# Supplementary material for: Hormonal steroids induce multidrug resistance and stress response genes in Neisseria gonorrhoeae by binding to MtrR
Source: Nat Commun. 2024 Feb 7;15:1153. doi: 10.1038/s41467-024-45195-1 (PMC10850145; doi:10.1038/s41467-024-45195-1)
Supplement: Supplementary file 6 — Source Data [file 41467_2024_45195_MOESM6_ESM.zip › Source Data/ITC/W136A/1P4MtrRW136A2022Sep22.itc]

$ITC
$ 25 
$NOT
$ 25 
$ 600 
$ 199 
$ 8 
$ 2 
$ADCGainCode:  3 
$False,True,True
$ 2 , 4 , 600 , 2 
$ 12 , 24 , 600 , 2 
$ 12 , 24 , 600 , 2 
$ 12 , 24 , 600 , 2 
$ 12 , 24 , 600 , 2 
$ 12 , 24 , 600 , 2 
$ 12 , 24 , 600 , 2 
$ 12 , 24 , 600 , 2 
$ 12 , 24 , 600 , 2 
$ 12 , 24 , 600 , 2 
$ 12 , 24 , 600 , 2 
$ 12 , 24 , 600 , 2 
$ 12 , 24 , 600 , 2 
$ 12 , 24 , 600 , 2 
$ 12 , 24 , 600 , 2 
$ 12 , 24 , 600 , 2 
$ 12 , 24 , 600 , 2 
$ 12 , 24 , 600 , 2 
$ 12 , 24 , 600 , 2 
$ 12 , 24 , 600 , 2 
$ 12 , 24 , 600 , 2 
$ 12 , 24 , 600 , 2 
$ 12 , 24 , 600 , 2 
$ 12 , 24 , 600 , 2 
$ 12 , 24 , 600 , 2 
# 0 
# 0.5 
# 0.02 
# 1.4485 
# 25 
# 28.9316 
# 15.91949 
?
% VPITC12.10.1003
% 1.4485 
% 28.9316 
%-1.096232 , 100.1901 
% 0.443748 , 95.77349 
% 0.2232 
% 124.02 , 123.95 
% 1 , 80 
%-0.001812 , 0.055139 
% 0 , 8 
% 0 , 18 
% 104422       320637 
% 101.8 
% 260 , 310 , 470 , 530 
% 0.08632 ,-0.00346 , 0.0000110163 , 0.000000290198 ,-0.0000000019883 
% VPViewer2000 Ver: 1.40.0
@0
2.00,7.855132,25.01094,-0.000170,24.017888,-0.0077,1.371
4.00,7.855091,25.01163,-0.000171,24.019090,-0.0077,1.371
6.00,7.854476,25.01153,-0.000172,24.018667,-0.0077,1.371
8.00,7.853524,25.01095,-0.000173,24.018774,-0.0077,1.371
10.00,7.852736,25.01055,-0.000170,24.018541,-0.0077,1.372
12.00,7.851902,25.00994,-0.000171,24.017670,-0.0077,1.372
14.00,7.850408,25.01036,-0.000172,24.018428,-0.0077,1.371
16.00,7.849549,25.01033,-0.000172,24.018611,-0.0077,1.371
18.00,7.850241,25.01098,-0.000172,24.018107,-0.0077,1.371
20.00,7.851161,25.01034,-0.000172,24.017725,-0.0077,1.371
22.00,7.850237,25.01047,-0.000171,24.018388,-0.0077,1.371
24.00,7.848912,25.01102,-0.000173,24.018156,-0.0077,1.372
26.00,7.848454,25.01094,-0.000173,24.017864,-0.0077,1.372
28.00,7.848317,25.01041,-0.000172,24.017941,-0.0077,1.371
30.00,7.848394,25.01052,-0.000173,24.018046,-0.0077,1.371
32.00,7.847947,25.01111,-0.000174,24.017719,-0.0077,1.371
34.00,7.847330,25.01101,-0.000174,24.018325,-0.0077,1.371
36.00,7.846927,25.01007,-0.000172,24.018901,-0.0077,1.371
38.00,7.846079,25.01039,-0.000173,24.018628,-0.0077,1.372
40.00,7.845392,25.01126,-0.000173,24.018667,-0.0077,1.371
42.00,7.845565,25.01145,-0.000173,24.018876,-0.0078,1.371
44.00,7.845657,25.01098,-0.000172,24.018934,-0.0077,1.371
46.00,7.844530,25.01145,-0.000173,24.018410,-0.0077,1.372
48.00,7.843529,25.01122,-0.000172,24.017866,-0.0076,1.371
50.00,7.843453,25.01098,-0.000173,24.018501,-0.0077,1.371
52.00,7.843537,25.01096,-0.000172,24.018744,-0.0077,1.371
54.00,7.843642,25.01123,-0.000172,24.017734,-0.0077,1.371
56.00,7.842917,25.01200,-0.000172,24.018499,-0.0077,1.372
58.00,7.841940,25.01194,-0.000173,24.018135,-0.0077,1.371
60.00,7.841089,25.01125,-0.000172,24.017942,-0.0077,1.371
62.00,7.840671,25.01089,-0.000171,24.018419,-0.0077,1.371
64.00,7.840237,25.01048,-0.000173,24.018468,-0.0077,1.371
66.00,7.839984,25.01073,-0.000173,24.018677,-0.0077,1.371
68.00,7.840084,25.01123,-0.000173,24.018557,-0.0077,1.372
70.00,7.840487,25.01148,-0.000174,24.018696,-0.0077,1.371
72.00,7.840544,25.01173,-0.000173,24.017741,-0.0077,1.371
74.00,7.838470,25.01181,-0.000173,24.018020,-0.0077,1.371
76.00,7.837567,25.01207,-0.000170,24.018276,-0.0078,1.371
78.00,7.836428,25.01146,-0.000171,24.018332,-0.0077,1.371
80.00,7.836460,25.01036,-0.000173,24.018086,-0.0077,1.371
82.00,7.837000,25.01098,-0.000173,24.018051,-0.0078,1.371
84.00,7.836778,25.01126,-0.000173,24.017835,-0.0078,1.371
86.00,7.837231,25.01141,-0.000172,24.018321,-0.0077,1.371
88.00,7.836314,25.01103,-0.000173,24.018352,-0.0077,1.371
90.00,7.835706,25.01123,-0.000172,24.018452,-0.0077,1.371
92.00,7.835581,25.01112,-0.000172,24.018374,-0.0078,1.371
94.00,7.835323,25.01046,-0.000172,24.018243,-0.0077,1.371
96.00,7.834844,25.01102,-0.000172,24.017712,-0.0077,1.371
98.00,7.834506,25.01146,-0.000172,24.018764,-0.0077,1.371
100.00,7.833425,25.01210,-0.000172,24.018434,-0.0077,1.371
102.00,7.833313,25.01217,-0.000172,24.018156,-0.0077,1.371
104.00,7.832693,25.01177,-0.000173,24.018314,-0.0077,1.372
106.00,7.833277,25.01113,-0.000172,24.018350,-0.0077,1.371
108.00,7.833540,25.01123,-0.000172,24.017944,-0.0077,1.371
110.00,7.833615,25.01068,-0.000173,24.018727,-0.0077,1.371
112.00,7.833634,25.01072,-0.000172,24.018736,-0.0077,1.371
114.00,7.832817,25.01046,-0.000172,24.018361,-0.0077,1.371
116.00,7.832051,25.01000,-0.000173,24.017890,-0.0077,1.371
118.00,7.831326,25.01157,-0.000173,24.018352,-0.0077,1.371
120.00,7.831802,25.01157,-0.000172,24.018046,-0.0077,1.371
122.00,7.831461,25.01086,-0.000173,24.018252,-0.0077,1.371
124.00,7.830581,25.01131,-0.000172,24.018015,-0.0077,1.371
126.00,7.830964,25.01197,-0.000172,24.018171,-0.0077,1.371
128.00,7.830162,25.01224,-0.000173,24.017955,-0.0077,1.371
130.00,7.830053,25.01132,-0.000173,24.018292,-0.0078,1.371
132.00,7.830084,25.01157,-0.000172,24.018412,-0.0077,1.371
134.00,7.829458,25.01196,-0.000172,24.018561,-0.0077,1.371
136.00,7.828593,25.01162,-0.000173,24.018660,-0.0077,1.371
138.00,7.828193,25.01190,-0.000172,24.018718,-0.0077,1.371
140.00,7.827552,25.01225,-0.000172,24.018524,-0.0077,1.372
142.00,7.826668,25.01222,-0.000174,24.018020,-0.0077,1.371
144.00,7.826001,25.01176,-0.000171,24.018361,-0.0078,1.370
146.00,7.825816,25.01218,-0.000172,24.017649,-0.0077,1.371
148.00,7.826140,25.01162,-0.000173,24.018120,-0.0077,1.370
150.00,7.826063,25.01132,-0.000173,24.018794,-0.0077,1.371
152.00,7.825427,25.01149,-0.000172,24.018087,-0.0077,1.371
154.00,7.825703,25.01166,-0.000173,24.018145,-0.0077,1.370
156.00,7.824748,25.01157,-0.000173,24.018423,-0.0077,1.371
158.00,7.824884,25.01151,-0.000172,24.018298,-0.0077,1.371
160.00,7.824291,25.01184,-0.000173,24.018018,-0.0077,1.371
162.00,7.823551,25.01096,-0.000173,24.017906,-0.0077,1.371
164.00,7.823319,25.01095,-0.000172,24.017841,-0.0077,1.371
166.00,7.822761,25.00998,-0.000173,24.018615,-0.0077,1.372
168.00,7.821433,25.01110,-0.000173,24.018057,-0.0077,1.371
170.00,7.820492,25.01236,-0.000171,24.018606,-0.0077,1.371
172.00,7.819586,25.01255,-0.000172,24.018483,-0.0077,1.370
174.00,7.819232,25.01200,-0.000171,24.018497,-0.0077,1.371
176.00,7.818806,25.01149,-0.000172,24.017991,-0.0077,1.371
178.00,7.817986,25.01200,-0.000171,24.018260,-0.0077,1.370
180.00,7.818260,25.01296,-0.000171,24.018294,-0.0077,1.371
182.00,7.818441,25.01345,-0.000171,24.018051,-0.0077,1.371
184.00,7.818331,25.01277,-0.000172,24.017754,-0.0077,1.371
186.00,7.818232,25.01320,-0.000171,24.017917,-0.0077,1.372
188.00,7.818345,25.01314,-0.000172,24.019141,-0.0077,1.371
190.00,7.818230,25.01391,-0.000172,24.018633,-0.0077,1.371
192.00,7.817781,25.01347,-0.000171,24.018267,-0.0077,1.371
194.00,7.816543,25.01348,-0.000172,24.018450,-0.0077,1.371
196.00,7.816276,25.01304,-0.000172,24.018069,-0.0077,1.370
198.00,7.816487,25.01310,-0.000171,24.018312,-0.0077,1.371
200.00,7.816411,25.01406,-0.000172,24.017161,-0.0078,1.371
202.00,7.815611,25.01440,-0.000172,24.017734,-0.0077,1.371
204.00,7.815592,25.01427,-0.000172,24.018667,-0.0077,1.371
206.00,7.815490,25.01373,-0.000171,24.017781,-0.0077,1.371
208.00,7.815520,25.01350,-0.000173,24.018029,-0.0077,1.372
210.00,7.815379,25.01351,-0.000172,24.018269,-0.0077,1.371
212.00,7.814322,25.01355,-0.000172,24.018011,-0.0077,1.370
214.00,7.814160,25.01247,-0.000170,24.018557,-0.0077,1.370
216.00,7.814325,25.01308,-0.000170,24.018285,-0.0077,1.371
218.00,7.814397,25.01300,-0.000171,24.018495,-0.0077,1.372
220.00,7.813497,25.01351,-0.000172,24.018328,-0.0077,1.371
222.00,7.812185,25.01309,-0.000171,24.018028,-0.0077,1.371
224.00,7.812670,25.01236,-0.000171,24.018216,-0.0077,1.371
226.00,7.811836,25.01323,-0.000173,24.018343,-0.0077,1.370
228.00,7.812265,25.01302,-0.000171,24.018080,-0.0077,1.371
230.00,7.811411,25.01290,-0.000173,24.017805,-0.0077,1.371
232.00,7.810325,25.01266,-0.000172,24.018267,-0.0077,1.371
234.00,7.809651,25.01197,-0.000172,24.018312,-0.0077,1.371
236.00,7.809173,25.01256,-0.000172,24.018290,-0.0077,1.371
238.00,7.808501,25.01243,-0.000173,24.018075,-0.0077,1.371
240.00,7.807869,25.01293,-0.000172,24.018571,-0.0077,1.371
242.00,7.807524,25.01261,-0.000173,24.018238,-0.0077,1.371
244.00,7.807209,25.01224,-0.000170,24.018067,-0.0077,1.370
246.00,7.806994,25.01216,-0.000171,24.018715,-0.0077,1.371
248.00,7.807080,25.01239,-0.000170,24.018832,-0.0077,1.370
250.00,7.807189,25.01240,-0.000170,24.018392,-0.0077,1.371
252.00,7.807902,25.01294,-0.000171,24.018096,-0.0077,1.371
254.00,7.807946,25.01299,-0.000171,24.018078,-0.0077,1.371
256.00,7.807743,25.01315,-0.000173,24.018356,-0.0077,1.371
258.00,7.807677,25.01262,-0.000172,24.018584,-0.0077,1.370
260.00,7.807412,25.01266,-0.000171,24.018602,-0.0077,1.371
262.00,7.806407,25.01199,-0.000172,24.018397,-0.0077,1.371
264.00,7.805771,25.01166,-0.000172,24.017794,-0.0077,1.371
266.00,7.805316,25.01161,-0.000171,24.018018,-0.0077,1.371
268.00,7.804359,25.01132,-0.000171,24.017803,-0.0077,1.371
270.00,7.804619,25.01008,-0.000174,24.018120,-0.0077,1.371
272.00,7.804284,25.00987,-0.000171,24.018570,-0.0077,1.371
274.00,7.803722,25.01049,-0.000172,24.018566,-0.0077,1.371
276.00,7.802452,25.01068,-0.000171,24.018245,-0.0077,1.371
278.00,7.801362,25.01126,-0.000172,24.018167,-0.0077,1.371
280.00,7.801218,25.01076,-0.000173,24.017736,-0.0077,1.371
282.00,7.801277,25.01047,-0.000172,24.017931,-0.0077,1.371
284.00,7.800889,25.01011,-0.000172,24.017698,-0.0077,1.371
286.00,7.800886,25.01071,-0.000171,24.018370,-0.0077,1.372
288.00,7.801482,25.01124,-0.000172,24.018521,-0.0077,1.371
290.00,7.801550,25.01136,-0.000172,24.018004,-0.0077,1.371
292.00,7.801924,25.01088,-0.000171,24.017921,-0.0077,1.371
294.00,7.800202,25.01111,-0.000170,24.017919,-0.0077,1.371
296.00,7.799253,25.01095,-0.000170,24.018925,-0.0077,1.371
298.00,7.800867,25.01103,-0.000170,24.018046,-0.0077,1.371
300.00,7.800782,25.01106,-0.000171,24.017785,-0.0077,1.371
302.00,7.798776,25.01093,-0.000172,24.018542,-0.0077,1.371
304.00,7.797957,25.01151,-0.000172,24.018183,-0.0077,1.371
306.00,7.796865,25.01036,-0.000173,24.018173,-0.0077,1.372
308.00,7.795604,25.01115,-0.000172,24.018459,-0.0077,1.371
310.00,7.794441,25.01218,-0.000173,24.018325,-0.0077,1.371
312.00,7.794807,25.01232,-0.000173,24.018448,-0.0077,1.370
314.00,7.794468,25.01174,-0.000172,24.018461,-0.0078,1.371
316.00,7.794347,25.01230,-0.000173,24.018198,-0.0077,1.370
318.00,7.794441,25.01213,-0.000174,24.017723,-0.0077,1.370
320.00,7.794691,25.01191,-0.000172,24.018038,-0.0077,1.372
322.00,7.794572,25.01155,-0.000173,24.018336,-0.0077,1.372
324.00,7.794805,25.01183,-0.000173,24.018274,-0.0077,1.371
326.00,7.794524,25.01158,-0.000172,24.018537,-0.0077,1.371
328.00,7.793725,25.01121,-0.000174,24.017873,-0.0077,1.371
330.00,7.793483,25.01181,-0.000173,24.017883,-0.0077,1.371
332.00,7.792862,25.01189,-0.000172,24.018573,-0.0077,1.371
334.00,7.792151,25.01272,-0.000172,24.018464,-0.0077,1.370
336.00,7.792353,25.01245,-0.000171,24.019180,-0.0077,1.371
338.00,7.793369,25.01253,-0.000172,24.018093,-0.0077,1.371
340.00,7.793781,25.01322,-0.000173,24.018774,-0.0077,1.371
342.00,7.793408,25.01205,-0.000173,24.018457,-0.0077,1.370
344.00,7.793265,25.01179,-0.000172,24.017582,-0.0077,1.371
346.00,7.793133,25.01241,-0.000173,24.018575,-0.0077,1.371
348.00,7.792699,25.01214,-0.000173,24.018481,-0.0077,1.371
350.00,7.791948,25.01231,-0.000172,24.018976,-0.0077,1.371
352.00,7.793148,25.01266,-0.000173,24.018082,-0.0077,1.371
354.00,7.792555,25.01240,-0.000173,24.018620,-0.0077,1.371
356.00,7.791427,25.01209,-0.000173,24.018265,-0.0077,1.371
358.00,7.790349,25.01192,-0.000172,24.017719,-0.0077,1.371
360.00,7.790044,25.01209,-0.000171,24.018338,-0.0077,1.371
362.00,7.790188,25.01206,-0.000172,24.018593,-0.0077,1.370
364.00,7.789518,25.01175,-0.000172,24.018145,-0.0077,1.370
366.00,7.788236,25.01254,-0.000173,24.017890,-0.0077,1.370
368.00,7.787318,25.01232,-0.000172,24.017844,-0.0077,1.371
370.00,7.786500,25.01101,-0.000171,24.017892,-0.0077,1.371
372.00,7.786077,25.01107,-0.000172,24.017480,-0.0077,1.371
374.00,7.785659,25.01084,-0.000174,24.017812,-0.0077,1.372
376.00,7.786374,25.01109,-0.000173,24.018396,-0.0077,1.371
378.00,7.786241,25.01131,-0.000173,24.017873,-0.0077,1.371
380.00,7.786105,25.01099,-0.000173,24.017533,-0.0077,1.370
382.00,7.786443,25.01085,-0.000172,24.017962,-0.0077,1.370
384.00,7.786213,25.01075,-0.000172,24.018434,-0.0077,1.370
386.00,7.785637,25.01071,-0.000173,24.018455,-0.0077,1.371
388.00,7.784765,25.01145,-0.000173,24.018446,-0.0077,1.370
390.00,7.784971,25.01094,-0.000173,24.019358,-0.0077,1.371
392.00,7.784517,25.01147,-0.000173,24.018849,-0.0077,1.371
394.00,7.783597,25.01156,-0.000174,24.018278,-0.0077,1.371
396.00,7.782223,25.01144,-0.000173,24.018508,-0.0077,1.371
398.00,7.782313,25.01161,-0.000173,24.017641,-0.0077,1.371
400.00,7.782435,25.01132,-0.000172,24.018015,-0.0077,1.371
402.00,7.782062,25.01163,-0.000172,24.018352,-0.0077,1.371
404.00,7.781731,25.01182,-0.000172,24.018517,-0.0077,1.371
406.00,7.781013,25.01038,-0.000173,24.018606,-0.0077,1.370
408.00,7.779865,25.01136,-0.000173,24.017946,-0.0077,1.370
410.00,7.779850,25.01078,-0.000173,24.017937,-0.0077,1.371
412.00,7.779748,25.01052,-0.000172,24.018238,-0.0077,1.371
414.00,7.780024,25.01058,-0.000173,24.018566,-0.0077,1.371
416.00,7.779979,25.01080,-0.000172,24.018316,-0.0077,1.371
418.00,7.779909,25.01104,-0.000172,24.018561,-0.0077,1.370
420.00,7.779968,25.01068,-0.000173,24.018446,-0.0077,1.371
422.00,7.778971,25.01081,-0.000173,24.018910,-0.0077,1.371
424.00,7.779546,25.01030,-0.000172,24.018483,-0.0077,1.371
426.00,7.780156,25.01083,-0.000174,24.017997,-0.0077,1.371
428.00,7.779862,25.01069,-0.000173,24.018963,-0.0077,1.371
430.00,7.779259,25.01118,-0.000174,24.018461,-0.0077,1.371
432.00,7.778602,25.01103,-0.000173,24.018444,-0.0077,1.370
434.00,7.778595,25.01169,-0.000172,24.019258,-0.0077,1.370
436.00,7.778010,25.01059,-0.000172,24.018548,-0.0077,1.371
438.00,7.777578,25.01026,-0.000172,24.018854,-0.0077,1.371
440.00,7.776056,25.01092,-0.000172,24.018620,-0.0077,1.371
442.00,7.774117,25.01052,-0.000172,24.018530,-0.0077,1.371
444.00,7.773596,25.01082,-0.000172,24.018542,-0.0077,1.372
446.00,7.773218,25.01065,-0.000172,24.018546,-0.0077,1.371
448.00,7.772730,25.01037,-0.000173,24.018397,-0.0077,1.371
450.00,7.772688,25.00957,-0.000173,24.018706,-0.0077,1.371
452.00,7.772148,25.00994,-0.000173,24.018319,-0.0077,1.371
454.00,7.773134,25.01124,-0.000173,24.018386,-0.0077,1.371
456.00,7.772498,25.00967,-0.000173,24.018457,-0.0077,1.371
458.00,7.772295,25.00970,-0.000172,24.018370,-0.0077,1.371
460.00,7.772407,25.00948,-0.000173,24.018599,-0.0077,1.371
462.00,7.773044,25.00980,-0.000172,24.018744,-0.0077,1.371
464.00,7.772782,25.00977,-0.000172,24.018682,-0.0077,1.370
466.00,7.771729,25.00981,-0.000171,24.018118,-0.0077,1.371
468.00,7.772147,25.00989,-0.000172,24.018611,-0.0077,1.371
470.00,7.772858,25.00979,-0.000172,24.018272,-0.0077,1.371
472.00,7.772179,25.00987,-0.000173,24.018454,-0.0077,1.372
474.00,7.772815,25.00981,-0.000173,24.018423,-0.0077,1.370
476.00,7.772899,25.01005,-0.000172,24.018615,-0.0077,1.371
478.00,7.773165,25.01066,-0.000172,24.018640,-0.0077,1.372
480.00,7.773175,25.01062,-0.000173,24.018173,-0.0077,1.370
482.00,7.772178,25.01168,-0.000171,24.018428,-0.0077,1.371
484.00,7.771870,25.01184,-0.000172,24.018551,-0.0077,1.371
486.00,7.771221,25.01265,-0.000172,24.018417,-0.0077,1.371
488.00,7.770210,25.01198,-0.000173,24.018700,-0.0077,1.371
490.00,7.769601,25.01138,-0.000172,24.018533,-0.0077,1.372
492.00,7.768912,25.01202,-0.000173,24.018568,-0.0077,1.371
494.00,7.768714,25.01235,-0.000172,24.018706,-0.0077,1.371
496.00,7.767300,25.01275,-0.000172,24.017834,-0.0077,1.371
498.00,7.767092,25.01250,-0.000171,24.018334,-0.0077,1.372
500.00,7.767488,25.01214,-0.000172,24.018454,-0.0077,1.371
502.00,7.767927,25.01204,-0.000172,24.018207,-0.0077,1.371
504.00,7.767403,25.01242,-0.000171,24.018671,-0.0077,1.371
506.00,7.766645,25.01290,-0.000171,24.018648,-0.0077,1.370
508.00,7.766785,25.01370,-0.000172,24.019010,-0.0077,1.371
510.00,7.766057,25.01347,-0.000173,24.018577,-0.0077,1.371
512.00,7.765512,25.01320,-0.000172,24.018441,-0.0077,1.372
514.00,7.764575,25.01321,-0.000172,24.018452,-0.0077,1.371
516.00,7.764497,25.01289,-0.000171,24.019110,-0.0077,1.371
518.00,7.764107,25.01247,-0.000172,24.017558,-0.0077,1.370
520.00,7.764412,25.01294,-0.000172,24.017797,-0.0077,1.371
522.00,7.764529,25.01285,-0.000173,24.017928,-0.0077,1.371
524.00,7.764329,25.01214,-0.000171,24.018753,-0.0077,1.371
526.00,7.763281,25.01195,-0.000172,24.017922,-0.0077,1.371
528.00,7.762945,25.01158,-0.000172,24.019059,-0.0077,1.371
530.00,7.763049,25.01192,-0.000172,24.018899,-0.0077,1.371
532.00,7.762866,25.01213,-0.000172,24.018156,-0.0077,1.371
534.00,7.762472,25.01169,-0.000171,24.018655,-0.0077,1.371
536.00,7.762043,25.01261,-0.000171,24.018439,-0.0076,1.371
538.00,7.762248,25.01153,-0.000172,24.017794,-0.0077,1.371
540.00,7.762597,25.01279,-0.000172,24.018419,-0.0077,1.371
542.00,7.761703,25.01197,-0.000173,24.018240,-0.0077,1.371
544.00,7.761195,25.01156,-0.000173,24.018212,-0.0077,1.371
546.00,7.761107,25.01149,-0.000173,24.018544,-0.0077,1.372
548.00,7.760469,25.01174,-0.000174,24.018423,-0.0077,1.371
550.00,7.760496,25.01096,-0.000173,24.018231,-0.0077,1.371
552.00,7.760884,25.01098,-0.000171,24.018591,-0.0077,1.371
554.00,7.760837,25.01158,-0.000173,24.018145,-0.0077,1.371
556.00,7.759729,25.01174,-0.000173,24.018359,-0.0077,1.371
558.00,7.759660,25.01149,-0.000172,24.017953,-0.0077,1.372
560.00,7.759641,25.01265,-0.000172,24.018381,-0.0077,1.372
562.00,7.759756,25.01306,-0.000173,24.017917,-0.0077,1.371
564.00,7.759264,25.01376,-0.000173,24.018919,-0.0077,1.371
566.00,7.759043,25.01368,-0.000173,24.018093,-0.0077,1.370
568.00,7.759153,25.01241,-0.000172,24.018046,-0.0077,1.371
570.00,7.758921,25.01345,-0.000172,24.017803,-0.0077,1.371
572.00,7.758032,25.01295,-0.000172,24.018035,-0.0077,1.371
574.00,7.757835,25.01259,-0.000174,24.018477,-0.0077,1.371
576.00,7.757316,25.01230,-0.000173,24.018164,-0.0077,1.371
578.00,7.756008,25.01218,-0.000172,24.018118,-0.0077,1.371
580.00,7.756358,25.01152,-0.000173,24.018502,-0.0077,1.371
582.00,7.756740,25.01156,-0.000173,24.017738,-0.0077,1.372
584.00,7.756706,25.01149,-0.000173,24.018564,-0.0077,1.371
586.00,7.756086,25.01104,-0.000173,24.018651,-0.0077,1.371
588.00,7.755896,25.01128,-0.000171,24.018008,-0.0077,1.371
590.00,7.756548,25.01153,-0.000171,24.018675,-0.0077,1.371
592.00,7.756624,25.01218,-0.000170,24.018486,-0.0077,1.371
594.00,7.756074,25.01191,-0.000172,24.018671,-0.0077,1.371
596.00,7.755597,25.01159,-0.000173,24.018649,-0.0077,1.371
598.00,7.756377,25.01128,-0.000172,24.018493,-0.0077,1.371
600.00,7.756920,25.01193,-0.000172,24.018160,-0.0077,1.371
@1,2.0000,4.0
602.00,7.755497,25.01198,-0.000172,24.018680,-0.0077,1.371
604.00,7.752086,25.01175,-0.000172,24.018222,-0.0077,1.371
606.00,7.744025,25.01151,-0.000173,24.018234,-0.0077,1.371
608.00,7.735956,25.01129,-0.000172,24.017991,-0.0077,1.369
610.00,7.729339,25.01107,-0.000172,24.018144,-0.0077,1.371
612.00,7.728956,25.01127,-0.000171,24.018599,-0.0077,1.371
614.00,7.733797,25.01120,-0.000172,24.018028,-0.0077,1.372
616.00,7.738483,25.01074,-0.000173,24.017850,-0.0077,1.372
618.00,7.741236,25.01004,-0.000174,24.017647,-0.0078,1.372
620.00,7.741662,25.01039,-0.000174,24.018035,-0.0077,1.371
622.00,7.741777,25.01046,-0.000173,24.017052,-0.0077,1.371
624.00,7.741965,25.01117,-0.000173,24.017562,-0.0077,1.371
626.00,7.743034,25.01157,-0.000174,24.018889,-0.0077,1.370
628.00,7.744060,25.01043,-0.000172,24.018354,-0.0077,1.371
630.00,7.743671,25.00998,-0.000172,24.017808,-0.0077,1.370
632.00,7.743548,25.01009,-0.000172,24.017752,-0.0077,1.371
634.00,7.743808,25.01003,-0.000172,24.018220,-0.0077,1.371
636.00,7.744237,25.00994,-0.000173,24.018691,-0.0077,1.372
638.00,7.744867,25.01070,-0.000173,24.018414,-0.0077,1.371
640.00,7.744820,25.01021,-0.000172,24.017694,-0.0077,1.371
642.00,7.744298,25.00978,-0.000173,24.017866,-0.0077,1.371
644.00,7.745044,25.01012,-0.000173,24.018414,-0.0077,1.371
646.00,7.745568,25.01010,-0.000172,24.018207,-0.0077,1.371
648.00,7.745140,25.01041,-0.000173,24.017701,-0.0078,1.371
650.00,7.745264,25.01082,-0.000173,24.018004,-0.0077,1.371
652.00,7.745877,25.01110,-0.000173,24.018305,-0.0077,1.371
654.00,7.746085,25.01052,-0.000173,24.018744,-0.0077,1.371
656.00,7.745317,25.01050,-0.000173,24.018437,-0.0077,1.371
658.00,7.744234,25.01046,-0.000172,24.017640,-0.0077,1.371
660.00,7.744173,25.00983,-0.000172,24.018345,-0.0077,1.372
662.00,7.744712,25.01065,-0.000173,24.017897,-0.0077,1.371
664.00,7.744764,25.01109,-0.000173,24.018000,-0.0077,1.371
666.00,7.744711,25.01113,-0.000173,24.017794,-0.0077,1.371
668.00,7.745129,25.01151,-0.000172,24.018381,-0.0077,1.371
670.00,7.745245,25.01170,-0.000173,24.018515,-0.0078,1.371
672.00,7.745153,25.01119,-0.000172,24.018310,-0.0077,1.372
674.00,7.744619,25.01209,-0.000173,24.018318,-0.0077,1.371
676.00,7.743522,25.01224,-0.000172,24.017870,-0.0077,1.371
678.00,7.742331,25.01169,-0.000174,24.018316,-0.0077,1.371
680.00,7.741073,25.01245,-0.000173,24.018370,-0.0077,1.371
682.00,7.740804,25.01236,-0.000172,24.018435,-0.0077,1.371
684.00,7.740005,25.01285,-0.000171,24.018590,-0.0077,1.371
686.00,7.739353,25.01288,-0.000171,24.017926,-0.0077,1.371
688.00,7.740670,25.01257,-0.000173,24.018263,-0.0077,1.371
690.00,7.740574,25.01216,-0.000174,24.017879,-0.0077,1.371
692.00,7.739766,25.01169,-0.000173,24.018194,-0.0077,1.371
694.00,7.739904,25.01223,-0.000172,24.017810,-0.0077,1.371
696.00,7.739718,25.01249,-0.000172,24.018704,-0.0077,1.371
698.00,7.739555,25.01254,-0.000172,24.018020,-0.0077,1.371
700.00,7.738682,25.01288,-0.000173,24.018247,-0.0077,1.371
702.00,7.739429,25.01302,-0.000172,24.018031,-0.0077,1.371
704.00,7.739727,25.01250,-0.000173,24.018118,-0.0077,1.371
706.00,7.740610,25.01259,-0.000173,24.018118,-0.0077,1.371
708.00,7.740280,25.01242,-0.000172,24.018483,-0.0077,1.371
710.00,7.740594,25.01205,-0.000172,24.018149,-0.0077,1.371
712.00,7.740674,25.01297,-0.000173,24.018209,-0.0077,1.371
714.00,7.740503,25.01261,-0.000172,24.019132,-0.0077,1.370
716.00,7.739297,25.01285,-0.000173,24.017747,-0.0077,1.371
718.00,7.738564,25.01316,-0.000172,24.018113,-0.0077,1.371
720.00,7.738368,25.01276,-0.000172,24.018524,-0.0077,1.371
722.00,7.738732,25.01268,-0.000173,24.018488,-0.0077,1.371
724.00,7.738627,25.01213,-0.000172,24.017941,-0.0077,1.371
726.00,7.738557,25.01203,-0.000172,24.017915,-0.0077,1.371
728.00,7.739013,25.01215,-0.000173,24.017834,-0.0077,1.371
730.00,7.738743,25.01236,-0.000173,24.017959,-0.0077,1.371
732.00,7.737769,25.01270,-0.000173,24.018664,-0.0077,1.371
734.00,7.737416,25.01240,-0.000172,24.018269,-0.0077,1.371
736.00,7.737106,25.01149,-0.000171,24.018372,-0.0077,1.371
738.00,7.736094,25.01219,-0.000172,24.018357,-0.0077,1.371
740.00,7.735516,25.01212,-0.000172,24.018615,-0.0077,1.371
742.00,7.735771,25.01213,-0.000171,24.018149,-0.0077,1.371
744.00,7.735628,25.01205,-0.000173,24.018443,-0.0077,1.371
746.00,7.735600,25.01230,-0.000172,24.018925,-0.0077,1.371
748.00,7.735969,25.01244,-0.000172,24.017344,-0.0077,1.370
750.00,7.736021,25.01182,-0.000171,24.018031,-0.0077,1.371
752.00,7.735849,25.01206,-0.000172,24.017886,-0.0077,1.371
754.00,7.734897,25.01181,-0.000172,24.018153,-0.0077,1.371
756.00,7.734710,25.01200,-0.000171,24.018174,-0.0077,1.370
758.00,7.734183,25.01174,-0.000172,24.018053,-0.0077,1.371
760.00,7.734226,25.01161,-0.000173,24.018055,-0.0077,1.371
762.00,7.734624,25.01137,-0.000172,24.018584,-0.0077,1.371
764.00,7.733846,25.01044,-0.000173,24.018046,-0.0077,1.372
766.00,7.733330,25.01108,-0.000173,24.018211,-0.0077,1.372
768.00,7.734686,25.01076,-0.000173,24.018628,-0.0078,1.371
770.00,7.734954,25.01111,-0.000171,24.018599,-0.0077,1.371
772.00,7.734162,25.01183,-0.000173,24.019122,-0.0077,1.372
774.00,7.733454,25.01170,-0.000173,24.017884,-0.0077,1.371
776.00,7.733625,25.01181,-0.000173,24.017429,-0.0077,1.371
778.00,7.733897,25.01165,-0.000173,24.018590,-0.0077,1.372
780.00,7.733601,25.01115,-0.000173,24.018125,-0.0077,1.372
782.00,7.733134,25.01111,-0.000172,24.018383,-0.0077,1.371
784.00,7.733190,25.01138,-0.000172,24.018018,-0.0077,1.371
786.00,7.732867,25.01111,-0.000171,24.018129,-0.0077,1.371
788.00,7.732703,25.01125,-0.000173,24.017806,-0.0077,1.371
790.00,7.731508,25.01110,-0.000172,24.018086,-0.0077,1.371
792.00,7.731586,25.01139,-0.000172,24.018272,-0.0077,1.372
794.00,7.731648,25.01132,-0.000172,24.018461,-0.0077,1.372
796.00,7.731798,25.01163,-0.000173,24.018546,-0.0077,1.372
798.00,7.730936,25.01216,-0.000172,24.018454,-0.0078,1.371
800.00,7.729686,25.01148,-0.000172,24.018174,-0.0077,1.371
802.00,7.728780,25.01100,-0.000172,24.018553,-0.0077,1.371
804.00,7.728920,25.01176,-0.000171,24.017931,-0.0077,1.371
806.00,7.729240,25.01121,-0.000172,24.018492,-0.0077,1.371
808.00,7.728822,25.01071,-0.000172,24.018466,-0.0077,1.371
810.00,7.727501,25.00982,-0.000172,24.018256,-0.0077,1.371
812.00,7.727901,25.01066,-0.000172,24.018611,-0.0077,1.371
814.00,7.728254,25.01147,-0.000171,24.018727,-0.0077,1.372
816.00,7.728106,25.01098,-0.000171,24.018537,-0.0077,1.371
818.00,7.727648,25.00995,-0.000173,24.018546,-0.0077,1.372
820.00,7.727658,25.01072,-0.000172,24.018889,-0.0077,1.372
822.00,7.727823,25.01085,-0.000171,24.018802,-0.0077,1.372
824.00,7.726947,25.01081,-0.000172,24.018539,-0.0077,1.372
826.00,7.726514,25.01019,-0.000173,24.018361,-0.0077,1.371
828.00,7.726834,25.01164,-0.000172,24.018477,-0.0077,1.371
830.00,7.726061,25.01125,-0.000172,24.018216,-0.0077,1.371
832.00,7.725078,25.01043,-0.000172,24.018245,-0.0077,1.371
834.00,7.724476,25.01008,-0.000172,24.018327,-0.0077,1.371
836.00,7.724416,25.00995,-0.000172,24.018905,-0.0077,1.371
838.00,7.725025,25.01006,-0.000172,24.018582,-0.0077,1.371
840.00,7.725277,25.01076,-0.000172,24.018504,-0.0077,1.371
842.00,7.725459,25.01020,-0.000172,24.018508,-0.0077,1.372
844.00,7.724202,25.00969,-0.000173,24.017937,-0.0077,1.372
846.00,7.723398,25.00928,-0.000173,24.018084,-0.0077,1.371
848.00,7.723387,25.01011,-0.000173,24.017819,-0.0077,1.372
850.00,7.722943,25.00943,-0.000172,24.017873,-0.0077,1.372
852.00,7.723233,25.00943,-0.000172,24.018361,-0.0077,1.371
854.00,7.723002,25.00933,-0.000173,24.018531,-0.0077,1.372
856.00,7.722974,25.00915,-0.000173,24.018162,-0.0077,1.371
858.00,7.723054,25.00924,-0.000173,24.018066,-0.0077,1.371
860.00,7.722515,25.00991,-0.000173,24.018475,-0.0077,1.371
862.00,7.721077,25.00917,-0.000172,24.017991,-0.0077,1.371
864.00,7.721300,25.00939,-0.000172,24.018236,-0.0077,1.370
866.00,7.722493,25.00962,-0.000171,24.018343,-0.0077,1.371
868.00,7.722196,25.00973,-0.000173,24.018972,-0.0077,1.372
870.00,7.721056,25.01002,-0.000173,24.018299,-0.0077,1.372
872.00,7.721642,25.01056,-0.000171,24.018678,-0.0077,1.371
874.00,7.722553,25.01155,-0.000172,24.017964,-0.0077,1.372
876.00,7.721555,25.01152,-0.000172,24.018450,-0.0077,1.371
878.00,7.720236,25.01198,-0.000173,24.018551,-0.0077,1.371
880.00,7.719668,25.01213,-0.000173,24.018153,-0.0077,1.371
882.00,7.720328,25.01186,-0.000172,24.018653,-0.0076,1.372
884.00,7.720051,25.01153,-0.000172,24.018881,-0.0077,1.371
886.00,7.720263,25.01165,-0.000172,24.018289,-0.0077,1.371
888.00,7.719740,25.01199,-0.000172,24.018218,-0.0077,1.371
890.00,7.718709,25.01207,-0.000172,24.018754,-0.0077,1.372
892.00,7.718587,25.01250,-0.000172,24.018905,-0.0077,1.371
894.00,7.718037,25.01221,-0.000172,24.019088,-0.0077,1.371
896.00,7.718120,25.01223,-0.000172,24.018570,-0.0077,1.371
898.00,7.718459,25.01219,-0.000172,24.018191,-0.0077,1.372
900.00,7.719147,25.01188,-0.000173,24.018285,-0.0077,1.371
902.00,7.718662,25.01238,-0.000172,24.018780,-0.0077,1.372
904.00,7.718259,25.01181,-0.000174,24.018265,-0.0077,1.371
906.00,7.717791,25.01107,-0.000173,24.018608,-0.0077,1.371
908.00,7.717538,25.01165,-0.000172,24.018207,-0.0077,1.371
910.00,7.717450,25.01182,-0.000172,24.018138,-0.0077,1.372
912.00,7.717196,25.01091,-0.000172,24.018885,-0.0077,1.372
914.00,7.716713,25.01147,-0.000172,24.018508,-0.0077,1.371
916.00,7.716255,25.01184,-0.000172,24.019153,-0.0077,1.371
918.00,7.716738,25.01070,-0.000173,24.018678,-0.0077,1.372
920.00,7.715561,25.01139,-0.000172,24.018231,-0.0077,1.371
922.00,7.715025,25.01070,-0.000172,24.019112,-0.0077,1.371
924.00,7.714208,25.01146,-0.000172,24.017917,-0.0077,1.372
926.00,7.714716,25.01075,-0.000172,24.018468,-0.0077,1.371
928.00,7.714713,25.01083,-0.000173,24.018591,-0.0077,1.371
930.00,7.714825,25.01082,-0.000171,24.018764,-0.0077,1.371
932.00,7.714754,25.01085,-0.000172,24.018508,-0.0077,1.371
934.00,7.714642,25.01099,-0.000173,24.017893,-0.0077,1.371
936.00,7.714152,25.01088,-0.000173,24.018075,-0.0077,1.371
938.00,7.713822,25.01093,-0.000172,24.017884,-0.0077,1.371
940.00,7.714751,25.01085,-0.000171,24.018631,-0.0077,1.372
942.00,7.714723,25.01080,-0.000172,24.018613,-0.0077,1.371
944.00,7.713753,25.01118,-0.000172,24.018102,-0.0077,1.372
946.00,7.713569,25.01107,-0.000172,24.017864,-0.0077,1.372
948.00,7.714237,25.01000,-0.000172,24.018562,-0.0077,1.371
950.00,7.713044,25.01040,-0.000172,24.018115,-0.0077,1.371
952.00,7.711767,25.01049,-0.000172,24.018341,-0.0077,1.371
954.00,7.711135,25.01072,-0.000172,24.018310,-0.0077,1.372
956.00,7.711585,25.00977,-0.000173,24.018356,-0.0077,1.371
958.00,7.711970,25.01017,-0.000174,24.017621,-0.0077,1.372
960.00,7.712122,25.01059,-0.000173,24.017631,-0.0077,1.372
962.00,7.710380,25.01071,-0.000173,24.017819,-0.0077,1.371
964.00,7.710730,25.01042,-0.000173,24.018412,-0.0077,1.371
966.00,7.711023,25.01050,-0.000172,24.019432,-0.0077,1.372
968.00,7.710757,25.01031,-0.000173,24.018187,-0.0077,1.372
970.00,7.710328,25.01106,-0.000172,24.017959,-0.0077,1.372
972.00,7.710290,25.01201,-0.000172,24.019095,-0.0077,1.371
974.00,7.710085,25.01119,-0.000173,24.018635,-0.0077,1.372
976.00,7.710167,25.01041,-0.000174,24.018176,-0.0077,1.371
978.00,7.709766,25.01102,-0.000173,24.018473,-0.0077,1.371
980.00,7.709007,25.01163,-0.000172,24.018519,-0.0077,1.371
982.00,7.708724,25.01196,-0.000172,24.018330,-0.0077,1.371
984.00,7.708233,25.01181,-0.000173,24.018789,-0.0077,1.371
986.00,7.706719,25.01220,-0.000172,24.018261,-0.0077,1.372
988.00,7.706273,25.01123,-0.000171,24.018550,-0.0076,1.371
990.00,7.706488,25.01090,-0.000172,24.019126,-0.0077,1.371
992.00,7.706547,25.01126,-0.000171,24.018588,-0.0077,1.371
994.00,7.706605,25.01070,-0.000172,24.019335,-0.0077,1.371
996.00,7.705721,25.01134,-0.000172,24.018651,-0.0077,1.371
998.00,7.705678,25.01158,-0.000172,24.018678,-0.0077,1.371
1000.00,7.705541,25.01120,-0.000173,24.018327,-0.0077,1.371
1002.00,7.704742,25.01136,-0.000172,24.019175,-0.0077,1.371
1004.00,7.704288,25.01147,-0.000170,24.019208,-0.0076,1.371
1006.00,7.704082,25.01152,-0.000171,24.018408,-0.0077,1.371
1008.00,7.704191,25.01193,-0.000171,24.018290,-0.0077,1.371
1010.00,7.703496,25.01107,-0.000171,24.018890,-0.0077,1.371
1012.00,7.703827,25.01117,-0.000172,24.019199,-0.0077,1.371
1014.00,7.703408,25.01145,-0.000171,24.018345,-0.0077,1.372
1016.00,7.703279,25.01038,-0.000172,24.019215,-0.0077,1.372
1018.00,7.703367,25.01144,-0.000172,24.019117,-0.0076,1.371
1020.00,7.703274,25.01115,-0.000172,24.018165,-0.0077,1.371
1022.00,7.702769,25.01107,-0.000172,24.018396,-0.0077,1.372
1024.00,7.702992,25.01147,-0.000172,24.018327,-0.0077,1.371
1026.00,7.702929,25.01158,-0.000171,24.018580,-0.0077,1.371
1028.00,7.702969,25.01126,-0.000171,24.018153,-0.0077,1.371
1030.00,7.702279,25.01129,-0.000172,24.018729,-0.0077,1.372
1032.00,7.702542,25.01170,-0.000173,24.018744,-0.0077,1.372
1034.00,7.702354,25.01065,-0.000172,24.018798,-0.0077,1.372
1036.00,7.702144,25.01095,-0.000171,24.018787,-0.0077,1.371
1038.00,7.702145,25.01033,-0.000171,24.018706,-0.0077,1.371
1040.00,7.702160,25.01124,-0.000171,24.018198,-0.0077,1.371
1042.00,7.701556,25.01010,-0.000171,24.018216,-0.0077,1.371
1044.00,7.701639,25.01120,-0.000170,24.018341,-0.0077,1.372
1046.00,7.701841,25.01138,-0.000172,24.018341,-0.0077,1.372
1048.00,7.701631,25.01106,-0.000173,24.018608,-0.0077,1.372
1050.00,7.701914,25.01083,-0.000173,24.018635,-0.0077,1.372
1052.00,7.701091,25.01246,-0.000173,24.018435,-0.0077,1.371
1054.00,7.700805,25.01254,-0.000173,24.018773,-0.0077,1.372
1056.00,7.700433,25.01130,-0.000172,24.018486,-0.0077,1.371
1058.00,7.700508,25.01122,-0.000171,24.017980,-0.0077,1.371
1060.00,7.700329,25.01134,-0.000171,24.018611,-0.0077,1.372
1062.00,7.700642,25.01085,-0.000172,24.019030,-0.0077,1.372
1064.00,7.699847,25.01070,-0.000173,24.018501,-0.0077,1.372
1066.00,7.699733,25.01052,-0.000172,24.018075,-0.0077,1.372
1068.00,7.699936,25.01029,-0.000173,24.018062,-0.0077,1.372
1070.00,7.699522,25.01083,-0.000172,24.018084,-0.0077,1.371
1072.00,7.699886,25.01034,-0.000171,24.018310,-0.0077,1.372
1074.00,7.699782,25.01067,-0.000173,24.018778,-0.0077,1.372
1076.00,7.699402,25.01061,-0.000172,24.018771,-0.0077,1.372
1078.00,7.698626,25.00996,-0.000172,24.018229,-0.0077,1.372
1080.00,7.698069,25.01037,-0.000173,24.018733,-0.0077,1.371
1082.00,7.697793,25.01090,-0.000172,24.019175,-0.0077,1.371
1084.00,7.698375,25.01049,-0.000171,24.018446,-0.0077,1.372
1086.00,7.697817,25.01047,-0.000172,24.019222,-0.0076,1.372
1088.00,7.697348,25.01034,-0.000172,24.018909,-0.0077,1.371
1090.00,7.697110,25.01130,-0.000171,24.017864,-0.0077,1.371
1092.00,7.696850,25.01095,-0.000172,24.018502,-0.0076,1.371
1094.00,7.695568,25.01100,-0.000172,24.019233,-0.0077,1.371
1096.00,7.695410,25.01151,-0.000172,24.018919,-0.0077,1.372
1098.00,7.695680,25.01164,-0.000173,24.018401,-0.0077,1.373
1100.00,7.695124,25.01164,-0.000172,24.018820,-0.0077,1.372
1102.00,7.694657,25.01119,-0.000171,24.018561,-0.0077,1.372
1104.00,7.694912,25.01026,-0.000170,24.018629,-0.0077,1.371
1106.00,7.694157,25.01106,-0.000172,24.018280,-0.0077,1.371
1108.00,7.693963,25.01122,-0.000171,24.018716,-0.0077,1.371
1110.00,7.694213,25.01125,-0.000172,24.018484,-0.0077,1.372
1112.00,7.694202,25.01137,-0.000172,24.018164,-0.0077,1.371
1114.00,7.694975,25.01125,-0.000172,24.018551,-0.0077,1.372
1116.00,7.694782,25.01130,-0.000173,24.018029,-0.0077,1.372
1118.00,7.694620,25.01123,-0.000172,24.018105,-0.0077,1.371
1120.00,7.694153,25.01107,-0.000173,24.018345,-0.0077,1.371
1122.00,7.694068,25.01133,-0.000172,24.018947,-0.0077,1.371
1124.00,7.693592,25.01066,-0.000172,24.018441,-0.0077,1.372
1126.00,7.693335,25.01124,-0.000173,24.018608,-0.0078,1.372
1128.00,7.692547,25.01176,-0.000172,24.019142,-0.0077,1.371
1130.00,7.692350,25.01182,-0.000172,24.018666,-0.0077,1.372
1132.00,7.692539,25.01169,-0.000171,24.019180,-0.0077,1.372
1134.00,7.692692,25.01219,-0.000172,24.018361,-0.0077,1.372
1136.00,7.693182,25.01216,-0.000172,24.018390,-0.0077,1.371
1138.00,7.693358,25.01217,-0.000172,24.018236,-0.0077,1.372
1140.00,7.693055,25.01224,-0.000172,24.018084,-0.0077,1.371
1142.00,7.692420,25.01160,-0.000173,24.018381,-0.0077,1.372
1144.00,7.692029,25.01157,-0.000173,24.018657,-0.0077,1.372
1146.00,7.691824,25.01131,-0.000172,24.018847,-0.0077,1.371
1148.00,7.691690,25.01163,-0.000173,24.018338,-0.0077,1.372
1150.00,7.691591,25.01241,-0.000172,24.018852,-0.0077,1.372
1152.00,7.691199,25.01280,-0.000173,24.018415,-0.0077,1.372
1154.00,7.690868,25.01215,-0.000172,24.018557,-0.0077,1.372
1156.00,7.691560,25.01136,-0.000173,24.018689,-0.0077,1.372
1158.00,7.692223,25.01157,-0.000172,24.018564,-0.0077,1.372
1160.00,7.691013,25.01116,-0.000172,24.018653,-0.0077,1.372
1162.00,7.691342,25.01113,-0.000172,24.018967,-0.0077,1.372
1164.00,7.690932,25.01154,-0.000172,24.017625,-0.0077,1.371
1166.00,7.691058,25.01165,-0.000172,24.018385,-0.0077,1.371
1168.00,7.691092,25.01167,-0.000172,24.018410,-0.0077,1.371
1170.00,7.690617,25.01183,-0.000173,24.018537,-0.0077,1.372
1172.00,7.689890,25.01181,-0.000172,24.018832,-0.0077,1.372
1174.00,7.689498,25.01159,-0.000172,24.018695,-0.0077,1.371
1176.00,7.689633,25.01097,-0.000173,24.018691,-0.0077,1.372
1178.00,7.688967,25.01092,-0.000173,24.018820,-0.0077,1.371
1180.00,7.689567,25.01154,-0.000173,24.018579,-0.0077,1.372
1182.00,7.689153,25.01120,-0.000174,24.018635,-0.0077,1.372
1184.00,7.689001,25.01039,-0.000174,24.017888,-0.0077,1.372
1186.00,7.688225,25.01115,-0.000173,24.017850,-0.0077,1.372
1188.00,7.687319,25.01120,-0.000174,24.018466,-0.0077,1.372
1190.00,7.688679,25.01065,-0.000173,24.018526,-0.0077,1.372
1192.00,7.689148,25.01068,-0.000173,24.018443,-0.0077,1.371
1194.00,7.688634,25.01026,-0.000173,24.018566,-0.0077,1.371
1196.00,7.687960,25.01077,-0.000171,24.018417,-0.0077,1.372
1198.00,7.688496,25.01043,-0.000171,24.018987,-0.0077,1.372
1200.00,7.687995,25.01115,-0.000172,24.018689,-0.0077,1.372
@2,12.0000,24.0
1202.00,7.687317,25.01151,-0.000173,24.018564,-0.0077,1.372
1204.00,7.682533,25.01056,-0.000172,24.018512,-0.0077,1.371
1206.00,7.672531,25.01124,-0.000172,24.018432,-0.0077,1.371
1208.00,7.657767,25.01185,-0.000171,24.018502,-0.0077,1.371
1210.00,7.638999,25.01218,-0.000172,24.019066,-0.0077,1.371
1212.00,7.621810,25.01157,-0.000172,24.018272,-0.0077,1.371
1214.00,7.610339,25.01079,-0.000172,24.018345,-0.0077,1.372
1216.00,7.601415,25.01093,-0.000172,24.018319,-0.0077,1.372
1218.00,7.592705,25.01155,-0.000172,24.018481,-0.0077,1.373
1220.00,7.584823,25.01131,-0.000174,24.018158,-0.0077,1.373
1222.00,7.577825,25.01102,-0.000175,24.018127,-0.0077,1.373
1224.00,7.570856,25.01154,-0.000174,24.018903,-0.0077,1.372
1226.00,7.565624,25.01173,-0.000175,24.018591,-0.0077,1.373
1228.00,7.566377,25.01144,-0.000174,24.018167,-0.0077,1.373
1230.00,7.572922,25.01135,-0.000174,24.018591,-0.0077,1.373
1232.00,7.586221,25.01109,-0.000173,24.018169,-0.0076,1.373
1234.00,7.601144,25.01154,-0.000174,24.018015,-0.0077,1.374
1236.00,7.612817,25.01078,-0.000174,24.018363,-0.0077,1.373
1238.00,7.619878,25.01090,-0.000174,24.018722,-0.0077,1.373
1240.00,7.625573,25.01128,-0.000171,24.018967,-0.0077,1.372
1242.00,7.629319,25.01115,-0.000173,24.018193,-0.0077,1.372
1244.00,7.633167,25.01121,-0.000171,24.018194,-0.0077,1.371
1246.00,7.637204,25.01124,-0.000172,24.018247,-0.0077,1.372
1248.00,7.640091,25.01080,-0.000171,24.018644,-0.0077,1.372
1250.00,7.641820,25.01120,-0.000172,24.018711,-0.0077,1.372
1252.00,7.645220,25.01135,-0.000172,24.019126,-0.0077,1.372
1254.00,7.648565,25.01164,-0.000173,24.018457,-0.0077,1.371
1256.00,7.650536,25.01158,-0.000174,24.018361,-0.0077,1.372
1258.00,7.652679,25.01102,-0.000172,24.018154,-0.0077,1.371
1260.00,7.655254,25.01148,-0.000172,24.017625,-0.0077,1.371
1262.00,7.657396,25.01139,-0.000172,24.018706,-0.0077,1.372
1264.00,7.658897,25.01158,-0.000170,24.018194,-0.0077,1.372
1266.00,7.660433,25.01184,-0.000171,24.017569,-0.0077,1.372
1268.00,7.662399,25.01060,-0.000171,24.018399,-0.0077,1.372
1270.00,7.665225,25.01094,-0.000172,24.018200,-0.0077,1.371
1272.00,7.666968,25.01090,-0.000172,24.018093,-0.0077,1.371
1274.00,7.668236,25.01094,-0.000172,24.019014,-0.0077,1.371
1276.00,7.670329,25.01127,-0.000172,24.018649,-0.0076,1.371
1278.00,7.670607,25.01183,-0.000171,24.018470,-0.0076,1.372
1280.00,7.671227,25.01177,-0.000172,24.019275,-0.0077,1.371
1282.00,7.672446,25.01122,-0.000170,24.018847,-0.0076,1.372
1284.00,7.673608,25.01166,-0.000170,24.018628,-0.0077,1.371
1286.00,7.674028,25.01174,-0.000171,24.018970,-0.0077,1.372
1288.00,7.674791,25.01134,-0.000171,24.018696,-0.0077,1.371
1290.00,7.675455,25.01093,-0.000172,24.018918,-0.0077,1.371
1292.00,7.676428,25.01155,-0.000171,24.018769,-0.0077,1.372
1294.00,7.677265,25.01154,-0.000171,24.018513,-0.0077,1.372
1296.00,7.677284,25.01115,-0.000171,24.018318,-0.0077,1.371
1298.00,7.677481,25.01086,-0.000170,24.019380,-0.0077,1.371
1300.00,7.677445,25.01080,-0.000171,24.018778,-0.0077,1.371
1302.00,7.677982,25.01102,-0.000172,24.019206,-0.0076,1.372
1304.00,7.679440,25.01096,-0.000172,24.018606,-0.0077,1.371
1306.00,7.679854,25.01026,-0.000171,24.017982,-0.0077,1.372
1308.00,7.679913,25.01104,-0.000172,24.018403,-0.0077,1.371
1310.00,7.680659,25.01045,-0.000171,24.018236,-0.0077,1.372
1312.00,7.680626,25.01097,-0.000172,24.019019,-0.0077,1.372
1314.00,7.681196,25.01189,-0.000170,24.018145,-0.0077,1.371
1316.00,7.682075,25.01173,-0.000171,24.018403,-0.0077,1.371
1318.00,7.681449,25.01135,-0.000172,24.018876,-0.0077,1.371
1320.00,7.680956,25.01111,-0.000172,24.018660,-0.0077,1.372
1322.00,7.680303,25.01101,-0.000172,24.018325,-0.0077,1.372
1324.00,7.680090,25.01194,-0.000172,24.018356,-0.0077,1.371
1326.00,7.679711,25.01227,-0.000171,24.018125,-0.0077,1.371
1328.00,7.678655,25.01259,-0.000171,24.018684,-0.0077,1.372
1330.00,7.678496,25.01277,-0.000172,24.018191,-0.0077,1.372
1332.00,7.677773,25.01182,-0.000171,24.019275,-0.0077,1.371
1334.00,7.677790,25.01186,-0.000171,24.019028,-0.0077,1.371
1336.00,7.678316,25.01237,-0.000171,24.018849,-0.0077,1.371
1338.00,7.678114,25.01198,-0.000171,24.018347,-0.0077,1.371
1340.00,7.677618,25.01290,-0.000171,24.018348,-0.0077,1.372
1342.00,7.676681,25.01247,-0.000172,24.018673,-0.0076,1.371
1344.00,7.677198,25.01231,-0.000171,24.018642,-0.0077,1.372
1346.00,7.677893,25.01185,-0.000173,24.018193,-0.0077,1.371
1348.00,7.677142,25.01180,-0.000172,24.018434,-0.0077,1.372
1350.00,7.677437,25.01239,-0.000171,24.018229,-0.0077,1.371
1352.00,7.677760,25.01210,-0.000172,24.017674,-0.0077,1.372
1354.00,7.677998,25.01199,-0.000171,24.018584,-0.0076,1.372
1356.00,7.678384,25.01236,-0.000172,24.018490,-0.0077,1.372
1358.00,7.678178,25.01243,-0.000173,24.018684,-0.0077,1.371
1360.00,7.677024,25.01184,-0.000172,24.018430,-0.0077,1.371
1362.00,7.676624,25.01204,-0.000172,24.018200,-0.0077,1.372
1364.00,7.676840,25.01255,-0.000172,24.018287,-0.0077,1.372
1366.00,7.676018,25.01193,-0.000172,24.018889,-0.0077,1.371
1368.00,7.675484,25.01207,-0.000171,24.018325,-0.0077,1.371
1370.00,7.675829,25.01146,-0.000171,24.018829,-0.0077,1.371
1372.00,7.675757,25.01124,-0.000172,24.018240,-0.0077,1.372
1374.00,7.676571,25.01161,-0.000173,24.018129,-0.0077,1.372
1376.00,7.675804,25.01090,-0.000172,24.018887,-0.0077,1.371
1378.00,7.675269,25.01099,-0.000173,24.019045,-0.0077,1.372
1380.00,7.674801,25.01160,-0.000171,24.018539,-0.0077,1.371
1382.00,7.674587,25.01185,-0.000171,24.018880,-0.0077,1.372
1384.00,7.674631,25.01130,-0.000171,24.018486,-0.0077,1.372
1386.00,7.674027,25.01111,-0.000170,24.018577,-0.0077,1.372
1388.00,7.674715,25.01094,-0.000172,24.018541,-0.0077,1.372
1390.00,7.674185,25.01055,-0.000172,24.018249,-0.0077,1.372
1392.00,7.673536,25.01115,-0.000172,24.018713,-0.0077,1.372
1394.00,7.672944,25.01172,-0.000171,24.018506,-0.0077,1.371
1396.00,7.672417,25.01239,-0.000171,24.018930,-0.0076,1.372
1398.00,7.672874,25.01289,-0.000172,24.018706,-0.0077,1.372
1400.00,7.672315,25.01223,-0.000172,24.018814,-0.0077,1.372
1402.00,7.671167,25.01191,-0.000172,24.018698,-0.0077,1.372
1404.00,7.670557,25.01152,-0.000172,24.018856,-0.0077,1.372
1406.00,7.670110,25.01125,-0.000172,24.019494,-0.0077,1.371
1408.00,7.669276,25.01145,-0.000170,24.018840,-0.0077,1.372
1410.00,7.669214,25.01169,-0.000172,24.018959,-0.0077,1.372
1412.00,7.669062,25.01147,-0.000172,24.018903,-0.0077,1.372
1414.00,7.668861,25.01038,-0.000172,24.019409,-0.0077,1.372
1416.00,7.668585,25.01081,-0.000173,24.019233,-0.0076,1.372
1418.00,7.668852,25.01086,-0.000173,24.018822,-0.0077,1.372
1420.00,7.669338,25.01045,-0.000173,24.018814,-0.0077,1.372
1422.00,7.670345,25.01141,-0.000172,24.018620,-0.0077,1.372
1424.00,7.671012,25.01054,-0.000173,24.019023,-0.0077,1.372
1426.00,7.671678,25.01084,-0.000172,24.018874,-0.0077,1.371
1428.00,7.673025,25.01033,-0.000172,24.019151,-0.0077,1.371
1430.00,7.672510,25.01053,-0.000172,24.018996,-0.0077,1.372
1432.00,7.671806,25.01070,-0.000172,24.018941,-0.0077,1.372
1434.00,7.670778,25.01132,-0.000172,24.018658,-0.0077,1.372
1436.00,7.669997,25.01100,-0.000171,24.018484,-0.0077,1.372
1438.00,7.669800,25.01063,-0.000172,24.018812,-0.0077,1.371
1440.00,7.670334,25.01040,-0.000173,24.017931,-0.0077,1.371
1442.00,7.670011,25.01077,-0.000171,24.017580,-0.0077,1.372
1444.00,7.669190,25.01073,-0.000171,24.018764,-0.0077,1.372
1446.00,7.668613,25.01170,-0.000172,24.018510,-0.0077,1.371
1448.00,7.666912,25.01087,-0.000171,24.018673,-0.0077,1.371
1450.00,7.665875,25.01117,-0.000172,24.018495,-0.0077,1.372
1452.00,7.666342,25.01209,-0.000173,24.018782,-0.0077,1.372
1454.00,7.665935,25.01173,-0.000171,24.018357,-0.0077,1.371
1456.00,7.666206,25.01222,-0.000171,24.018405,-0.0077,1.372
1458.00,7.666516,25.01227,-0.000173,24.018383,-0.0077,1.372
1460.00,7.666416,25.01125,-0.000173,24.018115,-0.0077,1.371
1462.00,7.665998,25.01091,-0.000173,24.018742,-0.0077,1.372
1464.00,7.665333,25.01122,-0.000172,24.019269,-0.0077,1.371
1466.00,7.665861,25.01051,-0.000172,24.018095,-0.0077,1.371
1468.00,7.666313,25.01135,-0.000171,24.018495,-0.0077,1.371
1470.00,7.665762,25.01116,-0.000171,24.018426,-0.0077,1.372
1472.00,7.665667,25.01148,-0.000172,24.018876,-0.0077,1.372
1474.00,7.666137,25.01085,-0.000171,24.018394,-0.0077,1.372
1476.00,7.665034,25.01029,-0.000172,24.018613,-0.0077,1.372
1478.00,7.664455,25.01038,-0.000172,24.018517,-0.0077,1.371
1480.00,7.664008,25.01002,-0.000172,24.018415,-0.0077,1.372
1482.00,7.664331,25.01031,-0.000172,24.018470,-0.0077,1.371
1484.00,7.664812,25.01015,-0.000173,24.018336,-0.0077,1.372
1486.00,7.664489,25.01009,-0.000173,24.018352,-0.0077,1.372
1488.00,7.663579,25.01064,-0.000173,24.019222,-0.0077,1.372
1490.00,7.662923,25.01059,-0.000172,24.018724,-0.0077,1.372
1492.00,7.663212,25.01000,-0.000171,24.018419,-0.0077,1.372
1494.00,7.662967,25.01043,-0.000172,24.017808,-0.0077,1.372
1496.00,7.661911,25.01083,-0.000172,24.018675,-0.0077,1.372
1498.00,7.661798,25.01083,-0.000172,24.018910,-0.0077,1.372
1500.00,7.662029,25.01058,-0.000172,24.018053,-0.0077,1.372
1502.00,7.661977,25.00976,-0.000172,24.018508,-0.0077,1.372
1504.00,7.661450,25.01048,-0.000172,24.019228,-0.0077,1.372
1506.00,7.661511,25.01022,-0.000172,24.018439,-0.0076,1.372
1508.00,7.661229,25.01091,-0.000171,24.018294,-0.0077,1.372
1510.00,7.661365,25.01146,-0.000172,24.019309,-0.0077,1.371
1512.00,7.661913,25.01196,-0.000170,24.018571,-0.0077,1.372
1514.00,7.661619,25.01102,-0.000172,24.018825,-0.0077,1.372
1516.00,7.661489,25.01075,-0.000172,24.018689,-0.0077,1.372
1518.00,7.661274,25.01061,-0.000171,24.018885,-0.0077,1.372
1520.00,7.661569,25.01051,-0.000172,24.018591,-0.0077,1.372
1522.00,7.661066,25.00957,-0.000172,24.018138,-0.0077,1.372
1524.00,7.660130,25.01016,-0.000172,24.018787,-0.0077,1.372
1526.00,7.659363,25.00958,-0.000172,24.018716,-0.0077,1.372
1528.00,7.658345,25.01041,-0.000172,24.018330,-0.0077,1.372
1530.00,7.657204,25.01060,-0.000172,24.018568,-0.0077,1.372
1532.00,7.657683,25.01170,-0.000172,24.018876,-0.0077,1.372
1534.00,7.657672,25.01176,-0.000172,24.018269,-0.0077,1.372
1536.00,7.657181,25.01106,-0.000173,24.018493,-0.0077,1.372
1538.00,7.658075,25.01119,-0.000171,24.018522,-0.0077,1.372
1540.00,7.658272,25.01109,-0.000171,24.018243,-0.0077,1.372
1542.00,7.657771,25.01025,-0.000172,24.017725,-0.0077,1.373
1544.00,7.658045,25.01022,-0.000172,24.018974,-0.0077,1.372
1546.00,7.657064,25.01007,-0.000172,24.018501,-0.0077,1.372
1548.00,7.657196,25.01088,-0.000171,24.017725,-0.0077,1.372
1550.00,7.658203,25.01130,-0.000171,24.018385,-0.0077,1.372
1552.00,7.657812,25.01068,-0.000170,24.018620,-0.0077,1.372
1554.00,7.657975,25.01055,-0.000171,24.018249,-0.0077,1.372
1556.00,7.657616,25.01112,-0.000172,24.018724,-0.0077,1.372
1558.00,7.658287,25.01202,-0.000173,24.018316,-0.0077,1.373
1560.00,7.658774,25.01182,-0.000173,24.018459,-0.0077,1.372
1562.00,7.659179,25.01163,-0.000172,24.018421,-0.0077,1.372
1564.00,7.659967,25.01222,-0.000173,24.018535,-0.0077,1.372
1566.00,7.659477,25.01163,-0.000173,24.018582,-0.0077,1.372
1568.00,7.659124,25.01196,-0.000173,24.018229,-0.0077,1.372
1570.00,7.658678,25.01227,-0.000172,24.018916,-0.0077,1.372
1572.00,7.658810,25.01257,-0.000172,24.018403,-0.0077,1.372
1574.00,7.658467,25.01245,-0.000173,24.017904,-0.0077,1.372
1576.00,7.658414,25.01200,-0.000172,24.018499,-0.0077,1.372
1578.00,7.657872,25.01285,-0.000172,24.018276,-0.0077,1.372
1580.00,7.656564,25.01209,-0.000172,24.018033,-0.0077,1.372
1582.00,7.656812,25.01282,-0.000172,24.018673,-0.0077,1.372
1584.00,7.657083,25.01322,-0.000172,24.018267,-0.0077,1.372
1586.00,7.656811,25.01320,-0.000172,24.018461,-0.0077,1.372
1588.00,7.656068,25.01300,-0.000173,24.018093,-0.0077,1.372
1590.00,7.656016,25.01308,-0.000172,24.017652,-0.0078,1.372
1592.00,7.656330,25.01271,-0.000172,24.018347,-0.0077,1.372
1594.00,7.656223,25.01271,-0.000172,24.017979,-0.0077,1.372
1596.00,7.656290,25.01253,-0.000173,24.018200,-0.0077,1.372
1598.00,7.656289,25.01319,-0.000172,24.018205,-0.0077,1.371
1600.00,7.655933,25.01342,-0.000171,24.018686,-0.0077,1.372
1602.00,7.654618,25.01345,-0.000174,24.018368,-0.0077,1.373
1604.00,7.653889,25.01339,-0.000174,24.017754,-0.0077,1.372
1606.00,7.654194,25.01328,-0.000173,24.018626,-0.0077,1.372
1608.00,7.654238,25.01315,-0.000173,24.018561,-0.0077,1.372
1610.00,7.654112,25.01370,-0.000174,24.018803,-0.0077,1.373
1612.00,7.653803,25.01315,-0.000174,24.018680,-0.0077,1.373
1614.00,7.654742,25.01372,-0.000173,24.018446,-0.0077,1.372
1616.00,7.653985,25.01404,-0.000173,24.018638,-0.0077,1.372
1618.00,7.653791,25.01396,-0.000173,24.019012,-0.0077,1.372
1620.00,7.653475,25.01341,-0.000173,24.019012,-0.0077,1.372
1622.00,7.653065,25.01418,-0.000173,24.018660,-0.0077,1.372
1624.00,7.652557,25.01439,-0.000174,24.018678,-0.0077,1.372
1626.00,7.652632,25.01408,-0.000173,24.018546,-0.0077,1.372
1628.00,7.652210,25.01410,-0.000174,24.018794,-0.0077,1.372
1630.00,7.651571,25.01409,-0.000174,24.018570,-0.0078,1.372
1632.00,7.651317,25.01385,-0.000174,24.018227,-0.0077,1.373
1634.00,7.651542,25.01405,-0.000175,24.018058,-0.0076,1.372
1636.00,7.651826,25.01391,-0.000174,24.018689,-0.0077,1.372
1638.00,7.651532,25.01389,-0.000173,24.019061,-0.0077,1.373
1640.00,7.652175,25.01335,-0.000173,24.019494,-0.0077,1.372
1642.00,7.652416,25.01343,-0.000173,24.019001,-0.0077,1.372
1644.00,7.652209,25.01323,-0.000173,24.018666,-0.0077,1.372
1646.00,7.651414,25.01348,-0.000174,24.018999,-0.0077,1.372
1648.00,7.650564,25.01387,-0.000174,24.018771,-0.0077,1.372
1650.00,7.650024,25.01374,-0.000173,24.018006,-0.0077,1.372
1652.00,7.650995,25.01352,-0.000174,24.018096,-0.0077,1.372
1654.00,7.650437,25.01312,-0.000174,24.017977,-0.0077,1.373
1656.00,7.650656,25.01304,-0.000175,24.018160,-0.0077,1.373
1658.00,7.649792,25.01235,-0.000174,24.018131,-0.0077,1.372
1660.00,7.649989,25.01265,-0.000173,24.018376,-0.0077,1.373
1662.00,7.650292,25.01289,-0.000174,24.018211,-0.0077,1.372
1664.00,7.650102,25.01250,-0.000175,24.018254,-0.0078,1.373
1666.00,7.649384,25.01291,-0.000175,24.017892,-0.0077,1.372
1668.00,7.648752,25.01313,-0.000172,24.017968,-0.0077,1.372
1670.00,7.648497,25.01286,-0.000173,24.018167,-0.0077,1.372
1672.00,7.649335,25.01295,-0.000172,24.018002,-0.0077,1.372
1674.00,7.649806,25.01256,-0.000173,24.018109,-0.0077,1.372
1676.00,7.649101,25.01222,-0.000173,24.018700,-0.0077,1.372
1678.00,7.648438,25.01248,-0.000174,24.017895,-0.0077,1.372
1680.00,7.648047,25.01325,-0.000172,24.018408,-0.0077,1.372
1682.00,7.647427,25.01399,-0.000173,24.018057,-0.0077,1.373
1684.00,7.647379,25.01286,-0.000174,24.018374,-0.0077,1.373
1686.00,7.647420,25.01241,-0.000174,24.018519,-0.0077,1.373
1688.00,7.647717,25.01332,-0.000174,24.018905,-0.0077,1.372
1690.00,7.648464,25.01386,-0.000174,24.018861,-0.0077,1.372
1692.00,7.648053,25.01404,-0.000173,24.018789,-0.0077,1.372
1694.00,7.647315,25.01391,-0.000172,24.017982,-0.0077,1.372
1696.00,7.647923,25.01321,-0.000173,24.018584,-0.0077,1.373
1698.00,7.647977,25.01325,-0.000174,24.018861,-0.0077,1.373
1700.00,7.648324,25.01426,-0.000173,24.019179,-0.0077,1.373
1702.00,7.648959,25.01435,-0.000173,24.018874,-0.0077,1.373
1704.00,7.648290,25.01400,-0.000171,24.018439,-0.0077,1.372
1706.00,7.647047,25.01439,-0.000173,24.018613,-0.0077,1.373
1708.00,7.647248,25.01459,-0.000173,24.018573,-0.0077,1.372
1710.00,7.646945,25.01403,-0.000172,24.018521,-0.0077,1.372
1712.00,7.647240,25.01408,-0.000172,24.019373,-0.0077,1.372
1714.00,7.647041,25.01399,-0.000173,24.018706,-0.0077,1.373
1716.00,7.647601,25.01416,-0.000175,24.018840,-0.0077,1.373
1718.00,7.647259,25.01425,-0.000174,24.018531,-0.0077,1.373
1720.00,7.647464,25.01373,-0.000172,24.018823,-0.0077,1.373
1722.00,7.646755,25.01344,-0.000172,24.018325,-0.0077,1.373
1724.00,7.646895,25.01394,-0.000173,24.018517,-0.0077,1.372
1726.00,7.647114,25.01423,-0.000173,24.018359,-0.0077,1.372
1728.00,7.646926,25.01318,-0.000173,24.018519,-0.0077,1.372
1730.00,7.646961,25.01288,-0.000172,24.019177,-0.0077,1.372
1732.00,7.646926,25.01316,-0.000173,24.018711,-0.0077,1.372
1734.00,7.646223,25.01353,-0.000173,24.019057,-0.0076,1.373
1736.00,7.644943,25.01341,-0.000173,24.019262,-0.0076,1.373
1738.00,7.644349,25.01412,-0.000174,24.019325,-0.0076,1.373
1740.00,7.644862,25.01358,-0.000173,24.019088,-0.0077,1.373
1742.00,7.645512,25.01361,-0.000173,24.018428,-0.0077,1.373
1744.00,7.645508,25.01395,-0.000172,24.018747,-0.0077,1.372
1746.00,7.645427,25.01381,-0.000173,24.018767,-0.0077,1.372
1748.00,7.644511,25.01347,-0.000174,24.018638,-0.0076,1.373
1750.00,7.644227,25.01337,-0.000174,24.018399,-0.0077,1.373
1752.00,7.643622,25.01392,-0.000174,24.018555,-0.0077,1.373
1754.00,7.642926,25.01491,-0.000172,24.018164,-0.0077,1.373
1756.00,7.643203,25.01458,-0.000172,24.018600,-0.0077,1.373
1758.00,7.643445,25.01423,-0.000173,24.019168,-0.0077,1.372
1760.00,7.643302,25.01484,-0.000172,24.019061,-0.0077,1.373
1762.00,7.642785,25.01501,-0.000173,24.018724,-0.0077,1.373
1764.00,7.642912,25.01474,-0.000172,24.018836,-0.0077,1.373
1766.00,7.643217,25.01421,-0.000173,24.018510,-0.0077,1.372
1768.00,7.643279,25.01386,-0.000172,24.018771,-0.0076,1.372
1770.00,7.642783,25.01322,-0.000172,24.018678,-0.0077,1.373
1772.00,7.642878,25.01327,-0.000173,24.018577,-0.0077,1.373
1774.00,7.642913,25.01460,-0.000173,24.019182,-0.0077,1.373
1776.00,7.642718,25.01505,-0.000173,24.018660,-0.0077,1.373
1778.00,7.642077,25.01495,-0.000174,24.019084,-0.0077,1.374
1780.00,7.641114,25.01459,-0.000173,24.017922,-0.0077,1.372
1782.00,7.640712,25.01378,-0.000172,24.018287,-0.0077,1.372
1784.00,7.640596,25.01361,-0.000171,24.018105,-0.0077,1.372
1786.00,7.640703,25.01352,-0.000172,24.019035,-0.0077,1.373
1788.00,7.640456,25.01339,-0.000170,24.019338,-0.0077,1.372
1790.00,7.640128,25.01411,-0.000172,24.019293,-0.0076,1.373
1792.00,7.639627,25.01486,-0.000171,24.018745,-0.0076,1.373
1794.00,7.639249,25.01471,-0.000172,24.018626,-0.0076,1.372
1796.00,7.638916,25.01429,-0.000170,24.019014,-0.0077,1.372
1798.00,7.638590,25.01417,-0.000171,24.019273,-0.0077,1.373
1800.00,7.638803,25.01379,-0.000174,24.018936,-0.0077,1.373
@3,12.0000,24.0
1802.00,7.639332,25.01399,-0.000174,24.018635,-0.0077,1.373
1804.00,7.636228,25.01390,-0.000173,24.018522,-0.0077,1.372
1806.00,7.627225,25.01420,-0.000172,24.019072,-0.0077,1.372
1808.00,7.613215,25.01385,-0.000172,24.018805,-0.0077,1.372
1810.00,7.594838,25.01384,-0.000171,24.018716,-0.0077,1.372
1812.00,7.578427,25.01451,-0.000171,24.019260,-0.0077,1.372
1814.00,7.565739,25.01425,-0.000171,24.019001,-0.0077,1.372
1816.00,7.557203,25.01452,-0.000170,24.018593,-0.0077,1.372
1818.00,7.549935,25.01492,-0.000172,24.018771,-0.0077,1.373
1820.00,7.542038,25.01413,-0.000173,24.019300,-0.0077,1.374
1822.00,7.535157,25.01416,-0.000174,24.018889,-0.0076,1.374
1824.00,7.529837,25.01386,-0.000173,24.018642,-0.0076,1.374
1826.00,7.524793,25.01460,-0.000173,24.019385,-0.0076,1.374
1828.00,7.524153,25.01428,-0.000173,24.019025,-0.0077,1.374
1830.00,7.530162,25.01361,-0.000173,24.018542,-0.0077,1.374
1832.00,7.542967,25.01355,-0.000173,24.018783,-0.0077,1.375
1834.00,7.558450,25.01422,-0.000174,24.019286,-0.0077,1.375
1836.00,7.570539,25.01322,-0.000174,24.018372,-0.0077,1.375
1838.00,7.578206,25.01379,-0.000174,24.018486,-0.0077,1.374
1840.00,7.583198,25.01359,-0.000172,24.018918,-0.0077,1.373
1842.00,7.586705,25.01306,-0.000170,24.018439,-0.0077,1.372
1844.00,7.590597,25.01366,-0.000170,24.018932,-0.0077,1.372
1846.00,7.594153,25.01337,-0.000170,24.017999,-0.0077,1.373
1848.00,7.597156,25.01323,-0.000172,24.018135,-0.0077,1.374
1850.00,7.599559,25.01315,-0.000172,24.018515,-0.0077,1.373
1852.00,7.600506,25.01316,-0.000172,24.018492,-0.0077,1.373
1854.00,7.602006,25.01304,-0.000173,24.018542,-0.0077,1.374
1856.00,7.604597,25.01371,-0.000173,24.019037,-0.0077,1.373
1858.00,7.607512,25.01321,-0.000171,24.018789,-0.0077,1.372
1860.00,7.610768,25.01310,-0.000172,24.018747,-0.0077,1.373
1862.00,7.614077,25.01418,-0.000173,24.018954,-0.0077,1.373
1864.00,7.616771,25.01497,-0.000172,24.018399,-0.0077,1.373
1866.00,7.620494,25.01486,-0.000172,24.018611,-0.0077,1.373
1868.00,7.624234,25.01451,-0.000172,24.019304,-0.0077,1.373
1870.00,7.627267,25.01399,-0.000172,24.019112,-0.0077,1.373
1872.00,7.629933,25.01421,-0.000172,24.019110,-0.0077,1.373
1874.00,7.631619,25.01495,-0.000171,24.019558,-0.0077,1.373
1876.00,7.633796,25.01465,-0.000172,24.018561,-0.0077,1.372
1878.00,7.635144,25.01400,-0.000173,24.018852,-0.0077,1.372
1880.00,7.636664,25.01411,-0.000172,24.018484,-0.0077,1.374
1882.00,7.636410,25.01387,-0.000173,24.018658,-0.0076,1.373
1884.00,7.636568,25.01440,-0.000173,24.019021,-0.0077,1.372
1886.00,7.636387,25.01468,-0.000172,24.019016,-0.0076,1.373
1888.00,7.636129,25.01493,-0.000173,24.018352,-0.0077,1.373
1890.00,7.635902,25.01430,-0.000172,24.019052,-0.0077,1.372
1892.00,7.635757,25.01402,-0.000172,24.019142,-0.0077,1.372
1894.00,7.635119,25.01460,-0.000172,24.018696,-0.0076,1.372
1896.00,7.634841,25.01484,-0.000172,24.019059,-0.0077,1.373
1898.00,7.634722,25.01458,-0.000173,24.019130,-0.0077,1.373
1900.00,7.635101,25.01366,-0.000174,24.019079,-0.0077,1.373
1902.00,7.635468,25.01392,-0.000174,24.018742,-0.0077,1.373
1904.00,7.635181,25.01414,-0.000174,24.019545,-0.0077,1.373
1906.00,7.635113,25.01440,-0.000174,24.018385,-0.0076,1.373
1908.00,7.635190,25.01412,-0.000172,24.018421,-0.0077,1.373
1910.00,7.635356,25.01425,-0.000172,24.018876,-0.0077,1.372
1912.00,7.635645,25.01458,-0.000172,24.018832,-0.0077,1.373
1914.00,7.635886,25.01477,-0.000173,24.019019,-0.0077,1.373
1916.00,7.634993,25.01441,-0.000173,24.018771,-0.0077,1.373
1918.00,7.633384,25.01418,-0.000173,24.019046,-0.0077,1.372
1920.00,7.634314,25.01294,-0.000172,24.018749,-0.0077,1.373
1922.00,7.635676,25.01320,-0.000173,24.019019,-0.0076,1.373
1924.00,7.636734,25.01275,-0.000174,24.018278,-0.0076,1.373
1926.00,7.636260,25.01312,-0.000173,24.018711,-0.0077,1.373
1928.00,7.635778,25.01414,-0.000172,24.019081,-0.0077,1.374
1930.00,7.636294,25.01444,-0.000172,24.018599,-0.0077,1.374
1932.00,7.636764,25.01428,-0.000173,24.018408,-0.0077,1.373
1934.00,7.637336,25.01391,-0.000172,24.018776,-0.0077,1.373
1936.00,7.637685,25.01558,-0.000173,24.018934,-0.0077,1.373
1938.00,7.636795,25.01521,-0.000173,24.018912,-0.0077,1.372
1940.00,7.635768,25.01446,-0.000172,24.018151,-0.0077,1.373
1942.00,7.634853,25.01378,-0.000172,24.018000,-0.0077,1.373
1944.00,7.634553,25.01414,-0.000173,24.018553,-0.0077,1.373
1946.00,7.634764,25.01417,-0.000172,24.018548,-0.0077,1.373
1948.00,7.634230,25.01496,-0.000172,24.018669,-0.0077,1.373
1950.00,7.633439,25.01496,-0.000172,24.018608,-0.0077,1.372
1952.00,7.633155,25.01470,-0.000173,24.018919,-0.0077,1.373
1954.00,7.632897,25.01525,-0.000172,24.018740,-0.0077,1.373
1956.00,7.634318,25.01508,-0.000172,24.018280,-0.0077,1.373
1958.00,7.632983,25.01436,-0.000171,24.018555,-0.0077,1.373
1960.00,7.631711,25.01398,-0.000172,24.018102,-0.0077,1.373
1962.00,7.631150,25.01479,-0.000172,24.018669,-0.0076,1.373
1964.00,7.631032,25.01433,-0.000172,24.018278,-0.0077,1.373
1966.00,7.630931,25.01525,-0.000171,24.018809,-0.0077,1.372
1968.00,7.630906,25.01520,-0.000170,24.019496,-0.0077,1.373
1970.00,7.631254,25.01465,-0.000172,24.018976,-0.0077,1.373
1972.00,7.631346,25.01455,-0.000172,24.018831,-0.0077,1.373
1974.00,7.631046,25.01464,-0.000173,24.018394,-0.0077,1.373
1976.00,7.630557,25.01445,-0.000172,24.019233,-0.0077,1.373
1978.00,7.630585,25.01432,-0.000171,24.019425,-0.0077,1.373
1980.00,7.630618,25.01459,-0.000172,24.018802,-0.0077,1.372
1982.00,7.630795,25.01429,-0.000171,24.018602,-0.0077,1.373
1984.00,7.630009,25.01460,-0.000172,24.018200,-0.0077,1.373
1986.00,7.630347,25.01454,-0.000173,24.019264,-0.0077,1.373
1988.00,7.630830,25.01496,-0.000172,24.018227,-0.0077,1.373
1990.00,7.630428,25.01439,-0.000172,24.018604,-0.0077,1.373
1992.00,7.630885,25.01430,-0.000172,24.018309,-0.0077,1.373
1994.00,7.630917,25.01385,-0.000172,24.018454,-0.0077,1.374
1996.00,7.630918,25.01364,-0.000173,24.018135,-0.0077,1.373
1998.00,7.630990,25.01375,-0.000172,24.018923,-0.0077,1.373
2000.00,7.630666,25.01483,-0.000173,24.019070,-0.0077,1.373
2002.00,7.630044,25.01454,-0.000171,24.018571,-0.0077,1.373
2004.00,7.630453,25.01484,-0.000172,24.018363,-0.0077,1.374
2006.00,7.629796,25.01586,-0.000173,24.018506,-0.0077,1.373
2008.00,7.628524,25.01622,-0.000172,24.018934,-0.0077,1.372
2010.00,7.628055,25.01560,-0.000172,24.018584,-0.0077,1.372
2012.00,7.628223,25.01499,-0.000172,24.018646,-0.0077,1.373
2014.00,7.627691,25.01559,-0.000171,24.018729,-0.0077,1.373
2016.00,7.628333,25.01512,-0.000172,24.018820,-0.0077,1.373
2018.00,7.628981,25.01464,-0.000173,24.019037,-0.0077,1.374
2020.00,7.628481,25.01454,-0.000173,24.018740,-0.0077,1.373
2022.00,7.627180,25.01474,-0.000172,24.018896,-0.0076,1.373
2024.00,7.627743,25.01475,-0.000172,24.018305,-0.0077,1.373
2026.00,7.627276,25.01440,-0.000173,24.019220,-0.0076,1.374
2028.00,7.627579,25.01398,-0.000172,24.019284,-0.0077,1.374
2030.00,7.627921,25.01364,-0.000171,24.018970,-0.0077,1.374
2032.00,7.627577,25.01460,-0.000172,24.019344,-0.0077,1.373
2034.00,7.627360,25.01334,-0.000172,24.018834,-0.0077,1.374
2036.00,7.627622,25.01271,-0.000172,24.018776,-0.0077,1.373
2038.00,7.627277,25.01330,-0.000173,24.018606,-0.0077,1.373
2040.00,7.627193,25.01419,-0.000173,24.018557,-0.0077,1.374
2042.00,7.626016,25.01346,-0.000173,24.018386,-0.0077,1.373
2044.00,7.625547,25.01401,-0.000172,24.018517,-0.0077,1.373
2046.00,7.626017,25.01396,-0.000172,24.018803,-0.0077,1.373
2048.00,7.626524,25.01259,-0.000173,24.018985,-0.0077,1.373
2050.00,7.625903,25.01384,-0.000172,24.018443,-0.0077,1.373
2052.00,7.625158,25.01395,-0.000171,24.018843,-0.0077,1.373
2054.00,7.626127,25.01372,-0.000172,24.018254,-0.0076,1.373
2056.00,7.625934,25.01406,-0.000171,24.018869,-0.0077,1.373
2058.00,7.625682,25.01423,-0.000172,24.018867,-0.0077,1.373
2060.00,7.625718,25.01395,-0.000172,24.018628,-0.0077,1.373
2062.00,7.625916,25.01374,-0.000172,24.018890,-0.0077,1.373
2064.00,7.626029,25.01463,-0.000174,24.018542,-0.0077,1.374
2066.00,7.625675,25.01483,-0.000174,24.017489,-0.0077,1.373
2068.00,7.624819,25.01586,-0.000173,24.017748,-0.0077,1.373
2070.00,7.624896,25.01647,-0.000173,24.018198,-0.0077,1.373
2072.00,7.624985,25.01518,-0.000173,24.018561,-0.0077,1.373
2074.00,7.625032,25.01492,-0.000173,24.018080,-0.0077,1.373
2076.00,7.625163,25.01425,-0.000172,24.018838,-0.0077,1.373
2078.00,7.625543,25.01386,-0.000173,24.018076,-0.0077,1.373
2080.00,7.625462,25.01420,-0.000172,24.018071,-0.0077,1.373
2082.00,7.625279,25.01432,-0.000173,24.017841,-0.0077,1.374
2084.00,7.625428,25.01395,-0.000173,24.018209,-0.0077,1.373
2086.00,7.625160,25.01367,-0.000172,24.018020,-0.0077,1.374
2088.00,7.624339,25.01466,-0.000173,24.017899,-0.0077,1.373
2090.00,7.624127,25.01362,-0.000173,24.018285,-0.0077,1.374
2092.00,7.624094,25.01369,-0.000173,24.019045,-0.0077,1.373
2094.00,7.624099,25.01384,-0.000173,24.018104,-0.0077,1.373
2096.00,7.623666,25.01387,-0.000173,24.018363,-0.0077,1.373
2098.00,7.622914,25.01348,-0.000171,24.018675,-0.0077,1.373
2100.00,7.621392,25.01367,-0.000173,24.018870,-0.0077,1.373
2102.00,7.621808,25.01396,-0.000173,24.018811,-0.0077,1.374
2104.00,7.621641,25.01318,-0.000172,24.018582,-0.0077,1.374
2106.00,7.620555,25.01339,-0.000173,24.018860,-0.0077,1.374
2108.00,7.621216,25.01333,-0.000172,24.018546,-0.0077,1.374
2110.00,7.621410,25.01353,-0.000172,24.018901,-0.0077,1.373
2112.00,7.621005,25.01330,-0.000172,24.018468,-0.0077,1.373
2114.00,7.621509,25.01353,-0.000173,24.018096,-0.0077,1.374
2116.00,7.621723,25.01321,-0.000173,24.018115,-0.0077,1.373
2118.00,7.621527,25.01340,-0.000173,24.018575,-0.0077,1.373
2120.00,7.621657,25.01297,-0.000172,24.017886,-0.0077,1.373
2122.00,7.622010,25.01385,-0.000171,24.018938,-0.0077,1.373
2124.00,7.621227,25.01339,-0.000172,24.018718,-0.0077,1.373
2126.00,7.621567,25.01368,-0.000172,24.018296,-0.0076,1.373
2128.00,7.620979,25.01305,-0.000172,24.018350,-0.0077,1.373
2130.00,7.620648,25.01349,-0.000172,24.018432,-0.0077,1.373
2132.00,7.620558,25.01314,-0.000173,24.018517,-0.0077,1.374
2134.00,7.619608,25.01282,-0.000174,24.018649,-0.0077,1.373
2136.00,7.619183,25.01299,-0.000173,24.018609,-0.0077,1.373
2138.00,7.619147,25.01370,-0.000173,24.018312,-0.0077,1.374
2140.00,7.620310,25.01360,-0.000172,24.018927,-0.0077,1.373
2142.00,7.620520,25.01235,-0.000171,24.018265,-0.0077,1.374
2144.00,7.620405,25.01237,-0.000172,24.018479,-0.0077,1.373
2146.00,7.620645,25.01246,-0.000173,24.018531,-0.0077,1.374
2148.00,7.620562,25.01173,-0.000173,24.019041,-0.0077,1.374
2150.00,7.620448,25.01240,-0.000173,24.019237,-0.0077,1.373
2152.00,7.620963,25.01254,-0.000173,24.018956,-0.0077,1.373
2154.00,7.620906,25.01224,-0.000173,24.018611,-0.0077,1.374
2156.00,7.620467,25.01328,-0.000173,24.018555,-0.0077,1.373
2158.00,7.620253,25.01311,-0.000173,24.018381,-0.0077,1.374
2160.00,7.620262,25.01367,-0.000173,24.018446,-0.0077,1.374
2162.00,7.620055,25.01383,-0.000173,24.018423,-0.0077,1.373
2164.00,7.619472,25.01387,-0.000172,24.018633,-0.0077,1.373
2166.00,7.619774,25.01390,-0.000172,24.017817,-0.0077,1.373
2168.00,7.620514,25.01383,-0.000173,24.018649,-0.0077,1.374
2170.00,7.621078,25.01448,-0.000173,24.018706,-0.0077,1.373
2172.00,7.621310,25.01427,-0.000171,24.017970,-0.0077,1.373
2174.00,7.620743,25.01479,-0.000173,24.018435,-0.0077,1.374
2176.00,7.620607,25.01455,-0.000173,24.018794,-0.0077,1.374
2178.00,7.619550,25.01442,-0.000172,24.018305,-0.0077,1.373
2180.00,7.619198,25.01403,-0.000172,24.018180,-0.0076,1.374
2182.00,7.618909,25.01451,-0.000172,24.019376,-0.0076,1.373
2184.00,7.618275,25.01473,-0.000173,24.019204,-0.0076,1.373
2186.00,7.618394,25.01516,-0.000172,24.018660,-0.0077,1.373
2188.00,7.617959,25.01502,-0.000173,24.018667,-0.0077,1.373
2190.00,7.617316,25.01593,-0.000172,24.018950,-0.0077,1.373
2192.00,7.617216,25.01632,-0.000172,24.018682,-0.0077,1.373
2194.00,7.617086,25.01571,-0.000172,24.019008,-0.0077,1.373
2196.00,7.617192,25.01557,-0.000173,24.018651,-0.0077,1.373
2198.00,7.616927,25.01506,-0.000173,24.017975,-0.0077,1.373
2200.00,7.616374,25.01462,-0.000172,24.018568,-0.0077,1.373
2202.00,7.616933,25.01437,-0.000172,24.018454,-0.0077,1.373
2204.00,7.617986,25.01397,-0.000173,24.018551,-0.0077,1.373
2206.00,7.618183,25.01411,-0.000173,24.018854,-0.0077,1.373
2208.00,7.618596,25.01497,-0.000172,24.018693,-0.0077,1.373
2210.00,7.618437,25.01434,-0.000174,24.019173,-0.0077,1.373
2212.00,7.617656,25.01441,-0.000173,24.018673,-0.0077,1.373
2214.00,7.616645,25.01454,-0.000172,24.019122,-0.0077,1.373
2216.00,7.616980,25.01397,-0.000173,24.019084,-0.0077,1.374
2218.00,7.616173,25.01424,-0.000173,24.018506,-0.0077,1.373
2220.00,7.615955,25.01375,-0.000173,24.018486,-0.0077,1.373
2222.00,7.615709,25.01419,-0.000172,24.018956,-0.0077,1.374
2224.00,7.615909,25.01388,-0.000173,24.018609,-0.0077,1.374
2226.00,7.616043,25.01414,-0.000173,24.018814,-0.0077,1.373
2228.00,7.616449,25.01444,-0.000172,24.018747,-0.0077,1.374
2230.00,7.616870,25.01387,-0.000173,24.018878,-0.0077,1.373
2232.00,7.617031,25.01404,-0.000173,24.018508,-0.0077,1.373
2234.00,7.615570,25.01368,-0.000172,24.019137,-0.0077,1.374
2236.00,7.615274,25.01361,-0.000172,24.019335,-0.0076,1.373
2238.00,7.615558,25.01295,-0.000172,24.019344,-0.0077,1.374
2240.00,7.616203,25.01328,-0.000174,24.017964,-0.0077,1.373
2242.00,7.616842,25.01317,-0.000172,24.018637,-0.0077,1.374
2244.00,7.616612,25.01354,-0.000173,24.019016,-0.0077,1.374
2246.00,7.615829,25.01383,-0.000172,24.018075,-0.0077,1.373
2248.00,7.614750,25.01378,-0.000173,24.018403,-0.0077,1.374
2250.00,7.613818,25.01355,-0.000173,24.018561,-0.0077,1.374
2252.00,7.613132,25.01365,-0.000173,24.017861,-0.0077,1.374
2254.00,7.614394,25.01425,-0.000172,24.018595,-0.0077,1.374
2256.00,7.614663,25.01473,-0.000173,24.018593,-0.0077,1.374
2258.00,7.614662,25.01472,-0.000173,24.017866,-0.0077,1.374
2260.00,7.614506,25.01451,-0.000172,24.017797,-0.0077,1.373
2262.00,7.614491,25.01470,-0.000172,24.018994,-0.0077,1.374
2264.00,7.614248,25.01488,-0.000171,24.018241,-0.0077,1.373
2266.00,7.614441,25.01489,-0.000172,24.018104,-0.0077,1.373
2268.00,7.615171,25.01546,-0.000172,24.018843,-0.0077,1.373
2270.00,7.614902,25.01569,-0.000172,24.018390,-0.0077,1.373
2272.00,7.614669,25.01549,-0.000174,24.018493,-0.0077,1.374
2274.00,7.614194,25.01502,-0.000173,24.018129,-0.0077,1.374
2276.00,7.614212,25.01460,-0.000172,24.018214,-0.0077,1.374
2278.00,7.614489,25.01500,-0.000173,24.018890,-0.0077,1.374
2280.00,7.613842,25.01480,-0.000172,24.018876,-0.0077,1.374
2282.00,7.612811,25.01408,-0.000173,24.018464,-0.0077,1.374
2284.00,7.612932,25.01406,-0.000174,24.018783,-0.0077,1.374
2286.00,7.612097,25.01403,-0.000172,24.018707,-0.0077,1.373
2288.00,7.612134,25.01487,-0.000171,24.017942,-0.0077,1.374
2290.00,7.611926,25.01544,-0.000172,24.018310,-0.0077,1.374
2292.00,7.612061,25.01549,-0.000173,24.019121,-0.0077,1.375
2294.00,7.612326,25.01470,-0.000174,24.018648,-0.0077,1.373
2296.00,7.612364,25.01486,-0.000172,24.018553,-0.0077,1.373
2298.00,7.613075,25.01434,-0.000173,24.018519,-0.0077,1.374
2300.00,7.612674,25.01468,-0.000173,24.017973,-0.0077,1.373
2302.00,7.611239,25.01469,-0.000174,24.018780,-0.0077,1.374
2304.00,7.609957,25.01451,-0.000175,24.018559,-0.0077,1.374
2306.00,7.609267,25.01384,-0.000173,24.018144,-0.0077,1.374
2308.00,7.609205,25.01481,-0.000174,24.018426,-0.0077,1.374
2310.00,7.608479,25.01404,-0.000174,24.018729,-0.0077,1.374
2312.00,7.608101,25.01445,-0.000173,24.018339,-0.0077,1.374
2314.00,7.608260,25.01386,-0.000173,24.018744,-0.0077,1.374
2316.00,7.609122,25.01414,-0.000172,24.018894,-0.0077,1.373
2318.00,7.610069,25.01420,-0.000171,24.018370,-0.0077,1.373
2320.00,7.611680,25.01384,-0.000172,24.018713,-0.0077,1.373
2322.00,7.611819,25.01400,-0.000174,24.019035,-0.0077,1.375
2324.00,7.611021,25.01324,-0.000172,24.018129,-0.0077,1.374
2326.00,7.610938,25.01387,-0.000173,24.017946,-0.0077,1.374
2328.00,7.610725,25.01350,-0.000173,24.018580,-0.0077,1.374
2330.00,7.611383,25.01329,-0.000173,24.018613,-0.0077,1.375
2332.00,7.611188,25.01373,-0.000174,24.018517,-0.0077,1.374
2334.00,7.610798,25.01400,-0.000173,24.018776,-0.0077,1.373
2336.00,7.611183,25.01348,-0.000172,24.018517,-0.0077,1.374
2338.00,7.611601,25.01318,-0.000172,24.018798,-0.0077,1.374
2340.00,7.611105,25.01186,-0.000173,24.019240,-0.0077,1.374
2342.00,7.609931,25.01249,-0.000174,24.019213,-0.0077,1.374
2344.00,7.609151,25.01281,-0.000173,24.018825,-0.0077,1.374
2346.00,7.609148,25.01292,-0.000173,24.018051,-0.0077,1.374
2348.00,7.609693,25.01352,-0.000172,24.018015,-0.0077,1.374
2350.00,7.609404,25.01284,-0.000173,24.018397,-0.0077,1.374
2352.00,7.609222,25.01335,-0.000171,24.018725,-0.0077,1.374
2354.00,7.609124,25.01323,-0.000171,24.018450,-0.0077,1.374
2356.00,7.609369,25.01355,-0.000173,24.018894,-0.0077,1.374
2358.00,7.609624,25.01395,-0.000173,24.019137,-0.0077,1.374
2360.00,7.609185,25.01388,-0.000173,24.018530,-0.0077,1.374
2362.00,7.608889,25.01343,-0.000173,24.018343,-0.0077,1.375
2364.00,7.608446,25.01437,-0.000173,24.018477,-0.0077,1.374
2366.00,7.607701,25.01462,-0.000173,24.018789,-0.0077,1.374
2368.00,7.607537,25.01438,-0.000172,24.018095,-0.0077,1.374
2370.00,7.606987,25.01448,-0.000170,24.018372,-0.0077,1.374
2372.00,7.607000,25.01416,-0.000172,24.018637,-0.0077,1.373
2374.00,7.606585,25.01421,-0.000172,24.018276,-0.0077,1.374
2376.00,7.606485,25.01400,-0.000172,24.018240,-0.0078,1.375
2378.00,7.607230,25.01435,-0.000173,24.018303,-0.0077,1.374
2380.00,7.606297,25.01409,-0.000172,24.018403,-0.0077,1.374
2382.00,7.605894,25.01448,-0.000173,24.018597,-0.0077,1.374
2384.00,7.606350,25.01341,-0.000173,24.019315,-0.0077,1.374
2386.00,7.606191,25.01337,-0.000172,24.018974,-0.0077,1.374
2388.00,7.606125,25.01339,-0.000172,24.018392,-0.0077,1.374
2390.00,7.606783,25.01318,-0.000173,24.018497,-0.0077,1.374
2392.00,7.606408,25.01292,-0.000173,24.018820,-0.0077,1.374
2394.00,7.606499,25.01374,-0.000172,24.017931,-0.0077,1.374
2396.00,7.606521,25.01337,-0.000173,24.018903,-0.0077,1.374
2398.00,7.606468,25.01377,-0.000173,24.018566,-0.0077,1.374
2400.00,7.605715,25.01352,-0.000172,24.017933,-0.0077,1.374
@4,12.0000,24.0
2402.00,7.605712,25.01378,-0.000173,24.018082,-0.0077,1.374
2404.00,7.603145,25.01307,-0.000172,24.017781,-0.0077,1.374
2406.00,7.593910,25.01286,-0.000172,24.018426,-0.0077,1.373
2408.00,7.580295,25.01317,-0.000172,24.018461,-0.0077,1.373
2410.00,7.561047,25.01388,-0.000172,24.018047,-0.0077,1.372
2412.00,7.543979,25.01425,-0.000170,24.018602,-0.0077,1.373
2414.00,7.532408,25.01478,-0.000172,24.018086,-0.0077,1.374
2416.00,7.524451,25.01443,-0.000173,24.018144,-0.0077,1.374
2418.00,7.516637,25.01394,-0.000174,24.018396,-0.0077,1.375
2420.00,7.510382,25.01452,-0.000174,24.018713,-0.0077,1.375
2422.00,7.504002,25.01480,-0.000174,24.018562,-0.0076,1.375
2424.00,7.497733,25.01442,-0.000175,24.018669,-0.0076,1.375
2426.00,7.493068,25.01388,-0.000175,24.018345,-0.0076,1.375
2428.00,7.492769,25.01433,-0.000174,24.018771,-0.0077,1.375
2430.00,7.497738,25.01469,-0.000174,24.019074,-0.0077,1.375
2432.00,7.509655,25.01442,-0.000175,24.018354,-0.0077,1.377
2434.00,7.525348,25.01380,-0.000174,24.018709,-0.0077,1.376
2436.00,7.538216,25.01360,-0.000173,24.019055,-0.0077,1.375
2438.00,7.545612,25.01431,-0.000173,24.019380,-0.0077,1.374
2440.00,7.550724,25.01431,-0.000172,24.018709,-0.0077,1.375
2442.00,7.555000,25.01393,-0.000172,24.018872,-0.0077,1.374
2444.00,7.558824,25.01390,-0.000172,24.018066,-0.0077,1.374
2446.00,7.562419,25.01383,-0.000170,24.018644,-0.0077,1.374
2448.00,7.565212,25.01299,-0.000172,24.018553,-0.0077,1.375
2450.00,7.567928,25.01380,-0.000172,24.018571,-0.0077,1.375
2452.00,7.569888,25.01421,-0.000173,24.018626,-0.0077,1.373
2454.00,7.571932,25.01318,-0.000172,24.019092,-0.0077,1.374
2456.00,7.574847,25.01313,-0.000172,24.018974,-0.0077,1.373
2458.00,7.577010,25.01334,-0.000172,24.018638,-0.0077,1.374
2460.00,7.578999,25.01302,-0.000173,24.018836,-0.0077,1.374
2462.00,7.582020,25.01264,-0.000173,24.018671,-0.0077,1.374
2464.00,7.584518,25.01321,-0.000172,24.018689,-0.0077,1.374
2466.00,7.586635,25.01363,-0.000171,24.019195,-0.0077,1.373
2468.00,7.588497,25.01303,-0.000171,24.019070,-0.0077,1.374
2470.00,7.590692,25.01359,-0.000173,24.018812,-0.0077,1.374
2472.00,7.591630,25.01419,-0.000172,24.018323,-0.0077,1.374
2474.00,7.592432,25.01473,-0.000173,24.018374,-0.0077,1.375
2476.00,7.593735,25.01423,-0.000172,24.018196,-0.0077,1.374
2478.00,7.594000,25.01321,-0.000172,24.018812,-0.0077,1.374
2480.00,7.594868,25.01330,-0.000172,24.018497,-0.0077,1.373
2482.00,7.597263,25.01440,-0.000171,24.018883,-0.0077,1.374
2484.00,7.598184,25.01443,-0.000172,24.018338,-0.0077,1.374
2486.00,7.599049,25.01441,-0.000173,24.018655,-0.0077,1.374
2488.00,7.599778,25.01430,-0.000173,24.018542,-0.0077,1.374
2490.00,7.599693,25.01489,-0.000172,24.018481,-0.0077,1.374
2492.00,7.599581,25.01434,-0.000173,24.018967,-0.0077,1.374
2494.00,7.601182,25.01459,-0.000172,24.018319,-0.0077,1.374
2496.00,7.601779,25.01449,-0.000171,24.018484,-0.0077,1.374
2498.00,7.601187,25.01446,-0.000171,24.018742,-0.0077,1.374
2500.00,7.601945,25.01396,-0.000172,24.018419,-0.0077,1.374
2502.00,7.602625,25.01400,-0.000172,24.017616,-0.0077,1.374
2504.00,7.602200,25.01456,-0.000173,24.018608,-0.0077,1.374
2506.00,7.602308,25.01389,-0.000172,24.018976,-0.0077,1.374
2508.00,7.601824,25.01404,-0.000172,24.018800,-0.0077,1.374
2510.00,7.602216,25.01370,-0.000173,24.019068,-0.0077,1.373
2512.00,7.602901,25.01350,-0.000173,24.018452,-0.0077,1.373
2514.00,7.602669,25.01325,-0.000172,24.018231,-0.0077,1.374
2516.00,7.603488,25.01314,-0.000172,24.018483,-0.0077,1.374
2518.00,7.604023,25.01302,-0.000172,24.018959,-0.0077,1.374
2520.00,7.603867,25.01289,-0.000172,24.018684,-0.0077,1.374
2522.00,7.604044,25.01358,-0.000173,24.018874,-0.0077,1.374
2524.00,7.604966,25.01264,-0.000174,24.018880,-0.0077,1.374
2526.00,7.604925,25.01358,-0.000174,24.018502,-0.0077,1.374
2528.00,7.605422,25.01295,-0.000173,24.018952,-0.0077,1.374
2530.00,7.605160,25.01302,-0.000172,24.018910,-0.0077,1.374
2532.00,7.605316,25.01291,-0.000173,24.018448,-0.0077,1.374
2534.00,7.606091,25.01366,-0.000173,24.018263,-0.0077,1.374
2536.00,7.605755,25.01296,-0.000173,24.018316,-0.0077,1.374
2538.00,7.605612,25.01353,-0.000172,24.018803,-0.0077,1.375
2540.00,7.605468,25.01318,-0.000173,24.018173,-0.0077,1.374
2542.00,7.604719,25.01360,-0.000172,24.018506,-0.0077,1.375
2544.00,7.604170,25.01386,-0.000173,24.017788,-0.0077,1.374
2546.00,7.605214,25.01385,-0.000172,24.018087,-0.0077,1.374
2548.00,7.604352,25.01300,-0.000171,24.018241,-0.0077,1.374
2550.00,7.604147,25.01386,-0.000171,24.018249,-0.0077,1.374
2552.00,7.604274,25.01342,-0.000173,24.018646,-0.0077,1.375
2554.00,7.604240,25.01297,-0.000173,24.018269,-0.0077,1.375
2556.00,7.604151,25.01364,-0.000173,24.018765,-0.0076,1.375
2558.00,7.603434,25.01453,-0.000172,24.018803,-0.0076,1.374
2560.00,7.602886,25.01368,-0.000172,24.018285,-0.0077,1.374
2562.00,7.603115,25.01308,-0.000172,24.018452,-0.0077,1.374
2564.00,7.603597,25.01355,-0.000172,24.018767,-0.0077,1.374
2566.00,7.603694,25.01440,-0.000172,24.018247,-0.0077,1.375
2568.00,7.602990,25.01475,-0.000174,24.018535,-0.0077,1.374
2570.00,7.602928,25.01544,-0.000172,24.018802,-0.0077,1.374
2572.00,7.603092,25.01517,-0.000173,24.018251,-0.0077,1.374
2574.00,7.602714,25.01564,-0.000172,24.018956,-0.0077,1.374
2576.00,7.602562,25.01576,-0.000171,24.018740,-0.0077,1.375
2578.00,7.602673,25.01458,-0.000173,24.018310,-0.0077,1.374
2580.00,7.602599,25.01500,-0.000173,24.018856,-0.0077,1.374
2582.00,7.602740,25.01607,-0.000173,24.018791,-0.0077,1.374
2584.00,7.602602,25.01588,-0.000173,24.018071,-0.0077,1.374
2586.00,7.602279,25.01530,-0.000172,24.018098,-0.0077,1.375
2588.00,7.602065,25.01534,-0.000173,24.018419,-0.0077,1.374
2590.00,7.601873,25.01554,-0.000172,24.018461,-0.0077,1.374
2592.00,7.601833,25.01516,-0.000172,24.018091,-0.0077,1.375
2594.00,7.601564,25.01572,-0.000173,24.018278,-0.0077,1.375
2596.00,7.600335,25.01539,-0.000173,24.018410,-0.0077,1.375
2598.00,7.600944,25.01604,-0.000174,24.018325,-0.0077,1.375
2600.00,7.600923,25.01582,-0.000174,24.018611,-0.0077,1.375
2602.00,7.601231,25.01478,-0.000174,24.018060,-0.0077,1.374
2604.00,7.600993,25.01442,-0.000173,24.018421,-0.0077,1.375
2606.00,7.600208,25.01497,-0.000173,24.018338,-0.0077,1.375
2608.00,7.598630,25.01454,-0.000172,24.018080,-0.0077,1.374
2610.00,7.599023,25.01428,-0.000172,24.018706,-0.0077,1.374
2612.00,7.599161,25.01396,-0.000173,24.018102,-0.0077,1.374
2614.00,7.599452,25.01472,-0.000173,24.018537,-0.0077,1.374
2616.00,7.598241,25.01497,-0.000174,24.018396,-0.0077,1.374
2618.00,7.597366,25.01535,-0.000172,24.018323,-0.0077,1.374
2620.00,7.596527,25.01452,-0.000172,24.018499,-0.0077,1.374
2622.00,7.596767,25.01451,-0.000172,24.019530,-0.0077,1.374
2624.00,7.596631,25.01516,-0.000172,24.018738,-0.0077,1.375
2626.00,7.597102,25.01524,-0.000173,24.018535,-0.0077,1.374
2628.00,7.597455,25.01498,-0.000172,24.018644,-0.0077,1.375
2630.00,7.597145,25.01476,-0.000172,24.019182,-0.0077,1.375
2632.00,7.596652,25.01486,-0.000174,24.019046,-0.0077,1.375
2634.00,7.596545,25.01525,-0.000173,24.018562,-0.0077,1.374
2636.00,7.597254,25.01546,-0.000173,24.018191,-0.0077,1.374
2638.00,7.597587,25.01545,-0.000172,24.018450,-0.0077,1.374
2640.00,7.597852,25.01471,-0.000173,24.018706,-0.0077,1.375
2642.00,7.598818,25.01517,-0.000173,24.018459,-0.0077,1.375
2644.00,7.599325,25.01572,-0.000172,24.018533,-0.0077,1.375
2646.00,7.599556,25.01531,-0.000173,24.017861,-0.0077,1.374
2648.00,7.599766,25.01537,-0.000172,24.018269,-0.0077,1.375
2650.00,7.598708,25.01561,-0.000172,24.018473,-0.0077,1.374
2652.00,7.598017,25.01447,-0.000172,24.018249,-0.0077,1.375
2654.00,7.597991,25.01497,-0.000172,24.017844,-0.0077,1.374
2656.00,7.598602,25.01498,-0.000174,24.018586,-0.0077,1.375
2658.00,7.599197,25.01455,-0.000173,24.018704,-0.0077,1.374
2660.00,7.598781,25.01563,-0.000173,24.018655,-0.0077,1.374
2662.00,7.597391,25.01631,-0.000173,24.018604,-0.0077,1.375
2664.00,7.597137,25.01655,-0.000173,24.018604,-0.0077,1.375
2666.00,7.597075,25.01572,-0.000174,24.018439,-0.0077,1.375
2668.00,7.597360,25.01559,-0.000173,24.018011,-0.0077,1.374
2670.00,7.597458,25.01557,-0.000173,24.017937,-0.0077,1.375
2672.00,7.597663,25.01495,-0.000173,24.018573,-0.0077,1.374
2674.00,7.597172,25.01469,-0.000173,24.018586,-0.0077,1.375
2676.00,7.596871,25.01479,-0.000172,24.019088,-0.0077,1.374
2678.00,7.596174,25.01558,-0.000173,24.017747,-0.0077,1.375
2680.00,7.595496,25.01582,-0.000174,24.018096,-0.0077,1.375
2682.00,7.595244,25.01574,-0.000173,24.018457,-0.0077,1.374
2684.00,7.594474,25.01506,-0.000173,24.018722,-0.0077,1.374
2686.00,7.594442,25.01522,-0.000172,24.018455,-0.0077,1.375
2688.00,7.594857,25.01578,-0.000172,24.018205,-0.0077,1.375
2690.00,7.595708,25.01565,-0.000173,24.018725,-0.0077,1.375
2692.00,7.595681,25.01543,-0.000173,24.018597,-0.0077,1.375
2694.00,7.595581,25.01527,-0.000174,24.018156,-0.0077,1.375
2696.00,7.595500,25.01520,-0.000173,24.018653,-0.0077,1.375
2698.00,7.595149,25.01518,-0.000173,24.018432,-0.0077,1.375
2700.00,7.593813,25.01639,-0.000172,24.018104,-0.0077,1.375
2702.00,7.593841,25.01694,-0.000172,24.018399,-0.0077,1.375
2704.00,7.593469,25.01644,-0.000172,24.017960,-0.0077,1.375
2706.00,7.592945,25.01589,-0.000172,24.018169,-0.0077,1.374
2708.00,7.593762,25.01652,-0.000172,24.018546,-0.0077,1.375
2710.00,7.593556,25.01696,-0.000172,24.018251,-0.0078,1.375
2712.00,7.593115,25.01591,-0.000174,24.018256,-0.0077,1.375
2714.00,7.593685,25.01612,-0.000173,24.018042,-0.0077,1.375
2716.00,7.593437,25.01565,-0.000173,24.018791,-0.0077,1.375
2718.00,7.593212,25.01577,-0.000172,24.017960,-0.0077,1.375
2720.00,7.591801,25.01599,-0.000172,24.017754,-0.0077,1.375
2722.00,7.591936,25.01668,-0.000173,24.018437,-0.0077,1.375
2724.00,7.592928,25.01584,-0.000174,24.018677,-0.0077,1.375
2726.00,7.593295,25.01569,-0.000173,24.018753,-0.0077,1.375
2728.00,7.592231,25.01521,-0.000172,24.018423,-0.0077,1.375
2730.00,7.592420,25.01566,-0.000173,24.018185,-0.0077,1.375
2732.00,7.592982,25.01553,-0.000172,24.018321,-0.0077,1.375
2734.00,7.593597,25.01532,-0.000172,24.018343,-0.0077,1.375
2736.00,7.594135,25.01524,-0.000173,24.018662,-0.0077,1.375
2738.00,7.593528,25.01425,-0.000173,24.018361,-0.0077,1.375
2740.00,7.593710,25.01443,-0.000173,24.018321,-0.0077,1.374
2742.00,7.593428,25.01552,-0.000172,24.018153,-0.0077,1.375
2744.00,7.593243,25.01580,-0.000173,24.018811,-0.0077,1.375
2746.00,7.592675,25.01523,-0.000171,24.018693,-0.0077,1.374
2748.00,7.592426,25.01491,-0.000173,24.018122,-0.0077,1.375
2750.00,7.592772,25.01457,-0.000173,24.017917,-0.0077,1.375
2752.00,7.592299,25.01515,-0.000173,24.018167,-0.0077,1.375
2754.00,7.591900,25.01578,-0.000173,24.018234,-0.0077,1.376
2756.00,7.592615,25.01422,-0.000173,24.017752,-0.0077,1.375
2758.00,7.592607,25.01414,-0.000173,24.018347,-0.0077,1.375
2760.00,7.592267,25.01451,-0.000172,24.017982,-0.0077,1.375
2762.00,7.591865,25.01476,-0.000173,24.018004,-0.0077,1.375
2764.00,7.591211,25.01537,-0.000172,24.018526,-0.0077,1.374
2766.00,7.591465,25.01570,-0.000172,24.018035,-0.0077,1.375
2768.00,7.591726,25.01538,-0.000172,24.018211,-0.0077,1.375
2770.00,7.591460,25.01612,-0.000173,24.018696,-0.0077,1.375
2772.00,7.591164,25.01661,-0.000173,24.018434,-0.0077,1.375
2774.00,7.591398,25.01630,-0.000173,24.018247,-0.0077,1.375
2776.00,7.591473,25.01567,-0.000173,24.018102,-0.0077,1.374
2778.00,7.591016,25.01509,-0.000172,24.018091,-0.0077,1.375
2780.00,7.590970,25.01451,-0.000173,24.019016,-0.0077,1.375
2782.00,7.589996,25.01472,-0.000173,24.018537,-0.0077,1.375
2784.00,7.589995,25.01433,-0.000172,24.018483,-0.0077,1.375
2786.00,7.590628,25.01424,-0.000174,24.018227,-0.0077,1.375
2788.00,7.590495,25.01475,-0.000173,24.017861,-0.0077,1.375
2790.00,7.590135,25.01432,-0.000173,24.018305,-0.0077,1.375
2792.00,7.590222,25.01428,-0.000172,24.018446,-0.0077,1.375
2794.00,7.589638,25.01366,-0.000173,24.018376,-0.0077,1.375
2796.00,7.589436,25.01395,-0.000173,24.018414,-0.0077,1.375
2798.00,7.589305,25.01457,-0.000173,24.018648,-0.0077,1.374
2800.00,7.590139,25.01442,-0.000172,24.018325,-0.0077,1.374
2802.00,7.589702,25.01541,-0.000172,24.018357,-0.0077,1.375
2804.00,7.588069,25.01530,-0.000173,24.017962,-0.0077,1.375
2806.00,7.587951,25.01531,-0.000173,24.018118,-0.0077,1.375
2808.00,7.588526,25.01584,-0.000173,24.018238,-0.0077,1.375
2810.00,7.588210,25.01539,-0.000172,24.018860,-0.0077,1.375
2812.00,7.587367,25.01487,-0.000172,24.018718,-0.0077,1.375
2814.00,7.587469,25.01482,-0.000173,24.018684,-0.0077,1.376
2816.00,7.587194,25.01497,-0.000173,24.018502,-0.0077,1.375
2818.00,7.588003,25.01463,-0.000171,24.018629,-0.0077,1.375
2820.00,7.588669,25.01342,-0.000172,24.018599,-0.0077,1.375
2822.00,7.588449,25.01425,-0.000173,24.018571,-0.0077,1.375
2824.00,7.588429,25.01419,-0.000172,24.018760,-0.0077,1.375
2826.00,7.589472,25.01468,-0.000173,24.019028,-0.0077,1.375
2828.00,7.589031,25.01445,-0.000173,24.018501,-0.0077,1.375
2830.00,7.588038,25.01504,-0.000172,24.018415,-0.0077,1.375
2832.00,7.588723,25.01510,-0.000173,24.018347,-0.0077,1.375
2834.00,7.588440,25.01506,-0.000173,24.018464,-0.0077,1.375
2836.00,7.588597,25.01558,-0.000173,24.018359,-0.0077,1.375
2838.00,7.588897,25.01572,-0.000172,24.018314,-0.0077,1.375
2840.00,7.588690,25.01534,-0.000173,24.018283,-0.0077,1.375
2842.00,7.588317,25.01566,-0.000173,24.017977,-0.0077,1.375
2844.00,7.588149,25.01508,-0.000173,24.018515,-0.0077,1.375
2846.00,7.587701,25.01531,-0.000172,24.018301,-0.0077,1.375
2848.00,7.587232,25.01576,-0.000174,24.018356,-0.0077,1.376
2850.00,7.588040,25.01571,-0.000174,24.018370,-0.0077,1.376
2852.00,7.588358,25.01599,-0.000172,24.018169,-0.0077,1.375
2854.00,7.588335,25.01598,-0.000172,24.018669,-0.0077,1.375
2856.00,7.587486,25.01610,-0.000171,24.018419,-0.0077,1.374
2858.00,7.586807,25.01600,-0.000172,24.018849,-0.0077,1.375
2860.00,7.585744,25.01588,-0.000173,24.018441,-0.0077,1.375
2862.00,7.585285,25.01529,-0.000174,24.019021,-0.0077,1.376
2864.00,7.584975,25.01434,-0.000174,24.018035,-0.0077,1.375
2866.00,7.585413,25.01405,-0.000173,24.018457,-0.0077,1.375
2868.00,7.585935,25.01495,-0.000172,24.018845,-0.0077,1.375
2870.00,7.586335,25.01522,-0.000172,24.018223,-0.0077,1.375
2872.00,7.586311,25.01517,-0.000172,24.018115,-0.0077,1.376
2874.00,7.587004,25.01554,-0.000172,24.018084,-0.0077,1.375
2876.00,7.587748,25.01548,-0.000173,24.018869,-0.0077,1.375
2878.00,7.587958,25.01515,-0.000173,24.018805,-0.0077,1.375
2880.00,7.587148,25.01487,-0.000172,24.018220,-0.0077,1.375
2882.00,7.586844,25.01517,-0.000173,24.018555,-0.0077,1.375
2884.00,7.587066,25.01592,-0.000173,24.018434,-0.0077,1.375
2886.00,7.587568,25.01568,-0.000172,24.017819,-0.0077,1.375
2888.00,7.586764,25.01551,-0.000173,24.018278,-0.0077,1.375
2890.00,7.585659,25.01636,-0.000173,24.018854,-0.0077,1.376
2892.00,7.585655,25.01566,-0.000174,24.018334,-0.0077,1.376
2894.00,7.584379,25.01518,-0.000175,24.017478,-0.0077,1.375
2896.00,7.584669,25.01545,-0.000175,24.017835,-0.0077,1.375
2898.00,7.584692,25.01588,-0.000174,24.018499,-0.0077,1.376
2900.00,7.583708,25.01553,-0.000174,24.018760,-0.0077,1.376
2902.00,7.583651,25.01635,-0.000175,24.018669,-0.0077,1.375
2904.00,7.583386,25.01661,-0.000173,24.018372,-0.0077,1.375
2906.00,7.583212,25.01681,-0.000173,24.018392,-0.0077,1.375
2908.00,7.583611,25.01684,-0.000173,24.018131,-0.0077,1.375
2910.00,7.584174,25.01633,-0.000173,24.018154,-0.0077,1.375
2912.00,7.584954,25.01628,-0.000174,24.018020,-0.0077,1.375
2914.00,7.585621,25.01669,-0.000172,24.018669,-0.0077,1.376
2916.00,7.584671,25.01666,-0.000173,24.018965,-0.0077,1.375
2918.00,7.584262,25.01652,-0.000174,24.018493,-0.0077,1.375
2920.00,7.583892,25.01673,-0.000173,24.018932,-0.0077,1.375
2922.00,7.583808,25.01707,-0.000172,24.017970,-0.0077,1.375
2924.00,7.584620,25.01691,-0.000172,24.018377,-0.0077,1.375
2926.00,7.585013,25.01681,-0.000173,24.018749,-0.0078,1.376
2928.00,7.585203,25.01597,-0.000173,24.018423,-0.0078,1.375
2930.00,7.585929,25.01566,-0.000173,24.018138,-0.0077,1.375
2932.00,7.585082,25.01571,-0.000173,24.018793,-0.0077,1.375
2934.00,7.585058,25.01608,-0.000172,24.017959,-0.0077,1.375
2936.00,7.585466,25.01557,-0.000172,24.018245,-0.0077,1.375
2938.00,7.585309,25.01532,-0.000173,24.017928,-0.0077,1.376
2940.00,7.584750,25.01484,-0.000174,24.018840,-0.0077,1.376
2942.00,7.584715,25.01507,-0.000174,24.018341,-0.0077,1.375
2944.00,7.584181,25.01588,-0.000173,24.017676,-0.0077,1.375
2946.00,7.583204,25.01552,-0.000174,24.017747,-0.0077,1.375
2948.00,7.583949,25.01536,-0.000173,24.018811,-0.0077,1.376
2950.00,7.583974,25.01569,-0.000174,24.018943,-0.0077,1.375
2952.00,7.583621,25.01678,-0.000173,24.018957,-0.0077,1.375
2954.00,7.584169,25.01606,-0.000173,24.017743,-0.0077,1.376
2956.00,7.584132,25.01621,-0.000174,24.018321,-0.0077,1.375
2958.00,7.583574,25.01583,-0.000174,24.018316,-0.0077,1.375
2960.00,7.583152,25.01566,-0.000174,24.018698,-0.0077,1.376
2962.00,7.582927,25.01541,-0.000173,24.018145,-0.0077,1.375
2964.00,7.582639,25.01571,-0.000174,24.018009,-0.0077,1.375
2966.00,7.582375,25.01619,-0.000174,24.018568,-0.0077,1.375
2968.00,7.581862,25.01579,-0.000172,24.018941,-0.0077,1.375
2970.00,7.582925,25.01569,-0.000173,24.018086,-0.0077,1.375
2972.00,7.581110,25.01608,-0.000173,24.018512,-0.0077,1.376
2974.00,7.580647,25.01606,-0.000174,24.017980,-0.0077,1.375
2976.00,7.580929,25.01536,-0.000173,24.017979,-0.0077,1.376
2978.00,7.580146,25.01597,-0.000174,24.019228,-0.0077,1.376
2980.00,7.581388,25.01608,-0.000174,24.018640,-0.0077,1.375
2982.00,7.582849,25.01574,-0.000173,24.018666,-0.0077,1.376
2984.00,7.583147,25.01559,-0.000173,24.018203,-0.0077,1.376
2986.00,7.583407,25.01450,-0.000174,24.018341,-0.0077,1.375
2988.00,7.582971,25.01485,-0.000173,24.018287,-0.0077,1.375
2990.00,7.582365,25.01484,-0.000173,24.017772,-0.0077,1.376
2992.00,7.582450,25.01510,-0.000174,24.018586,-0.0077,1.376
2994.00,7.582194,25.01550,-0.000174,24.018015,-0.0077,1.376
2996.00,7.583266,25.01534,-0.000174,24.018825,-0.0077,1.376
2998.00,7.583176,25.01536,-0.000173,24.018847,-0.0077,1.375
3000.00,7.583305,25.01529,-0.000174,24.018649,-0.0077,1.376
@5,12.0000,24.0
3002.00,7.582484,25.01578,-0.000174,24.018930,-0.0077,1.376
3004.00,7.580289,25.01560,-0.000173,24.018082,-0.0077,1.375
3006.00,7.573228,25.01502,-0.000172,24.018521,-0.0077,1.375
3008.00,7.561304,25.01531,-0.000172,24.018812,-0.0077,1.374
3010.00,7.544183,25.01498,-0.000172,24.018321,-0.0077,1.375
3012.00,7.526479,25.01446,-0.000172,24.018988,-0.0077,1.375
3014.00,7.513620,25.01516,-0.000172,24.018568,-0.0077,1.376
3016.00,7.504982,25.01499,-0.000173,24.019325,-0.0077,1.376
3018.00,7.497381,25.01506,-0.000173,24.018956,-0.0077,1.376
3020.00,7.491337,25.01578,-0.000172,24.019128,-0.0077,1.376
3022.00,7.484693,25.01688,-0.000173,24.019432,-0.0077,1.377
3024.00,7.478824,25.01641,-0.000174,24.018649,-0.0077,1.377
3026.00,7.473310,25.01724,-0.000173,24.018368,-0.0077,1.377
3028.00,7.470481,25.01652,-0.000173,24.018209,-0.0077,1.377
3030.00,7.475088,25.01635,-0.000174,24.018336,-0.0077,1.377
3032.00,7.485823,25.01638,-0.000174,24.018807,-0.0077,1.378
3034.00,7.500313,25.01720,-0.000175,24.019043,-0.0077,1.378
3036.00,7.512982,25.01806,-0.000174,24.018461,-0.0076,1.377
3038.00,7.521219,25.01689,-0.000174,24.018664,-0.0077,1.376
3040.00,7.525291,25.01643,-0.000173,24.017939,-0.0077,1.376
3042.00,7.529492,25.01637,-0.000172,24.018472,-0.0077,1.376
3044.00,7.533667,25.01687,-0.000173,24.018740,-0.0077,1.376
3046.00,7.536567,25.01761,-0.000171,24.018454,-0.0077,1.376
3048.00,7.538626,25.01734,-0.000172,24.018541,-0.0077,1.376
3050.00,7.541274,25.01729,-0.000172,24.018336,-0.0078,1.376
3052.00,7.543914,25.01703,-0.000172,24.018178,-0.0078,1.376
3054.00,7.546969,25.01739,-0.000173,24.018693,-0.0077,1.376
3056.00,7.550271,25.01729,-0.000172,24.018528,-0.0077,1.376
3058.00,7.552838,25.01688,-0.000172,24.018227,-0.0077,1.375
3060.00,7.555785,25.01692,-0.000171,24.018515,-0.0076,1.375
3062.00,7.558789,25.01687,-0.000171,24.018744,-0.0077,1.375
3064.00,7.562022,25.01724,-0.000173,24.018347,-0.0077,1.376
3066.00,7.564844,25.01641,-0.000173,24.018869,-0.0077,1.376
3068.00,7.567969,25.01612,-0.000173,24.018124,-0.0077,1.376
3070.00,7.570753,25.01581,-0.000173,24.018548,-0.0077,1.376
3072.00,7.573013,25.01661,-0.000173,24.018452,-0.0077,1.375
3074.00,7.574150,25.01717,-0.000173,24.019164,-0.0077,1.376
3076.00,7.575682,25.01749,-0.000173,24.018905,-0.0077,1.376
3078.00,7.577064,25.01703,-0.000174,24.018178,-0.0077,1.375
3080.00,7.578070,25.01736,-0.000173,24.018173,-0.0077,1.376
3082.00,7.577941,25.01745,-0.000173,24.018454,-0.0077,1.376
3084.00,7.577596,25.01772,-0.000173,24.018918,-0.0077,1.376
3086.00,7.576677,25.01720,-0.000173,24.019090,-0.0076,1.375
3088.00,7.578109,25.01739,-0.000173,24.018508,-0.0077,1.375
3090.00,7.578278,25.01709,-0.000172,24.018443,-0.0077,1.376
3092.00,7.578215,25.01642,-0.000172,24.018198,-0.0077,1.376
3094.00,7.577636,25.01620,-0.000172,24.018566,-0.0077,1.376
3096.00,7.577732,25.01637,-0.000172,24.018348,-0.0077,1.375
3098.00,7.578243,25.01687,-0.000173,24.018680,-0.0077,1.376
3100.00,7.579217,25.01669,-0.000172,24.018735,-0.0077,1.375
3102.00,7.579109,25.01684,-0.000172,24.018426,-0.0077,1.375
3104.00,7.578611,25.01724,-0.000173,24.018851,-0.0076,1.376
3106.00,7.578646,25.01672,-0.000173,24.018582,-0.0077,1.376
3108.00,7.579746,25.01704,-0.000174,24.018767,-0.0077,1.376
3110.00,7.580130,25.01752,-0.000172,24.018495,-0.0077,1.376
3112.00,7.579491,25.01714,-0.000173,24.018910,-0.0077,1.376
3114.00,7.579096,25.01690,-0.000173,24.018939,-0.0077,1.376
3116.00,7.579482,25.01768,-0.000172,24.019282,-0.0077,1.376
3118.00,7.579061,25.01732,-0.000171,24.018207,-0.0077,1.375
3120.00,7.578449,25.01699,-0.000172,24.018800,-0.0077,1.375
3122.00,7.578554,25.01655,-0.000172,24.018363,-0.0077,1.375
3124.00,7.578766,25.01725,-0.000173,24.018836,-0.0077,1.375
3126.00,7.579349,25.01768,-0.000173,24.019148,-0.0077,1.376
3128.00,7.579722,25.01740,-0.000172,24.018901,-0.0077,1.376
3130.00,7.580036,25.01799,-0.000173,24.018575,-0.0077,1.375
3132.00,7.579663,25.01839,-0.000172,24.018910,-0.0077,1.376
3134.00,7.579588,25.01808,-0.000172,24.019320,-0.0077,1.376
3136.00,7.580215,25.01713,-0.000172,24.019113,-0.0077,1.375
3138.00,7.580618,25.01715,-0.000172,24.019251,-0.0076,1.375
3140.00,7.581299,25.01725,-0.000172,24.018361,-0.0076,1.376
3142.00,7.581917,25.01797,-0.000172,24.018856,-0.0077,1.376
3144.00,7.581045,25.01790,-0.000173,24.018637,-0.0077,1.375
3146.00,7.579747,25.01732,-0.000172,24.019133,-0.0077,1.375
3148.00,7.580381,25.01671,-0.000172,24.018756,-0.0077,1.376
3150.00,7.580380,25.01806,-0.000173,24.018537,-0.0077,1.376
3152.00,7.579820,25.01829,-0.000172,24.018936,-0.0076,1.375
3154.00,7.579263,25.01888,-0.000171,24.018762,-0.0076,1.375
3156.00,7.579436,25.01912,-0.000171,24.018818,-0.0077,1.376
3158.00,7.578729,25.01876,-0.000172,24.019171,-0.0077,1.376
3160.00,7.577225,25.01802,-0.000172,24.018867,-0.0076,1.376
3162.00,7.577064,25.01776,-0.000173,24.018957,-0.0077,1.376
3164.00,7.577047,25.01815,-0.000173,24.019122,-0.0077,1.376
3166.00,7.577130,25.01791,-0.000172,24.018590,-0.0077,1.376
3168.00,7.576875,25.01814,-0.000172,24.019345,-0.0077,1.376
3170.00,7.577211,25.01851,-0.000173,24.019309,-0.0077,1.376
3172.00,7.577411,25.01776,-0.000173,24.018356,-0.0077,1.376
3174.00,7.577706,25.01785,-0.000173,24.018466,-0.0077,1.376
3176.00,7.577356,25.01724,-0.000174,24.018276,-0.0076,1.376
3178.00,7.577795,25.01661,-0.000173,24.018336,-0.0077,1.376
3180.00,7.578174,25.01672,-0.000171,24.018994,-0.0077,1.375
3182.00,7.577378,25.01685,-0.000172,24.019081,-0.0076,1.375
3184.00,7.577713,25.01648,-0.000171,24.018660,-0.0077,1.376
3186.00,7.577746,25.01663,-0.000172,24.018662,-0.0077,1.375
3188.00,7.577663,25.01715,-0.000172,24.019220,-0.0077,1.376
3190.00,7.577944,25.01658,-0.000173,24.019108,-0.0077,1.377
3192.00,7.578134,25.01616,-0.000173,24.018689,-0.0077,1.376
3194.00,7.578340,25.01604,-0.000173,24.018807,-0.0077,1.376
3196.00,7.577974,25.01617,-0.000173,24.018649,-0.0077,1.375
3198.00,7.578010,25.01593,-0.000173,24.018698,-0.0077,1.376
3200.00,7.577579,25.01562,-0.000173,24.018860,-0.0077,1.376
3202.00,7.577641,25.01608,-0.000171,24.019311,-0.0076,1.376
3204.00,7.577349,25.01716,-0.000172,24.018789,-0.0077,1.376
3206.00,7.577149,25.01693,-0.000171,24.018727,-0.0077,1.376
3208.00,7.576423,25.01662,-0.000172,24.018974,-0.0077,1.376
3210.00,7.576887,25.01619,-0.000173,24.018140,-0.0077,1.376
3212.00,7.577164,25.01648,-0.000173,24.018600,-0.0076,1.376
3214.00,7.576103,25.01610,-0.000173,24.018561,-0.0076,1.376
3216.00,7.574841,25.01632,-0.000173,24.018691,-0.0077,1.375
3218.00,7.574650,25.01713,-0.000172,24.018568,-0.0077,1.376
3220.00,7.573966,25.01668,-0.000173,24.018693,-0.0077,1.376
3222.00,7.573166,25.01699,-0.000173,24.019331,-0.0077,1.376
3224.00,7.573816,25.01684,-0.000173,24.018357,-0.0077,1.376
3226.00,7.573878,25.01612,-0.000172,24.018758,-0.0077,1.376
3228.00,7.573426,25.01602,-0.000172,24.018575,-0.0077,1.376
3230.00,7.573871,25.01588,-0.000172,24.019251,-0.0077,1.376
3232.00,7.574257,25.01553,-0.000172,24.018267,-0.0077,1.375
3234.00,7.574512,25.01617,-0.000173,24.018028,-0.0077,1.376
3236.00,7.575047,25.01585,-0.000174,24.018289,-0.0077,1.376
3238.00,7.574658,25.01592,-0.000172,24.018421,-0.0077,1.376
3240.00,7.574326,25.01655,-0.000172,24.018116,-0.0077,1.376
3242.00,7.574262,25.01713,-0.000173,24.018981,-0.0077,1.376
3244.00,7.574008,25.01706,-0.000172,24.018919,-0.0077,1.376
3246.00,7.574817,25.01680,-0.000172,24.019461,-0.0077,1.376
3248.00,7.574303,25.01668,-0.000173,24.018116,-0.0077,1.376
3250.00,7.573893,25.01632,-0.000172,24.018501,-0.0076,1.376
3252.00,7.573488,25.01662,-0.000172,24.019005,-0.0077,1.376
3254.00,7.573704,25.01671,-0.000172,24.018430,-0.0077,1.376
3256.00,7.574488,25.01678,-0.000173,24.018261,-0.0077,1.376
3258.00,7.573926,25.01670,-0.000173,24.018499,-0.0077,1.376
3260.00,7.573864,25.01739,-0.000173,24.018397,-0.0077,1.376
3262.00,7.573566,25.01794,-0.000173,24.018704,-0.0077,1.376
3264.00,7.574961,25.01777,-0.000173,24.018542,-0.0077,1.376
3266.00,7.574832,25.01797,-0.000173,24.018568,-0.0077,1.376
3268.00,7.575517,25.01762,-0.000172,24.018874,-0.0076,1.376
3270.00,7.575293,25.01686,-0.000173,24.019035,-0.0077,1.376
3272.00,7.575231,25.01619,-0.000173,24.018506,-0.0077,1.376
3274.00,7.574868,25.01575,-0.000174,24.018483,-0.0076,1.376
3276.00,7.574540,25.01675,-0.000171,24.018417,-0.0077,1.376
3278.00,7.573961,25.01689,-0.000172,24.019400,-0.0077,1.376
3280.00,7.573840,25.01705,-0.000172,24.019442,-0.0077,1.376
3282.00,7.573757,25.01648,-0.000173,24.018479,-0.0077,1.376
3284.00,7.573318,25.01608,-0.000173,24.018325,-0.0077,1.376
3286.00,7.574029,25.01641,-0.000172,24.018983,-0.0077,1.375
3288.00,7.574603,25.01592,-0.000173,24.018446,-0.0077,1.376
3290.00,7.574151,25.01591,-0.000173,24.018579,-0.0077,1.376
3292.00,7.572864,25.01645,-0.000172,24.019010,-0.0077,1.376
3294.00,7.572402,25.01617,-0.000171,24.018802,-0.0077,1.376
3296.00,7.572674,25.01654,-0.000173,24.019248,-0.0077,1.376
3298.00,7.572115,25.01622,-0.000172,24.018829,-0.0077,1.376
3300.00,7.572522,25.01665,-0.000172,24.018912,-0.0076,1.376
3302.00,7.572266,25.01668,-0.000173,24.019485,-0.0076,1.376
3304.00,7.571528,25.01650,-0.000172,24.018256,-0.0077,1.376
3306.00,7.571887,25.01636,-0.000172,24.018860,-0.0077,1.376
3308.00,7.571031,25.01650,-0.000173,24.019237,-0.0077,1.376
3310.00,7.571252,25.01584,-0.000173,24.018976,-0.0077,1.376
3312.00,7.572323,25.01598,-0.000173,24.018383,-0.0077,1.376
3314.00,7.571926,25.01565,-0.000173,24.018374,-0.0077,1.376
3316.00,7.570955,25.01581,-0.000172,24.018615,-0.0077,1.376
3318.00,7.571511,25.01514,-0.000173,24.018325,-0.0076,1.376
3320.00,7.571771,25.01585,-0.000172,24.019017,-0.0077,1.376
3322.00,7.571958,25.01640,-0.000172,24.018939,-0.0077,1.376
3324.00,7.571453,25.01687,-0.000172,24.018290,-0.0077,1.376
3326.00,7.571064,25.01633,-0.000172,24.018754,-0.0077,1.376
3328.00,7.571104,25.01559,-0.000173,24.018716,-0.0077,1.376
3330.00,7.570600,25.01569,-0.000172,24.018149,-0.0077,1.376
3332.00,7.570669,25.01657,-0.000172,24.018916,-0.0076,1.376
3334.00,7.570390,25.01661,-0.000173,24.018459,-0.0077,1.376
3336.00,7.570311,25.01617,-0.000172,24.018811,-0.0077,1.377
3338.00,7.570299,25.01564,-0.000173,24.019260,-0.0077,1.376
3340.00,7.569768,25.01541,-0.000172,24.018513,-0.0077,1.376
3342.00,7.569206,25.01507,-0.000172,24.018754,-0.0077,1.376
3344.00,7.569793,25.01586,-0.000173,24.018153,-0.0077,1.376
3346.00,7.570085,25.01583,-0.000172,24.018361,-0.0077,1.376
3348.00,7.569908,25.01527,-0.000171,24.018164,-0.0077,1.376
3350.00,7.570579,25.01617,-0.000172,24.019048,-0.0076,1.376
3352.00,7.570210,25.01582,-0.000172,24.018662,-0.0077,1.376
3354.00,7.569978,25.01676,-0.000171,24.018435,-0.0077,1.376
3356.00,7.570091,25.01598,-0.000171,24.018564,-0.0077,1.377
3358.00,7.569522,25.01535,-0.000172,24.018602,-0.0077,1.376
3360.00,7.569182,25.01534,-0.000172,24.018667,-0.0077,1.376
3362.00,7.569650,25.01589,-0.000172,24.018778,-0.0077,1.375
3364.00,7.569297,25.01719,-0.000171,24.018405,-0.0077,1.376
3366.00,7.569294,25.01703,-0.000172,24.018622,-0.0077,1.376
3368.00,7.569872,25.01607,-0.000172,24.019028,-0.0076,1.376
3370.00,7.570451,25.01631,-0.000171,24.018925,-0.0077,1.376
3372.00,7.569735,25.01597,-0.000171,24.019139,-0.0077,1.376
3374.00,7.569699,25.01571,-0.000172,24.018367,-0.0077,1.376
3376.00,7.569575,25.01534,-0.000172,24.018604,-0.0077,1.376
3378.00,7.569886,25.01562,-0.000172,24.018405,-0.0077,1.376
3380.00,7.569814,25.01559,-0.000171,24.018914,-0.0077,1.376
3382.00,7.568917,25.01563,-0.000171,24.018651,-0.0077,1.376
3384.00,7.569144,25.01522,-0.000172,24.018455,-0.0077,1.376
3386.00,7.570092,25.01548,-0.000172,24.018396,-0.0077,1.376
3388.00,7.569983,25.01576,-0.000172,24.018450,-0.0077,1.376
3390.00,7.570630,25.01580,-0.000172,24.019320,-0.0077,1.376
3392.00,7.570176,25.01573,-0.000172,24.018854,-0.0077,1.376
3394.00,7.569086,25.01539,-0.000173,24.018544,-0.0077,1.376
3396.00,7.568864,25.01533,-0.000173,24.018628,-0.0077,1.376
3398.00,7.567989,25.01572,-0.000171,24.018571,-0.0077,1.376
3400.00,7.567614,25.01547,-0.000172,24.018231,-0.0077,1.375
3402.00,7.567946,25.01598,-0.000172,24.018330,-0.0077,1.376
3404.00,7.567882,25.01540,-0.000172,24.018849,-0.0077,1.376
3406.00,7.567935,25.01514,-0.000173,24.018870,-0.0077,1.376
3408.00,7.567532,25.01644,-0.000174,24.018468,-0.0077,1.376
3410.00,7.567876,25.01673,-0.000174,24.018105,-0.0077,1.376
3412.00,7.567167,25.01630,-0.000173,24.018874,-0.0077,1.375
3414.00,7.566906,25.01705,-0.000172,24.018939,-0.0077,1.376
3416.00,7.566660,25.01704,-0.000173,24.019354,-0.0076,1.376
3418.00,7.565998,25.01664,-0.000172,24.019171,-0.0077,1.376
3420.00,7.566185,25.01630,-0.000172,24.019012,-0.0077,1.376
3422.00,7.566254,25.01545,-0.000172,24.019396,-0.0077,1.376
3424.00,7.566567,25.01656,-0.000172,24.018151,-0.0077,1.376
3426.00,7.566883,25.01643,-0.000172,24.019037,-0.0077,1.376
3428.00,7.566131,25.01665,-0.000172,24.018595,-0.0077,1.376
3430.00,7.566500,25.01726,-0.000172,24.018479,-0.0077,1.375
3432.00,7.566483,25.01602,-0.000172,24.018147,-0.0077,1.376
3434.00,7.565877,25.01569,-0.000172,24.018459,-0.0077,1.376
3436.00,7.566330,25.01653,-0.000172,24.018444,-0.0077,1.377
3438.00,7.567306,25.01654,-0.000172,24.018653,-0.0077,1.377
3440.00,7.567048,25.01715,-0.000173,24.018582,-0.0077,1.376
3442.00,7.566691,25.01712,-0.000172,24.018923,-0.0077,1.376
3444.00,7.565920,25.01669,-0.000173,24.019487,-0.0077,1.377
3446.00,7.565354,25.01663,-0.000173,24.019168,-0.0077,1.376
3448.00,7.566234,25.01649,-0.000172,24.018800,-0.0077,1.376
3450.00,7.565008,25.01638,-0.000173,24.018791,-0.0077,1.376
3452.00,7.565185,25.01686,-0.000173,24.018702,-0.0077,1.376
3454.00,7.565555,25.01741,-0.000173,24.018439,-0.0077,1.376
3456.00,7.565684,25.01624,-0.000173,24.018461,-0.0077,1.376
3458.00,7.565808,25.01619,-0.000174,24.017988,-0.0077,1.377
3460.00,7.565390,25.01604,-0.000173,24.019295,-0.0077,1.377
3462.00,7.565222,25.01542,-0.000174,24.018742,-0.0077,1.376
3464.00,7.565630,25.01537,-0.000174,24.019030,-0.0077,1.376
3466.00,7.566068,25.01567,-0.000173,24.018655,-0.0077,1.376
3468.00,7.566408,25.01597,-0.000173,24.018229,-0.0077,1.376
3470.00,7.565943,25.01598,-0.000172,24.018303,-0.0077,1.377
3472.00,7.565703,25.01593,-0.000173,24.018024,-0.0077,1.377
3474.00,7.566410,25.01591,-0.000173,24.018793,-0.0077,1.377
3476.00,7.565980,25.01636,-0.000174,24.018921,-0.0077,1.377
3478.00,7.566250,25.01634,-0.000173,24.018093,-0.0077,1.377
3480.00,7.566405,25.01534,-0.000173,24.018377,-0.0077,1.376
3482.00,7.566681,25.01525,-0.000173,24.018236,-0.0077,1.376
3484.00,7.566927,25.01520,-0.000173,24.018156,-0.0077,1.376
3486.00,7.567164,25.01576,-0.000174,24.018638,-0.0077,1.377
3488.00,7.566734,25.01630,-0.000173,24.018073,-0.0077,1.376
3490.00,7.565729,25.01620,-0.000173,24.017960,-0.0077,1.377
3492.00,7.565227,25.01545,-0.000173,24.018669,-0.0077,1.376
3494.00,7.564807,25.01620,-0.000172,24.019023,-0.0076,1.376
3496.00,7.564977,25.01613,-0.000174,24.018501,-0.0077,1.376
3498.00,7.565190,25.01615,-0.000172,24.018232,-0.0077,1.376
3500.00,7.565734,25.01577,-0.000174,24.018432,-0.0077,1.377
3502.00,7.565443,25.01615,-0.000174,24.018062,-0.0077,1.376
3504.00,7.564792,25.01646,-0.000173,24.018689,-0.0078,1.376
3506.00,7.563750,25.01593,-0.000173,24.018125,-0.0077,1.376
3508.00,7.563292,25.01637,-0.000173,24.017993,-0.0077,1.376
3510.00,7.563875,25.01573,-0.000175,24.018548,-0.0077,1.377
3512.00,7.563623,25.01473,-0.000175,24.019144,-0.0077,1.376
3514.00,7.562768,25.01503,-0.000174,24.018171,-0.0077,1.377
3516.00,7.562664,25.01509,-0.000173,24.018046,-0.0077,1.377
3518.00,7.563238,25.01547,-0.000174,24.018706,-0.0077,1.376
3520.00,7.563648,25.01553,-0.000173,24.018564,-0.0077,1.376
3522.00,7.563831,25.01556,-0.000172,24.018191,-0.0076,1.376
3524.00,7.564017,25.01598,-0.000172,24.018394,-0.0077,1.376
3526.00,7.563266,25.01574,-0.000172,24.018619,-0.0077,1.377
3528.00,7.563280,25.01635,-0.000172,24.018785,-0.0077,1.377
3530.00,7.563275,25.01618,-0.000172,24.017937,-0.0077,1.377
3532.00,7.563925,25.01569,-0.000174,24.018220,-0.0077,1.377
3534.00,7.564556,25.01602,-0.000174,24.018135,-0.0077,1.377
3536.00,7.564591,25.01628,-0.000173,24.018604,-0.0077,1.377
3538.00,7.564685,25.01637,-0.000174,24.018517,-0.0077,1.377
3540.00,7.564211,25.01679,-0.000174,24.018622,-0.0077,1.376
3542.00,7.562865,25.01673,-0.000174,24.018941,-0.0077,1.376
3544.00,7.563551,25.01676,-0.000173,24.017937,-0.0077,1.376
3546.00,7.564197,25.01596,-0.000173,24.017971,-0.0077,1.376
3548.00,7.564358,25.01534,-0.000173,24.018187,-0.0077,1.377
3550.00,7.563866,25.01536,-0.000173,24.018626,-0.0077,1.376
3552.00,7.564361,25.01611,-0.000173,24.017623,-0.0077,1.376
3554.00,7.564513,25.01588,-0.000173,24.018620,-0.0077,1.377
3556.00,7.563480,25.01611,-0.000173,24.018473,-0.0077,1.377
3558.00,7.563250,25.01530,-0.000174,24.018515,-0.0077,1.376
3560.00,7.563112,25.01435,-0.000174,24.018406,-0.0077,1.377
3562.00,7.563352,25.01464,-0.000173,24.018116,-0.0077,1.377
3564.00,7.562859,25.01449,-0.000174,24.018281,-0.0077,1.377
3566.00,7.562220,25.01417,-0.000173,24.018144,-0.0077,1.376
3568.00,7.562589,25.01516,-0.000173,24.017828,-0.0077,1.376
3570.00,7.562903,25.01466,-0.000173,24.018363,-0.0077,1.376
3572.00,7.563149,25.01384,-0.000173,24.018071,-0.0077,1.376
3574.00,7.562516,25.01392,-0.000174,24.018318,-0.0077,1.377
3576.00,7.562164,25.01473,-0.000173,24.018472,-0.0077,1.376
3578.00,7.562739,25.01569,-0.000172,24.018240,-0.0077,1.376
3580.00,7.562358,25.01499,-0.000173,24.017763,-0.0077,1.376
3582.00,7.562664,25.01497,-0.000174,24.017939,-0.0077,1.376
3584.00,7.562004,25.01442,-0.000174,24.018037,-0.0077,1.377
3586.00,7.560987,25.01544,-0.000174,24.018086,-0.0077,1.377
3588.00,7.561196,25.01610,-0.000173,24.018530,-0.0077,1.376
3590.00,7.562036,25.01555,-0.000172,24.018392,-0.0077,1.376
3592.00,7.561651,25.01509,-0.000173,24.018325,-0.0077,1.377
3594.00,7.561452,25.01474,-0.000174,24.018165,-0.0077,1.376
3596.00,7.560986,25.01393,-0.000174,24.017600,-0.0077,1.376
3598.00,7.560657,25.01424,-0.000174,24.017799,-0.0077,1.376
3600.00,7.560546,25.01473,-0.000172,24.018421,-0.0077,1.376
@6,12.0000,24.0
3602.00,7.561285,25.01515,-0.000173,24.017806,-0.0077,1.376
3604.00,7.560365,25.01461,-0.000173,24.017498,-0.0077,1.377
3606.00,7.552608,25.01501,-0.000173,24.018053,-0.0077,1.376
3608.00,7.539787,25.01516,-0.000171,24.017284,-0.0077,1.375
3610.00,7.522180,25.01470,-0.000171,24.018118,-0.0077,1.375
3612.00,7.505699,25.01543,-0.000172,24.018439,-0.0077,1.375
3614.00,7.492981,25.01534,-0.000171,24.018669,-0.0077,1.375
3616.00,7.484019,25.01517,-0.000173,24.019059,-0.0077,1.377
3618.00,7.476817,25.01509,-0.000174,24.018042,-0.0077,1.378
3620.00,7.470022,25.01548,-0.000174,24.017942,-0.0077,1.378
3622.00,7.463894,25.01578,-0.000174,24.018260,-0.0077,1.378
3624.00,7.458303,25.01525,-0.000173,24.018310,-0.0077,1.378
3626.00,7.453611,25.01564,-0.000174,24.018602,-0.0077,1.377
3628.00,7.452178,25.01556,-0.000174,24.018461,-0.0077,1.377
3630.00,7.456834,25.01599,-0.000174,24.018281,-0.0077,1.377
3632.00,7.466551,25.01637,-0.000174,24.018687,-0.0077,1.379
3634.00,7.481643,25.01608,-0.000174,24.018783,-0.0077,1.378
3636.00,7.495983,25.01636,-0.000174,24.017946,-0.0077,1.378
3638.00,7.505085,25.01617,-0.000175,24.018753,-0.0077,1.378
3640.00,7.510856,25.01622,-0.000174,24.018796,-0.0077,1.377
3642.00,7.514119,25.01560,-0.000174,24.018832,-0.0077,1.377
3644.00,7.518101,25.01520,-0.000171,24.018301,-0.0077,1.377
3646.00,7.521496,25.01553,-0.000171,24.018247,-0.0077,1.377
3648.00,7.523691,25.01552,-0.000172,24.018200,-0.0077,1.376
3650.00,7.526448,25.01531,-0.000172,24.018343,-0.0077,1.376
3652.00,7.528326,25.01519,-0.000171,24.018443,-0.0077,1.376
3654.00,7.529635,25.01574,-0.000172,24.018626,-0.0077,1.377
3656.00,7.531195,25.01557,-0.000173,24.018307,-0.0077,1.377
3658.00,7.533125,25.01454,-0.000173,24.017783,-0.0078,1.376
3660.00,7.535460,25.01403,-0.000172,24.018512,-0.0077,1.376
3662.00,7.538025,25.01515,-0.000172,24.018356,-0.0077,1.377
3664.00,7.540752,25.01564,-0.000172,24.018240,-0.0077,1.376
3666.00,7.543047,25.01461,-0.000172,24.018472,-0.0077,1.376
3668.00,7.544713,25.01472,-0.000172,24.018816,-0.0077,1.377
3670.00,7.546694,25.01496,-0.000172,24.018816,-0.0077,1.376
3672.00,7.548537,25.01503,-0.000172,24.018861,-0.0077,1.376
3674.00,7.550041,25.01570,-0.000173,24.018678,-0.0076,1.377
3676.00,7.551476,25.01583,-0.000173,24.018648,-0.0077,1.377
3678.00,7.552662,25.01510,-0.000173,24.017884,-0.0077,1.377
3680.00,7.554066,25.01472,-0.000173,24.018209,-0.0077,1.377
3682.00,7.554707,25.01464,-0.000174,24.018392,-0.0077,1.376
3684.00,7.556065,25.01520,-0.000172,24.018715,-0.0077,1.376
3686.00,7.557059,25.01556,-0.000172,24.018260,-0.0077,1.377
3688.00,7.557310,25.01518,-0.000173,24.017611,-0.0077,1.377
3690.00,7.558018,25.01545,-0.000174,24.017556,-0.0077,1.376
3692.00,7.558136,25.01533,-0.000172,24.018695,-0.0077,1.376
3694.00,7.558194,25.01510,-0.000172,24.018443,-0.0077,1.376
3696.00,7.558677,25.01528,-0.000173,24.019229,-0.0077,1.377
3698.00,7.559469,25.01489,-0.000173,24.019034,-0.0077,1.376
3700.00,7.559674,25.01453,-0.000172,24.018561,-0.0077,1.376
3702.00,7.559141,25.01521,-0.000171,24.018709,-0.0077,1.376
3704.00,7.559874,25.01501,-0.000173,24.018751,-0.0077,1.377
3706.00,7.560752,25.01427,-0.000172,24.018905,-0.0077,1.376
3708.00,7.561321,25.01438,-0.000174,24.018638,-0.0077,1.376
3710.00,7.560649,25.01482,-0.000174,24.018240,-0.0077,1.376
3712.00,7.559877,25.01538,-0.000172,24.017962,-0.0077,1.377
3714.00,7.560672,25.01458,-0.000174,24.018280,-0.0077,1.377
3716.00,7.560988,25.01525,-0.000174,24.017643,-0.0078,1.377
3718.00,7.561477,25.01423,-0.000173,24.018638,-0.0077,1.376
3720.00,7.561368,25.01460,-0.000173,24.018410,-0.0077,1.376
3722.00,7.560467,25.01499,-0.000172,24.018109,-0.0077,1.377
3724.00,7.561084,25.01485,-0.000172,24.017834,-0.0077,1.376
3726.00,7.561711,25.01484,-0.000173,24.018528,-0.0077,1.376
3728.00,7.561475,25.01460,-0.000172,24.018874,-0.0077,1.377
3730.00,7.562084,25.01504,-0.000173,24.018856,-0.0077,1.376
3732.00,7.561976,25.01521,-0.000173,24.018680,-0.0077,1.376
3734.00,7.561334,25.01467,-0.000173,24.018307,-0.0077,1.377
3736.00,7.560977,25.01443,-0.000173,24.017708,-0.0077,1.376
3738.00,7.561157,25.01532,-0.000174,24.018254,-0.0077,1.376
3740.00,7.560743,25.01507,-0.000173,24.018243,-0.0077,1.376
3742.00,7.560926,25.01531,-0.000173,24.018276,-0.0077,1.377
3744.00,7.561559,25.01479,-0.000174,24.018180,-0.0077,1.377
3746.00,7.560729,25.01495,-0.000172,24.018049,-0.0077,1.376
3748.00,7.561088,25.01515,-0.000173,24.018009,-0.0077,1.377
3750.00,7.561920,25.01547,-0.000173,24.018633,-0.0077,1.376
3752.00,7.561932,25.01469,-0.000173,24.017738,-0.0077,1.376
3754.00,7.561895,25.01474,-0.000174,24.017957,-0.0077,1.377
3756.00,7.560692,25.01422,-0.000174,24.018309,-0.0077,1.377
3758.00,7.560517,25.01399,-0.000173,24.017812,-0.0077,1.376
3760.00,7.559539,25.01470,-0.000173,24.018125,-0.0078,1.376
3762.00,7.560063,25.01516,-0.000173,24.018548,-0.0077,1.376
3764.00,7.560634,25.01499,-0.000173,24.017728,-0.0077,1.376
3766.00,7.560536,25.01442,-0.000173,24.018408,-0.0077,1.377
3768.00,7.561056,25.01549,-0.000173,24.018169,-0.0077,1.377
3770.00,7.561250,25.01582,-0.000173,24.018238,-0.0077,1.377
3772.00,7.561502,25.01571,-0.000173,24.018805,-0.0078,1.377
3774.00,7.562323,25.01576,-0.000172,24.018640,-0.0077,1.376
3776.00,7.561791,25.01596,-0.000172,24.018466,-0.0077,1.376
3778.00,7.560968,25.01550,-0.000173,24.018147,-0.0077,1.376
3780.00,7.561350,25.01593,-0.000173,24.017968,-0.0078,1.377
3782.00,7.560991,25.01557,-0.000173,24.018107,-0.0077,1.377
3784.00,7.560787,25.01541,-0.000174,24.018173,-0.0078,1.377
3786.00,7.560272,25.01560,-0.000174,24.017799,-0.0077,1.377
3788.00,7.561039,25.01491,-0.000175,24.017790,-0.0077,1.377
3790.00,7.561196,25.01526,-0.000175,24.018182,-0.0077,1.377
3792.00,7.560283,25.01614,-0.000173,24.018156,-0.0077,1.377
3794.00,7.559186,25.01561,-0.000174,24.018473,-0.0077,1.377
3796.00,7.560033,25.01470,-0.000173,24.018776,-0.0077,1.377
3798.00,7.558352,25.01473,-0.000173,24.018000,-0.0077,1.376
3800.00,7.558625,25.01444,-0.000172,24.018910,-0.0077,1.377
3802.00,7.559974,25.01471,-0.000172,24.018225,-0.0077,1.377
3804.00,7.560696,25.01550,-0.000171,24.017602,-0.0077,1.376
3806.00,7.559341,25.01511,-0.000173,24.018178,-0.0077,1.376
3808.00,7.557706,25.01513,-0.000173,24.017808,-0.0077,1.376
3810.00,7.556678,25.01545,-0.000174,24.018550,-0.0077,1.377
3812.00,7.556660,25.01608,-0.000174,24.018780,-0.0077,1.377
3814.00,7.557141,25.01662,-0.000173,24.018357,-0.0077,1.377
3816.00,7.557063,25.01666,-0.000172,24.017970,-0.0077,1.376
3818.00,7.556763,25.01658,-0.000173,24.018241,-0.0077,1.376
3820.00,7.556579,25.01567,-0.000172,24.018236,-0.0077,1.377
3822.00,7.557352,25.01569,-0.000173,24.018075,-0.0077,1.377
3824.00,7.557398,25.01562,-0.000174,24.018229,-0.0077,1.377
3826.00,7.557250,25.01534,-0.000174,24.018657,-0.0077,1.377
3828.00,7.557038,25.01577,-0.000172,24.018341,-0.0077,1.377
3830.00,7.557190,25.01607,-0.000173,24.017772,-0.0077,1.377
3832.00,7.558073,25.01669,-0.000172,24.018408,-0.0077,1.376
3834.00,7.558395,25.01707,-0.000173,24.018410,-0.0077,1.376
3836.00,7.558216,25.01660,-0.000173,24.018017,-0.0077,1.377
3838.00,7.558438,25.01712,-0.000172,24.018261,-0.0077,1.377
3840.00,7.557939,25.01722,-0.000172,24.018707,-0.0077,1.377
3842.00,7.557779,25.01661,-0.000174,24.018678,-0.0077,1.377
3844.00,7.558646,25.01720,-0.000172,24.018521,-0.0077,1.377
3846.00,7.558823,25.01782,-0.000172,24.018336,-0.0077,1.377
3848.00,7.558605,25.01792,-0.000173,24.017941,-0.0078,1.377
3850.00,7.558975,25.01837,-0.000173,24.018644,-0.0077,1.377
3852.00,7.558303,25.01825,-0.000173,24.018343,-0.0077,1.377
3854.00,7.557502,25.01871,-0.000173,24.018735,-0.0077,1.377
3856.00,7.557041,25.01869,-0.000172,24.018258,-0.0077,1.377
3858.00,7.556653,25.01856,-0.000173,24.018265,-0.0077,1.377
3860.00,7.557186,25.01916,-0.000174,24.018310,-0.0077,1.376
3862.00,7.557067,25.01881,-0.000173,24.018669,-0.0077,1.377
3864.00,7.556723,25.01851,-0.000174,24.018151,-0.0077,1.376
3866.00,7.555947,25.01837,-0.000172,24.018550,-0.0077,1.376
3868.00,7.555225,25.01732,-0.000173,24.018747,-0.0077,1.377
3870.00,7.555746,25.01729,-0.000172,24.018595,-0.0077,1.376
3872.00,7.556317,25.01786,-0.000172,24.018602,-0.0077,1.376
3874.00,7.556981,25.01744,-0.000172,24.018238,-0.0077,1.376
3876.00,7.557116,25.01707,-0.000173,24.018548,-0.0076,1.377
3878.00,7.557424,25.01742,-0.000174,24.017837,-0.0077,1.377
3880.00,7.556871,25.01775,-0.000174,24.018000,-0.0077,1.377
3882.00,7.556643,25.01727,-0.000173,24.018733,-0.0077,1.377
3884.00,7.556853,25.01766,-0.000173,24.018524,-0.0077,1.376
3886.00,7.556452,25.01775,-0.000173,24.018769,-0.0077,1.377
3888.00,7.555159,25.01728,-0.000172,24.018332,-0.0077,1.376
3890.00,7.555316,25.01716,-0.000173,24.017857,-0.0077,1.377
3892.00,7.554548,25.01702,-0.000172,24.018225,-0.0076,1.377
3894.00,7.554227,25.01643,-0.000172,24.018464,-0.0077,1.377
3896.00,7.553733,25.01633,-0.000174,24.018637,-0.0077,1.377
3898.00,7.553983,25.01595,-0.000173,24.018454,-0.0077,1.377
3900.00,7.553837,25.01653,-0.000173,24.017866,-0.0077,1.376
3902.00,7.554178,25.01620,-0.000174,24.018211,-0.0077,1.376
3904.00,7.554010,25.01610,-0.000171,24.018057,-0.0077,1.377
3906.00,7.553828,25.01578,-0.000172,24.017694,-0.0077,1.376
3908.00,7.553859,25.01624,-0.000174,24.017515,-0.0077,1.377
3910.00,7.554204,25.01609,-0.000172,24.018185,-0.0077,1.377
3912.00,7.554591,25.01667,-0.000173,24.018459,-0.0077,1.377
3914.00,7.554819,25.01686,-0.000173,24.018517,-0.0077,1.377
3916.00,7.554394,25.01667,-0.000173,24.018590,-0.0077,1.377
3918.00,7.554348,25.01750,-0.000173,24.018214,-0.0077,1.377
3920.00,7.554829,25.01752,-0.000172,24.018256,-0.0077,1.378
3922.00,7.555025,25.01742,-0.000172,24.018470,-0.0077,1.377
3924.00,7.554170,25.01664,-0.000172,24.018619,-0.0077,1.376
3926.00,7.553203,25.01655,-0.000171,24.018745,-0.0077,1.376
3928.00,7.553388,25.01710,-0.000171,24.018475,-0.0077,1.376
3930.00,7.554089,25.01708,-0.000172,24.018096,-0.0077,1.377
3932.00,7.554396,25.01648,-0.000174,24.017980,-0.0077,1.377
3934.00,7.553700,25.01594,-0.000173,24.018591,-0.0077,1.377
3936.00,7.552965,25.01677,-0.000173,24.018105,-0.0077,1.376
3938.00,7.553518,25.01683,-0.000172,24.018539,-0.0077,1.377
3940.00,7.553705,25.01744,-0.000172,24.018484,-0.0077,1.377
3942.00,7.553282,25.01725,-0.000173,24.017881,-0.0077,1.377
3944.00,7.553180,25.01727,-0.000172,24.018298,-0.0077,1.377
3946.00,7.552869,25.01668,-0.000173,24.018058,-0.0077,1.376
3948.00,7.551952,25.01692,-0.000173,24.018151,-0.0077,1.377
3950.00,7.551116,25.01694,-0.000171,24.019168,-0.0077,1.377
3952.00,7.551872,25.01643,-0.000172,24.018961,-0.0077,1.377
3954.00,7.552678,25.01681,-0.000172,24.018684,-0.0077,1.377
3956.00,7.552314,25.01684,-0.000172,24.018332,-0.0077,1.376
3958.00,7.551853,25.01689,-0.000172,24.018278,-0.0077,1.377
3960.00,7.551890,25.01661,-0.000173,24.018332,-0.0077,1.377
3962.00,7.551549,25.01706,-0.000172,24.017875,-0.0077,1.377
3964.00,7.551797,25.01752,-0.000173,24.018575,-0.0077,1.377
3966.00,7.552612,25.01672,-0.000173,24.018367,-0.0077,1.377
3968.00,7.552526,25.01600,-0.000174,24.018544,-0.0077,1.377
3970.00,7.552907,25.01655,-0.000173,24.018290,-0.0077,1.377
3972.00,7.553727,25.01688,-0.000171,24.018406,-0.0077,1.377
3974.00,7.554001,25.01629,-0.000172,24.018936,-0.0077,1.377
3976.00,7.554043,25.01676,-0.000171,24.018437,-0.0077,1.376
3978.00,7.553157,25.01700,-0.000173,24.018191,-0.0077,1.377
3980.00,7.552637,25.01622,-0.000171,24.018383,-0.0077,1.377
3982.00,7.552911,25.01670,-0.000172,24.018319,-0.0077,1.377
3984.00,7.553387,25.01701,-0.000172,24.018256,-0.0077,1.377
3986.00,7.553152,25.01654,-0.000172,24.018296,-0.0077,1.377
3988.00,7.552528,25.01672,-0.000173,24.018254,-0.0077,1.378
3990.00,7.551670,25.01738,-0.000173,24.018399,-0.0077,1.377
3992.00,7.551198,25.01666,-0.000172,24.018109,-0.0077,1.377
3994.00,7.550796,25.01663,-0.000172,24.018522,-0.0077,1.377
3996.00,7.551827,25.01680,-0.000171,24.018426,-0.0077,1.376
3998.00,7.552412,25.01647,-0.000171,24.017957,-0.0077,1.377
4000.00,7.552086,25.01560,-0.000172,24.018091,-0.0077,1.377
4002.00,7.551788,25.01680,-0.000172,24.018131,-0.0077,1.377
4004.00,7.552003,25.01627,-0.000172,24.018164,-0.0077,1.376
4006.00,7.552184,25.01582,-0.000172,24.018002,-0.0077,1.377
4008.00,7.550828,25.01616,-0.000174,24.018938,-0.0077,1.377
4010.00,7.550044,25.01597,-0.000173,24.018718,-0.0077,1.377
4012.00,7.549743,25.01560,-0.000173,24.018298,-0.0077,1.377
4014.00,7.549565,25.01642,-0.000172,24.018191,-0.0078,1.377
4016.00,7.549814,25.01687,-0.000173,24.018383,-0.0077,1.377
4018.00,7.550189,25.01689,-0.000173,24.018214,-0.0077,1.377
4020.00,7.549917,25.01707,-0.000173,24.018464,-0.0077,1.377
4022.00,7.550057,25.01583,-0.000173,24.018399,-0.0077,1.377
4024.00,7.549553,25.01575,-0.000174,24.018434,-0.0077,1.377
4026.00,7.550034,25.01679,-0.000173,24.018383,-0.0077,1.377
4028.00,7.550093,25.01720,-0.000173,24.017908,-0.0077,1.377
4030.00,7.549559,25.01738,-0.000173,24.018537,-0.0077,1.377
4032.00,7.549673,25.01688,-0.000173,24.018218,-0.0077,1.377
4034.00,7.551020,25.01683,-0.000172,24.018909,-0.0077,1.377
4036.00,7.551215,25.01730,-0.000172,24.018883,-0.0077,1.377
4038.00,7.550454,25.01726,-0.000172,24.019128,-0.0077,1.377
4040.00,7.550155,25.01791,-0.000173,24.018082,-0.0078,1.377
4042.00,7.550972,25.01728,-0.000173,24.018747,-0.0077,1.377
4044.00,7.550680,25.01661,-0.000172,24.018343,-0.0076,1.377
4046.00,7.550373,25.01661,-0.000172,24.018263,-0.0077,1.376
4048.00,7.550068,25.01719,-0.000173,24.018425,-0.0077,1.377
4050.00,7.550011,25.01682,-0.000172,24.018707,-0.0077,1.376
4052.00,7.549833,25.01662,-0.000173,24.018243,-0.0077,1.376
4054.00,7.549897,25.01711,-0.000173,24.017674,-0.0076,1.377
4056.00,7.550046,25.01848,-0.000171,24.018450,-0.0077,1.377
4058.00,7.549455,25.01957,-0.000173,24.018439,-0.0077,1.377
4060.00,7.548936,25.01950,-0.000173,24.018718,-0.0077,1.377
4062.00,7.548858,25.01881,-0.000173,24.019146,-0.0077,1.377
4064.00,7.548474,25.01899,-0.000174,24.018330,-0.0077,1.377
4066.00,7.548173,25.01926,-0.000173,24.018709,-0.0077,1.377
4068.00,7.548240,25.01852,-0.000173,24.018319,-0.0077,1.377
4070.00,7.548854,25.01857,-0.000173,24.018504,-0.0077,1.377
4072.00,7.548567,25.01861,-0.000173,24.018448,-0.0077,1.377
4074.00,7.547476,25.01834,-0.000173,24.018406,-0.0077,1.377
4076.00,7.547887,25.01809,-0.000173,24.018136,-0.0077,1.377
4078.00,7.548458,25.01882,-0.000173,24.018216,-0.0077,1.376
4080.00,7.548659,25.01890,-0.000172,24.019041,-0.0077,1.377
4082.00,7.548449,25.01937,-0.000173,24.018542,-0.0077,1.377
4084.00,7.547806,25.01912,-0.000173,24.018843,-0.0077,1.376
4086.00,7.546420,25.01878,-0.000173,24.018617,-0.0077,1.377
4088.00,7.546530,25.01852,-0.000173,24.019133,-0.0077,1.377
4090.00,7.546119,25.01805,-0.000173,24.018912,-0.0077,1.376
4092.00,7.545873,25.01781,-0.000174,24.018381,-0.0077,1.377
4094.00,7.547306,25.01750,-0.000174,24.018222,-0.0077,1.378
4096.00,7.547660,25.01720,-0.000174,24.018483,-0.0077,1.377
4098.00,7.548409,25.01718,-0.000173,24.018251,-0.0077,1.377
4100.00,7.548773,25.01696,-0.000173,24.018222,-0.0077,1.377
4102.00,7.548937,25.01713,-0.000174,24.018758,-0.0077,1.377
4104.00,7.548530,25.01709,-0.000173,24.018131,-0.0077,1.377
4106.00,7.548258,25.01679,-0.000173,24.018473,-0.0077,1.377
4108.00,7.549542,25.01792,-0.000173,24.018361,-0.0077,1.377
4110.00,7.548521,25.01727,-0.000173,24.018508,-0.0077,1.377
4112.00,7.547246,25.01668,-0.000174,24.018628,-0.0078,1.376
4114.00,7.548113,25.01659,-0.000175,24.017875,-0.0077,1.376
4116.00,7.548135,25.01681,-0.000172,24.018577,-0.0077,1.377
4118.00,7.547694,25.01701,-0.000173,24.018988,-0.0077,1.377
4120.00,7.548700,25.01747,-0.000173,24.018102,-0.0077,1.376
4122.00,7.548768,25.01828,-0.000174,24.017942,-0.0077,1.377
4124.00,7.547085,25.01774,-0.000173,24.018658,-0.0077,1.377
4126.00,7.546946,25.01715,-0.000173,24.018575,-0.0077,1.376
4128.00,7.547907,25.01633,-0.000173,24.018894,-0.0077,1.377
4130.00,7.547803,25.01701,-0.000174,24.018252,-0.0077,1.377
4132.00,7.547732,25.01745,-0.000173,24.018261,-0.0077,1.376
4134.00,7.548580,25.01695,-0.000173,24.018381,-0.0077,1.376
4136.00,7.549074,25.01664,-0.000173,24.018176,-0.0077,1.377
4138.00,7.548318,25.01753,-0.000173,24.018430,-0.0077,1.376
4140.00,7.549647,25.01820,-0.000173,24.018193,-0.0077,1.376
4142.00,7.549390,25.01825,-0.000173,24.018011,-0.0077,1.377
4144.00,7.548329,25.01825,-0.000174,24.018075,-0.0077,1.377
4146.00,7.548515,25.01824,-0.000173,24.018542,-0.0077,1.377
4148.00,7.547981,25.01846,-0.000173,24.018671,-0.0077,1.377
4150.00,7.548834,25.01785,-0.000173,24.018338,-0.0077,1.377
4152.00,7.548939,25.01817,-0.000174,24.018631,-0.0077,1.376
4154.00,7.548885,25.01869,-0.000174,24.018812,-0.0077,1.377
4156.00,7.549006,25.01811,-0.000174,24.018818,-0.0077,1.377
4158.00,7.547991,25.01822,-0.000173,24.019030,-0.0077,1.377
4160.00,7.547645,25.01792,-0.000172,24.018020,-0.0077,1.376
4162.00,7.548306,25.01802,-0.000173,24.018771,-0.0077,1.376
4164.00,7.546967,25.01863,-0.000172,24.019155,-0.0077,1.376
4166.00,7.545743,25.01898,-0.000173,24.019652,-0.0077,1.377
4168.00,7.545807,25.01883,-0.000174,24.018707,-0.0077,1.378
4170.00,7.546276,25.01818,-0.000173,24.018314,-0.0077,1.377
4172.00,7.546664,25.01759,-0.000174,24.018374,-0.0077,1.377
4174.00,7.546860,25.01780,-0.000174,24.018328,-0.0077,1.377
4176.00,7.546167,25.01787,-0.000173,24.018889,-0.0077,1.376
4178.00,7.546156,25.01755,-0.000174,24.018463,-0.0077,1.377
4180.00,7.547188,25.01765,-0.000172,24.017899,-0.0077,1.377
4182.00,7.547906,25.01776,-0.000172,24.018285,-0.0077,1.377
4184.00,7.547903,25.01785,-0.000173,24.018843,-0.0077,1.376
4186.00,7.547190,25.01786,-0.000173,24.019003,-0.0077,1.377
4188.00,7.547408,25.01761,-0.000174,24.018561,-0.0077,1.377
4190.00,7.547172,25.01807,-0.000173,24.018231,-0.0077,1.376
4192.00,7.546858,25.01776,-0.000173,24.018435,-0.0077,1.376
4194.00,7.546608,25.01752,-0.000172,24.018386,-0.0077,1.376
4196.00,7.545762,25.01682,-0.000171,24.018276,-0.0077,1.376
4198.00,7.545403,25.01685,-0.000172,24.017832,-0.0077,1.377
4200.00,7.544884,25.01702,-0.000173,24.018588,-0.0077,1.377
4202.00,7.544968,25.01779,-0.000173,24.018918,-0.0077,1.377
@7,12.0000,24.0
4204.00,7.544009,25.01745,-0.000172,24.018401,-0.0077,1.376
4206.00,7.537184,25.01756,-0.000173,24.017986,-0.0077,1.376
4208.00,7.525878,25.01759,-0.000172,24.017797,-0.0077,1.375
4210.00,7.510027,25.01688,-0.000172,24.019199,-0.0077,1.375
4212.00,7.492846,25.01657,-0.000171,24.018628,-0.0077,1.376
4214.00,7.480160,25.01724,-0.000172,24.018653,-0.0076,1.376
4216.00,7.471197,25.01753,-0.000173,24.018841,-0.0077,1.377
4218.00,7.465029,25.01727,-0.000174,24.018745,-0.0077,1.377
4220.00,7.459190,25.01772,-0.000174,24.018945,-0.0077,1.378
4222.00,7.454152,25.01840,-0.000173,24.018854,-0.0077,1.378
4224.00,7.447876,25.01923,-0.000174,24.018706,-0.0077,1.377
4226.00,7.441956,25.01829,-0.000174,24.018735,-0.0077,1.378
4228.00,7.439458,25.01824,-0.000175,24.018582,-0.0077,1.378
4230.00,7.443456,25.01911,-0.000174,24.018733,-0.0077,1.378
4232.00,7.451909,25.01868,-0.000174,24.018461,-0.0077,1.379
4234.00,7.467198,25.01823,-0.000174,24.017756,-0.0077,1.379
4236.00,7.480725,25.01849,-0.000176,24.018341,-0.0077,1.379
4238.00,7.490372,25.01872,-0.000175,24.018120,-0.0077,1.378
4240.00,7.496607,25.01916,-0.000173,24.017971,-0.0077,1.377
4242.00,7.499945,25.01883,-0.000172,24.018733,-0.0077,1.377
4244.00,7.503250,25.01903,-0.000172,24.018843,-0.0077,1.377
4246.00,7.507594,25.01819,-0.000173,24.018403,-0.0077,1.377
4248.00,7.510617,25.01831,-0.000173,24.018885,-0.0077,1.377
4250.00,7.512654,25.01838,-0.000173,24.018693,-0.0077,1.376
4252.00,7.515030,25.01817,-0.000170,24.017997,-0.0077,1.377
4254.00,7.516829,25.01770,-0.000171,24.018414,-0.0077,1.377
4256.00,7.517951,25.01735,-0.000171,24.018622,-0.0077,1.377
4258.00,7.519498,25.01742,-0.000171,24.018332,-0.0077,1.377
4260.00,7.521250,25.01883,-0.000173,24.018399,-0.0077,1.378
4262.00,7.523074,25.01883,-0.000172,24.018035,-0.0077,1.377
4264.00,7.524635,25.01785,-0.000173,24.018236,-0.0077,1.377
4266.00,7.527227,25.01806,-0.000173,24.018441,-0.0077,1.377
4268.00,7.529149,25.01817,-0.000172,24.018372,-0.0077,1.377
4270.00,7.531577,25.01850,-0.000173,24.018383,-0.0077,1.377
4272.00,7.534387,25.01858,-0.000173,24.018707,-0.0077,1.377
4274.00,7.536386,25.01802,-0.000172,24.017756,-0.0077,1.377
4276.00,7.537473,25.01804,-0.000173,24.017678,-0.0076,1.377
4278.00,7.538622,25.01814,-0.000173,24.019126,-0.0076,1.377
4280.00,7.540709,25.01783,-0.000173,24.018310,-0.0077,1.377
4282.00,7.541115,25.01821,-0.000173,24.018303,-0.0077,1.376
4284.00,7.541341,25.01795,-0.000173,24.018512,-0.0077,1.377
4286.00,7.542586,25.01838,-0.000172,24.018608,-0.0077,1.377
4288.00,7.543797,25.01793,-0.000172,24.019141,-0.0077,1.378
4290.00,7.543896,25.01798,-0.000173,24.018142,-0.0077,1.377
4292.00,7.543241,25.01764,-0.000173,24.017868,-0.0077,1.377
4294.00,7.543014,25.01771,-0.000171,24.018633,-0.0077,1.376
4296.00,7.543778,25.01816,-0.000171,24.018412,-0.0077,1.377
4298.00,7.544198,25.01812,-0.000173,24.018149,-0.0077,1.376
4300.00,7.545032,25.01759,-0.000173,24.017841,-0.0077,1.377
4302.00,7.545042,25.01832,-0.000173,24.018379,-0.0077,1.376
4304.00,7.544988,25.01829,-0.000173,24.018760,-0.0077,1.377
4306.00,7.544967,25.01868,-0.000174,24.018334,-0.0078,1.378
4308.00,7.546019,25.01883,-0.000174,24.018116,-0.0077,1.377
4310.00,7.546543,25.01850,-0.000174,24.018100,-0.0077,1.376
4312.00,7.546984,25.01778,-0.000174,24.018058,-0.0077,1.377
4314.00,7.546938,25.01748,-0.000174,24.018018,-0.0077,1.376
4316.00,7.547459,25.01787,-0.000173,24.018336,-0.0078,1.377
4318.00,7.547991,25.01711,-0.000174,24.017910,-0.0077,1.377
4320.00,7.548364,25.01732,-0.000174,24.018278,-0.0077,1.377
4322.00,7.549379,25.01729,-0.000172,24.017861,-0.0077,1.377
4324.00,7.550361,25.01737,-0.000172,24.018013,-0.0077,1.377
4326.00,7.550017,25.01826,-0.000172,24.018736,-0.0077,1.377
4328.00,7.549492,25.01752,-0.000174,24.017933,-0.0077,1.377
4330.00,7.549956,25.01773,-0.000174,24.018609,-0.0077,1.377
4332.00,7.550559,25.01697,-0.000173,24.018229,-0.0077,1.377
4334.00,7.551040,25.01635,-0.000173,24.017649,-0.0077,1.377
4336.00,7.549909,25.01658,-0.000174,24.017786,-0.0077,1.377
4338.00,7.549430,25.01692,-0.000173,24.017881,-0.0077,1.377
4340.00,7.549653,25.01654,-0.000174,24.017480,-0.0077,1.377
4342.00,7.548333,25.01673,-0.000175,24.017906,-0.0077,1.377
4344.00,7.546870,25.01613,-0.000174,24.018136,-0.0077,1.377
4346.00,7.546608,25.01629,-0.000174,24.018178,-0.0077,1.377
4348.00,7.546399,25.01670,-0.000174,24.018160,-0.0077,1.377
4350.00,7.546363,25.01562,-0.000174,24.017999,-0.0077,1.377
4352.00,7.546213,25.01609,-0.000173,24.017567,-0.0077,1.376
4354.00,7.545592,25.01667,-0.000172,24.017618,-0.0077,1.376
4356.00,7.545176,25.01690,-0.000172,24.018189,-0.0077,1.377
4358.00,7.545378,25.01669,-0.000175,24.018415,-0.0077,1.377
4360.00,7.545365,25.01705,-0.000174,24.017705,-0.0077,1.377
4362.00,7.545118,25.01764,-0.000173,24.018484,-0.0077,1.377
4364.00,7.545644,25.01658,-0.000172,24.017883,-0.0077,1.376
4366.00,7.545490,25.01738,-0.000173,24.017926,-0.0077,1.377
4368.00,7.545231,25.01831,-0.000173,24.018889,-0.0077,1.377
4370.00,7.545200,25.01771,-0.000172,24.018073,-0.0078,1.377
4372.00,7.544742,25.01817,-0.000173,24.017843,-0.0077,1.377
4374.00,7.544590,25.01797,-0.000174,24.018419,-0.0077,1.377
4376.00,7.544161,25.01740,-0.000174,24.018713,-0.0077,1.376
4378.00,7.544703,25.01762,-0.000174,24.018002,-0.0077,1.376
4380.00,7.545387,25.01822,-0.000174,24.018153,-0.0077,1.377
4382.00,7.545991,25.01725,-0.000173,24.018047,-0.0077,1.377
4384.00,7.545768,25.01676,-0.000173,24.018002,-0.0077,1.377
4386.00,7.545791,25.01703,-0.000173,24.018372,-0.0077,1.377
4388.00,7.545496,25.01645,-0.000173,24.018693,-0.0077,1.377
4390.00,7.545601,25.01654,-0.000174,24.018296,-0.0077,1.377
4392.00,7.545022,25.01743,-0.000173,24.017890,-0.0077,1.377
4394.00,7.544801,25.01726,-0.000173,24.018731,-0.0077,1.377
4396.00,7.544312,25.01717,-0.000174,24.018252,-0.0077,1.377
4398.00,7.544236,25.01794,-0.000173,24.018823,-0.0078,1.377
4400.00,7.543708,25.01757,-0.000174,24.018325,-0.0077,1.377
4402.00,7.544704,25.01717,-0.000173,24.018276,-0.0077,1.376
4404.00,7.544634,25.01696,-0.000173,24.017917,-0.0077,1.377
4406.00,7.544288,25.01725,-0.000173,24.018194,-0.0077,1.377
4408.00,7.543710,25.01709,-0.000173,24.018091,-0.0077,1.377
4410.00,7.543947,25.01679,-0.000172,24.017310,-0.0077,1.376
4412.00,7.543632,25.01739,-0.000174,24.017754,-0.0077,1.377
4414.00,7.542821,25.01766,-0.000173,24.018075,-0.0077,1.377
4416.00,7.541793,25.01734,-0.000174,24.017997,-0.0077,1.377
4418.00,7.541318,25.01777,-0.000174,24.017953,-0.0077,1.377
4420.00,7.541841,25.01683,-0.000174,24.018004,-0.0078,1.378
4422.00,7.542214,25.01788,-0.000173,24.018209,-0.0077,1.377
4424.00,7.542463,25.01737,-0.000172,24.018332,-0.0077,1.376
4426.00,7.543084,25.01677,-0.000172,24.018080,-0.0077,1.377
4428.00,7.543229,25.01699,-0.000173,24.017790,-0.0077,1.378
4430.00,7.543174,25.01704,-0.000174,24.018171,-0.0077,1.377
4432.00,7.543322,25.01706,-0.000172,24.018318,-0.0077,1.377
4434.00,7.542742,25.01748,-0.000173,24.017850,-0.0077,1.377
4436.00,7.542561,25.01811,-0.000173,24.018341,-0.0077,1.377
4438.00,7.542976,25.01767,-0.000175,24.018463,-0.0077,1.377
4440.00,7.542486,25.01824,-0.000174,24.018067,-0.0077,1.377
4442.00,7.541466,25.01846,-0.000173,24.018026,-0.0077,1.377
4444.00,7.540844,25.01844,-0.000173,24.018504,-0.0077,1.377
4446.00,7.541714,25.01789,-0.000173,24.018444,-0.0077,1.377
4448.00,7.541955,25.01756,-0.000172,24.017960,-0.0077,1.377
4450.00,7.541554,25.01847,-0.000173,24.017941,-0.0077,1.376
4452.00,7.541554,25.01816,-0.000174,24.018278,-0.0077,1.377
4454.00,7.541563,25.01785,-0.000173,24.018241,-0.0077,1.376
4456.00,7.541461,25.01797,-0.000174,24.018327,-0.0077,1.376
4458.00,7.541665,25.01708,-0.000173,24.018619,-0.0077,1.376
4460.00,7.541733,25.01747,-0.000173,24.018183,-0.0077,1.376
4462.00,7.541773,25.01765,-0.000173,24.017957,-0.0077,1.376
4464.00,7.541366,25.01765,-0.000173,24.017817,-0.0077,1.377
4466.00,7.541276,25.01711,-0.000172,24.017826,-0.0077,1.376
4468.00,7.541185,25.01666,-0.000172,24.018049,-0.0077,1.377
4470.00,7.540962,25.01698,-0.000174,24.018131,-0.0077,1.377
4472.00,7.541557,25.01650,-0.000174,24.017063,-0.0077,1.376
4474.00,7.541229,25.01649,-0.000173,24.018200,-0.0077,1.376
4476.00,7.540874,25.01669,-0.000172,24.018597,-0.0077,1.375
4478.00,7.540404,25.01639,-0.000172,24.018111,-0.0077,1.376
4480.00,7.540809,25.01706,-0.000172,24.018590,-0.0077,1.377
4482.00,7.540723,25.01715,-0.000173,24.018107,-0.0077,1.377
4484.00,7.541502,25.01705,-0.000173,24.017660,-0.0077,1.377
4486.00,7.542208,25.01685,-0.000173,24.018704,-0.0077,1.376
4488.00,7.541679,25.01629,-0.000174,24.018562,-0.0077,1.376
4490.00,7.541478,25.01692,-0.000174,24.018145,-0.0077,1.377
4492.00,7.541397,25.01651,-0.000174,24.018470,-0.0077,1.376
4494.00,7.540939,25.01632,-0.000173,24.018216,-0.0077,1.376
4496.00,7.541192,25.01650,-0.000172,24.017719,-0.0077,1.376
4498.00,7.540858,25.01708,-0.000173,24.018191,-0.0077,1.377
4500.00,7.540526,25.01798,-0.000173,24.018764,-0.0077,1.377
4502.00,7.540824,25.01782,-0.000173,24.018653,-0.0077,1.377
4504.00,7.541019,25.01742,-0.000173,24.017915,-0.0077,1.377
4506.00,7.541138,25.01761,-0.000173,24.017951,-0.0077,1.376
4508.00,7.540363,25.01684,-0.000173,24.018318,-0.0077,1.377
4510.00,7.540758,25.01702,-0.000173,24.018591,-0.0077,1.376
4512.00,7.540924,25.01710,-0.000173,24.018640,-0.0077,1.376
4514.00,7.540855,25.01694,-0.000172,24.018425,-0.0077,1.376
4516.00,7.540906,25.01683,-0.000172,24.018599,-0.0077,1.377
4518.00,7.540494,25.01711,-0.000172,24.018526,-0.0077,1.377
4520.00,7.540206,25.01649,-0.000172,24.017757,-0.0077,1.377
4522.00,7.540821,25.01684,-0.000172,24.018345,-0.0077,1.376
4524.00,7.541296,25.01625,-0.000172,24.018457,-0.0077,1.377
4526.00,7.540335,25.01647,-0.000174,24.017801,-0.0077,1.376
4528.00,7.538900,25.01678,-0.000173,24.018051,-0.0077,1.376
4530.00,7.538913,25.01709,-0.000173,24.018356,-0.0077,1.376
4532.00,7.539091,25.01700,-0.000174,24.018318,-0.0077,1.377
4534.00,7.538801,25.01677,-0.000174,24.018608,-0.0077,1.376
4536.00,7.538678,25.01730,-0.000173,24.018463,-0.0077,1.377
4538.00,7.538767,25.01648,-0.000172,24.018559,-0.0077,1.376
4540.00,7.539086,25.01698,-0.000172,24.018615,-0.0077,1.376
4542.00,7.539769,25.01725,-0.000173,24.018053,-0.0077,1.376
4544.00,7.540126,25.01649,-0.000173,24.017988,-0.0077,1.376
4546.00,7.540444,25.01668,-0.000174,24.018205,-0.0077,1.376
4548.00,7.539887,25.01687,-0.000174,24.018144,-0.0077,1.376
4550.00,7.538643,25.01671,-0.000173,24.018084,-0.0077,1.376
4552.00,7.538757,25.01679,-0.000173,24.018354,-0.0077,1.376
4554.00,7.538639,25.01660,-0.000173,24.017823,-0.0077,1.376
4556.00,7.539285,25.01625,-0.000172,24.018071,-0.0077,1.377
4558.00,7.539968,25.01712,-0.000172,24.017582,-0.0077,1.376
4560.00,7.540046,25.01664,-0.000172,24.017989,-0.0077,1.376
4562.00,7.539755,25.01639,-0.000174,24.018434,-0.0077,1.377
4564.00,7.540542,25.01691,-0.000173,24.017926,-0.0077,1.376
4566.00,7.540051,25.01744,-0.000173,24.018466,-0.0077,1.377
4568.00,7.539771,25.01740,-0.000174,24.018374,-0.0077,1.376
4570.00,7.540574,25.01713,-0.000173,24.018443,-0.0077,1.376
4572.00,7.540463,25.01716,-0.000174,24.018798,-0.0077,1.376
4574.00,7.540612,25.01779,-0.000172,24.018135,-0.0077,1.376
4576.00,7.540595,25.01745,-0.000172,24.018914,-0.0077,1.376
4578.00,7.539548,25.01711,-0.000172,24.018724,-0.0077,1.376
4580.00,7.538892,25.01756,-0.000174,24.018880,-0.0076,1.377
4582.00,7.538841,25.01747,-0.000174,24.018629,-0.0077,1.378
4584.00,7.538189,25.01706,-0.000173,24.018367,-0.0077,1.376
4586.00,7.537675,25.01792,-0.000173,24.017596,-0.0077,1.376
4588.00,7.539004,25.01807,-0.000173,24.017429,-0.0077,1.376
4590.00,7.539318,25.01817,-0.000173,24.018086,-0.0077,1.375
4592.00,7.538555,25.01900,-0.000171,24.018140,-0.0077,1.376
4594.00,7.538050,25.01810,-0.000171,24.018196,-0.0077,1.376
4596.00,7.537025,25.01677,-0.000173,24.018700,-0.0077,1.377
4598.00,7.536112,25.01740,-0.000173,24.018791,-0.0077,1.377
4600.00,7.536407,25.01839,-0.000172,24.018167,-0.0077,1.377
4602.00,7.535553,25.01848,-0.000172,24.017991,-0.0077,1.377
4604.00,7.534842,25.01855,-0.000172,24.018588,-0.0077,1.377
4606.00,7.535677,25.01823,-0.000173,24.018666,-0.0077,1.376
4608.00,7.535739,25.01764,-0.000173,24.018987,-0.0077,1.376
4610.00,7.535845,25.01808,-0.000173,24.018024,-0.0077,1.376
4612.00,7.536704,25.01823,-0.000173,24.018452,-0.0077,1.376
4614.00,7.537074,25.01803,-0.000172,24.018620,-0.0077,1.377
4616.00,7.537623,25.01829,-0.000173,24.018684,-0.0077,1.376
4618.00,7.538431,25.01872,-0.000173,24.017779,-0.0077,1.377
4620.00,7.539230,25.01805,-0.000174,24.018390,-0.0077,1.376
4622.00,7.539560,25.01799,-0.000172,24.018783,-0.0077,1.376
4624.00,7.539999,25.01835,-0.000172,24.018794,-0.0077,1.377
4626.00,7.539774,25.01872,-0.000173,24.018883,-0.0077,1.377
4628.00,7.539231,25.01858,-0.000175,24.018531,-0.0076,1.377
4630.00,7.538664,25.01934,-0.000174,24.018698,-0.0077,1.376
4632.00,7.538015,25.01913,-0.000173,24.018562,-0.0077,1.376
4634.00,7.537585,25.01871,-0.000173,24.018345,-0.0077,1.377
4636.00,7.538117,25.01946,-0.000173,24.018238,-0.0077,1.376
4638.00,7.537610,25.01965,-0.000171,24.018695,-0.0077,1.376
4640.00,7.537539,25.01925,-0.000172,24.018936,-0.0077,1.377
4642.00,7.537110,25.01921,-0.000173,24.018831,-0.0077,1.376
4644.00,7.535950,25.01876,-0.000173,24.018189,-0.0077,1.376
4646.00,7.535552,25.01842,-0.000173,24.018278,-0.0076,1.376
4648.00,7.536632,25.01813,-0.000173,24.018084,-0.0076,1.376
4650.00,7.537187,25.01709,-0.000173,24.018156,-0.0077,1.377
4652.00,7.537200,25.01726,-0.000174,24.018359,-0.0077,1.377
4654.00,7.537282,25.01740,-0.000174,24.018905,-0.0077,1.376
4656.00,7.537368,25.01803,-0.000173,24.018261,-0.0077,1.377
4658.00,7.537738,25.01867,-0.000171,24.018963,-0.0077,1.376
4660.00,7.537873,25.01854,-0.000171,24.018675,-0.0077,1.377
4662.00,7.538179,25.01878,-0.000172,24.018328,-0.0077,1.377
4664.00,7.537380,25.01900,-0.000172,24.018773,-0.0077,1.376
4666.00,7.536982,25.01905,-0.000172,24.018778,-0.0077,1.376
4668.00,7.536001,25.01966,-0.000171,24.018711,-0.0077,1.377
4670.00,7.535723,25.02028,-0.000173,24.018512,-0.0077,1.377
4672.00,7.535265,25.01966,-0.000172,24.019442,-0.0077,1.376
4674.00,7.536852,25.01930,-0.000172,24.018240,-0.0077,1.376
4676.00,7.537405,25.01949,-0.000170,24.018570,-0.0077,1.376
4678.00,7.537141,25.01914,-0.000170,24.018744,-0.0077,1.376
4680.00,7.536959,25.01981,-0.000172,24.018783,-0.0077,1.377
4682.00,7.536439,25.01936,-0.000173,24.019019,-0.0077,1.377
4684.00,7.535866,25.01975,-0.000173,24.018764,-0.0077,1.377
4686.00,7.536126,25.02024,-0.000172,24.018727,-0.0077,1.377
4688.00,7.536409,25.01986,-0.000172,24.018164,-0.0077,1.376
4690.00,7.536884,25.01965,-0.000173,24.018107,-0.0077,1.377
4692.00,7.537185,25.01958,-0.000173,24.018582,-0.0077,1.376
4694.00,7.537293,25.01957,-0.000172,24.019026,-0.0077,1.377
4696.00,7.537630,25.01937,-0.000172,24.019344,-0.0077,1.376
4698.00,7.537361,25.01938,-0.000173,24.018651,-0.0077,1.376
4700.00,7.536764,25.01910,-0.000173,24.017921,-0.0077,1.377
4702.00,7.536270,25.01878,-0.000173,24.018517,-0.0077,1.376
4704.00,7.535832,25.01981,-0.000172,24.018481,-0.0077,1.377
4706.00,7.534851,25.01924,-0.000173,24.018738,-0.0077,1.377
4708.00,7.535621,25.01898,-0.000173,24.018856,-0.0077,1.376
4710.00,7.535524,25.01916,-0.000173,24.018885,-0.0077,1.377
4712.00,7.535584,25.01854,-0.000173,24.018428,-0.0077,1.377
4714.00,7.536487,25.01868,-0.000173,24.018715,-0.0077,1.376
4716.00,7.537851,25.01852,-0.000172,24.018840,-0.0077,1.376
4718.00,7.537003,25.01832,-0.000173,24.018562,-0.0077,1.377
4720.00,7.535469,25.01750,-0.000173,24.018459,-0.0077,1.377
4722.00,7.535075,25.01866,-0.000171,24.018256,-0.0077,1.376
4724.00,7.535505,25.01923,-0.000172,24.018372,-0.0077,1.377
4726.00,7.535323,25.01942,-0.000173,24.018553,-0.0077,1.377
4728.00,7.535757,25.01913,-0.000172,24.018515,-0.0077,1.377
4730.00,7.535528,25.01850,-0.000172,24.018312,-0.0077,1.377
4732.00,7.535154,25.01835,-0.000172,24.018013,-0.0077,1.377
4734.00,7.534410,25.01903,-0.000172,24.019097,-0.0077,1.376
4736.00,7.535004,25.01814,-0.000172,24.018604,-0.0077,1.377
4738.00,7.535311,25.01765,-0.000172,24.018541,-0.0077,1.377
4740.00,7.534762,25.01799,-0.000171,24.018479,-0.0077,1.376
4742.00,7.534225,25.01842,-0.000171,24.018439,-0.0077,1.377
4744.00,7.533968,25.01802,-0.000172,24.018314,-0.0077,1.377
4746.00,7.534120,25.01799,-0.000172,24.018557,-0.0077,1.376
4748.00,7.534093,25.01878,-0.000172,24.018562,-0.0077,1.376
4750.00,7.534243,25.01849,-0.000172,24.018018,-0.0077,1.377
4752.00,7.534732,25.01874,-0.000173,24.018510,-0.0077,1.377
4754.00,7.534350,25.01882,-0.000173,24.018481,-0.0077,1.377
4756.00,7.534546,25.01838,-0.000173,24.018441,-0.0077,1.376
4758.00,7.535242,25.01813,-0.000172,24.018018,-0.0077,1.377
4760.00,7.535335,25.01799,-0.000172,24.018488,-0.0077,1.377
4762.00,7.535300,25.01830,-0.000173,24.018880,-0.0077,1.377
4764.00,7.534528,25.01857,-0.000172,24.018557,-0.0077,1.376
4766.00,7.533804,25.01815,-0.000173,24.018037,-0.0077,1.377
4768.00,7.534219,25.01803,-0.000173,24.018096,-0.0077,1.377
4770.00,7.534779,25.01844,-0.000174,24.018017,-0.0077,1.377
4772.00,7.533781,25.01821,-0.000172,24.018684,-0.0077,1.376
4774.00,7.534362,25.01817,-0.000171,24.018628,-0.0077,1.377
4776.00,7.534477,25.01838,-0.000173,24.018484,-0.0077,1.376
4778.00,7.534121,25.01834,-0.000173,24.018165,-0.0077,1.377
4780.00,7.533835,25.01859,-0.000174,24.017786,-0.0077,1.378
4782.00,7.534200,25.01814,-0.000174,24.018183,-0.0077,1.377
4784.00,7.534039,25.01800,-0.000173,24.018840,-0.0077,1.377
4786.00,7.533634,25.01859,-0.000173,24.018397,-0.0077,1.377
4788.00,7.532758,25.01814,-0.000172,24.018800,-0.0077,1.376
4790.00,7.531893,25.01766,-0.000173,24.018064,-0.0077,1.377
4792.00,7.531413,25.01806,-0.000173,24.018635,-0.0077,1.377
4794.00,7.531379,25.01758,-0.000174,24.017806,-0.0077,1.376
4796.00,7.531764,25.01749,-0.000173,24.017549,-0.0077,1.377
4798.00,7.532622,25.01761,-0.000172,24.018189,-0.0077,1.377
4800.00,7.533760,25.01768,-0.000173,24.018095,-0.0077,1.377
4802.00,7.534193,25.01738,-0.000172,24.017843,-0.0077,1.377
@8,12.0000,24.0
4804.00,7.534116,25.01692,-0.000173,24.018372,-0.0077,1.377
4806.00,7.527556,25.01732,-0.000173,24.018312,-0.0078,1.376
4808.00,7.516842,25.01712,-0.000172,24.018082,-0.0077,1.375
4810.00,7.501159,25.01715,-0.000173,24.018200,-0.0077,1.376
4812.00,7.484176,25.01728,-0.000172,24.018914,-0.0077,1.375
4814.00,7.471643,25.01717,-0.000173,24.017902,-0.0077,1.376
4816.00,7.463162,25.01725,-0.000174,24.018129,-0.0077,1.377
4818.00,7.457653,25.01776,-0.000175,24.017627,-0.0077,1.378
4820.00,7.452148,25.01685,-0.000175,24.017850,-0.0077,1.377
4822.00,7.446862,25.01681,-0.000174,24.018020,-0.0077,1.378
4824.00,7.441831,25.01729,-0.000174,24.018713,-0.0077,1.378
4826.00,7.435075,25.01728,-0.000175,24.017935,-0.0077,1.378
4828.00,7.431701,25.01742,-0.000174,24.018076,-0.0077,1.378
4830.00,7.434933,25.01770,-0.000175,24.017422,-0.0077,1.378
4832.00,7.442992,25.01778,-0.000175,24.017832,-0.0077,1.378
4834.00,7.457496,25.01752,-0.000175,24.017999,-0.0078,1.379
4836.00,7.471758,25.01817,-0.000174,24.018258,-0.0077,1.379
4838.00,7.480982,25.01717,-0.000173,24.018236,-0.0077,1.378
4840.00,7.485581,25.01833,-0.000175,24.018133,-0.0077,1.378
4842.00,7.489460,25.01851,-0.000174,24.017770,-0.0077,1.377
4844.00,7.492568,25.01815,-0.000174,24.018305,-0.0077,1.377
4846.00,7.497022,25.01838,-0.000174,24.017620,-0.0077,1.376
4848.00,7.500181,25.01781,-0.000173,24.018657,-0.0077,1.377
4850.00,7.502909,25.01736,-0.000173,24.018443,-0.0077,1.377
4852.00,7.504989,25.01847,-0.000174,24.019175,-0.0077,1.377
4854.00,7.505703,25.01799,-0.000174,24.018243,-0.0077,1.376
4856.00,7.507390,25.01891,-0.000174,24.018521,-0.0077,1.377
4858.00,7.509010,25.01881,-0.000173,24.018216,-0.0077,1.376
4860.00,7.510482,25.01883,-0.000172,24.018365,-0.0077,1.377
4862.00,7.512933,25.01797,-0.000173,24.018260,-0.0077,1.377
4864.00,7.515104,25.01728,-0.000173,24.018093,-0.0077,1.376
4866.00,7.516847,25.01753,-0.000172,24.018280,-0.0077,1.377
4868.00,7.518952,25.01873,-0.000173,24.017636,-0.0077,1.377
4870.00,7.521209,25.01843,-0.000173,24.018089,-0.0077,1.376
4872.00,7.522902,25.01816,-0.000172,24.017732,-0.0077,1.376
4874.00,7.525287,25.01744,-0.000172,24.017471,-0.0077,1.376
4876.00,7.527170,25.01712,-0.000172,24.018245,-0.0077,1.376
4878.00,7.528227,25.01729,-0.000173,24.018519,-0.0077,1.377
4880.00,7.528279,25.01666,-0.000174,24.017788,-0.0077,1.377
4882.00,7.528456,25.01677,-0.000174,24.017462,-0.0077,1.376
4884.00,7.529480,25.01648,-0.000173,24.018167,-0.0077,1.376
4886.00,7.530100,25.01640,-0.000172,24.017819,-0.0077,1.377
4888.00,7.531042,25.01643,-0.000172,24.017732,-0.0077,1.377
4890.00,7.532170,25.01656,-0.000173,24.017975,-0.0077,1.377
4892.00,7.532794,25.01758,-0.000172,24.017598,-0.0077,1.377
4894.00,7.532312,25.01730,-0.000173,24.018178,-0.0077,1.376
4896.00,7.532809,25.01750,-0.000173,24.018805,-0.0078,1.377
4898.00,7.532578,25.01696,-0.000173,24.017964,-0.0078,1.377
4900.00,7.532942,25.01703,-0.000173,24.018392,-0.0077,1.377
4902.00,7.532717,25.01725,-0.000173,24.018131,-0.0077,1.377
4904.00,7.532401,25.01765,-0.000174,24.018444,-0.0077,1.377
4906.00,7.532906,25.01783,-0.000173,24.018147,-0.0077,1.376
4908.00,7.532865,25.01678,-0.000173,24.018332,-0.0077,1.377
4910.00,7.534167,25.01758,-0.000173,24.018559,-0.0078,1.377
4912.00,7.534849,25.01723,-0.000173,24.018392,-0.0077,1.377
4914.00,7.535156,25.01710,-0.000173,24.018234,-0.0077,1.377
4916.00,7.535432,25.01758,-0.000173,24.018035,-0.0077,1.377
4918.00,7.535640,25.01676,-0.000173,24.018124,-0.0077,1.377
4920.00,7.536542,25.01686,-0.000175,24.017730,-0.0077,1.377
4922.00,7.537001,25.01723,-0.000173,24.017614,-0.0077,1.377
4924.00,7.536261,25.01718,-0.000173,24.018261,-0.0077,1.376
4926.00,7.535464,25.01664,-0.000173,24.017580,-0.0077,1.377
4928.00,7.535320,25.01736,-0.000173,24.018354,-0.0077,1.377
4930.00,7.536063,25.01714,-0.000173,24.018325,-0.0077,1.377
4932.00,7.536147,25.01708,-0.000173,24.018303,-0.0077,1.377
4934.00,7.536764,25.01648,-0.000173,24.018069,-0.0077,1.377
4936.00,7.537037,25.01713,-0.000173,24.018510,-0.0077,1.376
4938.00,7.537094,25.01676,-0.000173,24.018499,-0.0077,1.377
4940.00,7.536114,25.01722,-0.000173,24.018105,-0.0077,1.376
4942.00,7.535906,25.01690,-0.000174,24.017906,-0.0077,1.377
4944.00,7.534788,25.01708,-0.000173,24.017866,-0.0077,1.377
4946.00,7.534244,25.01766,-0.000173,24.018367,-0.0077,1.376
4948.00,7.533640,25.01793,-0.000172,24.018410,-0.0077,1.377
4950.00,7.534271,25.01763,-0.000172,24.017960,-0.0077,1.377
4952.00,7.534941,25.01764,-0.000172,24.018194,-0.0077,1.377
4954.00,7.534749,25.01742,-0.000173,24.018105,-0.0077,1.377
4956.00,7.534697,25.01709,-0.000173,24.018082,-0.0077,1.376
4958.00,7.533891,25.01741,-0.000172,24.017689,-0.0077,1.376
4960.00,7.533643,25.01720,-0.000171,24.018047,-0.0077,1.376
4962.00,7.533787,25.01752,-0.000172,24.019037,-0.0077,1.377
4964.00,7.533474,25.01791,-0.000173,24.018160,-0.0077,1.377
4966.00,7.533504,25.01773,-0.000173,24.018515,-0.0077,1.376
4968.00,7.533867,25.01836,-0.000172,24.017629,-0.0077,1.377
4970.00,7.534133,25.01811,-0.000172,24.018156,-0.0077,1.376
4972.00,7.533962,25.01743,-0.000172,24.018671,-0.0077,1.377
4974.00,7.532721,25.01871,-0.000173,24.018236,-0.0077,1.377
4976.00,7.532911,25.01902,-0.000172,24.017596,-0.0077,1.377
4978.00,7.532494,25.01907,-0.000173,24.017899,-0.0077,1.376
4980.00,7.532542,25.01931,-0.000172,24.018133,-0.0077,1.376
4982.00,7.533676,25.01883,-0.000173,24.018024,-0.0078,1.376
4984.00,7.534071,25.01952,-0.000172,24.018443,-0.0077,1.377
4986.00,7.534260,25.01860,-0.000173,24.018495,-0.0077,1.377
4988.00,7.533736,25.01868,-0.000173,24.017971,-0.0077,1.377
4990.00,7.533710,25.01903,-0.000172,24.018754,-0.0077,1.376
4992.00,7.533070,25.01930,-0.000173,24.018381,-0.0077,1.376
4994.00,7.533032,25.01951,-0.000173,24.018222,-0.0077,1.376
4996.00,7.533640,25.01946,-0.000172,24.018620,-0.0077,1.377
4998.00,7.533352,25.01904,-0.000173,24.019008,-0.0077,1.377
5000.00,7.533143,25.01894,-0.000174,24.018318,-0.0077,1.377
5002.00,7.533448,25.01952,-0.000173,24.018642,-0.0077,1.376
5004.00,7.533100,25.02014,-0.000172,24.018580,-0.0077,1.376
5006.00,7.532622,25.02094,-0.000173,24.017796,-0.0077,1.376
5008.00,7.532465,25.02057,-0.000172,24.018238,-0.0077,1.376
5010.00,7.531925,25.02019,-0.000173,24.018412,-0.0077,1.377
5012.00,7.531813,25.02027,-0.000172,24.018967,-0.0077,1.377
5014.00,7.531963,25.02008,-0.000173,24.018356,-0.0077,1.376
5016.00,7.532287,25.01962,-0.000174,24.018396,-0.0077,1.376
5018.00,7.532330,25.01929,-0.000174,24.017986,-0.0077,1.376
5020.00,7.532366,25.01908,-0.000173,24.018421,-0.0078,1.377
5022.00,7.532902,25.01873,-0.000173,24.018000,-0.0077,1.376
5024.00,7.532758,25.01932,-0.000172,24.017864,-0.0077,1.376
5026.00,7.531925,25.01918,-0.000174,24.018561,-0.0077,1.377
5028.00,7.531178,25.01999,-0.000175,24.018189,-0.0077,1.377
5030.00,7.531490,25.01935,-0.000175,24.017779,-0.0077,1.377
5032.00,7.531690,25.01964,-0.000173,24.018430,-0.0077,1.376
5034.00,7.531717,25.01986,-0.000172,24.018575,-0.0077,1.376
5036.00,7.531344,25.01956,-0.000172,24.018782,-0.0077,1.377
5038.00,7.532212,25.01890,-0.000173,24.017641,-0.0077,1.377
5040.00,7.531662,25.01880,-0.000173,24.018541,-0.0077,1.376
5042.00,7.531540,25.01892,-0.000174,24.018390,-0.0077,1.376
5044.00,7.532607,25.01924,-0.000174,24.018189,-0.0078,1.377
5046.00,7.532385,25.01896,-0.000173,24.017266,-0.0077,1.377
5048.00,7.531655,25.01960,-0.000174,24.018452,-0.0078,1.378
5050.00,7.532208,25.01821,-0.000174,24.018147,-0.0077,1.376
5052.00,7.531674,25.01833,-0.000173,24.018194,-0.0077,1.376
5054.00,7.530919,25.01888,-0.000173,24.017989,-0.0077,1.377
5056.00,7.530549,25.01877,-0.000174,24.017941,-0.0077,1.377
5058.00,7.529228,25.01861,-0.000174,24.018970,-0.0078,1.377
5060.00,7.528288,25.01887,-0.000174,24.018325,-0.0077,1.376
5062.00,7.528422,25.01909,-0.000174,24.018008,-0.0077,1.376
5064.00,7.529570,25.01881,-0.000173,24.018028,-0.0077,1.377
5066.00,7.529749,25.01900,-0.000174,24.018028,-0.0077,1.377
5068.00,7.530290,25.01953,-0.000173,24.018080,-0.0077,1.376
5070.00,7.530866,25.01901,-0.000173,24.018428,-0.0077,1.377
5072.00,7.530109,25.01858,-0.000173,24.017629,-0.0077,1.376
5074.00,7.530241,25.01906,-0.000173,24.017873,-0.0077,1.376
5076.00,7.530460,25.01946,-0.000174,24.018319,-0.0077,1.377
5078.00,7.530473,25.01912,-0.000175,24.018147,-0.0077,1.377
5080.00,7.531048,25.01988,-0.000174,24.018463,-0.0077,1.377
5082.00,7.531839,25.01947,-0.000172,24.018290,-0.0077,1.376
5084.00,7.531473,25.01843,-0.000173,24.018064,-0.0077,1.377
5086.00,7.531710,25.01876,-0.000173,24.017815,-0.0077,1.377
5088.00,7.531600,25.01945,-0.000173,24.018522,-0.0077,1.377
5090.00,7.532318,25.01893,-0.000173,24.017480,-0.0077,1.376
5092.00,7.531962,25.01862,-0.000173,24.017685,-0.0077,1.377
5094.00,7.531571,25.01888,-0.000174,24.017714,-0.0077,1.377
5096.00,7.530588,25.01930,-0.000173,24.017612,-0.0077,1.377
5098.00,7.530403,25.01926,-0.000174,24.018294,-0.0077,1.377
5100.00,7.530350,25.01827,-0.000173,24.018046,-0.0077,1.377
5102.00,7.530615,25.01854,-0.000173,24.018390,-0.0077,1.377
5104.00,7.530662,25.01864,-0.000173,24.018307,-0.0077,1.376
5106.00,7.529922,25.01824,-0.000173,24.017942,-0.0077,1.376
5108.00,7.530047,25.01775,-0.000174,24.018049,-0.0077,1.377
5110.00,7.530797,25.01808,-0.000174,24.018816,-0.0077,1.377
5112.00,7.531488,25.01848,-0.000173,24.018354,-0.0077,1.377
5114.00,7.531097,25.01890,-0.000174,24.017902,-0.0077,1.377
5116.00,7.529199,25.01913,-0.000173,24.018267,-0.0078,1.377
5118.00,7.528391,25.01893,-0.000174,24.018412,-0.0078,1.377
5120.00,7.529247,25.01911,-0.000174,24.018136,-0.0077,1.377
5122.00,7.529773,25.01921,-0.000174,24.018327,-0.0078,1.377
5124.00,7.530182,25.01892,-0.000174,24.018283,-0.0077,1.376
5126.00,7.529781,25.01899,-0.000175,24.018111,-0.0077,1.377
5128.00,7.529275,25.01881,-0.000173,24.017912,-0.0077,1.377
5130.00,7.528813,25.01842,-0.000174,24.017886,-0.0077,1.376
5132.00,7.528679,25.01913,-0.000174,24.018502,-0.0078,1.377
5134.00,7.528508,25.01835,-0.000174,24.018814,-0.0077,1.377
5136.00,7.528400,25.01784,-0.000174,24.018154,-0.0077,1.377
5138.00,7.528437,25.01758,-0.000173,24.017959,-0.0077,1.377
5140.00,7.528493,25.01779,-0.000173,24.018321,-0.0078,1.377
5142.00,7.528429,25.01793,-0.000173,24.018466,-0.0078,1.377
5144.00,7.528307,25.01772,-0.000173,24.017953,-0.0078,1.377
5146.00,7.528388,25.01784,-0.000174,24.018151,-0.0077,1.377
5148.00,7.527759,25.01753,-0.000174,24.018053,-0.0078,1.377
5150.00,7.527727,25.01764,-0.000174,24.018067,-0.0077,1.377
5152.00,7.527791,25.01832,-0.000174,24.018042,-0.0078,1.377
5154.00,7.527454,25.01802,-0.000173,24.018133,-0.0078,1.377
5156.00,7.527920,25.01749,-0.000174,24.017810,-0.0077,1.377
5158.00,7.527496,25.01751,-0.000173,24.018363,-0.0077,1.376
5160.00,7.528414,25.01841,-0.000174,24.018348,-0.0077,1.377
5162.00,7.528888,25.01881,-0.000174,24.018064,-0.0077,1.376
5164.00,7.529254,25.01891,-0.000172,24.018051,-0.0077,1.377
5166.00,7.529658,25.01908,-0.000174,24.018232,-0.0077,1.377
5168.00,7.529257,25.01823,-0.000173,24.018515,-0.0077,1.377
5170.00,7.529657,25.01779,-0.000173,24.018082,-0.0078,1.377
5172.00,7.528851,25.01793,-0.000174,24.018231,-0.0078,1.377
5174.00,7.528379,25.01829,-0.000174,24.017975,-0.0077,1.377
5176.00,7.528741,25.01821,-0.000174,24.018394,-0.0077,1.377
5178.00,7.529426,25.01809,-0.000174,24.018794,-0.0077,1.377
5180.00,7.530718,25.01887,-0.000172,24.017873,-0.0078,1.377
5182.00,7.530249,25.01817,-0.000174,24.018089,-0.0077,1.377
5184.00,7.529381,25.01776,-0.000174,24.018301,-0.0077,1.377
5186.00,7.529718,25.01713,-0.000174,24.017665,-0.0077,1.377
5188.00,7.529489,25.01769,-0.000173,24.017647,-0.0077,1.377
5190.00,7.528481,25.01900,-0.000173,24.017953,-0.0077,1.377
5192.00,7.528680,25.01888,-0.000173,24.018519,-0.0077,1.377
5194.00,7.528814,25.01883,-0.000174,24.018571,-0.0077,1.377
5196.00,7.529416,25.01797,-0.000173,24.018241,-0.0077,1.376
5198.00,7.528428,25.01840,-0.000172,24.018287,-0.0077,1.377
5200.00,7.528369,25.01819,-0.000173,24.018069,-0.0077,1.377
5202.00,7.528633,25.01808,-0.000173,24.018464,-0.0077,1.377
5204.00,7.528419,25.01820,-0.000172,24.018289,-0.0077,1.376
5206.00,7.528177,25.01801,-0.000173,24.018586,-0.0077,1.378
5208.00,7.528779,25.01750,-0.000174,24.017689,-0.0077,1.377
5210.00,7.528529,25.01754,-0.000173,24.018160,-0.0077,1.377
5212.00,7.527512,25.01858,-0.000175,24.018693,-0.0077,1.377
5214.00,7.527440,25.01927,-0.000174,24.018829,-0.0077,1.376
5216.00,7.527722,25.01909,-0.000174,24.018310,-0.0077,1.377
5218.00,7.527415,25.01819,-0.000173,24.018080,-0.0077,1.377
5220.00,7.527723,25.01851,-0.000173,24.017921,-0.0077,1.377
5222.00,7.528005,25.01831,-0.000174,24.018290,-0.0077,1.377
5224.00,7.527899,25.01842,-0.000173,24.017670,-0.0077,1.377
5226.00,7.527700,25.01894,-0.000173,24.018167,-0.0077,1.376
5228.00,7.527844,25.01859,-0.000173,24.018354,-0.0077,1.377
5230.00,7.527668,25.01851,-0.000173,24.018232,-0.0077,1.376
5232.00,7.527252,25.01863,-0.000173,24.018626,-0.0077,1.376
5234.00,7.527895,25.01852,-0.000173,24.018211,-0.0077,1.376
5236.00,7.528391,25.01789,-0.000173,24.017553,-0.0077,1.377
5238.00,7.528027,25.01802,-0.000173,24.017991,-0.0077,1.376
5240.00,7.527989,25.01803,-0.000174,24.017594,-0.0077,1.377
5242.00,7.527073,25.01758,-0.000174,24.017253,-0.0077,1.377
5244.00,7.525900,25.01716,-0.000174,24.017493,-0.0077,1.376
5246.00,7.526234,25.01731,-0.000174,24.017201,-0.0078,1.376
5248.00,7.526587,25.01775,-0.000174,24.017964,-0.0078,1.376
5250.00,7.525798,25.01761,-0.000173,24.017658,-0.0078,1.377
5252.00,7.525761,25.01722,-0.000174,24.017707,-0.0078,1.377
5254.00,7.526285,25.01770,-0.000173,24.017614,-0.0077,1.377
5256.00,7.526559,25.01725,-0.000173,24.017946,-0.0077,1.376
5258.00,7.527562,25.01819,-0.000173,24.017600,-0.0077,1.377
5260.00,7.527439,25.01824,-0.000175,24.017908,-0.0078,1.377
5262.00,7.527700,25.01830,-0.000174,24.017708,-0.0078,1.377
5264.00,7.527569,25.01856,-0.000173,24.017614,-0.0077,1.376
5266.00,7.527465,25.01721,-0.000173,24.017935,-0.0077,1.376
5268.00,7.526914,25.01788,-0.000174,24.017950,-0.0077,1.377
5270.00,7.527294,25.01826,-0.000173,24.018200,-0.0077,1.376
5272.00,7.527619,25.01831,-0.000174,24.018870,-0.0078,1.377
5274.00,7.527503,25.01920,-0.000174,24.018609,-0.0077,1.377
5276.00,7.527747,25.01871,-0.000174,24.017892,-0.0077,1.377
5278.00,7.527698,25.01843,-0.000174,24.018557,-0.0077,1.377
5280.00,7.526811,25.01812,-0.000174,24.018312,-0.0077,1.377
5282.00,7.526157,25.01805,-0.000173,24.017768,-0.0077,1.377
5284.00,7.525893,25.01811,-0.000174,24.017725,-0.0077,1.377
5286.00,7.525872,25.01808,-0.000173,24.017962,-0.0077,1.376
5288.00,7.526574,25.01836,-0.000173,24.018638,-0.0077,1.377
5290.00,7.526956,25.01805,-0.000173,24.018011,-0.0077,1.377
5292.00,7.526704,25.01804,-0.000173,24.017282,-0.0077,1.377
5294.00,7.526406,25.01805,-0.000175,24.017732,-0.0078,1.377
5296.00,7.526001,25.01802,-0.000174,24.018307,-0.0077,1.377
5298.00,7.525872,25.01799,-0.000174,24.018388,-0.0077,1.376
5300.00,7.526269,25.01838,-0.000173,24.018459,-0.0077,1.376
5302.00,7.526410,25.01766,-0.000172,24.017868,-0.0078,1.377
5304.00,7.525899,25.01742,-0.000173,24.017505,-0.0078,1.377
5306.00,7.525618,25.01729,-0.000174,24.017854,-0.0077,1.377
5308.00,7.526271,25.01760,-0.000175,24.017772,-0.0077,1.376
5310.00,7.526431,25.01730,-0.000174,24.018283,-0.0078,1.377
5312.00,7.526633,25.01783,-0.000174,24.017917,-0.0078,1.377
5314.00,7.526397,25.01779,-0.000174,24.017317,-0.0077,1.377
5316.00,7.525936,25.01853,-0.000174,24.017166,-0.0077,1.376
5318.00,7.525577,25.01894,-0.000173,24.017931,-0.0077,1.377
5320.00,7.525201,25.01932,-0.000173,24.017663,-0.0077,1.377
5322.00,7.524722,25.01947,-0.000173,24.018510,-0.0077,1.377
5324.00,7.525188,25.01932,-0.000173,24.018029,-0.0077,1.377
5326.00,7.525296,25.01922,-0.000174,24.018111,-0.0077,1.376
5328.00,7.524952,25.01856,-0.000173,24.018180,-0.0077,1.376
5330.00,7.524588,25.01906,-0.000172,24.017761,-0.0078,1.376
5332.00,7.525736,25.01874,-0.000173,24.017703,-0.0077,1.376
5334.00,7.526782,25.01850,-0.000173,24.018069,-0.0077,1.377
5336.00,7.526418,25.01901,-0.000174,24.017897,-0.0078,1.377
5338.00,7.524996,25.01935,-0.000173,24.017921,-0.0078,1.377
5340.00,7.524536,25.01899,-0.000174,24.018058,-0.0077,1.377
5342.00,7.524779,25.01920,-0.000173,24.018105,-0.0077,1.377
5344.00,7.524887,25.01946,-0.000173,24.018834,-0.0077,1.376
5346.00,7.523987,25.01871,-0.000171,24.018176,-0.0077,1.377
5348.00,7.523761,25.01861,-0.000172,24.018283,-0.0077,1.376
5350.00,7.523605,25.01848,-0.000172,24.018071,-0.0077,1.377
5352.00,7.525253,25.01822,-0.000173,24.017955,-0.0077,1.377
5354.00,7.526547,25.01875,-0.000174,24.018017,-0.0077,1.376
5356.00,7.526010,25.01800,-0.000172,24.018125,-0.0077,1.377
5358.00,7.525707,25.01805,-0.000174,24.017890,-0.0077,1.377
5360.00,7.525439,25.01815,-0.000173,24.018037,-0.0077,1.377
5362.00,7.524989,25.01841,-0.000172,24.018439,-0.0077,1.377
5364.00,7.525756,25.01817,-0.000174,24.018270,-0.0077,1.376
5366.00,7.526382,25.01760,-0.000173,24.017854,-0.0078,1.377
5368.00,7.526873,25.01720,-0.000173,24.017658,-0.0077,1.376
5370.00,7.525356,25.01789,-0.000173,24.018316,-0.0077,1.376
5372.00,7.524887,25.01743,-0.000172,24.017694,-0.0077,1.377
5374.00,7.524594,25.01747,-0.000173,24.018093,-0.0077,1.377
5376.00,7.523811,25.01788,-0.000172,24.018274,-0.0077,1.377
5378.00,7.524344,25.01762,-0.000171,24.017339,-0.0078,1.376
5380.00,7.525395,25.01856,-0.000172,24.017848,-0.0077,1.376
5382.00,7.525167,25.01848,-0.000173,24.017986,-0.0077,1.377
5384.00,7.525068,25.01763,-0.000173,24.018296,-0.0078,1.377
5386.00,7.524931,25.01787,-0.000174,24.017692,-0.0077,1.377
5388.00,7.524040,25.01744,-0.000173,24.018078,-0.0077,1.377
5390.00,7.524554,25.01719,-0.000174,24.017991,-0.0077,1.376
5392.00,7.525366,25.01759,-0.000174,24.017979,-0.0077,1.376
5394.00,7.525585,25.01757,-0.000173,24.017730,-0.0078,1.377
5396.00,7.525095,25.01825,-0.000173,24.018018,-0.0078,1.377
5398.00,7.524047,25.01892,-0.000174,24.017999,-0.0077,1.377
5400.00,7.523723,25.01849,-0.000174,24.017948,-0.0077,1.376
5402.00,7.523983,25.01817,-0.000173,24.018147,-0.0077,1.377
@9,12.0000,24.0
5404.00,7.523694,25.01840,-0.000173,24.017777,-0.0078,1.377
5406.00,7.519435,25.01851,-0.000173,24.018066,-0.0077,1.376
5408.00,7.509293,25.01741,-0.000172,24.018484,-0.0077,1.376
5410.00,7.493885,25.01735,-0.000173,24.018421,-0.0077,1.375
5412.00,7.476109,25.01849,-0.000171,24.018182,-0.0078,1.374
5414.00,7.463378,25.01818,-0.000172,24.017716,-0.0077,1.376
5416.00,7.454558,25.01827,-0.000173,24.017879,-0.0077,1.378
5418.00,7.448091,25.01819,-0.000174,24.018151,-0.0077,1.377
5420.00,7.443374,25.01850,-0.000175,24.017875,-0.0077,1.378
5422.00,7.437781,25.01841,-0.000175,24.017875,-0.0077,1.377
5424.00,7.433138,25.01840,-0.000175,24.017801,-0.0078,1.378
5426.00,7.429870,25.01806,-0.000175,24.018403,-0.0078,1.378
5428.00,7.427235,25.01809,-0.000175,24.017132,-0.0077,1.378
5430.00,7.429424,25.01853,-0.000175,24.018410,-0.0077,1.378
5432.00,7.437140,25.01748,-0.000177,24.018405,-0.0077,1.379
5434.00,7.449778,25.01754,-0.000176,24.017759,-0.0078,1.379
5436.00,7.463825,25.01824,-0.000176,24.017264,-0.0077,1.378
5438.00,7.473499,25.01878,-0.000175,24.018136,-0.0077,1.378
5440.00,7.479946,25.01842,-0.000174,24.018138,-0.0077,1.378
5442.00,7.482954,25.01845,-0.000173,24.018287,-0.0077,1.377
5444.00,7.485577,25.01897,-0.000174,24.018504,-0.0077,1.377
5446.00,7.488539,25.01875,-0.000173,24.018512,-0.0077,1.376
5448.00,7.491067,25.01835,-0.000173,24.017975,-0.0077,1.377
5450.00,7.493269,25.01862,-0.000173,24.018095,-0.0077,1.377
5452.00,7.494259,25.01862,-0.000173,24.018135,-0.0077,1.377
5454.00,7.496260,25.01962,-0.000174,24.018299,-0.0077,1.377
5456.00,7.497830,25.01973,-0.000173,24.018735,-0.0077,1.377
5458.00,7.499154,25.01933,-0.000172,24.017692,-0.0077,1.376
5460.00,7.500745,25.01912,-0.000173,24.017310,-0.0077,1.376
5462.00,7.503214,25.01956,-0.000174,24.018729,-0.0077,1.377
5464.00,7.505056,25.01949,-0.000173,24.018020,-0.0077,1.377
5466.00,7.506865,25.01968,-0.000174,24.018367,-0.0077,1.377
5468.00,7.508080,25.01945,-0.000174,24.018008,-0.0077,1.377
5470.00,7.509600,25.01887,-0.000173,24.018040,-0.0077,1.376
5472.00,7.510171,25.01935,-0.000174,24.018211,-0.0077,1.377
5474.00,7.512400,25.01937,-0.000173,24.017924,-0.0077,1.376
5476.00,7.514806,25.01891,-0.000173,24.018113,-0.0077,1.376
5478.00,7.516551,25.01902,-0.000173,24.017917,-0.0077,1.377
5480.00,7.517930,25.01949,-0.000173,24.018000,-0.0077,1.377
5482.00,7.518901,25.01903,-0.000173,24.018622,-0.0077,1.376
5484.00,7.519502,25.01873,-0.000173,24.018372,-0.0077,1.377
5486.00,7.519860,25.01991,-0.000173,24.018261,-0.0077,1.377
5488.00,7.520681,25.01973,-0.000173,24.018689,-0.0077,1.377
5490.00,7.520949,25.01931,-0.000172,24.018158,-0.0077,1.377
5492.00,7.521147,25.01900,-0.000173,24.017725,-0.0077,1.377
5494.00,7.520559,25.01832,-0.000174,24.018452,-0.0077,1.377
5496.00,7.520143,25.01959,-0.000174,24.018220,-0.0077,1.377
5498.00,7.520774,25.01966,-0.000173,24.018519,-0.0077,1.377
5500.00,7.520343,25.01940,-0.000173,24.018091,-0.0077,1.376
5502.00,7.521297,25.01919,-0.000172,24.018105,-0.0077,1.377
5504.00,7.522044,25.01850,-0.000172,24.018310,-0.0077,1.377
5506.00,7.521967,25.01867,-0.000173,24.018229,-0.0077,1.377
5508.00,7.522670,25.01869,-0.000174,24.018078,-0.0077,1.377
5510.00,7.523007,25.01886,-0.000173,24.018537,-0.0077,1.377
5512.00,7.523245,25.01910,-0.000172,24.018443,-0.0077,1.377
5514.00,7.523519,25.01990,-0.000174,24.018671,-0.0077,1.377
5516.00,7.524437,25.02015,-0.000174,24.018365,-0.0077,1.377
5518.00,7.524878,25.01953,-0.000173,24.018631,-0.0077,1.377
5520.00,7.525472,25.01939,-0.000172,24.017897,-0.0077,1.377
5522.00,7.525617,25.01924,-0.000172,24.018254,-0.0077,1.377
5524.00,7.525716,25.01913,-0.000172,24.018227,-0.0077,1.377
5526.00,7.525255,25.01856,-0.000173,24.017745,-0.0077,1.377
5528.00,7.525551,25.01915,-0.000174,24.017491,-0.0077,1.377
5530.00,7.527390,25.01912,-0.000174,24.018290,-0.0077,1.377
5532.00,7.528116,25.01932,-0.000174,24.018193,-0.0078,1.377
5534.00,7.528599,25.01938,-0.000173,24.017857,-0.0077,1.376
5536.00,7.528225,25.01973,-0.000172,24.018457,-0.0077,1.378
5538.00,7.528747,25.01952,-0.000174,24.018227,-0.0077,1.378
5540.00,7.530044,25.01923,-0.000175,24.018147,-0.0077,1.377
5542.00,7.529990,25.01982,-0.000174,24.018093,-0.0077,1.377
5544.00,7.528317,25.02024,-0.000173,24.018590,-0.0077,1.377
5546.00,7.527940,25.02018,-0.000174,24.018470,-0.0077,1.376
5548.00,7.527742,25.01957,-0.000173,24.018042,-0.0077,1.377
5550.00,7.526428,25.01975,-0.000173,24.018562,-0.0077,1.377
5552.00,7.525969,25.01976,-0.000174,24.018716,-0.0077,1.377
5554.00,7.524939,25.01971,-0.000172,24.019124,-0.0077,1.377
5556.00,7.524672,25.01988,-0.000172,24.018570,-0.0077,1.377
5558.00,7.524462,25.02018,-0.000173,24.018377,-0.0077,1.377
5560.00,7.524121,25.02065,-0.000174,24.018396,-0.0078,1.377
5562.00,7.524237,25.02129,-0.000175,24.018011,-0.0077,1.377
5564.00,7.524073,25.02071,-0.000173,24.018182,-0.0077,1.377
5566.00,7.524789,25.02037,-0.000172,24.018238,-0.0077,1.376
5568.00,7.525038,25.02092,-0.000172,24.018386,-0.0077,1.377
5570.00,7.524301,25.02031,-0.000173,24.018124,-0.0077,1.377
5572.00,7.525049,25.02020,-0.000173,24.017812,-0.0077,1.377
5574.00,7.526140,25.02007,-0.000174,24.018301,-0.0077,1.378
5576.00,7.525946,25.02102,-0.000173,24.018762,-0.0077,1.377
5578.00,7.524783,25.02102,-0.000173,24.018874,-0.0077,1.376
5580.00,7.524113,25.02068,-0.000171,24.019083,-0.0077,1.377
5582.00,7.523647,25.02076,-0.000173,24.018673,-0.0077,1.377
5584.00,7.524648,25.02125,-0.000174,24.018370,-0.0078,1.378
5586.00,7.524621,25.02060,-0.000173,24.017656,-0.0077,1.376
5588.00,7.525511,25.02121,-0.000173,24.017917,-0.0077,1.377
5590.00,7.524741,25.02076,-0.000173,24.018002,-0.0078,1.377
5592.00,7.524003,25.02062,-0.000173,24.018149,-0.0077,1.377
5594.00,7.524190,25.02101,-0.000172,24.018528,-0.0077,1.377
5596.00,7.524524,25.02090,-0.000173,24.018435,-0.0077,1.377
5598.00,7.524747,25.02147,-0.000173,24.018174,-0.0077,1.377
5600.00,7.525044,25.02070,-0.000174,24.017991,-0.0077,1.376
5602.00,7.524383,25.02077,-0.000173,24.018363,-0.0077,1.377
5604.00,7.523383,25.02063,-0.000174,24.017846,-0.0077,1.377
5606.00,7.523191,25.02097,-0.000174,24.017904,-0.0077,1.377
5608.00,7.523120,25.02084,-0.000173,24.017562,-0.0077,1.377
5610.00,7.523745,25.02102,-0.000173,24.018227,-0.0077,1.376
5612.00,7.523975,25.02092,-0.000172,24.018472,-0.0077,1.377
5614.00,7.524133,25.02077,-0.000173,24.018535,-0.0077,1.377
5616.00,7.524340,25.02074,-0.000173,24.018477,-0.0077,1.377
5618.00,7.524665,25.02081,-0.000173,24.018435,-0.0077,1.376
5620.00,7.524878,25.02108,-0.000173,24.017873,-0.0077,1.376
5622.00,7.524034,25.02129,-0.000173,24.018637,-0.0077,1.377
5624.00,7.523575,25.02122,-0.000173,24.017681,-0.0078,1.376
5626.00,7.523047,25.02042,-0.000174,24.017440,-0.0078,1.377
5628.00,7.522363,25.02033,-0.000173,24.017335,-0.0077,1.377
5630.00,7.522818,25.01985,-0.000174,24.018004,-0.0077,1.377
5632.00,7.524066,25.01995,-0.000173,24.018156,-0.0077,1.377
5634.00,7.523942,25.01984,-0.000173,24.017817,-0.0077,1.377
5636.00,7.523238,25.02075,-0.000174,24.017803,-0.0077,1.376
5638.00,7.523065,25.02126,-0.000173,24.017986,-0.0077,1.376
5640.00,7.523267,25.02158,-0.000173,24.018537,-0.0077,1.377
5642.00,7.523154,25.02121,-0.000173,24.018078,-0.0077,1.377
5644.00,7.524156,25.02097,-0.000173,24.017748,-0.0077,1.377
5646.00,7.524461,25.02050,-0.000173,24.017917,-0.0077,1.377
5648.00,7.524029,25.01990,-0.000173,24.018517,-0.0077,1.377
5650.00,7.522705,25.02046,-0.000173,24.018287,-0.0078,1.377
5652.00,7.522319,25.02064,-0.000173,24.017806,-0.0077,1.376
5654.00,7.522805,25.02039,-0.000173,24.017612,-0.0077,1.377
5656.00,7.523268,25.02040,-0.000173,24.018352,-0.0077,1.377
5658.00,7.523004,25.01993,-0.000173,24.018684,-0.0077,1.377
5660.00,7.522124,25.01967,-0.000173,24.018196,-0.0077,1.377
5662.00,7.522033,25.01977,-0.000173,24.018171,-0.0077,1.377
5664.00,7.522397,25.01967,-0.000173,24.018243,-0.0077,1.377
5666.00,7.521909,25.01982,-0.000174,24.018450,-0.0077,1.377
5668.00,7.521096,25.01992,-0.000173,24.018347,-0.0077,1.376
5670.00,7.521437,25.01962,-0.000173,24.018691,-0.0078,1.376
5672.00,7.521415,25.01953,-0.000172,24.018861,-0.0077,1.377
5674.00,7.522286,25.02008,-0.000173,24.018370,-0.0077,1.377
5676.00,7.522311,25.02000,-0.000174,24.017904,-0.0077,1.377
5678.00,7.522436,25.01958,-0.000175,24.017511,-0.0077,1.377
5680.00,7.522339,25.01868,-0.000174,24.018441,-0.0078,1.377
5682.00,7.522034,25.01911,-0.000174,24.017995,-0.0078,1.377
5684.00,7.521942,25.01934,-0.000174,24.018571,-0.0078,1.376
5686.00,7.521216,25.01990,-0.000173,24.018368,-0.0078,1.376
5688.00,7.520851,25.01915,-0.000173,24.017676,-0.0077,1.377
5690.00,7.520283,25.01915,-0.000173,24.018131,-0.0077,1.377
5692.00,7.519761,25.01949,-0.000173,24.017752,-0.0077,1.377
5694.00,7.519563,25.02002,-0.000172,24.017839,-0.0077,1.377
5696.00,7.519756,25.01934,-0.000172,24.017767,-0.0077,1.377
5698.00,7.519893,25.01929,-0.000173,24.018303,-0.0077,1.378
5700.00,7.520298,25.01890,-0.000173,24.018495,-0.0077,1.377
5702.00,7.520221,25.01880,-0.000173,24.017870,-0.0077,1.376
5704.00,7.520163,25.01913,-0.000173,24.017991,-0.0077,1.377
5706.00,7.519976,25.01909,-0.000173,24.018046,-0.0077,1.377
5708.00,7.520714,25.01926,-0.000173,24.018341,-0.0077,1.377
5710.00,7.520526,25.01929,-0.000173,24.017524,-0.0077,1.377
5712.00,7.520662,25.01925,-0.000173,24.017743,-0.0078,1.377
5714.00,7.521298,25.01836,-0.000174,24.018231,-0.0078,1.377
5716.00,7.521857,25.01829,-0.000174,24.018789,-0.0077,1.377
5718.00,7.521572,25.01881,-0.000174,24.017835,-0.0078,1.377
5720.00,7.521418,25.01928,-0.000174,24.017718,-0.0077,1.377
5722.00,7.521182,25.01832,-0.000175,24.017941,-0.0077,1.377
5724.00,7.520965,25.01892,-0.000173,24.018385,-0.0078,1.377
5726.00,7.521696,25.01918,-0.000173,24.017678,-0.0078,1.377
5728.00,7.521732,25.01948,-0.000173,24.018296,-0.0077,1.377
5730.00,7.521659,25.01947,-0.000174,24.018562,-0.0077,1.377
5732.00,7.522017,25.01967,-0.000173,24.018377,-0.0077,1.376
5734.00,7.520713,25.01893,-0.000173,24.018347,-0.0077,1.377
5736.00,7.520588,25.01983,-0.000173,24.018947,-0.0077,1.377
5738.00,7.520705,25.01987,-0.000174,24.018276,-0.0077,1.377
5740.00,7.521267,25.01955,-0.000173,24.018164,-0.0077,1.377
5742.00,7.520919,25.01997,-0.000173,24.018553,-0.0078,1.377
5744.00,7.520845,25.01955,-0.000173,24.017989,-0.0078,1.377
5746.00,7.521649,25.01887,-0.000174,24.018160,-0.0078,1.377
5748.00,7.521685,25.01905,-0.000173,24.018017,-0.0078,1.376
5750.00,7.521198,25.01920,-0.000173,24.018403,-0.0077,1.377
5752.00,7.520977,25.01932,-0.000173,24.017255,-0.0077,1.376
5754.00,7.519795,25.01918,-0.000172,24.018285,-0.0077,1.377
5756.00,7.518359,25.01897,-0.000172,24.017727,-0.0077,1.377
5758.00,7.518331,25.01893,-0.000173,24.018024,-0.0078,1.377
5760.00,7.518077,25.01899,-0.000174,24.018254,-0.0077,1.376
5762.00,7.518294,25.01933,-0.000173,24.018747,-0.0077,1.377
5764.00,7.517789,25.01965,-0.000172,24.018071,-0.0077,1.377
5766.00,7.516921,25.02022,-0.000172,24.017719,-0.0078,1.377
5768.00,7.516494,25.01908,-0.000173,24.018689,-0.0077,1.377
5770.00,7.516446,25.02032,-0.000174,24.018067,-0.0077,1.377
5772.00,7.517638,25.02025,-0.000173,24.018287,-0.0077,1.376
5774.00,7.519545,25.01950,-0.000173,24.017877,-0.0077,1.376
5776.00,7.520821,25.01971,-0.000173,24.018225,-0.0077,1.377
5778.00,7.520735,25.01967,-0.000172,24.017558,-0.0077,1.377
5780.00,7.520652,25.01876,-0.000175,24.018234,-0.0077,1.377
5782.00,7.520320,25.01843,-0.000174,24.017058,-0.0078,1.377
5784.00,7.520078,25.01903,-0.000174,24.017716,-0.0078,1.376
5786.00,7.520342,25.01831,-0.000173,24.018608,-0.0077,1.377
5788.00,7.520504,25.01854,-0.000174,24.018310,-0.0078,1.377
5790.00,7.520477,25.01890,-0.000175,24.017625,-0.0078,1.377
5792.00,7.519476,25.01959,-0.000174,24.017770,-0.0078,1.377
5794.00,7.519964,25.01878,-0.000174,24.018745,-0.0077,1.377
5796.00,7.520798,25.01857,-0.000173,24.018368,-0.0077,1.377
5798.00,7.521663,25.01906,-0.000173,24.018278,-0.0078,1.377
5800.00,7.521321,25.01900,-0.000174,24.018305,-0.0078,1.377
5802.00,7.520305,25.01960,-0.000174,24.017832,-0.0078,1.377
5804.00,7.520053,25.01949,-0.000172,24.018283,-0.0077,1.376
5806.00,7.520487,25.01950,-0.000173,24.017652,-0.0077,1.377
5808.00,7.521111,25.01986,-0.000173,24.017471,-0.0077,1.377
5810.00,7.519921,25.01955,-0.000173,24.018113,-0.0077,1.377
5812.00,7.519624,25.01922,-0.000173,24.018040,-0.0077,1.377
5814.00,7.520601,25.01942,-0.000173,24.018115,-0.0077,1.377
5816.00,7.520434,25.01918,-0.000174,24.017573,-0.0077,1.377
5818.00,7.520558,25.01931,-0.000173,24.017821,-0.0078,1.376
5820.00,7.520905,25.01949,-0.000174,24.018051,-0.0078,1.377
5822.00,7.520377,25.01955,-0.000174,24.018040,-0.0077,1.378
5824.00,7.520688,25.01948,-0.000174,24.018412,-0.0077,1.377
5826.00,7.520659,25.01903,-0.000173,24.018136,-0.0077,1.376
5828.00,7.520340,25.01913,-0.000174,24.018096,-0.0077,1.376
5830.00,7.519432,25.01961,-0.000174,24.017832,-0.0077,1.377
5832.00,7.518537,25.01890,-0.000172,24.018354,-0.0078,1.377
5834.00,7.518831,25.01981,-0.000173,24.018649,-0.0077,1.377
5836.00,7.519049,25.01945,-0.000173,24.018113,-0.0077,1.377
5838.00,7.518400,25.01931,-0.000173,24.017888,-0.0077,1.377
5840.00,7.517860,25.01994,-0.000173,24.018276,-0.0078,1.377
5842.00,7.517899,25.01944,-0.000173,24.018909,-0.0078,1.377
5844.00,7.518005,25.01944,-0.000174,24.018377,-0.0077,1.377
5846.00,7.517497,25.01944,-0.000174,24.018067,-0.0077,1.377
5848.00,7.517396,25.01995,-0.000174,24.017888,-0.0077,1.377
5850.00,7.516906,25.01952,-0.000172,24.018357,-0.0077,1.377
5852.00,7.517652,25.01891,-0.000173,24.018319,-0.0077,1.376
5854.00,7.518093,25.01943,-0.000173,24.017417,-0.0078,1.377
5856.00,7.517570,25.01903,-0.000173,24.018455,-0.0077,1.377
5858.00,7.516765,25.01956,-0.000174,24.018591,-0.0077,1.377
5860.00,7.517460,25.02011,-0.000175,24.017844,-0.0078,1.377
5862.00,7.517291,25.01959,-0.000174,24.018046,-0.0078,1.377
5864.00,7.516981,25.01967,-0.000173,24.018102,-0.0077,1.377
5866.00,7.518206,25.01928,-0.000173,24.018035,-0.0077,1.376
5868.00,7.518068,25.01946,-0.000173,24.017292,-0.0078,1.377
5870.00,7.517769,25.01962,-0.000173,24.016851,-0.0078,1.377
5872.00,7.516915,25.01984,-0.000173,24.017866,-0.0077,1.377
5874.00,7.516990,25.01963,-0.000174,24.017817,-0.0078,1.377
5876.00,7.517173,25.01998,-0.000174,24.018017,-0.0078,1.376
5878.00,7.517342,25.02042,-0.000173,24.017948,-0.0077,1.377
5880.00,7.517405,25.02061,-0.000174,24.017886,-0.0077,1.376
5882.00,7.516665,25.02052,-0.000173,24.018084,-0.0077,1.377
5884.00,7.516904,25.01923,-0.000172,24.016974,-0.0077,1.377
5886.00,7.517206,25.02012,-0.000173,24.017721,-0.0077,1.377
5888.00,7.516888,25.01990,-0.000174,24.017917,-0.0077,1.377
5890.00,7.516752,25.01970,-0.000173,24.018483,-0.0077,1.377
5892.00,7.517944,25.01997,-0.000174,24.018557,-0.0077,1.377
5894.00,7.519022,25.02061,-0.000175,24.018093,-0.0077,1.377
5896.00,7.518794,25.02066,-0.000173,24.017870,-0.0077,1.377
5898.00,7.517328,25.02082,-0.000172,24.017484,-0.0077,1.376
5900.00,7.517401,25.02095,-0.000173,24.017498,-0.0077,1.377
5902.00,7.517686,25.02052,-0.000172,24.017879,-0.0077,1.377
5904.00,7.517965,25.02090,-0.000174,24.018057,-0.0078,1.377
5906.00,7.518407,25.02089,-0.000173,24.017941,-0.0078,1.377
5908.00,7.518694,25.02126,-0.000173,24.018550,-0.0077,1.377
5910.00,7.518203,25.02130,-0.000174,24.018174,-0.0077,1.378
5912.00,7.518895,25.02087,-0.000172,24.018225,-0.0077,1.377
5914.00,7.518705,25.02050,-0.000173,24.018207,-0.0077,1.376
5916.00,7.518344,25.02095,-0.000173,24.017805,-0.0077,1.377
5918.00,7.518424,25.02064,-0.000173,24.018198,-0.0078,1.377
5920.00,7.518802,25.02102,-0.000174,24.018084,-0.0078,1.377
5922.00,7.519105,25.02124,-0.000173,24.017754,-0.0078,1.377
5924.00,7.518853,25.02164,-0.000173,24.017594,-0.0077,1.377
5926.00,7.518744,25.02067,-0.000174,24.017953,-0.0077,1.377
5928.00,7.518526,25.02088,-0.000173,24.017830,-0.0077,1.377
5930.00,7.519521,25.02151,-0.000174,24.017429,-0.0077,1.377
5932.00,7.519731,25.02075,-0.000173,24.017861,-0.0077,1.377
5934.00,7.519022,25.02055,-0.000174,24.018116,-0.0078,1.377
5936.00,7.519680,25.02031,-0.000175,24.017583,-0.0078,1.377
5938.00,7.518071,25.01944,-0.000174,24.017645,-0.0077,1.377
5940.00,7.517952,25.02023,-0.000174,24.017476,-0.0077,1.377
5942.00,7.517980,25.02057,-0.000174,24.017912,-0.0078,1.377
5944.00,7.517236,25.02048,-0.000173,24.017487,-0.0077,1.377
5946.00,7.516372,25.02027,-0.000174,24.017375,-0.0077,1.377
5948.00,7.515999,25.02051,-0.000173,24.017864,-0.0077,1.377
5950.00,7.516662,25.02133,-0.000173,24.018189,-0.0077,1.376
5952.00,7.516603,25.02163,-0.000172,24.018171,-0.0077,1.376
5954.00,7.515758,25.02075,-0.000172,24.017705,-0.0077,1.376
5956.00,7.515933,25.02073,-0.000173,24.017785,-0.0077,1.377
5958.00,7.516082,25.02063,-0.000174,24.017716,-0.0077,1.377
5960.00,7.515496,25.02039,-0.000173,24.017931,-0.0077,1.377
5962.00,7.514235,25.02092,-0.000175,24.018350,-0.0077,1.377
5964.00,7.514689,25.01992,-0.000174,24.018285,-0.0077,1.377
5966.00,7.514392,25.01952,-0.000174,24.019041,-0.0077,1.376
5968.00,7.514744,25.02012,-0.000172,24.018149,-0.0077,1.377
5970.00,7.515692,25.02014,-0.000172,24.018628,-0.0077,1.377
5972.00,7.516426,25.01940,-0.000173,24.018562,-0.0077,1.377
5974.00,7.516517,25.01958,-0.000174,24.017422,-0.0077,1.377
5976.00,7.516852,25.01965,-0.000174,24.018171,-0.0077,1.377
5978.00,7.517988,25.02020,-0.000174,24.018011,-0.0078,1.377
5980.00,7.518764,25.02066,-0.000173,24.017574,-0.0077,1.377
5982.00,7.518252,25.02012,-0.000173,24.018205,-0.0077,1.377
5984.00,7.518453,25.02008,-0.000173,24.018193,-0.0077,1.377
5986.00,7.518721,25.02019,-0.000172,24.018793,-0.0078,1.376
5988.00,7.518190,25.02046,-0.000172,24.018298,-0.0077,1.377
5990.00,7.517446,25.02047,-0.000174,24.017544,-0.0078,1.377
5992.00,7.518075,25.02090,-0.000173,24.018339,-0.0077,1.377
5994.00,7.518472,25.02074,-0.000172,24.018000,-0.0077,1.376
5996.00,7.517925,25.02044,-0.000172,24.018327,-0.0077,1.377
5998.00,7.518381,25.02022,-0.000173,24.017815,-0.0077,1.377
6000.00,7.517760,25.02061,-0.000173,24.018381,-0.0077,1.377
6002.00,7.517010,25.02022,-0.000174,24.018196,-0.0077,1.377
@10,12.0000,24.0
6004.00,7.515901,25.02032,-0.000174,24.018386,-0.0078,1.377
6006.00,7.510885,25.02002,-0.000175,24.018352,-0.0078,1.376
6008.00,7.501185,25.01986,-0.000173,24.018493,-0.0077,1.376
6010.00,7.486344,25.02018,-0.000174,24.018062,-0.0078,1.375
6012.00,7.468944,25.01999,-0.000174,24.018325,-0.0078,1.376
6014.00,7.456543,25.02024,-0.000172,24.018483,-0.0077,1.376
6016.00,7.447906,25.01983,-0.000173,24.018475,-0.0077,1.377
6018.00,7.441817,25.01975,-0.000175,24.018042,-0.0078,1.377
6020.00,7.437055,25.01907,-0.000174,24.017676,-0.0077,1.378
6022.00,7.432091,25.01952,-0.000175,24.018281,-0.0077,1.378
6024.00,7.426896,25.01928,-0.000175,24.017999,-0.0077,1.378
6026.00,7.423280,25.01957,-0.000175,24.018000,-0.0077,1.378
6028.00,7.419974,25.01961,-0.000175,24.018544,-0.0077,1.378
6030.00,7.422280,25.01923,-0.000175,24.018472,-0.0077,1.379
6032.00,7.430171,25.01918,-0.000177,24.018176,-0.0077,1.379
6034.00,7.443262,25.01862,-0.000176,24.017486,-0.0077,1.379
6036.00,7.457074,25.01952,-0.000175,24.018241,-0.0077,1.378
6038.00,7.466744,25.02049,-0.000175,24.018283,-0.0077,1.378
6040.00,7.472522,25.01987,-0.000174,24.018133,-0.0077,1.378
6042.00,7.476199,25.01991,-0.000173,24.018319,-0.0077,1.377
6044.00,7.479034,25.02019,-0.000174,24.018499,-0.0077,1.377
6046.00,7.480623,25.02003,-0.000173,24.017515,-0.0077,1.377
6048.00,7.482394,25.02033,-0.000171,24.018120,-0.0077,1.377
6050.00,7.485414,25.01997,-0.000172,24.017944,-0.0078,1.377
6052.00,7.487708,25.01986,-0.000172,24.018183,-0.0077,1.377
6054.00,7.488402,25.02027,-0.000172,24.018376,-0.0077,1.376
6056.00,7.490246,25.02022,-0.000172,24.018524,-0.0077,1.377
6058.00,7.492890,25.02028,-0.000173,24.018531,-0.0077,1.377
6060.00,7.494830,25.01988,-0.000173,24.018481,-0.0077,1.377
6062.00,7.496524,25.01946,-0.000172,24.018455,-0.0077,1.377
6064.00,7.498905,25.01954,-0.000173,24.018321,-0.0077,1.376
6066.00,7.501023,25.01977,-0.000174,24.018783,-0.0077,1.377
6068.00,7.504155,25.02012,-0.000175,24.017785,-0.0077,1.377
6070.00,7.506576,25.02005,-0.000174,24.018125,-0.0077,1.377
6072.00,7.508773,25.01987,-0.000174,24.018156,-0.0077,1.377
6074.00,7.510522,25.01993,-0.000174,24.018086,-0.0077,1.377
6076.00,7.512876,25.02016,-0.000174,24.019124,-0.0077,1.377
6078.00,7.514654,25.02053,-0.000172,24.018312,-0.0077,1.377
6080.00,7.514961,25.02030,-0.000172,24.017843,-0.0078,1.377
6082.00,7.516141,25.01983,-0.000173,24.018408,-0.0078,1.377
6084.00,7.517798,25.01990,-0.000172,24.017915,-0.0077,1.376
6086.00,7.518174,25.01943,-0.000172,24.018026,-0.0077,1.377
6088.00,7.517732,25.01960,-0.000174,24.017808,-0.0077,1.377
6090.00,7.517375,25.01887,-0.000174,24.018227,-0.0077,1.377
6092.00,7.516731,25.01897,-0.000173,24.017781,-0.0077,1.377
6094.00,7.517267,25.01949,-0.000173,24.017467,-0.0077,1.377
6096.00,7.516639,25.01989,-0.000174,24.018280,-0.0077,1.376
6098.00,7.516067,25.02008,-0.000174,24.018310,-0.0077,1.377
6100.00,7.517127,25.02066,-0.000173,24.018058,-0.0077,1.377
6102.00,7.517630,25.02053,-0.000173,24.018258,-0.0077,1.377
6104.00,7.517040,25.02003,-0.000173,24.017661,-0.0077,1.377
6106.00,7.517497,25.02082,-0.000174,24.018452,-0.0077,1.377
6108.00,7.518801,25.02094,-0.000173,24.018267,-0.0077,1.377
6110.00,7.518726,25.02029,-0.000173,24.018107,-0.0077,1.377
6112.00,7.518876,25.01995,-0.000175,24.018069,-0.0077,1.377
6114.00,7.519400,25.01973,-0.000174,24.018883,-0.0078,1.377
6116.00,7.519550,25.02056,-0.000173,24.017926,-0.0078,1.378
6118.00,7.519209,25.02010,-0.000173,24.017498,-0.0077,1.377
6120.00,7.518714,25.01988,-0.000173,24.017404,-0.0078,1.377
6122.00,7.518609,25.02029,-0.000174,24.018254,-0.0077,1.377
6124.00,7.518997,25.02087,-0.000174,24.018136,-0.0077,1.377
6126.00,7.519308,25.02054,-0.000172,24.017328,-0.0078,1.377
6128.00,7.519614,25.02001,-0.000174,24.017832,-0.0077,1.377
6130.00,7.519202,25.02063,-0.000174,24.018580,-0.0077,1.377
6132.00,7.518021,25.02004,-0.000173,24.018285,-0.0077,1.377
6134.00,7.517966,25.01984,-0.000174,24.017930,-0.0077,1.377
6136.00,7.518363,25.01951,-0.000174,24.017756,-0.0077,1.377
6138.00,7.518086,25.01964,-0.000172,24.017843,-0.0078,1.377
6140.00,7.517797,25.01966,-0.000172,24.017776,-0.0077,1.376
6142.00,7.517955,25.01954,-0.000173,24.017166,-0.0077,1.376
6144.00,7.518557,25.01871,-0.000173,24.018281,-0.0077,1.377
6146.00,7.518809,25.01928,-0.000172,24.018046,-0.0077,1.376
6148.00,7.519475,25.01872,-0.000172,24.017701,-0.0077,1.377
6150.00,7.520365,25.01968,-0.000174,24.017712,-0.0078,1.377
6152.00,7.519988,25.01988,-0.000174,24.017563,-0.0077,1.378
6154.00,7.519075,25.01931,-0.000175,24.018004,-0.0077,1.377
6156.00,7.517858,25.01941,-0.000174,24.018046,-0.0078,1.376
6158.00,7.517255,25.01876,-0.000173,24.018218,-0.0077,1.377
6160.00,7.517765,25.01973,-0.000173,24.017859,-0.0077,1.376
6162.00,7.517324,25.01970,-0.000173,24.017913,-0.0077,1.377
6164.00,7.516992,25.01943,-0.000173,24.018167,-0.0077,1.377
6166.00,7.517296,25.01930,-0.000172,24.017089,-0.0077,1.377
6168.00,7.517844,25.01953,-0.000174,24.017879,-0.0078,1.377
6170.00,7.517216,25.01974,-0.000174,24.017844,-0.0078,1.377
6172.00,7.516773,25.01969,-0.000175,24.017933,-0.0078,1.377
6174.00,7.516972,25.01862,-0.000173,24.018526,-0.0078,1.376
6176.00,7.517145,25.01842,-0.000174,24.017989,-0.0077,1.376
6178.00,7.516701,25.01868,-0.000173,24.017736,-0.0077,1.377
6180.00,7.516424,25.01847,-0.000176,24.017649,-0.0078,1.377
6182.00,7.516350,25.01916,-0.000174,24.017917,-0.0078,1.377
6184.00,7.516061,25.01873,-0.000174,24.017777,-0.0078,1.377
6186.00,7.516705,25.01932,-0.000174,24.017783,-0.0077,1.377
6188.00,7.517113,25.01955,-0.000174,24.017982,-0.0077,1.377
6190.00,7.516958,25.01931,-0.000174,24.017970,-0.0077,1.377
6192.00,7.516250,25.01972,-0.000174,24.018140,-0.0078,1.376
6194.00,7.515399,25.02042,-0.000173,24.018127,-0.0077,1.376
6196.00,7.515312,25.01994,-0.000173,24.017852,-0.0077,1.376
6198.00,7.515658,25.01992,-0.000172,24.017328,-0.0078,1.377
6200.00,7.516686,25.02054,-0.000174,24.017605,-0.0078,1.377
6202.00,7.517247,25.02010,-0.000174,24.017739,-0.0077,1.377
6204.00,7.517262,25.02068,-0.000174,24.017217,-0.0077,1.377
6206.00,7.517091,25.02034,-0.000174,24.018158,-0.0077,1.377
6208.00,7.516914,25.02057,-0.000174,24.018049,-0.0077,1.377
6210.00,7.516361,25.02069,-0.000174,24.017815,-0.0077,1.377
6212.00,7.515240,25.02035,-0.000173,24.018787,-0.0078,1.377
6214.00,7.515268,25.02083,-0.000173,24.017219,-0.0077,1.377
6216.00,7.514907,25.02074,-0.000173,24.017306,-0.0077,1.376
6218.00,7.514650,25.02038,-0.000174,24.018053,-0.0078,1.376
6220.00,7.515182,25.01990,-0.000173,24.018022,-0.0078,1.377
6222.00,7.515904,25.01956,-0.000173,24.018231,-0.0078,1.377
6224.00,7.515411,25.02012,-0.000174,24.017799,-0.0077,1.377
6226.00,7.514692,25.02041,-0.000174,24.017902,-0.0077,1.376
6228.00,7.514607,25.02013,-0.000175,24.018131,-0.0077,1.377
6230.00,7.515666,25.01966,-0.000174,24.017712,-0.0078,1.377
6232.00,7.515561,25.01870,-0.000174,24.018397,-0.0078,1.376
6234.00,7.515334,25.02013,-0.000174,24.017708,-0.0078,1.377
6236.00,7.514969,25.01975,-0.000175,24.018305,-0.0078,1.377
6238.00,7.514799,25.01975,-0.000175,24.017449,-0.0077,1.376
6240.00,7.515186,25.01948,-0.000175,24.017197,-0.0077,1.377
6242.00,7.516127,25.01961,-0.000174,24.017515,-0.0077,1.376
6244.00,7.516300,25.01928,-0.000173,24.018310,-0.0077,1.377
6246.00,7.516269,25.01957,-0.000174,24.018009,-0.0077,1.377
6248.00,7.515578,25.02012,-0.000173,24.018171,-0.0077,1.377
6250.00,7.515100,25.02009,-0.000173,24.018053,-0.0077,1.377
6252.00,7.514001,25.01970,-0.000173,24.017596,-0.0077,1.376
6254.00,7.512124,25.01945,-0.000175,24.018160,-0.0077,1.377
6256.00,7.512146,25.01949,-0.000174,24.017527,-0.0077,1.377
6258.00,7.511608,25.01958,-0.000175,24.018002,-0.0077,1.376
6260.00,7.512423,25.02008,-0.000176,24.018396,-0.0077,1.377
6262.00,7.513083,25.02001,-0.000176,24.017571,-0.0078,1.377
6264.00,7.514390,25.01974,-0.000175,24.017440,-0.0078,1.376
6266.00,7.516417,25.01989,-0.000174,24.018396,-0.0077,1.376
6268.00,7.517348,25.02052,-0.000174,24.017533,-0.0077,1.377
6270.00,7.517145,25.01954,-0.000174,24.017656,-0.0077,1.377
6272.00,7.516070,25.01938,-0.000174,24.017321,-0.0078,1.376
6274.00,7.515502,25.02010,-0.000174,24.018040,-0.0077,1.376
6276.00,7.515959,25.02001,-0.000174,24.018018,-0.0078,1.377
6278.00,7.516297,25.01927,-0.000173,24.018415,-0.0078,1.377
6280.00,7.516266,25.01960,-0.000174,24.017476,-0.0078,1.377
6282.00,7.516325,25.01939,-0.000174,24.017658,-0.0077,1.376
6284.00,7.515355,25.01959,-0.000174,24.017650,-0.0077,1.377
6286.00,7.514226,25.01981,-0.000174,24.018406,-0.0078,1.376
6288.00,7.515291,25.01956,-0.000174,24.017759,-0.0078,1.377
6290.00,7.515579,25.01971,-0.000174,24.017685,-0.0077,1.377
6292.00,7.514965,25.01955,-0.000174,24.017634,-0.0078,1.376
6294.00,7.514053,25.01882,-0.000174,24.017513,-0.0078,1.377
6296.00,7.513519,25.01962,-0.000176,24.017636,-0.0077,1.377
6298.00,7.514371,25.01970,-0.000175,24.017661,-0.0078,1.377
6300.00,7.514336,25.01965,-0.000174,24.017576,-0.0078,1.377
6302.00,7.513899,25.01906,-0.000174,24.018345,-0.0078,1.377
6304.00,7.513308,25.01942,-0.000176,24.018066,-0.0078,1.376
6306.00,7.513197,25.01995,-0.000175,24.018018,-0.0077,1.376
6308.00,7.513072,25.02006,-0.000175,24.017670,-0.0077,1.377
6310.00,7.514818,25.01948,-0.000174,24.018303,-0.0077,1.376
6312.00,7.515146,25.01915,-0.000173,24.018735,-0.0077,1.376
6314.00,7.514807,25.01904,-0.000173,24.018559,-0.0077,1.377
6316.00,7.515235,25.01927,-0.000173,24.017404,-0.0077,1.376
6318.00,7.515165,25.01930,-0.000172,24.018551,-0.0078,1.377
6320.00,7.514653,25.01916,-0.000174,24.018256,-0.0078,1.377
6322.00,7.514988,25.01906,-0.000174,24.018031,-0.0077,1.377
6324.00,7.514747,25.01907,-0.000174,24.018142,-0.0077,1.376
6326.00,7.515590,25.01922,-0.000173,24.018386,-0.0078,1.377
6328.00,7.515616,25.01836,-0.000173,24.017326,-0.0077,1.376
6330.00,7.514863,25.01913,-0.000173,24.017750,-0.0077,1.377
6332.00,7.514658,25.01909,-0.000174,24.017843,-0.0077,1.377
6334.00,7.514890,25.01896,-0.000174,24.017563,-0.0077,1.377
6336.00,7.515310,25.01876,-0.000173,24.017926,-0.0078,1.377
6338.00,7.514436,25.01953,-0.000173,24.018051,-0.0078,1.377
6340.00,7.514147,25.01927,-0.000175,24.018522,-0.0077,1.377
6342.00,7.514625,25.02031,-0.000175,24.018363,-0.0077,1.377
6344.00,7.514514,25.02012,-0.000174,24.017841,-0.0077,1.376
6346.00,7.513613,25.01981,-0.000175,24.018202,-0.0077,1.377
6348.00,7.513717,25.02021,-0.000174,24.018327,-0.0077,1.376
6350.00,7.514397,25.02004,-0.000173,24.017299,-0.0077,1.377
6352.00,7.513639,25.01956,-0.000174,24.017803,-0.0077,1.377
6354.00,7.513003,25.01912,-0.000174,24.017654,-0.0077,1.376
6356.00,7.514386,25.01988,-0.000173,24.018419,-0.0077,1.376
6358.00,7.514707,25.02030,-0.000174,24.017707,-0.0078,1.377
6360.00,7.514989,25.02005,-0.000175,24.017868,-0.0078,1.377
6362.00,7.514685,25.01995,-0.000175,24.017509,-0.0078,1.377
6364.00,7.514956,25.01948,-0.000174,24.018243,-0.0078,1.377
6366.00,7.515403,25.02018,-0.000175,24.017689,-0.0078,1.376
6368.00,7.516057,25.02078,-0.000174,24.017457,-0.0078,1.376
6370.00,7.515621,25.02077,-0.000174,24.018390,-0.0077,1.376
6372.00,7.515434,25.02071,-0.000175,24.018428,-0.0077,1.377
6374.00,7.515067,25.02015,-0.000176,24.017928,-0.0078,1.377
6376.00,7.514527,25.01975,-0.000174,24.017928,-0.0078,1.376
6378.00,7.513901,25.01953,-0.000173,24.017783,-0.0077,1.376
6380.00,7.513182,25.01999,-0.000174,24.018067,-0.0077,1.376
6382.00,7.514694,25.02012,-0.000174,24.018481,-0.0077,1.377
6384.00,7.514347,25.01997,-0.000173,24.017962,-0.0077,1.377
6386.00,7.513455,25.02002,-0.000173,24.017973,-0.0077,1.377
6388.00,7.513039,25.02023,-0.000175,24.017429,-0.0078,1.377
6390.00,7.513575,25.02003,-0.000175,24.017839,-0.0078,1.377
6392.00,7.513114,25.02041,-0.000175,24.018191,-0.0078,1.377
6394.00,7.513110,25.02055,-0.000175,24.017623,-0.0077,1.377
6396.00,7.512746,25.02018,-0.000176,24.017647,-0.0077,1.377
6398.00,7.512498,25.02085,-0.000175,24.018140,-0.0077,1.376
6400.00,7.512918,25.02148,-0.000173,24.018385,-0.0077,1.377
6402.00,7.512662,25.02153,-0.000174,24.018334,-0.0077,1.377
6404.00,7.512185,25.02046,-0.000174,24.017997,-0.0077,1.376
6406.00,7.512536,25.02032,-0.000175,24.018916,-0.0077,1.377
6408.00,7.512820,25.02067,-0.000175,24.018590,-0.0077,1.377
6410.00,7.512008,25.02027,-0.000175,24.017567,-0.0077,1.377
6412.00,7.511783,25.02055,-0.000175,24.018430,-0.0078,1.377
6414.00,7.511940,25.02083,-0.000175,24.018223,-0.0077,1.377
6416.00,7.512111,25.02023,-0.000176,24.018281,-0.0077,1.377
6418.00,7.512304,25.01994,-0.000175,24.017904,-0.0077,1.377
6420.00,7.512715,25.02060,-0.000173,24.017640,-0.0078,1.377
6422.00,7.513025,25.02078,-0.000174,24.018004,-0.0077,1.377
6424.00,7.512974,25.01988,-0.000174,24.017810,-0.0077,1.377
6426.00,7.512113,25.01878,-0.000174,24.018076,-0.0077,1.376
6428.00,7.512134,25.01944,-0.000174,24.017919,-0.0078,1.376
6430.00,7.512217,25.02018,-0.000174,24.017857,-0.0077,1.377
6432.00,7.513035,25.01961,-0.000173,24.018105,-0.0077,1.377
6434.00,7.513320,25.01955,-0.000174,24.018118,-0.0077,1.377
6436.00,7.512607,25.01980,-0.000175,24.018189,-0.0077,1.377
6438.00,7.512299,25.01960,-0.000175,24.018136,-0.0077,1.376
6440.00,7.513140,25.02027,-0.000175,24.018115,-0.0077,1.377
6442.00,7.512888,25.01957,-0.000174,24.017591,-0.0077,1.377
6444.00,7.512670,25.01962,-0.000173,24.018348,-0.0077,1.376
6446.00,7.511460,25.01901,-0.000174,24.017930,-0.0077,1.377
6448.00,7.511119,25.01904,-0.000175,24.018013,-0.0078,1.377
6450.00,7.510745,25.01985,-0.000175,24.018158,-0.0078,1.377
6452.00,7.511707,25.01972,-0.000173,24.017522,-0.0077,1.376
6454.00,7.511468,25.01917,-0.000174,24.017480,-0.0077,1.376
6456.00,7.511905,25.01852,-0.000174,24.017901,-0.0077,1.377
6458.00,7.511251,25.01914,-0.000174,24.018497,-0.0077,1.377
6460.00,7.511349,25.01862,-0.000175,24.017458,-0.0077,1.377
6462.00,7.510715,25.01896,-0.000174,24.017707,-0.0078,1.377
6464.00,7.509973,25.01940,-0.000174,24.017893,-0.0077,1.376
6466.00,7.510649,25.01948,-0.000174,24.017984,-0.0077,1.376
6468.00,7.510159,25.01927,-0.000174,24.018033,-0.0077,1.376
6470.00,7.510775,25.02029,-0.000174,24.017248,-0.0077,1.376
6472.00,7.510795,25.02058,-0.000174,24.018080,-0.0078,1.377
6474.00,7.511260,25.02102,-0.000174,24.018343,-0.0077,1.377
6476.00,7.510974,25.02002,-0.000174,24.017962,-0.0077,1.377
6478.00,7.510496,25.02045,-0.000174,24.017727,-0.0078,1.377
6480.00,7.510610,25.02023,-0.000174,24.017893,-0.0078,1.377
6482.00,7.509741,25.02019,-0.000175,24.017475,-0.0078,1.377
6484.00,7.510397,25.01923,-0.000175,24.017496,-0.0077,1.377
6486.00,7.511148,25.01929,-0.000174,24.018575,-0.0077,1.376
6488.00,7.511499,25.02029,-0.000173,24.018067,-0.0077,1.377
6490.00,7.511964,25.02095,-0.000174,24.018506,-0.0077,1.377
6492.00,7.512126,25.02008,-0.000174,24.017649,-0.0077,1.377
6494.00,7.512911,25.01960,-0.000174,24.017727,-0.0077,1.377
6496.00,7.512413,25.01985,-0.000176,24.018060,-0.0077,1.377
6498.00,7.512243,25.01993,-0.000175,24.018098,-0.0077,1.376
6500.00,7.512705,25.01946,-0.000174,24.018133,-0.0077,1.376
6502.00,7.511986,25.01918,-0.000173,24.017486,-0.0077,1.377
6504.00,7.511082,25.01916,-0.000174,24.017214,-0.0077,1.377
6506.00,7.511469,25.01868,-0.000175,24.018274,-0.0077,1.377
6508.00,7.510876,25.01912,-0.000174,24.018280,-0.0077,1.377
6510.00,7.510474,25.01916,-0.000175,24.017868,-0.0078,1.378
6512.00,7.510233,25.01943,-0.000174,24.017310,-0.0077,1.377
6514.00,7.510678,25.01882,-0.000174,24.017252,-0.0078,1.376
6516.00,7.511506,25.01889,-0.000174,24.017422,-0.0077,1.377
6518.00,7.512214,25.01872,-0.000174,24.017502,-0.0077,1.377
6520.00,7.513538,25.01859,-0.000175,24.017854,-0.0077,1.377
6522.00,7.513360,25.01807,-0.000175,24.018133,-0.0078,1.377
6524.00,7.512072,25.01859,-0.000175,24.018033,-0.0078,1.377
6526.00,7.511416,25.01904,-0.000175,24.017549,-0.0078,1.377
6528.00,7.511521,25.01918,-0.000175,24.017466,-0.0078,1.377
6530.00,7.511297,25.01950,-0.000174,24.018240,-0.0077,1.377
6532.00,7.511364,25.01927,-0.000175,24.017331,-0.0077,1.377
6534.00,7.511404,25.01978,-0.000174,24.017661,-0.0078,1.377
6536.00,7.512082,25.02040,-0.000176,24.018002,-0.0078,1.377
6538.00,7.511884,25.01962,-0.000175,24.017801,-0.0078,1.377
6540.00,7.511821,25.01975,-0.000175,24.017330,-0.0077,1.377
6542.00,7.512051,25.01930,-0.000175,24.017544,-0.0078,1.377
6544.00,7.511486,25.01972,-0.000175,24.018104,-0.0078,1.377
6546.00,7.510113,25.01872,-0.000174,24.017571,-0.0077,1.377
6548.00,7.510739,25.01961,-0.000174,24.017919,-0.0077,1.377
6550.00,7.510722,25.01991,-0.000175,24.018365,-0.0077,1.377
6552.00,7.511576,25.01968,-0.000175,24.018149,-0.0078,1.376
6554.00,7.511938,25.01933,-0.000175,24.018211,-0.0078,1.377
6556.00,7.511643,25.01985,-0.000175,24.017718,-0.0078,1.377
6558.00,7.511828,25.01988,-0.000174,24.018312,-0.0077,1.377
6560.00,7.511960,25.01980,-0.000175,24.017645,-0.0078,1.377
6562.00,7.511533,25.02036,-0.000175,24.017498,-0.0078,1.377
6564.00,7.510297,25.01979,-0.000175,24.017892,-0.0078,1.377
6566.00,7.509996,25.01993,-0.000175,24.018154,-0.0077,1.377
6568.00,7.510422,25.02027,-0.000174,24.018823,-0.0077,1.377
6570.00,7.510568,25.01947,-0.000175,24.018251,-0.0077,1.377
6572.00,7.511037,25.01967,-0.000174,24.017467,-0.0077,1.376
6574.00,7.512158,25.01949,-0.000175,24.018098,-0.0077,1.376
6576.00,7.512608,25.01922,-0.000175,24.018327,-0.0077,1.377
6578.00,7.512147,25.01934,-0.000175,24.018057,-0.0077,1.377
6580.00,7.512145,25.01884,-0.000174,24.017355,-0.0077,1.377
6582.00,7.511089,25.01889,-0.000175,24.017719,-0.0077,1.377
6584.00,7.511327,25.01887,-0.000175,24.017761,-0.0077,1.378
6586.00,7.510929,25.02009,-0.000177,24.018735,-0.0077,1.376
6588.00,7.510589,25.02007,-0.000174,24.017814,-0.0077,1.377
6590.00,7.510132,25.02101,-0.000174,24.018051,-0.0077,1.377
6592.00,7.510033,25.02105,-0.000175,24.017759,-0.0078,1.377
6594.00,7.508711,25.02054,-0.000174,24.017870,-0.0077,1.377
6596.00,7.508874,25.01990,-0.000174,24.017971,-0.0077,1.377
6598.00,7.509331,25.02065,-0.000175,24.017872,-0.0077,1.377
6600.00,7.509474,25.02097,-0.000175,24.017603,-0.0078,1.377
6602.00,7.510029,25.02042,-0.000175,24.017815,-0.0078,1.377
@11,12.0000,24.0
6604.00,7.510089,25.01978,-0.000174,24.018276,-0.0077,1.377
6606.00,7.506640,25.02069,-0.000174,24.018278,-0.0077,1.377
6608.00,7.498139,25.02075,-0.000174,24.017850,-0.0077,1.376
6610.00,7.484965,25.02038,-0.000171,24.017669,-0.0077,1.375
6612.00,7.468658,25.01964,-0.000172,24.017886,-0.0077,1.376
6614.00,7.455499,25.01940,-0.000173,24.017620,-0.0078,1.376
6616.00,7.446057,25.01972,-0.000174,24.018280,-0.0077,1.377
6618.00,7.439240,25.02013,-0.000174,24.018076,-0.0077,1.377
6620.00,7.433516,25.02072,-0.000174,24.018031,-0.0077,1.378
6622.00,7.429278,25.02036,-0.000175,24.017774,-0.0078,1.378
6624.00,7.425424,25.02011,-0.000174,24.018261,-0.0077,1.378
6626.00,7.422270,25.02064,-0.000175,24.017917,-0.0077,1.379
6628.00,7.418876,25.02033,-0.000174,24.017627,-0.0077,1.378
6630.00,7.419815,25.02007,-0.000176,24.017536,-0.0077,1.378
6632.00,7.426341,25.01985,-0.000175,24.017950,-0.0077,1.379
6634.00,7.438356,25.01938,-0.000177,24.018450,-0.0077,1.380
6636.00,7.452642,25.01943,-0.000177,24.017738,-0.0077,1.379
6638.00,7.463040,25.02026,-0.000175,24.017886,-0.0077,1.378
6640.00,7.468196,25.02001,-0.000176,24.017995,-0.0078,1.377
6642.00,7.471731,25.01994,-0.000174,24.017950,-0.0077,1.377
6644.00,7.474141,25.01997,-0.000174,24.017475,-0.0077,1.378
6646.00,7.476782,25.01962,-0.000175,24.017244,-0.0077,1.378
6648.00,7.478578,25.01979,-0.000175,24.017953,-0.0078,1.378
6650.00,7.479804,25.02005,-0.000174,24.017997,-0.0078,1.377
6652.00,7.480342,25.02023,-0.000173,24.017821,-0.0078,1.377
6654.00,7.481664,25.02058,-0.000171,24.017870,-0.0077,1.377
6656.00,7.484496,25.01948,-0.000172,24.017776,-0.0078,1.378
6658.00,7.485913,25.01981,-0.000173,24.017632,-0.0077,1.378
6660.00,7.487480,25.02008,-0.000175,24.017857,-0.0077,1.378
6662.00,7.489859,25.01974,-0.000174,24.017728,-0.0077,1.377
6664.00,7.491930,25.01988,-0.000175,24.018086,-0.0078,1.377
6666.00,7.494912,25.01989,-0.000173,24.017989,-0.0077,1.377
6668.00,7.497065,25.02048,-0.000173,24.017670,-0.0077,1.378
6670.00,7.499204,25.02042,-0.000174,24.018142,-0.0077,1.377
6672.00,7.501599,25.02133,-0.000173,24.018191,-0.0077,1.377
6674.00,7.503821,25.02110,-0.000173,24.018573,-0.0077,1.377
6676.00,7.505966,25.02013,-0.000173,24.017747,-0.0078,1.376
6678.00,7.507672,25.02034,-0.000173,24.018093,-0.0077,1.377
6680.00,7.509566,25.02017,-0.000174,24.017623,-0.0077,1.377
6682.00,7.511835,25.02043,-0.000175,24.017819,-0.0077,1.377
6684.00,7.512217,25.02067,-0.000175,24.018096,-0.0077,1.377
6686.00,7.511201,25.02101,-0.000175,24.018287,-0.0078,1.377
6688.00,7.510552,25.02047,-0.000174,24.018125,-0.0077,1.377
6690.00,7.511093,25.02007,-0.000174,24.017948,-0.0077,1.377
6692.00,7.510615,25.02099,-0.000175,24.017944,-0.0077,1.377
6694.00,7.511213,25.02018,-0.000175,24.017846,-0.0077,1.377
6696.00,7.511595,25.02027,-0.000174,24.018096,-0.0077,1.377
6698.00,7.511581,25.02092,-0.000175,24.018191,-0.0077,1.377
6700.00,7.511141,25.02042,-0.000174,24.017500,-0.0077,1.376
6702.00,7.512305,25.02113,-0.000173,24.018211,-0.0077,1.376
6704.00,7.513257,25.02098,-0.000174,24.018412,-0.0077,1.377
6706.00,7.512482,25.02076,-0.000174,24.017975,-0.0077,1.377
6708.00,7.512543,25.02160,-0.000175,24.019061,-0.0077,1.377
6710.00,7.513581,25.02193,-0.000174,24.018278,-0.0077,1.377
6712.00,7.513746,25.02129,-0.000174,24.018278,-0.0077,1.377
6714.00,7.513679,25.02182,-0.000174,24.018979,-0.0077,1.377
6716.00,7.514402,25.02094,-0.000173,24.018711,-0.0077,1.377
6718.00,7.514485,25.02142,-0.000173,24.018383,-0.0077,1.377
6720.00,7.515357,25.02156,-0.000174,24.018031,-0.0077,1.378
6722.00,7.515098,25.02194,-0.000172,24.018232,-0.0077,1.378
6724.00,7.513991,25.02167,-0.000173,24.018089,-0.0077,1.377
6726.00,7.512984,25.02231,-0.000174,24.018312,-0.0077,1.376
6728.00,7.513010,25.02172,-0.000173,24.017859,-0.0077,1.376
6730.00,7.512210,25.02117,-0.000174,24.018522,-0.0077,1.377
6732.00,7.511884,25.02064,-0.000176,24.018047,-0.0077,1.377
6734.00,7.512037,25.02116,-0.000175,24.018057,-0.0077,1.378
6736.00,7.512577,25.02175,-0.000174,24.018251,-0.0077,1.377
6738.00,7.513512,25.02121,-0.000174,24.018546,-0.0077,1.377
6740.00,7.513555,25.02167,-0.000174,24.018296,-0.0078,1.377
6742.00,7.513763,25.02141,-0.000174,24.018251,-0.0077,1.377
6744.00,7.513150,25.02171,-0.000175,24.017678,-0.0077,1.377
6746.00,7.512884,25.02155,-0.000175,24.017886,-0.0077,1.377
6748.00,7.513386,25.02056,-0.000174,24.018191,-0.0077,1.377
6750.00,7.513981,25.02098,-0.000173,24.018493,-0.0077,1.377
6752.00,7.513743,25.02187,-0.000174,24.018125,-0.0077,1.377
6754.00,7.513022,25.02101,-0.000173,24.018109,-0.0077,1.377
6756.00,7.513421,25.02192,-0.000173,24.017933,-0.0077,1.378
6758.00,7.513110,25.02197,-0.000175,24.017623,-0.0077,1.377
6760.00,7.514212,25.02152,-0.000174,24.018343,-0.0077,1.377
6762.00,7.513408,25.02137,-0.000174,24.017801,-0.0077,1.377
6764.00,7.513201,25.02127,-0.000174,24.018006,-0.0077,1.377
6766.00,7.512638,25.02139,-0.000174,24.018294,-0.0077,1.377
6768.00,7.511527,25.02123,-0.000174,24.017883,-0.0077,1.377
6770.00,7.511618,25.02027,-0.000175,24.018153,-0.0078,1.377
6772.00,7.512166,25.02125,-0.000174,24.018214,-0.0077,1.377
6774.00,7.511879,25.02126,-0.000173,24.018727,-0.0077,1.377
6776.00,7.511369,25.02097,-0.000176,24.017819,-0.0077,1.377
6778.00,7.511095,25.02089,-0.000175,24.018267,-0.0077,1.377
6780.00,7.511069,25.02146,-0.000175,24.018167,-0.0077,1.377
6782.00,7.511771,25.02115,-0.000175,24.018002,-0.0077,1.377
6784.00,7.511306,25.02149,-0.000173,24.018501,-0.0077,1.377
6786.00,7.511378,25.02163,-0.000175,24.018336,-0.0077,1.377
6788.00,7.510941,25.02215,-0.000175,24.017716,-0.0077,1.378
6790.00,7.510858,25.02126,-0.000174,24.018715,-0.0077,1.377
6792.00,7.511009,25.02150,-0.000174,24.017892,-0.0077,1.377
6794.00,7.510966,25.02156,-0.000173,24.018374,-0.0077,1.377
6796.00,7.511256,25.02200,-0.000174,24.018218,-0.0077,1.377
6798.00,7.511818,25.02179,-0.000175,24.018374,-0.0077,1.377
6800.00,7.511794,25.02196,-0.000173,24.018604,-0.0077,1.377
6802.00,7.511523,25.02182,-0.000175,24.017757,-0.0077,1.377
6804.00,7.511502,25.02178,-0.000174,24.017435,-0.0077,1.377
6806.00,7.511801,25.02013,-0.000175,24.017600,-0.0078,1.377
6808.00,7.510983,25.02123,-0.000175,24.018249,-0.0077,1.377
6810.00,7.510461,25.02159,-0.000175,24.018247,-0.0077,1.377
6812.00,7.509692,25.02056,-0.000174,24.018095,-0.0077,1.376
6814.00,7.509651,25.02053,-0.000174,24.018076,-0.0077,1.377
6816.00,7.509695,25.02043,-0.000174,24.018105,-0.0077,1.378
6818.00,7.509776,25.02114,-0.000176,24.018035,-0.0077,1.378
6820.00,7.510333,25.02165,-0.000175,24.017937,-0.0077,1.377
6822.00,7.510266,25.02207,-0.000175,24.018033,-0.0077,1.377
6824.00,7.510076,25.02174,-0.000174,24.018914,-0.0077,1.377
6826.00,7.510179,25.02156,-0.000176,24.018037,-0.0077,1.377
6828.00,7.510712,25.02163,-0.000174,24.017975,-0.0077,1.377
6830.00,7.509648,25.02214,-0.000174,24.018156,-0.0077,1.378
6832.00,7.509171,25.02146,-0.000175,24.018243,-0.0077,1.377
6834.00,7.508776,25.02127,-0.000175,24.018309,-0.0077,1.377
6836.00,7.508316,25.02183,-0.000175,24.018238,-0.0077,1.377
6838.00,7.509041,25.02177,-0.000174,24.018098,-0.0078,1.377
6840.00,7.509177,25.02089,-0.000175,24.017520,-0.0077,1.377
6842.00,7.508376,25.02056,-0.000175,24.017293,-0.0078,1.378
6844.00,7.509093,25.02016,-0.000175,24.018267,-0.0077,1.378
6846.00,7.509645,25.02029,-0.000174,24.018151,-0.0077,1.377
6848.00,7.509651,25.02038,-0.000174,24.018285,-0.0077,1.377
6850.00,7.510480,25.02006,-0.000175,24.017953,-0.0077,1.377
6852.00,7.510855,25.02007,-0.000176,24.017556,-0.0077,1.378
6854.00,7.510607,25.01951,-0.000175,24.018002,-0.0077,1.378
6856.00,7.511374,25.01949,-0.000174,24.017982,-0.0077,1.377
6858.00,7.511670,25.01984,-0.000173,24.017908,-0.0077,1.377
6860.00,7.511016,25.02026,-0.000174,24.017999,-0.0078,1.377
6862.00,7.510914,25.02025,-0.000173,24.018104,-0.0077,1.377
6864.00,7.511466,25.02116,-0.000174,24.017736,-0.0077,1.377
6866.00,7.511260,25.02056,-0.000174,24.017832,-0.0077,1.377
6868.00,7.511569,25.02015,-0.000175,24.018457,-0.0077,1.377
6870.00,7.510954,25.02028,-0.000174,24.018579,-0.0077,1.377
6872.00,7.510960,25.02067,-0.000175,24.018521,-0.0077,1.377
6874.00,7.510316,25.02111,-0.000175,24.018432,-0.0077,1.377
6876.00,7.509865,25.02099,-0.000175,24.018096,-0.0077,1.377
6878.00,7.509341,25.02073,-0.000175,24.018031,-0.0077,1.377
6880.00,7.508955,25.02125,-0.000174,24.018501,-0.0077,1.377
6882.00,7.509537,25.02173,-0.000173,24.017667,-0.0077,1.377
6884.00,7.510169,25.02156,-0.000173,24.018365,-0.0077,1.377
6886.00,7.510780,25.02230,-0.000173,24.018542,-0.0077,1.377
6888.00,7.509991,25.02165,-0.000175,24.018419,-0.0077,1.377
6890.00,7.509076,25.02164,-0.000174,24.018080,-0.0077,1.377
6892.00,7.508900,25.02112,-0.000173,24.018080,-0.0077,1.378
6894.00,7.509075,25.02143,-0.000173,24.018173,-0.0077,1.378
6896.00,7.508337,25.02151,-0.000174,24.017569,-0.0078,1.377
6898.00,7.508464,25.02091,-0.000175,24.018330,-0.0077,1.377
6900.00,7.508218,25.02095,-0.000174,24.017475,-0.0077,1.377
6902.00,7.507769,25.02127,-0.000173,24.018312,-0.0077,1.377
6904.00,7.508135,25.02126,-0.000174,24.017933,-0.0077,1.377
6906.00,7.508556,25.02056,-0.000174,24.018220,-0.0077,1.376
6908.00,7.508563,25.02076,-0.000174,24.018140,-0.0077,1.377
6910.00,7.508809,25.02055,-0.000174,24.017776,-0.0077,1.377
6912.00,7.508865,25.02081,-0.000174,24.018840,-0.0077,1.377
6914.00,7.508203,25.02066,-0.000174,24.017544,-0.0078,1.377
6916.00,7.506779,25.02052,-0.000174,24.017970,-0.0077,1.378
6918.00,7.505579,25.01999,-0.000174,24.018613,-0.0077,1.377
6920.00,7.505926,25.01979,-0.000176,24.018240,-0.0077,1.377
6922.00,7.505751,25.02023,-0.000175,24.017917,-0.0077,1.376
6924.00,7.505808,25.01994,-0.000174,24.018258,-0.0078,1.377
6926.00,7.506020,25.01976,-0.000176,24.018417,-0.0077,1.378
6928.00,7.504791,25.02063,-0.000175,24.017500,-0.0077,1.378
6930.00,7.504911,25.02074,-0.000175,24.017750,-0.0077,1.377
6932.00,7.505423,25.02022,-0.000174,24.017991,-0.0077,1.376
6934.00,7.506509,25.01989,-0.000175,24.017924,-0.0077,1.377
6936.00,7.506789,25.02071,-0.000175,24.018222,-0.0077,1.377
6938.00,7.506169,25.02112,-0.000175,24.018031,-0.0077,1.377
6940.00,7.505512,25.02060,-0.000173,24.018854,-0.0077,1.377
6942.00,7.505693,25.02116,-0.000173,24.018354,-0.0077,1.377
6944.00,7.505522,25.02218,-0.000174,24.018225,-0.0077,1.378
6946.00,7.506295,25.02149,-0.000175,24.018441,-0.0077,1.377
6948.00,7.506929,25.02120,-0.000174,24.018084,-0.0077,1.377
6950.00,7.506746,25.02086,-0.000173,24.018241,-0.0077,1.377
6952.00,7.506614,25.02051,-0.000174,24.018060,-0.0078,1.377
6954.00,7.506660,25.02060,-0.000174,24.018274,-0.0077,1.377
6956.00,7.506442,25.02112,-0.000175,24.018200,-0.0077,1.378
6958.00,7.506045,25.02190,-0.000173,24.017890,-0.0077,1.377
6960.00,7.506834,25.02177,-0.000174,24.018095,-0.0077,1.377
6962.00,7.507192,25.02167,-0.000175,24.018261,-0.0077,1.376
6964.00,7.506590,25.02121,-0.000174,24.018539,-0.0077,1.377
6966.00,7.505580,25.02115,-0.000174,24.017783,-0.0077,1.377
6968.00,7.505378,25.02126,-0.000172,24.017939,-0.0077,1.377
6970.00,7.505571,25.02091,-0.000174,24.018287,-0.0078,1.377
6972.00,7.505545,25.02157,-0.000174,24.017825,-0.0077,1.378
6974.00,7.505331,25.02208,-0.000175,24.017587,-0.0078,1.377
6976.00,7.505760,25.02143,-0.000174,24.017647,-0.0078,1.377
6978.00,7.505930,25.02060,-0.000174,24.017341,-0.0078,1.377
6980.00,7.504685,25.02049,-0.000175,24.017765,-0.0078,1.377
6982.00,7.504320,25.02073,-0.000174,24.017623,-0.0078,1.376
6984.00,7.504650,25.02024,-0.000175,24.017591,-0.0078,1.377
6986.00,7.504639,25.02017,-0.000174,24.017714,-0.0077,1.378
6988.00,7.504280,25.02019,-0.000174,24.017817,-0.0077,1.377
6990.00,7.503925,25.02068,-0.000174,24.017620,-0.0078,1.376
6992.00,7.504326,25.01995,-0.000175,24.017777,-0.0078,1.377
6994.00,7.505320,25.01953,-0.000175,24.017837,-0.0078,1.378
6996.00,7.505847,25.01980,-0.000175,24.017748,-0.0077,1.377
6998.00,7.505960,25.02006,-0.000174,24.018040,-0.0077,1.377
7000.00,7.506109,25.01995,-0.000175,24.017370,-0.0078,1.377
7002.00,7.505701,25.02081,-0.000175,24.017573,-0.0078,1.377
7004.00,7.505617,25.02088,-0.000174,24.017763,-0.0077,1.377
7006.00,7.506074,25.02104,-0.000174,24.017973,-0.0077,1.378
7008.00,7.505681,25.02141,-0.000175,24.018415,-0.0077,1.378
7010.00,7.505624,25.02189,-0.000174,24.017611,-0.0078,1.377
7012.00,7.506834,25.02153,-0.000175,24.017375,-0.0078,1.377
7014.00,7.507017,25.02178,-0.000175,24.017507,-0.0078,1.377
7016.00,7.507122,25.02206,-0.000176,24.017389,-0.0078,1.377
7018.00,7.506468,25.02189,-0.000175,24.018541,-0.0078,1.377
7020.00,7.507028,25.02190,-0.000175,24.018381,-0.0078,1.377
7022.00,7.507216,25.02153,-0.000175,24.017921,-0.0078,1.377
7024.00,7.507788,25.02230,-0.000175,24.017884,-0.0078,1.377
7026.00,7.507461,25.02174,-0.000175,24.018080,-0.0078,1.377
7028.00,7.506494,25.02211,-0.000174,24.018111,-0.0078,1.377
7030.00,7.506834,25.02249,-0.000174,24.018194,-0.0077,1.378
7032.00,7.506283,25.02222,-0.000175,24.018066,-0.0077,1.377
7034.00,7.504808,25.02248,-0.000174,24.017970,-0.0077,1.377
7036.00,7.504213,25.02195,-0.000174,24.017683,-0.0077,1.378
7038.00,7.504022,25.02168,-0.000175,24.017761,-0.0077,1.377
7040.00,7.504346,25.02134,-0.000175,24.018144,-0.0077,1.377
7042.00,7.505091,25.02134,-0.000173,24.018370,-0.0077,1.377
7044.00,7.506107,25.02112,-0.000174,24.018591,-0.0077,1.378
7046.00,7.506261,25.02105,-0.000174,24.018745,-0.0077,1.378
7048.00,7.505601,25.02187,-0.000174,24.017520,-0.0078,1.377
7050.00,7.505714,25.02212,-0.000173,24.017904,-0.0078,1.377
7052.00,7.505500,25.02156,-0.000173,24.018093,-0.0077,1.377
7054.00,7.505829,25.02115,-0.000174,24.018310,-0.0077,1.378
7056.00,7.506039,25.02131,-0.000173,24.017763,-0.0078,1.378
7058.00,7.506962,25.02135,-0.000174,24.018483,-0.0077,1.377
7060.00,7.507146,25.02175,-0.000174,24.017768,-0.0077,1.377
7062.00,7.507531,25.02197,-0.000174,24.018356,-0.0077,1.377
7064.00,7.507263,25.02246,-0.000172,24.018125,-0.0077,1.377
7066.00,7.507500,25.02225,-0.000173,24.017832,-0.0077,1.377
7068.00,7.507063,25.02231,-0.000174,24.018113,-0.0077,1.378
7070.00,7.507883,25.02204,-0.000175,24.017505,-0.0077,1.377
7072.00,7.508371,25.02188,-0.000175,24.018488,-0.0077,1.377
7074.00,7.508421,25.02232,-0.000175,24.018080,-0.0077,1.378
7076.00,7.507931,25.02272,-0.000174,24.018049,-0.0077,1.378
7078.00,7.507265,25.02195,-0.000174,24.018338,-0.0077,1.378
7080.00,7.507448,25.02124,-0.000175,24.017205,-0.0077,1.378
7082.00,7.507098,25.02179,-0.000174,24.017823,-0.0077,1.378
7084.00,7.506452,25.02130,-0.000174,24.018154,-0.0077,1.378
7086.00,7.506263,25.02144,-0.000175,24.018062,-0.0077,1.377
7088.00,7.506226,25.02167,-0.000174,24.018314,-0.0077,1.377
7090.00,7.506513,25.02174,-0.000174,24.017669,-0.0077,1.378
7092.00,7.506327,25.02182,-0.000175,24.018076,-0.0077,1.378
7094.00,7.505941,25.02137,-0.000175,24.018135,-0.0078,1.377
7096.00,7.506225,25.02145,-0.000174,24.018149,-0.0077,1.378
7098.00,7.506157,25.02113,-0.000173,24.018234,-0.0077,1.377
7100.00,7.505377,25.02073,-0.000173,24.018479,-0.0077,1.377
7102.00,7.505047,25.02077,-0.000173,24.018689,-0.0077,1.378
7104.00,7.505553,25.02012,-0.000173,24.018165,-0.0077,1.378
7106.00,7.505615,25.01994,-0.000173,24.018203,-0.0078,1.377
7108.00,7.505301,25.02028,-0.000173,24.017536,-0.0077,1.377
7110.00,7.505569,25.02069,-0.000175,24.017730,-0.0077,1.378
7112.00,7.505913,25.02064,-0.000173,24.017832,-0.0077,1.377
7114.00,7.506417,25.02062,-0.000175,24.018818,-0.0077,1.377
7116.00,7.505691,25.02137,-0.000174,24.018325,-0.0077,1.378
7118.00,7.505414,25.02078,-0.000173,24.018899,-0.0077,1.378
7120.00,7.504927,25.02138,-0.000173,24.017937,-0.0077,1.378
7122.00,7.504391,25.02096,-0.000175,24.018042,-0.0077,1.378
7124.00,7.504733,25.02167,-0.000175,24.018381,-0.0077,1.377
7126.00,7.505537,25.02192,-0.000174,24.017899,-0.0078,1.377
7128.00,7.505886,25.02072,-0.000174,24.017719,-0.0077,1.377
7130.00,7.505513,25.02044,-0.000174,24.017989,-0.0077,1.377
7132.00,7.504752,25.02125,-0.000174,24.018435,-0.0078,1.378
7134.00,7.504522,25.02142,-0.000174,24.017906,-0.0077,1.378
7136.00,7.504940,25.02110,-0.000173,24.018118,-0.0077,1.378
7138.00,7.505329,25.02095,-0.000173,24.017870,-0.0077,1.377
7140.00,7.505606,25.02072,-0.000174,24.018354,-0.0077,1.378
7142.00,7.505044,25.02122,-0.000173,24.018655,-0.0077,1.378
7144.00,7.505010,25.02140,-0.000173,24.018477,-0.0077,1.378
7146.00,7.504785,25.02157,-0.000174,24.018609,-0.0077,1.377
7148.00,7.504107,25.02145,-0.000174,24.017549,-0.0077,1.378
7150.00,7.504577,25.02114,-0.000174,24.018104,-0.0077,1.378
7152.00,7.503708,25.02126,-0.000175,24.018310,-0.0078,1.377
7154.00,7.504407,25.02214,-0.000174,24.017941,-0.0077,1.377
7156.00,7.505129,25.02223,-0.000174,24.017730,-0.0077,1.378
7158.00,7.505149,25.02223,-0.000174,24.017710,-0.0077,1.378
7160.00,7.504872,25.02268,-0.000174,24.017913,-0.0077,1.378
7162.00,7.504483,25.02320,-0.000173,24.017752,-0.0077,1.377
7164.00,7.504178,25.02334,-0.000173,24.018115,-0.0078,1.378
7166.00,7.504798,25.02246,-0.000173,24.018037,-0.0078,1.377
7168.00,7.504506,25.02230,-0.000173,24.018700,-0.0077,1.377
7170.00,7.504682,25.02258,-0.000174,24.018508,-0.0077,1.378
7172.00,7.504417,25.02216,-0.000173,24.018776,-0.0077,1.378
7174.00,7.504506,25.02179,-0.000173,24.018385,-0.0077,1.377
7176.00,7.505007,25.02199,-0.000175,24.018093,-0.0077,1.378
7178.00,7.504720,25.02149,-0.000176,24.018338,-0.0077,1.378
7180.00,7.503957,25.02187,-0.000175,24.018241,-0.0078,1.378
7182.00,7.503627,25.02248,-0.000174,24.018880,-0.0077,1.378
7184.00,7.503468,25.02295,-0.000174,24.018912,-0.0077,1.378
7186.00,7.505333,25.02308,-0.000174,24.018466,-0.0077,1.378
7188.00,7.505633,25.02221,-0.000174,24.018256,-0.0077,1.377
7190.00,7.505391,25.02263,-0.000173,24.018918,-0.0077,1.377
7192.00,7.504892,25.02268,-0.000175,24.018348,-0.0077,1.378
7194.00,7.504206,25.02174,-0.000174,24.017888,-0.0077,1.378
7196.00,7.504706,25.02135,-0.000173,24.017796,-0.0077,1.377
7198.00,7.504346,25.02199,-0.000173,24.018107,-0.0077,1.378
7200.00,7.504065,25.02255,-0.000173,24.017708,-0.0077,1.378
7202.00,7.504033,25.02252,-0.000173,24.017861,-0.0078,1.378
@12,12.0000,24.0
7204.00,7.503864,25.02264,-0.000173,24.018377,-0.0077,1.378
7206.00,7.501098,25.02238,-0.000173,24.017957,-0.0077,1.378
7208.00,7.492526,25.02197,-0.000173,24.017397,-0.0077,1.377
7210.00,7.479824,25.02197,-0.000172,24.017558,-0.0077,1.376
7212.00,7.464209,25.02218,-0.000171,24.018327,-0.0077,1.377
7214.00,7.450730,25.02255,-0.000172,24.018622,-0.0078,1.377
7216.00,7.441721,25.02232,-0.000174,24.018276,-0.0077,1.378
7218.00,7.436055,25.02207,-0.000173,24.018276,-0.0077,1.378
7220.00,7.431599,25.02189,-0.000174,24.018423,-0.0077,1.378
7222.00,7.426377,25.02253,-0.000173,24.017890,-0.0077,1.379
7224.00,7.421242,25.02252,-0.000175,24.017545,-0.0077,1.379
7226.00,7.417811,25.02289,-0.000176,24.018118,-0.0077,1.379
7228.00,7.414629,25.02182,-0.000176,24.018075,-0.0077,1.380
7230.00,7.415869,25.02217,-0.000175,24.017913,-0.0077,1.379
7232.00,7.422374,25.02232,-0.000175,24.018939,-0.0077,1.380
7234.00,7.434693,25.02191,-0.000175,24.018256,-0.0077,1.380
7236.00,7.448276,25.02215,-0.000174,24.018522,-0.0077,1.380
7238.00,7.457728,25.02194,-0.000175,24.018758,-0.0077,1.379
7240.00,7.463831,25.02250,-0.000175,24.018227,-0.0077,1.379
7242.00,7.467146,25.02268,-0.000174,24.017915,-0.0077,1.378
7244.00,7.470085,25.02245,-0.000173,24.017255,-0.0077,1.378
7246.00,7.472924,25.02282,-0.000173,24.018220,-0.0077,1.378
7248.00,7.474872,25.02295,-0.000173,24.018463,-0.0077,1.377
7250.00,7.475239,25.02320,-0.000173,24.018361,-0.0077,1.378
7252.00,7.476767,25.02288,-0.000173,24.017964,-0.0078,1.378
7254.00,7.478969,25.02276,-0.000173,24.018220,-0.0077,1.378
7256.00,7.481013,25.02241,-0.000174,24.017855,-0.0077,1.378
7258.00,7.482827,25.02363,-0.000172,24.018138,-0.0077,1.378
7260.00,7.484701,25.02363,-0.000172,24.018519,-0.0077,1.378
7262.00,7.486157,25.02355,-0.000173,24.018767,-0.0077,1.378
7264.00,7.487982,25.02355,-0.000172,24.018446,-0.0077,1.378
7266.00,7.489387,25.02332,-0.000173,24.018309,-0.0077,1.378
7268.00,7.491823,25.02282,-0.000175,24.018222,-0.0077,1.378
7270.00,7.495264,25.02311,-0.000174,24.017939,-0.0077,1.377
7272.00,7.497592,25.02275,-0.000174,24.017922,-0.0077,1.378
7274.00,7.499974,25.02292,-0.000174,24.018086,-0.0078,1.378
7276.00,7.500776,25.02282,-0.000174,24.017850,-0.0077,1.378
7278.00,7.501779,25.02257,-0.000175,24.017636,-0.0077,1.378
7280.00,7.502932,25.02273,-0.000173,24.018435,-0.0077,1.378
7282.00,7.503119,25.02224,-0.000174,24.018047,-0.0077,1.378
7284.00,7.503253,25.02251,-0.000176,24.017957,-0.0077,1.378
7286.00,7.504780,25.02234,-0.000176,24.017921,-0.0077,1.379
7288.00,7.505058,25.02184,-0.000175,24.017128,-0.0078,1.378
7290.00,7.505015,25.02203,-0.000174,24.017922,-0.0077,1.377
7292.00,7.504431,25.02219,-0.000174,24.017484,-0.0077,1.378
7294.00,7.503802,25.02242,-0.000174,24.017928,-0.0077,1.378
7296.00,7.504277,25.02185,-0.000173,24.018187,-0.0077,1.378
7298.00,7.504268,25.02139,-0.000174,24.018202,-0.0077,1.377
7300.00,7.504282,25.02178,-0.000174,24.018528,-0.0077,1.378
7302.00,7.505171,25.02239,-0.000174,24.017950,-0.0077,1.378
7304.00,7.505422,25.02189,-0.000174,24.018361,-0.0077,1.378
7306.00,7.505487,25.02162,-0.000173,24.017696,-0.0077,1.378
7308.00,7.505464,25.02226,-0.000173,24.018870,-0.0077,1.379
7310.00,7.506111,25.02213,-0.000173,24.018542,-0.0077,1.378
7312.00,7.506651,25.02184,-0.000174,24.017788,-0.0077,1.377
7314.00,7.506585,25.02095,-0.000172,24.018883,-0.0077,1.377
7316.00,7.506398,25.02095,-0.000173,24.017759,-0.0077,1.378
7318.00,7.506834,25.02092,-0.000174,24.018200,-0.0077,1.378
7320.00,7.507081,25.02090,-0.000175,24.017955,-0.0077,1.378
7322.00,7.506357,25.02110,-0.000175,24.017783,-0.0078,1.379
7324.00,7.505823,25.02142,-0.000173,24.018278,-0.0077,1.378
7326.00,7.505943,25.02139,-0.000173,24.018782,-0.0077,1.378
7328.00,7.505310,25.02216,-0.000174,24.018450,-0.0077,1.377
7330.00,7.505661,25.02213,-0.000173,24.018629,-0.0077,1.378
7332.00,7.506299,25.02173,-0.000175,24.018597,-0.0077,1.377
7334.00,7.506708,25.02197,-0.000174,24.018209,-0.0077,1.378
7336.00,7.506267,25.02211,-0.000174,24.017997,-0.0077,1.378
7338.00,7.505841,25.02265,-0.000174,24.017774,-0.0077,1.378
7340.00,7.505678,25.02180,-0.000174,24.017522,-0.0077,1.378
7342.00,7.506327,25.02317,-0.000175,24.017868,-0.0077,1.379
7344.00,7.506194,25.02238,-0.000174,24.017997,-0.0077,1.378
7346.00,7.505596,25.02195,-0.000173,24.018017,-0.0077,1.378
7348.00,7.505502,25.02251,-0.000173,24.018490,-0.0077,1.378
7350.00,7.506103,25.02325,-0.000173,24.017939,-0.0077,1.378
7352.00,7.506394,25.02256,-0.000173,24.018138,-0.0077,1.378
7354.00,7.506939,25.02241,-0.000173,24.017897,-0.0077,1.379
7356.00,7.507327,25.02255,-0.000174,24.018834,-0.0077,1.379
7358.00,7.507651,25.02305,-0.000174,24.017797,-0.0077,1.378
7360.00,7.507890,25.02213,-0.000174,24.017977,-0.0078,1.377
7362.00,7.506560,25.02245,-0.000174,24.018318,-0.0077,1.378
7364.00,7.506336,25.02214,-0.000174,24.018405,-0.0077,1.378
7366.00,7.507129,25.02190,-0.000175,24.017872,-0.0077,1.379
7368.00,7.507093,25.02204,-0.000175,24.018169,-0.0078,1.379
7370.00,7.506221,25.02176,-0.000175,24.018035,-0.0077,1.378
7372.00,7.505527,25.02204,-0.000174,24.017930,-0.0077,1.379
7374.00,7.505336,25.02159,-0.000173,24.018127,-0.0077,1.378
7376.00,7.505594,25.02208,-0.000175,24.018008,-0.0077,1.378
7378.00,7.505505,25.02208,-0.000175,24.018002,-0.0078,1.378
7380.00,7.505761,25.02151,-0.000175,24.018105,-0.0078,1.378
7382.00,7.505964,25.02125,-0.000173,24.018285,-0.0077,1.378
7384.00,7.506424,25.02176,-0.000173,24.017908,-0.0077,1.378
7386.00,7.505288,25.02181,-0.000174,24.018178,-0.0077,1.378
7388.00,7.504976,25.02195,-0.000175,24.018281,-0.0077,1.378
7390.00,7.504938,25.02172,-0.000175,24.018125,-0.0077,1.378
7392.00,7.504878,25.02167,-0.000175,24.018173,-0.0078,1.379
7394.00,7.504917,25.02257,-0.000175,24.017223,-0.0077,1.378
7396.00,7.504733,25.02298,-0.000175,24.018111,-0.0078,1.378
7398.00,7.505120,25.02307,-0.000175,24.017848,-0.0078,1.379
7400.00,7.504107,25.02313,-0.000174,24.017805,-0.0078,1.377
7402.00,7.503360,25.02260,-0.000174,24.017843,-0.0077,1.377
7404.00,7.503309,25.02253,-0.000174,24.018312,-0.0077,1.378
7406.00,7.503591,25.02297,-0.000174,24.018310,-0.0077,1.378
7408.00,7.503669,25.02341,-0.000174,24.018281,-0.0077,1.379
7410.00,7.504326,25.02235,-0.000174,24.018323,-0.0078,1.378
7412.00,7.505590,25.02213,-0.000175,24.018425,-0.0078,1.377
7414.00,7.505868,25.02235,-0.000174,24.018049,-0.0077,1.378
7416.00,7.505042,25.02239,-0.000174,24.018196,-0.0077,1.378
7418.00,7.504370,25.02215,-0.000173,24.017919,-0.0077,1.379
7420.00,7.503807,25.02243,-0.000174,24.017988,-0.0077,1.378
7422.00,7.503264,25.02197,-0.000174,24.018370,-0.0078,1.379
7424.00,7.503536,25.02188,-0.000174,24.017464,-0.0077,1.378
7426.00,7.503916,25.02163,-0.000174,24.017656,-0.0077,1.378
7428.00,7.504162,25.02152,-0.000173,24.017951,-0.0078,1.379
7430.00,7.504322,25.02117,-0.000173,24.018397,-0.0077,1.378
7432.00,7.504252,25.02117,-0.000174,24.018615,-0.0077,1.378
7434.00,7.504843,25.02104,-0.000174,24.018950,-0.0077,1.378
7436.00,7.504495,25.02178,-0.000174,24.018269,-0.0077,1.378
7438.00,7.504633,25.02221,-0.000174,24.018555,-0.0077,1.378
7440.00,7.505368,25.02228,-0.000174,24.017922,-0.0077,1.378
7442.00,7.505467,25.02227,-0.000175,24.018544,-0.0077,1.378
7444.00,7.504962,25.02141,-0.000174,24.017866,-0.0077,1.379
7446.00,7.504107,25.02086,-0.000174,24.017170,-0.0078,1.378
7448.00,7.503053,25.02084,-0.000173,24.017591,-0.0077,1.378
7450.00,7.503340,25.02167,-0.000175,24.018339,-0.0077,1.378
7452.00,7.502086,25.02173,-0.000175,24.017342,-0.0077,1.378
7454.00,7.501974,25.02143,-0.000174,24.018437,-0.0077,1.379
7456.00,7.501381,25.02193,-0.000174,24.018289,-0.0077,1.379
7458.00,7.501198,25.02153,-0.000174,24.018223,-0.0077,1.378
7460.00,7.502213,25.02222,-0.000175,24.018006,-0.0077,1.378
7462.00,7.502513,25.02239,-0.000174,24.017736,-0.0077,1.378
7464.00,7.502370,25.02270,-0.000173,24.017774,-0.0077,1.378
7466.00,7.502474,25.02271,-0.000174,24.017663,-0.0077,1.378
7468.00,7.503295,25.02272,-0.000175,24.018158,-0.0077,1.378
7470.00,7.503380,25.02294,-0.000175,24.018178,-0.0078,1.379
7472.00,7.503386,25.02281,-0.000174,24.017843,-0.0078,1.378
7474.00,7.503338,25.02261,-0.000174,24.018129,-0.0077,1.378
7476.00,7.504692,25.02254,-0.000174,24.017417,-0.0078,1.379
7478.00,7.505236,25.02223,-0.000174,24.018071,-0.0077,1.379
7480.00,7.505191,25.02248,-0.000175,24.017910,-0.0076,1.378
7482.00,7.504690,25.02279,-0.000174,24.017331,-0.0077,1.378
7484.00,7.505041,25.02324,-0.000175,24.018272,-0.0077,1.379
7486.00,7.505636,25.02251,-0.000173,24.018586,-0.0077,1.379
7488.00,7.505607,25.02303,-0.000173,24.018147,-0.0078,1.378
7490.00,7.504992,25.02344,-0.000174,24.017844,-0.0077,1.378
7492.00,7.504629,25.02320,-0.000173,24.017689,-0.0077,1.379
7494.00,7.503697,25.02247,-0.000175,24.018374,-0.0077,1.378
7496.00,7.502751,25.02276,-0.000173,24.018176,-0.0077,1.378
7498.00,7.501378,25.02229,-0.000175,24.017611,-0.0077,1.378
7500.00,7.500856,25.02187,-0.000174,24.018673,-0.0077,1.378
7502.00,7.500775,25.02208,-0.000173,24.018450,-0.0077,1.378
7504.00,7.502073,25.02337,-0.000174,24.018200,-0.0077,1.378
7506.00,7.502625,25.02274,-0.000174,24.017672,-0.0077,1.378
7508.00,7.502711,25.02235,-0.000175,24.017719,-0.0077,1.378
7510.00,7.503542,25.02170,-0.000175,24.018497,-0.0077,1.378
7512.00,7.503267,25.02206,-0.000174,24.017852,-0.0077,1.379
7514.00,7.503637,25.02281,-0.000174,24.017738,-0.0077,1.378
7516.00,7.502685,25.02311,-0.000174,24.018727,-0.0077,1.378
7518.00,7.503321,25.02284,-0.000173,24.017832,-0.0077,1.378
7520.00,7.503688,25.02296,-0.000174,24.018675,-0.0077,1.378
7522.00,7.503308,25.02272,-0.000174,24.018638,-0.0077,1.379
7524.00,7.503193,25.02205,-0.000174,24.017941,-0.0078,1.378
7526.00,7.503566,25.02203,-0.000173,24.018428,-0.0077,1.378
7528.00,7.503126,25.02237,-0.000173,24.018102,-0.0077,1.378
7530.00,7.503114,25.02187,-0.000174,24.018466,-0.0077,1.378
7532.00,7.504072,25.02230,-0.000175,24.018292,-0.0077,1.379
7534.00,7.503369,25.02145,-0.000175,24.018410,-0.0077,1.378
7536.00,7.502915,25.02123,-0.000174,24.018551,-0.0077,1.379
7538.00,7.502387,25.02234,-0.000174,24.018116,-0.0077,1.379
7540.00,7.502430,25.02280,-0.000174,24.017931,-0.0077,1.378
7542.00,7.502185,25.02307,-0.000173,24.017244,-0.0077,1.378
7544.00,7.502137,25.02222,-0.000173,24.017689,-0.0077,1.379
7546.00,7.502274,25.02155,-0.000174,24.018502,-0.0077,1.379
7548.00,7.502100,25.02136,-0.000174,24.018316,-0.0077,1.378
7550.00,7.502364,25.02214,-0.000174,24.018323,-0.0077,1.378
7552.00,7.501970,25.02250,-0.000174,24.018053,-0.0078,1.379
7554.00,7.501785,25.02263,-0.000174,24.018140,-0.0078,1.379
7556.00,7.502572,25.02274,-0.000175,24.017578,-0.0078,1.379
7558.00,7.503426,25.02340,-0.000175,24.018171,-0.0077,1.379
7560.00,7.503016,25.02280,-0.000175,24.019179,-0.0077,1.379
7562.00,7.502674,25.02217,-0.000175,24.018093,-0.0077,1.378
7564.00,7.502275,25.02235,-0.000174,24.018597,-0.0077,1.378
7566.00,7.502255,25.02237,-0.000174,24.018684,-0.0077,1.379
7568.00,7.501623,25.02333,-0.000173,24.018771,-0.0077,1.378
7570.00,7.502110,25.02386,-0.000172,24.017603,-0.0077,1.378
7572.00,7.503164,25.02428,-0.000174,24.018278,-0.0077,1.378
7574.00,7.503425,25.02406,-0.000173,24.018314,-0.0077,1.379
7576.00,7.503489,25.02362,-0.000174,24.017705,-0.0077,1.379
7578.00,7.502633,25.02357,-0.000174,24.018736,-0.0077,1.379
7580.00,7.502365,25.02369,-0.000175,24.019115,-0.0077,1.379
7582.00,7.502980,25.02385,-0.000174,24.018361,-0.0077,1.378
7584.00,7.503067,25.02349,-0.000174,24.018120,-0.0077,1.379
7586.00,7.502319,25.02438,-0.000174,24.018580,-0.0077,1.379
7588.00,7.502194,25.02458,-0.000173,24.018347,-0.0077,1.378
7590.00,7.502700,25.02419,-0.000173,24.018477,-0.0077,1.379
7592.00,7.502605,25.02385,-0.000173,24.018309,-0.0077,1.379
7594.00,7.501721,25.02421,-0.000173,24.018305,-0.0077,1.379
7596.00,7.502412,25.02320,-0.000175,24.017125,-0.0077,1.379
7598.00,7.503141,25.02348,-0.000174,24.018254,-0.0077,1.378
7600.00,7.503920,25.02324,-0.000172,24.018013,-0.0077,1.378
7602.00,7.503745,25.02398,-0.000173,24.018376,-0.0077,1.378
7604.00,7.503708,25.02352,-0.000175,24.018472,-0.0077,1.378
7606.00,7.502957,25.02370,-0.000175,24.017732,-0.0077,1.379
7608.00,7.502668,25.02291,-0.000174,24.017857,-0.0077,1.379
7610.00,7.502315,25.02362,-0.000173,24.017977,-0.0077,1.380
7612.00,7.501699,25.02333,-0.000174,24.018125,-0.0077,1.379
7614.00,7.502279,25.02251,-0.000174,24.017892,-0.0077,1.378
7616.00,7.502544,25.02311,-0.000174,24.018377,-0.0077,1.379
7618.00,7.502679,25.02337,-0.000175,24.018793,-0.0077,1.379
7620.00,7.502993,25.02311,-0.000174,24.018807,-0.0077,1.378
7622.00,7.502732,25.02355,-0.000173,24.018283,-0.0077,1.378
7624.00,7.503356,25.02291,-0.000173,24.018504,-0.0077,1.378
7626.00,7.502759,25.02382,-0.000173,24.018658,-0.0077,1.379
7628.00,7.501577,25.02338,-0.000173,24.018970,-0.0077,1.378
7630.00,7.502689,25.02381,-0.000173,24.019238,-0.0077,1.378
7632.00,7.503443,25.02340,-0.000173,24.018725,-0.0077,1.378
7634.00,7.502639,25.02353,-0.000173,24.018276,-0.0077,1.379
7636.00,7.502462,25.02326,-0.000174,24.018785,-0.0077,1.379
7638.00,7.502397,25.02407,-0.000175,24.018283,-0.0077,1.379
7640.00,7.502419,25.02400,-0.000175,24.018783,-0.0077,1.378
7642.00,7.502231,25.02384,-0.000173,24.018430,-0.0077,1.378
7644.00,7.501716,25.02440,-0.000173,24.018267,-0.0077,1.379
7646.00,7.500742,25.02520,-0.000174,24.018522,-0.0077,1.379
7648.00,7.500244,25.02478,-0.000173,24.018725,-0.0077,1.379
7650.00,7.499730,25.02544,-0.000174,24.018357,-0.0077,1.379
7652.00,7.499973,25.02502,-0.000174,24.017904,-0.0077,1.379
7654.00,7.500793,25.02507,-0.000173,24.018196,-0.0077,1.379
7656.00,7.501680,25.02448,-0.000172,24.018551,-0.0077,1.379
7658.00,7.501860,25.02446,-0.000173,24.018968,-0.0077,1.379
7660.00,7.501743,25.02380,-0.000174,24.018571,-0.0077,1.379
7662.00,7.501317,25.02404,-0.000172,24.018365,-0.0077,1.379
7664.00,7.500587,25.02358,-0.000172,24.019161,-0.0077,1.378
7666.00,7.500056,25.02392,-0.000172,24.018216,-0.0077,1.378
7668.00,7.500095,25.02436,-0.000173,24.018754,-0.0077,1.378
7670.00,7.501337,25.02402,-0.000172,24.018162,-0.0077,1.380
7672.00,7.502078,25.02450,-0.000174,24.018087,-0.0077,1.379
7674.00,7.501564,25.02379,-0.000174,24.018711,-0.0077,1.379
7676.00,7.501420,25.02327,-0.000173,24.018153,-0.0077,1.378
7678.00,7.501258,25.02392,-0.000173,24.018832,-0.0077,1.379
7680.00,7.500622,25.02458,-0.000173,24.018787,-0.0077,1.379
7682.00,7.501206,25.02416,-0.000173,24.018553,-0.0077,1.379
7684.00,7.501442,25.02333,-0.000174,24.019026,-0.0077,1.379
7686.00,7.500991,25.02344,-0.000174,24.018633,-0.0077,1.379
7688.00,7.500160,25.02361,-0.000173,24.018240,-0.0077,1.379
7690.00,7.500933,25.02398,-0.000174,24.018357,-0.0077,1.379
7692.00,7.502089,25.02408,-0.000173,24.018232,-0.0077,1.379
7694.00,7.502318,25.02365,-0.000172,24.018169,-0.0077,1.379
7696.00,7.501545,25.02402,-0.000174,24.018970,-0.0077,1.379
7698.00,7.500760,25.02338,-0.000172,24.019222,-0.0077,1.378
7700.00,7.500315,25.02335,-0.000171,24.018584,-0.0077,1.379
7702.00,7.500760,25.02406,-0.000171,24.018519,-0.0077,1.379
7704.00,7.501540,25.02393,-0.000173,24.018481,-0.0077,1.379
7706.00,7.501695,25.02321,-0.000172,24.017801,-0.0077,1.379
7708.00,7.502443,25.02322,-0.000173,24.018631,-0.0077,1.379
7710.00,7.501918,25.02371,-0.000173,24.018160,-0.0077,1.379
7712.00,7.501796,25.02490,-0.000174,24.018347,-0.0077,1.379
7714.00,7.501682,25.02447,-0.000173,24.018408,-0.0077,1.379
7716.00,7.500983,25.02410,-0.000173,24.018421,-0.0077,1.379
7718.00,7.500031,25.02389,-0.000172,24.018470,-0.0077,1.377
7720.00,7.499593,25.02425,-0.000173,24.018756,-0.0077,1.378
7722.00,7.500347,25.02430,-0.000172,24.018756,-0.0077,1.379
7724.00,7.499497,25.02463,-0.000173,24.018147,-0.0077,1.379
7726.00,7.499000,25.02442,-0.000172,24.018502,-0.0077,1.379
7728.00,7.498884,25.02495,-0.000172,24.018787,-0.0077,1.379
7730.00,7.499068,25.02469,-0.000172,24.018555,-0.0077,1.379
7732.00,7.498804,25.02509,-0.000171,24.019112,-0.0077,1.379
7734.00,7.499520,25.02488,-0.000172,24.019228,-0.0076,1.379
7736.00,7.500251,25.02505,-0.000173,24.018486,-0.0076,1.379
7738.00,7.500484,25.02529,-0.000172,24.019122,-0.0077,1.379
7740.00,7.499974,25.02578,-0.000173,24.018497,-0.0077,1.379
7742.00,7.499420,25.02562,-0.000173,24.018550,-0.0077,1.380
7744.00,7.498880,25.02488,-0.000172,24.018878,-0.0077,1.379
7746.00,7.499230,25.02521,-0.000173,24.019041,-0.0077,1.379
7748.00,7.499513,25.02429,-0.000173,24.018718,-0.0077,1.378
7750.00,7.499468,25.02514,-0.000171,24.018800,-0.0077,1.379
7752.00,7.500125,25.02531,-0.000173,24.018729,-0.0077,1.379
7754.00,7.498906,25.02577,-0.000172,24.018667,-0.0076,1.379
7756.00,7.498560,25.02556,-0.000173,24.018735,-0.0077,1.379
7758.00,7.499082,25.02540,-0.000172,24.019364,-0.0076,1.379
7760.00,7.499080,25.02481,-0.000172,24.018756,-0.0077,1.379
7762.00,7.498959,25.02544,-0.000172,24.018707,-0.0077,1.379
7764.00,7.498706,25.02615,-0.000172,24.019128,-0.0077,1.379
7766.00,7.499139,25.02532,-0.000172,24.019244,-0.0077,1.380
7768.00,7.500330,25.02539,-0.000172,24.018977,-0.0077,1.380
7770.00,7.500531,25.02572,-0.000174,24.018608,-0.0077,1.379
7772.00,7.499788,25.02554,-0.000172,24.018287,-0.0077,1.378
7774.00,7.499932,25.02555,-0.000171,24.018502,-0.0077,1.379
7776.00,7.501217,25.02606,-0.000173,24.019132,-0.0077,1.379
7778.00,7.501159,25.02547,-0.000173,24.018338,-0.0077,1.379
7780.00,7.500359,25.02535,-0.000173,24.018501,-0.0077,1.379
7782.00,7.500115,25.02476,-0.000173,24.018377,-0.0077,1.379
7784.00,7.499502,25.02453,-0.000172,24.018967,-0.0077,1.379
7786.00,7.499833,25.02545,-0.000172,24.018736,-0.0077,1.379
7788.00,7.500006,25.02475,-0.000173,24.018546,-0.0077,1.379
7790.00,7.500002,25.02523,-0.000173,24.018254,-0.0077,1.379
7792.00,7.500408,25.02603,-0.000174,24.018024,-0.0077,1.379
7794.00,7.500344,25.02561,-0.000173,24.018831,-0.0077,1.379
7796.00,7.499746,25.02579,-0.000171,24.018648,-0.0077,1.379
7798.00,7.500544,25.02504,-0.000172,24.018724,-0.0077,1.379
7800.00,7.501301,25.02521,-0.000173,24.019126,-0.0077,1.379
7802.00,7.499706,25.02554,-0.000173,24.018934,-0.0077,1.379
@13,12.0000,24.0
7804.00,7.499104,25.02531,-0.000172,24.018512,-0.0077,1.379
7806.00,7.496554,25.02497,-0.000173,24.018232,-0.0077,1.379
7808.00,7.487599,25.02467,-0.000172,24.018058,-0.0077,1.378
7810.00,7.474665,25.02463,-0.000173,24.018693,-0.0077,1.378
7812.00,7.458791,25.02475,-0.000170,24.018528,-0.0077,1.378
7814.00,7.443908,25.02483,-0.000171,24.018354,-0.0077,1.378
7816.00,7.435567,25.02437,-0.000172,24.018898,-0.0077,1.379
7818.00,7.429336,25.02489,-0.000172,24.018426,-0.0076,1.380
7820.00,7.425613,25.02493,-0.000173,24.018851,-0.0077,1.380
7822.00,7.422600,25.02441,-0.000173,24.018573,-0.0077,1.380
7824.00,7.419216,25.02483,-0.000174,24.019402,-0.0077,1.380
7826.00,7.415806,25.02472,-0.000172,24.018129,-0.0077,1.380
7828.00,7.412832,25.02469,-0.000172,24.018361,-0.0077,1.380
7830.00,7.414080,25.02357,-0.000172,24.019238,-0.0077,1.379
7832.00,7.422020,25.02381,-0.000173,24.019110,-0.0077,1.381
7834.00,7.433478,25.02393,-0.000174,24.018773,-0.0077,1.381
7836.00,7.446679,25.02418,-0.000174,24.018747,-0.0077,1.381
7838.00,7.456483,25.02418,-0.000174,24.019385,-0.0077,1.381
7840.00,7.462630,25.02471,-0.000173,24.019191,-0.0077,1.380
7842.00,7.466820,25.02424,-0.000172,24.018526,-0.0077,1.379
7844.00,7.469522,25.02428,-0.000172,24.019130,-0.0076,1.379
7846.00,7.472079,25.02462,-0.000171,24.018745,-0.0076,1.379
7848.00,7.474015,25.02418,-0.000172,24.018976,-0.0077,1.380
7850.00,7.474424,25.02382,-0.000172,24.019587,-0.0076,1.379
7852.00,7.474911,25.02380,-0.000172,24.019064,-0.0077,1.380
7854.00,7.475629,25.02414,-0.000172,24.019295,-0.0077,1.380
7856.00,7.476809,25.02370,-0.000172,24.018970,-0.0077,1.380
7858.00,7.477248,25.02321,-0.000172,24.018354,-0.0077,1.379
7860.00,7.478325,25.02406,-0.000173,24.018849,-0.0077,1.379
7862.00,7.479402,25.02434,-0.000173,24.017786,-0.0077,1.379
7864.00,7.481363,25.02336,-0.000171,24.018644,-0.0077,1.379
7866.00,7.483853,25.02363,-0.000171,24.018499,-0.0077,1.379
7868.00,7.486477,25.02371,-0.000171,24.018628,-0.0077,1.379
7870.00,7.490084,25.02421,-0.000173,24.018348,-0.0077,1.380
7872.00,7.492852,25.02311,-0.000173,24.018483,-0.0077,1.380
7874.00,7.494557,25.02364,-0.000173,24.018352,-0.0077,1.380
7876.00,7.495135,25.02342,-0.000173,24.019219,-0.0077,1.379
7878.00,7.496055,25.02337,-0.000174,24.018941,-0.0077,1.380
7880.00,7.495206,25.02439,-0.000173,24.018985,-0.0077,1.380
7882.00,7.495375,25.02425,-0.000174,24.018470,-0.0077,1.380
7884.00,7.495010,25.02467,-0.000173,24.018328,-0.0077,1.380
7886.00,7.495488,25.02424,-0.000172,24.018274,-0.0077,1.379
7888.00,7.495771,25.02412,-0.000173,24.018711,-0.0077,1.379
7890.00,7.497154,25.02380,-0.000172,24.018490,-0.0076,1.379
7892.00,7.497172,25.02380,-0.000172,24.018800,-0.0076,1.380
7894.00,7.496600,25.02394,-0.000171,24.018345,-0.0077,1.379
7896.00,7.497645,25.02390,-0.000172,24.017989,-0.0077,1.379
7898.00,7.497448,25.02366,-0.000173,24.018604,-0.0077,1.379
7900.00,7.496450,25.02377,-0.000172,24.018948,-0.0077,1.379
7902.00,7.496638,25.02431,-0.000172,24.018642,-0.0077,1.379
7904.00,7.497411,25.02382,-0.000171,24.018570,-0.0077,1.379
7906.00,7.497852,25.02389,-0.000172,24.018122,-0.0077,1.379
7908.00,7.498789,25.02428,-0.000172,24.018832,-0.0077,1.379
7910.00,7.499617,25.02442,-0.000173,24.019122,-0.0077,1.379
7912.00,7.500543,25.02409,-0.000173,24.018706,-0.0077,1.380
7914.00,7.500167,25.02391,-0.000173,24.018822,-0.0077,1.380
7916.00,7.500365,25.02449,-0.000172,24.018361,-0.0077,1.380
7918.00,7.500390,25.02550,-0.000172,24.018477,-0.0077,1.379
7920.00,7.500238,25.02503,-0.000173,24.019052,-0.0077,1.379
7922.00,7.500492,25.02495,-0.000172,24.018332,-0.0076,1.379
7924.00,7.500523,25.02462,-0.000172,24.018894,-0.0077,1.379
7926.00,7.500559,25.02415,-0.000173,24.018473,-0.0077,1.379
7928.00,7.501070,25.02385,-0.000171,24.019081,-0.0077,1.379
7930.00,7.502820,25.02412,-0.000172,24.018455,-0.0077,1.380
7932.00,7.504343,25.02486,-0.000172,24.018136,-0.0077,1.380
7934.00,7.503783,25.02445,-0.000173,24.018722,-0.0077,1.379
7936.00,7.503264,25.02429,-0.000172,24.019063,-0.0076,1.379
7938.00,7.502945,25.02432,-0.000173,24.018930,-0.0076,1.379
7940.00,7.502016,25.02455,-0.000172,24.018602,-0.0077,1.379
7942.00,7.501024,25.02428,-0.000172,24.017921,-0.0077,1.379
7944.00,7.500820,25.02338,-0.000172,24.018280,-0.0077,1.379
7946.00,7.501113,25.02352,-0.000173,24.017868,-0.0077,1.379
7948.00,7.501948,25.02400,-0.000173,24.018820,-0.0077,1.379
7950.00,7.501496,25.02352,-0.000172,24.018200,-0.0077,1.379
7952.00,7.502075,25.02363,-0.000171,24.018562,-0.0077,1.379
7954.00,7.502342,25.02364,-0.000173,24.018336,-0.0077,1.380
7956.00,7.501400,25.02359,-0.000172,24.018381,-0.0077,1.379
7958.00,7.501474,25.02389,-0.000173,24.018401,-0.0077,1.379
7960.00,7.502796,25.02359,-0.000174,24.018091,-0.0077,1.380
7962.00,7.503444,25.02389,-0.000173,24.018334,-0.0076,1.379
7964.00,7.504323,25.02345,-0.000173,24.018709,-0.0077,1.379
7966.00,7.505108,25.02356,-0.000174,24.018403,-0.0077,1.379
7968.00,7.504859,25.02341,-0.000173,24.018814,-0.0077,1.380
7970.00,7.504018,25.02289,-0.000173,24.018131,-0.0077,1.380
7972.00,7.502730,25.02256,-0.000173,24.018691,-0.0077,1.380
7974.00,7.501967,25.02297,-0.000174,24.018789,-0.0077,1.380
7976.00,7.500316,25.02322,-0.000174,24.018711,-0.0077,1.379
7978.00,7.499291,25.02344,-0.000174,24.018334,-0.0077,1.379
7980.00,7.499935,25.02347,-0.000172,24.017964,-0.0077,1.379
7982.00,7.499583,25.02302,-0.000173,24.017977,-0.0077,1.380
7984.00,7.499864,25.02346,-0.000173,24.018140,-0.0077,1.379
7986.00,7.500035,25.02392,-0.000172,24.018794,-0.0077,1.379
7988.00,7.499377,25.02373,-0.000172,24.018260,-0.0077,1.380
7990.00,7.498748,25.02375,-0.000172,24.017873,-0.0077,1.379
7992.00,7.498678,25.02423,-0.000174,24.017578,-0.0077,1.380
7994.00,7.499789,25.02375,-0.000172,24.018004,-0.0077,1.379
7996.00,7.500535,25.02352,-0.000172,24.018292,-0.0077,1.379
7998.00,7.500302,25.02289,-0.000173,24.018704,-0.0077,1.380
8000.00,7.499278,25.02351,-0.000174,24.018095,-0.0077,1.380
8002.00,7.499882,25.02379,-0.000174,24.018464,-0.0077,1.379
8004.00,7.499839,25.02383,-0.000174,24.018791,-0.0077,1.380
8006.00,7.500360,25.02325,-0.000173,24.018887,-0.0077,1.379
8008.00,7.500174,25.02298,-0.000174,24.018087,-0.0077,1.379
8010.00,7.498923,25.02288,-0.000174,24.018261,-0.0077,1.380
8012.00,7.498539,25.02295,-0.000174,24.018767,-0.0077,1.380
8014.00,7.499320,25.02295,-0.000173,24.018270,-0.0077,1.379
8016.00,7.499711,25.02305,-0.000172,24.018823,-0.0077,1.379
8018.00,7.500131,25.02320,-0.000172,24.019344,-0.0077,1.380
8020.00,7.499166,25.02298,-0.000172,24.018724,-0.0077,1.380
8022.00,7.498872,25.02334,-0.000174,24.018207,-0.0077,1.380
8024.00,7.499170,25.02309,-0.000173,24.018803,-0.0077,1.379
8026.00,7.499070,25.02337,-0.000172,24.018682,-0.0077,1.380
8028.00,7.498797,25.02313,-0.000172,24.018443,-0.0077,1.380
8030.00,7.498266,25.02381,-0.000172,24.018695,-0.0077,1.380
8032.00,7.499364,25.02421,-0.000174,24.018762,-0.0077,1.380
8034.00,7.499391,25.02432,-0.000173,24.019032,-0.0077,1.379
8036.00,7.499178,25.02386,-0.000173,24.018408,-0.0077,1.380
8038.00,7.499069,25.02447,-0.000173,24.018898,-0.0077,1.379
8040.00,7.499549,25.02480,-0.000172,24.018655,-0.0077,1.379
8042.00,7.500501,25.02520,-0.000172,24.018718,-0.0077,1.379
8044.00,7.500085,25.02550,-0.000172,24.018488,-0.0077,1.379
8046.00,7.500162,25.02546,-0.000172,24.019324,-0.0077,1.380
8048.00,7.500639,25.02554,-0.000172,24.018521,-0.0077,1.380
8050.00,7.500060,25.02526,-0.000172,24.018533,-0.0077,1.379
8052.00,7.500034,25.02577,-0.000175,24.018936,-0.0077,1.380
8054.00,7.501046,25.02582,-0.000174,24.018691,-0.0077,1.379
8056.00,7.500112,25.02617,-0.000172,24.018330,-0.0077,1.379
8058.00,7.500034,25.02553,-0.000173,24.018488,-0.0077,1.379
8060.00,7.499895,25.02533,-0.000171,24.018408,-0.0077,1.379
8062.00,7.498600,25.02505,-0.000172,24.018018,-0.0077,1.379
8064.00,7.498498,25.02517,-0.000173,24.018956,-0.0077,1.379
8066.00,7.498618,25.02626,-0.000172,24.018932,-0.0077,1.380
8068.00,7.498665,25.02619,-0.000173,24.017848,-0.0077,1.380
8070.00,7.499597,25.02634,-0.000173,24.019315,-0.0077,1.381
8072.00,7.500150,25.02659,-0.000174,24.019101,-0.0077,1.380
8074.00,7.499807,25.02648,-0.000172,24.018606,-0.0077,1.379
8076.00,7.499334,25.02614,-0.000172,24.018631,-0.0077,1.379
8078.00,7.499518,25.02636,-0.000172,24.018341,-0.0077,1.379
8080.00,7.500096,25.02567,-0.000172,24.018109,-0.0077,1.380
8082.00,7.499710,25.02673,-0.000172,24.018033,-0.0077,1.380
8084.00,7.498651,25.02591,-0.000172,24.018490,-0.0077,1.380
8086.00,7.498294,25.02666,-0.000172,24.018947,-0.0077,1.380
8088.00,7.497803,25.02555,-0.000173,24.018854,-0.0077,1.380
8090.00,7.498198,25.02641,-0.000172,24.018941,-0.0077,1.380
8092.00,7.498308,25.02571,-0.000172,24.018711,-0.0077,1.380
8094.00,7.497272,25.02506,-0.000173,24.018396,-0.0077,1.380
8096.00,7.497478,25.02602,-0.000174,24.019202,-0.0077,1.379
8098.00,7.498063,25.02539,-0.000173,24.018318,-0.0077,1.379
8100.00,7.498134,25.02531,-0.000172,24.018287,-0.0077,1.379
8102.00,7.497980,25.02539,-0.000172,24.018044,-0.0077,1.380
8104.00,7.498261,25.02442,-0.000173,24.018379,-0.0077,1.380
8106.00,7.499084,25.02405,-0.000172,24.019191,-0.0076,1.379
8108.00,7.498654,25.02426,-0.000172,24.018441,-0.0077,1.380
8110.00,7.499241,25.02472,-0.000171,24.018385,-0.0076,1.380
8112.00,7.499030,25.02455,-0.000172,24.018889,-0.0076,1.380
8114.00,7.499320,25.02469,-0.000173,24.018383,-0.0077,1.380
8116.00,7.499919,25.02460,-0.000173,24.018722,-0.0077,1.380
8118.00,7.499671,25.02516,-0.000173,24.018745,-0.0077,1.380
8120.00,7.498969,25.02425,-0.000173,24.018414,-0.0077,1.380
8122.00,7.499414,25.02423,-0.000173,24.018778,-0.0077,1.380
8124.00,7.499511,25.02429,-0.000172,24.018622,-0.0077,1.380
8126.00,7.497729,25.02400,-0.000172,24.018437,-0.0077,1.380
8128.00,7.497446,25.02429,-0.000172,24.018916,-0.0077,1.380
8130.00,7.498397,25.02425,-0.000174,24.018972,-0.0077,1.380
8132.00,7.498107,25.02416,-0.000172,24.018338,-0.0077,1.380
8134.00,7.497309,25.02373,-0.000173,24.018211,-0.0077,1.380
8136.00,7.496859,25.02391,-0.000174,24.019132,-0.0077,1.380
8138.00,7.497437,25.02401,-0.000172,24.018252,-0.0077,1.379
8140.00,7.497564,25.02404,-0.000172,24.019171,-0.0076,1.379
8142.00,7.498685,25.02475,-0.000171,24.018053,-0.0077,1.380
8144.00,7.499616,25.02431,-0.000174,24.018231,-0.0077,1.380
8146.00,7.499379,25.02449,-0.000173,24.018245,-0.0077,1.380
8148.00,7.499091,25.02462,-0.000172,24.018209,-0.0077,1.380
8150.00,7.499106,25.02488,-0.000173,24.018568,-0.0077,1.380
8152.00,7.499745,25.02524,-0.000174,24.018573,-0.0077,1.380
8154.00,7.499658,25.02489,-0.000174,24.018718,-0.0077,1.380
8156.00,7.499496,25.02381,-0.000174,24.018600,-0.0077,1.381
8158.00,7.498089,25.02418,-0.000173,24.018397,-0.0077,1.380
8160.00,7.498434,25.02403,-0.000172,24.018142,-0.0077,1.379
8162.00,7.497854,25.02389,-0.000171,24.019335,-0.0077,1.381
8164.00,7.497714,25.02411,-0.000173,24.018981,-0.0077,1.379
8166.00,7.496814,25.02410,-0.000172,24.018785,-0.0077,1.379
8168.00,7.496079,25.02484,-0.000171,24.018847,-0.0077,1.379
8170.00,7.495923,25.02526,-0.000172,24.018776,-0.0077,1.380
8172.00,7.496514,25.02540,-0.000172,24.019093,-0.0077,1.380
8174.00,7.497161,25.02487,-0.000173,24.018497,-0.0077,1.380
8176.00,7.497723,25.02539,-0.000173,24.018151,-0.0077,1.380
8178.00,7.497722,25.02472,-0.000173,24.018599,-0.0077,1.380
8180.00,7.496838,25.02513,-0.000174,24.019162,-0.0077,1.380
8182.00,7.496602,25.02567,-0.000174,24.018657,-0.0077,1.380
8184.00,7.496533,25.02576,-0.000174,24.018620,-0.0077,1.380
8186.00,7.497109,25.02611,-0.000173,24.018751,-0.0077,1.380
8188.00,7.497903,25.02608,-0.000173,24.018149,-0.0077,1.380
8190.00,7.498872,25.02591,-0.000172,24.018367,-0.0077,1.380
8192.00,7.498519,25.02512,-0.000172,24.019442,-0.0077,1.380
8194.00,7.498732,25.02521,-0.000173,24.019213,-0.0077,1.380
8196.00,7.498024,25.02575,-0.000173,24.018927,-0.0077,1.381
8198.00,7.497681,25.02615,-0.000173,24.018996,-0.0077,1.381
8200.00,7.498121,25.02583,-0.000174,24.018544,-0.0077,1.381
8202.00,7.497947,25.02526,-0.000173,24.018796,-0.0077,1.380
8204.00,7.497572,25.02468,-0.000172,24.018956,-0.0077,1.379
8206.00,7.497258,25.02495,-0.000173,24.018814,-0.0077,1.380
8208.00,7.498088,25.02645,-0.000172,24.019099,-0.0077,1.381
8210.00,7.497859,25.02561,-0.000172,24.018595,-0.0077,1.380
8212.00,7.497723,25.02566,-0.000172,24.018631,-0.0077,1.380
8214.00,7.498022,25.02547,-0.000173,24.018570,-0.0077,1.380
8216.00,7.497751,25.02483,-0.000173,24.018343,-0.0077,1.381
8218.00,7.497439,25.02554,-0.000173,24.018421,-0.0077,1.380
8220.00,7.495843,25.02496,-0.000172,24.018415,-0.0077,1.380
8222.00,7.496348,25.02426,-0.000172,24.018718,-0.0077,1.380
8224.00,7.496317,25.02509,-0.000171,24.018709,-0.0077,1.381
8226.00,7.496198,25.02478,-0.000173,24.018386,-0.0077,1.381
8228.00,7.496003,25.02485,-0.000174,24.019055,-0.0077,1.380
8230.00,7.495394,25.02506,-0.000172,24.018386,-0.0077,1.380
8232.00,7.495296,25.02542,-0.000173,24.018526,-0.0077,1.380
8234.00,7.495754,25.02499,-0.000173,24.018357,-0.0077,1.380
8236.00,7.496031,25.02481,-0.000174,24.018428,-0.0077,1.380
8238.00,7.494801,25.02478,-0.000173,24.019006,-0.0077,1.380
8240.00,7.494430,25.02527,-0.000173,24.018619,-0.0077,1.380
8242.00,7.494550,25.02566,-0.000173,24.018278,-0.0077,1.380
8244.00,7.493970,25.02546,-0.000173,24.017993,-0.0077,1.380
8246.00,7.495042,25.02431,-0.000173,24.018421,-0.0077,1.380
8248.00,7.495621,25.02464,-0.000173,24.018615,-0.0077,1.380
8250.00,7.495659,25.02554,-0.000173,24.018457,-0.0077,1.381
8252.00,7.496557,25.02534,-0.000172,24.018154,-0.0077,1.381
8254.00,7.497502,25.02574,-0.000175,24.018015,-0.0077,1.381
8256.00,7.497910,25.02606,-0.000174,24.018316,-0.0077,1.381
8258.00,7.498801,25.02579,-0.000173,24.018361,-0.0077,1.381
8260.00,7.498851,25.02492,-0.000173,24.019008,-0.0077,1.381
8262.00,7.498909,25.02527,-0.000174,24.018903,-0.0077,1.380
8264.00,7.498754,25.02543,-0.000174,24.018609,-0.0077,1.380
8266.00,7.498423,25.02588,-0.000173,24.018448,-0.0077,1.380
8268.00,7.496818,25.02590,-0.000173,24.018820,-0.0077,1.380
8270.00,7.495696,25.02530,-0.000174,24.018840,-0.0077,1.380
8272.00,7.494973,25.02526,-0.000174,24.018076,-0.0077,1.380
8274.00,7.494520,25.02501,-0.000173,24.018105,-0.0077,1.380
8276.00,7.494315,25.02465,-0.000173,24.018502,-0.0077,1.381
8278.00,7.494652,25.02435,-0.000173,24.018635,-0.0077,1.380
8280.00,7.495205,25.02499,-0.000174,24.018481,-0.0077,1.381
8282.00,7.494729,25.02515,-0.000173,24.018231,-0.0077,1.381
8284.00,7.495154,25.02490,-0.000174,24.018290,-0.0077,1.381
8286.00,7.494689,25.02451,-0.000174,24.018455,-0.0077,1.381
8288.00,7.494271,25.02478,-0.000173,24.018506,-0.0077,1.380
8290.00,7.494379,25.02501,-0.000173,24.018397,-0.0077,1.380
8292.00,7.494235,25.02511,-0.000173,24.018394,-0.0077,1.380
8294.00,7.494415,25.02521,-0.000175,24.018541,-0.0077,1.380
8296.00,7.494343,25.02482,-0.000174,24.018660,-0.0077,1.381
8298.00,7.494422,25.02593,-0.000174,24.018597,-0.0077,1.381
8300.00,7.494243,25.02507,-0.000174,24.018680,-0.0077,1.381
8302.00,7.494961,25.02455,-0.000174,24.018008,-0.0077,1.381
8304.00,7.495339,25.02536,-0.000174,24.017854,-0.0077,1.381
8306.00,7.495991,25.02557,-0.000174,24.018173,-0.0077,1.381
8308.00,7.497196,25.02520,-0.000174,24.018194,-0.0077,1.380
8310.00,7.497899,25.02517,-0.000173,24.018231,-0.0077,1.381
8312.00,7.497664,25.02517,-0.000173,24.017451,-0.0077,1.381
8314.00,7.498017,25.02480,-0.000173,24.017843,-0.0077,1.381
8316.00,7.498335,25.02472,-0.000173,24.018399,-0.0077,1.381
8318.00,7.498270,25.02433,-0.000174,24.018202,-0.0077,1.381
8320.00,7.497354,25.02419,-0.000173,24.018042,-0.0077,1.381
8322.00,7.497319,25.02469,-0.000173,24.018724,-0.0077,1.381
8324.00,7.496921,25.02478,-0.000174,24.018154,-0.0077,1.380
8326.00,7.496905,25.02408,-0.000173,24.018265,-0.0077,1.380
8328.00,7.496367,25.02418,-0.000174,24.018218,-0.0077,1.381
8330.00,7.495305,25.02469,-0.000174,24.018263,-0.0077,1.380
8332.00,7.494194,25.02497,-0.000173,24.018055,-0.0077,1.380
8334.00,7.493657,25.02509,-0.000172,24.018321,-0.0077,1.381
8336.00,7.493207,25.02517,-0.000174,24.018412,-0.0077,1.381
8338.00,7.492886,25.02454,-0.000174,24.017799,-0.0077,1.381
8340.00,7.493243,25.02490,-0.000172,24.017857,-0.0078,1.380
8342.00,7.494141,25.02418,-0.000174,24.018008,-0.0077,1.381
8344.00,7.494453,25.02433,-0.000174,24.018619,-0.0077,1.380
8346.00,7.495035,25.02413,-0.000175,24.018060,-0.0077,1.381
8348.00,7.495159,25.02485,-0.000174,24.017999,-0.0077,1.380
8350.00,7.495248,25.02553,-0.000173,24.018443,-0.0077,1.381
8352.00,7.495687,25.02548,-0.000174,24.018167,-0.0077,1.381
8354.00,7.496591,25.02488,-0.000173,24.018338,-0.0077,1.381
8356.00,7.497225,25.02440,-0.000173,24.018504,-0.0077,1.381
8358.00,7.497882,25.02479,-0.000174,24.017877,-0.0077,1.380
8360.00,7.497785,25.02458,-0.000173,24.018512,-0.0077,1.380
8362.00,7.496914,25.02430,-0.000173,24.017616,-0.0077,1.381
8364.00,7.497507,25.02473,-0.000173,24.018270,-0.0077,1.381
8366.00,7.497514,25.02439,-0.000174,24.018653,-0.0077,1.381
8368.00,7.496297,25.02479,-0.000175,24.018367,-0.0077,1.381
8370.00,7.495983,25.02485,-0.000174,24.018749,-0.0077,1.381
8372.00,7.495824,25.02448,-0.000174,24.018803,-0.0077,1.381
8374.00,7.496020,25.02465,-0.000174,24.018367,-0.0077,1.381
8376.00,7.496493,25.02381,-0.000173,24.018515,-0.0077,1.381
8378.00,7.496285,25.02483,-0.000173,24.018542,-0.0077,1.381
8380.00,7.496020,25.02481,-0.000174,24.018959,-0.0077,1.381
8382.00,7.496010,25.02428,-0.000174,24.018009,-0.0077,1.380
8384.00,7.496040,25.02392,-0.000174,24.017808,-0.0077,1.381
8386.00,7.495416,25.02417,-0.000173,24.018254,-0.0077,1.381
8388.00,7.495206,25.02474,-0.000173,24.018038,-0.0077,1.380
8390.00,7.495215,25.02411,-0.000174,24.018713,-0.0077,1.380
8392.00,7.495143,25.02426,-0.000172,24.018617,-0.0077,1.381
8394.00,7.495308,25.02453,-0.000173,24.017767,-0.0077,1.381
8396.00,7.495469,25.02446,-0.000173,24.018938,-0.0077,1.381
8398.00,7.495097,25.02460,-0.000173,24.018878,-0.0077,1.381
8400.00,7.495751,25.02482,-0.000173,24.018568,-0.0077,1.381
8402.00,7.496203,25.02469,-0.000174,24.018191,-0.0077,1.381
@14,12.0000,24.0
8404.00,7.496637,25.02526,-0.000174,24.018359,-0.0077,1.380
8406.00,7.493300,25.02458,-0.000173,24.018593,-0.0077,1.381
8408.00,7.485999,25.02450,-0.000172,24.018807,-0.0077,1.380
8410.00,7.475356,25.02508,-0.000172,24.018486,-0.0077,1.380
8412.00,7.460448,25.02513,-0.000171,24.018838,-0.0076,1.379
8414.00,7.446370,25.02543,-0.000172,24.018455,-0.0077,1.380
8416.00,7.436645,25.02488,-0.000172,24.017897,-0.0077,1.380
8418.00,7.430450,25.02463,-0.000173,24.018381,-0.0077,1.382
8420.00,7.424602,25.02354,-0.000174,24.018078,-0.0077,1.382
8422.00,7.418243,25.02352,-0.000174,24.018261,-0.0077,1.382
8424.00,7.413300,25.02335,-0.000174,24.018185,-0.0077,1.381
8426.00,7.409273,25.02327,-0.000173,24.018365,-0.0077,1.381
8428.00,7.406118,25.02370,-0.000173,24.018167,-0.0078,1.382
8430.00,7.405858,25.02392,-0.000175,24.017690,-0.0077,1.382
8432.00,7.412258,25.02359,-0.000174,24.018267,-0.0077,1.383
8434.00,7.424490,25.02335,-0.000176,24.017830,-0.0077,1.383
8436.00,7.439171,25.02364,-0.000175,24.019325,-0.0077,1.383
8438.00,7.452777,25.02435,-0.000174,24.018972,-0.0077,1.382
8440.00,7.462489,25.02401,-0.000173,24.018390,-0.0077,1.381
8442.00,7.467740,25.02448,-0.000172,24.017960,-0.0077,1.381
8444.00,7.469583,25.02407,-0.000173,24.017991,-0.0077,1.381
8446.00,7.471498,25.02405,-0.000173,24.017924,-0.0077,1.381
8448.00,7.473831,25.02328,-0.000172,24.018925,-0.0077,1.381
8450.00,7.473880,25.02477,-0.000172,24.018669,-0.0077,1.381
8452.00,7.473764,25.02405,-0.000172,24.017970,-0.0077,1.381
8454.00,7.473354,25.02433,-0.000172,24.017877,-0.0077,1.382
8456.00,7.473391,25.02425,-0.000173,24.018483,-0.0077,1.381
8458.00,7.475155,25.02509,-0.000174,24.018582,-0.0077,1.381
8460.00,7.477702,25.02422,-0.000174,24.018057,-0.0077,1.381
8462.00,7.479136,25.02402,-0.000173,24.018541,-0.0077,1.381
8464.00,7.479822,25.02446,-0.000173,24.018363,-0.0077,1.380
8466.00,7.481977,25.02461,-0.000173,24.018361,-0.0077,1.381
8468.00,7.484915,25.02491,-0.000173,24.018165,-0.0077,1.381
8470.00,7.487033,25.02471,-0.000173,24.019097,-0.0077,1.381
8472.00,7.487809,25.02503,-0.000173,24.018464,-0.0077,1.381
8474.00,7.489432,25.02574,-0.000173,24.018178,-0.0077,1.380
8476.00,7.491203,25.02575,-0.000173,24.018095,-0.0077,1.380
8478.00,7.492329,25.02534,-0.000173,24.018834,-0.0077,1.381
8480.00,7.493310,25.02533,-0.000172,24.018122,-0.0077,1.381
8482.00,7.493791,25.02571,-0.000174,24.017892,-0.0077,1.381
8484.00,7.494362,25.02518,-0.000174,24.018673,-0.0077,1.381
8486.00,7.494284,25.02532,-0.000174,24.018263,-0.0077,1.381
8488.00,7.493906,25.02546,-0.000173,24.018138,-0.0077,1.381
8490.00,7.493847,25.02464,-0.000173,24.018870,-0.0077,1.381
8492.00,7.494619,25.02453,-0.000174,24.018437,-0.0077,1.380
8494.00,7.494434,25.02503,-0.000173,24.018452,-0.0077,1.380
8496.00,7.493993,25.02562,-0.000172,24.017962,-0.0077,1.380
8498.00,7.493393,25.02545,-0.000172,24.018570,-0.0077,1.381
8500.00,7.493275,25.02450,-0.000173,24.018918,-0.0077,1.381
8502.00,7.494435,25.02477,-0.000174,24.018945,-0.0077,1.381
8504.00,7.495460,25.02508,-0.000173,24.018918,-0.0077,1.381
8506.00,7.496071,25.02501,-0.000173,24.018512,-0.0077,1.381
8508.00,7.496839,25.02528,-0.000173,24.018841,-0.0077,1.381
8510.00,7.498163,25.02438,-0.000173,24.018957,-0.0077,1.381
8512.00,7.497979,25.02447,-0.000173,24.018522,-0.0077,1.381
8514.00,7.498320,25.02546,-0.000172,24.018695,-0.0077,1.381
8516.00,7.499046,25.02549,-0.000172,24.018622,-0.0077,1.381
8518.00,7.499217,25.02524,-0.000172,24.018744,-0.0077,1.381
8520.00,7.497666,25.02488,-0.000172,24.018241,-0.0077,1.381
8522.00,7.497263,25.02429,-0.000172,24.018490,-0.0077,1.381
8524.00,7.498741,25.02509,-0.000173,24.018747,-0.0077,1.381
8526.00,7.498168,25.02609,-0.000173,24.018997,-0.0077,1.381
8528.00,7.497247,25.02580,-0.000173,24.018464,-0.0077,1.381
8530.00,7.497795,25.02543,-0.000172,24.018631,-0.0077,1.381
8532.00,7.498197,25.02582,-0.000172,24.018100,-0.0076,1.381
8534.00,7.498257,25.02604,-0.000172,24.017926,-0.0077,1.381
8536.00,7.498533,25.02640,-0.000173,24.018245,-0.0077,1.382
8538.00,7.498947,25.02554,-0.000173,24.018425,-0.0077,1.382
8540.00,7.499428,25.02560,-0.000173,24.019037,-0.0077,1.381
8542.00,7.499729,25.02574,-0.000173,24.018597,-0.0077,1.381
8544.00,7.499892,25.02601,-0.000173,24.019313,-0.0077,1.381
8546.00,7.500324,25.02633,-0.000173,24.019385,-0.0077,1.381
8548.00,7.499829,25.02619,-0.000173,24.018336,-0.0077,1.381
8550.00,7.499691,25.02530,-0.000173,24.018305,-0.0076,1.381
8552.00,7.499545,25.02571,-0.000172,24.018579,-0.0077,1.382
8554.00,7.499424,25.02517,-0.000173,24.018441,-0.0077,1.382
8556.00,7.498445,25.02515,-0.000171,24.018642,-0.0077,1.381
8558.00,7.498046,25.02587,-0.000173,24.018767,-0.0077,1.381
8560.00,7.497475,25.02591,-0.000173,24.018905,-0.0077,1.381
8562.00,7.496548,25.02487,-0.000172,24.018405,-0.0077,1.381
8564.00,7.496149,25.02546,-0.000172,24.018441,-0.0077,1.382
8566.00,7.496739,25.02641,-0.000173,24.018408,-0.0077,1.382
8568.00,7.497452,25.02693,-0.000171,24.018386,-0.0077,1.381
8570.00,7.497492,25.02636,-0.000171,24.018492,-0.0077,1.381
8572.00,7.496976,25.02638,-0.000173,24.018185,-0.0077,1.381
8574.00,7.496795,25.02538,-0.000172,24.019041,-0.0077,1.381
8576.00,7.496816,25.02477,-0.000173,24.018735,-0.0076,1.382
8578.00,7.496325,25.02593,-0.000174,24.018655,-0.0077,1.381
8580.00,7.496541,25.02589,-0.000173,24.018165,-0.0077,1.382
8582.00,7.495880,25.02586,-0.000173,24.018501,-0.0077,1.382
8584.00,7.494340,25.02640,-0.000173,24.019251,-0.0077,1.381
8586.00,7.492918,25.02579,-0.000173,24.018921,-0.0077,1.381
8588.00,7.493230,25.02588,-0.000173,24.018490,-0.0077,1.382
8590.00,7.494029,25.02569,-0.000173,24.018936,-0.0077,1.382
8592.00,7.494550,25.02630,-0.000173,24.018441,-0.0077,1.381
8594.00,7.495063,25.02636,-0.000173,24.019093,-0.0077,1.381
8596.00,7.495641,25.02601,-0.000173,24.019280,-0.0077,1.382
8598.00,7.496514,25.02620,-0.000173,24.019028,-0.0077,1.382
8600.00,7.496530,25.02628,-0.000173,24.018774,-0.0077,1.381
8602.00,7.496152,25.02595,-0.000173,24.018356,-0.0077,1.381
8604.00,7.496639,25.02593,-0.000172,24.019179,-0.0077,1.381
8606.00,7.497049,25.02634,-0.000172,24.018388,-0.0077,1.382
8608.00,7.498402,25.02568,-0.000173,24.018588,-0.0077,1.382
8610.00,7.497329,25.02542,-0.000173,24.018024,-0.0077,1.382
8612.00,7.496262,25.02532,-0.000173,24.018921,-0.0077,1.382
8614.00,7.495917,25.02529,-0.000173,24.018281,-0.0077,1.382
8616.00,7.496450,25.02499,-0.000174,24.018348,-0.0077,1.382
8618.00,7.496369,25.02473,-0.000174,24.018376,-0.0077,1.382
8620.00,7.496845,25.02506,-0.000174,24.018443,-0.0077,1.381
8622.00,7.497051,25.02532,-0.000173,24.018689,-0.0077,1.382
8624.00,7.497303,25.02559,-0.000173,24.018635,-0.0077,1.381
8626.00,7.497536,25.02536,-0.000172,24.018167,-0.0077,1.382
8628.00,7.497207,25.02540,-0.000174,24.018307,-0.0077,1.382
8630.00,7.497055,25.02467,-0.000174,24.018611,-0.0077,1.382
8632.00,7.497369,25.02547,-0.000173,24.018359,-0.0077,1.382
8634.00,7.497425,25.02602,-0.000172,24.017803,-0.0077,1.382
8636.00,7.497435,25.02550,-0.000173,24.018341,-0.0077,1.382
8638.00,7.497663,25.02493,-0.000173,24.018075,-0.0076,1.381
8640.00,7.497247,25.02518,-0.000173,24.018707,-0.0077,1.382
8642.00,7.497515,25.02492,-0.000173,24.018276,-0.0077,1.382
8644.00,7.496982,25.02543,-0.000174,24.018015,-0.0077,1.382
8646.00,7.497404,25.02543,-0.000173,24.018865,-0.0076,1.381
8648.00,7.497043,25.02556,-0.000173,24.018807,-0.0077,1.382
8650.00,7.496109,25.02501,-0.000174,24.018843,-0.0077,1.382
8652.00,7.495190,25.02523,-0.000175,24.018651,-0.0077,1.382
8654.00,7.495234,25.02508,-0.000174,24.018354,-0.0077,1.382
8656.00,7.495923,25.02502,-0.000173,24.018299,-0.0077,1.382
8658.00,7.495787,25.02520,-0.000173,24.018492,-0.0077,1.382
8660.00,7.494931,25.02516,-0.000173,24.018299,-0.0077,1.382
8662.00,7.495077,25.02516,-0.000173,24.018749,-0.0077,1.382
8664.00,7.494915,25.02564,-0.000173,24.018307,-0.0077,1.382
8666.00,7.495458,25.02593,-0.000172,24.018517,-0.0077,1.382
8668.00,7.495969,25.02581,-0.000172,24.019006,-0.0077,1.381
8670.00,7.495210,25.02544,-0.000172,24.018787,-0.0077,1.381
8672.00,7.495581,25.02582,-0.000173,24.018252,-0.0077,1.382
8674.00,7.496022,25.02695,-0.000174,24.018762,-0.0077,1.382
8676.00,7.495762,25.02639,-0.000174,24.018305,-0.0077,1.382
8678.00,7.495144,25.02621,-0.000174,24.018638,-0.0077,1.381
8680.00,7.495183,25.02616,-0.000173,24.018408,-0.0077,1.381
8682.00,7.494513,25.02595,-0.000172,24.018584,-0.0077,1.381
8684.00,7.493410,25.02623,-0.000172,24.019045,-0.0077,1.382
8686.00,7.493837,25.02533,-0.000173,24.018916,-0.0077,1.382
8688.00,7.494016,25.02518,-0.000172,24.017975,-0.0077,1.382
8690.00,7.493632,25.02508,-0.000173,24.017995,-0.0077,1.382
8692.00,7.492576,25.02595,-0.000173,24.019034,-0.0077,1.382
8694.00,7.492765,25.02580,-0.000174,24.018133,-0.0077,1.382
8696.00,7.492820,25.02572,-0.000175,24.018658,-0.0077,1.382
8698.00,7.493082,25.02505,-0.000172,24.019478,-0.0077,1.381
8700.00,7.493659,25.02533,-0.000174,24.017968,-0.0077,1.382
8702.00,7.493033,25.02594,-0.000174,24.018372,-0.0077,1.382
8704.00,7.493655,25.02532,-0.000173,24.017852,-0.0077,1.382
8706.00,7.494090,25.02466,-0.000174,24.018680,-0.0077,1.382
8708.00,7.494238,25.02507,-0.000173,24.018754,-0.0077,1.382
8710.00,7.494239,25.02476,-0.000173,24.018727,-0.0077,1.382
8712.00,7.493563,25.02502,-0.000174,24.018069,-0.0078,1.382
8714.00,7.494923,25.02453,-0.000174,24.018452,-0.0077,1.382
8716.00,7.495272,25.02504,-0.000173,24.018938,-0.0077,1.382
8718.00,7.495607,25.02457,-0.000173,24.018290,-0.0077,1.382
8720.00,7.495545,25.02420,-0.000172,24.018860,-0.0077,1.382
8722.00,7.495160,25.02458,-0.000172,24.018649,-0.0077,1.381
8724.00,7.495789,25.02462,-0.000173,24.018392,-0.0077,1.382
8726.00,7.495558,25.02491,-0.000173,24.018533,-0.0077,1.382
8728.00,7.495898,25.02420,-0.000171,24.018238,-0.0077,1.382
8730.00,7.495440,25.02477,-0.000173,24.018115,-0.0077,1.382
8732.00,7.495075,25.02416,-0.000173,24.018033,-0.0077,1.382
8734.00,7.494425,25.02328,-0.000174,24.018058,-0.0077,1.382
8736.00,7.494436,25.02397,-0.000174,24.018695,-0.0077,1.383
8738.00,7.494372,25.02426,-0.000174,24.018193,-0.0077,1.382
8740.00,7.493922,25.02465,-0.000174,24.018448,-0.0077,1.382
8742.00,7.494768,25.02360,-0.000173,24.018020,-0.0077,1.382
8744.00,7.496116,25.02343,-0.000173,24.017728,-0.0077,1.382
8746.00,7.495268,25.02401,-0.000173,24.018794,-0.0077,1.382
8748.00,7.495264,25.02454,-0.000173,24.017708,-0.0076,1.382
8750.00,7.495405,25.02493,-0.000174,24.018840,-0.0077,1.381
8752.00,7.495355,25.02486,-0.000172,24.018269,-0.0077,1.382
8754.00,7.495436,25.02459,-0.000172,24.018390,-0.0077,1.382
8756.00,7.494783,25.02405,-0.000173,24.018107,-0.0077,1.382
8758.00,7.494736,25.02527,-0.000172,24.018033,-0.0077,1.382
8760.00,7.495406,25.02400,-0.000174,24.018508,-0.0077,1.382
8762.00,7.494824,25.02405,-0.000173,24.018051,-0.0077,1.381
8764.00,7.494039,25.02408,-0.000175,24.018044,-0.0077,1.382
8766.00,7.493008,25.02372,-0.000174,24.018256,-0.0077,1.382
8768.00,7.493023,25.02389,-0.000172,24.018608,-0.0077,1.382
8770.00,7.493613,25.02405,-0.000175,24.018062,-0.0077,1.382
8772.00,7.492274,25.02325,-0.000174,24.018241,-0.0077,1.382
8774.00,7.491533,25.02340,-0.000174,24.019079,-0.0077,1.382
8776.00,7.491313,25.02401,-0.000175,24.017979,-0.0077,1.382
8778.00,7.491197,25.02461,-0.000175,24.018084,-0.0077,1.381
8780.00,7.491701,25.02498,-0.000173,24.018278,-0.0077,1.382
8782.00,7.492329,25.02438,-0.000174,24.018648,-0.0077,1.382
8784.00,7.492706,25.02486,-0.000174,24.018553,-0.0077,1.382
8786.00,7.493322,25.02497,-0.000173,24.018278,-0.0077,1.382
8788.00,7.493655,25.02536,-0.000173,24.018566,-0.0077,1.381
8790.00,7.492879,25.02606,-0.000174,24.018622,-0.0077,1.383
8792.00,7.492077,25.02550,-0.000172,24.018227,-0.0077,1.382
8794.00,7.493379,25.02465,-0.000173,24.018577,-0.0077,1.382
8796.00,7.493703,25.02495,-0.000174,24.018330,-0.0077,1.382
8798.00,7.493945,25.02469,-0.000174,24.018459,-0.0077,1.382
8800.00,7.493753,25.02437,-0.000173,24.019050,-0.0077,1.382
8802.00,7.492593,25.02481,-0.000174,24.018417,-0.0077,1.382
8804.00,7.492616,25.02404,-0.000171,24.017960,-0.0077,1.382
8806.00,7.493579,25.02369,-0.000171,24.018513,-0.0077,1.382
8808.00,7.493261,25.02359,-0.000173,24.018377,-0.0077,1.382
8810.00,7.493020,25.02478,-0.000174,24.018479,-0.0077,1.383
8812.00,7.492873,25.02491,-0.000174,24.018914,-0.0077,1.383
8814.00,7.492575,25.02395,-0.000173,24.017723,-0.0077,1.382
8816.00,7.492300,25.02390,-0.000172,24.018847,-0.0077,1.382
8818.00,7.492128,25.02432,-0.000173,24.018635,-0.0076,1.383
8820.00,7.492290,25.02551,-0.000172,24.018238,-0.0077,1.382
8822.00,7.493004,25.02447,-0.000172,24.018841,-0.0077,1.382
8824.00,7.493321,25.02425,-0.000172,24.018870,-0.0077,1.381
8826.00,7.492991,25.02398,-0.000172,24.019064,-0.0077,1.382
8828.00,7.492896,25.02451,-0.000172,24.018396,-0.0076,1.382
8830.00,7.493958,25.02410,-0.000173,24.018515,-0.0077,1.382
8832.00,7.493494,25.02400,-0.000174,24.018831,-0.0077,1.382
8834.00,7.493211,25.02456,-0.000175,24.018124,-0.0077,1.383
8836.00,7.493243,25.02499,-0.000174,24.018876,-0.0077,1.382
8838.00,7.493888,25.02447,-0.000173,24.018084,-0.0077,1.383
8840.00,7.494488,25.02454,-0.000172,24.018240,-0.0077,1.382
8842.00,7.494575,25.02470,-0.000173,24.018754,-0.0077,1.382
8844.00,7.494678,25.02404,-0.000174,24.018689,-0.0077,1.382
8846.00,7.494995,25.02444,-0.000173,24.018539,-0.0077,1.382
8848.00,7.494110,25.02494,-0.000172,24.019108,-0.0077,1.382
8850.00,7.494014,25.02400,-0.000170,24.018428,-0.0077,1.382
8852.00,7.494071,25.02489,-0.000172,24.018793,-0.0077,1.382
8854.00,7.493695,25.02536,-0.000173,24.018836,-0.0077,1.382
8856.00,7.493648,25.02494,-0.000173,24.018990,-0.0077,1.382
8858.00,7.493013,25.02507,-0.000172,24.019286,-0.0077,1.382
8860.00,7.492879,25.02482,-0.000173,24.018343,-0.0077,1.382
8862.00,7.492968,25.02502,-0.000172,24.018622,-0.0077,1.382
8864.00,7.491906,25.02465,-0.000172,24.018290,-0.0077,1.382
8866.00,7.491433,25.02435,-0.000173,24.018513,-0.0077,1.382
8868.00,7.491412,25.02468,-0.000172,24.019474,-0.0077,1.382
8870.00,7.492369,25.02436,-0.000172,24.019208,-0.0077,1.382
8872.00,7.493090,25.02419,-0.000173,24.018241,-0.0077,1.382
8874.00,7.492015,25.02492,-0.000172,24.019258,-0.0077,1.382
8876.00,7.492162,25.02507,-0.000171,24.019360,-0.0076,1.382
8878.00,7.492313,25.02537,-0.000173,24.018165,-0.0077,1.382
8880.00,7.492491,25.02503,-0.000172,24.018466,-0.0077,1.382
8882.00,7.492423,25.02442,-0.000173,24.018678,-0.0077,1.382
8884.00,7.492781,25.02485,-0.000172,24.019010,-0.0077,1.382
8886.00,7.493736,25.02515,-0.000173,24.018580,-0.0077,1.382
8888.00,7.495249,25.02397,-0.000173,24.018600,-0.0077,1.382
8890.00,7.495159,25.02459,-0.000173,24.018546,-0.0077,1.382
8892.00,7.494600,25.02489,-0.000173,24.018539,-0.0076,1.382
8894.00,7.494574,25.02515,-0.000173,24.017937,-0.0077,1.383
8896.00,7.494007,25.02538,-0.000171,24.018918,-0.0077,1.382
8898.00,7.492941,25.02421,-0.000172,24.018860,-0.0077,1.382
8900.00,7.491837,25.02467,-0.000172,24.019010,-0.0077,1.382
8902.00,7.491848,25.02400,-0.000172,24.018856,-0.0077,1.383
8904.00,7.491727,25.02449,-0.000173,24.018720,-0.0077,1.383
8906.00,7.492408,25.02527,-0.000174,24.019306,-0.0076,1.383
8908.00,7.492359,25.02560,-0.000172,24.018722,-0.0077,1.382
8910.00,7.491709,25.02487,-0.000173,24.018550,-0.0076,1.382
8912.00,7.492087,25.02513,-0.000173,24.018979,-0.0076,1.382
8914.00,7.491503,25.02518,-0.000172,24.018885,-0.0077,1.382
8916.00,7.491373,25.02513,-0.000172,24.019005,-0.0077,1.383
8918.00,7.490655,25.02494,-0.000172,24.018648,-0.0077,1.383
8920.00,7.490563,25.02514,-0.000174,24.018624,-0.0076,1.383
8922.00,7.491176,25.02542,-0.000173,24.018878,-0.0077,1.382
8924.00,7.489644,25.02500,-0.000172,24.018615,-0.0077,1.383
8926.00,7.489350,25.02497,-0.000173,24.018347,-0.0077,1.382
8928.00,7.489621,25.02505,-0.000171,24.018932,-0.0077,1.382
8930.00,7.490912,25.02583,-0.000172,24.018822,-0.0076,1.383
8932.00,7.491322,25.02529,-0.000172,24.018613,-0.0076,1.382
8934.00,7.490801,25.02455,-0.000172,24.018419,-0.0076,1.382
8936.00,7.490849,25.02457,-0.000172,24.018611,-0.0076,1.382
8938.00,7.491260,25.02547,-0.000173,24.018608,-0.0077,1.383
8940.00,7.491294,25.02587,-0.000173,24.018965,-0.0076,1.383
8942.00,7.492236,25.02510,-0.000173,24.018390,-0.0076,1.383
8944.00,7.492918,25.02510,-0.000173,24.018401,-0.0077,1.382
8946.00,7.492967,25.02522,-0.000172,24.018907,-0.0077,1.383
8948.00,7.493687,25.02557,-0.000174,24.018604,-0.0077,1.382
8950.00,7.494847,25.02608,-0.000172,24.019119,-0.0077,1.383
8952.00,7.494613,25.02585,-0.000174,24.018707,-0.0077,1.383
8954.00,7.493903,25.02480,-0.000172,24.018214,-0.0077,1.383
8956.00,7.494069,25.02467,-0.000172,24.017796,-0.0077,1.382
8958.00,7.493505,25.02483,-0.000173,24.018444,-0.0077,1.383
8960.00,7.493553,25.02517,-0.000172,24.018778,-0.0077,1.383
8962.00,7.493649,25.02513,-0.000173,24.018232,-0.0077,1.383
8964.00,7.493926,25.02556,-0.000173,24.018809,-0.0077,1.383
8966.00,7.492666,25.02593,-0.000173,24.018845,-0.0077,1.383
8968.00,7.492518,25.02553,-0.000173,24.018176,-0.0077,1.382
8970.00,7.491959,25.02580,-0.000173,24.018715,-0.0077,1.382
8972.00,7.491018,25.02588,-0.000172,24.018212,-0.0077,1.382
8974.00,7.490420,25.02630,-0.000171,24.018314,-0.0077,1.383
8976.00,7.491030,25.02630,-0.000173,24.018432,-0.0077,1.383
8978.00,7.491870,25.02584,-0.000173,24.018448,-0.0077,1.383
8980.00,7.491718,25.02612,-0.000173,24.018793,-0.0077,1.382
8982.00,7.491873,25.02616,-0.000172,24.018794,-0.0077,1.383
8984.00,7.492219,25.02678,-0.000172,24.018528,-0.0077,1.382
8986.00,7.493068,25.02613,-0.000172,24.018185,-0.0077,1.383
8988.00,7.493267,25.02635,-0.000173,24.018945,-0.0077,1.383
8990.00,7.492739,25.02642,-0.000173,24.019030,-0.0077,1.383
8992.00,7.493231,25.02656,-0.000172,24.018405,-0.0076,1.383
8994.00,7.492796,25.02654,-0.000175,24.018180,-0.0077,1.383
8996.00,7.492594,25.02580,-0.000173,24.018669,-0.0076,1.383
8998.00,7.493105,25.02670,-0.000171,24.018941,-0.0077,1.383
9000.00,7.492840,25.02634,-0.000172,24.017812,-0.0077,1.383
9002.00,7.493120,25.02615,-0.000172,24.017902,-0.0076,1.383
@15,12.0000,24.0
9004.00,7.492788,25.02609,-0.000172,24.018684,-0.0076,1.383
9006.00,7.490700,25.02596,-0.000173,24.018885,-0.0077,1.382
9008.00,7.483640,25.02656,-0.000172,24.018994,-0.0077,1.382
9010.00,7.471968,25.02676,-0.000172,24.018285,-0.0077,1.382
9012.00,7.457057,25.02645,-0.000171,24.018629,-0.0077,1.382
9014.00,7.443292,25.02681,-0.000172,24.018947,-0.0077,1.382
9016.00,7.433520,25.02687,-0.000172,24.018517,-0.0077,1.383
9018.00,7.427264,25.02717,-0.000171,24.018760,-0.0076,1.382
9020.00,7.422577,25.02730,-0.000172,24.019084,-0.0076,1.384
9022.00,7.418369,25.02720,-0.000173,24.019224,-0.0076,1.384
9024.00,7.415775,25.02752,-0.000173,24.019043,-0.0076,1.384
9026.00,7.413143,25.02746,-0.000173,24.019396,-0.0076,1.384
9028.00,7.410155,25.02693,-0.000173,24.018537,-0.0076,1.384
9030.00,7.408869,25.02628,-0.000173,24.018945,-0.0077,1.385
9032.00,7.413922,25.02647,-0.000174,24.018987,-0.0077,1.385
9034.00,7.423820,25.02708,-0.000174,24.018620,-0.0076,1.385
9036.00,7.437425,25.02634,-0.000174,24.019043,-0.0076,1.385
9038.00,7.449257,25.02559,-0.000173,24.018606,-0.0076,1.385
9040.00,7.456443,25.02589,-0.000172,24.018890,-0.0076,1.383
9042.00,7.459813,25.02588,-0.000172,24.018829,-0.0077,1.384
9044.00,7.461874,25.02665,-0.000172,24.018448,-0.0077,1.383
9046.00,7.463395,25.02624,-0.000171,24.018571,-0.0077,1.384
9048.00,7.464919,25.02683,-0.000171,24.018483,-0.0077,1.383
9050.00,7.466844,25.02646,-0.000171,24.018392,-0.0077,1.383
9052.00,7.468685,25.02659,-0.000171,24.019070,-0.0077,1.383
9054.00,7.469019,25.02634,-0.000171,24.018952,-0.0076,1.383
9056.00,7.469822,25.02684,-0.000171,24.018637,-0.0076,1.383
9058.00,7.471122,25.02627,-0.000170,24.018675,-0.0076,1.383
9060.00,7.472876,25.02669,-0.000172,24.018845,-0.0076,1.384
9062.00,7.473805,25.02625,-0.000173,24.018444,-0.0076,1.384
9064.00,7.475845,25.02565,-0.000172,24.019026,-0.0076,1.383
9066.00,7.477890,25.02515,-0.000172,24.019315,-0.0076,1.383
9068.00,7.480372,25.02603,-0.000171,24.019173,-0.0076,1.383
9070.00,7.482521,25.02621,-0.000172,24.018889,-0.0076,1.383
9072.00,7.483747,25.02627,-0.000172,24.019168,-0.0076,1.383
9074.00,7.486309,25.02602,-0.000172,24.019277,-0.0077,1.383
9076.00,7.488300,25.02573,-0.000171,24.018769,-0.0077,1.382
9078.00,7.490579,25.02537,-0.000171,24.018432,-0.0076,1.383
9080.00,7.492053,25.02643,-0.000172,24.018457,-0.0077,1.384
9082.00,7.492594,25.02618,-0.000172,24.018386,-0.0077,1.383
9084.00,7.492862,25.02597,-0.000171,24.018852,-0.0077,1.383
9086.00,7.493205,25.02601,-0.000173,24.018620,-0.0076,1.383
9088.00,7.493077,25.02632,-0.000171,24.019108,-0.0077,1.383
9090.00,7.492661,25.02666,-0.000172,24.019008,-0.0077,1.383
9092.00,7.492843,25.02626,-0.000171,24.018410,-0.0077,1.383
9094.00,7.493500,25.02576,-0.000172,24.018283,-0.0077,1.384
9096.00,7.493932,25.02622,-0.000172,24.018548,-0.0077,1.383
9098.00,7.494549,25.02599,-0.000171,24.018876,-0.0077,1.382
9100.00,7.494393,25.02695,-0.000172,24.019110,-0.0077,1.383
9102.00,7.494755,25.02727,-0.000173,24.018403,-0.0077,1.384
9104.00,7.494363,25.02664,-0.000173,24.019016,-0.0077,1.384
9106.00,7.494569,25.02575,-0.000173,24.018938,-0.0077,1.383
9108.00,7.494032,25.02544,-0.000174,24.018936,-0.0076,1.383
9110.00,7.493631,25.02579,-0.000174,24.017999,-0.0076,1.384
9112.00,7.493310,25.02649,-0.000173,24.018580,-0.0076,1.383
9114.00,7.493009,25.02667,-0.000172,24.018399,-0.0077,1.383
9116.00,7.492803,25.02626,-0.000172,24.018638,-0.0077,1.383
9118.00,7.493490,25.02630,-0.000171,24.019316,-0.0077,1.383
9120.00,7.493844,25.02702,-0.000171,24.018825,-0.0077,1.383
9122.00,7.494484,25.02653,-0.000172,24.018517,-0.0077,1.384
9124.00,7.494469,25.02644,-0.000173,24.018861,-0.0077,1.384
9126.00,7.494573,25.02664,-0.000174,24.018653,-0.0077,1.383
9128.00,7.494774,25.02648,-0.000172,24.018637,-0.0077,1.383
9130.00,7.494581,25.02550,-0.000173,24.018787,-0.0077,1.383
9132.00,7.495310,25.02633,-0.000172,24.018013,-0.0077,1.383
9134.00,7.495326,25.02701,-0.000173,24.018035,-0.0077,1.383
9136.00,7.495020,25.02619,-0.000174,24.018553,-0.0077,1.383
9138.00,7.494411,25.02605,-0.000172,24.018664,-0.0077,1.383
9140.00,7.494082,25.02592,-0.000171,24.018930,-0.0077,1.383
9142.00,7.494158,25.02658,-0.000172,24.018419,-0.0077,1.383
9144.00,7.494457,25.02716,-0.000173,24.018968,-0.0076,1.384
9146.00,7.494827,25.02659,-0.000171,24.018696,-0.0077,1.383
9148.00,7.493999,25.02628,-0.000173,24.018881,-0.0077,1.383
9150.00,7.493709,25.02689,-0.000172,24.018887,-0.0077,1.383
9152.00,7.493329,25.02691,-0.000171,24.018863,-0.0077,1.384
9154.00,7.493568,25.02673,-0.000172,24.018619,-0.0077,1.384
9156.00,7.493379,25.02643,-0.000172,24.018584,-0.0077,1.384
9158.00,7.493999,25.02576,-0.000172,24.018570,-0.0076,1.383
9160.00,7.494338,25.02550,-0.000171,24.019066,-0.0077,1.383
9162.00,7.494040,25.02646,-0.000172,24.018814,-0.0077,1.383
9164.00,7.493887,25.02690,-0.000171,24.018825,-0.0076,1.383
9166.00,7.492803,25.02659,-0.000172,24.018095,-0.0077,1.383
9168.00,7.492714,25.02658,-0.000173,24.018954,-0.0077,1.383
9170.00,7.493060,25.02695,-0.000172,24.018716,-0.0076,1.383
9172.00,7.492923,25.02713,-0.000172,24.018454,-0.0077,1.384
9174.00,7.492567,25.02687,-0.000172,24.018961,-0.0077,1.383
9176.00,7.492006,25.02680,-0.000172,24.018872,-0.0077,1.383
9178.00,7.491879,25.02588,-0.000172,24.019008,-0.0077,1.383
9180.00,7.491993,25.02635,-0.000172,24.018941,-0.0077,1.383
9182.00,7.493333,25.02769,-0.000174,24.019083,-0.0076,1.384
9184.00,7.493874,25.02745,-0.000174,24.018379,-0.0077,1.384
9186.00,7.493952,25.02637,-0.000172,24.018702,-0.0077,1.384
9188.00,7.493297,25.02625,-0.000172,24.019159,-0.0077,1.384
9190.00,7.493099,25.02630,-0.000171,24.019130,-0.0077,1.384
9192.00,7.492681,25.02606,-0.000171,24.018912,-0.0077,1.383
9194.00,7.493372,25.02590,-0.000172,24.018729,-0.0076,1.383
9196.00,7.494220,25.02715,-0.000173,24.018814,-0.0076,1.383
9198.00,7.493941,25.02714,-0.000172,24.018836,-0.0076,1.384
9200.00,7.493178,25.02653,-0.000172,24.018912,-0.0076,1.383
9202.00,7.491746,25.02683,-0.000171,24.018881,-0.0076,1.383
9204.00,7.491291,25.02726,-0.000172,24.018470,-0.0076,1.383
9206.00,7.491369,25.02716,-0.000171,24.019106,-0.0076,1.384
9208.00,7.491532,25.02741,-0.000172,24.019617,-0.0077,1.384
9210.00,7.491859,25.02727,-0.000173,24.018370,-0.0077,1.383
9212.00,7.491965,25.02713,-0.000172,24.018590,-0.0077,1.383
9214.00,7.491881,25.02745,-0.000172,24.018412,-0.0077,1.383
9216.00,7.492623,25.02712,-0.000172,24.019055,-0.0076,1.383
9218.00,7.493348,25.02725,-0.000172,24.018274,-0.0076,1.384
9220.00,7.492770,25.02742,-0.000172,24.018776,-0.0076,1.384
9222.00,7.492735,25.02720,-0.000172,24.018120,-0.0077,1.383
9224.00,7.492548,25.02673,-0.000171,24.018245,-0.0077,1.383
9226.00,7.492057,25.02640,-0.000172,24.018535,-0.0077,1.383
9228.00,7.491613,25.02529,-0.000173,24.019117,-0.0077,1.384
9230.00,7.492706,25.02581,-0.000172,24.018457,-0.0077,1.384
9232.00,7.492621,25.02648,-0.000173,24.018575,-0.0077,1.383
9234.00,7.492412,25.02709,-0.000171,24.018825,-0.0077,1.383
9236.00,7.491916,25.02637,-0.000171,24.018600,-0.0077,1.384
9238.00,7.492979,25.02562,-0.000172,24.018348,-0.0077,1.383
9240.00,7.493290,25.02665,-0.000174,24.018887,-0.0077,1.383
9242.00,7.492705,25.02649,-0.000173,24.018522,-0.0076,1.384
9244.00,7.492989,25.02708,-0.000173,24.019095,-0.0076,1.384
9246.00,7.492251,25.02728,-0.000173,24.019650,-0.0077,1.384
9248.00,7.492833,25.02723,-0.000172,24.019331,-0.0077,1.384
9250.00,7.493004,25.02725,-0.000172,24.018573,-0.0076,1.384
9252.00,7.491663,25.02712,-0.000171,24.018102,-0.0076,1.383
9254.00,7.491648,25.02605,-0.000171,24.018700,-0.0077,1.383
9256.00,7.491473,25.02717,-0.000172,24.019124,-0.0076,1.383
9258.00,7.490830,25.02725,-0.000171,24.018711,-0.0076,1.383
9260.00,7.491734,25.02790,-0.000171,24.019340,-0.0076,1.384
9262.00,7.491238,25.02779,-0.000172,24.018816,-0.0077,1.383
9264.00,7.490244,25.02774,-0.000172,24.018814,-0.0077,1.384
9266.00,7.490915,25.02797,-0.000171,24.018805,-0.0076,1.384
9268.00,7.491786,25.02798,-0.000171,24.018597,-0.0076,1.383
9270.00,7.491689,25.02749,-0.000173,24.018604,-0.0076,1.383
9272.00,7.491419,25.02777,-0.000172,24.019625,-0.0076,1.384
9274.00,7.491475,25.02830,-0.000172,24.018916,-0.0077,1.383
9276.00,7.491283,25.02834,-0.000172,24.019028,-0.0077,1.383
9278.00,7.491449,25.02833,-0.000172,24.018863,-0.0077,1.384
9280.00,7.492465,25.02796,-0.000172,24.018881,-0.0076,1.384
9282.00,7.493022,25.02752,-0.000172,24.018840,-0.0076,1.384
9284.00,7.492571,25.02711,-0.000173,24.018985,-0.0077,1.384
9286.00,7.493037,25.02738,-0.000172,24.018609,-0.0076,1.383
9288.00,7.492022,25.02669,-0.000172,24.018892,-0.0077,1.383
9290.00,7.491324,25.02679,-0.000172,24.018798,-0.0077,1.383
9292.00,7.491664,25.02641,-0.000174,24.018827,-0.0077,1.384
9294.00,7.492209,25.02674,-0.000174,24.019329,-0.0076,1.384
9296.00,7.492102,25.02685,-0.000172,24.018657,-0.0077,1.384
9298.00,7.492439,25.02720,-0.000172,24.018468,-0.0076,1.383
9300.00,7.492292,25.02729,-0.000171,24.018858,-0.0077,1.383
9302.00,7.492684,25.02710,-0.000172,24.018405,-0.0077,1.383
9304.00,7.492396,25.02750,-0.000172,24.018852,-0.0077,1.384
9306.00,7.492124,25.02705,-0.000172,24.018941,-0.0077,1.384
9308.00,7.492247,25.02719,-0.000172,24.018628,-0.0077,1.384
9310.00,7.492253,25.02687,-0.000172,24.018905,-0.0077,1.383
9312.00,7.492644,25.02588,-0.000172,24.019251,-0.0077,1.384
9314.00,7.491779,25.02625,-0.000172,24.019353,-0.0076,1.384
9316.00,7.491775,25.02596,-0.000172,24.018626,-0.0077,1.384
9318.00,7.491391,25.02545,-0.000173,24.019063,-0.0076,1.384
9320.00,7.490303,25.02691,-0.000172,24.019538,-0.0077,1.384
9322.00,7.490033,25.02680,-0.000172,24.018619,-0.0077,1.384
9324.00,7.489978,25.02711,-0.000173,24.018258,-0.0077,1.384
9326.00,7.490044,25.02730,-0.000172,24.019122,-0.0077,1.385
9328.00,7.490462,25.02749,-0.000171,24.018551,-0.0076,1.383
9330.00,7.490021,25.02752,-0.000171,24.018635,-0.0077,1.383
9332.00,7.490259,25.02827,-0.000172,24.018553,-0.0077,1.384
9334.00,7.491163,25.02730,-0.000173,24.018870,-0.0076,1.384
9336.00,7.492374,25.02707,-0.000173,24.018903,-0.0077,1.384
9338.00,7.491666,25.02697,-0.000173,24.018448,-0.0077,1.384
9340.00,7.491389,25.02687,-0.000173,24.018145,-0.0077,1.384
9342.00,7.491393,25.02780,-0.000173,24.018076,-0.0077,1.384
9344.00,7.491127,25.02736,-0.000173,24.019088,-0.0077,1.384
9346.00,7.491346,25.02717,-0.000172,24.018724,-0.0077,1.384
9348.00,7.491485,25.02643,-0.000172,24.018918,-0.0076,1.384
9350.00,7.491870,25.02669,-0.000172,24.018941,-0.0076,1.384
9352.00,7.490991,25.02642,-0.000171,24.018930,-0.0077,1.384
9354.00,7.490177,25.02603,-0.000172,24.019144,-0.0077,1.385
9356.00,7.490523,25.02607,-0.000172,24.019055,-0.0077,1.384
9358.00,7.490332,25.02648,-0.000173,24.019081,-0.0076,1.384
9360.00,7.491014,25.02715,-0.000172,24.018417,-0.0076,1.383
9362.00,7.490939,25.02620,-0.000172,24.018348,-0.0077,1.383
9364.00,7.490733,25.02652,-0.000172,24.018687,-0.0077,1.384
9366.00,7.490604,25.02572,-0.000173,24.019144,-0.0076,1.384
9368.00,7.490254,25.02601,-0.000174,24.017919,-0.0077,1.385
9370.00,7.490741,25.02680,-0.000173,24.017897,-0.0077,1.384
9372.00,7.491152,25.02681,-0.000173,24.018905,-0.0077,1.383
9374.00,7.490935,25.02651,-0.000172,24.018638,-0.0077,1.384
9376.00,7.491303,25.02677,-0.000173,24.018655,-0.0077,1.384
9378.00,7.491489,25.02617,-0.000172,24.018367,-0.0077,1.384
9380.00,7.490838,25.02579,-0.000172,24.018827,-0.0077,1.384
9382.00,7.490543,25.02685,-0.000172,24.018508,-0.0077,1.384
9384.00,7.490623,25.02617,-0.000173,24.018198,-0.0077,1.384
9386.00,7.489947,25.02581,-0.000172,24.018539,-0.0076,1.383
9388.00,7.490001,25.02707,-0.000172,24.018437,-0.0077,1.384
9390.00,7.490031,25.02721,-0.000173,24.018796,-0.0077,1.384
9392.00,7.490144,25.02693,-0.000172,24.019209,-0.0077,1.384
9394.00,7.491455,25.02675,-0.000172,24.018501,-0.0077,1.384
9396.00,7.491413,25.02736,-0.000172,24.018776,-0.0077,1.384
9398.00,7.490799,25.02784,-0.000173,24.019273,-0.0077,1.384
9400.00,7.490022,25.02708,-0.000173,24.018707,-0.0077,1.385
9402.00,7.490617,25.02654,-0.000173,24.018550,-0.0077,1.384
9404.00,7.491219,25.02606,-0.000172,24.018539,-0.0077,1.384
9406.00,7.491390,25.02669,-0.000173,24.018473,-0.0077,1.384
9408.00,7.491040,25.02666,-0.000173,24.018990,-0.0077,1.384
9410.00,7.491195,25.02631,-0.000173,24.018588,-0.0077,1.384
9412.00,7.490826,25.02583,-0.000174,24.018684,-0.0077,1.385
9414.00,7.489981,25.02638,-0.000172,24.018943,-0.0077,1.384
9416.00,7.489635,25.02640,-0.000172,24.019037,-0.0077,1.384
9418.00,7.488991,25.02642,-0.000173,24.018823,-0.0076,1.384
9420.00,7.487563,25.02720,-0.000173,24.018426,-0.0076,1.384
9422.00,7.487978,25.02730,-0.000173,24.018174,-0.0077,1.384
9424.00,7.489356,25.02685,-0.000172,24.018267,-0.0077,1.384
9426.00,7.490462,25.02718,-0.000171,24.018948,-0.0077,1.384
9428.00,7.491319,25.02700,-0.000172,24.018278,-0.0077,1.384
9430.00,7.491318,25.02646,-0.000172,24.018762,-0.0077,1.384
9432.00,7.491939,25.02712,-0.000172,24.018936,-0.0077,1.384
9434.00,7.491248,25.02702,-0.000173,24.018501,-0.0077,1.385
9436.00,7.490624,25.02691,-0.000173,24.018987,-0.0077,1.384
9438.00,7.490839,25.02637,-0.000172,24.018856,-0.0077,1.383
9440.00,7.490588,25.02661,-0.000173,24.018591,-0.0077,1.384
9442.00,7.490468,25.02698,-0.000173,24.018599,-0.0077,1.385
9444.00,7.490496,25.02625,-0.000173,24.018448,-0.0077,1.384
9446.00,7.490682,25.02661,-0.000172,24.018517,-0.0077,1.384
9448.00,7.489961,25.02715,-0.000173,24.018405,-0.0077,1.384
9450.00,7.489629,25.02649,-0.000173,24.018394,-0.0077,1.384
9452.00,7.489921,25.02572,-0.000173,24.018818,-0.0077,1.384
9454.00,7.489468,25.02632,-0.000172,24.019132,-0.0077,1.384
9456.00,7.488498,25.02691,-0.000172,24.018147,-0.0077,1.384
9458.00,7.489179,25.02703,-0.000174,24.018642,-0.0077,1.385
9460.00,7.489469,25.02808,-0.000173,24.019059,-0.0077,1.384
9462.00,7.489753,25.02819,-0.000172,24.018328,-0.0077,1.384
9464.00,7.489856,25.02801,-0.000173,24.018689,-0.0077,1.385
9466.00,7.489615,25.02773,-0.000173,24.017902,-0.0077,1.384
9468.00,7.490253,25.02730,-0.000174,24.018426,-0.0077,1.384
9470.00,7.490489,25.02737,-0.000173,24.018207,-0.0077,1.384
9472.00,7.490111,25.02719,-0.000173,24.018116,-0.0077,1.385
9474.00,7.490060,25.02681,-0.000172,24.018370,-0.0077,1.384
9476.00,7.489786,25.02700,-0.000173,24.018533,-0.0077,1.385
9478.00,7.490298,25.02744,-0.000174,24.018430,-0.0077,1.384
9480.00,7.489560,25.02724,-0.000172,24.018626,-0.0077,1.384
9482.00,7.489655,25.02734,-0.000173,24.018519,-0.0077,1.385
9484.00,7.490600,25.02660,-0.000173,24.018120,-0.0077,1.385
9486.00,7.490253,25.02646,-0.000174,24.018245,-0.0077,1.384
9488.00,7.489480,25.02719,-0.000174,24.018372,-0.0077,1.384
9490.00,7.488868,25.02771,-0.000172,24.018147,-0.0077,1.384
9492.00,7.488005,25.02725,-0.000173,24.018831,-0.0077,1.384
9494.00,7.488140,25.02713,-0.000172,24.018796,-0.0077,1.384
9496.00,7.487191,25.02685,-0.000173,24.018722,-0.0077,1.385
9498.00,7.487023,25.02708,-0.000172,24.019016,-0.0077,1.385
9500.00,7.487499,25.02696,-0.000174,24.018463,-0.0077,1.384
9502.00,7.487878,25.02706,-0.000172,24.018541,-0.0077,1.384
9504.00,7.486754,25.02743,-0.000173,24.018673,-0.0077,1.385
9506.00,7.486985,25.02742,-0.000172,24.018526,-0.0077,1.385
9508.00,7.486869,25.02734,-0.000173,24.018646,-0.0077,1.384
9510.00,7.487059,25.02699,-0.000173,24.018187,-0.0077,1.384
9512.00,7.487862,25.02659,-0.000173,24.018582,-0.0077,1.384
9514.00,7.487460,25.02761,-0.000173,24.018450,-0.0077,1.384
9516.00,7.486931,25.02776,-0.000174,24.018450,-0.0077,1.384
9518.00,7.487476,25.02750,-0.000173,24.018907,-0.0077,1.384
9520.00,7.487796,25.02769,-0.000173,24.018468,-0.0077,1.384
9522.00,7.488288,25.02741,-0.000173,24.017988,-0.0077,1.385
9524.00,7.488215,25.02728,-0.000173,24.018591,-0.0077,1.385
9526.00,7.488001,25.02736,-0.000173,24.018664,-0.0077,1.385
9528.00,7.488334,25.02736,-0.000173,24.018301,-0.0077,1.385
9530.00,7.489272,25.02733,-0.000174,24.018423,-0.0077,1.384
9532.00,7.488442,25.02696,-0.000173,24.018575,-0.0077,1.384
9534.00,7.487739,25.02628,-0.000172,24.017768,-0.0077,1.384
9536.00,7.488305,25.02638,-0.000172,24.018927,-0.0077,1.384
9538.00,7.488404,25.02618,-0.000174,24.017957,-0.0077,1.384
9540.00,7.489514,25.02629,-0.000174,24.018415,-0.0077,1.385
9542.00,7.489824,25.02677,-0.000173,24.019141,-0.0077,1.385
9544.00,7.489858,25.02627,-0.000173,24.018595,-0.0077,1.384
9546.00,7.489217,25.02665,-0.000173,24.017708,-0.0077,1.384
9548.00,7.489428,25.02571,-0.000173,24.017857,-0.0077,1.385
9550.00,7.489381,25.02586,-0.000174,24.018089,-0.0077,1.385
9552.00,7.489893,25.02668,-0.000173,24.018116,-0.0077,1.385
9554.00,7.489186,25.02701,-0.000173,24.018600,-0.0077,1.385
9556.00,7.489831,25.02736,-0.000174,24.018332,-0.0077,1.385
9558.00,7.490059,25.02706,-0.000174,24.017685,-0.0077,1.385
9560.00,7.490532,25.02738,-0.000174,24.017689,-0.0077,1.385
9562.00,7.490498,25.02706,-0.000175,24.018182,-0.0077,1.385
9564.00,7.491242,25.02715,-0.000174,24.018513,-0.0077,1.384
9566.00,7.490771,25.02761,-0.000173,24.018125,-0.0077,1.385
9568.00,7.489549,25.02766,-0.000174,24.017904,-0.0078,1.385
9570.00,7.489280,25.02765,-0.000174,24.018234,-0.0078,1.385
9572.00,7.490101,25.02740,-0.000174,24.017767,-0.0077,1.385
9574.00,7.490511,25.02733,-0.000174,24.018298,-0.0077,1.385
9576.00,7.490667,25.02754,-0.000174,24.018566,-0.0077,1.385
9578.00,7.490661,25.02726,-0.000174,24.018256,-0.0077,1.385
9580.00,7.490781,25.02723,-0.000173,24.018047,-0.0077,1.384
9582.00,7.490585,25.02692,-0.000173,24.017678,-0.0077,1.384
9584.00,7.489637,25.02720,-0.000174,24.018443,-0.0077,1.385
9586.00,7.490073,25.02720,-0.000174,24.018526,-0.0077,1.384
9588.00,7.488979,25.02699,-0.000175,24.017973,-0.0077,1.385
9590.00,7.487765,25.02712,-0.000173,24.018435,-0.0077,1.385
9592.00,7.487422,25.02693,-0.000173,24.018521,-0.0077,1.385
9594.00,7.487065,25.02583,-0.000174,24.017815,-0.0077,1.386
9596.00,7.486950,25.02609,-0.000173,24.018216,-0.0077,1.384
9598.00,7.486461,25.02581,-0.000173,24.018899,-0.0077,1.384
9600.00,7.486851,25.02543,-0.000174,24.017805,-0.0077,1.385
9602.00,7.486528,25.02549,-0.000174,24.018591,-0.0077,1.385
9604.00,7.487130,25.02557,-0.000174,24.017852,-0.0077,1.385
@16,12.0000,24.0
9606.00,7.486785,25.02529,-0.000175,24.018071,-0.0077,1.385
9608.00,7.481697,25.02571,-0.000174,24.018936,-0.0077,1.385
9610.00,7.472116,25.02546,-0.000172,24.018394,-0.0077,1.384
9612.00,7.456996,25.02565,-0.000173,24.018035,-0.0077,1.383
9614.00,7.443725,25.02564,-0.000172,24.018403,-0.0077,1.384
9616.00,7.435100,25.02569,-0.000173,24.018292,-0.0077,1.384
9618.00,7.429067,25.02511,-0.000174,24.018524,-0.0077,1.385
9620.00,7.424630,25.02548,-0.000173,24.018144,-0.0077,1.386
9622.00,7.420675,25.02652,-0.000174,24.017638,-0.0078,1.386
9624.00,7.416634,25.02585,-0.000174,24.018087,-0.0077,1.387
9626.00,7.412396,25.02541,-0.000175,24.018548,-0.0077,1.386
9628.00,7.409019,25.02665,-0.000174,24.018486,-0.0077,1.386
9630.00,7.408250,25.02679,-0.000175,24.018309,-0.0077,1.387
9632.00,7.412256,25.02598,-0.000175,24.018490,-0.0077,1.387
9634.00,7.421608,25.02647,-0.000175,24.018270,-0.0077,1.387
9636.00,7.434546,25.02641,-0.000175,24.018633,-0.0077,1.387
9638.00,7.445915,25.02603,-0.000174,24.018397,-0.0077,1.387
9640.00,7.453026,25.02658,-0.000174,24.017950,-0.0077,1.386
9642.00,7.456059,25.02706,-0.000172,24.018499,-0.0077,1.386
9644.00,7.457429,25.02628,-0.000172,24.018367,-0.0077,1.385
9646.00,7.459639,25.02605,-0.000172,24.018022,-0.0077,1.385
9648.00,7.462254,25.02646,-0.000172,24.018200,-0.0077,1.385
9650.00,7.464176,25.02702,-0.000172,24.018776,-0.0077,1.384
9652.00,7.464115,25.02667,-0.000173,24.018588,-0.0077,1.385
9654.00,7.464874,25.02619,-0.000172,24.018744,-0.0077,1.385
9656.00,7.465688,25.02640,-0.000173,24.018454,-0.0077,1.385
9658.00,7.466831,25.02632,-0.000172,24.019083,-0.0077,1.385
9660.00,7.469404,25.02669,-0.000172,24.018923,-0.0077,1.385
9662.00,7.471850,25.02711,-0.000173,24.018430,-0.0077,1.385
9664.00,7.473869,25.02729,-0.000172,24.018861,-0.0077,1.385
9666.00,7.475542,25.02695,-0.000173,24.018606,-0.0077,1.385
9668.00,7.477963,25.02683,-0.000173,24.018709,-0.0077,1.385
9670.00,7.480695,25.02615,-0.000172,24.018332,-0.0077,1.385
9672.00,7.482847,25.02712,-0.000172,24.018428,-0.0077,1.385
9674.00,7.484253,25.02711,-0.000173,24.018852,-0.0077,1.385
9676.00,7.485615,25.02703,-0.000173,24.018947,-0.0077,1.385
9678.00,7.488526,25.02780,-0.000173,24.018745,-0.0077,1.385
9680.00,7.489406,25.02852,-0.000173,24.018800,-0.0077,1.385
9682.00,7.490147,25.02772,-0.000173,24.018301,-0.0077,1.385
9684.00,7.490058,25.02817,-0.000174,24.018216,-0.0077,1.385
9686.00,7.488963,25.02737,-0.000173,24.018521,-0.0077,1.386
9688.00,7.489160,25.02765,-0.000173,24.018996,-0.0077,1.385
9690.00,7.489414,25.02727,-0.000173,24.018488,-0.0077,1.385
9692.00,7.489902,25.02628,-0.000174,24.018851,-0.0077,1.385
9694.00,7.490370,25.02724,-0.000173,24.018368,-0.0077,1.385
9696.00,7.490340,25.02642,-0.000173,24.018773,-0.0077,1.385
9698.00,7.490587,25.02591,-0.000173,24.017605,-0.0077,1.385
9700.00,7.491258,25.02647,-0.000173,24.018450,-0.0077,1.385
9702.00,7.491978,25.02652,-0.000172,24.017785,-0.0077,1.385
9704.00,7.492166,25.02604,-0.000174,24.018863,-0.0077,1.386
9706.00,7.491045,25.02494,-0.000174,24.018316,-0.0077,1.386
9708.00,7.490548,25.02528,-0.000173,24.018767,-0.0077,1.385
9710.00,7.490060,25.02483,-0.000172,24.019041,-0.0077,1.385
9712.00,7.489358,25.02602,-0.000172,24.018720,-0.0077,1.385
9714.00,7.489356,25.02615,-0.000171,24.018590,-0.0077,1.385
9716.00,7.490514,25.02634,-0.000173,24.018571,-0.0077,1.385
9718.00,7.490380,25.02569,-0.000174,24.018544,-0.0077,1.387
9720.00,7.490902,25.02610,-0.000174,24.018849,-0.0077,1.385
9722.00,7.490432,25.02594,-0.000172,24.018559,-0.0077,1.385
9724.00,7.490020,25.02633,-0.000172,24.018118,-0.0077,1.386
9726.00,7.492111,25.02654,-0.000174,24.018095,-0.0077,1.386
9728.00,7.493434,25.02692,-0.000173,24.018439,-0.0077,1.385
9730.00,7.494593,25.02724,-0.000173,24.018182,-0.0077,1.385
9732.00,7.494025,25.02691,-0.000173,24.018285,-0.0077,1.385
9734.00,7.493628,25.02724,-0.000173,24.018102,-0.0077,1.385
9736.00,7.493587,25.02732,-0.000173,24.018620,-0.0077,1.385
9738.00,7.492706,25.02693,-0.000173,24.018662,-0.0077,1.385
9740.00,7.492428,25.02645,-0.000173,24.018363,-0.0077,1.385
9742.00,7.492533,25.02688,-0.000174,24.018767,-0.0077,1.386
9744.00,7.492071,25.02606,-0.000172,24.018731,-0.0077,1.386
9746.00,7.492093,25.02650,-0.000172,24.018956,-0.0077,1.386
9748.00,7.491492,25.02658,-0.000172,24.018488,-0.0077,1.385
9750.00,7.491119,25.02684,-0.000172,24.018716,-0.0077,1.385
9752.00,7.491636,25.02733,-0.000172,24.018044,-0.0077,1.385
9754.00,7.490677,25.02710,-0.000174,24.017960,-0.0077,1.386
9756.00,7.489880,25.02690,-0.000174,24.018247,-0.0077,1.386
9758.00,7.489657,25.02660,-0.000173,24.017690,-0.0077,1.385
9760.00,7.488490,25.02687,-0.000173,24.018174,-0.0077,1.385
9762.00,7.488833,25.02595,-0.000174,24.018414,-0.0077,1.386
9764.00,7.490116,25.02555,-0.000173,24.019191,-0.0076,1.385
9766.00,7.490126,25.02649,-0.000172,24.018660,-0.0077,1.385
9768.00,7.490107,25.02677,-0.000174,24.018927,-0.0077,1.385
9770.00,7.490504,25.02673,-0.000173,24.018561,-0.0077,1.385
9772.00,7.490225,25.02718,-0.000173,24.018388,-0.0077,1.384
9774.00,7.490586,25.02765,-0.000172,24.018283,-0.0077,1.385
9776.00,7.490963,25.02753,-0.000173,24.018707,-0.0077,1.386
9778.00,7.491329,25.02767,-0.000173,24.018541,-0.0077,1.385
9780.00,7.491759,25.02733,-0.000174,24.018396,-0.0077,1.386
9782.00,7.491716,25.02753,-0.000173,24.018437,-0.0077,1.386
9784.00,7.492237,25.02696,-0.000173,24.018961,-0.0077,1.386
9786.00,7.492861,25.02708,-0.000173,24.018950,-0.0077,1.385
9788.00,7.491931,25.02679,-0.000172,24.018512,-0.0077,1.386
9790.00,7.491375,25.02656,-0.000174,24.018298,-0.0077,1.386
9792.00,7.491707,25.02675,-0.000173,24.018680,-0.0077,1.386
9794.00,7.492301,25.02675,-0.000174,24.018316,-0.0077,1.386
9796.00,7.491995,25.02773,-0.000173,24.018388,-0.0077,1.386
9798.00,7.491166,25.02738,-0.000172,24.018829,-0.0077,1.385
9800.00,7.490767,25.02717,-0.000173,24.018666,-0.0077,1.386
9802.00,7.490497,25.02663,-0.000173,24.018200,-0.0077,1.385
9804.00,7.491154,25.02599,-0.000173,24.017962,-0.0077,1.385
9806.00,7.490877,25.02658,-0.000173,24.019293,-0.0077,1.386
9808.00,7.490109,25.02698,-0.000172,24.018809,-0.0077,1.386
9810.00,7.490057,25.02670,-0.000173,24.017699,-0.0077,1.386
9812.00,7.490014,25.02617,-0.000172,24.019023,-0.0077,1.386
9814.00,7.490006,25.02686,-0.000173,24.018374,-0.0077,1.386
9816.00,7.489433,25.02674,-0.000172,24.018796,-0.0077,1.386
9818.00,7.489329,25.02572,-0.000172,24.017594,-0.0077,1.385
9820.00,7.488623,25.02620,-0.000173,24.018758,-0.0077,1.386
9822.00,7.487902,25.02667,-0.000172,24.018145,-0.0077,1.386
9824.00,7.487594,25.02706,-0.000172,24.018800,-0.0077,1.386
9826.00,7.487582,25.02703,-0.000173,24.018510,-0.0077,1.385
9828.00,7.488468,25.02697,-0.000172,24.018276,-0.0077,1.385
9830.00,7.488640,25.02725,-0.000172,24.018386,-0.0077,1.385
9832.00,7.488853,25.02715,-0.000172,24.018633,-0.0077,1.386
9834.00,7.490174,25.02705,-0.000172,24.018718,-0.0077,1.386
9836.00,7.491263,25.02680,-0.000172,24.018240,-0.0077,1.386
9838.00,7.491277,25.02721,-0.000173,24.018571,-0.0077,1.386
9840.00,7.490663,25.02645,-0.000172,24.018261,-0.0077,1.386
9842.00,7.489887,25.02695,-0.000173,24.018330,-0.0077,1.385
9844.00,7.489635,25.02717,-0.000172,24.019267,-0.0077,1.385
9846.00,7.489629,25.02656,-0.000173,24.019064,-0.0077,1.385
9848.00,7.490200,25.02707,-0.000173,24.018950,-0.0077,1.386
9850.00,7.488926,25.02780,-0.000174,24.019099,-0.0077,1.386
9852.00,7.488203,25.02692,-0.000172,24.018611,-0.0077,1.385
9854.00,7.487824,25.02772,-0.000174,24.018611,-0.0077,1.386
9856.00,7.488559,25.02824,-0.000174,24.018535,-0.0077,1.385
9858.00,7.488718,25.02881,-0.000173,24.018831,-0.0077,1.386
9860.00,7.488336,25.02818,-0.000172,24.017540,-0.0077,1.385
9862.00,7.488272,25.02796,-0.000172,24.018323,-0.0077,1.385
9864.00,7.488464,25.02820,-0.000172,24.017875,-0.0077,1.386
9866.00,7.488091,25.02850,-0.000174,24.018245,-0.0077,1.386
9868.00,7.489388,25.02777,-0.000173,24.018747,-0.0077,1.385
9870.00,7.488925,25.02765,-0.000172,24.018147,-0.0077,1.386
9872.00,7.488600,25.02813,-0.000172,24.018423,-0.0077,1.385
9874.00,7.488113,25.02725,-0.000172,24.019113,-0.0077,1.385
9876.00,7.487920,25.02751,-0.000173,24.018040,-0.0077,1.385
9878.00,7.487459,25.02721,-0.000173,24.018267,-0.0077,1.385
9880.00,7.488156,25.02759,-0.000171,24.018642,-0.0077,1.386
9882.00,7.489005,25.02744,-0.000174,24.018914,-0.0077,1.386
9884.00,7.489493,25.02775,-0.000173,24.018519,-0.0076,1.385
9886.00,7.489067,25.02747,-0.000173,24.018229,-0.0077,1.386
9888.00,7.488854,25.02805,-0.000173,24.018318,-0.0077,1.386
9890.00,7.488814,25.02790,-0.000173,24.018057,-0.0077,1.386
9892.00,7.488996,25.02806,-0.000174,24.018430,-0.0077,1.386
9894.00,7.489272,25.02868,-0.000173,24.018502,-0.0077,1.386
9896.00,7.489765,25.02792,-0.000173,24.018298,-0.0077,1.385
9898.00,7.490185,25.02816,-0.000174,24.018733,-0.0077,1.386
9900.00,7.489233,25.02746,-0.000173,24.018599,-0.0077,1.385
9902.00,7.488554,25.02747,-0.000171,24.018292,-0.0077,1.386
9904.00,7.488150,25.02757,-0.000172,24.018323,-0.0077,1.386
9906.00,7.488011,25.02782,-0.000173,24.019465,-0.0077,1.386
9908.00,7.486998,25.02768,-0.000172,24.018483,-0.0077,1.386
9910.00,7.487785,25.02761,-0.000174,24.018686,-0.0077,1.385
9912.00,7.487935,25.02758,-0.000172,24.018838,-0.0077,1.385
9914.00,7.487003,25.02805,-0.000172,24.018104,-0.0077,1.386
9916.00,7.487161,25.02802,-0.000173,24.018240,-0.0077,1.386
9918.00,7.487289,25.02765,-0.000174,24.018912,-0.0077,1.386
9920.00,7.486165,25.02826,-0.000173,24.017893,-0.0077,1.386
9922.00,7.486449,25.02809,-0.000173,24.018515,-0.0077,1.386
9924.00,7.486926,25.02816,-0.000173,24.018638,-0.0077,1.386
9926.00,7.487305,25.02823,-0.000173,24.018356,-0.0077,1.386
9928.00,7.486989,25.02782,-0.000172,24.018379,-0.0077,1.386
9930.00,7.487492,25.02745,-0.000173,24.018410,-0.0077,1.386
9932.00,7.487921,25.02800,-0.000172,24.018524,-0.0077,1.386
9934.00,7.488363,25.02768,-0.000172,24.019141,-0.0077,1.386
9936.00,7.488717,25.02745,-0.000173,24.018967,-0.0077,1.386
9938.00,7.488826,25.02722,-0.000172,24.019019,-0.0077,1.385
9940.00,7.488528,25.02721,-0.000171,24.018637,-0.0077,1.385
9942.00,7.488178,25.02691,-0.000171,24.018869,-0.0077,1.385
9944.00,7.488418,25.02750,-0.000173,24.019282,-0.0077,1.387
9946.00,7.488135,25.02772,-0.000174,24.018334,-0.0077,1.386
9948.00,7.487825,25.02812,-0.000172,24.018035,-0.0077,1.386
9950.00,7.487893,25.02843,-0.000172,24.017783,-0.0077,1.386
9952.00,7.487834,25.02829,-0.000172,24.018539,-0.0077,1.386
9954.00,7.488177,25.02833,-0.000172,24.018470,-0.0077,1.386
9956.00,7.487973,25.02829,-0.000173,24.018254,-0.0077,1.386
9958.00,7.488186,25.02742,-0.000172,24.018258,-0.0077,1.385
9960.00,7.488710,25.02765,-0.000172,24.018432,-0.0077,1.386
9962.00,7.488397,25.02789,-0.000172,24.018586,-0.0076,1.386
9964.00,7.488780,25.02818,-0.000172,24.018651,-0.0077,1.386
9966.00,7.489011,25.02783,-0.000172,24.018749,-0.0077,1.386
9968.00,7.489248,25.02786,-0.000173,24.018704,-0.0077,1.386
9970.00,7.488597,25.02778,-0.000173,24.018747,-0.0077,1.386
9972.00,7.487677,25.02778,-0.000173,24.018468,-0.0077,1.386
9974.00,7.487567,25.02764,-0.000173,24.018533,-0.0077,1.386
9976.00,7.488101,25.02802,-0.000172,24.018339,-0.0077,1.386
9978.00,7.487976,25.02703,-0.000172,24.018345,-0.0077,1.386
9980.00,7.487813,25.02664,-0.000173,24.018127,-0.0077,1.386
9982.00,7.488185,25.02688,-0.000172,24.019166,-0.0077,1.386
9984.00,7.488709,25.02705,-0.000173,24.018918,-0.0077,1.386
9986.00,7.488502,25.02754,-0.000173,24.019005,-0.0077,1.386
9988.00,7.488750,25.02747,-0.000172,24.018252,-0.0077,1.386
9990.00,7.488536,25.02678,-0.000172,24.018207,-0.0077,1.386
9992.00,7.487916,25.02752,-0.000172,24.018624,-0.0077,1.386
9994.00,7.487357,25.02807,-0.000172,24.018673,-0.0077,1.386
9996.00,7.487289,25.02852,-0.000174,24.018640,-0.0077,1.386
9998.00,7.487088,25.02870,-0.000173,24.018571,-0.0077,1.386
10000.00,7.487062,25.02876,-0.000172,24.018678,-0.0077,1.386
10002.00,7.487421,25.02789,-0.000173,24.018869,-0.0077,1.386
10004.00,7.487755,25.02799,-0.000173,24.018470,-0.0077,1.385
10006.00,7.488208,25.02774,-0.000171,24.019050,-0.0077,1.386
10008.00,7.488857,25.02788,-0.000172,24.018579,-0.0076,1.386
10010.00,7.488993,25.02772,-0.000171,24.018785,-0.0077,1.386
10012.00,7.487817,25.02863,-0.000173,24.018698,-0.0077,1.386
10014.00,7.487471,25.02785,-0.000174,24.018651,-0.0077,1.386
10016.00,7.487449,25.02734,-0.000172,24.019061,-0.0077,1.385
10018.00,7.488722,25.02765,-0.000172,24.018780,-0.0077,1.386
10020.00,7.488737,25.02857,-0.000173,24.018417,-0.0077,1.386
10022.00,7.488062,25.02795,-0.000173,24.018765,-0.0077,1.386
10024.00,7.487776,25.02777,-0.000173,24.018415,-0.0077,1.386
10026.00,7.487327,25.02705,-0.000172,24.018370,-0.0077,1.385
10028.00,7.487917,25.02766,-0.000172,24.018577,-0.0077,1.386
10030.00,7.488562,25.02827,-0.000172,24.017968,-0.0077,1.386
10032.00,7.487852,25.02748,-0.000172,24.018631,-0.0077,1.386
10034.00,7.486889,25.02652,-0.000174,24.018571,-0.0077,1.386
10036.00,7.487165,25.02703,-0.000174,24.018881,-0.0077,1.386
10038.00,7.487152,25.02702,-0.000173,24.018078,-0.0077,1.386
10040.00,7.485773,25.02638,-0.000173,24.018354,-0.0077,1.386
10042.00,7.485744,25.02701,-0.000173,24.018296,-0.0077,1.386
10044.00,7.486060,25.02721,-0.000174,24.018018,-0.0077,1.387
10046.00,7.486220,25.02690,-0.000174,24.018044,-0.0076,1.386
10048.00,7.486855,25.02730,-0.000172,24.018278,-0.0077,1.386
10050.00,7.487045,25.02742,-0.000172,24.018274,-0.0077,1.386
10052.00,7.486866,25.02734,-0.000174,24.018783,-0.0077,1.386
10054.00,7.486511,25.02753,-0.000173,24.018158,-0.0077,1.386
10056.00,7.486299,25.02777,-0.000173,24.017670,-0.0077,1.386
10058.00,7.486198,25.02754,-0.000172,24.018878,-0.0077,1.386
10060.00,7.487052,25.02799,-0.000173,24.018800,-0.0076,1.386
10062.00,7.488487,25.02850,-0.000173,24.018227,-0.0077,1.386
10064.00,7.488892,25.02808,-0.000171,24.017823,-0.0077,1.385
10066.00,7.489335,25.02787,-0.000173,24.018287,-0.0077,1.386
10068.00,7.489007,25.02763,-0.000172,24.018727,-0.0077,1.386
10070.00,7.489220,25.02722,-0.000172,24.018405,-0.0077,1.386
10072.00,7.489076,25.02716,-0.000174,24.019561,-0.0077,1.386
10074.00,7.489161,25.02718,-0.000172,24.019030,-0.0077,1.386
10076.00,7.487836,25.02786,-0.000173,24.018202,-0.0077,1.387
10078.00,7.486894,25.02751,-0.000172,24.018638,-0.0077,1.386
10080.00,7.487507,25.02769,-0.000174,24.018528,-0.0077,1.386
10082.00,7.487480,25.02750,-0.000174,24.018501,-0.0077,1.386
10084.00,7.487357,25.02754,-0.000174,24.018189,-0.0077,1.386
10086.00,7.487487,25.02753,-0.000173,24.018706,-0.0077,1.386
10088.00,7.487293,25.02701,-0.000174,24.018174,-0.0077,1.387
10090.00,7.485989,25.02617,-0.000173,24.018736,-0.0077,1.386
10092.00,7.485640,25.02650,-0.000172,24.018189,-0.0077,1.386
10094.00,7.485315,25.02629,-0.000172,24.019327,-0.0077,1.386
10096.00,7.485658,25.02656,-0.000173,24.018173,-0.0077,1.386
10098.00,7.486115,25.02645,-0.000173,24.018299,-0.0078,1.386
10100.00,7.485339,25.02649,-0.000173,24.018562,-0.0077,1.386
10102.00,7.486272,25.02711,-0.000173,24.018240,-0.0077,1.386
10104.00,7.486965,25.02698,-0.000173,24.018397,-0.0077,1.386
10106.00,7.487153,25.02706,-0.000174,24.017344,-0.0077,1.386
10108.00,7.487739,25.02672,-0.000173,24.018325,-0.0077,1.386
10110.00,7.488057,25.02701,-0.000173,24.017997,-0.0077,1.386
10112.00,7.488378,25.02735,-0.000173,24.018586,-0.0077,1.386
10114.00,7.488171,25.02790,-0.000173,24.018372,-0.0077,1.387
10116.00,7.488330,25.02787,-0.000172,24.018519,-0.0077,1.386
10118.00,7.488012,25.02857,-0.000172,24.018272,-0.0077,1.387
10120.00,7.489027,25.02928,-0.000172,24.018566,-0.0077,1.386
10122.00,7.488838,25.02953,-0.000172,24.017970,-0.0078,1.386
10124.00,7.488055,25.02853,-0.000174,24.018140,-0.0077,1.386
10126.00,7.487804,25.02748,-0.000174,24.018437,-0.0077,1.386
10128.00,7.488370,25.02729,-0.000173,24.018667,-0.0077,1.386
10130.00,7.488709,25.02734,-0.000173,24.018399,-0.0077,1.387
10132.00,7.487915,25.02762,-0.000172,24.018278,-0.0077,1.386
10134.00,7.486566,25.02775,-0.000173,24.017864,-0.0077,1.386
10136.00,7.485612,25.02726,-0.000174,24.018439,-0.0077,1.386
10138.00,7.485813,25.02780,-0.000174,24.019211,-0.0077,1.386
10140.00,7.486269,25.02717,-0.000173,24.018406,-0.0077,1.386
10142.00,7.485836,25.02742,-0.000173,24.018542,-0.0077,1.386
10144.00,7.486383,25.02706,-0.000174,24.018111,-0.0077,1.386
10146.00,7.486309,25.02676,-0.000173,24.019135,-0.0077,1.386
10148.00,7.486889,25.02645,-0.000173,24.018642,-0.0077,1.387
10150.00,7.487316,25.02646,-0.000175,24.018029,-0.0077,1.387
10152.00,7.488065,25.02697,-0.000175,24.018638,-0.0077,1.385
10154.00,7.487825,25.02736,-0.000173,24.018535,-0.0077,1.386
10156.00,7.487609,25.02695,-0.000171,24.019354,-0.0077,1.386
10158.00,7.486821,25.02688,-0.000172,24.018180,-0.0077,1.386
10160.00,7.486416,25.02700,-0.000173,24.017529,-0.0077,1.386
10162.00,7.486886,25.02801,-0.000173,24.017962,-0.0077,1.386
10164.00,7.487673,25.02674,-0.000173,24.017747,-0.0077,1.387
10166.00,7.487993,25.02736,-0.000174,24.018285,-0.0077,1.387
10168.00,7.488340,25.02755,-0.000175,24.018309,-0.0077,1.387
10170.00,7.487675,25.02679,-0.000174,24.017897,-0.0077,1.386
10172.00,7.486752,25.02655,-0.000172,24.018000,-0.0077,1.386
10174.00,7.486237,25.02638,-0.000174,24.017738,-0.0077,1.386
10176.00,7.486248,25.02731,-0.000175,24.017902,-0.0077,1.387
10178.00,7.486356,25.02807,-0.000174,24.018399,-0.0077,1.387
10180.00,7.486995,25.02766,-0.000174,24.018053,-0.0077,1.386
10182.00,7.486546,25.02702,-0.000174,24.017922,-0.0077,1.387
10184.00,7.486003,25.02672,-0.000173,24.017683,-0.0077,1.386
10186.00,7.486417,25.02700,-0.000174,24.018863,-0.0077,1.386
10188.00,7.486064,25.02644,-0.000174,24.018156,-0.0077,1.386
10190.00,7.486272,25.02651,-0.000174,24.018437,-0.0077,1.387
10192.00,7.486114,25.02713,-0.000174,24.018570,-0.0077,1.386
10194.00,7.485860,25.02709,-0.000172,24.018687,-0.0077,1.386
10196.00,7.486226,25.02714,-0.000173,24.018397,-0.0077,1.387
10198.00,7.486764,25.02657,-0.000175,24.018303,-0.0077,1.386
10200.00,7.486481,25.02664,-0.000173,24.018318,-0.0077,1.386
10202.00,7.487136,25.02637,-0.000174,24.018336,-0.0077,1.386
10204.00,7.486934,25.02636,-0.000173,24.017658,-0.0077,1.386
@17,12.0000,24.0
10206.00,7.486219,25.02649,-0.000174,24.017366,-0.0077,1.386
10208.00,7.482517,25.02614,-0.000173,24.018018,-0.0077,1.386
10210.00,7.472287,25.02551,-0.000172,24.018060,-0.0077,1.385
10212.00,7.457548,25.02583,-0.000172,24.017797,-0.0077,1.385
10214.00,7.443550,25.02622,-0.000172,24.018403,-0.0077,1.385
10216.00,7.433494,25.02689,-0.000173,24.017721,-0.0077,1.386
10218.00,7.426758,25.02715,-0.000173,24.017750,-0.0078,1.386
10220.00,7.422373,25.02630,-0.000173,24.018537,-0.0077,1.387
10222.00,7.419371,25.02733,-0.000175,24.018225,-0.0077,1.388
10224.00,7.416636,25.02706,-0.000174,24.018628,-0.0077,1.387
10226.00,7.412806,25.02702,-0.000175,24.018303,-0.0077,1.388
10228.00,7.409586,25.02662,-0.000176,24.017534,-0.0077,1.387
10230.00,7.408369,25.02702,-0.000174,24.017500,-0.0077,1.387
10232.00,7.412861,25.02693,-0.000174,24.018067,-0.0077,1.389
10234.00,7.421873,25.02616,-0.000176,24.017884,-0.0077,1.389
10236.00,7.435546,25.02640,-0.000175,24.017810,-0.0077,1.389
10238.00,7.447389,25.02681,-0.000175,24.018909,-0.0077,1.388
10240.00,7.453668,25.02665,-0.000174,24.018071,-0.0077,1.388
10242.00,7.456810,25.02650,-0.000175,24.017875,-0.0077,1.387
10244.00,7.458849,25.02672,-0.000173,24.018419,-0.0077,1.386
10246.00,7.461140,25.02680,-0.000173,24.018740,-0.0077,1.387
10248.00,7.462270,25.02712,-0.000173,24.018071,-0.0077,1.387
10250.00,7.463022,25.02684,-0.000173,24.018414,-0.0077,1.387
10252.00,7.464579,25.02652,-0.000173,24.017944,-0.0077,1.386
10254.00,7.465858,25.02640,-0.000172,24.017989,-0.0077,1.386
10256.00,7.465551,25.02707,-0.000171,24.018359,-0.0077,1.386
10258.00,7.466792,25.02731,-0.000172,24.018167,-0.0077,1.386
10260.00,7.467824,25.02709,-0.000173,24.017776,-0.0077,1.386
10262.00,7.469459,25.02674,-0.000173,24.018251,-0.0077,1.387
10264.00,7.471015,25.02765,-0.000173,24.018133,-0.0077,1.387
10266.00,7.472659,25.02687,-0.000174,24.018406,-0.0077,1.387
10268.00,7.474999,25.02716,-0.000174,24.018131,-0.0077,1.387
10270.00,7.477677,25.02598,-0.000173,24.018432,-0.0077,1.387
10272.00,7.480023,25.02653,-0.000173,24.018133,-0.0077,1.386
10274.00,7.481955,25.02649,-0.000173,24.018403,-0.0077,1.386
10276.00,7.483827,25.02682,-0.000174,24.018111,-0.0077,1.386
10278.00,7.484641,25.02779,-0.000174,24.018100,-0.0077,1.387
10280.00,7.485765,25.02915,-0.000174,24.018512,-0.0077,1.387
10282.00,7.487423,25.02871,-0.000175,24.018497,-0.0077,1.387
10284.00,7.489112,25.02868,-0.000175,24.017761,-0.0077,1.387
10286.00,7.489436,25.02838,-0.000174,24.018350,-0.0077,1.386
10288.00,7.489574,25.02822,-0.000173,24.017545,-0.0077,1.387
10290.00,7.490512,25.02776,-0.000174,24.018022,-0.0078,1.386
10292.00,7.490188,25.02766,-0.000174,24.017799,-0.0077,1.387
10294.00,7.489824,25.02813,-0.000174,24.017899,-0.0077,1.386
10296.00,7.489192,25.02874,-0.000175,24.018570,-0.0077,1.387
10298.00,7.488705,25.02841,-0.000174,24.018082,-0.0077,1.386
10300.00,7.488555,25.02808,-0.000175,24.018111,-0.0077,1.387
10302.00,7.487640,25.02779,-0.000174,24.018352,-0.0077,1.387
10304.00,7.486937,25.02831,-0.000174,24.018423,-0.0077,1.386
10306.00,7.487417,25.02744,-0.000174,24.018566,-0.0077,1.386
10308.00,7.487263,25.02818,-0.000175,24.017826,-0.0077,1.386
10310.00,7.487482,25.02847,-0.000174,24.018176,-0.0077,1.386
10312.00,7.487545,25.02783,-0.000172,24.018118,-0.0078,1.387
10314.00,7.487578,25.02811,-0.000172,24.018483,-0.0077,1.386
10316.00,7.487857,25.02775,-0.000173,24.018222,-0.0077,1.386
10318.00,7.486839,25.02832,-0.000174,24.018461,-0.0077,1.387
10320.00,7.486772,25.02817,-0.000173,24.018091,-0.0077,1.386
10322.00,7.486589,25.02815,-0.000173,24.018020,-0.0077,1.387
10324.00,7.487091,25.02788,-0.000174,24.017333,-0.0077,1.386
10326.00,7.487897,25.02705,-0.000174,24.018499,-0.0077,1.386
10328.00,7.488053,25.02713,-0.000174,24.018414,-0.0077,1.386
10330.00,7.487571,25.02702,-0.000174,24.018412,-0.0078,1.386
10332.00,7.487454,25.02741,-0.000172,24.018122,-0.0077,1.386
10334.00,7.488306,25.02787,-0.000172,24.017886,-0.0078,1.386
10336.00,7.489645,25.02747,-0.000174,24.017643,-0.0077,1.387
10338.00,7.489803,25.02749,-0.000174,24.018359,-0.0078,1.387
10340.00,7.489030,25.02780,-0.000174,24.018008,-0.0077,1.387
10342.00,7.488855,25.02800,-0.000175,24.018038,-0.0078,1.387
10344.00,7.489038,25.02708,-0.000173,24.018100,-0.0077,1.387
10346.00,7.489435,25.02704,-0.000173,24.018272,-0.0077,1.386
10348.00,7.489578,25.02728,-0.000174,24.018240,-0.0077,1.387
10350.00,7.489316,25.02717,-0.000174,24.018372,-0.0077,1.386
10352.00,7.489752,25.02732,-0.000173,24.018374,-0.0077,1.386
10354.00,7.489923,25.02763,-0.000173,24.018207,-0.0077,1.387
10356.00,7.489339,25.02695,-0.000175,24.017446,-0.0077,1.386
10358.00,7.488533,25.02647,-0.000175,24.017738,-0.0077,1.386
10360.00,7.488925,25.02663,-0.000174,24.018078,-0.0078,1.387
10362.00,7.489567,25.02758,-0.000175,24.017337,-0.0077,1.387
10364.00,7.489711,25.02733,-0.000175,24.018073,-0.0077,1.386
10366.00,7.489204,25.02825,-0.000174,24.018383,-0.0077,1.387
10368.00,7.488500,25.02849,-0.000174,24.017768,-0.0077,1.387
10370.00,7.488050,25.02820,-0.000174,24.018559,-0.0078,1.386
10372.00,7.489505,25.02825,-0.000173,24.018227,-0.0077,1.387
10374.00,7.489747,25.02859,-0.000173,24.018020,-0.0077,1.388
10376.00,7.488920,25.02865,-0.000175,24.018441,-0.0078,1.387
10378.00,7.489090,25.02906,-0.000173,24.018075,-0.0077,1.386
10380.00,7.489406,25.02916,-0.000173,24.018285,-0.0077,1.387
10382.00,7.489073,25.02835,-0.000174,24.018111,-0.0077,1.387
10384.00,7.488652,25.02795,-0.000174,24.018209,-0.0077,1.387
10386.00,7.489399,25.02848,-0.000174,24.017538,-0.0077,1.386
10388.00,7.489154,25.02918,-0.000174,24.018160,-0.0077,1.387
10390.00,7.489770,25.02904,-0.000174,24.018338,-0.0077,1.387
10392.00,7.489139,25.03013,-0.000174,24.018410,-0.0078,1.386
10394.00,7.489257,25.02994,-0.000173,24.018261,-0.0078,1.386
10396.00,7.490533,25.03010,-0.000173,24.018715,-0.0077,1.387
10398.00,7.490534,25.03008,-0.000176,24.018312,-0.0077,1.387
10400.00,7.490255,25.02905,-0.000174,24.018149,-0.0077,1.387
10402.00,7.488996,25.02943,-0.000172,24.018754,-0.0077,1.388
10404.00,7.489063,25.02958,-0.000174,24.018283,-0.0077,1.387
10406.00,7.488791,25.02943,-0.000173,24.017821,-0.0077,1.386
10408.00,7.488655,25.02964,-0.000173,24.018586,-0.0077,1.387
10410.00,7.487740,25.03003,-0.000174,24.018620,-0.0077,1.387
10412.00,7.488295,25.02919,-0.000174,24.017979,-0.0077,1.387
10414.00,7.488245,25.02840,-0.000174,24.017855,-0.0077,1.387
10416.00,7.487198,25.02840,-0.000173,24.018390,-0.0077,1.387
10418.00,7.487356,25.02901,-0.000173,24.018724,-0.0077,1.386
10420.00,7.486725,25.02960,-0.000173,24.018131,-0.0077,1.387
10422.00,7.487448,25.02952,-0.000173,24.018142,-0.0077,1.387
10424.00,7.488323,25.02890,-0.000174,24.018615,-0.0077,1.386
10426.00,7.487677,25.02949,-0.000174,24.018410,-0.0077,1.387
10428.00,7.487807,25.02887,-0.000173,24.018742,-0.0077,1.387
10430.00,7.488718,25.02900,-0.000174,24.018506,-0.0077,1.388
10432.00,7.489634,25.02884,-0.000173,24.018390,-0.0077,1.387
10434.00,7.489187,25.02843,-0.000175,24.018635,-0.0077,1.387
10436.00,7.489356,25.02902,-0.000175,24.018736,-0.0077,1.387
10438.00,7.489096,25.02930,-0.000173,24.018711,-0.0077,1.387
10440.00,7.488684,25.02942,-0.000174,24.018562,-0.0077,1.387
10442.00,7.488283,25.02901,-0.000173,24.018707,-0.0077,1.387
10444.00,7.488653,25.02919,-0.000174,24.018269,-0.0077,1.387
10446.00,7.488284,25.02874,-0.000173,24.018278,-0.0077,1.386
10448.00,7.488353,25.02901,-0.000173,24.018256,-0.0077,1.387
10450.00,7.488897,25.02923,-0.000173,24.018336,-0.0077,1.387
10452.00,7.489960,25.02883,-0.000173,24.018280,-0.0077,1.387
10454.00,7.489343,25.02899,-0.000174,24.018309,-0.0077,1.387
10456.00,7.488359,25.02830,-0.000175,24.017946,-0.0077,1.387
10458.00,7.487474,25.02795,-0.000173,24.018435,-0.0077,1.386
10460.00,7.487664,25.02866,-0.000174,24.017850,-0.0077,1.387
10462.00,7.487288,25.02774,-0.000174,24.018285,-0.0077,1.387
10464.00,7.486791,25.02831,-0.000174,24.018415,-0.0077,1.387
10466.00,7.486572,25.02818,-0.000173,24.017942,-0.0077,1.387
10468.00,7.486700,25.02841,-0.000174,24.018107,-0.0078,1.386
10470.00,7.486378,25.02888,-0.000174,24.018454,-0.0078,1.388
10472.00,7.486413,25.02854,-0.000174,24.018029,-0.0077,1.387
10474.00,7.486938,25.02803,-0.000174,24.018185,-0.0077,1.387
10476.00,7.487676,25.02784,-0.000174,24.017879,-0.0077,1.387
10478.00,7.487301,25.02729,-0.000174,24.017667,-0.0077,1.387
10480.00,7.487640,25.02725,-0.000175,24.018464,-0.0077,1.387
10482.00,7.488307,25.02773,-0.000173,24.018153,-0.0077,1.387
10484.00,7.487607,25.02775,-0.000175,24.018466,-0.0077,1.387
10486.00,7.487142,25.02753,-0.000174,24.018265,-0.0077,1.387
10488.00,7.486923,25.02774,-0.000174,24.018356,-0.0077,1.387
10490.00,7.486994,25.02781,-0.000174,24.018415,-0.0077,1.387
10492.00,7.486620,25.02743,-0.000173,24.018299,-0.0077,1.387
10494.00,7.486302,25.02695,-0.000175,24.018323,-0.0078,1.387
10496.00,7.486462,25.02720,-0.000173,24.018466,-0.0078,1.387
10498.00,7.485694,25.02799,-0.000172,24.018528,-0.0077,1.387
10500.00,7.484950,25.02731,-0.000174,24.017750,-0.0078,1.387
10502.00,7.485261,25.02716,-0.000174,24.017875,-0.0078,1.387
10504.00,7.484866,25.02711,-0.000172,24.018765,-0.0078,1.387
10506.00,7.484957,25.02750,-0.000173,24.018319,-0.0077,1.387
10508.00,7.484107,25.02784,-0.000173,24.018619,-0.0077,1.387
10510.00,7.484441,25.02772,-0.000172,24.018526,-0.0077,1.387
10512.00,7.485457,25.02749,-0.000173,24.018609,-0.0077,1.387
10514.00,7.485691,25.02779,-0.000173,24.017527,-0.0077,1.386
10516.00,7.485784,25.02722,-0.000173,24.017743,-0.0077,1.386
10518.00,7.485309,25.02737,-0.000173,24.018278,-0.0077,1.387
10520.00,7.485392,25.02781,-0.000173,24.018999,-0.0077,1.387
10522.00,7.486009,25.02689,-0.000174,24.018415,-0.0077,1.387
10524.00,7.486254,25.02669,-0.000173,24.018058,-0.0077,1.386
10526.00,7.485897,25.02702,-0.000174,24.018327,-0.0077,1.387
10528.00,7.485465,25.02757,-0.000173,24.018042,-0.0077,1.387
10530.00,7.485009,25.02706,-0.000173,24.018396,-0.0077,1.386
10532.00,7.486251,25.02667,-0.000173,24.018234,-0.0077,1.387
10534.00,7.486555,25.02646,-0.000173,24.017803,-0.0077,1.387
10536.00,7.486584,25.02647,-0.000172,24.018191,-0.0077,1.387
10538.00,7.486613,25.02701,-0.000173,24.018000,-0.0077,1.387
10540.00,7.488006,25.02686,-0.000174,24.018133,-0.0077,1.387
10542.00,7.488913,25.02669,-0.000174,24.018468,-0.0077,1.386
10544.00,7.489201,25.02668,-0.000174,24.017912,-0.0077,1.387
10546.00,7.489104,25.02658,-0.000175,24.017986,-0.0078,1.387
10548.00,7.488083,25.02662,-0.000172,24.018229,-0.0077,1.387
10550.00,7.488774,25.02749,-0.000173,24.017718,-0.0077,1.386
10552.00,7.488740,25.02745,-0.000173,24.018180,-0.0077,1.387
10554.00,7.488528,25.02750,-0.000172,24.018664,-0.0077,1.387
10556.00,7.488181,25.02689,-0.000174,24.018539,-0.0077,1.387
10558.00,7.487466,25.02779,-0.000174,24.018086,-0.0077,1.387
10560.00,7.486904,25.02777,-0.000175,24.018055,-0.0077,1.387
10562.00,7.486239,25.02751,-0.000174,24.018517,-0.0077,1.386
10564.00,7.485702,25.02712,-0.000174,24.018414,-0.0077,1.387
10566.00,7.484807,25.02738,-0.000174,24.018600,-0.0077,1.387
10568.00,7.484899,25.02730,-0.000173,24.018497,-0.0077,1.387
10570.00,7.485368,25.02747,-0.000173,24.017687,-0.0077,1.387
10572.00,7.485657,25.02722,-0.000174,24.017910,-0.0077,1.387
10574.00,7.486320,25.02805,-0.000174,24.018140,-0.0077,1.387
10576.00,7.484988,25.02668,-0.000174,24.018062,-0.0077,1.386
10578.00,7.484352,25.02659,-0.000174,24.018593,-0.0077,1.386
10580.00,7.484073,25.02693,-0.000173,24.018109,-0.0077,1.386
10582.00,7.483851,25.02725,-0.000173,24.017596,-0.0077,1.387
10584.00,7.483481,25.02733,-0.000174,24.018091,-0.0077,1.387
10586.00,7.484222,25.02716,-0.000173,24.018457,-0.0077,1.386
10588.00,7.484335,25.02715,-0.000172,24.018359,-0.0077,1.387
10590.00,7.483849,25.02693,-0.000173,24.018294,-0.0077,1.386
10592.00,7.483678,25.02726,-0.000174,24.018890,-0.0077,1.387
10594.00,7.483552,25.02724,-0.000174,24.018167,-0.0077,1.387
10596.00,7.484107,25.02670,-0.000175,24.018735,-0.0077,1.387
10598.00,7.483712,25.02705,-0.000175,24.017574,-0.0077,1.388
10600.00,7.482894,25.02764,-0.000173,24.018178,-0.0077,1.386
10602.00,7.482719,25.02709,-0.000173,24.018673,-0.0077,1.386
10604.00,7.482819,25.02744,-0.000172,24.018260,-0.0077,1.386
10606.00,7.482436,25.02755,-0.000173,24.018145,-0.0077,1.387
10608.00,7.483189,25.02738,-0.000174,24.018133,-0.0077,1.387
10610.00,7.483488,25.02703,-0.000174,24.018067,-0.0077,1.387
10612.00,7.484096,25.02699,-0.000173,24.018606,-0.0077,1.387
10614.00,7.484388,25.02776,-0.000173,24.018531,-0.0077,1.387
10616.00,7.483264,25.02766,-0.000174,24.018388,-0.0077,1.387
10618.00,7.483649,25.02784,-0.000174,24.018028,-0.0077,1.387
10620.00,7.484862,25.02785,-0.000173,24.018517,-0.0077,1.387
10622.00,7.485487,25.02887,-0.000172,24.018153,-0.0077,1.387
10624.00,7.486022,25.02835,-0.000173,24.018258,-0.0077,1.387
10626.00,7.486203,25.02831,-0.000174,24.018740,-0.0077,1.387
10628.00,7.485072,25.02877,-0.000174,24.019034,-0.0077,1.387
10630.00,7.484163,25.02809,-0.000174,24.018086,-0.0077,1.386
10632.00,7.484090,25.02889,-0.000173,24.018100,-0.0077,1.387
10634.00,7.485370,25.02926,-0.000173,24.018381,-0.0077,1.386
10636.00,7.485302,25.02807,-0.000174,24.018392,-0.0077,1.387
10638.00,7.484873,25.02796,-0.000174,24.018055,-0.0077,1.387
10640.00,7.485182,25.02822,-0.000173,24.018115,-0.0077,1.387
10642.00,7.485583,25.02840,-0.000173,24.018593,-0.0077,1.387
10644.00,7.485471,25.02813,-0.000172,24.018071,-0.0077,1.387
10646.00,7.485760,25.02770,-0.000174,24.018026,-0.0077,1.387
10648.00,7.486032,25.02822,-0.000174,24.018260,-0.0077,1.387
10650.00,7.486934,25.02729,-0.000174,24.018222,-0.0077,1.387
10652.00,7.486707,25.02757,-0.000172,24.018546,-0.0077,1.387
10654.00,7.486046,25.02779,-0.000173,24.018086,-0.0077,1.387
10656.00,7.486551,25.02731,-0.000173,24.018700,-0.0077,1.387
10658.00,7.486478,25.02780,-0.000174,24.017554,-0.0077,1.387
10660.00,7.487194,25.02844,-0.000173,24.018457,-0.0077,1.387
10662.00,7.486829,25.02932,-0.000174,24.018327,-0.0077,1.387
10664.00,7.486247,25.02874,-0.000174,24.017980,-0.0077,1.387
10666.00,7.486101,25.02854,-0.000173,24.018136,-0.0077,1.387
10668.00,7.485940,25.02859,-0.000173,24.018133,-0.0077,1.387
10670.00,7.486142,25.02904,-0.000174,24.018162,-0.0077,1.387
10672.00,7.485907,25.02805,-0.000175,24.017723,-0.0076,1.388
10674.00,7.485526,25.02690,-0.000174,24.017803,-0.0077,1.387
10676.00,7.486266,25.02774,-0.000175,24.018377,-0.0077,1.386
10678.00,7.487064,25.02722,-0.000173,24.018223,-0.0077,1.387
10680.00,7.488030,25.02720,-0.000174,24.018377,-0.0077,1.388
10682.00,7.487777,25.02725,-0.000175,24.018459,-0.0077,1.387
10684.00,7.487393,25.02781,-0.000174,24.019090,-0.0077,1.387
10686.00,7.486642,25.02819,-0.000174,24.018651,-0.0077,1.386
10688.00,7.486022,25.02795,-0.000173,24.017357,-0.0077,1.387
10690.00,7.485562,25.02817,-0.000174,24.018316,-0.0077,1.387
10692.00,7.484919,25.02805,-0.000174,24.018042,-0.0077,1.387
10694.00,7.485006,25.02767,-0.000174,24.018026,-0.0077,1.388
10696.00,7.484591,25.02800,-0.000174,24.018715,-0.0077,1.387
10698.00,7.484213,25.02775,-0.000174,24.018541,-0.0077,1.387
10700.00,7.483427,25.02778,-0.000174,24.018269,-0.0077,1.387
10702.00,7.483203,25.02791,-0.000174,24.018156,-0.0077,1.387
10704.00,7.483433,25.02692,-0.000173,24.017759,-0.0077,1.387
10706.00,7.483865,25.02779,-0.000173,24.018174,-0.0077,1.387
10708.00,7.484175,25.02809,-0.000173,24.017835,-0.0077,1.387
10710.00,7.484129,25.02743,-0.000173,24.018075,-0.0077,1.387
10712.00,7.484879,25.02777,-0.000173,24.017743,-0.0077,1.387
10714.00,7.484944,25.02701,-0.000174,24.018430,-0.0077,1.387
10716.00,7.484175,25.02657,-0.000173,24.018892,-0.0077,1.388
10718.00,7.483979,25.02727,-0.000174,24.018339,-0.0077,1.388
10720.00,7.484195,25.02696,-0.000173,24.018444,-0.0077,1.387
10722.00,7.484052,25.02715,-0.000174,24.018160,-0.0077,1.387
10724.00,7.483731,25.02780,-0.000173,24.018823,-0.0077,1.387
10726.00,7.483738,25.02784,-0.000173,24.018299,-0.0077,1.387
10728.00,7.483845,25.02787,-0.000172,24.018033,-0.0077,1.387
10730.00,7.484453,25.02806,-0.000174,24.018287,-0.0077,1.387
10732.00,7.484120,25.02748,-0.000174,24.017750,-0.0077,1.387
10734.00,7.482506,25.02776,-0.000173,24.017964,-0.0077,1.386
10736.00,7.481995,25.02749,-0.000172,24.017623,-0.0077,1.387
10738.00,7.481612,25.02817,-0.000173,24.017904,-0.0077,1.387
10740.00,7.482052,25.02924,-0.000173,24.018753,-0.0077,1.387
10742.00,7.482677,25.02890,-0.000173,24.018202,-0.0077,1.387
10744.00,7.483346,25.02884,-0.000174,24.017690,-0.0077,1.387
10746.00,7.483898,25.02912,-0.000174,24.018278,-0.0077,1.387
10748.00,7.485558,25.02874,-0.000173,24.017728,-0.0077,1.386
10750.00,7.486489,25.02869,-0.000174,24.017721,-0.0077,1.387
10752.00,7.486782,25.02859,-0.000173,24.018127,-0.0077,1.387
10754.00,7.487824,25.02851,-0.000173,24.018319,-0.0077,1.387
10756.00,7.488181,25.02859,-0.000174,24.017618,-0.0077,1.387
10758.00,7.488277,25.02776,-0.000174,24.017547,-0.0077,1.387
10760.00,7.487750,25.02835,-0.000172,24.017815,-0.0077,1.387
10762.00,7.486803,25.02778,-0.000174,24.018644,-0.0077,1.387
10764.00,7.486312,25.02790,-0.000175,24.018167,-0.0077,1.387
10766.00,7.486525,25.02778,-0.000174,24.018408,-0.0077,1.387
10768.00,7.485880,25.02801,-0.000175,24.018214,-0.0078,1.386
10770.00,7.485222,25.02730,-0.000174,24.017975,-0.0077,1.387
10772.00,7.485166,25.02769,-0.000173,24.018466,-0.0078,1.387
10774.00,7.486021,25.02812,-0.000174,24.018662,-0.0077,1.387
10776.00,7.485581,25.02823,-0.000173,24.018254,-0.0077,1.388
10778.00,7.486061,25.02889,-0.000173,24.018316,-0.0077,1.387
10780.00,7.486083,25.02946,-0.000174,24.018794,-0.0077,1.387
10782.00,7.486733,25.02941,-0.000175,24.018205,-0.0077,1.387
10784.00,7.486027,25.02892,-0.000175,24.018245,-0.0077,1.387
10786.00,7.485986,25.02925,-0.000175,24.018321,-0.0078,1.387
10788.00,7.484323,25.02978,-0.000175,24.018241,-0.0077,1.387
10790.00,7.483393,25.02993,-0.000174,24.018037,-0.0077,1.388
10792.00,7.483751,25.02954,-0.000174,24.018149,-0.0077,1.388
10794.00,7.482736,25.02911,-0.000174,24.018758,-0.0077,1.388
10796.00,7.481676,25.02975,-0.000173,24.017881,-0.0077,1.388
10798.00,7.481254,25.02992,-0.000173,24.017899,-0.0077,1.388
10800.00,7.480636,25.02954,-0.000172,24.017935,-0.0077,1.387
10802.00,7.480212,25.02938,-0.000174,24.018200,-0.0077,1.387
10804.00,7.481442,25.02944,-0.000172,24.018470,-0.0077,1.387
@18,12.0000,24.0
10806.00,7.480088,25.02924,-0.000171,24.018950,-0.0077,1.387
10808.00,7.473766,25.02976,-0.000173,24.018365,-0.0077,1.387
10810.00,7.464355,25.02967,-0.000172,24.018149,-0.0077,1.386
10812.00,7.452732,25.03018,-0.000173,24.018599,-0.0077,1.386
10814.00,7.441573,25.02984,-0.000173,24.017868,-0.0077,1.386
10816.00,7.433567,25.02993,-0.000174,24.018265,-0.0077,1.387
10818.00,7.428499,25.02963,-0.000174,24.018760,-0.0077,1.387
10820.00,7.424948,25.03006,-0.000173,24.018187,-0.0077,1.387
10822.00,7.421609,25.03004,-0.000173,24.018466,-0.0077,1.388
10824.00,7.418099,25.02880,-0.000173,24.018604,-0.0077,1.388
10826.00,7.414375,25.02888,-0.000174,24.018218,-0.0077,1.388
10828.00,7.411684,25.02922,-0.000173,24.018084,-0.0077,1.388
10830.00,7.410121,25.02910,-0.000173,24.018423,-0.0077,1.389
10832.00,7.413139,25.02985,-0.000175,24.018116,-0.0077,1.389
10834.00,7.420309,25.02958,-0.000176,24.018309,-0.0077,1.390
10836.00,7.432606,25.02959,-0.000175,24.017886,-0.0077,1.390
10838.00,7.444118,25.02950,-0.000175,24.018448,-0.0077,1.389
10840.00,7.451451,25.03009,-0.000175,24.017710,-0.0078,1.389
10842.00,7.454153,25.03031,-0.000174,24.018370,-0.0077,1.387
10844.00,7.455072,25.03078,-0.000173,24.017966,-0.0077,1.387
10846.00,7.456650,25.03060,-0.000173,24.018305,-0.0077,1.387
10848.00,7.459070,25.03054,-0.000173,24.017660,-0.0078,1.388
10850.00,7.461296,25.03055,-0.000172,24.017819,-0.0077,1.387
10852.00,7.463577,25.03017,-0.000173,24.018227,-0.0078,1.387
10854.00,7.465298,25.03032,-0.000173,24.018076,-0.0077,1.387
10856.00,7.466348,25.03081,-0.000173,24.018113,-0.0077,1.387
10858.00,7.467835,25.03043,-0.000173,24.018310,-0.0078,1.387
10860.00,7.470223,25.03083,-0.000172,24.018124,-0.0077,1.387
10862.00,7.471985,25.03033,-0.000172,24.018011,-0.0077,1.387
10864.00,7.472655,25.03019,-0.000173,24.017772,-0.0077,1.387
10866.00,7.473820,25.02978,-0.000174,24.018537,-0.0077,1.388
10868.00,7.475495,25.02951,-0.000174,24.018120,-0.0078,1.388
10870.00,7.476416,25.02994,-0.000175,24.017783,-0.0077,1.388
10872.00,7.477167,25.03012,-0.000174,24.018263,-0.0077,1.388
10874.00,7.477772,25.02960,-0.000174,24.018118,-0.0077,1.388
10876.00,7.479318,25.03029,-0.000174,24.018591,-0.0077,1.387
10878.00,7.480173,25.03070,-0.000174,24.018312,-0.0077,1.388
10880.00,7.479728,25.03029,-0.000174,24.017748,-0.0077,1.387
10882.00,7.480117,25.03090,-0.000174,24.018151,-0.0077,1.387
10884.00,7.480840,25.03048,-0.000173,24.018243,-0.0077,1.387
10886.00,7.481289,25.03083,-0.000173,24.018785,-0.0077,1.387
10888.00,7.481738,25.03112,-0.000173,24.018098,-0.0077,1.388
10890.00,7.482922,25.03110,-0.000173,24.018053,-0.0078,1.388
10892.00,7.481800,25.03175,-0.000173,24.018238,-0.0077,1.388
10894.00,7.482650,25.03261,-0.000172,24.018328,-0.0077,1.387
10896.00,7.484140,25.03105,-0.000173,24.018684,-0.0077,1.387
10898.00,7.484805,25.03101,-0.000172,24.018421,-0.0077,1.387
10900.00,7.485110,25.03104,-0.000173,24.018026,-0.0077,1.388
10902.00,7.484863,25.03056,-0.000175,24.018194,-0.0077,1.387
10904.00,7.485518,25.03101,-0.000175,24.018240,-0.0077,1.387
10906.00,7.485527,25.03097,-0.000172,24.018381,-0.0077,1.387
10908.00,7.486145,25.03045,-0.000174,24.018202,-0.0077,1.388
10910.00,7.486539,25.03111,-0.000175,24.018292,-0.0077,1.387
10912.00,7.487602,25.03072,-0.000174,24.017899,-0.0077,1.387
10914.00,7.488025,25.03086,-0.000174,24.017650,-0.0077,1.387
10916.00,7.487800,25.03111,-0.000175,24.018018,-0.0077,1.387
10918.00,7.488498,25.03097,-0.000174,24.017752,-0.0077,1.387
10920.00,7.489437,25.03112,-0.000174,24.017995,-0.0077,1.387
10922.00,7.489426,25.03105,-0.000173,24.018347,-0.0077,1.387
10924.00,7.489437,25.03072,-0.000174,24.017487,-0.0077,1.387
10926.00,7.490123,25.03048,-0.000175,24.017814,-0.0077,1.387
10928.00,7.489915,25.03111,-0.000174,24.018526,-0.0077,1.387
10930.00,7.489357,25.03080,-0.000175,24.018263,-0.0077,1.388
10932.00,7.489117,25.03096,-0.000175,24.017520,-0.0077,1.388
10934.00,7.489094,25.03049,-0.000174,24.017594,-0.0077,1.388
10936.00,7.488880,25.02967,-0.000175,24.017837,-0.0077,1.387
10938.00,7.487959,25.03006,-0.000175,24.017848,-0.0077,1.387
10940.00,7.487548,25.03026,-0.000173,24.018591,-0.0077,1.387
10942.00,7.486498,25.03044,-0.000174,24.018325,-0.0077,1.388
10944.00,7.486594,25.03049,-0.000174,24.017973,-0.0077,1.388
10946.00,7.487032,25.03037,-0.000174,24.017527,-0.0078,1.387
10948.00,7.487268,25.02987,-0.000174,24.018644,-0.0078,1.387
10950.00,7.487079,25.02875,-0.000173,24.018481,-0.0078,1.387
10952.00,7.487270,25.02867,-0.000175,24.017685,-0.0077,1.388
10954.00,7.486198,25.02845,-0.000175,24.017877,-0.0077,1.387
10956.00,7.485159,25.02909,-0.000174,24.017600,-0.0077,1.387
10958.00,7.484506,25.02883,-0.000175,24.017777,-0.0078,1.387
10960.00,7.484578,25.02884,-0.000173,24.018372,-0.0078,1.387
10962.00,7.485443,25.02794,-0.000175,24.018577,-0.0077,1.387
10964.00,7.485605,25.02852,-0.000176,24.017950,-0.0077,1.387
10966.00,7.484792,25.02906,-0.000175,24.018173,-0.0078,1.388
10968.00,7.485653,25.02831,-0.000174,24.018390,-0.0077,1.388
10970.00,7.485869,25.02882,-0.000176,24.017960,-0.0077,1.387
10972.00,7.486625,25.02862,-0.000175,24.018040,-0.0077,1.388
10974.00,7.486629,25.02743,-0.000175,24.017206,-0.0077,1.388
10976.00,7.486313,25.02790,-0.000175,24.017513,-0.0077,1.387
10978.00,7.486660,25.02773,-0.000174,24.017852,-0.0078,1.387
10980.00,7.486688,25.02795,-0.000175,24.017705,-0.0078,1.387
10982.00,7.486391,25.02721,-0.000175,24.017783,-0.0078,1.387
10984.00,7.485599,25.02827,-0.000175,24.017975,-0.0077,1.388
10986.00,7.485760,25.02767,-0.000174,24.018334,-0.0077,1.388
10988.00,7.486210,25.02857,-0.000175,24.018071,-0.0077,1.388
10990.00,7.486231,25.02913,-0.000173,24.018345,-0.0077,1.386
10992.00,7.485481,25.02834,-0.000173,24.017957,-0.0078,1.387
10994.00,7.485526,25.02807,-0.000173,24.017215,-0.0078,1.387
10996.00,7.485809,25.02863,-0.000172,24.017921,-0.0078,1.387
10998.00,7.486415,25.02848,-0.000173,24.018138,-0.0077,1.387
11000.00,7.486515,25.02834,-0.000175,24.018473,-0.0077,1.388
11002.00,7.486318,25.02912,-0.000176,24.017826,-0.0077,1.388
11004.00,7.486366,25.02877,-0.000175,24.018361,-0.0077,1.388
11006.00,7.486962,25.02916,-0.000173,24.018278,-0.0077,1.388
11008.00,7.487534,25.02941,-0.000173,24.017890,-0.0077,1.387
11010.00,7.488309,25.02912,-0.000172,24.018000,-0.0077,1.387
11012.00,7.488138,25.02955,-0.000172,24.019150,-0.0077,1.387
11014.00,7.487948,25.02963,-0.000173,24.018693,-0.0077,1.388
11016.00,7.487757,25.02906,-0.000174,24.018105,-0.0077,1.388
11018.00,7.487180,25.02876,-0.000173,24.018611,-0.0077,1.387
11020.00,7.486753,25.02959,-0.000174,24.018415,-0.0077,1.388
11022.00,7.486662,25.02882,-0.000173,24.018115,-0.0077,1.387
11024.00,7.485684,25.02994,-0.000172,24.018555,-0.0077,1.387
11026.00,7.484942,25.03011,-0.000175,24.018397,-0.0077,1.388
11028.00,7.485780,25.02909,-0.000174,24.018040,-0.0077,1.388
11030.00,7.487052,25.02935,-0.000174,24.018319,-0.0077,1.387
11032.00,7.487019,25.02937,-0.000176,24.018194,-0.0077,1.387
11034.00,7.485636,25.02919,-0.000173,24.017752,-0.0077,1.387
11036.00,7.484917,25.02913,-0.000174,24.017921,-0.0077,1.387
11038.00,7.485570,25.02933,-0.000175,24.018396,-0.0077,1.388
11040.00,7.485643,25.02902,-0.000175,24.018165,-0.0077,1.387
11042.00,7.486270,25.02940,-0.000174,24.018109,-0.0077,1.387
11044.00,7.486185,25.02918,-0.000175,24.017574,-0.0077,1.387
11046.00,7.485377,25.02983,-0.000173,24.017792,-0.0077,1.387
11048.00,7.484942,25.02938,-0.000173,24.018780,-0.0077,1.388
11050.00,7.484585,25.02967,-0.000173,24.018385,-0.0077,1.387
11052.00,7.484831,25.02981,-0.000174,24.018459,-0.0077,1.387
11054.00,7.484567,25.02969,-0.000174,24.018287,-0.0077,1.388
11056.00,7.483521,25.03003,-0.000174,24.018125,-0.0077,1.387
11058.00,7.483562,25.02956,-0.000174,24.018686,-0.0077,1.388
11060.00,7.483770,25.02834,-0.000174,24.018671,-0.0078,1.388
11062.00,7.484131,25.02902,-0.000172,24.018256,-0.0077,1.387
11064.00,7.483647,25.02872,-0.000173,24.018071,-0.0077,1.386
11066.00,7.483912,25.02985,-0.000173,24.018564,-0.0077,1.388
11068.00,7.485071,25.03052,-0.000173,24.018617,-0.0078,1.387
11070.00,7.485225,25.03038,-0.000173,24.018711,-0.0078,1.387
11072.00,7.485117,25.03060,-0.000175,24.018254,-0.0077,1.387
11074.00,7.485389,25.03069,-0.000172,24.018927,-0.0077,1.387
11076.00,7.485259,25.02992,-0.000172,24.018314,-0.0077,1.387
11078.00,7.486274,25.03027,-0.000173,24.018336,-0.0077,1.388
11080.00,7.485556,25.03064,-0.000174,24.018165,-0.0077,1.387
11082.00,7.485351,25.03013,-0.000174,24.018138,-0.0077,1.387
11084.00,7.485700,25.03049,-0.000173,24.018318,-0.0077,1.387
11086.00,7.484452,25.03054,-0.000173,24.017805,-0.0077,1.387
11088.00,7.484926,25.03015,-0.000173,24.017754,-0.0077,1.388
11090.00,7.484554,25.03034,-0.000174,24.018245,-0.0077,1.388
11092.00,7.484777,25.03035,-0.000174,24.017999,-0.0077,1.387
11094.00,7.484809,25.03001,-0.000174,24.017665,-0.0078,1.387
11096.00,7.484827,25.03007,-0.000175,24.017157,-0.0077,1.387
11098.00,7.485417,25.02963,-0.000175,24.018642,-0.0077,1.387
11100.00,7.484397,25.02952,-0.000173,24.017984,-0.0077,1.387
11102.00,7.484660,25.03014,-0.000172,24.017776,-0.0077,1.387
11104.00,7.484660,25.02945,-0.000173,24.018740,-0.0077,1.387
11106.00,7.485203,25.02928,-0.000173,24.017757,-0.0077,1.388
11108.00,7.484363,25.02968,-0.000172,24.018287,-0.0077,1.388
11110.00,7.483981,25.03040,-0.000173,24.018682,-0.0077,1.387
11112.00,7.483830,25.03047,-0.000173,24.017476,-0.0077,1.387
11114.00,7.483603,25.02948,-0.000173,24.018319,-0.0077,1.387
11116.00,7.483149,25.02810,-0.000175,24.018164,-0.0077,1.387
11118.00,7.483406,25.02837,-0.000174,24.018961,-0.0077,1.387
11120.00,7.483131,25.02919,-0.000174,24.018678,-0.0077,1.387
11122.00,7.483092,25.02926,-0.000174,24.017814,-0.0077,1.387
11124.00,7.482542,25.02887,-0.000173,24.017638,-0.0077,1.387
11126.00,7.482760,25.02878,-0.000173,24.018367,-0.0077,1.388
11128.00,7.483483,25.02830,-0.000173,24.018818,-0.0077,1.388
11130.00,7.483304,25.02886,-0.000174,24.018468,-0.0077,1.388
11132.00,7.484412,25.02962,-0.000174,24.018535,-0.0077,1.387
11134.00,7.484988,25.02927,-0.000173,24.018338,-0.0077,1.386
11136.00,7.483941,25.02880,-0.000174,24.017962,-0.0077,1.387
11138.00,7.484651,25.02958,-0.000172,24.017723,-0.0077,1.387
11140.00,7.485314,25.02941,-0.000174,24.018093,-0.0077,1.388
11142.00,7.485180,25.02876,-0.000174,24.018504,-0.0077,1.387
11144.00,7.484420,25.02911,-0.000174,24.017964,-0.0078,1.387
11146.00,7.484217,25.02971,-0.000173,24.018008,-0.0078,1.387
11148.00,7.484889,25.02942,-0.000173,24.018254,-0.0077,1.387
11150.00,7.485214,25.02925,-0.000174,24.018214,-0.0077,1.387
11152.00,7.485231,25.02910,-0.000174,24.017910,-0.0077,1.387
11154.00,7.484918,25.02874,-0.000175,24.018336,-0.0077,1.388
11156.00,7.484890,25.02909,-0.000175,24.017732,-0.0078,1.387
11158.00,7.484957,25.02854,-0.000174,24.018127,-0.0077,1.387
11160.00,7.485344,25.02858,-0.000173,24.018314,-0.0077,1.387
11162.00,7.485773,25.02909,-0.000173,24.018064,-0.0078,1.387
11164.00,7.485706,25.02924,-0.000175,24.018040,-0.0077,1.388
11166.00,7.485729,25.02833,-0.000174,24.018582,-0.0077,1.388
11168.00,7.484912,25.02840,-0.000174,24.017883,-0.0077,1.387
11170.00,7.485301,25.02928,-0.000173,24.017875,-0.0077,1.387
11172.00,7.484939,25.02905,-0.000174,24.017801,-0.0077,1.387
11174.00,7.484731,25.02751,-0.000175,24.018229,-0.0077,1.387
11176.00,7.484129,25.02787,-0.000173,24.018278,-0.0077,1.387
11178.00,7.484436,25.02828,-0.000174,24.018251,-0.0077,1.387
11180.00,7.484576,25.02788,-0.000174,24.017471,-0.0077,1.388
11182.00,7.484336,25.02782,-0.000173,24.018018,-0.0077,1.387
11184.00,7.484003,25.02810,-0.000174,24.018231,-0.0077,1.387
11186.00,7.483079,25.02762,-0.000175,24.018006,-0.0077,1.387
11188.00,7.482553,25.02784,-0.000174,24.018091,-0.0077,1.387
11190.00,7.483013,25.02864,-0.000172,24.018550,-0.0077,1.387
11192.00,7.484197,25.02856,-0.000173,24.018515,-0.0077,1.387
11194.00,7.483425,25.02810,-0.000174,24.018959,-0.0077,1.387
11196.00,7.483635,25.02903,-0.000174,24.018193,-0.0077,1.387
11198.00,7.483950,25.02893,-0.000173,24.018176,-0.0078,1.388
11200.00,7.483312,25.02825,-0.000174,24.017937,-0.0078,1.387
11202.00,7.483017,25.02921,-0.000174,24.017828,-0.0077,1.388
11204.00,7.483649,25.02898,-0.000173,24.018020,-0.0077,1.387
11206.00,7.482861,25.02826,-0.000174,24.017817,-0.0077,1.386
11208.00,7.482695,25.02830,-0.000172,24.018343,-0.0078,1.387
11210.00,7.482975,25.02795,-0.000172,24.017886,-0.0077,1.387
11212.00,7.483291,25.02785,-0.000173,24.018287,-0.0077,1.387
11214.00,7.482579,25.02803,-0.000174,24.017877,-0.0077,1.387
11216.00,7.482098,25.02834,-0.000173,24.017408,-0.0078,1.388
11218.00,7.481715,25.02780,-0.000172,24.017966,-0.0077,1.387
11220.00,7.481936,25.02842,-0.000171,24.017611,-0.0077,1.388
11222.00,7.481912,25.02868,-0.000175,24.017812,-0.0077,1.387
11224.00,7.482584,25.02890,-0.000173,24.019006,-0.0077,1.387
11226.00,7.483856,25.02886,-0.000172,24.018325,-0.0077,1.387
11228.00,7.483688,25.02914,-0.000173,24.017676,-0.0077,1.387
11230.00,7.483379,25.02908,-0.000174,24.017955,-0.0077,1.387
11232.00,7.483039,25.02892,-0.000174,24.017951,-0.0077,1.387
11234.00,7.482583,25.02888,-0.000174,24.017647,-0.0077,1.388
11236.00,7.483069,25.02882,-0.000175,24.017805,-0.0077,1.388
11238.00,7.483317,25.02827,-0.000175,24.018735,-0.0077,1.388
11240.00,7.483198,25.02917,-0.000174,24.018135,-0.0077,1.388
11242.00,7.484137,25.02995,-0.000175,24.017930,-0.0077,1.387
11244.00,7.485222,25.02983,-0.000172,24.017600,-0.0077,1.386
11246.00,7.484622,25.02919,-0.000172,24.018158,-0.0078,1.388
11248.00,7.484249,25.02960,-0.000174,24.018292,-0.0077,1.387
11250.00,7.484962,25.03041,-0.000173,24.017883,-0.0077,1.387
11252.00,7.485167,25.02961,-0.000173,24.018285,-0.0077,1.388
11254.00,7.485322,25.02971,-0.000173,24.017658,-0.0077,1.387
11256.00,7.485375,25.03018,-0.000173,24.018321,-0.0077,1.387
11258.00,7.485373,25.03042,-0.000172,24.017339,-0.0077,1.387
11260.00,7.484704,25.03040,-0.000174,24.018037,-0.0077,1.388
11262.00,7.484498,25.03059,-0.000173,24.018682,-0.0077,1.388
11264.00,7.484536,25.03084,-0.000173,24.018015,-0.0077,1.388
11266.00,7.484352,25.03119,-0.000172,24.018089,-0.0077,1.387
11268.00,7.483776,25.03083,-0.000173,24.018214,-0.0077,1.387
11270.00,7.484056,25.03026,-0.000173,24.018345,-0.0077,1.388
11272.00,7.483763,25.03022,-0.000173,24.018379,-0.0077,1.387
11274.00,7.483120,25.02936,-0.000173,24.017560,-0.0076,1.387
11276.00,7.483440,25.03025,-0.000172,24.018379,-0.0077,1.388
11278.00,7.483574,25.03076,-0.000173,24.017839,-0.0077,1.388
11280.00,7.483447,25.03107,-0.000175,24.017850,-0.0077,1.387
11282.00,7.483673,25.03056,-0.000171,24.018751,-0.0077,1.387
11284.00,7.483360,25.03058,-0.000171,24.018078,-0.0077,1.387
11286.00,7.483369,25.03179,-0.000173,24.018716,-0.0077,1.387
11288.00,7.482837,25.03198,-0.000172,24.018994,-0.0077,1.388
11290.00,7.482074,25.03107,-0.000173,24.018080,-0.0077,1.388
11292.00,7.481268,25.03142,-0.000173,24.018222,-0.0077,1.388
11294.00,7.481207,25.03091,-0.000173,24.018278,-0.0077,1.387
11296.00,7.482567,25.03103,-0.000173,24.018417,-0.0077,1.387
11298.00,7.483197,25.03101,-0.000173,24.017930,-0.0077,1.388
11300.00,7.483548,25.03116,-0.000174,24.017850,-0.0077,1.388
11302.00,7.483715,25.03093,-0.000174,24.018133,-0.0077,1.388
11304.00,7.483421,25.03110,-0.000174,24.018629,-0.0077,1.387
11306.00,7.483215,25.03023,-0.000174,24.018379,-0.0077,1.387
11308.00,7.483292,25.03019,-0.000173,24.017823,-0.0077,1.387
11310.00,7.483615,25.03043,-0.000173,24.018196,-0.0077,1.388
11312.00,7.483966,25.03000,-0.000173,24.018832,-0.0077,1.388
11314.00,7.484113,25.03010,-0.000172,24.017670,-0.0077,1.388
11316.00,7.483713,25.02924,-0.000173,24.018229,-0.0077,1.387
11318.00,7.483183,25.02952,-0.000173,24.018035,-0.0077,1.387
11320.00,7.482948,25.02972,-0.000173,24.018037,-0.0077,1.387
11322.00,7.483012,25.02994,-0.000174,24.018481,-0.0077,1.387
11324.00,7.482917,25.03015,-0.000173,24.018740,-0.0077,1.388
11326.00,7.483345,25.03023,-0.000173,24.017999,-0.0077,1.387
11328.00,7.483180,25.03124,-0.000173,24.018626,-0.0077,1.388
11330.00,7.482711,25.03086,-0.000173,24.017505,-0.0077,1.388
11332.00,7.482464,25.03041,-0.000175,24.017678,-0.0078,1.388
11334.00,7.482933,25.03125,-0.000175,24.018499,-0.0077,1.388
11336.00,7.483037,25.03109,-0.000175,24.017908,-0.0077,1.387
11338.00,7.483533,25.03097,-0.000174,24.017627,-0.0077,1.387
11340.00,7.483272,25.02952,-0.000172,24.017823,-0.0077,1.387
11342.00,7.483263,25.02980,-0.000173,24.017951,-0.0077,1.387
11344.00,7.483530,25.02953,-0.000173,24.018162,-0.0077,1.387
11346.00,7.483467,25.02861,-0.000172,24.017801,-0.0077,1.388
11348.00,7.482408,25.02818,-0.000173,24.018022,-0.0077,1.387
11350.00,7.482343,25.02926,-0.000173,24.017854,-0.0078,1.388
11352.00,7.483179,25.02857,-0.000174,24.017873,-0.0077,1.387
11354.00,7.482567,25.02939,-0.000173,24.018473,-0.0077,1.387
11356.00,7.482634,25.02861,-0.000173,24.018232,-0.0077,1.387
11358.00,7.482741,25.02885,-0.000173,24.017308,-0.0077,1.387
11360.00,7.481129,25.02886,-0.000174,24.018814,-0.0077,1.387
11362.00,7.480554,25.02854,-0.000173,24.018254,-0.0078,1.388
11364.00,7.480500,25.02828,-0.000174,24.018164,-0.0077,1.387
11366.00,7.480228,25.02802,-0.000172,24.018408,-0.0077,1.387
11368.00,7.480383,25.02906,-0.000173,24.018008,-0.0077,1.387
11370.00,7.481383,25.02855,-0.000174,24.017810,-0.0078,1.387
11372.00,7.482999,25.02718,-0.000173,24.018299,-0.0077,1.387
11374.00,7.482583,25.02808,-0.000173,24.017834,-0.0077,1.387
11376.00,7.482067,25.02782,-0.000173,24.018029,-0.0077,1.387
11378.00,7.481595,25.02761,-0.000174,24.018216,-0.0077,1.387
11380.00,7.481658,25.02817,-0.000173,24.018501,-0.0077,1.387
11382.00,7.482452,25.02866,-0.000174,24.018309,-0.0077,1.387
11384.00,7.482111,25.02908,-0.000174,24.018290,-0.0077,1.388
11386.00,7.482175,25.02953,-0.000174,24.018354,-0.0077,1.387
11388.00,7.482431,25.02951,-0.000175,24.018238,-0.0077,1.388
11390.00,7.483140,25.02898,-0.000176,24.018084,-0.0077,1.388
11392.00,7.482789,25.03010,-0.000174,24.018162,-0.0078,1.387
11394.00,7.483275,25.02994,-0.000174,24.017435,-0.0077,1.387
11396.00,7.483339,25.02946,-0.000172,24.017799,-0.0077,1.387
11398.00,7.483124,25.02914,-0.000173,24.018299,-0.0077,1.387
11400.00,7.483381,25.02887,-0.000174,24.017721,-0.0077,1.387
11402.00,7.483416,25.02993,-0.000173,24.017859,-0.0077,1.387
11404.00,7.483613,25.02955,-0.000173,24.018483,-0.0077,1.387
@19,12.0000,24.0
11406.00,7.482871,25.03063,-0.000172,24.018528,-0.0077,1.388
11408.00,7.478376,25.03013,-0.000174,24.018076,-0.0077,1.386
11410.00,7.467737,25.03012,-0.000174,24.018098,-0.0077,1.386
11412.00,7.455148,25.02966,-0.000173,24.017596,-0.0077,1.386
11414.00,7.441495,25.02985,-0.000173,24.018124,-0.0077,1.386
11416.00,7.431230,25.02998,-0.000174,24.018595,-0.0077,1.386
11418.00,7.424431,25.02973,-0.000173,24.018113,-0.0078,1.386
11420.00,7.419665,25.02990,-0.000173,24.018162,-0.0077,1.387
11422.00,7.416527,25.03105,-0.000175,24.018073,-0.0077,1.388
11424.00,7.412801,25.03112,-0.000174,24.018252,-0.0077,1.388
11426.00,7.408462,25.03088,-0.000174,24.018517,-0.0077,1.388
11428.00,7.405957,25.03105,-0.000176,24.018841,-0.0077,1.388
11430.00,7.405332,25.03043,-0.000175,24.018323,-0.0077,1.388
11432.00,7.409626,25.03097,-0.000174,24.018441,-0.0077,1.388
11434.00,7.418312,25.03071,-0.000174,24.018241,-0.0078,1.389
11436.00,7.431359,25.03075,-0.000176,24.018185,-0.0077,1.390
11438.00,7.445355,25.03008,-0.000176,24.017841,-0.0077,1.390
11440.00,7.452799,25.02948,-0.000176,24.017553,-0.0077,1.388
11442.00,7.456560,25.02908,-0.000175,24.017310,-0.0077,1.388
11444.00,7.459621,25.02884,-0.000174,24.017857,-0.0077,1.387
11446.00,7.462560,25.02937,-0.000173,24.018191,-0.0077,1.387
11448.00,7.464610,25.02961,-0.000173,24.018553,-0.0077,1.387
11450.00,7.466667,25.02965,-0.000173,24.018464,-0.0077,1.387
11452.00,7.467482,25.02974,-0.000174,24.018076,-0.0077,1.386
11454.00,7.467821,25.03031,-0.000173,24.017955,-0.0077,1.387
11456.00,7.468173,25.03019,-0.000174,24.018022,-0.0078,1.387
11458.00,7.467803,25.03010,-0.000173,24.018167,-0.0078,1.387
11460.00,7.466625,25.03025,-0.000173,24.017380,-0.0078,1.386
11462.00,7.467039,25.03038,-0.000173,24.018664,-0.0077,1.387
11464.00,7.468363,25.03012,-0.000175,24.017834,-0.0077,1.387
11466.00,7.467968,25.02953,-0.000174,24.018086,-0.0077,1.388
11468.00,7.469382,25.02945,-0.000174,24.018073,-0.0078,1.387
11470.00,7.471179,25.02907,-0.000176,24.017649,-0.0077,1.388
11472.00,7.473027,25.02924,-0.000175,24.017848,-0.0078,1.387
11474.00,7.473850,25.02884,-0.000176,24.017852,-0.0078,1.387
11476.00,7.474868,25.02861,-0.000174,24.017540,-0.0077,1.387
11478.00,7.476060,25.02918,-0.000174,24.017913,-0.0077,1.387
11480.00,7.477566,25.02933,-0.000175,24.018390,-0.0077,1.387
11482.00,7.479828,25.02882,-0.000175,24.018100,-0.0077,1.386
11484.00,7.481757,25.02909,-0.000175,24.018076,-0.0077,1.387
11486.00,7.481936,25.02843,-0.000174,24.018319,-0.0078,1.387
11488.00,7.481713,25.02893,-0.000173,24.018231,-0.0078,1.388
11490.00,7.481451,25.02837,-0.000174,24.018004,-0.0078,1.387
11492.00,7.481814,25.02827,-0.000175,24.017841,-0.0078,1.387
11494.00,7.482913,25.02833,-0.000175,24.017070,-0.0078,1.387
11496.00,7.482346,25.02902,-0.000175,24.018107,-0.0078,1.388
11498.00,7.482063,25.02868,-0.000174,24.017560,-0.0077,1.387
11500.00,7.481650,25.02788,-0.000173,24.017351,-0.0078,1.386
11502.00,7.480941,25.02807,-0.000174,24.017388,-0.0078,1.387
11504.00,7.481303,25.02800,-0.000174,24.017322,-0.0078,1.387
11506.00,7.482505,25.02790,-0.000175,24.018024,-0.0078,1.387
11508.00,7.481344,25.02750,-0.000174,24.018093,-0.0078,1.387
11510.00,7.482394,25.02767,-0.000175,24.018037,-0.0077,1.387
11512.00,7.483337,25.02737,-0.000174,24.017902,-0.0078,1.386
11514.00,7.484022,25.02765,-0.000174,24.018075,-0.0078,1.387
11516.00,7.485490,25.02760,-0.000173,24.018261,-0.0078,1.386
11518.00,7.486667,25.02789,-0.000174,24.017718,-0.0077,1.387
11520.00,7.487162,25.02763,-0.000175,24.018202,-0.0078,1.387
11522.00,7.488104,25.02753,-0.000175,24.018180,-0.0078,1.388
11524.00,7.487604,25.02811,-0.000176,24.017975,-0.0078,1.387
11526.00,7.486278,25.02843,-0.000175,24.017585,-0.0077,1.387
11528.00,7.486683,25.02772,-0.000175,24.017957,-0.0078,1.388
11530.00,7.487046,25.02835,-0.000175,24.018202,-0.0078,1.387
11532.00,7.486966,25.02801,-0.000174,24.017239,-0.0078,1.387
11534.00,7.486700,25.02763,-0.000174,24.018214,-0.0078,1.387
11536.00,7.486664,25.02751,-0.000175,24.017618,-0.0078,1.387
11538.00,7.486465,25.02808,-0.000176,24.017580,-0.0077,1.387
11540.00,7.487349,25.02773,-0.000176,24.017623,-0.0078,1.388
11542.00,7.487649,25.02846,-0.000174,24.017542,-0.0078,1.388
11544.00,7.487387,25.02872,-0.000174,24.017979,-0.0078,1.387
11546.00,7.486710,25.02874,-0.000174,24.017656,-0.0078,1.387
11548.00,7.486609,25.02899,-0.000174,24.017830,-0.0078,1.387
11550.00,7.486904,25.02941,-0.000173,24.018515,-0.0077,1.387
11552.00,7.487232,25.02968,-0.000174,24.018089,-0.0077,1.387
11554.00,7.487153,25.02953,-0.000175,24.018160,-0.0077,1.387
11556.00,7.486844,25.02941,-0.000174,24.018330,-0.0077,1.388
11558.00,7.486179,25.02914,-0.000174,24.018345,-0.0077,1.387
11560.00,7.485914,25.02916,-0.000174,24.018249,-0.0077,1.387
11562.00,7.485609,25.02923,-0.000175,24.018067,-0.0077,1.387
11564.00,7.486260,25.03045,-0.000174,24.017997,-0.0078,1.387
11566.00,7.486084,25.02969,-0.000175,24.017321,-0.0078,1.387
11568.00,7.485221,25.02999,-0.000174,24.018200,-0.0077,1.387
11570.00,7.485549,25.02963,-0.000174,24.017464,-0.0077,1.388
11572.00,7.485824,25.02895,-0.000174,24.018078,-0.0077,1.387
11574.00,7.485818,25.02894,-0.000174,24.017886,-0.0077,1.387
11576.00,7.485358,25.02978,-0.000175,24.018049,-0.0078,1.387
11578.00,7.485568,25.02950,-0.000173,24.018109,-0.0077,1.387
11580.00,7.485248,25.03033,-0.000173,24.017678,-0.0077,1.387
11582.00,7.484362,25.02979,-0.000174,24.018216,-0.0077,1.387
11584.00,7.483829,25.02948,-0.000173,24.018502,-0.0077,1.387
11586.00,7.483530,25.02957,-0.000174,24.018432,-0.0077,1.387
11588.00,7.483939,25.02998,-0.000175,24.018724,-0.0078,1.387
11590.00,7.485246,25.03077,-0.000175,24.018238,-0.0078,1.387
11592.00,7.485786,25.03042,-0.000175,24.018013,-0.0077,1.387
11594.00,7.485171,25.03015,-0.000175,24.017955,-0.0078,1.387
11596.00,7.485448,25.03053,-0.000176,24.017623,-0.0077,1.387
11598.00,7.486863,25.03032,-0.000175,24.018590,-0.0078,1.387
11600.00,7.486899,25.03064,-0.000174,24.018051,-0.0077,1.387
11602.00,7.486617,25.03065,-0.000173,24.018376,-0.0077,1.386
11604.00,7.486023,25.03005,-0.000174,24.017839,-0.0077,1.386
11606.00,7.486308,25.02957,-0.000175,24.017694,-0.0077,1.387
11608.00,7.485535,25.02990,-0.000175,24.017928,-0.0077,1.387
11610.00,7.484669,25.02985,-0.000175,24.017741,-0.0077,1.388
11612.00,7.484544,25.02975,-0.000175,24.017509,-0.0077,1.388
11614.00,7.483690,25.02917,-0.000175,24.017166,-0.0077,1.387
11616.00,7.482229,25.02927,-0.000173,24.017774,-0.0078,1.386
11618.00,7.483570,25.02936,-0.000174,24.017926,-0.0078,1.387
11620.00,7.483892,25.02905,-0.000174,24.018100,-0.0077,1.387
11622.00,7.483754,25.02911,-0.000174,24.018073,-0.0077,1.386
11624.00,7.483695,25.02881,-0.000173,24.018013,-0.0077,1.387
11626.00,7.483846,25.02796,-0.000173,24.017660,-0.0077,1.387
11628.00,7.485293,25.02829,-0.000175,24.017902,-0.0078,1.387
11630.00,7.484696,25.02883,-0.000175,24.017571,-0.0077,1.387
11632.00,7.483024,25.02869,-0.000174,24.018240,-0.0077,1.387
11634.00,7.482262,25.02893,-0.000176,24.017930,-0.0077,1.387
11636.00,7.483239,25.02887,-0.000175,24.018401,-0.0077,1.388
11638.00,7.483254,25.02905,-0.000175,24.018435,-0.0077,1.387
11640.00,7.483271,25.02879,-0.000174,24.017955,-0.0078,1.387
11642.00,7.483261,25.02820,-0.000173,24.017777,-0.0077,1.387
11644.00,7.483938,25.02825,-0.000174,24.018381,-0.0077,1.386
11646.00,7.484139,25.02790,-0.000173,24.017950,-0.0078,1.387
11648.00,7.484073,25.02792,-0.000174,24.018236,-0.0078,1.387
11650.00,7.484326,25.02902,-0.000175,24.017999,-0.0077,1.387
11652.00,7.484146,25.02796,-0.000174,24.017872,-0.0078,1.387
11654.00,7.484362,25.02857,-0.000174,24.018002,-0.0077,1.388
11656.00,7.483923,25.02838,-0.000174,24.019068,-0.0077,1.387
11658.00,7.482702,25.02786,-0.000173,24.018089,-0.0077,1.387
11660.00,7.483226,25.02785,-0.000172,24.018234,-0.0078,1.388
11662.00,7.482833,25.02784,-0.000173,24.018347,-0.0077,1.387
11664.00,7.483031,25.02817,-0.000173,24.018269,-0.0077,1.387
11666.00,7.483946,25.02818,-0.000173,24.018144,-0.0077,1.387
11668.00,7.483882,25.02809,-0.000174,24.018095,-0.0077,1.387
11670.00,7.485162,25.02781,-0.000173,24.017505,-0.0077,1.387
11672.00,7.484852,25.02818,-0.000174,24.018093,-0.0077,1.388
11674.00,7.485209,25.02843,-0.000173,24.018327,-0.0077,1.387
11676.00,7.485348,25.02795,-0.000173,24.017962,-0.0078,1.387
11678.00,7.484890,25.02852,-0.000173,24.018118,-0.0077,1.387
11680.00,7.484343,25.02876,-0.000174,24.017776,-0.0077,1.387
11682.00,7.483720,25.02833,-0.000174,24.017814,-0.0077,1.388
11684.00,7.483439,25.02773,-0.000175,24.018448,-0.0077,1.388
11686.00,7.483331,25.02800,-0.000174,24.017667,-0.0077,1.387
11688.00,7.482830,25.02827,-0.000174,24.018147,-0.0078,1.386
11690.00,7.482928,25.02742,-0.000173,24.018608,-0.0077,1.387
11692.00,7.482700,25.02829,-0.000174,24.017821,-0.0077,1.387
11694.00,7.483384,25.02756,-0.000174,24.018281,-0.0077,1.387
11696.00,7.483090,25.02834,-0.000173,24.018147,-0.0077,1.386
11698.00,7.483102,25.02797,-0.000174,24.018158,-0.0078,1.387
11700.00,7.483469,25.02727,-0.000174,24.017939,-0.0077,1.387
11702.00,7.482632,25.02705,-0.000174,24.018231,-0.0077,1.387
11704.00,7.482501,25.02737,-0.000174,24.017741,-0.0077,1.387
11706.00,7.483105,25.02826,-0.000174,24.018176,-0.0078,1.387
11708.00,7.482853,25.02864,-0.000173,24.018629,-0.0078,1.386
11710.00,7.482288,25.02810,-0.000173,24.017536,-0.0077,1.387
11712.00,7.481669,25.02786,-0.000174,24.017826,-0.0078,1.387
11714.00,7.482019,25.02830,-0.000174,24.017859,-0.0077,1.387
11716.00,7.482156,25.02850,-0.000174,24.017866,-0.0077,1.387
11718.00,7.482161,25.02933,-0.000175,24.017912,-0.0077,1.386
11720.00,7.482350,25.02900,-0.000175,24.017745,-0.0077,1.387
11722.00,7.481451,25.02905,-0.000174,24.017812,-0.0077,1.387
11724.00,7.482061,25.02924,-0.000174,24.018174,-0.0077,1.387
11726.00,7.481852,25.02924,-0.000173,24.017939,-0.0077,1.387
11728.00,7.482544,25.02933,-0.000173,24.017834,-0.0077,1.387
11730.00,7.483257,25.02895,-0.000173,24.017841,-0.0077,1.386
11732.00,7.483751,25.02915,-0.000174,24.017435,-0.0077,1.387
11734.00,7.483772,25.02913,-0.000175,24.017779,-0.0078,1.387
11736.00,7.482300,25.02898,-0.000174,24.018347,-0.0077,1.387
11738.00,7.481444,25.02885,-0.000172,24.018191,-0.0077,1.387
11740.00,7.482319,25.02918,-0.000174,24.017834,-0.0077,1.387
11742.00,7.482764,25.02859,-0.000174,24.018531,-0.0077,1.387
11744.00,7.483087,25.02897,-0.000173,24.017872,-0.0077,1.387
11746.00,7.483451,25.02918,-0.000174,24.017738,-0.0077,1.387
11748.00,7.482860,25.03001,-0.000173,24.018044,-0.0077,1.386
11750.00,7.482166,25.03031,-0.000173,24.018519,-0.0077,1.387
11752.00,7.481873,25.03028,-0.000173,24.018390,-0.0077,1.387
11754.00,7.483018,25.02976,-0.000173,24.017919,-0.0077,1.387
11756.00,7.483112,25.02975,-0.000174,24.018399,-0.0077,1.387
11758.00,7.482424,25.03003,-0.000174,24.018212,-0.0077,1.387
11760.00,7.482405,25.02943,-0.000175,24.018154,-0.0077,1.387
11762.00,7.482406,25.02910,-0.000173,24.017817,-0.0077,1.386
11764.00,7.482265,25.02924,-0.000173,24.017562,-0.0077,1.387
11766.00,7.482768,25.02951,-0.000174,24.017511,-0.0077,1.387
11768.00,7.482730,25.02973,-0.000174,24.017754,-0.0077,1.387
11770.00,7.482699,25.02985,-0.000173,24.018285,-0.0077,1.386
11772.00,7.482900,25.02925,-0.000172,24.017817,-0.0078,1.387
11774.00,7.482926,25.02902,-0.000174,24.017971,-0.0077,1.387
11776.00,7.483106,25.02890,-0.000174,24.017687,-0.0078,1.387
11778.00,7.483270,25.02906,-0.000174,24.018483,-0.0077,1.387
11780.00,7.483074,25.02906,-0.000173,24.018029,-0.0077,1.387
11782.00,7.482941,25.02948,-0.000173,24.018183,-0.0077,1.387
11784.00,7.483458,25.02944,-0.000174,24.018377,-0.0077,1.388
11786.00,7.482846,25.02830,-0.000173,24.018566,-0.0077,1.387
11788.00,7.483202,25.02835,-0.000174,24.018251,-0.0077,1.387
11790.00,7.482585,25.02823,-0.000174,24.017821,-0.0077,1.387
11792.00,7.481925,25.02912,-0.000173,24.018142,-0.0078,1.386
11794.00,7.481695,25.02922,-0.000172,24.018544,-0.0077,1.387
11796.00,7.481815,25.02959,-0.000173,24.018238,-0.0077,1.387
11798.00,7.481995,25.02980,-0.000173,24.018006,-0.0077,1.387
11800.00,7.482745,25.02939,-0.000173,24.018450,-0.0077,1.387
11802.00,7.482868,25.03077,-0.000174,24.018490,-0.0077,1.387
11804.00,7.482065,25.03014,-0.000174,24.017951,-0.0077,1.388
11806.00,7.482664,25.02982,-0.000173,24.018481,-0.0077,1.388
11808.00,7.482989,25.03024,-0.000174,24.018524,-0.0077,1.387
11810.00,7.483502,25.03005,-0.000173,24.017696,-0.0077,1.387
11812.00,7.483730,25.03013,-0.000174,24.018029,-0.0077,1.388
11814.00,7.483627,25.02997,-0.000173,24.017924,-0.0077,1.387
11816.00,7.484047,25.02995,-0.000173,24.017989,-0.0077,1.387
11818.00,7.485090,25.03009,-0.000173,24.017834,-0.0077,1.387
11820.00,7.484552,25.02946,-0.000173,24.018559,-0.0077,1.387
11822.00,7.484295,25.03009,-0.000172,24.018243,-0.0078,1.387
11824.00,7.483984,25.02995,-0.000173,24.017745,-0.0078,1.388
11826.00,7.483593,25.02920,-0.000173,24.018602,-0.0077,1.387
11828.00,7.484474,25.02880,-0.000174,24.018162,-0.0077,1.387
11830.00,7.484713,25.02908,-0.000174,24.018339,-0.0077,1.387
11832.00,7.484511,25.02969,-0.000173,24.018725,-0.0077,1.387
11834.00,7.483821,25.02942,-0.000174,24.018105,-0.0077,1.388
11836.00,7.483349,25.02865,-0.000175,24.017420,-0.0077,1.387
11838.00,7.482508,25.02852,-0.000175,24.018013,-0.0077,1.388
11840.00,7.482163,25.02847,-0.000174,24.018410,-0.0077,1.387
11842.00,7.482264,25.02856,-0.000174,24.018660,-0.0077,1.387
11844.00,7.482615,25.02852,-0.000173,24.018437,-0.0077,1.386
11846.00,7.482639,25.02818,-0.000173,24.018314,-0.0077,1.387
11848.00,7.482470,25.02860,-0.000174,24.018504,-0.0077,1.387
11850.00,7.482550,25.02846,-0.000174,24.018425,-0.0078,1.387
11852.00,7.482193,25.02857,-0.000174,24.017505,-0.0077,1.388
11854.00,7.481725,25.02846,-0.000174,24.018232,-0.0077,1.387
11856.00,7.481377,25.02814,-0.000173,24.017986,-0.0077,1.387
11858.00,7.482258,25.02779,-0.000174,24.018071,-0.0077,1.387
11860.00,7.482415,25.02858,-0.000174,24.018339,-0.0077,1.387
11862.00,7.481772,25.02830,-0.000174,24.017529,-0.0077,1.386
11864.00,7.480726,25.02821,-0.000173,24.017547,-0.0078,1.387
11866.00,7.481198,25.02834,-0.000174,24.018096,-0.0077,1.388
11868.00,7.481686,25.02851,-0.000174,24.018450,-0.0077,1.388
11870.00,7.482417,25.02852,-0.000174,24.017400,-0.0077,1.387
11872.00,7.482844,25.02815,-0.000173,24.017389,-0.0077,1.387
11874.00,7.482756,25.02865,-0.000174,24.017788,-0.0077,1.387
11876.00,7.481800,25.02765,-0.000174,24.017828,-0.0077,1.387
11878.00,7.481734,25.02742,-0.000175,24.017174,-0.0077,1.387
11880.00,7.482793,25.02757,-0.000175,24.017745,-0.0077,1.386
11882.00,7.483740,25.02851,-0.000174,24.017620,-0.0078,1.386
11884.00,7.482662,25.02847,-0.000173,24.017748,-0.0078,1.387
11886.00,7.482049,25.02761,-0.000173,24.017863,-0.0077,1.387
11888.00,7.482113,25.02838,-0.000174,24.017821,-0.0077,1.387
11890.00,7.482449,25.02898,-0.000174,24.017917,-0.0077,1.388
11892.00,7.483447,25.02889,-0.000174,24.018323,-0.0077,1.388
11894.00,7.483424,25.02845,-0.000174,24.018075,-0.0077,1.387
11896.00,7.483301,25.02797,-0.000174,24.017716,-0.0077,1.387
11898.00,7.482317,25.02820,-0.000174,24.017806,-0.0077,1.387
11900.00,7.481548,25.02813,-0.000173,24.018368,-0.0077,1.387
11902.00,7.481059,25.02813,-0.000174,24.018412,-0.0077,1.388
11904.00,7.481067,25.02878,-0.000174,24.019191,-0.0077,1.388
11906.00,7.482066,25.02806,-0.000173,24.018334,-0.0078,1.387
11908.00,7.482241,25.02835,-0.000174,24.018464,-0.0078,1.387
11910.00,7.482873,25.02893,-0.000173,24.018571,-0.0077,1.387
11912.00,7.483346,25.02841,-0.000174,24.017745,-0.0077,1.387
11914.00,7.483179,25.02820,-0.000174,24.018008,-0.0077,1.388
11916.00,7.483335,25.02804,-0.000173,24.018502,-0.0077,1.387
11918.00,7.482955,25.02765,-0.000174,24.018024,-0.0077,1.388
11920.00,7.482600,25.02799,-0.000173,24.018439,-0.0077,1.387
11922.00,7.482840,25.02864,-0.000173,24.018160,-0.0077,1.387
11924.00,7.482885,25.02878,-0.000174,24.017908,-0.0078,1.387
11926.00,7.483221,25.02873,-0.000173,24.018051,-0.0077,1.387
11928.00,7.484310,25.02913,-0.000173,24.018096,-0.0077,1.387
11930.00,7.483877,25.02927,-0.000174,24.018604,-0.0077,1.388
11932.00,7.483203,25.02904,-0.000173,24.018642,-0.0077,1.387
11934.00,7.483469,25.02901,-0.000173,24.017951,-0.0077,1.388
11936.00,7.483452,25.02848,-0.000174,24.018348,-0.0077,1.387
11938.00,7.483223,25.02866,-0.000173,24.018330,-0.0077,1.387
11940.00,7.482428,25.02835,-0.000174,24.018372,-0.0077,1.387
11942.00,7.481609,25.02847,-0.000174,24.017977,-0.0077,1.388
11944.00,7.481696,25.02886,-0.000175,24.017670,-0.0078,1.387
11946.00,7.481485,25.02943,-0.000173,24.018357,-0.0077,1.388
11948.00,7.481155,25.02964,-0.000172,24.017935,-0.0077,1.387
11950.00,7.481415,25.02953,-0.000173,24.018419,-0.0077,1.388
11952.00,7.481735,25.02939,-0.000173,24.017313,-0.0077,1.387
11954.00,7.480931,25.02924,-0.000174,24.018089,-0.0077,1.388
11956.00,7.480398,25.02907,-0.000174,24.018202,-0.0077,1.388
11958.00,7.480735,25.02936,-0.000174,24.017968,-0.0077,1.388
11960.00,7.480453,25.02896,-0.000174,24.018504,-0.0077,1.387
11962.00,7.481312,25.02959,-0.000172,24.018193,-0.0077,1.388
11964.00,7.481391,25.02908,-0.000173,24.017707,-0.0077,1.387
11966.00,7.482015,25.02862,-0.000174,24.018544,-0.0077,1.387
11968.00,7.481705,25.02852,-0.000174,24.018718,-0.0077,1.388
11970.00,7.481910,25.02888,-0.000173,24.018394,-0.0077,1.388
11972.00,7.482804,25.02867,-0.000174,24.018038,-0.0077,1.388
11974.00,7.482445,25.02881,-0.000174,24.018038,-0.0077,1.388
11976.00,7.483020,25.02825,-0.000174,24.018390,-0.0077,1.388
11978.00,7.483030,25.02874,-0.000174,24.019050,-0.0077,1.388
11980.00,7.482532,25.02835,-0.000172,24.018287,-0.0077,1.387
11982.00,7.482509,25.02830,-0.000173,24.018057,-0.0077,1.388
11984.00,7.483328,25.02808,-0.000173,24.017857,-0.0077,1.388
11986.00,7.482455,25.02832,-0.000174,24.018144,-0.0077,1.388
11988.00,7.482134,25.02808,-0.000174,24.018805,-0.0078,1.387
11990.00,7.483312,25.02876,-0.000173,24.018573,-0.0077,1.388
11992.00,7.484036,25.02871,-0.000173,24.018695,-0.0077,1.388
11994.00,7.483927,25.02853,-0.000173,24.018076,-0.0077,1.387
11996.00,7.483453,25.02887,-0.000173,24.018116,-0.0077,1.387
11998.00,7.483494,25.02930,-0.000173,24.018615,-0.0077,1.387
12000.00,7.483694,25.02940,-0.000174,24.018247,-0.0077,1.388
12002.00,7.483604,25.02897,-0.000174,24.018396,-0.0077,1.389
12004.00,7.483235,25.02926,-0.000174,24.018241,-0.0077,1.388
@20,12.0000,24.0
12006.00,7.482082,25.02910,-0.000174,24.018270,-0.0077,1.387
12008.00,7.477389,25.02869,-0.000174,24.017817,-0.0077,1.388
12010.00,7.468051,25.02906,-0.000173,24.018049,-0.0077,1.387
12012.00,7.454868,25.02898,-0.000173,24.017935,-0.0077,1.386
12014.00,7.441201,25.02853,-0.000173,24.018173,-0.0077,1.386
12016.00,7.430435,25.02847,-0.000173,24.018232,-0.0078,1.387
12018.00,7.423574,25.02929,-0.000173,24.017944,-0.0077,1.387
12020.00,7.420253,25.02876,-0.000174,24.018796,-0.0077,1.388
12022.00,7.417916,25.02869,-0.000174,24.018028,-0.0077,1.388
12024.00,7.414970,25.02847,-0.000174,24.017970,-0.0077,1.389
12026.00,7.411938,25.02870,-0.000175,24.017964,-0.0077,1.388
12028.00,7.410042,25.02846,-0.000175,24.017794,-0.0077,1.389
12030.00,7.408764,25.02902,-0.000174,24.017939,-0.0077,1.389
12032.00,7.411281,25.02934,-0.000174,24.018214,-0.0078,1.389
12034.00,7.418749,25.02948,-0.000174,24.018066,-0.0077,1.389
12036.00,7.430561,25.02935,-0.000175,24.018251,-0.0077,1.390
12038.00,7.442763,25.02871,-0.000176,24.018454,-0.0077,1.389
12040.00,7.450753,25.02950,-0.000175,24.018169,-0.0077,1.388
12042.00,7.455964,25.02956,-0.000173,24.018076,-0.0077,1.388
12044.00,7.458430,25.02935,-0.000173,24.017685,-0.0078,1.388
12046.00,7.460547,25.02892,-0.000174,24.018082,-0.0078,1.387
12048.00,7.462457,25.02793,-0.000172,24.018232,-0.0077,1.388
12050.00,7.464118,25.02821,-0.000172,24.017765,-0.0077,1.388
12052.00,7.464177,25.02791,-0.000172,24.018524,-0.0077,1.388
12054.00,7.464487,25.02772,-0.000173,24.018637,-0.0077,1.387
12056.00,7.464044,25.02701,-0.000173,24.018577,-0.0077,1.388
12058.00,7.465099,25.02785,-0.000172,24.018211,-0.0077,1.387
12060.00,7.467183,25.02818,-0.000172,24.018260,-0.0077,1.387
12062.00,7.467665,25.02838,-0.000174,24.018310,-0.0077,1.388
12064.00,7.468584,25.02833,-0.000174,24.018198,-0.0078,1.388
12066.00,7.469498,25.02851,-0.000174,24.018348,-0.0077,1.388
12068.00,7.470445,25.02824,-0.000173,24.018022,-0.0077,1.387
12070.00,7.472215,25.02846,-0.000173,24.018483,-0.0077,1.387
12072.00,7.474718,25.02867,-0.000175,24.017498,-0.0078,1.387
12074.00,7.476361,25.02852,-0.000175,24.017464,-0.0078,1.388
12076.00,7.478073,25.02889,-0.000174,24.017145,-0.0078,1.387
12078.00,7.479127,25.02804,-0.000173,24.017125,-0.0077,1.387
12080.00,7.479778,25.02800,-0.000175,24.017661,-0.0077,1.388
12082.00,7.480548,25.02842,-0.000174,24.018011,-0.0077,1.387
12084.00,7.481453,25.02865,-0.000174,24.017718,-0.0078,1.388
12086.00,7.481705,25.02839,-0.000174,24.017917,-0.0077,1.387
12088.00,7.481697,25.02902,-0.000174,24.017803,-0.0077,1.387
12090.00,7.481275,25.02953,-0.000173,24.018044,-0.0078,1.388
12092.00,7.481706,25.02855,-0.000173,24.017814,-0.0077,1.388
12094.00,7.481579,25.02820,-0.000174,24.017342,-0.0077,1.387
12096.00,7.482284,25.02816,-0.000174,24.017687,-0.0078,1.387
12098.00,7.482615,25.02836,-0.000173,24.017794,-0.0078,1.387
12100.00,7.482566,25.02889,-0.000174,24.017810,-0.0077,1.388
12102.00,7.482864,25.02900,-0.000174,24.018635,-0.0077,1.387
12104.00,7.483070,25.02860,-0.000174,24.017812,-0.0077,1.387
12106.00,7.482786,25.02842,-0.000175,24.017638,-0.0077,1.387
12108.00,7.483237,25.02865,-0.000175,24.017562,-0.0077,1.387
12110.00,7.484152,25.02852,-0.000175,24.017607,-0.0077,1.388
12112.00,7.484427,25.02909,-0.000174,24.017786,-0.0077,1.387
12114.00,7.483814,25.02857,-0.000173,24.018658,-0.0077,1.387
12116.00,7.484338,25.02805,-0.000174,24.017602,-0.0077,1.388
12118.00,7.484798,25.02800,-0.000173,24.017703,-0.0077,1.388
12120.00,7.485255,25.02844,-0.000174,24.017913,-0.0077,1.388
12122.00,7.485360,25.02796,-0.000174,24.017525,-0.0077,1.388
12124.00,7.483902,25.02821,-0.000174,24.018452,-0.0077,1.388
12126.00,7.484107,25.02873,-0.000174,24.017922,-0.0077,1.388
12128.00,7.485095,25.02769,-0.000176,24.018260,-0.0078,1.388
12130.00,7.485781,25.02830,-0.000175,24.018140,-0.0078,1.388
12132.00,7.485388,25.02872,-0.000175,24.018004,-0.0077,1.387
12134.00,7.486048,25.02842,-0.000174,24.018423,-0.0077,1.387
12136.00,7.485716,25.02818,-0.000173,24.017844,-0.0077,1.388
12138.00,7.485772,25.02863,-0.000172,24.017803,-0.0077,1.388
12140.00,7.485983,25.02849,-0.000174,24.018165,-0.0078,1.388
12142.00,7.486510,25.02813,-0.000173,24.017623,-0.0077,1.387
12144.00,7.485621,25.02868,-0.000175,24.017799,-0.0077,1.388
12146.00,7.484711,25.02868,-0.000174,24.018136,-0.0077,1.387
12148.00,7.484095,25.02828,-0.000173,24.018450,-0.0077,1.387
12150.00,7.483611,25.02901,-0.000174,24.018356,-0.0077,1.387
12152.00,7.483164,25.02960,-0.000174,24.018086,-0.0077,1.387
12154.00,7.483099,25.02930,-0.000174,24.018328,-0.0077,1.387
12156.00,7.483373,25.02889,-0.000175,24.017757,-0.0077,1.387
12158.00,7.483257,25.02952,-0.000174,24.018037,-0.0078,1.387
12160.00,7.483913,25.02996,-0.000174,24.017979,-0.0077,1.387
12162.00,7.484864,25.02976,-0.000174,24.017694,-0.0077,1.388
12164.00,7.484407,25.02973,-0.000174,24.017913,-0.0077,1.388
12166.00,7.484068,25.02960,-0.000176,24.017788,-0.0077,1.388
12168.00,7.484354,25.02967,-0.000175,24.018133,-0.0078,1.387
12170.00,7.483940,25.03057,-0.000173,24.018706,-0.0078,1.386
12172.00,7.483411,25.02864,-0.000174,24.018687,-0.0077,1.386
12174.00,7.483228,25.02898,-0.000174,24.018620,-0.0077,1.387
12176.00,7.483123,25.02870,-0.000173,24.018002,-0.0077,1.388
12178.00,7.483287,25.02875,-0.000174,24.017879,-0.0077,1.388
12180.00,7.482961,25.02887,-0.000175,24.017837,-0.0078,1.388
12182.00,7.482760,25.02868,-0.000175,24.017723,-0.0077,1.388
12184.00,7.483851,25.02939,-0.000174,24.018015,-0.0077,1.388
12186.00,7.484272,25.02914,-0.000175,24.017883,-0.0078,1.388
12188.00,7.483843,25.02920,-0.000175,24.017665,-0.0077,1.387
12190.00,7.482988,25.02925,-0.000174,24.017304,-0.0078,1.387
12192.00,7.481992,25.02957,-0.000174,24.017796,-0.0078,1.387
12194.00,7.482602,25.03005,-0.000174,24.017841,-0.0077,1.388
12196.00,7.483111,25.02931,-0.000174,24.017912,-0.0077,1.388
12198.00,7.483313,25.02952,-0.000174,24.018216,-0.0077,1.388
12200.00,7.483348,25.02979,-0.000175,24.018006,-0.0077,1.388
12202.00,7.483795,25.02942,-0.000174,24.017672,-0.0077,1.387
12204.00,7.484216,25.02923,-0.000174,24.017121,-0.0077,1.387
12206.00,7.484258,25.02939,-0.000172,24.018087,-0.0077,1.387
12208.00,7.483876,25.02862,-0.000173,24.017433,-0.0078,1.387
12210.00,7.483914,25.02877,-0.000173,24.018020,-0.0078,1.388
12212.00,7.484269,25.02888,-0.000174,24.018267,-0.0077,1.387
12214.00,7.484159,25.02902,-0.000174,24.018129,-0.0077,1.388
12216.00,7.484076,25.02842,-0.000175,24.017420,-0.0078,1.388
12218.00,7.483754,25.02800,-0.000175,24.018115,-0.0078,1.388
12220.00,7.483703,25.02873,-0.000175,24.017989,-0.0077,1.388
12222.00,7.482806,25.02890,-0.000175,24.017426,-0.0078,1.387
12224.00,7.482404,25.02831,-0.000175,24.018151,-0.0078,1.387
12226.00,7.483387,25.02869,-0.000175,24.017641,-0.0078,1.388
12228.00,7.484015,25.02858,-0.000174,24.018164,-0.0077,1.387
12230.00,7.484405,25.02861,-0.000174,24.018319,-0.0077,1.388
12232.00,7.484756,25.02872,-0.000175,24.017848,-0.0077,1.388
12234.00,7.484534,25.02858,-0.000175,24.017493,-0.0078,1.387
12236.00,7.484724,25.02819,-0.000174,24.017591,-0.0078,1.387
12238.00,7.484653,25.02821,-0.000173,24.017652,-0.0077,1.388
12240.00,7.483968,25.02842,-0.000174,24.017937,-0.0078,1.387
12242.00,7.482975,25.02803,-0.000174,24.017585,-0.0077,1.387
12244.00,7.482609,25.02801,-0.000174,24.017788,-0.0077,1.387
12246.00,7.482528,25.02823,-0.000176,24.017551,-0.0078,1.387
12248.00,7.483057,25.02896,-0.000174,24.017533,-0.0078,1.387
12250.00,7.483171,25.02908,-0.000174,24.017672,-0.0078,1.388
12252.00,7.483224,25.02904,-0.000175,24.017377,-0.0078,1.388
12254.00,7.482924,25.02896,-0.000175,24.017928,-0.0077,1.387
12256.00,7.481848,25.02947,-0.000175,24.017765,-0.0078,1.388
12258.00,7.481181,25.02903,-0.000174,24.017105,-0.0077,1.387
12260.00,7.480985,25.02905,-0.000175,24.018082,-0.0077,1.387
12262.00,7.481069,25.02966,-0.000175,24.018055,-0.0077,1.387
12264.00,7.481300,25.02997,-0.000174,24.017560,-0.0078,1.388
12266.00,7.482526,25.02960,-0.000175,24.017948,-0.0078,1.387
12268.00,7.482228,25.02954,-0.000174,24.017933,-0.0078,1.388
12270.00,7.482649,25.02987,-0.000174,24.017647,-0.0077,1.388
12272.00,7.482574,25.03007,-0.000175,24.017228,-0.0077,1.388
12274.00,7.482301,25.02974,-0.000175,24.017482,-0.0078,1.388
12276.00,7.483089,25.02921,-0.000174,24.017413,-0.0078,1.388
12278.00,7.483777,25.02933,-0.000175,24.017177,-0.0078,1.387
12280.00,7.484044,25.02988,-0.000175,24.017368,-0.0077,1.388
12282.00,7.484725,25.03004,-0.000176,24.017529,-0.0077,1.387
12284.00,7.483914,25.02952,-0.000175,24.018102,-0.0077,1.388
12286.00,7.483381,25.03005,-0.000175,24.017478,-0.0077,1.388
12288.00,7.483593,25.02994,-0.000175,24.017063,-0.0078,1.388
12290.00,7.482836,25.02966,-0.000174,24.017750,-0.0077,1.387
12292.00,7.483170,25.03057,-0.000174,24.017660,-0.0078,1.387
12294.00,7.483806,25.03071,-0.000174,24.017627,-0.0077,1.388
12296.00,7.483300,25.03016,-0.000174,24.018015,-0.0077,1.388
12298.00,7.483458,25.02953,-0.000175,24.018075,-0.0078,1.387
12300.00,7.483617,25.02982,-0.000174,24.017112,-0.0077,1.387
12302.00,7.483755,25.03005,-0.000174,24.017576,-0.0078,1.388
12304.00,7.482735,25.03002,-0.000175,24.017857,-0.0077,1.388
12306.00,7.482658,25.03001,-0.000175,24.017618,-0.0078,1.388
12308.00,7.482523,25.02972,-0.000174,24.017774,-0.0077,1.388
12310.00,7.482185,25.03015,-0.000174,24.017636,-0.0078,1.387
12312.00,7.481669,25.02975,-0.000176,24.017373,-0.0077,1.388
12314.00,7.481131,25.02923,-0.000176,24.017583,-0.0078,1.388
12316.00,7.481055,25.02954,-0.000174,24.017360,-0.0078,1.388
12318.00,7.481154,25.03000,-0.000174,24.017872,-0.0078,1.388
12320.00,7.481815,25.03018,-0.000174,24.018231,-0.0077,1.388
12322.00,7.481374,25.02931,-0.000174,24.017563,-0.0078,1.387
12324.00,7.481712,25.02900,-0.000174,24.016982,-0.0077,1.387
12326.00,7.482420,25.02908,-0.000174,24.017438,-0.0077,1.388
12328.00,7.482262,25.02992,-0.000174,24.018834,-0.0077,1.388
12330.00,7.481667,25.02968,-0.000174,24.017417,-0.0077,1.387
12332.00,7.481677,25.02901,-0.000173,24.018236,-0.0077,1.387
12334.00,7.481479,25.02857,-0.000173,24.018263,-0.0077,1.388
12336.00,7.481692,25.02920,-0.000175,24.017263,-0.0078,1.388
12338.00,7.481815,25.02860,-0.000175,24.018011,-0.0078,1.388
12340.00,7.481837,25.02901,-0.000173,24.017696,-0.0078,1.387
12342.00,7.481595,25.02920,-0.000175,24.017359,-0.0078,1.388
12344.00,7.481259,25.02918,-0.000174,24.017667,-0.0077,1.387
12346.00,7.481421,25.03016,-0.000174,24.017986,-0.0078,1.387
12348.00,7.481738,25.02925,-0.000174,24.017573,-0.0078,1.388
12350.00,7.481961,25.02878,-0.000174,24.017774,-0.0078,1.388
12352.00,7.482540,25.02940,-0.000173,24.018051,-0.0078,1.388
12354.00,7.483253,25.02922,-0.000175,24.018071,-0.0077,1.388
12356.00,7.483769,25.02962,-0.000174,24.018241,-0.0077,1.388
12358.00,7.483298,25.02991,-0.000173,24.017892,-0.0077,1.387
12360.00,7.482765,25.02968,-0.000174,24.018227,-0.0078,1.388
12362.00,7.481838,25.02991,-0.000174,24.018551,-0.0078,1.388
12364.00,7.481567,25.02955,-0.000174,24.018158,-0.0078,1.389
12366.00,7.481726,25.02899,-0.000175,24.018285,-0.0077,1.388
12368.00,7.481861,25.02850,-0.000175,24.017399,-0.0077,1.388
12370.00,7.481673,25.02854,-0.000174,24.017681,-0.0078,1.387
12372.00,7.482309,25.02876,-0.000174,24.018145,-0.0077,1.388
12374.00,7.483308,25.02894,-0.000174,24.017573,-0.0078,1.388
12376.00,7.482087,25.02868,-0.000174,24.017125,-0.0077,1.387
12378.00,7.481027,25.02931,-0.000173,24.018086,-0.0077,1.388
12380.00,7.480868,25.02947,-0.000175,24.017382,-0.0077,1.388
12382.00,7.481044,25.02950,-0.000174,24.017841,-0.0078,1.388
12384.00,7.481196,25.02940,-0.000174,24.017449,-0.0078,1.387
12386.00,7.480440,25.02939,-0.000175,24.017156,-0.0077,1.387
12388.00,7.479992,25.02907,-0.000175,24.017513,-0.0078,1.388
12390.00,7.480529,25.02892,-0.000175,24.017801,-0.0078,1.388
12392.00,7.480184,25.02884,-0.000175,24.017919,-0.0077,1.387
12394.00,7.479879,25.02885,-0.000175,24.017772,-0.0078,1.388
12396.00,7.480968,25.02924,-0.000174,24.018122,-0.0077,1.388
12398.00,7.481007,25.02957,-0.000173,24.018029,-0.0078,1.388
12400.00,7.481257,25.02995,-0.000174,24.017491,-0.0077,1.388
12402.00,7.480843,25.02929,-0.000174,24.018356,-0.0077,1.387
12404.00,7.481003,25.02947,-0.000174,24.018283,-0.0078,1.388
12406.00,7.481464,25.02896,-0.000174,24.017765,-0.0077,1.388
12408.00,7.481342,25.02877,-0.000175,24.018374,-0.0078,1.388
12410.00,7.481335,25.02861,-0.000175,24.017730,-0.0077,1.387
12412.00,7.480781,25.02927,-0.000175,24.016893,-0.0077,1.388
12414.00,7.481337,25.03031,-0.000174,24.017908,-0.0077,1.387
12416.00,7.482377,25.02968,-0.000173,24.018347,-0.0077,1.387
12418.00,7.481485,25.02925,-0.000174,24.017859,-0.0077,1.388
12420.00,7.480505,25.02954,-0.000175,24.017850,-0.0077,1.388
12422.00,7.480435,25.02980,-0.000174,24.018724,-0.0077,1.388
12424.00,7.480857,25.02964,-0.000173,24.018542,-0.0078,1.388
12426.00,7.481130,25.02998,-0.000174,24.018457,-0.0077,1.388
12428.00,7.481008,25.03036,-0.000174,24.017839,-0.0077,1.388
12430.00,7.480822,25.03059,-0.000174,24.017534,-0.0077,1.388
12432.00,7.481328,25.03046,-0.000174,24.017598,-0.0077,1.387
12434.00,7.482404,25.02968,-0.000174,24.018609,-0.0077,1.388
12436.00,7.483770,25.02979,-0.000174,24.017906,-0.0077,1.388
12438.00,7.483163,25.03079,-0.000174,24.018140,-0.0077,1.388
12440.00,7.483033,25.03130,-0.000175,24.017931,-0.0078,1.388
12442.00,7.482521,25.03157,-0.000174,24.017855,-0.0077,1.388
12444.00,7.482585,25.03095,-0.000176,24.018105,-0.0077,1.389
12446.00,7.483381,25.03052,-0.000175,24.017627,-0.0077,1.388
12448.00,7.482781,25.03067,-0.000175,24.017335,-0.0078,1.388
12450.00,7.481412,25.03051,-0.000174,24.017589,-0.0078,1.388
12452.00,7.482303,25.03128,-0.000174,24.017435,-0.0077,1.388
12454.00,7.482786,25.03085,-0.000175,24.018135,-0.0077,1.388
12456.00,7.483212,25.03160,-0.000174,24.018176,-0.0078,1.387
12458.00,7.482558,25.03092,-0.000174,24.017877,-0.0077,1.387
12460.00,7.482463,25.03022,-0.000174,24.017873,-0.0078,1.388
12462.00,7.482972,25.03054,-0.000175,24.017846,-0.0077,1.389
12464.00,7.482839,25.03091,-0.000174,24.017808,-0.0077,1.388
12466.00,7.482191,25.03111,-0.000175,24.017913,-0.0078,1.388
12468.00,7.482241,25.03114,-0.000175,24.017589,-0.0077,1.388
12470.00,7.481519,25.03121,-0.000174,24.017754,-0.0078,1.388
12472.00,7.480526,25.03098,-0.000173,24.017741,-0.0078,1.388
12474.00,7.480792,25.03117,-0.000174,24.018519,-0.0077,1.388
12476.00,7.480614,25.03151,-0.000174,24.017959,-0.0077,1.387
12478.00,7.480237,25.03155,-0.000173,24.017558,-0.0077,1.387
12480.00,7.480458,25.03133,-0.000175,24.017707,-0.0078,1.388
12482.00,7.481227,25.03049,-0.000175,24.017770,-0.0078,1.388
12484.00,7.481410,25.03103,-0.000175,24.017614,-0.0077,1.388
12486.00,7.481984,25.03128,-0.000174,24.017986,-0.0077,1.388
12488.00,7.481871,25.03058,-0.000174,24.017616,-0.0078,1.388
12490.00,7.481224,25.03104,-0.000175,24.017757,-0.0078,1.387
12492.00,7.481292,25.03117,-0.000175,24.017023,-0.0078,1.388
12494.00,7.481328,25.03078,-0.000174,24.018203,-0.0077,1.388
12496.00,7.481142,25.03165,-0.000174,24.018124,-0.0077,1.388
12498.00,7.481296,25.03150,-0.000175,24.017718,-0.0078,1.388
12500.00,7.481057,25.03200,-0.000174,24.017694,-0.0078,1.388
12502.00,7.481506,25.03256,-0.000175,24.018180,-0.0078,1.388
12504.00,7.481041,25.03146,-0.000174,24.018332,-0.0077,1.388
12506.00,7.480235,25.03168,-0.000175,24.018541,-0.0077,1.388
12508.00,7.480684,25.03174,-0.000174,24.017752,-0.0078,1.388
12510.00,7.480537,25.03139,-0.000174,24.017614,-0.0078,1.388
12512.00,7.480606,25.03224,-0.000174,24.018015,-0.0077,1.387
12514.00,7.479659,25.03263,-0.000174,24.018133,-0.0078,1.387
12516.00,7.478762,25.03177,-0.000174,24.018405,-0.0078,1.387
12518.00,7.480246,25.03207,-0.000173,24.018156,-0.0077,1.387
12520.00,7.480263,25.03162,-0.000174,24.018033,-0.0077,1.388
12522.00,7.480212,25.03080,-0.000174,24.017705,-0.0077,1.388
12524.00,7.480437,25.03122,-0.000174,24.017670,-0.0077,1.388
12526.00,7.479801,25.03067,-0.000174,24.018515,-0.0078,1.388
12528.00,7.479240,25.02995,-0.000175,24.017170,-0.0078,1.388
12530.00,7.479152,25.03009,-0.000175,24.018042,-0.0078,1.388
12532.00,7.478676,25.03025,-0.000176,24.018502,-0.0078,1.388
12534.00,7.479436,25.03044,-0.000175,24.017913,-0.0078,1.388
12536.00,7.479910,25.03018,-0.000174,24.017621,-0.0078,1.387
12538.00,7.480238,25.02987,-0.000174,24.016996,-0.0078,1.388
12540.00,7.480214,25.03052,-0.000174,24.018047,-0.0078,1.388
12542.00,7.480886,25.03066,-0.000173,24.017476,-0.0077,1.387
12544.00,7.481422,25.03112,-0.000174,24.018238,-0.0077,1.388
12546.00,7.481249,25.03098,-0.000174,24.018512,-0.0077,1.388
12548.00,7.481079,25.03105,-0.000174,24.018009,-0.0078,1.388
12550.00,7.481750,25.03126,-0.000174,24.018066,-0.0077,1.388
12552.00,7.481999,25.03133,-0.000173,24.017728,-0.0077,1.388
12554.00,7.481872,25.03082,-0.000174,24.018403,-0.0078,1.388
12556.00,7.481727,25.03221,-0.000173,24.018066,-0.0078,1.388
12558.00,7.480693,25.03159,-0.000175,24.017366,-0.0077,1.388
12560.00,7.480286,25.03184,-0.000174,24.018009,-0.0077,1.388
12562.00,7.479801,25.03141,-0.000174,24.018029,-0.0078,1.388
12564.00,7.479885,25.03132,-0.000175,24.018249,-0.0077,1.388
12566.00,7.480028,25.03150,-0.000175,24.017290,-0.0077,1.388
12568.00,7.480712,25.03209,-0.000176,24.017527,-0.0077,1.388
12570.00,7.481225,25.03171,-0.000174,24.017912,-0.0077,1.388
12572.00,7.480946,25.03093,-0.000173,24.018047,-0.0077,1.388
12574.00,7.481296,25.03153,-0.000173,24.018008,-0.0077,1.388
12576.00,7.481834,25.03144,-0.000173,24.018022,-0.0077,1.388
12578.00,7.481776,25.03200,-0.000174,24.018202,-0.0077,1.388
12580.00,7.481910,25.03050,-0.000175,24.017493,-0.0078,1.388
12582.00,7.481619,25.03133,-0.000173,24.017614,-0.0078,1.388
12584.00,7.481276,25.03127,-0.000174,24.017302,-0.0078,1.388
12586.00,7.480956,25.03153,-0.000174,24.018100,-0.0077,1.388
12588.00,7.480333,25.03209,-0.000174,24.018135,-0.0077,1.388
12590.00,7.480052,25.03148,-0.000174,24.017455,-0.0078,1.388
12592.00,7.479198,25.03092,-0.000174,24.017670,-0.0077,1.388
12594.00,7.479283,25.03127,-0.000175,24.017362,-0.0077,1.387
12596.00,7.480388,25.03171,-0.000175,24.017681,-0.0078,1.388
12598.00,7.480500,25.03171,-0.000176,24.017589,-0.0078,1.388
12600.00,7.480043,25.03216,-0.000175,24.017199,-0.0078,1.388
12602.00,7.480384,25.03144,-0.000175,24.017623,-0.0078,1.388
12604.00,7.480545,25.03056,-0.000175,24.017453,-0.0077,1.388
@21,12.0000,24.0
12606.00,7.480461,25.03090,-0.000174,24.017370,-0.0078,1.388
12608.00,7.476547,25.03119,-0.000176,24.017451,-0.0078,1.388
12610.00,7.468018,25.03126,-0.000175,24.017683,-0.0078,1.386
12612.00,7.455768,25.03145,-0.000172,24.017370,-0.0078,1.386
12614.00,7.441497,25.03105,-0.000173,24.017460,-0.0078,1.387
12616.00,7.430036,25.03175,-0.000173,24.017330,-0.0077,1.387
12618.00,7.423363,25.03086,-0.000174,24.017832,-0.0078,1.388
12620.00,7.420035,25.03043,-0.000175,24.017763,-0.0078,1.389
12622.00,7.418202,25.02993,-0.000176,24.017895,-0.0077,1.388
12624.00,7.415130,25.02980,-0.000176,24.017538,-0.0077,1.389
12626.00,7.412256,25.03053,-0.000177,24.017776,-0.0078,1.389
12628.00,7.409354,25.03046,-0.000176,24.017587,-0.0078,1.389
12630.00,7.407110,25.03001,-0.000175,24.017447,-0.0077,1.390
12632.00,7.409322,25.03050,-0.000176,24.017694,-0.0077,1.389
12634.00,7.417101,25.03131,-0.000175,24.017480,-0.0078,1.390
12636.00,7.429052,25.03114,-0.000175,24.017212,-0.0077,1.390
12638.00,7.442139,25.03095,-0.000176,24.017002,-0.0077,1.390
12640.00,7.451502,25.03171,-0.000175,24.017092,-0.0077,1.389
12642.00,7.457480,25.03160,-0.000175,24.018127,-0.0078,1.389
12644.00,7.459273,25.03158,-0.000176,24.017460,-0.0077,1.389
12646.00,7.461133,25.03203,-0.000173,24.017308,-0.0078,1.388
12648.00,7.463556,25.03239,-0.000174,24.017107,-0.0078,1.388
12650.00,7.466191,25.03151,-0.000175,24.017335,-0.0078,1.388
12652.00,7.467157,25.03078,-0.000174,24.017043,-0.0078,1.388
12654.00,7.467259,25.03042,-0.000174,24.017681,-0.0078,1.387
12656.00,7.468194,25.03083,-0.000174,24.018055,-0.0078,1.387
12658.00,7.469030,25.03094,-0.000174,24.017839,-0.0077,1.388
12660.00,7.469030,25.03089,-0.000175,24.017547,-0.0078,1.388
12662.00,7.468636,25.03070,-0.000174,24.017531,-0.0078,1.388
12664.00,7.467985,25.03082,-0.000174,24.017835,-0.0078,1.388
12666.00,7.468484,25.03101,-0.000175,24.017545,-0.0078,1.388
12668.00,7.469125,25.03063,-0.000176,24.017486,-0.0078,1.388
12670.00,7.469424,25.03067,-0.000176,24.017293,-0.0077,1.388
12672.00,7.470169,25.03107,-0.000175,24.017558,-0.0077,1.388
12674.00,7.472439,25.03208,-0.000174,24.017147,-0.0077,1.387
12676.00,7.474044,25.03256,-0.000173,24.017776,-0.0078,1.388
12678.00,7.475605,25.03232,-0.000174,24.018234,-0.0078,1.388
12680.00,7.476603,25.03182,-0.000177,24.017781,-0.0078,1.389
12682.00,7.476850,25.03124,-0.000177,24.018508,-0.0078,1.388
12684.00,7.477572,25.03185,-0.000176,24.017895,-0.0078,1.388
12686.00,7.478547,25.03232,-0.000175,24.017542,-0.0078,1.388
12688.00,7.478908,25.03256,-0.000176,24.016938,-0.0078,1.388
12690.00,7.479320,25.03279,-0.000175,24.017643,-0.0078,1.388
12692.00,7.478923,25.03256,-0.000176,24.016809,-0.0078,1.388
12694.00,7.478598,25.03250,-0.000175,24.017507,-0.0078,1.388
12696.00,7.478587,25.03253,-0.000176,24.017583,-0.0078,1.388
12698.00,7.478739,25.03237,-0.000174,24.017192,-0.0077,1.388
12700.00,7.480703,25.03213,-0.000174,24.017505,-0.0077,1.388
12702.00,7.481782,25.03200,-0.000175,24.017672,-0.0078,1.388
12704.00,7.482832,25.03195,-0.000175,24.017507,-0.0078,1.388
12706.00,7.483017,25.03187,-0.000175,24.018069,-0.0078,1.388
12708.00,7.483341,25.03177,-0.000175,24.017522,-0.0078,1.388
12710.00,7.483916,25.03189,-0.000175,24.017547,-0.0078,1.389
12712.00,7.484051,25.03159,-0.000175,24.017738,-0.0078,1.389
12714.00,7.484624,25.03170,-0.000176,24.017623,-0.0078,1.389
12716.00,7.485357,25.03144,-0.000175,24.017513,-0.0078,1.388
12718.00,7.484799,25.03154,-0.000174,24.017574,-0.0078,1.388
12720.00,7.484304,25.03129,-0.000175,24.017895,-0.0077,1.389
12722.00,7.484264,25.03099,-0.000174,24.017886,-0.0077,1.389
12724.00,7.484191,25.03089,-0.000175,24.017395,-0.0078,1.388
12726.00,7.484125,25.03088,-0.000176,24.017094,-0.0078,1.389
12728.00,7.484013,25.03073,-0.000176,24.018187,-0.0078,1.389
12730.00,7.483954,25.03071,-0.000175,24.017583,-0.0077,1.388
12732.00,7.483921,25.03090,-0.000174,24.017801,-0.0077,1.388
12734.00,7.483868,25.03109,-0.000175,24.018419,-0.0077,1.388
12736.00,7.483394,25.03190,-0.000175,24.017268,-0.0078,1.388
12738.00,7.483082,25.03178,-0.000174,24.017839,-0.0078,1.388
12740.00,7.482784,25.03084,-0.000173,24.017937,-0.0078,1.388
12742.00,7.482779,25.03066,-0.000173,24.017772,-0.0078,1.388
12744.00,7.483167,25.03045,-0.000174,24.017375,-0.0077,1.388
12746.00,7.483725,25.03009,-0.000174,24.017801,-0.0078,1.388
12748.00,7.483133,25.03101,-0.000174,24.017864,-0.0078,1.388
12750.00,7.483686,25.03068,-0.000174,24.017322,-0.0078,1.388
12752.00,7.484706,25.03131,-0.000175,24.016969,-0.0078,1.389
12754.00,7.484712,25.03100,-0.000175,24.017308,-0.0078,1.389
12756.00,7.483354,25.03074,-0.000173,24.017237,-0.0077,1.388
12758.00,7.483808,25.03021,-0.000174,24.017785,-0.0077,1.388
12760.00,7.484347,25.03075,-0.000175,24.018256,-0.0077,1.389
12762.00,7.484422,25.03087,-0.000175,24.017411,-0.0077,1.389
12764.00,7.484095,25.03003,-0.000174,24.017455,-0.0077,1.388
12766.00,7.483609,25.03029,-0.000175,24.017587,-0.0078,1.388
12768.00,7.483397,25.03063,-0.000174,24.018131,-0.0078,1.388
12770.00,7.482570,25.02967,-0.000174,24.017714,-0.0077,1.388
12772.00,7.482463,25.02961,-0.000174,24.016867,-0.0077,1.388
12774.00,7.483064,25.03043,-0.000175,24.017462,-0.0077,1.388
12776.00,7.482961,25.03093,-0.000174,24.017594,-0.0077,1.388
12778.00,7.483647,25.03043,-0.000173,24.018896,-0.0077,1.388
12780.00,7.484072,25.03055,-0.000175,24.018727,-0.0078,1.388
12782.00,7.483843,25.03057,-0.000174,24.017583,-0.0077,1.388
12784.00,7.483733,25.03018,-0.000174,24.017825,-0.0077,1.388
12786.00,7.484063,25.03031,-0.000175,24.017794,-0.0077,1.388
12788.00,7.483886,25.03069,-0.000174,24.017922,-0.0077,1.388
12790.00,7.483071,25.03067,-0.000174,24.017801,-0.0078,1.388
12792.00,7.482546,25.03110,-0.000176,24.017295,-0.0078,1.388
12794.00,7.482193,25.03137,-0.000174,24.018338,-0.0077,1.388
12796.00,7.482429,25.03105,-0.000173,24.017433,-0.0077,1.388
12798.00,7.482496,25.03099,-0.000174,24.017699,-0.0077,1.388
12800.00,7.481822,25.03069,-0.000174,24.018642,-0.0077,1.389
12802.00,7.482477,25.03152,-0.000174,24.018044,-0.0078,1.389
12804.00,7.482848,25.03121,-0.000174,24.017741,-0.0078,1.389
12806.00,7.482812,25.03080,-0.000174,24.018278,-0.0077,1.389
12808.00,7.483463,25.03137,-0.000174,24.018069,-0.0078,1.388
12810.00,7.483311,25.03088,-0.000175,24.017496,-0.0078,1.388
12812.00,7.483291,25.03079,-0.000173,24.017582,-0.0078,1.389
12814.00,7.483703,25.03086,-0.000174,24.018011,-0.0078,1.388
12816.00,7.483377,25.03036,-0.000176,24.017815,-0.0078,1.388
12818.00,7.483237,25.03016,-0.000175,24.017774,-0.0078,1.388
12820.00,7.483188,25.03016,-0.000175,24.017864,-0.0077,1.388
12822.00,7.483219,25.02944,-0.000175,24.017873,-0.0077,1.388
12824.00,7.483885,25.03011,-0.000174,24.018028,-0.0078,1.388
12826.00,7.483951,25.03047,-0.000175,24.017805,-0.0077,1.389
12828.00,7.482322,25.03156,-0.000175,24.017429,-0.0077,1.389
12830.00,7.481136,25.03113,-0.000174,24.018194,-0.0077,1.388
12832.00,7.481753,25.03090,-0.000175,24.018053,-0.0078,1.388
12834.00,7.483159,25.03131,-0.000174,24.017768,-0.0077,1.389
12836.00,7.483177,25.03118,-0.000174,24.018125,-0.0077,1.388
12838.00,7.482686,25.03076,-0.000174,24.018421,-0.0077,1.389
12840.00,7.482385,25.03114,-0.000175,24.017244,-0.0077,1.388
12842.00,7.483060,25.03138,-0.000174,24.017587,-0.0077,1.388
12844.00,7.482884,25.03130,-0.000173,24.017888,-0.0077,1.388
12846.00,7.483001,25.03031,-0.000174,24.017255,-0.0077,1.388
12848.00,7.482169,25.03083,-0.000174,24.018334,-0.0078,1.388
12850.00,7.481804,25.03142,-0.000174,24.018098,-0.0078,1.389
12852.00,7.481362,25.03180,-0.000174,24.018493,-0.0078,1.388
12854.00,7.481104,25.03282,-0.000174,24.017692,-0.0077,1.389
12856.00,7.481748,25.03306,-0.000174,24.017942,-0.0077,1.389
12858.00,7.481950,25.03248,-0.000173,24.017859,-0.0077,1.388
12860.00,7.482048,25.03174,-0.000174,24.018127,-0.0077,1.389
12862.00,7.481986,25.03287,-0.000174,24.018321,-0.0077,1.389
12864.00,7.482830,25.03333,-0.000176,24.017449,-0.0077,1.389
12866.00,7.482231,25.03335,-0.000175,24.017979,-0.0077,1.389
12868.00,7.483138,25.03247,-0.000175,24.017922,-0.0078,1.389
12870.00,7.483381,25.03260,-0.000175,24.018276,-0.0078,1.389
12872.00,7.483116,25.03301,-0.000174,24.018236,-0.0077,1.388
12874.00,7.482808,25.03267,-0.000174,24.017844,-0.0077,1.389
12876.00,7.482201,25.03221,-0.000174,24.018359,-0.0077,1.388
12878.00,7.481642,25.03230,-0.000173,24.017736,-0.0077,1.389
12880.00,7.481630,25.03309,-0.000173,24.018328,-0.0077,1.389
12882.00,7.480890,25.03156,-0.000174,24.018095,-0.0077,1.389
12884.00,7.480865,25.03042,-0.000173,24.017966,-0.0077,1.389
12886.00,7.481588,25.03227,-0.000174,24.018180,-0.0077,1.388
12888.00,7.481269,25.03204,-0.000174,24.017935,-0.0078,1.389
12890.00,7.480544,25.03188,-0.000174,24.018323,-0.0077,1.389
12892.00,7.480218,25.03101,-0.000173,24.018642,-0.0077,1.389
12894.00,7.481410,25.03103,-0.000174,24.018388,-0.0077,1.389
12896.00,7.481840,25.03178,-0.000174,24.018265,-0.0078,1.389
12898.00,7.481122,25.03218,-0.000172,24.019054,-0.0077,1.389
12900.00,7.480872,25.03171,-0.000173,24.018062,-0.0078,1.389
12902.00,7.480574,25.03126,-0.000173,24.017904,-0.0077,1.388
12904.00,7.480112,25.03080,-0.000174,24.017799,-0.0077,1.388
12906.00,7.480059,25.03010,-0.000174,24.018252,-0.0077,1.389
12908.00,7.478508,25.03041,-0.000175,24.017685,-0.0077,1.389
12910.00,7.478052,25.03020,-0.000175,24.017739,-0.0078,1.388
12912.00,7.478836,25.02931,-0.000173,24.017902,-0.0078,1.388
12914.00,7.478141,25.03044,-0.000174,24.017944,-0.0077,1.388
12916.00,7.477592,25.03034,-0.000175,24.018120,-0.0077,1.388
12918.00,7.478362,25.03040,-0.000175,24.018120,-0.0077,1.388
12920.00,7.479050,25.03110,-0.000174,24.018136,-0.0077,1.389
12922.00,7.479353,25.03137,-0.000173,24.017912,-0.0077,1.388
12924.00,7.479757,25.03174,-0.000173,24.018026,-0.0077,1.388
12926.00,7.479390,25.03149,-0.000173,24.018272,-0.0077,1.389
12928.00,7.478830,25.03094,-0.000173,24.017957,-0.0077,1.389
12930.00,7.478899,25.03142,-0.000174,24.018261,-0.0077,1.389
12932.00,7.478951,25.03121,-0.000174,24.018107,-0.0077,1.388
12934.00,7.479133,25.03125,-0.000174,24.018651,-0.0077,1.388
12936.00,7.479033,25.03168,-0.000173,24.018160,-0.0077,1.387
12938.00,7.479134,25.03159,-0.000173,24.017941,-0.0078,1.389
12940.00,7.479437,25.03042,-0.000175,24.017752,-0.0077,1.389
12942.00,7.479817,25.03057,-0.000175,24.018296,-0.0077,1.388
12944.00,7.480214,25.03125,-0.000174,24.018577,-0.0077,1.389
12946.00,7.479899,25.03055,-0.000174,24.017877,-0.0077,1.388
12948.00,7.479579,25.03140,-0.000174,24.017605,-0.0077,1.388
12950.00,7.479590,25.03154,-0.000174,24.017781,-0.0078,1.388
12952.00,7.478944,25.03191,-0.000174,24.017763,-0.0078,1.389
12954.00,7.478371,25.03193,-0.000174,24.018209,-0.0078,1.389
12956.00,7.478625,25.03135,-0.000174,24.018245,-0.0078,1.388
12958.00,7.478946,25.03150,-0.000174,24.018078,-0.0077,1.388
12960.00,7.479475,25.03156,-0.000173,24.018058,-0.0077,1.388
12962.00,7.479744,25.03148,-0.000172,24.018180,-0.0077,1.388
12964.00,7.478980,25.03104,-0.000174,24.017685,-0.0077,1.388
12966.00,7.478699,25.03111,-0.000173,24.017640,-0.0077,1.388
12968.00,7.478192,25.03197,-0.000174,24.017195,-0.0077,1.388
12970.00,7.477583,25.03156,-0.000174,24.017730,-0.0077,1.389
12972.00,7.477021,25.03115,-0.000174,24.017806,-0.0077,1.388
12974.00,7.476922,25.03049,-0.000175,24.018245,-0.0077,1.388
12976.00,7.475599,25.03086,-0.000174,24.018655,-0.0077,1.388
12978.00,7.474877,25.03046,-0.000174,24.017701,-0.0077,1.389
12980.00,7.473659,25.03048,-0.000174,24.017866,-0.0077,1.389
12982.00,7.473850,25.03050,-0.000175,24.018051,-0.0077,1.389
12984.00,7.472082,25.03070,-0.000174,24.017681,-0.0078,1.388
12986.00,7.470833,25.03032,-0.000174,24.018076,-0.0078,1.388
12988.00,7.469249,25.03072,-0.000175,24.018057,-0.0077,1.388
12990.00,7.468410,25.03192,-0.000174,24.017933,-0.0077,1.388
12992.00,7.469719,25.03206,-0.000175,24.017941,-0.0078,1.389
12994.00,7.470290,25.03134,-0.000175,24.018053,-0.0077,1.389
12996.00,7.471149,25.03144,-0.000174,24.017565,-0.0078,1.388
12998.00,7.473481,25.03125,-0.000174,24.018892,-0.0077,1.388
13000.00,7.476117,25.03152,-0.000175,24.018158,-0.0077,1.389
13002.00,7.478031,25.03121,-0.000174,24.017375,-0.0078,1.388
13004.00,7.478732,25.03170,-0.000174,24.018212,-0.0077,1.389
13006.00,7.478540,25.03208,-0.000175,24.017598,-0.0077,1.388
13008.00,7.477903,25.03183,-0.000175,24.017716,-0.0077,1.388
13010.00,7.478901,25.03254,-0.000175,24.017797,-0.0077,1.388
13012.00,7.479545,25.03150,-0.000174,24.017502,-0.0077,1.388
13014.00,7.480075,25.03170,-0.000173,24.018321,-0.0078,1.389
13016.00,7.481250,25.03165,-0.000174,24.017959,-0.0077,1.389
13018.00,7.482157,25.03192,-0.000174,24.017893,-0.0077,1.388
13020.00,7.482663,25.03238,-0.000173,24.018140,-0.0077,1.389
13022.00,7.482993,25.03211,-0.000173,24.018278,-0.0077,1.389
13024.00,7.483916,25.03261,-0.000174,24.017797,-0.0077,1.389
13026.00,7.482197,25.03253,-0.000173,24.018162,-0.0077,1.388
13028.00,7.481291,25.03243,-0.000173,24.018180,-0.0077,1.388
13030.00,7.481578,25.03290,-0.000174,24.017930,-0.0077,1.388
13032.00,7.480778,25.03288,-0.000174,24.018042,-0.0077,1.388
13034.00,7.479679,25.03185,-0.000174,24.018024,-0.0077,1.389
13036.00,7.479335,25.03218,-0.000174,24.017966,-0.0077,1.388
13038.00,7.479308,25.03252,-0.000173,24.017767,-0.0077,1.388
13040.00,7.479706,25.03229,-0.000173,24.018377,-0.0078,1.388
13042.00,7.479041,25.03194,-0.000173,24.017736,-0.0077,1.389
13044.00,7.477454,25.03181,-0.000175,24.017640,-0.0077,1.389
13046.00,7.476640,25.03208,-0.000174,24.017632,-0.0077,1.389
13048.00,7.476559,25.03199,-0.000174,24.018095,-0.0077,1.389
13050.00,7.475481,25.03319,-0.000175,24.018390,-0.0077,1.389
13052.00,7.476073,25.03280,-0.000174,24.017977,-0.0077,1.389
13054.00,7.477610,25.03260,-0.000175,24.018368,-0.0077,1.389
13056.00,7.478059,25.03192,-0.000174,24.017513,-0.0077,1.388
13058.00,7.478455,25.03216,-0.000173,24.018473,-0.0077,1.388
13060.00,7.478428,25.03193,-0.000175,24.018363,-0.0077,1.388
13062.00,7.479518,25.03188,-0.000174,24.018381,-0.0077,1.388
13064.00,7.479625,25.03275,-0.000174,24.018290,-0.0077,1.389
13066.00,7.478998,25.03173,-0.000174,24.018142,-0.0077,1.388
13068.00,7.477936,25.03255,-0.000174,24.017520,-0.0077,1.388
13070.00,7.477077,25.03264,-0.000175,24.017658,-0.0077,1.388
13072.00,7.476284,25.03157,-0.000173,24.018680,-0.0078,1.388
13074.00,7.474787,25.03261,-0.000173,24.018334,-0.0077,1.388
13076.00,7.473930,25.03264,-0.000173,24.017522,-0.0077,1.388
13078.00,7.473874,25.03262,-0.000174,24.017864,-0.0077,1.388
13080.00,7.474761,25.03311,-0.000175,24.017935,-0.0077,1.389
13082.00,7.475510,25.03299,-0.000175,24.017797,-0.0077,1.389
13084.00,7.476478,25.03223,-0.000175,24.018033,-0.0077,1.388
13086.00,7.477440,25.03222,-0.000174,24.018526,-0.0077,1.388
13088.00,7.478599,25.03178,-0.000174,24.017973,-0.0078,1.388
13090.00,7.479601,25.03135,-0.000173,24.018386,-0.0077,1.389
13092.00,7.479688,25.03152,-0.000173,24.017906,-0.0077,1.389
13094.00,7.479280,25.03233,-0.000174,24.018309,-0.0077,1.388
13096.00,7.479004,25.03304,-0.000174,24.018269,-0.0077,1.388
13098.00,7.478965,25.03322,-0.000174,24.018151,-0.0077,1.388
13100.00,7.479512,25.03237,-0.000172,24.018009,-0.0077,1.388
13102.00,7.480867,25.03160,-0.000173,24.018017,-0.0077,1.388
13104.00,7.481112,25.03202,-0.000173,24.018673,-0.0078,1.388
13106.00,7.481933,25.03177,-0.000174,24.017797,-0.0078,1.387
13108.00,7.482046,25.03161,-0.000175,24.017707,-0.0078,1.388
13110.00,7.480709,25.03121,-0.000174,24.017484,-0.0078,1.389
13112.00,7.478349,25.03084,-0.000176,24.017132,-0.0077,1.388
13114.00,7.477065,25.03084,-0.000174,24.017440,-0.0077,1.388
13116.00,7.474119,25.03142,-0.000174,24.018180,-0.0077,1.389
13118.00,7.473626,25.03142,-0.000174,24.018383,-0.0077,1.388
13120.00,7.473117,25.03107,-0.000174,24.017549,-0.0077,1.389
13122.00,7.473567,25.03128,-0.000175,24.018067,-0.0077,1.388
13124.00,7.476497,25.03130,-0.000176,24.017453,-0.0078,1.388
13126.00,7.478963,25.03139,-0.000176,24.017589,-0.0077,1.388
13128.00,7.479709,25.03120,-0.000175,24.018484,-0.0077,1.388
13130.00,7.480308,25.03072,-0.000174,24.018522,-0.0077,1.389
13132.00,7.480851,25.03167,-0.000173,24.017975,-0.0077,1.389
13134.00,7.479087,25.03109,-0.000174,24.017215,-0.0077,1.389
13136.00,7.476736,25.03163,-0.000175,24.017670,-0.0078,1.389
13138.00,7.475448,25.03162,-0.000176,24.018299,-0.0077,1.389
13140.00,7.476422,25.03200,-0.000176,24.018280,-0.0078,1.388
13142.00,7.477996,25.03217,-0.000174,24.017165,-0.0077,1.388
13144.00,7.477627,25.03168,-0.000174,24.017906,-0.0078,1.388
13146.00,7.478026,25.03223,-0.000174,24.018677,-0.0078,1.388
13148.00,7.479546,25.03190,-0.000176,24.018174,-0.0078,1.389
13150.00,7.479416,25.03177,-0.000175,24.018477,-0.0077,1.388
13152.00,7.478335,25.03220,-0.000174,24.018125,-0.0078,1.388
13154.00,7.478877,25.03163,-0.000174,24.018541,-0.0078,1.389
13156.00,7.478547,25.03200,-0.000174,24.018080,-0.0078,1.388
13158.00,7.478151,25.03239,-0.000174,24.017910,-0.0078,1.388
13160.00,7.478082,25.03260,-0.000175,24.018508,-0.0077,1.388
13162.00,7.477526,25.03235,-0.000174,24.017678,-0.0077,1.388
13164.00,7.478976,25.03242,-0.000174,24.018031,-0.0077,1.388
13166.00,7.480768,25.03291,-0.000174,24.017685,-0.0077,1.388
13168.00,7.481369,25.03210,-0.000174,24.017554,-0.0078,1.389
13170.00,7.482264,25.03175,-0.000174,24.017362,-0.0078,1.388
13172.00,7.481086,25.03294,-0.000174,24.017854,-0.0078,1.388
13174.00,7.479628,25.03158,-0.000175,24.017382,-0.0077,1.389
13176.00,7.478458,25.03249,-0.000175,24.017759,-0.0077,1.389
13178.00,7.475945,25.03284,-0.000176,24.017652,-0.0077,1.389
13180.00,7.474817,25.03255,-0.000174,24.017725,-0.0078,1.388
13182.00,7.472209,25.03213,-0.000173,24.018428,-0.0077,1.388
13184.00,7.471380,25.03197,-0.000173,24.017748,-0.0077,1.388
13186.00,7.472285,25.03205,-0.000174,24.017583,-0.0077,1.388
13188.00,7.474949,25.03148,-0.000173,24.018238,-0.0077,1.388
13190.00,7.477548,25.03096,-0.000174,24.017937,-0.0077,1.389
13192.00,7.478458,25.03192,-0.000174,24.017502,-0.0077,1.388
13194.00,7.479467,25.03186,-0.000173,24.017921,-0.0077,1.388
13196.00,7.479742,25.03135,-0.000173,24.017172,-0.0078,1.388
13198.00,7.480457,25.03131,-0.000173,24.018046,-0.0077,1.388
13200.00,7.480598,25.03151,-0.000173,24.018548,-0.0078,1.388
13202.00,7.480471,25.03165,-0.000173,24.017946,-0.0078,1.388
13204.00,7.479923,25.03158,-0.000175,24.017333,-0.0077,1.388
@22,12.0000,24.0
13206.00,7.479021,25.03125,-0.000175,24.017908,-0.0077,1.389
13208.00,7.476512,25.03093,-0.000175,24.017669,-0.0078,1.388
13210.00,7.467834,25.03182,-0.000175,24.017803,-0.0078,1.388
13212.00,7.454801,25.03200,-0.000173,24.017917,-0.0078,1.387
13214.00,7.440190,25.03189,-0.000176,24.018009,-0.0077,1.388
13216.00,7.428323,25.03170,-0.000176,24.016684,-0.0078,1.389
13218.00,7.422246,25.03221,-0.000173,24.018089,-0.0077,1.388
13220.00,7.420342,25.03256,-0.000174,24.017761,-0.0077,1.389
13222.00,7.417712,25.03235,-0.000176,24.017534,-0.0078,1.389
13224.00,7.415111,25.03181,-0.000176,24.017859,-0.0078,1.389
13226.00,7.411914,25.03243,-0.000176,24.017897,-0.0078,1.389
13228.00,7.408641,25.03184,-0.000175,24.017386,-0.0078,1.389
13230.00,7.407613,25.03161,-0.000175,24.018002,-0.0077,1.390
13232.00,7.409233,25.03149,-0.000176,24.018860,-0.0077,1.390
13234.00,7.416976,25.03190,-0.000174,24.017342,-0.0078,1.390
13236.00,7.429399,25.03215,-0.000175,24.017710,-0.0077,1.390
13238.00,7.443248,25.03286,-0.000177,24.017879,-0.0077,1.390
13240.00,7.453651,25.03269,-0.000175,24.018042,-0.0077,1.390
13242.00,7.459502,25.03236,-0.000175,24.017890,-0.0077,1.390
13244.00,7.462949,25.03238,-0.000175,24.017844,-0.0077,1.389
13246.00,7.464837,25.03338,-0.000175,24.018231,-0.0077,1.389
13248.00,7.465371,25.03396,-0.000174,24.017852,-0.0077,1.388
13250.00,7.465332,25.03339,-0.000172,24.017930,-0.0077,1.387
13252.00,7.465873,25.03243,-0.000173,24.018200,-0.0078,1.388
[truncated: 53,532 more chars]
