# Supplementary material for: Hormonal steroids induce multidrug resistance and stress response genes in Neisseria gonorrhoeae by binding to MtrR
Source: Nat Commun. 2024 Feb 7;15:1153. doi: 10.1038/s41467-024-45195-1 (PMC10850145; doi:10.1038/s41467-024-45195-1)
Supplement: Supplementary file 6 — Source Data [file 41467_2024_45195_MOESM6_ESM.zip › Source Data/ITC/W136A/4TMtrRW136A20221006.itc]

$ITC
$ 25 
$NOT
$ 25 
$ 600 
$ 199 
$ 8 
$ 2 
$ADCGainCode:  3 
$False,True,True
$ 2 , 4 , 600 , 2 
$ 12 , 24 , 600 , 2 
$ 12 , 24 , 600 , 2 
$ 12 , 24 , 600 , 2 
$ 12 , 24 , 600 , 2 
$ 12 , 24 , 600 , 2 
$ 12 , 24 , 600 , 2 
$ 12 , 24 , 600 , 2 
$ 12 , 24 , 600 , 2 
$ 12 , 24 , 600 , 2 
$ 12 , 24 , 600 , 2 
$ 12 , 24 , 600 , 2 
$ 12 , 24 , 600 , 2 
$ 12 , 24 , 600 , 2 
$ 12 , 24 , 600 , 2 
$ 12 , 24 , 600 , 2 
$ 12 , 24 , 600 , 2 
$ 12 , 24 , 600 , 2 
$ 12 , 24 , 600 , 2 
$ 12 , 24 , 600 , 2 
$ 12 , 24 , 600 , 2 
$ 12 , 24 , 600 , 2 
$ 12 , 24 , 600 , 2 
$ 12 , 24 , 600 , 2 
$ 12 , 24 , 600 , 2 
# 0 
# 0.5 
# 0.02 
# 1.4485 
# 25 
# 28.9316 
# 15.91949 
?
% VPITC12.10.1003
% 1.4485 
% 28.9316 
%-1.096232 , 100.1901 
% 0.443748 , 95.77349 
% 0.2232 
% 124.02 , 123.95 
% 1 , 80 
%-0.001812 , 0.055139 
% 0 , 8 
% 0 , 18 
% 104422       320637 
% 101.8 
% 260 , 310 , 470 , 530 
% 0.08632 ,-0.00346 , 0.0000110163 , 0.000000290198 ,-0.0000000019883 
% VPViewer2000 Ver: 1.40.0
@0
2.00,7.888607,25.00925,-0.000174,24.017997,-0.0078,1.361
4.00,7.888599,25.00937,-0.000174,24.017863,-0.0078,1.361
6.00,7.888168,25.00976,-0.000174,24.018008,-0.0078,1.360
8.00,7.888058,25.01032,-0.000173,24.017689,-0.0078,1.361
10.00,7.887224,25.00973,-0.000174,24.017788,-0.0078,1.361
12.00,7.886911,25.00912,-0.000173,24.017910,-0.0078,1.360
14.00,7.887531,25.00925,-0.000173,24.017970,-0.0078,1.361
16.00,7.887244,25.00900,-0.000174,24.017714,-0.0077,1.361
18.00,7.885624,25.00967,-0.000175,24.017634,-0.0078,1.361
20.00,7.885572,25.00904,-0.000176,24.017890,-0.0078,1.361
22.00,7.885381,25.00864,-0.000175,24.017931,-0.0078,1.361
24.00,7.883941,25.00985,-0.000175,24.018120,-0.0078,1.361
26.00,7.883716,25.01018,-0.000176,24.017679,-0.0078,1.361
28.00,7.883098,25.01055,-0.000174,24.018096,-0.0078,1.360
30.00,7.882859,25.01119,-0.000173,24.018020,-0.0078,1.361
32.00,7.881923,25.01143,-0.000173,24.017656,-0.0078,1.361
34.00,7.881882,25.01109,-0.000175,24.018566,-0.0078,1.361
36.00,7.880733,25.01070,-0.000174,24.017910,-0.0078,1.361
38.00,7.880663,25.01017,-0.000174,24.017567,-0.0078,1.360
40.00,7.880776,25.00967,-0.000174,24.018165,-0.0078,1.361
42.00,7.879615,25.00985,-0.000174,24.017872,-0.0078,1.361
44.00,7.879514,25.01010,-0.000173,24.018118,-0.0078,1.361
46.00,7.878744,25.01037,-0.000173,24.018040,-0.0078,1.361
48.00,7.878962,25.00994,-0.000174,24.017690,-0.0078,1.361
50.00,7.877874,25.00964,-0.000175,24.017587,-0.0078,1.360
52.00,7.876876,25.00964,-0.000174,24.017810,-0.0078,1.361
54.00,7.876669,25.00989,-0.000174,24.017774,-0.0078,1.361
56.00,7.875991,25.01007,-0.000174,24.017933,-0.0077,1.360
58.00,7.875483,25.00992,-0.000173,24.018238,-0.0078,1.361
60.00,7.876659,25.01088,-0.000174,24.018167,-0.0078,1.361
62.00,7.875762,25.01045,-0.000174,24.018443,-0.0078,1.361
64.00,7.875717,25.00999,-0.000174,24.017786,-0.0078,1.361
66.00,7.875324,25.00948,-0.000174,24.018287,-0.0078,1.361
68.00,7.874217,25.00997,-0.000175,24.017823,-0.0078,1.361
70.00,7.873981,25.01013,-0.000173,24.017707,-0.0078,1.361
72.00,7.873971,25.01003,-0.000173,24.018009,-0.0078,1.362
74.00,7.873302,25.00974,-0.000174,24.018138,-0.0078,1.361
76.00,7.872234,25.00974,-0.000174,24.018278,-0.0077,1.361
78.00,7.870940,25.00982,-0.000174,24.017848,-0.0078,1.361
80.00,7.870981,25.00937,-0.000173,24.018419,-0.0078,1.361
82.00,7.870891,25.00916,-0.000173,24.018211,-0.0078,1.361
84.00,7.871227,25.00899,-0.000173,24.018107,-0.0078,1.361
86.00,7.870472,25.00892,-0.000174,24.017861,-0.0078,1.361
88.00,7.870284,25.00905,-0.000172,24.018851,-0.0078,1.361
90.00,7.869270,25.00926,-0.000173,24.018756,-0.0077,1.361
92.00,7.869340,25.00992,-0.000174,24.018443,-0.0077,1.362
94.00,7.868622,25.00952,-0.000175,24.017859,-0.0078,1.361
96.00,7.868980,25.00986,-0.000173,24.018399,-0.0078,1.361
98.00,7.868464,25.00988,-0.000173,24.018328,-0.0078,1.361
100.00,7.867094,25.00934,-0.000174,24.017941,-0.0078,1.362
102.00,7.866619,25.00987,-0.000175,24.018015,-0.0078,1.361
104.00,7.866816,25.00990,-0.000174,24.018018,-0.0078,1.361
106.00,7.866460,25.00955,-0.000174,24.018156,-0.0077,1.361
108.00,7.865812,25.00940,-0.000173,24.017420,-0.0077,1.361
110.00,7.865020,25.00914,-0.000175,24.018653,-0.0078,1.361
112.00,7.864074,25.00942,-0.000174,24.018716,-0.0078,1.361
114.00,7.864581,25.00901,-0.000174,24.018479,-0.0078,1.361
116.00,7.864585,25.00936,-0.000174,24.018390,-0.0078,1.360
118.00,7.863573,25.00987,-0.000174,24.018704,-0.0078,1.361
120.00,7.863627,25.01015,-0.000173,24.018851,-0.0078,1.361
122.00,7.862920,25.00944,-0.000175,24.018082,-0.0078,1.361
124.00,7.861935,25.00965,-0.000174,24.018702,-0.0078,1.362
126.00,7.861212,25.01038,-0.000175,24.018261,-0.0078,1.362
128.00,7.860337,25.01064,-0.000174,24.018421,-0.0078,1.361
130.00,7.860134,25.01000,-0.000173,24.018044,-0.0078,1.361
132.00,7.860026,25.01054,-0.000173,24.018142,-0.0078,1.361
134.00,7.860033,25.01057,-0.000174,24.018894,-0.0078,1.361
136.00,7.859468,25.01022,-0.000175,24.018651,-0.0077,1.361
138.00,7.858947,25.01038,-0.000174,24.018319,-0.0078,1.362
140.00,7.858615,25.01013,-0.000174,24.018345,-0.0078,1.361
142.00,7.858525,25.01010,-0.000174,24.017679,-0.0077,1.361
144.00,7.858245,25.01074,-0.000175,24.018298,-0.0077,1.361
146.00,7.857561,25.01018,-0.000175,24.018049,-0.0078,1.361
148.00,7.857516,25.01024,-0.000175,24.018318,-0.0078,1.361
150.00,7.857157,25.01060,-0.000175,24.017507,-0.0077,1.361
152.00,7.856417,25.00983,-0.000173,24.018154,-0.0078,1.361
154.00,7.856329,25.00913,-0.000174,24.018080,-0.0078,1.361
156.00,7.855933,25.00999,-0.000174,24.018392,-0.0078,1.361
158.00,7.855589,25.00954,-0.000175,24.017482,-0.0078,1.360
160.00,7.854856,25.00935,-0.000174,24.018327,-0.0078,1.361
162.00,7.854134,25.00975,-0.000175,24.018218,-0.0078,1.362
164.00,7.853596,25.01057,-0.000175,24.018046,-0.0077,1.362
166.00,7.853173,25.00976,-0.000175,24.018584,-0.0077,1.361
168.00,7.853338,25.01023,-0.000174,24.018071,-0.0078,1.361
170.00,7.852882,25.00992,-0.000174,24.018473,-0.0078,1.361
172.00,7.851922,25.00984,-0.000174,24.017582,-0.0078,1.361
174.00,7.851403,25.00993,-0.000174,24.016858,-0.0078,1.361
176.00,7.851068,25.01036,-0.000174,24.018285,-0.0078,1.361
178.00,7.851065,25.01059,-0.000174,24.017757,-0.0078,1.361
180.00,7.850482,25.00932,-0.000175,24.018100,-0.0078,1.361
182.00,7.850775,25.01003,-0.000175,24.018135,-0.0078,1.361
184.00,7.849680,25.00940,-0.000175,24.017371,-0.0078,1.361
186.00,7.849340,25.00974,-0.000175,24.017335,-0.0078,1.361
188.00,7.848962,25.00978,-0.000175,24.017752,-0.0078,1.361
190.00,7.848184,25.00960,-0.000176,24.017931,-0.0078,1.362
192.00,7.846985,25.00913,-0.000176,24.017623,-0.0078,1.361
194.00,7.846563,25.01014,-0.000175,24.017525,-0.0078,1.360
196.00,7.847479,25.00923,-0.000175,24.018162,-0.0078,1.361
198.00,7.846625,25.00838,-0.000174,24.017877,-0.0078,1.361
200.00,7.845566,25.00904,-0.000175,24.018028,-0.0078,1.361
202.00,7.844637,25.00914,-0.000175,24.018515,-0.0078,1.361
204.00,7.844098,25.00866,-0.000175,24.017661,-0.0078,1.362
206.00,7.844176,25.00870,-0.000175,24.018742,-0.0078,1.362
208.00,7.844523,25.00892,-0.000175,24.018033,-0.0078,1.361
210.00,7.844091,25.00952,-0.000174,24.017658,-0.0078,1.361
212.00,7.843762,25.00920,-0.000174,24.018513,-0.0078,1.361
214.00,7.843450,25.00898,-0.000174,24.018111,-0.0078,1.361
216.00,7.843691,25.00893,-0.000174,24.018359,-0.0078,1.362
218.00,7.843205,25.00937,-0.000175,24.017750,-0.0078,1.361
220.00,7.842953,25.00958,-0.000175,24.017505,-0.0078,1.361
222.00,7.842628,25.01030,-0.000175,24.017402,-0.0078,1.362
224.00,7.841963,25.00990,-0.000174,24.018067,-0.0078,1.362
226.00,7.841378,25.00989,-0.000174,24.018406,-0.0078,1.361
228.00,7.841589,25.01027,-0.000173,24.017654,-0.0078,1.361
230.00,7.842124,25.00965,-0.000174,24.017598,-0.0078,1.361
232.00,7.840453,25.00939,-0.000174,24.018265,-0.0078,1.361
234.00,7.839491,25.00981,-0.000173,24.018695,-0.0078,1.361
236.00,7.839077,25.00932,-0.000173,24.018287,-0.0078,1.361
238.00,7.839127,25.00925,-0.000174,24.017641,-0.0078,1.361
240.00,7.838805,25.01003,-0.000174,24.018011,-0.0078,1.362
242.00,7.838227,25.00958,-0.000175,24.018062,-0.0078,1.361
244.00,7.837517,25.00995,-0.000175,24.018091,-0.0078,1.361
246.00,7.837152,25.00970,-0.000174,24.018330,-0.0078,1.361
248.00,7.836248,25.01024,-0.000174,24.018115,-0.0078,1.361
250.00,7.835775,25.01050,-0.000174,24.018350,-0.0077,1.361
252.00,7.834790,25.01079,-0.000174,24.018281,-0.0078,1.361
254.00,7.835100,25.01076,-0.000173,24.018232,-0.0078,1.362
256.00,7.834779,25.01152,-0.000174,24.018154,-0.0078,1.361
258.00,7.834978,25.01096,-0.000174,24.018542,-0.0078,1.361
260.00,7.834220,25.01050,-0.000174,24.018706,-0.0078,1.361
262.00,7.833087,25.01106,-0.000174,24.017781,-0.0078,1.361
264.00,7.833272,25.01113,-0.000173,24.018709,-0.0078,1.361
266.00,7.832435,25.01000,-0.000174,24.018178,-0.0078,1.361
268.00,7.832087,25.01024,-0.000175,24.018000,-0.0078,1.362
270.00,7.831866,25.01062,-0.000174,24.018196,-0.0078,1.362
272.00,7.832114,25.01082,-0.000174,24.017962,-0.0078,1.361
274.00,7.831445,25.01044,-0.000174,24.017727,-0.0078,1.361
276.00,7.830906,25.01011,-0.000174,24.018058,-0.0078,1.362
278.00,7.830903,25.00981,-0.000175,24.017498,-0.0078,1.361
280.00,7.831068,25.00969,-0.000175,24.017870,-0.0078,1.361
282.00,7.831194,25.01032,-0.000174,24.017883,-0.0078,1.362
284.00,7.830225,25.01054,-0.000174,24.018330,-0.0078,1.361
286.00,7.828727,25.01039,-0.000174,24.018247,-0.0078,1.361
288.00,7.828241,25.01073,-0.000175,24.018225,-0.0078,1.361
290.00,7.828225,25.01029,-0.000174,24.018296,-0.0078,1.361
292.00,7.827429,25.00948,-0.000175,24.018631,-0.0078,1.361
294.00,7.827470,25.01002,-0.000174,24.018218,-0.0078,1.361
296.00,7.827745,25.01074,-0.000174,24.018412,-0.0078,1.361
298.00,7.827574,25.01081,-0.000174,24.018635,-0.0078,1.361
300.00,7.827877,25.01041,-0.000174,24.018183,-0.0078,1.361
302.00,7.828496,25.01048,-0.000173,24.018439,-0.0078,1.361
304.00,7.827833,25.01095,-0.000174,24.018396,-0.0078,1.361
306.00,7.827481,25.01074,-0.000175,24.017645,-0.0078,1.361
308.00,7.826436,25.01023,-0.000175,24.017299,-0.0078,1.361
310.00,7.825765,25.01106,-0.000174,24.017516,-0.0078,1.361
312.00,7.825579,25.01070,-0.000173,24.017875,-0.0078,1.360
314.00,7.825372,25.01104,-0.000173,24.017634,-0.0078,1.360
316.00,7.824920,25.01155,-0.000174,24.017689,-0.0078,1.361
318.00,7.824848,25.01095,-0.000175,24.017955,-0.0078,1.360
320.00,7.823520,25.01149,-0.000174,24.017719,-0.0078,1.361
322.00,7.822283,25.01102,-0.000174,24.018515,-0.0078,1.362
324.00,7.822585,25.01160,-0.000175,24.017814,-0.0078,1.361
326.00,7.822478,25.01152,-0.000174,24.017505,-0.0078,1.361
328.00,7.822289,25.01115,-0.000174,24.018298,-0.0078,1.361
330.00,7.821835,25.01242,-0.000173,24.018057,-0.0078,1.361
332.00,7.821153,25.01131,-0.000173,24.018035,-0.0078,1.361
334.00,7.821131,25.01103,-0.000174,24.018205,-0.0078,1.361
336.00,7.820876,25.01077,-0.000174,24.018361,-0.0078,1.361
338.00,7.820611,25.01101,-0.000175,24.018383,-0.0078,1.362
340.00,7.820098,25.01130,-0.000173,24.018147,-0.0078,1.361
342.00,7.818125,25.01176,-0.000174,24.018403,-0.0078,1.361
344.00,7.817456,25.01135,-0.000174,24.018276,-0.0078,1.361
346.00,7.817580,25.01129,-0.000174,24.018062,-0.0078,1.361
348.00,7.816722,25.01118,-0.000174,24.017759,-0.0078,1.361
350.00,7.816022,25.01120,-0.000175,24.018580,-0.0078,1.361
352.00,7.815866,25.01146,-0.000175,24.017928,-0.0078,1.362
354.00,7.815756,25.01116,-0.000175,24.017685,-0.0078,1.361
356.00,7.815531,25.01140,-0.000174,24.017877,-0.0078,1.361
358.00,7.814720,25.01141,-0.000175,24.018396,-0.0078,1.361
360.00,7.813903,25.01182,-0.000175,24.018325,-0.0078,1.361
362.00,7.813147,25.01260,-0.000174,24.018000,-0.0078,1.362
364.00,7.812940,25.01155,-0.000175,24.018736,-0.0078,1.361
366.00,7.812550,25.01219,-0.000175,24.018535,-0.0078,1.361
368.00,7.812038,25.01189,-0.000174,24.018276,-0.0078,1.361
370.00,7.811604,25.01286,-0.000174,24.017734,-0.0078,1.360
372.00,7.811488,25.01225,-0.000173,24.017870,-0.0078,1.361
374.00,7.811876,25.01179,-0.000174,24.018147,-0.0078,1.361
376.00,7.811272,25.01226,-0.000175,24.018144,-0.0078,1.361
378.00,7.810589,25.01145,-0.000174,24.018457,-0.0078,1.361
380.00,7.810071,25.01208,-0.000174,24.017931,-0.0078,1.361
382.00,7.810615,25.01173,-0.000174,24.017973,-0.0078,1.361
384.00,7.810220,25.01219,-0.000174,24.018167,-0.0077,1.361
386.00,7.809862,25.01229,-0.000174,24.018296,-0.0078,1.361
388.00,7.809872,25.01197,-0.000173,24.018182,-0.0078,1.361
390.00,7.809734,25.01191,-0.000173,24.017761,-0.0078,1.362
392.00,7.809979,25.01190,-0.000174,24.017937,-0.0078,1.361
394.00,7.809343,25.01095,-0.000174,24.017458,-0.0078,1.361
396.00,7.808899,25.01098,-0.000174,24.017970,-0.0078,1.361
398.00,7.808171,25.01104,-0.000174,24.018521,-0.0078,1.361
400.00,7.806934,25.01159,-0.000174,24.018869,-0.0078,1.362
402.00,7.806204,25.01122,-0.000174,24.017707,-0.0078,1.361
404.00,7.805832,25.01079,-0.000175,24.018629,-0.0077,1.361
406.00,7.805895,25.01112,-0.000174,24.018261,-0.0078,1.361
408.00,7.805057,25.00977,-0.000174,24.018038,-0.0078,1.361
410.00,7.805056,25.01032,-0.000174,24.018392,-0.0078,1.360
412.00,7.805335,25.01113,-0.000173,24.018729,-0.0077,1.362
414.00,7.805238,25.01057,-0.000174,24.018655,-0.0077,1.361
416.00,7.804880,25.01038,-0.000173,24.018638,-0.0078,1.361
418.00,7.804427,25.01054,-0.000174,24.018015,-0.0078,1.361
420.00,7.804328,25.01089,-0.000173,24.018510,-0.0078,1.361
422.00,7.804481,25.01064,-0.000172,24.018087,-0.0078,1.361
424.00,7.803498,25.00995,-0.000174,24.017806,-0.0078,1.362
426.00,7.802960,25.01067,-0.000173,24.018131,-0.0077,1.361
428.00,7.803015,25.01085,-0.000173,24.018142,-0.0078,1.361
430.00,7.802129,25.01048,-0.000173,24.018948,-0.0078,1.362
432.00,7.801140,25.00986,-0.000174,24.018153,-0.0078,1.361
434.00,7.801359,25.00999,-0.000173,24.018394,-0.0078,1.361
436.00,7.800861,25.00998,-0.000171,24.018702,-0.0078,1.360
438.00,7.800205,25.00965,-0.000171,24.017493,-0.0078,1.361
440.00,7.800653,25.00977,-0.000174,24.018069,-0.0078,1.362
442.00,7.801160,25.01001,-0.000174,24.018223,-0.0078,1.361
444.00,7.800279,25.01073,-0.000173,24.018318,-0.0078,1.361
446.00,7.799817,25.01086,-0.000174,24.017982,-0.0078,1.361
448.00,7.800566,25.01101,-0.000173,24.018550,-0.0077,1.361
450.00,7.799388,25.01065,-0.000174,24.018698,-0.0077,1.360
452.00,7.799395,25.00971,-0.000173,24.018352,-0.0078,1.361
454.00,7.799704,25.01073,-0.000174,24.018379,-0.0077,1.362
456.00,7.799767,25.01121,-0.000173,24.018173,-0.0078,1.362
458.00,7.798395,25.01128,-0.000174,24.018207,-0.0078,1.361
460.00,7.798146,25.01097,-0.000174,24.018029,-0.0078,1.362
462.00,7.798276,25.01045,-0.000175,24.017794,-0.0078,1.361
464.00,7.798638,25.01016,-0.000174,24.018105,-0.0078,1.361
466.00,7.797984,25.00969,-0.000174,24.017654,-0.0078,1.361
468.00,7.797139,25.01042,-0.000175,24.017830,-0.0078,1.361
470.00,7.797120,25.01075,-0.000175,24.018512,-0.0078,1.361
472.00,7.796810,25.01070,-0.000175,24.017527,-0.0078,1.361
474.00,7.796124,25.01029,-0.000175,24.018076,-0.0078,1.361
476.00,7.796081,25.01030,-0.000175,24.018046,-0.0078,1.361
478.00,7.795859,25.01037,-0.000175,24.017913,-0.0078,1.361
480.00,7.795882,25.01067,-0.000175,24.018044,-0.0078,1.361
482.00,7.795875,25.01096,-0.000176,24.017674,-0.0078,1.362
484.00,7.796060,25.01160,-0.000175,24.017275,-0.0078,1.361
486.00,7.794562,25.01071,-0.000174,24.018129,-0.0078,1.361
488.00,7.794313,25.01059,-0.000175,24.018071,-0.0078,1.361
490.00,7.793721,25.01123,-0.000175,24.018638,-0.0078,1.361
492.00,7.792519,25.01176,-0.000176,24.018541,-0.0078,1.361
494.00,7.791941,25.01158,-0.000175,24.017674,-0.0078,1.361
496.00,7.792167,25.01137,-0.000173,24.017752,-0.0078,1.361
498.00,7.791842,25.01152,-0.000175,24.018381,-0.0077,1.361
500.00,7.791265,25.01169,-0.000175,24.017424,-0.0078,1.362
502.00,7.789985,25.01150,-0.000175,24.018377,-0.0078,1.362
504.00,7.789367,25.01188,-0.000176,24.017984,-0.0078,1.361
506.00,7.788990,25.01170,-0.000175,24.017426,-0.0078,1.362
508.00,7.788927,25.01115,-0.000174,24.017736,-0.0078,1.361
510.00,7.788867,25.01206,-0.000175,24.018115,-0.0078,1.362
512.00,7.789307,25.01159,-0.000175,24.018666,-0.0078,1.361
514.00,7.789315,25.01171,-0.000174,24.018225,-0.0078,1.361
516.00,7.788792,25.01173,-0.000174,24.017848,-0.0078,1.361
518.00,7.787937,25.01164,-0.000174,24.017395,-0.0078,1.361
520.00,7.787529,25.01207,-0.000175,24.017910,-0.0078,1.361
522.00,7.787150,25.01196,-0.000174,24.017866,-0.0078,1.362
524.00,7.786332,25.01221,-0.000174,24.018459,-0.0077,1.361
526.00,7.786688,25.01295,-0.000174,24.017569,-0.0078,1.361
528.00,7.786343,25.01293,-0.000175,24.017625,-0.0078,1.362
530.00,7.785755,25.01163,-0.000175,24.017197,-0.0078,1.361
532.00,7.784762,25.01160,-0.000175,24.017679,-0.0078,1.361
534.00,7.784833,25.01150,-0.000174,24.018327,-0.0078,1.362
536.00,7.784604,25.01056,-0.000175,24.018658,-0.0078,1.361
538.00,7.783582,25.01144,-0.000174,24.018207,-0.0078,1.361
540.00,7.783382,25.01157,-0.000174,24.018370,-0.0078,1.361
542.00,7.783541,25.01162,-0.000175,24.017912,-0.0077,1.361
544.00,7.782958,25.01177,-0.000175,24.017839,-0.0078,1.361
546.00,7.782896,25.01133,-0.000175,24.017861,-0.0078,1.361
548.00,7.783145,25.01171,-0.000175,24.018419,-0.0077,1.362
550.00,7.782930,25.01085,-0.000175,24.017783,-0.0077,1.361
552.00,7.782462,25.01102,-0.000175,24.017632,-0.0078,1.361
554.00,7.782016,25.01139,-0.000174,24.018381,-0.0078,1.361
556.00,7.780886,25.01114,-0.000175,24.018140,-0.0078,1.362
558.00,7.780610,25.01031,-0.000175,24.018178,-0.0078,1.362
560.00,7.780400,25.01053,-0.000174,24.018109,-0.0078,1.361
562.00,7.779118,25.01049,-0.000175,24.017670,-0.0078,1.361
564.00,7.779115,25.01025,-0.000175,24.017676,-0.0078,1.361
566.00,7.779400,25.01039,-0.000176,24.017426,-0.0078,1.361
568.00,7.778917,25.00997,-0.000175,24.017830,-0.0078,1.361
570.00,7.778547,25.01064,-0.000176,24.018243,-0.0078,1.362
572.00,7.778429,25.01015,-0.000176,24.018008,-0.0078,1.362
574.00,7.778108,25.01028,-0.000176,24.017641,-0.0078,1.361
576.00,7.777801,25.01056,-0.000175,24.018328,-0.0078,1.361
578.00,7.777415,25.01026,-0.000176,24.018519,-0.0078,1.361
580.00,7.777214,25.01034,-0.000175,24.017883,-0.0078,1.361
582.00,7.777651,25.01062,-0.000175,24.017460,-0.0078,1.362
584.00,7.777718,25.01011,-0.000175,24.018066,-0.0078,1.361
586.00,7.777484,25.00964,-0.000175,24.018176,-0.0078,1.361
588.00,7.776395,25.01022,-0.000175,24.018299,-0.0078,1.362
590.00,7.776382,25.00992,-0.000175,24.018178,-0.0078,1.362
592.00,7.775827,25.00992,-0.000175,24.017743,-0.0078,1.362
594.00,7.774997,25.01035,-0.000175,24.017846,-0.0078,1.362
596.00,7.774345,25.00969,-0.000175,24.017783,-0.0078,1.361
598.00,7.773433,25.01027,-0.000174,24.018015,-0.0078,1.361
600.00,7.773342,25.01014,-0.000174,24.017741,-0.0078,1.361
@1,2.0000,4.0
602.00,7.773143,25.01025,-0.000174,24.018280,-0.0078,1.362
604.00,7.767899,25.01020,-0.000174,24.018049,-0.0078,1.362
606.00,7.756310,25.01044,-0.000174,24.018038,-0.0078,1.360
608.00,7.722728,25.00999,-0.000173,24.017538,-0.0078,1.361
610.00,7.664898,25.01000,-0.000174,24.018278,-0.0078,1.362
612.00,7.628750,25.01103,-0.000174,24.017585,-0.0078,1.362
614.00,7.622815,25.01045,-0.000174,24.017542,-0.0078,1.362
616.00,7.627970,25.01124,-0.000176,24.018544,-0.0078,1.362
618.00,7.633140,25.01113,-0.000176,24.018753,-0.0078,1.362
620.00,7.636917,25.01097,-0.000175,24.017801,-0.0078,1.362
622.00,7.640831,25.01085,-0.000175,24.017899,-0.0078,1.362
624.00,7.645251,25.01082,-0.000174,24.017897,-0.0078,1.362
626.00,7.651814,25.01032,-0.000176,24.018267,-0.0078,1.362
628.00,7.658859,25.01021,-0.000174,24.017534,-0.0078,1.362
630.00,7.667200,25.01009,-0.000174,24.018084,-0.0078,1.362
632.00,7.676652,25.01007,-0.000175,24.018635,-0.0078,1.362
634.00,7.685172,25.01036,-0.000174,24.018584,-0.0078,1.361
636.00,7.693005,25.01056,-0.000173,24.018510,-0.0078,1.361
638.00,7.700497,25.01026,-0.000173,24.017980,-0.0077,1.362
640.00,7.707534,25.01119,-0.000173,24.018256,-0.0078,1.362
642.00,7.713017,25.01049,-0.000174,24.018319,-0.0077,1.362
644.00,7.719660,25.01011,-0.000175,24.018142,-0.0077,1.362
646.00,7.725247,25.01036,-0.000175,24.017821,-0.0078,1.362
648.00,7.729140,25.01108,-0.000173,24.018657,-0.0078,1.362
650.00,7.733715,25.01162,-0.000173,24.018144,-0.0078,1.361
652.00,7.737438,25.01141,-0.000175,24.018686,-0.0078,1.362
654.00,7.739865,25.01106,-0.000174,24.017825,-0.0078,1.362
656.00,7.742054,25.01026,-0.000175,24.018571,-0.0078,1.362
658.00,7.744529,25.01071,-0.000175,24.018153,-0.0077,1.361
660.00,7.747080,25.01016,-0.000174,24.018125,-0.0077,1.361
662.00,7.748539,25.01121,-0.000174,24.018399,-0.0078,1.362
664.00,7.749613,25.00976,-0.000174,24.018749,-0.0078,1.361
666.00,7.750143,25.01019,-0.000174,24.017611,-0.0078,1.362
668.00,7.750782,25.01031,-0.000174,24.017061,-0.0078,1.362
670.00,7.752669,25.01004,-0.000175,24.018158,-0.0078,1.361
672.00,7.753133,25.01031,-0.000175,24.017962,-0.0078,1.361
674.00,7.753932,25.01039,-0.000176,24.017931,-0.0078,1.362
676.00,7.755086,25.01052,-0.000176,24.017513,-0.0078,1.361
678.00,7.754649,25.01062,-0.000174,24.017719,-0.0078,1.362
680.00,7.755755,25.01101,-0.000175,24.018053,-0.0078,1.361
682.00,7.756562,25.01049,-0.000175,24.017944,-0.0078,1.361
684.00,7.756149,25.01133,-0.000176,24.017495,-0.0078,1.362
686.00,7.755959,25.01192,-0.000177,24.018006,-0.0078,1.363
688.00,7.755901,25.01081,-0.000176,24.017919,-0.0078,1.362
690.00,7.756000,25.01109,-0.000175,24.017959,-0.0078,1.361
692.00,7.756693,25.01152,-0.000176,24.017515,-0.0078,1.362
694.00,7.756883,25.01056,-0.000176,24.018140,-0.0078,1.362
696.00,7.757143,25.01150,-0.000176,24.017489,-0.0078,1.362
698.00,7.756936,25.01121,-0.000175,24.017310,-0.0078,1.362
700.00,7.755984,25.01132,-0.000176,24.018144,-0.0078,1.362
702.00,7.755971,25.01118,-0.000175,24.017377,-0.0078,1.362
704.00,7.755539,25.01068,-0.000175,24.017868,-0.0078,1.362
706.00,7.754962,25.01108,-0.000175,24.018078,-0.0078,1.362
708.00,7.754823,25.01095,-0.000174,24.018483,-0.0078,1.362
710.00,7.755195,25.01093,-0.000175,24.018071,-0.0078,1.362
712.00,7.755246,25.01124,-0.000175,24.018144,-0.0078,1.362
714.00,7.755323,25.01101,-0.000174,24.017913,-0.0078,1.362
716.00,7.755688,25.01109,-0.000175,24.017183,-0.0078,1.362
718.00,7.755600,25.01027,-0.000175,24.017902,-0.0078,1.362
720.00,7.755818,25.01022,-0.000176,24.017942,-0.0078,1.362
722.00,7.755409,25.01057,-0.000174,24.018118,-0.0078,1.362
724.00,7.755047,25.01048,-0.000174,24.018013,-0.0077,1.362
726.00,7.754609,25.01079,-0.000175,24.017643,-0.0078,1.362
728.00,7.753873,25.01076,-0.000175,24.018087,-0.0078,1.361
730.00,7.753465,25.01098,-0.000174,24.018105,-0.0078,1.361
732.00,7.754007,25.01133,-0.000174,24.018087,-0.0078,1.362
734.00,7.754950,25.01065,-0.000174,24.018309,-0.0078,1.363
736.00,7.755553,25.00976,-0.000175,24.017792,-0.0077,1.362
738.00,7.754143,25.01007,-0.000174,24.017446,-0.0078,1.362
740.00,7.753725,25.01005,-0.000176,24.018274,-0.0078,1.362
742.00,7.753077,25.00983,-0.000175,24.017814,-0.0078,1.362
744.00,7.753104,25.00931,-0.000176,24.017997,-0.0077,1.363
746.00,7.753219,25.01024,-0.000174,24.018352,-0.0078,1.362
748.00,7.752404,25.00999,-0.000175,24.018256,-0.0078,1.362
750.00,7.751934,25.00943,-0.000174,24.017687,-0.0077,1.363
752.00,7.751781,25.00922,-0.000173,24.017930,-0.0078,1.361
754.00,7.752486,25.01062,-0.000173,24.017594,-0.0077,1.362
756.00,7.751862,25.01042,-0.000173,24.017926,-0.0078,1.362
758.00,7.751393,25.01110,-0.000174,24.018183,-0.0077,1.362
760.00,7.750134,25.01028,-0.000175,24.017912,-0.0078,1.362
762.00,7.749242,25.01051,-0.000174,24.017866,-0.0078,1.362
764.00,7.749408,25.01086,-0.000175,24.017770,-0.0078,1.363
766.00,7.749243,25.01137,-0.000175,24.018454,-0.0078,1.362
768.00,7.749993,25.01131,-0.000175,24.018551,-0.0078,1.361
770.00,7.750560,25.01194,-0.000175,24.017928,-0.0078,1.361
772.00,7.749196,25.01134,-0.000174,24.018586,-0.0078,1.362
774.00,7.748521,25.01162,-0.000173,24.017864,-0.0078,1.362
776.00,7.748396,25.00992,-0.000174,24.017674,-0.0078,1.362
778.00,7.748533,25.01004,-0.000175,24.018379,-0.0078,1.363
780.00,7.748238,25.00985,-0.000174,24.018495,-0.0078,1.363
782.00,7.747858,25.00996,-0.000174,24.018417,-0.0078,1.362
784.00,7.747538,25.00953,-0.000174,24.017799,-0.0078,1.361
786.00,7.746223,25.00934,-0.000174,24.018270,-0.0078,1.363
788.00,7.747288,25.00956,-0.000175,24.018022,-0.0078,1.362
790.00,7.746993,25.00987,-0.000174,24.017970,-0.0078,1.362
792.00,7.746437,25.01029,-0.000174,24.018044,-0.0078,1.362
794.00,7.746262,25.01064,-0.000174,24.018274,-0.0078,1.362
796.00,7.745731,25.01099,-0.000174,24.018098,-0.0078,1.362
798.00,7.745459,25.01023,-0.000173,24.017783,-0.0077,1.363
800.00,7.744607,25.00961,-0.000175,24.017788,-0.0078,1.362
802.00,7.744479,25.01045,-0.000174,24.018642,-0.0078,1.362
804.00,7.744258,25.01077,-0.000173,24.018223,-0.0078,1.363
806.00,7.744350,25.01061,-0.000174,24.018309,-0.0078,1.362
808.00,7.745301,25.01037,-0.000174,24.018154,-0.0078,1.362
810.00,7.744185,25.01034,-0.000175,24.017948,-0.0078,1.362
812.00,7.743299,25.01038,-0.000175,24.017696,-0.0077,1.361
814.00,7.742765,25.01048,-0.000175,24.017821,-0.0078,1.362
816.00,7.743271,25.01065,-0.000175,24.017953,-0.0078,1.362
818.00,7.742934,25.01059,-0.000174,24.017989,-0.0078,1.362
820.00,7.741267,25.01022,-0.000175,24.018211,-0.0078,1.362
822.00,7.741415,25.01116,-0.000175,24.017997,-0.0078,1.362
824.00,7.742477,25.01113,-0.000174,24.018426,-0.0078,1.362
826.00,7.742882,25.01147,-0.000175,24.017678,-0.0078,1.362
828.00,7.741965,25.01082,-0.000175,24.018207,-0.0077,1.362
830.00,7.741560,25.01097,-0.000174,24.018305,-0.0077,1.362
832.00,7.740990,25.01072,-0.000174,24.017924,-0.0078,1.363
834.00,7.740521,25.01094,-0.000175,24.018080,-0.0078,1.362
836.00,7.740241,25.01101,-0.000175,24.017598,-0.0078,1.362
838.00,7.740116,25.01122,-0.000174,24.018093,-0.0077,1.362
840.00,7.740451,25.01101,-0.000175,24.018109,-0.0077,1.363
842.00,7.740263,25.01101,-0.000175,24.017395,-0.0078,1.362
844.00,7.739386,25.01105,-0.000174,24.017899,-0.0078,1.362
846.00,7.739139,25.01102,-0.000174,24.018062,-0.0078,1.362
848.00,7.739195,25.01119,-0.000174,24.018194,-0.0078,1.362
850.00,7.738291,25.01067,-0.000174,24.018120,-0.0077,1.362
852.00,7.737729,25.01068,-0.000174,24.018013,-0.0078,1.362
854.00,7.737620,25.01075,-0.000174,24.017912,-0.0078,1.362
856.00,7.737805,25.01056,-0.000174,24.017707,-0.0078,1.362
858.00,7.737646,25.00965,-0.000173,24.017966,-0.0078,1.363
860.00,7.736952,25.01005,-0.000174,24.018256,-0.0078,1.362
862.00,7.737135,25.00976,-0.000174,24.018073,-0.0078,1.362
864.00,7.736950,25.01001,-0.000173,24.017999,-0.0078,1.362
866.00,7.735767,25.00985,-0.000173,24.018015,-0.0078,1.362
868.00,7.734946,25.00987,-0.000173,24.018164,-0.0078,1.362
870.00,7.735571,25.00940,-0.000173,24.017728,-0.0077,1.362
872.00,7.735447,25.00982,-0.000174,24.018684,-0.0077,1.362
874.00,7.736004,25.01081,-0.000174,24.018296,-0.0077,1.362
876.00,7.734938,25.00945,-0.000174,24.018325,-0.0078,1.362
878.00,7.734099,25.00924,-0.000173,24.018327,-0.0078,1.362
880.00,7.733608,25.00964,-0.000173,24.018689,-0.0078,1.362
882.00,7.733172,25.01004,-0.000173,24.018140,-0.0078,1.362
884.00,7.733181,25.01019,-0.000174,24.018530,-0.0077,1.362
886.00,7.733414,25.00972,-0.000174,24.018370,-0.0078,1.363
888.00,7.732875,25.01052,-0.000175,24.017870,-0.0078,1.362
890.00,7.732855,25.01073,-0.000174,24.018450,-0.0078,1.362
892.00,7.733084,25.01032,-0.000173,24.018425,-0.0078,1.362
894.00,7.733630,25.01047,-0.000173,24.017884,-0.0078,1.362
896.00,7.733018,25.01025,-0.000175,24.018182,-0.0078,1.362
898.00,7.732616,25.01016,-0.000175,24.018452,-0.0077,1.362
900.00,7.731799,25.01091,-0.000174,24.017268,-0.0078,1.362
902.00,7.731494,25.01130,-0.000173,24.017797,-0.0078,1.363
904.00,7.731580,25.01050,-0.000175,24.018147,-0.0077,1.363
906.00,7.731676,25.01091,-0.000175,24.018078,-0.0077,1.363
908.00,7.732140,25.01133,-0.000175,24.017834,-0.0078,1.362
910.00,7.731649,25.01075,-0.000175,24.018028,-0.0078,1.362
912.00,7.731854,25.01099,-0.000174,24.017960,-0.0078,1.362
914.00,7.730543,25.01041,-0.000173,24.018410,-0.0078,1.362
916.00,7.730782,25.01036,-0.000174,24.018660,-0.0078,1.362
918.00,7.730346,25.01106,-0.000175,24.017913,-0.0078,1.362
920.00,7.729770,25.01135,-0.000174,24.018011,-0.0077,1.363
922.00,7.729410,25.01173,-0.000174,24.018093,-0.0078,1.362
924.00,7.729354,25.01176,-0.000174,24.018156,-0.0078,1.362
926.00,7.728345,25.01151,-0.000174,24.017852,-0.0078,1.362
928.00,7.728449,25.01168,-0.000174,24.018269,-0.0078,1.362
930.00,7.728596,25.01198,-0.000173,24.017986,-0.0078,1.362
932.00,7.728725,25.01195,-0.000173,24.018537,-0.0078,1.363
934.00,7.728599,25.01169,-0.000173,24.018227,-0.0078,1.362
936.00,7.727967,25.01171,-0.000174,24.018287,-0.0077,1.362
938.00,7.727930,25.01137,-0.000174,24.018319,-0.0078,1.362
940.00,7.727593,25.01095,-0.000174,24.018379,-0.0078,1.362
942.00,7.726979,25.01168,-0.000174,24.018276,-0.0078,1.363
944.00,7.727176,25.01107,-0.000174,24.018463,-0.0078,1.362
946.00,7.726831,25.01022,-0.000175,24.018162,-0.0078,1.362
948.00,7.726326,25.01083,-0.000174,24.018660,-0.0077,1.362
950.00,7.726005,25.01129,-0.000174,24.018484,-0.0078,1.362
952.00,7.725350,25.01160,-0.000174,24.018488,-0.0078,1.362
954.00,7.725706,25.01128,-0.000175,24.018269,-0.0078,1.363
956.00,7.725814,25.01233,-0.000174,24.018381,-0.0078,1.362
958.00,7.725292,25.01184,-0.000174,24.018252,-0.0078,1.362
960.00,7.724421,25.01205,-0.000174,24.018512,-0.0078,1.361
962.00,7.724085,25.01239,-0.000175,24.018513,-0.0078,1.363
964.00,7.724246,25.01200,-0.000174,24.018091,-0.0078,1.363
966.00,7.724218,25.01260,-0.000174,24.018323,-0.0078,1.363
968.00,7.723939,25.01281,-0.000174,24.017515,-0.0077,1.362
970.00,7.723938,25.01203,-0.000173,24.018564,-0.0077,1.362
972.00,7.723733,25.01177,-0.000173,24.018939,-0.0078,1.363
974.00,7.724023,25.01294,-0.000175,24.018018,-0.0078,1.363
976.00,7.723439,25.01291,-0.000174,24.018330,-0.0078,1.362
978.00,7.722874,25.01248,-0.000175,24.018173,-0.0078,1.363
980.00,7.723320,25.01251,-0.000175,24.018580,-0.0078,1.362
982.00,7.722318,25.01239,-0.000175,24.017582,-0.0077,1.363
984.00,7.721842,25.01211,-0.000176,24.017765,-0.0078,1.362
986.00,7.722235,25.01223,-0.000175,24.018479,-0.0078,1.362
988.00,7.721611,25.01243,-0.000174,24.018718,-0.0077,1.362
990.00,7.721620,25.01247,-0.000173,24.018319,-0.0078,1.362
992.00,7.721379,25.01262,-0.000175,24.018428,-0.0078,1.363
994.00,7.721309,25.01322,-0.000175,24.018102,-0.0078,1.363
996.00,7.720326,25.01258,-0.000173,24.017676,-0.0078,1.363
998.00,7.720198,25.01334,-0.000175,24.018104,-0.0078,1.363
1000.00,7.720768,25.01371,-0.000175,24.018629,-0.0078,1.362
1002.00,7.720986,25.01342,-0.000173,24.017574,-0.0078,1.362
1004.00,7.721476,25.01285,-0.000173,24.017921,-0.0077,1.363
1006.00,7.720351,25.01269,-0.000175,24.018522,-0.0078,1.362
1008.00,7.720219,25.01299,-0.000174,24.018541,-0.0078,1.363
1010.00,7.719930,25.01208,-0.000173,24.018138,-0.0078,1.363
1012.00,7.720033,25.01208,-0.000174,24.018078,-0.0078,1.362
1014.00,7.719513,25.01277,-0.000173,24.017930,-0.0077,1.362
1016.00,7.719456,25.01287,-0.000174,24.017636,-0.0078,1.362
1018.00,7.718986,25.01292,-0.000175,24.018292,-0.0078,1.362
1020.00,7.719210,25.01341,-0.000175,24.018015,-0.0078,1.363
1022.00,7.719308,25.01363,-0.000175,24.018512,-0.0077,1.362
1024.00,7.718921,25.01319,-0.000175,24.017957,-0.0077,1.362
1026.00,7.718357,25.01305,-0.000173,24.018107,-0.0078,1.362
1028.00,7.717528,25.01362,-0.000174,24.017901,-0.0078,1.362
1030.00,7.716347,25.01283,-0.000174,24.018060,-0.0078,1.362
1032.00,7.716279,25.01224,-0.000174,24.018238,-0.0078,1.362
1034.00,7.715525,25.01179,-0.000174,24.017612,-0.0078,1.362
1036.00,7.715353,25.01233,-0.000174,24.018501,-0.0078,1.363
1038.00,7.715127,25.01164,-0.000175,24.018455,-0.0078,1.362
1040.00,7.714765,25.01252,-0.000174,24.018241,-0.0078,1.362
1042.00,7.716156,25.01209,-0.000175,24.018000,-0.0078,1.363
1044.00,7.716261,25.01236,-0.000175,24.018611,-0.0078,1.363
1046.00,7.716247,25.01335,-0.000175,24.018535,-0.0077,1.362
1048.00,7.715817,25.01224,-0.000175,24.018216,-0.0078,1.363
1050.00,7.714646,25.01226,-0.000174,24.018243,-0.0077,1.363
1052.00,7.714688,25.01278,-0.000174,24.018464,-0.0077,1.362
1054.00,7.714686,25.01214,-0.000174,24.018626,-0.0078,1.362
1056.00,7.714559,25.01241,-0.000174,24.018336,-0.0078,1.362
1058.00,7.714284,25.01325,-0.000173,24.018698,-0.0077,1.362
1060.00,7.713548,25.01358,-0.000173,24.019059,-0.0078,1.362
1062.00,7.713315,25.01298,-0.000173,24.018394,-0.0078,1.362
1064.00,7.712788,25.01310,-0.000173,24.018309,-0.0077,1.363
1066.00,7.712077,25.01363,-0.000173,24.018243,-0.0077,1.362
1068.00,7.711392,25.01265,-0.000174,24.018531,-0.0078,1.362
1070.00,7.710469,25.01244,-0.000174,24.017955,-0.0078,1.363
1072.00,7.710102,25.01272,-0.000175,24.018477,-0.0077,1.362
1074.00,7.709939,25.01264,-0.000175,24.018037,-0.0077,1.362
1076.00,7.710552,25.01251,-0.000173,24.018439,-0.0078,1.363
1078.00,7.711480,25.01307,-0.000173,24.018145,-0.0078,1.362
1080.00,7.711527,25.01269,-0.000174,24.018276,-0.0077,1.362
1082.00,7.711540,25.01253,-0.000174,24.017942,-0.0078,1.362
1084.00,7.711230,25.01314,-0.000174,24.018002,-0.0078,1.362
1086.00,7.710728,25.01258,-0.000174,24.018328,-0.0078,1.362
1088.00,7.709756,25.01201,-0.000173,24.018709,-0.0078,1.363
1090.00,7.709304,25.01206,-0.000174,24.018709,-0.0077,1.362
1092.00,7.708974,25.01274,-0.000174,24.018135,-0.0077,1.362
1094.00,7.709371,25.01290,-0.000174,24.018086,-0.0077,1.362
1096.00,7.709270,25.01330,-0.000173,24.018381,-0.0077,1.362
1098.00,7.709823,25.01324,-0.000174,24.018203,-0.0078,1.362
1100.00,7.709579,25.01347,-0.000173,24.018212,-0.0078,1.362
1102.00,7.708732,25.01278,-0.000174,24.018350,-0.0077,1.362
1104.00,7.707981,25.01180,-0.000174,24.018421,-0.0078,1.362
1106.00,7.707887,25.01271,-0.000173,24.018410,-0.0077,1.362
1108.00,7.708673,25.01282,-0.000173,24.018363,-0.0077,1.362
1110.00,7.707668,25.01222,-0.000173,24.018698,-0.0078,1.363
1112.00,7.707337,25.01188,-0.000175,24.018165,-0.0077,1.363
1114.00,7.707371,25.01248,-0.000174,24.018356,-0.0078,1.362
1116.00,7.707173,25.01228,-0.000174,24.018720,-0.0078,1.362
1118.00,7.707308,25.01238,-0.000174,24.018629,-0.0078,1.362
1120.00,7.706591,25.01270,-0.000174,24.018860,-0.0078,1.362
1122.00,7.706979,25.01288,-0.000174,24.018530,-0.0077,1.362
1124.00,7.706262,25.01308,-0.000174,24.018472,-0.0077,1.362
1126.00,7.706219,25.01270,-0.000173,24.018622,-0.0077,1.362
1128.00,7.705706,25.01214,-0.000172,24.018270,-0.0077,1.362
1130.00,7.706284,25.01233,-0.000174,24.018571,-0.0078,1.362
1132.00,7.706062,25.01355,-0.000175,24.018095,-0.0077,1.362
1134.00,7.705371,25.01286,-0.000174,24.018628,-0.0077,1.363
1136.00,7.705398,25.01279,-0.000173,24.018646,-0.0077,1.363
1138.00,7.705172,25.01278,-0.000174,24.018193,-0.0077,1.363
1140.00,7.704829,25.01196,-0.000174,24.019043,-0.0077,1.362
1142.00,7.704396,25.01205,-0.000174,24.018443,-0.0077,1.363
1144.00,7.703934,25.01220,-0.000174,24.018047,-0.0077,1.362
1146.00,7.703111,25.01241,-0.000173,24.018372,-0.0078,1.362
1148.00,7.702803,25.01176,-0.000173,24.018394,-0.0077,1.363
1150.00,7.702985,25.01232,-0.000173,24.018653,-0.0078,1.362
1152.00,7.702542,25.01236,-0.000173,24.018298,-0.0078,1.362
1154.00,7.703556,25.01186,-0.000174,24.017926,-0.0077,1.362
1156.00,7.703021,25.01222,-0.000174,24.018343,-0.0077,1.362
1158.00,7.701780,25.01266,-0.000174,24.018222,-0.0078,1.363
1160.00,7.700558,25.01240,-0.000175,24.018658,-0.0078,1.363
1162.00,7.700216,25.01262,-0.000175,24.018849,-0.0078,1.362
1164.00,7.700470,25.01233,-0.000174,24.018044,-0.0078,1.362
1166.00,7.699793,25.01242,-0.000173,24.018182,-0.0078,1.362
1168.00,7.699728,25.01220,-0.000174,24.017672,-0.0078,1.362
1170.00,7.699989,25.01199,-0.000174,24.018289,-0.0078,1.362
1172.00,7.699222,25.01175,-0.000174,24.018631,-0.0077,1.363
1174.00,7.699092,25.01239,-0.000174,24.018504,-0.0078,1.363
1176.00,7.699566,25.01195,-0.000174,24.018450,-0.0078,1.362
1178.00,7.699642,25.01211,-0.000174,24.017698,-0.0077,1.362
1180.00,7.699108,25.01266,-0.000173,24.018640,-0.0078,1.362
1182.00,7.698931,25.01240,-0.000174,24.018196,-0.0077,1.363
1184.00,7.699481,25.01222,-0.000174,24.018078,-0.0077,1.362
1186.00,7.698976,25.01244,-0.000173,24.017879,-0.0078,1.362
1188.00,7.698483,25.01246,-0.000173,24.018006,-0.0078,1.362
1190.00,7.697867,25.01329,-0.000174,24.017999,-0.0078,1.363
1192.00,7.697421,25.01370,-0.000175,24.017534,-0.0078,1.362
1194.00,7.697888,25.01414,-0.000174,24.018292,-0.0078,1.363
1196.00,7.697603,25.01342,-0.000174,24.018069,-0.0078,1.362
1198.00,7.696294,25.01320,-0.000174,24.017455,-0.0078,1.363
1200.00,7.695727,25.01305,-0.000175,24.018776,-0.0078,1.362
@2,12.0000,24.0
1202.00,7.695230,25.01314,-0.000174,24.017738,-0.0078,1.363
1204.00,7.690013,25.01288,-0.000175,24.018348,-0.0077,1.362
1206.00,7.673096,25.01249,-0.000174,24.017696,-0.0078,1.361
1208.00,7.618117,25.01289,-0.000173,24.018434,-0.0078,1.361
1210.00,7.530082,25.01277,-0.000175,24.017580,-0.0078,1.362
1212.00,7.435882,25.01243,-0.000174,24.018013,-0.0077,1.362
1214.00,7.347155,25.01230,-0.000173,24.017937,-0.0078,1.363
1216.00,7.264535,25.01212,-0.000175,24.017725,-0.0078,1.364
1218.00,7.186690,25.01234,-0.000177,24.018914,-0.0078,1.363
1220.00,7.113347,25.01214,-0.000176,24.018885,-0.0078,1.364
1222.00,7.045193,25.01237,-0.000176,24.018608,-0.0078,1.363
1224.00,6.981135,25.01292,-0.000176,24.018383,-0.0078,1.363
1226.00,6.924094,25.01276,-0.000176,24.018015,-0.0078,1.363
1228.00,6.878417,25.01348,-0.000175,24.018388,-0.0078,1.364
1230.00,6.849296,25.01357,-0.000176,24.018539,-0.0077,1.365
1232.00,6.855340,25.01284,-0.000177,24.018617,-0.0078,1.364
1234.00,6.891085,25.01241,-0.000178,24.018211,-0.0078,1.364
1236.00,6.935412,25.01265,-0.000177,24.018631,-0.0078,1.363
1238.00,6.979038,25.01353,-0.000175,24.018091,-0.0078,1.363
1240.00,7.023434,25.01333,-0.000176,24.018214,-0.0078,1.363
1242.00,7.068757,25.01299,-0.000176,24.018222,-0.0078,1.363
1244.00,7.114558,25.01203,-0.000175,24.018066,-0.0078,1.362
1246.00,7.161094,25.01268,-0.000175,24.017999,-0.0078,1.362
1248.00,7.206917,25.01335,-0.000175,24.017959,-0.0078,1.363
1250.00,7.250206,25.01367,-0.000176,24.017980,-0.0078,1.362
1252.00,7.291913,25.01298,-0.000175,24.019028,-0.0078,1.362
1254.00,7.329779,25.01275,-0.000177,24.017803,-0.0078,1.362
1256.00,7.363466,25.01218,-0.000177,24.017997,-0.0078,1.363
1258.00,7.395190,25.01192,-0.000175,24.018193,-0.0078,1.362
1260.00,7.423690,25.01189,-0.000175,24.018006,-0.0078,1.362
1262.00,7.449020,25.01196,-0.000174,24.018600,-0.0078,1.362
1264.00,7.471159,25.01175,-0.000176,24.018696,-0.0078,1.362
1266.00,7.489604,25.01255,-0.000176,24.018499,-0.0078,1.362
1268.00,7.506539,25.01274,-0.000174,24.017819,-0.0078,1.362
1270.00,7.522234,25.01187,-0.000176,24.017794,-0.0078,1.363
1272.00,7.535261,25.01136,-0.000176,24.018035,-0.0078,1.363
1274.00,7.546685,25.01232,-0.000176,24.018557,-0.0078,1.362
1276.00,7.556300,25.01201,-0.000175,24.018301,-0.0077,1.362
1278.00,7.565083,25.01167,-0.000174,24.017776,-0.0078,1.362
1280.00,7.572839,25.01225,-0.000175,24.017844,-0.0078,1.363
1282.00,7.581244,25.01305,-0.000177,24.017674,-0.0078,1.362
1284.00,7.589409,25.01296,-0.000175,24.017868,-0.0078,1.362
1286.00,7.595149,25.01157,-0.000175,24.017814,-0.0078,1.362
1288.00,7.600569,25.01218,-0.000175,24.018327,-0.0078,1.362
1290.00,7.605992,25.01209,-0.000175,24.018058,-0.0078,1.362
1292.00,7.609564,25.01134,-0.000175,24.017763,-0.0078,1.362
1294.00,7.613812,25.01178,-0.000176,24.018283,-0.0078,1.362
1296.00,7.618498,25.01195,-0.000176,24.018316,-0.0078,1.362
1298.00,7.621476,25.01200,-0.000174,24.018309,-0.0077,1.362
1300.00,7.624375,25.01168,-0.000174,24.018854,-0.0078,1.362
1302.00,7.627517,25.01193,-0.000174,24.018198,-0.0078,1.362
1304.00,7.631948,25.01162,-0.000176,24.018396,-0.0078,1.362
1306.00,7.635113,25.01111,-0.000175,24.018370,-0.0077,1.362
1308.00,7.637293,25.01149,-0.000174,24.017422,-0.0078,1.362
1310.00,7.639865,25.01123,-0.000174,24.018116,-0.0078,1.362
1312.00,7.642459,25.01119,-0.000175,24.018156,-0.0078,1.362
1314.00,7.645143,25.01114,-0.000176,24.017725,-0.0078,1.362
1316.00,7.648030,25.01141,-0.000176,24.018029,-0.0078,1.362
1318.00,7.650227,25.01232,-0.000175,24.017839,-0.0078,1.363
1320.00,7.650959,25.01308,-0.000176,24.017817,-0.0078,1.362
1322.00,7.651715,25.01208,-0.000175,24.017723,-0.0078,1.362
1324.00,7.653033,25.01189,-0.000176,24.018089,-0.0078,1.362
1326.00,7.653764,25.01192,-0.000175,24.018305,-0.0078,1.362
1328.00,7.653914,25.01194,-0.000175,24.018029,-0.0078,1.362
1330.00,7.654475,25.01197,-0.000175,24.018294,-0.0078,1.362
1332.00,7.655180,25.01211,-0.000175,24.018348,-0.0078,1.362
1334.00,7.655345,25.01199,-0.000175,24.017614,-0.0078,1.362
1336.00,7.655634,25.01258,-0.000175,24.018245,-0.0078,1.362
1338.00,7.656517,25.01224,-0.000174,24.017970,-0.0078,1.362
1340.00,7.657752,25.01243,-0.000173,24.018252,-0.0077,1.362
1342.00,7.658635,25.01277,-0.000174,24.018782,-0.0077,1.362
1344.00,7.661142,25.01243,-0.000175,24.018327,-0.0078,1.362
1346.00,7.662260,25.01188,-0.000174,24.018421,-0.0078,1.362
1348.00,7.662939,25.01157,-0.000174,24.018303,-0.0077,1.362
1350.00,7.664536,25.01136,-0.000175,24.018011,-0.0077,1.362
1352.00,7.665243,25.01200,-0.000174,24.018372,-0.0077,1.362
1354.00,7.664580,25.01246,-0.000173,24.018512,-0.0078,1.362
1356.00,7.665540,25.01216,-0.000175,24.018905,-0.0078,1.362
1358.00,7.666343,25.01263,-0.000174,24.017525,-0.0078,1.362
1360.00,7.667146,25.01195,-0.000175,24.018178,-0.0078,1.362
1362.00,7.668052,25.01247,-0.000174,24.017979,-0.0078,1.363
1364.00,7.668016,25.01243,-0.000175,24.018461,-0.0078,1.362
1366.00,7.668031,25.01235,-0.000175,24.018008,-0.0078,1.362
1368.00,7.668486,25.01232,-0.000174,24.018220,-0.0078,1.362
1370.00,7.669321,25.01299,-0.000175,24.017620,-0.0078,1.363
1372.00,7.670413,25.01240,-0.000175,24.018127,-0.0078,1.363
1374.00,7.669944,25.01215,-0.000174,24.018872,-0.0078,1.362
1376.00,7.670258,25.01274,-0.000174,24.018189,-0.0078,1.362
1378.00,7.669958,25.01267,-0.000174,24.017603,-0.0078,1.362
1380.00,7.668554,25.01230,-0.000174,24.017848,-0.0077,1.362
1382.00,7.669625,25.01265,-0.000173,24.017716,-0.0078,1.362
1384.00,7.669730,25.01236,-0.000174,24.017951,-0.0078,1.363
1386.00,7.669932,25.01146,-0.000175,24.018644,-0.0078,1.363
1388.00,7.669842,25.01213,-0.000175,24.018015,-0.0078,1.362
1390.00,7.669587,25.01276,-0.000174,24.018031,-0.0077,1.363
1392.00,7.669252,25.01153,-0.000175,24.018281,-0.0078,1.362
1394.00,7.669268,25.01274,-0.000175,24.018207,-0.0078,1.362
1396.00,7.669525,25.01289,-0.000175,24.018635,-0.0078,1.362
1398.00,7.669199,25.01243,-0.000175,24.017926,-0.0078,1.363
1400.00,7.669210,25.01154,-0.000175,24.018055,-0.0078,1.363
1402.00,7.669534,25.01086,-0.000174,24.017930,-0.0078,1.362
1404.00,7.669151,25.01102,-0.000175,24.018341,-0.0078,1.363
1406.00,7.669314,25.01129,-0.000177,24.018546,-0.0077,1.363
1408.00,7.669432,25.01141,-0.000176,24.017447,-0.0078,1.363
1410.00,7.669645,25.01104,-0.000174,24.018051,-0.0078,1.362
1412.00,7.669010,25.01116,-0.000173,24.017578,-0.0078,1.362
1414.00,7.669454,25.01148,-0.000174,24.016858,-0.0078,1.363
1416.00,7.669393,25.01136,-0.000174,24.017683,-0.0078,1.362
1418.00,7.669021,25.01102,-0.000174,24.018087,-0.0078,1.362
1420.00,7.668425,25.01124,-0.000173,24.018372,-0.0078,1.363
1422.00,7.668158,25.01139,-0.000173,24.017848,-0.0078,1.363
1424.00,7.668191,25.01130,-0.000175,24.017926,-0.0078,1.363
1426.00,7.668496,25.01034,-0.000175,24.018115,-0.0078,1.363
1428.00,7.668657,25.01098,-0.000174,24.017750,-0.0078,1.362
1430.00,7.668849,25.01103,-0.000176,24.017656,-0.0078,1.363
1432.00,7.669235,25.01146,-0.000176,24.017803,-0.0078,1.363
1434.00,7.669553,25.01188,-0.000175,24.017560,-0.0078,1.362
1436.00,7.669028,25.01218,-0.000174,24.017411,-0.0078,1.363
1438.00,7.669324,25.01162,-0.000175,24.017255,-0.0078,1.363
1440.00,7.670003,25.01190,-0.000174,24.017703,-0.0078,1.362
1442.00,7.670522,25.01196,-0.000174,24.017596,-0.0078,1.362
1444.00,7.669882,25.01249,-0.000173,24.017275,-0.0078,1.363
1446.00,7.668592,25.01267,-0.000175,24.018394,-0.0078,1.363
1448.00,7.668661,25.01237,-0.000174,24.018814,-0.0078,1.362
1450.00,7.669246,25.01231,-0.000173,24.017777,-0.0078,1.362
1452.00,7.669491,25.01205,-0.000174,24.017939,-0.0078,1.362
1454.00,7.669591,25.01254,-0.000174,24.018579,-0.0077,1.362
1456.00,7.669737,25.01192,-0.000175,24.018251,-0.0077,1.363
1458.00,7.668811,25.01109,-0.000174,24.018202,-0.0078,1.363
1460.00,7.668275,25.01180,-0.000174,24.017607,-0.0078,1.362
1462.00,7.668440,25.01131,-0.000175,24.018571,-0.0078,1.362
1464.00,7.667737,25.01220,-0.000174,24.017415,-0.0078,1.362
1466.00,7.667765,25.01212,-0.000173,24.017971,-0.0078,1.363
1468.00,7.668948,25.01151,-0.000173,24.018336,-0.0078,1.363
1470.00,7.669281,25.01220,-0.000173,24.018533,-0.0077,1.362
1472.00,7.669026,25.01257,-0.000173,24.018002,-0.0078,1.362
1474.00,7.669083,25.01288,-0.000173,24.018352,-0.0077,1.362
1476.00,7.669071,25.01312,-0.000173,24.018222,-0.0077,1.362
1478.00,7.669368,25.01268,-0.000174,24.018031,-0.0077,1.363
1480.00,7.669446,25.01251,-0.000175,24.018961,-0.0077,1.362
1482.00,7.668954,25.01224,-0.000174,24.018405,-0.0078,1.363
1484.00,7.668000,25.01255,-0.000173,24.018216,-0.0078,1.362
1486.00,7.667771,25.01187,-0.000173,24.017843,-0.0078,1.362
1488.00,7.668331,25.01138,-0.000173,24.018646,-0.0077,1.362
1490.00,7.669090,25.01294,-0.000173,24.018504,-0.0078,1.362
1492.00,7.667947,25.01295,-0.000173,24.018006,-0.0078,1.362
1494.00,7.667365,25.01290,-0.000174,24.018419,-0.0078,1.362
1496.00,7.668129,25.01256,-0.000175,24.018361,-0.0078,1.362
1498.00,7.668447,25.01310,-0.000174,24.018368,-0.0077,1.363
1500.00,7.668954,25.01319,-0.000175,24.018037,-0.0077,1.363
1502.00,7.668495,25.01343,-0.000174,24.017701,-0.0077,1.362
1504.00,7.668224,25.01378,-0.000173,24.018530,-0.0078,1.362
1506.00,7.668265,25.01351,-0.000174,24.018338,-0.0078,1.363
1508.00,7.667156,25.01379,-0.000174,24.018691,-0.0078,1.362
1510.00,7.666568,25.01401,-0.000173,24.018633,-0.0078,1.363
1512.00,7.666024,25.01385,-0.000174,24.017960,-0.0078,1.362
1514.00,7.666576,25.01336,-0.000174,24.017986,-0.0078,1.362
1516.00,7.666368,25.01377,-0.000174,24.017939,-0.0078,1.363
1518.00,7.666047,25.01392,-0.000174,24.018261,-0.0078,1.363
1520.00,7.666048,25.01401,-0.000173,24.018441,-0.0078,1.363
1522.00,7.666525,25.01342,-0.000173,24.018359,-0.0078,1.362
1524.00,7.666082,25.01439,-0.000173,24.017596,-0.0078,1.363
1526.00,7.666654,25.01428,-0.000174,24.018040,-0.0078,1.363
1528.00,7.666578,25.01380,-0.000173,24.018147,-0.0077,1.362
1530.00,7.666030,25.01420,-0.000173,24.017886,-0.0077,1.362
1532.00,7.665366,25.01478,-0.000174,24.017906,-0.0077,1.363
1534.00,7.664733,25.01453,-0.000174,24.018783,-0.0078,1.363
1536.00,7.664996,25.01433,-0.000174,24.017803,-0.0078,1.362
1538.00,7.665177,25.01410,-0.000174,24.017183,-0.0078,1.363
1540.00,7.664182,25.01387,-0.000174,24.017747,-0.0077,1.363
1542.00,7.664246,25.01392,-0.000174,24.017863,-0.0078,1.363
1544.00,7.664894,25.01451,-0.000172,24.018198,-0.0078,1.362
1546.00,7.664605,25.01406,-0.000173,24.017951,-0.0077,1.362
1548.00,7.664235,25.01348,-0.000173,24.018290,-0.0078,1.362
1550.00,7.663398,25.01420,-0.000173,24.018129,-0.0078,1.363
1552.00,7.663709,25.01445,-0.000173,24.017879,-0.0078,1.363
1554.00,7.663755,25.01416,-0.000173,24.018138,-0.0077,1.362
1556.00,7.664057,25.01319,-0.000175,24.018677,-0.0078,1.363
1558.00,7.663424,25.01314,-0.000175,24.017741,-0.0077,1.362
1560.00,7.662598,25.01261,-0.000174,24.018080,-0.0078,1.363
1562.00,7.662613,25.01263,-0.000173,24.017128,-0.0078,1.363
1564.00,7.662892,25.01276,-0.000174,24.018091,-0.0078,1.363
1566.00,7.662690,25.01357,-0.000174,24.017663,-0.0078,1.362
1568.00,7.662570,25.01324,-0.000173,24.017826,-0.0078,1.362
1570.00,7.662436,25.01301,-0.000174,24.017815,-0.0078,1.363
1572.00,7.662418,25.01277,-0.000173,24.018396,-0.0078,1.363
1574.00,7.662417,25.01214,-0.000174,24.017518,-0.0078,1.363
1576.00,7.661781,25.01247,-0.000174,24.017685,-0.0078,1.363
1578.00,7.661367,25.01331,-0.000175,24.018727,-0.0078,1.363
1580.00,7.661161,25.01370,-0.000175,24.017979,-0.0078,1.363
1582.00,7.661058,25.01245,-0.000174,24.017444,-0.0078,1.362
1584.00,7.660621,25.01358,-0.000172,24.018171,-0.0077,1.362
1586.00,7.660271,25.01359,-0.000173,24.018854,-0.0078,1.362
1588.00,7.660752,25.01393,-0.000173,24.018191,-0.0078,1.362
1590.00,7.660873,25.01384,-0.000174,24.017719,-0.0078,1.363
1592.00,7.659974,25.01276,-0.000174,24.018109,-0.0077,1.362
1594.00,7.659439,25.01319,-0.000174,24.018198,-0.0078,1.362
1596.00,7.659812,25.01234,-0.000174,24.017531,-0.0078,1.363
1598.00,7.660051,25.01211,-0.000173,24.018185,-0.0078,1.363
1600.00,7.659594,25.01332,-0.000174,24.018769,-0.0078,1.363
1602.00,7.658610,25.01317,-0.000174,24.017656,-0.0078,1.363
1604.00,7.657787,25.01317,-0.000173,24.018040,-0.0078,1.363
1606.00,7.657892,25.01372,-0.000174,24.018684,-0.0078,1.363
1608.00,7.657798,25.01427,-0.000173,24.019008,-0.0077,1.363
1610.00,7.657443,25.01423,-0.000173,24.018492,-0.0078,1.362
1612.00,7.657582,25.01509,-0.000173,24.018682,-0.0078,1.363
1614.00,7.657916,25.01399,-0.000173,24.018283,-0.0077,1.363
1616.00,7.657362,25.01368,-0.000173,24.017886,-0.0078,1.363
1618.00,7.657193,25.01406,-0.000174,24.017986,-0.0077,1.363
1620.00,7.658246,25.01384,-0.000173,24.018067,-0.0077,1.363
1622.00,7.658073,25.01423,-0.000173,24.018764,-0.0078,1.362
1624.00,7.658758,25.01495,-0.000174,24.018867,-0.0077,1.363
1626.00,7.657852,25.01475,-0.000173,24.018205,-0.0077,1.363
1628.00,7.658122,25.01413,-0.000172,24.018968,-0.0078,1.363
1630.00,7.657952,25.01480,-0.000172,24.018635,-0.0077,1.363
1632.00,7.657440,25.01480,-0.000173,24.017848,-0.0078,1.363
1634.00,7.657022,25.01416,-0.000174,24.017814,-0.0078,1.363
1636.00,7.657118,25.01474,-0.000174,24.018428,-0.0077,1.363
1638.00,7.656438,25.01513,-0.000174,24.017957,-0.0078,1.363
1640.00,7.657477,25.01504,-0.000174,24.018149,-0.0078,1.363
1642.00,7.657884,25.01494,-0.000174,24.018437,-0.0078,1.363
1644.00,7.657667,25.01489,-0.000174,24.018095,-0.0078,1.363
1646.00,7.657851,25.01485,-0.000173,24.018115,-0.0078,1.362
1648.00,7.657537,25.01330,-0.000174,24.018227,-0.0078,1.363
1650.00,7.656149,25.01369,-0.000176,24.018164,-0.0078,1.363
1652.00,7.655615,25.01398,-0.000175,24.018109,-0.0077,1.363
1654.00,7.655740,25.01378,-0.000175,24.018018,-0.0078,1.362
1656.00,7.655952,25.01342,-0.000174,24.018294,-0.0077,1.362
1658.00,7.655622,25.01370,-0.000174,24.018258,-0.0078,1.363
1660.00,7.655291,25.01392,-0.000175,24.018183,-0.0078,1.363
1662.00,7.655640,25.01425,-0.000175,24.018765,-0.0078,1.363
1664.00,7.654905,25.01377,-0.000175,24.018227,-0.0078,1.363
1666.00,7.654172,25.01369,-0.000176,24.018640,-0.0078,1.363
1668.00,7.654172,25.01330,-0.000176,24.018252,-0.0077,1.363
1670.00,7.655259,25.01296,-0.000176,24.018247,-0.0078,1.363
1672.00,7.655345,25.01326,-0.000175,24.018147,-0.0078,1.363
1674.00,7.655806,25.01252,-0.000175,24.018064,-0.0078,1.363
1676.00,7.655090,25.01288,-0.000174,24.017928,-0.0078,1.363
1678.00,7.654846,25.01275,-0.000176,24.017621,-0.0078,1.363
1680.00,7.655219,25.01329,-0.000176,24.018310,-0.0078,1.363
1682.00,7.655103,25.01314,-0.000175,24.018379,-0.0078,1.363
1684.00,7.655121,25.01285,-0.000176,24.018658,-0.0078,1.363
1686.00,7.654062,25.01276,-0.000176,24.017948,-0.0077,1.363
1688.00,7.653205,25.01260,-0.000175,24.018356,-0.0078,1.363
1690.00,7.653330,25.01345,-0.000176,24.018046,-0.0078,1.363
1692.00,7.652990,25.01291,-0.000176,24.017478,-0.0078,1.362
1694.00,7.652420,25.01247,-0.000175,24.018392,-0.0078,1.363
1696.00,7.652321,25.01321,-0.000175,24.018479,-0.0078,1.363
1698.00,7.652296,25.01339,-0.000175,24.017776,-0.0078,1.363
1700.00,7.652485,25.01314,-0.000175,24.018553,-0.0078,1.362
1702.00,7.652174,25.01332,-0.000174,24.018493,-0.0077,1.363
1704.00,7.651760,25.01363,-0.000174,24.018345,-0.0077,1.363
1706.00,7.651839,25.01314,-0.000175,24.018577,-0.0078,1.363
1708.00,7.652138,25.01287,-0.000175,24.018330,-0.0077,1.363
1710.00,7.650970,25.01320,-0.000175,24.018822,-0.0077,1.363
1712.00,7.650010,25.01359,-0.000175,24.018473,-0.0077,1.363
1714.00,7.650514,25.01343,-0.000175,24.018486,-0.0077,1.363
1716.00,7.650598,25.01346,-0.000174,24.018932,-0.0077,1.363
1718.00,7.650473,25.01432,-0.000173,24.017901,-0.0077,1.363
1720.00,7.649662,25.01417,-0.000174,24.018225,-0.0077,1.363
1722.00,7.649221,25.01332,-0.000176,24.019293,-0.0077,1.363
1724.00,7.649427,25.01327,-0.000175,24.017973,-0.0078,1.363
1726.00,7.649124,25.01274,-0.000174,24.017821,-0.0078,1.364
1728.00,7.649149,25.01299,-0.000174,24.018265,-0.0077,1.363
1730.00,7.648232,25.01358,-0.000174,24.018466,-0.0077,1.363
1732.00,7.648141,25.01384,-0.000174,24.018502,-0.0077,1.363
1734.00,7.649319,25.01379,-0.000175,24.018339,-0.0077,1.363
1736.00,7.650192,25.01293,-0.000174,24.019173,-0.0077,1.363
1738.00,7.649727,25.01275,-0.000175,24.018883,-0.0077,1.364
1740.00,7.648394,25.01296,-0.000175,24.018608,-0.0077,1.363
1742.00,7.647830,25.01336,-0.000174,24.018539,-0.0078,1.363
1744.00,7.648544,25.01316,-0.000173,24.018307,-0.0077,1.363
1746.00,7.648721,25.01273,-0.000174,24.018459,-0.0078,1.363
1748.00,7.648658,25.01285,-0.000174,24.018040,-0.0078,1.363
1750.00,7.648933,25.01313,-0.000174,24.018918,-0.0078,1.363
1752.00,7.648199,25.01247,-0.000174,24.018546,-0.0078,1.363
1754.00,7.647328,25.01304,-0.000174,24.018180,-0.0077,1.363
1756.00,7.646968,25.01316,-0.000175,24.018171,-0.0077,1.364
1758.00,7.647197,25.01258,-0.000174,24.018430,-0.0078,1.362
1760.00,7.646554,25.01328,-0.000174,24.018167,-0.0077,1.362
1762.00,7.645894,25.01285,-0.000175,24.018635,-0.0078,1.363
1764.00,7.646283,25.01261,-0.000174,24.018368,-0.0078,1.363
1766.00,7.646582,25.01290,-0.000175,24.018138,-0.0077,1.364
1768.00,7.646748,25.01206,-0.000175,24.018359,-0.0077,1.363
1770.00,7.646958,25.01190,-0.000176,24.019043,-0.0077,1.363
1772.00,7.646704,25.01168,-0.000174,24.018959,-0.0078,1.363
1774.00,7.648157,25.01170,-0.000175,24.018162,-0.0078,1.363
1776.00,7.648364,25.01189,-0.000174,24.018182,-0.0077,1.363
1778.00,7.647316,25.01232,-0.000174,24.018339,-0.0077,1.363
1780.00,7.646372,25.01144,-0.000176,24.018227,-0.0078,1.363
1782.00,7.646454,25.01190,-0.000175,24.018151,-0.0078,1.363
1784.00,7.645992,25.01260,-0.000175,24.018880,-0.0077,1.363
1786.00,7.645404,25.01256,-0.000174,24.018566,-0.0077,1.363
1788.00,7.645508,25.01226,-0.000174,24.018555,-0.0078,1.362
1790.00,7.645493,25.01247,-0.000174,24.017937,-0.0078,1.363
1792.00,7.645853,25.01270,-0.000174,24.018918,-0.0078,1.362
1794.00,7.645705,25.01216,-0.000175,24.018504,-0.0078,1.363
1796.00,7.645537,25.01254,-0.000174,24.018285,-0.0078,1.363
1798.00,7.645473,25.01243,-0.000175,24.018608,-0.0078,1.364
1800.00,7.644768,25.01169,-0.000175,24.018443,-0.0077,1.363
@3,12.0000,24.0
1802.00,7.643657,25.01247,-0.000177,24.017554,-0.0078,1.363
1804.00,7.639053,25.01188,-0.000176,24.017993,-0.0078,1.362
1806.00,7.626084,25.01179,-0.000175,24.017988,-0.0078,1.362
1808.00,7.584238,25.01223,-0.000174,24.018550,-0.0078,1.361
1810.00,7.511296,25.01347,-0.000175,24.017328,-0.0078,1.362
1812.00,7.429603,25.01299,-0.000174,24.018076,-0.0078,1.363
1814.00,7.352562,25.01205,-0.000175,24.017511,-0.0078,1.363
1816.00,7.279554,25.01188,-0.000176,24.018200,-0.0078,1.364
1818.00,7.210825,25.01264,-0.000177,24.018038,-0.0078,1.364
1820.00,7.146184,25.01310,-0.000177,24.018102,-0.0078,1.364
1822.00,7.085086,25.01260,-0.000177,24.018555,-0.0078,1.364
1824.00,7.028433,25.01342,-0.000176,24.018249,-0.0078,1.363
1826.00,6.976888,25.01304,-0.000177,24.018040,-0.0078,1.364
1828.00,6.935127,25.01226,-0.000178,24.017904,-0.0078,1.364
1830.00,6.906813,25.01230,-0.000177,24.018430,-0.0078,1.365
1832.00,6.906057,25.01270,-0.000178,24.017478,-0.0078,1.365
1834.00,6.931656,25.01157,-0.000178,24.018283,-0.0078,1.365
1836.00,6.965144,25.01202,-0.000177,24.018580,-0.0078,1.364
1838.00,6.998963,25.01238,-0.000177,24.018113,-0.0078,1.364
1840.00,7.032808,25.01233,-0.000177,24.018579,-0.0078,1.364
1842.00,7.069860,25.01227,-0.000177,24.017603,-0.0078,1.363
1844.00,7.107954,25.01165,-0.000176,24.018356,-0.0078,1.363
1846.00,7.147001,25.01211,-0.000175,24.018252,-0.0078,1.363
1848.00,7.186135,25.01272,-0.000176,24.018332,-0.0078,1.362
1850.00,7.224633,25.01222,-0.000175,24.018109,-0.0078,1.363
1852.00,7.261750,25.01333,-0.000177,24.017794,-0.0078,1.363
1854.00,7.296258,25.01318,-0.000177,24.018325,-0.0078,1.362
1856.00,7.328202,25.01289,-0.000177,24.017772,-0.0078,1.363
1858.00,7.356964,25.01294,-0.000176,24.017708,-0.0078,1.363
1860.00,7.383660,25.01230,-0.000175,24.018216,-0.0078,1.363
1862.00,7.406684,25.01205,-0.000176,24.017366,-0.0078,1.362
1864.00,7.426627,25.01219,-0.000176,24.018011,-0.0078,1.362
1866.00,7.445045,25.01173,-0.000176,24.018196,-0.0078,1.363
1868.00,7.461268,25.01249,-0.000176,24.017767,-0.0078,1.363
1870.00,7.477052,25.01205,-0.000176,24.018307,-0.0078,1.363
1872.00,7.489673,25.01170,-0.000176,24.018439,-0.0078,1.363
1874.00,7.500196,25.01132,-0.000176,24.018272,-0.0077,1.363
1876.00,7.509720,25.01235,-0.000176,24.017489,-0.0078,1.362
1878.00,7.518621,25.01304,-0.000175,24.018138,-0.0078,1.363
1880.00,7.526771,25.01408,-0.000176,24.017926,-0.0078,1.363
1882.00,7.534444,25.01369,-0.000176,24.018357,-0.0078,1.363
1884.00,7.540543,25.01330,-0.000175,24.018267,-0.0078,1.363
1886.00,7.545624,25.01335,-0.000173,24.018147,-0.0078,1.362
1888.00,7.550110,25.01347,-0.000175,24.017942,-0.0077,1.363
1890.00,7.554316,25.01319,-0.000175,24.018472,-0.0078,1.362
1892.00,7.558340,25.01360,-0.000175,24.018276,-0.0078,1.363
1894.00,7.563745,25.01374,-0.000176,24.017752,-0.0078,1.363
1896.00,7.567919,25.01437,-0.000176,24.018089,-0.0078,1.363
1898.00,7.571066,25.01395,-0.000176,24.018299,-0.0078,1.362
1900.00,7.574796,25.01281,-0.000175,24.018626,-0.0078,1.363
1902.00,7.578470,25.01286,-0.000176,24.017607,-0.0078,1.363
1904.00,7.580572,25.01421,-0.000176,24.018524,-0.0077,1.363
1906.00,7.583064,25.01405,-0.000177,24.018637,-0.0078,1.363
1908.00,7.584999,25.01374,-0.000176,24.017094,-0.0078,1.362
1910.00,7.586803,25.01282,-0.000176,24.017580,-0.0078,1.363
1912.00,7.588643,25.01285,-0.000175,24.017736,-0.0078,1.363
1914.00,7.590273,25.01289,-0.000176,24.018173,-0.0078,1.364
1916.00,7.592002,25.01303,-0.000175,24.017386,-0.0078,1.363
1918.00,7.594019,25.01324,-0.000176,24.017614,-0.0078,1.363
1920.00,7.596281,25.01329,-0.000175,24.017529,-0.0078,1.363
1922.00,7.598130,25.01332,-0.000176,24.017728,-0.0078,1.363
1924.00,7.599857,25.01379,-0.000176,24.017939,-0.0078,1.363
1926.00,7.601191,25.01308,-0.000176,24.017799,-0.0078,1.363
1928.00,7.602483,25.01284,-0.000175,24.017754,-0.0078,1.363
1930.00,7.604960,25.01380,-0.000175,24.017399,-0.0078,1.363
1932.00,7.607183,25.01360,-0.000176,24.017741,-0.0078,1.363
1934.00,7.607743,25.01416,-0.000175,24.018417,-0.0078,1.363
1936.00,7.608621,25.01421,-0.000175,24.017810,-0.0078,1.363
1938.00,7.610014,25.01434,-0.000176,24.018053,-0.0078,1.363
1940.00,7.611616,25.01395,-0.000175,24.018040,-0.0078,1.363
1942.00,7.613197,25.01362,-0.000175,24.018176,-0.0078,1.363
1944.00,7.613513,25.01363,-0.000175,24.018183,-0.0078,1.363
1946.00,7.614096,25.01392,-0.000176,24.017683,-0.0078,1.363
1948.00,7.614961,25.01474,-0.000176,24.018140,-0.0078,1.363
1950.00,7.615287,25.01431,-0.000175,24.018051,-0.0078,1.363
1952.00,7.616726,25.01356,-0.000176,24.018058,-0.0078,1.363
1954.00,7.617606,25.01337,-0.000175,24.017962,-0.0078,1.362
1956.00,7.618104,25.01343,-0.000176,24.018028,-0.0077,1.363
1958.00,7.617849,25.01389,-0.000175,24.018267,-0.0078,1.363
1960.00,7.618751,25.01315,-0.000176,24.017897,-0.0078,1.363
1962.00,7.620028,25.01325,-0.000176,24.018408,-0.0078,1.363
1964.00,7.619810,25.01307,-0.000176,24.018446,-0.0078,1.363
1966.00,7.620346,25.01392,-0.000176,24.018564,-0.0078,1.363
1968.00,7.621262,25.01387,-0.000175,24.017806,-0.0078,1.363
1970.00,7.621445,25.01347,-0.000174,24.018396,-0.0078,1.363
1972.00,7.621165,25.01380,-0.000175,24.018305,-0.0078,1.363
1974.00,7.621086,25.01469,-0.000174,24.018434,-0.0078,1.362
1976.00,7.622056,25.01455,-0.000174,24.017835,-0.0078,1.362
1978.00,7.621671,25.01483,-0.000173,24.018084,-0.0078,1.362
1980.00,7.621972,25.01386,-0.000174,24.018247,-0.0078,1.363
1982.00,7.622165,25.01388,-0.000175,24.018267,-0.0078,1.363
1984.00,7.621265,25.01412,-0.000175,24.018093,-0.0078,1.363
1986.00,7.620885,25.01436,-0.000174,24.018062,-0.0078,1.362
1988.00,7.621352,25.01454,-0.000176,24.017948,-0.0078,1.363
1990.00,7.621712,25.01395,-0.000175,24.018272,-0.0078,1.363
1992.00,7.622076,25.01450,-0.000176,24.018129,-0.0078,1.363
1994.00,7.621899,25.01427,-0.000176,24.018138,-0.0078,1.364
1996.00,7.621865,25.01442,-0.000176,24.018086,-0.0078,1.363
1998.00,7.621266,25.01542,-0.000175,24.017504,-0.0078,1.363
2000.00,7.621039,25.01519,-0.000175,24.017544,-0.0078,1.363
2002.00,7.620835,25.01431,-0.000175,24.017754,-0.0078,1.362
2004.00,7.621631,25.01407,-0.000174,24.017767,-0.0078,1.363
2006.00,7.621722,25.01481,-0.000175,24.017409,-0.0078,1.363
2008.00,7.621651,25.01541,-0.000175,24.018142,-0.0078,1.363
2010.00,7.622634,25.01491,-0.000174,24.018086,-0.0078,1.363
2012.00,7.622844,25.01383,-0.000174,24.017638,-0.0078,1.363
2014.00,7.623335,25.01428,-0.000175,24.017409,-0.0078,1.363
2016.00,7.622794,25.01340,-0.000175,24.017716,-0.0078,1.363
2018.00,7.622642,25.01336,-0.000176,24.018294,-0.0078,1.364
2020.00,7.622938,25.01328,-0.000175,24.018058,-0.0078,1.363
2022.00,7.622784,25.01323,-0.000175,24.017723,-0.0078,1.363
2024.00,7.621987,25.01363,-0.000175,24.017736,-0.0078,1.363
2026.00,7.621093,25.01403,-0.000175,24.018202,-0.0078,1.363
2028.00,7.621922,25.01410,-0.000175,24.017399,-0.0078,1.363
2030.00,7.622182,25.01308,-0.000175,24.017489,-0.0078,1.362
2032.00,7.622654,25.01354,-0.000176,24.017592,-0.0078,1.363
2034.00,7.622714,25.01292,-0.000176,24.017679,-0.0078,1.364
2036.00,7.622537,25.01319,-0.000175,24.018270,-0.0078,1.363
2038.00,7.622539,25.01405,-0.000176,24.017888,-0.0078,1.363
2040.00,7.622103,25.01367,-0.000175,24.017665,-0.0078,1.363
2042.00,7.621527,25.01303,-0.000175,24.017951,-0.0078,1.363
2044.00,7.622312,25.01353,-0.000175,24.017696,-0.0078,1.363
2046.00,7.621606,25.01455,-0.000176,24.017143,-0.0078,1.363
2048.00,7.621062,25.01452,-0.000176,24.017221,-0.0078,1.363
2050.00,7.620895,25.01379,-0.000177,24.017466,-0.0078,1.363
2052.00,7.621039,25.01356,-0.000176,24.017317,-0.0078,1.363
2054.00,7.621496,25.01438,-0.000175,24.017629,-0.0078,1.363
2056.00,7.620999,25.01388,-0.000175,24.017696,-0.0078,1.363
2058.00,7.621564,25.01408,-0.000175,24.018084,-0.0078,1.363
2060.00,7.622055,25.01411,-0.000176,24.017803,-0.0078,1.363
2062.00,7.623057,25.01437,-0.000175,24.017562,-0.0078,1.362
2064.00,7.623413,25.01323,-0.000175,24.018066,-0.0078,1.363
2066.00,7.622590,25.01366,-0.000174,24.018401,-0.0077,1.363
2068.00,7.622238,25.01475,-0.000174,24.017571,-0.0078,1.363
2070.00,7.622970,25.01537,-0.000175,24.017872,-0.0078,1.363
2072.00,7.622758,25.01539,-0.000175,24.017589,-0.0078,1.363
2074.00,7.623351,25.01490,-0.000175,24.017661,-0.0078,1.363
2076.00,7.623092,25.01546,-0.000175,24.018067,-0.0078,1.363
2078.00,7.622283,25.01485,-0.000176,24.017667,-0.0078,1.363
2080.00,7.621727,25.01442,-0.000177,24.018142,-0.0078,1.363
2082.00,7.621902,25.01423,-0.000176,24.017513,-0.0078,1.363
2084.00,7.621929,25.01387,-0.000175,24.017458,-0.0078,1.362
2086.00,7.621811,25.01375,-0.000175,24.018125,-0.0078,1.363
2088.00,7.622433,25.01371,-0.000176,24.017924,-0.0078,1.363
2090.00,7.623317,25.01398,-0.000175,24.018209,-0.0078,1.363
2092.00,7.622669,25.01287,-0.000175,24.017991,-0.0078,1.363
2094.00,7.622385,25.01270,-0.000176,24.017607,-0.0078,1.363
2096.00,7.621286,25.01266,-0.000175,24.018684,-0.0078,1.363
2098.00,7.621650,25.01224,-0.000175,24.017253,-0.0078,1.363
2100.00,7.621072,25.01277,-0.000175,24.017475,-0.0078,1.363
2102.00,7.620891,25.01369,-0.000175,24.017667,-0.0078,1.364
2104.00,7.621173,25.01336,-0.000175,24.017090,-0.0078,1.363
2106.00,7.621396,25.01344,-0.000175,24.017250,-0.0078,1.362
2108.00,7.621084,25.01418,-0.000175,24.017565,-0.0078,1.363
2110.00,7.621373,25.01396,-0.000176,24.017660,-0.0078,1.363
2112.00,7.621363,25.01423,-0.000175,24.017781,-0.0078,1.363
2114.00,7.620394,25.01396,-0.000176,24.017661,-0.0078,1.363
2116.00,7.620801,25.01487,-0.000175,24.018203,-0.0078,1.363
2118.00,7.620564,25.01528,-0.000174,24.017420,-0.0078,1.363
2120.00,7.621036,25.01438,-0.000174,24.018564,-0.0078,1.363
2122.00,7.621081,25.01408,-0.000175,24.018080,-0.0078,1.363
2124.00,7.620207,25.01408,-0.000176,24.017661,-0.0078,1.363
2126.00,7.620061,25.01406,-0.000174,24.017462,-0.0078,1.362
2128.00,7.620407,25.01459,-0.000174,24.017796,-0.0078,1.363
2130.00,7.620222,25.01446,-0.000175,24.017930,-0.0078,1.362
2132.00,7.620408,25.01405,-0.000175,24.018222,-0.0078,1.363
2134.00,7.620655,25.01328,-0.000175,24.018057,-0.0077,1.363
2136.00,7.619874,25.01369,-0.000175,24.018135,-0.0078,1.363
2138.00,7.619485,25.01365,-0.000175,24.018312,-0.0078,1.362
2140.00,7.619306,25.01358,-0.000175,24.018281,-0.0078,1.363
2142.00,7.619730,25.01311,-0.000176,24.018330,-0.0078,1.363
2144.00,7.618820,25.01366,-0.000177,24.017781,-0.0078,1.363
2146.00,7.618124,25.01442,-0.000176,24.017594,-0.0078,1.363
2148.00,7.618944,25.01289,-0.000176,24.017944,-0.0078,1.363
2150.00,7.619706,25.01405,-0.000177,24.017681,-0.0078,1.363
2152.00,7.619221,25.01355,-0.000176,24.017788,-0.0078,1.363
2154.00,7.620473,25.01309,-0.000176,24.019097,-0.0078,1.363
2156.00,7.619830,25.01334,-0.000176,24.017237,-0.0078,1.363
2158.00,7.618523,25.01310,-0.000176,24.017815,-0.0078,1.363
2160.00,7.619914,25.01358,-0.000175,24.017879,-0.0078,1.362
2162.00,7.619758,25.01344,-0.000175,24.017980,-0.0078,1.363
2164.00,7.618987,25.01289,-0.000176,24.018294,-0.0078,1.362
2166.00,7.619112,25.01404,-0.000176,24.017863,-0.0078,1.363
2168.00,7.619341,25.01457,-0.000176,24.018131,-0.0078,1.363
2170.00,7.618600,25.01456,-0.000176,24.018354,-0.0078,1.363
2172.00,7.618637,25.01419,-0.000176,24.017650,-0.0078,1.363
2174.00,7.618847,25.01423,-0.000176,24.017460,-0.0078,1.363
2176.00,7.617839,25.01389,-0.000175,24.018064,-0.0078,1.363
2178.00,7.618191,25.01421,-0.000174,24.017930,-0.0078,1.363
2180.00,7.618064,25.01338,-0.000175,24.018299,-0.0078,1.363
2182.00,7.617927,25.01348,-0.000176,24.018276,-0.0078,1.363
2184.00,7.617707,25.01479,-0.000175,24.017819,-0.0078,1.363
2186.00,7.617522,25.01416,-0.000176,24.018171,-0.0078,1.363
2188.00,7.616714,25.01416,-0.000175,24.018105,-0.0078,1.363
2190.00,7.617251,25.01453,-0.000175,24.018653,-0.0077,1.362
2192.00,7.617543,25.01492,-0.000175,24.018020,-0.0078,1.363
2194.00,7.616533,25.01465,-0.000176,24.018258,-0.0077,1.363
2196.00,7.616377,25.01480,-0.000175,24.018305,-0.0077,1.363
2198.00,7.616705,25.01335,-0.000175,24.017834,-0.0078,1.363
2200.00,7.616469,25.01357,-0.000175,24.017551,-0.0078,1.363
2202.00,7.616336,25.01372,-0.000175,24.017366,-0.0078,1.363
2204.00,7.616013,25.01363,-0.000175,24.018178,-0.0078,1.363
2206.00,7.616419,25.01375,-0.000175,24.018840,-0.0078,1.363
2208.00,7.616961,25.01401,-0.000176,24.018444,-0.0078,1.363
2210.00,7.617314,25.01336,-0.000177,24.017781,-0.0078,1.363
2212.00,7.617143,25.01362,-0.000174,24.018267,-0.0078,1.363
2214.00,7.617130,25.01420,-0.000175,24.018191,-0.0077,1.363
2216.00,7.616497,25.01345,-0.000175,24.018158,-0.0078,1.363
2218.00,7.616508,25.01345,-0.000174,24.017960,-0.0078,1.363
2220.00,7.616123,25.01308,-0.000176,24.017690,-0.0078,1.363
2222.00,7.615888,25.01335,-0.000175,24.018189,-0.0078,1.363
2224.00,7.616493,25.01235,-0.000176,24.017348,-0.0078,1.363
2226.00,7.616878,25.01278,-0.000175,24.017645,-0.0077,1.363
2228.00,7.616030,25.01325,-0.000174,24.018388,-0.0078,1.363
2230.00,7.616372,25.01246,-0.000174,24.018156,-0.0078,1.363
2232.00,7.615689,25.01292,-0.000175,24.018472,-0.0078,1.363
2234.00,7.615602,25.01216,-0.000174,24.018481,-0.0078,1.364
2236.00,7.615056,25.01291,-0.000175,24.018439,-0.0078,1.363
2238.00,7.614459,25.01369,-0.000174,24.017946,-0.0078,1.362
2240.00,7.615334,25.01392,-0.000173,24.018125,-0.0078,1.363
2242.00,7.614699,25.01451,-0.000174,24.017893,-0.0078,1.363
2244.00,7.614575,25.01475,-0.000174,24.017716,-0.0078,1.363
2246.00,7.614225,25.01436,-0.000174,24.017973,-0.0078,1.364
2248.00,7.614284,25.01421,-0.000176,24.018450,-0.0078,1.363
2250.00,7.614832,25.01441,-0.000176,24.018254,-0.0078,1.363
2252.00,7.614174,25.01423,-0.000174,24.017660,-0.0078,1.363
2254.00,7.614483,25.01419,-0.000174,24.018912,-0.0078,1.362
2256.00,7.614173,25.01476,-0.000175,24.018269,-0.0078,1.363
2258.00,7.613908,25.01443,-0.000175,24.018314,-0.0078,1.363
2260.00,7.612871,25.01395,-0.000175,24.018597,-0.0077,1.363
2262.00,7.612648,25.01394,-0.000175,24.018852,-0.0077,1.363
2264.00,7.613439,25.01405,-0.000175,24.018528,-0.0078,1.363
2266.00,7.613051,25.01362,-0.000175,24.018356,-0.0078,1.363
2268.00,7.613274,25.01368,-0.000174,24.017215,-0.0078,1.363
2270.00,7.613718,25.01392,-0.000175,24.017966,-0.0078,1.363
2272.00,7.612647,25.01428,-0.000175,24.017850,-0.0078,1.363
2274.00,7.612539,25.01469,-0.000175,24.018033,-0.0078,1.363
2276.00,7.612750,25.01366,-0.000174,24.018069,-0.0077,1.363
2278.00,7.613560,25.01427,-0.000175,24.018682,-0.0078,1.363
2280.00,7.613847,25.01477,-0.000175,24.018171,-0.0078,1.363
2282.00,7.611794,25.01422,-0.000175,24.018129,-0.0078,1.363
2284.00,7.612061,25.01434,-0.000176,24.018212,-0.0078,1.363
2286.00,7.611819,25.01442,-0.000174,24.017413,-0.0078,1.363
2288.00,7.611036,25.01465,-0.000174,24.018466,-0.0077,1.363
2290.00,7.611172,25.01481,-0.000175,24.018789,-0.0077,1.363
2292.00,7.612363,25.01470,-0.000176,24.018000,-0.0078,1.364
2294.00,7.612327,25.01395,-0.000176,24.018240,-0.0078,1.363
2296.00,7.612500,25.01454,-0.000175,24.018499,-0.0078,1.363
2298.00,7.612435,25.01467,-0.000176,24.018522,-0.0078,1.363
2300.00,7.612044,25.01525,-0.000175,24.017629,-0.0078,1.363
2302.00,7.612221,25.01461,-0.000174,24.017959,-0.0077,1.364
2304.00,7.612686,25.01498,-0.000175,24.018502,-0.0078,1.362
2306.00,7.612898,25.01535,-0.000175,24.018561,-0.0077,1.363
2308.00,7.612313,25.01524,-0.000175,24.018069,-0.0078,1.363
2310.00,7.612518,25.01502,-0.000175,24.018046,-0.0078,1.363
2312.00,7.612811,25.01500,-0.000176,24.018385,-0.0078,1.363
2314.00,7.611943,25.01485,-0.000175,24.018707,-0.0078,1.363
2316.00,7.610098,25.01507,-0.000174,24.017768,-0.0078,1.363
2318.00,7.609947,25.01535,-0.000174,24.018104,-0.0078,1.363
2320.00,7.610506,25.01487,-0.000174,24.018078,-0.0078,1.363
2322.00,7.609992,25.01503,-0.000175,24.017297,-0.0077,1.363
2324.00,7.609178,25.01532,-0.000175,24.018486,-0.0077,1.363
2326.00,7.609215,25.01599,-0.000175,24.017799,-0.0077,1.363
2328.00,7.609705,25.01551,-0.000174,24.018267,-0.0078,1.363
2330.00,7.610469,25.01569,-0.000174,24.018869,-0.0077,1.363
2332.00,7.610608,25.01579,-0.000174,24.017719,-0.0078,1.364
2334.00,7.610113,25.01507,-0.000174,24.018111,-0.0078,1.363
2336.00,7.610191,25.01514,-0.000174,24.018231,-0.0078,1.363
2338.00,7.609688,25.01525,-0.000175,24.018597,-0.0078,1.363
2340.00,7.609759,25.01562,-0.000174,24.018658,-0.0077,1.363
2342.00,7.610106,25.01534,-0.000174,24.017904,-0.0077,1.363
2344.00,7.609536,25.01480,-0.000175,24.018107,-0.0077,1.363
2346.00,7.609072,25.01457,-0.000174,24.017906,-0.0077,1.363
2348.00,7.609692,25.01517,-0.000174,24.017944,-0.0078,1.363
2350.00,7.609409,25.01507,-0.000174,24.018004,-0.0078,1.364
2352.00,7.608604,25.01576,-0.000174,24.018140,-0.0078,1.363
2354.00,7.607714,25.01516,-0.000173,24.018220,-0.0078,1.363
2356.00,7.607954,25.01445,-0.000175,24.018999,-0.0077,1.364
2358.00,7.608654,25.01491,-0.000175,24.018189,-0.0078,1.363
2360.00,7.607552,25.01524,-0.000175,24.018020,-0.0078,1.363
2362.00,7.606845,25.01518,-0.000174,24.018332,-0.0078,1.363
2364.00,7.607449,25.01434,-0.000175,24.018102,-0.0078,1.363
2366.00,7.608320,25.01449,-0.000175,24.018133,-0.0078,1.363
2368.00,7.608343,25.01436,-0.000174,24.017859,-0.0077,1.363
2370.00,7.607937,25.01441,-0.000175,24.017623,-0.0078,1.363
2372.00,7.607333,25.01421,-0.000174,24.018551,-0.0078,1.363
2374.00,7.606954,25.01460,-0.000174,24.017786,-0.0078,1.363
2376.00,7.607284,25.01389,-0.000174,24.017971,-0.0078,1.363
2378.00,7.607511,25.01319,-0.000175,24.018446,-0.0078,1.363
2380.00,7.607885,25.01399,-0.000175,24.018550,-0.0078,1.363
2382.00,7.607448,25.01408,-0.000175,24.018285,-0.0078,1.364
2384.00,7.607212,25.01454,-0.000176,24.017821,-0.0078,1.363
2386.00,7.607145,25.01475,-0.000175,24.017650,-0.0078,1.363
2388.00,7.607249,25.01362,-0.000176,24.018561,-0.0077,1.363
2390.00,7.606405,25.01329,-0.000175,24.017616,-0.0077,1.363
2392.00,7.606405,25.01334,-0.000175,24.017937,-0.0077,1.363
2394.00,7.605289,25.01352,-0.000174,24.018265,-0.0078,1.363
2396.00,7.605568,25.01439,-0.000175,24.017850,-0.0077,1.363
2398.00,7.606539,25.01467,-0.000175,24.018669,-0.0078,1.363
2400.00,7.606655,25.01446,-0.000175,24.018203,-0.0077,1.364
@4,12.0000,24.0
2402.00,7.605983,25.01385,-0.000175,24.017910,-0.0078,1.364
2404.00,7.601286,25.01367,-0.000175,24.018281,-0.0078,1.363
2406.00,7.589624,25.01386,-0.000174,24.018448,-0.0078,1.362
2408.00,7.554665,25.01404,-0.000172,24.018067,-0.0077,1.362
2410.00,7.492029,25.01402,-0.000172,24.018843,-0.0078,1.362
2412.00,7.421053,25.01515,-0.000173,24.019088,-0.0078,1.362
2414.00,7.353106,25.01519,-0.000175,24.017288,-0.0078,1.363
2416.00,7.291103,25.01493,-0.000175,24.018011,-0.0077,1.363
2418.00,7.231665,25.01496,-0.000177,24.018127,-0.0078,1.364
2420.00,7.175415,25.01514,-0.000177,24.018026,-0.0078,1.364
2422.00,7.124198,25.01552,-0.000175,24.017864,-0.0078,1.364
2424.00,7.075602,25.01535,-0.000177,24.017977,-0.0078,1.364
2426.00,7.031757,25.01528,-0.000177,24.018173,-0.0078,1.365
2428.00,6.997657,25.01447,-0.000178,24.018359,-0.0077,1.365
2430.00,6.975874,25.01478,-0.000178,24.018042,-0.0078,1.365
2432.00,6.975258,25.01422,-0.000179,24.018309,-0.0078,1.366
2434.00,6.996919,25.01358,-0.000177,24.017971,-0.0078,1.365
2436.00,7.025817,25.01386,-0.000176,24.017937,-0.0078,1.364
2438.00,7.055056,25.01363,-0.000176,24.018118,-0.0078,1.364
2440.00,7.082660,25.01388,-0.000176,24.018173,-0.0078,1.363
2442.00,7.111931,25.01451,-0.000175,24.018309,-0.0077,1.364
2444.00,7.143285,25.01460,-0.000177,24.018164,-0.0078,1.364
2446.00,7.176343,25.01441,-0.000175,24.017906,-0.0078,1.364
2448.00,7.209607,25.01394,-0.000176,24.018316,-0.0078,1.363
2450.00,7.242500,25.01410,-0.000175,24.018521,-0.0078,1.364
2452.00,7.272636,25.01400,-0.000177,24.018051,-0.0078,1.364
2454.00,7.301220,25.01430,-0.000176,24.017661,-0.0078,1.364
2456.00,7.328099,25.01434,-0.000176,24.017420,-0.0078,1.363
2458.00,7.351827,25.01461,-0.000177,24.017714,-0.0077,1.363
2460.00,7.374784,25.01424,-0.000176,24.018435,-0.0078,1.363
2462.00,7.395546,25.01392,-0.000175,24.018194,-0.0077,1.364
2464.00,7.413432,25.01391,-0.000174,24.018570,-0.0078,1.363
2466.00,7.429188,25.01466,-0.000175,24.018287,-0.0078,1.364
2468.00,7.443292,25.01444,-0.000175,24.017815,-0.0078,1.364
2470.00,7.456055,25.01472,-0.000176,24.018193,-0.0077,1.365
2472.00,7.466980,25.01428,-0.000177,24.018314,-0.0078,1.364
2474.00,7.478001,25.01432,-0.000176,24.018557,-0.0077,1.364
2476.00,7.487771,25.01398,-0.000175,24.018546,-0.0078,1.364
2478.00,7.496800,25.01432,-0.000174,24.017843,-0.0078,1.363
2480.00,7.503961,25.01403,-0.000174,24.018336,-0.0078,1.363
2482.00,7.509278,25.01432,-0.000174,24.017855,-0.0078,1.363
2484.00,7.514494,25.01380,-0.000174,24.017995,-0.0078,1.364
2486.00,7.518042,25.01360,-0.000174,24.018118,-0.0078,1.363
2488.00,7.520346,25.01394,-0.000173,24.018305,-0.0078,1.363
2490.00,7.522931,25.01355,-0.000174,24.018182,-0.0078,1.364
2492.00,7.525445,25.01338,-0.000174,24.018290,-0.0078,1.363
2494.00,7.527215,25.01302,-0.000175,24.018794,-0.0077,1.363
2496.00,7.529169,25.01386,-0.000175,24.017743,-0.0078,1.364
2498.00,7.531044,25.01366,-0.000175,24.018258,-0.0078,1.364
2500.00,7.532744,25.01347,-0.000176,24.018354,-0.0078,1.364
2502.00,7.535143,25.01282,-0.000176,24.018125,-0.0078,1.364
2504.00,7.538365,25.01337,-0.000177,24.017796,-0.0078,1.364
2506.00,7.541228,25.01336,-0.000176,24.018107,-0.0078,1.364
2508.00,7.545271,25.01435,-0.000177,24.017950,-0.0078,1.364
2510.00,7.547943,25.01403,-0.000177,24.018305,-0.0078,1.365
2512.00,7.550438,25.01426,-0.000175,24.018153,-0.0078,1.364
2514.00,7.553188,25.01403,-0.000174,24.018171,-0.0078,1.364
2516.00,7.555549,25.01461,-0.000175,24.018142,-0.0078,1.365
2518.00,7.558353,25.01469,-0.000175,24.017886,-0.0077,1.364
2520.00,7.560148,25.01502,-0.000175,24.018374,-0.0077,1.364
2522.00,7.561796,25.01476,-0.000175,24.017843,-0.0077,1.364
2524.00,7.562857,25.01384,-0.000174,24.018174,-0.0078,1.364
2526.00,7.564380,25.01330,-0.000174,24.018004,-0.0078,1.364
2528.00,7.567183,25.01327,-0.000175,24.017783,-0.0078,1.364
2530.00,7.568678,25.01268,-0.000175,24.018220,-0.0078,1.364
2532.00,7.570612,25.01270,-0.000175,24.018522,-0.0078,1.364
2534.00,7.572773,25.01408,-0.000175,24.018486,-0.0078,1.364
2536.00,7.573747,25.01410,-0.000175,24.018053,-0.0078,1.364
2538.00,7.574898,25.01432,-0.000174,24.018075,-0.0077,1.364
2540.00,7.575960,25.01436,-0.000174,24.018147,-0.0077,1.365
2542.00,7.576421,25.01385,-0.000175,24.017750,-0.0078,1.364
2544.00,7.576686,25.01379,-0.000175,24.017466,-0.0078,1.365
2546.00,7.577720,25.01356,-0.000175,24.017906,-0.0078,1.364
2548.00,7.577918,25.01409,-0.000176,24.018147,-0.0077,1.364
2550.00,7.577733,25.01450,-0.000175,24.018930,-0.0078,1.364
2552.00,7.578345,25.01408,-0.000175,24.018004,-0.0078,1.364
2554.00,7.578872,25.01452,-0.000174,24.017906,-0.0078,1.364
2556.00,7.579837,25.01438,-0.000175,24.018189,-0.0078,1.364
2558.00,7.580620,25.01480,-0.000175,24.017868,-0.0078,1.364
2560.00,7.581379,25.01475,-0.000176,24.018454,-0.0077,1.364
2562.00,7.581385,25.01494,-0.000175,24.018122,-0.0077,1.364
2564.00,7.581700,25.01452,-0.000174,24.017826,-0.0078,1.364
2566.00,7.582496,25.01457,-0.000175,24.017870,-0.0078,1.364
2568.00,7.583586,25.01424,-0.000174,24.018321,-0.0078,1.364
2570.00,7.584602,25.01576,-0.000176,24.018499,-0.0078,1.364
2572.00,7.585722,25.01472,-0.000175,24.018232,-0.0078,1.364
2574.00,7.586748,25.01494,-0.000175,24.018205,-0.0078,1.364
2576.00,7.586546,25.01574,-0.000174,24.018696,-0.0078,1.364
2578.00,7.587453,25.01598,-0.000174,24.017977,-0.0078,1.364
2580.00,7.588254,25.01576,-0.000175,24.017959,-0.0078,1.364
2582.00,7.588686,25.01532,-0.000175,24.018381,-0.0078,1.364
2584.00,7.587693,25.01544,-0.000174,24.018343,-0.0078,1.364
2586.00,7.587681,25.01565,-0.000174,24.018564,-0.0078,1.364
2588.00,7.587577,25.01523,-0.000174,24.018831,-0.0077,1.364
2590.00,7.588467,25.01535,-0.000173,24.018258,-0.0077,1.364
2592.00,7.589079,25.01571,-0.000173,24.018260,-0.0077,1.365
2594.00,7.588255,25.01600,-0.000174,24.018038,-0.0078,1.364
2596.00,7.588600,25.01557,-0.000175,24.016566,-0.0078,1.364
2598.00,7.589144,25.01545,-0.000174,24.017302,-0.0078,1.364
2600.00,7.589385,25.01542,-0.000174,24.018512,-0.0077,1.365
2602.00,7.589785,25.01486,-0.000175,24.018872,-0.0078,1.364
2604.00,7.589704,25.01425,-0.000175,24.018156,-0.0078,1.365
2606.00,7.590609,25.01418,-0.000176,24.017781,-0.0078,1.365
2608.00,7.590310,25.01467,-0.000175,24.018031,-0.0078,1.364
2610.00,7.590192,25.01420,-0.000176,24.017674,-0.0078,1.365
2612.00,7.589409,25.01380,-0.000175,24.017596,-0.0078,1.365
2614.00,7.588583,25.01357,-0.000175,24.018677,-0.0077,1.365
2616.00,7.589887,25.01350,-0.000176,24.017562,-0.0078,1.364
2618.00,7.588988,25.01341,-0.000175,24.017748,-0.0078,1.364
2620.00,7.588929,25.01353,-0.000173,24.018426,-0.0078,1.364
2622.00,7.589623,25.01474,-0.000174,24.017667,-0.0078,1.364
2624.00,7.589908,25.01463,-0.000174,24.017964,-0.0078,1.364
2626.00,7.590188,25.01413,-0.000175,24.017879,-0.0078,1.365
2628.00,7.589974,25.01402,-0.000175,24.018557,-0.0078,1.365
2630.00,7.590191,25.01518,-0.000176,24.017902,-0.0078,1.365
2632.00,7.589086,25.01560,-0.000174,24.017725,-0.0078,1.365
2634.00,7.589314,25.01623,-0.000175,24.017823,-0.0078,1.365
2636.00,7.589935,25.01590,-0.000175,24.018209,-0.0078,1.364
2638.00,7.589841,25.01596,-0.000175,24.018280,-0.0078,1.364
2640.00,7.589155,25.01564,-0.000174,24.018140,-0.0078,1.365
2642.00,7.588965,25.01562,-0.000175,24.017964,-0.0078,1.365
2644.00,7.589522,25.01559,-0.000175,24.018216,-0.0078,1.364
2646.00,7.589685,25.01513,-0.000175,24.018109,-0.0078,1.364
2648.00,7.588959,25.01518,-0.000174,24.018629,-0.0078,1.364
2650.00,7.588685,25.01494,-0.000174,24.018773,-0.0078,1.364
2652.00,7.590101,25.01527,-0.000174,24.018251,-0.0078,1.365
2654.00,7.590435,25.01562,-0.000174,24.017854,-0.0078,1.365
2656.00,7.590207,25.01488,-0.000174,24.018415,-0.0078,1.364
2658.00,7.590286,25.01469,-0.000174,24.018093,-0.0078,1.364
2660.00,7.590346,25.01476,-0.000175,24.018002,-0.0077,1.365
2662.00,7.590071,25.01516,-0.000175,24.018116,-0.0078,1.365
2664.00,7.590438,25.01439,-0.000175,24.017732,-0.0078,1.365
2666.00,7.590800,25.01454,-0.000176,24.017707,-0.0077,1.364
2668.00,7.590460,25.01443,-0.000174,24.018584,-0.0077,1.364
2670.00,7.590783,25.01427,-0.000174,24.017968,-0.0078,1.365
2672.00,7.591030,25.01390,-0.000174,24.018205,-0.0078,1.365
2674.00,7.591227,25.01481,-0.000174,24.018671,-0.0078,1.364
2676.00,7.590993,25.01507,-0.000174,24.017917,-0.0078,1.365
2678.00,7.590437,25.01516,-0.000175,24.017844,-0.0077,1.364
2680.00,7.591327,25.01528,-0.000174,24.018493,-0.0078,1.365
2682.00,7.591190,25.01459,-0.000174,24.018339,-0.0078,1.365
2684.00,7.590456,25.01462,-0.000175,24.018073,-0.0078,1.365
2686.00,7.591163,25.01454,-0.000174,24.017699,-0.0078,1.365
2688.00,7.591563,25.01499,-0.000175,24.017944,-0.0078,1.365
2690.00,7.591990,25.01477,-0.000174,24.018290,-0.0078,1.365
2692.00,7.591198,25.01481,-0.000173,24.018383,-0.0077,1.364
2694.00,7.591062,25.01500,-0.000173,24.018530,-0.0078,1.365
2696.00,7.590743,25.01482,-0.000174,24.018140,-0.0078,1.365
2698.00,7.590836,25.01529,-0.000174,24.017491,-0.0078,1.365
2700.00,7.590952,25.01516,-0.000174,24.018185,-0.0077,1.365
2702.00,7.590728,25.01514,-0.000173,24.018245,-0.0078,1.365
2704.00,7.590561,25.01490,-0.000175,24.018555,-0.0078,1.365
2706.00,7.589820,25.01545,-0.000175,24.017982,-0.0078,1.364
2708.00,7.589797,25.01495,-0.000174,24.018437,-0.0078,1.364
2710.00,7.589997,25.01513,-0.000174,24.018252,-0.0077,1.364
2712.00,7.588385,25.01496,-0.000174,24.018243,-0.0077,1.365
2714.00,7.588909,25.01546,-0.000175,24.018435,-0.0078,1.365
2716.00,7.589474,25.01457,-0.000174,24.018385,-0.0078,1.365
2718.00,7.588979,25.01480,-0.000173,24.017774,-0.0078,1.365
2720.00,7.587986,25.01462,-0.000174,24.018263,-0.0078,1.365
2722.00,7.587861,25.01486,-0.000175,24.017968,-0.0078,1.365
2724.00,7.587503,25.01500,-0.000173,24.017912,-0.0078,1.365
2726.00,7.587394,25.01446,-0.000174,24.018017,-0.0078,1.365
2728.00,7.587293,25.01343,-0.000174,24.017293,-0.0078,1.365
2730.00,7.587541,25.01355,-0.000174,24.018018,-0.0078,1.365
2732.00,7.587900,25.01429,-0.000174,24.018345,-0.0078,1.365
2734.00,7.588605,25.01497,-0.000174,24.017959,-0.0078,1.365
2736.00,7.588586,25.01469,-0.000175,24.018046,-0.0078,1.364
2738.00,7.588438,25.01417,-0.000175,24.018033,-0.0078,1.365
2740.00,7.587717,25.01531,-0.000174,24.018120,-0.0078,1.365
2742.00,7.587009,25.01518,-0.000174,24.018807,-0.0078,1.365
2744.00,7.587292,25.01480,-0.000174,24.018225,-0.0078,1.365
2746.00,7.587458,25.01472,-0.000174,24.017857,-0.0077,1.365
2748.00,7.586786,25.01562,-0.000173,24.018303,-0.0078,1.364
2750.00,7.587148,25.01619,-0.000174,24.018425,-0.0078,1.365
2752.00,7.587185,25.01535,-0.000175,24.018283,-0.0078,1.365
2754.00,7.586838,25.01543,-0.000174,24.017864,-0.0078,1.365
2756.00,7.587453,25.01539,-0.000174,24.018597,-0.0077,1.364
2758.00,7.586879,25.01549,-0.000175,24.018022,-0.0078,1.365
2760.00,7.587211,25.01531,-0.000175,24.018851,-0.0077,1.365
2762.00,7.587483,25.01578,-0.000174,24.018499,-0.0078,1.365
2764.00,7.586312,25.01552,-0.000175,24.017426,-0.0078,1.365
2766.00,7.586128,25.01467,-0.000175,24.018452,-0.0078,1.365
2768.00,7.586447,25.01528,-0.000175,24.018209,-0.0078,1.365
2770.00,7.586940,25.01471,-0.000175,24.018439,-0.0078,1.364
2772.00,7.588091,25.01514,-0.000175,24.018586,-0.0077,1.365
2774.00,7.587974,25.01497,-0.000175,24.018414,-0.0077,1.365
2776.00,7.587534,25.01504,-0.000175,24.017663,-0.0077,1.365
2778.00,7.587127,25.01506,-0.000174,24.017719,-0.0078,1.365
2780.00,7.587365,25.01427,-0.000174,24.017808,-0.0078,1.365
2782.00,7.586549,25.01392,-0.000174,24.017821,-0.0078,1.365
2784.00,7.586632,25.01473,-0.000175,24.017692,-0.0078,1.364
2786.00,7.586513,25.01398,-0.000174,24.018124,-0.0078,1.365
2788.00,7.586517,25.01413,-0.000175,24.017676,-0.0078,1.365
2790.00,7.586971,25.01437,-0.000174,24.016958,-0.0078,1.365
2792.00,7.586974,25.01467,-0.000173,24.017823,-0.0078,1.365
2794.00,7.587168,25.01426,-0.000174,24.018566,-0.0078,1.365
2796.00,7.586681,25.01438,-0.000174,24.018553,-0.0077,1.364
2798.00,7.585902,25.01443,-0.000174,24.018082,-0.0078,1.364
2800.00,7.585784,25.01447,-0.000174,24.018318,-0.0078,1.365
2802.00,7.585512,25.01514,-0.000173,24.018011,-0.0078,1.365
2804.00,7.585403,25.01439,-0.000175,24.018423,-0.0078,1.365
2806.00,7.585625,25.01369,-0.000175,24.017676,-0.0078,1.364
2808.00,7.584424,25.01401,-0.000175,24.018330,-0.0077,1.365
2810.00,7.583480,25.01437,-0.000174,24.018071,-0.0078,1.365
2812.00,7.583308,25.01433,-0.000175,24.017783,-0.0078,1.364
2814.00,7.583640,25.01438,-0.000175,24.017736,-0.0077,1.364
2816.00,7.583679,25.01407,-0.000176,24.018220,-0.0078,1.365
2818.00,7.584302,25.01373,-0.000176,24.018260,-0.0077,1.365
2820.00,7.585035,25.01526,-0.000176,24.018055,-0.0078,1.365
2822.00,7.585557,25.01484,-0.000174,24.018894,-0.0078,1.364
2824.00,7.585917,25.01492,-0.000174,24.017906,-0.0078,1.365
2826.00,7.585000,25.01562,-0.000175,24.018412,-0.0078,1.365
2828.00,7.584317,25.01577,-0.000176,24.017734,-0.0078,1.365
2830.00,7.584054,25.01509,-0.000176,24.018020,-0.0078,1.365
2832.00,7.583639,25.01508,-0.000175,24.018274,-0.0078,1.365
2834.00,7.584281,25.01449,-0.000175,24.018164,-0.0078,1.365
2836.00,7.584583,25.01443,-0.000175,24.017781,-0.0078,1.365
2838.00,7.584553,25.01437,-0.000175,24.017962,-0.0078,1.365
2840.00,7.584330,25.01471,-0.000175,24.017763,-0.0078,1.364
2842.00,7.584803,25.01427,-0.000176,24.017977,-0.0078,1.364
2844.00,7.584888,25.01391,-0.000176,24.018207,-0.0078,1.365
2846.00,7.584786,25.01396,-0.000175,24.017850,-0.0078,1.365
2848.00,7.584734,25.01422,-0.000176,24.017279,-0.0078,1.365
2850.00,7.584862,25.01465,-0.000175,24.018207,-0.0078,1.364
2852.00,7.585052,25.01521,-0.000173,24.018561,-0.0077,1.364
2854.00,7.584484,25.01484,-0.000174,24.017875,-0.0078,1.365
2856.00,7.583593,25.01457,-0.000175,24.017779,-0.0078,1.364
2858.00,7.583946,25.01496,-0.000175,24.018122,-0.0078,1.365
2860.00,7.584274,25.01496,-0.000174,24.018490,-0.0078,1.364
2862.00,7.584277,25.01446,-0.000176,24.017776,-0.0078,1.365
2864.00,7.584471,25.01393,-0.000176,24.017897,-0.0078,1.365
2866.00,7.584652,25.01451,-0.000176,24.018338,-0.0078,1.365
2868.00,7.583888,25.01496,-0.000176,24.018285,-0.0078,1.365
2870.00,7.583797,25.01519,-0.000176,24.019072,-0.0078,1.364
2872.00,7.583918,25.01473,-0.000176,24.018841,-0.0077,1.365
2874.00,7.583938,25.01469,-0.000175,24.017989,-0.0077,1.365
2876.00,7.583857,25.01489,-0.000176,24.018118,-0.0077,1.365
2878.00,7.585010,25.01444,-0.000174,24.018011,-0.0078,1.364
2880.00,7.585567,25.01503,-0.000174,24.017881,-0.0078,1.364
2882.00,7.584880,25.01503,-0.000175,24.018165,-0.0078,1.364
2884.00,7.584088,25.01433,-0.000174,24.017745,-0.0078,1.365
2886.00,7.584101,25.01463,-0.000176,24.018619,-0.0078,1.365
2888.00,7.583806,25.01425,-0.000175,24.018597,-0.0078,1.365
2890.00,7.583960,25.01413,-0.000175,24.017944,-0.0078,1.364
2892.00,7.583600,25.01432,-0.000175,24.018252,-0.0078,1.365
2894.00,7.583499,25.01463,-0.000176,24.018287,-0.0078,1.365
2896.00,7.582560,25.01370,-0.000176,24.018024,-0.0078,1.365
2898.00,7.582515,25.01340,-0.000175,24.018338,-0.0078,1.364
2900.00,7.582697,25.01460,-0.000174,24.018484,-0.0078,1.365
2902.00,7.582528,25.01541,-0.000174,24.018619,-0.0078,1.364
2904.00,7.582133,25.01594,-0.000174,24.018278,-0.0078,1.364
2906.00,7.582027,25.01507,-0.000175,24.018354,-0.0078,1.365
2908.00,7.581379,25.01475,-0.000176,24.018406,-0.0078,1.365
2910.00,7.581543,25.01550,-0.000175,24.018745,-0.0078,1.364
2912.00,7.581801,25.01513,-0.000176,24.018096,-0.0078,1.364
2914.00,7.582546,25.01526,-0.000175,24.018153,-0.0078,1.365
2916.00,7.582014,25.01606,-0.000176,24.017901,-0.0078,1.365
2918.00,7.581291,25.01578,-0.000176,24.018664,-0.0078,1.365
2920.00,7.581232,25.01546,-0.000176,24.018347,-0.0078,1.365
2922.00,7.581327,25.01558,-0.000175,24.017931,-0.0078,1.365
2924.00,7.581603,25.01504,-0.000176,24.017919,-0.0078,1.364
2926.00,7.582752,25.01488,-0.000176,24.018169,-0.0078,1.364
2928.00,7.582835,25.01541,-0.000175,24.017681,-0.0078,1.364
2930.00,7.582579,25.01487,-0.000176,24.018258,-0.0077,1.365
2932.00,7.582001,25.01457,-0.000176,24.017873,-0.0078,1.365
2934.00,7.581352,25.01525,-0.000175,24.018080,-0.0078,1.365
2936.00,7.580679,25.01541,-0.000175,24.018093,-0.0078,1.365
2938.00,7.580728,25.01461,-0.000175,24.018086,-0.0078,1.365
2940.00,7.580877,25.01539,-0.000175,24.018405,-0.0077,1.365
2942.00,7.580391,25.01594,-0.000176,24.018865,-0.0078,1.365
2944.00,7.580099,25.01579,-0.000175,24.018361,-0.0078,1.365
2946.00,7.579491,25.01565,-0.000175,24.017868,-0.0078,1.365
2948.00,7.579987,25.01539,-0.000176,24.018323,-0.0078,1.364
2950.00,7.580266,25.01532,-0.000175,24.017850,-0.0078,1.364
2952.00,7.580465,25.01571,-0.000174,24.017826,-0.0078,1.365
2954.00,7.580228,25.01581,-0.000175,24.017770,-0.0077,1.365
2956.00,7.579921,25.01467,-0.000176,24.018252,-0.0077,1.364
2958.00,7.579873,25.01552,-0.000176,24.018254,-0.0078,1.365
2960.00,7.580422,25.01562,-0.000175,24.018008,-0.0078,1.365
2962.00,7.580024,25.01588,-0.000176,24.017922,-0.0078,1.365
2964.00,7.579556,25.01612,-0.000174,24.018178,-0.0078,1.364
2966.00,7.579321,25.01532,-0.000175,24.018423,-0.0078,1.364
2968.00,7.578298,25.01645,-0.000176,24.018067,-0.0078,1.364
2970.00,7.577832,25.01632,-0.000175,24.018376,-0.0078,1.365
2972.00,7.577729,25.01664,-0.000176,24.017636,-0.0078,1.364
2974.00,7.577227,25.01636,-0.000175,24.018189,-0.0078,1.365
2976.00,7.577589,25.01679,-0.000176,24.018546,-0.0078,1.365
2978.00,7.577789,25.01686,-0.000175,24.017794,-0.0078,1.365
2980.00,7.576649,25.01664,-0.000176,24.018203,-0.0078,1.364
2982.00,7.576541,25.01644,-0.000175,24.018486,-0.0078,1.364
2984.00,7.577337,25.01681,-0.000175,24.018212,-0.0078,1.365
2986.00,7.577056,25.01596,-0.000176,24.018332,-0.0078,1.365
2988.00,7.576998,25.01577,-0.000176,24.017435,-0.0078,1.365
2990.00,7.578090,25.01662,-0.000176,24.018158,-0.0077,1.365
2992.00,7.577628,25.01654,-0.000175,24.017620,-0.0077,1.364
2994.00,7.577044,25.01653,-0.000174,24.017826,-0.0078,1.365
2996.00,7.577441,25.01559,-0.000174,24.017950,-0.0077,1.365
2998.00,7.577225,25.01538,-0.000176,24.018350,-0.0077,1.365
3000.00,7.576713,25.01544,-0.000177,24.017928,-0.0078,1.365
@5,12.0000,24.0
3002.00,7.576836,25.01494,-0.000176,24.017159,-0.0078,1.365
3004.00,7.572929,25.01494,-0.000177,24.017611,-0.0077,1.365
3006.00,7.562509,25.01516,-0.000175,24.017632,-0.0078,1.364
3008.00,7.534473,25.01463,-0.000173,24.017364,-0.0078,1.363
3010.00,7.483859,25.01486,-0.000174,24.018247,-0.0078,1.364
3012.00,7.425698,25.01483,-0.000175,24.018165,-0.0078,1.364
3014.00,7.369344,25.01496,-0.000175,24.017658,-0.0078,1.365
3016.00,7.318671,25.01510,-0.000175,24.018060,-0.0078,1.365
3018.00,7.271208,25.01556,-0.000175,24.018733,-0.0078,1.365
3020.00,7.226635,25.01526,-0.000176,24.017991,-0.0078,1.366
3022.00,7.184327,25.01530,-0.000178,24.017558,-0.0078,1.366
3024.00,7.144007,25.01518,-0.000177,24.018196,-0.0078,1.366
3026.00,7.107638,25.01515,-0.000176,24.017866,-0.0078,1.366
3028.00,7.079288,25.01490,-0.000178,24.018075,-0.0078,1.366
3030.00,7.061464,25.01518,-0.000178,24.017850,-0.0078,1.366
3032.00,7.060039,25.01523,-0.000178,24.018216,-0.0077,1.367
3034.00,7.074680,25.01542,-0.000178,24.018512,-0.0078,1.367
3036.00,7.096246,25.01533,-0.000178,24.018501,-0.0078,1.367
3038.00,7.118183,25.01551,-0.000175,24.017935,-0.0078,1.366
3040.00,7.139596,25.01468,-0.000175,24.018307,-0.0078,1.365
3042.00,7.162124,25.01430,-0.000176,24.018211,-0.0078,1.365
3044.00,7.186958,25.01534,-0.000176,24.018749,-0.0078,1.365
3046.00,7.213231,25.01506,-0.000177,24.018484,-0.0078,1.365
3048.00,7.239866,25.01444,-0.000177,24.018388,-0.0078,1.365
3050.00,7.266482,25.01513,-0.000176,24.017442,-0.0078,1.365
3052.00,7.292883,25.01510,-0.000175,24.017913,-0.0077,1.365
3054.00,7.318074,25.01514,-0.000176,24.018029,-0.0077,1.365
3056.00,7.340933,25.01502,-0.000176,24.017730,-0.0078,1.365
3058.00,7.361700,25.01552,-0.000175,24.018091,-0.0078,1.366
3060.00,7.379535,25.01490,-0.000175,24.017912,-0.0078,1.365
3062.00,7.395811,25.01556,-0.000176,24.017835,-0.0078,1.366
3064.00,7.411266,25.01616,-0.000176,24.018015,-0.0078,1.366
3066.00,7.425072,25.01617,-0.000176,24.018151,-0.0078,1.365
3068.00,7.437526,25.01578,-0.000176,24.017650,-0.0078,1.365
3070.00,7.448073,25.01617,-0.000176,24.017975,-0.0078,1.365
3072.00,7.456785,25.01568,-0.000175,24.017837,-0.0078,1.366
3074.00,7.465338,25.01535,-0.000175,24.017964,-0.0078,1.365
3076.00,7.471580,25.01596,-0.000174,24.017815,-0.0078,1.365
3078.00,7.477768,25.01548,-0.000176,24.018461,-0.0078,1.365
3080.00,7.482272,25.01547,-0.000175,24.018144,-0.0078,1.365
3082.00,7.486479,25.01546,-0.000176,24.017658,-0.0078,1.365
3084.00,7.489867,25.01516,-0.000176,24.017649,-0.0078,1.365
3086.00,7.492930,25.01461,-0.000176,24.018376,-0.0078,1.365
3088.00,7.496296,25.01505,-0.000176,24.017913,-0.0078,1.365
3090.00,7.499790,25.01563,-0.000176,24.018357,-0.0078,1.366
3092.00,7.503353,25.01521,-0.000176,24.018673,-0.0078,1.365
3094.00,7.506420,25.01582,-0.000175,24.017705,-0.0078,1.365
3096.00,7.508823,25.01592,-0.000176,24.018408,-0.0078,1.365
3098.00,7.511329,25.01538,-0.000176,24.018147,-0.0078,1.365
3100.00,7.514695,25.01552,-0.000175,24.017843,-0.0078,1.365
3102.00,7.518416,25.01601,-0.000175,24.018327,-0.0078,1.365
3104.00,7.521652,25.01539,-0.000175,24.018026,-0.0078,1.365
3106.00,7.524088,25.01581,-0.000175,24.018232,-0.0078,1.366
3108.00,7.526871,25.01584,-0.000174,24.017582,-0.0078,1.366
3110.00,7.528189,25.01546,-0.000175,24.018198,-0.0078,1.365
3112.00,7.530077,25.01545,-0.000175,24.018334,-0.0078,1.365
3114.00,7.532807,25.01532,-0.000175,24.017676,-0.0078,1.366
3116.00,7.534052,25.01504,-0.000174,24.017999,-0.0078,1.366
3118.00,7.535860,25.01445,-0.000175,24.017935,-0.0077,1.365
3120.00,7.539047,25.01472,-0.000174,24.018158,-0.0077,1.365
3122.00,7.542239,25.01553,-0.000175,24.018294,-0.0077,1.365
3124.00,7.543951,25.01555,-0.000175,24.018299,-0.0078,1.365
3126.00,7.544610,25.01550,-0.000175,24.018232,-0.0078,1.365
3128.00,7.546005,25.01497,-0.000175,24.018058,-0.0078,1.365
3130.00,7.547099,25.01465,-0.000174,24.018118,-0.0077,1.365
3132.00,7.548646,25.01412,-0.000173,24.017524,-0.0078,1.365
3134.00,7.550051,25.01432,-0.000174,24.018450,-0.0078,1.366
3136.00,7.551111,25.01489,-0.000174,24.018475,-0.0078,1.365
3138.00,7.551676,25.01483,-0.000175,24.018432,-0.0078,1.365
3140.00,7.552764,25.01512,-0.000173,24.018628,-0.0078,1.365
3142.00,7.554204,25.01557,-0.000174,24.018363,-0.0078,1.366
3144.00,7.555217,25.01560,-0.000175,24.018164,-0.0078,1.366
3146.00,7.555525,25.01494,-0.000176,24.018145,-0.0078,1.366
3148.00,7.555564,25.01514,-0.000176,24.017397,-0.0078,1.366
3150.00,7.555997,25.01525,-0.000175,24.017611,-0.0077,1.365
3152.00,7.556329,25.01503,-0.000175,24.018459,-0.0078,1.366
3154.00,7.557774,25.01446,-0.000174,24.017825,-0.0078,1.366
3156.00,7.557738,25.01447,-0.000175,24.018053,-0.0078,1.365
3158.00,7.558795,25.01430,-0.000174,24.017293,-0.0078,1.365
3160.00,7.558783,25.01460,-0.000176,24.018205,-0.0078,1.366
3162.00,7.558403,25.01501,-0.000175,24.017582,-0.0078,1.365
3164.00,7.559287,25.01532,-0.000175,24.017977,-0.0078,1.365
3166.00,7.559646,25.01560,-0.000174,24.017973,-0.0078,1.365
3168.00,7.560153,25.01569,-0.000174,24.017942,-0.0077,1.366
3170.00,7.561495,25.01545,-0.000175,24.017868,-0.0078,1.366
3172.00,7.561539,25.01499,-0.000175,24.018379,-0.0078,1.366
3174.00,7.561358,25.01496,-0.000175,24.017696,-0.0077,1.366
3176.00,7.561907,25.01475,-0.000175,24.018258,-0.0078,1.366
3178.00,7.562827,25.01548,-0.000175,24.018477,-0.0077,1.366
3180.00,7.563251,25.01512,-0.000174,24.018274,-0.0078,1.365
3182.00,7.563698,25.01496,-0.000175,24.018165,-0.0078,1.365
3184.00,7.564345,25.01516,-0.000174,24.018713,-0.0077,1.366
3186.00,7.563161,25.01492,-0.000175,24.018024,-0.0078,1.365
3188.00,7.563745,25.01376,-0.000175,24.018116,-0.0077,1.366
3190.00,7.563471,25.01486,-0.000175,24.018116,-0.0077,1.366
3192.00,7.563146,25.01432,-0.000176,24.017902,-0.0078,1.366
3194.00,7.563303,25.01493,-0.000175,24.018073,-0.0078,1.366
3196.00,7.563436,25.01416,-0.000176,24.018040,-0.0078,1.366
3198.00,7.563745,25.01371,-0.000176,24.018341,-0.0078,1.366
3200.00,7.563373,25.01362,-0.000175,24.018852,-0.0078,1.366
3202.00,7.562677,25.01409,-0.000174,24.018570,-0.0078,1.366
3204.00,7.562183,25.01403,-0.000174,24.019026,-0.0077,1.366
3206.00,7.563687,25.01407,-0.000176,24.018524,-0.0078,1.367
3208.00,7.563462,25.01456,-0.000176,24.017960,-0.0078,1.366
3210.00,7.562556,25.01442,-0.000175,24.018104,-0.0078,1.365
3212.00,7.562792,25.01328,-0.000176,24.017912,-0.0078,1.366
3214.00,7.563176,25.01325,-0.000176,24.017571,-0.0078,1.366
3216.00,7.563777,25.01399,-0.000174,24.017814,-0.0078,1.366
3218.00,7.563893,25.01394,-0.000176,24.017734,-0.0078,1.366
3220.00,7.564133,25.01410,-0.000175,24.018131,-0.0078,1.366
3222.00,7.564248,25.01357,-0.000175,24.017589,-0.0078,1.366
3224.00,7.563724,25.01392,-0.000174,24.017977,-0.0078,1.365
3226.00,7.563788,25.01339,-0.000174,24.017620,-0.0078,1.366
3228.00,7.564057,25.01395,-0.000175,24.018098,-0.0078,1.366
3230.00,7.563599,25.01404,-0.000175,24.017580,-0.0077,1.366
3232.00,7.563569,25.01372,-0.000176,24.017636,-0.0078,1.366
3234.00,7.563593,25.01345,-0.000176,24.017382,-0.0078,1.366
3236.00,7.564410,25.01351,-0.000175,24.017754,-0.0078,1.366
3238.00,7.564900,25.01355,-0.000175,24.018037,-0.0077,1.366
3240.00,7.565263,25.01425,-0.000175,24.017674,-0.0078,1.366
3242.00,7.565467,25.01395,-0.000175,24.018463,-0.0078,1.366
3244.00,7.565375,25.01374,-0.000176,24.017841,-0.0078,1.365
3246.00,7.565132,25.01339,-0.000175,24.017411,-0.0078,1.366
3248.00,7.565576,25.01387,-0.000175,24.017716,-0.0078,1.366
3250.00,7.564677,25.01373,-0.000175,24.018220,-0.0078,1.366
3252.00,7.563606,25.01371,-0.000175,24.018280,-0.0078,1.366
3254.00,7.563556,25.01377,-0.000176,24.018301,-0.0078,1.366
3256.00,7.562969,25.01382,-0.000175,24.017781,-0.0078,1.366
3258.00,7.563532,25.01447,-0.000176,24.018256,-0.0078,1.366
3260.00,7.563769,25.01450,-0.000176,24.018675,-0.0078,1.366
3262.00,7.564223,25.01445,-0.000175,24.017609,-0.0078,1.365
3264.00,7.564193,25.01421,-0.000176,24.017264,-0.0078,1.366
3266.00,7.563848,25.01405,-0.000175,24.018096,-0.0078,1.366
3268.00,7.563620,25.01342,-0.000177,24.017040,-0.0078,1.366
3270.00,7.563862,25.01352,-0.000177,24.017509,-0.0078,1.366
3272.00,7.563722,25.01409,-0.000175,24.017478,-0.0078,1.366
3274.00,7.563478,25.01398,-0.000175,24.017614,-0.0078,1.365
3276.00,7.563863,25.01366,-0.000176,24.017948,-0.0078,1.366
3278.00,7.564340,25.01399,-0.000176,24.017181,-0.0078,1.366
3280.00,7.564052,25.01457,-0.000177,24.018218,-0.0078,1.366
3282.00,7.563789,25.01435,-0.000175,24.017897,-0.0078,1.366
3284.00,7.563840,25.01380,-0.000176,24.017411,-0.0078,1.366
3286.00,7.563776,25.01467,-0.000175,24.017837,-0.0078,1.366
3288.00,7.563303,25.01496,-0.000176,24.018033,-0.0078,1.366
3290.00,7.563324,25.01522,-0.000176,24.017861,-0.0078,1.366
3292.00,7.563874,25.01538,-0.000176,24.018301,-0.0078,1.366
3294.00,7.563781,25.01556,-0.000176,24.017299,-0.0078,1.366
3296.00,7.563196,25.01532,-0.000177,24.017208,-0.0079,1.366
3298.00,7.563567,25.01563,-0.000176,24.017185,-0.0078,1.367
3300.00,7.563818,25.01548,-0.000176,24.017447,-0.0078,1.366
3302.00,7.564131,25.01503,-0.000176,24.017341,-0.0078,1.366
3304.00,7.563921,25.01425,-0.000176,24.017509,-0.0078,1.366
3306.00,7.562984,25.01371,-0.000176,24.017426,-0.0078,1.366
3308.00,7.562752,25.01408,-0.000176,24.018078,-0.0078,1.366
3310.00,7.562601,25.01479,-0.000176,24.017498,-0.0078,1.366
3312.00,7.562749,25.01520,-0.000174,24.017689,-0.0078,1.365
3314.00,7.562075,25.01476,-0.000177,24.017618,-0.0078,1.366
3316.00,7.562072,25.01405,-0.000176,24.017286,-0.0078,1.366
3318.00,7.561793,25.01416,-0.000176,24.018133,-0.0078,1.367
3320.00,7.562046,25.01419,-0.000176,24.018327,-0.0078,1.366
3322.00,7.562767,25.01494,-0.000176,24.017801,-0.0078,1.366
3324.00,7.563221,25.01542,-0.000175,24.017370,-0.0078,1.366
3326.00,7.562237,25.01591,-0.000175,24.017527,-0.0078,1.366
3328.00,7.561478,25.01598,-0.000176,24.017643,-0.0078,1.366
3330.00,7.562222,25.01562,-0.000175,24.017359,-0.0078,1.366
3332.00,7.562601,25.01537,-0.000174,24.018216,-0.0078,1.366
3334.00,7.561569,25.01602,-0.000176,24.016893,-0.0078,1.366
3336.00,7.561399,25.01597,-0.000175,24.017373,-0.0078,1.366
3338.00,7.561379,25.01601,-0.000177,24.017154,-0.0078,1.366
3340.00,7.561974,25.01595,-0.000176,24.017544,-0.0078,1.366
3342.00,7.561889,25.01503,-0.000175,24.017986,-0.0078,1.366
3344.00,7.562684,25.01492,-0.000175,24.017486,-0.0078,1.366
3346.00,7.562861,25.01442,-0.000177,24.017513,-0.0079,1.366
3348.00,7.562217,25.01481,-0.000177,24.016795,-0.0078,1.367
3350.00,7.562170,25.01565,-0.000176,24.017578,-0.0078,1.366
3352.00,7.562719,25.01601,-0.000175,24.017636,-0.0078,1.366
3354.00,7.562490,25.01573,-0.000176,24.017473,-0.0078,1.366
3356.00,7.561777,25.01619,-0.000175,24.018267,-0.0078,1.365
3358.00,7.561958,25.01594,-0.000174,24.017852,-0.0078,1.366
3360.00,7.562004,25.01580,-0.000176,24.017870,-0.0078,1.367
3362.00,7.561774,25.01512,-0.000176,24.018158,-0.0078,1.367
3364.00,7.561485,25.01561,-0.000176,24.017569,-0.0078,1.366
3366.00,7.561607,25.01570,-0.000174,24.018145,-0.0078,1.367
3368.00,7.561475,25.01608,-0.000175,24.017830,-0.0078,1.366
3370.00,7.560963,25.01565,-0.000176,24.017705,-0.0078,1.366
3372.00,7.560926,25.01603,-0.000176,24.017747,-0.0078,1.366
3374.00,7.560674,25.01554,-0.000176,24.017602,-0.0078,1.366
3376.00,7.561108,25.01499,-0.000176,24.018062,-0.0078,1.367
3378.00,7.561115,25.01421,-0.000177,24.018385,-0.0078,1.367
3380.00,7.560859,25.01439,-0.000176,24.017991,-0.0078,1.366
3382.00,7.561365,25.01476,-0.000175,24.017255,-0.0078,1.366
3384.00,7.561785,25.01427,-0.000175,24.017857,-0.0078,1.367
3386.00,7.562312,25.01460,-0.000175,24.017868,-0.0078,1.366
3388.00,7.562193,25.01458,-0.000176,24.018096,-0.0078,1.367
3390.00,7.562133,25.01378,-0.000177,24.018443,-0.0078,1.367
3392.00,7.562565,25.01450,-0.000176,24.017467,-0.0078,1.366
3394.00,7.562032,25.01499,-0.000175,24.017828,-0.0078,1.366
3396.00,7.562468,25.01478,-0.000175,24.017810,-0.0078,1.366
3398.00,7.562422,25.01442,-0.000176,24.018133,-0.0078,1.367
3400.00,7.561585,25.01440,-0.000176,24.017913,-0.0078,1.367
3402.00,7.561281,25.01524,-0.000177,24.017652,-0.0078,1.366
3404.00,7.561318,25.01534,-0.000175,24.017875,-0.0078,1.366
3406.00,7.561247,25.01455,-0.000176,24.017603,-0.0078,1.366
3408.00,7.561019,25.01477,-0.000175,24.017658,-0.0078,1.366
3410.00,7.560742,25.01482,-0.000176,24.017806,-0.0078,1.367
3412.00,7.560901,25.01445,-0.000175,24.017388,-0.0078,1.367
3414.00,7.560834,25.01426,-0.000175,24.017698,-0.0078,1.366
3416.00,7.561770,25.01398,-0.000175,24.018196,-0.0078,1.366
3418.00,7.562615,25.01383,-0.000176,24.017950,-0.0078,1.366
3420.00,7.562226,25.01489,-0.000175,24.017353,-0.0078,1.366
3422.00,7.561096,25.01482,-0.000176,24.017955,-0.0078,1.365
3424.00,7.560517,25.01499,-0.000176,24.017529,-0.0078,1.366
3426.00,7.559558,25.01525,-0.000175,24.017883,-0.0078,1.366
3428.00,7.560039,25.01433,-0.000175,24.017603,-0.0078,1.367
3430.00,7.559842,25.01468,-0.000175,24.017790,-0.0078,1.367
3432.00,7.559668,25.01465,-0.000176,24.017658,-0.0078,1.366
3434.00,7.559642,25.01443,-0.000176,24.018033,-0.0078,1.366
3436.00,7.560175,25.01499,-0.000175,24.017563,-0.0078,1.366
3438.00,7.560482,25.01482,-0.000175,24.017837,-0.0078,1.366
3440.00,7.559556,25.01495,-0.000175,24.018028,-0.0078,1.367
3442.00,7.558761,25.01502,-0.000175,24.017406,-0.0078,1.366
3444.00,7.559882,25.01423,-0.000176,24.018399,-0.0078,1.366
3446.00,7.560632,25.01510,-0.000175,24.018140,-0.0078,1.366
3448.00,7.560029,25.01524,-0.000175,24.017569,-0.0078,1.367
3450.00,7.559266,25.01461,-0.000175,24.018200,-0.0078,1.366
3452.00,7.558781,25.01497,-0.000175,24.018187,-0.0078,1.366
3454.00,7.559258,25.01476,-0.000175,24.017786,-0.0078,1.366
3456.00,7.559067,25.01526,-0.000175,24.017571,-0.0078,1.366
3458.00,7.559111,25.01522,-0.000175,24.017504,-0.0078,1.366
3460.00,7.559173,25.01436,-0.000176,24.017360,-0.0078,1.366
3462.00,7.559759,25.01414,-0.000176,24.017692,-0.0078,1.367
3464.00,7.559799,25.01466,-0.000176,24.017446,-0.0079,1.367
3466.00,7.560914,25.01491,-0.000177,24.017036,-0.0078,1.367
3468.00,7.561077,25.01503,-0.000175,24.017638,-0.0078,1.366
3470.00,7.560924,25.01539,-0.000175,24.017850,-0.0078,1.367
3472.00,7.560811,25.01519,-0.000175,24.018022,-0.0078,1.367
3474.00,7.560159,25.01502,-0.000175,24.017567,-0.0078,1.367
3476.00,7.560474,25.01532,-0.000176,24.017582,-0.0078,1.367
3478.00,7.561521,25.01492,-0.000175,24.017505,-0.0078,1.366
3480.00,7.561420,25.01477,-0.000176,24.017935,-0.0078,1.366
3482.00,7.560836,25.01546,-0.000176,24.018506,-0.0078,1.367
3484.00,7.560805,25.01570,-0.000175,24.017863,-0.0078,1.366
3486.00,7.559892,25.01541,-0.000176,24.018301,-0.0078,1.366
3488.00,7.559302,25.01483,-0.000176,24.017123,-0.0078,1.366
3490.00,7.559248,25.01524,-0.000175,24.018071,-0.0078,1.366
3492.00,7.559917,25.01572,-0.000175,24.018270,-0.0078,1.366
3494.00,7.559870,25.01608,-0.000175,24.017752,-0.0078,1.367
3496.00,7.558703,25.01576,-0.000175,24.018372,-0.0078,1.367
3498.00,7.558313,25.01612,-0.000174,24.018004,-0.0077,1.366
3500.00,7.558638,25.01621,-0.000174,24.018508,-0.0077,1.366
3502.00,7.558344,25.01535,-0.000175,24.018412,-0.0078,1.367
3504.00,7.557674,25.01551,-0.000174,24.018444,-0.0077,1.367
3506.00,7.558833,25.01548,-0.000174,24.018053,-0.0077,1.366
3508.00,7.558657,25.01447,-0.000174,24.018745,-0.0077,1.367
3510.00,7.558252,25.01473,-0.000174,24.017776,-0.0078,1.367
3512.00,7.558096,25.01459,-0.000173,24.018325,-0.0077,1.367
3514.00,7.557972,25.01517,-0.000175,24.018098,-0.0077,1.367
3516.00,7.559083,25.01479,-0.000175,24.017864,-0.0078,1.366
3518.00,7.559425,25.01474,-0.000175,24.018020,-0.0078,1.368
3520.00,7.559243,25.01603,-0.000176,24.018575,-0.0078,1.367
3522.00,7.559299,25.01519,-0.000175,24.018200,-0.0078,1.367
3524.00,7.558858,25.01574,-0.000174,24.017725,-0.0078,1.367
3526.00,7.558694,25.01549,-0.000174,24.018020,-0.0078,1.366
3528.00,7.558052,25.01539,-0.000173,24.018122,-0.0078,1.366
3530.00,7.558364,25.01513,-0.000174,24.018145,-0.0078,1.367
3532.00,7.558174,25.01517,-0.000175,24.018229,-0.0078,1.367
3534.00,7.558445,25.01507,-0.000175,24.018162,-0.0078,1.367
3536.00,7.558552,25.01527,-0.000174,24.018171,-0.0078,1.366
3538.00,7.558097,25.01571,-0.000174,24.019014,-0.0077,1.367
3540.00,7.557575,25.01538,-0.000174,24.018524,-0.0077,1.367
3542.00,7.557785,25.01537,-0.000174,24.018377,-0.0077,1.367
3544.00,7.557892,25.01561,-0.000174,24.017857,-0.0078,1.367
3546.00,7.557535,25.01500,-0.000176,24.017529,-0.0078,1.367
3548.00,7.557604,25.01536,-0.000176,24.017587,-0.0078,1.367
3550.00,7.557708,25.01490,-0.000175,24.018292,-0.0078,1.367
3552.00,7.557098,25.01430,-0.000174,24.018182,-0.0077,1.367
3554.00,7.557183,25.01448,-0.000175,24.017779,-0.0078,1.367
3556.00,7.557894,25.01452,-0.000174,24.017857,-0.0078,1.367
3558.00,7.557573,25.01404,-0.000175,24.017683,-0.0078,1.367
3560.00,7.557785,25.01371,-0.000175,24.017814,-0.0078,1.367
3562.00,7.557396,25.01451,-0.000175,24.018270,-0.0078,1.367
3564.00,7.556784,25.01468,-0.000175,24.017776,-0.0078,1.367
3566.00,7.557354,25.01474,-0.000175,24.018029,-0.0078,1.367
3568.00,7.557555,25.01451,-0.000175,24.017912,-0.0078,1.368
3570.00,7.557180,25.01473,-0.000174,24.018287,-0.0078,1.367
3572.00,7.556975,25.01359,-0.000173,24.017792,-0.0077,1.367
3574.00,7.556768,25.01387,-0.000173,24.017505,-0.0077,1.367
3576.00,7.556871,25.01440,-0.000174,24.018057,-0.0077,1.368
3578.00,7.557324,25.01439,-0.000176,24.018241,-0.0078,1.368
3580.00,7.557209,25.01394,-0.000175,24.017870,-0.0078,1.366
3582.00,7.556398,25.01472,-0.000174,24.017632,-0.0078,1.367
3584.00,7.557259,25.01478,-0.000175,24.017948,-0.0078,1.366
3586.00,7.557078,25.01410,-0.000175,24.018626,-0.0077,1.367
3588.00,7.556965,25.01492,-0.000175,24.017348,-0.0078,1.367
3590.00,7.556677,25.01487,-0.000176,24.018028,-0.0077,1.367
3592.00,7.556682,25.01371,-0.000175,24.017513,-0.0078,1.367
3594.00,7.556965,25.01404,-0.000174,24.018319,-0.0078,1.367
3596.00,7.557476,25.01377,-0.000174,24.017955,-0.0078,1.367
3598.00,7.556833,25.01455,-0.000176,24.017708,-0.0078,1.368
3600.00,7.557132,25.01425,-0.000177,24.017819,-0.0078,1.367
@6,12.0000,24.0
3602.00,7.557239,25.01419,-0.000176,24.018287,-0.0078,1.367
3604.00,7.554035,25.01418,-0.000175,24.017618,-0.0078,1.367
3606.00,7.544207,25.01451,-0.000175,24.017823,-0.0078,1.366
3608.00,7.521986,25.01428,-0.000173,24.018173,-0.0078,1.365
3610.00,7.480658,25.01461,-0.000175,24.017857,-0.0078,1.366
3612.00,7.433140,25.01484,-0.000175,24.017107,-0.0078,1.367
3614.00,7.388298,25.01517,-0.000176,24.017288,-0.0078,1.367
3616.00,7.347314,25.01537,-0.000176,24.017201,-0.0078,1.367
3618.00,7.309766,25.01515,-0.000176,24.017698,-0.0078,1.367
3620.00,7.273445,25.01556,-0.000176,24.017745,-0.0078,1.368
3622.00,7.238277,25.01543,-0.000177,24.017801,-0.0078,1.369
3624.00,7.206004,25.01611,-0.000178,24.018100,-0.0078,1.368
3626.00,7.176032,25.01597,-0.000177,24.018216,-0.0078,1.368
3628.00,7.153296,25.01594,-0.000177,24.018200,-0.0078,1.368
3630.00,7.140043,25.01570,-0.000178,24.018035,-0.0078,1.369
3632.00,7.138594,25.01653,-0.000177,24.017986,-0.0078,1.369
3634.00,7.150175,25.01653,-0.000176,24.017873,-0.0078,1.369
3636.00,7.166707,25.01650,-0.000177,24.018269,-0.0078,1.369
3638.00,7.183436,25.01576,-0.000177,24.018550,-0.0078,1.368
3640.00,7.200077,25.01601,-0.000178,24.017460,-0.0078,1.367
3642.00,7.217734,25.01591,-0.000176,24.017690,-0.0078,1.367
3644.00,7.235886,25.01591,-0.000176,24.017855,-0.0078,1.367
3646.00,7.255502,25.01554,-0.000175,24.018047,-0.0078,1.367
3648.00,7.276469,25.01580,-0.000176,24.017906,-0.0078,1.368
3650.00,7.297587,25.01532,-0.000177,24.017611,-0.0078,1.368
3652.00,7.316670,25.01551,-0.000177,24.018167,-0.0078,1.367
3654.00,7.336913,25.01633,-0.000176,24.017297,-0.0078,1.367
3656.00,7.355818,25.01598,-0.000177,24.017794,-0.0078,1.367
3658.00,7.372637,25.01549,-0.000177,24.017636,-0.0078,1.368
3660.00,7.387706,25.01579,-0.000175,24.018174,-0.0078,1.368
3662.00,7.400974,25.01604,-0.000176,24.017058,-0.0078,1.368
3664.00,7.413503,25.01644,-0.000176,24.016748,-0.0078,1.368
3666.00,7.424407,25.01588,-0.000176,24.017032,-0.0078,1.367
3668.00,7.434281,25.01594,-0.000175,24.017815,-0.0078,1.367
3670.00,7.443928,25.01588,-0.000175,24.017921,-0.0078,1.367
3672.00,7.451928,25.01545,-0.000175,24.017446,-0.0078,1.367
3674.00,7.459733,25.01512,-0.000176,24.017763,-0.0078,1.367
3676.00,7.465962,25.01596,-0.000176,24.018173,-0.0078,1.368
3678.00,7.470427,25.01641,-0.000176,24.018203,-0.0078,1.368
3680.00,7.475160,25.01641,-0.000177,24.017964,-0.0078,1.367
3682.00,7.479516,25.01576,-0.000175,24.017163,-0.0078,1.367
3684.00,7.483846,25.01551,-0.000175,24.018747,-0.0078,1.367
3686.00,7.486918,25.01532,-0.000175,24.017721,-0.0078,1.367
3688.00,7.489628,25.01519,-0.000176,24.018051,-0.0078,1.367
3690.00,7.492603,25.01649,-0.000176,24.018403,-0.0078,1.367
3692.00,7.496253,25.01714,-0.000175,24.017433,-0.0078,1.367
3694.00,7.499353,25.01706,-0.000175,24.018035,-0.0078,1.368
3696.00,7.502453,25.01693,-0.000175,24.017692,-0.0078,1.367
3698.00,7.505341,25.01636,-0.000176,24.017828,-0.0078,1.367
3700.00,7.507636,25.01692,-0.000176,24.017738,-0.0078,1.368
3702.00,7.509944,25.01702,-0.000175,24.017971,-0.0078,1.367
3704.00,7.511248,25.01651,-0.000176,24.018100,-0.0078,1.367
3706.00,7.513993,25.01666,-0.000177,24.017819,-0.0078,1.367
3708.00,7.517191,25.01653,-0.000174,24.017962,-0.0078,1.367
3710.00,7.519489,25.01688,-0.000175,24.018285,-0.0078,1.368
3712.00,7.519964,25.01707,-0.000175,24.017986,-0.0078,1.367
3714.00,7.521432,25.01705,-0.000175,24.017973,-0.0078,1.367
3716.00,7.523459,25.01748,-0.000175,24.018009,-0.0078,1.367
3718.00,7.525252,25.01697,-0.000176,24.017761,-0.0078,1.367
3720.00,7.526459,25.01675,-0.000176,24.017656,-0.0078,1.367
3722.00,7.526641,25.01658,-0.000175,24.018225,-0.0078,1.367
3724.00,7.528512,25.01678,-0.000176,24.017582,-0.0078,1.368
3726.00,7.529673,25.01647,-0.000176,24.017776,-0.0078,1.368
3728.00,7.530264,25.01681,-0.000175,24.017683,-0.0078,1.368
3730.00,7.531443,25.01676,-0.000175,24.018138,-0.0078,1.367
3732.00,7.533934,25.01689,-0.000175,24.017743,-0.0078,1.368
3734.00,7.534658,25.01776,-0.000175,24.017812,-0.0078,1.368
3736.00,7.535906,25.01714,-0.000175,24.017835,-0.0078,1.367
3738.00,7.536554,25.01679,-0.000175,24.018577,-0.0078,1.367
3740.00,7.536666,25.01713,-0.000175,24.018550,-0.0078,1.367
3742.00,7.537978,25.01699,-0.000175,24.018241,-0.0077,1.367
3744.00,7.537960,25.01706,-0.000175,24.017767,-0.0078,1.367
3746.00,7.538484,25.01694,-0.000176,24.017476,-0.0078,1.367
3748.00,7.539222,25.01758,-0.000176,24.018058,-0.0078,1.367
3750.00,7.539744,25.01751,-0.000175,24.018096,-0.0077,1.368
3752.00,7.539998,25.01775,-0.000175,24.017085,-0.0077,1.368
3754.00,7.540347,25.01747,-0.000175,24.017571,-0.0078,1.368
3756.00,7.540373,25.01691,-0.000175,24.017877,-0.0078,1.367
3758.00,7.540879,25.01720,-0.000174,24.017638,-0.0078,1.368
3760.00,7.541403,25.01649,-0.000175,24.017919,-0.0078,1.367
3762.00,7.541145,25.01624,-0.000175,24.017504,-0.0078,1.367
3764.00,7.541862,25.01704,-0.000174,24.017792,-0.0078,1.367
3766.00,7.540932,25.01696,-0.000175,24.018107,-0.0078,1.367
3768.00,7.541274,25.01704,-0.000175,24.017915,-0.0077,1.367
3770.00,7.541979,25.01669,-0.000175,24.018086,-0.0078,1.367
3772.00,7.542348,25.01693,-0.000175,24.018223,-0.0078,1.367
3774.00,7.541918,25.01705,-0.000175,24.018142,-0.0078,1.367
3776.00,7.541851,25.01681,-0.000175,24.017609,-0.0078,1.367
3778.00,7.542904,25.01660,-0.000176,24.017747,-0.0078,1.368
3780.00,7.543551,25.01673,-0.000177,24.017781,-0.0078,1.368
3782.00,7.543887,25.01741,-0.000176,24.018735,-0.0078,1.367
3784.00,7.544107,25.01765,-0.000175,24.017855,-0.0078,1.367
3786.00,7.543985,25.01777,-0.000175,24.017558,-0.0078,1.367
3788.00,7.544290,25.01787,-0.000175,24.018040,-0.0078,1.367
3790.00,7.544483,25.01683,-0.000174,24.018372,-0.0078,1.367
3792.00,7.544949,25.01704,-0.000174,24.019006,-0.0078,1.368
3794.00,7.545577,25.01674,-0.000174,24.018735,-0.0078,1.367
3796.00,7.545454,25.01631,-0.000176,24.017237,-0.0078,1.368
3798.00,7.545007,25.01728,-0.000176,24.017734,-0.0078,1.367
3800.00,7.544355,25.01760,-0.000175,24.018316,-0.0078,1.367
3802.00,7.543826,25.01758,-0.000175,24.018557,-0.0078,1.367
3804.00,7.544412,25.01785,-0.000176,24.017708,-0.0078,1.367
3806.00,7.544933,25.01749,-0.000175,24.018323,-0.0078,1.368
3808.00,7.544892,25.01682,-0.000176,24.018410,-0.0078,1.368
3810.00,7.544645,25.01756,-0.000175,24.018713,-0.0078,1.367
3812.00,7.544691,25.01817,-0.000175,24.017748,-0.0078,1.368
3814.00,7.545682,25.01790,-0.000175,24.017670,-0.0078,1.368
3816.00,7.544997,25.01807,-0.000175,24.018889,-0.0078,1.368
3818.00,7.545220,25.01754,-0.000174,24.018397,-0.0078,1.368
3820.00,7.545219,25.01721,-0.000176,24.018537,-0.0078,1.367
3822.00,7.545149,25.01703,-0.000175,24.018087,-0.0078,1.367
3824.00,7.545204,25.01802,-0.000175,24.018089,-0.0078,1.368
3826.00,7.545247,25.01781,-0.000175,24.017727,-0.0078,1.368
3828.00,7.545129,25.01807,-0.000175,24.018680,-0.0078,1.368
3830.00,7.545538,25.01816,-0.000176,24.018595,-0.0078,1.368
3832.00,7.545831,25.01849,-0.000176,24.018183,-0.0078,1.368
3834.00,7.546162,25.01783,-0.000175,24.017861,-0.0078,1.367
3836.00,7.545653,25.01723,-0.000176,24.017808,-0.0078,1.367
3838.00,7.545091,25.01774,-0.000175,24.017752,-0.0077,1.367
3840.00,7.545223,25.01774,-0.000175,24.018403,-0.0077,1.367
3842.00,7.545357,25.01809,-0.000175,24.017971,-0.0078,1.368
3844.00,7.545868,25.01762,-0.000175,24.018084,-0.0078,1.368
3846.00,7.546160,25.01709,-0.000175,24.018067,-0.0078,1.368
3848.00,7.545661,25.01680,-0.000175,24.018227,-0.0077,1.368
3850.00,7.545149,25.01754,-0.000174,24.018912,-0.0077,1.368
3852.00,7.544924,25.01659,-0.000175,24.017955,-0.0078,1.368
3854.00,7.544411,25.01702,-0.000176,24.017641,-0.0078,1.368
3856.00,7.543987,25.01779,-0.000175,24.017980,-0.0078,1.368
3858.00,7.544571,25.01754,-0.000175,24.017834,-0.0078,1.368
3860.00,7.544590,25.01701,-0.000175,24.017339,-0.0078,1.368
3862.00,7.544880,25.01594,-0.000175,24.017797,-0.0078,1.368
3864.00,7.545600,25.01586,-0.000175,24.017997,-0.0078,1.367
3866.00,7.545805,25.01719,-0.000176,24.018096,-0.0078,1.367
3868.00,7.545592,25.01686,-0.000175,24.018024,-0.0078,1.367
3870.00,7.545098,25.01621,-0.000175,24.017513,-0.0078,1.367
3872.00,7.543728,25.01584,-0.000174,24.018214,-0.0078,1.368
3874.00,7.542540,25.01564,-0.000175,24.018421,-0.0078,1.368
3876.00,7.543430,25.01625,-0.000176,24.018183,-0.0077,1.369
3878.00,7.544097,25.01624,-0.000175,24.017892,-0.0078,1.368
3880.00,7.543836,25.01602,-0.000175,24.018294,-0.0078,1.368
3882.00,7.543724,25.01652,-0.000176,24.017741,-0.0078,1.368
3884.00,7.543445,25.01667,-0.000175,24.017776,-0.0078,1.368
3886.00,7.543513,25.01669,-0.000174,24.018031,-0.0078,1.368
3888.00,7.543870,25.01609,-0.000174,24.018856,-0.0078,1.368
3890.00,7.544044,25.01638,-0.000174,24.018154,-0.0077,1.367
3892.00,7.544638,25.01701,-0.000175,24.017988,-0.0078,1.368
3894.00,7.544252,25.01653,-0.000175,24.018095,-0.0078,1.368
3896.00,7.543876,25.01651,-0.000174,24.018064,-0.0077,1.368
3898.00,7.543851,25.01594,-0.000174,24.018428,-0.0078,1.368
3900.00,7.543279,25.01598,-0.000176,24.018164,-0.0078,1.368
3902.00,7.543454,25.01545,-0.000175,24.017165,-0.0078,1.368
3904.00,7.542874,25.01658,-0.000175,24.018390,-0.0078,1.368
3906.00,7.542884,25.01673,-0.000175,24.018338,-0.0078,1.368
3908.00,7.542965,25.01681,-0.000174,24.017839,-0.0077,1.368
3910.00,7.543915,25.01646,-0.000175,24.017527,-0.0078,1.368
3912.00,7.544459,25.01629,-0.000175,24.018571,-0.0077,1.367
3914.00,7.544623,25.01636,-0.000175,24.018136,-0.0077,1.367
3916.00,7.544881,25.01688,-0.000175,24.017719,-0.0078,1.368
3918.00,7.544295,25.01635,-0.000175,24.017937,-0.0078,1.368
3920.00,7.543893,25.01625,-0.000175,24.017721,-0.0078,1.368
3922.00,7.544354,25.01692,-0.000176,24.017540,-0.0078,1.368
3924.00,7.543444,25.01692,-0.000176,24.017467,-0.0078,1.368
3926.00,7.543850,25.01678,-0.000177,24.018236,-0.0078,1.368
3928.00,7.543943,25.01642,-0.000175,24.017524,-0.0078,1.368
3930.00,7.543749,25.01692,-0.000175,24.017767,-0.0078,1.368
3932.00,7.543314,25.01707,-0.000175,24.017638,-0.0078,1.367
3934.00,7.543036,25.01698,-0.000174,24.017930,-0.0078,1.368
3936.00,7.543111,25.01701,-0.000175,24.018198,-0.0078,1.367
3938.00,7.543829,25.01652,-0.000173,24.018086,-0.0078,1.368
3940.00,7.543963,25.01679,-0.000175,24.018160,-0.0078,1.368
3942.00,7.544024,25.01737,-0.000176,24.018357,-0.0078,1.368
3944.00,7.544885,25.01720,-0.000175,24.018396,-0.0078,1.368
3946.00,7.545005,25.01722,-0.000174,24.017476,-0.0078,1.368
3948.00,7.544742,25.01680,-0.000174,24.018261,-0.0078,1.368
3950.00,7.544700,25.01728,-0.000175,24.018711,-0.0078,1.368
3952.00,7.544109,25.01797,-0.000176,24.017937,-0.0078,1.368
3954.00,7.543549,25.01737,-0.000176,24.018343,-0.0078,1.368
3956.00,7.544325,25.01725,-0.000174,24.018504,-0.0077,1.367
3958.00,7.543872,25.01795,-0.000174,24.018124,-0.0078,1.368
3960.00,7.543519,25.01708,-0.000176,24.017955,-0.0078,1.368
3962.00,7.543568,25.01694,-0.000175,24.018379,-0.0078,1.368
3964.00,7.544929,25.01656,-0.000176,24.017529,-0.0078,1.368
3966.00,7.544130,25.01636,-0.000174,24.017661,-0.0078,1.368
3968.00,7.543464,25.01646,-0.000174,24.017982,-0.0077,1.368
3970.00,7.543520,25.01672,-0.000174,24.017565,-0.0078,1.367
3972.00,7.543525,25.01740,-0.000175,24.017738,-0.0078,1.368
3974.00,7.544305,25.01739,-0.000176,24.017518,-0.0078,1.368
3976.00,7.544557,25.01686,-0.000176,24.017913,-0.0078,1.368
3978.00,7.543581,25.01763,-0.000175,24.017592,-0.0078,1.368
3980.00,7.543400,25.01786,-0.000175,24.018095,-0.0078,1.368
3982.00,7.543020,25.01712,-0.000176,24.018686,-0.0078,1.368
3984.00,7.542858,25.01778,-0.000176,24.017881,-0.0077,1.368
3986.00,7.541792,25.01700,-0.000176,24.018243,-0.0078,1.368
3988.00,7.542042,25.01745,-0.000175,24.018122,-0.0078,1.368
3990.00,7.542417,25.01749,-0.000173,24.017973,-0.0078,1.367
3992.00,7.542543,25.01772,-0.000174,24.017574,-0.0078,1.367
3994.00,7.542544,25.01760,-0.000174,24.017993,-0.0078,1.367
3996.00,7.542525,25.01754,-0.000174,24.018642,-0.0077,1.368
3998.00,7.542714,25.01809,-0.000176,24.018263,-0.0078,1.368
4000.00,7.542481,25.01813,-0.000175,24.018057,-0.0078,1.368
4002.00,7.542455,25.01750,-0.000175,24.018495,-0.0078,1.368
4004.00,7.542779,25.01720,-0.000175,24.018216,-0.0077,1.367
4006.00,7.542364,25.01689,-0.000175,24.018011,-0.0078,1.368
4008.00,7.542107,25.01759,-0.000176,24.018247,-0.0078,1.368
4010.00,7.542410,25.01812,-0.000176,24.018368,-0.0078,1.368
4012.00,7.542530,25.01803,-0.000175,24.018976,-0.0078,1.368
4014.00,7.542944,25.01752,-0.000175,24.018319,-0.0078,1.368
4016.00,7.542314,25.01768,-0.000174,24.018064,-0.0078,1.368
4018.00,7.542411,25.01759,-0.000174,24.018348,-0.0078,1.368
4020.00,7.543191,25.01730,-0.000175,24.017919,-0.0077,1.368
4022.00,7.543265,25.01729,-0.000176,24.018142,-0.0078,1.368
4024.00,7.542477,25.01680,-0.000175,24.018434,-0.0078,1.369
4026.00,7.542842,25.01708,-0.000175,24.018154,-0.0078,1.368
4028.00,7.542834,25.01673,-0.000175,24.018223,-0.0078,1.368
4030.00,7.542589,25.01713,-0.000176,24.017794,-0.0078,1.368
4032.00,7.542457,25.01696,-0.000175,24.017966,-0.0078,1.368
4034.00,7.542303,25.01739,-0.000175,24.018191,-0.0078,1.368
4036.00,7.541712,25.01788,-0.000176,24.017832,-0.0078,1.367
4038.00,7.541856,25.01782,-0.000174,24.018328,-0.0077,1.368
4040.00,7.542279,25.01703,-0.000175,24.018820,-0.0077,1.367
4042.00,7.542276,25.01735,-0.000175,24.018363,-0.0078,1.368
4044.00,7.541668,25.01637,-0.000175,24.017921,-0.0078,1.367
4046.00,7.541720,25.01624,-0.000175,24.018212,-0.0078,1.368
4048.00,7.540502,25.01649,-0.000176,24.018153,-0.0078,1.368
4050.00,7.539631,25.01638,-0.000175,24.017966,-0.0078,1.367
4052.00,7.539801,25.01612,-0.000175,24.018492,-0.0078,1.369
4054.00,7.540517,25.01580,-0.000176,24.018229,-0.0078,1.368
4056.00,7.541560,25.01591,-0.000176,24.017658,-0.0078,1.368
4058.00,7.541537,25.01666,-0.000174,24.018167,-0.0078,1.368
4060.00,7.540857,25.01648,-0.000174,24.018142,-0.0077,1.368
4062.00,7.540789,25.01643,-0.000175,24.019112,-0.0078,1.368
4064.00,7.541420,25.01647,-0.000174,24.018967,-0.0078,1.368
4066.00,7.542309,25.01620,-0.000174,24.017692,-0.0078,1.368
4068.00,7.542175,25.01630,-0.000175,24.018751,-0.0078,1.368
4070.00,7.541824,25.01627,-0.000175,24.017846,-0.0078,1.368
4072.00,7.540748,25.01622,-0.000175,24.018145,-0.0077,1.368
4074.00,7.541250,25.01604,-0.000176,24.018638,-0.0078,1.368
4076.00,7.542124,25.01625,-0.000176,24.018120,-0.0078,1.368
4078.00,7.541922,25.01681,-0.000175,24.018475,-0.0078,1.368
4080.00,7.541836,25.01646,-0.000175,24.018037,-0.0078,1.368
4082.00,7.541917,25.01703,-0.000174,24.017221,-0.0078,1.367
4084.00,7.541393,25.01682,-0.000173,24.018356,-0.0078,1.368
4086.00,7.540453,25.01706,-0.000174,24.018602,-0.0078,1.368
4088.00,7.540055,25.01621,-0.000175,24.018506,-0.0078,1.368
4090.00,7.540218,25.01639,-0.000175,24.018299,-0.0078,1.369
4092.00,7.540113,25.01661,-0.000175,24.017779,-0.0078,1.369
4094.00,7.540870,25.01720,-0.000176,24.017828,-0.0078,1.368
4096.00,7.540912,25.01644,-0.000175,24.017547,-0.0078,1.368
4098.00,7.540548,25.01679,-0.000175,24.018078,-0.0078,1.368
4100.00,7.540412,25.01682,-0.000175,24.018394,-0.0078,1.368
4102.00,7.540156,25.01688,-0.000176,24.017379,-0.0078,1.369
4104.00,7.539925,25.01730,-0.000175,24.018455,-0.0078,1.368
4106.00,7.540026,25.01766,-0.000176,24.018160,-0.0078,1.368
4108.00,7.540511,25.01770,-0.000174,24.018125,-0.0078,1.368
4110.00,7.540467,25.01718,-0.000176,24.018024,-0.0078,1.368
4112.00,7.541271,25.01750,-0.000174,24.017429,-0.0077,1.368
4114.00,7.540857,25.01728,-0.000175,24.017810,-0.0078,1.368
4116.00,7.541543,25.01671,-0.000175,24.017612,-0.0077,1.368
4118.00,7.540910,25.01691,-0.000175,24.018613,-0.0077,1.368
4120.00,7.541014,25.01661,-0.000174,24.017540,-0.0078,1.368
4122.00,7.541517,25.01645,-0.000175,24.018600,-0.0078,1.368
4124.00,7.540805,25.01739,-0.000174,24.018571,-0.0077,1.369
4126.00,7.540563,25.01819,-0.000173,24.019099,-0.0077,1.368
4128.00,7.540483,25.01782,-0.000176,24.018392,-0.0078,1.368
4130.00,7.541170,25.01768,-0.000175,24.018133,-0.0078,1.368
4132.00,7.540917,25.01689,-0.000174,24.018158,-0.0077,1.368
4134.00,7.539738,25.01692,-0.000174,24.018067,-0.0077,1.368
4136.00,7.540089,25.01700,-0.000176,24.018347,-0.0078,1.368
4138.00,7.540820,25.01732,-0.000173,24.018046,-0.0078,1.368
4140.00,7.540018,25.01814,-0.000174,24.018472,-0.0078,1.368
4142.00,7.539903,25.01849,-0.000176,24.018408,-0.0077,1.369
4144.00,7.540289,25.01743,-0.000174,24.017864,-0.0077,1.369
4146.00,7.539997,25.01739,-0.000176,24.017948,-0.0077,1.369
4148.00,7.540013,25.01817,-0.000175,24.018426,-0.0077,1.368
4150.00,7.539867,25.01834,-0.000174,24.018816,-0.0078,1.367
4152.00,7.539574,25.01837,-0.000175,24.018749,-0.0078,1.367
4154.00,7.539805,25.01807,-0.000173,24.018183,-0.0077,1.368
4156.00,7.540067,25.01726,-0.000174,24.017919,-0.0078,1.369
4158.00,7.539195,25.01799,-0.000176,24.018298,-0.0078,1.369
4160.00,7.538624,25.01783,-0.000176,24.018365,-0.0078,1.369
4162.00,7.539180,25.01800,-0.000175,24.018535,-0.0077,1.368
4164.00,7.539471,25.01806,-0.000174,24.018439,-0.0078,1.368
4166.00,7.539944,25.01812,-0.000174,24.017522,-0.0077,1.368
4168.00,7.539548,25.01788,-0.000175,24.017977,-0.0078,1.369
4170.00,7.539466,25.01767,-0.000175,24.018517,-0.0078,1.369
4172.00,7.539465,25.01737,-0.000175,24.018454,-0.0077,1.369
4174.00,7.539004,25.01755,-0.000174,24.018633,-0.0078,1.368
4176.00,7.538846,25.01843,-0.000175,24.018198,-0.0078,1.368
4178.00,7.538841,25.01831,-0.000175,24.018075,-0.0078,1.368
4180.00,7.538164,25.01786,-0.000175,24.017534,-0.0078,1.368
4182.00,7.538444,25.01653,-0.000175,24.017777,-0.0077,1.368
4184.00,7.538564,25.01598,-0.000175,24.018238,-0.0077,1.368
4186.00,7.538672,25.01676,-0.000175,24.017810,-0.0078,1.368
4188.00,7.538380,25.01661,-0.000175,24.018691,-0.0078,1.368
4190.00,7.538795,25.01638,-0.000175,24.018240,-0.0078,1.368
4192.00,7.538781,25.01696,-0.000174,24.018276,-0.0077,1.368
4194.00,7.539106,25.01700,-0.000175,24.018120,-0.0077,1.368
4196.00,7.539480,25.01639,-0.000174,24.017785,-0.0077,1.368
4198.00,7.540024,25.01563,-0.000174,24.017591,-0.0078,1.369
4200.00,7.540141,25.01546,-0.000175,24.018091,-0.0077,1.369
@7,12.0000,24.0
4202.00,7.539489,25.01602,-0.000175,24.018127,-0.0078,1.368
4204.00,7.536237,25.01653,-0.000175,24.018040,-0.0078,1.367
4206.00,7.528374,25.01653,-0.000173,24.018044,-0.0078,1.367
4208.00,7.510769,25.01625,-0.000173,24.018571,-0.0078,1.367
4210.00,7.477753,25.01706,-0.000173,24.018024,-0.0078,1.367
4212.00,7.439714,25.01653,-0.000174,24.018421,-0.0078,1.368
4214.00,7.404196,25.01624,-0.000174,24.018178,-0.0078,1.368
4216.00,7.371752,25.01720,-0.000175,24.018218,-0.0078,1.368
4218.00,7.340404,25.01751,-0.000176,24.018561,-0.0077,1.369
4220.00,7.311248,25.01685,-0.000176,24.017650,-0.0077,1.369
4222.00,7.283353,25.01664,-0.000177,24.018310,-0.0078,1.370
4224.00,7.256357,25.01640,-0.000177,24.018711,-0.0078,1.370
4226.00,7.231553,25.01695,-0.000178,24.018038,-0.0078,1.369
4228.00,7.212361,25.01779,-0.000176,24.017935,-0.0078,1.370
4230.00,7.201818,25.01769,-0.000176,24.017964,-0.0078,1.370
4232.00,7.200088,25.01762,-0.000177,24.017817,-0.0078,1.371
4234.00,7.209689,25.01808,-0.000178,24.018470,-0.0077,1.371
4236.00,7.224581,25.01780,-0.000178,24.018593,-0.0077,1.370
4238.00,7.237688,25.01702,-0.000176,24.018426,-0.0078,1.369
4240.00,7.250605,25.01666,-0.000176,24.018018,-0.0078,1.369
4242.00,7.264918,25.01641,-0.000177,24.017875,-0.0078,1.368
4244.00,7.280461,25.01591,-0.000176,24.017835,-0.0078,1.368
4246.00,7.296783,25.01674,-0.000176,24.017777,-0.0078,1.369
4248.00,7.314340,25.01704,-0.000174,24.018011,-0.0078,1.369
4250.00,7.331016,25.01677,-0.000175,24.017806,-0.0078,1.369
4252.00,7.347586,25.01742,-0.000176,24.018299,-0.0078,1.368
4254.00,7.363836,25.01749,-0.000177,24.017870,-0.0078,1.368
4256.00,7.378613,25.01691,-0.000175,24.017843,-0.0078,1.368
4258.00,7.392414,25.01688,-0.000175,24.018260,-0.0078,1.369
4260.00,7.404140,25.01642,-0.000176,24.017656,-0.0078,1.369
4262.00,7.415730,25.01668,-0.000176,24.017906,-0.0077,1.368
4264.00,7.427115,25.01707,-0.000175,24.017362,-0.0078,1.369
4266.00,7.436017,25.01672,-0.000176,24.017739,-0.0078,1.369
4268.00,7.445076,25.01744,-0.000175,24.018432,-0.0078,1.369
4270.00,7.452699,25.01741,-0.000176,24.018022,-0.0078,1.368
4272.00,7.461007,25.01717,-0.000176,24.017897,-0.0078,1.369
4274.00,7.466857,25.01707,-0.000176,24.017736,-0.0078,1.369
4276.00,7.472021,25.01700,-0.000176,24.017708,-0.0078,1.369
4278.00,7.476975,25.01682,-0.000177,24.017520,-0.0078,1.369
4280.00,7.481382,25.01661,-0.000176,24.017980,-0.0078,1.369
4282.00,7.484853,25.01658,-0.000175,24.018357,-0.0078,1.369
4284.00,7.488902,25.01646,-0.000175,24.017721,-0.0078,1.369
4286.00,7.491545,25.01627,-0.000176,24.017377,-0.0078,1.369
4288.00,7.494534,25.01633,-0.000176,24.018185,-0.0078,1.368
4290.00,7.496921,25.01724,-0.000174,24.018073,-0.0077,1.369
4292.00,7.499076,25.01726,-0.000175,24.017341,-0.0078,1.369
4294.00,7.500705,25.01662,-0.000175,24.018241,-0.0078,1.369
4296.00,7.502726,25.01770,-0.000176,24.018133,-0.0077,1.369
4298.00,7.503959,25.01759,-0.000177,24.018296,-0.0077,1.368
4300.00,7.505968,25.01753,-0.000176,24.018180,-0.0078,1.369
4302.00,7.507632,25.01773,-0.000175,24.017796,-0.0078,1.368
4304.00,7.508937,25.01656,-0.000175,24.018305,-0.0078,1.368
4306.00,7.509708,25.01620,-0.000175,24.018220,-0.0078,1.369
4308.00,7.510259,25.01713,-0.000176,24.017235,-0.0078,1.368
4310.00,7.511753,25.01698,-0.000177,24.017531,-0.0078,1.369
4312.00,7.512976,25.01653,-0.000176,24.018082,-0.0078,1.368
4314.00,7.514095,25.01675,-0.000175,24.018461,-0.0077,1.369
4316.00,7.515341,25.01741,-0.000175,24.017975,-0.0078,1.369
4318.00,7.516259,25.01695,-0.000175,24.018222,-0.0078,1.368
4320.00,7.516773,25.01704,-0.000173,24.018017,-0.0078,1.369
4322.00,7.517104,25.01778,-0.000174,24.017672,-0.0078,1.369
4324.00,7.518298,25.01714,-0.000175,24.017424,-0.0078,1.369
4326.00,7.519618,25.01642,-0.000175,24.018185,-0.0078,1.369
4328.00,7.519757,25.01715,-0.000175,24.017745,-0.0078,1.369
4330.00,7.520368,25.01635,-0.000175,24.017817,-0.0077,1.369
4332.00,7.521388,25.01722,-0.000175,24.017313,-0.0078,1.369
4334.00,7.522794,25.01710,-0.000175,24.018278,-0.0078,1.368
4336.00,7.523102,25.01665,-0.000174,24.018202,-0.0078,1.369
4338.00,7.523916,25.01714,-0.000175,24.018475,-0.0078,1.368
4340.00,7.524315,25.01758,-0.000175,24.017991,-0.0077,1.368
4342.00,7.524353,25.01776,-0.000174,24.018323,-0.0078,1.369
4344.00,7.525480,25.01726,-0.000175,24.017777,-0.0078,1.369
4346.00,7.525920,25.01715,-0.000176,24.017589,-0.0078,1.369
4348.00,7.525788,25.01690,-0.000175,24.017942,-0.0078,1.368
4350.00,7.525389,25.01692,-0.000175,24.018189,-0.0078,1.369
4352.00,7.524968,25.01702,-0.000175,24.017663,-0.0078,1.369
4354.00,7.525054,25.01651,-0.000175,24.018055,-0.0078,1.369
4356.00,7.526699,25.01730,-0.000176,24.018202,-0.0078,1.369
4358.00,7.526979,25.01770,-0.000176,24.017895,-0.0078,1.369
4360.00,7.527030,25.01704,-0.000176,24.018064,-0.0078,1.369
4362.00,7.527223,25.01763,-0.000176,24.018075,-0.0078,1.369
4364.00,7.526717,25.01734,-0.000175,24.017977,-0.0078,1.369
4366.00,7.526704,25.01689,-0.000175,24.017902,-0.0078,1.369
4368.00,7.527773,25.01719,-0.000175,24.017979,-0.0078,1.369
4370.00,7.528022,25.01752,-0.000175,24.017848,-0.0078,1.369
4372.00,7.527849,25.01788,-0.000175,24.017995,-0.0078,1.369
4374.00,7.528579,25.01780,-0.000174,24.017596,-0.0078,1.368
4376.00,7.528769,25.01791,-0.000175,24.017618,-0.0078,1.369
4378.00,7.529559,25.01693,-0.000176,24.017884,-0.0078,1.368
4380.00,7.529968,25.01675,-0.000174,24.017968,-0.0077,1.369
4382.00,7.529470,25.01732,-0.000174,24.017195,-0.0078,1.369
4384.00,7.528916,25.01720,-0.000174,24.017411,-0.0078,1.369
4386.00,7.529508,25.01746,-0.000174,24.017513,-0.0078,1.369
4388.00,7.528974,25.01788,-0.000176,24.017690,-0.0078,1.369
4390.00,7.528599,25.01831,-0.000176,24.018180,-0.0078,1.369
4392.00,7.528856,25.01719,-0.000176,24.017790,-0.0078,1.370
4394.00,7.528523,25.01686,-0.000175,24.017578,-0.0077,1.369
4396.00,7.528477,25.01750,-0.000174,24.018171,-0.0078,1.369
4398.00,7.527952,25.01812,-0.000174,24.017592,-0.0078,1.368
4400.00,7.529052,25.01801,-0.000175,24.017674,-0.0078,1.369
4402.00,7.529190,25.01769,-0.000175,24.017643,-0.0078,1.369
4404.00,7.529154,25.01778,-0.000175,24.018229,-0.0078,1.369
4406.00,7.529410,25.01818,-0.000175,24.017587,-0.0078,1.369
4408.00,7.529671,25.01776,-0.000177,24.018171,-0.0078,1.370
4410.00,7.529061,25.01814,-0.000176,24.017953,-0.0078,1.369
4412.00,7.528469,25.01769,-0.000175,24.017341,-0.0078,1.369
4414.00,7.528476,25.01745,-0.000176,24.017687,-0.0078,1.369
4416.00,7.528096,25.01768,-0.000175,24.018276,-0.0078,1.369
4418.00,7.527884,25.01798,-0.000175,24.017993,-0.0078,1.369
4420.00,7.527882,25.01819,-0.000175,24.017777,-0.0078,1.369
4422.00,7.528522,25.01792,-0.000174,24.017814,-0.0078,1.369
4424.00,7.528916,25.01850,-0.000175,24.018113,-0.0078,1.368
4426.00,7.529269,25.01788,-0.000175,24.017870,-0.0078,1.369
4428.00,7.529104,25.01836,-0.000175,24.018310,-0.0078,1.369
4430.00,7.529400,25.01795,-0.000176,24.018443,-0.0078,1.369
4432.00,7.528969,25.01751,-0.000176,24.017870,-0.0078,1.369
4434.00,7.528669,25.01761,-0.000175,24.017915,-0.0078,1.369
4436.00,7.528795,25.01733,-0.000176,24.018669,-0.0078,1.369
4438.00,7.528520,25.01727,-0.000176,24.018227,-0.0078,1.369
4440.00,7.528779,25.01750,-0.000176,24.017779,-0.0078,1.369
4442.00,7.528726,25.01813,-0.000175,24.018140,-0.0078,1.369
4444.00,7.528798,25.01801,-0.000176,24.018151,-0.0078,1.369
4446.00,7.528692,25.01871,-0.000176,24.017979,-0.0078,1.370
4448.00,7.529216,25.01816,-0.000175,24.017629,-0.0078,1.369
4450.00,7.529356,25.01733,-0.000176,24.017921,-0.0078,1.369
4452.00,7.529924,25.01798,-0.000176,24.018035,-0.0078,1.369
4454.00,7.529783,25.01801,-0.000176,24.018028,-0.0078,1.369
4456.00,7.529998,25.01816,-0.000175,24.018263,-0.0078,1.369
4458.00,7.530319,25.01842,-0.000173,24.017665,-0.0078,1.369
4460.00,7.530549,25.01776,-0.000174,24.017522,-0.0078,1.369
4462.00,7.530478,25.01805,-0.000176,24.017808,-0.0078,1.369
4464.00,7.530484,25.01824,-0.000176,24.017250,-0.0078,1.369
4466.00,7.530344,25.01738,-0.000176,24.017545,-0.0078,1.369
4468.00,7.530404,25.01706,-0.000176,24.017761,-0.0078,1.369
4470.00,7.529856,25.01740,-0.000176,24.017116,-0.0078,1.370
4472.00,7.529969,25.01730,-0.000176,24.017473,-0.0078,1.370
4474.00,7.530292,25.01708,-0.000176,24.018104,-0.0078,1.370
4476.00,7.529756,25.01698,-0.000176,24.017926,-0.0078,1.370
4478.00,7.529244,25.01702,-0.000176,24.018006,-0.0078,1.370
4480.00,7.530504,25.01644,-0.000176,24.017736,-0.0078,1.369
4482.00,7.531397,25.01640,-0.000176,24.018180,-0.0078,1.370
4484.00,7.531466,25.01632,-0.000177,24.018113,-0.0079,1.369
4486.00,7.531045,25.01662,-0.000176,24.018009,-0.0078,1.369
4488.00,7.530057,25.01698,-0.000176,24.017342,-0.0078,1.369
4490.00,7.529462,25.01764,-0.000176,24.017351,-0.0078,1.369
4492.00,7.530160,25.01720,-0.000177,24.017886,-0.0078,1.369
4494.00,7.530130,25.01699,-0.000177,24.017433,-0.0078,1.369
4496.00,7.529133,25.01802,-0.000175,24.017629,-0.0078,1.370
4498.00,7.528855,25.01703,-0.000175,24.017277,-0.0078,1.369
4500.00,7.529518,25.01717,-0.000176,24.017544,-0.0078,1.369
4502.00,7.529545,25.01695,-0.000175,24.018058,-0.0078,1.370
4504.00,7.528718,25.01733,-0.000175,24.017683,-0.0078,1.370
4506.00,7.527996,25.01678,-0.000175,24.017989,-0.0077,1.369
4508.00,7.527986,25.01702,-0.000175,24.017939,-0.0078,1.370
4510.00,7.527565,25.01653,-0.000176,24.017837,-0.0078,1.370
4512.00,7.527669,25.01697,-0.000176,24.017384,-0.0078,1.369
4514.00,7.528227,25.01740,-0.000176,24.018053,-0.0078,1.370
4516.00,7.527882,25.01681,-0.000175,24.017979,-0.0078,1.369
4518.00,7.529100,25.01684,-0.000176,24.017772,-0.0078,1.370
4520.00,7.528448,25.01645,-0.000175,24.017864,-0.0078,1.369
4522.00,7.527963,25.01694,-0.000175,24.017834,-0.0078,1.370
4524.00,7.528907,25.01676,-0.000176,24.018209,-0.0078,1.369
4526.00,7.529979,25.01677,-0.000175,24.018185,-0.0077,1.370
4528.00,7.530946,25.01631,-0.000175,24.017476,-0.0078,1.370
4530.00,7.530558,25.01625,-0.000175,24.017629,-0.0078,1.369
4532.00,7.530482,25.01620,-0.000175,24.018379,-0.0078,1.370
4534.00,7.531188,25.01560,-0.000175,24.018125,-0.0078,1.369
4536.00,7.531488,25.01597,-0.000175,24.018289,-0.0078,1.369
4538.00,7.530801,25.01685,-0.000176,24.018263,-0.0078,1.370
4540.00,7.531257,25.01717,-0.000175,24.018075,-0.0077,1.370
4542.00,7.530813,25.01685,-0.000176,24.017567,-0.0078,1.369
4544.00,7.530355,25.01628,-0.000175,24.018156,-0.0077,1.369
4546.00,7.529036,25.01674,-0.000175,24.018165,-0.0078,1.370
4548.00,7.528211,25.01715,-0.000177,24.017607,-0.0078,1.370
4550.00,7.528686,25.01606,-0.000176,24.017640,-0.0078,1.370
4552.00,7.528126,25.01590,-0.000176,24.018287,-0.0078,1.370
4554.00,7.526941,25.01654,-0.000177,24.018000,-0.0078,1.370
4556.00,7.526491,25.01705,-0.000176,24.017712,-0.0078,1.370
4558.00,7.525619,25.01742,-0.000175,24.018060,-0.0078,1.370
4560.00,7.524729,25.01799,-0.000175,24.017970,-0.0078,1.370
4562.00,7.525379,25.01775,-0.000175,24.017571,-0.0078,1.369
4564.00,7.525654,25.01760,-0.000176,24.018417,-0.0078,1.370
4566.00,7.526031,25.01666,-0.000175,24.017910,-0.0078,1.369
4568.00,7.526641,25.01713,-0.000175,24.017973,-0.0078,1.370
4570.00,7.526662,25.01744,-0.000176,24.017982,-0.0078,1.369
4572.00,7.527082,25.01774,-0.000175,24.017942,-0.0078,1.370
4574.00,7.526986,25.01796,-0.000176,24.018319,-0.0078,1.370
4576.00,7.526694,25.01797,-0.000175,24.017989,-0.0078,1.370
4578.00,7.527171,25.01794,-0.000175,24.017515,-0.0078,1.370
4580.00,7.527412,25.01766,-0.000175,24.017966,-0.0078,1.370
4582.00,7.527419,25.01697,-0.000175,24.017939,-0.0078,1.370
4584.00,7.527907,25.01662,-0.000175,24.017786,-0.0078,1.369
4586.00,7.529441,25.01794,-0.000175,24.017667,-0.0078,1.369
4588.00,7.529262,25.01857,-0.000175,24.017745,-0.0078,1.370
4590.00,7.529275,25.01759,-0.000176,24.017281,-0.0078,1.370
4592.00,7.528634,25.01723,-0.000176,24.017580,-0.0078,1.370
4594.00,7.528679,25.01730,-0.000175,24.017418,-0.0078,1.370
4596.00,7.529631,25.01709,-0.000176,24.018038,-0.0077,1.370
4598.00,7.528984,25.01685,-0.000176,24.018450,-0.0078,1.370
4600.00,7.528550,25.01628,-0.000175,24.018484,-0.0079,1.370
4602.00,7.528784,25.01689,-0.000176,24.018570,-0.0078,1.370
4604.00,7.528674,25.01728,-0.000175,24.018667,-0.0078,1.370
4606.00,7.527912,25.01718,-0.000174,24.018064,-0.0078,1.370
4608.00,7.527708,25.01775,-0.000176,24.018008,-0.0078,1.370
4610.00,7.528014,25.01717,-0.000177,24.018049,-0.0078,1.370
4612.00,7.528133,25.01774,-0.000176,24.017774,-0.0078,1.369
4614.00,7.528065,25.01792,-0.000175,24.018243,-0.0078,1.370
4616.00,7.528469,25.01726,-0.000175,24.017714,-0.0078,1.370
4618.00,7.527959,25.01803,-0.000177,24.018290,-0.0078,1.370
4620.00,7.527072,25.01784,-0.000176,24.018017,-0.0078,1.370
4622.00,7.526665,25.01757,-0.000177,24.018381,-0.0078,1.370
4624.00,7.527084,25.01822,-0.000177,24.018455,-0.0078,1.370
4626.00,7.526941,25.01830,-0.000176,24.018207,-0.0078,1.370
4628.00,7.526618,25.01833,-0.000175,24.018162,-0.0078,1.371
4630.00,7.526901,25.01878,-0.000175,24.018406,-0.0078,1.371
4632.00,7.527085,25.01887,-0.000175,24.017797,-0.0078,1.370
4634.00,7.527963,25.01854,-0.000175,24.018686,-0.0078,1.370
4636.00,7.528194,25.01940,-0.000175,24.017725,-0.0078,1.371
4638.00,7.528149,25.01891,-0.000174,24.017756,-0.0078,1.370
4640.00,7.528138,25.01949,-0.000174,24.018513,-0.0078,1.369
4642.00,7.528454,25.01970,-0.000175,24.018008,-0.0078,1.369
4644.00,7.529030,25.01902,-0.000174,24.018147,-0.0078,1.370
4646.00,7.528631,25.01958,-0.000175,24.018620,-0.0078,1.371
4648.00,7.527737,25.01912,-0.000175,24.018301,-0.0078,1.370
4650.00,7.527504,25.01818,-0.000175,24.017915,-0.0078,1.370
4652.00,7.528465,25.01761,-0.000174,24.019030,-0.0078,1.369
4654.00,7.528072,25.01786,-0.000174,24.018105,-0.0078,1.370
4656.00,7.527133,25.01835,-0.000175,24.017832,-0.0078,1.370
4658.00,7.527127,25.01893,-0.000175,24.018655,-0.0078,1.370
4660.00,7.526812,25.01832,-0.000174,24.018131,-0.0078,1.371
4662.00,7.527783,25.01847,-0.000175,24.018330,-0.0078,1.370
4664.00,7.527850,25.01865,-0.000175,24.018405,-0.0078,1.370
4666.00,7.526694,25.01882,-0.000175,24.017931,-0.0078,1.370
4668.00,7.526407,25.01946,-0.000174,24.018468,-0.0077,1.370
4670.00,7.527201,25.01982,-0.000174,24.018249,-0.0078,1.370
4672.00,7.526931,25.01896,-0.000174,24.018310,-0.0078,1.370
4674.00,7.528122,25.01834,-0.000175,24.018082,-0.0078,1.370
4676.00,7.527716,25.01842,-0.000175,24.017919,-0.0078,1.370
4678.00,7.527024,25.01891,-0.000174,24.017698,-0.0078,1.370
4680.00,7.526506,25.01913,-0.000174,24.017476,-0.0078,1.370
4682.00,7.526883,25.01860,-0.000175,24.017989,-0.0078,1.371
4684.00,7.526790,25.01875,-0.000174,24.018145,-0.0078,1.370
4686.00,7.526712,25.01874,-0.000175,24.018013,-0.0078,1.370
4688.00,7.525753,25.01921,-0.000174,24.018196,-0.0077,1.370
4690.00,7.525764,25.01963,-0.000175,24.017754,-0.0078,1.370
4692.00,7.525659,25.01969,-0.000173,24.017313,-0.0077,1.370
4694.00,7.526561,25.01968,-0.000173,24.018434,-0.0078,1.370
4696.00,7.526732,25.01977,-0.000174,24.018716,-0.0078,1.370
4698.00,7.527228,25.01991,-0.000175,24.018144,-0.0078,1.370
4700.00,7.527359,25.01971,-0.000176,24.018062,-0.0078,1.371
4702.00,7.527310,25.02013,-0.000174,24.018154,-0.0078,1.371
4704.00,7.527371,25.02056,-0.000174,24.018526,-0.0078,1.371
4706.00,7.526817,25.02170,-0.000174,24.018747,-0.0078,1.370
4708.00,7.525932,25.02054,-0.000174,24.017611,-0.0077,1.370
4710.00,7.525943,25.01974,-0.000174,24.018368,-0.0078,1.370
4712.00,7.526055,25.01981,-0.000173,24.018903,-0.0078,1.370
4714.00,7.526607,25.01911,-0.000175,24.018914,-0.0078,1.370
4716.00,7.526334,25.02025,-0.000174,24.018261,-0.0077,1.370
4718.00,7.525827,25.01999,-0.000174,24.017699,-0.0078,1.370
4720.00,7.525717,25.01898,-0.000174,24.018938,-0.0077,1.370
4722.00,7.525810,25.01916,-0.000174,24.018515,-0.0077,1.371
4724.00,7.525406,25.01914,-0.000175,24.018238,-0.0077,1.370
4726.00,7.525166,25.01894,-0.000174,24.018115,-0.0078,1.370
4728.00,7.524943,25.01858,-0.000173,24.018713,-0.0078,1.370
4730.00,7.524479,25.01834,-0.000174,24.018425,-0.0078,1.370
4732.00,7.525040,25.01908,-0.000175,24.017716,-0.0077,1.370
4734.00,7.525043,25.01895,-0.000175,24.018182,-0.0078,1.370
4736.00,7.525002,25.01861,-0.000175,24.018285,-0.0077,1.370
4738.00,7.525651,25.01891,-0.000175,24.018183,-0.0077,1.371
4740.00,7.525600,25.01921,-0.000174,24.018265,-0.0078,1.371
4742.00,7.526115,25.01940,-0.000174,24.018579,-0.0078,1.370
4744.00,7.526167,25.01896,-0.000175,24.018354,-0.0078,1.370
4746.00,7.525378,25.01791,-0.000176,24.018283,-0.0078,1.370
4748.00,7.525425,25.01841,-0.000175,24.017576,-0.0078,1.370
4750.00,7.525321,25.01910,-0.000175,24.018590,-0.0078,1.370
4752.00,7.525196,25.01857,-0.000176,24.018475,-0.0078,1.371
4754.00,7.525237,25.01907,-0.000175,24.017890,-0.0078,1.370
4756.00,7.525093,25.01896,-0.000174,24.018104,-0.0077,1.370
4758.00,7.525324,25.01895,-0.000174,24.017631,-0.0077,1.370
4760.00,7.525348,25.01937,-0.000175,24.017678,-0.0077,1.371
4762.00,7.525324,25.01952,-0.000175,24.018386,-0.0077,1.371
4764.00,7.525670,25.01942,-0.000174,24.018526,-0.0077,1.370
4766.00,7.525397,25.02036,-0.000174,24.018619,-0.0077,1.370
4768.00,7.525735,25.02036,-0.000174,24.018096,-0.0077,1.371
4770.00,7.525311,25.01957,-0.000174,24.018368,-0.0077,1.370
4772.00,7.525457,25.01976,-0.000174,24.018265,-0.0078,1.371
4774.00,7.525004,25.02001,-0.000175,24.018339,-0.0078,1.370
4776.00,7.525393,25.01964,-0.000175,24.018376,-0.0078,1.370
4778.00,7.526181,25.01993,-0.000175,24.018658,-0.0078,1.371
4780.00,7.525971,25.01937,-0.000175,24.018441,-0.0078,1.371
4782.00,7.525436,25.01882,-0.000175,24.018165,-0.0078,1.370
4784.00,7.524776,25.01820,-0.000175,24.017656,-0.0077,1.371
4786.00,7.524815,25.01878,-0.000174,24.017897,-0.0077,1.371
4788.00,7.524672,25.01939,-0.000173,24.018028,-0.0078,1.370
4790.00,7.524904,25.01939,-0.000173,24.017728,-0.0078,1.370
4792.00,7.525106,25.01840,-0.000173,24.018193,-0.0077,1.370
4794.00,7.525435,25.01843,-0.000172,24.018593,-0.0078,1.371
4796.00,7.524753,25.01845,-0.000175,24.018100,-0.0077,1.371
4798.00,7.524792,25.01851,-0.000174,24.018709,-0.0078,1.370
4800.00,7.524719,25.01828,-0.000174,24.017652,-0.0077,1.370
@8,12.0000,24.0
4802.00,7.524690,25.01863,-0.000175,24.017703,-0.0077,1.371
4804.00,7.522524,25.01879,-0.000174,24.018100,-0.0077,1.370
4806.00,7.514787,25.01869,-0.000174,24.018533,-0.0077,1.370
4808.00,7.500224,25.01862,-0.000175,24.018149,-0.0077,1.369
4810.00,7.474405,25.01912,-0.000174,24.018450,-0.0077,1.370
4812.00,7.444113,25.01900,-0.000175,24.017841,-0.0078,1.370
4814.00,7.415925,25.01912,-0.000174,24.017999,-0.0078,1.370
4816.00,7.389778,25.01924,-0.000174,24.018064,-0.0077,1.371
4818.00,7.366528,25.01888,-0.000177,24.018932,-0.0077,1.371
4820.00,7.344182,25.01847,-0.000177,24.018434,-0.0078,1.371
4822.00,7.322456,25.01847,-0.000177,24.018724,-0.0078,1.371
4824.00,7.301466,25.01923,-0.000176,24.018419,-0.0078,1.372
4826.00,7.281649,25.01906,-0.000177,24.018274,-0.0077,1.371
4828.00,7.265348,25.01834,-0.000176,24.018189,-0.0078,1.371
4830.00,7.257605,25.01863,-0.000176,24.017919,-0.0078,1.372
4832.00,7.257753,25.01878,-0.000178,24.018060,-0.0078,1.374
4834.00,7.267765,25.01898,-0.000178,24.018129,-0.0077,1.373
4836.00,7.281122,25.01888,-0.000178,24.018403,-0.0078,1.372
4838.00,7.292420,25.01895,-0.000178,24.017848,-0.0078,1.371
4840.00,7.302783,25.01881,-0.000177,24.018269,-0.0078,1.370
4842.00,7.315470,25.01896,-0.000175,24.018586,-0.0078,1.371
4844.00,7.328311,25.01839,-0.000174,24.017948,-0.0078,1.371
4846.00,7.340548,25.01955,-0.000175,24.018082,-0.0077,1.371
4848.00,7.353988,25.01906,-0.000175,24.018073,-0.0077,1.371
4850.00,7.368633,25.01931,-0.000175,24.018537,-0.0077,1.371
4852.00,7.381958,25.01902,-0.000174,24.017928,-0.0078,1.371
4854.00,7.393811,25.01856,-0.000173,24.018582,-0.0077,1.370
4856.00,7.405236,25.01888,-0.000175,24.018328,-0.0077,1.371
4858.00,7.416377,25.01914,-0.000175,24.018310,-0.0077,1.371
4860.00,7.425985,25.01872,-0.000174,24.018860,-0.0077,1.370
4862.00,7.434738,25.01872,-0.000175,24.018388,-0.0078,1.371
4864.00,7.442101,25.01919,-0.000175,24.017884,-0.0078,1.371
4866.00,7.449286,25.01879,-0.000174,24.018299,-0.0078,1.370
4868.00,7.455848,25.01880,-0.000175,24.018588,-0.0078,1.371
4870.00,7.461385,25.01856,-0.000174,24.017863,-0.0078,1.370
4872.00,7.466027,25.01916,-0.000173,24.018285,-0.0078,1.370
4874.00,7.470693,25.01857,-0.000175,24.018577,-0.0078,1.370
4876.00,7.473777,25.01947,-0.000175,24.018807,-0.0078,1.371
4878.00,7.476801,25.01934,-0.000175,24.018363,-0.0077,1.370
4880.00,7.479681,25.01917,-0.000173,24.019117,-0.0077,1.370
4882.00,7.481599,25.01986,-0.000173,24.018629,-0.0077,1.371
4884.00,7.484060,25.01964,-0.000173,24.018599,-0.0077,1.371
4886.00,7.485699,25.01995,-0.000174,24.018597,-0.0077,1.371
4888.00,7.487768,25.01977,-0.000174,24.018374,-0.0077,1.371
4890.00,7.489667,25.02008,-0.000175,24.018397,-0.0077,1.370
4892.00,7.491833,25.01908,-0.000174,24.018658,-0.0077,1.370
4894.00,7.493051,25.01970,-0.000174,24.019039,-0.0077,1.370
4896.00,7.493769,25.01967,-0.000174,24.018604,-0.0078,1.370
4898.00,7.495207,25.01907,-0.000175,24.017993,-0.0078,1.371
4900.00,7.496672,25.01910,-0.000175,24.018113,-0.0077,1.371
4902.00,7.497674,25.01898,-0.000174,24.018620,-0.0078,1.371
4904.00,7.497878,25.01893,-0.000174,24.018925,-0.0078,1.371
4906.00,7.499423,25.01878,-0.000174,24.018091,-0.0078,1.370
4908.00,7.501306,25.01860,-0.000174,24.018038,-0.0078,1.370
4910.00,7.501765,25.01842,-0.000174,24.017678,-0.0077,1.370
4912.00,7.502359,25.01870,-0.000176,24.018359,-0.0077,1.371
4914.00,7.503278,25.01842,-0.000176,24.017728,-0.0077,1.371
4916.00,7.504222,25.01781,-0.000176,24.018633,-0.0077,1.371
4918.00,7.505133,25.01792,-0.000175,24.018350,-0.0078,1.371
4920.00,7.505444,25.01918,-0.000174,24.017843,-0.0078,1.371
4922.00,7.506737,25.01873,-0.000174,24.018495,-0.0077,1.371
4924.00,7.507812,25.01911,-0.000175,24.018735,-0.0078,1.371
4926.00,7.508346,25.01958,-0.000175,24.018548,-0.0078,1.371
4928.00,7.509116,25.01981,-0.000175,24.018562,-0.0078,1.371
4930.00,7.509726,25.01951,-0.000175,24.018031,-0.0078,1.371
4932.00,7.509974,25.01951,-0.000174,24.018376,-0.0077,1.370
4934.00,7.510176,25.01938,-0.000175,24.018774,-0.0078,1.371
4936.00,7.510517,25.01947,-0.000176,24.017716,-0.0077,1.371
4938.00,7.510942,25.01920,-0.000176,24.018367,-0.0077,1.370
4940.00,7.511453,25.01942,-0.000175,24.017705,-0.0078,1.370
4942.00,7.512437,25.01882,-0.000176,24.018207,-0.0078,1.371
4944.00,7.513017,25.01937,-0.000175,24.017812,-0.0078,1.371
4946.00,7.513611,25.01894,-0.000175,24.017980,-0.0078,1.371
4948.00,7.515067,25.01934,-0.000175,24.017899,-0.0078,1.370
4950.00,7.515114,25.01843,-0.000174,24.018138,-0.0077,1.371
4952.00,7.515405,25.01898,-0.000175,24.018120,-0.0078,1.371
4954.00,7.514575,25.01856,-0.000175,24.018368,-0.0078,1.371
4956.00,7.514647,25.01900,-0.000175,24.017861,-0.0078,1.371
4958.00,7.514644,25.01946,-0.000176,24.018323,-0.0078,1.371
4960.00,7.514934,25.01964,-0.000175,24.018816,-0.0078,1.371
4962.00,7.515939,25.01990,-0.000174,24.018022,-0.0078,1.371
4964.00,7.515407,25.01977,-0.000174,24.018444,-0.0078,1.371
4966.00,7.515145,25.01964,-0.000175,24.018116,-0.0078,1.371
4968.00,7.515078,25.02011,-0.000175,24.018187,-0.0078,1.371
4970.00,7.515455,25.01985,-0.000175,24.017583,-0.0078,1.371
4972.00,7.515589,25.01988,-0.000175,24.017754,-0.0077,1.371
4974.00,7.515586,25.01974,-0.000175,24.018254,-0.0078,1.370
4976.00,7.516158,25.01971,-0.000174,24.018613,-0.0078,1.371
4978.00,7.516547,25.01986,-0.000175,24.017542,-0.0078,1.371
4980.00,7.515366,25.02011,-0.000175,24.018323,-0.0078,1.371
4982.00,7.516329,25.01941,-0.000174,24.018365,-0.0078,1.371
4984.00,7.517515,25.01901,-0.000173,24.017738,-0.0078,1.371
4986.00,7.517415,25.01959,-0.000174,24.018401,-0.0078,1.371
4988.00,7.516034,25.01998,-0.000175,24.017605,-0.0077,1.371
4990.00,7.515664,25.01938,-0.000174,24.018251,-0.0077,1.370
4992.00,7.516185,25.01966,-0.000175,24.018660,-0.0078,1.371
4994.00,7.516302,25.01973,-0.000174,24.018392,-0.0078,1.371
4996.00,7.516613,25.01974,-0.000174,24.018600,-0.0078,1.371
4998.00,7.517078,25.02005,-0.000174,24.018751,-0.0078,1.371
5000.00,7.517447,25.01974,-0.000174,24.018140,-0.0078,1.371
5002.00,7.517075,25.01936,-0.000175,24.018260,-0.0077,1.371
5004.00,7.517124,25.01930,-0.000175,24.017757,-0.0078,1.371
5006.00,7.517504,25.01891,-0.000173,24.018031,-0.0078,1.371
5008.00,7.516646,25.01828,-0.000174,24.018376,-0.0078,1.371
5010.00,7.516768,25.01931,-0.000175,24.018203,-0.0077,1.371
5012.00,7.516931,25.01925,-0.000174,24.018501,-0.0077,1.371
5014.00,7.517251,25.01854,-0.000174,24.018089,-0.0077,1.372
5016.00,7.517361,25.01761,-0.000175,24.018459,-0.0078,1.371
5018.00,7.516644,25.01794,-0.000174,24.017864,-0.0077,1.371
5020.00,7.516417,25.01781,-0.000175,24.017754,-0.0077,1.372
5022.00,7.516623,25.01870,-0.000176,24.018055,-0.0078,1.372
5024.00,7.515910,25.01832,-0.000176,24.018138,-0.0078,1.371
5026.00,7.516174,25.01816,-0.000174,24.017799,-0.0078,1.370
5028.00,7.516243,25.01809,-0.000174,24.017371,-0.0078,1.371
5030.00,7.516949,25.01731,-0.000175,24.017893,-0.0078,1.371
5032.00,7.517176,25.01745,-0.000174,24.018686,-0.0078,1.371
5034.00,7.517739,25.01832,-0.000173,24.017583,-0.0078,1.370
5036.00,7.517420,25.01817,-0.000173,24.017745,-0.0077,1.371
5038.00,7.516447,25.01835,-0.000173,24.018394,-0.0077,1.371
5040.00,7.516181,25.01827,-0.000175,24.017609,-0.0078,1.371
5042.00,7.516492,25.01752,-0.000175,24.017864,-0.0078,1.371
5044.00,7.516632,25.01694,-0.000174,24.017431,-0.0078,1.371
5046.00,7.516522,25.01708,-0.000174,24.017699,-0.0078,1.371
5048.00,7.516522,25.01712,-0.000176,24.017696,-0.0078,1.372
5050.00,7.515921,25.01803,-0.000175,24.017966,-0.0078,1.371
5052.00,7.517076,25.01804,-0.000176,24.017741,-0.0078,1.371
5054.00,7.517520,25.01849,-0.000175,24.017451,-0.0078,1.371
5056.00,7.517470,25.01886,-0.000173,24.017649,-0.0078,1.371
5058.00,7.516948,25.01928,-0.000175,24.017553,-0.0078,1.371
5060.00,7.517024,25.01833,-0.000174,24.018127,-0.0078,1.371
5062.00,7.517932,25.01900,-0.000175,24.018069,-0.0078,1.371
5064.00,7.517540,25.01831,-0.000176,24.017839,-0.0078,1.371
5066.00,7.516962,25.01886,-0.000174,24.017547,-0.0078,1.371
5068.00,7.517297,25.01919,-0.000175,24.018118,-0.0078,1.371
5070.00,7.517535,25.01865,-0.000174,24.017607,-0.0078,1.371
5072.00,7.517389,25.01866,-0.000173,24.017759,-0.0078,1.371
5074.00,7.517520,25.01844,-0.000173,24.018002,-0.0078,1.371
5076.00,7.517730,25.01891,-0.000174,24.017553,-0.0078,1.370
5078.00,7.517806,25.01885,-0.000174,24.018223,-0.0078,1.371
5080.00,7.517825,25.01834,-0.000174,24.017788,-0.0078,1.371
5082.00,7.517950,25.01862,-0.000175,24.018504,-0.0078,1.371
5084.00,7.517557,25.01855,-0.000176,24.017879,-0.0078,1.371
5086.00,7.517799,25.01826,-0.000174,24.018220,-0.0078,1.371
5088.00,7.517703,25.01897,-0.000174,24.018084,-0.0077,1.371
5090.00,7.516498,25.01917,-0.000174,24.018113,-0.0078,1.371
5092.00,7.516657,25.01876,-0.000175,24.018870,-0.0078,1.372
5094.00,7.517896,25.01932,-0.000175,24.018486,-0.0078,1.371
5096.00,7.516967,25.01995,-0.000174,24.018760,-0.0077,1.371
5098.00,7.515558,25.02055,-0.000175,24.017908,-0.0078,1.371
5100.00,7.515492,25.02005,-0.000173,24.017496,-0.0077,1.371
5102.00,7.516152,25.01904,-0.000173,24.017977,-0.0078,1.372
5104.00,7.516321,25.01938,-0.000174,24.017792,-0.0078,1.371
5106.00,7.516653,25.01976,-0.000175,24.017895,-0.0078,1.371
5108.00,7.516504,25.01883,-0.000174,24.017779,-0.0078,1.371
5110.00,7.516117,25.01889,-0.000174,24.018299,-0.0077,1.370
5112.00,7.516482,25.01940,-0.000173,24.018169,-0.0078,1.371
5114.00,7.516151,25.01975,-0.000172,24.018142,-0.0078,1.371
5116.00,7.515932,25.01878,-0.000175,24.018396,-0.0077,1.371
5118.00,7.515442,25.01879,-0.000174,24.018570,-0.0078,1.372
5120.00,7.515157,25.01901,-0.000175,24.018178,-0.0078,1.371
5122.00,7.514577,25.01844,-0.000175,24.017890,-0.0078,1.371
5124.00,7.514615,25.01791,-0.000176,24.018448,-0.0078,1.371
5126.00,7.515131,25.01807,-0.000174,24.018339,-0.0078,1.371
5128.00,7.514377,25.01776,-0.000175,24.017817,-0.0077,1.371
5130.00,7.514465,25.01762,-0.000175,24.018303,-0.0077,1.371
5132.00,7.514615,25.01790,-0.000174,24.018742,-0.0077,1.371
5134.00,7.514718,25.01749,-0.000175,24.017921,-0.0078,1.371
5136.00,7.515273,25.01794,-0.000175,24.018359,-0.0078,1.371
5138.00,7.515037,25.01788,-0.000175,24.018312,-0.0078,1.371
5140.00,7.515188,25.01741,-0.000175,24.018423,-0.0078,1.371
5142.00,7.516488,25.01779,-0.000175,24.018948,-0.0078,1.371
5144.00,7.517338,25.01790,-0.000174,24.017962,-0.0078,1.371
5146.00,7.516536,25.01734,-0.000174,24.017955,-0.0078,1.371
5148.00,7.516606,25.01742,-0.000174,24.018127,-0.0078,1.371
5150.00,7.517051,25.01725,-0.000174,24.018241,-0.0078,1.371
5152.00,7.517179,25.01747,-0.000174,24.017864,-0.0077,1.372
5154.00,7.518206,25.01805,-0.000175,24.017883,-0.0078,1.371
5156.00,7.518124,25.01847,-0.000175,24.018064,-0.0078,1.371
5158.00,7.517896,25.01832,-0.000175,24.018202,-0.0078,1.372
5160.00,7.517083,25.01828,-0.000174,24.018227,-0.0077,1.372
5162.00,7.516819,25.01796,-0.000174,24.018528,-0.0077,1.372
5164.00,7.516395,25.01813,-0.000173,24.018218,-0.0078,1.371
5166.00,7.516953,25.01795,-0.000174,24.017957,-0.0077,1.371
5168.00,7.517656,25.01873,-0.000174,24.017901,-0.0078,1.371
5170.00,7.517396,25.01800,-0.000174,24.017197,-0.0078,1.371
5172.00,7.517856,25.01795,-0.000174,24.017881,-0.0078,1.371
5174.00,7.518664,25.01741,-0.000174,24.018127,-0.0078,1.371
5176.00,7.518107,25.01834,-0.000174,24.018069,-0.0078,1.372
5178.00,7.517146,25.01831,-0.000175,24.018356,-0.0078,1.371
5180.00,7.517264,25.01759,-0.000175,24.017636,-0.0078,1.371
5182.00,7.517281,25.01765,-0.000174,24.017960,-0.0078,1.371
5184.00,7.517175,25.01807,-0.000176,24.018182,-0.0078,1.372
5186.00,7.517225,25.01809,-0.000175,24.018138,-0.0078,1.372
5188.00,7.517251,25.01760,-0.000176,24.017873,-0.0078,1.371
5190.00,7.517600,25.01786,-0.000174,24.018145,-0.0077,1.371
5192.00,7.517242,25.01769,-0.000173,24.018441,-0.0077,1.371
5194.00,7.516814,25.01824,-0.000174,24.018347,-0.0078,1.371
5196.00,7.516008,25.01849,-0.000175,24.018075,-0.0078,1.372
5198.00,7.515851,25.01861,-0.000175,24.018138,-0.0078,1.371
5200.00,7.515729,25.01888,-0.000175,24.018105,-0.0078,1.371
5202.00,7.516286,25.01853,-0.000174,24.018517,-0.0078,1.371
5204.00,7.516618,25.01838,-0.000174,24.018091,-0.0077,1.371
5206.00,7.515226,25.01737,-0.000176,24.017953,-0.0078,1.371
5208.00,7.514802,25.01796,-0.000175,24.017400,-0.0078,1.371
5210.00,7.515805,25.01884,-0.000175,24.018731,-0.0078,1.372
5212.00,7.515839,25.01844,-0.000175,24.017777,-0.0078,1.372
5214.00,7.515160,25.01816,-0.000175,24.017224,-0.0078,1.371
5216.00,7.515164,25.01796,-0.000174,24.017839,-0.0078,1.372
5218.00,7.515300,25.01823,-0.000175,24.018988,-0.0077,1.372
5220.00,7.514645,25.01861,-0.000174,24.018249,-0.0077,1.372
5222.00,7.514883,25.01839,-0.000174,24.017611,-0.0078,1.371
5224.00,7.515207,25.01830,-0.000174,24.017761,-0.0077,1.372
5226.00,7.515443,25.01880,-0.000174,24.018203,-0.0078,1.372
5228.00,7.515640,25.01864,-0.000174,24.018267,-0.0077,1.372
5230.00,7.515466,25.01846,-0.000173,24.018102,-0.0077,1.372
5232.00,7.515164,25.01823,-0.000174,24.017747,-0.0078,1.372
5234.00,7.515551,25.01837,-0.000173,24.017335,-0.0078,1.371
5236.00,7.516200,25.01873,-0.000174,24.018064,-0.0078,1.371
5238.00,7.516190,25.01908,-0.000173,24.017810,-0.0078,1.372
5240.00,7.515982,25.01930,-0.000174,24.018058,-0.0077,1.372
5242.00,7.515158,25.01875,-0.000174,24.018394,-0.0077,1.372
5244.00,7.514772,25.01908,-0.000174,24.018724,-0.0078,1.372
5246.00,7.515326,25.01865,-0.000174,24.018479,-0.0078,1.371
5248.00,7.515206,25.01894,-0.000174,24.018435,-0.0078,1.372
5250.00,7.515020,25.01929,-0.000174,24.017565,-0.0077,1.371
5252.00,7.515328,25.01868,-0.000175,24.018954,-0.0077,1.372
5254.00,7.515462,25.01904,-0.000175,24.018619,-0.0078,1.371
5256.00,7.514937,25.01995,-0.000173,24.018348,-0.0078,1.372
5258.00,7.514645,25.02032,-0.000173,24.018575,-0.0078,1.372
5260.00,7.515526,25.02074,-0.000174,24.018309,-0.0077,1.372
5262.00,7.514999,25.01974,-0.000174,24.017908,-0.0077,1.371
5264.00,7.515716,25.01922,-0.000174,24.018066,-0.0077,1.372
5266.00,7.514908,25.01919,-0.000175,24.018531,-0.0078,1.372
5268.00,7.514632,25.01926,-0.000175,24.018261,-0.0078,1.372
5270.00,7.515062,25.01932,-0.000174,24.017863,-0.0078,1.372
5272.00,7.516167,25.02027,-0.000174,24.018733,-0.0078,1.372
5274.00,7.517271,25.01997,-0.000174,24.019052,-0.0077,1.372
5276.00,7.517392,25.01996,-0.000174,24.018914,-0.0077,1.372
5278.00,7.516868,25.02028,-0.000173,24.018454,-0.0078,1.371
5280.00,7.515724,25.02063,-0.000173,24.017877,-0.0078,1.371
5282.00,7.516504,25.02080,-0.000173,24.018367,-0.0078,1.372
5284.00,7.516657,25.02121,-0.000174,24.018599,-0.0078,1.372
5286.00,7.515886,25.02036,-0.000174,24.017513,-0.0078,1.372
5288.00,7.516157,25.01975,-0.000173,24.018559,-0.0077,1.372
5290.00,7.516275,25.01999,-0.000174,24.018385,-0.0077,1.371
5292.00,7.515545,25.02006,-0.000174,24.019373,-0.0077,1.371
5294.00,7.515742,25.01960,-0.000173,24.018892,-0.0078,1.372
5296.00,7.515512,25.01994,-0.000173,24.018307,-0.0077,1.372
5298.00,7.515189,25.01996,-0.000175,24.018517,-0.0078,1.372
5300.00,7.515328,25.02003,-0.000175,24.018374,-0.0078,1.371
5302.00,7.514714,25.02001,-0.000174,24.018131,-0.0078,1.372
5304.00,7.514685,25.01921,-0.000173,24.018303,-0.0077,1.372
5306.00,7.514166,25.01888,-0.000175,24.018573,-0.0077,1.372
5308.00,7.513799,25.01940,-0.000176,24.018448,-0.0077,1.372
5310.00,7.514833,25.01971,-0.000175,24.018582,-0.0077,1.372
5312.00,7.514502,25.01994,-0.000175,24.018038,-0.0077,1.371
5314.00,7.514657,25.02029,-0.000175,24.018113,-0.0077,1.372
5316.00,7.515161,25.02000,-0.000174,24.018046,-0.0077,1.372
5318.00,7.515043,25.02035,-0.000174,24.017721,-0.0078,1.372
5320.00,7.515140,25.02050,-0.000175,24.018111,-0.0078,1.372
5322.00,7.514707,25.02023,-0.000175,24.018374,-0.0078,1.372
5324.00,7.514803,25.02030,-0.000174,24.018604,-0.0078,1.372
5326.00,7.514430,25.02013,-0.000175,24.017598,-0.0077,1.372
5328.00,7.514022,25.02022,-0.000175,24.017857,-0.0078,1.371
5330.00,7.513763,25.02068,-0.000174,24.018156,-0.0078,1.372
5332.00,7.513619,25.02064,-0.000175,24.017848,-0.0078,1.372
5334.00,7.513108,25.01981,-0.000175,24.018622,-0.0077,1.372
5336.00,7.513027,25.01968,-0.000175,24.018133,-0.0077,1.371
5338.00,7.514115,25.01916,-0.000175,24.017257,-0.0078,1.372
5340.00,7.513258,25.01943,-0.000175,24.017866,-0.0078,1.372
5342.00,7.512331,25.01959,-0.000175,24.018419,-0.0077,1.372
5344.00,7.512065,25.02064,-0.000175,24.018218,-0.0078,1.372
5346.00,7.512741,25.02014,-0.000175,24.018432,-0.0077,1.372
5348.00,7.512842,25.02080,-0.000175,24.018151,-0.0077,1.372
5350.00,7.513558,25.02072,-0.000174,24.018093,-0.0077,1.371
5352.00,7.514248,25.02022,-0.000174,24.017937,-0.0077,1.372
5354.00,7.513763,25.01916,-0.000174,24.017616,-0.0077,1.372
5356.00,7.513350,25.01945,-0.000174,24.018345,-0.0077,1.371
5358.00,7.514793,25.02007,-0.000175,24.018619,-0.0078,1.371
5360.00,7.515511,25.01951,-0.000175,24.018321,-0.0078,1.372
5362.00,7.515232,25.01974,-0.000176,24.018289,-0.0078,1.372
5364.00,7.515104,25.01938,-0.000175,24.017832,-0.0078,1.372
5366.00,7.515258,25.01963,-0.000175,24.017890,-0.0078,1.372
5368.00,7.513974,25.01942,-0.000176,24.018666,-0.0078,1.372
5370.00,7.514187,25.01939,-0.000176,24.018508,-0.0077,1.372
5372.00,7.514613,25.01882,-0.000175,24.017714,-0.0078,1.371
5374.00,7.515213,25.01809,-0.000175,24.018073,-0.0078,1.372
5376.00,7.516003,25.01785,-0.000174,24.018619,-0.0078,1.372
5378.00,7.514778,25.01856,-0.000175,24.018399,-0.0078,1.372
5380.00,7.513889,25.01784,-0.000174,24.017562,-0.0077,1.371
5382.00,7.513970,25.01791,-0.000174,24.018854,-0.0078,1.372
5384.00,7.513499,25.01826,-0.000176,24.018417,-0.0078,1.372
5386.00,7.512565,25.01865,-0.000177,24.017953,-0.0078,1.372
5388.00,7.512421,25.01853,-0.000176,24.017796,-0.0078,1.372
5390.00,7.512509,25.01899,-0.000175,24.018120,-0.0078,1.372
5392.00,7.512525,25.01973,-0.000176,24.018158,-0.0078,1.372
5394.00,7.512430,25.01959,-0.000176,24.017872,-0.0078,1.372
5396.00,7.513543,25.01986,-0.000175,24.018444,-0.0078,1.373
5398.00,7.513648,25.01999,-0.000175,24.018327,-0.0078,1.372
5400.00,7.513313,25.01972,-0.000176,24.017810,-0.0078,1.372
5402.00,7.513200,25.01958,-0.000175,24.018461,-0.0077,1.372
@9,12.0000,24.0
5404.00,7.511712,25.01911,-0.000175,24.017821,-0.0078,1.372
5406.00,7.504914,25.01860,-0.000174,24.017756,-0.0078,1.371
5408.00,7.492338,25.01915,-0.000174,24.018058,-0.0078,1.371
5410.00,7.470524,25.01875,-0.000175,24.017917,-0.0078,1.370
5412.00,7.444174,25.01823,-0.000175,24.017810,-0.0078,1.371
5414.00,7.419660,25.01882,-0.000174,24.017852,-0.0078,1.372
5416.00,7.399148,25.01931,-0.000175,24.018093,-0.0078,1.373
5418.00,7.379797,25.01924,-0.000178,24.017375,-0.0078,1.373
5420.00,7.361326,25.01864,-0.000178,24.018022,-0.0078,1.373
5422.00,7.344601,25.01879,-0.000176,24.018156,-0.0078,1.373
5424.00,7.327598,25.01908,-0.000176,24.018622,-0.0078,1.373
5426.00,7.312499,25.01906,-0.000176,24.017886,-0.0078,1.373
5428.00,7.299932,25.01927,-0.000177,24.018604,-0.0077,1.373
5430.00,7.295230,25.01832,-0.000176,24.017944,-0.0078,1.374
5432.00,7.296836,25.01893,-0.000177,24.018252,-0.0078,1.375
5434.00,7.304923,25.01920,-0.000177,24.018693,-0.0078,1.374
5436.00,7.317325,25.01923,-0.000177,24.018022,-0.0078,1.373
5438.00,7.328285,25.01890,-0.000176,24.017310,-0.0078,1.373
5440.00,7.338336,25.01892,-0.000176,24.018319,-0.0078,1.373
5442.00,7.348411,25.01889,-0.000176,24.017812,-0.0078,1.373
5444.00,7.358376,25.01907,-0.000176,24.017605,-0.0078,1.373
5446.00,7.368664,25.01889,-0.000176,24.018531,-0.0077,1.372
5448.00,7.380087,25.01812,-0.000175,24.018135,-0.0078,1.372
5450.00,7.391889,25.01829,-0.000175,24.017768,-0.0078,1.372
5452.00,7.403290,25.01891,-0.000176,24.018066,-0.0078,1.372
5454.00,7.413388,25.01887,-0.000173,24.018557,-0.0078,1.372
5456.00,7.421555,25.01961,-0.000174,24.018330,-0.0077,1.372
5458.00,7.429168,25.01966,-0.000175,24.018522,-0.0078,1.372
5460.00,7.435833,25.01884,-0.000175,24.018508,-0.0077,1.372
5462.00,7.443025,25.01959,-0.000175,24.018550,-0.0078,1.372
5464.00,7.449924,25.01996,-0.000175,24.018212,-0.0078,1.373
5466.00,7.456117,25.01954,-0.000175,24.017854,-0.0078,1.372
5468.00,7.461495,25.02013,-0.000174,24.017825,-0.0077,1.372
5470.00,7.464851,25.02025,-0.000173,24.018339,-0.0077,1.372
5472.00,7.467800,25.02092,-0.000173,24.018276,-0.0077,1.373
5474.00,7.471582,25.02126,-0.000175,24.018415,-0.0077,1.372
5476.00,7.474256,25.02145,-0.000175,24.018122,-0.0078,1.372
5478.00,7.476755,25.02083,-0.000175,24.018468,-0.0078,1.372
5480.00,7.479412,25.02060,-0.000173,24.018729,-0.0077,1.373
5482.00,7.480398,25.01964,-0.000176,24.018831,-0.0077,1.372
5484.00,7.483024,25.02001,-0.000175,24.018765,-0.0078,1.372
5486.00,7.484518,25.02073,-0.000175,24.018956,-0.0078,1.372
5488.00,7.485810,25.02015,-0.000175,24.018631,-0.0078,1.372
5490.00,7.486926,25.02034,-0.000175,24.018687,-0.0077,1.372
5492.00,7.488106,25.02049,-0.000174,24.018125,-0.0078,1.372
5494.00,7.489577,25.01985,-0.000174,24.017409,-0.0078,1.372
5496.00,7.491102,25.01961,-0.000175,24.017781,-0.0077,1.372
5498.00,7.491830,25.01966,-0.000174,24.017944,-0.0077,1.372
5500.00,7.492672,25.01970,-0.000173,24.017754,-0.0078,1.372
5502.00,7.493175,25.01980,-0.000174,24.017580,-0.0078,1.372
5504.00,7.494676,25.02001,-0.000175,24.017908,-0.0078,1.373
5506.00,7.496126,25.01935,-0.000175,24.018586,-0.0078,1.372
5508.00,7.495817,25.01982,-0.000175,24.018272,-0.0078,1.372
5510.00,7.496068,25.02016,-0.000175,24.018604,-0.0077,1.373
5512.00,7.496908,25.01979,-0.000174,24.018328,-0.0077,1.372
5514.00,7.498044,25.01857,-0.000175,24.018064,-0.0078,1.372
5516.00,7.498903,25.01903,-0.000176,24.018240,-0.0077,1.373
5518.00,7.499516,25.01929,-0.000175,24.018031,-0.0078,1.372
5520.00,7.499742,25.01902,-0.000174,24.017841,-0.0078,1.373
5522.00,7.501150,25.01824,-0.000175,24.017799,-0.0078,1.372
5524.00,7.502168,25.01807,-0.000175,24.017422,-0.0078,1.373
5526.00,7.502184,25.01822,-0.000175,24.018557,-0.0078,1.372
5528.00,7.502748,25.01772,-0.000174,24.018040,-0.0078,1.372
5530.00,7.503918,25.01735,-0.000175,24.018542,-0.0078,1.372
5532.00,7.504225,25.01780,-0.000175,24.018125,-0.0078,1.372
5534.00,7.504825,25.01797,-0.000175,24.017565,-0.0078,1.373
5536.00,7.504910,25.01787,-0.000176,24.018479,-0.0078,1.373
5538.00,7.504221,25.01789,-0.000176,24.018749,-0.0077,1.372
5540.00,7.505153,25.01787,-0.000176,24.018664,-0.0078,1.372
5542.00,7.505664,25.01799,-0.000176,24.018060,-0.0078,1.372
5544.00,7.504736,25.01747,-0.000176,24.018158,-0.0078,1.373
5546.00,7.504763,25.01705,-0.000175,24.018209,-0.0078,1.372
5548.00,7.505726,25.01688,-0.000177,24.017689,-0.0078,1.373
5550.00,7.505720,25.01751,-0.000178,24.018428,-0.0078,1.373
5552.00,7.505816,25.01848,-0.000177,24.017855,-0.0078,1.372
5554.00,7.506258,25.01812,-0.000177,24.018096,-0.0078,1.372
5556.00,7.506346,25.01770,-0.000177,24.017370,-0.0078,1.372
5558.00,7.506246,25.01863,-0.000175,24.017948,-0.0078,1.372
5560.00,7.506736,25.01851,-0.000175,24.017926,-0.0078,1.373
5562.00,7.506580,25.01865,-0.000175,24.017529,-0.0078,1.372
5564.00,7.505824,25.01808,-0.000176,24.018947,-0.0077,1.373
5566.00,7.505827,25.01701,-0.000176,24.017864,-0.0077,1.373
5568.00,7.506479,25.01739,-0.000176,24.018062,-0.0077,1.373
5570.00,7.507330,25.01942,-0.000176,24.018135,-0.0078,1.372
5572.00,7.507573,25.01912,-0.000176,24.018359,-0.0078,1.372
5574.00,7.506650,25.01772,-0.000175,24.017942,-0.0078,1.373
5576.00,7.507397,25.01768,-0.000176,24.017866,-0.0077,1.373
5578.00,7.508299,25.01793,-0.000176,24.017933,-0.0078,1.373
5580.00,7.507157,25.01789,-0.000176,24.017823,-0.0078,1.372
5582.00,7.507097,25.01753,-0.000176,24.017890,-0.0078,1.372
5584.00,7.507537,25.01853,-0.000175,24.017855,-0.0077,1.373
5586.00,7.507413,25.01861,-0.000175,24.017886,-0.0077,1.372
5588.00,7.506655,25.01831,-0.000175,24.018080,-0.0078,1.372
5590.00,7.506609,25.01829,-0.000175,24.017663,-0.0078,1.372
5592.00,7.506689,25.01893,-0.000176,24.018325,-0.0078,1.373
5594.00,7.507515,25.01836,-0.000176,24.018715,-0.0078,1.373
5596.00,7.505882,25.01827,-0.000175,24.017930,-0.0078,1.373
5598.00,7.506208,25.01818,-0.000175,24.017988,-0.0078,1.372
5600.00,7.507094,25.01841,-0.000175,24.017995,-0.0078,1.372
5602.00,7.506570,25.01799,-0.000176,24.017435,-0.0078,1.372
5604.00,7.506502,25.01713,-0.000176,24.017879,-0.0078,1.373
5606.00,7.506517,25.01762,-0.000177,24.017734,-0.0078,1.372
5608.00,7.506033,25.01773,-0.000175,24.017937,-0.0078,1.373
5610.00,7.506511,25.01819,-0.000175,24.017948,-0.0078,1.372
5612.00,7.506555,25.01885,-0.000174,24.017444,-0.0078,1.372
5614.00,7.506558,25.01859,-0.000176,24.017603,-0.0078,1.373
5616.00,7.506648,25.01764,-0.000175,24.017698,-0.0078,1.373
5618.00,7.506704,25.01779,-0.000176,24.018138,-0.0078,1.372
5620.00,7.507445,25.01961,-0.000176,24.017777,-0.0078,1.373
5622.00,7.507341,25.01930,-0.000175,24.017946,-0.0078,1.373
5624.00,7.506393,25.01876,-0.000176,24.017524,-0.0078,1.374
5626.00,7.505790,25.01876,-0.000176,24.018029,-0.0078,1.373
5628.00,7.505676,25.01838,-0.000176,24.017986,-0.0078,1.373
5630.00,7.506001,25.01879,-0.000175,24.018260,-0.0078,1.373
5632.00,7.506160,25.01836,-0.000175,24.017603,-0.0077,1.373
5634.00,7.506759,25.01841,-0.000175,24.017899,-0.0078,1.372
5636.00,7.506866,25.01804,-0.000175,24.017997,-0.0078,1.373
5638.00,7.507267,25.01788,-0.000176,24.017812,-0.0078,1.373
5640.00,7.507148,25.01870,-0.000177,24.017944,-0.0078,1.373
5642.00,7.506490,25.01905,-0.000177,24.017904,-0.0078,1.373
5644.00,7.506675,25.01894,-0.000175,24.017708,-0.0078,1.372
5646.00,7.507026,25.01853,-0.000176,24.018615,-0.0078,1.373
5648.00,7.507822,25.01819,-0.000176,24.018154,-0.0078,1.373
5650.00,7.508133,25.01816,-0.000176,24.017783,-0.0078,1.373
5652.00,7.507272,25.01854,-0.000176,24.018600,-0.0078,1.372
5654.00,7.506557,25.01880,-0.000176,24.017689,-0.0078,1.373
5656.00,7.507679,25.01926,-0.000176,24.017676,-0.0078,1.373
5658.00,7.507854,25.01973,-0.000176,24.017964,-0.0078,1.373
5660.00,7.507360,25.01962,-0.000175,24.017922,-0.0078,1.373
5662.00,7.506890,25.01894,-0.000176,24.018316,-0.0078,1.372
5664.00,7.506756,25.01862,-0.000176,24.017982,-0.0077,1.373
5666.00,7.505822,25.01942,-0.000175,24.017373,-0.0078,1.372
5668.00,7.505814,25.01968,-0.000175,24.017808,-0.0078,1.372
5670.00,7.506669,25.01973,-0.000175,24.018153,-0.0078,1.373
5672.00,7.507113,25.01932,-0.000175,24.018013,-0.0078,1.373
5674.00,7.507933,25.01902,-0.000176,24.017971,-0.0077,1.373
5676.00,7.507517,25.01886,-0.000176,24.018131,-0.0078,1.373
5678.00,7.507724,25.01840,-0.000176,24.018113,-0.0078,1.373
5680.00,7.507839,25.01840,-0.000176,24.017683,-0.0078,1.373
5682.00,7.507101,25.01778,-0.000176,24.017317,-0.0078,1.373
5684.00,7.506190,25.01907,-0.000175,24.017942,-0.0078,1.373
5686.00,7.506257,25.01808,-0.000176,24.017360,-0.0078,1.372
5688.00,7.506208,25.01836,-0.000176,24.017364,-0.0078,1.373
5690.00,7.506772,25.01856,-0.000176,24.018046,-0.0078,1.373
5692.00,7.507191,25.01761,-0.000176,24.018000,-0.0077,1.374
5694.00,7.506815,25.01775,-0.000177,24.018365,-0.0077,1.373
5696.00,7.506826,25.01783,-0.000177,24.018702,-0.0078,1.373
5698.00,7.507335,25.01747,-0.000176,24.018095,-0.0078,1.373
5700.00,7.506560,25.01822,-0.000177,24.017924,-0.0078,1.372
5702.00,7.506209,25.01827,-0.000177,24.017288,-0.0078,1.372
5704.00,7.506073,25.01820,-0.000175,24.017861,-0.0078,1.373
5706.00,7.506396,25.01844,-0.000174,24.017159,-0.0078,1.373
5708.00,7.505747,25.01853,-0.000175,24.018009,-0.0078,1.373
5710.00,7.506180,25.01879,-0.000175,24.017839,-0.0078,1.373
5712.00,7.506491,25.01847,-0.000174,24.018089,-0.0078,1.373
5714.00,7.505916,25.01829,-0.000175,24.018142,-0.0078,1.373
5716.00,7.505957,25.01783,-0.000176,24.017926,-0.0078,1.373
5718.00,7.506103,25.01836,-0.000175,24.018294,-0.0078,1.373
5720.00,7.505945,25.01918,-0.000175,24.018033,-0.0077,1.373
5722.00,7.505744,25.01838,-0.000176,24.017641,-0.0078,1.373
5724.00,7.505839,25.01950,-0.000175,24.018234,-0.0078,1.373
5726.00,7.505988,25.01895,-0.000177,24.017904,-0.0078,1.373
5728.00,7.506372,25.01804,-0.000176,24.017937,-0.0078,1.373
5730.00,7.505496,25.01935,-0.000175,24.017707,-0.0078,1.373
5732.00,7.506097,25.01991,-0.000175,24.017460,-0.0078,1.373
5734.00,7.506254,25.01987,-0.000176,24.017924,-0.0078,1.374
5736.00,7.506810,25.01957,-0.000176,24.017631,-0.0078,1.373
5738.00,7.506381,25.02021,-0.000175,24.017926,-0.0078,1.373
5740.00,7.506136,25.02075,-0.000175,24.018135,-0.0078,1.373
5742.00,7.506292,25.02025,-0.000175,24.017959,-0.0078,1.372
5744.00,7.506642,25.02032,-0.000175,24.018236,-0.0078,1.374
5746.00,7.506498,25.01994,-0.000177,24.017312,-0.0078,1.374
5748.00,7.506255,25.01960,-0.000176,24.018087,-0.0078,1.373
5750.00,7.506712,25.01918,-0.000176,24.017863,-0.0078,1.373
5752.00,7.506032,25.01932,-0.000176,24.018312,-0.0078,1.373
5754.00,7.506714,25.01988,-0.000175,24.018033,-0.0078,1.372
5756.00,7.506939,25.01901,-0.000174,24.017337,-0.0078,1.373
5758.00,7.506922,25.01964,-0.000174,24.017870,-0.0078,1.373
5760.00,7.506629,25.01894,-0.000175,24.017817,-0.0078,1.373
5762.00,7.506244,25.01900,-0.000176,24.018018,-0.0078,1.373
5764.00,7.506903,25.01945,-0.000176,24.017741,-0.0078,1.373
5766.00,7.506788,25.02031,-0.000175,24.018174,-0.0078,1.372
5768.00,7.507180,25.02109,-0.000176,24.018339,-0.0078,1.372
5770.00,7.507163,25.02092,-0.000176,24.018127,-0.0078,1.373
5772.00,7.506540,25.02091,-0.000176,24.017319,-0.0078,1.373
5774.00,7.506214,25.02020,-0.000176,24.017939,-0.0078,1.373
5776.00,7.506048,25.02030,-0.000176,24.018575,-0.0077,1.374
5778.00,7.504930,25.01996,-0.000178,24.018249,-0.0078,1.373
5780.00,7.505140,25.01986,-0.000177,24.017739,-0.0078,1.373
5782.00,7.506518,25.01941,-0.000176,24.018013,-0.0078,1.373
5784.00,7.505843,25.01921,-0.000175,24.017953,-0.0078,1.372
5786.00,7.505669,25.01855,-0.000175,24.017661,-0.0078,1.372
5788.00,7.505735,25.01940,-0.000175,24.017870,-0.0078,1.373
5790.00,7.506022,25.01918,-0.000174,24.017652,-0.0078,1.372
5792.00,7.506283,25.01896,-0.000175,24.017993,-0.0078,1.373
5794.00,7.507567,25.01862,-0.000176,24.018011,-0.0078,1.372
5796.00,7.507685,25.01930,-0.000176,24.017607,-0.0078,1.373
5798.00,7.506584,25.01848,-0.000175,24.017544,-0.0078,1.373
5800.00,7.505852,25.01829,-0.000176,24.017759,-0.0078,1.373
5802.00,7.505750,25.01866,-0.000176,24.018200,-0.0078,1.373
5804.00,7.505725,25.01889,-0.000176,24.017855,-0.0078,1.374
5806.00,7.504828,25.01963,-0.000176,24.018084,-0.0078,1.373
5808.00,7.504493,25.01963,-0.000176,24.018865,-0.0078,1.373
5810.00,7.504806,25.01934,-0.000176,24.018318,-0.0078,1.373
5812.00,7.504532,25.01979,-0.000176,24.018202,-0.0078,1.372
5814.00,7.504449,25.02014,-0.000176,24.017534,-0.0078,1.373
5816.00,7.505515,25.02048,-0.000175,24.017484,-0.0078,1.373
5818.00,7.505907,25.02056,-0.000175,24.018196,-0.0078,1.373
5820.00,7.505728,25.02071,-0.000175,24.017382,-0.0078,1.373
5822.00,7.505954,25.01966,-0.000176,24.017380,-0.0078,1.373
5824.00,7.505978,25.01989,-0.000176,24.017756,-0.0078,1.373
5826.00,7.505805,25.02051,-0.000175,24.018502,-0.0078,1.373
5828.00,7.505499,25.02084,-0.000176,24.017830,-0.0078,1.373
5830.00,7.505200,25.02119,-0.000175,24.018492,-0.0078,1.373
5832.00,7.505544,25.02077,-0.000175,24.017915,-0.0078,1.373
5834.00,7.505950,25.02014,-0.000175,24.017594,-0.0078,1.373
5836.00,7.505219,25.02012,-0.000176,24.018522,-0.0078,1.373
5838.00,7.504993,25.01925,-0.000174,24.018640,-0.0077,1.373
5840.00,7.505166,25.02013,-0.000175,24.017834,-0.0078,1.373
5842.00,7.505380,25.02000,-0.000176,24.018372,-0.0078,1.373
5844.00,7.505224,25.02022,-0.000175,24.018918,-0.0078,1.373
5846.00,7.505854,25.02003,-0.000175,24.018203,-0.0078,1.373
5848.00,7.505523,25.02049,-0.000176,24.018194,-0.0078,1.373
5850.00,7.505674,25.01960,-0.000175,24.018084,-0.0078,1.373
5852.00,7.505616,25.01914,-0.000176,24.018379,-0.0078,1.373
5854.00,7.505278,25.01953,-0.000176,24.018086,-0.0078,1.373
5856.00,7.505128,25.02009,-0.000176,24.017790,-0.0078,1.373
5858.00,7.505619,25.02019,-0.000176,24.018185,-0.0078,1.373
5860.00,7.504985,25.01990,-0.000176,24.017536,-0.0078,1.373
5862.00,7.505477,25.02066,-0.000175,24.017761,-0.0078,1.373
5864.00,7.505998,25.02004,-0.000175,24.018392,-0.0078,1.373
5866.00,7.506209,25.01992,-0.000175,24.018651,-0.0078,1.373
5868.00,7.505244,25.01936,-0.000176,24.017899,-0.0078,1.373
5870.00,7.505577,25.01976,-0.000176,24.018105,-0.0078,1.373
5872.00,7.505201,25.01944,-0.000175,24.018330,-0.0078,1.373
5874.00,7.504707,25.02002,-0.000177,24.017663,-0.0078,1.374
5876.00,7.504040,25.02066,-0.000176,24.018107,-0.0078,1.373
5878.00,7.503957,25.02007,-0.000177,24.018261,-0.0078,1.373
5880.00,7.504730,25.01938,-0.000176,24.018109,-0.0078,1.373
5882.00,7.504569,25.01985,-0.000175,24.018332,-0.0078,1.373
5884.00,7.504906,25.02009,-0.000175,24.017424,-0.0077,1.373
5886.00,7.505840,25.02013,-0.000175,24.018265,-0.0078,1.373
5888.00,7.505460,25.01929,-0.000175,24.018319,-0.0077,1.374
5890.00,7.504116,25.01937,-0.000175,24.018011,-0.0078,1.373
5892.00,7.503735,25.01948,-0.000174,24.017629,-0.0078,1.373
5894.00,7.504498,25.01961,-0.000174,24.017803,-0.0078,1.373
5896.00,7.504910,25.01929,-0.000175,24.017922,-0.0078,1.373
5898.00,7.505242,25.01951,-0.000176,24.017777,-0.0077,1.374
5900.00,7.504990,25.01942,-0.000178,24.017527,-0.0077,1.374
5902.00,7.504939,25.01991,-0.000176,24.018064,-0.0078,1.373
5904.00,7.503964,25.01918,-0.000175,24.018069,-0.0078,1.373
5906.00,7.504407,25.01913,-0.000176,24.018310,-0.0078,1.373
5908.00,7.504550,25.01989,-0.000175,24.017388,-0.0078,1.373
5910.00,7.505019,25.01943,-0.000175,24.018359,-0.0078,1.373
5912.00,7.505210,25.01998,-0.000174,24.018890,-0.0078,1.373
5914.00,7.505017,25.01958,-0.000173,24.018794,-0.0078,1.373
5916.00,7.504576,25.02002,-0.000175,24.018711,-0.0077,1.373
5918.00,7.503486,25.02040,-0.000176,24.018584,-0.0078,1.373
5920.00,7.503553,25.02124,-0.000175,24.017674,-0.0078,1.373
5922.00,7.504308,25.02089,-0.000175,24.017989,-0.0078,1.373
5924.00,7.504923,25.02053,-0.000176,24.018000,-0.0078,1.373
5926.00,7.504570,25.02028,-0.000176,24.017895,-0.0078,1.373
5928.00,7.504584,25.02034,-0.000176,24.018124,-0.0078,1.373
5930.00,7.505669,25.02093,-0.000175,24.018619,-0.0078,1.373
5932.00,7.506550,25.02116,-0.000174,24.018593,-0.0078,1.373
5934.00,7.506349,25.02104,-0.000175,24.018229,-0.0077,1.373
5936.00,7.505667,25.02107,-0.000175,24.018276,-0.0078,1.373
5938.00,7.506595,25.02144,-0.000176,24.017975,-0.0078,1.373
5940.00,7.506763,25.02074,-0.000175,24.018285,-0.0077,1.373
5942.00,7.505763,25.02069,-0.000175,24.018136,-0.0078,1.374
5944.00,7.505194,25.02114,-0.000176,24.018298,-0.0078,1.373
5946.00,7.505058,25.02065,-0.000175,24.018628,-0.0078,1.373
5948.00,7.505368,25.02024,-0.000176,24.017875,-0.0078,1.373
5950.00,7.505027,25.01975,-0.000175,24.017728,-0.0078,1.373
5952.00,7.504631,25.02082,-0.000176,24.018557,-0.0078,1.374
5954.00,7.504131,25.02043,-0.000176,24.017667,-0.0078,1.373
5956.00,7.503667,25.01946,-0.000176,24.018129,-0.0078,1.372
5958.00,7.503561,25.02043,-0.000176,24.018497,-0.0078,1.374
5960.00,7.504011,25.02150,-0.000176,24.018116,-0.0078,1.373
5962.00,7.504679,25.02061,-0.000176,24.018283,-0.0078,1.373
5964.00,7.504593,25.02010,-0.000176,24.017774,-0.0078,1.373
5966.00,7.504147,25.02059,-0.000176,24.018076,-0.0078,1.373
5968.00,7.503737,25.02053,-0.000176,24.018058,-0.0078,1.373
5970.00,7.502723,25.02048,-0.000176,24.018735,-0.0078,1.373
5972.00,7.503369,25.02052,-0.000175,24.018020,-0.0077,1.373
5974.00,7.503460,25.02087,-0.000175,24.017944,-0.0078,1.373
5976.00,7.503821,25.02048,-0.000175,24.017808,-0.0078,1.372
5978.00,7.503300,25.02040,-0.000175,24.018316,-0.0078,1.373
5980.00,7.502605,25.02143,-0.000176,24.018327,-0.0078,1.374
5982.00,7.503037,25.02069,-0.000175,24.018080,-0.0078,1.373
5984.00,7.503047,25.02031,-0.000175,24.018682,-0.0077,1.373
5986.00,7.503798,25.02046,-0.000175,24.018136,-0.0077,1.373
5988.00,7.503358,25.02069,-0.000175,24.017266,-0.0077,1.373
5990.00,7.502826,25.02118,-0.000176,24.017656,-0.0077,1.373
5992.00,7.502270,25.02052,-0.000176,24.018060,-0.0078,1.373
5994.00,7.502549,25.02092,-0.000175,24.017997,-0.0078,1.373
5996.00,7.503079,25.02090,-0.000177,24.018299,-0.0078,1.374
5998.00,7.503184,25.02115,-0.000176,24.018225,-0.0078,1.374
6000.00,7.503965,25.02116,-0.000175,24.018241,-0.0078,1.373
6002.00,7.505238,25.02084,-0.000176,24.018135,-0.0078,1.373
@10,12.0000,24.0
6004.00,7.504400,25.02009,-0.000174,24.017565,-0.0078,1.374
6006.00,7.497922,25.02007,-0.000174,24.018241,-0.0077,1.372
6008.00,7.485951,25.02075,-0.000173,24.018642,-0.0078,1.372
6010.00,7.467125,25.02056,-0.000174,24.018492,-0.0078,1.372
6012.00,7.445025,25.01979,-0.000173,24.018473,-0.0078,1.373
6014.00,7.425132,25.02048,-0.000175,24.018367,-0.0077,1.373
6016.00,7.407996,25.01985,-0.000174,24.017955,-0.0077,1.373
6018.00,7.392505,25.01928,-0.000174,24.018136,-0.0077,1.374
6020.00,7.377693,25.01986,-0.000175,24.017612,-0.0078,1.375
6022.00,7.364012,25.02019,-0.000179,24.017966,-0.0078,1.375
6024.00,7.349386,25.01949,-0.000179,24.018330,-0.0078,1.375
6026.00,7.336879,25.01924,-0.000178,24.017079,-0.0078,1.374
6028.00,7.326738,25.02057,-0.000176,24.017736,-0.0078,1.374
6030.00,7.323193,25.02023,-0.000176,24.018615,-0.0078,1.375
6032.00,7.325427,25.02026,-0.000176,24.018120,-0.0078,1.375
6034.00,7.333856,25.02146,-0.000178,24.018162,-0.0077,1.375
6036.00,7.344949,25.02110,-0.000178,24.017768,-0.0077,1.375
6038.00,7.354676,25.02196,-0.000177,24.018446,-0.0077,1.375
6040.00,7.363491,25.02156,-0.000177,24.018667,-0.0078,1.374
6042.00,7.371673,25.02181,-0.000176,24.017660,-0.0077,1.374
6044.00,7.380327,25.02105,-0.000174,24.018198,-0.0078,1.374
6046.00,7.389299,25.02032,-0.000175,24.018421,-0.0078,1.373
6048.00,7.398368,25.02081,-0.000174,24.017950,-0.0077,1.373
6050.00,7.406921,25.02111,-0.000174,24.018350,-0.0078,1.374
6052.00,7.416610,25.02097,-0.000174,24.018555,-0.0078,1.374
6054.00,7.425323,25.02126,-0.000174,24.018203,-0.0078,1.373
6056.00,7.433329,25.02225,-0.000175,24.018212,-0.0077,1.374
6058.00,7.440166,25.02221,-0.000174,24.018600,-0.0078,1.373
6060.00,7.446341,25.02170,-0.000174,24.018403,-0.0077,1.373
6062.00,7.451925,25.02256,-0.000174,24.018348,-0.0078,1.373
6064.00,7.456797,25.02178,-0.000174,24.018593,-0.0078,1.373
6066.00,7.461302,25.02115,-0.000174,24.017904,-0.0078,1.374
6068.00,7.466061,25.02116,-0.000175,24.017350,-0.0078,1.373
6070.00,7.470413,25.02108,-0.000176,24.019106,-0.0078,1.374
6072.00,7.472964,25.02140,-0.000175,24.018060,-0.0078,1.374
6074.00,7.474992,25.02145,-0.000174,24.019262,-0.0077,1.374
6076.00,7.477261,25.02159,-0.000174,24.018771,-0.0078,1.374
6078.00,7.479396,25.02161,-0.000173,24.017957,-0.0077,1.374
6080.00,7.480504,25.02176,-0.000173,24.018379,-0.0078,1.373
6082.00,7.482074,25.02157,-0.000173,24.018555,-0.0078,1.373
6084.00,7.482261,25.02110,-0.000175,24.018704,-0.0078,1.373
6086.00,7.483297,25.02134,-0.000175,24.018405,-0.0077,1.374
6088.00,7.484788,25.02137,-0.000175,24.018156,-0.0078,1.374
6090.00,7.486163,25.02110,-0.000175,24.018869,-0.0077,1.373
6092.00,7.487152,25.02065,-0.000174,24.018475,-0.0077,1.373
6094.00,7.487637,25.02084,-0.000174,24.018486,-0.0078,1.374
6096.00,7.488173,25.02107,-0.000175,24.018771,-0.0077,1.373
6098.00,7.489051,25.02109,-0.000175,24.018426,-0.0078,1.373
6100.00,7.489947,25.02094,-0.000174,24.017647,-0.0078,1.373
6102.00,7.490125,25.02117,-0.000174,24.018124,-0.0077,1.374
6104.00,7.490881,25.02149,-0.000174,24.018028,-0.0077,1.373
6106.00,7.490761,25.02102,-0.000175,24.017373,-0.0078,1.374
6108.00,7.491618,25.02165,-0.000176,24.018218,-0.0078,1.374
6110.00,7.491612,25.02145,-0.000175,24.018441,-0.0078,1.373
6112.00,7.491878,25.02184,-0.000174,24.018234,-0.0078,1.373
6114.00,7.492518,25.02252,-0.000175,24.018013,-0.0078,1.373
6116.00,7.493508,25.02207,-0.000176,24.018236,-0.0078,1.374
6118.00,7.494624,25.02087,-0.000176,24.018343,-0.0078,1.373
6120.00,7.493985,25.02084,-0.000174,24.018749,-0.0078,1.373
6122.00,7.494090,25.02058,-0.000175,24.018327,-0.0078,1.374
6124.00,7.494896,25.02038,-0.000175,24.018524,-0.0077,1.374
6126.00,7.495181,25.02024,-0.000176,24.018267,-0.0077,1.373
6128.00,7.495743,25.02031,-0.000175,24.017801,-0.0078,1.373
6130.00,7.496956,25.02060,-0.000175,24.018229,-0.0078,1.374
6132.00,7.497684,25.02067,-0.000175,24.018544,-0.0078,1.374
6134.00,7.498166,25.01943,-0.000175,24.017728,-0.0078,1.373
6136.00,7.497879,25.01946,-0.000175,24.018318,-0.0078,1.373
6138.00,7.498052,25.01990,-0.000174,24.018542,-0.0078,1.373
6140.00,7.498306,25.02060,-0.000174,24.017708,-0.0078,1.374
6142.00,7.499277,25.02070,-0.000175,24.017767,-0.0078,1.374
6144.00,7.499667,25.02073,-0.000176,24.018443,-0.0078,1.374
6146.00,7.498918,25.02035,-0.000176,24.018718,-0.0078,1.373
6148.00,7.498700,25.02006,-0.000175,24.018736,-0.0078,1.374
6150.00,7.498919,25.02039,-0.000175,24.018388,-0.0078,1.374
6152.00,7.499386,25.02040,-0.000173,24.018314,-0.0078,1.373
6154.00,7.499539,25.02003,-0.000174,24.018776,-0.0078,1.373
6156.00,7.500053,25.02001,-0.000175,24.018678,-0.0077,1.373
6158.00,7.499984,25.01988,-0.000175,24.017868,-0.0078,1.374
6160.00,7.499818,25.02020,-0.000174,24.017710,-0.0078,1.374
6162.00,7.499632,25.02037,-0.000176,24.018894,-0.0078,1.373
6164.00,7.499392,25.02006,-0.000175,24.018029,-0.0078,1.374
6166.00,7.500043,25.02035,-0.000174,24.017768,-0.0078,1.373
6168.00,7.500203,25.02056,-0.000175,24.018180,-0.0078,1.374
6170.00,7.500362,25.02002,-0.000175,24.017919,-0.0078,1.373
6172.00,7.499117,25.02036,-0.000175,24.019045,-0.0078,1.374
6174.00,7.498912,25.02029,-0.000175,24.018136,-0.0078,1.374
6176.00,7.499185,25.01966,-0.000175,24.017808,-0.0078,1.374
6178.00,7.500080,25.01952,-0.000174,24.018080,-0.0078,1.373
6180.00,7.500440,25.01961,-0.000174,24.018356,-0.0077,1.374
6182.00,7.500693,25.01966,-0.000175,24.017989,-0.0077,1.374
6184.00,7.501448,25.02000,-0.000175,24.018490,-0.0077,1.374
6186.00,7.500702,25.01973,-0.000174,24.018182,-0.0077,1.374
6188.00,7.500255,25.02062,-0.000175,24.018492,-0.0078,1.374
6190.00,7.501016,25.02020,-0.000175,24.018160,-0.0078,1.373
6192.00,7.500284,25.02053,-0.000175,24.018312,-0.0077,1.374
6194.00,7.500071,25.02075,-0.000176,24.018173,-0.0077,1.374
6196.00,7.500465,25.02023,-0.000176,24.018495,-0.0078,1.373
6198.00,7.499886,25.02000,-0.000174,24.018203,-0.0078,1.374
6200.00,7.500197,25.01957,-0.000175,24.018040,-0.0078,1.374
6202.00,7.500147,25.01941,-0.000175,24.018038,-0.0078,1.374
6204.00,7.499579,25.01959,-0.000175,24.017890,-0.0078,1.373
6206.00,7.499381,25.01943,-0.000175,24.017926,-0.0078,1.373
6208.00,7.499779,25.01925,-0.000174,24.017743,-0.0078,1.373
6210.00,7.499855,25.01932,-0.000175,24.018049,-0.0078,1.374
6212.00,7.499687,25.02002,-0.000175,24.018066,-0.0078,1.373
6214.00,7.499948,25.01944,-0.000175,24.017415,-0.0078,1.374
6216.00,7.499425,25.02008,-0.000175,24.017788,-0.0078,1.373
6218.00,7.498880,25.01965,-0.000175,24.017808,-0.0078,1.374
6220.00,7.498937,25.01908,-0.000175,24.018062,-0.0078,1.374
6222.00,7.499394,25.01909,-0.000175,24.018176,-0.0078,1.374
6224.00,7.499830,25.01899,-0.000175,24.018396,-0.0077,1.374
6226.00,7.499430,25.01949,-0.000174,24.019008,-0.0078,1.374
6228.00,7.499842,25.01981,-0.000175,24.018053,-0.0078,1.374
6230.00,7.500514,25.01996,-0.000175,24.018499,-0.0078,1.373
6232.00,7.501063,25.01928,-0.000176,24.018051,-0.0078,1.374
6234.00,7.500807,25.01971,-0.000175,24.018183,-0.0078,1.374
6236.00,7.500364,25.01962,-0.000176,24.017814,-0.0078,1.373
6238.00,7.500850,25.02023,-0.000175,24.018236,-0.0078,1.373
6240.00,7.500820,25.02033,-0.000175,24.018098,-0.0078,1.374
6242.00,7.500282,25.02002,-0.000175,24.017966,-0.0078,1.374
6244.00,7.500261,25.02023,-0.000176,24.018020,-0.0078,1.374
6246.00,7.500426,25.02049,-0.000176,24.018419,-0.0078,1.374
6248.00,7.500287,25.02062,-0.000176,24.018091,-0.0078,1.374
6250.00,7.500091,25.02139,-0.000176,24.018033,-0.0078,1.374
6252.00,7.499896,25.02128,-0.000175,24.017515,-0.0078,1.373
6254.00,7.500240,25.02063,-0.000176,24.017864,-0.0078,1.373
6256.00,7.500059,25.02103,-0.000175,24.018093,-0.0078,1.374
6258.00,7.499687,25.02047,-0.000174,24.018127,-0.0078,1.373
6260.00,7.498700,25.02078,-0.000176,24.018925,-0.0078,1.373
6262.00,7.498036,25.02077,-0.000176,24.018434,-0.0078,1.374
6264.00,7.498100,25.02052,-0.000175,24.019188,-0.0078,1.374
6266.00,7.498911,25.02085,-0.000175,24.018430,-0.0078,1.374
6268.00,7.499792,25.02077,-0.000175,24.017708,-0.0078,1.374
6270.00,7.499930,25.02123,-0.000176,24.016659,-0.0078,1.374
6272.00,7.500055,25.02044,-0.000175,24.017768,-0.0078,1.374
6274.00,7.499402,25.02027,-0.000175,24.017681,-0.0078,1.374
6276.00,7.499427,25.02018,-0.000176,24.017777,-0.0078,1.374
6278.00,7.499395,25.02036,-0.000176,24.017843,-0.0078,1.374
6280.00,7.499838,25.02065,-0.000176,24.018483,-0.0078,1.374
6282.00,7.499383,25.02122,-0.000175,24.018156,-0.0078,1.374
6284.00,7.499209,25.02187,-0.000175,24.018223,-0.0078,1.375
6286.00,7.499327,25.02194,-0.000176,24.017922,-0.0078,1.374
6288.00,7.499501,25.02153,-0.000175,24.018047,-0.0078,1.374
6290.00,7.499866,25.02190,-0.000174,24.018347,-0.0077,1.374
6292.00,7.499611,25.02107,-0.000175,24.017991,-0.0078,1.374
6294.00,7.499726,25.02135,-0.000175,24.018091,-0.0078,1.373
6296.00,7.500172,25.02160,-0.000175,24.018327,-0.0078,1.374
6298.00,7.500559,25.02119,-0.000174,24.017594,-0.0078,1.374
6300.00,7.500378,25.02061,-0.000174,24.017536,-0.0078,1.373
6302.00,7.499467,25.02080,-0.000175,24.018564,-0.0078,1.374
6304.00,7.499538,25.02127,-0.000175,24.018624,-0.0078,1.374
6306.00,7.500413,25.02091,-0.000176,24.018109,-0.0078,1.374
6308.00,7.501151,25.02028,-0.000175,24.017988,-0.0078,1.373
6310.00,7.500263,25.02062,-0.000175,24.018780,-0.0078,1.374
6312.00,7.499518,25.02131,-0.000174,24.018446,-0.0078,1.374
6314.00,7.499120,25.02118,-0.000176,24.017761,-0.0077,1.374
6316.00,7.499057,25.01951,-0.000175,24.017756,-0.0078,1.374
6318.00,7.499068,25.02039,-0.000176,24.017917,-0.0077,1.374
6320.00,7.499142,25.02067,-0.000175,24.018619,-0.0077,1.373
6322.00,7.498635,25.02070,-0.000174,24.018508,-0.0078,1.374
6324.00,7.498258,25.02060,-0.000174,24.018365,-0.0078,1.374
6326.00,7.498080,25.02080,-0.000174,24.017955,-0.0078,1.374
6328.00,7.498510,25.02068,-0.000174,24.018223,-0.0078,1.373
6330.00,7.499229,25.02082,-0.000176,24.018086,-0.0078,1.374
6332.00,7.498606,25.02082,-0.000176,24.017689,-0.0078,1.374
6334.00,7.498040,25.02082,-0.000175,24.017743,-0.0078,1.374
6336.00,7.497636,25.02088,-0.000175,24.017792,-0.0078,1.374
6338.00,7.497999,25.02065,-0.000175,24.018345,-0.0078,1.374
6340.00,7.498422,25.02135,-0.000175,24.018403,-0.0078,1.374
6342.00,7.498989,25.02076,-0.000176,24.017895,-0.0078,1.374
6344.00,7.498758,25.02077,-0.000176,24.017799,-0.0078,1.374
6346.00,7.498946,25.02056,-0.000175,24.017915,-0.0078,1.374
6348.00,7.499296,25.02089,-0.000174,24.018399,-0.0078,1.373
6350.00,7.499255,25.02054,-0.000174,24.018379,-0.0078,1.373
6352.00,7.498916,25.02019,-0.000175,24.018086,-0.0077,1.374
6354.00,7.498492,25.02016,-0.000175,24.018104,-0.0078,1.374
6356.00,7.498958,25.02012,-0.000176,24.018289,-0.0078,1.374
6358.00,7.499116,25.02016,-0.000175,24.017484,-0.0077,1.374
6360.00,7.498878,25.01987,-0.000176,24.018327,-0.0078,1.374
6362.00,7.499851,25.01978,-0.000176,24.018252,-0.0078,1.374
6364.00,7.499568,25.01951,-0.000176,24.018330,-0.0078,1.374
6366.00,7.499300,25.01986,-0.000176,24.017792,-0.0078,1.374
6368.00,7.498079,25.01979,-0.000175,24.017770,-0.0078,1.374
6370.00,7.496297,25.01993,-0.000175,24.017941,-0.0078,1.374
6372.00,7.496443,25.02022,-0.000174,24.017408,-0.0078,1.374
6374.00,7.497612,25.02007,-0.000174,24.017558,-0.0078,1.374
6376.00,7.496694,25.01990,-0.000175,24.018207,-0.0078,1.374
6378.00,7.497033,25.01974,-0.000176,24.017328,-0.0078,1.375
6380.00,7.497309,25.01984,-0.000175,24.018332,-0.0078,1.374
6382.00,7.496815,25.02041,-0.000174,24.017970,-0.0078,1.374
6384.00,7.496872,25.01989,-0.000175,24.018080,-0.0078,1.373
6386.00,7.495928,25.01907,-0.000176,24.017556,-0.0078,1.374
6388.00,7.496736,25.01965,-0.000175,24.017580,-0.0078,1.374
6390.00,7.497291,25.01923,-0.000174,24.017660,-0.0078,1.374
6392.00,7.496913,25.01883,-0.000175,24.017808,-0.0078,1.374
6394.00,7.496472,25.01989,-0.000177,24.018203,-0.0078,1.375
6396.00,7.496872,25.01998,-0.000178,24.017471,-0.0078,1.375
6398.00,7.497231,25.02033,-0.000176,24.017522,-0.0078,1.373
6400.00,7.496660,25.01993,-0.000176,24.017598,-0.0078,1.374
6402.00,7.496068,25.01935,-0.000176,24.018356,-0.0078,1.374
6404.00,7.496674,25.01981,-0.000175,24.017620,-0.0078,1.374
6406.00,7.497320,25.01927,-0.000175,24.017937,-0.0078,1.374
6408.00,7.496890,25.01976,-0.000175,24.017513,-0.0078,1.374
6410.00,7.496733,25.01968,-0.000175,24.017487,-0.0078,1.374
6412.00,7.496431,25.01975,-0.000176,24.018368,-0.0078,1.374
6414.00,7.496834,25.02008,-0.000175,24.018332,-0.0078,1.374
6416.00,7.497491,25.02001,-0.000176,24.017861,-0.0078,1.374
6418.00,7.497250,25.01992,-0.000175,24.017748,-0.0078,1.374
6420.00,7.497597,25.01984,-0.000176,24.018006,-0.0078,1.374
6422.00,7.497838,25.01976,-0.000175,24.017708,-0.0078,1.374
6424.00,7.497493,25.01968,-0.000176,24.017747,-0.0078,1.374
6426.00,7.497039,25.02024,-0.000176,24.017970,-0.0078,1.374
6428.00,7.497099,25.02005,-0.000176,24.018187,-0.0078,1.375
6430.00,7.497605,25.02047,-0.000176,24.018321,-0.0078,1.374
6432.00,7.497953,25.01962,-0.000175,24.018800,-0.0078,1.374
6434.00,7.497793,25.02000,-0.000176,24.018089,-0.0078,1.374
6436.00,7.498567,25.01959,-0.000175,24.018309,-0.0078,1.374
6438.00,7.498608,25.02058,-0.000175,24.017841,-0.0078,1.374
6440.00,7.497931,25.02036,-0.000175,24.018156,-0.0078,1.374
6442.00,7.497249,25.02033,-0.000176,24.017895,-0.0078,1.375
6444.00,7.497095,25.02061,-0.000176,24.018096,-0.0078,1.374
6446.00,7.496725,25.02085,-0.000175,24.017895,-0.0078,1.374
6448.00,7.496840,25.02195,-0.000174,24.017848,-0.0078,1.374
6450.00,7.496080,25.02197,-0.000175,24.017596,-0.0078,1.374
6452.00,7.495873,25.02162,-0.000175,24.018105,-0.0078,1.374
6454.00,7.496356,25.02202,-0.000176,24.018696,-0.0077,1.374
6456.00,7.496172,25.02189,-0.000175,24.017745,-0.0078,1.374
6458.00,7.495522,25.02202,-0.000175,24.017621,-0.0077,1.374
6460.00,7.496148,25.02194,-0.000176,24.018142,-0.0078,1.374
6462.00,7.497457,25.02204,-0.000175,24.017819,-0.0078,1.374
6464.00,7.496757,25.02220,-0.000175,24.017090,-0.0078,1.374
6466.00,7.497039,25.02178,-0.000176,24.017656,-0.0078,1.374
6468.00,7.496555,25.02191,-0.000175,24.018138,-0.0078,1.374
6470.00,7.496751,25.02120,-0.000176,24.017732,-0.0078,1.374
6472.00,7.498028,25.02160,-0.000175,24.017917,-0.0078,1.374
6474.00,7.497860,25.02187,-0.000175,24.018649,-0.0078,1.374
6476.00,7.497618,25.02225,-0.000175,24.018220,-0.0078,1.374
6478.00,7.498059,25.02204,-0.000175,24.018539,-0.0078,1.374
6480.00,7.498517,25.02196,-0.000175,24.018203,-0.0077,1.374
6482.00,7.499469,25.02198,-0.000175,24.017752,-0.0078,1.374
6484.00,7.499253,25.02237,-0.000175,24.018069,-0.0078,1.374
6486.00,7.498310,25.02239,-0.000175,24.018011,-0.0078,1.374
6488.00,7.496777,25.02214,-0.000175,24.018049,-0.0078,1.374
6490.00,7.496446,25.02237,-0.000174,24.018154,-0.0078,1.374
6492.00,7.496544,25.02237,-0.000174,24.018599,-0.0078,1.374
6494.00,7.496867,25.02226,-0.000174,24.018087,-0.0078,1.374
6496.00,7.497504,25.02258,-0.000173,24.018162,-0.0077,1.374
6498.00,7.498301,25.02209,-0.000175,24.018020,-0.0078,1.373
6500.00,7.497347,25.02161,-0.000174,24.018428,-0.0078,1.374
6502.00,7.497481,25.02134,-0.000174,24.017852,-0.0078,1.374
6504.00,7.497586,25.02088,-0.000174,24.018419,-0.0078,1.374
6506.00,7.497303,25.02058,-0.000174,24.018956,-0.0078,1.374
6508.00,7.497125,25.02132,-0.000175,24.018528,-0.0078,1.374
6510.00,7.497266,25.02213,-0.000175,24.018303,-0.0077,1.374
6512.00,7.497106,25.02205,-0.000174,24.018406,-0.0078,1.374
6514.00,7.497005,25.02216,-0.000175,24.018086,-0.0077,1.374
6516.00,7.496620,25.02129,-0.000177,24.018140,-0.0077,1.374
6518.00,7.496779,25.02163,-0.000175,24.017649,-0.0078,1.374
6520.00,7.495427,25.02159,-0.000175,24.018087,-0.0078,1.374
6522.00,7.495394,25.02105,-0.000175,24.018087,-0.0078,1.374
6524.00,7.496482,25.02054,-0.000175,24.017757,-0.0078,1.374
6526.00,7.496591,25.02134,-0.000176,24.018327,-0.0078,1.374
6528.00,7.496069,25.02181,-0.000176,24.018508,-0.0078,1.374
6530.00,7.495798,25.02198,-0.000175,24.018227,-0.0078,1.374
6532.00,7.495900,25.02135,-0.000174,24.018396,-0.0077,1.374
6534.00,7.496081,25.02184,-0.000174,24.018403,-0.0077,1.373
6536.00,7.495530,25.02183,-0.000174,24.017964,-0.0078,1.374
6538.00,7.494952,25.02219,-0.000175,24.018212,-0.0078,1.374
6540.00,7.496187,25.02242,-0.000175,24.018624,-0.0078,1.374
6542.00,7.495279,25.02130,-0.000175,24.017823,-0.0078,1.373
6544.00,7.494346,25.02084,-0.000175,24.017815,-0.0078,1.373
6546.00,7.494776,25.02141,-0.000176,24.018542,-0.0077,1.373
6548.00,7.494903,25.02108,-0.000174,24.018626,-0.0077,1.373
6550.00,7.494360,25.02153,-0.000176,24.017870,-0.0078,1.374
6552.00,7.494876,25.02126,-0.000175,24.018354,-0.0077,1.374
6554.00,7.495584,25.02104,-0.000175,24.018887,-0.0078,1.374
6556.00,7.495429,25.02157,-0.000175,24.018145,-0.0078,1.374
6558.00,7.495940,25.02223,-0.000175,24.017788,-0.0078,1.374
6560.00,7.495066,25.02153,-0.000174,24.018615,-0.0078,1.374
6562.00,7.494851,25.02125,-0.000175,24.018452,-0.0078,1.374
6564.00,7.495401,25.02113,-0.000175,24.018907,-0.0078,1.374
6566.00,7.495880,25.02132,-0.000176,24.018104,-0.0078,1.374
6568.00,7.496126,25.02173,-0.000175,24.018053,-0.0078,1.373
6570.00,7.496234,25.02198,-0.000176,24.018089,-0.0078,1.374
6572.00,7.495794,25.02158,-0.000176,24.018508,-0.0078,1.374
6574.00,7.495326,25.02249,-0.000175,24.017937,-0.0078,1.374
6576.00,7.494861,25.02231,-0.000175,24.018071,-0.0078,1.373
6578.00,7.495023,25.02225,-0.000175,24.018312,-0.0078,1.373
6580.00,7.494624,25.02163,-0.000175,24.017634,-0.0078,1.374
6582.00,7.494712,25.02080,-0.000174,24.017565,-0.0078,1.374
6584.00,7.494864,25.02148,-0.000175,24.018619,-0.0077,1.375
6586.00,7.494889,25.02103,-0.000175,24.018573,-0.0077,1.374
6588.00,7.494663,25.02027,-0.000176,24.017592,-0.0078,1.373
6590.00,7.494763,25.02031,-0.000176,24.017924,-0.0078,1.374
6592.00,7.494740,25.02084,-0.000175,24.018261,-0.0078,1.373
6594.00,7.495382,25.02105,-0.000174,24.017819,-0.0078,1.373
6596.00,7.496454,25.02100,-0.000174,24.018586,-0.0078,1.374
6598.00,7.497531,25.02121,-0.000174,24.018385,-0.0078,1.374
6600.00,7.496970,25.02180,-0.000175,24.018185,-0.0078,1.373
6602.00,7.495993,25.02095,-0.000175,24.018006,-0.0078,1.374
@11,12.0000,24.0
6604.00,7.494983,25.02064,-0.000175,24.017776,-0.0078,1.374
6606.00,7.489372,25.02075,-0.000175,24.018426,-0.0078,1.374
6608.00,7.478836,25.02091,-0.000175,24.018167,-0.0078,1.373
6610.00,7.463467,25.02202,-0.000173,24.018452,-0.0077,1.372
6612.00,7.444222,25.02124,-0.000172,24.017540,-0.0078,1.372
6614.00,7.426642,25.02086,-0.000173,24.017964,-0.0078,1.373
6616.00,7.412088,25.02109,-0.000176,24.018185,-0.0078,1.374
6618.00,7.398501,25.02112,-0.000176,24.018689,-0.0078,1.374
6620.00,7.386057,25.02243,-0.000176,24.017442,-0.0078,1.375
6622.00,7.373803,25.02133,-0.000177,24.017823,-0.0078,1.375
6624.00,7.362433,25.02147,-0.000177,24.018174,-0.0078,1.375
6626.00,7.352422,25.02165,-0.000176,24.018854,-0.0077,1.375
6628.00,7.343760,25.02112,-0.000176,24.018562,-0.0078,1.375
6630.00,7.340986,25.02167,-0.000176,24.017679,-0.0078,1.375
6632.00,7.343626,25.02154,-0.000177,24.017975,-0.0078,1.375
6634.00,7.352114,25.02189,-0.000177,24.017955,-0.0077,1.375
6636.00,7.363107,25.02212,-0.000176,24.018807,-0.0078,1.375
6638.00,7.372907,25.02167,-0.000176,24.017803,-0.0077,1.375
6640.00,7.381347,25.02253,-0.000175,24.018096,-0.0078,1.375
6642.00,7.387457,25.02228,-0.000175,24.018015,-0.0078,1.374
6644.00,7.394368,25.02246,-0.000175,24.018515,-0.0078,1.373
6646.00,7.402588,25.02239,-0.000175,24.017676,-0.0078,1.373
6648.00,7.410029,25.02261,-0.000175,24.017897,-0.0078,1.374
6650.00,7.418094,25.02264,-0.000174,24.017645,-0.0078,1.374
6652.00,7.425873,25.02293,-0.000175,24.018615,-0.0078,1.374
6654.00,7.432939,25.02281,-0.000175,24.018357,-0.0077,1.374
6656.00,7.440148,25.02202,-0.000175,24.018084,-0.0078,1.374
6658.00,7.447285,25.02242,-0.000174,24.018403,-0.0078,1.374
6660.00,7.452459,25.02265,-0.000174,24.017902,-0.0078,1.374
6662.00,7.456901,25.02274,-0.000174,24.018348,-0.0078,1.374
6664.00,7.461657,25.02230,-0.000174,24.017890,-0.0078,1.374
6666.00,7.466043,25.02278,-0.000176,24.018330,-0.0077,1.374
6668.00,7.469946,25.02254,-0.000175,24.018281,-0.0077,1.373
6670.00,7.472520,25.02268,-0.000174,24.018071,-0.0078,1.373
6672.00,7.474802,25.02205,-0.000175,24.018182,-0.0078,1.373
6674.00,7.477035,25.02247,-0.000174,24.017823,-0.0078,1.374
6676.00,7.479059,25.02237,-0.000174,24.018595,-0.0078,1.374
6678.00,7.480426,25.02222,-0.000174,24.017665,-0.0078,1.374
6680.00,7.481822,25.02275,-0.000173,24.017986,-0.0078,1.374
6682.00,7.483357,25.02300,-0.000175,24.018058,-0.0078,1.374
6684.00,7.484091,25.02175,-0.000175,24.018332,-0.0077,1.374
6686.00,7.483982,25.02168,-0.000176,24.018100,-0.0078,1.374
6688.00,7.483903,25.02233,-0.000175,24.018506,-0.0078,1.374
6690.00,7.483869,25.02269,-0.000176,24.018211,-0.0078,1.374
6692.00,7.483894,25.02149,-0.000175,24.017783,-0.0078,1.374
6694.00,7.484346,25.02118,-0.000174,24.017993,-0.0078,1.374
6696.00,7.484027,25.02131,-0.000174,24.017922,-0.0078,1.374
6698.00,7.483602,25.02096,-0.000174,24.017826,-0.0078,1.374
6700.00,7.484061,25.02167,-0.000175,24.018390,-0.0078,1.374
6702.00,7.483906,25.02108,-0.000175,24.017951,-0.0077,1.374
6704.00,7.483955,25.02062,-0.000174,24.018096,-0.0078,1.373
6706.00,7.484352,25.02107,-0.000174,24.017991,-0.0078,1.374
6708.00,7.485401,25.02071,-0.000176,24.018280,-0.0078,1.374
6710.00,7.486329,25.02093,-0.000175,24.018035,-0.0078,1.374
6712.00,7.487413,25.02103,-0.000174,24.017736,-0.0078,1.374
6714.00,7.487737,25.02087,-0.000174,24.018058,-0.0078,1.374
6716.00,7.487711,25.02126,-0.000175,24.018461,-0.0078,1.374
6718.00,7.487283,25.02113,-0.000175,24.017681,-0.0078,1.374
6720.00,7.487061,25.02158,-0.000176,24.018093,-0.0077,1.374
6722.00,7.487170,25.02164,-0.000175,24.018490,-0.0077,1.374
6724.00,7.488310,25.02130,-0.000175,24.018231,-0.0078,1.374
6726.00,7.488531,25.02152,-0.000174,24.018243,-0.0078,1.373
6728.00,7.489419,25.02170,-0.000175,24.018220,-0.0078,1.374
6730.00,7.489791,25.02112,-0.000176,24.018379,-0.0078,1.375
6732.00,7.489645,25.02174,-0.000176,24.017968,-0.0078,1.374
6734.00,7.488139,25.02182,-0.000176,24.018240,-0.0078,1.374
6736.00,7.488502,25.02148,-0.000176,24.017913,-0.0078,1.374
6738.00,7.487995,25.02085,-0.000176,24.018154,-0.0078,1.374
6740.00,7.488548,25.02057,-0.000175,24.018454,-0.0078,1.374
6742.00,7.489017,25.02130,-0.000175,24.018165,-0.0078,1.374
6744.00,7.489581,25.02127,-0.000175,24.017973,-0.0078,1.374
6746.00,7.489505,25.02094,-0.000176,24.017518,-0.0077,1.375
6748.00,7.489119,25.02102,-0.000175,24.018339,-0.0077,1.374
6750.00,7.488656,25.02071,-0.000175,24.017924,-0.0078,1.373
6752.00,7.489673,25.02087,-0.000175,24.017612,-0.0078,1.374
6754.00,7.490135,25.02152,-0.000176,24.018348,-0.0078,1.374
6756.00,7.490534,25.02087,-0.000176,24.018405,-0.0078,1.375
6758.00,7.491758,25.02132,-0.000175,24.018055,-0.0078,1.375
6760.00,7.492562,25.02194,-0.000175,24.018145,-0.0078,1.375
6762.00,7.492269,25.02115,-0.000176,24.018609,-0.0078,1.375
6764.00,7.493185,25.02152,-0.000177,24.018356,-0.0078,1.375
6766.00,7.494156,25.02267,-0.000177,24.018776,-0.0078,1.375
6768.00,7.493949,25.02196,-0.000175,24.018281,-0.0078,1.374
6770.00,7.492821,25.02196,-0.000175,24.017625,-0.0078,1.374
6772.00,7.492918,25.02269,-0.000174,24.017971,-0.0078,1.374
6774.00,7.493176,25.02223,-0.000174,24.018107,-0.0078,1.374
6776.00,7.493262,25.02247,-0.000174,24.017888,-0.0077,1.375
6778.00,7.492880,25.02242,-0.000174,24.018444,-0.0078,1.374
6780.00,7.493532,25.02218,-0.000175,24.017890,-0.0078,1.374
6782.00,7.493496,25.02276,-0.000175,24.018843,-0.0077,1.375
6784.00,7.493130,25.02279,-0.000176,24.017866,-0.0078,1.375
6786.00,7.493319,25.02275,-0.000176,24.018301,-0.0078,1.374
6788.00,7.493260,25.02191,-0.000175,24.018044,-0.0078,1.374
6790.00,7.492389,25.02274,-0.000175,24.017928,-0.0078,1.375
6792.00,7.492402,25.02296,-0.000176,24.017719,-0.0078,1.375
6794.00,7.492368,25.02256,-0.000176,24.017393,-0.0078,1.375
6796.00,7.492250,25.02283,-0.000177,24.018334,-0.0078,1.375
6798.00,7.492966,25.02236,-0.000175,24.018249,-0.0078,1.374
6800.00,7.493510,25.02307,-0.000175,24.018452,-0.0078,1.374
6802.00,7.493095,25.02349,-0.000174,24.018680,-0.0077,1.375
6804.00,7.493449,25.02292,-0.000175,24.017578,-0.0077,1.375
6806.00,7.493642,25.02264,-0.000177,24.017701,-0.0078,1.375
6808.00,7.493609,25.02252,-0.000176,24.017634,-0.0078,1.374
6810.00,7.494282,25.02239,-0.000176,24.017698,-0.0078,1.374
6812.00,7.494743,25.02217,-0.000176,24.017988,-0.0078,1.375
6814.00,7.494048,25.02207,-0.000176,24.018211,-0.0078,1.375
6816.00,7.492930,25.02228,-0.000174,24.017455,-0.0077,1.375
6818.00,7.492280,25.02172,-0.000176,24.018383,-0.0078,1.375
6820.00,7.492457,25.02170,-0.000175,24.017578,-0.0078,1.374
6822.00,7.492280,25.02229,-0.000175,24.018145,-0.0078,1.375
6824.00,7.493698,25.02187,-0.000177,24.018269,-0.0078,1.375
6826.00,7.493104,25.02228,-0.000176,24.018057,-0.0078,1.374
6828.00,7.492714,25.02247,-0.000176,24.018847,-0.0078,1.374
6830.00,7.493479,25.02200,-0.000175,24.017854,-0.0078,1.375
6832.00,7.493421,25.02301,-0.000175,24.018044,-0.0078,1.374
6834.00,7.493382,25.02291,-0.000177,24.018202,-0.0078,1.375
6836.00,7.493488,25.02178,-0.000177,24.018307,-0.0078,1.375
6838.00,7.493260,25.02274,-0.000177,24.018437,-0.0078,1.375
6840.00,7.492392,25.02216,-0.000176,24.017931,-0.0078,1.375
6842.00,7.491714,25.02215,-0.000176,24.017826,-0.0078,1.375
6844.00,7.491389,25.02277,-0.000176,24.018189,-0.0078,1.374
6846.00,7.491500,25.02204,-0.000175,24.017855,-0.0078,1.374
6848.00,7.492024,25.02179,-0.000175,24.018638,-0.0078,1.375
6850.00,7.492125,25.02209,-0.000175,24.018115,-0.0078,1.376
6852.00,7.491821,25.02195,-0.000176,24.017980,-0.0077,1.376
6854.00,7.492643,25.02276,-0.000176,24.017832,-0.0078,1.375
6856.00,7.492818,25.02198,-0.000175,24.017094,-0.0078,1.374
6858.00,7.492814,25.02208,-0.000175,24.017772,-0.0078,1.375
6860.00,7.492912,25.02174,-0.000175,24.018457,-0.0078,1.375
6862.00,7.493110,25.02171,-0.000176,24.018439,-0.0078,1.375
6864.00,7.493760,25.02183,-0.000176,24.018729,-0.0078,1.375
6866.00,7.494411,25.02123,-0.000175,24.018546,-0.0078,1.375
6868.00,7.494483,25.02171,-0.000176,24.017942,-0.0078,1.375
6870.00,7.494249,25.02214,-0.000176,24.017186,-0.0078,1.375
6872.00,7.493987,25.02153,-0.000175,24.017197,-0.0078,1.375
6874.00,7.494147,25.02117,-0.000176,24.018386,-0.0078,1.375
6876.00,7.492835,25.02137,-0.000175,24.017678,-0.0078,1.374
6878.00,7.492541,25.02158,-0.000175,24.017877,-0.0078,1.375
6880.00,7.493016,25.02180,-0.000176,24.018588,-0.0077,1.375
6882.00,7.493213,25.02061,-0.000176,24.018499,-0.0078,1.374
6884.00,7.492351,25.02136,-0.000175,24.017112,-0.0078,1.374
6886.00,7.492702,25.02199,-0.000176,24.017761,-0.0078,1.376
6888.00,7.492917,25.02181,-0.000175,24.018365,-0.0078,1.375
6890.00,7.493023,25.02145,-0.000175,24.018419,-0.0078,1.375
6892.00,7.492250,25.02129,-0.000176,24.018861,-0.0078,1.375
6894.00,7.491400,25.02161,-0.000176,24.018018,-0.0078,1.375
6896.00,7.491755,25.02215,-0.000177,24.018515,-0.0077,1.374
6898.00,7.492125,25.02229,-0.000176,24.018241,-0.0077,1.375
6900.00,7.492078,25.02173,-0.000175,24.018461,-0.0078,1.374
6902.00,7.490872,25.02152,-0.000174,24.017834,-0.0078,1.375
6904.00,7.490511,25.02138,-0.000175,24.018541,-0.0078,1.376
6906.00,7.491038,25.02197,-0.000176,24.018637,-0.0078,1.375
6908.00,7.492082,25.02175,-0.000175,24.017774,-0.0078,1.375
6910.00,7.492110,25.02095,-0.000175,24.018133,-0.0078,1.375
6912.00,7.492506,25.02064,-0.000176,24.018932,-0.0077,1.375
6914.00,7.491643,25.02129,-0.000175,24.018037,-0.0077,1.375
6916.00,7.490981,25.02143,-0.000175,24.018220,-0.0078,1.375
6918.00,7.491218,25.02126,-0.000175,24.017908,-0.0077,1.375
6920.00,7.492035,25.02085,-0.000176,24.018044,-0.0078,1.375
6922.00,7.492066,25.02068,-0.000176,24.018432,-0.0078,1.375
6924.00,7.492648,25.02175,-0.000176,24.018604,-0.0078,1.375
6926.00,7.492499,25.02150,-0.000175,24.018611,-0.0078,1.375
6928.00,7.491906,25.02176,-0.000175,24.018528,-0.0078,1.375
6930.00,7.492366,25.02061,-0.000176,24.018087,-0.0078,1.375
6932.00,7.492232,25.02087,-0.000176,24.017573,-0.0078,1.375
6934.00,7.491275,25.02096,-0.000176,24.018004,-0.0078,1.375
6936.00,7.490987,25.02090,-0.000176,24.017805,-0.0078,1.375
6938.00,7.491168,25.02112,-0.000177,24.017774,-0.0078,1.375
6940.00,7.491411,25.02151,-0.000176,24.018624,-0.0078,1.376
6942.00,7.491437,25.02130,-0.000175,24.018506,-0.0078,1.375
6944.00,7.492082,25.02163,-0.000175,24.018303,-0.0078,1.375
6946.00,7.493015,25.02232,-0.000175,24.018004,-0.0078,1.375
6948.00,7.492710,25.02188,-0.000176,24.018278,-0.0077,1.375
6950.00,7.492969,25.02166,-0.000175,24.017866,-0.0078,1.375
6952.00,7.493399,25.02211,-0.000175,24.017641,-0.0078,1.375
6954.00,7.492766,25.02145,-0.000177,24.017531,-0.0078,1.375
6956.00,7.492309,25.02082,-0.000177,24.017464,-0.0078,1.376
6958.00,7.492205,25.02104,-0.000176,24.017678,-0.0078,1.375
6960.00,7.490940,25.02104,-0.000176,24.017937,-0.0077,1.375
6962.00,7.491291,25.02084,-0.000175,24.018066,-0.0078,1.375
6964.00,7.491343,25.02092,-0.000175,24.017540,-0.0078,1.375
6966.00,7.491876,25.02175,-0.000175,24.017843,-0.0078,1.375
6968.00,7.491843,25.02140,-0.000175,24.018582,-0.0078,1.375
6970.00,7.491732,25.02108,-0.000176,24.018272,-0.0078,1.375
6972.00,7.491688,25.02131,-0.000176,24.017759,-0.0078,1.375
6974.00,7.491526,25.02118,-0.000175,24.017324,-0.0078,1.375
6976.00,7.492079,25.02099,-0.000176,24.017912,-0.0078,1.376
6978.00,7.492392,25.02061,-0.000175,24.017843,-0.0078,1.375
6980.00,7.492242,25.02136,-0.000176,24.017984,-0.0078,1.375
6982.00,7.491346,25.02074,-0.000176,24.018198,-0.0078,1.375
6984.00,7.490814,25.02072,-0.000177,24.017922,-0.0078,1.375
6986.00,7.492058,25.01998,-0.000176,24.018006,-0.0078,1.375
6988.00,7.492241,25.01997,-0.000177,24.017607,-0.0078,1.376
6990.00,7.492796,25.02034,-0.000176,24.017790,-0.0078,1.376
6992.00,7.492324,25.02048,-0.000176,24.018372,-0.0078,1.375
6994.00,7.492180,25.02084,-0.000176,24.017931,-0.0078,1.375
6996.00,7.493043,25.02064,-0.000177,24.017563,-0.0078,1.376
6998.00,7.492483,25.02103,-0.000176,24.018160,-0.0078,1.375
7000.00,7.492200,25.02065,-0.000175,24.017179,-0.0078,1.375
7002.00,7.492040,25.02101,-0.000176,24.017406,-0.0078,1.375
7004.00,7.492699,25.02109,-0.000176,24.017076,-0.0078,1.376
7006.00,7.492796,25.02198,-0.000176,24.018105,-0.0078,1.375
7008.00,7.492451,25.02115,-0.000175,24.018015,-0.0078,1.375
7010.00,7.491692,25.02185,-0.000176,24.018274,-0.0078,1.376
7012.00,7.491095,25.02252,-0.000177,24.017852,-0.0078,1.376
7014.00,7.490938,25.02217,-0.000177,24.018093,-0.0078,1.376
7016.00,7.491348,25.02204,-0.000176,24.017788,-0.0078,1.376
7018.00,7.491419,25.02112,-0.000177,24.017627,-0.0078,1.375
7020.00,7.491203,25.02120,-0.000177,24.017966,-0.0078,1.375
7022.00,7.491211,25.02138,-0.000177,24.018104,-0.0078,1.375
7024.00,7.491860,25.02170,-0.000176,24.017592,-0.0078,1.376
7026.00,7.491950,25.02168,-0.000176,24.017786,-0.0078,1.376
7028.00,7.491809,25.02183,-0.000176,24.017418,-0.0078,1.376
7030.00,7.491746,25.02141,-0.000177,24.017603,-0.0078,1.376
7032.00,7.491958,25.02175,-0.000176,24.017928,-0.0078,1.375
7034.00,7.492038,25.02184,-0.000176,24.018428,-0.0078,1.375
7036.00,7.492151,25.02140,-0.000176,24.017665,-0.0078,1.375
7038.00,7.491798,25.02104,-0.000175,24.018000,-0.0078,1.376
7040.00,7.491234,25.02124,-0.000177,24.017631,-0.0078,1.376
7042.00,7.490276,25.02125,-0.000176,24.017415,-0.0078,1.375
7044.00,7.490153,25.02093,-0.000177,24.017768,-0.0078,1.376
7046.00,7.490824,25.02136,-0.000176,24.017660,-0.0078,1.375
7048.00,7.491577,25.02126,-0.000176,24.017877,-0.0078,1.376
7050.00,7.491701,25.02217,-0.000176,24.018278,-0.0078,1.376
7052.00,7.490226,25.02188,-0.000176,24.017634,-0.0078,1.376
7054.00,7.490557,25.02139,-0.000176,24.017919,-0.0078,1.375
7056.00,7.490751,25.02132,-0.000178,24.017183,-0.0079,1.376
7058.00,7.491027,25.02102,-0.000177,24.017123,-0.0078,1.375
7060.00,7.491525,25.02143,-0.000176,24.017783,-0.0078,1.375
7062.00,7.490306,25.02038,-0.000175,24.017727,-0.0078,1.376
7064.00,7.489668,25.02139,-0.000175,24.018321,-0.0078,1.376
7066.00,7.490125,25.02186,-0.000176,24.017846,-0.0078,1.375
7068.00,7.490833,25.02258,-0.000175,24.017875,-0.0078,1.376
7070.00,7.490411,25.02227,-0.000175,24.017710,-0.0078,1.376
7072.00,7.490102,25.02174,-0.000176,24.018182,-0.0078,1.375
7074.00,7.489777,25.02201,-0.000175,24.017226,-0.0078,1.375
7076.00,7.489393,25.02165,-0.000176,24.017230,-0.0078,1.375
7078.00,7.489200,25.02160,-0.000176,24.017665,-0.0078,1.376
7080.00,7.489660,25.02167,-0.000176,24.017832,-0.0078,1.376
7082.00,7.490374,25.02165,-0.000175,24.017618,-0.0078,1.375
7084.00,7.489930,25.02139,-0.000176,24.017901,-0.0078,1.376
7086.00,7.490478,25.02197,-0.000176,24.017493,-0.0078,1.376
7088.00,7.490572,25.02220,-0.000176,24.017770,-0.0078,1.375
7090.00,7.490089,25.02205,-0.000175,24.018258,-0.0078,1.375
7092.00,7.489519,25.02197,-0.000175,24.017625,-0.0078,1.375
7094.00,7.488819,25.02178,-0.000176,24.017476,-0.0078,1.375
7096.00,7.488273,25.02252,-0.000176,24.017627,-0.0078,1.376
7098.00,7.487915,25.02264,-0.000174,24.018189,-0.0078,1.375
7100.00,7.488388,25.02365,-0.000175,24.017703,-0.0078,1.375
7102.00,7.489918,25.02312,-0.000175,24.018394,-0.0078,1.376
7104.00,7.490270,25.02329,-0.000175,24.018004,-0.0078,1.375
7106.00,7.490660,25.02280,-0.000175,24.017299,-0.0078,1.375
7108.00,7.490400,25.02222,-0.000176,24.018167,-0.0078,1.376
7110.00,7.490036,25.02283,-0.000177,24.017794,-0.0078,1.376
7112.00,7.490391,25.02194,-0.000176,24.017705,-0.0078,1.376
7114.00,7.490926,25.02242,-0.000176,24.018028,-0.0078,1.375
7116.00,7.490908,25.02166,-0.000176,24.018135,-0.0078,1.375
7118.00,7.490584,25.02191,-0.000174,24.018087,-0.0078,1.375
7120.00,7.490740,25.02169,-0.000175,24.018234,-0.0077,1.376
7122.00,7.491056,25.02170,-0.000175,24.017756,-0.0077,1.375
7124.00,7.490335,25.02193,-0.000174,24.018042,-0.0077,1.376
7126.00,7.490345,25.02242,-0.000174,24.017728,-0.0078,1.376
7128.00,7.491274,25.02271,-0.000175,24.018468,-0.0078,1.376
7130.00,7.491368,25.02291,-0.000176,24.018223,-0.0078,1.375
7132.00,7.490998,25.02223,-0.000175,24.018022,-0.0078,1.375
7134.00,7.491086,25.02222,-0.000175,24.018441,-0.0078,1.376
7136.00,7.491225,25.02208,-0.000175,24.018307,-0.0078,1.376
7138.00,7.490752,25.02223,-0.000175,24.018415,-0.0078,1.376
7140.00,7.491223,25.02245,-0.000175,24.018185,-0.0078,1.376
7142.00,7.491186,25.02174,-0.000174,24.018011,-0.0078,1.375
7144.00,7.491788,25.02203,-0.000175,24.018662,-0.0078,1.376
7146.00,7.490869,25.02211,-0.000174,24.018367,-0.0078,1.376
7148.00,7.490263,25.02205,-0.000175,24.017718,-0.0078,1.376
7150.00,7.490553,25.02255,-0.000175,24.018261,-0.0077,1.376
7152.00,7.489975,25.02173,-0.000175,24.018535,-0.0078,1.376
7154.00,7.489849,25.02161,-0.000175,24.018009,-0.0078,1.376
7156.00,7.488943,25.02207,-0.000175,24.017868,-0.0078,1.376
7158.00,7.489005,25.02219,-0.000175,24.017719,-0.0078,1.376
7160.00,7.489916,25.02219,-0.000174,24.018437,-0.0078,1.376
7162.00,7.490347,25.02224,-0.000175,24.017803,-0.0078,1.376
7164.00,7.489714,25.02231,-0.000175,24.017890,-0.0078,1.376
7166.00,7.489745,25.02243,-0.000175,24.018000,-0.0078,1.376
7168.00,7.489215,25.02182,-0.000176,24.018836,-0.0078,1.376
7170.00,7.488763,25.02240,-0.000175,24.018599,-0.0078,1.376
7172.00,7.489510,25.02197,-0.000176,24.018260,-0.0078,1.376
7174.00,7.489240,25.02156,-0.000176,24.017986,-0.0078,1.376
7176.00,7.490103,25.02237,-0.000176,24.017960,-0.0078,1.376
7178.00,7.490663,25.02190,-0.000175,24.018037,-0.0078,1.376
7180.00,7.490971,25.02171,-0.000174,24.017779,-0.0078,1.376
7182.00,7.490762,25.02212,-0.000175,24.017765,-0.0078,1.376
7184.00,7.490492,25.02162,-0.000175,24.017863,-0.0078,1.376
7186.00,7.491314,25.02174,-0.000175,24.017852,-0.0078,1.376
7188.00,7.490718,25.02223,-0.000175,24.017741,-0.0078,1.376
7190.00,7.489617,25.02247,-0.000174,24.018544,-0.0077,1.376
7192.00,7.489464,25.02282,-0.000176,24.018174,-0.0078,1.375
7194.00,7.489261,25.02325,-0.000175,24.018053,-0.0077,1.376
7196.00,7.489633,25.02373,-0.000176,24.017707,-0.0078,1.376
7198.00,7.490012,25.02294,-0.000175,24.018196,-0.0078,1.376
7200.00,7.489336,25.02343,-0.000175,24.018091,-0.0078,1.376
7202.00,7.489381,25.02317,-0.000176,24.017779,-0.0078,1.376
@12,12.0000,24.0
7204.00,7.489077,25.02289,-0.000176,24.017480,-0.0078,1.376
7206.00,7.484205,25.02317,-0.000175,24.017632,-0.0078,1.376
7208.00,7.474980,25.02288,-0.000175,24.018089,-0.0078,1.375
7210.00,7.461230,25.02299,-0.000175,24.017696,-0.0078,1.375
7212.00,7.444225,25.02363,-0.000174,24.018711,-0.0078,1.375
7214.00,7.428289,25.02278,-0.000173,24.018158,-0.0077,1.376
7216.00,7.415349,25.02331,-0.000173,24.017759,-0.0078,1.376
7218.00,7.404951,25.02326,-0.000175,24.018299,-0.0077,1.377
7220.00,7.394783,25.02298,-0.000175,24.018044,-0.0077,1.376
7222.00,7.384789,25.02291,-0.000176,24.017823,-0.0078,1.377
7224.00,7.373417,25.02251,-0.000176,24.017790,-0.0078,1.377
7226.00,7.363645,25.02141,-0.000178,24.017774,-0.0078,1.377
7228.00,7.355793,25.02184,-0.000177,24.018026,-0.0078,1.377
7230.00,7.353590,25.02176,-0.000178,24.018919,-0.0077,1.378
7232.00,7.357705,25.02257,-0.000178,24.018653,-0.0077,1.378
7234.00,7.366397,25.02245,-0.000179,24.018515,-0.0078,1.379
7236.00,7.377750,25.02178,-0.000177,24.018205,-0.0077,1.378
7238.00,7.385863,25.02212,-0.000175,24.018309,-0.0078,1.377
7240.00,7.391885,25.02193,-0.000176,24.018691,-0.0078,1.376
7242.00,7.398164,25.02258,-0.000175,24.017859,-0.0077,1.376
7244.00,7.404814,25.02250,-0.000174,24.017850,-0.0077,1.376
7246.00,7.411138,25.02260,-0.000174,24.018309,-0.0078,1.376
7248.00,7.418405,25.02194,-0.000176,24.017928,-0.0078,1.376
7250.00,7.425716,25.02156,-0.000175,24.018160,-0.0078,1.376
7252.00,7.432401,25.02119,-0.000175,24.018425,-0.0078,1.376
7254.00,7.438770,25.02122,-0.000175,24.018127,-0.0078,1.376
7256.00,7.444217,25.02171,-0.000174,24.018642,-0.0078,1.377
7258.00,7.449292,25.02144,-0.000175,24.018483,-0.0078,1.376
7260.00,7.453928,25.02147,-0.000175,24.018118,-0.0078,1.376
7262.00,7.457804,25.02262,-0.000175,24.018084,-0.0078,1.376
7264.00,7.462171,25.02206,-0.000175,24.018528,-0.0078,1.376
7266.00,7.465738,25.02192,-0.000175,24.018118,-0.0078,1.376
7268.00,7.467459,25.02183,-0.000175,24.018609,-0.0077,1.376
7270.00,7.469154,25.02237,-0.000174,24.018744,-0.0077,1.376
7272.00,7.471859,25.02315,-0.000175,24.018251,-0.0077,1.376
7274.00,7.474305,25.02258,-0.000175,24.017926,-0.0078,1.376
7276.00,7.476584,25.02258,-0.000175,24.018111,-0.0078,1.376
7278.00,7.477724,25.02285,-0.000175,24.018135,-0.0078,1.377
7280.00,7.478806,25.02338,-0.000176,24.017667,-0.0078,1.376
7282.00,7.479060,25.02260,-0.000176,24.018145,-0.0078,1.376
7284.00,7.480038,25.02300,-0.000175,24.018031,-0.0078,1.376
7286.00,7.480050,25.02253,-0.000174,24.018430,-0.0078,1.376
7288.00,7.479971,25.02314,-0.000174,24.017734,-0.0078,1.376
7290.00,7.479865,25.02238,-0.000174,24.017650,-0.0078,1.376
7292.00,7.479906,25.02274,-0.000174,24.017607,-0.0078,1.376
7294.00,7.480945,25.02366,-0.000174,24.017181,-0.0077,1.377
7296.00,7.481842,25.02300,-0.000176,24.018115,-0.0078,1.376
7298.00,7.482320,25.02256,-0.000176,24.018080,-0.0078,1.376
7300.00,7.482570,25.02274,-0.000175,24.018238,-0.0078,1.376
7302.00,7.483656,25.02248,-0.000175,24.018189,-0.0077,1.376
7304.00,7.483523,25.02231,-0.000174,24.017989,-0.0077,1.377
7306.00,7.483811,25.02256,-0.000175,24.018154,-0.0078,1.376
7308.00,7.483959,25.02251,-0.000175,24.018127,-0.0078,1.376
7310.00,7.484379,25.02260,-0.000174,24.018169,-0.0078,1.376
7312.00,7.484803,25.02310,-0.000175,24.017935,-0.0078,1.377
7314.00,7.484461,25.02284,-0.000174,24.018265,-0.0078,1.377
7316.00,7.484908,25.02310,-0.000176,24.018260,-0.0078,1.377
7318.00,7.485075,25.02352,-0.000177,24.017991,-0.0078,1.376
7320.00,7.485394,25.02359,-0.000175,24.017779,-0.0078,1.376
7322.00,7.485547,25.02383,-0.000175,24.018018,-0.0078,1.377
7324.00,7.485676,25.02324,-0.000174,24.018064,-0.0078,1.376
7326.00,7.485894,25.02293,-0.000175,24.018524,-0.0078,1.377
7328.00,7.487037,25.02366,-0.000174,24.018301,-0.0078,1.376
7330.00,7.486860,25.02360,-0.000175,24.018655,-0.0077,1.376
7332.00,7.486764,25.02290,-0.000175,24.018515,-0.0078,1.376
7334.00,7.486980,25.02302,-0.000175,24.018173,-0.0078,1.376
7336.00,7.486409,25.02355,-0.000175,24.018267,-0.0078,1.376
7338.00,7.486636,25.02345,-0.000175,24.018651,-0.0078,1.376
7340.00,7.486439,25.02310,-0.000176,24.018140,-0.0078,1.376
7342.00,7.486347,25.02247,-0.000177,24.017384,-0.0078,1.377
7344.00,7.486610,25.02280,-0.000176,24.017667,-0.0078,1.376
7346.00,7.486966,25.02386,-0.000175,24.018236,-0.0078,1.377
7348.00,7.487092,25.02383,-0.000176,24.018125,-0.0078,1.375
7350.00,7.486992,25.02349,-0.000175,24.018232,-0.0078,1.376
7352.00,7.487140,25.02349,-0.000176,24.019086,-0.0078,1.377
7354.00,7.487682,25.02325,-0.000176,24.017975,-0.0078,1.377
7356.00,7.487542,25.02258,-0.000175,24.017585,-0.0078,1.377
7358.00,7.487295,25.02249,-0.000175,24.018182,-0.0078,1.376
7360.00,7.487063,25.02235,-0.000175,24.018318,-0.0078,1.376
7362.00,7.487032,25.02255,-0.000174,24.017805,-0.0078,1.376
7364.00,7.486622,25.02262,-0.000176,24.017852,-0.0078,1.377
7366.00,7.487245,25.02314,-0.000175,24.018338,-0.0078,1.376
7368.00,7.488481,25.02451,-0.000175,24.018095,-0.0078,1.376
7370.00,7.488016,25.02381,-0.000176,24.017950,-0.0078,1.376
7372.00,7.487445,25.02343,-0.000175,24.017774,-0.0078,1.376
7374.00,7.487497,25.02358,-0.000175,24.017977,-0.0078,1.376
7376.00,7.488064,25.02354,-0.000176,24.018446,-0.0077,1.376
7378.00,7.487380,25.02286,-0.000176,24.018301,-0.0078,1.377
7380.00,7.487445,25.02259,-0.000176,24.018095,-0.0078,1.376
7382.00,7.487367,25.02246,-0.000175,24.017901,-0.0078,1.376
7384.00,7.488281,25.02215,-0.000176,24.018283,-0.0078,1.376
7386.00,7.488448,25.02274,-0.000175,24.018024,-0.0078,1.375
7388.00,7.487775,25.02271,-0.000176,24.018002,-0.0078,1.376
7390.00,7.487007,25.02265,-0.000175,24.017897,-0.0078,1.377
7392.00,7.487213,25.02197,-0.000176,24.017781,-0.0078,1.377
7394.00,7.486910,25.02208,-0.000176,24.018867,-0.0078,1.376
7396.00,7.487035,25.02231,-0.000174,24.017805,-0.0078,1.376
7398.00,7.486833,25.02293,-0.000175,24.017500,-0.0078,1.377
7400.00,7.486689,25.02299,-0.000176,24.018212,-0.0078,1.377
7402.00,7.486754,25.02242,-0.000176,24.018303,-0.0078,1.377
7404.00,7.486751,25.02229,-0.000176,24.018550,-0.0078,1.376
7406.00,7.487087,25.02188,-0.000174,24.018105,-0.0077,1.377
7408.00,7.487007,25.02220,-0.000175,24.018229,-0.0078,1.376
7410.00,7.486625,25.02220,-0.000175,24.017890,-0.0078,1.376
7412.00,7.486767,25.02333,-0.000175,24.018180,-0.0078,1.377
7414.00,7.487225,25.02296,-0.000176,24.017957,-0.0078,1.377
7416.00,7.487610,25.02233,-0.000175,24.018361,-0.0078,1.377
7418.00,7.487413,25.02267,-0.000175,24.018209,-0.0078,1.377
7420.00,7.486526,25.02340,-0.000176,24.017571,-0.0078,1.377
7422.00,7.486669,25.02360,-0.000176,24.018434,-0.0078,1.377
7424.00,7.487061,25.02370,-0.000175,24.018018,-0.0077,1.376
7426.00,7.488042,25.02313,-0.000176,24.017600,-0.0077,1.376
7428.00,7.487675,25.02410,-0.000175,24.017678,-0.0078,1.376
7430.00,7.487530,25.02464,-0.000176,24.018260,-0.0078,1.377
7432.00,7.487192,25.02409,-0.000174,24.017959,-0.0078,1.376
7434.00,7.487083,25.02366,-0.000174,24.018531,-0.0077,1.377
7436.00,7.486424,25.02346,-0.000176,24.018022,-0.0078,1.377
7438.00,7.485973,25.02443,-0.000175,24.017875,-0.0078,1.377
7440.00,7.486206,25.02460,-0.000175,24.017893,-0.0078,1.376
7442.00,7.485231,25.02461,-0.000175,24.018260,-0.0078,1.377
7444.00,7.484917,25.02490,-0.000175,24.018256,-0.0078,1.376
7446.00,7.486456,25.02451,-0.000175,24.018281,-0.0078,1.377
7448.00,7.486428,25.02467,-0.000175,24.018370,-0.0078,1.377
7450.00,7.486560,25.02441,-0.000175,24.017689,-0.0077,1.377
7452.00,7.487526,25.02440,-0.000176,24.017926,-0.0077,1.377
7454.00,7.486764,25.02450,-0.000175,24.018640,-0.0077,1.377
7456.00,7.486276,25.02498,-0.000175,24.017703,-0.0077,1.377
7458.00,7.485298,25.02481,-0.000176,24.017988,-0.0078,1.376
7460.00,7.485721,25.02404,-0.000175,24.017886,-0.0078,1.376
7462.00,7.486376,25.02341,-0.000175,24.018047,-0.0078,1.377
7464.00,7.485941,25.02301,-0.000176,24.017792,-0.0078,1.377
7466.00,7.485729,25.02297,-0.000176,24.018251,-0.0078,1.377
7468.00,7.485762,25.02312,-0.000175,24.018274,-0.0078,1.376
7470.00,7.486606,25.02343,-0.000174,24.017759,-0.0078,1.376
7472.00,7.486465,25.02307,-0.000175,24.017944,-0.0078,1.376
7474.00,7.487115,25.02253,-0.000176,24.017079,-0.0078,1.376
7476.00,7.486553,25.02260,-0.000176,24.017469,-0.0078,1.377
7478.00,7.486817,25.02305,-0.000175,24.017902,-0.0078,1.377
7480.00,7.487079,25.02311,-0.000176,24.017591,-0.0078,1.377
7482.00,7.487144,25.02324,-0.000174,24.017678,-0.0077,1.377
7484.00,7.487443,25.02382,-0.000175,24.017493,-0.0078,1.377
7486.00,7.487123,25.02340,-0.000176,24.018305,-0.0078,1.377
7488.00,7.486211,25.02296,-0.000176,24.018144,-0.0078,1.377
7490.00,7.485939,25.02235,-0.000177,24.017848,-0.0078,1.377
7492.00,7.486659,25.02334,-0.000175,24.018154,-0.0078,1.377
7494.00,7.486761,25.02263,-0.000175,24.017360,-0.0078,1.377
7496.00,7.486637,25.02237,-0.000176,24.017137,-0.0077,1.376
7498.00,7.486466,25.02297,-0.000175,24.017964,-0.0078,1.376
7500.00,7.486005,25.02258,-0.000176,24.017810,-0.0078,1.377
7502.00,7.486904,25.02260,-0.000174,24.017843,-0.0078,1.377
7504.00,7.486918,25.02200,-0.000175,24.017681,-0.0078,1.377
7506.00,7.486266,25.02315,-0.000175,24.017683,-0.0078,1.377
7508.00,7.485472,25.02268,-0.000175,24.017797,-0.0078,1.377
7510.00,7.485911,25.02319,-0.000176,24.017875,-0.0078,1.377
7512.00,7.486750,25.02373,-0.000176,24.018319,-0.0078,1.377
7514.00,7.486297,25.02422,-0.000175,24.018098,-0.0078,1.376
7516.00,7.485684,25.02356,-0.000176,24.018075,-0.0078,1.377
7518.00,7.485233,25.02311,-0.000175,24.018018,-0.0078,1.376
7520.00,7.486050,25.02399,-0.000174,24.018078,-0.0078,1.377
7522.00,7.485983,25.02450,-0.000175,24.018022,-0.0078,1.377
7524.00,7.486235,25.02513,-0.000175,24.017873,-0.0078,1.377
7526.00,7.486651,25.02555,-0.000175,24.017534,-0.0078,1.376
7528.00,7.486394,25.02510,-0.000176,24.017625,-0.0078,1.377
7530.00,7.486170,25.02432,-0.000175,24.017641,-0.0078,1.377
7532.00,7.486061,25.02451,-0.000177,24.017844,-0.0078,1.377
7534.00,7.485641,25.02477,-0.000176,24.017908,-0.0078,1.377
7536.00,7.485380,25.02462,-0.000175,24.018435,-0.0078,1.377
7538.00,7.486104,25.02450,-0.000175,24.017848,-0.0078,1.377
7540.00,7.485600,25.02403,-0.000176,24.018747,-0.0078,1.377
7542.00,7.485698,25.02280,-0.000175,24.017261,-0.0078,1.377
7544.00,7.486115,25.02347,-0.000176,24.018018,-0.0078,1.377
7546.00,7.485431,25.02266,-0.000175,24.017611,-0.0078,1.376
7548.00,7.484626,25.02307,-0.000174,24.018450,-0.0078,1.377
7550.00,7.485269,25.02311,-0.000174,24.017643,-0.0078,1.376
7552.00,7.486191,25.02339,-0.000174,24.018426,-0.0078,1.377
7554.00,7.486073,25.02320,-0.000175,24.018136,-0.0077,1.377
7556.00,7.486485,25.02303,-0.000175,24.018028,-0.0078,1.377
7558.00,7.485546,25.02288,-0.000175,24.017612,-0.0078,1.377
7560.00,7.485333,25.02245,-0.000176,24.018475,-0.0078,1.377
7562.00,7.485771,25.02267,-0.000175,24.018316,-0.0078,1.377
7564.00,7.485017,25.02290,-0.000173,24.018142,-0.0078,1.377
7566.00,7.485252,25.02325,-0.000175,24.018435,-0.0078,1.376
7568.00,7.485990,25.02216,-0.000175,24.017915,-0.0078,1.376
7570.00,7.486488,25.02291,-0.000175,24.018116,-0.0078,1.377
7572.00,7.485432,25.02270,-0.000176,24.018232,-0.0078,1.377
7574.00,7.484701,25.02249,-0.000176,24.018009,-0.0078,1.377
7576.00,7.484947,25.02194,-0.000176,24.018222,-0.0078,1.378
7578.00,7.484655,25.02155,-0.000175,24.018555,-0.0078,1.377
7580.00,7.484122,25.02132,-0.000175,24.018038,-0.0078,1.376
7582.00,7.484688,25.02103,-0.000175,24.017966,-0.0078,1.377
7584.00,7.485122,25.02166,-0.000175,24.017772,-0.0078,1.377
7586.00,7.485172,25.02217,-0.000176,24.017143,-0.0078,1.377
7588.00,7.485643,25.02178,-0.000175,24.017723,-0.0078,1.377
7590.00,7.485177,25.02152,-0.000175,24.018493,-0.0078,1.377
7592.00,7.484518,25.02194,-0.000176,24.017901,-0.0078,1.377
7594.00,7.484023,25.02245,-0.000175,24.017558,-0.0078,1.376
7596.00,7.484789,25.02200,-0.000175,24.017422,-0.0078,1.376
7598.00,7.485505,25.02131,-0.000176,24.017366,-0.0078,1.377
7600.00,7.485465,25.02235,-0.000175,24.017248,-0.0078,1.376
7602.00,7.485375,25.02199,-0.000174,24.017652,-0.0078,1.377
7604.00,7.485624,25.02210,-0.000176,24.017812,-0.0078,1.377
7606.00,7.485050,25.02153,-0.000176,24.017583,-0.0078,1.377
7608.00,7.484377,25.02104,-0.000176,24.017915,-0.0078,1.377
7610.00,7.484252,25.02178,-0.000176,24.018205,-0.0077,1.378
7612.00,7.484465,25.02158,-0.000176,24.017776,-0.0078,1.377
7614.00,7.485224,25.02154,-0.000175,24.017621,-0.0078,1.377
7616.00,7.485746,25.02141,-0.000177,24.017728,-0.0078,1.377
7618.00,7.484025,25.02191,-0.000175,24.017701,-0.0078,1.377
7620.00,7.483713,25.02224,-0.000175,24.018066,-0.0078,1.377
7622.00,7.483988,25.02190,-0.000175,24.017553,-0.0078,1.376
7624.00,7.483886,25.02163,-0.000175,24.017732,-0.0078,1.376
7626.00,7.483722,25.02124,-0.000174,24.018153,-0.0078,1.377
7628.00,7.483859,25.02114,-0.000173,24.018091,-0.0078,1.377
7630.00,7.484185,25.02164,-0.000174,24.018615,-0.0078,1.377
7632.00,7.485681,25.02195,-0.000175,24.017830,-0.0077,1.377
7634.00,7.486176,25.02191,-0.000177,24.017912,-0.0078,1.378
7636.00,7.485934,25.02193,-0.000176,24.017912,-0.0078,1.378
7638.00,7.486129,25.02165,-0.000176,24.017493,-0.0078,1.377
7640.00,7.485395,25.02165,-0.000175,24.017560,-0.0078,1.377
7642.00,7.485212,25.02197,-0.000175,24.018149,-0.0078,1.377
7644.00,7.485646,25.02190,-0.000177,24.017513,-0.0078,1.377
7646.00,7.486198,25.02170,-0.000176,24.017399,-0.0078,1.376
7648.00,7.486260,25.02151,-0.000175,24.017665,-0.0078,1.376
7650.00,7.485553,25.02167,-0.000176,24.018080,-0.0078,1.377
7652.00,7.485163,25.02218,-0.000175,24.018251,-0.0078,1.377
7654.00,7.484265,25.02178,-0.000175,24.017495,-0.0078,1.377
7656.00,7.484342,25.02250,-0.000175,24.017424,-0.0078,1.376
7658.00,7.484572,25.02241,-0.000176,24.018002,-0.0078,1.377
7660.00,7.484632,25.02177,-0.000176,24.017504,-0.0078,1.377
7662.00,7.484295,25.02198,-0.000176,24.017759,-0.0078,1.377
7664.00,7.484390,25.02170,-0.000177,24.018105,-0.0078,1.377
7666.00,7.484124,25.02192,-0.000176,24.017587,-0.0078,1.377
7668.00,7.483582,25.02118,-0.000176,24.017261,-0.0077,1.377
7670.00,7.484237,25.02114,-0.000175,24.017790,-0.0078,1.377
7672.00,7.484761,25.02132,-0.000175,24.017756,-0.0078,1.376
7674.00,7.484010,25.02136,-0.000176,24.017950,-0.0078,1.376
7676.00,7.484152,25.02161,-0.000175,24.017781,-0.0078,1.376
7678.00,7.485066,25.02122,-0.000175,24.017785,-0.0078,1.376
7680.00,7.485633,25.02179,-0.000175,24.018309,-0.0078,1.377
7682.00,7.485327,25.02191,-0.000176,24.017533,-0.0078,1.377
7684.00,7.484852,25.02173,-0.000176,24.017431,-0.0078,1.378
7686.00,7.484855,25.02206,-0.000176,24.018437,-0.0077,1.377
7688.00,7.485623,25.02217,-0.000175,24.017578,-0.0078,1.377
7690.00,7.484678,25.02204,-0.000175,24.017984,-0.0077,1.376
7692.00,7.484406,25.02182,-0.000175,24.018029,-0.0077,1.377
7694.00,7.484735,25.02175,-0.000175,24.017466,-0.0078,1.377
7696.00,7.484841,25.02165,-0.000177,24.018193,-0.0078,1.378
7698.00,7.484404,25.02162,-0.000176,24.017928,-0.0078,1.377
7700.00,7.484284,25.02234,-0.000176,24.018354,-0.0078,1.376
7702.00,7.484297,25.02169,-0.000174,24.017823,-0.0078,1.377
7704.00,7.484639,25.02172,-0.000176,24.017368,-0.0078,1.377
7706.00,7.485093,25.02158,-0.000176,24.017453,-0.0078,1.377
7708.00,7.485426,25.02170,-0.000176,24.017491,-0.0078,1.377
7710.00,7.485986,25.02196,-0.000176,24.018064,-0.0078,1.376
7712.00,7.485054,25.02242,-0.000175,24.017408,-0.0078,1.377
7714.00,7.484211,25.02263,-0.000176,24.018280,-0.0078,1.377
7716.00,7.484098,25.02245,-0.000174,24.018232,-0.0078,1.377
7718.00,7.484524,25.02221,-0.000175,24.018015,-0.0078,1.377
7720.00,7.484534,25.02256,-0.000175,24.017752,-0.0078,1.377
7722.00,7.484412,25.02335,-0.000175,24.017649,-0.0078,1.377
7724.00,7.484122,25.02273,-0.000174,24.017567,-0.0078,1.377
7726.00,7.484404,25.02237,-0.000174,24.018009,-0.0078,1.377
7728.00,7.484065,25.02264,-0.000175,24.017683,-0.0078,1.378
7730.00,7.483704,25.02291,-0.000175,24.018207,-0.0078,1.377
7732.00,7.483792,25.02244,-0.000175,24.018354,-0.0078,1.377
7734.00,7.482867,25.02234,-0.000175,24.017457,-0.0078,1.377
7736.00,7.483086,25.02262,-0.000175,24.018183,-0.0078,1.377
7738.00,7.484134,25.02170,-0.000176,24.018296,-0.0078,1.377
7740.00,7.484799,25.02206,-0.000175,24.017870,-0.0078,1.377
7742.00,7.485074,25.02216,-0.000175,24.017660,-0.0078,1.377
7744.00,7.485083,25.02205,-0.000176,24.017489,-0.0078,1.377
7746.00,7.485572,25.02257,-0.000175,24.017948,-0.0078,1.377
7748.00,7.485055,25.02295,-0.000175,24.018104,-0.0078,1.377
7750.00,7.483622,25.02328,-0.000175,24.017520,-0.0078,1.377
7752.00,7.484208,25.02330,-0.000176,24.017774,-0.0078,1.377
7754.00,7.484970,25.02350,-0.000177,24.017817,-0.0078,1.378
7756.00,7.485050,25.02319,-0.000176,24.017973,-0.0078,1.377
7758.00,7.484552,25.02206,-0.000177,24.018370,-0.0078,1.377
7760.00,7.484345,25.02249,-0.000176,24.017319,-0.0078,1.377
7762.00,7.483619,25.02255,-0.000175,24.017712,-0.0078,1.378
7764.00,7.484391,25.02204,-0.000174,24.017883,-0.0078,1.377
7766.00,7.485612,25.02232,-0.000175,24.017491,-0.0078,1.378
7768.00,7.485585,25.02222,-0.000175,24.018388,-0.0077,1.377
7770.00,7.485635,25.02288,-0.000176,24.017921,-0.0078,1.377
7772.00,7.485120,25.02239,-0.000176,24.017881,-0.0078,1.377
7774.00,7.484892,25.02258,-0.000175,24.018450,-0.0078,1.377
7776.00,7.485639,25.02287,-0.000175,24.017645,-0.0078,1.377
7778.00,7.484984,25.02216,-0.000175,24.017060,-0.0078,1.377
7780.00,7.484835,25.02224,-0.000175,24.018283,-0.0078,1.377
7782.00,7.485575,25.02295,-0.000176,24.017912,-0.0078,1.378
7784.00,7.486077,25.02295,-0.000176,24.017576,-0.0078,1.377
7786.00,7.485227,25.02270,-0.000175,24.018212,-0.0078,1.377
7788.00,7.485244,25.02224,-0.000174,24.018570,-0.0077,1.377
7790.00,7.484950,25.02236,-0.000175,24.018638,-0.0078,1.377
7792.00,7.484576,25.02296,-0.000174,24.017208,-0.0078,1.377
7794.00,7.485321,25.02195,-0.000174,24.017757,-0.0078,1.377
7796.00,7.484825,25.02200,-0.000175,24.018169,-0.0078,1.378
7798.00,7.484420,25.02279,-0.000175,24.018232,-0.0078,1.378
7800.00,7.484384,25.02246,-0.000177,24.017890,-0.0078,1.377
7802.00,7.484746,25.02241,-0.000176,24.018153,-0.0078,1.378
@13,12.0000,24.0
7804.00,7.484408,25.02208,-0.000175,24.017206,-0.0078,1.378
7806.00,7.479765,25.02202,-0.000176,24.018044,-0.0078,1.377
7808.00,7.470632,25.02185,-0.000175,24.017870,-0.0078,1.376
7810.00,7.457823,25.02239,-0.000175,24.018386,-0.0078,1.376
7812.00,7.442013,25.02282,-0.000174,24.018245,-0.0078,1.376
7814.00,7.428417,25.02321,-0.000174,24.017589,-0.0078,1.376
7816.00,7.417863,25.02299,-0.000175,24.017803,-0.0078,1.377
7818.00,7.407905,25.02295,-0.000176,24.017906,-0.0078,1.378
7820.00,7.399354,25.02290,-0.000176,24.018303,-0.0078,1.378
7822.00,7.391111,25.02256,-0.000176,24.017872,-0.0077,1.378
7824.00,7.382582,25.02263,-0.000176,24.017861,-0.0077,1.379
7826.00,7.375293,25.02302,-0.000176,24.018047,-0.0078,1.378
7828.00,7.368762,25.02241,-0.000178,24.017707,-0.0078,1.379
7830.00,7.367498,25.02296,-0.000178,24.017825,-0.0078,1.379
7832.00,7.371090,25.02237,-0.000177,24.017368,-0.0078,1.379
7834.00,7.378879,25.02289,-0.000177,24.018135,-0.0078,1.379
7836.00,7.388449,25.02263,-0.000178,24.017395,-0.0078,1.379
7838.00,7.396301,25.02200,-0.000177,24.017621,-0.0078,1.379
7840.00,7.402880,25.02189,-0.000176,24.018716,-0.0078,1.378
7842.00,7.407580,25.02246,-0.000175,24.018537,-0.0078,1.378
7844.00,7.412372,25.02259,-0.000175,24.018899,-0.0078,1.378
7846.00,7.418851,25.02240,-0.000174,24.018136,-0.0078,1.377
7848.00,7.425063,25.02189,-0.000175,24.017948,-0.0078,1.377
7850.00,7.431547,25.02212,-0.000177,24.017790,-0.0078,1.377
7852.00,7.437643,25.02145,-0.000175,24.016831,-0.0078,1.377
7854.00,7.443463,25.02259,-0.000175,24.018178,-0.0078,1.377
7856.00,7.448940,25.02251,-0.000174,24.017897,-0.0078,1.377
7858.00,7.453215,25.02194,-0.000175,24.018091,-0.0078,1.377
7860.00,7.456840,25.02257,-0.000175,24.017785,-0.0078,1.377
7862.00,7.460529,25.02256,-0.000176,24.018182,-0.0078,1.377
7864.00,7.463423,25.02301,-0.000175,24.017850,-0.0078,1.378
7866.00,7.466570,25.02245,-0.000175,24.017839,-0.0078,1.378
7868.00,7.467936,25.02224,-0.000175,24.017893,-0.0078,1.377
7870.00,7.470128,25.02305,-0.000175,24.018236,-0.0078,1.377
7872.00,7.471588,25.02380,-0.000175,24.018229,-0.0078,1.377
7874.00,7.473096,25.02237,-0.000175,24.017221,-0.0077,1.377
7876.00,7.474279,25.02270,-0.000174,24.017417,-0.0078,1.376
7878.00,7.475520,25.02260,-0.000175,24.017839,-0.0078,1.377
7880.00,7.476838,25.02363,-0.000174,24.018194,-0.0077,1.377
7882.00,7.477507,25.02313,-0.000175,24.017937,-0.0078,1.377
7884.00,7.478000,25.02302,-0.000176,24.017683,-0.0078,1.378
7886.00,7.477957,25.02333,-0.000177,24.016824,-0.0078,1.377
7888.00,7.478360,25.02317,-0.000176,24.018078,-0.0078,1.377
7890.00,7.478335,25.02347,-0.000175,24.018332,-0.0077,1.377
7892.00,7.478468,25.02301,-0.000175,24.017669,-0.0078,1.377
7894.00,7.478213,25.02338,-0.000176,24.017103,-0.0078,1.377
7896.00,7.478769,25.02389,-0.000175,24.017959,-0.0078,1.377
7898.00,7.478763,25.02388,-0.000176,24.017732,-0.0078,1.377
7900.00,7.478489,25.02325,-0.000176,24.018508,-0.0078,1.377
7902.00,7.478860,25.02407,-0.000175,24.018247,-0.0078,1.377
7904.00,7.479483,25.02348,-0.000174,24.017690,-0.0078,1.376
7906.00,7.479871,25.02376,-0.000174,24.018524,-0.0078,1.377
7908.00,7.480476,25.02360,-0.000175,24.017777,-0.0078,1.378
7910.00,7.480249,25.02393,-0.000175,24.018405,-0.0077,1.378
7912.00,7.480233,25.02410,-0.000175,24.017870,-0.0078,1.378
7914.00,7.480215,25.02410,-0.000176,24.017922,-0.0078,1.377
7916.00,7.480864,25.02463,-0.000175,24.017979,-0.0078,1.377
7918.00,7.480974,25.02402,-0.000175,24.017592,-0.0078,1.377
7920.00,7.480795,25.02400,-0.000175,24.017835,-0.0078,1.377
7922.00,7.481407,25.02469,-0.000175,24.017980,-0.0078,1.378
7924.00,7.481741,25.02336,-0.000176,24.017618,-0.0078,1.377
7926.00,7.482169,25.02346,-0.000175,24.017629,-0.0078,1.378
7928.00,7.481691,25.02394,-0.000174,24.018124,-0.0078,1.377
7930.00,7.481376,25.02460,-0.000173,24.017201,-0.0078,1.377
7932.00,7.482020,25.02495,-0.000175,24.017246,-0.0078,1.377
7934.00,7.482974,25.02498,-0.000175,24.017986,-0.0078,1.377
7936.00,7.482726,25.02434,-0.000175,24.017937,-0.0078,1.377
7938.00,7.482756,25.02366,-0.000175,24.017348,-0.0078,1.377
7940.00,7.482743,25.02475,-0.000175,24.018338,-0.0078,1.377
7942.00,7.483016,25.02439,-0.000175,24.018176,-0.0078,1.377
7944.00,7.483488,25.02423,-0.000175,24.018028,-0.0078,1.377
7946.00,7.483473,25.02470,-0.000175,24.017643,-0.0077,1.377
7948.00,7.482748,25.02464,-0.000175,24.017466,-0.0078,1.377
7950.00,7.483319,25.02492,-0.000176,24.017988,-0.0078,1.378
7952.00,7.482752,25.02429,-0.000176,24.017767,-0.0078,1.377
7954.00,7.482223,25.02429,-0.000175,24.017422,-0.0078,1.378
7956.00,7.481867,25.02433,-0.000175,24.018022,-0.0078,1.378
7958.00,7.483658,25.02495,-0.000175,24.018203,-0.0078,1.377
7960.00,7.483527,25.02496,-0.000175,24.017565,-0.0078,1.377
7962.00,7.483593,25.02487,-0.000175,24.018328,-0.0078,1.377
7964.00,7.483564,25.02460,-0.000174,24.018617,-0.0078,1.377
7966.00,7.484114,25.02447,-0.000175,24.017257,-0.0077,1.377
7968.00,7.483671,25.02479,-0.000175,24.017471,-0.0078,1.377
7970.00,7.483687,25.02489,-0.000175,24.017835,-0.0078,1.378
7972.00,7.483432,25.02520,-0.000175,24.018725,-0.0078,1.378
7974.00,7.483946,25.02529,-0.000175,24.018379,-0.0078,1.377
7976.00,7.482906,25.02575,-0.000174,24.018087,-0.0078,1.377
7978.00,7.482147,25.02560,-0.000175,24.017725,-0.0078,1.377
7980.00,7.482628,25.02518,-0.000175,24.017516,-0.0078,1.378
7982.00,7.483344,25.02521,-0.000176,24.017941,-0.0078,1.378
7984.00,7.482900,25.02537,-0.000176,24.018120,-0.0078,1.378
7986.00,7.482901,25.02507,-0.000176,24.018330,-0.0078,1.377
7988.00,7.483047,25.02516,-0.000176,24.018096,-0.0078,1.377
7990.00,7.482495,25.02492,-0.000175,24.017984,-0.0078,1.377
7992.00,7.482804,25.02552,-0.000175,24.017246,-0.0078,1.378
7994.00,7.482782,25.02538,-0.000175,24.017895,-0.0078,1.378
7996.00,7.484131,25.02554,-0.000175,24.018287,-0.0078,1.378
7998.00,7.483967,25.02532,-0.000176,24.017915,-0.0078,1.378
8000.00,7.483091,25.02553,-0.000176,24.018136,-0.0078,1.378
8002.00,7.483415,25.02521,-0.000175,24.017614,-0.0078,1.378
8004.00,7.482159,25.02507,-0.000176,24.017855,-0.0078,1.377
8006.00,7.481196,25.02481,-0.000176,24.017654,-0.0078,1.377
8008.00,7.481751,25.02548,-0.000175,24.017464,-0.0078,1.377
8010.00,7.482543,25.02493,-0.000175,24.017988,-0.0078,1.378
8012.00,7.482040,25.02519,-0.000175,24.017431,-0.0078,1.378
8014.00,7.482162,25.02479,-0.000175,24.017850,-0.0078,1.377
8016.00,7.482987,25.02487,-0.000175,24.017808,-0.0078,1.378
8018.00,7.483643,25.02432,-0.000176,24.017692,-0.0078,1.377
8020.00,7.483452,25.02505,-0.000176,24.018078,-0.0078,1.377
8022.00,7.483072,25.02488,-0.000175,24.017991,-0.0077,1.378
8024.00,7.482089,25.02533,-0.000174,24.018178,-0.0078,1.378
8026.00,7.482079,25.02478,-0.000174,24.018363,-0.0078,1.377
8028.00,7.482339,25.02545,-0.000175,24.017825,-0.0078,1.377
8030.00,7.482164,25.02542,-0.000175,24.017873,-0.0077,1.377
8032.00,7.482486,25.02494,-0.000175,24.018464,-0.0077,1.378
8034.00,7.482165,25.02455,-0.000175,24.018194,-0.0077,1.378
8036.00,7.480991,25.02550,-0.000174,24.018653,-0.0077,1.377
8038.00,7.481970,25.02579,-0.000174,24.018200,-0.0078,1.377
8040.00,7.482471,25.02575,-0.000175,24.018444,-0.0077,1.378
8042.00,7.482143,25.02574,-0.000176,24.017678,-0.0078,1.378
8044.00,7.482244,25.02543,-0.000176,24.017641,-0.0078,1.378
8046.00,7.482611,25.02568,-0.000175,24.018196,-0.0078,1.377
8048.00,7.483171,25.02473,-0.000175,24.018749,-0.0078,1.378
8050.00,7.482884,25.02482,-0.000176,24.018194,-0.0078,1.377
8052.00,7.482917,25.02517,-0.000175,24.018548,-0.0078,1.377
8054.00,7.483364,25.02537,-0.000176,24.017982,-0.0078,1.378
8056.00,7.483103,25.02483,-0.000174,24.017910,-0.0078,1.377
8058.00,7.482569,25.02500,-0.000174,24.018318,-0.0078,1.377
8060.00,7.482244,25.02635,-0.000174,24.017902,-0.0078,1.377
8062.00,7.482108,25.02570,-0.000175,24.018283,-0.0077,1.378
8064.00,7.481579,25.02539,-0.000174,24.018419,-0.0078,1.377
8066.00,7.482199,25.02578,-0.000175,24.017770,-0.0077,1.378
8068.00,7.482057,25.02547,-0.000175,24.018568,-0.0078,1.378
8070.00,7.482013,25.02555,-0.000176,24.018341,-0.0078,1.378
8072.00,7.482210,25.02540,-0.000176,24.017884,-0.0077,1.377
8074.00,7.481432,25.02497,-0.000174,24.017683,-0.0078,1.377
8076.00,7.480663,25.02548,-0.000175,24.018432,-0.0078,1.377
8078.00,7.480773,25.02553,-0.000175,24.018325,-0.0078,1.378
8080.00,7.481420,25.02514,-0.000176,24.017558,-0.0078,1.377
8082.00,7.481854,25.02557,-0.000175,24.018075,-0.0078,1.377
8084.00,7.482515,25.02558,-0.000176,24.017460,-0.0078,1.377
8086.00,7.482287,25.02600,-0.000175,24.017941,-0.0078,1.378
8088.00,7.482081,25.02544,-0.000175,24.017692,-0.0078,1.377
8090.00,7.481796,25.02572,-0.000175,24.018154,-0.0078,1.377
8092.00,7.481197,25.02580,-0.000176,24.017872,-0.0078,1.378
8094.00,7.481196,25.02578,-0.000176,24.018706,-0.0078,1.378
8096.00,7.480990,25.02556,-0.000175,24.018015,-0.0077,1.378
8098.00,7.481299,25.02524,-0.000175,24.018247,-0.0078,1.378
8100.00,7.482279,25.02537,-0.000175,24.018570,-0.0078,1.378
8102.00,7.482736,25.02537,-0.000175,24.017808,-0.0078,1.377
8104.00,7.482290,25.02462,-0.000174,24.018096,-0.0078,1.378
8106.00,7.482017,25.02452,-0.000175,24.017977,-0.0078,1.377
8108.00,7.482222,25.02437,-0.000175,24.018066,-0.0077,1.377
8110.00,7.482282,25.02426,-0.000174,24.018038,-0.0077,1.378
8112.00,7.482502,25.02405,-0.000175,24.018158,-0.0078,1.378
8114.00,7.481310,25.02411,-0.000175,24.017592,-0.0078,1.378
8116.00,7.481261,25.02448,-0.000175,24.017640,-0.0078,1.378
8118.00,7.482429,25.02429,-0.000177,24.017993,-0.0078,1.378
8120.00,7.482228,25.02439,-0.000176,24.018174,-0.0078,1.378
8122.00,7.482503,25.02457,-0.000174,24.018689,-0.0077,1.377
8124.00,7.483051,25.02446,-0.000174,24.018294,-0.0078,1.378
8126.00,7.483226,25.02460,-0.000175,24.017980,-0.0078,1.379
8128.00,7.483575,25.02412,-0.000176,24.017469,-0.0077,1.378
8130.00,7.483020,25.02451,-0.000175,24.018076,-0.0078,1.378
8132.00,7.482784,25.02395,-0.000175,24.018319,-0.0077,1.378
8134.00,7.483165,25.02437,-0.000174,24.017868,-0.0078,1.377
8136.00,7.483029,25.02488,-0.000175,24.017636,-0.0078,1.378
8138.00,7.481928,25.02467,-0.000175,24.018196,-0.0078,1.378
8140.00,7.481750,25.02475,-0.000175,24.018880,-0.0077,1.378
8142.00,7.482510,25.02459,-0.000174,24.018454,-0.0078,1.377
8144.00,7.481800,25.02451,-0.000175,24.017864,-0.0078,1.378
8146.00,7.481687,25.02452,-0.000175,24.017756,-0.0077,1.379
8148.00,7.482259,25.02381,-0.000175,24.018165,-0.0078,1.378
8150.00,7.481484,25.02442,-0.000175,24.017890,-0.0078,1.378
8152.00,7.481515,25.02485,-0.000176,24.017951,-0.0078,1.378
8154.00,7.482071,25.02455,-0.000175,24.018339,-0.0078,1.378
8156.00,7.482393,25.02528,-0.000175,24.018189,-0.0078,1.378
8158.00,7.482240,25.02484,-0.000175,24.018029,-0.0078,1.378
8160.00,7.482477,25.02483,-0.000175,24.017792,-0.0077,1.377
8162.00,7.482429,25.02472,-0.000174,24.017993,-0.0078,1.377
8164.00,7.482119,25.02511,-0.000175,24.018013,-0.0078,1.378
8166.00,7.481149,25.02580,-0.000175,24.018321,-0.0078,1.377
8168.00,7.481244,25.02511,-0.000175,24.017589,-0.0078,1.377
8170.00,7.480532,25.02505,-0.000175,24.017933,-0.0078,1.378
8172.00,7.479997,25.02484,-0.000176,24.018051,-0.0078,1.378
8174.00,7.479857,25.02569,-0.000176,24.017678,-0.0078,1.378
8176.00,7.480987,25.02540,-0.000175,24.018256,-0.0077,1.378
8178.00,7.481325,25.02514,-0.000174,24.017935,-0.0078,1.377
8180.00,7.480977,25.02496,-0.000175,24.017991,-0.0078,1.378
8182.00,7.482010,25.02517,-0.000176,24.017817,-0.0078,1.378
8184.00,7.481667,25.02552,-0.000175,24.017877,-0.0078,1.378
8186.00,7.481636,25.02605,-0.000174,24.018599,-0.0078,1.378
8188.00,7.481500,25.02591,-0.000174,24.018113,-0.0078,1.377
8190.00,7.481058,25.02572,-0.000173,24.018156,-0.0078,1.377
8192.00,7.480570,25.02591,-0.000175,24.018154,-0.0078,1.378
8194.00,7.480416,25.02582,-0.000175,24.018356,-0.0077,1.378
8196.00,7.480483,25.02650,-0.000175,24.018653,-0.0077,1.378
8198.00,7.480723,25.02562,-0.000173,24.018127,-0.0078,1.378
8200.00,7.481042,25.02574,-0.000175,24.018742,-0.0078,1.377
8202.00,7.481555,25.02561,-0.000175,24.018531,-0.0078,1.377
8204.00,7.481491,25.02562,-0.000174,24.018301,-0.0078,1.378
8206.00,7.482159,25.02596,-0.000175,24.018785,-0.0078,1.378
8208.00,7.482056,25.02602,-0.000175,24.018600,-0.0078,1.378
8210.00,7.481659,25.02570,-0.000174,24.018182,-0.0078,1.377
8212.00,7.481629,25.02600,-0.000175,24.018164,-0.0078,1.377
8214.00,7.481035,25.02603,-0.000175,24.018408,-0.0078,1.378
8216.00,7.480276,25.02661,-0.000175,24.018464,-0.0078,1.378
8218.00,7.479843,25.02655,-0.000176,24.018162,-0.0078,1.377
8220.00,7.479583,25.02640,-0.000176,24.018174,-0.0078,1.377
8222.00,7.480557,25.02662,-0.000174,24.018073,-0.0078,1.377
8224.00,7.481016,25.02672,-0.000174,24.017703,-0.0078,1.378
8226.00,7.480455,25.02595,-0.000175,24.018015,-0.0078,1.378
8228.00,7.480581,25.02585,-0.000176,24.017955,-0.0078,1.378
8230.00,7.480322,25.02546,-0.000175,24.018513,-0.0078,1.378
8232.00,7.480594,25.02498,-0.000175,24.018979,-0.0078,1.378
8234.00,7.481252,25.02561,-0.000175,24.017364,-0.0078,1.378
8236.00,7.481367,25.02500,-0.000174,24.017580,-0.0078,1.377
8238.00,7.480773,25.02494,-0.000174,24.017544,-0.0077,1.377
8240.00,7.481264,25.02509,-0.000175,24.018232,-0.0077,1.377
8242.00,7.481393,25.02541,-0.000175,24.017848,-0.0078,1.378
8244.00,7.481310,25.02551,-0.000175,24.017748,-0.0078,1.378
8246.00,7.481497,25.02580,-0.000174,24.018368,-0.0078,1.378
8248.00,7.481720,25.02565,-0.000175,24.017919,-0.0078,1.377
8250.00,7.481192,25.02511,-0.000176,24.018577,-0.0077,1.378
8252.00,7.480835,25.02555,-0.000175,24.018289,-0.0078,1.377
8254.00,7.481052,25.02526,-0.000174,24.018357,-0.0078,1.377
8256.00,7.480768,25.02573,-0.000174,24.018450,-0.0078,1.378
8258.00,7.480850,25.02606,-0.000175,24.018115,-0.0078,1.378
8260.00,7.481271,25.02515,-0.000175,24.018203,-0.0077,1.378
8262.00,7.481063,25.02490,-0.000175,24.018854,-0.0078,1.377
8264.00,7.480415,25.02493,-0.000175,24.018256,-0.0078,1.377
8266.00,7.480717,25.02574,-0.000174,24.018669,-0.0077,1.378
8268.00,7.481160,25.02511,-0.000176,24.018258,-0.0078,1.378
8270.00,7.481221,25.02524,-0.000176,24.018100,-0.0078,1.379
8272.00,7.481169,25.02588,-0.000175,24.017565,-0.0078,1.377
8274.00,7.481135,25.02554,-0.000175,24.018524,-0.0078,1.376
8276.00,7.480417,25.02532,-0.000175,24.017832,-0.0078,1.377
8278.00,7.480510,25.02529,-0.000175,24.017970,-0.0078,1.378
8280.00,7.480748,25.02606,-0.000176,24.018394,-0.0077,1.378
8282.00,7.481306,25.02644,-0.000175,24.018247,-0.0078,1.378
8284.00,7.481151,25.02684,-0.000174,24.018760,-0.0078,1.378
8286.00,7.480702,25.02620,-0.000174,24.018252,-0.0078,1.378
8288.00,7.480650,25.02585,-0.000175,24.017756,-0.0078,1.378
8290.00,7.481704,25.02632,-0.000174,24.018008,-0.0078,1.378
8292.00,7.481334,25.02520,-0.000174,24.017839,-0.0078,1.378
8294.00,7.480077,25.02496,-0.000175,24.018176,-0.0078,1.377
8296.00,7.480122,25.02500,-0.000175,24.017406,-0.0078,1.377
8298.00,7.479845,25.02460,-0.000175,24.018249,-0.0078,1.377
8300.00,7.479343,25.02439,-0.000174,24.017959,-0.0078,1.378
8302.00,7.479713,25.02505,-0.000175,24.018357,-0.0078,1.378
8304.00,7.479148,25.02513,-0.000175,24.018185,-0.0077,1.378
8306.00,7.479426,25.02597,-0.000175,24.018675,-0.0077,1.378
8308.00,7.480255,25.02519,-0.000175,24.018289,-0.0078,1.378
8310.00,7.481285,25.02500,-0.000175,24.018207,-0.0078,1.378
8312.00,7.481162,25.02539,-0.000175,24.017616,-0.0078,1.378
8314.00,7.480575,25.02525,-0.000175,24.017370,-0.0078,1.378
8316.00,7.481797,25.02504,-0.000174,24.018408,-0.0078,1.377
8318.00,7.481658,25.02500,-0.000174,24.018122,-0.0078,1.378
8320.00,7.481240,25.02461,-0.000176,24.017955,-0.0078,1.378
8322.00,7.480886,25.02488,-0.000175,24.017660,-0.0078,1.378
8324.00,7.480100,25.02459,-0.000175,24.017904,-0.0077,1.378
8326.00,7.479718,25.02455,-0.000175,24.017957,-0.0077,1.378
8328.00,7.479863,25.02446,-0.000176,24.018104,-0.0077,1.378
8330.00,7.480123,25.02448,-0.000176,24.017545,-0.0078,1.378
8332.00,7.480425,25.02463,-0.000175,24.017777,-0.0078,1.377
8334.00,7.479877,25.02511,-0.000174,24.018707,-0.0078,1.377
8336.00,7.479315,25.02408,-0.000175,24.017542,-0.0078,1.378
8338.00,7.479959,25.02494,-0.000175,24.017875,-0.0078,1.378
8340.00,7.479881,25.02563,-0.000175,24.018058,-0.0078,1.377
8342.00,7.480714,25.02597,-0.000175,24.018174,-0.0078,1.378
8344.00,7.480428,25.02598,-0.000175,24.018267,-0.0077,1.377
8346.00,7.479925,25.02507,-0.000174,24.018067,-0.0078,1.378
8348.00,7.480706,25.02550,-0.000174,24.018084,-0.0078,1.378
8350.00,7.481127,25.02556,-0.000176,24.018067,-0.0078,1.378
8352.00,7.480375,25.02646,-0.000174,24.018064,-0.0078,1.378
8354.00,7.479631,25.02585,-0.000175,24.018232,-0.0078,1.378
8356.00,7.479750,25.02570,-0.000174,24.018773,-0.0078,1.378
8358.00,7.480229,25.02593,-0.000175,24.017971,-0.0078,1.378
8360.00,7.480017,25.02543,-0.000175,24.018009,-0.0078,1.377
8362.00,7.479547,25.02473,-0.000174,24.018294,-0.0078,1.378
8364.00,7.480244,25.02463,-0.000174,24.018267,-0.0078,1.378
8366.00,7.480294,25.02511,-0.000176,24.017939,-0.0078,1.378
8368.00,7.480452,25.02570,-0.000174,24.018372,-0.0078,1.378
8370.00,7.480401,25.02556,-0.000174,24.018334,-0.0078,1.377
8372.00,7.479397,25.02529,-0.000174,24.018100,-0.0078,1.378
8374.00,7.479400,25.02592,-0.000175,24.018004,-0.0078,1.377
8376.00,7.480325,25.02626,-0.000173,24.017921,-0.0078,1.378
8378.00,7.480163,25.02610,-0.000174,24.018229,-0.0078,1.378
8380.00,7.480031,25.02521,-0.000175,24.017678,-0.0078,1.378
8382.00,7.479674,25.02510,-0.000174,24.018124,-0.0078,1.378
8384.00,7.479286,25.02604,-0.000175,24.017725,-0.0077,1.377
8386.00,7.479767,25.02544,-0.000174,24.018193,-0.0078,1.378
8388.00,7.479940,25.02494,-0.000176,24.018071,-0.0078,1.378
8390.00,7.480026,25.02544,-0.000176,24.017676,-0.0078,1.378
8392.00,7.479249,25.02556,-0.000176,24.017881,-0.0078,1.378
8394.00,7.478931,25.02585,-0.000175,24.018165,-0.0078,1.378
8396.00,7.479015,25.02506,-0.000175,24.018321,-0.0078,1.378
8398.00,7.478958,25.02492,-0.000175,24.018363,-0.0077,1.377
8400.00,7.479232,25.02547,-0.000175,24.017694,-0.0078,1.378
8402.00,7.479719,25.02517,-0.000176,24.017854,-0.0077,1.378
@14,12.0000,24.0
8404.00,7.479607,25.02528,-0.000174,24.017953,-0.0078,1.378
8406.00,7.476753,25.02553,-0.000175,24.018443,-0.0078,1.377
8408.00,7.468379,25.02529,-0.000175,24.018055,-0.0078,1.377
8410.00,7.457015,25.02577,-0.000175,24.018272,-0.0078,1.377
8412.00,7.442244,25.02520,-0.000174,24.017895,-0.0078,1.377
8414.00,7.427991,25.02472,-0.000176,24.017587,-0.0078,1.377
8416.00,7.417806,25.02464,-0.000176,24.018024,-0.0078,1.378
8418.00,7.409728,25.02479,-0.000175,24.017902,-0.0078,1.378
8420.00,7.402864,25.02471,-0.000176,24.017600,-0.0077,1.378
8422.00,7.395936,25.02459,-0.000175,24.017931,-0.0077,1.379
8424.00,7.388846,25.02536,-0.000174,24.017971,-0.0078,1.379
8426.00,7.382291,25.02504,-0.000176,24.018203,-0.0078,1.379
8428.00,7.376329,25.02535,-0.000176,24.018111,-0.0078,1.379
8430.00,7.374446,25.02542,-0.000175,24.017971,-0.0078,1.380
8432.00,7.377941,25.02470,-0.000177,24.018017,-0.0078,1.380
8434.00,7.385926,25.02460,-0.000178,24.017855,-0.0078,1.380
8436.00,7.395711,25.02415,-0.000176,24.017832,-0.0078,1.379
8438.00,7.403595,25.02432,-0.000175,24.017790,-0.0078,1.378
8440.00,7.409047,25.02465,-0.000174,24.018548,-0.0077,1.379
8442.00,7.413664,25.02500,-0.000174,24.018720,-0.0078,1.379
8444.00,7.417648,25.02445,-0.000175,24.017805,-0.0078,1.379
8446.00,7.423125,25.02452,-0.000175,24.018203,-0.0077,1.379
8448.00,7.428661,25.02435,-0.000174,24.018122,-0.0078,1.378
8450.00,7.434001,25.02463,-0.000173,24.018305,-0.0078,1.378
8452.00,7.439207,25.02334,-0.000173,24.018189,-0.0078,1.378
8454.00,7.444275,25.02386,-0.000174,24.018486,-0.0077,1.378
8456.00,7.449021,25.02372,-0.000173,24.017565,-0.0078,1.379
8458.00,7.453373,25.02360,-0.000175,24.017650,-0.0078,1.379
8460.00,7.456869,25.02347,-0.000175,24.017299,-0.0078,1.378
8462.00,7.459010,25.02412,-0.000175,24.017672,-0.0078,1.378
8464.00,7.462347,25.02413,-0.000176,24.017984,-0.0078,1.378
8466.00,7.465797,25.02368,-0.000176,24.018171,-0.0077,1.377
8468.00,7.467843,25.02374,-0.000174,24.018290,-0.0077,1.378
8470.00,7.469149,25.02408,-0.000174,24.018305,-0.0077,1.378
8472.00,7.470371,25.02447,-0.000175,24.017951,-0.0078,1.378
8474.00,7.471554,25.02439,-0.000176,24.017908,-0.0078,1.378
8476.00,7.472328,25.02424,-0.000176,24.017694,-0.0078,1.378
8478.00,7.473347,25.02415,-0.000175,24.018096,-0.0078,1.378
8480.00,7.473936,25.02493,-0.000174,24.017834,-0.0078,1.378
8482.00,7.474613,25.02491,-0.000175,24.017701,-0.0078,1.378
8484.00,7.474877,25.02459,-0.000176,24.017897,-0.0078,1.378
8486.00,7.475574,25.02415,-0.000175,24.018040,-0.0077,1.377
8488.00,7.476032,25.02411,-0.000174,24.017353,-0.0077,1.378
8490.00,7.475958,25.02436,-0.000176,24.018149,-0.0078,1.379
8492.00,7.475954,25.02447,-0.000177,24.018062,-0.0078,1.379
8494.00,7.475615,25.02440,-0.000176,24.018202,-0.0078,1.379
8496.00,7.475938,25.02487,-0.000175,24.018486,-0.0078,1.378
8498.00,7.475991,25.02467,-0.000176,24.017902,-0.0078,1.378
8500.00,7.476616,25.02473,-0.000175,24.018153,-0.0078,1.378
8502.00,7.475754,25.02489,-0.000175,24.017790,-0.0077,1.377
8504.00,7.475538,25.02486,-0.000175,24.017509,-0.0078,1.377
8506.00,7.475327,25.02503,-0.000176,24.017339,-0.0078,1.378
8508.00,7.475007,25.02528,-0.000177,24.018348,-0.0078,1.379
8510.00,7.475260,25.02523,-0.000176,24.017415,-0.0078,1.379
8512.00,7.475757,25.02499,-0.000177,24.017554,-0.0078,1.378
8514.00,7.476416,25.02456,-0.000176,24.017953,-0.0078,1.377
8516.00,7.476872,25.02441,-0.000176,24.017714,-0.0078,1.378
8518.00,7.476121,25.02412,-0.000175,24.017901,-0.0078,1.378
8520.00,7.477328,25.02491,-0.000175,24.017580,-0.0078,1.378
8522.00,7.476748,25.02531,-0.000177,24.017573,-0.0078,1.379
8524.00,7.476574,25.02558,-0.000176,24.017861,-0.0078,1.379
8526.00,7.477304,25.02559,-0.000177,24.018171,-0.0078,1.378
8528.00,7.477834,25.02536,-0.000175,24.018359,-0.0078,1.378
8530.00,7.477743,25.02502,-0.000175,24.018118,-0.0078,1.378
8532.00,7.477377,25.02503,-0.000176,24.017473,-0.0078,1.378
8534.00,7.478469,25.02542,-0.000176,24.017321,-0.0078,1.378
8536.00,7.479105,25.02526,-0.000175,24.017355,-0.0077,1.378
8538.00,7.478702,25.02459,-0.000176,24.017977,-0.0078,1.379
8540.00,7.479068,25.02435,-0.000176,24.017868,-0.0078,1.379
8542.00,7.478972,25.02523,-0.000175,24.017718,-0.0078,1.379
8544.00,7.478676,25.02491,-0.000175,24.017864,-0.0078,1.378
8546.00,7.479269,25.02449,-0.000175,24.017955,-0.0078,1.378
8548.00,7.478886,25.02428,-0.000176,24.018506,-0.0078,1.378
8550.00,7.477789,25.02497,-0.000175,24.017883,-0.0078,1.378
8552.00,7.478115,25.02511,-0.000176,24.018334,-0.0077,1.378
8554.00,7.478532,25.02442,-0.000175,24.018448,-0.0078,1.379
8556.00,7.479242,25.02407,-0.000175,24.017718,-0.0077,1.379
8558.00,7.479301,25.02456,-0.000175,24.018078,-0.0078,1.379
8560.00,7.478823,25.02470,-0.000175,24.018100,-0.0078,1.379
8562.00,7.478810,25.02460,-0.000175,24.018252,-0.0078,1.378
8564.00,7.478654,25.02418,-0.000176,24.017594,-0.0077,1.378
8566.00,7.478788,25.02468,-0.000174,24.017806,-0.0078,1.379
8568.00,7.479174,25.02436,-0.000174,24.017457,-0.0077,1.378
8570.00,7.479749,25.02421,-0.000174,24.017777,-0.0078,1.378
8572.00,7.479559,25.02486,-0.000175,24.018164,-0.0078,1.379
8574.00,7.478997,25.02513,-0.000174,24.018729,-0.0078,1.378
8576.00,7.478568,25.02540,-0.000177,24.017814,-0.0078,1.379
8578.00,7.479308,25.02569,-0.000175,24.017982,-0.0077,1.379
8580.00,7.479510,25.02542,-0.000174,24.017612,-0.0078,1.379
8582.00,7.479748,25.02547,-0.000173,24.017752,-0.0078,1.378
8584.00,7.479038,25.02501,-0.000175,24.017600,-0.0078,1.378
8586.00,7.478325,25.02600,-0.000175,24.017942,-0.0078,1.378
8588.00,7.478371,25.02616,-0.000175,24.018033,-0.0078,1.378
8590.00,7.477644,25.02584,-0.000176,24.017970,-0.0078,1.379
8592.00,7.477786,25.02666,-0.000176,24.018276,-0.0078,1.379
8594.00,7.478052,25.02632,-0.000174,24.017380,-0.0077,1.379
8596.00,7.478563,25.02595,-0.000175,24.018251,-0.0077,1.378
8598.00,7.478386,25.02586,-0.000175,24.018290,-0.0077,1.379
8600.00,7.477713,25.02555,-0.000176,24.017650,-0.0078,1.378
8602.00,7.477271,25.02623,-0.000175,24.018343,-0.0078,1.378
8604.00,7.476931,25.02589,-0.000174,24.018018,-0.0078,1.379
8606.00,7.477508,25.02506,-0.000175,24.017462,-0.0078,1.379
8608.00,7.477711,25.02507,-0.000176,24.017821,-0.0077,1.378
8610.00,7.477224,25.02568,-0.000176,24.018338,-0.0078,1.378
8612.00,7.478043,25.02560,-0.000176,24.018091,-0.0077,1.379
8614.00,7.478777,25.02495,-0.000175,24.018165,-0.0078,1.379
8616.00,7.478429,25.02511,-0.000175,24.017511,-0.0078,1.379
8618.00,7.478363,25.02494,-0.000175,24.017864,-0.0077,1.378
8620.00,7.478868,25.02468,-0.000174,24.018292,-0.0078,1.379
8622.00,7.478498,25.02459,-0.000174,24.018098,-0.0077,1.378
8624.00,7.477563,25.02508,-0.000175,24.018200,-0.0077,1.378
8626.00,7.478011,25.02520,-0.000177,24.018495,-0.0077,1.378
8628.00,7.478417,25.02545,-0.000175,24.017672,-0.0077,1.379
8630.00,7.478786,25.02525,-0.000175,24.017864,-0.0077,1.378
8632.00,7.478456,25.02510,-0.000175,24.018144,-0.0078,1.378
8634.00,7.478035,25.02494,-0.000174,24.018655,-0.0077,1.378
8636.00,7.477897,25.02470,-0.000174,24.018345,-0.0077,1.379
8638.00,7.477305,25.02492,-0.000176,24.018502,-0.0078,1.379
8640.00,7.478043,25.02417,-0.000176,24.018334,-0.0078,1.379
8642.00,7.478691,25.02454,-0.000176,24.018319,-0.0078,1.379
8644.00,7.478965,25.02417,-0.000176,24.018069,-0.0078,1.378
8646.00,7.478684,25.02460,-0.000176,24.018454,-0.0078,1.378
8648.00,7.477748,25.02407,-0.000174,24.018432,-0.0078,1.378
8650.00,7.477325,25.02459,-0.000175,24.018468,-0.0078,1.378
8652.00,7.476930,25.02513,-0.000174,24.018055,-0.0078,1.378
8654.00,7.477367,25.02467,-0.000176,24.018009,-0.0077,1.378
8656.00,7.476844,25.02538,-0.000174,24.017759,-0.0078,1.378
8658.00,7.476357,25.02451,-0.000176,24.018185,-0.0078,1.379
8660.00,7.476775,25.02483,-0.000176,24.018546,-0.0078,1.378
8662.00,7.476985,25.02486,-0.000176,24.018147,-0.0078,1.379
8664.00,7.476858,25.02471,-0.000176,24.018740,-0.0077,1.379
8666.00,7.477326,25.02573,-0.000175,24.017759,-0.0077,1.379
8668.00,7.478089,25.02509,-0.000176,24.018269,-0.0078,1.378
8670.00,7.477952,25.02428,-0.000175,24.018214,-0.0078,1.378
8672.00,7.477080,25.02566,-0.000175,24.017665,-0.0078,1.379
8674.00,7.476969,25.02510,-0.000175,24.018347,-0.0078,1.379
8676.00,7.476944,25.02476,-0.000177,24.018488,-0.0078,1.378
8678.00,7.477294,25.02521,-0.000177,24.017944,-0.0078,1.378
8680.00,7.477626,25.02529,-0.000177,24.017821,-0.0078,1.379
8682.00,7.477510,25.02568,-0.000175,24.018508,-0.0078,1.378
8684.00,7.477215,25.02551,-0.000175,24.018093,-0.0078,1.378
8686.00,7.477283,25.02549,-0.000175,24.018185,-0.0078,1.378
8688.00,7.476694,25.02603,-0.000174,24.017873,-0.0078,1.378
8690.00,7.476086,25.02581,-0.000175,24.018069,-0.0078,1.379
8692.00,7.477375,25.02523,-0.000175,24.018642,-0.0078,1.378
8694.00,7.477008,25.02537,-0.000176,24.018332,-0.0078,1.379
8696.00,7.476735,25.02579,-0.000174,24.018832,-0.0078,1.378
8698.00,7.476812,25.02589,-0.000175,24.018776,-0.0078,1.378
8700.00,7.477131,25.02606,-0.000174,24.018976,-0.0078,1.379
8702.00,7.476925,25.02641,-0.000174,24.018566,-0.0078,1.379
8704.00,7.477258,25.02673,-0.000175,24.017716,-0.0077,1.378
8706.00,7.476804,25.02666,-0.000175,24.018149,-0.0078,1.378
8708.00,7.476597,25.02681,-0.000174,24.017902,-0.0078,1.379
8710.00,7.476790,25.02631,-0.000176,24.018153,-0.0077,1.378
8712.00,7.477133,25.02648,-0.000174,24.018140,-0.0077,1.379
8714.00,7.477483,25.02645,-0.000175,24.018024,-0.0078,1.379
8716.00,7.477288,25.02669,-0.000174,24.018116,-0.0077,1.379
8718.00,7.478722,25.02717,-0.000175,24.018240,-0.0077,1.379
8720.00,7.478428,25.02650,-0.000176,24.018729,-0.0078,1.379
8722.00,7.477089,25.02674,-0.000175,24.017418,-0.0077,1.378
8724.00,7.476256,25.02643,-0.000174,24.018218,-0.0078,1.378
8726.00,7.475832,25.02652,-0.000174,24.018303,-0.0078,1.378
8728.00,7.475642,25.02677,-0.000175,24.017725,-0.0077,1.379
8730.00,7.475978,25.02606,-0.000174,24.018158,-0.0078,1.378
8732.00,7.476401,25.02627,-0.000175,24.018542,-0.0078,1.379
8734.00,7.476199,25.02698,-0.000175,24.018542,-0.0077,1.379
8736.00,7.476878,25.02611,-0.000175,24.017979,-0.0078,1.379
8738.00,7.476890,25.02667,-0.000176,24.018648,-0.0077,1.378
8740.00,7.476811,25.02646,-0.000175,24.018093,-0.0077,1.378
8742.00,7.477050,25.02600,-0.000175,24.017973,-0.0078,1.379
8744.00,7.477046,25.02566,-0.000175,24.018657,-0.0078,1.379
8746.00,7.477156,25.02508,-0.000174,24.018385,-0.0078,1.379
8748.00,7.477117,25.02571,-0.000175,24.017908,-0.0078,1.379
8750.00,7.477702,25.02614,-0.000175,24.018038,-0.0078,1.378
8752.00,7.477632,25.02609,-0.000176,24.018316,-0.0078,1.378
8754.00,7.477259,25.02634,-0.000175,24.018588,-0.0078,1.379
8756.00,7.476560,25.02587,-0.000175,24.018009,-0.0078,1.379
8758.00,7.476303,25.02546,-0.000175,24.018575,-0.0078,1.378
8760.00,7.477284,25.02501,-0.000175,24.018693,-0.0078,1.379
8762.00,7.477592,25.02571,-0.000175,24.018145,-0.0078,1.379
8764.00,7.477367,25.02639,-0.000175,24.018570,-0.0078,1.378
8766.00,7.477058,25.02626,-0.000175,24.018468,-0.0077,1.379
8768.00,7.476426,25.02570,-0.000175,24.018341,-0.0078,1.379
8770.00,7.476471,25.02594,-0.000176,24.018328,-0.0077,1.378
8772.00,7.476862,25.02631,-0.000175,24.018006,-0.0077,1.379
8774.00,7.476758,25.02644,-0.000175,24.017917,-0.0077,1.378
8776.00,7.477170,25.02579,-0.000174,24.018628,-0.0078,1.378
8778.00,7.477742,25.02586,-0.000174,24.018687,-0.0078,1.379
8780.00,7.477887,25.02566,-0.000175,24.018537,-0.0078,1.379
8782.00,7.477173,25.02545,-0.000174,24.018628,-0.0078,1.379
8784.00,7.477170,25.02519,-0.000175,24.018430,-0.0077,1.379
8786.00,7.477581,25.02521,-0.000175,24.018189,-0.0077,1.379
8788.00,7.476958,25.02545,-0.000175,24.018216,-0.0078,1.378
8790.00,7.477075,25.02522,-0.000175,24.017772,-0.0078,1.379
8792.00,7.476933,25.02497,-0.000176,24.017632,-0.0078,1.379
8794.00,7.477024,25.02564,-0.000175,24.018245,-0.0078,1.378
8796.00,7.476680,25.02505,-0.000176,24.018267,-0.0078,1.379
8798.00,7.476374,25.02537,-0.000175,24.017457,-0.0078,1.379
8800.00,7.476259,25.02613,-0.000174,24.018575,-0.0078,1.379
8802.00,7.476296,25.02628,-0.000175,24.018055,-0.0078,1.379
8804.00,7.476629,25.02628,-0.000175,24.018693,-0.0078,1.379
8806.00,7.476122,25.02660,-0.000175,24.018653,-0.0077,1.379
8808.00,7.477503,25.02601,-0.000175,24.018310,-0.0077,1.379
8810.00,7.477548,25.02643,-0.000175,24.018457,-0.0077,1.378
8812.00,7.476743,25.02574,-0.000174,24.018477,-0.0077,1.379
8814.00,7.477492,25.02660,-0.000174,24.018858,-0.0078,1.379
8816.00,7.477707,25.02670,-0.000174,24.018582,-0.0077,1.378
8818.00,7.477137,25.02647,-0.000174,24.019304,-0.0078,1.378
8820.00,7.476958,25.02664,-0.000174,24.018484,-0.0077,1.379
8822.00,7.476557,25.02684,-0.000175,24.018698,-0.0077,1.379
8824.00,7.476457,25.02693,-0.000174,24.018281,-0.0077,1.379
8826.00,7.475733,25.02658,-0.000175,24.018517,-0.0078,1.379
8828.00,7.474544,25.02613,-0.000175,24.018448,-0.0078,1.379
8830.00,7.474582,25.02577,-0.000175,24.018464,-0.0077,1.379
8832.00,7.475334,25.02610,-0.000174,24.018067,-0.0078,1.379
8834.00,7.476103,25.02585,-0.000175,24.018502,-0.0078,1.378
8836.00,7.475688,25.02515,-0.000174,24.018863,-0.0077,1.379
8838.00,7.475647,25.02556,-0.000175,24.018579,-0.0077,1.378
8840.00,7.476025,25.02533,-0.000174,24.018472,-0.0077,1.379
8842.00,7.476346,25.02610,-0.000175,24.018638,-0.0077,1.379
8844.00,7.475679,25.02651,-0.000175,24.018754,-0.0077,1.379
8846.00,7.475143,25.02581,-0.000175,24.018745,-0.0077,1.379
8848.00,7.475903,25.02619,-0.000174,24.018586,-0.0078,1.378
8850.00,7.475815,25.02593,-0.000175,24.017440,-0.0078,1.378
8852.00,7.475577,25.02574,-0.000177,24.017424,-0.0078,1.379
8854.00,7.475983,25.02560,-0.000176,24.017872,-0.0077,1.379
8856.00,7.476938,25.02536,-0.000175,24.018481,-0.0078,1.379
8858.00,7.476522,25.02524,-0.000176,24.018051,-0.0078,1.379
8860.00,7.476445,25.02590,-0.000175,24.018009,-0.0078,1.378
8862.00,7.476440,25.02547,-0.000174,24.018345,-0.0078,1.379
8864.00,7.475724,25.02515,-0.000175,24.018660,-0.0078,1.379
8866.00,7.475771,25.02570,-0.000174,24.017620,-0.0078,1.379
8868.00,7.475504,25.02521,-0.000174,24.018472,-0.0078,1.379
8870.00,7.476135,25.02506,-0.000175,24.018276,-0.0078,1.379
8872.00,7.475690,25.02494,-0.000175,24.018105,-0.0078,1.379
8874.00,7.475219,25.02474,-0.000175,24.018312,-0.0078,1.379
8876.00,7.475538,25.02478,-0.000174,24.018107,-0.0078,1.379
8878.00,7.475655,25.02475,-0.000175,24.017776,-0.0078,1.379
8880.00,7.475717,25.02485,-0.000175,24.018530,-0.0078,1.379
8882.00,7.476824,25.02521,-0.000175,24.018649,-0.0078,1.379
8884.00,7.477196,25.02421,-0.000175,24.018093,-0.0078,1.379
8886.00,7.476172,25.02434,-0.000175,24.018530,-0.0078,1.379
8888.00,7.475976,25.02520,-0.000176,24.017913,-0.0078,1.379
8890.00,7.475530,25.02488,-0.000176,24.017897,-0.0078,1.378
8892.00,7.476088,25.02495,-0.000175,24.017942,-0.0078,1.379
8894.00,7.476044,25.02542,-0.000175,24.018171,-0.0077,1.379
8896.00,7.475510,25.02546,-0.000175,24.018524,-0.0077,1.379
8898.00,7.475507,25.02505,-0.000175,24.018086,-0.0077,1.379
8900.00,7.475501,25.02481,-0.000175,24.018080,-0.0078,1.379
8902.00,7.475410,25.02438,-0.000175,24.018089,-0.0078,1.378
8904.00,7.475019,25.02416,-0.000175,24.018153,-0.0078,1.379
8906.00,7.475258,25.02452,-0.000175,24.017696,-0.0077,1.380
8908.00,7.476073,25.02429,-0.000177,24.017839,-0.0078,1.378
8910.00,7.474783,25.02478,-0.000175,24.017966,-0.0077,1.379
8912.00,7.474838,25.02470,-0.000175,24.018682,-0.0078,1.379
8914.00,7.475903,25.02430,-0.000176,24.018802,-0.0078,1.379
8916.00,7.476109,25.02439,-0.000176,24.018771,-0.0077,1.379
8918.00,7.477283,25.02528,-0.000175,24.018386,-0.0077,1.379
8920.00,7.477912,25.02520,-0.000175,24.017591,-0.0077,1.379
8922.00,7.477422,25.02497,-0.000175,24.018178,-0.0077,1.379
8924.00,7.476606,25.02459,-0.000176,24.018066,-0.0078,1.379
8926.00,7.477327,25.02536,-0.000176,24.017364,-0.0078,1.379
8928.00,7.477580,25.02453,-0.000176,24.017835,-0.0078,1.379
8930.00,7.477948,25.02374,-0.000175,24.018000,-0.0077,1.379
8932.00,7.477206,25.02404,-0.000174,24.018169,-0.0078,1.379
8934.00,7.476121,25.02448,-0.000175,24.018258,-0.0078,1.379
8936.00,7.475632,25.02439,-0.000175,24.018105,-0.0078,1.380
8938.00,7.475023,25.02451,-0.000175,24.018501,-0.0078,1.379
8940.00,7.475386,25.02434,-0.000175,24.018515,-0.0078,1.379
8942.00,7.475084,25.02517,-0.000175,24.018448,-0.0078,1.379
8944.00,7.474948,25.02505,-0.000175,24.017846,-0.0078,1.379
8946.00,7.474588,25.02548,-0.000176,24.017843,-0.0078,1.379
8948.00,7.474588,25.02542,-0.000176,24.018028,-0.0078,1.379
8950.00,7.474542,25.02498,-0.000174,24.018405,-0.0078,1.379
8952.00,7.474981,25.02504,-0.000175,24.018426,-0.0078,1.379
8954.00,7.474722,25.02460,-0.000174,24.018811,-0.0077,1.380
8956.00,7.475026,25.02543,-0.000175,24.018571,-0.0077,1.379
8958.00,7.475706,25.02537,-0.000175,24.018479,-0.0078,1.379
8960.00,7.475795,25.02477,-0.000175,24.018162,-0.0078,1.379
8962.00,7.475134,25.02532,-0.000174,24.018909,-0.0078,1.379
8964.00,7.474537,25.02615,-0.000175,24.018519,-0.0077,1.379
8966.00,7.475390,25.02515,-0.000175,24.017962,-0.0078,1.379
8968.00,7.474827,25.02409,-0.000176,24.018182,-0.0078,1.379
8970.00,7.475053,25.02443,-0.000175,24.017906,-0.0078,1.379
8972.00,7.474564,25.02536,-0.000174,24.018051,-0.0078,1.379
8974.00,7.473503,25.02517,-0.000174,24.018680,-0.0077,1.379
8976.00,7.473237,25.02500,-0.000175,24.018443,-0.0077,1.379
8978.00,7.473552,25.02414,-0.000175,24.018183,-0.0078,1.379
8980.00,7.475051,25.02502,-0.000174,24.017904,-0.0078,1.379
8982.00,7.475371,25.02526,-0.000175,24.018312,-0.0078,1.379
8984.00,7.474580,25.02477,-0.000174,24.017922,-0.0078,1.379
8986.00,7.474540,25.02471,-0.000175,24.017409,-0.0078,1.379
8988.00,7.475118,25.02540,-0.000175,24.017718,-0.0078,1.379
8990.00,7.474794,25.02489,-0.000175,24.017776,-0.0078,1.379
8992.00,7.474922,25.02474,-0.000176,24.017906,-0.0078,1.379
8994.00,7.474975,25.02482,-0.000175,24.018711,-0.0078,1.379
8996.00,7.474175,25.02517,-0.000174,24.018319,-0.0078,1.379
8998.00,7.474885,25.02470,-0.000173,24.018700,-0.0077,1.379
9000.00,7.474992,25.02498,-0.000174,24.018345,-0.0078,1.379
9002.00,7.474731,25.02489,-0.000176,24.017955,-0.0077,1.380
@15,12.0000,24.0
9004.00,7.474605,25.02563,-0.000176,24.018167,-0.0077,1.379
9006.00,7.471325,25.02502,-0.000175,24.017989,-0.0078,1.379
9008.00,7.463361,25.02482,-0.000174,24.018144,-0.0078,1.378
9010.00,7.452191,25.02546,-0.000174,24.017730,-0.0078,1.377
9012.00,7.437997,25.02533,-0.000174,24.017741,-0.0078,1.378
9014.00,7.426437,25.02458,-0.000174,24.018760,-0.0078,1.379
9016.00,7.418130,25.02473,-0.000174,24.018700,-0.0078,1.379
9018.00,7.411805,25.02419,-0.000175,24.017681,-0.0078,1.379
9020.00,7.405141,25.02318,-0.000176,24.017681,-0.0078,1.379
9022.00,7.399465,25.02341,-0.000176,24.018671,-0.0078,1.380
9024.00,7.394190,25.02438,-0.000176,24.018136,-0.0078,1.380
9026.00,7.388575,25.02504,-0.000176,24.017904,-0.0078,1.380
9028.00,7.382041,25.02483,-0.000176,24.017964,-0.0077,1.381
9030.00,7.380831,25.02500,-0.000177,24.018638,-0.0077,1.380
9032.00,7.384502,25.02441,-0.000176,24.018493,-0.0077,1.381
9034.00,7.391995,25.02469,-0.000176,24.017980,-0.0078,1.382
9036.00,7.401677,25.02445,-0.000177,24.018396,-0.0077,1.381
9038.00,7.409756,25.02431,-0.000176,24.017892,-0.0077,1.380
9040.00,7.415163,25.02444,-0.000175,24.017957,-0.0077,1.380
9042.00,7.419678,25.02408,-0.000175,24.017799,-0.0077,1.380
9044.00,7.424274,25.02510,-0.000174,24.017690,-0.0078,1.379
9046.00,7.428912,25.02427,-0.000174,24.018635,-0.0078,1.379
9048.00,7.433865,25.02393,-0.000174,24.018352,-0.0078,1.379
9050.00,7.438936,25.02421,-0.000175,24.018144,-0.0077,1.379
9052.00,7.443751,25.02441,-0.000174,24.017930,-0.0078,1.378
9054.00,7.448108,25.02458,-0.000173,24.017937,-0.0077,1.378
9056.00,7.451740,25.02442,-0.000174,24.018207,-0.0078,1.379
9058.00,7.454961,25.02487,-0.000174,24.018629,-0.0078,1.379
9060.00,7.457670,25.02489,-0.000175,24.018131,-0.0078,1.380
9062.00,7.459946,25.02428,-0.000175,24.017832,-0.0078,1.380
9064.00,7.462019,25.02521,-0.000174,24.017446,-0.0078,1.379
9066.00,7.463480,25.02472,-0.000175,24.017756,-0.0078,1.379
9068.00,7.465942,25.02466,-0.000174,24.018251,-0.0077,1.379
9070.00,7.467606,25.02516,-0.000175,24.017877,-0.0078,1.379
9072.00,7.469500,25.02571,-0.000174,24.018008,-0.0078,1.378
9074.00,7.470198,25.02551,-0.000173,24.018116,-0.0078,1.379
9076.00,7.471193,25.02645,-0.000175,24.018127,-0.0078,1.380
9078.00,7.471933,25.02599,-0.000176,24.017879,-0.0078,1.379
9080.00,7.472513,25.02589,-0.000175,24.017823,-0.0078,1.380
9082.00,7.473148,25.02556,-0.000176,24.018111,-0.0077,1.380
9084.00,7.473579,25.02539,-0.000175,24.017663,-0.0078,1.379
9086.00,7.472264,25.02570,-0.000174,24.018296,-0.0077,1.379
9088.00,7.472045,25.02579,-0.000174,24.018173,-0.0077,1.379
9090.00,7.471771,25.02584,-0.000173,24.018473,-0.0078,1.379
9092.00,7.471952,25.02608,-0.000175,24.018872,-0.0078,1.379
9094.00,7.472031,25.02632,-0.000174,24.018309,-0.0077,1.379
9096.00,7.472870,25.02612,-0.000174,24.018047,-0.0078,1.379
9098.00,7.472911,25.02645,-0.000174,24.018049,-0.0077,1.379
9100.00,7.472650,25.02611,-0.000175,24.018483,-0.0077,1.379
9102.00,7.471989,25.02659,-0.000175,24.018397,-0.0077,1.380
9104.00,7.471287,25.02592,-0.000174,24.018265,-0.0077,1.379
9106.00,7.470989,25.02572,-0.000175,24.018290,-0.0077,1.380
9108.00,7.471436,25.02639,-0.000176,24.018597,-0.0077,1.380
9110.00,7.471061,25.02679,-0.000175,24.018309,-0.0077,1.379
9112.00,7.471565,25.02599,-0.000175,24.018588,-0.0078,1.379
9114.00,7.471657,25.02621,-0.000174,24.018615,-0.0078,1.379
9116.00,7.472288,25.02639,-0.000175,24.017819,-0.0078,1.380
9118.00,7.472996,25.02644,-0.000175,24.018238,-0.0078,1.379
9120.00,7.472433,25.02711,-0.000175,24.018472,-0.0078,1.379
9122.00,7.472965,25.02692,-0.000174,24.018269,-0.0078,1.379
9124.00,7.472046,25.02776,-0.000174,24.017549,-0.0078,1.379
9126.00,7.471860,25.02728,-0.000174,24.018356,-0.0078,1.379
9128.00,7.471908,25.02639,-0.000175,24.019057,-0.0078,1.379
9130.00,7.472162,25.02629,-0.000175,24.017902,-0.0077,1.379
9132.00,7.472077,25.02686,-0.000175,24.018637,-0.0077,1.379
9134.00,7.472873,25.02723,-0.000175,24.018628,-0.0078,1.379
9136.00,7.473362,25.02820,-0.000174,24.017919,-0.0078,1.379
9138.00,7.474423,25.02751,-0.000174,24.018254,-0.0078,1.379
9140.00,7.473365,25.02702,-0.000174,24.018530,-0.0078,1.379
9142.00,7.473390,25.02707,-0.000174,24.018512,-0.0078,1.379
9144.00,7.473343,25.02748,-0.000174,24.018047,-0.0078,1.380
9146.00,7.472759,25.02704,-0.000175,24.018566,-0.0078,1.380
9148.00,7.472026,25.02675,-0.000176,24.018185,-0.0078,1.380
9150.00,7.472513,25.02777,-0.000175,24.017915,-0.0077,1.379
9152.00,7.472302,25.02747,-0.000174,24.018274,-0.0077,1.379
9154.00,7.473159,25.02665,-0.000174,24.018374,-0.0077,1.379
9156.00,7.474095,25.02650,-0.000174,24.018510,-0.0077,1.380
9158.00,7.473758,25.02690,-0.000174,24.018727,-0.0077,1.379
9160.00,7.473394,25.02736,-0.000173,24.018559,-0.0077,1.379
9162.00,7.472880,25.02754,-0.000174,24.017839,-0.0078,1.379
9164.00,7.472377,25.02645,-0.000175,24.018145,-0.0077,1.379
9166.00,7.472900,25.02649,-0.000175,24.018410,-0.0077,1.379
9168.00,7.473897,25.02638,-0.000176,24.018111,-0.0077,1.379
9170.00,7.475169,25.02677,-0.000174,24.018370,-0.0077,1.379
9172.00,7.474117,25.02656,-0.000174,24.018521,-0.0077,1.379
9174.00,7.473786,25.02694,-0.000175,24.018047,-0.0078,1.379
9176.00,7.473863,25.02671,-0.000175,24.018283,-0.0077,1.379
9178.00,7.473459,25.02669,-0.000175,24.018071,-0.0078,1.379
9180.00,7.473929,25.02747,-0.000175,24.018383,-0.0078,1.379
9182.00,7.474027,25.02780,-0.000175,24.018680,-0.0078,1.379
9184.00,7.473379,25.02754,-0.000175,24.018417,-0.0077,1.379
9186.00,7.473583,25.02706,-0.000175,24.018733,-0.0078,1.379
9188.00,7.474040,25.02708,-0.000174,24.018829,-0.0077,1.379
9190.00,7.474785,25.02719,-0.000174,24.018642,-0.0077,1.379
9192.00,7.474559,25.02731,-0.000174,24.018240,-0.0077,1.379
9194.00,7.474246,25.02807,-0.000175,24.018557,-0.0078,1.379
9196.00,7.474621,25.02776,-0.000174,24.018227,-0.0078,1.379
9198.00,7.474595,25.02681,-0.000175,24.017738,-0.0078,1.380
9200.00,7.475175,25.02714,-0.000175,24.018009,-0.0077,1.379
9202.00,7.475099,25.02637,-0.000175,24.018260,-0.0078,1.379
9204.00,7.474229,25.02636,-0.000175,24.018444,-0.0078,1.379
9206.00,7.474357,25.02611,-0.000176,24.018095,-0.0078,1.380
9208.00,7.474881,25.02662,-0.000176,24.018512,-0.0078,1.380
9210.00,7.475253,25.02620,-0.000176,24.018437,-0.0078,1.380
9212.00,7.475200,25.02607,-0.000176,24.018379,-0.0077,1.379
9214.00,7.474925,25.02626,-0.000175,24.018738,-0.0077,1.379
9216.00,7.474203,25.02609,-0.000175,24.018319,-0.0077,1.379
9218.00,7.473414,25.02561,-0.000175,24.018617,-0.0077,1.379
9220.00,7.473598,25.02664,-0.000174,24.018370,-0.0078,1.379
9222.00,7.473873,25.02672,-0.000174,24.017797,-0.0077,1.379
9224.00,7.474160,25.02642,-0.000175,24.018095,-0.0077,1.379
9226.00,7.474694,25.02622,-0.000175,24.018060,-0.0078,1.379
9228.00,7.474171,25.02640,-0.000175,24.018417,-0.0078,1.380
9230.00,7.473326,25.02640,-0.000178,24.017756,-0.0078,1.380
9232.00,7.472769,25.02604,-0.000177,24.017897,-0.0078,1.379
9234.00,7.473636,25.02555,-0.000176,24.018225,-0.0078,1.379
9236.00,7.474003,25.02590,-0.000176,24.017955,-0.0078,1.379
9238.00,7.474279,25.02582,-0.000175,24.018319,-0.0078,1.380
9240.00,7.473858,25.02599,-0.000175,24.018055,-0.0078,1.379
9242.00,7.472320,25.02614,-0.000174,24.017951,-0.0078,1.379
9244.00,7.472344,25.02536,-0.000174,24.018140,-0.0078,1.379
9246.00,7.472666,25.02572,-0.000175,24.018495,-0.0078,1.379
9248.00,7.473384,25.02582,-0.000174,24.018791,-0.0078,1.379
9250.00,7.472533,25.02615,-0.000175,24.018370,-0.0078,1.380
9252.00,7.472789,25.02643,-0.000175,24.018783,-0.0077,1.379
9254.00,7.473513,25.02629,-0.000174,24.018446,-0.0077,1.379
9256.00,7.472980,25.02717,-0.000174,24.018626,-0.0078,1.379
9258.00,7.473503,25.02666,-0.000174,24.018223,-0.0078,1.379
9260.00,7.473633,25.02702,-0.000175,24.018180,-0.0078,1.380
9262.00,7.473401,25.02761,-0.000174,24.018352,-0.0077,1.379
9264.00,7.473850,25.02693,-0.000175,24.018173,-0.0078,1.380
9266.00,7.474240,25.02666,-0.000175,24.018076,-0.0078,1.379
9268.00,7.473653,25.02620,-0.000175,24.018243,-0.0077,1.379
9270.00,7.472668,25.02552,-0.000175,24.018222,-0.0077,1.379
9272.00,7.472897,25.02669,-0.000174,24.018490,-0.0077,1.380
9274.00,7.473338,25.02604,-0.000175,24.017817,-0.0078,1.380
9276.00,7.473820,25.02600,-0.000174,24.018686,-0.0078,1.380
9278.00,7.473626,25.02625,-0.000174,24.018802,-0.0077,1.379
9280.00,7.473057,25.02555,-0.000173,24.018053,-0.0077,1.379
9282.00,7.473143,25.02545,-0.000174,24.018075,-0.0078,1.380
9284.00,7.473575,25.02605,-0.000174,24.018894,-0.0078,1.380
9286.00,7.474663,25.02698,-0.000174,24.018502,-0.0077,1.380
9288.00,7.474214,25.02690,-0.000175,24.018307,-0.0077,1.380
9290.00,7.474163,25.02668,-0.000174,24.018426,-0.0077,1.380
9292.00,7.474013,25.02672,-0.000174,24.018648,-0.0078,1.380
9294.00,7.472995,25.02714,-0.000175,24.018646,-0.0077,1.379
9296.00,7.472801,25.02697,-0.000174,24.017888,-0.0077,1.379
9298.00,7.472472,25.02621,-0.000174,24.017895,-0.0078,1.379
9300.00,7.472522,25.02623,-0.000174,24.018457,-0.0078,1.379
9302.00,7.472508,25.02666,-0.000174,24.018330,-0.0078,1.380
9304.00,7.473309,25.02682,-0.000175,24.018227,-0.0078,1.380
9306.00,7.473389,25.02657,-0.000175,24.018555,-0.0078,1.379
9308.00,7.472722,25.02660,-0.000177,24.019132,-0.0078,1.379
9310.00,7.472947,25.02626,-0.000176,24.018009,-0.0078,1.380
9312.00,7.473161,25.02616,-0.000175,24.017979,-0.0078,1.380
9314.00,7.473673,25.02603,-0.000175,24.018256,-0.0077,1.380
9316.00,7.474005,25.02646,-0.000175,24.017685,-0.0078,1.380
9318.00,7.473430,25.02645,-0.000175,24.018399,-0.0077,1.379
9320.00,7.473146,25.02723,-0.000175,24.018278,-0.0077,1.379
9322.00,7.472688,25.02647,-0.000175,24.018044,-0.0077,1.379
9324.00,7.472352,25.02558,-0.000174,24.017759,-0.0078,1.379
9326.00,7.472413,25.02541,-0.000174,24.018756,-0.0078,1.380
9328.00,7.472731,25.02594,-0.000174,24.018367,-0.0078,1.380
9330.00,7.473214,25.02577,-0.000174,24.018640,-0.0078,1.380
9332.00,7.474471,25.02581,-0.000175,24.018410,-0.0077,1.380
9334.00,7.474294,25.02611,-0.000175,24.018214,-0.0078,1.379
9336.00,7.473845,25.02572,-0.000175,24.018559,-0.0077,1.379
9338.00,7.474542,25.02625,-0.000175,24.017997,-0.0077,1.379
9340.00,7.474796,25.02585,-0.000174,24.018261,-0.0078,1.379
9342.00,7.474492,25.02570,-0.000175,24.018561,-0.0078,1.380
9344.00,7.474717,25.02673,-0.000175,24.018330,-0.0077,1.380
9346.00,7.473775,25.02674,-0.000175,24.018802,-0.0078,1.380
9348.00,7.474118,25.02615,-0.000174,24.018336,-0.0077,1.380
9350.00,7.474071,25.02602,-0.000174,24.018145,-0.0078,1.379
9352.00,7.474137,25.02624,-0.000175,24.018452,-0.0078,1.380
9354.00,7.474039,25.02657,-0.000176,24.017988,-0.0078,1.379
9356.00,7.473234,25.02624,-0.000175,24.018263,-0.0078,1.379
9358.00,7.472580,25.02606,-0.000174,24.018225,-0.0078,1.379
9360.00,7.472660,25.02594,-0.000174,24.018744,-0.0078,1.379
9362.00,7.472963,25.02632,-0.000174,24.018261,-0.0077,1.380
9364.00,7.473367,25.02610,-0.000176,24.018109,-0.0078,1.380
9366.00,7.472598,25.02487,-0.000175,24.018452,-0.0078,1.380
9368.00,7.471875,25.02563,-0.000175,24.018749,-0.0078,1.379
9370.00,7.472256,25.02563,-0.000174,24.018218,-0.0078,1.379
9372.00,7.472800,25.02601,-0.000174,24.018033,-0.0078,1.380
9374.00,7.473136,25.02599,-0.000176,24.017901,-0.0078,1.380
9376.00,7.473015,25.02556,-0.000175,24.018321,-0.0078,1.379
9378.00,7.474079,25.02581,-0.000175,24.018294,-0.0078,1.379
9380.00,7.473676,25.02579,-0.000175,24.018294,-0.0078,1.380
9382.00,7.473847,25.02597,-0.000174,24.018091,-0.0078,1.380
9384.00,7.474789,25.02661,-0.000175,24.018115,-0.0078,1.380
9386.00,7.474891,25.02654,-0.000176,24.018303,-0.0077,1.379
9388.00,7.475685,25.02579,-0.000174,24.018406,-0.0077,1.380
9390.00,7.475785,25.02542,-0.000174,24.019021,-0.0077,1.380
9392.00,7.475691,25.02582,-0.000175,24.018209,-0.0077,1.380
9394.00,7.475523,25.02540,-0.000174,24.018160,-0.0077,1.380
9396.00,7.475097,25.02574,-0.000175,24.018584,-0.0077,1.380
9398.00,7.474285,25.02556,-0.000175,24.018278,-0.0077,1.380
9400.00,7.472506,25.02595,-0.000175,24.018658,-0.0077,1.380
9402.00,7.471359,25.02531,-0.000176,24.018276,-0.0077,1.380
9404.00,7.470581,25.02512,-0.000176,24.018463,-0.0077,1.380
9406.00,7.471201,25.02582,-0.000175,24.018561,-0.0078,1.380
9408.00,7.471704,25.02549,-0.000175,24.017826,-0.0077,1.380
9410.00,7.470668,25.02471,-0.000175,24.018241,-0.0078,1.380
9412.00,7.470620,25.02471,-0.000174,24.018531,-0.0078,1.380
9414.00,7.471511,25.02528,-0.000175,24.018586,-0.0078,1.380
9416.00,7.472089,25.02573,-0.000175,24.018470,-0.0078,1.380
9418.00,7.472595,25.02570,-0.000174,24.018406,-0.0077,1.380
9420.00,7.473110,25.02527,-0.000174,24.018053,-0.0078,1.380
9422.00,7.472899,25.02581,-0.000174,24.018196,-0.0077,1.380
9424.00,7.473866,25.02604,-0.000173,24.018544,-0.0077,1.380
9426.00,7.473690,25.02577,-0.000174,24.018093,-0.0078,1.380
9428.00,7.473591,25.02500,-0.000175,24.018185,-0.0078,1.380
9430.00,7.474623,25.02533,-0.000174,24.018372,-0.0078,1.380
9432.00,7.475201,25.02592,-0.000174,24.018323,-0.0077,1.380
9434.00,7.475364,25.02645,-0.000174,24.017814,-0.0077,1.381
9436.00,7.475663,25.02658,-0.000176,24.017669,-0.0078,1.380
9438.00,7.475297,25.02632,-0.000176,24.018017,-0.0078,1.380
9440.00,7.474850,25.02580,-0.000175,24.018327,-0.0078,1.380
9442.00,7.473848,25.02596,-0.000176,24.018066,-0.0078,1.380
9444.00,7.472341,25.02629,-0.000175,24.018425,-0.0077,1.380
9446.00,7.471397,25.02678,-0.000175,24.017950,-0.0077,1.380
9448.00,7.471882,25.02639,-0.000175,24.018240,-0.0078,1.380
9450.00,7.471702,25.02621,-0.000174,24.018292,-0.0077,1.380
9452.00,7.472513,25.02623,-0.000175,24.018216,-0.0077,1.380
9454.00,7.472289,25.02713,-0.000174,24.018662,-0.0078,1.380
9456.00,7.472205,25.02656,-0.000174,24.018289,-0.0077,1.380
9458.00,7.472742,25.02589,-0.000174,24.018667,-0.0077,1.380
9460.00,7.472491,25.02617,-0.000174,24.017980,-0.0078,1.380
9462.00,7.472291,25.02626,-0.000175,24.018252,-0.0077,1.380
9464.00,7.472519,25.02554,-0.000176,24.017679,-0.0077,1.381
9466.00,7.472927,25.02591,-0.000175,24.018870,-0.0078,1.381
9468.00,7.473108,25.02593,-0.000175,24.018020,-0.0078,1.380
9470.00,7.472697,25.02651,-0.000175,24.018229,-0.0077,1.380
9472.00,7.472600,25.02648,-0.000175,24.018546,-0.0078,1.381
9474.00,7.473350,25.02622,-0.000176,24.018475,-0.0077,1.380
9476.00,7.472819,25.02573,-0.000175,24.018437,-0.0078,1.380
9478.00,7.472394,25.02570,-0.000175,24.018602,-0.0078,1.380
9480.00,7.472977,25.02535,-0.000175,24.018347,-0.0077,1.380
9482.00,7.473178,25.02584,-0.000174,24.018352,-0.0078,1.380
9484.00,7.472321,25.02567,-0.000174,24.018145,-0.0078,1.380
9486.00,7.472987,25.02540,-0.000174,24.018412,-0.0078,1.380
9488.00,7.473702,25.02567,-0.000175,24.017984,-0.0077,1.380
9490.00,7.473112,25.02643,-0.000175,24.018189,-0.0078,1.380
9492.00,7.473054,25.02699,-0.000176,24.018203,-0.0078,1.380
9494.00,7.472799,25.02717,-0.000176,24.017955,-0.0077,1.381
9496.00,7.471942,25.02665,-0.000175,24.018513,-0.0078,1.381
9498.00,7.472010,25.02650,-0.000176,24.018385,-0.0078,1.380
9500.00,7.472277,25.02658,-0.000175,24.017930,-0.0078,1.380
9502.00,7.473546,25.02666,-0.000175,24.018193,-0.0078,1.380
9504.00,7.473511,25.02683,-0.000176,24.018310,-0.0077,1.380
9506.00,7.472738,25.02689,-0.000174,24.018414,-0.0077,1.380
9508.00,7.472700,25.02733,-0.000175,24.018203,-0.0078,1.380
9510.00,7.472662,25.02768,-0.000175,24.018220,-0.0077,1.380
9512.00,7.473255,25.02784,-0.000174,24.017734,-0.0077,1.380
9514.00,7.473854,25.02697,-0.000174,24.018780,-0.0078,1.380
9516.00,7.473245,25.02773,-0.000175,24.018539,-0.0077,1.381
9518.00,7.473157,25.02748,-0.000176,24.018531,-0.0077,1.381
9520.00,7.472977,25.02712,-0.000175,24.018289,-0.0078,1.380
9522.00,7.471969,25.02700,-0.000175,24.018535,-0.0078,1.380
9524.00,7.472113,25.02726,-0.000175,24.018222,-0.0078,1.380
9526.00,7.472952,25.02704,-0.000175,24.018051,-0.0078,1.380
9528.00,7.472614,25.02722,-0.000175,24.017962,-0.0078,1.380
9530.00,7.473152,25.02712,-0.000174,24.017239,-0.0078,1.381
9532.00,7.472914,25.02702,-0.000175,24.017839,-0.0078,1.381
9534.00,7.472893,25.02742,-0.000175,24.018484,-0.0078,1.380
9536.00,7.473617,25.02745,-0.000175,24.018938,-0.0078,1.380
9538.00,7.473359,25.02728,-0.000174,24.018129,-0.0078,1.381
9540.00,7.473664,25.02705,-0.000176,24.017723,-0.0078,1.380
9542.00,7.472800,25.02671,-0.000175,24.018410,-0.0078,1.380
9544.00,7.472694,25.02753,-0.000173,24.018338,-0.0077,1.380
9546.00,7.473311,25.02733,-0.000174,24.017946,-0.0078,1.380
9548.00,7.473231,25.02707,-0.000175,24.017806,-0.0078,1.381
9550.00,7.472296,25.02665,-0.000176,24.018028,-0.0078,1.380
9552.00,7.471984,25.02703,-0.000175,24.018521,-0.0078,1.381
9554.00,7.471530,25.02632,-0.000175,24.018234,-0.0078,1.381
9556.00,7.471428,25.02566,-0.000175,24.018183,-0.0078,1.380
9558.00,7.472136,25.02608,-0.000174,24.018332,-0.0078,1.380
9560.00,7.472095,25.02647,-0.000175,24.018802,-0.0077,1.380
9562.00,7.472471,25.02626,-0.000175,24.017906,-0.0078,1.380
9564.00,7.472511,25.02688,-0.000175,24.018323,-0.0078,1.380
9566.00,7.472009,25.02697,-0.000175,24.018087,-0.0078,1.381
9568.00,7.472244,25.02753,-0.000176,24.018437,-0.0077,1.381
9570.00,7.472015,25.02800,-0.000174,24.017843,-0.0078,1.380
9572.00,7.472134,25.02714,-0.000176,24.018657,-0.0077,1.380
9574.00,7.472872,25.02658,-0.000176,24.018169,-0.0077,1.380
9576.00,7.471972,25.02645,-0.000175,24.018531,-0.0078,1.380
9578.00,7.471583,25.02640,-0.000176,24.018131,-0.0077,1.380
9580.00,7.470944,25.02598,-0.000175,24.018082,-0.0078,1.381
9582.00,7.470942,25.02575,-0.000176,24.018466,-0.0077,1.380
9584.00,7.471736,25.02615,-0.000175,24.018227,-0.0077,1.381
9586.00,7.471737,25.02623,-0.000176,24.018287,-0.0078,1.380
9588.00,7.471956,25.02647,-0.000175,24.018588,-0.0078,1.380
9590.00,7.472219,25.02687,-0.000175,24.018696,-0.0078,1.381
9592.00,7.472414,25.02645,-0.000175,24.018354,-0.0078,1.381
9594.00,7.472366,25.02627,-0.000174,24.017255,-0.0078,1.380
9596.00,7.471637,25.02687,-0.000175,24.018343,-0.0077,1.380
9598.00,7.471537,25.02630,-0.000176,24.018992,-0.0077,1.381
9600.00,7.472083,25.02643,-0.000175,24.018330,-0.0077,1.381
9602.00,7.472177,25.02706,-0.000175,24.018252,-0.0078,1.381
@16,12.0000,24.0
9604.00,7.472948,25.02638,-0.000176,24.018144,-0.0077,1.381
9606.00,7.470471,25.02725,-0.000176,24.018345,-0.0077,1.381
9608.00,7.461686,25.02837,-0.000174,24.018361,-0.0078,1.380
9610.00,7.451357,25.02743,-0.000174,24.017665,-0.0077,1.379
9612.00,7.438512,25.02671,-0.000173,24.017815,-0.0078,1.379
9614.00,7.428031,25.02726,-0.000173,24.018299,-0.0077,1.380
9616.00,7.419229,25.02778,-0.000174,24.018066,-0.0078,1.380
9618.00,7.413156,25.02839,-0.000175,24.017776,-0.0078,1.380
9620.00,7.407063,25.02778,-0.000173,24.018251,-0.0078,1.381
9622.00,7.401834,25.02765,-0.000175,24.018555,-0.0078,1.381
9624.00,7.396134,25.02749,-0.000176,24.018825,-0.0078,1.382
9626.00,7.390821,25.02781,-0.000176,24.018425,-0.0078,1.382
9628.00,7.386622,25.02746,-0.000176,24.018071,-0.0078,1.382
9630.00,7.385399,25.02771,-0.000175,24.018580,-0.0077,1.382
9632.00,7.389439,25.02817,-0.000175,24.018622,-0.0078,1.383
9634.00,7.396720,25.02852,-0.000176,24.018927,-0.0077,1.383
9636.00,7.406727,25.02823,-0.000177,24.017899,-0.0078,1.382
9638.00,7.415406,25.02813,-0.000177,24.018220,-0.0078,1.383
9640.00,7.420958,25.02747,-0.000176,24.018314,-0.0078,1.382
9642.00,7.424931,25.02737,-0.000176,24.017819,-0.0077,1.382
9644.00,7.428357,25.02760,-0.000175,24.017592,-0.0078,1.381
9646.00,7.431893,25.02631,-0.000174,24.018098,-0.0078,1.381
9648.00,7.436198,25.02644,-0.000175,24.018325,-0.0078,1.381
9650.00,7.439508,25.02610,-0.000174,24.018035,-0.0078,1.381
9652.00,7.443878,25.02613,-0.000173,24.018475,-0.0078,1.380
9654.00,7.448782,25.02709,-0.000173,24.018613,-0.0077,1.381
9656.00,7.452253,25.02678,-0.000173,24.018575,-0.0078,1.381
9658.00,7.454783,25.02632,-0.000175,24.017912,-0.0078,1.381
9660.00,7.457199,25.02724,-0.000174,24.018200,-0.0078,1.380
9662.00,7.460053,25.02713,-0.000174,24.018783,-0.0078,1.380
9664.00,7.462191,25.02705,-0.000174,24.019177,-0.0077,1.381
9666.00,7.464520,25.02753,-0.000174,24.018234,-0.0077,1.381
9668.00,7.465580,25.02786,-0.000175,24.018307,-0.0078,1.381
9670.00,7.466908,25.02763,-0.000173,24.018486,-0.0077,1.381
9672.00,7.467608,25.02769,-0.000175,24.018318,-0.0078,1.380
9674.00,7.468221,25.02756,-0.000174,24.018890,-0.0078,1.380
9676.00,7.469285,25.02750,-0.000175,24.018593,-0.0078,1.381
9678.00,7.469918,25.02754,-0.000175,24.018294,-0.0078,1.381
9680.00,7.470185,25.02778,-0.000174,24.018528,-0.0077,1.380
9682.00,7.469785,25.02772,-0.000175,24.018399,-0.0077,1.380
9684.00,7.470414,25.02759,-0.000174,24.018127,-0.0078,1.380
9686.00,7.470121,25.02810,-0.000174,24.018212,-0.0078,1.380
9688.00,7.469839,25.02824,-0.000174,24.018524,-0.0078,1.381
9690.00,7.470466,25.02841,-0.000176,24.018782,-0.0078,1.381
9692.00,7.470828,25.02798,-0.000177,24.017937,-0.0078,1.381
9694.00,7.470375,25.02802,-0.000176,24.018038,-0.0078,1.380
9696.00,7.470204,25.02819,-0.000176,24.018477,-0.0078,1.380
9698.00,7.470881,25.02791,-0.000174,24.018539,-0.0078,1.380
9700.00,7.470973,25.02715,-0.000174,24.018274,-0.0078,1.381
9702.00,7.470708,25.02803,-0.000174,24.018276,-0.0078,1.381
9704.00,7.470352,25.02830,-0.000174,24.018640,-0.0077,1.381
9706.00,7.470408,25.02843,-0.000175,24.018073,-0.0077,1.380
9708.00,7.469910,25.02739,-0.000175,24.017701,-0.0077,1.381
9710.00,7.469300,25.02786,-0.000174,24.018430,-0.0077,1.380
9712.00,7.470108,25.02835,-0.000174,24.018423,-0.0078,1.381
9714.00,7.470358,25.02793,-0.000175,24.018040,-0.0077,1.381
9716.00,7.470020,25.02802,-0.000175,24.018352,-0.0077,1.381
9718.00,7.469533,25.02765,-0.000176,24.018551,-0.0078,1.382
9720.00,7.468999,25.02702,-0.000175,24.018499,-0.0078,1.381
9722.00,7.469779,25.02683,-0.000175,24.018379,-0.0077,1.381
9724.00,7.469041,25.02757,-0.000174,24.017625,-0.0077,1.380
9726.00,7.469700,25.02747,-0.000174,24.018176,-0.0077,1.380
9728.00,7.470674,25.02751,-0.000174,24.018305,-0.0077,1.381
9730.00,7.470848,25.02696,-0.000175,24.018502,-0.0077,1.381
9732.00,7.470157,25.02696,-0.000175,24.018064,-0.0077,1.381
9734.00,7.470669,25.02670,-0.000175,24.018354,-0.0077,1.381
9736.00,7.471575,25.02691,-0.000176,24.018247,-0.0078,1.381
9738.00,7.471553,25.02758,-0.000176,24.017830,-0.0078,1.381
9740.00,7.472122,25.02849,-0.000175,24.017790,-0.0077,1.381
9742.00,7.472095,25.02822,-0.000174,24.018153,-0.0077,1.381
9744.00,7.471508,25.02864,-0.000174,24.018544,-0.0077,1.380
9746.00,7.470588,25.02775,-0.000174,24.018222,-0.0078,1.381
9748.00,7.470330,25.02764,-0.000174,24.018608,-0.0077,1.381
9750.00,7.470717,25.02867,-0.000174,24.018615,-0.0078,1.381
9752.00,7.471121,25.02870,-0.000175,24.018256,-0.0078,1.380
9754.00,7.470447,25.02859,-0.000175,24.018187,-0.0078,1.380
9756.00,7.470825,25.02879,-0.000174,24.018095,-0.0077,1.380
9758.00,7.470985,25.02862,-0.000175,24.017560,-0.0077,1.380
9760.00,7.470844,25.02835,-0.000173,24.018834,-0.0077,1.381
9762.00,7.471555,25.02812,-0.000175,24.018303,-0.0078,1.381
9764.00,7.471412,25.02876,-0.000174,24.018115,-0.0077,1.381
9766.00,7.471870,25.02859,-0.000175,24.018356,-0.0078,1.381
9768.00,7.471994,25.02816,-0.000174,24.018782,-0.0077,1.381
9770.00,7.471574,25.02851,-0.000174,24.018419,-0.0078,1.381
9772.00,7.471189,25.02842,-0.000176,24.018270,-0.0078,1.381
9774.00,7.469932,25.02889,-0.000176,24.017928,-0.0078,1.380
9776.00,7.470130,25.02859,-0.000175,24.018646,-0.0077,1.380
9778.00,7.470775,25.02784,-0.000174,24.018283,-0.0078,1.381
9780.00,7.471198,25.02769,-0.000174,24.018397,-0.0077,1.381
9782.00,7.471680,25.02834,-0.000174,24.018502,-0.0078,1.381
9784.00,7.471577,25.02851,-0.000174,24.019186,-0.0077,1.381
9786.00,7.471270,25.02851,-0.000174,24.018069,-0.0078,1.381
9788.00,7.471494,25.02895,-0.000174,24.018385,-0.0078,1.381
9790.00,7.471566,25.02831,-0.000175,24.018060,-0.0077,1.381
9792.00,7.471447,25.02768,-0.000174,24.018430,-0.0078,1.381
9794.00,7.471912,25.02761,-0.000176,24.018745,-0.0078,1.380
9796.00,7.471847,25.02768,-0.000174,24.018528,-0.0077,1.380
9798.00,7.470999,25.02779,-0.000175,24.018483,-0.0078,1.381
9800.00,7.471205,25.02856,-0.000175,24.018977,-0.0077,1.381
9802.00,7.471617,25.02885,-0.000174,24.018497,-0.0078,1.381
9804.00,7.472078,25.02837,-0.000175,24.018374,-0.0077,1.381
9806.00,7.472008,25.02828,-0.000174,24.018820,-0.0077,1.381
9808.00,7.472223,25.02804,-0.000174,24.018849,-0.0077,1.381
9810.00,7.472487,25.02732,-0.000175,24.018441,-0.0077,1.381
9812.00,7.472498,25.02730,-0.000175,24.018439,-0.0077,1.381
9814.00,7.472399,25.02731,-0.000174,24.018256,-0.0077,1.380
9816.00,7.471030,25.02706,-0.000175,24.017768,-0.0077,1.381
9818.00,7.471147,25.02676,-0.000176,24.018849,-0.0078,1.381
9820.00,7.470913,25.02728,-0.000174,24.018055,-0.0078,1.381
9822.00,7.471129,25.02749,-0.000174,24.019249,-0.0077,1.381
9824.00,7.471409,25.02749,-0.000174,24.018283,-0.0078,1.381
9826.00,7.471447,25.02638,-0.000174,24.018078,-0.0078,1.381
9828.00,7.471802,25.02612,-0.000175,24.018203,-0.0077,1.381
9830.00,7.471309,25.02592,-0.000175,24.018677,-0.0078,1.381
9832.00,7.469586,25.02682,-0.000176,24.017786,-0.0078,1.381
9834.00,7.470402,25.02613,-0.000176,24.018334,-0.0078,1.382
9836.00,7.470795,25.02528,-0.000175,24.018013,-0.0077,1.381
9838.00,7.470173,25.02657,-0.000175,24.018149,-0.0077,1.381
9840.00,7.470404,25.02670,-0.000175,24.017547,-0.0078,1.380
9842.00,7.470492,25.02610,-0.000175,24.017852,-0.0078,1.381
9844.00,7.470341,25.02640,-0.000174,24.017694,-0.0077,1.382
9846.00,7.470251,25.02666,-0.000175,24.018087,-0.0077,1.382
9848.00,7.470474,25.02612,-0.000175,24.018455,-0.0077,1.381
9850.00,7.470073,25.02638,-0.000176,24.018495,-0.0078,1.382
9852.00,7.470084,25.02681,-0.000176,24.018140,-0.0078,1.382
9854.00,7.470654,25.02689,-0.000175,24.018521,-0.0077,1.382
9856.00,7.470978,25.02697,-0.000176,24.018187,-0.0077,1.382
9858.00,7.471886,25.02568,-0.000176,24.017890,-0.0077,1.381
9860.00,7.471972,25.02615,-0.000175,24.018145,-0.0078,1.381
9862.00,7.471530,25.02601,-0.000175,24.018622,-0.0078,1.381
9864.00,7.470985,25.02633,-0.000174,24.018076,-0.0078,1.381
9866.00,7.471021,25.02643,-0.000174,24.018537,-0.0078,1.381
9868.00,7.470694,25.02627,-0.000174,24.018183,-0.0077,1.382
9870.00,7.471086,25.02691,-0.000174,24.017632,-0.0078,1.381
9872.00,7.471036,25.02564,-0.000175,24.018147,-0.0078,1.381
9874.00,7.470922,25.02616,-0.000175,24.018620,-0.0078,1.381
9876.00,7.470110,25.02661,-0.000174,24.018399,-0.0078,1.381
9878.00,7.470424,25.02659,-0.000175,24.017977,-0.0078,1.381
9880.00,7.470639,25.02705,-0.000175,24.018566,-0.0078,1.381
9882.00,7.470116,25.02674,-0.000175,24.018062,-0.0077,1.381
9884.00,7.470448,25.02721,-0.000174,24.017699,-0.0078,1.381
9886.00,7.470924,25.02683,-0.000174,24.017843,-0.0077,1.381
9888.00,7.471187,25.02727,-0.000175,24.018247,-0.0077,1.382
9890.00,7.471011,25.02770,-0.000176,24.018312,-0.0078,1.381
9892.00,7.470766,25.02757,-0.000175,24.017511,-0.0077,1.381
9894.00,7.470549,25.02730,-0.000175,24.017975,-0.0077,1.382
9896.00,7.470795,25.02764,-0.000174,24.018309,-0.0078,1.382
9898.00,7.471290,25.02770,-0.000175,24.017988,-0.0077,1.382
9900.00,7.471362,25.02813,-0.000175,24.018343,-0.0077,1.381
9902.00,7.471999,25.02758,-0.000175,24.018323,-0.0077,1.381
9904.00,7.472357,25.02692,-0.000175,24.018403,-0.0077,1.381
9906.00,7.472042,25.02696,-0.000174,24.018341,-0.0077,1.381
9908.00,7.471950,25.02740,-0.000174,24.018359,-0.0078,1.382
9910.00,7.471763,25.02830,-0.000174,24.018684,-0.0077,1.381
9912.00,7.471728,25.02825,-0.000174,24.018122,-0.0078,1.381
9914.00,7.471951,25.02820,-0.000174,24.018579,-0.0077,1.381
9916.00,7.472197,25.02837,-0.000174,24.018789,-0.0078,1.382
9918.00,7.471219,25.02778,-0.000174,24.018426,-0.0077,1.382
9920.00,7.470476,25.02771,-0.000174,24.018338,-0.0078,1.382
9922.00,7.471515,25.02812,-0.000175,24.018861,-0.0077,1.382
9924.00,7.471987,25.02747,-0.000175,24.018648,-0.0078,1.381
9926.00,7.470527,25.02713,-0.000174,24.018408,-0.0077,1.381
9928.00,7.470393,25.02777,-0.000175,24.018405,-0.0077,1.381
9930.00,7.470253,25.02768,-0.000176,24.017712,-0.0078,1.382
9932.00,7.470914,25.02786,-0.000175,24.018046,-0.0077,1.382
9934.00,7.471289,25.02844,-0.000175,24.018100,-0.0078,1.381
9936.00,7.471458,25.02782,-0.000174,24.018149,-0.0078,1.382
9938.00,7.470302,25.02769,-0.000174,24.018577,-0.0077,1.381
9940.00,7.469585,25.02721,-0.000174,24.018483,-0.0078,1.382
9942.00,7.469966,25.02763,-0.000174,24.018417,-0.0078,1.381
9944.00,7.470470,25.02740,-0.000175,24.018419,-0.0077,1.383
9946.00,7.470148,25.02761,-0.000175,24.017855,-0.0077,1.382
9948.00,7.469105,25.02768,-0.000174,24.017843,-0.0078,1.382
9950.00,7.469870,25.02750,-0.000175,24.018408,-0.0077,1.381
9952.00,7.469822,25.02764,-0.000174,24.018330,-0.0078,1.381
9954.00,7.469817,25.02689,-0.000175,24.018693,-0.0077,1.381
9956.00,7.469937,25.02609,-0.000175,24.017982,-0.0078,1.381
9958.00,7.469944,25.02670,-0.000175,24.017915,-0.0078,1.382
9960.00,7.469642,25.02722,-0.000174,24.018432,-0.0078,1.382
9962.00,7.469407,25.02721,-0.000176,24.018107,-0.0078,1.382
9964.00,7.469580,25.02774,-0.000176,24.018557,-0.0078,1.382
9966.00,7.470359,25.02777,-0.000175,24.017805,-0.0078,1.381
9968.00,7.470645,25.02774,-0.000175,24.018347,-0.0078,1.382
9970.00,7.471513,25.02855,-0.000175,24.018662,-0.0078,1.381
9972.00,7.472229,25.02829,-0.000175,24.017554,-0.0078,1.381
9974.00,7.471015,25.02787,-0.000174,24.017761,-0.0078,1.382
9976.00,7.469966,25.02791,-0.000174,24.017785,-0.0077,1.381
9978.00,7.470178,25.02763,-0.000174,24.018319,-0.0077,1.382
9980.00,7.470760,25.02786,-0.000175,24.018577,-0.0077,1.382
9982.00,7.470132,25.02851,-0.000175,24.018193,-0.0077,1.382
9984.00,7.469781,25.02867,-0.000175,24.017980,-0.0077,1.381
9986.00,7.470396,25.02746,-0.000176,24.018443,-0.0078,1.382
9988.00,7.470626,25.02760,-0.000174,24.018386,-0.0078,1.382
9990.00,7.470202,25.02835,-0.000175,24.017536,-0.0077,1.382
9992.00,7.470441,25.02854,-0.000175,24.018555,-0.0077,1.382
9994.00,7.469825,25.02793,-0.000175,24.018455,-0.0078,1.382
9996.00,7.469698,25.02904,-0.000175,24.018851,-0.0078,1.381
9998.00,7.470227,25.02856,-0.000174,24.018203,-0.0078,1.382
10000.00,7.469964,25.02830,-0.000175,24.019070,-0.0078,1.382
10002.00,7.469337,25.02846,-0.000175,24.018954,-0.0078,1.382
10004.00,7.469721,25.02851,-0.000174,24.018662,-0.0077,1.382
10006.00,7.470450,25.02756,-0.000175,24.018432,-0.0077,1.382
10008.00,7.471145,25.02735,-0.000175,24.018533,-0.0077,1.382
10010.00,7.470975,25.02827,-0.000174,24.018236,-0.0077,1.382
10012.00,7.471259,25.02788,-0.000175,24.018093,-0.0078,1.382
10014.00,7.470934,25.02750,-0.000174,24.018501,-0.0078,1.382
10016.00,7.470366,25.02685,-0.000175,24.018890,-0.0078,1.383
10018.00,7.470225,25.02712,-0.000175,24.018651,-0.0078,1.382
10020.00,7.470193,25.02756,-0.000173,24.018452,-0.0077,1.381
10022.00,7.470327,25.02706,-0.000175,24.018147,-0.0078,1.382
10024.00,7.470668,25.02667,-0.000174,24.018028,-0.0078,1.382
10026.00,7.471653,25.02798,-0.000174,24.018541,-0.0078,1.382
10028.00,7.471472,25.02780,-0.000175,24.017710,-0.0078,1.382
10030.00,7.470341,25.02783,-0.000174,24.017837,-0.0078,1.382
10032.00,7.469976,25.02891,-0.000174,24.018791,-0.0078,1.382
10034.00,7.469970,25.02773,-0.000175,24.018816,-0.0077,1.382
10036.00,7.470033,25.02768,-0.000175,24.018649,-0.0077,1.382
10038.00,7.469474,25.02776,-0.000174,24.018686,-0.0077,1.381
10040.00,7.468671,25.02662,-0.000173,24.018885,-0.0077,1.382
10042.00,7.468756,25.02792,-0.000175,24.018522,-0.0078,1.382
10044.00,7.468931,25.02780,-0.000175,24.018519,-0.0078,1.382
10046.00,7.469421,25.02694,-0.000175,24.018559,-0.0078,1.382
10048.00,7.469125,25.02697,-0.000175,24.019092,-0.0078,1.382
10050.00,7.469512,25.02717,-0.000174,24.018738,-0.0077,1.382
10052.00,7.469990,25.02746,-0.000175,24.018787,-0.0077,1.382
10054.00,7.470775,25.02805,-0.000174,24.018415,-0.0077,1.381
10056.00,7.471024,25.02850,-0.000173,24.018561,-0.0077,1.381
10058.00,7.470614,25.02825,-0.000174,24.018633,-0.0078,1.382
10060.00,7.469862,25.02717,-0.000174,24.018151,-0.0077,1.382
10062.00,7.470603,25.02842,-0.000174,24.018615,-0.0077,1.382
10064.00,7.471242,25.02848,-0.000174,24.018531,-0.0078,1.382
10066.00,7.470110,25.02754,-0.000173,24.018169,-0.0078,1.382
10068.00,7.469528,25.02763,-0.000174,24.018905,-0.0078,1.382
10070.00,7.469902,25.02806,-0.000174,24.018454,-0.0077,1.382
10072.00,7.469869,25.02790,-0.000173,24.017928,-0.0077,1.381
10074.00,7.469593,25.02748,-0.000175,24.018180,-0.0077,1.382
10076.00,7.469108,25.02747,-0.000175,24.018502,-0.0078,1.382
10078.00,7.468279,25.02727,-0.000173,24.018046,-0.0077,1.382
10080.00,7.469021,25.02743,-0.000175,24.018174,-0.0077,1.383
10082.00,7.468498,25.02743,-0.000175,24.018158,-0.0077,1.382
10084.00,7.468999,25.02816,-0.000175,24.018557,-0.0077,1.382
10086.00,7.468923,25.02839,-0.000175,24.018412,-0.0077,1.382
10088.00,7.468995,25.02876,-0.000175,24.018338,-0.0077,1.382
10090.00,7.469504,25.02810,-0.000175,24.018220,-0.0078,1.383
10092.00,7.469565,25.02836,-0.000175,24.018350,-0.0077,1.382
10094.00,7.469445,25.02747,-0.000174,24.018591,-0.0077,1.382
10096.00,7.469208,25.02795,-0.000174,24.018671,-0.0077,1.382
10098.00,7.468977,25.02862,-0.000175,24.018198,-0.0078,1.382
10100.00,7.469691,25.02877,-0.000174,24.018492,-0.0077,1.382
10102.00,7.469988,25.02850,-0.000174,24.018131,-0.0078,1.382
10104.00,7.469144,25.02864,-0.000175,24.018301,-0.0077,1.382
10106.00,7.469027,25.02824,-0.000174,24.018501,-0.0077,1.382
10108.00,7.468216,25.02796,-0.000174,24.018105,-0.0078,1.383
10110.00,7.468903,25.02826,-0.000174,24.018635,-0.0077,1.383
10112.00,7.469760,25.02829,-0.000174,24.018076,-0.0078,1.382
10114.00,7.469400,25.02870,-0.000175,24.017772,-0.0078,1.382
10116.00,7.469698,25.02850,-0.000177,24.018889,-0.0078,1.382
10118.00,7.469346,25.02819,-0.000175,24.018218,-0.0078,1.382
10120.00,7.469120,25.02828,-0.000175,24.018359,-0.0078,1.382
10122.00,7.469089,25.02837,-0.000173,24.018153,-0.0078,1.382
10124.00,7.469342,25.02819,-0.000174,24.018537,-0.0077,1.382
10126.00,7.469561,25.02865,-0.000173,24.018214,-0.0077,1.382
10128.00,7.469681,25.02754,-0.000174,24.018673,-0.0077,1.382
10130.00,7.469135,25.02837,-0.000174,24.017986,-0.0077,1.382
10132.00,7.468416,25.02772,-0.000175,24.018457,-0.0077,1.382
10134.00,7.468749,25.02829,-0.000176,24.018269,-0.0078,1.382
10136.00,7.469241,25.02802,-0.000175,24.017884,-0.0078,1.383
10138.00,7.468976,25.02755,-0.000175,24.018323,-0.0078,1.382
10140.00,7.469131,25.02824,-0.000174,24.018038,-0.0077,1.382
10142.00,7.469622,25.02783,-0.000175,24.017507,-0.0077,1.383
10144.00,7.469176,25.02776,-0.000175,24.018220,-0.0078,1.383
10146.00,7.468959,25.02836,-0.000175,24.018336,-0.0078,1.383
10148.00,7.468647,25.02837,-0.000174,24.018591,-0.0078,1.383
10150.00,7.469721,25.02812,-0.000175,24.018328,-0.0078,1.382
10152.00,7.469134,25.02772,-0.000175,24.018508,-0.0078,1.383
10154.00,7.469099,25.02757,-0.000174,24.018974,-0.0077,1.382
10156.00,7.469214,25.02786,-0.000174,24.018548,-0.0077,1.382
10158.00,7.469077,25.02769,-0.000174,24.018386,-0.0078,1.382
10160.00,7.469514,25.02766,-0.000174,24.018396,-0.0077,1.382
10162.00,7.469181,25.02792,-0.000175,24.018611,-0.0078,1.382
10164.00,7.468656,25.02735,-0.000175,24.017701,-0.0078,1.383
10166.00,7.468392,25.02813,-0.000176,24.018104,-0.0077,1.382
10168.00,7.468732,25.02807,-0.000175,24.017980,-0.0077,1.382
10170.00,7.468569,25.02798,-0.000175,24.017767,-0.0077,1.383
10172.00,7.468604,25.02829,-0.000174,24.018377,-0.0077,1.383
10174.00,7.468506,25.02797,-0.000174,24.018269,-0.0077,1.383
10176.00,7.468210,25.02779,-0.000174,24.019074,-0.0077,1.383
10178.00,7.468294,25.02869,-0.000175,24.018805,-0.0077,1.383
10180.00,7.467838,25.02856,-0.000175,24.018280,-0.0077,1.383
10182.00,7.468324,25.02865,-0.000175,24.018251,-0.0077,1.382
10184.00,7.468270,25.02785,-0.000175,24.017839,-0.0078,1.383
10186.00,7.467933,25.02719,-0.000175,24.018513,-0.0078,1.383
10188.00,7.467986,25.02754,-0.000175,24.018200,-0.0077,1.382
10190.00,7.467852,25.02788,-0.000175,24.018470,-0.0078,1.382
10192.00,7.468739,25.02846,-0.000175,24.018479,-0.0078,1.383
10194.00,7.468375,25.02871,-0.000175,24.017404,-0.0078,1.383
10196.00,7.468200,25.02872,-0.000174,24.018330,-0.0077,1.383
10198.00,7.467832,25.02898,-0.000174,24.018178,-0.0077,1.383
10200.00,7.468076,25.02865,-0.000175,24.017966,-0.0077,1.383
10202.00,7.469117,25.02883,-0.000174,24.018107,-0.0078,1.383
@17,12.0000,24.0
10204.00,7.469078,25.02884,-0.000174,24.018452,-0.0078,1.382
10206.00,7.467478,25.02791,-0.000175,24.018234,-0.0077,1.383
10208.00,7.460719,25.02776,-0.000175,24.018350,-0.0077,1.383
10210.00,7.450289,25.02870,-0.000174,24.018267,-0.0077,1.382
10212.00,7.437680,25.02820,-0.000174,24.017324,-0.0078,1.382
10214.00,7.426851,25.02810,-0.000173,24.018281,-0.0078,1.382
10216.00,7.419373,25.02858,-0.000174,24.017409,-0.0078,1.383
10218.00,7.413583,25.02809,-0.000174,24.018559,-0.0077,1.383
10220.00,7.408687,25.02804,-0.000176,24.018876,-0.0077,1.384
10222.00,7.404317,25.02816,-0.000176,24.018118,-0.0078,1.384
10224.00,7.399712,25.02781,-0.000176,24.017968,-0.0077,1.385
10226.00,7.394560,25.02840,-0.000176,24.018350,-0.0077,1.384
10228.00,7.390033,25.02837,-0.000176,24.018100,-0.0077,1.384
10230.00,7.387992,25.02799,-0.000177,24.018492,-0.0077,1.384
10232.00,7.392396,25.02805,-0.000177,24.018426,-0.0077,1.385
10234.00,7.399672,25.02787,-0.000177,24.018303,-0.0078,1.386
10236.00,7.408623,25.02862,-0.000176,24.018318,-0.0078,1.385
10238.00,7.416654,25.02854,-0.000175,24.018082,-0.0078,1.384
10240.00,7.421581,25.02822,-0.000176,24.017767,-0.0078,1.385
10242.00,7.425325,25.02773,-0.000175,24.018222,-0.0077,1.384
10244.00,7.428196,25.02777,-0.000174,24.018428,-0.0077,1.383
10246.00,7.432222,25.02766,-0.000173,24.018889,-0.0077,1.383
10248.00,7.436556,25.02834,-0.000173,24.019693,-0.0077,1.383
10250.00,7.441026,25.02785,-0.000174,24.018526,-0.0077,1.383
10252.00,7.445048,25.02861,-0.000174,24.018910,-0.0077,1.384
10254.00,7.448882,25.02780,-0.000174,24.018209,-0.0077,1.384
10256.00,7.452053,25.02770,-0.000174,24.018252,-0.0077,1.383
10258.00,7.454688,25.02740,-0.000174,24.018492,-0.0077,1.383
10260.00,7.456943,25.02703,-0.000173,24.018805,-0.0078,1.383
10262.00,7.459570,25.02727,-0.000174,24.017939,-0.0078,1.383
10264.00,7.461748,25.02824,-0.000174,24.018919,-0.0077,1.384
10266.00,7.464059,25.02779,-0.000175,24.018087,-0.0077,1.384
10268.00,7.465862,25.02762,-0.000173,24.018042,-0.0077,1.383
10270.00,7.465930,25.02722,-0.000174,24.018113,-0.0078,1.383
10272.00,7.466806,25.02713,-0.000173,24.018896,-0.0078,1.383
10274.00,7.468509,25.02804,-0.000173,24.017739,-0.0077,1.383
10276.00,7.468897,25.02824,-0.000174,24.017997,-0.0078,1.383
10278.00,7.468377,25.02875,-0.000175,24.018825,-0.0078,1.383
10280.00,7.468527,25.02878,-0.000175,24.018122,-0.0078,1.383
10282.00,7.468884,25.02766,-0.000175,24.018359,-0.0077,1.383
10284.00,7.469615,25.02830,-0.000174,24.018252,-0.0078,1.383
10286.00,7.469625,25.02920,-0.000175,24.018713,-0.0077,1.383
10288.00,7.468573,25.02917,-0.000174,24.018769,-0.0077,1.383
10290.00,7.467879,25.02871,-0.000175,24.018205,-0.0077,1.383
10292.00,7.468461,25.02832,-0.000173,24.018800,-0.0077,1.383
10294.00,7.468873,25.02859,-0.000174,24.018232,-0.0077,1.383
10296.00,7.468002,25.02831,-0.000176,24.017814,-0.0078,1.383
10298.00,7.468285,25.02785,-0.000175,24.018015,-0.0078,1.382
10300.00,7.468457,25.02812,-0.000174,24.018260,-0.0078,1.383
10302.00,7.469537,25.02817,-0.000174,24.018497,-0.0077,1.383
10304.00,7.469950,25.02785,-0.000174,24.018423,-0.0078,1.383
10306.00,7.469905,25.02878,-0.000174,24.018595,-0.0077,1.383
10308.00,7.470059,25.02881,-0.000175,24.017953,-0.0077,1.383
10310.00,7.468955,25.02901,-0.000174,24.018999,-0.0078,1.383
10312.00,7.467388,25.02879,-0.000175,24.018812,-0.0078,1.383
10314.00,7.467859,25.02850,-0.000174,24.018432,-0.0078,1.383
10316.00,7.467227,25.02867,-0.000174,24.017966,-0.0078,1.383
10318.00,7.467578,25.02861,-0.000174,24.017837,-0.0077,1.383
10320.00,7.468394,25.02833,-0.000176,24.018377,-0.0078,1.383
10322.00,7.467810,25.02861,-0.000175,24.017669,-0.0077,1.384
10324.00,7.467827,25.02824,-0.000175,24.018370,-0.0078,1.383
10326.00,7.468463,25.02752,-0.000174,24.018938,-0.0078,1.383
10328.00,7.468260,25.02775,-0.000174,24.018160,-0.0077,1.383
10330.00,7.468791,25.02762,-0.000175,24.018035,-0.0077,1.383
10332.00,7.469216,25.02769,-0.000175,24.017656,-0.0077,1.383
10334.00,7.469595,25.02814,-0.000176,24.017966,-0.0077,1.383
10336.00,7.470137,25.02787,-0.000174,24.017989,-0.0078,1.383
10338.00,7.470219,25.02794,-0.000174,24.018740,-0.0077,1.383
10340.00,7.470275,25.02728,-0.000174,24.018144,-0.0077,1.383
10342.00,7.470254,25.02800,-0.000175,24.017629,-0.0077,1.383
10344.00,7.470545,25.02823,-0.000175,24.018452,-0.0078,1.383
10346.00,7.469969,25.02773,-0.000175,24.018410,-0.0078,1.383
10348.00,7.469832,25.02798,-0.000175,24.018415,-0.0078,1.383
10350.00,7.470637,25.02810,-0.000175,24.018124,-0.0078,1.383
10352.00,7.470948,25.02800,-0.000175,24.017830,-0.0078,1.383
10354.00,7.471165,25.02850,-0.000175,24.017513,-0.0078,1.383
10356.00,7.471452,25.02794,-0.000174,24.017786,-0.0078,1.384
10358.00,7.471439,25.02835,-0.000174,24.018084,-0.0077,1.384
10360.00,7.471348,25.02854,-0.000175,24.018265,-0.0077,1.383
10362.00,7.471321,25.02888,-0.000174,24.018455,-0.0077,1.383
10364.00,7.471139,25.02910,-0.000173,24.018633,-0.0077,1.383
10366.00,7.470759,25.02827,-0.000174,24.018609,-0.0077,1.384
10368.00,7.470816,25.02878,-0.000174,24.019019,-0.0077,1.383
10370.00,7.470829,25.02842,-0.000175,24.018323,-0.0078,1.383
10372.00,7.470728,25.02827,-0.000175,24.018049,-0.0078,1.384
10374.00,7.469928,25.02823,-0.000174,24.018160,-0.0078,1.384
10376.00,7.469926,25.02824,-0.000174,24.018702,-0.0077,1.383
10378.00,7.469799,25.02888,-0.000175,24.017913,-0.0078,1.383
10380.00,7.469635,25.02844,-0.000173,24.018327,-0.0078,1.383
10382.00,7.469437,25.02780,-0.000175,24.017861,-0.0078,1.383
10384.00,7.469397,25.02775,-0.000175,24.018033,-0.0078,1.384
10386.00,7.468970,25.02827,-0.000175,24.018222,-0.0078,1.384
10388.00,7.468008,25.02892,-0.000175,24.018546,-0.0078,1.383
10390.00,7.469413,25.02838,-0.000174,24.018334,-0.0078,1.383
10392.00,7.469382,25.02833,-0.000174,24.017814,-0.0077,1.383
10394.00,7.469457,25.02837,-0.000175,24.018399,-0.0077,1.383
10396.00,7.468726,25.02742,-0.000174,24.018452,-0.0078,1.383
10398.00,7.470154,25.02743,-0.000175,24.018483,-0.0078,1.384
10400.00,7.471643,25.02799,-0.000175,24.018555,-0.0078,1.383
10402.00,7.471610,25.02846,-0.000174,24.018031,-0.0078,1.382
10404.00,7.469817,25.02889,-0.000173,24.018455,-0.0078,1.383
10406.00,7.469836,25.02888,-0.000175,24.018715,-0.0077,1.383
10408.00,7.470497,25.02875,-0.000174,24.018648,-0.0078,1.384
10410.00,7.469502,25.02865,-0.000176,24.018479,-0.0077,1.384
10412.00,7.469937,25.02833,-0.000175,24.017781,-0.0078,1.383
10414.00,7.470429,25.02868,-0.000174,24.017897,-0.0077,1.384
10416.00,7.471185,25.02819,-0.000175,24.018185,-0.0078,1.384
10418.00,7.471304,25.02811,-0.000176,24.018822,-0.0078,1.384
10420.00,7.471150,25.02904,-0.000175,24.017763,-0.0078,1.383
10422.00,7.470978,25.02926,-0.000175,24.018004,-0.0077,1.383
10424.00,7.470855,25.02895,-0.000175,24.018528,-0.0078,1.382
10426.00,7.469734,25.02891,-0.000174,24.018715,-0.0078,1.383
10428.00,7.468707,25.02901,-0.000174,24.018740,-0.0078,1.383
10430.00,7.468275,25.02883,-0.000175,24.017738,-0.0078,1.383
10432.00,7.468220,25.02915,-0.000176,24.017901,-0.0077,1.384
10434.00,7.468289,25.02940,-0.000175,24.017765,-0.0078,1.383
10436.00,7.468429,25.02909,-0.000176,24.018490,-0.0078,1.383
10438.00,7.468148,25.02844,-0.000175,24.018104,-0.0078,1.383
10440.00,7.467925,25.02874,-0.000174,24.018838,-0.0078,1.383
10442.00,7.468269,25.02998,-0.000175,24.018550,-0.0078,1.384
10444.00,7.468319,25.02959,-0.000175,24.018078,-0.0078,1.384
10446.00,7.468695,25.02939,-0.000175,24.018526,-0.0078,1.383
10448.00,7.469010,25.02938,-0.000175,24.018249,-0.0077,1.383
10450.00,7.468589,25.02929,-0.000176,24.017966,-0.0077,1.383
10452.00,7.468312,25.02915,-0.000175,24.018459,-0.0078,1.384
10454.00,7.468786,25.02977,-0.000175,24.017699,-0.0078,1.384
10456.00,7.469234,25.03000,-0.000176,24.017698,-0.0077,1.383
10458.00,7.469356,25.02943,-0.000175,24.018098,-0.0078,1.383
10460.00,7.468930,25.02875,-0.000174,24.018370,-0.0077,1.384
10462.00,7.468566,25.02931,-0.000175,24.018421,-0.0077,1.383
10464.00,7.468124,25.02951,-0.000174,24.018285,-0.0078,1.383
10466.00,7.467969,25.02873,-0.000174,24.017573,-0.0078,1.383
10468.00,7.467613,25.02871,-0.000175,24.017959,-0.0077,1.383
10470.00,7.467518,25.02902,-0.000175,24.018687,-0.0078,1.384
10472.00,7.467774,25.02931,-0.000176,24.018176,-0.0078,1.384
10474.00,7.468413,25.02934,-0.000175,24.018087,-0.0078,1.384
10476.00,7.468955,25.02939,-0.000175,24.017656,-0.0078,1.383
10478.00,7.469126,25.02939,-0.000175,24.018131,-0.0077,1.384
10480.00,7.469869,25.02939,-0.000175,24.017999,-0.0078,1.383
10482.00,7.469311,25.02922,-0.000174,24.017902,-0.0078,1.383
10484.00,7.468949,25.02867,-0.000174,24.017661,-0.0078,1.384
10486.00,7.468419,25.02778,-0.000175,24.017939,-0.0077,1.384
10488.00,7.468098,25.02761,-0.000175,24.018093,-0.0078,1.384
10490.00,7.468020,25.02770,-0.000175,24.018385,-0.0078,1.384
10492.00,7.467238,25.02801,-0.000174,24.017636,-0.0078,1.383
10494.00,7.466657,25.02750,-0.000175,24.018357,-0.0078,1.383
10496.00,7.468207,25.02771,-0.000176,24.018033,-0.0078,1.384
10498.00,7.468337,25.02795,-0.000174,24.018524,-0.0077,1.384
10500.00,7.468024,25.02833,-0.000175,24.017999,-0.0078,1.384
10502.00,7.467877,25.02783,-0.000176,24.018064,-0.0078,1.384
10504.00,7.468331,25.02742,-0.000175,24.018385,-0.0078,1.383
10506.00,7.469069,25.02873,-0.000174,24.017999,-0.0078,1.383
10508.00,7.469054,25.02844,-0.000174,24.018294,-0.0078,1.384
10510.00,7.468566,25.02805,-0.000175,24.018399,-0.0078,1.384
10512.00,7.468789,25.02834,-0.000175,24.018135,-0.0078,1.384
10514.00,7.467975,25.02878,-0.000175,24.017620,-0.0077,1.384
10516.00,7.467569,25.02863,-0.000176,24.017830,-0.0078,1.384
10518.00,7.467712,25.02830,-0.000175,24.017625,-0.0078,1.383
10520.00,7.467154,25.02818,-0.000175,24.018305,-0.0078,1.384
10522.00,7.467593,25.02884,-0.000175,24.018267,-0.0078,1.383
10524.00,7.467809,25.02915,-0.000174,24.017922,-0.0078,1.384
10526.00,7.468060,25.02910,-0.000175,24.018086,-0.0077,1.384
10528.00,7.466718,25.02835,-0.000175,24.018198,-0.0078,1.383
10530.00,7.467444,25.02857,-0.000175,24.016944,-0.0078,1.383
10532.00,7.467980,25.02835,-0.000174,24.018033,-0.0078,1.384
10534.00,7.468360,25.02848,-0.000175,24.017861,-0.0078,1.384
10536.00,7.468084,25.02832,-0.000175,24.017747,-0.0078,1.384
10538.00,7.467938,25.02833,-0.000175,24.018901,-0.0078,1.384
10540.00,7.468003,25.02881,-0.000175,24.018715,-0.0078,1.384
10542.00,7.467927,25.02871,-0.000175,24.018037,-0.0078,1.383
10544.00,7.467605,25.02891,-0.000175,24.018698,-0.0078,1.383
10546.00,7.467788,25.02902,-0.000176,24.017848,-0.0078,1.383
10548.00,7.467520,25.02918,-0.000175,24.017902,-0.0077,1.383
10550.00,7.467438,25.02869,-0.000174,24.017971,-0.0078,1.383
10552.00,7.467692,25.02875,-0.000174,24.018191,-0.0078,1.384
10554.00,7.467629,25.02885,-0.000175,24.018245,-0.0078,1.383
10556.00,7.467978,25.02868,-0.000175,24.017933,-0.0078,1.384
10558.00,7.467389,25.02918,-0.000175,24.017491,-0.0078,1.383
10560.00,7.467310,25.02939,-0.000174,24.018194,-0.0077,1.383
10562.00,7.467356,25.02883,-0.000174,24.017861,-0.0078,1.383
10564.00,7.467495,25.02816,-0.000176,24.017935,-0.0078,1.383
10566.00,7.468449,25.02827,-0.000175,24.018058,-0.0078,1.383
10568.00,7.469056,25.02807,-0.000176,24.018269,-0.0078,1.384
10570.00,7.468844,25.02840,-0.000174,24.018463,-0.0078,1.383
10572.00,7.468009,25.02839,-0.000175,24.017825,-0.0078,1.383
10574.00,7.467509,25.02835,-0.000176,24.017951,-0.0078,1.384
10576.00,7.467747,25.02821,-0.000175,24.018116,-0.0078,1.384
10578.00,7.468365,25.02832,-0.000175,24.017757,-0.0078,1.384
10580.00,7.468317,25.02865,-0.000176,24.018425,-0.0078,1.384
10582.00,7.467844,25.02835,-0.000176,24.018499,-0.0078,1.384
10584.00,7.467610,25.02829,-0.000174,24.018017,-0.0078,1.383
10586.00,7.467643,25.02807,-0.000175,24.017707,-0.0078,1.383
10588.00,7.467946,25.02803,-0.000175,24.018058,-0.0078,1.383
10590.00,7.467841,25.02821,-0.000174,24.018325,-0.0078,1.383
10592.00,7.467660,25.02888,-0.000175,24.017959,-0.0077,1.384
10594.00,7.468047,25.02898,-0.000176,24.017806,-0.0078,1.383
10596.00,7.467668,25.02909,-0.000176,24.018508,-0.0078,1.383
10598.00,7.467387,25.02880,-0.000175,24.018037,-0.0078,1.383
10600.00,7.466957,25.02894,-0.000176,24.017609,-0.0078,1.383
10602.00,7.467130,25.02853,-0.000175,24.018580,-0.0078,1.383
10604.00,7.467639,25.02838,-0.000176,24.018347,-0.0078,1.383
10606.00,7.466638,25.02857,-0.000175,24.017913,-0.0078,1.383
10608.00,7.466917,25.02824,-0.000175,24.018292,-0.0078,1.384
10610.00,7.466868,25.02797,-0.000174,24.018570,-0.0077,1.383
10612.00,7.466827,25.02812,-0.000174,24.018254,-0.0078,1.383
10614.00,7.466730,25.02845,-0.000176,24.018254,-0.0078,1.383
10616.00,7.465986,25.02822,-0.000176,24.017848,-0.0078,1.384
10618.00,7.465295,25.02946,-0.000175,24.018118,-0.0078,1.383
10620.00,7.465830,25.02915,-0.000175,24.018084,-0.0078,1.384
10622.00,7.466366,25.02943,-0.000176,24.018051,-0.0078,1.384
10624.00,7.467341,25.02894,-0.000175,24.018062,-0.0078,1.384
10626.00,7.466542,25.02893,-0.000175,24.017953,-0.0078,1.383
10628.00,7.466709,25.02851,-0.000175,24.017946,-0.0078,1.383
10630.00,7.466747,25.02880,-0.000175,24.018459,-0.0077,1.383
10632.00,7.466748,25.02881,-0.000174,24.017854,-0.0077,1.383
10634.00,7.466569,25.02875,-0.000174,24.017942,-0.0078,1.384
10636.00,7.466946,25.02819,-0.000175,24.018437,-0.0078,1.384
10638.00,7.466987,25.02879,-0.000175,24.017834,-0.0078,1.384
10640.00,7.466524,25.02854,-0.000175,24.017400,-0.0078,1.383
10642.00,7.466457,25.02895,-0.000175,24.018102,-0.0078,1.383
10644.00,7.466309,25.02860,-0.000175,24.018131,-0.0078,1.383
10646.00,7.466735,25.02925,-0.000175,24.017962,-0.0078,1.383
10648.00,7.466913,25.02902,-0.000175,24.018765,-0.0078,1.383
10650.00,7.467551,25.02880,-0.000176,24.018002,-0.0078,1.383
10652.00,7.467871,25.02910,-0.000175,24.018051,-0.0078,1.384
10654.00,7.468234,25.02886,-0.000175,24.018249,-0.0078,1.383
10656.00,7.469003,25.02860,-0.000176,24.018305,-0.0078,1.383
10658.00,7.467959,25.02900,-0.000175,24.018020,-0.0078,1.384
10660.00,7.467623,25.02833,-0.000175,24.018658,-0.0078,1.384
10662.00,7.467711,25.02869,-0.000175,24.018167,-0.0078,1.383
10664.00,7.468114,25.02949,-0.000175,24.018334,-0.0078,1.383
10666.00,7.467466,25.02979,-0.000174,24.018042,-0.0078,1.383
10668.00,7.467155,25.02971,-0.000175,24.017770,-0.0078,1.383
10670.00,7.467141,25.03024,-0.000174,24.018385,-0.0077,1.383
10672.00,7.467057,25.02955,-0.000175,24.018376,-0.0078,1.383
10674.00,7.467753,25.02967,-0.000176,24.018078,-0.0078,1.384
10676.00,7.467573,25.02979,-0.000176,24.018535,-0.0078,1.383
10678.00,7.467823,25.02956,-0.000174,24.018276,-0.0078,1.383
10680.00,7.467503,25.02999,-0.000174,24.018464,-0.0078,1.384
10682.00,7.467275,25.03007,-0.000174,24.018680,-0.0078,1.384
10684.00,7.468716,25.03017,-0.000175,24.018611,-0.0078,1.383
10686.00,7.468731,25.02957,-0.000175,24.017582,-0.0077,1.383
10688.00,7.467514,25.02968,-0.000174,24.017536,-0.0078,1.384
10690.00,7.466019,25.03024,-0.000173,24.018049,-0.0078,1.383
10692.00,7.465950,25.03013,-0.000174,24.018339,-0.0077,1.383
10694.00,7.466826,25.03010,-0.000173,24.018776,-0.0078,1.383
10696.00,7.466587,25.03026,-0.000174,24.017931,-0.0077,1.384
10698.00,7.466524,25.03083,-0.000175,24.018064,-0.0078,1.384
10700.00,7.467506,25.03038,-0.000175,24.018211,-0.0078,1.383
10702.00,7.467304,25.03001,-0.000174,24.018584,-0.0077,1.383
10704.00,7.467362,25.03007,-0.000174,24.018472,-0.0077,1.383
10706.00,7.467665,25.02994,-0.000175,24.018042,-0.0078,1.384
10708.00,7.467657,25.02902,-0.000173,24.018018,-0.0077,1.383
10710.00,7.468126,25.03005,-0.000175,24.018506,-0.0078,1.383
10712.00,7.468499,25.02920,-0.000174,24.017946,-0.0078,1.384
10714.00,7.468501,25.02926,-0.000175,24.018367,-0.0077,1.383
10716.00,7.467394,25.02953,-0.000175,24.018370,-0.0077,1.384
10718.00,7.467716,25.02976,-0.000175,24.018590,-0.0077,1.384
10720.00,7.466646,25.02894,-0.000175,24.018776,-0.0077,1.384
10722.00,7.465708,25.02959,-0.000175,24.018435,-0.0077,1.383
10724.00,7.465662,25.02993,-0.000174,24.018887,-0.0077,1.383
10726.00,7.465891,25.02935,-0.000174,24.018241,-0.0078,1.383
10728.00,7.466005,25.02973,-0.000174,24.018100,-0.0078,1.383
10730.00,7.465952,25.03014,-0.000174,24.018686,-0.0077,1.383
10732.00,7.465619,25.02997,-0.000174,24.017948,-0.0078,1.384
10734.00,7.466777,25.02979,-0.000175,24.018385,-0.0078,1.383
10736.00,7.466839,25.02885,-0.000176,24.017741,-0.0078,1.384
10738.00,7.466730,25.02984,-0.000176,24.018537,-0.0078,1.384
10740.00,7.466587,25.02904,-0.000175,24.018441,-0.0077,1.383
10742.00,7.466180,25.02976,-0.000175,24.018261,-0.0078,1.384
10744.00,7.466162,25.02954,-0.000175,24.018260,-0.0078,1.384
10746.00,7.465516,25.02915,-0.000175,24.018173,-0.0078,1.383
10748.00,7.465721,25.02888,-0.000175,24.017712,-0.0078,1.384
10750.00,7.465627,25.02878,-0.000176,24.017429,-0.0078,1.385
10752.00,7.464886,25.02933,-0.000176,24.018198,-0.0078,1.384
10754.00,7.465425,25.02876,-0.000176,24.017806,-0.0078,1.384
10756.00,7.466701,25.02837,-0.000175,24.017877,-0.0078,1.384
10758.00,7.466867,25.02924,-0.000175,24.017534,-0.0078,1.384
10760.00,7.467412,25.02901,-0.000175,24.017719,-0.0078,1.383
10762.00,7.467171,25.02871,-0.000175,24.018459,-0.0077,1.384
10764.00,7.467207,25.02798,-0.000175,24.017496,-0.0078,1.384
10766.00,7.466904,25.02744,-0.000175,24.017946,-0.0078,1.384
10768.00,7.467063,25.02832,-0.000176,24.018004,-0.0078,1.384
10770.00,7.467192,25.02822,-0.000176,24.018073,-0.0078,1.384
10772.00,7.466182,25.02865,-0.000176,24.018667,-0.0078,1.384
10774.00,7.466999,25.02877,-0.000175,24.017859,-0.0078,1.383
10776.00,7.467494,25.02883,-0.000174,24.018046,-0.0078,1.383
10778.00,7.466460,25.02835,-0.000174,24.018272,-0.0078,1.384
10780.00,7.465838,25.02900,-0.000175,24.018040,-0.0078,1.384
10782.00,7.466386,25.02955,-0.000176,24.018270,-0.0078,1.384
10784.00,7.466959,25.02883,-0.000175,24.017774,-0.0078,1.384
10786.00,7.467327,25.02853,-0.000175,24.017841,-0.0078,1.383
10788.00,7.467975,25.02883,-0.000174,24.017848,-0.0077,1.384
10790.00,7.467045,25.02953,-0.000175,24.017817,-0.0077,1.384
10792.00,7.466922,25.02900,-0.000175,24.017515,-0.0078,1.384
10794.00,7.467200,25.02931,-0.000176,24.016973,-0.0077,1.384
10796.00,7.467567,25.02962,-0.000175,24.018109,-0.0077,1.384
10798.00,7.467705,25.02948,-0.000176,24.017522,-0.0078,1.383
10800.00,7.467160,25.02957,-0.000174,24.018091,-0.0078,1.384
10802.00,7.466899,25.03013,-0.000175,24.017908,-0.0078,1.384
10804.00,7.467077,25.03005,-0.000175,24.018432,-0.0078,1.384
@18,12.0000,24.0
10806.00,7.465123,25.02977,-0.000175,24.018089,-0.0078,1.383
10808.00,7.458735,25.02940,-0.000175,24.017489,-0.0078,1.383
10810.00,7.450098,25.02895,-0.000174,24.017707,-0.0078,1.382
10812.00,7.438586,25.02942,-0.000173,24.017739,-0.0078,1.383
10814.00,7.427466,25.03049,-0.000174,24.017676,-0.0078,1.383
10816.00,7.419372,25.03040,-0.000176,24.017544,-0.0078,1.384
10818.00,7.414174,25.03043,-0.000175,24.017310,-0.0078,1.384
10820.00,7.410088,25.03022,-0.000175,24.018261,-0.0078,1.384
10822.00,7.405390,25.03053,-0.000176,24.018394,-0.0078,1.384
10824.00,7.401015,25.02976,-0.000176,24.018290,-0.0078,1.385
10826.00,7.396825,25.02956,-0.000176,24.017921,-0.0077,1.385
10828.00,7.393023,25.02957,-0.000176,24.017649,-0.0078,1.384
10830.00,7.390992,25.02978,-0.000175,24.018160,-0.0078,1.385
10832.00,7.394503,25.02992,-0.000175,24.017890,-0.0078,1.385
10834.00,7.402271,25.03049,-0.000178,24.018096,-0.0078,1.386
10836.00,7.411992,25.03052,-0.000177,24.018392,-0.0078,1.386
10838.00,7.420529,25.03036,-0.000178,24.018194,-0.0078,1.385
10840.00,7.425230,25.02981,-0.000177,24.017835,-0.0077,1.384
10842.00,7.428286,25.02949,-0.000175,24.017786,-0.0077,1.384
10844.00,7.431396,25.02969,-0.000175,24.018187,-0.0078,1.385
10846.00,7.435126,25.02973,-0.000175,24.017663,-0.0078,1.384
10848.00,7.438064,25.02929,-0.000174,24.017872,-0.0078,1.383
10850.00,7.441520,25.03056,-0.000175,24.019014,-0.0078,1.383
10852.00,7.445712,25.03028,-0.000174,24.017906,-0.0078,1.384
10854.00,7.449715,25.03012,-0.000174,24.017714,-0.0078,1.384
10856.00,7.452587,25.02997,-0.000175,24.018207,-0.0078,1.384
10858.00,7.454870,25.03014,-0.000174,24.018076,-0.0078,1.384
10860.00,7.457028,25.02979,-0.000174,24.017901,-0.0078,1.384
10862.00,7.459970,25.02989,-0.000175,24.018084,-0.0078,1.384
10864.00,7.461346,25.03001,-0.000174,24.017825,-0.0078,1.383
10866.00,7.462648,25.02969,-0.000173,24.018176,-0.0078,1.384
10868.00,7.464041,25.02917,-0.000175,24.017883,-0.0078,1.383
10870.00,7.464949,25.02930,-0.000175,24.018762,-0.0077,1.384
10872.00,7.465872,25.02964,-0.000174,24.018075,-0.0077,1.384
10874.00,7.465868,25.02951,-0.000175,24.017716,-0.0078,1.384
10876.00,7.466192,25.02942,-0.000174,24.017953,-0.0078,1.384
10878.00,7.466265,25.02987,-0.000175,24.018169,-0.0078,1.383
10880.00,7.466362,25.02965,-0.000175,24.018265,-0.0078,1.383
10882.00,7.467475,25.02948,-0.000176,24.018265,-0.0078,1.384
10884.00,7.467988,25.03014,-0.000176,24.017986,-0.0078,1.383
10886.00,7.467246,25.03041,-0.000175,24.018374,-0.0077,1.383
10888.00,7.467041,25.03047,-0.000175,24.018611,-0.0078,1.383
10890.00,7.467109,25.03003,-0.000176,24.018310,-0.0078,1.383
10892.00,7.466663,25.02967,-0.000176,24.018394,-0.0077,1.384
10894.00,7.466573,25.03002,-0.000176,24.018203,-0.0078,1.384
10896.00,7.466717,25.03099,-0.000175,24.018512,-0.0078,1.384
10898.00,7.467417,25.03109,-0.000175,24.018093,-0.0077,1.384
10900.00,7.467009,25.03043,-0.000175,24.018510,-0.0078,1.384
10902.00,7.466895,25.03016,-0.000174,24.018269,-0.0078,1.383
10904.00,7.467271,25.03106,-0.000176,24.017959,-0.0078,1.384
10906.00,7.466801,25.03066,-0.000175,24.018214,-0.0078,1.384
10908.00,7.465744,25.03075,-0.000175,24.018408,-0.0078,1.384
10910.00,7.466613,25.03085,-0.000175,24.017699,-0.0078,1.384
10912.00,7.466842,25.02996,-0.000175,24.017926,-0.0078,1.383
10914.00,7.466467,25.03009,-0.000174,24.017197,-0.0078,1.383
10916.00,7.466614,25.02997,-0.000174,24.018176,-0.0078,1.382
10918.00,7.467002,25.03034,-0.000175,24.018715,-0.0078,1.384
10920.00,7.467180,25.03054,-0.000175,24.018557,-0.0078,1.384
10922.00,7.467264,25.03008,-0.000176,24.017979,-0.0078,1.384
10924.00,7.466547,25.03063,-0.000176,24.018987,-0.0078,1.384
10926.00,7.466240,25.03072,-0.000175,24.017997,-0.0077,1.384
10928.00,7.467133,25.03040,-0.000175,24.018541,-0.0077,1.383
10930.00,7.467654,25.03056,-0.000175,24.018767,-0.0077,1.383
10932.00,7.467214,25.03008,-0.000175,24.018776,-0.0078,1.384
10934.00,7.467381,25.03029,-0.000174,24.018278,-0.0078,1.383
10936.00,7.467500,25.03019,-0.000174,24.018261,-0.0078,1.383
10938.00,7.467787,25.03034,-0.000175,24.018002,-0.0078,1.384
10940.00,7.467197,25.03057,-0.000176,24.018124,-0.0078,1.384
10942.00,7.467005,25.03053,-0.000176,24.017913,-0.0078,1.384
10944.00,7.467289,25.03054,-0.000175,24.018127,-0.0078,1.383
10946.00,7.466837,25.03023,-0.000174,24.017910,-0.0077,1.383
10948.00,7.467064,25.03015,-0.000174,24.017922,-0.0078,1.383
10950.00,7.466956,25.03090,-0.000174,24.018321,-0.0078,1.383
10952.00,7.467093,25.03119,-0.000174,24.017667,-0.0078,1.384
10954.00,7.467766,25.03143,-0.000176,24.018044,-0.0078,1.383
10956.00,7.467985,25.03000,-0.000176,24.018972,-0.0077,1.383
10958.00,7.467657,25.03014,-0.000176,24.018624,-0.0077,1.383
10960.00,7.467213,25.03097,-0.000174,24.018468,-0.0078,1.384
10962.00,7.467151,25.03053,-0.000175,24.018245,-0.0078,1.384
10964.00,7.467739,25.03078,-0.000176,24.017319,-0.0077,1.383
10966.00,7.468487,25.03061,-0.000175,24.017944,-0.0077,1.383
10968.00,7.468051,25.03027,-0.000175,24.018105,-0.0078,1.384
10970.00,7.467889,25.03073,-0.000176,24.018548,-0.0078,1.384
10972.00,7.467801,25.03087,-0.000175,24.018492,-0.0078,1.383
10974.00,7.468144,25.03149,-0.000175,24.017844,-0.0078,1.383
10976.00,7.468558,25.03134,-0.000175,24.018501,-0.0078,1.384
10978.00,7.468535,25.03083,-0.000174,24.018118,-0.0078,1.384
10980.00,7.468184,25.03047,-0.000175,24.018287,-0.0078,1.383
10982.00,7.467732,25.03000,-0.000175,24.018517,-0.0078,1.383
10984.00,7.467029,25.02968,-0.000174,24.018202,-0.0078,1.383
10986.00,7.467919,25.03006,-0.000175,24.018662,-0.0077,1.384
10988.00,7.467697,25.03031,-0.000175,24.018454,-0.0077,1.384
10990.00,7.467789,25.03038,-0.000174,24.017837,-0.0077,1.384
10992.00,7.467425,25.03044,-0.000175,24.018524,-0.0077,1.384
10994.00,7.467187,25.03065,-0.000174,24.018140,-0.0077,1.384
10996.00,7.466290,25.03073,-0.000174,24.018009,-0.0078,1.384
10998.00,7.467188,25.03125,-0.000174,24.018339,-0.0078,1.384
11000.00,7.467096,25.03142,-0.000174,24.018013,-0.0077,1.384
11002.00,7.467699,25.03083,-0.000175,24.017676,-0.0078,1.384
11004.00,7.467387,25.03095,-0.000174,24.018405,-0.0078,1.383
11006.00,7.466615,25.03141,-0.000173,24.018352,-0.0078,1.383
11008.00,7.466817,25.03085,-0.000175,24.018466,-0.0077,1.384
11010.00,7.465779,25.03086,-0.000175,24.018301,-0.0077,1.384
11012.00,7.465987,25.03120,-0.000175,24.018113,-0.0077,1.384
11014.00,7.466073,25.03086,-0.000174,24.018270,-0.0077,1.384
11016.00,7.466066,25.03077,-0.000175,24.019228,-0.0077,1.384
11018.00,7.466599,25.03056,-0.000174,24.018414,-0.0078,1.384
11020.00,7.466864,25.03021,-0.000175,24.017738,-0.0078,1.383
11022.00,7.465535,25.03104,-0.000175,24.018435,-0.0077,1.383
11024.00,7.464117,25.02998,-0.000174,24.017825,-0.0078,1.383
11026.00,7.465759,25.02992,-0.000174,24.018357,-0.0078,1.384
11028.00,7.466907,25.03086,-0.000174,24.018423,-0.0077,1.384
11030.00,7.467758,25.03060,-0.000174,24.017912,-0.0077,1.384
11032.00,7.466895,25.03083,-0.000173,24.018218,-0.0077,1.384
11034.00,7.467676,25.03072,-0.000176,24.018062,-0.0078,1.384
11036.00,7.467921,25.03029,-0.000175,24.018289,-0.0078,1.383
11038.00,7.467285,25.03031,-0.000174,24.018033,-0.0078,1.384
11040.00,7.466759,25.03059,-0.000174,24.017941,-0.0078,1.384
11042.00,7.466555,25.03139,-0.000174,24.018247,-0.0077,1.383
11044.00,7.465951,25.03075,-0.000174,24.017569,-0.0078,1.384
11046.00,7.465695,25.03117,-0.000174,24.017792,-0.0078,1.383
11048.00,7.465018,25.03162,-0.000174,24.017997,-0.0077,1.384
11050.00,7.465506,25.03125,-0.000175,24.018677,-0.0077,1.384
11052.00,7.465325,25.03142,-0.000174,24.018441,-0.0077,1.383
11054.00,7.464543,25.03159,-0.000174,24.018321,-0.0078,1.384
11056.00,7.464807,25.03177,-0.000176,24.018109,-0.0077,1.384
11058.00,7.465660,25.03154,-0.000175,24.018640,-0.0078,1.384
11060.00,7.466298,25.03125,-0.000175,24.017447,-0.0078,1.383
11062.00,7.465796,25.03132,-0.000174,24.018202,-0.0078,1.383
11064.00,7.466054,25.03164,-0.000175,24.018544,-0.0077,1.384
11066.00,7.465684,25.03159,-0.000175,24.017834,-0.0077,1.383
11068.00,7.465088,25.03165,-0.000175,24.017881,-0.0077,1.384
11070.00,7.465479,25.03075,-0.000176,24.017801,-0.0078,1.384
11072.00,7.466208,25.03015,-0.000175,24.018595,-0.0077,1.384
11074.00,7.466385,25.02964,-0.000176,24.018564,-0.0077,1.384
11076.00,7.466618,25.03051,-0.000175,24.018269,-0.0077,1.384
11078.00,7.466514,25.02972,-0.000175,24.017159,-0.0077,1.384
11080.00,7.466229,25.02969,-0.000175,24.018176,-0.0077,1.384
11082.00,7.466182,25.03010,-0.000175,24.018530,-0.0077,1.384
11084.00,7.466530,25.03072,-0.000174,24.018310,-0.0077,1.384
11086.00,7.466322,25.03057,-0.000175,24.017873,-0.0078,1.383
11088.00,7.465332,25.03075,-0.000175,24.018381,-0.0078,1.384
11090.00,7.464807,25.03076,-0.000175,24.017295,-0.0078,1.384
11092.00,7.465659,25.03116,-0.000175,24.018684,-0.0078,1.383
11094.00,7.466008,25.03061,-0.000175,24.017846,-0.0078,1.384
11096.00,7.466334,25.02998,-0.000176,24.018145,-0.0078,1.384
11098.00,7.466369,25.02972,-0.000176,24.018414,-0.0078,1.384
11100.00,7.466811,25.02988,-0.000175,24.017750,-0.0078,1.384
11102.00,7.466352,25.03028,-0.000174,24.018345,-0.0078,1.384
11104.00,7.466703,25.03052,-0.000176,24.018156,-0.0078,1.384
11106.00,7.466592,25.03052,-0.000175,24.018138,-0.0078,1.384
11108.00,7.466034,25.02982,-0.000176,24.018006,-0.0077,1.384
11110.00,7.465759,25.02937,-0.000175,24.019097,-0.0077,1.384
11112.00,7.465614,25.03005,-0.000174,24.018104,-0.0078,1.384
11114.00,7.465966,25.03045,-0.000174,24.018154,-0.0078,1.384
11116.00,7.465515,25.03008,-0.000175,24.017482,-0.0078,1.383
11118.00,7.465298,25.03035,-0.000174,24.018216,-0.0078,1.384
11120.00,7.465680,25.03048,-0.000175,24.017616,-0.0078,1.384
11122.00,7.464860,25.03082,-0.000174,24.017743,-0.0078,1.384
11124.00,7.464181,25.03000,-0.000174,24.017647,-0.0078,1.384
11126.00,7.464704,25.03069,-0.000174,24.018490,-0.0077,1.384
11128.00,7.464980,25.03073,-0.000175,24.017705,-0.0077,1.383
11130.00,7.466191,25.03045,-0.000173,24.018131,-0.0078,1.384
11132.00,7.466331,25.03055,-0.000174,24.018214,-0.0077,1.384
11134.00,7.465679,25.03037,-0.000175,24.017980,-0.0078,1.383
11136.00,7.465730,25.03015,-0.000173,24.017979,-0.0078,1.384
11138.00,7.465803,25.02985,-0.000174,24.018142,-0.0078,1.384
11140.00,7.466101,25.02889,-0.000174,24.018928,-0.0078,1.384
11142.00,7.465797,25.02928,-0.000175,24.018561,-0.0078,1.384
11144.00,7.465894,25.03026,-0.000174,24.018149,-0.0078,1.384
11146.00,7.465904,25.03038,-0.000174,24.017904,-0.0078,1.383
11148.00,7.466102,25.02932,-0.000175,24.017835,-0.0078,1.384
11150.00,7.465394,25.02979,-0.000175,24.017750,-0.0078,1.384
11152.00,7.464862,25.03076,-0.000175,24.017317,-0.0078,1.384
11154.00,7.465073,25.03053,-0.000176,24.018133,-0.0078,1.384
11156.00,7.465277,25.03002,-0.000175,24.018452,-0.0078,1.383
11158.00,7.466154,25.03044,-0.000174,24.018102,-0.0077,1.384
11160.00,7.465924,25.03029,-0.000173,24.018372,-0.0078,1.384
11162.00,7.465167,25.03060,-0.000175,24.017973,-0.0078,1.385
11164.00,7.466158,25.02938,-0.000174,24.018568,-0.0078,1.384
11166.00,7.465913,25.02949,-0.000174,24.018142,-0.0078,1.383
11168.00,7.467019,25.02940,-0.000174,24.017480,-0.0077,1.384
11170.00,7.466967,25.02876,-0.000175,24.018392,-0.0078,1.384
11172.00,7.466983,25.02857,-0.000175,24.017988,-0.0078,1.384
11174.00,7.466604,25.02884,-0.000175,24.018443,-0.0078,1.384
11176.00,7.466074,25.02890,-0.000174,24.018425,-0.0077,1.383
11178.00,7.467031,25.02850,-0.000175,24.017654,-0.0078,1.384
11180.00,7.466986,25.02988,-0.000175,24.018303,-0.0078,1.384
11182.00,7.466869,25.02961,-0.000175,24.017727,-0.0077,1.385
11184.00,7.466581,25.03043,-0.000176,24.018512,-0.0078,1.384
11186.00,7.465499,25.02934,-0.000175,24.018011,-0.0078,1.384
11188.00,7.465201,25.02846,-0.000176,24.017772,-0.0078,1.384
11190.00,7.465164,25.02874,-0.000175,24.018006,-0.0078,1.384
11192.00,7.465398,25.02840,-0.000175,24.018281,-0.0078,1.384
11194.00,7.465614,25.02805,-0.000175,24.018934,-0.0078,1.384
11196.00,7.465220,25.02808,-0.000175,24.018566,-0.0078,1.384
11198.00,7.465427,25.02809,-0.000175,24.017496,-0.0078,1.384
11200.00,7.464965,25.02851,-0.000175,24.018183,-0.0078,1.384
11202.00,7.465120,25.02841,-0.000175,24.018129,-0.0077,1.384
11204.00,7.465358,25.02911,-0.000174,24.017623,-0.0078,1.384
11206.00,7.465149,25.02880,-0.000175,24.017910,-0.0078,1.384
11208.00,7.465028,25.02820,-0.000174,24.016806,-0.0078,1.384
11210.00,7.464737,25.02838,-0.000176,24.017571,-0.0078,1.384
11212.00,7.465156,25.02827,-0.000176,24.018261,-0.0078,1.384
11214.00,7.465175,25.02782,-0.000176,24.017890,-0.0078,1.383
11216.00,7.464782,25.02856,-0.000176,24.017953,-0.0078,1.383
11218.00,7.464504,25.02909,-0.000176,24.017574,-0.0078,1.384
11220.00,7.464754,25.02926,-0.000175,24.018102,-0.0078,1.384
11222.00,7.465128,25.02907,-0.000175,24.017428,-0.0078,1.384
11224.00,7.465233,25.02899,-0.000176,24.017464,-0.0078,1.384
11226.00,7.465020,25.02906,-0.000176,24.017951,-0.0078,1.384
11228.00,7.465222,25.02947,-0.000174,24.017975,-0.0078,1.384
11230.00,7.464730,25.02901,-0.000176,24.018258,-0.0078,1.384
11232.00,7.464615,25.02961,-0.000177,24.017092,-0.0078,1.384
11234.00,7.465244,25.02998,-0.000177,24.017219,-0.0078,1.384
11236.00,7.465871,25.02973,-0.000176,24.017293,-0.0078,1.384
11238.00,7.465889,25.02964,-0.000175,24.017266,-0.0078,1.384
11240.00,7.465180,25.03017,-0.000175,24.018009,-0.0078,1.385
11242.00,7.464799,25.03011,-0.000177,24.017079,-0.0078,1.384
11244.00,7.464684,25.02965,-0.000177,24.017841,-0.0078,1.384
11246.00,7.464833,25.02993,-0.000176,24.017830,-0.0078,1.384
11248.00,7.464631,25.02932,-0.000176,24.017698,-0.0078,1.384
11250.00,7.465384,25.02877,-0.000176,24.018047,-0.0078,1.383
11252.00,7.464885,25.02962,-0.000175,24.017469,-0.0078,1.384
11254.00,7.465124,25.02991,-0.000176,24.017299,-0.0078,1.385
11256.00,7.465657,25.03028,-0.000176,24.017431,-0.0078,1.384
11258.00,7.465203,25.02931,-0.000176,24.017895,-0.0078,1.384
11260.00,7.464762,25.02864,-0.000175,24.017756,-0.0078,1.384
11262.00,7.464746,25.02952,-0.000175,24.017705,-0.0078,1.384
11264.00,7.464657,25.02956,-0.000174,24.017266,-0.0078,1.384
11266.00,7.465317,25.02914,-0.000173,24.017496,-0.0078,1.384
11268.00,7.465804,25.02918,-0.000176,24.018069,-0.0078,1.384
11270.00,7.465762,25.02914,-0.000176,24.017288,-0.0078,1.383
11272.00,7.465674,25.02934,-0.000175,24.017761,-0.0078,1.384
11274.00,7.465180,25.02942,-0.000176,24.017596,-0.0078,1.384
11276.00,7.465189,25.02998,-0.000175,24.017953,-0.0078,1.384
11278.00,7.464664,25.03027,-0.000175,24.017886,-0.0078,1.384
11280.00,7.464439,25.02949,-0.000175,24.017453,-0.0078,1.384
11282.00,7.464205,25.02943,-0.000176,24.018316,-0.0078,1.384
11284.00,7.464485,25.03011,-0.000176,24.017685,-0.0078,1.384
11286.00,7.465231,25.02979,-0.000175,24.017783,-0.0078,1.384
11288.00,7.465180,25.02912,-0.000175,24.017966,-0.0078,1.384
11290.00,7.465600,25.03024,-0.000175,24.017351,-0.0078,1.384
11292.00,7.465866,25.03040,-0.000175,24.017908,-0.0078,1.385
11294.00,7.465662,25.03044,-0.000174,24.017288,-0.0078,1.384
11296.00,7.465848,25.03010,-0.000175,24.018135,-0.0078,1.384
11298.00,7.465989,25.02950,-0.000175,24.018182,-0.0078,1.384
11300.00,7.465984,25.02855,-0.000176,24.017627,-0.0078,1.384
11302.00,7.464974,25.02868,-0.000175,24.017834,-0.0078,1.384
11304.00,7.464336,25.02952,-0.000175,24.017748,-0.0078,1.384
11306.00,7.464589,25.03029,-0.000175,24.017750,-0.0078,1.384
11308.00,7.464456,25.03000,-0.000176,24.017884,-0.0078,1.384
11310.00,7.464529,25.03001,-0.000176,24.017964,-0.0078,1.384
11312.00,7.465617,25.02970,-0.000175,24.018035,-0.0078,1.384
11314.00,7.465910,25.02926,-0.000176,24.017995,-0.0078,1.385
11316.00,7.465811,25.02909,-0.000177,24.017821,-0.0078,1.384
11318.00,7.465146,25.02974,-0.000175,24.017511,-0.0078,1.384
11320.00,7.465074,25.03047,-0.000176,24.017997,-0.0078,1.384
11322.00,7.464800,25.03088,-0.000175,24.018067,-0.0078,1.383
11324.00,7.464647,25.03099,-0.000174,24.017901,-0.0077,1.383
11326.00,7.465291,25.03101,-0.000175,24.017462,-0.0078,1.385
11328.00,7.465528,25.03107,-0.000176,24.017602,-0.0078,1.385
11330.00,7.465472,25.03120,-0.000176,24.016924,-0.0078,1.384
11332.00,7.465615,25.03119,-0.000175,24.017884,-0.0078,1.384
11334.00,7.465509,25.03139,-0.000175,24.017989,-0.0078,1.384
11336.00,7.464814,25.03183,-0.000175,24.017692,-0.0078,1.384
11338.00,7.464380,25.03170,-0.000175,24.018169,-0.0078,1.385
11340.00,7.464537,25.03154,-0.000176,24.017636,-0.0078,1.384
11342.00,7.464773,25.03198,-0.000176,24.017118,-0.0078,1.384
11344.00,7.464808,25.03157,-0.000176,24.016893,-0.0078,1.385
11346.00,7.465219,25.03206,-0.000176,24.017230,-0.0078,1.384
11348.00,7.465354,25.03190,-0.000175,24.017482,-0.0078,1.384
11350.00,7.465794,25.03164,-0.000175,24.017968,-0.0077,1.384
11352.00,7.465540,25.03217,-0.000175,24.018058,-0.0078,1.384
11354.00,7.465186,25.03160,-0.000175,24.018359,-0.0078,1.384
11356.00,7.465459,25.03133,-0.000175,24.018138,-0.0078,1.384
11358.00,7.465426,25.03146,-0.000175,24.018113,-0.0078,1.384
11360.00,7.465335,25.03193,-0.000175,24.018038,-0.0078,1.384
11362.00,7.465800,25.03127,-0.000176,24.017861,-0.0078,1.385
11364.00,7.466187,25.03199,-0.000175,24.017844,-0.0078,1.384
11366.00,7.466619,25.03172,-0.000176,24.018356,-0.0078,1.384
11368.00,7.467001,25.03131,-0.000175,24.017805,-0.0078,1.384
11370.00,7.467007,25.03166,-0.000176,24.017765,-0.0078,1.384
11372.00,7.466192,25.03179,-0.000175,24.017545,-0.0078,1.384
11374.00,7.465365,25.03174,-0.000175,24.017815,-0.0078,1.384
11376.00,7.465541,25.03199,-0.000174,24.017959,-0.0078,1.384
11378.00,7.465558,25.03123,-0.000174,24.017440,-0.0078,1.384
11380.00,7.465246,25.03188,-0.000174,24.017573,-0.0078,1.384
11382.00,7.464214,25.03225,-0.000174,24.017496,-0.0078,1.384
11384.00,7.463531,25.03167,-0.000174,24.018011,-0.0078,1.385
11386.00,7.463838,25.03242,-0.000175,24.017215,-0.0078,1.385
11388.00,7.464824,25.03156,-0.000175,24.017598,-0.0078,1.384
11390.00,7.464373,25.03183,-0.000174,24.018040,-0.0078,1.384
11392.00,7.463837,25.03189,-0.000175,24.018564,-0.0078,1.384
11394.00,7.464708,25.03088,-0.000176,24.017380,-0.0078,1.384
11396.00,7.465645,25.03081,-0.000175,24.017873,-0.0078,1.384
11398.00,7.465764,25.03095,-0.000176,24.018450,-0.0077,1.384
11400.00,7.465336,25.03164,-0.000175,24.017701,-0.0077,1.384
11402.00,7.464703,25.03112,-0.000176,24.017734,-0.0078,1.384
11404.00,7.464945,25.03164,-0.000175,24.017609,-0.0078,1.385
@19,12.0000,24.0
11406.00,7.463847,25.03122,-0.000175,24.018051,-0.0078,1.384
11408.00,7.457929,25.03159,-0.000175,24.017692,-0.0078,1.383
11410.00,7.448345,25.03156,-0.000174,24.017243,-0.0078,1.383
11412.00,7.437746,25.03048,-0.000175,24.018185,-0.0078,1.383
11414.00,7.428194,25.03053,-0.000174,24.017808,-0.0078,1.383
11416.00,7.419839,25.03061,-0.000174,24.018028,-0.0078,1.384
11418.00,7.414800,25.03114,-0.000175,24.018200,-0.0078,1.385
11420.00,7.411512,25.03119,-0.000175,24.017859,-0.0078,1.385
11422.00,7.407129,25.03156,-0.000176,24.017984,-0.0078,1.385
11424.00,7.403560,25.03112,-0.000177,24.017984,-0.0078,1.385
11426.00,7.400676,25.03174,-0.000176,24.017603,-0.0078,1.385
11428.00,7.396942,25.03252,-0.000175,24.017892,-0.0078,1.385
11430.00,7.394782,25.03187,-0.000176,24.018180,-0.0078,1.385
11432.00,7.398458,25.03179,-0.000175,24.017776,-0.0078,1.386
11434.00,7.406314,25.03196,-0.000177,24.017645,-0.0077,1.387
11436.00,7.414966,25.03224,-0.000176,24.018376,-0.0078,1.386
11438.00,7.422750,25.03207,-0.000177,24.018093,-0.0078,1.386
11440.00,7.427164,25.03275,-0.000176,24.018316,-0.0078,1.385
11442.00,7.429946,25.03238,-0.000175,24.017799,-0.0078,1.385
11444.00,7.432754,25.03222,-0.000174,24.018270,-0.0078,1.384
11446.00,7.435848,25.03149,-0.000173,24.018379,-0.0078,1.384
11448.00,7.439059,25.03181,-0.000174,24.018415,-0.0078,1.384
11450.00,7.442811,25.03227,-0.000174,24.018127,-0.0078,1.384
11452.00,7.445693,25.03239,-0.000173,24.017796,-0.0078,1.384
11454.00,7.448798,25.03258,-0.000173,24.018660,-0.0077,1.384
11456.00,7.452205,25.03211,-0.000174,24.018559,-0.0077,1.384
11458.00,7.453979,25.03216,-0.000174,24.017188,-0.0078,1.384
11460.00,7.455549,25.03262,-0.000173,24.018599,-0.0078,1.384
11462.00,7.458952,25.03314,-0.000174,24.018852,-0.0077,1.385
11464.00,7.461243,25.03299,-0.000175,24.018129,-0.0077,1.385
11466.00,7.461652,25.03188,-0.000175,24.018033,-0.0078,1.384
11468.00,7.462286,25.03192,-0.000175,24.017783,-0.0078,1.384
11470.00,7.463723,25.03232,-0.000174,24.017507,-0.0078,1.384
11472.00,7.465312,25.03168,-0.000174,24.017939,-0.0078,1.384
11474.00,7.465798,25.03219,-0.000174,24.018307,-0.0078,1.385
11476.00,7.465490,25.03190,-0.000175,24.018095,-0.0078,1.384
11478.00,7.466051,25.03250,-0.000175,24.018287,-0.0077,1.384
11480.00,7.467317,25.03229,-0.000174,24.017973,-0.0077,1.384
11482.00,7.467345,25.03242,-0.000174,24.017505,-0.0077,1.384
11484.00,7.466514,25.03259,-0.000174,24.018345,-0.0078,1.385
11486.00,7.466189,25.03216,-0.000174,24.018651,-0.0078,1.385
11488.00,7.466735,25.03190,-0.000176,24.018571,-0.0078,1.384
11490.00,7.467243,25.03219,-0.000174,24.018686,-0.0078,1.383
11492.00,7.467265,25.03295,-0.000174,24.018377,-0.0078,1.384
11494.00,7.466899,25.03267,-0.000175,24.018348,-0.0078,1.384
11496.00,7.466189,25.03194,-0.000174,24.018619,-0.0077,1.384
11498.00,7.465634,25.03203,-0.000174,24.018076,-0.0077,1.385
11500.00,7.465705,25.03114,-0.000175,24.017988,-0.0078,1.384
11502.00,7.465861,25.03178,-0.000175,24.018238,-0.0077,1.384
11504.00,7.465705,25.03201,-0.000175,24.018211,-0.0078,1.385
11506.00,7.464475,25.03174,-0.000174,24.018064,-0.0078,1.384
11508.00,7.464203,25.03226,-0.000176,24.017632,-0.0078,1.384
11510.00,7.464637,25.03223,-0.000175,24.017964,-0.0078,1.384
11512.00,7.464989,25.03168,-0.000174,24.018443,-0.0078,1.384
11514.00,7.464891,25.03138,-0.000174,24.018276,-0.0078,1.384
11516.00,7.466272,25.03109,-0.000175,24.018066,-0.0078,1.384
11518.00,7.466411,25.03101,-0.000176,24.018356,-0.0077,1.384
11520.00,7.465896,25.03159,-0.000175,24.017685,-0.0078,1.384
11522.00,7.464667,25.03212,-0.000174,24.018290,-0.0078,1.384
11524.00,7.465236,25.03188,-0.000173,24.018049,-0.0078,1.384
11526.00,7.465359,25.03206,-0.000175,24.017995,-0.0078,1.384
11528.00,7.465334,25.03171,-0.000175,24.018243,-0.0077,1.385
11530.00,7.466153,25.03235,-0.000176,24.018136,-0.0078,1.384
11532.00,7.466660,25.03203,-0.000175,24.017890,-0.0078,1.384
11534.00,7.466370,25.03184,-0.000175,24.017745,-0.0078,1.384
11536.00,7.465952,25.03269,-0.000174,24.018274,-0.0078,1.384
11538.00,7.466871,25.03307,-0.000174,24.017922,-0.0077,1.384
11540.00,7.466506,25.03199,-0.000174,24.018002,-0.0077,1.384
11542.00,7.466554,25.03168,-0.000174,24.018323,-0.0078,1.384
11544.00,7.465572,25.03235,-0.000174,24.018236,-0.0078,1.384
11546.00,7.465483,25.03216,-0.000175,24.018531,-0.0078,1.384
11548.00,7.466976,25.03186,-0.000177,24.018015,-0.0078,1.385
11550.00,7.466624,25.03164,-0.000176,24.018533,-0.0078,1.384
11552.00,7.465835,25.03165,-0.000174,24.018481,-0.0078,1.384
11554.00,7.466077,25.03217,-0.000174,24.018455,-0.0077,1.384
11556.00,7.466680,25.03255,-0.000175,24.018321,-0.0078,1.384
11558.00,7.466419,25.03210,-0.000174,24.017308,-0.0077,1.384
11560.00,7.466070,25.03256,-0.000174,24.018276,-0.0078,1.384
11562.00,7.466721,25.03244,-0.000175,24.017980,-0.0078,1.385
11564.00,7.466420,25.03244,-0.000175,24.018316,-0.0078,1.385
11566.00,7.464954,25.03261,-0.000175,24.018038,-0.0078,1.384
11568.00,7.465904,25.03260,-0.000176,24.018528,-0.0078,1.384
11570.00,7.465274,25.03291,-0.000175,24.018609,-0.0078,1.385
11572.00,7.465384,25.03264,-0.000176,24.018278,-0.0078,1.384
11574.00,7.465222,25.03258,-0.000175,24.018444,-0.0078,1.384
11576.00,7.465498,25.03401,-0.000174,24.018292,-0.0078,1.384
11578.00,7.465380,25.03368,-0.000174,24.017803,-0.0078,1.384
11580.00,7.465434,25.03323,-0.000175,24.018292,-0.0078,1.385
11582.00,7.465022,25.03315,-0.000175,24.018642,-0.0078,1.385
11584.00,7.464175,25.03274,-0.000174,24.018619,-0.0077,1.384
11586.00,7.463573,25.03255,-0.000175,24.018004,-0.0078,1.384
11588.00,7.463496,25.03321,-0.000174,24.017848,-0.0078,1.384
11590.00,7.463663,25.03358,-0.000174,24.018015,-0.0078,1.384
11592.00,7.464989,25.03352,-0.000175,24.017266,-0.0078,1.384
11594.00,7.465446,25.03369,-0.000176,24.017446,-0.0078,1.384
11596.00,7.465854,25.03270,-0.000175,24.017868,-0.0078,1.384
11598.00,7.465306,25.03333,-0.000175,24.018319,-0.0077,1.384
11600.00,7.465238,25.03270,-0.000174,24.018604,-0.0077,1.384
11602.00,7.465458,25.03308,-0.000175,24.017941,-0.0078,1.384
11604.00,7.464808,25.03313,-0.000174,24.017828,-0.0078,1.384
11606.00,7.464450,25.03258,-0.000174,24.018417,-0.0077,1.384
11608.00,7.464619,25.03240,-0.000174,24.018202,-0.0078,1.384
11610.00,7.464543,25.03328,-0.000175,24.018154,-0.0078,1.384
11612.00,7.464581,25.03301,-0.000175,24.017473,-0.0077,1.384
11614.00,7.464425,25.03253,-0.000174,24.018270,-0.0077,1.384
11616.00,7.464652,25.03287,-0.000174,24.018115,-0.0078,1.384
11618.00,7.464496,25.03328,-0.000174,24.017844,-0.0078,1.384
11620.00,7.464725,25.03299,-0.000176,24.018423,-0.0078,1.384
11622.00,7.464737,25.03264,-0.000175,24.018249,-0.0078,1.384
11624.00,7.465130,25.03257,-0.000175,24.018158,-0.0077,1.384
11626.00,7.464552,25.03222,-0.000174,24.017748,-0.0077,1.384
11628.00,7.464541,25.03330,-0.000175,24.018301,-0.0078,1.384
11630.00,7.463932,25.03332,-0.000175,24.018952,-0.0078,1.384
11632.00,7.464170,25.03317,-0.000174,24.017660,-0.0077,1.384
11634.00,7.463574,25.03375,-0.000175,24.017846,-0.0078,1.385
11636.00,7.463873,25.03327,-0.000174,24.018644,-0.0078,1.383
11638.00,7.464894,25.03349,-0.000175,24.018093,-0.0078,1.384
11640.00,7.465855,25.03381,-0.000175,24.018234,-0.0078,1.384
11642.00,7.465898,25.03346,-0.000175,24.018122,-0.0077,1.384
11644.00,7.465562,25.03275,-0.000174,24.018405,-0.0078,1.384
11646.00,7.465867,25.03295,-0.000173,24.018289,-0.0077,1.383
11648.00,7.465153,25.03302,-0.000174,24.018234,-0.0078,1.384
11650.00,7.464979,25.03368,-0.000175,24.018332,-0.0077,1.384
11652.00,7.465073,25.03293,-0.000174,24.017834,-0.0077,1.384
11654.00,7.465981,25.03303,-0.000175,24.018359,-0.0078,1.384
11656.00,7.465687,25.03278,-0.000175,24.018232,-0.0078,1.384
11658.00,7.465955,25.03313,-0.000174,24.018374,-0.0077,1.384
11660.00,7.465615,25.03403,-0.000174,24.018136,-0.0077,1.384
11662.00,7.465560,25.03341,-0.000175,24.018078,-0.0078,1.384
11664.00,7.464997,25.03381,-0.000174,24.017977,-0.0078,1.384
11666.00,7.464158,25.03335,-0.000174,24.018990,-0.0077,1.384
11668.00,7.463925,25.03253,-0.000174,24.017728,-0.0078,1.384
11670.00,7.464079,25.03217,-0.000174,24.017571,-0.0077,1.384
11672.00,7.464258,25.03281,-0.000174,24.017951,-0.0078,1.384
11674.00,7.464152,25.03264,-0.000173,24.018343,-0.0078,1.383
11676.00,7.464034,25.03286,-0.000173,24.018096,-0.0078,1.383
11678.00,7.464145,25.03352,-0.000175,24.018486,-0.0078,1.384
11680.00,7.463726,25.03363,-0.000174,24.018009,-0.0078,1.384
11682.00,7.464024,25.03286,-0.000174,24.017719,-0.0078,1.385
11684.00,7.463613,25.03236,-0.000173,24.018620,-0.0077,1.384
11686.00,7.464507,25.03311,-0.000176,24.018731,-0.0077,1.385
11688.00,7.464795,25.03342,-0.000175,24.018740,-0.0077,1.384
11690.00,7.465094,25.03275,-0.000175,24.018042,-0.0078,1.385
11692.00,7.465305,25.03289,-0.000174,24.018611,-0.0078,1.384
11694.00,7.464944,25.03281,-0.000174,24.018428,-0.0078,1.384
11696.00,7.465297,25.03331,-0.000174,24.018457,-0.0078,1.384
11698.00,7.465222,25.03260,-0.000174,24.018510,-0.0077,1.384
11700.00,7.465028,25.03185,-0.000174,24.018473,-0.0077,1.384
11702.00,7.465132,25.03306,-0.000174,24.018885,-0.0077,1.384
11704.00,7.465282,25.03239,-0.000174,24.018861,-0.0077,1.384
11706.00,7.465320,25.03159,-0.000174,24.018120,-0.0077,1.383
11708.00,7.464940,25.03235,-0.000173,24.017944,-0.0078,1.384
11710.00,7.463721,25.03264,-0.000172,24.018276,-0.0078,1.384
11712.00,7.463551,25.03232,-0.000173,24.018338,-0.0077,1.384
11714.00,7.463523,25.03156,-0.000173,24.018245,-0.0078,1.384
11716.00,7.463017,25.03145,-0.000174,24.018033,-0.0078,1.384
11718.00,7.462544,25.03208,-0.000175,24.018667,-0.0078,1.385
11720.00,7.462240,25.03182,-0.000175,24.018811,-0.0078,1.385
11722.00,7.462446,25.03142,-0.000176,24.018086,-0.0078,1.384
11724.00,7.462964,25.03151,-0.000174,24.017640,-0.0078,1.383
11726.00,7.463636,25.03174,-0.000173,24.017783,-0.0077,1.383
11728.00,7.464037,25.03196,-0.000173,24.018524,-0.0078,1.384
11730.00,7.464689,25.03146,-0.000175,24.018573,-0.0077,1.384
11732.00,7.464591,25.03235,-0.000175,24.018403,-0.0078,1.384
11734.00,7.464895,25.03195,-0.000174,24.018945,-0.0077,1.384
11736.00,7.464691,25.03180,-0.000174,24.018611,-0.0078,1.384
11738.00,7.464638,25.03198,-0.000176,24.018660,-0.0078,1.385
11740.00,7.464652,25.03153,-0.000176,24.018702,-0.0078,1.384
11742.00,7.465298,25.03123,-0.000174,24.018515,-0.0077,1.384
11744.00,7.464876,25.03110,-0.000174,24.018343,-0.0077,1.384
11746.00,7.464571,25.03102,-0.000173,24.018528,-0.0077,1.384
11748.00,7.463796,25.03111,-0.000175,24.018506,-0.0078,1.384
11750.00,7.463238,25.03113,-0.000174,24.018341,-0.0078,1.385
11752.00,7.464435,25.03115,-0.000175,24.018796,-0.0077,1.385
11754.00,7.465264,25.03161,-0.000175,24.018417,-0.0077,1.384
11756.00,7.464616,25.03112,-0.000173,24.018687,-0.0077,1.384
11758.00,7.464155,25.03123,-0.000174,24.018965,-0.0077,1.384
11760.00,7.464345,25.03167,-0.000175,24.018194,-0.0077,1.384
11762.00,7.464111,25.03193,-0.000174,24.017957,-0.0078,1.384
11764.00,7.464120,25.03136,-0.000176,24.018502,-0.0078,1.385
11766.00,7.463890,25.03189,-0.000175,24.018446,-0.0077,1.384
11768.00,7.463469,25.03199,-0.000174,24.018686,-0.0077,1.384
11770.00,7.462798,25.03140,-0.000174,24.018109,-0.0077,1.384
11772.00,7.462937,25.03170,-0.000173,24.018069,-0.0078,1.384
11774.00,7.463723,25.03105,-0.000174,24.018104,-0.0078,1.384
11776.00,7.464133,25.03138,-0.000174,24.018319,-0.0078,1.384
11778.00,7.464014,25.03091,-0.000174,24.017719,-0.0077,1.385
11780.00,7.463742,25.03108,-0.000174,24.018278,-0.0078,1.384
11782.00,7.464361,25.03133,-0.000175,24.017955,-0.0078,1.384
11784.00,7.464503,25.03250,-0.000173,24.017861,-0.0077,1.384
11786.00,7.464259,25.03198,-0.000175,24.018263,-0.0078,1.385
11788.00,7.464556,25.03178,-0.000175,24.018745,-0.0078,1.384
11790.00,7.463849,25.03184,-0.000174,24.019088,-0.0078,1.384
11792.00,7.464086,25.03167,-0.000175,24.018357,-0.0078,1.385
11794.00,7.464411,25.03133,-0.000174,24.017734,-0.0078,1.384
11796.00,7.463768,25.03188,-0.000174,24.017591,-0.0078,1.384
11798.00,7.463933,25.03141,-0.000175,24.018377,-0.0078,1.385
11800.00,7.463821,25.03181,-0.000174,24.018251,-0.0078,1.384
11802.00,7.463855,25.03147,-0.000173,24.017495,-0.0078,1.384
11804.00,7.464089,25.03128,-0.000174,24.018104,-0.0078,1.384
11806.00,7.464493,25.03085,-0.000175,24.018588,-0.0078,1.385
11808.00,7.464511,25.03142,-0.000175,24.018318,-0.0078,1.385
11810.00,7.464631,25.03202,-0.000175,24.017906,-0.0078,1.385
11812.00,7.464482,25.03180,-0.000175,24.017605,-0.0078,1.385
11814.00,7.464665,25.03164,-0.000175,24.018274,-0.0078,1.384
11816.00,7.465807,25.03081,-0.000175,24.018160,-0.0077,1.384
11818.00,7.465219,25.03159,-0.000173,24.018508,-0.0078,1.384
11820.00,7.464772,25.03155,-0.000174,24.018086,-0.0078,1.385
11822.00,7.465139,25.03109,-0.000174,24.018202,-0.0078,1.385
11824.00,7.465281,25.03064,-0.000175,24.018292,-0.0078,1.385
11826.00,7.465095,25.03122,-0.000174,24.017342,-0.0078,1.385
11828.00,7.464611,25.03084,-0.000175,24.017205,-0.0078,1.385
11830.00,7.463566,25.03091,-0.000176,24.018524,-0.0078,1.385
11832.00,7.463543,25.03149,-0.000175,24.018441,-0.0078,1.384
11834.00,7.463955,25.03235,-0.000174,24.017946,-0.0077,1.385
11836.00,7.463369,25.03170,-0.000173,24.018269,-0.0078,1.385
11838.00,7.463037,25.03140,-0.000175,24.018390,-0.0078,1.385
11840.00,7.463557,25.03234,-0.000176,24.017781,-0.0078,1.384
11842.00,7.464103,25.03175,-0.000175,24.018773,-0.0078,1.385
11844.00,7.464036,25.03219,-0.000175,24.018956,-0.0077,1.384
11846.00,7.464458,25.03153,-0.000175,24.018164,-0.0078,1.384
11848.00,7.464058,25.03061,-0.000174,24.018078,-0.0077,1.385
11850.00,7.463762,25.03237,-0.000174,24.018820,-0.0077,1.385
11852.00,7.464106,25.03240,-0.000175,24.017774,-0.0078,1.385
11854.00,7.464547,25.03257,-0.000175,24.018649,-0.0078,1.384
11856.00,7.464031,25.03275,-0.000175,24.018078,-0.0078,1.384
11858.00,7.463357,25.03299,-0.000174,24.017854,-0.0078,1.384
11860.00,7.463427,25.03315,-0.000175,24.018102,-0.0078,1.384
11862.00,7.463488,25.03235,-0.000174,24.018537,-0.0077,1.385
11864.00,7.463271,25.03194,-0.000174,24.018193,-0.0078,1.384
11866.00,7.463454,25.03271,-0.000175,24.018595,-0.0078,1.385
11868.00,7.463547,25.03265,-0.000175,24.017991,-0.0077,1.385
11870.00,7.464151,25.03249,-0.000175,24.017906,-0.0078,1.384
11872.00,7.463845,25.03235,-0.000174,24.017609,-0.0077,1.385
11874.00,7.463648,25.03226,-0.000173,24.018620,-0.0078,1.385
11876.00,7.463625,25.03199,-0.000174,24.018863,-0.0078,1.385
11878.00,7.463182,25.03217,-0.000174,24.018109,-0.0078,1.384
11880.00,7.463437,25.03249,-0.000173,24.017533,-0.0078,1.385
11882.00,7.463319,25.03229,-0.000174,24.018473,-0.0077,1.385
11884.00,7.462768,25.03240,-0.000175,24.018522,-0.0077,1.385
11886.00,7.463579,25.03121,-0.000174,24.018312,-0.0078,1.385
11888.00,7.463847,25.03202,-0.000175,24.018622,-0.0078,1.385
11890.00,7.464100,25.03255,-0.000174,24.017799,-0.0078,1.384
11892.00,7.464390,25.03307,-0.000174,24.018008,-0.0077,1.384
11894.00,7.464526,25.03301,-0.000174,24.018272,-0.0078,1.384
11896.00,7.464920,25.03317,-0.000174,24.019159,-0.0077,1.385
11898.00,7.464759,25.03228,-0.000176,24.018414,-0.0077,1.384
11900.00,7.464168,25.03256,-0.000175,24.018011,-0.0078,1.385
11902.00,7.463415,25.03221,-0.000175,24.018513,-0.0078,1.385
11904.00,7.462896,25.03206,-0.000175,24.018044,-0.0078,1.385
11906.00,7.462638,25.03228,-0.000174,24.018533,-0.0078,1.385
11908.00,7.463040,25.03226,-0.000175,24.018087,-0.0078,1.384
11910.00,7.462747,25.03195,-0.000175,24.017101,-0.0077,1.385
11912.00,7.462647,25.03186,-0.000176,24.017883,-0.0078,1.385
11914.00,7.462521,25.03160,-0.000175,24.017830,-0.0078,1.385
11916.00,7.461728,25.03188,-0.000174,24.017658,-0.0078,1.385
11918.00,7.462459,25.03230,-0.000175,24.018067,-0.0078,1.385
11920.00,7.463054,25.03275,-0.000175,24.018185,-0.0078,1.385
11922.00,7.462740,25.03251,-0.000175,24.018145,-0.0078,1.385
11924.00,7.463044,25.03186,-0.000174,24.017835,-0.0078,1.384
11926.00,7.463085,25.03149,-0.000174,24.018455,-0.0078,1.384
11928.00,7.463488,25.03146,-0.000174,24.018655,-0.0077,1.385
11930.00,7.463179,25.03151,-0.000174,24.018510,-0.0077,1.385
11932.00,7.463745,25.03118,-0.000174,24.018035,-0.0078,1.384
11934.00,7.463843,25.03143,-0.000174,24.017819,-0.0078,1.384
11936.00,7.464053,25.03175,-0.000174,24.018530,-0.0078,1.385
11938.00,7.463620,25.03134,-0.000175,24.018314,-0.0078,1.385
11940.00,7.463632,25.03124,-0.000175,24.018379,-0.0077,1.385
11942.00,7.463840,25.03197,-0.000175,24.017676,-0.0078,1.384
11944.00,7.463579,25.03170,-0.000175,24.018049,-0.0078,1.384
11946.00,7.463862,25.03233,-0.000174,24.017997,-0.0078,1.384
11948.00,7.463010,25.03223,-0.000173,24.018138,-0.0077,1.384
11950.00,7.463493,25.03145,-0.000174,24.017868,-0.0078,1.385
11952.00,7.462606,25.03180,-0.000175,24.018167,-0.0077,1.384
11954.00,7.462333,25.03148,-0.000175,24.018227,-0.0077,1.385
11956.00,7.462416,25.03134,-0.000176,24.017933,-0.0078,1.385
11958.00,7.463642,25.03124,-0.000174,24.018539,-0.0077,1.385
11960.00,7.463139,25.03131,-0.000175,24.017649,-0.0077,1.385
11962.00,7.463011,25.03090,-0.000175,24.017679,-0.0078,1.384
11964.00,7.463286,25.03124,-0.000175,24.018591,-0.0078,1.385
11966.00,7.463040,25.03117,-0.000174,24.018472,-0.0077,1.384
11968.00,7.462979,25.03149,-0.000175,24.017941,-0.0078,1.385
11970.00,7.463586,25.03156,-0.000175,24.017738,-0.0078,1.385
11972.00,7.463790,25.03113,-0.000175,24.017877,-0.0078,1.385
11974.00,7.463801,25.03163,-0.000175,24.018312,-0.0077,1.385
11976.00,7.463800,25.03146,-0.000175,24.018323,-0.0077,1.384
11978.00,7.464306,25.03118,-0.000175,24.018229,-0.0077,1.385
11980.00,7.464432,25.03184,-0.000174,24.018299,-0.0077,1.385
11982.00,7.464235,25.03213,-0.000176,24.018087,-0.0077,1.385
11984.00,7.463250,25.03136,-0.000175,24.017540,-0.0077,1.385
11986.00,7.462946,25.03147,-0.000174,24.018744,-0.0078,1.384
11988.00,7.462332,25.03162,-0.000175,24.017625,-0.0078,1.384
11990.00,7.462711,25.03217,-0.000175,24.017877,-0.0077,1.384
11992.00,7.462731,25.03175,-0.000174,24.018145,-0.0078,1.385
11994.00,7.462765,25.03121,-0.000175,24.018865,-0.0078,1.385
11996.00,7.462941,25.03122,-0.000175,24.018361,-0.0078,1.385
11998.00,7.462388,25.03146,-0.000175,24.017926,-0.0078,1.385
12000.00,7.463030,25.03105,-0.000175,24.018178,-0.0078,1.385
12002.00,7.462480,25.03161,-0.000175,24.018047,-0.0078,1.384
12004.00,7.462931,25.03191,-0.000175,24.017689,-0.0077,1.385
@20,12.0000,24.0
12006.00,7.462335,25.03206,-0.000175,24.018022,-0.0077,1.386
12008.00,7.455760,25.03274,-0.000176,24.017915,-0.0077,1.384
12010.00,7.446719,25.03227,-0.000174,24.017993,-0.0077,1.383
12012.00,7.436525,25.03157,-0.000174,24.017687,-0.0078,1.383
12014.00,7.427275,25.03124,-0.000174,24.017859,-0.0078,1.383
12016.00,7.419779,25.03162,-0.000174,24.018185,-0.0078,1.384
12018.00,7.414542,25.03190,-0.000173,24.018314,-0.0078,1.385
12020.00,7.412171,25.03177,-0.000174,24.018343,-0.0077,1.386
12022.00,7.409204,25.03143,-0.000175,24.018231,-0.0077,1.386
12024.00,7.404915,25.03136,-0.000176,24.018361,-0.0078,1.385
12026.00,7.401764,25.03135,-0.000177,24.019005,-0.0077,1.386
12028.00,7.398896,25.03159,-0.000176,24.018073,-0.0078,1.386
12030.00,7.395521,25.03183,-0.000176,24.017785,-0.0078,1.387
12032.00,7.398848,25.03206,-0.000176,24.018421,-0.0077,1.387
12034.00,7.405848,25.03209,-0.000177,24.018191,-0.0077,1.386
12036.00,7.414130,25.03220,-0.000175,24.018386,-0.0077,1.387
12038.00,7.422580,25.03346,-0.000176,24.018615,-0.0077,1.386
12040.00,7.427482,25.03348,-0.000175,24.018151,-0.0078,1.386
12042.00,7.430874,25.03363,-0.000175,24.017960,-0.0078,1.386
12044.00,7.433818,25.03316,-0.000175,24.017792,-0.0078,1.385
12046.00,7.436884,25.03227,-0.000174,24.018064,-0.0078,1.385
12048.00,7.439652,25.03258,-0.000174,24.017873,-0.0077,1.385
12050.00,7.443541,25.03208,-0.000174,24.017777,-0.0078,1.385
12052.00,7.447337,25.03192,-0.000174,24.018260,-0.0077,1.385
12054.00,7.450117,25.03243,-0.000174,24.018406,-0.0078,1.385
12056.00,7.452085,25.03201,-0.000174,24.017598,-0.0078,1.384
12058.00,7.454815,25.03269,-0.000174,24.018444,-0.0078,1.385
12060.00,7.457420,25.03246,-0.000175,24.018040,-0.0078,1.385
12062.00,7.458982,25.03208,-0.000175,24.018138,-0.0078,1.385
12064.00,7.460300,25.03236,-0.000174,24.018405,-0.0078,1.385
12066.00,7.461206,25.03289,-0.000174,24.017235,-0.0078,1.385
12068.00,7.462130,25.03271,-0.000176,24.017864,-0.0078,1.386
12070.00,7.463692,25.03318,-0.000175,24.018321,-0.0078,1.385
12072.00,7.465007,25.03321,-0.000174,24.018321,-0.0077,1.384
12074.00,7.465488,25.03335,-0.000174,24.018617,-0.0078,1.384
12076.00,7.466239,25.03389,-0.000174,24.018377,-0.0078,1.385
12078.00,7.466652,25.03321,-0.000174,24.017955,-0.0078,1.385
12080.00,7.467012,25.03280,-0.000174,24.017515,-0.0078,1.385
12082.00,7.466500,25.03223,-0.000176,24.017507,-0.0078,1.385
12084.00,7.466176,25.03227,-0.000175,24.017607,-0.0078,1.385
12086.00,7.466355,25.03406,-0.000175,24.017752,-0.0078,1.384
12088.00,7.466628,25.03323,-0.000174,24.017861,-0.0078,1.385
12090.00,7.466469,25.03296,-0.000174,24.017966,-0.0078,1.385
12092.00,7.465347,25.03362,-0.000175,24.017859,-0.0078,1.385
12094.00,7.464615,25.03419,-0.000175,24.017041,-0.0078,1.385
12096.00,7.464462,25.03388,-0.000175,24.017335,-0.0078,1.385
12098.00,7.464379,25.03357,-0.000174,24.017886,-0.0078,1.384
12100.00,7.463932,25.03364,-0.000174,24.017607,-0.0078,1.384
12102.00,7.463643,25.03411,-0.000175,24.017866,-0.0077,1.385
12104.00,7.463819,25.03396,-0.000174,24.017888,-0.0077,1.385
12106.00,7.464203,25.03338,-0.000174,24.018127,-0.0077,1.385
12108.00,7.463672,25.03308,-0.000174,24.018472,-0.0078,1.385
12110.00,7.462775,25.03264,-0.000175,24.018098,-0.0078,1.385
12112.00,7.462757,25.03269,-0.000174,24.017852,-0.0078,1.385
12114.00,7.462291,25.03319,-0.000175,24.017886,-0.0078,1.385
12116.00,7.462592,25.03332,-0.000175,24.017977,-0.0078,1.385
12118.00,7.462374,25.03366,-0.000174,24.017971,-0.0077,1.385
12120.00,7.462736,25.03361,-0.000174,24.018388,-0.0077,1.385
12122.00,7.462478,25.03399,-0.000175,24.018314,-0.0077,1.385
12124.00,7.462837,25.03404,-0.000174,24.018361,-0.0077,1.385
12126.00,7.463520,25.03389,-0.000173,24.018997,-0.0078,1.385
12128.00,7.462628,25.03413,-0.000173,24.017748,-0.0077,1.385
12130.00,7.462022,25.03311,-0.000174,24.018116,-0.0078,1.385
12132.00,7.462854,25.03344,-0.000174,24.018693,-0.0078,1.385
12134.00,7.463432,25.03336,-0.000174,24.018151,-0.0078,1.385
12136.00,7.463648,25.03318,-0.000175,24.017902,-0.0077,1.385
12138.00,7.464165,25.03393,-0.000174,24.018354,-0.0077,1.385
12140.00,7.464294,25.03339,-0.000175,24.017942,-0.0078,1.385
12142.00,7.464806,25.03310,-0.000174,24.017883,-0.0078,1.384
12144.00,7.464011,25.03395,-0.000175,24.017839,-0.0077,1.385
12146.00,7.463228,25.03345,-0.000175,24.018100,-0.0077,1.385
12148.00,7.463881,25.03324,-0.000175,24.018180,-0.0078,1.386
12150.00,7.464625,25.03337,-0.000175,24.017951,-0.0078,1.386
12152.00,7.463961,25.03320,-0.000175,24.018164,-0.0078,1.385
12154.00,7.463955,25.03222,-0.000174,24.018100,-0.0078,1.384
12156.00,7.463400,25.03233,-0.000174,24.018609,-0.0077,1.385
12158.00,7.463611,25.03268,-0.000176,24.017772,-0.0077,1.385
12160.00,7.463595,25.03183,-0.000174,24.018341,-0.0078,1.385
12162.00,7.463978,25.03192,-0.000175,24.018176,-0.0078,1.385
12164.00,7.464012,25.03251,-0.000175,24.018754,-0.0077,1.385
12166.00,7.464288,25.03320,-0.000172,24.018622,-0.0078,1.384
12168.00,7.463921,25.03335,-0.000174,24.018649,-0.0077,1.384
12170.00,7.463535,25.03397,-0.000174,24.018194,-0.0077,1.385
12172.00,7.463615,25.03434,-0.000175,24.018290,-0.0078,1.385
12174.00,7.463589,25.03355,-0.000175,24.017786,-0.0077,1.385
12176.00,7.463324,25.03350,-0.000174,24.018180,-0.0077,1.385
12178.00,7.462968,25.03373,-0.000175,24.018731,-0.0078,1.385
12180.00,7.463181,25.03389,-0.000175,24.017835,-0.0078,1.385
12182.00,7.462924,25.03372,-0.000175,24.017573,-0.0078,1.385
12184.00,7.463103,25.03467,-0.000174,24.018000,-0.0078,1.384
12186.00,7.462978,25.03369,-0.000173,24.017910,-0.0077,1.384
12188.00,7.464037,25.03399,-0.000175,24.018350,-0.0077,1.385
12190.00,7.463750,25.03434,-0.000174,24.018898,-0.0077,1.385
12192.00,7.463601,25.03389,-0.000174,24.018120,-0.0077,1.385
12194.00,7.463289,25.03440,-0.000175,24.018100,-0.0077,1.385
12196.00,7.464140,25.03465,-0.000175,24.017872,-0.0077,1.385
12198.00,7.463581,25.03425,-0.000175,24.017993,-0.0077,1.385
12200.00,7.463120,25.03395,-0.000174,24.018771,-0.0077,1.385
12202.00,7.464480,25.03320,-0.000174,24.018899,-0.0077,1.385
12204.00,7.465580,25.03370,-0.000173,24.018444,-0.0077,1.384
12206.00,7.464940,25.03447,-0.000174,24.018102,-0.0077,1.384
12208.00,7.464132,25.03385,-0.000175,24.018439,-0.0077,1.385
12210.00,7.464146,25.03378,-0.000176,24.019117,-0.0077,1.385
12212.00,7.463466,25.03327,-0.000174,24.018707,-0.0077,1.385
12214.00,7.462839,25.03290,-0.000174,24.018468,-0.0078,1.385
12216.00,7.463277,25.03264,-0.000175,24.018205,-0.0078,1.385
12218.00,7.463333,25.03291,-0.000174,24.018408,-0.0077,1.385
12220.00,7.463857,25.03268,-0.000174,24.017917,-0.0077,1.385
12222.00,7.464186,25.03227,-0.000174,24.018428,-0.0077,1.385
12224.00,7.464050,25.03199,-0.000176,24.018296,-0.0078,1.385
12226.00,7.464308,25.03186,-0.000175,24.018164,-0.0078,1.385
12228.00,7.463772,25.03205,-0.000175,24.017821,-0.0077,1.384
12230.00,7.463084,25.03186,-0.000174,24.017825,-0.0078,1.385
12232.00,7.463330,25.03192,-0.000174,24.018406,-0.0077,1.385
12234.00,7.462861,25.03214,-0.000174,24.018522,-0.0077,1.385
12236.00,7.463699,25.03251,-0.000173,24.018035,-0.0078,1.385
12238.00,7.463162,25.03250,-0.000174,24.018160,-0.0078,1.385
12240.00,7.462756,25.03205,-0.000174,24.018138,-0.0078,1.385
12242.00,7.462454,25.03175,-0.000174,24.018214,-0.0078,1.385
12244.00,7.463111,25.03168,-0.000175,24.018533,-0.0077,1.385
12246.00,7.464133,25.03222,-0.000174,24.018497,-0.0077,1.385
12248.00,7.463334,25.03205,-0.000175,24.018577,-0.0078,1.385
12250.00,7.463969,25.03214,-0.000175,24.018428,-0.0078,1.385
12252.00,7.464589,25.03244,-0.000173,24.018305,-0.0077,1.385
12254.00,7.464573,25.03239,-0.000174,24.018153,-0.0077,1.384
12256.00,7.464505,25.03248,-0.000174,24.018323,-0.0077,1.384
12258.00,7.463744,25.03267,-0.000173,24.018954,-0.0077,1.385
12260.00,7.463216,25.03217,-0.000174,24.018640,-0.0077,1.385
12262.00,7.463024,25.03208,-0.000175,24.018136,-0.0077,1.385
12264.00,7.463428,25.03247,-0.000175,24.018252,-0.0077,1.385
12266.00,7.463819,25.03265,-0.000174,24.017796,-0.0077,1.385
12268.00,7.462719,25.03270,-0.000174,24.017960,-0.0078,1.384
12270.00,7.462697,25.03287,-0.000174,24.018118,-0.0078,1.385
12272.00,7.463166,25.03314,-0.000174,24.018203,-0.0078,1.385
12274.00,7.463292,25.03287,-0.000175,24.017571,-0.0078,1.384
12276.00,7.463010,25.03342,-0.000175,24.018731,-0.0078,1.385
12278.00,7.463424,25.03296,-0.000175,24.018022,-0.0078,1.385
12280.00,7.462941,25.03219,-0.000174,24.018028,-0.0077,1.385
12282.00,7.462882,25.03235,-0.000174,24.017966,-0.0078,1.385
12284.00,7.462617,25.03165,-0.000174,24.017881,-0.0078,1.385
12286.00,7.463278,25.03189,-0.000174,24.018702,-0.0077,1.385
12288.00,7.462819,25.03163,-0.000174,24.018615,-0.0077,1.385
12290.00,7.462056,25.03220,-0.000174,24.018619,-0.0078,1.386
12292.00,7.461156,25.03203,-0.000173,24.017620,-0.0077,1.384
12294.00,7.461644,25.03186,-0.000174,24.017455,-0.0077,1.385
12296.00,7.462772,25.03250,-0.000175,24.018042,-0.0077,1.386
12298.00,7.462997,25.03234,-0.000175,24.017676,-0.0078,1.384
12300.00,7.462289,25.03280,-0.000175,24.018037,-0.0078,1.385
12302.00,7.461451,25.03294,-0.000174,24.017933,-0.0077,1.385
12304.00,7.460999,25.03240,-0.000175,24.017620,-0.0077,1.385
12306.00,7.461660,25.03219,-0.000175,24.017382,-0.0078,1.385
12308.00,7.462479,25.03184,-0.000176,24.017805,-0.0078,1.385
12310.00,7.462328,25.03236,-0.000175,24.017701,-0.0078,1.385
12312.00,7.463017,25.03201,-0.000175,24.017747,-0.0078,1.385
12314.00,7.462840,25.03239,-0.000176,24.018200,-0.0078,1.385
12316.00,7.464026,25.03236,-0.000176,24.018000,-0.0078,1.385
12318.00,7.464183,25.03291,-0.000174,24.018100,-0.0078,1.385
12320.00,7.464088,25.03325,-0.000174,24.017957,-0.0078,1.385
12322.00,7.463614,25.03241,-0.000175,24.017970,-0.0078,1.385
12324.00,7.463602,25.03321,-0.000175,24.018129,-0.0078,1.385
12326.00,7.463746,25.03309,-0.000175,24.018542,-0.0078,1.385
12328.00,7.463180,25.03272,-0.000175,24.017549,-0.0078,1.385
12330.00,7.463263,25.03223,-0.000174,24.017933,-0.0077,1.385
12332.00,7.463404,25.03203,-0.000175,24.017786,-0.0077,1.385
12334.00,7.462568,25.03184,-0.000174,24.017913,-0.0078,1.385
12336.00,7.462110,25.03220,-0.000175,24.018009,-0.0078,1.385
12338.00,7.462584,25.03261,-0.000175,24.018381,-0.0078,1.384
12340.00,7.462805,25.03237,-0.000174,24.017955,-0.0078,1.385
12342.00,7.462873,25.03178,-0.000175,24.017747,-0.0078,1.385
12344.00,7.462083,25.03207,-0.000175,24.017625,-0.0078,1.385
12346.00,7.461620,25.03194,-0.000175,24.018035,-0.0077,1.385
12348.00,7.462289,25.03155,-0.000175,24.018020,-0.0078,1.385
12350.00,7.463057,25.03152,-0.000176,24.018042,-0.0078,1.385
12352.00,7.463171,25.03209,-0.000176,24.017447,-0.0078,1.385
12354.00,7.462627,25.03205,-0.000177,24.017132,-0.0078,1.385
12356.00,7.462434,25.03153,-0.000176,24.017241,-0.0078,1.385
12358.00,7.462170,25.03158,-0.000176,24.018174,-0.0078,1.385
12360.00,7.461690,25.03211,-0.000175,24.017652,-0.0078,1.385
12362.00,7.462021,25.03227,-0.000174,24.017962,-0.0078,1.385
12364.00,7.461745,25.03206,-0.000175,24.017857,-0.0077,1.385
12366.00,7.462067,25.03225,-0.000175,24.018096,-0.0078,1.385
12368.00,7.461924,25.03240,-0.000175,24.017930,-0.0077,1.385
12370.00,7.461830,25.03170,-0.000175,24.018100,-0.0078,1.385
12372.00,7.462250,25.03203,-0.000175,24.017377,-0.0078,1.385
12374.00,7.462435,25.03197,-0.000177,24.017417,-0.0078,1.385
12376.00,7.461890,25.03210,-0.000175,24.017355,-0.0078,1.385
12378.00,7.461448,25.03138,-0.000174,24.017844,-0.0078,1.385
12380.00,7.462054,25.03202,-0.000175,24.017366,-0.0078,1.385
12382.00,7.463000,25.03264,-0.000175,24.018216,-0.0078,1.385
12384.00,7.463224,25.03224,-0.000175,24.017703,-0.0078,1.385
12386.00,7.462723,25.03115,-0.000174,24.017776,-0.0078,1.385
12388.00,7.462275,25.03185,-0.000174,24.018247,-0.0078,1.385
12390.00,7.461711,25.03134,-0.000175,24.018031,-0.0078,1.385
12392.00,7.462405,25.03062,-0.000174,24.018339,-0.0078,1.385
12394.00,7.462242,25.03094,-0.000174,24.017942,-0.0078,1.385
12396.00,7.463394,25.03087,-0.000175,24.017157,-0.0078,1.385
12398.00,7.462846,25.03091,-0.000176,24.017520,-0.0078,1.385
12400.00,7.462932,25.03096,-0.000176,24.017415,-0.0078,1.385
12402.00,7.462827,25.03086,-0.000176,24.017796,-0.0078,1.385
12404.00,7.462088,25.03090,-0.000175,24.018220,-0.0078,1.385
12406.00,7.461060,25.03019,-0.000176,24.017518,-0.0078,1.385
12408.00,7.461527,25.03100,-0.000177,24.016931,-0.0078,1.384
12410.00,7.461321,25.03242,-0.000177,24.017156,-0.0078,1.385
12412.00,7.462062,25.03175,-0.000177,24.017745,-0.0078,1.385
12414.00,7.462251,25.03136,-0.000176,24.016717,-0.0078,1.385
12416.00,7.462391,25.03127,-0.000175,24.017107,-0.0078,1.385
12418.00,7.462137,25.03166,-0.000177,24.017259,-0.0078,1.386
12420.00,7.461926,25.03135,-0.000177,24.017047,-0.0078,1.385
12422.00,7.461765,25.03105,-0.000176,24.017640,-0.0078,1.386
12424.00,7.461906,25.03138,-0.000176,24.017863,-0.0078,1.385
12426.00,7.462239,25.03125,-0.000175,24.017228,-0.0078,1.384
12428.00,7.463152,25.03097,-0.000175,24.017107,-0.0078,1.385
12430.00,7.462923,25.03042,-0.000176,24.017912,-0.0078,1.385
12432.00,7.462332,25.03140,-0.000176,24.017337,-0.0078,1.385
12434.00,7.462091,25.03072,-0.000175,24.017919,-0.0078,1.385
12436.00,7.461746,25.03127,-0.000176,24.017757,-0.0078,1.385
12438.00,7.461533,25.03106,-0.000176,24.017598,-0.0078,1.385
12440.00,7.461468,25.03095,-0.000177,24.017299,-0.0078,1.385
12442.00,7.461903,25.03206,-0.000176,24.017417,-0.0078,1.385
12444.00,7.462849,25.03213,-0.000176,24.017373,-0.0078,1.385
12446.00,7.462472,25.03160,-0.000175,24.017922,-0.0078,1.385
12448.00,7.462624,25.03192,-0.000175,24.017451,-0.0078,1.385
12450.00,7.462929,25.03115,-0.000177,24.018316,-0.0078,1.386
12452.00,7.463062,25.03177,-0.000176,24.017498,-0.0078,1.385
12454.00,7.462803,25.03160,-0.000177,24.017513,-0.0078,1.385
12456.00,7.463068,25.03136,-0.000176,24.018220,-0.0078,1.385
12458.00,7.462070,25.03182,-0.000176,24.017866,-0.0078,1.385
12460.00,7.461150,25.03248,-0.000175,24.017411,-0.0079,1.385
12462.00,7.461696,25.03281,-0.000174,24.017496,-0.0078,1.385
12464.00,7.462433,25.03240,-0.000174,24.017156,-0.0078,1.385
12466.00,7.462271,25.03127,-0.000176,24.018127,-0.0078,1.385
12468.00,7.462389,25.03114,-0.000176,24.018082,-0.0078,1.385
12470.00,7.462822,25.03255,-0.000176,24.017750,-0.0078,1.385
12472.00,7.462810,25.03291,-0.000176,24.017612,-0.0078,1.385
12474.00,7.462306,25.03203,-0.000174,24.017480,-0.0078,1.385
12476.00,7.462489,25.03220,-0.000175,24.017268,-0.0078,1.385
12478.00,7.462753,25.03183,-0.000174,24.018087,-0.0078,1.385
12480.00,7.462315,25.03208,-0.000174,24.017919,-0.0078,1.385
12482.00,7.462223,25.03265,-0.000175,24.017799,-0.0078,1.385
12484.00,7.462118,25.03216,-0.000176,24.017645,-0.0078,1.385
12486.00,7.461943,25.03207,-0.000175,24.017933,-0.0078,1.385
12488.00,7.462454,25.03258,-0.000175,24.017832,-0.0078,1.384
12490.00,7.462707,25.03270,-0.000175,24.017855,-0.0078,1.385
12492.00,7.463069,25.03301,-0.000175,24.018156,-0.0077,1.385
12494.00,7.463377,25.03407,-0.000175,24.018490,-0.0078,1.386
12496.00,7.463301,25.03373,-0.000175,24.018265,-0.0078,1.385
12498.00,7.463172,25.03354,-0.000175,24.018098,-0.0078,1.385
12500.00,7.463041,25.03407,-0.000174,24.018089,-0.0078,1.385
12502.00,7.463155,25.03446,-0.000174,24.017768,-0.0078,1.386
12504.00,7.463512,25.03385,-0.000175,24.017616,-0.0078,1.384
12506.00,7.463809,25.03451,-0.000176,24.017772,-0.0078,1.385
12508.00,7.463435,25.03422,-0.000175,24.018512,-0.0078,1.384
12510.00,7.462121,25.03386,-0.000176,24.017429,-0.0078,1.385
12512.00,7.461614,25.03410,-0.000177,24.017621,-0.0078,1.385
12514.00,7.461150,25.03398,-0.000176,24.018281,-0.0078,1.385
12516.00,7.461247,25.03420,-0.000175,24.017982,-0.0078,1.385
12518.00,7.461390,25.03429,-0.000176,24.017857,-0.0078,1.386
12520.00,7.461305,25.03423,-0.000176,24.018314,-0.0078,1.385
12522.00,7.461403,25.03419,-0.000176,24.018637,-0.0078,1.386
12524.00,7.461823,25.03366,-0.000175,24.018073,-0.0078,1.385
12526.00,7.462725,25.03395,-0.000175,24.017426,-0.0078,1.385
12528.00,7.462247,25.03446,-0.000174,24.017444,-0.0078,1.385
12530.00,7.462381,25.03341,-0.000175,24.017879,-0.0077,1.385
12532.00,7.461582,25.03405,-0.000175,24.018017,-0.0077,1.386
12534.00,7.461745,25.03446,-0.000176,24.018290,-0.0077,1.385
12536.00,7.462180,25.03437,-0.000176,24.017699,-0.0078,1.385
12538.00,7.462691,25.03394,-0.000175,24.017730,-0.0078,1.385
12540.00,7.462791,25.03524,-0.000175,24.018018,-0.0078,1.385
12542.00,7.463042,25.03509,-0.000174,24.017708,-0.0078,1.385
12544.00,7.462109,25.03471,-0.000174,24.018086,-0.0078,1.385
12546.00,7.462724,25.03467,-0.000174,24.018319,-0.0078,1.385
12548.00,7.462288,25.03458,-0.000174,24.017380,-0.0077,1.385
12550.00,7.462027,25.03486,-0.000175,24.017522,-0.0078,1.384
12552.00,7.461863,25.03499,-0.000175,24.018008,-0.0077,1.385
12554.00,7.461793,25.03349,-0.000175,24.017788,-0.0078,1.386
12556.00,7.461422,25.03313,-0.000177,24.017719,-0.0078,1.385
12558.00,7.461323,25.03370,-0.000175,24.018718,-0.0078,1.385
12560.00,7.461176,25.03483,-0.000175,24.018124,-0.0078,1.385
12562.00,7.462051,25.03424,-0.000175,24.018276,-0.0078,1.384
12564.00,7.462079,25.03411,-0.000175,24.017834,-0.0078,1.384
12566.00,7.462003,25.03382,-0.000175,24.017598,-0.0078,1.385
12568.00,7.462190,25.03337,-0.000176,24.018426,-0.0078,1.385
12570.00,7.462386,25.03294,-0.000176,24.017768,-0.0078,1.385
12572.00,7.461969,25.03301,-0.000175,24.018198,-0.0078,1.385
12574.00,7.461307,25.03197,-0.000175,24.018040,-0.0078,1.384
12576.00,7.460574,25.03303,-0.000174,24.018049,-0.0078,1.385
12578.00,7.460360,25.03305,-0.000175,24.018136,-0.0078,1.385
12580.00,7.461536,25.03304,-0.000175,24.017527,-0.0078,1.385
12582.00,7.461570,25.03271,-0.000175,24.017592,-0.0078,1.385
12584.00,7.462373,25.03288,-0.000174,24.018115,-0.0078,1.385
12586.00,7.462108,25.03292,-0.000174,24.018231,-0.0078,1.385
12588.00,7.461230,25.03270,-0.000175,24.017734,-0.0078,1.385
12590.00,7.462424,25.03254,-0.000176,24.017629,-0.0078,1.385
12592.00,7.462705,25.03308,-0.000174,24.017210,-0.0078,1.384
12594.00,7.462741,25.03257,-0.000174,24.017980,-0.0078,1.385
12596.00,7.462522,25.03184,-0.000174,24.018066,-0.0078,1.385
12598.00,7.462695,25.03307,-0.000173,24.017857,-0.0078,1.385
12600.00,7.462223,25.03342,-0.000174,24.017986,-0.0078,1.385
12602.00,7.461924,25.03396,-0.000175,24.018348,-0.0078,1.385
12604.00,7.463041,25.03415,-0.000175,24.018296,-0.0078,1.385
@21,12.0000,24.0
12606.00,7.462783,25.03445,-0.000176,24.018571,-0.0078,1.385
12608.00,7.457052,25.03394,-0.000176,24.017953,-0.0078,1.384
12610.00,7.448246,25.03374,-0.000175,24.018029,-0.0078,1.384
12612.00,7.438304,25.03336,-0.000175,24.018111,-0.0078,1.384
12614.00,7.427978,25.03331,-0.000174,24.018328,-0.0078,1.384
12616.00,7.420597,25.03407,-0.000175,24.017794,-0.0078,1.385
12618.00,7.416163,25.03378,-0.000176,24.017357,-0.0078,1.385
12620.00,7.413794,25.03295,-0.000175,24.018176,-0.0078,1.386
12622.00,7.411240,25.03329,-0.000175,24.017060,-0.0078,1.386
12624.00,7.407537,25.03376,-0.000177,24.017466,-0.0077,1.386
12626.00,7.404371,25.03517,-0.000177,24.017806,-0.0078,1.387
12628.00,7.401170,25.03442,-0.000178,24.017825,-0.0078,1.386
12630.00,7.398518,25.03420,-0.000176,24.017681,-0.0078,1.386
12632.00,7.400651,25.03425,-0.000176,24.017955,-0.0078,1.386
12634.00,7.407295,25.03421,-0.000176,24.017986,-0.0078,1.387
12636.00,7.416315,25.03319,-0.000177,24.018352,-0.0078,1.387
12638.00,7.425423,25.03407,-0.000177,24.017536,-0.0078,1.387
12640.00,7.430633,25.03397,-0.000177,24.018290,-0.0078,1.386
12642.00,7.432473,25.03336,-0.000177,24.017346,-0.0078,1.386
12644.00,7.435308,25.03430,-0.000175,24.017703,-0.0078,1.385
12646.00,7.437546,25.03398,-0.000176,24.017843,-0.0077,1.385
12648.00,7.440061,25.03313,-0.000174,24.018417,-0.0078,1.385
12650.00,7.443360,25.03326,-0.000174,24.017844,-0.0078,1.385
12652.00,7.446794,25.03306,-0.000174,24.017473,-0.0078,1.385
12654.00,7.449441,25.03339,-0.000175,24.017350,-0.0078,1.385
12656.00,7.451720,25.03345,-0.000175,24.017003,-0.0078,1.385
12658.00,7.454214,25.03342,-0.000173,24.017402,-0.0078,1.385
12660.00,7.456858,25.03367,-0.000174,24.017239,-0.0078,1.385
12662.00,7.458392,25.03325,-0.000174,24.017429,-0.0078,1.385
12664.00,7.460820,25.03350,-0.000175,24.017616,-0.0078,1.384
12666.00,7.462270,25.03431,-0.000175,24.017848,-0.0078,1.385
12668.00,7.462519,25.03361,-0.000174,24.018655,-0.0078,1.385
12670.00,7.463415,25.03288,-0.000175,24.018202,-0.0077,1.385
12672.00,7.464587,25.03311,-0.000175,24.018076,-0.0077,1.385
12674.00,7.465024,25.03368,-0.000176,24.018240,-0.0078,1.386
12676.00,7.465509,25.03387,-0.000175,24.017707,-0.0078,1.385
12678.00,7.465703,25.03349,-0.000175,24.017863,-0.0078,1.384
12680.00,7.465930,25.03358,-0.000175,24.017411,-0.0078,1.385
12682.00,7.466059,25.03370,-0.000176,24.018229,-0.0078,1.385
12684.00,7.466890,25.03331,-0.000175,24.017712,-0.0078,1.385
12686.00,7.466026,25.03400,-0.000174,24.017440,-0.0078,1.385
12688.00,7.465126,25.03241,-0.000175,24.017879,-0.0078,1.385
12690.00,7.464367,25.03304,-0.000174,24.017779,-0.0078,1.385
12692.00,7.464263,25.03359,-0.000176,24.017583,-0.0078,1.385
12694.00,7.464163,25.03331,-0.000176,24.017513,-0.0078,1.384
12696.00,7.463811,25.03366,-0.000175,24.017873,-0.0078,1.384
12698.00,7.463266,25.03410,-0.000175,24.017951,-0.0077,1.385
12700.00,7.462455,25.03348,-0.000174,24.017846,-0.0078,1.385
12702.00,7.461969,25.03284,-0.000175,24.018365,-0.0078,1.384
12704.00,7.462080,25.03340,-0.000175,24.018390,-0.0078,1.385
12706.00,7.462469,25.03308,-0.000174,24.017776,-0.0078,1.385
12708.00,7.462332,25.03340,-0.000175,24.017592,-0.0078,1.384
12710.00,7.461929,25.03290,-0.000175,24.018270,-0.0077,1.384
12712.00,7.461534,25.03245,-0.000174,24.017333,-0.0078,1.385
12714.00,7.461880,25.03211,-0.000175,24.017478,-0.0078,1.385
12716.00,7.461792,25.03326,-0.000174,24.018223,-0.0077,1.385
12718.00,7.461952,25.03365,-0.000175,24.018406,-0.0077,1.385
12720.00,7.462430,25.03384,-0.000175,24.018082,-0.0078,1.384
12722.00,7.461539,25.03300,-0.000175,24.018287,-0.0078,1.385
12724.00,7.462011,25.03260,-0.000175,24.018455,-0.0078,1.385
12726.00,7.462361,25.03287,-0.000175,24.018028,-0.0078,1.384
12728.00,7.462364,25.03378,-0.000174,24.018309,-0.0078,1.384
12730.00,7.462583,25.03381,-0.000174,24.017384,-0.0078,1.385
12732.00,7.462329,25.03334,-0.000174,24.017995,-0.0078,1.385
12734.00,7.462748,25.03301,-0.000175,24.018566,-0.0078,1.385
12736.00,7.462174,25.03267,-0.000176,24.018260,-0.0077,1.385
12738.00,7.461846,25.03333,-0.000175,24.018040,-0.0078,1.385
12740.00,7.462146,25.03406,-0.000175,24.017574,-0.0078,1.384
12742.00,7.462056,25.03352,-0.000174,24.017988,-0.0078,1.385
12744.00,7.463007,25.03355,-0.000176,24.017540,-0.0078,1.385
12746.00,7.463168,25.03325,-0.000175,24.017946,-0.0078,1.385
12748.00,7.462684,25.03268,-0.000175,24.018359,-0.0078,1.385
12750.00,7.462289,25.03299,-0.000175,24.018176,-0.0078,1.384
12752.00,7.462918,25.03339,-0.000174,24.018142,-0.0078,1.384
12754.00,7.463509,25.03375,-0.000174,24.018711,-0.0077,1.384
12756.00,7.464718,25.03387,-0.000175,24.018486,-0.0078,1.385
12758.00,7.464727,25.03344,-0.000174,24.017912,-0.0078,1.385
12760.00,7.463581,25.03278,-0.000174,24.017955,-0.0078,1.384
12762.00,7.464457,25.03268,-0.000174,24.018040,-0.0078,1.384
12764.00,7.464024,25.03329,-0.000174,24.018444,-0.0078,1.385
12766.00,7.463075,25.03313,-0.000174,24.017879,-0.0078,1.385
12768.00,7.463150,25.03331,-0.000174,24.018332,-0.0078,1.385
12770.00,7.463714,25.03259,-0.000174,24.018434,-0.0078,1.384
12772.00,7.464039,25.03271,-0.000175,24.018704,-0.0078,1.385
12774.00,7.463522,25.03249,-0.000174,24.017732,-0.0077,1.384
12776.00,7.462889,25.03296,-0.000174,24.017959,-0.0078,1.385
12778.00,7.463048,25.03264,-0.000174,24.018629,-0.0077,1.385
12780.00,7.463243,25.03237,-0.000175,24.017808,-0.0077,1.385
12782.00,7.463239,25.03253,-0.000176,24.017937,-0.0078,1.384
12784.00,7.463241,25.03317,-0.000176,24.018414,-0.0078,1.384
12786.00,7.462911,25.03242,-0.000175,24.018120,-0.0078,1.384
12788.00,7.462713,25.03196,-0.000176,24.018347,-0.0078,1.385
12790.00,7.461982,25.03307,-0.000175,24.018700,-0.0078,1.385
12792.00,7.461599,25.03341,-0.000174,24.018006,-0.0077,1.385
12794.00,7.462074,25.03378,-0.000175,24.017908,-0.0078,1.385
12796.00,7.462375,25.03267,-0.000175,24.017915,-0.0077,1.384
12798.00,7.461994,25.03265,-0.000175,24.018260,-0.0077,1.385
12800.00,7.462049,25.03317,-0.000174,24.017542,-0.0077,1.385
12802.00,7.461819,25.03312,-0.000175,24.017794,-0.0077,1.385
12804.00,7.462254,25.03393,-0.000176,24.017977,-0.0078,1.385
12806.00,7.463577,25.03356,-0.000176,24.017023,-0.0078,1.385
12808.00,7.463505,25.03342,-0.000175,24.017738,-0.0078,1.384
12810.00,7.463303,25.03367,-0.000176,24.017660,-0.0077,1.384
12812.00,7.463287,25.03360,-0.000174,24.017875,-0.0078,1.385
12814.00,7.463866,25.03405,-0.000176,24.018133,-0.0078,1.384
12816.00,7.462406,25.03470,-0.000176,24.018394,-0.0078,1.385
12818.00,7.460827,25.03501,-0.000176,24.017640,-0.0078,1.386
12820.00,7.461308,25.03469,-0.000175,24.017562,-0.0078,1.385
12822.00,7.462600,25.03452,-0.000174,24.018135,-0.0078,1.384
12824.00,7.462794,25.03501,-0.000174,24.017701,-0.0078,1.384
12826.00,7.462259,25.03462,-0.000174,24.018243,-0.0078,1.385
12828.00,7.462357,25.03475,-0.000174,24.017553,-0.0078,1.385
12830.00,7.462488,25.03500,-0.000175,24.017868,-0.0078,1.384
12832.00,7.462025,25.03477,-0.000174,24.017696,-0.0078,1.384
12834.00,7.461082,25.03562,-0.000176,24.018093,-0.0078,1.385
12836.00,7.461109,25.03611,-0.000176,24.018220,-0.0078,1.385
12838.00,7.461533,25.03482,-0.000175,24.017576,-0.0078,1.384
12840.00,7.461959,25.03420,-0.000176,24.017172,-0.0078,1.385
12842.00,7.461478,25.03447,-0.000175,24.017469,-0.0078,1.385
12844.00,7.460462,25.03441,-0.000176,24.017806,-0.0078,1.385
12846.00,7.460492,25.03417,-0.000176,24.017554,-0.0078,1.384
12848.00,7.460767,25.03364,-0.000175,24.016982,-0.0078,1.384
12850.00,7.461629,25.03393,-0.000175,24.017745,-0.0078,1.385
12852.00,7.462034,25.03478,-0.000175,24.018473,-0.0078,1.385
12854.00,7.462159,25.03411,-0.000175,24.017449,-0.0078,1.385
12856.00,7.461732,25.03470,-0.000175,24.018084,-0.0078,1.385
12858.00,7.461926,25.03448,-0.000175,24.018028,-0.0078,1.385
12860.00,7.462164,25.03432,-0.000175,24.018038,-0.0078,1.385
12862.00,7.462434,25.03351,-0.000175,24.017473,-0.0078,1.384
12864.00,7.461731,25.03445,-0.000176,24.017516,-0.0078,1.385
12866.00,7.461608,25.03466,-0.000176,24.017757,-0.0078,1.385
12868.00,7.460792,25.03460,-0.000177,24.018096,-0.0078,1.384
12870.00,7.460074,25.03422,-0.000175,24.017009,-0.0077,1.384
12872.00,7.460658,25.03425,-0.000176,24.018171,-0.0078,1.384
12874.00,7.460728,25.03434,-0.000176,24.017571,-0.0078,1.385
12876.00,7.461256,25.03470,-0.000175,24.017922,-0.0078,1.385
12878.00,7.461474,25.03377,-0.000177,24.017797,-0.0078,1.385
12880.00,7.461437,25.03377,-0.000176,24.017429,-0.0078,1.384
12882.00,7.460719,25.03334,-0.000175,24.018189,-0.0078,1.384
12884.00,7.461035,25.03347,-0.000174,24.017890,-0.0078,1.384
12886.00,7.460787,25.03404,-0.000175,24.018245,-0.0078,1.385
12888.00,7.460989,25.03391,-0.000174,24.017982,-0.0078,1.385
12890.00,7.460509,25.03386,-0.000174,24.018129,-0.0078,1.385
12892.00,7.459850,25.03284,-0.000175,24.018176,-0.0078,1.385
12894.00,7.460587,25.03291,-0.000176,24.017685,-0.0077,1.384
12896.00,7.460834,25.03263,-0.000176,24.017565,-0.0078,1.385
12898.00,7.460418,25.03203,-0.000174,24.017895,-0.0078,1.384
12900.00,7.461030,25.03246,-0.000174,24.018318,-0.0077,1.385
12902.00,7.460461,25.03293,-0.000176,24.017942,-0.0078,1.385
12904.00,7.459945,25.03270,-0.000176,24.018222,-0.0078,1.385
12906.00,7.460456,25.03282,-0.000174,24.017611,-0.0078,1.385
12908.00,7.459962,25.03186,-0.000174,24.017794,-0.0078,1.384
12910.00,7.459297,25.03216,-0.000175,24.017930,-0.0078,1.384
12912.00,7.459662,25.03205,-0.000175,24.017621,-0.0078,1.385
12914.00,7.459937,25.03177,-0.000175,24.018298,-0.0078,1.384
12916.00,7.461091,25.03236,-0.000174,24.018165,-0.0078,1.385
12918.00,7.461449,25.03249,-0.000176,24.017881,-0.0078,1.385
12920.00,7.462007,25.03183,-0.000174,24.018434,-0.0078,1.384
12922.00,7.462983,25.03226,-0.000174,24.018515,-0.0078,1.384
12924.00,7.462615,25.03221,-0.000174,24.017902,-0.0078,1.384
12926.00,7.462120,25.03278,-0.000176,24.017959,-0.0078,1.384
12928.00,7.462155,25.03379,-0.000174,24.017732,-0.0078,1.384
12930.00,7.462674,25.03323,-0.000175,24.017776,-0.0078,1.384
12932.00,7.462052,25.03282,-0.000174,24.018105,-0.0078,1.384
12934.00,7.461056,25.03256,-0.000175,24.017747,-0.0078,1.385
12936.00,7.461063,25.03274,-0.000175,24.018035,-0.0078,1.384
12938.00,7.461733,25.03305,-0.000175,24.017765,-0.0078,1.384
12940.00,7.461059,25.03251,-0.000175,24.018020,-0.0078,1.385
12942.00,7.460403,25.03292,-0.000175,24.018076,-0.0078,1.384
12944.00,7.460570,25.03219,-0.000174,24.017685,-0.0078,1.384
12946.00,7.460476,25.03289,-0.000175,24.017734,-0.0078,1.384
12948.00,7.460385,25.03275,-0.000174,24.017438,-0.0078,1.384
12950.00,7.460966,25.03219,-0.000175,24.017748,-0.0078,1.384
12952.00,7.461760,25.03179,-0.000175,24.017970,-0.0078,1.384
12954.00,7.461105,25.03248,-0.000176,24.018151,-0.0078,1.385
12956.00,7.460968,25.03274,-0.000176,24.018267,-0.0078,1.384
12958.00,7.461328,25.03283,-0.000176,24.018376,-0.0078,1.384
12960.00,7.461452,25.03374,-0.000175,24.018214,-0.0077,1.384
12962.00,7.461289,25.03243,-0.000174,24.017861,-0.0078,1.385
12964.00,7.460970,25.03254,-0.000174,24.018296,-0.0077,1.385
12966.00,7.461404,25.03274,-0.000174,24.018628,-0.0078,1.384
12968.00,7.460293,25.03272,-0.000174,24.018562,-0.0078,1.384
12970.00,7.461184,25.03362,-0.000174,24.018136,-0.0078,1.384
12972.00,7.461371,25.03328,-0.000174,24.017393,-0.0078,1.385
12974.00,7.460451,25.03327,-0.000175,24.017101,-0.0078,1.384
12976.00,7.460147,25.03319,-0.000175,24.017977,-0.0078,1.384
12978.00,7.461115,25.03408,-0.000176,24.017476,-0.0078,1.384
12980.00,7.461315,25.03323,-0.000175,24.017621,-0.0078,1.385
12982.00,7.461819,25.03341,-0.000176,24.018472,-0.0078,1.385
12984.00,7.462181,25.03339,-0.000175,24.017654,-0.0077,1.384
12986.00,7.462182,25.03367,-0.000175,24.017689,-0.0078,1.384
12988.00,7.462158,25.03395,-0.000175,24.017730,-0.0078,1.384
12990.00,7.462674,25.03420,-0.000173,24.017159,-0.0078,1.384
12992.00,7.462718,25.03434,-0.000175,24.017348,-0.0078,1.385
12994.00,7.461681,25.03407,-0.000175,24.018394,-0.0078,1.384
12996.00,7.460547,25.03421,-0.000174,24.018046,-0.0078,1.385
12998.00,7.460954,25.03372,-0.000175,24.018591,-0.0078,1.385
13000.00,7.461232,25.03338,-0.000175,24.018363,-0.0078,1.385
13002.00,7.460669,25.03323,-0.000175,24.018232,-0.0078,1.384
13004.00,7.460351,25.03286,-0.000175,24.018539,-0.0078,1.384
13006.00,7.460388,25.03362,-0.000175,24.018167,-0.0078,1.384
13008.00,7.459806,25.03330,-0.000176,24.017429,-0.0078,1.385
13010.00,7.459667,25.03359,-0.000177,24.017315,-0.0078,1.385
13012.00,7.460055,25.03318,-0.000176,24.017540,-0.0077,1.385
13014.00,7.460251,25.03239,-0.000176,24.017955,-0.0077,1.385
13016.00,7.461795,25.03318,-0.000175,24.018459,-0.0078,1.385
13018.00,7.461500,25.03348,-0.000175,24.018524,-0.0078,1.385
13020.00,7.461343,25.03292,-0.000175,24.017957,-0.0078,1.385
13022.00,7.461696,25.03262,-0.000175,24.017921,-0.0078,1.384
13024.00,7.461552,25.03356,-0.000176,24.018185,-0.0078,1.385
13026.00,7.461678,25.03383,-0.000176,24.018078,-0.0078,1.385
13028.00,7.460980,25.03273,-0.000175,24.017495,-0.0078,1.384
13030.00,7.460744,25.03289,-0.000175,24.017217,-0.0078,1.384
13032.00,7.461200,25.03435,-0.000174,24.017977,-0.0078,1.385
13034.00,7.461105,25.03351,-0.000175,24.018406,-0.0078,1.385
13036.00,7.460821,25.03338,-0.000175,24.017549,-0.0078,1.385
13038.00,7.460088,25.03290,-0.000174,24.018383,-0.0077,1.385
13040.00,7.460996,25.03281,-0.000174,24.018595,-0.0077,1.385
13042.00,7.460669,25.03343,-0.000175,24.018138,-0.0078,1.385
13044.00,7.459762,25.03310,-0.000176,24.018145,-0.0078,1.384
13046.00,7.460942,25.03307,-0.000175,24.018002,-0.0078,1.384
13048.00,7.460427,25.03311,-0.000175,24.017652,-0.0078,1.384
13050.00,7.460408,25.03274,-0.000174,24.017779,-0.0078,1.385
13052.00,7.461226,25.03328,-0.000176,24.017609,-0.0078,1.384
13054.00,7.461412,25.03409,-0.000175,24.017725,-0.0078,1.384
13056.00,7.460954,25.03282,-0.000176,24.017834,-0.0078,1.385
13058.00,7.461151,25.03255,-0.000175,24.017591,-0.0078,1.384
13060.00,7.460414,25.03287,-0.000175,24.018354,-0.0078,1.384
13062.00,7.459984,25.03334,-0.000175,24.017701,-0.0078,1.385
13064.00,7.460253,25.03321,-0.000175,24.017808,-0.0078,1.384
13066.00,7.460897,25.03278,-0.000175,24.018236,-0.0078,1.384
13068.00,7.461510,25.03235,-0.000176,24.018249,-0.0078,1.385
13070.00,7.461858,25.03245,-0.000175,24.018031,-0.0078,1.385
13072.00,7.461563,25.03291,-0.000175,24.017507,-0.0078,1.385
13074.00,7.461795,25.03242,-0.000176,24.018140,-0.0078,1.385
13076.00,7.461664,25.03200,-0.000176,24.018011,-0.0078,1.385
13078.00,7.461766,25.03303,-0.000175,24.017997,-0.0078,1.384
13080.00,7.461859,25.03331,-0.000175,24.018047,-0.0078,1.384
13082.00,7.461889,25.03250,-0.000176,24.018700,-0.0078,1.385
13084.00,7.461121,25.03236,-0.000175,24.018232,-0.0078,1.384
13086.00,7.460482,25.03175,-0.000175,24.018091,-0.0078,1.384
13088.00,7.460265,25.03226,-0.000175,24.017094,-0.0078,1.384
13090.00,7.460244,25.03257,-0.000175,24.017511,-0.0077,1.384
13092.00,7.459628,25.03226,-0.000175,24.017569,-0.0078,1.385
13094.00,7.459170,25.03196,-0.000176,24.017797,-0.0078,1.384
13096.00,7.459739,25.03168,-0.000176,24.017672,-0.0078,1.385
13098.00,7.460248,25.03208,-0.000175,24.017513,-0.0078,1.384
13100.00,7.460242,25.03181,-0.000176,24.017701,-0.0078,1.384
13102.00,7.460255,25.03170,-0.000176,24.017618,-0.0078,1.385
13104.00,7.459944,25.03119,-0.000176,24.017747,-0.0078,1.384
13106.00,7.460773,25.03207,-0.000175,24.018026,-0.0078,1.384
13108.00,7.462000,25.03152,-0.000175,24.018278,-0.0078,1.384
13110.00,7.462134,25.03131,-0.000175,24.017699,-0.0078,1.385
13112.00,7.461662,25.03144,-0.000175,24.018066,-0.0078,1.385
13114.00,7.461134,25.03167,-0.000175,24.018176,-0.0078,1.385
13116.00,7.461275,25.03134,-0.000176,24.017997,-0.0078,1.385
13118.00,7.461692,25.03105,-0.000176,24.017982,-0.0078,1.385
13120.00,7.461256,25.03112,-0.000176,24.017727,-0.0077,1.385
13122.00,7.461262,25.03089,-0.000176,24.017897,-0.0078,1.386
13124.00,7.461112,25.03064,-0.000176,24.017652,-0.0078,1.384
13126.00,7.461141,25.03136,-0.000175,24.017360,-0.0078,1.384
13128.00,7.461649,25.03176,-0.000175,24.017270,-0.0078,1.385
13130.00,7.461785,25.03129,-0.000174,24.017886,-0.0078,1.384
13132.00,7.461204,25.03167,-0.000176,24.017719,-0.0078,1.385
13134.00,7.461356,25.03232,-0.000176,24.017395,-0.0079,1.384
13136.00,7.462460,25.03261,-0.000175,24.017681,-0.0078,1.385
13138.00,7.462255,25.03303,-0.000175,24.018011,-0.0078,1.385
13140.00,7.462411,25.03347,-0.000175,24.017623,-0.0078,1.385
13142.00,7.462636,25.03302,-0.000176,24.017902,-0.0078,1.384
13144.00,7.462406,25.03273,-0.000175,24.017962,-0.0078,1.385
13146.00,7.462145,25.03289,-0.000175,24.017351,-0.0078,1.386
13148.00,7.461322,25.03322,-0.000175,24.018055,-0.0078,1.385
13150.00,7.460651,25.03280,-0.000175,24.018017,-0.0078,1.385
13152.00,7.459613,25.03241,-0.000175,24.017509,-0.0078,1.385
13154.00,7.460495,25.03273,-0.000175,24.018198,-0.0078,1.384
13156.00,7.461609,25.03241,-0.000174,24.017690,-0.0078,1.385
13158.00,7.462051,25.03255,-0.000175,24.017721,-0.0078,1.385
13160.00,7.461515,25.03180,-0.000176,24.016971,-0.0078,1.385
13162.00,7.461229,25.03250,-0.000175,24.017341,-0.0078,1.384
13164.00,7.460927,25.03273,-0.000174,24.017288,-0.0078,1.384
13166.00,7.461166,25.03205,-0.000174,24.017863,-0.0078,1.385
13168.00,7.460654,25.03231,-0.000175,24.017525,-0.0078,1.385
13170.00,7.460913,25.03204,-0.000176,24.017536,-0.0078,1.385
13172.00,7.460785,25.03209,-0.000176,24.017544,-0.0077,1.385
13174.00,7.460996,25.03230,-0.000176,24.017049,-0.0077,1.385
13176.00,7.460614,25.03279,-0.000175,24.017025,-0.0078,1.385
13178.00,7.460079,25.03274,-0.000176,24.017299,-0.0078,1.385
13180.00,7.460481,25.03212,-0.000176,24.017446,-0.0078,1.385
13182.00,7.460419,25.03200,-0.000176,24.018033,-0.0078,1.385
13184.00,7.460529,25.03215,-0.000176,24.017935,-0.0078,1.385
13186.00,7.460894,25.03274,-0.000175,24.017324,-0.0078,1.384
13188.00,7.460953,25.03273,-0.000176,24.017263,-0.0078,1.385
13190.00,7.460999,25.03270,-0.000176,24.017676,-0.0078,1.385
13192.00,7.461423,25.03304,-0.000175,24.017058,-0.0078,1.385
13194.00,7.460756,25.03220,-0.000176,24.017930,-0.0078,1.385
13196.00,7.460972,25.03259,-0.000175,24.017801,-0.0078,1.384
13198.00,7.461124,25.03314,-0.000175,24.017484,-0.0078,1.384
13200.00,7.460993,25.03376,-0.000176,24.017785,-0.0078,1.384
13202.00,7.460673,25.03298,-0.000176,24.017263,-0.0078,1.385
13204.00,7.460141,25.03331,-0.000176,24.017857,-0.0078,1.385
@22,12.0000,24.0
13206.00,7.459974,25.03308,-0.000176,24.017545,-0.0078,1.385
13208.00,7.454991,25.03323,-0.000175,24.017790,-0.0078,1.385
13210.00,7.446315,25.03324,-0.000175,24.017812,-0.0078,1.383
13212.00,7.436493,25.03408,-0.000175,24.017859,-0.0078,1.383
13214.00,7.426141,25.03398,-0.000176,24.018151,-0.0078,1.384
13216.00,7.419147,25.03340,-0.000175,24.017602,-0.0078,1.384
13218.00,7.415015,25.03329,-0.000176,24.017725,-0.0078,1.385
13220.00,7.412118,25.03310,-0.000176,24.017273,-0.0078,1.385
13222.00,7.408991,25.03299,-0.000176,24.017553,-0.0078,1.386
13224.00,7.406515,25.03400,-0.000178,24.017458,-0.0078,1.386
13226.00,7.403159,25.03351,-0.000177,24.017857,-0.0078,1.386
13228.00,7.401047,25.03307,-0.000176,24.017350,-0.0078,1.386
13230.00,7.400262,25.03415,-0.000176,24.017382,-0.0078,1.385
13232.00,7.403027,25.03374,-0.000177,24.017692,-0.0078,1.386
13234.00,7.408990,25.03329,-0.000178,24.017708,-0.0078,1.387
13236.00,7.418074,25.03328,-0.000177,24.017902,-0.0078,1.387
13238.00,7.426614,25.03341,-0.000177,24.018231,-0.0078,1.386
13240.00,7.432351,25.03418,-0.000177,24.017355,-0.0078,1.386
13242.00,7.435337,25.03390,-0.000176,24.017942,-0.0078,1.385
13244.00,7.437409,25.03409,-0.000175,24.017609,-0.0078,1.385
13246.00,7.439151,25.03306,-0.000176,24.017524,-0.0078,1.385
13248.00,7.441650,25.03270,-0.000176,24.017710,-0.0078,1.385
13250.00,7.444957,25.03240,-0.000175,24.017473,-0.0078,1.385
13252.00,7.448676,25.03298,-0.000174,24.017223,-0.0078,1.385
[truncated: 53,471 more chars]
