# Supplementary material for: Hormonal steroids induce multidrug resistance and stress response genes in Neisseria gonorrhoeae by binding to MtrR
Source: Nat Commun. 2024 Feb 7;15:1153. doi: 10.1038/s41467-024-45195-1 (PMC10850145; doi:10.1038/s41467-024-45195-1)
Supplement: Supplementary file 6 — Source Data [file 41467_2024_45195_MOESM6_ESM.zip › Source Data/ITC/WT/Cholesterol/CholMtrR2022Sep9.itc]

$ITC
$ 25 
$NOT
$ 25 
$ 600 
$ 199 
$ 8 
$ 2 
$ADCGainCode:  3 
$False,True,True
$ 2 , 4 , 600 , 2 
$ 12 , 24 , 600 , 2 
$ 12 , 24 , 600 , 2 
$ 12 , 24 , 600 , 2 
$ 12 , 24 , 600 , 2 
$ 12 , 24 , 600 , 2 
$ 12 , 24 , 600 , 2 
$ 12 , 24 , 600 , 2 
$ 12 , 24 , 600 , 2 
$ 12 , 24 , 600 , 2 
$ 12 , 24 , 600 , 2 
$ 12 , 24 , 600 , 2 
$ 12 , 24 , 600 , 2 
$ 12 , 24 , 600 , 2 
$ 12 , 24 , 600 , 2 
$ 12 , 24 , 600 , 2 
$ 12 , 24 , 600 , 2 
$ 12 , 24 , 600 , 2 
$ 12 , 24 , 600 , 2 
$ 12 , 24 , 600 , 2 
$ 12 , 24 , 600 , 2 
$ 12 , 24 , 600 , 2 
$ 12 , 24 , 600 , 2 
$ 12 , 24 , 600 , 2 
$ 12 , 24 , 600 , 2 
# 0 
# 0.1 
# 0.005 
# 1.4485 
# 25 
# 28.9316 
# 15.91949 
?
% VPITC12.10.1003
% 1.4485 
% 28.9316 
%-1.096232 , 100.1901 
% 0.443748 , 95.77349 
% 0.2232 
% 124.02 , 123.95 
% 1 , 80 
%-0.001812 , 0.055139 
% 0 , 8 
% 0 , 18 
% 104422       320637 
% 101.8 
% 260 , 310 , 470 , 530 
% 0.08632 ,-0.00346 , 0.0000110163 , 0.000000290198 ,-0.0000000019883 
% VPViewer2000 Ver: 1.40.0
@0
2.00,7.117608,25.00670,-0.000178,24.016093,-0.0079,1.361
4.00,7.118594,25.00616,-0.000177,24.016461,-0.0079,1.360
6.00,7.119491,25.00577,-0.000177,24.016759,-0.0079,1.361
8.00,7.120313,25.00624,-0.000178,24.016735,-0.0078,1.361
10.00,7.120402,25.00663,-0.000177,24.016942,-0.0079,1.361
12.00,7.120471,25.00657,-0.000178,24.016184,-0.0078,1.361
14.00,7.121277,25.00682,-0.000179,24.016411,-0.0079,1.360
16.00,7.121411,25.00660,-0.000178,24.016356,-0.0078,1.361
18.00,7.121928,25.00675,-0.000179,24.016606,-0.0078,1.361
20.00,7.122200,25.00616,-0.000179,24.016403,-0.0078,1.360
22.00,7.122693,25.00543,-0.000178,24.015992,-0.0079,1.361
24.00,7.124167,25.00637,-0.000178,24.016594,-0.0079,1.361
26.00,7.124757,25.00680,-0.000177,24.016412,-0.0078,1.361
28.00,7.125469,25.00709,-0.000178,24.016644,-0.0079,1.361
30.00,7.126988,25.00710,-0.000178,24.016666,-0.0079,1.361
32.00,7.126981,25.00755,-0.000178,24.016070,-0.0079,1.361
34.00,7.127367,25.00811,-0.000177,24.016677,-0.0078,1.361
36.00,7.128142,25.00733,-0.000178,24.017237,-0.0078,1.361
38.00,7.128756,25.00718,-0.000178,24.016469,-0.0078,1.360
40.00,7.128620,25.00729,-0.000177,24.017038,-0.0078,1.360
42.00,7.127553,25.00652,-0.000176,24.017395,-0.0078,1.361
44.00,7.127388,25.00655,-0.000177,24.016206,-0.0078,1.361
46.00,7.127832,25.00665,-0.000179,24.016608,-0.0078,1.361
48.00,7.127951,25.00667,-0.000179,24.016708,-0.0078,1.361
50.00,7.128349,25.00632,-0.000178,24.016075,-0.0079,1.360
52.00,7.129903,25.00694,-0.000178,24.016969,-0.0078,1.361
54.00,7.130514,25.00709,-0.000177,24.016733,-0.0078,1.361
56.00,7.130635,25.00650,-0.000177,24.017027,-0.0078,1.361
58.00,7.131136,25.00671,-0.000178,24.016731,-0.0078,1.361
60.00,7.131289,25.00676,-0.000177,24.016760,-0.0078,1.360
62.00,7.131924,25.00682,-0.000177,24.016666,-0.0078,1.361
64.00,7.132132,25.00700,-0.000177,24.017134,-0.0078,1.361
66.00,7.133016,25.00684,-0.000178,24.017023,-0.0078,1.361
68.00,7.132886,25.00681,-0.000179,24.016501,-0.0079,1.361
70.00,7.133998,25.00658,-0.000178,24.016329,-0.0079,1.361
72.00,7.134167,25.00661,-0.000178,24.016606,-0.0079,1.361
74.00,7.134912,25.00662,-0.000178,24.016325,-0.0078,1.361
76.00,7.135075,25.00715,-0.000178,24.016711,-0.0078,1.362
78.00,7.134224,25.00681,-0.000179,24.017391,-0.0078,1.360
80.00,7.134494,25.00604,-0.000177,24.016177,-0.0078,1.360
82.00,7.134724,25.00577,-0.000178,24.016797,-0.0079,1.361
84.00,7.135342,25.00516,-0.000178,24.016425,-0.0078,1.361
86.00,7.136584,25.00507,-0.000178,24.016559,-0.0079,1.361
88.00,7.137921,25.00554,-0.000179,24.016463,-0.0078,1.361
90.00,7.138200,25.00531,-0.000179,24.016489,-0.0078,1.361
92.00,7.137779,25.00589,-0.000178,24.016461,-0.0078,1.361
94.00,7.137471,25.00542,-0.000177,24.016304,-0.0078,1.361
96.00,7.137689,25.00580,-0.000177,24.016267,-0.0078,1.360
98.00,7.138055,25.00680,-0.000179,24.016710,-0.0079,1.361
100.00,7.139598,25.00662,-0.000179,24.016385,-0.0079,1.361
102.00,7.140127,25.00627,-0.000178,24.016295,-0.0078,1.360
104.00,7.140362,25.00690,-0.000179,24.017226,-0.0078,1.361
106.00,7.140568,25.00631,-0.000178,24.016539,-0.0079,1.361
108.00,7.140571,25.00674,-0.000179,24.016978,-0.0079,1.361
110.00,7.141396,25.00711,-0.000180,24.016907,-0.0078,1.362
112.00,7.142237,25.00647,-0.000179,24.016777,-0.0079,1.361
114.00,7.142537,25.00617,-0.000177,24.016755,-0.0078,1.361
116.00,7.141930,25.00649,-0.000177,24.016994,-0.0078,1.361
118.00,7.141738,25.00706,-0.000177,24.016603,-0.0079,1.361
120.00,7.142756,25.00667,-0.000177,24.016869,-0.0079,1.361
122.00,7.142885,25.00609,-0.000177,24.016895,-0.0078,1.361
124.00,7.142911,25.00663,-0.000178,24.016583,-0.0078,1.361
126.00,7.142589,25.00670,-0.000178,24.016974,-0.0079,1.361
128.00,7.142445,25.00712,-0.000178,24.016411,-0.0079,1.361
130.00,7.143589,25.00657,-0.000178,24.016982,-0.0079,1.361
132.00,7.144352,25.00620,-0.000178,24.016891,-0.0078,1.361
134.00,7.144023,25.00661,-0.000177,24.016374,-0.0079,1.361
136.00,7.144203,25.00674,-0.000177,24.016122,-0.0078,1.361
138.00,7.145007,25.00581,-0.000177,24.016519,-0.0078,1.361
140.00,7.145740,25.00645,-0.000177,24.016668,-0.0078,1.361
142.00,7.145576,25.00683,-0.000178,24.016454,-0.0078,1.361
144.00,7.145187,25.00699,-0.000178,24.016327,-0.0079,1.361
146.00,7.145040,25.00656,-0.000178,24.016933,-0.0079,1.361
148.00,7.145544,25.00640,-0.000178,24.016759,-0.0078,1.361
150.00,7.145588,25.00597,-0.000178,24.016229,-0.0078,1.361
152.00,7.145740,25.00580,-0.000178,24.016556,-0.0078,1.361
154.00,7.145877,25.00625,-0.000179,24.015883,-0.0079,1.361
156.00,7.145643,25.00626,-0.000178,24.016092,-0.0079,1.361
158.00,7.145995,25.00655,-0.000177,24.016293,-0.0079,1.362
160.00,7.146496,25.00674,-0.000178,24.016992,-0.0078,1.361
162.00,7.147124,25.00693,-0.000178,24.016492,-0.0079,1.361
164.00,7.147879,25.00638,-0.000179,24.016099,-0.0079,1.361
166.00,7.149235,25.00635,-0.000178,24.016789,-0.0079,1.362
168.00,7.150168,25.00631,-0.000178,24.016412,-0.0079,1.361
170.00,7.150959,25.00704,-0.000179,24.016461,-0.0078,1.361
172.00,7.151201,25.00685,-0.000179,24.016664,-0.0078,1.361
174.00,7.150828,25.00636,-0.000178,24.016726,-0.0079,1.361
176.00,7.151121,25.00633,-0.000178,24.016873,-0.0078,1.361
178.00,7.151402,25.00723,-0.000178,24.016818,-0.0079,1.361
180.00,7.151232,25.00724,-0.000178,24.016260,-0.0079,1.361
182.00,7.152770,25.00675,-0.000179,24.016539,-0.0078,1.362
184.00,7.152878,25.00613,-0.000179,24.016886,-0.0078,1.361
186.00,7.152496,25.00598,-0.000179,24.017206,-0.0079,1.361
188.00,7.152695,25.00634,-0.000179,24.016886,-0.0078,1.361
190.00,7.152972,25.00625,-0.000178,24.016184,-0.0079,1.361
192.00,7.153317,25.00641,-0.000177,24.016046,-0.0079,1.361
194.00,7.153025,25.00650,-0.000178,24.016247,-0.0078,1.361
196.00,7.153187,25.00630,-0.000177,24.016307,-0.0078,1.362
198.00,7.154263,25.00700,-0.000179,24.016933,-0.0079,1.362
200.00,7.154538,25.00683,-0.000179,24.016358,-0.0078,1.361
202.00,7.154898,25.00741,-0.000179,24.016349,-0.0078,1.361
204.00,7.155151,25.00714,-0.000179,24.016135,-0.0078,1.361
206.00,7.155379,25.00696,-0.000180,24.016612,-0.0078,1.362
208.00,7.155533,25.00691,-0.000180,24.016565,-0.0078,1.362
210.00,7.155841,25.00645,-0.000179,24.016452,-0.0078,1.361
212.00,7.156051,25.00664,-0.000178,24.016400,-0.0079,1.362
214.00,7.156725,25.00623,-0.000180,24.016610,-0.0079,1.362
216.00,7.157418,25.00623,-0.000178,24.016789,-0.0078,1.361
218.00,7.158695,25.00607,-0.000178,24.017574,-0.0079,1.361
220.00,7.159722,25.00560,-0.000177,24.017127,-0.0079,1.361
222.00,7.159185,25.00603,-0.000178,24.016275,-0.0079,1.361
224.00,7.159267,25.00577,-0.000179,24.015863,-0.0079,1.362
226.00,7.160055,25.00549,-0.000178,24.016353,-0.0078,1.361
228.00,7.160595,25.00560,-0.000178,24.015999,-0.0079,1.361
230.00,7.160647,25.00491,-0.000178,24.016485,-0.0078,1.361
232.00,7.160883,25.00471,-0.000178,24.016915,-0.0078,1.361
234.00,7.161716,25.00549,-0.000177,24.016864,-0.0078,1.362
236.00,7.161567,25.00586,-0.000178,24.016454,-0.0079,1.362
238.00,7.161102,25.00599,-0.000177,24.017185,-0.0079,1.362
240.00,7.161410,25.00634,-0.000177,24.015957,-0.0079,1.362
242.00,7.161576,25.00648,-0.000179,24.016572,-0.0079,1.361
244.00,7.162161,25.00649,-0.000178,24.016507,-0.0078,1.361
246.00,7.162567,25.00594,-0.000177,24.016708,-0.0079,1.362
248.00,7.162734,25.00578,-0.000177,24.016690,-0.0078,1.361
250.00,7.161820,25.00608,-0.000177,24.016416,-0.0078,1.361
252.00,7.162182,25.00596,-0.000178,24.016503,-0.0079,1.362
254.00,7.163179,25.00632,-0.000179,24.016298,-0.0079,1.362
256.00,7.163260,25.00641,-0.000177,24.015907,-0.0079,1.361
258.00,7.163663,25.00666,-0.000177,24.016666,-0.0079,1.362
260.00,7.164344,25.00642,-0.000179,24.015600,-0.0079,1.362
262.00,7.163930,25.00682,-0.000178,24.016507,-0.0078,1.362
264.00,7.163471,25.00596,-0.000177,24.016425,-0.0079,1.362
266.00,7.163183,25.00550,-0.000177,24.017290,-0.0079,1.362
268.00,7.163269,25.00646,-0.000177,24.016231,-0.0079,1.362
270.00,7.163728,25.00656,-0.000178,24.016769,-0.0079,1.361
272.00,7.163983,25.00693,-0.000177,24.016420,-0.0079,1.362
274.00,7.163859,25.00652,-0.000176,24.016505,-0.0079,1.361
276.00,7.164295,25.00621,-0.000178,24.016469,-0.0079,1.361
278.00,7.164957,25.00607,-0.000177,24.016566,-0.0078,1.362
280.00,7.166323,25.00641,-0.000178,24.016369,-0.0078,1.362
282.00,7.166661,25.00639,-0.000178,24.016913,-0.0078,1.361
284.00,7.166078,25.00701,-0.000178,24.016762,-0.0078,1.361
286.00,7.166436,25.00736,-0.000177,24.017353,-0.0078,1.362
288.00,7.166804,25.00685,-0.000177,24.016904,-0.0078,1.362
290.00,7.166935,25.00755,-0.000177,24.017145,-0.0078,1.362
292.00,7.166699,25.00712,-0.000178,24.016684,-0.0078,1.362
294.00,7.165592,25.00755,-0.000177,24.017313,-0.0079,1.362
296.00,7.166894,25.00740,-0.000177,24.017025,-0.0079,1.362
298.00,7.168215,25.00754,-0.000177,24.016837,-0.0079,1.362
300.00,7.168657,25.00679,-0.000177,24.016827,-0.0079,1.362
302.00,7.168467,25.00717,-0.000177,24.016913,-0.0078,1.362
304.00,7.169862,25.00642,-0.000178,24.017087,-0.0078,1.361
306.00,7.170440,25.00705,-0.000177,24.016882,-0.0079,1.361
308.00,7.170980,25.00693,-0.000178,24.017029,-0.0078,1.361
310.00,7.170815,25.00690,-0.000178,24.016445,-0.0078,1.362
312.00,7.171834,25.00591,-0.000178,24.016438,-0.0078,1.362
314.00,7.171189,25.00702,-0.000178,24.016097,-0.0078,1.362
316.00,7.171038,25.00761,-0.000178,24.016237,-0.0078,1.362
318.00,7.171772,25.00776,-0.000177,24.017087,-0.0079,1.362
320.00,7.173033,25.00712,-0.000177,24.017014,-0.0079,1.362
322.00,7.173184,25.00717,-0.000178,24.017476,-0.0078,1.362
324.00,7.173071,25.00768,-0.000177,24.016668,-0.0078,1.362
326.00,7.173528,25.00724,-0.000179,24.016365,-0.0079,1.362
328.00,7.173549,25.00780,-0.000179,24.016668,-0.0078,1.362
330.00,7.173753,25.00770,-0.000178,24.016111,-0.0078,1.362
332.00,7.174065,25.00715,-0.000178,24.016858,-0.0078,1.362
334.00,7.174086,25.00684,-0.000178,24.017081,-0.0079,1.362
336.00,7.174701,25.00760,-0.000178,24.016898,-0.0078,1.361
338.00,7.175754,25.00811,-0.000177,24.016612,-0.0078,1.361
340.00,7.174487,25.00772,-0.000177,24.016570,-0.0078,1.361
342.00,7.175088,25.00787,-0.000178,24.016003,-0.0078,1.362
344.00,7.175985,25.00790,-0.000178,24.015854,-0.0078,1.363
346.00,7.175962,25.00771,-0.000178,24.017475,-0.0078,1.362
348.00,7.174796,25.00740,-0.000179,24.016391,-0.0078,1.362
350.00,7.175471,25.00793,-0.000178,24.016280,-0.0078,1.362
352.00,7.176736,25.00825,-0.000177,24.017199,-0.0079,1.361
354.00,7.176101,25.00746,-0.000177,24.016742,-0.0079,1.361
356.00,7.175737,25.00808,-0.000178,24.016229,-0.0079,1.362
358.00,7.176039,25.00780,-0.000178,24.016144,-0.0079,1.362
360.00,7.176503,25.00756,-0.000179,24.016706,-0.0079,1.362
362.00,7.177239,25.00739,-0.000178,24.016653,-0.0078,1.362
364.00,7.177469,25.00788,-0.000180,24.016731,-0.0078,1.362
366.00,7.177855,25.00809,-0.000177,24.016793,-0.0078,1.362
368.00,7.178826,25.00795,-0.000176,24.017121,-0.0078,1.362
370.00,7.178573,25.00787,-0.000178,24.016693,-0.0079,1.362
372.00,7.179470,25.00788,-0.000176,24.016327,-0.0079,1.361
374.00,7.179690,25.00834,-0.000177,24.016516,-0.0078,1.362
376.00,7.179862,25.00795,-0.000176,24.016992,-0.0078,1.362
378.00,7.180566,25.00760,-0.000178,24.015965,-0.0078,1.363
380.00,7.180885,25.00704,-0.000178,24.016768,-0.0079,1.363
382.00,7.181870,25.00756,-0.000178,24.017266,-0.0079,1.362
384.00,7.181886,25.00701,-0.000177,24.017063,-0.0078,1.362
386.00,7.180895,25.00665,-0.000178,24.016614,-0.0078,1.361
388.00,7.180787,25.00739,-0.000178,24.016646,-0.0078,1.362
390.00,7.180958,25.00696,-0.000177,24.017025,-0.0078,1.362
392.00,7.180384,25.00754,-0.000177,24.016436,-0.0079,1.362
394.00,7.180871,25.00725,-0.000176,24.016775,-0.0078,1.362
396.00,7.180866,25.00745,-0.000177,24.016824,-0.0079,1.362
398.00,7.180748,25.00793,-0.000178,24.016827,-0.0079,1.363
400.00,7.180498,25.00747,-0.000177,24.016440,-0.0078,1.362
402.00,7.180409,25.00821,-0.000178,24.016133,-0.0078,1.362
404.00,7.180619,25.00770,-0.000176,24.016503,-0.0079,1.362
406.00,7.181393,25.00839,-0.000177,24.017016,-0.0078,1.362
408.00,7.181684,25.00867,-0.000177,24.016353,-0.0078,1.362
410.00,7.182053,25.00895,-0.000177,24.017119,-0.0078,1.363
412.00,7.183026,25.00798,-0.000178,24.016539,-0.0079,1.362
414.00,7.183323,25.00746,-0.000178,24.016815,-0.0079,1.362
416.00,7.184612,25.00714,-0.000178,24.017114,-0.0079,1.362
418.00,7.185712,25.00825,-0.000179,24.015948,-0.0079,1.362
420.00,7.185805,25.00764,-0.000178,24.016438,-0.0078,1.362
422.00,7.185495,25.00840,-0.000178,24.017355,-0.0078,1.363
424.00,7.185470,25.00833,-0.000178,24.016827,-0.0078,1.362
426.00,7.185648,25.00843,-0.000177,24.016811,-0.0078,1.362
428.00,7.185313,25.00883,-0.000178,24.016601,-0.0078,1.362
430.00,7.185367,25.00842,-0.000179,24.016643,-0.0079,1.363
432.00,7.185216,25.00812,-0.000178,24.016318,-0.0078,1.363
434.00,7.184915,25.00801,-0.000178,24.016924,-0.0078,1.362
436.00,7.185071,25.00805,-0.000178,24.016663,-0.0078,1.361
438.00,7.185594,25.00824,-0.000178,24.017174,-0.0078,1.362
440.00,7.185669,25.00809,-0.000178,24.017411,-0.0079,1.362
442.00,7.186003,25.00862,-0.000178,24.016793,-0.0079,1.363
444.00,7.187056,25.00815,-0.000179,24.016496,-0.0078,1.363
446.00,7.186830,25.00820,-0.000178,24.016898,-0.0078,1.362
448.00,7.187205,25.00817,-0.000177,24.016784,-0.0079,1.362
450.00,7.187642,25.00848,-0.000177,24.016414,-0.0078,1.362
452.00,7.187023,25.00891,-0.000177,24.017197,-0.0078,1.362
454.00,7.186927,25.00847,-0.000176,24.017116,-0.0078,1.363
456.00,7.187618,25.00810,-0.000177,24.015829,-0.0079,1.362
458.00,7.188451,25.00836,-0.000178,24.016369,-0.0078,1.362
460.00,7.188223,25.00802,-0.000178,24.016432,-0.0078,1.362
462.00,7.189283,25.00741,-0.000178,24.015780,-0.0078,1.362
464.00,7.188772,25.00790,-0.000177,24.016418,-0.0079,1.362
466.00,7.189145,25.00759,-0.000178,24.017143,-0.0079,1.363
468.00,7.189149,25.00788,-0.000178,24.016599,-0.0079,1.363
470.00,7.189296,25.00837,-0.000178,24.016443,-0.0078,1.362
472.00,7.189806,25.00872,-0.000179,24.016351,-0.0079,1.362
474.00,7.189787,25.00875,-0.000178,24.016556,-0.0078,1.362
476.00,7.190238,25.00858,-0.000178,24.017119,-0.0078,1.363
478.00,7.190342,25.00861,-0.000179,24.016610,-0.0078,1.363
480.00,7.190621,25.00849,-0.000179,24.016739,-0.0078,1.363
482.00,7.190485,25.00889,-0.000178,24.016106,-0.0079,1.362
484.00,7.190951,25.00923,-0.000177,24.016481,-0.0078,1.362
486.00,7.192052,25.00874,-0.000178,24.017040,-0.0079,1.363
488.00,7.192540,25.00866,-0.000179,24.017264,-0.0079,1.363
490.00,7.191836,25.00869,-0.000178,24.016585,-0.0079,1.362
492.00,7.192171,25.00867,-0.000178,24.016501,-0.0079,1.363
494.00,7.192359,25.00955,-0.000178,24.016884,-0.0079,1.363
496.00,7.192159,25.00878,-0.000178,24.016576,-0.0078,1.363
498.00,7.192807,25.00906,-0.000178,24.016238,-0.0079,1.362
500.00,7.192725,25.00846,-0.000178,24.016802,-0.0078,1.363
502.00,7.191939,25.00913,-0.000178,24.016639,-0.0078,1.362
504.00,7.192387,25.00872,-0.000179,24.016760,-0.0079,1.363
506.00,7.193179,25.00854,-0.000178,24.017580,-0.0079,1.363
508.00,7.194546,25.00716,-0.000178,24.016327,-0.0079,1.363
510.00,7.194395,25.00767,-0.000178,24.016514,-0.0079,1.363
512.00,7.194249,25.00841,-0.000179,24.016483,-0.0078,1.363
514.00,7.194186,25.00910,-0.000179,24.017081,-0.0079,1.363
516.00,7.193806,25.00844,-0.000180,24.016599,-0.0078,1.363
518.00,7.194674,25.00808,-0.000180,24.016351,-0.0079,1.363
520.00,7.195245,25.00835,-0.000179,24.015805,-0.0079,1.363
522.00,7.195623,25.00807,-0.000178,24.016855,-0.0079,1.363
524.00,7.195629,25.00883,-0.000178,24.016583,-0.0079,1.363
526.00,7.195911,25.00796,-0.000179,24.016465,-0.0079,1.363
528.00,7.195976,25.00844,-0.000178,24.016144,-0.0078,1.363
530.00,7.196229,25.00910,-0.000177,24.017736,-0.0078,1.363
532.00,7.195582,25.00947,-0.000177,24.016710,-0.0078,1.362
534.00,7.194885,25.00938,-0.000179,24.016148,-0.0078,1.362
536.00,7.195634,25.00974,-0.000179,24.016269,-0.0079,1.362
538.00,7.195815,25.00940,-0.000178,24.016006,-0.0079,1.363
540.00,7.195747,25.00904,-0.000179,24.016084,-0.0078,1.364
542.00,7.195631,25.00953,-0.000179,24.015905,-0.0078,1.363
544.00,7.196054,25.00929,-0.000179,24.017005,-0.0079,1.363
546.00,7.196256,25.00905,-0.000178,24.016532,-0.0079,1.363
548.00,7.196832,25.00859,-0.000177,24.016324,-0.0079,1.362
550.00,7.197882,25.00793,-0.000178,24.016392,-0.0078,1.363
552.00,7.198497,25.00787,-0.000178,24.016505,-0.0078,1.363
554.00,7.199453,25.00888,-0.000178,24.016336,-0.0079,1.363
556.00,7.200229,25.00756,-0.000178,24.016150,-0.0079,1.362
558.00,7.200511,25.00789,-0.000178,24.016492,-0.0079,1.363
560.00,7.199869,25.00736,-0.000177,24.017292,-0.0079,1.363
562.00,7.199596,25.00773,-0.000178,24.016360,-0.0079,1.363
564.00,7.199525,25.00717,-0.000178,24.016666,-0.0078,1.362
566.00,7.199333,25.00775,-0.000178,24.015905,-0.0079,1.363
568.00,7.200115,25.00743,-0.000179,24.015874,-0.0078,1.363
570.00,7.200071,25.00819,-0.000179,24.016697,-0.0079,1.363
572.00,7.199034,25.00836,-0.000178,24.016967,-0.0079,1.362
574.00,7.199442,25.00755,-0.000177,24.016782,-0.0078,1.362
576.00,7.199023,25.00764,-0.000178,24.016224,-0.0079,1.363
578.00,7.199226,25.00766,-0.000178,24.016668,-0.0078,1.363
580.00,7.199473,25.00679,-0.000178,24.016572,-0.0078,1.363
582.00,7.200061,25.00703,-0.000177,24.016398,-0.0078,1.363
584.00,7.200425,25.00746,-0.000177,24.016295,-0.0078,1.363
586.00,7.200988,25.00717,-0.000177,24.017065,-0.0079,1.362
588.00,7.202108,25.00802,-0.000178,24.017335,-0.0079,1.362
590.00,7.202246,25.00847,-0.000178,24.016934,-0.0078,1.363
592.00,7.202819,25.00755,-0.000179,24.016603,-0.0079,1.363
594.00,7.203069,25.00782,-0.000179,24.016960,-0.0079,1.363
596.00,7.202768,25.00734,-0.000179,24.016494,-0.0079,1.362
598.00,7.203088,25.00749,-0.000177,24.016237,-0.0078,1.362
600.00,7.203012,25.00776,-0.000179,24.016659,-0.0079,1.363
@1,2.0000,4.0
602.00,7.201958,25.00762,-0.000178,24.016586,-0.0078,1.363
604.00,7.197290,25.00778,-0.000178,24.016285,-0.0079,1.363
606.00,7.187133,25.00814,-0.000178,24.016208,-0.0079,1.362
608.00,7.184773,25.00785,-0.000177,24.016117,-0.0078,1.362
610.00,7.189143,25.00723,-0.000177,24.016186,-0.0078,1.363
612.00,7.194250,25.00775,-0.000179,24.016641,-0.0079,1.363
614.00,7.198923,25.00768,-0.000178,24.016053,-0.0078,1.363
616.00,7.201634,25.00743,-0.000178,24.016124,-0.0079,1.364
618.00,7.202103,25.00690,-0.000179,24.016481,-0.0079,1.363
620.00,7.201608,25.00788,-0.000179,24.017183,-0.0079,1.363
622.00,7.200964,25.00764,-0.000178,24.016226,-0.0079,1.363
624.00,7.200838,25.00720,-0.000178,24.016927,-0.0078,1.362
626.00,7.202348,25.00759,-0.000177,24.017061,-0.0078,1.363
628.00,7.203004,25.00733,-0.000177,24.016886,-0.0079,1.363
630.00,7.204045,25.00715,-0.000179,24.016489,-0.0079,1.363
632.00,7.204570,25.00643,-0.000179,24.016576,-0.0079,1.363
634.00,7.205182,25.00710,-0.000179,24.016168,-0.0079,1.363
636.00,7.205171,25.00716,-0.000177,24.016985,-0.0079,1.363
638.00,7.204387,25.00762,-0.000177,24.016365,-0.0079,1.363
640.00,7.204523,25.00823,-0.000178,24.016624,-0.0079,1.363
642.00,7.204198,25.00815,-0.000178,24.016304,-0.0079,1.363
644.00,7.205003,25.00724,-0.000178,24.016815,-0.0079,1.364
646.00,7.205264,25.00882,-0.000178,24.016291,-0.0078,1.363
648.00,7.206161,25.00843,-0.000179,24.015544,-0.0078,1.363
650.00,7.206830,25.00797,-0.000178,24.016887,-0.0078,1.363
652.00,7.207687,25.00740,-0.000177,24.016557,-0.0078,1.362
654.00,7.207822,25.00818,-0.000177,24.017099,-0.0078,1.362
656.00,7.207009,25.00818,-0.000177,24.016760,-0.0078,1.363
658.00,7.207065,25.00822,-0.000178,24.016162,-0.0079,1.363
660.00,7.207922,25.00805,-0.000178,24.016621,-0.0078,1.363
662.00,7.209421,25.00854,-0.000178,24.017023,-0.0079,1.363
664.00,7.209856,25.00854,-0.000178,24.016637,-0.0079,1.364
666.00,7.210034,25.00855,-0.000178,24.016242,-0.0078,1.364
668.00,7.209040,25.00769,-0.000178,24.016813,-0.0078,1.364
670.00,7.208448,25.00764,-0.000178,24.015959,-0.0078,1.363
672.00,7.209836,25.00851,-0.000179,24.016209,-0.0079,1.363
674.00,7.209773,25.00815,-0.000178,24.016209,-0.0078,1.363
676.00,7.210127,25.00858,-0.000178,24.015945,-0.0078,1.363
678.00,7.211369,25.00829,-0.000178,24.016434,-0.0078,1.363
680.00,7.211097,25.00802,-0.000178,24.017070,-0.0078,1.363
682.00,7.211569,25.00857,-0.000179,24.016467,-0.0078,1.363
684.00,7.212064,25.00860,-0.000178,24.016211,-0.0078,1.363
686.00,7.211366,25.00894,-0.000179,24.016891,-0.0078,1.363
688.00,7.211456,25.00886,-0.000179,24.016755,-0.0078,1.364
690.00,7.212561,25.00945,-0.000179,24.016077,-0.0079,1.364
692.00,7.212989,25.01007,-0.000178,24.016530,-0.0078,1.363
694.00,7.213498,25.00922,-0.000177,24.016387,-0.0078,1.363
696.00,7.212220,25.00902,-0.000178,24.016744,-0.0078,1.363
698.00,7.211164,25.00933,-0.000178,24.016690,-0.0078,1.363
700.00,7.211465,25.00869,-0.000178,24.016472,-0.0078,1.363
702.00,7.211479,25.00876,-0.000179,24.016913,-0.0079,1.364
704.00,7.212581,25.00873,-0.000180,24.015685,-0.0079,1.363
706.00,7.212792,25.00901,-0.000179,24.016824,-0.0079,1.364
708.00,7.212615,25.00896,-0.000178,24.016463,-0.0078,1.363
710.00,7.212074,25.00903,-0.000178,24.016965,-0.0078,1.364
712.00,7.212340,25.00914,-0.000178,24.016117,-0.0078,1.364
714.00,7.213394,25.00930,-0.000178,24.016648,-0.0079,1.363
716.00,7.213630,25.00970,-0.000177,24.016322,-0.0079,1.364
718.00,7.213857,25.00950,-0.000178,24.016866,-0.0078,1.364
720.00,7.213240,25.00908,-0.000179,24.016510,-0.0078,1.363
722.00,7.212953,25.00942,-0.000178,24.016409,-0.0079,1.364
724.00,7.213673,25.00870,-0.000177,24.016994,-0.0078,1.364
726.00,7.213383,25.00961,-0.000177,24.016782,-0.0078,1.363
728.00,7.212970,25.00906,-0.000178,24.016621,-0.0078,1.363
730.00,7.212744,25.00897,-0.000179,24.017547,-0.0079,1.363
732.00,7.212514,25.00899,-0.000178,24.016605,-0.0079,1.364
734.00,7.212675,25.00909,-0.000177,24.016182,-0.0079,1.363
736.00,7.213293,25.00960,-0.000177,24.016983,-0.0079,1.363
738.00,7.213706,25.01044,-0.000178,24.017136,-0.0079,1.363
740.00,7.213311,25.00998,-0.000178,24.016867,-0.0079,1.364
742.00,7.213728,25.01024,-0.000178,24.016420,-0.0078,1.363
744.00,7.213319,25.00975,-0.000178,24.016800,-0.0078,1.363
746.00,7.213762,25.00850,-0.000178,24.016641,-0.0078,1.363
748.00,7.213643,25.00883,-0.000179,24.016947,-0.0078,1.363
750.00,7.213859,25.00940,-0.000178,24.016441,-0.0079,1.363
752.00,7.214165,25.00861,-0.000177,24.016617,-0.0079,1.363
754.00,7.214742,25.00884,-0.000178,24.016363,-0.0079,1.364
756.00,7.215071,25.00945,-0.000178,24.016039,-0.0078,1.364
758.00,7.215580,25.00872,-0.000178,24.016139,-0.0078,1.364
760.00,7.216735,25.00967,-0.000178,24.016750,-0.0078,1.364
762.00,7.216727,25.00982,-0.000178,24.016670,-0.0078,1.363
764.00,7.217110,25.01046,-0.000178,24.017201,-0.0079,1.363
766.00,7.217352,25.00909,-0.000179,24.016626,-0.0079,1.363
768.00,7.216361,25.00926,-0.000178,24.016534,-0.0078,1.363
770.00,7.217401,25.00867,-0.000179,24.016032,-0.0078,1.364
772.00,7.217152,25.00911,-0.000178,24.016708,-0.0079,1.364
774.00,7.217186,25.00963,-0.000178,24.016989,-0.0078,1.364
776.00,7.217297,25.00940,-0.000178,24.017125,-0.0079,1.364
778.00,7.217717,25.00979,-0.000178,24.016644,-0.0078,1.364
780.00,7.218326,25.01013,-0.000178,24.016407,-0.0078,1.364
782.00,7.218979,25.00941,-0.000178,24.017297,-0.0079,1.363
784.00,7.219737,25.01036,-0.000178,24.017105,-0.0078,1.363
786.00,7.220426,25.00925,-0.000179,24.017012,-0.0078,1.363
788.00,7.219704,25.00927,-0.000178,24.016728,-0.0078,1.364
790.00,7.219466,25.00934,-0.000178,24.016588,-0.0079,1.364
792.00,7.219624,25.00869,-0.000177,24.016706,-0.0079,1.364
794.00,7.218675,25.00941,-0.000177,24.016924,-0.0078,1.363
796.00,7.219987,25.00895,-0.000178,24.016452,-0.0078,1.364
798.00,7.219928,25.00778,-0.000178,24.017284,-0.0079,1.364
800.00,7.220305,25.00770,-0.000180,24.016427,-0.0079,1.365
802.00,7.219473,25.00832,-0.000179,24.016430,-0.0079,1.364
804.00,7.219598,25.00796,-0.000177,24.017125,-0.0078,1.364
806.00,7.220157,25.00749,-0.000178,24.016677,-0.0078,1.363
808.00,7.220430,25.00770,-0.000179,24.016289,-0.0078,1.364
810.00,7.220161,25.00774,-0.000179,24.016336,-0.0078,1.364
812.00,7.220320,25.00805,-0.000178,24.016795,-0.0078,1.363
814.00,7.220625,25.00741,-0.000178,24.016581,-0.0078,1.364
816.00,7.220299,25.00806,-0.000179,24.016450,-0.0079,1.363
818.00,7.220734,25.00750,-0.000179,24.016728,-0.0079,1.364
820.00,7.220983,25.00799,-0.000178,24.016858,-0.0079,1.364
822.00,7.220822,25.00864,-0.000178,24.016333,-0.0079,1.364
824.00,7.222157,25.00906,-0.000178,24.015840,-0.0079,1.364
826.00,7.223126,25.00866,-0.000179,24.016641,-0.0079,1.364
828.00,7.223099,25.00881,-0.000178,24.017074,-0.0078,1.364
830.00,7.222828,25.00863,-0.000178,24.016769,-0.0079,1.364
832.00,7.222159,25.00839,-0.000178,24.016742,-0.0078,1.364
834.00,7.221915,25.00827,-0.000179,24.016394,-0.0078,1.364
836.00,7.223328,25.00796,-0.000177,24.016775,-0.0078,1.364
838.00,7.223499,25.00773,-0.000176,24.016925,-0.0078,1.364
840.00,7.223159,25.00821,-0.000177,24.017203,-0.0078,1.363
842.00,7.223925,25.00893,-0.000178,24.016775,-0.0078,1.363
844.00,7.224290,25.00774,-0.000178,24.016916,-0.0078,1.364
846.00,7.223968,25.00807,-0.000178,24.016976,-0.0078,1.364
848.00,7.224005,25.00847,-0.000178,24.016934,-0.0079,1.364
850.00,7.223708,25.00839,-0.000177,24.017069,-0.0078,1.364
852.00,7.223994,25.00883,-0.000179,24.017652,-0.0078,1.364
854.00,7.224788,25.00835,-0.000178,24.016528,-0.0078,1.364
856.00,7.224892,25.00825,-0.000179,24.016744,-0.0078,1.364
858.00,7.225005,25.00805,-0.000178,24.017270,-0.0078,1.364
860.00,7.225061,25.00864,-0.000178,24.016372,-0.0078,1.364
862.00,7.224529,25.00857,-0.000178,24.016721,-0.0078,1.364
864.00,7.224566,25.00823,-0.000177,24.016710,-0.0078,1.364
866.00,7.225092,25.00850,-0.000177,24.016721,-0.0079,1.364
868.00,7.225633,25.00903,-0.000177,24.016684,-0.0078,1.364
870.00,7.225871,25.00952,-0.000177,24.016784,-0.0078,1.364
872.00,7.226595,25.00864,-0.000179,24.016907,-0.0079,1.364
874.00,7.226317,25.00856,-0.000178,24.016693,-0.0078,1.364
876.00,7.226303,25.00894,-0.000178,24.017136,-0.0078,1.364
878.00,7.226712,25.00929,-0.000178,24.016287,-0.0078,1.364
880.00,7.226949,25.00834,-0.000178,24.015615,-0.0079,1.364
882.00,7.226293,25.00883,-0.000179,24.016536,-0.0079,1.364
884.00,7.225730,25.00926,-0.000179,24.017032,-0.0078,1.364
886.00,7.227478,25.00901,-0.000178,24.016556,-0.0078,1.364
888.00,7.227823,25.00885,-0.000179,24.016343,-0.0078,1.364
890.00,7.227560,25.00899,-0.000178,24.016808,-0.0078,1.364
892.00,7.227165,25.00859,-0.000177,24.017029,-0.0078,1.364
894.00,7.228125,25.00913,-0.000177,24.016514,-0.0078,1.364
896.00,7.229402,25.00965,-0.000179,24.016514,-0.0078,1.364
898.00,7.229611,25.00930,-0.000179,24.016445,-0.0078,1.364
900.00,7.229954,25.00908,-0.000178,24.016969,-0.0078,1.364
902.00,7.228250,25.00934,-0.000179,24.017301,-0.0078,1.364
904.00,7.227300,25.00987,-0.000179,24.017255,-0.0078,1.364
906.00,7.226650,25.00948,-0.000178,24.016867,-0.0079,1.364
908.00,7.226489,25.00944,-0.000178,24.016465,-0.0078,1.364
910.00,7.226715,25.00910,-0.000178,24.017248,-0.0078,1.364
912.00,7.226690,25.00919,-0.000178,24.017379,-0.0078,1.364
914.00,7.228294,25.00879,-0.000179,24.016400,-0.0078,1.364
916.00,7.228730,25.00908,-0.000180,24.017087,-0.0078,1.364
918.00,7.228271,25.00924,-0.000178,24.016750,-0.0078,1.363
920.00,7.229041,25.00836,-0.000178,24.016608,-0.0078,1.364
922.00,7.230309,25.00871,-0.000177,24.016372,-0.0078,1.365
924.00,7.230364,25.00853,-0.000178,24.016494,-0.0078,1.364
926.00,7.229733,25.00890,-0.000179,24.016378,-0.0078,1.364
928.00,7.229930,25.00961,-0.000178,24.016750,-0.0078,1.364
930.00,7.230365,25.00895,-0.000178,24.016844,-0.0078,1.364
932.00,7.230033,25.00837,-0.000177,24.016570,-0.0079,1.364
934.00,7.230015,25.00920,-0.000177,24.016855,-0.0078,1.364
936.00,7.230545,25.00907,-0.000178,24.017219,-0.0078,1.364
938.00,7.230141,25.00865,-0.000178,24.016547,-0.0078,1.364
940.00,7.230237,25.00863,-0.000177,24.017170,-0.0078,1.364
942.00,7.229450,25.00858,-0.000177,24.017525,-0.0078,1.365
944.00,7.228409,25.00842,-0.000178,24.016969,-0.0078,1.364
946.00,7.228936,25.00883,-0.000177,24.017480,-0.0078,1.364
948.00,7.230380,25.00908,-0.000177,24.016876,-0.0078,1.364
950.00,7.231004,25.00862,-0.000178,24.016570,-0.0079,1.364
952.00,7.231006,25.00963,-0.000178,24.016420,-0.0078,1.363
954.00,7.230228,25.00971,-0.000178,24.016909,-0.0078,1.365
956.00,7.230092,25.00854,-0.000178,24.016608,-0.0079,1.364
958.00,7.230010,25.00832,-0.000177,24.017018,-0.0078,1.364
960.00,7.230347,25.00879,-0.000177,24.016574,-0.0078,1.364
962.00,7.231323,25.00886,-0.000177,24.016407,-0.0078,1.365
964.00,7.232084,25.00919,-0.000178,24.016588,-0.0078,1.364
966.00,7.231775,25.00850,-0.000177,24.016244,-0.0079,1.364
968.00,7.231646,25.00793,-0.000177,24.017141,-0.0078,1.365
970.00,7.232003,25.00824,-0.000178,24.017351,-0.0079,1.364
972.00,7.233440,25.00801,-0.000178,24.015885,-0.0078,1.365
974.00,7.234174,25.00826,-0.000177,24.016179,-0.0079,1.364
976.00,7.233551,25.00854,-0.000176,24.016333,-0.0078,1.364
978.00,7.232925,25.00851,-0.000177,24.016811,-0.0078,1.364
980.00,7.233234,25.00839,-0.000178,24.016318,-0.0078,1.364
982.00,7.232925,25.00843,-0.000177,24.016672,-0.0078,1.364
984.00,7.232941,25.00850,-0.000178,24.017243,-0.0078,1.365
986.00,7.233590,25.00914,-0.000177,24.016121,-0.0078,1.364
988.00,7.233813,25.00949,-0.000176,24.016876,-0.0078,1.364
990.00,7.233815,25.00949,-0.000177,24.017007,-0.0078,1.364
992.00,7.233773,25.00857,-0.000177,24.017127,-0.0079,1.365
994.00,7.233894,25.00830,-0.000177,24.017098,-0.0078,1.364
996.00,7.232641,25.00904,-0.000177,24.016280,-0.0078,1.364
998.00,7.232826,25.00890,-0.000177,24.016534,-0.0078,1.364
1000.00,7.233017,25.00919,-0.000177,24.016827,-0.0078,1.364
1002.00,7.233571,25.00965,-0.000176,24.016757,-0.0078,1.364
1004.00,7.234279,25.00894,-0.000178,24.017264,-0.0078,1.364
1006.00,7.234143,25.00938,-0.000177,24.016608,-0.0078,1.365
1008.00,7.234138,25.00968,-0.000177,24.017105,-0.0078,1.365
1010.00,7.234225,25.00890,-0.000177,24.017268,-0.0078,1.365
1012.00,7.233947,25.00855,-0.000179,24.017049,-0.0078,1.364
1014.00,7.233464,25.00936,-0.000177,24.017060,-0.0079,1.364
1016.00,7.234294,25.00885,-0.000177,24.017110,-0.0078,1.364
1018.00,7.235176,25.00837,-0.000177,24.016793,-0.0078,1.364
1020.00,7.235545,25.00840,-0.000177,24.016751,-0.0078,1.364
1022.00,7.235270,25.00866,-0.000177,24.017253,-0.0078,1.364
1024.00,7.234925,25.00894,-0.000176,24.017087,-0.0078,1.364
1026.00,7.235032,25.00843,-0.000176,24.016664,-0.0079,1.364
1028.00,7.235471,25.00877,-0.000176,24.016905,-0.0078,1.365
1030.00,7.236162,25.00923,-0.000177,24.016648,-0.0078,1.364
1032.00,7.236370,25.00873,-0.000176,24.016695,-0.0079,1.364
1034.00,7.236458,25.00866,-0.000177,24.017045,-0.0078,1.364
1036.00,7.236518,25.00871,-0.000178,24.016108,-0.0078,1.365
1038.00,7.237061,25.00825,-0.000177,24.016840,-0.0078,1.365
1040.00,7.236528,25.00911,-0.000176,24.017210,-0.0078,1.365
1042.00,7.236472,25.00838,-0.000176,24.016461,-0.0078,1.364
1044.00,7.236603,25.00893,-0.000177,24.016708,-0.0078,1.364
1046.00,7.236822,25.00909,-0.000177,24.016760,-0.0079,1.364
1048.00,7.237293,25.00898,-0.000177,24.016675,-0.0078,1.365
1050.00,7.237585,25.00784,-0.000177,24.016070,-0.0079,1.365
1052.00,7.238012,25.00797,-0.000177,24.016748,-0.0079,1.365
1054.00,7.238909,25.00801,-0.000178,24.016452,-0.0079,1.364
1056.00,7.239580,25.00845,-0.000178,24.016967,-0.0078,1.364
1058.00,7.238736,25.00816,-0.000177,24.017012,-0.0078,1.364
1060.00,7.238572,25.00900,-0.000177,24.017032,-0.0078,1.365
1062.00,7.239213,25.00837,-0.000178,24.016945,-0.0078,1.365
1064.00,7.240375,25.00854,-0.000177,24.016391,-0.0079,1.364
1066.00,7.240168,25.00893,-0.000177,24.016082,-0.0078,1.364
1068.00,7.239807,25.00914,-0.000178,24.017032,-0.0078,1.364
1070.00,7.240224,25.00950,-0.000178,24.016414,-0.0078,1.365
1072.00,7.240067,25.00865,-0.000177,24.016133,-0.0079,1.365
1074.00,7.239703,25.00920,-0.000177,24.017025,-0.0078,1.365
1076.00,7.238970,25.00942,-0.000178,24.016115,-0.0078,1.364
1078.00,7.238770,25.00910,-0.000177,24.016487,-0.0079,1.364
1080.00,7.239691,25.00882,-0.000178,24.016452,-0.0079,1.364
1082.00,7.240235,25.00880,-0.000178,24.016614,-0.0079,1.364
1084.00,7.240367,25.00912,-0.000178,24.016962,-0.0078,1.365
1086.00,7.240891,25.00924,-0.000177,24.016982,-0.0079,1.365
1088.00,7.241212,25.00897,-0.000176,24.016786,-0.0079,1.364
1090.00,7.241620,25.00905,-0.000178,24.016177,-0.0079,1.365
1092.00,7.242211,25.00934,-0.000178,24.016481,-0.0079,1.365
1094.00,7.242273,25.00970,-0.000177,24.016987,-0.0078,1.364
1096.00,7.240816,25.00919,-0.000177,24.016800,-0.0078,1.364
1098.00,7.240537,25.00850,-0.000177,24.016913,-0.0079,1.364
1100.00,7.240064,25.00939,-0.000177,24.017050,-0.0078,1.365
1102.00,7.240792,25.00906,-0.000177,24.017451,-0.0078,1.364
1104.00,7.241223,25.00821,-0.000179,24.016750,-0.0079,1.365
1106.00,7.241778,25.00913,-0.000178,24.016536,-0.0079,1.365
1108.00,7.241503,25.00877,-0.000177,24.016073,-0.0078,1.365
1110.00,7.242006,25.00885,-0.000178,24.016623,-0.0078,1.365
1112.00,7.241612,25.00979,-0.000178,24.016869,-0.0079,1.365
1114.00,7.241286,25.00973,-0.000176,24.016469,-0.0078,1.364
1116.00,7.241836,25.00917,-0.000177,24.015948,-0.0078,1.365
1118.00,7.241713,25.00924,-0.000177,24.016347,-0.0078,1.365
1120.00,7.241864,25.00975,-0.000178,24.016383,-0.0078,1.364
1122.00,7.242768,25.00960,-0.000179,24.016554,-0.0078,1.366
1124.00,7.243101,25.00939,-0.000179,24.016739,-0.0078,1.365
1126.00,7.243005,25.00914,-0.000177,24.016450,-0.0078,1.365
1128.00,7.242659,25.00932,-0.000177,24.015968,-0.0078,1.365
1130.00,7.243855,25.00921,-0.000178,24.016920,-0.0078,1.365
1132.00,7.244235,25.00943,-0.000177,24.016267,-0.0078,1.365
1134.00,7.243985,25.00924,-0.000177,24.015954,-0.0078,1.365
1136.00,7.244157,25.00866,-0.000178,24.016809,-0.0078,1.365
1138.00,7.244078,25.00941,-0.000178,24.015970,-0.0078,1.365
1140.00,7.244120,25.00970,-0.000178,24.015695,-0.0079,1.365
1142.00,7.244047,25.00882,-0.000178,24.016653,-0.0078,1.365
1144.00,7.244628,25.00921,-0.000178,24.016512,-0.0079,1.365
1146.00,7.245356,25.00945,-0.000178,24.016420,-0.0078,1.365
1148.00,7.245883,25.00903,-0.000177,24.016599,-0.0078,1.365
1150.00,7.245177,25.00950,-0.000177,24.016679,-0.0078,1.364
1152.00,7.245075,25.00960,-0.000177,24.016418,-0.0078,1.364
1154.00,7.245132,25.00974,-0.000178,24.016262,-0.0078,1.364
1156.00,7.245064,25.00949,-0.000177,24.017139,-0.0079,1.365
1158.00,7.245478,25.00980,-0.000177,24.016835,-0.0078,1.365
1160.00,7.245570,25.00929,-0.000178,24.016331,-0.0079,1.365
1162.00,7.245579,25.00909,-0.000178,24.016527,-0.0079,1.365
1164.00,7.245935,25.00947,-0.000178,24.016684,-0.0079,1.365
1166.00,7.245789,25.00978,-0.000178,24.016610,-0.0078,1.365
1168.00,7.245819,25.00995,-0.000177,24.016860,-0.0078,1.364
1170.00,7.245886,25.00944,-0.000177,24.016898,-0.0078,1.364
1172.00,7.245530,25.00942,-0.000177,24.016403,-0.0078,1.365
1174.00,7.245320,25.00860,-0.000178,24.016829,-0.0079,1.366
1176.00,7.245484,25.00872,-0.000177,24.016682,-0.0078,1.365
1178.00,7.245923,25.00924,-0.000179,24.016769,-0.0079,1.365
1180.00,7.246505,25.00908,-0.000178,24.016382,-0.0078,1.365
1182.00,7.246181,25.00923,-0.000179,24.016731,-0.0079,1.365
1184.00,7.246143,25.00969,-0.000179,24.016030,-0.0078,1.365
1186.00,7.246560,25.00921,-0.000177,24.016371,-0.0078,1.365
1188.00,7.247019,25.00979,-0.000177,24.016099,-0.0079,1.364
1190.00,7.247298,25.00970,-0.000178,24.016827,-0.0079,1.364
1192.00,7.247487,25.00926,-0.000177,24.016630,-0.0078,1.365
1194.00,7.247144,25.01001,-0.000177,24.016829,-0.0078,1.364
1196.00,7.246621,25.00967,-0.000178,24.015816,-0.0079,1.365
1198.00,7.246640,25.01005,-0.000179,24.016757,-0.0078,1.365
1200.00,7.246515,25.00999,-0.000178,24.016713,-0.0078,1.365
@2,12.0000,24.0
1202.00,7.246984,25.00988,-0.000178,24.016809,-0.0079,1.365
1204.00,7.242115,25.01011,-0.000177,24.016706,-0.0078,1.364
1206.00,7.231541,25.01009,-0.000176,24.016806,-0.0078,1.364
1208.00,7.221547,25.00986,-0.000178,24.016530,-0.0078,1.364
1210.00,7.213991,25.00977,-0.000177,24.017002,-0.0079,1.364
1212.00,7.209817,25.00923,-0.000178,24.017099,-0.0078,1.364
1214.00,7.207786,25.00997,-0.000177,24.016657,-0.0079,1.365
1216.00,7.205319,25.00967,-0.000179,24.016055,-0.0079,1.366
1218.00,7.203505,25.00952,-0.000179,24.016304,-0.0079,1.366
1220.00,7.202493,25.00901,-0.000179,24.016416,-0.0078,1.367
1222.00,7.199816,25.00994,-0.000179,24.016255,-0.0078,1.366
1224.00,7.197033,25.01036,-0.000179,24.016615,-0.0078,1.366
1226.00,7.195685,25.01045,-0.000178,24.016996,-0.0079,1.366
1228.00,7.199885,25.01070,-0.000178,24.017139,-0.0079,1.366
1230.00,7.208846,25.01014,-0.000179,24.016940,-0.0079,1.367
1232.00,7.217719,25.01000,-0.000179,24.016224,-0.0079,1.366
1234.00,7.224601,25.01127,-0.000180,24.015887,-0.0079,1.367
1236.00,7.229387,25.01084,-0.000179,24.016028,-0.0078,1.366
1238.00,7.232062,25.00994,-0.000178,24.016867,-0.0079,1.366
1240.00,7.234334,25.01019,-0.000176,24.016739,-0.0079,1.366
1242.00,7.236582,25.00997,-0.000176,24.016884,-0.0079,1.365
1244.00,7.239411,25.01026,-0.000177,24.016345,-0.0079,1.365
1246.00,7.242066,25.01055,-0.000176,24.016639,-0.0079,1.365
1248.00,7.244152,25.01049,-0.000177,24.016392,-0.0079,1.365
1250.00,7.245710,25.01077,-0.000176,24.016650,-0.0079,1.365
1252.00,7.246639,25.01031,-0.000178,24.016586,-0.0079,1.365
1254.00,7.246190,25.01011,-0.000178,24.016128,-0.0078,1.366
1256.00,7.246552,25.01048,-0.000177,24.016365,-0.0079,1.366
1258.00,7.246447,25.01095,-0.000178,24.016788,-0.0078,1.365
1260.00,7.246868,25.01011,-0.000178,24.016681,-0.0078,1.365
1262.00,7.247487,25.01018,-0.000177,24.016920,-0.0078,1.366
1264.00,7.248899,25.01034,-0.000178,24.016318,-0.0078,1.366
1266.00,7.250008,25.01008,-0.000178,24.016405,-0.0078,1.365
1268.00,7.250234,25.00993,-0.000176,24.016740,-0.0079,1.365
1270.00,7.251612,25.01048,-0.000176,24.016411,-0.0079,1.365
1272.00,7.252409,25.01120,-0.000178,24.015462,-0.0079,1.366
1274.00,7.253661,25.01177,-0.000176,24.016456,-0.0078,1.365
1276.00,7.255105,25.01082,-0.000177,24.016255,-0.0078,1.365
1278.00,7.257298,25.01067,-0.000178,24.016909,-0.0078,1.366
1280.00,7.258718,25.01078,-0.000177,24.016956,-0.0079,1.365
1282.00,7.260868,25.01159,-0.000178,24.016728,-0.0079,1.365
1284.00,7.262472,25.01136,-0.000177,24.017000,-0.0078,1.365
1286.00,7.263252,25.01203,-0.000176,24.016450,-0.0078,1.365
1288.00,7.263179,25.01097,-0.000177,24.016726,-0.0078,1.365
1290.00,7.263053,25.01166,-0.000176,24.016472,-0.0078,1.365
1292.00,7.262584,25.01085,-0.000176,24.016672,-0.0078,1.366
1294.00,7.262517,25.01077,-0.000177,24.017165,-0.0078,1.365
1296.00,7.262828,25.01106,-0.000178,24.017043,-0.0078,1.365
1298.00,7.264120,25.01111,-0.000178,24.016802,-0.0078,1.365
1300.00,7.264212,25.01153,-0.000178,24.016809,-0.0078,1.366
1302.00,7.263823,25.01148,-0.000177,24.016989,-0.0078,1.365
1304.00,7.264219,25.01156,-0.000177,24.016351,-0.0079,1.365
1306.00,7.264427,25.01133,-0.000178,24.017065,-0.0078,1.365
1308.00,7.263717,25.00971,-0.000177,24.016838,-0.0078,1.365
1310.00,7.262545,25.01081,-0.000177,24.016414,-0.0079,1.365
1312.00,7.262440,25.01075,-0.000178,24.016817,-0.0079,1.365
1314.00,7.263021,25.01029,-0.000178,24.015928,-0.0079,1.365
1316.00,7.262808,25.01060,-0.000177,24.016333,-0.0079,1.365
1318.00,7.261816,25.01020,-0.000178,24.016398,-0.0079,1.365
1320.00,7.260703,25.01009,-0.000178,24.016311,-0.0079,1.365
1322.00,7.260136,25.00993,-0.000177,24.017219,-0.0078,1.365
1324.00,7.260331,25.01044,-0.000178,24.016740,-0.0078,1.365
1326.00,7.260703,25.00943,-0.000178,24.016081,-0.0079,1.365
1328.00,7.259526,25.01001,-0.000178,24.016010,-0.0078,1.365
1330.00,7.259673,25.00991,-0.000178,24.016269,-0.0079,1.365
1332.00,7.258686,25.00954,-0.000177,24.016329,-0.0079,1.365
1334.00,7.258656,25.00987,-0.000177,24.016711,-0.0078,1.365
1336.00,7.258474,25.00969,-0.000178,24.016159,-0.0079,1.365
1338.00,7.258068,25.00996,-0.000179,24.016791,-0.0078,1.365
1340.00,7.258675,25.01027,-0.000178,24.017371,-0.0078,1.366
1342.00,7.258902,25.01093,-0.000178,24.016757,-0.0078,1.365
1344.00,7.257639,25.00982,-0.000178,24.017302,-0.0079,1.365
1346.00,7.256155,25.01011,-0.000178,24.015952,-0.0079,1.365
1348.00,7.256673,25.00960,-0.000179,24.016293,-0.0079,1.366
1350.00,7.256392,25.01041,-0.000178,24.016180,-0.0079,1.366
1352.00,7.257032,25.01103,-0.000178,24.016518,-0.0079,1.366
1354.00,7.258106,25.00966,-0.000178,24.016675,-0.0079,1.365
1356.00,7.257990,25.00976,-0.000178,24.016985,-0.0078,1.365
1358.00,7.257913,25.00908,-0.000177,24.016246,-0.0078,1.366
1360.00,7.257963,25.00927,-0.000179,24.016177,-0.0079,1.366
1362.00,7.258827,25.01037,-0.000179,24.016746,-0.0079,1.366
1364.00,7.258751,25.00967,-0.000179,24.016026,-0.0079,1.365
1366.00,7.258159,25.01019,-0.000178,24.016856,-0.0079,1.365
1368.00,7.258007,25.00973,-0.000178,24.016726,-0.0079,1.365
1370.00,7.258228,25.01013,-0.000177,24.017041,-0.0079,1.366
1372.00,7.256962,25.00903,-0.000178,24.016693,-0.0079,1.366
1374.00,7.256801,25.00893,-0.000177,24.016936,-0.0079,1.366
1376.00,7.257555,25.00908,-0.000178,24.016238,-0.0078,1.367
1378.00,7.258239,25.00975,-0.000179,24.016173,-0.0079,1.366
1380.00,7.258953,25.01007,-0.000178,24.016802,-0.0078,1.366
1382.00,7.258622,25.00954,-0.000178,24.015812,-0.0078,1.366
1384.00,7.258828,25.00959,-0.000177,24.016371,-0.0079,1.365
1386.00,7.259340,25.00901,-0.000177,24.016858,-0.0079,1.366
1388.00,7.259738,25.00972,-0.000179,24.016429,-0.0079,1.366
1390.00,7.259406,25.00961,-0.000178,24.016537,-0.0078,1.365
1392.00,7.258395,25.00892,-0.000177,24.016724,-0.0079,1.365
1394.00,7.257981,25.00866,-0.000178,24.016902,-0.0079,1.365
1396.00,7.259222,25.00862,-0.000180,24.017426,-0.0079,1.366
1398.00,7.259320,25.00972,-0.000179,24.016494,-0.0078,1.366
1400.00,7.258391,25.00897,-0.000178,24.015794,-0.0079,1.365
1402.00,7.258158,25.00918,-0.000178,24.016179,-0.0079,1.365
1404.00,7.258136,25.00888,-0.000179,24.016206,-0.0079,1.366
1406.00,7.258723,25.00897,-0.000179,24.016485,-0.0079,1.366
1408.00,7.258690,25.01001,-0.000180,24.016764,-0.0079,1.366
1410.00,7.258353,25.01008,-0.000180,24.016251,-0.0078,1.366
1412.00,7.257239,25.01010,-0.000178,24.015912,-0.0079,1.365
1414.00,7.256723,25.00965,-0.000179,24.015368,-0.0079,1.366
1416.00,7.257736,25.01002,-0.000180,24.016148,-0.0078,1.366
1418.00,7.257742,25.00993,-0.000178,24.016603,-0.0078,1.366
1420.00,7.258336,25.01029,-0.000178,24.017669,-0.0078,1.366
1422.00,7.259373,25.00943,-0.000177,24.016382,-0.0079,1.366
1424.00,7.260130,25.01003,-0.000177,24.016343,-0.0078,1.366
1426.00,7.259792,25.00926,-0.000178,24.016543,-0.0078,1.366
1428.00,7.260027,25.01039,-0.000178,24.016505,-0.0079,1.366
1430.00,7.260238,25.01014,-0.000178,24.016494,-0.0079,1.366
1432.00,7.259609,25.01071,-0.000177,24.016797,-0.0079,1.366
1434.00,7.260074,25.01094,-0.000179,24.016182,-0.0078,1.366
1436.00,7.260141,25.00940,-0.000178,24.017201,-0.0079,1.366
1438.00,7.260745,25.01013,-0.000178,24.016469,-0.0079,1.365
1440.00,7.261324,25.01019,-0.000179,24.015986,-0.0078,1.365
1442.00,7.260970,25.00974,-0.000178,24.017852,-0.0078,1.365
1444.00,7.261509,25.00963,-0.000179,24.017132,-0.0079,1.366
1446.00,7.261660,25.00990,-0.000178,24.016628,-0.0079,1.366
1448.00,7.261568,25.00986,-0.000178,24.017029,-0.0079,1.366
1450.00,7.262111,25.00986,-0.000177,24.016884,-0.0078,1.366
1452.00,7.262388,25.00984,-0.000178,24.016849,-0.0079,1.366
1454.00,7.262878,25.00957,-0.000177,24.016838,-0.0078,1.366
1456.00,7.262640,25.00954,-0.000178,24.016469,-0.0079,1.366
1458.00,7.261888,25.00956,-0.000177,24.016443,-0.0079,1.366
1460.00,7.261917,25.00961,-0.000178,24.017123,-0.0078,1.365
1462.00,7.261706,25.00982,-0.000176,24.016425,-0.0078,1.366
1464.00,7.261954,25.00962,-0.000178,24.016124,-0.0078,1.366
1466.00,7.261815,25.00975,-0.000179,24.017020,-0.0078,1.366
1468.00,7.261391,25.01004,-0.000178,24.016235,-0.0078,1.366
1470.00,7.261852,25.01048,-0.000179,24.016242,-0.0078,1.366
1472.00,7.261881,25.00946,-0.000178,24.016820,-0.0078,1.366
1474.00,7.261734,25.00939,-0.000179,24.016929,-0.0078,1.366
1476.00,7.261928,25.00957,-0.000178,24.016521,-0.0078,1.366
1478.00,7.262542,25.00951,-0.000178,24.016537,-0.0079,1.366
1480.00,7.262553,25.01004,-0.000178,24.016998,-0.0078,1.367
1482.00,7.262387,25.01024,-0.000179,24.016334,-0.0079,1.366
1484.00,7.262033,25.00947,-0.000178,24.016338,-0.0079,1.366
1486.00,7.261633,25.00996,-0.000178,24.017273,-0.0079,1.366
1488.00,7.260696,25.00945,-0.000179,24.016617,-0.0078,1.366
1490.00,7.260690,25.01009,-0.000179,24.016677,-0.0079,1.366
1492.00,7.261269,25.01001,-0.000177,24.016365,-0.0078,1.366
1494.00,7.260971,25.01005,-0.000178,24.015811,-0.0078,1.366
1496.00,7.260839,25.00980,-0.000180,24.016291,-0.0078,1.366
1498.00,7.260079,25.00980,-0.000178,24.016255,-0.0078,1.366
1500.00,7.259886,25.00987,-0.000177,24.016775,-0.0079,1.366
1502.00,7.260499,25.01037,-0.000178,24.016750,-0.0078,1.366
1504.00,7.261013,25.01052,-0.000178,24.016840,-0.0078,1.366
1506.00,7.261433,25.01053,-0.000177,24.016479,-0.0078,1.366
1508.00,7.261573,25.01064,-0.000178,24.017299,-0.0078,1.366
1510.00,7.262221,25.01061,-0.000177,24.017107,-0.0078,1.366
1512.00,7.261764,25.01115,-0.000179,24.016320,-0.0079,1.366
1514.00,7.262106,25.01116,-0.000179,24.016887,-0.0078,1.366
1516.00,7.261847,25.01089,-0.000178,24.016969,-0.0078,1.366
1518.00,7.262044,25.01048,-0.000179,24.015791,-0.0078,1.366
1520.00,7.263147,25.01100,-0.000178,24.016465,-0.0078,1.366
1522.00,7.262658,25.01080,-0.000178,24.016987,-0.0079,1.367
1524.00,7.262043,25.00989,-0.000177,24.016764,-0.0079,1.366
1526.00,7.262629,25.01061,-0.000178,24.016237,-0.0079,1.366
1528.00,7.262375,25.01014,-0.000178,24.016349,-0.0079,1.366
1530.00,7.262486,25.00987,-0.000177,24.017047,-0.0079,1.366
1532.00,7.262242,25.01049,-0.000178,24.016619,-0.0078,1.366
1534.00,7.263372,25.01118,-0.000178,24.016017,-0.0078,1.366
1536.00,7.264004,25.01057,-0.000179,24.016648,-0.0079,1.366
1538.00,7.264272,25.01061,-0.000179,24.016479,-0.0079,1.367
1540.00,7.264506,25.01116,-0.000180,24.017237,-0.0078,1.367
1542.00,7.264065,25.01113,-0.000179,24.016762,-0.0078,1.366
1544.00,7.264154,25.01018,-0.000179,24.016893,-0.0079,1.366
1546.00,7.264355,25.00963,-0.000178,24.016791,-0.0079,1.366
1548.00,7.263535,25.00958,-0.000178,24.016958,-0.0079,1.366
1550.00,7.263986,25.01006,-0.000179,24.016313,-0.0079,1.366
1552.00,7.264812,25.00930,-0.000179,24.016430,-0.0078,1.366
1554.00,7.264844,25.00908,-0.000178,24.016327,-0.0078,1.366
1556.00,7.264589,25.00997,-0.000178,24.016325,-0.0079,1.366
1558.00,7.265097,25.01018,-0.000179,24.016200,-0.0079,1.367
1560.00,7.265766,25.00986,-0.000179,24.016458,-0.0079,1.366
1562.00,7.265850,25.01044,-0.000178,24.016157,-0.0078,1.367
1564.00,7.265785,25.00992,-0.000178,24.016644,-0.0078,1.367
1566.00,7.265214,25.00997,-0.000180,24.016536,-0.0079,1.366
1568.00,7.264989,25.00986,-0.000179,24.016044,-0.0078,1.366
1570.00,7.265371,25.01012,-0.000178,24.016101,-0.0079,1.366
1572.00,7.265919,25.01109,-0.000178,24.016760,-0.0078,1.366
1574.00,7.266221,25.01098,-0.000176,24.016559,-0.0078,1.366
1576.00,7.267074,25.01014,-0.000176,24.016945,-0.0078,1.367
1578.00,7.267056,25.00986,-0.000176,24.016162,-0.0078,1.367
1580.00,7.266811,25.01114,-0.000179,24.015760,-0.0078,1.367
1582.00,7.266631,25.01035,-0.000177,24.016423,-0.0079,1.366
1584.00,7.266274,25.01071,-0.000177,24.016521,-0.0079,1.366
1586.00,7.266823,25.01009,-0.000177,24.016516,-0.0078,1.366
1588.00,7.267505,25.01054,-0.000177,24.016197,-0.0078,1.366
1590.00,7.267598,25.01023,-0.000177,24.016690,-0.0078,1.367
1592.00,7.267236,25.01058,-0.000179,24.016630,-0.0079,1.367
1594.00,7.266953,25.01004,-0.000177,24.016717,-0.0078,1.367
1596.00,7.267662,25.01002,-0.000178,24.017147,-0.0078,1.366
1598.00,7.267368,25.00975,-0.000178,24.016356,-0.0079,1.366
1600.00,7.266617,25.01003,-0.000177,24.016338,-0.0078,1.366
1602.00,7.266744,25.01038,-0.000177,24.016407,-0.0079,1.366
1604.00,7.266074,25.01057,-0.000178,24.016494,-0.0079,1.367
1606.00,7.265944,25.01045,-0.000177,24.016097,-0.0078,1.367
1608.00,7.266852,25.01062,-0.000177,24.016969,-0.0078,1.366
1610.00,7.266892,25.01076,-0.000178,24.016931,-0.0078,1.366
1612.00,7.266968,25.01019,-0.000176,24.016055,-0.0078,1.367
1614.00,7.266903,25.00901,-0.000177,24.017205,-0.0078,1.366
1616.00,7.266834,25.00873,-0.000178,24.016813,-0.0078,1.366
1618.00,7.266504,25.00909,-0.000177,24.016345,-0.0079,1.366
1620.00,7.266103,25.00977,-0.000178,24.016619,-0.0078,1.367
1622.00,7.265873,25.01017,-0.000178,24.015966,-0.0078,1.366
1624.00,7.266972,25.00948,-0.000178,24.016396,-0.0078,1.367
1626.00,7.267721,25.00964,-0.000177,24.016423,-0.0078,1.366
1628.00,7.267309,25.00959,-0.000177,24.016552,-0.0078,1.366
1630.00,7.267154,25.00979,-0.000176,24.016554,-0.0078,1.366
1632.00,7.267206,25.00929,-0.000177,24.016940,-0.0078,1.367
1634.00,7.267891,25.00926,-0.000178,24.016287,-0.0078,1.367
1636.00,7.269291,25.00953,-0.000176,24.016681,-0.0078,1.367
1638.00,7.268885,25.01018,-0.000178,24.017103,-0.0079,1.367
1640.00,7.268859,25.00980,-0.000179,24.016708,-0.0079,1.367
1642.00,7.268698,25.00977,-0.000177,24.016534,-0.0078,1.366
1644.00,7.268546,25.01018,-0.000178,24.016576,-0.0079,1.366
1646.00,7.268850,25.01008,-0.000177,24.017098,-0.0079,1.366
1648.00,7.268004,25.01017,-0.000177,24.016552,-0.0079,1.366
1650.00,7.267336,25.00941,-0.000178,24.016608,-0.0079,1.366
1652.00,7.266788,25.00892,-0.000178,24.016144,-0.0079,1.367
1654.00,7.268056,25.00926,-0.000178,24.016566,-0.0078,1.366
1656.00,7.268499,25.00922,-0.000177,24.016771,-0.0079,1.367
1658.00,7.268765,25.01007,-0.000177,24.017270,-0.0078,1.367
1660.00,7.269216,25.00997,-0.000178,24.016905,-0.0078,1.367
1662.00,7.268815,25.00969,-0.000178,24.016389,-0.0078,1.367
1664.00,7.268551,25.00863,-0.000178,24.017386,-0.0078,1.367
1666.00,7.267355,25.00902,-0.000177,24.016693,-0.0078,1.367
1668.00,7.267278,25.00877,-0.000178,24.016072,-0.0078,1.366
1670.00,7.266968,25.00893,-0.000177,24.016617,-0.0079,1.366
1672.00,7.266717,25.00957,-0.000178,24.016695,-0.0078,1.366
1674.00,7.267653,25.01004,-0.000178,24.016996,-0.0078,1.367
1676.00,7.268336,25.01035,-0.000177,24.016944,-0.0078,1.367
1678.00,7.268910,25.01046,-0.000177,24.016595,-0.0078,1.367
1680.00,7.269230,25.01013,-0.000177,24.016467,-0.0078,1.366
1682.00,7.270098,25.01069,-0.000178,24.016740,-0.0078,1.367
1684.00,7.270828,25.01071,-0.000179,24.016398,-0.0078,1.367
1686.00,7.271209,25.01028,-0.000178,24.016713,-0.0078,1.367
1688.00,7.270641,25.00993,-0.000178,24.016661,-0.0078,1.367
1690.00,7.270885,25.01069,-0.000179,24.016641,-0.0078,1.367
1692.00,7.270671,25.01155,-0.000178,24.016028,-0.0078,1.367
1694.00,7.270701,25.01133,-0.000177,24.016711,-0.0078,1.367
1696.00,7.270431,25.01171,-0.000177,24.016512,-0.0078,1.367
1698.00,7.270510,25.01128,-0.000178,24.016086,-0.0078,1.367
1700.00,7.270664,25.01107,-0.000178,24.016695,-0.0078,1.367
1702.00,7.270694,25.01042,-0.000176,24.016605,-0.0079,1.367
1704.00,7.271216,25.01105,-0.000177,24.016963,-0.0078,1.367
1706.00,7.271869,25.01069,-0.000175,24.016704,-0.0079,1.367
1708.00,7.271966,25.01147,-0.000178,24.016414,-0.0078,1.367
1710.00,7.271250,25.01154,-0.000177,24.016967,-0.0078,1.367
1712.00,7.271663,25.01100,-0.000177,24.017272,-0.0079,1.367
1714.00,7.271689,25.01003,-0.000177,24.016722,-0.0079,1.367
1716.00,7.271978,25.00977,-0.000178,24.016838,-0.0078,1.367
1718.00,7.271811,25.01048,-0.000177,24.016508,-0.0079,1.367
1720.00,7.270858,25.01105,-0.000177,24.016844,-0.0078,1.367
1722.00,7.270969,25.01047,-0.000178,24.017063,-0.0078,1.367
1724.00,7.270722,25.01038,-0.000175,24.017243,-0.0078,1.366
1726.00,7.271123,25.01126,-0.000178,24.016547,-0.0078,1.367
1728.00,7.271374,25.01055,-0.000176,24.016983,-0.0078,1.367
1730.00,7.271455,25.01127,-0.000175,24.017203,-0.0078,1.367
1732.00,7.271854,25.01040,-0.000177,24.016675,-0.0078,1.368
1734.00,7.271862,25.01017,-0.000178,24.016755,-0.0078,1.367
1736.00,7.272598,25.00942,-0.000178,24.017043,-0.0079,1.367
1738.00,7.271957,25.00975,-0.000177,24.017127,-0.0078,1.367
1740.00,7.271351,25.01019,-0.000178,24.017099,-0.0078,1.367
1742.00,7.270447,25.01121,-0.000177,24.017105,-0.0078,1.367
1744.00,7.270000,25.01023,-0.000176,24.017038,-0.0078,1.367
1746.00,7.270504,25.01041,-0.000176,24.017041,-0.0078,1.367
1748.00,7.270659,25.00993,-0.000177,24.016494,-0.0078,1.367
1750.00,7.271054,25.01078,-0.000176,24.017052,-0.0078,1.367
1752.00,7.272541,25.01048,-0.000177,24.016884,-0.0078,1.367
1754.00,7.273003,25.01076,-0.000177,24.016465,-0.0078,1.367
1756.00,7.272725,25.00977,-0.000178,24.017056,-0.0079,1.367
1758.00,7.272421,25.01130,-0.000177,24.017012,-0.0079,1.366
1760.00,7.272921,25.01051,-0.000179,24.016296,-0.0079,1.367
1762.00,7.272437,25.01068,-0.000178,24.016666,-0.0078,1.367
1764.00,7.272764,25.01107,-0.000176,24.017011,-0.0078,1.367
1766.00,7.273113,25.01145,-0.000178,24.016769,-0.0079,1.367
1768.00,7.272635,25.01119,-0.000178,24.016739,-0.0078,1.367
1770.00,7.271514,25.01068,-0.000178,24.016349,-0.0078,1.367
1772.00,7.272490,25.01098,-0.000178,24.016476,-0.0078,1.367
1774.00,7.273070,25.01007,-0.000177,24.016786,-0.0078,1.367
1776.00,7.273441,25.00995,-0.000178,24.016733,-0.0078,1.367
1778.00,7.273387,25.01042,-0.000178,24.016973,-0.0078,1.367
1780.00,7.273051,25.01010,-0.000178,24.016436,-0.0079,1.367
1782.00,7.272769,25.01025,-0.000178,24.016735,-0.0079,1.367
1784.00,7.272698,25.01095,-0.000178,24.016800,-0.0078,1.367
1786.00,7.273141,25.01065,-0.000178,24.016692,-0.0079,1.367
1788.00,7.273506,25.00986,-0.000177,24.016550,-0.0079,1.367
1790.00,7.273879,25.01048,-0.000175,24.016128,-0.0079,1.367
1792.00,7.275598,25.01043,-0.000178,24.016989,-0.0079,1.367
1794.00,7.276068,25.01029,-0.000178,24.016617,-0.0078,1.367
1796.00,7.275402,25.00995,-0.000179,24.016157,-0.0079,1.368
1798.00,7.274423,25.00986,-0.000177,24.016374,-0.0078,1.367
1800.00,7.274177,25.00958,-0.000177,24.016362,-0.0079,1.366
@3,12.0000,24.0
1802.00,7.274092,25.00939,-0.000177,24.016572,-0.0079,1.367
1804.00,7.270160,25.00932,-0.000177,24.016353,-0.0079,1.367
1806.00,7.259945,25.01053,-0.000178,24.016365,-0.0078,1.366
1808.00,7.251050,25.00985,-0.000177,24.016786,-0.0078,1.366
1810.00,7.243436,25.00987,-0.000178,24.017360,-0.0078,1.367
1812.00,7.237473,25.01096,-0.000176,24.016541,-0.0078,1.366
1814.00,7.234866,25.01075,-0.000177,24.016769,-0.0079,1.367
1816.00,7.233325,25.01063,-0.000177,24.017594,-0.0078,1.367
1818.00,7.232246,25.01100,-0.000177,24.016985,-0.0078,1.368
1820.00,7.230749,25.01072,-0.000179,24.015778,-0.0079,1.368
1822.00,7.228702,25.01132,-0.000179,24.016731,-0.0078,1.369
1824.00,7.226244,25.01141,-0.000180,24.016996,-0.0078,1.369
1826.00,7.224014,25.01023,-0.000181,24.016581,-0.0078,1.368
1828.00,7.227456,25.01041,-0.000180,24.016285,-0.0078,1.368
1830.00,7.237229,25.01019,-0.000179,24.017125,-0.0078,1.369
1832.00,7.246572,25.00904,-0.000179,24.016746,-0.0078,1.369
1834.00,7.254406,25.00951,-0.000180,24.016856,-0.0079,1.369
1836.00,7.259351,25.00927,-0.000179,24.016320,-0.0079,1.368
1838.00,7.262077,25.00998,-0.000179,24.016048,-0.0078,1.368
1840.00,7.264064,25.00909,-0.000177,24.015992,-0.0079,1.368
1842.00,7.266790,25.00908,-0.000177,24.015408,-0.0079,1.367
1844.00,7.268788,25.01012,-0.000177,24.016668,-0.0079,1.367
1846.00,7.269388,25.01033,-0.000176,24.017016,-0.0078,1.367
1848.00,7.271019,25.01004,-0.000176,24.015934,-0.0079,1.367
1850.00,7.273553,25.00959,-0.000176,24.016287,-0.0079,1.368
1852.00,7.274950,25.00928,-0.000178,24.016208,-0.0079,1.367
1854.00,7.275730,25.00902,-0.000176,24.016579,-0.0079,1.367
1856.00,7.274806,25.00863,-0.000179,24.016140,-0.0079,1.367
1858.00,7.274724,25.00967,-0.000178,24.016414,-0.0078,1.367
1860.00,7.275026,25.00980,-0.000177,24.016800,-0.0079,1.367
1862.00,7.276188,25.00973,-0.000176,24.016369,-0.0079,1.367
1864.00,7.276659,25.00958,-0.000177,24.016052,-0.0079,1.367
1866.00,7.277224,25.00939,-0.000178,24.016418,-0.0079,1.367
1868.00,7.277323,25.00895,-0.000176,24.016547,-0.0079,1.367
1870.00,7.276849,25.00974,-0.000177,24.016904,-0.0079,1.367
1872.00,7.277874,25.00979,-0.000177,24.017159,-0.0078,1.367
1874.00,7.280133,25.00946,-0.000177,24.016603,-0.0078,1.367
1876.00,7.281595,25.00934,-0.000178,24.016860,-0.0079,1.367
1878.00,7.283843,25.00973,-0.000178,24.016407,-0.0079,1.367
1880.00,7.286136,25.00968,-0.000175,24.017014,-0.0078,1.366
1882.00,7.288116,25.01022,-0.000178,24.015988,-0.0078,1.367
1884.00,7.289947,25.01014,-0.000177,24.016985,-0.0078,1.367
1886.00,7.290903,25.01020,-0.000178,24.016592,-0.0078,1.367
1888.00,7.291764,25.01004,-0.000178,24.016396,-0.0078,1.367
1890.00,7.292827,25.00970,-0.000179,24.016896,-0.0078,1.367
1892.00,7.293920,25.00985,-0.000179,24.016876,-0.0078,1.367
1894.00,7.294434,25.01009,-0.000177,24.016896,-0.0078,1.366
1896.00,7.294514,25.01111,-0.000179,24.016942,-0.0078,1.366
1898.00,7.294330,25.01040,-0.000178,24.016847,-0.0078,1.367
1900.00,7.292282,25.01098,-0.000178,24.016757,-0.0078,1.367
1902.00,7.292096,25.00998,-0.000180,24.016148,-0.0078,1.367
1904.00,7.292290,25.01011,-0.000178,24.016278,-0.0079,1.367
1906.00,7.291635,25.01098,-0.000176,24.016449,-0.0078,1.367
1908.00,7.290667,25.01137,-0.000176,24.015928,-0.0078,1.367
1910.00,7.289491,25.01119,-0.000177,24.016445,-0.0078,1.367
1912.00,7.289342,25.01174,-0.000178,24.016730,-0.0078,1.368
1914.00,7.288383,25.01214,-0.000179,24.016309,-0.0078,1.368
1916.00,7.287007,25.01102,-0.000179,24.016619,-0.0079,1.367
1918.00,7.285808,25.01070,-0.000178,24.016378,-0.0079,1.367
1920.00,7.285507,25.01067,-0.000178,24.016688,-0.0079,1.367
1922.00,7.285316,25.01086,-0.000177,24.016561,-0.0078,1.367
1924.00,7.284520,25.01062,-0.000178,24.016148,-0.0078,1.367
1926.00,7.283804,25.01011,-0.000178,24.016586,-0.0078,1.367
1928.00,7.283481,25.01078,-0.000177,24.016070,-0.0078,1.367
1930.00,7.283501,25.01060,-0.000177,24.016168,-0.0078,1.367
1932.00,7.284009,25.01040,-0.000178,24.016396,-0.0078,1.367
1934.00,7.283707,25.01095,-0.000177,24.017114,-0.0078,1.367
1936.00,7.283046,25.01178,-0.000177,24.016944,-0.0078,1.367
1938.00,7.283037,25.01167,-0.000178,24.016382,-0.0079,1.367
1940.00,7.282838,25.01146,-0.000179,24.016492,-0.0079,1.367
1942.00,7.281582,25.01107,-0.000179,24.015869,-0.0078,1.367
1944.00,7.281246,25.01119,-0.000178,24.016786,-0.0078,1.367
1946.00,7.280991,25.01147,-0.000178,24.016704,-0.0078,1.367
1948.00,7.281070,25.01140,-0.000177,24.016653,-0.0078,1.366
1950.00,7.281227,25.01227,-0.000179,24.016978,-0.0078,1.367
1952.00,7.282235,25.01196,-0.000179,24.016545,-0.0078,1.367
1954.00,7.282359,25.01155,-0.000179,24.017319,-0.0078,1.367
1956.00,7.281595,25.01171,-0.000178,24.016394,-0.0078,1.367
1958.00,7.282325,25.01218,-0.000177,24.017076,-0.0078,1.367
1960.00,7.282001,25.01187,-0.000179,24.016643,-0.0078,1.367
1962.00,7.282399,25.01178,-0.000179,24.017012,-0.0078,1.366
1964.00,7.283107,25.01157,-0.000179,24.017161,-0.0078,1.367
1966.00,7.283522,25.01175,-0.000178,24.016256,-0.0078,1.367
1968.00,7.283092,25.01184,-0.000178,24.016188,-0.0078,1.367
1970.00,7.281213,25.01184,-0.000178,24.016474,-0.0078,1.367
1972.00,7.281711,25.01113,-0.000177,24.016162,-0.0078,1.367
1974.00,7.281978,25.01126,-0.000177,24.016264,-0.0079,1.368
1976.00,7.281513,25.01099,-0.000179,24.016255,-0.0079,1.368
1978.00,7.281239,25.01144,-0.000179,24.016853,-0.0078,1.367
1980.00,7.281077,25.01210,-0.000179,24.016878,-0.0078,1.367
1982.00,7.281525,25.01188,-0.000177,24.016891,-0.0078,1.367
1984.00,7.281866,25.01174,-0.000178,24.016537,-0.0078,1.366
1986.00,7.282584,25.01156,-0.000177,24.016566,-0.0078,1.367
1988.00,7.282650,25.01171,-0.000178,24.017195,-0.0079,1.368
1990.00,7.282597,25.01189,-0.000178,24.016534,-0.0078,1.367
1992.00,7.283121,25.01228,-0.000177,24.016182,-0.0078,1.367
1994.00,7.282619,25.01165,-0.000178,24.016208,-0.0079,1.367
1996.00,7.282308,25.01098,-0.000178,24.016875,-0.0078,1.367
1998.00,7.283598,25.01154,-0.000176,24.016682,-0.0079,1.367
2000.00,7.284275,25.01116,-0.000176,24.016779,-0.0078,1.367
2002.00,7.283080,25.01035,-0.000178,24.016940,-0.0079,1.367
2004.00,7.282552,25.01101,-0.000178,24.016412,-0.0079,1.367
2006.00,7.282628,25.01016,-0.000177,24.016724,-0.0079,1.367
2008.00,7.282122,25.01076,-0.000178,24.017103,-0.0078,1.367
2010.00,7.281392,25.01092,-0.000178,24.016967,-0.0078,1.367
2012.00,7.281541,25.01083,-0.000177,24.016523,-0.0078,1.367
2014.00,7.281981,25.01004,-0.000178,24.016514,-0.0079,1.367
2016.00,7.282004,25.00949,-0.000179,24.016293,-0.0078,1.368
2018.00,7.282776,25.01051,-0.000179,24.016218,-0.0079,1.367
2020.00,7.283973,25.01108,-0.000178,24.016690,-0.0078,1.367
2022.00,7.284624,25.01098,-0.000177,24.017420,-0.0078,1.367
2024.00,7.284528,25.01018,-0.000177,24.016971,-0.0078,1.368
2026.00,7.282897,25.01045,-0.000177,24.016835,-0.0078,1.367
2028.00,7.282083,25.01044,-0.000177,24.016541,-0.0079,1.366
2030.00,7.281357,25.01013,-0.000177,24.016197,-0.0078,1.367
2032.00,7.281695,25.01014,-0.000177,24.016423,-0.0078,1.367
2034.00,7.281494,25.01054,-0.000177,24.016786,-0.0078,1.368
2036.00,7.281591,25.01055,-0.000177,24.017587,-0.0078,1.367
2038.00,7.282093,25.01070,-0.000177,24.016126,-0.0078,1.368
2040.00,7.282267,25.01083,-0.000178,24.017444,-0.0078,1.368
2042.00,7.282780,25.01095,-0.000178,24.017326,-0.0078,1.367
2044.00,7.283275,25.01080,-0.000177,24.016779,-0.0078,1.367
2046.00,7.283327,25.01125,-0.000176,24.016967,-0.0078,1.367
2048.00,7.283409,25.01143,-0.000178,24.016460,-0.0078,1.367
2050.00,7.283302,25.01132,-0.000177,24.016300,-0.0078,1.368
2052.00,7.283368,25.01060,-0.000176,24.016817,-0.0078,1.367
2054.00,7.283851,25.01119,-0.000178,24.016891,-0.0078,1.367
2056.00,7.284647,25.01114,-0.000179,24.016726,-0.0078,1.367
2058.00,7.284679,25.01126,-0.000178,24.016646,-0.0079,1.368
2060.00,7.283433,25.01117,-0.000179,24.016358,-0.0078,1.367
2062.00,7.283586,25.01139,-0.000178,24.016606,-0.0078,1.367
2064.00,7.283211,25.01119,-0.000178,24.017157,-0.0078,1.367
2066.00,7.283018,25.01124,-0.000179,24.016748,-0.0078,1.368
2068.00,7.284032,25.01109,-0.000178,24.016300,-0.0078,1.367
2070.00,7.284190,25.01041,-0.000177,24.016818,-0.0078,1.367
2072.00,7.284158,25.01020,-0.000177,24.016771,-0.0078,1.368
2074.00,7.284757,25.01071,-0.000178,24.016023,-0.0078,1.367
2076.00,7.284965,25.01098,-0.000178,24.016980,-0.0078,1.368
2078.00,7.284978,25.01062,-0.000178,24.016537,-0.0078,1.368
2080.00,7.285651,25.01087,-0.000177,24.016833,-0.0078,1.368
2082.00,7.285959,25.01162,-0.000177,24.016780,-0.0078,1.368
2084.00,7.286831,25.01153,-0.000176,24.016229,-0.0078,1.367
2086.00,7.286961,25.01155,-0.000177,24.016188,-0.0078,1.367
2088.00,7.286519,25.01104,-0.000176,24.016518,-0.0078,1.367
2090.00,7.287124,25.01153,-0.000178,24.016400,-0.0078,1.368
2092.00,7.286607,25.01243,-0.000177,24.017040,-0.0079,1.367
2094.00,7.286724,25.01268,-0.000177,24.016847,-0.0079,1.367
2096.00,7.287276,25.01235,-0.000176,24.016623,-0.0078,1.367
2098.00,7.288340,25.01181,-0.000177,24.017263,-0.0078,1.367
2100.00,7.289045,25.01254,-0.000177,24.016721,-0.0078,1.367
2102.00,7.288508,25.01292,-0.000176,24.017150,-0.0078,1.368
2104.00,7.287049,25.01296,-0.000177,24.017295,-0.0078,1.368
2106.00,7.286065,25.01209,-0.000178,24.016590,-0.0078,1.368
2108.00,7.284831,25.01149,-0.000177,24.016655,-0.0078,1.367
2110.00,7.285542,25.01084,-0.000176,24.017580,-0.0078,1.367
2112.00,7.285483,25.01133,-0.000177,24.016962,-0.0078,1.367
2114.00,7.285716,25.01189,-0.000177,24.016947,-0.0078,1.367
2116.00,7.286149,25.01186,-0.000176,24.016536,-0.0078,1.368
2118.00,7.286436,25.01173,-0.000178,24.017165,-0.0079,1.368
2120.00,7.286433,25.01153,-0.000177,24.016924,-0.0078,1.367
2122.00,7.286517,25.01098,-0.000177,24.016608,-0.0079,1.367
2124.00,7.286001,25.01157,-0.000177,24.017103,-0.0078,1.368
2126.00,7.286443,25.01096,-0.000178,24.016688,-0.0079,1.368
2128.00,7.287227,25.01226,-0.000177,24.016334,-0.0078,1.368
2130.00,7.287395,25.01119,-0.000177,24.017147,-0.0078,1.368
2132.00,7.287089,25.01146,-0.000177,24.017011,-0.0078,1.367
2134.00,7.287160,25.01111,-0.000176,24.016474,-0.0078,1.367
2136.00,7.287516,25.01090,-0.000178,24.016479,-0.0078,1.368
2138.00,7.287996,25.01186,-0.000177,24.016472,-0.0078,1.368
2140.00,7.287738,25.01212,-0.000178,24.017282,-0.0078,1.369
2142.00,7.287098,25.01118,-0.000178,24.016552,-0.0078,1.368
2144.00,7.288091,25.01092,-0.000178,24.016695,-0.0078,1.368
2146.00,7.288929,25.01135,-0.000176,24.016416,-0.0079,1.368
2148.00,7.288628,25.01093,-0.000177,24.016204,-0.0078,1.367
2150.00,7.288249,25.01097,-0.000177,24.016938,-0.0078,1.368
2152.00,7.287697,25.01190,-0.000177,24.016835,-0.0078,1.368
2154.00,7.288229,25.01189,-0.000176,24.016962,-0.0078,1.368
2156.00,7.288506,25.01143,-0.000176,24.016851,-0.0078,1.368
2158.00,7.288680,25.01168,-0.000178,24.017263,-0.0078,1.368
2160.00,7.289390,25.01150,-0.000178,24.015925,-0.0078,1.368
2162.00,7.289596,25.01141,-0.000179,24.016523,-0.0078,1.368
2164.00,7.289393,25.01203,-0.000178,24.017063,-0.0079,1.368
2166.00,7.289235,25.01082,-0.000177,24.016998,-0.0078,1.368
2168.00,7.289208,25.01176,-0.000177,24.016925,-0.0078,1.367
2170.00,7.289048,25.01103,-0.000176,24.016731,-0.0078,1.368
2172.00,7.288738,25.01183,-0.000176,24.016554,-0.0078,1.368
2174.00,7.288801,25.01132,-0.000177,24.016887,-0.0078,1.368
2176.00,7.288973,25.01132,-0.000177,24.016938,-0.0078,1.367
2178.00,7.289370,25.01115,-0.000177,24.016273,-0.0078,1.368
2180.00,7.288631,25.01098,-0.000177,24.016933,-0.0078,1.368
2182.00,7.288049,25.01033,-0.000178,24.016913,-0.0078,1.368
2184.00,7.287830,25.01043,-0.000178,24.017379,-0.0078,1.368
2186.00,7.288526,25.01076,-0.000176,24.016454,-0.0078,1.368
2188.00,7.288892,25.00977,-0.000176,24.016748,-0.0078,1.368
2190.00,7.288436,25.00972,-0.000178,24.016820,-0.0078,1.368
2192.00,7.287607,25.01001,-0.000177,24.016960,-0.0078,1.368
2194.00,7.288871,25.01069,-0.000177,24.016391,-0.0079,1.367
2196.00,7.289094,25.00999,-0.000176,24.016675,-0.0078,1.368
2198.00,7.289268,25.01074,-0.000176,24.017279,-0.0078,1.368
2200.00,7.290469,25.01093,-0.000177,24.017275,-0.0078,1.368
2202.00,7.291290,25.01087,-0.000177,24.017085,-0.0078,1.368
2204.00,7.290439,25.01059,-0.000177,24.016550,-0.0078,1.368
2206.00,7.290740,25.01122,-0.000176,24.017179,-0.0078,1.367
2208.00,7.291091,25.01190,-0.000178,24.016532,-0.0078,1.367
2210.00,7.291282,25.01192,-0.000177,24.016240,-0.0078,1.368
2212.00,7.290595,25.01231,-0.000177,24.016692,-0.0078,1.369
2214.00,7.291323,25.01162,-0.000178,24.016987,-0.0078,1.368
2216.00,7.291852,25.01172,-0.000179,24.016871,-0.0078,1.368
2218.00,7.291387,25.01126,-0.000178,24.016976,-0.0079,1.368
2220.00,7.291286,25.01157,-0.000178,24.016938,-0.0078,1.368
2222.00,7.292197,25.01173,-0.000178,24.016590,-0.0079,1.368
2224.00,7.292196,25.01197,-0.000178,24.016811,-0.0078,1.368
2226.00,7.292040,25.01175,-0.000177,24.016606,-0.0078,1.368
2228.00,7.291933,25.01195,-0.000177,24.016829,-0.0078,1.368
2230.00,7.291484,25.01246,-0.000177,24.017027,-0.0078,1.368
2232.00,7.290924,25.01237,-0.000177,24.016947,-0.0078,1.369
2234.00,7.290166,25.01193,-0.000178,24.016295,-0.0078,1.369
2236.00,7.290876,25.01121,-0.000177,24.016702,-0.0079,1.368
2238.00,7.290747,25.01145,-0.000177,24.016728,-0.0078,1.368
2240.00,7.290671,25.01216,-0.000178,24.016855,-0.0078,1.368
2242.00,7.291665,25.01237,-0.000177,24.016746,-0.0079,1.368
2244.00,7.291383,25.01181,-0.000177,24.016514,-0.0078,1.368
2246.00,7.291856,25.01237,-0.000177,24.017185,-0.0078,1.368
2248.00,7.291935,25.01229,-0.000178,24.016340,-0.0078,1.368
2250.00,7.291534,25.01199,-0.000177,24.016483,-0.0078,1.368
2252.00,7.291835,25.01160,-0.000177,24.016956,-0.0078,1.368
2254.00,7.292015,25.01133,-0.000177,24.016949,-0.0078,1.368
2256.00,7.291074,25.01095,-0.000177,24.017165,-0.0078,1.368
2258.00,7.292185,25.01100,-0.000179,24.016324,-0.0078,1.369
2260.00,7.292865,25.01106,-0.000176,24.017040,-0.0078,1.368
2262.00,7.292904,25.01112,-0.000177,24.016561,-0.0078,1.368
2264.00,7.291839,25.01131,-0.000178,24.017252,-0.0078,1.368
2266.00,7.292141,25.01199,-0.000178,24.016434,-0.0078,1.369
2268.00,7.293115,25.01162,-0.000178,24.017069,-0.0078,1.368
2270.00,7.294103,25.01207,-0.000177,24.017493,-0.0078,1.367
2272.00,7.293734,25.01174,-0.000178,24.016657,-0.0078,1.368
2274.00,7.292729,25.01092,-0.000178,24.016088,-0.0079,1.369
2276.00,7.292509,25.01163,-0.000178,24.017418,-0.0078,1.369
2278.00,7.293231,25.01171,-0.000178,24.016844,-0.0078,1.368
2280.00,7.293142,25.01159,-0.000177,24.016547,-0.0078,1.368
2282.00,7.292519,25.01188,-0.000178,24.016659,-0.0078,1.369
2284.00,7.293312,25.01121,-0.000177,24.016681,-0.0078,1.368
2286.00,7.293303,25.01162,-0.000176,24.016641,-0.0078,1.368
2288.00,7.291994,25.01123,-0.000178,24.017070,-0.0079,1.368
2290.00,7.291914,25.01148,-0.000178,24.016527,-0.0078,1.369
2292.00,7.291926,25.01122,-0.000176,24.016441,-0.0078,1.368
2294.00,7.292113,25.01152,-0.000178,24.017188,-0.0078,1.368
2296.00,7.292571,25.01208,-0.000178,24.016608,-0.0078,1.368
2298.00,7.292442,25.01169,-0.000178,24.016489,-0.0078,1.368
2300.00,7.292504,25.01160,-0.000177,24.017205,-0.0078,1.368
2302.00,7.292783,25.01186,-0.000176,24.016965,-0.0078,1.368
2304.00,7.292672,25.01223,-0.000177,24.016659,-0.0078,1.368
2306.00,7.292476,25.01186,-0.000178,24.017370,-0.0078,1.368
2308.00,7.291868,25.01190,-0.000177,24.016670,-0.0078,1.368
2310.00,7.292579,25.01253,-0.000177,24.016641,-0.0079,1.368
2312.00,7.293280,25.01125,-0.000178,24.017188,-0.0079,1.369
2314.00,7.293623,25.01173,-0.000177,24.016623,-0.0079,1.369
2316.00,7.293694,25.01222,-0.000177,24.016371,-0.0079,1.368
2318.00,7.293144,25.01222,-0.000178,24.016557,-0.0078,1.369
2320.00,7.293990,25.01184,-0.000178,24.016418,-0.0079,1.369
2322.00,7.294807,25.01130,-0.000178,24.016376,-0.0078,1.368
2324.00,7.293930,25.01208,-0.000178,24.016240,-0.0078,1.369
2326.00,7.293933,25.01189,-0.000179,24.016875,-0.0078,1.368
2328.00,7.294056,25.01197,-0.000177,24.017070,-0.0078,1.368
2330.00,7.294752,25.01132,-0.000177,24.016757,-0.0079,1.369
2332.00,7.295685,25.01214,-0.000179,24.016936,-0.0078,1.369
2334.00,7.295423,25.01187,-0.000178,24.016842,-0.0079,1.368
2336.00,7.294673,25.01162,-0.000177,24.016998,-0.0078,1.368
2338.00,7.294939,25.01196,-0.000177,24.016456,-0.0078,1.368
2340.00,7.295371,25.01154,-0.000177,24.016670,-0.0078,1.369
2342.00,7.295635,25.01167,-0.000178,24.016701,-0.0078,1.368
2344.00,7.295003,25.01105,-0.000178,24.017458,-0.0078,1.368
2346.00,7.295023,25.01129,-0.000179,24.017118,-0.0078,1.368
2348.00,7.295026,25.01134,-0.000177,24.016934,-0.0078,1.369
2350.00,7.295147,25.01134,-0.000178,24.016518,-0.0078,1.368
2352.00,7.295290,25.01094,-0.000178,24.016314,-0.0078,1.368
2354.00,7.296008,25.01095,-0.000178,24.017036,-0.0078,1.369
2356.00,7.296301,25.01148,-0.000177,24.017043,-0.0078,1.369
2358.00,7.295920,25.01121,-0.000177,24.017083,-0.0078,1.368
2360.00,7.296654,25.01151,-0.000178,24.016372,-0.0078,1.369
2362.00,7.296850,25.01178,-0.000177,24.016657,-0.0078,1.369
2364.00,7.297273,25.01099,-0.000178,24.016860,-0.0078,1.369
2366.00,7.297127,25.01128,-0.000179,24.016918,-0.0078,1.369
2368.00,7.296824,25.01091,-0.000177,24.016717,-0.0078,1.368
2370.00,7.296977,25.01034,-0.000177,24.016498,-0.0078,1.369
2372.00,7.295962,25.01047,-0.000178,24.017018,-0.0079,1.368
2374.00,7.296381,25.01080,-0.000178,24.017072,-0.0078,1.369
2376.00,7.296741,25.01063,-0.000178,24.016817,-0.0078,1.369
2378.00,7.296312,25.01092,-0.000179,24.016458,-0.0078,1.369
2380.00,7.296630,25.01058,-0.000179,24.016440,-0.0078,1.369
2382.00,7.296981,25.01027,-0.000179,24.016242,-0.0078,1.369
2384.00,7.296047,25.01044,-0.000177,24.016605,-0.0078,1.368
2386.00,7.296056,25.01090,-0.000177,24.016837,-0.0078,1.369
2388.00,7.296770,25.01078,-0.000178,24.016737,-0.0078,1.369
2390.00,7.296467,25.01066,-0.000179,24.017040,-0.0078,1.369
2392.00,7.296344,25.01084,-0.000177,24.016429,-0.0078,1.368
2394.00,7.296482,25.01066,-0.000178,24.016334,-0.0078,1.369
2396.00,7.296426,25.01080,-0.000178,24.016090,-0.0078,1.368
2398.00,7.296124,25.01114,-0.000176,24.017056,-0.0078,1.369
2400.00,7.296586,25.01103,-0.000178,24.016260,-0.0078,1.368
@4,12.0000,24.0
2402.00,7.296112,25.01071,-0.000177,24.016679,-0.0078,1.368
2404.00,7.291345,25.01146,-0.000177,24.017009,-0.0078,1.368
2406.00,7.281528,25.01094,-0.000177,24.016837,-0.0079,1.368
2408.00,7.273298,25.01057,-0.000177,24.016429,-0.0079,1.367
2410.00,7.265922,25.01040,-0.000178,24.017090,-0.0078,1.368
2412.00,7.259703,25.01115,-0.000178,24.016682,-0.0079,1.368
2414.00,7.257091,25.01115,-0.000177,24.016779,-0.0078,1.369
2416.00,7.255749,25.01052,-0.000179,24.017090,-0.0078,1.370
2418.00,7.255256,25.01107,-0.000179,24.016788,-0.0079,1.369
2420.00,7.254095,25.01142,-0.000178,24.016489,-0.0078,1.369
2422.00,7.252380,25.01081,-0.000177,24.016614,-0.0078,1.369
2424.00,7.250393,25.01116,-0.000178,24.017689,-0.0078,1.369
2426.00,7.248798,25.01191,-0.000176,24.016791,-0.0078,1.370
2428.00,7.251294,25.01112,-0.000177,24.016938,-0.0078,1.370
2430.00,7.260248,25.01088,-0.000178,24.016791,-0.0078,1.371
2432.00,7.269944,25.01165,-0.000178,24.016554,-0.0078,1.370
2434.00,7.278049,25.01105,-0.000179,24.016333,-0.0078,1.371
2436.00,7.283023,25.01183,-0.000179,24.016432,-0.0078,1.370
2438.00,7.285272,25.01206,-0.000179,24.016929,-0.0078,1.369
2440.00,7.286900,25.01178,-0.000177,24.016791,-0.0078,1.369
2442.00,7.287949,25.01183,-0.000177,24.016249,-0.0078,1.369
2444.00,7.289416,25.01250,-0.000177,24.016779,-0.0078,1.369
2446.00,7.291770,25.01232,-0.000177,24.016779,-0.0078,1.369
2448.00,7.294382,25.01198,-0.000177,24.017259,-0.0078,1.369
2450.00,7.296012,25.01293,-0.000178,24.017362,-0.0078,1.369
2452.00,7.297175,25.01322,-0.000176,24.016411,-0.0078,1.368
2454.00,7.297481,25.01290,-0.000176,24.016610,-0.0078,1.368
2456.00,7.297779,25.01212,-0.000177,24.017012,-0.0078,1.368
2458.00,7.296893,25.01211,-0.000177,24.017290,-0.0078,1.369
2460.00,7.296436,25.01204,-0.000177,24.016795,-0.0078,1.369
2462.00,7.296493,25.01271,-0.000176,24.016557,-0.0078,1.368
2464.00,7.296463,25.01287,-0.000176,24.016389,-0.0078,1.369
2466.00,7.297667,25.01235,-0.000178,24.016077,-0.0078,1.368
2468.00,7.299125,25.01237,-0.000177,24.016742,-0.0078,1.369
2470.00,7.300778,25.01209,-0.000177,24.017016,-0.0078,1.368
2472.00,7.302830,25.01236,-0.000177,24.016189,-0.0078,1.369
2474.00,7.303844,25.01250,-0.000178,24.016262,-0.0078,1.368
2476.00,7.305122,25.01210,-0.000177,24.016534,-0.0078,1.369
2478.00,7.307132,25.01161,-0.000176,24.016884,-0.0078,1.369
2480.00,7.309723,25.01181,-0.000177,24.016982,-0.0078,1.368
2482.00,7.310921,25.01237,-0.000176,24.016383,-0.0078,1.369
2484.00,7.311917,25.01224,-0.000176,24.016960,-0.0078,1.368
2486.00,7.312820,25.01182,-0.000176,24.016837,-0.0078,1.368
2488.00,7.313830,25.01249,-0.000177,24.017094,-0.0078,1.369
2490.00,7.314500,25.01194,-0.000177,24.017195,-0.0079,1.369
2492.00,7.313374,25.01185,-0.000177,24.017253,-0.0078,1.368
2494.00,7.312849,25.01217,-0.000177,24.016650,-0.0078,1.369
2496.00,7.313178,25.01222,-0.000177,24.016400,-0.0078,1.369
2498.00,7.313071,25.01213,-0.000177,24.016641,-0.0078,1.369
2500.00,7.312464,25.01240,-0.000177,24.016733,-0.0078,1.369
2502.00,7.312056,25.01213,-0.000178,24.016784,-0.0078,1.369
2504.00,7.311415,25.01155,-0.000178,24.016918,-0.0078,1.368
2506.00,7.312144,25.01125,-0.000177,24.017034,-0.0078,1.369
2508.00,7.311377,25.01148,-0.000178,24.016951,-0.0078,1.369
2510.00,7.310795,25.01248,-0.000176,24.016831,-0.0078,1.369
2512.00,7.310443,25.01174,-0.000176,24.016695,-0.0078,1.369
2514.00,7.310218,25.01199,-0.000177,24.016936,-0.0078,1.368
2516.00,7.309833,25.01189,-0.000177,24.016541,-0.0079,1.368
2518.00,7.309581,25.01180,-0.000178,24.017060,-0.0078,1.368
2520.00,7.308958,25.01177,-0.000177,24.016227,-0.0078,1.369
2522.00,7.308618,25.01125,-0.000177,24.016760,-0.0078,1.369
2524.00,7.308483,25.01078,-0.000177,24.016744,-0.0079,1.369
2526.00,7.307907,25.01108,-0.000177,24.017342,-0.0078,1.369
2528.00,7.307574,25.01075,-0.000177,24.016537,-0.0078,1.369
2530.00,7.307318,25.01164,-0.000177,24.016619,-0.0078,1.368
2532.00,7.307597,25.01182,-0.000177,24.017500,-0.0078,1.368
2534.00,7.306811,25.01192,-0.000177,24.016570,-0.0078,1.368
2536.00,7.306178,25.01218,-0.000176,24.017009,-0.0078,1.369
2538.00,7.305712,25.01199,-0.000178,24.016880,-0.0078,1.369
2540.00,7.305809,25.01201,-0.000177,24.017145,-0.0078,1.369
2542.00,7.305316,25.01175,-0.000178,24.016389,-0.0078,1.369
2544.00,7.304305,25.01167,-0.000178,24.016657,-0.0079,1.368
2546.00,7.305126,25.01213,-0.000177,24.016416,-0.0078,1.368
2548.00,7.305026,25.01170,-0.000177,24.015791,-0.0078,1.369
2550.00,7.305069,25.01109,-0.000177,24.016271,-0.0079,1.369
2552.00,7.304918,25.01104,-0.000177,24.017009,-0.0078,1.369
2554.00,7.304482,25.01130,-0.000177,24.017186,-0.0078,1.369
2556.00,7.304542,25.01197,-0.000176,24.016300,-0.0079,1.368
2558.00,7.303810,25.01232,-0.000177,24.016742,-0.0078,1.369
2560.00,7.303040,25.01229,-0.000176,24.016441,-0.0078,1.369
2562.00,7.303795,25.01236,-0.000177,24.016095,-0.0078,1.368
2564.00,7.303594,25.01196,-0.000177,24.016646,-0.0078,1.369
2566.00,7.302969,25.01105,-0.000176,24.016474,-0.0078,1.368
2568.00,7.300962,25.01226,-0.000177,24.016724,-0.0078,1.368
2570.00,7.301009,25.01176,-0.000177,24.017003,-0.0078,1.369
2572.00,7.301790,25.01215,-0.000176,24.016617,-0.0079,1.368
2574.00,7.301310,25.01130,-0.000177,24.017136,-0.0078,1.368
2576.00,7.300734,25.01159,-0.000177,24.016898,-0.0078,1.369
2578.00,7.300518,25.01130,-0.000178,24.016824,-0.0078,1.370
2580.00,7.300527,25.01175,-0.000178,24.015921,-0.0078,1.369
2582.00,7.300965,25.01218,-0.000179,24.016523,-0.0078,1.369
2584.00,7.300729,25.01195,-0.000178,24.016855,-0.0078,1.369
2586.00,7.300891,25.01235,-0.000177,24.016599,-0.0078,1.369
2588.00,7.301225,25.01279,-0.000178,24.016570,-0.0078,1.369
2590.00,7.302244,25.01256,-0.000178,24.016590,-0.0078,1.369
2592.00,7.302145,25.01266,-0.000178,24.016982,-0.0078,1.369
2594.00,7.301990,25.01237,-0.000178,24.017145,-0.0078,1.369
2596.00,7.302337,25.01277,-0.000176,24.016634,-0.0078,1.368
2598.00,7.302518,25.01294,-0.000176,24.016458,-0.0078,1.369
2600.00,7.301927,25.01231,-0.000178,24.016677,-0.0078,1.369
2602.00,7.302492,25.01215,-0.000178,24.016641,-0.0078,1.369
2604.00,7.302960,25.01251,-0.000178,24.016869,-0.0078,1.369
2606.00,7.302455,25.01150,-0.000178,24.016543,-0.0078,1.370
2608.00,7.302974,25.01220,-0.000178,24.016949,-0.0078,1.370
2610.00,7.303056,25.01230,-0.000178,24.016804,-0.0078,1.369
2612.00,7.302570,25.01219,-0.000177,24.016597,-0.0078,1.369
2614.00,7.303184,25.01243,-0.000176,24.016670,-0.0078,1.368
2616.00,7.302869,25.01276,-0.000176,24.017362,-0.0078,1.369
2618.00,7.302903,25.01254,-0.000176,24.016818,-0.0079,1.369
2620.00,7.304214,25.01267,-0.000176,24.015988,-0.0078,1.369
2622.00,7.303840,25.01187,-0.000176,24.016797,-0.0078,1.369
2624.00,7.302485,25.01195,-0.000177,24.016909,-0.0078,1.370
2626.00,7.302760,25.01226,-0.000177,24.017250,-0.0078,1.369
2628.00,7.303787,25.01206,-0.000177,24.017215,-0.0078,1.369
2630.00,7.303929,25.01238,-0.000176,24.017074,-0.0078,1.370
2632.00,7.304013,25.01271,-0.000176,24.016489,-0.0078,1.369
2634.00,7.304180,25.01179,-0.000178,24.016592,-0.0078,1.370
2636.00,7.304059,25.01285,-0.000178,24.016217,-0.0078,1.369
2638.00,7.304711,25.01215,-0.000177,24.016878,-0.0079,1.369
2640.00,7.303702,25.01204,-0.000176,24.017150,-0.0078,1.369
2642.00,7.303221,25.01255,-0.000177,24.016577,-0.0078,1.369
2644.00,7.303485,25.01220,-0.000176,24.017036,-0.0078,1.369
2646.00,7.304871,25.01226,-0.000176,24.016460,-0.0078,1.369
2648.00,7.304278,25.01200,-0.000177,24.016925,-0.0078,1.370
2650.00,7.303593,25.01255,-0.000177,24.016650,-0.0078,1.369
2652.00,7.303192,25.01331,-0.000177,24.016942,-0.0078,1.370
2654.00,7.302887,25.01175,-0.000177,24.016597,-0.0078,1.370
2656.00,7.302514,25.01182,-0.000177,24.017050,-0.0078,1.369
2658.00,7.303211,25.01210,-0.000177,24.016954,-0.0078,1.369
2660.00,7.303230,25.01246,-0.000177,24.017230,-0.0078,1.369
2662.00,7.302738,25.01132,-0.000177,24.016528,-0.0078,1.370
2664.00,7.302894,25.01190,-0.000177,24.016590,-0.0078,1.369
2666.00,7.303879,25.01192,-0.000176,24.016713,-0.0078,1.369
2668.00,7.304201,25.01198,-0.000176,24.016362,-0.0079,1.369
2670.00,7.303371,25.01276,-0.000176,24.016603,-0.0079,1.370
2672.00,7.303725,25.01242,-0.000178,24.016300,-0.0079,1.370
2674.00,7.303596,25.01167,-0.000177,24.016686,-0.0079,1.369
2676.00,7.304003,25.01208,-0.000177,24.017050,-0.0079,1.369
2678.00,7.304436,25.01276,-0.000177,24.016492,-0.0079,1.370
2680.00,7.304749,25.01249,-0.000176,24.016253,-0.0078,1.370
2682.00,7.304936,25.01259,-0.000176,24.017105,-0.0078,1.370
2684.00,7.305184,25.01207,-0.000176,24.017504,-0.0078,1.369
2686.00,7.305905,25.01221,-0.000177,24.016269,-0.0078,1.369
2688.00,7.306212,25.01197,-0.000177,24.016864,-0.0078,1.369
2690.00,7.306130,25.01229,-0.000177,24.016934,-0.0078,1.369
2692.00,7.306175,25.01239,-0.000177,24.016927,-0.0078,1.369
2694.00,7.306272,25.01303,-0.000177,24.017295,-0.0078,1.370
2696.00,7.306805,25.01283,-0.000179,24.016802,-0.0078,1.370
2698.00,7.307459,25.01329,-0.000178,24.016385,-0.0078,1.369
2700.00,7.307620,25.01230,-0.000178,24.016024,-0.0078,1.370
2702.00,7.307107,25.01240,-0.000177,24.017228,-0.0078,1.370
2704.00,7.307134,25.01256,-0.000178,24.016628,-0.0079,1.369
2706.00,7.307391,25.01330,-0.000178,24.016605,-0.0078,1.369
2708.00,7.307380,25.01309,-0.000177,24.016420,-0.0078,1.369
2710.00,7.306323,25.01258,-0.000176,24.016019,-0.0078,1.369
2712.00,7.305777,25.01306,-0.000176,24.016246,-0.0078,1.370
2714.00,7.305805,25.01346,-0.000176,24.017237,-0.0078,1.369
2716.00,7.306121,25.01284,-0.000177,24.016583,-0.0078,1.370
2718.00,7.305866,25.01284,-0.000178,24.016407,-0.0079,1.370
2720.00,7.306048,25.01355,-0.000178,24.016023,-0.0079,1.370
2722.00,7.306962,25.01247,-0.000177,24.016550,-0.0079,1.370
2724.00,7.306077,25.01308,-0.000178,24.016396,-0.0079,1.369
2726.00,7.305707,25.01310,-0.000177,24.016606,-0.0078,1.369
2728.00,7.306272,25.01292,-0.000177,24.016626,-0.0079,1.369
2730.00,7.306274,25.01234,-0.000177,24.016684,-0.0078,1.370
2732.00,7.306529,25.01243,-0.000177,24.016084,-0.0078,1.370
2734.00,7.306649,25.01188,-0.000177,24.015602,-0.0078,1.370
2736.00,7.306297,25.01250,-0.000177,24.016182,-0.0078,1.369
2738.00,7.307295,25.01252,-0.000177,24.017041,-0.0079,1.370
2740.00,7.308072,25.01168,-0.000177,24.017132,-0.0079,1.370
2742.00,7.307714,25.01172,-0.000177,24.016956,-0.0078,1.370
2744.00,7.307453,25.01157,-0.000177,24.016624,-0.0078,1.370
2746.00,7.307118,25.01128,-0.000179,24.016421,-0.0079,1.369
2748.00,7.307366,25.01211,-0.000178,24.016249,-0.0078,1.370
2750.00,7.307683,25.01178,-0.000177,24.016193,-0.0078,1.369
2752.00,7.307992,25.01170,-0.000177,24.016273,-0.0078,1.370
2754.00,7.308315,25.01161,-0.000178,24.016371,-0.0079,1.369
2756.00,7.308042,25.01146,-0.000176,24.016900,-0.0078,1.369
2758.00,7.307843,25.01178,-0.000176,24.016086,-0.0078,1.369
2760.00,7.307678,25.01187,-0.000176,24.016527,-0.0078,1.369
2762.00,7.307448,25.01182,-0.000176,24.016563,-0.0078,1.369
2764.00,7.307610,25.01177,-0.000178,24.016539,-0.0078,1.369
2766.00,7.307315,25.01147,-0.000178,24.016987,-0.0078,1.370
2768.00,7.307387,25.01160,-0.000177,24.017270,-0.0078,1.370
2770.00,7.308017,25.01124,-0.000177,24.017234,-0.0078,1.369
2772.00,7.308233,25.01176,-0.000178,24.016157,-0.0079,1.369
2774.00,7.308742,25.01158,-0.000177,24.016739,-0.0078,1.369
2776.00,7.308570,25.01133,-0.000177,24.017244,-0.0078,1.369
2778.00,7.308127,25.01157,-0.000177,24.016896,-0.0079,1.369
2780.00,7.308349,25.01176,-0.000177,24.016403,-0.0079,1.370
2782.00,7.309012,25.01185,-0.000178,24.016255,-0.0078,1.370
2784.00,7.308813,25.01221,-0.000178,24.016329,-0.0079,1.370
2786.00,7.308544,25.01237,-0.000178,24.016715,-0.0079,1.369
2788.00,7.309233,25.01130,-0.000177,24.016813,-0.0078,1.369
2790.00,7.309222,25.01150,-0.000177,24.016726,-0.0078,1.369
2792.00,7.308596,25.01210,-0.000178,24.016896,-0.0078,1.369
2794.00,7.308288,25.01240,-0.000178,24.016557,-0.0078,1.370
2796.00,7.307942,25.01220,-0.000178,24.017310,-0.0079,1.370
2798.00,7.308253,25.01210,-0.000177,24.016909,-0.0079,1.369
2800.00,7.308714,25.01151,-0.000176,24.016222,-0.0079,1.370
2802.00,7.308914,25.01144,-0.000177,24.017244,-0.0078,1.369
2804.00,7.309411,25.01117,-0.000177,24.016566,-0.0079,1.370
2806.00,7.310137,25.01160,-0.000178,24.016817,-0.0078,1.370
2808.00,7.310062,25.01192,-0.000177,24.016949,-0.0078,1.369
2810.00,7.309634,25.01193,-0.000179,24.016479,-0.0079,1.370
2812.00,7.309676,25.01205,-0.000177,24.016412,-0.0079,1.369
2814.00,7.310385,25.01192,-0.000177,24.017411,-0.0078,1.369
2816.00,7.309628,25.01213,-0.000177,24.016949,-0.0078,1.370
2818.00,7.309907,25.01227,-0.000177,24.016693,-0.0079,1.370
2820.00,7.309229,25.01169,-0.000178,24.016137,-0.0078,1.370
2822.00,7.309070,25.01081,-0.000179,24.016605,-0.0079,1.370
2824.00,7.309451,25.01142,-0.000177,24.016722,-0.0079,1.369
2826.00,7.309813,25.01233,-0.000177,24.016367,-0.0078,1.369
2828.00,7.309595,25.01151,-0.000176,24.015631,-0.0079,1.370
2830.00,7.309953,25.01192,-0.000176,24.017266,-0.0078,1.369
2832.00,7.309924,25.01102,-0.000178,24.017190,-0.0078,1.369
2834.00,7.309505,25.01076,-0.000178,24.016541,-0.0078,1.370
2836.00,7.309853,25.01089,-0.000177,24.016523,-0.0078,1.370
2838.00,7.310311,25.01147,-0.000178,24.017107,-0.0078,1.370
2840.00,7.310155,25.01133,-0.000178,24.017139,-0.0079,1.370
2842.00,7.309645,25.01132,-0.000178,24.016742,-0.0079,1.369
2844.00,7.308752,25.01138,-0.000177,24.016644,-0.0078,1.369
2846.00,7.308993,25.01094,-0.000177,24.016634,-0.0079,1.370
2848.00,7.308326,25.01126,-0.000178,24.016947,-0.0078,1.369
2850.00,7.308802,25.01156,-0.000178,24.016780,-0.0078,1.369
2852.00,7.310088,25.01136,-0.000176,24.016817,-0.0078,1.369
2854.00,7.310345,25.01251,-0.000176,24.016387,-0.0078,1.369
2856.00,7.310509,25.01209,-0.000177,24.016545,-0.0078,1.369
2858.00,7.310556,25.01167,-0.000178,24.016400,-0.0078,1.370
2860.00,7.309801,25.01185,-0.000178,24.017199,-0.0078,1.369
2862.00,7.309996,25.01110,-0.000178,24.016483,-0.0078,1.369
2864.00,7.309400,25.01141,-0.000177,24.016463,-0.0078,1.370
2866.00,7.309298,25.01168,-0.000177,24.016826,-0.0078,1.369
2868.00,7.308967,25.01212,-0.000177,24.016485,-0.0078,1.369
2870.00,7.309367,25.01183,-0.000177,24.016155,-0.0078,1.370
2872.00,7.309189,25.01152,-0.000178,24.016813,-0.0078,1.369
2874.00,7.309500,25.01104,-0.000177,24.016659,-0.0079,1.369
2876.00,7.309179,25.01165,-0.000177,24.017440,-0.0079,1.369
2878.00,7.309926,25.01181,-0.000176,24.017214,-0.0078,1.370
2880.00,7.310678,25.01166,-0.000178,24.017029,-0.0079,1.370
2882.00,7.310682,25.01173,-0.000178,24.016833,-0.0078,1.370
2884.00,7.311002,25.01203,-0.000177,24.016563,-0.0079,1.369
2886.00,7.311097,25.01212,-0.000178,24.015965,-0.0078,1.369
2888.00,7.310624,25.01152,-0.000177,24.016608,-0.0079,1.369
2890.00,7.310170,25.01239,-0.000178,24.016628,-0.0079,1.369
2892.00,7.310229,25.01239,-0.000178,24.016751,-0.0079,1.370
2894.00,7.310562,25.01224,-0.000177,24.016827,-0.0078,1.370
2896.00,7.310203,25.01194,-0.000177,24.017556,-0.0078,1.370
2898.00,7.310259,25.01188,-0.000178,24.016325,-0.0078,1.369
2900.00,7.310870,25.01193,-0.000178,24.016443,-0.0079,1.369
2902.00,7.311192,25.01139,-0.000178,24.016545,-0.0079,1.369
2904.00,7.311216,25.01190,-0.000178,24.016880,-0.0079,1.370
2906.00,7.311550,25.01215,-0.000177,24.016797,-0.0078,1.370
2908.00,7.311490,25.01158,-0.000177,24.016940,-0.0078,1.369
2910.00,7.311471,25.01248,-0.000177,24.016599,-0.0078,1.370
2912.00,7.311078,25.01245,-0.000178,24.017393,-0.0078,1.369
2914.00,7.311264,25.01208,-0.000178,24.016864,-0.0079,1.370
2916.00,7.311564,25.01222,-0.000177,24.016436,-0.0078,1.369
2918.00,7.311560,25.01159,-0.000177,24.016349,-0.0078,1.369
2920.00,7.311336,25.01198,-0.000178,24.016280,-0.0078,1.370
2922.00,7.311390,25.01225,-0.000178,24.016420,-0.0078,1.370
2924.00,7.311819,25.01258,-0.000177,24.016586,-0.0078,1.370
2926.00,7.312259,25.01285,-0.000177,24.016479,-0.0078,1.370
2928.00,7.312488,25.01286,-0.000176,24.017224,-0.0078,1.370
2930.00,7.313054,25.01312,-0.000177,24.017021,-0.0078,1.370
2932.00,7.312572,25.01266,-0.000178,24.016659,-0.0078,1.370
2934.00,7.312866,25.01245,-0.000178,24.017020,-0.0079,1.369
2936.00,7.313215,25.01220,-0.000177,24.017973,-0.0078,1.369
2938.00,7.312754,25.01140,-0.000177,24.016882,-0.0078,1.369
2940.00,7.311769,25.01186,-0.000176,24.016742,-0.0079,1.370
2942.00,7.311890,25.01205,-0.000177,24.016521,-0.0078,1.370
2944.00,7.311548,25.01208,-0.000177,24.016973,-0.0078,1.369
2946.00,7.311068,25.01175,-0.000176,24.016367,-0.0078,1.369
2948.00,7.311279,25.01225,-0.000176,24.016769,-0.0078,1.370
2950.00,7.312032,25.01111,-0.000176,24.017029,-0.0078,1.370
2952.00,7.311761,25.01176,-0.000177,24.017306,-0.0078,1.370
2954.00,7.311832,25.01206,-0.000176,24.016630,-0.0078,1.369
2956.00,7.312386,25.01212,-0.000178,24.016934,-0.0078,1.369
2958.00,7.312390,25.01243,-0.000177,24.017054,-0.0078,1.370
2960.00,7.313189,25.01168,-0.000176,24.017466,-0.0078,1.370
2962.00,7.313322,25.01156,-0.000177,24.017576,-0.0078,1.370
2964.00,7.312054,25.01233,-0.000177,24.016887,-0.0078,1.369
2966.00,7.312679,25.01224,-0.000177,24.016864,-0.0078,1.370
2968.00,7.313826,25.01230,-0.000179,24.017322,-0.0079,1.370
2970.00,7.313049,25.01256,-0.000176,24.016782,-0.0078,1.370
2972.00,7.312748,25.01274,-0.000176,24.016438,-0.0078,1.369
2974.00,7.313122,25.01309,-0.000177,24.016215,-0.0078,1.370
2976.00,7.313131,25.01329,-0.000177,24.016958,-0.0078,1.370
2978.00,7.312904,25.01310,-0.000177,24.016681,-0.0078,1.369
2980.00,7.312741,25.01270,-0.000177,24.017585,-0.0078,1.369
2982.00,7.313448,25.01214,-0.000177,24.016528,-0.0079,1.370
2984.00,7.314430,25.01255,-0.000178,24.016969,-0.0078,1.370
2986.00,7.314514,25.01257,-0.000177,24.017366,-0.0079,1.370
2988.00,7.314144,25.01245,-0.000177,24.016798,-0.0078,1.370
2990.00,7.314385,25.01310,-0.000176,24.017161,-0.0078,1.370
2992.00,7.314549,25.01315,-0.000176,24.017125,-0.0078,1.370
2994.00,7.314244,25.01344,-0.000177,24.016657,-0.0078,1.370
2996.00,7.313959,25.01326,-0.000179,24.016532,-0.0078,1.370
2998.00,7.313542,25.01303,-0.000177,24.016904,-0.0078,1.370
3000.00,7.314217,25.01348,-0.000176,24.016677,-0.0078,1.369
@5,12.0000,24.0
3002.00,7.314482,25.01292,-0.000178,24.016735,-0.0078,1.370
3004.00,7.311258,25.01338,-0.000178,24.017533,-0.0079,1.370
3006.00,7.301424,25.01281,-0.000177,24.017078,-0.0078,1.369
3008.00,7.291300,25.01302,-0.000176,24.017147,-0.0079,1.369
3010.00,7.283771,25.01341,-0.000176,24.016470,-0.0078,1.368
3012.00,7.277543,25.01375,-0.000176,24.017224,-0.0078,1.369
3014.00,7.274227,25.01360,-0.000176,24.017428,-0.0078,1.370
3016.00,7.273297,25.01352,-0.000177,24.016862,-0.0078,1.370
3018.00,7.272484,25.01309,-0.000178,24.016690,-0.0078,1.371
3020.00,7.271266,25.01360,-0.000178,24.016733,-0.0078,1.371
3022.00,7.270003,25.01353,-0.000177,24.016710,-0.0078,1.371
3024.00,7.268873,25.01392,-0.000177,24.016886,-0.0079,1.371
3026.00,7.266700,25.01302,-0.000177,24.016688,-0.0078,1.371
3028.00,7.266982,25.01339,-0.000178,24.016827,-0.0078,1.371
3030.00,7.274782,25.01385,-0.000179,24.016461,-0.0079,1.372
3032.00,7.284227,25.01369,-0.000179,24.016809,-0.0078,1.372
3034.00,7.292823,25.01372,-0.000179,24.016753,-0.0078,1.372
3036.00,7.298451,25.01351,-0.000180,24.016704,-0.0078,1.371
3038.00,7.302143,25.01355,-0.000178,24.016507,-0.0079,1.370
3040.00,7.303656,25.01378,-0.000177,24.016195,-0.0078,1.370
3042.00,7.305023,25.01425,-0.000177,24.016309,-0.0078,1.371
3044.00,7.306909,25.01250,-0.000177,24.017052,-0.0079,1.370
3046.00,7.308353,25.01347,-0.000176,24.016401,-0.0078,1.369
3048.00,7.309215,25.01372,-0.000177,24.016324,-0.0078,1.370
3050.00,7.311134,25.01364,-0.000176,24.016164,-0.0078,1.370
3052.00,7.312382,25.01379,-0.000175,24.016606,-0.0078,1.370
3054.00,7.312500,25.01314,-0.000176,24.016690,-0.0079,1.370
3056.00,7.311679,25.01363,-0.000178,24.016904,-0.0078,1.370
3058.00,7.312264,25.01297,-0.000177,24.017373,-0.0078,1.370
3060.00,7.312487,25.01349,-0.000177,24.016909,-0.0078,1.369
3062.00,7.311999,25.01332,-0.000177,24.016441,-0.0078,1.370
3064.00,7.312635,25.01356,-0.000177,24.016853,-0.0078,1.370
3066.00,7.313498,25.01319,-0.000175,24.017025,-0.0078,1.369
3068.00,7.313574,25.01229,-0.000176,24.017215,-0.0079,1.369
3070.00,7.314681,25.01289,-0.000178,24.017020,-0.0078,1.370
3072.00,7.315748,25.01270,-0.000178,24.016298,-0.0078,1.370
3074.00,7.317694,25.01372,-0.000178,24.017406,-0.0078,1.370
3076.00,7.319886,25.01403,-0.000178,24.017253,-0.0078,1.370
3078.00,7.320587,25.01417,-0.000177,24.016617,-0.0078,1.370
3080.00,7.322257,25.01430,-0.000177,24.016963,-0.0078,1.369
3082.00,7.323321,25.01360,-0.000176,24.016275,-0.0078,1.370
3084.00,7.324237,25.01380,-0.000177,24.016416,-0.0078,1.369
3086.00,7.325943,25.01406,-0.000178,24.016755,-0.0078,1.370
3088.00,7.325810,25.01416,-0.000178,24.016583,-0.0079,1.370
3090.00,7.327262,25.01361,-0.000178,24.017366,-0.0078,1.370
3092.00,7.328679,25.01390,-0.000178,24.016757,-0.0078,1.370
3094.00,7.328650,25.01288,-0.000178,24.016967,-0.0078,1.369
3096.00,7.329052,25.01242,-0.000178,24.017136,-0.0078,1.370
3098.00,7.330143,25.01263,-0.000178,24.016512,-0.0078,1.371
3100.00,7.329793,25.01249,-0.000177,24.015825,-0.0078,1.370
3102.00,7.329917,25.01333,-0.000177,24.016632,-0.0078,1.370
3104.00,7.331206,25.01334,-0.000177,24.017188,-0.0078,1.370
3106.00,7.331532,25.01277,-0.000177,24.016806,-0.0078,1.370
3108.00,7.331926,25.01210,-0.000177,24.016896,-0.0078,1.370
3110.00,7.330857,25.01298,-0.000177,24.016498,-0.0078,1.370
3112.00,7.329754,25.01355,-0.000177,24.016485,-0.0078,1.370
3114.00,7.329278,25.01305,-0.000178,24.017214,-0.0079,1.370
3116.00,7.328298,25.01256,-0.000177,24.016144,-0.0078,1.370
3118.00,7.327590,25.01274,-0.000176,24.017214,-0.0078,1.370
3120.00,7.326988,25.01227,-0.000177,24.016285,-0.0078,1.370
3122.00,7.326924,25.01343,-0.000177,24.016592,-0.0078,1.370
3124.00,7.325933,25.01296,-0.000178,24.016789,-0.0079,1.370
3126.00,7.325691,25.01296,-0.000177,24.016383,-0.0078,1.369
3128.00,7.326138,25.01370,-0.000176,24.016543,-0.0078,1.370
3130.00,7.325071,25.01393,-0.000177,24.016793,-0.0078,1.370
3132.00,7.324242,25.01366,-0.000177,24.016652,-0.0078,1.370
3134.00,7.323365,25.01376,-0.000177,24.016684,-0.0079,1.370
3136.00,7.322460,25.01383,-0.000177,24.016855,-0.0078,1.369
3138.00,7.322464,25.01384,-0.000176,24.016730,-0.0078,1.369
3140.00,7.322755,25.01360,-0.000176,24.016791,-0.0078,1.370
3142.00,7.322379,25.01394,-0.000176,24.016327,-0.0078,1.370
3144.00,7.321347,25.01444,-0.000176,24.017011,-0.0078,1.370
3146.00,7.320121,25.01440,-0.000177,24.016753,-0.0078,1.371
3148.00,7.320476,25.01402,-0.000177,24.016846,-0.0078,1.370
3150.00,7.320369,25.01370,-0.000177,24.017351,-0.0078,1.370
3152.00,7.320172,25.01442,-0.000176,24.016978,-0.0078,1.370
3154.00,7.319085,25.01471,-0.000176,24.016933,-0.0078,1.370
3156.00,7.318533,25.01423,-0.000179,24.016867,-0.0079,1.370
3158.00,7.318815,25.01395,-0.000177,24.016641,-0.0078,1.370
3160.00,7.318285,25.01448,-0.000178,24.017536,-0.0079,1.369
3162.00,7.317652,25.01541,-0.000178,24.016652,-0.0079,1.370
3164.00,7.317643,25.01519,-0.000180,24.016728,-0.0078,1.370
3166.00,7.317398,25.01438,-0.000179,24.017348,-0.0078,1.370
3168.00,7.317076,25.01486,-0.000177,24.017128,-0.0078,1.369
3170.00,7.317553,25.01475,-0.000178,24.017099,-0.0078,1.370
3172.00,7.318924,25.01441,-0.000177,24.016518,-0.0078,1.369
3174.00,7.317941,25.01431,-0.000178,24.016853,-0.0078,1.370
3176.00,7.317576,25.01420,-0.000178,24.017192,-0.0078,1.370
3178.00,7.317282,25.01385,-0.000178,24.017018,-0.0078,1.370
3180.00,7.317816,25.01346,-0.000178,24.016474,-0.0078,1.371
3182.00,7.317091,25.01358,-0.000178,24.016238,-0.0078,1.370
3184.00,7.316171,25.01325,-0.000178,24.016465,-0.0078,1.370
3186.00,7.317007,25.01344,-0.000178,24.016927,-0.0078,1.369
3188.00,7.317623,25.01370,-0.000176,24.016886,-0.0078,1.371
3190.00,7.318528,25.01350,-0.000177,24.016626,-0.0078,1.370
3192.00,7.318428,25.01439,-0.000176,24.016374,-0.0078,1.371
3194.00,7.318237,25.01321,-0.000177,24.016786,-0.0078,1.371
3196.00,7.317368,25.01317,-0.000177,24.016744,-0.0078,1.370
3198.00,7.317870,25.01372,-0.000176,24.016963,-0.0078,1.369
3200.00,7.318118,25.01382,-0.000177,24.016753,-0.0078,1.370
3202.00,7.318044,25.01367,-0.000177,24.017121,-0.0078,1.371
3204.00,7.317710,25.01329,-0.000177,24.017085,-0.0078,1.371
3206.00,7.317412,25.01420,-0.000177,24.017627,-0.0078,1.370
3208.00,7.317556,25.01464,-0.000179,24.017522,-0.0078,1.370
3210.00,7.317472,25.01410,-0.000178,24.016231,-0.0078,1.370
3212.00,7.316861,25.01362,-0.000177,24.016664,-0.0078,1.370
3214.00,7.316302,25.01378,-0.000177,24.016133,-0.0078,1.370
3216.00,7.317430,25.01388,-0.000178,24.017090,-0.0078,1.370
3218.00,7.318215,25.01373,-0.000178,24.017210,-0.0078,1.371
3220.00,7.318598,25.01326,-0.000178,24.016452,-0.0078,1.370
3222.00,7.318633,25.01261,-0.000179,24.016971,-0.0078,1.370
3224.00,7.318602,25.01290,-0.000178,24.016469,-0.0078,1.370
3226.00,7.318232,25.01274,-0.000176,24.016383,-0.0078,1.369
3228.00,7.318451,25.01316,-0.000176,24.016349,-0.0078,1.370
3230.00,7.318507,25.01395,-0.000176,24.016253,-0.0078,1.370
3232.00,7.318606,25.01412,-0.000177,24.016479,-0.0078,1.370
3234.00,7.319076,25.01393,-0.000177,24.017591,-0.0078,1.370
3236.00,7.319065,25.01290,-0.000177,24.016858,-0.0078,1.370
3238.00,7.318593,25.01326,-0.000177,24.016273,-0.0078,1.370
3240.00,7.318352,25.01333,-0.000176,24.016844,-0.0078,1.370
3242.00,7.318638,25.01388,-0.000177,24.017107,-0.0079,1.370
3244.00,7.318315,25.01373,-0.000176,24.016869,-0.0078,1.370
3246.00,7.317581,25.01366,-0.000177,24.016412,-0.0078,1.371
3248.00,7.318240,25.01344,-0.000178,24.016884,-0.0078,1.371
3250.00,7.318598,25.01400,-0.000178,24.016603,-0.0078,1.370
3252.00,7.318705,25.01428,-0.000177,24.016889,-0.0078,1.370
3254.00,7.320259,25.01379,-0.000177,24.016490,-0.0078,1.370
3256.00,7.321158,25.01440,-0.000176,24.016842,-0.0078,1.371
3258.00,7.321630,25.01428,-0.000177,24.017226,-0.0079,1.370
3260.00,7.321519,25.01469,-0.000177,24.016809,-0.0079,1.370
3262.00,7.321796,25.01441,-0.000178,24.016991,-0.0079,1.371
3264.00,7.321482,25.01408,-0.000178,24.016557,-0.0078,1.371
3266.00,7.320748,25.01422,-0.000177,24.016795,-0.0078,1.370
3268.00,7.320761,25.01408,-0.000177,24.016251,-0.0078,1.370
3270.00,7.320209,25.01381,-0.000176,24.016675,-0.0078,1.370
3272.00,7.320910,25.01379,-0.000177,24.017241,-0.0078,1.370
3274.00,7.321415,25.01334,-0.000178,24.016704,-0.0078,1.370
3276.00,7.320625,25.01351,-0.000177,24.016998,-0.0079,1.371
3278.00,7.319686,25.01369,-0.000176,24.016403,-0.0078,1.370
3280.00,7.318873,25.01409,-0.000177,24.016055,-0.0078,1.370
3282.00,7.318969,25.01410,-0.000176,24.016313,-0.0078,1.370
3284.00,7.319331,25.01321,-0.000177,24.017435,-0.0078,1.370
3286.00,7.320065,25.01346,-0.000176,24.017223,-0.0078,1.371
3288.00,7.321335,25.01381,-0.000177,24.017130,-0.0078,1.371
3290.00,7.321475,25.01357,-0.000177,24.017379,-0.0078,1.371
3292.00,7.321371,25.01335,-0.000176,24.016474,-0.0078,1.370
3294.00,7.321449,25.01386,-0.000175,24.016831,-0.0078,1.370
3296.00,7.321299,25.01456,-0.000177,24.017759,-0.0078,1.370
3298.00,7.320991,25.01324,-0.000177,24.016965,-0.0078,1.370
3300.00,7.320688,25.01276,-0.000177,24.017228,-0.0078,1.371
3302.00,7.320949,25.01269,-0.000177,24.017174,-0.0078,1.371
3304.00,7.320929,25.01342,-0.000178,24.016744,-0.0078,1.370
3306.00,7.320344,25.01362,-0.000175,24.016811,-0.0078,1.370
3308.00,7.320746,25.01441,-0.000176,24.017014,-0.0078,1.369
3310.00,7.320736,25.01407,-0.000176,24.016507,-0.0078,1.370
3312.00,7.320958,25.01360,-0.000175,24.016722,-0.0078,1.370
3314.00,7.320286,25.01333,-0.000176,24.017592,-0.0078,1.370
3316.00,7.319615,25.01396,-0.000177,24.016960,-0.0078,1.371
3318.00,7.320793,25.01437,-0.000178,24.016931,-0.0078,1.371
3320.00,7.321327,25.01432,-0.000177,24.017014,-0.0078,1.371
3322.00,7.321597,25.01325,-0.000178,24.016759,-0.0078,1.371
3324.00,7.321595,25.01363,-0.000177,24.016751,-0.0078,1.371
3326.00,7.321274,25.01367,-0.000176,24.016242,-0.0078,1.370
3328.00,7.322122,25.01441,-0.000176,24.016944,-0.0078,1.370
3330.00,7.321677,25.01452,-0.000177,24.017099,-0.0078,1.371
3332.00,7.321840,25.01417,-0.000177,24.017215,-0.0078,1.371
3334.00,7.321908,25.01462,-0.000178,24.016818,-0.0078,1.371
3336.00,7.322984,25.01435,-0.000177,24.016800,-0.0078,1.370
3338.00,7.323086,25.01428,-0.000176,24.017712,-0.0078,1.370
3340.00,7.323204,25.01417,-0.000178,24.016813,-0.0078,1.371
3342.00,7.322441,25.01344,-0.000178,24.017360,-0.0079,1.370
3344.00,7.321989,25.01401,-0.000176,24.017195,-0.0079,1.370
3346.00,7.322005,25.01442,-0.000177,24.016436,-0.0079,1.371
3348.00,7.321346,25.01355,-0.000176,24.016568,-0.0078,1.371
3350.00,7.321813,25.01427,-0.000178,24.016895,-0.0078,1.370
3352.00,7.323104,25.01379,-0.000178,24.017103,-0.0078,1.370
3354.00,7.322407,25.01389,-0.000176,24.016958,-0.0078,1.370
3356.00,7.322455,25.01410,-0.000179,24.017108,-0.0078,1.371
3358.00,7.322439,25.01394,-0.000178,24.016938,-0.0078,1.371
3360.00,7.322488,25.01380,-0.000177,24.017641,-0.0078,1.370
3362.00,7.321703,25.01444,-0.000176,24.016246,-0.0079,1.371
3364.00,7.321382,25.01432,-0.000176,24.015637,-0.0078,1.370
3366.00,7.321679,25.01323,-0.000176,24.016512,-0.0078,1.370
3368.00,7.322124,25.01307,-0.000178,24.016992,-0.0078,1.370
3370.00,7.322681,25.01327,-0.000177,24.016438,-0.0078,1.371
3372.00,7.323227,25.01312,-0.000177,24.017212,-0.0078,1.371
3374.00,7.323327,25.01494,-0.000177,24.016750,-0.0078,1.371
3376.00,7.322889,25.01499,-0.000176,24.016788,-0.0078,1.370
3378.00,7.322374,25.01485,-0.000176,24.017005,-0.0078,1.371
3380.00,7.322662,25.01331,-0.000176,24.016672,-0.0078,1.371
3382.00,7.323579,25.01364,-0.000176,24.017000,-0.0079,1.370
3384.00,7.324056,25.01362,-0.000176,24.017747,-0.0079,1.370
3386.00,7.324307,25.01333,-0.000176,24.017342,-0.0078,1.370
3388.00,7.324035,25.01360,-0.000176,24.017449,-0.0078,1.371
3390.00,7.324195,25.01377,-0.000178,24.016730,-0.0078,1.371
3392.00,7.324258,25.01317,-0.000178,24.017560,-0.0078,1.370
3394.00,7.325097,25.01326,-0.000176,24.017176,-0.0078,1.371
3396.00,7.325246,25.01369,-0.000178,24.016695,-0.0078,1.370
3398.00,7.324885,25.01461,-0.000177,24.017114,-0.0078,1.371
3400.00,7.324618,25.01391,-0.000177,24.017507,-0.0079,1.370
3402.00,7.323704,25.01424,-0.000176,24.016561,-0.0078,1.371
3404.00,7.322785,25.01372,-0.000177,24.016518,-0.0078,1.371
3406.00,7.322886,25.01367,-0.000177,24.016726,-0.0079,1.370
3408.00,7.323282,25.01337,-0.000177,24.017031,-0.0078,1.371
3410.00,7.323214,25.01457,-0.000177,24.015247,-0.0078,1.371
3412.00,7.323419,25.01444,-0.000177,24.016075,-0.0078,1.371
3414.00,7.323340,25.01511,-0.000176,24.017230,-0.0078,1.371
3416.00,7.324544,25.01390,-0.000175,24.016273,-0.0078,1.371
3418.00,7.324558,25.01415,-0.000178,24.016976,-0.0078,1.371
3420.00,7.325002,25.01502,-0.000178,24.016612,-0.0078,1.370
3422.00,7.324732,25.01392,-0.000177,24.016166,-0.0078,1.370
3424.00,7.324558,25.01394,-0.000176,24.016737,-0.0078,1.370
3426.00,7.325120,25.01406,-0.000177,24.016858,-0.0078,1.371
3428.00,7.325213,25.01446,-0.000178,24.016940,-0.0078,1.371
3430.00,7.324675,25.01427,-0.000177,24.016548,-0.0078,1.371
3432.00,7.324189,25.01466,-0.000178,24.016461,-0.0078,1.371
3434.00,7.323270,25.01406,-0.000178,24.016447,-0.0078,1.371
3436.00,7.323785,25.01351,-0.000177,24.016574,-0.0078,1.371
3438.00,7.323823,25.01350,-0.000178,24.017395,-0.0078,1.370
3440.00,7.323606,25.01386,-0.000177,24.017257,-0.0078,1.370
3442.00,7.324291,25.01384,-0.000177,24.017192,-0.0078,1.370
3444.00,7.325391,25.01324,-0.000177,24.016498,-0.0078,1.371
3446.00,7.326239,25.01317,-0.000177,24.016653,-0.0078,1.371
3448.00,7.326636,25.01290,-0.000178,24.016650,-0.0078,1.371
3450.00,7.325325,25.01357,-0.000176,24.017018,-0.0078,1.371
3452.00,7.325340,25.01347,-0.000178,24.016619,-0.0078,1.371
3454.00,7.324932,25.01296,-0.000178,24.016566,-0.0078,1.371
3456.00,7.325486,25.01318,-0.000176,24.016621,-0.0078,1.371
3458.00,7.326212,25.01324,-0.000176,24.016472,-0.0078,1.371
3460.00,7.326639,25.01341,-0.000178,24.016081,-0.0078,1.371
3462.00,7.326678,25.01321,-0.000176,24.017090,-0.0078,1.371
3464.00,7.325270,25.01387,-0.000176,24.017607,-0.0078,1.371
3466.00,7.325004,25.01367,-0.000176,24.017391,-0.0078,1.370
3468.00,7.324885,25.01409,-0.000176,24.018062,-0.0078,1.371
3470.00,7.325425,25.01448,-0.000176,24.017471,-0.0078,1.371
3472.00,7.325577,25.01430,-0.000176,24.017114,-0.0078,1.371
3474.00,7.325102,25.01335,-0.000176,24.017239,-0.0078,1.370
3476.00,7.324940,25.01241,-0.000178,24.016822,-0.0078,1.371
3478.00,7.325625,25.01333,-0.000177,24.016295,-0.0078,1.371
3480.00,7.325086,25.01411,-0.000178,24.016833,-0.0078,1.371
3482.00,7.325462,25.01369,-0.000179,24.017304,-0.0078,1.371
3484.00,7.325547,25.01410,-0.000178,24.016527,-0.0078,1.371
3486.00,7.324444,25.01429,-0.000177,24.016498,-0.0078,1.371
3488.00,7.325299,25.01420,-0.000177,24.016833,-0.0078,1.371
3490.00,7.325514,25.01479,-0.000177,24.016831,-0.0078,1.371
3492.00,7.324852,25.01447,-0.000178,24.016938,-0.0078,1.371
3494.00,7.324900,25.01416,-0.000176,24.017268,-0.0078,1.370
3496.00,7.324624,25.01366,-0.000177,24.016436,-0.0078,1.371
3498.00,7.324952,25.01398,-0.000179,24.016110,-0.0078,1.371
3500.00,7.326351,25.01460,-0.000178,24.017306,-0.0078,1.371
3502.00,7.326614,25.01371,-0.000178,24.017083,-0.0078,1.371
3504.00,7.326517,25.01424,-0.000178,24.016663,-0.0078,1.370
3506.00,7.325997,25.01486,-0.000177,24.016456,-0.0078,1.371
3508.00,7.325524,25.01470,-0.000177,24.016487,-0.0078,1.371
3510.00,7.325282,25.01482,-0.000177,24.016349,-0.0078,1.371
3512.00,7.325691,25.01399,-0.000178,24.017255,-0.0078,1.371
3514.00,7.326711,25.01380,-0.000178,24.016982,-0.0078,1.371
3516.00,7.326758,25.01437,-0.000177,24.016508,-0.0078,1.371
3518.00,7.326221,25.01454,-0.000177,24.016837,-0.0078,1.371
3520.00,7.326435,25.01388,-0.000177,24.016672,-0.0078,1.371
3522.00,7.327152,25.01352,-0.000178,24.016289,-0.0079,1.371
3524.00,7.327901,25.01369,-0.000178,24.017090,-0.0079,1.371
3526.00,7.327998,25.01391,-0.000177,24.016824,-0.0078,1.371
3528.00,7.327779,25.01374,-0.000177,24.016168,-0.0079,1.371
3530.00,7.327620,25.01364,-0.000178,24.016668,-0.0079,1.370
3532.00,7.327624,25.01394,-0.000177,24.016840,-0.0078,1.371
3534.00,7.327653,25.01400,-0.000177,24.016762,-0.0078,1.371
3536.00,7.327339,25.01403,-0.000178,24.016813,-0.0078,1.371
3538.00,7.328207,25.01357,-0.000177,24.016507,-0.0078,1.371
3540.00,7.327929,25.01399,-0.000179,24.016465,-0.0078,1.371
3542.00,7.327788,25.01375,-0.000178,24.016440,-0.0078,1.371
3544.00,7.327309,25.01468,-0.000177,24.016343,-0.0078,1.371
3546.00,7.327134,25.01477,-0.000177,24.016483,-0.0078,1.371
3548.00,7.327845,25.01464,-0.000178,24.016753,-0.0078,1.370
3550.00,7.328418,25.01480,-0.000178,24.017395,-0.0078,1.371
3552.00,7.327588,25.01558,-0.000178,24.016371,-0.0078,1.371
3554.00,7.327753,25.01531,-0.000177,24.016737,-0.0078,1.371
3556.00,7.327063,25.01411,-0.000178,24.016891,-0.0078,1.371
3558.00,7.327236,25.01426,-0.000178,24.016037,-0.0078,1.371
3560.00,7.326998,25.01352,-0.000178,24.016044,-0.0078,1.371
3562.00,7.327150,25.01394,-0.000178,24.016733,-0.0078,1.371
3564.00,7.327733,25.01425,-0.000178,24.016606,-0.0078,1.371
3566.00,7.327136,25.01403,-0.000177,24.016441,-0.0078,1.371
3568.00,7.327542,25.01389,-0.000178,24.016808,-0.0078,1.372
3570.00,7.327712,25.01355,-0.000178,24.016650,-0.0078,1.372
3572.00,7.328446,25.01275,-0.000178,24.016492,-0.0078,1.371
3574.00,7.328857,25.01427,-0.000177,24.016456,-0.0078,1.371
3576.00,7.329182,25.01451,-0.000177,24.017012,-0.0078,1.371
3578.00,7.329149,25.01359,-0.000176,24.016429,-0.0078,1.371
3580.00,7.328667,25.01387,-0.000177,24.017355,-0.0078,1.371
3582.00,7.328800,25.01343,-0.000177,24.016347,-0.0078,1.370
3584.00,7.329006,25.01436,-0.000177,24.016650,-0.0078,1.371
3586.00,7.329415,25.01374,-0.000176,24.017447,-0.0078,1.371
3588.00,7.329603,25.01342,-0.000176,24.016875,-0.0078,1.371
3590.00,7.329377,25.01451,-0.000177,24.016760,-0.0078,1.371
3592.00,7.329324,25.01429,-0.000176,24.017366,-0.0078,1.371
3594.00,7.329505,25.01435,-0.000176,24.017007,-0.0078,1.371
3596.00,7.329856,25.01432,-0.000177,24.016465,-0.0078,1.370
3598.00,7.329684,25.01425,-0.000177,24.016750,-0.0078,1.371
3600.00,7.329291,25.01421,-0.000177,24.016976,-0.0078,1.371
@6,12.0000,24.0
3602.00,7.329808,25.01377,-0.000177,24.017090,-0.0078,1.371
3604.00,7.327736,25.01440,-0.000178,24.016057,-0.0079,1.371
3606.00,7.318927,25.01409,-0.000177,24.016739,-0.0078,1.370
3608.00,7.309064,25.01415,-0.000176,24.016907,-0.0078,1.370
3610.00,7.301452,25.01346,-0.000176,24.017034,-0.0078,1.370
3612.00,7.295332,25.01378,-0.000177,24.016802,-0.0078,1.370
3614.00,7.292132,25.01390,-0.000178,24.016356,-0.0078,1.371
3616.00,7.291279,25.01420,-0.000178,24.016840,-0.0078,1.371
3618.00,7.289742,25.01440,-0.000179,24.016793,-0.0078,1.372
3620.00,7.287489,25.01470,-0.000179,24.016046,-0.0078,1.372
3622.00,7.285296,25.01459,-0.000177,24.016269,-0.0079,1.371
3624.00,7.283588,25.01460,-0.000178,24.016998,-0.0078,1.371
3626.00,7.281890,25.01517,-0.000178,24.016068,-0.0078,1.373
3628.00,7.283155,25.01481,-0.000179,24.016498,-0.0078,1.372
3630.00,7.290668,25.01476,-0.000180,24.015622,-0.0078,1.372
3632.00,7.300518,25.01519,-0.000178,24.016809,-0.0078,1.373
3634.00,7.308543,25.01479,-0.000179,24.016976,-0.0078,1.372
3636.00,7.314872,25.01460,-0.000178,24.016179,-0.0078,1.373
3638.00,7.317642,25.01506,-0.000179,24.016498,-0.0079,1.373
3640.00,7.319062,25.01515,-0.000177,24.016701,-0.0078,1.372
3642.00,7.320308,25.01574,-0.000176,24.016472,-0.0078,1.371
3644.00,7.321107,25.01507,-0.000177,24.016791,-0.0078,1.371
3646.00,7.322452,25.01524,-0.000177,24.016791,-0.0079,1.370
3648.00,7.324068,25.01486,-0.000176,24.016421,-0.0079,1.370
3650.00,7.325915,25.01523,-0.000176,24.016478,-0.0078,1.371
3652.00,7.327369,25.01485,-0.000177,24.016554,-0.0078,1.371
3654.00,7.327897,25.01510,-0.000178,24.016962,-0.0078,1.371
3656.00,7.327844,25.01444,-0.000177,24.017224,-0.0078,1.371
3658.00,7.327032,25.01444,-0.000175,24.016400,-0.0078,1.371
3660.00,7.326611,25.01485,-0.000177,24.016739,-0.0078,1.371
3662.00,7.326331,25.01469,-0.000176,24.016456,-0.0078,1.371
3664.00,7.326430,25.01512,-0.000176,24.016443,-0.0078,1.370
3666.00,7.327648,25.01394,-0.000177,24.017063,-0.0078,1.371
3668.00,7.327770,25.01411,-0.000178,24.017350,-0.0078,1.371
3670.00,7.328616,25.01406,-0.000179,24.016392,-0.0078,1.371
3672.00,7.329108,25.01360,-0.000179,24.016429,-0.0078,1.371
3674.00,7.330084,25.01374,-0.000176,24.017549,-0.0078,1.370
3676.00,7.332314,25.01399,-0.000178,24.016235,-0.0078,1.371
3678.00,7.333627,25.01443,-0.000177,24.016137,-0.0078,1.371
3680.00,7.335366,25.01380,-0.000178,24.016432,-0.0078,1.371
3682.00,7.336849,25.01432,-0.000178,24.017110,-0.0078,1.371
3684.00,7.338275,25.01453,-0.000177,24.016630,-0.0078,1.371
3686.00,7.339065,25.01440,-0.000176,24.016372,-0.0078,1.371
3688.00,7.339405,25.01384,-0.000176,24.016363,-0.0078,1.371
3690.00,7.340302,25.01420,-0.000176,24.016427,-0.0078,1.371
3692.00,7.341013,25.01355,-0.000177,24.017219,-0.0078,1.371
3694.00,7.341918,25.01454,-0.000176,24.016659,-0.0078,1.371
3696.00,7.343089,25.01453,-0.000177,24.016624,-0.0078,1.371
3698.00,7.344711,25.01500,-0.000178,24.016702,-0.0078,1.371
3700.00,7.345227,25.01464,-0.000178,24.017060,-0.0078,1.371
3702.00,7.344037,25.01443,-0.000178,24.017195,-0.0078,1.371
3704.00,7.343440,25.01400,-0.000177,24.016797,-0.0078,1.370
3706.00,7.343047,25.01372,-0.000177,24.016701,-0.0078,1.371
3708.00,7.343268,25.01443,-0.000177,24.017380,-0.0078,1.371
3710.00,7.343087,25.01440,-0.000176,24.017616,-0.0078,1.371
3712.00,7.342762,25.01422,-0.000177,24.017194,-0.0079,1.371
3714.00,7.342157,25.01432,-0.000177,24.016601,-0.0078,1.371
3716.00,7.342169,25.01518,-0.000177,24.017145,-0.0078,1.371
3718.00,7.341283,25.01536,-0.000176,24.016989,-0.0078,1.371
3720.00,7.341179,25.01490,-0.000178,24.016396,-0.0078,1.371
3722.00,7.340001,25.01500,-0.000178,24.016605,-0.0078,1.371
3724.00,7.340335,25.01558,-0.000176,24.016721,-0.0078,1.371
3726.00,7.340167,25.01519,-0.000177,24.016115,-0.0078,1.371
3728.00,7.340193,25.01558,-0.000178,24.016432,-0.0078,1.372
3730.00,7.340146,25.01608,-0.000177,24.016601,-0.0078,1.370
3732.00,7.339755,25.01510,-0.000177,24.017428,-0.0078,1.370
3734.00,7.338724,25.01471,-0.000176,24.017237,-0.0078,1.371
3736.00,7.338359,25.01464,-0.000175,24.017063,-0.0078,1.370
3738.00,7.337535,25.01495,-0.000176,24.016240,-0.0078,1.371
3740.00,7.337514,25.01468,-0.000177,24.016670,-0.0078,1.371
3742.00,7.337337,25.01427,-0.000177,24.017246,-0.0078,1.371
3744.00,7.336503,25.01469,-0.000177,24.016869,-0.0078,1.371
3746.00,7.335207,25.01511,-0.000177,24.016039,-0.0079,1.371
3748.00,7.335570,25.01430,-0.000178,24.016795,-0.0078,1.371
3750.00,7.335548,25.01426,-0.000178,24.016858,-0.0079,1.372
3752.00,7.335065,25.01418,-0.000178,24.016851,-0.0078,1.371
3754.00,7.335028,25.01482,-0.000178,24.016944,-0.0078,1.370
3756.00,7.334228,25.01466,-0.000177,24.016731,-0.0078,1.371
3758.00,7.334240,25.01486,-0.000177,24.016942,-0.0078,1.371
3760.00,7.334152,25.01505,-0.000177,24.016605,-0.0078,1.371
3762.00,7.333559,25.01501,-0.000176,24.016706,-0.0078,1.370
3764.00,7.333821,25.01447,-0.000177,24.016902,-0.0078,1.370
3766.00,7.334170,25.01476,-0.000178,24.016913,-0.0079,1.371
3768.00,7.334212,25.01512,-0.000178,24.016771,-0.0079,1.371
3770.00,7.334089,25.01492,-0.000179,24.016240,-0.0078,1.372
3772.00,7.334057,25.01402,-0.000179,24.016737,-0.0079,1.371
3774.00,7.332699,25.01463,-0.000178,24.017038,-0.0078,1.370
3776.00,7.332837,25.01405,-0.000177,24.016924,-0.0078,1.370
3778.00,7.332592,25.01460,-0.000177,24.018057,-0.0078,1.370
3780.00,7.332613,25.01460,-0.000177,24.017565,-0.0078,1.370
3782.00,7.331978,25.01452,-0.000178,24.017223,-0.0078,1.370
3784.00,7.331390,25.01420,-0.000177,24.017259,-0.0079,1.370
3786.00,7.330987,25.01384,-0.000176,24.016900,-0.0078,1.371
3788.00,7.331532,25.01370,-0.000179,24.017536,-0.0078,1.371
3790.00,7.332185,25.01485,-0.000178,24.016976,-0.0078,1.371
3792.00,7.332598,25.01489,-0.000178,24.017050,-0.0078,1.371
3794.00,7.332741,25.01422,-0.000178,24.017250,-0.0078,1.371
3796.00,7.332236,25.01500,-0.000177,24.016461,-0.0078,1.371
3798.00,7.332406,25.01510,-0.000177,24.016844,-0.0078,1.370
3800.00,7.332753,25.01461,-0.000178,24.016681,-0.0078,1.371
3802.00,7.333092,25.01425,-0.000177,24.017034,-0.0078,1.371
3804.00,7.334160,25.01451,-0.000177,24.016659,-0.0078,1.371
3806.00,7.334235,25.01525,-0.000178,24.016581,-0.0078,1.371
3808.00,7.333368,25.01500,-0.000178,24.016688,-0.0078,1.371
3810.00,7.333609,25.01462,-0.000177,24.016938,-0.0078,1.370
3812.00,7.333089,25.01476,-0.000178,24.017018,-0.0079,1.371
3814.00,7.332359,25.01482,-0.000178,24.016797,-0.0078,1.371
3816.00,7.332614,25.01471,-0.000178,24.016702,-0.0078,1.371
3818.00,7.332373,25.01455,-0.000178,24.016403,-0.0078,1.371
3820.00,7.332211,25.01552,-0.000177,24.016267,-0.0078,1.370
3822.00,7.332443,25.01502,-0.000179,24.016844,-0.0079,1.371
3824.00,7.332178,25.01556,-0.000179,24.017063,-0.0079,1.371
3826.00,7.332201,25.01510,-0.000178,24.017698,-0.0078,1.372
3828.00,7.332429,25.01663,-0.000178,24.017669,-0.0078,1.371
3830.00,7.332382,25.01635,-0.000178,24.016967,-0.0078,1.370
3832.00,7.332635,25.01582,-0.000178,24.016791,-0.0078,1.371
3834.00,7.332193,25.01550,-0.000177,24.016579,-0.0078,1.371
3836.00,7.331971,25.01464,-0.000178,24.017302,-0.0078,1.371
3838.00,7.332544,25.01489,-0.000178,24.016994,-0.0078,1.371
3840.00,7.332590,25.01579,-0.000178,24.017324,-0.0078,1.371
3842.00,7.332481,25.01478,-0.000178,24.016759,-0.0078,1.371
3844.00,7.331987,25.01511,-0.000178,24.016365,-0.0078,1.372
3846.00,7.333064,25.01561,-0.000178,24.016911,-0.0078,1.371
3848.00,7.333110,25.01496,-0.000178,24.016648,-0.0078,1.371
3850.00,7.333078,25.01469,-0.000178,24.016200,-0.0079,1.371
3852.00,7.333156,25.01431,-0.000178,24.016592,-0.0078,1.371
3854.00,7.333074,25.01478,-0.000177,24.016489,-0.0078,1.371
3856.00,7.332593,25.01458,-0.000178,24.016866,-0.0078,1.372
3858.00,7.332245,25.01463,-0.000177,24.017239,-0.0078,1.371
3860.00,7.332383,25.01486,-0.000178,24.016760,-0.0078,1.371
3862.00,7.333609,25.01498,-0.000177,24.016666,-0.0078,1.372
3864.00,7.332831,25.01359,-0.000177,24.016976,-0.0078,1.371
3866.00,7.331958,25.01359,-0.000177,24.016686,-0.0078,1.371
3868.00,7.332731,25.01446,-0.000177,24.017065,-0.0078,1.371
3870.00,7.332856,25.01469,-0.000176,24.016891,-0.0078,1.371
3872.00,7.332940,25.01471,-0.000177,24.016653,-0.0078,1.371
3874.00,7.332870,25.01469,-0.000176,24.016913,-0.0078,1.371
3876.00,7.332756,25.01502,-0.000177,24.016773,-0.0078,1.371
3878.00,7.332101,25.01449,-0.000178,24.016880,-0.0078,1.371
3880.00,7.333508,25.01481,-0.000179,24.017186,-0.0078,1.371
3882.00,7.335058,25.01496,-0.000176,24.016880,-0.0078,1.371
3884.00,7.335385,25.01535,-0.000176,24.016367,-0.0078,1.371
3886.00,7.334453,25.01507,-0.000177,24.016775,-0.0078,1.371
3888.00,7.334191,25.01508,-0.000178,24.017121,-0.0078,1.371
3890.00,7.334042,25.01457,-0.000177,24.017380,-0.0078,1.372
3892.00,7.333671,25.01491,-0.000178,24.016757,-0.0078,1.371
3894.00,7.334321,25.01512,-0.000177,24.016690,-0.0078,1.371
3896.00,7.334640,25.01504,-0.000177,24.017045,-0.0079,1.372
3898.00,7.334716,25.01475,-0.000178,24.016934,-0.0079,1.371
3900.00,7.334691,25.01524,-0.000177,24.017107,-0.0079,1.371
3902.00,7.334849,25.01425,-0.000176,24.018069,-0.0078,1.371
3904.00,7.335234,25.01414,-0.000178,24.017281,-0.0078,1.372
3906.00,7.334705,25.01414,-0.000178,24.016737,-0.0078,1.372
3908.00,7.335082,25.01468,-0.000178,24.017000,-0.0078,1.371
3910.00,7.335288,25.01485,-0.000179,24.016523,-0.0078,1.371
3912.00,7.335364,25.01507,-0.000178,24.017206,-0.0079,1.371
3914.00,7.334507,25.01574,-0.000178,24.017012,-0.0078,1.371
3916.00,7.334872,25.01544,-0.000177,24.016898,-0.0078,1.371
3918.00,7.334796,25.01527,-0.000177,24.016916,-0.0078,1.371
3920.00,7.334369,25.01564,-0.000178,24.016429,-0.0078,1.371
3922.00,7.333823,25.01576,-0.000178,24.017244,-0.0079,1.372
3924.00,7.334132,25.01621,-0.000178,24.016731,-0.0079,1.371
3926.00,7.334425,25.01584,-0.000177,24.016242,-0.0079,1.371
3928.00,7.335061,25.01598,-0.000178,24.016924,-0.0078,1.371
3930.00,7.335060,25.01623,-0.000178,24.016275,-0.0078,1.371
3932.00,7.335641,25.01630,-0.000178,24.016238,-0.0078,1.371
3934.00,7.335200,25.01562,-0.000178,24.016757,-0.0078,1.371
3936.00,7.335104,25.01591,-0.000177,24.017170,-0.0078,1.371
3938.00,7.335043,25.01516,-0.000178,24.016445,-0.0079,1.372
3940.00,7.335150,25.01485,-0.000178,24.017098,-0.0079,1.371
3942.00,7.335183,25.01544,-0.000178,24.017000,-0.0078,1.371
3944.00,7.335228,25.01505,-0.000178,24.017099,-0.0078,1.371
3946.00,7.334952,25.01517,-0.000179,24.016748,-0.0078,1.372
3948.00,7.335230,25.01483,-0.000180,24.016476,-0.0078,1.372
3950.00,7.335785,25.01514,-0.000178,24.017021,-0.0078,1.372
3952.00,7.335613,25.01530,-0.000178,24.016909,-0.0078,1.372
3954.00,7.335359,25.01504,-0.000179,24.016362,-0.0078,1.372
3956.00,7.334999,25.01496,-0.000177,24.016722,-0.0078,1.372
3958.00,7.335474,25.01451,-0.000177,24.016661,-0.0078,1.372
3960.00,7.335400,25.01491,-0.000177,24.017355,-0.0078,1.371
3962.00,7.335638,25.01491,-0.000178,24.016269,-0.0079,1.371
3964.00,7.335357,25.01430,-0.000178,24.016521,-0.0078,1.371
3966.00,7.336022,25.01490,-0.000178,24.016842,-0.0079,1.372
3968.00,7.336621,25.01470,-0.000177,24.017166,-0.0079,1.372
3970.00,7.336525,25.01525,-0.000177,24.016980,-0.0079,1.372
3972.00,7.336982,25.01477,-0.000179,24.017844,-0.0079,1.372
3974.00,7.337499,25.01458,-0.000176,24.017099,-0.0078,1.372
3976.00,7.336326,25.01570,-0.000178,24.016856,-0.0078,1.372
3978.00,7.336463,25.01574,-0.000178,24.016324,-0.0078,1.372
3980.00,7.336834,25.01603,-0.000179,24.016287,-0.0078,1.371
3982.00,7.336833,25.01554,-0.000177,24.016895,-0.0078,1.371
3984.00,7.336746,25.01555,-0.000177,24.016258,-0.0078,1.371
3986.00,7.336184,25.01508,-0.000177,24.016213,-0.0078,1.371
3988.00,7.336414,25.01477,-0.000177,24.016565,-0.0078,1.372
3990.00,7.335864,25.01499,-0.000177,24.016668,-0.0078,1.371
3992.00,7.335853,25.01521,-0.000179,24.017701,-0.0078,1.372
3994.00,7.335777,25.01479,-0.000177,24.016822,-0.0078,1.371
3996.00,7.336076,25.01535,-0.000178,24.016516,-0.0078,1.372
3998.00,7.336239,25.01494,-0.000177,24.016160,-0.0078,1.371
4000.00,7.336463,25.01412,-0.000177,24.016309,-0.0078,1.371
4002.00,7.337412,25.01441,-0.000178,24.016652,-0.0078,1.372
4004.00,7.337224,25.01444,-0.000177,24.016246,-0.0078,1.372
4006.00,7.337370,25.01449,-0.000177,24.016938,-0.0078,1.371
4008.00,7.337191,25.01397,-0.000176,24.017268,-0.0078,1.371
4010.00,7.336937,25.01483,-0.000178,24.016479,-0.0078,1.372
4012.00,7.336500,25.01579,-0.000177,24.016882,-0.0078,1.371
4014.00,7.335386,25.01596,-0.000177,24.016831,-0.0078,1.371
4016.00,7.335251,25.01569,-0.000176,24.016240,-0.0078,1.371
4018.00,7.336144,25.01516,-0.000176,24.016862,-0.0078,1.371
4020.00,7.336946,25.01490,-0.000177,24.016474,-0.0078,1.371
4022.00,7.336529,25.01556,-0.000178,24.016628,-0.0078,1.372
4024.00,7.335826,25.01628,-0.000177,24.017110,-0.0078,1.371
4026.00,7.336038,25.01605,-0.000176,24.016853,-0.0078,1.371
4028.00,7.336446,25.01611,-0.000177,24.017058,-0.0078,1.371
4030.00,7.336809,25.01517,-0.000177,24.017003,-0.0078,1.372
4032.00,7.336887,25.01604,-0.000177,24.017768,-0.0078,1.371
4034.00,7.336893,25.01607,-0.000177,24.016693,-0.0078,1.371
4036.00,7.336459,25.01582,-0.000176,24.016610,-0.0078,1.372
4038.00,7.336683,25.01530,-0.000177,24.017476,-0.0078,1.371
4040.00,7.336905,25.01525,-0.000177,24.017210,-0.0078,1.372
4042.00,7.336388,25.01579,-0.000176,24.016543,-0.0078,1.372
4044.00,7.336081,25.01511,-0.000179,24.016621,-0.0078,1.372
4046.00,7.337110,25.01541,-0.000179,24.016731,-0.0078,1.372
4048.00,7.337617,25.01646,-0.000177,24.016920,-0.0078,1.371
4050.00,7.338145,25.01650,-0.000176,24.016666,-0.0078,1.371
4052.00,7.338612,25.01677,-0.000176,24.016991,-0.0078,1.371
4054.00,7.338099,25.01552,-0.000176,24.017016,-0.0078,1.372
4056.00,7.338538,25.01625,-0.000176,24.017119,-0.0078,1.372
4058.00,7.339446,25.01582,-0.000177,24.017362,-0.0078,1.372
4060.00,7.338834,25.01629,-0.000177,24.016320,-0.0078,1.372
4062.00,7.338190,25.01653,-0.000178,24.016162,-0.0078,1.371
4064.00,7.338347,25.01664,-0.000176,24.015653,-0.0078,1.372
4066.00,7.338119,25.01585,-0.000175,24.017185,-0.0078,1.371
4068.00,7.338130,25.01579,-0.000176,24.016472,-0.0078,1.372
4070.00,7.337784,25.01615,-0.000179,24.016916,-0.0078,1.372
4072.00,7.337474,25.01595,-0.000177,24.016175,-0.0078,1.371
4074.00,7.337085,25.01576,-0.000177,24.017025,-0.0078,1.371
4076.00,7.337290,25.01594,-0.000177,24.017031,-0.0078,1.371
4078.00,7.338489,25.01586,-0.000177,24.016498,-0.0078,1.372
4080.00,7.339342,25.01629,-0.000176,24.016579,-0.0078,1.371
4082.00,7.340232,25.01604,-0.000176,24.017364,-0.0078,1.372
4084.00,7.339570,25.01629,-0.000176,24.016788,-0.0078,1.371
4086.00,7.338453,25.01552,-0.000175,24.016389,-0.0078,1.372
4088.00,7.337816,25.01555,-0.000175,24.017145,-0.0078,1.371
4090.00,7.337507,25.01539,-0.000176,24.017353,-0.0078,1.371
4092.00,7.337702,25.01482,-0.000176,24.016775,-0.0079,1.371
4094.00,7.337792,25.01404,-0.000177,24.016608,-0.0078,1.372
4096.00,7.337622,25.01496,-0.000178,24.017237,-0.0078,1.371
4098.00,7.336763,25.01577,-0.000177,24.017315,-0.0078,1.371
4100.00,7.337021,25.01599,-0.000177,24.017085,-0.0078,1.371
4102.00,7.337448,25.01583,-0.000176,24.017226,-0.0078,1.371
4104.00,7.338144,25.01630,-0.000176,24.017032,-0.0079,1.372
4106.00,7.338055,25.01654,-0.000177,24.017560,-0.0078,1.371
4108.00,7.337328,25.01594,-0.000176,24.017092,-0.0078,1.372
4110.00,7.337544,25.01655,-0.000176,24.016831,-0.0078,1.371
4112.00,7.337989,25.01589,-0.000176,24.017052,-0.0078,1.372
4114.00,7.337105,25.01565,-0.000177,24.017458,-0.0078,1.372
4116.00,7.337014,25.01537,-0.000176,24.017192,-0.0078,1.372
4118.00,7.337155,25.01611,-0.000176,24.017074,-0.0078,1.371
4120.00,7.337378,25.01594,-0.000177,24.016769,-0.0078,1.372
4122.00,7.337856,25.01592,-0.000177,24.017125,-0.0079,1.372
4124.00,7.337671,25.01634,-0.000177,24.016757,-0.0078,1.371
4126.00,7.338121,25.01541,-0.000177,24.016992,-0.0078,1.371
4128.00,7.337953,25.01586,-0.000176,24.017137,-0.0078,1.372
4130.00,7.338560,25.01660,-0.000177,24.016755,-0.0078,1.372
4132.00,7.337948,25.01698,-0.000176,24.016815,-0.0078,1.372
4134.00,7.337985,25.01667,-0.000175,24.016856,-0.0078,1.371
4136.00,7.338326,25.01654,-0.000176,24.016505,-0.0078,1.371
4138.00,7.338370,25.01652,-0.000175,24.017612,-0.0078,1.371
4140.00,7.338519,25.01589,-0.000175,24.017157,-0.0078,1.372
4142.00,7.338797,25.01653,-0.000176,24.017161,-0.0078,1.372
4144.00,7.339290,25.01699,-0.000176,24.017172,-0.0078,1.371
4146.00,7.340365,25.01660,-0.000177,24.017950,-0.0078,1.371
4148.00,7.339976,25.01668,-0.000176,24.017018,-0.0078,1.372
4150.00,7.339610,25.01631,-0.000175,24.016376,-0.0078,1.371
4152.00,7.341018,25.01629,-0.000175,24.016793,-0.0078,1.372
4154.00,7.341527,25.01676,-0.000178,24.016905,-0.0078,1.372
4156.00,7.341159,25.01673,-0.000177,24.017168,-0.0078,1.371
4158.00,7.340183,25.01746,-0.000175,24.017089,-0.0078,1.371
4160.00,7.340490,25.01716,-0.000175,24.017556,-0.0078,1.371
4162.00,7.340744,25.01720,-0.000176,24.017268,-0.0078,1.372
4164.00,7.340152,25.01653,-0.000177,24.017380,-0.0078,1.372
4166.00,7.339640,25.01584,-0.000176,24.016646,-0.0078,1.371
4168.00,7.339561,25.01533,-0.000175,24.016976,-0.0078,1.371
4170.00,7.339431,25.01570,-0.000176,24.016944,-0.0078,1.371
4172.00,7.340204,25.01607,-0.000177,24.016916,-0.0078,1.372
4174.00,7.340322,25.01647,-0.000176,24.017127,-0.0078,1.371
4176.00,7.340328,25.01657,-0.000178,24.016837,-0.0078,1.372
4178.00,7.339186,25.01692,-0.000176,24.016963,-0.0078,1.371
4180.00,7.338490,25.01602,-0.000176,24.017161,-0.0077,1.372
4182.00,7.339010,25.01544,-0.000176,24.017551,-0.0078,1.372
4184.00,7.339441,25.01641,-0.000177,24.017699,-0.0078,1.371
4186.00,7.338717,25.01668,-0.000176,24.017081,-0.0078,1.372
4188.00,7.338779,25.01678,-0.000176,24.016833,-0.0078,1.372
4190.00,7.338946,25.01726,-0.000176,24.017076,-0.0078,1.371
4192.00,7.339301,25.01715,-0.000176,24.016372,-0.0078,1.372
4194.00,7.339757,25.01692,-0.000176,24.016764,-0.0078,1.372
4196.00,7.339186,25.01635,-0.000177,24.017571,-0.0078,1.371
4198.00,7.339551,25.01591,-0.000175,24.016708,-0.0078,1.371
4200.00,7.340058,25.01638,-0.000174,24.016973,-0.0078,1.371
4202.00,7.340014,25.01651,-0.000176,24.016898,-0.0078,1.372
@7,12.0000,24.0
4204.00,7.338728,25.01521,-0.000177,24.017366,-0.0078,1.372
4206.00,7.329718,25.01569,-0.000177,24.017333,-0.0078,1.372
4208.00,7.319031,25.01583,-0.000176,24.016666,-0.0078,1.370
4210.00,7.310957,25.01654,-0.000175,24.017290,-0.0078,1.370
4212.00,7.305545,25.01687,-0.000175,24.017520,-0.0078,1.370
4214.00,7.302422,25.01629,-0.000177,24.016904,-0.0078,1.371
4216.00,7.301068,25.01559,-0.000177,24.016913,-0.0078,1.372
4218.00,7.300479,25.01537,-0.000177,24.017002,-0.0078,1.372
4220.00,7.299612,25.01573,-0.000178,24.017464,-0.0078,1.373
4222.00,7.297916,25.01593,-0.000179,24.016829,-0.0078,1.373
4224.00,7.296653,25.01588,-0.000178,24.016606,-0.0078,1.374
4226.00,7.295334,25.01574,-0.000178,24.017032,-0.0078,1.373
4228.00,7.295411,25.01591,-0.000178,24.016795,-0.0078,1.373
4230.00,7.302769,25.01549,-0.000178,24.016155,-0.0078,1.373
4232.00,7.312120,25.01588,-0.000178,24.017105,-0.0078,1.374
4234.00,7.319710,25.01593,-0.000178,24.017571,-0.0078,1.374
4236.00,7.325163,25.01703,-0.000178,24.017520,-0.0078,1.374
4238.00,7.327570,25.01731,-0.000177,24.016913,-0.0078,1.373
4240.00,7.328620,25.01662,-0.000177,24.017078,-0.0078,1.372
4242.00,7.329585,25.01550,-0.000177,24.016982,-0.0078,1.372
4244.00,7.331408,25.01597,-0.000176,24.017553,-0.0078,1.372
4246.00,7.332936,25.01652,-0.000175,24.016925,-0.0078,1.373
4248.00,7.334877,25.01591,-0.000176,24.016882,-0.0078,1.372
4250.00,7.337145,25.01591,-0.000176,24.017679,-0.0078,1.372
4252.00,7.338338,25.01647,-0.000175,24.017656,-0.0078,1.372
4254.00,7.339046,25.01601,-0.000175,24.016973,-0.0078,1.371
4256.00,7.339271,25.01559,-0.000175,24.017172,-0.0078,1.371
4258.00,7.339407,25.01633,-0.000176,24.017592,-0.0079,1.371
4260.00,7.339052,25.01629,-0.000175,24.016748,-0.0079,1.372
4262.00,7.338546,25.01637,-0.000177,24.017025,-0.0078,1.371
4264.00,7.338280,25.01620,-0.000177,24.017779,-0.0078,1.372
4266.00,7.337529,25.01562,-0.000177,24.016668,-0.0078,1.372
4268.00,7.338403,25.01542,-0.000176,24.016813,-0.0078,1.371
4270.00,7.339926,25.01543,-0.000176,24.016900,-0.0078,1.372
4272.00,7.340223,25.01545,-0.000177,24.016915,-0.0078,1.372
4274.00,7.341163,25.01620,-0.000176,24.016467,-0.0078,1.372
4276.00,7.342753,25.01702,-0.000177,24.017500,-0.0078,1.372
4278.00,7.344501,25.01681,-0.000177,24.017437,-0.0078,1.372
4280.00,7.346759,25.01686,-0.000177,24.016978,-0.0078,1.371
4282.00,7.348267,25.01656,-0.000176,24.016886,-0.0078,1.371
4284.00,7.349029,25.01658,-0.000177,24.017370,-0.0078,1.372
4286.00,7.349435,25.01662,-0.000177,24.017810,-0.0078,1.373
4288.00,7.351004,25.01649,-0.000177,24.017397,-0.0078,1.372
4290.00,7.351927,25.01729,-0.000177,24.017475,-0.0078,1.372
4292.00,7.352025,25.01687,-0.000177,24.017087,-0.0078,1.372
4294.00,7.351695,25.01647,-0.000177,24.017063,-0.0078,1.371
4296.00,7.351402,25.01782,-0.000177,24.017085,-0.0078,1.371
4298.00,7.352249,25.01678,-0.000176,24.016871,-0.0078,1.372
4300.00,7.353396,25.01626,-0.000178,24.016779,-0.0078,1.372
4302.00,7.353849,25.01614,-0.000178,24.017179,-0.0078,1.372
4304.00,7.354102,25.01718,-0.000176,24.016889,-0.0078,1.372
4306.00,7.354086,25.01677,-0.000177,24.016590,-0.0078,1.372
4308.00,7.352532,25.01593,-0.000176,24.016760,-0.0078,1.371
4310.00,7.353104,25.01613,-0.000176,24.017079,-0.0078,1.372
4312.00,7.354114,25.01678,-0.000176,24.016864,-0.0078,1.372
4314.00,7.353574,25.01632,-0.000176,24.016518,-0.0078,1.372
4316.00,7.352239,25.01619,-0.000176,24.017272,-0.0078,1.372
4318.00,7.352392,25.01608,-0.000175,24.016891,-0.0078,1.372
4320.00,7.351801,25.01634,-0.000176,24.017270,-0.0078,1.372
4322.00,7.350967,25.01651,-0.000177,24.017232,-0.0078,1.371
4324.00,7.351429,25.01631,-0.000176,24.017491,-0.0078,1.372
4326.00,7.350509,25.01640,-0.000178,24.017061,-0.0078,1.372
4328.00,7.349567,25.01600,-0.000177,24.016371,-0.0078,1.372
4330.00,7.349318,25.01682,-0.000178,24.017139,-0.0078,1.372
4332.00,7.348880,25.01724,-0.000176,24.017402,-0.0078,1.371
4334.00,7.348867,25.01628,-0.000177,24.016853,-0.0078,1.372
4336.00,7.348256,25.01609,-0.000176,24.016556,-0.0078,1.372
4338.00,7.348007,25.01645,-0.000177,24.017310,-0.0078,1.372
4340.00,7.347394,25.01655,-0.000177,24.017174,-0.0078,1.372
4342.00,7.347826,25.01706,-0.000178,24.017079,-0.0079,1.372
4344.00,7.348351,25.01676,-0.000177,24.016588,-0.0078,1.372
4346.00,7.348149,25.01623,-0.000177,24.016485,-0.0078,1.372
4348.00,7.348153,25.01699,-0.000177,24.016889,-0.0078,1.372
4350.00,7.348001,25.01653,-0.000177,24.017081,-0.0078,1.373
4352.00,7.346220,25.01687,-0.000177,24.016380,-0.0078,1.372
4354.00,7.346365,25.01704,-0.000176,24.016744,-0.0078,1.372
4356.00,7.346218,25.01655,-0.000176,24.017277,-0.0079,1.373
4358.00,7.345547,25.01624,-0.000177,24.017428,-0.0078,1.372
4360.00,7.344776,25.01638,-0.000177,24.017266,-0.0078,1.372
4362.00,7.344738,25.01652,-0.000176,24.017230,-0.0078,1.371
4364.00,7.345226,25.01593,-0.000177,24.017186,-0.0078,1.372
4366.00,7.345215,25.01613,-0.000178,24.017620,-0.0078,1.372
4368.00,7.345423,25.01623,-0.000179,24.017660,-0.0078,1.372
4370.00,7.343892,25.01621,-0.000176,24.017380,-0.0078,1.373
4372.00,7.343297,25.01641,-0.000176,24.017181,-0.0078,1.372
4374.00,7.343006,25.01636,-0.000177,24.016760,-0.0078,1.372
4376.00,7.342823,25.01662,-0.000178,24.017246,-0.0079,1.372
4378.00,7.342343,25.01697,-0.000177,24.017150,-0.0078,1.372
4380.00,7.341449,25.01753,-0.000177,24.016585,-0.0078,1.372
4382.00,7.342111,25.01726,-0.000176,24.016548,-0.0078,1.372
4384.00,7.343024,25.01722,-0.000177,24.017312,-0.0078,1.372
4386.00,7.342392,25.01774,-0.000176,24.017768,-0.0078,1.372
4388.00,7.341275,25.01686,-0.000177,24.016844,-0.0078,1.372
4390.00,7.342522,25.01669,-0.000178,24.017440,-0.0078,1.371
4392.00,7.341868,25.01710,-0.000176,24.017257,-0.0078,1.372
4394.00,7.341883,25.01779,-0.000175,24.016686,-0.0078,1.372
4396.00,7.342253,25.01784,-0.000176,24.016895,-0.0078,1.373
4398.00,7.341637,25.01817,-0.000176,24.017060,-0.0078,1.372
4400.00,7.341853,25.01743,-0.000176,24.017507,-0.0078,1.372
4402.00,7.341933,25.01775,-0.000176,24.017821,-0.0078,1.372
4404.00,7.341957,25.01804,-0.000176,24.017208,-0.0078,1.372
4406.00,7.342773,25.01787,-0.000175,24.016889,-0.0078,1.372
4408.00,7.343199,25.01697,-0.000176,24.017136,-0.0078,1.372
4410.00,7.343037,25.01706,-0.000176,24.016733,-0.0078,1.372
4412.00,7.343422,25.01718,-0.000176,24.017979,-0.0078,1.373
4414.00,7.343932,25.01720,-0.000176,24.017576,-0.0078,1.372
4416.00,7.343303,25.01629,-0.000176,24.017020,-0.0078,1.371
4418.00,7.342925,25.01602,-0.000175,24.017069,-0.0078,1.372
4420.00,7.342172,25.01703,-0.000177,24.016820,-0.0078,1.372
4422.00,7.343010,25.01686,-0.000176,24.016318,-0.0078,1.372
4424.00,7.343173,25.01620,-0.000177,24.017221,-0.0078,1.373
4426.00,7.343366,25.01674,-0.000178,24.017234,-0.0078,1.372
4428.00,7.342647,25.01610,-0.000176,24.017774,-0.0078,1.372
4430.00,7.342685,25.01599,-0.000176,24.017460,-0.0078,1.372
4432.00,7.344046,25.01656,-0.000177,24.017199,-0.0078,1.373
4434.00,7.343553,25.01586,-0.000176,24.016994,-0.0078,1.372
4436.00,7.342590,25.01622,-0.000177,24.017319,-0.0078,1.372
4438.00,7.343331,25.01684,-0.000176,24.017449,-0.0079,1.372
4440.00,7.343630,25.01698,-0.000177,24.017277,-0.0078,1.372
4442.00,7.344520,25.01617,-0.000176,24.017201,-0.0078,1.372
4444.00,7.344557,25.01602,-0.000177,24.017573,-0.0078,1.373
4446.00,7.345014,25.01608,-0.000177,24.017511,-0.0078,1.372
4448.00,7.344557,25.01562,-0.000177,24.017612,-0.0078,1.372
4450.00,7.344238,25.01528,-0.000177,24.017203,-0.0078,1.372
4452.00,7.343932,25.01598,-0.000177,24.017714,-0.0078,1.372
4454.00,7.343365,25.01664,-0.000178,24.017948,-0.0078,1.372
4456.00,7.344066,25.01649,-0.000177,24.017640,-0.0078,1.372
4458.00,7.345188,25.01627,-0.000176,24.016798,-0.0078,1.372
4460.00,7.345860,25.01659,-0.000176,24.016786,-0.0078,1.371
4462.00,7.344934,25.01643,-0.000175,24.017324,-0.0078,1.372
4464.00,7.344455,25.01664,-0.000176,24.016900,-0.0078,1.372
4466.00,7.344697,25.01598,-0.000176,24.016701,-0.0078,1.372
4468.00,7.344809,25.01635,-0.000176,24.017640,-0.0078,1.372
4470.00,7.343802,25.01554,-0.000176,24.016804,-0.0078,1.371
4472.00,7.344231,25.01575,-0.000176,24.017069,-0.0078,1.372
4474.00,7.344595,25.01613,-0.000178,24.016806,-0.0078,1.372
4476.00,7.344012,25.01630,-0.000176,24.017150,-0.0078,1.372
4478.00,7.343504,25.01627,-0.000176,24.017270,-0.0078,1.372
4480.00,7.344019,25.01534,-0.000175,24.016490,-0.0078,1.372
4482.00,7.345813,25.01563,-0.000175,24.017224,-0.0078,1.372
4484.00,7.345933,25.01602,-0.000174,24.017676,-0.0078,1.372
4486.00,7.345179,25.01611,-0.000176,24.016960,-0.0078,1.373
4488.00,7.344518,25.01633,-0.000176,24.017050,-0.0077,1.372
4490.00,7.344956,25.01582,-0.000175,24.018220,-0.0078,1.372
4492.00,7.344746,25.01662,-0.000177,24.017806,-0.0078,1.372
4494.00,7.344557,25.01633,-0.000176,24.017148,-0.0078,1.372
4496.00,7.345088,25.01524,-0.000175,24.016715,-0.0078,1.372
4498.00,7.345107,25.01558,-0.000176,24.017765,-0.0078,1.373
4500.00,7.344473,25.01625,-0.000177,24.017406,-0.0078,1.372
4502.00,7.344790,25.01667,-0.000176,24.017504,-0.0078,1.372
4504.00,7.344877,25.01547,-0.000175,24.016982,-0.0078,1.371
4506.00,7.344233,25.01647,-0.000175,24.017250,-0.0078,1.372
4508.00,7.344377,25.01576,-0.000177,24.016851,-0.0078,1.373
4510.00,7.344203,25.01654,-0.000178,24.017723,-0.0077,1.373
4512.00,7.344998,25.01590,-0.000177,24.017012,-0.0078,1.372
4514.00,7.344668,25.01628,-0.000175,24.016559,-0.0078,1.372
4516.00,7.345442,25.01689,-0.000177,24.016858,-0.0078,1.372
4518.00,7.345655,25.01633,-0.000177,24.017395,-0.0078,1.373
4520.00,7.345188,25.01633,-0.000175,24.016976,-0.0078,1.372
4522.00,7.345250,25.01642,-0.000177,24.016915,-0.0077,1.373
4524.00,7.345376,25.01649,-0.000178,24.017554,-0.0078,1.372
4526.00,7.345189,25.01595,-0.000177,24.016750,-0.0078,1.372
4528.00,7.345050,25.01622,-0.000175,24.017205,-0.0078,1.373
4530.00,7.344465,25.01686,-0.000175,24.017234,-0.0078,1.372
4532.00,7.344525,25.01624,-0.000175,24.016740,-0.0077,1.373
4534.00,7.344400,25.01650,-0.000177,24.017012,-0.0078,1.373
4536.00,7.343903,25.01655,-0.000177,24.016920,-0.0078,1.372
4538.00,7.343878,25.01702,-0.000177,24.016936,-0.0078,1.372
4540.00,7.343963,25.01696,-0.000177,24.017208,-0.0078,1.372
4542.00,7.344290,25.01703,-0.000176,24.017507,-0.0078,1.372
4544.00,7.345208,25.01699,-0.000174,24.017467,-0.0078,1.372
4546.00,7.346205,25.01706,-0.000176,24.017206,-0.0078,1.373
4548.00,7.346123,25.01703,-0.000176,24.016982,-0.0078,1.372
4550.00,7.344814,25.01667,-0.000178,24.016980,-0.0078,1.372
4552.00,7.345035,25.01656,-0.000177,24.016588,-0.0079,1.373
4554.00,7.345620,25.01799,-0.000177,24.016818,-0.0078,1.373
4556.00,7.344526,25.01774,-0.000178,24.017226,-0.0078,1.372
4558.00,7.344677,25.01754,-0.000177,24.017275,-0.0078,1.371
4560.00,7.345383,25.01808,-0.000176,24.016887,-0.0078,1.372
4562.00,7.345484,25.01761,-0.000177,24.016731,-0.0078,1.373
4564.00,7.345534,25.01797,-0.000177,24.016849,-0.0078,1.373
4566.00,7.345619,25.01694,-0.000178,24.016519,-0.0079,1.373
4568.00,7.345532,25.01643,-0.000178,24.017018,-0.0078,1.373
4570.00,7.345507,25.01693,-0.000177,24.017476,-0.0078,1.372
4572.00,7.344908,25.01714,-0.000175,24.017214,-0.0078,1.372
4574.00,7.344910,25.01637,-0.000177,24.017021,-0.0078,1.372
4576.00,7.344944,25.01649,-0.000177,24.017172,-0.0078,1.372
4578.00,7.344112,25.01628,-0.000176,24.016521,-0.0078,1.372
4580.00,7.344286,25.01765,-0.000177,24.016889,-0.0078,1.372
4582.00,7.345139,25.01754,-0.000177,24.017116,-0.0078,1.373
4584.00,7.345604,25.01705,-0.000178,24.016519,-0.0078,1.373
4586.00,7.345781,25.01644,-0.000178,24.017083,-0.0078,1.372
4588.00,7.345427,25.01708,-0.000176,24.017186,-0.0078,1.373
4590.00,7.346274,25.01776,-0.000176,24.016871,-0.0078,1.372
4592.00,7.346851,25.01697,-0.000177,24.017232,-0.0078,1.373
4594.00,7.347427,25.01629,-0.000177,24.017217,-0.0078,1.372
4596.00,7.347611,25.01611,-0.000178,24.017431,-0.0078,1.373
4598.00,7.347606,25.01714,-0.000176,24.017224,-0.0078,1.372
4600.00,7.347311,25.01746,-0.000177,24.017732,-0.0078,1.373
4602.00,7.347605,25.01709,-0.000177,24.016447,-0.0078,1.372
4604.00,7.345900,25.01732,-0.000175,24.016764,-0.0078,1.372
4606.00,7.345277,25.01717,-0.000176,24.017288,-0.0078,1.373
4608.00,7.346014,25.01670,-0.000175,24.016285,-0.0078,1.372
4610.00,7.346461,25.01780,-0.000174,24.016414,-0.0078,1.373
4612.00,7.346537,25.01685,-0.000176,24.017600,-0.0078,1.373
4614.00,7.346251,25.01761,-0.000177,24.017341,-0.0078,1.373
4616.00,7.346553,25.01700,-0.000177,24.017118,-0.0078,1.373
4618.00,7.346120,25.01726,-0.000177,24.016982,-0.0078,1.373
4620.00,7.347331,25.01692,-0.000177,24.016869,-0.0078,1.373
4622.00,7.346529,25.01766,-0.000178,24.016612,-0.0078,1.372
4624.00,7.345695,25.01660,-0.000178,24.017172,-0.0078,1.372
4626.00,7.346233,25.01697,-0.000176,24.016775,-0.0078,1.372
4628.00,7.346383,25.01673,-0.000177,24.017359,-0.0078,1.373
4630.00,7.346393,25.01670,-0.000177,24.016644,-0.0078,1.373
4632.00,7.347027,25.01713,-0.000177,24.017321,-0.0078,1.372
4634.00,7.346703,25.01713,-0.000178,24.016905,-0.0078,1.372
4636.00,7.346459,25.01847,-0.000178,24.016965,-0.0078,1.372
4638.00,7.345882,25.01814,-0.000177,24.017433,-0.0078,1.372
4640.00,7.345430,25.01769,-0.000177,24.017003,-0.0078,1.372
4642.00,7.345472,25.01751,-0.000177,24.016797,-0.0078,1.373
4644.00,7.346068,25.01777,-0.000176,24.016198,-0.0078,1.373
4646.00,7.346976,25.01676,-0.000177,24.017370,-0.0078,1.373
4648.00,7.346918,25.01684,-0.000176,24.016757,-0.0078,1.372
4650.00,7.347010,25.01698,-0.000175,24.016827,-0.0078,1.373
4652.00,7.346647,25.01728,-0.000176,24.017020,-0.0078,1.372
4654.00,7.346620,25.01735,-0.000176,24.017273,-0.0078,1.373
4656.00,7.346543,25.01737,-0.000176,24.017163,-0.0078,1.373
4658.00,7.346912,25.01713,-0.000178,24.016586,-0.0078,1.373
4660.00,7.346917,25.01645,-0.000177,24.017176,-0.0078,1.373
4662.00,7.345928,25.01698,-0.000177,24.017344,-0.0078,1.373
4664.00,7.346023,25.01767,-0.000177,24.016880,-0.0078,1.373
4666.00,7.345917,25.01710,-0.000177,24.016876,-0.0078,1.373
4668.00,7.346383,25.01728,-0.000176,24.016721,-0.0078,1.373
4670.00,7.346611,25.01715,-0.000177,24.016786,-0.0078,1.373
4672.00,7.347365,25.01689,-0.000176,24.016751,-0.0078,1.373
4674.00,7.347762,25.01767,-0.000177,24.016900,-0.0078,1.372
4676.00,7.348054,25.01755,-0.000177,24.016929,-0.0078,1.372
4678.00,7.347729,25.01679,-0.000177,24.017061,-0.0078,1.372
4680.00,7.348015,25.01723,-0.000176,24.017612,-0.0078,1.373
4682.00,7.347215,25.01709,-0.000176,24.017032,-0.0078,1.373
4684.00,7.347274,25.01788,-0.000176,24.017592,-0.0078,1.372
4686.00,7.347398,25.01772,-0.000177,24.017074,-0.0078,1.373
4688.00,7.348222,25.01680,-0.000178,24.016247,-0.0078,1.373
4690.00,7.348483,25.01567,-0.000176,24.017176,-0.0078,1.373
4692.00,7.348008,25.01735,-0.000176,24.016998,-0.0078,1.373
4694.00,7.347111,25.01707,-0.000176,24.016849,-0.0078,1.372
4696.00,7.347810,25.01787,-0.000177,24.017919,-0.0078,1.372
4698.00,7.347361,25.01739,-0.000176,24.017389,-0.0078,1.373
4700.00,7.346933,25.01729,-0.000176,24.016590,-0.0078,1.373
4702.00,7.347423,25.01729,-0.000176,24.016583,-0.0078,1.373
4704.00,7.346981,25.01785,-0.000176,24.016826,-0.0078,1.373
4706.00,7.346650,25.01820,-0.000176,24.017021,-0.0078,1.372
4708.00,7.346424,25.01785,-0.000178,24.016200,-0.0078,1.373
4710.00,7.346248,25.01786,-0.000177,24.016731,-0.0078,1.373
4712.00,7.346354,25.01770,-0.000177,24.016954,-0.0078,1.373
4714.00,7.346360,25.01754,-0.000176,24.017224,-0.0078,1.373
4716.00,7.347066,25.01737,-0.000177,24.016362,-0.0078,1.373
4718.00,7.347398,25.01701,-0.000176,24.017166,-0.0078,1.372
4720.00,7.348038,25.01741,-0.000176,24.016465,-0.0079,1.372
4722.00,7.348236,25.01760,-0.000177,24.016724,-0.0078,1.373
4724.00,7.348220,25.01832,-0.000179,24.017079,-0.0078,1.372
4726.00,7.349036,25.01735,-0.000177,24.016925,-0.0079,1.373
4728.00,7.349953,25.01800,-0.000177,24.016508,-0.0078,1.373
4730.00,7.349500,25.01886,-0.000177,24.016844,-0.0078,1.373
4732.00,7.348792,25.01832,-0.000177,24.016505,-0.0078,1.372
4734.00,7.348538,25.01803,-0.000176,24.016731,-0.0079,1.372
4736.00,7.348130,25.01703,-0.000177,24.017446,-0.0078,1.373
4738.00,7.347868,25.01686,-0.000176,24.017397,-0.0078,1.373
4740.00,7.348183,25.01649,-0.000178,24.016864,-0.0078,1.373
4742.00,7.347959,25.01702,-0.000177,24.017020,-0.0078,1.373
4744.00,7.347990,25.01691,-0.000178,24.016779,-0.0078,1.374
4746.00,7.347710,25.01707,-0.000178,24.016579,-0.0078,1.373
4748.00,7.348449,25.01778,-0.000177,24.017424,-0.0078,1.373
4750.00,7.348940,25.01734,-0.000177,24.017166,-0.0078,1.373
4752.00,7.348984,25.01715,-0.000176,24.017058,-0.0078,1.373
4754.00,7.348702,25.01713,-0.000176,24.017393,-0.0078,1.372
4756.00,7.349619,25.01665,-0.000178,24.016568,-0.0078,1.373
4758.00,7.349555,25.01724,-0.000178,24.015999,-0.0078,1.373
4760.00,7.348957,25.01767,-0.000177,24.016925,-0.0078,1.372
4762.00,7.349250,25.01664,-0.000177,24.016982,-0.0078,1.372
4764.00,7.349022,25.01667,-0.000177,24.017107,-0.0078,1.373
4766.00,7.348886,25.01698,-0.000177,24.017023,-0.0079,1.373
4768.00,7.349101,25.01750,-0.000177,24.016666,-0.0078,1.373
4770.00,7.348783,25.01676,-0.000177,24.017730,-0.0078,1.372
4772.00,7.349003,25.01685,-0.000177,24.016271,-0.0078,1.373
4774.00,7.348721,25.01648,-0.000177,24.016595,-0.0078,1.373
4776.00,7.349202,25.01662,-0.000178,24.016962,-0.0078,1.373
4778.00,7.349709,25.01725,-0.000178,24.017549,-0.0078,1.373
4780.00,7.349519,25.01736,-0.000177,24.017324,-0.0078,1.373
4782.00,7.349176,25.01738,-0.000177,24.016614,-0.0078,1.373
4784.00,7.348762,25.01628,-0.000178,24.017139,-0.0078,1.373
4786.00,7.349035,25.01652,-0.000178,24.017014,-0.0078,1.373
4788.00,7.349721,25.01659,-0.000177,24.017177,-0.0078,1.373
4790.00,7.350006,25.01661,-0.000177,24.017330,-0.0078,1.372
4792.00,7.350128,25.01658,-0.000177,24.016996,-0.0078,1.372
4794.00,7.349381,25.01675,-0.000176,24.016478,-0.0078,1.372
4796.00,7.349473,25.01663,-0.000176,24.017386,-0.0078,1.373
4798.00,7.349418,25.01674,-0.000178,24.017040,-0.0078,1.373
4800.00,7.349693,25.01714,-0.000177,24.017411,-0.0078,1.373
4802.00,7.350089,25.01750,-0.000176,24.017060,-0.0078,1.373
@8,12.0000,24.0
4804.00,7.349283,25.01666,-0.000177,24.017134,-0.0078,1.373
4806.00,7.340897,25.01756,-0.000177,24.016902,-0.0078,1.372
4808.00,7.330479,25.01771,-0.000177,24.016523,-0.0078,1.372
4810.00,7.322262,25.01753,-0.000176,24.017650,-0.0078,1.371
4812.00,7.316079,25.01781,-0.000175,24.016826,-0.0078,1.372
4814.00,7.313381,25.01723,-0.000175,24.017195,-0.0078,1.372
4816.00,7.310849,25.01711,-0.000176,24.016528,-0.0078,1.373
4818.00,7.309407,25.01742,-0.000177,24.017052,-0.0078,1.374
4820.00,7.308112,25.01695,-0.000178,24.017061,-0.0078,1.374
4822.00,7.305960,25.01654,-0.000178,24.017036,-0.0078,1.374
4824.00,7.303986,25.01630,-0.000177,24.016916,-0.0078,1.374
4826.00,7.301820,25.01707,-0.000177,24.016338,-0.0078,1.374
4828.00,7.300980,25.01723,-0.000178,24.016980,-0.0078,1.374
4830.00,7.307965,25.01760,-0.000177,24.017708,-0.0078,1.374
4832.00,7.318283,25.01667,-0.000178,24.017011,-0.0078,1.375
4834.00,7.326641,25.01656,-0.000177,24.016815,-0.0078,1.375
4836.00,7.332348,25.01632,-0.000180,24.017370,-0.0078,1.375
4838.00,7.335336,25.01706,-0.000179,24.017205,-0.0078,1.374
4840.00,7.337029,25.01683,-0.000178,24.017370,-0.0078,1.373
4842.00,7.339766,25.01779,-0.000176,24.017199,-0.0078,1.373
4844.00,7.342167,25.01729,-0.000175,24.016813,-0.0078,1.372
4846.00,7.344107,25.01770,-0.000176,24.016909,-0.0078,1.373
4848.00,7.344938,25.01683,-0.000177,24.016973,-0.0078,1.373
4850.00,7.345783,25.01653,-0.000176,24.017195,-0.0078,1.373
4852.00,7.346634,25.01630,-0.000177,24.017623,-0.0079,1.373
4854.00,7.347186,25.01676,-0.000178,24.017119,-0.0078,1.373
4856.00,7.347096,25.01689,-0.000176,24.016599,-0.0078,1.373
4858.00,7.347419,25.01684,-0.000176,24.016634,-0.0078,1.373
4860.00,7.347316,25.01706,-0.000177,24.016316,-0.0078,1.373
4862.00,7.346578,25.01665,-0.000176,24.016862,-0.0078,1.373
4864.00,7.347516,25.01684,-0.000177,24.017050,-0.0078,1.373
4866.00,7.347245,25.01703,-0.000177,24.017110,-0.0078,1.373
4868.00,7.347478,25.01701,-0.000177,24.017527,-0.0078,1.373
4870.00,7.348273,25.01730,-0.000176,24.017312,-0.0078,1.373
4872.00,7.349141,25.01700,-0.000176,24.016833,-0.0078,1.373
4874.00,7.350258,25.01712,-0.000176,24.017050,-0.0078,1.373
4876.00,7.352214,25.01639,-0.000177,24.017072,-0.0078,1.372
4878.00,7.353649,25.01664,-0.000177,24.017435,-0.0078,1.373
4880.00,7.355813,25.01750,-0.000176,24.016755,-0.0078,1.373
4882.00,7.357196,25.01693,-0.000176,24.017090,-0.0078,1.373
4884.00,7.358162,25.01711,-0.000177,24.017065,-0.0078,1.373
4886.00,7.359508,25.01641,-0.000178,24.017373,-0.0078,1.373
4888.00,7.360401,25.01637,-0.000178,24.017108,-0.0079,1.373
4890.00,7.360659,25.01697,-0.000176,24.016820,-0.0078,1.373
4892.00,7.361623,25.01620,-0.000176,24.016728,-0.0078,1.373
4894.00,7.362621,25.01631,-0.000177,24.016989,-0.0078,1.373
4896.00,7.362382,25.01659,-0.000177,24.016773,-0.0078,1.373
4898.00,7.362413,25.01607,-0.000177,24.017103,-0.0078,1.373
4900.00,7.363654,25.01645,-0.000177,24.016759,-0.0078,1.373
4902.00,7.363674,25.01610,-0.000176,24.017520,-0.0078,1.373
4904.00,7.363381,25.01597,-0.000177,24.017328,-0.0078,1.373
4906.00,7.363091,25.01652,-0.000176,24.016788,-0.0078,1.373
4908.00,7.363003,25.01641,-0.000178,24.016677,-0.0078,1.373
4910.00,7.363742,25.01692,-0.000178,24.016942,-0.0078,1.373
4912.00,7.363858,25.01676,-0.000179,24.016827,-0.0078,1.373
4914.00,7.363976,25.01779,-0.000177,24.016985,-0.0078,1.373
4916.00,7.363723,25.01779,-0.000177,24.016929,-0.0078,1.373
4918.00,7.363017,25.01783,-0.000178,24.016670,-0.0078,1.373
4920.00,7.362210,25.01801,-0.000177,24.017649,-0.0078,1.373
4922.00,7.362064,25.01808,-0.000177,24.016974,-0.0078,1.373
4924.00,7.360778,25.01761,-0.000178,24.017040,-0.0078,1.373
4926.00,7.360317,25.01820,-0.000177,24.017435,-0.0078,1.374
4928.00,7.359647,25.01806,-0.000177,24.017000,-0.0079,1.373
4930.00,7.358368,25.01780,-0.000177,24.016354,-0.0078,1.373
4932.00,7.358446,25.01785,-0.000176,24.016568,-0.0078,1.374
4934.00,7.358883,25.01821,-0.000176,24.016751,-0.0078,1.374
4936.00,7.357766,25.01817,-0.000177,24.016960,-0.0078,1.373
4938.00,7.357635,25.01742,-0.000177,24.017344,-0.0078,1.373
4940.00,7.357864,25.01772,-0.000177,24.017023,-0.0078,1.373
4942.00,7.357660,25.01786,-0.000177,24.017027,-0.0078,1.373
4944.00,7.357002,25.01719,-0.000178,24.017261,-0.0078,1.373
4946.00,7.355850,25.01734,-0.000177,24.017435,-0.0078,1.373
4948.00,7.355153,25.01690,-0.000178,24.016514,-0.0078,1.373
4950.00,7.355148,25.01659,-0.000177,24.016443,-0.0078,1.372
4952.00,7.354377,25.01642,-0.000176,24.016904,-0.0078,1.373
4954.00,7.353551,25.01691,-0.000177,24.016198,-0.0079,1.373
4956.00,7.353088,25.01636,-0.000178,24.016976,-0.0079,1.373
4958.00,7.353491,25.01730,-0.000178,24.017185,-0.0078,1.373
4960.00,7.352679,25.01658,-0.000178,24.017154,-0.0079,1.373
4962.00,7.352410,25.01709,-0.000178,24.017132,-0.0078,1.374
4964.00,7.352400,25.01746,-0.000179,24.016443,-0.0079,1.373
4966.00,7.352642,25.01749,-0.000178,24.016690,-0.0079,1.373
4968.00,7.352706,25.01689,-0.000178,24.016253,-0.0078,1.372
4970.00,7.351537,25.01772,-0.000177,24.016829,-0.0078,1.374
4972.00,7.351733,25.01755,-0.000177,24.016704,-0.0079,1.374
4974.00,7.352203,25.01779,-0.000178,24.016875,-0.0078,1.373
4976.00,7.352450,25.01777,-0.000177,24.016275,-0.0078,1.373
4978.00,7.351784,25.01825,-0.000178,24.017264,-0.0078,1.373
4980.00,7.351313,25.01835,-0.000178,24.017112,-0.0078,1.373
4982.00,7.351883,25.01810,-0.000177,24.016528,-0.0079,1.373
4984.00,7.352538,25.01780,-0.000178,24.017069,-0.0079,1.374
4986.00,7.352091,25.01763,-0.000179,24.016307,-0.0078,1.374
4988.00,7.351774,25.01749,-0.000179,24.016432,-0.0078,1.374
4990.00,7.351795,25.01720,-0.000178,24.016576,-0.0078,1.373
4992.00,7.352210,25.01751,-0.000176,24.016672,-0.0078,1.373
4994.00,7.352603,25.01774,-0.000177,24.017154,-0.0078,1.374
4996.00,7.352313,25.01805,-0.000178,24.016342,-0.0078,1.373
4998.00,7.351849,25.01787,-0.000178,24.016962,-0.0078,1.373
5000.00,7.352673,25.01812,-0.000178,24.016512,-0.0079,1.373
5002.00,7.353258,25.01805,-0.000178,24.017370,-0.0078,1.373
5004.00,7.352982,25.01839,-0.000177,24.017310,-0.0078,1.373
5006.00,7.352738,25.01803,-0.000178,24.017067,-0.0079,1.373
5008.00,7.352704,25.01720,-0.000179,24.016846,-0.0078,1.374
5010.00,7.351872,25.01664,-0.000179,24.016996,-0.0078,1.373
5012.00,7.351412,25.01708,-0.000177,24.016512,-0.0078,1.373
5014.00,7.352616,25.01717,-0.000178,24.017437,-0.0078,1.374
5016.00,7.353357,25.01707,-0.000178,24.017449,-0.0078,1.373
5018.00,7.352346,25.01692,-0.000178,24.016896,-0.0078,1.373
5020.00,7.351400,25.01751,-0.000177,24.017021,-0.0079,1.373
5022.00,7.351157,25.01769,-0.000177,24.016760,-0.0079,1.374
5024.00,7.350874,25.01775,-0.000178,24.016818,-0.0078,1.373
5026.00,7.350975,25.01872,-0.000177,24.016664,-0.0078,1.373
5028.00,7.350794,25.01807,-0.000178,24.017215,-0.0078,1.374
5030.00,7.350273,25.01823,-0.000178,24.017631,-0.0078,1.374
5032.00,7.351236,25.01846,-0.000178,24.016775,-0.0078,1.373
5034.00,7.352197,25.01835,-0.000178,24.017326,-0.0078,1.373
5036.00,7.351966,25.01879,-0.000178,24.017282,-0.0078,1.374
5038.00,7.352605,25.01820,-0.000178,24.017255,-0.0078,1.373
5040.00,7.352821,25.01737,-0.000179,24.017388,-0.0078,1.374
5042.00,7.352497,25.01701,-0.000177,24.017569,-0.0078,1.373
5044.00,7.351952,25.01698,-0.000178,24.016907,-0.0078,1.373
5046.00,7.352517,25.01599,-0.000178,24.016938,-0.0078,1.373
5048.00,7.353053,25.01787,-0.000177,24.017377,-0.0079,1.373
5050.00,7.351731,25.01774,-0.000176,24.016949,-0.0078,1.373
5052.00,7.351059,25.01695,-0.000176,24.016835,-0.0078,1.373
5054.00,7.352165,25.01677,-0.000178,24.016771,-0.0079,1.374
5056.00,7.352092,25.01708,-0.000177,24.016902,-0.0078,1.374
5058.00,7.352474,25.01711,-0.000178,24.017038,-0.0078,1.374
5060.00,7.352398,25.01695,-0.000176,24.017259,-0.0078,1.373
5062.00,7.351874,25.01718,-0.000178,24.017772,-0.0078,1.374
5064.00,7.351511,25.01761,-0.000178,24.016864,-0.0078,1.374
5066.00,7.351595,25.01743,-0.000177,24.016759,-0.0079,1.373
5068.00,7.351574,25.01684,-0.000177,24.016963,-0.0078,1.373
5070.00,7.352044,25.01756,-0.000176,24.016577,-0.0078,1.374
5072.00,7.352212,25.01838,-0.000178,24.016681,-0.0078,1.374
5074.00,7.352135,25.01774,-0.000177,24.016452,-0.0078,1.374
5076.00,7.352875,25.01710,-0.000177,24.016684,-0.0078,1.374
5078.00,7.353265,25.01737,-0.000178,24.016507,-0.0078,1.374
5080.00,7.352599,25.01818,-0.000178,24.016400,-0.0078,1.374
5082.00,7.352627,25.01729,-0.000176,24.017089,-0.0078,1.373
5084.00,7.352606,25.01778,-0.000176,24.016969,-0.0078,1.374
5086.00,7.351287,25.01775,-0.000177,24.017020,-0.0078,1.374
5088.00,7.351408,25.01818,-0.000177,24.017317,-0.0078,1.374
5090.00,7.352774,25.01808,-0.000176,24.017061,-0.0078,1.373
5092.00,7.352043,25.01751,-0.000177,24.017331,-0.0078,1.374
5094.00,7.351448,25.01801,-0.000177,24.016670,-0.0078,1.374
5096.00,7.352163,25.01809,-0.000178,24.017413,-0.0078,1.373
5098.00,7.353497,25.01739,-0.000177,24.016958,-0.0078,1.374
5100.00,7.353560,25.01714,-0.000177,24.017239,-0.0078,1.374
5102.00,7.353572,25.01765,-0.000177,24.017747,-0.0078,1.374
5104.00,7.354499,25.01817,-0.000178,24.017094,-0.0078,1.374
5106.00,7.355565,25.01791,-0.000176,24.017264,-0.0078,1.374
5108.00,7.355832,25.01783,-0.000176,24.017217,-0.0078,1.374
5110.00,7.355531,25.01700,-0.000176,24.016704,-0.0079,1.374
5112.00,7.355083,25.01649,-0.000176,24.017002,-0.0078,1.373
5114.00,7.354115,25.01661,-0.000177,24.017353,-0.0078,1.373
5116.00,7.353940,25.01691,-0.000176,24.016309,-0.0078,1.374
5118.00,7.353481,25.01739,-0.000177,24.017183,-0.0078,1.374
5120.00,7.353622,25.01715,-0.000177,24.017313,-0.0078,1.373
5122.00,7.353560,25.01713,-0.000177,24.017747,-0.0078,1.374
5124.00,7.353126,25.01708,-0.000178,24.017161,-0.0078,1.374
5126.00,7.352747,25.01828,-0.000177,24.017295,-0.0078,1.374
5128.00,7.353317,25.01755,-0.000176,24.016737,-0.0078,1.374
5130.00,7.353735,25.01751,-0.000176,24.016891,-0.0078,1.374
5132.00,7.353665,25.01686,-0.000176,24.016827,-0.0078,1.374
5134.00,7.354429,25.01686,-0.000177,24.017306,-0.0078,1.373
5136.00,7.354416,25.01702,-0.000176,24.017186,-0.0078,1.373
5138.00,7.354686,25.01697,-0.000176,24.017428,-0.0078,1.373
5140.00,7.354381,25.01741,-0.000178,24.017021,-0.0078,1.374
5142.00,7.355046,25.01768,-0.000178,24.016974,-0.0078,1.374
5144.00,7.354975,25.01744,-0.000177,24.017266,-0.0078,1.373
5146.00,7.355502,25.01812,-0.000178,24.016900,-0.0079,1.374
5148.00,7.355861,25.01698,-0.000177,24.017520,-0.0078,1.374
5150.00,7.354756,25.01820,-0.000178,24.017027,-0.0078,1.374
5152.00,7.353784,25.01821,-0.000177,24.015956,-0.0078,1.374
5154.00,7.353758,25.01751,-0.000178,24.016759,-0.0078,1.374
5156.00,7.354151,25.01787,-0.000178,24.016920,-0.0078,1.374
5158.00,7.353966,25.01734,-0.000178,24.017797,-0.0078,1.375
5160.00,7.353781,25.01662,-0.000178,24.016702,-0.0078,1.374
5162.00,7.353796,25.01710,-0.000177,24.017266,-0.0078,1.374
5164.00,7.353675,25.01797,-0.000177,24.017221,-0.0078,1.374
5166.00,7.353352,25.01754,-0.000177,24.016151,-0.0078,1.374
5168.00,7.353865,25.01638,-0.000176,24.016635,-0.0078,1.374
5170.00,7.354156,25.01626,-0.000176,24.017246,-0.0078,1.373
5172.00,7.354045,25.01766,-0.000177,24.017386,-0.0078,1.373
5174.00,7.353630,25.01635,-0.000178,24.017058,-0.0078,1.374
5176.00,7.353693,25.01619,-0.000178,24.016398,-0.0078,1.374
5178.00,7.353787,25.01612,-0.000177,24.016677,-0.0078,1.374
5180.00,7.354138,25.01610,-0.000177,24.017166,-0.0078,1.374
5182.00,7.353837,25.01675,-0.000178,24.016440,-0.0078,1.374
5184.00,7.353702,25.01686,-0.000178,24.016340,-0.0078,1.374
5186.00,7.354184,25.01616,-0.000176,24.017205,-0.0078,1.373
5188.00,7.353280,25.01656,-0.000177,24.016458,-0.0078,1.373
5190.00,7.352423,25.01681,-0.000177,24.016800,-0.0078,1.374
5192.00,7.352851,25.01713,-0.000177,24.017243,-0.0078,1.374
5194.00,7.353662,25.01658,-0.000178,24.017263,-0.0078,1.374
5196.00,7.354140,25.01669,-0.000178,24.017130,-0.0078,1.374
5198.00,7.354720,25.01671,-0.000177,24.017241,-0.0078,1.374
5200.00,7.355146,25.01718,-0.000177,24.017451,-0.0078,1.374
5202.00,7.354296,25.01728,-0.000177,24.016936,-0.0078,1.374
5204.00,7.354408,25.01774,-0.000177,24.017471,-0.0078,1.374
5206.00,7.355196,25.01815,-0.000177,24.016724,-0.0078,1.374
5208.00,7.355357,25.01834,-0.000178,24.016887,-0.0078,1.374
5210.00,7.355542,25.01823,-0.000177,24.016987,-0.0078,1.374
5212.00,7.356019,25.01842,-0.000177,24.017188,-0.0078,1.374
5214.00,7.355835,25.01833,-0.000177,24.017123,-0.0078,1.374
5216.00,7.356301,25.01795,-0.000177,24.016846,-0.0078,1.374
5218.00,7.356374,25.01865,-0.000176,24.017304,-0.0078,1.374
5220.00,7.356481,25.01794,-0.000175,24.017302,-0.0078,1.374
5222.00,7.356975,25.01775,-0.000176,24.017331,-0.0078,1.375
5224.00,7.355965,25.01809,-0.000177,24.017157,-0.0078,1.374
5226.00,7.355936,25.01760,-0.000177,24.017743,-0.0078,1.374
5228.00,7.356053,25.01823,-0.000177,24.016739,-0.0078,1.374
5230.00,7.356412,25.01756,-0.000178,24.016155,-0.0078,1.375
5232.00,7.355953,25.01790,-0.000176,24.017116,-0.0078,1.375
5234.00,7.356171,25.01757,-0.000176,24.016991,-0.0078,1.374
5236.00,7.355756,25.01800,-0.000176,24.017281,-0.0078,1.374
5238.00,7.355616,25.01789,-0.000177,24.016441,-0.0078,1.374
5240.00,7.355490,25.01694,-0.000177,24.016389,-0.0078,1.374
5242.00,7.355204,25.01713,-0.000176,24.016663,-0.0078,1.375
5244.00,7.354875,25.01823,-0.000177,24.017054,-0.0078,1.375
5246.00,7.355192,25.01746,-0.000177,24.016987,-0.0078,1.375
5248.00,7.354979,25.01781,-0.000177,24.016572,-0.0078,1.374
5250.00,7.354645,25.01758,-0.000176,24.016579,-0.0078,1.374
5252.00,7.354990,25.01586,-0.000176,24.016953,-0.0078,1.374
5254.00,7.354132,25.01669,-0.000176,24.017357,-0.0078,1.375
5256.00,7.354156,25.01688,-0.000177,24.016594,-0.0078,1.374
5258.00,7.354728,25.01720,-0.000177,24.017049,-0.0078,1.375
5260.00,7.354090,25.01708,-0.000176,24.016753,-0.0078,1.374
5262.00,7.355266,25.01746,-0.000176,24.017375,-0.0078,1.374
5264.00,7.355948,25.01766,-0.000175,24.017761,-0.0078,1.375
5266.00,7.355503,25.01708,-0.000174,24.017145,-0.0078,1.375
5268.00,7.355460,25.01709,-0.000176,24.016779,-0.0078,1.374
5270.00,7.355820,25.01736,-0.000177,24.017442,-0.0078,1.375
5272.00,7.355559,25.01713,-0.000176,24.017357,-0.0078,1.374
5274.00,7.356342,25.01621,-0.000178,24.016856,-0.0078,1.374
5276.00,7.356011,25.01747,-0.000176,24.017219,-0.0078,1.374
5278.00,7.356219,25.01769,-0.000176,24.017350,-0.0078,1.375
5280.00,7.355603,25.01693,-0.000177,24.016519,-0.0078,1.374
5282.00,7.356212,25.01731,-0.000176,24.017892,-0.0078,1.374
5284.00,7.356674,25.01754,-0.000176,24.017516,-0.0078,1.375
5286.00,7.355288,25.01731,-0.000176,24.017125,-0.0078,1.374
5288.00,7.355177,25.01703,-0.000177,24.016420,-0.0078,1.374
5290.00,7.356586,25.01658,-0.000177,24.016503,-0.0078,1.374
5292.00,7.356919,25.01735,-0.000176,24.017373,-0.0078,1.375
5294.00,7.356181,25.01780,-0.000176,24.016710,-0.0078,1.375
5296.00,7.356105,25.01794,-0.000177,24.017234,-0.0078,1.375
5298.00,7.356038,25.01772,-0.000177,24.017370,-0.0078,1.374
5300.00,7.356947,25.01769,-0.000177,24.016978,-0.0078,1.375
5302.00,7.357025,25.01723,-0.000177,24.016909,-0.0078,1.374
5304.00,7.357130,25.01708,-0.000176,24.017083,-0.0078,1.374
5306.00,7.357184,25.01800,-0.000176,24.017872,-0.0078,1.374
5308.00,7.356898,25.01817,-0.000176,24.016668,-0.0078,1.374
5310.00,7.356493,25.01733,-0.000176,24.016702,-0.0078,1.375
5312.00,7.356553,25.01816,-0.000178,24.017319,-0.0078,1.374
5314.00,7.356696,25.01738,-0.000177,24.017553,-0.0078,1.375
5316.00,7.357147,25.01785,-0.000177,24.017302,-0.0078,1.375
5318.00,7.357275,25.01746,-0.000178,24.017221,-0.0078,1.375
5320.00,7.356622,25.01732,-0.000176,24.017128,-0.0078,1.374
5322.00,7.356145,25.01720,-0.000177,24.016938,-0.0078,1.374
5324.00,7.356313,25.01689,-0.000176,24.017009,-0.0078,1.374
5326.00,7.356139,25.01734,-0.000176,24.016973,-0.0078,1.375
5328.00,7.356099,25.01765,-0.000175,24.017551,-0.0078,1.375
5330.00,7.356601,25.01847,-0.000177,24.017848,-0.0078,1.375
5332.00,7.357481,25.01794,-0.000178,24.017306,-0.0078,1.375
5334.00,7.357260,25.01821,-0.000177,24.017447,-0.0078,1.375
5336.00,7.356114,25.01822,-0.000177,24.017241,-0.0078,1.375
5338.00,7.355851,25.01827,-0.000176,24.017239,-0.0078,1.375
5340.00,7.355687,25.01859,-0.000177,24.016454,-0.0078,1.374
5342.00,7.357277,25.01802,-0.000177,24.017058,-0.0078,1.375
5344.00,7.357917,25.01759,-0.000176,24.016837,-0.0078,1.374
5346.00,7.357582,25.01813,-0.000177,24.016902,-0.0078,1.375
5348.00,7.357218,25.01801,-0.000177,24.017263,-0.0078,1.375
5350.00,7.355961,25.01818,-0.000175,24.017310,-0.0078,1.375
5352.00,7.355608,25.01787,-0.000177,24.017408,-0.0078,1.375
5354.00,7.355874,25.01772,-0.000176,24.016916,-0.0078,1.375
5356.00,7.355628,25.01727,-0.000176,24.017096,-0.0078,1.375
5358.00,7.355994,25.01787,-0.000177,24.016581,-0.0078,1.375
5360.00,7.357033,25.01764,-0.000177,24.016679,-0.0078,1.375
5362.00,7.357249,25.01783,-0.000176,24.016664,-0.0078,1.375
5364.00,7.357963,25.01890,-0.000177,24.017444,-0.0078,1.374
5366.00,7.357894,25.01865,-0.000175,24.017578,-0.0078,1.374
5368.00,7.357206,25.01842,-0.000175,24.017201,-0.0078,1.374
5370.00,7.356713,25.01817,-0.000177,24.017293,-0.0078,1.375
5372.00,7.356619,25.01923,-0.000176,24.017346,-0.0078,1.375
5374.00,7.357712,25.01866,-0.000177,24.017174,-0.0078,1.375
5376.00,7.358252,25.01889,-0.000176,24.017277,-0.0078,1.374
5378.00,7.358235,25.01877,-0.000176,24.017038,-0.0078,1.375
5380.00,7.357130,25.01899,-0.000177,24.016856,-0.0078,1.375
5382.00,7.356407,25.01856,-0.000177,24.016088,-0.0078,1.374
5384.00,7.357194,25.01881,-0.000177,24.016568,-0.0078,1.375
5386.00,7.358159,25.01899,-0.000175,24.017025,-0.0078,1.374
5388.00,7.357989,25.01883,-0.000177,24.016681,-0.0078,1.375
5390.00,7.357588,25.01897,-0.000178,24.016842,-0.0078,1.375
5392.00,7.357181,25.01793,-0.000177,24.017319,-0.0078,1.375
5394.00,7.356944,25.01768,-0.000177,24.017364,-0.0078,1.375
5396.00,7.357168,25.01778,-0.000177,24.016835,-0.0078,1.375
5398.00,7.357560,25.01800,-0.000177,24.016742,-0.0078,1.374
5400.00,7.358086,25.01840,-0.000176,24.016467,-0.0078,1.374
5402.00,7.357539,25.01821,-0.000177,24.017460,-0.0078,1.374
@9,12.0000,24.0
5404.00,7.356740,25.01874,-0.000176,24.016708,-0.0078,1.375
5406.00,7.350348,25.01839,-0.000176,24.016612,-0.0078,1.375
5408.00,7.339166,25.01827,-0.000177,24.016994,-0.0078,1.374
5410.00,7.330023,25.01777,-0.000176,24.017130,-0.0078,1.374
5412.00,7.323631,25.01875,-0.000175,24.017505,-0.0078,1.373
5414.00,7.319393,25.01857,-0.000177,24.016911,-0.0078,1.375
5416.00,7.317369,25.01921,-0.000177,24.017277,-0.0078,1.375
5418.00,7.316593,25.01892,-0.000178,24.017607,-0.0078,1.376
5420.00,7.315299,25.01941,-0.000177,24.017277,-0.0078,1.375
5422.00,7.313953,25.01842,-0.000178,24.016976,-0.0078,1.376
5424.00,7.312449,25.01869,-0.000178,24.016806,-0.0078,1.376
5426.00,7.311718,25.01853,-0.000178,24.017096,-0.0078,1.376
5428.00,7.310083,25.01879,-0.000178,24.016389,-0.0078,1.376
5430.00,7.315703,25.01817,-0.000179,24.016992,-0.0079,1.376
5432.00,7.325369,25.01839,-0.000179,24.017344,-0.0078,1.377
5434.00,7.334384,25.01872,-0.000179,24.017139,-0.0078,1.377
5436.00,7.341156,25.01852,-0.000179,24.016273,-0.0078,1.377
5438.00,7.344995,25.01788,-0.000177,24.016478,-0.0078,1.376
5440.00,7.348297,25.01726,-0.000178,24.017034,-0.0078,1.376
5442.00,7.349009,25.01742,-0.000176,24.016434,-0.0078,1.375
5444.00,7.350298,25.01676,-0.000176,24.016485,-0.0078,1.375
5446.00,7.351618,25.01746,-0.000176,24.017190,-0.0078,1.375
5448.00,7.353134,25.01827,-0.000177,24.017235,-0.0078,1.375
5450.00,7.354700,25.01851,-0.000177,24.016931,-0.0078,1.375
5452.00,7.356009,25.01776,-0.000177,24.016351,-0.0078,1.375
5454.00,7.356128,25.01755,-0.000177,24.016095,-0.0079,1.375
5456.00,7.355797,25.01741,-0.000176,24.017467,-0.0079,1.375
5458.00,7.354712,25.01745,-0.000177,24.016902,-0.0078,1.375
5460.00,7.354499,25.01781,-0.000177,24.017049,-0.0078,1.375
5462.00,7.355230,25.01716,-0.000176,24.017263,-0.0078,1.375
5464.00,7.354452,25.01718,-0.000177,24.016934,-0.0078,1.375
5466.00,7.354587,25.01718,-0.000177,24.016833,-0.0078,1.375
5468.00,7.355828,25.01706,-0.000176,24.016574,-0.0078,1.375
5470.00,7.356239,25.01661,-0.000177,24.016588,-0.0078,1.375
5472.00,7.356695,25.01771,-0.000177,24.016726,-0.0078,1.375
5474.00,7.357553,25.01765,-0.000177,24.016895,-0.0078,1.375
5476.00,7.358502,25.01711,-0.000178,24.016505,-0.0078,1.376
5478.00,7.360170,25.01665,-0.000177,24.016664,-0.0079,1.375
5480.00,7.362482,25.01682,-0.000178,24.017105,-0.0078,1.375
5482.00,7.365014,25.01816,-0.000176,24.017114,-0.0078,1.374
5484.00,7.366729,25.01804,-0.000178,24.017157,-0.0078,1.375
5486.00,7.368075,25.01728,-0.000177,24.016142,-0.0078,1.375
5488.00,7.367560,25.01756,-0.000178,24.016755,-0.0078,1.375
5490.00,7.367830,25.01724,-0.000178,24.016445,-0.0078,1.375
5492.00,7.368812,25.01678,-0.000177,24.016494,-0.0078,1.375
5494.00,7.369638,25.01722,-0.000177,24.016726,-0.0079,1.375
5496.00,7.370980,25.01734,-0.000177,24.016554,-0.0078,1.375
5498.00,7.371801,25.01779,-0.000177,24.017208,-0.0078,1.375
5500.00,7.371516,25.01784,-0.000177,24.016862,-0.0078,1.375
5502.00,7.371172,25.01726,-0.000177,24.017366,-0.0078,1.375
5504.00,7.370892,25.01757,-0.000177,24.017058,-0.0078,1.374
5506.00,7.372324,25.01773,-0.000177,24.017067,-0.0078,1.375
5508.00,7.372252,25.01843,-0.000177,24.016566,-0.0078,1.375
5510.00,7.372050,25.01842,-0.000176,24.016740,-0.0078,1.375
5512.00,7.371845,25.01838,-0.000178,24.017592,-0.0078,1.375
5514.00,7.370803,25.01873,-0.000177,24.016860,-0.0078,1.375
5516.00,7.369443,25.01947,-0.000176,24.017112,-0.0078,1.375
5518.00,7.369919,25.01852,-0.000176,24.017083,-0.0078,1.375
5520.00,7.369052,25.01852,-0.000176,24.017529,-0.0078,1.375
5522.00,7.367737,25.01949,-0.000176,24.017341,-0.0078,1.375
5524.00,7.368091,25.01882,-0.000178,24.017348,-0.0078,1.375
5526.00,7.367788,25.01876,-0.000178,24.016759,-0.0078,1.374
5528.00,7.366936,25.01925,-0.000176,24.017433,-0.0078,1.375
5530.00,7.366856,25.01951,-0.000178,24.016496,-0.0078,1.375
5532.00,7.366510,25.01846,-0.000178,24.016603,-0.0078,1.375
5534.00,7.366609,25.01827,-0.000177,24.017192,-0.0078,1.375
5536.00,7.365629,25.01950,-0.000177,24.017125,-0.0078,1.375
5538.00,7.365700,25.01842,-0.000177,24.016762,-0.0078,1.375
5540.00,7.365411,25.01900,-0.000177,24.016574,-0.0078,1.375
5542.00,7.365613,25.01833,-0.000178,24.016764,-0.0078,1.375
5544.00,7.364822,25.01828,-0.000177,24.017638,-0.0078,1.375
5546.00,7.364768,25.01848,-0.000178,24.016806,-0.0078,1.375
5548.00,7.363688,25.01804,-0.000176,24.017172,-0.0078,1.374
5550.00,7.362809,25.01849,-0.000177,24.017705,-0.0078,1.374
5552.00,7.362725,25.01873,-0.000177,24.017185,-0.0078,1.375
5554.00,7.363011,25.01871,-0.000177,24.017266,-0.0078,1.375
5556.00,7.362942,25.01851,-0.000177,24.017797,-0.0078,1.375
5558.00,7.362857,25.01885,-0.000177,24.017556,-0.0078,1.375
5560.00,7.362159,25.01913,-0.000178,24.016922,-0.0078,1.376
5562.00,7.361004,25.01876,-0.000177,24.017694,-0.0078,1.376
5564.00,7.359697,25.01828,-0.000177,24.016875,-0.0078,1.375
5566.00,7.359220,25.01799,-0.000177,24.017078,-0.0078,1.375
5568.00,7.358694,25.01805,-0.000176,24.017205,-0.0078,1.375
5570.00,7.359216,25.01771,-0.000176,24.016927,-0.0078,1.375
5572.00,7.359574,25.01799,-0.000177,24.017103,-0.0079,1.375
5574.00,7.359226,25.01789,-0.000177,24.017110,-0.0078,1.375
5576.00,7.358330,25.01754,-0.000177,24.017137,-0.0078,1.375
5578.00,7.357396,25.01780,-0.000176,24.016737,-0.0079,1.375
5580.00,7.357683,25.01843,-0.000176,24.017585,-0.0078,1.375
5582.00,7.359168,25.01881,-0.000176,24.017266,-0.0078,1.375
5584.00,7.359821,25.01867,-0.000177,24.017884,-0.0078,1.375
5586.00,7.358972,25.01902,-0.000176,24.017442,-0.0078,1.375
5588.00,7.357891,25.01853,-0.000177,24.016592,-0.0078,1.375
5590.00,7.358547,25.01965,-0.000176,24.016715,-0.0078,1.375
5592.00,7.358363,25.01905,-0.000177,24.017484,-0.0078,1.375
5594.00,7.358390,25.01889,-0.000175,24.017273,-0.0078,1.375
5596.00,7.358682,25.01858,-0.000177,24.017353,-0.0078,1.375
5598.00,7.358701,25.01799,-0.000177,24.016960,-0.0078,1.375
5600.00,7.359463,25.01798,-0.000177,24.017301,-0.0078,1.375
5602.00,7.359000,25.01836,-0.000177,24.016759,-0.0078,1.375
5604.00,7.358812,25.01862,-0.000177,24.017306,-0.0078,1.376
5606.00,7.358331,25.01864,-0.000177,24.017123,-0.0078,1.376
5608.00,7.358010,25.01795,-0.000177,24.017277,-0.0078,1.375
5610.00,7.358966,25.01898,-0.000176,24.016817,-0.0078,1.376
5612.00,7.358501,25.01913,-0.000176,24.016731,-0.0078,1.375
5614.00,7.357651,25.01865,-0.000176,24.016876,-0.0078,1.375
5616.00,7.358386,25.01842,-0.000178,24.017016,-0.0078,1.375
5618.00,7.358927,25.01849,-0.000177,24.017266,-0.0078,1.375
5620.00,7.359246,25.01859,-0.000177,24.017172,-0.0078,1.376
5622.00,7.359276,25.01874,-0.000177,24.016632,-0.0078,1.375
5624.00,7.360430,25.01844,-0.000176,24.016570,-0.0078,1.376
5626.00,7.359712,25.01842,-0.000177,24.017629,-0.0078,1.376
5628.00,7.358561,25.01829,-0.000176,24.017031,-0.0078,1.375
5630.00,7.359027,25.01872,-0.000177,24.016837,-0.0078,1.376
5632.00,7.359084,25.01857,-0.000176,24.017288,-0.0078,1.375
5634.00,7.358917,25.01922,-0.000176,24.017319,-0.0078,1.375
5636.00,7.359295,25.01888,-0.000176,24.017264,-0.0078,1.375
5638.00,7.359168,25.01897,-0.000176,24.017359,-0.0078,1.376
5640.00,7.359178,25.01908,-0.000177,24.016898,-0.0078,1.376
5642.00,7.358875,25.01842,-0.000177,24.017553,-0.0078,1.376
5644.00,7.358420,25.01931,-0.000176,24.017520,-0.0077,1.375
5646.00,7.358073,25.01869,-0.000176,24.016793,-0.0078,1.375
5648.00,7.358629,25.01851,-0.000177,24.016682,-0.0078,1.375
5650.00,7.358464,25.01919,-0.000177,24.016942,-0.0078,1.376
5652.00,7.358810,25.01920,-0.000177,24.016942,-0.0078,1.376
5654.00,7.360063,25.01809,-0.000177,24.016530,-0.0078,1.375
5656.00,7.360226,25.01811,-0.000176,24.016779,-0.0078,1.375
5658.00,7.360475,25.01889,-0.000176,24.017252,-0.0078,1.375
5660.00,7.360310,25.01897,-0.000177,24.017119,-0.0078,1.376
5662.00,7.360074,25.01837,-0.000177,24.017221,-0.0078,1.376
5664.00,7.359255,25.01891,-0.000178,24.016837,-0.0078,1.376
5666.00,7.358600,25.01926,-0.000177,24.017527,-0.0078,1.375
5668.00,7.359297,25.01933,-0.000176,24.016677,-0.0078,1.375
5670.00,7.359297,25.01981,-0.000176,24.017224,-0.0078,1.375
5672.00,7.359257,25.01966,-0.000177,24.016945,-0.0078,1.375
5674.00,7.358742,25.01977,-0.000176,24.017143,-0.0078,1.376
5676.00,7.359480,25.02001,-0.000177,24.017112,-0.0078,1.376
5678.00,7.359066,25.01928,-0.000177,24.016856,-0.0078,1.376
5680.00,7.358705,25.01917,-0.000176,24.017524,-0.0078,1.375
5682.00,7.358313,25.01897,-0.000176,24.017426,-0.0078,1.375
5684.00,7.358231,25.01939,-0.000177,24.017522,-0.0078,1.375
5686.00,7.358480,25.01990,-0.000177,24.017105,-0.0078,1.375
5688.00,7.358891,25.01998,-0.000176,24.017176,-0.0078,1.376
5690.00,7.359887,25.02019,-0.000175,24.017301,-0.0078,1.375
5692.00,7.360121,25.02035,-0.000176,24.017252,-0.0078,1.375
5694.00,7.360062,25.01974,-0.000176,24.017482,-0.0078,1.375
5696.00,7.360391,25.02010,-0.000175,24.017496,-0.0078,1.375
5698.00,7.360271,25.01965,-0.000176,24.016827,-0.0078,1.376
5700.00,7.360803,25.01983,-0.000176,24.017308,-0.0078,1.375
5702.00,7.360892,25.02041,-0.000176,24.017603,-0.0078,1.376
5704.00,7.360560,25.02022,-0.000176,24.017049,-0.0078,1.375
5706.00,7.360576,25.02004,-0.000176,24.017206,-0.0078,1.376
5708.00,7.361069,25.01979,-0.000176,24.017273,-0.0078,1.375
5710.00,7.360224,25.01938,-0.000177,24.016938,-0.0077,1.376
5712.00,7.360708,25.01965,-0.000176,24.017174,-0.0078,1.375
5714.00,7.361928,25.02019,-0.000176,24.017629,-0.0078,1.376
5716.00,7.361677,25.01965,-0.000177,24.016978,-0.0078,1.375
5718.00,7.361258,25.01973,-0.000176,24.017281,-0.0078,1.376
5720.00,7.361593,25.01993,-0.000176,24.017223,-0.0078,1.376
5722.00,7.362089,25.01942,-0.000177,24.018031,-0.0078,1.375
5724.00,7.362109,25.02005,-0.000176,24.016793,-0.0078,1.376
5726.00,7.361585,25.01963,-0.000177,24.016996,-0.0078,1.375
5728.00,7.360716,25.01912,-0.000176,24.017805,-0.0078,1.376
5730.00,7.361718,25.02013,-0.000175,24.017672,-0.0078,1.375
5732.00,7.362225,25.01913,-0.000176,24.017505,-0.0078,1.376
5734.00,7.362272,25.01918,-0.000176,24.017036,-0.0078,1.376
5736.00,7.362206,25.01935,-0.000176,24.017087,-0.0078,1.376
5738.00,7.362120,25.01921,-0.000176,24.017879,-0.0078,1.376
5740.00,7.362347,25.01968,-0.000177,24.017087,-0.0078,1.375
5742.00,7.361489,25.01984,-0.000176,24.016994,-0.0078,1.375
5744.00,7.360785,25.01972,-0.000176,24.017293,-0.0078,1.376
5746.00,7.361033,25.01878,-0.000176,24.016503,-0.0078,1.376
5748.00,7.361233,25.01920,-0.000176,24.017301,-0.0078,1.376
5750.00,7.361460,25.01969,-0.000176,24.017302,-0.0078,1.375
5752.00,7.361912,25.02009,-0.000177,24.017821,-0.0078,1.376
5754.00,7.363024,25.02063,-0.000177,24.017440,-0.0078,1.376
5756.00,7.362672,25.01986,-0.000176,24.016844,-0.0078,1.375
5758.00,7.361846,25.01960,-0.000177,24.016798,-0.0078,1.376
5760.00,7.361504,25.01969,-0.000177,24.016351,-0.0078,1.376
5762.00,7.361287,25.01993,-0.000177,24.017486,-0.0078,1.375
5764.00,7.361272,25.02047,-0.000177,24.017183,-0.0078,1.376
5766.00,7.362480,25.02033,-0.000176,24.017250,-0.0078,1.375
5768.00,7.361959,25.02025,-0.000176,24.017429,-0.0078,1.375
5770.00,7.361076,25.02053,-0.000175,24.017455,-0.0077,1.376
5772.00,7.361049,25.01970,-0.000177,24.016860,-0.0078,1.376
5774.00,7.360166,25.01933,-0.000176,24.017741,-0.0078,1.375
5776.00,7.359856,25.01955,-0.000176,24.016963,-0.0078,1.375
5778.00,7.360138,25.01888,-0.000176,24.016784,-0.0078,1.375
5780.00,7.360218,25.01904,-0.000177,24.017660,-0.0078,1.376
5782.00,7.360279,25.01965,-0.000176,24.016856,-0.0077,1.376
5784.00,7.360559,25.01942,-0.000176,24.016429,-0.0078,1.375
5786.00,7.360636,25.01888,-0.000177,24.017070,-0.0078,1.375
5788.00,7.359954,25.01938,-0.000176,24.017674,-0.0078,1.375
5790.00,7.359953,25.01985,-0.000177,24.017718,-0.0078,1.376
5792.00,7.359529,25.02074,-0.000177,24.017341,-0.0078,1.376
5794.00,7.359951,25.02061,-0.000177,24.017074,-0.0077,1.376
5796.00,7.360162,25.02084,-0.000176,24.017312,-0.0078,1.375
5798.00,7.361059,25.02077,-0.000177,24.017259,-0.0078,1.376
5800.00,7.361828,25.02002,-0.000177,24.017119,-0.0078,1.375
5802.00,7.361573,25.02007,-0.000176,24.017404,-0.0078,1.375
5804.00,7.361439,25.02012,-0.000176,24.017107,-0.0078,1.376
5806.00,7.361949,25.01935,-0.000176,24.017243,-0.0078,1.376
5808.00,7.362497,25.02001,-0.000177,24.017275,-0.0078,1.376
5810.00,7.361653,25.01888,-0.000177,24.016590,-0.0078,1.376
5812.00,7.362117,25.01900,-0.000177,24.017471,-0.0078,1.376
5814.00,7.362115,25.01894,-0.000177,24.016537,-0.0078,1.376
5816.00,7.362284,25.01947,-0.000178,24.017357,-0.0078,1.376
5818.00,7.361549,25.01978,-0.000177,24.017241,-0.0078,1.375
5820.00,7.361365,25.01960,-0.000177,24.017150,-0.0078,1.375
5822.00,7.360718,25.01867,-0.000177,24.017085,-0.0078,1.375
5824.00,7.360994,25.01892,-0.000176,24.017339,-0.0078,1.376
5826.00,7.360734,25.01817,-0.000177,24.017288,-0.0078,1.375
5828.00,7.360139,25.01842,-0.000176,24.017007,-0.0078,1.375
5830.00,7.360314,25.01846,-0.000176,24.017143,-0.0077,1.376
5832.00,7.361331,25.01895,-0.000176,24.017096,-0.0078,1.376
5834.00,7.362327,25.01980,-0.000176,24.017292,-0.0077,1.376
5836.00,7.362106,25.01960,-0.000176,24.017739,-0.0078,1.376
5838.00,7.361758,25.01900,-0.000178,24.017513,-0.0078,1.376
5840.00,7.362020,25.01938,-0.000177,24.017119,-0.0078,1.376
5842.00,7.362764,25.01940,-0.000178,24.017259,-0.0078,1.376
5844.00,7.362565,25.01925,-0.000177,24.017926,-0.0078,1.375
5846.00,7.362646,25.01892,-0.000176,24.017172,-0.0078,1.375
5848.00,7.361718,25.01884,-0.000177,24.017585,-0.0078,1.376
5850.00,7.361940,25.01875,-0.000176,24.016840,-0.0078,1.376
5852.00,7.362083,25.01901,-0.000176,24.017440,-0.0078,1.375
5854.00,7.361883,25.01967,-0.000177,24.016902,-0.0078,1.376
5856.00,7.362021,25.01978,-0.000177,24.017253,-0.0078,1.376
5858.00,7.362083,25.02014,-0.000177,24.017293,-0.0078,1.376
5860.00,7.362333,25.02015,-0.000177,24.016920,-0.0078,1.376
5862.00,7.361678,25.02037,-0.000175,24.017219,-0.0078,1.376
5864.00,7.362015,25.02087,-0.000175,24.017437,-0.0078,1.376
5866.00,7.362892,25.02054,-0.000177,24.017486,-0.0078,1.376
5868.00,7.362470,25.02064,-0.000177,24.016904,-0.0078,1.376
5870.00,7.362068,25.02058,-0.000177,24.017768,-0.0078,1.376
5872.00,7.361697,25.02074,-0.000177,24.017478,-0.0078,1.376
5874.00,7.361905,25.02041,-0.000176,24.017092,-0.0078,1.377
5876.00,7.362564,25.02093,-0.000176,24.016924,-0.0078,1.375
5878.00,7.362834,25.02151,-0.000176,24.017404,-0.0078,1.376
5880.00,7.363027,25.02070,-0.000176,24.017310,-0.0078,1.376
5882.00,7.362887,25.02058,-0.000178,24.017110,-0.0078,1.376
5884.00,7.362635,25.02081,-0.000177,24.017185,-0.0078,1.376
5886.00,7.362684,25.02045,-0.000177,24.016849,-0.0078,1.376
5888.00,7.362891,25.01975,-0.000178,24.016739,-0.0078,1.376
5890.00,7.363053,25.01928,-0.000178,24.017056,-0.0078,1.377
5892.00,7.362591,25.02027,-0.000178,24.016992,-0.0078,1.376
5894.00,7.363545,25.02007,-0.000177,24.017391,-0.0078,1.376
5896.00,7.363806,25.02104,-0.000175,24.017786,-0.0078,1.376
5898.00,7.363181,25.02107,-0.000176,24.017038,-0.0078,1.376
5900.00,7.361958,25.01977,-0.000177,24.017263,-0.0078,1.376
5902.00,7.361742,25.02021,-0.000177,24.017110,-0.0078,1.376
5904.00,7.361344,25.01995,-0.000176,24.016576,-0.0078,1.377
5906.00,7.361731,25.01987,-0.000177,24.016688,-0.0078,1.376
5908.00,7.362567,25.01906,-0.000176,24.016764,-0.0078,1.376
5910.00,7.363436,25.01875,-0.000177,24.016991,-0.0078,1.376
5912.00,7.362740,25.01914,-0.000177,24.017442,-0.0078,1.377
5914.00,7.362285,25.01951,-0.000177,24.017616,-0.0078,1.376
5916.00,7.362222,25.01983,-0.000177,24.017591,-0.0078,1.376
5918.00,7.362501,25.01968,-0.000176,24.016505,-0.0078,1.376
5920.00,7.363079,25.01939,-0.000177,24.017531,-0.0078,1.377
5922.00,7.363822,25.01926,-0.000177,24.017487,-0.0078,1.376
5924.00,7.365061,25.01972,-0.000176,24.017152,-0.0077,1.376
5926.00,7.365471,25.01969,-0.000176,24.017250,-0.0077,1.376
5928.00,7.364746,25.01948,-0.000176,24.017393,-0.0078,1.377
5930.00,7.363481,25.01981,-0.000176,24.016791,-0.0078,1.376
5932.00,7.363136,25.01982,-0.000176,24.016715,-0.0078,1.376
5934.00,7.362423,25.01946,-0.000176,24.017834,-0.0078,1.376
5936.00,7.362472,25.02075,-0.000176,24.017739,-0.0078,1.376
5938.00,7.363141,25.02097,-0.000176,24.017049,-0.0078,1.376
5940.00,7.363389,25.02053,-0.000177,24.017281,-0.0078,1.377
5942.00,7.363260,25.01997,-0.000177,24.017011,-0.0078,1.377
5944.00,7.364056,25.01930,-0.000177,24.017056,-0.0078,1.376
5946.00,7.364462,25.01939,-0.000176,24.017208,-0.0078,1.376
5948.00,7.364205,25.01944,-0.000176,24.017177,-0.0078,1.376
5950.00,7.363374,25.01912,-0.000176,24.018338,-0.0078,1.376
5952.00,7.362686,25.01995,-0.000177,24.018086,-0.0078,1.376
5954.00,7.363291,25.02054,-0.000176,24.017875,-0.0078,1.376
5956.00,7.362737,25.02076,-0.000177,24.017515,-0.0078,1.376
5958.00,7.362342,25.02050,-0.000177,24.017205,-0.0078,1.377
5960.00,7.362954,25.02096,-0.000177,24.017683,-0.0078,1.376
5962.00,7.362607,25.02123,-0.000177,24.016918,-0.0078,1.377
5964.00,7.362659,25.02250,-0.000177,24.016826,-0.0078,1.377
5966.00,7.363217,25.02230,-0.000177,24.016987,-0.0078,1.377
5968.00,7.363157,25.02147,-0.000176,24.016853,-0.0078,1.376
5970.00,7.362710,25.02115,-0.000177,24.017232,-0.0078,1.376
5972.00,7.362882,25.02158,-0.000176,24.017500,-0.0078,1.376
5974.00,7.362839,25.02125,-0.000176,24.017738,-0.0078,1.377
5976.00,7.362510,25.02136,-0.000176,24.017524,-0.0078,1.376
5978.00,7.363172,25.02173,-0.000177,24.016748,-0.0078,1.376
5980.00,7.363532,25.02149,-0.000177,24.017205,-0.0078,1.377
5982.00,7.361966,25.02127,-0.000177,24.017491,-0.0078,1.376
5984.00,7.362522,25.02072,-0.000177,24.016639,-0.0078,1.377
5986.00,7.362507,25.02104,-0.000175,24.016811,-0.0078,1.376
5988.00,7.362042,25.02153,-0.000176,24.016822,-0.0078,1.377
5990.00,7.362145,25.02204,-0.000176,24.017040,-0.0078,1.376
5992.00,7.363180,25.02110,-0.000177,24.017796,-0.0078,1.376
5994.00,7.364355,25.02107,-0.000176,24.017589,-0.0078,1.377
5996.00,7.364592,25.02096,-0.000176,24.017505,-0.0078,1.377
5998.00,7.364923,25.02096,-0.000177,24.017005,-0.0078,1.377
6000.00,7.364706,25.02008,-0.000177,24.017429,-0.0078,1.376
6002.00,7.364351,25.02087,-0.000177,24.017176,-0.0078,1.376
@10,12.0000,24.0
6004.00,7.363543,25.02071,-0.000176,24.017339,-0.0078,1.377
6006.00,7.358201,25.02071,-0.000177,24.017418,-0.0078,1.377
6008.00,7.348316,25.02060,-0.000176,24.017078,-0.0078,1.376
6010.00,7.339470,25.02050,-0.000175,24.018042,-0.0078,1.375
6012.00,7.333527,25.02031,-0.000175,24.017199,-0.0078,1.375
6014.00,7.329175,25.02073,-0.000175,24.017333,-0.0078,1.376
6016.00,7.326323,25.02032,-0.000175,24.017366,-0.0078,1.376
6018.00,7.324471,25.02017,-0.000176,24.017143,-0.0078,1.377
6020.00,7.322664,25.02069,-0.000176,24.017208,-0.0078,1.377
6022.00,7.320785,25.02049,-0.000177,24.017647,-0.0078,1.378
6024.00,7.319721,25.01993,-0.000178,24.017409,-0.0078,1.378
6026.00,7.318740,25.02068,-0.000178,24.017219,-0.0078,1.378
6028.00,7.317014,25.02045,-0.000177,24.017070,-0.0078,1.378
6030.00,7.322006,25.02034,-0.000177,24.017576,-0.0078,1.378
6032.00,7.332739,25.02037,-0.000178,24.017105,-0.0078,1.378
6034.00,7.342051,25.02065,-0.000177,24.017344,-0.0078,1.378
6036.00,7.347963,25.02078,-0.000177,24.017021,-0.0078,1.378
6038.00,7.351800,25.02111,-0.000177,24.016982,-0.0078,1.377
6040.00,7.354012,25.02094,-0.000177,24.017063,-0.0078,1.377
6042.00,7.355711,25.02084,-0.000176,24.017692,-0.0078,1.377
6044.00,7.356815,25.02067,-0.000175,24.017627,-0.0078,1.377
6046.00,7.358498,25.02116,-0.000175,24.017408,-0.0078,1.377
6048.00,7.359998,25.02100,-0.000174,24.017078,-0.0078,1.376
6050.00,7.361186,25.02078,-0.000176,24.017388,-0.0078,1.377
6052.00,7.361240,25.02129,-0.000177,24.017065,-0.0077,1.376
6054.00,7.361539,25.02083,-0.000175,24.017658,-0.0078,1.377
6056.00,7.361534,25.02001,-0.000175,24.017096,-0.0078,1.376
6058.00,7.361657,25.02008,-0.000176,24.017032,-0.0078,1.377
6060.00,7.360622,25.02107,-0.000175,24.016983,-0.0078,1.377
6062.00,7.360864,25.02108,-0.000176,24.017141,-0.0078,1.377
6064.00,7.360065,25.02167,-0.000176,24.017125,-0.0078,1.377
6066.00,7.359341,25.02232,-0.000175,24.016860,-0.0078,1.377
6068.00,7.359108,25.02214,-0.000174,24.017679,-0.0077,1.376
6070.00,7.359841,25.02122,-0.000175,24.017757,-0.0077,1.376
6072.00,7.360551,25.02132,-0.000176,24.017348,-0.0078,1.377
6074.00,7.362228,25.02127,-0.000176,24.017360,-0.0078,1.377
6076.00,7.364193,25.02160,-0.000176,24.016476,-0.0078,1.377
6078.00,7.366589,25.02251,-0.000177,24.017210,-0.0078,1.376
6080.00,7.368024,25.02167,-0.000176,24.017179,-0.0078,1.377
6082.00,7.370052,25.02143,-0.000176,24.017529,-0.0078,1.377
6084.00,7.371821,25.02157,-0.000176,24.017317,-0.0078,1.377
6086.00,7.373065,25.02135,-0.000175,24.017382,-0.0077,1.376
6088.00,7.373816,25.02178,-0.000174,24.017562,-0.0078,1.376
6090.00,7.374412,25.02092,-0.000175,24.017460,-0.0078,1.377
6092.00,7.375270,25.02129,-0.000175,24.017489,-0.0077,1.377
6094.00,7.376041,25.02093,-0.000176,24.017025,-0.0078,1.377
6096.00,7.375756,25.02133,-0.000174,24.017081,-0.0078,1.377
6098.00,7.376105,25.02091,-0.000175,24.017435,-0.0078,1.376
6100.00,7.377869,25.02116,-0.000174,24.017328,-0.0078,1.377
6102.00,7.379089,25.02070,-0.000176,24.017172,-0.0078,1.377
6104.00,7.378542,25.02116,-0.000175,24.017368,-0.0078,1.377
6106.00,7.378125,25.02131,-0.000175,24.017413,-0.0078,1.377
6108.00,7.377773,25.02151,-0.000175,24.017536,-0.0078,1.377
6110.00,7.377857,25.02129,-0.000173,24.017663,-0.0078,1.376
6112.00,7.377199,25.02145,-0.000174,24.017420,-0.0078,1.377
6114.00,7.376585,25.01995,-0.000175,24.017277,-0.0078,1.377
6116.00,7.376151,25.02006,-0.000176,24.017121,-0.0078,1.377
6118.00,7.375198,25.02024,-0.000175,24.016864,-0.0078,1.377
6120.00,7.375152,25.02094,-0.000176,24.018026,-0.0078,1.377
6122.00,7.374233,25.02120,-0.000175,24.017725,-0.0077,1.377
6124.00,7.374216,25.02089,-0.000175,24.017462,-0.0078,1.377
6126.00,7.374537,25.02133,-0.000175,24.017458,-0.0078,1.377
6128.00,7.374473,25.02067,-0.000175,24.017814,-0.0077,1.376
6130.00,7.372786,25.02121,-0.000175,24.017420,-0.0078,1.376
6132.00,7.372092,25.02095,-0.000176,24.017366,-0.0078,1.377
6134.00,7.371385,25.02058,-0.000176,24.017351,-0.0078,1.377
6136.00,7.371051,25.02078,-0.000176,24.016976,-0.0078,1.377
6138.00,7.369963,25.02101,-0.000178,24.017067,-0.0078,1.377
6140.00,7.369159,25.02057,-0.000178,24.016795,-0.0078,1.376
6142.00,7.369412,25.02114,-0.000176,24.017012,-0.0078,1.377
6144.00,7.369892,25.02071,-0.000177,24.016936,-0.0078,1.377
6146.00,7.369354,25.02077,-0.000177,24.017301,-0.0078,1.377
6148.00,7.368949,25.02067,-0.000177,24.017569,-0.0078,1.376
6150.00,7.368573,25.02043,-0.000177,24.018410,-0.0078,1.377
6152.00,7.368343,25.02122,-0.000177,24.017857,-0.0078,1.377
6154.00,7.367682,25.02129,-0.000176,24.017451,-0.0078,1.376
6156.00,7.367125,25.02060,-0.000177,24.017359,-0.0078,1.377
6158.00,7.366816,25.02146,-0.000176,24.017571,-0.0078,1.377
6160.00,7.366268,25.02105,-0.000175,24.017168,-0.0078,1.377
6162.00,7.366167,25.02153,-0.000177,24.017099,-0.0078,1.377
6164.00,7.366828,25.02106,-0.000176,24.017538,-0.0078,1.377
6166.00,7.366291,25.02139,-0.000177,24.017268,-0.0077,1.377
6168.00,7.366281,25.02090,-0.000176,24.017056,-0.0078,1.377
6170.00,7.366163,25.02106,-0.000176,24.016800,-0.0078,1.377
6172.00,7.365383,25.02123,-0.000175,24.017056,-0.0078,1.377
6174.00,7.365439,25.02112,-0.000175,24.017509,-0.0078,1.377
6176.00,7.365442,25.02111,-0.000176,24.017241,-0.0078,1.377
6178.00,7.365212,25.02109,-0.000176,24.017273,-0.0078,1.377
6180.00,7.365003,25.02085,-0.000177,24.017284,-0.0078,1.377
6182.00,7.364675,25.02072,-0.000177,24.016858,-0.0078,1.377
6184.00,7.364453,25.02095,-0.000176,24.017716,-0.0078,1.377
6186.00,7.363563,25.02134,-0.000176,24.017339,-0.0078,1.376
6188.00,7.362920,25.02245,-0.000177,24.018078,-0.0078,1.377
6190.00,7.363641,25.02263,-0.000178,24.017676,-0.0078,1.378
6192.00,7.364045,25.02185,-0.000177,24.017145,-0.0078,1.377
6194.00,7.363417,25.02211,-0.000177,24.016829,-0.0078,1.377
6196.00,7.363017,25.02178,-0.000176,24.017286,-0.0078,1.377
6198.00,7.362370,25.02176,-0.000176,24.017467,-0.0078,1.377
6200.00,7.363209,25.02179,-0.000177,24.017143,-0.0078,1.377
6202.00,7.364145,25.02117,-0.000177,24.017966,-0.0078,1.377
6204.00,7.364260,25.02075,-0.000176,24.017714,-0.0078,1.377
6206.00,7.364019,25.02100,-0.000176,24.016835,-0.0078,1.377
6208.00,7.365035,25.02049,-0.000175,24.017147,-0.0077,1.377
6210.00,7.365979,25.02198,-0.000175,24.017643,-0.0078,1.377
6212.00,7.366321,25.02167,-0.000175,24.017302,-0.0078,1.376
6214.00,7.366010,25.02145,-0.000176,24.017379,-0.0078,1.376
6216.00,7.365394,25.02127,-0.000178,24.017319,-0.0078,1.377
6218.00,7.365933,25.02205,-0.000178,24.017384,-0.0078,1.377
6220.00,7.366169,25.02201,-0.000178,24.017380,-0.0078,1.377
6222.00,7.366725,25.02259,-0.000177,24.017632,-0.0077,1.377
6224.00,7.367220,25.02273,-0.000175,24.017681,-0.0078,1.377
6226.00,7.367494,25.02230,-0.000177,24.017574,-0.0078,1.378
6228.00,7.365678,25.02230,-0.000177,24.017255,-0.0078,1.377
6230.00,7.365733,25.02228,-0.000177,24.016740,-0.0078,1.377
6232.00,7.366742,25.02191,-0.000177,24.016762,-0.0078,1.377
6234.00,7.366609,25.02242,-0.000177,24.016802,-0.0078,1.377
6236.00,7.366090,25.02248,-0.000176,24.017268,-0.0078,1.377
6238.00,7.366316,25.02222,-0.000176,24.016942,-0.0078,1.377
6240.00,7.366706,25.02295,-0.000177,24.017580,-0.0078,1.377
6242.00,7.367717,25.02181,-0.000176,24.017768,-0.0078,1.377
6244.00,7.368089,25.02208,-0.000176,24.017415,-0.0078,1.377
6246.00,7.366549,25.02248,-0.000177,24.017105,-0.0078,1.377
6248.00,7.365322,25.02239,-0.000176,24.017112,-0.0078,1.377
6250.00,7.365601,25.02252,-0.000177,24.017741,-0.0078,1.377
6252.00,7.365168,25.02234,-0.000176,24.017467,-0.0078,1.377
6254.00,7.364813,25.02211,-0.000176,24.017948,-0.0078,1.378
6256.00,7.365996,25.02212,-0.000177,24.017600,-0.0078,1.378
6258.00,7.366276,25.02212,-0.000177,24.017261,-0.0078,1.377
6260.00,7.365559,25.02209,-0.000177,24.017272,-0.0078,1.377
6262.00,7.365642,25.02115,-0.000177,24.017732,-0.0078,1.377
6264.00,7.365799,25.02170,-0.000177,24.017172,-0.0078,1.378
6266.00,7.366307,25.02141,-0.000177,24.017076,-0.0078,1.377
6268.00,7.366451,25.02245,-0.000177,24.017223,-0.0078,1.378
6270.00,7.366053,25.02238,-0.000177,24.017364,-0.0078,1.377
6272.00,7.366590,25.02247,-0.000175,24.016168,-0.0078,1.377
6274.00,7.366488,25.02240,-0.000177,24.017078,-0.0078,1.377
6276.00,7.365418,25.02284,-0.000176,24.016878,-0.0078,1.377
6278.00,7.364782,25.02222,-0.000176,24.017317,-0.0078,1.377
6280.00,7.365274,25.02256,-0.000177,24.017710,-0.0077,1.377
6282.00,7.365383,25.02313,-0.000177,24.016742,-0.0077,1.377
6284.00,7.365461,25.02253,-0.000176,24.017087,-0.0078,1.378
6286.00,7.365637,25.02297,-0.000176,24.017714,-0.0078,1.378
6288.00,7.365278,25.02312,-0.000177,24.016597,-0.0078,1.377
6290.00,7.365570,25.02269,-0.000177,24.016666,-0.0078,1.377
6292.00,7.365714,25.02279,-0.000176,24.017908,-0.0078,1.377
6294.00,7.365652,25.02281,-0.000176,24.017337,-0.0078,1.377
6296.00,7.365929,25.02234,-0.000177,24.017324,-0.0078,1.377
6298.00,7.367357,25.02286,-0.000177,24.017170,-0.0078,1.377
6300.00,7.368011,25.02238,-0.000177,24.017103,-0.0078,1.377
6302.00,7.368142,25.02265,-0.000177,24.017185,-0.0077,1.377
6304.00,7.367271,25.02215,-0.000176,24.017433,-0.0078,1.378
6306.00,7.366857,25.02132,-0.000177,24.017476,-0.0078,1.377
6308.00,7.367871,25.02216,-0.000178,24.017263,-0.0078,1.377
6310.00,7.367754,25.02086,-0.000177,24.018193,-0.0078,1.377
6312.00,7.366970,25.02207,-0.000176,24.017975,-0.0078,1.378
6314.00,7.366533,25.02154,-0.000176,24.017939,-0.0077,1.377
6316.00,7.366649,25.02202,-0.000176,24.017132,-0.0078,1.377
6318.00,7.366436,25.02211,-0.000177,24.017370,-0.0078,1.377
6320.00,7.366804,25.02123,-0.000177,24.017165,-0.0077,1.377
6322.00,7.366106,25.02111,-0.000176,24.017705,-0.0078,1.377
6324.00,7.366668,25.02151,-0.000178,24.017295,-0.0078,1.377
6326.00,7.366340,25.02148,-0.000177,24.016577,-0.0078,1.377
6328.00,7.365931,25.02101,-0.000176,24.017203,-0.0078,1.377
6330.00,7.366035,25.02134,-0.000177,24.017188,-0.0078,1.377
6332.00,7.366413,25.02119,-0.000176,24.017710,-0.0078,1.378
6334.00,7.366006,25.02069,-0.000177,24.017536,-0.0078,1.378
6336.00,7.366525,25.02123,-0.000176,24.017747,-0.0078,1.377
6338.00,7.366362,25.02113,-0.000177,24.016842,-0.0078,1.377
6340.00,7.367177,25.02188,-0.000176,24.017455,-0.0078,1.377
6342.00,7.367020,25.02145,-0.000177,24.016958,-0.0078,1.378
6344.00,7.366725,25.02109,-0.000176,24.016963,-0.0078,1.378
6346.00,7.366482,25.02175,-0.000177,24.016992,-0.0078,1.377
6348.00,7.367679,25.02201,-0.000176,24.017161,-0.0077,1.377
6350.00,7.366917,25.02190,-0.000177,24.016755,-0.0078,1.377
6352.00,7.367077,25.02179,-0.000177,24.017007,-0.0078,1.378
6354.00,7.367792,25.02177,-0.000177,24.017304,-0.0078,1.377
6356.00,7.368090,25.02248,-0.000177,24.017154,-0.0078,1.377
6358.00,7.367986,25.02115,-0.000176,24.017384,-0.0078,1.377
6360.00,7.367653,25.02139,-0.000176,24.016744,-0.0078,1.377
6362.00,7.367130,25.02150,-0.000178,24.017114,-0.0078,1.378
6364.00,7.367480,25.02178,-0.000177,24.017224,-0.0078,1.377
6366.00,7.367026,25.02151,-0.000178,24.017203,-0.0078,1.377
6368.00,7.367751,25.02188,-0.000177,24.017295,-0.0078,1.377
6370.00,7.367294,25.02189,-0.000177,24.017214,-0.0078,1.378
6372.00,7.367218,25.02228,-0.000177,24.016800,-0.0078,1.378
6374.00,7.367402,25.02229,-0.000177,24.016692,-0.0078,1.378
6376.00,7.367868,25.02206,-0.000177,24.017602,-0.0078,1.377
6378.00,7.367337,25.02256,-0.000177,24.017754,-0.0078,1.377
6380.00,7.367120,25.02196,-0.000177,24.017553,-0.0078,1.377
6382.00,7.368294,25.02197,-0.000177,24.017168,-0.0078,1.378
6384.00,7.367780,25.02265,-0.000178,24.017058,-0.0078,1.378
6386.00,7.367853,25.02235,-0.000177,24.016898,-0.0078,1.377
6388.00,7.367256,25.02225,-0.000177,24.017669,-0.0078,1.377
6390.00,7.367573,25.02215,-0.000177,24.017165,-0.0078,1.377
6392.00,7.367328,25.02132,-0.000178,24.017719,-0.0078,1.378
6394.00,7.367971,25.02165,-0.000177,24.017422,-0.0078,1.377
6396.00,7.368044,25.02201,-0.000176,24.016715,-0.0078,1.378
6398.00,7.367830,25.02059,-0.000177,24.017953,-0.0078,1.378
6400.00,7.368092,25.02150,-0.000178,24.017631,-0.0078,1.377
6402.00,7.368405,25.02121,-0.000177,24.017096,-0.0078,1.377
6404.00,7.368620,25.02102,-0.000177,24.017264,-0.0078,1.377
6406.00,7.369020,25.02083,-0.000177,24.017607,-0.0078,1.377
6408.00,7.368812,25.02088,-0.000178,24.016657,-0.0078,1.377
6410.00,7.368878,25.02031,-0.000177,24.017440,-0.0078,1.378
6412.00,7.369619,25.02069,-0.000176,24.017964,-0.0078,1.378
6414.00,7.369437,25.02110,-0.000177,24.017036,-0.0078,1.378
6416.00,7.369604,25.02081,-0.000178,24.016677,-0.0078,1.378
6418.00,7.369000,25.02057,-0.000178,24.016788,-0.0078,1.378
6420.00,7.368316,25.02138,-0.000177,24.017235,-0.0078,1.378
6422.00,7.368002,25.02108,-0.000176,24.017466,-0.0078,1.377
6424.00,7.368446,25.02065,-0.000177,24.017228,-0.0078,1.377
6426.00,7.368600,25.02062,-0.000177,24.017647,-0.0078,1.378
6428.00,7.368943,25.02113,-0.000176,24.016971,-0.0078,1.378
6430.00,7.368728,25.02051,-0.000177,24.016953,-0.0078,1.378
6432.00,7.368578,25.02096,-0.000178,24.016933,-0.0078,1.378
6434.00,7.368492,25.02124,-0.000177,24.017643,-0.0078,1.378
6436.00,7.368901,25.02073,-0.000177,24.017058,-0.0078,1.378
6438.00,7.368762,25.02052,-0.000177,24.017397,-0.0079,1.378
6440.00,7.367642,25.02119,-0.000176,24.017826,-0.0078,1.378
6442.00,7.366908,25.02086,-0.000176,24.017924,-0.0079,1.377
6444.00,7.366595,25.02129,-0.000176,24.017257,-0.0078,1.378
6446.00,7.366342,25.02111,-0.000176,24.017096,-0.0078,1.378
6448.00,7.366406,25.02158,-0.000176,24.017165,-0.0078,1.378
6450.00,7.366519,25.02180,-0.000176,24.017003,-0.0078,1.377
6452.00,7.366948,25.02125,-0.000175,24.017016,-0.0078,1.378
6454.00,7.367511,25.02140,-0.000175,24.017246,-0.0077,1.378
6456.00,7.367658,25.02127,-0.000176,24.017498,-0.0078,1.377
6458.00,7.367848,25.02055,-0.000177,24.017317,-0.0078,1.378
6460.00,7.367922,25.02099,-0.000177,24.017288,-0.0078,1.377
6462.00,7.367644,25.02157,-0.000178,24.017252,-0.0078,1.378
6464.00,7.367823,25.02148,-0.000176,24.016833,-0.0078,1.378
6466.00,7.366927,25.02198,-0.000177,24.017446,-0.0078,1.378
6468.00,7.366394,25.02128,-0.000177,24.016853,-0.0078,1.378
6470.00,7.366838,25.02075,-0.000178,24.016534,-0.0078,1.378
6472.00,7.367792,25.02074,-0.000177,24.017703,-0.0078,1.377
6474.00,7.367791,25.02140,-0.000178,24.017623,-0.0078,1.378
6476.00,7.368540,25.02146,-0.000177,24.016878,-0.0078,1.378
6478.00,7.368438,25.02044,-0.000177,24.017210,-0.0078,1.378
6480.00,7.368011,25.02098,-0.000178,24.017368,-0.0078,1.378
6482.00,7.368842,25.02185,-0.000178,24.017083,-0.0078,1.377
6484.00,7.368520,25.02162,-0.000176,24.017897,-0.0078,1.377
6486.00,7.368077,25.02166,-0.000176,24.017282,-0.0078,1.377
6488.00,7.368587,25.02165,-0.000177,24.017041,-0.0078,1.377
6490.00,7.368410,25.02102,-0.000176,24.017500,-0.0078,1.378
6492.00,7.368518,25.02077,-0.000177,24.016889,-0.0078,1.378
6494.00,7.368827,25.02091,-0.000177,24.016755,-0.0078,1.377
6496.00,7.367983,25.02126,-0.000177,24.017395,-0.0078,1.378
6498.00,7.368670,25.02126,-0.000177,24.017029,-0.0078,1.378
6500.00,7.367748,25.02125,-0.000176,24.016450,-0.0078,1.378
6502.00,7.368218,25.02121,-0.000177,24.017326,-0.0078,1.378
6504.00,7.368116,25.02117,-0.000179,24.017623,-0.0078,1.378
6506.00,7.367959,25.02124,-0.000178,24.017348,-0.0078,1.378
6508.00,7.367628,25.02218,-0.000176,24.017192,-0.0078,1.378
6510.00,7.367757,25.02159,-0.000177,24.016944,-0.0078,1.378
6512.00,7.368476,25.02163,-0.000177,24.017261,-0.0078,1.378
6514.00,7.368683,25.02211,-0.000177,24.017116,-0.0078,1.378
6516.00,7.368776,25.02243,-0.000177,24.017424,-0.0078,1.378
6518.00,7.368810,25.02230,-0.000177,24.017346,-0.0078,1.377
6520.00,7.367528,25.02192,-0.000175,24.017781,-0.0078,1.378
6522.00,7.366806,25.02186,-0.000177,24.016998,-0.0078,1.378
6524.00,7.368113,25.02223,-0.000177,24.017143,-0.0078,1.378
6526.00,7.367858,25.02190,-0.000176,24.017250,-0.0078,1.378
6528.00,7.367665,25.02111,-0.000176,24.016052,-0.0078,1.379
6530.00,7.367944,25.02176,-0.000177,24.016824,-0.0078,1.379
6532.00,7.367101,25.02261,-0.000176,24.016960,-0.0078,1.378
6534.00,7.367149,25.02165,-0.000176,24.016711,-0.0078,1.378
6536.00,7.368078,25.02196,-0.000176,24.016911,-0.0078,1.378
6538.00,7.368030,25.02241,-0.000177,24.017634,-0.0078,1.378
6540.00,7.367347,25.02328,-0.000177,24.017542,-0.0078,1.378
6542.00,7.367504,25.02251,-0.000176,24.017147,-0.0078,1.378
6544.00,7.367395,25.02203,-0.000178,24.017157,-0.0077,1.378
6546.00,7.367845,25.02276,-0.000178,24.017313,-0.0078,1.378
6548.00,7.369126,25.02239,-0.000178,24.017955,-0.0078,1.378
6550.00,7.369613,25.02201,-0.000177,24.017368,-0.0078,1.378
6552.00,7.369131,25.02173,-0.000176,24.017438,-0.0078,1.378
6554.00,7.368913,25.02189,-0.000176,24.017707,-0.0078,1.378
6556.00,7.368912,25.02195,-0.000177,24.017476,-0.0077,1.378
6558.00,7.369181,25.02125,-0.000175,24.017739,-0.0078,1.378
6560.00,7.369228,25.02131,-0.000176,24.016739,-0.0078,1.378
6562.00,7.370084,25.02129,-0.000176,24.017286,-0.0077,1.378
6564.00,7.370307,25.02134,-0.000175,24.017881,-0.0078,1.378
6566.00,7.369976,25.02153,-0.000177,24.016996,-0.0078,1.378
6568.00,7.370192,25.02198,-0.000177,24.017524,-0.0078,1.378
6570.00,7.370131,25.02224,-0.000177,24.017525,-0.0078,1.378
6572.00,7.369472,25.02232,-0.000176,24.017185,-0.0078,1.378
6574.00,7.370084,25.02189,-0.000177,24.017486,-0.0077,1.377
6576.00,7.369496,25.02178,-0.000177,24.017585,-0.0078,1.378
6578.00,7.368726,25.02171,-0.000177,24.017549,-0.0078,1.378
6580.00,7.369272,25.02157,-0.000177,24.017130,-0.0078,1.377
6582.00,7.369804,25.02157,-0.000177,24.017145,-0.0078,1.378
6584.00,7.369909,25.02071,-0.000178,24.017491,-0.0078,1.378
6586.00,7.370318,25.02105,-0.000176,24.017281,-0.0078,1.378
6588.00,7.370526,25.02059,-0.000177,24.016766,-0.0078,1.378
6590.00,7.369702,25.02076,-0.000178,24.017650,-0.0078,1.378
6592.00,7.369715,25.02156,-0.000177,24.017592,-0.0078,1.378
6594.00,7.369381,25.02107,-0.000176,24.017721,-0.0078,1.378
6596.00,7.369818,25.02168,-0.000178,24.017533,-0.0078,1.378
6598.00,7.370106,25.02118,-0.000178,24.017237,-0.0078,1.378
6600.00,7.370467,25.02156,-0.000176,24.017301,-0.0078,1.378
6602.00,7.369803,25.02114,-0.000177,24.016521,-0.0078,1.378
@11,12.0000,24.0
6604.00,7.369667,25.02113,-0.000177,24.016744,-0.0078,1.379
6606.00,7.364961,25.02084,-0.000178,24.017366,-0.0078,1.378
6608.00,7.355108,25.02040,-0.000176,24.016846,-0.0078,1.377
6610.00,7.346449,25.02015,-0.000176,24.017090,-0.0078,1.377
6612.00,7.340447,25.02057,-0.000175,24.017763,-0.0078,1.376
6614.00,7.335170,25.01980,-0.000175,24.016396,-0.0078,1.377
6616.00,7.333145,25.01956,-0.000176,24.017341,-0.0078,1.378
6618.00,7.331303,25.01918,-0.000177,24.017328,-0.0078,1.379
6620.00,7.329901,25.01983,-0.000178,24.016728,-0.0078,1.379
6622.00,7.328785,25.01946,-0.000178,24.017457,-0.0078,1.379
6624.00,7.326443,25.01930,-0.000178,24.017779,-0.0078,1.379
6626.00,7.324650,25.01972,-0.000178,24.017152,-0.0078,1.380
6628.00,7.323340,25.01938,-0.000177,24.017623,-0.0078,1.379
6630.00,7.327074,25.02009,-0.000178,24.016822,-0.0078,1.379
6632.00,7.335677,25.02099,-0.000177,24.018122,-0.0078,1.380
6634.00,7.344811,25.02137,-0.000178,24.016746,-0.0078,1.380
6636.00,7.352372,25.02106,-0.000179,24.016420,-0.0078,1.380
6638.00,7.357326,25.02042,-0.000179,24.017741,-0.0078,1.380
6640.00,7.360070,25.02055,-0.000178,24.017455,-0.0078,1.379
6642.00,7.361112,25.02070,-0.000178,24.017337,-0.0078,1.378
6644.00,7.362080,25.02040,-0.000176,24.016913,-0.0078,1.378
6646.00,7.362719,25.02071,-0.000176,24.017050,-0.0078,1.377
6648.00,7.364865,25.02016,-0.000176,24.017623,-0.0078,1.378
6650.00,7.366047,25.01992,-0.000176,24.017250,-0.0078,1.379
6652.00,7.367175,25.01976,-0.000176,24.017119,-0.0078,1.378
6654.00,7.367118,25.02031,-0.000175,24.016681,-0.0078,1.378
6656.00,7.367042,25.02020,-0.000176,24.017395,-0.0078,1.378
6658.00,7.366049,25.02025,-0.000177,24.017304,-0.0078,1.379
6660.00,7.366311,25.02028,-0.000178,24.017596,-0.0078,1.379
6662.00,7.364996,25.02163,-0.000177,24.016721,-0.0078,1.378
6664.00,7.364943,25.02115,-0.000176,24.016864,-0.0078,1.377
6666.00,7.364176,25.02129,-0.000176,24.017491,-0.0078,1.379
6668.00,7.364157,25.02097,-0.000177,24.017723,-0.0078,1.379
6670.00,7.365718,25.02085,-0.000177,24.017727,-0.0078,1.378
6672.00,7.366372,25.02100,-0.000176,24.016523,-0.0078,1.378
6674.00,7.367289,25.02044,-0.000175,24.017282,-0.0078,1.378
6676.00,7.368753,25.02151,-0.000176,24.017959,-0.0078,1.378
6678.00,7.370721,25.02104,-0.000176,24.016967,-0.0078,1.378
6680.00,7.373221,25.02111,-0.000174,24.016652,-0.0078,1.379
6682.00,7.374274,25.02075,-0.000174,24.016617,-0.0078,1.379
6684.00,7.376065,25.02133,-0.000175,24.017420,-0.0078,1.378
6686.00,7.378283,25.02099,-0.000175,24.017078,-0.0078,1.378
6688.00,7.378221,25.02118,-0.000175,24.017007,-0.0078,1.378
6690.00,7.379355,25.02009,-0.000175,24.017183,-0.0078,1.378
6692.00,7.380679,25.02132,-0.000176,24.017391,-0.0078,1.378
6694.00,7.381326,25.02176,-0.000175,24.017571,-0.0078,1.378
6696.00,7.381587,25.02227,-0.000175,24.017058,-0.0078,1.379
6698.00,7.381964,25.02165,-0.000176,24.017087,-0.0078,1.378
6700.00,7.382261,25.02189,-0.000175,24.017085,-0.0078,1.378
6702.00,7.382070,25.02172,-0.000175,24.017569,-0.0078,1.378
6704.00,7.382290,25.02167,-0.000176,24.016699,-0.0078,1.379
6706.00,7.382624,25.02245,-0.000176,24.016989,-0.0078,1.378
6708.00,7.383826,25.02154,-0.000175,24.017306,-0.0078,1.378
6710.00,7.384139,25.02146,-0.000176,24.017607,-0.0078,1.377
6712.00,7.383967,25.02187,-0.000175,24.017360,-0.0078,1.379
6714.00,7.384516,25.02132,-0.000176,24.017386,-0.0078,1.378
6716.00,7.384210,25.02146,-0.000176,24.017337,-0.0078,1.378
6718.00,7.383042,25.02144,-0.000175,24.016944,-0.0078,1.378
6720.00,7.381672,25.02198,-0.000175,24.017152,-0.0078,1.378
6722.00,7.381281,25.02286,-0.000175,24.017255,-0.0078,1.379
6724.00,7.380721,25.02215,-0.000175,24.017208,-0.0078,1.378
6726.00,7.379992,25.02136,-0.000174,24.016693,-0.0078,1.379
6728.00,7.379457,25.02199,-0.000175,24.016886,-0.0078,1.379
6730.00,7.378884,25.02159,-0.000175,24.016911,-0.0078,1.378
6732.00,7.378218,25.02159,-0.000175,24.017879,-0.0077,1.379
6734.00,7.377543,25.02192,-0.000176,24.017819,-0.0078,1.378
6736.00,7.376875,25.02127,-0.000174,24.017137,-0.0078,1.379
6738.00,7.376258,25.02128,-0.000175,24.016650,-0.0078,1.379
6740.00,7.375935,25.02078,-0.000175,24.017389,-0.0078,1.378
6742.00,7.375414,25.02085,-0.000175,24.016878,-0.0078,1.377
6744.00,7.375260,25.02074,-0.000174,24.016693,-0.0078,1.378
6746.00,7.376582,25.02073,-0.000175,24.017317,-0.0078,1.379
6748.00,7.376518,25.02142,-0.000174,24.017156,-0.0078,1.379
6750.00,7.374839,25.02074,-0.000175,24.017116,-0.0078,1.378
6752.00,7.374278,25.02108,-0.000175,24.017618,-0.0078,1.378
6754.00,7.374358,25.02122,-0.000174,24.017442,-0.0078,1.379
6756.00,7.373496,25.02090,-0.000175,24.016710,-0.0078,1.378
6758.00,7.373346,25.02068,-0.000176,24.017763,-0.0078,1.378
6760.00,7.373486,25.02086,-0.000175,24.016628,-0.0078,1.378
6762.00,7.373240,25.02052,-0.000175,24.016858,-0.0077,1.378
6764.00,7.372846,25.02071,-0.000175,24.017375,-0.0078,1.378
6766.00,7.372432,25.02025,-0.000176,24.017052,-0.0078,1.378
6768.00,7.371734,25.02080,-0.000177,24.017255,-0.0078,1.378
6770.00,7.371779,25.02113,-0.000176,24.017179,-0.0078,1.378
6772.00,7.371329,25.02119,-0.000176,24.017728,-0.0078,1.379
6774.00,7.370038,25.02137,-0.000177,24.017694,-0.0078,1.379
6776.00,7.369675,25.02168,-0.000178,24.016827,-0.0078,1.378
6778.00,7.369465,25.02114,-0.000178,24.017420,-0.0078,1.378
6780.00,7.369836,25.02116,-0.000176,24.016824,-0.0078,1.378
6782.00,7.369745,25.02090,-0.000177,24.017295,-0.0078,1.378
6784.00,7.369607,25.02162,-0.000177,24.017482,-0.0078,1.379
6786.00,7.369830,25.02142,-0.000177,24.017132,-0.0078,1.378
6788.00,7.370592,25.02119,-0.000176,24.017310,-0.0078,1.378
6790.00,7.370825,25.02097,-0.000178,24.017786,-0.0078,1.379
6792.00,7.370808,25.02068,-0.000177,24.017248,-0.0078,1.378
6794.00,7.370648,25.02058,-0.000176,24.017852,-0.0078,1.378
6796.00,7.370283,25.02075,-0.000176,24.017043,-0.0078,1.378
6798.00,7.370099,25.02006,-0.000176,24.016514,-0.0078,1.378
6800.00,7.369299,25.02082,-0.000177,24.016880,-0.0078,1.378
6802.00,7.368561,25.01994,-0.000177,24.017105,-0.0078,1.378
6804.00,7.369594,25.02019,-0.000178,24.017266,-0.0078,1.378
6806.00,7.370657,25.02023,-0.000176,24.017228,-0.0078,1.378
6808.00,7.369983,25.02091,-0.000177,24.016768,-0.0078,1.379
6810.00,7.369777,25.02057,-0.000175,24.016744,-0.0078,1.379
6812.00,7.370215,25.02054,-0.000177,24.017036,-0.0078,1.378
6814.00,7.370238,25.02098,-0.000176,24.017114,-0.0078,1.379
6816.00,7.370132,25.02061,-0.000177,24.017328,-0.0078,1.378
6818.00,7.370031,25.02122,-0.000177,24.017547,-0.0078,1.379
6820.00,7.369043,25.02065,-0.000176,24.017127,-0.0078,1.378
6822.00,7.369493,25.02058,-0.000176,24.017118,-0.0078,1.379
6824.00,7.370590,25.02007,-0.000176,24.017641,-0.0078,1.378
6826.00,7.370168,25.02068,-0.000177,24.017647,-0.0078,1.379
6828.00,7.370502,25.02091,-0.000177,24.018131,-0.0078,1.379
6830.00,7.370722,25.02115,-0.000176,24.017014,-0.0078,1.378
6832.00,7.370876,25.02072,-0.000176,24.017029,-0.0078,1.378
6834.00,7.369838,25.01978,-0.000177,24.017009,-0.0078,1.378
6836.00,7.369315,25.01931,-0.000177,24.017362,-0.0078,1.379
6838.00,7.369387,25.01930,-0.000176,24.016900,-0.0078,1.378
6840.00,7.369851,25.01976,-0.000177,24.017545,-0.0077,1.378
6842.00,7.369000,25.02019,-0.000176,24.017707,-0.0078,1.379
6844.00,7.368121,25.01950,-0.000176,24.017515,-0.0078,1.379
6846.00,7.368445,25.02047,-0.000178,24.017708,-0.0077,1.379
6848.00,7.369240,25.02084,-0.000176,24.017458,-0.0077,1.379
6850.00,7.368788,25.02070,-0.000176,24.017796,-0.0078,1.379
6852.00,7.369263,25.02059,-0.000176,24.017132,-0.0078,1.378
6854.00,7.370608,25.02078,-0.000177,24.017870,-0.0078,1.379
6856.00,7.370988,25.02084,-0.000176,24.017368,-0.0078,1.378
6858.00,7.371039,25.02057,-0.000175,24.016730,-0.0078,1.378
6860.00,7.371045,25.02043,-0.000177,24.017313,-0.0078,1.379
6862.00,7.370837,25.02065,-0.000177,24.017313,-0.0078,1.379
6864.00,7.372235,25.02062,-0.000176,24.017050,-0.0078,1.379
6866.00,7.371915,25.02001,-0.000176,24.017321,-0.0078,1.379
6868.00,7.370928,25.02152,-0.000176,24.017422,-0.0078,1.379
6870.00,7.370005,25.02105,-0.000176,24.017054,-0.0078,1.379
6872.00,7.369667,25.02121,-0.000176,24.017569,-0.0078,1.379
6874.00,7.370170,25.02068,-0.000176,24.017375,-0.0078,1.378
6876.00,7.370370,25.02104,-0.000175,24.017748,-0.0078,1.378
6878.00,7.371119,25.02073,-0.000175,24.017321,-0.0078,1.378
6880.00,7.371856,25.02059,-0.000175,24.017266,-0.0077,1.379
6882.00,7.372185,25.02113,-0.000175,24.017195,-0.0078,1.379
6884.00,7.371808,25.02079,-0.000176,24.017504,-0.0078,1.379
6886.00,7.371697,25.02141,-0.000175,24.017132,-0.0078,1.378
6888.00,7.372368,25.02109,-0.000176,24.016969,-0.0077,1.379
6890.00,7.371494,25.02165,-0.000176,24.017433,-0.0078,1.379
6892.00,7.369709,25.02141,-0.000177,24.017854,-0.0078,1.379
6894.00,7.370504,25.02022,-0.000175,24.017128,-0.0078,1.378
6896.00,7.371582,25.02051,-0.000177,24.017843,-0.0077,1.379
6898.00,7.371406,25.02080,-0.000177,24.017734,-0.0077,1.378
6900.00,7.371674,25.02088,-0.000176,24.017897,-0.0077,1.378
6902.00,7.371079,25.02098,-0.000176,24.016768,-0.0078,1.379
6904.00,7.372110,25.02099,-0.000176,24.017123,-0.0078,1.379
6906.00,7.372169,25.02137,-0.000175,24.017116,-0.0078,1.378
6908.00,7.371824,25.02158,-0.000176,24.016918,-0.0078,1.379
6910.00,7.371976,25.02183,-0.000175,24.017306,-0.0077,1.379
6912.00,7.371013,25.02158,-0.000175,24.017297,-0.0078,1.379
6914.00,7.371308,25.02242,-0.000176,24.017125,-0.0078,1.378
6916.00,7.371146,25.02204,-0.000176,24.017573,-0.0078,1.378
6918.00,7.370727,25.02195,-0.000176,24.017370,-0.0077,1.379
6920.00,7.371207,25.02149,-0.000176,24.017241,-0.0078,1.379
6922.00,7.372169,25.02186,-0.000176,24.017000,-0.0078,1.379
6924.00,7.371929,25.02139,-0.000176,24.016998,-0.0078,1.379
6926.00,7.370855,25.02107,-0.000177,24.018086,-0.0078,1.378
6928.00,7.370762,25.01991,-0.000177,24.017380,-0.0078,1.379
6930.00,7.371462,25.02151,-0.000176,24.016992,-0.0078,1.379
6932.00,7.370780,25.02133,-0.000176,24.017692,-0.0077,1.379
6934.00,7.370168,25.02101,-0.000176,24.017235,-0.0078,1.379
6936.00,7.369687,25.02059,-0.000177,24.016875,-0.0078,1.379
6938.00,7.370785,25.02042,-0.000176,24.017272,-0.0078,1.379
6940.00,7.371152,25.02143,-0.000175,24.017214,-0.0078,1.379
6942.00,7.370895,25.02096,-0.000176,24.016733,-0.0078,1.379
6944.00,7.370115,25.02123,-0.000176,24.017263,-0.0078,1.379
6946.00,7.370504,25.02108,-0.000176,24.017186,-0.0078,1.379
6948.00,7.370999,25.02210,-0.000177,24.017134,-0.0078,1.378
6950.00,7.371159,25.02129,-0.000175,24.017596,-0.0078,1.379
6952.00,7.371821,25.02205,-0.000175,24.017774,-0.0078,1.379
6954.00,7.371851,25.02319,-0.000174,24.017612,-0.0078,1.379
6956.00,7.371323,25.02284,-0.000177,24.017413,-0.0078,1.380
6958.00,7.371946,25.02192,-0.000176,24.017237,-0.0078,1.379
6960.00,7.372381,25.02192,-0.000175,24.016963,-0.0078,1.379
6962.00,7.372875,25.02163,-0.000175,24.016773,-0.0077,1.378
6964.00,7.372859,25.02146,-0.000175,24.017047,-0.0077,1.379
6966.00,7.372734,25.02133,-0.000176,24.017596,-0.0078,1.379
6968.00,7.372847,25.02158,-0.000176,24.017373,-0.0078,1.379
6970.00,7.372450,25.02207,-0.000175,24.017408,-0.0078,1.379
6972.00,7.372303,25.02150,-0.000176,24.017511,-0.0078,1.379
6974.00,7.372879,25.02168,-0.000174,24.017424,-0.0077,1.378
6976.00,7.371931,25.02099,-0.000175,24.017707,-0.0078,1.379
6978.00,7.370451,25.02140,-0.000175,24.017707,-0.0078,1.379
6980.00,7.370989,25.02207,-0.000177,24.017863,-0.0078,1.379
6982.00,7.371772,25.02235,-0.000176,24.017348,-0.0078,1.379
6984.00,7.371736,25.02266,-0.000176,24.017596,-0.0078,1.379
6986.00,7.370637,25.02177,-0.000177,24.017067,-0.0078,1.379
6988.00,7.370844,25.02142,-0.000177,24.016476,-0.0078,1.379
6990.00,7.372506,25.02228,-0.000176,24.017112,-0.0078,1.379
6992.00,7.373440,25.02246,-0.000176,24.017110,-0.0078,1.380
6994.00,7.372370,25.02207,-0.000175,24.016904,-0.0078,1.379
6996.00,7.371871,25.02175,-0.000177,24.017061,-0.0078,1.380
6998.00,7.371572,25.02217,-0.000176,24.018082,-0.0078,1.379
7000.00,7.371411,25.02209,-0.000176,24.017388,-0.0077,1.379
7002.00,7.370960,25.02222,-0.000176,24.017161,-0.0078,1.379
7004.00,7.372000,25.02247,-0.000175,24.017103,-0.0078,1.379
7006.00,7.372019,25.02150,-0.000176,24.017183,-0.0078,1.379
7008.00,7.371915,25.02161,-0.000175,24.017137,-0.0078,1.378
7010.00,7.371710,25.02161,-0.000176,24.017061,-0.0078,1.380
7012.00,7.372003,25.02181,-0.000176,24.016706,-0.0078,1.380
7014.00,7.371878,25.02145,-0.000176,24.017170,-0.0078,1.379
7016.00,7.372988,25.02144,-0.000176,24.017234,-0.0078,1.379
7018.00,7.372974,25.02157,-0.000176,24.017656,-0.0078,1.379
7020.00,7.372953,25.02209,-0.000176,24.016757,-0.0078,1.380
7022.00,7.373218,25.02207,-0.000176,24.016780,-0.0078,1.379
7024.00,7.371773,25.02162,-0.000178,24.017667,-0.0078,1.379
7026.00,7.371810,25.02146,-0.000176,24.017070,-0.0078,1.379
7028.00,7.372289,25.02097,-0.000175,24.017495,-0.0078,1.379
7030.00,7.372691,25.02144,-0.000175,24.017330,-0.0078,1.379
7032.00,7.373016,25.02136,-0.000175,24.017571,-0.0078,1.379
7034.00,7.372486,25.02182,-0.000176,24.017636,-0.0078,1.380
7036.00,7.371956,25.02084,-0.000177,24.016982,-0.0078,1.379
7038.00,7.371358,25.02093,-0.000176,24.016978,-0.0078,1.379
7040.00,7.372038,25.02134,-0.000176,24.017404,-0.0078,1.379
7042.00,7.372218,25.02165,-0.000175,24.016878,-0.0078,1.379
7044.00,7.373870,25.02188,-0.000173,24.016927,-0.0078,1.379
7046.00,7.374230,25.02156,-0.000176,24.016991,-0.0078,1.379
7048.00,7.373621,25.02179,-0.000175,24.016934,-0.0078,1.379
7050.00,7.372843,25.02201,-0.000174,24.016967,-0.0078,1.379
7052.00,7.373589,25.02167,-0.000175,24.017837,-0.0078,1.379
7054.00,7.373828,25.02151,-0.000177,24.017201,-0.0078,1.380
7056.00,7.373478,25.02189,-0.000176,24.017319,-0.0078,1.379
7058.00,7.373722,25.02162,-0.000176,24.017174,-0.0078,1.380
7060.00,7.373388,25.02220,-0.000176,24.017031,-0.0078,1.379
7062.00,7.373870,25.02141,-0.000174,24.016704,-0.0078,1.379
7064.00,7.373572,25.02135,-0.000176,24.017469,-0.0078,1.380
7066.00,7.373137,25.02107,-0.000176,24.017444,-0.0078,1.379
7068.00,7.373710,25.02186,-0.000175,24.017119,-0.0078,1.379
7070.00,7.374052,25.02118,-0.000174,24.017177,-0.0078,1.379
7072.00,7.373942,25.02144,-0.000175,24.017234,-0.0078,1.379
7074.00,7.373053,25.02166,-0.000175,24.017253,-0.0078,1.379
7076.00,7.372813,25.02218,-0.000175,24.016962,-0.0078,1.379
7078.00,7.373113,25.02247,-0.000175,24.017047,-0.0077,1.379
7080.00,7.374057,25.02237,-0.000175,24.017386,-0.0078,1.379
7082.00,7.374116,25.02185,-0.000176,24.017223,-0.0078,1.379
7084.00,7.373610,25.02177,-0.000175,24.016884,-0.0078,1.379
7086.00,7.373474,25.02191,-0.000176,24.017121,-0.0078,1.379
7088.00,7.373541,25.02133,-0.000175,24.017342,-0.0078,1.379
7090.00,7.373560,25.02115,-0.000175,24.017418,-0.0078,1.379
7092.00,7.373209,25.02101,-0.000175,24.016985,-0.0078,1.379
7094.00,7.372836,25.02133,-0.000176,24.016780,-0.0078,1.379
7096.00,7.373719,25.02147,-0.000175,24.018020,-0.0078,1.379
7098.00,7.373983,25.02188,-0.000175,24.017721,-0.0078,1.379
7100.00,7.374247,25.02202,-0.000174,24.016724,-0.0078,1.379
7102.00,7.373810,25.02211,-0.000175,24.017440,-0.0078,1.379
7104.00,7.373418,25.02160,-0.000175,24.016773,-0.0078,1.380
7106.00,7.375016,25.02195,-0.000176,24.017451,-0.0078,1.380
7108.00,7.375002,25.02187,-0.000176,24.017092,-0.0077,1.379
7110.00,7.374771,25.02144,-0.000175,24.017698,-0.0078,1.379
7112.00,7.374577,25.02171,-0.000175,24.017377,-0.0078,1.379
7114.00,7.374254,25.02161,-0.000175,24.017273,-0.0078,1.379
7116.00,7.374205,25.02194,-0.000175,24.017226,-0.0078,1.380
7118.00,7.373466,25.02110,-0.000175,24.016891,-0.0078,1.379
7120.00,7.373903,25.02144,-0.000174,24.016909,-0.0077,1.379
7122.00,7.373947,25.02119,-0.000176,24.016860,-0.0078,1.379
7124.00,7.373587,25.02147,-0.000175,24.016869,-0.0078,1.379
7126.00,7.373999,25.02177,-0.000175,24.017121,-0.0078,1.379
7128.00,7.373980,25.02179,-0.000175,24.017583,-0.0078,1.380
7130.00,7.374177,25.02208,-0.000175,24.017437,-0.0078,1.380
7132.00,7.374032,25.02241,-0.000174,24.017288,-0.0078,1.379
7134.00,7.373290,25.02256,-0.000174,24.017190,-0.0078,1.379
7136.00,7.373047,25.02266,-0.000174,24.016842,-0.0078,1.379
7138.00,7.372536,25.02210,-0.000174,24.016991,-0.0078,1.379
7140.00,7.372275,25.02223,-0.000175,24.017373,-0.0078,1.379
7142.00,7.373071,25.02189,-0.000175,24.017215,-0.0078,1.380
7144.00,7.373020,25.02224,-0.000176,24.017179,-0.0078,1.380
7146.00,7.372178,25.02173,-0.000177,24.017152,-0.0078,1.380
7148.00,7.372606,25.02218,-0.000176,24.016659,-0.0078,1.379
7150.00,7.372446,25.02280,-0.000175,24.016777,-0.0078,1.380
7152.00,7.372282,25.02215,-0.000177,24.017016,-0.0078,1.380
7154.00,7.372505,25.02262,-0.000177,24.017270,-0.0078,1.379
7156.00,7.372247,25.02222,-0.000175,24.017128,-0.0078,1.379
7158.00,7.373539,25.02287,-0.000175,24.017854,-0.0078,1.379
7160.00,7.374478,25.02222,-0.000175,24.017136,-0.0078,1.379
7162.00,7.374073,25.02290,-0.000175,24.017399,-0.0078,1.379
7164.00,7.374090,25.02259,-0.000174,24.016755,-0.0078,1.380
7166.00,7.374573,25.02269,-0.000174,24.016931,-0.0078,1.379
7168.00,7.374115,25.02200,-0.000174,24.017988,-0.0078,1.379
7170.00,7.374242,25.02263,-0.000174,24.018011,-0.0078,1.379
7172.00,7.374707,25.02197,-0.000174,24.017090,-0.0078,1.379
7174.00,7.374630,25.02226,-0.000175,24.016641,-0.0078,1.380
7176.00,7.374062,25.02209,-0.000175,24.017395,-0.0078,1.380
7178.00,7.373617,25.02262,-0.000175,24.017534,-0.0078,1.379
7180.00,7.374883,25.02226,-0.000175,24.017757,-0.0078,1.379
7182.00,7.375144,25.02245,-0.000175,24.016983,-0.0078,1.380
7184.00,7.375270,25.02251,-0.000174,24.017386,-0.0078,1.379
7186.00,7.375471,25.02253,-0.000175,24.016902,-0.0078,1.380
7188.00,7.375189,25.02174,-0.000174,24.017321,-0.0078,1.379
7190.00,7.375414,25.02144,-0.000175,24.016789,-0.0078,1.379
7192.00,7.374906,25.02201,-0.000174,24.016759,-0.0078,1.379
7194.00,7.375393,25.02158,-0.000175,24.017118,-0.0078,1.380
7196.00,7.375268,25.02119,-0.000175,24.016983,-0.0078,1.379
7198.00,7.374770,25.02171,-0.000175,24.017422,-0.0078,1.379
7200.00,7.373562,25.02188,-0.000175,24.017317,-0.0078,1.379
7202.00,7.373969,25.02238,-0.000175,24.017328,-0.0078,1.379
@12,12.0000,24.0
7204.00,7.374852,25.02227,-0.000175,24.016222,-0.0078,1.380
7206.00,7.370024,25.02248,-0.000177,24.016777,-0.0078,1.379
7208.00,7.359734,25.02237,-0.000175,24.017417,-0.0078,1.378
7210.00,7.351675,25.02270,-0.000176,24.017156,-0.0078,1.378
7212.00,7.344813,25.02299,-0.000176,24.017879,-0.0078,1.377
7214.00,7.339274,25.02274,-0.000174,24.017542,-0.0078,1.378
7216.00,7.337069,25.02335,-0.000175,24.017130,-0.0078,1.380
7218.00,7.335678,25.02293,-0.000178,24.017518,-0.0078,1.380
7220.00,7.334025,25.02320,-0.000177,24.017047,-0.0078,1.380
7222.00,7.332863,25.02288,-0.000178,24.016759,-0.0078,1.381
7224.00,7.331055,25.02260,-0.000179,24.017301,-0.0078,1.381
7226.00,7.329133,25.02227,-0.000178,24.016762,-0.0078,1.380
7228.00,7.327625,25.02364,-0.000178,24.016342,-0.0078,1.381
7230.00,7.329907,25.02296,-0.000179,24.017377,-0.0078,1.381
7232.00,7.339241,25.02350,-0.000178,24.016826,-0.0078,1.381
7234.00,7.349260,25.02296,-0.000178,24.016974,-0.0077,1.381
7236.00,7.357453,25.02306,-0.000179,24.016489,-0.0077,1.382
7238.00,7.361982,25.02314,-0.000178,24.016991,-0.0078,1.381
7240.00,7.363668,25.02339,-0.000177,24.017333,-0.0078,1.380
7242.00,7.365301,25.02345,-0.000176,24.017333,-0.0078,1.379
7244.00,7.367243,25.02317,-0.000176,24.017234,-0.0078,1.379
7246.00,7.369091,25.02383,-0.000175,24.017270,-0.0078,1.379
7248.00,7.370588,25.02316,-0.000176,24.017360,-0.0078,1.380
7250.00,7.371479,25.02286,-0.000176,24.016779,-0.0078,1.380
7252.00,7.371423,25.02171,-0.000176,24.017252,-0.0078,1.380
7254.00,7.373439,25.02275,-0.000175,24.017119,-0.0078,1.379
7256.00,7.373486,25.02274,-0.000175,24.016967,-0.0078,1.380
7258.00,7.372817,25.02249,-0.000176,24.016891,-0.0078,1.379
7260.00,7.371740,25.02180,-0.000175,24.016641,-0.0078,1.379
7262.00,7.371027,25.02164,-0.000176,24.017631,-0.0078,1.380
7264.00,7.370559,25.02174,-0.000178,24.017631,-0.0078,1.379
7266.00,7.370087,25.02253,-0.000176,24.017538,-0.0078,1.380
7268.00,7.370012,25.02269,-0.000176,24.017277,-0.0078,1.380
7270.00,7.370520,25.02194,-0.000175,24.016835,-0.0078,1.379
7272.00,7.371624,25.02240,-0.000176,24.018020,-0.0078,1.379
7274.00,7.372924,25.02269,-0.000175,24.017235,-0.0078,1.379
7276.00,7.374192,25.02168,-0.000175,24.016900,-0.0078,1.379
7278.00,7.375898,25.02221,-0.000175,24.017948,-0.0078,1.380
7280.00,7.377707,25.02229,-0.000175,24.017145,-0.0078,1.379
7282.00,7.379009,25.02169,-0.000176,24.017264,-0.0078,1.379
7284.00,7.380378,25.02243,-0.000175,24.017246,-0.0078,1.379
7286.00,7.381502,25.02202,-0.000174,24.016944,-0.0078,1.380
7288.00,7.383432,25.02173,-0.000176,24.017098,-0.0078,1.380
7290.00,7.384984,25.02162,-0.000177,24.017324,-0.0078,1.380
7292.00,7.384992,25.02090,-0.000175,24.017065,-0.0078,1.379
7294.00,7.385334,25.02122,-0.000177,24.017221,-0.0078,1.379
7296.00,7.386525,25.02175,-0.000175,24.016744,-0.0078,1.380
7298.00,7.386693,25.02156,-0.000175,24.017188,-0.0078,1.379
7300.00,7.387482,25.02141,-0.000176,24.017475,-0.0077,1.379
7302.00,7.387974,25.02164,-0.000176,24.016521,-0.0078,1.380
7304.00,7.388704,25.02154,-0.000175,24.016394,-0.0078,1.380
7306.00,7.388589,25.02154,-0.000177,24.017105,-0.0079,1.380
7308.00,7.387597,25.02088,-0.000176,24.016820,-0.0079,1.380
7310.00,7.387590,25.02106,-0.000176,24.017052,-0.0078,1.380
7312.00,7.387307,25.02171,-0.000176,24.017137,-0.0078,1.379
7314.00,7.387091,25.02155,-0.000176,24.017689,-0.0078,1.380
7316.00,7.386411,25.02194,-0.000176,24.016902,-0.0078,1.380
7318.00,7.385876,25.02174,-0.000176,24.017371,-0.0078,1.379
7320.00,7.385218,25.02226,-0.000175,24.017391,-0.0078,1.380
7322.00,7.385792,25.02217,-0.000176,24.017012,-0.0078,1.380
7324.00,7.385681,25.02163,-0.000176,24.017420,-0.0078,1.380
7326.00,7.385398,25.02139,-0.000175,24.017380,-0.0078,1.380
7328.00,7.385213,25.02078,-0.000177,24.017054,-0.0078,1.380
7330.00,7.385022,25.02111,-0.000176,24.017072,-0.0078,1.380
7332.00,7.384453,25.02157,-0.000176,24.017007,-0.0078,1.379
7334.00,7.383216,25.02074,-0.000175,24.017261,-0.0078,1.380
7336.00,7.383719,25.02057,-0.000175,24.017346,-0.0078,1.380
7338.00,7.383232,25.02052,-0.000176,24.017473,-0.0078,1.380
7340.00,7.383067,25.02027,-0.000176,24.016800,-0.0078,1.380
7342.00,7.382159,25.02003,-0.000175,24.016953,-0.0078,1.380
7344.00,7.380884,25.02105,-0.000175,24.017192,-0.0078,1.379
7346.00,7.379468,25.02087,-0.000176,24.017297,-0.0078,1.380
7348.00,7.379092,25.02097,-0.000176,24.017344,-0.0078,1.379
7350.00,7.379559,25.02167,-0.000175,24.017288,-0.0078,1.380
7352.00,7.379319,25.02137,-0.000175,24.016543,-0.0078,1.380
7354.00,7.378170,25.02165,-0.000175,24.017074,-0.0078,1.380
7356.00,7.377923,25.02141,-0.000176,24.017036,-0.0078,1.380
7358.00,7.377625,25.02141,-0.000176,24.017121,-0.0078,1.380
7360.00,7.377486,25.02227,-0.000176,24.016275,-0.0078,1.380
7362.00,7.377861,25.02127,-0.000176,24.016750,-0.0078,1.380
7364.00,7.377782,25.02218,-0.000175,24.017047,-0.0078,1.379
7366.00,7.377292,25.02243,-0.000175,24.016699,-0.0078,1.380
7368.00,7.377433,25.02272,-0.000177,24.016905,-0.0078,1.380
7370.00,7.376869,25.02293,-0.000176,24.016818,-0.0078,1.380
7372.00,7.376455,25.02241,-0.000175,24.016516,-0.0078,1.380
7374.00,7.375960,25.02192,-0.000176,24.016499,-0.0078,1.380
7376.00,7.375912,25.02145,-0.000175,24.016717,-0.0079,1.380
7378.00,7.376143,25.02199,-0.000175,24.017370,-0.0078,1.380
7380.00,7.375818,25.02213,-0.000175,24.016764,-0.0078,1.380
7382.00,7.375324,25.02230,-0.000176,24.016079,-0.0078,1.380
7384.00,7.376040,25.02267,-0.000176,24.016548,-0.0078,1.380
7386.00,7.376146,25.02242,-0.000176,24.016728,-0.0078,1.380
7388.00,7.376049,25.02248,-0.000176,24.016733,-0.0078,1.380
7390.00,7.375526,25.02256,-0.000176,24.017206,-0.0078,1.380
7392.00,7.375139,25.02216,-0.000176,24.017089,-0.0078,1.380
7394.00,7.374942,25.02213,-0.000176,24.017190,-0.0078,1.380
7396.00,7.375708,25.02111,-0.000175,24.016557,-0.0078,1.380
7398.00,7.377372,25.02180,-0.000175,24.016701,-0.0078,1.380
7400.00,7.376774,25.02223,-0.000175,24.017426,-0.0078,1.379
7402.00,7.375944,25.02256,-0.000176,24.016884,-0.0078,1.380
7404.00,7.375782,25.02297,-0.000175,24.016050,-0.0078,1.380
7406.00,7.375491,25.02233,-0.000176,24.016465,-0.0078,1.380
7408.00,7.375381,25.02189,-0.000177,24.016512,-0.0079,1.380
7410.00,7.375567,25.02194,-0.000176,24.017050,-0.0078,1.380
7412.00,7.375527,25.02204,-0.000176,24.016401,-0.0078,1.380
7414.00,7.375100,25.02159,-0.000176,24.017411,-0.0078,1.380
7416.00,7.374930,25.02248,-0.000177,24.016490,-0.0078,1.380
7418.00,7.374864,25.02189,-0.000178,24.016416,-0.0078,1.380
7420.00,7.374820,25.02136,-0.000176,24.017038,-0.0078,1.380
7422.00,7.374515,25.02151,-0.000176,24.016648,-0.0078,1.379
7424.00,7.374115,25.02171,-0.000175,24.016592,-0.0078,1.380
7426.00,7.375394,25.02178,-0.000175,24.016383,-0.0078,1.380
7428.00,7.375380,25.02167,-0.000175,24.017382,-0.0078,1.380
7430.00,7.375322,25.02165,-0.000176,24.016639,-0.0078,1.380
7432.00,7.375225,25.02186,-0.000175,24.016523,-0.0078,1.379
7434.00,7.375294,25.02195,-0.000175,24.017036,-0.0078,1.379
7436.00,7.375579,25.02153,-0.000174,24.017112,-0.0078,1.380
7438.00,7.374961,25.02243,-0.000175,24.017270,-0.0078,1.380
7440.00,7.375829,25.02278,-0.000176,24.017221,-0.0078,1.380
7442.00,7.375370,25.02278,-0.000176,24.017063,-0.0078,1.380
7444.00,7.374631,25.02224,-0.000176,24.017036,-0.0078,1.379
7446.00,7.375006,25.02175,-0.000175,24.017574,-0.0078,1.380
7448.00,7.374695,25.02166,-0.000176,24.017038,-0.0079,1.380
7450.00,7.375694,25.02144,-0.000177,24.016324,-0.0078,1.380
7452.00,7.375522,25.02169,-0.000176,24.016936,-0.0078,1.380
7454.00,7.375361,25.02133,-0.000176,24.016684,-0.0078,1.380
7456.00,7.376079,25.02204,-0.000175,24.016416,-0.0078,1.379
7458.00,7.376374,25.02113,-0.000176,24.016717,-0.0078,1.380
7460.00,7.376180,25.02087,-0.000176,24.017377,-0.0078,1.380
7462.00,7.376350,25.02230,-0.000175,24.017157,-0.0078,1.380
7464.00,7.375925,25.02214,-0.000175,24.016336,-0.0078,1.380
7466.00,7.375098,25.02237,-0.000175,24.016153,-0.0079,1.380
7468.00,7.375168,25.02209,-0.000176,24.016862,-0.0079,1.380
7470.00,7.375542,25.02182,-0.000175,24.017631,-0.0078,1.380
7472.00,7.375370,25.02163,-0.000175,24.017418,-0.0078,1.381
7474.00,7.375145,25.02190,-0.000177,24.016382,-0.0078,1.380
7476.00,7.375010,25.02121,-0.000176,24.016989,-0.0078,1.380
7478.00,7.375380,25.02203,-0.000176,24.016967,-0.0078,1.380
7480.00,7.375890,25.02214,-0.000176,24.017469,-0.0078,1.380
7482.00,7.376183,25.02263,-0.000177,24.017478,-0.0078,1.380
7484.00,7.376200,25.02296,-0.000175,24.017364,-0.0078,1.380
7486.00,7.376963,25.02181,-0.000176,24.016934,-0.0079,1.380
7488.00,7.377293,25.02242,-0.000176,24.016757,-0.0079,1.380
7490.00,7.376925,25.02271,-0.000176,24.016537,-0.0078,1.381
7492.00,7.376933,25.02210,-0.000177,24.016396,-0.0079,1.380
7494.00,7.376920,25.02202,-0.000176,24.016157,-0.0078,1.380
7496.00,7.376693,25.02219,-0.000177,24.016835,-0.0078,1.381
7498.00,7.376394,25.02313,-0.000176,24.016726,-0.0078,1.380
7500.00,7.375858,25.02295,-0.000175,24.016974,-0.0078,1.380
7502.00,7.375413,25.02291,-0.000175,24.017099,-0.0078,1.380
7504.00,7.374959,25.02411,-0.000175,24.017362,-0.0078,1.380
7506.00,7.375607,25.02314,-0.000175,24.017257,-0.0078,1.380
7508.00,7.375588,25.02320,-0.000176,24.017195,-0.0078,1.380
7510.00,7.375434,25.02347,-0.000177,24.016773,-0.0078,1.380
7512.00,7.375443,25.02328,-0.000176,24.016271,-0.0078,1.380
7514.00,7.375805,25.02347,-0.000175,24.016992,-0.0078,1.380
7516.00,7.375050,25.02373,-0.000176,24.016909,-0.0078,1.380
7518.00,7.373808,25.02396,-0.000178,24.016445,-0.0078,1.381
7520.00,7.373781,25.02390,-0.000177,24.017370,-0.0078,1.380
7522.00,7.373750,25.02378,-0.000177,24.016757,-0.0078,1.380
7524.00,7.374943,25.02410,-0.000176,24.016630,-0.0078,1.380
7526.00,7.375358,25.02327,-0.000176,24.016980,-0.0078,1.380
7528.00,7.375679,25.02389,-0.000177,24.017163,-0.0078,1.380
7530.00,7.376166,25.02359,-0.000177,24.017308,-0.0078,1.380
7532.00,7.375603,25.02337,-0.000176,24.016951,-0.0078,1.380
7534.00,7.374644,25.02362,-0.000177,24.016695,-0.0078,1.381
7536.00,7.375361,25.02356,-0.000175,24.016237,-0.0078,1.380
7538.00,7.375179,25.02279,-0.000176,24.016713,-0.0078,1.381
7540.00,7.375542,25.02317,-0.000177,24.016793,-0.0078,1.380
7542.00,7.375483,25.02372,-0.000176,24.016585,-0.0078,1.381
7544.00,7.375523,25.02322,-0.000177,24.016898,-0.0078,1.380
7546.00,7.376265,25.02311,-0.000176,24.016547,-0.0078,1.380
7548.00,7.377056,25.02314,-0.000175,24.016889,-0.0078,1.380
7550.00,7.376220,25.02334,-0.000176,24.016987,-0.0078,1.380
7552.00,7.375678,25.02350,-0.000176,24.016760,-0.0078,1.381
7554.00,7.376209,25.02368,-0.000176,24.017632,-0.0078,1.380
7556.00,7.376008,25.02252,-0.000176,24.017224,-0.0078,1.380
7558.00,7.375731,25.02305,-0.000176,24.017449,-0.0078,1.381
7560.00,7.375581,25.02281,-0.000176,24.016512,-0.0078,1.381
7562.00,7.376294,25.02299,-0.000175,24.016151,-0.0078,1.380
7564.00,7.377103,25.02265,-0.000175,24.016641,-0.0078,1.380
7566.00,7.376559,25.02308,-0.000177,24.016673,-0.0078,1.381
7568.00,7.376582,25.02311,-0.000176,24.016300,-0.0078,1.380
7570.00,7.376927,25.02257,-0.000176,24.016251,-0.0079,1.381
7572.00,7.376601,25.02340,-0.000176,24.016264,-0.0078,1.380
7574.00,7.376060,25.02340,-0.000176,24.016842,-0.0079,1.380
7576.00,7.376688,25.02244,-0.000177,24.016289,-0.0079,1.381
7578.00,7.376708,25.02269,-0.000176,24.017228,-0.0078,1.381
7580.00,7.376504,25.02334,-0.000176,24.016382,-0.0078,1.381
7582.00,7.376422,25.02391,-0.000176,24.016507,-0.0078,1.380
7584.00,7.376982,25.02347,-0.000175,24.016543,-0.0078,1.380
7586.00,7.377722,25.02253,-0.000176,24.016365,-0.0078,1.381
7588.00,7.377457,25.02288,-0.000177,24.016960,-0.0079,1.381
7590.00,7.376891,25.02330,-0.000177,24.016626,-0.0079,1.380
7592.00,7.376512,25.02356,-0.000176,24.016603,-0.0078,1.381
7594.00,7.376764,25.02362,-0.000177,24.016664,-0.0078,1.381
7596.00,7.377277,25.02317,-0.000175,24.016449,-0.0078,1.381
7598.00,7.377003,25.02273,-0.000176,24.016519,-0.0078,1.381
7600.00,7.376658,25.02170,-0.000175,24.016378,-0.0078,1.381
7602.00,7.376740,25.02150,-0.000177,24.017065,-0.0079,1.380
7604.00,7.376332,25.02143,-0.000176,24.016418,-0.0078,1.380
7606.00,7.377228,25.02204,-0.000176,24.016300,-0.0078,1.381
7608.00,7.377300,25.02159,-0.000176,24.016777,-0.0078,1.380
7610.00,7.376683,25.02182,-0.000176,24.016996,-0.0078,1.381
7612.00,7.377327,25.02163,-0.000176,24.017107,-0.0078,1.380
7614.00,7.376883,25.02244,-0.000176,24.016806,-0.0079,1.380
7616.00,7.376295,25.02258,-0.000175,24.017183,-0.0079,1.380
7618.00,7.376232,25.02275,-0.000175,24.016824,-0.0078,1.380
7620.00,7.376186,25.02248,-0.000176,24.016657,-0.0078,1.381
7622.00,7.376596,25.02221,-0.000176,24.016592,-0.0078,1.381
7624.00,7.376975,25.02156,-0.000175,24.016944,-0.0078,1.380
7626.00,7.376970,25.02162,-0.000175,24.016998,-0.0078,1.381
7628.00,7.377426,25.02211,-0.000176,24.016238,-0.0078,1.380
7630.00,7.376284,25.02212,-0.000176,24.017040,-0.0078,1.380
7632.00,7.376166,25.02220,-0.000176,24.016291,-0.0078,1.381
7634.00,7.376580,25.02166,-0.000176,24.016460,-0.0078,1.381
7636.00,7.376323,25.02160,-0.000178,24.017239,-0.0078,1.380
7638.00,7.376908,25.02114,-0.000176,24.017230,-0.0078,1.381
7640.00,7.377247,25.02161,-0.000177,24.015930,-0.0078,1.381
7642.00,7.378138,25.02172,-0.000177,24.015963,-0.0078,1.381
7644.00,7.377824,25.02127,-0.000177,24.016942,-0.0078,1.380
7646.00,7.377211,25.02115,-0.000176,24.016987,-0.0078,1.380
7648.00,7.376331,25.02117,-0.000176,24.016525,-0.0078,1.381
7650.00,7.376413,25.02221,-0.000175,24.016766,-0.0078,1.380
7652.00,7.376148,25.02185,-0.000176,24.016374,-0.0079,1.380
7654.00,7.376194,25.02156,-0.000176,24.017029,-0.0078,1.381
7656.00,7.375931,25.02174,-0.000177,24.016514,-0.0078,1.381
7658.00,7.375680,25.02246,-0.000177,24.016797,-0.0078,1.381
7660.00,7.376932,25.02171,-0.000176,24.016333,-0.0078,1.380
7662.00,7.376570,25.02152,-0.000176,24.017000,-0.0078,1.380
7664.00,7.375744,25.02119,-0.000176,24.016300,-0.0078,1.380
7666.00,7.376337,25.02126,-0.000177,24.016648,-0.0079,1.381
7668.00,7.376666,25.02048,-0.000176,24.016385,-0.0079,1.381
7670.00,7.375946,25.02081,-0.000176,24.016309,-0.0078,1.381
7672.00,7.376281,25.02142,-0.000176,24.016659,-0.0078,1.380
7674.00,7.376709,25.02143,-0.000176,24.016276,-0.0078,1.380
7676.00,7.376751,25.02086,-0.000176,24.016135,-0.0078,1.381
7678.00,7.376788,25.02106,-0.000176,24.016586,-0.0079,1.381
7680.00,7.376975,25.02173,-0.000176,24.016198,-0.0079,1.380
7682.00,7.376827,25.02167,-0.000176,24.016179,-0.0079,1.380
7684.00,7.376898,25.02121,-0.000176,24.016527,-0.0078,1.381
7686.00,7.377820,25.02052,-0.000177,24.016927,-0.0078,1.381
7688.00,7.376945,25.02118,-0.000176,24.016690,-0.0078,1.381
7690.00,7.376646,25.02134,-0.000175,24.016980,-0.0078,1.381
7692.00,7.376775,25.02148,-0.000175,24.016681,-0.0078,1.381
7694.00,7.376714,25.02186,-0.000176,24.016947,-0.0078,1.380
7696.00,7.377081,25.02263,-0.000177,24.016802,-0.0078,1.381
7698.00,7.377533,25.02191,-0.000178,24.016570,-0.0078,1.380
7700.00,7.378730,25.02090,-0.000177,24.016592,-0.0079,1.380
7702.00,7.378900,25.02155,-0.000177,24.016499,-0.0079,1.381
7704.00,7.378309,25.02201,-0.000178,24.017467,-0.0079,1.381
7706.00,7.378683,25.02185,-0.000176,24.016942,-0.0079,1.380
7708.00,7.378411,25.02191,-0.000178,24.016577,-0.0078,1.381
7710.00,7.377782,25.02190,-0.000177,24.016064,-0.0078,1.381
7712.00,7.377899,25.02146,-0.000176,24.016450,-0.0078,1.381
7714.00,7.377616,25.02182,-0.000176,24.016287,-0.0078,1.381
7716.00,7.377679,25.02233,-0.000177,24.016061,-0.0078,1.381
7718.00,7.377595,25.02246,-0.000177,24.016412,-0.0078,1.380
7720.00,7.377732,25.02187,-0.000178,24.016576,-0.0079,1.380
7722.00,7.377578,25.02153,-0.000177,24.016416,-0.0078,1.380
7724.00,7.377401,25.02133,-0.000177,24.016603,-0.0079,1.381
7726.00,7.376440,25.02177,-0.000177,24.016751,-0.0079,1.381
7728.00,7.376216,25.02268,-0.000177,24.016148,-0.0078,1.381
7730.00,7.376721,25.02256,-0.000178,24.016191,-0.0078,1.380
7732.00,7.377092,25.02201,-0.000177,24.017386,-0.0079,1.380
7734.00,7.377832,25.02222,-0.000177,24.016860,-0.0078,1.381
7736.00,7.378512,25.02198,-0.000176,24.016695,-0.0079,1.381
7738.00,7.378108,25.02213,-0.000176,24.016898,-0.0079,1.381
7740.00,7.377498,25.02200,-0.000176,24.016206,-0.0079,1.380
7742.00,7.377680,25.02166,-0.000176,24.016371,-0.0078,1.380
7744.00,7.378785,25.02210,-0.000176,24.016621,-0.0079,1.380
7746.00,7.378969,25.02221,-0.000176,24.016142,-0.0079,1.380
7748.00,7.378486,25.02240,-0.000176,24.016601,-0.0079,1.381
7750.00,7.379289,25.02191,-0.000178,24.016429,-0.0079,1.381
7752.00,7.379945,25.02230,-0.000177,24.016757,-0.0078,1.381
7754.00,7.379025,25.02280,-0.000178,24.016592,-0.0078,1.381
7756.00,7.379306,25.02228,-0.000178,24.016427,-0.0078,1.381
7758.00,7.378905,25.02227,-0.000178,24.016632,-0.0079,1.381
7760.00,7.379183,25.02222,-0.000177,24.016160,-0.0079,1.381
7762.00,7.378769,25.02167,-0.000177,24.015564,-0.0079,1.381
7764.00,7.377874,25.02145,-0.000176,24.016666,-0.0079,1.381
7766.00,7.378819,25.02163,-0.000176,24.016525,-0.0079,1.381
7768.00,7.378997,25.02150,-0.000178,24.016949,-0.0079,1.380
7770.00,7.378317,25.02217,-0.000177,24.016672,-0.0078,1.381
7772.00,7.377944,25.02126,-0.000177,24.015852,-0.0079,1.381
7774.00,7.378514,25.02189,-0.000177,24.016082,-0.0079,1.381
7776.00,7.379137,25.02210,-0.000176,24.016786,-0.0078,1.380
7778.00,7.378312,25.02214,-0.000177,24.016365,-0.0079,1.381
7780.00,7.377754,25.02144,-0.000177,24.016160,-0.0079,1.381
7782.00,7.377472,25.02135,-0.000177,24.016775,-0.0078,1.381
7784.00,7.377249,25.02139,-0.000176,24.016258,-0.0078,1.381
7786.00,7.377741,25.02162,-0.000176,24.016483,-0.0079,1.380
7788.00,7.378041,25.02107,-0.000176,24.016566,-0.0079,1.380
7790.00,7.377788,25.02090,-0.000176,24.016440,-0.0078,1.381
7792.00,7.377676,25.02155,-0.000178,24.017315,-0.0079,1.382
7794.00,7.378636,25.02140,-0.000177,24.016944,-0.0078,1.381
7796.00,7.378008,25.02068,-0.000177,24.016476,-0.0079,1.381
7798.00,7.377778,25.02116,-0.000177,24.016369,-0.0078,1.381
7800.00,7.377940,25.02075,-0.000176,24.015937,-0.0079,1.380
7802.00,7.377947,25.02060,-0.000177,24.016610,-0.0079,1.381
@13,12.0000,24.0
7804.00,7.377983,25.02044,-0.000177,24.016276,-0.0079,1.381
7806.00,7.374940,25.02021,-0.000177,24.016574,-0.0079,1.381
7808.00,7.364934,25.02103,-0.000179,24.016093,-0.0079,1.380
7810.00,7.356156,25.02138,-0.000178,24.015985,-0.0079,1.379
7812.00,7.348738,25.02127,-0.000178,24.016844,-0.0078,1.380
7814.00,7.343495,25.02107,-0.000177,24.016695,-0.0078,1.380
7816.00,7.340408,25.02138,-0.000177,24.016657,-0.0078,1.381
7818.00,7.339252,25.02100,-0.000176,24.017210,-0.0079,1.381
7820.00,7.337775,25.02099,-0.000178,24.016061,-0.0079,1.382
7822.00,7.336244,25.02059,-0.000179,24.016608,-0.0078,1.381
7824.00,7.334708,25.02096,-0.000179,24.016142,-0.0079,1.381
7826.00,7.333498,25.02132,-0.000179,24.016064,-0.0079,1.382
7828.00,7.332068,25.02203,-0.000180,24.016487,-0.0079,1.382
7830.00,7.335100,25.02118,-0.000180,24.016182,-0.0079,1.382
7832.00,7.343674,25.02166,-0.000179,24.016093,-0.0079,1.383
7834.00,7.352591,25.02153,-0.000179,24.016528,-0.0079,1.383
7836.00,7.360175,25.02040,-0.000179,24.016064,-0.0079,1.383
7838.00,7.364481,25.02125,-0.000179,24.016084,-0.0079,1.383
7840.00,7.367539,25.02154,-0.000179,24.016634,-0.0079,1.382
7842.00,7.369350,25.02145,-0.000179,24.017221,-0.0078,1.381
7844.00,7.370568,25.02138,-0.000178,24.016617,-0.0078,1.380
7846.00,7.372216,25.02063,-0.000177,24.016371,-0.0079,1.381
7848.00,7.373977,25.02125,-0.000175,24.016115,-0.0078,1.381
7850.00,7.375387,25.02110,-0.000175,24.016623,-0.0078,1.380
7852.00,7.376592,25.02108,-0.000175,24.017186,-0.0078,1.381
7854.00,7.376531,25.02125,-0.000175,24.016552,-0.0079,1.381
7856.00,7.376139,25.02114,-0.000175,24.015928,-0.0079,1.381
7858.00,7.376707,25.02177,-0.000177,24.016713,-0.0079,1.381
7860.00,7.376332,25.02211,-0.000176,24.016452,-0.0078,1.381
7862.00,7.374563,25.02220,-0.000177,24.016440,-0.0078,1.381
7864.00,7.373691,25.02256,-0.000177,24.016414,-0.0078,1.381
7866.00,7.373128,25.02218,-0.000177,24.016438,-0.0078,1.381
7868.00,7.373461,25.02103,-0.000177,24.016608,-0.0079,1.381
7870.00,7.373315,25.02134,-0.000176,24.016438,-0.0078,1.381
7872.00,7.374175,25.02055,-0.000177,24.016407,-0.0079,1.380
7874.00,7.375290,25.02167,-0.000177,24.016184,-0.0079,1.380
7876.00,7.376998,25.02137,-0.000176,24.016269,-0.0079,1.381
7878.00,7.378448,25.02155,-0.000177,24.016858,-0.0078,1.381
7880.00,7.379725,25.02158,-0.000177,24.016015,-0.0079,1.381
7882.00,7.381611,25.02154,-0.000176,24.016507,-0.0079,1.380
7884.00,7.382964,25.02163,-0.000176,24.015946,-0.0078,1.380
7886.00,7.383618,25.02050,-0.000177,24.016349,-0.0079,1.381
7888.00,7.385216,25.02057,-0.000178,24.016440,-0.0079,1.381
7890.00,7.385918,25.02021,-0.000177,24.015754,-0.0078,1.381
7892.00,7.386267,25.02098,-0.000177,24.016166,-0.0079,1.381
7894.00,7.387214,25.02149,-0.000177,24.016496,-0.0079,1.380
7896.00,7.388881,25.02154,-0.000176,24.016343,-0.0079,1.380
7898.00,7.389918,25.02115,-0.000177,24.016512,-0.0079,1.381
7900.00,7.390709,25.02097,-0.000177,24.016086,-0.0079,1.381
7902.00,7.390791,25.02043,-0.000178,24.017041,-0.0078,1.381
7904.00,7.390347,25.02086,-0.000178,24.016276,-0.0078,1.381
7906.00,7.389647,25.02152,-0.000176,24.016657,-0.0078,1.381
7908.00,7.390190,25.02089,-0.000176,24.016095,-0.0078,1.381
7910.00,7.389530,25.02089,-0.000177,24.017391,-0.0079,1.381
7912.00,7.389806,25.02171,-0.000176,24.016539,-0.0079,1.380
7914.00,7.390678,25.02118,-0.000176,24.016302,-0.0079,1.380
7916.00,7.390321,25.02124,-0.000176,24.016385,-0.0078,1.381
7918.00,7.389682,25.02096,-0.000176,24.016079,-0.0078,1.380
7920.00,7.389063,25.02218,-0.000177,24.016508,-0.0079,1.381
7922.00,7.388458,25.02184,-0.000178,24.016592,-0.0078,1.380
7924.00,7.387360,25.02186,-0.000177,24.016744,-0.0078,1.381
7926.00,7.387040,25.02185,-0.000177,24.016307,-0.0078,1.381
7928.00,7.387044,25.02133,-0.000177,24.016371,-0.0078,1.381
7930.00,7.386679,25.02222,-0.000178,24.016775,-0.0079,1.381
7932.00,7.386342,25.02237,-0.000177,24.016585,-0.0078,1.380
7934.00,7.385868,25.02198,-0.000177,24.015896,-0.0078,1.381
7936.00,7.385432,25.02142,-0.000177,24.016066,-0.0079,1.380
7938.00,7.385976,25.02136,-0.000177,24.016449,-0.0079,1.381
7940.00,7.385260,25.02180,-0.000177,24.016273,-0.0078,1.381
7942.00,7.384498,25.02099,-0.000179,24.016490,-0.0078,1.381
7944.00,7.384670,25.02197,-0.000178,24.016576,-0.0079,1.381
7946.00,7.383792,25.02118,-0.000178,24.016470,-0.0079,1.381
7948.00,7.383926,25.02163,-0.000177,24.016392,-0.0079,1.381
7950.00,7.383949,25.02154,-0.000177,24.016614,-0.0079,1.381
7952.00,7.384049,25.02190,-0.000176,24.016142,-0.0079,1.381
7954.00,7.384236,25.02133,-0.000177,24.016273,-0.0078,1.380
7956.00,7.383681,25.02144,-0.000177,24.016795,-0.0078,1.381
7958.00,7.383216,25.02152,-0.000178,24.016632,-0.0079,1.381
7960.00,7.382105,25.02100,-0.000178,24.016450,-0.0078,1.380
7962.00,7.381290,25.02222,-0.000177,24.016873,-0.0078,1.381
7964.00,7.382033,25.02144,-0.000177,24.017101,-0.0079,1.380
7966.00,7.382223,25.02216,-0.000176,24.016911,-0.0078,1.381
7968.00,7.381688,25.02247,-0.000176,24.016882,-0.0079,1.381
7970.00,7.380454,25.02282,-0.000177,24.016595,-0.0079,1.380
7972.00,7.379492,25.02207,-0.000176,24.016639,-0.0079,1.380
7974.00,7.379668,25.02256,-0.000176,24.016144,-0.0078,1.381
7976.00,7.380590,25.02295,-0.000176,24.016795,-0.0079,1.382
7978.00,7.380619,25.02242,-0.000177,24.017025,-0.0079,1.381
7980.00,7.379743,25.02141,-0.000177,24.016713,-0.0078,1.382
7982.00,7.379323,25.02057,-0.000177,24.016626,-0.0078,1.381
7984.00,7.379643,25.02180,-0.000177,24.016895,-0.0078,1.381
7986.00,7.379876,25.02150,-0.000177,24.016347,-0.0078,1.381
7988.00,7.379485,25.02228,-0.000178,24.017038,-0.0078,1.381
7990.00,7.379295,25.02201,-0.000177,24.016550,-0.0078,1.381
7992.00,7.379556,25.02319,-0.000176,24.016434,-0.0078,1.380
7994.00,7.379528,25.02310,-0.000176,24.016722,-0.0078,1.380
7996.00,7.379203,25.02306,-0.000177,24.016432,-0.0078,1.381
7998.00,7.378944,25.02295,-0.000176,24.016258,-0.0079,1.381
8000.00,7.379682,25.02325,-0.000177,24.016150,-0.0078,1.381
8002.00,7.379779,25.02226,-0.000177,24.016737,-0.0079,1.381
8004.00,7.379332,25.02229,-0.000176,24.016325,-0.0079,1.380
8006.00,7.378778,25.02235,-0.000177,24.016217,-0.0079,1.381
8008.00,7.379569,25.02237,-0.000177,24.016322,-0.0078,1.381
8010.00,7.379034,25.02213,-0.000176,24.016253,-0.0078,1.381
8012.00,7.377796,25.02239,-0.000176,24.016965,-0.0079,1.381
8014.00,7.377221,25.02260,-0.000176,24.017034,-0.0079,1.381
8016.00,7.377513,25.02301,-0.000178,24.016677,-0.0078,1.381
8018.00,7.378350,25.02252,-0.000176,24.016597,-0.0079,1.380
8020.00,7.377977,25.02198,-0.000175,24.017150,-0.0079,1.381
8022.00,7.378356,25.02244,-0.000176,24.016374,-0.0078,1.381
8024.00,7.377949,25.02262,-0.000177,24.016721,-0.0078,1.382
8026.00,7.378334,25.02202,-0.000177,24.016837,-0.0078,1.381
8028.00,7.378462,25.02217,-0.000177,24.016490,-0.0078,1.381
8030.00,7.378649,25.02259,-0.000177,24.016603,-0.0078,1.381
8032.00,7.378523,25.02212,-0.000177,24.016155,-0.0079,1.381
8034.00,7.378269,25.02213,-0.000176,24.016706,-0.0079,1.381
8036.00,7.378548,25.02176,-0.000177,24.016704,-0.0078,1.381
8038.00,7.378074,25.02178,-0.000177,24.017052,-0.0078,1.381
8040.00,7.378453,25.02227,-0.000176,24.016693,-0.0078,1.381
8042.00,7.378703,25.02277,-0.000177,24.016827,-0.0078,1.381
8044.00,7.378680,25.02240,-0.000177,24.016953,-0.0078,1.381
8046.00,7.378206,25.02270,-0.000176,24.016503,-0.0078,1.381
8048.00,7.378399,25.02235,-0.000177,24.016945,-0.0078,1.381
8050.00,7.378495,25.02242,-0.000177,24.016887,-0.0078,1.381
8052.00,7.379517,25.02201,-0.000177,24.016295,-0.0078,1.381
8054.00,7.380377,25.02121,-0.000178,24.016904,-0.0078,1.381
8056.00,7.379956,25.02178,-0.000176,24.015957,-0.0078,1.381
8058.00,7.379585,25.02146,-0.000176,24.016392,-0.0078,1.381
8060.00,7.379878,25.02127,-0.000176,24.016527,-0.0078,1.381
8062.00,7.380181,25.02174,-0.000176,24.016554,-0.0079,1.381
8064.00,7.379801,25.02224,-0.000177,24.017029,-0.0079,1.381
8066.00,7.379884,25.02227,-0.000177,24.016730,-0.0078,1.382
8068.00,7.379695,25.02138,-0.000177,24.016904,-0.0078,1.381
8070.00,7.380678,25.02210,-0.000177,24.016797,-0.0079,1.381
8072.00,7.380578,25.02178,-0.000175,24.016557,-0.0078,1.381
8074.00,7.380381,25.02188,-0.000176,24.017087,-0.0078,1.381
8076.00,7.379575,25.02285,-0.000176,24.016942,-0.0078,1.381
8078.00,7.379022,25.02349,-0.000176,24.016405,-0.0078,1.381
8080.00,7.378809,25.02197,-0.000177,24.015811,-0.0078,1.381
8082.00,7.379036,25.02234,-0.000175,24.016777,-0.0078,1.381
8084.00,7.379940,25.02224,-0.000175,24.015772,-0.0079,1.381
8086.00,7.379878,25.02120,-0.000176,24.016557,-0.0079,1.380
8088.00,7.380115,25.02230,-0.000176,24.016974,-0.0078,1.381
8090.00,7.380475,25.02260,-0.000177,24.016875,-0.0078,1.381
8092.00,7.380479,25.02245,-0.000177,24.016184,-0.0078,1.381
8094.00,7.380256,25.02189,-0.000178,24.016470,-0.0078,1.381
8096.00,7.379426,25.02198,-0.000177,24.017058,-0.0078,1.382
8098.00,7.379014,25.02300,-0.000176,24.016670,-0.0078,1.381
8100.00,7.378580,25.02253,-0.000177,24.017002,-0.0078,1.381
8102.00,7.378387,25.02262,-0.000176,24.017123,-0.0078,1.381
8104.00,7.379434,25.02278,-0.000176,24.017014,-0.0078,1.381
8106.00,7.380036,25.02255,-0.000177,24.016391,-0.0078,1.381
8108.00,7.379623,25.02300,-0.000177,24.016606,-0.0078,1.381
8110.00,7.379403,25.02231,-0.000177,24.016677,-0.0078,1.381
8112.00,7.378770,25.02239,-0.000176,24.016557,-0.0078,1.381
8114.00,7.378836,25.02219,-0.000176,24.016909,-0.0079,1.382
8116.00,7.378903,25.02223,-0.000177,24.016742,-0.0079,1.382
8118.00,7.378988,25.02248,-0.000176,24.016867,-0.0078,1.381
8120.00,7.378896,25.02220,-0.000177,24.016853,-0.0078,1.381
8122.00,7.380539,25.02187,-0.000176,24.017029,-0.0078,1.381
8124.00,7.379635,25.02241,-0.000176,24.017253,-0.0078,1.381
8126.00,7.378345,25.02224,-0.000175,24.017600,-0.0078,1.381
8128.00,7.378003,25.02282,-0.000177,24.016793,-0.0078,1.382
8130.00,7.378013,25.02243,-0.000176,24.016503,-0.0078,1.381
8132.00,7.378666,25.02254,-0.000176,24.017089,-0.0078,1.382
8134.00,7.378781,25.02229,-0.000176,24.016933,-0.0079,1.382
8136.00,7.378786,25.02225,-0.000177,24.016090,-0.0078,1.381
8138.00,7.378609,25.02237,-0.000176,24.016777,-0.0079,1.381
8140.00,7.378989,25.02302,-0.000176,24.017460,-0.0078,1.381
8142.00,7.377960,25.02265,-0.000176,24.016679,-0.0078,1.381
8144.00,7.377340,25.02190,-0.000176,24.017188,-0.0078,1.381
8146.00,7.378467,25.02154,-0.000176,24.017099,-0.0078,1.381
8148.00,7.379456,25.02194,-0.000174,24.016494,-0.0078,1.381
8150.00,7.379955,25.02246,-0.000176,24.016962,-0.0079,1.381
8152.00,7.380794,25.02187,-0.000176,24.016617,-0.0078,1.381
8154.00,7.379915,25.02293,-0.000177,24.017060,-0.0078,1.381
8156.00,7.379131,25.02255,-0.000177,24.016969,-0.0078,1.381
8158.00,7.379081,25.02211,-0.000176,24.016963,-0.0078,1.381
8160.00,7.379192,25.02279,-0.000175,24.017603,-0.0078,1.381
8162.00,7.379093,25.02304,-0.000177,24.016177,-0.0078,1.381
8164.00,7.379091,25.02232,-0.000177,24.017250,-0.0078,1.381
8166.00,7.379469,25.02320,-0.000176,24.017110,-0.0078,1.381
8168.00,7.379951,25.02267,-0.000176,24.016847,-0.0078,1.382
8170.00,7.380950,25.02257,-0.000177,24.016846,-0.0078,1.381
8172.00,7.381435,25.02341,-0.000177,24.016343,-0.0078,1.381
8174.00,7.381335,25.02258,-0.000175,24.016637,-0.0078,1.381
8176.00,7.381898,25.02266,-0.000175,24.016534,-0.0078,1.381
8178.00,7.381081,25.02241,-0.000176,24.016866,-0.0078,1.382
8180.00,7.380430,25.02304,-0.000176,24.016769,-0.0078,1.381
8182.00,7.380461,25.02286,-0.000177,24.016599,-0.0078,1.381
8184.00,7.379726,25.02208,-0.000177,24.016688,-0.0078,1.382
8186.00,7.380027,25.02182,-0.000177,24.017206,-0.0078,1.381
8188.00,7.380106,25.02261,-0.000177,24.016954,-0.0078,1.381
8190.00,7.379956,25.02280,-0.000177,24.016577,-0.0078,1.381
8192.00,7.380072,25.02322,-0.000177,24.016653,-0.0078,1.382
8194.00,7.379518,25.02369,-0.000177,24.016929,-0.0078,1.382
8196.00,7.379696,25.02313,-0.000177,24.016784,-0.0079,1.382
8198.00,7.379825,25.02302,-0.000177,24.016213,-0.0079,1.381
8200.00,7.379761,25.02279,-0.000175,24.016572,-0.0079,1.381
8202.00,7.379378,25.02335,-0.000176,24.016904,-0.0078,1.381
8204.00,7.379208,25.02373,-0.000176,24.017215,-0.0078,1.381
8206.00,7.379236,25.02338,-0.000177,24.017137,-0.0078,1.381
8208.00,7.379665,25.02331,-0.000176,24.017025,-0.0078,1.381
8210.00,7.381009,25.02323,-0.000176,24.016909,-0.0078,1.381
8212.00,7.380452,25.02376,-0.000176,24.016516,-0.0078,1.381
8214.00,7.380646,25.02335,-0.000177,24.016974,-0.0078,1.381
8216.00,7.381371,25.02299,-0.000177,24.017052,-0.0078,1.382
8218.00,7.381516,25.02371,-0.000177,24.016684,-0.0078,1.381
8220.00,7.381914,25.02338,-0.000177,24.016681,-0.0079,1.381
8222.00,7.381699,25.02340,-0.000178,24.016920,-0.0078,1.382
8224.00,7.380321,25.02319,-0.000177,24.016523,-0.0078,1.381
8226.00,7.380116,25.02322,-0.000177,24.016206,-0.0078,1.381
8228.00,7.380629,25.02229,-0.000177,24.016858,-0.0078,1.381
8230.00,7.380709,25.02281,-0.000176,24.016547,-0.0079,1.382
8232.00,7.380054,25.02235,-0.000177,24.016052,-0.0078,1.381
8234.00,7.379528,25.02297,-0.000176,24.016744,-0.0078,1.382
8236.00,7.379918,25.02270,-0.000176,24.016789,-0.0078,1.381
8238.00,7.380375,25.02278,-0.000176,24.016360,-0.0078,1.382
8240.00,7.380379,25.02284,-0.000176,24.017107,-0.0078,1.381
8242.00,7.380246,25.02329,-0.000177,24.016733,-0.0078,1.382
8244.00,7.380598,25.02263,-0.000177,24.016659,-0.0078,1.381
8246.00,7.381147,25.02235,-0.000177,24.016889,-0.0079,1.382
8248.00,7.380706,25.02294,-0.000176,24.017214,-0.0079,1.381
8250.00,7.380066,25.02344,-0.000176,24.017096,-0.0078,1.381
8252.00,7.379636,25.02277,-0.000176,24.016619,-0.0078,1.381
8254.00,7.379072,25.02246,-0.000176,24.016978,-0.0078,1.382
8256.00,7.379215,25.02300,-0.000176,24.016706,-0.0078,1.382
8258.00,7.379556,25.02395,-0.000177,24.016762,-0.0078,1.381
8260.00,7.379329,25.02367,-0.000177,24.016793,-0.0078,1.382
8262.00,7.379258,25.02248,-0.000176,24.016893,-0.0078,1.382
8264.00,7.379776,25.02277,-0.000176,24.017000,-0.0078,1.381
8266.00,7.380221,25.02193,-0.000177,24.016372,-0.0078,1.381
8268.00,7.380625,25.02250,-0.000176,24.017310,-0.0079,1.381
8270.00,7.380048,25.02263,-0.000176,24.016461,-0.0079,1.381
8272.00,7.380304,25.02263,-0.000177,24.016077,-0.0078,1.382
8274.00,7.380441,25.02320,-0.000177,24.016989,-0.0078,1.382
8276.00,7.379998,25.02390,-0.000177,24.016438,-0.0078,1.382
8278.00,7.380534,25.02315,-0.000176,24.016706,-0.0078,1.382
8280.00,7.380887,25.02278,-0.000177,24.016318,-0.0079,1.382
8282.00,7.380265,25.02352,-0.000176,24.016218,-0.0078,1.382
8284.00,7.380051,25.02329,-0.000177,24.016498,-0.0079,1.382
8286.00,7.381006,25.02339,-0.000177,24.016148,-0.0078,1.382
8288.00,7.381716,25.02394,-0.000176,24.016681,-0.0079,1.381
8290.00,7.381013,25.02384,-0.000176,24.016583,-0.0079,1.382
8292.00,7.381075,25.02304,-0.000176,24.016699,-0.0079,1.382
8294.00,7.380553,25.02359,-0.000176,24.016849,-0.0078,1.382
8296.00,7.380390,25.02378,-0.000177,24.016710,-0.0078,1.382
8298.00,7.380972,25.02339,-0.000175,24.016594,-0.0078,1.382
8300.00,7.380274,25.02419,-0.000175,24.017031,-0.0078,1.382
8302.00,7.379417,25.02336,-0.000176,24.016934,-0.0078,1.382
8304.00,7.379305,25.02326,-0.000177,24.017092,-0.0078,1.382
8306.00,7.379913,25.02297,-0.000176,24.016204,-0.0078,1.382
8308.00,7.380176,25.02273,-0.000176,24.016371,-0.0078,1.381
8310.00,7.380735,25.02304,-0.000176,24.016902,-0.0079,1.382
8312.00,7.380770,25.02264,-0.000177,24.016655,-0.0078,1.382
8314.00,7.380847,25.02302,-0.000176,24.016980,-0.0078,1.382
8316.00,7.380792,25.02227,-0.000176,24.016750,-0.0078,1.382
8318.00,7.379586,25.02294,-0.000178,24.016753,-0.0078,1.382
8320.00,7.379792,25.02300,-0.000178,24.016989,-0.0078,1.382
8322.00,7.380375,25.02390,-0.000176,24.016757,-0.0078,1.382
8324.00,7.381162,25.02354,-0.000176,24.016842,-0.0078,1.382
8326.00,7.381392,25.02373,-0.000175,24.016869,-0.0078,1.382
8328.00,7.381057,25.02372,-0.000175,24.016014,-0.0078,1.382
8330.00,7.381109,25.02395,-0.000176,24.017661,-0.0078,1.382
8332.00,7.381737,25.02383,-0.000176,24.016991,-0.0078,1.382
8334.00,7.382820,25.02362,-0.000176,24.016256,-0.0078,1.382
8336.00,7.383108,25.02323,-0.000176,24.016840,-0.0078,1.383
8338.00,7.382930,25.02341,-0.000177,24.016798,-0.0078,1.382
8340.00,7.383719,25.02352,-0.000175,24.016900,-0.0078,1.382
8342.00,7.382613,25.02425,-0.000176,24.016920,-0.0078,1.382
8344.00,7.382136,25.02369,-0.000176,24.016690,-0.0079,1.383
8346.00,7.381713,25.02321,-0.000175,24.016528,-0.0078,1.382
8348.00,7.381615,25.02390,-0.000174,24.016577,-0.0078,1.382
8350.00,7.381722,25.02399,-0.000176,24.016632,-0.0078,1.382
8352.00,7.381153,25.02367,-0.000176,24.017070,-0.0078,1.382
8354.00,7.381771,25.02360,-0.000177,24.016456,-0.0078,1.383
8356.00,7.382582,25.02381,-0.000177,24.016117,-0.0079,1.382
8358.00,7.382403,25.02416,-0.000176,24.016371,-0.0078,1.382
8360.00,7.381882,25.02406,-0.000176,24.016795,-0.0078,1.382
8362.00,7.381695,25.02421,-0.000176,24.016648,-0.0078,1.382
8364.00,7.381821,25.02357,-0.000175,24.016762,-0.0078,1.382
8366.00,7.381805,25.02423,-0.000176,24.017447,-0.0079,1.382
8368.00,7.381921,25.02387,-0.000176,24.016789,-0.0079,1.382
8370.00,7.382184,25.02277,-0.000177,24.016349,-0.0078,1.382
8372.00,7.382492,25.02290,-0.000177,24.016438,-0.0078,1.382
8374.00,7.381895,25.02268,-0.000177,24.016679,-0.0078,1.382
8376.00,7.381677,25.02301,-0.000177,24.016699,-0.0078,1.382
8378.00,7.382267,25.02358,-0.000177,24.016458,-0.0078,1.382
8380.00,7.382900,25.02291,-0.000176,24.016403,-0.0078,1.382
8382.00,7.382230,25.02282,-0.000176,24.016670,-0.0079,1.382
8384.00,7.381777,25.02330,-0.000175,24.017221,-0.0078,1.382
8386.00,7.381957,25.02368,-0.000175,24.016762,-0.0078,1.382
8388.00,7.381929,25.02396,-0.000177,24.016438,-0.0079,1.383
8390.00,7.381654,25.02330,-0.000177,24.016980,-0.0079,1.382
8392.00,7.381606,25.02409,-0.000177,24.016922,-0.0078,1.382
8394.00,7.381868,25.02351,-0.000176,24.015934,-0.0078,1.382
8396.00,7.380879,25.02338,-0.000177,24.016405,-0.0078,1.382
8398.00,7.380459,25.02336,-0.000177,24.016737,-0.0078,1.382
8400.00,7.380506,25.02336,-0.000177,24.016702,-0.0078,1.381
8402.00,7.381193,25.02323,-0.000175,24.016998,-0.0079,1.382
@14,12.0000,24.0
8404.00,7.381144,25.02359,-0.000177,24.016831,-0.0079,1.383
8406.00,7.377395,25.02378,-0.000177,24.016985,-0.0078,1.382
8408.00,7.368726,25.02434,-0.000177,24.017515,-0.0078,1.382
8410.00,7.358829,25.02369,-0.000177,24.017161,-0.0078,1.380
8412.00,7.351249,25.02303,-0.000177,24.016822,-0.0078,1.381
8414.00,7.346725,25.02350,-0.000176,24.017005,-0.0078,1.381
8416.00,7.344790,25.02378,-0.000177,24.016965,-0.0078,1.382
8418.00,7.343027,25.02359,-0.000177,24.016519,-0.0078,1.383
8420.00,7.341830,25.02439,-0.000178,24.016392,-0.0078,1.383
8422.00,7.340475,25.02445,-0.000178,24.017079,-0.0078,1.383
8424.00,7.339377,25.02343,-0.000178,24.017295,-0.0078,1.384
8426.00,7.337935,25.02281,-0.000178,24.017544,-0.0078,1.384
8428.00,7.337551,25.02395,-0.000179,24.017215,-0.0078,1.383
8430.00,7.340148,25.02316,-0.000179,24.016295,-0.0078,1.384
8432.00,7.349045,25.02316,-0.000179,24.016432,-0.0079,1.384
8434.00,7.357897,25.02285,-0.000179,24.016619,-0.0078,1.384
8436.00,7.364653,25.02317,-0.000180,24.016324,-0.0078,1.385
8438.00,7.369172,25.02317,-0.000180,24.016679,-0.0078,1.384
8440.00,7.370991,25.02367,-0.000178,24.016240,-0.0078,1.383
8442.00,7.372634,25.02353,-0.000176,24.016713,-0.0078,1.382
8444.00,7.373523,25.02294,-0.000176,24.016639,-0.0078,1.382
8446.00,7.374806,25.02359,-0.000175,24.016554,-0.0078,1.382
8448.00,7.376578,25.02431,-0.000175,24.016840,-0.0078,1.382
8450.00,7.377974,25.02363,-0.000176,24.017645,-0.0078,1.381
8452.00,7.378871,25.02345,-0.000174,24.016701,-0.0078,1.382
8454.00,7.379988,25.02328,-0.000176,24.016965,-0.0078,1.382
8456.00,7.380011,25.02404,-0.000175,24.016992,-0.0078,1.382
8458.00,7.379342,25.02307,-0.000176,24.016826,-0.0079,1.383
8460.00,7.379036,25.02352,-0.000177,24.015794,-0.0078,1.382
8462.00,7.377517,25.02344,-0.000175,24.016512,-0.0078,1.382
8464.00,7.377320,25.02395,-0.000175,24.016795,-0.0078,1.383
8466.00,7.377448,25.02321,-0.000176,24.017021,-0.0078,1.382
8468.00,7.376917,25.02371,-0.000177,24.016893,-0.0078,1.382
8470.00,7.377215,25.02378,-0.000177,24.017185,-0.0078,1.382
8472.00,7.377950,25.02372,-0.000176,24.017457,-0.0078,1.382
8474.00,7.378459,25.02447,-0.000176,24.016904,-0.0078,1.382
8476.00,7.379538,25.02477,-0.000176,24.017186,-0.0079,1.382
8478.00,7.381055,25.02482,-0.000176,24.016626,-0.0079,1.382
8480.00,7.382339,25.02385,-0.000176,24.017056,-0.0079,1.382
8482.00,7.383748,25.02385,-0.000176,24.017105,-0.0078,1.382
8484.00,7.385929,25.02363,-0.000176,24.016222,-0.0078,1.381
8486.00,7.388700,25.02396,-0.000176,24.016682,-0.0078,1.382
8488.00,7.390051,25.02429,-0.000176,24.016278,-0.0078,1.382
8490.00,7.389579,25.02419,-0.000175,24.016331,-0.0078,1.382
8492.00,7.390316,25.02409,-0.000176,24.016563,-0.0078,1.383
8494.00,7.391444,25.02394,-0.000176,24.016566,-0.0078,1.382
8496.00,7.392662,25.02387,-0.000177,24.016793,-0.0078,1.382
8498.00,7.393032,25.02384,-0.000176,24.016886,-0.0078,1.382
8500.00,7.393883,25.02470,-0.000176,24.016748,-0.0078,1.382
8502.00,7.395043,25.02529,-0.000176,24.016416,-0.0078,1.382
8504.00,7.395565,25.02477,-0.000177,24.017029,-0.0078,1.382
8506.00,7.395442,25.02407,-0.000176,24.016296,-0.0079,1.382
8508.00,7.394669,25.02355,-0.000177,24.015559,-0.0079,1.382
8510.00,7.393403,25.02345,-0.000175,24.016672,-0.0078,1.382
8512.00,7.393037,25.02318,-0.000176,24.016521,-0.0078,1.382
8514.00,7.393822,25.02358,-0.000176,24.016844,-0.0078,1.382
8516.00,7.393514,25.02358,-0.000176,24.016751,-0.0078,1.382
8518.00,7.393531,25.02408,-0.000177,24.016746,-0.0078,1.382
8520.00,7.393163,25.02475,-0.000176,24.017215,-0.0078,1.382
8522.00,7.392465,25.02521,-0.000176,24.016710,-0.0078,1.382
8524.00,7.392115,25.02457,-0.000176,24.016496,-0.0079,1.382
8526.00,7.392621,25.02468,-0.000176,24.016889,-0.0078,1.383
8528.00,7.392395,25.02470,-0.000176,24.016043,-0.0078,1.382
8530.00,7.391713,25.02406,-0.000177,24.017761,-0.0078,1.383
8532.00,7.390072,25.02456,-0.000176,24.017355,-0.0078,1.382
8534.00,7.390204,25.02464,-0.000177,24.016574,-0.0078,1.382
8536.00,7.389387,25.02533,-0.000177,24.017214,-0.0079,1.382
8538.00,7.389022,25.02548,-0.000175,24.017027,-0.0078,1.382
8540.00,7.388245,25.02530,-0.000175,24.017116,-0.0078,1.383
8542.00,7.387307,25.02562,-0.000176,24.016605,-0.0078,1.382
8544.00,7.386875,25.02542,-0.000178,24.017105,-0.0078,1.383
8546.00,7.386732,25.02487,-0.000176,24.016358,-0.0078,1.382
8548.00,7.386930,25.02492,-0.000176,24.016817,-0.0079,1.382
8550.00,7.386195,25.02575,-0.000176,24.017043,-0.0078,1.382
8552.00,7.385465,25.02471,-0.000175,24.017157,-0.0078,1.382
8554.00,7.385642,25.02530,-0.000175,24.016949,-0.0079,1.382
8556.00,7.385662,25.02452,-0.000177,24.016438,-0.0078,1.383
8558.00,7.385208,25.02373,-0.000177,24.016343,-0.0078,1.382
8560.00,7.384983,25.02335,-0.000176,24.016275,-0.0078,1.382
8562.00,7.384723,25.02349,-0.000176,24.016813,-0.0078,1.383
8564.00,7.384004,25.02387,-0.000176,24.016780,-0.0078,1.382
8566.00,7.383989,25.02414,-0.000176,24.016927,-0.0078,1.382
8568.00,7.383849,25.02385,-0.000176,24.016889,-0.0078,1.382
8570.00,7.384205,25.02407,-0.000177,24.017585,-0.0078,1.382
8572.00,7.384332,25.02458,-0.000177,24.016663,-0.0078,1.382
8574.00,7.384612,25.02459,-0.000177,24.016432,-0.0078,1.382
8576.00,7.384404,25.02447,-0.000177,24.016722,-0.0078,1.382
8578.00,7.383743,25.02438,-0.000177,24.016925,-0.0078,1.382
8580.00,7.384069,25.02459,-0.000178,24.016256,-0.0079,1.382
8582.00,7.384402,25.02428,-0.000176,24.016126,-0.0079,1.382
8584.00,7.383293,25.02424,-0.000176,24.016760,-0.0079,1.382
8586.00,7.382378,25.02506,-0.000175,24.016750,-0.0078,1.382
8588.00,7.381661,25.02381,-0.000176,24.016664,-0.0078,1.382
8590.00,7.381599,25.02424,-0.000176,24.016570,-0.0078,1.382
8592.00,7.381905,25.02396,-0.000176,24.016893,-0.0078,1.383
8594.00,7.382377,25.02451,-0.000177,24.016429,-0.0078,1.382
8596.00,7.382280,25.02496,-0.000176,24.017377,-0.0078,1.382
8598.00,7.381086,25.02511,-0.000177,24.017351,-0.0078,1.382
8600.00,7.381323,25.02517,-0.000177,24.016844,-0.0079,1.382
8602.00,7.380988,25.02455,-0.000177,24.016800,-0.0079,1.382
8604.00,7.380162,25.02476,-0.000176,24.017643,-0.0079,1.382
8606.00,7.380247,25.02481,-0.000176,24.016878,-0.0078,1.382
8608.00,7.380000,25.02440,-0.000177,24.016733,-0.0079,1.382
8610.00,7.380253,25.02444,-0.000177,24.016657,-0.0078,1.382
8612.00,7.381011,25.02524,-0.000175,24.017083,-0.0079,1.382
8614.00,7.381594,25.02495,-0.000175,24.017317,-0.0078,1.383
8616.00,7.382616,25.02469,-0.000177,24.016456,-0.0078,1.383
8618.00,7.381654,25.02471,-0.000177,24.016815,-0.0078,1.382
8620.00,7.380894,25.02441,-0.000176,24.016887,-0.0078,1.382
8622.00,7.380807,25.02413,-0.000177,24.017533,-0.0078,1.382
8624.00,7.380922,25.02444,-0.000177,24.016420,-0.0078,1.383
8626.00,7.380587,25.02450,-0.000177,24.016902,-0.0079,1.382
8628.00,7.381288,25.02495,-0.000176,24.016706,-0.0078,1.382
8630.00,7.381635,25.02450,-0.000176,24.016574,-0.0078,1.382
8632.00,7.381273,25.02511,-0.000176,24.017110,-0.0078,1.382
8634.00,7.380634,25.02488,-0.000176,24.016768,-0.0078,1.383
8636.00,7.380773,25.02454,-0.000176,24.017079,-0.0078,1.383
8638.00,7.381951,25.02379,-0.000175,24.016817,-0.0078,1.383
8640.00,7.381559,25.02422,-0.000178,24.016626,-0.0079,1.382
8642.00,7.380903,25.02429,-0.000177,24.016461,-0.0078,1.383
8644.00,7.381040,25.02488,-0.000177,24.016590,-0.0078,1.383
8646.00,7.381933,25.02460,-0.000177,24.016886,-0.0079,1.383
8648.00,7.381112,25.02455,-0.000177,24.016411,-0.0078,1.383
8650.00,7.381759,25.02506,-0.000176,24.016726,-0.0078,1.382
8652.00,7.381647,25.02490,-0.000177,24.016898,-0.0078,1.383
8654.00,7.381350,25.02485,-0.000177,24.016566,-0.0078,1.383
8656.00,7.381000,25.02508,-0.000176,24.017293,-0.0078,1.383
8658.00,7.381459,25.02508,-0.000176,24.016798,-0.0079,1.383
8660.00,7.382367,25.02476,-0.000177,24.016072,-0.0078,1.383
8662.00,7.383273,25.02447,-0.000177,24.017275,-0.0078,1.383
8664.00,7.383985,25.02513,-0.000177,24.017444,-0.0079,1.383
8666.00,7.383567,25.02506,-0.000176,24.016963,-0.0079,1.383
8668.00,7.383889,25.02477,-0.000177,24.016730,-0.0079,1.383
8670.00,7.384661,25.02465,-0.000178,24.016215,-0.0079,1.383
8672.00,7.384159,25.02476,-0.000177,24.016066,-0.0078,1.383
8674.00,7.383504,25.02538,-0.000177,24.016140,-0.0078,1.383
8676.00,7.383156,25.02561,-0.000177,24.016677,-0.0078,1.383
8678.00,7.383294,25.02534,-0.000177,24.017147,-0.0079,1.383
8680.00,7.383931,25.02606,-0.000177,24.016256,-0.0078,1.383
8682.00,7.384229,25.02580,-0.000176,24.016735,-0.0078,1.382
8684.00,7.384442,25.02605,-0.000175,24.016808,-0.0078,1.383
8686.00,7.385110,25.02610,-0.000177,24.016764,-0.0078,1.383
8688.00,7.384889,25.02609,-0.000178,24.016730,-0.0078,1.383
8690.00,7.384573,25.02624,-0.000177,24.016318,-0.0078,1.383
8692.00,7.384083,25.02603,-0.000177,24.016237,-0.0078,1.382
8694.00,7.384073,25.02595,-0.000178,24.017322,-0.0078,1.383
8696.00,7.383354,25.02600,-0.000177,24.016405,-0.0078,1.383
8698.00,7.383554,25.02593,-0.000177,24.017359,-0.0079,1.384
8700.00,7.383770,25.02590,-0.000177,24.016949,-0.0078,1.383
8702.00,7.384152,25.02651,-0.000176,24.016262,-0.0078,1.383
8704.00,7.384074,25.02553,-0.000176,24.016871,-0.0078,1.383
8706.00,7.383829,25.02571,-0.000176,24.017079,-0.0078,1.383
8708.00,7.383359,25.02469,-0.000176,24.016746,-0.0078,1.382
8710.00,7.383772,25.02571,-0.000175,24.016697,-0.0078,1.383
8712.00,7.382964,25.02522,-0.000176,24.016769,-0.0078,1.383
8714.00,7.382912,25.02471,-0.000177,24.015731,-0.0078,1.383
8716.00,7.383234,25.02532,-0.000177,24.016362,-0.0079,1.383
8718.00,7.383926,25.02509,-0.000176,24.017351,-0.0078,1.383
8720.00,7.384149,25.02521,-0.000177,24.017498,-0.0078,1.383
8722.00,7.384015,25.02551,-0.000176,24.016510,-0.0078,1.383
8724.00,7.383480,25.02503,-0.000177,24.016220,-0.0078,1.383
8726.00,7.383488,25.02523,-0.000177,24.016460,-0.0078,1.383
8728.00,7.382889,25.02554,-0.000177,24.016643,-0.0078,1.383
8730.00,7.382448,25.02455,-0.000178,24.016416,-0.0078,1.383
8732.00,7.382522,25.02429,-0.000177,24.016411,-0.0079,1.383
8734.00,7.382596,25.02423,-0.000176,24.016800,-0.0079,1.383
8736.00,7.383183,25.02528,-0.000176,24.016866,-0.0079,1.383
8738.00,7.382856,25.02507,-0.000178,24.017141,-0.0078,1.383
8740.00,7.381851,25.02531,-0.000177,24.016737,-0.0079,1.383
8742.00,7.380559,25.02629,-0.000177,24.016980,-0.0079,1.383
8744.00,7.381106,25.02557,-0.000176,24.017043,-0.0079,1.382
8746.00,7.381807,25.02485,-0.000176,24.016782,-0.0079,1.383
8748.00,7.382100,25.02525,-0.000176,24.016169,-0.0079,1.383
8750.00,7.382532,25.02468,-0.000178,24.016432,-0.0079,1.383
8752.00,7.381992,25.02548,-0.000177,24.016443,-0.0079,1.383
8754.00,7.382146,25.02534,-0.000177,24.017040,-0.0079,1.383
8756.00,7.382489,25.02507,-0.000175,24.016353,-0.0078,1.383
8758.00,7.382586,25.02513,-0.000176,24.016075,-0.0079,1.383
8760.00,7.383369,25.02547,-0.000176,24.016795,-0.0079,1.382
8762.00,7.383418,25.02559,-0.000177,24.016996,-0.0078,1.383
8764.00,7.384129,25.02568,-0.000176,24.016432,-0.0078,1.383
8766.00,7.384016,25.02494,-0.000176,24.016780,-0.0078,1.382
8768.00,7.383552,25.02520,-0.000177,24.017118,-0.0078,1.383
8770.00,7.383575,25.02580,-0.000178,24.016507,-0.0078,1.384
8772.00,7.383244,25.02522,-0.000179,24.016512,-0.0078,1.383
8774.00,7.382546,25.02487,-0.000179,24.016840,-0.0078,1.383
8776.00,7.383062,25.02457,-0.000179,24.016202,-0.0079,1.383
8778.00,7.383200,25.02488,-0.000176,24.016788,-0.0078,1.382
8780.00,7.383481,25.02517,-0.000176,24.016447,-0.0078,1.383
8782.00,7.383221,25.02464,-0.000176,24.016601,-0.0079,1.383
8784.00,7.383629,25.02421,-0.000177,24.016030,-0.0078,1.384
8786.00,7.383118,25.02475,-0.000178,24.017273,-0.0078,1.383
8788.00,7.383148,25.02464,-0.000176,24.016592,-0.0079,1.382
8790.00,7.383102,25.02412,-0.000176,24.016786,-0.0078,1.383
8792.00,7.383014,25.02446,-0.000176,24.016610,-0.0078,1.383
8794.00,7.382471,25.02446,-0.000176,24.016639,-0.0078,1.383
8796.00,7.382179,25.02422,-0.000176,24.017070,-0.0078,1.383
8798.00,7.383106,25.02403,-0.000177,24.016632,-0.0078,1.383
8800.00,7.383312,25.02511,-0.000177,24.016430,-0.0078,1.383
8802.00,7.383220,25.02428,-0.000177,24.017127,-0.0079,1.383
8804.00,7.383759,25.02432,-0.000175,24.016579,-0.0078,1.383
8806.00,7.383890,25.02462,-0.000176,24.016579,-0.0078,1.383
8808.00,7.382964,25.02465,-0.000176,24.016369,-0.0079,1.383
8810.00,7.383175,25.02463,-0.000177,24.016392,-0.0079,1.383
8812.00,7.383369,25.02450,-0.000176,24.016701,-0.0078,1.383
8814.00,7.383203,25.02392,-0.000177,24.016334,-0.0078,1.383
8816.00,7.383285,25.02477,-0.000177,24.017076,-0.0078,1.383
8818.00,7.383658,25.02427,-0.000176,24.016262,-0.0078,1.383
8820.00,7.383644,25.02498,-0.000176,24.016233,-0.0078,1.384
8822.00,7.383717,25.02434,-0.000177,24.016414,-0.0079,1.383
8824.00,7.384119,25.02460,-0.000177,24.017085,-0.0079,1.383
8826.00,7.384280,25.02474,-0.000176,24.016412,-0.0079,1.383
8828.00,7.384277,25.02521,-0.000176,24.017018,-0.0079,1.384
8830.00,7.385278,25.02543,-0.000176,24.016904,-0.0078,1.383
8832.00,7.384378,25.02528,-0.000176,24.016519,-0.0078,1.383
8834.00,7.383125,25.02551,-0.000177,24.016750,-0.0078,1.383
8836.00,7.382708,25.02599,-0.000177,24.016362,-0.0078,1.384
8838.00,7.383183,25.02599,-0.000178,24.016543,-0.0078,1.384
8840.00,7.383605,25.02592,-0.000176,24.016856,-0.0079,1.384
8842.00,7.383545,25.02516,-0.000175,24.016307,-0.0078,1.383
8844.00,7.383089,25.02495,-0.000176,24.016612,-0.0079,1.383
8846.00,7.383046,25.02487,-0.000177,24.016131,-0.0079,1.383
8848.00,7.383438,25.02466,-0.000177,24.016617,-0.0078,1.383
8850.00,7.383437,25.02490,-0.000176,24.016644,-0.0078,1.384
8852.00,7.383202,25.02506,-0.000177,24.016735,-0.0079,1.384
8854.00,7.382787,25.02450,-0.000177,24.016568,-0.0078,1.384
8856.00,7.382098,25.02455,-0.000177,24.016664,-0.0079,1.384
8858.00,7.382203,25.02493,-0.000177,24.017328,-0.0079,1.383
8860.00,7.382296,25.02540,-0.000177,24.016746,-0.0079,1.383
8862.00,7.382639,25.02580,-0.000176,24.016521,-0.0078,1.384
8864.00,7.382660,25.02563,-0.000176,24.017143,-0.0079,1.383
8866.00,7.383154,25.02539,-0.000177,24.016818,-0.0079,1.383
8868.00,7.383292,25.02513,-0.000177,24.016798,-0.0079,1.383
8870.00,7.382719,25.02583,-0.000178,24.016719,-0.0078,1.383
8872.00,7.382482,25.02546,-0.000177,24.016646,-0.0078,1.384
8874.00,7.381968,25.02584,-0.000177,24.016499,-0.0079,1.383
8876.00,7.381275,25.02603,-0.000177,24.016046,-0.0079,1.383
8878.00,7.381640,25.02550,-0.000178,24.016753,-0.0078,1.383
8880.00,7.381184,25.02494,-0.000178,24.016889,-0.0079,1.384
8882.00,7.381508,25.02474,-0.000179,24.016514,-0.0078,1.384
8884.00,7.382898,25.02477,-0.000178,24.016739,-0.0078,1.383
8886.00,7.383511,25.02498,-0.000178,24.016146,-0.0079,1.384
8888.00,7.383411,25.02430,-0.000177,24.016579,-0.0078,1.384
8890.00,7.382625,25.02496,-0.000177,24.017458,-0.0078,1.384
8892.00,7.382903,25.02542,-0.000177,24.016760,-0.0078,1.384
8894.00,7.382906,25.02442,-0.000176,24.017134,-0.0078,1.383
8896.00,7.382804,25.02530,-0.000177,24.016717,-0.0079,1.383
8898.00,7.382789,25.02454,-0.000176,24.016133,-0.0079,1.384
8900.00,7.383104,25.02481,-0.000177,24.016197,-0.0078,1.384
8902.00,7.383637,25.02529,-0.000177,24.016626,-0.0079,1.384
8904.00,7.383690,25.02531,-0.000176,24.016728,-0.0079,1.384
8906.00,7.384410,25.02490,-0.000177,24.016802,-0.0079,1.384
8908.00,7.383982,25.02432,-0.000178,24.017049,-0.0078,1.383
8910.00,7.383824,25.02451,-0.000177,24.016211,-0.0078,1.383
8912.00,7.384072,25.02464,-0.000177,24.016938,-0.0079,1.383
8914.00,7.384474,25.02414,-0.000177,24.016929,-0.0078,1.384
8916.00,7.384523,25.02510,-0.000177,24.016041,-0.0079,1.384
8918.00,7.383650,25.02521,-0.000177,24.016682,-0.0078,1.384
8920.00,7.382626,25.02499,-0.000178,24.016882,-0.0078,1.383
8922.00,7.382732,25.02553,-0.000177,24.016726,-0.0078,1.384
8924.00,7.383023,25.02516,-0.000178,24.016730,-0.0078,1.385
8926.00,7.383078,25.02500,-0.000178,24.016053,-0.0078,1.384
8928.00,7.383653,25.02491,-0.000178,24.016702,-0.0078,1.384
8930.00,7.383292,25.02527,-0.000176,24.016730,-0.0079,1.383
8932.00,7.383581,25.02463,-0.000177,24.016650,-0.0079,1.384
8934.00,7.383874,25.02458,-0.000176,24.016487,-0.0079,1.383
8936.00,7.383805,25.02410,-0.000177,24.016755,-0.0078,1.383
8938.00,7.383494,25.02454,-0.000177,24.016391,-0.0079,1.384
8940.00,7.383365,25.02444,-0.000177,24.016465,-0.0078,1.383
8942.00,7.383650,25.02550,-0.000177,24.016461,-0.0078,1.383
8944.00,7.384201,25.02462,-0.000177,24.016450,-0.0078,1.383
8946.00,7.383680,25.02443,-0.000178,24.016556,-0.0079,1.384
8948.00,7.383716,25.02507,-0.000178,24.015992,-0.0079,1.383
8950.00,7.383570,25.02507,-0.000177,24.016111,-0.0079,1.384
8952.00,7.383874,25.02520,-0.000178,24.016148,-0.0079,1.383
8954.00,7.384659,25.02544,-0.000176,24.016827,-0.0078,1.384
8956.00,7.385433,25.02503,-0.000177,24.017002,-0.0078,1.383
8958.00,7.384173,25.02453,-0.000175,24.016755,-0.0079,1.383
8960.00,7.383706,25.02488,-0.000176,24.016157,-0.0079,1.384
8962.00,7.384025,25.02533,-0.000177,24.016724,-0.0079,1.384
8964.00,7.383841,25.02470,-0.000177,24.017136,-0.0079,1.383
8966.00,7.384997,25.02426,-0.000177,24.016345,-0.0078,1.383
8968.00,7.385305,25.02441,-0.000175,24.017128,-0.0079,1.383
8970.00,7.384191,25.02487,-0.000176,24.016197,-0.0079,1.384
8972.00,7.384209,25.02470,-0.000177,24.016255,-0.0078,1.383
8974.00,7.385246,25.02428,-0.000178,24.016082,-0.0078,1.384
8976.00,7.385424,25.02429,-0.000176,24.016353,-0.0078,1.384
8978.00,7.384523,25.02507,-0.000177,24.016276,-0.0079,1.384
8980.00,7.383677,25.02515,-0.000177,24.016266,-0.0079,1.384
8982.00,7.383122,25.02492,-0.000177,24.016307,-0.0078,1.384
8984.00,7.383220,25.02505,-0.000177,24.016786,-0.0078,1.384
8986.00,7.382977,25.02535,-0.000178,24.016345,-0.0079,1.384
8988.00,7.384108,25.02481,-0.000177,24.016764,-0.0079,1.384
8990.00,7.383991,25.02493,-0.000177,24.016864,-0.0079,1.384
8992.00,7.382863,25.02530,-0.000176,24.016675,-0.0079,1.384
8994.00,7.384136,25.02451,-0.000178,24.016298,-0.0079,1.383
8996.00,7.384183,25.02541,-0.000177,24.017248,-0.0079,1.383
8998.00,7.383963,25.02531,-0.000176,24.016954,-0.0078,1.384
9000.00,7.384039,25.02541,-0.000176,24.016876,-0.0078,1.384
9002.00,7.383640,25.02435,-0.000176,24.017085,-0.0079,1.384
@15,12.0000,24.0
9004.00,7.384179,25.02451,-0.000175,24.016626,-0.0079,1.383
9006.00,7.382158,25.02521,-0.000178,24.016108,-0.0078,1.383
9008.00,7.372249,25.02484,-0.000178,24.016106,-0.0078,1.383
9010.00,7.360825,25.02523,-0.000178,24.016316,-0.0079,1.383
9012.00,7.353655,25.02589,-0.000177,24.016521,-0.0079,1.383
9014.00,7.349178,25.02533,-0.000177,24.016737,-0.0078,1.382
9016.00,7.346529,25.02481,-0.000176,24.016757,-0.0078,1.383
9018.00,7.345512,25.02529,-0.000176,24.016782,-0.0079,1.384
9020.00,7.344348,25.02477,-0.000179,24.017206,-0.0079,1.384
9022.00,7.343222,25.02470,-0.000179,24.016630,-0.0079,1.384
9024.00,7.342234,25.02470,-0.000178,24.016421,-0.0078,1.384
9026.00,7.341122,25.02451,-0.000178,24.016354,-0.0078,1.385
9028.00,7.339664,25.02376,-0.000179,24.016537,-0.0078,1.384
9030.00,7.341534,25.02470,-0.000178,24.016287,-0.0079,1.385
9032.00,7.349532,25.02495,-0.000179,24.017016,-0.0079,1.385
9034.00,7.359517,25.02422,-0.000181,24.016717,-0.0079,1.386
9036.00,7.367362,25.02476,-0.000180,24.016454,-0.0079,1.386
9038.00,7.372282,25.02510,-0.000179,24.016663,-0.0079,1.385
9040.00,7.375510,25.02577,-0.000178,24.015894,-0.0078,1.384
9042.00,7.377413,25.02459,-0.000177,24.016246,-0.0079,1.384
9044.00,7.379076,25.02421,-0.000176,24.016492,-0.0079,1.384
9046.00,7.379746,25.02497,-0.000176,24.016144,-0.0078,1.383
9048.00,7.380183,25.02516,-0.000175,24.015959,-0.0078,1.383
9050.00,7.381890,25.02618,-0.000176,24.016688,-0.0078,1.383
9052.00,7.382550,25.02689,-0.000176,24.017400,-0.0079,1.383
9054.00,7.382686,25.02619,-0.000176,24.016204,-0.0078,1.383
9056.00,7.382924,25.02624,-0.000177,24.015995,-0.0079,1.383
9058.00,7.382034,25.02678,-0.000176,24.016193,-0.0079,1.383
9060.00,7.381743,25.02614,-0.000176,24.017118,-0.0078,1.383
9062.00,7.381845,25.02602,-0.000176,24.016316,-0.0079,1.383
9064.00,7.381420,25.02556,-0.000178,24.016162,-0.0078,1.383
9066.00,7.380933,25.02576,-0.000177,24.016668,-0.0078,1.384
9068.00,7.380140,25.02548,-0.000178,24.016548,-0.0079,1.383
9070.00,7.380279,25.02618,-0.000177,24.015879,-0.0079,1.383
9072.00,7.380859,25.02579,-0.000177,24.016590,-0.0079,1.383
9074.00,7.381383,25.02570,-0.000176,24.015961,-0.0079,1.383
9076.00,7.382951,25.02601,-0.000176,24.016838,-0.0078,1.383
9078.00,7.384353,25.02637,-0.000177,24.016617,-0.0079,1.384
9080.00,7.385992,25.02662,-0.000177,24.016467,-0.0078,1.383
9082.00,7.388028,25.02660,-0.000176,24.016354,-0.0078,1.382
9084.00,7.389865,25.02598,-0.000176,24.016478,-0.0079,1.383
9086.00,7.390938,25.02565,-0.000177,24.016313,-0.0079,1.383
9088.00,7.392917,25.02514,-0.000177,24.016692,-0.0079,1.383
9090.00,7.393659,25.02448,-0.000177,24.016039,-0.0078,1.383
9092.00,7.394123,25.02556,-0.000177,24.016329,-0.0079,1.383
9094.00,7.394938,25.02527,-0.000178,24.016942,-0.0079,1.383
9096.00,7.395339,25.02523,-0.000178,24.016387,-0.0078,1.383
9098.00,7.396218,25.02537,-0.000177,24.016503,-0.0078,1.383
9100.00,7.397400,25.02464,-0.000177,24.016063,-0.0079,1.384
9102.00,7.397771,25.02578,-0.000176,24.016740,-0.0078,1.384
9104.00,7.397345,25.02516,-0.000178,24.016458,-0.0078,1.383
9106.00,7.397548,25.02488,-0.000177,24.016731,-0.0078,1.383
9108.00,7.398273,25.02432,-0.000176,24.016670,-0.0078,1.384
9110.00,7.397555,25.02458,-0.000177,24.016913,-0.0078,1.383
9112.00,7.396938,25.02526,-0.000177,24.017190,-0.0079,1.383
9114.00,7.397216,25.02495,-0.000176,24.016853,-0.0078,1.383
9116.00,7.396449,25.02455,-0.000177,24.016411,-0.0079,1.384
9118.00,7.395933,25.02477,-0.000177,24.016675,-0.0078,1.383
9120.00,7.396029,25.02528,-0.000177,24.016784,-0.0078,1.383
9122.00,7.395861,25.02520,-0.000177,24.016251,-0.0078,1.383
9124.00,7.395191,25.02530,-0.000177,24.016548,-0.0078,1.383
9126.00,7.394938,25.02484,-0.000178,24.017241,-0.0078,1.383
9128.00,7.394011,25.02505,-0.000176,24.016942,-0.0079,1.383
9130.00,7.394035,25.02580,-0.000177,24.016353,-0.0079,1.383
9132.00,7.394425,25.02547,-0.000177,24.016180,-0.0078,1.383
9134.00,7.394246,25.02499,-0.000176,24.016628,-0.0078,1.383
9136.00,7.393151,25.02504,-0.000176,24.016463,-0.0078,1.383
9138.00,7.392640,25.02578,-0.000177,24.016530,-0.0079,1.383
9140.00,7.391555,25.02526,-0.000178,24.017116,-0.0079,1.384
9142.00,7.391217,25.02504,-0.000177,24.016833,-0.0079,1.383
9144.00,7.391446,25.02535,-0.000178,24.015417,-0.0079,1.383
9146.00,7.390999,25.02597,-0.000178,24.016833,-0.0079,1.383
9148.00,7.390914,25.02557,-0.000177,24.016307,-0.0079,1.384
9150.00,7.390458,25.02533,-0.000177,24.015847,-0.0079,1.384
9152.00,7.389727,25.02491,-0.000177,24.015252,-0.0079,1.383
9154.00,7.388981,25.02536,-0.000177,24.016597,-0.0079,1.383
9156.00,7.388907,25.02506,-0.000175,24.016802,-0.0079,1.383
9158.00,7.388921,25.02576,-0.000177,24.016614,-0.0078,1.384
9160.00,7.388856,25.02605,-0.000177,24.016904,-0.0078,1.384
9162.00,7.388610,25.02594,-0.000178,24.016467,-0.0078,1.383
9164.00,7.388060,25.02562,-0.000177,24.017014,-0.0079,1.383
9166.00,7.387188,25.02553,-0.000177,24.016407,-0.0079,1.384
9168.00,7.386433,25.02516,-0.000177,24.016401,-0.0079,1.383
9170.00,7.386689,25.02593,-0.000176,24.016001,-0.0079,1.384
9172.00,7.386284,25.02504,-0.000177,24.015878,-0.0079,1.384
9174.00,7.386137,25.02540,-0.000178,24.016179,-0.0079,1.384
9176.00,7.385339,25.02574,-0.000179,24.016316,-0.0079,1.384
9178.00,7.385197,25.02611,-0.000177,24.016309,-0.0079,1.383
9180.00,7.385475,25.02490,-0.000177,24.016304,-0.0079,1.384
9182.00,7.385090,25.02562,-0.000177,24.016635,-0.0079,1.384
9184.00,7.385407,25.02588,-0.000177,24.017288,-0.0079,1.384
9186.00,7.385347,25.02527,-0.000176,24.016518,-0.0079,1.383
9188.00,7.384632,25.02584,-0.000176,24.016249,-0.0078,1.383
9190.00,7.384832,25.02595,-0.000175,24.016521,-0.0078,1.384
9192.00,7.383802,25.02607,-0.000177,24.016222,-0.0079,1.384
9194.00,7.384383,25.02617,-0.000177,24.017005,-0.0079,1.383
9196.00,7.384953,25.02534,-0.000175,24.016978,-0.0078,1.383
9198.00,7.385084,25.02592,-0.000177,24.016746,-0.0078,1.383
9200.00,7.385305,25.02523,-0.000177,24.016775,-0.0078,1.383
9202.00,7.385214,25.02523,-0.000177,24.016820,-0.0079,1.384
9204.00,7.385535,25.02560,-0.000178,24.016920,-0.0079,1.384
9206.00,7.385581,25.02493,-0.000179,24.015896,-0.0079,1.384
9208.00,7.385419,25.02519,-0.000177,24.016769,-0.0079,1.384
9210.00,7.385189,25.02535,-0.000177,24.017241,-0.0079,1.383
9212.00,7.385614,25.02537,-0.000177,24.016659,-0.0079,1.383
9214.00,7.385329,25.02573,-0.000176,24.017045,-0.0078,1.383
9216.00,7.385078,25.02569,-0.000177,24.017103,-0.0078,1.384
9218.00,7.385429,25.02607,-0.000177,24.016360,-0.0079,1.384
9220.00,7.385287,25.02594,-0.000177,24.016180,-0.0079,1.383
9222.00,7.385045,25.02598,-0.000176,24.016518,-0.0078,1.383
9224.00,7.384435,25.02558,-0.000176,24.016588,-0.0079,1.383
9226.00,7.385034,25.02532,-0.000177,24.015963,-0.0079,1.383
9228.00,7.385072,25.02556,-0.000178,24.015809,-0.0079,1.383
9230.00,7.385591,25.02517,-0.000177,24.016050,-0.0078,1.383
9232.00,7.386201,25.02564,-0.000178,24.016032,-0.0078,1.384
9234.00,7.386284,25.02534,-0.000178,24.016226,-0.0078,1.384
9236.00,7.385077,25.02652,-0.000178,24.016340,-0.0079,1.384
9238.00,7.385149,25.02658,-0.000178,24.016198,-0.0079,1.383
9240.00,7.385875,25.02570,-0.000176,24.016565,-0.0079,1.383
9242.00,7.386554,25.02567,-0.000176,24.016572,-0.0079,1.383
9244.00,7.386520,25.02567,-0.000177,24.016093,-0.0078,1.384
9246.00,7.385189,25.02605,-0.000177,24.016075,-0.0078,1.384
9248.00,7.385267,25.02611,-0.000176,24.016131,-0.0078,1.383
9250.00,7.386010,25.02617,-0.000176,24.016456,-0.0078,1.383
9252.00,7.386176,25.02579,-0.000177,24.016739,-0.0079,1.383
9254.00,7.386272,25.02634,-0.000177,24.015843,-0.0079,1.384
9256.00,7.385959,25.02619,-0.000176,24.016726,-0.0078,1.384
9258.00,7.386075,25.02654,-0.000177,24.017132,-0.0078,1.384
9260.00,7.385581,25.02615,-0.000178,24.016247,-0.0078,1.383
9262.00,7.385401,25.02567,-0.000175,24.016153,-0.0078,1.384
9264.00,7.385251,25.02580,-0.000177,24.016900,-0.0078,1.384
9266.00,7.384112,25.02580,-0.000177,24.016066,-0.0078,1.384
9268.00,7.384678,25.02524,-0.000177,24.016157,-0.0079,1.384
9270.00,7.385910,25.02628,-0.000177,24.016893,-0.0079,1.384
9272.00,7.385887,25.02591,-0.000176,24.016516,-0.0079,1.383
9274.00,7.385136,25.02546,-0.000175,24.016307,-0.0079,1.384
9276.00,7.386066,25.02632,-0.000178,24.015965,-0.0079,1.384
9278.00,7.386275,25.02570,-0.000177,24.016751,-0.0079,1.384
9280.00,7.386556,25.02527,-0.000176,24.017542,-0.0078,1.384
9282.00,7.385640,25.02532,-0.000177,24.016537,-0.0078,1.383
9284.00,7.385296,25.02504,-0.000176,24.016472,-0.0078,1.383
9286.00,7.384854,25.02495,-0.000177,24.017027,-0.0078,1.384
9288.00,7.385522,25.02554,-0.000177,24.016697,-0.0079,1.383
9290.00,7.386638,25.02487,-0.000176,24.016411,-0.0078,1.384
9292.00,7.386764,25.02438,-0.000176,24.017288,-0.0078,1.384
9294.00,7.386452,25.02480,-0.000178,24.016238,-0.0078,1.384
9296.00,7.387011,25.02391,-0.000178,24.016099,-0.0079,1.384
9298.00,7.387143,25.02425,-0.000178,24.016617,-0.0078,1.383
9300.00,7.386892,25.02477,-0.000177,24.017239,-0.0078,1.382
9302.00,7.386899,25.02509,-0.000177,24.016309,-0.0078,1.384
9304.00,7.386337,25.02507,-0.000177,24.016193,-0.0078,1.384
9306.00,7.387033,25.02385,-0.000177,24.016742,-0.0078,1.383
9308.00,7.386267,25.02421,-0.000177,24.016644,-0.0078,1.384
9310.00,7.386274,25.02510,-0.000178,24.017139,-0.0079,1.384
9312.00,7.386144,25.02542,-0.000177,24.017672,-0.0079,1.384
9314.00,7.386241,25.02488,-0.000177,24.017177,-0.0079,1.384
9316.00,7.386635,25.02505,-0.000178,24.016565,-0.0078,1.383
9318.00,7.386904,25.02603,-0.000178,24.016793,-0.0078,1.384
9320.00,7.387521,25.02519,-0.000177,24.016905,-0.0078,1.384
9322.00,7.387620,25.02479,-0.000176,24.017038,-0.0079,1.384
9324.00,7.387328,25.02475,-0.000177,24.016345,-0.0078,1.384
9326.00,7.387297,25.02498,-0.000177,24.016182,-0.0078,1.384
9328.00,7.387082,25.02582,-0.000177,24.016525,-0.0078,1.384
9330.00,7.386452,25.02531,-0.000178,24.016811,-0.0078,1.384
9332.00,7.386847,25.02587,-0.000177,24.017121,-0.0078,1.384
9334.00,7.386011,25.02569,-0.000177,24.016454,-0.0078,1.384
9336.00,7.385252,25.02600,-0.000176,24.017063,-0.0078,1.383
9338.00,7.386111,25.02652,-0.000176,24.016244,-0.0078,1.383
9340.00,7.385942,25.02557,-0.000177,24.016258,-0.0078,1.383
9342.00,7.385963,25.02633,-0.000176,24.016635,-0.0078,1.384
9344.00,7.385784,25.02598,-0.000177,24.016528,-0.0079,1.383
9346.00,7.386458,25.02636,-0.000177,24.016710,-0.0079,1.384
9348.00,7.386332,25.02612,-0.000177,24.017090,-0.0078,1.384
9350.00,7.385624,25.02561,-0.000177,24.016650,-0.0079,1.383
9352.00,7.385329,25.02570,-0.000176,24.016470,-0.0078,1.384
9354.00,7.384978,25.02589,-0.000178,24.016858,-0.0078,1.384
9356.00,7.384624,25.02562,-0.000176,24.017516,-0.0078,1.384
9358.00,7.384160,25.02569,-0.000176,24.017377,-0.0079,1.384
9360.00,7.384664,25.02523,-0.000176,24.017302,-0.0078,1.384
9362.00,7.384786,25.02517,-0.000177,24.016697,-0.0079,1.384
9364.00,7.385863,25.02555,-0.000176,24.016771,-0.0078,1.383
9366.00,7.385831,25.02512,-0.000177,24.017181,-0.0078,1.383
9368.00,7.385902,25.02566,-0.000177,24.017018,-0.0078,1.383
9370.00,7.385508,25.02615,-0.000175,24.016748,-0.0078,1.384
9372.00,7.384597,25.02602,-0.000176,24.016650,-0.0078,1.384
9374.00,7.384829,25.02604,-0.000177,24.016773,-0.0078,1.384
9376.00,7.385785,25.02581,-0.000176,24.016195,-0.0079,1.384
9378.00,7.386106,25.02568,-0.000177,24.017226,-0.0078,1.384
9380.00,7.386339,25.02556,-0.000178,24.017426,-0.0078,1.384
9382.00,7.385244,25.02640,-0.000176,24.016994,-0.0078,1.383
9384.00,7.385281,25.02559,-0.000177,24.016623,-0.0079,1.384
9386.00,7.385580,25.02616,-0.000176,24.016925,-0.0078,1.384
9388.00,7.386116,25.02563,-0.000177,24.016717,-0.0078,1.384
9390.00,7.386375,25.02573,-0.000176,24.016327,-0.0078,1.383
9392.00,7.386925,25.02608,-0.000177,24.016844,-0.0078,1.384
9394.00,7.387065,25.02680,-0.000177,24.016456,-0.0078,1.384
9396.00,7.386574,25.02671,-0.000176,24.016818,-0.0079,1.384
9398.00,7.385350,25.02575,-0.000175,24.016695,-0.0078,1.384
9400.00,7.385308,25.02597,-0.000177,24.016275,-0.0078,1.384
9402.00,7.384924,25.02568,-0.000175,24.016527,-0.0078,1.384
9404.00,7.384867,25.02583,-0.000177,24.016838,-0.0078,1.384
9406.00,7.385677,25.02561,-0.000176,24.016641,-0.0078,1.384
9408.00,7.385855,25.02589,-0.000177,24.017239,-0.0078,1.384
9410.00,7.385632,25.02599,-0.000177,24.017101,-0.0078,1.384
9412.00,7.385728,25.02605,-0.000177,24.016556,-0.0078,1.383
9414.00,7.386112,25.02596,-0.000175,24.016971,-0.0078,1.384
9416.00,7.386769,25.02583,-0.000176,24.017237,-0.0079,1.384
9418.00,7.386909,25.02585,-0.000176,24.017241,-0.0078,1.384
9420.00,7.387399,25.02602,-0.000176,24.016864,-0.0078,1.383
9422.00,7.386992,25.02609,-0.000175,24.017148,-0.0078,1.384
9424.00,7.386133,25.02557,-0.000175,24.016434,-0.0078,1.384
9426.00,7.385436,25.02562,-0.000176,24.016644,-0.0078,1.384
9428.00,7.385711,25.02571,-0.000176,24.016494,-0.0078,1.384
9430.00,7.386455,25.02437,-0.000176,24.016612,-0.0078,1.384
9432.00,7.386381,25.02519,-0.000176,24.016585,-0.0078,1.384
9434.00,7.386506,25.02501,-0.000176,24.016621,-0.0078,1.384
9436.00,7.385872,25.02474,-0.000176,24.017074,-0.0078,1.384
9438.00,7.385930,25.02481,-0.000176,24.016788,-0.0078,1.384
9440.00,7.386321,25.02538,-0.000177,24.016994,-0.0078,1.383
9442.00,7.386681,25.02528,-0.000176,24.016693,-0.0079,1.383
9444.00,7.386564,25.02517,-0.000175,24.016592,-0.0078,1.384
9446.00,7.387440,25.02519,-0.000175,24.015990,-0.0078,1.384
9448.00,7.387187,25.02549,-0.000177,24.016782,-0.0078,1.384
9450.00,7.385486,25.02551,-0.000176,24.017092,-0.0078,1.383
9452.00,7.385829,25.02515,-0.000176,24.017083,-0.0078,1.383
9454.00,7.386680,25.02545,-0.000176,24.017176,-0.0078,1.384
9456.00,7.387025,25.02493,-0.000176,24.017177,-0.0078,1.384
9458.00,7.387118,25.02549,-0.000177,24.017118,-0.0078,1.384
9460.00,7.387328,25.02556,-0.000177,24.016954,-0.0079,1.384
9462.00,7.387363,25.02597,-0.000177,24.016996,-0.0078,1.384
9464.00,7.386636,25.02670,-0.000177,24.016722,-0.0078,1.383
9466.00,7.387112,25.02614,-0.000176,24.016713,-0.0078,1.384
9468.00,7.387383,25.02606,-0.000177,24.017000,-0.0078,1.384
9470.00,7.387112,25.02586,-0.000177,24.016789,-0.0078,1.384
9472.00,7.386747,25.02622,-0.000175,24.016478,-0.0078,1.383
9474.00,7.387510,25.02508,-0.000176,24.017012,-0.0079,1.384
9476.00,7.386854,25.02604,-0.000177,24.016978,-0.0078,1.385
9478.00,7.387037,25.02598,-0.000177,24.016824,-0.0078,1.384
9480.00,7.386918,25.02617,-0.000177,24.016824,-0.0078,1.384
9482.00,7.386557,25.02647,-0.000177,24.017009,-0.0078,1.384
9484.00,7.386594,25.02627,-0.000176,24.017176,-0.0078,1.384
9486.00,7.387160,25.02653,-0.000177,24.016929,-0.0078,1.384
9488.00,7.386542,25.02601,-0.000177,24.016753,-0.0078,1.384
9490.00,7.386798,25.02568,-0.000177,24.016621,-0.0078,1.384
9492.00,7.388136,25.02647,-0.000176,24.016945,-0.0078,1.384
9494.00,7.387740,25.02609,-0.000176,24.016973,-0.0078,1.384
9496.00,7.387925,25.02597,-0.000177,24.016677,-0.0078,1.385
9498.00,7.387750,25.02625,-0.000176,24.017252,-0.0078,1.384
9500.00,7.387126,25.02674,-0.000175,24.017261,-0.0078,1.384
9502.00,7.386982,25.02664,-0.000176,24.017237,-0.0078,1.384
9504.00,7.386813,25.02741,-0.000177,24.017056,-0.0079,1.384
9506.00,7.386420,25.02680,-0.000176,24.017165,-0.0079,1.384
9508.00,7.386512,25.02685,-0.000177,24.016909,-0.0079,1.385
9510.00,7.386405,25.02694,-0.000177,24.016886,-0.0078,1.384
9512.00,7.386292,25.02682,-0.000176,24.017531,-0.0078,1.384
9514.00,7.386527,25.02637,-0.000178,24.016915,-0.0078,1.384
9516.00,7.386024,25.02698,-0.000177,24.016837,-0.0078,1.384
9518.00,7.385492,25.02669,-0.000175,24.017609,-0.0078,1.384
9520.00,7.385716,25.02765,-0.000176,24.016824,-0.0078,1.384
9522.00,7.386008,25.02710,-0.000176,24.016371,-0.0078,1.384
9524.00,7.386799,25.02726,-0.000177,24.017268,-0.0078,1.385
9526.00,7.386925,25.02754,-0.000177,24.016681,-0.0078,1.385
9528.00,7.386693,25.02775,-0.000177,24.016235,-0.0079,1.385
9530.00,7.386713,25.02696,-0.000178,24.016878,-0.0078,1.384
9532.00,7.386525,25.02692,-0.000177,24.016530,-0.0078,1.384
9534.00,7.386559,25.02653,-0.000178,24.016853,-0.0078,1.385
9536.00,7.387252,25.02692,-0.000178,24.017134,-0.0078,1.385
9538.00,7.387434,25.02662,-0.000177,24.016742,-0.0078,1.384
9540.00,7.387623,25.02688,-0.000177,24.016351,-0.0079,1.384
9542.00,7.387187,25.02635,-0.000175,24.016409,-0.0078,1.384
9544.00,7.386720,25.02681,-0.000176,24.016485,-0.0078,1.385
9546.00,7.385928,25.02751,-0.000177,24.016188,-0.0078,1.385
9548.00,7.386616,25.02708,-0.000177,24.017034,-0.0078,1.384
9550.00,7.387752,25.02672,-0.000176,24.016851,-0.0079,1.384
9552.00,7.387314,25.02582,-0.000177,24.016713,-0.0079,1.383
9554.00,7.386988,25.02588,-0.000176,24.016470,-0.0078,1.384
9556.00,7.386571,25.02651,-0.000176,24.016197,-0.0078,1.384
9558.00,7.386523,25.02555,-0.000177,24.016875,-0.0078,1.384
9560.00,7.386931,25.02550,-0.000178,24.016960,-0.0078,1.385
9562.00,7.387901,25.02574,-0.000178,24.016862,-0.0079,1.384
9564.00,7.388898,25.02607,-0.000177,24.017029,-0.0079,1.384
9566.00,7.389089,25.02602,-0.000176,24.016849,-0.0078,1.384
9568.00,7.388076,25.02612,-0.000176,24.016650,-0.0078,1.385
9570.00,7.387549,25.02632,-0.000177,24.016715,-0.0078,1.384
9572.00,7.387372,25.02598,-0.000176,24.016264,-0.0078,1.384
9574.00,7.388176,25.02612,-0.000177,24.016554,-0.0079,1.384
9576.00,7.388441,25.02637,-0.000176,24.016800,-0.0079,1.384
9578.00,7.387436,25.02657,-0.000176,24.016983,-0.0078,1.384
9580.00,7.386467,25.02659,-0.000176,24.016470,-0.0078,1.384
9582.00,7.387159,25.02716,-0.000176,24.017239,-0.0078,1.385
9584.00,7.387571,25.02711,-0.000176,24.017002,-0.0078,1.385
9586.00,7.387869,25.02666,-0.000176,24.016710,-0.0078,1.384
9588.00,7.387572,25.02661,-0.000176,24.016342,-0.0078,1.384
9590.00,7.386731,25.02583,-0.000177,24.016878,-0.0078,1.384
9592.00,7.386546,25.02632,-0.000177,24.017268,-0.0078,1.385
9594.00,7.386085,25.02637,-0.000176,24.017205,-0.0078,1.384
9596.00,7.385687,25.02633,-0.000177,24.016942,-0.0079,1.384
9598.00,7.385823,25.02592,-0.000176,24.016360,-0.0078,1.384
9600.00,7.386447,25.02615,-0.000177,24.016985,-0.0078,1.384
9602.00,7.386791,25.02700,-0.000177,24.016547,-0.0079,1.384
9604.00,7.387411,25.02673,-0.000178,24.016974,-0.0079,1.385
@16,12.0000,24.0
9606.00,7.386003,25.02643,-0.000176,24.016173,-0.0079,1.385
9608.00,7.377355,25.02620,-0.000176,24.016177,-0.0079,1.383
9610.00,7.366149,25.02646,-0.000177,24.016242,-0.0078,1.383
9612.00,7.358768,25.02608,-0.000176,24.015542,-0.0078,1.383
9614.00,7.354173,25.02640,-0.000178,24.015669,-0.0078,1.383
9616.00,7.351704,25.02592,-0.000177,24.016458,-0.0078,1.384
9618.00,7.350621,25.02608,-0.000177,24.016487,-0.0079,1.384
9620.00,7.349135,25.02643,-0.000178,24.016242,-0.0078,1.385
9622.00,7.348219,25.02663,-0.000179,24.016856,-0.0078,1.386
9624.00,7.346283,25.02661,-0.000180,24.016817,-0.0078,1.386
9626.00,7.343824,25.02705,-0.000179,24.017237,-0.0078,1.386
9628.00,7.342213,25.02695,-0.000178,24.016550,-0.0079,1.386
9630.00,7.342704,25.02828,-0.000178,24.016313,-0.0078,1.385
9632.00,7.350514,25.02711,-0.000179,24.016508,-0.0079,1.386
9634.00,7.360811,25.02765,-0.000180,24.016566,-0.0079,1.386
9636.00,7.368684,25.02740,-0.000179,24.016150,-0.0078,1.386
9638.00,7.375674,25.02751,-0.000178,24.016557,-0.0078,1.386
9640.00,7.377689,25.02733,-0.000177,24.016282,-0.0078,1.386
9642.00,7.380084,25.02679,-0.000176,24.016485,-0.0079,1.385
9644.00,7.382371,25.02691,-0.000176,24.017128,-0.0079,1.384
9646.00,7.383407,25.02684,-0.000175,24.016773,-0.0078,1.384
9648.00,7.384632,25.02714,-0.000176,24.015932,-0.0078,1.384
9650.00,7.385705,25.02617,-0.000176,24.016595,-0.0078,1.385
9652.00,7.386539,25.02644,-0.000176,24.017052,-0.0078,1.385
9654.00,7.386386,25.02625,-0.000176,24.016855,-0.0078,1.384
9656.00,7.386213,25.02684,-0.000176,24.016973,-0.0078,1.385
9658.00,7.384995,25.02672,-0.000177,24.016808,-0.0078,1.385
9660.00,7.384964,25.02655,-0.000176,24.016238,-0.0079,1.383
9662.00,7.384056,25.02617,-0.000174,24.016585,-0.0078,1.384
9664.00,7.384353,25.02658,-0.000176,24.016512,-0.0078,1.384
9666.00,7.384075,25.02641,-0.000176,24.016889,-0.0078,1.385
9668.00,7.383511,25.02618,-0.000175,24.016204,-0.0079,1.385
9670.00,7.383381,25.02615,-0.000177,24.016300,-0.0078,1.384
9672.00,7.383498,25.02639,-0.000176,24.016501,-0.0079,1.384
9674.00,7.383869,25.02623,-0.000176,24.016179,-0.0079,1.384
9676.00,7.385303,25.02633,-0.000177,24.016463,-0.0078,1.384
9678.00,7.387128,25.02664,-0.000177,24.017380,-0.0078,1.385
9680.00,7.388889,25.02727,-0.000177,24.017011,-0.0078,1.384
9682.00,7.390235,25.02727,-0.000176,24.016470,-0.0078,1.384
9684.00,7.392676,25.02707,-0.000175,24.016711,-0.0078,1.384
9686.00,7.393994,25.02628,-0.000175,24.016791,-0.0078,1.385
9688.00,7.396276,25.02685,-0.000176,24.016648,-0.0078,1.385
9690.00,7.396370,25.02709,-0.000176,24.016556,-0.0078,1.384
9692.00,7.396047,25.02735,-0.000176,24.016782,-0.0078,1.384
9694.00,7.396741,25.02743,-0.000176,24.016251,-0.0078,1.384
9696.00,7.397754,25.02728,-0.000176,24.016922,-0.0079,1.384
9698.00,7.398317,25.02700,-0.000177,24.017078,-0.0078,1.384
9700.00,7.398311,25.02701,-0.000177,24.016924,-0.0078,1.384
9702.00,7.399644,25.02653,-0.000177,24.016258,-0.0078,1.384
9704.00,7.400426,25.02693,-0.000177,24.016750,-0.0079,1.384
9706.00,7.400138,25.02766,-0.000177,24.016630,-0.0078,1.384
9708.00,7.399363,25.02679,-0.000177,24.017466,-0.0078,1.385
9710.00,7.398375,25.02691,-0.000176,24.017063,-0.0078,1.384
9712.00,7.397825,25.02806,-0.000177,24.017536,-0.0078,1.384
9714.00,7.398212,25.02793,-0.000176,24.016552,-0.0079,1.384
9716.00,7.397673,25.02746,-0.000176,24.017007,-0.0078,1.385
9718.00,7.398270,25.02680,-0.000176,24.017152,-0.0079,1.384
9720.00,7.399017,25.02776,-0.000175,24.016818,-0.0078,1.384
9722.00,7.398778,25.02762,-0.000176,24.017288,-0.0078,1.384
9724.00,7.398517,25.02768,-0.000178,24.016994,-0.0078,1.384
9726.00,7.398064,25.02814,-0.000178,24.016099,-0.0078,1.385
9728.00,7.398522,25.02710,-0.000176,24.016644,-0.0078,1.385
9730.00,7.397469,25.02748,-0.000176,24.017029,-0.0078,1.384
9732.00,7.396533,25.02829,-0.000177,24.017121,-0.0078,1.385
9734.00,7.396249,25.02739,-0.000177,24.016603,-0.0078,1.385
9736.00,7.395354,25.02716,-0.000177,24.017083,-0.0078,1.385
9738.00,7.394898,25.02742,-0.000176,24.016779,-0.0078,1.385
9740.00,7.394793,25.02739,-0.000177,24.017493,-0.0078,1.384
9742.00,7.394394,25.02644,-0.000176,24.016842,-0.0079,1.384
9744.00,7.394296,25.02685,-0.000177,24.017188,-0.0079,1.384
9746.00,7.394051,25.02795,-0.000177,24.016510,-0.0078,1.385
9748.00,7.394435,25.02786,-0.000177,24.016345,-0.0078,1.385
9750.00,7.393077,25.02844,-0.000177,24.016362,-0.0079,1.384
9752.00,7.392492,25.02833,-0.000177,24.016597,-0.0078,1.384
9754.00,7.391577,25.02763,-0.000177,24.017127,-0.0078,1.385
9756.00,7.391839,25.02838,-0.000177,24.016280,-0.0079,1.384
9758.00,7.393154,25.02757,-0.000176,24.016811,-0.0078,1.384
9760.00,7.392404,25.02766,-0.000176,24.017389,-0.0079,1.384
9762.00,7.390565,25.02800,-0.000176,24.016519,-0.0078,1.384
9764.00,7.389969,25.02774,-0.000177,24.016322,-0.0078,1.384
9766.00,7.389825,25.02699,-0.000177,24.017031,-0.0079,1.384
9768.00,7.389771,25.02784,-0.000175,24.016432,-0.0078,1.384
9770.00,7.389518,25.02762,-0.000176,24.016876,-0.0078,1.384
9772.00,7.388969,25.02721,-0.000178,24.016989,-0.0079,1.385
9774.00,7.388684,25.02701,-0.000178,24.016044,-0.0079,1.385
9776.00,7.388932,25.02727,-0.000177,24.016742,-0.0078,1.384
9778.00,7.388926,25.02756,-0.000177,24.017116,-0.0078,1.385
9780.00,7.387782,25.02728,-0.000177,24.016421,-0.0078,1.385
9782.00,7.387159,25.02719,-0.000176,24.016452,-0.0078,1.384
9784.00,7.387809,25.02631,-0.000177,24.016672,-0.0079,1.384
9786.00,7.387050,25.02506,-0.000177,24.016835,-0.0079,1.384
9788.00,7.386382,25.02661,-0.000177,24.016079,-0.0078,1.385
9790.00,7.386123,25.02639,-0.000177,24.016692,-0.0078,1.384
9792.00,7.386285,25.02708,-0.000177,24.016606,-0.0078,1.384
9794.00,7.386734,25.02695,-0.000176,24.016231,-0.0078,1.384
9796.00,7.386535,25.02670,-0.000176,24.016668,-0.0078,1.384
9798.00,7.386246,25.02737,-0.000177,24.017143,-0.0078,1.385
9800.00,7.387061,25.02681,-0.000177,24.016554,-0.0078,1.385
9802.00,7.387762,25.02716,-0.000177,24.017090,-0.0078,1.385
9804.00,7.386967,25.02696,-0.000177,24.017359,-0.0078,1.385
9806.00,7.387330,25.02730,-0.000177,24.016983,-0.0078,1.385
9808.00,7.388047,25.02698,-0.000177,24.016512,-0.0078,1.385
9810.00,7.388286,25.02629,-0.000177,24.016798,-0.0078,1.385
9812.00,7.388325,25.02693,-0.000177,24.017108,-0.0078,1.384
9814.00,7.387954,25.02670,-0.000177,24.017246,-0.0079,1.384
9816.00,7.387522,25.02651,-0.000176,24.016307,-0.0079,1.385
9818.00,7.387312,25.02625,-0.000176,24.016392,-0.0078,1.384
9820.00,7.388013,25.02598,-0.000176,24.016775,-0.0078,1.385
9822.00,7.387859,25.02606,-0.000176,24.016483,-0.0078,1.384
9824.00,7.387713,25.02612,-0.000177,24.017058,-0.0079,1.384
9826.00,7.387895,25.02545,-0.000178,24.016403,-0.0079,1.385
9828.00,7.387336,25.02628,-0.000178,24.016280,-0.0079,1.385
9830.00,7.387349,25.02708,-0.000176,24.016614,-0.0078,1.385
9832.00,7.387011,25.02725,-0.000177,24.017239,-0.0078,1.385
9834.00,7.387067,25.02650,-0.000176,24.017188,-0.0078,1.384
9836.00,7.387380,25.02637,-0.000177,24.016717,-0.0078,1.386
9838.00,7.387961,25.02660,-0.000179,24.016521,-0.0078,1.385
9840.00,7.388914,25.02680,-0.000177,24.016875,-0.0078,1.384
9842.00,7.388068,25.02559,-0.000176,24.016407,-0.0078,1.384
9844.00,7.387487,25.02650,-0.000177,24.016327,-0.0078,1.385
9846.00,7.386958,25.02641,-0.000176,24.016922,-0.0078,1.384
9848.00,7.387909,25.02690,-0.000176,24.017147,-0.0079,1.384
9850.00,7.388360,25.02683,-0.000176,24.015765,-0.0079,1.385
9852.00,7.388538,25.02583,-0.000177,24.016026,-0.0079,1.385
9854.00,7.388532,25.02639,-0.000177,24.016235,-0.0079,1.385
9856.00,7.389113,25.02631,-0.000177,24.016726,-0.0079,1.385
9858.00,7.388825,25.02689,-0.000178,24.016953,-0.0078,1.385
9860.00,7.389068,25.02664,-0.000177,24.016343,-0.0078,1.385
9862.00,7.388855,25.02742,-0.000177,24.016233,-0.0078,1.384
9864.00,7.388637,25.02683,-0.000175,24.016847,-0.0078,1.384
9866.00,7.388158,25.02603,-0.000176,24.016603,-0.0078,1.385
9868.00,7.388216,25.02636,-0.000177,24.016318,-0.0078,1.385
9870.00,7.388988,25.02662,-0.000176,24.016322,-0.0078,1.385
9872.00,7.388918,25.02663,-0.000177,24.016637,-0.0078,1.385
9874.00,7.388660,25.02699,-0.000177,24.016249,-0.0078,1.386
9876.00,7.389196,25.02702,-0.000178,24.017063,-0.0078,1.386
9878.00,7.388716,25.02724,-0.000176,24.016282,-0.0079,1.385
9880.00,7.388221,25.02766,-0.000175,24.016441,-0.0078,1.385
9882.00,7.388560,25.02723,-0.000176,24.017027,-0.0078,1.385
9884.00,7.388669,25.02731,-0.000176,24.016519,-0.0078,1.384
9886.00,7.388746,25.02747,-0.000177,24.016202,-0.0078,1.385
9888.00,7.388186,25.02705,-0.000178,24.016708,-0.0078,1.385
9890.00,7.388787,25.02816,-0.000177,24.016632,-0.0078,1.385
9892.00,7.388145,25.02740,-0.000177,24.016849,-0.0078,1.385
9894.00,7.387821,25.02664,-0.000177,24.016922,-0.0078,1.385
9896.00,7.387990,25.02684,-0.000177,24.017161,-0.0078,1.385
9898.00,7.388148,25.02658,-0.000176,24.016492,-0.0079,1.385
9900.00,7.387695,25.02620,-0.000177,24.016846,-0.0079,1.385
9902.00,7.387119,25.02729,-0.000177,24.016663,-0.0078,1.385
9904.00,7.388006,25.02721,-0.000177,24.016860,-0.0079,1.385
9906.00,7.388303,25.02682,-0.000176,24.017014,-0.0078,1.385
9908.00,7.388436,25.02662,-0.000177,24.017379,-0.0078,1.385
9910.00,7.388075,25.02711,-0.000176,24.016913,-0.0079,1.384
9912.00,7.387812,25.02704,-0.000176,24.016180,-0.0079,1.385
9914.00,7.387696,25.02540,-0.000176,24.016496,-0.0079,1.385
9916.00,7.388154,25.02610,-0.000178,24.016605,-0.0079,1.385
9918.00,7.388996,25.02585,-0.000177,24.016394,-0.0078,1.385
9920.00,7.388617,25.02632,-0.000177,24.016643,-0.0078,1.385
9922.00,7.388440,25.02681,-0.000177,24.016530,-0.0078,1.385
9924.00,7.387994,25.02724,-0.000177,24.017065,-0.0079,1.385
9926.00,7.387676,25.02773,-0.000177,24.017081,-0.0078,1.385
9928.00,7.388044,25.02727,-0.000177,24.016996,-0.0078,1.385
9930.00,7.388366,25.02697,-0.000176,24.016824,-0.0079,1.385
9932.00,7.388937,25.02692,-0.000176,24.016394,-0.0079,1.385
9934.00,7.388643,25.02666,-0.000176,24.017355,-0.0078,1.385
9936.00,7.388268,25.02655,-0.000177,24.017014,-0.0078,1.385
9938.00,7.387725,25.02662,-0.000177,24.016583,-0.0078,1.385
9940.00,7.387525,25.02617,-0.000176,24.016891,-0.0078,1.385
9942.00,7.387832,25.02597,-0.000177,24.016795,-0.0078,1.385
9944.00,7.389343,25.02576,-0.000178,24.017451,-0.0078,1.385
9946.00,7.388749,25.02591,-0.000176,24.016507,-0.0078,1.385
9948.00,7.388752,25.02717,-0.000176,24.016280,-0.0078,1.385
9950.00,7.389457,25.02740,-0.000176,24.017224,-0.0078,1.385
9952.00,7.389771,25.02742,-0.000177,24.017141,-0.0078,1.385
9954.00,7.389165,25.02728,-0.000176,24.017067,-0.0078,1.386
9956.00,7.388191,25.02680,-0.000176,24.015956,-0.0079,1.385
9958.00,7.387777,25.02700,-0.000176,24.016851,-0.0078,1.385
9960.00,7.387410,25.02715,-0.000176,24.017669,-0.0078,1.385
9962.00,7.387849,25.02706,-0.000176,24.017183,-0.0078,1.385
9964.00,7.388335,25.02699,-0.000176,24.017159,-0.0078,1.385
9966.00,7.387997,25.02704,-0.000177,24.017447,-0.0078,1.385
9968.00,7.387374,25.02668,-0.000177,24.016512,-0.0079,1.385
9970.00,7.387107,25.02619,-0.000179,24.016844,-0.0079,1.386
9972.00,7.386836,25.02745,-0.000177,24.017112,-0.0078,1.385
9974.00,7.386758,25.02735,-0.000176,24.017025,-0.0078,1.385
9976.00,7.386604,25.02598,-0.000177,24.016528,-0.0078,1.385
9978.00,7.387376,25.02640,-0.000177,24.016668,-0.0079,1.385
9980.00,7.387662,25.02753,-0.000177,24.017021,-0.0079,1.385
9982.00,7.388589,25.02759,-0.000177,24.016940,-0.0079,1.385
9984.00,7.389355,25.02753,-0.000177,24.016666,-0.0078,1.386
9986.00,7.388977,25.02706,-0.000177,24.016304,-0.0078,1.386
9988.00,7.387886,25.02781,-0.000177,24.016630,-0.0078,1.386
9990.00,7.387840,25.02694,-0.000177,24.016068,-0.0078,1.385
9992.00,7.387832,25.02658,-0.000178,24.016343,-0.0078,1.386
9994.00,7.387896,25.02696,-0.000177,24.016623,-0.0078,1.385
9996.00,7.388588,25.02659,-0.000177,24.016898,-0.0078,1.385
9998.00,7.388565,25.02781,-0.000177,24.017275,-0.0079,1.385
10000.00,7.387448,25.02792,-0.000175,24.016788,-0.0078,1.385
10002.00,7.387300,25.02874,-0.000175,24.016987,-0.0079,1.385
10004.00,7.387337,25.02807,-0.000176,24.016487,-0.0078,1.385
10006.00,7.387221,25.02734,-0.000176,24.016996,-0.0078,1.385
10008.00,7.387979,25.02719,-0.000175,24.016998,-0.0078,1.385
10010.00,7.388335,25.02771,-0.000177,24.017433,-0.0078,1.386
10012.00,7.388718,25.02676,-0.000177,24.016719,-0.0078,1.385
10014.00,7.388151,25.02717,-0.000177,24.016280,-0.0078,1.385
10016.00,7.387358,25.02683,-0.000176,24.017023,-0.0078,1.385
10018.00,7.387099,25.02699,-0.000177,24.016833,-0.0079,1.385
10020.00,7.388019,25.02647,-0.000176,24.017012,-0.0079,1.385
10022.00,7.387683,25.02710,-0.000177,24.017237,-0.0078,1.385
10024.00,7.387276,25.02749,-0.000177,24.016423,-0.0078,1.384
10026.00,7.387562,25.02630,-0.000176,24.016862,-0.0078,1.385
10028.00,7.388245,25.02702,-0.000175,24.016855,-0.0079,1.385
10030.00,7.388526,25.02660,-0.000176,24.017043,-0.0079,1.386
10032.00,7.388303,25.02743,-0.000178,24.017061,-0.0079,1.386
10034.00,7.387292,25.02750,-0.000176,24.017096,-0.0078,1.386
10036.00,7.387654,25.02648,-0.000177,24.017244,-0.0078,1.386
10038.00,7.389279,25.02723,-0.000176,24.016536,-0.0079,1.385
10040.00,7.389054,25.02701,-0.000177,24.016907,-0.0078,1.385
10042.00,7.388813,25.02685,-0.000177,24.017413,-0.0078,1.386
10044.00,7.389178,25.02711,-0.000177,24.017170,-0.0078,1.385
10046.00,7.388103,25.02706,-0.000176,24.016541,-0.0078,1.386
10048.00,7.388573,25.02726,-0.000177,24.016258,-0.0078,1.386
10050.00,7.388200,25.02630,-0.000176,24.016864,-0.0079,1.385
10052.00,7.388584,25.02648,-0.000176,24.016806,-0.0079,1.385
10054.00,7.388436,25.02697,-0.000177,24.016730,-0.0078,1.385
10056.00,7.388211,25.02698,-0.000177,24.016293,-0.0078,1.386
10058.00,7.388118,25.02703,-0.000177,24.017399,-0.0079,1.385
10060.00,7.389297,25.02742,-0.000177,24.017054,-0.0079,1.385
10062.00,7.389926,25.02743,-0.000177,24.015912,-0.0079,1.385
10064.00,7.389024,25.02756,-0.000178,24.016537,-0.0078,1.385
10066.00,7.387930,25.02832,-0.000177,24.017230,-0.0078,1.386
10068.00,7.388223,25.02865,-0.000178,24.016284,-0.0078,1.386
10070.00,7.388339,25.02878,-0.000177,24.015865,-0.0078,1.385
10072.00,7.389048,25.02868,-0.000176,24.016628,-0.0078,1.385
10074.00,7.389101,25.02780,-0.000177,24.016978,-0.0078,1.386
10076.00,7.388797,25.02854,-0.000177,24.016735,-0.0079,1.385
10078.00,7.389016,25.02817,-0.000177,24.016717,-0.0078,1.386
10080.00,7.388776,25.02750,-0.000176,24.017486,-0.0078,1.386
10082.00,7.388065,25.02692,-0.000176,24.016976,-0.0078,1.385
10084.00,7.388472,25.02752,-0.000177,24.016773,-0.0078,1.385
10086.00,7.388653,25.02736,-0.000177,24.017342,-0.0078,1.385
10088.00,7.389110,25.02708,-0.000176,24.016371,-0.0078,1.385
10090.00,7.389625,25.02670,-0.000176,24.017583,-0.0078,1.385
10092.00,7.389124,25.02703,-0.000177,24.017301,-0.0078,1.386
10094.00,7.387419,25.02726,-0.000177,24.017005,-0.0078,1.385
10096.00,7.387096,25.02696,-0.000177,24.016581,-0.0078,1.385
10098.00,7.387760,25.02743,-0.000176,24.016849,-0.0079,1.386
10100.00,7.388796,25.02680,-0.000177,24.016534,-0.0078,1.386
10102.00,7.388816,25.02713,-0.000177,24.016577,-0.0078,1.386
10104.00,7.388501,25.02774,-0.000176,24.016715,-0.0078,1.386
10106.00,7.389028,25.02745,-0.000177,24.016733,-0.0078,1.385
10108.00,7.388679,25.02685,-0.000177,24.016817,-0.0078,1.385
10110.00,7.388322,25.02664,-0.000177,24.016688,-0.0078,1.385
10112.00,7.388444,25.02633,-0.000178,24.016681,-0.0078,1.385
10114.00,7.388947,25.02689,-0.000177,24.016673,-0.0078,1.386
10116.00,7.389108,25.02694,-0.000177,24.016713,-0.0078,1.385
10118.00,7.388448,25.02658,-0.000176,24.016320,-0.0078,1.386
10120.00,7.388265,25.02655,-0.000177,24.016621,-0.0078,1.385
10122.00,7.388409,25.02669,-0.000177,24.016284,-0.0078,1.385
10124.00,7.388404,25.02682,-0.000175,24.016670,-0.0078,1.385
10126.00,7.388115,25.02586,-0.000176,24.016155,-0.0078,1.385
10128.00,7.387158,25.02654,-0.000176,24.016168,-0.0078,1.386
10130.00,7.387651,25.02645,-0.000176,24.016414,-0.0078,1.385
10132.00,7.387796,25.02641,-0.000176,24.016818,-0.0078,1.385
10134.00,7.388323,25.02601,-0.000176,24.015847,-0.0078,1.386
10136.00,7.388473,25.02606,-0.000177,24.016142,-0.0078,1.386
10138.00,7.388138,25.02588,-0.000177,24.016391,-0.0078,1.386
10140.00,7.388197,25.02562,-0.000177,24.016489,-0.0078,1.386
10142.00,7.388521,25.02586,-0.000177,24.016634,-0.0078,1.386
10144.00,7.388907,25.02587,-0.000177,24.015970,-0.0079,1.385
10146.00,7.388712,25.02653,-0.000176,24.016692,-0.0079,1.386
10148.00,7.388010,25.02660,-0.000176,24.016309,-0.0078,1.385
10150.00,7.387448,25.02641,-0.000176,24.017150,-0.0079,1.385
10152.00,7.387913,25.02693,-0.000176,24.017040,-0.0078,1.385
10154.00,7.388249,25.02685,-0.000177,24.016521,-0.0079,1.386
10156.00,7.387876,25.02758,-0.000176,24.017020,-0.0078,1.386
10158.00,7.388736,25.02734,-0.000177,24.017141,-0.0078,1.385
10160.00,7.389654,25.02741,-0.000176,24.017029,-0.0078,1.386
10162.00,7.389776,25.02758,-0.000176,24.015881,-0.0078,1.385
10164.00,7.388714,25.02622,-0.000175,24.016285,-0.0079,1.385
10166.00,7.387965,25.02652,-0.000177,24.017478,-0.0078,1.385
10168.00,7.388678,25.02773,-0.000178,24.016777,-0.0079,1.386
10170.00,7.387788,25.02654,-0.000177,24.016664,-0.0079,1.386
10172.00,7.387145,25.02666,-0.000178,24.016624,-0.0079,1.386
10174.00,7.387729,25.02700,-0.000178,24.016837,-0.0078,1.386
10176.00,7.388552,25.02742,-0.000177,24.016597,-0.0078,1.385
10178.00,7.389181,25.02748,-0.000177,24.017286,-0.0078,1.385
10180.00,7.388968,25.02638,-0.000176,24.016704,-0.0078,1.385
10182.00,7.388398,25.02681,-0.000177,24.016073,-0.0079,1.385
10184.00,7.389223,25.02638,-0.000177,24.016775,-0.0078,1.386
10186.00,7.389637,25.02673,-0.000178,24.016663,-0.0078,1.386
10188.00,7.388949,25.02653,-0.000177,24.016198,-0.0079,1.386
10190.00,7.387956,25.02704,-0.000176,24.016626,-0.0078,1.386
10192.00,7.388826,25.02684,-0.000176,24.016802,-0.0078,1.386
10194.00,7.388960,25.02747,-0.000177,24.016434,-0.0079,1.385
10196.00,7.387962,25.02684,-0.000177,24.016445,-0.0079,1.385
10198.00,7.388546,25.02685,-0.000177,24.016445,-0.0079,1.385
10200.00,7.389943,25.02647,-0.000177,24.015945,-0.0078,1.386
10202.00,7.389631,25.02634,-0.000177,24.017224,-0.0078,1.386
10204.00,7.390012,25.02656,-0.000176,24.016338,-0.0078,1.386
@17,12.0000,24.0
10206.00,7.389274,25.02626,-0.000177,24.017179,-0.0078,1.385
10208.00,7.380502,25.02642,-0.000176,24.016273,-0.0078,1.384
10210.00,7.369559,25.02611,-0.000176,24.016035,-0.0078,1.385
10212.00,7.361623,25.02617,-0.000176,24.017148,-0.0079,1.385
10214.00,7.355694,25.02578,-0.000177,24.016246,-0.0078,1.385
10216.00,7.351709,25.02615,-0.000178,24.016430,-0.0079,1.385
10218.00,7.350632,25.02605,-0.000178,24.016383,-0.0078,1.385
10220.00,7.350077,25.02627,-0.000179,24.016608,-0.0079,1.386
10222.00,7.348398,25.02673,-0.000179,24.016927,-0.0078,1.387
10224.00,7.346689,25.02703,-0.000178,24.017183,-0.0078,1.386
10226.00,7.345282,25.02667,-0.000179,24.016813,-0.0078,1.387
10228.00,7.345172,25.02685,-0.000180,24.016106,-0.0078,1.387
10230.00,7.345407,25.02622,-0.000179,24.016514,-0.0078,1.387
10232.00,7.352437,25.02686,-0.000178,24.016779,-0.0078,1.387
10234.00,7.362473,25.02675,-0.000180,24.017098,-0.0078,1.388
10236.00,7.370129,25.02690,-0.000178,24.017083,-0.0078,1.388
10238.00,7.376821,25.02653,-0.000179,24.016311,-0.0078,1.387
10240.00,7.380225,25.02671,-0.000179,24.016307,-0.0078,1.387
10242.00,7.381496,25.02671,-0.000177,24.017179,-0.0078,1.386
10244.00,7.382769,25.02674,-0.000176,24.016692,-0.0078,1.386
10246.00,7.384183,25.02731,-0.000176,24.016900,-0.0079,1.386
10248.00,7.385814,25.02630,-0.000176,24.016606,-0.0078,1.386
10250.00,7.385845,25.02694,-0.000177,24.016242,-0.0078,1.386
10252.00,7.386184,25.02628,-0.000177,24.016844,-0.0078,1.386
10254.00,7.386676,25.02635,-0.000176,24.016864,-0.0078,1.386
10256.00,7.385911,25.02658,-0.000176,24.016878,-0.0078,1.386
10258.00,7.385781,25.02574,-0.000176,24.016499,-0.0079,1.386
10260.00,7.385378,25.02556,-0.000176,24.016682,-0.0078,1.385
10262.00,7.384853,25.02634,-0.000175,24.016686,-0.0078,1.385
10264.00,7.383359,25.02680,-0.000176,24.016420,-0.0078,1.386
10266.00,7.383807,25.02641,-0.000175,24.016356,-0.0078,1.386
10268.00,7.384417,25.02667,-0.000177,24.016278,-0.0078,1.386
10270.00,7.385444,25.02659,-0.000176,24.016177,-0.0078,1.386
10272.00,7.385472,25.02744,-0.000176,24.016884,-0.0078,1.385
10274.00,7.386350,25.02755,-0.000177,24.016800,-0.0078,1.385
10276.00,7.387250,25.02685,-0.000176,24.017286,-0.0078,1.386
10278.00,7.387902,25.02670,-0.000176,24.017079,-0.0078,1.386
10280.00,7.389662,25.02660,-0.000177,24.016289,-0.0078,1.386
10282.00,7.391947,25.02612,-0.000175,24.016503,-0.0078,1.386
10284.00,7.394125,25.02636,-0.000176,24.016396,-0.0079,1.386
10286.00,7.394703,25.02618,-0.000177,24.016566,-0.0078,1.386
10288.00,7.396172,25.02691,-0.000176,24.017241,-0.0078,1.385
10290.00,7.396706,25.02690,-0.000177,24.017215,-0.0078,1.386
10292.00,7.397094,25.02763,-0.000176,24.017779,-0.0078,1.386
10294.00,7.398616,25.02815,-0.000176,24.016271,-0.0078,1.386
10296.00,7.399867,25.02734,-0.000176,24.016583,-0.0078,1.386
10298.00,7.400012,25.02731,-0.000177,24.016721,-0.0078,1.385
10300.00,7.400010,25.02750,-0.000176,24.016690,-0.0078,1.386
10302.00,7.400122,25.02808,-0.000177,24.016508,-0.0078,1.386
10304.00,7.400227,25.02789,-0.000176,24.016597,-0.0078,1.385
10306.00,7.399931,25.02825,-0.000177,24.016612,-0.0078,1.386
10308.00,7.399981,25.02757,-0.000177,24.016334,-0.0078,1.386
10310.00,7.399638,25.02770,-0.000177,24.016722,-0.0079,1.386
10312.00,7.399185,25.02711,-0.000177,24.016523,-0.0078,1.386
10314.00,7.399203,25.02772,-0.000176,24.016391,-0.0078,1.386
10316.00,7.399604,25.02757,-0.000178,24.016818,-0.0079,1.386
10318.00,7.399648,25.02759,-0.000177,24.016753,-0.0079,1.386
10320.00,7.399559,25.02858,-0.000176,24.016652,-0.0078,1.385
10322.00,7.398947,25.02851,-0.000176,24.016534,-0.0078,1.385
10324.00,7.398467,25.02765,-0.000176,24.017085,-0.0079,1.386
10326.00,7.398448,25.02798,-0.000175,24.016543,-0.0078,1.386
10328.00,7.399257,25.02800,-0.000177,24.016644,-0.0078,1.386
10330.00,7.399066,25.02784,-0.000176,24.017020,-0.0079,1.385
10332.00,7.397700,25.02783,-0.000175,24.016003,-0.0079,1.385
10334.00,7.396793,25.02766,-0.000176,24.016275,-0.0078,1.386
10336.00,7.396549,25.02737,-0.000176,24.017304,-0.0078,1.386
10338.00,7.396355,25.02778,-0.000177,24.017031,-0.0078,1.386
10340.00,7.396319,25.02752,-0.000176,24.017003,-0.0078,1.386
10342.00,7.395304,25.02787,-0.000176,24.016884,-0.0079,1.386
10344.00,7.395607,25.02773,-0.000177,24.016026,-0.0078,1.386
10346.00,7.394786,25.02762,-0.000175,24.016298,-0.0078,1.386
10348.00,7.392624,25.02739,-0.000175,24.016295,-0.0078,1.386
10350.00,7.392514,25.02652,-0.000176,24.017032,-0.0078,1.386
10352.00,7.392446,25.02695,-0.000177,24.016541,-0.0078,1.386
10354.00,7.392414,25.02729,-0.000176,24.016688,-0.0079,1.385
10356.00,7.391803,25.02730,-0.000175,24.015988,-0.0078,1.385
10358.00,7.391864,25.02792,-0.000176,24.016278,-0.0079,1.386
10360.00,7.391148,25.02718,-0.000176,24.016757,-0.0078,1.386
10362.00,7.390654,25.02797,-0.000176,24.016539,-0.0078,1.386
10364.00,7.390819,25.02770,-0.000177,24.017297,-0.0078,1.387
10366.00,7.390569,25.02807,-0.000178,24.016661,-0.0078,1.387
10368.00,7.390777,25.02738,-0.000177,24.016403,-0.0079,1.386
10370.00,7.390224,25.02756,-0.000176,24.016557,-0.0078,1.385
10372.00,7.389871,25.02770,-0.000176,24.016702,-0.0078,1.386
10374.00,7.389529,25.02778,-0.000177,24.016527,-0.0078,1.386
10376.00,7.389504,25.02772,-0.000177,24.016657,-0.0078,1.386
10378.00,7.390363,25.02791,-0.000176,24.016849,-0.0078,1.386
10380.00,7.390275,25.02756,-0.000176,24.016106,-0.0078,1.387
10382.00,7.389516,25.02748,-0.000176,24.016954,-0.0078,1.387
10384.00,7.389261,25.02818,-0.000176,24.016895,-0.0078,1.386
10386.00,7.389002,25.02787,-0.000176,24.017253,-0.0078,1.386
10388.00,7.388582,25.02724,-0.000176,24.016472,-0.0078,1.386
10390.00,7.388068,25.02780,-0.000176,24.016886,-0.0079,1.386
10392.00,7.387385,25.02799,-0.000176,24.016726,-0.0079,1.386
10394.00,7.388061,25.02722,-0.000176,24.016423,-0.0079,1.386
10396.00,7.387692,25.02742,-0.000176,24.016871,-0.0078,1.386
10398.00,7.388122,25.02785,-0.000176,24.017279,-0.0078,1.386
10400.00,7.387717,25.02773,-0.000177,24.016440,-0.0078,1.386
10402.00,7.387553,25.02756,-0.000178,24.017203,-0.0079,1.386
10404.00,7.388513,25.02721,-0.000176,24.016597,-0.0078,1.386
10406.00,7.389073,25.02789,-0.000176,24.016416,-0.0078,1.386
10408.00,7.388153,25.02792,-0.000176,24.016498,-0.0078,1.386
10410.00,7.388053,25.02780,-0.000176,24.017355,-0.0078,1.386
10412.00,7.388141,25.02847,-0.000176,24.016962,-0.0078,1.385
10414.00,7.388171,25.02857,-0.000177,24.016907,-0.0078,1.386
10416.00,7.388634,25.02877,-0.000177,24.017127,-0.0078,1.386
10418.00,7.388279,25.02871,-0.000177,24.016496,-0.0078,1.386
10420.00,7.388825,25.02810,-0.000177,24.016802,-0.0078,1.387
10422.00,7.388584,25.02794,-0.000177,24.016365,-0.0079,1.386
10424.00,7.387745,25.02821,-0.000177,24.016815,-0.0078,1.386
10426.00,7.387965,25.02880,-0.000176,24.017308,-0.0078,1.387
10428.00,7.388542,25.02860,-0.000176,24.016905,-0.0078,1.386
10430.00,7.389087,25.02827,-0.000177,24.016927,-0.0078,1.387
10432.00,7.389457,25.02820,-0.000177,24.016686,-0.0079,1.386
10434.00,7.388915,25.02858,-0.000177,24.016769,-0.0078,1.386
10436.00,7.388596,25.02828,-0.000176,24.016757,-0.0078,1.386
10438.00,7.389770,25.02861,-0.000176,24.016989,-0.0078,1.386
10440.00,7.389135,25.02945,-0.000175,24.017056,-0.0078,1.386
10442.00,7.388014,25.02832,-0.000176,24.016695,-0.0078,1.387
10444.00,7.387714,25.02870,-0.000177,24.016766,-0.0078,1.387
10446.00,7.387499,25.02878,-0.000177,24.016351,-0.0078,1.387
10448.00,7.388215,25.02933,-0.000177,24.015758,-0.0078,1.386
10450.00,7.387962,25.02927,-0.000176,24.016728,-0.0078,1.387
10452.00,7.388689,25.02922,-0.000176,24.017076,-0.0078,1.387
10454.00,7.390303,25.02948,-0.000177,24.016438,-0.0079,1.386
10456.00,7.390548,25.02939,-0.000177,24.017018,-0.0078,1.386
10458.00,7.390475,25.02855,-0.000175,24.016951,-0.0079,1.386
10460.00,7.390170,25.02878,-0.000177,24.016414,-0.0078,1.386
10462.00,7.389716,25.02803,-0.000177,24.016449,-0.0078,1.387
10464.00,7.390109,25.02945,-0.000176,24.016614,-0.0078,1.387
10466.00,7.390453,25.02947,-0.000177,24.016516,-0.0078,1.387
10468.00,7.389126,25.02859,-0.000177,24.017647,-0.0078,1.386
10470.00,7.388023,25.02888,-0.000177,24.017268,-0.0078,1.386
10472.00,7.387889,25.02915,-0.000176,24.016421,-0.0078,1.386
10474.00,7.388544,25.02887,-0.000176,24.017259,-0.0078,1.387
10476.00,7.388732,25.02896,-0.000176,24.017255,-0.0079,1.387
10478.00,7.388519,25.02946,-0.000177,24.017003,-0.0078,1.387
10480.00,7.388371,25.02915,-0.000177,24.016789,-0.0079,1.387
10482.00,7.389028,25.02876,-0.000177,24.016461,-0.0078,1.387
10484.00,7.389271,25.02869,-0.000176,24.016621,-0.0078,1.386
10486.00,7.389243,25.02853,-0.000176,24.016960,-0.0079,1.387
10488.00,7.389261,25.02928,-0.000175,24.016548,-0.0079,1.386
10490.00,7.388444,25.02874,-0.000176,24.016742,-0.0078,1.387
10492.00,7.388242,25.02858,-0.000176,24.016469,-0.0078,1.387
10494.00,7.389060,25.02806,-0.000177,24.016708,-0.0079,1.386
10496.00,7.389018,25.02811,-0.000178,24.017239,-0.0078,1.386
10498.00,7.389168,25.02813,-0.000177,24.016724,-0.0078,1.387
10500.00,7.389663,25.02841,-0.000177,24.016896,-0.0078,1.387
10502.00,7.389455,25.02922,-0.000177,24.016842,-0.0078,1.386
10504.00,7.389858,25.02835,-0.000178,24.016721,-0.0079,1.387
10506.00,7.390068,25.02840,-0.000177,24.017049,-0.0078,1.386
10508.00,7.389800,25.02860,-0.000177,24.016316,-0.0078,1.387
10510.00,7.390822,25.02784,-0.000177,24.016601,-0.0078,1.387
10512.00,7.389949,25.02801,-0.000177,24.016177,-0.0079,1.387
10514.00,7.390214,25.02860,-0.000177,24.016704,-0.0078,1.387
10516.00,7.390238,25.02806,-0.000176,24.016945,-0.0078,1.387
10518.00,7.390372,25.02807,-0.000177,24.016030,-0.0078,1.388
10520.00,7.389957,25.02906,-0.000178,24.015968,-0.0078,1.387
10522.00,7.391050,25.02915,-0.000176,24.015916,-0.0078,1.387
10524.00,7.390965,25.02824,-0.000177,24.016510,-0.0078,1.387
10526.00,7.390472,25.02821,-0.000177,24.016449,-0.0078,1.387
10528.00,7.390094,25.02817,-0.000176,24.016478,-0.0078,1.387
10530.00,7.389879,25.02806,-0.000176,24.016701,-0.0078,1.387
10532.00,7.389453,25.02806,-0.000176,24.016579,-0.0078,1.387
10534.00,7.389848,25.02706,-0.000178,24.016842,-0.0078,1.387
10536.00,7.390418,25.02780,-0.000176,24.016610,-0.0078,1.387
10538.00,7.389637,25.02782,-0.000175,24.016641,-0.0078,1.387
10540.00,7.388452,25.02812,-0.000176,24.016971,-0.0078,1.387
10542.00,7.389054,25.02734,-0.000177,24.016739,-0.0078,1.387
10544.00,7.389522,25.02816,-0.000176,24.016911,-0.0078,1.387
10546.00,7.389012,25.02802,-0.000176,24.016795,-0.0078,1.386
10548.00,7.388536,25.02853,-0.000176,24.016701,-0.0078,1.387
10550.00,7.389141,25.02789,-0.000177,24.016588,-0.0078,1.387
10552.00,7.389825,25.02825,-0.000177,24.017252,-0.0079,1.386
10554.00,7.389593,25.02840,-0.000177,24.016208,-0.0079,1.387
10556.00,7.389787,25.02863,-0.000177,24.016945,-0.0078,1.387
10558.00,7.389642,25.02891,-0.000177,24.016994,-0.0078,1.386
10560.00,7.389426,25.02813,-0.000177,24.017058,-0.0078,1.387
10562.00,7.388761,25.02845,-0.000178,24.016550,-0.0078,1.387
10564.00,7.388329,25.02760,-0.000177,24.016876,-0.0078,1.386
10566.00,7.388812,25.02812,-0.000177,24.016527,-0.0079,1.387
10568.00,7.389639,25.02818,-0.000177,24.016392,-0.0079,1.387
10570.00,7.390396,25.02758,-0.000178,24.016847,-0.0079,1.387
10572.00,7.390376,25.02754,-0.000177,24.016577,-0.0079,1.386
10574.00,7.390254,25.02780,-0.000176,24.016886,-0.0078,1.387
10576.00,7.390513,25.02864,-0.000177,24.016318,-0.0078,1.388
10578.00,7.390782,25.02810,-0.000177,24.016753,-0.0078,1.387
10580.00,7.390620,25.02761,-0.000178,24.016849,-0.0078,1.387
10582.00,7.390879,25.02712,-0.000177,24.016128,-0.0079,1.387
10584.00,7.390745,25.02708,-0.000178,24.016726,-0.0079,1.387
10586.00,7.390681,25.02797,-0.000177,24.016900,-0.0079,1.387
10588.00,7.390186,25.02708,-0.000176,24.016722,-0.0079,1.386
10590.00,7.389506,25.02736,-0.000176,24.016764,-0.0079,1.387
10592.00,7.388982,25.02758,-0.000176,24.016690,-0.0079,1.387
10594.00,7.388915,25.02756,-0.000177,24.016657,-0.0078,1.387
10596.00,7.389004,25.02822,-0.000177,24.016342,-0.0078,1.387
10598.00,7.389835,25.02813,-0.000177,24.016768,-0.0078,1.387
10600.00,7.390962,25.02795,-0.000177,24.016760,-0.0078,1.387
10602.00,7.390480,25.02816,-0.000177,24.016878,-0.0079,1.388
10604.00,7.390960,25.02817,-0.000177,24.016686,-0.0078,1.387
10606.00,7.390972,25.02832,-0.000177,24.016795,-0.0078,1.387
10608.00,7.390294,25.02782,-0.000177,24.016771,-0.0078,1.387
10610.00,7.390128,25.02715,-0.000177,24.017107,-0.0079,1.387
10612.00,7.389620,25.02759,-0.000177,24.016612,-0.0079,1.387
10614.00,7.390676,25.02786,-0.000177,24.016204,-0.0079,1.387
10616.00,7.390753,25.02742,-0.000177,24.016394,-0.0078,1.387
10618.00,7.390166,25.02854,-0.000177,24.016519,-0.0079,1.387
10620.00,7.389826,25.02914,-0.000178,24.016282,-0.0079,1.387
10622.00,7.389928,25.02810,-0.000177,24.016626,-0.0079,1.388
10624.00,7.390560,25.02903,-0.000177,24.016097,-0.0079,1.387
10626.00,7.390697,25.02946,-0.000178,24.016392,-0.0079,1.387
10628.00,7.390640,25.02931,-0.000178,24.016603,-0.0079,1.387
10630.00,7.390527,25.02884,-0.000178,24.015695,-0.0079,1.387
10632.00,7.390533,25.02821,-0.000177,24.016586,-0.0079,1.387
10634.00,7.389865,25.02816,-0.000178,24.017041,-0.0079,1.387
10636.00,7.390163,25.02861,-0.000177,24.016606,-0.0078,1.387
10638.00,7.390550,25.02863,-0.000177,24.016200,-0.0079,1.387
10640.00,7.389311,25.02827,-0.000177,24.016001,-0.0079,1.387
10642.00,7.388672,25.02796,-0.000177,24.016358,-0.0078,1.387
10644.00,7.388929,25.02801,-0.000179,24.016949,-0.0079,1.387
10646.00,7.389205,25.02755,-0.000177,24.016708,-0.0078,1.387
10648.00,7.388716,25.02768,-0.000176,24.016414,-0.0078,1.387
10650.00,7.388702,25.02807,-0.000177,24.016311,-0.0079,1.387
10652.00,7.389175,25.02881,-0.000177,24.016456,-0.0079,1.387
10654.00,7.389724,25.02828,-0.000176,24.016353,-0.0079,1.387
10656.00,7.389093,25.02744,-0.000177,24.016289,-0.0079,1.387
10658.00,7.388956,25.02803,-0.000177,24.017021,-0.0078,1.387
10660.00,7.388842,25.02832,-0.000176,24.016282,-0.0078,1.387
10662.00,7.388867,25.02800,-0.000177,24.016566,-0.0079,1.388
10664.00,7.389304,25.02780,-0.000178,24.016144,-0.0078,1.388
10666.00,7.390272,25.02713,-0.000177,24.016764,-0.0079,1.387
10668.00,7.390715,25.02755,-0.000177,24.017183,-0.0078,1.387
10670.00,7.390156,25.02876,-0.000178,24.017234,-0.0079,1.388
10672.00,7.390554,25.02800,-0.000178,24.016362,-0.0079,1.387
10674.00,7.390880,25.02752,-0.000177,24.016797,-0.0079,1.387
10676.00,7.391045,25.02824,-0.000177,24.017069,-0.0078,1.386
10678.00,7.390660,25.02816,-0.000176,24.016612,-0.0079,1.387
10680.00,7.390592,25.02752,-0.000175,24.016534,-0.0079,1.387
10682.00,7.391040,25.02764,-0.000176,24.016710,-0.0079,1.388
10684.00,7.389850,25.02784,-0.000177,24.016169,-0.0078,1.388
10686.00,7.388837,25.02763,-0.000178,24.016612,-0.0079,1.387
10688.00,7.388861,25.02725,-0.000177,24.016953,-0.0079,1.387
10690.00,7.390093,25.02862,-0.000178,24.016985,-0.0078,1.387
10692.00,7.390073,25.02837,-0.000177,24.016791,-0.0078,1.387
10694.00,7.390635,25.02834,-0.000176,24.016543,-0.0079,1.387
10696.00,7.391123,25.02792,-0.000177,24.016461,-0.0078,1.387
10698.00,7.391014,25.02729,-0.000176,24.016066,-0.0079,1.388
10700.00,7.390717,25.02741,-0.000178,24.016035,-0.0079,1.388
10702.00,7.390689,25.02821,-0.000177,24.016264,-0.0079,1.388
10704.00,7.391537,25.02857,-0.000177,24.016456,-0.0079,1.387
10706.00,7.391856,25.02888,-0.000176,24.016646,-0.0078,1.387
10708.00,7.390860,25.02895,-0.000177,24.016619,-0.0078,1.388
10710.00,7.391310,25.02884,-0.000177,24.016670,-0.0078,1.388
10712.00,7.391583,25.02794,-0.000176,24.017210,-0.0078,1.387
10714.00,7.391307,25.02827,-0.000175,24.016719,-0.0078,1.387
10716.00,7.391300,25.02865,-0.000176,24.017065,-0.0079,1.388
10718.00,7.391436,25.02899,-0.000176,24.016751,-0.0078,1.387
10720.00,7.391179,25.02852,-0.000176,24.016916,-0.0078,1.387
10722.00,7.390919,25.02859,-0.000176,24.016759,-0.0078,1.387
10724.00,7.391126,25.02750,-0.000177,24.016653,-0.0078,1.387
10726.00,7.391003,25.02754,-0.000176,24.016733,-0.0079,1.388
10728.00,7.391278,25.02838,-0.000177,24.016760,-0.0078,1.387
10730.00,7.391746,25.02759,-0.000176,24.016505,-0.0078,1.387
10732.00,7.391045,25.02775,-0.000176,24.016692,-0.0078,1.388
10734.00,7.390608,25.02819,-0.000177,24.016592,-0.0078,1.387
10736.00,7.390164,25.02830,-0.000176,24.016882,-0.0079,1.387
10738.00,7.390124,25.02819,-0.000177,24.017373,-0.0079,1.388
10740.00,7.390255,25.02900,-0.000176,24.016686,-0.0079,1.387
10742.00,7.390257,25.02913,-0.000176,24.017221,-0.0079,1.388
10744.00,7.390031,25.02879,-0.000176,24.015631,-0.0078,1.387
10746.00,7.390820,25.02901,-0.000176,24.016971,-0.0078,1.387
10748.00,7.390955,25.02887,-0.000177,24.016740,-0.0079,1.388
10750.00,7.390594,25.02820,-0.000177,24.016479,-0.0079,1.388
10752.00,7.389933,25.02795,-0.000177,24.015894,-0.0079,1.387
10754.00,7.389995,25.02775,-0.000177,24.016416,-0.0078,1.388
10756.00,7.390559,25.02792,-0.000177,24.017118,-0.0078,1.388
10758.00,7.390363,25.02839,-0.000176,24.016603,-0.0079,1.387
10760.00,7.390439,25.02859,-0.000175,24.016768,-0.0078,1.388
10762.00,7.390183,25.02796,-0.000175,24.016873,-0.0078,1.388
10764.00,7.389897,25.02835,-0.000177,24.015798,-0.0078,1.388
10766.00,7.389713,25.02867,-0.000177,24.016440,-0.0078,1.387
10768.00,7.390493,25.02882,-0.000176,24.017284,-0.0078,1.387
10770.00,7.391121,25.02852,-0.000177,24.016844,-0.0078,1.387
10772.00,7.391170,25.02811,-0.000177,24.016739,-0.0078,1.388
10774.00,7.391825,25.02882,-0.000176,24.017027,-0.0078,1.387
10776.00,7.391356,25.02837,-0.000175,24.016820,-0.0078,1.387
10778.00,7.391152,25.02813,-0.000175,24.016266,-0.0079,1.387
10780.00,7.390269,25.02872,-0.000176,24.016220,-0.0078,1.388
10782.00,7.390492,25.02894,-0.000178,24.016967,-0.0078,1.387
10784.00,7.390919,25.02935,-0.000178,24.017319,-0.0078,1.387
10786.00,7.390518,25.02891,-0.000178,24.016583,-0.0079,1.388
10788.00,7.390705,25.02826,-0.000177,24.016108,-0.0078,1.388
10790.00,7.390285,25.02830,-0.000177,24.016655,-0.0078,1.388
10792.00,7.390547,25.02895,-0.000176,24.017205,-0.0078,1.388
10794.00,7.391163,25.02869,-0.000177,24.016824,-0.0079,1.388
10796.00,7.390352,25.02878,-0.000177,24.015974,-0.0078,1.387
10798.00,7.390576,25.02875,-0.000177,24.016905,-0.0078,1.387
10800.00,7.390447,25.02909,-0.000177,24.016458,-0.0078,1.388
10802.00,7.390501,25.02925,-0.000176,24.017047,-0.0078,1.387
10804.00,7.389918,25.02966,-0.000176,24.017040,-0.0078,1.388
@18,12.0000,24.0
10806.00,7.390099,25.02920,-0.000177,24.016411,-0.0078,1.388
10808.00,7.383702,25.02906,-0.000177,24.016619,-0.0079,1.387
10810.00,7.373469,25.02939,-0.000176,24.017284,-0.0078,1.386
10812.00,7.364512,25.02983,-0.000178,24.016019,-0.0078,1.386
10814.00,7.359248,25.03003,-0.000177,24.016380,-0.0079,1.387
10816.00,7.356205,25.02983,-0.000176,24.017192,-0.0078,1.388
10818.00,7.353629,25.02965,-0.000179,24.016304,-0.0079,1.388
10820.00,7.352070,25.02995,-0.000179,24.017054,-0.0078,1.389
10822.00,7.350961,25.03072,-0.000180,24.016447,-0.0078,1.388
10824.00,7.350294,25.03008,-0.000180,24.016822,-0.0078,1.388
10826.00,7.348594,25.02937,-0.000178,24.016608,-0.0078,1.389
10828.00,7.346818,25.02914,-0.000179,24.016233,-0.0078,1.389
10830.00,7.346821,25.02937,-0.000179,24.017079,-0.0078,1.389
10832.00,7.352701,25.02915,-0.000178,24.016983,-0.0078,1.388
10834.00,7.363093,25.02901,-0.000178,24.016653,-0.0078,1.389
10836.00,7.372065,25.02909,-0.000178,24.017069,-0.0078,1.390
10838.00,7.378066,25.02957,-0.000177,24.016470,-0.0079,1.389
10840.00,7.381216,25.02868,-0.000176,24.016157,-0.0078,1.389
10842.00,7.383990,25.02934,-0.000176,24.016608,-0.0078,1.389
10844.00,7.384946,25.02928,-0.000177,24.016973,-0.0078,1.388
10846.00,7.385607,25.02839,-0.000177,24.016666,-0.0078,1.388
10848.00,7.387726,25.02924,-0.000177,24.016793,-0.0078,1.388
10850.00,7.389423,25.02946,-0.000176,24.016148,-0.0079,1.388
10852.00,7.390248,25.02913,-0.000175,24.015722,-0.0078,1.388
10854.00,7.390550,25.02842,-0.000175,24.016012,-0.0078,1.388
10856.00,7.389926,25.02831,-0.000176,24.016356,-0.0079,1.388
10858.00,7.388894,25.02868,-0.000177,24.016570,-0.0079,1.388
10860.00,7.388505,25.02815,-0.000177,24.016804,-0.0078,1.388
10862.00,7.387969,25.02842,-0.000177,24.017284,-0.0079,1.388
10864.00,7.386579,25.02859,-0.000177,24.016581,-0.0078,1.387
10866.00,7.386558,25.02839,-0.000176,24.016434,-0.0078,1.387
10868.00,7.386271,25.02815,-0.000177,24.016329,-0.0079,1.388
10870.00,7.386730,25.02780,-0.000177,24.016374,-0.0079,1.388
10872.00,7.387689,25.02777,-0.000177,24.016779,-0.0079,1.388
10874.00,7.388748,25.02825,-0.000177,24.017107,-0.0078,1.388
10876.00,7.389612,25.02806,-0.000177,24.017009,-0.0078,1.387
10878.00,7.390974,25.02767,-0.000178,24.016541,-0.0078,1.388
10880.00,7.393501,25.02841,-0.000177,24.016909,-0.0079,1.388
10882.00,7.394546,25.02772,-0.000177,24.015934,-0.0078,1.388
10884.00,7.396014,25.02814,-0.000176,24.016226,-0.0078,1.388
10886.00,7.397641,25.02893,-0.000177,24.016429,-0.0078,1.388
10888.00,7.398875,25.02783,-0.000177,24.016291,-0.0078,1.388
10890.00,7.399573,25.02825,-0.000177,24.015776,-0.0078,1.388
10892.00,7.400712,25.02828,-0.000177,24.016115,-0.0078,1.388
10894.00,7.401450,25.02747,-0.000177,24.016702,-0.0079,1.389
10896.00,7.401937,25.02904,-0.000176,24.016110,-0.0078,1.388
10898.00,7.403224,25.02904,-0.000176,24.016697,-0.0078,1.388
10900.00,7.403651,25.02812,-0.000177,24.016992,-0.0079,1.388
10902.00,7.402758,25.02848,-0.000176,24.015997,-0.0078,1.387
10904.00,7.402858,25.02905,-0.000177,24.016907,-0.0078,1.388
10906.00,7.402932,25.02935,-0.000176,24.017161,-0.0079,1.388
10908.00,7.403139,25.02911,-0.000177,24.017261,-0.0078,1.388
10910.00,7.403351,25.02889,-0.000177,24.017031,-0.0079,1.387
10912.00,7.402827,25.02936,-0.000177,24.016920,-0.0078,1.388
10914.00,7.402624,25.02883,-0.000177,24.016652,-0.0079,1.388
10916.00,7.402496,25.02828,-0.000178,24.016469,-0.0079,1.388
10918.00,7.402451,25.02877,-0.000176,24.016001,-0.0078,1.388
10920.00,7.402192,25.02851,-0.000176,24.015675,-0.0078,1.387
10922.00,7.402245,25.02827,-0.000176,24.016813,-0.0079,1.388
10924.00,7.400937,25.02876,-0.000176,24.016543,-0.0079,1.388
10926.00,7.400104,25.02868,-0.000177,24.016681,-0.0078,1.389
10928.00,7.399260,25.02871,-0.000177,24.016229,-0.0078,1.388
10930.00,7.398740,25.02893,-0.000176,24.016412,-0.0078,1.388
10932.00,7.398658,25.02864,-0.000177,24.016739,-0.0078,1.388
10934.00,7.398317,25.02923,-0.000176,24.017107,-0.0078,1.388
10936.00,7.398275,25.02884,-0.000176,24.017219,-0.0078,1.388
10938.00,7.397483,25.02794,-0.000177,24.016414,-0.0079,1.389
10940.00,7.397626,25.02813,-0.000177,24.016168,-0.0078,1.388
10942.00,7.397362,25.02828,-0.000177,24.017284,-0.0078,1.388
10944.00,7.397118,25.02785,-0.000178,24.015908,-0.0079,1.387
10946.00,7.396697,25.02872,-0.000177,24.016539,-0.0078,1.388
10948.00,7.396310,25.02852,-0.000177,24.016401,-0.0078,1.388
10950.00,7.396395,25.02810,-0.000177,24.016833,-0.0078,1.388
10952.00,7.395220,25.02889,-0.000177,24.016755,-0.0079,1.388
10954.00,7.395193,25.02943,-0.000177,24.016195,-0.0079,1.388
10956.00,7.394204,25.02929,-0.000176,24.016677,-0.0079,1.388
10958.00,7.393088,25.02962,-0.000176,24.016659,-0.0078,1.388
10960.00,7.394291,25.02916,-0.000177,24.017304,-0.0078,1.389
10962.00,7.394155,25.02952,-0.000177,24.016342,-0.0078,1.388
10964.00,7.393994,25.02970,-0.000177,24.016307,-0.0078,1.388
10966.00,7.393034,25.02942,-0.000176,24.016391,-0.0078,1.388
10968.00,7.392660,25.02964,-0.000177,24.017089,-0.0078,1.388
10970.00,7.392029,25.02926,-0.000177,24.016688,-0.0078,1.388
10972.00,7.391831,25.02935,-0.000176,24.016371,-0.0078,1.388
10974.00,7.391209,25.02919,-0.000176,24.016628,-0.0078,1.388
10976.00,7.390626,25.02845,-0.000176,24.017061,-0.0078,1.388
10978.00,7.390746,25.02843,-0.000176,24.016563,-0.0078,1.388
10980.00,7.390386,25.02812,-0.000176,24.017076,-0.0078,1.388
10982.00,7.390913,25.02844,-0.000178,24.016554,-0.0079,1.388
10984.00,7.390893,25.02896,-0.000177,24.017275,-0.0079,1.388
10986.00,7.390517,25.02925,-0.000176,24.017112,-0.0078,1.388
10988.00,7.390801,25.02834,-0.000177,24.017393,-0.0078,1.388
10990.00,7.390285,25.02865,-0.000178,24.016726,-0.0079,1.387
10992.00,7.390121,25.02932,-0.000177,24.016487,-0.0078,1.388
10994.00,7.390690,25.02889,-0.000177,24.016949,-0.0078,1.388
10996.00,7.391067,25.02879,-0.000176,24.016545,-0.0078,1.388
10998.00,7.390645,25.02795,-0.000177,24.016278,-0.0078,1.387
11000.00,7.389439,25.02798,-0.000176,24.016715,-0.0078,1.387
11002.00,7.389267,25.02821,-0.000175,24.016369,-0.0078,1.388
11004.00,7.390135,25.02851,-0.000175,24.016534,-0.0078,1.387
11006.00,7.390075,25.02809,-0.000177,24.017263,-0.0079,1.388
11008.00,7.389814,25.02833,-0.000177,24.017098,-0.0078,1.388
11010.00,7.389444,25.02821,-0.000177,24.016907,-0.0078,1.388
11012.00,7.389232,25.02793,-0.000177,24.016641,-0.0078,1.389
11014.00,7.390428,25.02856,-0.000178,24.016519,-0.0078,1.388
11016.00,7.390783,25.02865,-0.000178,24.016394,-0.0078,1.388
11018.00,7.390967,25.02847,-0.000177,24.016889,-0.0079,1.388
11020.00,7.390792,25.02822,-0.000177,24.016808,-0.0078,1.388
11022.00,7.391154,25.02787,-0.000176,24.016293,-0.0078,1.387
11024.00,7.391311,25.02750,-0.000177,24.016508,-0.0078,1.388
11026.00,7.390480,25.02776,-0.000175,24.016608,-0.0078,1.388
11028.00,7.390573,25.02732,-0.000176,24.016503,-0.0078,1.388
11030.00,7.390752,25.02748,-0.000176,24.016570,-0.0078,1.388
11032.00,7.390235,25.02770,-0.000176,24.016677,-0.0078,1.388
11034.00,7.390324,25.02779,-0.000177,24.016244,-0.0078,1.388
11036.00,7.390558,25.02720,-0.000177,24.017076,-0.0078,1.388
11038.00,7.390696,25.02707,-0.000177,24.016739,-0.0078,1.387
11040.00,7.390062,25.02725,-0.000178,24.016818,-0.0078,1.388
11042.00,7.389675,25.02744,-0.000176,24.016552,-0.0078,1.388
11044.00,7.390685,25.02731,-0.000176,24.016579,-0.0078,1.388
11046.00,7.391090,25.02707,-0.000177,24.016866,-0.0078,1.388
11048.00,7.390204,25.02757,-0.000177,24.016372,-0.0078,1.388
11050.00,7.390534,25.02780,-0.000177,24.016523,-0.0079,1.388
11052.00,7.390808,25.02864,-0.000175,24.017741,-0.0078,1.387
11054.00,7.391010,25.02828,-0.000177,24.016902,-0.0078,1.388
11056.00,7.390823,25.02811,-0.000176,24.017087,-0.0078,1.388
11058.00,7.391058,25.02816,-0.000177,24.017565,-0.0078,1.388
11060.00,7.391450,25.02765,-0.000177,24.016456,-0.0078,1.388
11062.00,7.391413,25.02849,-0.000176,24.016382,-0.0078,1.388
11064.00,7.391465,25.02844,-0.000177,24.016537,-0.0079,1.388
11066.00,7.391251,25.02865,-0.000177,24.016798,-0.0078,1.388
11068.00,7.391432,25.02847,-0.000176,24.016557,-0.0078,1.388
11070.00,7.391320,25.02808,-0.000175,24.017197,-0.0078,1.387
11072.00,7.391341,25.02791,-0.000176,24.017805,-0.0078,1.388
11074.00,7.391228,25.02831,-0.000176,24.017081,-0.0078,1.388
11076.00,7.391393,25.02828,-0.000177,24.016470,-0.0078,1.388
11078.00,7.390934,25.02847,-0.000176,24.016537,-0.0078,1.388
11080.00,7.390568,25.02861,-0.000176,24.016617,-0.0078,1.388
11082.00,7.390715,25.02923,-0.000176,24.016900,-0.0079,1.388
11084.00,7.390578,25.02889,-0.000176,24.016909,-0.0078,1.389
11086.00,7.390013,25.02913,-0.000177,24.016764,-0.0078,1.388
11088.00,7.391254,25.02891,-0.000175,24.016547,-0.0078,1.388
11090.00,7.391484,25.02871,-0.000176,24.017170,-0.0078,1.388
11092.00,7.391126,25.02911,-0.000177,24.016547,-0.0078,1.388
11094.00,7.391614,25.02844,-0.000178,24.016374,-0.0078,1.389
11096.00,7.391582,25.02794,-0.000177,24.017000,-0.0078,1.389
11098.00,7.391070,25.02759,-0.000177,24.016809,-0.0078,1.389
11100.00,7.391343,25.02796,-0.000176,24.016396,-0.0079,1.388
11102.00,7.391999,25.02807,-0.000177,24.016075,-0.0078,1.388
11104.00,7.391480,25.02729,-0.000176,24.016592,-0.0078,1.389
11106.00,7.390738,25.02771,-0.000176,24.016782,-0.0078,1.388
11108.00,7.391543,25.02809,-0.000176,24.016481,-0.0079,1.388
11110.00,7.391731,25.02843,-0.000177,24.016556,-0.0079,1.388
11112.00,7.390767,25.02801,-0.000176,24.016811,-0.0078,1.389
11114.00,7.391032,25.02846,-0.000177,24.016469,-0.0078,1.388
11116.00,7.390982,25.02804,-0.000177,24.017052,-0.0078,1.389
11118.00,7.390759,25.02837,-0.000177,24.017241,-0.0078,1.389
11120.00,7.391372,25.02852,-0.000177,24.017127,-0.0078,1.388
11122.00,7.391034,25.02814,-0.000177,24.016407,-0.0078,1.388
11124.00,7.391075,25.02836,-0.000177,24.017141,-0.0078,1.388
11126.00,7.391415,25.02828,-0.000175,24.016077,-0.0078,1.388
11128.00,7.391183,25.02784,-0.000176,24.016490,-0.0079,1.389
11130.00,7.391323,25.02817,-0.000177,24.016454,-0.0079,1.388
11132.00,7.391742,25.02875,-0.000176,24.016479,-0.0078,1.388
11134.00,7.392299,25.02835,-0.000176,24.016688,-0.0078,1.389
11136.00,7.392448,25.02877,-0.000177,24.016349,-0.0078,1.389
11138.00,7.392196,25.02885,-0.000176,24.017206,-0.0078,1.388
11140.00,7.391240,25.02858,-0.000176,24.016128,-0.0078,1.388
11142.00,7.390792,25.02852,-0.000176,24.016588,-0.0078,1.388
11144.00,7.390351,25.02829,-0.000176,24.016565,-0.0078,1.388
11146.00,7.390666,25.02758,-0.000176,24.016554,-0.0078,1.388
11148.00,7.390941,25.02789,-0.000176,24.016610,-0.0079,1.389
11150.00,7.391851,25.02728,-0.000177,24.016336,-0.0078,1.389
11152.00,7.391118,25.02744,-0.000176,24.016240,-0.0078,1.389
11154.00,7.391648,25.02802,-0.000176,24.016327,-0.0078,1.389
11156.00,7.392066,25.02853,-0.000176,24.015999,-0.0078,1.388
11158.00,7.391491,25.02818,-0.000176,24.016450,-0.0078,1.388
11160.00,7.391623,25.02831,-0.000176,24.016733,-0.0078,1.388
11162.00,7.391539,25.02748,-0.000176,24.016936,-0.0078,1.388
11164.00,7.391873,25.02733,-0.000176,24.017304,-0.0078,1.389
11166.00,7.391575,25.02779,-0.000177,24.016576,-0.0079,1.388
11168.00,7.391416,25.02813,-0.000176,24.016398,-0.0078,1.388
11170.00,7.391888,25.02883,-0.000176,24.016372,-0.0079,1.389
11172.00,7.392007,25.02847,-0.000177,24.016184,-0.0078,1.388
11174.00,7.390961,25.02750,-0.000177,24.016833,-0.0079,1.388
11176.00,7.390940,25.02772,-0.000177,24.016641,-0.0079,1.389
11178.00,7.391915,25.02852,-0.000175,24.016646,-0.0078,1.389
11180.00,7.392605,25.02952,-0.000176,24.016748,-0.0078,1.388
11182.00,7.392430,25.02878,-0.000175,24.016915,-0.0078,1.388
11184.00,7.391598,25.02940,-0.000177,24.015905,-0.0078,1.389
11186.00,7.391038,25.02920,-0.000176,24.015646,-0.0079,1.389
11188.00,7.390830,25.02877,-0.000176,24.017083,-0.0079,1.389
11190.00,7.390708,25.02856,-0.000177,24.016936,-0.0079,1.389
11192.00,7.390729,25.02895,-0.000177,24.016653,-0.0079,1.388
11194.00,7.391425,25.02791,-0.000177,24.016692,-0.0078,1.389
11196.00,7.390986,25.02842,-0.000177,24.016626,-0.0078,1.388
11198.00,7.390618,25.02836,-0.000177,24.016164,-0.0079,1.388
11200.00,7.391115,25.02900,-0.000177,24.016470,-0.0078,1.389
11202.00,7.391715,25.02944,-0.000176,24.017264,-0.0078,1.388
11204.00,7.390812,25.03001,-0.000176,24.017437,-0.0078,1.388
11206.00,7.390828,25.02910,-0.000177,24.016169,-0.0079,1.389
11208.00,7.391210,25.02942,-0.000176,24.016670,-0.0079,1.389
11210.00,7.391704,25.02898,-0.000176,24.017288,-0.0079,1.388
11212.00,7.391963,25.02721,-0.000176,24.017079,-0.0079,1.388
11214.00,7.391473,25.02749,-0.000177,24.016461,-0.0079,1.389
11216.00,7.391366,25.02793,-0.000177,24.016721,-0.0078,1.389
11218.00,7.391315,25.02884,-0.000177,24.017205,-0.0078,1.389
11220.00,7.391077,25.02779,-0.000177,24.016915,-0.0078,1.389
11222.00,7.390901,25.02856,-0.000176,24.017301,-0.0078,1.388
11224.00,7.391785,25.02850,-0.000176,24.016543,-0.0078,1.389
11226.00,7.391811,25.02811,-0.000176,24.016891,-0.0078,1.388
11228.00,7.391516,25.02761,-0.000176,24.017118,-0.0078,1.389
11230.00,7.391499,25.02861,-0.000177,24.016876,-0.0078,1.388
11232.00,7.391041,25.02891,-0.000175,24.016809,-0.0078,1.388
11234.00,7.390527,25.02930,-0.000175,24.016692,-0.0079,1.389
11236.00,7.391107,25.02885,-0.000176,24.016461,-0.0078,1.389
11238.00,7.391533,25.02824,-0.000178,24.017072,-0.0078,1.389
11240.00,7.391518,25.02841,-0.000176,24.017023,-0.0078,1.389
11242.00,7.390883,25.02898,-0.000176,24.017145,-0.0079,1.389
11244.00,7.391084,25.02935,-0.000177,24.016713,-0.0078,1.388
11246.00,7.390998,25.02908,-0.000176,24.016653,-0.0078,1.389
11248.00,7.391930,25.02879,-0.000176,24.016583,-0.0078,1.389
11250.00,7.391851,25.02848,-0.000177,24.016987,-0.0078,1.389
11252.00,7.392294,25.02872,-0.000176,24.016612,-0.0078,1.389
11254.00,7.392016,25.02919,-0.000176,24.016599,-0.0078,1.389
11256.00,7.391703,25.02896,-0.000176,24.015894,-0.0079,1.389
11258.00,7.392258,25.02854,-0.000177,24.017261,-0.0078,1.389
11260.00,7.392719,25.02912,-0.000177,24.017290,-0.0078,1.389
11262.00,7.392703,25.02966,-0.000177,24.016032,-0.0078,1.389
11264.00,7.393082,25.02859,-0.000176,24.016144,-0.0078,1.389
11266.00,7.393519,25.02866,-0.000175,24.016905,-0.0078,1.389
11268.00,7.393643,25.02886,-0.000176,24.016374,-0.0078,1.389
11270.00,7.394293,25.02857,-0.000177,24.017128,-0.0078,1.388
11272.00,7.393158,25.02887,-0.000176,24.016880,-0.0078,1.388
11274.00,7.392221,25.02913,-0.000176,24.016557,-0.0078,1.389
11276.00,7.392625,25.02882,-0.000176,24.016632,-0.0079,1.389
11278.00,7.392521,25.02839,-0.000178,24.016878,-0.0078,1.389
11280.00,7.391985,25.02869,-0.000178,24.015997,-0.0079,1.390
11282.00,7.392359,25.02891,-0.000178,24.016358,-0.0079,1.388
11284.00,7.391900,25.02857,-0.000177,24.016073,-0.0079,1.388
11286.00,7.391649,25.02950,-0.000175,24.016238,-0.0079,1.389
11288.00,7.392022,25.02887,-0.000177,24.016325,-0.0078,1.389
11290.00,7.391491,25.02886,-0.000178,24.016664,-0.0078,1.389
11292.00,7.391128,25.02862,-0.000176,24.016559,-0.0079,1.389
11294.00,7.391187,25.02867,-0.000176,24.016499,-0.0078,1.390
11296.00,7.391948,25.02797,-0.000177,24.016467,-0.0078,1.389
11298.00,7.392202,25.02833,-0.000177,24.016155,-0.0079,1.389
11300.00,7.392729,25.02800,-0.000177,24.016527,-0.0078,1.389
11302.00,7.392937,25.02758,-0.000178,24.016409,-0.0079,1.389
11304.00,7.393536,25.02766,-0.000178,24.016846,-0.0079,1.389
11306.00,7.393258,25.02807,-0.000177,24.016411,-0.0079,1.389
11308.00,7.393636,25.02819,-0.000178,24.016180,-0.0079,1.389
11310.00,7.393360,25.02883,-0.000177,24.016588,-0.0078,1.389
11312.00,7.393030,25.02822,-0.000177,24.016532,-0.0078,1.389
11314.00,7.393124,25.02819,-0.000177,24.016391,-0.0079,1.389
11316.00,7.392594,25.02828,-0.000177,24.016583,-0.0078,1.389
11318.00,7.392503,25.02863,-0.000177,24.016817,-0.0079,1.389
11320.00,7.392239,25.02867,-0.000176,24.015816,-0.0078,1.389
11322.00,7.391821,25.02918,-0.000177,24.016282,-0.0078,1.389
11324.00,7.392376,25.02864,-0.000177,24.016842,-0.0078,1.390
11326.00,7.392246,25.02884,-0.000176,24.016434,-0.0078,1.388
11328.00,7.391802,25.02883,-0.000178,24.016552,-0.0078,1.389
11330.00,7.391763,25.02911,-0.000177,24.016664,-0.0079,1.389
11332.00,7.391853,25.02881,-0.000177,24.016886,-0.0079,1.389
11334.00,7.392313,25.02780,-0.000178,24.016278,-0.0079,1.389
11336.00,7.392469,25.02806,-0.000177,24.016795,-0.0079,1.389
11338.00,7.392551,25.02933,-0.000177,24.016722,-0.0078,1.389
11340.00,7.391862,25.02909,-0.000177,24.017190,-0.0078,1.390
11342.00,7.392390,25.02912,-0.000178,24.016973,-0.0079,1.389
11344.00,7.392443,25.02888,-0.000178,24.016541,-0.0079,1.389
11346.00,7.392491,25.02869,-0.000176,24.016360,-0.0078,1.389
11348.00,7.392932,25.02904,-0.000178,24.016722,-0.0078,1.390
11350.00,7.393889,25.02910,-0.000178,24.016463,-0.0078,1.389
11352.00,7.393687,25.02934,-0.000178,24.016487,-0.0079,1.389
11354.00,7.392952,25.02777,-0.000178,24.016672,-0.0079,1.389
11356.00,7.392625,25.02898,-0.000177,24.016842,-0.0078,1.389
11358.00,7.393520,25.02971,-0.000177,24.016249,-0.0078,1.389
11360.00,7.393483,25.02926,-0.000177,24.016345,-0.0078,1.389
11362.00,7.393382,25.02939,-0.000177,24.016360,-0.0078,1.389
11364.00,7.392781,25.02940,-0.000178,24.016681,-0.0078,1.390
11366.00,7.393115,25.02887,-0.000177,24.016421,-0.0079,1.390
11368.00,7.392720,25.02967,-0.000176,24.016226,-0.0078,1.389
11370.00,7.391806,25.02962,-0.000176,24.016886,-0.0078,1.389
11372.00,7.391703,25.02990,-0.000178,24.016992,-0.0078,1.389
11374.00,7.392190,25.02929,-0.000177,24.016222,-0.0078,1.389
11376.00,7.391349,25.02919,-0.000178,24.016470,-0.0078,1.389
11378.00,7.391696,25.02968,-0.000176,24.015811,-0.0079,1.389
11380.00,7.392092,25.02953,-0.000176,24.016153,-0.0078,1.389
11382.00,7.393437,25.02906,-0.000177,24.016452,-0.0078,1.389
11384.00,7.394011,25.02912,-0.000179,24.015535,-0.0079,1.390
11386.00,7.393960,25.02999,-0.000177,24.016641,-0.0079,1.389
11388.00,7.393483,25.02931,-0.000178,24.016407,-0.0079,1.390
11390.00,7.393132,25.02962,-0.000177,24.016539,-0.0079,1.390
11392.00,7.392533,25.03009,-0.000177,24.016365,-0.0079,1.389
11394.00,7.392594,25.03052,-0.000178,24.016846,-0.0079,1.389
11396.00,7.393066,25.02990,-0.000176,24.016106,-0.0078,1.389
11398.00,7.393292,25.02929,-0.000176,24.015948,-0.0079,1.390
11400.00,7.393323,25.02899,-0.000177,24.016189,-0.0079,1.390
11402.00,7.392839,25.02851,-0.000177,24.016226,-0.0079,1.390
11404.00,7.393208,25.02888,-0.000175,24.015573,-0.0079,1.388
@19,12.0000,24.0
11406.00,7.392243,25.02952,-0.000176,24.015861,-0.0078,1.389
11408.00,7.386878,25.02984,-0.000175,24.016499,-0.0078,1.389
11410.00,7.376047,25.02903,-0.000176,24.016492,-0.0079,1.389
11412.00,7.366891,25.02814,-0.000178,24.016456,-0.0079,1.388
11414.00,7.361307,25.02938,-0.000177,24.016508,-0.0078,1.389
11416.00,7.357196,25.02963,-0.000178,24.017007,-0.0079,1.389
11418.00,7.355193,25.02866,-0.000177,24.016577,-0.0078,1.389
11420.00,7.353757,25.02933,-0.000178,24.016441,-0.0078,1.390
11422.00,7.352819,25.02828,-0.000179,24.016715,-0.0079,1.390
11424.00,7.351863,25.02843,-0.000179,24.016450,-0.0079,1.391
11426.00,7.349998,25.02873,-0.000179,24.016708,-0.0078,1.390
11428.00,7.349003,25.02986,-0.000181,24.016623,-0.0078,1.391
11430.00,7.348624,25.02893,-0.000180,24.016450,-0.0078,1.390
11432.00,7.354308,25.02903,-0.000181,24.017116,-0.0079,1.391
11434.00,7.364072,25.02944,-0.000180,24.017310,-0.0079,1.392
11436.00,7.373417,25.02898,-0.000180,24.016744,-0.0078,1.392
11438.00,7.379568,25.02872,-0.000178,24.016329,-0.0079,1.392
11440.00,7.382245,25.02963,-0.000177,24.017380,-0.0078,1.390
11442.00,7.384690,25.02879,-0.000177,24.016594,-0.0078,1.390
11444.00,7.386536,25.02795,-0.000176,24.016927,-0.0079,1.390
11446.00,7.387240,25.02882,-0.000176,24.015948,-0.0078,1.390
11448.00,7.388321,25.02849,-0.000177,24.016391,-0.0078,1.389
11450.00,7.389128,25.02762,-0.000176,24.016621,-0.0078,1.389
11452.00,7.390512,25.02859,-0.000176,24.016911,-0.0079,1.390
11454.00,7.391116,25.02891,-0.000176,24.017076,-0.0079,1.390
11456.00,7.390154,25.02845,-0.000176,24.016218,-0.0078,1.390
11458.00,7.389700,25.02857,-0.000177,24.016171,-0.0079,1.389
11460.00,7.389230,25.02930,-0.000177,24.016449,-0.0078,1.390
11462.00,7.388953,25.02955,-0.000178,24.016537,-0.0078,1.390
11464.00,7.389181,25.02899,-0.000177,24.016875,-0.0078,1.390
11466.00,7.388021,25.02922,-0.000177,24.016875,-0.0079,1.389
11468.00,7.387981,25.02904,-0.000177,24.016179,-0.0079,1.389
11470.00,7.387534,25.02893,-0.000176,24.016227,-0.0079,1.389
11472.00,7.388009,25.02839,-0.000177,24.016084,-0.0079,1.389
11474.00,7.389789,25.02900,-0.000176,24.016463,-0.0079,1.389
11476.00,7.390818,25.02902,-0.000177,24.016813,-0.0079,1.389
11478.00,7.392548,25.02957,-0.000176,24.016166,-0.0079,1.390
11480.00,7.394547,25.02944,-0.000177,24.016717,-0.0078,1.390
11482.00,7.396804,25.02930,-0.000178,24.016795,-0.0078,1.389
11484.00,7.398247,25.02905,-0.000177,24.016677,-0.0078,1.389
11486.00,7.399064,25.02847,-0.000177,24.016204,-0.0078,1.389
11488.00,7.400138,25.02798,-0.000177,24.016275,-0.0078,1.390
11490.00,7.401213,25.02855,-0.000177,24.016510,-0.0079,1.389
11492.00,7.402524,25.02889,-0.000177,24.016853,-0.0079,1.389
11494.00,7.404081,25.02871,-0.000177,24.016893,-0.0078,1.389
11496.00,7.404366,25.02871,-0.000178,24.016574,-0.0078,1.389
11498.00,7.403720,25.02944,-0.000176,24.016021,-0.0079,1.389
11500.00,7.403351,25.02881,-0.000177,24.017058,-0.0079,1.389
11502.00,7.404289,25.02897,-0.000178,24.016519,-0.0079,1.390
11504.00,7.403534,25.02977,-0.000178,24.015789,-0.0079,1.389
11506.00,7.404019,25.02951,-0.000178,24.016646,-0.0079,1.390
11508.00,7.404650,25.02957,-0.000178,24.016499,-0.0079,1.390
11510.00,7.404488,25.02960,-0.000178,24.016949,-0.0078,1.390
11512.00,7.404876,25.02918,-0.000177,24.016512,-0.0079,1.390
11514.00,7.405054,25.02923,-0.000178,24.016222,-0.0078,1.389
11516.00,7.403631,25.02918,-0.000177,24.017386,-0.0078,1.389
11518.00,7.403453,25.02937,-0.000178,24.016632,-0.0079,1.389
11520.00,7.403464,25.02927,-0.000177,24.016467,-0.0078,1.390
11522.00,7.402565,25.02957,-0.000177,24.017016,-0.0079,1.389
11524.00,7.402134,25.03025,-0.000179,24.016780,-0.0079,1.390
11526.00,7.401090,25.03029,-0.000178,24.016944,-0.0078,1.389
11528.00,7.400967,25.02984,-0.000177,24.016566,-0.0079,1.389
11530.00,7.400499,25.02924,-0.000177,24.016525,-0.0079,1.389
11532.00,7.400738,25.03050,-0.000177,24.016432,-0.0078,1.389
11534.00,7.400550,25.02972,-0.000177,24.016532,-0.0079,1.389
11536.00,7.399701,25.02975,-0.000176,24.016320,-0.0078,1.389
11538.00,7.399059,25.03045,-0.000178,24.017524,-0.0078,1.389
11540.00,7.398627,25.03112,-0.000178,24.017199,-0.0079,1.390
11542.00,7.397850,25.03091,-0.000177,24.016775,-0.0079,1.389
11544.00,7.397166,25.03093,-0.000176,24.016929,-0.0078,1.389
11546.00,7.396301,25.03094,-0.000178,24.016019,-0.0079,1.389
11548.00,7.396348,25.03082,-0.000178,24.016460,-0.0079,1.390
11550.00,7.396410,25.03009,-0.000177,24.017118,-0.0079,1.389
11552.00,7.395735,25.03082,-0.000176,24.016583,-0.0079,1.389
11554.00,7.394694,25.03079,-0.000177,24.017201,-0.0078,1.388
11556.00,7.394866,25.03007,-0.000175,24.016978,-0.0078,1.389
11558.00,7.395261,25.02992,-0.000178,24.016342,-0.0078,1.389
11560.00,7.395108,25.02942,-0.000176,24.016559,-0.0079,1.390
11562.00,7.394968,25.02948,-0.000177,24.016470,-0.0079,1.390
11564.00,7.394664,25.03070,-0.000176,24.017009,-0.0078,1.389
11566.00,7.395153,25.02963,-0.000177,24.016110,-0.0078,1.389
11568.00,7.394819,25.02968,-0.000177,24.016753,-0.0079,1.389
11570.00,7.394879,25.03012,-0.000177,24.016478,-0.0078,1.389
11572.00,7.394642,25.02962,-0.000177,24.016958,-0.0079,1.390
11574.00,7.394185,25.02890,-0.000176,24.016679,-0.0079,1.389
11576.00,7.393703,25.02887,-0.000176,24.017408,-0.0078,1.389
11578.00,7.393629,25.02897,-0.000176,24.016751,-0.0078,1.389
11580.00,7.394344,25.02937,-0.000176,24.016965,-0.0079,1.389
11582.00,7.394103,25.02860,-0.000177,24.017041,-0.0079,1.390
11584.00,7.393877,25.02956,-0.000178,24.016293,-0.0079,1.389
11586.00,7.392214,25.02854,-0.000178,24.016188,-0.0078,1.389
11588.00,7.392097,25.02826,-0.000177,24.016842,-0.0078,1.389
11590.00,7.391940,25.02897,-0.000177,24.017295,-0.0079,1.389
11592.00,7.391679,25.02919,-0.000176,24.016075,-0.0079,1.390
11594.00,7.391845,25.02859,-0.000177,24.015961,-0.0078,1.389
11596.00,7.390730,25.02911,-0.000177,24.016077,-0.0079,1.389
11598.00,7.391362,25.02912,-0.000176,24.017594,-0.0078,1.390
11600.00,7.391053,25.02945,-0.000176,24.017170,-0.0078,1.390
11602.00,7.391418,25.02951,-0.000176,24.016135,-0.0079,1.390
11604.00,7.391448,25.02902,-0.000177,24.016200,-0.0079,1.389
11606.00,7.391411,25.02923,-0.000177,24.016173,-0.0078,1.389
11608.00,7.391347,25.02976,-0.000175,24.017208,-0.0079,1.389
11610.00,7.391050,25.02967,-0.000176,24.016588,-0.0079,1.389
11612.00,7.390098,25.02895,-0.000177,24.016795,-0.0079,1.389
11614.00,7.390665,25.02972,-0.000176,24.016965,-0.0079,1.389
11616.00,7.391694,25.02980,-0.000176,24.017092,-0.0079,1.389
11618.00,7.390970,25.02914,-0.000176,24.016329,-0.0078,1.390
11620.00,7.390354,25.02935,-0.000177,24.016880,-0.0078,1.390
11622.00,7.390728,25.02933,-0.000177,24.016708,-0.0078,1.391
11624.00,7.391380,25.02869,-0.000178,24.016456,-0.0078,1.390
11626.00,7.391127,25.02834,-0.000177,24.016924,-0.0079,1.389
11628.00,7.390675,25.02749,-0.000177,24.016501,-0.0079,1.390
11630.00,7.391521,25.02773,-0.000176,24.016354,-0.0078,1.389
11632.00,7.391761,25.02893,-0.000175,24.017273,-0.0078,1.389
11634.00,7.391362,25.02924,-0.000176,24.017186,-0.0078,1.390
11636.00,7.391138,25.02932,-0.000178,24.016421,-0.0078,1.390
11638.00,7.391095,25.02963,-0.000177,24.016155,-0.0079,1.390
11640.00,7.391951,25.02905,-0.000177,24.016343,-0.0078,1.390
11642.00,7.391967,25.02852,-0.000178,24.016073,-0.0079,1.390
11644.00,7.391521,25.02877,-0.000177,24.016617,-0.0078,1.389
11646.00,7.391856,25.02851,-0.000177,24.016844,-0.0078,1.390
11648.00,7.391994,25.02937,-0.000176,24.016391,-0.0078,1.389
11650.00,7.392767,25.02934,-0.000176,24.017032,-0.0078,1.390
11652.00,7.392175,25.03021,-0.000176,24.017076,-0.0078,1.389
11654.00,7.392271,25.02996,-0.000176,24.016510,-0.0078,1.390
11656.00,7.391509,25.02959,-0.000176,24.016340,-0.0079,1.390
11658.00,7.391974,25.02938,-0.000176,24.016242,-0.0078,1.390
11660.00,7.392493,25.02928,-0.000175,24.016851,-0.0079,1.389
11662.00,7.392439,25.02958,-0.000176,24.017027,-0.0078,1.389
11664.00,7.392213,25.02928,-0.000175,24.016766,-0.0078,1.389
11666.00,7.392011,25.02825,-0.000176,24.016374,-0.0078,1.390
11668.00,7.391624,25.02814,-0.000177,24.016673,-0.0078,1.390
11670.00,7.391724,25.02915,-0.000178,24.016514,-0.0078,1.389
11672.00,7.391824,25.03002,-0.000177,24.016354,-0.0078,1.389
11674.00,7.391940,25.03034,-0.000176,24.016329,-0.0079,1.390
11676.00,7.391362,25.03146,-0.000176,24.016733,-0.0078,1.390
11678.00,7.390768,25.03031,-0.000176,24.017435,-0.0078,1.390
11680.00,7.390726,25.03020,-0.000177,24.017516,-0.0078,1.390
11682.00,7.390942,25.03038,-0.000176,24.016652,-0.0078,1.389
11684.00,7.390739,25.03052,-0.000175,24.017067,-0.0078,1.389
11686.00,7.390561,25.03059,-0.000177,24.016895,-0.0078,1.389
11688.00,7.390872,25.03101,-0.000175,24.016632,-0.0078,1.390
11690.00,7.391740,25.03079,-0.000176,24.017457,-0.0078,1.390
11692.00,7.391694,25.03122,-0.000175,24.016717,-0.0078,1.389
11694.00,7.391999,25.03089,-0.000175,24.016490,-0.0078,1.389
11696.00,7.392179,25.03083,-0.000175,24.017007,-0.0078,1.390
11698.00,7.393092,25.03039,-0.000176,24.017268,-0.0078,1.390
11700.00,7.393190,25.03084,-0.000176,24.017050,-0.0078,1.390
11702.00,7.394029,25.03098,-0.000176,24.017513,-0.0078,1.389
11704.00,7.394962,25.03064,-0.000176,24.016831,-0.0078,1.389
11706.00,7.393599,25.03078,-0.000176,24.016846,-0.0079,1.390
11708.00,7.393081,25.03086,-0.000176,24.017264,-0.0078,1.389
11710.00,7.392529,25.03058,-0.000176,24.016356,-0.0078,1.389
11712.00,7.392668,25.03054,-0.000177,24.016612,-0.0078,1.390
11714.00,7.392251,25.02966,-0.000177,24.017029,-0.0078,1.390
11716.00,7.392366,25.02979,-0.000177,24.016891,-0.0078,1.390
11718.00,7.392778,25.03021,-0.000176,24.016735,-0.0078,1.390
11720.00,7.392308,25.02992,-0.000176,24.016644,-0.0079,1.390
11722.00,7.392246,25.03005,-0.000176,24.017640,-0.0078,1.390
11724.00,7.391639,25.03034,-0.000177,24.016282,-0.0078,1.390
11726.00,7.391597,25.03047,-0.000177,24.016721,-0.0079,1.390
11728.00,7.392209,25.03034,-0.000176,24.017063,-0.0078,1.390
11730.00,7.391995,25.02964,-0.000177,24.016713,-0.0079,1.390
11732.00,7.392274,25.03104,-0.000176,24.017139,-0.0078,1.390
11734.00,7.392643,25.03052,-0.000176,24.017045,-0.0079,1.390
11736.00,7.392373,25.02994,-0.000177,24.016875,-0.0078,1.390
11738.00,7.391987,25.03019,-0.000177,24.016046,-0.0078,1.391
11740.00,7.392186,25.03049,-0.000177,24.016563,-0.0078,1.390
11742.00,7.391633,25.02987,-0.000177,24.017219,-0.0078,1.390
11744.00,7.392092,25.03027,-0.000177,24.017121,-0.0078,1.390
11746.00,7.392885,25.03109,-0.000177,24.016657,-0.0078,1.389
11748.00,7.392635,25.03140,-0.000177,24.016681,-0.0078,1.390
11750.00,7.392466,25.03069,-0.000176,24.016004,-0.0079,1.390
11752.00,7.392384,25.03054,-0.000176,24.016403,-0.0078,1.391
11754.00,7.392463,25.03121,-0.000177,24.017031,-0.0078,1.390
11756.00,7.392279,25.03029,-0.000177,24.016804,-0.0078,1.390
11758.00,7.391734,25.03043,-0.000176,24.016577,-0.0079,1.390
11760.00,7.391980,25.03182,-0.000175,24.016846,-0.0078,1.390
11762.00,7.392785,25.03125,-0.000177,24.017179,-0.0078,1.390
11764.00,7.392192,25.03113,-0.000177,24.016965,-0.0079,1.390
11766.00,7.391777,25.03097,-0.000176,24.016637,-0.0079,1.390
11768.00,7.393000,25.03149,-0.000178,24.016813,-0.0079,1.390
11770.00,7.392924,25.03249,-0.000178,24.016951,-0.0079,1.390
11772.00,7.392351,25.03212,-0.000179,24.016561,-0.0079,1.390
11774.00,7.391827,25.03196,-0.000177,24.016354,-0.0079,1.390
11776.00,7.392430,25.03204,-0.000176,24.016208,-0.0078,1.391
11778.00,7.392575,25.03090,-0.000177,24.016768,-0.0078,1.390
11780.00,7.392473,25.03092,-0.000176,24.016454,-0.0078,1.389
11782.00,7.391608,25.03112,-0.000176,24.017031,-0.0079,1.390
11784.00,7.391565,25.03049,-0.000176,24.016895,-0.0079,1.390
11786.00,7.392085,25.03109,-0.000176,24.016432,-0.0079,1.391
11788.00,7.392344,25.03018,-0.000177,24.015983,-0.0078,1.390
11790.00,7.391036,25.03041,-0.000176,24.016173,-0.0078,1.390
11792.00,7.390585,25.03031,-0.000176,24.016295,-0.0078,1.390
11794.00,7.391337,25.03008,-0.000177,24.016383,-0.0078,1.390
11796.00,7.391844,25.03015,-0.000177,24.017036,-0.0078,1.390
11798.00,7.392240,25.03054,-0.000176,24.016527,-0.0078,1.390
11800.00,7.391522,25.03082,-0.000176,24.016704,-0.0078,1.390
11802.00,7.391168,25.03075,-0.000176,24.016684,-0.0078,1.389
11804.00,7.392162,25.03043,-0.000177,24.017020,-0.0078,1.390
11806.00,7.392944,25.03042,-0.000176,24.017279,-0.0079,1.390
11808.00,7.392152,25.03014,-0.000176,24.016847,-0.0078,1.390
11810.00,7.391089,25.03011,-0.000176,24.017174,-0.0078,1.390
11812.00,7.390668,25.03015,-0.000175,24.016586,-0.0078,1.390
11814.00,7.391570,25.03053,-0.000177,24.017103,-0.0078,1.390
11816.00,7.391653,25.03136,-0.000176,24.016905,-0.0079,1.390
11818.00,7.392261,25.03069,-0.000176,24.017083,-0.0079,1.391
11820.00,7.392434,25.03031,-0.000176,24.016492,-0.0079,1.390
11822.00,7.391876,25.03087,-0.000177,24.017112,-0.0078,1.390
11824.00,7.392618,25.03065,-0.000176,24.017408,-0.0078,1.390
11826.00,7.392683,25.03082,-0.000177,24.017065,-0.0079,1.390
11828.00,7.392599,25.03084,-0.000177,24.016644,-0.0079,1.390
11830.00,7.392249,25.03044,-0.000177,24.016699,-0.0078,1.390
11832.00,7.392449,25.03064,-0.000177,24.016021,-0.0079,1.390
11834.00,7.392571,25.03131,-0.000177,24.017219,-0.0079,1.390
11836.00,7.392185,25.03127,-0.000176,24.017092,-0.0079,1.390
11838.00,7.391237,25.03073,-0.000176,24.017047,-0.0078,1.390
11840.00,7.390825,25.03119,-0.000176,24.017522,-0.0078,1.390
11842.00,7.390922,25.03008,-0.000177,24.016751,-0.0078,1.391
11844.00,7.391595,25.02995,-0.000176,24.017143,-0.0078,1.390
11846.00,7.391953,25.02947,-0.000175,24.017049,-0.0078,1.390
11848.00,7.392501,25.03020,-0.000175,24.017359,-0.0078,1.390
11850.00,7.393019,25.03085,-0.000177,24.016789,-0.0079,1.390
11852.00,7.393025,25.03105,-0.000177,24.016490,-0.0078,1.390
11854.00,7.392591,25.03135,-0.000176,24.017016,-0.0078,1.390
11856.00,7.392046,25.03109,-0.000176,24.016963,-0.0078,1.390
11858.00,7.391935,25.03079,-0.000176,24.017177,-0.0078,1.390
11860.00,7.392982,25.03015,-0.000176,24.016518,-0.0078,1.390
11862.00,7.393238,25.03083,-0.000176,24.016847,-0.0079,1.391
11864.00,7.392605,25.03139,-0.000176,24.017083,-0.0078,1.391
11866.00,7.392885,25.03140,-0.000176,24.016338,-0.0078,1.390
11868.00,7.393394,25.03118,-0.000176,24.016135,-0.0078,1.390
11870.00,7.394319,25.03144,-0.000178,24.016351,-0.0079,1.390
11872.00,7.393941,25.03160,-0.000179,24.016394,-0.0079,1.390
11874.00,7.393115,25.03141,-0.000177,24.016621,-0.0078,1.391
11876.00,7.394065,25.03126,-0.000176,24.016907,-0.0078,1.391
11878.00,7.394682,25.03051,-0.000177,24.016911,-0.0079,1.391
11880.00,7.393768,25.03080,-0.000178,24.016269,-0.0079,1.390
11882.00,7.393578,25.03018,-0.000177,24.016677,-0.0078,1.391
11884.00,7.392820,25.03037,-0.000178,24.016673,-0.0078,1.391
11886.00,7.392691,25.03060,-0.000176,24.016808,-0.0078,1.391
11888.00,7.393560,25.03068,-0.000176,24.016692,-0.0078,1.390
11890.00,7.393143,25.03139,-0.000175,24.017370,-0.0078,1.390
11892.00,7.392558,25.03141,-0.000176,24.017413,-0.0078,1.390
11894.00,7.392349,25.03130,-0.000177,24.016193,-0.0079,1.391
11896.00,7.392903,25.03129,-0.000177,24.016581,-0.0078,1.391
11898.00,7.392755,25.03187,-0.000177,24.016945,-0.0078,1.391
11900.00,7.392059,25.03142,-0.000177,24.016557,-0.0078,1.391
11902.00,7.392551,25.03090,-0.000177,24.017027,-0.0078,1.391
11904.00,7.392852,25.03018,-0.000177,24.016793,-0.0078,1.391
11906.00,7.393086,25.02924,-0.000176,24.016699,-0.0078,1.390
11908.00,7.393501,25.03035,-0.000177,24.016788,-0.0078,1.390
11910.00,7.393402,25.03098,-0.000177,24.017232,-0.0078,1.390
11912.00,7.392900,25.03081,-0.000176,24.016942,-0.0078,1.391
11914.00,7.392971,25.03086,-0.000175,24.016646,-0.0078,1.390
11916.00,7.392033,25.03082,-0.000176,24.016276,-0.0078,1.391
11918.00,7.392380,25.03107,-0.000177,24.016648,-0.0078,1.390
11920.00,7.393365,25.03075,-0.000176,24.016412,-0.0078,1.390
11922.00,7.393276,25.03131,-0.000176,24.016751,-0.0078,1.390
11924.00,7.392794,25.03099,-0.000177,24.016387,-0.0079,1.390
11926.00,7.392865,25.03091,-0.000176,24.016478,-0.0079,1.390
11928.00,7.392911,25.03102,-0.000177,24.016235,-0.0079,1.390
11930.00,7.392499,25.03164,-0.000177,24.016594,-0.0078,1.390
11932.00,7.393283,25.03099,-0.000176,24.016838,-0.0079,1.391
11934.00,7.393731,25.03076,-0.000177,24.017353,-0.0079,1.390
11936.00,7.394085,25.03089,-0.000176,24.017031,-0.0079,1.390
11938.00,7.394053,25.03084,-0.000177,24.016202,-0.0078,1.391
11940.00,7.393742,25.03098,-0.000176,24.016122,-0.0078,1.391
11942.00,7.394464,25.03075,-0.000178,24.016320,-0.0078,1.391
11944.00,7.393999,25.03068,-0.000177,24.017197,-0.0079,1.390
11946.00,7.392879,25.03106,-0.000175,24.017190,-0.0079,1.390
11948.00,7.392820,25.03118,-0.000176,24.016440,-0.0079,1.390
11950.00,7.392670,25.03121,-0.000175,24.016875,-0.0078,1.390
11952.00,7.392648,25.03131,-0.000175,24.016017,-0.0078,1.390
11954.00,7.392261,25.03151,-0.000178,24.015834,-0.0078,1.390
11956.00,7.392506,25.03027,-0.000176,24.016876,-0.0079,1.391
11958.00,7.393029,25.03058,-0.000176,24.016253,-0.0078,1.391
11960.00,7.394435,25.03116,-0.000178,24.016331,-0.0078,1.391
11962.00,7.394901,25.03040,-0.000177,24.016111,-0.0078,1.391
11964.00,7.394483,25.03040,-0.000177,24.017224,-0.0079,1.390
11966.00,7.394703,25.03097,-0.000176,24.016334,-0.0079,1.390
11968.00,7.394622,25.02998,-0.000178,24.016284,-0.0079,1.391
11970.00,7.393414,25.02988,-0.000178,24.016220,-0.0078,1.391
11972.00,7.393204,25.03069,-0.000176,24.016017,-0.0078,1.390
11974.00,7.393762,25.03054,-0.000177,24.016815,-0.0078,1.390
11976.00,7.394332,25.03068,-0.000177,24.016594,-0.0078,1.390
11978.00,7.394632,25.03083,-0.000175,24.017047,-0.0079,1.390
11980.00,7.394862,25.03037,-0.000176,24.016318,-0.0078,1.391
11982.00,7.394825,25.03054,-0.000178,24.016831,-0.0079,1.391
11984.00,7.393868,25.03115,-0.000178,24.016869,-0.0078,1.390
11986.00,7.392488,25.03133,-0.000176,24.016420,-0.0078,1.391
11988.00,7.392026,25.03119,-0.000176,24.016387,-0.0078,1.391
11990.00,7.392944,25.03150,-0.000177,24.016534,-0.0078,1.390
11992.00,7.393887,25.03105,-0.000175,24.016840,-0.0078,1.390
11994.00,7.393307,25.03125,-0.000176,24.016764,-0.0079,1.390
11996.00,7.393499,25.03196,-0.000177,24.017219,-0.0078,1.391
11998.00,7.392962,25.03171,-0.000177,24.016717,-0.0078,1.391
12000.00,7.393103,25.03155,-0.000176,24.016030,-0.0078,1.390
12002.00,7.392651,25.03107,-0.000176,24.016982,-0.0078,1.391
12004.00,7.392961,25.03012,-0.000175,24.017248,-0.0079,1.390
@20,12.0000,24.0
12006.00,7.392295,25.03142,-0.000175,24.017114,-0.0078,1.390
12008.00,7.387607,25.03098,-0.000175,24.016780,-0.0078,1.390
12010.00,7.377654,25.03090,-0.000175,24.016255,-0.0078,1.389
12012.00,7.368651,25.02993,-0.000177,24.016594,-0.0078,1.389
12014.00,7.362048,25.03033,-0.000177,24.016666,-0.0078,1.389
12016.00,7.358151,25.03027,-0.000176,24.016994,-0.0078,1.390
12018.00,7.356771,25.03064,-0.000178,24.017007,-0.0078,1.391
12020.00,7.354742,25.03107,-0.000179,24.016895,-0.0078,1.392
12022.00,7.353444,25.03195,-0.000180,24.016860,-0.0078,1.391
12024.00,7.353364,25.03031,-0.000180,24.017442,-0.0078,1.392
12026.00,7.352694,25.03031,-0.000180,24.017243,-0.0079,1.393
12028.00,7.351530,25.03049,-0.000179,24.016577,-0.0079,1.392
12030.00,7.350405,25.03035,-0.000180,24.017428,-0.0079,1.391
12032.00,7.354683,25.03047,-0.000179,24.017136,-0.0078,1.391
12034.00,7.364478,25.03019,-0.000179,24.016452,-0.0078,1.392
12036.00,7.373844,25.03025,-0.000177,24.016777,-0.0078,1.392
12038.00,7.379587,25.03082,-0.000178,24.017052,-0.0079,1.392
12040.00,7.383750,25.02995,-0.000178,24.016996,-0.0078,1.392
12042.00,7.385850,25.03035,-0.000178,24.016008,-0.0078,1.391
12044.00,7.386758,25.02982,-0.000177,24.017118,-0.0078,1.391
12046.00,7.388140,25.02962,-0.000176,24.017199,-0.0078,1.391
12048.00,7.388288,25.03015,-0.000176,24.017094,-0.0078,1.391
12050.00,7.389138,25.03125,-0.000176,24.016731,-0.0078,1.391
12052.00,7.391131,25.03079,-0.000176,24.016713,-0.0079,1.390
12054.00,7.392619,25.03106,-0.000176,24.016911,-0.0078,1.391
12056.00,7.392998,25.03121,-0.000178,24.016550,-0.0078,1.391
12058.00,7.391959,25.03059,-0.000178,24.016804,-0.0078,1.390
12060.00,7.390338,25.03011,-0.000177,24.016490,-0.0078,1.390
12062.00,7.389599,25.03028,-0.000176,24.016217,-0.0078,1.391
12064.00,7.389988,25.02969,-0.000176,24.016686,-0.0078,1.390
12066.00,7.389877,25.02987,-0.000177,24.016655,-0.0078,1.391
12068.00,7.389426,25.03020,-0.000177,24.016648,-0.0078,1.391
12070.00,7.390111,25.03012,-0.000176,24.016882,-0.0079,1.391
12072.00,7.390977,25.03055,-0.000176,24.017032,-0.0078,1.391
12074.00,7.391645,25.03090,-0.000175,24.015756,-0.0079,1.390
12076.00,7.392010,25.02993,-0.000176,24.016715,-0.0078,1.391
12078.00,7.392832,25.03061,-0.000176,24.016831,-0.0078,1.390
12080.00,7.394650,25.03013,-0.000177,24.016329,-0.0079,1.391
12082.00,7.397728,25.03088,-0.000177,24.016508,-0.0078,1.391
12084.00,7.398553,25.03094,-0.000176,24.016762,-0.0078,1.390
12086.00,7.400298,25.03175,-0.000176,24.017165,-0.0079,1.390
12088.00,7.400691,25.03157,-0.000176,24.016501,-0.0078,1.390
12090.00,7.400691,25.03122,-0.000176,24.016875,-0.0078,1.391
12092.00,7.402022,25.03193,-0.000176,24.016878,-0.0078,1.391
12094.00,7.403055,25.03133,-0.000177,24.016820,-0.0078,1.391
12096.00,7.404102,25.03092,-0.000177,24.016430,-0.0078,1.391
12098.00,7.405219,25.03005,-0.000177,24.017357,-0.0078,1.391
12100.00,7.404932,25.03009,-0.000177,24.016619,-0.0078,1.391
12102.00,7.405459,25.03053,-0.000177,24.017054,-0.0078,1.391
12104.00,7.405125,25.03082,-0.000178,24.016915,-0.0078,1.391
12106.00,7.404564,25.03092,-0.000177,24.016766,-0.0079,1.390
12108.00,7.404628,25.02989,-0.000177,24.017027,-0.0078,1.391
12110.00,7.405259,25.03008,-0.000179,24.017023,-0.0079,1.391
12112.00,7.406039,25.03094,-0.000178,24.016815,-0.0079,1.391
12114.00,7.406306,25.03046,-0.000178,24.016646,-0.0079,1.391
12116.00,7.405416,25.03052,-0.000176,24.016079,-0.0078,1.391
12118.00,7.404692,25.03118,-0.000176,24.017210,-0.0078,1.391
12120.00,7.404631,25.03084,-0.000176,24.016557,-0.0078,1.391
12122.00,7.404384,25.03011,-0.000177,24.016499,-0.0078,1.391
12124.00,7.403729,25.03057,-0.000178,24.017121,-0.0079,1.391
12126.00,7.403820,25.03043,-0.000177,24.016949,-0.0078,1.391
12128.00,7.403826,25.03060,-0.000176,24.015916,-0.0078,1.391
12130.00,7.403911,25.03079,-0.000176,24.016764,-0.0078,1.391
12132.00,7.402791,25.03062,-0.000175,24.016684,-0.0078,1.391
12134.00,7.402075,25.03101,-0.000175,24.017536,-0.0078,1.391
12136.00,7.401038,25.03045,-0.000176,24.017036,-0.0078,1.390
12138.00,7.400029,25.03118,-0.000176,24.016318,-0.0078,1.390
12140.00,7.399381,25.03141,-0.000175,24.016363,-0.0078,1.391
12142.00,7.399397,25.03068,-0.000177,24.016568,-0.0078,1.391
12144.00,7.398710,25.03128,-0.000176,24.016949,-0.0078,1.390
12146.00,7.397831,25.03082,-0.000176,24.017061,-0.0078,1.390
12148.00,7.396885,25.03032,-0.000177,24.016706,-0.0078,1.390
12150.00,7.396864,25.03045,-0.000176,24.017092,-0.0078,1.391
12152.00,7.396730,25.03052,-0.000176,24.016873,-0.0078,1.391
12154.00,7.396571,25.03010,-0.000176,24.016460,-0.0078,1.391
12156.00,7.397031,25.02958,-0.000176,24.017045,-0.0078,1.391
12158.00,7.396860,25.03012,-0.000176,24.016151,-0.0078,1.390
12160.00,7.395882,25.03073,-0.000176,24.016681,-0.0078,1.391
12162.00,7.395473,25.03042,-0.000177,24.017355,-0.0078,1.391
12164.00,7.395706,25.03050,-0.000176,24.016880,-0.0079,1.390
12166.00,7.395226,25.03014,-0.000176,24.016846,-0.0079,1.390
12168.00,7.395487,25.03108,-0.000176,24.016791,-0.0078,1.391
12170.00,7.395113,25.03090,-0.000175,24.016818,-0.0078,1.391
12172.00,7.394704,25.03130,-0.000176,24.016595,-0.0078,1.391
12174.00,7.394748,25.03219,-0.000175,24.016949,-0.0078,1.391
12176.00,7.394985,25.03049,-0.000176,24.016612,-0.0078,1.392
12178.00,7.394360,25.02995,-0.000176,24.017069,-0.0078,1.391
12180.00,7.393233,25.02983,-0.000176,24.016766,-0.0078,1.391
12182.00,7.392944,25.02941,-0.000176,24.016933,-0.0078,1.390
12184.00,7.392993,25.02961,-0.000174,24.016365,-0.0078,1.391
12186.00,7.393291,25.02883,-0.000176,24.016635,-0.0078,1.391
12188.00,7.394277,25.02961,-0.000176,24.016915,-0.0078,1.391
12190.00,7.394555,25.02919,-0.000176,24.015816,-0.0078,1.390
12192.00,7.394843,25.02968,-0.000176,24.016973,-0.0078,1.390
12194.00,7.394387,25.02974,-0.000177,24.016508,-0.0078,1.391
12196.00,7.394404,25.03098,-0.000177,24.017344,-0.0078,1.391
12198.00,7.394613,25.03066,-0.000176,24.016965,-0.0078,1.390
12200.00,7.393990,25.03088,-0.000176,24.016463,-0.0078,1.391
12202.00,7.393433,25.03004,-0.000176,24.016976,-0.0078,1.391
12204.00,7.393424,25.03044,-0.000177,24.016536,-0.0078,1.391
12206.00,7.393729,25.03003,-0.000177,24.015999,-0.0079,1.390
12208.00,7.393620,25.03025,-0.000175,24.016822,-0.0078,1.390
12210.00,7.393964,25.03021,-0.000176,24.016929,-0.0079,1.391
12212.00,7.393968,25.03112,-0.000175,24.016479,-0.0078,1.391
12214.00,7.393578,25.03066,-0.000176,24.016430,-0.0078,1.391
12216.00,7.393314,25.03125,-0.000176,24.016704,-0.0078,1.391
12218.00,7.392438,25.03107,-0.000176,24.016382,-0.0078,1.391
12220.00,7.393653,25.03146,-0.000177,24.017110,-0.0078,1.391
12222.00,7.393732,25.03177,-0.000177,24.016481,-0.0078,1.390
12224.00,7.393668,25.03257,-0.000175,24.016021,-0.0078,1.390
12226.00,7.393895,25.03216,-0.000175,24.016701,-0.0078,1.391
12228.00,7.393232,25.03179,-0.000176,24.017150,-0.0078,1.391
12230.00,7.393465,25.03227,-0.000178,24.016880,-0.0078,1.391
12232.00,7.394255,25.03231,-0.000176,24.016818,-0.0078,1.391
12234.00,7.393554,25.03228,-0.000176,24.017070,-0.0078,1.391
12236.00,7.393729,25.03253,-0.000176,24.017321,-0.0078,1.390
12238.00,7.393241,25.03239,-0.000176,24.016528,-0.0078,1.390
12240.00,7.393579,25.03242,-0.000176,24.016300,-0.0078,1.391
12242.00,7.393581,25.03268,-0.000176,24.016818,-0.0078,1.391
12244.00,7.394453,25.03301,-0.000177,24.016635,-0.0078,1.391
12246.00,7.394797,25.03291,-0.000177,24.016809,-0.0078,1.391
12248.00,7.394782,25.03209,-0.000176,24.016769,-0.0079,1.390
12250.00,7.394766,25.03198,-0.000176,24.016983,-0.0078,1.391
12252.00,7.394595,25.03179,-0.000177,24.016418,-0.0078,1.391
12254.00,7.394122,25.03232,-0.000177,24.016421,-0.0079,1.391
12256.00,7.394272,25.03138,-0.000176,24.016619,-0.0078,1.391
12258.00,7.394791,25.03154,-0.000175,24.016523,-0.0078,1.391
12260.00,7.394707,25.03137,-0.000176,24.016608,-0.0078,1.390
12262.00,7.394889,25.03227,-0.000175,24.016882,-0.0078,1.390
12264.00,7.393936,25.03160,-0.000176,24.016454,-0.0078,1.392
12266.00,7.393502,25.03264,-0.000176,24.017286,-0.0078,1.391
12268.00,7.393685,25.03168,-0.000175,24.016889,-0.0078,1.390
12270.00,7.393543,25.03147,-0.000176,24.016938,-0.0078,1.390
12272.00,7.393737,25.03199,-0.000176,24.016817,-0.0078,1.391
12274.00,7.393815,25.03160,-0.000176,24.016104,-0.0078,1.391
12276.00,7.393351,25.03155,-0.000177,24.016518,-0.0078,1.391
12278.00,7.393818,25.03160,-0.000176,24.016487,-0.0079,1.391
12280.00,7.393554,25.03118,-0.000175,24.016574,-0.0078,1.391
12282.00,7.393424,25.03134,-0.000176,24.017016,-0.0078,1.391
12284.00,7.393885,25.03179,-0.000176,24.016724,-0.0078,1.391
12286.00,7.394190,25.03109,-0.000176,24.016652,-0.0078,1.391
12288.00,7.393492,25.03141,-0.000175,24.016382,-0.0078,1.391
12290.00,7.393632,25.03134,-0.000177,24.016844,-0.0078,1.391
12292.00,7.392914,25.03156,-0.000176,24.016171,-0.0078,1.391
12294.00,7.393292,25.03059,-0.000177,24.016820,-0.0078,1.391
12296.00,7.393699,25.03029,-0.000176,24.016818,-0.0078,1.391
12298.00,7.394074,25.03036,-0.000176,24.016287,-0.0079,1.391
12300.00,7.393450,25.03076,-0.000176,24.016927,-0.0079,1.391
12302.00,7.393513,25.03078,-0.000176,24.016490,-0.0078,1.391
12304.00,7.394337,25.03042,-0.000175,24.016456,-0.0078,1.390
12306.00,7.395057,25.03102,-0.000176,24.016140,-0.0078,1.391
12308.00,7.394671,25.03082,-0.000175,24.016744,-0.0078,1.391
12310.00,7.394536,25.03013,-0.000176,24.016900,-0.0078,1.391
12312.00,7.393515,25.03123,-0.000176,24.016334,-0.0078,1.391
12314.00,7.393849,25.03151,-0.000177,24.016847,-0.0078,1.391
12316.00,7.394760,25.03130,-0.000176,24.017021,-0.0078,1.391
12318.00,7.394460,25.03017,-0.000176,24.016376,-0.0078,1.391
12320.00,7.394369,25.03059,-0.000176,24.016340,-0.0078,1.391
12322.00,7.394244,25.03064,-0.000176,24.016438,-0.0079,1.390
12324.00,7.393825,25.03097,-0.000176,24.017130,-0.0078,1.391
12326.00,7.393244,25.03143,-0.000175,24.017007,-0.0078,1.391
12328.00,7.394917,25.03103,-0.000176,24.016715,-0.0078,1.392
12330.00,7.394642,25.03179,-0.000176,24.017049,-0.0078,1.391
12332.00,7.394566,25.03160,-0.000177,24.016715,-0.0078,1.391
12334.00,7.394167,25.03057,-0.000177,24.016478,-0.0078,1.391
12336.00,7.393177,25.03040,-0.000176,24.016860,-0.0078,1.391
12338.00,7.393460,25.03018,-0.000176,24.016460,-0.0079,1.391
12340.00,7.394604,25.03061,-0.000176,24.016809,-0.0078,1.391
12342.00,7.394792,25.03100,-0.000177,24.016983,-0.0078,1.391
12344.00,7.393958,25.03011,-0.000176,24.016519,-0.0078,1.391
12346.00,7.393292,25.02989,-0.000176,24.016898,-0.0078,1.391
12348.00,7.393400,25.02965,-0.000177,24.017103,-0.0078,1.391
12350.00,7.393975,25.03027,-0.000176,24.016570,-0.0078,1.391
12352.00,7.393884,25.03037,-0.000177,24.016489,-0.0079,1.391
12354.00,7.394006,25.03040,-0.000176,24.016269,-0.0078,1.391
12356.00,7.394204,25.03003,-0.000176,24.017284,-0.0078,1.391
12358.00,7.394134,25.02970,-0.000177,24.016873,-0.0078,1.391
12360.00,7.394750,25.02968,-0.000176,24.016815,-0.0078,1.392
12362.00,7.395610,25.02956,-0.000177,24.017034,-0.0079,1.392
12364.00,7.395661,25.02966,-0.000177,24.016728,-0.0078,1.391
12366.00,7.394753,25.03001,-0.000178,24.017159,-0.0078,1.392
12368.00,7.394483,25.03089,-0.000176,24.016420,-0.0078,1.391
12370.00,7.394274,25.03052,-0.000176,24.016965,-0.0078,1.391
12372.00,7.394330,25.03059,-0.000176,24.017141,-0.0079,1.391
12374.00,7.394714,25.03056,-0.000176,24.016092,-0.0078,1.392
12376.00,7.395363,25.02978,-0.000177,24.016688,-0.0078,1.391
12378.00,7.394769,25.03036,-0.000178,24.016726,-0.0079,1.391
12380.00,7.395289,25.03072,-0.000176,24.017036,-0.0078,1.391
12382.00,7.394657,25.02994,-0.000176,24.016490,-0.0078,1.392
12384.00,7.394341,25.03032,-0.000177,24.016697,-0.0078,1.392
12386.00,7.394525,25.03062,-0.000177,24.016574,-0.0078,1.391
12388.00,7.394236,25.03038,-0.000176,24.017096,-0.0079,1.392
12390.00,7.394019,25.03060,-0.000176,24.016895,-0.0079,1.391
12392.00,7.394757,25.03049,-0.000176,24.016938,-0.0078,1.391
12394.00,7.395081,25.03072,-0.000175,24.016951,-0.0078,1.391
12396.00,7.394807,25.03081,-0.000176,24.016882,-0.0078,1.391
12398.00,7.395065,25.03148,-0.000176,24.016481,-0.0078,1.392
12400.00,7.394476,25.03022,-0.000177,24.016267,-0.0078,1.391
12402.00,7.394175,25.03034,-0.000176,24.016746,-0.0078,1.391
12404.00,7.393400,25.03085,-0.000175,24.016755,-0.0078,1.392
12406.00,7.393250,25.03092,-0.000177,24.016653,-0.0078,1.391
12408.00,7.393589,25.03130,-0.000178,24.016523,-0.0078,1.391
12410.00,7.393473,25.03105,-0.000177,24.016733,-0.0078,1.391
12412.00,7.393008,25.03131,-0.000176,24.016411,-0.0078,1.391
12414.00,7.393451,25.03058,-0.000175,24.016639,-0.0079,1.391
12416.00,7.394122,25.03035,-0.000177,24.016992,-0.0078,1.392
12418.00,7.394601,25.03008,-0.000176,24.016449,-0.0078,1.391
12420.00,7.393872,25.03080,-0.000177,24.016494,-0.0078,1.392
12422.00,7.394313,25.03107,-0.000177,24.016420,-0.0079,1.391
12424.00,7.394846,25.03071,-0.000177,24.016351,-0.0078,1.391
12426.00,7.395278,25.03103,-0.000178,24.017074,-0.0079,1.391
12428.00,7.395225,25.03135,-0.000176,24.016920,-0.0078,1.391
12430.00,7.395445,25.03129,-0.000177,24.016035,-0.0078,1.392
12432.00,7.395661,25.03118,-0.000177,24.017165,-0.0078,1.391
12434.00,7.395165,25.03050,-0.000178,24.016905,-0.0079,1.391
12436.00,7.394395,25.03086,-0.000178,24.016489,-0.0078,1.392
12438.00,7.394667,25.03068,-0.000177,24.016632,-0.0078,1.392
12440.00,7.395654,25.03118,-0.000177,24.016617,-0.0078,1.391
12442.00,7.395330,25.03095,-0.000178,24.017108,-0.0078,1.392
12444.00,7.396064,25.03164,-0.000177,24.016668,-0.0078,1.392
12446.00,7.395492,25.03176,-0.000176,24.016242,-0.0078,1.392
12448.00,7.394943,25.03069,-0.000178,24.016806,-0.0078,1.392
12450.00,7.395387,25.03106,-0.000177,24.017179,-0.0078,1.391
12452.00,7.395465,25.03214,-0.000175,24.016808,-0.0079,1.392
12454.00,7.395573,25.03171,-0.000176,24.016324,-0.0078,1.392
12456.00,7.395802,25.03096,-0.000177,24.016840,-0.0078,1.392
12458.00,7.396769,25.03077,-0.000176,24.016875,-0.0078,1.392
12460.00,7.396441,25.03075,-0.000178,24.016354,-0.0078,1.392
12462.00,7.396423,25.03113,-0.000176,24.016325,-0.0078,1.392
12464.00,7.396326,25.03134,-0.000176,24.016679,-0.0079,1.392
12466.00,7.395998,25.03120,-0.000177,24.017040,-0.0079,1.392
12468.00,7.395451,25.03085,-0.000178,24.017293,-0.0078,1.392
12470.00,7.394689,25.03102,-0.000177,24.016905,-0.0078,1.392
12472.00,7.396175,25.03061,-0.000176,24.016615,-0.0078,1.392
12474.00,7.395997,25.03068,-0.000177,24.016958,-0.0078,1.392
12476.00,7.395440,25.03149,-0.000177,24.016514,-0.0078,1.391
12478.00,7.395290,25.03164,-0.000176,24.016737,-0.0078,1.392
12480.00,7.394557,25.03068,-0.000177,24.016499,-0.0078,1.392
12482.00,7.395217,25.03090,-0.000176,24.016777,-0.0078,1.391
12484.00,7.395684,25.02946,-0.000177,24.016800,-0.0079,1.392
12486.00,7.396362,25.03031,-0.000176,24.016166,-0.0078,1.391
12488.00,7.396563,25.03038,-0.000177,24.016992,-0.0078,1.392
12490.00,7.396162,25.03035,-0.000178,24.016378,-0.0078,1.392
12492.00,7.395277,25.03068,-0.000177,24.016514,-0.0078,1.392
12494.00,7.393929,25.03115,-0.000176,24.016592,-0.0078,1.392
12496.00,7.394501,25.03112,-0.000176,24.016227,-0.0079,1.392
12498.00,7.394861,25.03057,-0.000176,24.017379,-0.0079,1.392
12500.00,7.394490,25.02998,-0.000177,24.016876,-0.0078,1.392
12502.00,7.394619,25.03087,-0.000178,24.016285,-0.0079,1.391
12504.00,7.395143,25.03042,-0.000177,24.016920,-0.0078,1.391
12506.00,7.395114,25.03014,-0.000177,24.016371,-0.0079,1.392
12508.00,7.395121,25.03069,-0.000179,24.016641,-0.0079,1.392
12510.00,7.395130,25.03024,-0.000177,24.016679,-0.0078,1.391
12512.00,7.394685,25.03067,-0.000176,24.017125,-0.0079,1.392
12514.00,7.394874,25.03081,-0.000177,24.016340,-0.0079,1.392
12516.00,7.394892,25.03009,-0.000178,24.015727,-0.0078,1.392
12518.00,7.394524,25.03040,-0.000177,24.016092,-0.0079,1.392
12520.00,7.395069,25.03063,-0.000177,24.016218,-0.0078,1.392
12522.00,7.395629,25.03018,-0.000176,24.016820,-0.0079,1.392
12524.00,7.395137,25.03004,-0.000177,24.016217,-0.0079,1.392
12526.00,7.395076,25.03029,-0.000177,24.016461,-0.0079,1.392
12528.00,7.394369,25.03089,-0.000176,24.016487,-0.0079,1.392
12530.00,7.394261,25.03058,-0.000176,24.016148,-0.0078,1.392
12532.00,7.395260,25.03033,-0.000177,24.016213,-0.0078,1.391
12534.00,7.395293,25.03065,-0.000177,24.016657,-0.0078,1.392
12536.00,7.394770,25.03148,-0.000177,24.016536,-0.0079,1.392
12538.00,7.394792,25.03117,-0.000177,24.016264,-0.0078,1.392
12540.00,7.395335,25.03046,-0.000178,24.015892,-0.0079,1.392
12542.00,7.395201,25.03128,-0.000179,24.016867,-0.0078,1.391
12544.00,7.394989,25.03187,-0.000177,24.016576,-0.0078,1.391
12546.00,7.394505,25.03217,-0.000176,24.016333,-0.0078,1.392
12548.00,7.395087,25.03179,-0.000176,24.015836,-0.0078,1.392
12550.00,7.395041,25.03123,-0.000177,24.016282,-0.0079,1.393
12552.00,7.394861,25.03151,-0.000177,24.016400,-0.0079,1.392
12554.00,7.395556,25.03175,-0.000176,24.016644,-0.0078,1.392
12556.00,7.395931,25.03203,-0.000177,24.016574,-0.0078,1.393
12558.00,7.395795,25.03177,-0.000178,24.016737,-0.0079,1.392
12560.00,7.396426,25.03138,-0.000178,24.016409,-0.0079,1.392
12562.00,7.396551,25.02984,-0.000177,24.016690,-0.0079,1.392
12564.00,7.395845,25.03085,-0.000177,24.016873,-0.0079,1.392
12566.00,7.395593,25.03121,-0.000177,24.016695,-0.0078,1.392
12568.00,7.395228,25.03107,-0.000177,24.016610,-0.0078,1.392
12570.00,7.395102,25.03112,-0.000177,24.016608,-0.0078,1.392
12572.00,7.395703,25.03133,-0.000177,24.016824,-0.0079,1.392
12574.00,7.394900,25.03188,-0.000176,24.016907,-0.0078,1.391
12576.00,7.395256,25.03139,-0.000177,24.017103,-0.0079,1.393
12578.00,7.395253,25.03073,-0.000178,24.016432,-0.0079,1.392
12580.00,7.394969,25.03181,-0.000176,24.015850,-0.0078,1.392
12582.00,7.394815,25.03127,-0.000176,24.016815,-0.0078,1.392
12584.00,7.394728,25.03061,-0.000176,24.016470,-0.0078,1.392
12586.00,7.395096,25.03159,-0.000176,24.016131,-0.0078,1.392
12588.00,7.395040,25.03134,-0.000177,24.016791,-0.0079,1.392
12590.00,7.395278,25.03119,-0.000176,24.016666,-0.0079,1.392
12592.00,7.395904,25.03120,-0.000176,24.016483,-0.0079,1.392
12594.00,7.396114,25.03128,-0.000177,24.016889,-0.0078,1.392
12596.00,7.396226,25.03131,-0.000178,24.016757,-0.0078,1.392
12598.00,7.396541,25.03136,-0.000177,24.016798,-0.0079,1.392
12600.00,7.396327,25.03160,-0.000177,24.016004,-0.0079,1.392
12602.00,7.396288,25.03163,-0.000177,24.016840,-0.0079,1.392
12604.00,7.396750,25.03182,-0.000177,24.017029,-0.0079,1.392
@21,12.0000,24.0
12606.00,7.396218,25.03159,-0.000177,24.016847,-0.0078,1.392
12608.00,7.392039,25.03150,-0.000176,24.015823,-0.0078,1.392
12610.00,7.381298,25.03107,-0.000177,24.016684,-0.0078,1.391
12612.00,7.372243,25.03139,-0.000177,24.017110,-0.0078,1.391
12614.00,7.365086,25.03079,-0.000176,24.016624,-0.0079,1.390
12616.00,7.361333,25.03088,-0.000177,24.016822,-0.0079,1.391
12618.00,7.359272,25.03077,-0.000176,24.016119,-0.0079,1.392
12620.00,7.358287,25.03106,-0.000178,24.016030,-0.0079,1.392
12622.00,7.357382,25.03099,-0.000179,24.016532,-0.0078,1.392
12624.00,7.356467,25.03097,-0.000179,24.016465,-0.0079,1.393
12626.00,7.354970,25.03132,-0.000179,24.015731,-0.0078,1.393
12628.00,7.353721,25.03161,-0.000179,24.016815,-0.0079,1.393
12630.00,7.352110,25.03083,-0.000180,24.016162,-0.0079,1.393
12632.00,7.355427,25.03163,-0.000180,24.016383,-0.0078,1.393
12634.00,7.365116,25.03126,-0.000180,24.016280,-0.0079,1.394
12636.00,7.373431,25.03151,-0.000179,24.016643,-0.0078,1.394
12638.00,7.381033,25.03130,-0.000177,24.016403,-0.0079,1.393
12640.00,7.384956,25.03125,-0.000178,24.016474,-0.0079,1.392
12642.00,7.386488,25.03163,-0.000177,24.016788,-0.0078,1.392
12644.00,7.388382,25.03060,-0.000177,24.016280,-0.0078,1.392
12646.00,7.388944,25.03059,-0.000178,24.016733,-0.0079,1.392
12648.00,7.389951,25.03078,-0.000176,24.016050,-0.0078,1.392
12650.00,7.390905,25.03099,-0.000176,24.016162,-0.0078,1.391
12652.00,7.391032,25.03125,-0.000176,24.016150,-0.0078,1.392
12654.00,7.391223,25.03187,-0.000178,24.016612,-0.0079,1.392
12656.00,7.391577,25.03180,-0.000178,24.017076,-0.0079,1.392
12658.00,7.391635,25.03081,-0.000177,24.016826,-0.0079,1.392
12660.00,7.391445,25.03094,-0.000177,24.016278,-0.0079,1.392
12662.00,7.391215,25.03161,-0.000176,24.016394,-0.0079,1.391
12664.00,7.391248,25.03181,-0.000177,24.016653,-0.0079,1.392
12666.00,7.391000,25.03145,-0.000176,24.016570,-0.0078,1.391
12668.00,7.391553,25.03157,-0.000177,24.016429,-0.0078,1.392
12670.00,7.392319,25.03108,-0.000177,24.016574,-0.0078,1.392
12672.00,7.391764,25.03128,-0.000176,24.017297,-0.0078,1.392
12674.00,7.392731,25.03083,-0.000176,24.016597,-0.0079,1.392
12676.00,7.393968,25.03148,-0.000177,24.016233,-0.0078,1.392
12678.00,7.395715,25.03202,-0.000177,24.016394,-0.0078,1.392
12680.00,7.398306,25.03228,-0.000175,24.016771,-0.0079,1.392
12682.00,7.399299,25.03143,-0.000176,24.016469,-0.0079,1.392
12684.00,7.399808,25.03087,-0.000177,24.016686,-0.0079,1.392
12686.00,7.400726,25.03118,-0.000177,24.016331,-0.0079,1.392
12688.00,7.401694,25.03177,-0.000177,24.016615,-0.0079,1.392
12690.00,7.402451,25.03099,-0.000177,24.017226,-0.0079,1.392
12692.00,7.403039,25.03144,-0.000176,24.016690,-0.0079,1.392
12694.00,7.404015,25.03190,-0.000177,24.016673,-0.0079,1.391
12696.00,7.404429,25.03130,-0.000176,24.017112,-0.0078,1.391
12698.00,7.405044,25.03149,-0.000177,24.016322,-0.0078,1.392
12700.00,7.405043,25.03081,-0.000177,24.016276,-0.0078,1.392
12702.00,7.405287,25.03037,-0.000178,24.016483,-0.0078,1.392
12704.00,7.405385,25.03090,-0.000179,24.016458,-0.0078,1.392
12706.00,7.405273,25.03140,-0.000177,24.016189,-0.0078,1.392
12708.00,7.405784,25.03175,-0.000177,24.016969,-0.0078,1.392
12710.00,7.405950,25.03153,-0.000177,24.017301,-0.0078,1.392
12712.00,7.406215,25.03130,-0.000176,24.016539,-0.0078,1.392
12714.00,7.406572,25.03198,-0.000178,24.016184,-0.0078,1.392
12716.00,7.405763,25.03145,-0.000177,24.016824,-0.0078,1.392
12718.00,7.404999,25.03139,-0.000178,24.016771,-0.0078,1.392
12720.00,7.405443,25.03092,-0.000177,24.016994,-0.0078,1.392
12722.00,7.406091,25.03065,-0.000177,24.016492,-0.0078,1.392
12724.00,7.405826,25.03152,-0.000177,24.016632,-0.0078,1.392
12726.00,7.405093,25.03208,-0.000178,24.017953,-0.0078,1.392
12728.00,7.403414,25.03174,-0.000177,24.016706,-0.0079,1.392
12730.00,7.403133,25.03127,-0.000177,24.016701,-0.0078,1.392
12732.00,7.403353,25.03152,-0.000176,24.016634,-0.0078,1.392
12734.00,7.403449,25.03132,-0.000177,24.016168,-0.0078,1.392
12736.00,7.402353,25.03164,-0.000177,24.016206,-0.0078,1.392
12738.00,7.401579,25.03111,-0.000178,24.016784,-0.0078,1.392
12740.00,7.401993,25.03176,-0.000177,24.016229,-0.0078,1.391
12742.00,7.401377,25.03100,-0.000177,24.017007,-0.0078,1.392
12744.00,7.401089,25.03216,-0.000176,24.016108,-0.0078,1.392
12746.00,7.400684,25.03155,-0.000177,24.016748,-0.0078,1.392
12748.00,7.400885,25.03160,-0.000177,24.016153,-0.0078,1.392
12750.00,7.400547,25.03131,-0.000178,24.016944,-0.0078,1.392
12752.00,7.399426,25.03144,-0.000177,24.016884,-0.0079,1.393
12754.00,7.399463,25.03159,-0.000177,24.016626,-0.0078,1.392
12756.00,7.399270,25.03165,-0.000177,24.017569,-0.0078,1.392
12758.00,7.398593,25.03103,-0.000176,24.016873,-0.0078,1.392
12760.00,7.397418,25.03230,-0.000176,24.016318,-0.0079,1.391
12762.00,7.395985,25.03267,-0.000177,24.017021,-0.0079,1.392
12764.00,7.395847,25.03211,-0.000176,24.016737,-0.0079,1.392
12766.00,7.396281,25.03285,-0.000177,24.017072,-0.0078,1.392
12768.00,7.395498,25.03314,-0.000176,24.016813,-0.0078,1.392
12770.00,7.395153,25.03179,-0.000176,24.016387,-0.0078,1.392
12772.00,7.396004,25.03199,-0.000176,24.016461,-0.0078,1.392
12774.00,7.395984,25.03204,-0.000176,24.016947,-0.0078,1.392
12776.00,7.395968,25.03203,-0.000177,24.016650,-0.0079,1.392
12778.00,7.395164,25.03186,-0.000176,24.016536,-0.0078,1.391
12780.00,7.395080,25.03166,-0.000176,24.017177,-0.0078,1.392
12782.00,7.394407,25.03215,-0.000176,24.016933,-0.0078,1.392
12784.00,7.394704,25.03289,-0.000177,24.016956,-0.0078,1.392
12786.00,7.394471,25.03212,-0.000177,24.017132,-0.0078,1.392
12788.00,7.394374,25.03172,-0.000176,24.016860,-0.0078,1.391
12790.00,7.394422,25.03134,-0.000176,24.017136,-0.0078,1.392
12792.00,7.394080,25.03221,-0.000177,24.016771,-0.0078,1.392
12794.00,7.394594,25.03205,-0.000178,24.016944,-0.0079,1.392
12796.00,7.394101,25.03184,-0.000176,24.017036,-0.0078,1.392
12798.00,7.393830,25.03151,-0.000176,24.017083,-0.0078,1.392
12800.00,7.394104,25.03144,-0.000177,24.016773,-0.0078,1.392
12802.00,7.394524,25.03093,-0.000176,24.016476,-0.0079,1.392
12804.00,7.393554,25.03169,-0.000176,24.016278,-0.0078,1.392
12806.00,7.393334,25.03141,-0.000177,24.016639,-0.0078,1.392
12808.00,7.393689,25.03239,-0.000176,24.016291,-0.0078,1.392
12810.00,7.393689,25.03234,-0.000176,24.016782,-0.0078,1.392
12812.00,7.393996,25.03264,-0.000176,24.017293,-0.0078,1.392
12814.00,7.393393,25.03325,-0.000175,24.016998,-0.0078,1.392
12816.00,7.393315,25.03304,-0.000175,24.017011,-0.0079,1.392
12818.00,7.394339,25.03283,-0.000176,24.017337,-0.0078,1.392
12820.00,7.393749,25.03211,-0.000178,24.016643,-0.0079,1.392
12822.00,7.393752,25.03179,-0.000177,24.016806,-0.0079,1.392
12824.00,7.393212,25.03192,-0.000177,24.016249,-0.0078,1.392
12826.00,7.393214,25.03209,-0.000176,24.016324,-0.0079,1.392
12828.00,7.393028,25.03149,-0.000175,24.015680,-0.0079,1.392
12830.00,7.393718,25.03148,-0.000175,24.017324,-0.0078,1.392
12832.00,7.393836,25.03213,-0.000176,24.017168,-0.0078,1.392
12834.00,7.393865,25.03215,-0.000176,24.016405,-0.0078,1.392
12836.00,7.394207,25.03161,-0.000176,24.016898,-0.0078,1.392
12838.00,7.394468,25.03139,-0.000176,24.016247,-0.0078,1.392
12840.00,7.393999,25.03202,-0.000176,24.017087,-0.0078,1.392
12842.00,7.393972,25.03275,-0.000176,24.016775,-0.0078,1.392
12844.00,7.393628,25.03234,-0.000176,24.017032,-0.0078,1.392
12846.00,7.394169,25.03160,-0.000176,24.016927,-0.0078,1.392
12848.00,7.395759,25.03193,-0.000175,24.017694,-0.0078,1.392
12850.00,7.395804,25.03161,-0.000176,24.017099,-0.0078,1.392
12852.00,7.395356,25.03123,-0.000177,24.017192,-0.0078,1.393
12854.00,7.395182,25.03241,-0.000176,24.017014,-0.0079,1.392
12856.00,7.394215,25.03265,-0.000177,24.016131,-0.0079,1.392
12858.00,7.393982,25.03271,-0.000177,24.016750,-0.0079,1.392
12860.00,7.394438,25.03191,-0.000177,24.017197,-0.0078,1.392
12862.00,7.394675,25.03271,-0.000177,24.017293,-0.0078,1.392
12864.00,7.394723,25.03213,-0.000176,24.016873,-0.0078,1.392
12866.00,7.394492,25.03180,-0.000175,24.016077,-0.0079,1.393
12868.00,7.394942,25.03285,-0.000177,24.016358,-0.0078,1.392
12870.00,7.396140,25.03185,-0.000177,24.016634,-0.0078,1.393
12872.00,7.396919,25.03290,-0.000176,24.016722,-0.0078,1.393
12874.00,7.397096,25.03229,-0.000177,24.016851,-0.0078,1.392
12876.00,7.396830,25.03267,-0.000176,24.016954,-0.0078,1.393
12878.00,7.396542,25.03259,-0.000176,24.017281,-0.0078,1.391
12880.00,7.395981,25.03211,-0.000176,24.017074,-0.0078,1.392
12882.00,7.395307,25.03260,-0.000177,24.017408,-0.0078,1.392
12884.00,7.395441,25.03249,-0.000176,24.017201,-0.0078,1.392
12886.00,7.395872,25.03267,-0.000176,24.016871,-0.0078,1.393
12888.00,7.395849,25.03232,-0.000176,24.017174,-0.0078,1.392
12890.00,7.394841,25.03264,-0.000176,24.017232,-0.0078,1.392
12892.00,7.394276,25.03244,-0.000176,24.017179,-0.0078,1.392
12894.00,7.394908,25.03218,-0.000175,24.017960,-0.0078,1.392
12896.00,7.395837,25.03266,-0.000176,24.017301,-0.0078,1.392
12898.00,7.395869,25.03326,-0.000175,24.017779,-0.0079,1.392
12900.00,7.395208,25.03368,-0.000175,24.017237,-0.0078,1.392
12902.00,7.394949,25.03350,-0.000177,24.016791,-0.0078,1.393
12904.00,7.394644,25.03343,-0.000177,24.016490,-0.0078,1.393
12906.00,7.393770,25.03338,-0.000177,24.016581,-0.0078,1.392
12908.00,7.393978,25.03357,-0.000175,24.017306,-0.0078,1.392
12910.00,7.394884,25.03369,-0.000177,24.017032,-0.0078,1.393
12912.00,7.394330,25.03370,-0.000177,24.016206,-0.0078,1.393
12914.00,7.395116,25.03323,-0.000177,24.016474,-0.0078,1.393
12916.00,7.395003,25.03275,-0.000176,24.016721,-0.0078,1.392
12918.00,7.395832,25.03341,-0.000177,24.016827,-0.0078,1.392
12920.00,7.396774,25.03301,-0.000178,24.016779,-0.0078,1.393
12922.00,7.396579,25.03353,-0.000177,24.016856,-0.0078,1.393
12924.00,7.396185,25.03382,-0.000177,24.016925,-0.0078,1.392
12926.00,7.396144,25.03287,-0.000176,24.016641,-0.0078,1.392
12928.00,7.396629,25.03325,-0.000176,24.017339,-0.0079,1.392
12930.00,7.396823,25.03361,-0.000176,24.017603,-0.0079,1.392
12932.00,7.397340,25.03418,-0.000178,24.016862,-0.0078,1.392
12934.00,7.397321,25.03378,-0.000176,24.016246,-0.0078,1.392
12936.00,7.397897,25.03335,-0.000178,24.016735,-0.0079,1.393
12938.00,7.397091,25.03417,-0.000177,24.016514,-0.0078,1.392
12940.00,7.396790,25.03344,-0.000177,24.016771,-0.0078,1.392
12942.00,7.397425,25.03281,-0.000177,24.017203,-0.0078,1.392
12944.00,7.397148,25.03381,-0.000177,24.016467,-0.0078,1.393
12946.00,7.396220,25.03391,-0.000177,24.016673,-0.0078,1.392
12948.00,7.396101,25.03268,-0.000177,24.016733,-0.0079,1.392
12950.00,7.395689,25.03178,-0.000177,24.017208,-0.0079,1.392
12952.00,7.396313,25.03268,-0.000176,24.016677,-0.0078,1.392
12954.00,7.396585,25.03291,-0.000176,24.016673,-0.0078,1.392
12956.00,7.395919,25.03325,-0.000176,24.016869,-0.0079,1.393
12958.00,7.395750,25.03297,-0.000176,24.016369,-0.0078,1.392
12960.00,7.396313,25.03202,-0.000176,24.015829,-0.0078,1.392
12962.00,7.395696,25.03127,-0.000177,24.017442,-0.0078,1.392
12964.00,7.395340,25.03180,-0.000176,24.016450,-0.0078,1.391
12966.00,7.395208,25.03166,-0.000176,24.016124,-0.0079,1.392
12968.00,7.395213,25.03241,-0.000176,24.016507,-0.0079,1.392
12970.00,7.395395,25.03191,-0.000176,24.017272,-0.0078,1.392
12972.00,7.396452,25.03194,-0.000177,24.016650,-0.0079,1.392
12974.00,7.397332,25.03137,-0.000177,24.016974,-0.0079,1.392
12976.00,7.396534,25.03192,-0.000177,24.016380,-0.0078,1.392
12978.00,7.395746,25.03215,-0.000175,24.016670,-0.0078,1.392
12980.00,7.395477,25.03237,-0.000177,24.016372,-0.0078,1.393
12982.00,7.395573,25.03216,-0.000176,24.016550,-0.0078,1.392
12984.00,7.396059,25.03310,-0.000177,24.016788,-0.0078,1.392
12986.00,7.396951,25.03232,-0.000177,24.016487,-0.0078,1.392
12988.00,7.397496,25.03318,-0.000178,24.016340,-0.0079,1.392
12990.00,7.396641,25.03362,-0.000176,24.016682,-0.0078,1.392
12992.00,7.396493,25.03386,-0.000177,24.016971,-0.0079,1.392
12994.00,7.396298,25.03352,-0.000176,24.017324,-0.0079,1.392
12996.00,7.396606,25.03291,-0.000176,24.017252,-0.0078,1.392
12998.00,7.395957,25.03289,-0.000177,24.017054,-0.0078,1.392
13000.00,7.395242,25.03382,-0.000178,24.017219,-0.0078,1.392
13002.00,7.394723,25.03319,-0.000176,24.016835,-0.0078,1.392
13004.00,7.395170,25.03341,-0.000176,24.016956,-0.0078,1.392
13006.00,7.395278,25.03355,-0.000177,24.016942,-0.0079,1.392
13008.00,7.394817,25.03380,-0.000177,24.017072,-0.0079,1.392
13010.00,7.394492,25.03359,-0.000176,24.017063,-0.0078,1.393
13012.00,7.395058,25.03410,-0.000176,24.016737,-0.0078,1.392
13014.00,7.396058,25.03315,-0.000176,24.016679,-0.0078,1.392
13016.00,7.396316,25.03304,-0.000175,24.017286,-0.0078,1.392
13018.00,7.396842,25.03448,-0.000175,24.016811,-0.0078,1.392
13020.00,7.396608,25.03394,-0.000177,24.016122,-0.0078,1.392
13022.00,7.396204,25.03385,-0.000176,24.017147,-0.0078,1.392
13024.00,7.395808,25.03394,-0.000176,24.017012,-0.0078,1.393
13026.00,7.395389,25.03394,-0.000177,24.017678,-0.0078,1.392
13028.00,7.395584,25.03319,-0.000176,24.016954,-0.0078,1.392
13030.00,7.395624,25.03308,-0.000175,24.016886,-0.0078,1.392
13032.00,7.396122,25.03376,-0.000177,24.017009,-0.0078,1.393
13034.00,7.396089,25.03341,-0.000177,24.016755,-0.0078,1.393
13036.00,7.396608,25.03354,-0.000176,24.017074,-0.0078,1.392
13038.00,7.396924,25.03333,-0.000177,24.016664,-0.0078,1.392
13040.00,7.396404,25.03334,-0.000176,24.016173,-0.0078,1.392
13042.00,7.396815,25.03293,-0.000176,24.016557,-0.0078,1.392
13044.00,7.397602,25.03300,-0.000177,24.016639,-0.0078,1.393
13046.00,7.396597,25.03307,-0.000176,24.016572,-0.0078,1.392
13048.00,7.396443,25.03327,-0.000177,24.016862,-0.0078,1.392
13050.00,7.397005,25.03372,-0.000176,24.016983,-0.0078,1.392
13052.00,7.397717,25.03306,-0.000177,24.016840,-0.0078,1.392
13054.00,7.397642,25.03248,-0.000177,24.016519,-0.0078,1.392
13056.00,7.397293,25.03290,-0.000176,24.016907,-0.0078,1.392
13058.00,7.396956,25.03287,-0.000176,24.016450,-0.0078,1.392
13060.00,7.397287,25.03305,-0.000175,24.016454,-0.0078,1.392
13062.00,7.397044,25.03274,-0.000176,24.016853,-0.0078,1.392
13064.00,7.396268,25.03247,-0.000177,24.017098,-0.0078,1.392
13066.00,7.396777,25.03356,-0.000177,24.016121,-0.0078,1.393
13068.00,7.396384,25.03347,-0.000176,24.016750,-0.0078,1.392
13070.00,7.395655,25.03301,-0.000176,24.016367,-0.0079,1.392
13072.00,7.395898,25.03330,-0.000177,24.016835,-0.0078,1.393
13074.00,7.396820,25.03296,-0.000177,24.015850,-0.0079,1.392
13076.00,7.396624,25.03333,-0.000177,24.016849,-0.0078,1.392
13078.00,7.397137,25.03319,-0.000177,24.016983,-0.0079,1.392
13080.00,7.397467,25.03238,-0.000177,24.016545,-0.0079,1.393
13082.00,7.398042,25.03264,-0.000177,24.016597,-0.0079,1.392
13084.00,7.397825,25.03193,-0.000176,24.017511,-0.0078,1.392
13086.00,7.397475,25.03255,-0.000177,24.016661,-0.0078,1.393
13088.00,7.398305,25.03235,-0.000176,24.016784,-0.0078,1.392
13090.00,7.398434,25.03175,-0.000176,24.016771,-0.0078,1.392
13092.00,7.398021,25.03233,-0.000176,24.016842,-0.0078,1.392
13094.00,7.397834,25.03246,-0.000177,24.016847,-0.0078,1.392
13096.00,7.398387,25.03221,-0.000177,24.016837,-0.0078,1.393
13098.00,7.398026,25.03316,-0.000178,24.017000,-0.0079,1.393
13100.00,7.397702,25.03296,-0.000178,24.016659,-0.0079,1.392
13102.00,7.397006,25.03274,-0.000177,24.016793,-0.0078,1.392
13104.00,7.397112,25.03339,-0.000177,24.016782,-0.0078,1.392
13106.00,7.396679,25.03311,-0.000176,24.016313,-0.0078,1.392
13108.00,7.396452,25.03325,-0.000175,24.016362,-0.0078,1.392
13110.00,7.397422,25.03363,-0.000176,24.016363,-0.0079,1.392
13112.00,7.397367,25.03308,-0.000177,24.016271,-0.0078,1.393
13114.00,7.396363,25.03273,-0.000177,24.016791,-0.0078,1.393
13116.00,7.396058,25.03251,-0.000178,24.017076,-0.0079,1.392
13118.00,7.395807,25.03207,-0.000176,24.016813,-0.0079,1.392
13120.00,7.395943,25.03198,-0.000177,24.016314,-0.0078,1.392
13122.00,7.396421,25.03234,-0.000177,24.016514,-0.0078,1.392
13124.00,7.396582,25.03285,-0.000177,24.016425,-0.0078,1.393
13126.00,7.396236,25.03276,-0.000178,24.016420,-0.0078,1.392
13128.00,7.395612,25.03239,-0.000177,24.016547,-0.0078,1.392
13130.00,7.396079,25.03296,-0.000177,24.016652,-0.0078,1.393
13132.00,7.395758,25.03256,-0.000177,24.016699,-0.0078,1.392
13134.00,7.395677,25.03372,-0.000177,24.016153,-0.0078,1.392
13136.00,7.395563,25.03268,-0.000177,24.017099,-0.0079,1.393
13138.00,7.395630,25.03369,-0.000176,24.016960,-0.0078,1.392
13140.00,7.395236,25.03255,-0.000178,24.016610,-0.0078,1.392
13142.00,7.394618,25.03251,-0.000177,24.016557,-0.0078,1.392
13144.00,7.395757,25.03296,-0.000177,24.016429,-0.0078,1.393
13146.00,7.397202,25.03383,-0.000175,24.016893,-0.0078,1.392
13148.00,7.397274,25.03302,-0.000176,24.016866,-0.0079,1.393
13150.00,7.397168,25.03358,-0.000176,24.016733,-0.0078,1.393
13152.00,7.397044,25.03334,-0.000177,24.016271,-0.0078,1.393
13154.00,7.397299,25.03310,-0.000178,24.016193,-0.0078,1.393
13156.00,7.398032,25.03287,-0.000177,24.017128,-0.0078,1.392
13158.00,7.397205,25.03331,-0.000178,24.016661,-0.0079,1.392
13160.00,7.395966,25.03321,-0.000177,24.016737,-0.0079,1.393
13162.00,7.395909,25.03246,-0.000177,24.016151,-0.0079,1.393
13164.00,7.396234,25.03274,-0.000177,24.015990,-0.0079,1.392
13166.00,7.397000,25.03205,-0.000178,24.016740,-0.0079,1.393
13168.00,7.397205,25.03278,-0.000176,24.015827,-0.0079,1.392
13170.00,7.397067,25.03258,-0.000175,24.016697,-0.0078,1.392
13172.00,7.396978,25.03311,-0.000176,24.016663,-0.0078,1.392
13174.00,7.397931,25.03290,-0.000177,24.016983,-0.0078,1.393
13176.00,7.397641,25.03242,-0.000177,24.016684,-0.0078,1.393
13178.00,7.397349,25.03289,-0.000177,24.016969,-0.0079,1.393
13180.00,7.397146,25.03379,-0.000176,24.017674,-0.0078,1.393
13182.00,7.396419,25.03355,-0.000176,24.017446,-0.0078,1.392
13184.00,7.396578,25.03370,-0.000176,24.016218,-0.0078,1.392
13186.00,7.397848,25.03393,-0.000177,24.017156,-0.0078,1.393
13188.00,7.398131,25.03427,-0.000177,24.017061,-0.0079,1.393
13190.00,7.398385,25.03441,-0.000177,24.017038,-0.0078,1.393
13192.00,7.398468,25.03439,-0.000177,24.016969,-0.0078,1.392
13194.00,7.398411,25.03439,-0.000176,24.017056,-0.0078,1.393
13196.00,7.398089,25.03496,-0.000176,24.017185,-0.0078,1.393
13198.00,7.397653,25.03413,-0.000177,24.016507,-0.0078,1.393
13200.00,7.397400,25.03418,-0.000178,24.017014,-0.0079,1.393
13202.00,7.397730,25.03364,-0.000177,24.015990,-0.0079,1.392
13204.00,7.397954,25.03275,-0.000176,24.016365,-0.0079,1.393
@22,12.0000,24.0
13206.00,7.397878,25.03378,-0.000177,24.016061,-0.0078,1.393
13208.00,7.393776,25.03315,-0.000177,24.017034,-0.0078,1.392
13210.00,7.383834,25.03415,-0.000176,24.016148,-0.0078,1.392
13212.00,7.374741,25.03358,-0.000176,24.016246,-0.0078,1.391
13214.00,7.367242,25.03327,-0.000176,24.016864,-0.0078,1.391
13216.00,7.362058,25.03417,-0.000176,24.016789,-0.0078,1.392
13218.00,7.359716,25.03392,-0.000178,24.016519,-0.0078,1.393
13220.00,7.359672,25.03395,-0.000178,24.017462,-0.0079,1.393
13222.00,7.359018,25.03458,-0.000179,24.016688,-0.0078,1.393
13224.00,7.357848,25.03415,-0.000178,24.016358,-0.0078,1.394
13226.00,7.356481,25.03310,-0.000178,24.016945,-0.0079,1.394
13228.00,7.354871,25.03310,-0.000179,24.016489,-0.0078,1.393
13230.00,7.353395,25.03323,-0.000179,24.016682,-0.0078,1.394
13232.00,7.356504,25.03295,-0.000178,24.017176,-0.0078,1.393
13234.00,7.366135,25.03301,-0.000179,24.016746,-0.0078,1.395
13236.00,7.374687,25.03324,-0.000178,24.016673,-0.0078,1.394
13238.00,7.381294,25.03385,-0.000178,24.016644,-0.0079,1.394
13240.00,7.386396,25.03375,-0.000178,24.016266,-0.0078,1.394
13242.00,7.389691,25.03312,-0.000178,24.016849,-0.0078,1.394
13244.00,7.391273,25.03349,-0.000176,24.017502,-0.0078,1.392
13246.00,7.392071,25.03345,-0.000175,24.016909,-0.0078,1.392
13248.00,7.393268,25.03362,-0.000175,24.016896,-0.0078,1.393
13250.00,7.392866,25.03290,-0.000177,24.016615,-0.0078,1.393
13252.00,7.393492,25.03352,-0.000175,24.016664,-0.0078,1.392
[truncated: 53,532 more chars]
