# Supplementary material for: Hormonal steroids induce multidrug resistance and stress response genes in Neisseria gonorrhoeae by binding to MtrR
Source: Nat Commun. 2024 Feb 7;15:1153. doi: 10.1038/s41467-024-45195-1 (PMC10850145; doi:10.1038/s41467-024-45195-1)
Supplement: Supplementary file 6 — Source Data [file 41467_2024_45195_MOESM6_ESM.zip › Source Data/ITC/WT/Cholesterol/CholBLANK2022Sep12.itc]

$ITC
$ 25 
$NOT
$ 25 
$ 600 
$ 199 
$ 8 
$ 2 
$ADCGainCode:  3 
$False,True,True
$ 2 , 4 , 600 , 2 
$ 12 , 24 , 600 , 2 
$ 12 , 24 , 600 , 2 
$ 12 , 24 , 600 , 2 
$ 12 , 24 , 600 , 2 
$ 12 , 24 , 600 , 2 
$ 12 , 24 , 600 , 2 
$ 12 , 24 , 600 , 2 
$ 12 , 24 , 600 , 2 
$ 12 , 24 , 600 , 2 
$ 12 , 24 , 600 , 2 
$ 12 , 24 , 600 , 2 
$ 12 , 24 , 600 , 2 
$ 12 , 24 , 600 , 2 
$ 12 , 24 , 600 , 2 
$ 12 , 24 , 600 , 2 
$ 12 , 24 , 600 , 2 
$ 12 , 24 , 600 , 2 
$ 12 , 24 , 600 , 2 
$ 12 , 24 , 600 , 2 
$ 12 , 24 , 600 , 2 
$ 12 , 24 , 600 , 2 
$ 12 , 24 , 600 , 2 
$ 12 , 24 , 600 , 2 
$ 12 , 24 , 600 , 2 
# 0 
# 0.1 
# 0.005 
# 1.4485 
# 25 
# 28.9316 
# 15.91949 
?
% VPITC12.10.1003
% 1.4485 
% 28.9316 
%-1.096232 , 100.1901 
% 0.443748 , 95.77349 
% 0.2232 
% 124.02 , 123.95 
% 1 , 80 
%-0.001812 , 0.055139 
% 0 , 8 
% 0 , 18 
% 104422       320637 
% 101.8 
% 260 , 310 , 470 , 530 
% 0.08632 ,-0.00346 , 0.0000110163 , 0.000000290198 ,-0.0000000019883 
% VPViewer2000 Ver: 1.40.0
@0
2.00,7.476411,25.00978,-0.000164,24.017333,-0.0078,1.375
4.00,7.477038,25.00970,-0.000166,24.017893,-0.0077,1.375
6.00,7.477856,25.00983,-0.000166,24.018096,-0.0077,1.375
8.00,7.477611,25.01059,-0.000165,24.017859,-0.0077,1.375
10.00,7.477516,25.01109,-0.000165,24.018348,-0.0077,1.375
12.00,7.476590,25.01085,-0.000166,24.017864,-0.0077,1.376
14.00,7.476296,25.00995,-0.000167,24.017195,-0.0077,1.375
16.00,7.476995,25.00958,-0.000165,24.017426,-0.0077,1.375
18.00,7.476633,25.01104,-0.000164,24.017558,-0.0077,1.375
20.00,7.476247,25.01108,-0.000165,24.017614,-0.0078,1.375
22.00,7.476445,25.01098,-0.000166,24.018345,-0.0078,1.375
24.00,7.476213,25.01090,-0.000166,24.017658,-0.0077,1.375
26.00,7.475944,25.00998,-0.000167,24.017832,-0.0077,1.375
28.00,7.475037,25.01080,-0.000166,24.017926,-0.0077,1.375
30.00,7.475271,25.01069,-0.000166,24.018238,-0.0077,1.375
32.00,7.475778,25.01021,-0.000166,24.018405,-0.0077,1.375
34.00,7.476062,25.01087,-0.000165,24.018057,-0.0078,1.375
36.00,7.476173,25.01056,-0.000167,24.017694,-0.0077,1.376
38.00,7.475689,25.01035,-0.000165,24.018232,-0.0078,1.375
40.00,7.475636,25.01070,-0.000165,24.018071,-0.0078,1.375
42.00,7.475757,25.01056,-0.000165,24.017509,-0.0078,1.375
44.00,7.475639,25.01138,-0.000165,24.017777,-0.0078,1.375
46.00,7.475299,25.01085,-0.000164,24.017679,-0.0077,1.375
48.00,7.475003,25.01055,-0.000165,24.018017,-0.0078,1.375
50.00,7.474671,25.01035,-0.000166,24.017765,-0.0077,1.375
52.00,7.473938,25.01087,-0.000165,24.017203,-0.0077,1.375
54.00,7.473603,25.01056,-0.000166,24.018127,-0.0077,1.375
56.00,7.472852,25.01026,-0.000165,24.017438,-0.0077,1.375
58.00,7.472466,25.00992,-0.000166,24.017982,-0.0077,1.376
60.00,7.471891,25.00964,-0.000167,24.017509,-0.0077,1.375
62.00,7.472487,25.01025,-0.000166,24.017893,-0.0077,1.376
64.00,7.472562,25.01056,-0.000166,24.018173,-0.0078,1.376
66.00,7.472120,25.01040,-0.000167,24.017922,-0.0078,1.376
68.00,7.472099,25.00974,-0.000167,24.017658,-0.0078,1.375
70.00,7.471946,25.01031,-0.000165,24.017433,-0.0077,1.374
72.00,7.471842,25.01049,-0.000165,24.017607,-0.0077,1.375
74.00,7.471676,25.01059,-0.000165,24.017870,-0.0077,1.375
76.00,7.472017,25.01002,-0.000165,24.017863,-0.0078,1.375
78.00,7.471385,25.00968,-0.000165,24.017545,-0.0077,1.375
80.00,7.469235,25.01001,-0.000165,24.018542,-0.0077,1.375
82.00,7.469625,25.01097,-0.000164,24.017852,-0.0077,1.375
84.00,7.470557,25.01086,-0.000166,24.018348,-0.0077,1.376
86.00,7.469862,25.01053,-0.000166,24.018057,-0.0077,1.375
88.00,7.469955,25.01090,-0.000166,24.017917,-0.0077,1.375
90.00,7.470405,25.01026,-0.000167,24.016934,-0.0077,1.375
92.00,7.470127,25.01064,-0.000165,24.017883,-0.0077,1.375
94.00,7.470388,25.00991,-0.000166,24.017872,-0.0078,1.376
96.00,7.470068,25.00964,-0.000166,24.017373,-0.0077,1.375
98.00,7.469797,25.00926,-0.000165,24.017190,-0.0078,1.375
100.00,7.469356,25.00951,-0.000165,24.017866,-0.0077,1.376
102.00,7.470197,25.00917,-0.000165,24.017942,-0.0077,1.376
104.00,7.470642,25.00850,-0.000166,24.017578,-0.0078,1.375
106.00,7.470729,25.00853,-0.000165,24.018031,-0.0078,1.374
108.00,7.470350,25.00912,-0.000165,24.017553,-0.0077,1.375
110.00,7.469885,25.00881,-0.000164,24.017518,-0.0077,1.376
112.00,7.468949,25.00925,-0.000166,24.018096,-0.0077,1.375
114.00,7.469252,25.00939,-0.000165,24.017747,-0.0077,1.376
116.00,7.468808,25.00958,-0.000165,24.018238,-0.0077,1.375
118.00,7.469383,25.00944,-0.000165,24.017288,-0.0077,1.375
120.00,7.469343,25.00916,-0.000164,24.017612,-0.0077,1.376
122.00,7.468616,25.00927,-0.000165,24.017962,-0.0077,1.375
124.00,7.467752,25.00976,-0.000166,24.017830,-0.0077,1.376
126.00,7.467596,25.00978,-0.000165,24.017295,-0.0077,1.375
128.00,7.467368,25.00989,-0.000165,24.017598,-0.0077,1.375
130.00,7.467700,25.00971,-0.000167,24.017884,-0.0077,1.375
132.00,7.467968,25.00996,-0.000165,24.017796,-0.0077,1.375
134.00,7.468256,25.01013,-0.000166,24.018327,-0.0077,1.375
136.00,7.468163,25.00910,-0.000167,24.018136,-0.0078,1.376
138.00,7.467693,25.00945,-0.000165,24.017989,-0.0078,1.375
140.00,7.466407,25.00942,-0.000165,24.018151,-0.0077,1.375
142.00,7.466642,25.00955,-0.000165,24.018249,-0.0077,1.376
144.00,7.467118,25.00991,-0.000165,24.018310,-0.0077,1.375
146.00,7.466503,25.01030,-0.000165,24.017253,-0.0077,1.375
148.00,7.466530,25.01073,-0.000166,24.017752,-0.0077,1.375
150.00,7.465393,25.01043,-0.000166,24.017471,-0.0077,1.376
152.00,7.465473,25.01030,-0.000165,24.017208,-0.0077,1.375
154.00,7.465283,25.01036,-0.000164,24.017826,-0.0078,1.375
156.00,7.464969,25.01001,-0.000164,24.017763,-0.0077,1.376
158.00,7.464896,25.00972,-0.000163,24.017384,-0.0077,1.375
160.00,7.465407,25.00998,-0.000164,24.017487,-0.0077,1.375
162.00,7.465135,25.00980,-0.000165,24.017641,-0.0077,1.376
164.00,7.465094,25.01090,-0.000165,24.017652,-0.0077,1.375
166.00,7.465579,25.01048,-0.000167,24.018185,-0.0078,1.375
168.00,7.465077,25.01060,-0.000166,24.017641,-0.0077,1.376
170.00,7.464372,25.00965,-0.000165,24.017721,-0.0077,1.376
172.00,7.464129,25.00949,-0.000164,24.017600,-0.0077,1.376
174.00,7.463975,25.00986,-0.000166,24.017783,-0.0077,1.376
176.00,7.464193,25.01019,-0.000166,24.018067,-0.0077,1.376
178.00,7.464199,25.01031,-0.000164,24.018522,-0.0077,1.376
180.00,7.463774,25.01056,-0.000165,24.018240,-0.0078,1.375
182.00,7.463911,25.01041,-0.000164,24.017620,-0.0078,1.375
184.00,7.463621,25.00941,-0.000163,24.017955,-0.0077,1.375
186.00,7.463203,25.00994,-0.000165,24.017801,-0.0077,1.375
188.00,7.463007,25.00989,-0.000167,24.018464,-0.0078,1.376
190.00,7.462481,25.00961,-0.000167,24.017520,-0.0077,1.376
192.00,7.461518,25.01025,-0.000165,24.017235,-0.0077,1.376
194.00,7.460812,25.01026,-0.000165,24.017779,-0.0077,1.375
196.00,7.461927,25.01000,-0.000166,24.017812,-0.0077,1.375
198.00,7.461775,25.01004,-0.000164,24.017815,-0.0077,1.375
200.00,7.460887,25.01017,-0.000165,24.018479,-0.0077,1.376
202.00,7.461346,25.00971,-0.000165,24.017694,-0.0078,1.376
204.00,7.461563,25.00969,-0.000165,24.018222,-0.0078,1.375
206.00,7.460947,25.00948,-0.000164,24.018410,-0.0077,1.376
208.00,7.459873,25.00910,-0.000166,24.017090,-0.0077,1.375
210.00,7.459860,25.00956,-0.000166,24.017658,-0.0077,1.375
212.00,7.460127,25.00985,-0.000167,24.017105,-0.0078,1.376
214.00,7.459803,25.00982,-0.000167,24.017475,-0.0078,1.376
216.00,7.459248,25.01003,-0.000166,24.017375,-0.0078,1.376
218.00,7.459185,25.00951,-0.000167,24.017473,-0.0077,1.376
220.00,7.459089,25.00930,-0.000166,24.017518,-0.0078,1.376
222.00,7.458638,25.00870,-0.000165,24.017069,-0.0078,1.375
224.00,7.458378,25.00996,-0.000166,24.017101,-0.0078,1.376
226.00,7.458790,25.00977,-0.000166,24.017964,-0.0077,1.376
228.00,7.458367,25.00925,-0.000166,24.017995,-0.0078,1.376
230.00,7.458079,25.00942,-0.000166,24.017495,-0.0078,1.376
232.00,7.457530,25.00983,-0.000166,24.017636,-0.0078,1.376
234.00,7.457889,25.00993,-0.000165,24.017554,-0.0077,1.375
236.00,7.458243,25.01015,-0.000164,24.017520,-0.0077,1.375
238.00,7.457983,25.00946,-0.000166,24.017500,-0.0077,1.376
240.00,7.457600,25.00959,-0.000166,24.017235,-0.0078,1.376
242.00,7.457013,25.00925,-0.000166,24.017426,-0.0078,1.376
244.00,7.457623,25.00985,-0.000167,24.017520,-0.0077,1.376
246.00,7.457172,25.00933,-0.000166,24.017424,-0.0077,1.376
248.00,7.456959,25.00962,-0.000166,24.017609,-0.0077,1.375
250.00,7.457177,25.00985,-0.000166,24.017437,-0.0078,1.376
252.00,7.456798,25.01011,-0.000166,24.017547,-0.0078,1.376
254.00,7.456847,25.00980,-0.000165,24.017315,-0.0077,1.376
256.00,7.456151,25.00993,-0.000165,24.017513,-0.0077,1.376
258.00,7.455891,25.01040,-0.000165,24.017625,-0.0077,1.376
260.00,7.455061,25.01030,-0.000166,24.017897,-0.0077,1.376
262.00,7.454759,25.01032,-0.000167,24.017266,-0.0078,1.376
264.00,7.455116,25.01019,-0.000167,24.017685,-0.0078,1.376
266.00,7.455176,25.00971,-0.000166,24.017192,-0.0077,1.375
268.00,7.454635,25.00924,-0.000164,24.016900,-0.0078,1.376
270.00,7.454004,25.00862,-0.000165,24.017562,-0.0077,1.375
272.00,7.454398,25.00856,-0.000166,24.018220,-0.0078,1.376
274.00,7.454895,25.00951,-0.000167,24.017660,-0.0077,1.376
276.00,7.455238,25.00961,-0.000166,24.018046,-0.0077,1.376
278.00,7.454171,25.01042,-0.000167,24.017846,-0.0078,1.375
280.00,7.453332,25.00972,-0.000166,24.017281,-0.0078,1.376
282.00,7.453844,25.00894,-0.000165,24.017830,-0.0078,1.375
284.00,7.453378,25.00989,-0.000164,24.017295,-0.0078,1.375
286.00,7.452523,25.00940,-0.000165,24.017549,-0.0077,1.375
288.00,7.452060,25.00844,-0.000166,24.017672,-0.0078,1.376
290.00,7.452015,25.00871,-0.000166,24.018296,-0.0078,1.376
292.00,7.452166,25.00889,-0.000166,24.017250,-0.0078,1.376
294.00,7.452261,25.00945,-0.000166,24.017738,-0.0077,1.376
296.00,7.452708,25.00960,-0.000166,24.018133,-0.0078,1.376
298.00,7.453204,25.00985,-0.000165,24.017750,-0.0077,1.376
300.00,7.453189,25.00941,-0.000165,24.017736,-0.0077,1.376
302.00,7.453431,25.01023,-0.000165,24.018135,-0.0077,1.375
304.00,7.453170,25.01001,-0.000164,24.017863,-0.0077,1.375
306.00,7.452544,25.00978,-0.000166,24.017359,-0.0077,1.376
308.00,7.452438,25.00945,-0.000166,24.017534,-0.0077,1.376
310.00,7.452885,25.00982,-0.000166,24.017585,-0.0078,1.376
312.00,7.452756,25.01058,-0.000166,24.016907,-0.0078,1.376
314.00,7.452553,25.01105,-0.000167,24.018189,-0.0077,1.376
316.00,7.452634,25.00991,-0.000166,24.017324,-0.0077,1.375
318.00,7.452325,25.00980,-0.000165,24.017736,-0.0077,1.375
320.00,7.452788,25.00966,-0.000164,24.018243,-0.0077,1.376
322.00,7.452059,25.00946,-0.000164,24.017792,-0.0077,1.375
324.00,7.451991,25.01051,-0.000165,24.017922,-0.0077,1.376
326.00,7.451345,25.01071,-0.000166,24.017786,-0.0077,1.376
328.00,7.450338,25.01049,-0.000166,24.017977,-0.0077,1.376
330.00,7.451202,25.01052,-0.000166,24.017569,-0.0077,1.376
332.00,7.450486,25.01062,-0.000165,24.017522,-0.0078,1.376
334.00,7.450672,25.01061,-0.000165,24.017852,-0.0077,1.376
336.00,7.450482,25.00995,-0.000164,24.017977,-0.0077,1.375
338.00,7.450861,25.01033,-0.000166,24.017846,-0.0077,1.376
340.00,7.450504,25.01082,-0.000165,24.017186,-0.0077,1.376
342.00,7.450009,25.01023,-0.000165,24.017549,-0.0077,1.376
344.00,7.450708,25.01046,-0.000166,24.018026,-0.0077,1.376
346.00,7.450305,25.01112,-0.000165,24.017930,-0.0077,1.376
348.00,7.450641,25.01087,-0.000167,24.018069,-0.0078,1.376
350.00,7.451042,25.01149,-0.000167,24.017960,-0.0077,1.376
352.00,7.449906,25.01071,-0.000167,24.017478,-0.0077,1.376
354.00,7.449444,25.01183,-0.000165,24.018423,-0.0077,1.375
356.00,7.449988,25.01180,-0.000165,24.017745,-0.0077,1.375
358.00,7.448914,25.01156,-0.000165,24.017350,-0.0077,1.375
360.00,7.448380,25.01121,-0.000166,24.017995,-0.0077,1.377
362.00,7.448341,25.01052,-0.000165,24.018528,-0.0077,1.376
364.00,7.448807,25.01062,-0.000165,24.017516,-0.0077,1.375
366.00,7.449611,25.01055,-0.000166,24.018254,-0.0077,1.376
368.00,7.448868,25.01083,-0.000165,24.018977,-0.0077,1.376
370.00,7.448400,25.01100,-0.000165,24.017215,-0.0077,1.375
372.00,7.448838,25.01045,-0.000165,24.018067,-0.0077,1.376
374.00,7.448844,25.01020,-0.000166,24.017819,-0.0077,1.376
376.00,7.448195,25.01035,-0.000166,24.018285,-0.0077,1.376
378.00,7.447389,25.01065,-0.000164,24.017875,-0.0077,1.376
380.00,7.447143,25.01052,-0.000165,24.018076,-0.0077,1.376
382.00,7.446509,25.00942,-0.000167,24.017828,-0.0078,1.376
384.00,7.446173,25.00974,-0.000165,24.017908,-0.0077,1.376
386.00,7.447226,25.01037,-0.000166,24.018064,-0.0077,1.376
388.00,7.447540,25.00962,-0.000166,24.018015,-0.0077,1.376
390.00,7.447428,25.01016,-0.000166,24.017544,-0.0078,1.376
392.00,7.446829,25.01044,-0.000166,24.018263,-0.0078,1.376
394.00,7.447308,25.00909,-0.000166,24.018158,-0.0077,1.376
396.00,7.447443,25.00972,-0.000166,24.017536,-0.0077,1.376
398.00,7.446970,25.01011,-0.000167,24.017966,-0.0077,1.376
400.00,7.446519,25.01007,-0.000167,24.017172,-0.0077,1.376
402.00,7.446276,25.00984,-0.000167,24.017400,-0.0077,1.376
404.00,7.445575,25.00962,-0.000166,24.017926,-0.0078,1.376
406.00,7.445013,25.00908,-0.000165,24.017674,-0.0077,1.376
408.00,7.445532,25.01008,-0.000166,24.018120,-0.0077,1.376
410.00,7.445990,25.01065,-0.000165,24.017999,-0.0078,1.376
412.00,7.446560,25.00988,-0.000166,24.016963,-0.0077,1.376
414.00,7.445854,25.01048,-0.000166,24.018356,-0.0077,1.376
416.00,7.444678,25.01086,-0.000166,24.018073,-0.0077,1.376
418.00,7.444964,25.01030,-0.000166,24.017823,-0.0077,1.376
420.00,7.444325,25.01056,-0.000166,24.017520,-0.0077,1.376
422.00,7.443745,25.01081,-0.000165,24.017863,-0.0077,1.376
424.00,7.444233,25.01071,-0.000166,24.018793,-0.0077,1.376
426.00,7.444571,25.01043,-0.000165,24.018082,-0.0077,1.376
428.00,7.444880,25.01041,-0.000165,24.018194,-0.0077,1.376
430.00,7.445023,25.01069,-0.000166,24.018263,-0.0077,1.376
432.00,7.445577,25.01025,-0.000165,24.017935,-0.0077,1.376
434.00,7.445391,25.00977,-0.000165,24.017331,-0.0077,1.377
436.00,7.444510,25.00985,-0.000165,24.017453,-0.0077,1.376
438.00,7.444028,25.01072,-0.000166,24.016880,-0.0077,1.376
440.00,7.443784,25.01126,-0.000166,24.017708,-0.0077,1.376
442.00,7.443892,25.01091,-0.000165,24.018031,-0.0077,1.376
444.00,7.443868,25.01133,-0.000165,24.017660,-0.0077,1.376
446.00,7.443204,25.01060,-0.000166,24.018178,-0.0077,1.376
448.00,7.443422,25.01034,-0.000165,24.018107,-0.0077,1.377
450.00,7.443500,25.01112,-0.000165,24.017810,-0.0077,1.377
452.00,7.442900,25.01026,-0.000166,24.017134,-0.0077,1.376
454.00,7.441945,25.01105,-0.000166,24.017825,-0.0077,1.377
456.00,7.441755,25.01029,-0.000166,24.017953,-0.0077,1.376
458.00,7.441956,25.01046,-0.000167,24.017694,-0.0077,1.375
460.00,7.443137,25.01140,-0.000166,24.017699,-0.0077,1.376
462.00,7.443314,25.01161,-0.000165,24.017652,-0.0077,1.376
464.00,7.442243,25.01106,-0.000166,24.017957,-0.0077,1.376
466.00,7.441652,25.01072,-0.000166,24.018245,-0.0077,1.376
468.00,7.442193,25.01117,-0.000166,24.017411,-0.0078,1.376
470.00,7.441883,25.01074,-0.000166,24.017707,-0.0078,1.376
472.00,7.443126,25.01075,-0.000167,24.018303,-0.0078,1.376
474.00,7.442963,25.01095,-0.000167,24.018167,-0.0077,1.376
476.00,7.442528,25.01074,-0.000167,24.017406,-0.0077,1.376
478.00,7.442063,25.01125,-0.000166,24.018483,-0.0077,1.377
480.00,7.442460,25.01216,-0.000167,24.018214,-0.0077,1.376
482.00,7.441913,25.01166,-0.000165,24.017692,-0.0077,1.376
484.00,7.441418,25.01084,-0.000167,24.017819,-0.0077,1.376
486.00,7.441669,25.01225,-0.000166,24.018116,-0.0077,1.377
488.00,7.442008,25.01146,-0.000167,24.017703,-0.0077,1.377
490.00,7.442093,25.01052,-0.000167,24.018176,-0.0077,1.376
492.00,7.442470,25.01062,-0.000167,24.018646,-0.0077,1.377
494.00,7.442328,25.01116,-0.000168,24.017527,-0.0077,1.377
496.00,7.441829,25.01178,-0.000167,24.017817,-0.0077,1.376
498.00,7.441350,25.01121,-0.000165,24.018289,-0.0077,1.376
500.00,7.440791,25.01118,-0.000166,24.018002,-0.0077,1.376
502.00,7.441313,25.01078,-0.000166,24.018040,-0.0077,1.376
504.00,7.441692,25.01082,-0.000166,24.018334,-0.0077,1.376
506.00,7.440908,25.01070,-0.000167,24.018178,-0.0077,1.376
508.00,7.439823,25.01140,-0.000167,24.017592,-0.0077,1.376
510.00,7.439788,25.01111,-0.000165,24.017665,-0.0077,1.376
512.00,7.439479,25.01160,-0.000165,24.018051,-0.0077,1.376
514.00,7.439958,25.01106,-0.000165,24.017467,-0.0077,1.376
516.00,7.440072,25.01110,-0.000165,24.018299,-0.0077,1.376
518.00,7.439394,25.01128,-0.000165,24.017736,-0.0077,1.375
520.00,7.438711,25.01103,-0.000166,24.018428,-0.0077,1.376
522.00,7.438739,25.01111,-0.000166,24.018086,-0.0077,1.377
524.00,7.438800,25.01074,-0.000166,24.018430,-0.0077,1.377
526.00,7.438665,25.01049,-0.000166,24.017727,-0.0077,1.376
528.00,7.439009,25.01104,-0.000165,24.017705,-0.0078,1.377
530.00,7.439113,25.01128,-0.000166,24.017650,-0.0077,1.376
532.00,7.439226,25.01020,-0.000165,24.017745,-0.0077,1.376
534.00,7.438988,25.00970,-0.000165,24.018296,-0.0077,1.377
536.00,7.438567,25.01050,-0.000166,24.017989,-0.0077,1.377
538.00,7.439064,25.01011,-0.000166,24.018207,-0.0077,1.376
540.00,7.438792,25.00992,-0.000165,24.017819,-0.0077,1.376
542.00,7.439218,25.00951,-0.000167,24.018252,-0.0077,1.376
544.00,7.439782,25.00967,-0.000166,24.018031,-0.0078,1.376
546.00,7.438976,25.00966,-0.000166,24.017607,-0.0077,1.376
548.00,7.438263,25.00875,-0.000166,24.017703,-0.0077,1.376
550.00,7.438033,25.00846,-0.000166,24.018203,-0.0077,1.376
552.00,7.437435,25.00929,-0.000167,24.018138,-0.0077,1.376
554.00,7.438267,25.00895,-0.000167,24.017373,-0.0077,1.377
556.00,7.438504,25.00873,-0.000167,24.017549,-0.0077,1.377
558.00,7.437525,25.00890,-0.000165,24.017480,-0.0077,1.377
560.00,7.437361,25.00936,-0.000166,24.017873,-0.0078,1.376
562.00,7.437294,25.01002,-0.000166,24.017973,-0.0078,1.376
564.00,7.436439,25.00904,-0.000166,24.017647,-0.0078,1.375
566.00,7.435876,25.00930,-0.000167,24.017893,-0.0077,1.376
568.00,7.436078,25.01007,-0.000167,24.018541,-0.0077,1.377
570.00,7.436510,25.01023,-0.000167,24.018403,-0.0077,1.377
572.00,7.436310,25.01015,-0.000166,24.017502,-0.0077,1.376
574.00,7.436220,25.00965,-0.000165,24.017930,-0.0077,1.377
576.00,7.435697,25.00948,-0.000166,24.017979,-0.0077,1.376
578.00,7.435169,25.00954,-0.000166,24.017843,-0.0077,1.377
580.00,7.434843,25.00950,-0.000166,24.018225,-0.0077,1.376
582.00,7.434911,25.00881,-0.000166,24.018227,-0.0077,1.376
584.00,7.434955,25.00935,-0.000166,24.018171,-0.0077,1.376
586.00,7.435321,25.00953,-0.000166,24.018105,-0.0077,1.376
588.00,7.435646,25.00852,-0.000167,24.018194,-0.0077,1.376
590.00,7.435080,25.00909,-0.000167,24.017942,-0.0077,1.376
592.00,7.434716,25.00832,-0.000167,24.017083,-0.0077,1.376
594.00,7.434348,25.00854,-0.000167,24.017194,-0.0077,1.376
596.00,7.434437,25.00814,-0.000167,24.017922,-0.0077,1.376
598.00,7.434946,25.00859,-0.000166,24.018164,-0.0077,1.377
600.00,7.435104,25.00861,-0.000166,24.017205,-0.0077,1.376
@1,2.0000,4.0
602.00,7.434993,25.00927,-0.000166,24.017861,-0.0077,1.376
604.00,7.432028,25.00931,-0.000167,24.017924,-0.0077,1.376
606.00,7.424864,25.00863,-0.000166,24.017605,-0.0078,1.376
608.00,7.419145,25.00852,-0.000165,24.017825,-0.0077,1.376
610.00,7.416782,25.00943,-0.000165,24.018136,-0.0077,1.376
612.00,7.418135,25.00987,-0.000166,24.017950,-0.0077,1.376
614.00,7.422967,25.00998,-0.000166,24.018327,-0.0077,1.377
616.00,7.426737,25.00980,-0.000167,24.017471,-0.0077,1.377
618.00,7.428034,25.00901,-0.000167,24.017844,-0.0077,1.377
620.00,7.428159,25.00860,-0.000166,24.017761,-0.0077,1.376
622.00,7.427830,25.00926,-0.000166,24.017621,-0.0077,1.376
624.00,7.426565,25.01047,-0.000167,24.017551,-0.0077,1.377
626.00,7.427019,25.00973,-0.000167,24.017538,-0.0077,1.377
628.00,7.428532,25.00906,-0.000167,24.017970,-0.0077,1.377
630.00,7.429079,25.00907,-0.000166,24.018006,-0.0077,1.376
632.00,7.429462,25.00997,-0.000166,24.018020,-0.0077,1.376
634.00,7.430961,25.01003,-0.000166,24.017424,-0.0078,1.376
636.00,7.432156,25.00992,-0.000165,24.017165,-0.0077,1.376
638.00,7.432872,25.00953,-0.000166,24.017286,-0.0077,1.376
640.00,7.432685,25.00806,-0.000167,24.017857,-0.0077,1.377
642.00,7.431948,25.00877,-0.000167,24.018579,-0.0077,1.376
644.00,7.431470,25.00942,-0.000167,24.017763,-0.0077,1.376
646.00,7.431683,25.00909,-0.000167,24.018379,-0.0078,1.376
648.00,7.432452,25.00919,-0.000167,24.017698,-0.0078,1.376
650.00,7.432558,25.00979,-0.000167,24.017409,-0.0078,1.376
652.00,7.433228,25.00975,-0.000167,24.018089,-0.0077,1.377
654.00,7.433383,25.00920,-0.000167,24.017821,-0.0078,1.377
656.00,7.433169,25.00909,-0.000168,24.017431,-0.0077,1.377
658.00,7.433094,25.00876,-0.000167,24.017504,-0.0077,1.376
660.00,7.433404,25.00942,-0.000166,24.017580,-0.0077,1.377
662.00,7.433099,25.00977,-0.000167,24.018118,-0.0077,1.375
664.00,7.433239,25.00980,-0.000166,24.018115,-0.0077,1.376
666.00,7.432817,25.00914,-0.000167,24.018164,-0.0077,1.376
668.00,7.433811,25.00997,-0.000166,24.017812,-0.0077,1.377
670.00,7.434148,25.00992,-0.000165,24.018017,-0.0077,1.376
672.00,7.433409,25.00974,-0.000167,24.018064,-0.0077,1.376
674.00,7.433590,25.00988,-0.000166,24.017504,-0.0077,1.376
676.00,7.434364,25.00965,-0.000167,24.017826,-0.0077,1.377
678.00,7.434358,25.00998,-0.000168,24.018218,-0.0077,1.376
680.00,7.433715,25.01088,-0.000166,24.017933,-0.0077,1.375
682.00,7.433890,25.01114,-0.000166,24.017759,-0.0077,1.376
684.00,7.432617,25.01014,-0.000167,24.017988,-0.0077,1.377
686.00,7.432168,25.01011,-0.000166,24.018084,-0.0077,1.376
688.00,7.431917,25.01024,-0.000165,24.017482,-0.0077,1.376
690.00,7.431273,25.00980,-0.000165,24.017553,-0.0077,1.376
692.00,7.431817,25.01018,-0.000166,24.018198,-0.0077,1.376
694.00,7.431571,25.01094,-0.000167,24.018100,-0.0077,1.376
696.00,7.431764,25.01069,-0.000166,24.017819,-0.0077,1.376
698.00,7.431145,25.01109,-0.000165,24.018725,-0.0077,1.376
700.00,7.430704,25.01116,-0.000165,24.017520,-0.0077,1.377
702.00,7.431109,25.01052,-0.000165,24.017799,-0.0077,1.376
704.00,7.430791,25.01045,-0.000166,24.018332,-0.0077,1.377
706.00,7.431041,25.00978,-0.000168,24.017602,-0.0077,1.376
708.00,7.430586,25.00937,-0.000167,24.018073,-0.0077,1.377
710.00,7.431456,25.01061,-0.000168,24.017924,-0.0077,1.376
712.00,7.430925,25.01059,-0.000167,24.018477,-0.0077,1.376
714.00,7.430234,25.01059,-0.000168,24.017912,-0.0077,1.376
716.00,7.429988,25.01171,-0.000167,24.018272,-0.0077,1.376
718.00,7.428755,25.01118,-0.000167,24.018323,-0.0077,1.376
720.00,7.428979,25.01067,-0.000166,24.017716,-0.0077,1.376
722.00,7.428625,25.01071,-0.000166,24.018142,-0.0077,1.377
724.00,7.428749,25.01101,-0.000167,24.018434,-0.0077,1.377
726.00,7.429499,25.01042,-0.000168,24.018519,-0.0077,1.377
728.00,7.429850,25.01115,-0.000168,24.018446,-0.0077,1.377
730.00,7.429541,25.01144,-0.000167,24.018263,-0.0077,1.377
732.00,7.428824,25.01134,-0.000166,24.018037,-0.0077,1.377
734.00,7.428595,25.01104,-0.000167,24.018053,-0.0077,1.377
736.00,7.428781,25.01102,-0.000167,24.017777,-0.0077,1.376
738.00,7.428278,25.01058,-0.000167,24.017716,-0.0078,1.376
740.00,7.428403,25.01112,-0.000167,24.018339,-0.0077,1.377
742.00,7.428551,25.01076,-0.000167,24.018136,-0.0077,1.377
744.00,7.428543,25.01102,-0.000166,24.017875,-0.0077,1.377
746.00,7.427786,25.01060,-0.000166,24.018709,-0.0077,1.377
748.00,7.428186,25.01005,-0.000166,24.017910,-0.0078,1.376
750.00,7.428318,25.01071,-0.000167,24.017384,-0.0077,1.376
752.00,7.427739,25.01024,-0.000167,24.018062,-0.0077,1.377
754.00,7.427685,25.01163,-0.000167,24.018120,-0.0077,1.377
756.00,7.427223,25.01176,-0.000167,24.017525,-0.0077,1.376
758.00,7.426825,25.01179,-0.000165,24.017846,-0.0077,1.377
760.00,7.427460,25.01196,-0.000167,24.018055,-0.0077,1.377
762.00,7.427863,25.01183,-0.000167,24.018263,-0.0077,1.377
764.00,7.427192,25.01158,-0.000169,24.017835,-0.0077,1.377
766.00,7.426549,25.01116,-0.000167,24.017181,-0.0077,1.376
768.00,7.426873,25.01052,-0.000168,24.018008,-0.0077,1.377
770.00,7.427422,25.01047,-0.000166,24.018078,-0.0077,1.377
772.00,7.427733,25.01114,-0.000167,24.018254,-0.0078,1.376
774.00,7.427757,25.01045,-0.000167,24.017708,-0.0077,1.376
776.00,7.427528,25.01062,-0.000168,24.017614,-0.0077,1.377
778.00,7.427044,25.01119,-0.000167,24.018216,-0.0077,1.377
780.00,7.427678,25.01111,-0.000166,24.018122,-0.0077,1.377
782.00,7.427453,25.01145,-0.000167,24.017625,-0.0077,1.377
784.00,7.426897,25.01149,-0.000167,24.017933,-0.0077,1.377
786.00,7.426322,25.01131,-0.000166,24.017333,-0.0077,1.376
788.00,7.425916,25.01144,-0.000165,24.017861,-0.0077,1.377
790.00,7.425692,25.01203,-0.000167,24.018189,-0.0078,1.377
792.00,7.425968,25.01193,-0.000167,24.017752,-0.0078,1.377
794.00,7.426257,25.01162,-0.000167,24.017915,-0.0077,1.377
796.00,7.426922,25.01132,-0.000167,24.017515,-0.0077,1.377
798.00,7.426476,25.01185,-0.000167,24.018512,-0.0078,1.377
800.00,7.425898,25.01204,-0.000168,24.018071,-0.0077,1.376
802.00,7.426101,25.01201,-0.000167,24.017319,-0.0077,1.377
804.00,7.425802,25.01134,-0.000166,24.017754,-0.0078,1.377
806.00,7.425043,25.01129,-0.000166,24.017605,-0.0078,1.377
808.00,7.424473,25.01112,-0.000167,24.017754,-0.0077,1.377
810.00,7.424034,25.01174,-0.000166,24.018075,-0.0077,1.376
812.00,7.424915,25.01170,-0.000167,24.018116,-0.0077,1.377
814.00,7.425362,25.01199,-0.000168,24.017977,-0.0077,1.377
816.00,7.425462,25.01138,-0.000168,24.017681,-0.0077,1.376
818.00,7.424798,25.01147,-0.000167,24.017928,-0.0077,1.376
820.00,7.424548,25.01200,-0.000167,24.017901,-0.0077,1.377
822.00,7.424743,25.01205,-0.000167,24.017875,-0.0077,1.377
824.00,7.424757,25.01116,-0.000168,24.017582,-0.0077,1.376
826.00,7.425546,25.01160,-0.000167,24.018125,-0.0077,1.377
828.00,7.425572,25.01119,-0.000168,24.017457,-0.0077,1.377
830.00,7.424974,25.01149,-0.000167,24.017788,-0.0077,1.377
832.00,7.425294,25.01061,-0.000167,24.017500,-0.0077,1.376
834.00,7.423650,25.01019,-0.000168,24.018261,-0.0077,1.377
836.00,7.424542,25.01052,-0.000168,24.017491,-0.0077,1.377
838.00,7.424725,25.01006,-0.000166,24.018111,-0.0078,1.377
840.00,7.424699,25.01005,-0.000167,24.017710,-0.0077,1.377
842.00,7.424179,25.01147,-0.000166,24.017919,-0.0077,1.377
844.00,7.424579,25.01107,-0.000166,24.018149,-0.0077,1.377
846.00,7.424499,25.01129,-0.000167,24.017730,-0.0077,1.377
848.00,7.423967,25.01140,-0.000167,24.017774,-0.0077,1.377
850.00,7.423810,25.01096,-0.000165,24.018064,-0.0077,1.377
852.00,7.423731,25.01071,-0.000167,24.017605,-0.0077,1.377
854.00,7.423608,25.01098,-0.000168,24.017696,-0.0077,1.377
856.00,7.423347,25.01026,-0.000166,24.017752,-0.0077,1.377
858.00,7.423326,25.01085,-0.000168,24.017386,-0.0077,1.377
860.00,7.422765,25.01147,-0.000167,24.018078,-0.0077,1.377
862.00,7.421978,25.01098,-0.000166,24.017913,-0.0077,1.376
864.00,7.421694,25.01155,-0.000166,24.017739,-0.0077,1.377
866.00,7.421097,25.01220,-0.000166,24.017768,-0.0077,1.377
868.00,7.422196,25.01190,-0.000167,24.017170,-0.0077,1.377
870.00,7.422236,25.01228,-0.000168,24.017765,-0.0077,1.377
872.00,7.422455,25.01300,-0.000168,24.017640,-0.0077,1.377
874.00,7.421925,25.01245,-0.000168,24.017703,-0.0077,1.377
876.00,7.421942,25.01225,-0.000167,24.018018,-0.0077,1.378
878.00,7.422320,25.01220,-0.000167,24.018018,-0.0077,1.377
880.00,7.422456,25.01266,-0.000168,24.018635,-0.0077,1.377
882.00,7.421944,25.01231,-0.000167,24.018183,-0.0077,1.377
884.00,7.422242,25.01183,-0.000167,24.017825,-0.0077,1.377
886.00,7.421928,25.01275,-0.000168,24.018392,-0.0077,1.377
888.00,7.422540,25.01308,-0.000167,24.017594,-0.0077,1.377
890.00,7.422704,25.01348,-0.000167,24.018367,-0.0077,1.378
892.00,7.422330,25.01327,-0.000167,24.018684,-0.0077,1.377
894.00,7.421993,25.01322,-0.000166,24.017803,-0.0077,1.376
896.00,7.421680,25.01306,-0.000167,24.018290,-0.0077,1.377
898.00,7.421901,25.01315,-0.000167,24.017881,-0.0078,1.377
900.00,7.422639,25.01313,-0.000168,24.017805,-0.0078,1.377
902.00,7.423300,25.01299,-0.000168,24.018290,-0.0078,1.377
904.00,7.423628,25.01288,-0.000166,24.017676,-0.0077,1.377
906.00,7.422535,25.01214,-0.000168,24.017707,-0.0077,1.377
908.00,7.421940,25.01250,-0.000169,24.017991,-0.0077,1.377
910.00,7.421410,25.01320,-0.000169,24.017944,-0.0077,1.377
912.00,7.420515,25.01252,-0.000168,24.018495,-0.0077,1.377
914.00,7.421190,25.01320,-0.000167,24.018243,-0.0077,1.377
916.00,7.421274,25.01184,-0.000168,24.017714,-0.0078,1.377
918.00,7.420881,25.01185,-0.000167,24.017790,-0.0077,1.378
920.00,7.420630,25.01318,-0.000168,24.018122,-0.0077,1.377
922.00,7.420198,25.01289,-0.000167,24.017054,-0.0078,1.377
924.00,7.420731,25.01276,-0.000168,24.017431,-0.0077,1.377
926.00,7.420456,25.01279,-0.000168,24.017643,-0.0077,1.377
928.00,7.420686,25.01297,-0.000166,24.017857,-0.0077,1.377
930.00,7.421076,25.01339,-0.000166,24.017600,-0.0077,1.377
932.00,7.421256,25.01351,-0.000167,24.017562,-0.0077,1.377
934.00,7.421550,25.01283,-0.000168,24.017475,-0.0077,1.378
936.00,7.421063,25.01227,-0.000167,24.017928,-0.0077,1.377
938.00,7.420192,25.01300,-0.000166,24.018038,-0.0077,1.377
940.00,7.420037,25.01252,-0.000167,24.017723,-0.0077,1.377
942.00,7.420333,25.01304,-0.000165,24.017232,-0.0077,1.377
944.00,7.420533,25.01328,-0.000166,24.017977,-0.0077,1.377
946.00,7.420185,25.01321,-0.000168,24.017652,-0.0077,1.378
948.00,7.420229,25.01318,-0.000168,24.017676,-0.0077,1.378
950.00,7.420627,25.01382,-0.000167,24.017861,-0.0077,1.378
952.00,7.419782,25.01388,-0.000167,24.017462,-0.0078,1.377
954.00,7.419241,25.01419,-0.000166,24.018002,-0.0077,1.377
956.00,7.418821,25.01373,-0.000167,24.017825,-0.0077,1.377
958.00,7.418783,25.01467,-0.000167,24.017843,-0.0077,1.378
960.00,7.419198,25.01449,-0.000167,24.017770,-0.0077,1.378
962.00,7.419174,25.01428,-0.000168,24.018055,-0.0077,1.378
964.00,7.418685,25.01429,-0.000168,24.017344,-0.0078,1.377
966.00,7.419000,25.01455,-0.000168,24.017895,-0.0078,1.377
968.00,7.419183,25.01443,-0.000168,24.017166,-0.0077,1.378
970.00,7.418850,25.01409,-0.000167,24.018662,-0.0077,1.377
972.00,7.418587,25.01482,-0.000167,24.017598,-0.0077,1.378
974.00,7.419023,25.01417,-0.000166,24.017939,-0.0077,1.378
976.00,7.418347,25.01370,-0.000168,24.018836,-0.0077,1.378
978.00,7.418050,25.01415,-0.000168,24.017678,-0.0077,1.378
980.00,7.418539,25.01445,-0.000167,24.017304,-0.0077,1.377
982.00,7.419183,25.01410,-0.000165,24.017819,-0.0077,1.377
984.00,7.419021,25.01392,-0.000166,24.018258,-0.0077,1.377
986.00,7.418627,25.01375,-0.000167,24.018550,-0.0078,1.377
988.00,7.418398,25.01386,-0.000166,24.018365,-0.0077,1.378
990.00,7.418112,25.01409,-0.000167,24.017404,-0.0077,1.378
992.00,7.418401,25.01448,-0.000167,24.018047,-0.0077,1.378
994.00,7.418322,25.01425,-0.000167,24.019006,-0.0077,1.377
996.00,7.417857,25.01347,-0.000167,24.018051,-0.0077,1.377
998.00,7.417336,25.01224,-0.000167,24.017021,-0.0077,1.378
1000.00,7.417780,25.01256,-0.000167,24.017476,-0.0077,1.378
1002.00,7.418310,25.01254,-0.000167,24.017602,-0.0077,1.377
1004.00,7.418206,25.01332,-0.000167,24.017335,-0.0078,1.377
1006.00,7.417909,25.01300,-0.000167,24.017738,-0.0077,1.377
1008.00,7.417674,25.01359,-0.000166,24.018113,-0.0077,1.378
1010.00,7.417075,25.01387,-0.000167,24.017698,-0.0077,1.378
1012.00,7.416717,25.01379,-0.000167,24.017007,-0.0077,1.377
1014.00,7.417729,25.01420,-0.000167,24.017696,-0.0077,1.378
1016.00,7.418730,25.01392,-0.000168,24.017547,-0.0077,1.378
1018.00,7.418653,25.01330,-0.000168,24.017611,-0.0077,1.378
1020.00,7.418319,25.01464,-0.000167,24.017763,-0.0077,1.377
1022.00,7.418801,25.01469,-0.000166,24.018127,-0.0077,1.377
1024.00,7.418652,25.01397,-0.000167,24.017759,-0.0078,1.378
1026.00,7.418391,25.01344,-0.000167,24.018095,-0.0077,1.377
1028.00,7.418111,25.01341,-0.000167,24.018590,-0.0077,1.377
1030.00,7.418413,25.01312,-0.000167,24.017478,-0.0077,1.378
1032.00,7.418343,25.01359,-0.000167,24.017462,-0.0077,1.378
1034.00,7.417770,25.01290,-0.000167,24.017750,-0.0077,1.378
1036.00,7.418334,25.01275,-0.000167,24.017431,-0.0077,1.378
1038.00,7.417757,25.01215,-0.000167,24.018018,-0.0077,1.378
1040.00,7.417533,25.01248,-0.000167,24.017698,-0.0078,1.377
1042.00,7.417285,25.01265,-0.000167,24.017968,-0.0077,1.377
1044.00,7.416895,25.01243,-0.000166,24.017647,-0.0077,1.378
1046.00,7.417250,25.01214,-0.000167,24.017498,-0.0077,1.378
1048.00,7.417293,25.01233,-0.000167,24.017728,-0.0077,1.378
1050.00,7.417225,25.01270,-0.000167,24.017286,-0.0077,1.377
1052.00,7.417425,25.01315,-0.000167,24.018222,-0.0077,1.377
1054.00,7.416316,25.01385,-0.000167,24.018495,-0.0077,1.378
1056.00,7.416542,25.01429,-0.000167,24.017589,-0.0077,1.378
1058.00,7.416810,25.01392,-0.000167,24.017438,-0.0077,1.377
1060.00,7.416925,25.01417,-0.000168,24.017476,-0.0077,1.378
1062.00,7.416561,25.01430,-0.000167,24.017846,-0.0077,1.377
1064.00,7.416269,25.01414,-0.000166,24.017844,-0.0078,1.377
1066.00,7.417032,25.01395,-0.000166,24.017841,-0.0077,1.378
1068.00,7.417683,25.01398,-0.000168,24.017931,-0.0077,1.377
1070.00,7.417636,25.01440,-0.000169,24.018338,-0.0077,1.378
1072.00,7.417152,25.01388,-0.000168,24.018133,-0.0077,1.378
1074.00,7.417089,25.01335,-0.000168,24.017353,-0.0078,1.378
1076.00,7.417244,25.01306,-0.000168,24.017696,-0.0077,1.377
1078.00,7.417168,25.01355,-0.000167,24.017502,-0.0077,1.378
1080.00,7.417292,25.01322,-0.000167,24.017803,-0.0077,1.378
1082.00,7.416762,25.01400,-0.000167,24.017801,-0.0077,1.377
1084.00,7.416068,25.01349,-0.000168,24.017487,-0.0077,1.378
1086.00,7.415609,25.01388,-0.000167,24.017638,-0.0077,1.377
1088.00,7.415155,25.01406,-0.000167,24.017757,-0.0077,1.377
1090.00,7.414904,25.01384,-0.000167,24.017632,-0.0077,1.378
1092.00,7.415266,25.01420,-0.000167,24.018044,-0.0077,1.379
1094.00,7.414995,25.01351,-0.000169,24.017176,-0.0077,1.378
1096.00,7.415007,25.01285,-0.000169,24.017174,-0.0077,1.378
1098.00,7.415546,25.01382,-0.000167,24.017761,-0.0077,1.377
1100.00,7.415140,25.01317,-0.000168,24.017970,-0.0077,1.378
1102.00,7.415656,25.01328,-0.000168,24.017188,-0.0077,1.378
1104.00,7.415748,25.01320,-0.000167,24.017797,-0.0077,1.378
1106.00,7.415339,25.01345,-0.000169,24.018247,-0.0077,1.378
1108.00,7.415452,25.01404,-0.000168,24.017834,-0.0077,1.378
1110.00,7.416139,25.01396,-0.000167,24.017667,-0.0077,1.378
1112.00,7.415550,25.01438,-0.000167,24.017399,-0.0077,1.377
1114.00,7.415823,25.01456,-0.000167,24.017545,-0.0077,1.377
1116.00,7.415601,25.01490,-0.000167,24.018024,-0.0077,1.378
1118.00,7.415154,25.01450,-0.000168,24.018640,-0.0077,1.378
1120.00,7.414720,25.01432,-0.000167,24.017964,-0.0077,1.378
1122.00,7.415529,25.01393,-0.000168,24.017770,-0.0077,1.377
1124.00,7.415576,25.01343,-0.000166,24.017979,-0.0077,1.378
1126.00,7.415137,25.01378,-0.000166,24.017912,-0.0077,1.378
1128.00,7.415123,25.01402,-0.000167,24.017516,-0.0077,1.378
1130.00,7.414841,25.01383,-0.000167,24.017544,-0.0077,1.379
1132.00,7.414915,25.01373,-0.000168,24.017960,-0.0077,1.378
1134.00,7.414505,25.01444,-0.000166,24.017556,-0.0077,1.377
1136.00,7.414852,25.01324,-0.000166,24.017598,-0.0077,1.378
1138.00,7.414491,25.01377,-0.000166,24.018970,-0.0077,1.378
1140.00,7.414988,25.01402,-0.000166,24.018352,-0.0077,1.378
1142.00,7.414532,25.01450,-0.000166,24.018200,-0.0077,1.378
1144.00,7.413588,25.01390,-0.000166,24.018091,-0.0077,1.379
1146.00,7.414011,25.01460,-0.000166,24.018682,-0.0077,1.378
1148.00,7.414157,25.01456,-0.000166,24.018356,-0.0077,1.378
1150.00,7.414259,25.01454,-0.000166,24.018950,-0.0077,1.378
1152.00,7.413954,25.01469,-0.000167,24.018323,-0.0077,1.377
1154.00,7.413953,25.01429,-0.000167,24.018414,-0.0077,1.378
1156.00,7.414438,25.01378,-0.000168,24.018696,-0.0077,1.378
1158.00,7.414369,25.01321,-0.000167,24.017960,-0.0077,1.378
1160.00,7.413848,25.01391,-0.000167,24.017587,-0.0077,1.378
1162.00,7.413495,25.01456,-0.000167,24.018096,-0.0077,1.378
1164.00,7.412652,25.01412,-0.000167,24.018116,-0.0078,1.378
1166.00,7.413752,25.01439,-0.000167,24.017157,-0.0077,1.378
1168.00,7.414025,25.01422,-0.000167,24.016646,-0.0077,1.378
1170.00,7.413387,25.01441,-0.000167,24.017727,-0.0077,1.378
1172.00,7.413804,25.01422,-0.000167,24.017623,-0.0077,1.378
1174.00,7.413865,25.01506,-0.000167,24.018096,-0.0077,1.378
1176.00,7.414257,25.01467,-0.000167,24.018415,-0.0077,1.378
1178.00,7.414841,25.01455,-0.000167,24.018222,-0.0077,1.378
1180.00,7.414182,25.01410,-0.000167,24.017721,-0.0077,1.378
1182.00,7.413533,25.01411,-0.000166,24.017502,-0.0077,1.378
1184.00,7.412961,25.01471,-0.000168,24.018098,-0.0077,1.378
1186.00,7.414165,25.01345,-0.000168,24.017580,-0.0078,1.378
1188.00,7.414872,25.01409,-0.000167,24.018223,-0.0077,1.378
1190.00,7.414781,25.01310,-0.000167,24.017917,-0.0077,1.379
1192.00,7.414550,25.01228,-0.000167,24.017767,-0.0077,1.378
1194.00,7.413691,25.01267,-0.000167,24.017600,-0.0077,1.378
1196.00,7.413817,25.01360,-0.000168,24.017792,-0.0077,1.378
1198.00,7.413633,25.01341,-0.000166,24.017609,-0.0077,1.378
1200.00,7.413805,25.01252,-0.000167,24.017854,-0.0077,1.378
@2,12.0000,24.0
1202.00,7.412883,25.01311,-0.000167,24.017951,-0.0077,1.378
1204.00,7.409684,25.01283,-0.000166,24.018049,-0.0077,1.378
1206.00,7.402293,25.01305,-0.000167,24.017734,-0.0077,1.378
1208.00,7.391252,25.01272,-0.000166,24.018127,-0.0077,1.377
1210.00,7.378979,25.01315,-0.000165,24.017166,-0.0077,1.377
1212.00,7.368276,25.01307,-0.000167,24.017839,-0.0077,1.378
1214.00,7.360237,25.01359,-0.000168,24.017826,-0.0077,1.378
1216.00,7.354523,25.01318,-0.000168,24.017948,-0.0077,1.378
1218.00,7.348773,25.01324,-0.000168,24.017774,-0.0077,1.378
1220.00,7.343148,25.01282,-0.000168,24.018053,-0.0077,1.378
1222.00,7.335023,25.01405,-0.000168,24.017649,-0.0077,1.379
1224.00,7.327653,25.01421,-0.000170,24.017982,-0.0077,1.380
1226.00,7.321411,25.01432,-0.000169,24.017984,-0.0077,1.380
1228.00,7.319114,25.01436,-0.000170,24.017883,-0.0077,1.379
1230.00,7.323359,25.01401,-0.000169,24.018240,-0.0077,1.379
1232.00,7.332619,25.01486,-0.000169,24.018684,-0.0077,1.380
1234.00,7.343162,25.01463,-0.000169,24.017886,-0.0077,1.380
1236.00,7.351131,25.01425,-0.000170,24.017375,-0.0077,1.380
1238.00,7.355802,25.01440,-0.000169,24.017919,-0.0077,1.379
1240.00,7.360136,25.01402,-0.000169,24.017774,-0.0078,1.379
1242.00,7.365969,25.01369,-0.000168,24.017884,-0.0077,1.378
1244.00,7.371516,25.01393,-0.000167,24.017703,-0.0077,1.378
1246.00,7.376715,25.01416,-0.000166,24.017991,-0.0078,1.378
1248.00,7.381928,25.01492,-0.000165,24.017645,-0.0077,1.378
1250.00,7.388709,25.01436,-0.000167,24.018227,-0.0077,1.378
1252.00,7.394958,25.01374,-0.000167,24.018004,-0.0077,1.378
1254.00,7.400688,25.01449,-0.000167,24.017926,-0.0077,1.378
1256.00,7.403968,25.01456,-0.000168,24.018510,-0.0077,1.379
1258.00,7.407255,25.01423,-0.000169,24.018220,-0.0077,1.379
1260.00,7.410578,25.01463,-0.000167,24.017663,-0.0077,1.378
1262.00,7.412939,25.01475,-0.000168,24.017960,-0.0077,1.378
1264.00,7.415199,25.01419,-0.000168,24.017299,-0.0077,1.378
1266.00,7.418625,25.01340,-0.000167,24.017364,-0.0077,1.378
1268.00,7.422106,25.01412,-0.000167,24.017944,-0.0077,1.378
1270.00,7.424291,25.01374,-0.000167,24.018245,-0.0077,1.378
1272.00,7.426460,25.01357,-0.000166,24.018361,-0.0077,1.378
1274.00,7.427666,25.01454,-0.000166,24.017826,-0.0077,1.378
1276.00,7.429553,25.01452,-0.000168,24.017915,-0.0077,1.377
1278.00,7.430802,25.01427,-0.000166,24.017859,-0.0077,1.378
1280.00,7.431255,25.01461,-0.000168,24.017939,-0.0078,1.379
1282.00,7.430603,25.01472,-0.000168,24.018067,-0.0077,1.378
1284.00,7.430161,25.01414,-0.000167,24.017471,-0.0077,1.378
1286.00,7.430428,25.01437,-0.000167,24.017825,-0.0078,1.378
1288.00,7.430355,25.01369,-0.000168,24.018095,-0.0077,1.378
1290.00,7.429979,25.01454,-0.000168,24.018026,-0.0077,1.378
1292.00,7.429250,25.01380,-0.000167,24.018129,-0.0077,1.378
1294.00,7.429020,25.01386,-0.000168,24.019110,-0.0077,1.378
1296.00,7.427398,25.01355,-0.000167,24.018164,-0.0077,1.378
1298.00,7.426985,25.01347,-0.000167,24.017672,-0.0077,1.378
1300.00,7.425173,25.01343,-0.000168,24.018107,-0.0077,1.378
1302.00,7.424416,25.01381,-0.000167,24.017841,-0.0077,1.377
1304.00,7.424248,25.01446,-0.000167,24.017892,-0.0077,1.378
1306.00,7.422455,25.01426,-0.000168,24.017859,-0.0077,1.378
1308.00,7.419965,25.01390,-0.000168,24.018187,-0.0077,1.378
1310.00,7.419699,25.01370,-0.000168,24.017589,-0.0077,1.378
1312.00,7.420105,25.01397,-0.000169,24.018343,-0.0077,1.378
1314.00,7.419372,25.01419,-0.000167,24.018055,-0.0077,1.378
1316.00,7.418621,25.01447,-0.000168,24.018321,-0.0077,1.378
1318.00,7.418265,25.01416,-0.000168,24.018133,-0.0077,1.378
1320.00,7.417730,25.01351,-0.000167,24.018299,-0.0077,1.377
1322.00,7.416688,25.01413,-0.000167,24.018546,-0.0077,1.378
1324.00,7.415971,25.01412,-0.000168,24.017915,-0.0077,1.378
1326.00,7.415227,25.01427,-0.000167,24.017982,-0.0077,1.378
1328.00,7.414197,25.01436,-0.000167,24.017351,-0.0077,1.378
1330.00,7.412691,25.01413,-0.000167,24.017975,-0.0077,1.378
1332.00,7.412055,25.01343,-0.000168,24.018185,-0.0077,1.378
1334.00,7.412808,25.01428,-0.000169,24.018064,-0.0078,1.378
1336.00,7.412732,25.01361,-0.000168,24.017839,-0.0077,1.378
1338.00,7.412307,25.01430,-0.000167,24.017886,-0.0077,1.378
1340.00,7.412374,25.01454,-0.000167,24.017527,-0.0077,1.378
1342.00,7.413569,25.01474,-0.000167,24.018363,-0.0077,1.378
1344.00,7.413959,25.01479,-0.000167,24.018267,-0.0077,1.378
1346.00,7.412691,25.01475,-0.000167,24.017846,-0.0077,1.378
1348.00,7.411150,25.01514,-0.000168,24.017988,-0.0077,1.378
1350.00,7.411273,25.01419,-0.000167,24.017810,-0.0077,1.379
1352.00,7.411878,25.01422,-0.000167,24.017632,-0.0077,1.379
1354.00,7.412571,25.01444,-0.000168,24.017770,-0.0077,1.379
1356.00,7.411980,25.01394,-0.000168,24.018191,-0.0077,1.378
1358.00,7.410595,25.01437,-0.000166,24.017968,-0.0077,1.378
1360.00,7.409974,25.01386,-0.000167,24.018194,-0.0077,1.379
1362.00,7.410763,25.01434,-0.000167,24.018415,-0.0077,1.379
1364.00,7.411004,25.01359,-0.000168,24.018026,-0.0077,1.378
1366.00,7.411237,25.01397,-0.000167,24.017846,-0.0077,1.378
1368.00,7.411580,25.01364,-0.000168,24.018118,-0.0077,1.379
1370.00,7.409920,25.01329,-0.000167,24.018377,-0.0077,1.378
1372.00,7.410096,25.01346,-0.000168,24.017734,-0.0077,1.378
1374.00,7.409706,25.01316,-0.000168,24.018502,-0.0077,1.378
1376.00,7.409469,25.01357,-0.000168,24.017761,-0.0077,1.378
1378.00,7.410187,25.01405,-0.000167,24.018109,-0.0077,1.378
1380.00,7.410214,25.01331,-0.000167,24.017897,-0.0077,1.379
1382.00,7.410606,25.01293,-0.000168,24.018269,-0.0077,1.379
1384.00,7.410855,25.01351,-0.000167,24.018379,-0.0077,1.378
1386.00,7.410915,25.01422,-0.000167,24.018229,-0.0077,1.379
1388.00,7.411802,25.01384,-0.000166,24.018194,-0.0077,1.378
1390.00,7.411236,25.01388,-0.000166,24.017957,-0.0077,1.378
1392.00,7.410419,25.01369,-0.000166,24.018403,-0.0077,1.378
1394.00,7.409589,25.01372,-0.000168,24.018080,-0.0077,1.379
1396.00,7.410112,25.01425,-0.000168,24.017629,-0.0077,1.379
1398.00,7.409592,25.01459,-0.000167,24.017986,-0.0077,1.379
1400.00,7.409258,25.01346,-0.000168,24.017953,-0.0077,1.379
1402.00,7.409325,25.01307,-0.000168,24.018323,-0.0077,1.378
1404.00,7.408905,25.01382,-0.000167,24.018055,-0.0077,1.378
1406.00,7.408942,25.01307,-0.000166,24.017984,-0.0077,1.378
1408.00,7.409036,25.01336,-0.000167,24.017950,-0.0077,1.378
1410.00,7.409038,25.01367,-0.000168,24.018026,-0.0077,1.379
1412.00,7.408316,25.01336,-0.000167,24.018111,-0.0077,1.379
1414.00,7.408221,25.01294,-0.000168,24.018075,-0.0077,1.378
1416.00,7.408124,25.01322,-0.000168,24.017649,-0.0077,1.378
1418.00,7.408395,25.01388,-0.000167,24.017922,-0.0077,1.378
1420.00,7.409147,25.01289,-0.000166,24.018022,-0.0077,1.379
1422.00,7.408964,25.01414,-0.000168,24.018089,-0.0077,1.379
1424.00,7.409373,25.01364,-0.000167,24.018212,-0.0077,1.379
1426.00,7.409281,25.01380,-0.000167,24.017489,-0.0077,1.378
1428.00,7.409570,25.01344,-0.000167,24.017741,-0.0077,1.378
1430.00,7.409113,25.01295,-0.000167,24.017884,-0.0077,1.378
1432.00,7.408943,25.01362,-0.000167,24.018156,-0.0077,1.378
1434.00,7.408378,25.01377,-0.000166,24.017609,-0.0077,1.379
1436.00,7.408442,25.01392,-0.000167,24.017707,-0.0077,1.378
1438.00,7.407978,25.01458,-0.000167,24.017654,-0.0077,1.379
1440.00,7.406623,25.01460,-0.000167,24.018189,-0.0078,1.379
1442.00,7.406699,25.01473,-0.000168,24.017796,-0.0077,1.378
1444.00,7.407030,25.01442,-0.000168,24.017186,-0.0077,1.379
1446.00,7.407389,25.01445,-0.000168,24.017690,-0.0077,1.379
1448.00,7.406967,25.01386,-0.000168,24.017462,-0.0077,1.378
1450.00,7.406884,25.01414,-0.000167,24.017863,-0.0077,1.378
1452.00,7.406923,25.01423,-0.000167,24.017605,-0.0077,1.378
1454.00,7.407496,25.01414,-0.000168,24.017252,-0.0077,1.378
1456.00,7.407399,25.01489,-0.000168,24.017324,-0.0077,1.379
1458.00,7.407859,25.01488,-0.000168,24.017589,-0.0077,1.379
1460.00,7.406744,25.01449,-0.000167,24.018269,-0.0077,1.379
1462.00,7.406827,25.01395,-0.000167,24.018028,-0.0077,1.378
1464.00,7.408211,25.01402,-0.000167,24.018519,-0.0077,1.378
1466.00,7.408044,25.01437,-0.000168,24.018078,-0.0077,1.379
1468.00,7.407252,25.01505,-0.000167,24.018008,-0.0077,1.378
1470.00,7.407781,25.01528,-0.000167,24.017612,-0.0077,1.378
1472.00,7.407743,25.01499,-0.000167,24.018067,-0.0077,1.378
1474.00,7.407441,25.01531,-0.000168,24.017159,-0.0077,1.379
1476.00,7.406865,25.01525,-0.000168,24.017295,-0.0077,1.379
1478.00,7.407007,25.01444,-0.000168,24.017750,-0.0077,1.379
1480.00,7.407535,25.01456,-0.000168,24.017286,-0.0077,1.378
1482.00,7.407705,25.01432,-0.000168,24.017375,-0.0077,1.378
1484.00,7.406947,25.01485,-0.000169,24.017741,-0.0077,1.379
1486.00,7.406862,25.01490,-0.000168,24.017355,-0.0078,1.378
1488.00,7.406339,25.01456,-0.000168,24.017741,-0.0077,1.378
1490.00,7.405912,25.01425,-0.000169,24.018109,-0.0077,1.379
1492.00,7.406172,25.01470,-0.000169,24.017794,-0.0078,1.379
1494.00,7.406428,25.01387,-0.000168,24.017908,-0.0077,1.379
1496.00,7.406383,25.01407,-0.000170,24.018049,-0.0077,1.378
1498.00,7.405439,25.01362,-0.000169,24.017872,-0.0077,1.378
1500.00,7.405202,25.01397,-0.000168,24.017411,-0.0077,1.379
1502.00,7.406047,25.01453,-0.000168,24.017725,-0.0077,1.379
1504.00,7.406507,25.01356,-0.000168,24.017716,-0.0077,1.378
1506.00,7.406477,25.01362,-0.000168,24.017861,-0.0077,1.379
1508.00,7.406312,25.01383,-0.000168,24.017970,-0.0077,1.378
1510.00,7.406365,25.01394,-0.000167,24.017955,-0.0077,1.378
1512.00,7.406451,25.01404,-0.000167,24.017941,-0.0077,1.379
1514.00,7.406109,25.01362,-0.000169,24.017895,-0.0077,1.379
1516.00,7.405828,25.01361,-0.000167,24.018111,-0.0077,1.378
1518.00,7.406078,25.01386,-0.000168,24.017649,-0.0077,1.379
1520.00,7.406135,25.01396,-0.000168,24.017574,-0.0077,1.378
1522.00,7.406530,25.01428,-0.000168,24.017384,-0.0077,1.379
1524.00,7.406604,25.01444,-0.000167,24.018096,-0.0077,1.378
1526.00,7.406576,25.01471,-0.000168,24.018075,-0.0077,1.378
1528.00,7.406199,25.01451,-0.000169,24.017997,-0.0077,1.379
1530.00,7.406333,25.01481,-0.000169,24.017901,-0.0077,1.379
1532.00,7.406589,25.01480,-0.000168,24.017819,-0.0077,1.378
1534.00,7.405672,25.01408,-0.000168,24.017854,-0.0077,1.379
1536.00,7.405159,25.01418,-0.000169,24.018234,-0.0077,1.380
1538.00,7.404846,25.01457,-0.000169,24.017819,-0.0077,1.379
1540.00,7.404777,25.01519,-0.000167,24.018151,-0.0077,1.379
1542.00,7.404481,25.01471,-0.000168,24.017767,-0.0077,1.378
1544.00,7.404616,25.01415,-0.000168,24.017725,-0.0077,1.378
1546.00,7.405279,25.01414,-0.000169,24.017529,-0.0077,1.379
1548.00,7.406180,25.01354,-0.000167,24.017723,-0.0077,1.379
1550.00,7.405799,25.01429,-0.000168,24.017333,-0.0077,1.379
1552.00,7.405138,25.01377,-0.000167,24.017852,-0.0077,1.378
1554.00,7.404689,25.01381,-0.000168,24.017589,-0.0078,1.379
1556.00,7.403918,25.01325,-0.000168,24.017310,-0.0078,1.379
1558.00,7.403313,25.01377,-0.000168,24.017931,-0.0078,1.379
1560.00,7.403207,25.01348,-0.000169,24.017429,-0.0077,1.378
1562.00,7.404367,25.01351,-0.000169,24.017752,-0.0077,1.379
1564.00,7.404454,25.01429,-0.000169,24.017772,-0.0078,1.378
1566.00,7.404263,25.01449,-0.000168,24.017513,-0.0077,1.378
1568.00,7.404638,25.01399,-0.000168,24.017730,-0.0077,1.379
1570.00,7.405018,25.01463,-0.000168,24.018254,-0.0077,1.378
1572.00,7.405212,25.01435,-0.000169,24.017462,-0.0077,1.379
1574.00,7.404517,25.01512,-0.000168,24.017757,-0.0077,1.378
1576.00,7.405033,25.01467,-0.000168,24.017585,-0.0077,1.379
1578.00,7.404797,25.01503,-0.000168,24.018182,-0.0077,1.379
1580.00,7.403727,25.01476,-0.000168,24.017362,-0.0077,1.379
1582.00,7.403259,25.01481,-0.000169,24.017435,-0.0077,1.379
1584.00,7.403689,25.01439,-0.000169,24.017226,-0.0078,1.378
1586.00,7.404205,25.01402,-0.000168,24.017971,-0.0077,1.378
1588.00,7.403998,25.01428,-0.000168,24.017897,-0.0077,1.378
1590.00,7.403940,25.01459,-0.000168,24.017518,-0.0077,1.379
1592.00,7.404600,25.01493,-0.000168,24.018372,-0.0077,1.379
1594.00,7.404101,25.01496,-0.000168,24.017883,-0.0077,1.378
1596.00,7.404466,25.01511,-0.000168,24.017482,-0.0077,1.378
1598.00,7.404370,25.01557,-0.000168,24.018178,-0.0077,1.378
1600.00,7.403659,25.01526,-0.000169,24.017058,-0.0077,1.379
1602.00,7.402528,25.01510,-0.000168,24.018178,-0.0077,1.379
1604.00,7.402013,25.01526,-0.000168,24.017854,-0.0077,1.378
1606.00,7.403802,25.01602,-0.000168,24.017500,-0.0077,1.378
1608.00,7.404216,25.01532,-0.000167,24.018000,-0.0077,1.378
1610.00,7.404282,25.01503,-0.000169,24.017502,-0.0077,1.378
1612.00,7.404401,25.01505,-0.000168,24.017803,-0.0077,1.379
1614.00,7.403792,25.01551,-0.000168,24.018095,-0.0078,1.378
1616.00,7.403483,25.01489,-0.000169,24.018035,-0.0077,1.378
1618.00,7.403736,25.01519,-0.000169,24.018113,-0.0077,1.378
1620.00,7.403316,25.01508,-0.000168,24.018111,-0.0077,1.378
1622.00,7.402746,25.01441,-0.000168,24.017482,-0.0077,1.378
1624.00,7.403144,25.01439,-0.000168,24.018443,-0.0077,1.379
1626.00,7.404345,25.01456,-0.000168,24.017863,-0.0077,1.379
1628.00,7.404755,25.01425,-0.000169,24.017772,-0.0077,1.379
1630.00,7.405278,25.01421,-0.000168,24.018035,-0.0077,1.379
1632.00,7.404593,25.01418,-0.000168,24.017346,-0.0077,1.378
1634.00,7.404194,25.01466,-0.000168,24.018180,-0.0077,1.377
1636.00,7.403531,25.01397,-0.000169,24.017843,-0.0077,1.378
1638.00,7.403000,25.01381,-0.000169,24.018060,-0.0077,1.379
1640.00,7.403713,25.01383,-0.000168,24.018492,-0.0077,1.378
1642.00,7.404804,25.01405,-0.000168,24.017426,-0.0078,1.378
1644.00,7.404673,25.01416,-0.000167,24.017460,-0.0077,1.378
1646.00,7.403567,25.01415,-0.000168,24.017975,-0.0077,1.378
1648.00,7.402453,25.01417,-0.000168,24.017774,-0.0077,1.378
1650.00,7.402830,25.01432,-0.000168,24.017516,-0.0077,1.378
1652.00,7.403557,25.01403,-0.000168,24.017592,-0.0077,1.378
1654.00,7.404434,25.01496,-0.000168,24.018136,-0.0077,1.378
1656.00,7.403900,25.01436,-0.000168,24.017395,-0.0077,1.379
1658.00,7.403638,25.01432,-0.000169,24.017435,-0.0077,1.378
1660.00,7.402800,25.01454,-0.000167,24.017469,-0.0077,1.378
1662.00,7.403088,25.01432,-0.000168,24.017139,-0.0077,1.379
1664.00,7.403207,25.01414,-0.000168,24.018057,-0.0077,1.379
1666.00,7.403441,25.01411,-0.000168,24.017395,-0.0077,1.378
1668.00,7.403641,25.01470,-0.000167,24.017883,-0.0078,1.379
1670.00,7.403830,25.01423,-0.000168,24.018209,-0.0077,1.378
1672.00,7.404233,25.01438,-0.000167,24.017781,-0.0077,1.378
1674.00,7.404201,25.01469,-0.000168,24.018198,-0.0077,1.378
1676.00,7.403795,25.01469,-0.000168,24.017924,-0.0078,1.378
1678.00,7.404428,25.01496,-0.000168,24.018405,-0.0077,1.379
1680.00,7.404083,25.01501,-0.000168,24.018209,-0.0077,1.378
1682.00,7.403413,25.01544,-0.000168,24.018312,-0.0077,1.378
1684.00,7.403364,25.01525,-0.000167,24.018049,-0.0077,1.378
1686.00,7.403019,25.01435,-0.000167,24.018024,-0.0077,1.378
1688.00,7.402611,25.01396,-0.000168,24.017848,-0.0077,1.379
1690.00,7.403974,25.01451,-0.000169,24.018479,-0.0077,1.379
1692.00,7.404100,25.01455,-0.000169,24.017678,-0.0077,1.378
1694.00,7.404040,25.01511,-0.000169,24.017656,-0.0077,1.378
1696.00,7.404904,25.01505,-0.000169,24.017739,-0.0077,1.378
1698.00,7.405007,25.01486,-0.000168,24.017402,-0.0077,1.378
1700.00,7.403528,25.01480,-0.000168,24.018535,-0.0077,1.379
1702.00,7.402558,25.01557,-0.000169,24.018120,-0.0077,1.378
1704.00,7.402965,25.01484,-0.000168,24.017442,-0.0077,1.379
1706.00,7.403766,25.01422,-0.000168,24.018082,-0.0077,1.379
1708.00,7.404273,25.01467,-0.000167,24.018602,-0.0077,1.378
1710.00,7.403978,25.01395,-0.000168,24.017734,-0.0077,1.378
1712.00,7.402958,25.01448,-0.000168,24.018067,-0.0077,1.379
1714.00,7.403542,25.01468,-0.000168,24.018706,-0.0077,1.378
1716.00,7.404175,25.01427,-0.000167,24.018006,-0.0077,1.378
1718.00,7.404086,25.01487,-0.000168,24.017527,-0.0077,1.379
1720.00,7.403321,25.01480,-0.000169,24.017293,-0.0077,1.379
1722.00,7.403686,25.01470,-0.000169,24.018298,-0.0077,1.379
1724.00,7.402692,25.01436,-0.000168,24.018116,-0.0077,1.378
1726.00,7.402799,25.01488,-0.000167,24.017752,-0.0077,1.378
1728.00,7.402812,25.01442,-0.000168,24.018430,-0.0077,1.378
1730.00,7.402106,25.01477,-0.000168,24.018051,-0.0077,1.378
1732.00,7.403068,25.01484,-0.000168,24.018082,-0.0077,1.379
1734.00,7.402630,25.01516,-0.000169,24.018241,-0.0077,1.379
1736.00,7.402373,25.01537,-0.000168,24.017509,-0.0077,1.378
1738.00,7.403243,25.01511,-0.000168,24.016855,-0.0077,1.378
1740.00,7.403120,25.01470,-0.000168,24.017652,-0.0077,1.378
1742.00,7.403446,25.01416,-0.000168,24.017832,-0.0077,1.378
1744.00,7.403864,25.01490,-0.000169,24.018301,-0.0077,1.379
1746.00,7.403431,25.01507,-0.000170,24.017440,-0.0078,1.379
1748.00,7.402197,25.01490,-0.000169,24.017607,-0.0077,1.378
1750.00,7.402716,25.01464,-0.000168,24.018234,-0.0077,1.379
1752.00,7.403241,25.01442,-0.000168,24.017212,-0.0077,1.378
1754.00,7.402953,25.01471,-0.000169,24.017362,-0.0077,1.378
1756.00,7.403138,25.01414,-0.000169,24.017650,-0.0077,1.378
1758.00,7.402990,25.01488,-0.000169,24.017785,-0.0077,1.379
1760.00,7.403598,25.01567,-0.000169,24.018327,-0.0077,1.378
1762.00,7.403627,25.01495,-0.000169,24.017908,-0.0077,1.378
1764.00,7.403999,25.01555,-0.000169,24.018209,-0.0077,1.379
1766.00,7.403689,25.01629,-0.000169,24.017950,-0.0077,1.378
1768.00,7.403343,25.01595,-0.000169,24.017848,-0.0077,1.379
1770.00,7.403237,25.01561,-0.000170,24.017919,-0.0077,1.379
1772.00,7.402937,25.01608,-0.000168,24.017689,-0.0077,1.379
1774.00,7.402628,25.01595,-0.000168,24.017854,-0.0077,1.378
1776.00,7.403042,25.01597,-0.000168,24.017645,-0.0077,1.378
1778.00,7.403068,25.01614,-0.000169,24.017005,-0.0078,1.379
1780.00,7.402363,25.01669,-0.000169,24.017908,-0.0078,1.379
1782.00,7.402818,25.01625,-0.000169,24.018002,-0.0078,1.378
1784.00,7.403446,25.01597,-0.000169,24.017301,-0.0077,1.378
1786.00,7.402713,25.01645,-0.000169,24.017609,-0.0077,1.379
1788.00,7.401953,25.01594,-0.000168,24.017496,-0.0077,1.378
1790.00,7.402017,25.01599,-0.000169,24.018058,-0.0077,1.378
1792.00,7.402761,25.01494,-0.000169,24.017578,-0.0077,1.379
1794.00,7.402562,25.01513,-0.000168,24.017873,-0.0077,1.378
1796.00,7.402329,25.01624,-0.000168,24.017221,-0.0077,1.378
1798.00,7.402711,25.01600,-0.000169,24.017663,-0.0077,1.378
1800.00,7.402511,25.01536,-0.000169,24.018115,-0.0077,1.378
@3,12.0000,24.0
1802.00,7.402398,25.01645,-0.000168,24.017763,-0.0077,1.378
1804.00,7.399575,25.01709,-0.000168,24.018073,-0.0077,1.379
1806.00,7.391748,25.01617,-0.000169,24.017591,-0.0077,1.377
1808.00,7.381298,25.01596,-0.000166,24.018162,-0.0077,1.377
1810.00,7.368264,25.01578,-0.000167,24.017645,-0.0077,1.378
1812.00,7.357166,25.01517,-0.000169,24.017534,-0.0077,1.378
1814.00,7.349153,25.01546,-0.000170,24.018263,-0.0077,1.379
1816.00,7.342859,25.01500,-0.000170,24.017779,-0.0077,1.379
1818.00,7.337206,25.01641,-0.000171,24.017904,-0.0077,1.379
1820.00,7.330964,25.01644,-0.000171,24.017643,-0.0077,1.379
1822.00,7.325371,25.01674,-0.000170,24.017658,-0.0077,1.379
1824.00,7.319767,25.01606,-0.000170,24.017707,-0.0077,1.380
1826.00,7.312891,25.01647,-0.000170,24.017814,-0.0077,1.380
1828.00,7.310695,25.01552,-0.000170,24.017634,-0.0078,1.380
1830.00,7.314730,25.01530,-0.000171,24.017944,-0.0077,1.381
1832.00,7.323546,25.01559,-0.000171,24.017991,-0.0077,1.381
1834.00,7.333914,25.01585,-0.000172,24.017377,-0.0078,1.380
1836.00,7.341709,25.01537,-0.000171,24.017843,-0.0077,1.380
1838.00,7.347010,25.01501,-0.000172,24.017215,-0.0077,1.380
1840.00,7.351386,25.01554,-0.000169,24.017906,-0.0077,1.379
1842.00,7.355730,25.01544,-0.000169,24.017883,-0.0077,1.379
1844.00,7.360944,25.01548,-0.000169,24.017014,-0.0077,1.379
1846.00,7.367257,25.01619,-0.000170,24.017406,-0.0077,1.379
1848.00,7.373003,25.01645,-0.000170,24.018328,-0.0078,1.379
1850.00,7.379800,25.01631,-0.000168,24.017781,-0.0078,1.379
1852.00,7.385740,25.01559,-0.000168,24.017411,-0.0078,1.379
1854.00,7.389832,25.01565,-0.000168,24.017123,-0.0078,1.378
1856.00,7.393521,25.01596,-0.000167,24.017727,-0.0077,1.379
1858.00,7.398653,25.01634,-0.000168,24.017234,-0.0077,1.379
1860.00,7.402682,25.01581,-0.000169,24.018238,-0.0078,1.379
1862.00,7.405611,25.01560,-0.000169,24.016895,-0.0078,1.378
1864.00,7.407235,25.01595,-0.000169,24.017226,-0.0078,1.379
1866.00,7.409680,25.01589,-0.000169,24.017484,-0.0077,1.379
1868.00,7.413186,25.01547,-0.000168,24.017835,-0.0077,1.379
1870.00,7.415144,25.01515,-0.000169,24.017351,-0.0077,1.378
1872.00,7.416678,25.01562,-0.000168,24.018309,-0.0077,1.379
1874.00,7.418823,25.01592,-0.000169,24.017667,-0.0077,1.379
1876.00,7.419656,25.01533,-0.000168,24.017977,-0.0077,1.379
1878.00,7.421344,25.01593,-0.000168,24.018582,-0.0077,1.379
1880.00,7.421339,25.01511,-0.000168,24.017614,-0.0077,1.379
1882.00,7.421207,25.01500,-0.000168,24.018325,-0.0077,1.378
1884.00,7.421092,25.01581,-0.000169,24.018310,-0.0077,1.379
1886.00,7.420255,25.01582,-0.000168,24.017714,-0.0077,1.379
1888.00,7.419837,25.01601,-0.000168,24.018428,-0.0077,1.379
1890.00,7.419332,25.01653,-0.000168,24.018328,-0.0077,1.379
1892.00,7.418524,25.01596,-0.000168,24.018162,-0.0077,1.378
1894.00,7.418212,25.01539,-0.000168,24.018029,-0.0077,1.379
1896.00,7.418103,25.01589,-0.000167,24.018580,-0.0077,1.379
1898.00,7.416815,25.01639,-0.000168,24.018305,-0.0077,1.379
1900.00,7.416119,25.01643,-0.000168,24.017776,-0.0077,1.379
1902.00,7.415733,25.01605,-0.000167,24.018673,-0.0077,1.379
1904.00,7.414865,25.01646,-0.000166,24.018310,-0.0077,1.378
1906.00,7.413053,25.01624,-0.000167,24.017835,-0.0077,1.379
1908.00,7.411370,25.01643,-0.000166,24.018976,-0.0077,1.379
1910.00,7.410565,25.01724,-0.000168,24.017828,-0.0077,1.379
1912.00,7.409751,25.01575,-0.000168,24.018285,-0.0078,1.379
1914.00,7.408349,25.01593,-0.000168,24.017873,-0.0077,1.379
1916.00,7.407809,25.01674,-0.000167,24.018142,-0.0077,1.378
1918.00,7.407448,25.01636,-0.000168,24.018211,-0.0077,1.379
1920.00,7.406634,25.01647,-0.000169,24.018231,-0.0077,1.379
1922.00,7.406909,25.01698,-0.000168,24.017991,-0.0077,1.379
1924.00,7.405842,25.01669,-0.000168,24.018307,-0.0077,1.379
1926.00,7.405277,25.01608,-0.000169,24.018104,-0.0077,1.379
1928.00,7.405148,25.01645,-0.000168,24.018296,-0.0077,1.378
1930.00,7.404433,25.01637,-0.000167,24.018655,-0.0077,1.379
1932.00,7.403705,25.01632,-0.000167,24.018865,-0.0077,1.379
1934.00,7.403291,25.01665,-0.000168,24.017712,-0.0077,1.379
1936.00,7.402728,25.01628,-0.000169,24.017937,-0.0077,1.379
1938.00,7.402780,25.01550,-0.000169,24.018153,-0.0077,1.379
1940.00,7.402963,25.01554,-0.000169,24.017656,-0.0077,1.379
1942.00,7.402996,25.01482,-0.000169,24.017438,-0.0077,1.379
1944.00,7.402528,25.01457,-0.000169,24.018038,-0.0077,1.378
1946.00,7.401256,25.01521,-0.000168,24.018319,-0.0077,1.378
1948.00,7.400989,25.01499,-0.000167,24.017725,-0.0077,1.378
1950.00,7.401695,25.01498,-0.000167,24.017796,-0.0077,1.379
1952.00,7.402018,25.01524,-0.000169,24.017718,-0.0077,1.379
1954.00,7.402447,25.01458,-0.000168,24.018348,-0.0076,1.378
1956.00,7.402628,25.01521,-0.000168,24.018182,-0.0077,1.379
1958.00,7.402552,25.01600,-0.000168,24.017899,-0.0077,1.379
1960.00,7.402059,25.01463,-0.000167,24.017547,-0.0077,1.378
1962.00,7.401913,25.01467,-0.000168,24.018140,-0.0077,1.379
1964.00,7.402042,25.01515,-0.000168,24.017817,-0.0077,1.379
1966.00,7.402603,25.01502,-0.000169,24.018367,-0.0077,1.378
1968.00,7.402581,25.01576,-0.000170,24.018472,-0.0077,1.378
1970.00,7.401943,25.01484,-0.000169,24.017888,-0.0077,1.379
1972.00,7.402854,25.01495,-0.000168,24.017725,-0.0077,1.379
1974.00,7.402770,25.01615,-0.000168,24.017843,-0.0077,1.379
1976.00,7.401836,25.01558,-0.000168,24.018200,-0.0077,1.378
1978.00,7.401105,25.01592,-0.000168,24.018415,-0.0077,1.379
1980.00,7.401694,25.01524,-0.000168,24.018223,-0.0077,1.379
1982.00,7.402289,25.01440,-0.000169,24.017955,-0.0077,1.379
1984.00,7.401669,25.01531,-0.000169,24.017511,-0.0077,1.378
1986.00,7.400947,25.01576,-0.000168,24.017583,-0.0078,1.379
1988.00,7.400781,25.01525,-0.000168,24.018031,-0.0077,1.379
1990.00,7.401816,25.01550,-0.000169,24.018561,-0.0077,1.378
1992.00,7.401281,25.01507,-0.000167,24.017980,-0.0077,1.378
1994.00,7.400889,25.01533,-0.000167,24.017692,-0.0077,1.378
1996.00,7.401758,25.01556,-0.000168,24.017482,-0.0077,1.379
1998.00,7.401904,25.01593,-0.000169,24.017841,-0.0077,1.379
2000.00,7.401388,25.01582,-0.000168,24.018142,-0.0077,1.379
2002.00,7.400922,25.01544,-0.000170,24.017997,-0.0077,1.379
2004.00,7.401127,25.01530,-0.000169,24.017574,-0.0077,1.379
2006.00,7.401626,25.01538,-0.000170,24.018356,-0.0078,1.379
2008.00,7.401157,25.01550,-0.000168,24.018519,-0.0077,1.379
2010.00,7.400825,25.01582,-0.000168,24.018354,-0.0077,1.379
2012.00,7.400710,25.01590,-0.000168,24.017928,-0.0077,1.378
2014.00,7.400961,25.01529,-0.000167,24.017922,-0.0077,1.378
2016.00,7.401071,25.01522,-0.000168,24.018318,-0.0077,1.379
2018.00,7.401149,25.01528,-0.000169,24.018464,-0.0077,1.379
2020.00,7.400516,25.01526,-0.000168,24.018559,-0.0077,1.379
2022.00,7.400318,25.01641,-0.000167,24.018205,-0.0077,1.379
2024.00,7.400196,25.01619,-0.000168,24.017861,-0.0077,1.379
2026.00,7.400782,25.01678,-0.000169,24.018716,-0.0077,1.379
2028.00,7.400739,25.01758,-0.000169,24.018450,-0.0077,1.379
2030.00,7.400203,25.01757,-0.000168,24.017609,-0.0077,1.379
2032.00,7.399519,25.01617,-0.000168,24.017904,-0.0077,1.378
2034.00,7.399173,25.01623,-0.000170,24.017893,-0.0078,1.379
2036.00,7.399566,25.01679,-0.000168,24.018718,-0.0077,1.379
2038.00,7.399750,25.01728,-0.000168,24.017723,-0.0077,1.379
2040.00,7.398877,25.01696,-0.000169,24.018082,-0.0077,1.379
2042.00,7.399060,25.01703,-0.000169,24.017982,-0.0077,1.379
2044.00,7.399732,25.01673,-0.000169,24.018138,-0.0077,1.379
2046.00,7.399732,25.01672,-0.000169,24.018501,-0.0077,1.379
2048.00,7.399822,25.01657,-0.000168,24.018664,-0.0077,1.379
2050.00,7.400314,25.01660,-0.000169,24.017600,-0.0077,1.379
2052.00,7.400104,25.01634,-0.000168,24.017741,-0.0077,1.378
2054.00,7.399373,25.01641,-0.000168,24.017699,-0.0077,1.379
2056.00,7.399560,25.01747,-0.000168,24.018675,-0.0077,1.379
2058.00,7.399928,25.01646,-0.000169,24.018700,-0.0077,1.379
2060.00,7.399779,25.01591,-0.000169,24.018164,-0.0077,1.379
2062.00,7.400338,25.01692,-0.000168,24.017527,-0.0077,1.379
2064.00,7.400075,25.01707,-0.000168,24.018350,-0.0077,1.379
2066.00,7.399551,25.01804,-0.000168,24.018218,-0.0077,1.379
2068.00,7.400256,25.01715,-0.000167,24.017464,-0.0077,1.379
2070.00,7.400704,25.01645,-0.000167,24.017698,-0.0077,1.379
2072.00,7.399524,25.01660,-0.000169,24.018212,-0.0077,1.379
2074.00,7.399066,25.01687,-0.000169,24.018385,-0.0077,1.379
2076.00,7.400413,25.01730,-0.000168,24.017596,-0.0077,1.380
2078.00,7.400469,25.01617,-0.000169,24.018060,-0.0077,1.379
2080.00,7.400043,25.01593,-0.000169,24.018283,-0.0077,1.379
2082.00,7.400237,25.01680,-0.000168,24.017797,-0.0077,1.378
2084.00,7.400541,25.01677,-0.000168,24.017937,-0.0077,1.379
2086.00,7.400658,25.01665,-0.000169,24.017513,-0.0077,1.379
2088.00,7.400713,25.01591,-0.000169,24.018076,-0.0077,1.379
2090.00,7.400327,25.01563,-0.000170,24.017567,-0.0077,1.379
2092.00,7.400327,25.01651,-0.000169,24.017317,-0.0077,1.379
2094.00,7.400131,25.01628,-0.000168,24.017520,-0.0077,1.379
2096.00,7.399960,25.01600,-0.000168,24.018009,-0.0077,1.379
2098.00,7.400291,25.01601,-0.000169,24.018116,-0.0077,1.379
2100.00,7.400385,25.01607,-0.000169,24.017888,-0.0078,1.379
2102.00,7.400125,25.01512,-0.000169,24.017631,-0.0078,1.379
2104.00,7.400078,25.01558,-0.000168,24.018575,-0.0078,1.379
2106.00,7.400691,25.01613,-0.000168,24.018557,-0.0077,1.379
2108.00,7.401302,25.01617,-0.000168,24.017515,-0.0077,1.379
2110.00,7.401895,25.01622,-0.000168,24.017504,-0.0077,1.378
2112.00,7.401187,25.01559,-0.000168,24.017747,-0.0077,1.379
2114.00,7.399952,25.01501,-0.000169,24.017660,-0.0077,1.379
2116.00,7.400093,25.01507,-0.000169,24.017429,-0.0077,1.379
2118.00,7.400107,25.01533,-0.000170,24.017360,-0.0078,1.378
2120.00,7.400437,25.01493,-0.000168,24.017395,-0.0077,1.379
2122.00,7.400953,25.01495,-0.000168,24.018483,-0.0077,1.380
2124.00,7.400629,25.01531,-0.000169,24.017852,-0.0077,1.380
2126.00,7.400230,25.01541,-0.000168,24.017458,-0.0077,1.379
2128.00,7.399914,25.01507,-0.000169,24.017852,-0.0077,1.378
2130.00,7.399711,25.01506,-0.000168,24.018127,-0.0077,1.379
2132.00,7.399753,25.01520,-0.000168,24.018481,-0.0077,1.379
2134.00,7.399448,25.01467,-0.000168,24.017660,-0.0077,1.378
2136.00,7.399026,25.01498,-0.000168,24.017897,-0.0077,1.379
2138.00,7.399622,25.01494,-0.000168,24.017672,-0.0077,1.379
2140.00,7.400675,25.01549,-0.000167,24.017226,-0.0077,1.379
2142.00,7.400689,25.01472,-0.000169,24.017944,-0.0077,1.379
2144.00,7.399928,25.01518,-0.000169,24.018135,-0.0077,1.379
2146.00,7.399108,25.01539,-0.000169,24.018635,-0.0077,1.379
2148.00,7.399393,25.01485,-0.000168,24.017656,-0.0077,1.378
2150.00,7.399717,25.01501,-0.000168,24.018125,-0.0077,1.379
2152.00,7.400547,25.01460,-0.000169,24.017732,-0.0077,1.379
2154.00,7.400743,25.01515,-0.000168,24.017580,-0.0077,1.379
2156.00,7.400592,25.01541,-0.000168,24.018053,-0.0077,1.379
2158.00,7.400652,25.01543,-0.000168,24.018029,-0.0077,1.379
2160.00,7.400304,25.01494,-0.000169,24.017679,-0.0077,1.378
2162.00,7.400276,25.01427,-0.000169,24.017730,-0.0077,1.379
2164.00,7.399742,25.01484,-0.000169,24.018136,-0.0077,1.380
2166.00,7.400060,25.01566,-0.000170,24.017805,-0.0077,1.380
2168.00,7.399781,25.01615,-0.000170,24.018158,-0.0077,1.379
2170.00,7.399221,25.01617,-0.000169,24.017304,-0.0077,1.379
2172.00,7.399805,25.01489,-0.000168,24.017823,-0.0077,1.379
2174.00,7.399221,25.01521,-0.000168,24.017861,-0.0077,1.379
2176.00,7.399753,25.01545,-0.000168,24.017852,-0.0077,1.379
2178.00,7.400379,25.01537,-0.000168,24.018229,-0.0077,1.379
2180.00,7.399999,25.01597,-0.000169,24.018000,-0.0077,1.379
2182.00,7.400039,25.01570,-0.000168,24.018060,-0.0077,1.380
2184.00,7.399159,25.01559,-0.000168,24.018091,-0.0077,1.379
2186.00,7.398568,25.01617,-0.000167,24.018086,-0.0077,1.379
2188.00,7.398601,25.01650,-0.000169,24.017828,-0.0077,1.380
2190.00,7.398908,25.01598,-0.000168,24.017786,-0.0077,1.379
2192.00,7.398585,25.01589,-0.000169,24.017814,-0.0077,1.379
2194.00,7.398432,25.01517,-0.000170,24.018800,-0.0077,1.380
2196.00,7.398418,25.01588,-0.000170,24.018441,-0.0077,1.379
2198.00,7.397950,25.01582,-0.000169,24.017756,-0.0077,1.379
2200.00,7.397606,25.01533,-0.000169,24.017933,-0.0077,1.379
2202.00,7.397539,25.01586,-0.000169,24.018270,-0.0077,1.378
2204.00,7.398276,25.01547,-0.000168,24.017681,-0.0077,1.379
2206.00,7.399005,25.01582,-0.000171,24.017667,-0.0077,1.380
2208.00,7.398702,25.01568,-0.000170,24.017844,-0.0077,1.379
2210.00,7.398503,25.01663,-0.000169,24.017689,-0.0077,1.379
2212.00,7.398202,25.01659,-0.000169,24.017930,-0.0077,1.379
2214.00,7.398487,25.01612,-0.000169,24.017812,-0.0078,1.380
2216.00,7.398007,25.01509,-0.000169,24.017942,-0.0077,1.379
2218.00,7.397615,25.01568,-0.000169,24.018164,-0.0077,1.378
2220.00,7.398353,25.01592,-0.000168,24.018352,-0.0078,1.379
2222.00,7.398395,25.01573,-0.000168,24.017915,-0.0078,1.379
2224.00,7.399307,25.01649,-0.000168,24.017708,-0.0077,1.379
2226.00,7.399670,25.01656,-0.000167,24.018564,-0.0077,1.379
2228.00,7.399126,25.01680,-0.000169,24.018296,-0.0077,1.380
2230.00,7.399061,25.01630,-0.000169,24.017919,-0.0077,1.379
2232.00,7.399299,25.01631,-0.000169,24.017495,-0.0077,1.379
2234.00,7.399471,25.01630,-0.000169,24.017739,-0.0077,1.378
2236.00,7.399078,25.01543,-0.000169,24.017937,-0.0077,1.379
2238.00,7.399217,25.01527,-0.000169,24.018432,-0.0077,1.379
2240.00,7.399463,25.01484,-0.000169,24.017763,-0.0078,1.379
2242.00,7.399338,25.01497,-0.000169,24.018278,-0.0077,1.379
2244.00,7.398938,25.01541,-0.000168,24.017935,-0.0077,1.379
2246.00,7.399712,25.01477,-0.000169,24.017540,-0.0077,1.379
2248.00,7.399766,25.01424,-0.000170,24.017041,-0.0077,1.378
2250.00,7.399452,25.01403,-0.000170,24.018263,-0.0078,1.379
2252.00,7.399478,25.01468,-0.000169,24.018421,-0.0078,1.379
2254.00,7.399836,25.01487,-0.000171,24.018568,-0.0077,1.379
2256.00,7.399444,25.01545,-0.000169,24.017556,-0.0078,1.379
2258.00,7.398769,25.01564,-0.000169,24.017143,-0.0078,1.379
2260.00,7.399759,25.01514,-0.000170,24.017573,-0.0077,1.379
2262.00,7.399641,25.01496,-0.000169,24.017009,-0.0078,1.379
2264.00,7.399178,25.01479,-0.000170,24.017754,-0.0077,1.379
2266.00,7.398928,25.01506,-0.000170,24.017830,-0.0077,1.379
2268.00,7.398632,25.01444,-0.000169,24.017544,-0.0077,1.379
2270.00,7.398422,25.01444,-0.000170,24.017132,-0.0077,1.379
2272.00,7.398253,25.01466,-0.000170,24.017759,-0.0078,1.379
2274.00,7.399079,25.01424,-0.000171,24.018033,-0.0077,1.379
2276.00,7.398568,25.01439,-0.000171,24.017602,-0.0077,1.379
2278.00,7.398380,25.01470,-0.000170,24.017482,-0.0078,1.380
2280.00,7.398816,25.01499,-0.000171,24.017351,-0.0078,1.379
2282.00,7.398932,25.01487,-0.000170,24.017500,-0.0078,1.380
2284.00,7.398735,25.01458,-0.000170,24.017282,-0.0078,1.379
2286.00,7.398532,25.01474,-0.000169,24.017292,-0.0078,1.379
2288.00,7.398441,25.01482,-0.000169,24.017953,-0.0077,1.379
2290.00,7.398889,25.01521,-0.000170,24.017460,-0.0078,1.380
2292.00,7.398983,25.01456,-0.000170,24.018015,-0.0078,1.379
2294.00,7.399664,25.01511,-0.000168,24.018443,-0.0078,1.379
2296.00,7.399262,25.01482,-0.000169,24.017971,-0.0078,1.380
2298.00,7.399139,25.01471,-0.000170,24.017083,-0.0078,1.380
2300.00,7.399185,25.01568,-0.000169,24.017197,-0.0078,1.380
2302.00,7.398919,25.01675,-0.000169,24.017121,-0.0078,1.379
2304.00,7.398195,25.01613,-0.000171,24.017496,-0.0078,1.380
2306.00,7.399205,25.01674,-0.000171,24.017825,-0.0078,1.379
2308.00,7.398707,25.01641,-0.000170,24.017796,-0.0078,1.379
2310.00,7.399028,25.01596,-0.000169,24.016876,-0.0078,1.379
2312.00,7.399746,25.01635,-0.000170,24.017201,-0.0078,1.380
2314.00,7.399466,25.01662,-0.000170,24.016896,-0.0077,1.380
2316.00,7.399966,25.01564,-0.000170,24.017147,-0.0078,1.380
2318.00,7.400285,25.01637,-0.000169,24.017094,-0.0078,1.380
2320.00,7.399882,25.01684,-0.000169,24.017553,-0.0077,1.380
2322.00,7.399056,25.01627,-0.000170,24.018289,-0.0078,1.379
2324.00,7.398517,25.01570,-0.000170,24.017498,-0.0077,1.379
2326.00,7.398206,25.01613,-0.000169,24.017783,-0.0078,1.380
2328.00,7.398123,25.01524,-0.000170,24.017585,-0.0078,1.380
2330.00,7.398352,25.01632,-0.000170,24.017774,-0.0078,1.380
2332.00,7.399357,25.01685,-0.000169,24.018004,-0.0077,1.380
2334.00,7.399448,25.01663,-0.000170,24.017650,-0.0078,1.380
2336.00,7.399230,25.01619,-0.000170,24.017790,-0.0078,1.379
2338.00,7.399065,25.01670,-0.000170,24.016818,-0.0078,1.380
2340.00,7.398368,25.01696,-0.000170,24.016925,-0.0077,1.379
2342.00,7.398635,25.01737,-0.000169,24.017941,-0.0077,1.379
2344.00,7.398587,25.01772,-0.000170,24.016898,-0.0077,1.380
2346.00,7.398423,25.01717,-0.000171,24.017205,-0.0078,1.380
2348.00,7.397318,25.01650,-0.000170,24.017569,-0.0077,1.379
2350.00,7.396706,25.01626,-0.000170,24.017957,-0.0078,1.380
2352.00,7.397291,25.01617,-0.000170,24.017219,-0.0077,1.380
2354.00,7.397776,25.01679,-0.000170,24.017756,-0.0077,1.379
2356.00,7.398344,25.01680,-0.000170,24.017759,-0.0078,1.379
2358.00,7.398507,25.01584,-0.000168,24.017458,-0.0078,1.380
2360.00,7.397828,25.01597,-0.000170,24.017447,-0.0078,1.380
2362.00,7.397518,25.01679,-0.000171,24.017600,-0.0078,1.380
2364.00,7.398233,25.01631,-0.000171,24.017603,-0.0077,1.380
2366.00,7.398553,25.01609,-0.000171,24.017282,-0.0078,1.379
2368.00,7.398807,25.01614,-0.000170,24.017087,-0.0078,1.380
2370.00,7.398880,25.01563,-0.000170,24.017297,-0.0078,1.379
2372.00,7.397780,25.01613,-0.000170,24.017239,-0.0078,1.379
2374.00,7.397367,25.01620,-0.000170,24.018015,-0.0078,1.379
2376.00,7.398017,25.01637,-0.000170,24.017413,-0.0078,1.379
2378.00,7.397223,25.01665,-0.000171,24.016971,-0.0078,1.380
2380.00,7.397432,25.01639,-0.000171,24.017404,-0.0078,1.380
2382.00,7.397639,25.01598,-0.000171,24.017614,-0.0078,1.380
2384.00,7.397653,25.01643,-0.000171,24.017279,-0.0078,1.380
2386.00,7.397273,25.01670,-0.000170,24.017065,-0.0078,1.380
2388.00,7.397067,25.01689,-0.000171,24.017275,-0.0078,1.380
2390.00,7.397678,25.01701,-0.000171,24.017397,-0.0077,1.380
2392.00,7.397682,25.01718,-0.000171,24.017505,-0.0078,1.380
2394.00,7.397179,25.01689,-0.000170,24.017282,-0.0078,1.379
2396.00,7.397129,25.01648,-0.000170,24.017130,-0.0078,1.380
2398.00,7.397492,25.01696,-0.000170,24.017268,-0.0078,1.379
2400.00,7.397644,25.01669,-0.000170,24.017563,-0.0078,1.380
@4,12.0000,24.0
2402.00,7.397475,25.01598,-0.000171,24.016918,-0.0077,1.380
2404.00,7.394988,25.01579,-0.000171,24.016474,-0.0078,1.380
2406.00,7.387941,25.01556,-0.000170,24.017250,-0.0078,1.380
2408.00,7.378841,25.01633,-0.000170,24.017328,-0.0078,1.379
2410.00,7.365983,25.01622,-0.000171,24.017255,-0.0078,1.379
2412.00,7.354611,25.01581,-0.000171,24.017147,-0.0078,1.379
2414.00,7.346001,25.01543,-0.000170,24.017009,-0.0078,1.379
2416.00,7.339689,25.01564,-0.000171,24.016887,-0.0078,1.380
2418.00,7.334534,25.01540,-0.000172,24.017241,-0.0078,1.380
2420.00,7.328711,25.01589,-0.000172,24.017652,-0.0078,1.381
2422.00,7.322485,25.01617,-0.000173,24.017263,-0.0078,1.381
2424.00,7.316766,25.01604,-0.000173,24.017645,-0.0078,1.381
2426.00,7.311870,25.01564,-0.000173,24.017504,-0.0078,1.381
2428.00,7.308500,25.01571,-0.000171,24.016889,-0.0078,1.381
2430.00,7.310618,25.01446,-0.000172,24.016561,-0.0078,1.381
2432.00,7.317504,25.01499,-0.000173,24.017466,-0.0078,1.382
2434.00,7.328292,25.01544,-0.000172,24.017241,-0.0078,1.381
2436.00,7.337348,25.01539,-0.000172,24.017440,-0.0078,1.381
2438.00,7.343408,25.01561,-0.000171,24.016925,-0.0078,1.381
2440.00,7.347970,25.01556,-0.000172,24.017678,-0.0078,1.380
2442.00,7.352674,25.01638,-0.000171,24.017322,-0.0078,1.380
2444.00,7.357295,25.01546,-0.000171,24.017302,-0.0078,1.380
2446.00,7.363019,25.01593,-0.000171,24.016905,-0.0078,1.380
2448.00,7.369634,25.01585,-0.000171,24.016688,-0.0078,1.380
2450.00,7.374879,25.01619,-0.000170,24.017132,-0.0078,1.379
2452.00,7.379878,25.01619,-0.000169,24.016641,-0.0078,1.379
2454.00,7.384552,25.01673,-0.000170,24.018031,-0.0078,1.380
2456.00,7.388921,25.01674,-0.000172,24.016991,-0.0078,1.380
2458.00,7.392907,25.01633,-0.000170,24.017181,-0.0077,1.380
2460.00,7.395582,25.01632,-0.000169,24.017232,-0.0078,1.380
2462.00,7.399044,25.01583,-0.000170,24.017437,-0.0078,1.380
2464.00,7.402093,25.01541,-0.000171,24.016519,-0.0078,1.380
2466.00,7.404485,25.01559,-0.000170,24.016846,-0.0078,1.380
2468.00,7.406775,25.01558,-0.000170,24.017123,-0.0078,1.380
2470.00,7.409755,25.01561,-0.000169,24.016702,-0.0078,1.380
2472.00,7.413146,25.01527,-0.000169,24.017299,-0.0078,1.380
2474.00,7.415098,25.01530,-0.000170,24.016931,-0.0078,1.380
2476.00,7.415794,25.01529,-0.000170,24.017049,-0.0078,1.380
2478.00,7.416063,25.01558,-0.000170,24.017045,-0.0078,1.379
2480.00,7.416791,25.01558,-0.000170,24.016626,-0.0078,1.379
2482.00,7.417309,25.01508,-0.000171,24.017449,-0.0078,1.380
2484.00,7.417651,25.01576,-0.000172,24.017351,-0.0078,1.380
2486.00,7.416568,25.01535,-0.000171,24.016719,-0.0078,1.380
2488.00,7.415382,25.01478,-0.000171,24.017197,-0.0078,1.379
2490.00,7.415051,25.01583,-0.000170,24.016994,-0.0078,1.380
2492.00,7.414101,25.01555,-0.000170,24.017355,-0.0078,1.380
2494.00,7.412620,25.01491,-0.000171,24.017208,-0.0078,1.380
2496.00,7.412267,25.01495,-0.000171,24.017301,-0.0078,1.379
2498.00,7.411816,25.01527,-0.000171,24.017087,-0.0078,1.380
2500.00,7.410429,25.01551,-0.000170,24.016731,-0.0078,1.380
2502.00,7.409096,25.01455,-0.000169,24.017282,-0.0078,1.380
2504.00,7.407747,25.01392,-0.000171,24.016797,-0.0077,1.380
2506.00,7.407653,25.01479,-0.000171,24.017698,-0.0078,1.379
2508.00,7.407295,25.01472,-0.000172,24.017466,-0.0078,1.379
2510.00,7.405837,25.01462,-0.000170,24.017308,-0.0078,1.379
2512.00,7.405253,25.01466,-0.000171,24.017181,-0.0079,1.380
2514.00,7.404134,25.01452,-0.000171,24.016820,-0.0078,1.380
2516.00,7.404150,25.01525,-0.000172,24.017399,-0.0078,1.380
2518.00,7.403771,25.01458,-0.000171,24.016798,-0.0078,1.379
2520.00,7.403086,25.01546,-0.000171,24.016731,-0.0078,1.380
2522.00,7.401920,25.01525,-0.000171,24.017205,-0.0078,1.380
2524.00,7.402263,25.01526,-0.000170,24.016512,-0.0078,1.379
2526.00,7.401955,25.01507,-0.000169,24.016485,-0.0078,1.379
2528.00,7.400866,25.01506,-0.000171,24.016592,-0.0078,1.379
2530.00,7.400302,25.01470,-0.000172,24.016905,-0.0078,1.380
2532.00,7.400222,25.01455,-0.000171,24.016878,-0.0078,1.380
2534.00,7.400134,25.01479,-0.000171,24.016808,-0.0078,1.380
2536.00,7.399881,25.01375,-0.000172,24.016635,-0.0078,1.379
2538.00,7.399663,25.01351,-0.000171,24.016800,-0.0078,1.379
2540.00,7.398940,25.01371,-0.000171,24.017070,-0.0078,1.380
2542.00,7.398455,25.01347,-0.000171,24.017014,-0.0078,1.380
2544.00,7.397834,25.01395,-0.000170,24.016496,-0.0078,1.379
2546.00,7.397726,25.01413,-0.000171,24.016954,-0.0079,1.379
2548.00,7.397350,25.01442,-0.000172,24.016886,-0.0078,1.379
2550.00,7.397612,25.01413,-0.000172,24.016677,-0.0078,1.380
2552.00,7.398503,25.01426,-0.000171,24.016458,-0.0078,1.379
2554.00,7.398880,25.01408,-0.000172,24.017279,-0.0078,1.380
2556.00,7.398316,25.01368,-0.000171,24.017027,-0.0079,1.379
2558.00,7.397763,25.01437,-0.000171,24.017110,-0.0078,1.380
2560.00,7.398534,25.01436,-0.000171,24.017081,-0.0078,1.380
2562.00,7.398926,25.01325,-0.000171,24.017185,-0.0078,1.380
2564.00,7.398191,25.01400,-0.000171,24.017415,-0.0078,1.380
2566.00,7.397754,25.01494,-0.000171,24.017576,-0.0078,1.380
2568.00,7.398532,25.01426,-0.000171,24.016324,-0.0078,1.380
2570.00,7.398359,25.01320,-0.000170,24.016915,-0.0078,1.380
2572.00,7.398435,25.01386,-0.000171,24.017134,-0.0078,1.379
2574.00,7.397831,25.01335,-0.000170,24.016965,-0.0078,1.379
2576.00,7.397619,25.01382,-0.000171,24.016300,-0.0078,1.379
2578.00,7.398667,25.01417,-0.000170,24.016779,-0.0078,1.379
2580.00,7.398315,25.01331,-0.000171,24.017161,-0.0078,1.379
2582.00,7.398094,25.01387,-0.000171,24.017331,-0.0078,1.380
2584.00,7.398774,25.01411,-0.000172,24.016719,-0.0078,1.380
2586.00,7.398899,25.01426,-0.000171,24.016646,-0.0078,1.380
2588.00,7.398657,25.01374,-0.000172,24.016715,-0.0077,1.379
2590.00,7.398228,25.01386,-0.000170,24.017578,-0.0078,1.379
2592.00,7.398761,25.01399,-0.000170,24.017123,-0.0078,1.379
2594.00,7.398328,25.01372,-0.000170,24.016541,-0.0078,1.379
2596.00,7.398092,25.01360,-0.000171,24.017364,-0.0078,1.380
2598.00,7.399192,25.01379,-0.000171,24.017605,-0.0078,1.379
2600.00,7.398839,25.01374,-0.000172,24.016711,-0.0078,1.379
2602.00,7.397206,25.01318,-0.000172,24.016954,-0.0078,1.380
2604.00,7.398368,25.01207,-0.000171,24.017188,-0.0078,1.379
2606.00,7.398334,25.01314,-0.000171,24.017016,-0.0078,1.379
2608.00,7.398096,25.01307,-0.000171,24.016585,-0.0078,1.380
2610.00,7.397720,25.01217,-0.000172,24.016610,-0.0078,1.380
2612.00,7.397247,25.01262,-0.000171,24.016552,-0.0078,1.380
2614.00,7.397673,25.01353,-0.000173,24.017359,-0.0078,1.380
2616.00,7.397934,25.01287,-0.000172,24.017299,-0.0078,1.380
2618.00,7.398859,25.01221,-0.000171,24.016750,-0.0078,1.379
2620.00,7.398488,25.01211,-0.000172,24.016866,-0.0078,1.379
2622.00,7.397812,25.01245,-0.000171,24.016715,-0.0078,1.379
2624.00,7.398246,25.01330,-0.000170,24.016728,-0.0078,1.378
2626.00,7.398030,25.01377,-0.000169,24.017087,-0.0078,1.379
2628.00,7.398490,25.01329,-0.000171,24.017489,-0.0078,1.380
2630.00,7.398509,25.01267,-0.000171,24.017264,-0.0078,1.379
2632.00,7.398283,25.01309,-0.000170,24.016751,-0.0078,1.379
2634.00,7.398113,25.01275,-0.000171,24.016769,-0.0078,1.379
2636.00,7.397404,25.01328,-0.000172,24.016719,-0.0078,1.380
2638.00,7.398090,25.01284,-0.000171,24.016750,-0.0078,1.380
2640.00,7.397636,25.01312,-0.000170,24.017036,-0.0078,1.379
2642.00,7.396512,25.01338,-0.000172,24.016581,-0.0078,1.379
2644.00,7.395987,25.01309,-0.000172,24.016797,-0.0078,1.380
2646.00,7.396096,25.01359,-0.000172,24.016911,-0.0078,1.380
2648.00,7.396487,25.01293,-0.000172,24.016548,-0.0078,1.379
2650.00,7.398016,25.01298,-0.000171,24.016672,-0.0078,1.380
2652.00,7.397093,25.01340,-0.000171,24.016135,-0.0078,1.379
2654.00,7.396517,25.01284,-0.000173,24.017079,-0.0079,1.379
2656.00,7.396448,25.01310,-0.000172,24.016632,-0.0078,1.380
2658.00,7.396580,25.01305,-0.000171,24.016833,-0.0078,1.380
2660.00,7.397153,25.01338,-0.000171,24.016621,-0.0078,1.380
2662.00,7.397222,25.01367,-0.000172,24.017014,-0.0078,1.379
2664.00,7.398009,25.01374,-0.000171,24.016576,-0.0078,1.379
2666.00,7.397575,25.01428,-0.000172,24.016595,-0.0078,1.380
2668.00,7.396438,25.01483,-0.000172,24.016264,-0.0078,1.379
2670.00,7.396164,25.01438,-0.000171,24.016755,-0.0078,1.379
2672.00,7.396265,25.01436,-0.000170,24.017081,-0.0078,1.380
2674.00,7.396844,25.01374,-0.000171,24.016672,-0.0078,1.380
2676.00,7.396703,25.01366,-0.000173,24.016485,-0.0078,1.380
2678.00,7.396594,25.01408,-0.000173,24.016465,-0.0078,1.379
2680.00,7.396812,25.01410,-0.000172,24.016523,-0.0078,1.380
2682.00,7.396938,25.01461,-0.000172,24.016873,-0.0079,1.379
2684.00,7.396805,25.01379,-0.000172,24.017007,-0.0078,1.379
2686.00,7.396394,25.01408,-0.000171,24.016769,-0.0078,1.379
2688.00,7.396728,25.01401,-0.000172,24.017234,-0.0078,1.379
2690.00,7.397201,25.01412,-0.000171,24.016690,-0.0078,1.379
2692.00,7.396754,25.01333,-0.000172,24.017052,-0.0078,1.379
2694.00,7.396112,25.01384,-0.000171,24.016768,-0.0078,1.379
2696.00,7.395914,25.01360,-0.000172,24.016601,-0.0078,1.380
2698.00,7.395647,25.01347,-0.000172,24.017319,-0.0079,1.379
2700.00,7.395480,25.01417,-0.000172,24.016518,-0.0078,1.380
2702.00,7.395542,25.01359,-0.000172,24.016356,-0.0078,1.380
2704.00,7.395278,25.01311,-0.000172,24.016742,-0.0078,1.379
2706.00,7.395291,25.01303,-0.000172,24.016599,-0.0078,1.379
2708.00,7.395277,25.01274,-0.000172,24.017424,-0.0078,1.380
2710.00,7.395363,25.01353,-0.000172,24.016057,-0.0078,1.379
2712.00,7.395275,25.01284,-0.000171,24.016719,-0.0078,1.380
2714.00,7.395563,25.01341,-0.000172,24.016876,-0.0078,1.380
2716.00,7.395848,25.01304,-0.000172,24.016902,-0.0078,1.380
2718.00,7.395854,25.01331,-0.000172,24.017172,-0.0078,1.380
2720.00,7.395516,25.01304,-0.000172,24.016858,-0.0078,1.379
2722.00,7.394716,25.01262,-0.000172,24.016800,-0.0078,1.380
2724.00,7.394603,25.01273,-0.000172,24.016777,-0.0078,1.380
2726.00,7.395297,25.01276,-0.000172,24.016014,-0.0078,1.379
2728.00,7.395862,25.01230,-0.000171,24.016639,-0.0078,1.379
2730.00,7.396409,25.01344,-0.000171,24.016490,-0.0078,1.379
2732.00,7.396023,25.01327,-0.000171,24.016973,-0.0078,1.380
2734.00,7.394820,25.01250,-0.000172,24.017342,-0.0078,1.380
2736.00,7.395124,25.01316,-0.000171,24.016831,-0.0078,1.380
2738.00,7.395510,25.01305,-0.000173,24.016197,-0.0078,1.380
2740.00,7.395664,25.01250,-0.000173,24.016688,-0.0078,1.380
2742.00,7.395885,25.01274,-0.000172,24.015713,-0.0078,1.379
2744.00,7.396289,25.01226,-0.000172,24.016244,-0.0078,1.379
2746.00,7.396730,25.01193,-0.000172,24.016405,-0.0078,1.379
2748.00,7.396567,25.01220,-0.000171,24.016833,-0.0078,1.379
2750.00,7.396181,25.01317,-0.000172,24.016965,-0.0078,1.380
2752.00,7.395943,25.01294,-0.000173,24.017602,-0.0078,1.380
2754.00,7.396385,25.01253,-0.000171,24.016249,-0.0078,1.380
2756.00,7.395995,25.01284,-0.000172,24.016342,-0.0078,1.379
2758.00,7.395656,25.01265,-0.000171,24.016797,-0.0078,1.379
2760.00,7.395817,25.01199,-0.000172,24.016639,-0.0079,1.380
2762.00,7.396516,25.01310,-0.000172,24.016962,-0.0078,1.380
2764.00,7.395707,25.01261,-0.000171,24.016911,-0.0078,1.379
2766.00,7.395437,25.01218,-0.000171,24.016815,-0.0079,1.380
2768.00,7.395748,25.01240,-0.000173,24.016733,-0.0078,1.380
2770.00,7.395959,25.01314,-0.000172,24.016003,-0.0078,1.379
2772.00,7.395914,25.01268,-0.000172,24.016394,-0.0078,1.379
2774.00,7.396241,25.01282,-0.000172,24.016973,-0.0078,1.379
2776.00,7.396831,25.01297,-0.000172,24.016873,-0.0079,1.380
2778.00,7.397066,25.01302,-0.000171,24.016048,-0.0078,1.379
2780.00,7.396572,25.01309,-0.000173,24.016403,-0.0078,1.379
2782.00,7.396262,25.01349,-0.000173,24.016256,-0.0079,1.380
2784.00,7.396635,25.01300,-0.000173,24.016523,-0.0078,1.380
2786.00,7.396996,25.01291,-0.000171,24.016886,-0.0078,1.380
2788.00,7.396025,25.01340,-0.000173,24.016630,-0.0078,1.379
2790.00,7.395510,25.01335,-0.000173,24.016113,-0.0078,1.380
2792.00,7.396329,25.01372,-0.000173,24.016579,-0.0078,1.380
2794.00,7.396799,25.01314,-0.000172,24.017165,-0.0078,1.379
2796.00,7.396497,25.01387,-0.000172,24.016920,-0.0078,1.379
2798.00,7.396945,25.01367,-0.000173,24.016362,-0.0078,1.380
2800.00,7.396823,25.01337,-0.000173,24.016494,-0.0079,1.380
2802.00,7.396827,25.01303,-0.000172,24.016371,-0.0078,1.380
2804.00,7.397410,25.01334,-0.000171,24.016733,-0.0078,1.379
2806.00,7.397342,25.01325,-0.000172,24.016751,-0.0078,1.379
2808.00,7.397375,25.01263,-0.000173,24.016652,-0.0078,1.380
2810.00,7.397357,25.01180,-0.000173,24.016681,-0.0078,1.379
2812.00,7.397267,25.01244,-0.000172,24.016657,-0.0078,1.379
2814.00,7.397023,25.01181,-0.000172,24.016973,-0.0078,1.379
2816.00,7.396726,25.01197,-0.000171,24.017455,-0.0078,1.380
2818.00,7.396853,25.01259,-0.000172,24.017123,-0.0079,1.379
2820.00,7.396532,25.01251,-0.000173,24.016425,-0.0078,1.379
2822.00,7.396191,25.01282,-0.000171,24.016162,-0.0079,1.379
2824.00,7.395970,25.01255,-0.000171,24.016086,-0.0078,1.379
2826.00,7.396077,25.01196,-0.000171,24.016969,-0.0078,1.379
2828.00,7.396905,25.01260,-0.000172,24.016387,-0.0078,1.380
2830.00,7.396920,25.01192,-0.000174,24.016010,-0.0078,1.380
2832.00,7.396857,25.01196,-0.000172,24.016842,-0.0078,1.379
2834.00,7.397347,25.01191,-0.000171,24.017132,-0.0078,1.379
2836.00,7.396638,25.01245,-0.000172,24.016367,-0.0078,1.379
2838.00,7.395892,25.01203,-0.000173,24.016081,-0.0078,1.379
2840.00,7.396037,25.01193,-0.000173,24.016552,-0.0079,1.380
2842.00,7.396873,25.01255,-0.000173,24.016479,-0.0078,1.380
2844.00,7.396606,25.01226,-0.000173,24.016171,-0.0078,1.379
2846.00,7.395927,25.01218,-0.000172,24.016465,-0.0079,1.380
2848.00,7.395509,25.01249,-0.000171,24.016750,-0.0078,1.379
2850.00,7.395235,25.01250,-0.000172,24.016460,-0.0078,1.380
2852.00,7.395349,25.01249,-0.000172,24.016942,-0.0078,1.379
2854.00,7.395784,25.01197,-0.000171,24.016215,-0.0078,1.379
2856.00,7.396562,25.01190,-0.000172,24.016097,-0.0078,1.380
2858.00,7.396468,25.01160,-0.000174,24.016826,-0.0078,1.380
2860.00,7.395726,25.01258,-0.000173,24.016788,-0.0078,1.379
2862.00,7.396015,25.01226,-0.000173,24.016095,-0.0078,1.380
2864.00,7.396455,25.01152,-0.000172,24.016251,-0.0078,1.379
2866.00,7.396502,25.01204,-0.000172,24.016525,-0.0078,1.379
2868.00,7.396482,25.01220,-0.000173,24.016624,-0.0079,1.379
2870.00,7.396678,25.01247,-0.000172,24.016186,-0.0078,1.379
2872.00,7.396691,25.01194,-0.000172,24.016385,-0.0078,1.379
2874.00,7.396621,25.01218,-0.000172,24.016617,-0.0078,1.379
2876.00,7.396418,25.01212,-0.000172,24.016273,-0.0078,1.379
2878.00,7.395841,25.01219,-0.000172,24.016554,-0.0078,1.379
2880.00,7.395514,25.01174,-0.000173,24.016800,-0.0079,1.379
2882.00,7.395550,25.01261,-0.000172,24.016896,-0.0078,1.379
2884.00,7.395932,25.01299,-0.000172,24.016710,-0.0078,1.379
2886.00,7.396303,25.01247,-0.000172,24.016898,-0.0078,1.379
2888.00,7.396365,25.01259,-0.000172,24.016590,-0.0078,1.380
2890.00,7.396482,25.01160,-0.000173,24.016677,-0.0078,1.380
2892.00,7.396763,25.01189,-0.000173,24.016974,-0.0078,1.379
2894.00,7.396893,25.01196,-0.000173,24.016817,-0.0078,1.379
2896.00,7.397336,25.01146,-0.000173,24.016503,-0.0078,1.380
2898.00,7.396474,25.01193,-0.000172,24.017069,-0.0078,1.379
2900.00,7.396510,25.01144,-0.000173,24.015961,-0.0078,1.380
2902.00,7.396655,25.01153,-0.000173,24.016336,-0.0078,1.379
2904.00,7.396108,25.01177,-0.000172,24.016246,-0.0079,1.379
2906.00,7.396715,25.01164,-0.000173,24.016853,-0.0078,1.379
2908.00,7.397075,25.01195,-0.000172,24.016543,-0.0078,1.379
2910.00,7.395838,25.01138,-0.000172,24.016818,-0.0078,1.379
2912.00,7.395769,25.01140,-0.000171,24.016822,-0.0078,1.379
2914.00,7.396265,25.01264,-0.000172,24.016659,-0.0078,1.379
2916.00,7.396661,25.01180,-0.000173,24.016853,-0.0078,1.379
2918.00,7.395759,25.01194,-0.000173,24.016507,-0.0078,1.378
2920.00,7.395230,25.01168,-0.000173,24.016867,-0.0078,1.379
2922.00,7.395232,25.01184,-0.000172,24.016846,-0.0078,1.379
2924.00,7.395418,25.01185,-0.000172,24.016831,-0.0078,1.379
2926.00,7.395726,25.01194,-0.000173,24.016827,-0.0078,1.379
2928.00,7.395911,25.01141,-0.000172,24.016327,-0.0078,1.380
2930.00,7.396214,25.01173,-0.000172,24.016206,-0.0079,1.379
2932.00,7.396246,25.01267,-0.000172,24.016635,-0.0078,1.379
2934.00,7.396042,25.01271,-0.000171,24.016739,-0.0079,1.379
2936.00,7.394935,25.01209,-0.000172,24.016092,-0.0079,1.379
2938.00,7.395152,25.01307,-0.000171,24.016652,-0.0079,1.379
2940.00,7.395149,25.01227,-0.000171,24.016026,-0.0078,1.379
2942.00,7.395108,25.01272,-0.000172,24.016733,-0.0078,1.379
2944.00,7.395671,25.01248,-0.000172,24.015992,-0.0078,1.379
2946.00,7.395294,25.01166,-0.000172,24.016570,-0.0078,1.379
2948.00,7.395731,25.01141,-0.000171,24.016610,-0.0078,1.379
2950.00,7.395735,25.01163,-0.000172,24.016701,-0.0078,1.379
2952.00,7.396251,25.01151,-0.000173,24.016494,-0.0079,1.380
2954.00,7.396142,25.01153,-0.000173,24.016382,-0.0078,1.380
2956.00,7.396582,25.01250,-0.000172,24.016456,-0.0078,1.379
2958.00,7.396151,25.01133,-0.000172,24.016507,-0.0079,1.380
2960.00,7.395796,25.01142,-0.000172,24.015907,-0.0078,1.379
2962.00,7.395764,25.01065,-0.000172,24.015925,-0.0078,1.379
2964.00,7.395490,25.01211,-0.000173,24.016764,-0.0078,1.379
2966.00,7.396164,25.01214,-0.000173,24.016554,-0.0078,1.379
2968.00,7.395762,25.01181,-0.000171,24.016652,-0.0078,1.379
2970.00,7.395434,25.01135,-0.000172,24.016237,-0.0078,1.380
2972.00,7.395217,25.01193,-0.000173,24.016247,-0.0079,1.380
2974.00,7.395478,25.01208,-0.000172,24.016173,-0.0078,1.379
2976.00,7.395097,25.01246,-0.000171,24.016568,-0.0079,1.379
2978.00,7.396112,25.01314,-0.000172,24.017011,-0.0078,1.379
2980.00,7.396297,25.01291,-0.000172,24.016104,-0.0078,1.379
2982.00,7.396213,25.01274,-0.000174,24.016305,-0.0078,1.379
2984.00,7.396698,25.01296,-0.000174,24.016945,-0.0078,1.380
2986.00,7.396901,25.01405,-0.000173,24.016151,-0.0079,1.379
2988.00,7.396668,25.01374,-0.000172,24.016931,-0.0079,1.380
2990.00,7.395416,25.01424,-0.000172,24.016046,-0.0078,1.379
2992.00,7.396081,25.01338,-0.000171,24.016380,-0.0078,1.379
2994.00,7.396909,25.01377,-0.000172,24.016124,-0.0078,1.380
2996.00,7.395685,25.01314,-0.000172,24.016539,-0.0078,1.380
2998.00,7.396365,25.01318,-0.000172,24.017085,-0.0078,1.380
3000.00,7.396447,25.01295,-0.000172,24.016701,-0.0078,1.379
@5,12.0000,24.0
3002.00,7.395710,25.01276,-0.000173,24.016635,-0.0078,1.379
3004.00,7.393968,25.01349,-0.000172,24.016320,-0.0078,1.379
3006.00,7.387516,25.01350,-0.000172,24.016766,-0.0079,1.378
3008.00,7.378526,25.01333,-0.000172,24.016866,-0.0079,1.377
3010.00,7.366164,25.01403,-0.000173,24.016583,-0.0078,1.377
3012.00,7.354388,25.01317,-0.000173,24.016255,-0.0078,1.379
3014.00,7.345814,25.01325,-0.000173,24.016806,-0.0078,1.379
3016.00,7.339866,25.01346,-0.000173,24.015894,-0.0078,1.379
3018.00,7.334132,25.01405,-0.000175,24.016954,-0.0078,1.380
3020.00,7.329099,25.01336,-0.000176,24.017119,-0.0078,1.381
3022.00,7.323025,25.01419,-0.000174,24.016759,-0.0078,1.380
3024.00,7.316453,25.01417,-0.000174,24.016579,-0.0078,1.381
3026.00,7.310733,25.01440,-0.000174,24.016021,-0.0078,1.380
3028.00,7.306314,25.01373,-0.000174,24.016458,-0.0078,1.381
3030.00,7.308606,25.01329,-0.000175,24.016893,-0.0079,1.381
3032.00,7.316196,25.01383,-0.000175,24.016485,-0.0078,1.381
3034.00,7.327055,25.01467,-0.000175,24.015629,-0.0078,1.381
3036.00,7.336310,25.01442,-0.000174,24.016610,-0.0078,1.381
3038.00,7.342361,25.01482,-0.000175,24.016458,-0.0078,1.380
3040.00,7.346755,25.01451,-0.000174,24.017141,-0.0078,1.380
3042.00,7.350332,25.01426,-0.000174,24.016405,-0.0078,1.380
3044.00,7.355490,25.01294,-0.000173,24.015805,-0.0078,1.379
3046.00,7.360431,25.01231,-0.000173,24.016639,-0.0078,1.379
3048.00,7.366823,25.01311,-0.000173,24.016320,-0.0078,1.380
3050.00,7.373601,25.01331,-0.000171,24.016969,-0.0078,1.380
3052.00,7.379197,25.01326,-0.000171,24.016186,-0.0078,1.380
3054.00,7.383062,25.01269,-0.000172,24.017054,-0.0078,1.379
3056.00,7.387317,25.01232,-0.000173,24.016414,-0.0078,1.379
3058.00,7.391388,25.01165,-0.000172,24.016151,-0.0078,1.379
3060.00,7.394583,25.01227,-0.000172,24.016469,-0.0078,1.379
3062.00,7.398083,25.01251,-0.000172,24.016253,-0.0078,1.379
3064.00,7.400855,25.01211,-0.000173,24.016266,-0.0078,1.379
3066.00,7.404465,25.01165,-0.000173,24.016655,-0.0078,1.380
3068.00,7.407129,25.01124,-0.000172,24.016276,-0.0078,1.380
3070.00,7.409085,25.01214,-0.000173,24.015511,-0.0078,1.379
3072.00,7.410467,25.01320,-0.000172,24.015840,-0.0078,1.380
3074.00,7.412235,25.01315,-0.000172,24.016023,-0.0078,1.379
3076.00,7.412694,25.01307,-0.000171,24.016450,-0.0078,1.379
3078.00,7.414567,25.01291,-0.000171,24.016757,-0.0078,1.379
3080.00,7.415359,25.01309,-0.000172,24.016630,-0.0078,1.379
3082.00,7.415063,25.01328,-0.000172,24.016548,-0.0078,1.379
3084.00,7.416149,25.01377,-0.000172,24.016851,-0.0079,1.379
3086.00,7.415403,25.01456,-0.000172,24.016507,-0.0079,1.379
3088.00,7.414811,25.01373,-0.000171,24.016289,-0.0078,1.379
3090.00,7.413719,25.01314,-0.000172,24.015867,-0.0078,1.380
3092.00,7.412368,25.01287,-0.000173,24.016692,-0.0079,1.380
3094.00,7.412295,25.01318,-0.000173,24.016771,-0.0078,1.379
3096.00,7.411862,25.01356,-0.000173,24.016220,-0.0078,1.379
3098.00,7.410919,25.01375,-0.000172,24.016490,-0.0078,1.379
3100.00,7.410090,25.01351,-0.000173,24.016679,-0.0078,1.379
3102.00,7.409410,25.01374,-0.000171,24.016189,-0.0078,1.379
3104.00,7.408503,25.01368,-0.000172,24.016188,-0.0078,1.379
3106.00,7.407106,25.01371,-0.000172,24.016782,-0.0078,1.379
3108.00,7.405372,25.01388,-0.000173,24.017253,-0.0078,1.379
3110.00,7.404887,25.01406,-0.000173,24.016806,-0.0078,1.379
3112.00,7.405279,25.01412,-0.000173,24.016719,-0.0078,1.378
3114.00,7.405123,25.01424,-0.000172,24.016198,-0.0078,1.379
3116.00,7.403940,25.01468,-0.000171,24.015898,-0.0078,1.379
3118.00,7.404151,25.01445,-0.000172,24.016365,-0.0078,1.379
3120.00,7.404177,25.01372,-0.000173,24.016441,-0.0078,1.380
3122.00,7.402365,25.01406,-0.000173,24.016559,-0.0079,1.379
3124.00,7.401864,25.01298,-0.000173,24.016798,-0.0078,1.379
3126.00,7.400981,25.01311,-0.000172,24.016875,-0.0078,1.379
3128.00,7.400172,25.01361,-0.000173,24.016762,-0.0078,1.379
3130.00,7.399940,25.01345,-0.000173,24.016808,-0.0079,1.379
3132.00,7.399175,25.01417,-0.000171,24.016090,-0.0078,1.379
3134.00,7.399109,25.01439,-0.000171,24.016579,-0.0078,1.380
3136.00,7.398740,25.01449,-0.000172,24.017201,-0.0078,1.379
3138.00,7.398912,25.01451,-0.000173,24.016329,-0.0078,1.379
3140.00,7.398972,25.01493,-0.000173,24.016479,-0.0079,1.379
3142.00,7.398739,25.01402,-0.000172,24.016184,-0.0078,1.379
3144.00,7.398589,25.01387,-0.000172,24.016356,-0.0078,1.379
3146.00,7.398556,25.01410,-0.000172,24.016728,-0.0078,1.379
3148.00,7.397772,25.01447,-0.000173,24.016280,-0.0078,1.379
3150.00,7.396914,25.01444,-0.000173,24.016630,-0.0078,1.379
3152.00,7.396757,25.01500,-0.000173,24.016594,-0.0078,1.379
3154.00,7.398166,25.01516,-0.000174,24.016530,-0.0078,1.379
3156.00,7.398738,25.01548,-0.000174,24.016128,-0.0078,1.379
3158.00,7.398352,25.01498,-0.000172,24.016073,-0.0079,1.379
3160.00,7.397598,25.01504,-0.000172,24.016307,-0.0079,1.379
3162.00,7.396757,25.01442,-0.000173,24.016510,-0.0079,1.379
3164.00,7.398282,25.01443,-0.000173,24.016012,-0.0078,1.379
3166.00,7.397409,25.01352,-0.000173,24.016073,-0.0079,1.380
3168.00,7.396379,25.01352,-0.000173,24.015544,-0.0078,1.378
3170.00,7.396874,25.01367,-0.000173,24.016197,-0.0078,1.379
3172.00,7.397133,25.01321,-0.000173,24.016510,-0.0078,1.379
3174.00,7.398077,25.01369,-0.000172,24.016226,-0.0078,1.379
3176.00,7.398874,25.01374,-0.000173,24.016911,-0.0078,1.379
3178.00,7.398698,25.01301,-0.000173,24.016463,-0.0078,1.379
3180.00,7.398413,25.01254,-0.000172,24.015883,-0.0078,1.379
3182.00,7.397931,25.01267,-0.000172,24.016235,-0.0079,1.379
3184.00,7.397505,25.01270,-0.000173,24.016713,-0.0079,1.379
3186.00,7.397077,25.01326,-0.000173,24.016166,-0.0078,1.379
3188.00,7.397488,25.01276,-0.000172,24.016111,-0.0078,1.379
3190.00,7.397226,25.01318,-0.000172,24.016032,-0.0078,1.379
3192.00,7.396715,25.01345,-0.000173,24.016579,-0.0078,1.379
3194.00,7.397195,25.01385,-0.000173,24.016460,-0.0078,1.379
3196.00,7.396874,25.01310,-0.000172,24.015709,-0.0079,1.379
3198.00,7.397746,25.01328,-0.000173,24.016198,-0.0078,1.379
3200.00,7.397384,25.01348,-0.000173,24.015836,-0.0079,1.379
3202.00,7.397892,25.01432,-0.000173,24.016363,-0.0078,1.379
3204.00,7.398099,25.01405,-0.000172,24.016550,-0.0079,1.380
3206.00,7.398306,25.01390,-0.000174,24.016150,-0.0078,1.379
3208.00,7.398181,25.01358,-0.000173,24.015751,-0.0078,1.379
3210.00,7.397367,25.01344,-0.000172,24.016142,-0.0078,1.379
3212.00,7.397987,25.01356,-0.000172,24.016663,-0.0078,1.378
3214.00,7.397601,25.01353,-0.000172,24.016461,-0.0079,1.378
3216.00,7.397195,25.01322,-0.000173,24.016197,-0.0079,1.379
3218.00,7.396901,25.01349,-0.000174,24.016449,-0.0079,1.379
3220.00,7.396962,25.01366,-0.000173,24.016266,-0.0078,1.379
3222.00,7.396976,25.01338,-0.000173,24.015495,-0.0078,1.380
3224.00,7.397093,25.01291,-0.000174,24.015805,-0.0078,1.379
3226.00,7.396073,25.01321,-0.000174,24.015787,-0.0079,1.380
3228.00,7.396359,25.01340,-0.000173,24.015816,-0.0078,1.379
3230.00,7.395976,25.01310,-0.000173,24.016605,-0.0078,1.378
3232.00,7.396322,25.01340,-0.000172,24.016474,-0.0079,1.379
3234.00,7.396600,25.01277,-0.000172,24.017264,-0.0078,1.379
3236.00,7.395880,25.01300,-0.000173,24.016304,-0.0079,1.379
3238.00,7.395902,25.01330,-0.000173,24.016055,-0.0078,1.380
3240.00,7.397141,25.01325,-0.000173,24.016137,-0.0079,1.379
3242.00,7.396848,25.01275,-0.000173,24.016882,-0.0078,1.379
3244.00,7.395753,25.01276,-0.000173,24.016722,-0.0078,1.379
3246.00,7.396223,25.01181,-0.000173,24.016289,-0.0078,1.379
3248.00,7.396544,25.01223,-0.000173,24.016329,-0.0078,1.379
3250.00,7.395697,25.01282,-0.000173,24.016400,-0.0079,1.379
3252.00,7.396213,25.01269,-0.000173,24.016463,-0.0078,1.379
3254.00,7.396856,25.01303,-0.000174,24.015629,-0.0078,1.379
3256.00,7.396735,25.01278,-0.000172,24.016008,-0.0078,1.379
3258.00,7.397187,25.01248,-0.000171,24.016463,-0.0078,1.379
3260.00,7.397149,25.01251,-0.000172,24.016496,-0.0078,1.379
3262.00,7.396515,25.01223,-0.000172,24.016655,-0.0078,1.379
3264.00,7.395998,25.01258,-0.000172,24.016179,-0.0078,1.379
3266.00,7.395715,25.01250,-0.000172,24.016197,-0.0078,1.378
3268.00,7.395808,25.01260,-0.000172,24.016572,-0.0078,1.379
3270.00,7.396586,25.01289,-0.000173,24.016063,-0.0078,1.379
3272.00,7.396808,25.01314,-0.000174,24.016463,-0.0078,1.379
3274.00,7.397099,25.01302,-0.000172,24.016711,-0.0079,1.379
3276.00,7.396929,25.01352,-0.000173,24.016630,-0.0079,1.379
3278.00,7.396050,25.01410,-0.000172,24.016779,-0.0078,1.379
3280.00,7.396047,25.01269,-0.000171,24.016884,-0.0078,1.379
3282.00,7.396399,25.01244,-0.000172,24.016501,-0.0078,1.379
3284.00,7.395955,25.01255,-0.000172,24.016423,-0.0078,1.378
3286.00,7.396190,25.01270,-0.000172,24.016151,-0.0078,1.379
3288.00,7.396045,25.01255,-0.000173,24.016902,-0.0078,1.379
3290.00,7.395446,25.01201,-0.000173,24.016229,-0.0078,1.379
3292.00,7.395816,25.01215,-0.000174,24.016233,-0.0078,1.379
3294.00,7.396086,25.01247,-0.000172,24.017326,-0.0078,1.379
3296.00,7.395420,25.01205,-0.000174,24.016780,-0.0078,1.379
3298.00,7.396388,25.01249,-0.000173,24.016202,-0.0079,1.379
3300.00,7.395900,25.01305,-0.000171,24.015946,-0.0078,1.378
3302.00,7.395748,25.01184,-0.000172,24.016420,-0.0078,1.378
3304.00,7.395993,25.01216,-0.000173,24.016784,-0.0078,1.379
3306.00,7.395458,25.01302,-0.000172,24.016023,-0.0078,1.379
3308.00,7.395716,25.01350,-0.000174,24.016708,-0.0078,1.378
3310.00,7.396207,25.01329,-0.000173,24.016503,-0.0079,1.378
3312.00,7.396178,25.01325,-0.000172,24.016465,-0.0079,1.379
3314.00,7.396041,25.01309,-0.000172,24.016610,-0.0078,1.379
3316.00,7.396006,25.01291,-0.000172,24.016305,-0.0078,1.379
3318.00,7.396649,25.01224,-0.000172,24.016672,-0.0078,1.379
3320.00,7.397011,25.01354,-0.000172,24.016842,-0.0078,1.379
3322.00,7.396061,25.01361,-0.000172,24.016595,-0.0078,1.378
3324.00,7.395678,25.01305,-0.000172,24.015907,-0.0078,1.379
3326.00,7.395448,25.01277,-0.000172,24.015520,-0.0078,1.379
3328.00,7.395463,25.01328,-0.000172,24.016583,-0.0079,1.379
3330.00,7.395793,25.01344,-0.000173,24.016226,-0.0078,1.379
3332.00,7.396144,25.01240,-0.000173,24.015928,-0.0078,1.379
3334.00,7.396229,25.01295,-0.000174,24.016711,-0.0079,1.379
3336.00,7.395965,25.01300,-0.000174,24.015992,-0.0079,1.379
3338.00,7.396431,25.01302,-0.000173,24.016075,-0.0078,1.379
3340.00,7.396892,25.01381,-0.000172,24.017163,-0.0078,1.379
3342.00,7.396687,25.01390,-0.000173,24.016648,-0.0078,1.379
3344.00,7.395803,25.01315,-0.000172,24.016398,-0.0079,1.379
3346.00,7.395383,25.01330,-0.000173,24.017052,-0.0078,1.379
3348.00,7.395777,25.01337,-0.000173,24.016907,-0.0078,1.379
3350.00,7.395737,25.01367,-0.000173,24.016686,-0.0078,1.379
3352.00,7.396570,25.01279,-0.000173,24.016206,-0.0079,1.379
3354.00,7.396515,25.01308,-0.000173,24.016760,-0.0078,1.379
3356.00,7.396797,25.01342,-0.000173,24.016991,-0.0078,1.379
3358.00,7.396852,25.01364,-0.000175,24.016860,-0.0078,1.379
3360.00,7.396213,25.01393,-0.000175,24.016180,-0.0079,1.379
3362.00,7.395992,25.01398,-0.000173,24.015820,-0.0078,1.379
3364.00,7.396426,25.01456,-0.000172,24.016637,-0.0078,1.379
3366.00,7.396080,25.01409,-0.000173,24.016253,-0.0078,1.379
3368.00,7.395479,25.01416,-0.000172,24.016099,-0.0078,1.379
3370.00,7.395567,25.01429,-0.000172,24.015662,-0.0078,1.379
3372.00,7.395043,25.01510,-0.000173,24.016719,-0.0078,1.380
3374.00,7.394855,25.01412,-0.000173,24.016884,-0.0078,1.379
3376.00,7.395073,25.01524,-0.000172,24.016148,-0.0078,1.380
3378.00,7.395336,25.01502,-0.000174,24.016378,-0.0079,1.379
3380.00,7.395135,25.01465,-0.000173,24.016440,-0.0079,1.379
3382.00,7.395113,25.01498,-0.000173,24.016505,-0.0078,1.379
3384.00,7.394898,25.01533,-0.000172,24.016668,-0.0078,1.378
3386.00,7.394228,25.01538,-0.000171,24.016403,-0.0079,1.379
3388.00,7.393613,25.01554,-0.000172,24.016719,-0.0079,1.379
3390.00,7.394481,25.01549,-0.000174,24.015709,-0.0078,1.380
3392.00,7.395046,25.01522,-0.000174,24.016802,-0.0078,1.380
3394.00,7.395779,25.01524,-0.000173,24.015888,-0.0079,1.379
3396.00,7.395467,25.01497,-0.000172,24.016440,-0.0079,1.379
3398.00,7.395707,25.01451,-0.000172,24.016142,-0.0078,1.379
3400.00,7.395770,25.01439,-0.000172,24.016034,-0.0078,1.379
3402.00,7.395612,25.01434,-0.000172,24.017085,-0.0078,1.379
3404.00,7.395796,25.01432,-0.000172,24.016722,-0.0078,1.380
3406.00,7.395834,25.01447,-0.000173,24.016260,-0.0078,1.380
3408.00,7.395680,25.01396,-0.000172,24.016646,-0.0079,1.380
3410.00,7.396087,25.01329,-0.000173,24.016818,-0.0079,1.379
3412.00,7.395326,25.01301,-0.000173,24.016871,-0.0078,1.378
3414.00,7.395195,25.01291,-0.000173,24.016374,-0.0079,1.379
3416.00,7.394610,25.01267,-0.000172,24.016902,-0.0079,1.379
3418.00,7.394296,25.01319,-0.000172,24.016229,-0.0078,1.379
3420.00,7.395003,25.01349,-0.000174,24.015531,-0.0079,1.379
3422.00,7.396639,25.01312,-0.000174,24.016046,-0.0079,1.380
3424.00,7.396152,25.01281,-0.000174,24.016291,-0.0078,1.380
3426.00,7.395186,25.01305,-0.000175,24.016064,-0.0078,1.379
3428.00,7.394170,25.01456,-0.000173,24.017021,-0.0078,1.379
3430.00,7.395205,25.01403,-0.000173,24.015952,-0.0079,1.379
3432.00,7.396105,25.01406,-0.000172,24.016507,-0.0078,1.379
3434.00,7.395702,25.01428,-0.000171,24.016628,-0.0078,1.379
3436.00,7.395489,25.01365,-0.000172,24.015994,-0.0078,1.379
3438.00,7.396121,25.01363,-0.000174,24.015943,-0.0078,1.378
3440.00,7.396240,25.01349,-0.000174,24.016621,-0.0078,1.379
3442.00,7.395358,25.01424,-0.000172,24.016164,-0.0079,1.379
3444.00,7.395104,25.01410,-0.000174,24.015613,-0.0078,1.379
3446.00,7.395777,25.01371,-0.000173,24.016693,-0.0078,1.378
3448.00,7.395017,25.01344,-0.000172,24.016443,-0.0079,1.379
3450.00,7.394917,25.01351,-0.000171,24.016262,-0.0079,1.379
3452.00,7.395745,25.01345,-0.000173,24.016331,-0.0078,1.379
3454.00,7.396305,25.01399,-0.000172,24.016380,-0.0078,1.379
3456.00,7.395828,25.01348,-0.000173,24.016224,-0.0078,1.379
3458.00,7.395766,25.01354,-0.000173,24.016663,-0.0079,1.379
3460.00,7.395464,25.01422,-0.000173,24.016929,-0.0079,1.379
3462.00,7.395511,25.01455,-0.000173,24.016218,-0.0078,1.379
3464.00,7.396456,25.01412,-0.000171,24.015898,-0.0079,1.378
3466.00,7.396780,25.01342,-0.000173,24.016202,-0.0078,1.379
3468.00,7.396554,25.01399,-0.000173,24.016420,-0.0079,1.379
3470.00,7.396186,25.01400,-0.000173,24.016576,-0.0078,1.379
3472.00,7.395603,25.01427,-0.000174,24.016372,-0.0078,1.379
3474.00,7.394668,25.01429,-0.000173,24.016514,-0.0078,1.379
3476.00,7.394955,25.01451,-0.000173,24.016481,-0.0078,1.379
3478.00,7.395161,25.01362,-0.000172,24.016808,-0.0078,1.379
3480.00,7.395569,25.01339,-0.000172,24.016936,-0.0078,1.379
3482.00,7.396222,25.01344,-0.000173,24.016759,-0.0079,1.379
3484.00,7.395625,25.01308,-0.000174,24.017221,-0.0078,1.379
3486.00,7.396262,25.01331,-0.000173,24.016673,-0.0078,1.379
3488.00,7.396583,25.01367,-0.000173,24.016287,-0.0079,1.379
3490.00,7.396754,25.01376,-0.000172,24.016751,-0.0078,1.379
3492.00,7.396201,25.01403,-0.000173,24.017237,-0.0078,1.379
3494.00,7.395622,25.01370,-0.000172,24.016193,-0.0079,1.379
3496.00,7.395632,25.01407,-0.000173,24.016160,-0.0078,1.379
3498.00,7.395436,25.01464,-0.000173,24.016376,-0.0078,1.379
3500.00,7.395160,25.01462,-0.000172,24.016253,-0.0078,1.379
3502.00,7.395835,25.01377,-0.000172,24.016543,-0.0078,1.379
3504.00,7.396044,25.01403,-0.000174,24.016472,-0.0078,1.380
3506.00,7.396173,25.01388,-0.000171,24.016512,-0.0079,1.378
3508.00,7.396236,25.01404,-0.000171,24.016008,-0.0078,1.379
3510.00,7.396324,25.01426,-0.000173,24.016124,-0.0079,1.379
3512.00,7.396793,25.01473,-0.000173,24.016325,-0.0079,1.379
3514.00,7.396775,25.01507,-0.000173,24.015943,-0.0078,1.379
3516.00,7.395634,25.01494,-0.000173,24.016106,-0.0078,1.379
3518.00,7.395508,25.01402,-0.000173,24.015954,-0.0078,1.379
3520.00,7.395744,25.01298,-0.000172,24.017018,-0.0079,1.379
3522.00,7.394908,25.01321,-0.000172,24.016237,-0.0078,1.379
3524.00,7.394881,25.01287,-0.000172,24.016396,-0.0078,1.379
3526.00,7.396503,25.01273,-0.000173,24.016320,-0.0079,1.378
3528.00,7.397566,25.01294,-0.000173,24.016276,-0.0079,1.379
3530.00,7.396387,25.01319,-0.000173,24.016847,-0.0078,1.379
3532.00,7.395204,25.01233,-0.000174,24.016528,-0.0078,1.379
3534.00,7.395488,25.01291,-0.000172,24.016953,-0.0078,1.379
3536.00,7.395783,25.01285,-0.000173,24.016699,-0.0078,1.379
3538.00,7.396086,25.01222,-0.000173,24.016623,-0.0078,1.379
3540.00,7.396074,25.01217,-0.000173,24.016927,-0.0078,1.379
3542.00,7.395526,25.01203,-0.000171,24.016238,-0.0079,1.379
3544.00,7.395037,25.01236,-0.000173,24.016795,-0.0078,1.379
3546.00,7.395306,25.01284,-0.000172,24.016159,-0.0079,1.379
3548.00,7.395438,25.01324,-0.000173,24.016331,-0.0079,1.379
3550.00,7.394997,25.01336,-0.000173,24.016695,-0.0078,1.379
3552.00,7.394435,25.01360,-0.000173,24.016295,-0.0078,1.379
3554.00,7.394387,25.01407,-0.000172,24.016150,-0.0078,1.379
3556.00,7.394901,25.01433,-0.000173,24.016690,-0.0078,1.379
3558.00,7.395057,25.01370,-0.000173,24.016818,-0.0078,1.379
3560.00,7.395047,25.01333,-0.000172,24.016382,-0.0079,1.378
3562.00,7.395125,25.01340,-0.000173,24.017038,-0.0079,1.378
3564.00,7.395891,25.01381,-0.000173,24.016866,-0.0079,1.379
3566.00,7.396255,25.01357,-0.000175,24.016568,-0.0078,1.379
3568.00,7.395814,25.01427,-0.000173,24.016066,-0.0078,1.379
3570.00,7.395245,25.01435,-0.000172,24.016536,-0.0078,1.378
3572.00,7.395147,25.01411,-0.000173,24.015901,-0.0078,1.379
3574.00,7.395063,25.01473,-0.000173,24.016369,-0.0079,1.379
3576.00,7.395120,25.01442,-0.000174,24.016119,-0.0078,1.379
3578.00,7.395344,25.01373,-0.000173,24.016052,-0.0078,1.379
3580.00,7.395506,25.01378,-0.000172,24.016039,-0.0078,1.378
3582.00,7.395565,25.01353,-0.000173,24.016327,-0.0079,1.379
3584.00,7.396601,25.01367,-0.000173,24.016496,-0.0079,1.379
3586.00,7.395831,25.01377,-0.000173,24.016142,-0.0078,1.379
3588.00,7.395626,25.01454,-0.000174,24.017165,-0.0078,1.379
3590.00,7.395201,25.01424,-0.000175,24.016510,-0.0079,1.379
3592.00,7.395192,25.01399,-0.000175,24.016287,-0.0078,1.379
3594.00,7.395283,25.01418,-0.000173,24.015903,-0.0079,1.379
3596.00,7.395389,25.01456,-0.000174,24.015963,-0.0078,1.378
3598.00,7.395697,25.01440,-0.000173,24.016006,-0.0078,1.379
3600.00,7.395566,25.01421,-0.000173,24.015669,-0.0078,1.379
3602.00,7.395768,25.01467,-0.000173,24.016137,-0.0079,1.379
@6,12.0000,24.0
3604.00,7.394542,25.01533,-0.000173,24.016512,-0.0079,1.380
3606.00,7.389038,25.01463,-0.000172,24.016420,-0.0078,1.378
3608.00,7.380051,25.01418,-0.000172,24.016066,-0.0078,1.377
3610.00,7.367408,25.01414,-0.000172,24.016915,-0.0078,1.378
3612.00,7.355360,25.01328,-0.000174,24.017014,-0.0079,1.379
3614.00,7.346175,25.01427,-0.000173,24.016548,-0.0078,1.379
3616.00,7.339769,25.01462,-0.000173,24.015936,-0.0079,1.379
3618.00,7.334469,25.01461,-0.000175,24.016333,-0.0078,1.379
3620.00,7.330035,25.01514,-0.000175,24.016334,-0.0078,1.380
3622.00,7.324059,25.01451,-0.000175,24.017128,-0.0078,1.380
3624.00,7.317215,25.01475,-0.000173,24.016024,-0.0078,1.380
3626.00,7.311819,25.01434,-0.000173,24.016053,-0.0079,1.380
3628.00,7.308724,25.01445,-0.000175,24.016735,-0.0079,1.380
3630.00,7.310008,25.01493,-0.000175,24.016766,-0.0078,1.380
3632.00,7.317053,25.01423,-0.000176,24.016177,-0.0079,1.380
3634.00,7.327460,25.01389,-0.000175,24.016510,-0.0078,1.381
3636.00,7.335979,25.01474,-0.000175,24.016469,-0.0078,1.381
3638.00,7.341896,25.01444,-0.000175,24.016275,-0.0079,1.380
3640.00,7.345988,25.01423,-0.000174,24.016452,-0.0078,1.379
3642.00,7.350242,25.01435,-0.000173,24.016195,-0.0078,1.379
3644.00,7.355030,25.01431,-0.000174,24.016586,-0.0078,1.379
3646.00,7.360754,25.01404,-0.000174,24.016438,-0.0078,1.379
3648.00,7.366444,25.01488,-0.000174,24.016688,-0.0078,1.379
3650.00,7.372863,25.01449,-0.000174,24.016563,-0.0078,1.379
3652.00,7.378543,25.01476,-0.000172,24.016585,-0.0078,1.378
3654.00,7.383189,25.01469,-0.000172,24.016838,-0.0078,1.379
3656.00,7.387315,25.01471,-0.000172,24.016523,-0.0079,1.379
3658.00,7.390852,25.01417,-0.000173,24.016211,-0.0078,1.379
3660.00,7.394201,25.01388,-0.000172,24.015767,-0.0079,1.379
3662.00,7.397750,25.01414,-0.000173,24.015963,-0.0078,1.379
3664.00,7.401307,25.01331,-0.000174,24.016773,-0.0079,1.378
3666.00,7.404241,25.01375,-0.000172,24.016489,-0.0079,1.378
3668.00,7.406511,25.01422,-0.000174,24.016652,-0.0079,1.379
3670.00,7.408613,25.01351,-0.000174,24.016423,-0.0078,1.379
3672.00,7.411168,25.01304,-0.000174,24.016133,-0.0079,1.379
3674.00,7.413588,25.01355,-0.000173,24.016583,-0.0078,1.379
3676.00,7.414645,25.01379,-0.000173,24.016425,-0.0079,1.379
3678.00,7.414711,25.01309,-0.000173,24.016093,-0.0079,1.378
3680.00,7.415276,25.01329,-0.000173,24.016121,-0.0078,1.378
3682.00,7.415391,25.01392,-0.000171,24.016313,-0.0079,1.378
3684.00,7.416022,25.01414,-0.000172,24.015869,-0.0079,1.379
3686.00,7.416566,25.01424,-0.000175,24.015977,-0.0079,1.379
3688.00,7.415894,25.01402,-0.000175,24.016130,-0.0079,1.380
3690.00,7.414687,25.01349,-0.000173,24.016557,-0.0079,1.379
3692.00,7.413971,25.01338,-0.000174,24.015267,-0.0078,1.378
3694.00,7.411889,25.01410,-0.000175,24.016106,-0.0079,1.379
3696.00,7.409783,25.01448,-0.000175,24.016554,-0.0079,1.379
3698.00,7.408922,25.01450,-0.000173,24.016280,-0.0078,1.379
3700.00,7.409148,25.01484,-0.000173,24.015943,-0.0078,1.379
3702.00,7.409001,25.01450,-0.000172,24.016064,-0.0079,1.379
3704.00,7.408533,25.01366,-0.000174,24.016231,-0.0078,1.379
3706.00,7.408267,25.01365,-0.000174,24.016791,-0.0078,1.379
3708.00,7.406949,25.01463,-0.000174,24.016572,-0.0078,1.379
3710.00,7.405333,25.01430,-0.000175,24.016416,-0.0079,1.378
3712.00,7.405406,25.01438,-0.000172,24.016338,-0.0079,1.379
3714.00,7.404676,25.01398,-0.000174,24.016048,-0.0079,1.378
3716.00,7.403151,25.01313,-0.000174,24.016483,-0.0078,1.378
3718.00,7.402083,25.01366,-0.000172,24.016630,-0.0078,1.378
3720.00,7.401906,25.01382,-0.000173,24.015792,-0.0079,1.380
3722.00,7.400680,25.01349,-0.000173,24.016131,-0.0078,1.379
3724.00,7.399306,25.01318,-0.000173,24.016619,-0.0078,1.378
3726.00,7.399648,25.01357,-0.000172,24.016063,-0.0078,1.378
3728.00,7.400629,25.01274,-0.000174,24.015671,-0.0078,1.379
3730.00,7.400456,25.01297,-0.000174,24.016099,-0.0078,1.378
3732.00,7.399614,25.01322,-0.000173,24.016652,-0.0079,1.378
3734.00,7.399408,25.01407,-0.000174,24.016726,-0.0078,1.379
3736.00,7.399387,25.01379,-0.000173,24.016592,-0.0078,1.379
3738.00,7.398843,25.01264,-0.000174,24.016251,-0.0078,1.379
3740.00,7.398425,25.01405,-0.000175,24.016208,-0.0078,1.379
3742.00,7.398324,25.01424,-0.000175,24.016619,-0.0078,1.379
3744.00,7.397635,25.01346,-0.000173,24.015649,-0.0079,1.378
3746.00,7.397476,25.01400,-0.000172,24.016139,-0.0079,1.379
3748.00,7.397859,25.01439,-0.000173,24.016927,-0.0079,1.379
3750.00,7.398569,25.01425,-0.000174,24.016064,-0.0079,1.379
3752.00,7.398304,25.01329,-0.000171,24.016646,-0.0079,1.378
3754.00,7.397518,25.01310,-0.000172,24.016119,-0.0079,1.379
3756.00,7.397956,25.01341,-0.000172,24.016327,-0.0079,1.379
3758.00,7.398239,25.01352,-0.000172,24.016503,-0.0079,1.379
3760.00,7.398219,25.01300,-0.000174,24.016594,-0.0078,1.379
3762.00,7.397544,25.01362,-0.000174,24.016866,-0.0078,1.379
3764.00,7.397698,25.01344,-0.000173,24.016585,-0.0078,1.379
3766.00,7.398559,25.01306,-0.000173,24.016340,-0.0078,1.378
3768.00,7.398107,25.01282,-0.000172,24.016659,-0.0079,1.378
3770.00,7.397786,25.01304,-0.000171,24.016965,-0.0078,1.378
3772.00,7.398078,25.01274,-0.000171,24.016064,-0.0078,1.378
3774.00,7.398265,25.01281,-0.000171,24.016398,-0.0079,1.379
3776.00,7.398466,25.01423,-0.000175,24.016173,-0.0079,1.379
3778.00,7.397800,25.01435,-0.000176,24.016630,-0.0079,1.379
3780.00,7.397423,25.01366,-0.000174,24.016282,-0.0078,1.378
3782.00,7.396843,25.01441,-0.000173,24.016175,-0.0078,1.379
3784.00,7.396896,25.01415,-0.000173,24.016420,-0.0078,1.378
3786.00,7.397559,25.01323,-0.000172,24.015956,-0.0079,1.378
3788.00,7.397421,25.01368,-0.000172,24.016530,-0.0078,1.378
3790.00,7.397553,25.01382,-0.000173,24.016673,-0.0078,1.378
3792.00,7.397150,25.01451,-0.000173,24.016242,-0.0078,1.378
3794.00,7.397448,25.01423,-0.000174,24.015930,-0.0078,1.379
3796.00,7.397834,25.01350,-0.000175,24.016624,-0.0078,1.378
3798.00,7.397681,25.01358,-0.000174,24.017085,-0.0078,1.379
3800.00,7.398023,25.01369,-0.000174,24.015602,-0.0078,1.379
3802.00,7.398503,25.01397,-0.000174,24.016615,-0.0078,1.379
3804.00,7.397770,25.01299,-0.000173,24.016354,-0.0079,1.379
3806.00,7.396670,25.01340,-0.000174,24.016518,-0.0078,1.378
3808.00,7.396091,25.01381,-0.000173,24.016461,-0.0078,1.379
3810.00,7.396736,25.01385,-0.000174,24.016139,-0.0078,1.379
3812.00,7.397066,25.01395,-0.000174,24.016682,-0.0078,1.378
3814.00,7.397038,25.01400,-0.000173,24.016572,-0.0078,1.378
3816.00,7.396897,25.01372,-0.000173,24.016320,-0.0079,1.379
3818.00,7.396870,25.01393,-0.000173,24.016561,-0.0078,1.379
3820.00,7.397331,25.01432,-0.000174,24.015874,-0.0078,1.379
3822.00,7.397401,25.01373,-0.000173,24.016300,-0.0078,1.378
3824.00,7.397101,25.01368,-0.000173,24.016556,-0.0079,1.378
3826.00,7.396818,25.01331,-0.000173,24.016985,-0.0078,1.378
3828.00,7.396864,25.01347,-0.000172,24.016458,-0.0078,1.378
3830.00,7.396230,25.01289,-0.000172,24.016247,-0.0078,1.378
3832.00,7.396405,25.01344,-0.000173,24.016969,-0.0078,1.379
3834.00,7.396659,25.01414,-0.000175,24.016095,-0.0078,1.378
3836.00,7.396365,25.01396,-0.000173,24.016786,-0.0078,1.378
3838.00,7.396103,25.01438,-0.000174,24.015983,-0.0078,1.379
3840.00,7.396032,25.01427,-0.000173,24.016039,-0.0078,1.379
3842.00,7.396282,25.01367,-0.000173,24.016677,-0.0078,1.378
3844.00,7.395965,25.01419,-0.000175,24.016304,-0.0078,1.379
3846.00,7.395767,25.01394,-0.000174,24.016340,-0.0078,1.379
3848.00,7.396476,25.01418,-0.000174,24.016117,-0.0079,1.379
3850.00,7.396909,25.01392,-0.000174,24.015928,-0.0078,1.378
3852.00,7.397253,25.01440,-0.000173,24.015974,-0.0079,1.378
3854.00,7.396234,25.01410,-0.000173,24.015994,-0.0079,1.379
3856.00,7.395744,25.01363,-0.000173,24.015881,-0.0078,1.378
3858.00,7.395890,25.01451,-0.000174,24.016681,-0.0079,1.378
3860.00,7.395696,25.01417,-0.000174,24.016436,-0.0079,1.378
3862.00,7.395702,25.01364,-0.000174,24.016010,-0.0078,1.379
3864.00,7.396033,25.01377,-0.000174,24.016842,-0.0079,1.379
3866.00,7.395762,25.01414,-0.000175,24.016329,-0.0079,1.379
3868.00,7.396651,25.01391,-0.000175,24.016231,-0.0079,1.379
3870.00,7.396705,25.01449,-0.000174,24.016102,-0.0079,1.379
3872.00,7.395942,25.01359,-0.000173,24.015923,-0.0079,1.379
3874.00,7.395464,25.01397,-0.000173,24.016195,-0.0078,1.379
3876.00,7.396557,25.01339,-0.000174,24.015675,-0.0079,1.378
3878.00,7.396227,25.01389,-0.000174,24.016664,-0.0078,1.378
3880.00,7.396379,25.01288,-0.000175,24.015912,-0.0079,1.379
3882.00,7.396200,25.01353,-0.000174,24.016188,-0.0078,1.379
3884.00,7.396628,25.01414,-0.000174,24.016343,-0.0078,1.378
3886.00,7.396582,25.01420,-0.000173,24.015945,-0.0078,1.379
3888.00,7.396158,25.01392,-0.000173,24.016289,-0.0079,1.379
3890.00,7.395408,25.01458,-0.000174,24.016668,-0.0079,1.378
3892.00,7.395258,25.01440,-0.000173,24.016693,-0.0079,1.379
3894.00,7.395565,25.01440,-0.000174,24.017016,-0.0078,1.379
3896.00,7.395356,25.01464,-0.000174,24.016041,-0.0079,1.379
3898.00,7.395758,25.01354,-0.000174,24.016503,-0.0079,1.379
3900.00,7.395642,25.01396,-0.000175,24.016905,-0.0079,1.378
3902.00,7.395808,25.01370,-0.000173,24.016746,-0.0078,1.378
3904.00,7.396080,25.01404,-0.000173,24.016875,-0.0078,1.379
3906.00,7.395796,25.01381,-0.000174,24.016811,-0.0078,1.379
3908.00,7.395363,25.01396,-0.000176,24.016171,-0.0078,1.379
3910.00,7.396112,25.01480,-0.000174,24.016088,-0.0078,1.379
3912.00,7.395836,25.01504,-0.000174,24.016414,-0.0078,1.378
3914.00,7.396174,25.01469,-0.000172,24.017014,-0.0078,1.379
3916.00,7.396523,25.01447,-0.000174,24.016425,-0.0078,1.379
3918.00,7.396538,25.01373,-0.000173,24.016418,-0.0079,1.379
3920.00,7.395864,25.01328,-0.000174,24.017034,-0.0078,1.378
3922.00,7.395475,25.01385,-0.000174,24.016728,-0.0079,1.378
3924.00,7.395890,25.01469,-0.000174,24.016229,-0.0079,1.379
3926.00,7.396654,25.01460,-0.000173,24.015925,-0.0079,1.378
3928.00,7.396600,25.01472,-0.000174,24.016028,-0.0079,1.379
3930.00,7.395874,25.01485,-0.000174,24.016171,-0.0078,1.379
3932.00,7.396695,25.01453,-0.000174,24.016300,-0.0079,1.378
3934.00,7.397062,25.01483,-0.000173,24.016276,-0.0079,1.379
3936.00,7.396500,25.01552,-0.000175,24.016539,-0.0078,1.379
3938.00,7.396483,25.01539,-0.000174,24.016369,-0.0079,1.379
3940.00,7.395971,25.01543,-0.000174,24.016628,-0.0078,1.379
3942.00,7.395797,25.01540,-0.000174,24.016392,-0.0078,1.378
3944.00,7.395513,25.01603,-0.000173,24.016182,-0.0079,1.378
3946.00,7.395578,25.01539,-0.000173,24.016278,-0.0078,1.379
3948.00,7.395743,25.01485,-0.000173,24.016586,-0.0078,1.379
3950.00,7.395174,25.01497,-0.000173,24.017000,-0.0079,1.379
3952.00,7.395329,25.01533,-0.000172,24.016762,-0.0079,1.378
3954.00,7.395501,25.01647,-0.000172,24.016327,-0.0079,1.378
3956.00,7.395866,25.01568,-0.000172,24.016483,-0.0078,1.378
3958.00,7.395580,25.01574,-0.000173,24.017025,-0.0079,1.379
3960.00,7.395701,25.01511,-0.000174,24.016866,-0.0079,1.379
3962.00,7.395590,25.01533,-0.000173,24.015742,-0.0079,1.379
3964.00,7.395622,25.01439,-0.000172,24.016032,-0.0079,1.378
3966.00,7.396263,25.01414,-0.000173,24.016153,-0.0078,1.378
3968.00,7.396092,25.01435,-0.000173,24.015883,-0.0078,1.378
3970.00,7.396445,25.01523,-0.000173,24.016110,-0.0079,1.379
3972.00,7.395759,25.01442,-0.000172,24.016324,-0.0078,1.378
3974.00,7.395509,25.01433,-0.000173,24.016162,-0.0078,1.379
3976.00,7.395804,25.01485,-0.000174,24.016702,-0.0079,1.379
3978.00,7.396004,25.01543,-0.000173,24.016193,-0.0079,1.378
3980.00,7.396202,25.01482,-0.000173,24.016733,-0.0078,1.379
3982.00,7.395914,25.01583,-0.000174,24.016227,-0.0079,1.379
3984.00,7.396760,25.01644,-0.000173,24.016213,-0.0078,1.379
3986.00,7.396891,25.01578,-0.000174,24.016081,-0.0078,1.378
3988.00,7.396477,25.01564,-0.000174,24.015961,-0.0079,1.378
3990.00,7.396574,25.01515,-0.000174,24.015666,-0.0078,1.378
3992.00,7.396830,25.01496,-0.000172,24.015787,-0.0079,1.378
3994.00,7.396663,25.01481,-0.000174,24.016450,-0.0079,1.379
3996.00,7.396052,25.01439,-0.000174,24.016499,-0.0078,1.379
3998.00,7.396668,25.01364,-0.000174,24.015946,-0.0079,1.379
4000.00,7.396246,25.01398,-0.000175,24.016434,-0.0078,1.379
4002.00,7.395683,25.01439,-0.000173,24.015994,-0.0079,1.378
4004.00,7.395630,25.01394,-0.000174,24.016064,-0.0079,1.378
4006.00,7.395808,25.01512,-0.000174,24.016472,-0.0078,1.378
4008.00,7.396679,25.01427,-0.000174,24.016398,-0.0078,1.378
4010.00,7.396231,25.01395,-0.000174,24.016731,-0.0079,1.379
4012.00,7.396073,25.01336,-0.000174,24.015664,-0.0079,1.378
4014.00,7.396021,25.01375,-0.000173,24.015937,-0.0079,1.378
4016.00,7.395630,25.01416,-0.000174,24.016300,-0.0079,1.379
4018.00,7.395024,25.01370,-0.000173,24.016121,-0.0079,1.379
4020.00,7.395413,25.01431,-0.000174,24.016077,-0.0079,1.378
4022.00,7.395829,25.01359,-0.000173,24.015798,-0.0079,1.378
4024.00,7.395609,25.01269,-0.000175,24.015098,-0.0079,1.379
4026.00,7.395631,25.01338,-0.000174,24.016173,-0.0079,1.378
4028.00,7.395353,25.01384,-0.000174,24.016391,-0.0078,1.379
4030.00,7.395082,25.01325,-0.000175,24.016235,-0.0078,1.379
4032.00,7.394869,25.01301,-0.000174,24.016003,-0.0079,1.379
4034.00,7.395444,25.01368,-0.000175,24.016155,-0.0079,1.379
4036.00,7.396139,25.01416,-0.000174,24.015901,-0.0079,1.378
4038.00,7.396408,25.01440,-0.000174,24.015753,-0.0079,1.379
4040.00,7.396074,25.01387,-0.000174,24.016391,-0.0079,1.379
4042.00,7.395855,25.01384,-0.000174,24.016153,-0.0079,1.379
4044.00,7.395550,25.01354,-0.000173,24.016423,-0.0079,1.379
4046.00,7.396064,25.01354,-0.000173,24.016300,-0.0079,1.378
4048.00,7.396662,25.01400,-0.000173,24.016111,-0.0079,1.378
4050.00,7.397013,25.01301,-0.000175,24.016590,-0.0078,1.378
4052.00,7.396735,25.01250,-0.000174,24.016034,-0.0079,1.379
4054.00,7.395592,25.01247,-0.000174,24.015171,-0.0079,1.378
4056.00,7.396567,25.01299,-0.000174,24.015968,-0.0079,1.378
4058.00,7.397153,25.01289,-0.000174,24.016166,-0.0079,1.379
4060.00,7.396094,25.01289,-0.000175,24.015865,-0.0079,1.378
4062.00,7.396024,25.01263,-0.000174,24.015805,-0.0079,1.378
4064.00,7.395547,25.01305,-0.000174,24.015662,-0.0079,1.378
4066.00,7.395343,25.01300,-0.000173,24.016295,-0.0079,1.378
4068.00,7.394924,25.01322,-0.000174,24.015970,-0.0079,1.378
4070.00,7.395542,25.01338,-0.000175,24.016130,-0.0078,1.379
4072.00,7.395405,25.01295,-0.000175,24.015858,-0.0078,1.379
4074.00,7.395909,25.01354,-0.000175,24.016385,-0.0078,1.378
4076.00,7.396197,25.01300,-0.000175,24.015872,-0.0079,1.379
4078.00,7.396071,25.01297,-0.000175,24.015006,-0.0079,1.379
4080.00,7.395945,25.01257,-0.000175,24.016401,-0.0079,1.378
4082.00,7.396850,25.01235,-0.000174,24.016276,-0.0079,1.378
4084.00,7.396880,25.01287,-0.000173,24.016739,-0.0079,1.378
4086.00,7.395686,25.01293,-0.000175,24.016423,-0.0079,1.379
4088.00,7.395453,25.01314,-0.000176,24.016057,-0.0079,1.379
4090.00,7.395415,25.01360,-0.000175,24.015577,-0.0078,1.379
4092.00,7.395296,25.01342,-0.000174,24.015965,-0.0079,1.379
4094.00,7.395324,25.01344,-0.000173,24.016061,-0.0079,1.378
4096.00,7.395573,25.01349,-0.000173,24.016320,-0.0079,1.379
4098.00,7.395751,25.01321,-0.000174,24.015698,-0.0079,1.379
4100.00,7.395922,25.01351,-0.000175,24.015965,-0.0079,1.378
4102.00,7.395893,25.01295,-0.000174,24.015515,-0.0079,1.379
4104.00,7.395939,25.01455,-0.000174,24.016173,-0.0079,1.379
4106.00,7.396154,25.01463,-0.000173,24.015520,-0.0078,1.378
4108.00,7.396556,25.01436,-0.000174,24.016255,-0.0079,1.378
4110.00,7.396836,25.01399,-0.000174,24.015640,-0.0079,1.378
4112.00,7.396613,25.01366,-0.000175,24.015972,-0.0079,1.379
4114.00,7.396299,25.01360,-0.000175,24.016144,-0.0078,1.378
4116.00,7.396131,25.01404,-0.000174,24.016311,-0.0079,1.378
4118.00,7.396010,25.01351,-0.000173,24.016456,-0.0079,1.378
4120.00,7.396730,25.01345,-0.000175,24.015533,-0.0079,1.379
4122.00,7.398097,25.01483,-0.000173,24.015772,-0.0078,1.379
4124.00,7.398063,25.01420,-0.000174,24.016101,-0.0078,1.378
4126.00,7.396284,25.01438,-0.000173,24.015461,-0.0079,1.378
4128.00,7.396326,25.01390,-0.000174,24.016090,-0.0079,1.379
4130.00,7.396527,25.01385,-0.000176,24.015716,-0.0079,1.379
4132.00,7.396571,25.01533,-0.000176,24.016202,-0.0079,1.379
4134.00,7.395791,25.01483,-0.000174,24.016108,-0.0078,1.379
4136.00,7.395618,25.01427,-0.000175,24.015468,-0.0079,1.378
4138.00,7.395123,25.01394,-0.000175,24.016133,-0.0079,1.378
4140.00,7.395361,25.01411,-0.000174,24.016235,-0.0079,1.379
4142.00,7.395577,25.01414,-0.000174,24.015939,-0.0079,1.378
4144.00,7.396067,25.01454,-0.000174,24.015812,-0.0079,1.378
4146.00,7.397016,25.01392,-0.000175,24.015928,-0.0079,1.378
4148.00,7.397083,25.01391,-0.000175,24.015941,-0.0079,1.378
4150.00,7.396635,25.01456,-0.000174,24.015798,-0.0079,1.379
4152.00,7.396018,25.01425,-0.000174,24.016079,-0.0079,1.378
4154.00,7.396776,25.01412,-0.000174,24.016137,-0.0079,1.379
4156.00,7.397117,25.01497,-0.000174,24.016383,-0.0078,1.379
4158.00,7.396894,25.01523,-0.000174,24.015957,-0.0079,1.378
4160.00,7.396895,25.01437,-0.000174,24.016298,-0.0079,1.378
4162.00,7.396119,25.01505,-0.000175,24.017061,-0.0079,1.379
4164.00,7.395805,25.01505,-0.000175,24.016276,-0.0079,1.379
4166.00,7.396174,25.01458,-0.000175,24.015598,-0.0079,1.379
4168.00,7.397044,25.01456,-0.000173,24.015887,-0.0079,1.378
4170.00,7.397097,25.01487,-0.000173,24.016711,-0.0079,1.378
4172.00,7.396826,25.01459,-0.000175,24.017302,-0.0079,1.379
4174.00,7.396907,25.01464,-0.000175,24.015999,-0.0079,1.379
4176.00,7.396240,25.01505,-0.000174,24.016010,-0.0079,1.379
4178.00,7.396188,25.01470,-0.000174,24.016240,-0.0079,1.378
4180.00,7.396155,25.01479,-0.000173,24.016407,-0.0079,1.378
4182.00,7.396444,25.01573,-0.000174,24.015879,-0.0079,1.379
4184.00,7.396158,25.01541,-0.000173,24.015988,-0.0079,1.379
4186.00,7.397004,25.01548,-0.000174,24.015803,-0.0078,1.379
4188.00,7.397071,25.01573,-0.000173,24.016478,-0.0078,1.379
4190.00,7.396548,25.01452,-0.000174,24.016177,-0.0079,1.379
4192.00,7.397207,25.01490,-0.000175,24.016376,-0.0079,1.379
4194.00,7.397052,25.01478,-0.000174,24.016412,-0.0078,1.378
4196.00,7.396882,25.01546,-0.000174,24.016171,-0.0079,1.378
4198.00,7.396990,25.01469,-0.000173,24.016260,-0.0078,1.379
4200.00,7.397292,25.01384,-0.000174,24.016093,-0.0079,1.379
4202.00,7.397184,25.01456,-0.000176,24.016162,-0.0079,1.379
@7,12.0000,24.0
4204.00,7.395868,25.01440,-0.000174,24.016253,-0.0079,1.378
4206.00,7.389294,25.01451,-0.000174,24.015745,-0.0079,1.378
4208.00,7.380737,25.01523,-0.000173,24.016146,-0.0079,1.378
4210.00,7.369405,25.01570,-0.000174,24.015687,-0.0079,1.378
4212.00,7.356917,25.01508,-0.000175,24.016084,-0.0079,1.378
4214.00,7.348673,25.01545,-0.000174,24.016954,-0.0079,1.379
4216.00,7.342334,25.01532,-0.000174,24.016508,-0.0079,1.379
4218.00,7.337378,25.01502,-0.000176,24.016217,-0.0079,1.379
4220.00,7.332289,25.01470,-0.000176,24.015823,-0.0078,1.379
4222.00,7.326391,25.01456,-0.000175,24.015939,-0.0079,1.380
4224.00,7.320260,25.01450,-0.000175,24.016066,-0.0079,1.380
4226.00,7.313988,25.01510,-0.000176,24.015885,-0.0079,1.380
4228.00,7.309479,25.01479,-0.000176,24.016318,-0.0079,1.380
4230.00,7.311735,25.01538,-0.000175,24.016945,-0.0079,1.380
4232.00,7.318862,25.01477,-0.000176,24.015934,-0.0079,1.381
4234.00,7.328453,25.01563,-0.000177,24.016084,-0.0079,1.381
4236.00,7.337746,25.01628,-0.000175,24.015925,-0.0078,1.380
4238.00,7.344624,25.01527,-0.000176,24.016412,-0.0079,1.380
4240.00,7.349401,25.01432,-0.000176,24.016518,-0.0079,1.379
4242.00,7.353121,25.01556,-0.000175,24.016728,-0.0079,1.380
4244.00,7.357542,25.01535,-0.000174,24.016420,-0.0079,1.379
4246.00,7.362896,25.01497,-0.000175,24.016389,-0.0079,1.378
4248.00,7.368534,25.01498,-0.000173,24.016365,-0.0078,1.378
4250.00,7.373814,25.01510,-0.000174,24.016650,-0.0078,1.379
4252.00,7.379565,25.01456,-0.000173,24.015896,-0.0079,1.379
4254.00,7.384317,25.01457,-0.000173,24.016242,-0.0079,1.379
4256.00,7.388632,25.01466,-0.000173,24.016075,-0.0079,1.379
4258.00,7.392359,25.01401,-0.000172,24.016278,-0.0078,1.379
4260.00,7.395574,25.01431,-0.000172,24.015689,-0.0078,1.379
4262.00,7.397441,25.01502,-0.000173,24.015727,-0.0078,1.379
4264.00,7.399675,25.01390,-0.000174,24.015834,-0.0079,1.378
4266.00,7.403148,25.01494,-0.000174,24.015791,-0.0079,1.379
4268.00,7.406572,25.01498,-0.000174,24.016579,-0.0079,1.379
4270.00,7.409568,25.01493,-0.000174,24.016240,-0.0079,1.379
4272.00,7.411636,25.01484,-0.000174,24.016563,-0.0079,1.379
4274.00,7.413923,25.01464,-0.000173,24.016320,-0.0078,1.379
4276.00,7.415405,25.01503,-0.000174,24.015994,-0.0078,1.379
4278.00,7.415819,25.01483,-0.000174,24.016043,-0.0078,1.379
4280.00,7.416128,25.01396,-0.000173,24.016200,-0.0078,1.378
4282.00,7.417050,25.01374,-0.000174,24.016784,-0.0079,1.379
4284.00,7.417075,25.01405,-0.000175,24.016392,-0.0078,1.379
4286.00,7.416724,25.01462,-0.000174,24.016209,-0.0078,1.379
4288.00,7.416973,25.01526,-0.000173,24.015809,-0.0078,1.378
4290.00,7.416868,25.01524,-0.000174,24.015319,-0.0078,1.379
4292.00,7.416015,25.01535,-0.000173,24.016101,-0.0079,1.379
4294.00,7.414398,25.01530,-0.000174,24.016061,-0.0078,1.378
4296.00,7.413726,25.01495,-0.000173,24.016012,-0.0078,1.379
4298.00,7.412627,25.01571,-0.000173,24.016151,-0.0078,1.379
4300.00,7.411205,25.01637,-0.000172,24.016726,-0.0078,1.378
4302.00,7.410416,25.01524,-0.000174,24.016208,-0.0079,1.379
4304.00,7.410091,25.01476,-0.000174,24.017159,-0.0079,1.379
4306.00,7.408931,25.01525,-0.000174,24.015780,-0.0079,1.378
4308.00,7.408142,25.01550,-0.000174,24.016641,-0.0079,1.379
4310.00,7.407920,25.01549,-0.000173,24.016860,-0.0078,1.379
4312.00,7.406296,25.01598,-0.000174,24.016311,-0.0078,1.379
4314.00,7.404595,25.01610,-0.000174,24.016519,-0.0078,1.378
4316.00,7.404800,25.01506,-0.000173,24.016427,-0.0079,1.378
4318.00,7.405185,25.01568,-0.000173,24.016463,-0.0079,1.379
4320.00,7.404480,25.01558,-0.000174,24.016721,-0.0079,1.379
4322.00,7.403065,25.01490,-0.000173,24.015968,-0.0078,1.378
4324.00,7.402401,25.01484,-0.000175,24.015783,-0.0078,1.378
4326.00,7.402348,25.01423,-0.000175,24.016449,-0.0079,1.379
4328.00,7.401843,25.01475,-0.000174,24.016429,-0.0079,1.379
4330.00,7.401082,25.01488,-0.000175,24.016275,-0.0079,1.379
4332.00,7.401196,25.01349,-0.000174,24.015555,-0.0079,1.379
4334.00,7.401490,25.01481,-0.000174,24.016726,-0.0078,1.378
4336.00,7.400924,25.01481,-0.000173,24.016059,-0.0078,1.379
4338.00,7.400663,25.01477,-0.000173,24.016081,-0.0079,1.379
4340.00,7.401577,25.01384,-0.000173,24.016623,-0.0079,1.379
4342.00,7.401763,25.01388,-0.000173,24.016514,-0.0079,1.378
4344.00,7.401749,25.01461,-0.000174,24.016184,-0.0078,1.379
4346.00,7.400757,25.01513,-0.000175,24.016106,-0.0079,1.379
4348.00,7.400457,25.01558,-0.000175,24.016021,-0.0079,1.379
4350.00,7.399937,25.01461,-0.000174,24.015974,-0.0079,1.379
4352.00,7.399999,25.01461,-0.000175,24.015597,-0.0079,1.378
4354.00,7.400253,25.01377,-0.000174,24.015611,-0.0079,1.378
4356.00,7.400001,25.01371,-0.000173,24.015481,-0.0079,1.378
4358.00,7.400436,25.01316,-0.000174,24.016217,-0.0079,1.378
4360.00,7.400582,25.01357,-0.000173,24.015887,-0.0079,1.379
4362.00,7.400638,25.01393,-0.000175,24.016559,-0.0079,1.379
4364.00,7.400121,25.01436,-0.000175,24.016282,-0.0079,1.378
4366.00,7.399558,25.01369,-0.000175,24.016751,-0.0079,1.379
4368.00,7.399408,25.01416,-0.000174,24.016786,-0.0079,1.379
4370.00,7.399286,25.01418,-0.000175,24.016189,-0.0078,1.379
4372.00,7.399293,25.01491,-0.000174,24.016271,-0.0079,1.379
4374.00,7.399902,25.01490,-0.000173,24.016503,-0.0079,1.379
4376.00,7.399371,25.01425,-0.000173,24.016365,-0.0078,1.379
4378.00,7.399322,25.01461,-0.000175,24.016655,-0.0079,1.379
4380.00,7.399562,25.01473,-0.000175,24.016489,-0.0078,1.378
4382.00,7.399988,25.01490,-0.000174,24.016211,-0.0078,1.379
4384.00,7.399877,25.01425,-0.000175,24.015845,-0.0079,1.379
4386.00,7.399852,25.01478,-0.000174,24.016494,-0.0079,1.378
4388.00,7.399858,25.01525,-0.000174,24.016403,-0.0079,1.379
4390.00,7.398862,25.01476,-0.000175,24.015878,-0.0079,1.379
4392.00,7.398386,25.01396,-0.000174,24.016824,-0.0079,1.378
4394.00,7.398921,25.01514,-0.000174,24.016122,-0.0078,1.379
4396.00,7.399476,25.01402,-0.000174,24.016378,-0.0079,1.379
4398.00,7.399307,25.01394,-0.000173,24.016757,-0.0079,1.379
4400.00,7.398811,25.01410,-0.000173,24.017014,-0.0079,1.378
4402.00,7.398149,25.01428,-0.000173,24.016936,-0.0079,1.378
4404.00,7.398970,25.01407,-0.000174,24.016873,-0.0079,1.379
4406.00,7.399485,25.01409,-0.000175,24.016421,-0.0079,1.379
4408.00,7.399920,25.01474,-0.000175,24.017183,-0.0078,1.379
4410.00,7.399651,25.01398,-0.000173,24.016760,-0.0078,1.378
4412.00,7.399603,25.01359,-0.000173,24.016133,-0.0079,1.379
4414.00,7.399553,25.01423,-0.000174,24.016614,-0.0079,1.379
4416.00,7.398915,25.01487,-0.000173,24.016342,-0.0079,1.379
4418.00,7.399400,25.01497,-0.000174,24.016788,-0.0078,1.379
4420.00,7.399373,25.01450,-0.000174,24.016463,-0.0079,1.379
4422.00,7.399198,25.01483,-0.000175,24.016610,-0.0078,1.378
4424.00,7.399030,25.01449,-0.000173,24.016643,-0.0079,1.378
4426.00,7.398461,25.01533,-0.000174,24.016501,-0.0078,1.379
4428.00,7.397925,25.01515,-0.000175,24.015921,-0.0078,1.379
4430.00,7.398327,25.01580,-0.000174,24.016963,-0.0079,1.379
4432.00,7.398237,25.01563,-0.000174,24.016590,-0.0078,1.379
4434.00,7.398819,25.01462,-0.000174,24.015733,-0.0079,1.379
4436.00,7.399738,25.01557,-0.000174,24.016021,-0.0078,1.379
4438.00,7.399881,25.01535,-0.000174,24.016425,-0.0078,1.378
4440.00,7.399690,25.01583,-0.000173,24.016307,-0.0078,1.379
4442.00,7.399705,25.01682,-0.000172,24.016866,-0.0078,1.379
4444.00,7.399810,25.01665,-0.000173,24.016177,-0.0079,1.379
4446.00,7.399297,25.01517,-0.000175,24.015878,-0.0079,1.379
4448.00,7.399235,25.01566,-0.000175,24.015774,-0.0079,1.379
4450.00,7.399183,25.01554,-0.000173,24.016195,-0.0078,1.379
4452.00,7.398673,25.01522,-0.000174,24.016507,-0.0079,1.379
4454.00,7.398490,25.01513,-0.000173,24.016336,-0.0078,1.379
4456.00,7.398324,25.01553,-0.000173,24.016740,-0.0078,1.378
4458.00,7.398763,25.01474,-0.000174,24.015937,-0.0079,1.379
4460.00,7.399274,25.01372,-0.000174,24.015865,-0.0079,1.378
4462.00,7.398707,25.01404,-0.000174,24.016447,-0.0079,1.379
4464.00,7.398246,25.01447,-0.000174,24.015792,-0.0079,1.379
4466.00,7.398417,25.01438,-0.000173,24.016701,-0.0079,1.379
4468.00,7.398862,25.01508,-0.000174,24.016220,-0.0078,1.379
4470.00,7.398544,25.01512,-0.000174,24.016059,-0.0078,1.378
4472.00,7.399252,25.01560,-0.000174,24.016267,-0.0078,1.379
4474.00,7.399407,25.01459,-0.000174,24.016934,-0.0078,1.379
4476.00,7.398632,25.01460,-0.000175,24.016595,-0.0078,1.379
4478.00,7.398897,25.01531,-0.000174,24.016516,-0.0079,1.379
4480.00,7.398751,25.01485,-0.000175,24.016189,-0.0079,1.379
4482.00,7.398112,25.01484,-0.000175,24.016191,-0.0078,1.379
4484.00,7.398562,25.01491,-0.000174,24.016003,-0.0079,1.379
4486.00,7.398381,25.01501,-0.000175,24.016316,-0.0078,1.380
4488.00,7.397835,25.01546,-0.000174,24.016634,-0.0079,1.379
4490.00,7.397644,25.01581,-0.000173,24.017016,-0.0078,1.379
4492.00,7.398226,25.01518,-0.000174,24.016708,-0.0078,1.379
4494.00,7.398108,25.01607,-0.000173,24.016097,-0.0079,1.378
4496.00,7.397674,25.01579,-0.000174,24.015653,-0.0079,1.379
4498.00,7.398330,25.01570,-0.000172,24.016144,-0.0078,1.378
4500.00,7.398891,25.01573,-0.000173,24.015800,-0.0078,1.379
4502.00,7.398735,25.01550,-0.000174,24.015972,-0.0078,1.379
4504.00,7.398766,25.01447,-0.000174,24.016655,-0.0078,1.379
4506.00,7.398602,25.01437,-0.000173,24.016753,-0.0079,1.379
4508.00,7.398334,25.01565,-0.000175,24.016967,-0.0078,1.379
4510.00,7.398781,25.01511,-0.000175,24.016237,-0.0078,1.379
4512.00,7.398343,25.01467,-0.000174,24.016271,-0.0078,1.379
4514.00,7.398549,25.01474,-0.000175,24.016566,-0.0078,1.379
4516.00,7.399501,25.01555,-0.000175,24.016653,-0.0079,1.379
4518.00,7.398671,25.01512,-0.000174,24.015582,-0.0079,1.378
4520.00,7.398035,25.01468,-0.000175,24.015865,-0.0079,1.379
4522.00,7.398220,25.01471,-0.000175,24.016421,-0.0079,1.379
4524.00,7.397939,25.01530,-0.000174,24.015943,-0.0079,1.379
4526.00,7.397504,25.01536,-0.000175,24.016508,-0.0078,1.379
4528.00,7.397433,25.01465,-0.000175,24.016648,-0.0079,1.380
4530.00,7.397954,25.01442,-0.000175,24.016922,-0.0078,1.380
4532.00,7.398082,25.01514,-0.000174,24.016882,-0.0078,1.379
4534.00,7.397374,25.01532,-0.000174,24.016907,-0.0079,1.379
4536.00,7.397180,25.01506,-0.000174,24.016369,-0.0078,1.379
4538.00,7.397892,25.01331,-0.000173,24.015952,-0.0079,1.378
4540.00,7.398983,25.01420,-0.000173,24.016826,-0.0078,1.379
4542.00,7.398728,25.01511,-0.000173,24.016403,-0.0079,1.379
4544.00,7.397749,25.01447,-0.000175,24.016726,-0.0079,1.379
4546.00,7.397560,25.01380,-0.000174,24.015841,-0.0078,1.379
4548.00,7.398053,25.01398,-0.000174,24.016206,-0.0078,1.379
4550.00,7.398527,25.01362,-0.000174,24.016006,-0.0079,1.379
4552.00,7.398676,25.01363,-0.000175,24.016615,-0.0079,1.379
4554.00,7.398496,25.01434,-0.000173,24.016275,-0.0079,1.379
4556.00,7.398536,25.01451,-0.000174,24.016182,-0.0079,1.379
4558.00,7.398068,25.01477,-0.000174,24.015925,-0.0079,1.379
4560.00,7.397638,25.01453,-0.000174,24.016334,-0.0079,1.379
4562.00,7.397639,25.01495,-0.000175,24.016503,-0.0079,1.379
4564.00,7.398677,25.01453,-0.000174,24.016081,-0.0079,1.379
4566.00,7.398994,25.01428,-0.000174,24.016353,-0.0079,1.379
4568.00,7.398735,25.01492,-0.000174,24.016334,-0.0079,1.379
4570.00,7.398091,25.01426,-0.000173,24.016626,-0.0079,1.379
4572.00,7.398322,25.01492,-0.000174,24.015763,-0.0079,1.379
4574.00,7.398312,25.01454,-0.000173,24.016084,-0.0078,1.379
4576.00,7.397743,25.01421,-0.000173,24.015818,-0.0078,1.379
4578.00,7.397710,25.01473,-0.000172,24.015919,-0.0079,1.379
4580.00,7.397804,25.01466,-0.000173,24.016846,-0.0079,1.379
4582.00,7.398098,25.01532,-0.000174,24.016740,-0.0079,1.379
4584.00,7.398215,25.01539,-0.000174,24.016586,-0.0079,1.378
4586.00,7.397767,25.01575,-0.000173,24.016336,-0.0079,1.379
4588.00,7.398083,25.01525,-0.000175,24.016295,-0.0079,1.379
4590.00,7.398668,25.01516,-0.000174,24.016454,-0.0079,1.379
4592.00,7.398243,25.01581,-0.000174,24.016412,-0.0078,1.380
4594.00,7.398230,25.01552,-0.000174,24.016635,-0.0078,1.379
4596.00,7.397937,25.01645,-0.000174,24.016545,-0.0078,1.379
4598.00,7.398490,25.01578,-0.000174,24.016666,-0.0079,1.379
4600.00,7.398259,25.01530,-0.000174,24.017252,-0.0079,1.379
4602.00,7.398615,25.01552,-0.000173,24.016711,-0.0079,1.379
4604.00,7.397602,25.01489,-0.000174,24.015939,-0.0079,1.380
4606.00,7.397533,25.01582,-0.000173,24.016164,-0.0079,1.379
4608.00,7.397502,25.01642,-0.000174,24.016365,-0.0078,1.379
4610.00,7.398072,25.01562,-0.000174,24.017150,-0.0078,1.379
4612.00,7.398462,25.01676,-0.000174,24.016537,-0.0079,1.379
4614.00,7.398438,25.01579,-0.000174,24.016333,-0.0079,1.379
4616.00,7.398978,25.01550,-0.000174,24.016643,-0.0079,1.379
4618.00,7.398842,25.01585,-0.000173,24.016320,-0.0079,1.379
4620.00,7.398560,25.01531,-0.000174,24.016164,-0.0078,1.379
4622.00,7.398448,25.01641,-0.000174,24.016360,-0.0079,1.379
4624.00,7.397982,25.01617,-0.000173,24.017034,-0.0078,1.378
4626.00,7.399185,25.01584,-0.000173,24.016392,-0.0079,1.379
4628.00,7.398732,25.01617,-0.000174,24.016635,-0.0078,1.379
4630.00,7.398465,25.01656,-0.000173,24.017018,-0.0078,1.379
4632.00,7.398654,25.01608,-0.000174,24.016090,-0.0078,1.379
4634.00,7.398333,25.01552,-0.000173,24.016537,-0.0078,1.378
4636.00,7.397998,25.01560,-0.000174,24.016576,-0.0078,1.379
4638.00,7.398476,25.01605,-0.000174,24.016376,-0.0078,1.379
4640.00,7.398322,25.01613,-0.000174,24.016460,-0.0078,1.379
4642.00,7.397740,25.01534,-0.000174,24.016617,-0.0078,1.379
4644.00,7.398393,25.01596,-0.000174,24.017112,-0.0078,1.379
4646.00,7.398100,25.01607,-0.000174,24.016773,-0.0079,1.379
4648.00,7.397402,25.01630,-0.000174,24.016973,-0.0079,1.379
4650.00,7.397169,25.01643,-0.000174,24.016374,-0.0078,1.378
4652.00,7.397839,25.01676,-0.000173,24.017261,-0.0079,1.379
4654.00,7.398985,25.01641,-0.000174,24.016797,-0.0078,1.379
4656.00,7.399073,25.01632,-0.000174,24.016280,-0.0079,1.379
4658.00,7.399017,25.01673,-0.000173,24.016309,-0.0079,1.379
4660.00,7.399277,25.01657,-0.000173,24.016882,-0.0078,1.379
4662.00,7.398830,25.01636,-0.000173,24.016557,-0.0078,1.379
4664.00,7.398820,25.01730,-0.000173,24.016436,-0.0078,1.380
4666.00,7.398814,25.01618,-0.000173,24.015700,-0.0078,1.380
4668.00,7.398665,25.01543,-0.000175,24.016449,-0.0079,1.380
4670.00,7.398519,25.01546,-0.000174,24.017121,-0.0078,1.379
4672.00,7.398910,25.01602,-0.000174,24.017107,-0.0078,1.380
4674.00,7.399480,25.01618,-0.000173,24.016773,-0.0079,1.379
4676.00,7.399983,25.01677,-0.000174,24.016615,-0.0078,1.379
4678.00,7.399896,25.01632,-0.000174,24.016646,-0.0078,1.380
4680.00,7.400256,25.01560,-0.000173,24.016708,-0.0078,1.380
4682.00,7.399194,25.01542,-0.000174,24.017203,-0.0078,1.380
4684.00,7.399777,25.01591,-0.000173,24.017230,-0.0078,1.380
4686.00,7.399838,25.01654,-0.000173,24.016684,-0.0078,1.379
4688.00,7.399299,25.01646,-0.000173,24.016661,-0.0078,1.379
4690.00,7.398065,25.01703,-0.000172,24.016945,-0.0078,1.380
4692.00,7.398016,25.01738,-0.000173,24.017226,-0.0078,1.380
4694.00,7.398196,25.01695,-0.000174,24.016592,-0.0078,1.380
4696.00,7.398850,25.01697,-0.000174,24.016566,-0.0078,1.380
4698.00,7.398885,25.01597,-0.000174,24.015959,-0.0078,1.380
4700.00,7.399041,25.01587,-0.000174,24.016759,-0.0078,1.380
4702.00,7.399912,25.01661,-0.000175,24.016557,-0.0078,1.380
4704.00,7.399313,25.01709,-0.000174,24.015941,-0.0078,1.380
4706.00,7.399173,25.01720,-0.000174,24.016704,-0.0078,1.379
4708.00,7.399028,25.01672,-0.000173,24.016518,-0.0078,1.380
4710.00,7.399053,25.01694,-0.000174,24.015979,-0.0078,1.380
4712.00,7.398331,25.01714,-0.000173,24.016443,-0.0078,1.380
4714.00,7.398402,25.01710,-0.000172,24.016447,-0.0078,1.380
4716.00,7.398980,25.01707,-0.000173,24.016853,-0.0078,1.380
4718.00,7.398251,25.01701,-0.000174,24.016753,-0.0078,1.380
4720.00,7.398134,25.01685,-0.000174,24.017127,-0.0078,1.380
4722.00,7.398376,25.01761,-0.000173,24.017014,-0.0078,1.379
4724.00,7.397946,25.01730,-0.000172,24.016643,-0.0078,1.380
4726.00,7.397737,25.01716,-0.000173,24.016719,-0.0078,1.380
4728.00,7.397950,25.01724,-0.000172,24.016537,-0.0078,1.380
4730.00,7.399084,25.01820,-0.000172,24.016987,-0.0078,1.380
4732.00,7.399257,25.01792,-0.000173,24.016846,-0.0078,1.379
4734.00,7.398572,25.01825,-0.000174,24.017185,-0.0078,1.380
4736.00,7.398427,25.01770,-0.000174,24.016866,-0.0078,1.381
4738.00,7.398303,25.01813,-0.000174,24.016557,-0.0078,1.380
4740.00,7.399028,25.01750,-0.000174,24.016576,-0.0078,1.380
4742.00,7.399237,25.01857,-0.000174,24.016595,-0.0078,1.380
4744.00,7.399183,25.01882,-0.000173,24.017025,-0.0078,1.380
4746.00,7.398970,25.01892,-0.000172,24.016962,-0.0078,1.380
4748.00,7.399250,25.01807,-0.000172,24.017107,-0.0078,1.380
4750.00,7.399014,25.01790,-0.000172,24.017139,-0.0078,1.380
4752.00,7.399035,25.01774,-0.000172,24.016898,-0.0078,1.379
4754.00,7.399085,25.01823,-0.000172,24.017493,-0.0078,1.380
4756.00,7.398865,25.01748,-0.000172,24.017832,-0.0078,1.380
4758.00,7.398885,25.01662,-0.000172,24.017172,-0.0078,1.380
4760.00,7.398918,25.01694,-0.000173,24.017070,-0.0078,1.380
4762.00,7.399246,25.01841,-0.000173,24.016873,-0.0078,1.381
4764.00,7.398880,25.01891,-0.000173,24.017040,-0.0078,1.381
4766.00,7.397924,25.01911,-0.000173,24.017217,-0.0078,1.381
4768.00,7.398035,25.01887,-0.000173,24.017418,-0.0078,1.381
4770.00,7.399465,25.01889,-0.000172,24.017299,-0.0078,1.380
4772.00,7.399984,25.01915,-0.000173,24.016876,-0.0078,1.380
4774.00,7.400329,25.01796,-0.000172,24.016530,-0.0078,1.379
4776.00,7.400259,25.01717,-0.000171,24.016989,-0.0078,1.380
4778.00,7.398871,25.01789,-0.000173,24.016634,-0.0078,1.380
4780.00,7.398729,25.01937,-0.000172,24.016916,-0.0078,1.380
4782.00,7.398776,25.01957,-0.000172,24.017237,-0.0078,1.380
4784.00,7.398966,25.01899,-0.000172,24.017774,-0.0078,1.380
4786.00,7.398431,25.01882,-0.000173,24.017418,-0.0078,1.380
4788.00,7.398750,25.01846,-0.000173,24.016757,-0.0077,1.380
4790.00,7.399295,25.01908,-0.000172,24.017181,-0.0078,1.380
4792.00,7.399095,25.01867,-0.000172,24.017094,-0.0078,1.380
4794.00,7.399357,25.01888,-0.000171,24.017438,-0.0078,1.380
4796.00,7.399570,25.01900,-0.000172,24.017208,-0.0078,1.380
4798.00,7.399967,25.01861,-0.000172,24.017226,-0.0078,1.380
4800.00,7.399560,25.01878,-0.000171,24.016944,-0.0078,1.380
4802.00,7.400443,25.01903,-0.000172,24.017498,-0.0078,1.380
@8,12.0000,24.0
4804.00,7.399663,25.01860,-0.000173,24.016866,-0.0078,1.380
4806.00,7.395037,25.01923,-0.000172,24.016664,-0.0078,1.380
4808.00,7.386428,25.01866,-0.000172,24.017444,-0.0078,1.379
4810.00,7.375347,25.01747,-0.000170,24.017375,-0.0078,1.378
4812.00,7.362195,25.01809,-0.000173,24.017092,-0.0078,1.379
4814.00,7.352275,25.01791,-0.000174,24.016614,-0.0078,1.380
4816.00,7.345483,25.01768,-0.000173,24.017509,-0.0078,1.381
4818.00,7.340448,25.01898,-0.000174,24.017107,-0.0077,1.382
4820.00,7.335960,25.01871,-0.000175,24.017529,-0.0078,1.381
4822.00,7.330682,25.01903,-0.000175,24.017348,-0.0077,1.381
4824.00,7.324969,25.01888,-0.000173,24.017623,-0.0078,1.381
4826.00,7.318857,25.01908,-0.000174,24.017797,-0.0078,1.381
4828.00,7.314313,25.01838,-0.000175,24.017373,-0.0078,1.381
4830.00,7.314890,25.01894,-0.000174,24.017040,-0.0078,1.382
4832.00,7.320341,25.01842,-0.000175,24.017192,-0.0078,1.382
4834.00,7.330666,25.01841,-0.000176,24.017825,-0.0077,1.382
4836.00,7.339343,25.01763,-0.000174,24.017043,-0.0077,1.382
4838.00,7.346063,25.01803,-0.000174,24.017027,-0.0078,1.382
4840.00,7.350934,25.01722,-0.000175,24.017422,-0.0078,1.381
4842.00,7.355001,25.01725,-0.000174,24.016869,-0.0078,1.381
4844.00,7.359531,25.01887,-0.000172,24.017562,-0.0078,1.381
4846.00,7.364591,25.01792,-0.000172,24.017712,-0.0078,1.380
4848.00,7.370717,25.01772,-0.000172,24.016884,-0.0078,1.380
4850.00,7.377363,25.01812,-0.000172,24.016418,-0.0078,1.381
4852.00,7.382363,25.01792,-0.000172,24.016804,-0.0078,1.380
4854.00,7.386533,25.01734,-0.000172,24.016813,-0.0078,1.380
4856.00,7.391107,25.01799,-0.000171,24.016343,-0.0078,1.381
4858.00,7.394780,25.01794,-0.000172,24.016862,-0.0078,1.381
4860.00,7.397835,25.01737,-0.000173,24.017866,-0.0078,1.381
4862.00,7.401040,25.01717,-0.000172,24.017495,-0.0078,1.381
4864.00,7.404137,25.01755,-0.000174,24.017399,-0.0078,1.381
4866.00,7.407153,25.01815,-0.000173,24.017243,-0.0078,1.381
4868.00,7.409422,25.01753,-0.000172,24.017424,-0.0078,1.381
4870.00,7.411675,25.01760,-0.000173,24.017476,-0.0078,1.381
4872.00,7.414350,25.01781,-0.000174,24.017774,-0.0078,1.381
4874.00,7.416399,25.01780,-0.000173,24.017520,-0.0078,1.380
4876.00,7.417211,25.01741,-0.000172,24.017156,-0.0078,1.380
4878.00,7.418748,25.01766,-0.000173,24.017777,-0.0078,1.380
4880.00,7.419710,25.01692,-0.000172,24.016909,-0.0078,1.381
4882.00,7.418952,25.01788,-0.000173,24.017342,-0.0078,1.381
4884.00,7.419057,25.01785,-0.000173,24.017143,-0.0078,1.381
4886.00,7.419966,25.01739,-0.000173,24.017346,-0.0078,1.381
4888.00,7.419379,25.01662,-0.000174,24.017076,-0.0078,1.381
4890.00,7.418213,25.01762,-0.000172,24.017587,-0.0078,1.381
4892.00,7.417072,25.01829,-0.000171,24.016659,-0.0078,1.380
4894.00,7.416258,25.01850,-0.000172,24.016599,-0.0078,1.380
4896.00,7.415433,25.01806,-0.000173,24.017333,-0.0078,1.381
4898.00,7.415528,25.01709,-0.000174,24.017654,-0.0078,1.381
4900.00,7.414394,25.01778,-0.000174,24.017190,-0.0078,1.381
4902.00,7.413664,25.01789,-0.000172,24.017047,-0.0078,1.381
4904.00,7.412647,25.01752,-0.000172,24.016472,-0.0078,1.381
4906.00,7.412049,25.01745,-0.000173,24.016925,-0.0077,1.380
4908.00,7.411391,25.01715,-0.000173,24.017420,-0.0078,1.381
4910.00,7.410233,25.01717,-0.000172,24.017641,-0.0078,1.380
4912.00,7.408192,25.01872,-0.000171,24.017000,-0.0077,1.381
4914.00,7.407970,25.01846,-0.000172,24.017351,-0.0077,1.381
4916.00,7.406859,25.01815,-0.000171,24.017237,-0.0078,1.381
4918.00,7.406715,25.01846,-0.000173,24.017768,-0.0078,1.381
4920.00,7.406253,25.01897,-0.000173,24.017301,-0.0078,1.380
4922.00,7.405351,25.01899,-0.000172,24.016920,-0.0078,1.380
4924.00,7.404203,25.01903,-0.000172,24.017431,-0.0078,1.380
4926.00,7.404291,25.01868,-0.000173,24.017596,-0.0078,1.381
4928.00,7.404321,25.01785,-0.000172,24.017056,-0.0078,1.380
4930.00,7.405045,25.01879,-0.000173,24.017134,-0.0078,1.381
4932.00,7.404331,25.01891,-0.000174,24.016920,-0.0078,1.381
4934.00,7.403666,25.01965,-0.000174,24.017156,-0.0077,1.381
4936.00,7.402854,25.01926,-0.000171,24.017538,-0.0077,1.381
4938.00,7.402870,25.01871,-0.000171,24.017460,-0.0078,1.380
4940.00,7.402536,25.01869,-0.000172,24.017341,-0.0078,1.381
4942.00,7.402434,25.01912,-0.000172,24.017946,-0.0077,1.381
4944.00,7.402456,25.01955,-0.000172,24.017337,-0.0077,1.381
4946.00,7.403398,25.01919,-0.000172,24.016574,-0.0078,1.380
4948.00,7.403058,25.01979,-0.000173,24.017478,-0.0077,1.380
4950.00,7.402851,25.01943,-0.000172,24.017165,-0.0078,1.381
4952.00,7.402284,25.01938,-0.000172,24.016733,-0.0078,1.381
4954.00,7.402485,25.01863,-0.000173,24.016985,-0.0077,1.381
4956.00,7.402707,25.01864,-0.000173,24.017273,-0.0078,1.381
4958.00,7.402969,25.01864,-0.000173,24.017310,-0.0078,1.381
4960.00,7.402205,25.01971,-0.000172,24.017201,-0.0078,1.381
4962.00,7.401178,25.01990,-0.000172,24.017181,-0.0078,1.381
4964.00,7.400897,25.01934,-0.000172,24.017357,-0.0078,1.381
4966.00,7.401504,25.01905,-0.000173,24.017348,-0.0078,1.382
4968.00,7.400906,25.01944,-0.000172,24.017487,-0.0078,1.381
4970.00,7.401039,25.01959,-0.000173,24.017772,-0.0078,1.381
4972.00,7.401084,25.01950,-0.000172,24.018200,-0.0078,1.381
4974.00,7.401892,25.01962,-0.000171,24.017223,-0.0078,1.381
4976.00,7.402253,25.01871,-0.000172,24.017433,-0.0078,1.381
4978.00,7.401566,25.01963,-0.000171,24.017545,-0.0077,1.381
4980.00,7.401656,25.01977,-0.000171,24.017712,-0.0077,1.381
4982.00,7.401867,25.01992,-0.000172,24.016994,-0.0078,1.382
4984.00,7.401629,25.01980,-0.000171,24.018055,-0.0078,1.382
4986.00,7.402075,25.01986,-0.000171,24.017904,-0.0078,1.381
4988.00,7.402073,25.01889,-0.000172,24.016681,-0.0078,1.381
4990.00,7.401088,25.01871,-0.000172,24.017558,-0.0078,1.382
4992.00,7.400744,25.01886,-0.000172,24.017493,-0.0077,1.381
4994.00,7.399930,25.01882,-0.000172,24.017397,-0.0077,1.380
4996.00,7.401005,25.01915,-0.000171,24.017826,-0.0078,1.381
4998.00,7.400856,25.01869,-0.000172,24.016933,-0.0077,1.381
5000.00,7.401765,25.01888,-0.000172,24.017980,-0.0077,1.382
5002.00,7.401315,25.01990,-0.000172,24.017656,-0.0077,1.382
5004.00,7.400876,25.01992,-0.000172,24.017480,-0.0078,1.381
5006.00,7.400326,25.02029,-0.000172,24.017507,-0.0078,1.381
5008.00,7.400898,25.01985,-0.000172,24.017669,-0.0078,1.381
5010.00,7.400412,25.01959,-0.000172,24.017467,-0.0077,1.381
5012.00,7.400067,25.01937,-0.000172,24.017170,-0.0078,1.381
5014.00,7.399911,25.01892,-0.000172,24.017444,-0.0078,1.381
5016.00,7.400383,25.01912,-0.000172,24.018024,-0.0077,1.381
5018.00,7.400711,25.01858,-0.000172,24.017754,-0.0077,1.381
5020.00,7.400960,25.01883,-0.000172,24.017796,-0.0078,1.381
5022.00,7.401281,25.01999,-0.000172,24.017061,-0.0077,1.381
5024.00,7.400844,25.02025,-0.000172,24.017449,-0.0078,1.382
5026.00,7.401446,25.01938,-0.000172,24.017592,-0.0077,1.381
5028.00,7.401456,25.01965,-0.000172,24.017292,-0.0077,1.382
5030.00,7.401852,25.02049,-0.000172,24.017462,-0.0077,1.382
5032.00,7.401517,25.01955,-0.000172,24.017752,-0.0078,1.381
5034.00,7.401684,25.01896,-0.000171,24.018466,-0.0078,1.382
5036.00,7.400905,25.01891,-0.000172,24.017393,-0.0078,1.382
5038.00,7.400900,25.01965,-0.000171,24.017333,-0.0077,1.381
5040.00,7.401461,25.01983,-0.000171,24.017899,-0.0078,1.380
5042.00,7.400880,25.02039,-0.000171,24.017703,-0.0077,1.381
5044.00,7.400818,25.02020,-0.000171,24.017645,-0.0077,1.381
5046.00,7.401113,25.02067,-0.000171,24.017924,-0.0078,1.382
5048.00,7.401352,25.02085,-0.000171,24.017123,-0.0077,1.382
5050.00,7.400533,25.02105,-0.000172,24.017609,-0.0078,1.382
5052.00,7.400331,25.02075,-0.000171,24.017982,-0.0078,1.381
5054.00,7.399882,25.01990,-0.000172,24.016516,-0.0078,1.382
5056.00,7.399981,25.02001,-0.000171,24.017850,-0.0077,1.382
5058.00,7.399891,25.02021,-0.000171,24.018080,-0.0077,1.381
5060.00,7.399306,25.01976,-0.000172,24.017507,-0.0077,1.381
5062.00,7.398954,25.01939,-0.000171,24.017930,-0.0078,1.382
5064.00,7.398714,25.01915,-0.000172,24.017614,-0.0078,1.382
5066.00,7.398904,25.01888,-0.000172,24.017377,-0.0078,1.381
5068.00,7.399088,25.01898,-0.000171,24.017515,-0.0077,1.381
5070.00,7.400160,25.01831,-0.000171,24.017614,-0.0077,1.381
5072.00,7.399485,25.01957,-0.000172,24.017629,-0.0077,1.381
5074.00,7.398986,25.01890,-0.000173,24.017678,-0.0077,1.381
5076.00,7.400019,25.01928,-0.000173,24.017505,-0.0077,1.382
5078.00,7.400866,25.01959,-0.000171,24.017110,-0.0077,1.382
5080.00,7.401250,25.01952,-0.000171,24.017219,-0.0077,1.382
5082.00,7.401610,25.01939,-0.000173,24.017025,-0.0078,1.381
5084.00,7.401286,25.02010,-0.000172,24.017145,-0.0078,1.381
5086.00,7.401542,25.02014,-0.000171,24.017600,-0.0078,1.381
5088.00,7.401431,25.02009,-0.000172,24.017614,-0.0078,1.382
5090.00,7.400668,25.01922,-0.000172,24.017785,-0.0078,1.382
5092.00,7.400082,25.01943,-0.000172,24.017667,-0.0078,1.381
5094.00,7.399795,25.01977,-0.000171,24.017573,-0.0078,1.381
5096.00,7.400191,25.01956,-0.000171,24.017000,-0.0078,1.381
5098.00,7.399530,25.01964,-0.000172,24.017408,-0.0078,1.382
5100.00,7.399659,25.01917,-0.000172,24.017371,-0.0078,1.382
5102.00,7.399755,25.02019,-0.000173,24.017625,-0.0078,1.382
5104.00,7.400136,25.02074,-0.000173,24.017855,-0.0077,1.381
5106.00,7.400977,25.02002,-0.000173,24.017457,-0.0078,1.381
5108.00,7.401057,25.02104,-0.000171,24.018160,-0.0077,1.381
5110.00,7.400758,25.02081,-0.000172,24.017486,-0.0078,1.382
5112.00,7.400592,25.02057,-0.000173,24.016886,-0.0078,1.382
5114.00,7.400825,25.01935,-0.000172,24.017623,-0.0077,1.382
5116.00,7.400569,25.01940,-0.000172,24.017163,-0.0077,1.381
5118.00,7.400042,25.01970,-0.000172,24.017866,-0.0078,1.382
5120.00,7.400357,25.01992,-0.000172,24.017654,-0.0078,1.382
5122.00,7.400281,25.02011,-0.000172,24.017339,-0.0078,1.381
5124.00,7.400109,25.01916,-0.000172,24.017941,-0.0078,1.381
5126.00,7.399991,25.01907,-0.000171,24.017119,-0.0078,1.382
5128.00,7.400014,25.01923,-0.000171,24.017315,-0.0078,1.382
5130.00,7.400238,25.01938,-0.000173,24.016773,-0.0077,1.382
5132.00,7.400613,25.01936,-0.000173,24.017440,-0.0078,1.382
5134.00,7.400776,25.01856,-0.000173,24.017689,-0.0078,1.382
5136.00,7.400647,25.01952,-0.000172,24.017540,-0.0078,1.382
5138.00,7.400658,25.01962,-0.000171,24.017482,-0.0078,1.382
5140.00,7.400916,25.01898,-0.000171,24.017819,-0.0078,1.382
5142.00,7.400898,25.01852,-0.000172,24.017228,-0.0077,1.382
5144.00,7.400965,25.01918,-0.000173,24.017201,-0.0078,1.381
5146.00,7.400227,25.01931,-0.000171,24.017692,-0.0078,1.382
5148.00,7.400288,25.01919,-0.000172,24.017641,-0.0078,1.383
5150.00,7.399527,25.01942,-0.000173,24.017147,-0.0078,1.382
5152.00,7.398828,25.01884,-0.000172,24.017618,-0.0078,1.382
5154.00,7.398927,25.01963,-0.000173,24.018044,-0.0078,1.382
5156.00,7.398975,25.01986,-0.000171,24.017277,-0.0078,1.382
5158.00,7.399616,25.01929,-0.000171,24.017333,-0.0077,1.382
5160.00,7.400415,25.01818,-0.000172,24.017136,-0.0078,1.382
5162.00,7.400174,25.01820,-0.000172,24.017087,-0.0078,1.382
5164.00,7.399771,25.01892,-0.000171,24.017406,-0.0077,1.381
5166.00,7.399913,25.01877,-0.000171,24.018176,-0.0078,1.382
5168.00,7.400013,25.01981,-0.000171,24.018140,-0.0077,1.382
5170.00,7.400791,25.01996,-0.000172,24.017457,-0.0078,1.382
5172.00,7.400816,25.01983,-0.000172,24.017650,-0.0077,1.381
5174.00,7.400920,25.01954,-0.000172,24.016907,-0.0077,1.382
5176.00,7.401181,25.02013,-0.000172,24.017127,-0.0077,1.382
5178.00,7.400952,25.02003,-0.000172,24.018339,-0.0078,1.382
5180.00,7.401245,25.02049,-0.000171,24.017322,-0.0078,1.382
5182.00,7.400897,25.02029,-0.000172,24.017270,-0.0077,1.382
5184.00,7.400757,25.01977,-0.000171,24.017714,-0.0078,1.382
5186.00,7.400143,25.02032,-0.000173,24.017297,-0.0078,1.382
5188.00,7.399837,25.01965,-0.000174,24.016634,-0.0078,1.382
5190.00,7.400639,25.01933,-0.000172,24.017922,-0.0078,1.382
5192.00,7.401254,25.01927,-0.000173,24.017948,-0.0078,1.382
5194.00,7.400089,25.02004,-0.000173,24.017520,-0.0078,1.382
5196.00,7.400005,25.02027,-0.000172,24.017157,-0.0078,1.382
5198.00,7.400239,25.01955,-0.000172,24.016818,-0.0077,1.382
5200.00,7.400770,25.02049,-0.000173,24.017968,-0.0077,1.383
5202.00,7.400028,25.02014,-0.000171,24.017786,-0.0078,1.382
5204.00,7.400019,25.01889,-0.000171,24.017516,-0.0078,1.382
5206.00,7.400555,25.01852,-0.000174,24.018202,-0.0077,1.383
5208.00,7.400292,25.01871,-0.000172,24.017317,-0.0078,1.382
5210.00,7.400164,25.01888,-0.000172,24.017826,-0.0078,1.382
5212.00,7.399840,25.01890,-0.000172,24.017690,-0.0078,1.383
5214.00,7.400463,25.01909,-0.000172,24.017431,-0.0077,1.382
5216.00,7.399711,25.01785,-0.000173,24.017446,-0.0078,1.383
5218.00,7.399975,25.01838,-0.000173,24.017694,-0.0078,1.382
5220.00,7.400360,25.01938,-0.000170,24.017420,-0.0078,1.382
5222.00,7.400431,25.01944,-0.000172,24.017234,-0.0078,1.382
5224.00,7.400535,25.01853,-0.000172,24.017199,-0.0078,1.382
5226.00,7.400896,25.01877,-0.000172,24.017250,-0.0078,1.382
5228.00,7.400982,25.01949,-0.000173,24.017362,-0.0077,1.383
5230.00,7.400507,25.01945,-0.000173,24.017313,-0.0077,1.382
5232.00,7.399855,25.01875,-0.000173,24.018057,-0.0078,1.383
5234.00,7.400769,25.01796,-0.000172,24.017422,-0.0078,1.382
5236.00,7.400808,25.01826,-0.000173,24.017585,-0.0078,1.383
5238.00,7.400561,25.01982,-0.000173,24.017246,-0.0077,1.383
5240.00,7.400665,25.01958,-0.000172,24.016980,-0.0078,1.383
5242.00,7.399851,25.01918,-0.000172,24.017495,-0.0078,1.382
5244.00,7.399304,25.01875,-0.000171,24.017598,-0.0078,1.383
5246.00,7.399291,25.01900,-0.000170,24.017038,-0.0077,1.382
5248.00,7.399769,25.01913,-0.000170,24.017248,-0.0078,1.382
5250.00,7.400181,25.01959,-0.000171,24.018047,-0.0078,1.383
5252.00,7.400643,25.01962,-0.000173,24.017322,-0.0078,1.383
5254.00,7.400582,25.01968,-0.000172,24.017863,-0.0078,1.382
5256.00,7.400332,25.01970,-0.000171,24.017417,-0.0078,1.382
5258.00,7.400384,25.01990,-0.000172,24.017357,-0.0077,1.382
5260.00,7.399793,25.01890,-0.000172,24.017391,-0.0077,1.382
5262.00,7.400309,25.01956,-0.000171,24.017607,-0.0078,1.382
5264.00,7.401280,25.01968,-0.000171,24.017960,-0.0078,1.382
5266.00,7.401602,25.02016,-0.000172,24.017792,-0.0078,1.383
5268.00,7.401691,25.02126,-0.000172,24.017353,-0.0078,1.383
5270.00,7.401454,25.01943,-0.000173,24.017395,-0.0078,1.383
5272.00,7.400409,25.01990,-0.000172,24.018187,-0.0078,1.382
5274.00,7.400668,25.02041,-0.000172,24.017699,-0.0078,1.383
5276.00,7.399565,25.02024,-0.000172,24.017636,-0.0078,1.383
5278.00,7.398375,25.02008,-0.000173,24.017406,-0.0078,1.383
5280.00,7.399442,25.01908,-0.000172,24.017513,-0.0078,1.383
5282.00,7.400144,25.01975,-0.000172,24.017643,-0.0078,1.382
5284.00,7.400264,25.02055,-0.000172,24.017761,-0.0078,1.383
5286.00,7.399988,25.02062,-0.000173,24.017466,-0.0077,1.383
5288.00,7.399815,25.01990,-0.000171,24.017685,-0.0078,1.383
5290.00,7.401080,25.02056,-0.000171,24.017707,-0.0077,1.383
5292.00,7.400754,25.02041,-0.000171,24.017181,-0.0077,1.383
5294.00,7.400533,25.02034,-0.000171,24.017375,-0.0077,1.382
5296.00,7.400517,25.02082,-0.000172,24.017424,-0.0077,1.383
5298.00,7.399873,25.02124,-0.000171,24.017108,-0.0077,1.383
5300.00,7.400398,25.02107,-0.000171,24.017854,-0.0077,1.383
5302.00,7.400290,25.02162,-0.000172,24.017672,-0.0077,1.383
5304.00,7.400256,25.02171,-0.000172,24.017901,-0.0077,1.383
5306.00,7.399854,25.02151,-0.000172,24.017765,-0.0078,1.383
5308.00,7.400393,25.02145,-0.000171,24.017261,-0.0078,1.382
5310.00,7.400961,25.02164,-0.000172,24.017835,-0.0077,1.383
5312.00,7.400168,25.02124,-0.000173,24.017623,-0.0077,1.383
5314.00,7.399295,25.02074,-0.000172,24.017707,-0.0077,1.383
5316.00,7.400526,25.02079,-0.000172,24.017609,-0.0077,1.383
5318.00,7.401399,25.02064,-0.000172,24.017886,-0.0077,1.383
5320.00,7.400473,25.02137,-0.000172,24.017284,-0.0078,1.383
5322.00,7.399905,25.02093,-0.000171,24.017478,-0.0077,1.383
5324.00,7.399544,25.02158,-0.000172,24.017014,-0.0078,1.383
5326.00,7.399368,25.02192,-0.000172,24.017785,-0.0078,1.383
5328.00,7.399527,25.02178,-0.000172,24.017330,-0.0078,1.383
5330.00,7.399864,25.02131,-0.000172,24.017634,-0.0077,1.383
5332.00,7.400213,25.02097,-0.000172,24.017348,-0.0078,1.383
5334.00,7.400069,25.02100,-0.000170,24.017672,-0.0077,1.383
5336.00,7.399981,25.02053,-0.000171,24.017371,-0.0077,1.382
5338.00,7.400927,25.02072,-0.000171,24.017544,-0.0077,1.383
5340.00,7.400456,25.02117,-0.000173,24.018131,-0.0078,1.383
5342.00,7.400039,25.02065,-0.000172,24.017872,-0.0078,1.383
5344.00,7.400199,25.02106,-0.000172,24.017317,-0.0078,1.383
5346.00,7.400926,25.02129,-0.000173,24.017652,-0.0078,1.383
5348.00,7.401716,25.02138,-0.000172,24.017966,-0.0077,1.383
5350.00,7.401226,25.02129,-0.000171,24.017504,-0.0078,1.383
5352.00,7.401232,25.02051,-0.000172,24.017748,-0.0078,1.383
5354.00,7.401635,25.02119,-0.000172,24.017562,-0.0078,1.383
5356.00,7.401365,25.02126,-0.000172,24.017689,-0.0078,1.383
5358.00,7.400580,25.02168,-0.000172,24.018000,-0.0077,1.382
5360.00,7.401053,25.02112,-0.000170,24.017848,-0.0077,1.383
5362.00,7.400828,25.02154,-0.000170,24.017844,-0.0077,1.383
5364.00,7.399692,25.02131,-0.000171,24.017683,-0.0077,1.383
5366.00,7.399230,25.02213,-0.000172,24.017426,-0.0078,1.383
5368.00,7.399815,25.02185,-0.000171,24.017886,-0.0077,1.384
5370.00,7.399940,25.02131,-0.000172,24.017968,-0.0078,1.383
5372.00,7.400302,25.02143,-0.000171,24.017738,-0.0078,1.383
5374.00,7.400776,25.02170,-0.000173,24.017924,-0.0077,1.383
5376.00,7.401518,25.02117,-0.000172,24.018323,-0.0077,1.383
5378.00,7.401774,25.02155,-0.000171,24.017656,-0.0078,1.383
5380.00,7.400291,25.02175,-0.000172,24.017767,-0.0077,1.383
5382.00,7.399609,25.02240,-0.000171,24.017377,-0.0077,1.383
5384.00,7.399425,25.02163,-0.000171,24.017732,-0.0077,1.383
5386.00,7.398719,25.02155,-0.000172,24.017966,-0.0078,1.384
5388.00,7.399665,25.02117,-0.000171,24.018154,-0.0077,1.383
5390.00,7.400039,25.02168,-0.000171,24.018086,-0.0077,1.383
5392.00,7.399896,25.02120,-0.000171,24.017777,-0.0077,1.383
5394.00,7.400392,25.02143,-0.000170,24.017609,-0.0077,1.382
5396.00,7.400327,25.02253,-0.000170,24.017895,-0.0077,1.383
5398.00,7.400865,25.02238,-0.000171,24.017747,-0.0077,1.384
5400.00,7.400898,25.02285,-0.000173,24.018553,-0.0077,1.384
5402.00,7.401262,25.02229,-0.000172,24.017418,-0.0078,1.383
@9,12.0000,24.0
5404.00,7.400629,25.02147,-0.000172,24.017944,-0.0078,1.383
5406.00,7.396182,25.02108,-0.000172,24.018151,-0.0078,1.383
5408.00,7.387922,25.02111,-0.000170,24.018223,-0.0077,1.382
5410.00,7.376424,25.02090,-0.000170,24.017482,-0.0077,1.382
5412.00,7.363842,25.02080,-0.000170,24.017805,-0.0077,1.382
5414.00,7.355078,25.02135,-0.000170,24.018013,-0.0077,1.383
5416.00,7.349534,25.02127,-0.000172,24.017768,-0.0077,1.384
5418.00,7.344504,25.02093,-0.000172,24.017649,-0.0078,1.383
5420.00,7.338815,25.02044,-0.000172,24.017558,-0.0077,1.384
5422.00,7.333828,25.02097,-0.000173,24.017937,-0.0078,1.384
5424.00,7.327486,25.02101,-0.000174,24.017333,-0.0077,1.385
5426.00,7.320699,25.02082,-0.000174,24.017689,-0.0078,1.385
5428.00,7.315696,25.02059,-0.000174,24.018091,-0.0077,1.385
5430.00,7.316116,25.02138,-0.000174,24.018290,-0.0077,1.385
5432.00,7.321688,25.02095,-0.000174,24.017719,-0.0077,1.385
5434.00,7.330938,25.01982,-0.000174,24.017926,-0.0077,1.385
5436.00,7.341634,25.02006,-0.000174,24.018020,-0.0078,1.386
5438.00,7.348937,25.02035,-0.000175,24.017864,-0.0077,1.385
5440.00,7.352683,25.02063,-0.000173,24.017489,-0.0077,1.384
5442.00,7.356662,25.02090,-0.000173,24.017085,-0.0077,1.384
5444.00,7.361401,25.02099,-0.000171,24.017466,-0.0077,1.383
5446.00,7.366944,25.02051,-0.000172,24.017061,-0.0077,1.384
5448.00,7.372447,25.02082,-0.000171,24.017835,-0.0077,1.384
5450.00,7.378089,25.02008,-0.000172,24.017703,-0.0078,1.384
5452.00,7.384217,25.02034,-0.000171,24.017350,-0.0077,1.384
5454.00,7.389655,25.02094,-0.000170,24.017268,-0.0078,1.384
5456.00,7.393770,25.02063,-0.000171,24.017968,-0.0077,1.384
5458.00,7.396708,25.02056,-0.000171,24.017536,-0.0077,1.384
5460.00,7.398978,25.02006,-0.000170,24.017812,-0.0077,1.384
5462.00,7.402433,25.01967,-0.000171,24.017841,-0.0077,1.384
5464.00,7.404951,25.02070,-0.000172,24.017549,-0.0078,1.384
5466.00,7.407602,25.02138,-0.000172,24.018017,-0.0077,1.384
5468.00,7.410691,25.02107,-0.000171,24.018332,-0.0077,1.384
5470.00,7.413247,25.02023,-0.000171,24.018140,-0.0078,1.384
5472.00,7.415397,25.02056,-0.000172,24.017825,-0.0078,1.384
5474.00,7.417399,25.02042,-0.000171,24.017487,-0.0077,1.384
5476.00,7.417936,25.02032,-0.000171,24.017933,-0.0078,1.384
5478.00,7.418683,25.01988,-0.000171,24.017264,-0.0078,1.384
5480.00,7.419338,25.01947,-0.000171,24.018111,-0.0077,1.384
5482.00,7.420385,25.02037,-0.000171,24.016886,-0.0077,1.384
5484.00,7.420643,25.02064,-0.000171,24.017556,-0.0077,1.384
5486.00,7.420235,25.02002,-0.000173,24.017411,-0.0077,1.384
5488.00,7.419598,25.02028,-0.000173,24.018031,-0.0078,1.384
5490.00,7.419035,25.02021,-0.000171,24.017797,-0.0078,1.385
5492.00,7.418330,25.01973,-0.000171,24.017714,-0.0078,1.384
5494.00,7.417809,25.01948,-0.000172,24.017942,-0.0077,1.383
5496.00,7.416609,25.01944,-0.000171,24.017420,-0.0077,1.384
5498.00,7.415547,25.01940,-0.000172,24.017081,-0.0077,1.384
5500.00,7.414695,25.01926,-0.000171,24.017690,-0.0077,1.384
5502.00,7.413520,25.02042,-0.000172,24.018305,-0.0078,1.384
5504.00,7.413395,25.02055,-0.000171,24.017623,-0.0077,1.384
5506.00,7.411954,25.02059,-0.000171,24.017094,-0.0077,1.384
5508.00,7.410492,25.02073,-0.000172,24.017745,-0.0078,1.384
5510.00,7.410657,25.02035,-0.000172,24.017208,-0.0078,1.384
5512.00,7.409631,25.01940,-0.000171,24.017496,-0.0078,1.384
5514.00,7.408682,25.02070,-0.000172,24.017105,-0.0077,1.383
5516.00,7.407838,25.01993,-0.000172,24.017482,-0.0078,1.384
5518.00,7.406472,25.01996,-0.000171,24.018631,-0.0077,1.384
5520.00,7.406367,25.02095,-0.000171,24.017650,-0.0078,1.384
5522.00,7.405673,25.02087,-0.000171,24.017707,-0.0077,1.384
5524.00,7.405848,25.02071,-0.000172,24.017984,-0.0078,1.384
5526.00,7.405169,25.02107,-0.000172,24.017446,-0.0077,1.384
5528.00,7.404494,25.02106,-0.000172,24.017014,-0.0077,1.384
5530.00,7.405357,25.02154,-0.000172,24.017611,-0.0077,1.384
5532.00,7.404895,25.02052,-0.000172,24.018100,-0.0077,1.384
5534.00,7.403921,25.02005,-0.000172,24.016960,-0.0077,1.384
5536.00,7.404376,25.01997,-0.000173,24.018133,-0.0077,1.384
5538.00,7.404486,25.02046,-0.000171,24.018376,-0.0077,1.384
5540.00,7.404108,25.02024,-0.000170,24.017852,-0.0077,1.384
5542.00,7.403628,25.02005,-0.000171,24.018109,-0.0077,1.384
5544.00,7.404105,25.02073,-0.000171,24.017699,-0.0077,1.384
5546.00,7.404025,25.02105,-0.000170,24.017754,-0.0077,1.384
5548.00,7.402974,25.02138,-0.000172,24.017587,-0.0077,1.384
5550.00,7.403095,25.02131,-0.000172,24.018753,-0.0077,1.385
5552.00,7.403648,25.02172,-0.000171,24.017801,-0.0077,1.384
5554.00,7.403561,25.02069,-0.000170,24.017710,-0.0077,1.384
5556.00,7.403525,25.02090,-0.000172,24.017781,-0.0077,1.384
5558.00,7.402992,25.02043,-0.000171,24.018082,-0.0077,1.384
5560.00,7.402509,25.02061,-0.000171,24.018461,-0.0077,1.384
5562.00,7.402901,25.02079,-0.000172,24.017509,-0.0077,1.385
5564.00,7.402152,25.02081,-0.000173,24.017718,-0.0078,1.384
5566.00,7.402423,25.02063,-0.000173,24.017690,-0.0077,1.384
5568.00,7.403838,25.02045,-0.000171,24.016927,-0.0077,1.384
5570.00,7.402750,25.02075,-0.000171,24.017679,-0.0077,1.384
5572.00,7.402903,25.02105,-0.000172,24.017324,-0.0077,1.384
5574.00,7.403366,25.02065,-0.000173,24.017496,-0.0077,1.385
5576.00,7.403168,25.02015,-0.000172,24.017893,-0.0078,1.385
5578.00,7.403132,25.02025,-0.000173,24.018153,-0.0078,1.385
5580.00,7.403708,25.02092,-0.000172,24.018209,-0.0077,1.384
5582.00,7.403463,25.02147,-0.000172,24.017525,-0.0077,1.384
5584.00,7.403291,25.02156,-0.000171,24.017206,-0.0077,1.385
5586.00,7.403133,25.02111,-0.000172,24.017165,-0.0078,1.385
5588.00,7.403170,25.02045,-0.000172,24.017567,-0.0078,1.384
5590.00,7.402981,25.02049,-0.000172,24.017888,-0.0077,1.384
5592.00,7.403593,25.02037,-0.000171,24.017962,-0.0077,1.385
5594.00,7.403944,25.01955,-0.000173,24.017754,-0.0077,1.385
5596.00,7.403748,25.02009,-0.000173,24.017685,-0.0077,1.385
5598.00,7.404035,25.02069,-0.000171,24.016954,-0.0077,1.384
5600.00,7.403089,25.02086,-0.000172,24.017244,-0.0077,1.385
5602.00,7.402473,25.02015,-0.000172,24.017498,-0.0077,1.385
5604.00,7.402601,25.02017,-0.000172,24.017495,-0.0077,1.385
5606.00,7.403383,25.02060,-0.000172,24.017864,-0.0078,1.384
5608.00,7.403597,25.02108,-0.000171,24.018240,-0.0078,1.384
5610.00,7.403170,25.02119,-0.000171,24.017776,-0.0077,1.385
5612.00,7.402798,25.02077,-0.000172,24.017114,-0.0077,1.386
5614.00,7.401962,25.01971,-0.000173,24.017598,-0.0078,1.385
5616.00,7.401605,25.01950,-0.000172,24.017656,-0.0078,1.385
5618.00,7.401086,25.01977,-0.000172,24.018091,-0.0077,1.385
5620.00,7.400683,25.02042,-0.000172,24.018024,-0.0078,1.384
5622.00,7.401442,25.02056,-0.000172,24.017621,-0.0077,1.385
5624.00,7.401576,25.02016,-0.000172,24.017402,-0.0077,1.385
5626.00,7.401228,25.02059,-0.000173,24.017377,-0.0078,1.385
5628.00,7.400387,25.02114,-0.000173,24.017056,-0.0077,1.384
5630.00,7.400510,25.02082,-0.000172,24.018105,-0.0078,1.385
5632.00,7.401555,25.02112,-0.000171,24.017375,-0.0078,1.385
5634.00,7.402295,25.02120,-0.000172,24.017962,-0.0077,1.385
5636.00,7.402384,25.02036,-0.000171,24.018376,-0.0078,1.385
5638.00,7.402157,25.02113,-0.000170,24.018348,-0.0077,1.385
5640.00,7.401624,25.02146,-0.000171,24.017939,-0.0077,1.385
5642.00,7.401672,25.02163,-0.000173,24.017837,-0.0077,1.385
5644.00,7.401598,25.02252,-0.000172,24.018225,-0.0078,1.384
5646.00,7.402448,25.02122,-0.000170,24.017203,-0.0078,1.384
5648.00,7.402259,25.02099,-0.000171,24.017835,-0.0078,1.385
5650.00,7.402195,25.02166,-0.000172,24.017612,-0.0078,1.385
5652.00,7.402577,25.02163,-0.000171,24.017941,-0.0077,1.385
5654.00,7.402504,25.02171,-0.000171,24.018138,-0.0077,1.385
5656.00,7.402489,25.02203,-0.000171,24.017941,-0.0077,1.385
5658.00,7.402353,25.02116,-0.000171,24.017930,-0.0077,1.385
5660.00,7.402267,25.02130,-0.000171,24.017669,-0.0077,1.385
5662.00,7.401527,25.02145,-0.000172,24.017326,-0.0078,1.385
5664.00,7.401608,25.02188,-0.000171,24.017975,-0.0078,1.384
5666.00,7.402777,25.02170,-0.000173,24.018325,-0.0078,1.385
5668.00,7.401773,25.02114,-0.000173,24.016956,-0.0077,1.386
5670.00,7.402096,25.02158,-0.000171,24.018058,-0.0078,1.385
5672.00,7.402479,25.02110,-0.000170,24.017727,-0.0077,1.385
5674.00,7.402582,25.02208,-0.000170,24.017215,-0.0077,1.385
5676.00,7.402655,25.02175,-0.000172,24.017313,-0.0077,1.385
5678.00,7.402148,25.02162,-0.000172,24.018312,-0.0077,1.385
5680.00,7.401388,25.02104,-0.000173,24.018158,-0.0077,1.385
5682.00,7.401366,25.02131,-0.000171,24.017727,-0.0077,1.385
5684.00,7.402085,25.02213,-0.000171,24.018107,-0.0077,1.385
5686.00,7.402758,25.02170,-0.000171,24.018307,-0.0077,1.384
5688.00,7.403034,25.02160,-0.000170,24.018118,-0.0078,1.385
5690.00,7.402636,25.02101,-0.000171,24.017919,-0.0078,1.385
5692.00,7.401607,25.02144,-0.000171,24.017966,-0.0077,1.386
5694.00,7.401709,25.02076,-0.000172,24.018222,-0.0077,1.385
5696.00,7.400874,25.02152,-0.000173,24.018225,-0.0078,1.385
5698.00,7.400193,25.02112,-0.000173,24.017475,-0.0078,1.386
5700.00,7.400395,25.02074,-0.000172,24.018004,-0.0077,1.385
5702.00,7.401473,25.02080,-0.000171,24.018249,-0.0077,1.385
5704.00,7.402704,25.02116,-0.000172,24.017801,-0.0077,1.385
5706.00,7.402421,25.02119,-0.000171,24.018064,-0.0077,1.385
5708.00,7.401986,25.02130,-0.000171,24.017980,-0.0077,1.385
5710.00,7.402235,25.02153,-0.000172,24.017757,-0.0077,1.386
5712.00,7.401843,25.02150,-0.000170,24.017888,-0.0077,1.385
5714.00,7.401516,25.02233,-0.000172,24.018198,-0.0078,1.386
5716.00,7.401115,25.02186,-0.000172,24.017631,-0.0077,1.386
5718.00,7.400936,25.02163,-0.000172,24.017908,-0.0077,1.386
5720.00,7.401243,25.02145,-0.000172,24.018136,-0.0077,1.386
5722.00,7.401280,25.02164,-0.000171,24.017868,-0.0077,1.386
5724.00,7.401750,25.02164,-0.000172,24.017835,-0.0077,1.386
5726.00,7.402189,25.02080,-0.000172,24.018202,-0.0077,1.385
5728.00,7.401905,25.02082,-0.000172,24.017611,-0.0077,1.386
5730.00,7.402371,25.02111,-0.000172,24.018272,-0.0078,1.385
5732.00,7.403147,25.02141,-0.000172,24.017991,-0.0078,1.386
5734.00,7.402953,25.02200,-0.000171,24.017859,-0.0077,1.385
5736.00,7.402554,25.02110,-0.000172,24.017732,-0.0078,1.385
5738.00,7.401936,25.02143,-0.000171,24.017395,-0.0077,1.385
5740.00,7.401585,25.02195,-0.000171,24.018479,-0.0077,1.385
5742.00,7.401359,25.02187,-0.000172,24.017495,-0.0078,1.386
5744.00,7.401004,25.02149,-0.000173,24.017636,-0.0078,1.386
5746.00,7.401145,25.02143,-0.000172,24.018151,-0.0078,1.386
5748.00,7.401058,25.02140,-0.000172,24.017701,-0.0077,1.386
5750.00,7.401506,25.02101,-0.000172,24.017308,-0.0077,1.385
5752.00,7.401474,25.02097,-0.000172,24.018609,-0.0077,1.386
5754.00,7.401433,25.02160,-0.000171,24.017634,-0.0077,1.386
5756.00,7.402213,25.02162,-0.000171,24.018185,-0.0077,1.386
5758.00,7.402115,25.02126,-0.000172,24.018169,-0.0077,1.385
5760.00,7.402150,25.02154,-0.000172,24.017955,-0.0077,1.385
5762.00,7.402385,25.02125,-0.000171,24.018066,-0.0077,1.386
5764.00,7.403156,25.02117,-0.000172,24.017165,-0.0078,1.386
5766.00,7.403018,25.02121,-0.000172,24.017857,-0.0077,1.386
5768.00,7.402532,25.02140,-0.000172,24.018493,-0.0078,1.386
5770.00,7.402212,25.02092,-0.000172,24.017676,-0.0078,1.385
5772.00,7.402435,25.02107,-0.000172,24.017397,-0.0077,1.385
5774.00,7.402312,25.02103,-0.000172,24.017835,-0.0077,1.386
5776.00,7.401358,25.02051,-0.000171,24.017728,-0.0077,1.386
5778.00,7.401216,25.02129,-0.000171,24.017083,-0.0077,1.386
5780.00,7.401150,25.02067,-0.000172,24.017078,-0.0077,1.386
5782.00,7.401256,25.02003,-0.000173,24.017150,-0.0077,1.386
5784.00,7.401464,25.02026,-0.000172,24.017444,-0.0077,1.386
5786.00,7.401408,25.02054,-0.000173,24.017480,-0.0078,1.386
5788.00,7.401550,25.02047,-0.000172,24.018153,-0.0078,1.386
5790.00,7.402504,25.01980,-0.000173,24.017620,-0.0078,1.386
5792.00,7.402494,25.01963,-0.000172,24.017119,-0.0077,1.386
5794.00,7.402590,25.01928,-0.000173,24.018428,-0.0077,1.387
5796.00,7.402676,25.01990,-0.000172,24.017370,-0.0077,1.386
5798.00,7.403067,25.02024,-0.000172,24.018127,-0.0077,1.386
5800.00,7.403413,25.02060,-0.000171,24.018370,-0.0078,1.386
5802.00,7.403157,25.02122,-0.000172,24.017745,-0.0077,1.386
5804.00,7.402621,25.02141,-0.000172,24.017382,-0.0077,1.386
5806.00,7.402146,25.02147,-0.000171,24.018080,-0.0077,1.386
5808.00,7.402542,25.02072,-0.000171,24.017779,-0.0077,1.386
5810.00,7.402944,25.02085,-0.000171,24.017426,-0.0077,1.386
5812.00,7.402615,25.02072,-0.000172,24.017864,-0.0077,1.385
5814.00,7.402170,25.02050,-0.000171,24.019025,-0.0077,1.386
5816.00,7.402920,25.02130,-0.000171,24.017902,-0.0077,1.386
5818.00,7.403027,25.02188,-0.000171,24.018236,-0.0077,1.386
5820.00,7.401877,25.02245,-0.000171,24.018185,-0.0077,1.386
5822.00,7.401419,25.02257,-0.000171,24.018327,-0.0077,1.386
5824.00,7.401932,25.02277,-0.000170,24.017631,-0.0077,1.386
5826.00,7.402085,25.02202,-0.000171,24.017525,-0.0078,1.386
5828.00,7.402165,25.02121,-0.000171,24.017660,-0.0077,1.386
5830.00,7.402129,25.02104,-0.000171,24.017995,-0.0078,1.386
5832.00,7.401840,25.02097,-0.000171,24.018098,-0.0077,1.387
5834.00,7.401443,25.02111,-0.000172,24.018562,-0.0077,1.386
5836.00,7.402037,25.02171,-0.000171,24.018076,-0.0077,1.385
5838.00,7.402004,25.02125,-0.000171,24.018066,-0.0077,1.386
5840.00,7.401557,25.02126,-0.000171,24.017563,-0.0077,1.386
5842.00,7.401837,25.02136,-0.000171,24.018278,-0.0077,1.386
5844.00,7.401561,25.02123,-0.000171,24.017993,-0.0077,1.386
5846.00,7.401688,25.02015,-0.000172,24.017850,-0.0077,1.386
5848.00,7.401975,25.02050,-0.000171,24.017194,-0.0077,1.386
5850.00,7.402186,25.02044,-0.000170,24.018368,-0.0077,1.385
5852.00,7.402045,25.02048,-0.000171,24.018066,-0.0077,1.385
5854.00,7.401886,25.02077,-0.000171,24.018124,-0.0077,1.386
5856.00,7.401637,25.02039,-0.000172,24.018086,-0.0077,1.386
5858.00,7.401667,25.02090,-0.000171,24.018245,-0.0077,1.387
5860.00,7.401148,25.02110,-0.000171,24.018492,-0.0077,1.386
5862.00,7.401914,25.02075,-0.000171,24.018319,-0.0077,1.386
5864.00,7.401952,25.02105,-0.000171,24.018651,-0.0077,1.386
5866.00,7.401907,25.02164,-0.000171,24.017930,-0.0077,1.386
5868.00,7.401937,25.02149,-0.000169,24.018182,-0.0077,1.386
5870.00,7.401809,25.02123,-0.000169,24.018267,-0.0077,1.386
5872.00,7.402230,25.02064,-0.000170,24.017631,-0.0077,1.386
5874.00,7.401922,25.02132,-0.000170,24.018147,-0.0077,1.386
5876.00,7.401013,25.02152,-0.000170,24.018604,-0.0077,1.386
5878.00,7.401168,25.02167,-0.000171,24.018361,-0.0077,1.386
5880.00,7.401584,25.02174,-0.000173,24.018506,-0.0077,1.386
5882.00,7.401984,25.02199,-0.000172,24.017975,-0.0077,1.387
5884.00,7.402249,25.02293,-0.000172,24.017879,-0.0077,1.386
5886.00,7.402473,25.02292,-0.000172,24.017707,-0.0077,1.386
5888.00,7.402291,25.02214,-0.000171,24.018501,-0.0077,1.387
5890.00,7.402847,25.02243,-0.000171,24.018816,-0.0077,1.386
5892.00,7.402851,25.02190,-0.000171,24.018164,-0.0077,1.386
5894.00,7.402438,25.02241,-0.000172,24.018087,-0.0077,1.386
5896.00,7.402588,25.02285,-0.000172,24.017850,-0.0077,1.386
5898.00,7.402395,25.02277,-0.000171,24.018098,-0.0077,1.387
5900.00,7.402972,25.02254,-0.000171,24.017999,-0.0077,1.387
5902.00,7.402918,25.02211,-0.000171,24.018013,-0.0077,1.386
5904.00,7.401144,25.02190,-0.000170,24.018481,-0.0077,1.386
5906.00,7.401083,25.02165,-0.000170,24.018497,-0.0077,1.386
5908.00,7.402140,25.02222,-0.000172,24.017515,-0.0077,1.387
5910.00,7.401988,25.02195,-0.000172,24.018595,-0.0077,1.387
5912.00,7.401618,25.02165,-0.000170,24.018086,-0.0077,1.387
5914.00,7.400240,25.02125,-0.000171,24.017652,-0.0077,1.386
5916.00,7.401436,25.02183,-0.000172,24.018396,-0.0077,1.386
5918.00,7.401757,25.02197,-0.000171,24.018240,-0.0077,1.386
5920.00,7.401826,25.02190,-0.000170,24.018044,-0.0077,1.386
5922.00,7.402506,25.02180,-0.000171,24.018238,-0.0077,1.386
5924.00,7.402476,25.02185,-0.000171,24.018098,-0.0077,1.386
5926.00,7.402777,25.02152,-0.000172,24.017554,-0.0077,1.386
5928.00,7.402730,25.02159,-0.000171,24.018296,-0.0077,1.387
5930.00,7.402630,25.02227,-0.000171,24.018182,-0.0077,1.387
5932.00,7.402545,25.02198,-0.000171,24.018289,-0.0077,1.386
5934.00,7.402536,25.02208,-0.000171,24.017897,-0.0077,1.386
5936.00,7.402021,25.02230,-0.000170,24.017788,-0.0077,1.386
5938.00,7.403052,25.02210,-0.000170,24.017942,-0.0078,1.386
5940.00,7.402917,25.02200,-0.000171,24.017602,-0.0077,1.387
5942.00,7.402051,25.02195,-0.000171,24.018203,-0.0077,1.387
5944.00,7.402583,25.02241,-0.000171,24.018096,-0.0077,1.386
5946.00,7.401819,25.02252,-0.000171,24.018524,-0.0077,1.386
5948.00,7.401732,25.02323,-0.000171,24.018444,-0.0077,1.386
5950.00,7.403105,25.02315,-0.000172,24.018434,-0.0077,1.386
5952.00,7.403445,25.02304,-0.000173,24.017883,-0.0077,1.387
5954.00,7.403884,25.02294,-0.000172,24.017844,-0.0077,1.386
5956.00,7.403233,25.02352,-0.000172,24.018695,-0.0077,1.387
5958.00,7.403373,25.02322,-0.000172,24.018399,-0.0077,1.386
5960.00,7.403347,25.02289,-0.000171,24.018301,-0.0077,1.386
5962.00,7.403318,25.02243,-0.000171,24.017857,-0.0077,1.387
5964.00,7.402838,25.02232,-0.000172,24.018544,-0.0077,1.386
5966.00,7.403031,25.02203,-0.000172,24.018793,-0.0077,1.387
5968.00,7.402672,25.02242,-0.000172,24.017843,-0.0077,1.387
5970.00,7.402605,25.02199,-0.000172,24.018173,-0.0077,1.386
5972.00,7.402703,25.02240,-0.000171,24.017516,-0.0077,1.386
5974.00,7.401874,25.02181,-0.000171,24.017805,-0.0078,1.386
5976.00,7.402349,25.02189,-0.000172,24.018280,-0.0078,1.387
5978.00,7.402103,25.02100,-0.000172,24.018338,-0.0077,1.386
5980.00,7.402818,25.02138,-0.000173,24.018018,-0.0077,1.386
5982.00,7.402576,25.02202,-0.000172,24.018298,-0.0077,1.386
5984.00,7.402774,25.02191,-0.000171,24.017825,-0.0077,1.387
5986.00,7.403005,25.02147,-0.000171,24.017765,-0.0077,1.387
5988.00,7.402791,25.02155,-0.000171,24.017388,-0.0077,1.386
5990.00,7.402714,25.02186,-0.000172,24.017694,-0.0077,1.386
5992.00,7.403226,25.02204,-0.000171,24.018109,-0.0077,1.387
5994.00,7.402858,25.02280,-0.000171,24.017986,-0.0077,1.387
5996.00,7.402414,25.02230,-0.000172,24.018265,-0.0077,1.386
5998.00,7.402789,25.02190,-0.000172,24.017687,-0.0077,1.386
6000.00,7.402953,25.02207,-0.000170,24.018029,-0.0077,1.386
6002.00,7.403418,25.02137,-0.000171,24.018009,-0.0077,1.386
@10,12.0000,24.0
6004.00,7.402910,25.02178,-0.000170,24.017835,-0.0077,1.386
6006.00,7.399175,25.02137,-0.000171,24.018227,-0.0077,1.387
6008.00,7.391553,25.02143,-0.000170,24.018662,-0.0077,1.386
6010.00,7.380572,25.02190,-0.000170,24.017631,-0.0078,1.385
6012.00,7.367066,25.02284,-0.000171,24.018098,-0.0077,1.385
6014.00,7.357510,25.02249,-0.000171,24.018399,-0.0077,1.386
6016.00,7.351060,25.02207,-0.000171,24.018236,-0.0078,1.386
6018.00,7.346606,25.02293,-0.000172,24.017783,-0.0077,1.387
6020.00,7.341744,25.02234,-0.000173,24.017899,-0.0077,1.388
6022.00,7.336809,25.02129,-0.000174,24.018100,-0.0077,1.387
6024.00,7.331217,25.02217,-0.000173,24.018037,-0.0077,1.388
6026.00,7.326256,25.02242,-0.000173,24.017901,-0.0077,1.388
6028.00,7.320936,25.02218,-0.000172,24.017846,-0.0077,1.388
6030.00,7.320568,25.02256,-0.000173,24.018515,-0.0077,1.388
6032.00,7.324970,25.02200,-0.000174,24.018707,-0.0077,1.389
6034.00,7.334014,25.02232,-0.000174,24.018260,-0.0077,1.389
6036.00,7.343965,25.02287,-0.000174,24.017741,-0.0077,1.388
6038.00,7.352042,25.02208,-0.000173,24.017982,-0.0077,1.388
6040.00,7.357004,25.02220,-0.000173,24.017930,-0.0077,1.388
6042.00,7.360574,25.02264,-0.000171,24.017917,-0.0077,1.387
6044.00,7.364749,25.02220,-0.000171,24.017281,-0.0077,1.386
6046.00,7.369308,25.02288,-0.000172,24.017786,-0.0077,1.387
6048.00,7.374848,25.02223,-0.000170,24.018069,-0.0077,1.387
6050.00,7.380412,25.02213,-0.000170,24.017951,-0.0077,1.387
6052.00,7.385809,25.02178,-0.000169,24.018336,-0.0077,1.387
6054.00,7.389802,25.02122,-0.000171,24.018486,-0.0077,1.387
6056.00,7.393015,25.02155,-0.000170,24.018017,-0.0077,1.387
6058.00,7.397207,25.02215,-0.000170,24.017562,-0.0077,1.387
6060.00,7.401349,25.02180,-0.000171,24.018611,-0.0077,1.387
6062.00,7.404640,25.02138,-0.000172,24.017781,-0.0077,1.387
6064.00,7.407037,25.02170,-0.000171,24.017815,-0.0077,1.387
6066.00,7.410323,25.02153,-0.000171,24.018017,-0.0077,1.387
6068.00,7.413475,25.02206,-0.000171,24.017331,-0.0077,1.387
6070.00,7.414852,25.02210,-0.000171,24.018414,-0.0078,1.387
6072.00,7.416900,25.02182,-0.000171,24.017643,-0.0077,1.387
6074.00,7.418961,25.02201,-0.000171,24.017922,-0.0077,1.387
6076.00,7.419427,25.02045,-0.000170,24.017676,-0.0077,1.387
6078.00,7.420941,25.02089,-0.000171,24.018028,-0.0077,1.387
6080.00,7.421540,25.02136,-0.000172,24.017928,-0.0077,1.387
6082.00,7.421802,25.02081,-0.000171,24.017739,-0.0078,1.387
6084.00,7.421184,25.02135,-0.000172,24.016860,-0.0077,1.388
6086.00,7.420955,25.02200,-0.000173,24.018154,-0.0077,1.387
6088.00,7.421221,25.02161,-0.000172,24.018006,-0.0077,1.387
6090.00,7.421173,25.02141,-0.000171,24.017848,-0.0077,1.387
6092.00,7.420583,25.02165,-0.000170,24.018142,-0.0077,1.387
6094.00,7.419327,25.02130,-0.000171,24.018341,-0.0077,1.388
6096.00,7.419564,25.02139,-0.000170,24.018020,-0.0077,1.387
6098.00,7.418349,25.02216,-0.000171,24.017854,-0.0077,1.387
6100.00,7.416948,25.02187,-0.000171,24.018229,-0.0077,1.387
6102.00,7.416568,25.02156,-0.000172,24.017600,-0.0077,1.387
6104.00,7.415810,25.02116,-0.000172,24.018062,-0.0077,1.388
6106.00,7.414747,25.02212,-0.000171,24.019141,-0.0077,1.387
6108.00,7.413974,25.02201,-0.000172,24.018597,-0.0077,1.387
6110.00,7.412691,25.02157,-0.000171,24.018120,-0.0077,1.387
6112.00,7.412322,25.02136,-0.000172,24.017953,-0.0078,1.388
6114.00,7.411979,25.02152,-0.000172,24.017649,-0.0077,1.388
6116.00,7.411539,25.02136,-0.000171,24.018086,-0.0077,1.388
6118.00,7.410251,25.02168,-0.000171,24.017602,-0.0077,1.388
6120.00,7.409507,25.02177,-0.000171,24.017946,-0.0077,1.387
6122.00,7.409803,25.02172,-0.000170,24.018009,-0.0077,1.387
6124.00,7.409115,25.02186,-0.000170,24.018325,-0.0077,1.387
6126.00,7.408500,25.02172,-0.000172,24.017627,-0.0077,1.388
6128.00,7.408068,25.02116,-0.000171,24.017906,-0.0077,1.388
6130.00,7.407550,25.02155,-0.000170,24.017736,-0.0077,1.387
6132.00,7.406702,25.02210,-0.000172,24.017761,-0.0077,1.387
6134.00,7.406136,25.02105,-0.000171,24.017738,-0.0077,1.387
6136.00,7.406402,25.02117,-0.000171,24.018405,-0.0077,1.388
6138.00,7.405342,25.02112,-0.000171,24.018441,-0.0077,1.388
6140.00,7.404987,25.02098,-0.000172,24.017970,-0.0077,1.388
6142.00,7.404430,25.02104,-0.000172,24.018309,-0.0077,1.387
6144.00,7.404301,25.02128,-0.000171,24.018513,-0.0077,1.388
6146.00,7.405002,25.02284,-0.000172,24.018100,-0.0077,1.388
6148.00,7.405040,25.02268,-0.000172,24.018539,-0.0077,1.387
6150.00,7.404789,25.02204,-0.000172,24.017161,-0.0077,1.387
6152.00,7.404250,25.02194,-0.000171,24.017902,-0.0077,1.388
6154.00,7.403550,25.02198,-0.000172,24.017806,-0.0077,1.388
6156.00,7.403604,25.02317,-0.000173,24.018318,-0.0077,1.388
6158.00,7.404492,25.02248,-0.000173,24.018185,-0.0077,1.388
6160.00,7.404614,25.02231,-0.000172,24.018125,-0.0077,1.387
6162.00,7.404763,25.02157,-0.000172,24.017076,-0.0077,1.388
6164.00,7.404294,25.02202,-0.000170,24.017852,-0.0077,1.387
6166.00,7.404585,25.02279,-0.000171,24.017989,-0.0077,1.388
6168.00,7.404836,25.02214,-0.000171,24.018339,-0.0077,1.388
6170.00,7.405188,25.02244,-0.000171,24.019101,-0.0077,1.388
6172.00,7.405381,25.02246,-0.000170,24.017797,-0.0078,1.387
6174.00,7.405356,25.02221,-0.000171,24.017948,-0.0077,1.389
6176.00,7.405045,25.02211,-0.000172,24.018060,-0.0077,1.388
6178.00,7.405403,25.02243,-0.000173,24.018401,-0.0077,1.388
6180.00,7.405042,25.02267,-0.000172,24.018267,-0.0077,1.388
6182.00,7.404787,25.02313,-0.000172,24.017893,-0.0077,1.388
6184.00,7.405175,25.02322,-0.000172,24.017790,-0.0077,1.388
6186.00,7.405302,25.02233,-0.000171,24.017919,-0.0077,1.388
6188.00,7.405393,25.02239,-0.000170,24.018421,-0.0077,1.388
6190.00,7.406094,25.02288,-0.000171,24.017835,-0.0077,1.389
6192.00,7.406018,25.02305,-0.000171,24.017812,-0.0077,1.389
6194.00,7.405468,25.02279,-0.000171,24.018591,-0.0077,1.388
6196.00,7.405130,25.02299,-0.000171,24.018720,-0.0077,1.387
6198.00,7.404610,25.02206,-0.000171,24.017877,-0.0077,1.388
6200.00,7.404529,25.02339,-0.000172,24.018816,-0.0077,1.389
6202.00,7.404719,25.02253,-0.000171,24.018182,-0.0077,1.388
6204.00,7.404160,25.02214,-0.000171,24.017636,-0.0077,1.388
6206.00,7.404092,25.02190,-0.000171,24.018280,-0.0077,1.388
6208.00,7.404208,25.02224,-0.000172,24.017995,-0.0077,1.387
6210.00,7.404827,25.02288,-0.000172,24.017837,-0.0077,1.388
6212.00,7.404481,25.02280,-0.000170,24.018475,-0.0077,1.388
6214.00,7.403522,25.02229,-0.000171,24.017825,-0.0077,1.388
6216.00,7.402813,25.02279,-0.000171,24.018037,-0.0077,1.388
6218.00,7.403365,25.02311,-0.000171,24.018113,-0.0077,1.388
6220.00,7.403798,25.02355,-0.000171,24.017904,-0.0077,1.388
6222.00,7.404047,25.02335,-0.000172,24.018488,-0.0077,1.388
6224.00,7.404779,25.02255,-0.000171,24.019083,-0.0077,1.388
6226.00,7.404725,25.02348,-0.000172,24.018483,-0.0077,1.388
6228.00,7.404495,25.02399,-0.000171,24.017828,-0.0077,1.388
6230.00,7.404492,25.02334,-0.000171,24.018347,-0.0077,1.388
6232.00,7.403892,25.02263,-0.000171,24.018212,-0.0077,1.388
6234.00,7.404146,25.02236,-0.000171,24.018196,-0.0077,1.388
6236.00,7.404928,25.02179,-0.000171,24.018562,-0.0077,1.388
6238.00,7.404568,25.02274,-0.000171,24.018147,-0.0077,1.389
6240.00,7.405191,25.02380,-0.000171,24.018122,-0.0077,1.388
6242.00,7.404692,25.02346,-0.000171,24.018057,-0.0077,1.389
6244.00,7.405139,25.02294,-0.000172,24.018444,-0.0077,1.388
6246.00,7.405265,25.02272,-0.000171,24.018406,-0.0077,1.388
6248.00,7.404855,25.02243,-0.000171,24.018055,-0.0078,1.388
6250.00,7.404657,25.02224,-0.000170,24.018513,-0.0078,1.388
6252.00,7.404613,25.02269,-0.000171,24.017970,-0.0077,1.389
6254.00,7.404842,25.02234,-0.000173,24.017701,-0.0077,1.389
6256.00,7.404924,25.02234,-0.000172,24.018042,-0.0077,1.388
6258.00,7.405259,25.02262,-0.000172,24.018345,-0.0077,1.389
6260.00,7.405369,25.02217,-0.000171,24.018189,-0.0077,1.389
6262.00,7.403906,25.02253,-0.000172,24.018357,-0.0077,1.389
6264.00,7.403482,25.02229,-0.000173,24.017959,-0.0078,1.389
6266.00,7.403729,25.02246,-0.000172,24.017712,-0.0078,1.388
6268.00,7.404932,25.02167,-0.000172,24.018506,-0.0077,1.388
6270.00,7.404551,25.02160,-0.000171,24.018321,-0.0077,1.388
6272.00,7.403574,25.02206,-0.000171,24.017728,-0.0077,1.388
6274.00,7.403042,25.02165,-0.000171,24.017560,-0.0077,1.388
6276.00,7.403386,25.02118,-0.000172,24.018290,-0.0077,1.389
6278.00,7.402989,25.02228,-0.000171,24.018211,-0.0077,1.388
6280.00,7.403283,25.02239,-0.000170,24.017904,-0.0077,1.388
6282.00,7.403675,25.02287,-0.000171,24.018031,-0.0077,1.389
6284.00,7.403611,25.02317,-0.000171,24.017941,-0.0077,1.389
6286.00,7.404134,25.02205,-0.000171,24.018357,-0.0077,1.389
6288.00,7.404470,25.02205,-0.000171,24.018165,-0.0077,1.389
6290.00,7.403647,25.02154,-0.000171,24.017913,-0.0077,1.389
6292.00,7.403287,25.02159,-0.000171,24.017415,-0.0077,1.388
6294.00,7.402770,25.02182,-0.000171,24.018646,-0.0077,1.388
6296.00,7.403209,25.02205,-0.000171,24.018305,-0.0077,1.388
6298.00,7.403714,25.02178,-0.000171,24.017960,-0.0077,1.389
6300.00,7.403832,25.02154,-0.000171,24.018918,-0.0077,1.389
6302.00,7.403173,25.02156,-0.000171,24.018671,-0.0077,1.389
6304.00,7.402615,25.02098,-0.000171,24.017995,-0.0077,1.389
6306.00,7.402560,25.02158,-0.000173,24.018628,-0.0077,1.389
6308.00,7.402767,25.02216,-0.000171,24.017854,-0.0077,1.389
6310.00,7.403522,25.02195,-0.000173,24.017482,-0.0077,1.388
6312.00,7.402985,25.02212,-0.000171,24.018013,-0.0077,1.388
6314.00,7.402864,25.02166,-0.000171,24.018399,-0.0077,1.388
6316.00,7.402753,25.02155,-0.000170,24.018405,-0.0077,1.389
6318.00,7.403013,25.02167,-0.000172,24.017832,-0.0077,1.390
6320.00,7.403205,25.02241,-0.000172,24.018323,-0.0077,1.389
6322.00,7.403402,25.02196,-0.000172,24.017950,-0.0077,1.388
6324.00,7.403755,25.02104,-0.000172,24.018397,-0.0077,1.388
6326.00,7.403296,25.02203,-0.000172,24.018008,-0.0077,1.389
6328.00,7.403304,25.02224,-0.000173,24.018191,-0.0077,1.389
6330.00,7.403577,25.02225,-0.000172,24.018475,-0.0077,1.389
6332.00,7.403139,25.02241,-0.000172,24.018336,-0.0077,1.389
6334.00,7.404107,25.02188,-0.000171,24.018093,-0.0078,1.389
6336.00,7.403942,25.02178,-0.000171,24.018519,-0.0078,1.389
6338.00,7.404185,25.02138,-0.000171,24.018104,-0.0077,1.389
6340.00,7.404205,25.02158,-0.000171,24.018405,-0.0077,1.389
6342.00,7.403546,25.02219,-0.000172,24.018127,-0.0077,1.389
6344.00,7.403561,25.02221,-0.000172,24.017779,-0.0078,1.389
6346.00,7.404495,25.02211,-0.000171,24.018131,-0.0077,1.389
6348.00,7.404734,25.02250,-0.000171,24.018086,-0.0077,1.389
6350.00,7.403926,25.02327,-0.000173,24.018066,-0.0077,1.389
6352.00,7.404338,25.02289,-0.000172,24.018167,-0.0077,1.390
6354.00,7.402964,25.02220,-0.000171,24.017828,-0.0077,1.389
6356.00,7.403111,25.02191,-0.000172,24.018212,-0.0077,1.389
6358.00,7.403770,25.02140,-0.000172,24.018049,-0.0077,1.389
6360.00,7.404232,25.02149,-0.000172,24.017739,-0.0077,1.389
6362.00,7.404533,25.02208,-0.000171,24.018202,-0.0078,1.389
6364.00,7.404011,25.02151,-0.000172,24.017386,-0.0077,1.389
6366.00,7.404169,25.02160,-0.000171,24.017302,-0.0077,1.388
6368.00,7.403774,25.02135,-0.000171,24.017603,-0.0078,1.389
6370.00,7.403377,25.02150,-0.000173,24.017826,-0.0078,1.389
6372.00,7.402313,25.02082,-0.000171,24.018004,-0.0077,1.389
6374.00,7.401914,25.02149,-0.000171,24.017890,-0.0077,1.388
6376.00,7.402111,25.02297,-0.000171,24.018040,-0.0078,1.388
6378.00,7.403192,25.02262,-0.000170,24.017870,-0.0077,1.389
6380.00,7.403735,25.02230,-0.000170,24.018149,-0.0077,1.389
6382.00,7.403790,25.02189,-0.000172,24.018849,-0.0077,1.389
6384.00,7.403499,25.02283,-0.000172,24.018205,-0.0077,1.389
6386.00,7.403308,25.02262,-0.000172,24.018305,-0.0077,1.389
6388.00,7.403562,25.02199,-0.000171,24.018057,-0.0077,1.389
6390.00,7.403615,25.02206,-0.000170,24.018252,-0.0077,1.389
6392.00,7.403389,25.02170,-0.000170,24.017551,-0.0077,1.389
6394.00,7.403671,25.02203,-0.000170,24.017950,-0.0077,1.389
6396.00,7.403393,25.02110,-0.000170,24.017377,-0.0077,1.389
6398.00,7.402916,25.02140,-0.000171,24.018194,-0.0077,1.389
6400.00,7.403203,25.02135,-0.000172,24.018265,-0.0077,1.389
6402.00,7.403860,25.02176,-0.000171,24.018265,-0.0077,1.389
6404.00,7.403806,25.02113,-0.000173,24.018760,-0.0077,1.389
6406.00,7.403718,25.02160,-0.000172,24.018287,-0.0078,1.389
6408.00,7.403884,25.02189,-0.000171,24.018078,-0.0077,1.389
6410.00,7.404085,25.02173,-0.000171,24.018410,-0.0077,1.389
6412.00,7.404166,25.02152,-0.000171,24.018046,-0.0077,1.389
6414.00,7.404449,25.02177,-0.000171,24.017951,-0.0077,1.389
6416.00,7.405196,25.02183,-0.000172,24.017922,-0.0077,1.390
6418.00,7.404721,25.02213,-0.000171,24.017870,-0.0077,1.390
6420.00,7.404016,25.02216,-0.000172,24.018037,-0.0077,1.389
6422.00,7.403482,25.02154,-0.000172,24.018339,-0.0077,1.390
6424.00,7.403621,25.02128,-0.000172,24.018073,-0.0077,1.390
6426.00,7.404428,25.02156,-0.000170,24.018256,-0.0077,1.389
6428.00,7.404082,25.02249,-0.000170,24.018918,-0.0077,1.389
6430.00,7.404585,25.02203,-0.000171,24.018193,-0.0077,1.389
6432.00,7.404658,25.02227,-0.000172,24.018198,-0.0077,1.389
6434.00,7.403700,25.02251,-0.000172,24.018348,-0.0077,1.389
6436.00,7.403312,25.02282,-0.000172,24.018162,-0.0077,1.389
6438.00,7.403715,25.02195,-0.000171,24.018590,-0.0077,1.389
6440.00,7.404544,25.02168,-0.000171,24.018026,-0.0077,1.389
6442.00,7.404313,25.02176,-0.000171,24.018570,-0.0077,1.389
6444.00,7.403492,25.02247,-0.000171,24.017500,-0.0077,1.389
6446.00,7.403640,25.02282,-0.000171,24.017645,-0.0077,1.390
6448.00,7.403969,25.02303,-0.000171,24.018031,-0.0077,1.389
6450.00,7.404119,25.02179,-0.000172,24.017728,-0.0077,1.389
6452.00,7.403828,25.02192,-0.000172,24.017553,-0.0077,1.389
6454.00,7.404092,25.02227,-0.000173,24.018165,-0.0077,1.389
6456.00,7.404980,25.02226,-0.000172,24.017941,-0.0077,1.389
6458.00,7.404988,25.02302,-0.000171,24.018100,-0.0077,1.390
6460.00,7.404429,25.02146,-0.000171,24.019026,-0.0077,1.390
6462.00,7.403873,25.02208,-0.000171,24.018241,-0.0077,1.389
6464.00,7.403725,25.02292,-0.000171,24.018385,-0.0077,1.390
6466.00,7.403354,25.02311,-0.000172,24.017739,-0.0077,1.389
6468.00,7.403697,25.02341,-0.000171,24.018406,-0.0077,1.389
6470.00,7.403716,25.02292,-0.000171,24.018352,-0.0076,1.390
6472.00,7.404299,25.02368,-0.000170,24.018100,-0.0077,1.389
6474.00,7.404525,25.02370,-0.000170,24.018622,-0.0077,1.390
6476.00,7.404301,25.02394,-0.000171,24.018162,-0.0077,1.389
6478.00,7.404428,25.02322,-0.000170,24.018459,-0.0077,1.389
6480.00,7.404456,25.02302,-0.000170,24.018408,-0.0077,1.390
6482.00,7.404569,25.02287,-0.000172,24.018319,-0.0077,1.391
6484.00,7.404261,25.02304,-0.000172,24.018160,-0.0077,1.390
6486.00,7.403865,25.02251,-0.000171,24.018653,-0.0078,1.389
6488.00,7.403934,25.02162,-0.000171,24.018198,-0.0077,1.389
6490.00,7.404185,25.02276,-0.000170,24.017986,-0.0077,1.389
6492.00,7.404492,25.02167,-0.000171,24.018377,-0.0077,1.389
6494.00,7.404687,25.02253,-0.000170,24.018278,-0.0077,1.389
6496.00,7.404155,25.02289,-0.000171,24.017805,-0.0077,1.390
6498.00,7.405136,25.02175,-0.000172,24.018753,-0.0077,1.390
6500.00,7.405143,25.02292,-0.000172,24.018087,-0.0077,1.389
6502.00,7.404796,25.02278,-0.000171,24.018046,-0.0077,1.389
6504.00,7.404435,25.02269,-0.000170,24.019099,-0.0077,1.390
6506.00,7.404347,25.02349,-0.000171,24.018892,-0.0077,1.390
6508.00,7.405087,25.02320,-0.000171,24.018156,-0.0077,1.390
6510.00,7.405359,25.02243,-0.000171,24.018633,-0.0077,1.389
6512.00,7.405490,25.02243,-0.000170,24.018164,-0.0077,1.390
6514.00,7.403781,25.02197,-0.000171,24.017777,-0.0077,1.390
6516.00,7.404086,25.02245,-0.000170,24.018473,-0.0077,1.390
6518.00,7.404021,25.02259,-0.000170,24.018086,-0.0077,1.389
6520.00,7.404066,25.02197,-0.000171,24.018426,-0.0077,1.390
6522.00,7.404014,25.02167,-0.000170,24.017268,-0.0077,1.390
6524.00,7.403962,25.02174,-0.000170,24.018075,-0.0077,1.389
6526.00,7.404482,25.02188,-0.000170,24.017594,-0.0077,1.390
6528.00,7.404908,25.02300,-0.000171,24.018646,-0.0077,1.390
6530.00,7.405091,25.02280,-0.000172,24.018280,-0.0077,1.390
6532.00,7.405751,25.02316,-0.000172,24.017768,-0.0077,1.391
6534.00,7.405138,25.02247,-0.000171,24.018229,-0.0077,1.390
6536.00,7.404329,25.02312,-0.000170,24.018974,-0.0077,1.390
6538.00,7.403418,25.02218,-0.000171,24.017645,-0.0077,1.390
6540.00,7.403105,25.02245,-0.000171,24.018544,-0.0077,1.389
6542.00,7.403391,25.02304,-0.000172,24.018350,-0.0077,1.391
6544.00,7.403823,25.02287,-0.000172,24.017910,-0.0077,1.390
6546.00,7.404185,25.02274,-0.000172,24.018276,-0.0077,1.390
6548.00,7.404481,25.02229,-0.000171,24.018040,-0.0077,1.390
6550.00,7.404773,25.02275,-0.000172,24.018682,-0.0077,1.389
6552.00,7.405449,25.02205,-0.000171,24.018131,-0.0077,1.390
6554.00,7.404784,25.02302,-0.000171,24.019162,-0.0076,1.390
6556.00,7.403905,25.02251,-0.000171,24.018648,-0.0077,1.390
6558.00,7.404327,25.02221,-0.000172,24.018546,-0.0077,1.390
6560.00,7.403859,25.02225,-0.000171,24.018481,-0.0077,1.390
6562.00,7.403750,25.02241,-0.000171,24.018015,-0.0077,1.390
6564.00,7.404282,25.02331,-0.000170,24.017859,-0.0077,1.390
6566.00,7.404092,25.02263,-0.000172,24.018764,-0.0077,1.390
6568.00,7.404146,25.02236,-0.000172,24.018316,-0.0077,1.390
6570.00,7.404436,25.02199,-0.000171,24.018140,-0.0077,1.390
6572.00,7.403687,25.02219,-0.000172,24.018347,-0.0077,1.391
6574.00,7.403031,25.02134,-0.000171,24.017984,-0.0077,1.390
6576.00,7.403605,25.02147,-0.000171,24.017875,-0.0077,1.390
6578.00,7.404422,25.02186,-0.000171,24.018350,-0.0077,1.390
6580.00,7.405042,25.02213,-0.000171,24.017955,-0.0077,1.390
6582.00,7.404816,25.02242,-0.000170,24.018457,-0.0077,1.390
6584.00,7.404485,25.02260,-0.000171,24.018236,-0.0077,1.390
6586.00,7.404693,25.02279,-0.000172,24.018136,-0.0077,1.390
6588.00,7.405151,25.02240,-0.000171,24.018735,-0.0077,1.390
6590.00,7.405022,25.02290,-0.000171,24.017692,-0.0077,1.391
6592.00,7.404566,25.02435,-0.000171,24.017750,-0.0077,1.391
6594.00,7.404346,25.02410,-0.000171,24.018419,-0.0077,1.391
6596.00,7.404418,25.02413,-0.000171,24.018921,-0.0077,1.390
6598.00,7.403205,25.02430,-0.000171,24.018408,-0.0077,1.390
6600.00,7.404187,25.02403,-0.000170,24.017997,-0.0077,1.390
6602.00,7.404129,25.02445,-0.000171,24.018495,-0.0077,1.390
@11,12.0000,24.0
6604.00,7.404322,25.02500,-0.000171,24.018644,-0.0077,1.391
6606.00,7.401819,25.02441,-0.000171,24.018107,-0.0077,1.390
6608.00,7.393490,25.02353,-0.000170,24.018171,-0.0077,1.389
6610.00,7.383605,25.02312,-0.000169,24.018410,-0.0077,1.389
6612.00,7.370812,25.02350,-0.000170,24.018530,-0.0077,1.389
6614.00,7.361200,25.02374,-0.000170,24.018742,-0.0077,1.390
6616.00,7.355119,25.02299,-0.000171,24.018847,-0.0077,1.391
6618.00,7.349578,25.02315,-0.000172,24.018640,-0.0077,1.391
6620.00,7.344765,25.02357,-0.000173,24.018214,-0.0077,1.391
6622.00,7.339653,25.02314,-0.000173,24.017930,-0.0077,1.390
6624.00,7.333874,25.02267,-0.000172,24.018927,-0.0077,1.391
6626.00,7.327976,25.02285,-0.000173,24.018280,-0.0077,1.392
6628.00,7.322670,25.02317,-0.000173,24.018348,-0.0077,1.392
6630.00,7.322174,25.02301,-0.000174,24.017884,-0.0077,1.391
6632.00,7.326095,25.02258,-0.000173,24.018994,-0.0077,1.393
6634.00,7.335595,25.02298,-0.000174,24.018568,-0.0077,1.393
6636.00,7.346372,25.02347,-0.000173,24.018153,-0.0077,1.392
6638.00,7.353464,25.02300,-0.000173,24.018910,-0.0077,1.392
6640.00,7.357235,25.02282,-0.000172,24.018680,-0.0077,1.392
6642.00,7.360617,25.02256,-0.000172,24.018981,-0.0077,1.391
6644.00,7.365215,25.02276,-0.000171,24.017931,-0.0077,1.391
6646.00,7.369621,25.02281,-0.000171,24.017803,-0.0077,1.391
6648.00,7.374119,25.02186,-0.000170,24.018861,-0.0077,1.391
6650.00,7.380258,25.02182,-0.000170,24.018406,-0.0077,1.390
6652.00,7.385864,25.02221,-0.000170,24.018394,-0.0077,1.391
6654.00,7.391882,25.02258,-0.000169,24.018611,-0.0077,1.390
6656.00,7.395844,25.02196,-0.000170,24.019066,-0.0077,1.391
6658.00,7.399519,25.02152,-0.000170,24.017926,-0.0077,1.391
6660.00,7.401934,25.02154,-0.000169,24.017776,-0.0077,1.390
6662.00,7.404750,25.02189,-0.000170,24.018249,-0.0077,1.390
6664.00,7.408198,25.02185,-0.000170,24.018519,-0.0077,1.391
6666.00,7.411267,25.02232,-0.000171,24.018298,-0.0077,1.391
6668.00,7.414766,25.02262,-0.000171,24.018367,-0.0076,1.391
6670.00,7.416908,25.02217,-0.000172,24.018720,-0.0077,1.391
6672.00,7.419055,25.02178,-0.000171,24.018254,-0.0077,1.390
6674.00,7.420855,25.02174,-0.000170,24.018658,-0.0077,1.390
6676.00,7.422173,25.02233,-0.000171,24.018115,-0.0077,1.391
6678.00,7.423627,25.02242,-0.000170,24.018486,-0.0077,1.391
6680.00,7.423994,25.02263,-0.000171,24.018243,-0.0077,1.391
6682.00,7.423975,25.02330,-0.000171,24.018381,-0.0077,1.390
6684.00,7.423394,25.02265,-0.000171,24.018345,-0.0077,1.391
6686.00,7.423432,25.02176,-0.000171,24.016982,-0.0077,1.391
6688.00,7.423620,25.02133,-0.000172,24.018551,-0.0077,1.391
6690.00,7.423103,25.02183,-0.000172,24.018510,-0.0077,1.390
6692.00,7.421781,25.02222,-0.000171,24.018669,-0.0077,1.391
6694.00,7.420334,25.02172,-0.000171,24.018149,-0.0077,1.391
6696.00,7.419675,25.02241,-0.000169,24.018193,-0.0077,1.390
6698.00,7.419933,25.02216,-0.000170,24.018495,-0.0077,1.391
6700.00,7.419288,25.02228,-0.000170,24.018238,-0.0077,1.390
6702.00,7.418282,25.02200,-0.000171,24.017895,-0.0077,1.391
6704.00,7.417200,25.02179,-0.000170,24.018321,-0.0077,1.390
6706.00,7.416110,25.02178,-0.000171,24.019079,-0.0077,1.391
6708.00,7.415648,25.02229,-0.000170,24.018234,-0.0077,1.391
6710.00,7.415320,25.02240,-0.000170,24.018067,-0.0077,1.391
6712.00,7.414837,25.02197,-0.000171,24.018035,-0.0077,1.391
6714.00,7.413853,25.02138,-0.000170,24.018274,-0.0077,1.391
6716.00,7.412789,25.02214,-0.000171,24.017480,-0.0077,1.390
6718.00,7.411716,25.02254,-0.000171,24.017786,-0.0077,1.390
6720.00,7.411175,25.02259,-0.000171,24.018484,-0.0077,1.391
6722.00,7.410821,25.02190,-0.000171,24.018338,-0.0077,1.390
6724.00,7.410984,25.02157,-0.000169,24.018348,-0.0077,1.390
6726.00,7.410608,25.02235,-0.000170,24.018470,-0.0077,1.390
6728.00,7.410405,25.02153,-0.000171,24.017966,-0.0077,1.391
6730.00,7.409795,25.02179,-0.000171,24.019025,-0.0077,1.391
6732.00,7.408992,25.02254,-0.000171,24.018432,-0.0077,1.391
6734.00,7.408584,25.02243,-0.000170,24.017968,-0.0077,1.390
6736.00,7.408630,25.02304,-0.000169,24.018504,-0.0077,1.390
6738.00,7.408054,25.02227,-0.000170,24.018312,-0.0077,1.391
6740.00,7.408618,25.02188,-0.000171,24.018332,-0.0077,1.391
6742.00,7.407712,25.02157,-0.000170,24.017600,-0.0077,1.391
6744.00,7.407726,25.02191,-0.000171,24.017607,-0.0077,1.391
6746.00,7.407455,25.02194,-0.000172,24.018504,-0.0077,1.391
6748.00,7.407507,25.02238,-0.000171,24.018381,-0.0077,1.391
6750.00,7.407733,25.02163,-0.000170,24.018069,-0.0077,1.391
6752.00,7.408152,25.02098,-0.000171,24.017835,-0.0077,1.391
6754.00,7.408947,25.02154,-0.000171,24.018209,-0.0077,1.391
6756.00,7.408316,25.02126,-0.000172,24.018816,-0.0077,1.391
6758.00,7.407345,25.02154,-0.000172,24.017908,-0.0077,1.391
6760.00,7.406791,25.02108,-0.000171,24.017431,-0.0077,1.391
6762.00,7.406452,25.02106,-0.000171,24.018035,-0.0077,1.391
6764.00,7.405687,25.02167,-0.000170,24.018847,-0.0077,1.391
6766.00,7.406075,25.02165,-0.000170,24.018880,-0.0077,1.391
6768.00,7.405925,25.02181,-0.000171,24.018316,-0.0077,1.391
6770.00,7.406035,25.02111,-0.000170,24.017946,-0.0077,1.391
6772.00,7.406500,25.02122,-0.000171,24.017652,-0.0077,1.391
6774.00,7.406753,25.02187,-0.000172,24.018394,-0.0077,1.391
6776.00,7.406970,25.02145,-0.000170,24.018977,-0.0077,1.391
6778.00,7.406409,25.02165,-0.000171,24.018470,-0.0077,1.391
6780.00,7.406509,25.02183,-0.000172,24.018446,-0.0077,1.391
6782.00,7.407302,25.02293,-0.000170,24.017993,-0.0077,1.391
6784.00,7.407254,25.02188,-0.000169,24.018336,-0.0077,1.392
6786.00,7.407433,25.02220,-0.000170,24.017377,-0.0077,1.391
6788.00,7.407565,25.02179,-0.000172,24.017699,-0.0077,1.391
6790.00,7.407868,25.02163,-0.000171,24.017621,-0.0077,1.392
6792.00,7.407691,25.02200,-0.000171,24.017902,-0.0077,1.391
6794.00,7.406961,25.02286,-0.000170,24.018883,-0.0077,1.391
6796.00,7.406447,25.02312,-0.000171,24.018756,-0.0077,1.391
6798.00,7.407328,25.02318,-0.000172,24.018455,-0.0077,1.391
6800.00,7.406812,25.02248,-0.000171,24.017989,-0.0077,1.391
6802.00,7.406474,25.02318,-0.000171,24.018327,-0.0077,1.391
6804.00,7.406496,25.02383,-0.000171,24.018599,-0.0077,1.391
6806.00,7.407639,25.02341,-0.000170,24.018153,-0.0076,1.392
6808.00,7.407128,25.02315,-0.000172,24.018356,-0.0077,1.392
6810.00,7.406351,25.02229,-0.000171,24.018597,-0.0077,1.391
6812.00,7.406241,25.02222,-0.000171,24.018860,-0.0077,1.392
6814.00,7.405835,25.02262,-0.000171,24.019534,-0.0077,1.391
6816.00,7.406583,25.02306,-0.000170,24.019064,-0.0076,1.392
6818.00,7.406752,25.02355,-0.000170,24.018425,-0.0077,1.391
6820.00,7.406510,25.02344,-0.000170,24.018258,-0.0077,1.391
6822.00,7.406031,25.02349,-0.000172,24.017785,-0.0077,1.391
6824.00,7.406413,25.02302,-0.000172,24.017968,-0.0077,1.391
6826.00,7.405258,25.02284,-0.000172,24.017817,-0.0077,1.392
6828.00,7.405661,25.02272,-0.000172,24.017844,-0.0077,1.392
6830.00,7.406127,25.02290,-0.000171,24.018869,-0.0077,1.391
6832.00,7.407021,25.02339,-0.000171,24.018662,-0.0077,1.392
6834.00,7.407042,25.02285,-0.000170,24.018303,-0.0077,1.391
6836.00,7.406921,25.02291,-0.000171,24.018303,-0.0077,1.392
6838.00,7.406284,25.02302,-0.000171,24.017745,-0.0077,1.391
6840.00,7.405919,25.02326,-0.000171,24.018321,-0.0077,1.391
6842.00,7.406322,25.02319,-0.000171,24.018363,-0.0077,1.391
6844.00,7.406508,25.02348,-0.000171,24.019235,-0.0077,1.392
6846.00,7.406581,25.02334,-0.000172,24.018223,-0.0077,1.392
6848.00,7.406169,25.02332,-0.000171,24.018379,-0.0077,1.391
6850.00,7.405425,25.02287,-0.000170,24.017946,-0.0077,1.391
6852.00,7.405306,25.02309,-0.000170,24.018312,-0.0077,1.391
6854.00,7.405860,25.02380,-0.000170,24.018689,-0.0077,1.391
6856.00,7.405831,25.02391,-0.000171,24.018216,-0.0077,1.391
6858.00,7.405713,25.02382,-0.000171,24.017342,-0.0077,1.391
6860.00,7.406237,25.02400,-0.000171,24.018127,-0.0077,1.391
6862.00,7.406180,25.02316,-0.000171,24.017852,-0.0077,1.392
6864.00,7.405786,25.02294,-0.000172,24.017841,-0.0077,1.391
6866.00,7.406143,25.02341,-0.000172,24.017576,-0.0077,1.392
6868.00,7.405633,25.02396,-0.000172,24.017716,-0.0077,1.391
6870.00,7.405470,25.02338,-0.000171,24.017529,-0.0077,1.391
6872.00,7.405532,25.02346,-0.000172,24.018684,-0.0077,1.391
6874.00,7.405740,25.02272,-0.000172,24.018878,-0.0077,1.392
6876.00,7.405464,25.02294,-0.000170,24.018176,-0.0077,1.391
6878.00,7.405819,25.02326,-0.000171,24.018287,-0.0077,1.391
6880.00,7.406869,25.02390,-0.000171,24.018434,-0.0077,1.391
6882.00,7.406717,25.02427,-0.000170,24.017892,-0.0077,1.391
6884.00,7.406501,25.02412,-0.000171,24.017930,-0.0077,1.392
6886.00,7.407167,25.02290,-0.000171,24.018093,-0.0077,1.391
6888.00,7.407135,25.02337,-0.000171,24.018803,-0.0077,1.391
6890.00,7.406333,25.02334,-0.000172,24.018024,-0.0077,1.391
6892.00,7.405864,25.02354,-0.000171,24.018323,-0.0077,1.391
6894.00,7.406770,25.02312,-0.000170,24.018584,-0.0077,1.392
6896.00,7.406598,25.02309,-0.000171,24.018004,-0.0077,1.392
6898.00,7.406091,25.02364,-0.000171,24.018310,-0.0077,1.391
6900.00,7.406039,25.02328,-0.000172,24.018707,-0.0077,1.391
6902.00,7.406404,25.02319,-0.000172,24.018700,-0.0077,1.391
6904.00,7.405970,25.02300,-0.000172,24.019153,-0.0077,1.390
6906.00,7.406479,25.02365,-0.000172,24.018698,-0.0077,1.391
6908.00,7.406506,25.02379,-0.000171,24.018492,-0.0077,1.392
6910.00,7.406381,25.02306,-0.000172,24.018450,-0.0077,1.391
6912.00,7.405796,25.02392,-0.000172,24.018640,-0.0077,1.391
6914.00,7.405227,25.02391,-0.000172,24.017859,-0.0077,1.391
6916.00,7.406057,25.02385,-0.000171,24.018437,-0.0077,1.392
6918.00,7.406617,25.02378,-0.000172,24.018104,-0.0077,1.391
6920.00,7.405754,25.02408,-0.000172,24.018401,-0.0077,1.392
6922.00,7.406002,25.02407,-0.000172,24.018053,-0.0077,1.392
6924.00,7.405855,25.02406,-0.000171,24.018084,-0.0077,1.391
6926.00,7.405828,25.02319,-0.000172,24.017991,-0.0077,1.391
6928.00,7.405641,25.02344,-0.000171,24.018477,-0.0077,1.391
6930.00,7.405983,25.02341,-0.000172,24.017870,-0.0077,1.392
6932.00,7.405836,25.02304,-0.000170,24.018700,-0.0077,1.391
6934.00,7.406239,25.02376,-0.000171,24.018156,-0.0077,1.392
6936.00,7.405774,25.02299,-0.000172,24.017884,-0.0077,1.392
6938.00,7.406292,25.02373,-0.000172,24.017496,-0.0077,1.392
6940.00,7.407753,25.02263,-0.000172,24.018214,-0.0077,1.392
6942.00,7.407546,25.02292,-0.000171,24.018354,-0.0077,1.391
6944.00,7.407533,25.02264,-0.000171,24.018140,-0.0077,1.391
6946.00,7.406779,25.02276,-0.000171,24.017344,-0.0077,1.392
6948.00,7.406149,25.02355,-0.000173,24.018591,-0.0077,1.392
6950.00,7.406017,25.02366,-0.000173,24.017986,-0.0077,1.392
6952.00,7.406210,25.02372,-0.000172,24.018261,-0.0077,1.392
6954.00,7.405821,25.02411,-0.000172,24.018187,-0.0077,1.392
6956.00,7.405801,25.02407,-0.000171,24.018182,-0.0077,1.391
6958.00,7.406715,25.02376,-0.000170,24.017980,-0.0077,1.391
6960.00,7.406680,25.02368,-0.000170,24.017823,-0.0077,1.391
6962.00,7.406751,25.02334,-0.000171,24.017569,-0.0077,1.392
6964.00,7.406727,25.02342,-0.000172,24.018510,-0.0077,1.392
6966.00,7.406865,25.02360,-0.000171,24.018292,-0.0077,1.392
6968.00,7.406687,25.02321,-0.000172,24.017765,-0.0077,1.392
6970.00,7.406543,25.02291,-0.000172,24.017641,-0.0077,1.392
6972.00,7.406236,25.02256,-0.000172,24.017719,-0.0077,1.391
6974.00,7.406818,25.02326,-0.000172,24.018140,-0.0077,1.392
6976.00,7.406038,25.02357,-0.000172,24.018267,-0.0077,1.392
6978.00,7.405501,25.02338,-0.000172,24.017413,-0.0077,1.392
6980.00,7.405558,25.02241,-0.000172,24.018294,-0.0077,1.391
6982.00,7.406376,25.02350,-0.000171,24.018194,-0.0077,1.391
6984.00,7.407574,25.02372,-0.000171,24.018455,-0.0077,1.392
6986.00,7.407260,25.02335,-0.000172,24.018365,-0.0077,1.392
6988.00,7.407244,25.02324,-0.000172,24.018653,-0.0077,1.392
6990.00,7.406487,25.02324,-0.000173,24.018648,-0.0077,1.392
6992.00,7.405449,25.02311,-0.000172,24.018307,-0.0077,1.392
6994.00,7.405848,25.02296,-0.000172,24.018044,-0.0077,1.392
6996.00,7.405792,25.02370,-0.000172,24.018124,-0.0077,1.392
6998.00,7.405397,25.02409,-0.000171,24.018216,-0.0077,1.392
7000.00,7.406190,25.02314,-0.000171,24.017986,-0.0077,1.391
7002.00,7.406338,25.02298,-0.000171,24.017678,-0.0077,1.391
7004.00,7.405871,25.02352,-0.000173,24.017299,-0.0077,1.392
7006.00,7.405807,25.02307,-0.000173,24.017676,-0.0077,1.392
7008.00,7.406456,25.02315,-0.000173,24.017948,-0.0077,1.392
7010.00,7.406742,25.02288,-0.000172,24.017656,-0.0077,1.392
7012.00,7.406112,25.02364,-0.000173,24.017763,-0.0077,1.392
7014.00,7.406075,25.02345,-0.000172,24.018345,-0.0077,1.391
7016.00,7.406955,25.02314,-0.000171,24.017609,-0.0077,1.391
7018.00,7.407496,25.02339,-0.000172,24.017699,-0.0077,1.392
7020.00,7.407213,25.02344,-0.000172,24.018493,-0.0077,1.392
7022.00,7.406911,25.02279,-0.000172,24.017814,-0.0077,1.393
7024.00,7.407697,25.02381,-0.000171,24.017582,-0.0077,1.391
7026.00,7.407013,25.02360,-0.000171,24.018142,-0.0077,1.392
7028.00,7.406804,25.02378,-0.000173,24.018357,-0.0077,1.392
7030.00,7.406574,25.02353,-0.000171,24.018343,-0.0077,1.392
7032.00,7.406603,25.02300,-0.000171,24.018256,-0.0077,1.392
7034.00,7.406195,25.02362,-0.000172,24.018423,-0.0077,1.392
7036.00,7.406018,25.02318,-0.000172,24.018872,-0.0077,1.393
7038.00,7.406320,25.02225,-0.000172,24.017924,-0.0077,1.393
7040.00,7.406406,25.02274,-0.000173,24.018551,-0.0077,1.392
7042.00,7.406341,25.02317,-0.000172,24.018580,-0.0077,1.393
7044.00,7.406358,25.02290,-0.000173,24.018173,-0.0077,1.392
7046.00,7.406213,25.02272,-0.000172,24.018305,-0.0078,1.392
7048.00,7.405493,25.02319,-0.000172,24.018292,-0.0077,1.392
7050.00,7.405155,25.02413,-0.000171,24.018593,-0.0077,1.392
7052.00,7.405604,25.02392,-0.000171,24.018024,-0.0077,1.392
7054.00,7.406569,25.02411,-0.000171,24.018727,-0.0077,1.392
7056.00,7.406673,25.02452,-0.000171,24.018314,-0.0077,1.392
7058.00,7.405654,25.02477,-0.000171,24.018883,-0.0077,1.392
7060.00,7.406177,25.02418,-0.000171,24.018807,-0.0077,1.392
7062.00,7.406074,25.02427,-0.000170,24.018782,-0.0077,1.392
7064.00,7.405608,25.02385,-0.000171,24.018415,-0.0077,1.392
7066.00,7.406107,25.02359,-0.000171,24.018187,-0.0077,1.392
7068.00,7.406525,25.02352,-0.000170,24.018058,-0.0077,1.393
7070.00,7.406428,25.02342,-0.000171,24.018504,-0.0077,1.392
7072.00,7.405877,25.02387,-0.000171,24.018673,-0.0077,1.392
7074.00,7.405467,25.02362,-0.000171,24.019103,-0.0077,1.393
7076.00,7.405722,25.02335,-0.000172,24.018319,-0.0077,1.393
7078.00,7.406348,25.02372,-0.000171,24.017645,-0.0077,1.392
7080.00,7.407348,25.02347,-0.000170,24.018502,-0.0077,1.391
7082.00,7.407504,25.02364,-0.000170,24.018104,-0.0077,1.392
7084.00,7.407557,25.02362,-0.000170,24.018415,-0.0077,1.392
7086.00,7.406779,25.02396,-0.000171,24.018415,-0.0077,1.393
7088.00,7.405791,25.02394,-0.000171,24.018205,-0.0077,1.393
7090.00,7.405585,25.02349,-0.000171,24.018133,-0.0077,1.392
7092.00,7.405706,25.02412,-0.000172,24.017902,-0.0077,1.392
7094.00,7.406433,25.02435,-0.000172,24.018928,-0.0077,1.393
7096.00,7.405452,25.02448,-0.000171,24.018468,-0.0077,1.393
7098.00,7.405804,25.02468,-0.000171,24.018216,-0.0077,1.393
7100.00,7.406049,25.02448,-0.000171,24.018459,-0.0077,1.392
7102.00,7.405943,25.02359,-0.000170,24.018319,-0.0077,1.392
7104.00,7.406601,25.02435,-0.000171,24.019320,-0.0077,1.392
7106.00,7.406256,25.02450,-0.000172,24.018348,-0.0077,1.393
7108.00,7.405634,25.02334,-0.000173,24.018222,-0.0077,1.393
7110.00,7.405163,25.02379,-0.000171,24.018359,-0.0077,1.392
7112.00,7.405128,25.02383,-0.000170,24.017953,-0.0077,1.392
7114.00,7.406353,25.02348,-0.000171,24.018169,-0.0077,1.393
7116.00,7.406583,25.02351,-0.000172,24.018562,-0.0077,1.393
7118.00,7.407122,25.02361,-0.000171,24.018269,-0.0077,1.393
7120.00,7.406835,25.02415,-0.000171,24.018657,-0.0077,1.393
7122.00,7.406350,25.02395,-0.000170,24.018691,-0.0076,1.393
7124.00,7.406085,25.02385,-0.000171,24.018925,-0.0076,1.392
7126.00,7.405866,25.02399,-0.000171,24.018417,-0.0077,1.393
7128.00,7.405332,25.02402,-0.000172,24.018472,-0.0077,1.393
7130.00,7.406327,25.02348,-0.000171,24.018363,-0.0077,1.392
7132.00,7.407282,25.02318,-0.000171,24.018629,-0.0077,1.392
7134.00,7.407583,25.02310,-0.000171,24.018531,-0.0077,1.392
7136.00,7.406962,25.02300,-0.000171,24.018617,-0.0076,1.392
7138.00,7.406372,25.02280,-0.000171,24.018470,-0.0077,1.394
7140.00,7.406759,25.02331,-0.000172,24.018789,-0.0077,1.393
7142.00,7.406328,25.02277,-0.000171,24.018178,-0.0077,1.393
7144.00,7.406482,25.02353,-0.000170,24.018711,-0.0077,1.393
7146.00,7.406042,25.02367,-0.000170,24.018613,-0.0077,1.393
7148.00,7.406075,25.02361,-0.000171,24.017982,-0.0077,1.393
7150.00,7.406036,25.02349,-0.000172,24.018667,-0.0077,1.393
7152.00,7.405516,25.02372,-0.000171,24.018557,-0.0077,1.393
7154.00,7.406673,25.02360,-0.000170,24.018974,-0.0077,1.393
7156.00,7.406971,25.02372,-0.000172,24.018597,-0.0077,1.393
7158.00,7.406224,25.02334,-0.000172,24.018307,-0.0077,1.393
7160.00,7.406399,25.02333,-0.000171,24.017799,-0.0077,1.393
7162.00,7.406675,25.02280,-0.000170,24.018164,-0.0077,1.392
7164.00,7.406765,25.02335,-0.000171,24.018067,-0.0077,1.393
7166.00,7.406412,25.02410,-0.000172,24.018386,-0.0077,1.393
7168.00,7.406343,25.02370,-0.000171,24.018414,-0.0077,1.394
7170.00,7.406189,25.02437,-0.000171,24.018885,-0.0077,1.393
7172.00,7.405608,25.02464,-0.000172,24.017962,-0.0077,1.393
7174.00,7.405882,25.02407,-0.000171,24.017273,-0.0077,1.393
7176.00,7.407236,25.02406,-0.000171,24.018270,-0.0076,1.393
7178.00,7.407106,25.02466,-0.000171,24.018479,-0.0077,1.394
7180.00,7.406415,25.02455,-0.000172,24.018693,-0.0077,1.394
7182.00,7.406029,25.02462,-0.000173,24.018270,-0.0077,1.393
7184.00,7.406067,25.02446,-0.000170,24.018557,-0.0077,1.392
7186.00,7.407305,25.02507,-0.000171,24.018031,-0.0077,1.393
7188.00,7.406668,25.02537,-0.000171,24.018162,-0.0077,1.394
7190.00,7.406116,25.02508,-0.000170,24.018240,-0.0077,1.392
7192.00,7.405998,25.02436,-0.000171,24.018127,-0.0077,1.393
7194.00,7.407208,25.02435,-0.000171,24.018425,-0.0077,1.393
7196.00,7.407386,25.02493,-0.000170,24.018272,-0.0077,1.393
7198.00,7.406483,25.02402,-0.000172,24.018542,-0.0077,1.394
7200.00,7.405860,25.02405,-0.000171,24.018096,-0.0077,1.393
7202.00,7.405891,25.02404,-0.000171,24.017705,-0.0077,1.393
@12,12.0000,24.0
7204.00,7.406096,25.02320,-0.000171,24.017883,-0.0077,1.393
7206.00,7.403289,25.02344,-0.000170,24.018383,-0.0077,1.393
7208.00,7.395905,25.02400,-0.000170,24.017799,-0.0077,1.392
7210.00,7.387037,25.02337,-0.000169,24.018385,-0.0077,1.392
7212.00,7.376066,25.02330,-0.000170,24.018847,-0.0077,1.392
7214.00,7.365280,25.02378,-0.000172,24.018716,-0.0077,1.393
7216.00,7.358471,25.02383,-0.000172,24.018600,-0.0077,1.394
7218.00,7.353534,25.02420,-0.000172,24.018617,-0.0077,1.394
7220.00,7.349520,25.02383,-0.000174,24.017255,-0.0078,1.394
7222.00,7.343845,25.02460,-0.000173,24.017977,-0.0077,1.394
7224.00,7.337165,25.02490,-0.000173,24.018145,-0.0077,1.394
7226.00,7.330951,25.02443,-0.000174,24.018327,-0.0077,1.395
7228.00,7.325926,25.02468,-0.000174,24.018209,-0.0077,1.395
7230.00,7.323687,25.02492,-0.000173,24.018401,-0.0076,1.394
7232.00,7.328071,25.02492,-0.000174,24.018316,-0.0077,1.395
7234.00,7.336562,25.02438,-0.000174,24.017861,-0.0077,1.395
7236.00,7.346161,25.02391,-0.000174,24.017547,-0.0077,1.395
7238.00,7.355049,25.02366,-0.000173,24.017799,-0.0077,1.395
7240.00,7.360548,25.02345,-0.000173,24.018376,-0.0077,1.394
7242.00,7.364570,25.02394,-0.000173,24.018256,-0.0077,1.393
7244.00,7.368223,25.02462,-0.000172,24.018439,-0.0077,1.394
7246.00,7.372182,25.02507,-0.000171,24.017821,-0.0077,1.393
7248.00,7.377305,25.02461,-0.000171,24.017524,-0.0077,1.393
7250.00,7.383209,25.02436,-0.000171,24.017701,-0.0077,1.393
7252.00,7.388984,25.02477,-0.000170,24.017872,-0.0077,1.393
7254.00,7.393995,25.02517,-0.000171,24.018305,-0.0077,1.393
7256.00,7.398368,25.02474,-0.000170,24.019008,-0.0077,1.394
7258.00,7.401589,25.02448,-0.000170,24.018495,-0.0077,1.393
7260.00,7.404330,25.02477,-0.000170,24.018892,-0.0076,1.393
7262.00,7.408088,25.02450,-0.000171,24.018787,-0.0077,1.394
7264.00,7.410596,25.02476,-0.000171,24.019012,-0.0077,1.394
7266.00,7.412782,25.02425,-0.000171,24.018488,-0.0077,1.393
7268.00,7.415207,25.02401,-0.000170,24.018533,-0.0077,1.393
7270.00,7.418435,25.02480,-0.000170,24.018615,-0.0077,1.393
7272.00,7.419876,25.02458,-0.000171,24.018405,-0.0077,1.393
7274.00,7.421420,25.02397,-0.000170,24.018013,-0.0077,1.393
7276.00,7.423757,25.02443,-0.000170,24.018593,-0.0077,1.393
7278.00,7.424418,25.02374,-0.000170,24.018285,-0.0077,1.394
7280.00,7.425040,25.02455,-0.000171,24.018435,-0.0077,1.394
7282.00,7.425879,25.02457,-0.000171,24.018361,-0.0077,1.393
7284.00,7.427071,25.02425,-0.000171,24.018408,-0.0077,1.393
7286.00,7.427237,25.02426,-0.000171,24.017912,-0.0077,1.392
7288.00,7.426487,25.02418,-0.000172,24.018898,-0.0077,1.393
7290.00,7.426202,25.02453,-0.000171,24.018180,-0.0077,1.394
7292.00,7.425250,25.02447,-0.000171,24.018566,-0.0077,1.394
7294.00,7.425122,25.02366,-0.000172,24.018301,-0.0077,1.393
7296.00,7.424253,25.02334,-0.000171,24.018238,-0.0077,1.393
7298.00,7.423095,25.02423,-0.000171,24.019222,-0.0077,1.394
7300.00,7.421878,25.02429,-0.000171,24.018182,-0.0077,1.393
7302.00,7.420968,25.02393,-0.000171,24.018544,-0.0077,1.393
7304.00,7.419951,25.02454,-0.000171,24.018588,-0.0077,1.394
7306.00,7.419327,25.02612,-0.000171,24.018928,-0.0077,1.394
7308.00,7.418321,25.02607,-0.000172,24.018116,-0.0077,1.393
7310.00,7.417338,25.02533,-0.000170,24.018013,-0.0077,1.394
7312.00,7.417023,25.02438,-0.000170,24.018564,-0.0077,1.394
7314.00,7.415679,25.02459,-0.000170,24.018724,-0.0077,1.393
7316.00,7.415320,25.02508,-0.000171,24.018220,-0.0077,1.393
7318.00,7.415044,25.02496,-0.000170,24.018698,-0.0077,1.393
7320.00,7.414697,25.02453,-0.000170,24.019019,-0.0077,1.394
7322.00,7.413659,25.02388,-0.000171,24.018464,-0.0077,1.394
7324.00,7.412911,25.02418,-0.000172,24.017781,-0.0077,1.393
7326.00,7.412292,25.02432,-0.000171,24.018299,-0.0077,1.393
7328.00,7.412073,25.02461,-0.000171,24.018892,-0.0077,1.394
7330.00,7.412023,25.02546,-0.000170,24.018588,-0.0077,1.393
7332.00,7.411715,25.02574,-0.000171,24.018009,-0.0077,1.394
7334.00,7.411088,25.02504,-0.000171,24.018345,-0.0077,1.394
7336.00,7.411051,25.02459,-0.000171,24.018827,-0.0077,1.393
7338.00,7.410501,25.02488,-0.000170,24.018818,-0.0077,1.393
7340.00,7.409688,25.02481,-0.000170,24.018874,-0.0077,1.393
7342.00,7.409605,25.02496,-0.000171,24.018310,-0.0077,1.394
7344.00,7.409690,25.02459,-0.000171,24.018495,-0.0077,1.394
7346.00,7.409817,25.02485,-0.000171,24.018318,-0.0077,1.394
7348.00,7.410414,25.02504,-0.000171,24.017765,-0.0077,1.393
7350.00,7.409902,25.02493,-0.000171,24.017801,-0.0077,1.394
7352.00,7.408945,25.02406,-0.000170,24.017939,-0.0077,1.394
7354.00,7.409203,25.02420,-0.000171,24.018841,-0.0077,1.394
7356.00,7.408721,25.02459,-0.000171,24.018537,-0.0077,1.393
7358.00,7.408671,25.02440,-0.000170,24.018508,-0.0077,1.394
7360.00,7.409316,25.02474,-0.000171,24.018599,-0.0077,1.394
7362.00,7.409484,25.02522,-0.000171,24.018968,-0.0077,1.394
7364.00,7.409180,25.02479,-0.000171,24.018386,-0.0077,1.394
7366.00,7.408977,25.02471,-0.000171,24.019267,-0.0077,1.394
7368.00,7.409466,25.02459,-0.000172,24.018539,-0.0077,1.394
7370.00,7.409540,25.02447,-0.000171,24.018724,-0.0077,1.393
7372.00,7.409560,25.02540,-0.000171,24.018294,-0.0077,1.394
7374.00,7.408964,25.02525,-0.000170,24.018606,-0.0076,1.394
7376.00,7.409428,25.02579,-0.000171,24.018604,-0.0077,1.393
7378.00,7.409573,25.02498,-0.000170,24.018486,-0.0077,1.394
7380.00,7.409095,25.02473,-0.000171,24.017893,-0.0077,1.394
7382.00,7.409296,25.02448,-0.000171,24.017774,-0.0077,1.394
7384.00,7.409585,25.02488,-0.000171,24.018160,-0.0077,1.394
7386.00,7.409578,25.02556,-0.000171,24.018521,-0.0077,1.394
7388.00,7.408821,25.02471,-0.000170,24.018135,-0.0077,1.394
7390.00,7.409137,25.02459,-0.000170,24.018028,-0.0077,1.394
7392.00,7.409397,25.02404,-0.000171,24.018722,-0.0077,1.394
7394.00,7.409326,25.02468,-0.000170,24.018551,-0.0077,1.393
7396.00,7.408786,25.02558,-0.000171,24.018212,-0.0077,1.394
7398.00,7.409122,25.02505,-0.000171,24.018138,-0.0077,1.394
7400.00,7.408326,25.02541,-0.000172,24.018292,-0.0077,1.394
7402.00,7.408252,25.02538,-0.000171,24.018535,-0.0077,1.393
7404.00,7.408366,25.02445,-0.000170,24.017672,-0.0077,1.394
7406.00,7.408671,25.02451,-0.000171,24.018138,-0.0077,1.394
7408.00,7.409301,25.02544,-0.000171,24.018539,-0.0077,1.394
7410.00,7.408870,25.02493,-0.000170,24.018129,-0.0077,1.394
7412.00,7.408512,25.02488,-0.000171,24.018105,-0.0077,1.394
7414.00,7.407719,25.02566,-0.000172,24.017964,-0.0077,1.394
7416.00,7.407486,25.02585,-0.000172,24.017908,-0.0077,1.394
7418.00,7.407935,25.02563,-0.000171,24.017832,-0.0077,1.393
7420.00,7.408124,25.02588,-0.000170,24.018218,-0.0077,1.393
7422.00,7.408838,25.02513,-0.000170,24.018515,-0.0077,1.394
7424.00,7.409448,25.02503,-0.000171,24.018370,-0.0077,1.394
7426.00,7.409113,25.02536,-0.000172,24.018644,-0.0077,1.394
7428.00,7.408644,25.02549,-0.000171,24.018905,-0.0077,1.394
7430.00,7.409017,25.02525,-0.000171,24.018537,-0.0077,1.394
7432.00,7.409119,25.02476,-0.000171,24.017888,-0.0077,1.393
7434.00,7.409148,25.02437,-0.000171,24.017279,-0.0077,1.394
7436.00,7.408332,25.02416,-0.000172,24.018183,-0.0077,1.394
7438.00,7.408141,25.02474,-0.000171,24.018809,-0.0077,1.394
7440.00,7.408380,25.02493,-0.000171,24.018861,-0.0077,1.394
7442.00,7.408665,25.02485,-0.000171,24.018510,-0.0077,1.393
7444.00,7.408477,25.02491,-0.000170,24.017708,-0.0077,1.394
7446.00,7.408314,25.02546,-0.000172,24.018441,-0.0076,1.394
7448.00,7.408962,25.02488,-0.000171,24.018999,-0.0077,1.394
7450.00,7.408323,25.02527,-0.000171,24.018247,-0.0077,1.394
7452.00,7.407959,25.02555,-0.000170,24.017879,-0.0077,1.394
7454.00,7.408103,25.02534,-0.000171,24.018633,-0.0077,1.394
7456.00,7.408360,25.02511,-0.000171,24.018437,-0.0077,1.394
7458.00,7.408689,25.02598,-0.000171,24.018435,-0.0077,1.394
7460.00,7.407846,25.02522,-0.000172,24.018261,-0.0077,1.394
7462.00,7.409132,25.02479,-0.000171,24.018165,-0.0077,1.395
7464.00,7.409211,25.02521,-0.000172,24.017585,-0.0077,1.394
7466.00,7.408435,25.02538,-0.000172,24.018071,-0.0077,1.393
7468.00,7.408337,25.02490,-0.000171,24.018151,-0.0077,1.394
7470.00,7.408595,25.02492,-0.000170,24.018686,-0.0077,1.394
7472.00,7.408305,25.02532,-0.000172,24.018579,-0.0077,1.394
7474.00,7.408293,25.02476,-0.000172,24.018646,-0.0077,1.394
7476.00,7.408833,25.02354,-0.000171,24.017848,-0.0077,1.394
7478.00,7.409003,25.02390,-0.000171,24.018370,-0.0077,1.394
7480.00,7.408690,25.02433,-0.000170,24.018720,-0.0077,1.394
7482.00,7.408727,25.02459,-0.000171,24.018280,-0.0077,1.394
7484.00,7.407897,25.02439,-0.000171,24.018370,-0.0077,1.395
7486.00,7.407576,25.02427,-0.000172,24.018669,-0.0077,1.394
7488.00,7.407669,25.02500,-0.000172,24.018089,-0.0077,1.394
7490.00,7.407922,25.02532,-0.000171,24.018026,-0.0077,1.394
7492.00,7.408923,25.02530,-0.000171,24.017886,-0.0077,1.394
7494.00,7.409288,25.02440,-0.000171,24.018457,-0.0077,1.394
7496.00,7.409496,25.02487,-0.000170,24.018508,-0.0077,1.394
7498.00,7.408907,25.02489,-0.000171,24.018878,-0.0077,1.394
7500.00,7.408435,25.02463,-0.000171,24.018430,-0.0077,1.394
7502.00,7.408409,25.02492,-0.000171,24.018173,-0.0077,1.394
7504.00,7.408747,25.02535,-0.000171,24.018113,-0.0077,1.394
7506.00,7.408147,25.02518,-0.000172,24.017906,-0.0077,1.395
7508.00,7.407709,25.02499,-0.000172,24.018240,-0.0077,1.394
7510.00,7.408163,25.02483,-0.000171,24.018078,-0.0077,1.394
7512.00,7.408195,25.02507,-0.000171,24.018254,-0.0077,1.394
7514.00,7.408211,25.02525,-0.000171,24.017930,-0.0077,1.394
7516.00,7.408285,25.02523,-0.000171,24.018314,-0.0077,1.394
7518.00,7.408052,25.02526,-0.000171,24.017852,-0.0077,1.394
7520.00,7.408076,25.02517,-0.000172,24.017467,-0.0077,1.394
7522.00,7.407851,25.02547,-0.000172,24.018359,-0.0077,1.395
7524.00,7.407023,25.02525,-0.000172,24.018104,-0.0077,1.394
7526.00,7.407251,25.02596,-0.000171,24.017884,-0.0077,1.394
7528.00,7.408080,25.02568,-0.000171,24.018182,-0.0077,1.395
7530.00,7.408152,25.02508,-0.000172,24.018093,-0.0077,1.394
7532.00,7.407807,25.02460,-0.000171,24.018267,-0.0077,1.395
7534.00,7.407599,25.02469,-0.000171,24.017902,-0.0077,1.394
7536.00,7.408702,25.02490,-0.000171,24.017754,-0.0077,1.394
7538.00,7.409156,25.02476,-0.000171,24.018220,-0.0077,1.394
7540.00,7.409169,25.02465,-0.000170,24.018109,-0.0078,1.394
7542.00,7.408381,25.02461,-0.000171,24.017734,-0.0077,1.395
7544.00,7.407661,25.02429,-0.000172,24.018158,-0.0077,1.395
7546.00,7.407842,25.02435,-0.000172,24.018261,-0.0077,1.394
7548.00,7.408460,25.02383,-0.000172,24.018060,-0.0077,1.394
7550.00,7.408899,25.02362,-0.000171,24.018251,-0.0077,1.395
7552.00,7.408280,25.02431,-0.000172,24.018762,-0.0077,1.394
7554.00,7.408705,25.02384,-0.000172,24.017817,-0.0077,1.394
7556.00,7.409105,25.02397,-0.000171,24.018196,-0.0077,1.394
7558.00,7.408938,25.02440,-0.000171,24.018446,-0.0077,1.395
7560.00,7.407838,25.02411,-0.000172,24.017955,-0.0077,1.394
7562.00,7.407325,25.02483,-0.000172,24.017966,-0.0077,1.394
7564.00,7.407843,25.02496,-0.000172,24.017710,-0.0077,1.394
7566.00,7.408355,25.02449,-0.000171,24.018254,-0.0077,1.395
7568.00,7.408529,25.02543,-0.000172,24.018254,-0.0077,1.395
7570.00,7.408769,25.02468,-0.000172,24.017505,-0.0076,1.394
7572.00,7.408221,25.02409,-0.000172,24.018392,-0.0077,1.395
7574.00,7.407906,25.02405,-0.000172,24.019006,-0.0077,1.395
7576.00,7.407919,25.02381,-0.000171,24.019016,-0.0077,1.395
7578.00,7.407699,25.02430,-0.000171,24.017736,-0.0077,1.394
7580.00,7.408110,25.02480,-0.000170,24.018062,-0.0077,1.394
7582.00,7.408268,25.02414,-0.000172,24.017986,-0.0077,1.395
7584.00,7.407722,25.02454,-0.000171,24.017582,-0.0077,1.394
7586.00,7.407642,25.02436,-0.000170,24.017941,-0.0077,1.394
7588.00,7.408106,25.02485,-0.000170,24.018198,-0.0077,1.394
7590.00,7.407865,25.02475,-0.000172,24.017759,-0.0077,1.395
7592.00,7.408421,25.02435,-0.000171,24.017959,-0.0077,1.394
7594.00,7.408862,25.02385,-0.000171,24.018702,-0.0077,1.394
7596.00,7.408403,25.02401,-0.000171,24.018087,-0.0077,1.394
7598.00,7.407641,25.02389,-0.000172,24.018497,-0.0077,1.394
7600.00,7.407770,25.02520,-0.000171,24.018386,-0.0077,1.394
7602.00,7.408162,25.02492,-0.000171,24.019034,-0.0077,1.394
7604.00,7.409064,25.02503,-0.000171,24.018646,-0.0077,1.394
7606.00,7.408719,25.02485,-0.000170,24.018180,-0.0077,1.394
7608.00,7.407954,25.02496,-0.000171,24.018120,-0.0077,1.395
7610.00,7.407730,25.02470,-0.000171,24.017400,-0.0077,1.395
7612.00,7.408409,25.02437,-0.000171,24.018232,-0.0077,1.395
7614.00,7.408146,25.02434,-0.000172,24.018095,-0.0077,1.395
7616.00,7.408206,25.02398,-0.000171,24.018539,-0.0077,1.394
7618.00,7.407862,25.02413,-0.000170,24.018278,-0.0077,1.394
7620.00,7.408177,25.02483,-0.000171,24.017623,-0.0077,1.395
7622.00,7.407536,25.02487,-0.000170,24.018234,-0.0077,1.395
7624.00,7.407794,25.02458,-0.000171,24.018548,-0.0077,1.395
7626.00,7.408218,25.02487,-0.000170,24.017988,-0.0077,1.394
7628.00,7.409024,25.02439,-0.000170,24.017779,-0.0076,1.394
7630.00,7.408147,25.02412,-0.000170,24.018776,-0.0077,1.395
7632.00,7.408559,25.02429,-0.000171,24.018419,-0.0077,1.395
7634.00,7.408142,25.02392,-0.000172,24.017763,-0.0077,1.395
7636.00,7.407871,25.02382,-0.000172,24.017498,-0.0077,1.395
7638.00,7.407885,25.02496,-0.000170,24.018145,-0.0077,1.395
7640.00,7.408005,25.02470,-0.000170,24.017547,-0.0077,1.394
7642.00,7.408489,25.02436,-0.000172,24.018751,-0.0077,1.395
7644.00,7.408532,25.02509,-0.000171,24.018194,-0.0077,1.395
7646.00,7.407570,25.02437,-0.000171,24.019026,-0.0077,1.394
7648.00,7.407657,25.02507,-0.000171,24.018096,-0.0077,1.394
7650.00,7.408081,25.02487,-0.000170,24.018145,-0.0077,1.394
7652.00,7.408499,25.02564,-0.000170,24.018568,-0.0077,1.395
7654.00,7.409655,25.02535,-0.000171,24.018301,-0.0077,1.395
7656.00,7.408625,25.02594,-0.000172,24.017520,-0.0077,1.395
7658.00,7.409024,25.02603,-0.000172,24.018535,-0.0077,1.395
7660.00,7.409345,25.02602,-0.000171,24.018758,-0.0077,1.395
7662.00,7.409058,25.02597,-0.000170,24.018164,-0.0077,1.395
7664.00,7.409582,25.02466,-0.000170,24.018972,-0.0077,1.395
7666.00,7.409362,25.02481,-0.000169,24.018303,-0.0077,1.394
7668.00,7.408324,25.02475,-0.000170,24.018136,-0.0077,1.395
7670.00,7.408360,25.02528,-0.000171,24.018403,-0.0076,1.394
7672.00,7.408281,25.02504,-0.000171,24.018550,-0.0077,1.394
7674.00,7.408858,25.02435,-0.000171,24.017904,-0.0076,1.395
7676.00,7.408891,25.02462,-0.000172,24.018461,-0.0077,1.395
7678.00,7.408136,25.02548,-0.000172,24.018274,-0.0077,1.395
7680.00,7.407911,25.02526,-0.000171,24.018278,-0.0077,1.395
7682.00,7.407303,25.02440,-0.000171,24.017980,-0.0077,1.394
7684.00,7.407822,25.02470,-0.000170,24.017879,-0.0077,1.395
7686.00,7.408095,25.02490,-0.000171,24.018169,-0.0077,1.395
7688.00,7.407711,25.02536,-0.000171,24.017796,-0.0077,1.395
7690.00,7.407797,25.02512,-0.000172,24.017960,-0.0077,1.395
7692.00,7.406885,25.02535,-0.000172,24.018695,-0.0077,1.395
7694.00,7.406656,25.02613,-0.000172,24.018513,-0.0077,1.395
7696.00,7.407276,25.02545,-0.000170,24.018832,-0.0077,1.395
7698.00,7.408560,25.02571,-0.000170,24.018087,-0.0077,1.395
7700.00,7.408547,25.02616,-0.000171,24.018546,-0.0077,1.395
7702.00,7.408369,25.02558,-0.000171,24.017716,-0.0077,1.395
7704.00,7.408125,25.02469,-0.000172,24.017486,-0.0077,1.395
7706.00,7.407836,25.02474,-0.000171,24.018425,-0.0077,1.395
7708.00,7.407907,25.02383,-0.000171,24.018008,-0.0077,1.395
7710.00,7.408335,25.02379,-0.000171,24.016983,-0.0077,1.395
7712.00,7.408590,25.02478,-0.000171,24.018334,-0.0077,1.395
7714.00,7.408620,25.02412,-0.000171,24.018475,-0.0077,1.395
7716.00,7.408036,25.02428,-0.000170,24.018318,-0.0077,1.395
7718.00,7.408110,25.02424,-0.000169,24.018385,-0.0077,1.395
7720.00,7.408668,25.02453,-0.000171,24.017705,-0.0077,1.395
7722.00,7.408321,25.02399,-0.000172,24.017794,-0.0077,1.395
7724.00,7.408451,25.02448,-0.000171,24.018000,-0.0077,1.395
7726.00,7.408265,25.02342,-0.000170,24.019104,-0.0077,1.395
7728.00,7.408507,25.02368,-0.000171,24.018283,-0.0077,1.395
7730.00,7.408230,25.02490,-0.000171,24.017658,-0.0077,1.395
7732.00,7.408452,25.02473,-0.000171,24.018448,-0.0077,1.395
7734.00,7.409195,25.02437,-0.000170,24.018214,-0.0077,1.395
7736.00,7.409205,25.02512,-0.000171,24.017609,-0.0078,1.395
7738.00,7.408880,25.02399,-0.000171,24.018080,-0.0077,1.395
7740.00,7.408256,25.02469,-0.000171,24.018401,-0.0077,1.396
7742.00,7.408210,25.02459,-0.000172,24.017997,-0.0077,1.395
7744.00,7.408033,25.02433,-0.000171,24.018191,-0.0077,1.395
7746.00,7.407724,25.02443,-0.000171,24.018069,-0.0077,1.395
7748.00,7.408388,25.02415,-0.000171,24.018049,-0.0077,1.396
7750.00,7.408278,25.02427,-0.000171,24.018214,-0.0077,1.396
7752.00,7.407819,25.02395,-0.000171,24.018666,-0.0077,1.395
7754.00,7.408735,25.02519,-0.000170,24.017951,-0.0077,1.395
7756.00,7.408284,25.02554,-0.000171,24.018599,-0.0077,1.396
7758.00,7.408294,25.02510,-0.000171,24.018314,-0.0077,1.396
7760.00,7.408623,25.02508,-0.000172,24.018414,-0.0077,1.395
7762.00,7.408855,25.02520,-0.000171,24.017625,-0.0077,1.396
7764.00,7.408356,25.02499,-0.000171,24.017703,-0.0077,1.395
7766.00,7.408065,25.02467,-0.000171,24.018135,-0.0077,1.395
7768.00,7.408789,25.02547,-0.000172,24.018231,-0.0077,1.395
7770.00,7.408642,25.02542,-0.000171,24.018571,-0.0077,1.396
7772.00,7.408245,25.02457,-0.000170,24.018026,-0.0077,1.396
7774.00,7.408828,25.02440,-0.000169,24.018629,-0.0077,1.395
7776.00,7.408370,25.02490,-0.000169,24.018212,-0.0077,1.395
7778.00,7.408364,25.02474,-0.000171,24.018649,-0.0077,1.395
7780.00,7.409148,25.02544,-0.000170,24.018551,-0.0077,1.395
7782.00,7.409272,25.02508,-0.000170,24.018510,-0.0077,1.396
7784.00,7.408240,25.02520,-0.000170,24.018680,-0.0077,1.396
7786.00,7.407989,25.02583,-0.000170,24.018731,-0.0077,1.395
7788.00,7.407822,25.02488,-0.000171,24.018492,-0.0077,1.396
7790.00,7.407427,25.02467,-0.000171,24.019006,-0.0077,1.396
7792.00,7.407169,25.02568,-0.000171,24.018343,-0.0077,1.395
7794.00,7.407710,25.02530,-0.000171,24.018113,-0.0077,1.395
7796.00,7.408399,25.02483,-0.000170,24.019028,-0.0076,1.396
7798.00,7.408445,25.02573,-0.000171,24.018149,-0.0077,1.396
7800.00,7.408434,25.02560,-0.000171,24.018153,-0.0077,1.396
7802.00,7.408701,25.02530,-0.000171,24.018662,-0.0077,1.395
@13,12.0000,24.0
7804.00,7.409581,25.02602,-0.000170,24.019016,-0.0077,1.396
7806.00,7.407114,25.02617,-0.000170,24.018370,-0.0077,1.396
7808.00,7.399285,25.02549,-0.000171,24.018385,-0.0077,1.395
7810.00,7.388902,25.02553,-0.000170,24.018580,-0.0077,1.394
7812.00,7.377418,25.02591,-0.000170,24.018642,-0.0077,1.395
7814.00,7.367838,25.02584,-0.000170,24.018658,-0.0077,1.395
7816.00,7.360435,25.02555,-0.000171,24.018270,-0.0077,1.395
7818.00,7.355653,25.02543,-0.000171,24.018269,-0.0077,1.397
7820.00,7.351074,25.02500,-0.000173,24.017857,-0.0077,1.397
7822.00,7.345906,25.02484,-0.000172,24.018762,-0.0077,1.396
7824.00,7.340172,25.02386,-0.000172,24.018321,-0.0077,1.397
7826.00,7.334524,25.02416,-0.000173,24.018386,-0.0077,1.397
7828.00,7.329074,25.02494,-0.000173,24.018655,-0.0077,1.397
7830.00,7.326841,25.02555,-0.000174,24.018095,-0.0077,1.397
7832.00,7.330845,25.02489,-0.000174,24.017560,-0.0077,1.398
7834.00,7.339728,25.02546,-0.000173,24.018620,-0.0077,1.398
7836.00,7.349099,25.02577,-0.000174,24.018517,-0.0077,1.398
7838.00,7.356816,25.02560,-0.000173,24.018593,-0.0077,1.397
7840.00,7.362973,25.02537,-0.000172,24.017897,-0.0077,1.397
7842.00,7.367413,25.02518,-0.000172,24.017808,-0.0076,1.397
7844.00,7.370846,25.02511,-0.000172,24.018111,-0.0077,1.396
7846.00,7.374736,25.02466,-0.000171,24.018136,-0.0077,1.396
7848.00,7.379913,25.02573,-0.000171,24.018575,-0.0076,1.396
7850.00,7.384905,25.02518,-0.000170,24.018749,-0.0076,1.396
7852.00,7.390082,25.02582,-0.000170,24.018475,-0.0077,1.396
7854.00,7.395335,25.02528,-0.000170,24.018149,-0.0077,1.395
7856.00,7.399104,25.02497,-0.000171,24.018125,-0.0077,1.396
7858.00,7.403079,25.02522,-0.000170,24.018566,-0.0077,1.396
7860.00,7.405803,25.02515,-0.000169,24.018793,-0.0077,1.396
7862.00,7.408423,25.02519,-0.000171,24.018758,-0.0077,1.396
7864.00,7.411759,25.02516,-0.000171,24.018229,-0.0077,1.397
7866.00,7.414812,25.02577,-0.000172,24.018115,-0.0077,1.396
7868.00,7.417321,25.02531,-0.000171,24.018658,-0.0077,1.395
7870.00,7.419417,25.02518,-0.000170,24.018996,-0.0077,1.395
7872.00,7.421016,25.02590,-0.000169,24.018528,-0.0077,1.395
7874.00,7.423305,25.02522,-0.000170,24.018178,-0.0077,1.396
7876.00,7.425072,25.02577,-0.000171,24.018365,-0.0077,1.396
7878.00,7.425666,25.02556,-0.000171,24.018702,-0.0077,1.397
7880.00,7.426676,25.02513,-0.000172,24.019536,-0.0077,1.396
7882.00,7.426977,25.02503,-0.000173,24.018626,-0.0077,1.396
7884.00,7.426915,25.02478,-0.000171,24.019113,-0.0077,1.396
7886.00,7.427098,25.02520,-0.000171,24.017872,-0.0077,1.395
7888.00,7.427088,25.02535,-0.000170,24.018399,-0.0077,1.396
7890.00,7.426877,25.02519,-0.000170,24.018588,-0.0077,1.396
7892.00,7.426851,25.02521,-0.000172,24.018198,-0.0077,1.396
7894.00,7.425600,25.02608,-0.000171,24.018446,-0.0077,1.396
7896.00,7.425026,25.02551,-0.000171,24.018577,-0.0077,1.396
7898.00,7.424301,25.02545,-0.000170,24.018880,-0.0077,1.395
7900.00,7.423050,25.02585,-0.000171,24.018216,-0.0077,1.396
7902.00,7.422613,25.02569,-0.000172,24.018423,-0.0077,1.396
7904.00,7.422549,25.02616,-0.000172,24.018863,-0.0077,1.396
7906.00,7.421242,25.02594,-0.000171,24.018571,-0.0077,1.396
7908.00,7.419970,25.02620,-0.000170,24.018945,-0.0077,1.396
7910.00,7.419642,25.02601,-0.000171,24.018919,-0.0076,1.396
7912.00,7.417917,25.02580,-0.000170,24.018026,-0.0076,1.396
7914.00,7.416715,25.02547,-0.000171,24.018579,-0.0077,1.396
7916.00,7.415967,25.02556,-0.000170,24.018680,-0.0077,1.395
7918.00,7.415919,25.02579,-0.000169,24.018898,-0.0077,1.395
7920.00,7.415019,25.02577,-0.000170,24.018305,-0.0077,1.396
7922.00,7.414154,25.02592,-0.000170,24.018934,-0.0077,1.396
7924.00,7.414270,25.02600,-0.000171,24.018653,-0.0077,1.396
7926.00,7.413366,25.02667,-0.000170,24.018448,-0.0076,1.396
7928.00,7.412609,25.02596,-0.000170,24.018577,-0.0077,1.396
7930.00,7.412874,25.02677,-0.000171,24.018787,-0.0077,1.396
7932.00,7.412516,25.02675,-0.000171,24.018015,-0.0077,1.396
7934.00,7.411896,25.02654,-0.000170,24.018419,-0.0077,1.396
7936.00,7.411921,25.02593,-0.000169,24.018252,-0.0077,1.395
7938.00,7.413120,25.02706,-0.000170,24.018434,-0.0077,1.396
7940.00,7.412846,25.02691,-0.000171,24.018015,-0.0077,1.396
7942.00,7.411889,25.02568,-0.000171,24.018568,-0.0077,1.396
7944.00,7.411775,25.02580,-0.000171,24.017692,-0.0076,1.395
7946.00,7.410967,25.02547,-0.000171,24.018310,-0.0077,1.396
7948.00,7.411198,25.02573,-0.000169,24.019137,-0.0077,1.395
7950.00,7.411455,25.02609,-0.000170,24.018816,-0.0077,1.396
7952.00,7.411555,25.02607,-0.000170,24.018203,-0.0077,1.396
7954.00,7.411531,25.02628,-0.000171,24.018229,-0.0077,1.396
7956.00,7.411377,25.02646,-0.000170,24.019072,-0.0077,1.396
7958.00,7.411017,25.02599,-0.000171,24.018934,-0.0076,1.396
7960.00,7.410857,25.02676,-0.000170,24.018760,-0.0077,1.396
7962.00,7.410915,25.02622,-0.000170,24.019141,-0.0077,1.395
7964.00,7.411115,25.02669,-0.000170,24.018559,-0.0077,1.396
7966.00,7.410724,25.02655,-0.000169,24.019228,-0.0077,1.395
7968.00,7.410069,25.02638,-0.000171,24.019083,-0.0076,1.396
7970.00,7.409896,25.02656,-0.000171,24.019023,-0.0077,1.396
7972.00,7.410101,25.02625,-0.000170,24.018187,-0.0076,1.396
7974.00,7.410336,25.02618,-0.000171,24.018374,-0.0077,1.396
7976.00,7.409947,25.02625,-0.000170,24.018495,-0.0077,1.396
7978.00,7.409877,25.02568,-0.000170,24.018472,-0.0077,1.396
7980.00,7.409235,25.02624,-0.000170,24.019072,-0.0077,1.397
7982.00,7.409894,25.02668,-0.000171,24.018415,-0.0077,1.396
7984.00,7.410388,25.02673,-0.000170,24.018928,-0.0077,1.396
7986.00,7.410628,25.02606,-0.000170,24.018881,-0.0077,1.396
7988.00,7.410234,25.02606,-0.000170,24.018484,-0.0077,1.396
7990.00,7.411087,25.02648,-0.000171,24.018773,-0.0077,1.396
7992.00,7.411370,25.02651,-0.000170,24.018283,-0.0077,1.396
7994.00,7.410757,25.02602,-0.000170,24.018622,-0.0077,1.396
7996.00,7.410833,25.02628,-0.000170,24.018492,-0.0077,1.396
7998.00,7.411584,25.02652,-0.000170,24.018892,-0.0077,1.396
8000.00,7.411788,25.02609,-0.000172,24.017893,-0.0077,1.397
8002.00,7.410430,25.02591,-0.000171,24.018091,-0.0077,1.396
8004.00,7.409730,25.02525,-0.000171,24.018049,-0.0077,1.396
8006.00,7.409404,25.02504,-0.000170,24.019338,-0.0076,1.396
8008.00,7.410371,25.02504,-0.000171,24.018651,-0.0077,1.396
8010.00,7.410773,25.02516,-0.000170,24.017826,-0.0077,1.396
8012.00,7.410187,25.02528,-0.000171,24.018477,-0.0077,1.396
8014.00,7.409681,25.02454,-0.000170,24.017866,-0.0077,1.395
8016.00,7.410312,25.02479,-0.000169,24.019287,-0.0077,1.396
8018.00,7.410595,25.02547,-0.000170,24.018531,-0.0077,1.397
8020.00,7.410896,25.02558,-0.000171,24.018405,-0.0077,1.397
8022.00,7.410656,25.02628,-0.000171,24.018867,-0.0077,1.396
8024.00,7.409875,25.02531,-0.000171,24.017868,-0.0077,1.396
8026.00,7.409461,25.02527,-0.000170,24.017752,-0.0077,1.396
8028.00,7.409419,25.02651,-0.000170,24.018472,-0.0077,1.396
8030.00,7.410162,25.02588,-0.000170,24.018280,-0.0077,1.397
8032.00,7.410319,25.02576,-0.000169,24.018629,-0.0077,1.396
8034.00,7.410575,25.02510,-0.000170,24.018115,-0.0077,1.396
8036.00,7.411014,25.02533,-0.000171,24.018318,-0.0077,1.396
8038.00,7.411158,25.02611,-0.000171,24.018602,-0.0077,1.396
8040.00,7.410608,25.02585,-0.000170,24.018223,-0.0077,1.396
8042.00,7.410822,25.02627,-0.000171,24.018780,-0.0077,1.396
8044.00,7.410444,25.02605,-0.000170,24.018571,-0.0076,1.396
8046.00,7.410467,25.02616,-0.000171,24.018557,-0.0077,1.396
8048.00,7.410105,25.02622,-0.000169,24.018914,-0.0077,1.396
8050.00,7.409738,25.02579,-0.000170,24.018178,-0.0077,1.396
8052.00,7.409006,25.02593,-0.000171,24.018553,-0.0077,1.396
8054.00,7.409188,25.02605,-0.000170,24.018796,-0.0077,1.396
8056.00,7.409178,25.02615,-0.000169,24.018722,-0.0076,1.396
8058.00,7.409068,25.02607,-0.000170,24.018720,-0.0076,1.396
8060.00,7.409446,25.02603,-0.000170,24.018544,-0.0076,1.396
8062.00,7.410470,25.02548,-0.000170,24.017861,-0.0077,1.397
8064.00,7.410850,25.02579,-0.000169,24.017931,-0.0077,1.396
8066.00,7.410000,25.02499,-0.000169,24.019008,-0.0077,1.396
8068.00,7.409833,25.02576,-0.000170,24.018860,-0.0077,1.397
8070.00,7.409548,25.02587,-0.000171,24.018002,-0.0077,1.396
8072.00,7.409435,25.02469,-0.000171,24.018272,-0.0077,1.397
8074.00,7.409585,25.02443,-0.000170,24.018564,-0.0077,1.396
8076.00,7.409268,25.02447,-0.000171,24.018325,-0.0077,1.396
8078.00,7.409148,25.02448,-0.000171,24.018240,-0.0077,1.396
8080.00,7.408969,25.02401,-0.000171,24.018091,-0.0077,1.397
8082.00,7.409104,25.02497,-0.000170,24.018564,-0.0077,1.396
8084.00,7.409843,25.02559,-0.000171,24.018169,-0.0077,1.396
8086.00,7.409622,25.02522,-0.000171,24.018725,-0.0077,1.396
8088.00,7.408811,25.02534,-0.000171,24.018611,-0.0077,1.396
8090.00,7.408960,25.02525,-0.000169,24.018116,-0.0077,1.396
8092.00,7.410033,25.02583,-0.000170,24.018513,-0.0076,1.396
8094.00,7.409656,25.02633,-0.000170,24.018461,-0.0077,1.396
8096.00,7.410027,25.02532,-0.000171,24.018294,-0.0077,1.397
8098.00,7.410134,25.02597,-0.000170,24.018715,-0.0077,1.396
8100.00,7.410465,25.02484,-0.000170,24.018735,-0.0077,1.396
8102.00,7.409767,25.02558,-0.000171,24.018687,-0.0076,1.397
8104.00,7.409783,25.02624,-0.000170,24.018212,-0.0077,1.396
8106.00,7.409686,25.02625,-0.000169,24.018463,-0.0077,1.396
8108.00,7.410561,25.02604,-0.000171,24.017413,-0.0077,1.396
8110.00,7.409459,25.02609,-0.000170,24.017794,-0.0077,1.396
8112.00,7.409014,25.02543,-0.000171,24.018479,-0.0077,1.397
8114.00,7.408572,25.02601,-0.000170,24.018524,-0.0077,1.397
8116.00,7.408733,25.02556,-0.000171,24.018328,-0.0077,1.397
8118.00,7.408877,25.02627,-0.000171,24.018782,-0.0077,1.396
8120.00,7.408574,25.02607,-0.000170,24.019320,-0.0077,1.396
8122.00,7.408653,25.02616,-0.000171,24.018011,-0.0077,1.397
8124.00,7.410242,25.02640,-0.000170,24.018528,-0.0076,1.396
8126.00,7.409044,25.02609,-0.000170,24.018704,-0.0077,1.396
8128.00,7.409524,25.02559,-0.000171,24.018350,-0.0077,1.397
8130.00,7.410150,25.02564,-0.000170,24.018854,-0.0077,1.396
8132.00,7.410094,25.02651,-0.000170,24.018822,-0.0076,1.397
8134.00,7.410110,25.02653,-0.000169,24.018622,-0.0077,1.397
8136.00,7.410390,25.02617,-0.000169,24.018754,-0.0077,1.397
8138.00,7.410047,25.02581,-0.000170,24.018660,-0.0076,1.397
8140.00,7.409805,25.02547,-0.000171,24.018823,-0.0076,1.396
8142.00,7.410066,25.02534,-0.000170,24.018947,-0.0076,1.397
8144.00,7.410021,25.02553,-0.000168,24.018667,-0.0077,1.396
8146.00,7.409042,25.02650,-0.000171,24.018575,-0.0076,1.397
8148.00,7.409941,25.02590,-0.000170,24.018579,-0.0077,1.397
8150.00,7.409448,25.02613,-0.000170,24.017888,-0.0077,1.397
8152.00,7.409530,25.02556,-0.000170,24.017868,-0.0077,1.397
8154.00,7.409699,25.02584,-0.000170,24.018223,-0.0077,1.396
8156.00,7.409680,25.02535,-0.000170,24.018280,-0.0077,1.397
8158.00,7.409535,25.02472,-0.000170,24.018622,-0.0076,1.396
8160.00,7.409312,25.02564,-0.000170,24.018149,-0.0077,1.396
8162.00,7.409387,25.02527,-0.000170,24.018428,-0.0077,1.397
8164.00,7.409087,25.02492,-0.000170,24.017705,-0.0077,1.397
8166.00,7.409358,25.02478,-0.000171,24.017986,-0.0077,1.397
8168.00,7.410049,25.02473,-0.000170,24.018836,-0.0077,1.396
8170.00,7.410185,25.02460,-0.000170,24.018919,-0.0077,1.396
8172.00,7.409972,25.02538,-0.000169,24.018600,-0.0077,1.396
8174.00,7.409686,25.02546,-0.000170,24.018182,-0.0077,1.396
8176.00,7.409668,25.02539,-0.000172,24.018446,-0.0077,1.397
8178.00,7.410287,25.02471,-0.000172,24.018135,-0.0077,1.397
8180.00,7.410518,25.02417,-0.000171,24.017513,-0.0077,1.397
8182.00,7.410104,25.02458,-0.000172,24.018640,-0.0077,1.397
8184.00,7.409423,25.02521,-0.000171,24.018156,-0.0077,1.396
8186.00,7.409658,25.02478,-0.000171,24.018401,-0.0077,1.396
8188.00,7.409560,25.02562,-0.000170,24.018071,-0.0077,1.396
8190.00,7.409533,25.02562,-0.000170,24.017777,-0.0077,1.396
8192.00,7.410524,25.02508,-0.000171,24.017835,-0.0077,1.396
8194.00,7.410477,25.02551,-0.000169,24.018559,-0.0077,1.396
8196.00,7.410637,25.02538,-0.000170,24.018954,-0.0077,1.397
8198.00,7.409533,25.02528,-0.000171,24.018164,-0.0077,1.397
8200.00,7.409754,25.02458,-0.000171,24.018517,-0.0077,1.397
8202.00,7.410312,25.02408,-0.000172,24.018863,-0.0077,1.396
8204.00,7.410072,25.02380,-0.000171,24.018501,-0.0077,1.397
8206.00,7.409804,25.02395,-0.000171,24.018669,-0.0077,1.397
8208.00,7.410000,25.02417,-0.000171,24.018296,-0.0077,1.396
8210.00,7.409188,25.02378,-0.000170,24.018539,-0.0077,1.397
8212.00,7.408992,25.02454,-0.000171,24.018570,-0.0077,1.396
8214.00,7.409364,25.02454,-0.000170,24.018104,-0.0077,1.397
8216.00,7.410287,25.02460,-0.000171,24.018653,-0.0077,1.397
8218.00,7.411018,25.02500,-0.000171,24.018205,-0.0077,1.396
8220.00,7.410804,25.02546,-0.000172,24.018348,-0.0077,1.396
8222.00,7.410229,25.02506,-0.000171,24.018062,-0.0077,1.397
8224.00,7.410225,25.02555,-0.000172,24.017620,-0.0077,1.396
8226.00,7.409582,25.02587,-0.000171,24.017873,-0.0077,1.397
8228.00,7.409340,25.02480,-0.000172,24.018718,-0.0077,1.396
8230.00,7.409991,25.02488,-0.000171,24.018205,-0.0077,1.397
8232.00,7.410295,25.02503,-0.000172,24.017948,-0.0077,1.397
8234.00,7.410629,25.02554,-0.000171,24.017551,-0.0077,1.396
8236.00,7.410065,25.02507,-0.000170,24.018394,-0.0077,1.396
8238.00,7.410332,25.02473,-0.000171,24.018015,-0.0078,1.397
8240.00,7.410338,25.02491,-0.000171,24.018370,-0.0077,1.397
8242.00,7.409364,25.02457,-0.000170,24.018354,-0.0077,1.398
8244.00,7.409410,25.02504,-0.000171,24.017774,-0.0077,1.396
8246.00,7.409441,25.02482,-0.000171,24.018082,-0.0077,1.397
8248.00,7.409959,25.02415,-0.000171,24.017634,-0.0077,1.396
8250.00,7.409680,25.02379,-0.000171,24.018142,-0.0077,1.396
8252.00,7.409986,25.02433,-0.000170,24.017783,-0.0077,1.396
8254.00,7.409825,25.02460,-0.000171,24.017814,-0.0077,1.397
8256.00,7.409961,25.02463,-0.000171,24.017705,-0.0077,1.397
8258.00,7.410493,25.02408,-0.000170,24.018140,-0.0077,1.397
8260.00,7.410447,25.02401,-0.000171,24.018299,-0.0077,1.397
8262.00,7.411261,25.02442,-0.000170,24.016982,-0.0077,1.397
8264.00,7.411713,25.02440,-0.000171,24.018907,-0.0077,1.397
8266.00,7.411566,25.02516,-0.000171,24.018338,-0.0077,1.397
8268.00,7.410904,25.02560,-0.000170,24.018609,-0.0077,1.396
8270.00,7.410825,25.02670,-0.000171,24.018350,-0.0077,1.397
8272.00,7.410660,25.02642,-0.000171,24.018187,-0.0077,1.397
8274.00,7.410541,25.02553,-0.000171,24.018124,-0.0077,1.397
8276.00,7.410332,25.02557,-0.000171,24.017999,-0.0077,1.397
8278.00,7.409706,25.02653,-0.000170,24.018551,-0.0077,1.397
8280.00,7.410127,25.02671,-0.000170,24.018338,-0.0077,1.397
8282.00,7.410559,25.02611,-0.000171,24.017426,-0.0077,1.397
8284.00,7.410824,25.02590,-0.000171,24.018392,-0.0077,1.397
8286.00,7.410563,25.02640,-0.000171,24.019037,-0.0077,1.397
8288.00,7.410281,25.02664,-0.000170,24.018363,-0.0077,1.396
8290.00,7.410280,25.02589,-0.000169,24.017993,-0.0077,1.397
8292.00,7.411341,25.02575,-0.000170,24.017719,-0.0077,1.397
8294.00,7.410863,25.02593,-0.000171,24.018345,-0.0077,1.397
8296.00,7.410713,25.02584,-0.000171,24.018711,-0.0077,1.398
8298.00,7.411345,25.02551,-0.000171,24.017948,-0.0077,1.397
8300.00,7.410885,25.02587,-0.000171,24.018774,-0.0077,1.397
8302.00,7.410524,25.02606,-0.000170,24.018796,-0.0077,1.397
8304.00,7.410419,25.02582,-0.000171,24.018704,-0.0077,1.397
8306.00,7.409993,25.02636,-0.000171,24.017607,-0.0076,1.397
8308.00,7.409751,25.02697,-0.000170,24.018307,-0.0076,1.397
8310.00,7.410275,25.02671,-0.000170,24.018947,-0.0077,1.397
8312.00,7.410194,25.02622,-0.000170,24.018107,-0.0077,1.396
8314.00,7.410638,25.02592,-0.000170,24.018105,-0.0077,1.396
8316.00,7.410244,25.02556,-0.000169,24.018350,-0.0077,1.397
8318.00,7.410232,25.02529,-0.000170,24.018646,-0.0077,1.397
8320.00,7.410739,25.02515,-0.000171,24.018452,-0.0077,1.398
8322.00,7.410625,25.02576,-0.000170,24.018861,-0.0077,1.397
8324.00,7.410337,25.02520,-0.000170,24.018843,-0.0077,1.397
8326.00,7.409957,25.02506,-0.000170,24.019289,-0.0077,1.397
8328.00,7.409759,25.02472,-0.000170,24.018033,-0.0077,1.397
8330.00,7.409567,25.02543,-0.000169,24.018406,-0.0077,1.397
8332.00,7.409331,25.02455,-0.000169,24.019026,-0.0077,1.396
8334.00,7.409518,25.02492,-0.000171,24.019039,-0.0077,1.397
8336.00,7.410080,25.02451,-0.000171,24.018379,-0.0077,1.397
8338.00,7.410375,25.02424,-0.000170,24.017886,-0.0077,1.397
8340.00,7.410141,25.02443,-0.000171,24.018425,-0.0077,1.397
8342.00,7.409714,25.02484,-0.000170,24.018889,-0.0077,1.396
8344.00,7.409465,25.02522,-0.000169,24.018974,-0.0077,1.396
8346.00,7.409555,25.02489,-0.000170,24.018582,-0.0077,1.397
8348.00,7.409266,25.02433,-0.000170,24.018135,-0.0077,1.397
8350.00,7.409647,25.02469,-0.000171,24.017960,-0.0077,1.397
8352.00,7.410154,25.02543,-0.000171,24.018646,-0.0076,1.397
8354.00,7.410204,25.02536,-0.000170,24.018193,-0.0076,1.398
8356.00,7.410335,25.02490,-0.000171,24.018573,-0.0076,1.397
8358.00,7.411057,25.02445,-0.000170,24.018377,-0.0077,1.397
8360.00,7.411155,25.02448,-0.000172,24.018767,-0.0077,1.396
8362.00,7.411012,25.02479,-0.000170,24.017796,-0.0077,1.397
8364.00,7.411326,25.02442,-0.000169,24.017460,-0.0077,1.397
8366.00,7.411173,25.02438,-0.000169,24.018020,-0.0077,1.397
8368.00,7.411459,25.02459,-0.000172,24.018312,-0.0077,1.397
8370.00,7.411284,25.02548,-0.000171,24.018251,-0.0077,1.397
8372.00,7.411725,25.02556,-0.000171,24.018546,-0.0077,1.398
8374.00,7.411523,25.02565,-0.000171,24.018209,-0.0077,1.397
8376.00,7.410938,25.02639,-0.000171,24.018251,-0.0077,1.397
8378.00,7.410629,25.02563,-0.000170,24.018892,-0.0077,1.397
8380.00,7.410062,25.02508,-0.000170,24.018481,-0.0077,1.397
8382.00,7.409925,25.02513,-0.000171,24.018432,-0.0077,1.396
8384.00,7.409920,25.02506,-0.000170,24.017955,-0.0077,1.397
8386.00,7.410146,25.02507,-0.000171,24.018660,-0.0077,1.398
8388.00,7.410623,25.02529,-0.000171,24.017855,-0.0077,1.397
8390.00,7.410330,25.02543,-0.000170,24.018158,-0.0077,1.398
8392.00,7.410471,25.02523,-0.000170,24.018236,-0.0077,1.397
8394.00,7.410758,25.02470,-0.000170,24.018127,-0.0077,1.397
8396.00,7.411861,25.02460,-0.000170,24.018867,-0.0076,1.397
8398.00,7.411990,25.02499,-0.000171,24.018731,-0.0077,1.397
8400.00,7.411937,25.02574,-0.000170,24.018173,-0.0077,1.397
8402.00,7.410511,25.02597,-0.000170,24.018361,-0.0077,1.397
@14,12.0000,24.0
8404.00,7.410087,25.02582,-0.000170,24.018608,-0.0076,1.397
8406.00,7.408924,25.02610,-0.000170,24.018584,-0.0077,1.397
8408.00,7.402252,25.02532,-0.000170,24.018287,-0.0077,1.396
8410.00,7.393286,25.02511,-0.000170,24.017649,-0.0077,1.396
8412.00,7.381441,25.02528,-0.000169,24.017897,-0.0077,1.396
8414.00,7.370102,25.02546,-0.000170,24.018637,-0.0077,1.397
8416.00,7.362178,25.02498,-0.000173,24.018521,-0.0077,1.398
8418.00,7.357336,25.02547,-0.000172,24.018162,-0.0077,1.397
8420.00,7.353102,25.02588,-0.000172,24.018095,-0.0077,1.398
8422.00,7.348864,25.02644,-0.000173,24.017995,-0.0077,1.399
8424.00,7.343507,25.02649,-0.000174,24.018426,-0.0077,1.399
8426.00,7.337565,25.02608,-0.000172,24.018506,-0.0077,1.398
8428.00,7.331370,25.02592,-0.000172,24.017941,-0.0077,1.398
8430.00,7.328362,25.02656,-0.000173,24.018057,-0.0077,1.399
8432.00,7.331522,25.02622,-0.000173,24.018160,-0.0077,1.399
8434.00,7.340376,25.02661,-0.000173,24.018622,-0.0077,1.400
8436.00,7.350746,25.02591,-0.000174,24.019338,-0.0077,1.400
8438.00,7.358652,25.02631,-0.000173,24.018164,-0.0077,1.398
8440.00,7.364032,25.02665,-0.000173,24.018695,-0.0077,1.398
8442.00,7.368574,25.02707,-0.000173,24.019356,-0.0077,1.398
8444.00,7.372509,25.02649,-0.000172,24.018928,-0.0077,1.397
8446.00,7.377295,25.02648,-0.000170,24.018321,-0.0077,1.398
8448.00,7.382441,25.02631,-0.000171,24.018646,-0.0077,1.398
8450.00,7.387320,25.02679,-0.000171,24.018294,-0.0077,1.398
8452.00,7.392224,25.02669,-0.000170,24.018580,-0.0077,1.398
8454.00,7.396522,25.02607,-0.000170,24.018796,-0.0077,1.397
8456.00,7.400432,25.02648,-0.000171,24.018421,-0.0077,1.397
8458.00,7.404664,25.02633,-0.000171,24.018613,-0.0077,1.398
8460.00,7.408048,25.02619,-0.000171,24.018588,-0.0076,1.398
8462.00,7.410021,25.02645,-0.000171,24.018040,-0.0076,1.398
8464.00,7.412945,25.02696,-0.000170,24.019028,-0.0077,1.398
8466.00,7.415210,25.02696,-0.000171,24.018747,-0.0077,1.398
8468.00,7.418386,25.02676,-0.000170,24.018822,-0.0077,1.398
8470.00,7.421788,25.02636,-0.000170,24.018379,-0.0077,1.398
8472.00,7.423677,25.02625,-0.000171,24.018412,-0.0077,1.397
8474.00,7.426175,25.02637,-0.000171,24.018758,-0.0077,1.397
8476.00,7.427322,25.02516,-0.000171,24.017759,-0.0077,1.398
8478.00,7.428093,25.02581,-0.000171,24.018533,-0.0077,1.398
8480.00,7.428826,25.02642,-0.000171,24.018976,-0.0077,1.397
8482.00,7.428997,25.02605,-0.000171,24.017544,-0.0077,1.397
8484.00,7.429659,25.02603,-0.000171,24.017830,-0.0077,1.398
8486.00,7.430267,25.02451,-0.000172,24.017912,-0.0077,1.398
8488.00,7.430437,25.02467,-0.000172,24.018359,-0.0077,1.398
8490.00,7.429751,25.02497,-0.000171,24.018921,-0.0077,1.397
8492.00,7.428978,25.02543,-0.000170,24.018104,-0.0077,1.397
8494.00,7.427318,25.02449,-0.000170,24.018974,-0.0076,1.398
8496.00,7.426901,25.02455,-0.000170,24.019048,-0.0077,1.398
8498.00,7.425577,25.02412,-0.000172,24.018620,-0.0077,1.397
8500.00,7.426112,25.02516,-0.000171,24.018365,-0.0077,1.397
8502.00,7.424747,25.02578,-0.000172,24.018263,-0.0077,1.397
8504.00,7.424180,25.02564,-0.000172,24.018196,-0.0077,1.398
8506.00,7.423189,25.02514,-0.000172,24.017904,-0.0077,1.398
8508.00,7.422250,25.02498,-0.000171,24.018198,-0.0077,1.398
8510.00,7.421792,25.02561,-0.000172,24.017926,-0.0077,1.398
8512.00,7.420864,25.02445,-0.000170,24.017694,-0.0077,1.397
8514.00,7.419743,25.02438,-0.000170,24.017600,-0.0077,1.398
8516.00,7.417884,25.02437,-0.000172,24.018959,-0.0077,1.398
8518.00,7.417098,25.02501,-0.000172,24.018994,-0.0077,1.398
8520.00,7.416200,25.02539,-0.000171,24.018071,-0.0077,1.397
8522.00,7.415451,25.02538,-0.000171,24.018272,-0.0077,1.398
8524.00,7.414953,25.02501,-0.000171,24.018261,-0.0077,1.398
8526.00,7.415854,25.02522,-0.000171,24.018062,-0.0076,1.397
8528.00,7.415654,25.02602,-0.000170,24.017890,-0.0077,1.398
8530.00,7.415607,25.02591,-0.000170,24.018383,-0.0077,1.397
8532.00,7.414846,25.02569,-0.000170,24.018234,-0.0077,1.397
8534.00,7.413807,25.02632,-0.000171,24.017995,-0.0077,1.398
8536.00,7.413721,25.02631,-0.000171,24.018183,-0.0077,1.398
8538.00,7.414311,25.02555,-0.000171,24.018198,-0.0077,1.398
8540.00,7.413863,25.02596,-0.000171,24.018419,-0.0076,1.398
8542.00,7.414141,25.02462,-0.000171,24.018098,-0.0076,1.398
8544.00,7.414355,25.02512,-0.000170,24.018789,-0.0077,1.398
8546.00,7.413894,25.02572,-0.000169,24.018140,-0.0077,1.397
8548.00,7.413603,25.02544,-0.000171,24.018198,-0.0077,1.397
8550.00,7.413785,25.02538,-0.000171,24.018047,-0.0077,1.398
8552.00,7.413786,25.02552,-0.000171,24.017650,-0.0077,1.398
8554.00,7.412778,25.02537,-0.000171,24.018298,-0.0077,1.398
8556.00,7.411516,25.02549,-0.000171,24.018115,-0.0077,1.398
8558.00,7.411584,25.02610,-0.000171,24.017703,-0.0077,1.398
8560.00,7.411690,25.02622,-0.000170,24.018624,-0.0077,1.398
8562.00,7.411246,25.02633,-0.000171,24.018899,-0.0077,1.398
8564.00,7.412162,25.02669,-0.000172,24.018658,-0.0077,1.397
8566.00,7.413253,25.02641,-0.000170,24.017852,-0.0077,1.397
8568.00,7.413075,25.02679,-0.000171,24.018292,-0.0077,1.398
8570.00,7.412663,25.02644,-0.000171,24.018158,-0.0077,1.398
8572.00,7.411884,25.02643,-0.000171,24.018274,-0.0077,1.398
8574.00,7.412717,25.02624,-0.000171,24.017937,-0.0077,1.398
8576.00,7.413671,25.02575,-0.000170,24.018267,-0.0077,1.397
8578.00,7.414143,25.02562,-0.000170,24.018508,-0.0077,1.397
8580.00,7.414054,25.02542,-0.000170,24.018916,-0.0077,1.398
8582.00,7.414186,25.02504,-0.000170,24.018053,-0.0077,1.398
8584.00,7.414081,25.02516,-0.000170,24.017875,-0.0077,1.398
8586.00,7.413380,25.02524,-0.000171,24.017960,-0.0077,1.397
8588.00,7.413344,25.02562,-0.000171,24.017919,-0.0077,1.398
8590.00,7.413342,25.02599,-0.000171,24.018339,-0.0077,1.398
8592.00,7.413492,25.02565,-0.000171,24.018426,-0.0077,1.398
8594.00,7.413126,25.02579,-0.000169,24.018042,-0.0077,1.398
8596.00,7.413477,25.02588,-0.000171,24.018055,-0.0077,1.398
8598.00,7.413308,25.02633,-0.000172,24.018722,-0.0077,1.398
8600.00,7.412579,25.02677,-0.000171,24.017982,-0.0077,1.398
8602.00,7.412212,25.02654,-0.000170,24.018158,-0.0077,1.398
8604.00,7.412189,25.02629,-0.000170,24.018082,-0.0077,1.398
8606.00,7.412406,25.02612,-0.000170,24.017708,-0.0077,1.398
8608.00,7.412493,25.02583,-0.000170,24.018247,-0.0077,1.398
8610.00,7.412091,25.02592,-0.000171,24.017984,-0.0077,1.398
8612.00,7.413077,25.02568,-0.000172,24.017928,-0.0077,1.398
8614.00,7.413634,25.02595,-0.000171,24.018278,-0.0077,1.397
8616.00,7.412365,25.02585,-0.000170,24.018396,-0.0077,1.399
8618.00,7.412514,25.02603,-0.000171,24.018002,-0.0077,1.398
8620.00,7.413140,25.02559,-0.000170,24.018689,-0.0077,1.397
8622.00,7.413411,25.02594,-0.000171,24.018486,-0.0077,1.398
8624.00,7.413188,25.02589,-0.000171,24.017971,-0.0076,1.398
8626.00,7.413066,25.02582,-0.000171,24.018040,-0.0077,1.398
8628.00,7.412690,25.02537,-0.000171,24.018015,-0.0077,1.398
8630.00,7.412671,25.02540,-0.000171,24.018470,-0.0077,1.398
8632.00,7.412196,25.02536,-0.000171,24.018910,-0.0077,1.398
8634.00,7.411809,25.02534,-0.000170,24.018231,-0.0077,1.398
8636.00,7.411622,25.02600,-0.000169,24.018231,-0.0077,1.398
8638.00,7.411959,25.02670,-0.000170,24.018180,-0.0077,1.398
8640.00,7.412148,25.02611,-0.000171,24.018493,-0.0077,1.398
8642.00,7.412306,25.02656,-0.000170,24.018296,-0.0077,1.398
8644.00,7.411781,25.02659,-0.000171,24.018959,-0.0077,1.398
8646.00,7.411980,25.02676,-0.000171,24.018463,-0.0077,1.398
8648.00,7.412124,25.02611,-0.000171,24.017591,-0.0077,1.398
8650.00,7.410975,25.02657,-0.000171,24.018283,-0.0077,1.398
8652.00,7.411256,25.02580,-0.000172,24.018633,-0.0077,1.398
8654.00,7.411708,25.02609,-0.000170,24.018118,-0.0077,1.398
8656.00,7.411536,25.02686,-0.000170,24.017681,-0.0077,1.398
8658.00,7.411543,25.02740,-0.000170,24.017739,-0.0077,1.398
8660.00,7.411058,25.02757,-0.000171,24.017165,-0.0077,1.398
8662.00,7.411723,25.02707,-0.000171,24.017915,-0.0077,1.397
8664.00,7.411719,25.02691,-0.000171,24.018153,-0.0077,1.397
8666.00,7.411333,25.02723,-0.000171,24.018298,-0.0077,1.399
8668.00,7.411450,25.02691,-0.000172,24.018475,-0.0077,1.399
8670.00,7.412637,25.02705,-0.000172,24.017698,-0.0077,1.398
8672.00,7.412939,25.02675,-0.000171,24.018071,-0.0077,1.397
8674.00,7.412252,25.02640,-0.000171,24.017618,-0.0077,1.397
8676.00,7.411737,25.02677,-0.000170,24.018004,-0.0077,1.398
8678.00,7.412026,25.02715,-0.000169,24.018696,-0.0077,1.398
8680.00,7.411885,25.02642,-0.000171,24.018368,-0.0077,1.398
8682.00,7.411940,25.02593,-0.000172,24.018024,-0.0077,1.398
8684.00,7.411983,25.02724,-0.000172,24.018539,-0.0077,1.399
8686.00,7.412124,25.02729,-0.000171,24.017975,-0.0077,1.398
8688.00,7.412109,25.02725,-0.000171,24.018359,-0.0077,1.398
8690.00,7.412912,25.02725,-0.000172,24.017908,-0.0077,1.398
8692.00,7.413104,25.02791,-0.000172,24.017302,-0.0077,1.398
8694.00,7.413354,25.02803,-0.000171,24.017808,-0.0077,1.397
8696.00,7.413280,25.02694,-0.000172,24.018017,-0.0077,1.398
8698.00,7.413564,25.02764,-0.000170,24.018272,-0.0077,1.398
8700.00,7.413602,25.02843,-0.000170,24.018105,-0.0077,1.397
8702.00,7.412532,25.02812,-0.000170,24.018044,-0.0077,1.398
8704.00,7.411768,25.02840,-0.000171,24.018232,-0.0077,1.398
8706.00,7.411818,25.02858,-0.000171,24.017259,-0.0077,1.398
8708.00,7.412101,25.02788,-0.000171,24.018365,-0.0077,1.398
8710.00,7.412042,25.02772,-0.000171,24.018102,-0.0077,1.398
8712.00,7.412280,25.02761,-0.000171,24.018193,-0.0077,1.398
8714.00,7.411534,25.02840,-0.000171,24.018209,-0.0077,1.398
8716.00,7.411741,25.02930,-0.000169,24.018570,-0.0077,1.398
8718.00,7.411453,25.02839,-0.000171,24.017841,-0.0077,1.398
8720.00,7.411801,25.02696,-0.000171,24.017939,-0.0077,1.398
8722.00,7.411866,25.02686,-0.000171,24.018263,-0.0076,1.398
8724.00,7.411649,25.02802,-0.000172,24.017819,-0.0077,1.398
8726.00,7.411906,25.02764,-0.000171,24.018309,-0.0077,1.398
8728.00,7.412330,25.02761,-0.000171,24.018162,-0.0077,1.398
8730.00,7.411869,25.02744,-0.000171,24.018332,-0.0077,1.398
8732.00,7.410395,25.02815,-0.000171,24.017837,-0.0077,1.398
8734.00,7.410419,25.02793,-0.000171,24.017988,-0.0077,1.398
8736.00,7.411326,25.02732,-0.000171,24.018160,-0.0076,1.398
8738.00,7.411623,25.02740,-0.000171,24.017817,-0.0077,1.398
8740.00,7.411412,25.02769,-0.000171,24.018231,-0.0077,1.399
8742.00,7.411156,25.02805,-0.000171,24.017777,-0.0077,1.399
8744.00,7.412035,25.02728,-0.000171,24.017977,-0.0077,1.398
8746.00,7.412216,25.02717,-0.000171,24.018118,-0.0077,1.398
8748.00,7.412176,25.02723,-0.000171,24.018667,-0.0077,1.398
8750.00,7.411991,25.02745,-0.000171,24.018316,-0.0077,1.398
8752.00,7.412084,25.02676,-0.000172,24.017962,-0.0078,1.398
8754.00,7.411282,25.02685,-0.000172,24.018037,-0.0077,1.399
8756.00,7.411498,25.02721,-0.000171,24.018455,-0.0077,1.399
8758.00,7.411675,25.02712,-0.000171,24.018715,-0.0077,1.398
8760.00,7.412539,25.02663,-0.000171,24.018785,-0.0077,1.398
8762.00,7.412106,25.02582,-0.000171,24.018283,-0.0077,1.398
8764.00,7.412183,25.02627,-0.000172,24.018604,-0.0077,1.398
8766.00,7.412804,25.02603,-0.000171,24.017574,-0.0077,1.398
8768.00,7.412738,25.02631,-0.000172,24.017353,-0.0077,1.398
8770.00,7.411786,25.02673,-0.000172,24.018111,-0.0077,1.399
8772.00,7.412269,25.02614,-0.000172,24.017705,-0.0077,1.398
8774.00,7.412409,25.02618,-0.000171,24.017930,-0.0077,1.399
8776.00,7.411835,25.02671,-0.000170,24.017953,-0.0077,1.398
8778.00,7.411626,25.02753,-0.000170,24.018452,-0.0077,1.398
8780.00,7.412049,25.02677,-0.000171,24.017946,-0.0077,1.398
8782.00,7.413088,25.02588,-0.000172,24.018354,-0.0077,1.399
8784.00,7.412627,25.02601,-0.000171,24.018441,-0.0077,1.398
8786.00,7.411690,25.02766,-0.000170,24.018557,-0.0077,1.398
8788.00,7.412018,25.02701,-0.000171,24.018715,-0.0077,1.398
8790.00,7.411994,25.02744,-0.000170,24.018334,-0.0077,1.397
8792.00,7.411409,25.02755,-0.000171,24.018011,-0.0077,1.399
8794.00,7.411734,25.02782,-0.000172,24.017527,-0.0077,1.398
8796.00,7.411890,25.02745,-0.000172,24.018035,-0.0077,1.398
8798.00,7.411520,25.02771,-0.000171,24.018472,-0.0077,1.398
8800.00,7.411158,25.02701,-0.000170,24.017478,-0.0077,1.398
8802.00,7.411110,25.02704,-0.000171,24.017395,-0.0077,1.399
8804.00,7.410929,25.02672,-0.000172,24.018185,-0.0077,1.399
8806.00,7.411806,25.02616,-0.000173,24.017886,-0.0077,1.398
8808.00,7.412252,25.02732,-0.000172,24.018149,-0.0077,1.398
8810.00,7.411794,25.02739,-0.000172,24.018675,-0.0077,1.398
8812.00,7.411711,25.02698,-0.000171,24.018193,-0.0077,1.398
8814.00,7.411412,25.02730,-0.000170,24.018252,-0.0077,1.398
8816.00,7.411718,25.02812,-0.000171,24.017888,-0.0077,1.398
8818.00,7.411832,25.02772,-0.000171,24.017738,-0.0077,1.399
8820.00,7.411237,25.02806,-0.000170,24.018149,-0.0077,1.398
8822.00,7.411382,25.02895,-0.000171,24.018510,-0.0077,1.398
8824.00,7.411892,25.02784,-0.000171,24.018064,-0.0077,1.399
8826.00,7.412190,25.02763,-0.000171,24.017732,-0.0077,1.398
8828.00,7.412016,25.02693,-0.000171,24.017681,-0.0077,1.398
8830.00,7.412484,25.02658,-0.000170,24.017754,-0.0077,1.398
8832.00,7.412123,25.02669,-0.000170,24.018332,-0.0077,1.398
8834.00,7.412136,25.02671,-0.000171,24.018575,-0.0077,1.398
8836.00,7.412118,25.02621,-0.000170,24.018301,-0.0077,1.398
8838.00,7.411092,25.02621,-0.000171,24.018062,-0.0077,1.398
8840.00,7.411409,25.02697,-0.000170,24.018073,-0.0077,1.398
8842.00,7.412276,25.02745,-0.000171,24.018287,-0.0077,1.398
8844.00,7.411614,25.02670,-0.000172,24.017902,-0.0077,1.398
8846.00,7.411789,25.02616,-0.000171,24.018086,-0.0077,1.398
8848.00,7.411450,25.02647,-0.000172,24.018240,-0.0077,1.398
8850.00,7.412327,25.02692,-0.000171,24.018278,-0.0077,1.398
8852.00,7.412904,25.02663,-0.000171,24.018265,-0.0077,1.398
8854.00,7.413390,25.02581,-0.000171,24.018303,-0.0077,1.398
8856.00,7.412895,25.02688,-0.000171,24.019324,-0.0077,1.398
8858.00,7.412012,25.02741,-0.000171,24.017977,-0.0076,1.399
8860.00,7.412142,25.02762,-0.000172,24.018267,-0.0077,1.398
8862.00,7.412735,25.02826,-0.000171,24.017922,-0.0077,1.398
8864.00,7.413557,25.02855,-0.000170,24.018236,-0.0077,1.398
8866.00,7.413168,25.02794,-0.000171,24.018149,-0.0077,1.398
8868.00,7.412896,25.02812,-0.000171,24.018318,-0.0077,1.398
8870.00,7.412608,25.02929,-0.000171,24.017944,-0.0077,1.398
8872.00,7.412276,25.02881,-0.000171,24.017868,-0.0077,1.398
8874.00,7.413171,25.02822,-0.000170,24.017841,-0.0077,1.398
8876.00,7.412791,25.02787,-0.000170,24.018446,-0.0077,1.398
8878.00,7.412478,25.02837,-0.000171,24.017788,-0.0077,1.398
8880.00,7.412464,25.02887,-0.000172,24.017776,-0.0077,1.398
8882.00,7.412512,25.03000,-0.000171,24.018252,-0.0077,1.398
8884.00,7.413038,25.02972,-0.000172,24.018156,-0.0077,1.398
8886.00,7.412865,25.02937,-0.000172,24.017790,-0.0077,1.399
8888.00,7.411244,25.02853,-0.000173,24.017948,-0.0077,1.399
8890.00,7.411248,25.02856,-0.000172,24.018765,-0.0077,1.398
8892.00,7.411488,25.02802,-0.000172,24.018414,-0.0077,1.398
8894.00,7.411992,25.02840,-0.000171,24.017910,-0.0077,1.399
8896.00,7.412805,25.02857,-0.000171,24.018557,-0.0077,1.399
8898.00,7.413076,25.02915,-0.000172,24.018327,-0.0077,1.398
8900.00,7.413840,25.02813,-0.000172,24.017959,-0.0077,1.399
8902.00,7.412478,25.02811,-0.000171,24.017854,-0.0077,1.398
8904.00,7.411444,25.02797,-0.000171,24.017641,-0.0077,1.399
8906.00,7.411219,25.02807,-0.000171,24.017975,-0.0077,1.398
8908.00,7.412163,25.02766,-0.000172,24.017919,-0.0077,1.398
8910.00,7.412600,25.02739,-0.000172,24.018222,-0.0077,1.399
8912.00,7.413583,25.02737,-0.000171,24.017328,-0.0077,1.399
8914.00,7.412500,25.02716,-0.000171,24.018629,-0.0077,1.398
8916.00,7.412216,25.02669,-0.000170,24.018434,-0.0077,1.398
8918.00,7.411772,25.02665,-0.000170,24.017801,-0.0077,1.398
8920.00,7.410973,25.02636,-0.000170,24.017935,-0.0077,1.399
8922.00,7.411526,25.02646,-0.000171,24.018756,-0.0077,1.399
8924.00,7.411817,25.02702,-0.000172,24.018615,-0.0077,1.399
8926.00,7.412082,25.02703,-0.000171,24.018709,-0.0077,1.398
8928.00,7.412825,25.02671,-0.000171,24.018287,-0.0077,1.398
8930.00,7.412015,25.02731,-0.000170,24.018562,-0.0077,1.399
8932.00,7.411597,25.02748,-0.000171,24.018223,-0.0077,1.398
8934.00,7.412303,25.02733,-0.000170,24.018193,-0.0077,1.399
8936.00,7.411642,25.02667,-0.000172,24.018156,-0.0077,1.399
8938.00,7.412065,25.02691,-0.000171,24.018593,-0.0077,1.398
8940.00,7.412585,25.02748,-0.000171,24.018203,-0.0077,1.398
8942.00,7.412551,25.02692,-0.000172,24.018880,-0.0077,1.399
8944.00,7.411874,25.02689,-0.000172,24.018222,-0.0077,1.399
8946.00,7.411586,25.02684,-0.000171,24.018200,-0.0077,1.398
8948.00,7.412014,25.02693,-0.000170,24.018765,-0.0077,1.399
8950.00,7.411401,25.02736,-0.000170,24.018234,-0.0077,1.398
8952.00,7.412643,25.02781,-0.000172,24.018377,-0.0077,1.398
8954.00,7.412600,25.02730,-0.000172,24.018434,-0.0077,1.398
8956.00,7.411765,25.02683,-0.000171,24.018115,-0.0077,1.399
8958.00,7.411863,25.02641,-0.000171,24.017857,-0.0077,1.398
8960.00,7.412705,25.02705,-0.000171,24.018281,-0.0077,1.399
8962.00,7.412186,25.02662,-0.000171,24.017500,-0.0077,1.398
8964.00,7.412030,25.02708,-0.000170,24.018334,-0.0077,1.399
8966.00,7.411636,25.02758,-0.000171,24.018421,-0.0077,1.398
8968.00,7.411986,25.02766,-0.000170,24.018116,-0.0077,1.398
8970.00,7.411770,25.02696,-0.000171,24.018305,-0.0077,1.399
8972.00,7.411474,25.02708,-0.000172,24.017790,-0.0077,1.398
8974.00,7.411990,25.02707,-0.000172,24.018548,-0.0077,1.398
8976.00,7.412625,25.02673,-0.000170,24.018493,-0.0077,1.399
8978.00,7.411664,25.02663,-0.000172,24.018682,-0.0077,1.399
8980.00,7.411825,25.02646,-0.000171,24.018535,-0.0077,1.398
8982.00,7.412645,25.02669,-0.000171,24.018689,-0.0077,1.398
8984.00,7.412411,25.02672,-0.000170,24.018091,-0.0077,1.398
8986.00,7.412246,25.02668,-0.000171,24.018555,-0.0077,1.399
8988.00,7.412623,25.02670,-0.000171,24.018776,-0.0077,1.398
8990.00,7.413812,25.02566,-0.000172,24.017620,-0.0077,1.398
8992.00,7.413013,25.02545,-0.000170,24.017701,-0.0077,1.398
8994.00,7.412655,25.02621,-0.000171,24.018553,-0.0077,1.399
8996.00,7.412447,25.02680,-0.000171,24.018586,-0.0077,1.399
8998.00,7.412993,25.02689,-0.000171,24.018789,-0.0077,1.399
9000.00,7.412779,25.02623,-0.000171,24.017957,-0.0077,1.398
9002.00,7.412101,25.02625,-0.000171,24.018200,-0.0077,1.398
9004.00,7.412447,25.02611,-0.000171,24.019300,-0.0077,1.399
@15,12.0000,24.0
9006.00,7.410959,25.02648,-0.000171,24.019112,-0.0077,1.399
9008.00,7.404733,25.02632,-0.000171,24.018613,-0.0077,1.398
9010.00,7.395621,25.02621,-0.000170,24.018129,-0.0077,1.397
9012.00,7.384070,25.02716,-0.000169,24.018261,-0.0077,1.397
9014.00,7.373657,25.02725,-0.000170,24.018173,-0.0077,1.398
9016.00,7.365855,25.02721,-0.000171,24.017718,-0.0077,1.398
9018.00,7.360676,25.02732,-0.000172,24.018626,-0.0077,1.400
9020.00,7.356236,25.02758,-0.000173,24.018677,-0.0077,1.400
9022.00,7.351174,25.02772,-0.000174,24.018669,-0.0077,1.400
9024.00,7.345587,25.02751,-0.000174,24.017906,-0.0077,1.400
9026.00,7.340694,25.02706,-0.000173,24.018903,-0.0077,1.400
9028.00,7.334911,25.02725,-0.000174,24.018069,-0.0077,1.400
9030.00,7.331133,25.02737,-0.000174,24.018198,-0.0077,1.400
9032.00,7.333469,25.02688,-0.000172,24.018017,-0.0077,1.399
9034.00,7.340349,25.02691,-0.000173,24.019266,-0.0077,1.401
9036.00,7.351015,25.02687,-0.000175,24.018648,-0.0077,1.401
9038.00,7.359706,25.02640,-0.000175,24.017567,-0.0077,1.401
9040.00,7.366052,25.02651,-0.000174,24.017933,-0.0077,1.401
9042.00,7.370447,25.02726,-0.000174,24.018082,-0.0077,1.400
9044.00,7.374085,25.02843,-0.000172,24.017919,-0.0077,1.399
9046.00,7.377497,25.02781,-0.000171,24.017906,-0.0077,1.399
9048.00,7.382398,25.02710,-0.000172,24.018287,-0.0077,1.399
9050.00,7.388096,25.02789,-0.000171,24.019132,-0.0077,1.399
9052.00,7.394232,25.02815,-0.000171,24.018970,-0.0077,1.398
9054.00,7.399361,25.02782,-0.000170,24.018401,-0.0077,1.398
9056.00,7.402802,25.02796,-0.000169,24.017884,-0.0077,1.399
9058.00,7.406830,25.02762,-0.000170,24.018167,-0.0077,1.399
9060.00,7.410492,25.02792,-0.000170,24.018609,-0.0077,1.399
9062.00,7.413421,25.02853,-0.000171,24.018444,-0.0077,1.399
9064.00,7.415877,25.02855,-0.000172,24.018606,-0.0077,1.398
9066.00,7.417939,25.02822,-0.000170,24.018084,-0.0077,1.399
9068.00,7.420786,25.02841,-0.000171,24.018657,-0.0077,1.399
9070.00,7.423533,25.02788,-0.000171,24.018629,-0.0077,1.399
9072.00,7.425830,25.02768,-0.000172,24.018047,-0.0076,1.399
9074.00,7.427533,25.02849,-0.000170,24.018811,-0.0077,1.399
9076.00,7.428056,25.02879,-0.000171,24.018599,-0.0077,1.398
9078.00,7.429770,25.02779,-0.000170,24.018434,-0.0077,1.399
9080.00,7.431031,25.02885,-0.000171,24.018776,-0.0077,1.399
9082.00,7.431125,25.02867,-0.000172,24.018428,-0.0077,1.399
9084.00,7.430929,25.02827,-0.000171,24.018584,-0.0077,1.399
9086.00,7.430352,25.02816,-0.000171,24.018832,-0.0077,1.399
9088.00,7.430514,25.02803,-0.000170,24.018967,-0.0077,1.398
9090.00,7.430442,25.02792,-0.000171,24.017719,-0.0077,1.399
9092.00,7.430494,25.02697,-0.000172,24.017054,-0.0077,1.399
9094.00,7.429075,25.02649,-0.000172,24.018590,-0.0077,1.400
9096.00,7.428180,25.02740,-0.000172,24.018323,-0.0077,1.399
9098.00,7.427596,25.02752,-0.000171,24.018488,-0.0077,1.399
9100.00,7.426926,25.02720,-0.000170,24.019034,-0.0076,1.399
9102.00,7.427134,25.02711,-0.000171,24.018515,-0.0077,1.399
9104.00,7.426570,25.02700,-0.000171,24.018098,-0.0077,1.399
9106.00,7.425431,25.02752,-0.000171,24.018113,-0.0077,1.399
9108.00,7.424132,25.02673,-0.000171,24.018154,-0.0077,1.399
9110.00,7.422755,25.02613,-0.000172,24.018116,-0.0077,1.399
9112.00,7.422226,25.02630,-0.000171,24.017995,-0.0077,1.399
9114.00,7.421623,25.02709,-0.000171,24.018156,-0.0077,1.399
9116.00,7.420475,25.02712,-0.000172,24.018140,-0.0077,1.399
9118.00,7.419689,25.02682,-0.000172,24.018613,-0.0077,1.399
9120.00,7.419798,25.02600,-0.000170,24.018038,-0.0077,1.398
9122.00,7.419377,25.02639,-0.000170,24.018588,-0.0077,1.399
9124.00,7.418826,25.02589,-0.000172,24.018225,-0.0077,1.399
9126.00,7.418673,25.02603,-0.000172,24.018490,-0.0077,1.399
9128.00,7.418534,25.02686,-0.000171,24.018028,-0.0077,1.399
9130.00,7.418331,25.02722,-0.000172,24.017562,-0.0077,1.399
9132.00,7.417214,25.02593,-0.000172,24.017879,-0.0077,1.399
9134.00,7.417174,25.02542,-0.000171,24.018347,-0.0077,1.399
9136.00,7.417529,25.02548,-0.000171,24.018232,-0.0077,1.399
9138.00,7.417249,25.02659,-0.000171,24.018269,-0.0077,1.399
9140.00,7.416508,25.02680,-0.000170,24.018218,-0.0077,1.399
9142.00,7.415986,25.02639,-0.000171,24.018675,-0.0077,1.398
9144.00,7.416007,25.02649,-0.000171,24.018593,-0.0077,1.399
9146.00,7.415734,25.02653,-0.000172,24.018125,-0.0077,1.399
9148.00,7.414656,25.02683,-0.000171,24.018675,-0.0077,1.399
9150.00,7.414402,25.02688,-0.000170,24.019175,-0.0077,1.399
9152.00,7.415159,25.02741,-0.000171,24.017656,-0.0077,1.399
9154.00,7.416046,25.02725,-0.000171,24.018299,-0.0076,1.398
9156.00,7.415987,25.02706,-0.000170,24.019146,-0.0077,1.398
9158.00,7.415318,25.02700,-0.000170,24.018426,-0.0077,1.399
9160.00,7.415478,25.02775,-0.000171,24.018405,-0.0077,1.399
9162.00,7.415320,25.02709,-0.000172,24.018038,-0.0077,1.398
9164.00,7.415226,25.02757,-0.000171,24.018267,-0.0077,1.398
9166.00,7.414833,25.02813,-0.000171,24.017854,-0.0077,1.399
9168.00,7.414601,25.02769,-0.000170,24.018258,-0.0077,1.399
9170.00,7.414557,25.02779,-0.000172,24.018450,-0.0077,1.399
9172.00,7.414875,25.02762,-0.000171,24.018312,-0.0077,1.399
9174.00,7.414614,25.02868,-0.000171,24.017796,-0.0077,1.399
9176.00,7.414051,25.02857,-0.000171,24.018249,-0.0076,1.399
9178.00,7.414081,25.02779,-0.000170,24.017788,-0.0077,1.398
9180.00,7.414816,25.02738,-0.000171,24.018475,-0.0077,1.399
9182.00,7.415037,25.02759,-0.000171,24.019012,-0.0077,1.399
9184.00,7.414939,25.02797,-0.000171,24.018254,-0.0077,1.399
9186.00,7.415233,25.02788,-0.000170,24.018423,-0.0077,1.398
9188.00,7.415028,25.02757,-0.000170,24.018428,-0.0077,1.399
9190.00,7.414421,25.02803,-0.000171,24.018412,-0.0077,1.399
9192.00,7.414062,25.02809,-0.000172,24.018283,-0.0076,1.399
9194.00,7.414060,25.02763,-0.000171,24.018822,-0.0077,1.399
9196.00,7.414262,25.02763,-0.000172,24.018597,-0.0077,1.399
9198.00,7.413525,25.02763,-0.000172,24.018635,-0.0076,1.399
9200.00,7.413694,25.02726,-0.000171,24.018914,-0.0077,1.399
9202.00,7.414140,25.02861,-0.000171,24.018180,-0.0077,1.399
9204.00,7.414868,25.02799,-0.000171,24.018774,-0.0077,1.399
9206.00,7.415030,25.02786,-0.000172,24.018832,-0.0077,1.399
9208.00,7.415192,25.02788,-0.000171,24.018622,-0.0077,1.399
9210.00,7.414608,25.02738,-0.000170,24.018076,-0.0077,1.398
9212.00,7.415052,25.02701,-0.000171,24.018124,-0.0077,1.399
9214.00,7.414966,25.02698,-0.000172,24.018541,-0.0077,1.399
9216.00,7.415367,25.02712,-0.000172,24.017861,-0.0077,1.399
9218.00,7.415021,25.02737,-0.000172,24.018666,-0.0077,1.399
9220.00,7.414115,25.02727,-0.000172,24.018501,-0.0077,1.399
9222.00,7.413749,25.02790,-0.000171,24.018359,-0.0077,1.399
9224.00,7.413676,25.02766,-0.000171,24.018091,-0.0077,1.399
9226.00,7.413796,25.02788,-0.000171,24.018825,-0.0077,1.399
9228.00,7.413543,25.02690,-0.000170,24.018401,-0.0077,1.399
9230.00,7.412991,25.02743,-0.000171,24.018011,-0.0077,1.399
9232.00,7.412530,25.02737,-0.000171,24.018517,-0.0077,1.399
9234.00,7.414050,25.02781,-0.000171,24.017792,-0.0077,1.399
9236.00,7.413900,25.02765,-0.000171,24.018807,-0.0077,1.399
9238.00,7.414097,25.02784,-0.000172,24.018827,-0.0077,1.399
9240.00,7.415192,25.02786,-0.000171,24.018410,-0.0077,1.399
9242.00,7.414389,25.02828,-0.000172,24.018086,-0.0077,1.399
9244.00,7.414466,25.02790,-0.000171,24.017719,-0.0077,1.398
9246.00,7.413963,25.02816,-0.000171,24.017854,-0.0077,1.399
9248.00,7.414264,25.02857,-0.000171,24.017761,-0.0077,1.399
9250.00,7.414022,25.02891,-0.000171,24.018216,-0.0077,1.399
9252.00,7.413661,25.02828,-0.000172,24.018111,-0.0077,1.399
9254.00,7.413683,25.02842,-0.000172,24.017823,-0.0077,1.399
9256.00,7.414251,25.02884,-0.000171,24.018140,-0.0077,1.400
9258.00,7.414589,25.02802,-0.000171,24.018328,-0.0077,1.399
9260.00,7.414821,25.02846,-0.000170,24.017708,-0.0077,1.399
9262.00,7.414857,25.02865,-0.000171,24.018522,-0.0077,1.399
9264.00,7.414972,25.02828,-0.000171,24.018316,-0.0077,1.399
9266.00,7.414268,25.02787,-0.000171,24.018015,-0.0077,1.399
9268.00,7.414327,25.02746,-0.000171,24.018878,-0.0077,1.399
9270.00,7.413958,25.02752,-0.000172,24.017786,-0.0077,1.399
9272.00,7.414055,25.02854,-0.000171,24.018386,-0.0077,1.400
9274.00,7.414544,25.02916,-0.000173,24.018535,-0.0077,1.399
9276.00,7.414813,25.02917,-0.000171,24.018330,-0.0077,1.398
9278.00,7.414650,25.02911,-0.000171,24.017743,-0.0077,1.399
9280.00,7.414641,25.02963,-0.000172,24.018080,-0.0077,1.399
9282.00,7.414190,25.02941,-0.000172,24.018037,-0.0077,1.399
9284.00,7.413321,25.02975,-0.000172,24.018093,-0.0077,1.399
9286.00,7.413102,25.03001,-0.000172,24.018158,-0.0077,1.399
9288.00,7.412921,25.02947,-0.000171,24.018716,-0.0077,1.399
9290.00,7.413517,25.02878,-0.000172,24.018368,-0.0077,1.399
9292.00,7.413982,25.02886,-0.000172,24.018686,-0.0077,1.400
9294.00,7.413951,25.02937,-0.000173,24.018046,-0.0077,1.399
9296.00,7.413488,25.02880,-0.000171,24.018216,-0.0077,1.399
9298.00,7.414209,25.02760,-0.000171,24.018299,-0.0077,1.399
9300.00,7.414329,25.02847,-0.000172,24.017854,-0.0077,1.399
9302.00,7.414009,25.02874,-0.000171,24.018327,-0.0077,1.399
9304.00,7.413413,25.02878,-0.000171,24.017937,-0.0077,1.399
9306.00,7.413368,25.02858,-0.000171,24.017761,-0.0077,1.399
9308.00,7.414051,25.02834,-0.000172,24.018415,-0.0077,1.399
9310.00,7.414428,25.02789,-0.000171,24.018319,-0.0077,1.399
9312.00,7.413981,25.02944,-0.000172,24.018396,-0.0077,1.399
9314.00,7.413623,25.02985,-0.000170,24.018142,-0.0077,1.399
9316.00,7.413377,25.02940,-0.000171,24.018256,-0.0077,1.399
9318.00,7.412908,25.02935,-0.000170,24.018115,-0.0077,1.400
9320.00,7.412835,25.02839,-0.000172,24.018135,-0.0077,1.399
9322.00,7.412890,25.02878,-0.000170,24.017772,-0.0076,1.399
9324.00,7.412853,25.02912,-0.000171,24.018287,-0.0077,1.399
9326.00,7.412484,25.02880,-0.000171,24.017980,-0.0077,1.399
9328.00,7.412972,25.02902,-0.000171,24.018600,-0.0077,1.400
9330.00,7.413444,25.02997,-0.000171,24.018145,-0.0077,1.399
9332.00,7.414579,25.02985,-0.000170,24.017989,-0.0077,1.399
9334.00,7.414636,25.02992,-0.000171,24.018080,-0.0077,1.399
9336.00,7.413928,25.02950,-0.000171,24.017902,-0.0077,1.399
9338.00,7.413393,25.03019,-0.000172,24.018212,-0.0077,1.400
9340.00,7.413697,25.02941,-0.000171,24.018383,-0.0077,1.399
9342.00,7.414575,25.02939,-0.000172,24.018392,-0.0077,1.399
9344.00,7.414026,25.02887,-0.000173,24.017973,-0.0077,1.400
9346.00,7.414032,25.02922,-0.000172,24.018187,-0.0077,1.400
9348.00,7.413987,25.02880,-0.000171,24.018597,-0.0077,1.400
9350.00,7.414250,25.02956,-0.000171,24.018675,-0.0077,1.399
9352.00,7.414138,25.03010,-0.000172,24.018033,-0.0077,1.399
9354.00,7.414225,25.02947,-0.000172,24.018303,-0.0077,1.399
9356.00,7.413866,25.03028,-0.000171,24.018325,-0.0077,1.399
9358.00,7.414481,25.02985,-0.000171,24.018497,-0.0077,1.400
9360.00,7.414407,25.02952,-0.000171,24.017928,-0.0077,1.400
9362.00,7.414577,25.02983,-0.000172,24.017591,-0.0077,1.399
9364.00,7.415000,25.02953,-0.000172,24.017796,-0.0077,1.400
9366.00,7.414571,25.02953,-0.000172,24.018138,-0.0077,1.400
9368.00,7.413891,25.02911,-0.000172,24.018276,-0.0077,1.399
9370.00,7.413257,25.02859,-0.000171,24.018086,-0.0077,1.400
9372.00,7.413228,25.02913,-0.000171,24.017747,-0.0077,1.399
9374.00,7.412513,25.02858,-0.000172,24.018450,-0.0077,1.400
9376.00,7.412033,25.02906,-0.000172,24.018091,-0.0077,1.400
9378.00,7.411975,25.02982,-0.000172,24.018278,-0.0077,1.400
9380.00,7.412711,25.03006,-0.000172,24.018463,-0.0077,1.400
9382.00,7.413333,25.02991,-0.000172,24.018435,-0.0077,1.400
9384.00,7.413644,25.02940,-0.000170,24.018076,-0.0077,1.399
9386.00,7.413791,25.02954,-0.000170,24.018193,-0.0077,1.400
9388.00,7.413895,25.02874,-0.000172,24.017979,-0.0077,1.399
9390.00,7.414174,25.02844,-0.000172,24.018470,-0.0077,1.399
9392.00,7.414164,25.02914,-0.000171,24.018301,-0.0077,1.399
9394.00,7.414235,25.02814,-0.000171,24.017326,-0.0077,1.400
9396.00,7.413877,25.02774,-0.000172,24.017997,-0.0077,1.400
9398.00,7.414062,25.02793,-0.000172,24.018405,-0.0077,1.400
9400.00,7.412276,25.02847,-0.000172,24.018744,-0.0077,1.400
9402.00,7.412781,25.02871,-0.000171,24.018151,-0.0077,1.400
9404.00,7.413076,25.02869,-0.000170,24.018680,-0.0077,1.400
9406.00,7.412749,25.02826,-0.000171,24.018626,-0.0077,1.399
9408.00,7.413339,25.02832,-0.000172,24.017991,-0.0077,1.399
9410.00,7.413103,25.02773,-0.000171,24.018120,-0.0077,1.400
9412.00,7.414119,25.02776,-0.000171,24.018203,-0.0077,1.399
9414.00,7.414611,25.02740,-0.000172,24.018218,-0.0077,1.399
9416.00,7.414919,25.02679,-0.000172,24.018867,-0.0077,1.400
9418.00,7.414299,25.02690,-0.000172,24.017890,-0.0077,1.400
9420.00,7.414317,25.02721,-0.000171,24.017993,-0.0077,1.399
9422.00,7.413542,25.02749,-0.000172,24.017931,-0.0077,1.399
9424.00,7.413853,25.02745,-0.000171,24.017496,-0.0077,1.399
9426.00,7.413318,25.02713,-0.000172,24.017592,-0.0077,1.400
9428.00,7.414185,25.02747,-0.000171,24.018270,-0.0077,1.400
9430.00,7.414502,25.02771,-0.000172,24.017772,-0.0077,1.399
9432.00,7.413819,25.02644,-0.000172,24.018823,-0.0077,1.400
9434.00,7.413688,25.02729,-0.000171,24.018167,-0.0077,1.399
9436.00,7.414197,25.02850,-0.000171,24.018158,-0.0077,1.400
9438.00,7.414849,25.02857,-0.000172,24.018223,-0.0077,1.399
9440.00,7.415538,25.02830,-0.000172,24.018571,-0.0077,1.400
9442.00,7.415016,25.02765,-0.000172,24.018028,-0.0077,1.399
9444.00,7.414233,25.02799,-0.000172,24.017955,-0.0077,1.399
9446.00,7.414139,25.02842,-0.000172,24.017656,-0.0077,1.400
9448.00,7.413956,25.02839,-0.000172,24.018067,-0.0077,1.399
9450.00,7.413727,25.02884,-0.000171,24.018115,-0.0077,1.400
9452.00,7.413563,25.02832,-0.000171,24.017870,-0.0077,1.400
9454.00,7.413486,25.02844,-0.000172,24.017458,-0.0077,1.399
9456.00,7.413082,25.02872,-0.000172,24.018510,-0.0077,1.399
9458.00,7.413041,25.02838,-0.000171,24.018896,-0.0077,1.399
9460.00,7.413862,25.02834,-0.000172,24.018640,-0.0077,1.400
9462.00,7.415304,25.02853,-0.000172,24.018272,-0.0077,1.400
9464.00,7.415719,25.02902,-0.000171,24.017823,-0.0077,1.399
9466.00,7.415427,25.02890,-0.000172,24.018013,-0.0077,1.399
9468.00,7.414822,25.02881,-0.000172,24.018133,-0.0077,1.400
9470.00,7.414108,25.02852,-0.000171,24.018051,-0.0077,1.399
9472.00,7.414148,25.02897,-0.000172,24.018035,-0.0077,1.400
9474.00,7.414506,25.02835,-0.000172,24.016978,-0.0077,1.400
9476.00,7.414184,25.02817,-0.000172,24.017971,-0.0078,1.400
9478.00,7.414016,25.02837,-0.000172,24.017522,-0.0077,1.400
9480.00,7.413265,25.02840,-0.000172,24.017607,-0.0077,1.399
9482.00,7.413313,25.02857,-0.000171,24.018104,-0.0077,1.400
9484.00,7.413642,25.02881,-0.000172,24.017295,-0.0077,1.400
9486.00,7.414251,25.02899,-0.000171,24.017355,-0.0077,1.400
9488.00,7.414779,25.02880,-0.000171,24.018330,-0.0077,1.400
9490.00,7.414559,25.02955,-0.000172,24.018000,-0.0077,1.400
9492.00,7.413823,25.02977,-0.000171,24.017224,-0.0077,1.400
9494.00,7.412983,25.02881,-0.000172,24.017727,-0.0077,1.400
9496.00,7.414000,25.02930,-0.000172,24.017931,-0.0077,1.400
9498.00,7.414402,25.02918,-0.000172,24.017772,-0.0077,1.400
9500.00,7.414649,25.02886,-0.000172,24.018031,-0.0077,1.400
9502.00,7.414083,25.02914,-0.000173,24.018388,-0.0077,1.400
9504.00,7.413255,25.03051,-0.000172,24.018015,-0.0077,1.400
9506.00,7.413344,25.03000,-0.000171,24.018372,-0.0077,1.399
9508.00,7.413275,25.03011,-0.000172,24.017785,-0.0077,1.400
9510.00,7.413277,25.03068,-0.000173,24.017960,-0.0077,1.400
9512.00,7.412688,25.03029,-0.000173,24.017982,-0.0077,1.400
9514.00,7.413431,25.03000,-0.000171,24.017770,-0.0077,1.400
9516.00,7.413140,25.02990,-0.000171,24.018997,-0.0077,1.400
9518.00,7.413407,25.03043,-0.000172,24.018450,-0.0077,1.400
9520.00,7.412649,25.03075,-0.000172,24.018171,-0.0077,1.400
9522.00,7.413192,25.03130,-0.000171,24.018144,-0.0077,1.399
9524.00,7.413430,25.03047,-0.000171,24.018599,-0.0077,1.399
9526.00,7.413488,25.02966,-0.000171,24.018785,-0.0077,1.400
9528.00,7.414312,25.02992,-0.000172,24.017721,-0.0077,1.400
9530.00,7.414662,25.03035,-0.000172,24.018457,-0.0077,1.400
9532.00,7.414676,25.03015,-0.000171,24.018751,-0.0077,1.400
9534.00,7.414793,25.03085,-0.000171,24.018432,-0.0076,1.399
9536.00,7.414586,25.03021,-0.000171,24.018597,-0.0077,1.400
9538.00,7.414516,25.02980,-0.000170,24.017892,-0.0077,1.400
9540.00,7.414547,25.03056,-0.000171,24.018191,-0.0077,1.399
9542.00,7.414212,25.03068,-0.000170,24.017725,-0.0077,1.399
9544.00,7.414459,25.03103,-0.000169,24.017696,-0.0077,1.400
9546.00,7.414824,25.03017,-0.000171,24.018470,-0.0077,1.401
9548.00,7.414042,25.02943,-0.000172,24.017563,-0.0077,1.400
9550.00,7.414256,25.02993,-0.000171,24.018299,-0.0077,1.400
9552.00,7.413908,25.02934,-0.000170,24.018782,-0.0077,1.400
9554.00,7.413914,25.02952,-0.000172,24.018595,-0.0077,1.400
9556.00,7.414273,25.02999,-0.000172,24.018151,-0.0077,1.400
9558.00,7.414040,25.03078,-0.000171,24.018910,-0.0077,1.400
9560.00,7.413785,25.03098,-0.000171,24.018733,-0.0077,1.401
9562.00,7.414524,25.03017,-0.000171,24.018435,-0.0077,1.400
9564.00,7.414264,25.03029,-0.000172,24.018521,-0.0076,1.400
9566.00,7.414113,25.03069,-0.000170,24.018617,-0.0077,1.400
9568.00,7.415002,25.03063,-0.000171,24.018519,-0.0077,1.400
9570.00,7.414609,25.03098,-0.000171,24.018586,-0.0077,1.400
9572.00,7.414597,25.03057,-0.000171,24.018789,-0.0076,1.400
9574.00,7.414805,25.03081,-0.000171,24.018129,-0.0077,1.400
9576.00,7.414213,25.03030,-0.000171,24.019021,-0.0077,1.400
9578.00,7.414473,25.03040,-0.000170,24.018655,-0.0077,1.400
9580.00,7.414711,25.03007,-0.000171,24.019084,-0.0077,1.400
9582.00,7.414164,25.02982,-0.000170,24.018628,-0.0076,1.400
9584.00,7.413717,25.03057,-0.000169,24.018972,-0.0077,1.400
9586.00,7.413369,25.03118,-0.000170,24.018602,-0.0076,1.400
9588.00,7.413438,25.03118,-0.000171,24.017834,-0.0076,1.401
9590.00,7.413777,25.03114,-0.000170,24.018164,-0.0076,1.400
9592.00,7.414154,25.03141,-0.000170,24.018736,-0.0077,1.400
9594.00,7.414258,25.03186,-0.000170,24.018318,-0.0077,1.400
9596.00,7.413950,25.03096,-0.000171,24.018783,-0.0077,1.400
9598.00,7.413481,25.03062,-0.000170,24.018912,-0.0077,1.400
9600.00,7.413323,25.03092,-0.000170,24.018136,-0.0077,1.400
9602.00,7.413238,25.03102,-0.000170,24.018421,-0.0077,1.400
9604.00,7.413124,25.03089,-0.000170,24.018158,-0.0076,1.400
@16,12.0000,24.0
9606.00,7.413185,25.03121,-0.000172,24.018024,-0.0077,1.401
9608.00,7.407116,25.03083,-0.000170,24.018183,-0.0077,1.400
9610.00,7.398462,25.03103,-0.000170,24.018526,-0.0077,1.399
9612.00,7.386990,25.03115,-0.000170,24.018597,-0.0077,1.398
9614.00,7.375705,25.03144,-0.000170,24.018716,-0.0077,1.399
9616.00,7.368160,25.03168,-0.000172,24.018624,-0.0076,1.400
9618.00,7.363649,25.03094,-0.000172,24.019115,-0.0077,1.400
9620.00,7.358822,25.03089,-0.000172,24.018667,-0.0077,1.401
9622.00,7.353695,25.03088,-0.000173,24.018147,-0.0077,1.401
9624.00,7.348157,25.03135,-0.000174,24.018446,-0.0077,1.401
9626.00,7.342653,25.03063,-0.000174,24.018156,-0.0076,1.401
9628.00,7.337516,25.02997,-0.000173,24.018067,-0.0077,1.402
9630.00,7.333786,25.03092,-0.000173,24.019157,-0.0077,1.401
9632.00,7.335603,25.03055,-0.000173,24.018936,-0.0077,1.401
9634.00,7.342782,25.03061,-0.000173,24.018693,-0.0077,1.402
9636.00,7.352674,25.03017,-0.000173,24.018580,-0.0077,1.402
9638.00,7.361668,25.03153,-0.000173,24.018762,-0.0076,1.402
9640.00,7.367766,25.03109,-0.000173,24.018042,-0.0076,1.401
9642.00,7.373108,25.03064,-0.000172,24.018881,-0.0077,1.401
9644.00,7.376582,25.03040,-0.000170,24.019313,-0.0077,1.400
9646.00,7.380091,25.03077,-0.000170,24.018992,-0.0077,1.401
9648.00,7.384283,25.03024,-0.000170,24.018600,-0.0077,1.401
9650.00,7.389738,25.03047,-0.000170,24.018296,-0.0077,1.400
9652.00,7.394431,25.03079,-0.000169,24.018836,-0.0077,1.401
9654.00,7.399570,25.03069,-0.000170,24.017620,-0.0077,1.400
9656.00,7.404462,25.03125,-0.000171,24.017765,-0.0077,1.401
9658.00,7.408699,25.03100,-0.000171,24.018359,-0.0077,1.400
9660.00,7.411098,25.03025,-0.000170,24.018171,-0.0077,1.401
9662.00,7.412913,25.03015,-0.000169,24.018410,-0.0077,1.401
9664.00,7.416295,25.03016,-0.000170,24.018330,-0.0077,1.400
9666.00,7.419722,25.03015,-0.000171,24.018778,-0.0077,1.401
9668.00,7.422284,25.03003,-0.000171,24.018673,-0.0077,1.401
9670.00,7.425050,25.02941,-0.000171,24.017883,-0.0077,1.401
9672.00,7.427460,25.02973,-0.000171,24.018162,-0.0077,1.400
9674.00,7.429210,25.02915,-0.000171,24.018347,-0.0077,1.400
9676.00,7.430714,25.02913,-0.000171,24.018537,-0.0076,1.401
9678.00,7.431941,25.03041,-0.000172,24.018386,-0.0077,1.400
9680.00,7.432719,25.03147,-0.000171,24.017609,-0.0077,1.400
9682.00,7.432701,25.03115,-0.000170,24.018443,-0.0077,1.400
9684.00,7.432990,25.03092,-0.000170,24.018417,-0.0077,1.401
9686.00,7.433889,25.03092,-0.000171,24.018590,-0.0077,1.401
9688.00,7.433683,25.03024,-0.000170,24.018901,-0.0076,1.400
9690.00,7.432259,25.03003,-0.000171,24.018345,-0.0077,1.401
9692.00,7.431643,25.02957,-0.000170,24.018290,-0.0077,1.400
9694.00,7.431001,25.02932,-0.000170,24.018260,-0.0077,1.400
9696.00,7.431001,25.03018,-0.000171,24.018756,-0.0077,1.400
9698.00,7.429707,25.02971,-0.000171,24.018182,-0.0077,1.400
9700.00,7.428205,25.02974,-0.000172,24.018590,-0.0077,1.400
9702.00,7.427303,25.02884,-0.000171,24.017988,-0.0077,1.400
9704.00,7.426721,25.02931,-0.000170,24.018591,-0.0077,1.400
9706.00,7.426441,25.02892,-0.000171,24.018483,-0.0077,1.400
9708.00,7.425650,25.02961,-0.000171,24.018910,-0.0077,1.400
9710.00,7.425013,25.02958,-0.000170,24.018223,-0.0077,1.400
9712.00,7.424671,25.03038,-0.000171,24.018105,-0.0076,1.401
9714.00,7.423928,25.02980,-0.000171,24.018602,-0.0077,1.400
9716.00,7.422006,25.03009,-0.000171,24.018992,-0.0077,1.401
9718.00,7.421544,25.03030,-0.000171,24.017922,-0.0076,1.400
9720.00,7.421214,25.03012,-0.000170,24.018082,-0.0077,1.400
9722.00,7.419968,25.02979,-0.000171,24.017823,-0.0077,1.401
9724.00,7.419900,25.02946,-0.000173,24.018075,-0.0077,1.400
9726.00,7.419451,25.02938,-0.000171,24.018669,-0.0077,1.400
9728.00,7.418650,25.02929,-0.000171,24.018479,-0.0077,1.400
9730.00,7.418446,25.02976,-0.000172,24.018100,-0.0077,1.400
9732.00,7.417507,25.02998,-0.000171,24.018410,-0.0077,1.400
9734.00,7.417019,25.03035,-0.000171,24.018463,-0.0077,1.399
9736.00,7.417328,25.03052,-0.000171,24.018823,-0.0077,1.400
9738.00,7.417296,25.03043,-0.000172,24.018379,-0.0077,1.400
9740.00,7.417927,25.02953,-0.000171,24.018251,-0.0077,1.400
9742.00,7.418055,25.02912,-0.000172,24.018608,-0.0077,1.400
9744.00,7.418001,25.02892,-0.000171,24.018758,-0.0077,1.400
9746.00,7.417631,25.02927,-0.000171,24.018281,-0.0077,1.400
9748.00,7.416865,25.02943,-0.000170,24.018396,-0.0077,1.400
9750.00,7.416969,25.03023,-0.000171,24.017886,-0.0077,1.400
9752.00,7.416693,25.02971,-0.000171,24.017437,-0.0077,1.401
9754.00,7.416503,25.02990,-0.000172,24.018517,-0.0077,1.400
9756.00,7.416404,25.02976,-0.000173,24.017993,-0.0077,1.400
9758.00,7.415635,25.02942,-0.000172,24.018222,-0.0077,1.400
9760.00,7.416022,25.02901,-0.000171,24.018075,-0.0077,1.400
9762.00,7.416521,25.02852,-0.000172,24.018087,-0.0077,1.400
9764.00,7.416894,25.02894,-0.000171,24.017408,-0.0077,1.400
9766.00,7.416471,25.02960,-0.000171,24.017942,-0.0077,1.400
9768.00,7.416147,25.02923,-0.000171,24.018220,-0.0077,1.400
9770.00,7.416667,25.03005,-0.000172,24.017540,-0.0077,1.401
9772.00,7.416260,25.02963,-0.000171,24.018227,-0.0077,1.400
9774.00,7.416150,25.02939,-0.000171,24.018254,-0.0077,1.400
9776.00,7.416366,25.02869,-0.000171,24.018381,-0.0077,1.400
9778.00,7.416134,25.02952,-0.000171,24.017629,-0.0077,1.401
9780.00,7.415575,25.02986,-0.000171,24.018038,-0.0077,1.400
9782.00,7.415409,25.03007,-0.000170,24.017868,-0.0077,1.401
9784.00,7.415707,25.03044,-0.000171,24.018673,-0.0077,1.400
9786.00,7.415812,25.03033,-0.000171,24.018352,-0.0077,1.401
9788.00,7.415800,25.03013,-0.000171,24.017631,-0.0077,1.400
9790.00,7.415869,25.02974,-0.000171,24.019093,-0.0077,1.400
9792.00,7.415145,25.02925,-0.000170,24.018260,-0.0077,1.400
9794.00,7.415114,25.02929,-0.000171,24.018156,-0.0077,1.400
9796.00,7.415608,25.02944,-0.000172,24.018415,-0.0077,1.400
9798.00,7.415788,25.03069,-0.000171,24.018379,-0.0077,1.400
9800.00,7.416707,25.03103,-0.000171,24.018805,-0.0077,1.400
9802.00,7.417299,25.03117,-0.000170,24.018129,-0.0077,1.400
9804.00,7.417134,25.03070,-0.000170,24.017732,-0.0077,1.399
9806.00,7.417741,25.03023,-0.000171,24.017670,-0.0077,1.400
9808.00,7.417684,25.03046,-0.000171,24.018493,-0.0077,1.400
9810.00,7.417345,25.03069,-0.000171,24.018234,-0.0077,1.400
9812.00,7.416613,25.03061,-0.000171,24.018441,-0.0077,1.400
9814.00,7.416846,25.03082,-0.000172,24.018207,-0.0077,1.400
9816.00,7.415908,25.02976,-0.000172,24.017895,-0.0077,1.401
9818.00,7.414954,25.03032,-0.000171,24.018448,-0.0077,1.401
9820.00,7.415595,25.03054,-0.000171,24.018229,-0.0077,1.401
9822.00,7.415982,25.03039,-0.000172,24.017910,-0.0077,1.400
9824.00,7.415414,25.03020,-0.000171,24.017835,-0.0077,1.400
9826.00,7.415956,25.02984,-0.000171,24.018180,-0.0077,1.400
9828.00,7.414595,25.02942,-0.000171,24.018823,-0.0077,1.400
9830.00,7.414469,25.02977,-0.000172,24.018193,-0.0077,1.400
9832.00,7.414564,25.02882,-0.000171,24.018022,-0.0077,1.401
9834.00,7.414763,25.02837,-0.000172,24.017783,-0.0077,1.401
9836.00,7.414807,25.02882,-0.000171,24.018651,-0.0077,1.400
9838.00,7.415100,25.02927,-0.000171,24.017623,-0.0077,1.401
9840.00,7.414948,25.02952,-0.000171,24.018000,-0.0076,1.400
9842.00,7.415055,25.02841,-0.000172,24.018182,-0.0077,1.401
9844.00,7.415532,25.02845,-0.000172,24.018265,-0.0077,1.400
9846.00,7.415925,25.02919,-0.000171,24.018350,-0.0077,1.400
9848.00,7.416297,25.02943,-0.000170,24.018861,-0.0077,1.400
9850.00,7.415746,25.02946,-0.000170,24.017892,-0.0077,1.400
9852.00,7.415516,25.02889,-0.000172,24.017123,-0.0077,1.401
9854.00,7.414898,25.02933,-0.000172,24.017685,-0.0077,1.400
9856.00,7.413932,25.02966,-0.000172,24.018265,-0.0077,1.400
9858.00,7.415039,25.02952,-0.000171,24.018037,-0.0077,1.400
9860.00,7.415860,25.02874,-0.000172,24.017977,-0.0077,1.400
9862.00,7.415606,25.02892,-0.000172,24.018216,-0.0077,1.400
9864.00,7.415598,25.02898,-0.000172,24.018182,-0.0077,1.400
9866.00,7.415072,25.02804,-0.000172,24.018515,-0.0077,1.400
9868.00,7.415438,25.02909,-0.000171,24.017649,-0.0077,1.400
9870.00,7.416185,25.02921,-0.000172,24.018247,-0.0077,1.400
9872.00,7.416134,25.03007,-0.000171,24.018122,-0.0077,1.401
9874.00,7.416174,25.02968,-0.000171,24.018336,-0.0077,1.401
9876.00,7.416050,25.02991,-0.000171,24.017933,-0.0077,1.400
9878.00,7.414829,25.02982,-0.000170,24.018216,-0.0077,1.400
9880.00,7.414852,25.02960,-0.000171,24.017817,-0.0077,1.400
9882.00,7.415693,25.02999,-0.000171,24.018669,-0.0077,1.401
9884.00,7.416215,25.03018,-0.000172,24.018158,-0.0077,1.401
9886.00,7.415804,25.02988,-0.000171,24.018629,-0.0077,1.400
9888.00,7.415768,25.03005,-0.000171,24.017930,-0.0077,1.400
9890.00,7.415238,25.03024,-0.000170,24.017056,-0.0077,1.400
9892.00,7.415907,25.03058,-0.000170,24.018044,-0.0077,1.400
9894.00,7.415932,25.03008,-0.000172,24.018151,-0.0077,1.401
9896.00,7.415258,25.02990,-0.000171,24.018332,-0.0077,1.401
9898.00,7.415336,25.03056,-0.000172,24.018227,-0.0077,1.401
9900.00,7.415832,25.03016,-0.000171,24.017786,-0.0077,1.400
9902.00,7.416366,25.03015,-0.000171,24.017968,-0.0077,1.400
9904.00,7.416341,25.02946,-0.000171,24.017826,-0.0077,1.400
9906.00,7.415783,25.02966,-0.000171,24.018076,-0.0077,1.400
9908.00,7.415225,25.03005,-0.000171,24.017966,-0.0077,1.400
9910.00,7.416245,25.02924,-0.000172,24.018218,-0.0077,1.400
9912.00,7.416579,25.02902,-0.000171,24.018415,-0.0077,1.400
9914.00,7.416761,25.02863,-0.000172,24.017643,-0.0077,1.401
9916.00,7.416038,25.02889,-0.000172,24.017872,-0.0077,1.401
9918.00,7.415584,25.02987,-0.000172,24.018385,-0.0077,1.400
9920.00,7.415978,25.03020,-0.000171,24.017819,-0.0077,1.400
9922.00,7.415552,25.03048,-0.000171,24.017587,-0.0077,1.400
9924.00,7.416294,25.03134,-0.000171,24.018105,-0.0077,1.400
9926.00,7.416471,25.03151,-0.000171,24.018160,-0.0077,1.400
9928.00,7.416275,25.03090,-0.000171,24.017582,-0.0077,1.400
9930.00,7.415998,25.03104,-0.000171,24.017895,-0.0077,1.401
9932.00,7.415865,25.03209,-0.000173,24.018381,-0.0077,1.401
9934.00,7.416148,25.03158,-0.000172,24.017968,-0.0077,1.401
9936.00,7.415454,25.03140,-0.000172,24.018289,-0.0077,1.400
9938.00,7.415866,25.03174,-0.000172,24.017794,-0.0077,1.401
9940.00,7.416003,25.03152,-0.000172,24.018194,-0.0077,1.401
9942.00,7.415502,25.03063,-0.000172,24.017734,-0.0077,1.401
9944.00,7.415050,25.03113,-0.000172,24.017906,-0.0077,1.400
9946.00,7.415201,25.03120,-0.000172,24.017395,-0.0077,1.401
9948.00,7.415688,25.03128,-0.000172,24.018131,-0.0077,1.400
9950.00,7.415602,25.03156,-0.000172,24.018042,-0.0078,1.400
9952.00,7.415543,25.03201,-0.000171,24.018709,-0.0077,1.400
9954.00,7.416291,25.03152,-0.000171,24.017841,-0.0077,1.401
9956.00,7.416190,25.03165,-0.000171,24.017683,-0.0077,1.401
9958.00,7.416426,25.03095,-0.000173,24.018276,-0.0077,1.401
9960.00,7.416516,25.03072,-0.000171,24.018470,-0.0077,1.401
9962.00,7.415919,25.02962,-0.000171,24.017877,-0.0077,1.400
9964.00,7.415489,25.03061,-0.000172,24.018124,-0.0077,1.400
9966.00,7.415760,25.03057,-0.000172,24.017790,-0.0077,1.400
9968.00,7.414768,25.03039,-0.000172,24.017571,-0.0077,1.400
9970.00,7.414747,25.03049,-0.000171,24.017333,-0.0077,1.401
9972.00,7.415155,25.03019,-0.000171,24.017331,-0.0077,1.401
9974.00,7.416210,25.03046,-0.000172,24.017732,-0.0077,1.401
9976.00,7.416889,25.03115,-0.000173,24.017313,-0.0077,1.401
9978.00,7.416913,25.03145,-0.000172,24.017631,-0.0077,1.401
9980.00,7.416048,25.03138,-0.000171,24.017984,-0.0077,1.400
9982.00,7.415503,25.02995,-0.000171,24.017968,-0.0077,1.400
9984.00,7.415651,25.03007,-0.000172,24.017884,-0.0077,1.400
9986.00,7.416456,25.03069,-0.000171,24.018029,-0.0077,1.401
9988.00,7.415878,25.03058,-0.000172,24.018435,-0.0077,1.401
9990.00,7.415368,25.03097,-0.000171,24.018441,-0.0077,1.400
9992.00,7.415477,25.03072,-0.000172,24.018111,-0.0077,1.401
9994.00,7.415303,25.03135,-0.000171,24.018018,-0.0077,1.400
9996.00,7.416303,25.03179,-0.000171,24.018205,-0.0077,1.400
9998.00,7.416417,25.03169,-0.000171,24.018280,-0.0077,1.400
10000.00,7.415644,25.03096,-0.000171,24.018176,-0.0077,1.401
10002.00,7.415837,25.03125,-0.000172,24.018595,-0.0077,1.400
10004.00,7.416890,25.03091,-0.000171,24.018287,-0.0077,1.400
10006.00,7.416324,25.03064,-0.000171,24.018004,-0.0077,1.401
10008.00,7.415767,25.03096,-0.000173,24.018035,-0.0077,1.401
10010.00,7.415496,25.03057,-0.000172,24.017660,-0.0077,1.400
10012.00,7.414433,25.02951,-0.000170,24.017982,-0.0077,1.399
10014.00,7.414637,25.02967,-0.000171,24.017618,-0.0077,1.401
10016.00,7.415308,25.02959,-0.000170,24.017919,-0.0077,1.400
10018.00,7.415360,25.02962,-0.000171,24.018162,-0.0077,1.400
10020.00,7.414363,25.02922,-0.000172,24.018521,-0.0077,1.401
10022.00,7.415440,25.02963,-0.000172,24.018294,-0.0077,1.401
10024.00,7.415721,25.02946,-0.000172,24.017908,-0.0077,1.401
10026.00,7.415068,25.02924,-0.000172,24.018207,-0.0077,1.400
10028.00,7.415091,25.02891,-0.000172,24.017317,-0.0077,1.400
10030.00,7.415316,25.02859,-0.000172,24.017330,-0.0077,1.401
10032.00,7.416013,25.02917,-0.000171,24.018381,-0.0077,1.400
10034.00,7.415595,25.02907,-0.000172,24.017433,-0.0077,1.401
10036.00,7.415176,25.02884,-0.000172,24.017524,-0.0077,1.400
10038.00,7.414926,25.02965,-0.000172,24.018227,-0.0077,1.400
10040.00,7.415715,25.02965,-0.000170,24.017848,-0.0077,1.400
10042.00,7.416099,25.02990,-0.000171,24.018622,-0.0077,1.400
10044.00,7.415727,25.03008,-0.000171,24.018252,-0.0077,1.401
10046.00,7.414732,25.02901,-0.000171,24.018397,-0.0077,1.401
10048.00,7.414944,25.02937,-0.000172,24.017629,-0.0077,1.400
10050.00,7.415368,25.02854,-0.000172,24.018107,-0.0077,1.400
10052.00,7.415825,25.02892,-0.000172,24.017866,-0.0077,1.401
10054.00,7.415938,25.02884,-0.000171,24.018303,-0.0077,1.401
10056.00,7.415560,25.02853,-0.000173,24.017748,-0.0077,1.400
10058.00,7.416744,25.02839,-0.000172,24.017886,-0.0077,1.400
10060.00,7.416542,25.02860,-0.000171,24.018111,-0.0077,1.401
10062.00,7.415691,25.02876,-0.000172,24.017252,-0.0077,1.401
10064.00,7.415537,25.02889,-0.000171,24.017997,-0.0077,1.401
10066.00,7.415683,25.02899,-0.000171,24.018696,-0.0077,1.401
10068.00,7.415411,25.03004,-0.000172,24.017698,-0.0077,1.401
10070.00,7.415094,25.03041,-0.000171,24.018754,-0.0077,1.400
10072.00,7.416076,25.03075,-0.000171,24.018573,-0.0077,1.400
10074.00,7.416193,25.03104,-0.000171,24.017611,-0.0077,1.400
10076.00,7.416607,25.03097,-0.000172,24.018118,-0.0077,1.401
10078.00,7.416007,25.03127,-0.000172,24.018401,-0.0077,1.401
10080.00,7.415559,25.03040,-0.000170,24.018463,-0.0077,1.400
10082.00,7.415931,25.03095,-0.000171,24.018468,-0.0077,1.400
10084.00,7.415688,25.03047,-0.000171,24.017467,-0.0077,1.400
10086.00,7.415264,25.03106,-0.000171,24.018238,-0.0077,1.400
10088.00,7.415399,25.03166,-0.000171,24.018751,-0.0077,1.401
10090.00,7.415328,25.03176,-0.000172,24.018519,-0.0077,1.400
10092.00,7.414941,25.03106,-0.000171,24.017533,-0.0077,1.400
10094.00,7.414796,25.03104,-0.000170,24.017982,-0.0077,1.400
10096.00,7.414923,25.03110,-0.000172,24.018115,-0.0077,1.401
10098.00,7.414750,25.03146,-0.000172,24.018236,-0.0077,1.401
10100.00,7.415997,25.03209,-0.000171,24.017547,-0.0077,1.400
10102.00,7.415982,25.03156,-0.000171,24.017946,-0.0077,1.400
10104.00,7.415812,25.03139,-0.000169,24.018140,-0.0077,1.400
10106.00,7.416101,25.03080,-0.000170,24.018586,-0.0077,1.400
10108.00,7.416005,25.03030,-0.000170,24.018319,-0.0077,1.400
10110.00,7.416027,25.03025,-0.000171,24.018557,-0.0077,1.400
10112.00,7.415698,25.03099,-0.000172,24.018446,-0.0077,1.400
10114.00,7.415514,25.03149,-0.000171,24.018914,-0.0077,1.400
10116.00,7.416012,25.03091,-0.000171,24.017960,-0.0077,1.400
10118.00,7.415786,25.03018,-0.000172,24.017797,-0.0077,1.400
10120.00,7.415160,25.03052,-0.000171,24.017777,-0.0077,1.401
10122.00,7.414517,25.03006,-0.000171,24.018367,-0.0077,1.401
10124.00,7.414254,25.02962,-0.000172,24.018802,-0.0077,1.400
10126.00,7.414657,25.02990,-0.000170,24.017986,-0.0077,1.401
10128.00,7.415460,25.02999,-0.000170,24.018260,-0.0077,1.400
10130.00,7.415228,25.03017,-0.000170,24.017960,-0.0077,1.400
10132.00,7.415794,25.03005,-0.000172,24.018600,-0.0077,1.401
10134.00,7.415828,25.02969,-0.000170,24.018222,-0.0077,1.400
10136.00,7.415634,25.02996,-0.000171,24.018281,-0.0077,1.400
10138.00,7.416024,25.03062,-0.000171,24.018018,-0.0077,1.400
10140.00,7.416037,25.03008,-0.000172,24.018270,-0.0077,1.401
10142.00,7.415738,25.02955,-0.000171,24.018029,-0.0077,1.401
10144.00,7.415444,25.02992,-0.000171,24.018269,-0.0077,1.400
10146.00,7.415639,25.02971,-0.000172,24.018720,-0.0077,1.400
10148.00,7.415836,25.02987,-0.000171,24.018640,-0.0077,1.400
10150.00,7.415683,25.02955,-0.000171,24.018236,-0.0077,1.401
10152.00,7.416352,25.02983,-0.000171,24.018466,-0.0077,1.401
10154.00,7.416570,25.03042,-0.000172,24.017567,-0.0077,1.400
10156.00,7.415473,25.03073,-0.000171,24.017870,-0.0077,1.400
10158.00,7.415017,25.03058,-0.000171,24.017703,-0.0077,1.400
10160.00,7.416095,25.02951,-0.000171,24.018183,-0.0077,1.400
10162.00,7.415823,25.02957,-0.000171,24.017348,-0.0077,1.400
10164.00,7.415699,25.02998,-0.000172,24.017638,-0.0077,1.401
10166.00,7.415991,25.03009,-0.000172,24.018218,-0.0077,1.400
10168.00,7.415771,25.03060,-0.000172,24.018707,-0.0077,1.401
10170.00,7.415180,25.03063,-0.000173,24.017908,-0.0077,1.401
10172.00,7.414799,25.02988,-0.000171,24.018459,-0.0077,1.400
10174.00,7.415359,25.03020,-0.000172,24.018086,-0.0077,1.400
10176.00,7.415330,25.03061,-0.000171,24.017988,-0.0077,1.401
10178.00,7.415270,25.03110,-0.000173,24.018390,-0.0077,1.401
10180.00,7.415550,25.03051,-0.000172,24.017892,-0.0077,1.401
10182.00,7.415750,25.03047,-0.000171,24.017788,-0.0077,1.401
10184.00,7.415211,25.02995,-0.000172,24.018000,-0.0077,1.400
10186.00,7.416038,25.02956,-0.000172,24.018057,-0.0077,1.400
10188.00,7.416196,25.02982,-0.000172,24.017786,-0.0077,1.401
10190.00,7.415985,25.03005,-0.000172,24.017288,-0.0077,1.401
10192.00,7.415645,25.03134,-0.000171,24.017388,-0.0077,1.400
10194.00,7.416258,25.03029,-0.000171,24.017507,-0.0077,1.401
10196.00,7.416305,25.03068,-0.000173,24.017607,-0.0078,1.400
10198.00,7.415683,25.03130,-0.000172,24.017592,-0.0077,1.400
10200.00,7.415089,25.03111,-0.000172,24.017812,-0.0077,1.400
10202.00,7.415893,25.03078,-0.000172,24.016925,-0.0077,1.400
10204.00,7.415733,25.03095,-0.000172,24.017502,-0.0077,1.400
@17,12.0000,24.0
10206.00,7.413617,25.03068,-0.000172,24.017913,-0.0077,1.400
10208.00,7.408565,25.03037,-0.000171,24.018057,-0.0077,1.400
10210.00,7.400539,25.03095,-0.000172,24.017538,-0.0077,1.400
10212.00,7.390384,25.03068,-0.000170,24.017353,-0.0077,1.400
10214.00,7.379751,25.03024,-0.000170,24.017908,-0.0077,1.400
10216.00,7.371058,25.03037,-0.000173,24.017625,-0.0077,1.400
10218.00,7.365376,25.02986,-0.000174,24.017205,-0.0077,1.401
10220.00,7.361160,25.03002,-0.000174,24.017527,-0.0077,1.401
10222.00,7.356407,25.03004,-0.000174,24.017763,-0.0077,1.401
10224.00,7.351364,25.02993,-0.000173,24.017409,-0.0077,1.401
10226.00,7.347276,25.03005,-0.000174,24.018142,-0.0077,1.402
10228.00,7.342525,25.03035,-0.000174,24.017545,-0.0077,1.402
10230.00,7.338305,25.03057,-0.000174,24.018107,-0.0077,1.402
10232.00,7.338910,25.03061,-0.000173,24.018292,-0.0077,1.402
10234.00,7.344707,25.03002,-0.000175,24.017801,-0.0077,1.403
10236.00,7.354262,25.02978,-0.000177,24.017518,-0.0077,1.403
10238.00,7.363240,25.03054,-0.000175,24.018267,-0.0077,1.403
10240.00,7.369073,25.03015,-0.000174,24.018214,-0.0077,1.401
10242.00,7.372787,25.03034,-0.000173,24.017975,-0.0077,1.401
10244.00,7.377135,25.02990,-0.000170,24.018254,-0.0077,1.400
10246.00,7.381789,25.03044,-0.000170,24.018323,-0.0077,1.401
10248.00,7.385547,25.02995,-0.000171,24.017656,-0.0077,1.401
10250.00,7.389810,25.02975,-0.000172,24.018042,-0.0077,1.401
10252.00,7.395778,25.02955,-0.000172,24.017801,-0.0077,1.401
10254.00,7.401530,25.02979,-0.000172,24.018174,-0.0077,1.401
10256.00,7.405729,25.03036,-0.000172,24.017440,-0.0077,1.401
10258.00,7.407609,25.03049,-0.000172,24.017634,-0.0077,1.401
10260.00,7.411438,25.03063,-0.000173,24.017567,-0.0077,1.400
10262.00,7.415366,25.03062,-0.000172,24.017861,-0.0077,1.400
10264.00,7.417882,25.03123,-0.000172,24.017939,-0.0077,1.400
10266.00,7.421007,25.03091,-0.000173,24.017679,-0.0077,1.401
10268.00,7.423401,25.03076,-0.000173,24.017727,-0.0077,1.401
10270.00,7.426108,25.03200,-0.000172,24.017779,-0.0077,1.400
10272.00,7.428318,25.03185,-0.000172,24.017906,-0.0077,1.401
10274.00,7.430302,25.03055,-0.000172,24.017761,-0.0077,1.401
10276.00,7.431795,25.03030,-0.000172,24.017569,-0.0077,1.400
10278.00,7.433382,25.03027,-0.000172,24.018064,-0.0077,1.400
10280.00,7.433903,25.03048,-0.000173,24.017582,-0.0077,1.401
10282.00,7.434357,25.03033,-0.000172,24.018356,-0.0078,1.400
10284.00,7.434859,25.03098,-0.000172,24.018348,-0.0077,1.400
10286.00,7.434071,25.03089,-0.000172,24.018450,-0.0077,1.401
10288.00,7.434013,25.03074,-0.000173,24.017525,-0.0078,1.401
10290.00,7.433680,25.03198,-0.000173,24.017767,-0.0077,1.400
10292.00,7.433370,25.03197,-0.000173,24.017634,-0.0077,1.401
10294.00,7.433034,25.03152,-0.000173,24.017799,-0.0077,1.400
10296.00,7.432969,25.03136,-0.000172,24.017727,-0.0077,1.400
10298.00,7.432661,25.03077,-0.000172,24.017484,-0.0077,1.400
10300.00,7.431300,25.03050,-0.000171,24.018164,-0.0077,1.400
10302.00,7.429959,25.03098,-0.000172,24.017902,-0.0077,1.401
10304.00,7.428546,25.03138,-0.000173,24.018421,-0.0077,1.401
10306.00,7.427945,25.03122,-0.000172,24.017788,-0.0077,1.401
10308.00,7.426996,25.03040,-0.000173,24.018095,-0.0077,1.401
10310.00,7.425744,25.02999,-0.000173,24.017701,-0.0078,1.401
10312.00,7.425602,25.03105,-0.000172,24.017496,-0.0077,1.400
10314.00,7.425284,25.03146,-0.000172,24.017473,-0.0077,1.400
10316.00,7.424751,25.02980,-0.000173,24.017656,-0.0077,1.400
10318.00,7.423837,25.03030,-0.000172,24.018084,-0.0077,1.400
10320.00,7.422694,25.02998,-0.000172,24.017852,-0.0077,1.401
10322.00,7.421356,25.03043,-0.000172,24.018343,-0.0077,1.401
10324.00,7.421073,25.03050,-0.000172,24.017797,-0.0077,1.401
10326.00,7.420129,25.03107,-0.000172,24.018193,-0.0077,1.400
10328.00,7.419803,25.03090,-0.000173,24.018283,-0.0077,1.401
10330.00,7.419626,25.03064,-0.000172,24.017910,-0.0077,1.401
10332.00,7.419560,25.03146,-0.000171,24.017567,-0.0077,1.401
10334.00,7.419074,25.03075,-0.000171,24.017763,-0.0077,1.400
10336.00,7.419347,25.03089,-0.000170,24.018096,-0.0077,1.400
10338.00,7.418607,25.03034,-0.000172,24.018287,-0.0077,1.401
10340.00,7.418124,25.03066,-0.000173,24.017473,-0.0077,1.401
10342.00,7.417732,25.03145,-0.000173,24.017210,-0.0078,1.400
10344.00,7.416817,25.03201,-0.000171,24.017928,-0.0077,1.400
10346.00,7.416306,25.03186,-0.000171,24.018454,-0.0077,1.400
10348.00,7.416709,25.03140,-0.000170,24.018365,-0.0077,1.400
10350.00,7.417379,25.03172,-0.000172,24.017919,-0.0078,1.401
10352.00,7.418411,25.03180,-0.000172,24.018254,-0.0077,1.400
10354.00,7.418281,25.03108,-0.000173,24.017705,-0.0078,1.401
10356.00,7.417257,25.03063,-0.000172,24.018323,-0.0077,1.400
10358.00,7.417340,25.03116,-0.000172,24.018635,-0.0077,1.400
10360.00,7.417549,25.03085,-0.000172,24.017850,-0.0077,1.401
10362.00,7.416964,25.03066,-0.000173,24.017170,-0.0077,1.400
10364.00,7.416458,25.03065,-0.000172,24.017469,-0.0077,1.401
10366.00,7.417074,25.03007,-0.000172,24.017609,-0.0077,1.400
10368.00,7.417412,25.03088,-0.000173,24.018319,-0.0077,1.400
10370.00,7.417004,25.03149,-0.000172,24.017759,-0.0077,1.400
10372.00,7.417512,25.03133,-0.000172,24.017698,-0.0077,1.401
10374.00,7.417667,25.03080,-0.000172,24.018124,-0.0077,1.400
10376.00,7.418389,25.03067,-0.000172,24.018836,-0.0077,1.400
10378.00,7.418474,25.03087,-0.000172,24.018029,-0.0077,1.400
10380.00,7.418940,25.03155,-0.000172,24.018272,-0.0077,1.401
10382.00,7.419781,25.03090,-0.000172,24.018107,-0.0077,1.400
10384.00,7.418567,25.03105,-0.000172,24.017451,-0.0077,1.400
10386.00,7.417140,25.03065,-0.000172,24.018392,-0.0077,1.400
10388.00,7.417319,25.03174,-0.000171,24.017716,-0.0077,1.401
10390.00,7.417737,25.03186,-0.000172,24.018214,-0.0077,1.401
10392.00,7.418436,25.03138,-0.000173,24.017536,-0.0077,1.401
10394.00,7.419047,25.03185,-0.000172,24.017661,-0.0077,1.401
10396.00,7.418490,25.03196,-0.000173,24.017689,-0.0077,1.401
10398.00,7.417664,25.03242,-0.000173,24.017839,-0.0077,1.401
10400.00,7.417192,25.03155,-0.000173,24.018336,-0.0077,1.401
10402.00,7.417111,25.03194,-0.000174,24.017351,-0.0077,1.401
10404.00,7.417447,25.03179,-0.000174,24.017674,-0.0077,1.401
10406.00,7.417803,25.03069,-0.000172,24.018051,-0.0077,1.401
10408.00,7.417177,25.03051,-0.000172,24.018080,-0.0077,1.400
10410.00,7.417621,25.03141,-0.000172,24.017931,-0.0077,1.401
10412.00,7.418072,25.03138,-0.000172,24.017902,-0.0077,1.400
10414.00,7.417941,25.03160,-0.000171,24.017609,-0.0077,1.401
10416.00,7.417993,25.03116,-0.000173,24.018280,-0.0077,1.401
10418.00,7.417513,25.03049,-0.000174,24.017790,-0.0077,1.401
10420.00,7.417419,25.03074,-0.000173,24.017999,-0.0077,1.401
10422.00,7.416823,25.03037,-0.000173,24.017509,-0.0077,1.401
10424.00,7.416724,25.03055,-0.000173,24.017942,-0.0078,1.400
10426.00,7.416955,25.03071,-0.000171,24.017525,-0.0077,1.401
10428.00,7.417220,25.03107,-0.000173,24.017817,-0.0077,1.400
10430.00,7.417288,25.03144,-0.000172,24.017473,-0.0077,1.401
10432.00,7.417048,25.03119,-0.000172,24.017273,-0.0077,1.401
10434.00,7.417066,25.03133,-0.000172,24.017844,-0.0077,1.401
10436.00,7.417265,25.03088,-0.000173,24.017687,-0.0077,1.401
10438.00,7.416984,25.03098,-0.000173,24.017614,-0.0078,1.401
10440.00,7.417026,25.03083,-0.000172,24.016887,-0.0077,1.401
10442.00,7.416908,25.03061,-0.000173,24.017087,-0.0077,1.401
10444.00,7.416526,25.03084,-0.000172,24.017406,-0.0077,1.401
10446.00,7.415741,25.03070,-0.000173,24.017995,-0.0078,1.401
10448.00,7.416394,25.03024,-0.000173,24.018363,-0.0078,1.401
10450.00,7.416558,25.03123,-0.000173,24.017069,-0.0078,1.401
10452.00,7.416242,25.03114,-0.000173,24.017674,-0.0078,1.401
10454.00,7.416755,25.03094,-0.000173,24.017435,-0.0078,1.401
10456.00,7.416683,25.03085,-0.000173,24.017331,-0.0077,1.400
10458.00,7.416937,25.03135,-0.000170,24.017418,-0.0077,1.401
10460.00,7.416579,25.03137,-0.000172,24.017288,-0.0077,1.401
10462.00,7.416212,25.03108,-0.000173,24.018321,-0.0077,1.401
10464.00,7.416154,25.03096,-0.000173,24.017623,-0.0077,1.401
10466.00,7.415878,25.03183,-0.000172,24.017533,-0.0077,1.401
10468.00,7.415582,25.03189,-0.000172,24.017989,-0.0077,1.401
10470.00,7.416088,25.03160,-0.000172,24.017382,-0.0078,1.401
10472.00,7.417080,25.03173,-0.000173,24.017476,-0.0077,1.401
10474.00,7.417135,25.03144,-0.000172,24.017848,-0.0077,1.401
10476.00,7.417008,25.03126,-0.000173,24.017562,-0.0077,1.401
10478.00,7.417515,25.03175,-0.000173,24.017602,-0.0078,1.401
10480.00,7.417577,25.03131,-0.000172,24.017446,-0.0078,1.400
10482.00,7.417470,25.03134,-0.000172,24.017453,-0.0077,1.401
10484.00,7.417651,25.03166,-0.000173,24.017226,-0.0078,1.401
10486.00,7.417476,25.03270,-0.000172,24.017591,-0.0077,1.401
10488.00,7.416700,25.03120,-0.000172,24.017573,-0.0077,1.401
10490.00,7.417137,25.03146,-0.000172,24.017545,-0.0077,1.401
10492.00,7.417649,25.03156,-0.000173,24.017598,-0.0077,1.401
10494.00,7.417559,25.03075,-0.000172,24.017886,-0.0077,1.401
10496.00,7.416774,25.03096,-0.000172,24.017587,-0.0077,1.401
10498.00,7.417215,25.03133,-0.000172,24.017786,-0.0077,1.401
10500.00,7.416263,25.03119,-0.000173,24.017094,-0.0077,1.401
10502.00,7.416742,25.03123,-0.000172,24.018406,-0.0077,1.401
10504.00,7.417863,25.03145,-0.000171,24.017788,-0.0077,1.401
10506.00,7.417131,25.03166,-0.000172,24.017471,-0.0077,1.401
10508.00,7.417056,25.03142,-0.000171,24.017805,-0.0077,1.401
10510.00,7.417620,25.03131,-0.000173,24.017647,-0.0077,1.401
10512.00,7.417090,25.03134,-0.000172,24.018100,-0.0077,1.400
10514.00,7.417122,25.03125,-0.000172,24.017629,-0.0077,1.400
10516.00,7.417365,25.02995,-0.000173,24.018334,-0.0077,1.401
10518.00,7.417422,25.03068,-0.000172,24.017763,-0.0077,1.401
10520.00,7.417036,25.03061,-0.000172,24.017105,-0.0077,1.401
10522.00,7.416971,25.03075,-0.000173,24.018082,-0.0077,1.401
10524.00,7.416694,25.03013,-0.000173,24.018189,-0.0077,1.401
10526.00,7.416563,25.03006,-0.000173,24.017886,-0.0077,1.401
10528.00,7.417014,25.03041,-0.000172,24.017868,-0.0078,1.401
10530.00,7.417825,25.03058,-0.000173,24.017767,-0.0077,1.401
10532.00,7.417652,25.02969,-0.000173,24.018183,-0.0077,1.401
10534.00,7.416827,25.02983,-0.000172,24.017973,-0.0077,1.401
10536.00,7.416604,25.02990,-0.000172,24.017834,-0.0077,1.401
10538.00,7.417256,25.03027,-0.000172,24.017912,-0.0077,1.401
10540.00,7.417058,25.02919,-0.000173,24.017728,-0.0077,1.401
10542.00,7.416945,25.02949,-0.000173,24.017306,-0.0077,1.400
10544.00,7.416658,25.02955,-0.000172,24.017397,-0.0077,1.401
10546.00,7.416117,25.02999,-0.000171,24.017002,-0.0077,1.400
10548.00,7.416705,25.03053,-0.000171,24.017658,-0.0077,1.401
10550.00,7.417019,25.02972,-0.000172,24.018035,-0.0077,1.401
10552.00,7.416981,25.02995,-0.000172,24.018303,-0.0077,1.401
10554.00,7.416706,25.03080,-0.000173,24.017721,-0.0077,1.401
10556.00,7.416774,25.03063,-0.000174,24.017462,-0.0077,1.401
10558.00,7.417023,25.03051,-0.000173,24.017794,-0.0077,1.401
10560.00,7.416989,25.02995,-0.000173,24.017527,-0.0077,1.401
10562.00,7.416816,25.02954,-0.000173,24.017661,-0.0077,1.401
10564.00,7.416703,25.02949,-0.000172,24.018049,-0.0078,1.401
10566.00,7.416178,25.02865,-0.000172,24.018135,-0.0077,1.401
10568.00,7.416615,25.02869,-0.000172,24.017741,-0.0077,1.401
10570.00,7.417633,25.02902,-0.000172,24.017861,-0.0077,1.401
10572.00,7.417014,25.02958,-0.000172,24.017297,-0.0077,1.401
10574.00,7.417021,25.02967,-0.000172,24.018031,-0.0077,1.401
10576.00,7.416890,25.02976,-0.000173,24.018254,-0.0077,1.401
10578.00,7.416905,25.03000,-0.000173,24.017366,-0.0077,1.401
10580.00,7.416757,25.02990,-0.000172,24.018194,-0.0077,1.401
10582.00,7.416515,25.02920,-0.000172,24.017843,-0.0077,1.401
10584.00,7.416988,25.02967,-0.000172,24.017892,-0.0078,1.401
10586.00,7.417376,25.02872,-0.000173,24.017654,-0.0077,1.401
10588.00,7.417031,25.02893,-0.000173,24.018711,-0.0077,1.401
10590.00,7.416531,25.02911,-0.000172,24.017585,-0.0078,1.400
10592.00,7.416753,25.02905,-0.000172,24.017446,-0.0077,1.401
10594.00,7.416572,25.02935,-0.000172,24.018318,-0.0077,1.401
10596.00,7.416533,25.02984,-0.000172,24.017600,-0.0077,1.401
10598.00,7.416641,25.02934,-0.000171,24.017806,-0.0077,1.401
10600.00,7.416801,25.02881,-0.000172,24.017647,-0.0077,1.401
10602.00,7.416647,25.02953,-0.000171,24.017127,-0.0078,1.400
10604.00,7.416732,25.03019,-0.000172,24.018265,-0.0077,1.400
10606.00,7.416385,25.02998,-0.000171,24.018394,-0.0077,1.401
10608.00,7.416964,25.03040,-0.000172,24.018024,-0.0077,1.401
10610.00,7.417615,25.03081,-0.000173,24.017835,-0.0077,1.401
10612.00,7.416943,25.03061,-0.000173,24.017544,-0.0077,1.401
10614.00,7.415994,25.03097,-0.000173,24.017839,-0.0077,1.401
10616.00,7.415271,25.03104,-0.000171,24.017431,-0.0078,1.401
10618.00,7.416696,25.03137,-0.000171,24.017509,-0.0077,1.401
10620.00,7.416542,25.03152,-0.000172,24.017399,-0.0077,1.402
10622.00,7.416049,25.03120,-0.000172,24.017950,-0.0077,1.401
10624.00,7.416834,25.03096,-0.000172,24.017828,-0.0077,1.401
10626.00,7.416652,25.03088,-0.000172,24.017685,-0.0077,1.401
10628.00,7.416601,25.03105,-0.000172,24.017948,-0.0077,1.400
10630.00,7.416249,25.03145,-0.000171,24.018595,-0.0078,1.401
10632.00,7.415783,25.03195,-0.000172,24.017781,-0.0077,1.401
10634.00,7.416182,25.03141,-0.000172,24.017143,-0.0077,1.401
10636.00,7.416936,25.03168,-0.000172,24.017669,-0.0077,1.401
10638.00,7.417549,25.03132,-0.000172,24.018314,-0.0078,1.400
10640.00,7.417937,25.03072,-0.000172,24.017971,-0.0078,1.401
10642.00,7.417450,25.03009,-0.000173,24.017647,-0.0077,1.401
10644.00,7.417406,25.03058,-0.000173,24.017908,-0.0077,1.402
10646.00,7.417514,25.03140,-0.000172,24.017841,-0.0077,1.401
10648.00,7.417522,25.03090,-0.000171,24.018096,-0.0077,1.401
10650.00,7.417029,25.03069,-0.000171,24.017950,-0.0077,1.401
10652.00,7.417001,25.03149,-0.000172,24.018209,-0.0077,1.400
10654.00,7.416877,25.03128,-0.000171,24.018053,-0.0077,1.401
10656.00,7.417339,25.03095,-0.000172,24.017645,-0.0077,1.401
10658.00,7.416881,25.03069,-0.000173,24.017708,-0.0078,1.401
10660.00,7.416936,25.03037,-0.000172,24.017964,-0.0078,1.401
10662.00,7.417230,25.03057,-0.000173,24.018135,-0.0077,1.401
10664.00,7.417741,25.03021,-0.000173,24.017975,-0.0077,1.401
10666.00,7.417479,25.03048,-0.000172,24.018860,-0.0077,1.401
10668.00,7.417579,25.03091,-0.000172,24.018298,-0.0077,1.401
10670.00,7.417763,25.03033,-0.000172,24.017875,-0.0077,1.401
10672.00,7.417059,25.03065,-0.000172,24.017728,-0.0077,1.401
10674.00,7.418124,25.03107,-0.000172,24.018600,-0.0077,1.401
10676.00,7.418346,25.03070,-0.000172,24.017540,-0.0078,1.401
10678.00,7.418439,25.03096,-0.000172,24.018183,-0.0077,1.400
10680.00,7.418063,25.03107,-0.000172,24.018174,-0.0077,1.401
10682.00,7.417879,25.03144,-0.000172,24.017576,-0.0077,1.401
10684.00,7.418602,25.03141,-0.000171,24.017092,-0.0077,1.401
10686.00,7.418009,25.03218,-0.000172,24.017384,-0.0077,1.401
10688.00,7.417777,25.03271,-0.000172,24.018573,-0.0077,1.401
10690.00,7.417014,25.03201,-0.000172,24.017917,-0.0077,1.400
10692.00,7.416900,25.03188,-0.000172,24.017707,-0.0077,1.400
10694.00,7.417357,25.03111,-0.000171,24.017971,-0.0077,1.401
10696.00,7.418095,25.03148,-0.000172,24.018100,-0.0077,1.401
10698.00,7.417811,25.03138,-0.000172,24.017248,-0.0077,1.401
10700.00,7.417274,25.03058,-0.000173,24.017991,-0.0077,1.401
10702.00,7.416698,25.03102,-0.000173,24.017418,-0.0077,1.401
10704.00,7.417594,25.03121,-0.000172,24.017069,-0.0077,1.400
10706.00,7.416455,25.03134,-0.000172,24.018430,-0.0077,1.401
10708.00,7.416379,25.03126,-0.000173,24.018165,-0.0077,1.401
10710.00,7.416744,25.03048,-0.000173,24.017437,-0.0077,1.401
10712.00,7.416724,25.03133,-0.000172,24.017984,-0.0077,1.401
10714.00,7.416976,25.03199,-0.000173,24.018149,-0.0077,1.401
10716.00,7.417084,25.03192,-0.000172,24.017574,-0.0077,1.401
10718.00,7.417627,25.03103,-0.000172,24.017975,-0.0077,1.401
10720.00,7.417145,25.03093,-0.000173,24.017770,-0.0077,1.401
10722.00,7.416822,25.03161,-0.000173,24.017027,-0.0078,1.402
10724.00,7.417610,25.03120,-0.000172,24.018281,-0.0077,1.401
10726.00,7.417320,25.03159,-0.000172,24.017984,-0.0077,1.401
10728.00,7.417143,25.03260,-0.000171,24.018115,-0.0077,1.401
10730.00,7.417053,25.03172,-0.000173,24.017841,-0.0077,1.401
10732.00,7.416990,25.03131,-0.000173,24.017645,-0.0077,1.401
10734.00,7.416392,25.03093,-0.000172,24.017676,-0.0077,1.401
10736.00,7.416044,25.03144,-0.000172,24.018341,-0.0077,1.401
10738.00,7.416825,25.03192,-0.000172,24.017873,-0.0077,1.401
10740.00,7.417281,25.03238,-0.000173,24.018270,-0.0077,1.401
10742.00,7.417303,25.03236,-0.000173,24.017141,-0.0077,1.401
10744.00,7.417209,25.03174,-0.000172,24.017486,-0.0077,1.401
10746.00,7.417062,25.03206,-0.000173,24.017933,-0.0077,1.401
10748.00,7.416953,25.03218,-0.000173,24.017360,-0.0077,1.401
10750.00,7.416874,25.03257,-0.000172,24.017083,-0.0077,1.401
10752.00,7.416472,25.03212,-0.000172,24.017123,-0.0077,1.401
10754.00,7.416879,25.03140,-0.000173,24.017228,-0.0077,1.401
10756.00,7.417988,25.03210,-0.000172,24.017513,-0.0078,1.401
10758.00,7.417915,25.03249,-0.000172,24.017478,-0.0077,1.401
10760.00,7.416954,25.03227,-0.000174,24.016858,-0.0077,1.400
10762.00,7.416683,25.03140,-0.000172,24.017839,-0.0077,1.401
10764.00,7.417111,25.03045,-0.000172,24.017752,-0.0077,1.400
10766.00,7.416638,25.02994,-0.000172,24.017830,-0.0077,1.401
10768.00,7.417164,25.03048,-0.000172,24.017125,-0.0078,1.401
10770.00,7.417619,25.03016,-0.000173,24.018113,-0.0077,1.401
10772.00,7.417077,25.03012,-0.000173,24.018336,-0.0077,1.402
10774.00,7.416746,25.03053,-0.000172,24.017944,-0.0077,1.401
10776.00,7.417457,25.03029,-0.000172,24.017970,-0.0077,1.401
10778.00,7.417675,25.02931,-0.000172,24.017518,-0.0077,1.401
10780.00,7.416838,25.02977,-0.000172,24.017707,-0.0077,1.402
10782.00,7.416985,25.03034,-0.000173,24.017846,-0.0077,1.401
10784.00,7.417506,25.02957,-0.000173,24.017694,-0.0077,1.401
10786.00,7.417656,25.03010,-0.000172,24.017728,-0.0078,1.401
10788.00,7.417944,25.03043,-0.000172,24.017437,-0.0077,1.401
10790.00,7.417887,25.03054,-0.000173,24.018202,-0.0077,1.401
10792.00,7.417375,25.03053,-0.000172,24.017578,-0.0077,1.400
10794.00,7.417953,25.03094,-0.000171,24.017959,-0.0077,1.402
10796.00,7.418147,25.03082,-0.000174,24.018064,-0.0078,1.401
10798.00,7.417825,25.03056,-0.000173,24.017549,-0.0077,1.402
10800.00,7.417660,25.03068,-0.000173,24.017694,-0.0077,1.401
10802.00,7.417696,25.03025,-0.000173,24.016855,-0.0077,1.401
10804.00,7.417412,25.02991,-0.000173,24.016978,-0.0077,1.401
@18,12.0000,24.0
10806.00,7.416978,25.03006,-0.000172,24.017531,-0.0078,1.401
10808.00,7.412740,25.03086,-0.000172,24.017339,-0.0077,1.401
10810.00,7.404587,25.03032,-0.000172,24.017931,-0.0077,1.401
10812.00,7.394327,25.03077,-0.000172,24.018301,-0.0077,1.400
10814.00,7.382967,25.03076,-0.000171,24.017966,-0.0077,1.400
10816.00,7.374320,25.03028,-0.000171,24.018196,-0.0077,1.401
10818.00,7.368195,25.03007,-0.000173,24.017108,-0.0077,1.401
10820.00,7.363379,25.03022,-0.000174,24.018212,-0.0077,1.401
10822.00,7.357619,25.02992,-0.000174,24.018044,-0.0077,1.402
10824.00,7.353090,25.03023,-0.000174,24.017935,-0.0077,1.402
10826.00,7.349490,25.03000,-0.000174,24.017993,-0.0078,1.402
10828.00,7.343837,25.03056,-0.000175,24.017230,-0.0077,1.402
10830.00,7.339955,25.03063,-0.000174,24.018100,-0.0077,1.403
10832.00,7.340209,25.03027,-0.000174,24.017705,-0.0077,1.402
10834.00,7.345650,25.03048,-0.000174,24.017567,-0.0077,1.403
10836.00,7.355062,25.03004,-0.000175,24.017714,-0.0077,1.403
10838.00,7.364862,25.02995,-0.000175,24.018289,-0.0077,1.403
10840.00,7.370934,25.03004,-0.000174,24.018076,-0.0078,1.402
10842.00,7.375274,25.03006,-0.000171,24.017576,-0.0077,1.402
10844.00,7.378735,25.03008,-0.000172,24.018247,-0.0077,1.401
10846.00,7.382697,25.03044,-0.000171,24.018343,-0.0077,1.401
10848.00,7.386342,25.03061,-0.000171,24.017699,-0.0077,1.401
10850.00,7.390831,25.03017,-0.000172,24.018136,-0.0077,1.401
10852.00,7.397207,25.03037,-0.000172,24.018715,-0.0077,1.402
10854.00,7.402620,25.03121,-0.000171,24.018231,-0.0077,1.401
10856.00,7.406547,25.03197,-0.000172,24.017805,-0.0077,1.401
10858.00,7.410826,25.03108,-0.000171,24.017734,-0.0077,1.401
10860.00,7.414459,25.03077,-0.000171,24.017515,-0.0077,1.402
10862.00,7.417058,25.03105,-0.000172,24.017272,-0.0077,1.401
10864.00,7.419751,25.03144,-0.000173,24.017944,-0.0077,1.401
10866.00,7.422855,25.03129,-0.000173,24.017496,-0.0077,1.401
10868.00,7.424970,25.03059,-0.000170,24.017638,-0.0078,1.401
10870.00,7.426578,25.03072,-0.000171,24.018299,-0.0077,1.401
10872.00,7.429240,25.03078,-0.000172,24.017654,-0.0077,1.401
10874.00,7.431595,25.03049,-0.000173,24.018040,-0.0077,1.402
10876.00,7.433088,25.03092,-0.000172,24.017246,-0.0077,1.402
10878.00,7.433509,25.03091,-0.000174,24.017723,-0.0077,1.401
10880.00,7.434680,25.03127,-0.000173,24.017205,-0.0077,1.401
10882.00,7.435840,25.03090,-0.000172,24.017348,-0.0078,1.401
10884.00,7.435801,25.03187,-0.000172,24.017447,-0.0078,1.401
10886.00,7.435327,25.03212,-0.000173,24.017674,-0.0077,1.401
10888.00,7.434609,25.03208,-0.000173,24.017721,-0.0077,1.402
10890.00,7.434750,25.03202,-0.000174,24.017544,-0.0077,1.402
10892.00,7.435610,25.03190,-0.000173,24.017534,-0.0077,1.401
10894.00,7.434751,25.03202,-0.000173,24.018135,-0.0077,1.401
10896.00,7.433750,25.03241,-0.000172,24.017834,-0.0077,1.401
10898.00,7.432887,25.03208,-0.000173,24.017540,-0.0077,1.401
10900.00,7.432376,25.03156,-0.000172,24.018468,-0.0077,1.401
10902.00,7.431653,25.03142,-0.000172,24.017529,-0.0077,1.401
10904.00,7.430208,25.03137,-0.000173,24.017382,-0.0077,1.401
10906.00,7.429032,25.03183,-0.000172,24.017823,-0.0078,1.402
10908.00,7.428781,25.03182,-0.000172,24.017687,-0.0077,1.402
10910.00,7.427955,25.03100,-0.000173,24.017825,-0.0077,1.401
10912.00,7.426754,25.03070,-0.000172,24.017959,-0.0077,1.401
10914.00,7.425971,25.03011,-0.000173,24.017504,-0.0077,1.402
10916.00,7.425913,25.03030,-0.000173,24.017181,-0.0077,1.401
10918.00,7.426605,25.02990,-0.000173,24.017060,-0.0077,1.401
10920.00,7.425958,25.03029,-0.000173,24.016967,-0.0078,1.401
10922.00,7.424725,25.03077,-0.000172,24.017246,-0.0077,1.401
10924.00,7.423993,25.03075,-0.000173,24.018040,-0.0077,1.402
10926.00,7.422540,25.03032,-0.000173,24.018035,-0.0078,1.401
10928.00,7.421999,25.03061,-0.000172,24.017901,-0.0077,1.401
10930.00,7.421728,25.03135,-0.000172,24.018080,-0.0077,1.401
10932.00,7.421666,25.03147,-0.000173,24.017732,-0.0077,1.401
10934.00,7.420970,25.03136,-0.000172,24.017476,-0.0078,1.401
10936.00,7.420206,25.03104,-0.000173,24.018000,-0.0077,1.401
10938.00,7.420603,25.03084,-0.000172,24.018105,-0.0077,1.401
10940.00,7.420809,25.03089,-0.000172,24.017752,-0.0077,1.402
10942.00,7.420249,25.03061,-0.000172,24.017589,-0.0077,1.402
10944.00,7.419334,25.03127,-0.000173,24.017815,-0.0077,1.401
10946.00,7.419594,25.03158,-0.000172,24.017747,-0.0077,1.401
10948.00,7.419033,25.03094,-0.000172,24.016998,-0.0078,1.402
10950.00,7.418935,25.03077,-0.000173,24.017136,-0.0078,1.401
10952.00,7.418839,25.03120,-0.000174,24.017892,-0.0077,1.401
10954.00,7.418583,25.03129,-0.000173,24.017999,-0.0077,1.401
10956.00,7.418764,25.03151,-0.000172,24.017214,-0.0077,1.401
10958.00,7.419238,25.03146,-0.000172,24.017950,-0.0077,1.401
10960.00,7.419866,25.03151,-0.000173,24.017926,-0.0077,1.401
10962.00,7.420227,25.03166,-0.000172,24.018258,-0.0078,1.401
10964.00,7.419967,25.03042,-0.000172,24.017368,-0.0077,1.401
10966.00,7.419368,25.03115,-0.000173,24.017750,-0.0077,1.401
10968.00,7.419490,25.03173,-0.000173,24.016692,-0.0077,1.402
10970.00,7.419739,25.03182,-0.000172,24.017263,-0.0077,1.402
10972.00,7.419846,25.03158,-0.000173,24.018332,-0.0077,1.401
10974.00,7.419259,25.03198,-0.000172,24.017234,-0.0077,1.401
10976.00,7.419164,25.03176,-0.000172,24.017507,-0.0077,1.401
10978.00,7.420137,25.03097,-0.000173,24.017692,-0.0077,1.402
10980.00,7.420194,25.03094,-0.000172,24.016682,-0.0077,1.401
10982.00,7.419472,25.03135,-0.000172,24.017721,-0.0078,1.402
10984.00,7.419504,25.03158,-0.000174,24.017808,-0.0077,1.402
10986.00,7.419374,25.03173,-0.000173,24.017605,-0.0077,1.402
10988.00,7.419262,25.03224,-0.000172,24.017484,-0.0077,1.401
10990.00,7.419650,25.03205,-0.000172,24.017790,-0.0077,1.401
10992.00,7.419328,25.03240,-0.000172,24.017661,-0.0078,1.401
10994.00,7.419560,25.03188,-0.000173,24.017814,-0.0078,1.402
10996.00,7.419846,25.03161,-0.000172,24.017377,-0.0077,1.401
10998.00,7.419635,25.03186,-0.000172,24.017395,-0.0078,1.401
11000.00,7.420121,25.03208,-0.000172,24.017835,-0.0077,1.402
11002.00,7.418902,25.03135,-0.000172,24.017602,-0.0077,1.402
11004.00,7.418672,25.03078,-0.000173,24.017409,-0.0077,1.401
11006.00,7.418910,25.03141,-0.000172,24.017770,-0.0078,1.401
11008.00,7.418972,25.03153,-0.000173,24.017462,-0.0078,1.402
11010.00,7.418676,25.03193,-0.000174,24.017783,-0.0077,1.401
11012.00,7.418559,25.03198,-0.000174,24.018328,-0.0077,1.402
11014.00,7.418758,25.03231,-0.000173,24.017944,-0.0077,1.402
11016.00,7.419104,25.03248,-0.000173,24.017957,-0.0077,1.401
11018.00,7.419141,25.03171,-0.000173,24.017738,-0.0077,1.401
11020.00,7.418498,25.03155,-0.000173,24.017707,-0.0077,1.402
11022.00,7.418047,25.03192,-0.000173,24.016929,-0.0077,1.401
11024.00,7.418656,25.03256,-0.000172,24.017290,-0.0078,1.401
11026.00,7.420321,25.03221,-0.000173,24.018017,-0.0078,1.402
11028.00,7.419417,25.03280,-0.000174,24.018078,-0.0077,1.401
11030.00,7.418183,25.03285,-0.000172,24.017776,-0.0077,1.401
11032.00,7.418929,25.03258,-0.000173,24.017817,-0.0077,1.401
11034.00,7.418811,25.03271,-0.000173,24.017447,-0.0078,1.401
11036.00,7.418433,25.03179,-0.000173,24.017159,-0.0078,1.402
11038.00,7.418463,25.03142,-0.000174,24.017536,-0.0078,1.402
11040.00,7.418752,25.03138,-0.000174,24.017449,-0.0077,1.402
11042.00,7.418305,25.03178,-0.000174,24.017583,-0.0078,1.401
11044.00,7.418212,25.03114,-0.000172,24.017747,-0.0078,1.401
11046.00,7.418824,25.03096,-0.000173,24.017538,-0.0077,1.401
11048.00,7.418880,25.03159,-0.000174,24.018113,-0.0078,1.401
11050.00,7.418217,25.03276,-0.000173,24.018075,-0.0078,1.401
11052.00,7.417310,25.03315,-0.000173,24.017790,-0.0077,1.401
11054.00,7.417263,25.03236,-0.000173,24.017496,-0.0077,1.402
11056.00,7.418028,25.03209,-0.000172,24.017732,-0.0077,1.401
11058.00,7.418542,25.03276,-0.000173,24.017313,-0.0077,1.402
11060.00,7.419433,25.03210,-0.000174,24.017692,-0.0077,1.402
11062.00,7.419378,25.03091,-0.000174,24.017703,-0.0077,1.402
11064.00,7.419461,25.03226,-0.000173,24.017428,-0.0077,1.402
11066.00,7.419109,25.03332,-0.000173,24.018209,-0.0077,1.402
11068.00,7.418231,25.03327,-0.000173,24.017571,-0.0077,1.401
11070.00,7.418273,25.03304,-0.000173,24.017475,-0.0077,1.401
11072.00,7.417989,25.03197,-0.000173,24.017879,-0.0078,1.401
11074.00,7.417290,25.03354,-0.000171,24.017415,-0.0077,1.401
11076.00,7.417988,25.03330,-0.000172,24.017641,-0.0078,1.402
11078.00,7.418318,25.03260,-0.000173,24.017705,-0.0077,1.402
11080.00,7.418420,25.03230,-0.000173,24.017228,-0.0077,1.402
11082.00,7.419329,25.03242,-0.000174,24.018042,-0.0078,1.402
11084.00,7.418921,25.03290,-0.000173,24.017355,-0.0077,1.402
11086.00,7.417880,25.03351,-0.000172,24.017208,-0.0077,1.401
11088.00,7.416898,25.03421,-0.000172,24.017805,-0.0077,1.402
11090.00,7.416831,25.03324,-0.000173,24.017263,-0.0077,1.402
11092.00,7.417414,25.03284,-0.000172,24.016860,-0.0077,1.401
11094.00,7.417908,25.03237,-0.000173,24.017631,-0.0077,1.401
11096.00,7.417626,25.03286,-0.000174,24.017565,-0.0077,1.401
11098.00,7.418062,25.03311,-0.000174,24.017098,-0.0078,1.401
11100.00,7.417999,25.03342,-0.000173,24.016800,-0.0077,1.402
11102.00,7.418797,25.03334,-0.000172,24.017067,-0.0077,1.401
11104.00,7.418945,25.03327,-0.000172,24.017520,-0.0077,1.402
11106.00,7.418564,25.03306,-0.000173,24.017843,-0.0078,1.401
11108.00,7.419013,25.03279,-0.000173,24.018116,-0.0077,1.401
11110.00,7.418092,25.03253,-0.000173,24.016875,-0.0078,1.401
11112.00,7.418437,25.03221,-0.000172,24.017466,-0.0077,1.402
11114.00,7.418675,25.03241,-0.000173,24.017594,-0.0077,1.402
11116.00,7.418439,25.03200,-0.000172,24.017411,-0.0077,1.402
11118.00,7.418460,25.03183,-0.000172,24.017331,-0.0077,1.401
11120.00,7.418723,25.03118,-0.000173,24.017292,-0.0078,1.402
11122.00,7.419356,25.03151,-0.000173,24.017792,-0.0077,1.402
11124.00,7.418336,25.03127,-0.000173,24.017888,-0.0078,1.401
11126.00,7.417636,25.03155,-0.000172,24.017137,-0.0077,1.401
11128.00,7.418817,25.03061,-0.000173,24.017817,-0.0077,1.401
11130.00,7.419154,25.03089,-0.000173,24.017315,-0.0077,1.401
11132.00,7.418350,25.03155,-0.000172,24.017852,-0.0077,1.402
11134.00,7.417416,25.03119,-0.000173,24.018084,-0.0077,1.402
11136.00,7.417790,25.03064,-0.000173,24.017308,-0.0078,1.402
11138.00,7.418894,25.03076,-0.000173,24.017765,-0.0078,1.402
11140.00,7.418116,25.03069,-0.000172,24.017805,-0.0077,1.402
11142.00,7.417193,25.03123,-0.000173,24.017466,-0.0077,1.401
11144.00,7.418029,25.03187,-0.000173,24.017098,-0.0077,1.402
11146.00,7.418155,25.03131,-0.000173,24.017814,-0.0077,1.402
11148.00,7.418692,25.03093,-0.000172,24.017676,-0.0078,1.402
11150.00,7.418387,25.03078,-0.000173,24.017253,-0.0077,1.401
11152.00,7.418336,25.03123,-0.000172,24.017333,-0.0078,1.402
11154.00,7.418341,25.03075,-0.000173,24.017252,-0.0078,1.402
11156.00,7.418452,25.02992,-0.000172,24.017611,-0.0078,1.402
11158.00,7.419029,25.03057,-0.000173,24.017846,-0.0077,1.403
11160.00,7.418973,25.03010,-0.000173,24.017689,-0.0077,1.402
11162.00,7.419470,25.03042,-0.000172,24.018191,-0.0077,1.402
11164.00,7.418946,25.03054,-0.000172,24.018318,-0.0077,1.401
11166.00,7.418055,25.03108,-0.000172,24.017933,-0.0078,1.401
11168.00,7.418497,25.02965,-0.000172,24.017455,-0.0077,1.402
11170.00,7.419030,25.02990,-0.000172,24.017665,-0.0077,1.402
11172.00,7.419046,25.03084,-0.000173,24.018051,-0.0078,1.402
11174.00,7.418440,25.03136,-0.000172,24.018060,-0.0077,1.401
11176.00,7.418998,25.03141,-0.000172,24.017866,-0.0077,1.401
11178.00,7.419521,25.03161,-0.000173,24.017645,-0.0078,1.402
11180.00,7.419317,25.03083,-0.000173,24.017395,-0.0077,1.402
11182.00,7.419962,25.02994,-0.000173,24.017629,-0.0077,1.402
11184.00,7.419822,25.03113,-0.000173,24.017435,-0.0078,1.402
11186.00,7.419349,25.03153,-0.000172,24.018076,-0.0077,1.402
11188.00,7.419559,25.03120,-0.000173,24.017884,-0.0077,1.402
11190.00,7.419070,25.03068,-0.000173,24.017727,-0.0078,1.402
11192.00,7.417994,25.03124,-0.000173,24.017912,-0.0078,1.401
11194.00,7.418798,25.03071,-0.000173,24.017476,-0.0078,1.402
11196.00,7.418385,25.03063,-0.000174,24.016915,-0.0078,1.402
11198.00,7.418171,25.03059,-0.000174,24.018292,-0.0078,1.402
11200.00,7.418657,25.03098,-0.000173,24.017783,-0.0078,1.401
11202.00,7.419142,25.03121,-0.000171,24.017930,-0.0077,1.402
11204.00,7.419129,25.03252,-0.000173,24.017654,-0.0077,1.402
11206.00,7.418674,25.03166,-0.000173,24.017455,-0.0078,1.402
11208.00,7.418741,25.03232,-0.000172,24.017631,-0.0077,1.401
11210.00,7.418097,25.03175,-0.000173,24.018011,-0.0077,1.402
11212.00,7.418136,25.03129,-0.000173,24.017585,-0.0077,1.402
11214.00,7.418876,25.03152,-0.000173,24.018227,-0.0077,1.402
11216.00,7.418580,25.03172,-0.000173,24.017866,-0.0078,1.402
11218.00,7.418457,25.03137,-0.000172,24.017408,-0.0078,1.402
11220.00,7.418249,25.03146,-0.000172,24.017373,-0.0077,1.402
11222.00,7.418640,25.03191,-0.000173,24.017571,-0.0077,1.402
11224.00,7.418822,25.03148,-0.000172,24.017551,-0.0078,1.402
11226.00,7.418424,25.03205,-0.000172,24.017462,-0.0077,1.401
11228.00,7.418449,25.03178,-0.000174,24.017892,-0.0077,1.402
11230.00,7.418451,25.03193,-0.000173,24.018359,-0.0077,1.402
11232.00,7.419171,25.03111,-0.000174,24.018082,-0.0077,1.402
11234.00,7.419904,25.03106,-0.000173,24.017826,-0.0077,1.402
11236.00,7.420174,25.03104,-0.000174,24.017353,-0.0077,1.402
11238.00,7.420322,25.03152,-0.000173,24.017708,-0.0077,1.402
11240.00,7.419301,25.03161,-0.000174,24.017350,-0.0077,1.402
11242.00,7.419247,25.03154,-0.000174,24.018008,-0.0078,1.402
11244.00,7.419148,25.03148,-0.000174,24.017148,-0.0078,1.402
11246.00,7.419217,25.03155,-0.000172,24.017228,-0.0077,1.402
11248.00,7.418916,25.03171,-0.000172,24.017504,-0.0077,1.403
11250.00,7.418754,25.03148,-0.000173,24.017237,-0.0077,1.402
11252.00,7.418842,25.03137,-0.000174,24.017297,-0.0078,1.402
11254.00,7.418133,25.03198,-0.000174,24.017888,-0.0078,1.403
11256.00,7.418406,25.03179,-0.000173,24.017132,-0.0077,1.401
11258.00,7.418624,25.03224,-0.000172,24.017558,-0.0077,1.401
11260.00,7.419284,25.03133,-0.000171,24.017854,-0.0078,1.402
11262.00,7.419304,25.03120,-0.000172,24.017137,-0.0078,1.402
11264.00,7.419480,25.03068,-0.000172,24.017435,-0.0077,1.402
11266.00,7.419585,25.03092,-0.000172,24.017186,-0.0077,1.402
11268.00,7.419304,25.03079,-0.000173,24.017186,-0.0078,1.402
11270.00,7.419157,25.03067,-0.000174,24.017411,-0.0078,1.402
11272.00,7.419133,25.03021,-0.000173,24.018084,-0.0078,1.402
11274.00,7.419777,25.03119,-0.000174,24.017438,-0.0078,1.402
11276.00,7.419460,25.03190,-0.000173,24.017906,-0.0077,1.402
11278.00,7.419256,25.03144,-0.000173,24.018153,-0.0078,1.402
11280.00,7.419367,25.03097,-0.000173,24.018044,-0.0077,1.402
11282.00,7.419463,25.03123,-0.000172,24.018149,-0.0077,1.402
11284.00,7.419448,25.03131,-0.000173,24.017194,-0.0077,1.403
11286.00,7.419167,25.03182,-0.000174,24.017788,-0.0078,1.402
11288.00,7.418790,25.03163,-0.000174,24.017159,-0.0078,1.401
11290.00,7.418165,25.03196,-0.000173,24.017605,-0.0077,1.401
11292.00,7.418348,25.03114,-0.000172,24.017652,-0.0077,1.402
11294.00,7.418807,25.03178,-0.000172,24.017676,-0.0078,1.402
11296.00,7.419619,25.03137,-0.000173,24.017594,-0.0077,1.402
11298.00,7.419517,25.03149,-0.000172,24.017554,-0.0078,1.402
11300.00,7.418422,25.03099,-0.000171,24.017825,-0.0078,1.401
11302.00,7.418376,25.03129,-0.000172,24.017567,-0.0078,1.402
11304.00,7.418420,25.03138,-0.000173,24.017270,-0.0077,1.402
11306.00,7.418487,25.03085,-0.000172,24.017500,-0.0077,1.402
11308.00,7.418698,25.03128,-0.000172,24.017371,-0.0078,1.401
11310.00,7.418454,25.03115,-0.000172,24.017685,-0.0077,1.401
11312.00,7.418913,25.03211,-0.000172,24.017302,-0.0077,1.402
11314.00,7.419177,25.03200,-0.000174,24.017707,-0.0077,1.403
11316.00,7.419731,25.03228,-0.000173,24.018047,-0.0077,1.401
11318.00,7.419988,25.03158,-0.000172,24.017808,-0.0078,1.402
11320.00,7.419444,25.03216,-0.000173,24.017379,-0.0078,1.401
11322.00,7.419079,25.03157,-0.000174,24.017839,-0.0078,1.402
11324.00,7.418934,25.03224,-0.000173,24.017288,-0.0078,1.402
11326.00,7.419695,25.03207,-0.000173,24.018258,-0.0077,1.401
11328.00,7.418960,25.03236,-0.000172,24.017056,-0.0078,1.401
11330.00,7.419004,25.03224,-0.000173,24.018263,-0.0077,1.402
11332.00,7.418724,25.03241,-0.000174,24.018626,-0.0077,1.402
11334.00,7.419732,25.03167,-0.000173,24.017678,-0.0077,1.402
11336.00,7.419867,25.03129,-0.000173,24.017544,-0.0077,1.401
11338.00,7.419708,25.03165,-0.000172,24.017203,-0.0077,1.402
11340.00,7.419237,25.03166,-0.000173,24.017491,-0.0077,1.402
11342.00,7.419047,25.03234,-0.000173,24.018058,-0.0078,1.402
11344.00,7.418213,25.03289,-0.000172,24.017757,-0.0077,1.402
11346.00,7.418798,25.03241,-0.000173,24.018278,-0.0077,1.402
11348.00,7.418971,25.03252,-0.000173,24.016962,-0.0077,1.402
11350.00,7.418672,25.03165,-0.000173,24.017536,-0.0078,1.402
11352.00,7.418794,25.03237,-0.000173,24.017915,-0.0078,1.402
11354.00,7.419314,25.03227,-0.000173,24.018205,-0.0077,1.402
11356.00,7.419564,25.03285,-0.000173,24.017248,-0.0077,1.401
11358.00,7.419408,25.03222,-0.000172,24.017946,-0.0078,1.401
11360.00,7.418199,25.03256,-0.000172,24.017739,-0.0077,1.402
11362.00,7.417941,25.03295,-0.000173,24.017634,-0.0077,1.402
11364.00,7.418492,25.03202,-0.000173,24.018182,-0.0077,1.403
11366.00,7.419021,25.03187,-0.000173,24.017732,-0.0077,1.403
11368.00,7.419578,25.03248,-0.000173,24.017560,-0.0077,1.402
11370.00,7.419928,25.03229,-0.000171,24.017924,-0.0077,1.402
11372.00,7.419887,25.03273,-0.000172,24.017219,-0.0077,1.402
11374.00,7.420350,25.03275,-0.000172,24.018100,-0.0077,1.402
11376.00,7.419906,25.03169,-0.000173,24.017953,-0.0077,1.402
11378.00,7.419022,25.03163,-0.000173,24.017917,-0.0078,1.402
11380.00,7.419347,25.03262,-0.000174,24.017576,-0.0078,1.402
11382.00,7.419469,25.03237,-0.000173,24.018107,-0.0077,1.401
11384.00,7.419776,25.03245,-0.000172,24.017913,-0.0077,1.402
11386.00,7.419595,25.03337,-0.000173,24.017781,-0.0077,1.402
11388.00,7.419731,25.03266,-0.000173,24.018390,-0.0077,1.402
11390.00,7.419940,25.03265,-0.000173,24.018102,-0.0077,1.402
11392.00,7.420219,25.03200,-0.000173,24.017444,-0.0078,1.402
11394.00,7.419589,25.03196,-0.000173,24.017660,-0.0078,1.402
11396.00,7.418099,25.03221,-0.000172,24.017531,-0.0077,1.402
11398.00,7.418417,25.03241,-0.000171,24.017527,-0.0078,1.402
11400.00,7.419334,25.03220,-0.000172,24.017770,-0.0077,1.402
11402.00,7.419287,25.03225,-0.000173,24.018053,-0.0078,1.402
11404.00,7.418920,25.03230,-0.000173,24.018196,-0.0078,1.403
@19,12.0000,24.0
11406.00,7.418656,25.03134,-0.000173,24.018124,-0.0078,1.402
11408.00,7.414247,25.03101,-0.000172,24.017321,-0.0078,1.402
11410.00,7.406616,25.03145,-0.000173,24.017734,-0.0077,1.400
11412.00,7.396706,25.03184,-0.000172,24.017893,-0.0077,1.401
11414.00,7.384416,25.03180,-0.000172,24.017364,-0.0077,1.401
11416.00,7.375693,25.03261,-0.000171,24.017371,-0.0077,1.402
11418.00,7.370149,25.03239,-0.000173,24.017797,-0.0077,1.402
11420.00,7.366164,25.03250,-0.000174,24.017670,-0.0077,1.403
11422.00,7.361579,25.03215,-0.000175,24.017471,-0.0078,1.403
11424.00,7.356234,25.03229,-0.000175,24.017504,-0.0077,1.403
11426.00,7.351770,25.03238,-0.000175,24.017511,-0.0078,1.403
11428.00,7.346630,25.03222,-0.000175,24.017614,-0.0078,1.403
11430.00,7.342051,25.03204,-0.000174,24.017908,-0.0077,1.403
11432.00,7.342944,25.03220,-0.000175,24.017727,-0.0077,1.403
11434.00,7.348373,25.03216,-0.000176,24.018107,-0.0078,1.404
11436.00,7.356253,25.03226,-0.000176,24.017458,-0.0078,1.404
11438.00,7.365634,25.03305,-0.000175,24.017252,-0.0077,1.403
11440.00,7.371954,25.03167,-0.000176,24.018131,-0.0077,1.403
11442.00,7.376628,25.03207,-0.000174,24.017951,-0.0077,1.403
11444.00,7.380335,25.03253,-0.000173,24.017533,-0.0077,1.403
11446.00,7.384166,25.03298,-0.000173,24.017640,-0.0078,1.402
11448.00,7.388881,25.03229,-0.000172,24.017960,-0.0078,1.402
11450.00,7.393926,25.03139,-0.000172,24.017835,-0.0077,1.403
11452.00,7.399011,25.03261,-0.000172,24.017567,-0.0077,1.402
11454.00,7.404311,25.03224,-0.000172,24.018185,-0.0077,1.402
11456.00,7.408388,25.03312,-0.000172,24.017263,-0.0077,1.402
11458.00,7.412307,25.03400,-0.000172,24.017690,-0.0078,1.402
11460.00,7.415116,25.03362,-0.000172,24.018568,-0.0077,1.403
11462.00,7.417375,25.03302,-0.000174,24.017640,-0.0077,1.402
11464.00,7.420184,25.03206,-0.000173,24.017569,-0.0077,1.402
11466.00,7.422978,25.03255,-0.000173,24.017021,-0.0077,1.402
11468.00,7.425187,25.03322,-0.000172,24.017649,-0.0077,1.402
11470.00,7.427196,25.03319,-0.000172,24.017854,-0.0077,1.403
11472.00,7.429511,25.03322,-0.000172,24.017438,-0.0077,1.402
11474.00,7.431672,25.03269,-0.000171,24.017681,-0.0077,1.402
11476.00,7.433788,25.03260,-0.000171,24.018008,-0.0078,1.401
11478.00,7.435444,25.03316,-0.000172,24.018093,-0.0078,1.402
11480.00,7.436723,25.03383,-0.000173,24.017522,-0.0077,1.402
11482.00,7.436810,25.03399,-0.000173,24.018098,-0.0077,1.402
11484.00,7.437522,25.03341,-0.000172,24.018122,-0.0077,1.401
11486.00,7.437019,25.03312,-0.000174,24.018604,-0.0077,1.402
11488.00,7.436683,25.03425,-0.000174,24.017832,-0.0078,1.402
11490.00,7.436614,25.03388,-0.000175,24.018069,-0.0078,1.403
11492.00,7.435979,25.03344,-0.000173,24.018051,-0.0077,1.402
11494.00,7.435711,25.03255,-0.000174,24.017538,-0.0077,1.402
11496.00,7.435836,25.03259,-0.000173,24.017583,-0.0077,1.402
11498.00,7.435556,25.03205,-0.000174,24.018439,-0.0077,1.402
11500.00,7.434580,25.03234,-0.000173,24.018463,-0.0077,1.402
11502.00,7.433116,25.03252,-0.000172,24.017185,-0.0077,1.402
11504.00,7.431993,25.03258,-0.000173,24.017975,-0.0077,1.402
11506.00,7.431602,25.03260,-0.000173,24.017747,-0.0077,1.402
11508.00,7.431062,25.03221,-0.000174,24.017988,-0.0078,1.403
11510.00,7.429080,25.03202,-0.000172,24.018267,-0.0078,1.403
11512.00,7.428094,25.03276,-0.000172,24.018154,-0.0077,1.402
11514.00,7.427312,25.03227,-0.000171,24.018069,-0.0078,1.402
11516.00,7.426853,25.03174,-0.000172,24.017533,-0.0078,1.402
11518.00,7.427078,25.03210,-0.000172,24.018180,-0.0077,1.402
11520.00,7.427444,25.03264,-0.000172,24.018575,-0.0077,1.402
11522.00,7.426583,25.03268,-0.000173,24.017009,-0.0077,1.402
11524.00,7.425744,25.03157,-0.000172,24.018124,-0.0077,1.402
11526.00,7.425023,25.03185,-0.000172,24.017177,-0.0077,1.402
11528.00,7.424213,25.03181,-0.000172,24.017631,-0.0077,1.402
11530.00,7.423639,25.03221,-0.000173,24.018047,-0.0077,1.402
11532.00,7.423175,25.03238,-0.000173,24.017487,-0.0077,1.403
11534.00,7.423151,25.03183,-0.000173,24.017565,-0.0077,1.402
11536.00,7.422925,25.03269,-0.000174,24.017281,-0.0077,1.402
11538.00,7.422534,25.03295,-0.000172,24.017125,-0.0077,1.402
11540.00,7.422859,25.03265,-0.000171,24.017183,-0.0077,1.402
11542.00,7.422048,25.03275,-0.000172,24.017649,-0.0077,1.402
11544.00,7.420763,25.03323,-0.000172,24.017723,-0.0077,1.402
11546.00,7.420436,25.03223,-0.000172,24.018042,-0.0077,1.402
11548.00,7.420748,25.03197,-0.000173,24.017790,-0.0078,1.402
11550.00,7.421251,25.03282,-0.000172,24.018131,-0.0078,1.402
11552.00,7.420829,25.03296,-0.000173,24.017906,-0.0077,1.403
11554.00,7.420067,25.03275,-0.000173,24.017723,-0.0077,1.402
11556.00,7.420233,25.03235,-0.000173,24.017935,-0.0077,1.402
11558.00,7.420814,25.03240,-0.000173,24.018129,-0.0077,1.402
11560.00,7.420869,25.03213,-0.000173,24.017150,-0.0078,1.402
11562.00,7.420704,25.03278,-0.000173,24.017495,-0.0078,1.402
11564.00,7.420682,25.03332,-0.000174,24.017757,-0.0077,1.402
11566.00,7.421318,25.03321,-0.000173,24.017823,-0.0077,1.402
11568.00,7.421837,25.03264,-0.000173,24.017388,-0.0078,1.402
11570.00,7.421116,25.03351,-0.000173,24.017399,-0.0078,1.402
11572.00,7.420796,25.03346,-0.000174,24.017743,-0.0078,1.403
11574.00,7.420302,25.03321,-0.000173,24.017944,-0.0077,1.402
11576.00,7.420677,25.03288,-0.000172,24.017654,-0.0077,1.402
11578.00,7.420835,25.03305,-0.000173,24.017567,-0.0078,1.402
11580.00,7.420828,25.03380,-0.000172,24.017239,-0.0077,1.402
11582.00,7.420785,25.03354,-0.000172,24.017277,-0.0077,1.401
11584.00,7.420950,25.03341,-0.000172,24.018049,-0.0077,1.402
11586.00,7.420826,25.03355,-0.000173,24.017854,-0.0077,1.402
11588.00,7.420560,25.03341,-0.000173,24.017618,-0.0078,1.402
11590.00,7.420783,25.03329,-0.000172,24.018200,-0.0078,1.402
11592.00,7.421203,25.03342,-0.000172,24.017962,-0.0077,1.402
11594.00,7.421838,25.03280,-0.000173,24.017951,-0.0077,1.402
11596.00,7.421636,25.03275,-0.000173,24.017208,-0.0077,1.402
11598.00,7.421051,25.03232,-0.000174,24.018350,-0.0077,1.403
11600.00,7.420809,25.03225,-0.000173,24.017761,-0.0077,1.402
11602.00,7.421342,25.03260,-0.000174,24.017505,-0.0078,1.402
11604.00,7.421963,25.03237,-0.000174,24.017574,-0.0078,1.403
11606.00,7.421639,25.03242,-0.000173,24.017933,-0.0078,1.402
11608.00,7.421843,25.03252,-0.000173,24.018504,-0.0077,1.402
11610.00,7.421330,25.03219,-0.000173,24.018254,-0.0078,1.402
11612.00,7.421079,25.03239,-0.000172,24.017000,-0.0077,1.402
11614.00,7.420926,25.03204,-0.000172,24.017217,-0.0077,1.402
11616.00,7.420827,25.03281,-0.000172,24.017591,-0.0077,1.402
11618.00,7.420652,25.03255,-0.000174,24.017959,-0.0077,1.402
11620.00,7.420732,25.03258,-0.000172,24.017649,-0.0077,1.402
11622.00,7.421144,25.03233,-0.000174,24.017999,-0.0077,1.403
11624.00,7.420750,25.03165,-0.000173,24.017734,-0.0077,1.403
11626.00,7.420490,25.03200,-0.000172,24.017442,-0.0077,1.402
11628.00,7.420637,25.03246,-0.000173,24.017221,-0.0077,1.403
11630.00,7.420240,25.03194,-0.000174,24.017562,-0.0077,1.402
11632.00,7.419135,25.03219,-0.000173,24.017212,-0.0077,1.401
11634.00,7.419434,25.03170,-0.000173,24.017558,-0.0078,1.402
11636.00,7.420235,25.03183,-0.000173,24.018087,-0.0077,1.403
11638.00,7.420814,25.03237,-0.000174,24.017834,-0.0077,1.402
11640.00,7.420584,25.03266,-0.000173,24.017745,-0.0077,1.402
11642.00,7.420470,25.03123,-0.000173,24.018305,-0.0077,1.402
11644.00,7.420328,25.03164,-0.000172,24.018062,-0.0078,1.402
11646.00,7.419404,25.03161,-0.000173,24.018076,-0.0077,1.402
11648.00,7.419513,25.03145,-0.000173,24.017174,-0.0077,1.402
11650.00,7.420112,25.03224,-0.000173,24.017540,-0.0077,1.402
11652.00,7.419206,25.03160,-0.000172,24.017984,-0.0077,1.402
11654.00,7.419341,25.03229,-0.000173,24.017738,-0.0077,1.402
11656.00,7.419556,25.03228,-0.000174,24.017665,-0.0078,1.402
11658.00,7.419623,25.03120,-0.000173,24.017679,-0.0077,1.402
11660.00,7.419102,25.03170,-0.000172,24.017854,-0.0077,1.401
11662.00,7.419104,25.03151,-0.000173,24.017999,-0.0077,1.402
11664.00,7.419070,25.03187,-0.000173,24.018231,-0.0077,1.402
11666.00,7.420174,25.03196,-0.000173,24.018555,-0.0077,1.403
11668.00,7.419431,25.03298,-0.000174,24.018073,-0.0077,1.402
11670.00,7.419398,25.03223,-0.000173,24.017500,-0.0077,1.402
11672.00,7.419518,25.03168,-0.000173,24.017435,-0.0077,1.402
11674.00,7.420055,25.03190,-0.000174,24.018091,-0.0077,1.403
11676.00,7.420018,25.03201,-0.000173,24.017747,-0.0077,1.403
11678.00,7.420114,25.03102,-0.000172,24.018051,-0.0078,1.402
11680.00,7.419759,25.03165,-0.000173,24.018593,-0.0077,1.402
11682.00,7.418973,25.03192,-0.000173,24.018035,-0.0077,1.402
11684.00,7.419312,25.03201,-0.000172,24.017560,-0.0077,1.402
11686.00,7.419813,25.03237,-0.000172,24.017721,-0.0077,1.402
11688.00,7.420096,25.03173,-0.000173,24.017915,-0.0077,1.402
11690.00,7.420862,25.03136,-0.000173,24.017337,-0.0077,1.402
11692.00,7.421683,25.03192,-0.000173,24.017645,-0.0077,1.402
11694.00,7.421973,25.03188,-0.000173,24.017821,-0.0077,1.403
11696.00,7.421068,25.03192,-0.000173,24.018241,-0.0077,1.402
11698.00,7.419766,25.03281,-0.000173,24.018127,-0.0078,1.402
11700.00,7.419000,25.03276,-0.000173,24.017319,-0.0077,1.402
11702.00,7.419122,25.03289,-0.000172,24.017694,-0.0077,1.402
11704.00,7.419268,25.03261,-0.000172,24.017884,-0.0077,1.402
11706.00,7.418933,25.03242,-0.000172,24.017759,-0.0077,1.402
11708.00,7.419223,25.03263,-0.000173,24.017834,-0.0077,1.402
11710.00,7.419456,25.03280,-0.000173,24.018086,-0.0077,1.403
11712.00,7.419915,25.03328,-0.000173,24.017957,-0.0077,1.403
11714.00,7.420212,25.03309,-0.000173,24.017817,-0.0077,1.402
11716.00,7.420265,25.03337,-0.000173,24.018098,-0.0077,1.402
11718.00,7.420125,25.03328,-0.000173,24.017081,-0.0077,1.402
11720.00,7.420578,25.03256,-0.000172,24.017924,-0.0077,1.402
11722.00,7.420312,25.03153,-0.000172,24.018874,-0.0077,1.402
11724.00,7.419737,25.03233,-0.000173,24.017438,-0.0077,1.403
11726.00,7.419910,25.03246,-0.000174,24.017895,-0.0077,1.403
11728.00,7.419966,25.03319,-0.000173,24.017877,-0.0077,1.402
11730.00,7.420178,25.03186,-0.000172,24.017534,-0.0077,1.402
11732.00,7.419617,25.03252,-0.000172,24.016951,-0.0078,1.402
11734.00,7.419653,25.03218,-0.000173,24.017910,-0.0077,1.402
11736.00,7.419366,25.03279,-0.000172,24.018466,-0.0078,1.402
11738.00,7.419489,25.03396,-0.000172,24.017598,-0.0077,1.403
11740.00,7.419151,25.03423,-0.000172,24.017897,-0.0077,1.402
11742.00,7.420037,25.03410,-0.000172,24.018182,-0.0077,1.402
11744.00,7.419948,25.03341,-0.000172,24.017587,-0.0078,1.403
11746.00,7.419413,25.03273,-0.000173,24.017984,-0.0078,1.402
11748.00,7.420129,25.03305,-0.000173,24.017408,-0.0077,1.402
11750.00,7.420074,25.03336,-0.000173,24.017819,-0.0077,1.402
11752.00,7.419790,25.03274,-0.000171,24.017790,-0.0077,1.403
11754.00,7.419282,25.03270,-0.000172,24.017687,-0.0077,1.402
11756.00,7.419300,25.03250,-0.000173,24.017645,-0.0077,1.403
11758.00,7.419644,25.03256,-0.000172,24.017946,-0.0077,1.403
11760.00,7.419871,25.03304,-0.000172,24.017447,-0.0078,1.402
11762.00,7.420269,25.03255,-0.000173,24.017600,-0.0077,1.403
11764.00,7.420360,25.03282,-0.000173,24.017273,-0.0077,1.403
11766.00,7.419687,25.03240,-0.000173,24.017576,-0.0078,1.403
11768.00,7.419172,25.03244,-0.000173,24.017484,-0.0078,1.403
11770.00,7.420216,25.03209,-0.000174,24.017534,-0.0078,1.403
11772.00,7.420188,25.03244,-0.000173,24.018069,-0.0078,1.402
11774.00,7.420123,25.03245,-0.000172,24.017988,-0.0077,1.402
11776.00,7.420336,25.03299,-0.000172,24.018118,-0.0078,1.403
11778.00,7.420851,25.03337,-0.000173,24.018013,-0.0077,1.402
11780.00,7.419796,25.03280,-0.000171,24.017730,-0.0078,1.402
11782.00,7.419319,25.03217,-0.000172,24.017783,-0.0078,1.402
11784.00,7.420090,25.03155,-0.000173,24.017944,-0.0078,1.402
11786.00,7.419729,25.03218,-0.000173,24.018028,-0.0078,1.402
11788.00,7.419681,25.03221,-0.000173,24.018245,-0.0077,1.402
11790.00,7.419745,25.03289,-0.000172,24.017462,-0.0077,1.403
11792.00,7.419987,25.03328,-0.000174,24.017389,-0.0078,1.403
11794.00,7.420034,25.03197,-0.000174,24.017306,-0.0078,1.402
11796.00,7.420248,25.03240,-0.000173,24.017592,-0.0078,1.402
11798.00,7.420885,25.03293,-0.000173,24.018319,-0.0078,1.402
11800.00,7.420495,25.03332,-0.000173,24.018071,-0.0077,1.402
11802.00,7.419504,25.03268,-0.000173,24.017999,-0.0077,1.402
11804.00,7.419692,25.03292,-0.000173,24.017788,-0.0077,1.402
11806.00,7.420873,25.03297,-0.000174,24.018080,-0.0077,1.402
11808.00,7.421116,25.03332,-0.000174,24.018140,-0.0077,1.403
11810.00,7.420529,25.03305,-0.000173,24.017560,-0.0077,1.402
11812.00,7.420427,25.03214,-0.000173,24.018055,-0.0078,1.402
11814.00,7.420157,25.03195,-0.000173,24.017870,-0.0078,1.403
11816.00,7.419679,25.03227,-0.000173,24.018118,-0.0077,1.403
11818.00,7.419206,25.03272,-0.000172,24.018156,-0.0077,1.402
11820.00,7.418980,25.03347,-0.000173,24.017632,-0.0077,1.402
11822.00,7.419014,25.03287,-0.000172,24.018044,-0.0077,1.402
11824.00,7.419730,25.03281,-0.000172,24.017857,-0.0077,1.402
11826.00,7.419632,25.03353,-0.000173,24.017830,-0.0077,1.402
11828.00,7.420151,25.03293,-0.000173,24.017235,-0.0077,1.402
11830.00,7.419458,25.03280,-0.000172,24.017665,-0.0077,1.402
11832.00,7.419740,25.03229,-0.000173,24.017210,-0.0077,1.402
11834.00,7.419635,25.03281,-0.000174,24.017650,-0.0077,1.402
11836.00,7.420723,25.03327,-0.000173,24.017534,-0.0077,1.402
11838.00,7.420726,25.03254,-0.000172,24.017172,-0.0077,1.402
11840.00,7.420877,25.03202,-0.000172,24.017757,-0.0078,1.402
11842.00,7.419848,25.03246,-0.000173,24.017640,-0.0078,1.402
11844.00,7.419440,25.03246,-0.000172,24.017060,-0.0077,1.403
11846.00,7.420495,25.03281,-0.000173,24.017547,-0.0078,1.402
11848.00,7.420589,25.03396,-0.000173,24.017797,-0.0077,1.402
11850.00,7.420399,25.03424,-0.000173,24.017660,-0.0077,1.402
11852.00,7.420641,25.03322,-0.000173,24.017362,-0.0077,1.402
11854.00,7.419686,25.03308,-0.000174,24.017206,-0.0078,1.402
11856.00,7.419825,25.03212,-0.000173,24.017667,-0.0078,1.402
11858.00,7.420009,25.03350,-0.000173,24.017868,-0.0077,1.401
11860.00,7.420494,25.03310,-0.000173,24.017835,-0.0077,1.402
11862.00,7.419891,25.03315,-0.000174,24.018129,-0.0078,1.403
11864.00,7.419315,25.03317,-0.000174,24.018120,-0.0078,1.403
11866.00,7.419509,25.03277,-0.000174,24.016991,-0.0078,1.403
11868.00,7.419201,25.03338,-0.000174,24.016884,-0.0077,1.402
11870.00,7.418344,25.03311,-0.000173,24.017808,-0.0078,1.402
11872.00,7.418722,25.03302,-0.000173,24.017444,-0.0078,1.402
11874.00,7.418375,25.03312,-0.000173,24.017745,-0.0078,1.402
11876.00,7.418830,25.03275,-0.000173,24.017181,-0.0078,1.402
11878.00,7.419806,25.03304,-0.000172,24.017379,-0.0078,1.402
11880.00,7.419734,25.03295,-0.000173,24.017966,-0.0078,1.402
11882.00,7.419489,25.03310,-0.000173,24.017208,-0.0078,1.403
11884.00,7.420074,25.03395,-0.000174,24.016742,-0.0078,1.403
11886.00,7.420886,25.03316,-0.000173,24.017899,-0.0077,1.402
11888.00,7.421093,25.03330,-0.000173,24.017592,-0.0077,1.402
11890.00,7.420745,25.03249,-0.000172,24.017235,-0.0077,1.402
11892.00,7.420213,25.03245,-0.000174,24.017676,-0.0078,1.402
11894.00,7.419912,25.03243,-0.000173,24.017935,-0.0078,1.402
11896.00,7.420064,25.03171,-0.000174,24.017765,-0.0078,1.402
11898.00,7.420605,25.03185,-0.000173,24.018100,-0.0078,1.402
11900.00,7.419944,25.03243,-0.000174,24.017420,-0.0078,1.402
11902.00,7.419727,25.03265,-0.000175,24.018006,-0.0078,1.402
11904.00,7.419296,25.03269,-0.000174,24.018477,-0.0078,1.402
11906.00,7.419179,25.03310,-0.000173,24.017689,-0.0077,1.403
11908.00,7.419604,25.03302,-0.000173,24.017562,-0.0078,1.402
11910.00,7.420243,25.03276,-0.000174,24.017362,-0.0078,1.402
11912.00,7.420517,25.03237,-0.000174,24.017083,-0.0078,1.402
11914.00,7.420735,25.03211,-0.000174,24.017660,-0.0077,1.403
11916.00,7.420349,25.03171,-0.000173,24.017707,-0.0077,1.402
11918.00,7.419789,25.03241,-0.000172,24.017839,-0.0077,1.403
11920.00,7.420306,25.03254,-0.000173,24.017699,-0.0077,1.403
11922.00,7.420426,25.03236,-0.000173,24.017650,-0.0077,1.402
11924.00,7.420598,25.03313,-0.000173,24.017549,-0.0077,1.402
11926.00,7.420963,25.03318,-0.000173,24.017951,-0.0077,1.402
11928.00,7.420923,25.03312,-0.000172,24.017353,-0.0078,1.402
11930.00,7.420804,25.03299,-0.000173,24.017855,-0.0078,1.402
11932.00,7.420958,25.03356,-0.000173,24.017404,-0.0077,1.402
11934.00,7.420351,25.03412,-0.000173,24.018089,-0.0078,1.402
11936.00,7.419712,25.03370,-0.000173,24.017718,-0.0078,1.403
11938.00,7.418946,25.03346,-0.000174,24.017243,-0.0078,1.402
11940.00,7.419815,25.03350,-0.000173,24.016880,-0.0078,1.402
11942.00,7.420195,25.03318,-0.000174,24.016889,-0.0078,1.403
11944.00,7.419814,25.03378,-0.000174,24.017852,-0.0078,1.403
11946.00,7.419575,25.03371,-0.000175,24.017491,-0.0078,1.403
11948.00,7.419866,25.03267,-0.000174,24.017250,-0.0078,1.402
11950.00,7.419550,25.03227,-0.000173,24.017504,-0.0077,1.402
11952.00,7.419078,25.03220,-0.000174,24.017270,-0.0077,1.402
11954.00,7.419643,25.03235,-0.000174,24.017603,-0.0077,1.403
11956.00,7.419391,25.03187,-0.000174,24.017176,-0.0077,1.403
11958.00,7.419693,25.03304,-0.000173,24.018080,-0.0077,1.403
11960.00,7.420388,25.03384,-0.000173,24.017580,-0.0077,1.402
11962.00,7.420287,25.03335,-0.000173,24.017464,-0.0077,1.402
11964.00,7.419717,25.03384,-0.000173,24.016978,-0.0078,1.402
11966.00,7.419664,25.03275,-0.000173,24.017186,-0.0078,1.402
11968.00,7.420329,25.03346,-0.000174,24.018006,-0.0078,1.402
11970.00,7.421209,25.03392,-0.000174,24.017538,-0.0077,1.402
11972.00,7.420756,25.03390,-0.000173,24.017553,-0.0077,1.402
11974.00,7.420735,25.03399,-0.000173,24.017491,-0.0078,1.403
11976.00,7.420579,25.03411,-0.000173,24.017496,-0.0078,1.402
11978.00,7.419916,25.03409,-0.000172,24.016918,-0.0077,1.403
11980.00,7.419423,25.03367,-0.000173,24.017875,-0.0078,1.402
11982.00,7.419584,25.03346,-0.000173,24.017901,-0.0077,1.403
11984.00,7.420237,25.03331,-0.000174,24.017094,-0.0078,1.403
11986.00,7.420136,25.03358,-0.000175,24.017219,-0.0077,1.402
11988.00,7.420519,25.03393,-0.000174,24.018127,-0.0078,1.402
11990.00,7.420889,25.03311,-0.000174,24.017355,-0.0078,1.402
11992.00,7.420859,25.03360,-0.000173,24.017589,-0.0078,1.402
11994.00,7.420679,25.03426,-0.000173,24.017195,-0.0078,1.403
11996.00,7.421014,25.03401,-0.000173,24.018076,-0.0077,1.402
11998.00,7.421073,25.03371,-0.000172,24.018015,-0.0078,1.401
12000.00,7.421065,25.03301,-0.000172,24.017331,-0.0077,1.402
12002.00,7.419658,25.03347,-0.000173,24.018194,-0.0078,1.402
12004.00,7.419425,25.03360,-0.000174,24.018158,-0.0077,1.402
@20,12.0000,24.0
12006.00,7.419319,25.03326,-0.000174,24.017261,-0.0078,1.403
12008.00,7.416027,25.03399,-0.000173,24.017255,-0.0077,1.402
12010.00,7.408405,25.03398,-0.000173,24.017301,-0.0077,1.402
12012.00,7.398538,25.03305,-0.000174,24.017422,-0.0077,1.401
12014.00,7.387179,25.03247,-0.000173,24.017520,-0.0077,1.401
12016.00,7.378169,25.03309,-0.000171,24.017489,-0.0077,1.401
12018.00,7.371950,25.03339,-0.000172,24.017041,-0.0078,1.402
12020.00,7.366961,25.03243,-0.000174,24.016942,-0.0078,1.403
12022.00,7.362860,25.03357,-0.000175,24.017389,-0.0078,1.403
12024.00,7.357940,25.03343,-0.000175,24.017747,-0.0077,1.404
12026.00,7.353468,25.03332,-0.000175,24.017130,-0.0077,1.404
12028.00,7.348231,25.03350,-0.000176,24.016947,-0.0078,1.403
12030.00,7.343845,25.03295,-0.000175,24.017534,-0.0078,1.403
12032.00,7.343788,25.03281,-0.000175,24.017498,-0.0078,1.404
12034.00,7.348787,25.03291,-0.000176,24.017230,-0.0078,1.404
12036.00,7.357235,25.03298,-0.000177,24.017370,-0.0078,1.405
12038.00,7.366494,25.03305,-0.000177,24.017016,-0.0078,1.404
12040.00,7.373802,25.03393,-0.000174,24.017161,-0.0078,1.404
12042.00,7.378492,25.03360,-0.000174,24.017085,-0.0078,1.403
12044.00,7.382328,25.03330,-0.000174,24.017201,-0.0078,1.403
12046.00,7.385427,25.03374,-0.000173,24.017219,-0.0078,1.403
12048.00,7.390508,25.03384,-0.000173,24.016844,-0.0078,1.402
12050.00,7.395053,25.03395,-0.000172,24.017683,-0.0078,1.403
12052.00,7.399698,25.03366,-0.000173,24.017647,-0.0077,1.403
12054.00,7.404366,25.03387,-0.000175,24.016637,-0.0077,1.402
12056.00,7.408141,25.03310,-0.000173,24.017290,-0.0078,1.402
12058.00,7.412237,25.03302,-0.000172,24.017738,-0.0077,1.402
12060.00,7.416292,25.03344,-0.000173,24.017355,-0.0078,1.402
12062.00,7.418091,25.03412,-0.000172,24.017165,-0.0077,1.402
12064.00,7.420660,25.03380,-0.000173,24.017214,-0.0077,1.403
12066.00,7.424100,25.03292,-0.000174,24.017027,-0.0078,1.402
12068.00,7.426913,25.03354,-0.000172,24.017161,-0.0078,1.402
12070.00,7.429157,25.03355,-0.000172,24.017507,-0.0077,1.403
12072.00,7.431784,25.03297,-0.000173,24.017052,-0.0077,1.403
12074.00,7.433971,25.03318,-0.000173,24.017551,-0.0078,1.402
12076.00,7.435919,25.03354,-0.000174,24.017538,-0.0077,1.402
12078.00,7.437149,25.03350,-0.000173,24.017515,-0.0077,1.402
12080.00,7.437835,25.03334,-0.000174,24.017418,-0.0077,1.402
12082.00,7.438035,25.03344,-0.000174,24.017935,-0.0078,1.402
12084.00,7.438572,25.03386,-0.000174,24.017446,-0.0077,1.402
12086.00,7.439084,25.03394,-0.000174,24.017979,-0.0077,1.402
12088.00,7.438567,25.03314,-0.000172,24.017743,-0.0078,1.402
12090.00,7.437773,25.03306,-0.000173,24.017941,-0.0078,1.402
12092.00,7.437215,25.03309,-0.000172,24.017221,-0.0078,1.403
12094.00,7.436227,25.03291,-0.000172,24.017313,-0.0078,1.403
12096.00,7.436159,25.03311,-0.000174,24.017399,-0.0078,1.403
12098.00,7.435642,25.03301,-0.000174,24.017661,-0.0078,1.402
12100.00,7.434551,25.03352,-0.000173,24.017360,-0.0078,1.402
12102.00,7.433438,25.03315,-0.000173,24.017643,-0.0078,1.403
12104.00,7.432310,25.03276,-0.000174,24.017161,-0.0077,1.403
12106.00,7.431725,25.03275,-0.000173,24.017304,-0.0078,1.402
12108.00,7.431214,25.03328,-0.000173,24.017544,-0.0078,1.402
12110.00,7.431485,25.03401,-0.000174,24.017839,-0.0078,1.402
12112.00,7.430765,25.03376,-0.000175,24.017273,-0.0078,1.402
12114.00,7.429418,25.03332,-0.000174,24.017386,-0.0078,1.401
12116.00,7.428572,25.03309,-0.000174,24.016853,-0.0078,1.403
12118.00,7.427618,25.03344,-0.000174,24.017081,-0.0078,1.402
12120.00,7.427387,25.03334,-0.000173,24.017451,-0.0078,1.401
12122.00,7.426921,25.03297,-0.000173,24.017012,-0.0078,1.403
12124.00,7.426580,25.03375,-0.000175,24.017047,-0.0078,1.403
12126.00,7.425803,25.03448,-0.000174,24.017774,-0.0078,1.402
12128.00,7.424825,25.03399,-0.000173,24.017172,-0.0078,1.402
12130.00,7.424027,25.03360,-0.000174,24.017007,-0.0078,1.403
12132.00,7.423797,25.03326,-0.000174,24.018169,-0.0078,1.402
12134.00,7.424219,25.03279,-0.000174,24.017482,-0.0078,1.402
12136.00,7.424085,25.03320,-0.000174,24.017574,-0.0078,1.402
12138.00,7.422847,25.03395,-0.000174,24.016936,-0.0077,1.402
12140.00,7.421954,25.03410,-0.000175,24.017058,-0.0078,1.402
12142.00,7.422520,25.03338,-0.000174,24.017650,-0.0078,1.403
12144.00,7.423557,25.03419,-0.000174,24.017495,-0.0078,1.402
12146.00,7.422870,25.03359,-0.000174,24.017228,-0.0078,1.402
12148.00,7.422367,25.03372,-0.000172,24.017388,-0.0078,1.402
12150.00,7.423331,25.03457,-0.000173,24.017364,-0.0077,1.403
12152.00,7.423282,25.03382,-0.000173,24.017476,-0.0077,1.402
12154.00,7.423746,25.03324,-0.000173,24.017678,-0.0078,1.402
12156.00,7.423806,25.03294,-0.000174,24.017437,-0.0077,1.403
12158.00,7.422907,25.03390,-0.000173,24.017759,-0.0078,1.402
12160.00,7.423103,25.03356,-0.000174,24.017217,-0.0078,1.403
12162.00,7.422681,25.03416,-0.000173,24.017393,-0.0077,1.402
12164.00,7.422122,25.03389,-0.000172,24.017157,-0.0077,1.402
12166.00,7.422303,25.03412,-0.000173,24.017531,-0.0077,1.402
12168.00,7.422440,25.03438,-0.000175,24.017544,-0.0077,1.402
12170.00,7.422525,25.03408,-0.000175,24.016786,-0.0078,1.403
12172.00,7.422651,25.03368,-0.000173,24.017154,-0.0078,1.402
12174.00,7.421916,25.03377,-0.000173,24.017108,-0.0078,1.402
12176.00,7.421804,25.03342,-0.000175,24.017389,-0.0077,1.402
12178.00,7.421315,25.03369,-0.000175,24.017592,-0.0077,1.403
12180.00,7.420816,25.03394,-0.000173,24.017578,-0.0077,1.403
12182.00,7.421022,25.03399,-0.000174,24.017906,-0.0077,1.403
12184.00,7.421383,25.03408,-0.000173,24.017612,-0.0077,1.403
12186.00,7.422087,25.03297,-0.000174,24.017428,-0.0078,1.403
12188.00,7.422353,25.03307,-0.000175,24.017999,-0.0078,1.402
12190.00,7.421928,25.03328,-0.000174,24.017400,-0.0077,1.402
12192.00,7.421894,25.03234,-0.000173,24.017446,-0.0078,1.403
12194.00,7.422538,25.03260,-0.000173,24.017368,-0.0078,1.403
12196.00,7.422307,25.03249,-0.000173,24.017516,-0.0077,1.402
12198.00,7.422202,25.03321,-0.000173,24.017859,-0.0077,1.402
12200.00,7.422386,25.03347,-0.000173,24.017796,-0.0078,1.403
12202.00,7.422017,25.03267,-0.000173,24.017011,-0.0077,1.402
12204.00,7.422487,25.03282,-0.000174,24.017219,-0.0077,1.403
12206.00,7.422546,25.03332,-0.000173,24.017400,-0.0077,1.402
12208.00,7.421576,25.03321,-0.000173,24.017049,-0.0078,1.402
12210.00,7.421687,25.03338,-0.000173,24.017310,-0.0078,1.403
12212.00,7.421788,25.03393,-0.000173,24.017072,-0.0077,1.402
12214.00,7.421563,25.03353,-0.000172,24.017587,-0.0077,1.402
12216.00,7.421549,25.03317,-0.000174,24.017645,-0.0078,1.403
12218.00,7.421226,25.03293,-0.000173,24.017275,-0.0078,1.401
12220.00,7.421917,25.03343,-0.000173,24.017529,-0.0077,1.402
12222.00,7.422857,25.03387,-0.000174,24.017825,-0.0078,1.403
12224.00,7.422655,25.03313,-0.000174,24.016953,-0.0078,1.402
12226.00,7.421150,25.03348,-0.000174,24.017582,-0.0077,1.403
12228.00,7.420874,25.03342,-0.000172,24.017897,-0.0077,1.402
12230.00,7.421439,25.03364,-0.000174,24.017301,-0.0078,1.402
12232.00,7.420522,25.03376,-0.000175,24.017239,-0.0078,1.402
12234.00,7.419970,25.03378,-0.000174,24.017032,-0.0078,1.402
12236.00,7.419828,25.03390,-0.000173,24.017868,-0.0077,1.402
12238.00,7.420969,25.03416,-0.000173,24.017603,-0.0077,1.403
12240.00,7.421674,25.03428,-0.000173,24.017674,-0.0077,1.403
12242.00,7.421255,25.03473,-0.000173,24.017585,-0.0078,1.402
12244.00,7.420243,25.03552,-0.000174,24.017611,-0.0078,1.403
12246.00,7.419862,25.03402,-0.000173,24.017647,-0.0078,1.402
12248.00,7.420546,25.03409,-0.000174,24.017304,-0.0078,1.403
12250.00,7.421036,25.03368,-0.000172,24.016991,-0.0078,1.403
12252.00,7.421726,25.03330,-0.000173,24.017469,-0.0077,1.403
12254.00,7.421727,25.03324,-0.000174,24.017277,-0.0077,1.402
12256.00,7.420519,25.03337,-0.000174,24.017469,-0.0077,1.402
12258.00,7.420541,25.03401,-0.000173,24.017408,-0.0077,1.402
12260.00,7.420548,25.03407,-0.000174,24.017469,-0.0077,1.403
12262.00,7.421407,25.03337,-0.000173,24.017611,-0.0078,1.402
12264.00,7.421236,25.03423,-0.000174,24.017681,-0.0078,1.402
12266.00,7.421592,25.03490,-0.000172,24.017906,-0.0077,1.402
12268.00,7.421690,25.03461,-0.000173,24.017991,-0.0078,1.402
12270.00,7.422855,25.03436,-0.000173,24.016837,-0.0078,1.402
12272.00,7.423297,25.03437,-0.000174,24.017016,-0.0078,1.403
12274.00,7.422685,25.03488,-0.000172,24.017665,-0.0077,1.403
12276.00,7.421913,25.03452,-0.000173,24.017420,-0.0078,1.403
12278.00,7.421461,25.03420,-0.000173,24.017627,-0.0077,1.402
12280.00,7.420817,25.03368,-0.000174,24.017192,-0.0078,1.402
12282.00,7.420939,25.03373,-0.000173,24.017524,-0.0077,1.402
12284.00,7.421210,25.03362,-0.000173,24.017875,-0.0078,1.403
12286.00,7.420735,25.03390,-0.000174,24.017768,-0.0077,1.402
12288.00,7.420096,25.03381,-0.000173,24.017594,-0.0077,1.403
12290.00,7.420443,25.03433,-0.000173,24.017573,-0.0077,1.403
12292.00,7.421467,25.03351,-0.000174,24.016918,-0.0078,1.402
12294.00,7.421940,25.03419,-0.000174,24.017101,-0.0078,1.402
12296.00,7.421201,25.03401,-0.000172,24.017748,-0.0077,1.402
12298.00,7.419990,25.03367,-0.000173,24.017549,-0.0078,1.402
12300.00,7.420486,25.03330,-0.000173,24.016992,-0.0077,1.403
12302.00,7.420019,25.03378,-0.000173,24.017534,-0.0077,1.403
12304.00,7.420158,25.03361,-0.000174,24.017723,-0.0078,1.402
12306.00,7.420961,25.03346,-0.000173,24.017607,-0.0078,1.402
12308.00,7.420879,25.03337,-0.000173,24.016918,-0.0078,1.403
12310.00,7.420630,25.03331,-0.000174,24.017377,-0.0078,1.403
12312.00,7.420707,25.03324,-0.000173,24.017478,-0.0078,1.402
12314.00,7.420616,25.03249,-0.000173,24.017707,-0.0078,1.402
12316.00,7.420868,25.03284,-0.000173,24.017569,-0.0077,1.402
12318.00,7.420965,25.03290,-0.000173,24.017036,-0.0078,1.403
12320.00,7.421956,25.03407,-0.000174,24.017371,-0.0078,1.403
12322.00,7.420718,25.03399,-0.000174,24.017268,-0.0077,1.403
12324.00,7.420834,25.03303,-0.000173,24.017317,-0.0078,1.403
12326.00,7.420423,25.03371,-0.000172,24.017192,-0.0078,1.402
12328.00,7.420642,25.03327,-0.000174,24.017614,-0.0078,1.402
12330.00,7.421049,25.03395,-0.000173,24.017032,-0.0077,1.403
12332.00,7.421588,25.03325,-0.000173,24.017174,-0.0078,1.402
12334.00,7.421853,25.03377,-0.000174,24.017917,-0.0077,1.403
12336.00,7.422027,25.03397,-0.000174,24.017701,-0.0077,1.402
12338.00,7.421711,25.03376,-0.000174,24.017399,-0.0077,1.403
12340.00,7.421214,25.03410,-0.000174,24.017937,-0.0078,1.403
12342.00,7.421241,25.03431,-0.000173,24.017299,-0.0078,1.403
12344.00,7.421337,25.03326,-0.000173,24.017810,-0.0078,1.403
12346.00,7.421536,25.03305,-0.000174,24.018057,-0.0078,1.402
12348.00,7.420835,25.03337,-0.000173,24.017665,-0.0078,1.403
12350.00,7.421758,25.03390,-0.000173,24.017217,-0.0078,1.402
12352.00,7.422317,25.03491,-0.000172,24.017156,-0.0078,1.402
12354.00,7.422106,25.03498,-0.000174,24.017449,-0.0077,1.403
12356.00,7.422423,25.03399,-0.000174,24.016933,-0.0077,1.402
12358.00,7.422286,25.03330,-0.000172,24.017545,-0.0078,1.403
12360.00,7.421567,25.03393,-0.000173,24.017473,-0.0077,1.403
12362.00,7.421477,25.03444,-0.000173,24.017801,-0.0078,1.403
12364.00,7.421560,25.03484,-0.000173,24.018140,-0.0078,1.403
12366.00,7.421045,25.03388,-0.000173,24.017505,-0.0078,1.403
12368.00,7.420703,25.03488,-0.000173,24.017531,-0.0077,1.403
12370.00,7.421052,25.03521,-0.000173,24.017197,-0.0077,1.403
12372.00,7.421630,25.03519,-0.000173,24.017522,-0.0077,1.403
12374.00,7.422913,25.03499,-0.000175,24.017745,-0.0077,1.403
12376.00,7.422197,25.03483,-0.000174,24.017382,-0.0078,1.403
12378.00,7.422084,25.03474,-0.000173,24.017509,-0.0077,1.403
12380.00,7.421753,25.03464,-0.000173,24.018069,-0.0077,1.403
12382.00,7.421142,25.03520,-0.000174,24.017837,-0.0078,1.403
12384.00,7.420634,25.03592,-0.000174,24.017324,-0.0078,1.402
12386.00,7.420877,25.03468,-0.000172,24.017623,-0.0077,1.402
12388.00,7.420932,25.03420,-0.000173,24.017148,-0.0078,1.403
12390.00,7.421591,25.03428,-0.000174,24.017583,-0.0078,1.403
12392.00,7.421709,25.03447,-0.000173,24.017186,-0.0078,1.403
12394.00,7.422243,25.03481,-0.000174,24.017669,-0.0077,1.403
12396.00,7.421339,25.03495,-0.000173,24.017814,-0.0077,1.403
12398.00,7.420756,25.03375,-0.000173,24.016769,-0.0078,1.403
12400.00,7.421405,25.03408,-0.000173,24.017810,-0.0077,1.403
12402.00,7.421263,25.03468,-0.000172,24.018167,-0.0077,1.402
12404.00,7.421182,25.03502,-0.000173,24.016882,-0.0078,1.403
12406.00,7.420410,25.03522,-0.000173,24.017507,-0.0078,1.403
12408.00,7.420621,25.03445,-0.000172,24.017295,-0.0078,1.402
12410.00,7.420475,25.03363,-0.000173,24.017661,-0.0078,1.403
12412.00,7.421722,25.03315,-0.000173,24.017264,-0.0078,1.403
12414.00,7.422249,25.03352,-0.000173,24.016887,-0.0078,1.403
12416.00,7.421049,25.03384,-0.000174,24.017466,-0.0078,1.403
12418.00,7.421657,25.03396,-0.000174,24.017341,-0.0078,1.402
12420.00,7.421363,25.03399,-0.000172,24.017890,-0.0077,1.403
12422.00,7.421531,25.03429,-0.000173,24.018363,-0.0077,1.402
12424.00,7.422799,25.03354,-0.000174,24.017384,-0.0078,1.403
12426.00,7.422990,25.03370,-0.000174,24.017681,-0.0077,1.403
12428.00,7.422253,25.03367,-0.000174,24.017676,-0.0077,1.402
12430.00,7.422183,25.03372,-0.000173,24.017683,-0.0077,1.402
12432.00,7.421893,25.03467,-0.000173,24.017837,-0.0078,1.402
12434.00,7.422293,25.03493,-0.000173,24.017594,-0.0078,1.403
12436.00,7.422287,25.03469,-0.000173,24.017226,-0.0078,1.403
12438.00,7.421631,25.03369,-0.000174,24.017511,-0.0077,1.403
12440.00,7.421510,25.03405,-0.000174,24.017420,-0.0077,1.403
12442.00,7.421806,25.03402,-0.000174,24.016916,-0.0078,1.403
12444.00,7.422075,25.03393,-0.000174,24.017453,-0.0077,1.404
12446.00,7.421895,25.03404,-0.000174,24.017000,-0.0077,1.402
12448.00,7.421555,25.03454,-0.000173,24.017166,-0.0078,1.402
12450.00,7.421246,25.03459,-0.000174,24.017136,-0.0077,1.403
12452.00,7.420798,25.03444,-0.000174,24.017253,-0.0078,1.403
12454.00,7.421029,25.03415,-0.000173,24.017355,-0.0078,1.402
12456.00,7.421350,25.03380,-0.000173,24.017145,-0.0077,1.403
12458.00,7.421187,25.03415,-0.000174,24.017558,-0.0077,1.403
12460.00,7.421804,25.03448,-0.000174,24.018508,-0.0078,1.403
12462.00,7.421008,25.03441,-0.000173,24.017083,-0.0077,1.402
12464.00,7.421751,25.03430,-0.000174,24.017212,-0.0078,1.402
12466.00,7.422240,25.03375,-0.000173,24.017194,-0.0078,1.402
12468.00,7.421724,25.03423,-0.000173,24.017964,-0.0078,1.403
12470.00,7.420840,25.03412,-0.000173,24.017616,-0.0077,1.403
12472.00,7.421676,25.03493,-0.000174,24.017069,-0.0077,1.403
12474.00,7.422326,25.03447,-0.000174,24.017870,-0.0077,1.403
12476.00,7.422117,25.03470,-0.000173,24.018193,-0.0078,1.403
12478.00,7.422692,25.03557,-0.000173,24.017105,-0.0078,1.403
12480.00,7.423130,25.03537,-0.000173,24.017500,-0.0078,1.403
12482.00,7.422869,25.03533,-0.000173,24.017391,-0.0078,1.403
12484.00,7.422503,25.03533,-0.000174,24.016829,-0.0077,1.402
12486.00,7.422362,25.03567,-0.000174,24.016688,-0.0078,1.403
12488.00,7.422155,25.03524,-0.000175,24.017370,-0.0078,1.403
12490.00,7.421577,25.03542,-0.000174,24.017681,-0.0078,1.402
12492.00,7.421611,25.03493,-0.000174,24.017127,-0.0078,1.403
12494.00,7.420856,25.03451,-0.000174,24.017170,-0.0077,1.403
12496.00,7.421284,25.03455,-0.000174,24.017839,-0.0078,1.403
12498.00,7.421336,25.03432,-0.000174,24.017462,-0.0077,1.402
12500.00,7.421642,25.03441,-0.000174,24.017264,-0.0078,1.402
12502.00,7.421147,25.03496,-0.000173,24.017467,-0.0078,1.403
12504.00,7.421116,25.03409,-0.000173,24.017714,-0.0078,1.402
12506.00,7.421757,25.03450,-0.000172,24.017362,-0.0077,1.402
12508.00,7.421877,25.03400,-0.000174,24.018098,-0.0077,1.403
12510.00,7.421973,25.03365,-0.000174,24.017507,-0.0078,1.403
12512.00,7.420669,25.03396,-0.000174,24.017643,-0.0078,1.403
12514.00,7.421399,25.03409,-0.000173,24.016925,-0.0077,1.403
12516.00,7.421906,25.03417,-0.000174,24.017127,-0.0078,1.403
12518.00,7.422144,25.03426,-0.000175,24.016896,-0.0078,1.403
12520.00,7.421674,25.03343,-0.000174,24.017424,-0.0077,1.403
12522.00,7.421972,25.03444,-0.000173,24.017504,-0.0078,1.402
12524.00,7.421865,25.03382,-0.000173,24.017299,-0.0078,1.402
12526.00,7.421527,25.03430,-0.000172,24.016913,-0.0077,1.403
12528.00,7.421233,25.03406,-0.000174,24.017462,-0.0078,1.403
12530.00,7.421682,25.03418,-0.000174,24.017663,-0.0078,1.403
12532.00,7.422271,25.03504,-0.000174,24.017205,-0.0077,1.403
12534.00,7.422398,25.03552,-0.000175,24.017377,-0.0078,1.403
12536.00,7.422342,25.03554,-0.000173,24.017045,-0.0077,1.403
12538.00,7.422307,25.03550,-0.000174,24.017741,-0.0077,1.403
12540.00,7.422278,25.03501,-0.000173,24.017188,-0.0078,1.403
12542.00,7.422643,25.03530,-0.000175,24.017576,-0.0078,1.403
12544.00,7.422672,25.03422,-0.000174,24.017333,-0.0078,1.403
12546.00,7.423199,25.03478,-0.000173,24.017328,-0.0078,1.403
12548.00,7.422236,25.03524,-0.000174,24.017025,-0.0078,1.403
12550.00,7.421163,25.03459,-0.000175,24.017531,-0.0078,1.403
12552.00,7.422078,25.03429,-0.000175,24.017282,-0.0077,1.402
12554.00,7.421568,25.03478,-0.000174,24.018011,-0.0078,1.403
12556.00,7.421578,25.03483,-0.000174,24.017832,-0.0077,1.402
12558.00,7.422012,25.03477,-0.000173,24.017612,-0.0077,1.402
12560.00,7.421622,25.03425,-0.000173,24.017351,-0.0078,1.403
12562.00,7.420850,25.03421,-0.000175,24.017743,-0.0078,1.403
12564.00,7.420780,25.03408,-0.000174,24.016684,-0.0078,1.403
12566.00,7.421606,25.03447,-0.000173,24.017244,-0.0078,1.402
12568.00,7.422132,25.03419,-0.000174,24.017980,-0.0078,1.403
12570.00,7.421451,25.03403,-0.000173,24.017475,-0.0077,1.403
12572.00,7.421417,25.03488,-0.000173,24.017701,-0.0077,1.403
12574.00,7.422059,25.03523,-0.000172,24.017484,-0.0078,1.402
12576.00,7.421672,25.03470,-0.000172,24.017634,-0.0078,1.402
12578.00,7.421352,25.03397,-0.000172,24.016887,-0.0077,1.402
12580.00,7.421654,25.03416,-0.000173,24.017333,-0.0077,1.403
12582.00,7.422444,25.03412,-0.000174,24.017696,-0.0077,1.403
12584.00,7.422676,25.03478,-0.000173,24.017513,-0.0077,1.402
12586.00,7.421147,25.03436,-0.000172,24.017270,-0.0078,1.402
12588.00,7.421026,25.03481,-0.000174,24.016699,-0.0077,1.403
12590.00,7.421947,25.03508,-0.000174,24.017941,-0.0078,1.403
12592.00,7.421606,25.03538,-0.000173,24.017908,-0.0077,1.403
12594.00,7.421284,25.03535,-0.000173,24.018356,-0.0077,1.403
12596.00,7.421577,25.03589,-0.000174,24.017192,-0.0078,1.403
12598.00,7.420921,25.03554,-0.000173,24.017591,-0.0078,1.402
12600.00,7.420630,25.03498,-0.000173,24.017926,-0.0077,1.402
12602.00,7.420561,25.03566,-0.000172,24.017841,-0.0077,1.403
12604.00,7.421210,25.03510,-0.000173,24.017638,-0.0077,1.403
@21,12.0000,24.0
12606.00,7.421534,25.03508,-0.000173,24.018439,-0.0078,1.403
12608.00,7.419053,25.03487,-0.000174,24.017346,-0.0078,1.402
12610.00,7.412001,25.03482,-0.000173,24.017382,-0.0078,1.402
12612.00,7.401694,25.03497,-0.000173,24.017397,-0.0078,1.402
12614.00,7.390466,25.03411,-0.000173,24.017473,-0.0078,1.402
12616.00,7.381450,25.03501,-0.000172,24.017872,-0.0077,1.402
12618.00,7.374922,25.03458,-0.000174,24.017295,-0.0077,1.402
12620.00,7.370685,25.03477,-0.000175,24.017502,-0.0077,1.403
12622.00,7.366431,25.03550,-0.000175,24.017573,-0.0078,1.403
12624.00,7.361879,25.03539,-0.000176,24.017679,-0.0077,1.404
12626.00,7.356498,25.03489,-0.000175,24.017214,-0.0078,1.404
12628.00,7.351645,25.03460,-0.000175,24.017147,-0.0078,1.404
12630.00,7.347147,25.03389,-0.000174,24.017641,-0.0077,1.403
12632.00,7.345879,25.03492,-0.000175,24.018129,-0.0078,1.404
12634.00,7.348807,25.03467,-0.000175,24.018060,-0.0077,1.404
12636.00,7.356859,25.03446,-0.000176,24.018013,-0.0078,1.406
12638.00,7.367042,25.03423,-0.000177,24.017792,-0.0078,1.404
12640.00,7.374655,25.03394,-0.000174,24.017895,-0.0078,1.403
12642.00,7.379832,25.03352,-0.000172,24.017348,-0.0078,1.403
12644.00,7.383550,25.03481,-0.000173,24.017219,-0.0078,1.403
12646.00,7.387341,25.03452,-0.000172,24.017279,-0.0077,1.403
12648.00,7.391373,25.03401,-0.000173,24.017761,-0.0077,1.404
12650.00,7.395561,25.03378,-0.000172,24.018289,-0.0077,1.404
12652.00,7.400613,25.03422,-0.000172,24.017743,-0.0077,1.403
12654.00,7.405689,25.03422,-0.000174,24.017839,-0.0078,1.403
12656.00,7.409586,25.03507,-0.000173,24.017170,-0.0078,1.403
12658.00,7.413296,25.03465,-0.000172,24.017331,-0.0077,1.402
12660.00,7.416914,25.03452,-0.000171,24.017828,-0.0077,1.403
12662.00,7.420241,25.03388,-0.000173,24.017618,-0.0077,1.403
12664.00,7.423730,25.03353,-0.000174,24.016856,-0.0078,1.403
12666.00,7.426587,25.03425,-0.000173,24.017056,-0.0077,1.403
12668.00,7.427933,25.03472,-0.000173,24.017672,-0.0077,1.403
12670.00,7.429901,25.03425,-0.000173,24.017993,-0.0077,1.403
12672.00,7.432198,25.03392,-0.000174,24.017897,-0.0078,1.403
12674.00,7.434660,25.03472,-0.000174,24.017462,-0.0077,1.403
12676.00,7.436321,25.03485,-0.000173,24.017574,-0.0077,1.403
12678.00,7.437322,25.03506,-0.000173,24.017583,-0.0077,1.403
12680.00,7.438503,25.03518,-0.000173,24.017863,-0.0077,1.403
12682.00,7.439740,25.03488,-0.000173,24.017524,-0.0077,1.403
12684.00,7.439583,25.03534,-0.000174,24.017500,-0.0077,1.403
12686.00,7.440084,25.03514,-0.000173,24.017585,-0.0077,1.403
12688.00,7.440622,25.03438,-0.000173,24.017796,-0.0078,1.403
12690.00,7.440995,25.03470,-0.000174,24.017353,-0.0078,1.403
12692.00,7.440383,25.03474,-0.000173,24.017502,-0.0078,1.402
12694.00,7.440099,25.03529,-0.000174,24.017962,-0.0078,1.403
12696.00,7.438830,25.03454,-0.000174,24.017515,-0.0078,1.403
12698.00,7.436507,25.03453,-0.000173,24.017455,-0.0078,1.403
12700.00,7.435140,25.03464,-0.000174,24.018095,-0.0078,1.403
12702.00,7.434121,25.03506,-0.000172,24.017341,-0.0077,1.403
12704.00,7.433773,25.03393,-0.000174,24.017203,-0.0078,1.402
12706.00,7.433657,25.03376,-0.000174,24.017489,-0.0078,1.403
12708.00,7.433032,25.03408,-0.000174,24.017495,-0.0077,1.403
12710.00,7.432680,25.03464,-0.000173,24.017475,-0.0077,1.403
12712.00,7.431629,25.03497,-0.000174,24.017391,-0.0077,1.402
12714.00,7.430135,25.03535,-0.000173,24.017331,-0.0077,1.403
12716.00,7.429803,25.03500,-0.000174,24.017721,-0.0077,1.404
12718.00,7.429090,25.03539,-0.000174,24.017112,-0.0077,1.403
12720.00,7.428745,25.03497,-0.000173,24.017574,-0.0077,1.403
12722.00,7.429035,25.03517,-0.000172,24.017625,-0.0077,1.403
12724.00,7.428543,25.03491,-0.000173,24.017484,-0.0078,1.403
12726.00,7.427956,25.03504,-0.000173,24.018102,-0.0078,1.403
12728.00,7.428046,25.03481,-0.000174,24.017237,-0.0078,1.403
12730.00,7.427238,25.03474,-0.000173,24.017377,-0.0078,1.403
12732.00,7.426268,25.03478,-0.000173,24.017312,-0.0077,1.403
12734.00,7.426011,25.03496,-0.000174,24.017634,-0.0078,1.403
12736.00,7.425378,25.03459,-0.000173,24.017384,-0.0077,1.403
12738.00,7.424792,25.03436,-0.000174,24.017513,-0.0077,1.403
12740.00,7.424001,25.03406,-0.000174,24.017901,-0.0078,1.402
12742.00,7.423219,25.03455,-0.000173,24.018115,-0.0078,1.403
12744.00,7.423621,25.03466,-0.000173,24.017034,-0.0078,1.403
12746.00,7.424477,25.03443,-0.000174,24.017739,-0.0078,1.403
12748.00,7.424828,25.03483,-0.000174,24.016849,-0.0078,1.403
12750.00,7.423452,25.03551,-0.000174,24.017415,-0.0078,1.403
12752.00,7.423045,25.03555,-0.000174,24.017823,-0.0078,1.403
12754.00,7.423067,25.03552,-0.000174,24.017402,-0.0078,1.404
12756.00,7.423158,25.03527,-0.000174,24.017687,-0.0077,1.403
12758.00,7.423346,25.03553,-0.000174,24.017600,-0.0077,1.403
12760.00,7.423255,25.03528,-0.000174,24.017090,-0.0077,1.403
12762.00,7.423433,25.03491,-0.000173,24.017910,-0.0078,1.402
12764.00,7.423506,25.03517,-0.000173,24.017339,-0.0078,1.403
12766.00,7.423486,25.03481,-0.000173,24.017032,-0.0077,1.402
12768.00,7.423279,25.03576,-0.000173,24.017776,-0.0078,1.402
12770.00,7.423517,25.03625,-0.000174,24.017607,-0.0078,1.403
12772.00,7.423678,25.03492,-0.000175,24.017110,-0.0078,1.402
12774.00,7.423790,25.03503,-0.000174,24.017529,-0.0078,1.404
12776.00,7.423301,25.03512,-0.000174,24.017297,-0.0078,1.403
12778.00,7.422725,25.03512,-0.000173,24.017547,-0.0078,1.403
12780.00,7.423365,25.03498,-0.000173,24.017413,-0.0077,1.403
12782.00,7.423282,25.03544,-0.000173,24.017805,-0.0078,1.403
12784.00,7.423643,25.03609,-0.000173,24.017137,-0.0077,1.403
12786.00,7.423930,25.03586,-0.000173,24.016873,-0.0078,1.402
12788.00,7.423638,25.03633,-0.000173,24.017052,-0.0078,1.403
12790.00,7.424489,25.03541,-0.000173,24.017935,-0.0078,1.403
12792.00,7.423755,25.03495,-0.000172,24.017609,-0.0077,1.402
12794.00,7.423231,25.03506,-0.000173,24.017607,-0.0078,1.403
12796.00,7.422889,25.03529,-0.000174,24.017799,-0.0078,1.403
12798.00,7.422946,25.03513,-0.000175,24.017293,-0.0078,1.402
12800.00,7.423095,25.03595,-0.000174,24.017471,-0.0078,1.403
12802.00,7.423231,25.03680,-0.000175,24.017663,-0.0078,1.403
12804.00,7.423707,25.03674,-0.000175,24.017790,-0.0078,1.403
12806.00,7.423738,25.03652,-0.000174,24.017270,-0.0077,1.403
12808.00,7.423461,25.03641,-0.000173,24.017890,-0.0077,1.403
12810.00,7.422826,25.03635,-0.000173,24.017246,-0.0078,1.402
12812.00,7.422667,25.03585,-0.000173,24.017214,-0.0078,1.403
12814.00,7.423810,25.03615,-0.000174,24.016963,-0.0078,1.403
12816.00,7.423485,25.03610,-0.000173,24.017643,-0.0077,1.403
12818.00,7.422952,25.03578,-0.000174,24.017609,-0.0077,1.403
12820.00,7.422663,25.03566,-0.000174,24.017101,-0.0077,1.403
12822.00,7.422379,25.03482,-0.000173,24.018200,-0.0077,1.403
12824.00,7.423196,25.03452,-0.000174,24.016958,-0.0077,1.403
12826.00,7.424239,25.03441,-0.000174,24.017881,-0.0077,1.403
12828.00,7.424343,25.03439,-0.000174,24.017618,-0.0077,1.403
12830.00,7.423529,25.03435,-0.000174,24.017337,-0.0078,1.403
12832.00,7.422823,25.03477,-0.000173,24.017415,-0.0078,1.403
12834.00,7.422422,25.03562,-0.000174,24.017545,-0.0078,1.403
12836.00,7.422445,25.03528,-0.000174,24.017409,-0.0077,1.404
12838.00,7.422820,25.03412,-0.000173,24.017792,-0.0077,1.403
12840.00,7.422767,25.03499,-0.000174,24.017598,-0.0078,1.403
12842.00,7.423075,25.03608,-0.000172,24.017428,-0.0078,1.402
12844.00,7.423270,25.03639,-0.000173,24.017023,-0.0077,1.404
12846.00,7.422825,25.03646,-0.000175,24.017553,-0.0077,1.403
12848.00,7.423298,25.03497,-0.000175,24.017415,-0.0077,1.403
12850.00,7.423072,25.03459,-0.000175,24.017118,-0.0077,1.403
12852.00,7.422672,25.03468,-0.000174,24.017333,-0.0078,1.403
12854.00,7.422292,25.03523,-0.000172,24.018276,-0.0077,1.402
12856.00,7.422460,25.03588,-0.000173,24.017723,-0.0078,1.403
12858.00,7.422866,25.03500,-0.000173,24.017600,-0.0077,1.403
12860.00,7.422202,25.03519,-0.000172,24.017873,-0.0077,1.403
12862.00,7.422209,25.03578,-0.000173,24.017823,-0.0077,1.403
12864.00,7.422903,25.03543,-0.000174,24.017979,-0.0078,1.403
12866.00,7.422521,25.03538,-0.000174,24.017634,-0.0078,1.403
12868.00,7.422089,25.03538,-0.000174,24.018455,-0.0078,1.403
12870.00,7.422289,25.03578,-0.000174,24.017079,-0.0078,1.403
12872.00,7.422961,25.03613,-0.000172,24.017614,-0.0077,1.402
12874.00,7.422336,25.03622,-0.000173,24.017685,-0.0077,1.403
12876.00,7.421483,25.03629,-0.000172,24.017446,-0.0077,1.403
12878.00,7.421003,25.03624,-0.000174,24.017698,-0.0078,1.403
12880.00,7.421856,25.03567,-0.000174,24.017476,-0.0077,1.403
12882.00,7.422635,25.03539,-0.000175,24.017542,-0.0077,1.403
12884.00,7.422666,25.03630,-0.000175,24.017163,-0.0078,1.403
12886.00,7.423126,25.03685,-0.000175,24.017859,-0.0077,1.403
12888.00,7.422758,25.03623,-0.000174,24.017078,-0.0078,1.403
12890.00,7.422761,25.03622,-0.000174,24.017609,-0.0077,1.403
12892.00,7.422563,25.03613,-0.000172,24.017402,-0.0077,1.402
12894.00,7.422636,25.03562,-0.000172,24.017239,-0.0077,1.403
12896.00,7.422719,25.03525,-0.000174,24.017505,-0.0077,1.403
12898.00,7.423427,25.03569,-0.000173,24.017663,-0.0077,1.403
12900.00,7.423732,25.03517,-0.000173,24.017540,-0.0078,1.403
12902.00,7.423571,25.03575,-0.000173,24.017302,-0.0077,1.404
12904.00,7.423858,25.03530,-0.000173,24.017576,-0.0077,1.403
12906.00,7.423838,25.03524,-0.000175,24.018089,-0.0077,1.403
12908.00,7.422576,25.03482,-0.000174,24.017551,-0.0078,1.403
12910.00,7.422813,25.03476,-0.000173,24.017121,-0.0077,1.403
12912.00,7.422856,25.03504,-0.000173,24.018069,-0.0077,1.403
12914.00,7.422630,25.03625,-0.000174,24.017915,-0.0078,1.403
12916.00,7.421540,25.03594,-0.000174,24.017855,-0.0078,1.403
12918.00,7.420932,25.03559,-0.000174,24.017531,-0.0078,1.403
12920.00,7.421673,25.03611,-0.000174,24.017692,-0.0078,1.403
12922.00,7.422109,25.03599,-0.000174,24.017727,-0.0077,1.403
12924.00,7.422512,25.03541,-0.000173,24.016673,-0.0077,1.403
12926.00,7.422541,25.03560,-0.000173,24.018057,-0.0077,1.403
12928.00,7.421894,25.03523,-0.000173,24.017096,-0.0078,1.403
12930.00,7.422556,25.03600,-0.000174,24.017745,-0.0078,1.403
12932.00,7.422559,25.03654,-0.000173,24.017638,-0.0078,1.403
12934.00,7.422058,25.03550,-0.000173,24.017295,-0.0077,1.403
12936.00,7.422646,25.03499,-0.000173,24.017032,-0.0078,1.403
12938.00,7.422362,25.03484,-0.000173,24.017455,-0.0077,1.403
12940.00,7.421979,25.03467,-0.000173,24.017942,-0.0077,1.403
12942.00,7.422803,25.03463,-0.000174,24.017061,-0.0078,1.403
12944.00,7.423571,25.03527,-0.000174,24.017112,-0.0077,1.403
12946.00,7.422700,25.03550,-0.000173,24.016510,-0.0077,1.403
12948.00,7.422483,25.03581,-0.000172,24.017631,-0.0077,1.403
12950.00,7.422987,25.03512,-0.000174,24.018140,-0.0077,1.403
12952.00,7.422672,25.03530,-0.000172,24.017377,-0.0077,1.402
12954.00,7.422807,25.03479,-0.000172,24.017337,-0.0078,1.403
12956.00,7.422731,25.03395,-0.000174,24.017426,-0.0077,1.403
12958.00,7.422954,25.03329,-0.000174,24.017544,-0.0078,1.403
12960.00,7.422265,25.03444,-0.000175,24.017449,-0.0077,1.403
12962.00,7.421768,25.03500,-0.000174,24.017011,-0.0077,1.403
12964.00,7.421879,25.03474,-0.000174,24.018084,-0.0077,1.403
12966.00,7.422016,25.03415,-0.000173,24.018648,-0.0078,1.403
12968.00,7.422348,25.03559,-0.000173,24.017681,-0.0078,1.402
12970.00,7.423111,25.03514,-0.000174,24.017502,-0.0077,1.404
12972.00,7.423896,25.03521,-0.000174,24.017747,-0.0077,1.403
12974.00,7.422583,25.03532,-0.000173,24.017663,-0.0077,1.403
12976.00,7.422406,25.03513,-0.000174,24.016909,-0.0078,1.403
12978.00,7.422531,25.03456,-0.000174,24.017230,-0.0078,1.402
12980.00,7.421779,25.03499,-0.000173,24.017148,-0.0078,1.403
12982.00,7.421977,25.03544,-0.000174,24.017728,-0.0078,1.403
12984.00,7.421969,25.03550,-0.000175,24.017605,-0.0077,1.403
12986.00,7.421921,25.03475,-0.000174,24.016817,-0.0078,1.402
12988.00,7.421816,25.03584,-0.000174,24.017718,-0.0078,1.403
12990.00,7.422572,25.03667,-0.000174,24.017261,-0.0077,1.403
12992.00,7.423225,25.03603,-0.000174,24.017041,-0.0077,1.403
12994.00,7.423144,25.03553,-0.000173,24.017583,-0.0077,1.404
12996.00,7.423261,25.03585,-0.000174,24.017959,-0.0078,1.403
12998.00,7.423449,25.03634,-0.000172,24.018118,-0.0077,1.403
13000.00,7.422720,25.03629,-0.000173,24.018187,-0.0077,1.403
13002.00,7.422432,25.03671,-0.000172,24.017957,-0.0077,1.403
13004.00,7.422719,25.03625,-0.000173,24.016733,-0.0078,1.404
13006.00,7.422692,25.03609,-0.000174,24.017020,-0.0078,1.403
13008.00,7.423001,25.03556,-0.000174,24.017529,-0.0077,1.404
13010.00,7.423495,25.03674,-0.000173,24.017698,-0.0078,1.403
13012.00,7.422800,25.03700,-0.000173,24.016757,-0.0078,1.402
13014.00,7.422776,25.03708,-0.000172,24.017201,-0.0077,1.403
13016.00,7.423743,25.03670,-0.000173,24.017110,-0.0077,1.403
13018.00,7.423398,25.03739,-0.000172,24.017335,-0.0077,1.403
13020.00,7.423055,25.03693,-0.000174,24.017881,-0.0078,1.403
13022.00,7.423661,25.03727,-0.000173,24.017658,-0.0078,1.404
13024.00,7.423680,25.03671,-0.000174,24.017313,-0.0077,1.403
13026.00,7.423317,25.03623,-0.000174,24.017458,-0.0078,1.403
13028.00,7.422938,25.03674,-0.000173,24.017366,-0.0078,1.403
13030.00,7.422184,25.03717,-0.000173,24.017467,-0.0077,1.403
13032.00,7.422415,25.03656,-0.000173,24.017310,-0.0078,1.403
13034.00,7.422489,25.03690,-0.000173,24.017357,-0.0078,1.404
13036.00,7.422720,25.03743,-0.000174,24.017893,-0.0078,1.403
13038.00,7.423049,25.03685,-0.000174,24.017134,-0.0078,1.403
13040.00,7.422828,25.03689,-0.000174,24.017852,-0.0077,1.403
13042.00,7.422170,25.03638,-0.000174,24.017234,-0.0077,1.403
13044.00,7.422116,25.03674,-0.000174,24.017819,-0.0077,1.403
13046.00,7.422286,25.03739,-0.000174,24.017589,-0.0078,1.403
13048.00,7.422650,25.03722,-0.000173,24.017335,-0.0077,1.402
13050.00,7.421703,25.03650,-0.000173,24.017942,-0.0077,1.403
13052.00,7.421837,25.03655,-0.000174,24.017344,-0.0078,1.404
13054.00,7.422232,25.03667,-0.000174,24.017511,-0.0077,1.404
13056.00,7.422888,25.03625,-0.000174,24.017660,-0.0077,1.403
13058.00,7.423516,25.03636,-0.000174,24.017163,-0.0077,1.403
13060.00,7.424191,25.03571,-0.000174,24.017261,-0.0078,1.403
13062.00,7.424123,25.03621,-0.000173,24.017810,-0.0077,1.403
13064.00,7.424001,25.03593,-0.000173,24.017611,-0.0078,1.403
13066.00,7.424105,25.03673,-0.000173,24.017214,-0.0077,1.403
13068.00,7.422876,25.03730,-0.000174,24.017172,-0.0077,1.403
13070.00,7.422555,25.03731,-0.000173,24.017442,-0.0077,1.404
13072.00,7.422573,25.03762,-0.000173,24.017085,-0.0078,1.403
13074.00,7.422220,25.03705,-0.000175,24.017219,-0.0078,1.404
13076.00,7.421676,25.03675,-0.000175,24.017257,-0.0078,1.403
13078.00,7.421761,25.03639,-0.000174,24.017036,-0.0077,1.403
13080.00,7.421618,25.03646,-0.000174,24.017721,-0.0077,1.403
13082.00,7.422164,25.03528,-0.000173,24.017154,-0.0078,1.403
13084.00,7.421965,25.03552,-0.000173,24.017223,-0.0077,1.403
13086.00,7.422032,25.03557,-0.000175,24.016739,-0.0078,1.404
13088.00,7.422338,25.03546,-0.000175,24.016795,-0.0078,1.403
13090.00,7.422249,25.03625,-0.000174,24.017467,-0.0078,1.403
13092.00,7.422078,25.03520,-0.000175,24.017509,-0.0078,1.403
13094.00,7.422098,25.03570,-0.000176,24.017063,-0.0078,1.403
13096.00,7.421627,25.03579,-0.000174,24.017154,-0.0078,1.403
13098.00,7.422423,25.03538,-0.000176,24.017099,-0.0078,1.403
13100.00,7.422753,25.03580,-0.000173,24.017136,-0.0078,1.403
13102.00,7.422964,25.03585,-0.000174,24.017701,-0.0078,1.403
13104.00,7.422678,25.03630,-0.000173,24.017241,-0.0078,1.403
13106.00,7.421634,25.03630,-0.000175,24.017239,-0.0078,1.403
13108.00,7.421586,25.03566,-0.000174,24.017065,-0.0078,1.402
13110.00,7.422445,25.03567,-0.000174,24.017739,-0.0078,1.404
13112.00,7.422486,25.03578,-0.000174,24.017270,-0.0078,1.403
13114.00,7.422091,25.03662,-0.000175,24.017525,-0.0078,1.403
13116.00,7.421793,25.03640,-0.000173,24.017090,-0.0078,1.403
13118.00,7.422337,25.03591,-0.000173,24.017486,-0.0078,1.403
13120.00,7.421909,25.03570,-0.000175,24.016793,-0.0078,1.403
13122.00,7.421779,25.03533,-0.000175,24.017116,-0.0078,1.403
13124.00,7.421914,25.03563,-0.000175,24.017159,-0.0078,1.403
13126.00,7.422063,25.03531,-0.000174,24.016976,-0.0078,1.403
13128.00,7.422363,25.03508,-0.000173,24.017776,-0.0078,1.403
13130.00,7.421382,25.03541,-0.000174,24.017206,-0.0078,1.403
13132.00,7.421092,25.03592,-0.000174,24.017034,-0.0078,1.403
13134.00,7.421731,25.03567,-0.000173,24.017520,-0.0078,1.403
13136.00,7.421761,25.03546,-0.000172,24.016568,-0.0078,1.403
13138.00,7.421702,25.03536,-0.000172,24.017130,-0.0078,1.403
13140.00,7.421047,25.03601,-0.000173,24.017094,-0.0077,1.404
13142.00,7.422019,25.03582,-0.000174,24.017286,-0.0078,1.403
13144.00,7.422253,25.03583,-0.000173,24.017188,-0.0077,1.403
13146.00,7.422977,25.03580,-0.000174,24.017021,-0.0077,1.404
13148.00,7.422428,25.03558,-0.000175,24.017545,-0.0077,1.403
13150.00,7.422355,25.03553,-0.000176,24.017070,-0.0078,1.403
13152.00,7.422899,25.03517,-0.000174,24.017165,-0.0078,1.403
13154.00,7.422906,25.03546,-0.000174,24.017268,-0.0078,1.403
13156.00,7.422186,25.03610,-0.000173,24.017428,-0.0078,1.403
13158.00,7.422213,25.03711,-0.000173,24.016976,-0.0077,1.403
13160.00,7.422371,25.03693,-0.000173,24.016657,-0.0077,1.403
13162.00,7.422692,25.03612,-0.000173,24.017002,-0.0077,1.403
13164.00,7.422555,25.03646,-0.000173,24.017321,-0.0078,1.403
13166.00,7.422113,25.03616,-0.000173,24.017067,-0.0077,1.403
13168.00,7.422147,25.03559,-0.000174,24.017565,-0.0078,1.404
13170.00,7.421477,25.03615,-0.000174,24.017835,-0.0078,1.404
13172.00,7.421932,25.03607,-0.000173,24.017268,-0.0077,1.402
13174.00,7.422147,25.03570,-0.000174,24.017172,-0.0077,1.403
13176.00,7.421880,25.03612,-0.000174,24.017747,-0.0077,1.403
13178.00,7.421807,25.03604,-0.000173,24.018314,-0.0077,1.403
13180.00,7.421840,25.03578,-0.000174,24.017944,-0.0078,1.403
13182.00,7.422109,25.03551,-0.000174,24.017632,-0.0078,1.404
13184.00,7.423283,25.03530,-0.000173,24.017370,-0.0078,1.403
13186.00,7.423841,25.03566,-0.000174,24.017605,-0.0077,1.403
13188.00,7.422953,25.03573,-0.000174,24.017520,-0.0077,1.403
13190.00,7.423042,25.03538,-0.000175,24.017571,-0.0077,1.403
13192.00,7.422934,25.03517,-0.000174,24.016905,-0.0077,1.404
13194.00,7.422433,25.03540,-0.000175,24.016635,-0.0078,1.403
13196.00,7.422659,25.03597,-0.000174,24.017654,-0.0078,1.404
13198.00,7.424009,25.03683,-0.000174,24.017127,-0.0077,1.404
13200.00,7.424342,25.03652,-0.000173,24.016875,-0.0077,1.403
13202.00,7.422728,25.03664,-0.000173,24.017440,-0.0078,1.403
13204.00,7.422351,25.03642,-0.000173,24.017121,-0.0077,1.403
@22,12.0000,24.0
13206.00,7.422814,25.03610,-0.000173,24.017917,-0.0077,1.403
13208.00,7.420995,25.03600,-0.000174,24.017857,-0.0077,1.403
13210.00,7.413785,25.03541,-0.000172,24.017457,-0.0078,1.402
13212.00,7.403687,25.03512,-0.000172,24.016820,-0.0077,1.402
13214.00,7.393067,25.03489,-0.000172,24.017852,-0.0078,1.402
13216.00,7.383257,25.03577,-0.000173,24.017870,-0.0078,1.402
13218.00,7.376181,25.03570,-0.000173,24.018388,-0.0078,1.404
13220.00,7.371548,25.03609,-0.000174,24.017768,-0.0078,1.405
13222.00,7.367721,25.03612,-0.000176,24.017130,-0.0077,1.404
13224.00,7.364258,25.03523,-0.000176,24.016597,-0.0078,1.404
13226.00,7.359423,25.03566,-0.000177,24.017491,-0.0078,1.405
13228.00,7.353312,25.03548,-0.000175,24.017263,-0.0077,1.404
13230.00,7.348287,25.03573,-0.000175,24.018100,-0.0077,1.404
13232.00,7.346417,25.03714,-0.000175,24.017607,-0.0077,1.404
13234.00,7.350199,25.03703,-0.000175,24.016750,-0.0078,1.405
13236.00,7.357841,25.03611,-0.000176,24.017772,-0.0077,1.406
13238.00,7.367503,25.03627,-0.000175,24.017282,-0.0077,1.405
13240.00,7.375834,25.03591,-0.000174,24.017281,-0.0077,1.404
13242.00,7.381063,25.03570,-0.000174,24.017321,-0.0077,1.404
13244.00,7.384529,25.03563,-0.000174,24.017774,-0.0078,1.404
13246.00,7.388752,25.03606,-0.000174,24.017707,-0.0078,1.404
13248.00,7.393391,25.03587,-0.000172,24.017437,-0.0077,1.404
13250.00,7.397378,25.03542,-0.000173,24.016730,-0.0077,1.403
13252.00,7.401929,25.03608,-0.000174,24.017857,-0.0077,1.404
[truncated: 53,532 more chars]
