# Supplementary material for: Hormonal steroids induce multidrug resistance and stress response genes in Neisseria gonorrhoeae by binding to MtrR
Source: Nat Commun. 2024 Feb 7;15:1153. doi: 10.1038/s41467-024-45195-1 (PMC10850145; doi:10.1038/s41467-024-45195-1)
Supplement: Supplementary file 6 — Source Data [file 41467_2024_45195_MOESM6_ESM.zip › Source Data/ITC/WT/Cholesterol/CholMtrR2022Sep2.itc]

$ITC
$ 25 
$NOT
$ 25 
$ 600 
$ 199 
$ 8 
$ 2 
$ADCGainCode:  3 
$False,True,True
$ 2 , 4 , 600 , 2 
$ 12 , 24 , 600 , 2 
$ 12 , 24 , 600 , 2 
$ 12 , 24 , 600 , 2 
$ 12 , 24 , 600 , 2 
$ 12 , 24 , 600 , 2 
$ 12 , 24 , 600 , 2 
$ 12 , 24 , 600 , 2 
$ 12 , 24 , 600 , 2 
$ 12 , 24 , 600 , 2 
$ 12 , 24 , 600 , 2 
$ 12 , 24 , 600 , 2 
$ 12 , 24 , 600 , 2 
$ 12 , 24 , 600 , 2 
$ 12 , 24 , 600 , 2 
$ 12 , 24 , 600 , 2 
$ 12 , 24 , 600 , 2 
$ 12 , 24 , 600 , 2 
$ 12 , 24 , 600 , 2 
$ 12 , 24 , 600 , 2 
$ 12 , 24 , 600 , 2 
$ 12 , 24 , 600 , 2 
$ 12 , 24 , 600 , 2 
$ 12 , 24 , 600 , 2 
$ 12 , 24 , 600 , 2 
# 0 
# 0.1 
# 0.005 
# 1.4485 
# 25 
# 28.9316 
# 15.91949 
?
% VPITC12.10.1003
% 1.4485 
% 28.9316 
%-1.096232 , 100.1901 
% 0.443748 , 95.77349 
% 0.2232 
% 124.02 , 123.95 
% 1 , 80 
%-0.001812 , 0.055139 
% 0 , 8 
% 0 , 18 
% 104422       320637 
% 101.8 
% 260 , 310 , 470 , 530 
% 0.08632 ,-0.00346 , 0.0000110163 , 0.000000290198 ,-0.0000000019883 
% VPViewer2000 Ver: 1.40.0
@0
2.00,7.947001,25.00716,-0.000177,24.015437,-0.0080,1.352
4.00,7.946819,25.00602,-0.000177,24.015549,-0.0079,1.352
6.00,7.946349,25.00542,-0.000178,24.014426,-0.0080,1.352
8.00,7.945923,25.00616,-0.000177,24.014130,-0.0080,1.352
10.00,7.945361,25.00590,-0.000177,24.015412,-0.0079,1.352
12.00,7.945097,25.00606,-0.000176,24.015002,-0.0079,1.352
14.00,7.944753,25.00565,-0.000178,24.014761,-0.0080,1.352
16.00,7.944220,25.00531,-0.000177,24.015464,-0.0079,1.352
18.00,7.944254,25.00611,-0.000176,24.015452,-0.0079,1.351
20.00,7.943981,25.00549,-0.000177,24.015497,-0.0080,1.352
22.00,7.942996,25.00525,-0.000176,24.015243,-0.0079,1.352
24.00,7.943475,25.00537,-0.000176,24.015499,-0.0079,1.352
26.00,7.943074,25.00531,-0.000177,24.015216,-0.0080,1.352
28.00,7.942725,25.00553,-0.000177,24.015359,-0.0080,1.352
30.00,7.942422,25.00536,-0.000177,24.015564,-0.0080,1.351
32.00,7.942321,25.00541,-0.000176,24.015604,-0.0080,1.352
34.00,7.942237,25.00537,-0.000176,24.014922,-0.0080,1.352
36.00,7.941592,25.00500,-0.000175,24.014795,-0.0080,1.352
38.00,7.941275,25.00450,-0.000175,24.014685,-0.0079,1.352
40.00,7.941713,25.00496,-0.000176,24.014652,-0.0080,1.352
42.00,7.942353,25.00535,-0.000177,24.015285,-0.0080,1.352
44.00,7.942778,25.00527,-0.000177,24.014464,-0.0079,1.352
46.00,7.942365,25.00515,-0.000176,24.015539,-0.0079,1.352
48.00,7.941463,25.00528,-0.000178,24.015004,-0.0079,1.352
50.00,7.940911,25.00533,-0.000176,24.015314,-0.0079,1.352
52.00,7.940041,25.00573,-0.000177,24.015542,-0.0079,1.351
54.00,7.939187,25.00495,-0.000179,24.015410,-0.0079,1.352
56.00,7.939046,25.00561,-0.000177,24.015254,-0.0079,1.352
58.00,7.938187,25.00563,-0.000179,24.015366,-0.0079,1.353
60.00,7.938156,25.00617,-0.000179,24.014672,-0.0080,1.352
62.00,7.937705,25.00663,-0.000178,24.015049,-0.0080,1.351
64.00,7.938112,25.00573,-0.000179,24.015105,-0.0080,1.351
66.00,7.938649,25.00590,-0.000178,24.014886,-0.0079,1.352
68.00,7.937627,25.00622,-0.000179,24.015408,-0.0079,1.352
70.00,7.936604,25.00616,-0.000179,24.015087,-0.0079,1.352
72.00,7.937155,25.00676,-0.000179,24.014962,-0.0079,1.352
74.00,7.937882,25.00661,-0.000179,24.015473,-0.0079,1.352
76.00,7.936663,25.00700,-0.000179,24.015058,-0.0080,1.352
78.00,7.936075,25.00707,-0.000180,24.015102,-0.0080,1.352
80.00,7.936513,25.00602,-0.000178,24.015174,-0.0080,1.353
82.00,7.936472,25.00676,-0.000178,24.015123,-0.0079,1.352
84.00,7.936265,25.00750,-0.000178,24.014991,-0.0079,1.351
86.00,7.935713,25.00720,-0.000177,24.014977,-0.0080,1.351
88.00,7.935008,25.00681,-0.000178,24.014592,-0.0079,1.352
90.00,7.934029,25.00747,-0.000178,24.015129,-0.0079,1.353
92.00,7.935279,25.00764,-0.000178,24.015026,-0.0079,1.353
94.00,7.935496,25.00744,-0.000179,24.015573,-0.0079,1.352
96.00,7.934736,25.00722,-0.000179,24.015301,-0.0079,1.352
98.00,7.933917,25.00795,-0.000178,24.015238,-0.0080,1.352
100.00,7.933809,25.00764,-0.000179,24.015569,-0.0080,1.352
102.00,7.933569,25.00712,-0.000179,24.014993,-0.0080,1.353
104.00,7.933737,25.00720,-0.000179,24.015559,-0.0079,1.352
106.00,7.933264,25.00750,-0.000178,24.015629,-0.0079,1.353
108.00,7.933627,25.00763,-0.000178,24.014687,-0.0080,1.352
110.00,7.934746,25.00773,-0.000177,24.015154,-0.0079,1.352
112.00,7.935266,25.00786,-0.000178,24.014977,-0.0079,1.352
114.00,7.934661,25.00838,-0.000180,24.014814,-0.0080,1.352
116.00,7.933184,25.00750,-0.000179,24.015542,-0.0079,1.352
118.00,7.931868,25.00680,-0.000179,24.015265,-0.0079,1.352
120.00,7.932025,25.00806,-0.000178,24.015241,-0.0079,1.352
122.00,7.932576,25.00793,-0.000179,24.014745,-0.0080,1.352
124.00,7.932082,25.00732,-0.000178,24.015265,-0.0079,1.352
126.00,7.932519,25.00797,-0.000179,24.014902,-0.0079,1.353
128.00,7.931244,25.00889,-0.000180,24.014690,-0.0080,1.353
130.00,7.930459,25.00830,-0.000179,24.014572,-0.0080,1.353
132.00,7.930624,25.00766,-0.000179,24.015323,-0.0079,1.352
134.00,7.930660,25.00793,-0.000179,24.014873,-0.0080,1.352
136.00,7.931300,25.00728,-0.000180,24.014271,-0.0080,1.352
138.00,7.931070,25.00673,-0.000179,24.015348,-0.0080,1.352
140.00,7.931315,25.00707,-0.000179,24.015542,-0.0080,1.353
142.00,7.931110,25.00769,-0.000179,24.014687,-0.0080,1.353
144.00,7.930896,25.00752,-0.000179,24.014527,-0.0080,1.352
146.00,7.930761,25.00743,-0.000179,24.015760,-0.0080,1.352
148.00,7.930155,25.00881,-0.000179,24.015006,-0.0080,1.353
150.00,7.927857,25.00821,-0.000178,24.014960,-0.0080,1.352
152.00,7.927208,25.00783,-0.000180,24.014386,-0.0079,1.352
154.00,7.927697,25.00790,-0.000179,24.014803,-0.0079,1.352
156.00,7.929060,25.00873,-0.000179,24.014973,-0.0080,1.352
158.00,7.929693,25.00812,-0.000179,24.015308,-0.0080,1.352
160.00,7.929910,25.00897,-0.000179,24.014529,-0.0080,1.352
162.00,7.930044,25.00843,-0.000179,24.014928,-0.0079,1.352
164.00,7.930014,25.00732,-0.000180,24.014293,-0.0080,1.353
166.00,7.928481,25.00801,-0.000179,24.014993,-0.0080,1.352
168.00,7.927602,25.00824,-0.000179,24.015336,-0.0079,1.353
170.00,7.927727,25.00816,-0.000179,24.015236,-0.0080,1.352
172.00,7.927869,25.00781,-0.000179,24.014703,-0.0079,1.353
174.00,7.927916,25.00834,-0.000179,24.014973,-0.0080,1.352
176.00,7.928038,25.00766,-0.000180,24.014777,-0.0080,1.352
178.00,7.927451,25.00836,-0.000179,24.015241,-0.0079,1.352
180.00,7.926055,25.00848,-0.000179,24.015100,-0.0080,1.353
182.00,7.925628,25.00889,-0.000179,24.015520,-0.0080,1.352
184.00,7.926455,25.00812,-0.000177,24.015394,-0.0080,1.352
186.00,7.927428,25.00872,-0.000178,24.014922,-0.0079,1.352
188.00,7.926685,25.00755,-0.000179,24.015120,-0.0080,1.353
190.00,7.925816,25.00838,-0.000179,24.015269,-0.0080,1.352
192.00,7.925990,25.00836,-0.000178,24.014823,-0.0079,1.352
194.00,7.925323,25.00863,-0.000179,24.015091,-0.0079,1.352
196.00,7.925396,25.00830,-0.000179,24.015397,-0.0079,1.352
198.00,7.925522,25.00844,-0.000179,24.014953,-0.0079,1.352
200.00,7.925187,25.00882,-0.000179,24.014770,-0.0079,1.352
202.00,7.925492,25.00901,-0.000177,24.014313,-0.0079,1.352
204.00,7.925496,25.00933,-0.000178,24.015131,-0.0079,1.353
206.00,7.924524,25.00905,-0.000178,24.015223,-0.0079,1.353
208.00,7.924574,25.00894,-0.000178,24.015495,-0.0080,1.352
210.00,7.923752,25.00965,-0.000178,24.015914,-0.0079,1.352
212.00,7.925561,25.00914,-0.000177,24.015145,-0.0080,1.352
214.00,7.924539,25.00816,-0.000178,24.015096,-0.0080,1.353
216.00,7.923512,25.00762,-0.000178,24.015211,-0.0079,1.353
218.00,7.922993,25.00832,-0.000179,24.014438,-0.0079,1.353
220.00,7.923585,25.00806,-0.000178,24.014993,-0.0080,1.352
222.00,7.923637,25.00814,-0.000178,24.014919,-0.0080,1.352
224.00,7.922911,25.00821,-0.000177,24.014585,-0.0080,1.353
226.00,7.922149,25.00817,-0.000178,24.015007,-0.0079,1.353
228.00,7.922266,25.00867,-0.000179,24.015181,-0.0079,1.352
230.00,7.922161,25.00908,-0.000178,24.014757,-0.0080,1.352
232.00,7.922309,25.00795,-0.000178,24.015535,-0.0080,1.352
234.00,7.922147,25.00846,-0.000178,24.015243,-0.0079,1.352
236.00,7.921758,25.00797,-0.000178,24.014377,-0.0080,1.353
238.00,7.922050,25.00769,-0.000179,24.015615,-0.0080,1.353
240.00,7.921834,25.00698,-0.000178,24.015042,-0.0080,1.352
242.00,7.921717,25.00738,-0.000178,24.015149,-0.0080,1.352
244.00,7.921254,25.00717,-0.000178,24.015653,-0.0080,1.353
246.00,7.920013,25.00801,-0.000179,24.014919,-0.0080,1.353
248.00,7.919532,25.00793,-0.000180,24.014632,-0.0080,1.353
250.00,7.919802,25.00831,-0.000179,24.014906,-0.0080,1.352
252.00,7.920185,25.00832,-0.000179,24.014803,-0.0080,1.352
254.00,7.919944,25.00821,-0.000179,24.014920,-0.0079,1.353
256.00,7.919977,25.00830,-0.000179,24.014755,-0.0080,1.353
258.00,7.919591,25.00825,-0.000179,24.014960,-0.0080,1.353
260.00,7.919673,25.00778,-0.000179,24.015047,-0.0080,1.353
262.00,7.920009,25.00755,-0.000179,24.015230,-0.0080,1.353
264.00,7.919371,25.00771,-0.000180,24.015060,-0.0080,1.352
266.00,7.919270,25.00809,-0.000180,24.015009,-0.0080,1.353
268.00,7.919000,25.00759,-0.000180,24.015203,-0.0080,1.352
270.00,7.918221,25.00777,-0.000179,24.015272,-0.0080,1.352
272.00,7.917464,25.00777,-0.000180,24.014676,-0.0079,1.353
274.00,7.917149,25.00742,-0.000179,24.014723,-0.0080,1.352
276.00,7.918559,25.00823,-0.000179,24.015162,-0.0080,1.353
278.00,7.919904,25.00877,-0.000180,24.014794,-0.0080,1.352
280.00,7.919335,25.00793,-0.000180,24.014904,-0.0080,1.352
282.00,7.918318,25.00854,-0.000179,24.014058,-0.0080,1.353
284.00,7.917564,25.00875,-0.000179,24.014600,-0.0080,1.352
286.00,7.917222,25.00839,-0.000179,24.015007,-0.0080,1.353
288.00,7.917886,25.00887,-0.000179,24.015294,-0.0080,1.353
290.00,7.917314,25.00873,-0.000178,24.014534,-0.0080,1.353
292.00,7.915844,25.00805,-0.000179,24.014101,-0.0080,1.353
294.00,7.915496,25.00873,-0.000178,24.015056,-0.0080,1.353
296.00,7.916354,25.00856,-0.000179,24.013806,-0.0079,1.352
298.00,7.916831,25.00867,-0.000179,24.015015,-0.0079,1.353
300.00,7.917083,25.00803,-0.000179,24.015254,-0.0080,1.353
302.00,7.916340,25.00820,-0.000178,24.014774,-0.0080,1.353
304.00,7.915021,25.00829,-0.000178,24.014549,-0.0080,1.353
306.00,7.914563,25.00859,-0.000179,24.015062,-0.0080,1.352
308.00,7.914065,25.00912,-0.000178,24.014891,-0.0080,1.352
310.00,7.913421,25.00852,-0.000178,24.014322,-0.0080,1.352
312.00,7.914068,25.00787,-0.000179,24.014172,-0.0079,1.353
314.00,7.913228,25.00839,-0.000180,24.015073,-0.0080,1.353
316.00,7.912541,25.00810,-0.000179,24.015517,-0.0080,1.352
318.00,7.913304,25.00897,-0.000178,24.014926,-0.0080,1.352
320.00,7.913836,25.00879,-0.000178,24.014795,-0.0080,1.353
322.00,7.912832,25.00868,-0.000178,24.014770,-0.0079,1.353
324.00,7.911774,25.00831,-0.000179,24.015123,-0.0080,1.352
326.00,7.911307,25.00846,-0.000178,24.015109,-0.0080,1.352
328.00,7.911311,25.00890,-0.000178,24.014059,-0.0080,1.352
330.00,7.910893,25.00845,-0.000178,24.014661,-0.0080,1.353
332.00,7.910442,25.00832,-0.000178,24.014879,-0.0080,1.352
334.00,7.909435,25.00724,-0.000178,24.014882,-0.0080,1.353
336.00,7.907986,25.00801,-0.000179,24.014746,-0.0080,1.353
338.00,7.908970,25.00879,-0.000178,24.015276,-0.0080,1.353
340.00,7.910948,25.00843,-0.000179,24.015390,-0.0080,1.352
342.00,7.909373,25.00903,-0.000179,24.014413,-0.0080,1.352
344.00,7.908121,25.00920,-0.000179,24.014928,-0.0080,1.353
346.00,7.910811,25.00847,-0.000180,24.014866,-0.0079,1.352
348.00,7.912431,25.00797,-0.000180,24.015098,-0.0079,1.353
350.00,7.912272,25.00746,-0.000179,24.015044,-0.0080,1.352
352.00,7.910877,25.00791,-0.000178,24.015196,-0.0080,1.352
354.00,7.909508,25.00821,-0.000179,24.015433,-0.0080,1.353
356.00,7.909704,25.00751,-0.000180,24.015071,-0.0079,1.353
358.00,7.909807,25.00794,-0.000179,24.015203,-0.0080,1.353
360.00,7.910119,25.00736,-0.000180,24.015350,-0.0079,1.352
362.00,7.909401,25.00721,-0.000179,24.014828,-0.0080,1.352
364.00,7.909153,25.00732,-0.000178,24.014431,-0.0080,1.352
366.00,7.908616,25.00756,-0.000178,24.015392,-0.0080,1.352
368.00,7.908343,25.00772,-0.000178,24.015230,-0.0080,1.353
370.00,7.908677,25.00789,-0.000178,24.014971,-0.0080,1.352
372.00,7.908246,25.00789,-0.000179,24.014620,-0.0080,1.352
374.00,7.908486,25.00823,-0.000179,24.015180,-0.0080,1.352
376.00,7.907802,25.00807,-0.000180,24.015022,-0.0080,1.353
378.00,7.906126,25.00801,-0.000179,24.014832,-0.0079,1.353
380.00,7.907345,25.00808,-0.000179,24.014741,-0.0080,1.353
382.00,7.908692,25.00875,-0.000180,24.015000,-0.0079,1.352
384.00,7.908043,25.00926,-0.000178,24.014703,-0.0080,1.352
386.00,7.908163,25.00904,-0.000178,24.015064,-0.0080,1.353
388.00,7.908813,25.00871,-0.000178,24.014465,-0.0080,1.352
390.00,7.909213,25.00786,-0.000177,24.014864,-0.0080,1.352
392.00,7.908322,25.00746,-0.000178,24.014910,-0.0080,1.352
394.00,7.907979,25.00795,-0.000178,24.014663,-0.0080,1.352
396.00,7.907646,25.00856,-0.000177,24.015134,-0.0079,1.352
398.00,7.907409,25.00814,-0.000178,24.014957,-0.0079,1.354
400.00,7.907628,25.00789,-0.000179,24.014917,-0.0080,1.353
402.00,7.907038,25.00786,-0.000179,24.015385,-0.0080,1.352
404.00,7.906430,25.00857,-0.000177,24.014128,-0.0079,1.352
406.00,7.905842,25.00889,-0.000177,24.015172,-0.0080,1.352
408.00,7.905648,25.00880,-0.000177,24.014846,-0.0080,1.352
410.00,7.906166,25.00827,-0.000178,24.015071,-0.0080,1.353
412.00,7.907270,25.00895,-0.000178,24.015327,-0.0080,1.352
414.00,7.907661,25.00917,-0.000179,24.014638,-0.0080,1.353
416.00,7.906912,25.00890,-0.000179,24.014668,-0.0080,1.353
418.00,7.904398,25.00860,-0.000178,24.015252,-0.0079,1.353
420.00,7.904131,25.00839,-0.000179,24.014911,-0.0080,1.352
422.00,7.905366,25.00788,-0.000179,24.015477,-0.0080,1.352
424.00,7.906511,25.00877,-0.000178,24.015339,-0.0080,1.353
426.00,7.906279,25.00840,-0.000178,24.015089,-0.0080,1.352
428.00,7.907043,25.00804,-0.000177,24.014984,-0.0080,1.352
430.00,7.906854,25.00791,-0.000178,24.014926,-0.0079,1.353
432.00,7.906219,25.00776,-0.000179,24.015448,-0.0079,1.353
434.00,7.906530,25.00746,-0.000179,24.014986,-0.0080,1.352
436.00,7.906133,25.00794,-0.000178,24.014790,-0.0080,1.352
438.00,7.905251,25.00843,-0.000177,24.014705,-0.0079,1.353
440.00,7.904755,25.00895,-0.000178,24.015075,-0.0079,1.353
442.00,7.905379,25.00884,-0.000178,24.014904,-0.0079,1.353
444.00,7.905172,25.00883,-0.000177,24.015078,-0.0079,1.353
446.00,7.904961,25.00867,-0.000177,24.015421,-0.0079,1.353
448.00,7.904847,25.00811,-0.000178,24.014993,-0.0080,1.352
450.00,7.904004,25.00729,-0.000179,24.015078,-0.0079,1.353
452.00,7.902898,25.00699,-0.000178,24.014422,-0.0079,1.353
454.00,7.901370,25.00690,-0.000178,24.014962,-0.0080,1.352
456.00,7.901621,25.00767,-0.000179,24.015497,-0.0080,1.353
458.00,7.902314,25.00709,-0.000180,24.015038,-0.0080,1.353
460.00,7.901920,25.00694,-0.000179,24.013967,-0.0080,1.353
462.00,7.900918,25.00672,-0.000178,24.015154,-0.0080,1.353
464.00,7.900645,25.00663,-0.000179,24.014962,-0.0080,1.352
466.00,7.901149,25.00687,-0.000179,24.014728,-0.0080,1.352
468.00,7.900573,25.00739,-0.000179,24.014817,-0.0080,1.353
470.00,7.899658,25.00760,-0.000181,24.014527,-0.0080,1.353
472.00,7.900153,25.00729,-0.000180,24.014148,-0.0080,1.352
474.00,7.901569,25.00723,-0.000179,24.015169,-0.0080,1.353
476.00,7.900708,25.00785,-0.000180,24.014806,-0.0080,1.353
478.00,7.900463,25.00695,-0.000179,24.015394,-0.0080,1.352
480.00,7.900264,25.00761,-0.000179,24.014696,-0.0080,1.352
482.00,7.899371,25.00788,-0.000180,24.014997,-0.0080,1.353
484.00,7.899099,25.00700,-0.000180,24.015009,-0.0079,1.352
486.00,7.899365,25.00754,-0.000179,24.014830,-0.0080,1.353
488.00,7.899042,25.00808,-0.000179,24.014614,-0.0080,1.353
490.00,7.897978,25.00805,-0.000179,24.014567,-0.0080,1.352
492.00,7.897686,25.00751,-0.000179,24.015169,-0.0080,1.353
494.00,7.897068,25.00777,-0.000179,24.014835,-0.0080,1.352
496.00,7.896464,25.00713,-0.000178,24.014676,-0.0080,1.352
498.00,7.896962,25.00683,-0.000178,24.015595,-0.0079,1.353
500.00,7.897527,25.00676,-0.000179,24.015361,-0.0079,1.353
502.00,7.897629,25.00798,-0.000180,24.015241,-0.0079,1.353
504.00,7.897667,25.00778,-0.000180,24.014625,-0.0079,1.353
506.00,7.896992,25.00765,-0.000179,24.014794,-0.0079,1.353
508.00,7.896785,25.00697,-0.000179,24.015615,-0.0080,1.353
510.00,7.895670,25.00755,-0.000179,24.015036,-0.0079,1.353
512.00,7.894895,25.00748,-0.000179,24.014716,-0.0080,1.352
514.00,7.894532,25.00710,-0.000179,24.014676,-0.0080,1.353
516.00,7.893854,25.00754,-0.000177,24.015160,-0.0080,1.353
518.00,7.893965,25.00774,-0.000179,24.015094,-0.0079,1.353
520.00,7.894864,25.00814,-0.000179,24.015053,-0.0079,1.353
522.00,7.894221,25.00885,-0.000178,24.015029,-0.0080,1.352
524.00,7.893957,25.00892,-0.000179,24.014897,-0.0080,1.352
526.00,7.894555,25.00869,-0.000178,24.014897,-0.0079,1.353
528.00,7.894912,25.00891,-0.000178,24.015006,-0.0080,1.353
530.00,7.895127,25.00848,-0.000179,24.014957,-0.0080,1.353
532.00,7.896033,25.00871,-0.000180,24.014750,-0.0080,1.353
534.00,7.896629,25.00865,-0.000180,24.014884,-0.0080,1.353
536.00,7.896717,25.00786,-0.000179,24.014516,-0.0080,1.353
538.00,7.897474,25.00825,-0.000178,24.015294,-0.0080,1.353
540.00,7.897294,25.00842,-0.000178,24.015134,-0.0080,1.352
542.00,7.897128,25.00832,-0.000177,24.015791,-0.0079,1.353
544.00,7.896781,25.00709,-0.000178,24.014899,-0.0080,1.353
546.00,7.896895,25.00785,-0.000179,24.015276,-0.0080,1.353
548.00,7.896263,25.00769,-0.000179,24.015013,-0.0080,1.353
550.00,7.895995,25.00809,-0.000179,24.014881,-0.0080,1.353
552.00,7.895711,25.00747,-0.000178,24.015031,-0.0080,1.352
554.00,7.895549,25.00789,-0.000178,24.014939,-0.0079,1.352
556.00,7.896323,25.00807,-0.000179,24.015450,-0.0080,1.353
558.00,7.895333,25.00770,-0.000178,24.015013,-0.0079,1.353
560.00,7.894784,25.00719,-0.000179,24.014850,-0.0080,1.352
562.00,7.894372,25.00775,-0.000178,24.015198,-0.0079,1.352
564.00,7.894764,25.00772,-0.000178,24.015201,-0.0079,1.353
566.00,7.894880,25.00796,-0.000178,24.015267,-0.0080,1.352
568.00,7.895561,25.00890,-0.000178,24.015167,-0.0079,1.353
570.00,7.894810,25.00882,-0.000179,24.014736,-0.0079,1.353
572.00,7.893395,25.00835,-0.000178,24.014531,-0.0079,1.353
574.00,7.893546,25.00878,-0.000179,24.015207,-0.0079,1.353
576.00,7.893733,25.00834,-0.000180,24.015002,-0.0080,1.353
578.00,7.894236,25.00847,-0.000179,24.015923,-0.0079,1.353
580.00,7.893626,25.00881,-0.000178,24.014917,-0.0080,1.353
582.00,7.892533,25.00915,-0.000177,24.014701,-0.0079,1.352
584.00,7.892868,25.00893,-0.000178,24.015575,-0.0079,1.353
586.00,7.893083,25.00836,-0.000179,24.014523,-0.0079,1.353
588.00,7.893057,25.00754,-0.000179,24.015531,-0.0080,1.353
590.00,7.893117,25.00784,-0.000178,24.015696,-0.0079,1.353
592.00,7.893118,25.00842,-0.000178,24.014638,-0.0080,1.353
594.00,7.892540,25.00876,-0.000179,24.015169,-0.0079,1.353
596.00,7.892643,25.00856,-0.000178,24.016157,-0.0079,1.353
598.00,7.892219,25.00896,-0.000178,24.015424,-0.0079,1.352
600.00,7.892013,25.00876,-0.000178,24.015093,-0.0079,1.353
@1,2.0000,4.0
602.00,7.892443,25.00802,-0.000178,24.015214,-0.0079,1.353
604.00,7.890231,25.00749,-0.000178,24.015406,-0.0080,1.353
606.00,7.882556,25.00818,-0.000178,24.015354,-0.0080,1.352
608.00,7.878281,25.00738,-0.000177,24.014714,-0.0079,1.352
610.00,7.880661,25.00772,-0.000177,24.014359,-0.0079,1.352
612.00,7.884486,25.00728,-0.000177,24.015272,-0.0079,1.353
614.00,7.888230,25.00779,-0.000178,24.015319,-0.0080,1.354
616.00,7.892125,25.00762,-0.000179,24.014562,-0.0079,1.353
618.00,7.893647,25.00739,-0.000179,24.015192,-0.0079,1.354
620.00,7.894405,25.00757,-0.000180,24.014188,-0.0079,1.354
622.00,7.894614,25.00762,-0.000179,24.014757,-0.0080,1.353
624.00,7.894759,25.00792,-0.000178,24.014763,-0.0079,1.353
626.00,7.892939,25.00701,-0.000178,24.015265,-0.0079,1.353
628.00,7.891304,25.00701,-0.000177,24.014821,-0.0079,1.353
630.00,7.890933,25.00761,-0.000178,24.015272,-0.0079,1.353
632.00,7.890396,25.00735,-0.000178,24.015446,-0.0079,1.353
634.00,7.891312,25.00766,-0.000177,24.015029,-0.0080,1.353
636.00,7.891740,25.00796,-0.000177,24.015250,-0.0079,1.353
638.00,7.891578,25.00800,-0.000178,24.014977,-0.0079,1.353
640.00,7.891630,25.00790,-0.000179,24.014745,-0.0080,1.353
642.00,7.891470,25.00802,-0.000180,24.014676,-0.0080,1.353
644.00,7.891726,25.00787,-0.000178,24.015154,-0.0080,1.353
646.00,7.891223,25.00766,-0.000178,24.014997,-0.0079,1.353
648.00,7.891074,25.00806,-0.000179,24.015325,-0.0080,1.353
650.00,7.890664,25.00831,-0.000178,24.014810,-0.0080,1.352
652.00,7.890215,25.00766,-0.000178,24.014705,-0.0080,1.352
654.00,7.889161,25.00821,-0.000178,24.015850,-0.0079,1.353
656.00,7.888503,25.00852,-0.000178,24.015617,-0.0079,1.353
658.00,7.888902,25.00829,-0.000179,24.014690,-0.0080,1.353
660.00,7.888447,25.00867,-0.000177,24.015192,-0.0079,1.352
662.00,7.888587,25.00827,-0.000177,24.015285,-0.0079,1.353
664.00,7.888581,25.00831,-0.000177,24.014765,-0.0079,1.353
666.00,7.887966,25.00877,-0.000179,24.014881,-0.0079,1.353
668.00,7.887997,25.00932,-0.000178,24.014781,-0.0080,1.353
670.00,7.888327,25.00926,-0.000177,24.015118,-0.0079,1.353
672.00,7.888828,25.00815,-0.000177,24.015314,-0.0080,1.353
674.00,7.887641,25.00860,-0.000179,24.015151,-0.0080,1.353
676.00,7.887743,25.00943,-0.000179,24.015269,-0.0080,1.353
678.00,7.887550,25.00888,-0.000179,24.014765,-0.0080,1.353
680.00,7.887525,25.00896,-0.000177,24.015049,-0.0079,1.353
682.00,7.887261,25.00906,-0.000178,24.015047,-0.0080,1.354
684.00,7.886856,25.00841,-0.000178,24.014690,-0.0079,1.353
686.00,7.886490,25.00838,-0.000179,24.015013,-0.0079,1.353
688.00,7.886764,25.00851,-0.000180,24.015142,-0.0080,1.352
690.00,7.887253,25.00902,-0.000178,24.014977,-0.0080,1.353
692.00,7.887377,25.00870,-0.000178,24.015370,-0.0080,1.353
694.00,7.887070,25.00933,-0.000179,24.015660,-0.0079,1.353
696.00,7.885755,25.00864,-0.000179,24.015475,-0.0079,1.354
698.00,7.885728,25.00870,-0.000178,24.015209,-0.0080,1.353
700.00,7.886100,25.00889,-0.000179,24.015481,-0.0079,1.353
702.00,7.885935,25.00824,-0.000179,24.015265,-0.0080,1.353
704.00,7.885835,25.00773,-0.000179,24.014826,-0.0080,1.353
706.00,7.886100,25.00786,-0.000178,24.015339,-0.0080,1.353
708.00,7.885856,25.00812,-0.000179,24.016030,-0.0079,1.353
710.00,7.886131,25.00852,-0.000178,24.014895,-0.0080,1.353
712.00,7.886237,25.00756,-0.000177,24.015279,-0.0079,1.354
714.00,7.885325,25.00758,-0.000179,24.015185,-0.0080,1.353
716.00,7.885302,25.00800,-0.000178,24.014353,-0.0080,1.353
718.00,7.885604,25.00706,-0.000179,24.015341,-0.0080,1.352
720.00,7.886078,25.00757,-0.000179,24.015299,-0.0080,1.353
722.00,7.885311,25.00738,-0.000178,24.014915,-0.0079,1.353
724.00,7.884146,25.00723,-0.000178,24.015033,-0.0080,1.353
726.00,7.884171,25.00689,-0.000179,24.014852,-0.0079,1.353
728.00,7.884408,25.00662,-0.000178,24.014986,-0.0080,1.353
730.00,7.884181,25.00739,-0.000180,24.014592,-0.0080,1.353
732.00,7.884335,25.00694,-0.000178,24.014906,-0.0080,1.353
734.00,7.882897,25.00707,-0.000180,24.014522,-0.0080,1.353
736.00,7.882923,25.00692,-0.000179,24.014679,-0.0080,1.353
738.00,7.882960,25.00734,-0.000178,24.015211,-0.0080,1.353
740.00,7.883225,25.00819,-0.000178,24.015007,-0.0079,1.353
742.00,7.884233,25.00818,-0.000180,24.014988,-0.0079,1.354
744.00,7.884951,25.00688,-0.000180,24.015087,-0.0080,1.354
746.00,7.885069,25.00641,-0.000178,24.015669,-0.0079,1.353
748.00,7.882962,25.00656,-0.000179,24.015002,-0.0080,1.353
750.00,7.882006,25.00753,-0.000179,24.015450,-0.0080,1.353
752.00,7.883194,25.00711,-0.000178,24.014944,-0.0079,1.352
754.00,7.883710,25.00706,-0.000178,24.014913,-0.0080,1.352
756.00,7.883930,25.00770,-0.000179,24.014882,-0.0080,1.353
758.00,7.882958,25.00837,-0.000179,24.015029,-0.0080,1.354
760.00,7.882684,25.00729,-0.000178,24.015120,-0.0080,1.353
762.00,7.882146,25.00776,-0.000178,24.014841,-0.0080,1.353
764.00,7.882936,25.00799,-0.000179,24.014949,-0.0080,1.354
766.00,7.883037,25.00776,-0.000179,24.015622,-0.0080,1.353
768.00,7.882962,25.00774,-0.000178,24.015183,-0.0080,1.353
770.00,7.882674,25.00768,-0.000178,24.014857,-0.0080,1.353
772.00,7.881831,25.00796,-0.000179,24.014504,-0.0080,1.352
774.00,7.881320,25.00770,-0.000179,24.015107,-0.0079,1.353
776.00,7.881021,25.00749,-0.000179,24.014977,-0.0080,1.354
778.00,7.880851,25.00713,-0.000179,24.014721,-0.0080,1.353
780.00,7.880720,25.00763,-0.000178,24.015169,-0.0080,1.353
782.00,7.881241,25.00726,-0.000180,24.015207,-0.0080,1.353
784.00,7.881383,25.00816,-0.000179,24.014864,-0.0080,1.353
786.00,7.880933,25.00755,-0.000179,24.014522,-0.0080,1.352
788.00,7.881080,25.00761,-0.000177,24.014804,-0.0079,1.353
790.00,7.881369,25.00748,-0.000179,24.014333,-0.0080,1.353
792.00,7.881777,25.00776,-0.000178,24.015013,-0.0079,1.353
794.00,7.881502,25.00856,-0.000178,24.015390,-0.0080,1.353
796.00,7.880921,25.00794,-0.000178,24.014366,-0.0080,1.353
798.00,7.879310,25.00742,-0.000178,24.014302,-0.0080,1.353
800.00,7.879463,25.00719,-0.000178,24.014906,-0.0080,1.353
802.00,7.880349,25.00765,-0.000178,24.014901,-0.0080,1.354
804.00,7.879752,25.00751,-0.000178,24.015017,-0.0080,1.353
806.00,7.878678,25.00827,-0.000177,24.014835,-0.0080,1.352
808.00,7.878370,25.00787,-0.000178,24.014891,-0.0080,1.353
810.00,7.878481,25.00662,-0.000179,24.015024,-0.0079,1.353
812.00,7.878876,25.00618,-0.000179,24.014319,-0.0079,1.353
814.00,7.878057,25.00674,-0.000179,24.015027,-0.0079,1.353
816.00,7.877164,25.00731,-0.000179,24.015207,-0.0080,1.353
818.00,7.876890,25.00700,-0.000179,24.015432,-0.0080,1.352
820.00,7.877193,25.00775,-0.000179,24.014765,-0.0080,1.353
822.00,7.877067,25.00688,-0.000178,24.014893,-0.0080,1.354
824.00,7.876144,25.00729,-0.000179,24.014393,-0.0080,1.353
826.00,7.876512,25.00725,-0.000178,24.014504,-0.0080,1.353
828.00,7.876298,25.00781,-0.000179,24.015047,-0.0080,1.353
830.00,7.876698,25.00701,-0.000179,24.015071,-0.0080,1.353
832.00,7.876114,25.00714,-0.000178,24.015031,-0.0080,1.352
834.00,7.876582,25.00741,-0.000178,24.015078,-0.0079,1.353
836.00,7.876234,25.00697,-0.000179,24.015029,-0.0080,1.354
838.00,7.876205,25.00750,-0.000178,24.015216,-0.0080,1.354
840.00,7.876756,25.00757,-0.000177,24.015651,-0.0080,1.353
842.00,7.877999,25.00780,-0.000178,24.014949,-0.0079,1.353
844.00,7.878230,25.00770,-0.000178,24.015114,-0.0079,1.353
846.00,7.877493,25.00764,-0.000177,24.015287,-0.0080,1.353
848.00,7.877425,25.00718,-0.000178,24.015120,-0.0080,1.354
850.00,7.877787,25.00657,-0.000179,24.014866,-0.0079,1.353
852.00,7.877337,25.00688,-0.000179,24.014485,-0.0079,1.353
854.00,7.876303,25.00687,-0.000178,24.014460,-0.0080,1.352
856.00,7.876821,25.00794,-0.000179,24.015007,-0.0080,1.353
858.00,7.876456,25.00787,-0.000179,24.015058,-0.0080,1.353
860.00,7.875729,25.00867,-0.000179,24.014948,-0.0080,1.353
862.00,7.876398,25.00720,-0.000179,24.014362,-0.0079,1.353
864.00,7.876856,25.00770,-0.000178,24.015198,-0.0079,1.353
866.00,7.876544,25.00771,-0.000179,24.015209,-0.0079,1.353
868.00,7.876046,25.00813,-0.000179,24.015423,-0.0079,1.353
870.00,7.875428,25.00856,-0.000178,24.014862,-0.0079,1.353
872.00,7.874701,25.00798,-0.000178,24.014543,-0.0080,1.353
874.00,7.874271,25.00891,-0.000179,24.015094,-0.0079,1.353
876.00,7.874058,25.00874,-0.000178,24.013994,-0.0080,1.353
878.00,7.873727,25.00889,-0.000178,24.014404,-0.0080,1.353
880.00,7.873181,25.00952,-0.000178,24.014717,-0.0079,1.353
882.00,7.873535,25.00939,-0.000177,24.015288,-0.0080,1.353
884.00,7.874319,25.00887,-0.000177,24.015506,-0.0080,1.353
886.00,7.872839,25.00879,-0.000179,24.015147,-0.0079,1.353
888.00,7.872238,25.00917,-0.000178,24.014799,-0.0079,1.353
890.00,7.872419,25.00846,-0.000178,24.014529,-0.0080,1.353
892.00,7.871627,25.00873,-0.000178,24.014848,-0.0080,1.354
894.00,7.871829,25.00899,-0.000178,24.015172,-0.0080,1.353
896.00,7.873282,25.00857,-0.000178,24.014998,-0.0080,1.353
898.00,7.873746,25.00890,-0.000178,24.015569,-0.0080,1.353
900.00,7.873126,25.00921,-0.000178,24.015075,-0.0080,1.353
902.00,7.873462,25.00857,-0.000178,24.015370,-0.0080,1.353
904.00,7.872861,25.00805,-0.000178,24.015205,-0.0079,1.353
906.00,7.872530,25.00750,-0.000179,24.014815,-0.0080,1.353
908.00,7.872469,25.00894,-0.000179,24.015298,-0.0080,1.353
910.00,7.872888,25.00927,-0.000179,24.014737,-0.0080,1.353
912.00,7.871996,25.00986,-0.000178,24.014652,-0.0079,1.352
914.00,7.871283,25.00996,-0.000178,24.015009,-0.0080,1.352
916.00,7.871084,25.00986,-0.000179,24.015316,-0.0079,1.353
918.00,7.870969,25.00992,-0.000178,24.014910,-0.0079,1.353
920.00,7.870215,25.00958,-0.000180,24.014788,-0.0080,1.354
922.00,7.870564,25.00994,-0.000178,24.014939,-0.0079,1.353
924.00,7.871406,25.01057,-0.000179,24.014281,-0.0080,1.353
926.00,7.871323,25.00960,-0.000179,24.014610,-0.0079,1.354
928.00,7.870998,25.00989,-0.000178,24.015142,-0.0080,1.353
930.00,7.869952,25.01024,-0.000179,24.014930,-0.0080,1.353
932.00,7.868836,25.00964,-0.000179,24.014614,-0.0079,1.353
934.00,7.869533,25.00935,-0.000179,24.014639,-0.0080,1.353
936.00,7.868973,25.00861,-0.000179,24.015397,-0.0080,1.354
938.00,7.868348,25.00826,-0.000179,24.014911,-0.0080,1.354
940.00,7.868759,25.00789,-0.000179,24.014933,-0.0080,1.353
942.00,7.869201,25.00798,-0.000178,24.014402,-0.0079,1.353
944.00,7.869837,25.00840,-0.000178,24.014549,-0.0080,1.354
946.00,7.870556,25.00871,-0.000178,24.015203,-0.0080,1.353
948.00,7.870807,25.00880,-0.000178,24.014549,-0.0080,1.353
950.00,7.870265,25.00788,-0.000178,24.014688,-0.0079,1.353
952.00,7.870169,25.00831,-0.000179,24.015568,-0.0080,1.353
954.00,7.870513,25.00835,-0.000178,24.015350,-0.0080,1.354
956.00,7.870873,25.00749,-0.000177,24.015760,-0.0079,1.353
958.00,7.871106,25.00801,-0.000178,24.014888,-0.0080,1.353
960.00,7.870076,25.00789,-0.000178,24.015319,-0.0080,1.353
962.00,7.869034,25.00813,-0.000179,24.015013,-0.0080,1.353
964.00,7.868330,25.00834,-0.000179,24.014484,-0.0079,1.354
966.00,7.867556,25.00839,-0.000178,24.014890,-0.0079,1.353
968.00,7.867840,25.00786,-0.000179,24.014794,-0.0080,1.353
970.00,7.869138,25.00863,-0.000178,24.014422,-0.0079,1.353
972.00,7.868632,25.00925,-0.000177,24.014928,-0.0080,1.353
974.00,7.867039,25.00881,-0.000179,24.015187,-0.0080,1.353
976.00,7.866292,25.00925,-0.000178,24.015002,-0.0080,1.354
978.00,7.866592,25.00883,-0.000178,24.014797,-0.0080,1.354
980.00,7.867390,25.00792,-0.000179,24.014881,-0.0079,1.353
982.00,7.867330,25.00797,-0.000180,24.015062,-0.0079,1.354
984.00,7.866823,25.00801,-0.000179,24.015359,-0.0079,1.353
986.00,7.866788,25.00836,-0.000179,24.015580,-0.0079,1.353
988.00,7.867342,25.00854,-0.000179,24.014830,-0.0079,1.353
990.00,7.866738,25.00877,-0.000180,24.014873,-0.0079,1.354
992.00,7.866706,25.00795,-0.000180,24.014841,-0.0080,1.353
994.00,7.866302,25.00841,-0.000179,24.015488,-0.0079,1.354
996.00,7.866242,25.00879,-0.000179,24.015292,-0.0079,1.353
998.00,7.865913,25.00906,-0.000179,24.015292,-0.0079,1.353
1000.00,7.866132,25.00860,-0.000179,24.014879,-0.0079,1.354
1002.00,7.865936,25.00822,-0.000180,24.014391,-0.0080,1.354
1004.00,7.866418,25.00830,-0.000180,24.015109,-0.0079,1.354
1006.00,7.866945,25.00829,-0.000179,24.014634,-0.0080,1.353
1008.00,7.867462,25.00827,-0.000179,24.015288,-0.0079,1.354
1010.00,7.866845,25.00852,-0.000178,24.014812,-0.0079,1.353
1012.00,7.865730,25.00771,-0.000177,24.014393,-0.0079,1.353
1014.00,7.865175,25.00867,-0.000178,24.014910,-0.0080,1.354
1016.00,7.864518,25.00841,-0.000178,24.014288,-0.0079,1.354
1018.00,7.865170,25.00821,-0.000179,24.014310,-0.0080,1.353
1020.00,7.865217,25.00847,-0.000180,24.015508,-0.0080,1.354
1022.00,7.865729,25.00892,-0.000179,24.014429,-0.0079,1.353
1024.00,7.865976,25.00835,-0.000179,24.015060,-0.0079,1.354
1026.00,7.865909,25.00770,-0.000179,24.014978,-0.0079,1.354
1028.00,7.866255,25.00801,-0.000178,24.015191,-0.0080,1.354
1030.00,7.866596,25.00786,-0.000177,24.014859,-0.0080,1.354
1032.00,7.866469,25.00778,-0.000179,24.015120,-0.0080,1.354
1034.00,7.865948,25.00739,-0.000179,24.014891,-0.0080,1.353
1036.00,7.865625,25.00775,-0.000179,24.015056,-0.0080,1.353
1038.00,7.865931,25.00771,-0.000179,24.015345,-0.0080,1.353
1040.00,7.865964,25.00818,-0.000180,24.014694,-0.0080,1.353
1042.00,7.865563,25.00740,-0.000180,24.014623,-0.0080,1.354
1044.00,7.863851,25.00761,-0.000179,24.014754,-0.0080,1.353
1046.00,7.863627,25.00765,-0.000179,24.014567,-0.0080,1.354
1048.00,7.864409,25.00813,-0.000179,24.014739,-0.0080,1.354
1050.00,7.864984,25.00806,-0.000179,24.015107,-0.0079,1.354
1052.00,7.865133,25.00822,-0.000178,24.015709,-0.0080,1.353
1054.00,7.865094,25.00903,-0.000179,24.015187,-0.0080,1.353
1056.00,7.865081,25.00891,-0.000179,24.014674,-0.0080,1.354
1058.00,7.864885,25.00873,-0.000179,24.015075,-0.0080,1.353
1060.00,7.865099,25.00892,-0.000179,24.014959,-0.0079,1.353
1062.00,7.865308,25.00885,-0.000179,24.014949,-0.0079,1.354
1064.00,7.864801,25.00968,-0.000179,24.014699,-0.0079,1.354
1066.00,7.864276,25.00856,-0.000179,24.014534,-0.0080,1.353
1068.00,7.864487,25.00876,-0.000180,24.014888,-0.0079,1.353
1070.00,7.864091,25.00850,-0.000179,24.015296,-0.0080,1.353
1072.00,7.862919,25.00865,-0.000178,24.014596,-0.0080,1.354
1074.00,7.862640,25.00922,-0.000178,24.014726,-0.0080,1.354
1076.00,7.863066,25.00853,-0.000179,24.014895,-0.0080,1.354
1078.00,7.862683,25.00804,-0.000178,24.015693,-0.0080,1.353
1080.00,7.862437,25.00881,-0.000180,24.014906,-0.0080,1.354
1082.00,7.863118,25.00859,-0.000180,24.015189,-0.0080,1.354
1084.00,7.862278,25.00850,-0.000179,24.015036,-0.0080,1.353
1086.00,7.861093,25.00939,-0.000177,24.014861,-0.0080,1.353
1088.00,7.860790,25.00908,-0.000179,24.015149,-0.0080,1.354
1090.00,7.862218,25.00867,-0.000178,24.014268,-0.0079,1.353
1092.00,7.862113,25.00869,-0.000178,24.014872,-0.0079,1.353
1094.00,7.862006,25.00865,-0.000179,24.015006,-0.0080,1.353
1096.00,7.861568,25.00912,-0.000179,24.013624,-0.0079,1.354
1098.00,7.859364,25.00895,-0.000179,24.014933,-0.0079,1.353
1100.00,7.859559,25.00948,-0.000179,24.015114,-0.0080,1.353
1102.00,7.861376,25.00953,-0.000179,24.014734,-0.0080,1.354
1104.00,7.861353,25.00941,-0.000179,24.015069,-0.0080,1.353
1106.00,7.860402,25.00910,-0.000177,24.015078,-0.0080,1.353
1108.00,7.860000,25.00984,-0.000178,24.015517,-0.0080,1.353
1110.00,7.860513,25.00941,-0.000178,24.015490,-0.0080,1.353
1112.00,7.861095,25.00872,-0.000179,24.014391,-0.0080,1.353
1114.00,7.861250,25.00876,-0.000179,24.014373,-0.0079,1.354
1116.00,7.860593,25.00919,-0.000179,24.015303,-0.0080,1.354
1118.00,7.860453,25.01003,-0.000179,24.015477,-0.0080,1.354
1120.00,7.860149,25.01066,-0.000178,24.015220,-0.0080,1.354
1122.00,7.859858,25.00973,-0.000179,24.015049,-0.0080,1.353
1124.00,7.859887,25.00951,-0.000179,24.015276,-0.0079,1.353
1126.00,7.860749,25.01005,-0.000178,24.015582,-0.0079,1.353
1128.00,7.861123,25.00989,-0.000177,24.014962,-0.0080,1.354
1130.00,7.860820,25.00960,-0.000179,24.015359,-0.0079,1.354
1132.00,7.860827,25.00913,-0.000179,24.015071,-0.0079,1.354
1134.00,7.859971,25.00944,-0.000180,24.014741,-0.0080,1.354
1136.00,7.858946,25.00897,-0.000180,24.015149,-0.0079,1.353
1138.00,7.858335,25.00867,-0.000179,24.015916,-0.0080,1.354
1140.00,7.858693,25.00904,-0.000178,24.015185,-0.0080,1.353
1142.00,7.859161,25.00953,-0.000178,24.014949,-0.0079,1.353
1144.00,7.859142,25.00991,-0.000179,24.015230,-0.0079,1.354
1146.00,7.858650,25.00937,-0.000179,24.015223,-0.0079,1.354
1148.00,7.858270,25.00891,-0.000179,24.015080,-0.0079,1.353
1150.00,7.858616,25.00940,-0.000178,24.014308,-0.0079,1.354
1152.00,7.858241,25.00890,-0.000178,24.014509,-0.0079,1.354
1154.00,7.858495,25.00842,-0.000178,24.015381,-0.0079,1.354
1156.00,7.858651,25.00744,-0.000179,24.015423,-0.0079,1.354
1158.00,7.857810,25.00834,-0.000178,24.016052,-0.0080,1.354
1160.00,7.858179,25.00975,-0.000178,24.015374,-0.0080,1.354
1162.00,7.857899,25.01029,-0.000178,24.015305,-0.0080,1.353
1164.00,7.857685,25.01002,-0.000178,24.016365,-0.0079,1.354
1166.00,7.856961,25.01030,-0.000178,24.015138,-0.0080,1.353
1168.00,7.857479,25.01001,-0.000178,24.015490,-0.0079,1.353
1170.00,7.857919,25.01002,-0.000179,24.015361,-0.0079,1.354
1172.00,7.857317,25.00938,-0.000179,24.015763,-0.0079,1.354
1174.00,7.856962,25.01009,-0.000179,24.015423,-0.0080,1.353
1176.00,7.856912,25.01058,-0.000178,24.014986,-0.0080,1.353
1178.00,7.857371,25.01030,-0.000178,24.014881,-0.0079,1.354
1180.00,7.857837,25.00992,-0.000178,24.015368,-0.0080,1.354
1182.00,7.858471,25.00991,-0.000178,24.015136,-0.0080,1.353
1184.00,7.857473,25.01006,-0.000179,24.015084,-0.0080,1.354
1186.00,7.856413,25.01005,-0.000179,24.015129,-0.0080,1.354
1188.00,7.856425,25.01027,-0.000177,24.015312,-0.0079,1.354
1190.00,7.857126,25.00997,-0.000178,24.015283,-0.0080,1.354
1192.00,7.857990,25.00978,-0.000179,24.015259,-0.0079,1.354
1194.00,7.857381,25.01037,-0.000178,24.015473,-0.0079,1.354
1196.00,7.857118,25.00993,-0.000178,24.014955,-0.0079,1.354
1198.00,7.856803,25.00990,-0.000177,24.015470,-0.0079,1.353
1200.00,7.856884,25.00991,-0.000177,24.015339,-0.0079,1.353
@2,12.0000,24.0
1202.00,7.856274,25.00993,-0.000179,24.014442,-0.0079,1.354
1204.00,7.851222,25.00995,-0.000178,24.015142,-0.0080,1.354
1206.00,7.842284,25.01004,-0.000178,24.015573,-0.0080,1.353
1208.00,7.835102,25.00984,-0.000178,24.015288,-0.0079,1.352
1210.00,7.829944,25.01055,-0.000177,24.015296,-0.0080,1.352
1212.00,7.826206,25.00946,-0.000177,24.015249,-0.0079,1.353
1214.00,7.825374,25.00975,-0.000178,24.014846,-0.0079,1.354
1216.00,7.826650,25.00961,-0.000179,24.015620,-0.0080,1.354
1218.00,7.827193,25.00986,-0.000178,24.014966,-0.0080,1.355
1220.00,7.829208,25.00972,-0.000179,24.014935,-0.0079,1.356
1222.00,7.829444,25.00988,-0.000181,24.015660,-0.0080,1.355
1224.00,7.828487,25.01072,-0.000180,24.015375,-0.0079,1.355
1226.00,7.828428,25.01006,-0.000180,24.014832,-0.0080,1.354
1228.00,7.831150,25.01050,-0.000179,24.016006,-0.0080,1.355
1230.00,7.838810,25.00921,-0.000179,24.014748,-0.0080,1.356
1232.00,7.846599,25.00927,-0.000180,24.014788,-0.0080,1.356
1234.00,7.853412,25.00982,-0.000180,24.014632,-0.0080,1.356
1236.00,7.857240,25.01021,-0.000181,24.015018,-0.0079,1.356
1238.00,7.856388,25.01094,-0.000179,24.014678,-0.0079,1.356
1240.00,7.855141,25.01076,-0.000179,24.015375,-0.0080,1.354
1242.00,7.854286,25.01034,-0.000178,24.014078,-0.0080,1.354
1244.00,7.855254,25.01054,-0.000177,24.014721,-0.0080,1.354
1246.00,7.855773,25.01035,-0.000177,24.015415,-0.0080,1.353
1248.00,7.855774,25.01040,-0.000177,24.015203,-0.0080,1.353
1250.00,7.856262,25.00946,-0.000177,24.015263,-0.0079,1.355
1252.00,7.856754,25.00970,-0.000178,24.015522,-0.0079,1.355
1254.00,7.856602,25.00963,-0.000178,24.014915,-0.0079,1.354
1256.00,7.855922,25.00922,-0.000178,24.015122,-0.0079,1.354
1258.00,7.854851,25.00940,-0.000178,24.014915,-0.0079,1.354
1260.00,7.857164,25.00986,-0.000179,24.015183,-0.0080,1.354
1262.00,7.858519,25.01002,-0.000179,24.015339,-0.0079,1.353
1264.00,7.860127,25.00931,-0.000179,24.014839,-0.0080,1.354
1266.00,7.861340,25.00856,-0.000180,24.015528,-0.0080,1.355
1268.00,7.860701,25.00958,-0.000179,24.015343,-0.0080,1.354
1270.00,7.860881,25.00946,-0.000179,24.015017,-0.0080,1.354
1272.00,7.860502,25.00910,-0.000179,24.014295,-0.0080,1.355
1274.00,7.860126,25.00915,-0.000179,24.014518,-0.0080,1.354
1276.00,7.860436,25.00959,-0.000178,24.014714,-0.0079,1.354
1278.00,7.860308,25.00910,-0.000179,24.014560,-0.0080,1.355
1280.00,7.859732,25.00930,-0.000179,24.014788,-0.0079,1.353
1282.00,7.858642,25.01012,-0.000178,24.014574,-0.0080,1.354
1284.00,7.857504,25.01020,-0.000178,24.014931,-0.0080,1.354
1286.00,7.855682,25.01021,-0.000178,24.015122,-0.0080,1.354
1288.00,7.854798,25.01062,-0.000178,24.015196,-0.0080,1.354
1290.00,7.855522,25.01059,-0.000179,24.015069,-0.0080,1.354
1292.00,7.856486,25.00983,-0.000180,24.014897,-0.0080,1.354
1294.00,7.855646,25.00982,-0.000179,24.014596,-0.0080,1.355
1296.00,7.855568,25.01041,-0.000179,24.014500,-0.0080,1.353
1298.00,7.855454,25.01057,-0.000178,24.014471,-0.0080,1.354
1300.00,7.855083,25.00932,-0.000179,24.014520,-0.0080,1.354
1302.00,7.853341,25.01010,-0.000178,24.014765,-0.0080,1.354
1304.00,7.852615,25.01000,-0.000178,24.015078,-0.0080,1.354
1306.00,7.853105,25.01009,-0.000178,24.015223,-0.0079,1.354
1308.00,7.853896,25.01080,-0.000179,24.015069,-0.0080,1.354
1310.00,7.854596,25.01134,-0.000178,24.015181,-0.0079,1.354
1312.00,7.854230,25.01042,-0.000178,24.014679,-0.0079,1.354
1314.00,7.854010,25.01097,-0.000177,24.015620,-0.0080,1.354
1316.00,7.854222,25.01128,-0.000178,24.015031,-0.0080,1.354
1318.00,7.853781,25.01062,-0.000179,24.014279,-0.0079,1.354
1320.00,7.853963,25.01023,-0.000179,24.014766,-0.0080,1.354
1322.00,7.852667,25.01055,-0.000178,24.014340,-0.0079,1.353
1324.00,7.852458,25.01111,-0.000177,24.015372,-0.0079,1.354
1326.00,7.852274,25.01151,-0.000178,24.014393,-0.0079,1.354
1328.00,7.852608,25.01096,-0.000178,24.015018,-0.0080,1.355
1330.00,7.852336,25.00999,-0.000179,24.015125,-0.0080,1.354
1332.00,7.852224,25.01003,-0.000179,24.014911,-0.0079,1.355
1334.00,7.853528,25.00962,-0.000179,24.015676,-0.0079,1.354
1336.00,7.853385,25.00937,-0.000179,24.014703,-0.0080,1.354
1338.00,7.852764,25.00997,-0.000180,24.014661,-0.0080,1.354
1340.00,7.851645,25.00987,-0.000180,24.014801,-0.0080,1.354
1342.00,7.850271,25.00954,-0.000180,24.014924,-0.0080,1.354
1344.00,7.850166,25.00939,-0.000179,24.014252,-0.0080,1.354
1346.00,7.849776,25.00977,-0.000179,24.014761,-0.0080,1.354
1348.00,7.850555,25.00997,-0.000179,24.014099,-0.0079,1.354
1350.00,7.851004,25.01033,-0.000179,24.013996,-0.0079,1.354
1352.00,7.850975,25.01042,-0.000179,24.015263,-0.0080,1.354
1354.00,7.850214,25.00975,-0.000179,24.015332,-0.0080,1.355
1356.00,7.849890,25.01054,-0.000179,24.014638,-0.0080,1.354
1358.00,7.849159,25.01043,-0.000179,24.015004,-0.0080,1.354
1360.00,7.849849,25.01043,-0.000180,24.014607,-0.0080,1.354
1362.00,7.849361,25.01039,-0.000179,24.014785,-0.0080,1.354
1364.00,7.848450,25.01030,-0.000179,24.014531,-0.0080,1.354
1366.00,7.848720,25.00948,-0.000179,24.014353,-0.0080,1.354
1368.00,7.848937,25.00921,-0.000179,24.014223,-0.0080,1.354
1370.00,7.849111,25.00957,-0.000180,24.015069,-0.0080,1.354
1372.00,7.849313,25.00949,-0.000179,24.015352,-0.0080,1.354
1374.00,7.849566,25.00936,-0.000180,24.014808,-0.0079,1.354
1376.00,7.849061,25.00977,-0.000179,24.015234,-0.0080,1.354
1378.00,7.848928,25.01011,-0.000179,24.015080,-0.0080,1.354
1380.00,7.847332,25.01017,-0.000179,24.014951,-0.0080,1.354
1382.00,7.846848,25.00998,-0.000180,24.015162,-0.0080,1.354
1384.00,7.847514,25.01004,-0.000179,24.014649,-0.0080,1.354
1386.00,7.848514,25.00937,-0.000179,24.014919,-0.0080,1.354
1388.00,7.848771,25.00978,-0.000179,24.015191,-0.0080,1.354
1390.00,7.847881,25.00987,-0.000179,24.015379,-0.0080,1.354
1392.00,7.846468,25.00978,-0.000180,24.014899,-0.0080,1.354
1394.00,7.847175,25.01010,-0.000179,24.014978,-0.0080,1.355
1396.00,7.848357,25.01002,-0.000178,24.014930,-0.0079,1.354
1398.00,7.848275,25.01040,-0.000179,24.014494,-0.0079,1.354
1400.00,7.846184,25.00976,-0.000179,24.014616,-0.0079,1.354
1402.00,7.845346,25.00987,-0.000179,24.014500,-0.0080,1.355
1404.00,7.847295,25.00983,-0.000181,24.015000,-0.0080,1.355
1406.00,7.847748,25.00997,-0.000180,24.014525,-0.0080,1.354
1408.00,7.848540,25.01037,-0.000179,24.015499,-0.0080,1.354
1410.00,7.848627,25.01011,-0.000180,24.014649,-0.0080,1.355
1412.00,7.848829,25.01047,-0.000181,24.014663,-0.0080,1.354
1414.00,7.848349,25.01009,-0.000179,24.014623,-0.0080,1.355
1416.00,7.847286,25.00983,-0.000178,24.014775,-0.0079,1.355
1418.00,7.846925,25.01000,-0.000179,24.014306,-0.0080,1.354
1420.00,7.845947,25.01011,-0.000180,24.014774,-0.0080,1.354
1422.00,7.844563,25.01008,-0.000178,24.014513,-0.0080,1.355
1424.00,7.843846,25.01045,-0.000179,24.014794,-0.0080,1.354
1426.00,7.845714,25.01110,-0.000181,24.015131,-0.0080,1.355
1428.00,7.845805,25.01142,-0.000179,24.014165,-0.0080,1.354
1430.00,7.844815,25.01077,-0.000179,24.014612,-0.0080,1.354
1432.00,7.844021,25.01124,-0.000179,24.014576,-0.0080,1.354
1434.00,7.844762,25.01097,-0.000179,24.015084,-0.0080,1.354
1436.00,7.845648,25.01001,-0.000179,24.014815,-0.0080,1.354
1438.00,7.846042,25.01027,-0.000179,24.014121,-0.0079,1.355
1440.00,7.845804,25.01016,-0.000180,24.014687,-0.0080,1.354
1442.00,7.844850,25.00999,-0.000178,24.014348,-0.0080,1.354
1444.00,7.844686,25.01023,-0.000178,24.014359,-0.0080,1.354
1446.00,7.844894,25.01093,-0.000180,24.014966,-0.0080,1.355
1448.00,7.845795,25.01126,-0.000180,24.014998,-0.0079,1.354
1450.00,7.845660,25.01076,-0.000179,24.015325,-0.0079,1.354
1452.00,7.845270,25.01148,-0.000178,24.014790,-0.0080,1.355
1454.00,7.845227,25.01045,-0.000178,24.015314,-0.0080,1.354
1456.00,7.845103,25.00992,-0.000180,24.014804,-0.0080,1.354
1458.00,7.844461,25.00985,-0.000178,24.014665,-0.0080,1.355
1460.00,7.844435,25.01070,-0.000178,24.014652,-0.0079,1.355
1462.00,7.844354,25.00990,-0.000179,24.014870,-0.0079,1.355
1464.00,7.844098,25.01083,-0.000179,24.015189,-0.0079,1.354
1466.00,7.842698,25.01036,-0.000179,24.014752,-0.0080,1.354
1468.00,7.842092,25.01072,-0.000179,24.014988,-0.0080,1.354
1470.00,7.841847,25.01071,-0.000179,24.015176,-0.0080,1.355
1472.00,7.841659,25.01076,-0.000179,24.015151,-0.0080,1.354
1474.00,7.842151,25.01093,-0.000180,24.014511,-0.0079,1.354
1476.00,7.842227,25.01104,-0.000180,24.014703,-0.0080,1.355
1478.00,7.841662,25.01144,-0.000180,24.014710,-0.0080,1.355
1480.00,7.841236,25.01177,-0.000178,24.015350,-0.0080,1.355
1482.00,7.839860,25.01112,-0.000179,24.015049,-0.0079,1.355
1484.00,7.839368,25.01059,-0.000178,24.014262,-0.0079,1.354
1486.00,7.840987,25.01103,-0.000178,24.014607,-0.0080,1.354
1488.00,7.841812,25.01047,-0.000178,24.014442,-0.0080,1.354
1490.00,7.842099,25.01054,-0.000180,24.014194,-0.0079,1.355
1492.00,7.842428,25.01032,-0.000179,24.014708,-0.0079,1.354
1494.00,7.842591,25.01103,-0.000180,24.014775,-0.0080,1.355
1496.00,7.842801,25.01119,-0.000180,24.014953,-0.0079,1.355
1498.00,7.842794,25.01127,-0.000179,24.015714,-0.0080,1.355
1500.00,7.842994,25.01102,-0.000178,24.014801,-0.0079,1.355
1502.00,7.843405,25.01056,-0.000179,24.014496,-0.0079,1.354
1504.00,7.842731,25.01169,-0.000178,24.014853,-0.0080,1.354
1506.00,7.842088,25.01107,-0.000179,24.014451,-0.0080,1.354
1508.00,7.841993,25.01104,-0.000178,24.014799,-0.0080,1.355
1510.00,7.841088,25.01122,-0.000179,24.015185,-0.0079,1.354
1512.00,7.840155,25.01054,-0.000179,24.015406,-0.0079,1.354
1514.00,7.839755,25.01143,-0.000178,24.014685,-0.0079,1.354
1516.00,7.839542,25.01120,-0.000178,24.014277,-0.0080,1.355
1518.00,7.839095,25.01106,-0.000179,24.014799,-0.0079,1.355
1520.00,7.839330,25.01042,-0.000179,24.014694,-0.0079,1.354
1522.00,7.839798,25.01030,-0.000179,24.014404,-0.0079,1.353
1524.00,7.840161,25.01070,-0.000179,24.014928,-0.0079,1.354
1526.00,7.840266,25.01019,-0.000180,24.014935,-0.0080,1.355
1528.00,7.841316,25.01070,-0.000180,24.014717,-0.0079,1.355
1530.00,7.841328,25.01091,-0.000178,24.014485,-0.0080,1.354
1532.00,7.840531,25.01168,-0.000178,24.015276,-0.0080,1.355
1534.00,7.840350,25.01142,-0.000179,24.014875,-0.0080,1.354
1536.00,7.839727,25.01077,-0.000179,24.014516,-0.0080,1.354
1538.00,7.839899,25.01146,-0.000179,24.014826,-0.0079,1.354
1540.00,7.840643,25.01093,-0.000178,24.015252,-0.0079,1.354
1542.00,7.839353,25.01094,-0.000177,24.014872,-0.0079,1.355
1544.00,7.839726,25.01124,-0.000178,24.015073,-0.0079,1.354
1546.00,7.839899,25.01101,-0.000179,24.015510,-0.0079,1.354
1548.00,7.839741,25.01159,-0.000179,24.015040,-0.0079,1.354
1550.00,7.838976,25.01126,-0.000177,24.015283,-0.0079,1.354
1552.00,7.840011,25.01126,-0.000178,24.016157,-0.0079,1.355
1554.00,7.839744,25.01198,-0.000177,24.015588,-0.0079,1.355
1556.00,7.839543,25.01176,-0.000178,24.015163,-0.0079,1.354
1558.00,7.839310,25.01151,-0.000178,24.014877,-0.0079,1.355
1560.00,7.839478,25.01091,-0.000179,24.015274,-0.0079,1.355
1562.00,7.839700,25.01171,-0.000178,24.015024,-0.0079,1.355
1564.00,7.839652,25.01169,-0.000178,24.015036,-0.0080,1.355
1566.00,7.839449,25.01180,-0.000179,24.015060,-0.0080,1.355
1568.00,7.838937,25.01178,-0.000179,24.014429,-0.0080,1.354
1570.00,7.838418,25.01188,-0.000178,24.014607,-0.0080,1.354
1572.00,7.838909,25.01190,-0.000179,24.014792,-0.0080,1.355
1574.00,7.839241,25.01141,-0.000179,24.014968,-0.0080,1.355
1576.00,7.839768,25.01126,-0.000180,24.014966,-0.0080,1.355
1578.00,7.839932,25.01166,-0.000178,24.015294,-0.0080,1.355
1580.00,7.839806,25.01196,-0.000180,24.014605,-0.0080,1.355
1582.00,7.839533,25.01190,-0.000178,24.014824,-0.0079,1.354
1584.00,7.839544,25.01250,-0.000177,24.015415,-0.0079,1.355
1586.00,7.840247,25.01179,-0.000179,24.015089,-0.0080,1.355
1588.00,7.839266,25.01195,-0.000179,24.014946,-0.0080,1.355
1590.00,7.838472,25.01276,-0.000178,24.014736,-0.0080,1.355
1592.00,7.838362,25.01242,-0.000178,24.015163,-0.0080,1.354
1594.00,7.838928,25.01235,-0.000178,24.015109,-0.0080,1.355
1596.00,7.839440,25.01190,-0.000179,24.015162,-0.0080,1.354
1598.00,7.839262,25.01178,-0.000179,24.015269,-0.0080,1.355
1600.00,7.838321,25.01182,-0.000178,24.014857,-0.0080,1.355
1602.00,7.838060,25.01165,-0.000178,24.015000,-0.0079,1.354
1604.00,7.837873,25.01170,-0.000178,24.015033,-0.0080,1.355
1606.00,7.837194,25.01129,-0.000178,24.014725,-0.0079,1.355
1608.00,7.836521,25.01106,-0.000177,24.015468,-0.0079,1.355
1610.00,7.837139,25.01215,-0.000178,24.015287,-0.0079,1.355
1612.00,7.837892,25.01102,-0.000178,24.015660,-0.0080,1.354
1614.00,7.838502,25.01092,-0.000178,24.015354,-0.0079,1.355
1616.00,7.838973,25.01117,-0.000177,24.014565,-0.0079,1.355
1618.00,7.838903,25.01235,-0.000176,24.015368,-0.0080,1.354
1620.00,7.838489,25.01215,-0.000179,24.015140,-0.0079,1.354
1622.00,7.837897,25.01295,-0.000178,24.015169,-0.0080,1.355
1624.00,7.837001,25.01279,-0.000178,24.015397,-0.0080,1.354
1626.00,7.836544,25.01230,-0.000178,24.015145,-0.0079,1.355
1628.00,7.836585,25.01264,-0.000178,24.015104,-0.0079,1.355
1630.00,7.836776,25.01184,-0.000179,24.014351,-0.0080,1.354
1632.00,7.836526,25.01244,-0.000179,24.014949,-0.0080,1.355
1634.00,7.836521,25.01280,-0.000179,24.014514,-0.0079,1.355
1636.00,7.836499,25.01254,-0.000178,24.015325,-0.0079,1.355
1638.00,7.835695,25.01322,-0.000177,24.014523,-0.0079,1.354
1640.00,7.835652,25.01273,-0.000178,24.014997,-0.0079,1.354
1642.00,7.835800,25.01171,-0.000178,24.015325,-0.0079,1.354
1644.00,7.836112,25.01155,-0.000177,24.015091,-0.0079,1.354
1646.00,7.836072,25.01065,-0.000178,24.015867,-0.0080,1.355
1648.00,7.836159,25.01135,-0.000178,24.014775,-0.0080,1.355
1650.00,7.835947,25.01118,-0.000179,24.014447,-0.0080,1.354
1652.00,7.836023,25.01097,-0.000179,24.015220,-0.0080,1.355
1654.00,7.835948,25.01058,-0.000178,24.014973,-0.0080,1.355
1656.00,7.835471,25.01053,-0.000178,24.015444,-0.0080,1.355
1658.00,7.834710,25.01061,-0.000178,24.014960,-0.0079,1.354
1660.00,7.834819,25.01054,-0.000179,24.014458,-0.0079,1.354
1662.00,7.835471,25.01133,-0.000178,24.014529,-0.0080,1.355
1664.00,7.835611,25.01096,-0.000179,24.014228,-0.0079,1.354
1666.00,7.835411,25.01163,-0.000178,24.015142,-0.0080,1.355
1668.00,7.835026,25.01147,-0.000178,24.014951,-0.0079,1.354
1670.00,7.834761,25.01201,-0.000179,24.014614,-0.0080,1.355
1672.00,7.834729,25.01132,-0.000179,24.014649,-0.0080,1.355
1674.00,7.835237,25.01155,-0.000179,24.014710,-0.0080,1.355
1676.00,7.834661,25.01131,-0.000179,24.014670,-0.0080,1.355
1678.00,7.835366,25.01092,-0.000178,24.015658,-0.0080,1.355
1680.00,7.835120,25.01136,-0.000178,24.014543,-0.0079,1.356
1682.00,7.834675,25.01180,-0.000179,24.015265,-0.0079,1.355
1684.00,7.834530,25.01162,-0.000179,24.015417,-0.0080,1.354
1686.00,7.833976,25.01144,-0.000178,24.014882,-0.0080,1.355
1688.00,7.834653,25.01183,-0.000178,24.015336,-0.0080,1.355
1690.00,7.834596,25.01256,-0.000178,24.014754,-0.0080,1.355
1692.00,7.833572,25.01221,-0.000179,24.014750,-0.0080,1.355
1694.00,7.833622,25.01146,-0.000179,24.015441,-0.0079,1.356
1696.00,7.834053,25.01230,-0.000179,24.015085,-0.0080,1.355
1698.00,7.834534,25.01185,-0.000178,24.015249,-0.0079,1.354
1700.00,7.833964,25.01112,-0.000178,24.015394,-0.0079,1.355
1702.00,7.833369,25.01152,-0.000179,24.014413,-0.0079,1.354
1704.00,7.833810,25.01105,-0.000178,24.014768,-0.0080,1.355
1706.00,7.833951,25.01095,-0.000178,24.014721,-0.0080,1.356
1708.00,7.833590,25.01141,-0.000179,24.014665,-0.0080,1.355
1710.00,7.833326,25.01157,-0.000180,24.015221,-0.0079,1.354
1712.00,7.834264,25.01169,-0.000178,24.015421,-0.0080,1.354
1714.00,7.835105,25.01162,-0.000178,24.015283,-0.0079,1.354
1716.00,7.834401,25.01150,-0.000177,24.015660,-0.0079,1.354
1718.00,7.833739,25.01181,-0.000177,24.015035,-0.0079,1.355
1720.00,7.833098,25.01256,-0.000179,24.015113,-0.0079,1.355
1722.00,7.833700,25.01221,-0.000179,24.015147,-0.0080,1.355
1724.00,7.834018,25.01228,-0.000178,24.014928,-0.0080,1.355
1726.00,7.833526,25.01263,-0.000178,24.014879,-0.0080,1.355
1728.00,7.834326,25.01192,-0.000178,24.015308,-0.0080,1.355
1730.00,7.833827,25.01204,-0.000179,24.015274,-0.0079,1.355
1732.00,7.832678,25.01231,-0.000178,24.014654,-0.0079,1.355
1734.00,7.832727,25.01144,-0.000179,24.014879,-0.0080,1.354
1736.00,7.833327,25.01204,-0.000178,24.015194,-0.0080,1.354
1738.00,7.832952,25.01160,-0.000179,24.014960,-0.0079,1.355
1740.00,7.832376,25.01229,-0.000179,24.015240,-0.0079,1.355
1742.00,7.832987,25.01275,-0.000178,24.014746,-0.0079,1.354
1744.00,7.833479,25.01220,-0.000178,24.015404,-0.0080,1.355
1746.00,7.833436,25.01213,-0.000177,24.014714,-0.0080,1.355
1748.00,7.833312,25.01182,-0.000179,24.014299,-0.0080,1.355
1750.00,7.834031,25.01241,-0.000179,24.014790,-0.0079,1.355
1752.00,7.833969,25.01250,-0.000177,24.014641,-0.0080,1.355
1754.00,7.833250,25.01189,-0.000179,24.014250,-0.0079,1.355
1756.00,7.833107,25.01162,-0.000178,24.014804,-0.0080,1.355
1758.00,7.832835,25.01229,-0.000178,24.015278,-0.0079,1.355
1760.00,7.831871,25.01169,-0.000178,24.014939,-0.0080,1.355
1762.00,7.831842,25.01198,-0.000178,24.014853,-0.0080,1.355
1764.00,7.831944,25.01181,-0.000179,24.014853,-0.0080,1.355
1766.00,7.831605,25.01072,-0.000180,24.015539,-0.0079,1.355
1768.00,7.830778,25.01066,-0.000179,24.015375,-0.0080,1.355
1770.00,7.830321,25.01114,-0.000178,24.015176,-0.0080,1.354
1772.00,7.830514,25.01085,-0.000179,24.015307,-0.0079,1.354
1774.00,7.832006,25.01059,-0.000179,24.014745,-0.0080,1.355
1776.00,7.832130,25.01056,-0.000179,24.014864,-0.0080,1.355
1778.00,7.830931,25.01144,-0.000179,24.014523,-0.0079,1.355
1780.00,7.830044,25.01213,-0.000179,24.015432,-0.0080,1.355
1782.00,7.830555,25.01184,-0.000178,24.015482,-0.0080,1.355
1784.00,7.831784,25.01222,-0.000179,24.015448,-0.0080,1.355
1786.00,7.831037,25.01230,-0.000178,24.015093,-0.0079,1.355
1788.00,7.830061,25.01241,-0.000179,24.015399,-0.0079,1.355
1790.00,7.829117,25.01234,-0.000179,24.015441,-0.0079,1.356
1792.00,7.828574,25.01167,-0.000180,24.015133,-0.0080,1.355
1794.00,7.828859,25.01200,-0.000179,24.015258,-0.0079,1.354
1796.00,7.829810,25.01152,-0.000179,24.014589,-0.0080,1.355
1798.00,7.830425,25.01167,-0.000180,24.015323,-0.0080,1.355
1800.00,7.830798,25.01079,-0.000179,24.014975,-0.0080,1.354
@3,12.0000,24.0
1802.00,7.830866,25.01075,-0.000178,24.014859,-0.0080,1.355
1804.00,7.828072,25.01127,-0.000179,24.015379,-0.0079,1.355
1806.00,7.820702,25.01136,-0.000178,24.014901,-0.0079,1.355
1808.00,7.813458,25.01106,-0.000176,24.015618,-0.0079,1.353
1810.00,7.807494,25.01122,-0.000176,24.015604,-0.0080,1.353
1812.00,7.803893,25.01114,-0.000175,24.015158,-0.0080,1.354
1814.00,7.802473,25.01126,-0.000178,24.015637,-0.0079,1.355
1816.00,7.802691,25.01196,-0.000179,24.015290,-0.0080,1.356
1818.00,7.803326,25.01178,-0.000179,24.014736,-0.0080,1.355
1820.00,7.802639,25.01119,-0.000179,24.014533,-0.0079,1.355
1822.00,7.802770,25.01149,-0.000179,24.015267,-0.0080,1.356
1824.00,7.803173,25.01192,-0.000179,24.015568,-0.0080,1.356
1826.00,7.803181,25.01195,-0.000179,24.014814,-0.0079,1.356
1828.00,7.806414,25.01192,-0.000179,24.015051,-0.0079,1.356
1830.00,7.813854,25.01175,-0.000181,24.015249,-0.0079,1.357
1832.00,7.821835,25.01153,-0.000181,24.014692,-0.0080,1.357
1834.00,7.828280,25.01124,-0.000181,24.014284,-0.0080,1.357
1836.00,7.831626,25.01197,-0.000182,24.014623,-0.0080,1.357
1838.00,7.832684,25.01197,-0.000180,24.015022,-0.0079,1.356
1840.00,7.832551,25.01159,-0.000179,24.014195,-0.0079,1.355
1842.00,7.830842,25.01145,-0.000178,24.014585,-0.0079,1.355
1844.00,7.829553,25.01133,-0.000178,24.014654,-0.0080,1.355
1846.00,7.829222,25.01166,-0.000177,24.014357,-0.0080,1.355
1848.00,7.830428,25.01091,-0.000178,24.014978,-0.0079,1.355
1850.00,7.830764,25.01105,-0.000178,24.015361,-0.0079,1.355
1852.00,7.830978,25.01084,-0.000179,24.014328,-0.0079,1.355
1854.00,7.832162,25.01077,-0.000179,24.014085,-0.0080,1.355
1856.00,7.833009,25.01124,-0.000178,24.014895,-0.0080,1.354
1858.00,7.833825,25.01175,-0.000177,24.015078,-0.0080,1.355
1860.00,7.833402,25.01119,-0.000179,24.014832,-0.0079,1.355
1862.00,7.834002,25.01128,-0.000179,24.014998,-0.0079,1.355
1864.00,7.834308,25.01201,-0.000179,24.014882,-0.0080,1.355
1866.00,7.834188,25.01142,-0.000177,24.015417,-0.0079,1.355
1868.00,7.835148,25.01131,-0.000178,24.014549,-0.0079,1.355
1870.00,7.835655,25.01159,-0.000177,24.015201,-0.0080,1.354
1872.00,7.834856,25.01129,-0.000177,24.015064,-0.0080,1.354
1874.00,7.834731,25.01114,-0.000179,24.015357,-0.0080,1.355
1876.00,7.834426,25.01170,-0.000178,24.014772,-0.0080,1.355
1878.00,7.834413,25.01172,-0.000178,24.015207,-0.0079,1.355
1880.00,7.834322,25.01135,-0.000179,24.014931,-0.0080,1.355
1882.00,7.832018,25.01113,-0.000178,24.015004,-0.0079,1.354
1884.00,7.830905,25.01037,-0.000178,24.014462,-0.0079,1.355
1886.00,7.831885,25.01083,-0.000178,24.014930,-0.0080,1.355
1888.00,7.832100,25.01035,-0.000178,24.015156,-0.0080,1.355
1890.00,7.830967,25.01048,-0.000180,24.014282,-0.0080,1.355
1892.00,7.830120,25.01074,-0.000180,24.014757,-0.0080,1.356
1894.00,7.830257,25.01132,-0.000178,24.015156,-0.0080,1.355
1896.00,7.830388,25.01017,-0.000178,24.015499,-0.0079,1.355
1898.00,7.829978,25.01046,-0.000178,24.015651,-0.0079,1.355
1900.00,7.828871,25.01134,-0.000178,24.014645,-0.0080,1.355
1902.00,7.828823,25.01090,-0.000178,24.014875,-0.0080,1.354
1904.00,7.829029,25.01093,-0.000179,24.015526,-0.0080,1.355
1906.00,7.828375,25.01149,-0.000179,24.014567,-0.0080,1.355
1908.00,7.828177,25.01165,-0.000179,24.015285,-0.0080,1.356
1910.00,7.827382,25.01124,-0.000179,24.015504,-0.0079,1.355
1912.00,7.827732,25.01139,-0.000179,24.015156,-0.0079,1.355
1914.00,7.827575,25.01136,-0.000178,24.015319,-0.0079,1.355
1916.00,7.827676,25.01186,-0.000178,24.015455,-0.0079,1.355
1918.00,7.827027,25.01213,-0.000178,24.015316,-0.0079,1.355
1920.00,7.827388,25.01256,-0.000178,24.015598,-0.0079,1.355
1922.00,7.827675,25.01247,-0.000178,24.015482,-0.0079,1.355
1924.00,7.827358,25.01207,-0.000178,24.014984,-0.0080,1.354
1926.00,7.826934,25.01288,-0.000178,24.015437,-0.0079,1.355
1928.00,7.827020,25.01256,-0.000178,24.015053,-0.0079,1.355
1930.00,7.827334,25.01235,-0.000179,24.014485,-0.0079,1.356
1932.00,7.827392,25.01289,-0.000178,24.015437,-0.0079,1.355
1934.00,7.827295,25.01274,-0.000179,24.015321,-0.0079,1.355
1936.00,7.827252,25.01294,-0.000177,24.015644,-0.0079,1.355
1938.00,7.827403,25.01305,-0.000179,24.015288,-0.0079,1.355
1940.00,7.827177,25.01236,-0.000178,24.015716,-0.0079,1.355
1942.00,7.827094,25.01247,-0.000177,24.015647,-0.0079,1.355
1944.00,7.826694,25.01220,-0.000178,24.015258,-0.0080,1.354
1946.00,7.826394,25.01245,-0.000177,24.015722,-0.0080,1.355
1948.00,7.825936,25.01244,-0.000177,24.015617,-0.0079,1.355
1950.00,7.825995,25.01284,-0.000180,24.015209,-0.0080,1.355
1952.00,7.825568,25.01298,-0.000179,24.015462,-0.0080,1.354
1954.00,7.825461,25.01301,-0.000179,24.015448,-0.0079,1.355
1956.00,7.825947,25.01245,-0.000180,24.015566,-0.0079,1.355
1958.00,7.826611,25.01232,-0.000178,24.015230,-0.0079,1.355
1960.00,7.826853,25.01258,-0.000179,24.015138,-0.0079,1.355
1962.00,7.825748,25.01291,-0.000178,24.015520,-0.0079,1.355
1964.00,7.825457,25.01327,-0.000178,24.015923,-0.0079,1.354
1966.00,7.826185,25.01388,-0.000176,24.015615,-0.0079,1.355
1968.00,7.825237,25.01379,-0.000178,24.016048,-0.0079,1.355
1970.00,7.824748,25.01416,-0.000178,24.016140,-0.0079,1.355
1972.00,7.824357,25.01368,-0.000178,24.015464,-0.0079,1.355
1974.00,7.824274,25.01464,-0.000177,24.015943,-0.0079,1.354
1976.00,7.824560,25.01347,-0.000177,24.015724,-0.0079,1.356
1978.00,7.824439,25.01299,-0.000177,24.015258,-0.0079,1.355
1980.00,7.824048,25.01370,-0.000178,24.015664,-0.0079,1.355
1982.00,7.824012,25.01310,-0.000177,24.015995,-0.0079,1.355
1984.00,7.824192,25.01260,-0.000178,24.015308,-0.0079,1.355
1986.00,7.824798,25.01333,-0.000177,24.015742,-0.0079,1.355
1988.00,7.824750,25.01334,-0.000178,24.016126,-0.0079,1.355
1990.00,7.824249,25.01316,-0.000178,24.015767,-0.0079,1.355
1992.00,7.824158,25.01234,-0.000178,24.014629,-0.0079,1.355
1994.00,7.823846,25.01244,-0.000178,24.015051,-0.0079,1.356
1996.00,7.824445,25.01161,-0.000178,24.015622,-0.0079,1.355
1998.00,7.824318,25.01153,-0.000177,24.015742,-0.0079,1.355
2000.00,7.823705,25.01140,-0.000177,24.015774,-0.0079,1.355
2002.00,7.823056,25.01126,-0.000177,24.015791,-0.0079,1.355
2004.00,7.823347,25.01153,-0.000178,24.015698,-0.0079,1.355
2006.00,7.823938,25.01127,-0.000178,24.015453,-0.0079,1.355
2008.00,7.823761,25.01179,-0.000178,24.015658,-0.0079,1.355
2010.00,7.823726,25.01271,-0.000178,24.015252,-0.0079,1.355
2012.00,7.822715,25.01199,-0.000177,24.015609,-0.0079,1.355
2014.00,7.821967,25.01269,-0.000177,24.015370,-0.0079,1.355
2016.00,7.821857,25.01279,-0.000178,24.015544,-0.0079,1.355
2018.00,7.822731,25.01224,-0.000178,24.015501,-0.0079,1.355
2020.00,7.822464,25.01233,-0.000179,24.015580,-0.0079,1.355
2022.00,7.820588,25.01220,-0.000178,24.014844,-0.0079,1.355
2024.00,7.821377,25.01160,-0.000179,24.015307,-0.0079,1.356
2026.00,7.822671,25.01236,-0.000177,24.015479,-0.0079,1.355
2028.00,7.822500,25.01216,-0.000177,24.015798,-0.0079,1.355
2030.00,7.822803,25.01214,-0.000178,24.015738,-0.0079,1.355
2032.00,7.822651,25.01277,-0.000178,24.015687,-0.0079,1.355
2034.00,7.821838,25.01384,-0.000178,24.015573,-0.0079,1.355
2036.00,7.821782,25.01359,-0.000178,24.015187,-0.0079,1.355
2038.00,7.821666,25.01345,-0.000178,24.015564,-0.0079,1.355
2040.00,7.821641,25.01259,-0.000177,24.015107,-0.0079,1.354
2042.00,7.821194,25.01288,-0.000177,24.014757,-0.0079,1.355
2044.00,7.820517,25.01232,-0.000177,24.014989,-0.0079,1.355
2046.00,7.820804,25.01197,-0.000177,24.015546,-0.0080,1.355
2048.00,7.821754,25.01174,-0.000178,24.015646,-0.0080,1.356
2050.00,7.822658,25.01195,-0.000179,24.015317,-0.0079,1.356
2052.00,7.822586,25.01298,-0.000179,24.015506,-0.0079,1.355
2054.00,7.822169,25.01251,-0.000179,24.015203,-0.0079,1.355
2056.00,7.822283,25.01215,-0.000178,24.015269,-0.0079,1.355
2058.00,7.822528,25.01204,-0.000178,24.015858,-0.0079,1.355
2060.00,7.822301,25.01198,-0.000178,24.015133,-0.0079,1.355
2062.00,7.823025,25.01160,-0.000178,24.014746,-0.0079,1.355
2064.00,7.822826,25.01117,-0.000179,24.014969,-0.0079,1.355
2066.00,7.822742,25.01146,-0.000178,24.015000,-0.0079,1.355
2068.00,7.822545,25.01186,-0.000178,24.015515,-0.0079,1.355
2070.00,7.823000,25.01189,-0.000178,24.015685,-0.0079,1.355
2072.00,7.823117,25.01225,-0.000178,24.016122,-0.0079,1.356
2074.00,7.823146,25.01176,-0.000179,24.015783,-0.0079,1.356
2076.00,7.823342,25.01177,-0.000178,24.016266,-0.0079,1.356
2078.00,7.822450,25.01183,-0.000179,24.016072,-0.0080,1.355
2080.00,7.822313,25.01135,-0.000178,24.015194,-0.0079,1.355
2082.00,7.822329,25.01170,-0.000178,24.015348,-0.0079,1.355
2084.00,7.822282,25.01274,-0.000177,24.015432,-0.0079,1.354
2086.00,7.821517,25.01234,-0.000177,24.015394,-0.0079,1.354
2088.00,7.821420,25.01300,-0.000177,24.015443,-0.0079,1.355
2090.00,7.821707,25.01335,-0.000178,24.015827,-0.0079,1.356
2092.00,7.820858,25.01349,-0.000179,24.015604,-0.0079,1.355
2094.00,7.821468,25.01327,-0.000178,24.015869,-0.0079,1.356
2096.00,7.821487,25.01294,-0.000178,24.015404,-0.0079,1.355
2098.00,7.820643,25.01277,-0.000178,24.015285,-0.0079,1.356
2100.00,7.820760,25.01348,-0.000177,24.015626,-0.0079,1.355
2102.00,7.820528,25.01292,-0.000178,24.015678,-0.0079,1.355
2104.00,7.819730,25.01311,-0.000177,24.016017,-0.0079,1.355
2106.00,7.819507,25.01306,-0.000178,24.016160,-0.0079,1.355
2108.00,7.820152,25.01330,-0.000177,24.015693,-0.0079,1.355
2110.00,7.820067,25.01357,-0.000177,24.015020,-0.0079,1.355
2112.00,7.820457,25.01364,-0.000177,24.015390,-0.0079,1.355
2114.00,7.820936,25.01325,-0.000177,24.015519,-0.0080,1.355
2116.00,7.820708,25.01277,-0.000177,24.015314,-0.0079,1.355
2118.00,7.819624,25.01262,-0.000177,24.015062,-0.0079,1.355
2120.00,7.818897,25.01263,-0.000178,24.015127,-0.0080,1.356
2122.00,7.819803,25.01300,-0.000178,24.015892,-0.0079,1.356
2124.00,7.820521,25.01268,-0.000178,24.015673,-0.0079,1.355
2126.00,7.820742,25.01368,-0.000177,24.015789,-0.0079,1.355
2128.00,7.821145,25.01339,-0.000176,24.015836,-0.0079,1.355
2130.00,7.821399,25.01367,-0.000178,24.015501,-0.0079,1.355
2132.00,7.822282,25.01292,-0.000178,24.015477,-0.0079,1.355
2134.00,7.821511,25.01355,-0.000179,24.015591,-0.0080,1.356
2136.00,7.820973,25.01352,-0.000178,24.014882,-0.0080,1.356
2138.00,7.821031,25.01354,-0.000178,24.015047,-0.0079,1.356
2140.00,7.820999,25.01344,-0.000178,24.014824,-0.0079,1.356
2142.00,7.819552,25.01302,-0.000177,24.015608,-0.0080,1.355
2144.00,7.819894,25.01337,-0.000178,24.015499,-0.0079,1.355
2146.00,7.819429,25.01288,-0.000177,24.015399,-0.0079,1.355
2148.00,7.818454,25.01235,-0.000176,24.015446,-0.0080,1.356
2150.00,7.817301,25.01301,-0.000178,24.015852,-0.0079,1.355
2152.00,7.817354,25.01264,-0.000176,24.015230,-0.0079,1.356
2154.00,7.819469,25.01271,-0.000176,24.015189,-0.0079,1.355
2156.00,7.819698,25.01297,-0.000177,24.015250,-0.0079,1.356
2158.00,7.820475,25.01333,-0.000178,24.015578,-0.0079,1.355
2160.00,7.820175,25.01319,-0.000178,24.015278,-0.0079,1.355
2162.00,7.819454,25.01273,-0.000177,24.015738,-0.0079,1.355
2164.00,7.818754,25.01257,-0.000178,24.015520,-0.0079,1.355
2166.00,7.819174,25.01210,-0.000177,24.015399,-0.0079,1.356
2168.00,7.818755,25.01165,-0.000178,24.015555,-0.0080,1.356
2170.00,7.817885,25.01178,-0.000177,24.015158,-0.0079,1.355
2172.00,7.818810,25.01201,-0.000178,24.015234,-0.0079,1.356
2174.00,7.819714,25.01270,-0.000177,24.015247,-0.0079,1.356
2176.00,7.819783,25.01257,-0.000176,24.015220,-0.0079,1.355
2178.00,7.819478,25.01240,-0.000178,24.015026,-0.0079,1.355
2180.00,7.819086,25.01314,-0.000178,24.015118,-0.0079,1.356
2182.00,7.818720,25.01354,-0.000178,24.015830,-0.0079,1.356
2184.00,7.818976,25.01316,-0.000177,24.015183,-0.0079,1.355
2186.00,7.818414,25.01295,-0.000178,24.015861,-0.0079,1.356
2188.00,7.817689,25.01336,-0.000179,24.015211,-0.0080,1.356
2190.00,7.818035,25.01282,-0.000178,24.015673,-0.0079,1.355
2192.00,7.817613,25.01336,-0.000176,24.015240,-0.0079,1.355
2194.00,7.817823,25.01333,-0.000177,24.014560,-0.0079,1.355
2196.00,7.817849,25.01344,-0.000177,24.015283,-0.0079,1.355
2198.00,7.817513,25.01353,-0.000178,24.015412,-0.0079,1.355
2200.00,7.816802,25.01297,-0.000177,24.015169,-0.0079,1.356
2202.00,7.816686,25.01326,-0.000177,24.015087,-0.0079,1.356
2204.00,7.816295,25.01325,-0.000178,24.014850,-0.0080,1.355
2206.00,7.815633,25.01402,-0.000178,24.014986,-0.0079,1.356
2208.00,7.816103,25.01327,-0.000179,24.015274,-0.0079,1.356
2210.00,7.816874,25.01310,-0.000178,24.015651,-0.0079,1.356
2212.00,7.815915,25.01393,-0.000178,24.015269,-0.0079,1.356
2214.00,7.814644,25.01368,-0.000179,24.014766,-0.0079,1.356
2216.00,7.815290,25.01415,-0.000178,24.015885,-0.0079,1.356
2218.00,7.815929,25.01502,-0.000178,24.015279,-0.0079,1.356
2220.00,7.816172,25.01447,-0.000178,24.015189,-0.0079,1.356
2222.00,7.816618,25.01349,-0.000177,24.015890,-0.0079,1.355
2224.00,7.816764,25.01352,-0.000177,24.015171,-0.0079,1.355
2226.00,7.817303,25.01343,-0.000177,24.015198,-0.0079,1.355
2228.00,7.816772,25.01329,-0.000177,24.015695,-0.0079,1.356
2230.00,7.816069,25.01277,-0.000178,24.015240,-0.0079,1.356
2232.00,7.815709,25.01266,-0.000177,24.015270,-0.0079,1.356
2234.00,7.815948,25.01314,-0.000178,24.015383,-0.0080,1.356
2236.00,7.816664,25.01281,-0.000177,24.015696,-0.0079,1.355
2238.00,7.815742,25.01319,-0.000176,24.015316,-0.0079,1.355
2240.00,7.814416,25.01381,-0.000177,24.015502,-0.0079,1.356
2242.00,7.813911,25.01378,-0.000178,24.015539,-0.0079,1.356
2244.00,7.813908,25.01337,-0.000179,24.015308,-0.0079,1.356
2246.00,7.814796,25.01289,-0.000178,24.015573,-0.0079,1.356
2248.00,7.814915,25.01351,-0.000177,24.015223,-0.0079,1.356
2250.00,7.814560,25.01470,-0.000178,24.015776,-0.0079,1.355
2252.00,7.814621,25.01566,-0.000178,24.016325,-0.0079,1.355
2254.00,7.814501,25.01586,-0.000178,24.015827,-0.0079,1.356
2256.00,7.814914,25.01534,-0.000177,24.015122,-0.0079,1.355
2258.00,7.815239,25.01506,-0.000177,24.015064,-0.0079,1.356
2260.00,7.815475,25.01510,-0.000178,24.015214,-0.0079,1.356
2262.00,7.814620,25.01479,-0.000178,24.015662,-0.0079,1.356
2264.00,7.814443,25.01425,-0.000178,24.015510,-0.0079,1.356
2266.00,7.814878,25.01389,-0.000178,24.015272,-0.0079,1.356
2268.00,7.814388,25.01424,-0.000179,24.015481,-0.0079,1.356
2270.00,7.814210,25.01444,-0.000178,24.015330,-0.0079,1.356
2272.00,7.814755,25.01423,-0.000177,24.015462,-0.0079,1.356
2274.00,7.814795,25.01472,-0.000179,24.015269,-0.0079,1.356
2276.00,7.813573,25.01382,-0.000178,24.015203,-0.0079,1.355
2278.00,7.813064,25.01426,-0.000179,24.015104,-0.0079,1.356
2280.00,7.813253,25.01365,-0.000179,24.015343,-0.0079,1.355
2282.00,7.813912,25.01368,-0.000178,24.015700,-0.0079,1.355
2284.00,7.815050,25.01366,-0.000176,24.015011,-0.0079,1.356
2286.00,7.815244,25.01372,-0.000177,24.014667,-0.0079,1.356
2288.00,7.815524,25.01326,-0.000178,24.015123,-0.0079,1.357
2290.00,7.815449,25.01358,-0.000179,24.015651,-0.0079,1.356
2292.00,7.815858,25.01278,-0.000178,24.015894,-0.0079,1.356
2294.00,7.815888,25.01324,-0.000178,24.015782,-0.0079,1.355
2296.00,7.816431,25.01406,-0.000177,24.015229,-0.0079,1.355
2298.00,7.815800,25.01374,-0.000177,24.014736,-0.0079,1.356
2300.00,7.815594,25.01418,-0.000177,24.015462,-0.0080,1.356
2302.00,7.815258,25.01377,-0.000178,24.015589,-0.0080,1.356
2304.00,7.815121,25.01351,-0.000178,24.015308,-0.0079,1.356
2306.00,7.815145,25.01392,-0.000178,24.015317,-0.0079,1.355
2308.00,7.814695,25.01401,-0.000178,24.015731,-0.0079,1.356
2310.00,7.814683,25.01418,-0.000177,24.015753,-0.0079,1.355
2312.00,7.814507,25.01359,-0.000177,24.015544,-0.0079,1.355
2314.00,7.814427,25.01325,-0.000177,24.014888,-0.0079,1.355
2316.00,7.814798,25.01351,-0.000178,24.015105,-0.0079,1.356
2318.00,7.814692,25.01362,-0.000178,24.015972,-0.0079,1.356
2320.00,7.814654,25.01328,-0.000178,24.015243,-0.0079,1.356
2322.00,7.814373,25.01305,-0.000178,24.015611,-0.0079,1.356
2324.00,7.813937,25.01348,-0.000178,24.015667,-0.0079,1.355
2326.00,7.812718,25.01368,-0.000177,24.015618,-0.0079,1.356
2328.00,7.813183,25.01350,-0.000177,24.014984,-0.0079,1.356
2330.00,7.813387,25.01353,-0.000178,24.015029,-0.0079,1.356
2332.00,7.813322,25.01321,-0.000177,24.015934,-0.0079,1.356
2334.00,7.812673,25.01324,-0.000178,24.014980,-0.0079,1.355
2336.00,7.811079,25.01337,-0.000178,24.015531,-0.0079,1.356
2338.00,7.810301,25.01392,-0.000178,24.016014,-0.0079,1.356
2340.00,7.812113,25.01347,-0.000179,24.015314,-0.0080,1.356
2342.00,7.813408,25.01270,-0.000179,24.015437,-0.0079,1.356
2344.00,7.813170,25.01298,-0.000177,24.015535,-0.0079,1.356
2346.00,7.813451,25.01350,-0.000178,24.015609,-0.0079,1.356
2348.00,7.812652,25.01387,-0.000179,24.015385,-0.0080,1.356
2350.00,7.812969,25.01350,-0.000178,24.015348,-0.0079,1.355
2352.00,7.812756,25.01312,-0.000177,24.016012,-0.0079,1.356
2354.00,7.812552,25.01334,-0.000177,24.015593,-0.0079,1.355
2356.00,7.811923,25.01310,-0.000178,24.015292,-0.0079,1.356
2358.00,7.811684,25.01287,-0.000178,24.015638,-0.0079,1.356
2360.00,7.812261,25.01249,-0.000178,24.015024,-0.0079,1.356
2362.00,7.813095,25.01267,-0.000178,24.015698,-0.0079,1.356
2364.00,7.813774,25.01420,-0.000178,24.015258,-0.0079,1.355
2366.00,7.813243,25.01351,-0.000178,24.015392,-0.0079,1.355
2368.00,7.811625,25.01276,-0.000179,24.015845,-0.0079,1.356
2370.00,7.811828,25.01410,-0.000177,24.016039,-0.0079,1.356
2372.00,7.812192,25.01394,-0.000178,24.014837,-0.0079,1.356
2374.00,7.812093,25.01386,-0.000178,24.014890,-0.0079,1.355
2376.00,7.810639,25.01342,-0.000178,24.015546,-0.0079,1.356
2378.00,7.810376,25.01352,-0.000179,24.014964,-0.0079,1.356
2380.00,7.811003,25.01346,-0.000178,24.014752,-0.0079,1.356
2382.00,7.811408,25.01392,-0.000178,24.015330,-0.0079,1.356
2384.00,7.811479,25.01336,-0.000178,24.015203,-0.0079,1.356
2386.00,7.811290,25.01281,-0.000177,24.015798,-0.0079,1.356
2388.00,7.811129,25.01280,-0.000177,24.015970,-0.0079,1.355
2390.00,7.811306,25.01337,-0.000178,24.015194,-0.0079,1.356
2392.00,7.811326,25.01353,-0.000179,24.016284,-0.0079,1.355
2394.00,7.811131,25.01364,-0.000178,24.015071,-0.0079,1.356
2396.00,7.811367,25.01367,-0.000178,24.015120,-0.0079,1.355
2398.00,7.811962,25.01439,-0.000177,24.015727,-0.0079,1.355
2400.00,7.811094,25.01396,-0.000178,24.015477,-0.0079,1.355
@4,12.0000,24.0
2402.00,7.810846,25.01438,-0.000178,24.015725,-0.0079,1.356
2404.00,7.809050,25.01417,-0.000176,24.015883,-0.0079,1.356
2406.00,7.802355,25.01399,-0.000176,24.015399,-0.0079,1.355
2408.00,7.794455,25.01366,-0.000177,24.015408,-0.0079,1.355
2410.00,7.786823,25.01446,-0.000177,24.015691,-0.0079,1.354
2412.00,7.781998,25.01376,-0.000177,24.015433,-0.0079,1.355
2414.00,7.781712,25.01406,-0.000177,24.015957,-0.0079,1.355
2416.00,7.782893,25.01346,-0.000179,24.015771,-0.0079,1.356
2418.00,7.784178,25.01431,-0.000178,24.015830,-0.0079,1.356
2420.00,7.784726,25.01419,-0.000180,24.015575,-0.0079,1.357
2422.00,7.784552,25.01484,-0.000179,24.015983,-0.0079,1.357
2424.00,7.784671,25.01457,-0.000180,24.015946,-0.0079,1.357
2426.00,7.784410,25.01462,-0.000179,24.015243,-0.0079,1.356
2428.00,7.787094,25.01517,-0.000177,24.015176,-0.0079,1.357
2430.00,7.794520,25.01524,-0.000178,24.015519,-0.0079,1.358
2432.00,7.803606,25.01456,-0.000180,24.015803,-0.0079,1.358
2434.00,7.810503,25.01476,-0.000180,24.015876,-0.0079,1.357
2436.00,7.815010,25.01410,-0.000179,24.015917,-0.0079,1.357
2438.00,7.817116,25.01419,-0.000177,24.016052,-0.0079,1.356
2440.00,7.817768,25.01479,-0.000176,24.015472,-0.0080,1.356
2442.00,7.816012,25.01492,-0.000176,24.016280,-0.0079,1.356
2444.00,7.814146,25.01501,-0.000176,24.016110,-0.0079,1.356
2446.00,7.813570,25.01470,-0.000178,24.015336,-0.0079,1.356
2448.00,7.813462,25.01497,-0.000178,24.015580,-0.0079,1.356
2450.00,7.812314,25.01447,-0.000177,24.015899,-0.0079,1.356
2452.00,7.811701,25.01492,-0.000175,24.015945,-0.0079,1.356
2454.00,7.811396,25.01498,-0.000177,24.015725,-0.0079,1.355
2456.00,7.811328,25.01432,-0.000177,24.015531,-0.0079,1.356
2458.00,7.812334,25.01448,-0.000178,24.015519,-0.0079,1.355
2460.00,7.814576,25.01415,-0.000177,24.014629,-0.0079,1.356
2462.00,7.815106,25.01407,-0.000178,24.015336,-0.0079,1.356
2464.00,7.815683,25.01359,-0.000177,24.015397,-0.0079,1.356
2466.00,7.816129,25.01384,-0.000177,24.015531,-0.0079,1.356
2468.00,7.817252,25.01376,-0.000177,24.015379,-0.0079,1.356
2470.00,7.818424,25.01411,-0.000175,24.015653,-0.0079,1.355
2472.00,7.819278,25.01366,-0.000177,24.015919,-0.0079,1.355
2474.00,7.820699,25.01329,-0.000178,24.015805,-0.0079,1.356
2476.00,7.820493,25.01347,-0.000179,24.015801,-0.0079,1.356
2478.00,7.819502,25.01421,-0.000178,24.015473,-0.0079,1.356
2480.00,7.818224,25.01380,-0.000177,24.015343,-0.0079,1.355
2482.00,7.816967,25.01316,-0.000178,24.015475,-0.0079,1.356
2484.00,7.815574,25.01333,-0.000178,24.016057,-0.0079,1.356
2486.00,7.815487,25.01359,-0.000177,24.015352,-0.0079,1.356
2488.00,7.814127,25.01312,-0.000177,24.015620,-0.0079,1.356
2490.00,7.812283,25.01383,-0.000177,24.014754,-0.0079,1.355
2492.00,7.812404,25.01335,-0.000178,24.015080,-0.0079,1.355
2494.00,7.812508,25.01294,-0.000177,24.015154,-0.0079,1.355
2496.00,7.812277,25.01283,-0.000177,24.015816,-0.0079,1.356
2498.00,7.812202,25.01359,-0.000177,24.015457,-0.0079,1.356
2500.00,7.811197,25.01351,-0.000178,24.015695,-0.0079,1.355
2502.00,7.809338,25.01381,-0.000178,24.015354,-0.0079,1.356
2504.00,7.808811,25.01383,-0.000178,24.015854,-0.0079,1.356
2506.00,7.809442,25.01427,-0.000178,24.015713,-0.0080,1.355
2508.00,7.809346,25.01382,-0.000179,24.015638,-0.0079,1.356
2510.00,7.808809,25.01315,-0.000178,24.015383,-0.0079,1.356
2512.00,7.809378,25.01267,-0.000177,24.015578,-0.0079,1.355
2514.00,7.808448,25.01325,-0.000177,24.016019,-0.0079,1.356
2516.00,7.807108,25.01380,-0.000177,24.015586,-0.0079,1.355
2518.00,7.808751,25.01344,-0.000176,24.015675,-0.0079,1.355
2520.00,7.810352,25.01288,-0.000177,24.015840,-0.0079,1.355
2522.00,7.810161,25.01321,-0.000177,24.015443,-0.0079,1.356
2524.00,7.809267,25.01333,-0.000177,24.015187,-0.0079,1.355
2526.00,7.808783,25.01358,-0.000177,24.015573,-0.0079,1.355
2528.00,7.808748,25.01467,-0.000177,24.015444,-0.0079,1.355
2530.00,7.807216,25.01425,-0.000177,24.015394,-0.0079,1.356
2532.00,7.805929,25.01363,-0.000177,24.015557,-0.0079,1.356
2534.00,7.806290,25.01400,-0.000178,24.015288,-0.0079,1.356
2536.00,7.807401,25.01386,-0.000178,24.015096,-0.0079,1.355
2538.00,7.807610,25.01425,-0.000178,24.015006,-0.0079,1.356
2540.00,7.808118,25.01415,-0.000177,24.016057,-0.0079,1.356
2542.00,7.808123,25.01446,-0.000178,24.015249,-0.0079,1.356
2544.00,7.807722,25.01442,-0.000178,24.015060,-0.0079,1.356
2546.00,7.807779,25.01416,-0.000178,24.015327,-0.0079,1.355
2548.00,7.808622,25.01387,-0.000176,24.015629,-0.0079,1.355
2550.00,7.808874,25.01405,-0.000177,24.015624,-0.0079,1.355
2552.00,7.809610,25.01446,-0.000178,24.015221,-0.0079,1.355
2554.00,7.809526,25.01425,-0.000178,24.015548,-0.0080,1.356
2556.00,7.809730,25.01433,-0.000178,24.015932,-0.0079,1.356
2558.00,7.808791,25.01517,-0.000178,24.015751,-0.0080,1.356
2560.00,7.809443,25.01450,-0.000177,24.015646,-0.0079,1.356
2562.00,7.809780,25.01504,-0.000178,24.015658,-0.0079,1.355
2564.00,7.809168,25.01522,-0.000177,24.015995,-0.0079,1.356
2566.00,7.808006,25.01513,-0.000178,24.016099,-0.0079,1.356
2568.00,7.807871,25.01468,-0.000178,24.015707,-0.0079,1.356
2570.00,7.808192,25.01473,-0.000178,24.015443,-0.0079,1.356
2572.00,7.809027,25.01537,-0.000177,24.015589,-0.0079,1.356
2574.00,7.808376,25.01497,-0.000177,24.015172,-0.0079,1.355
2576.00,7.808023,25.01529,-0.000177,24.015127,-0.0079,1.356
2578.00,7.807791,25.01475,-0.000177,24.015838,-0.0079,1.356
2580.00,7.806590,25.01423,-0.000177,24.015820,-0.0079,1.355
2582.00,7.806907,25.01449,-0.000177,24.015655,-0.0080,1.355
2584.00,7.808102,25.01494,-0.000177,24.015477,-0.0080,1.355
2586.00,7.807852,25.01459,-0.000178,24.014436,-0.0079,1.356
2588.00,7.808111,25.01462,-0.000178,24.014969,-0.0079,1.355
2590.00,7.807891,25.01452,-0.000177,24.015758,-0.0079,1.355
2592.00,7.807609,25.01459,-0.000176,24.015510,-0.0079,1.355
2594.00,7.806414,25.01438,-0.000176,24.015276,-0.0079,1.356
2596.00,7.806718,25.01444,-0.000178,24.015053,-0.0079,1.355
2598.00,7.806578,25.01432,-0.000179,24.014674,-0.0080,1.356
2600.00,7.807032,25.01429,-0.000179,24.015261,-0.0080,1.355
2602.00,7.807021,25.01391,-0.000178,24.015325,-0.0079,1.355
2604.00,7.806395,25.01444,-0.000178,24.015200,-0.0079,1.356
2606.00,7.805472,25.01351,-0.000178,24.015526,-0.0079,1.356
2608.00,7.805278,25.01410,-0.000178,24.014891,-0.0079,1.356
2610.00,7.804798,25.01431,-0.000178,24.014685,-0.0079,1.356
2612.00,7.805642,25.01379,-0.000178,24.014920,-0.0079,1.355
2614.00,7.806189,25.01358,-0.000177,24.015223,-0.0079,1.356
2616.00,7.805966,25.01361,-0.000178,24.015591,-0.0080,1.356
2618.00,7.806211,25.01373,-0.000179,24.015067,-0.0080,1.356
2620.00,7.806221,25.01372,-0.000179,24.015894,-0.0079,1.356
2622.00,7.806160,25.01314,-0.000178,24.015678,-0.0080,1.356
2624.00,7.806315,25.01297,-0.000178,24.014794,-0.0079,1.356
2626.00,7.806452,25.01294,-0.000178,24.015218,-0.0079,1.356
2628.00,7.806839,25.01278,-0.000177,24.015158,-0.0080,1.356
2630.00,7.806444,25.01264,-0.000178,24.015613,-0.0079,1.355
2632.00,7.806952,25.01313,-0.000178,24.015807,-0.0080,1.355
2634.00,7.806658,25.01307,-0.000178,24.015332,-0.0080,1.356
2636.00,7.806550,25.01335,-0.000177,24.015424,-0.0080,1.355
2638.00,7.806990,25.01377,-0.000177,24.014870,-0.0080,1.355
2640.00,7.807115,25.01369,-0.000178,24.015096,-0.0080,1.356
2642.00,7.806517,25.01382,-0.000178,24.016244,-0.0080,1.356
2644.00,7.805906,25.01341,-0.000178,24.015049,-0.0079,1.355
2646.00,7.805290,25.01266,-0.000178,24.015472,-0.0080,1.356
2648.00,7.804129,25.01288,-0.000178,24.015152,-0.0080,1.355
2650.00,7.804001,25.01258,-0.000178,24.015825,-0.0079,1.356
2652.00,7.805166,25.01222,-0.000179,24.015036,-0.0080,1.356
2654.00,7.804734,25.01314,-0.000179,24.015221,-0.0080,1.356
2656.00,7.804286,25.01235,-0.000178,24.014975,-0.0079,1.356
2658.00,7.804326,25.01241,-0.000179,24.015575,-0.0079,1.356
2660.00,7.804583,25.01364,-0.000178,24.015234,-0.0079,1.356
2662.00,7.804437,25.01282,-0.000178,24.015341,-0.0079,1.356
2664.00,7.803623,25.01306,-0.000178,24.015631,-0.0079,1.356
2666.00,7.803205,25.01324,-0.000178,24.015022,-0.0079,1.356
2668.00,7.802868,25.01448,-0.000178,24.015417,-0.0080,1.356
2670.00,7.802518,25.01468,-0.000178,24.015377,-0.0080,1.355
2672.00,7.803321,25.01462,-0.000178,24.015316,-0.0079,1.356
2674.00,7.804061,25.01430,-0.000178,24.015172,-0.0079,1.355
2676.00,7.803565,25.01420,-0.000178,24.015336,-0.0079,1.356
2678.00,7.802783,25.01396,-0.000178,24.015896,-0.0079,1.356
2680.00,7.802941,25.01421,-0.000178,24.015196,-0.0080,1.356
2682.00,7.803285,25.01432,-0.000178,24.014906,-0.0079,1.356
2684.00,7.802377,25.01387,-0.000178,24.015910,-0.0080,1.355
2686.00,7.803643,25.01480,-0.000177,24.014906,-0.0080,1.356
2688.00,7.803071,25.01441,-0.000178,24.015551,-0.0079,1.356
2690.00,7.802096,25.01445,-0.000177,24.015685,-0.0079,1.356
2692.00,7.801910,25.01426,-0.000178,24.015705,-0.0079,1.356
2694.00,7.802005,25.01392,-0.000177,24.015372,-0.0080,1.355
2696.00,7.801740,25.01476,-0.000178,24.014872,-0.0080,1.356
2698.00,7.799990,25.01449,-0.000179,24.015149,-0.0079,1.357
2700.00,7.801269,25.01360,-0.000179,24.015564,-0.0079,1.356
2702.00,7.803560,25.01369,-0.000178,24.014636,-0.0079,1.356
2704.00,7.803664,25.01422,-0.000177,24.015084,-0.0080,1.356
2706.00,7.803102,25.01445,-0.000178,24.015073,-0.0080,1.356
2708.00,7.802953,25.01472,-0.000179,24.015495,-0.0080,1.356
2710.00,7.803019,25.01480,-0.000178,24.015234,-0.0079,1.356
2712.00,7.803060,25.01420,-0.000178,24.014868,-0.0080,1.356
2714.00,7.803222,25.01383,-0.000179,24.015410,-0.0080,1.356
2716.00,7.802273,25.01462,-0.000179,24.014895,-0.0080,1.356
2718.00,7.802370,25.01406,-0.000179,24.015178,-0.0080,1.357
2720.00,7.802405,25.01440,-0.000179,24.014989,-0.0079,1.356
2722.00,7.803261,25.01459,-0.000178,24.015004,-0.0079,1.356
2724.00,7.803861,25.01429,-0.000178,24.015163,-0.0079,1.357
2726.00,7.803678,25.01380,-0.000178,24.014995,-0.0079,1.356
2728.00,7.803099,25.01351,-0.000179,24.015118,-0.0080,1.356
2730.00,7.802679,25.01397,-0.000178,24.014745,-0.0079,1.356
2732.00,7.802353,25.01362,-0.000178,24.014897,-0.0080,1.355
2734.00,7.802282,25.01418,-0.000176,24.015923,-0.0079,1.356
2736.00,7.802767,25.01488,-0.000177,24.015482,-0.0080,1.356
2738.00,7.802837,25.01389,-0.000179,24.015075,-0.0079,1.357
2740.00,7.802459,25.01419,-0.000179,24.014868,-0.0079,1.356
2742.00,7.801390,25.01462,-0.000178,24.015328,-0.0079,1.356
2744.00,7.801943,25.01427,-0.000177,24.015236,-0.0079,1.355
2746.00,7.802253,25.01484,-0.000178,24.015214,-0.0080,1.356
2748.00,7.802929,25.01403,-0.000176,24.014734,-0.0079,1.356
2750.00,7.802187,25.01437,-0.000178,24.015279,-0.0079,1.356
2752.00,7.802387,25.01417,-0.000178,24.015675,-0.0080,1.356
2754.00,7.802758,25.01448,-0.000179,24.015544,-0.0080,1.356
2756.00,7.803078,25.01520,-0.000179,24.015267,-0.0079,1.356
2758.00,7.802087,25.01521,-0.000178,24.016030,-0.0080,1.356
2760.00,7.801585,25.01461,-0.000177,24.015249,-0.0080,1.356
2762.00,7.802754,25.01448,-0.000178,24.015279,-0.0080,1.356
2764.00,7.802822,25.01455,-0.000177,24.015158,-0.0079,1.356
2766.00,7.801532,25.01489,-0.000177,24.015424,-0.0080,1.355
2768.00,7.802401,25.01543,-0.000177,24.015307,-0.0080,1.355
2770.00,7.802352,25.01480,-0.000177,24.015241,-0.0079,1.356
2772.00,7.801852,25.01467,-0.000177,24.015055,-0.0079,1.356
2774.00,7.801950,25.01466,-0.000178,24.015426,-0.0079,1.356
2776.00,7.802747,25.01430,-0.000178,24.015151,-0.0079,1.356
2778.00,7.801780,25.01437,-0.000178,24.015259,-0.0079,1.356
2780.00,7.801025,25.01437,-0.000179,24.014908,-0.0079,1.356
2782.00,7.799489,25.01497,-0.000178,24.015740,-0.0079,1.357
2784.00,7.800526,25.01508,-0.000179,24.015608,-0.0079,1.357
2786.00,7.801202,25.01558,-0.000177,24.015214,-0.0080,1.356
2788.00,7.800875,25.01606,-0.000177,24.015477,-0.0080,1.355
2790.00,7.800517,25.01612,-0.000177,24.015288,-0.0079,1.356
2792.00,7.800755,25.01588,-0.000178,24.015689,-0.0080,1.356
2794.00,7.801020,25.01548,-0.000177,24.015180,-0.0080,1.356
2796.00,7.800586,25.01502,-0.000177,24.015169,-0.0079,1.356
2798.00,7.800900,25.01547,-0.000177,24.015615,-0.0079,1.356
2800.00,7.800732,25.01519,-0.000177,24.015359,-0.0080,1.356
2802.00,7.801522,25.01420,-0.000179,24.015366,-0.0080,1.356
2804.00,7.801024,25.01473,-0.000178,24.015238,-0.0080,1.356
2806.00,7.799939,25.01488,-0.000178,24.015444,-0.0079,1.356
2808.00,7.799517,25.01443,-0.000178,24.014861,-0.0079,1.356
2810.00,7.800973,25.01499,-0.000179,24.015111,-0.0080,1.356
2812.00,7.801994,25.01575,-0.000178,24.015316,-0.0079,1.356
2814.00,7.801149,25.01470,-0.000178,24.015073,-0.0079,1.356
2816.00,7.800376,25.01464,-0.000177,24.015617,-0.0079,1.357
2818.00,7.800326,25.01576,-0.000178,24.015700,-0.0079,1.356
2820.00,7.801045,25.01506,-0.000176,24.015046,-0.0079,1.356
2822.00,7.801340,25.01440,-0.000177,24.015462,-0.0079,1.356
2824.00,7.801394,25.01429,-0.000176,24.014868,-0.0079,1.356
2826.00,7.801511,25.01463,-0.000176,24.015401,-0.0079,1.356
2828.00,7.801444,25.01494,-0.000177,24.015352,-0.0079,1.356
2830.00,7.800629,25.01500,-0.000179,24.015011,-0.0079,1.356
2832.00,7.799837,25.01467,-0.000179,24.015263,-0.0079,1.356
2834.00,7.799337,25.01469,-0.000177,24.015705,-0.0079,1.356
2836.00,7.799572,25.01490,-0.000177,24.015390,-0.0079,1.355
2838.00,7.799772,25.01466,-0.000178,24.015660,-0.0080,1.356
2840.00,7.798860,25.01420,-0.000177,24.015180,-0.0080,1.356
2842.00,7.798630,25.01385,-0.000178,24.015392,-0.0080,1.355
2844.00,7.799348,25.01401,-0.000178,24.014716,-0.0079,1.357
2846.00,7.799051,25.01400,-0.000179,24.015566,-0.0079,1.357
2848.00,7.799890,25.01410,-0.000178,24.015597,-0.0079,1.356
2850.00,7.799859,25.01449,-0.000177,24.015334,-0.0080,1.356
2852.00,7.799885,25.01559,-0.000177,24.015502,-0.0080,1.356
2854.00,7.800073,25.01477,-0.000178,24.015921,-0.0079,1.356
2856.00,7.800106,25.01445,-0.000178,24.015401,-0.0079,1.357
2858.00,7.798758,25.01426,-0.000179,24.014843,-0.0079,1.356
2860.00,7.797906,25.01339,-0.000178,24.015154,-0.0079,1.356
2862.00,7.797605,25.01321,-0.000179,24.014837,-0.0080,1.356
2864.00,7.799024,25.01367,-0.000179,24.015408,-0.0080,1.356
2866.00,7.800830,25.01397,-0.000178,24.015539,-0.0080,1.356
2868.00,7.801044,25.01443,-0.000177,24.015131,-0.0079,1.356
2870.00,7.800589,25.01407,-0.000178,24.014882,-0.0079,1.356
2872.00,7.800055,25.01462,-0.000179,24.015569,-0.0080,1.356
2874.00,7.798799,25.01474,-0.000178,24.014935,-0.0080,1.356
2876.00,7.798053,25.01396,-0.000179,24.014513,-0.0080,1.356
2878.00,7.798598,25.01316,-0.000178,24.015125,-0.0079,1.356
2880.00,7.798488,25.01415,-0.000178,24.015479,-0.0079,1.356
2882.00,7.799777,25.01381,-0.000178,24.015337,-0.0079,1.356
2884.00,7.800270,25.01387,-0.000178,24.014804,-0.0080,1.356
2886.00,7.799909,25.01358,-0.000177,24.015555,-0.0080,1.356
2888.00,7.799144,25.01378,-0.000179,24.015189,-0.0080,1.357
2890.00,7.799133,25.01364,-0.000178,24.014504,-0.0080,1.356
2892.00,7.799572,25.01322,-0.000178,24.014966,-0.0080,1.356
2894.00,7.801605,25.01281,-0.000178,24.015288,-0.0079,1.356
2896.00,7.801696,25.01254,-0.000177,24.015435,-0.0079,1.356
2898.00,7.800616,25.01261,-0.000177,24.015301,-0.0079,1.356
2900.00,7.800994,25.01357,-0.000177,24.015673,-0.0079,1.356
2902.00,7.800672,25.01267,-0.000178,24.014821,-0.0079,1.356
2904.00,7.799246,25.01258,-0.000179,24.015020,-0.0079,1.356
2906.00,7.798931,25.01376,-0.000178,24.015707,-0.0079,1.356
2908.00,7.800596,25.01317,-0.000177,24.014984,-0.0080,1.356
2910.00,7.801219,25.01354,-0.000178,24.014179,-0.0079,1.356
2912.00,7.801182,25.01344,-0.000178,24.015174,-0.0079,1.356
2914.00,7.800373,25.01445,-0.000178,24.015230,-0.0080,1.356
2916.00,7.800046,25.01456,-0.000178,24.015321,-0.0080,1.356
2918.00,7.799394,25.01459,-0.000178,24.015031,-0.0079,1.356
2920.00,7.800270,25.01462,-0.000178,24.015542,-0.0080,1.356
2922.00,7.799397,25.01409,-0.000179,24.015174,-0.0080,1.356
2924.00,7.799266,25.01446,-0.000180,24.014518,-0.0079,1.356
2926.00,7.799639,25.01383,-0.000179,24.015113,-0.0079,1.356
2928.00,7.799065,25.01351,-0.000179,24.014638,-0.0080,1.357
2930.00,7.799173,25.01423,-0.000179,24.015372,-0.0079,1.356
2932.00,7.799931,25.01415,-0.000179,24.015036,-0.0079,1.356
2934.00,7.799540,25.01357,-0.000178,24.015133,-0.0080,1.356
2936.00,7.799029,25.01412,-0.000178,24.015946,-0.0079,1.356
2938.00,7.798470,25.01387,-0.000178,24.014875,-0.0079,1.356
2940.00,7.799295,25.01375,-0.000177,24.015140,-0.0080,1.357
2942.00,7.799602,25.01495,-0.000177,24.015278,-0.0079,1.356
2944.00,7.798857,25.01494,-0.000178,24.014696,-0.0079,1.356
2946.00,7.797966,25.01467,-0.000179,24.014806,-0.0079,1.356
2948.00,7.798280,25.01426,-0.000180,24.014469,-0.0079,1.356
2950.00,7.798082,25.01396,-0.000179,24.014717,-0.0079,1.356
2952.00,7.798388,25.01395,-0.000179,24.015062,-0.0080,1.356
2954.00,7.797823,25.01440,-0.000178,24.015055,-0.0080,1.356
2956.00,7.798569,25.01426,-0.000177,24.015152,-0.0080,1.356
2958.00,7.798750,25.01449,-0.000179,24.015223,-0.0080,1.357
2960.00,7.797927,25.01421,-0.000179,24.015388,-0.0080,1.356
2962.00,7.797615,25.01411,-0.000179,24.015609,-0.0080,1.356
2964.00,7.797441,25.01418,-0.000179,24.015035,-0.0080,1.356
2966.00,7.797746,25.01441,-0.000179,24.014772,-0.0079,1.356
2968.00,7.797033,25.01423,-0.000179,24.015366,-0.0080,1.355
2970.00,7.796645,25.01559,-0.000178,24.015502,-0.0080,1.356
2972.00,7.797317,25.01486,-0.000179,24.015551,-0.0080,1.356
2974.00,7.797165,25.01447,-0.000179,24.014514,-0.0079,1.356
2976.00,7.797038,25.01450,-0.000179,24.015165,-0.0080,1.356
2978.00,7.796744,25.01382,-0.000180,24.015327,-0.0080,1.356
2980.00,7.796719,25.01377,-0.000180,24.015281,-0.0080,1.356
2982.00,7.797285,25.01409,-0.000179,24.015591,-0.0080,1.356
2984.00,7.797383,25.01414,-0.000180,24.014908,-0.0080,1.356
2986.00,7.796464,25.01395,-0.000179,24.015073,-0.0080,1.357
2988.00,7.795697,25.01406,-0.000180,24.015134,-0.0080,1.357
2990.00,7.796212,25.01486,-0.000180,24.014814,-0.0079,1.356
2992.00,7.796972,25.01489,-0.000179,24.015205,-0.0080,1.356
2994.00,7.797506,25.01529,-0.000179,24.015379,-0.0080,1.356
2996.00,7.796930,25.01556,-0.000178,24.015354,-0.0080,1.356
2998.00,7.796118,25.01503,-0.000179,24.014248,-0.0080,1.356
3000.00,7.796309,25.01457,-0.000180,24.014893,-0.0080,1.357
3002.00,7.795378,25.01414,-0.000180,24.015265,-0.0080,1.357
@5,12.0000,24.0
3004.00,7.793672,25.01441,-0.000180,24.015116,-0.0080,1.356
3006.00,7.788276,25.01382,-0.000179,24.014717,-0.0080,1.356
3008.00,7.780739,25.01372,-0.000180,24.014908,-0.0080,1.355
3010.00,7.773985,25.01369,-0.000179,24.014998,-0.0080,1.355
3012.00,7.769713,25.01374,-0.000177,24.014291,-0.0080,1.356
3014.00,7.767930,25.01329,-0.000179,24.015172,-0.0079,1.356
3016.00,7.767846,25.01348,-0.000179,24.014476,-0.0079,1.356
3018.00,7.768237,25.01442,-0.000179,24.015165,-0.0079,1.357
3020.00,7.767039,25.01355,-0.000180,24.015240,-0.0080,1.358
3022.00,7.767762,25.01366,-0.000180,24.015174,-0.0079,1.357
3024.00,7.769825,25.01412,-0.000179,24.015151,-0.0080,1.357
3026.00,7.770506,25.01407,-0.000179,24.015162,-0.0080,1.357
3028.00,7.772406,25.01361,-0.000180,24.015327,-0.0080,1.358
3030.00,7.778979,25.01343,-0.000181,24.015160,-0.0080,1.358
3032.00,7.787292,25.01329,-0.000182,24.015401,-0.0080,1.358
3034.00,7.795004,25.01369,-0.000182,24.014824,-0.0080,1.359
3036.00,7.800001,25.01397,-0.000180,24.015501,-0.0080,1.358
3038.00,7.800906,25.01432,-0.000179,24.014853,-0.0080,1.357
3040.00,7.801621,25.01444,-0.000179,24.014901,-0.0080,1.357
3042.00,7.801923,25.01482,-0.000178,24.015183,-0.0080,1.357
3044.00,7.801430,25.01505,-0.000177,24.014933,-0.0079,1.356
3046.00,7.799423,25.01448,-0.000177,24.015022,-0.0080,1.356
3048.00,7.798926,25.01395,-0.000178,24.015105,-0.0080,1.356
3050.00,7.799412,25.01396,-0.000178,24.015568,-0.0080,1.356
3052.00,7.800536,25.01412,-0.000178,24.014968,-0.0080,1.357
3054.00,7.800965,25.01416,-0.000179,24.014514,-0.0080,1.357
3056.00,7.802488,25.01438,-0.000179,24.014835,-0.0080,1.357
3058.00,7.802172,25.01411,-0.000178,24.015395,-0.0080,1.356
3060.00,7.802855,25.01381,-0.000178,24.014810,-0.0080,1.356
3062.00,7.802385,25.01406,-0.000178,24.015738,-0.0080,1.356
3064.00,7.802709,25.01489,-0.000178,24.015943,-0.0080,1.356
3066.00,7.802908,25.01514,-0.000178,24.014652,-0.0079,1.356
3068.00,7.803813,25.01455,-0.000177,24.015337,-0.0080,1.356
3070.00,7.803328,25.01452,-0.000177,24.014919,-0.0079,1.356
3072.00,7.803849,25.01435,-0.000177,24.014910,-0.0079,1.356
3074.00,7.803848,25.01413,-0.000178,24.014768,-0.0079,1.356
3076.00,7.803490,25.01375,-0.000178,24.014540,-0.0080,1.356
3078.00,7.803077,25.01361,-0.000178,24.015370,-0.0080,1.356
3080.00,7.803003,25.01325,-0.000180,24.014253,-0.0080,1.356
3082.00,7.802699,25.01334,-0.000179,24.014717,-0.0080,1.357
3084.00,7.801484,25.01325,-0.000180,24.015249,-0.0080,1.357
3086.00,7.800530,25.01370,-0.000179,24.014730,-0.0080,1.357
3088.00,7.799652,25.01323,-0.000178,24.014770,-0.0079,1.356
3090.00,7.798478,25.01319,-0.000178,24.014810,-0.0079,1.356
3092.00,7.797111,25.01426,-0.000180,24.015439,-0.0080,1.356
3094.00,7.797408,25.01469,-0.000179,24.015013,-0.0080,1.356
3096.00,7.798586,25.01544,-0.000177,24.015145,-0.0079,1.356
3098.00,7.799448,25.01498,-0.000177,24.014752,-0.0080,1.356
3100.00,7.798152,25.01475,-0.000179,24.014815,-0.0080,1.356
3102.00,7.798207,25.01432,-0.000180,24.015307,-0.0080,1.356
3104.00,7.797313,25.01416,-0.000179,24.014494,-0.0080,1.356
3106.00,7.796674,25.01418,-0.000179,24.014904,-0.0080,1.356
3108.00,7.796786,25.01421,-0.000179,24.014891,-0.0080,1.356
3110.00,7.797078,25.01504,-0.000179,24.014828,-0.0079,1.356
3112.00,7.797282,25.01498,-0.000179,24.014991,-0.0080,1.356
3114.00,7.796791,25.01479,-0.000178,24.015675,-0.0079,1.356
3116.00,7.796811,25.01475,-0.000179,24.015444,-0.0079,1.357
3118.00,7.796741,25.01437,-0.000180,24.014937,-0.0079,1.355
3120.00,7.796700,25.01411,-0.000180,24.013702,-0.0079,1.356
3122.00,7.796894,25.01381,-0.000180,24.014148,-0.0080,1.356
3124.00,7.797074,25.01344,-0.000180,24.015026,-0.0080,1.356
3126.00,7.796856,25.01303,-0.000180,24.014775,-0.0080,1.357
3128.00,7.796856,25.01268,-0.000180,24.014533,-0.0079,1.356
3130.00,7.796866,25.01337,-0.000180,24.014627,-0.0080,1.356
3132.00,7.796776,25.01367,-0.000180,24.015452,-0.0080,1.355
3134.00,7.796518,25.01383,-0.000178,24.014543,-0.0080,1.356
3136.00,7.795754,25.01434,-0.000180,24.015047,-0.0080,1.356
3138.00,7.794121,25.01343,-0.000179,24.015133,-0.0080,1.357
3140.00,7.793416,25.01353,-0.000180,24.014861,-0.0080,1.356
3142.00,7.792588,25.01363,-0.000178,24.014924,-0.0079,1.355
3144.00,7.792409,25.01368,-0.000179,24.014823,-0.0079,1.356
3146.00,7.791837,25.01375,-0.000178,24.015172,-0.0079,1.356
3148.00,7.792549,25.01400,-0.000179,24.015404,-0.0080,1.357
3150.00,7.794018,25.01451,-0.000179,24.015662,-0.0080,1.356
3152.00,7.795633,25.01433,-0.000180,24.014957,-0.0080,1.356
3154.00,7.796453,25.01418,-0.000180,24.014814,-0.0080,1.356
3156.00,7.797524,25.01488,-0.000180,24.015352,-0.0080,1.356
3158.00,7.797832,25.01537,-0.000180,24.015038,-0.0080,1.356
3160.00,7.797836,25.01421,-0.000180,24.014917,-0.0080,1.356
3162.00,7.797309,25.01387,-0.000179,24.014723,-0.0080,1.356
3164.00,7.795865,25.01362,-0.000180,24.014730,-0.0080,1.357
3166.00,7.794485,25.01421,-0.000179,24.015131,-0.0079,1.356
3168.00,7.792939,25.01459,-0.000179,24.015076,-0.0080,1.356
3170.00,7.792098,25.01404,-0.000179,24.015053,-0.0079,1.356
3172.00,7.791931,25.01421,-0.000179,24.014478,-0.0080,1.355
3174.00,7.792543,25.01348,-0.000179,24.014514,-0.0080,1.356
3176.00,7.793025,25.01391,-0.000180,24.015044,-0.0080,1.356
3178.00,7.792914,25.01328,-0.000179,24.014951,-0.0079,1.356
3180.00,7.792553,25.01327,-0.000180,24.015247,-0.0079,1.356
3182.00,7.791633,25.01307,-0.000179,24.014812,-0.0079,1.356
3184.00,7.791740,25.01378,-0.000179,24.015546,-0.0079,1.356
3186.00,7.792605,25.01415,-0.000179,24.015580,-0.0079,1.355
3188.00,7.793664,25.01418,-0.000180,24.014873,-0.0079,1.356
3190.00,7.795258,25.01402,-0.000181,24.014736,-0.0080,1.356
3192.00,7.795989,25.01426,-0.000179,24.015114,-0.0079,1.356
3194.00,7.795923,25.01451,-0.000180,24.015481,-0.0080,1.356
3196.00,7.795535,25.01359,-0.000180,24.015073,-0.0079,1.356
3198.00,7.795739,25.01421,-0.000181,24.015256,-0.0079,1.356
3200.00,7.794943,25.01476,-0.000178,24.014806,-0.0080,1.356
3202.00,7.794310,25.01483,-0.000180,24.014873,-0.0079,1.356
3204.00,7.793794,25.01512,-0.000181,24.015403,-0.0079,1.356
3206.00,7.793978,25.01470,-0.000181,24.015087,-0.0080,1.356
3208.00,7.793958,25.01508,-0.000179,24.014913,-0.0080,1.356
3210.00,7.793764,25.01489,-0.000180,24.015414,-0.0079,1.356
3212.00,7.793631,25.01498,-0.000179,24.015437,-0.0080,1.356
3214.00,7.793557,25.01488,-0.000179,24.015689,-0.0080,1.356
3216.00,7.793327,25.01460,-0.000179,24.015288,-0.0080,1.356
3218.00,7.792633,25.01476,-0.000180,24.015588,-0.0079,1.357
3220.00,7.792343,25.01496,-0.000180,24.014632,-0.0079,1.356
3222.00,7.793031,25.01550,-0.000178,24.015243,-0.0080,1.356
3224.00,7.793018,25.01558,-0.000178,24.015143,-0.0080,1.356
3226.00,7.793613,25.01568,-0.000180,24.015345,-0.0080,1.356
3228.00,7.793643,25.01504,-0.000180,24.014313,-0.0079,1.357
3230.00,7.792603,25.01585,-0.000179,24.015225,-0.0080,1.356
3232.00,7.793255,25.01526,-0.000179,24.014931,-0.0079,1.357
3234.00,7.793302,25.01499,-0.000180,24.014991,-0.0080,1.356
3236.00,7.792619,25.01602,-0.000180,24.015040,-0.0079,1.356
3238.00,7.793429,25.01611,-0.000180,24.014988,-0.0080,1.356
3240.00,7.793631,25.01583,-0.000179,24.015713,-0.0080,1.356
3242.00,7.794032,25.01559,-0.000179,24.015272,-0.0079,1.357
3244.00,7.794000,25.01514,-0.000178,24.015105,-0.0079,1.356
3246.00,7.792972,25.01436,-0.000179,24.014857,-0.0079,1.356
3248.00,7.792645,25.01443,-0.000179,24.014935,-0.0079,1.356
3250.00,7.792503,25.01449,-0.000180,24.014908,-0.0080,1.357
3252.00,7.792456,25.01547,-0.000180,24.014531,-0.0080,1.357
3254.00,7.792453,25.01495,-0.000180,24.014039,-0.0079,1.356
3256.00,7.793139,25.01517,-0.000180,24.015310,-0.0080,1.357
3258.00,7.793314,25.01590,-0.000180,24.014783,-0.0080,1.356
3260.00,7.791869,25.01583,-0.000180,24.014471,-0.0080,1.356
3262.00,7.791614,25.01597,-0.000180,24.014980,-0.0079,1.357
3264.00,7.791395,25.01549,-0.000181,24.015062,-0.0079,1.356
3266.00,7.792026,25.01523,-0.000181,24.015627,-0.0080,1.356
3268.00,7.792121,25.01484,-0.000179,24.014957,-0.0080,1.356
3270.00,7.792641,25.01461,-0.000179,24.015539,-0.0080,1.356
3272.00,7.792971,25.01564,-0.000179,24.015038,-0.0080,1.356
3274.00,7.793154,25.01510,-0.000180,24.015049,-0.0080,1.356
3276.00,7.793576,25.01476,-0.000180,24.015252,-0.0080,1.356
3278.00,7.792349,25.01481,-0.000179,24.014685,-0.0080,1.356
3280.00,7.791582,25.01473,-0.000178,24.014600,-0.0080,1.356
3282.00,7.791259,25.01491,-0.000179,24.015015,-0.0080,1.356
3284.00,7.791595,25.01505,-0.000181,24.015370,-0.0079,1.357
3286.00,7.791387,25.01537,-0.000180,24.014746,-0.0080,1.357
3288.00,7.791406,25.01573,-0.000179,24.014830,-0.0079,1.357
3290.00,7.791629,25.01557,-0.000180,24.015999,-0.0080,1.356
3292.00,7.791062,25.01521,-0.000179,24.014852,-0.0079,1.356
3294.00,7.791049,25.01606,-0.000178,24.015216,-0.0080,1.356
3296.00,7.790775,25.01592,-0.000179,24.015591,-0.0080,1.356
3298.00,7.791113,25.01560,-0.000179,24.016057,-0.0080,1.356
3300.00,7.791041,25.01561,-0.000180,24.015533,-0.0080,1.357
3302.00,7.791011,25.01577,-0.000178,24.014902,-0.0079,1.357
3304.00,7.790095,25.01501,-0.000179,24.014855,-0.0079,1.357
3306.00,7.790780,25.01504,-0.000179,24.015227,-0.0079,1.356
3308.00,7.791724,25.01507,-0.000179,24.015203,-0.0079,1.356
3310.00,7.791863,25.01564,-0.000179,24.015491,-0.0079,1.357
3312.00,7.792067,25.01636,-0.000180,24.015290,-0.0080,1.357
3314.00,7.791588,25.01506,-0.000180,24.014942,-0.0080,1.356
3316.00,7.790835,25.01562,-0.000179,24.014629,-0.0079,1.356
3318.00,7.790570,25.01538,-0.000179,24.015415,-0.0079,1.356
3320.00,7.790175,25.01509,-0.000179,24.015522,-0.0079,1.356
3322.00,7.789868,25.01501,-0.000180,24.014841,-0.0080,1.357
3324.00,7.790466,25.01428,-0.000181,24.014233,-0.0080,1.356
3326.00,7.790687,25.01467,-0.000179,24.015027,-0.0079,1.356
3328.00,7.790700,25.01516,-0.000180,24.014694,-0.0080,1.357
3330.00,7.790378,25.01493,-0.000181,24.015102,-0.0079,1.357
3332.00,7.789365,25.01457,-0.000180,24.014984,-0.0079,1.356
3334.00,7.789654,25.01499,-0.000180,24.015461,-0.0079,1.356
3336.00,7.790187,25.01460,-0.000180,24.015298,-0.0079,1.356
3338.00,7.790511,25.01395,-0.000179,24.015065,-0.0079,1.356
3340.00,7.791698,25.01406,-0.000180,24.015684,-0.0080,1.357
3342.00,7.791524,25.01389,-0.000180,24.014848,-0.0080,1.356
3344.00,7.792184,25.01432,-0.000179,24.014890,-0.0080,1.357
3346.00,7.791604,25.01395,-0.000180,24.015870,-0.0079,1.357
3348.00,7.791978,25.01438,-0.000180,24.015299,-0.0079,1.356
3350.00,7.792081,25.01433,-0.000178,24.014913,-0.0080,1.356
3352.00,7.789996,25.01495,-0.000178,24.015609,-0.0079,1.357
3354.00,7.788742,25.01485,-0.000180,24.015537,-0.0080,1.357
3356.00,7.789145,25.01483,-0.000179,24.015027,-0.0080,1.357
3358.00,7.790867,25.01518,-0.000179,24.014980,-0.0079,1.357
3360.00,7.790853,25.01456,-0.000179,24.015859,-0.0079,1.357
3362.00,7.791189,25.01477,-0.000179,24.014741,-0.0080,1.356
3364.00,7.791935,25.01461,-0.000180,24.014560,-0.0080,1.357
3366.00,7.791787,25.01505,-0.000179,24.014775,-0.0080,1.356
3368.00,7.790751,25.01478,-0.000178,24.015292,-0.0080,1.356
3370.00,7.791009,25.01447,-0.000180,24.014930,-0.0080,1.357
3372.00,7.791466,25.01469,-0.000179,24.015578,-0.0080,1.357
3374.00,7.791432,25.01380,-0.000179,24.015067,-0.0079,1.357
3376.00,7.790604,25.01396,-0.000180,24.015087,-0.0079,1.357
3378.00,7.790184,25.01452,-0.000179,24.014781,-0.0079,1.356
3380.00,7.789996,25.01414,-0.000178,24.015035,-0.0080,1.357
3382.00,7.790055,25.01366,-0.000178,24.015158,-0.0080,1.357
3384.00,7.789947,25.01384,-0.000178,24.014701,-0.0079,1.357
3386.00,7.789512,25.01340,-0.000179,24.015031,-0.0079,1.357
3388.00,7.789703,25.01368,-0.000178,24.015459,-0.0080,1.356
3390.00,7.789747,25.01467,-0.000179,24.015685,-0.0080,1.357
3392.00,7.790375,25.01498,-0.000179,24.014505,-0.0079,1.357
3394.00,7.790110,25.01473,-0.000179,24.014975,-0.0079,1.356
3396.00,7.789548,25.01524,-0.000179,24.015027,-0.0079,1.357
3398.00,7.789498,25.01560,-0.000178,24.015448,-0.0080,1.356
3400.00,7.789693,25.01589,-0.000178,24.015662,-0.0080,1.357
3402.00,7.789060,25.01553,-0.000180,24.014830,-0.0079,1.356
3404.00,7.789480,25.01564,-0.000179,24.015062,-0.0080,1.356
3406.00,7.789522,25.01519,-0.000179,24.015578,-0.0079,1.356
3408.00,7.789573,25.01510,-0.000179,24.014960,-0.0079,1.356
3410.00,7.788238,25.01525,-0.000179,24.014940,-0.0079,1.356
3412.00,7.786540,25.01494,-0.000178,24.014861,-0.0080,1.357
3414.00,7.787565,25.01527,-0.000177,24.015187,-0.0079,1.357
3416.00,7.789707,25.01559,-0.000179,24.015160,-0.0079,1.356
3418.00,7.789402,25.01552,-0.000179,24.014908,-0.0080,1.357
3420.00,7.789132,25.01506,-0.000180,24.015566,-0.0079,1.357
3422.00,7.789584,25.01450,-0.000179,24.015180,-0.0079,1.356
3424.00,7.789989,25.01497,-0.000178,24.015798,-0.0080,1.357
3426.00,7.790075,25.01560,-0.000179,24.015515,-0.0079,1.357
3428.00,7.789524,25.01571,-0.000179,24.014919,-0.0080,1.357
3430.00,7.789527,25.01525,-0.000179,24.015524,-0.0079,1.357
3432.00,7.789517,25.01519,-0.000180,24.015473,-0.0079,1.356
3434.00,7.789634,25.01598,-0.000179,24.015403,-0.0079,1.357
3436.00,7.789377,25.01515,-0.000178,24.015515,-0.0079,1.356
3438.00,7.789280,25.01509,-0.000179,24.015147,-0.0080,1.356
3440.00,7.789091,25.01599,-0.000179,24.015787,-0.0079,1.357
3442.00,7.789193,25.01576,-0.000179,24.015481,-0.0079,1.357
3444.00,7.789549,25.01618,-0.000178,24.015709,-0.0079,1.357
3446.00,7.789315,25.01546,-0.000179,24.015415,-0.0079,1.356
3448.00,7.789112,25.01500,-0.000179,24.014864,-0.0080,1.357
3450.00,7.788585,25.01550,-0.000178,24.015611,-0.0079,1.357
3452.00,7.788007,25.01559,-0.000178,24.015772,-0.0079,1.357
3454.00,7.787763,25.01557,-0.000179,24.015446,-0.0079,1.356
3456.00,7.788031,25.01456,-0.000178,24.014911,-0.0079,1.357
3458.00,7.787722,25.01518,-0.000178,24.014944,-0.0079,1.357
3460.00,7.788440,25.01537,-0.000178,24.015742,-0.0079,1.357
3462.00,7.788684,25.01526,-0.000179,24.015874,-0.0079,1.357
3464.00,7.788798,25.01529,-0.000180,24.015390,-0.0079,1.357
3466.00,7.789046,25.01526,-0.000178,24.015209,-0.0079,1.356
3468.00,7.789067,25.01489,-0.000179,24.015477,-0.0079,1.357
3470.00,7.788287,25.01497,-0.000178,24.015424,-0.0079,1.356
3472.00,7.787814,25.01525,-0.000178,24.015515,-0.0079,1.357
3474.00,7.787844,25.01612,-0.000179,24.015600,-0.0079,1.357
3476.00,7.788075,25.01589,-0.000180,24.015336,-0.0079,1.357
3478.00,7.787918,25.01560,-0.000180,24.015459,-0.0079,1.357
3480.00,7.787761,25.01591,-0.000178,24.015620,-0.0079,1.357
3482.00,7.787756,25.01530,-0.000178,24.015615,-0.0079,1.356
3484.00,7.786766,25.01576,-0.000178,24.015234,-0.0079,1.356
3486.00,7.787315,25.01547,-0.000179,24.014948,-0.0079,1.357
3488.00,7.787431,25.01576,-0.000179,24.015051,-0.0079,1.357
3490.00,7.787269,25.01565,-0.000179,24.015216,-0.0080,1.357
3492.00,7.787750,25.01586,-0.000179,24.014888,-0.0079,1.356
3494.00,7.787317,25.01545,-0.000178,24.015093,-0.0079,1.357
3496.00,7.787282,25.01611,-0.000178,24.015152,-0.0080,1.357
3498.00,7.786626,25.01642,-0.000178,24.015189,-0.0079,1.357
3500.00,7.786204,25.01661,-0.000178,24.015491,-0.0079,1.357
3502.00,7.787221,25.01671,-0.000179,24.015504,-0.0079,1.356
3504.00,7.787540,25.01600,-0.000177,24.015879,-0.0079,1.357
3506.00,7.787492,25.01633,-0.000178,24.015820,-0.0080,1.356
3508.00,7.788079,25.01558,-0.000178,24.015163,-0.0079,1.356
3510.00,7.787906,25.01596,-0.000178,24.015540,-0.0080,1.356
3512.00,7.787325,25.01594,-0.000178,24.014772,-0.0080,1.357
3514.00,7.785116,25.01541,-0.000179,24.015421,-0.0079,1.356
3516.00,7.784353,25.01474,-0.000179,24.015553,-0.0080,1.356
3518.00,7.784595,25.01473,-0.000179,24.015165,-0.0079,1.357
3520.00,7.784627,25.01507,-0.000179,24.014852,-0.0079,1.357
3522.00,7.784665,25.01465,-0.000179,24.015249,-0.0079,1.356
3524.00,7.785300,25.01491,-0.000178,24.015475,-0.0079,1.356
3526.00,7.785603,25.01449,-0.000178,24.014708,-0.0079,1.357
3528.00,7.786706,25.01414,-0.000178,24.015850,-0.0079,1.357
3530.00,7.787087,25.01535,-0.000179,24.014839,-0.0079,1.357
3532.00,7.786423,25.01512,-0.000179,24.014772,-0.0080,1.357
3534.00,7.787383,25.01477,-0.000179,24.015840,-0.0079,1.356
3536.00,7.788291,25.01552,-0.000180,24.015385,-0.0079,1.356
3538.00,7.789237,25.01510,-0.000178,24.015174,-0.0080,1.356
3540.00,7.789083,25.01480,-0.000179,24.015789,-0.0080,1.357
3542.00,7.788944,25.01523,-0.000179,24.014774,-0.0079,1.357
3544.00,7.788441,25.01409,-0.000179,24.014922,-0.0079,1.357
3546.00,7.788674,25.01400,-0.000179,24.014839,-0.0079,1.357
3548.00,7.788588,25.01499,-0.000179,24.015004,-0.0079,1.356
3550.00,7.788399,25.01446,-0.000179,24.015743,-0.0080,1.356
3552.00,7.787676,25.01529,-0.000179,24.014895,-0.0079,1.357
3554.00,7.787283,25.01567,-0.000179,24.015432,-0.0079,1.357
3556.00,7.786676,25.01604,-0.000179,24.015698,-0.0079,1.357
3558.00,7.787296,25.01589,-0.000179,24.015279,-0.0079,1.357
3560.00,7.787707,25.01596,-0.000178,24.015917,-0.0079,1.356
3562.00,7.786881,25.01644,-0.000178,24.015220,-0.0080,1.357
3564.00,7.786350,25.01618,-0.000179,24.015680,-0.0079,1.356
3566.00,7.786151,25.01606,-0.000178,24.014790,-0.0080,1.356
3568.00,7.786346,25.01623,-0.000178,24.015678,-0.0079,1.357
3570.00,7.786936,25.01599,-0.000179,24.015029,-0.0080,1.357
3572.00,7.787534,25.01493,-0.000180,24.014911,-0.0080,1.358
3574.00,7.787279,25.01471,-0.000180,24.015711,-0.0080,1.357
3576.00,7.785991,25.01607,-0.000180,24.016057,-0.0080,1.357
3578.00,7.785340,25.01618,-0.000180,24.015258,-0.0080,1.357
3580.00,7.785745,25.01633,-0.000180,24.015671,-0.0080,1.356
3582.00,7.786263,25.01506,-0.000179,24.015087,-0.0079,1.357
3584.00,7.786286,25.01550,-0.000179,24.014746,-0.0080,1.357
3586.00,7.786698,25.01534,-0.000178,24.015800,-0.0079,1.357
3588.00,7.785928,25.01519,-0.000178,24.015205,-0.0080,1.357
3590.00,7.785823,25.01540,-0.000179,24.014911,-0.0080,1.357
3592.00,7.786552,25.01501,-0.000179,24.015192,-0.0079,1.357
3594.00,7.786624,25.01622,-0.000179,24.015348,-0.0079,1.357
3596.00,7.785082,25.01509,-0.000179,24.015753,-0.0080,1.357
3598.00,7.783926,25.01537,-0.000178,24.015341,-0.0080,1.356
3600.00,7.783890,25.01505,-0.000178,24.015220,-0.0079,1.356
3602.00,7.783703,25.01497,-0.000178,24.015256,-0.0079,1.357
@6,12.0000,24.0
3604.00,7.782471,25.01494,-0.000179,24.015339,-0.0079,1.358
3606.00,7.775557,25.01587,-0.000178,24.015123,-0.0079,1.356
3608.00,7.767497,25.01609,-0.000178,24.015259,-0.0079,1.355
3610.00,7.761189,25.01508,-0.000178,24.015006,-0.0080,1.356
3612.00,7.756462,25.01540,-0.000178,24.015143,-0.0080,1.356
3614.00,7.754583,25.01623,-0.000177,24.015363,-0.0080,1.356
3616.00,7.756065,25.01607,-0.000178,24.015472,-0.0080,1.357
3618.00,7.756276,25.01552,-0.000179,24.014529,-0.0079,1.357
3620.00,7.757804,25.01544,-0.000179,24.015209,-0.0079,1.357
3622.00,7.757939,25.01549,-0.000180,24.015383,-0.0079,1.358
3624.00,7.757285,25.01561,-0.000178,24.015597,-0.0079,1.358
3626.00,7.758400,25.01635,-0.000181,24.016004,-0.0079,1.358
3628.00,7.758829,25.01618,-0.000180,24.015214,-0.0079,1.358
3630.00,7.763960,25.01536,-0.000180,24.014870,-0.0079,1.359
3632.00,7.773529,25.01473,-0.000181,24.014393,-0.0080,1.359
3634.00,7.783283,25.01514,-0.000180,24.015091,-0.0079,1.359
3636.00,7.788470,25.01606,-0.000180,24.015020,-0.0079,1.358
3638.00,7.790278,25.01551,-0.000179,24.015785,-0.0080,1.357
3640.00,7.790222,25.01492,-0.000178,24.015192,-0.0080,1.357
3642.00,7.789344,25.01486,-0.000178,24.015216,-0.0079,1.357
3644.00,7.788913,25.01536,-0.000179,24.015065,-0.0079,1.356
3646.00,7.788459,25.01534,-0.000177,24.015261,-0.0079,1.356
3648.00,7.787958,25.01518,-0.000178,24.014946,-0.0080,1.356
3650.00,7.788273,25.01503,-0.000177,24.014482,-0.0079,1.357
3652.00,7.789321,25.01513,-0.000178,24.015093,-0.0079,1.357
3654.00,7.789581,25.01498,-0.000179,24.015332,-0.0080,1.357
3656.00,7.790422,25.01514,-0.000178,24.014886,-0.0079,1.356
3658.00,7.791489,25.01455,-0.000178,24.014893,-0.0080,1.357
3660.00,7.792615,25.01515,-0.000180,24.015308,-0.0080,1.357
3662.00,7.793835,25.01528,-0.000179,24.015011,-0.0079,1.356
3664.00,7.794119,25.01514,-0.000178,24.014765,-0.0079,1.356
3666.00,7.793506,25.01458,-0.000179,24.015290,-0.0080,1.357
3668.00,7.793943,25.01443,-0.000179,24.014924,-0.0080,1.357
3670.00,7.795409,25.01457,-0.000179,24.015272,-0.0080,1.356
3672.00,7.796160,25.01425,-0.000179,24.015461,-0.0080,1.356
3674.00,7.795587,25.01470,-0.000178,24.015359,-0.0080,1.356
3676.00,7.793539,25.01492,-0.000179,24.014801,-0.0079,1.356
3678.00,7.791285,25.01457,-0.000179,24.015064,-0.0079,1.356
3680.00,7.790808,25.01502,-0.000178,24.014964,-0.0079,1.356
3682.00,7.790405,25.01543,-0.000178,24.014694,-0.0079,1.356
3684.00,7.789617,25.01462,-0.000180,24.014984,-0.0079,1.357
3686.00,7.788015,25.01417,-0.000179,24.014679,-0.0079,1.357
3688.00,7.787319,25.01475,-0.000178,24.015181,-0.0079,1.356
3690.00,7.787163,25.01444,-0.000179,24.015044,-0.0079,1.357
3692.00,7.788051,25.01448,-0.000179,24.015305,-0.0079,1.357
3694.00,7.789554,25.01503,-0.000179,24.015495,-0.0080,1.356
3696.00,7.789795,25.01510,-0.000179,24.015814,-0.0080,1.356
3698.00,7.789746,25.01514,-0.000179,24.015278,-0.0079,1.357
3700.00,7.788618,25.01470,-0.000178,24.015152,-0.0079,1.356
3702.00,7.787661,25.01406,-0.000180,24.015109,-0.0079,1.356
3704.00,7.786996,25.01436,-0.000180,24.015174,-0.0080,1.357
3706.00,7.786960,25.01458,-0.000179,24.015375,-0.0080,1.357
3708.00,7.786787,25.01419,-0.000180,24.015651,-0.0079,1.357
3710.00,7.787330,25.01451,-0.000178,24.015849,-0.0079,1.356
3712.00,7.787164,25.01432,-0.000178,24.015172,-0.0079,1.356
3714.00,7.786598,25.01435,-0.000179,24.015118,-0.0080,1.357
3716.00,7.786827,25.01431,-0.000179,24.014629,-0.0080,1.357
3718.00,7.786181,25.01472,-0.000179,24.015414,-0.0080,1.357
3720.00,7.785912,25.01403,-0.000180,24.015339,-0.0080,1.357
3722.00,7.785245,25.01398,-0.000179,24.015216,-0.0079,1.356
3724.00,7.784908,25.01405,-0.000179,24.015655,-0.0079,1.356
3726.00,7.784484,25.01424,-0.000179,24.014721,-0.0079,1.357
3728.00,7.784667,25.01505,-0.000178,24.015062,-0.0080,1.356
3730.00,7.784189,25.01484,-0.000179,24.014884,-0.0080,1.356
3732.00,7.783786,25.01517,-0.000178,24.014901,-0.0079,1.356
3734.00,7.783798,25.01519,-0.000178,24.015163,-0.0079,1.356
3736.00,7.783692,25.01484,-0.000179,24.015051,-0.0079,1.356
3738.00,7.783970,25.01514,-0.000179,24.014746,-0.0079,1.356
3740.00,7.784704,25.01499,-0.000179,24.015011,-0.0080,1.356
3742.00,7.786203,25.01532,-0.000178,24.015812,-0.0079,1.357
3744.00,7.787758,25.01532,-0.000178,24.015714,-0.0079,1.357
3746.00,7.787765,25.01570,-0.000178,24.014924,-0.0080,1.356
3748.00,7.787516,25.01550,-0.000180,24.015000,-0.0079,1.356
3750.00,7.787112,25.01496,-0.000179,24.015109,-0.0080,1.357
3752.00,7.785933,25.01539,-0.000178,24.015597,-0.0080,1.356
3754.00,7.785669,25.01549,-0.000178,24.015821,-0.0079,1.356
3756.00,7.785977,25.01545,-0.000178,24.015468,-0.0080,1.356
3758.00,7.786032,25.01635,-0.000178,24.015774,-0.0080,1.356
3760.00,7.785830,25.01495,-0.000179,24.015803,-0.0080,1.357
3762.00,7.785696,25.01628,-0.000179,24.014734,-0.0079,1.357
3764.00,7.784945,25.01628,-0.000179,24.014815,-0.0079,1.356
3766.00,7.784362,25.01608,-0.000178,24.015508,-0.0079,1.357
3768.00,7.784264,25.01584,-0.000179,24.015145,-0.0079,1.356
3770.00,7.783843,25.01573,-0.000179,24.015742,-0.0079,1.357
3772.00,7.783320,25.01526,-0.000179,24.015310,-0.0079,1.357
3774.00,7.783480,25.01531,-0.000179,24.015060,-0.0079,1.356
3776.00,7.782702,25.01618,-0.000178,24.015267,-0.0079,1.357
3778.00,7.782642,25.01565,-0.000177,24.014949,-0.0079,1.356
3780.00,7.782061,25.01506,-0.000178,24.014962,-0.0079,1.356
3782.00,7.783017,25.01559,-0.000179,24.014531,-0.0079,1.356
3784.00,7.783965,25.01536,-0.000179,24.014897,-0.0079,1.356
3786.00,7.783496,25.01450,-0.000179,24.015397,-0.0080,1.356
3788.00,7.783515,25.01516,-0.000179,24.015555,-0.0080,1.356
3790.00,7.784339,25.01574,-0.000178,24.015042,-0.0079,1.357
3792.00,7.783042,25.01469,-0.000178,24.015006,-0.0080,1.356
3794.00,7.783184,25.01430,-0.000178,24.015519,-0.0080,1.356
3796.00,7.783108,25.01473,-0.000178,24.015508,-0.0079,1.356
3798.00,7.783692,25.01475,-0.000179,24.015006,-0.0080,1.356
3800.00,7.784468,25.01440,-0.000180,24.015414,-0.0080,1.356
3802.00,7.784225,25.01426,-0.000179,24.015314,-0.0080,1.356
3804.00,7.783110,25.01538,-0.000179,24.014730,-0.0079,1.356
3806.00,7.782740,25.01491,-0.000179,24.014962,-0.0080,1.356
3808.00,7.782758,25.01447,-0.000178,24.014861,-0.0080,1.356
3810.00,7.783342,25.01429,-0.000177,24.014754,-0.0080,1.356
3812.00,7.783885,25.01444,-0.000178,24.015858,-0.0080,1.356
3814.00,7.783337,25.01403,-0.000178,24.015341,-0.0079,1.356
3816.00,7.783157,25.01468,-0.000180,24.014897,-0.0079,1.356
3818.00,7.783368,25.01449,-0.000179,24.015080,-0.0079,1.356
3820.00,7.783335,25.01336,-0.000179,24.016171,-0.0079,1.357
3822.00,7.782741,25.01354,-0.000178,24.014667,-0.0079,1.356
3824.00,7.782880,25.01395,-0.000177,24.015352,-0.0079,1.356
3826.00,7.782821,25.01440,-0.000178,24.015705,-0.0079,1.356
3828.00,7.781777,25.01430,-0.000179,24.015020,-0.0079,1.356
3830.00,7.782483,25.01452,-0.000179,24.015172,-0.0080,1.356
3832.00,7.782906,25.01407,-0.000178,24.015472,-0.0079,1.356
3834.00,7.783696,25.01380,-0.000178,24.015383,-0.0079,1.356
3836.00,7.783542,25.01461,-0.000179,24.015214,-0.0079,1.356
3838.00,7.783087,25.01456,-0.000181,24.015435,-0.0080,1.356
3840.00,7.782838,25.01389,-0.000178,24.015823,-0.0079,1.357
3842.00,7.783120,25.01391,-0.000179,24.015120,-0.0079,1.357
3844.00,7.782696,25.01487,-0.000178,24.015352,-0.0079,1.356
3846.00,7.782482,25.01505,-0.000179,24.015104,-0.0079,1.356
3848.00,7.782545,25.01552,-0.000178,24.015027,-0.0080,1.356
3850.00,7.781455,25.01492,-0.000177,24.015754,-0.0079,1.356
3852.00,7.779903,25.01508,-0.000178,24.015060,-0.0080,1.356
3854.00,7.780916,25.01614,-0.000178,24.014978,-0.0080,1.356
3856.00,7.781680,25.01598,-0.000178,24.015365,-0.0079,1.357
3858.00,7.781580,25.01439,-0.000179,24.015337,-0.0079,1.356
3860.00,7.782019,25.01459,-0.000178,24.015470,-0.0080,1.356
3862.00,7.782397,25.01457,-0.000179,24.015029,-0.0080,1.356
3864.00,7.781748,25.01428,-0.000179,24.014884,-0.0080,1.356
3866.00,7.781259,25.01434,-0.000178,24.015214,-0.0079,1.356
3868.00,7.781712,25.01519,-0.000178,24.014674,-0.0079,1.356
3870.00,7.781791,25.01480,-0.000177,24.014703,-0.0079,1.357
3872.00,7.782021,25.01439,-0.000179,24.015185,-0.0080,1.357
3874.00,7.781969,25.01466,-0.000178,24.015571,-0.0079,1.356
3876.00,7.781532,25.01430,-0.000178,24.014531,-0.0079,1.356
3878.00,7.780910,25.01499,-0.000178,24.014661,-0.0079,1.356
3880.00,7.780465,25.01470,-0.000179,24.015085,-0.0080,1.357
3882.00,7.780279,25.01403,-0.000179,24.014893,-0.0079,1.356
3884.00,7.780690,25.01434,-0.000177,24.015477,-0.0079,1.356
3886.00,7.780344,25.01399,-0.000180,24.015078,-0.0080,1.356
3888.00,7.780358,25.01431,-0.000179,24.015192,-0.0080,1.356
3890.00,7.781352,25.01520,-0.000179,24.014714,-0.0080,1.356
3892.00,7.781222,25.01551,-0.000178,24.015285,-0.0079,1.356
3894.00,7.781223,25.01468,-0.000179,24.015410,-0.0079,1.357
3896.00,7.781190,25.01447,-0.000179,24.015040,-0.0080,1.357
3898.00,7.781686,25.01418,-0.000180,24.014551,-0.0080,1.357
3900.00,7.782359,25.01403,-0.000179,24.014516,-0.0080,1.355
3902.00,7.782067,25.01446,-0.000178,24.015432,-0.0080,1.356
3904.00,7.781508,25.01479,-0.000178,24.015540,-0.0079,1.356
3906.00,7.781060,25.01449,-0.000178,24.015087,-0.0079,1.356
3908.00,7.781422,25.01449,-0.000178,24.014783,-0.0079,1.356
3910.00,7.781281,25.01517,-0.000178,24.014770,-0.0079,1.356
3912.00,7.781663,25.01475,-0.000178,24.014668,-0.0079,1.357
3914.00,7.781562,25.01499,-0.000179,24.015394,-0.0080,1.356
3916.00,7.780830,25.01548,-0.000179,24.015519,-0.0079,1.356
3918.00,7.779127,25.01512,-0.000178,24.015064,-0.0079,1.356
3920.00,7.779256,25.01609,-0.000178,24.015323,-0.0079,1.357
3922.00,7.779976,25.01568,-0.000178,24.015122,-0.0079,1.356
3924.00,7.781107,25.01546,-0.000177,24.014757,-0.0079,1.357
3926.00,7.781332,25.01510,-0.000177,24.014888,-0.0079,1.356
3928.00,7.780472,25.01541,-0.000178,24.014859,-0.0079,1.356
3930.00,7.780242,25.01468,-0.000178,24.015287,-0.0080,1.356
3932.00,7.780698,25.01614,-0.000178,24.015303,-0.0079,1.357
3934.00,7.779852,25.01608,-0.000179,24.014913,-0.0079,1.357
3936.00,7.779783,25.01509,-0.000179,24.015424,-0.0079,1.356
3938.00,7.781383,25.01463,-0.000179,24.015181,-0.0079,1.356
3940.00,7.781990,25.01540,-0.000179,24.014079,-0.0080,1.357
3942.00,7.782197,25.01493,-0.000179,24.014948,-0.0080,1.357
3944.00,7.781349,25.01490,-0.000179,24.015321,-0.0079,1.356
3946.00,7.781295,25.01640,-0.000178,24.014986,-0.0079,1.357
3948.00,7.781430,25.01679,-0.000179,24.014585,-0.0079,1.356
3950.00,7.781386,25.01635,-0.000179,24.014716,-0.0079,1.357
3952.00,7.781842,25.01533,-0.000179,24.015283,-0.0079,1.356
3954.00,7.781188,25.01506,-0.000178,24.015533,-0.0080,1.356
3956.00,7.780845,25.01546,-0.000178,24.014991,-0.0080,1.356
3958.00,7.782057,25.01559,-0.000178,24.014915,-0.0080,1.356
3960.00,7.781952,25.01550,-0.000179,24.015285,-0.0079,1.357
3962.00,7.780916,25.01576,-0.000179,24.015444,-0.0079,1.357
3964.00,7.780501,25.01573,-0.000179,24.015307,-0.0080,1.356
3966.00,7.780513,25.01562,-0.000178,24.015530,-0.0080,1.356
3968.00,7.780508,25.01556,-0.000178,24.015060,-0.0080,1.356
3970.00,7.780353,25.01526,-0.000177,24.015209,-0.0080,1.357
3972.00,7.779378,25.01505,-0.000178,24.014949,-0.0079,1.356
3974.00,7.779731,25.01455,-0.000178,24.015123,-0.0079,1.356
3976.00,7.779711,25.01502,-0.000179,24.014890,-0.0079,1.357
3978.00,7.778647,25.01429,-0.000180,24.015854,-0.0080,1.357
3980.00,7.777991,25.01455,-0.000179,24.015600,-0.0079,1.355
3982.00,7.778503,25.01518,-0.000178,24.015869,-0.0079,1.356
3984.00,7.779397,25.01480,-0.000178,24.015044,-0.0079,1.356
3986.00,7.779436,25.01456,-0.000178,24.014953,-0.0080,1.356
3988.00,7.778940,25.01452,-0.000178,24.015461,-0.0079,1.356
3990.00,7.779349,25.01418,-0.000178,24.015020,-0.0080,1.356
3992.00,7.779828,25.01450,-0.000178,24.014803,-0.0080,1.356
3994.00,7.780055,25.01504,-0.000179,24.015356,-0.0079,1.356
3996.00,7.780065,25.01564,-0.000180,24.014991,-0.0080,1.356
3998.00,7.779945,25.01599,-0.000179,24.015076,-0.0079,1.357
4000.00,7.779837,25.01627,-0.000180,24.014634,-0.0080,1.356
4002.00,7.780711,25.01537,-0.000179,24.015122,-0.0080,1.356
4004.00,7.780864,25.01537,-0.000178,24.015684,-0.0079,1.356
4006.00,7.779748,25.01679,-0.000177,24.015123,-0.0079,1.356
4008.00,7.779226,25.01684,-0.000179,24.014710,-0.0079,1.357
4010.00,7.778876,25.01654,-0.000178,24.014726,-0.0079,1.356
4012.00,7.779662,25.01604,-0.000179,24.015950,-0.0079,1.356
4014.00,7.779571,25.01675,-0.000179,24.015593,-0.0080,1.356
4016.00,7.778890,25.01700,-0.000179,24.014890,-0.0080,1.356
4018.00,7.779479,25.01612,-0.000179,24.015238,-0.0079,1.356
4020.00,7.779177,25.01694,-0.000180,24.015325,-0.0080,1.357
4022.00,7.778966,25.01690,-0.000180,24.014969,-0.0079,1.356
4024.00,7.779384,25.01609,-0.000180,24.014915,-0.0079,1.357
4026.00,7.779738,25.01614,-0.000180,24.015258,-0.0079,1.356
4028.00,7.779856,25.01624,-0.000178,24.014911,-0.0079,1.357
4030.00,7.779461,25.01648,-0.000179,24.015211,-0.0079,1.357
4032.00,7.777997,25.01645,-0.000179,24.015707,-0.0079,1.357
4034.00,7.777415,25.01675,-0.000179,24.015221,-0.0079,1.356
4036.00,7.778109,25.01687,-0.000179,24.015671,-0.0080,1.356
4038.00,7.778931,25.01748,-0.000179,24.015325,-0.0080,1.356
4040.00,7.779356,25.01707,-0.000180,24.015084,-0.0079,1.356
4042.00,7.779921,25.01766,-0.000178,24.015720,-0.0079,1.356
4044.00,7.780797,25.01808,-0.000178,24.015611,-0.0079,1.356
4046.00,7.780262,25.01778,-0.000180,24.014957,-0.0079,1.357
4048.00,7.779163,25.01769,-0.000179,24.015305,-0.0079,1.357
4050.00,7.778276,25.01698,-0.000179,24.015613,-0.0079,1.357
4052.00,7.778420,25.01668,-0.000179,24.015274,-0.0079,1.356
4054.00,7.778258,25.01635,-0.000179,24.015751,-0.0079,1.356
4056.00,7.778477,25.01635,-0.000179,24.015058,-0.0079,1.356
4058.00,7.778786,25.01638,-0.000179,24.014957,-0.0080,1.357
4060.00,7.779082,25.01663,-0.000179,24.015983,-0.0080,1.357
4062.00,7.777790,25.01608,-0.000179,24.015104,-0.0079,1.356
4064.00,7.778064,25.01581,-0.000179,24.015160,-0.0079,1.357
4066.00,7.777997,25.01581,-0.000178,24.014168,-0.0079,1.357
4068.00,7.777424,25.01573,-0.000178,24.014998,-0.0079,1.356
4070.00,7.778403,25.01514,-0.000179,24.014605,-0.0079,1.356
4072.00,7.779073,25.01579,-0.000178,24.015564,-0.0079,1.356
4074.00,7.778777,25.01620,-0.000178,24.015724,-0.0079,1.357
4076.00,7.778491,25.01592,-0.000178,24.015192,-0.0079,1.356
4078.00,7.778274,25.01727,-0.000179,24.015040,-0.0079,1.357
4080.00,7.777574,25.01652,-0.000178,24.015245,-0.0080,1.357
4082.00,7.777292,25.01638,-0.000178,24.014765,-0.0079,1.357
4084.00,7.777491,25.01638,-0.000178,24.015317,-0.0079,1.356
4086.00,7.776461,25.01648,-0.000178,24.015298,-0.0080,1.356
4088.00,7.776247,25.01685,-0.000179,24.014968,-0.0079,1.357
4090.00,7.777492,25.01635,-0.000179,24.015094,-0.0079,1.357
4092.00,7.777319,25.01681,-0.000180,24.015428,-0.0079,1.357
4094.00,7.777416,25.01712,-0.000178,24.015412,-0.0079,1.356
4096.00,7.777909,25.01719,-0.000179,24.015430,-0.0079,1.357
4098.00,7.778917,25.01768,-0.000178,24.015776,-0.0079,1.357
4100.00,7.779161,25.01722,-0.000177,24.015252,-0.0079,1.357
4102.00,7.780284,25.01718,-0.000178,24.015381,-0.0080,1.357
4104.00,7.780959,25.01726,-0.000178,24.015637,-0.0079,1.357
4106.00,7.780978,25.01769,-0.000179,24.015441,-0.0079,1.357
4108.00,7.780611,25.01681,-0.000179,24.015330,-0.0079,1.356
4110.00,7.779214,25.01710,-0.000179,24.015520,-0.0079,1.357
4112.00,7.778444,25.01703,-0.000179,24.016008,-0.0079,1.357
4114.00,7.778516,25.01655,-0.000178,24.015682,-0.0080,1.357
4116.00,7.779084,25.01740,-0.000179,24.015524,-0.0079,1.357
4118.00,7.779599,25.01731,-0.000180,24.015972,-0.0080,1.357
4120.00,7.779762,25.01732,-0.000180,24.015265,-0.0079,1.356
4122.00,7.779651,25.01661,-0.000178,24.015229,-0.0079,1.356
4124.00,7.779266,25.01650,-0.000179,24.014875,-0.0079,1.357
4126.00,7.778228,25.01655,-0.000178,24.015399,-0.0079,1.357
4128.00,7.778316,25.01707,-0.000179,24.015462,-0.0079,1.357
4130.00,7.778582,25.01720,-0.000179,24.014739,-0.0079,1.357
4132.00,7.778914,25.01621,-0.000179,24.015444,-0.0079,1.357
4134.00,7.778470,25.01621,-0.000178,24.015361,-0.0079,1.357
4136.00,7.777917,25.01658,-0.000177,24.015754,-0.0080,1.356
4138.00,7.778036,25.01665,-0.000178,24.016093,-0.0079,1.356
4140.00,7.777677,25.01606,-0.000178,24.015743,-0.0079,1.357
4142.00,7.777611,25.01621,-0.000179,24.014328,-0.0080,1.357
4144.00,7.777253,25.01643,-0.000179,24.015232,-0.0080,1.357
4146.00,7.777737,25.01590,-0.000179,24.015724,-0.0079,1.357
4148.00,7.777635,25.01615,-0.000179,24.015714,-0.0079,1.357
4150.00,7.778429,25.01649,-0.000178,24.015207,-0.0079,1.357
4152.00,7.777749,25.01657,-0.000179,24.015241,-0.0079,1.356
4154.00,7.778410,25.01611,-0.000178,24.015278,-0.0079,1.357
4156.00,7.777875,25.01651,-0.000179,24.015481,-0.0079,1.357
4158.00,7.777653,25.01642,-0.000179,24.015240,-0.0079,1.357
4160.00,7.777431,25.01658,-0.000179,24.015348,-0.0079,1.357
4162.00,7.777223,25.01671,-0.000180,24.015055,-0.0079,1.357
4164.00,7.776929,25.01708,-0.000179,24.015053,-0.0079,1.357
4166.00,7.777091,25.01780,-0.000179,24.015693,-0.0079,1.357
4168.00,7.776488,25.01768,-0.000179,24.015417,-0.0079,1.357
4170.00,7.775348,25.01735,-0.000179,24.015069,-0.0079,1.357
4172.00,7.773825,25.01685,-0.000178,24.015769,-0.0079,1.356
4174.00,7.774147,25.01621,-0.000178,24.015397,-0.0079,1.356
4176.00,7.774281,25.01584,-0.000178,24.014649,-0.0079,1.356
4178.00,7.775078,25.01552,-0.000177,24.014273,-0.0079,1.357
4180.00,7.775038,25.01565,-0.000179,24.015490,-0.0079,1.357
4182.00,7.775749,25.01566,-0.000179,24.015278,-0.0079,1.357
4184.00,7.776047,25.01631,-0.000179,24.015230,-0.0079,1.358
4186.00,7.777319,25.01713,-0.000179,24.015354,-0.0079,1.357
4188.00,7.777517,25.01715,-0.000179,24.015937,-0.0080,1.357
4190.00,7.777227,25.01711,-0.000178,24.015763,-0.0079,1.357
4192.00,7.776756,25.01715,-0.000179,24.015823,-0.0079,1.357
4194.00,7.776395,25.01677,-0.000180,24.015952,-0.0079,1.357
4196.00,7.775368,25.01711,-0.000179,24.015711,-0.0079,1.357
4198.00,7.775901,25.01698,-0.000178,24.015718,-0.0079,1.357
4200.00,7.776706,25.01665,-0.000180,24.014940,-0.0080,1.356
4202.00,7.776103,25.01696,-0.000177,24.015058,-0.0079,1.356
@7,12.0000,24.0
