# Supplementary material for: Hormonal steroids induce multidrug resistance and stress response genes in Neisseria gonorrhoeae by binding to MtrR
Source: Nat Commun. 2024 Feb 7;15:1153. doi: 10.1038/s41467-024-45195-1 (PMC10850145; doi:10.1038/s41467-024-45195-1)
Supplement: Supplementary file 6 — Source Data [file 41467_2024_45195_MOESM6_ESM.zip › Source Data/ITC/WT/Azithromycin/2021June18MtrRAzithromicycin.itc]

$ITC
$ 20 
$NOT
$ 25 
$ 60 
$ 199 
$ 8 
$ 2 
$ADCGainCode:  3 
$False,True,True
$ 2 , 4 , 300 , 2 
$ 10 , 20 , 300 , 2 
$ 10 , 20 , 300 , 2 
$ 10 , 20 , 300 , 2 
$ 10 , 20 , 300 , 2 
$ 10 , 20 , 300 , 2 
$ 10 , 20 , 300 , 2 
$ 10 , 20 , 300 , 2 
$ 10 , 20 , 300 , 2 
$ 10 , 20 , 300 , 2 
$ 10 , 20 , 300 , 2 
$ 10 , 20 , 300 , 2 
$ 10 , 20 , 300 , 2 
$ 10 , 20 , 300 , 2 
$ 10 , 20 , 300 , 2 
$ 10 , 20 , 300 , 2 
$ 10 , 20 , 300 , 2 
$ 10 , 20 , 300 , 2 
$ 10 , 20 , 300 , 2 
$ 10 , 20 , 300 , 2 
# 0 
# 0.25 
# 0.02 
# 1.4485 
# 25 
# 28.9316 
# 15.91949 
?
% VPITC12.10.1003
% 1.4485 
% 28.9316 
%-1.096232 , 100.1901 
% 0.443748 , 95.77349 
% 0.2232 
% 124.02 , 123.95 
% 1 , 80 
%-0.001812 , 0.055139 
% 0 , 8 
% 0 , 18 
% 104422       320024 
% 101.8 
% 260 , 310 , 470 , 530 
% 0.08632 ,-0.00346 , 0.0000110163 , 0.000000290198 ,-0.0000000019883 
% VPViewer2000 Ver: 1.40.0
@0
2.00,7.542627,25.00934,-0.000203,24.001743,-0.0091,1.380
4.00,7.542089,25.00998,-0.000204,24.002483,-0.0092,1.380
6.00,7.542042,25.00940,-0.000204,24.002490,-0.0092,1.380
8.00,7.542329,25.00917,-0.000203,24.001968,-0.0091,1.380
10.00,7.542473,25.00870,-0.000204,24.002534,-0.0091,1.380
12.00,7.541707,25.00900,-0.000204,24.002786,-0.0091,1.380
14.00,7.540667,25.00967,-0.000204,24.002690,-0.0091,1.380
16.00,7.540407,25.00947,-0.000203,24.002213,-0.0091,1.380
18.00,7.541334,25.00950,-0.000202,24.001977,-0.0091,1.380
20.00,7.541171,25.00933,-0.000202,24.002130,-0.0091,1.379
22.00,7.540713,25.00992,-0.000202,24.002641,-0.0091,1.381
24.00,7.540372,25.01023,-0.000203,24.002460,-0.0091,1.380
26.00,7.539763,25.00932,-0.000203,24.001664,-0.0091,1.379
28.00,7.538708,25.00926,-0.000204,24.002398,-0.0091,1.380
30.00,7.537227,25.00938,-0.000205,24.002061,-0.0091,1.380
32.00,7.537586,25.01015,-0.000204,24.002695,-0.0091,1.380
34.00,7.537134,25.00924,-0.000204,24.002052,-0.0091,1.380
36.00,7.537013,25.00911,-0.000203,24.001472,-0.0091,1.380
38.00,7.537079,25.00821,-0.000202,24.002641,-0.0091,1.379
40.00,7.537366,25.00902,-0.000202,24.002005,-0.0091,1.380
42.00,7.537767,25.00873,-0.000202,24.001890,-0.0091,1.380
44.00,7.537299,25.00892,-0.000203,24.001308,-0.0091,1.381
46.00,7.536617,25.00934,-0.000203,24.002407,-0.0091,1.380
48.00,7.535693,25.00961,-0.000203,24.002218,-0.0091,1.380
50.00,7.535489,25.00948,-0.000202,24.002354,-0.0091,1.380
52.00,7.535238,25.00877,-0.000201,24.001894,-0.0091,1.380
54.00,7.534898,25.00942,-0.000203,24.002494,-0.0091,1.379
56.00,7.534861,25.00882,-0.000203,24.001997,-0.0091,1.380
58.00,7.534561,25.00873,-0.000203,24.002227,-0.0091,1.379
60.00,7.534319,25.00943,-0.000203,24.001979,-0.0091,1.380
@1,2.0000,4.0
62.00,7.534789,25.00887,-0.000203,24.001932,-0.0091,1.380
64.00,7.534142,25.00929,-0.000203,24.002193,-0.0091,1.380
66.00,7.530975,25.00997,-0.000203,24.002055,-0.0091,1.380
68.00,7.524335,25.00960,-0.000205,24.001861,-0.0091,1.379
70.00,7.523783,25.00922,-0.000202,24.002414,-0.0091,1.380
72.00,7.525884,25.00933,-0.000203,24.001854,-0.0091,1.380
74.00,7.528739,25.00934,-0.000203,24.001977,-0.0091,1.379
76.00,7.530942,25.00962,-0.000202,24.002590,-0.0091,1.381
78.00,7.532698,25.00968,-0.000204,24.002015,-0.0092,1.380
80.00,7.532988,25.00891,-0.000203,24.002111,-0.0091,1.379
82.00,7.532964,25.00839,-0.000204,24.002275,-0.0091,1.380
84.00,7.532529,25.00913,-0.000203,24.001375,-0.0091,1.380
86.00,7.532200,25.00919,-0.000203,24.002086,-0.0091,1.380
88.00,7.531378,25.01030,-0.000204,24.002215,-0.0091,1.380
90.00,7.530172,25.01042,-0.000204,24.001789,-0.0091,1.380
92.00,7.530172,25.01000,-0.000205,24.002197,-0.0091,1.380
94.00,7.531310,25.00973,-0.000204,24.002133,-0.0091,1.380
96.00,7.530811,25.00946,-0.000203,24.002026,-0.0091,1.379
98.00,7.530646,25.01001,-0.000204,24.002387,-0.0091,1.380
100.00,7.530620,25.01053,-0.000205,24.002160,-0.0091,1.380
102.00,7.530004,25.01069,-0.000203,24.001881,-0.0091,1.380
104.00,7.530159,25.01032,-0.000204,24.002775,-0.0091,1.380
106.00,7.529385,25.01087,-0.000203,24.001889,-0.0091,1.380
108.00,7.529312,25.01065,-0.000204,24.002237,-0.0091,1.380
110.00,7.528327,25.01066,-0.000205,24.002378,-0.0091,1.380
112.00,7.528629,25.01147,-0.000206,24.001812,-0.0091,1.380
114.00,7.527990,25.01092,-0.000205,24.001867,-0.0091,1.381
116.00,7.527363,25.01104,-0.000206,24.002157,-0.0091,1.380
118.00,7.527776,25.01085,-0.000206,24.001709,-0.0091,1.380
120.00,7.527309,25.01034,-0.000205,24.002431,-0.0091,1.380
122.00,7.526688,25.01038,-0.000202,24.002160,-0.0091,1.380
124.00,7.526638,25.01082,-0.000203,24.002320,-0.0091,1.380
126.00,7.526422,25.01204,-0.000203,24.002093,-0.0092,1.380
128.00,7.525527,25.01231,-0.000204,24.001129,-0.0091,1.381
130.00,7.524717,25.01117,-0.000203,24.001992,-0.0091,1.380
132.00,7.524909,25.01185,-0.000202,24.001912,-0.0091,1.380
134.00,7.524489,25.01129,-0.000203,24.002068,-0.0091,1.380
136.00,7.524972,25.01159,-0.000202,24.002284,-0.0092,1.380
138.00,7.525413,25.01124,-0.000204,24.002008,-0.0091,1.380
140.00,7.524761,25.01151,-0.000204,24.002155,-0.0091,1.379
142.00,7.523768,25.01167,-0.000203,24.002032,-0.0091,1.380
144.00,7.523614,25.01055,-0.000204,24.002688,-0.0091,1.380
146.00,7.523520,25.01160,-0.000204,24.002041,-0.0091,1.380
148.00,7.523430,25.01189,-0.000203,24.002130,-0.0091,1.380
150.00,7.523999,25.01091,-0.000204,24.002211,-0.0091,1.379
152.00,7.523041,25.01115,-0.000202,24.002550,-0.0091,1.380
154.00,7.522525,25.01055,-0.000203,24.002394,-0.0091,1.379
156.00,7.522121,25.01041,-0.000204,24.002298,-0.0091,1.380
158.00,7.522228,25.01047,-0.000204,24.001918,-0.0091,1.381
160.00,7.522194,25.01014,-0.000204,24.002641,-0.0091,1.381
162.00,7.521746,25.00973,-0.000204,24.002157,-0.0091,1.380
164.00,7.520813,25.00961,-0.000204,24.001867,-0.0091,1.379
166.00,7.520555,25.00957,-0.000205,24.002215,-0.0091,1.380
168.00,7.519297,25.01019,-0.000205,24.002021,-0.0091,1.380
170.00,7.519970,25.00952,-0.000204,24.002064,-0.0092,1.380
172.00,7.520904,25.00965,-0.000203,24.001749,-0.0091,1.380
174.00,7.521063,25.00974,-0.000203,24.002073,-0.0091,1.380
176.00,7.520072,25.01007,-0.000201,24.002525,-0.0091,1.380
178.00,7.519523,25.00998,-0.000202,24.002499,-0.0091,1.380
180.00,7.518911,25.01110,-0.000204,24.001787,-0.0092,1.379
182.00,7.518848,25.00976,-0.000204,24.001782,-0.0091,1.380
184.00,7.518920,25.01069,-0.000203,24.002242,-0.0091,1.381
186.00,7.519437,25.01049,-0.000204,24.002249,-0.0091,1.380
188.00,7.519054,25.00948,-0.000205,24.002079,-0.0091,1.380
190.00,7.518446,25.00945,-0.000205,24.002242,-0.0091,1.380
192.00,7.518955,25.00973,-0.000204,24.002282,-0.0091,1.380
194.00,7.519508,25.01060,-0.000203,24.002169,-0.0091,1.380
196.00,7.519081,25.01058,-0.000203,24.002630,-0.0091,1.380
198.00,7.519112,25.00982,-0.000205,24.002218,-0.0091,1.380
200.00,7.518658,25.01040,-0.000203,24.002206,-0.0091,1.380
202.00,7.518980,25.00967,-0.000201,24.002175,-0.0091,1.380
204.00,7.518677,25.00982,-0.000204,24.002253,-0.0091,1.380
206.00,7.517957,25.00974,-0.000204,24.001702,-0.0091,1.380
208.00,7.517694,25.01030,-0.000202,24.002779,-0.0091,1.380
210.00,7.517286,25.01015,-0.000203,24.002706,-0.0091,1.380
212.00,7.517072,25.01075,-0.000203,24.002231,-0.0092,1.380
214.00,7.516683,25.01060,-0.000205,24.002126,-0.0091,1.380
216.00,7.516743,25.01070,-0.000204,24.002086,-0.0091,1.380
218.00,7.516258,25.01071,-0.000203,24.002746,-0.0091,1.380
220.00,7.515922,25.00914,-0.000203,24.002771,-0.0091,1.381
222.00,7.515800,25.00908,-0.000203,24.001876,-0.0091,1.380
224.00,7.516034,25.00939,-0.000203,24.002151,-0.0091,1.380
226.00,7.515870,25.00947,-0.000204,24.001618,-0.0091,1.380
228.00,7.515408,25.00932,-0.000203,24.002200,-0.0092,1.380
230.00,7.515809,25.00996,-0.000204,24.002657,-0.0091,1.380
232.00,7.515251,25.01019,-0.000204,24.001720,-0.0091,1.380
234.00,7.514938,25.00996,-0.000202,24.002153,-0.0091,1.380
236.00,7.514290,25.00898,-0.000202,24.002291,-0.0092,1.380
238.00,7.514034,25.00997,-0.000204,24.001947,-0.0091,1.381
240.00,7.514309,25.01150,-0.000204,24.002140,-0.0091,1.380
242.00,7.514148,25.01092,-0.000205,24.002565,-0.0091,1.381
244.00,7.514696,25.01111,-0.000204,24.002262,-0.0091,1.380
246.00,7.514291,25.01133,-0.000206,24.001608,-0.0091,1.380
248.00,7.514416,25.01119,-0.000205,24.002440,-0.0091,1.380
250.00,7.514171,25.01042,-0.000205,24.001771,-0.0091,1.380
252.00,7.512834,25.01006,-0.000204,24.001988,-0.0091,1.381
254.00,7.512927,25.00991,-0.000205,24.001818,-0.0091,1.381
256.00,7.513270,25.00924,-0.000206,24.002300,-0.0091,1.380
258.00,7.512657,25.00865,-0.000206,24.002409,-0.0091,1.381
260.00,7.512508,25.00918,-0.000205,24.001910,-0.0091,1.380
262.00,7.512073,25.00984,-0.000205,24.002028,-0.0091,1.380
264.00,7.511303,25.01014,-0.000204,24.002420,-0.0091,1.381
266.00,7.510411,25.01052,-0.000205,24.002521,-0.0091,1.380
268.00,7.510313,25.00957,-0.000207,24.001321,-0.0091,1.380
270.00,7.510739,25.00923,-0.000205,24.002202,-0.0091,1.379
272.00,7.511254,25.00898,-0.000206,24.002344,-0.0091,1.380
274.00,7.510619,25.01031,-0.000205,24.001798,-0.0091,1.380
276.00,7.510986,25.01047,-0.000206,24.002073,-0.0092,1.380
278.00,7.510440,25.00997,-0.000205,24.002102,-0.0091,1.380
280.00,7.510056,25.00912,-0.000205,24.002102,-0.0091,1.380
282.00,7.510140,25.00941,-0.000206,24.002090,-0.0091,1.380
284.00,7.510111,25.00992,-0.000206,24.001801,-0.0091,1.380
286.00,7.509298,25.00938,-0.000204,24.000951,-0.0091,1.380
288.00,7.508422,25.00881,-0.000205,24.001747,-0.0091,1.381
290.00,7.508066,25.00888,-0.000205,24.002155,-0.0091,1.381
292.00,7.507353,25.00976,-0.000207,24.002528,-0.0091,1.380
294.00,7.506337,25.01019,-0.000204,24.002311,-0.0091,1.380
296.00,7.507038,25.00997,-0.000205,24.001852,-0.0091,1.380
298.00,7.507631,25.00944,-0.000205,24.002320,-0.0091,1.381
300.00,7.507247,25.00855,-0.000206,24.001976,-0.0091,1.381
302.00,7.506316,25.00901,-0.000206,24.001631,-0.0091,1.380
304.00,7.506331,25.00969,-0.000204,24.002585,-0.0092,1.380
306.00,7.505575,25.00913,-0.000205,24.002063,-0.0091,1.380
308.00,7.505598,25.00992,-0.000206,24.002342,-0.0091,1.380
310.00,7.505652,25.00858,-0.000202,24.002385,-0.0091,1.380
312.00,7.505492,25.00800,-0.000203,24.002374,-0.0091,1.380
314.00,7.505940,25.00869,-0.000205,24.002403,-0.0091,1.380
316.00,7.505719,25.00946,-0.000205,24.002646,-0.0091,1.379
318.00,7.505716,25.01052,-0.000204,24.002269,-0.0091,1.380
320.00,7.505720,25.01081,-0.000204,24.002073,-0.0091,1.380
322.00,7.505950,25.00994,-0.000205,24.002115,-0.0091,1.380
324.00,7.505196,25.00984,-0.000206,24.002155,-0.0091,1.380
326.00,7.504729,25.01040,-0.000205,24.002231,-0.0091,1.380
328.00,7.504917,25.01038,-0.000205,24.001823,-0.0091,1.380
330.00,7.504623,25.01093,-0.000205,24.002353,-0.0091,1.380
332.00,7.504352,25.01046,-0.000206,24.002594,-0.0091,1.380
334.00,7.504293,25.01071,-0.000205,24.002427,-0.0091,1.380
336.00,7.504188,25.01011,-0.000205,24.001618,-0.0091,1.380
338.00,7.503611,25.00922,-0.000204,24.001308,-0.0091,1.380
340.00,7.502981,25.00967,-0.000204,24.002527,-0.0091,1.380
342.00,7.502815,25.01040,-0.000204,24.002363,-0.0091,1.380
344.00,7.503143,25.01013,-0.000206,24.002070,-0.0091,1.381
346.00,7.502961,25.00999,-0.000206,24.001517,-0.0091,1.380
348.00,7.502994,25.01027,-0.000205,24.002496,-0.0091,1.380
350.00,7.501843,25.01035,-0.000205,24.001811,-0.0091,1.380
352.00,7.500443,25.01068,-0.000204,24.001548,-0.0091,1.380
354.00,7.500734,25.01131,-0.000204,24.002307,-0.0091,1.380
356.00,7.501376,25.01123,-0.000204,24.002590,-0.0091,1.380
358.00,7.501841,25.01107,-0.000205,24.002672,-0.0091,1.380
360.00,7.502050,25.00981,-0.000205,24.001432,-0.0091,1.379
@2,10.0000,20.0
362.00,7.501671,25.00925,-0.000204,24.002010,-0.0091,1.379
364.00,7.498206,25.00999,-0.000204,24.001780,-0.0091,1.380
366.00,7.488124,25.00994,-0.000203,24.001898,-0.0091,1.379
368.00,7.475733,25.00967,-0.000203,24.001925,-0.0091,1.379
370.00,7.463574,25.00950,-0.000203,24.001484,-0.0091,1.379
372.00,7.454380,25.00946,-0.000204,24.001898,-0.0091,1.380
374.00,7.449874,25.00986,-0.000204,24.002217,-0.0091,1.380
376.00,7.447701,25.01039,-0.000204,24.001997,-0.0091,1.380
378.00,7.444746,25.01084,-0.000205,24.002597,-0.0091,1.381
380.00,7.442004,25.01120,-0.000206,24.002438,-0.0091,1.381
382.00,7.439640,25.01110,-0.000206,24.002044,-0.0091,1.381
384.00,7.441062,25.01096,-0.000205,24.002380,-0.0092,1.381
386.00,7.449552,25.01103,-0.000206,24.002238,-0.0091,1.382
388.00,7.462427,25.01128,-0.000207,24.001972,-0.0091,1.382
390.00,7.474364,25.01052,-0.000207,24.002391,-0.0091,1.382
392.00,7.483420,25.01104,-0.000207,24.001526,-0.0091,1.382
394.00,7.488978,25.01080,-0.000207,24.001551,-0.0091,1.381
396.00,7.491709,25.01037,-0.000207,24.002592,-0.0091,1.381
398.00,7.492979,25.01143,-0.000205,24.002958,-0.0091,1.380
400.00,7.494114,25.01131,-0.000205,24.002057,-0.0091,1.380
402.00,7.496084,25.01096,-0.000205,24.002447,-0.0091,1.381
404.00,7.497070,25.01193,-0.000205,24.002169,-0.0091,1.381
406.00,7.497468,25.01104,-0.000205,24.001803,-0.0092,1.381
408.00,7.497242,25.01104,-0.000204,24.001943,-0.0091,1.379
410.00,7.497840,25.01104,-0.000204,24.002175,-0.0091,1.380
412.00,7.497161,25.01128,-0.000203,24.001901,-0.0091,1.380
414.00,7.496318,25.01204,-0.000205,24.002012,-0.0091,1.380
416.00,7.495049,25.01245,-0.000205,24.002081,-0.0091,1.380
418.00,7.494175,25.01130,-0.000205,24.002606,-0.0091,1.380
420.00,7.493901,25.01075,-0.000203,24.001466,-0.0091,1.380
422.00,7.493550,25.01123,-0.000204,24.001332,-0.0091,1.380
424.00,7.494554,25.01119,-0.000205,24.001794,-0.0091,1.380
426.00,7.494521,25.01134,-0.000205,24.002590,-0.0091,1.380
428.00,7.495336,25.01168,-0.000205,24.002106,-0.0091,1.380
430.00,7.496855,25.01153,-0.000205,24.001774,-0.0091,1.380
432.00,7.497315,25.01130,-0.000205,24.002142,-0.0091,1.380
434.00,7.497540,25.01119,-0.000206,24.002271,-0.0091,1.380
436.00,7.497629,25.01139,-0.000205,24.001644,-0.0091,1.379
438.00,7.497119,25.01000,-0.000205,24.001869,-0.0091,1.380
440.00,7.496533,25.01051,-0.000204,24.002046,-0.0091,1.380
442.00,7.496013,25.01128,-0.000205,24.002278,-0.0091,1.379
444.00,7.495845,25.01113,-0.000206,24.002184,-0.0091,1.380
446.00,7.495285,25.01066,-0.000204,24.001905,-0.0091,1.381
448.00,7.494271,25.01150,-0.000205,24.001818,-0.0091,1.380
450.00,7.493625,25.01077,-0.000205,24.002032,-0.0091,1.380
452.00,7.494009,25.01019,-0.000205,24.001406,-0.0091,1.379
454.00,7.495098,25.00989,-0.000206,24.001794,-0.0091,1.379
456.00,7.495079,25.00982,-0.000205,24.001930,-0.0091,1.380
458.00,7.494642,25.00967,-0.000205,24.001894,-0.0091,1.380
460.00,7.494575,25.01037,-0.000204,24.002481,-0.0091,1.380
462.00,7.494423,25.01151,-0.000206,24.002209,-0.0091,1.380
464.00,7.493725,25.01112,-0.000205,24.002726,-0.0091,1.380
466.00,7.493690,25.01065,-0.000205,24.001185,-0.0091,1.380
468.00,7.494355,25.01088,-0.000206,24.001943,-0.0091,1.380
470.00,7.494780,25.01121,-0.000207,24.002186,-0.0091,1.380
472.00,7.494571,25.01096,-0.000207,24.001809,-0.0091,1.380
474.00,7.493883,25.01059,-0.000206,24.001787,-0.0091,1.380
476.00,7.494042,25.01030,-0.000208,24.001990,-0.0091,1.380
478.00,7.493448,25.01101,-0.000206,24.002828,-0.0091,1.379
480.00,7.492927,25.01152,-0.000204,24.001377,-0.0091,1.380
482.00,7.493027,25.01142,-0.000204,24.002353,-0.0091,1.380
484.00,7.493205,25.01093,-0.000205,24.001930,-0.0091,1.380
486.00,7.493168,25.01153,-0.000206,24.002037,-0.0092,1.380
488.00,7.492991,25.01130,-0.000206,24.002420,-0.0091,1.380
490.00,7.491866,25.01068,-0.000205,24.002619,-0.0091,1.380
492.00,7.491647,25.01040,-0.000205,24.002363,-0.0091,1.380
494.00,7.491556,25.01041,-0.000205,24.002189,-0.0091,1.380
496.00,7.491585,25.01127,-0.000205,24.002144,-0.0091,1.381
498.00,7.491153,25.01174,-0.000204,24.002753,-0.0091,1.380
500.00,7.490389,25.01201,-0.000204,24.002128,-0.0091,1.380
502.00,7.490278,25.01197,-0.000204,24.001486,-0.0091,1.380
504.00,7.490149,25.01178,-0.000205,24.001954,-0.0091,1.380
506.00,7.490247,25.01138,-0.000204,24.002436,-0.0091,1.380
508.00,7.490666,25.01074,-0.000204,24.002396,-0.0091,1.380
510.00,7.490032,25.01122,-0.000206,24.002626,-0.0091,1.380
512.00,7.490533,25.01092,-0.000204,24.002414,-0.0091,1.380
514.00,7.491231,25.01113,-0.000204,24.002121,-0.0091,1.380
516.00,7.490573,25.01058,-0.000206,24.001791,-0.0090,1.381
518.00,7.489833,25.01069,-0.000205,24.002119,-0.0091,1.380
520.00,7.489968,25.01117,-0.000206,24.002358,-0.0091,1.380
522.00,7.490190,25.01084,-0.000205,24.002072,-0.0091,1.379
524.00,7.490096,25.01141,-0.000204,24.002663,-0.0091,1.379
526.00,7.489416,25.01139,-0.000204,24.002380,-0.0091,1.380
528.00,7.489300,25.01089,-0.000204,24.002394,-0.0091,1.380
530.00,7.489267,25.01157,-0.000206,24.002322,-0.0091,1.380
532.00,7.488071,25.01097,-0.000205,24.002483,-0.0091,1.380
534.00,7.487703,25.01049,-0.000206,24.002576,-0.0091,1.380
536.00,7.487987,25.01178,-0.000206,24.002150,-0.0091,1.380
538.00,7.488386,25.01198,-0.000206,24.001921,-0.0091,1.379
540.00,7.488351,25.01096,-0.000205,24.001705,-0.0091,1.379
542.00,7.488046,25.01182,-0.000206,24.001834,-0.0091,1.380
544.00,7.487721,25.01072,-0.000205,24.002079,-0.0091,1.380
546.00,7.488065,25.01130,-0.000205,24.002151,-0.0091,1.380
548.00,7.487986,25.01111,-0.000206,24.002643,-0.0092,1.380
550.00,7.487478,25.01057,-0.000206,24.002692,-0.0091,1.380
552.00,7.486686,25.01050,-0.000206,24.002315,-0.0091,1.380
554.00,7.486189,25.01137,-0.000204,24.001832,-0.0091,1.380
556.00,7.485357,25.01121,-0.000205,24.002023,-0.0091,1.380
558.00,7.485760,25.01086,-0.000205,24.001615,-0.0091,1.380
560.00,7.486299,25.01166,-0.000204,24.002073,-0.0091,1.380
562.00,7.486274,25.01197,-0.000205,24.002278,-0.0091,1.380
564.00,7.486705,25.01124,-0.000205,24.002331,-0.0092,1.381
566.00,7.486929,25.01091,-0.000205,24.001885,-0.0091,1.380
568.00,7.486107,25.01038,-0.000204,24.002198,-0.0091,1.380
570.00,7.485749,25.01040,-0.000204,24.001937,-0.0091,1.379
572.00,7.485495,25.01061,-0.000204,24.002570,-0.0091,1.379
574.00,7.485150,25.01167,-0.000205,24.002122,-0.0091,1.380
576.00,7.484902,25.01144,-0.000205,24.002260,-0.0091,1.380
578.00,7.484835,25.01098,-0.000205,24.002006,-0.0091,1.380
580.00,7.485236,25.01030,-0.000206,24.001956,-0.0091,1.379
582.00,7.484430,25.01084,-0.000204,24.002090,-0.0091,1.380
584.00,7.483329,25.01078,-0.000205,24.001559,-0.0091,1.379
586.00,7.481927,25.01069,-0.000205,24.001997,-0.0091,1.380
588.00,7.482036,25.01114,-0.000205,24.001765,-0.0091,1.381
590.00,7.483296,25.01049,-0.000204,24.001696,-0.0091,1.380
592.00,7.483711,25.01082,-0.000204,24.002800,-0.0091,1.380
594.00,7.483075,25.01104,-0.000206,24.002501,-0.0091,1.380
596.00,7.483208,25.01174,-0.000206,24.002284,-0.0091,1.380
598.00,7.482062,25.01190,-0.000204,24.001912,-0.0091,1.379
600.00,7.481568,25.01122,-0.000203,24.002164,-0.0091,1.380
602.00,7.481820,25.01083,-0.000204,24.002492,-0.0091,1.380
604.00,7.480893,25.01153,-0.000205,24.002325,-0.0091,1.380
606.00,7.480737,25.01125,-0.000205,24.002191,-0.0091,1.380
608.00,7.480672,25.01118,-0.000205,24.001604,-0.0091,1.380
610.00,7.480770,25.01144,-0.000206,24.002492,-0.0091,1.380
612.00,7.480638,25.01235,-0.000205,24.002260,-0.0091,1.380
614.00,7.480655,25.01298,-0.000204,24.002287,-0.0091,1.380
616.00,7.480538,25.01248,-0.000204,24.002217,-0.0091,1.381
618.00,7.480461,25.01209,-0.000204,24.002467,-0.0091,1.380
620.00,7.480095,25.01251,-0.000206,24.002929,-0.0091,1.380
622.00,7.479835,25.01218,-0.000205,24.002508,-0.0091,1.380
624.00,7.479879,25.01135,-0.000205,24.002200,-0.0091,1.380
626.00,7.479551,25.01179,-0.000204,24.002039,-0.0091,1.379
628.00,7.478635,25.01168,-0.000205,24.001559,-0.0091,1.380
630.00,7.477940,25.01164,-0.000206,24.001879,-0.0091,1.380
632.00,7.478314,25.01186,-0.000206,24.002795,-0.0091,1.380
634.00,7.478473,25.01222,-0.000206,24.002189,-0.0091,1.381
636.00,7.479013,25.01135,-0.000206,24.002423,-0.0091,1.381
638.00,7.479228,25.01163,-0.000205,24.002320,-0.0091,1.380
640.00,7.479112,25.01240,-0.000204,24.001593,-0.0091,1.380
642.00,7.478817,25.01150,-0.000206,24.002160,-0.0091,1.380
644.00,7.478820,25.01111,-0.000205,24.002673,-0.0091,1.380
646.00,7.478196,25.01214,-0.000206,24.002396,-0.0091,1.380
648.00,7.477859,25.01174,-0.000206,24.002418,-0.0091,1.381
650.00,7.477790,25.01167,-0.000205,24.002606,-0.0091,1.380
652.00,7.477763,25.01155,-0.000205,24.002724,-0.0091,1.381
654.00,7.477181,25.01216,-0.000206,24.002420,-0.0091,1.380
656.00,7.478140,25.01198,-0.000205,24.002338,-0.0091,1.380
658.00,7.478191,25.01115,-0.000205,24.002585,-0.0091,1.380
660.00,7.477991,25.01176,-0.000207,24.002026,-0.0091,1.380
@3,10.0000,20.0
662.00,7.477660,25.01221,-0.000206,24.002146,-0.0091,1.381
664.00,7.475101,25.01225,-0.000206,24.002518,-0.0091,1.380
666.00,7.465578,25.01205,-0.000204,24.002612,-0.0091,1.379
668.00,7.452990,25.01097,-0.000203,24.001983,-0.0091,1.379
670.00,7.439875,25.01165,-0.000205,24.001704,-0.0091,1.379
672.00,7.431146,25.01112,-0.000206,24.002068,-0.0091,1.380
674.00,7.426462,25.01102,-0.000205,24.002267,-0.0091,1.380
676.00,7.423379,25.01160,-0.000206,24.002711,-0.0091,1.381
678.00,7.420623,25.01126,-0.000207,24.001778,-0.0091,1.381
680.00,7.418524,25.01085,-0.000206,24.002005,-0.0091,1.382
682.00,7.416583,25.01135,-0.000208,24.002644,-0.0091,1.382
684.00,7.416676,25.01104,-0.000207,24.002034,-0.0091,1.382
686.00,7.423113,25.01099,-0.000206,24.002113,-0.0091,1.382
688.00,7.434007,25.01174,-0.000207,24.002581,-0.0091,1.383
690.00,7.444791,25.01220,-0.000209,24.002336,-0.0091,1.382
692.00,7.453842,25.01175,-0.000207,24.002177,-0.0091,1.382
694.00,7.458902,25.01156,-0.000205,24.002887,-0.0091,1.381
696.00,7.461839,25.01211,-0.000204,24.001801,-0.0091,1.381
698.00,7.463989,25.01189,-0.000204,24.001758,-0.0091,1.381
700.00,7.465921,25.01257,-0.000205,24.002237,-0.0091,1.381
702.00,7.467210,25.01211,-0.000204,24.001889,-0.0091,1.381
704.00,7.469877,25.01232,-0.000205,24.002597,-0.0091,1.380
706.00,7.472851,25.01254,-0.000203,24.002084,-0.0091,1.380
708.00,7.473922,25.01266,-0.000204,24.002289,-0.0091,1.380
710.00,7.474390,25.01176,-0.000205,24.002151,-0.0091,1.381
712.00,7.473564,25.01148,-0.000205,24.001816,-0.0091,1.381
714.00,7.472653,25.01201,-0.000205,24.002514,-0.0091,1.381
716.00,7.472709,25.01206,-0.000205,24.002927,-0.0091,1.381
718.00,7.473700,25.01212,-0.000206,24.002224,-0.0091,1.381
720.00,7.474465,25.01145,-0.000206,24.002295,-0.0091,1.381
722.00,7.475146,25.01196,-0.000205,24.002652,-0.0091,1.380
724.00,7.475886,25.01197,-0.000205,24.003228,-0.0091,1.381
726.00,7.476930,25.01200,-0.000206,24.001727,-0.0091,1.381
728.00,7.477879,25.01247,-0.000205,24.002276,-0.0091,1.380
730.00,7.477999,25.01299,-0.000205,24.002706,-0.0091,1.380
732.00,7.478503,25.01277,-0.000205,24.002238,-0.0091,1.380
734.00,7.478337,25.01375,-0.000204,24.001629,-0.0091,1.380
736.00,7.478422,25.01315,-0.000205,24.002431,-0.0091,1.381
738.00,7.478667,25.01216,-0.000207,24.002244,-0.0091,1.380
740.00,7.477542,25.01197,-0.000206,24.002300,-0.0091,1.381
742.00,7.477214,25.01149,-0.000206,24.002117,-0.0090,1.380
744.00,7.478131,25.01252,-0.000206,24.003145,-0.0091,1.381
746.00,7.477034,25.01228,-0.000206,24.002896,-0.0091,1.380
748.00,7.476836,25.01147,-0.000205,24.002425,-0.0091,1.380
750.00,7.476726,25.01263,-0.000206,24.002463,-0.0091,1.380
752.00,7.476291,25.01290,-0.000205,24.002512,-0.0091,1.381
754.00,7.476436,25.01231,-0.000204,24.002748,-0.0091,1.380
756.00,7.476541,25.01220,-0.000205,24.002505,-0.0091,1.381
758.00,7.476862,25.01221,-0.000205,24.002093,-0.0091,1.380
760.00,7.476307,25.01242,-0.000205,24.002556,-0.0091,1.380
762.00,7.475375,25.01257,-0.000204,24.001548,-0.0091,1.380
764.00,7.475223,25.01230,-0.000204,24.002224,-0.0091,1.380
766.00,7.475216,25.01185,-0.000205,24.002050,-0.0091,1.380
768.00,7.475132,25.01156,-0.000207,24.002017,-0.0091,1.380
770.00,7.474061,25.01175,-0.000206,24.002503,-0.0091,1.381
772.00,7.473490,25.01180,-0.000206,24.001530,-0.0091,1.380
774.00,7.473149,25.01133,-0.000206,24.001769,-0.0091,1.380
776.00,7.472623,25.01148,-0.000206,24.001492,-0.0091,1.381
778.00,7.472431,25.01116,-0.000207,24.001254,-0.0091,1.380
780.00,7.471959,25.01160,-0.000207,24.001745,-0.0091,1.380
782.00,7.472773,25.01119,-0.000206,24.002392,-0.0091,1.381
784.00,7.472821,25.01190,-0.000206,24.001736,-0.0091,1.380
786.00,7.471688,25.01140,-0.000206,24.001785,-0.0091,1.380
788.00,7.471083,25.01156,-0.000205,24.002465,-0.0091,1.380
790.00,7.471712,25.01126,-0.000204,24.002548,-0.0091,1.380
792.00,7.471696,25.01180,-0.000206,24.002179,-0.0091,1.380
794.00,7.470922,25.01126,-0.000205,24.002278,-0.0091,1.381
796.00,7.469052,25.01133,-0.000206,24.002278,-0.0091,1.380
798.00,7.469536,25.01130,-0.000207,24.002157,-0.0091,1.380
800.00,7.471071,25.01102,-0.000206,24.001220,-0.0091,1.381
802.00,7.471384,25.01133,-0.000206,24.002624,-0.0091,1.381
804.00,7.471278,25.01163,-0.000205,24.002166,-0.0091,1.381
806.00,7.470700,25.01177,-0.000205,24.001869,-0.0091,1.380
808.00,7.469108,25.01115,-0.000205,24.002396,-0.0091,1.380
810.00,7.469233,25.01157,-0.000206,24.002023,-0.0091,1.380
812.00,7.470171,25.01219,-0.000206,24.001985,-0.0091,1.381
814.00,7.470464,25.01197,-0.000206,24.001936,-0.0091,1.381
816.00,7.471181,25.01241,-0.000207,24.001443,-0.0091,1.381
818.00,7.471678,25.01167,-0.000207,24.002247,-0.0091,1.380
820.00,7.471622,25.01169,-0.000206,24.002327,-0.0091,1.380
822.00,7.470757,25.01213,-0.000206,24.002061,-0.0091,1.380
824.00,7.471184,25.01160,-0.000206,24.001258,-0.0091,1.381
826.00,7.471103,25.01127,-0.000205,24.002186,-0.0091,1.381
828.00,7.470185,25.01217,-0.000206,24.001941,-0.0092,1.380
830.00,7.469360,25.01239,-0.000205,24.002139,-0.0091,1.380
832.00,7.468700,25.01245,-0.000206,24.002282,-0.0091,1.381
834.00,7.468179,25.01275,-0.000207,24.002345,-0.0091,1.381
836.00,7.467556,25.01295,-0.000207,24.001691,-0.0091,1.381
838.00,7.465997,25.01330,-0.000207,24.001410,-0.0091,1.381
840.00,7.466204,25.01332,-0.000206,24.002363,-0.0091,1.381
842.00,7.466157,25.01286,-0.000206,24.002788,-0.0091,1.381
844.00,7.467200,25.01246,-0.000205,24.002284,-0.0091,1.380
846.00,7.467467,25.01340,-0.000205,24.002456,-0.0091,1.381
848.00,7.467372,25.01359,-0.000206,24.002213,-0.0091,1.381
850.00,7.468156,25.01265,-0.000206,24.001760,-0.0091,1.381
852.00,7.468205,25.01237,-0.000205,24.002193,-0.0091,1.380
854.00,7.467824,25.01295,-0.000206,24.001720,-0.0091,1.381
856.00,7.467890,25.01233,-0.000206,24.002820,-0.0091,1.381
858.00,7.467119,25.01241,-0.000205,24.002302,-0.0091,1.380
860.00,7.466937,25.01321,-0.000205,24.002751,-0.0091,1.381
862.00,7.466813,25.01210,-0.000205,24.002315,-0.0091,1.380
864.00,7.466524,25.01181,-0.000205,24.002418,-0.0091,1.381
866.00,7.466015,25.01241,-0.000206,24.002246,-0.0091,1.381
868.00,7.466016,25.01275,-0.000205,24.002835,-0.0091,1.380
870.00,7.465726,25.01344,-0.000205,24.002367,-0.0092,1.381
872.00,7.465624,25.01328,-0.000206,24.001870,-0.0091,1.381
874.00,7.465544,25.01281,-0.000205,24.001918,-0.0091,1.381
876.00,7.465301,25.01226,-0.000207,24.002461,-0.0091,1.381
878.00,7.464373,25.01307,-0.000207,24.002082,-0.0091,1.381
880.00,7.464263,25.01271,-0.000206,24.002416,-0.0091,1.380
882.00,7.464977,25.01213,-0.000205,24.001829,-0.0091,1.380
884.00,7.465307,25.01324,-0.000206,24.002208,-0.0091,1.380
886.00,7.465164,25.01298,-0.000206,24.001930,-0.0091,1.380
888.00,7.464777,25.01323,-0.000205,24.002532,-0.0091,1.381
890.00,7.464667,25.01275,-0.000205,24.002429,-0.0091,1.381
892.00,7.463923,25.01315,-0.000205,24.002028,-0.0091,1.381
894.00,7.463188,25.01301,-0.000206,24.002169,-0.0091,1.381
896.00,7.463816,25.01249,-0.000205,24.002017,-0.0091,1.380
898.00,7.464524,25.01301,-0.000206,24.002572,-0.0091,1.380
900.00,7.464189,25.01259,-0.000205,24.003147,-0.0091,1.381
902.00,7.463307,25.01211,-0.000205,24.002238,-0.0091,1.381
904.00,7.463789,25.01269,-0.000206,24.002077,-0.0091,1.380
906.00,7.463844,25.01209,-0.000205,24.003023,-0.0091,1.380
908.00,7.463976,25.01219,-0.000205,24.002445,-0.0091,1.381
910.00,7.465405,25.01270,-0.000205,24.002871,-0.0091,1.381
912.00,7.466869,25.01233,-0.000207,24.002891,-0.0091,1.381
914.00,7.465600,25.01314,-0.000206,24.001559,-0.0091,1.381
916.00,7.464634,25.01258,-0.000205,24.001782,-0.0091,1.380
918.00,7.464537,25.01334,-0.000205,24.002557,-0.0091,1.380
920.00,7.464743,25.01285,-0.000206,24.001941,-0.0091,1.381
922.00,7.464756,25.01312,-0.000206,24.003094,-0.0091,1.380
924.00,7.463985,25.01324,-0.000206,24.002853,-0.0091,1.380
926.00,7.464218,25.01291,-0.000206,24.002093,-0.0091,1.380
928.00,7.463546,25.01236,-0.000205,24.002568,-0.0091,1.381
930.00,7.463446,25.01264,-0.000206,24.002305,-0.0091,1.381
932.00,7.463147,25.01279,-0.000205,24.002835,-0.0090,1.380
934.00,7.463286,25.01272,-0.000204,24.002733,-0.0091,1.380
936.00,7.463185,25.01265,-0.000203,24.002548,-0.0091,1.381
938.00,7.463701,25.01274,-0.000204,24.001930,-0.0091,1.380
940.00,7.464577,25.01251,-0.000204,24.002043,-0.0091,1.381
942.00,7.462653,25.01205,-0.000206,24.001811,-0.0091,1.381
944.00,7.462184,25.01274,-0.000206,24.002755,-0.0091,1.381
946.00,7.462483,25.01276,-0.000205,24.002412,-0.0091,1.380
948.00,7.461973,25.01183,-0.000204,24.002483,-0.0091,1.380
950.00,7.461935,25.01113,-0.000204,24.002253,-0.0091,1.381
952.00,7.461585,25.01071,-0.000206,24.002344,-0.0091,1.381
954.00,7.461767,25.01008,-0.000204,24.001966,-0.0091,1.381
956.00,7.461592,25.01089,-0.000205,24.002052,-0.0091,1.381
958.00,7.460832,25.01160,-0.000205,24.002465,-0.0091,1.380
960.00,7.461221,25.01160,-0.000205,24.002592,-0.0091,1.380
@4,10.0000,20.0
962.00,7.461527,25.01127,-0.000205,24.001383,-0.0091,1.381
964.00,7.460136,25.01154,-0.000206,24.002208,-0.0091,1.381
966.00,7.450229,25.01177,-0.000208,24.002566,-0.0091,1.381
968.00,7.437062,25.01218,-0.000205,24.002733,-0.0091,1.379
970.00,7.424716,25.01201,-0.000204,24.002530,-0.0091,1.379
972.00,7.414952,25.01229,-0.000204,24.002915,-0.0091,1.380
974.00,7.408827,25.01293,-0.000207,24.002595,-0.0091,1.381
976.00,7.405153,25.01222,-0.000206,24.001577,-0.0091,1.381
978.00,7.402808,25.01219,-0.000206,24.002547,-0.0091,1.381
980.00,7.400797,25.01250,-0.000207,24.002296,-0.0091,1.381
982.00,7.399557,25.01271,-0.000208,24.002135,-0.0091,1.382
984.00,7.400175,25.01217,-0.000207,24.002383,-0.0091,1.382
986.00,7.408750,25.01271,-0.000207,24.002474,-0.0091,1.383
988.00,7.420714,25.01269,-0.000207,24.002233,-0.0091,1.384
990.00,7.432715,25.01240,-0.000208,24.001423,-0.0091,1.383
992.00,7.442967,25.01174,-0.000208,24.001821,-0.0091,1.383
994.00,7.449233,25.01185,-0.000207,24.002933,-0.0091,1.382
996.00,7.452580,25.01155,-0.000205,24.002320,-0.0091,1.381
998.00,7.454935,25.01151,-0.000204,24.001995,-0.0091,1.381
1000.00,7.456073,25.01192,-0.000204,24.002588,-0.0091,1.381
1002.00,7.457623,25.01162,-0.000203,24.002072,-0.0091,1.381
1004.00,7.459295,25.01125,-0.000205,24.002610,-0.0091,1.382
1006.00,7.460672,25.01143,-0.000205,24.002880,-0.0091,1.381
1008.00,7.461388,25.01073,-0.000204,24.002501,-0.0091,1.380
1010.00,7.461860,25.01151,-0.000204,24.002949,-0.0091,1.381
1012.00,7.460843,25.01254,-0.000204,24.002296,-0.0091,1.381
1014.00,7.460278,25.01091,-0.000205,24.002208,-0.0091,1.381
1016.00,7.460677,25.01117,-0.000205,24.003050,-0.0091,1.381
1018.00,7.461443,25.01085,-0.000206,24.001829,-0.0091,1.381
1020.00,7.460978,25.01146,-0.000206,24.002354,-0.0091,1.381
1022.00,7.461259,25.01134,-0.000206,24.002053,-0.0091,1.381
1024.00,7.461795,25.01092,-0.000205,24.002659,-0.0091,1.381
1026.00,7.462614,25.01106,-0.000205,24.002887,-0.0091,1.381
1028.00,7.463187,25.01185,-0.000204,24.002653,-0.0091,1.381
1030.00,7.462941,25.01110,-0.000205,24.002820,-0.0091,1.380
1032.00,7.463598,25.01064,-0.000204,24.002556,-0.0091,1.381
1034.00,7.463119,25.01133,-0.000205,24.002302,-0.0091,1.381
1036.00,7.463461,25.01062,-0.000206,24.002476,-0.0091,1.381
1038.00,7.463840,25.01012,-0.000205,24.001493,-0.0091,1.381
1040.00,7.463224,25.00990,-0.000205,24.002115,-0.0091,1.381
1042.00,7.463488,25.00958,-0.000206,24.002996,-0.0091,1.381
1044.00,7.464138,25.01011,-0.000205,24.002686,-0.0091,1.381
1046.00,7.463403,25.01034,-0.000205,24.002318,-0.0091,1.381
1048.00,7.462894,25.01147,-0.000204,24.001791,-0.0091,1.381
1050.00,7.462618,25.01121,-0.000204,24.002791,-0.0091,1.381
1052.00,7.461309,25.01089,-0.000206,24.002235,-0.0091,1.381
1054.00,7.461599,25.01146,-0.000205,24.002829,-0.0091,1.380
1056.00,7.461170,25.01144,-0.000206,24.001898,-0.0091,1.381
1058.00,7.460875,25.01085,-0.000205,24.002922,-0.0091,1.381
1060.00,7.461411,25.01126,-0.000204,24.002336,-0.0091,1.381
1062.00,7.461183,25.01133,-0.000205,24.002166,-0.0091,1.381
1064.00,7.461339,25.01169,-0.000205,24.002155,-0.0091,1.381
1066.00,7.460542,25.01103,-0.000205,24.002679,-0.0091,1.381
1068.00,7.460620,25.01095,-0.000205,24.002333,-0.0091,1.380
1070.00,7.459548,25.01032,-0.000204,24.002489,-0.0091,1.381
1072.00,7.459012,25.01044,-0.000205,24.002800,-0.0091,1.381
1074.00,7.459587,25.01084,-0.000205,24.002588,-0.0091,1.381
1076.00,7.459898,25.01169,-0.000206,24.002677,-0.0091,1.380
1078.00,7.460071,25.01187,-0.000205,24.002570,-0.0091,1.380
1080.00,7.459351,25.01150,-0.000205,24.002458,-0.0091,1.381
1082.00,7.459023,25.01057,-0.000206,24.003045,-0.0091,1.380
1084.00,7.458539,25.01012,-0.000205,24.002684,-0.0091,1.380
1086.00,7.458771,25.01069,-0.000204,24.002255,-0.0091,1.381
1088.00,7.458942,25.01203,-0.000205,24.002875,-0.0091,1.381
1090.00,7.458314,25.01157,-0.000207,24.002391,-0.0091,1.381
1092.00,7.457810,25.01137,-0.000206,24.002672,-0.0091,1.381
1094.00,7.458072,25.01172,-0.000205,24.002973,-0.0091,1.380
1096.00,7.458021,25.01245,-0.000204,24.002014,-0.0091,1.380
1098.00,7.458389,25.01211,-0.000205,24.002717,-0.0091,1.381
1100.00,7.457789,25.01118,-0.000205,24.002735,-0.0091,1.381
1102.00,7.457503,25.01151,-0.000206,24.002601,-0.0091,1.381
1104.00,7.457520,25.01165,-0.000205,24.002581,-0.0091,1.380
1106.00,7.457639,25.01216,-0.000205,24.002278,-0.0091,1.380
1108.00,7.458130,25.01255,-0.000206,24.002008,-0.0091,1.380
1110.00,7.457443,25.01178,-0.000205,24.002949,-0.0091,1.381
1112.00,7.457016,25.01226,-0.000206,24.002595,-0.0090,1.381
1114.00,7.457072,25.01278,-0.000206,24.002632,-0.0091,1.380
1116.00,7.457677,25.01237,-0.000206,24.002880,-0.0091,1.381
1118.00,7.457721,25.01296,-0.000204,24.002124,-0.0091,1.381
1120.00,7.457250,25.01342,-0.000205,24.002744,-0.0091,1.381
1122.00,7.457389,25.01267,-0.000204,24.001956,-0.0091,1.381
1124.00,7.457713,25.01321,-0.000206,24.002614,-0.0091,1.380
1126.00,7.457393,25.01281,-0.000204,24.003079,-0.0091,1.380
1128.00,7.456715,25.01270,-0.000205,24.002418,-0.0091,1.381
1130.00,7.456047,25.01293,-0.000206,24.002762,-0.0091,1.381
1132.00,7.455805,25.01251,-0.000205,24.002706,-0.0091,1.381
1134.00,7.455214,25.01237,-0.000205,24.003284,-0.0091,1.381
1136.00,7.455933,25.01225,-0.000205,24.002213,-0.0091,1.381
1138.00,7.456068,25.01233,-0.000205,24.002454,-0.0091,1.381
1140.00,7.455935,25.01235,-0.000204,24.002369,-0.0090,1.381
1142.00,7.455945,25.01325,-0.000205,24.002746,-0.0091,1.381
1144.00,7.456174,25.01370,-0.000207,24.002976,-0.0091,1.381
1146.00,7.455821,25.01376,-0.000205,24.003112,-0.0091,1.381
1148.00,7.455545,25.01353,-0.000206,24.002722,-0.0090,1.382
1150.00,7.454986,25.01405,-0.000206,24.002851,-0.0091,1.381
1152.00,7.454344,25.01386,-0.000205,24.002842,-0.0091,1.381
1154.00,7.453450,25.01303,-0.000206,24.002690,-0.0091,1.381
1156.00,7.454025,25.01269,-0.000205,24.002371,-0.0091,1.381
1158.00,7.453067,25.01275,-0.000205,24.002663,-0.0091,1.381
1160.00,7.452839,25.01277,-0.000205,24.001849,-0.0090,1.381
1162.00,7.453304,25.01192,-0.000205,24.001738,-0.0091,1.381
1164.00,7.454010,25.01179,-0.000204,24.002403,-0.0091,1.381
1166.00,7.453232,25.01251,-0.000205,24.002860,-0.0091,1.381
1168.00,7.453316,25.01257,-0.000204,24.002715,-0.0091,1.381
1170.00,7.453443,25.01284,-0.000205,24.002111,-0.0091,1.381
1172.00,7.453095,25.01202,-0.000205,24.002730,-0.0091,1.381
1174.00,7.452794,25.01197,-0.000206,24.002242,-0.0091,1.381
1176.00,7.453399,25.01170,-0.000205,24.002945,-0.0091,1.381
1178.00,7.452947,25.01214,-0.000206,24.003049,-0.0091,1.381
1180.00,7.452945,25.01228,-0.000206,24.002904,-0.0091,1.381
1182.00,7.452207,25.01222,-0.000205,24.003021,-0.0091,1.381
1184.00,7.452645,25.01213,-0.000205,24.002838,-0.0091,1.380
1186.00,7.453969,25.01233,-0.000204,24.001914,-0.0091,1.381
1188.00,7.452893,25.01255,-0.000206,24.002945,-0.0090,1.381
1190.00,7.452221,25.01158,-0.000206,24.001812,-0.0091,1.381
1192.00,7.452006,25.01259,-0.000204,24.002099,-0.0091,1.381
1194.00,7.452242,25.01220,-0.000205,24.002503,-0.0091,1.381
1196.00,7.452717,25.01254,-0.000206,24.002735,-0.0091,1.381
1198.00,7.451843,25.01251,-0.000205,24.002755,-0.0091,1.381
1200.00,7.451961,25.01237,-0.000205,24.002699,-0.0091,1.381
1202.00,7.452424,25.01282,-0.000205,24.003312,-0.0091,1.382
1204.00,7.451613,25.01211,-0.000205,24.003582,-0.0091,1.381
1206.00,7.450999,25.01237,-0.000206,24.002628,-0.0091,1.381
1208.00,7.450272,25.01257,-0.000205,24.002973,-0.0090,1.382
1210.00,7.449464,25.01266,-0.000206,24.002392,-0.0091,1.381
1212.00,7.449928,25.01136,-0.000206,24.003257,-0.0091,1.382
1214.00,7.451162,25.01133,-0.000206,24.002826,-0.0091,1.381
1216.00,7.451921,25.01215,-0.000205,24.002759,-0.0091,1.381
1218.00,7.451676,25.01320,-0.000206,24.002849,-0.0091,1.382
1220.00,7.451309,25.01226,-0.000205,24.002285,-0.0090,1.381
1222.00,7.451358,25.01221,-0.000205,24.002260,-0.0090,1.380
1224.00,7.451429,25.01200,-0.000206,24.002733,-0.0091,1.381
1226.00,7.450540,25.01261,-0.000205,24.002463,-0.0091,1.382
1228.00,7.450837,25.01298,-0.000206,24.002829,-0.0090,1.381
1230.00,7.451169,25.01207,-0.000205,24.002338,-0.0090,1.382
1232.00,7.451067,25.01182,-0.000205,24.002523,-0.0091,1.381
1234.00,7.451759,25.01331,-0.000206,24.002960,-0.0091,1.381
1236.00,7.452296,25.01305,-0.000205,24.002813,-0.0091,1.381
1238.00,7.452978,25.01370,-0.000206,24.002177,-0.0091,1.382
1240.00,7.452038,25.01306,-0.000206,24.002233,-0.0091,1.381
1242.00,7.451624,25.01306,-0.000206,24.002791,-0.0091,1.381
1244.00,7.451282,25.01241,-0.000205,24.002324,-0.0091,1.381
1246.00,7.450944,25.01250,-0.000205,24.002577,-0.0091,1.381
1248.00,7.450874,25.01219,-0.000206,24.002479,-0.0091,1.381
1250.00,7.451801,25.01256,-0.000206,24.002403,-0.0091,1.381
1252.00,7.451764,25.01292,-0.000206,24.002650,-0.0091,1.382
1254.00,7.450787,25.01262,-0.000205,24.002547,-0.0091,1.381
1256.00,7.450458,25.01233,-0.000206,24.002291,-0.0091,1.381
1258.00,7.450302,25.01227,-0.000207,24.002565,-0.0091,1.381
1260.00,7.450495,25.01259,-0.000207,24.002238,-0.0091,1.381
1262.00,7.450083,25.01278,-0.000204,24.002169,-0.0091,1.380
@5,10.0000,20.0
1264.00,7.448129,25.01289,-0.000204,24.002811,-0.0090,1.381
1266.00,7.439430,25.01297,-0.000205,24.002809,-0.0091,1.381
1268.00,7.428119,25.01286,-0.000206,24.002166,-0.0091,1.380
1270.00,7.414388,25.01262,-0.000206,24.002610,-0.0091,1.380
1272.00,7.403985,25.01186,-0.000205,24.002331,-0.0091,1.381
1274.00,7.398090,25.01202,-0.000206,24.002396,-0.0091,1.380
1276.00,7.394992,25.01180,-0.000206,24.003166,-0.0091,1.381
1278.00,7.393195,25.01205,-0.000205,24.002646,-0.0091,1.382
1280.00,7.391059,25.01263,-0.000207,24.002072,-0.0091,1.382
1282.00,7.389754,25.01234,-0.000208,24.002677,-0.0091,1.382
1284.00,7.389505,25.01252,-0.000207,24.003052,-0.0091,1.382
1286.00,7.396823,25.01267,-0.000206,24.002206,-0.0091,1.383
1288.00,7.407750,25.01234,-0.000206,24.001850,-0.0091,1.383
1290.00,7.420208,25.01270,-0.000207,24.002231,-0.0091,1.384
1292.00,7.431216,25.01222,-0.000208,24.002722,-0.0091,1.383
1294.00,7.437148,25.01258,-0.000208,24.003656,-0.0091,1.382
1296.00,7.439568,25.01266,-0.000207,24.003161,-0.0091,1.382
1298.00,7.442017,25.01288,-0.000205,24.002320,-0.0091,1.382
1300.00,7.444806,25.01295,-0.000204,24.003172,-0.0091,1.382
1302.00,7.447271,25.01314,-0.000204,24.002481,-0.0091,1.382
1304.00,7.449182,25.01329,-0.000204,24.002788,-0.0091,1.381
1306.00,7.450070,25.01309,-0.000205,24.002673,-0.0091,1.381
1308.00,7.451174,25.01300,-0.000206,24.002744,-0.0091,1.382
1310.00,7.451419,25.01229,-0.000206,24.002641,-0.0091,1.382
1312.00,7.451561,25.01286,-0.000206,24.002637,-0.0090,1.381
1314.00,7.451466,25.01308,-0.000205,24.002857,-0.0090,1.381
1316.00,7.451592,25.01229,-0.000204,24.002325,-0.0090,1.381
1318.00,7.450504,25.01273,-0.000204,24.002835,-0.0091,1.381
1320.00,7.450493,25.01303,-0.000205,24.002713,-0.0091,1.381
1322.00,7.450109,25.01224,-0.000205,24.003108,-0.0091,1.381
1324.00,7.450124,25.01185,-0.000206,24.002431,-0.0091,1.381
1326.00,7.450680,25.01277,-0.000206,24.002474,-0.0091,1.381
1328.00,7.451454,25.01327,-0.000205,24.002597,-0.0091,1.381
1330.00,7.452085,25.01224,-0.000206,24.002449,-0.0091,1.381
1332.00,7.452303,25.01197,-0.000205,24.002737,-0.0091,1.381
1334.00,7.452351,25.01256,-0.000206,24.002369,-0.0091,1.381
1336.00,7.451501,25.01254,-0.000206,24.002445,-0.0091,1.381
1338.00,7.450734,25.01360,-0.000205,24.002768,-0.0091,1.381
1340.00,7.450660,25.01404,-0.000205,24.002661,-0.0091,1.382
1342.00,7.450372,25.01352,-0.000204,24.002916,-0.0091,1.381
1344.00,7.450486,25.01321,-0.000205,24.002920,-0.0091,1.381
1346.00,7.450858,25.01290,-0.000206,24.002338,-0.0091,1.381
1348.00,7.451248,25.01285,-0.000207,24.002974,-0.0091,1.382
1350.00,7.451208,25.01321,-0.000205,24.002528,-0.0091,1.381
1352.00,7.450488,25.01397,-0.000206,24.003065,-0.0091,1.381
1354.00,7.450316,25.01319,-0.000206,24.002619,-0.0091,1.381
1356.00,7.450291,25.01366,-0.000206,24.002414,-0.0091,1.381
1358.00,7.449595,25.01367,-0.000204,24.002398,-0.0091,1.381
1360.00,7.450040,25.01339,-0.000204,24.002699,-0.0091,1.381
1362.00,7.449572,25.01243,-0.000204,24.003065,-0.0091,1.381
1364.00,7.448479,25.01251,-0.000206,24.002614,-0.0090,1.382
1366.00,7.449251,25.01369,-0.000207,24.002519,-0.0091,1.381
1368.00,7.449258,25.01347,-0.000206,24.002829,-0.0091,1.381
1370.00,7.448841,25.01253,-0.000205,24.002842,-0.0091,1.382
1372.00,7.449445,25.01303,-0.000206,24.002490,-0.0091,1.381
1374.00,7.449801,25.01323,-0.000207,24.002525,-0.0091,1.381
1376.00,7.449631,25.01272,-0.000206,24.002247,-0.0091,1.381
1378.00,7.449788,25.01225,-0.000207,24.002902,-0.0091,1.381
1380.00,7.449127,25.01221,-0.000206,24.003009,-0.0091,1.382
1382.00,7.448663,25.01259,-0.000205,24.002318,-0.0091,1.381
1384.00,7.448598,25.01199,-0.000205,24.002605,-0.0091,1.381
1386.00,7.447998,25.01211,-0.000205,24.002409,-0.0091,1.381
1388.00,7.448424,25.01221,-0.000206,24.002755,-0.0091,1.382
1390.00,7.449069,25.01175,-0.000206,24.002947,-0.0091,1.381
1392.00,7.449173,25.01324,-0.000206,24.002469,-0.0090,1.382
1394.00,7.448754,25.01236,-0.000206,24.002242,-0.0091,1.381
1396.00,7.449264,25.01185,-0.000205,24.002447,-0.0091,1.381
1398.00,7.448903,25.01192,-0.000205,24.002276,-0.0090,1.381
1400.00,7.448837,25.01302,-0.000206,24.002617,-0.0091,1.382
1402.00,7.449033,25.01428,-0.000205,24.002838,-0.0090,1.382
1404.00,7.447626,25.01420,-0.000205,24.002191,-0.0090,1.382
1406.00,7.447327,25.01411,-0.000205,24.002895,-0.0091,1.381
1408.00,7.446877,25.01376,-0.000205,24.003067,-0.0090,1.381
1410.00,7.446766,25.01428,-0.000205,24.002525,-0.0091,1.381
1412.00,7.447213,25.01388,-0.000205,24.001976,-0.0091,1.381
1414.00,7.447485,25.01347,-0.000204,24.002490,-0.0091,1.381
1416.00,7.447092,25.01310,-0.000205,24.002188,-0.0091,1.381
1418.00,7.447339,25.01312,-0.000205,24.002577,-0.0091,1.381
1420.00,7.447360,25.01343,-0.000205,24.002911,-0.0091,1.382
1422.00,7.446588,25.01279,-0.000207,24.002652,-0.0091,1.381
1424.00,7.446864,25.01241,-0.000207,24.002871,-0.0091,1.381
1426.00,7.446573,25.01299,-0.000207,24.002246,-0.0091,1.381
1428.00,7.446990,25.01327,-0.000206,24.002606,-0.0091,1.382
1430.00,7.446771,25.01353,-0.000207,24.003045,-0.0090,1.382
1432.00,7.446469,25.01328,-0.000206,24.002309,-0.0090,1.382
1434.00,7.446097,25.01405,-0.000205,24.002322,-0.0091,1.381
1436.00,7.445377,25.01398,-0.000206,24.002420,-0.0091,1.381
1438.00,7.446149,25.01407,-0.000206,24.002585,-0.0091,1.382
1440.00,7.446707,25.01308,-0.000206,24.002445,-0.0091,1.381
1442.00,7.447124,25.01291,-0.000205,24.002974,-0.0091,1.382
1444.00,7.446301,25.01266,-0.000206,24.002420,-0.0091,1.382
1446.00,7.446571,25.01315,-0.000205,24.002447,-0.0091,1.381
1448.00,7.447302,25.01395,-0.000205,24.003134,-0.0091,1.381
1450.00,7.447621,25.01342,-0.000205,24.002516,-0.0091,1.381
1452.00,7.446783,25.01268,-0.000205,24.002367,-0.0091,1.382
1454.00,7.447032,25.01310,-0.000206,24.002501,-0.0090,1.381
1456.00,7.446688,25.01256,-0.000206,24.002443,-0.0091,1.381
1458.00,7.445808,25.01200,-0.000206,24.003273,-0.0091,1.381
1460.00,7.446286,25.01287,-0.000204,24.002748,-0.0091,1.381
1462.00,7.446369,25.01223,-0.000205,24.002534,-0.0091,1.382
1464.00,7.446812,25.01287,-0.000206,24.003255,-0.0091,1.381
1466.00,7.447071,25.01283,-0.000206,24.002860,-0.0090,1.381
1468.00,7.447751,25.01333,-0.000205,24.002614,-0.0091,1.381
1470.00,7.447509,25.01274,-0.000207,24.002983,-0.0091,1.382
1472.00,7.445914,25.01352,-0.000206,24.002646,-0.0091,1.382
1474.00,7.445400,25.01358,-0.000205,24.002688,-0.0091,1.381
1476.00,7.445266,25.01265,-0.000205,24.002034,-0.0091,1.381
1478.00,7.445957,25.01167,-0.000204,24.002543,-0.0091,1.381
1480.00,7.445690,25.01209,-0.000205,24.002766,-0.0091,1.382
1482.00,7.445863,25.01323,-0.000205,24.002706,-0.0091,1.382
1484.00,7.445762,25.01327,-0.000206,24.003130,-0.0091,1.381
1486.00,7.445116,25.01221,-0.000206,24.002240,-0.0091,1.380
1488.00,7.444699,25.01258,-0.000205,24.002082,-0.0091,1.381
1490.00,7.445283,25.01217,-0.000205,24.002708,-0.0091,1.381
1492.00,7.445841,25.01175,-0.000206,24.002813,-0.0091,1.382
1494.00,7.445792,25.01176,-0.000206,24.002447,-0.0091,1.382
1496.00,7.445688,25.01252,-0.000206,24.002605,-0.0091,1.382
1498.00,7.444959,25.01312,-0.000204,24.002726,-0.0090,1.381
1500.00,7.444071,25.01351,-0.000206,24.002068,-0.0091,1.382
1502.00,7.443642,25.01283,-0.000205,24.002822,-0.0091,1.381
1504.00,7.443468,25.01291,-0.000206,24.002126,-0.0090,1.382
1506.00,7.443609,25.01311,-0.000206,24.002353,-0.0091,1.382
1508.00,7.443311,25.01224,-0.000207,24.003054,-0.0091,1.382
1510.00,7.442703,25.01274,-0.000206,24.003054,-0.0091,1.381
1512.00,7.443282,25.01306,-0.000206,24.003023,-0.0091,1.382
1514.00,7.442980,25.01356,-0.000207,24.003143,-0.0091,1.381
1516.00,7.442378,25.01467,-0.000207,24.003060,-0.0091,1.382
1518.00,7.441797,25.01318,-0.000206,24.002559,-0.0091,1.382
1520.00,7.441793,25.01322,-0.000207,24.002369,-0.0091,1.382
1522.00,7.443113,25.01364,-0.000206,24.002740,-0.0091,1.381
1524.00,7.442586,25.01325,-0.000206,24.002552,-0.0091,1.381
1526.00,7.442797,25.01324,-0.000207,24.002233,-0.0091,1.382
1528.00,7.443270,25.01349,-0.000206,24.002701,-0.0090,1.381
1530.00,7.442601,25.01375,-0.000206,24.002623,-0.0090,1.381
1532.00,7.442670,25.01429,-0.000207,24.002206,-0.0091,1.382
1534.00,7.442653,25.01389,-0.000206,24.002635,-0.0091,1.382
1536.00,7.441860,25.01406,-0.000206,24.002902,-0.0091,1.382
1538.00,7.441817,25.01398,-0.000206,24.002358,-0.0091,1.382
1540.00,7.442336,25.01330,-0.000206,24.002918,-0.0091,1.382
1542.00,7.442489,25.01316,-0.000206,24.002851,-0.0091,1.381
1544.00,7.442693,25.01373,-0.000207,24.002171,-0.0091,1.381
1546.00,7.441918,25.01341,-0.000207,24.002452,-0.0091,1.382
1548.00,7.441678,25.01292,-0.000206,24.002102,-0.0091,1.382
1550.00,7.442253,25.01265,-0.000206,24.002688,-0.0091,1.381
1552.00,7.443160,25.01313,-0.000207,24.002387,-0.0091,1.382
1554.00,7.443370,25.01287,-0.000206,24.002574,-0.0091,1.381
1556.00,7.443185,25.01385,-0.000206,24.002561,-0.0091,1.381
1558.00,7.442911,25.01447,-0.000206,24.002750,-0.0091,1.382
1560.00,7.442302,25.01402,-0.000207,24.003683,-0.0091,1.382
1562.00,7.441795,25.01427,-0.000207,24.002755,-0.0090,1.381
@6,10.0000,20.0
1564.00,7.440590,25.01388,-0.000206,24.002099,-0.0090,1.382
1566.00,7.432404,25.01452,-0.000207,24.003299,-0.0091,1.382
1568.00,7.420785,25.01399,-0.000206,24.003016,-0.0091,1.380
1570.00,7.408316,25.01374,-0.000205,24.003145,-0.0091,1.380
1572.00,7.396960,25.01294,-0.000204,24.002777,-0.0091,1.381
1574.00,7.391046,25.01293,-0.000205,24.002565,-0.0091,1.381
1576.00,7.388734,25.01330,-0.000207,24.003243,-0.0091,1.382
1578.00,7.388530,25.01347,-0.000206,24.002556,-0.0091,1.382
1580.00,7.386928,25.01359,-0.000208,24.002728,-0.0090,1.383
1582.00,7.385397,25.01330,-0.000208,24.002536,-0.0091,1.383
1584.00,7.384738,25.01291,-0.000207,24.002574,-0.0091,1.383
1586.00,7.392115,25.01231,-0.000207,24.002802,-0.0091,1.383
1588.00,7.404432,25.01317,-0.000207,24.002824,-0.0091,1.384
1590.00,7.417614,25.01327,-0.000209,24.002693,-0.0091,1.384
1592.00,7.427779,25.01358,-0.000209,24.002548,-0.0091,1.384
1594.00,7.434919,25.01420,-0.000208,24.002550,-0.0091,1.384
1596.00,7.437481,25.01456,-0.000206,24.002275,-0.0091,1.383
1598.00,7.438139,25.01424,-0.000206,24.002847,-0.0090,1.382
1600.00,7.439474,25.01384,-0.000206,24.003137,-0.0091,1.382
1602.00,7.441423,25.01457,-0.000206,24.002169,-0.0091,1.381
1604.00,7.443477,25.01471,-0.000204,24.003254,-0.0091,1.381
1606.00,7.444810,25.01462,-0.000205,24.002579,-0.0091,1.382
1608.00,7.444132,25.01462,-0.000206,24.002556,-0.0091,1.382
1610.00,7.443041,25.01467,-0.000205,24.003065,-0.0090,1.382
1612.00,7.442361,25.01445,-0.000204,24.002661,-0.0091,1.382
1614.00,7.441696,25.01405,-0.000205,24.003199,-0.0091,1.382
1616.00,7.442006,25.01441,-0.000206,24.003119,-0.0091,1.382
1618.00,7.441579,25.01395,-0.000207,24.002079,-0.0091,1.382
1620.00,7.442103,25.01397,-0.000206,24.002376,-0.0091,1.381
1622.00,7.442866,25.01379,-0.000206,24.003083,-0.0090,1.382
1624.00,7.443079,25.01363,-0.000205,24.002800,-0.0090,1.382
1626.00,7.444122,25.01383,-0.000205,24.003656,-0.0091,1.382
1628.00,7.444334,25.01425,-0.000206,24.002217,-0.0091,1.382
1630.00,7.444491,25.01344,-0.000207,24.002333,-0.0091,1.382
1632.00,7.444594,25.01402,-0.000206,24.002947,-0.0091,1.382
1634.00,7.444531,25.01427,-0.000205,24.002987,-0.0091,1.382
1636.00,7.445099,25.01399,-0.000205,24.002764,-0.0091,1.382
1638.00,7.444332,25.01348,-0.000205,24.002726,-0.0091,1.382
1640.00,7.443827,25.01418,-0.000205,24.002420,-0.0091,1.382
1642.00,7.444152,25.01388,-0.000206,24.002168,-0.0091,1.381
1644.00,7.444926,25.01344,-0.000206,24.002070,-0.0091,1.382
1646.00,7.445080,25.01415,-0.000206,24.002476,-0.0091,1.382
1648.00,7.445195,25.01450,-0.000206,24.002788,-0.0091,1.382
1650.00,7.445079,25.01371,-0.000208,24.002483,-0.0091,1.382
1652.00,7.445276,25.01348,-0.000206,24.002588,-0.0091,1.382
1654.00,7.445801,25.01399,-0.000205,24.002603,-0.0091,1.382
1656.00,7.445175,25.01345,-0.000205,24.002942,-0.0091,1.382
1658.00,7.444604,25.01368,-0.000206,24.003534,-0.0091,1.382
1660.00,7.444727,25.01398,-0.000206,24.002828,-0.0091,1.382
1662.00,7.444927,25.01494,-0.000205,24.003306,-0.0091,1.382
1664.00,7.445256,25.01472,-0.000205,24.002605,-0.0091,1.382
1666.00,7.444232,25.01405,-0.000207,24.002421,-0.0091,1.382
1668.00,7.443814,25.01343,-0.000207,24.002706,-0.0091,1.383
1670.00,7.443455,25.01389,-0.000206,24.002777,-0.0091,1.382
1672.00,7.441406,25.01387,-0.000206,24.003156,-0.0091,1.382
1674.00,7.439930,25.01364,-0.000206,24.002748,-0.0090,1.382
1676.00,7.439700,25.01303,-0.000207,24.001976,-0.0091,1.382
1678.00,7.440119,25.01375,-0.000206,24.003203,-0.0091,1.382
1680.00,7.440483,25.01408,-0.000207,24.002764,-0.0091,1.382
1682.00,7.440035,25.01423,-0.000205,24.002458,-0.0090,1.382
1684.00,7.440291,25.01474,-0.000206,24.003123,-0.0090,1.382
1686.00,7.440359,25.01435,-0.000206,24.003069,-0.0091,1.382
1688.00,7.440843,25.01406,-0.000207,24.003012,-0.0091,1.382
1690.00,7.440507,25.01430,-0.000205,24.002315,-0.0091,1.382
1692.00,7.441166,25.01457,-0.000205,24.003176,-0.0090,1.382
1694.00,7.441699,25.01453,-0.000206,24.003433,-0.0091,1.382
1696.00,7.441978,25.01358,-0.000207,24.002931,-0.0090,1.382
1698.00,7.441784,25.01348,-0.000207,24.002940,-0.0090,1.382
1700.00,7.441425,25.01300,-0.000207,24.002724,-0.0091,1.383
1702.00,7.441308,25.01312,-0.000207,24.002860,-0.0091,1.382
1704.00,7.441669,25.01383,-0.000207,24.003388,-0.0091,1.381
1706.00,7.440609,25.01399,-0.000206,24.002269,-0.0091,1.383
1708.00,7.439504,25.01397,-0.000206,24.002507,-0.0090,1.383
1710.00,7.439678,25.01325,-0.000207,24.002760,-0.0091,1.382
1712.00,7.440450,25.01290,-0.000207,24.002962,-0.0091,1.382
1714.00,7.440715,25.01354,-0.000207,24.002677,-0.0091,1.382
1716.00,7.441324,25.01369,-0.000207,24.002565,-0.0091,1.382
1718.00,7.441345,25.01307,-0.000207,24.002082,-0.0090,1.382
1720.00,7.441673,25.01272,-0.000207,24.002543,-0.0091,1.382
1722.00,7.441298,25.01317,-0.000207,24.002267,-0.0091,1.382
1724.00,7.441713,25.01403,-0.000206,24.001914,-0.0091,1.382
1726.00,7.441618,25.01442,-0.000206,24.002121,-0.0090,1.382
1728.00,7.441064,25.01356,-0.000207,24.002557,-0.0090,1.382
1730.00,7.440343,25.01305,-0.000206,24.002169,-0.0091,1.382
1732.00,7.440859,25.01265,-0.000206,24.001927,-0.0091,1.382
1734.00,7.441271,25.01323,-0.000207,24.002704,-0.0091,1.382
1736.00,7.440995,25.01327,-0.000207,24.002637,-0.0091,1.382
1738.00,7.441152,25.01313,-0.000206,24.002925,-0.0091,1.382
1740.00,7.440393,25.01305,-0.000207,24.002953,-0.0091,1.382
1742.00,7.439995,25.01328,-0.000207,24.002833,-0.0091,1.382
1744.00,7.440201,25.01317,-0.000207,24.002144,-0.0091,1.382
1746.00,7.440733,25.01379,-0.000207,24.002568,-0.0091,1.382
1748.00,7.441369,25.01322,-0.000208,24.002293,-0.0091,1.382
1750.00,7.441381,25.01418,-0.000207,24.002804,-0.0091,1.382
1752.00,7.441487,25.01395,-0.000206,24.002896,-0.0090,1.382
1754.00,7.440849,25.01376,-0.000206,24.002886,-0.0091,1.382
1756.00,7.441079,25.01403,-0.000206,24.003045,-0.0091,1.383
1758.00,7.440396,25.01347,-0.000206,24.002249,-0.0091,1.383
1760.00,7.440032,25.01259,-0.000207,24.002066,-0.0091,1.382
1762.00,7.439463,25.01381,-0.000207,24.002641,-0.0091,1.382
1764.00,7.439749,25.01337,-0.000206,24.003121,-0.0091,1.382
1766.00,7.439103,25.01290,-0.000205,24.002300,-0.0091,1.382
1768.00,7.439473,25.01267,-0.000206,24.002307,-0.0091,1.382
1770.00,7.438967,25.01241,-0.000206,24.002880,-0.0091,1.383
1772.00,7.438582,25.01249,-0.000206,24.002666,-0.0091,1.382
1774.00,7.438337,25.01244,-0.000206,24.003302,-0.0091,1.382
1776.00,7.438416,25.01230,-0.000207,24.002719,-0.0091,1.382
1778.00,7.438277,25.01392,-0.000207,24.002873,-0.0091,1.382
1780.00,7.438281,25.01407,-0.000207,24.002911,-0.0091,1.382
1782.00,7.438039,25.01444,-0.000206,24.002563,-0.0091,1.382
1784.00,7.437601,25.01399,-0.000206,24.002679,-0.0091,1.382
1786.00,7.438069,25.01371,-0.000205,24.002436,-0.0091,1.382
1788.00,7.439188,25.01371,-0.000206,24.002902,-0.0090,1.382
1790.00,7.439146,25.01402,-0.000206,24.003264,-0.0091,1.382
1792.00,7.438658,25.01345,-0.000207,24.003331,-0.0091,1.382
1794.00,7.438802,25.01309,-0.000208,24.003391,-0.0091,1.383
1796.00,7.439284,25.01350,-0.000206,24.002677,-0.0091,1.382
1798.00,7.438808,25.01344,-0.000206,24.002599,-0.0091,1.382
1800.00,7.438836,25.01305,-0.000207,24.002978,-0.0091,1.383
1802.00,7.439641,25.01355,-0.000207,24.003324,-0.0091,1.382
1804.00,7.440260,25.01354,-0.000207,24.003096,-0.0090,1.382
1806.00,7.439819,25.01316,-0.000207,24.002898,-0.0091,1.383
1808.00,7.439621,25.01376,-0.000208,24.003161,-0.0091,1.383
1810.00,7.438562,25.01343,-0.000207,24.002429,-0.0091,1.382
1812.00,7.438521,25.01237,-0.000206,24.002822,-0.0091,1.382
1814.00,7.439151,25.01358,-0.000206,24.002886,-0.0091,1.383
1816.00,7.438805,25.01296,-0.000207,24.002619,-0.0091,1.382
1818.00,7.438688,25.01349,-0.000207,24.002345,-0.0091,1.382
1820.00,7.438388,25.01337,-0.000208,24.002295,-0.0091,1.382
1822.00,7.438059,25.01372,-0.000208,24.002092,-0.0091,1.382
1824.00,7.438325,25.01337,-0.000207,24.003458,-0.0091,1.382
1826.00,7.438462,25.01395,-0.000207,24.003118,-0.0091,1.383
1828.00,7.438595,25.01351,-0.000208,24.002576,-0.0091,1.383
1830.00,7.438533,25.01291,-0.000208,24.002519,-0.0091,1.383
1832.00,7.437900,25.01392,-0.000207,24.002494,-0.0091,1.383
1834.00,7.437599,25.01404,-0.000206,24.002940,-0.0091,1.383
1836.00,7.438456,25.01366,-0.000206,24.002731,-0.0091,1.383
1838.00,7.438313,25.01375,-0.000207,24.002541,-0.0091,1.383
1840.00,7.438952,25.01343,-0.000205,24.001869,-0.0091,1.382
1842.00,7.438878,25.01418,-0.000206,24.002601,-0.0091,1.383
1844.00,7.439028,25.01374,-0.000207,24.002603,-0.0091,1.383
1846.00,7.439028,25.01403,-0.000208,24.003397,-0.0091,1.383
1848.00,7.438950,25.01441,-0.000208,24.003069,-0.0091,1.383
1850.00,7.437931,25.01403,-0.000206,24.002621,-0.0091,1.383
1852.00,7.438286,25.01438,-0.000206,24.002146,-0.0091,1.383
1854.00,7.438133,25.01443,-0.000208,24.002450,-0.0091,1.383
1856.00,7.437864,25.01393,-0.000207,24.002532,-0.0091,1.382
1858.00,7.437773,25.01355,-0.000205,24.002157,-0.0091,1.382
1860.00,7.438141,25.01357,-0.000206,24.002563,-0.0091,1.383
1862.00,7.438372,25.01291,-0.000208,24.002962,-0.0091,1.383
@7,10.0000,20.0
1864.00,7.437211,25.01373,-0.000208,24.002858,-0.0090,1.383
1866.00,7.429205,25.01358,-0.000208,24.002238,-0.0090,1.382
1868.00,7.417554,25.01384,-0.000206,24.002454,-0.0091,1.381
1870.00,7.403905,25.01444,-0.000203,24.002652,-0.0091,1.380
1872.00,7.393068,25.01435,-0.000204,24.002568,-0.0091,1.381
1874.00,7.386944,25.01359,-0.000206,24.002909,-0.0091,1.383
1876.00,7.384928,25.01367,-0.000207,24.003203,-0.0091,1.383
1878.00,7.383695,25.01385,-0.000206,24.002362,-0.0091,1.383
1880.00,7.382023,25.01336,-0.000207,24.002476,-0.0091,1.384
1882.00,7.379532,25.01332,-0.000207,24.002713,-0.0091,1.383
1884.00,7.379100,25.01360,-0.000207,24.002432,-0.0091,1.383
1886.00,7.385953,25.01322,-0.000209,24.003090,-0.0091,1.384
1888.00,7.397692,25.01328,-0.000208,24.002202,-0.0091,1.385
1890.00,7.410700,25.01298,-0.000209,24.002059,-0.0091,1.385
1892.00,7.421314,25.01260,-0.000209,24.002775,-0.0091,1.385
1894.00,7.428214,25.01223,-0.000209,24.002606,-0.0091,1.384
1896.00,7.431584,25.01309,-0.000208,24.002753,-0.0091,1.383
1898.00,7.432476,25.01350,-0.000207,24.003119,-0.0091,1.382
1900.00,7.434039,25.01425,-0.000206,24.003281,-0.0091,1.383
1902.00,7.435279,25.01441,-0.000206,24.002782,-0.0091,1.382
1904.00,7.435594,25.01343,-0.000205,24.002588,-0.0091,1.383
1906.00,7.436308,25.01369,-0.000205,24.003118,-0.0091,1.383
1908.00,7.437007,25.01314,-0.000206,24.002659,-0.0091,1.382
1910.00,7.436448,25.01362,-0.000207,24.002251,-0.0090,1.383
1912.00,7.436330,25.01310,-0.000208,24.001849,-0.0091,1.384
1914.00,7.435663,25.01294,-0.000207,24.001995,-0.0091,1.382
1916.00,7.436037,25.01364,-0.000207,24.002648,-0.0091,1.383
1918.00,7.436596,25.01393,-0.000207,24.003023,-0.0091,1.383
1920.00,7.437432,25.01377,-0.000206,24.002626,-0.0091,1.383
1922.00,7.438061,25.01366,-0.000207,24.002940,-0.0090,1.382
1924.00,7.439929,25.01393,-0.000205,24.002043,-0.0091,1.382
1926.00,7.440497,25.01376,-0.000206,24.002699,-0.0091,1.382
1928.00,7.441214,25.01337,-0.000207,24.002467,-0.0091,1.383
1930.00,7.441243,25.01355,-0.000207,24.002615,-0.0090,1.383
1932.00,7.441107,25.01414,-0.000208,24.003045,-0.0091,1.383
1934.00,7.441868,25.01375,-0.000207,24.002777,-0.0091,1.383
1936.00,7.442313,25.01388,-0.000208,24.003484,-0.0091,1.383
1938.00,7.443056,25.01490,-0.000207,24.002672,-0.0091,1.382
1940.00,7.443803,25.01489,-0.000207,24.002721,-0.0091,1.382
1942.00,7.443936,25.01432,-0.000207,24.002799,-0.0091,1.383
1944.00,7.443347,25.01451,-0.000207,24.003050,-0.0091,1.382
1946.00,7.443139,25.01397,-0.000206,24.003112,-0.0091,1.382
1948.00,7.442353,25.01401,-0.000207,24.002523,-0.0091,1.382
1950.00,7.441733,25.01337,-0.000207,24.002590,-0.0091,1.382
1952.00,7.440986,25.01323,-0.000208,24.002431,-0.0091,1.383
1954.00,7.441083,25.01376,-0.000208,24.002487,-0.0091,1.383
1956.00,7.440464,25.01368,-0.000207,24.003701,-0.0091,1.382
1958.00,7.439348,25.01302,-0.000207,24.003170,-0.0091,1.383
1960.00,7.439284,25.01332,-0.000206,24.003085,-0.0091,1.383
1962.00,7.439997,25.01334,-0.000206,24.002470,-0.0091,1.383
1964.00,7.440395,25.01270,-0.000207,24.002815,-0.0091,1.382
1966.00,7.439651,25.01330,-0.000206,24.003455,-0.0090,1.382
1968.00,7.438557,25.01308,-0.000206,24.003050,-0.0091,1.383
1970.00,7.439508,25.01226,-0.000207,24.002684,-0.0091,1.383
1972.00,7.440118,25.01196,-0.000207,24.002746,-0.0091,1.383
1974.00,7.440235,25.01175,-0.000208,24.003239,-0.0091,1.383
1976.00,7.439780,25.01193,-0.000208,24.002505,-0.0091,1.382
1978.00,7.439010,25.01226,-0.000208,24.002476,-0.0091,1.382
1980.00,7.439117,25.01272,-0.000207,24.003346,-0.0091,1.383
1982.00,7.439477,25.01330,-0.000207,24.002820,-0.0091,1.383
1984.00,7.439600,25.01315,-0.000207,24.002958,-0.0091,1.382
1986.00,7.438300,25.01287,-0.000206,24.003074,-0.0091,1.382
1988.00,7.438224,25.01306,-0.000206,24.003165,-0.0091,1.382
1990.00,7.438398,25.01276,-0.000207,24.003148,-0.0091,1.382
1992.00,7.438417,25.01256,-0.000206,24.002982,-0.0091,1.383
1994.00,7.437953,25.01331,-0.000207,24.003322,-0.0091,1.382
1996.00,7.437579,25.01350,-0.000207,24.002896,-0.0091,1.382
1998.00,7.437220,25.01382,-0.000207,24.002231,-0.0091,1.383
2000.00,7.436630,25.01314,-0.000207,24.002820,-0.0091,1.383
2002.00,7.436257,25.01312,-0.000207,24.002418,-0.0091,1.382
2004.00,7.436288,25.01267,-0.000207,24.002606,-0.0091,1.382
2006.00,7.436874,25.01348,-0.000206,24.002385,-0.0091,1.382
2008.00,7.437317,25.01399,-0.000207,24.003270,-0.0091,1.382
2010.00,7.436990,25.01371,-0.000207,24.002164,-0.0091,1.383
2012.00,7.437340,25.01330,-0.000207,24.002460,-0.0091,1.383
2014.00,7.436988,25.01293,-0.000207,24.001481,-0.0091,1.383
2016.00,7.436788,25.01181,-0.000208,24.002126,-0.0091,1.383
2018.00,7.436374,25.01241,-0.000209,24.002722,-0.0091,1.382
2020.00,7.436700,25.01183,-0.000207,24.002233,-0.0091,1.382
2022.00,7.436869,25.01164,-0.000207,24.002113,-0.0091,1.382
2024.00,7.436126,25.01282,-0.000206,24.002715,-0.0091,1.383
2026.00,7.435347,25.01400,-0.000207,24.002896,-0.0091,1.383
2028.00,7.436275,25.01312,-0.000208,24.002407,-0.0091,1.383
2030.00,7.436581,25.01306,-0.000207,24.002295,-0.0091,1.382
2032.00,7.436239,25.01290,-0.000208,24.002989,-0.0091,1.383
2034.00,7.435584,25.01240,-0.000207,24.003105,-0.0091,1.382
2036.00,7.435927,25.01288,-0.000207,24.003165,-0.0091,1.382
2038.00,7.435561,25.01362,-0.000207,24.002479,-0.0091,1.383
2040.00,7.435640,25.01377,-0.000209,24.002704,-0.0091,1.383
2042.00,7.435450,25.01254,-0.000208,24.002731,-0.0091,1.383
2044.00,7.435324,25.01255,-0.000207,24.002043,-0.0091,1.383
2046.00,7.435288,25.01303,-0.000208,24.002530,-0.0091,1.383
2048.00,7.436034,25.01323,-0.000206,24.002164,-0.0091,1.382
2050.00,7.436775,25.01343,-0.000209,24.002139,-0.0091,1.383
2052.00,7.435604,25.01301,-0.000208,24.002340,-0.0091,1.383
2054.00,7.436402,25.01334,-0.000207,24.002420,-0.0091,1.383
2056.00,7.436742,25.01379,-0.000208,24.002117,-0.0091,1.383
2058.00,7.437363,25.01452,-0.000208,24.002287,-0.0091,1.383
2060.00,7.437301,25.01484,-0.000207,24.001783,-0.0091,1.383
2062.00,7.436922,25.01499,-0.000207,24.002641,-0.0091,1.383
2064.00,7.435960,25.01461,-0.000208,24.002269,-0.0091,1.383
2066.00,7.435892,25.01488,-0.000208,24.002305,-0.0091,1.383
2068.00,7.436257,25.01393,-0.000207,24.002715,-0.0091,1.382
2070.00,7.435978,25.01420,-0.000207,24.002217,-0.0091,1.383
2072.00,7.436056,25.01532,-0.000208,24.002547,-0.0091,1.383
2074.00,7.436035,25.01489,-0.000208,24.001843,-0.0091,1.383
2076.00,7.435607,25.01480,-0.000208,24.002021,-0.0091,1.383
2078.00,7.435903,25.01515,-0.000207,24.003003,-0.0091,1.383
2080.00,7.435916,25.01434,-0.000207,24.002485,-0.0091,1.383
2082.00,7.435110,25.01532,-0.000207,24.001740,-0.0091,1.383
2084.00,7.434787,25.01513,-0.000207,24.001907,-0.0091,1.383
2086.00,7.434710,25.01571,-0.000208,24.001843,-0.0091,1.383
2088.00,7.434856,25.01560,-0.000208,24.001774,-0.0091,1.383
2090.00,7.434404,25.01521,-0.000208,24.001970,-0.0091,1.383
2092.00,7.433833,25.01451,-0.000208,24.002913,-0.0091,1.383
2094.00,7.434103,25.01446,-0.000208,24.002289,-0.0091,1.383
2096.00,7.435225,25.01447,-0.000208,24.002753,-0.0091,1.383
2098.00,7.436022,25.01451,-0.000208,24.003574,-0.0091,1.383
2100.00,7.436114,25.01440,-0.000206,24.002159,-0.0091,1.383
2102.00,7.435796,25.01465,-0.000208,24.002768,-0.0091,1.383
2104.00,7.436259,25.01438,-0.000208,24.002628,-0.0091,1.383
2106.00,7.436230,25.01400,-0.000208,24.002291,-0.0091,1.383
2108.00,7.435565,25.01454,-0.000209,24.002168,-0.0091,1.384
2110.00,7.435573,25.01510,-0.000208,24.002635,-0.0091,1.383
2112.00,7.435048,25.01543,-0.000208,24.002663,-0.0091,1.383
2114.00,7.434843,25.01542,-0.000207,24.002599,-0.0091,1.383
2116.00,7.434532,25.01484,-0.000209,24.002657,-0.0091,1.383
2118.00,7.435461,25.01475,-0.000208,24.002055,-0.0091,1.384
2120.00,7.434895,25.01439,-0.000208,24.002934,-0.0092,1.384
2122.00,7.435356,25.01509,-0.000209,24.002472,-0.0091,1.383
2124.00,7.435100,25.01539,-0.000209,24.002731,-0.0091,1.383
2126.00,7.433875,25.01486,-0.000208,24.002220,-0.0091,1.383
2128.00,7.433633,25.01458,-0.000208,24.001907,-0.0091,1.383
2130.00,7.434154,25.01505,-0.000208,24.002179,-0.0091,1.383
2132.00,7.434424,25.01486,-0.000207,24.002682,-0.0091,1.384
2134.00,7.434328,25.01495,-0.000208,24.002150,-0.0091,1.383
2136.00,7.434196,25.01511,-0.000209,24.002157,-0.0091,1.384
2138.00,7.434693,25.01505,-0.000208,24.002336,-0.0091,1.383
2140.00,7.434517,25.01488,-0.000208,24.002421,-0.0091,1.384
2142.00,7.433650,25.01481,-0.000208,24.002644,-0.0091,1.384
2144.00,7.433651,25.01489,-0.000208,24.002037,-0.0091,1.383
2146.00,7.433585,25.01382,-0.000209,24.002487,-0.0091,1.383
2148.00,7.434337,25.01382,-0.000207,24.002256,-0.0091,1.384
2150.00,7.434144,25.01437,-0.000207,24.002436,-0.0091,1.384
2152.00,7.434161,25.01422,-0.000208,24.002702,-0.0091,1.384
2154.00,7.434756,25.01418,-0.000208,24.002260,-0.0091,1.384
2156.00,7.434961,25.01356,-0.000208,24.002148,-0.0091,1.383
2158.00,7.433708,25.01432,-0.000207,24.002556,-0.0091,1.383
2160.00,7.433742,25.01378,-0.000207,24.002481,-0.0091,1.383
2162.00,7.434519,25.01381,-0.000206,24.002599,-0.0091,1.383
@8,10.0000,20.0
2164.00,7.433829,25.01394,-0.000207,24.002275,-0.0091,1.383
2166.00,7.426338,25.01404,-0.000207,24.001618,-0.0091,1.383
2168.00,7.413728,25.01480,-0.000207,24.002180,-0.0091,1.382
2170.00,7.401842,25.01331,-0.000206,24.002837,-0.0091,1.383
2172.00,7.391301,25.01448,-0.000206,24.001646,-0.0091,1.383
2174.00,7.384895,25.01430,-0.000207,24.002744,-0.0091,1.383
2176.00,7.382002,25.01513,-0.000208,24.003070,-0.0091,1.383
2178.00,7.380193,25.01450,-0.000209,24.001818,-0.0091,1.384
2180.00,7.377760,25.01431,-0.000208,24.002222,-0.0091,1.385
2182.00,7.375273,25.01519,-0.000208,24.002284,-0.0091,1.384
2184.00,7.375089,25.01425,-0.000208,24.002218,-0.0091,1.384
2186.00,7.381295,25.01487,-0.000209,24.002374,-0.0091,1.385
2188.00,7.391112,25.01445,-0.000209,24.002467,-0.0091,1.385
2190.00,7.403251,25.01408,-0.000210,24.002333,-0.0091,1.386
2192.00,7.413910,25.01429,-0.000209,24.002429,-0.0091,1.386
2194.00,7.420156,25.01529,-0.000209,24.002276,-0.0091,1.385
2196.00,7.423572,25.01544,-0.000209,24.002420,-0.0091,1.384
2198.00,7.426132,25.01438,-0.000207,24.001785,-0.0092,1.384
2200.00,7.428324,25.01396,-0.000207,24.002697,-0.0091,1.384
2202.00,7.430830,25.01399,-0.000207,24.002652,-0.0091,1.384
2204.00,7.432793,25.01470,-0.000208,24.002652,-0.0091,1.384
2206.00,7.435308,25.01443,-0.000207,24.002744,-0.0091,1.384
2208.00,7.437088,25.01445,-0.000208,24.002603,-0.0091,1.384
2210.00,7.437079,25.01480,-0.000206,24.002382,-0.0091,1.383
2212.00,7.437165,25.01502,-0.000207,24.001593,-0.0091,1.383
2214.00,7.437317,25.01516,-0.000208,24.002420,-0.0091,1.383
2216.00,7.435889,25.01576,-0.000207,24.002260,-0.0091,1.384
2218.00,7.435220,25.01464,-0.000207,24.001939,-0.0091,1.383
2220.00,7.434693,25.01432,-0.000206,24.002565,-0.0091,1.383
2222.00,7.435248,25.01506,-0.000206,24.002494,-0.0091,1.384
2224.00,7.435509,25.01498,-0.000208,24.001807,-0.0091,1.384
2226.00,7.436315,25.01508,-0.000208,24.002262,-0.0091,1.384
2228.00,7.437233,25.01544,-0.000207,24.002208,-0.0091,1.384
2230.00,7.438159,25.01539,-0.000207,24.002142,-0.0091,1.384
2232.00,7.437611,25.01519,-0.000208,24.002505,-0.0091,1.383
2234.00,7.437613,25.01486,-0.000207,24.002472,-0.0092,1.383
2236.00,7.438199,25.01512,-0.000207,24.002284,-0.0091,1.383
2238.00,7.437774,25.01410,-0.000207,24.001965,-0.0091,1.384
2240.00,7.437554,25.01462,-0.000207,24.002090,-0.0091,1.384
2242.00,7.437679,25.01542,-0.000208,24.001865,-0.0091,1.383
2244.00,7.437628,25.01538,-0.000208,24.002469,-0.0091,1.383
2246.00,7.438600,25.01561,-0.000207,24.002539,-0.0091,1.383
2248.00,7.438440,25.01544,-0.000208,24.002356,-0.0091,1.383
2250.00,7.437948,25.01545,-0.000208,24.002704,-0.0091,1.384
2252.00,7.438058,25.01513,-0.000208,24.002853,-0.0091,1.383
2254.00,7.437407,25.01473,-0.000206,24.002363,-0.0091,1.384
2256.00,7.437384,25.01524,-0.000206,24.002630,-0.0091,1.383
2258.00,7.437389,25.01390,-0.000208,24.002463,-0.0091,1.384
2260.00,7.436923,25.01456,-0.000207,24.002682,-0.0091,1.384
2262.00,7.436295,25.01439,-0.000207,24.002227,-0.0091,1.384
2264.00,7.436301,25.01447,-0.000209,24.002508,-0.0091,1.384
2266.00,7.437127,25.01456,-0.000208,24.002469,-0.0091,1.383
2268.00,7.436856,25.01530,-0.000207,24.002387,-0.0091,1.384
2270.00,7.436552,25.01552,-0.000207,24.001927,-0.0091,1.384
2272.00,7.437070,25.01497,-0.000208,24.002402,-0.0091,1.383
2274.00,7.436469,25.01436,-0.000207,24.002637,-0.0091,1.384
2276.00,7.436542,25.01459,-0.000208,24.002302,-0.0091,1.385
2278.00,7.437117,25.01454,-0.000209,24.002073,-0.0091,1.384
2280.00,7.436642,25.01476,-0.000209,24.002887,-0.0091,1.384
2282.00,7.436116,25.01460,-0.000209,24.003125,-0.0091,1.384
2284.00,7.436811,25.01411,-0.000209,24.002965,-0.0091,1.383
2286.00,7.436722,25.01448,-0.000208,24.002605,-0.0091,1.383
2288.00,7.436458,25.01476,-0.000208,24.002376,-0.0091,1.384
2290.00,7.436223,25.01373,-0.000208,24.001885,-0.0091,1.384
2292.00,7.436350,25.01351,-0.000208,24.002652,-0.0090,1.384
2294.00,7.435662,25.01413,-0.000207,24.002545,-0.0091,1.384
2296.00,7.435207,25.01505,-0.000208,24.002092,-0.0091,1.384
2298.00,7.435814,25.01391,-0.000208,24.001691,-0.0091,1.383
2300.00,7.436207,25.01356,-0.000208,24.002508,-0.0091,1.383
2302.00,7.436145,25.01410,-0.000207,24.002688,-0.0091,1.384
2304.00,7.436215,25.01450,-0.000207,24.002612,-0.0091,1.384
2306.00,7.436041,25.01494,-0.000207,24.002285,-0.0091,1.384
2308.00,7.435678,25.01456,-0.000209,24.001800,-0.0090,1.384
2310.00,7.435211,25.01448,-0.000208,24.001695,-0.0091,1.384
2312.00,7.435584,25.01418,-0.000209,24.002358,-0.0091,1.383
2314.00,7.435874,25.01377,-0.000209,24.002682,-0.0091,1.384
2316.00,7.436321,25.01398,-0.000207,24.002606,-0.0091,1.384
2318.00,7.435593,25.01403,-0.000208,24.002759,-0.0091,1.384
2320.00,7.435423,25.01423,-0.000207,24.002420,-0.0091,1.384
2322.00,7.435770,25.01475,-0.000208,24.002405,-0.0091,1.384
2324.00,7.435412,25.01441,-0.000207,24.002800,-0.0091,1.384
2326.00,7.435511,25.01489,-0.000207,24.002389,-0.0091,1.384
2328.00,7.435603,25.01468,-0.000207,24.002111,-0.0091,1.383
2330.00,7.435385,25.01405,-0.000207,24.002351,-0.0091,1.384
2332.00,7.435165,25.01450,-0.000207,24.002249,-0.0091,1.384
2334.00,7.434935,25.01441,-0.000208,24.002521,-0.0090,1.383
2336.00,7.434613,25.01432,-0.000206,24.002621,-0.0091,1.384
2338.00,7.434881,25.01467,-0.000207,24.002198,-0.0091,1.383
2340.00,7.434926,25.01458,-0.000207,24.002708,-0.0091,1.384
2342.00,7.435212,25.01525,-0.000208,24.002162,-0.0091,1.384
2344.00,7.435213,25.01540,-0.000209,24.002237,-0.0091,1.384
2346.00,7.433959,25.01488,-0.000208,24.002429,-0.0091,1.384
2348.00,7.434155,25.01379,-0.000208,24.002601,-0.0092,1.384
2350.00,7.434481,25.01377,-0.000208,24.002247,-0.0091,1.384
2352.00,7.434917,25.01324,-0.000208,24.002425,-0.0091,1.384
2354.00,7.434256,25.01345,-0.000208,24.002005,-0.0091,1.384
2356.00,7.433091,25.01347,-0.000209,24.002557,-0.0091,1.384
2358.00,7.433355,25.01346,-0.000208,24.002788,-0.0091,1.384
2360.00,7.433040,25.01380,-0.000209,24.002075,-0.0091,1.383
2362.00,7.433154,25.01374,-0.000208,24.001753,-0.0091,1.384
2364.00,7.433077,25.01318,-0.000208,24.002191,-0.0091,1.384
2366.00,7.432780,25.01299,-0.000208,24.002198,-0.0091,1.384
2368.00,7.433396,25.01318,-0.000208,24.002757,-0.0091,1.384
2370.00,7.434101,25.01334,-0.000208,24.002068,-0.0091,1.384
2372.00,7.433978,25.01333,-0.000209,24.002264,-0.0091,1.384
2374.00,7.434127,25.01337,-0.000208,24.001941,-0.0091,1.384
2376.00,7.434765,25.01368,-0.000208,24.002585,-0.0091,1.384
2378.00,7.434580,25.01416,-0.000207,24.002256,-0.0091,1.384
2380.00,7.434598,25.01396,-0.000207,24.002104,-0.0091,1.384
2382.00,7.435773,25.01341,-0.000209,24.001870,-0.0091,1.384
2384.00,7.436335,25.01398,-0.000208,24.002664,-0.0091,1.384
2386.00,7.436100,25.01380,-0.000208,24.002768,-0.0091,1.384
2388.00,7.435519,25.01331,-0.000208,24.002229,-0.0091,1.384
2390.00,7.436419,25.01365,-0.000207,24.002188,-0.0091,1.384
2392.00,7.436642,25.01377,-0.000207,24.002534,-0.0091,1.384
2394.00,7.435683,25.01385,-0.000209,24.002227,-0.0091,1.384
2396.00,7.435171,25.01363,-0.000208,24.002672,-0.0091,1.384
2398.00,7.434514,25.01317,-0.000207,24.002889,-0.0091,1.384
2400.00,7.434494,25.01350,-0.000207,24.002498,-0.0091,1.384
2402.00,7.434849,25.01423,-0.000207,24.002822,-0.0091,1.383
2404.00,7.434215,25.01395,-0.000208,24.002104,-0.0091,1.384
2406.00,7.433570,25.01379,-0.000207,24.003145,-0.0091,1.384
2408.00,7.433692,25.01360,-0.000208,24.002474,-0.0091,1.384
2410.00,7.433769,25.01374,-0.000208,24.002568,-0.0091,1.384
2412.00,7.433268,25.01259,-0.000207,24.001988,-0.0090,1.383
2414.00,7.433242,25.01314,-0.000207,24.002594,-0.0091,1.384
2416.00,7.433462,25.01334,-0.000208,24.002704,-0.0091,1.385
2418.00,7.433913,25.01376,-0.000209,24.002416,-0.0091,1.384
2420.00,7.434508,25.01429,-0.000210,24.002813,-0.0091,1.384
2422.00,7.435163,25.01498,-0.000208,24.002171,-0.0091,1.384
2424.00,7.434266,25.01476,-0.000207,24.002358,-0.0091,1.384
2426.00,7.434162,25.01476,-0.000208,24.002052,-0.0091,1.385
2428.00,7.434366,25.01490,-0.000209,24.002561,-0.0091,1.385
2430.00,7.435205,25.01530,-0.000209,24.003027,-0.0091,1.384
2432.00,7.435145,25.01492,-0.000207,24.001889,-0.0091,1.384
2434.00,7.434510,25.01516,-0.000207,24.002320,-0.0091,1.384
2436.00,7.432882,25.01509,-0.000207,24.002630,-0.0090,1.384
2438.00,7.432956,25.01426,-0.000206,24.002944,-0.0091,1.383
2440.00,7.432394,25.01445,-0.000206,24.003052,-0.0091,1.383
2442.00,7.432941,25.01456,-0.000207,24.002800,-0.0091,1.384
2444.00,7.432618,25.01530,-0.000206,24.002371,-0.0091,1.384
2446.00,7.432579,25.01515,-0.000207,24.002762,-0.0091,1.384
2448.00,7.431827,25.01489,-0.000208,24.002668,-0.0091,1.384
2450.00,7.432099,25.01470,-0.000208,24.002585,-0.0091,1.384
2452.00,7.432170,25.01449,-0.000208,24.002947,-0.0091,1.384
2454.00,7.432057,25.01449,-0.000206,24.002945,-0.0091,1.384
2456.00,7.432335,25.01414,-0.000207,24.002650,-0.0091,1.383
2458.00,7.432148,25.01393,-0.000207,24.002768,-0.0091,1.384
2460.00,7.431624,25.01384,-0.000207,24.003101,-0.0091,1.384
2462.00,7.432213,25.01479,-0.000209,24.002759,-0.0091,1.385
@9,10.0000,20.0
2464.00,7.432088,25.01425,-0.000208,24.002643,-0.0091,1.384
2466.00,7.424148,25.01471,-0.000208,24.002519,-0.0090,1.384
2468.00,7.412194,25.01472,-0.000208,24.002585,-0.0091,1.383
2470.00,7.399398,25.01378,-0.000207,24.002416,-0.0091,1.383
2472.00,7.389500,25.01368,-0.000207,24.001930,-0.0091,1.383
2474.00,7.383002,25.01426,-0.000206,24.003012,-0.0091,1.384
2476.00,7.379598,25.01377,-0.000207,24.002605,-0.0091,1.384
2478.00,7.377751,25.01424,-0.000207,24.002922,-0.0091,1.385
2480.00,7.375948,25.01406,-0.000208,24.002594,-0.0091,1.385
2482.00,7.374755,25.01439,-0.000209,24.002962,-0.0091,1.385
2484.00,7.373134,25.01466,-0.000210,24.002976,-0.0090,1.386
2486.00,7.378670,25.01427,-0.000207,24.002300,-0.0090,1.386
2488.00,7.389086,25.01437,-0.000208,24.002588,-0.0090,1.386
2490.00,7.400457,25.01405,-0.000211,24.002527,-0.0091,1.386
2492.00,7.410140,25.01385,-0.000208,24.002278,-0.0091,1.386
2494.00,7.415904,25.01391,-0.000208,24.003319,-0.0091,1.385
2496.00,7.418223,25.01496,-0.000207,24.003299,-0.0091,1.385
2498.00,7.420235,25.01449,-0.000208,24.002721,-0.0091,1.384
2500.00,7.422920,25.01451,-0.000206,24.002073,-0.0091,1.384
2502.00,7.426065,25.01520,-0.000205,24.003114,-0.0091,1.384
2504.00,7.428399,25.01520,-0.000205,24.002634,-0.0090,1.384
2506.00,7.430347,25.01517,-0.000206,24.002817,-0.0091,1.384
2508.00,7.432686,25.01504,-0.000207,24.002387,-0.0091,1.385
2510.00,7.433409,25.01540,-0.000208,24.002441,-0.0091,1.385
2512.00,7.433372,25.01528,-0.000209,24.002737,-0.0091,1.384
2514.00,7.433138,25.01540,-0.000207,24.002922,-0.0091,1.384
2516.00,7.432934,25.01572,-0.000207,24.001965,-0.0091,1.384
2518.00,7.434010,25.01513,-0.000208,24.002518,-0.0091,1.384
2520.00,7.435290,25.01393,-0.000207,24.002731,-0.0091,1.384
2522.00,7.436247,25.01450,-0.000207,24.002960,-0.0091,1.384
2524.00,7.436934,25.01546,-0.000207,24.003522,-0.0090,1.384
2526.00,7.437693,25.01546,-0.000208,24.002383,-0.0090,1.384
2528.00,7.438637,25.01494,-0.000207,24.002276,-0.0091,1.384
2530.00,7.439867,25.01461,-0.000208,24.001997,-0.0091,1.385
2532.00,7.440238,25.01463,-0.000209,24.002762,-0.0091,1.384
2534.00,7.440186,25.01460,-0.000208,24.002858,-0.0091,1.384
2536.00,7.440051,25.01511,-0.000207,24.002246,-0.0091,1.384
2538.00,7.439493,25.01475,-0.000208,24.002590,-0.0091,1.384
2540.00,7.438742,25.01470,-0.000207,24.002719,-0.0091,1.384
2542.00,7.437786,25.01561,-0.000207,24.002904,-0.0091,1.384
2544.00,7.437631,25.01541,-0.000207,24.002490,-0.0091,1.384
2546.00,7.437677,25.01474,-0.000207,24.002028,-0.0091,1.384
2548.00,7.438263,25.01436,-0.000209,24.002750,-0.0091,1.384
2550.00,7.438218,25.01521,-0.000207,24.002403,-0.0091,1.384
2552.00,7.438392,25.01513,-0.000207,24.002258,-0.0091,1.384
2554.00,7.437519,25.01574,-0.000208,24.003143,-0.0091,1.384
2556.00,7.438640,25.01543,-0.000208,24.002900,-0.0091,1.384
2558.00,7.438098,25.01463,-0.000209,24.002508,-0.0091,1.385
2560.00,7.437167,25.01406,-0.000208,24.001936,-0.0091,1.385
2562.00,7.436880,25.01416,-0.000209,24.002164,-0.0091,1.384
2564.00,7.436452,25.01434,-0.000208,24.002753,-0.0091,1.384
2566.00,7.436490,25.01444,-0.000208,24.002508,-0.0091,1.384
2568.00,7.436509,25.01504,-0.000207,24.003223,-0.0091,1.384
2570.00,7.435748,25.01516,-0.000207,24.002380,-0.0091,1.384
2572.00,7.435667,25.01453,-0.000208,24.002202,-0.0091,1.384
2574.00,7.435435,25.01454,-0.000208,24.001738,-0.0091,1.385
2576.00,7.434998,25.01554,-0.000206,24.003000,-0.0091,1.385
2578.00,7.434400,25.01611,-0.000208,24.003413,-0.0091,1.384
2580.00,7.433404,25.01549,-0.000209,24.002050,-0.0090,1.384
2582.00,7.433608,25.01481,-0.000208,24.002363,-0.0091,1.385
2584.00,7.432497,25.01587,-0.000209,24.002336,-0.0091,1.384
2586.00,7.432456,25.01519,-0.000206,24.002777,-0.0091,1.384
2588.00,7.432976,25.01528,-0.000208,24.002793,-0.0091,1.384
2590.00,7.432622,25.01613,-0.000208,24.002924,-0.0091,1.385
2592.00,7.432016,25.01567,-0.000207,24.002211,-0.0091,1.384
2594.00,7.432202,25.01493,-0.000208,24.002331,-0.0091,1.384
2596.00,7.432687,25.01526,-0.000207,24.003020,-0.0091,1.384
2598.00,7.433650,25.01361,-0.000207,24.002693,-0.0091,1.384
2600.00,7.432969,25.01427,-0.000207,24.002209,-0.0091,1.384
2602.00,7.433508,25.01407,-0.000207,24.002246,-0.0091,1.385
2604.00,7.433989,25.01419,-0.000207,24.002992,-0.0091,1.384
2606.00,7.434611,25.01443,-0.000207,24.002398,-0.0091,1.384
2608.00,7.435317,25.01445,-0.000208,24.002189,-0.0091,1.385
2610.00,7.435315,25.01393,-0.000208,24.002887,-0.0091,1.385
2612.00,7.434304,25.01405,-0.000208,24.002316,-0.0091,1.384
2614.00,7.434331,25.01294,-0.000209,24.002082,-0.0091,1.384
2616.00,7.434299,25.01456,-0.000208,24.002516,-0.0091,1.384
2618.00,7.434335,25.01430,-0.000208,24.002090,-0.0091,1.385
2620.00,7.434659,25.01413,-0.000208,24.002499,-0.0091,1.384
2622.00,7.434793,25.01453,-0.000207,24.002784,-0.0091,1.384
2624.00,7.434763,25.01370,-0.000209,24.001968,-0.0090,1.384
2626.00,7.433847,25.01338,-0.000209,24.002505,-0.0091,1.384
2628.00,7.433788,25.01432,-0.000209,24.002563,-0.0091,1.384
2630.00,7.433865,25.01437,-0.000208,24.003018,-0.0091,1.384
2632.00,7.433678,25.01376,-0.000209,24.002572,-0.0091,1.384
2634.00,7.433833,25.01347,-0.000208,24.002973,-0.0091,1.384
2636.00,7.434355,25.01274,-0.000207,24.002251,-0.0091,1.384
2638.00,7.433826,25.01289,-0.000208,24.003266,-0.0091,1.385
2640.00,7.434737,25.01343,-0.000208,24.002710,-0.0091,1.385
2642.00,7.435061,25.01235,-0.000210,24.001733,-0.0091,1.385
2644.00,7.434460,25.01251,-0.000208,24.002402,-0.0091,1.384
2646.00,7.434727,25.01374,-0.000208,24.002024,-0.0091,1.384
2648.00,7.434891,25.01436,-0.000207,24.002124,-0.0091,1.384
2650.00,7.434503,25.01479,-0.000206,24.002213,-0.0091,1.383
2652.00,7.433290,25.01439,-0.000208,24.002597,-0.0091,1.384
2654.00,7.433106,25.01441,-0.000208,24.001780,-0.0091,1.384
2656.00,7.433877,25.01436,-0.000208,24.002628,-0.0091,1.385
2658.00,7.433554,25.01405,-0.000209,24.002492,-0.0091,1.385
2660.00,7.433637,25.01432,-0.000206,24.002539,-0.0091,1.384
2662.00,7.434550,25.01416,-0.000208,24.001990,-0.0091,1.385
2664.00,7.434312,25.01409,-0.000208,24.002543,-0.0091,1.384
2666.00,7.434000,25.01427,-0.000207,24.002099,-0.0091,1.385
2668.00,7.434000,25.01486,-0.000208,24.002211,-0.0091,1.385
2670.00,7.433621,25.01416,-0.000208,24.002499,-0.0091,1.385
2672.00,7.433115,25.01456,-0.000207,24.002450,-0.0091,1.384
2674.00,7.432542,25.01410,-0.000208,24.002073,-0.0091,1.384
2676.00,7.432488,25.01475,-0.000209,24.001918,-0.0091,1.385
2678.00,7.432645,25.01524,-0.000209,24.002184,-0.0091,1.385
2680.00,7.432728,25.01620,-0.000208,24.002751,-0.0091,1.384
2682.00,7.432682,25.01570,-0.000207,24.003027,-0.0091,1.384
2684.00,7.431685,25.01549,-0.000208,24.002530,-0.0091,1.385
2686.00,7.431858,25.01629,-0.000208,24.002958,-0.0091,1.384
2688.00,7.432019,25.01636,-0.000207,24.002755,-0.0091,1.384
2690.00,7.432652,25.01676,-0.000208,24.002159,-0.0091,1.385
2692.00,7.432422,25.01579,-0.000208,24.003188,-0.0091,1.384
2694.00,7.432252,25.01583,-0.000208,24.002579,-0.0091,1.385
2696.00,7.431601,25.01531,-0.000209,24.002240,-0.0091,1.385
2698.00,7.431618,25.01584,-0.000207,24.002440,-0.0091,1.385
2700.00,7.431870,25.01484,-0.000207,24.002710,-0.0091,1.385
2702.00,7.431861,25.01549,-0.000208,24.002724,-0.0091,1.384
2704.00,7.432828,25.01556,-0.000207,24.002643,-0.0091,1.384
2706.00,7.433395,25.01518,-0.000208,24.002710,-0.0091,1.385
2708.00,7.433747,25.01553,-0.000208,24.002579,-0.0091,1.385
2710.00,7.434195,25.01637,-0.000208,24.002730,-0.0091,1.384
2712.00,7.433524,25.01622,-0.000207,24.001598,-0.0091,1.385
2714.00,7.433202,25.01599,-0.000207,24.002119,-0.0091,1.385
2716.00,7.433334,25.01570,-0.000208,24.001974,-0.0091,1.385
2718.00,7.433584,25.01568,-0.000208,24.002521,-0.0091,1.385
2720.00,7.433059,25.01583,-0.000207,24.001881,-0.0091,1.384
2722.00,7.432922,25.01587,-0.000208,24.002331,-0.0091,1.384
2724.00,7.432318,25.01587,-0.000208,24.003457,-0.0091,1.385
2726.00,7.432694,25.01521,-0.000207,24.001948,-0.0091,1.384
2728.00,7.432097,25.01583,-0.000207,24.002073,-0.0091,1.384
2730.00,7.431195,25.01521,-0.000208,24.002824,-0.0091,1.384
2732.00,7.430300,25.01601,-0.000207,24.003150,-0.0091,1.384
2734.00,7.430345,25.01484,-0.000208,24.002537,-0.0091,1.385
2736.00,7.430515,25.01519,-0.000207,24.002644,-0.0091,1.385
2738.00,7.430671,25.01479,-0.000208,24.002186,-0.0091,1.385
2740.00,7.430364,25.01430,-0.000208,24.003431,-0.0090,1.385
2742.00,7.430451,25.01513,-0.000208,24.003069,-0.0091,1.385
2744.00,7.431206,25.01451,-0.000208,24.002403,-0.0091,1.385
2746.00,7.431980,25.01378,-0.000208,24.002217,-0.0091,1.385
2748.00,7.431703,25.01359,-0.000207,24.003060,-0.0091,1.384
2750.00,7.431024,25.01415,-0.000207,24.002295,-0.0091,1.384
2752.00,7.431032,25.01399,-0.000208,24.002200,-0.0091,1.385
2754.00,7.432028,25.01420,-0.000207,24.002586,-0.0091,1.385
2756.00,7.431841,25.01324,-0.000208,24.002311,-0.0091,1.385
2758.00,7.431496,25.01334,-0.000207,24.002336,-0.0091,1.384
2760.00,7.431506,25.01366,-0.000207,24.002648,-0.0091,1.385
2762.00,7.431608,25.01342,-0.000208,24.002902,-0.0091,1.385
@10,10.0000,20.0
2764.00,7.430415,25.01342,-0.000208,24.001783,-0.0091,1.385
2766.00,7.423439,25.01331,-0.000208,24.002325,-0.0091,1.384
2768.00,7.411832,25.01373,-0.000206,24.002931,-0.0091,1.383
2770.00,7.399565,25.01360,-0.000206,24.003110,-0.0090,1.383
2772.00,7.389357,25.01428,-0.000207,24.002570,-0.0090,1.384
2774.00,7.382569,25.01457,-0.000206,24.001923,-0.0091,1.384
2776.00,7.379096,25.01479,-0.000206,24.002014,-0.0090,1.386
2778.00,7.378075,25.01537,-0.000208,24.002983,-0.0091,1.386
2780.00,7.376787,25.01551,-0.000208,24.002576,-0.0091,1.386
2782.00,7.374774,25.01541,-0.000208,24.002737,-0.0091,1.385
2784.00,7.373395,25.01454,-0.000208,24.003016,-0.0091,1.386
2786.00,7.378315,25.01509,-0.000209,24.002813,-0.0091,1.386
2788.00,7.389134,25.01502,-0.000209,24.002285,-0.0091,1.388
2790.00,7.400873,25.01517,-0.000210,24.002476,-0.0090,1.388
2792.00,7.411023,25.01518,-0.000209,24.002797,-0.0091,1.387
2794.00,7.417533,25.01519,-0.000209,24.003322,-0.0091,1.386
2796.00,7.420008,25.01478,-0.000207,24.002690,-0.0091,1.385
2798.00,7.422897,25.01500,-0.000206,24.002537,-0.0091,1.386
2800.00,7.425738,25.01543,-0.000208,24.002548,-0.0091,1.386
2802.00,7.428677,25.01634,-0.000207,24.002006,-0.0091,1.385
2804.00,7.431540,25.01595,-0.000207,24.002382,-0.0091,1.385
2806.00,7.433102,25.01703,-0.000207,24.002822,-0.0091,1.385
2808.00,7.433966,25.01578,-0.000206,24.002396,-0.0091,1.385
2810.00,7.434688,25.01545,-0.000206,24.002826,-0.0091,1.386
2812.00,7.435591,25.01634,-0.000207,24.002367,-0.0090,1.386
2814.00,7.435489,25.01680,-0.000207,24.002565,-0.0091,1.386
2816.00,7.435429,25.01643,-0.000207,24.002510,-0.0091,1.385
2818.00,7.435466,25.01677,-0.000208,24.002363,-0.0091,1.385
2820.00,7.435445,25.01617,-0.000207,24.002414,-0.0091,1.385
2822.00,7.435482,25.01568,-0.000207,24.002710,-0.0090,1.386
2824.00,7.436796,25.01636,-0.000207,24.002646,-0.0091,1.385
2826.00,7.437317,25.01621,-0.000207,24.002198,-0.0091,1.385
2828.00,7.438219,25.01554,-0.000208,24.002789,-0.0091,1.385
2830.00,7.437914,25.01454,-0.000208,24.002871,-0.0091,1.385
2832.00,7.437625,25.01506,-0.000208,24.002469,-0.0091,1.384
2834.00,7.438048,25.01445,-0.000208,24.002001,-0.0091,1.385
2836.00,7.438672,25.01513,-0.000208,24.002329,-0.0091,1.385
2838.00,7.437302,25.01472,-0.000208,24.002193,-0.0091,1.385
2840.00,7.437511,25.01535,-0.000208,24.002235,-0.0091,1.385
2842.00,7.437219,25.01498,-0.000208,24.002394,-0.0091,1.385
2844.00,7.436451,25.01441,-0.000210,24.002010,-0.0091,1.385
2846.00,7.436504,25.01545,-0.000208,24.002405,-0.0091,1.385
2848.00,7.436531,25.01495,-0.000208,24.002242,-0.0091,1.385
2850.00,7.436649,25.01591,-0.000207,24.002630,-0.0090,1.385
2852.00,7.435981,25.01562,-0.000207,24.002822,-0.0091,1.385
2854.00,7.434908,25.01486,-0.000207,24.003096,-0.0091,1.385
2856.00,7.435136,25.01523,-0.000208,24.002962,-0.0091,1.385
2858.00,7.436020,25.01598,-0.000209,24.002474,-0.0091,1.385
2860.00,7.437249,25.01510,-0.000208,24.002668,-0.0091,1.385
2862.00,7.437656,25.01558,-0.000208,24.002396,-0.0091,1.385
2864.00,7.436763,25.01556,-0.000208,24.002275,-0.0091,1.385
2866.00,7.436360,25.01506,-0.000210,24.002541,-0.0091,1.386
2868.00,7.436079,25.01552,-0.000209,24.002470,-0.0091,1.385
2870.00,7.435271,25.01570,-0.000207,24.002403,-0.0091,1.384
2872.00,7.434919,25.01571,-0.000206,24.002653,-0.0091,1.385
2874.00,7.434454,25.01594,-0.000208,24.003404,-0.0091,1.385
2876.00,7.434936,25.01638,-0.000208,24.001939,-0.0091,1.385
2878.00,7.435579,25.01617,-0.000207,24.002402,-0.0091,1.385
2880.00,7.435803,25.01655,-0.000207,24.003105,-0.0091,1.385
2882.00,7.435294,25.01661,-0.000208,24.002713,-0.0091,1.385
2884.00,7.435418,25.01559,-0.000208,24.001923,-0.0091,1.384
2886.00,7.435408,25.01488,-0.000208,24.001941,-0.0091,1.385
2888.00,7.434538,25.01522,-0.000208,24.002411,-0.0091,1.385
2890.00,7.434588,25.01595,-0.000208,24.002650,-0.0091,1.385
2892.00,7.433977,25.01574,-0.000208,24.002427,-0.0091,1.385
2894.00,7.433884,25.01553,-0.000208,24.002702,-0.0091,1.385
2896.00,7.433741,25.01516,-0.000207,24.002882,-0.0091,1.385
2898.00,7.433647,25.01477,-0.000207,24.002512,-0.0091,1.385
2900.00,7.434128,25.01539,-0.000208,24.002820,-0.0091,1.385
2902.00,7.435076,25.01541,-0.000208,24.002684,-0.0091,1.385
2904.00,7.435229,25.01531,-0.000208,24.002820,-0.0091,1.385
2906.00,7.435551,25.01569,-0.000208,24.002574,-0.0091,1.385
2908.00,7.435660,25.01565,-0.000210,24.001961,-0.0091,1.385
2910.00,7.434829,25.01602,-0.000208,24.002740,-0.0091,1.385
2912.00,7.434400,25.01580,-0.000207,24.002360,-0.0091,1.385
2914.00,7.434522,25.01580,-0.000208,24.002166,-0.0091,1.385
2916.00,7.434275,25.01527,-0.000208,24.002461,-0.0091,1.385
2918.00,7.435464,25.01478,-0.000208,24.002421,-0.0091,1.386
2920.00,7.435482,25.01565,-0.000208,24.002151,-0.0091,1.385
2922.00,7.435456,25.01546,-0.000208,24.002556,-0.0091,1.384
2924.00,7.435837,25.01633,-0.000208,24.002353,-0.0091,1.384
2926.00,7.435381,25.01653,-0.000208,24.002615,-0.0091,1.385
2928.00,7.434957,25.01682,-0.000207,24.003094,-0.0091,1.385
2930.00,7.434366,25.01613,-0.000207,24.002171,-0.0091,1.385
2932.00,7.434291,25.01579,-0.000207,24.001908,-0.0091,1.385
2934.00,7.434186,25.01594,-0.000208,24.002481,-0.0091,1.385
2936.00,7.433484,25.01565,-0.000208,24.002380,-0.0091,1.385
2938.00,7.432632,25.01559,-0.000209,24.002523,-0.0091,1.385
2940.00,7.433632,25.01531,-0.000208,24.001450,-0.0091,1.385
2942.00,7.433412,25.01542,-0.000208,24.002441,-0.0091,1.385
2944.00,7.433015,25.01575,-0.000208,24.001664,-0.0091,1.385
2946.00,7.433680,25.01640,-0.000209,24.002048,-0.0091,1.385
2948.00,7.433870,25.01628,-0.000208,24.001994,-0.0091,1.385
2950.00,7.434260,25.01609,-0.000208,24.001725,-0.0091,1.385
2952.00,7.434031,25.01619,-0.000207,24.002838,-0.0091,1.385
2954.00,7.434100,25.01567,-0.000208,24.002949,-0.0091,1.385
2956.00,7.433816,25.01547,-0.000208,24.002443,-0.0091,1.385
2958.00,7.433440,25.01543,-0.000209,24.002389,-0.0091,1.385
2960.00,7.433761,25.01521,-0.000209,24.002121,-0.0091,1.385
2962.00,7.433903,25.01458,-0.000209,24.001727,-0.0091,1.384
2964.00,7.433923,25.01378,-0.000208,24.001843,-0.0091,1.384
2966.00,7.433341,25.01454,-0.000209,24.001620,-0.0091,1.385
2968.00,7.432547,25.01454,-0.000208,24.002229,-0.0091,1.385
2970.00,7.432640,25.01491,-0.000208,24.002039,-0.0091,1.385
2972.00,7.432828,25.01419,-0.000210,24.001814,-0.0091,1.385
2974.00,7.433010,25.01398,-0.000209,24.002155,-0.0091,1.385
2976.00,7.432608,25.01403,-0.000210,24.002895,-0.0091,1.385
2978.00,7.431915,25.01380,-0.000209,24.001941,-0.0091,1.385
2980.00,7.432793,25.01404,-0.000210,24.002095,-0.0091,1.385
2982.00,7.432965,25.01477,-0.000208,24.002797,-0.0091,1.385
2984.00,7.433388,25.01513,-0.000208,24.002171,-0.0091,1.385
2986.00,7.432748,25.01508,-0.000209,24.002483,-0.0091,1.385
2988.00,7.432232,25.01586,-0.000209,24.002023,-0.0091,1.385
2990.00,7.431502,25.01517,-0.000208,24.002688,-0.0091,1.385
2992.00,7.431510,25.01430,-0.000208,24.002976,-0.0091,1.384
2994.00,7.431333,25.01391,-0.000208,24.002227,-0.0091,1.385
2996.00,7.431525,25.01420,-0.000207,24.002429,-0.0091,1.385
2998.00,7.430889,25.01412,-0.000209,24.002469,-0.0091,1.385
3000.00,7.430903,25.01407,-0.000208,24.002334,-0.0091,1.385
3002.00,7.430422,25.01349,-0.000208,24.002898,-0.0091,1.386
3004.00,7.430303,25.01402,-0.000208,24.001887,-0.0091,1.385
3006.00,7.431301,25.01308,-0.000209,24.002797,-0.0091,1.385
3008.00,7.432148,25.01347,-0.000209,24.002264,-0.0091,1.385
3010.00,7.432054,25.01383,-0.000208,24.002809,-0.0091,1.384
3012.00,7.431973,25.01374,-0.000208,24.002762,-0.0091,1.385
3014.00,7.432042,25.01432,-0.000207,24.002231,-0.0091,1.386
3016.00,7.432473,25.01516,-0.000209,24.002128,-0.0091,1.386
3018.00,7.431663,25.01405,-0.000210,24.002849,-0.0091,1.385
3020.00,7.431099,25.01348,-0.000210,24.002648,-0.0091,1.385
3022.00,7.431443,25.01425,-0.000208,24.002532,-0.0091,1.385
3024.00,7.431414,25.01404,-0.000208,24.002507,-0.0091,1.385
3026.00,7.431656,25.01403,-0.000208,24.002449,-0.0091,1.385
3028.00,7.431848,25.01427,-0.000207,24.002385,-0.0091,1.385
3030.00,7.431041,25.01409,-0.000208,24.003061,-0.0091,1.386
3032.00,7.430869,25.01385,-0.000209,24.002726,-0.0091,1.385
3034.00,7.431428,25.01434,-0.000208,24.002251,-0.0091,1.385
3036.00,7.432849,25.01409,-0.000208,24.002559,-0.0091,1.384
3038.00,7.433053,25.01427,-0.000209,24.002447,-0.0091,1.385
3040.00,7.432972,25.01451,-0.000210,24.002423,-0.0091,1.385
3042.00,7.432834,25.01463,-0.000208,24.002432,-0.0091,1.385
3044.00,7.432016,25.01500,-0.000207,24.002371,-0.0091,1.384
3046.00,7.431566,25.01464,-0.000208,24.002440,-0.0091,1.384
3048.00,7.431731,25.01484,-0.000208,24.002296,-0.0091,1.385
3050.00,7.431869,25.01462,-0.000208,24.002226,-0.0091,1.385
3052.00,7.432083,25.01402,-0.000208,24.002632,-0.0091,1.385
3054.00,7.432080,25.01427,-0.000208,24.002795,-0.0091,1.385
3056.00,7.431978,25.01425,-0.000207,24.002855,-0.0091,1.385
3058.00,7.431529,25.01435,-0.000209,24.002590,-0.0091,1.385
3060.00,7.431590,25.01392,-0.000208,24.002483,-0.0091,1.386
3062.00,7.431824,25.01360,-0.000208,24.002295,-0.0091,1.385
@11,10.0000,20.0
3064.00,7.431921,25.01448,-0.000208,24.002305,-0.0091,1.386
3066.00,7.425419,25.01392,-0.000208,24.002255,-0.0091,1.384
3068.00,7.414336,25.01355,-0.000207,24.002380,-0.0091,1.383
3070.00,7.402511,25.01364,-0.000206,24.003319,-0.0091,1.383
3072.00,7.391892,25.01510,-0.000206,24.002775,-0.0091,1.384
3074.00,7.384317,25.01458,-0.000207,24.002840,-0.0091,1.385
3076.00,7.380210,25.01448,-0.000208,24.002684,-0.0091,1.385
3078.00,7.379042,25.01316,-0.000207,24.002994,-0.0091,1.386
3080.00,7.377811,25.01348,-0.000208,24.002898,-0.0090,1.386
3082.00,7.376137,25.01451,-0.000208,24.002726,-0.0091,1.385
3084.00,7.373957,25.01415,-0.000210,24.002882,-0.0091,1.387
3086.00,7.378937,25.01473,-0.000211,24.002666,-0.0091,1.387
3088.00,7.390480,25.01421,-0.000210,24.002951,-0.0091,1.388
3090.00,7.401978,25.01521,-0.000210,24.002494,-0.0091,1.387
3092.00,7.412871,25.01412,-0.000209,24.002971,-0.0091,1.387
3094.00,7.420970,25.01417,-0.000209,24.003487,-0.0091,1.387
3096.00,7.424442,25.01473,-0.000209,24.002920,-0.0091,1.386
3098.00,7.426546,25.01446,-0.000208,24.002963,-0.0091,1.386
3100.00,7.429128,25.01538,-0.000208,24.003058,-0.0091,1.386
3102.00,7.430770,25.01498,-0.000208,24.002619,-0.0091,1.386
3104.00,7.433208,25.01546,-0.000208,24.002706,-0.0091,1.385
3106.00,7.434822,25.01541,-0.000207,24.002010,-0.0091,1.385
3108.00,7.434698,25.01555,-0.000207,24.002421,-0.0091,1.386
3110.00,7.434327,25.01498,-0.000208,24.002296,-0.0091,1.385
3112.00,7.434600,25.01483,-0.000207,24.002635,-0.0091,1.385
3114.00,7.435477,25.01505,-0.000206,24.002157,-0.0091,1.385
3116.00,7.435079,25.01390,-0.000208,24.002242,-0.0091,1.386
3118.00,7.434748,25.01408,-0.000208,24.002229,-0.0091,1.386
3120.00,7.434224,25.01353,-0.000208,24.002131,-0.0091,1.385
3122.00,7.433826,25.01414,-0.000208,24.002501,-0.0091,1.386
3124.00,7.434851,25.01440,-0.000208,24.003219,-0.0091,1.385
3126.00,7.435959,25.01441,-0.000209,24.002963,-0.0091,1.385
3128.00,7.436852,25.01401,-0.000207,24.001985,-0.0091,1.386
3130.00,7.437928,25.01394,-0.000207,24.002186,-0.0091,1.385
3132.00,7.438197,25.01459,-0.000207,24.002760,-0.0091,1.386
3134.00,7.438623,25.01399,-0.000209,24.002360,-0.0091,1.386
3136.00,7.439108,25.01477,-0.000209,24.002755,-0.0091,1.386
3138.00,7.438330,25.01459,-0.000208,24.002617,-0.0091,1.386
3140.00,7.438544,25.01479,-0.000208,24.002336,-0.0091,1.385
3142.00,7.438862,25.01543,-0.000209,24.002559,-0.0091,1.385
3144.00,7.438762,25.01523,-0.000209,24.002554,-0.0091,1.385
3146.00,7.438655,25.01531,-0.000208,24.002532,-0.0090,1.385
3148.00,7.438359,25.01533,-0.000209,24.002829,-0.0091,1.385
3150.00,7.437737,25.01429,-0.000208,24.002043,-0.0091,1.386
3152.00,7.438029,25.01442,-0.000207,24.002797,-0.0091,1.385
3154.00,7.438796,25.01445,-0.000209,24.002748,-0.0091,1.385
3156.00,7.438401,25.01526,-0.000208,24.002512,-0.0091,1.385
3158.00,7.438269,25.01472,-0.000206,24.002106,-0.0091,1.386
3160.00,7.437823,25.01547,-0.000208,24.002285,-0.0091,1.385
3162.00,7.437980,25.01549,-0.000207,24.002329,-0.0091,1.385
3164.00,7.438167,25.01457,-0.000207,24.002354,-0.0091,1.385
3166.00,7.437887,25.01493,-0.000208,24.002508,-0.0090,1.385
3168.00,7.437741,25.01561,-0.000208,24.002779,-0.0091,1.385
3170.00,7.437368,25.01554,-0.000210,24.002824,-0.0091,1.386
3172.00,7.436999,25.01560,-0.000208,24.003315,-0.0091,1.385
3174.00,7.436710,25.01520,-0.000208,24.002699,-0.0091,1.385
3176.00,7.435857,25.01538,-0.000209,24.002003,-0.0091,1.385
3178.00,7.434896,25.01523,-0.000207,24.002206,-0.0091,1.385
3180.00,7.434108,25.01573,-0.000208,24.002191,-0.0091,1.385
3182.00,7.434198,25.01628,-0.000209,24.002441,-0.0091,1.386
3184.00,7.434479,25.01465,-0.000209,24.001724,-0.0091,1.386
3186.00,7.435701,25.01562,-0.000209,24.002585,-0.0090,1.386
3188.00,7.435507,25.01549,-0.000209,24.002730,-0.0090,1.386
3190.00,7.434887,25.01586,-0.000208,24.002287,-0.0091,1.385
3192.00,7.434978,25.01588,-0.000208,24.002507,-0.0091,1.386
3194.00,7.435710,25.01622,-0.000208,24.002608,-0.0091,1.385
3196.00,7.436224,25.01557,-0.000207,24.002710,-0.0091,1.385
3198.00,7.436131,25.01605,-0.000209,24.002800,-0.0091,1.385
3200.00,7.435453,25.01590,-0.000208,24.001780,-0.0091,1.385
3202.00,7.435656,25.01537,-0.000208,24.002282,-0.0091,1.385
3204.00,7.436119,25.01542,-0.000208,24.002427,-0.0091,1.386
3206.00,7.434897,25.01629,-0.000207,24.002247,-0.0091,1.385
3208.00,7.434734,25.01584,-0.000208,24.002300,-0.0091,1.386
3210.00,7.435531,25.01562,-0.000209,24.002690,-0.0091,1.386
3212.00,7.435314,25.01650,-0.000209,24.002967,-0.0091,1.386
3214.00,7.434305,25.01558,-0.000208,24.002766,-0.0091,1.385
3216.00,7.435168,25.01503,-0.000208,24.001968,-0.0091,1.386
3218.00,7.434692,25.01468,-0.000207,24.002293,-0.0091,1.386
3220.00,7.434853,25.01502,-0.000207,24.002595,-0.0091,1.386
3222.00,7.436354,25.01488,-0.000208,24.001869,-0.0091,1.386
3224.00,7.435848,25.01505,-0.000208,24.002829,-0.0090,1.385
3226.00,7.435282,25.01530,-0.000208,24.002367,-0.0091,1.386
3228.00,7.434477,25.01545,-0.000208,24.002800,-0.0091,1.386
3230.00,7.433661,25.01501,-0.000209,24.002269,-0.0091,1.386
3232.00,7.433866,25.01482,-0.000208,24.001885,-0.0091,1.385
3234.00,7.433783,25.01496,-0.000208,24.002907,-0.0091,1.385
3236.00,7.433526,25.01530,-0.000207,24.002425,-0.0091,1.385
3238.00,7.434141,25.01522,-0.000207,24.003261,-0.0091,1.384
3240.00,7.433747,25.01445,-0.000208,24.003065,-0.0091,1.386
3242.00,7.434008,25.01467,-0.000209,24.002828,-0.0091,1.386
3244.00,7.433885,25.01467,-0.000209,24.003234,-0.0091,1.386
3246.00,7.433528,25.01448,-0.000208,24.003226,-0.0091,1.385
3248.00,7.432632,25.01537,-0.000208,24.002927,-0.0091,1.385
3250.00,7.432327,25.01442,-0.000207,24.002944,-0.0091,1.385
3252.00,7.432274,25.01508,-0.000208,24.002875,-0.0091,1.386
3254.00,7.432911,25.01492,-0.000207,24.002365,-0.0091,1.386
3256.00,7.434026,25.01532,-0.000209,24.002173,-0.0091,1.386
3258.00,7.435088,25.01513,-0.000209,24.002610,-0.0091,1.386
3260.00,7.435390,25.01602,-0.000208,24.002427,-0.0091,1.385
3262.00,7.435159,25.01650,-0.000208,24.002757,-0.0091,1.385
3264.00,7.434622,25.01617,-0.000208,24.002218,-0.0091,1.385
3266.00,7.434076,25.01544,-0.000208,24.003147,-0.0091,1.386
3268.00,7.433476,25.01535,-0.000208,24.002924,-0.0091,1.386
3270.00,7.434638,25.01505,-0.000209,24.002505,-0.0091,1.386
3272.00,7.434881,25.01498,-0.000208,24.003047,-0.0090,1.385
3274.00,7.434521,25.01572,-0.000208,24.002684,-0.0091,1.385
3276.00,7.434245,25.01556,-0.000208,24.002175,-0.0091,1.385
3278.00,7.434958,25.01553,-0.000208,24.002347,-0.0091,1.386
3280.00,7.434755,25.01603,-0.000208,24.001930,-0.0091,1.386
3282.00,7.434851,25.01645,-0.000208,24.002068,-0.0091,1.386
3284.00,7.434096,25.01595,-0.000207,24.002315,-0.0091,1.385
3286.00,7.432918,25.01643,-0.000207,24.002690,-0.0091,1.386
3288.00,7.432950,25.01588,-0.000208,24.002577,-0.0091,1.386
3290.00,7.433761,25.01652,-0.000208,24.002518,-0.0091,1.386
3292.00,7.434300,25.01520,-0.000209,24.002175,-0.0091,1.386
3294.00,7.434126,25.01507,-0.000208,24.002929,-0.0090,1.386
3296.00,7.433692,25.01665,-0.000208,24.002750,-0.0091,1.385
3298.00,7.433874,25.01629,-0.000207,24.002811,-0.0091,1.385
3300.00,7.433450,25.01625,-0.000208,24.002840,-0.0090,1.385
3302.00,7.432754,25.01611,-0.000208,24.003553,-0.0091,1.386
3304.00,7.432920,25.01695,-0.000207,24.003498,-0.0090,1.386
3306.00,7.433012,25.01539,-0.000207,24.002789,-0.0091,1.385
3308.00,7.433703,25.01619,-0.000208,24.002536,-0.0091,1.385
3310.00,7.433731,25.01585,-0.000208,24.002789,-0.0091,1.385
3312.00,7.433906,25.01543,-0.000208,24.002537,-0.0091,1.385
3314.00,7.433814,25.01637,-0.000209,24.002887,-0.0091,1.386
3316.00,7.433804,25.01714,-0.000208,24.003014,-0.0090,1.385
3318.00,7.433750,25.01675,-0.000208,24.002713,-0.0090,1.386
3320.00,7.432834,25.01679,-0.000208,24.002681,-0.0091,1.385
3322.00,7.432476,25.01647,-0.000208,24.002733,-0.0091,1.385
3324.00,7.433219,25.01653,-0.000208,24.002367,-0.0091,1.385
3326.00,7.433179,25.01648,-0.000208,24.002740,-0.0091,1.386
3328.00,7.433561,25.01691,-0.000208,24.002695,-0.0091,1.386
3330.00,7.433575,25.01761,-0.000209,24.002106,-0.0091,1.385
3332.00,7.433382,25.01667,-0.000208,24.002637,-0.0091,1.385
3334.00,7.433674,25.01627,-0.000209,24.002822,-0.0091,1.386
3336.00,7.433891,25.01719,-0.000207,24.002746,-0.0091,1.386
3338.00,7.433375,25.01630,-0.000208,24.002157,-0.0091,1.386
3340.00,7.433606,25.01669,-0.000208,24.002082,-0.0091,1.386
3342.00,7.433970,25.01654,-0.000208,24.002503,-0.0091,1.386
3344.00,7.433109,25.01641,-0.000208,24.002460,-0.0091,1.386
3346.00,7.433196,25.01628,-0.000208,24.003103,-0.0091,1.386
3348.00,7.432640,25.01661,-0.000208,24.003009,-0.0091,1.385
3350.00,7.432365,25.01636,-0.000208,24.002267,-0.0091,1.386
3352.00,7.433230,25.01592,-0.000208,24.003159,-0.0091,1.386
3354.00,7.432729,25.01690,-0.000207,24.002913,-0.0091,1.386
3356.00,7.432194,25.01651,-0.000208,24.002895,-0.0091,1.386
3358.00,7.433117,25.01728,-0.000208,24.002302,-0.0091,1.386
3360.00,7.433768,25.01702,-0.000208,24.001894,-0.0091,1.386
3362.00,7.432826,25.01664,-0.000207,24.002113,-0.0091,1.385
@12,10.0000,20.0
3364.00,7.432020,25.01605,-0.000207,24.002470,-0.0091,1.386
3366.00,7.426427,25.01599,-0.000206,24.002140,-0.0091,1.386
3368.00,7.416065,25.01654,-0.000207,24.002681,-0.0091,1.385
3370.00,7.404420,25.01689,-0.000207,24.002835,-0.0091,1.385
3372.00,7.392895,25.01689,-0.000208,24.002615,-0.0091,1.384
3374.00,7.385012,25.01704,-0.000207,24.002476,-0.0091,1.384
3376.00,7.379977,25.01641,-0.000206,24.002119,-0.0091,1.386
3378.00,7.378852,25.01669,-0.000208,24.002561,-0.0091,1.386
3380.00,7.379430,25.01583,-0.000208,24.002525,-0.0091,1.387
3382.00,7.378716,25.01613,-0.000209,24.002315,-0.0091,1.387
3384.00,7.377452,25.01621,-0.000209,24.002577,-0.0091,1.387
3386.00,7.381644,25.01614,-0.000209,24.002779,-0.0091,1.387
3388.00,7.390900,25.01613,-0.000209,24.002349,-0.0091,1.388
3390.00,7.401858,25.01652,-0.000209,24.002599,-0.0091,1.388
3392.00,7.413083,25.01618,-0.000209,24.002024,-0.0091,1.388
3394.00,7.420020,25.01713,-0.000209,24.003003,-0.0090,1.388
3396.00,7.422464,25.01655,-0.000210,24.002173,-0.0091,1.387
3398.00,7.423309,25.01717,-0.000209,24.003103,-0.0091,1.387
3400.00,7.424618,25.01761,-0.000207,24.002813,-0.0091,1.386
3402.00,7.425928,25.01739,-0.000207,24.003007,-0.0090,1.386
3404.00,7.427161,25.01691,-0.000206,24.002835,-0.0091,1.385
3406.00,7.428820,25.01571,-0.000207,24.002376,-0.0091,1.386
3408.00,7.429919,25.01641,-0.000207,24.003268,-0.0091,1.387
3410.00,7.431562,25.01630,-0.000208,24.003545,-0.0091,1.386
3412.00,7.432617,25.01644,-0.000208,24.001807,-0.0091,1.386
3414.00,7.433153,25.01585,-0.000210,24.002197,-0.0091,1.386
3416.00,7.435062,25.01617,-0.000207,24.002014,-0.0091,1.385
3418.00,7.435701,25.01517,-0.000207,24.002619,-0.0091,1.386
3420.00,7.436111,25.01584,-0.000208,24.002101,-0.0091,1.386
3422.00,7.436840,25.01556,-0.000206,24.002324,-0.0091,1.386
3424.00,7.437802,25.01638,-0.000207,24.002878,-0.0091,1.386
3426.00,7.438700,25.01619,-0.000207,24.002664,-0.0091,1.386
3428.00,7.440330,25.01587,-0.000209,24.002275,-0.0091,1.386
3430.00,7.441250,25.01563,-0.000209,24.002590,-0.0091,1.385
3432.00,7.441488,25.01534,-0.000207,24.002770,-0.0091,1.386
3434.00,7.441770,25.01571,-0.000208,24.002034,-0.0091,1.387
3436.00,7.441144,25.01611,-0.000209,24.002255,-0.0091,1.386
3438.00,7.440663,25.01586,-0.000208,24.002751,-0.0091,1.386
3440.00,7.439476,25.01607,-0.000207,24.002478,-0.0091,1.385
3442.00,7.439015,25.01616,-0.000208,24.003078,-0.0091,1.386
3444.00,7.438334,25.01612,-0.000207,24.003371,-0.0091,1.386
3446.00,7.438212,25.01608,-0.000207,24.002460,-0.0091,1.386
3448.00,7.436647,25.01553,-0.000208,24.002057,-0.0091,1.386
3450.00,7.435327,25.01544,-0.000207,24.002652,-0.0091,1.385
3452.00,7.434691,25.01622,-0.000207,24.002711,-0.0091,1.386
3454.00,7.435357,25.01651,-0.000208,24.002450,-0.0091,1.386
3456.00,7.436144,25.01589,-0.000209,24.002905,-0.0091,1.386
3458.00,7.435430,25.01617,-0.000209,24.002088,-0.0091,1.385
3460.00,7.435219,25.01580,-0.000210,24.002304,-0.0091,1.386
3462.00,7.434474,25.01614,-0.000209,24.002418,-0.0091,1.386
3464.00,7.434067,25.01683,-0.000208,24.002467,-0.0091,1.386
3466.00,7.434307,25.01729,-0.000208,24.002447,-0.0091,1.386
3468.00,7.434226,25.01698,-0.000208,24.002592,-0.0091,1.386
3470.00,7.434482,25.01704,-0.000208,24.003199,-0.0091,1.386
3472.00,7.435668,25.01686,-0.000208,24.002666,-0.0090,1.386
3474.00,7.435767,25.01758,-0.000208,24.002606,-0.0091,1.386
3476.00,7.434932,25.01683,-0.000208,24.002256,-0.0091,1.386
3478.00,7.435203,25.01665,-0.000209,24.002256,-0.0091,1.386
3480.00,7.435470,25.01672,-0.000208,24.002072,-0.0091,1.386
3482.00,7.435602,25.01631,-0.000209,24.002037,-0.0091,1.386
3484.00,7.436017,25.01576,-0.000208,24.002708,-0.0091,1.386
3486.00,7.436711,25.01556,-0.000209,24.002864,-0.0091,1.386
3488.00,7.437310,25.01588,-0.000209,24.003054,-0.0090,1.386
3490.00,7.436415,25.01636,-0.000209,24.002186,-0.0091,1.385
3492.00,7.436078,25.01633,-0.000208,24.002072,-0.0091,1.385
3494.00,7.436325,25.01577,-0.000207,24.002110,-0.0091,1.387
3496.00,7.437579,25.01527,-0.000209,24.002227,-0.0091,1.387
3498.00,7.436945,25.01528,-0.000209,24.003092,-0.0091,1.387
3500.00,7.436666,25.01566,-0.000209,24.002809,-0.0091,1.386
3502.00,7.436379,25.01536,-0.000208,24.002296,-0.0091,1.387
3504.00,7.436106,25.01584,-0.000208,24.002655,-0.0091,1.386
3506.00,7.436256,25.01591,-0.000207,24.002420,-0.0091,1.386
3508.00,7.436548,25.01560,-0.000209,24.002982,-0.0091,1.386
3510.00,7.436704,25.01551,-0.000209,24.002739,-0.0091,1.386
3512.00,7.436980,25.01572,-0.000208,24.002423,-0.0091,1.386
3514.00,7.436063,25.01529,-0.000208,24.002396,-0.0091,1.387
3516.00,7.435904,25.01527,-0.000207,24.002938,-0.0091,1.386
3518.00,7.436777,25.01647,-0.000208,24.002744,-0.0091,1.386
3520.00,7.436805,25.01636,-0.000208,24.002789,-0.0091,1.386
3522.00,7.436900,25.01624,-0.000207,24.002945,-0.0091,1.386
3524.00,7.436357,25.01622,-0.000207,24.003292,-0.0090,1.386
3526.00,7.436596,25.01665,-0.000207,24.002958,-0.0090,1.387
3528.00,7.436674,25.01670,-0.000207,24.002907,-0.0091,1.386
3530.00,7.435799,25.01648,-0.000209,24.002768,-0.0091,1.386
3532.00,7.435785,25.01610,-0.000209,24.002889,-0.0090,1.386
3534.00,7.435972,25.01562,-0.000210,24.002623,-0.0090,1.386
3536.00,7.435586,25.01567,-0.000208,24.001930,-0.0090,1.386
3538.00,7.436695,25.01599,-0.000208,24.002840,-0.0091,1.386
3540.00,7.437384,25.01666,-0.000208,24.003021,-0.0091,1.386
3542.00,7.436440,25.01691,-0.000208,24.002547,-0.0091,1.386
3544.00,7.435556,25.01714,-0.000208,24.002483,-0.0091,1.386
3546.00,7.435154,25.01676,-0.000207,24.003290,-0.0091,1.386
3548.00,7.435644,25.01652,-0.000208,24.002677,-0.0091,1.386
3550.00,7.435840,25.01637,-0.000208,24.002876,-0.0091,1.386
3552.00,7.435469,25.01661,-0.000207,24.002828,-0.0091,1.386
3554.00,7.435389,25.01610,-0.000208,24.002418,-0.0090,1.386
3556.00,7.435475,25.01607,-0.000208,24.001825,-0.0090,1.386
3558.00,7.435893,25.01616,-0.000208,24.002414,-0.0091,1.386
3560.00,7.435352,25.01632,-0.000208,24.002911,-0.0091,1.386
3562.00,7.434394,25.01619,-0.000208,24.002171,-0.0091,1.386
3564.00,7.434004,25.01609,-0.000209,24.002561,-0.0091,1.386
3566.00,7.433622,25.01674,-0.000207,24.003226,-0.0091,1.385
3568.00,7.433028,25.01651,-0.000209,24.003272,-0.0091,1.387
3570.00,7.433015,25.01642,-0.000208,24.002193,-0.0090,1.386
3572.00,7.433212,25.01632,-0.000208,24.002483,-0.0090,1.387
3574.00,7.433404,25.01659,-0.000209,24.002740,-0.0090,1.386
3576.00,7.433431,25.01678,-0.000208,24.002494,-0.0091,1.386
3578.00,7.433700,25.01655,-0.000208,24.002610,-0.0091,1.387
3580.00,7.433871,25.01647,-0.000208,24.002681,-0.0091,1.387
3582.00,7.434274,25.01589,-0.000208,24.002349,-0.0091,1.386
3584.00,7.434391,25.01622,-0.000207,24.002594,-0.0091,1.386
3586.00,7.434133,25.01565,-0.000209,24.002623,-0.0091,1.386
3588.00,7.434122,25.01613,-0.000210,24.002456,-0.0091,1.386
3590.00,7.433181,25.01662,-0.000208,24.002646,-0.0091,1.386
3592.00,7.433317,25.01684,-0.000207,24.002101,-0.0091,1.386
3594.00,7.433223,25.01589,-0.000209,24.002115,-0.0091,1.386
3596.00,7.432225,25.01605,-0.000211,24.003226,-0.0091,1.386
3598.00,7.432570,25.01531,-0.000210,24.002391,-0.0091,1.386
3600.00,7.432134,25.01523,-0.000208,24.002507,-0.0091,1.386
3602.00,7.432631,25.01535,-0.000209,24.003487,-0.0091,1.387
3604.00,7.432721,25.01567,-0.000209,24.002929,-0.0091,1.386
3606.00,7.432779,25.01636,-0.000207,24.002195,-0.0091,1.386
3608.00,7.433174,25.01601,-0.000208,24.002744,-0.0091,1.386
3610.00,7.433134,25.01600,-0.000209,24.002251,-0.0091,1.386
3612.00,7.432471,25.01561,-0.000209,24.002711,-0.0090,1.386
3614.00,7.432327,25.01569,-0.000209,24.002479,-0.0091,1.386
3616.00,7.432879,25.01554,-0.000208,24.002255,-0.0091,1.386
3618.00,7.433159,25.01575,-0.000208,24.001965,-0.0091,1.386
3620.00,7.432795,25.01523,-0.000208,24.002092,-0.0090,1.386
3622.00,7.433027,25.01568,-0.000208,24.003090,-0.0091,1.386
3624.00,7.433760,25.01564,-0.000208,24.002931,-0.0090,1.386
3626.00,7.432900,25.01531,-0.000208,24.002871,-0.0091,1.386
3628.00,7.432793,25.01482,-0.000208,24.002104,-0.0091,1.386
3630.00,7.432789,25.01478,-0.000207,24.002750,-0.0091,1.386
3632.00,7.433138,25.01562,-0.000208,24.002902,-0.0091,1.386
3634.00,7.433399,25.01548,-0.000208,24.001856,-0.0090,1.386
3636.00,7.433656,25.01542,-0.000208,24.002217,-0.0091,1.386
3638.00,7.433903,25.01449,-0.000209,24.002808,-0.0091,1.386
3640.00,7.434041,25.01488,-0.000208,24.002561,-0.0091,1.386
3642.00,7.434034,25.01602,-0.000207,24.002824,-0.0091,1.386
3644.00,7.434393,25.01651,-0.000208,24.002490,-0.0091,1.386
3646.00,7.434585,25.01654,-0.000209,24.002866,-0.0090,1.386
3648.00,7.434898,25.01541,-0.000209,24.002423,-0.0090,1.385
3650.00,7.435468,25.01562,-0.000208,24.002436,-0.0091,1.386
3652.00,7.435020,25.01525,-0.000208,24.002905,-0.0091,1.386
3654.00,7.434478,25.01587,-0.000208,24.002110,-0.0091,1.386
3656.00,7.434121,25.01591,-0.000208,24.003050,-0.0091,1.386
3658.00,7.433389,25.01692,-0.000208,24.002367,-0.0091,1.386
3660.00,7.433665,25.01637,-0.000208,24.002797,-0.0091,1.387
3662.00,7.433980,25.01635,-0.000208,24.002668,-0.0091,1.386
@13,10.0000,20.0
3664.00,7.433317,25.01595,-0.000208,24.002331,-0.0091,1.386
3666.00,7.428368,25.01628,-0.000208,24.002831,-0.0091,1.386
3668.00,7.417722,25.01625,-0.000207,24.002789,-0.0091,1.385
3670.00,7.404785,25.01626,-0.000208,24.002837,-0.0091,1.385
3672.00,7.393715,25.01629,-0.000206,24.002610,-0.0091,1.385
3674.00,7.387907,25.01660,-0.000205,24.002119,-0.0091,1.385
3676.00,7.384301,25.01686,-0.000207,24.002942,-0.0091,1.386
3678.00,7.382541,25.01673,-0.000208,24.002363,-0.0091,1.387
3680.00,7.380105,25.01643,-0.000208,24.002385,-0.0091,1.388
3682.00,7.378417,25.01733,-0.000209,24.002768,-0.0091,1.388
3684.00,7.377414,25.01686,-0.000208,24.002028,-0.0091,1.387
3686.00,7.382086,25.01615,-0.000209,24.002556,-0.0091,1.387
3688.00,7.391643,25.01661,-0.000209,24.003360,-0.0091,1.389
3690.00,7.403711,25.01706,-0.000210,24.002420,-0.0091,1.389
3692.00,7.414406,25.01610,-0.000210,24.003201,-0.0091,1.388
3694.00,7.421020,25.01625,-0.000210,24.002621,-0.0091,1.387
3696.00,7.425457,25.01632,-0.000209,24.002006,-0.0091,1.387
3698.00,7.428258,25.01604,-0.000208,24.002563,-0.0091,1.387
3700.00,7.429496,25.01631,-0.000208,24.002572,-0.0091,1.387
3702.00,7.431343,25.01674,-0.000208,24.002710,-0.0091,1.386
3704.00,7.434090,25.01683,-0.000208,24.002066,-0.0091,1.387
3706.00,7.435438,25.01668,-0.000208,24.002826,-0.0091,1.387
3708.00,7.436594,25.01655,-0.000209,24.002684,-0.0091,1.386
3710.00,7.436885,25.01714,-0.000209,24.002253,-0.0091,1.387
3712.00,7.437249,25.01642,-0.000209,24.002744,-0.0091,1.387
3714.00,7.436251,25.01580,-0.000207,24.002958,-0.0091,1.386
3716.00,7.436414,25.01599,-0.000208,24.002481,-0.0091,1.386
3718.00,7.437621,25.01623,-0.000207,24.002628,-0.0091,1.386
3720.00,7.437467,25.01598,-0.000207,24.002175,-0.0091,1.387
3722.00,7.437466,25.01581,-0.000208,24.002940,-0.0091,1.387
3724.00,7.437354,25.01620,-0.000208,24.003353,-0.0091,1.386
3726.00,7.437236,25.01653,-0.000208,24.003099,-0.0090,1.387
3728.00,7.437931,25.01638,-0.000208,24.002534,-0.0091,1.387
3730.00,7.438136,25.01620,-0.000208,24.002412,-0.0091,1.387
3732.00,7.438298,25.01624,-0.000208,24.003404,-0.0091,1.387
3734.00,7.438336,25.01619,-0.000208,24.003629,-0.0091,1.386
3736.00,7.438090,25.01612,-0.000207,24.003370,-0.0091,1.386
3738.00,7.437735,25.01641,-0.000209,24.002944,-0.0091,1.387
3740.00,7.437907,25.01621,-0.000209,24.002858,-0.0091,1.387
3742.00,7.438144,25.01622,-0.000208,24.002713,-0.0091,1.387
3744.00,7.437542,25.01620,-0.000208,24.002601,-0.0091,1.386
3746.00,7.437458,25.01621,-0.000209,24.002461,-0.0091,1.386
3748.00,7.438167,25.01658,-0.000209,24.003031,-0.0091,1.387
3750.00,7.438086,25.01624,-0.000209,24.003319,-0.0091,1.387
3752.00,7.437521,25.01527,-0.000209,24.003324,-0.0091,1.387
3754.00,7.437517,25.01550,-0.000208,24.002835,-0.0091,1.387
3756.00,7.437443,25.01652,-0.000208,24.002398,-0.0091,1.386
3758.00,7.437781,25.01655,-0.000209,24.002663,-0.0091,1.386
3760.00,7.438729,25.01649,-0.000209,24.002450,-0.0091,1.386
3762.00,7.437182,25.01675,-0.000208,24.002177,-0.0091,1.386
3764.00,7.437116,25.01692,-0.000209,24.002253,-0.0091,1.387
3766.00,7.437680,25.01774,-0.000209,24.002869,-0.0091,1.386
3768.00,7.437632,25.01671,-0.000208,24.002460,-0.0090,1.386
3770.00,7.436429,25.01649,-0.000207,24.002191,-0.0090,1.387
3772.00,7.435592,25.01706,-0.000208,24.002157,-0.0091,1.387
3774.00,7.436180,25.01708,-0.000208,24.002289,-0.0091,1.386
3776.00,7.435995,25.01699,-0.000208,24.003148,-0.0091,1.386
3778.00,7.435806,25.01714,-0.000208,24.002967,-0.0091,1.387
3780.00,7.435981,25.01764,-0.000207,24.002130,-0.0091,1.387
3782.00,7.436306,25.01833,-0.000209,24.003032,-0.0091,1.387
3784.00,7.436520,25.01836,-0.000207,24.003163,-0.0090,1.387
3786.00,7.436324,25.01760,-0.000208,24.002976,-0.0091,1.386
3788.00,7.436155,25.01692,-0.000209,24.002050,-0.0091,1.387
3790.00,7.436155,25.01717,-0.000209,24.002440,-0.0091,1.387
3792.00,7.435828,25.01735,-0.000209,24.002989,-0.0091,1.386
3794.00,7.435564,25.01693,-0.000208,24.002586,-0.0091,1.386
3796.00,7.435811,25.01644,-0.000210,24.002150,-0.0091,1.387
3798.00,7.436085,25.01672,-0.000209,24.003476,-0.0091,1.386
3800.00,7.436270,25.01704,-0.000208,24.002681,-0.0091,1.387
3802.00,7.435823,25.01676,-0.000209,24.002581,-0.0091,1.387
3804.00,7.436755,25.01631,-0.000209,24.002905,-0.0091,1.387
3806.00,7.437311,25.01686,-0.000209,24.001870,-0.0091,1.387
3808.00,7.437905,25.01673,-0.000208,24.001776,-0.0091,1.387
3810.00,7.438127,25.01666,-0.000209,24.001845,-0.0091,1.387
3812.00,7.437753,25.01695,-0.000209,24.002684,-0.0091,1.387
3814.00,7.436693,25.01759,-0.000208,24.002842,-0.0091,1.387
3816.00,7.436583,25.01781,-0.000207,24.002378,-0.0091,1.386
3818.00,7.436846,25.01644,-0.000208,24.002576,-0.0091,1.387
3820.00,7.436725,25.01655,-0.000209,24.002378,-0.0091,1.387
3822.00,7.435584,25.01657,-0.000209,24.002073,-0.0090,1.387
3824.00,7.435679,25.01689,-0.000208,24.001981,-0.0091,1.387
3826.00,7.435684,25.01637,-0.000209,24.002759,-0.0091,1.386
3828.00,7.436286,25.01656,-0.000208,24.002124,-0.0091,1.386
3830.00,7.436399,25.01619,-0.000209,24.002382,-0.0091,1.387
3832.00,7.435856,25.01682,-0.000209,24.002485,-0.0091,1.387
3834.00,7.436419,25.01653,-0.000210,24.002111,-0.0091,1.387
3836.00,7.436877,25.01752,-0.000209,24.001591,-0.0091,1.387
3838.00,7.437351,25.01790,-0.000209,24.002547,-0.0091,1.386
3840.00,7.437756,25.01816,-0.000209,24.002846,-0.0091,1.386
3842.00,7.436868,25.01743,-0.000208,24.002447,-0.0091,1.387
3844.00,7.436095,25.01666,-0.000208,24.002621,-0.0091,1.387
3846.00,7.436390,25.01663,-0.000209,24.003076,-0.0091,1.387
3848.00,7.436131,25.01668,-0.000209,24.002866,-0.0091,1.387
3850.00,7.436827,25.01728,-0.000210,24.002653,-0.0091,1.386
3852.00,7.437757,25.01766,-0.000208,24.002409,-0.0091,1.387
3854.00,7.437607,25.01771,-0.000208,24.002244,-0.0091,1.386
3856.00,7.437804,25.01681,-0.000209,24.002479,-0.0091,1.386
3858.00,7.437793,25.01732,-0.000207,24.002213,-0.0091,1.386
3860.00,7.436725,25.01695,-0.000208,24.002699,-0.0091,1.387
3862.00,7.435833,25.01677,-0.000209,24.003190,-0.0091,1.387
3864.00,7.435587,25.01668,-0.000209,24.001999,-0.0091,1.387
3866.00,7.435904,25.01700,-0.000210,24.002313,-0.0091,1.387
3868.00,7.436246,25.01705,-0.000210,24.002537,-0.0091,1.386
3870.00,7.436214,25.01688,-0.000208,24.003058,-0.0090,1.386
3872.00,7.435239,25.01651,-0.000208,24.002719,-0.0091,1.387
3874.00,7.434414,25.01640,-0.000209,24.002510,-0.0091,1.387
3876.00,7.434636,25.01658,-0.000208,24.002472,-0.0091,1.386
3878.00,7.434848,25.01652,-0.000208,24.002445,-0.0091,1.386
3880.00,7.434588,25.01666,-0.000209,24.002247,-0.0091,1.386
3882.00,7.434615,25.01635,-0.000209,24.002690,-0.0091,1.387
3884.00,7.435094,25.01738,-0.000208,24.002284,-0.0091,1.387
3886.00,7.435108,25.01691,-0.000209,24.002536,-0.0091,1.387
3888.00,7.434126,25.01666,-0.000210,24.002510,-0.0091,1.387
3890.00,7.433750,25.01743,-0.000209,24.002398,-0.0091,1.386
3892.00,7.434061,25.01710,-0.000208,24.002938,-0.0091,1.387
3894.00,7.434701,25.01777,-0.000208,24.002131,-0.0091,1.387
3896.00,7.434951,25.01754,-0.000207,24.002159,-0.0091,1.387
3898.00,7.434775,25.01765,-0.000209,24.002679,-0.0091,1.387
3900.00,7.435175,25.01757,-0.000208,24.002706,-0.0091,1.387
3902.00,7.435441,25.01857,-0.000210,24.002811,-0.0091,1.387
3904.00,7.435841,25.01875,-0.000209,24.002887,-0.0091,1.387
3906.00,7.436424,25.01754,-0.000209,24.002920,-0.0091,1.387
3908.00,7.436400,25.01833,-0.000208,24.003308,-0.0091,1.387
3910.00,7.435781,25.01798,-0.000209,24.002730,-0.0091,1.387
3912.00,7.435282,25.01803,-0.000209,24.002108,-0.0090,1.387
3914.00,7.435711,25.01842,-0.000209,24.002721,-0.0090,1.387
3916.00,7.435695,25.01791,-0.000209,24.002253,-0.0090,1.387
3918.00,7.436433,25.01809,-0.000209,24.003177,-0.0091,1.387
3920.00,7.436577,25.01808,-0.000209,24.002371,-0.0091,1.387
3922.00,7.436870,25.01827,-0.000208,24.002150,-0.0091,1.387
3924.00,7.436341,25.01917,-0.000208,24.002775,-0.0091,1.387
3926.00,7.436068,25.01920,-0.000208,24.002646,-0.0091,1.387
3928.00,7.435848,25.01833,-0.000208,24.002296,-0.0091,1.387
3930.00,7.435833,25.01800,-0.000210,24.002436,-0.0091,1.387
3932.00,7.435909,25.01816,-0.000210,24.002927,-0.0091,1.388
3934.00,7.435586,25.01814,-0.000208,24.002155,-0.0090,1.388
3936.00,7.434990,25.01788,-0.000208,24.002072,-0.0091,1.387
3938.00,7.434781,25.01783,-0.000210,24.002238,-0.0091,1.387
3940.00,7.434833,25.01787,-0.000208,24.003257,-0.0091,1.387
3942.00,7.435360,25.01731,-0.000208,24.002750,-0.0091,1.387
3944.00,7.435481,25.01734,-0.000208,24.003054,-0.0091,1.387
3946.00,7.435014,25.01757,-0.000208,24.002980,-0.0091,1.387
3948.00,7.435029,25.01713,-0.000208,24.002983,-0.0091,1.387
3950.00,7.434592,25.01726,-0.000209,24.002826,-0.0091,1.387
3952.00,7.434516,25.01763,-0.000209,24.002492,-0.0091,1.388
3954.00,7.435447,25.01798,-0.000208,24.002405,-0.0091,1.387
3956.00,7.434916,25.01813,-0.000208,24.003272,-0.0091,1.387
3958.00,7.434540,25.01785,-0.000208,24.002554,-0.0091,1.387
3960.00,7.434836,25.01717,-0.000207,24.001995,-0.0091,1.387
3962.00,7.435362,25.01786,-0.000209,24.002318,-0.0091,1.387
@14,10.0000,20.0
3964.00,7.434841,25.01837,-0.000209,24.002159,-0.0091,1.387
3966.00,7.429802,25.01809,-0.000209,24.002336,-0.0091,1.387
3968.00,7.419169,25.01885,-0.000207,24.002358,-0.0091,1.386
3970.00,7.407016,25.01804,-0.000207,24.002704,-0.0091,1.386
3972.00,7.395878,25.01849,-0.000206,24.002574,-0.0090,1.386
3974.00,7.389031,25.01804,-0.000206,24.002385,-0.0091,1.386
3976.00,7.385261,25.01755,-0.000208,24.002447,-0.0091,1.387
3978.00,7.384007,25.01760,-0.000207,24.002449,-0.0091,1.388
3980.00,7.383669,25.01784,-0.000209,24.002195,-0.0091,1.389
3982.00,7.382482,25.01781,-0.000209,24.002200,-0.0091,1.388
3984.00,7.381666,25.01907,-0.000209,24.002247,-0.0091,1.388
3986.00,7.384834,25.01862,-0.000209,24.002869,-0.0091,1.388
3988.00,7.395525,25.01869,-0.000209,24.002744,-0.0090,1.389
3990.00,7.407723,25.01878,-0.000210,24.002568,-0.0090,1.389
3992.00,7.417466,25.01934,-0.000210,24.003255,-0.0090,1.389
3994.00,7.424347,25.01866,-0.000211,24.002592,-0.0090,1.389
3996.00,7.428353,25.01800,-0.000210,24.002632,-0.0091,1.388
3998.00,7.430344,25.01795,-0.000209,24.002383,-0.0091,1.387
4000.00,7.432347,25.01784,-0.000207,24.002884,-0.0091,1.387
4002.00,7.432928,25.01769,-0.000209,24.003050,-0.0091,1.388
4004.00,7.435209,25.01814,-0.000207,24.002817,-0.0091,1.387
4006.00,7.437120,25.01789,-0.000207,24.002574,-0.0090,1.387
4008.00,7.438071,25.01819,-0.000208,24.002603,-0.0091,1.387
4010.00,7.438154,25.01803,-0.000208,24.002811,-0.0091,1.387
4012.00,7.437965,25.01803,-0.000208,24.002347,-0.0091,1.387
4014.00,7.437374,25.01798,-0.000209,24.002541,-0.0091,1.387
4016.00,7.436893,25.01677,-0.000209,24.002650,-0.0091,1.387
4018.00,7.436813,25.01742,-0.000209,24.002828,-0.0091,1.387
4020.00,7.436626,25.01755,-0.000210,24.002198,-0.0091,1.387
4022.00,7.437355,25.01785,-0.000208,24.002514,-0.0091,1.387
4024.00,7.437535,25.01776,-0.000208,24.002730,-0.0091,1.388
4026.00,7.437894,25.01868,-0.000208,24.002302,-0.0091,1.387
4028.00,7.438335,25.01866,-0.000208,24.002733,-0.0091,1.387
4030.00,7.438850,25.01871,-0.000208,24.002802,-0.0091,1.388
4032.00,7.439338,25.01937,-0.000209,24.002556,-0.0091,1.387
4034.00,7.439599,25.02004,-0.000209,24.002595,-0.0091,1.387
4036.00,7.439738,25.01874,-0.000208,24.002258,-0.0090,1.388
4038.00,7.439868,25.01831,-0.000209,24.002594,-0.0091,1.387
4040.00,7.440243,25.01853,-0.000209,24.002285,-0.0091,1.388
4042.00,7.439685,25.01856,-0.000209,24.002637,-0.0091,1.387
4044.00,7.439885,25.01824,-0.000208,24.002282,-0.0091,1.387
4046.00,7.439670,25.01717,-0.000208,24.002483,-0.0091,1.386
4048.00,7.439929,25.01764,-0.000208,24.002476,-0.0091,1.387
4050.00,7.439885,25.01756,-0.000210,24.002431,-0.0091,1.388
4052.00,7.439138,25.01763,-0.000209,24.003047,-0.0091,1.387
4054.00,7.438838,25.01718,-0.000208,24.002811,-0.0091,1.386
4056.00,7.439120,25.01749,-0.000207,24.002209,-0.0091,1.386
4058.00,7.438946,25.01740,-0.000207,24.002909,-0.0091,1.388
4060.00,7.438706,25.01755,-0.000208,24.002697,-0.0091,1.388
4062.00,7.438444,25.01802,-0.000209,24.002363,-0.0091,1.387
4064.00,7.437613,25.01824,-0.000209,24.002675,-0.0091,1.387
4066.00,7.437971,25.01917,-0.000208,24.002811,-0.0091,1.387
4068.00,7.438000,25.01906,-0.000208,24.002670,-0.0091,1.387
4070.00,7.438202,25.01849,-0.000208,24.002857,-0.0091,1.387
4072.00,7.438201,25.01806,-0.000209,24.002740,-0.0090,1.387
4074.00,7.437406,25.01793,-0.000209,24.002842,-0.0090,1.387
4076.00,7.437656,25.01774,-0.000208,24.002583,-0.0091,1.388
4078.00,7.437980,25.01746,-0.000208,24.002363,-0.0091,1.388
4080.00,7.437938,25.01740,-0.000207,24.002659,-0.0091,1.387
4082.00,7.437720,25.01805,-0.000209,24.001769,-0.0091,1.388
4084.00,7.437586,25.01792,-0.000210,24.002193,-0.0091,1.388
4086.00,7.438486,25.01773,-0.000209,24.002577,-0.0091,1.387
4088.00,7.439195,25.01791,-0.000210,24.002871,-0.0091,1.387
4090.00,7.438663,25.01761,-0.000209,24.002945,-0.0091,1.387
4092.00,7.439017,25.01717,-0.000210,24.002702,-0.0091,1.388
4094.00,7.439067,25.01687,-0.000209,24.002487,-0.0091,1.388
4096.00,7.439263,25.01732,-0.000209,24.002171,-0.0091,1.387
4098.00,7.439756,25.01755,-0.000208,24.002592,-0.0091,1.387
4100.00,7.439866,25.01599,-0.000209,24.002070,-0.0091,1.387
4102.00,7.439359,25.01592,-0.000209,24.002659,-0.0091,1.388
4104.00,7.438395,25.01698,-0.000208,24.002699,-0.0091,1.387
4106.00,7.439122,25.01635,-0.000208,24.002336,-0.0090,1.387
4108.00,7.438457,25.01706,-0.000209,24.002668,-0.0091,1.387
4110.00,7.438301,25.01688,-0.000208,24.002891,-0.0091,1.387
4112.00,7.438922,25.01580,-0.000209,24.002345,-0.0091,1.388
4114.00,7.438264,25.01665,-0.000209,24.002285,-0.0091,1.387
4116.00,7.437888,25.01693,-0.000209,24.002867,-0.0090,1.387
4118.00,7.438267,25.01655,-0.000208,24.002541,-0.0090,1.388
4120.00,7.437593,25.01644,-0.000210,24.003306,-0.0090,1.388
4122.00,7.437621,25.01692,-0.000210,24.002570,-0.0090,1.388
4124.00,7.438686,25.01701,-0.000209,24.002425,-0.0091,1.387
4126.00,7.438762,25.01670,-0.000209,24.002775,-0.0091,1.388
4128.00,7.438971,25.01702,-0.000209,24.002197,-0.0091,1.388
4130.00,7.438075,25.01701,-0.000209,24.002724,-0.0091,1.387
4132.00,7.438794,25.01638,-0.000209,24.002316,-0.0090,1.387
4134.00,7.437832,25.01714,-0.000209,24.002251,-0.0091,1.387
4136.00,7.437223,25.01748,-0.000209,24.002804,-0.0091,1.388
4138.00,7.437644,25.01709,-0.000209,24.002717,-0.0091,1.388
4140.00,7.437749,25.01661,-0.000209,24.001792,-0.0091,1.388
4142.00,7.437214,25.01703,-0.000208,24.003166,-0.0091,1.387
4144.00,7.437306,25.01644,-0.000208,24.003408,-0.0091,1.387
4146.00,7.437821,25.01644,-0.000208,24.002826,-0.0091,1.387
4148.00,7.437841,25.01699,-0.000209,24.003259,-0.0090,1.387
4150.00,7.438024,25.01712,-0.000208,24.003112,-0.0091,1.388
4152.00,7.437738,25.01744,-0.000207,24.002809,-0.0091,1.387
4154.00,7.438416,25.01735,-0.000209,24.002896,-0.0091,1.388
4156.00,7.437868,25.01798,-0.000209,24.003027,-0.0091,1.388
4158.00,7.437804,25.01815,-0.000208,24.002797,-0.0090,1.387
4160.00,7.437692,25.01734,-0.000209,24.002809,-0.0091,1.387
4162.00,7.437424,25.01761,-0.000209,24.002595,-0.0090,1.388
4164.00,7.437786,25.01779,-0.000210,24.002416,-0.0091,1.387
4166.00,7.436865,25.01734,-0.000209,24.003040,-0.0091,1.388
4168.00,7.436221,25.01725,-0.000208,24.002508,-0.0091,1.387
4170.00,7.436753,25.01738,-0.000207,24.002264,-0.0091,1.387
4172.00,7.437246,25.01737,-0.000208,24.002744,-0.0091,1.388
4174.00,7.435945,25.01732,-0.000207,24.002786,-0.0091,1.387
4176.00,7.435394,25.01707,-0.000208,24.002711,-0.0091,1.387
4178.00,7.436309,25.01698,-0.000207,24.002427,-0.0091,1.387
4180.00,7.437014,25.01786,-0.000207,24.003152,-0.0091,1.387
4182.00,7.437412,25.01775,-0.000208,24.002186,-0.0091,1.387
4184.00,7.438139,25.01760,-0.000209,24.002534,-0.0090,1.388
4186.00,7.437581,25.01746,-0.000208,24.002621,-0.0091,1.388
4188.00,7.437498,25.01791,-0.000208,24.001787,-0.0091,1.388
4190.00,7.437184,25.01810,-0.000209,24.002530,-0.0091,1.388
4192.00,7.437242,25.01891,-0.000209,24.002344,-0.0091,1.388
4194.00,7.437755,25.01890,-0.000208,24.002126,-0.0091,1.387
4196.00,7.438126,25.01861,-0.000209,24.002915,-0.0091,1.387
4198.00,7.437581,25.01971,-0.000208,24.002485,-0.0091,1.387
4200.00,7.437483,25.01928,-0.000208,24.003072,-0.0090,1.387
4202.00,7.437632,25.01865,-0.000208,24.002918,-0.0091,1.387
4204.00,7.436858,25.01858,-0.000208,24.002773,-0.0091,1.387
4206.00,7.437191,25.01884,-0.000208,24.002572,-0.0091,1.387
4208.00,7.437703,25.01810,-0.000208,24.002599,-0.0091,1.387
4210.00,7.436445,25.01830,-0.000208,24.002844,-0.0091,1.388
4212.00,7.436123,25.01877,-0.000208,24.003063,-0.0090,1.387
4214.00,7.436571,25.01776,-0.000208,24.002652,-0.0091,1.387
4216.00,7.437079,25.01802,-0.000208,24.002396,-0.0091,1.387
4218.00,7.437389,25.01774,-0.000209,24.002240,-0.0091,1.387
4220.00,7.437100,25.01842,-0.000208,24.003085,-0.0091,1.388
4222.00,7.437678,25.01844,-0.000208,24.002944,-0.0091,1.387
4224.00,7.438174,25.01845,-0.000208,24.002717,-0.0091,1.388
4226.00,7.438367,25.01891,-0.000208,24.002615,-0.0091,1.387
4228.00,7.438683,25.01802,-0.000207,24.002668,-0.0091,1.387
4230.00,7.438912,25.01740,-0.000208,24.002213,-0.0091,1.387
4232.00,7.438677,25.01902,-0.000208,24.003261,-0.0091,1.387
4234.00,7.438040,25.01812,-0.000209,24.003089,-0.0091,1.388
4236.00,7.438124,25.01775,-0.000208,24.002336,-0.0091,1.388
4238.00,7.438688,25.01804,-0.000210,24.002396,-0.0090,1.387
4240.00,7.438327,25.01810,-0.000210,24.003108,-0.0091,1.388
4242.00,7.437901,25.01868,-0.000209,24.002592,-0.0091,1.388
4244.00,7.438194,25.01835,-0.000209,24.001945,-0.0091,1.387
4246.00,7.438902,25.01807,-0.000209,24.003065,-0.0091,1.387
4248.00,7.439408,25.01809,-0.000209,24.002967,-0.0091,1.387
4250.00,7.439394,25.01788,-0.000209,24.001916,-0.0091,1.388
4252.00,7.438800,25.01742,-0.000210,24.002635,-0.0091,1.387
4254.00,7.438233,25.01752,-0.000210,24.002960,-0.0091,1.387
4256.00,7.438332,25.01710,-0.000208,24.002226,-0.0091,1.387
4258.00,7.439119,25.01712,-0.000209,24.002325,-0.0091,1.387
4260.00,7.439154,25.01759,-0.000208,24.002429,-0.0091,1.387
4262.00,7.439477,25.01757,-0.000209,24.002429,-0.0091,1.387
@15,10.0000,20.0
4264.00,7.439009,25.01763,-0.000209,24.001852,-0.0091,1.387
4266.00,7.434450,25.01784,-0.000209,24.002467,-0.0091,1.388
4268.00,7.423461,25.01759,-0.000208,24.002916,-0.0091,1.387
4270.00,7.410572,25.01708,-0.000208,24.002744,-0.0091,1.386
4272.00,7.399360,25.01744,-0.000208,24.002621,-0.0091,1.386
4274.00,7.391916,25.01747,-0.000207,24.002701,-0.0091,1.387
4276.00,7.388313,25.01676,-0.000209,24.002278,-0.0091,1.388
4278.00,7.385603,25.01678,-0.000209,24.003069,-0.0090,1.388
4280.00,7.384154,25.01683,-0.000209,24.002456,-0.0091,1.388
4282.00,7.382092,25.01675,-0.000210,24.002452,-0.0091,1.389
4284.00,7.380070,25.01709,-0.000210,24.002081,-0.0091,1.389
4286.00,7.383056,25.01742,-0.000209,24.002483,-0.0091,1.389
4288.00,7.393476,25.01696,-0.000210,24.002416,-0.0091,1.389
4290.00,7.405586,25.01694,-0.000210,24.001892,-0.0091,1.390
4292.00,7.416988,25.01721,-0.000210,24.002445,-0.0091,1.389
4294.00,7.424939,25.01706,-0.000210,24.002222,-0.0091,1.389
4296.00,7.429648,25.01704,-0.000209,24.002779,-0.0091,1.388
4298.00,7.432173,25.01733,-0.000209,24.002681,-0.0091,1.387
4300.00,7.433814,25.01777,-0.000208,24.003103,-0.0091,1.388
4302.00,7.434997,25.01709,-0.000209,24.003094,-0.0091,1.388
4304.00,7.437044,25.01674,-0.000209,24.002287,-0.0091,1.388
4306.00,7.438487,25.01717,-0.000209,24.002421,-0.0091,1.388
4308.00,7.439434,25.01716,-0.000208,24.002206,-0.0091,1.387
4310.00,7.440005,25.01675,-0.000208,24.002373,-0.0091,1.388
4312.00,7.440343,25.01798,-0.000209,24.003101,-0.0091,1.388
4314.00,7.439943,25.01829,-0.000208,24.002498,-0.0091,1.388
4316.00,7.439152,25.01809,-0.000208,24.002003,-0.0091,1.387
4318.00,7.439494,25.01796,-0.000208,24.002634,-0.0090,1.388
4320.00,7.439535,25.01858,-0.000210,24.002543,-0.0091,1.388
4322.00,7.439576,25.01831,-0.000209,24.003134,-0.0091,1.387
4324.00,7.440083,25.01727,-0.000208,24.003596,-0.0091,1.388
4326.00,7.440400,25.01792,-0.000207,24.002773,-0.0091,1.388
4328.00,7.442258,25.01826,-0.000207,24.002164,-0.0090,1.387
4330.00,7.442685,25.01811,-0.000208,24.003005,-0.0091,1.388
4332.00,7.442573,25.01807,-0.000209,24.003339,-0.0091,1.388
4334.00,7.442982,25.01817,-0.000209,24.002412,-0.0091,1.388
4336.00,7.443475,25.01772,-0.000209,24.002378,-0.0091,1.388
4338.00,7.442482,25.01775,-0.000209,24.002621,-0.0090,1.388
4340.00,7.442061,25.01664,-0.000208,24.003016,-0.0091,1.387
4342.00,7.443158,25.01812,-0.000208,24.002744,-0.0090,1.388
4344.00,7.442649,25.01914,-0.000210,24.002940,-0.0091,1.388
4346.00,7.442382,25.01816,-0.000209,24.002815,-0.0091,1.387
4348.00,7.442197,25.01765,-0.000207,24.002991,-0.0091,1.388
4350.00,7.441499,25.01771,-0.000208,24.002911,-0.0091,1.387
4352.00,7.441017,25.01732,-0.000208,24.002786,-0.0091,1.388
4354.00,7.440015,25.01737,-0.000208,24.002150,-0.0091,1.388
4356.00,7.440036,25.01744,-0.000209,24.002215,-0.0091,1.388
4358.00,7.440401,25.01666,-0.000209,24.002298,-0.0091,1.388
4360.00,7.440952,25.01532,-0.000208,24.002097,-0.0091,1.388
4362.00,7.440787,25.01667,-0.000209,24.002478,-0.0091,1.388
4364.00,7.440608,25.01656,-0.000209,24.002733,-0.0090,1.388
4366.00,7.440710,25.01721,-0.000209,24.003089,-0.0091,1.388
4368.00,7.439982,25.01705,-0.000208,24.002344,-0.0091,1.387
4370.00,7.441285,25.01693,-0.000208,24.002773,-0.0090,1.387
4372.00,7.441348,25.01646,-0.000208,24.002579,-0.0091,1.388
4374.00,7.441154,25.01714,-0.000209,24.002469,-0.0091,1.388
4376.00,7.440524,25.01692,-0.000209,24.002284,-0.0091,1.388
4378.00,7.440170,25.01583,-0.000208,24.002904,-0.0091,1.388
4380.00,7.440588,25.01672,-0.000208,24.003654,-0.0091,1.388
4382.00,7.440605,25.01733,-0.000209,24.004035,-0.0091,1.388
4384.00,7.439198,25.01717,-0.000209,24.003384,-0.0091,1.387
4386.00,7.439465,25.01687,-0.000209,24.002702,-0.0090,1.387
4388.00,7.439644,25.01756,-0.000209,24.002904,-0.0091,1.388
4390.00,7.439537,25.01719,-0.000208,24.003589,-0.0091,1.388
4392.00,7.439758,25.01673,-0.000208,24.002246,-0.0090,1.387
4394.00,7.438843,25.01621,-0.000209,24.002275,-0.0091,1.388
4396.00,7.439961,25.01653,-0.000209,24.002501,-0.0091,1.388
4398.00,7.440495,25.01718,-0.000209,24.002251,-0.0090,1.387
4400.00,7.439920,25.01710,-0.000209,24.002595,-0.0091,1.388
4402.00,7.439255,25.01736,-0.000209,24.003270,-0.0091,1.387
4404.00,7.439141,25.01712,-0.000209,24.002833,-0.0091,1.387
4406.00,7.439920,25.01707,-0.000209,24.002289,-0.0091,1.388
4408.00,7.440030,25.01698,-0.000209,24.002394,-0.0091,1.388
4410.00,7.439916,25.01652,-0.000210,24.002070,-0.0091,1.387
4412.00,7.439879,25.01671,-0.000209,24.002249,-0.0091,1.387
4414.00,7.439224,25.01649,-0.000208,24.002412,-0.0091,1.388
4416.00,7.438404,25.01659,-0.000208,24.002545,-0.0091,1.388
4418.00,7.438930,25.01633,-0.000209,24.003286,-0.0091,1.388
4420.00,7.439497,25.01593,-0.000208,24.003328,-0.0091,1.387
4422.00,7.439351,25.01698,-0.000208,24.002808,-0.0091,1.387
4424.00,7.439732,25.01657,-0.000207,24.002987,-0.0091,1.387
4426.00,7.439146,25.01599,-0.000209,24.002773,-0.0091,1.387
4428.00,7.439225,25.01636,-0.000208,24.002822,-0.0091,1.388
4430.00,7.439453,25.01742,-0.000209,24.002804,-0.0091,1.388
4432.00,7.439251,25.01726,-0.000207,24.002461,-0.0091,1.388
4434.00,7.438608,25.01693,-0.000207,24.002595,-0.0091,1.388
4436.00,7.439603,25.01724,-0.000209,24.003373,-0.0091,1.388
4438.00,7.440454,25.01756,-0.000210,24.003128,-0.0091,1.388
4440.00,7.440507,25.01818,-0.000209,24.002965,-0.0091,1.388
4442.00,7.440789,25.01817,-0.000210,24.003090,-0.0091,1.388
4444.00,7.439513,25.01827,-0.000210,24.003402,-0.0091,1.388
4446.00,7.439682,25.01855,-0.000209,24.002717,-0.0091,1.387
4448.00,7.440776,25.01848,-0.000208,24.002391,-0.0091,1.387
4450.00,7.439964,25.01863,-0.000209,24.002200,-0.0091,1.388
4452.00,7.439141,25.01901,-0.000210,24.002512,-0.0091,1.388
4454.00,7.439806,25.01838,-0.000208,24.002849,-0.0090,1.388
4456.00,7.439701,25.01826,-0.000208,24.001783,-0.0091,1.388
4458.00,7.439412,25.01878,-0.000208,24.003018,-0.0091,1.388
4460.00,7.439899,25.01883,-0.000209,24.002918,-0.0090,1.388
4462.00,7.439535,25.01866,-0.000209,24.002829,-0.0091,1.388
4464.00,7.439211,25.01946,-0.000208,24.003061,-0.0090,1.388
4466.00,7.439674,25.01934,-0.000208,24.002637,-0.0090,1.388
4468.00,7.439865,25.01887,-0.000209,24.002799,-0.0091,1.388
4470.00,7.438597,25.01931,-0.000209,24.002682,-0.0091,1.388
4472.00,7.438440,25.01923,-0.000209,24.002677,-0.0091,1.388
4474.00,7.438023,25.01938,-0.000207,24.002706,-0.0090,1.388
4476.00,7.436984,25.01946,-0.000208,24.002104,-0.0091,1.388
4478.00,7.437128,25.01900,-0.000208,24.003123,-0.0091,1.388
4480.00,7.437835,25.01930,-0.000208,24.002991,-0.0091,1.388
4482.00,7.438033,25.01851,-0.000208,24.003246,-0.0091,1.388
4484.00,7.437192,25.01882,-0.000209,24.002554,-0.0090,1.388
4486.00,7.436943,25.01829,-0.000208,24.002900,-0.0091,1.388
4488.00,7.436693,25.01818,-0.000209,24.002895,-0.0090,1.388
4490.00,7.435880,25.01858,-0.000207,24.002679,-0.0091,1.388
4492.00,7.436521,25.01851,-0.000208,24.002679,-0.0091,1.388
4494.00,7.437338,25.01846,-0.000208,24.003389,-0.0090,1.388
4496.00,7.438093,25.01850,-0.000208,24.002392,-0.0091,1.388
4498.00,7.437680,25.01896,-0.000209,24.002916,-0.0091,1.387
4500.00,7.437140,25.01950,-0.000207,24.002528,-0.0091,1.388
4502.00,7.437791,25.01883,-0.000208,24.002516,-0.0090,1.388
4504.00,7.437603,25.01897,-0.000209,24.003127,-0.0090,1.388
4506.00,7.437184,25.01890,-0.000208,24.003034,-0.0091,1.388
4508.00,7.436619,25.01902,-0.000208,24.003027,-0.0091,1.388
4510.00,7.436485,25.01812,-0.000208,24.002907,-0.0091,1.388
4512.00,7.436317,25.01901,-0.000209,24.003172,-0.0091,1.388
4514.00,7.436565,25.01784,-0.000209,24.002737,-0.0090,1.388
4516.00,7.437351,25.01811,-0.000208,24.003337,-0.0090,1.388
4518.00,7.437191,25.01807,-0.000209,24.003333,-0.0091,1.388
4520.00,7.437804,25.01857,-0.000208,24.003696,-0.0091,1.388
4522.00,7.438483,25.01875,-0.000208,24.002762,-0.0091,1.388
4524.00,7.438897,25.01883,-0.000209,24.002624,-0.0091,1.387
4526.00,7.439105,25.01884,-0.000209,24.002516,-0.0090,1.388
4528.00,7.439645,25.01835,-0.000209,24.002561,-0.0090,1.388
4530.00,7.440133,25.01930,-0.000211,24.002626,-0.0091,1.389
4532.00,7.439522,25.01951,-0.000209,24.003186,-0.0091,1.389
4534.00,7.439481,25.01955,-0.000209,24.002882,-0.0091,1.388
4536.00,7.439422,25.01873,-0.000208,24.002731,-0.0091,1.387
4538.00,7.437845,25.01878,-0.000207,24.002715,-0.0091,1.388
4540.00,7.438485,25.01908,-0.000207,24.002782,-0.0091,1.388
4542.00,7.438722,25.01916,-0.000207,24.003101,-0.0090,1.388
4544.00,7.439279,25.01848,-0.000207,24.003203,-0.0090,1.388
4546.00,7.439585,25.01821,-0.000208,24.002151,-0.0091,1.389
4548.00,7.438695,25.01936,-0.000210,24.003654,-0.0091,1.389
4550.00,7.438601,25.01932,-0.000209,24.002376,-0.0091,1.388
4552.00,7.438987,25.01980,-0.000208,24.002871,-0.0091,1.388
4554.00,7.438538,25.01969,-0.000208,24.002382,-0.0090,1.388
4556.00,7.437982,25.01930,-0.000208,24.002740,-0.0091,1.389
4558.00,7.437956,25.01953,-0.000208,24.002407,-0.0090,1.388
4560.00,7.438697,25.01912,-0.000208,24.002412,-0.0090,1.388
4562.00,7.440092,25.01934,-0.000209,24.002699,-0.0091,1.388
@16,10.0000,20.0
4564.00,7.439759,25.01838,-0.000208,24.003094,-0.0091,1.388
4566.00,7.434972,25.01849,-0.000208,24.003139,-0.0090,1.388
4568.00,7.424415,25.01905,-0.000208,24.003201,-0.0090,1.387
4570.00,7.412548,25.01912,-0.000207,24.003531,-0.0090,1.387
4572.00,7.402152,25.01840,-0.000206,24.003248,-0.0091,1.387
4574.00,7.394043,25.01871,-0.000207,24.003301,-0.0090,1.387
4576.00,7.390857,25.01979,-0.000207,24.003324,-0.0090,1.389
4578.00,7.389691,25.01964,-0.000208,24.002586,-0.0091,1.389
4580.00,7.388446,25.01878,-0.000209,24.002034,-0.0091,1.389
4582.00,7.386499,25.01864,-0.000210,24.002505,-0.0091,1.389
4584.00,7.384417,25.01816,-0.000211,24.002721,-0.0091,1.390
4586.00,7.387604,25.01891,-0.000209,24.003041,-0.0090,1.389
4588.00,7.397320,25.01897,-0.000209,24.002429,-0.0091,1.390
4590.00,7.409053,25.01876,-0.000211,24.002762,-0.0091,1.390
4592.00,7.420143,25.01926,-0.000210,24.003045,-0.0091,1.390
4594.00,7.427830,25.01852,-0.000210,24.003137,-0.0091,1.389
4596.00,7.431883,25.01808,-0.000209,24.002548,-0.0091,1.389
4598.00,7.433637,25.01787,-0.000209,24.003250,-0.0091,1.389
4600.00,7.434780,25.01869,-0.000208,24.003056,-0.0091,1.389
4602.00,7.436520,25.01827,-0.000209,24.002664,-0.0090,1.388
4604.00,7.436824,25.01850,-0.000208,24.002563,-0.0091,1.388
4606.00,7.438382,25.01795,-0.000209,24.002548,-0.0091,1.389
4608.00,7.439698,25.01862,-0.000209,24.002160,-0.0091,1.389
4610.00,7.440048,25.01852,-0.000209,24.002610,-0.0090,1.389
4612.00,7.439848,25.01856,-0.000208,24.002278,-0.0091,1.388
4614.00,7.439378,25.01881,-0.000208,24.002034,-0.0091,1.388
4616.00,7.439894,25.01892,-0.000208,24.002398,-0.0091,1.388
4618.00,7.440166,25.01871,-0.000207,24.002195,-0.0091,1.388
4620.00,7.440743,25.01792,-0.000208,24.002804,-0.0091,1.388
4622.00,7.441440,25.01813,-0.000209,24.003194,-0.0091,1.388
4624.00,7.441428,25.01935,-0.000209,24.003031,-0.0091,1.388
4626.00,7.440163,25.01937,-0.000208,24.002431,-0.0091,1.388
4628.00,7.440436,25.01869,-0.000208,24.003078,-0.0091,1.388
4630.00,7.440711,25.01928,-0.000210,24.002470,-0.0091,1.388
4632.00,7.441751,25.01936,-0.000209,24.002719,-0.0090,1.389
4634.00,7.442809,25.01871,-0.000210,24.002351,-0.0091,1.389
4636.00,7.443269,25.01773,-0.000210,24.002015,-0.0091,1.389
4638.00,7.442894,25.01871,-0.000209,24.002032,-0.0091,1.388
4640.00,7.442653,25.01855,-0.000209,24.003212,-0.0091,1.388
4642.00,7.443393,25.01846,-0.000207,24.002998,-0.0091,1.388
4644.00,7.443383,25.01820,-0.000209,24.002179,-0.0091,1.389
4646.00,7.442926,25.01850,-0.000209,24.002313,-0.0091,1.389
4648.00,7.442683,25.01847,-0.000208,24.001988,-0.0091,1.389
4650.00,7.442891,25.01789,-0.000210,24.002784,-0.0091,1.388
4652.00,7.443187,25.01830,-0.000209,24.003237,-0.0091,1.388
4654.00,7.442745,25.01884,-0.000208,24.002909,-0.0090,1.388
4656.00,7.442041,25.01851,-0.000209,24.002862,-0.0090,1.388
4658.00,7.441993,25.01783,-0.000209,24.002206,-0.0091,1.389
4660.00,7.441725,25.01822,-0.000209,24.002403,-0.0090,1.389
4662.00,7.441757,25.01843,-0.000209,24.003092,-0.0091,1.389
4664.00,7.442607,25.01878,-0.000208,24.002867,-0.0091,1.388
4666.00,7.442215,25.01892,-0.000208,24.002891,-0.0091,1.388
4668.00,7.442249,25.01872,-0.000208,24.002904,-0.0090,1.388
4670.00,7.442453,25.01846,-0.000207,24.002545,-0.0090,1.388
4672.00,7.442844,25.01886,-0.000207,24.002755,-0.0091,1.388
4674.00,7.442842,25.01888,-0.000207,24.002762,-0.0090,1.389
4676.00,7.442509,25.01837,-0.000209,24.002363,-0.0091,1.389
4678.00,7.442208,25.01886,-0.000209,24.002289,-0.0091,1.389
4680.00,7.442355,25.01927,-0.000209,24.002565,-0.0091,1.389
4682.00,7.441910,25.01845,-0.000208,24.003223,-0.0091,1.388
4684.00,7.441709,25.01895,-0.000208,24.003152,-0.0091,1.388
4686.00,7.441179,25.01929,-0.000208,24.002586,-0.0091,1.389
4688.00,7.440887,25.01904,-0.000208,24.002855,-0.0090,1.388
4690.00,7.440815,25.01929,-0.000209,24.002773,-0.0091,1.389
4692.00,7.441079,25.01982,-0.000208,24.003362,-0.0091,1.388
4694.00,7.441395,25.02063,-0.000209,24.002267,-0.0090,1.388
4696.00,7.441975,25.02118,-0.000208,24.001985,-0.0091,1.388
4698.00,7.441773,25.02035,-0.000209,24.002478,-0.0090,1.388
4700.00,7.441920,25.02063,-0.000210,24.003437,-0.0091,1.389
4702.00,7.442497,25.02035,-0.000209,24.002313,-0.0091,1.389
4704.00,7.442984,25.01978,-0.000209,24.003264,-0.0091,1.389
4706.00,7.442473,25.01955,-0.000209,24.003341,-0.0091,1.388
4708.00,7.442032,25.01965,-0.000209,24.002871,-0.0091,1.389
4710.00,7.440908,25.02001,-0.000208,24.003094,-0.0091,1.389
4712.00,7.440610,25.01964,-0.000208,24.002104,-0.0091,1.388
4714.00,7.440063,25.01960,-0.000209,24.002675,-0.0091,1.388
4716.00,7.439828,25.01988,-0.000208,24.003228,-0.0091,1.388
4718.00,7.440294,25.02028,-0.000209,24.002224,-0.0091,1.388
4720.00,7.441309,25.01959,-0.000209,24.002920,-0.0091,1.388
4722.00,7.441606,25.01909,-0.000209,24.002282,-0.0090,1.389
4724.00,7.441408,25.01949,-0.000210,24.002305,-0.0091,1.389
4726.00,7.441096,25.01859,-0.000210,24.002779,-0.0091,1.388
4728.00,7.441407,25.01886,-0.000209,24.002233,-0.0091,1.388
4730.00,7.441219,25.01919,-0.000209,24.002463,-0.0091,1.389
4732.00,7.440612,25.01978,-0.000210,24.002496,-0.0091,1.389
4734.00,7.440371,25.01895,-0.000211,24.002750,-0.0091,1.388
4736.00,7.441022,25.01968,-0.000209,24.002822,-0.0090,1.389
4738.00,7.441838,25.02012,-0.000209,24.002189,-0.0091,1.388
4740.00,7.440981,25.02025,-0.000210,24.002764,-0.0091,1.388
4742.00,7.440386,25.01978,-0.000209,24.002746,-0.0091,1.388
4744.00,7.440302,25.01994,-0.000208,24.002324,-0.0091,1.388
4746.00,7.440588,25.01918,-0.000208,24.002407,-0.0091,1.388
4748.00,7.440834,25.01890,-0.000210,24.002327,-0.0091,1.389
4750.00,7.441336,25.02018,-0.000209,24.002523,-0.0091,1.389
4752.00,7.441864,25.01994,-0.000210,24.002987,-0.0091,1.389
4754.00,7.442598,25.01984,-0.000209,24.002759,-0.0091,1.388
4756.00,7.442963,25.02002,-0.000209,24.001999,-0.0091,1.389
4758.00,7.442637,25.02092,-0.000210,24.002034,-0.0091,1.389
4760.00,7.442056,25.02081,-0.000210,24.002775,-0.0091,1.388
4762.00,7.442535,25.02066,-0.000209,24.002909,-0.0091,1.389
4764.00,7.442335,25.02001,-0.000210,24.002615,-0.0091,1.389
4766.00,7.442521,25.02074,-0.000210,24.002762,-0.0091,1.388
4768.00,7.442098,25.02041,-0.000209,24.002015,-0.0090,1.389
4770.00,7.441849,25.02043,-0.000210,24.002148,-0.0091,1.389
4772.00,7.441827,25.02009,-0.000210,24.002291,-0.0091,1.389
4774.00,7.441792,25.02001,-0.000210,24.002302,-0.0091,1.389
4776.00,7.441096,25.02017,-0.000210,24.002847,-0.0091,1.389
4778.00,7.440835,25.01951,-0.000209,24.002092,-0.0091,1.389
4780.00,7.441124,25.02070,-0.000209,24.002706,-0.0091,1.388
4782.00,7.440952,25.02110,-0.000209,24.003632,-0.0090,1.389
4784.00,7.440797,25.02065,-0.000211,24.002637,-0.0091,1.388
4786.00,7.441453,25.02069,-0.000209,24.001698,-0.0091,1.389
4788.00,7.441263,25.02035,-0.000209,24.002400,-0.0091,1.389
4790.00,7.440624,25.01941,-0.000210,24.002534,-0.0091,1.389
4792.00,7.440356,25.01997,-0.000209,24.002644,-0.0091,1.389
4794.00,7.440874,25.01981,-0.000210,24.002976,-0.0091,1.389
4796.00,7.441456,25.01945,-0.000210,24.002744,-0.0091,1.389
4798.00,7.441433,25.01949,-0.000210,24.002133,-0.0091,1.388
4800.00,7.441065,25.01991,-0.000209,24.002621,-0.0091,1.389
4802.00,7.440764,25.01956,-0.000210,24.002420,-0.0091,1.389
4804.00,7.440589,25.01985,-0.000210,24.002702,-0.0091,1.389
4806.00,7.440506,25.01887,-0.000209,24.002374,-0.0091,1.389
4808.00,7.440336,25.01934,-0.000209,24.003036,-0.0091,1.389
4810.00,7.439440,25.01874,-0.000209,24.002744,-0.0091,1.389
4812.00,7.439661,25.01918,-0.000209,24.001753,-0.0091,1.388
4814.00,7.440533,25.01912,-0.000211,24.002233,-0.0091,1.389
4816.00,7.441645,25.01966,-0.000209,24.002704,-0.0091,1.388
4818.00,7.441801,25.01983,-0.000209,24.002545,-0.0091,1.389
4820.00,7.442230,25.01977,-0.000208,24.002311,-0.0091,1.389
4822.00,7.441956,25.02012,-0.000209,24.002421,-0.0091,1.389
4824.00,7.441163,25.01947,-0.000210,24.002597,-0.0091,1.389
4826.00,7.440327,25.01905,-0.000210,24.002351,-0.0091,1.389
4828.00,7.440768,25.01975,-0.000209,24.002630,-0.0091,1.388
4830.00,7.439735,25.01945,-0.000208,24.002837,-0.0091,1.389
4832.00,7.439368,25.01968,-0.000207,24.002369,-0.0091,1.389
4834.00,7.439461,25.01892,-0.000209,24.002802,-0.0091,1.389
4836.00,7.439786,25.01853,-0.000209,24.002264,-0.0091,1.389
4838.00,7.440093,25.01855,-0.000209,24.002730,-0.0091,1.389
4840.00,7.440538,25.01860,-0.000209,24.002595,-0.0091,1.388
4842.00,7.440524,25.01906,-0.000209,24.002655,-0.0090,1.388
4844.00,7.440522,25.01915,-0.000209,24.003150,-0.0091,1.389
4846.00,7.441670,25.01941,-0.000208,24.002628,-0.0091,1.389
4848.00,7.442006,25.01981,-0.000208,24.003108,-0.0091,1.388
4850.00,7.441378,25.01926,-0.000209,24.002211,-0.0091,1.388
4852.00,7.441445,25.01931,-0.000209,24.002064,-0.0090,1.389
4854.00,7.441019,25.01886,-0.000209,24.002202,-0.0090,1.389
4856.00,7.440724,25.01872,-0.000210,24.002648,-0.0090,1.390
4858.00,7.441060,25.01983,-0.000210,24.002224,-0.0091,1.390
4860.00,7.440377,25.02068,-0.000210,24.001986,-0.0091,1.389
4862.00,7.440633,25.02050,-0.000209,24.002561,-0.0091,1.388
@17,10.0000,20.0
4864.00,7.440829,25.02094,-0.000209,24.002017,-0.0091,1.388
4866.00,7.437352,25.02021,-0.000209,24.002383,-0.0091,1.389
4868.00,7.426764,25.02082,-0.000209,24.003168,-0.0091,1.388
4870.00,7.414838,25.02033,-0.000208,24.002496,-0.0091,1.388
4872.00,7.404166,25.02007,-0.000207,24.002581,-0.0091,1.388
4874.00,7.395089,25.01960,-0.000208,24.002452,-0.0091,1.388
4876.00,7.390574,25.02045,-0.000208,24.002744,-0.0091,1.389
4878.00,7.388457,25.01982,-0.000210,24.002501,-0.0090,1.390
4880.00,7.387955,25.01926,-0.000209,24.002826,-0.0090,1.390
4882.00,7.387166,25.01974,-0.000208,24.002663,-0.0090,1.389
4884.00,7.386538,25.01983,-0.000210,24.002701,-0.0091,1.390
4886.00,7.389473,25.01975,-0.000210,24.002456,-0.0091,1.390
4888.00,7.399470,25.02000,-0.000209,24.003154,-0.0091,1.391
4890.00,7.411642,25.02011,-0.000210,24.003025,-0.0090,1.391
4892.00,7.422899,25.02006,-0.000210,24.003206,-0.0091,1.391
4894.00,7.430130,25.02038,-0.000209,24.003118,-0.0091,1.390
4896.00,7.434593,25.02019,-0.000209,24.002666,-0.0091,1.389
4898.00,7.437867,25.01982,-0.000209,24.002514,-0.0090,1.390
4900.00,7.438732,25.02083,-0.000208,24.002681,-0.0091,1.389
4902.00,7.439151,25.02170,-0.000208,24.002295,-0.0091,1.389
4904.00,7.440264,25.02134,-0.000207,24.002173,-0.0091,1.389
4906.00,7.441765,25.02019,-0.000208,24.001981,-0.0091,1.388
4908.00,7.442317,25.02051,-0.000209,24.002327,-0.0091,1.389
4910.00,7.442507,25.02062,-0.000210,24.002485,-0.0091,1.388
4912.00,7.443066,25.02117,-0.000209,24.002402,-0.0090,1.389
4914.00,7.442266,25.02077,-0.000209,24.003585,-0.0091,1.389
4916.00,7.441901,25.02044,-0.000209,24.002075,-0.0091,1.389
4918.00,7.441505,25.02012,-0.000209,24.002737,-0.0091,1.389
4920.00,7.441805,25.02021,-0.000210,24.002653,-0.0091,1.389
4922.00,7.441148,25.02072,-0.000209,24.002782,-0.0091,1.389
4924.00,7.441107,25.02025,-0.000208,24.003090,-0.0091,1.390
4926.00,7.442056,25.02039,-0.000209,24.002508,-0.0091,1.389
4928.00,7.443063,25.02020,-0.000210,24.002400,-0.0091,1.389
4930.00,7.443849,25.02009,-0.000209,24.002539,-0.0091,1.389
4932.00,7.444757,25.01998,-0.000207,24.001890,-0.0091,1.388
4934.00,7.445187,25.01982,-0.000208,24.002644,-0.0091,1.389
4936.00,7.446493,25.01971,-0.000207,24.002771,-0.0091,1.389
4938.00,7.446483,25.01907,-0.000207,24.002521,-0.0091,1.389
4940.00,7.445037,25.01968,-0.000207,24.002789,-0.0091,1.389
4942.00,7.444812,25.01985,-0.000209,24.002407,-0.0091,1.389
4944.00,7.445259,25.01934,-0.000208,24.001976,-0.0091,1.389
4946.00,7.444939,25.02000,-0.000209,24.002869,-0.0091,1.389
4948.00,7.444537,25.02034,-0.000208,24.002229,-0.0091,1.389
4950.00,7.445765,25.01998,-0.000208,24.002296,-0.0090,1.388
4952.00,7.444891,25.02077,-0.000209,24.002340,-0.0091,1.389
4954.00,7.443646,25.02023,-0.000208,24.002044,-0.0090,1.389
4956.00,7.443347,25.02071,-0.000208,24.001424,-0.0091,1.389
4958.00,7.442605,25.02005,-0.000209,24.002166,-0.0091,1.389
4960.00,7.442806,25.01967,-0.000209,24.002817,-0.0091,1.389
4962.00,7.442914,25.01959,-0.000210,24.002989,-0.0091,1.389
4964.00,7.442940,25.01924,-0.000208,24.002547,-0.0091,1.389
4966.00,7.442673,25.01976,-0.000207,24.002483,-0.0091,1.388
4968.00,7.443065,25.01963,-0.000208,24.002688,-0.0091,1.389
4970.00,7.442569,25.01954,-0.000209,24.003141,-0.0091,1.389
4972.00,7.442261,25.01922,-0.000209,24.002278,-0.0091,1.388
4974.00,7.443018,25.01875,-0.000209,24.002813,-0.0090,1.389
4976.00,7.443119,25.01922,-0.000209,24.002503,-0.0090,1.389
4978.00,7.443316,25.01999,-0.000208,24.002363,-0.0091,1.389
4980.00,7.442758,25.01981,-0.000208,24.002189,-0.0091,1.388
4982.00,7.442489,25.02043,-0.000209,24.002126,-0.0091,1.389
4984.00,7.442658,25.02025,-0.000209,24.002374,-0.0090,1.389
4986.00,7.442491,25.01987,-0.000210,24.002438,-0.0091,1.389
4988.00,7.443042,25.01980,-0.000210,24.002594,-0.0090,1.389
4990.00,7.442159,25.01913,-0.000209,24.002115,-0.0091,1.388
4992.00,7.441858,25.01944,-0.000208,24.001740,-0.0091,1.389
4994.00,7.442362,25.01953,-0.000209,24.003032,-0.0090,1.389
4996.00,7.443322,25.01995,-0.000209,24.002913,-0.0090,1.389
4998.00,7.444166,25.01999,-0.000209,24.002418,-0.0090,1.389
5000.00,7.442497,25.02028,-0.000209,24.002157,-0.0091,1.389
5002.00,7.442058,25.01967,-0.000210,24.002628,-0.0091,1.388
5004.00,7.442413,25.01934,-0.000209,24.002795,-0.0091,1.389
5006.00,7.442929,25.01996,-0.000209,24.002760,-0.0091,1.389
5008.00,7.442976,25.02045,-0.000210,24.002124,-0.0091,1.389
5010.00,7.443071,25.02089,-0.000210,24.002537,-0.0091,1.389
5012.00,7.443299,25.02101,-0.000209,24.002800,-0.0091,1.389
5014.00,7.442687,25.02042,-0.000209,24.002084,-0.0091,1.389
5016.00,7.441271,25.02025,-0.000209,24.002273,-0.0091,1.389
5018.00,7.441770,25.01981,-0.000209,24.003148,-0.0091,1.389
5020.00,7.442618,25.01957,-0.000210,24.002180,-0.0091,1.389
5022.00,7.442754,25.01966,-0.000211,24.001961,-0.0091,1.389
5024.00,7.443071,25.01863,-0.000211,24.002949,-0.0091,1.389
5026.00,7.442690,25.01868,-0.000210,24.002302,-0.0091,1.389
5028.00,7.442340,25.01945,-0.000212,24.002324,-0.0091,1.389
5030.00,7.442204,25.01911,-0.000210,24.002768,-0.0091,1.390
5032.00,7.442905,25.01916,-0.000209,24.002405,-0.0091,1.389
5034.00,7.443085,25.01968,-0.000208,24.002652,-0.0091,1.389
5036.00,7.442399,25.01922,-0.000208,24.002474,-0.0091,1.389
5038.00,7.442400,25.01908,-0.000209,24.001919,-0.0091,1.389
5040.00,7.442376,25.01910,-0.000209,24.002329,-0.0091,1.388
5042.00,7.443192,25.01900,-0.000211,24.002577,-0.0091,1.389
5044.00,7.442225,25.01975,-0.000209,24.002090,-0.0091,1.389
5046.00,7.442773,25.01858,-0.000209,24.003373,-0.0091,1.389
5048.00,7.442546,25.01771,-0.000209,24.002585,-0.0091,1.389
5050.00,7.442871,25.01814,-0.000207,24.002411,-0.0091,1.389
5052.00,7.442785,25.01885,-0.000208,24.003025,-0.0091,1.390
5054.00,7.443502,25.01873,-0.000208,24.002525,-0.0091,1.390
5056.00,7.443327,25.01964,-0.000211,24.002409,-0.0091,1.389
5058.00,7.443037,25.01911,-0.000208,24.002594,-0.0091,1.389
5060.00,7.443040,25.01832,-0.000209,24.002229,-0.0091,1.389
5062.00,7.442454,25.01842,-0.000209,24.002463,-0.0091,1.389
5064.00,7.442509,25.01864,-0.000209,24.002218,-0.0091,1.389
5066.00,7.441333,25.01851,-0.000210,24.001968,-0.0091,1.389
5068.00,7.441922,25.01865,-0.000209,24.002499,-0.0091,1.389
5070.00,7.442212,25.01888,-0.000209,24.002929,-0.0091,1.389
5072.00,7.442670,25.01823,-0.000211,24.002710,-0.0091,1.389
5074.00,7.443874,25.01895,-0.000208,24.002496,-0.0091,1.389
5076.00,7.443307,25.01869,-0.000210,24.002394,-0.0091,1.389
5078.00,7.443795,25.01854,-0.000209,24.002804,-0.0091,1.388
5080.00,7.443810,25.01846,-0.000208,24.002677,-0.0091,1.390
5082.00,7.443665,25.01910,-0.000209,24.001986,-0.0091,1.390
5084.00,7.442901,25.01878,-0.000211,24.002342,-0.0091,1.389
5086.00,7.442373,25.01880,-0.000210,24.003016,-0.0091,1.390
5088.00,7.442311,25.01924,-0.000210,24.002784,-0.0090,1.390
5090.00,7.442765,25.01919,-0.000210,24.002635,-0.0091,1.389
5092.00,7.441895,25.01914,-0.000209,24.002514,-0.0091,1.389
5094.00,7.441285,25.01872,-0.000208,24.002340,-0.0091,1.389
5096.00,7.441453,25.01854,-0.000209,24.003112,-0.0091,1.389
5098.00,7.442217,25.01934,-0.000208,24.003299,-0.0091,1.389
5100.00,7.442009,25.02014,-0.000210,24.002697,-0.0090,1.390
5102.00,7.442349,25.01953,-0.000208,24.002487,-0.0090,1.390
5104.00,7.442992,25.02011,-0.000209,24.002474,-0.0091,1.389
5106.00,7.443528,25.02038,-0.000209,24.002918,-0.0091,1.389
5108.00,7.444141,25.02006,-0.000209,24.002499,-0.0091,1.389
5110.00,7.443833,25.01969,-0.000208,24.002775,-0.0091,1.389
5112.00,7.443797,25.02024,-0.000208,24.003067,-0.0090,1.389
5114.00,7.443224,25.02003,-0.000209,24.002886,-0.0091,1.390
5116.00,7.442165,25.01939,-0.000208,24.002788,-0.0090,1.389
5118.00,7.441878,25.01932,-0.000209,24.003201,-0.0090,1.389
5120.00,7.442242,25.01875,-0.000209,24.003105,-0.0091,1.389
5122.00,7.442665,25.01883,-0.000209,24.002653,-0.0090,1.389
5124.00,7.442275,25.01951,-0.000210,24.002320,-0.0091,1.389
5126.00,7.441927,25.01878,-0.000209,24.001905,-0.0091,1.389
5128.00,7.441864,25.01966,-0.000208,24.002316,-0.0091,1.389
5130.00,7.441875,25.01953,-0.000209,24.002826,-0.0091,1.389
5132.00,7.440881,25.02009,-0.000209,24.002855,-0.0091,1.389
5134.00,7.440630,25.02060,-0.000209,24.003212,-0.0091,1.389
5136.00,7.440557,25.02057,-0.000209,24.002967,-0.0091,1.389
5138.00,7.440542,25.02089,-0.000209,24.002719,-0.0091,1.389
5140.00,7.441017,25.02011,-0.000209,24.003085,-0.0090,1.389
5142.00,7.440450,25.01992,-0.000209,24.003275,-0.0091,1.389
5144.00,7.440570,25.01990,-0.000209,24.002951,-0.0091,1.390
5146.00,7.441094,25.01955,-0.000209,24.002744,-0.0091,1.389
5148.00,7.441093,25.01935,-0.000209,24.002976,-0.0091,1.389
5150.00,7.440410,25.01971,-0.000210,24.002193,-0.0090,1.389
5152.00,7.440357,25.01925,-0.000207,24.002227,-0.0091,1.389
5154.00,7.441266,25.01975,-0.000209,24.002224,-0.0091,1.390
5156.00,7.441549,25.01947,-0.000209,24.002817,-0.0090,1.389
5158.00,7.441852,25.01975,-0.000210,24.001869,-0.0091,1.389
5160.00,7.441445,25.01867,-0.000210,24.001760,-0.0091,1.389
5162.00,7.441765,25.01903,-0.000210,24.002360,-0.0091,1.390
@18,10.0000,20.0
5164.00,7.442160,25.01983,-0.000209,24.002516,-0.0091,1.389
5166.00,7.439142,25.01985,-0.000208,24.002550,-0.0091,1.389
5168.00,7.428445,25.01991,-0.000207,24.002740,-0.0091,1.389
5170.00,7.415497,25.01894,-0.000208,24.002338,-0.0091,1.388
5172.00,7.404851,25.01979,-0.000206,24.002458,-0.0091,1.388
5174.00,7.396464,25.01895,-0.000208,24.002704,-0.0091,1.389
5176.00,7.392235,25.01848,-0.000208,24.002777,-0.0091,1.389
5178.00,7.390196,25.01911,-0.000209,24.002748,-0.0091,1.389
5180.00,7.389111,25.01905,-0.000209,24.002809,-0.0091,1.390
5182.00,7.387885,25.01878,-0.000211,24.002300,-0.0091,1.391
5184.00,7.386493,25.01908,-0.000210,24.003110,-0.0091,1.391
5186.00,7.389009,25.01934,-0.000210,24.003152,-0.0091,1.391
5188.00,7.398896,25.01927,-0.000209,24.002537,-0.0091,1.391
5190.00,7.410465,25.01918,-0.000211,24.002318,-0.0091,1.392
5192.00,7.421011,25.01864,-0.000212,24.002530,-0.0091,1.391
5194.00,7.429434,25.01931,-0.000211,24.002853,-0.0091,1.391
5196.00,7.435885,25.01927,-0.000208,24.003527,-0.0091,1.390
5198.00,7.438388,25.01953,-0.000209,24.002474,-0.0090,1.390
5200.00,7.439510,25.01980,-0.000208,24.002800,-0.0091,1.390
5202.00,7.441682,25.01915,-0.000207,24.003016,-0.0091,1.390
5204.00,7.442521,25.01946,-0.000208,24.002813,-0.0090,1.390
5206.00,7.443198,25.01942,-0.000207,24.002655,-0.0091,1.390
5208.00,7.445887,25.01890,-0.000207,24.003166,-0.0091,1.389
5210.00,7.446023,25.01847,-0.000206,24.003386,-0.0091,1.389
5212.00,7.446473,25.01837,-0.000207,24.002440,-0.0091,1.390
5214.00,7.446900,25.01834,-0.000207,24.002744,-0.0090,1.389
5216.00,7.446385,25.01951,-0.000207,24.002760,-0.0091,1.389
5218.00,7.446519,25.01952,-0.000207,24.002704,-0.0091,1.390
5220.00,7.446428,25.01948,-0.000209,24.002336,-0.0091,1.389
5222.00,7.446103,25.01920,-0.000208,24.003145,-0.0091,1.389
5224.00,7.447202,25.01942,-0.000209,24.001845,-0.0091,1.389
5226.00,7.447855,25.01922,-0.000209,24.002289,-0.0091,1.390
5228.00,7.447448,25.01926,-0.000209,24.003032,-0.0090,1.389
5230.00,7.447491,25.01982,-0.000207,24.002931,-0.0090,1.389
5232.00,7.447613,25.02071,-0.000208,24.003513,-0.0091,1.389
5234.00,7.447659,25.01999,-0.000207,24.002791,-0.0091,1.389
5236.00,7.446661,25.01967,-0.000209,24.002291,-0.0091,1.389
5238.00,7.446270,25.01956,-0.000208,24.003119,-0.0091,1.389
5240.00,7.445522,25.01897,-0.000208,24.003000,-0.0091,1.389
5242.00,7.445527,25.01905,-0.000208,24.002460,-0.0091,1.390
5244.00,7.445244,25.01960,-0.000207,24.002628,-0.0091,1.389
5246.00,7.444952,25.01974,-0.000209,24.002755,-0.0091,1.389
5248.00,7.445064,25.01952,-0.000208,24.002799,-0.0091,1.389
5250.00,7.445643,25.02025,-0.000209,24.003545,-0.0091,1.389
5252.00,7.445707,25.02025,-0.000208,24.002547,-0.0091,1.389
5254.00,7.445773,25.02076,-0.000208,24.002547,-0.0091,1.389
5256.00,7.446551,25.02077,-0.000208,24.002320,-0.0091,1.389
5258.00,7.446732,25.02119,-0.000208,24.002731,-0.0091,1.389
5260.00,7.445608,25.02047,-0.000208,24.003168,-0.0091,1.390
5262.00,7.445514,25.02008,-0.000208,24.002012,-0.0091,1.390
5264.00,7.444738,25.01928,-0.000208,24.002211,-0.0091,1.389
5266.00,7.444261,25.01954,-0.000209,24.002510,-0.0091,1.389
5268.00,7.444568,25.02025,-0.000210,24.002425,-0.0091,1.390
5270.00,7.445127,25.01990,-0.000209,24.003284,-0.0091,1.389
5272.00,7.445390,25.01914,-0.000207,24.003043,-0.0090,1.389
5274.00,7.444412,25.01926,-0.000207,24.002532,-0.0091,1.389
5276.00,7.443795,25.01955,-0.000208,24.002831,-0.0090,1.389
5278.00,7.443815,25.02013,-0.000208,24.002802,-0.0091,1.389
5280.00,7.444535,25.02046,-0.000208,24.002686,-0.0091,1.389
5282.00,7.445080,25.02074,-0.000209,24.003170,-0.0091,1.389
5284.00,7.444285,25.02077,-0.000208,24.002135,-0.0091,1.389
5286.00,7.444465,25.02043,-0.000209,24.003069,-0.0091,1.389
5288.00,7.445062,25.01990,-0.000209,24.003034,-0.0091,1.389
5290.00,7.444401,25.01976,-0.000208,24.003038,-0.0090,1.389
5292.00,7.443204,25.01968,-0.000209,24.002198,-0.0091,1.389
5294.00,7.442923,25.02015,-0.000208,24.002740,-0.0091,1.389
5296.00,7.443681,25.02003,-0.000208,24.003246,-0.0090,1.389
5298.00,7.444578,25.01954,-0.000208,24.002663,-0.0090,1.389
5300.00,7.444691,25.01946,-0.000209,24.002742,-0.0090,1.390
5302.00,7.445127,25.01986,-0.000208,24.002692,-0.0090,1.389
5304.00,7.444577,25.02044,-0.000208,24.002467,-0.0090,1.390
5306.00,7.444468,25.02114,-0.000208,24.002837,-0.0091,1.389
5308.00,7.444907,25.02115,-0.000209,24.002956,-0.0091,1.389
5310.00,7.444967,25.02023,-0.000208,24.003148,-0.0091,1.389
5312.00,7.444629,25.01986,-0.000208,24.002971,-0.0091,1.389
5314.00,7.444834,25.02049,-0.000208,24.002532,-0.0091,1.389
5316.00,7.444488,25.01944,-0.000206,24.002929,-0.0091,1.389
5318.00,7.444780,25.01945,-0.000208,24.002594,-0.0090,1.390
5320.00,7.445168,25.02023,-0.000209,24.002876,-0.0091,1.389
5322.00,7.445335,25.02016,-0.000208,24.002097,-0.0091,1.389
5324.00,7.445171,25.01937,-0.000208,24.002579,-0.0091,1.390
5326.00,7.445416,25.01925,-0.000209,24.002942,-0.0091,1.389
5328.00,7.444706,25.01948,-0.000208,24.002447,-0.0090,1.389
5330.00,7.445323,25.01992,-0.000208,24.002479,-0.0091,1.389
5332.00,7.445655,25.01993,-0.000208,24.002255,-0.0091,1.389
5334.00,7.445287,25.02018,-0.000209,24.002904,-0.0091,1.389
5336.00,7.445446,25.01992,-0.000209,24.003290,-0.0091,1.389
5338.00,7.444458,25.01948,-0.000208,24.003007,-0.0091,1.389
5340.00,7.444216,25.01946,-0.000208,24.003063,-0.0091,1.389
5342.00,7.444239,25.02010,-0.000208,24.002206,-0.0090,1.390
5344.00,7.444019,25.01963,-0.000209,24.002217,-0.0091,1.390
5346.00,7.443530,25.01888,-0.000209,24.003156,-0.0091,1.390
5348.00,7.444051,25.01956,-0.000208,24.003317,-0.0091,1.389
5350.00,7.443539,25.01968,-0.000209,24.002826,-0.0090,1.389
5352.00,7.443438,25.02011,-0.000207,24.002828,-0.0091,1.389
5354.00,7.443061,25.01985,-0.000208,24.003239,-0.0090,1.389
5356.00,7.442738,25.01937,-0.000210,24.002193,-0.0091,1.390
5358.00,7.444156,25.01981,-0.000209,24.002561,-0.0091,1.389
5360.00,7.444760,25.01975,-0.000210,24.003121,-0.0091,1.389
5362.00,7.443947,25.01945,-0.000209,24.003302,-0.0091,1.389
5364.00,7.443486,25.02010,-0.000208,24.002443,-0.0091,1.390
5366.00,7.443518,25.01993,-0.000209,24.002233,-0.0090,1.389
5368.00,7.443476,25.01944,-0.000209,24.002327,-0.0091,1.390
5370.00,7.443863,25.01955,-0.000209,24.002006,-0.0091,1.390
5372.00,7.443265,25.01968,-0.000210,24.002490,-0.0091,1.390
5374.00,7.443182,25.01985,-0.000210,24.003507,-0.0091,1.389
5376.00,7.443374,25.02027,-0.000209,24.003170,-0.0091,1.389
5378.00,7.443340,25.02053,-0.000208,24.002711,-0.0091,1.389
5380.00,7.443865,25.02038,-0.000208,24.002804,-0.0091,1.389
5382.00,7.443944,25.02064,-0.000209,24.002380,-0.0091,1.390
5384.00,7.444260,25.02052,-0.000209,24.002795,-0.0091,1.390
5386.00,7.444288,25.02059,-0.000210,24.003079,-0.0090,1.390
5388.00,7.444344,25.01999,-0.000208,24.002710,-0.0091,1.389
5390.00,7.444620,25.01966,-0.000208,24.002445,-0.0091,1.389
5392.00,7.445359,25.01982,-0.000207,24.002918,-0.0091,1.390
5394.00,7.445164,25.01977,-0.000208,24.002886,-0.0091,1.390
5396.00,7.443706,25.01982,-0.000209,24.003070,-0.0090,1.390
5398.00,7.443768,25.02035,-0.000210,24.003283,-0.0091,1.389
5400.00,7.443348,25.02043,-0.000209,24.002905,-0.0091,1.389
5402.00,7.442184,25.02083,-0.000210,24.002489,-0.0091,1.390
5404.00,7.442150,25.01998,-0.000209,24.002650,-0.0090,1.390
5406.00,7.442605,25.02069,-0.000209,24.002842,-0.0091,1.390
5408.00,7.442673,25.02086,-0.000209,24.002893,-0.0091,1.389
5410.00,7.443803,25.01977,-0.000209,24.002686,-0.0091,1.390
5412.00,7.443789,25.01973,-0.000209,24.002262,-0.0091,1.390
5414.00,7.443540,25.02019,-0.000209,24.003065,-0.0091,1.389
5416.00,7.443645,25.02083,-0.000209,24.002305,-0.0091,1.389
5418.00,7.443339,25.02036,-0.000208,24.002418,-0.0091,1.389
5420.00,7.442987,25.02079,-0.000209,24.003078,-0.0091,1.389
5422.00,7.442832,25.02149,-0.000209,24.002628,-0.0091,1.389
5424.00,7.443165,25.02056,-0.000210,24.002376,-0.0091,1.390
5426.00,7.442477,25.02028,-0.000210,24.003094,-0.0091,1.390
5428.00,7.442868,25.02030,-0.000209,24.002969,-0.0091,1.390
5430.00,7.443763,25.02071,-0.000209,24.002637,-0.0091,1.390
5432.00,7.444985,25.02083,-0.000208,24.003003,-0.0091,1.390
5434.00,7.444466,25.02170,-0.000208,24.003107,-0.0091,1.389
5436.00,7.443737,25.02131,-0.000209,24.003732,-0.0091,1.390
5438.00,7.443943,25.02067,-0.000209,24.002605,-0.0090,1.389
5440.00,7.443624,25.02077,-0.000209,24.002833,-0.0091,1.389
5442.00,7.443960,25.02074,-0.000209,24.002942,-0.0091,1.390
5444.00,7.443807,25.02056,-0.000209,24.002929,-0.0090,1.390
5446.00,7.442512,25.01908,-0.000209,24.002548,-0.0091,1.390
5448.00,7.443000,25.01893,-0.000209,24.002300,-0.0091,1.390
5450.00,7.443767,25.01905,-0.000208,24.002759,-0.0091,1.390
5452.00,7.443463,25.01960,-0.000208,24.002933,-0.0091,1.390
5454.00,7.443150,25.02025,-0.000209,24.002525,-0.0091,1.390
5456.00,7.443457,25.01999,-0.000208,24.002405,-0.0091,1.389
5458.00,7.443458,25.02049,-0.000209,24.003049,-0.0091,1.390
5460.00,7.443288,25.02044,-0.000209,24.003119,-0.0091,1.390
5462.00,7.443836,25.01907,-0.000208,24.002679,-0.0091,1.390
@19,10.0000,20.0
5464.00,7.443607,25.01972,-0.000208,24.002365,-0.0091,1.390
5466.00,7.439981,25.02017,-0.000208,24.002623,-0.0091,1.390
5468.00,7.430050,25.02014,-0.000209,24.003502,-0.0090,1.389
5470.00,7.417696,25.02084,-0.000208,24.002612,-0.0091,1.389
5472.00,7.405178,25.02059,-0.000208,24.002441,-0.0091,1.388
5474.00,7.397524,25.02054,-0.000208,24.002760,-0.0091,1.389
5476.00,7.393359,25.02037,-0.000208,24.002266,-0.0090,1.389
5478.00,7.391855,25.02085,-0.000208,24.002846,-0.0090,1.390
5480.00,7.390881,25.02056,-0.000207,24.003386,-0.0091,1.390
5482.00,7.389373,25.02138,-0.000209,24.003152,-0.0091,1.390
5484.00,7.388602,25.02194,-0.000208,24.002800,-0.0090,1.391
5486.00,7.392111,25.02140,-0.000210,24.003362,-0.0090,1.392
5488.00,7.402156,25.02122,-0.000209,24.003467,-0.0091,1.392
5490.00,7.414379,25.02101,-0.000210,24.002576,-0.0091,1.392
5492.00,7.425388,25.02057,-0.000210,24.002759,-0.0091,1.392
5494.00,7.433877,25.02036,-0.000211,24.002697,-0.0091,1.391
5496.00,7.438515,25.02028,-0.000209,24.001932,-0.0091,1.390
5498.00,7.439683,25.01986,-0.000208,24.002470,-0.0091,1.390
5500.00,7.440760,25.01929,-0.000209,24.002588,-0.0090,1.390
5502.00,7.441113,25.01999,-0.000208,24.002915,-0.0091,1.390
5504.00,7.441517,25.02016,-0.000208,24.002124,-0.0091,1.390
5506.00,7.442377,25.01992,-0.000209,24.002124,-0.0090,1.390
5508.00,7.443697,25.02019,-0.000208,24.002719,-0.0091,1.389
5510.00,7.443921,25.01997,-0.000207,24.002786,-0.0091,1.390
5512.00,7.443128,25.02025,-0.000207,24.002481,-0.0091,1.390
5514.00,7.442187,25.02022,-0.000208,24.002650,-0.0091,1.390
5516.00,7.442816,25.02015,-0.000207,24.002782,-0.0091,1.390
5518.00,7.443323,25.02039,-0.000208,24.003085,-0.0091,1.389
5520.00,7.443860,25.01944,-0.000208,24.002755,-0.0091,1.389
5522.00,7.445248,25.02031,-0.000207,24.003192,-0.0090,1.389
5524.00,7.446727,25.01991,-0.000208,24.002197,-0.0091,1.391
5526.00,7.447437,25.01947,-0.000208,24.003206,-0.0091,1.390
5528.00,7.447731,25.02036,-0.000208,24.003148,-0.0091,1.390
5530.00,7.447722,25.02012,-0.000208,24.002536,-0.0090,1.390
5532.00,7.448223,25.01975,-0.000208,24.002496,-0.0091,1.390
5534.00,7.448596,25.02062,-0.000208,24.002577,-0.0091,1.390
5536.00,7.449031,25.01979,-0.000207,24.002581,-0.0091,1.390
5538.00,7.449634,25.01973,-0.000207,24.002543,-0.0091,1.390
5540.00,7.449804,25.02026,-0.000209,24.003000,-0.0091,1.390
5542.00,7.449651,25.02009,-0.000207,24.002730,-0.0090,1.389
5544.00,7.448887,25.01926,-0.000208,24.002409,-0.0091,1.391
5546.00,7.447697,25.02041,-0.000209,24.002624,-0.0091,1.390
5548.00,7.447476,25.02035,-0.000208,24.003478,-0.0090,1.390
5550.00,7.447206,25.02068,-0.000209,24.003480,-0.0091,1.390
5552.00,7.447405,25.01991,-0.000208,24.002938,-0.0091,1.390
5554.00,7.447838,25.01973,-0.000209,24.002731,-0.0091,1.390
5556.00,7.448396,25.02082,-0.000209,24.002507,-0.0091,1.390
5558.00,7.448353,25.02020,-0.000210,24.002889,-0.0091,1.389
5560.00,7.448010,25.02113,-0.000210,24.002706,-0.0090,1.389
5562.00,7.447855,25.02081,-0.000208,24.003614,-0.0090,1.390
5564.00,7.447800,25.02028,-0.000207,24.002666,-0.0090,1.389
5566.00,7.447890,25.02046,-0.000207,24.002873,-0.0091,1.389
5568.00,7.447761,25.02028,-0.000208,24.003058,-0.0091,1.390
5570.00,7.447172,25.01994,-0.000208,24.002775,-0.0091,1.390
5572.00,7.446487,25.02002,-0.000209,24.002621,-0.0091,1.390
5574.00,7.446516,25.02069,-0.000208,24.002876,-0.0091,1.389
5576.00,7.446702,25.02107,-0.000208,24.002619,-0.0091,1.390
5578.00,7.447438,25.02045,-0.000208,24.002429,-0.0091,1.389
5580.00,7.446503,25.02031,-0.000208,24.002851,-0.0090,1.390
5582.00,7.445979,25.02053,-0.000208,24.002815,-0.0091,1.390
5584.00,7.445984,25.02045,-0.000208,24.002619,-0.0091,1.390
5586.00,7.446522,25.02054,-0.000208,24.002969,-0.0090,1.390
5588.00,7.446166,25.02020,-0.000208,24.002820,-0.0091,1.389
5590.00,7.445990,25.02020,-0.000208,24.002934,-0.0091,1.390
5592.00,7.446220,25.02078,-0.000208,24.002630,-0.0091,1.389
5594.00,7.446380,25.02092,-0.000208,24.002563,-0.0090,1.390
5596.00,7.446965,25.02125,-0.000208,24.002180,-0.0091,1.390
5598.00,7.446631,25.02089,-0.000207,24.002673,-0.0091,1.390
5600.00,7.446763,25.02023,-0.000208,24.002793,-0.0091,1.390
5602.00,7.446685,25.01992,-0.000209,24.003161,-0.0091,1.390
5604.00,7.445869,25.02030,-0.000209,24.002744,-0.0091,1.390
5606.00,7.446120,25.02087,-0.000208,24.002505,-0.0091,1.389
5608.00,7.446979,25.02075,-0.000208,24.002833,-0.0091,1.389
5610.00,7.447070,25.02019,-0.000207,24.002922,-0.0090,1.389
5612.00,7.446040,25.02096,-0.000208,24.002869,-0.0090,1.390
5614.00,7.446501,25.02051,-0.000208,24.002896,-0.0091,1.390
5616.00,7.447881,25.02026,-0.000209,24.002414,-0.0091,1.390
5618.00,7.447458,25.01942,-0.000208,24.003168,-0.0090,1.390
5620.00,7.447569,25.01954,-0.000209,24.003040,-0.0090,1.390
5622.00,7.446824,25.01885,-0.000209,24.002817,-0.0091,1.390
5624.00,7.446523,25.02027,-0.000208,24.003716,-0.0091,1.389
5626.00,7.448356,25.02093,-0.000208,24.002721,-0.0091,1.389
5628.00,7.448309,25.02041,-0.000209,24.003108,-0.0090,1.390
5630.00,7.448668,25.02125,-0.000207,24.004093,-0.0091,1.390
5632.00,7.448624,25.02047,-0.000207,24.003185,-0.0091,1.390
5634.00,7.448813,25.02083,-0.000209,24.002916,-0.0091,1.390
5636.00,7.449239,25.01963,-0.000209,24.003342,-0.0091,1.389
5638.00,7.448906,25.01974,-0.000208,24.002304,-0.0090,1.389
5640.00,7.447950,25.02022,-0.000206,24.002550,-0.0090,1.389
5642.00,7.446820,25.02053,-0.000207,24.003159,-0.0090,1.389
5644.00,7.446469,25.02024,-0.000208,24.003473,-0.0091,1.390
5646.00,7.446940,25.01977,-0.000209,24.003047,-0.0091,1.390
5648.00,7.446532,25.02052,-0.000208,24.002663,-0.0091,1.389
5650.00,7.445653,25.02073,-0.000210,24.002820,-0.0091,1.390
5652.00,7.445960,25.02149,-0.000209,24.002722,-0.0091,1.390
5654.00,7.445459,25.02119,-0.000209,24.002797,-0.0091,1.390
5656.00,7.445498,25.02034,-0.000208,24.001611,-0.0091,1.389
5658.00,7.446450,25.02065,-0.000208,24.002650,-0.0090,1.389
5660.00,7.446554,25.02028,-0.000208,24.002586,-0.0091,1.390
5662.00,7.445563,25.02064,-0.000207,24.002677,-0.0091,1.390
5664.00,7.445031,25.02043,-0.000207,24.003351,-0.0091,1.390
5666.00,7.444528,25.02079,-0.000208,24.002392,-0.0091,1.390
5668.00,7.444657,25.02027,-0.000208,24.002663,-0.0091,1.389
5670.00,7.445241,25.02025,-0.000207,24.003496,-0.0091,1.390
5672.00,7.445422,25.01975,-0.000206,24.002945,-0.0091,1.389
5674.00,7.445255,25.02023,-0.000207,24.002463,-0.0090,1.389
5676.00,7.444789,25.02021,-0.000207,24.003032,-0.0091,1.390
5678.00,7.444422,25.01920,-0.000208,24.001928,-0.0091,1.390
5680.00,7.445025,25.01929,-0.000208,24.002822,-0.0091,1.390
5682.00,7.444599,25.02061,-0.000209,24.002389,-0.0091,1.390
5684.00,7.444270,25.02083,-0.000210,24.003070,-0.0091,1.389
5686.00,7.444332,25.02088,-0.000208,24.003373,-0.0091,1.389
5688.00,7.444807,25.02035,-0.000208,24.002574,-0.0091,1.390
5690.00,7.445413,25.02038,-0.000209,24.003058,-0.0090,1.390
5692.00,7.445181,25.02173,-0.000209,24.002757,-0.0091,1.390
5694.00,7.444648,25.02144,-0.000209,24.002722,-0.0091,1.390
5696.00,7.445063,25.02111,-0.000208,24.002338,-0.0091,1.389
5698.00,7.444673,25.02167,-0.000208,24.002728,-0.0091,1.390
5700.00,7.443957,25.02239,-0.000209,24.003016,-0.0091,1.390
5702.00,7.443900,25.02244,-0.000209,24.002438,-0.0091,1.390
5704.00,7.444027,25.02234,-0.000209,24.002739,-0.0091,1.390
5706.00,7.444309,25.02204,-0.000209,24.002983,-0.0090,1.390
5708.00,7.444227,25.02162,-0.000209,24.003098,-0.0091,1.390
5710.00,7.444471,25.02208,-0.000208,24.002536,-0.0091,1.390
5712.00,7.444490,25.02244,-0.000207,24.002363,-0.0090,1.390
5714.00,7.444782,25.02178,-0.000208,24.002719,-0.0091,1.390
5716.00,7.444184,25.02112,-0.000209,24.003148,-0.0091,1.390
5718.00,7.443672,25.02132,-0.000210,24.003395,-0.0090,1.391
5720.00,7.444523,25.02215,-0.000211,24.002367,-0.0091,1.391
5722.00,7.444651,25.02158,-0.000209,24.002547,-0.0091,1.390
5724.00,7.445890,25.02109,-0.000209,24.002490,-0.0091,1.390
5726.00,7.445570,25.02109,-0.000209,24.003107,-0.0090,1.390
5728.00,7.446696,25.02142,-0.000208,24.002322,-0.0091,1.390
5730.00,7.446069,25.02211,-0.000208,24.002325,-0.0091,1.390
5732.00,7.445502,25.02193,-0.000207,24.003054,-0.0090,1.390
5734.00,7.446259,25.02202,-0.000207,24.002351,-0.0090,1.390
5736.00,7.445777,25.02135,-0.000208,24.002826,-0.0091,1.390
5738.00,7.445863,25.02141,-0.000209,24.002771,-0.0091,1.390
5740.00,7.445147,25.02138,-0.000208,24.003125,-0.0090,1.390
5742.00,7.445127,25.02153,-0.000209,24.003027,-0.0091,1.390
5744.00,7.444957,25.02153,-0.000208,24.003698,-0.0091,1.390
5746.00,7.444367,25.02227,-0.000210,24.003515,-0.0091,1.391
5748.00,7.445220,25.02174,-0.000209,24.002518,-0.0091,1.390
5750.00,7.445602,25.02190,-0.000209,24.002039,-0.0091,1.390
5752.00,7.445450,25.02197,-0.000208,24.002722,-0.0090,1.389
5754.00,7.445588,25.02158,-0.000208,24.002160,-0.0091,1.390
5756.00,7.443780,25.02078,-0.000208,24.002958,-0.0090,1.391
5758.00,7.443671,25.02112,-0.000209,24.003544,-0.0091,1.390
5760.00,7.444829,25.02101,-0.000209,24.002220,-0.0091,1.390
5762.00,7.445502,25.02115,-0.000208,24.001954,-0.0091,1.390
@20,10.0000,20.0
5764.00,7.446095,25.02223,-0.000208,24.003067,-0.0090,1.390
5766.00,7.443315,25.02276,-0.000208,24.002844,-0.0090,1.390
5768.00,7.433683,25.02234,-0.000208,24.001974,-0.0090,1.390
5770.00,7.421957,25.02254,-0.000208,24.002771,-0.0091,1.389
5772.00,7.410012,25.02239,-0.000208,24.002978,-0.0090,1.389
5774.00,7.401343,25.02159,-0.000206,24.003074,-0.0091,1.389
5776.00,7.397695,25.02256,-0.000207,24.002229,-0.0091,1.390
5778.00,7.395801,25.02235,-0.000208,24.002548,-0.0091,1.390
5780.00,7.393149,25.02195,-0.000209,24.002657,-0.0091,1.390
5782.00,7.391441,25.02168,-0.000209,24.002601,-0.0090,1.391
5784.00,7.390577,25.02235,-0.000210,24.002131,-0.0091,1.391
5786.00,7.391686,25.02276,-0.000209,24.003234,-0.0091,1.392
5788.00,7.399971,25.02226,-0.000210,24.003301,-0.0091,1.392
5790.00,7.411700,25.02132,-0.000210,24.003270,-0.0091,1.393
5792.00,7.423374,25.02200,-0.000210,24.002601,-0.0091,1.392
5794.00,7.431938,25.02118,-0.000210,24.001963,-0.0090,1.392
5796.00,7.436510,25.02082,-0.000210,24.002423,-0.0091,1.391
5798.00,7.438909,25.02087,-0.000211,24.002719,-0.0091,1.391
5800.00,7.440675,25.02157,-0.000209,24.002673,-0.0090,1.391
5802.00,7.442142,25.02178,-0.000209,24.003047,-0.0091,1.391
5804.00,7.445016,25.02157,-0.000208,24.002583,-0.0091,1.390
5806.00,7.447334,25.02181,-0.000208,24.002403,-0.0090,1.391
5808.00,7.448447,25.02214,-0.000208,24.003018,-0.0090,1.391
5810.00,7.448790,25.02254,-0.000208,24.002902,-0.0091,1.390
5812.00,7.449563,25.02278,-0.000208,24.003458,-0.0091,1.391
5814.00,7.450181,25.02122,-0.000209,24.002737,-0.0091,1.391
5816.00,7.450369,25.02095,-0.000208,24.003449,-0.0091,1.390
5818.00,7.449659,25.02117,-0.000208,24.003025,-0.0091,1.390
5820.00,7.449327,25.02190,-0.000207,24.003411,-0.0091,1.390
5822.00,7.448951,25.02139,-0.000209,24.003152,-0.0091,1.391
5824.00,7.449034,25.02122,-0.000208,24.002601,-0.0091,1.391
5826.00,7.449314,25.02118,-0.000208,24.002171,-0.0091,1.390
5828.00,7.449021,25.02175,-0.000208,24.002104,-0.0091,1.391
5830.00,7.448799,25.02174,-0.000208,24.003264,-0.0091,1.390
5832.00,7.448501,25.02134,-0.000207,24.002904,-0.0091,1.389
5834.00,7.449117,25.01979,-0.000208,24.002615,-0.0091,1.391
5836.00,7.449630,25.02012,-0.000210,24.003192,-0.0091,1.390
5838.00,7.450333,25.02047,-0.000209,24.002670,-0.0091,1.391
5840.00,7.449399,25.02075,-0.000209,24.003092,-0.0091,1.391
5842.00,7.449125,25.02088,-0.000209,24.003058,-0.0091,1.390
5844.00,7.449678,25.02073,-0.000208,24.003399,-0.0091,1.391
5846.00,7.449067,25.02118,-0.000209,24.002559,-0.0091,1.390
5848.00,7.449544,25.02091,-0.000209,24.003206,-0.0091,1.391
5850.00,7.450199,25.02152,-0.000209,24.002626,-0.0091,1.391
5852.00,7.449271,25.02181,-0.000208,24.002751,-0.0091,1.391
5854.00,7.449133,25.02098,-0.000208,24.002590,-0.0090,1.391
5856.00,7.448279,25.02117,-0.000207,24.003190,-0.0090,1.390
5858.00,7.447811,25.02126,-0.000209,24.002791,-0.0090,1.391
5860.00,7.449385,25.02075,-0.000209,24.002940,-0.0091,1.391
5862.00,7.450282,25.02086,-0.000209,24.003049,-0.0091,1.391
5864.00,7.450828,25.02173,-0.000208,24.003603,-0.0090,1.390
5866.00,7.450415,25.02221,-0.000208,24.002974,-0.0091,1.390
5868.00,7.449214,25.02185,-0.000208,24.002944,-0.0091,1.390
5870.00,7.448865,25.02153,-0.000209,24.002554,-0.0091,1.391
5872.00,7.448900,25.02172,-0.000208,24.002840,-0.0091,1.390
5874.00,7.447623,25.02138,-0.000209,24.002334,-0.0091,1.390
5876.00,7.447057,25.02086,-0.000209,24.002554,-0.0091,1.391
5878.00,7.447118,25.02081,-0.000208,24.002905,-0.0090,1.391
5880.00,7.447514,25.02068,-0.000209,24.002595,-0.0090,1.390
5882.00,7.448517,25.02186,-0.000209,24.003156,-0.0091,1.391
5884.00,7.448106,25.02156,-0.000207,24.002844,-0.0090,1.390
5886.00,7.447642,25.02197,-0.000207,24.002902,-0.0091,1.390
5888.00,7.446428,25.02211,-0.000209,24.002325,-0.0091,1.391
5890.00,7.446092,25.02141,-0.000208,24.003018,-0.0091,1.391
5892.00,7.447006,25.02097,-0.000208,24.002779,-0.0090,1.391
5894.00,7.447362,25.02072,-0.000209,24.002117,-0.0090,1.391
5896.00,7.447819,25.02093,-0.000209,24.002218,-0.0090,1.391
5898.00,7.447958,25.02113,-0.000208,24.003397,-0.0091,1.391
5900.00,7.446968,25.02101,-0.000208,24.003170,-0.0091,1.390
5902.00,7.446996,25.02111,-0.000208,24.002762,-0.0091,1.390
5904.00,7.446192,25.02070,-0.000208,24.002945,-0.0091,1.391
5906.00,7.446268,25.02068,-0.000208,24.002844,-0.0090,1.391
5908.00,7.446429,25.02087,-0.000209,24.002550,-0.0090,1.391
5910.00,7.446403,25.02180,-0.000209,24.002847,-0.0090,1.391
5912.00,7.446242,25.02096,-0.000208,24.002706,-0.0090,1.391
5914.00,7.446054,25.02099,-0.000208,24.002695,-0.0090,1.390
5916.00,7.446875,25.02142,-0.000207,24.003060,-0.0090,1.391
5918.00,7.446633,25.02187,-0.000208,24.002693,-0.0091,1.391
5920.00,7.446173,25.02155,-0.000209,24.002956,-0.0091,1.391
5922.00,7.447529,25.02167,-0.000208,24.002927,-0.0091,1.390
5924.00,7.446805,25.02220,-0.000209,24.002775,-0.0091,1.390
5926.00,7.446014,25.02183,-0.000209,24.002818,-0.0091,1.391
5928.00,7.446140,25.02199,-0.000210,24.002302,-0.0091,1.391
5930.00,7.446242,25.02223,-0.000210,24.002739,-0.0091,1.390
5932.00,7.446808,25.02133,-0.000208,24.003101,-0.0091,1.390
5934.00,7.446241,25.02103,-0.000207,24.003186,-0.0090,1.390
5936.00,7.446473,25.02028,-0.000207,24.003029,-0.0091,1.390
5938.00,7.447085,25.02099,-0.000208,24.002945,-0.0090,1.391
5940.00,7.446696,25.02171,-0.000209,24.003547,-0.0091,1.391
5942.00,7.446297,25.02111,-0.000210,24.002534,-0.0091,1.391
5944.00,7.445572,25.02059,-0.000209,24.003549,-0.0090,1.391
5946.00,7.444650,25.02075,-0.000209,24.003261,-0.0090,1.391
5948.00,7.444831,25.02154,-0.000209,24.002775,-0.0091,1.391
5950.00,7.445686,25.02117,-0.000207,24.002945,-0.0091,1.391
5952.00,7.445753,25.02168,-0.000208,24.002797,-0.0091,1.391
5954.00,7.446223,25.02087,-0.000208,24.003359,-0.0091,1.391
5956.00,7.446245,25.02155,-0.000208,24.002862,-0.0091,1.391
5958.00,7.445679,25.02185,-0.000209,24.002835,-0.0091,1.391
5960.00,7.446379,25.02148,-0.000209,24.003306,-0.0091,1.390
5962.00,7.446142,25.02203,-0.000209,24.002960,-0.0090,1.390
5964.00,7.445915,25.02230,-0.000207,24.002813,-0.0090,1.390
5966.00,7.445834,25.02237,-0.000208,24.002519,-0.0091,1.390
5968.00,7.444777,25.02301,-0.000209,24.003440,-0.0090,1.391
5970.00,7.445128,25.02198,-0.000209,24.002866,-0.0091,1.390
5972.00,7.445855,25.02218,-0.000207,24.002313,-0.0091,1.390
5974.00,7.447015,25.02112,-0.000208,24.003230,-0.0091,1.391
5976.00,7.447047,25.02117,-0.000209,24.002969,-0.0091,1.391
5978.00,7.446925,25.02078,-0.000208,24.002367,-0.0091,1.391
5980.00,7.447111,25.02088,-0.000208,24.002117,-0.0091,1.391
5982.00,7.446371,25.02120,-0.000209,24.003000,-0.0091,1.391
5984.00,7.445941,25.02136,-0.000209,24.002862,-0.0091,1.391
5986.00,7.446885,25.02241,-0.000208,24.002873,-0.0091,1.391
5988.00,7.447648,25.02239,-0.000207,24.003005,-0.0091,1.391
5990.00,7.446748,25.02214,-0.000207,24.002516,-0.0090,1.390
5992.00,7.446800,25.02140,-0.000208,24.002686,-0.0090,1.390
5994.00,7.448391,25.02201,-0.000209,24.002412,-0.0090,1.391
5996.00,7.447958,25.02197,-0.000208,24.003003,-0.0091,1.391
5998.00,7.448063,25.02173,-0.000210,24.002483,-0.0091,1.391
6000.00,7.448721,25.02182,-0.000209,24.002371,-0.0091,1.391
6002.00,7.448376,25.02116,-0.000209,24.003007,-0.0091,1.390
6004.00,7.447583,25.02146,-0.000207,24.003031,-0.0091,1.390
6006.00,7.447541,25.02142,-0.000207,24.002275,-0.0090,1.390
6008.00,7.449032,25.02080,-0.000209,24.002927,-0.0091,1.392
6010.00,7.448977,25.02110,-0.000209,24.002385,-0.0091,1.391
6012.00,7.449385,25.02138,-0.000210,24.002483,-0.0091,1.390
6014.00,7.449232,25.02189,-0.000208,24.002775,-0.0090,1.390
6016.00,7.448561,25.02082,-0.000208,24.003440,-0.0090,1.390
6018.00,7.448693,25.02061,-0.000209,24.003292,-0.0091,1.391
6020.00,7.447768,25.02057,-0.000209,24.002353,-0.0090,1.391
6022.00,7.448012,25.02030,-0.000208,24.002514,-0.0091,1.391
6024.00,7.447200,25.02056,-0.000209,24.003237,-0.0091,1.391
6026.00,7.446080,25.02093,-0.000208,24.002760,-0.0091,1.391
6028.00,7.444803,25.02028,-0.000209,24.002880,-0.0091,1.391
6030.00,7.445332,25.02055,-0.000208,24.002929,-0.0090,1.390
6032.00,7.445660,25.02112,-0.000208,24.002577,-0.0091,1.391
6034.00,7.446150,25.02088,-0.000208,24.002429,-0.0090,1.390
6036.00,7.446729,25.02034,-0.000207,24.003061,-0.0090,1.391
6038.00,7.446912,25.02057,-0.000208,24.002739,-0.0091,1.391
6040.00,7.447342,25.02121,-0.000208,24.002733,-0.0091,1.391
6042.00,7.447990,25.02125,-0.000209,24.003232,-0.0091,1.391
6044.00,7.447902,25.02080,-0.000209,24.002746,-0.0090,1.391
6046.00,7.448767,25.02049,-0.000209,24.002472,-0.0091,1.392
6048.00,7.448042,25.02027,-0.000208,24.002862,-0.0091,1.391
6050.00,7.448259,25.02150,-0.000209,24.002681,-0.0091,1.391
6052.00,7.448639,25.02207,-0.000209,24.002563,-0.0091,1.390
6054.00,7.448597,25.02215,-0.000209,24.002307,-0.0091,1.391
6056.00,7.447595,25.02141,-0.000208,24.002606,-0.0090,1.391
6058.00,7.446925,25.02166,-0.000208,24.002623,-0.0091,1.390
6060.00,7.446622,25.02181,-0.000208,24.002973,-0.0090,1.391
6062.00,7.445992,25.02190,-0.000209,24.002721,-0.0090,1.391
