# Supplementary material for: Hormonal steroids induce multidrug resistance and stress response genes in Neisseria gonorrhoeae by binding to MtrR
Source: Nat Commun. 2024 Feb 7;15:1153. doi: 10.1038/s41467-024-45195-1 (PMC10850145; doi:10.1038/s41467-024-45195-1)
Supplement: Supplementary file 6 — Source Data [file 41467_2024_45195_MOESM6_ESM.zip › Source Data/ITC/WT/Cortisol/2HYCMtrRWT2023Feb1.itc]

$ITC
$ 25 
$NOT
$ 25 
$ 600 
$ 199 
$ 8 
$ 2 
$ADCGainCode:  3 
$False,True,True
$ 2 , 4 , 600 , 2 
$ 12 , 24 , 600 , 2 
$ 12 , 24 , 600 , 2 
$ 12 , 24 , 600 , 2 
$ 12 , 24 , 600 , 2 
$ 12 , 24 , 600 , 2 
$ 12 , 24 , 600 , 2 
$ 12 , 24 , 600 , 2 
$ 12 , 24 , 600 , 2 
$ 12 , 24 , 600 , 2 
$ 12 , 24 , 600 , 2 
$ 12 , 24 , 600 , 2 
$ 12 , 24 , 600 , 2 
$ 12 , 24 , 600 , 2 
$ 12 , 24 , 600 , 2 
$ 12 , 24 , 600 , 2 
$ 12 , 24 , 600 , 2 
$ 12 , 24 , 600 , 2 
$ 12 , 24 , 600 , 2 
$ 12 , 24 , 600 , 2 
$ 12 , 24 , 600 , 2 
$ 12 , 24 , 600 , 2 
$ 12 , 24 , 600 , 2 
$ 12 , 24 , 600 , 2 
$ 12 , 24 , 600 , 2 
# 0 
# 0.2 
# 0.02 
# 1.4485 
# 25 
# 28.9316 
# 15.91949 
?
% VPITC12.10.1003
% 1.4485 
% 28.9316 
%-1.096232 , 100.1901 
% 0.443748 , 95.77349 
% 0.2232 
% 124.02 , 123.95 
% 1 , 80 
%-0.001812 , 0.055139 
% 0 , 8 
% 0 , 18 
% 104422       320637 
% 101.8 
% 260 , 310 , 470 , 530 
% 0.08632 ,-0.00346 , 0.0000110163 , 0.000000290198 ,-0.0000000019883 
% VPViewer2000 Ver: 1.40.0
@0
2.00,7.848386,25.01383,-0.000171,24.020177,-0.0076,1.367
4.00,7.848208,25.01446,-0.000171,24.019991,-0.0076,1.368
6.00,7.847614,25.01480,-0.000171,24.020504,-0.0076,1.367
8.00,7.846971,25.01556,-0.000172,24.020147,-0.0077,1.367
10.00,7.846175,25.01516,-0.000171,24.020433,-0.0076,1.368
12.00,7.845785,25.01408,-0.000171,24.019991,-0.0076,1.367
14.00,7.846346,25.01394,-0.000170,24.019846,-0.0076,1.367
16.00,7.846726,25.01385,-0.000171,24.020362,-0.0076,1.366
18.00,7.845011,25.01360,-0.000169,24.020681,-0.0076,1.367
20.00,7.844273,25.01403,-0.000170,24.020393,-0.0076,1.367
22.00,7.843925,25.01397,-0.000171,24.020497,-0.0076,1.367
24.00,7.843760,25.01352,-0.000170,24.020680,-0.0076,1.367
26.00,7.843251,25.01388,-0.000169,24.020437,-0.0076,1.367
28.00,7.843031,25.01445,-0.000170,24.020167,-0.0077,1.367
30.00,7.842720,25.01447,-0.000170,24.020933,-0.0076,1.367
32.00,7.842772,25.01440,-0.000170,24.020759,-0.0076,1.366
34.00,7.842216,25.01540,-0.000169,24.020727,-0.0076,1.367
36.00,7.842266,25.01562,-0.000170,24.020778,-0.0076,1.367
38.00,7.841917,25.01474,-0.000170,24.020774,-0.0076,1.368
40.00,7.840985,25.01462,-0.000172,24.019697,-0.0076,1.367
42.00,7.840608,25.01530,-0.000170,24.020381,-0.0077,1.367
44.00,7.840344,25.01506,-0.000170,24.020444,-0.0076,1.367
46.00,7.839710,25.01446,-0.000171,24.020509,-0.0076,1.367
48.00,7.838824,25.01501,-0.000171,24.020167,-0.0076,1.367
50.00,7.838440,25.01576,-0.000170,24.019567,-0.0076,1.367
52.00,7.838779,25.01561,-0.000170,24.020353,-0.0076,1.368
54.00,7.838420,25.01543,-0.000169,24.020556,-0.0076,1.367
56.00,7.837746,25.01557,-0.000170,24.020060,-0.0076,1.367
58.00,7.837688,25.01593,-0.000169,24.020328,-0.0076,1.367
60.00,7.836643,25.01555,-0.000169,24.021053,-0.0076,1.367
62.00,7.835664,25.01584,-0.000169,24.019953,-0.0076,1.368
64.00,7.835825,25.01549,-0.000169,24.020373,-0.0076,1.367
66.00,7.836782,25.01506,-0.000169,24.020801,-0.0076,1.367
68.00,7.836239,25.01507,-0.000170,24.020226,-0.0076,1.367
70.00,7.836455,25.01490,-0.000171,24.020192,-0.0076,1.367
72.00,7.835552,25.01427,-0.000169,24.020613,-0.0076,1.367
74.00,7.834779,25.01461,-0.000168,24.019974,-0.0076,1.367
76.00,7.833942,25.01391,-0.000170,24.019652,-0.0076,1.367
78.00,7.832844,25.01397,-0.000170,24.020573,-0.0076,1.367
80.00,7.833034,25.01387,-0.000171,24.019945,-0.0076,1.367
82.00,7.833477,25.01347,-0.000170,24.020167,-0.0076,1.366
84.00,7.833090,25.01295,-0.000170,24.019635,-0.0076,1.367
86.00,7.831327,25.01329,-0.000170,24.020453,-0.0076,1.367
88.00,7.830618,25.01363,-0.000171,24.020078,-0.0076,1.367
90.00,7.831079,25.01393,-0.000171,24.020306,-0.0076,1.368
92.00,7.831368,25.01418,-0.000171,24.020023,-0.0076,1.367
94.00,7.831030,25.01460,-0.000171,24.020118,-0.0077,1.367
96.00,7.830264,25.01445,-0.000171,24.020491,-0.0076,1.367
98.00,7.830127,25.01418,-0.000171,24.019980,-0.0077,1.368
100.00,7.828991,25.01387,-0.000169,24.020478,-0.0076,1.367
102.00,7.828086,25.01465,-0.000170,24.020500,-0.0076,1.367
104.00,7.827356,25.01471,-0.000171,24.020821,-0.0076,1.367
106.00,7.827036,25.01434,-0.000169,24.020381,-0.0076,1.367
108.00,7.828031,25.01499,-0.000170,24.019978,-0.0076,1.367
110.00,7.828556,25.01459,-0.000170,24.019751,-0.0076,1.367
112.00,7.828307,25.01409,-0.000170,24.020339,-0.0076,1.367
114.00,7.828252,25.01459,-0.000170,24.020526,-0.0076,1.367
116.00,7.827409,25.01458,-0.000170,24.020750,-0.0076,1.367
118.00,7.826202,25.01487,-0.000170,24.021185,-0.0076,1.367
120.00,7.826062,25.01436,-0.000170,24.020263,-0.0076,1.367
122.00,7.825423,25.01359,-0.000169,24.020866,-0.0076,1.367
124.00,7.825427,25.01447,-0.000171,24.020194,-0.0076,1.368
126.00,7.826134,25.01443,-0.000171,24.020883,-0.0076,1.368
128.00,7.825963,25.01427,-0.000170,24.019762,-0.0076,1.368
130.00,7.825245,25.01430,-0.000172,24.020303,-0.0076,1.367
132.00,7.824431,25.01492,-0.000170,24.020022,-0.0076,1.367
134.00,7.824449,25.01551,-0.000170,24.020852,-0.0076,1.367
136.00,7.823902,25.01493,-0.000170,24.021158,-0.0076,1.367
138.00,7.824031,25.01499,-0.000170,24.020868,-0.0076,1.367
140.00,7.823984,25.01512,-0.000170,24.020808,-0.0076,1.367
142.00,7.822697,25.01489,-0.000170,24.020433,-0.0076,1.367
144.00,7.822449,25.01488,-0.000171,24.020112,-0.0076,1.367
146.00,7.822494,25.01524,-0.000170,24.019817,-0.0077,1.367
148.00,7.822335,25.01602,-0.000171,24.020127,-0.0076,1.367
150.00,7.821405,25.01575,-0.000171,24.019853,-0.0076,1.368
152.00,7.821260,25.01431,-0.000172,24.019976,-0.0076,1.367
154.00,7.820747,25.01446,-0.000170,24.020422,-0.0076,1.366
156.00,7.820158,25.01500,-0.000170,24.019985,-0.0076,1.367
158.00,7.818853,25.01503,-0.000170,24.020206,-0.0076,1.367
160.00,7.818430,25.01566,-0.000171,24.020397,-0.0076,1.367
162.00,7.818249,25.01596,-0.000171,24.020859,-0.0076,1.367
164.00,7.818701,25.01551,-0.000170,24.020092,-0.0076,1.367
166.00,7.818174,25.01484,-0.000169,24.020750,-0.0077,1.366
168.00,7.817823,25.01493,-0.000169,24.021088,-0.0076,1.367
170.00,7.816842,25.01456,-0.000170,24.020979,-0.0076,1.367
172.00,7.816244,25.01491,-0.000171,24.020371,-0.0077,1.367
174.00,7.815444,25.01520,-0.000169,24.020607,-0.0076,1.367
176.00,7.816348,25.01585,-0.000169,24.020781,-0.0076,1.367
178.00,7.816721,25.01506,-0.000171,24.019635,-0.0076,1.367
180.00,7.816287,25.01537,-0.000170,24.019891,-0.0076,1.367
182.00,7.816014,25.01539,-0.000171,24.020618,-0.0077,1.367
184.00,7.814728,25.01587,-0.000172,24.019864,-0.0077,1.367
186.00,7.813788,25.01537,-0.000171,24.020040,-0.0076,1.367
188.00,7.813551,25.01491,-0.000171,24.020283,-0.0076,1.367
190.00,7.814097,25.01546,-0.000172,24.020749,-0.0076,1.367
192.00,7.814839,25.01602,-0.000172,24.020538,-0.0076,1.367
194.00,7.814024,25.01521,-0.000171,24.020094,-0.0076,1.367
196.00,7.813595,25.01540,-0.000171,24.020352,-0.0077,1.367
198.00,7.813651,25.01585,-0.000171,24.020074,-0.0076,1.367
200.00,7.812902,25.01555,-0.000170,24.019741,-0.0076,1.368
202.00,7.812756,25.01488,-0.000171,24.019994,-0.0076,1.368
204.00,7.812839,25.01487,-0.000172,24.020328,-0.0077,1.368
206.00,7.812398,25.01514,-0.000172,24.020549,-0.0076,1.367
208.00,7.812194,25.01440,-0.000171,24.020482,-0.0076,1.367
210.00,7.811731,25.01485,-0.000170,24.020382,-0.0076,1.367
212.00,7.811495,25.01492,-0.000170,24.019971,-0.0076,1.367
214.00,7.810854,25.01498,-0.000172,24.019626,-0.0076,1.367
216.00,7.809946,25.01478,-0.000170,24.020752,-0.0076,1.367
218.00,7.809869,25.01484,-0.000169,24.020453,-0.0077,1.367
220.00,7.810005,25.01497,-0.000170,24.020317,-0.0076,1.367
222.00,7.810274,25.01514,-0.000171,24.020857,-0.0077,1.368
224.00,7.808492,25.01613,-0.000171,24.019663,-0.0077,1.368
226.00,7.808117,25.01641,-0.000171,24.020603,-0.0077,1.367
228.00,7.808547,25.01598,-0.000170,24.019621,-0.0076,1.367
230.00,7.808441,25.01549,-0.000170,24.020056,-0.0076,1.367
232.00,7.807382,25.01542,-0.000170,24.020284,-0.0076,1.368
234.00,7.806465,25.01509,-0.000170,24.020330,-0.0076,1.368
236.00,7.806076,25.01513,-0.000172,24.020970,-0.0076,1.368
238.00,7.805624,25.01477,-0.000171,24.020332,-0.0076,1.367
240.00,7.805576,25.01507,-0.000171,24.020852,-0.0076,1.367
242.00,7.805151,25.01459,-0.000170,24.020261,-0.0076,1.368
244.00,7.805349,25.01434,-0.000171,24.020953,-0.0076,1.367
246.00,7.803924,25.01408,-0.000171,24.020458,-0.0076,1.368
248.00,7.802867,25.01445,-0.000170,24.020172,-0.0076,1.368
250.00,7.803208,25.01496,-0.000169,24.020915,-0.0077,1.367
252.00,7.803083,25.01526,-0.000170,24.020707,-0.0076,1.367
254.00,7.803581,25.01451,-0.000170,24.020681,-0.0076,1.367
256.00,7.802785,25.01485,-0.000170,24.020614,-0.0076,1.367
258.00,7.802674,25.01474,-0.000170,24.020464,-0.0076,1.368
260.00,7.801375,25.01534,-0.000170,24.020268,-0.0076,1.368
262.00,7.800778,25.01579,-0.000171,24.020261,-0.0076,1.368
264.00,7.800122,25.01523,-0.000172,24.020197,-0.0076,1.367
266.00,7.799705,25.01485,-0.000171,24.019945,-0.0077,1.367
268.00,7.799337,25.01383,-0.000171,24.020504,-0.0077,1.367
270.00,7.798755,25.01490,-0.000171,24.020986,-0.0077,1.368
272.00,7.799476,25.01419,-0.000169,24.020167,-0.0076,1.368
274.00,7.799475,25.01376,-0.000170,24.020312,-0.0076,1.368
276.00,7.798194,25.01375,-0.000170,24.020462,-0.0077,1.367
278.00,7.798373,25.01447,-0.000171,24.020292,-0.0076,1.367
280.00,7.798771,25.01480,-0.000170,24.020404,-0.0076,1.367
282.00,7.797298,25.01498,-0.000171,24.020752,-0.0076,1.367
284.00,7.795938,25.01545,-0.000170,24.020341,-0.0076,1.368
286.00,7.796699,25.01540,-0.000171,24.020274,-0.0076,1.368
288.00,7.796599,25.01592,-0.000171,24.020348,-0.0076,1.367
290.00,7.795940,25.01561,-0.000171,24.020172,-0.0076,1.367
292.00,7.796040,25.01603,-0.000170,24.020663,-0.0076,1.368
294.00,7.796053,25.01620,-0.000172,24.020569,-0.0076,1.368
296.00,7.795816,25.01555,-0.000171,24.020600,-0.0076,1.367
298.00,7.796024,25.01551,-0.000170,24.020332,-0.0076,1.367
300.00,7.795482,25.01515,-0.000171,24.020997,-0.0076,1.367
302.00,7.794316,25.01531,-0.000171,24.020353,-0.0076,1.367
304.00,7.794208,25.01532,-0.000171,24.020299,-0.0077,1.367
306.00,7.793894,25.01493,-0.000172,24.019467,-0.0076,1.367
308.00,7.793471,25.01490,-0.000171,24.020087,-0.0076,1.368
310.00,7.792618,25.01426,-0.000171,24.020714,-0.0076,1.367
312.00,7.793146,25.01458,-0.000170,24.020284,-0.0076,1.367
314.00,7.793484,25.01491,-0.000171,24.020524,-0.0076,1.368
316.00,7.792998,25.01564,-0.000171,24.021071,-0.0076,1.367
318.00,7.792833,25.01655,-0.000172,24.020352,-0.0076,1.367
320.00,7.792409,25.01571,-0.000171,24.020439,-0.0076,1.367
322.00,7.792603,25.01637,-0.000171,24.019884,-0.0076,1.367
324.00,7.792520,25.01583,-0.000171,24.020388,-0.0076,1.367
326.00,7.792243,25.01492,-0.000170,24.020881,-0.0076,1.368
328.00,7.792136,25.01502,-0.000171,24.020761,-0.0076,1.368
330.00,7.790751,25.01548,-0.000170,24.020359,-0.0076,1.367
332.00,7.789226,25.01599,-0.000170,24.020390,-0.0076,1.367
334.00,7.788758,25.01597,-0.000170,24.020710,-0.0076,1.367
336.00,7.788854,25.01633,-0.000170,24.021229,-0.0076,1.367
338.00,7.788823,25.01551,-0.000171,24.021013,-0.0076,1.368
340.00,7.789468,25.01571,-0.000171,24.021428,-0.0076,1.367
342.00,7.788534,25.01538,-0.000171,24.020836,-0.0076,1.368
344.00,7.787678,25.01510,-0.000170,24.020941,-0.0076,1.367
346.00,7.787174,25.01590,-0.000170,24.020263,-0.0076,1.367
348.00,7.787221,25.01609,-0.000171,24.020545,-0.0076,1.368
350.00,7.787567,25.01611,-0.000170,24.021146,-0.0076,1.368
352.00,7.787656,25.01685,-0.000171,24.020718,-0.0077,1.367
354.00,7.787138,25.01647,-0.000171,24.020507,-0.0076,1.367
356.00,7.787082,25.01572,-0.000171,24.020466,-0.0077,1.368
358.00,7.786625,25.01520,-0.000169,24.021271,-0.0076,1.368
360.00,7.785681,25.01490,-0.000170,24.020395,-0.0076,1.367
362.00,7.785274,25.01621,-0.000171,24.021412,-0.0076,1.367
364.00,7.785784,25.01567,-0.000170,24.020279,-0.0076,1.367
366.00,7.785850,25.01547,-0.000171,24.020487,-0.0076,1.367
368.00,7.785953,25.01522,-0.000170,24.020410,-0.0076,1.367
370.00,7.785837,25.01491,-0.000172,24.021160,-0.0076,1.368
372.00,7.784571,25.01496,-0.000171,24.020437,-0.0076,1.367
374.00,7.783929,25.01573,-0.000172,24.019893,-0.0076,1.367
376.00,7.783425,25.01455,-0.000170,24.020152,-0.0076,1.368
378.00,7.783235,25.01451,-0.000171,24.020720,-0.0076,1.368
380.00,7.783264,25.01608,-0.000170,24.020402,-0.0076,1.368
382.00,7.782853,25.01630,-0.000170,24.020515,-0.0076,1.368
384.00,7.782519,25.01580,-0.000171,24.020174,-0.0076,1.367
386.00,7.781660,25.01624,-0.000171,24.020480,-0.0076,1.367
388.00,7.781213,25.01624,-0.000170,24.021091,-0.0076,1.367
390.00,7.781289,25.01618,-0.000170,24.020029,-0.0076,1.367
392.00,7.781420,25.01614,-0.000169,24.020170,-0.0076,1.367
394.00,7.780862,25.01604,-0.000170,24.020339,-0.0076,1.368
396.00,7.780603,25.01583,-0.000171,24.020712,-0.0076,1.367
398.00,7.780318,25.01535,-0.000171,24.019556,-0.0076,1.368
400.00,7.779491,25.01499,-0.000171,24.020038,-0.0076,1.368
402.00,7.778700,25.01466,-0.000170,24.019855,-0.0076,1.367
404.00,7.777756,25.01505,-0.000170,24.020553,-0.0076,1.367
406.00,7.778553,25.01536,-0.000170,24.020734,-0.0076,1.367
408.00,7.778472,25.01541,-0.000170,24.021104,-0.0076,1.367
410.00,7.777654,25.01622,-0.000171,24.021468,-0.0076,1.368
412.00,7.777574,25.01654,-0.000171,24.020337,-0.0076,1.368
414.00,7.776940,25.01573,-0.000170,24.019737,-0.0077,1.367
416.00,7.776313,25.01578,-0.000170,24.020197,-0.0076,1.367
418.00,7.776118,25.01570,-0.000169,24.020400,-0.0076,1.367
420.00,7.775773,25.01603,-0.000170,24.020339,-0.0076,1.368
422.00,7.776439,25.01616,-0.000172,24.020796,-0.0076,1.368
424.00,7.776560,25.01558,-0.000171,24.019938,-0.0076,1.367
426.00,7.776204,25.01596,-0.000171,24.020531,-0.0076,1.367
428.00,7.776238,25.01550,-0.000171,24.020422,-0.0076,1.368
430.00,7.775662,25.01502,-0.000171,24.019922,-0.0076,1.368
432.00,7.775690,25.01453,-0.000171,24.019648,-0.0076,1.368
434.00,7.776229,25.01503,-0.000170,24.020524,-0.0076,1.368
436.00,7.775713,25.01560,-0.000172,24.020703,-0.0076,1.367
438.00,7.775049,25.01567,-0.000171,24.020420,-0.0076,1.368
440.00,7.775216,25.01569,-0.000170,24.021231,-0.0076,1.367
442.00,7.775060,25.01554,-0.000169,24.020778,-0.0076,1.368
444.00,7.774954,25.01556,-0.000169,24.020647,-0.0076,1.368
446.00,7.774233,25.01613,-0.000170,24.020691,-0.0076,1.368
448.00,7.773540,25.01598,-0.000169,24.020225,-0.0076,1.367
450.00,7.773282,25.01586,-0.000169,24.020767,-0.0076,1.367
452.00,7.772899,25.01491,-0.000171,24.021060,-0.0076,1.368
454.00,7.772544,25.01438,-0.000169,24.019987,-0.0076,1.367
456.00,7.772472,25.01434,-0.000170,24.020370,-0.0076,1.367
458.00,7.771881,25.01555,-0.000171,24.020270,-0.0076,1.368
460.00,7.772026,25.01594,-0.000172,24.019757,-0.0076,1.368
462.00,7.772277,25.01570,-0.000171,24.020564,-0.0076,1.368
464.00,7.772375,25.01505,-0.000171,24.019949,-0.0076,1.367
466.00,7.771904,25.01541,-0.000170,24.020188,-0.0076,1.367
468.00,7.771219,25.01560,-0.000170,24.021060,-0.0076,1.367
470.00,7.769619,25.01591,-0.000169,24.020788,-0.0076,1.368
472.00,7.769323,25.01590,-0.000170,24.020542,-0.0076,1.367
474.00,7.769379,25.01532,-0.000170,24.020255,-0.0076,1.368
476.00,7.768736,25.01499,-0.000169,24.020250,-0.0076,1.368
478.00,7.768324,25.01455,-0.000170,24.020448,-0.0077,1.368
480.00,7.768394,25.01526,-0.000170,24.020620,-0.0076,1.368
482.00,7.768306,25.01580,-0.000169,24.020042,-0.0076,1.368
484.00,7.768084,25.01559,-0.000169,24.020332,-0.0076,1.368
486.00,7.768503,25.01560,-0.000169,24.020830,-0.0076,1.368
488.00,7.768927,25.01608,-0.000169,24.020674,-0.0076,1.368
490.00,7.767485,25.01615,-0.000170,24.020981,-0.0076,1.368
492.00,7.766803,25.01545,-0.000170,24.020758,-0.0076,1.367
494.00,7.766770,25.01550,-0.000169,24.021149,-0.0076,1.368
496.00,7.766249,25.01657,-0.000170,24.021459,-0.0076,1.368
498.00,7.765326,25.01523,-0.000169,24.020446,-0.0076,1.367
500.00,7.765496,25.01543,-0.000169,24.020348,-0.0076,1.368
502.00,7.765525,25.01518,-0.000169,24.020580,-0.0076,1.368
504.00,7.764510,25.01572,-0.000169,24.020243,-0.0076,1.368
506.00,7.764294,25.01670,-0.000170,24.020787,-0.0076,1.368
508.00,7.764390,25.01678,-0.000170,24.020866,-0.0076,1.368
510.00,7.764671,25.01609,-0.000169,24.020962,-0.0076,1.367
512.00,7.764621,25.01541,-0.000169,24.021171,-0.0076,1.368
514.00,7.763390,25.01525,-0.000170,24.020741,-0.0076,1.368
516.00,7.762883,25.01587,-0.000171,24.020370,-0.0076,1.369
518.00,7.762809,25.01509,-0.000170,24.020658,-0.0076,1.368
520.00,7.763179,25.01563,-0.000170,24.020234,-0.0076,1.368
522.00,7.762870,25.01616,-0.000169,24.021109,-0.0076,1.368
524.00,7.762342,25.01614,-0.000170,24.020332,-0.0076,1.368
526.00,7.762144,25.01699,-0.000169,24.020921,-0.0076,1.368
528.00,7.761751,25.01648,-0.000171,24.020881,-0.0076,1.367
530.00,7.760761,25.01579,-0.000170,24.020832,-0.0076,1.368
532.00,7.760477,25.01607,-0.000171,24.021495,-0.0076,1.368
534.00,7.760925,25.01636,-0.000171,24.020758,-0.0076,1.368
536.00,7.760967,25.01632,-0.000171,24.020854,-0.0076,1.368
538.00,7.759885,25.01641,-0.000169,24.020660,-0.0076,1.368
540.00,7.758876,25.01599,-0.000171,24.019955,-0.0076,1.368
542.00,7.759753,25.01606,-0.000171,24.020671,-0.0076,1.368
544.00,7.759045,25.01582,-0.000170,24.020855,-0.0076,1.368
546.00,7.759163,25.01635,-0.000171,24.021499,-0.0076,1.368
548.00,7.758538,25.01622,-0.000170,24.020734,-0.0076,1.368
550.00,7.757899,25.01769,-0.000170,24.020361,-0.0076,1.368
552.00,7.756338,25.01699,-0.000171,24.020469,-0.0076,1.368
554.00,7.755974,25.01647,-0.000170,24.020549,-0.0076,1.368
556.00,7.756378,25.01579,-0.000171,24.020308,-0.0076,1.368
558.00,7.756154,25.01604,-0.000171,24.020216,-0.0076,1.368
560.00,7.756368,25.01661,-0.000169,24.020482,-0.0076,1.367
562.00,7.756188,25.01696,-0.000170,24.020335,-0.0076,1.368
564.00,7.756209,25.01757,-0.000170,24.020315,-0.0076,1.368
566.00,7.755696,25.01711,-0.000170,24.020913,-0.0076,1.368
568.00,7.755251,25.01667,-0.000169,24.020848,-0.0076,1.368
570.00,7.754797,25.01663,-0.000171,24.020839,-0.0076,1.368
572.00,7.754819,25.01704,-0.000171,24.020507,-0.0077,1.368
574.00,7.754474,25.01721,-0.000171,24.020658,-0.0076,1.368
576.00,7.754257,25.01668,-0.000170,24.020214,-0.0076,1.368
578.00,7.754239,25.01638,-0.000170,24.019851,-0.0076,1.368
580.00,7.754694,25.01611,-0.000170,24.020165,-0.0076,1.368
582.00,7.753391,25.01686,-0.000170,24.020326,-0.0076,1.368
584.00,7.752748,25.01702,-0.000171,24.020955,-0.0076,1.368
586.00,7.753098,25.01623,-0.000169,24.020449,-0.0076,1.367
588.00,7.752715,25.01595,-0.000170,24.020729,-0.0076,1.368
590.00,7.752029,25.01587,-0.000171,24.020720,-0.0076,1.368
592.00,7.751712,25.01571,-0.000171,24.020555,-0.0076,1.368
594.00,7.752082,25.01589,-0.000171,24.020410,-0.0076,1.368
596.00,7.752016,25.01650,-0.000171,24.020335,-0.0076,1.368
598.00,7.751273,25.01662,-0.000171,24.021008,-0.0076,1.368
600.00,7.751088,25.01604,-0.000171,24.021066,-0.0076,1.368
@1,2.0000,4.0
602.00,7.750935,25.01587,-0.000171,24.020758,-0.0076,1.367
604.00,7.749862,25.01499,-0.000171,24.020553,-0.0076,1.368
606.00,7.745453,25.01602,-0.000171,24.020846,-0.0076,1.368
608.00,7.740972,25.01593,-0.000171,24.020897,-0.0076,1.368
610.00,7.739799,25.01565,-0.000170,24.020081,-0.0076,1.367
612.00,7.741251,25.01547,-0.000171,24.019880,-0.0076,1.369
614.00,7.744649,25.01549,-0.000171,24.020478,-0.0076,1.368
616.00,7.747481,25.01583,-0.000170,24.020736,-0.0076,1.368
618.00,7.748464,25.01526,-0.000171,24.020649,-0.0076,1.368
620.00,7.748525,25.01530,-0.000170,24.020904,-0.0076,1.368
622.00,7.747715,25.01521,-0.000170,24.020654,-0.0076,1.368
624.00,7.746897,25.01590,-0.000169,24.020129,-0.0076,1.369
626.00,7.746705,25.01635,-0.000169,24.020997,-0.0076,1.368
628.00,7.746505,25.01616,-0.000169,24.020500,-0.0077,1.367
630.00,7.746161,25.01656,-0.000169,24.020645,-0.0076,1.368
632.00,7.746503,25.01674,-0.000169,24.020239,-0.0077,1.367
634.00,7.747150,25.01655,-0.000170,24.020790,-0.0076,1.368
636.00,7.746974,25.01616,-0.000168,24.020060,-0.0076,1.368
638.00,7.746523,25.01682,-0.000171,24.020803,-0.0076,1.369
640.00,7.745441,25.01704,-0.000171,24.020265,-0.0076,1.368
642.00,7.744904,25.01656,-0.000171,24.020500,-0.0076,1.367
644.00,7.744294,25.01661,-0.000169,24.021180,-0.0076,1.368
646.00,7.744078,25.01715,-0.000170,24.020515,-0.0076,1.368
648.00,7.744160,25.01785,-0.000171,24.020654,-0.0076,1.368
650.00,7.744078,25.01751,-0.000172,24.020303,-0.0076,1.368
652.00,7.743149,25.01711,-0.000171,24.020284,-0.0077,1.367
654.00,7.742924,25.01648,-0.000171,24.020627,-0.0077,1.368
656.00,7.742966,25.01598,-0.000171,24.020647,-0.0077,1.369
658.00,7.742444,25.01539,-0.000171,24.020545,-0.0076,1.368
660.00,7.742679,25.01555,-0.000170,24.019887,-0.0076,1.368
662.00,7.742087,25.01543,-0.000170,24.020455,-0.0076,1.368
664.00,7.742830,25.01596,-0.000172,24.020051,-0.0077,1.368
666.00,7.742763,25.01654,-0.000171,24.020246,-0.0076,1.368
668.00,7.742679,25.01562,-0.000170,24.020701,-0.0076,1.368
670.00,7.742853,25.01609,-0.000170,24.020553,-0.0076,1.368
672.00,7.742572,25.01619,-0.000169,24.021300,-0.0076,1.368
674.00,7.742061,25.01685,-0.000170,24.020643,-0.0076,1.368
676.00,7.742136,25.01722,-0.000170,24.020594,-0.0076,1.368
678.00,7.741822,25.01695,-0.000169,24.020770,-0.0076,1.368
680.00,7.742006,25.01642,-0.000171,24.020687,-0.0076,1.368
682.00,7.741902,25.01702,-0.000170,24.021069,-0.0076,1.368
684.00,7.741248,25.01694,-0.000170,24.020549,-0.0076,1.368
686.00,7.741723,25.01683,-0.000170,24.020631,-0.0076,1.368
688.00,7.740307,25.01664,-0.000170,24.020732,-0.0076,1.368
690.00,7.739531,25.01627,-0.000171,24.020094,-0.0076,1.368
692.00,7.740271,25.01611,-0.000171,24.020509,-0.0076,1.368
694.00,7.740846,25.01643,-0.000171,24.020411,-0.0076,1.368
696.00,7.740775,25.01622,-0.000170,24.020352,-0.0076,1.368
698.00,7.740837,25.01596,-0.000170,24.020533,-0.0076,1.368
700.00,7.740772,25.01557,-0.000171,24.019976,-0.0076,1.368
702.00,7.739860,25.01580,-0.000170,24.020562,-0.0077,1.369
704.00,7.739296,25.01652,-0.000170,24.020845,-0.0076,1.368
706.00,7.738712,25.01637,-0.000171,24.021325,-0.0076,1.368
708.00,7.738046,25.01657,-0.000169,24.020977,-0.0076,1.369
710.00,7.737643,25.01717,-0.000170,24.020473,-0.0076,1.369
712.00,7.738063,25.01726,-0.000170,24.020609,-0.0076,1.368
714.00,7.737824,25.01712,-0.000169,24.020444,-0.0076,1.368
716.00,7.738721,25.01697,-0.000169,24.020406,-0.0076,1.368
718.00,7.738401,25.01609,-0.000170,24.020758,-0.0076,1.368
720.00,7.738347,25.01619,-0.000169,24.020417,-0.0076,1.368
722.00,7.737464,25.01669,-0.000170,24.020036,-0.0076,1.368
724.00,7.737515,25.01576,-0.000168,24.020732,-0.0076,1.368
726.00,7.737452,25.01553,-0.000169,24.020469,-0.0076,1.367
728.00,7.736897,25.01618,-0.000169,24.020890,-0.0076,1.368
730.00,7.736787,25.01639,-0.000169,24.019717,-0.0076,1.368
732.00,7.736058,25.01725,-0.000171,24.020906,-0.0076,1.368
734.00,7.735739,25.01688,-0.000169,24.020486,-0.0076,1.368
736.00,7.736437,25.01609,-0.000170,24.020255,-0.0076,1.368
738.00,7.736683,25.01604,-0.000170,24.020587,-0.0076,1.368
740.00,7.735907,25.01638,-0.000170,24.020038,-0.0076,1.368
742.00,7.735718,25.01666,-0.000170,24.020903,-0.0076,1.369
744.00,7.735087,25.01619,-0.000170,24.021120,-0.0076,1.368
746.00,7.734596,25.01632,-0.000171,24.019891,-0.0076,1.368
748.00,7.734162,25.01592,-0.000171,24.020689,-0.0076,1.368
750.00,7.733477,25.01611,-0.000171,24.020464,-0.0076,1.368
752.00,7.733274,25.01621,-0.000172,24.019978,-0.0076,1.369
754.00,7.733356,25.01572,-0.000170,24.020371,-0.0076,1.368
756.00,7.733808,25.01606,-0.000169,24.020406,-0.0076,1.368
758.00,7.733298,25.01617,-0.000171,24.020788,-0.0076,1.368
760.00,7.732938,25.01625,-0.000169,24.020384,-0.0076,1.368
762.00,7.733187,25.01633,-0.000170,24.020607,-0.0077,1.367
764.00,7.733790,25.01583,-0.000170,24.019826,-0.0077,1.369
766.00,7.733544,25.01525,-0.000169,24.020756,-0.0076,1.368
768.00,7.733090,25.01605,-0.000171,24.020326,-0.0076,1.368
770.00,7.732976,25.01600,-0.000170,24.019567,-0.0076,1.368
772.00,7.733426,25.01511,-0.000171,24.020701,-0.0076,1.368
774.00,7.734235,25.01585,-0.000170,24.020270,-0.0076,1.368
776.00,7.734011,25.01694,-0.000170,24.020846,-0.0076,1.368
778.00,7.733343,25.01596,-0.000171,24.020069,-0.0075,1.368
780.00,7.732943,25.01575,-0.000171,24.020426,-0.0076,1.369
782.00,7.732216,25.01573,-0.000170,24.020526,-0.0076,1.368
784.00,7.731279,25.01568,-0.000172,24.020689,-0.0076,1.368
786.00,7.731105,25.01664,-0.000170,24.020549,-0.0076,1.368
788.00,7.731256,25.01659,-0.000168,24.021298,-0.0076,1.368
790.00,7.731447,25.01685,-0.000169,24.020526,-0.0076,1.368
792.00,7.731096,25.01665,-0.000170,24.020324,-0.0076,1.369
794.00,7.730742,25.01637,-0.000169,24.020897,-0.0076,1.368
796.00,7.730821,25.01683,-0.000169,24.020005,-0.0076,1.368
798.00,7.730247,25.01643,-0.000169,24.021445,-0.0076,1.368
800.00,7.729403,25.01707,-0.000169,24.020330,-0.0075,1.368
802.00,7.729173,25.01664,-0.000170,24.020377,-0.0076,1.368
804.00,7.728976,25.01612,-0.000169,24.020406,-0.0076,1.368
806.00,7.728393,25.01665,-0.000170,24.020928,-0.0076,1.368
808.00,7.728480,25.01644,-0.000169,24.020600,-0.0076,1.368
810.00,7.728368,25.01645,-0.000169,24.020422,-0.0076,1.368
812.00,7.727966,25.01697,-0.000171,24.020475,-0.0076,1.368
814.00,7.727501,25.01689,-0.000170,24.020585,-0.0076,1.368
816.00,7.727263,25.01706,-0.000171,24.020665,-0.0076,1.368
818.00,7.727022,25.01680,-0.000170,24.020895,-0.0076,1.369
820.00,7.726676,25.01657,-0.000171,24.019891,-0.0076,1.369
822.00,7.726422,25.01687,-0.000170,24.020067,-0.0076,1.369
824.00,7.726915,25.01711,-0.000170,24.019851,-0.0076,1.368
826.00,7.725551,25.01706,-0.000171,24.020210,-0.0076,1.368
828.00,7.725468,25.01727,-0.000172,24.020787,-0.0076,1.368
830.00,7.725784,25.01639,-0.000171,24.020768,-0.0076,1.368
832.00,7.725578,25.01679,-0.000170,24.020734,-0.0076,1.368
834.00,7.725175,25.01720,-0.000171,24.020970,-0.0076,1.368
836.00,7.725014,25.01713,-0.000170,24.020955,-0.0077,1.368
838.00,7.725419,25.01745,-0.000170,24.020410,-0.0076,1.368
840.00,7.725460,25.01717,-0.000172,24.020259,-0.0076,1.368
842.00,7.724893,25.01676,-0.000171,24.019869,-0.0076,1.368
844.00,7.725359,25.01685,-0.000172,24.020614,-0.0076,1.368
846.00,7.724620,25.01654,-0.000171,24.020662,-0.0076,1.368
848.00,7.724553,25.01666,-0.000171,24.020163,-0.0076,1.368
850.00,7.725598,25.01681,-0.000171,24.020678,-0.0076,1.368
852.00,7.724626,25.01586,-0.000171,24.020183,-0.0076,1.368
854.00,7.722959,25.01670,-0.000171,24.020712,-0.0076,1.369
856.00,7.723031,25.01732,-0.000171,24.020739,-0.0076,1.369
858.00,7.722289,25.01680,-0.000171,24.020623,-0.0076,1.368
860.00,7.721814,25.01691,-0.000170,24.020732,-0.0076,1.369
862.00,7.721380,25.01748,-0.000171,24.020303,-0.0076,1.368
864.00,7.721617,25.01746,-0.000170,24.020482,-0.0076,1.368
866.00,7.721543,25.01659,-0.000171,24.020462,-0.0076,1.368
868.00,7.721407,25.01755,-0.000171,24.020506,-0.0076,1.369
870.00,7.721390,25.01769,-0.000172,24.020223,-0.0076,1.368
872.00,7.721242,25.01683,-0.000171,24.020127,-0.0076,1.368
874.00,7.721313,25.01687,-0.000171,24.020036,-0.0076,1.368
876.00,7.720412,25.01717,-0.000170,24.020721,-0.0076,1.368
878.00,7.720238,25.01798,-0.000172,24.020866,-0.0076,1.369
880.00,7.719728,25.01771,-0.000171,24.020587,-0.0076,1.369
882.00,7.719100,25.01604,-0.000171,24.020388,-0.0076,1.368
884.00,7.718594,25.01637,-0.000171,24.021216,-0.0076,1.368
886.00,7.718384,25.01715,-0.000171,24.020203,-0.0076,1.368
888.00,7.717704,25.01635,-0.000171,24.020090,-0.0076,1.369
890.00,7.717596,25.01705,-0.000170,24.020964,-0.0076,1.368
892.00,7.717329,25.01648,-0.000170,24.020850,-0.0076,1.368
894.00,7.717255,25.01576,-0.000169,24.020678,-0.0076,1.368
896.00,7.717763,25.01644,-0.000170,24.020007,-0.0076,1.368
898.00,7.717964,25.01660,-0.000169,24.020794,-0.0076,1.369
900.00,7.717050,25.01636,-0.000171,24.020522,-0.0076,1.369
902.00,7.717359,25.01673,-0.000171,24.020734,-0.0076,1.368
904.00,7.717122,25.01585,-0.000170,24.021124,-0.0076,1.368
906.00,7.717292,25.01607,-0.000171,24.020304,-0.0076,1.369
908.00,7.717838,25.01672,-0.000171,24.020187,-0.0076,1.369
910.00,7.716991,25.01736,-0.000171,24.020763,-0.0076,1.369
912.00,7.715466,25.01697,-0.000172,24.020930,-0.0076,1.369
914.00,7.714538,25.01656,-0.000172,24.020386,-0.0076,1.368
916.00,7.714905,25.01671,-0.000169,24.020681,-0.0076,1.367
918.00,7.714428,25.01660,-0.000170,24.021254,-0.0076,1.368
920.00,7.714193,25.01629,-0.000169,24.020919,-0.0076,1.369
922.00,7.714115,25.01602,-0.000169,24.020265,-0.0076,1.368
924.00,7.714322,25.01587,-0.000170,24.020981,-0.0076,1.369
926.00,7.713953,25.01543,-0.000170,24.020263,-0.0076,1.369
928.00,7.714265,25.01577,-0.000172,24.020533,-0.0076,1.369
930.00,7.714592,25.01580,-0.000171,24.021100,-0.0076,1.368
932.00,7.714304,25.01617,-0.000169,24.020627,-0.0076,1.368
934.00,7.714075,25.01643,-0.000169,24.020790,-0.0076,1.368
936.00,7.713892,25.01611,-0.000169,24.020429,-0.0076,1.369
938.00,7.712216,25.01676,-0.000169,24.021040,-0.0076,1.368
940.00,7.711401,25.01660,-0.000170,24.020779,-0.0076,1.368
942.00,7.710856,25.01718,-0.000169,24.020569,-0.0076,1.369
944.00,7.711029,25.01723,-0.000170,24.020596,-0.0076,1.369
946.00,7.710994,25.01756,-0.000170,24.020419,-0.0076,1.369
948.00,7.711084,25.01722,-0.000170,24.020578,-0.0076,1.368
950.00,7.710966,25.01711,-0.000170,24.020560,-0.0076,1.368
952.00,7.710728,25.01700,-0.000170,24.021075,-0.0076,1.369
954.00,7.711360,25.01634,-0.000170,24.020373,-0.0076,1.368
956.00,7.710803,25.01676,-0.000169,24.019898,-0.0076,1.368
958.00,7.710536,25.01689,-0.000170,24.020043,-0.0076,1.368
960.00,7.710802,25.01642,-0.000169,24.020402,-0.0076,1.369
962.00,7.710551,25.01605,-0.000169,24.021305,-0.0076,1.368
964.00,7.709911,25.01684,-0.000171,24.020890,-0.0076,1.369
966.00,7.709839,25.01748,-0.000170,24.020172,-0.0076,1.369
968.00,7.710357,25.01675,-0.000170,24.020252,-0.0076,1.368
970.00,7.709874,25.01645,-0.000170,24.020886,-0.0076,1.369
972.00,7.708771,25.01635,-0.000170,24.020567,-0.0076,1.368
974.00,7.707945,25.01604,-0.000171,24.020018,-0.0076,1.369
976.00,7.707335,25.01575,-0.000170,24.020716,-0.0076,1.368
978.00,7.706754,25.01607,-0.000170,24.020861,-0.0076,1.369
980.00,7.707212,25.01580,-0.000171,24.020681,-0.0076,1.370
982.00,7.706886,25.01510,-0.000171,24.020631,-0.0076,1.369
984.00,7.706497,25.01505,-0.000171,24.020917,-0.0076,1.369
986.00,7.707350,25.01520,-0.000170,24.021202,-0.0076,1.368
988.00,7.707816,25.01609,-0.000169,24.020721,-0.0076,1.368
990.00,7.707225,25.01610,-0.000170,24.020167,-0.0076,1.369
992.00,7.707118,25.01593,-0.000171,24.020990,-0.0076,1.368
994.00,7.707451,25.01514,-0.000169,24.020966,-0.0076,1.368
996.00,7.707170,25.01589,-0.000170,24.020408,-0.0076,1.369
998.00,7.706905,25.01625,-0.000170,24.021138,-0.0076,1.369
1000.00,7.706730,25.01747,-0.000169,24.021077,-0.0076,1.369
1002.00,7.706675,25.01715,-0.000169,24.021352,-0.0076,1.369
1004.00,7.706279,25.01743,-0.000170,24.020778,-0.0076,1.369
1006.00,7.705590,25.01705,-0.000170,24.020645,-0.0076,1.368
1008.00,7.705076,25.01618,-0.000171,24.020924,-0.0076,1.369
1010.00,7.705471,25.01670,-0.000171,24.021013,-0.0076,1.369
1012.00,7.705735,25.01638,-0.000170,24.020555,-0.0076,1.369
1014.00,7.704663,25.01672,-0.000171,24.020451,-0.0076,1.369
1016.00,7.704978,25.01722,-0.000171,24.020988,-0.0075,1.368
1018.00,7.704617,25.01654,-0.000170,24.020634,-0.0076,1.369
1020.00,7.704377,25.01604,-0.000171,24.020662,-0.0076,1.369
1022.00,7.704129,25.01627,-0.000170,24.020266,-0.0076,1.369
1024.00,7.704057,25.01635,-0.000170,24.020716,-0.0076,1.369
1026.00,7.703539,25.01677,-0.000171,24.020836,-0.0076,1.369
1028.00,7.702729,25.01632,-0.000172,24.020533,-0.0076,1.368
1030.00,7.702220,25.01633,-0.000169,24.020007,-0.0076,1.368
1032.00,7.702145,25.01593,-0.000169,24.020150,-0.0076,1.368
1034.00,7.702154,25.01638,-0.000170,24.020574,-0.0076,1.368
1036.00,7.701647,25.01684,-0.000169,24.019976,-0.0076,1.369
1038.00,7.702329,25.01620,-0.000172,24.021156,-0.0076,1.369
1040.00,7.702982,25.01663,-0.000171,24.020359,-0.0076,1.368
1042.00,7.702401,25.01798,-0.000170,24.020042,-0.0076,1.369
1044.00,7.701075,25.01761,-0.000171,24.020707,-0.0076,1.369
1046.00,7.700764,25.01786,-0.000170,24.020081,-0.0076,1.369
1048.00,7.701221,25.01765,-0.000170,24.020854,-0.0076,1.368
1050.00,7.701775,25.01736,-0.000169,24.021013,-0.0076,1.369
1052.00,7.701323,25.01753,-0.000169,24.020667,-0.0076,1.368
1054.00,7.700695,25.01706,-0.000169,24.021020,-0.0076,1.369
1056.00,7.700681,25.01660,-0.000171,24.021339,-0.0075,1.369
1058.00,7.700830,25.01649,-0.000170,24.021055,-0.0076,1.369
1060.00,7.700225,25.01658,-0.000169,24.020968,-0.0076,1.369
1062.00,7.701153,25.01556,-0.000170,24.020484,-0.0076,1.368
1064.00,7.701225,25.01625,-0.000170,24.020705,-0.0076,1.369
1066.00,7.701054,25.01648,-0.000170,24.021256,-0.0076,1.368
1068.00,7.699999,25.01618,-0.000170,24.021000,-0.0076,1.368
1070.00,7.699277,25.01640,-0.000169,24.020904,-0.0076,1.369
1072.00,7.698992,25.01613,-0.000170,24.020576,-0.0076,1.369
1074.00,7.698634,25.01685,-0.000171,24.019978,-0.0076,1.369
1076.00,7.698743,25.01597,-0.000171,24.020685,-0.0076,1.369
1078.00,7.699729,25.01661,-0.000169,24.020930,-0.0076,1.369
1080.00,7.698875,25.01686,-0.000170,24.021417,-0.0076,1.369
1082.00,7.698038,25.01728,-0.000169,24.020903,-0.0076,1.369
1084.00,7.697365,25.01737,-0.000169,24.021151,-0.0076,1.368
1086.00,7.697476,25.01640,-0.000168,24.021307,-0.0076,1.369
1088.00,7.697458,25.01616,-0.000168,24.020770,-0.0076,1.368
1090.00,7.697300,25.01639,-0.000169,24.021758,-0.0075,1.369
1092.00,7.696962,25.01606,-0.000170,24.021213,-0.0076,1.369
1094.00,7.697582,25.01576,-0.000170,24.021073,-0.0076,1.368
1096.00,7.697166,25.01524,-0.000169,24.021164,-0.0076,1.369
1098.00,7.697253,25.01561,-0.000169,24.020714,-0.0076,1.369
1100.00,7.696730,25.01491,-0.000170,24.021017,-0.0076,1.369
1102.00,7.695691,25.01577,-0.000169,24.020855,-0.0076,1.369
1104.00,7.694547,25.01634,-0.000169,24.020894,-0.0075,1.370
1106.00,7.694154,25.01515,-0.000171,24.020857,-0.0076,1.370
1108.00,7.694920,25.01461,-0.000169,24.020841,-0.0076,1.368
1110.00,7.695011,25.01525,-0.000169,24.020261,-0.0076,1.368
1112.00,7.694800,25.01541,-0.000170,24.020359,-0.0076,1.369
1114.00,7.694216,25.01595,-0.000170,24.020884,-0.0076,1.369
1116.00,7.694105,25.01553,-0.000169,24.021051,-0.0076,1.369
1118.00,7.694597,25.01601,-0.000169,24.020895,-0.0076,1.369
1120.00,7.694755,25.01578,-0.000170,24.020874,-0.0076,1.370
1122.00,7.693810,25.01547,-0.000169,24.020304,-0.0076,1.369
1124.00,7.692435,25.01651,-0.000170,24.020843,-0.0076,1.369
1126.00,7.692648,25.01626,-0.000170,24.020248,-0.0076,1.369
1128.00,7.694066,25.01704,-0.000170,24.019929,-0.0076,1.369
1130.00,7.692946,25.01609,-0.000170,24.019864,-0.0076,1.369
1132.00,7.692062,25.01661,-0.000170,24.020545,-0.0076,1.369
1134.00,7.692418,25.01656,-0.000168,24.020172,-0.0076,1.369
1136.00,7.691902,25.01650,-0.000171,24.020516,-0.0076,1.369
1138.00,7.691976,25.01619,-0.000170,24.020941,-0.0076,1.369
1140.00,7.691778,25.01637,-0.000170,24.021133,-0.0076,1.369
1142.00,7.691774,25.01700,-0.000170,24.021207,-0.0076,1.369
1144.00,7.692461,25.01765,-0.000169,24.021060,-0.0076,1.369
1146.00,7.693437,25.01667,-0.000169,24.020045,-0.0076,1.369
1148.00,7.692833,25.01676,-0.000170,24.020739,-0.0076,1.368
1150.00,7.690795,25.01719,-0.000169,24.020609,-0.0076,1.369
1152.00,7.690400,25.01710,-0.000169,24.020848,-0.0076,1.369
1154.00,7.690672,25.01698,-0.000170,24.020776,-0.0076,1.369
1156.00,7.690789,25.01685,-0.000169,24.020487,-0.0076,1.369
1158.00,7.690759,25.01727,-0.000170,24.020837,-0.0076,1.369
1160.00,7.690405,25.01704,-0.000171,24.020890,-0.0076,1.369
1162.00,7.690122,25.01740,-0.000172,24.020357,-0.0076,1.369
1164.00,7.690090,25.01755,-0.000171,24.020714,-0.0076,1.369
1166.00,7.690478,25.01805,-0.000171,24.020888,-0.0076,1.368
1168.00,7.690655,25.01782,-0.000170,24.021088,-0.0076,1.369
1170.00,7.690348,25.01837,-0.000169,24.020694,-0.0076,1.369
1172.00,7.689359,25.01809,-0.000169,24.020727,-0.0076,1.370
1174.00,7.688292,25.01842,-0.000169,24.020600,-0.0075,1.370
1176.00,7.688240,25.01781,-0.000170,24.020502,-0.0076,1.369
1178.00,7.688429,25.01721,-0.000169,24.021173,-0.0076,1.369
1180.00,7.688664,25.01778,-0.000169,24.020645,-0.0076,1.369
1182.00,7.689542,25.01722,-0.000169,24.020660,-0.0076,1.369
1184.00,7.690009,25.01724,-0.000170,24.021245,-0.0076,1.369
1186.00,7.689773,25.01683,-0.000169,24.021182,-0.0076,1.369
1188.00,7.688649,25.01624,-0.000170,24.020794,-0.0076,1.369
1190.00,7.687837,25.01618,-0.000170,24.021488,-0.0076,1.369
1192.00,7.687754,25.01625,-0.000170,24.021057,-0.0076,1.369
1194.00,7.688195,25.01584,-0.000170,24.020574,-0.0076,1.369
1196.00,7.687866,25.01547,-0.000171,24.021310,-0.0076,1.369
1198.00,7.687331,25.01567,-0.000170,24.021046,-0.0076,1.369
1200.00,7.687159,25.01606,-0.000170,24.020736,-0.0076,1.369
@2,12.0000,24.0
1202.00,7.687471,25.01635,-0.000169,24.020377,-0.0076,1.369
1204.00,7.682409,25.01576,-0.000169,24.021136,-0.0076,1.369
1206.00,7.672599,25.01599,-0.000168,24.020645,-0.0076,1.368
1208.00,7.659236,25.01554,-0.000168,24.021776,-0.0076,1.367
1210.00,7.645717,25.01598,-0.000168,24.020832,-0.0076,1.368
1212.00,7.637087,25.01609,-0.000168,24.021055,-0.0076,1.368
1214.00,7.633641,25.01694,-0.000169,24.020743,-0.0076,1.369
1216.00,7.631891,25.01669,-0.000170,24.021069,-0.0076,1.370
1218.00,7.629011,25.01722,-0.000172,24.020843,-0.0076,1.370
1220.00,7.625612,25.01731,-0.000170,24.020571,-0.0076,1.371
1222.00,7.621482,25.01659,-0.000172,24.021071,-0.0076,1.370
1224.00,7.617460,25.01632,-0.000172,24.020778,-0.0076,1.370
1226.00,7.615216,25.01649,-0.000172,24.021113,-0.0076,1.370
1228.00,7.618328,25.01668,-0.000171,24.021287,-0.0076,1.370
1230.00,7.627013,25.01665,-0.000170,24.021011,-0.0076,1.370
1232.00,7.640568,25.01671,-0.000170,24.021102,-0.0076,1.370
1234.00,7.652915,25.01666,-0.000172,24.021053,-0.0076,1.371
1236.00,7.660424,25.01671,-0.000171,24.020671,-0.0075,1.370
1238.00,7.664688,25.01655,-0.000170,24.020991,-0.0076,1.370
1240.00,7.666513,25.01711,-0.000168,24.021211,-0.0076,1.369
1242.00,7.668061,25.01726,-0.000169,24.020756,-0.0076,1.369
1244.00,7.669573,25.01720,-0.000170,24.021452,-0.0075,1.369
1246.00,7.671558,25.01621,-0.000169,24.021512,-0.0076,1.369
1248.00,7.674449,25.01619,-0.000169,24.021033,-0.0076,1.369
1250.00,7.676346,25.01596,-0.000169,24.021557,-0.0076,1.369
1252.00,7.677976,25.01574,-0.000170,24.021117,-0.0075,1.369
1254.00,7.678835,25.01665,-0.000169,24.021136,-0.0076,1.369
1256.00,7.678746,25.01623,-0.000168,24.021318,-0.0076,1.369
1258.00,7.678537,25.01668,-0.000167,24.020776,-0.0076,1.369
1260.00,7.677755,25.01671,-0.000170,24.020377,-0.0076,1.370
1262.00,7.677693,25.01673,-0.000170,24.019935,-0.0076,1.369
1264.00,7.678543,25.01686,-0.000169,24.020716,-0.0076,1.369
1266.00,7.679206,25.01761,-0.000169,24.020696,-0.0076,1.369
1268.00,7.679822,25.01740,-0.000168,24.021178,-0.0076,1.370
1270.00,7.679642,25.01783,-0.000170,24.020995,-0.0076,1.369
1272.00,7.679495,25.01702,-0.000171,24.021080,-0.0076,1.369
1274.00,7.678900,25.01782,-0.000170,24.020234,-0.0076,1.369
1276.00,7.677303,25.01785,-0.000170,24.021218,-0.0076,1.369
1278.00,7.676647,25.01754,-0.000169,24.021263,-0.0076,1.369
1280.00,7.676711,25.01814,-0.000169,24.020899,-0.0076,1.369
1282.00,7.676541,25.01836,-0.000168,24.020600,-0.0076,1.369
1284.00,7.677418,25.01799,-0.000168,24.020826,-0.0076,1.369
1286.00,7.677413,25.01787,-0.000169,24.020863,-0.0076,1.370
1288.00,7.678193,25.01731,-0.000171,24.020654,-0.0076,1.370
1290.00,7.679168,25.01721,-0.000170,24.020685,-0.0076,1.369
1292.00,7.680393,25.01683,-0.000170,24.021060,-0.0076,1.369
1294.00,7.682010,25.01673,-0.000169,24.020281,-0.0076,1.369
1296.00,7.683303,25.01755,-0.000169,24.020942,-0.0076,1.369
1298.00,7.684690,25.01794,-0.000170,24.021260,-0.0076,1.369
1300.00,7.684359,25.01744,-0.000170,24.020468,-0.0076,1.370
1302.00,7.683524,25.01757,-0.000170,24.020237,-0.0076,1.370
1304.00,7.684621,25.01739,-0.000169,24.020999,-0.0076,1.369
1306.00,7.685503,25.01745,-0.000170,24.021947,-0.0076,1.369
1308.00,7.684951,25.01770,-0.000169,24.020547,-0.0076,1.369
1310.00,7.683977,25.01758,-0.000169,24.020547,-0.0076,1.369
1312.00,7.684004,25.01687,-0.000169,24.020286,-0.0076,1.369
1314.00,7.684045,25.01669,-0.000170,24.021220,-0.0076,1.370
1316.00,7.683377,25.01740,-0.000170,24.020602,-0.0076,1.369
1318.00,7.683333,25.01717,-0.000169,24.020691,-0.0076,1.369
1320.00,7.682480,25.01724,-0.000170,24.021184,-0.0076,1.369
1322.00,7.681943,25.01671,-0.000170,24.020493,-0.0076,1.369
1324.00,7.681417,25.01607,-0.000170,24.020453,-0.0076,1.369
1326.00,7.681134,25.01667,-0.000170,24.021042,-0.0076,1.369
1328.00,7.681223,25.01739,-0.000170,24.021202,-0.0076,1.369
1330.00,7.681110,25.01708,-0.000170,24.021651,-0.0076,1.370
1332.00,7.680654,25.01593,-0.000170,24.020785,-0.0076,1.369
1334.00,7.679841,25.01633,-0.000170,24.020625,-0.0076,1.369
1336.00,7.680174,25.01551,-0.000171,24.020524,-0.0076,1.369
1338.00,7.679677,25.01567,-0.000171,24.020924,-0.0076,1.369
1340.00,7.679913,25.01655,-0.000169,24.020196,-0.0076,1.369
1342.00,7.680184,25.01585,-0.000169,24.020420,-0.0076,1.369
1344.00,7.681346,25.01626,-0.000170,24.020852,-0.0076,1.370
1346.00,7.680879,25.01713,-0.000169,24.021006,-0.0076,1.369
1348.00,7.680041,25.01672,-0.000169,24.021575,-0.0076,1.369
1350.00,7.679725,25.01692,-0.000170,24.020681,-0.0076,1.370
1352.00,7.679677,25.01727,-0.000170,24.020219,-0.0076,1.370
1354.00,7.679849,25.01624,-0.000170,24.021064,-0.0076,1.369
1356.00,7.679839,25.01637,-0.000171,24.020511,-0.0076,1.369
1358.00,7.679472,25.01698,-0.000170,24.021058,-0.0076,1.369
1360.00,7.678704,25.01697,-0.000170,24.020741,-0.0076,1.369
1362.00,7.678714,25.01619,-0.000170,24.020788,-0.0076,1.370
1364.00,7.677735,25.01731,-0.000170,24.021064,-0.0076,1.369
1366.00,7.677265,25.01751,-0.000170,24.020549,-0.0076,1.369
1368.00,7.677859,25.01701,-0.000171,24.020341,-0.0076,1.369
1370.00,7.677568,25.01718,-0.000171,24.021082,-0.0076,1.369
1372.00,7.677750,25.01664,-0.000170,24.019519,-0.0076,1.370
1374.00,7.677549,25.01650,-0.000170,24.020507,-0.0076,1.369
1376.00,7.676350,25.01647,-0.000169,24.020089,-0.0076,1.369
1378.00,7.675736,25.01674,-0.000169,24.020558,-0.0076,1.369
1380.00,7.675707,25.01714,-0.000168,24.020148,-0.0076,1.369
1382.00,7.676062,25.01743,-0.000170,24.020489,-0.0076,1.369
1384.00,7.675800,25.01739,-0.000170,24.021131,-0.0076,1.369
1386.00,7.676772,25.01711,-0.000169,24.021055,-0.0076,1.369
1388.00,7.676972,25.01694,-0.000169,24.020419,-0.0076,1.369
1390.00,7.676317,25.01687,-0.000169,24.020685,-0.0076,1.369
1392.00,7.675593,25.01690,-0.000169,24.020651,-0.0076,1.369
1394.00,7.675163,25.01642,-0.000170,24.020330,-0.0076,1.370
1396.00,7.674372,25.01672,-0.000171,24.020915,-0.0076,1.369
1398.00,7.674399,25.01621,-0.000171,24.020555,-0.0076,1.370
1400.00,7.675181,25.01688,-0.000170,24.020623,-0.0076,1.369
1402.00,7.675182,25.01732,-0.000169,24.020845,-0.0076,1.369
1404.00,7.675021,25.01728,-0.000169,24.020116,-0.0076,1.368
1406.00,7.673753,25.01686,-0.000169,24.020234,-0.0076,1.368
1408.00,7.673495,25.01729,-0.000170,24.020828,-0.0076,1.369
1410.00,7.673215,25.01683,-0.000171,24.020805,-0.0076,1.370
1412.00,7.673871,25.01639,-0.000170,24.020437,-0.0076,1.370
1414.00,7.673139,25.01689,-0.000170,24.021124,-0.0076,1.369
1416.00,7.671609,25.01638,-0.000169,24.020542,-0.0076,1.369
1418.00,7.671201,25.01593,-0.000171,24.020643,-0.0076,1.370
1420.00,7.671771,25.01624,-0.000171,24.020553,-0.0076,1.370
1422.00,7.671640,25.01654,-0.000171,24.020801,-0.0076,1.370
1424.00,7.671503,25.01756,-0.000172,24.020897,-0.0076,1.370
1426.00,7.672488,25.01670,-0.000170,24.021124,-0.0076,1.369
1428.00,7.671884,25.01636,-0.000170,24.020060,-0.0076,1.369
1430.00,7.670873,25.01641,-0.000170,24.020065,-0.0076,1.369
1432.00,7.670044,25.01643,-0.000171,24.020187,-0.0076,1.369
1434.00,7.670408,25.01609,-0.000169,24.020245,-0.0076,1.369
1436.00,7.670517,25.01649,-0.000170,24.020335,-0.0076,1.369
1438.00,7.670319,25.01638,-0.000170,24.020439,-0.0076,1.369
1440.00,7.669374,25.01629,-0.000172,24.020727,-0.0076,1.370
1442.00,7.669489,25.01421,-0.000170,24.020404,-0.0076,1.370
1444.00,7.668457,25.01502,-0.000169,24.020294,-0.0076,1.370
1446.00,7.668144,25.01482,-0.000168,24.021055,-0.0076,1.370
1448.00,7.668959,25.01483,-0.000170,24.020629,-0.0076,1.369
1450.00,7.668398,25.01481,-0.000170,24.020957,-0.0076,1.370
1452.00,7.668175,25.01436,-0.000171,24.020493,-0.0076,1.370
1454.00,7.668871,25.01486,-0.000170,24.020493,-0.0076,1.370
1456.00,7.669663,25.01551,-0.000169,24.020739,-0.0076,1.370
1458.00,7.668565,25.01557,-0.000170,24.020072,-0.0076,1.369
1460.00,7.667710,25.01465,-0.000169,24.020352,-0.0076,1.369
1462.00,7.667237,25.01474,-0.000170,24.020219,-0.0076,1.370
1464.00,7.667089,25.01477,-0.000169,24.020558,-0.0076,1.369
1466.00,7.667257,25.01562,-0.000170,24.020531,-0.0076,1.370
1468.00,7.667230,25.01585,-0.000171,24.021147,-0.0076,1.370
1470.00,7.667467,25.01542,-0.000170,24.020848,-0.0076,1.370
1472.00,7.667105,25.01508,-0.000169,24.020640,-0.0076,1.369
1474.00,7.666463,25.01522,-0.000168,24.020917,-0.0076,1.369
1476.00,7.666011,25.01600,-0.000168,24.020478,-0.0076,1.369
1478.00,7.666419,25.01584,-0.000169,24.020138,-0.0076,1.369
1480.00,7.665999,25.01570,-0.000168,24.020277,-0.0076,1.369
1482.00,7.666056,25.01614,-0.000170,24.020397,-0.0076,1.369
1484.00,7.665783,25.01694,-0.000171,24.020420,-0.0076,1.369
1486.00,7.665437,25.01582,-0.000169,24.020662,-0.0076,1.370
1488.00,7.665237,25.01642,-0.000170,24.020263,-0.0076,1.370
1490.00,7.665503,25.01663,-0.000170,24.020426,-0.0076,1.369
1492.00,7.665139,25.01626,-0.000170,24.021365,-0.0076,1.369
1494.00,7.664988,25.01573,-0.000170,24.020803,-0.0076,1.370
1496.00,7.664790,25.01587,-0.000169,24.020502,-0.0076,1.370
1498.00,7.664048,25.01584,-0.000170,24.020846,-0.0076,1.369
1500.00,7.663760,25.01637,-0.000169,24.020705,-0.0076,1.369
1502.00,7.663535,25.01698,-0.000170,24.020486,-0.0076,1.369
1504.00,7.664037,25.01585,-0.000170,24.021133,-0.0076,1.369
1506.00,7.663587,25.01575,-0.000170,24.021010,-0.0076,1.369
1508.00,7.662185,25.01586,-0.000171,24.021155,-0.0076,1.370
1510.00,7.661568,25.01610,-0.000171,24.020466,-0.0076,1.370
1512.00,7.662112,25.01700,-0.000169,24.020638,-0.0076,1.369
1514.00,7.662526,25.01712,-0.000169,24.020239,-0.0076,1.370
1516.00,7.662588,25.01707,-0.000170,24.020428,-0.0076,1.370
1518.00,7.662025,25.01695,-0.000170,24.020903,-0.0076,1.369
1520.00,7.662195,25.01644,-0.000169,24.020680,-0.0076,1.369
1522.00,7.661726,25.01657,-0.000169,24.021470,-0.0076,1.369
1524.00,7.661081,25.01674,-0.000169,24.020268,-0.0076,1.369
1526.00,7.660642,25.01664,-0.000170,24.020580,-0.0076,1.369
1528.00,7.660386,25.01708,-0.000170,24.020290,-0.0076,1.370
1530.00,7.660747,25.01772,-0.000169,24.020498,-0.0076,1.370
1532.00,7.661252,25.01788,-0.000169,24.020981,-0.0076,1.369
1534.00,7.661395,25.01743,-0.000170,24.020788,-0.0076,1.369
1536.00,7.660334,25.01618,-0.000169,24.020805,-0.0076,1.369
1538.00,7.660700,25.01603,-0.000169,24.020283,-0.0076,1.369
1540.00,7.660147,25.01650,-0.000170,24.020894,-0.0076,1.370
1542.00,7.659742,25.01695,-0.000170,24.020526,-0.0076,1.370
1544.00,7.659571,25.01595,-0.000170,24.020442,-0.0076,1.369
1546.00,7.659949,25.01601,-0.000169,24.020944,-0.0076,1.369
1548.00,7.660590,25.01590,-0.000170,24.020589,-0.0076,1.370
1550.00,7.660837,25.01582,-0.000170,24.020433,-0.0076,1.369
1552.00,7.660754,25.01648,-0.000170,24.020665,-0.0076,1.370
1554.00,7.660512,25.01659,-0.000170,24.020132,-0.0076,1.369
1556.00,7.660914,25.01722,-0.000170,24.020422,-0.0076,1.369
1558.00,7.660646,25.01682,-0.000171,24.020426,-0.0076,1.369
1560.00,7.660214,25.01701,-0.000170,24.020123,-0.0076,1.369
1562.00,7.659558,25.01733,-0.000169,24.020265,-0.0076,1.370
1564.00,7.660019,25.01714,-0.000170,24.021254,-0.0076,1.370
1566.00,7.659436,25.01754,-0.000170,24.020968,-0.0076,1.369
1568.00,7.658813,25.01752,-0.000170,24.020848,-0.0076,1.369
1570.00,7.657769,25.01823,-0.000169,24.021107,-0.0076,1.370
1572.00,7.657266,25.01802,-0.000169,24.020375,-0.0076,1.369
1574.00,7.657540,25.01754,-0.000168,24.020803,-0.0076,1.369
1576.00,7.658045,25.01734,-0.000169,24.020540,-0.0076,1.369
1578.00,7.658161,25.01750,-0.000170,24.020458,-0.0076,1.369
1580.00,7.658138,25.01713,-0.000170,24.021035,-0.0076,1.370
1582.00,7.657347,25.01677,-0.000170,24.020486,-0.0076,1.370
1584.00,7.657537,25.01641,-0.000170,24.020794,-0.0076,1.370
1586.00,7.657955,25.01669,-0.000171,24.020205,-0.0076,1.369
1588.00,7.657243,25.01770,-0.000170,24.020778,-0.0076,1.369
1590.00,7.657642,25.01825,-0.000169,24.021194,-0.0076,1.370
1592.00,7.657685,25.01720,-0.000170,24.020223,-0.0076,1.370
1594.00,7.657224,25.01786,-0.000170,24.020420,-0.0076,1.370
1596.00,7.656062,25.01774,-0.000171,24.020420,-0.0076,1.369
1598.00,7.655728,25.01722,-0.000170,24.020440,-0.0076,1.369
1600.00,7.656352,25.01750,-0.000170,24.020758,-0.0076,1.369
1602.00,7.656242,25.01749,-0.000170,24.020721,-0.0076,1.370
1604.00,7.655624,25.01851,-0.000171,24.020083,-0.0076,1.370
1606.00,7.655681,25.01789,-0.000172,24.020790,-0.0076,1.369
1608.00,7.656192,25.01712,-0.000170,24.020725,-0.0076,1.369
1610.00,7.657106,25.01750,-0.000170,24.020837,-0.0076,1.369
1612.00,7.657430,25.01744,-0.000170,24.020246,-0.0076,1.369
1614.00,7.657223,25.01764,-0.000169,24.020516,-0.0076,1.369
1616.00,7.656889,25.01779,-0.000170,24.020721,-0.0076,1.370
1618.00,7.656142,25.01749,-0.000171,24.020627,-0.0076,1.370
1620.00,7.655431,25.01680,-0.000171,24.020440,-0.0076,1.369
1622.00,7.655542,25.01728,-0.000171,24.020906,-0.0076,1.369
1624.00,7.654947,25.01792,-0.000171,24.020863,-0.0076,1.370
1626.00,7.654386,25.01843,-0.000172,24.020379,-0.0076,1.370
1628.00,7.655056,25.01800,-0.000171,24.021187,-0.0076,1.370
1630.00,7.654975,25.01839,-0.000172,24.020593,-0.0076,1.369
1632.00,7.654950,25.01817,-0.000170,24.020651,-0.0076,1.369
1634.00,7.655414,25.01836,-0.000171,24.020634,-0.0077,1.369
1636.00,7.655127,25.01792,-0.000171,24.021004,-0.0076,1.369
1638.00,7.654411,25.01717,-0.000170,24.020522,-0.0076,1.369
1640.00,7.654726,25.01790,-0.000170,24.020339,-0.0076,1.369
1642.00,7.653288,25.01782,-0.000171,24.021263,-0.0076,1.369
1644.00,7.652351,25.01879,-0.000171,24.020602,-0.0076,1.369
1646.00,7.652539,25.01904,-0.000170,24.020359,-0.0076,1.369
1648.00,7.652122,25.01957,-0.000171,24.020932,-0.0076,1.369
1650.00,7.652215,25.01981,-0.000172,24.020774,-0.0076,1.369
1652.00,7.652768,25.01955,-0.000172,24.020875,-0.0076,1.369
1654.00,7.651989,25.01890,-0.000170,24.021146,-0.0076,1.369
1656.00,7.651696,25.01906,-0.000171,24.020982,-0.0076,1.370
1658.00,7.651712,25.01875,-0.000170,24.020923,-0.0076,1.370
1660.00,7.651446,25.01818,-0.000171,24.020738,-0.0077,1.369
1662.00,7.651424,25.01905,-0.000171,24.020439,-0.0077,1.369
1664.00,7.650500,25.01909,-0.000171,24.020250,-0.0076,1.369
1666.00,7.650817,25.01879,-0.000170,24.019791,-0.0076,1.369
1668.00,7.650474,25.01853,-0.000172,24.019998,-0.0076,1.369
1670.00,7.650155,25.01821,-0.000172,24.020616,-0.0076,1.370
1672.00,7.651128,25.01931,-0.000172,24.020714,-0.0076,1.369
1674.00,7.651939,25.01844,-0.000170,24.020785,-0.0076,1.370
1676.00,7.651658,25.01877,-0.000172,24.020116,-0.0076,1.370
1678.00,7.651006,25.01852,-0.000172,24.020187,-0.0076,1.369
1680.00,7.650043,25.01786,-0.000170,24.019857,-0.0076,1.370
1682.00,7.650498,25.01807,-0.000172,24.020362,-0.0076,1.370
1684.00,7.650578,25.01825,-0.000171,24.020999,-0.0076,1.370
1686.00,7.650226,25.01807,-0.000172,24.021167,-0.0076,1.370
1688.00,7.650222,25.01881,-0.000170,24.020678,-0.0076,1.369
1690.00,7.650565,25.01839,-0.000171,24.020388,-0.0076,1.368
1692.00,7.650223,25.01805,-0.000171,24.020119,-0.0076,1.370
1694.00,7.650335,25.01814,-0.000171,24.021075,-0.0076,1.370
1696.00,7.649506,25.01916,-0.000171,24.020268,-0.0076,1.370
1698.00,7.649471,25.01863,-0.000172,24.019976,-0.0076,1.369
1700.00,7.649221,25.01868,-0.000170,24.020426,-0.0076,1.370
1702.00,7.648308,25.01775,-0.000171,24.020520,-0.0076,1.370
1704.00,7.648153,25.01809,-0.000171,24.020268,-0.0076,1.370
1706.00,7.648864,25.01839,-0.000171,24.020299,-0.0076,1.369
1708.00,7.648715,25.01792,-0.000171,24.020774,-0.0076,1.370
1710.00,7.648664,25.01903,-0.000171,24.020846,-0.0076,1.370
1712.00,7.648475,25.01807,-0.000171,24.019904,-0.0076,1.369
1714.00,7.648273,25.01809,-0.000170,24.020596,-0.0076,1.369
1716.00,7.647552,25.01886,-0.000171,24.021026,-0.0076,1.370
1718.00,7.647316,25.01838,-0.000172,24.020486,-0.0076,1.370
1720.00,7.647079,25.01827,-0.000171,24.020614,-0.0076,1.369
1722.00,7.647029,25.01818,-0.000170,24.020288,-0.0076,1.370
1724.00,7.647323,25.01836,-0.000171,24.020692,-0.0076,1.370
1726.00,7.647029,25.01864,-0.000171,24.020535,-0.0076,1.370
1728.00,7.647373,25.01895,-0.000171,24.020674,-0.0076,1.369
1730.00,7.648175,25.01752,-0.000170,24.020375,-0.0076,1.370
1732.00,7.648531,25.01787,-0.000171,24.020799,-0.0076,1.370
1734.00,7.648761,25.01805,-0.000171,24.020656,-0.0076,1.370
1736.00,7.649217,25.01747,-0.000172,24.020868,-0.0076,1.370
1738.00,7.648799,25.01742,-0.000171,24.020854,-0.0076,1.369
1740.00,7.648897,25.01746,-0.000171,24.020623,-0.0076,1.370
1742.00,7.647395,25.01727,-0.000171,24.020016,-0.0076,1.370
1744.00,7.646697,25.01736,-0.000171,24.019933,-0.0076,1.370
1746.00,7.646362,25.01756,-0.000171,24.020618,-0.0076,1.370
1748.00,7.646557,25.01804,-0.000171,24.020904,-0.0077,1.369
1750.00,7.646720,25.01791,-0.000170,24.020205,-0.0076,1.370
1752.00,7.647018,25.01835,-0.000172,24.020342,-0.0076,1.370
1754.00,7.646337,25.01779,-0.000171,24.020826,-0.0076,1.370
1756.00,7.645111,25.01795,-0.000171,24.020854,-0.0075,1.369
1758.00,7.645883,25.01814,-0.000172,24.020667,-0.0076,1.369
1760.00,7.646370,25.01764,-0.000172,24.020638,-0.0076,1.370
1762.00,7.646471,25.01654,-0.000172,24.020502,-0.0076,1.370
1764.00,7.646045,25.01706,-0.000172,24.020709,-0.0076,1.370
1766.00,7.645626,25.01714,-0.000171,24.020727,-0.0076,1.369
1768.00,7.645487,25.01739,-0.000171,24.020406,-0.0076,1.370
1770.00,7.645251,25.01776,-0.000171,24.021399,-0.0076,1.370
1772.00,7.644794,25.01712,-0.000170,24.020779,-0.0076,1.369
1774.00,7.644399,25.01798,-0.000170,24.020796,-0.0075,1.369
1776.00,7.644147,25.01789,-0.000170,24.020788,-0.0076,1.370
1778.00,7.644404,25.01825,-0.000170,24.020919,-0.0076,1.370
1780.00,7.644691,25.01838,-0.000171,24.021747,-0.0076,1.370
1782.00,7.644777,25.01845,-0.000171,24.021410,-0.0076,1.370
1784.00,7.644165,25.01847,-0.000171,24.021671,-0.0076,1.369
1786.00,7.644125,25.01838,-0.000171,24.020763,-0.0076,1.370
1788.00,7.644376,25.01906,-0.000171,24.020433,-0.0076,1.370
1790.00,7.644482,25.01861,-0.000172,24.020870,-0.0076,1.370
1792.00,7.644768,25.01838,-0.000172,24.020942,-0.0076,1.370
1794.00,7.643925,25.01872,-0.000171,24.020652,-0.0076,1.370
1796.00,7.643793,25.01958,-0.000171,24.020814,-0.0076,1.370
1798.00,7.642614,25.01856,-0.000171,24.020520,-0.0076,1.370
1800.00,7.642209,25.01910,-0.000171,24.020312,-0.0076,1.370
@3,12.0000,24.0
1802.00,7.641603,25.01922,-0.000169,24.020551,-0.0076,1.370
1804.00,7.637252,25.02014,-0.000171,24.021323,-0.0076,1.369
1806.00,7.628443,25.01927,-0.000169,24.020623,-0.0076,1.368
1808.00,7.616186,25.01927,-0.000171,24.020061,-0.0076,1.368
1810.00,7.602925,25.01996,-0.000169,24.021042,-0.0076,1.369
1812.00,7.593043,25.02044,-0.000169,24.020536,-0.0076,1.369
1814.00,7.587341,25.01965,-0.000170,24.020794,-0.0076,1.370
1816.00,7.584733,25.01992,-0.000171,24.020620,-0.0076,1.370
1818.00,7.583310,25.02025,-0.000171,24.020826,-0.0076,1.370
1820.00,7.580654,25.01977,-0.000172,24.020455,-0.0076,1.370
1822.00,7.576505,25.01936,-0.000171,24.020484,-0.0076,1.370
1824.00,7.572859,25.01964,-0.000172,24.020739,-0.0076,1.370
1826.00,7.571152,25.01889,-0.000171,24.020268,-0.0076,1.370
1828.00,7.573864,25.01864,-0.000171,24.020183,-0.0076,1.371
1830.00,7.582514,25.01917,-0.000171,24.020228,-0.0076,1.372
1832.00,7.597305,25.01901,-0.000172,24.020970,-0.0076,1.371
1834.00,7.611231,25.01923,-0.000172,24.020745,-0.0076,1.372
1836.00,7.618449,25.01921,-0.000172,24.020362,-0.0076,1.371
1838.00,7.621124,25.01904,-0.000171,24.020942,-0.0076,1.370
1840.00,7.622652,25.01863,-0.000170,24.020977,-0.0076,1.369
1842.00,7.623754,25.01953,-0.000170,24.020348,-0.0076,1.370
1844.00,7.624584,25.01870,-0.000169,24.020613,-0.0076,1.370
1846.00,7.626400,25.01845,-0.000170,24.020975,-0.0076,1.369
1848.00,7.628474,25.01939,-0.000169,24.020955,-0.0076,1.369
1850.00,7.629146,25.01856,-0.000169,24.020618,-0.0076,1.370
1852.00,7.630143,25.01840,-0.000169,24.021042,-0.0076,1.370
1854.00,7.629383,25.01805,-0.000170,24.020460,-0.0076,1.369
1856.00,7.629072,25.01832,-0.000171,24.020156,-0.0076,1.370
1858.00,7.628518,25.01805,-0.000171,24.020587,-0.0076,1.370
1860.00,7.627275,25.01792,-0.000171,24.021209,-0.0076,1.369
1862.00,7.626186,25.01719,-0.000169,24.021443,-0.0076,1.369
1864.00,7.626698,25.01689,-0.000170,24.020817,-0.0076,1.369
1866.00,7.627231,25.01694,-0.000170,24.020444,-0.0076,1.369
1868.00,7.627816,25.01698,-0.000172,24.021615,-0.0076,1.370
1870.00,7.628639,25.01723,-0.000170,24.021019,-0.0076,1.370
1872.00,7.628890,25.01755,-0.000171,24.020924,-0.0076,1.369
1874.00,7.631232,25.01744,-0.000171,24.020605,-0.0076,1.370
1876.00,7.634775,25.01720,-0.000171,24.021049,-0.0076,1.369
1878.00,7.637120,25.01677,-0.000171,24.020284,-0.0076,1.370
1880.00,7.639305,25.01648,-0.000171,24.019815,-0.0076,1.370
1882.00,7.640033,25.01708,-0.000170,24.021220,-0.0076,1.369
1884.00,7.641398,25.01707,-0.000171,24.020924,-0.0076,1.369
1886.00,7.643831,25.01735,-0.000170,24.020408,-0.0076,1.370
1888.00,7.644647,25.01758,-0.000170,24.020192,-0.0076,1.370
1890.00,7.644472,25.01778,-0.000171,24.020223,-0.0075,1.369
1892.00,7.645113,25.01750,-0.000172,24.020486,-0.0076,1.369
1894.00,7.644689,25.01717,-0.000172,24.020723,-0.0076,1.370
1896.00,7.643977,25.01751,-0.000171,24.021133,-0.0076,1.370
1898.00,7.642757,25.01771,-0.000171,24.020205,-0.0076,1.370
1900.00,7.641924,25.01743,-0.000171,24.020373,-0.0076,1.370
1902.00,7.641827,25.01681,-0.000171,24.020643,-0.0076,1.369
1904.00,7.642177,25.01660,-0.000170,24.020933,-0.0076,1.369
1906.00,7.641661,25.01698,-0.000171,24.020217,-0.0076,1.370
1908.00,7.640182,25.01697,-0.000170,24.020749,-0.0076,1.370
1910.00,7.640240,25.01777,-0.000170,24.020292,-0.0076,1.370
1912.00,7.640618,25.01682,-0.000170,24.020431,-0.0076,1.370
1914.00,7.641406,25.01722,-0.000171,24.019773,-0.0076,1.369
1916.00,7.641409,25.01817,-0.000171,24.021060,-0.0076,1.370
1918.00,7.640230,25.01829,-0.000171,24.020339,-0.0076,1.370
1920.00,7.640036,25.01773,-0.000170,24.020381,-0.0076,1.370
1922.00,7.640846,25.01768,-0.000170,24.019953,-0.0076,1.369
1924.00,7.640935,25.01729,-0.000171,24.020823,-0.0076,1.370
1926.00,7.640913,25.01828,-0.000170,24.020718,-0.0076,1.370
1928.00,7.641834,25.01824,-0.000171,24.020177,-0.0076,1.370
1930.00,7.641582,25.01798,-0.000172,24.019755,-0.0076,1.370
1932.00,7.640871,25.01841,-0.000171,24.021347,-0.0076,1.370
1934.00,7.640005,25.01785,-0.000171,24.020828,-0.0076,1.370
1936.00,7.640639,25.01774,-0.000171,24.020616,-0.0076,1.370
1938.00,7.641174,25.01880,-0.000171,24.020468,-0.0076,1.370
1940.00,7.640626,25.01876,-0.000170,24.021223,-0.0076,1.370
1942.00,7.640420,25.01803,-0.000169,24.020932,-0.0076,1.370
1944.00,7.640942,25.01878,-0.000170,24.020890,-0.0076,1.369
1946.00,7.641009,25.01909,-0.000171,24.020556,-0.0076,1.370
1948.00,7.641441,25.01870,-0.000172,24.020915,-0.0076,1.370
1950.00,7.642433,25.01799,-0.000172,24.020622,-0.0076,1.370
1952.00,7.641892,25.01824,-0.000172,24.020138,-0.0076,1.370
1954.00,7.641961,25.01824,-0.000171,24.020975,-0.0076,1.370
1956.00,7.640850,25.01858,-0.000170,24.020727,-0.0076,1.369
1958.00,7.640364,25.01822,-0.000170,24.021040,-0.0076,1.369
1960.00,7.639373,25.01860,-0.000170,24.020286,-0.0076,1.370
1962.00,7.638549,25.01740,-0.000172,24.020132,-0.0076,1.369
1964.00,7.637831,25.01712,-0.000170,24.020826,-0.0076,1.369
1966.00,7.637493,25.01677,-0.000171,24.020627,-0.0076,1.370
1968.00,7.638077,25.01661,-0.000171,24.021049,-0.0076,1.370
1970.00,7.636711,25.01664,-0.000170,24.021058,-0.0076,1.370
1972.00,7.636830,25.01694,-0.000171,24.020614,-0.0076,1.370
1974.00,7.637639,25.01708,-0.000171,24.020877,-0.0076,1.370
1976.00,7.637049,25.01671,-0.000172,24.020148,-0.0076,1.370
1978.00,7.637121,25.01683,-0.000172,24.021088,-0.0076,1.370
1980.00,7.637297,25.01733,-0.000172,24.021024,-0.0076,1.370
1982.00,7.636836,25.01674,-0.000171,24.021146,-0.0076,1.370
1984.00,7.635862,25.01735,-0.000170,24.019878,-0.0076,1.370
1986.00,7.635348,25.01693,-0.000170,24.020105,-0.0076,1.370
1988.00,7.636479,25.01695,-0.000171,24.020344,-0.0076,1.369
1990.00,7.636312,25.01696,-0.000169,24.020750,-0.0076,1.370
1992.00,7.635144,25.01685,-0.000170,24.021180,-0.0076,1.370
1994.00,7.635300,25.01609,-0.000172,24.020589,-0.0076,1.369
1996.00,7.634951,25.01683,-0.000171,24.020701,-0.0076,1.370
1998.00,7.635018,25.01746,-0.000170,24.020738,-0.0076,1.370
2000.00,7.634740,25.01752,-0.000172,24.020536,-0.0076,1.371
2002.00,7.634115,25.01724,-0.000172,24.020538,-0.0076,1.370
2004.00,7.634512,25.01710,-0.000172,24.020397,-0.0076,1.370
2006.00,7.634189,25.01696,-0.000172,24.020919,-0.0076,1.369
2008.00,7.633890,25.01689,-0.000171,24.020250,-0.0076,1.369
2010.00,7.632963,25.01729,-0.000171,24.020636,-0.0076,1.369
2012.00,7.632605,25.01759,-0.000170,24.020598,-0.0076,1.369
2014.00,7.632931,25.01778,-0.000171,24.020651,-0.0076,1.369
2016.00,7.631916,25.01765,-0.000172,24.020955,-0.0076,1.370
2018.00,7.631903,25.01789,-0.000171,24.020854,-0.0076,1.371
2020.00,7.631183,25.01850,-0.000171,24.020526,-0.0076,1.370
2022.00,7.631015,25.01765,-0.000172,24.020855,-0.0076,1.370
2024.00,7.630805,25.01704,-0.000172,24.020631,-0.0076,1.370
2026.00,7.630546,25.01779,-0.000170,24.020553,-0.0076,1.370
2028.00,7.630446,25.01771,-0.000171,24.020555,-0.0076,1.370
2030.00,7.630462,25.01803,-0.000172,24.020076,-0.0076,1.370
2032.00,7.630767,25.01785,-0.000172,24.019880,-0.0076,1.370
2034.00,7.630040,25.01776,-0.000171,24.020776,-0.0076,1.370
2036.00,7.629215,25.01811,-0.000171,24.021214,-0.0076,1.370
2038.00,7.629511,25.01840,-0.000170,24.020051,-0.0076,1.370
2040.00,7.629285,25.01868,-0.000172,24.021033,-0.0076,1.370
2042.00,7.628530,25.01830,-0.000170,24.020710,-0.0076,1.370
2044.00,7.628024,25.01861,-0.000169,24.020127,-0.0076,1.370
2046.00,7.627506,25.01790,-0.000170,24.021158,-0.0076,1.370
2048.00,7.627937,25.01728,-0.000170,24.020339,-0.0076,1.370
2050.00,7.627881,25.01761,-0.000171,24.020558,-0.0076,1.370
2052.00,7.627494,25.01769,-0.000170,24.020836,-0.0076,1.370
2054.00,7.627862,25.01797,-0.000170,24.020027,-0.0076,1.370
2056.00,7.627896,25.01859,-0.000170,24.020348,-0.0076,1.370
2058.00,7.627696,25.01871,-0.000170,24.021075,-0.0076,1.370
2060.00,7.627310,25.01866,-0.000170,24.020234,-0.0076,1.370
2062.00,7.627907,25.01900,-0.000170,24.020522,-0.0076,1.370
2064.00,7.628173,25.01874,-0.000170,24.021180,-0.0076,1.371
2066.00,7.627601,25.01945,-0.000170,24.020504,-0.0076,1.370
2068.00,7.627201,25.01922,-0.000171,24.020801,-0.0076,1.370
2070.00,7.626619,25.01890,-0.000171,24.020805,-0.0076,1.370
2072.00,7.625652,25.01852,-0.000170,24.020167,-0.0076,1.369
2074.00,7.625516,25.01874,-0.000170,24.021098,-0.0075,1.370
2076.00,7.625608,25.01937,-0.000171,24.020901,-0.0076,1.370
2078.00,7.626478,25.01911,-0.000171,24.020794,-0.0076,1.371
2080.00,7.625495,25.01938,-0.000169,24.020810,-0.0076,1.370
2082.00,7.625719,25.01952,-0.000170,24.020904,-0.0076,1.370
2084.00,7.626016,25.01979,-0.000171,24.020984,-0.0076,1.370
2086.00,7.624895,25.02002,-0.000170,24.020810,-0.0075,1.370
2088.00,7.624343,25.01889,-0.000171,24.020391,-0.0076,1.370
2090.00,7.623849,25.01950,-0.000170,24.020680,-0.0076,1.370
2092.00,7.623994,25.01963,-0.000171,24.020234,-0.0076,1.370
2094.00,7.623663,25.01974,-0.000170,24.020275,-0.0076,1.370
2096.00,7.623509,25.01972,-0.000170,24.020272,-0.0076,1.370
2098.00,7.624624,25.01963,-0.000170,24.020578,-0.0076,1.370
2100.00,7.624498,25.01914,-0.000171,24.020495,-0.0076,1.370
2102.00,7.623514,25.01887,-0.000171,24.020616,-0.0076,1.370
2104.00,7.623323,25.01887,-0.000170,24.020359,-0.0076,1.370
2106.00,7.623558,25.01923,-0.000171,24.020364,-0.0076,1.370
2108.00,7.623571,25.01957,-0.000170,24.020288,-0.0076,1.370
2110.00,7.623323,25.01928,-0.000170,24.021084,-0.0076,1.370
2112.00,7.622854,25.01896,-0.000171,24.020716,-0.0076,1.370
2114.00,7.622520,25.01950,-0.000171,24.020899,-0.0076,1.369
2116.00,7.623357,25.01918,-0.000170,24.020730,-0.0077,1.369
2118.00,7.624271,25.01946,-0.000170,24.021122,-0.0076,1.370
2120.00,7.623899,25.01925,-0.000171,24.021140,-0.0076,1.370
2122.00,7.622883,25.01964,-0.000172,24.019904,-0.0076,1.370
2124.00,7.622021,25.01948,-0.000172,24.019436,-0.0076,1.370
2126.00,7.622681,25.01903,-0.000170,24.020323,-0.0076,1.370
2128.00,7.622310,25.01886,-0.000170,24.021173,-0.0076,1.370
2130.00,7.621639,25.01922,-0.000171,24.020422,-0.0076,1.370
2132.00,7.621725,25.01976,-0.000171,24.021122,-0.0076,1.370
2134.00,7.622943,25.01929,-0.000170,24.020712,-0.0076,1.370
2136.00,7.623553,25.01880,-0.000170,24.020968,-0.0076,1.370
2138.00,7.622607,25.01883,-0.000172,24.021388,-0.0076,1.370
2140.00,7.622158,25.01899,-0.000170,24.020926,-0.0076,1.369
2142.00,7.622649,25.01947,-0.000169,24.020848,-0.0076,1.370
2144.00,7.623109,25.01930,-0.000171,24.020680,-0.0076,1.371
2146.00,7.622892,25.01836,-0.000171,24.021233,-0.0076,1.370
2148.00,7.622120,25.01891,-0.000171,24.021334,-0.0076,1.370
2150.00,7.621161,25.01923,-0.000170,24.020404,-0.0076,1.370
2152.00,7.621210,25.01877,-0.000170,24.021401,-0.0076,1.370
2154.00,7.621395,25.01825,-0.000169,24.020342,-0.0076,1.370
2156.00,7.621531,25.01802,-0.000170,24.020667,-0.0076,1.370
2158.00,7.621783,25.01831,-0.000170,24.020906,-0.0076,1.370
2160.00,7.622133,25.01771,-0.000170,24.020830,-0.0076,1.370
2162.00,7.622404,25.01769,-0.000170,24.021399,-0.0076,1.370
2164.00,7.621573,25.01812,-0.000171,24.020783,-0.0076,1.369
2166.00,7.620362,25.01808,-0.000170,24.021089,-0.0076,1.370
2168.00,7.620496,25.01834,-0.000170,24.020603,-0.0076,1.370
2170.00,7.620902,25.01768,-0.000170,24.020857,-0.0076,1.370
2172.00,7.620222,25.01744,-0.000170,24.021521,-0.0076,1.370
2174.00,7.620627,25.01788,-0.000171,24.021106,-0.0076,1.370
2176.00,7.621090,25.01729,-0.000171,24.020832,-0.0076,1.370
2178.00,7.620205,25.01820,-0.000171,24.020330,-0.0076,1.369
2180.00,7.620448,25.01794,-0.000169,24.020671,-0.0076,1.369
2182.00,7.620704,25.01776,-0.000170,24.019982,-0.0076,1.370
2184.00,7.621075,25.01772,-0.000172,24.020290,-0.0076,1.370
2186.00,7.620814,25.01724,-0.000171,24.020045,-0.0077,1.370
2188.00,7.620942,25.01775,-0.000170,24.020785,-0.0076,1.371
2190.00,7.620670,25.01821,-0.000171,24.020370,-0.0076,1.370
2192.00,7.619850,25.01795,-0.000172,24.020645,-0.0076,1.370
2194.00,7.620350,25.01768,-0.000170,24.020870,-0.0076,1.370
2196.00,7.620060,25.01730,-0.000170,24.020571,-0.0076,1.370
2198.00,7.619545,25.01706,-0.000170,24.020939,-0.0076,1.370
2200.00,7.618915,25.01708,-0.000171,24.020732,-0.0076,1.370
2202.00,7.618641,25.01754,-0.000172,24.020993,-0.0076,1.371
2204.00,7.618737,25.01795,-0.000172,24.020493,-0.0076,1.370
2206.00,7.619078,25.01774,-0.000171,24.020453,-0.0076,1.369
2208.00,7.619305,25.01785,-0.000172,24.020181,-0.0076,1.370
2210.00,7.618424,25.01726,-0.000170,24.020839,-0.0076,1.370
2212.00,7.619292,25.01795,-0.000170,24.020756,-0.0076,1.371
2214.00,7.620004,25.01805,-0.000171,24.020671,-0.0076,1.371
2216.00,7.619246,25.01797,-0.000172,24.021136,-0.0076,1.371
2218.00,7.618037,25.01825,-0.000171,24.020981,-0.0076,1.370
2220.00,7.617665,25.01814,-0.000172,24.020879,-0.0076,1.370
2222.00,7.617753,25.01759,-0.000170,24.020669,-0.0076,1.370
2224.00,7.616985,25.01707,-0.000171,24.021113,-0.0076,1.370
2226.00,7.616981,25.01741,-0.000171,24.021051,-0.0076,1.371
2228.00,7.617756,25.01813,-0.000171,24.020774,-0.0076,1.370
2230.00,7.617417,25.01712,-0.000171,24.021124,-0.0076,1.370
2232.00,7.616675,25.01716,-0.000171,24.020196,-0.0076,1.371
2234.00,7.616332,25.01713,-0.000171,24.020527,-0.0076,1.371
2236.00,7.616694,25.01703,-0.000172,24.020272,-0.0076,1.371
2238.00,7.617560,25.01737,-0.000171,24.019786,-0.0076,1.370
2240.00,7.616746,25.01766,-0.000172,24.020509,-0.0076,1.371
2242.00,7.616317,25.01759,-0.000171,24.019779,-0.0076,1.371
2244.00,7.616177,25.01731,-0.000171,24.019855,-0.0076,1.370
2246.00,7.616397,25.01776,-0.000172,24.020018,-0.0076,1.371
2248.00,7.616277,25.01743,-0.000172,24.020587,-0.0076,1.371
2250.00,7.617159,25.01729,-0.000171,24.020890,-0.0076,1.370
2252.00,7.617052,25.01788,-0.000172,24.020846,-0.0076,1.371
2254.00,7.617506,25.01728,-0.000171,24.021160,-0.0076,1.371
2256.00,7.616764,25.01757,-0.000170,24.020176,-0.0076,1.371
2258.00,7.615920,25.01812,-0.000171,24.020138,-0.0076,1.370
2260.00,7.615179,25.01726,-0.000171,24.020071,-0.0076,1.370
2262.00,7.615756,25.01815,-0.000171,24.020317,-0.0076,1.370
2264.00,7.615107,25.01825,-0.000171,24.020547,-0.0076,1.371
2266.00,7.614023,25.01685,-0.000172,24.020750,-0.0076,1.370
2268.00,7.614780,25.01718,-0.000172,24.020402,-0.0076,1.370
2270.00,7.614920,25.01827,-0.000170,24.021153,-0.0076,1.370
2272.00,7.615121,25.01786,-0.000171,24.020268,-0.0076,1.370
2274.00,7.615429,25.01767,-0.000172,24.020460,-0.0076,1.370
2276.00,7.615054,25.01840,-0.000171,24.020778,-0.0076,1.371
2278.00,7.614108,25.01790,-0.000170,24.020299,-0.0076,1.371
2280.00,7.613963,25.01890,-0.000171,24.020580,-0.0076,1.371
2282.00,7.614015,25.01900,-0.000172,24.020689,-0.0076,1.370
2284.00,7.614265,25.01940,-0.000171,24.020716,-0.0076,1.370
2286.00,7.614829,25.01848,-0.000171,24.020698,-0.0076,1.370
2288.00,7.614470,25.01790,-0.000170,24.020614,-0.0076,1.370
2290.00,7.613581,25.01832,-0.000171,24.020629,-0.0076,1.370
2292.00,7.614710,25.01846,-0.000171,24.020649,-0.0076,1.371
2294.00,7.614487,25.01840,-0.000170,24.020411,-0.0076,1.371
2296.00,7.613135,25.01879,-0.000171,24.021120,-0.0076,1.371
2298.00,7.612802,25.01933,-0.000172,24.020310,-0.0076,1.371
2300.00,7.613243,25.01934,-0.000171,24.020591,-0.0076,1.371
2302.00,7.613824,25.01987,-0.000172,24.020315,-0.0076,1.371
2304.00,7.614115,25.01955,-0.000170,24.020779,-0.0076,1.370
2306.00,7.613482,25.01914,-0.000171,24.020245,-0.0076,1.370
2308.00,7.613396,25.01931,-0.000171,24.021017,-0.0076,1.371
2310.00,7.613216,25.01920,-0.000170,24.021358,-0.0076,1.371
2312.00,7.613167,25.01862,-0.000170,24.021501,-0.0076,1.370
2314.00,7.613135,25.01850,-0.000170,24.020328,-0.0076,1.370
2316.00,7.613347,25.01908,-0.000169,24.020236,-0.0076,1.371
2318.00,7.613069,25.01794,-0.000170,24.020237,-0.0076,1.371
2320.00,7.612246,25.01781,-0.000170,24.020725,-0.0076,1.371
2322.00,7.611753,25.01867,-0.000171,24.019655,-0.0076,1.371
2324.00,7.612245,25.01888,-0.000171,24.020288,-0.0076,1.371
2326.00,7.612514,25.01983,-0.000170,24.020121,-0.0076,1.371
2328.00,7.612481,25.01957,-0.000171,24.020848,-0.0076,1.371
2330.00,7.612634,25.01864,-0.000172,24.020656,-0.0076,1.371
2332.00,7.612229,25.01791,-0.000171,24.020785,-0.0076,1.371
2334.00,7.612529,25.01847,-0.000170,24.020263,-0.0076,1.370
2336.00,7.612234,25.01815,-0.000170,24.020770,-0.0076,1.371
2338.00,7.612231,25.01831,-0.000170,24.020930,-0.0076,1.370
2340.00,7.612288,25.01861,-0.000171,24.020883,-0.0076,1.371
2342.00,7.612283,25.01888,-0.000172,24.020700,-0.0076,1.371
2344.00,7.611496,25.01794,-0.000170,24.020391,-0.0076,1.371
2346.00,7.610842,25.01693,-0.000170,24.020582,-0.0076,1.371
2348.00,7.611090,25.01751,-0.000171,24.021033,-0.0076,1.371
2350.00,7.610855,25.01710,-0.000171,24.020837,-0.0076,1.371
2352.00,7.611218,25.01775,-0.000171,24.020808,-0.0076,1.371
2354.00,7.610587,25.01734,-0.000171,24.021024,-0.0076,1.371
2356.00,7.610360,25.01781,-0.000170,24.021184,-0.0076,1.371
2358.00,7.610857,25.01798,-0.000170,24.020100,-0.0076,1.371
2360.00,7.611543,25.01838,-0.000169,24.021347,-0.0076,1.372
2362.00,7.610519,25.01857,-0.000170,24.020395,-0.0076,1.371
2364.00,7.610254,25.01837,-0.000170,24.020779,-0.0076,1.370
2366.00,7.610831,25.01868,-0.000170,24.021118,-0.0076,1.370
2368.00,7.610035,25.01824,-0.000170,24.020834,-0.0076,1.371
2370.00,7.609990,25.01828,-0.000170,24.021265,-0.0076,1.371
2372.00,7.610609,25.01815,-0.000171,24.021388,-0.0076,1.371
2374.00,7.609683,25.01811,-0.000170,24.020658,-0.0076,1.371
2376.00,7.608885,25.01789,-0.000171,24.020263,-0.0076,1.371
2378.00,7.608986,25.01798,-0.000170,24.020890,-0.0076,1.371
2380.00,7.609224,25.01810,-0.000171,24.021485,-0.0076,1.370
2382.00,7.609365,25.01783,-0.000171,24.020671,-0.0076,1.371
2384.00,7.609036,25.01787,-0.000171,24.020993,-0.0076,1.371
2386.00,7.609271,25.01873,-0.000171,24.020718,-0.0076,1.371
2388.00,7.609291,25.01863,-0.000170,24.020212,-0.0076,1.370
2390.00,7.609810,25.01793,-0.000171,24.020480,-0.0076,1.371
2392.00,7.609076,25.01743,-0.000171,24.020821,-0.0076,1.371
2394.00,7.609109,25.01822,-0.000171,24.021107,-0.0076,1.371
2396.00,7.610004,25.01824,-0.000171,24.020942,-0.0076,1.370
2398.00,7.609775,25.01795,-0.000170,24.020248,-0.0076,1.371
2400.00,7.610015,25.01794,-0.000171,24.020768,-0.0076,1.371
@4,12.0000,24.0
2402.00,7.609194,25.01821,-0.000170,24.021131,-0.0076,1.371
2404.00,7.605860,25.01768,-0.000170,24.020807,-0.0076,1.371
2406.00,7.596299,25.01746,-0.000169,24.021194,-0.0076,1.370
2408.00,7.583363,25.01786,-0.000170,24.020683,-0.0076,1.369
2410.00,7.569473,25.01811,-0.000169,24.020555,-0.0076,1.370
2412.00,7.560210,25.01818,-0.000169,24.021240,-0.0076,1.369
2414.00,7.555286,25.01846,-0.000170,24.020855,-0.0076,1.370
2416.00,7.553787,25.01916,-0.000170,24.020413,-0.0076,1.371
2418.00,7.551627,25.01926,-0.000171,24.020946,-0.0076,1.372
2420.00,7.548901,25.01906,-0.000172,24.020391,-0.0076,1.371
2422.00,7.545847,25.01904,-0.000173,24.020788,-0.0076,1.371
2424.00,7.543019,25.01869,-0.000172,24.020745,-0.0076,1.372
2426.00,7.540607,25.01819,-0.000172,24.020502,-0.0076,1.372
2428.00,7.541993,25.01800,-0.000171,24.020578,-0.0076,1.371
2430.00,7.551015,25.01819,-0.000172,24.020759,-0.0076,1.372
2432.00,7.564653,25.01785,-0.000172,24.020901,-0.0076,1.373
2434.00,7.577368,25.01766,-0.000173,24.021153,-0.0076,1.372
2436.00,7.584714,25.01747,-0.000170,24.021129,-0.0076,1.371
2438.00,7.588075,25.01822,-0.000172,24.020738,-0.0076,1.371
2440.00,7.589545,25.01814,-0.000170,24.020310,-0.0076,1.371
2442.00,7.591239,25.01766,-0.000170,24.021129,-0.0076,1.371
2444.00,7.592846,25.01786,-0.000170,24.021300,-0.0076,1.371
2446.00,7.595082,25.01792,-0.000170,24.020979,-0.0076,1.370
2448.00,7.597448,25.01842,-0.000169,24.021376,-0.0076,1.371
2450.00,7.598977,25.01871,-0.000169,24.020254,-0.0076,1.370
2452.00,7.599463,25.01824,-0.000169,24.020181,-0.0076,1.370
2454.00,7.598440,25.01878,-0.000169,24.020473,-0.0076,1.370
2456.00,7.598175,25.01874,-0.000170,24.020678,-0.0076,1.370
2458.00,7.598235,25.01856,-0.000170,24.020259,-0.0076,1.371
2460.00,7.597594,25.01940,-0.000171,24.021358,-0.0076,1.370
2462.00,7.597391,25.01850,-0.000170,24.020593,-0.0076,1.371
2464.00,7.597427,25.01808,-0.000170,24.020475,-0.0076,1.371
2466.00,7.597091,25.01806,-0.000170,24.020995,-0.0076,1.370
2468.00,7.597100,25.01795,-0.000170,24.020948,-0.0076,1.370
2470.00,7.597732,25.01732,-0.000170,24.020368,-0.0076,1.370
2472.00,7.599130,25.01793,-0.000171,24.020932,-0.0076,1.370
2474.00,7.600544,25.01776,-0.000170,24.020411,-0.0076,1.370
2476.00,7.602059,25.01680,-0.000171,24.020560,-0.0076,1.370
2478.00,7.604294,25.01713,-0.000170,24.020449,-0.0076,1.370
2480.00,7.606601,25.01719,-0.000170,24.020294,-0.0076,1.371
2482.00,7.610270,25.01780,-0.000170,24.020486,-0.0076,1.371
2484.00,7.611999,25.01773,-0.000172,24.021365,-0.0076,1.370
2486.00,7.612576,25.01734,-0.000171,24.020614,-0.0076,1.371
2488.00,7.613053,25.01731,-0.000172,24.020565,-0.0076,1.371
2490.00,7.613087,25.01713,-0.000172,24.021033,-0.0076,1.371
2492.00,7.613249,25.01668,-0.000171,24.021167,-0.0076,1.370
2494.00,7.613854,25.01719,-0.000170,24.020836,-0.0076,1.371
2496.00,7.613974,25.01715,-0.000171,24.020627,-0.0076,1.371
2498.00,7.613732,25.01784,-0.000170,24.020837,-0.0076,1.370
2500.00,7.613305,25.01805,-0.000170,24.020014,-0.0076,1.370
2502.00,7.612281,25.01852,-0.000171,24.021180,-0.0076,1.371
2504.00,7.612317,25.01901,-0.000172,24.021205,-0.0076,1.371
2506.00,7.611508,25.01920,-0.000171,24.020839,-0.0076,1.370
2508.00,7.610827,25.01938,-0.000170,24.020509,-0.0076,1.370
2510.00,7.611249,25.01901,-0.000171,24.020424,-0.0076,1.371
2512.00,7.610869,25.01906,-0.000171,24.020890,-0.0076,1.371
2514.00,7.610052,25.01880,-0.000171,24.020295,-0.0076,1.371
2516.00,7.610773,25.01914,-0.000171,24.020051,-0.0076,1.370
2518.00,7.611434,25.01943,-0.000170,24.020759,-0.0076,1.370
2520.00,7.610827,25.01945,-0.000171,24.020810,-0.0077,1.371
2522.00,7.610793,25.01983,-0.000171,24.019699,-0.0076,1.370
2524.00,7.611127,25.01956,-0.000169,24.021024,-0.0076,1.370
2526.00,7.611525,25.01964,-0.000170,24.020836,-0.0076,1.371
2528.00,7.611701,25.01884,-0.000170,24.020894,-0.0076,1.370
2530.00,7.611717,25.01822,-0.000171,24.020400,-0.0076,1.370
2532.00,7.610644,25.01847,-0.000173,24.020366,-0.0076,1.371
2534.00,7.610910,25.01862,-0.000172,24.020884,-0.0076,1.371
2536.00,7.611784,25.01892,-0.000171,24.020451,-0.0076,1.370
2538.00,7.612251,25.01903,-0.000171,24.020489,-0.0076,1.371
2540.00,7.612143,25.01967,-0.000171,24.020939,-0.0076,1.371
2542.00,7.612379,25.01907,-0.000171,24.020346,-0.0076,1.371
2544.00,7.612268,25.01868,-0.000173,24.020685,-0.0076,1.371
2546.00,7.612125,25.01904,-0.000172,24.020063,-0.0076,1.370
2548.00,7.611329,25.01925,-0.000171,24.020087,-0.0076,1.370
2550.00,7.611061,25.01833,-0.000172,24.020110,-0.0077,1.371
2552.00,7.611560,25.01814,-0.000172,24.020471,-0.0076,1.371
2554.00,7.611685,25.01899,-0.000171,24.021314,-0.0076,1.370
2556.00,7.611256,25.01896,-0.000171,24.020478,-0.0076,1.371
2558.00,7.610684,25.01918,-0.000172,24.020101,-0.0076,1.370
2560.00,7.610267,25.01892,-0.000172,24.020535,-0.0076,1.371
2562.00,7.610418,25.01888,-0.000170,24.019877,-0.0077,1.370
2564.00,7.610472,25.01951,-0.000170,24.019713,-0.0076,1.370
2566.00,7.610745,25.01934,-0.000170,24.021058,-0.0076,1.371
2568.00,7.611102,25.01879,-0.000172,24.020915,-0.0076,1.371
2570.00,7.609261,25.01836,-0.000170,24.020603,-0.0076,1.370
2572.00,7.608124,25.01885,-0.000171,24.020272,-0.0076,1.371
2574.00,7.607865,25.01824,-0.000171,24.020484,-0.0076,1.371
2576.00,7.608591,25.01868,-0.000170,24.020834,-0.0076,1.370
2578.00,7.608365,25.01891,-0.000170,24.020834,-0.0076,1.371
2580.00,7.608741,25.01854,-0.000172,24.020395,-0.0076,1.371
2582.00,7.608643,25.01833,-0.000172,24.020177,-0.0076,1.371
2584.00,7.608333,25.01829,-0.000172,24.019889,-0.0076,1.371
2586.00,7.608191,25.01885,-0.000171,24.020201,-0.0076,1.371
2588.00,7.607758,25.01834,-0.000171,24.020714,-0.0076,1.371
2590.00,7.608896,25.01773,-0.000171,24.020894,-0.0076,1.370
2592.00,7.608839,25.01839,-0.000170,24.020462,-0.0076,1.370
2594.00,7.608370,25.01791,-0.000170,24.020825,-0.0076,1.370
2596.00,7.608342,25.01776,-0.000171,24.020667,-0.0076,1.370
2598.00,7.607583,25.01730,-0.000170,24.020576,-0.0076,1.371
2600.00,7.607009,25.01747,-0.000171,24.020371,-0.0076,1.370
2602.00,7.607501,25.01777,-0.000170,24.020386,-0.0076,1.371
2604.00,7.606888,25.01785,-0.000172,24.020783,-0.0076,1.371
2606.00,7.606438,25.01805,-0.000171,24.020475,-0.0077,1.370
2608.00,7.606456,25.01780,-0.000170,24.020574,-0.0077,1.370
2610.00,7.606351,25.01750,-0.000171,24.020959,-0.0076,1.371
2612.00,7.605944,25.01781,-0.000172,24.020830,-0.0076,1.371
2614.00,7.606564,25.01768,-0.000171,24.020246,-0.0076,1.371
2616.00,7.606573,25.01757,-0.000169,24.020919,-0.0076,1.371
2618.00,7.606040,25.01746,-0.000171,24.020074,-0.0076,1.371
2620.00,7.605744,25.01872,-0.000170,24.020381,-0.0076,1.371
2622.00,7.605318,25.01878,-0.000169,24.020518,-0.0076,1.370
2624.00,7.605355,25.01791,-0.000169,24.019597,-0.0076,1.371
2626.00,7.605211,25.01774,-0.000169,24.020482,-0.0076,1.371
2628.00,7.605445,25.01778,-0.000170,24.020551,-0.0076,1.371
2630.00,7.605198,25.01751,-0.000171,24.020645,-0.0076,1.371
2632.00,7.603891,25.01728,-0.000170,24.020210,-0.0076,1.370
2634.00,7.603650,25.01654,-0.000170,24.020716,-0.0076,1.370
2636.00,7.604718,25.01755,-0.000171,24.020148,-0.0076,1.371
2638.00,7.604828,25.01703,-0.000171,24.020292,-0.0076,1.371
2640.00,7.603836,25.01727,-0.000170,24.020707,-0.0076,1.370
2642.00,7.602780,25.01791,-0.000171,24.019893,-0.0076,1.371
2644.00,7.603165,25.01737,-0.000171,24.019931,-0.0076,1.371
2646.00,7.603146,25.01831,-0.000171,24.020402,-0.0076,1.370
2648.00,7.602980,25.01895,-0.000170,24.020286,-0.0076,1.370
2650.00,7.602186,25.01899,-0.000171,24.020223,-0.0076,1.371
2652.00,7.601689,25.01838,-0.000170,24.020645,-0.0076,1.370
2654.00,7.602443,25.01971,-0.000171,24.020239,-0.0076,1.370
2656.00,7.603319,25.01977,-0.000170,24.020072,-0.0076,1.371
2658.00,7.602773,25.01991,-0.000171,24.020266,-0.0076,1.371
2660.00,7.602488,25.01933,-0.000171,24.020255,-0.0076,1.371
2662.00,7.602402,25.01974,-0.000171,24.020672,-0.0076,1.371
2664.00,7.602398,25.01940,-0.000169,24.021040,-0.0076,1.370
2666.00,7.603013,25.01968,-0.000169,24.020435,-0.0076,1.370
2668.00,7.602640,25.01914,-0.000170,24.019505,-0.0076,1.370
2670.00,7.601586,25.01836,-0.000171,24.020545,-0.0076,1.370
2672.00,7.601080,25.01863,-0.000172,24.019839,-0.0076,1.371
2674.00,7.601308,25.01864,-0.000172,24.020083,-0.0076,1.371
2676.00,7.600709,25.01849,-0.000171,24.020317,-0.0076,1.371
2678.00,7.600045,25.01861,-0.000171,24.020919,-0.0076,1.371
2680.00,7.599323,25.01879,-0.000171,24.020179,-0.0076,1.371
2682.00,7.598578,25.01868,-0.000173,24.020531,-0.0076,1.371
2684.00,7.598908,25.01825,-0.000172,24.020783,-0.0077,1.371
2686.00,7.598132,25.01813,-0.000172,24.020081,-0.0076,1.370
2688.00,7.597466,25.01771,-0.000170,24.019940,-0.0076,1.370
2690.00,7.598357,25.01819,-0.000171,24.020643,-0.0076,1.371
2692.00,7.598915,25.01828,-0.000171,24.020250,-0.0077,1.371
2694.00,7.599202,25.01846,-0.000171,24.020712,-0.0077,1.371
2696.00,7.598905,25.01827,-0.000171,24.020196,-0.0076,1.371
2698.00,7.599097,25.01888,-0.000172,24.020058,-0.0076,1.371
2700.00,7.598819,25.01858,-0.000172,24.020408,-0.0076,1.371
2702.00,7.598002,25.01798,-0.000170,24.020020,-0.0076,1.370
2704.00,7.597944,25.01803,-0.000171,24.020105,-0.0077,1.371
2706.00,7.598143,25.01780,-0.000170,24.020551,-0.0076,1.371
2708.00,7.598958,25.01722,-0.000171,24.020426,-0.0076,1.371
2710.00,7.598598,25.01704,-0.000171,24.020605,-0.0076,1.370
2712.00,7.598817,25.01736,-0.000172,24.020092,-0.0076,1.370
2714.00,7.598210,25.01689,-0.000170,24.020098,-0.0076,1.371
2716.00,7.597393,25.01605,-0.000171,24.020469,-0.0076,1.371
2718.00,7.597455,25.01639,-0.000169,24.020313,-0.0077,1.370
2720.00,7.598022,25.01627,-0.000172,24.020497,-0.0076,1.371
2722.00,7.597241,25.01628,-0.000172,24.020520,-0.0076,1.371
2724.00,7.597576,25.01664,-0.000171,24.020279,-0.0077,1.371
2726.00,7.597753,25.01662,-0.000171,24.020139,-0.0076,1.371
2728.00,7.596763,25.01734,-0.000172,24.020362,-0.0076,1.370
2730.00,7.596161,25.01773,-0.000171,24.020453,-0.0076,1.370
2732.00,7.596386,25.01782,-0.000172,24.020574,-0.0076,1.370
2734.00,7.595654,25.01749,-0.000172,24.020807,-0.0076,1.371
2736.00,7.596401,25.01707,-0.000172,24.020245,-0.0076,1.371
2738.00,7.596107,25.01751,-0.000172,24.020147,-0.0077,1.370
2740.00,7.595345,25.01771,-0.000172,24.020275,-0.0076,1.371
2742.00,7.596233,25.01714,-0.000170,24.020866,-0.0076,1.371
2744.00,7.596817,25.01783,-0.000171,24.020607,-0.0076,1.371
2746.00,7.596552,25.01749,-0.000171,24.020768,-0.0076,1.371
2748.00,7.596327,25.01734,-0.000171,24.020437,-0.0076,1.371
2750.00,7.595863,25.01759,-0.000171,24.019991,-0.0077,1.371
2752.00,7.595965,25.01742,-0.000172,24.020036,-0.0076,1.370
2754.00,7.596278,25.01712,-0.000172,24.020602,-0.0076,1.370
2756.00,7.596125,25.01706,-0.000172,24.020159,-0.0076,1.371
2758.00,7.596009,25.01734,-0.000173,24.020890,-0.0076,1.371
2760.00,7.596074,25.01651,-0.000172,24.020196,-0.0076,1.371
2762.00,7.595624,25.01724,-0.000171,24.019848,-0.0076,1.371
2764.00,7.595146,25.01725,-0.000171,24.020156,-0.0076,1.370
2766.00,7.594311,25.01727,-0.000171,24.019848,-0.0076,1.370
2768.00,7.594742,25.01756,-0.000171,24.020139,-0.0076,1.371
2770.00,7.595335,25.01768,-0.000171,24.020855,-0.0076,1.371
2772.00,7.594471,25.01791,-0.000171,24.020587,-0.0076,1.371
2774.00,7.594730,25.01831,-0.000171,24.019793,-0.0077,1.370
2776.00,7.595737,25.01915,-0.000171,24.019994,-0.0077,1.371
2778.00,7.595461,25.01911,-0.000172,24.020092,-0.0076,1.371
2780.00,7.594961,25.01829,-0.000171,24.020444,-0.0076,1.371
2782.00,7.594531,25.01915,-0.000171,24.020116,-0.0076,1.371
2784.00,7.594760,25.01855,-0.000171,24.020261,-0.0076,1.371
2786.00,7.594452,25.01817,-0.000171,24.020643,-0.0076,1.371
2788.00,7.594555,25.01932,-0.000171,24.020013,-0.0076,1.371
2790.00,7.594615,25.01933,-0.000171,24.020243,-0.0076,1.371
2792.00,7.594282,25.01926,-0.000173,24.020473,-0.0076,1.371
2794.00,7.595160,25.01855,-0.000172,24.019924,-0.0076,1.370
2796.00,7.595953,25.01860,-0.000171,24.020935,-0.0076,1.371
2798.00,7.595447,25.01917,-0.000171,24.020594,-0.0076,1.371
2800.00,7.594559,25.01904,-0.000171,24.020364,-0.0076,1.370
2802.00,7.594371,25.01855,-0.000171,24.019933,-0.0076,1.370
2804.00,7.593520,25.01780,-0.000171,24.019868,-0.0077,1.371
2806.00,7.594047,25.01767,-0.000172,24.020132,-0.0076,1.371
2808.00,7.593720,25.01795,-0.000171,24.020486,-0.0077,1.371
2810.00,7.593161,25.01775,-0.000171,24.020129,-0.0077,1.371
2812.00,7.593297,25.01882,-0.000171,24.020043,-0.0077,1.370
2814.00,7.594561,25.01961,-0.000171,24.020045,-0.0076,1.370
2816.00,7.594016,25.01956,-0.000171,24.020317,-0.0076,1.371
2818.00,7.593283,25.01919,-0.000171,24.020623,-0.0077,1.371
2820.00,7.593097,25.01876,-0.000171,24.020176,-0.0076,1.371
2822.00,7.593098,25.01842,-0.000172,24.019737,-0.0076,1.371
2824.00,7.594033,25.01844,-0.000171,24.019784,-0.0076,1.371
2826.00,7.593957,25.01821,-0.000171,24.020941,-0.0076,1.371
2828.00,7.593849,25.01822,-0.000171,24.020362,-0.0076,1.370
2830.00,7.594324,25.01844,-0.000171,24.020174,-0.0077,1.370
2832.00,7.594263,25.01880,-0.000170,24.020357,-0.0077,1.370
2834.00,7.593759,25.01873,-0.000170,24.020629,-0.0076,1.371
2836.00,7.593722,25.01839,-0.000170,24.020110,-0.0076,1.371
2838.00,7.593367,25.01806,-0.000171,24.020098,-0.0076,1.370
2840.00,7.593482,25.01766,-0.000171,24.020602,-0.0076,1.370
2842.00,7.593225,25.01686,-0.000171,24.020020,-0.0076,1.371
2844.00,7.593095,25.01738,-0.000172,24.020034,-0.0077,1.371
2846.00,7.593214,25.01857,-0.000171,24.020667,-0.0076,1.371
2848.00,7.593284,25.01822,-0.000171,24.019978,-0.0076,1.371
2850.00,7.593110,25.01768,-0.000172,24.020156,-0.0077,1.370
2852.00,7.592917,25.01696,-0.000171,24.019929,-0.0076,1.371
2854.00,7.592543,25.01673,-0.000172,24.019809,-0.0077,1.371
2856.00,7.592023,25.01733,-0.000171,24.019674,-0.0076,1.370
2858.00,7.592585,25.01726,-0.000172,24.020114,-0.0076,1.371
2860.00,7.592572,25.01677,-0.000170,24.020478,-0.0077,1.371
2862.00,7.591681,25.01684,-0.000171,24.019962,-0.0077,1.371
2864.00,7.591670,25.01686,-0.000172,24.019510,-0.0077,1.371
2866.00,7.592624,25.01675,-0.000172,24.019808,-0.0077,1.370
2868.00,7.591549,25.01705,-0.000171,24.020549,-0.0076,1.370
2870.00,7.591720,25.01672,-0.000172,24.019920,-0.0077,1.371
2872.00,7.591682,25.01655,-0.000172,24.019664,-0.0076,1.371
2874.00,7.591612,25.01739,-0.000171,24.020515,-0.0076,1.371
2876.00,7.591259,25.01833,-0.000172,24.019331,-0.0076,1.371
2878.00,7.591222,25.01776,-0.000171,24.020417,-0.0076,1.371
2880.00,7.591142,25.01812,-0.000171,24.020531,-0.0077,1.370
2882.00,7.591545,25.01833,-0.000171,24.020275,-0.0077,1.370
2884.00,7.592535,25.01826,-0.000171,24.020009,-0.0076,1.370
2886.00,7.593370,25.01812,-0.000170,24.019949,-0.0076,1.371
2888.00,7.592860,25.01926,-0.000170,24.019614,-0.0077,1.371
2890.00,7.591815,25.01914,-0.000171,24.020783,-0.0076,1.371
2892.00,7.592048,25.01890,-0.000171,24.021120,-0.0076,1.370
2894.00,7.591352,25.01906,-0.000170,24.020625,-0.0076,1.370
2896.00,7.590482,25.01927,-0.000170,24.020328,-0.0076,1.371
2898.00,7.590133,25.01831,-0.000171,24.020564,-0.0076,1.371
2900.00,7.590652,25.01800,-0.000172,24.019842,-0.0076,1.371
2902.00,7.590513,25.01838,-0.000172,24.019940,-0.0076,1.371
2904.00,7.591106,25.01869,-0.000171,24.020395,-0.0076,1.370
2906.00,7.591133,25.01877,-0.000171,24.020005,-0.0076,1.370
2908.00,7.590369,25.01923,-0.000171,24.020613,-0.0076,1.370
2910.00,7.589677,25.01891,-0.000171,24.020226,-0.0076,1.370
2912.00,7.589962,25.01874,-0.000171,24.020337,-0.0076,1.371
2914.00,7.589979,25.01902,-0.000171,24.019906,-0.0076,1.371
2916.00,7.589149,25.01811,-0.000172,24.019737,-0.0076,1.370
2918.00,7.589364,25.01817,-0.000171,24.020585,-0.0076,1.370
2920.00,7.589184,25.01811,-0.000171,24.020482,-0.0076,1.370
2922.00,7.589225,25.01814,-0.000171,24.020241,-0.0076,1.371
2924.00,7.589569,25.01815,-0.000172,24.020705,-0.0076,1.370
2926.00,7.589656,25.01762,-0.000172,24.019973,-0.0076,1.370
2928.00,7.589917,25.01791,-0.000171,24.019325,-0.0076,1.371
2930.00,7.590068,25.01840,-0.000172,24.019721,-0.0076,1.371
2932.00,7.590212,25.01811,-0.000172,24.019947,-0.0076,1.370
2934.00,7.589776,25.01945,-0.000170,24.020255,-0.0076,1.370
2936.00,7.589168,25.01941,-0.000172,24.020225,-0.0076,1.371
2938.00,7.589043,25.01907,-0.000172,24.020790,-0.0076,1.371
2940.00,7.589364,25.01833,-0.000171,24.020332,-0.0076,1.370
2942.00,7.589404,25.01807,-0.000170,24.020328,-0.0076,1.370
2944.00,7.589459,25.01767,-0.000170,24.020632,-0.0076,1.371
2946.00,7.588861,25.01746,-0.000171,24.020228,-0.0076,1.371
2948.00,7.589448,25.01745,-0.000170,24.020542,-0.0076,1.370
2950.00,7.589165,25.01804,-0.000170,24.020794,-0.0076,1.370
2952.00,7.588248,25.01775,-0.000170,24.020199,-0.0076,1.370
2954.00,7.588542,25.01774,-0.000171,24.020729,-0.0077,1.371
2956.00,7.588567,25.01745,-0.000172,24.020328,-0.0076,1.370
2958.00,7.588224,25.01746,-0.000170,24.020529,-0.0076,1.370
2960.00,7.587531,25.01692,-0.000171,24.020402,-0.0076,1.371
2962.00,7.587749,25.01685,-0.000171,24.020323,-0.0076,1.370
2964.00,7.588801,25.01706,-0.000171,24.020348,-0.0076,1.370
2966.00,7.588946,25.01760,-0.000171,24.020110,-0.0076,1.370
2968.00,7.588451,25.01820,-0.000170,24.020078,-0.0076,1.370
2970.00,7.588295,25.01793,-0.000170,24.020589,-0.0076,1.370
2972.00,7.587883,25.01731,-0.000171,24.020652,-0.0076,1.370
2974.00,7.587173,25.01853,-0.000170,24.020667,-0.0077,1.370
2976.00,7.587940,25.01699,-0.000170,24.020286,-0.0076,1.371
2978.00,7.588233,25.01715,-0.000171,24.020323,-0.0076,1.371
2980.00,7.587457,25.01779,-0.000171,24.020002,-0.0076,1.371
2982.00,7.586813,25.01856,-0.000171,24.020031,-0.0077,1.371
2984.00,7.586805,25.01813,-0.000171,24.020350,-0.0076,1.371
2986.00,7.586806,25.01756,-0.000172,24.019753,-0.0076,1.371
2988.00,7.586541,25.01799,-0.000171,24.020466,-0.0076,1.370
2990.00,7.587777,25.01854,-0.000170,24.020130,-0.0076,1.371
2992.00,7.587610,25.01805,-0.000171,24.020261,-0.0076,1.371
2994.00,7.587396,25.01806,-0.000171,24.020504,-0.0077,1.371
2996.00,7.587582,25.01770,-0.000171,24.020038,-0.0076,1.370
2998.00,7.588193,25.01796,-0.000170,24.021000,-0.0076,1.370
3000.00,7.587361,25.01771,-0.000170,24.020228,-0.0076,1.370
@5,12.0000,24.0
3002.00,7.587200,25.01743,-0.000170,24.020239,-0.0076,1.370
3004.00,7.583697,25.01718,-0.000170,24.020150,-0.0077,1.370
3006.00,7.573986,25.01695,-0.000170,24.020266,-0.0076,1.370
3008.00,7.561054,25.01673,-0.000171,24.020373,-0.0076,1.369
3010.00,7.547626,25.01779,-0.000170,24.020613,-0.0076,1.369
3012.00,7.538143,25.01772,-0.000170,24.020165,-0.0076,1.369
3014.00,7.531600,25.01728,-0.000170,24.019677,-0.0076,1.370
3016.00,7.528847,25.01722,-0.000171,24.020308,-0.0076,1.371
3018.00,7.527365,25.01670,-0.000172,24.020312,-0.0076,1.371
3020.00,7.525039,25.01619,-0.000172,24.019556,-0.0077,1.371
3022.00,7.523172,25.01646,-0.000171,24.019945,-0.0076,1.370
3024.00,7.520364,25.01641,-0.000170,24.020538,-0.0076,1.371
3026.00,7.517794,25.01661,-0.000170,24.020342,-0.0076,1.371
3028.00,7.519776,25.01766,-0.000172,24.020219,-0.0076,1.372
3030.00,7.528890,25.01761,-0.000172,24.020194,-0.0076,1.372
3032.00,7.542437,25.01833,-0.000175,24.020177,-0.0076,1.372
3034.00,7.557328,25.01852,-0.000173,24.020148,-0.0077,1.372
3036.00,7.566371,25.01822,-0.000173,24.019652,-0.0076,1.371
3038.00,7.571380,25.01846,-0.000171,24.020469,-0.0076,1.371
3040.00,7.573799,25.01846,-0.000172,24.020400,-0.0076,1.371
3042.00,7.575503,25.01856,-0.000171,24.020330,-0.0076,1.370
3044.00,7.576854,25.01872,-0.000170,24.020948,-0.0076,1.370
3046.00,7.578377,25.01774,-0.000170,24.020179,-0.0076,1.370
3048.00,7.580681,25.01806,-0.000170,24.019929,-0.0076,1.370
3050.00,7.581057,25.01847,-0.000170,24.020466,-0.0076,1.370
3052.00,7.581078,25.01847,-0.000170,24.020714,-0.0076,1.370
3054.00,7.580988,25.01840,-0.000172,24.020502,-0.0076,1.370
3056.00,7.580754,25.01887,-0.000170,24.020034,-0.0076,1.370
3058.00,7.580388,25.01805,-0.000172,24.020816,-0.0076,1.371
3060.00,7.579146,25.01832,-0.000172,24.021289,-0.0076,1.371
3062.00,7.578555,25.01825,-0.000172,24.020805,-0.0076,1.370
3064.00,7.577551,25.01742,-0.000172,24.019918,-0.0077,1.370
3066.00,7.577593,25.01729,-0.000172,24.019545,-0.0077,1.369
3068.00,7.578352,25.01723,-0.000171,24.019842,-0.0076,1.370
3070.00,7.577795,25.01845,-0.000171,24.020058,-0.0076,1.370
3072.00,7.577119,25.01838,-0.000171,24.020241,-0.0076,1.370
3074.00,7.577196,25.01851,-0.000172,24.020205,-0.0076,1.370
3076.00,7.577827,25.01856,-0.000172,24.020988,-0.0076,1.370
3078.00,7.578716,25.01795,-0.000171,24.020129,-0.0076,1.370
3080.00,7.579557,25.01830,-0.000171,24.020431,-0.0077,1.370
3082.00,7.580284,25.01796,-0.000172,24.020890,-0.0076,1.370
3084.00,7.581787,25.01820,-0.000172,24.020629,-0.0076,1.370
3086.00,7.583277,25.01867,-0.000172,24.020460,-0.0077,1.371
3088.00,7.584567,25.01874,-0.000172,24.020252,-0.0077,1.370
3090.00,7.585540,25.01810,-0.000170,24.019797,-0.0077,1.370
3092.00,7.586578,25.01789,-0.000171,24.020506,-0.0077,1.371
3094.00,7.587081,25.01722,-0.000172,24.020415,-0.0076,1.370
3096.00,7.588528,25.01739,-0.000171,24.020516,-0.0076,1.371
3098.00,7.589111,25.01738,-0.000172,24.020341,-0.0077,1.371
3100.00,7.590259,25.01703,-0.000171,24.020826,-0.0076,1.370
3102.00,7.590731,25.01800,-0.000171,24.020738,-0.0076,1.370
3104.00,7.589906,25.01796,-0.000171,24.020410,-0.0076,1.370
3106.00,7.589477,25.01840,-0.000170,24.020468,-0.0076,1.370
3108.00,7.589197,25.01828,-0.000170,24.020502,-0.0076,1.370
3110.00,7.588659,25.01815,-0.000171,24.020625,-0.0076,1.371
3112.00,7.588205,25.01789,-0.000171,24.021329,-0.0076,1.370
3114.00,7.588823,25.01766,-0.000170,24.020533,-0.0076,1.371
3116.00,7.588811,25.01718,-0.000172,24.020419,-0.0076,1.371
3118.00,7.589312,25.01765,-0.000171,24.020297,-0.0076,1.370
3120.00,7.589302,25.01773,-0.000170,24.020495,-0.0076,1.370
3122.00,7.589153,25.01776,-0.000172,24.019307,-0.0076,1.370
3124.00,7.589616,25.01675,-0.000171,24.020643,-0.0076,1.370
3126.00,7.588360,25.01724,-0.000171,24.021088,-0.0076,1.370
3128.00,7.587767,25.01827,-0.000170,24.021060,-0.0076,1.370
3130.00,7.588020,25.01863,-0.000170,24.020085,-0.0076,1.370
3132.00,7.588197,25.01853,-0.000171,24.020350,-0.0076,1.370
3134.00,7.587799,25.01839,-0.000171,24.019710,-0.0076,1.370
3136.00,7.587245,25.01809,-0.000171,24.020116,-0.0076,1.370
3138.00,7.587792,25.01776,-0.000170,24.020736,-0.0076,1.371
3140.00,7.588575,25.01804,-0.000170,24.020085,-0.0076,1.370
3142.00,7.588344,25.01842,-0.000172,24.020567,-0.0076,1.371
3144.00,7.587773,25.01842,-0.000172,24.020313,-0.0076,1.370
3146.00,7.588089,25.01843,-0.000170,24.020317,-0.0077,1.370
3148.00,7.587857,25.01868,-0.000169,24.019980,-0.0076,1.370
3150.00,7.587953,25.01866,-0.000170,24.021115,-0.0076,1.370
3152.00,7.588144,25.01890,-0.000170,24.020701,-0.0076,1.370
3154.00,7.588144,25.01883,-0.000170,24.020056,-0.0076,1.370
3156.00,7.588460,25.01824,-0.000171,24.020134,-0.0076,1.371
3158.00,7.589172,25.01908,-0.000170,24.020915,-0.0076,1.370
3160.00,7.588596,25.01909,-0.000169,24.020341,-0.0076,1.371
3162.00,7.588355,25.01852,-0.000171,24.020230,-0.0076,1.370
3164.00,7.588089,25.01858,-0.000171,24.019882,-0.0076,1.370
3166.00,7.587694,25.01817,-0.000171,24.020364,-0.0076,1.371
3168.00,7.587486,25.01808,-0.000172,24.020000,-0.0076,1.370
3170.00,7.587935,25.01834,-0.000170,24.019777,-0.0076,1.370
3172.00,7.588190,25.01801,-0.000171,24.020578,-0.0076,1.370
3174.00,7.588033,25.01786,-0.000170,24.020776,-0.0076,1.370
3176.00,7.587518,25.01862,-0.000169,24.020531,-0.0076,1.370
3178.00,7.587906,25.01796,-0.000170,24.020609,-0.0077,1.370
3180.00,7.588020,25.01857,-0.000170,24.020121,-0.0076,1.371
3182.00,7.587474,25.01821,-0.000172,24.020089,-0.0076,1.371
3184.00,7.587029,25.01820,-0.000172,24.019617,-0.0077,1.370
3186.00,7.586801,25.01851,-0.000172,24.019911,-0.0076,1.370
3188.00,7.587050,25.01861,-0.000171,24.020268,-0.0076,1.371
3190.00,7.586862,25.01872,-0.000171,24.020051,-0.0077,1.369
3192.00,7.586209,25.01908,-0.000170,24.019920,-0.0077,1.370
3194.00,7.585868,25.01893,-0.000172,24.020136,-0.0076,1.371
3196.00,7.585832,25.01891,-0.000172,24.019916,-0.0076,1.371
3198.00,7.586094,25.01882,-0.000171,24.020132,-0.0076,1.371
3200.00,7.586243,25.01816,-0.000170,24.020290,-0.0077,1.370
3202.00,7.585561,25.01893,-0.000171,24.020114,-0.0076,1.370
3204.00,7.586247,25.01901,-0.000170,24.020098,-0.0076,1.370
3206.00,7.586013,25.01877,-0.000170,24.019688,-0.0076,1.371
3208.00,7.585527,25.01798,-0.000172,24.020074,-0.0077,1.370
3210.00,7.585569,25.01785,-0.000172,24.020522,-0.0076,1.370
3212.00,7.584551,25.01826,-0.000172,24.020085,-0.0076,1.370
3214.00,7.583104,25.01831,-0.000172,24.020134,-0.0076,1.370
3216.00,7.583502,25.01835,-0.000172,24.020446,-0.0076,1.371
3218.00,7.584078,25.01859,-0.000172,24.020232,-0.0076,1.371
3220.00,7.583704,25.01807,-0.000173,24.019949,-0.0076,1.371
3222.00,7.582910,25.01834,-0.000174,24.019405,-0.0076,1.371
3224.00,7.583584,25.01843,-0.000172,24.019973,-0.0076,1.370
3226.00,7.582682,25.01843,-0.000171,24.019895,-0.0076,1.371
3228.00,7.582069,25.01842,-0.000172,24.020018,-0.0076,1.371
3230.00,7.581962,25.01829,-0.000171,24.020660,-0.0076,1.370
3232.00,7.581942,25.01862,-0.000169,24.020469,-0.0076,1.370
3234.00,7.581638,25.01809,-0.000172,24.019971,-0.0076,1.370
3236.00,7.581724,25.01821,-0.000171,24.019882,-0.0076,1.370
3238.00,7.581764,25.01836,-0.000172,24.020192,-0.0076,1.370
3240.00,7.581787,25.01815,-0.000172,24.020161,-0.0076,1.370
3242.00,7.581493,25.01744,-0.000172,24.020335,-0.0076,1.371
3244.00,7.580355,25.01771,-0.000172,24.020536,-0.0076,1.371
3246.00,7.580000,25.01845,-0.000171,24.020045,-0.0077,1.370
3248.00,7.580430,25.01769,-0.000172,24.019739,-0.0077,1.370
3250.00,7.581163,25.01812,-0.000173,24.019186,-0.0077,1.371
3252.00,7.580561,25.01868,-0.000172,24.021015,-0.0076,1.371
3254.00,7.580390,25.01850,-0.000172,24.020516,-0.0076,1.371
3256.00,7.579752,25.01908,-0.000172,24.020161,-0.0077,1.370
3258.00,7.578668,25.01937,-0.000172,24.020299,-0.0076,1.370
3260.00,7.579351,25.01901,-0.000172,24.020190,-0.0077,1.370
3262.00,7.579760,25.01787,-0.000172,24.020411,-0.0076,1.370
3264.00,7.579524,25.01819,-0.000172,24.020491,-0.0076,1.370
3266.00,7.579436,25.01824,-0.000172,24.020199,-0.0076,1.370
3268.00,7.580241,25.01893,-0.000173,24.020199,-0.0076,1.371
3270.00,7.580234,25.01964,-0.000171,24.020216,-0.0076,1.371
3272.00,7.579267,25.01983,-0.000173,24.020758,-0.0076,1.371
3274.00,7.579868,25.01977,-0.000172,24.020359,-0.0076,1.371
3276.00,7.580097,25.01987,-0.000173,24.020060,-0.0077,1.370
3278.00,7.578387,25.01961,-0.000171,24.020428,-0.0077,1.370
3280.00,7.578065,25.02043,-0.000172,24.020663,-0.0077,1.371
3282.00,7.578478,25.01996,-0.000172,24.020067,-0.0077,1.371
3284.00,7.578755,25.01973,-0.000171,24.019684,-0.0076,1.370
3286.00,7.577789,25.01913,-0.000171,24.019971,-0.0076,1.371
3288.00,7.577225,25.01945,-0.000172,24.019857,-0.0077,1.371
3290.00,7.577612,25.01920,-0.000173,24.019534,-0.0077,1.371
3292.00,7.578281,25.01890,-0.000173,24.020060,-0.0076,1.371
3294.00,7.578854,25.01875,-0.000172,24.019974,-0.0076,1.371
3296.00,7.578776,25.01804,-0.000172,24.019773,-0.0076,1.371
3298.00,7.577768,25.01848,-0.000172,24.019775,-0.0077,1.371
3300.00,7.577930,25.01897,-0.000172,24.019982,-0.0077,1.370
3302.00,7.577408,25.01915,-0.000172,24.019900,-0.0076,1.370
3304.00,7.577379,25.01930,-0.000172,24.019927,-0.0077,1.371
3306.00,7.576323,25.01859,-0.000171,24.020212,-0.0076,1.371
3308.00,7.577490,25.01851,-0.000172,24.019791,-0.0076,1.370
3310.00,7.578145,25.01864,-0.000173,24.020167,-0.0076,1.371
3312.00,7.577649,25.01820,-0.000172,24.020067,-0.0077,1.370
3314.00,7.576208,25.01793,-0.000173,24.020071,-0.0077,1.371
3316.00,7.575668,25.01820,-0.000174,24.020183,-0.0077,1.371
3318.00,7.576257,25.01826,-0.000173,24.019984,-0.0077,1.371
3320.00,7.575655,25.01800,-0.000172,24.020303,-0.0076,1.371
3322.00,7.576204,25.01815,-0.000172,24.019405,-0.0076,1.371
3324.00,7.576284,25.01752,-0.000173,24.019750,-0.0077,1.371
3326.00,7.574932,25.01856,-0.000172,24.020457,-0.0076,1.371
3328.00,7.574187,25.01809,-0.000173,24.019839,-0.0076,1.371
3330.00,7.574461,25.01835,-0.000172,24.019978,-0.0076,1.371
3332.00,7.573922,25.01887,-0.000172,24.019741,-0.0077,1.371
3334.00,7.574127,25.01761,-0.000172,24.020123,-0.0077,1.371
3336.00,7.574352,25.01778,-0.000172,24.019929,-0.0076,1.371
3338.00,7.574124,25.01767,-0.000172,24.020013,-0.0076,1.371
3340.00,7.573926,25.01767,-0.000173,24.020049,-0.0077,1.371
3342.00,7.573275,25.01805,-0.000172,24.019994,-0.0076,1.371
3344.00,7.573677,25.01775,-0.000172,24.019897,-0.0077,1.370
3346.00,7.572875,25.01723,-0.000171,24.019770,-0.0077,1.370
3348.00,7.573416,25.01757,-0.000172,24.019492,-0.0077,1.371
3350.00,7.573090,25.01721,-0.000172,24.020123,-0.0077,1.371
3352.00,7.573028,25.01800,-0.000172,24.019525,-0.0077,1.371
3354.00,7.573205,25.01824,-0.000172,24.019603,-0.0076,1.371
3356.00,7.572926,25.01832,-0.000172,24.020513,-0.0077,1.371
3358.00,7.573497,25.01777,-0.000171,24.019572,-0.0077,1.371
3360.00,7.573057,25.01788,-0.000171,24.020076,-0.0077,1.371
3362.00,7.572031,25.01823,-0.000172,24.019822,-0.0077,1.371
3364.00,7.572517,25.01887,-0.000172,24.020052,-0.0077,1.370
3366.00,7.574149,25.02012,-0.000172,24.020422,-0.0077,1.370
3368.00,7.573343,25.02005,-0.000172,24.019712,-0.0077,1.371
3370.00,7.573161,25.01968,-0.000172,24.020208,-0.0076,1.370
3372.00,7.573219,25.01963,-0.000172,24.020596,-0.0076,1.370
3374.00,7.573303,25.01927,-0.000172,24.020163,-0.0077,1.371
3376.00,7.572817,25.01909,-0.000172,24.019862,-0.0077,1.371
3378.00,7.572693,25.01869,-0.000172,24.019188,-0.0077,1.371
3380.00,7.572537,25.01873,-0.000172,24.019984,-0.0076,1.371
3382.00,7.572907,25.01917,-0.000172,24.020045,-0.0077,1.370
3384.00,7.573741,25.01891,-0.000172,24.019659,-0.0077,1.371
3386.00,7.573940,25.01913,-0.000173,24.019964,-0.0076,1.371
3388.00,7.573529,25.01875,-0.000172,24.020281,-0.0077,1.371
3390.00,7.573093,25.01786,-0.000172,24.019985,-0.0077,1.371
3392.00,7.572940,25.01679,-0.000173,24.020274,-0.0077,1.371
3394.00,7.573600,25.01781,-0.000173,24.020206,-0.0077,1.371
3396.00,7.573478,25.01834,-0.000172,24.019897,-0.0077,1.371
3398.00,7.573830,25.01910,-0.000172,24.019570,-0.0077,1.371
3400.00,7.572969,25.01884,-0.000172,24.019485,-0.0077,1.370
3402.00,7.572935,25.01859,-0.000172,24.020165,-0.0077,1.371
3404.00,7.573322,25.01858,-0.000174,24.019768,-0.0077,1.371
3406.00,7.573708,25.01863,-0.000172,24.019800,-0.0076,1.371
3408.00,7.573739,25.01839,-0.000172,24.019492,-0.0076,1.371
3410.00,7.573508,25.01858,-0.000173,24.020333,-0.0077,1.372
3412.00,7.572748,25.01861,-0.000173,24.020417,-0.0077,1.371
3414.00,7.572496,25.01874,-0.000172,24.020089,-0.0077,1.370
3416.00,7.571360,25.01964,-0.000172,24.020143,-0.0077,1.370
3418.00,7.571493,25.01932,-0.000172,24.020156,-0.0077,1.371
3420.00,7.572050,25.01971,-0.000171,24.020511,-0.0077,1.372
3422.00,7.571995,25.01950,-0.000173,24.020216,-0.0077,1.371
3424.00,7.572431,25.01969,-0.000172,24.019710,-0.0076,1.371
3426.00,7.571962,25.02022,-0.000173,24.019929,-0.0076,1.371
3428.00,7.571298,25.02032,-0.000172,24.019757,-0.0076,1.371
3430.00,7.571179,25.01954,-0.000172,24.019985,-0.0077,1.371
3432.00,7.570410,25.01959,-0.000172,24.019599,-0.0077,1.371
3434.00,7.571314,25.01974,-0.000171,24.018930,-0.0077,1.371
3436.00,7.571763,25.02048,-0.000172,24.019866,-0.0077,1.371
3438.00,7.571429,25.02039,-0.000172,24.019523,-0.0077,1.371
3440.00,7.572273,25.02015,-0.000172,24.020477,-0.0077,1.370
3442.00,7.572206,25.02039,-0.000172,24.020141,-0.0077,1.371
3444.00,7.571447,25.02015,-0.000172,24.019512,-0.0076,1.371
3446.00,7.571634,25.01909,-0.000173,24.019933,-0.0076,1.371
3448.00,7.571693,25.01908,-0.000173,24.019148,-0.0076,1.371
3450.00,7.571527,25.01951,-0.000173,24.019527,-0.0077,1.371
3452.00,7.572013,25.02005,-0.000173,24.019452,-0.0077,1.371
3454.00,7.571817,25.02069,-0.000172,24.019376,-0.0077,1.371
3456.00,7.570856,25.02050,-0.000172,24.019690,-0.0077,1.371
3458.00,7.571445,25.02028,-0.000172,24.020036,-0.0076,1.371
3460.00,7.571247,25.02094,-0.000174,24.019454,-0.0077,1.371
3462.00,7.570579,25.02025,-0.000173,24.019460,-0.0076,1.371
3464.00,7.570670,25.01946,-0.000173,24.019659,-0.0077,1.371
3466.00,7.571007,25.01927,-0.000173,24.019385,-0.0077,1.371
3468.00,7.571390,25.01960,-0.000172,24.020509,-0.0076,1.371
3470.00,7.571015,25.02009,-0.000172,24.020054,-0.0077,1.371
3472.00,7.571565,25.01972,-0.000172,24.019519,-0.0077,1.371
3474.00,7.572102,25.01976,-0.000172,24.019898,-0.0077,1.371
3476.00,7.571411,25.01907,-0.000172,24.019891,-0.0077,1.371
3478.00,7.571085,25.01936,-0.000171,24.019659,-0.0077,1.371
3480.00,7.570663,25.01842,-0.000174,24.020212,-0.0077,1.371
3482.00,7.570727,25.01817,-0.000173,24.020047,-0.0077,1.371
3484.00,7.569749,25.01863,-0.000172,24.019909,-0.0077,1.371
3486.00,7.569432,25.01816,-0.000173,24.020196,-0.0077,1.371
3488.00,7.569359,25.01793,-0.000172,24.019924,-0.0077,1.371
3490.00,7.570166,25.01832,-0.000173,24.019458,-0.0077,1.371
3492.00,7.570367,25.01848,-0.000173,24.019684,-0.0077,1.371
3494.00,7.571598,25.01774,-0.000173,24.019732,-0.0077,1.371
3496.00,7.571475,25.01738,-0.000172,24.019612,-0.0077,1.371
3498.00,7.570993,25.01790,-0.000172,24.019933,-0.0077,1.372
3500.00,7.571019,25.01808,-0.000173,24.020313,-0.0076,1.371
3502.00,7.570865,25.01805,-0.000172,24.019529,-0.0077,1.371
3504.00,7.570997,25.01846,-0.000172,24.020526,-0.0077,1.371
3506.00,7.571259,25.01816,-0.000172,24.020268,-0.0077,1.371
3508.00,7.571345,25.01874,-0.000172,24.019461,-0.0077,1.371
3510.00,7.570790,25.01793,-0.000172,24.019500,-0.0077,1.371
3512.00,7.571246,25.01716,-0.000173,24.019768,-0.0077,1.372
3514.00,7.571923,25.01744,-0.000172,24.019402,-0.0077,1.371
3516.00,7.571180,25.01780,-0.000172,24.019897,-0.0077,1.370
3518.00,7.571467,25.01775,-0.000171,24.019835,-0.0077,1.371
3520.00,7.571142,25.01796,-0.000173,24.019552,-0.0077,1.371
3522.00,7.570515,25.01786,-0.000173,24.019976,-0.0077,1.372
3524.00,7.570241,25.01835,-0.000173,24.019434,-0.0076,1.371
3526.00,7.570569,25.01837,-0.000173,24.019432,-0.0077,1.372
3528.00,7.570875,25.01819,-0.000173,24.019967,-0.0077,1.371
3530.00,7.571240,25.01786,-0.000173,24.019311,-0.0077,1.371
3532.00,7.570091,25.01779,-0.000172,24.019541,-0.0077,1.371
3534.00,7.569401,25.01823,-0.000172,24.020283,-0.0077,1.371
3536.00,7.569515,25.01783,-0.000173,24.019933,-0.0077,1.371
3538.00,7.569804,25.01764,-0.000172,24.019724,-0.0077,1.371
3540.00,7.570266,25.01787,-0.000172,24.019028,-0.0077,1.371
3542.00,7.569779,25.01796,-0.000173,24.020087,-0.0077,1.371
3544.00,7.568976,25.01787,-0.000172,24.019697,-0.0077,1.371
3546.00,7.568717,25.01793,-0.000172,24.019539,-0.0077,1.371
3548.00,7.568449,25.01797,-0.000172,24.019547,-0.0077,1.371
3550.00,7.567797,25.01861,-0.000173,24.019238,-0.0077,1.371
3552.00,7.567889,25.01867,-0.000171,24.020052,-0.0076,1.371
3554.00,7.568496,25.01910,-0.000171,24.019840,-0.0077,1.371
3556.00,7.568340,25.01919,-0.000172,24.019993,-0.0077,1.371
3558.00,7.568243,25.01870,-0.000173,24.020163,-0.0077,1.371
3560.00,7.568347,25.01886,-0.000172,24.019780,-0.0077,1.372
3562.00,7.568507,25.01900,-0.000172,24.018997,-0.0077,1.371
3564.00,7.567932,25.01881,-0.000174,24.019683,-0.0077,1.371
3566.00,7.567328,25.01883,-0.000173,24.019590,-0.0077,1.371
3568.00,7.568111,25.01898,-0.000173,24.019180,-0.0077,1.371
3570.00,7.569209,25.01899,-0.000173,24.019951,-0.0077,1.371
3572.00,7.568537,25.01796,-0.000173,24.019626,-0.0077,1.372
3574.00,7.567446,25.01791,-0.000173,24.019806,-0.0077,1.371
3576.00,7.567462,25.01752,-0.000172,24.020145,-0.0077,1.371
3578.00,7.568031,25.01751,-0.000172,24.019532,-0.0077,1.371
3580.00,7.567761,25.01743,-0.000173,24.019226,-0.0077,1.372
3582.00,7.567693,25.01834,-0.000173,24.019612,-0.0077,1.371
3584.00,7.568652,25.01834,-0.000173,24.019617,-0.0077,1.371
3586.00,7.568040,25.01790,-0.000172,24.020080,-0.0077,1.372
3588.00,7.567921,25.01798,-0.000172,24.019864,-0.0077,1.371
3590.00,7.567633,25.01766,-0.000173,24.019860,-0.0077,1.371
3592.00,7.567064,25.01706,-0.000173,24.019768,-0.0077,1.371
3594.00,7.567704,25.01818,-0.000173,24.019625,-0.0076,1.371
3596.00,7.567364,25.01804,-0.000172,24.020109,-0.0077,1.371
3598.00,7.567729,25.01764,-0.000171,24.020078,-0.0077,1.371
3600.00,7.567368,25.01849,-0.000172,24.019897,-0.0076,1.371
@6,12.0000,24.0
3602.00,7.567440,25.01788,-0.000173,24.019887,-0.0077,1.371
3604.00,7.564489,25.01864,-0.000174,24.019708,-0.0077,1.372
3606.00,7.555555,25.01828,-0.000174,24.019858,-0.0077,1.371
3608.00,7.542385,25.01803,-0.000172,24.019597,-0.0077,1.370
3610.00,7.528984,25.01808,-0.000171,24.019565,-0.0077,1.370
3612.00,7.517538,25.01784,-0.000172,24.019955,-0.0077,1.370
3614.00,7.511939,25.01855,-0.000173,24.019688,-0.0077,1.370
3616.00,7.509661,25.01813,-0.000174,24.020310,-0.0077,1.370
3618.00,7.507600,25.01883,-0.000173,24.019846,-0.0076,1.371
3620.00,7.505452,25.01850,-0.000173,24.019472,-0.0077,1.372
3622.00,7.502887,25.01934,-0.000174,24.019543,-0.0077,1.371
3624.00,7.500517,25.01934,-0.000174,24.019926,-0.0076,1.372
3626.00,7.499224,25.01866,-0.000174,24.020196,-0.0077,1.372
3628.00,7.501402,25.01862,-0.000173,24.020366,-0.0077,1.372
3630.00,7.511129,25.01808,-0.000174,24.019710,-0.0077,1.372
3632.00,7.524935,25.01827,-0.000173,24.019480,-0.0077,1.373
3634.00,7.539949,25.01915,-0.000174,24.020174,-0.0077,1.373
3636.00,7.550520,25.01931,-0.000173,24.019391,-0.0077,1.372
3638.00,7.554521,25.01955,-0.000174,24.019739,-0.0077,1.372
3640.00,7.555353,25.01935,-0.000174,24.019826,-0.0076,1.372
3642.00,7.557059,25.01873,-0.000172,24.020226,-0.0077,1.371
3644.00,7.559331,25.01829,-0.000170,24.020003,-0.0077,1.370
3646.00,7.561450,25.01827,-0.000171,24.019641,-0.0077,1.370
3648.00,7.562190,25.01808,-0.000171,24.019224,-0.0077,1.370
3650.00,7.562125,25.01827,-0.000173,24.019362,-0.0077,1.371
3652.00,7.561388,25.01870,-0.000173,24.019623,-0.0077,1.371
3654.00,7.560497,25.01847,-0.000172,24.019539,-0.0077,1.370
3656.00,7.559576,25.01917,-0.000173,24.020052,-0.0077,1.371
3658.00,7.558868,25.01793,-0.000173,24.020406,-0.0077,1.371
3660.00,7.557931,25.01797,-0.000171,24.019298,-0.0077,1.371
3662.00,7.557113,25.01926,-0.000173,24.019422,-0.0077,1.371
3664.00,7.556312,25.01969,-0.000173,24.019023,-0.0077,1.371
3666.00,7.556082,25.01864,-0.000172,24.019735,-0.0077,1.371
3668.00,7.555632,25.01853,-0.000173,24.019717,-0.0077,1.371
3670.00,7.556190,25.01931,-0.000173,24.019460,-0.0077,1.371
3672.00,7.556884,25.01953,-0.000173,24.018744,-0.0077,1.370
3674.00,7.557435,25.01907,-0.000172,24.019962,-0.0077,1.371
3676.00,7.558026,25.01927,-0.000172,24.018832,-0.0077,1.371
3678.00,7.559095,25.01887,-0.000172,24.019380,-0.0077,1.371
3680.00,7.560959,25.01895,-0.000173,24.018611,-0.0077,1.371
3682.00,7.562236,25.01930,-0.000173,24.018823,-0.0077,1.371
3684.00,7.562990,25.01842,-0.000172,24.019594,-0.0077,1.371
3686.00,7.564854,25.01907,-0.000174,24.019550,-0.0077,1.371
3688.00,7.565069,25.01868,-0.000173,24.019429,-0.0077,1.371
3690.00,7.566433,25.01831,-0.000173,24.019106,-0.0077,1.371
3692.00,7.567636,25.01778,-0.000173,24.019974,-0.0077,1.371
3694.00,7.568108,25.01916,-0.000173,24.019619,-0.0077,1.371
3696.00,7.568472,25.01919,-0.000173,24.019960,-0.0077,1.370
3698.00,7.568603,25.01814,-0.000172,24.019858,-0.0077,1.371
3700.00,7.568862,25.01848,-0.000173,24.019800,-0.0077,1.371
3702.00,7.568913,25.01864,-0.000173,24.019393,-0.0077,1.371
3704.00,7.569480,25.01869,-0.000173,24.019592,-0.0077,1.370
3706.00,7.569944,25.01875,-0.000173,24.019690,-0.0078,1.370
3708.00,7.569642,25.01872,-0.000173,24.019889,-0.0077,1.371
3710.00,7.568744,25.01852,-0.000173,24.019563,-0.0077,1.371
3712.00,7.568768,25.01881,-0.000173,24.019577,-0.0078,1.371
3714.00,7.569141,25.01880,-0.000173,24.019411,-0.0077,1.371
3716.00,7.568648,25.01795,-0.000174,24.019561,-0.0077,1.370
3718.00,7.568648,25.01724,-0.000172,24.019625,-0.0077,1.370
3720.00,7.569708,25.01767,-0.000172,24.019764,-0.0077,1.371
3722.00,7.569721,25.01769,-0.000174,24.018667,-0.0077,1.372
3724.00,7.569539,25.01767,-0.000173,24.019605,-0.0078,1.371
3726.00,7.570305,25.01801,-0.000173,24.019866,-0.0078,1.371
3728.00,7.570326,25.01875,-0.000174,24.019920,-0.0077,1.371
3730.00,7.570247,25.01835,-0.000173,24.019548,-0.0077,1.371
3732.00,7.570671,25.01826,-0.000172,24.019333,-0.0077,1.371
3734.00,7.571476,25.01855,-0.000173,24.019490,-0.0077,1.371
3736.00,7.572135,25.01827,-0.000174,24.019429,-0.0077,1.370
3738.00,7.570925,25.01787,-0.000173,24.019320,-0.0077,1.371
3740.00,7.570411,25.01829,-0.000174,24.019565,-0.0077,1.371
3742.00,7.569375,25.01807,-0.000173,24.020373,-0.0077,1.371
3744.00,7.569253,25.01829,-0.000174,24.019436,-0.0077,1.371
3746.00,7.570396,25.01762,-0.000173,24.019316,-0.0077,1.371
3748.00,7.570754,25.01701,-0.000173,24.019641,-0.0077,1.371
3750.00,7.570753,25.01687,-0.000173,24.019141,-0.0077,1.370
3752.00,7.570688,25.01745,-0.000174,24.018851,-0.0077,1.371
3754.00,7.570370,25.01714,-0.000173,24.019594,-0.0077,1.371
3756.00,7.569298,25.01735,-0.000174,24.019616,-0.0077,1.371
3758.00,7.569065,25.01766,-0.000174,24.019510,-0.0077,1.371
3760.00,7.570569,25.01651,-0.000174,24.019264,-0.0078,1.371
3762.00,7.570748,25.01692,-0.000174,24.019973,-0.0077,1.371
3764.00,7.571342,25.01603,-0.000173,24.018887,-0.0077,1.371
3766.00,7.570311,25.01686,-0.000173,24.019206,-0.0077,1.371
3768.00,7.570620,25.01724,-0.000172,24.019336,-0.0077,1.370
3770.00,7.571108,25.01741,-0.000172,24.018408,-0.0077,1.371
3772.00,7.569477,25.01734,-0.000174,24.018885,-0.0078,1.371
3774.00,7.569546,25.01720,-0.000175,24.019170,-0.0077,1.371
3776.00,7.569381,25.01827,-0.000173,24.019552,-0.0077,1.371
3778.00,7.568775,25.01640,-0.000174,24.019144,-0.0077,1.371
3780.00,7.569066,25.01670,-0.000174,24.019077,-0.0077,1.371
3782.00,7.569451,25.01713,-0.000174,24.019150,-0.0077,1.371
3784.00,7.569721,25.01712,-0.000175,24.020027,-0.0077,1.371
3786.00,7.569163,25.01740,-0.000173,24.019454,-0.0077,1.370
3788.00,7.569016,25.01666,-0.000173,24.018967,-0.0078,1.371
3790.00,7.569361,25.01726,-0.000174,24.019074,-0.0077,1.371
3792.00,7.569596,25.01669,-0.000172,24.019432,-0.0077,1.371
3794.00,7.568952,25.01723,-0.000173,24.018890,-0.0077,1.371
3796.00,7.567886,25.01777,-0.000173,24.019204,-0.0077,1.371
3798.00,7.567661,25.01830,-0.000173,24.019202,-0.0077,1.370
3800.00,7.567647,25.01819,-0.000175,24.019552,-0.0077,1.371
3802.00,7.566940,25.01791,-0.000174,24.018930,-0.0077,1.370
3804.00,7.567495,25.01843,-0.000173,24.019128,-0.0077,1.371
3806.00,7.567142,25.01757,-0.000174,24.019026,-0.0077,1.371
3808.00,7.566217,25.01722,-0.000175,24.018876,-0.0077,1.371
3810.00,7.566232,25.01829,-0.000174,24.018535,-0.0077,1.371
3812.00,7.566574,25.01799,-0.000174,24.019383,-0.0077,1.371
3814.00,7.566103,25.01726,-0.000174,24.019391,-0.0077,1.371
3816.00,7.566245,25.01819,-0.000175,24.018606,-0.0077,1.371
3818.00,7.565709,25.01807,-0.000174,24.018874,-0.0078,1.371
3820.00,7.565461,25.01707,-0.000174,24.019414,-0.0077,1.371
3822.00,7.564543,25.01769,-0.000175,24.019017,-0.0077,1.371
3824.00,7.563967,25.01804,-0.000174,24.019171,-0.0077,1.371
3826.00,7.564008,25.01729,-0.000174,24.019309,-0.0077,1.370
3828.00,7.564287,25.01731,-0.000173,24.019625,-0.0077,1.371
3830.00,7.564592,25.01782,-0.000173,24.019101,-0.0077,1.371
3832.00,7.564471,25.01776,-0.000174,24.019525,-0.0077,1.371
3834.00,7.564007,25.01784,-0.000175,24.019538,-0.0077,1.371
3836.00,7.563974,25.01783,-0.000174,24.018956,-0.0077,1.371
3838.00,7.563870,25.01729,-0.000173,24.019193,-0.0077,1.371
3840.00,7.562903,25.01795,-0.000174,24.019826,-0.0077,1.371
3842.00,7.561994,25.01813,-0.000173,24.018905,-0.0077,1.371
3844.00,7.562275,25.01838,-0.000173,24.019626,-0.0077,1.371
3846.00,7.562925,25.01838,-0.000172,24.019282,-0.0077,1.370
3848.00,7.564182,25.01831,-0.000173,24.019345,-0.0077,1.370
3850.00,7.564231,25.01819,-0.000172,24.019505,-0.0077,1.371
3852.00,7.563999,25.01832,-0.000173,24.018660,-0.0077,1.371
3854.00,7.563142,25.01948,-0.000173,24.019420,-0.0077,1.372
3856.00,7.563083,25.01995,-0.000174,24.019460,-0.0077,1.371
3858.00,7.563154,25.01940,-0.000174,24.019360,-0.0077,1.371
3860.00,7.563817,25.01979,-0.000175,24.019142,-0.0077,1.371
3862.00,7.563903,25.01966,-0.000174,24.019927,-0.0077,1.370
3864.00,7.564055,25.01941,-0.000173,24.019664,-0.0077,1.371
3866.00,7.564833,25.01960,-0.000174,24.019180,-0.0077,1.371
3868.00,7.564631,25.01908,-0.000173,24.019835,-0.0077,1.371
3870.00,7.562879,25.01910,-0.000173,24.019780,-0.0077,1.371
3872.00,7.562300,25.01882,-0.000174,24.019594,-0.0077,1.370
3874.00,7.561512,25.01842,-0.000172,24.019436,-0.0077,1.371
3876.00,7.561200,25.01895,-0.000173,24.019516,-0.0077,1.371
3878.00,7.560366,25.01837,-0.000175,24.019324,-0.0077,1.372
3880.00,7.559907,25.01786,-0.000176,24.019278,-0.0077,1.371
3882.00,7.559920,25.01862,-0.000174,24.019407,-0.0077,1.371
3884.00,7.559390,25.01866,-0.000173,24.019336,-0.0077,1.370
3886.00,7.559017,25.01891,-0.000174,24.019806,-0.0077,1.371
3888.00,7.560143,25.02003,-0.000174,24.018957,-0.0078,1.370
3890.00,7.560541,25.02057,-0.000174,24.019318,-0.0077,1.370
3892.00,7.560452,25.02104,-0.000174,24.019519,-0.0077,1.372
3894.00,7.559589,25.02106,-0.000174,24.019329,-0.0077,1.371
3896.00,7.559026,25.02071,-0.000174,24.019645,-0.0077,1.371
3898.00,7.559572,25.02113,-0.000175,24.019858,-0.0077,1.371
3900.00,7.559294,25.02097,-0.000173,24.019142,-0.0077,1.371
3902.00,7.559031,25.02109,-0.000173,24.019383,-0.0077,1.371
3904.00,7.559121,25.02039,-0.000173,24.018865,-0.0077,1.371
3906.00,7.559462,25.02105,-0.000174,24.018408,-0.0077,1.371
3908.00,7.559744,25.02066,-0.000174,24.019683,-0.0077,1.370
3910.00,7.558509,25.02091,-0.000173,24.019402,-0.0077,1.371
3912.00,7.558803,25.02022,-0.000173,24.019161,-0.0077,1.372
3914.00,7.559430,25.01986,-0.000174,24.019286,-0.0077,1.371
3916.00,7.559947,25.01985,-0.000174,24.019465,-0.0077,1.371
3918.00,7.560022,25.02007,-0.000175,24.018898,-0.0077,1.372
3920.00,7.558885,25.01901,-0.000175,24.019351,-0.0077,1.371
3922.00,7.558540,25.01867,-0.000174,24.019351,-0.0077,1.371
3924.00,7.558031,25.01822,-0.000173,24.019228,-0.0077,1.370
3926.00,7.558026,25.01889,-0.000173,24.019895,-0.0077,1.371
3928.00,7.558661,25.01849,-0.000174,24.019848,-0.0078,1.371
3930.00,7.558684,25.01786,-0.000174,24.019532,-0.0077,1.371
3932.00,7.559173,25.01772,-0.000174,24.019420,-0.0077,1.370
3934.00,7.558959,25.01866,-0.000175,24.019195,-0.0077,1.372
3936.00,7.559506,25.01814,-0.000173,24.019340,-0.0077,1.371
3938.00,7.559567,25.01785,-0.000173,24.018939,-0.0077,1.371
3940.00,7.559281,25.01807,-0.000174,24.019079,-0.0078,1.371
3942.00,7.559048,25.01729,-0.000174,24.019344,-0.0077,1.370
3944.00,7.558633,25.01750,-0.000174,24.019130,-0.0077,1.371
3946.00,7.558434,25.01769,-0.000173,24.018863,-0.0077,1.371
3948.00,7.557717,25.01770,-0.000174,24.018666,-0.0077,1.371
3950.00,7.558000,25.01777,-0.000174,24.018428,-0.0078,1.371
3952.00,7.558565,25.01706,-0.000173,24.019284,-0.0077,1.371
3954.00,7.559148,25.01868,-0.000174,24.019034,-0.0077,1.371
3956.00,7.559163,25.01870,-0.000174,24.018938,-0.0077,1.370
3958.00,7.557482,25.01733,-0.000174,24.019436,-0.0077,1.370
3960.00,7.557341,25.01783,-0.000174,24.019289,-0.0077,1.371
3962.00,7.557015,25.01813,-0.000175,24.019041,-0.0078,1.370
3964.00,7.557435,25.01865,-0.000174,24.019485,-0.0077,1.371
3966.00,7.557479,25.01840,-0.000173,24.019177,-0.0077,1.371
3968.00,7.557776,25.01714,-0.000175,24.019122,-0.0077,1.371
3970.00,7.557848,25.01745,-0.000174,24.019505,-0.0078,1.371
3972.00,7.557723,25.01745,-0.000174,24.019454,-0.0077,1.371
3974.00,7.557548,25.01702,-0.000175,24.019081,-0.0077,1.371
3976.00,7.557856,25.01790,-0.000173,24.018675,-0.0077,1.371
3978.00,7.558056,25.01758,-0.000173,24.018825,-0.0077,1.371
3980.00,7.558354,25.01700,-0.000173,24.019304,-0.0077,1.371
3982.00,7.557832,25.01760,-0.000173,24.019191,-0.0077,1.371
3984.00,7.557466,25.01772,-0.000174,24.019213,-0.0077,1.370
3986.00,7.558419,25.01730,-0.000174,24.018646,-0.0077,1.371
3988.00,7.558383,25.01785,-0.000174,24.018854,-0.0077,1.371
3990.00,7.557347,25.01727,-0.000174,24.019877,-0.0077,1.371
3992.00,7.556970,25.01685,-0.000174,24.019385,-0.0077,1.370
3994.00,7.557847,25.01689,-0.000173,24.019112,-0.0077,1.370
3996.00,7.557832,25.01677,-0.000173,24.019025,-0.0077,1.370
3998.00,7.557191,25.01686,-0.000174,24.019195,-0.0077,1.371
4000.00,7.557620,25.01683,-0.000175,24.018713,-0.0077,1.372
4002.00,7.558084,25.01761,-0.000174,24.019374,-0.0077,1.371
4004.00,7.557926,25.01754,-0.000174,24.019878,-0.0077,1.370
4006.00,7.558632,25.01716,-0.000174,24.019460,-0.0077,1.371
4008.00,7.558588,25.01683,-0.000175,24.018921,-0.0077,1.371
4010.00,7.558075,25.01666,-0.000174,24.019411,-0.0077,1.371
4012.00,7.557683,25.01584,-0.000174,24.019006,-0.0077,1.371
4014.00,7.557171,25.01676,-0.000174,24.018513,-0.0077,1.370
4016.00,7.557589,25.01665,-0.000174,24.018769,-0.0077,1.371
4018.00,7.557298,25.01719,-0.000174,24.019146,-0.0077,1.371
4020.00,7.557427,25.01765,-0.000174,24.018452,-0.0077,1.370
4022.00,7.557420,25.01648,-0.000174,24.018836,-0.0077,1.371
4024.00,7.557515,25.01614,-0.000175,24.019262,-0.0077,1.371
4026.00,7.557516,25.01649,-0.000174,24.019403,-0.0077,1.371
4028.00,7.557688,25.01565,-0.000174,24.019505,-0.0077,1.371
4030.00,7.557363,25.01543,-0.000173,24.019956,-0.0078,1.370
4032.00,7.556568,25.01628,-0.000174,24.018749,-0.0078,1.371
4034.00,7.556201,25.01669,-0.000172,24.018876,-0.0078,1.370
4036.00,7.556824,25.01619,-0.000173,24.019458,-0.0077,1.370
4038.00,7.557130,25.01644,-0.000173,24.019103,-0.0078,1.370
4040.00,7.556952,25.01576,-0.000174,24.018751,-0.0077,1.371
4042.00,7.557211,25.01578,-0.000175,24.018985,-0.0077,1.371
4044.00,7.557443,25.01618,-0.000174,24.018754,-0.0078,1.370
4046.00,7.557042,25.01578,-0.000174,24.019289,-0.0078,1.371
4048.00,7.557298,25.01599,-0.000174,24.019393,-0.0078,1.371
4050.00,7.557579,25.01608,-0.000175,24.018706,-0.0077,1.371
4052.00,7.557940,25.01523,-0.000175,24.018845,-0.0078,1.371
4054.00,7.557381,25.01549,-0.000174,24.019030,-0.0077,1.371
4056.00,7.557501,25.01617,-0.000173,24.018600,-0.0077,1.370
4058.00,7.557537,25.01626,-0.000174,24.019103,-0.0078,1.371
4060.00,7.555708,25.01600,-0.000173,24.019291,-0.0077,1.371
4062.00,7.556236,25.01615,-0.000174,24.019291,-0.0077,1.370
4064.00,7.556477,25.01579,-0.000175,24.018450,-0.0078,1.370
4066.00,7.555762,25.01593,-0.000174,24.019054,-0.0077,1.371
4068.00,7.555689,25.01548,-0.000175,24.019438,-0.0077,1.370
4070.00,7.555159,25.01641,-0.000173,24.019180,-0.0077,1.370
4072.00,7.555472,25.01682,-0.000175,24.018613,-0.0078,1.371
4074.00,7.555814,25.01706,-0.000173,24.019090,-0.0077,1.370
4076.00,7.555931,25.01651,-0.000175,24.019075,-0.0077,1.371
4078.00,7.555942,25.01645,-0.000174,24.018397,-0.0078,1.371
4080.00,7.556503,25.01705,-0.000173,24.019242,-0.0077,1.370
4082.00,7.557136,25.01619,-0.000174,24.019461,-0.0078,1.371
4084.00,7.557195,25.01522,-0.000173,24.019115,-0.0077,1.370
4086.00,7.556602,25.01562,-0.000175,24.018593,-0.0077,1.370
4088.00,7.556400,25.01615,-0.000176,24.019035,-0.0077,1.371
4090.00,7.555985,25.01641,-0.000175,24.019235,-0.0077,1.370
4092.00,7.556333,25.01623,-0.000174,24.018749,-0.0078,1.371
4094.00,7.556412,25.01631,-0.000175,24.018791,-0.0077,1.371
4096.00,7.556440,25.01688,-0.000175,24.018892,-0.0078,1.370
4098.00,7.555853,25.01721,-0.000173,24.019322,-0.0078,1.370
4100.00,7.555656,25.01686,-0.000174,24.018570,-0.0077,1.371
4102.00,7.555900,25.01696,-0.000174,24.018796,-0.0078,1.370
4104.00,7.555550,25.01699,-0.000174,24.019527,-0.0078,1.370
4106.00,7.555729,25.01646,-0.000174,24.019681,-0.0077,1.371
4108.00,7.555573,25.01695,-0.000173,24.019532,-0.0078,1.370
4110.00,7.554869,25.01698,-0.000173,24.018290,-0.0078,1.371
4112.00,7.554845,25.01700,-0.000174,24.017968,-0.0078,1.370
4114.00,7.554220,25.01637,-0.000174,24.018957,-0.0078,1.370
4116.00,7.554585,25.01665,-0.000175,24.018749,-0.0077,1.371
4118.00,7.554675,25.01655,-0.000175,24.019168,-0.0078,1.371
4120.00,7.554399,25.01640,-0.000175,24.018537,-0.0077,1.371
4122.00,7.555042,25.01723,-0.000174,24.018870,-0.0077,1.370
4124.00,7.555696,25.01685,-0.000173,24.018633,-0.0078,1.370
4126.00,7.555857,25.01735,-0.000174,24.019333,-0.0078,1.370
4128.00,7.556128,25.01786,-0.000175,24.018861,-0.0077,1.371
4130.00,7.555405,25.01745,-0.000175,24.019179,-0.0078,1.371
4132.00,7.554895,25.01765,-0.000174,24.018945,-0.0078,1.370
4134.00,7.554765,25.01772,-0.000174,24.019008,-0.0077,1.370
4136.00,7.554947,25.01726,-0.000173,24.018633,-0.0078,1.370
4138.00,7.555392,25.01646,-0.000173,24.018771,-0.0078,1.370
4140.00,7.555785,25.01727,-0.000174,24.018829,-0.0077,1.370
4142.00,7.555886,25.01748,-0.000175,24.019503,-0.0078,1.370
4144.00,7.555765,25.01755,-0.000175,24.019132,-0.0077,1.371
4146.00,7.555364,25.01731,-0.000175,24.018669,-0.0078,1.370
4148.00,7.555277,25.01737,-0.000174,24.019877,-0.0077,1.370
4150.00,7.555120,25.01764,-0.000174,24.018686,-0.0078,1.371
4152.00,7.555181,25.01797,-0.000174,24.018845,-0.0078,1.371
4154.00,7.555195,25.01781,-0.000174,24.018332,-0.0078,1.370
4156.00,7.555353,25.01785,-0.000175,24.018638,-0.0078,1.371
4158.00,7.555501,25.01807,-0.000175,24.018843,-0.0078,1.371
4160.00,7.555581,25.01748,-0.000174,24.018851,-0.0077,1.370
4162.00,7.555005,25.01717,-0.000173,24.018809,-0.0078,1.370
4164.00,7.554503,25.01713,-0.000174,24.019374,-0.0077,1.370
4166.00,7.555354,25.01755,-0.000174,24.018876,-0.0077,1.370
4168.00,7.555137,25.01749,-0.000175,24.019164,-0.0078,1.371
4170.00,7.553912,25.01756,-0.000176,24.019110,-0.0077,1.371
4172.00,7.552858,25.01751,-0.000176,24.018294,-0.0078,1.370
4174.00,7.553365,25.01717,-0.000174,24.018212,-0.0077,1.370
4176.00,7.554175,25.01785,-0.000174,24.018533,-0.0077,1.370
4178.00,7.553579,25.01833,-0.000175,24.019213,-0.0078,1.370
4180.00,7.553005,25.01877,-0.000175,24.018847,-0.0078,1.370
4182.00,7.553158,25.01910,-0.000175,24.018979,-0.0077,1.370
4184.00,7.553070,25.01882,-0.000174,24.019293,-0.0077,1.371
4186.00,7.552514,25.01877,-0.000174,24.018579,-0.0077,1.370
4188.00,7.553360,25.01825,-0.000175,24.018619,-0.0077,1.371
4190.00,7.553731,25.01786,-0.000174,24.019322,-0.0078,1.371
4192.00,7.553534,25.01831,-0.000174,24.018762,-0.0078,1.371
4194.00,7.553414,25.01739,-0.000174,24.019215,-0.0078,1.371
4196.00,7.553306,25.01752,-0.000174,24.019570,-0.0077,1.370
4198.00,7.554348,25.01729,-0.000174,24.019253,-0.0078,1.370
4200.00,7.553574,25.01711,-0.000175,24.019278,-0.0078,1.370
4202.00,7.553927,25.01661,-0.000174,24.019041,-0.0078,1.371
@7,12.0000,24.0
4204.00,7.551844,25.01654,-0.000174,24.019514,-0.0077,1.371
4206.00,7.542304,25.01702,-0.000175,24.019284,-0.0077,1.370
4208.00,7.529561,25.01677,-0.000174,24.019164,-0.0077,1.368
4210.00,7.515499,25.01714,-0.000172,24.019240,-0.0077,1.368
4212.00,7.505133,25.01770,-0.000173,24.018754,-0.0078,1.368
4214.00,7.499321,25.01728,-0.000173,24.018899,-0.0078,1.370
4216.00,7.496971,25.01674,-0.000174,24.019133,-0.0077,1.370
4218.00,7.494870,25.01745,-0.000176,24.019043,-0.0077,1.371
4220.00,7.493216,25.01748,-0.000176,24.019826,-0.0077,1.371
4222.00,7.491393,25.01789,-0.000175,24.019447,-0.0077,1.371
4224.00,7.489841,25.01758,-0.000175,24.019480,-0.0078,1.371
4226.00,7.488504,25.01738,-0.000176,24.018892,-0.0078,1.371
4228.00,7.489464,25.01785,-0.000175,24.019552,-0.0077,1.371
4230.00,7.499454,25.01743,-0.000176,24.018858,-0.0078,1.371
4232.00,7.514113,25.01783,-0.000176,24.018686,-0.0078,1.372
4234.00,7.529636,25.01739,-0.000176,24.018481,-0.0078,1.371
4236.00,7.540039,25.01683,-0.000175,24.019046,-0.0078,1.370
4238.00,7.545166,25.01691,-0.000175,24.019264,-0.0078,1.371
4240.00,7.547520,25.01662,-0.000175,24.018633,-0.0078,1.371
4242.00,7.548480,25.01735,-0.000174,24.019173,-0.0078,1.370
4244.00,7.550012,25.01667,-0.000173,24.018526,-0.0077,1.370
4246.00,7.552123,25.01681,-0.000174,24.019148,-0.0077,1.370
4248.00,7.552238,25.01778,-0.000173,24.018430,-0.0077,1.370
4250.00,7.551747,25.01779,-0.000173,24.018769,-0.0077,1.370
4252.00,7.550998,25.01749,-0.000174,24.018444,-0.0077,1.370
4254.00,7.549056,25.01797,-0.000174,24.018919,-0.0078,1.370
4256.00,7.546777,25.01728,-0.000175,24.019101,-0.0078,1.370
4258.00,7.545802,25.01781,-0.000175,24.018803,-0.0077,1.370
4260.00,7.543740,25.01719,-0.000175,24.018510,-0.0078,1.370
4262.00,7.542323,25.01793,-0.000174,24.019155,-0.0078,1.369
4264.00,7.542036,25.01844,-0.000174,24.019055,-0.0077,1.370
4266.00,7.541809,25.01816,-0.000174,24.018760,-0.0077,1.370
4268.00,7.540707,25.01805,-0.000174,24.019041,-0.0077,1.370
4270.00,7.541201,25.01802,-0.000174,24.019137,-0.0077,1.370
4272.00,7.542726,25.01846,-0.000175,24.018704,-0.0077,1.370
4274.00,7.545079,25.01884,-0.000174,24.018642,-0.0077,1.370
4276.00,7.546003,25.01849,-0.000174,24.018521,-0.0077,1.370
4278.00,7.547191,25.01833,-0.000175,24.019538,-0.0077,1.370
4280.00,7.548051,25.01823,-0.000175,24.019235,-0.0077,1.370
4282.00,7.548016,25.01797,-0.000174,24.019692,-0.0077,1.370
4284.00,7.548972,25.01852,-0.000174,24.019064,-0.0077,1.370
4286.00,7.550875,25.01868,-0.000174,24.018437,-0.0077,1.370
4288.00,7.551885,25.01843,-0.000175,24.018898,-0.0078,1.370
4290.00,7.553864,25.01819,-0.000174,24.019108,-0.0078,1.370
4292.00,7.554974,25.01820,-0.000174,24.018909,-0.0078,1.370
4294.00,7.555755,25.01866,-0.000174,24.019025,-0.0078,1.369
4296.00,7.555747,25.01844,-0.000174,24.018909,-0.0077,1.370
4298.00,7.556339,25.01858,-0.000174,24.018738,-0.0077,1.369
4300.00,7.556521,25.01818,-0.000174,24.019084,-0.0077,1.370
4302.00,7.556777,25.01787,-0.000174,24.018789,-0.0077,1.370
4304.00,7.555686,25.01765,-0.000173,24.019269,-0.0077,1.371
4306.00,7.556073,25.01766,-0.000174,24.018783,-0.0077,1.370
4308.00,7.557022,25.01822,-0.000174,24.018613,-0.0078,1.370
4310.00,7.557484,25.01834,-0.000174,24.019382,-0.0077,1.370
4312.00,7.556991,25.01872,-0.000175,24.019146,-0.0077,1.370
4314.00,7.557273,25.01884,-0.000175,24.018988,-0.0077,1.370
4316.00,7.557284,25.01904,-0.000174,24.018950,-0.0077,1.370
4318.00,7.556686,25.01891,-0.000174,24.018905,-0.0078,1.369
4320.00,7.556038,25.01900,-0.000174,24.018996,-0.0078,1.370
4322.00,7.556654,25.01879,-0.000173,24.019032,-0.0078,1.369
4324.00,7.556332,25.01886,-0.000174,24.018963,-0.0077,1.370
4326.00,7.556782,25.01877,-0.000174,24.018646,-0.0077,1.370
4328.00,7.557168,25.01910,-0.000174,24.019603,-0.0077,1.370
4330.00,7.557576,25.01885,-0.000173,24.019117,-0.0078,1.369
4332.00,7.557521,25.01903,-0.000173,24.018912,-0.0077,1.370
4334.00,7.556794,25.01888,-0.000173,24.017904,-0.0077,1.371
4336.00,7.556987,25.01872,-0.000174,24.019045,-0.0077,1.370
4338.00,7.557580,25.01849,-0.000175,24.019703,-0.0077,1.369
4340.00,7.558210,25.01855,-0.000174,24.018716,-0.0077,1.369
4342.00,7.558510,25.01897,-0.000174,24.018976,-0.0077,1.370
4344.00,7.558483,25.01807,-0.000175,24.018606,-0.0077,1.370
4346.00,7.558853,25.01810,-0.000174,24.018450,-0.0077,1.369
4348.00,7.559756,25.01820,-0.000176,24.018981,-0.0077,1.370
4350.00,7.559204,25.01785,-0.000175,24.018843,-0.0077,1.370
4352.00,7.558111,25.01742,-0.000175,24.019521,-0.0077,1.370
4354.00,7.558369,25.01772,-0.000174,24.019574,-0.0077,1.370
4356.00,7.558735,25.01748,-0.000174,24.019313,-0.0077,1.370
4358.00,7.558506,25.01760,-0.000173,24.018571,-0.0077,1.370
4360.00,7.558729,25.01739,-0.000173,24.018682,-0.0077,1.370
4362.00,7.558588,25.01835,-0.000174,24.019155,-0.0077,1.369
4364.00,7.557861,25.01856,-0.000174,24.019325,-0.0077,1.370
4366.00,7.557559,25.01868,-0.000173,24.019175,-0.0077,1.370
4368.00,7.557544,25.01871,-0.000173,24.018959,-0.0077,1.370
4370.00,7.558197,25.01879,-0.000173,24.019467,-0.0077,1.369
4372.00,7.557951,25.01942,-0.000173,24.019180,-0.0078,1.370
4374.00,7.557492,25.01893,-0.000174,24.018959,-0.0077,1.370
4376.00,7.556785,25.01975,-0.000174,24.019345,-0.0077,1.370
4378.00,7.556208,25.02029,-0.000175,24.019376,-0.0077,1.370
4380.00,7.555444,25.02031,-0.000174,24.019202,-0.0077,1.370
4382.00,7.555685,25.01999,-0.000175,24.019407,-0.0078,1.370
4384.00,7.555608,25.01998,-0.000174,24.019576,-0.0077,1.369
4386.00,7.555654,25.01963,-0.000172,24.018798,-0.0077,1.369
4388.00,7.555009,25.01907,-0.000174,24.019048,-0.0077,1.369
4390.00,7.554906,25.01896,-0.000175,24.019558,-0.0077,1.370
4392.00,7.555025,25.01945,-0.000174,24.019764,-0.0077,1.370
4394.00,7.554905,25.02018,-0.000174,24.018972,-0.0077,1.370
4396.00,7.554729,25.01977,-0.000174,24.018499,-0.0078,1.370
4398.00,7.554435,25.01925,-0.000173,24.019322,-0.0077,1.369
4400.00,7.553791,25.01938,-0.000173,24.018357,-0.0077,1.370
4402.00,7.553681,25.01892,-0.000173,24.019166,-0.0078,1.370
4404.00,7.553433,25.01975,-0.000173,24.019093,-0.0077,1.370
4406.00,7.552537,25.01941,-0.000174,24.018693,-0.0077,1.370
4408.00,7.551760,25.01927,-0.000175,24.019124,-0.0078,1.370
4410.00,7.551516,25.01957,-0.000174,24.018301,-0.0077,1.370
4412.00,7.551757,25.01965,-0.000174,24.018956,-0.0077,1.369
4414.00,7.552435,25.01930,-0.000175,24.019451,-0.0077,1.370
4416.00,7.552010,25.01847,-0.000175,24.019025,-0.0077,1.370
4418.00,7.551663,25.01898,-0.000174,24.019516,-0.0077,1.369
4420.00,7.552266,25.01950,-0.000173,24.019217,-0.0077,1.370
4422.00,7.552541,25.02002,-0.000174,24.018307,-0.0077,1.370
4424.00,7.553303,25.01960,-0.000174,24.019088,-0.0077,1.370
4426.00,7.553390,25.01931,-0.000173,24.018609,-0.0078,1.370
4428.00,7.553792,25.01901,-0.000174,24.019351,-0.0077,1.369
4430.00,7.553699,25.01968,-0.000172,24.018970,-0.0077,1.369
4432.00,7.552652,25.01968,-0.000173,24.019177,-0.0077,1.370
4434.00,7.552360,25.01988,-0.000174,24.018910,-0.0077,1.370
4436.00,7.552353,25.02005,-0.000175,24.018818,-0.0078,1.369
4438.00,7.552141,25.01972,-0.000173,24.019137,-0.0077,1.370
4440.00,7.552746,25.01983,-0.000174,24.019177,-0.0077,1.370
4442.00,7.552573,25.01923,-0.000174,24.019066,-0.0077,1.370
4444.00,7.552121,25.01961,-0.000174,24.019548,-0.0078,1.370
4446.00,7.551856,25.01946,-0.000175,24.019753,-0.0077,1.370
4448.00,7.550822,25.01949,-0.000174,24.018582,-0.0077,1.369
4450.00,7.550667,25.01905,-0.000173,24.018738,-0.0077,1.369
4452.00,7.550793,25.01900,-0.000174,24.018533,-0.0077,1.369
4454.00,7.550231,25.01885,-0.000174,24.018742,-0.0077,1.369
4456.00,7.550449,25.01864,-0.000174,24.018769,-0.0077,1.370
4458.00,7.549749,25.01853,-0.000176,24.019182,-0.0077,1.370
4460.00,7.549644,25.01941,-0.000174,24.018885,-0.0077,1.369
4462.00,7.550287,25.01900,-0.000173,24.019249,-0.0078,1.370
4464.00,7.550733,25.01898,-0.000175,24.019175,-0.0078,1.370
4466.00,7.550723,25.01883,-0.000173,24.018898,-0.0077,1.369
4468.00,7.550343,25.01938,-0.000175,24.018724,-0.0077,1.369
4470.00,7.549105,25.01976,-0.000174,24.018608,-0.0077,1.369
4472.00,7.549845,25.01901,-0.000175,24.018945,-0.0077,1.369
4474.00,7.549763,25.01876,-0.000174,24.018889,-0.0077,1.369
4476.00,7.549543,25.01927,-0.000175,24.018952,-0.0077,1.370
4478.00,7.549717,25.01912,-0.000175,24.018845,-0.0077,1.369
4480.00,7.549819,25.01969,-0.000174,24.018517,-0.0077,1.369
4482.00,7.549162,25.01998,-0.000174,24.018396,-0.0077,1.369
4484.00,7.549332,25.01950,-0.000174,24.018936,-0.0078,1.369
4486.00,7.548989,25.01926,-0.000175,24.019195,-0.0078,1.369
4488.00,7.547729,25.01894,-0.000175,24.018115,-0.0078,1.370
4490.00,7.548550,25.01953,-0.000175,24.019025,-0.0078,1.369
4492.00,7.548403,25.01928,-0.000175,24.019492,-0.0077,1.369
4494.00,7.547718,25.01883,-0.000174,24.019418,-0.0077,1.370
4496.00,7.547572,25.01839,-0.000176,24.018713,-0.0078,1.370
4498.00,7.548563,25.01906,-0.000174,24.018983,-0.0077,1.369
4500.00,7.547874,25.01802,-0.000175,24.019248,-0.0077,1.370
4502.00,7.547705,25.01888,-0.000175,24.018762,-0.0077,1.369
4504.00,7.547111,25.01923,-0.000174,24.019695,-0.0077,1.369
4506.00,7.547067,25.01898,-0.000174,24.019132,-0.0078,1.369
4508.00,7.546733,25.01970,-0.000175,24.018568,-0.0078,1.369
4510.00,7.546912,25.01924,-0.000175,24.018959,-0.0078,1.370
4512.00,7.546568,25.01941,-0.000175,24.019402,-0.0077,1.370
4514.00,7.546609,25.01976,-0.000176,24.019431,-0.0077,1.369
4516.00,7.547754,25.01878,-0.000175,24.018557,-0.0077,1.370
4518.00,7.546884,25.01830,-0.000174,24.019202,-0.0077,1.369
4520.00,7.546646,25.01868,-0.000174,24.019157,-0.0077,1.369
4522.00,7.546472,25.01906,-0.000174,24.018954,-0.0077,1.369
4524.00,7.546963,25.01869,-0.000174,24.019008,-0.0077,1.370
4526.00,7.547202,25.01872,-0.000175,24.019759,-0.0077,1.369
4528.00,7.547214,25.01880,-0.000175,24.018985,-0.0078,1.370
4530.00,7.546074,25.01919,-0.000174,24.019529,-0.0077,1.370
4532.00,7.546743,25.01927,-0.000174,24.019570,-0.0077,1.368
4534.00,7.546718,25.01904,-0.000174,24.018682,-0.0077,1.370
4536.00,7.546855,25.01944,-0.000174,24.018972,-0.0078,1.370
4538.00,7.546653,25.01883,-0.000174,24.018870,-0.0077,1.370
4540.00,7.546408,25.01919,-0.000175,24.018454,-0.0078,1.370
4542.00,7.546986,25.01895,-0.000175,24.018787,-0.0077,1.370
4544.00,7.546394,25.01840,-0.000175,24.018802,-0.0077,1.369
4546.00,7.546960,25.01892,-0.000175,24.019509,-0.0077,1.370
4548.00,7.546009,25.01933,-0.000174,24.018916,-0.0078,1.369
4550.00,7.545941,25.01866,-0.000174,24.019063,-0.0077,1.369
4552.00,7.546581,25.01873,-0.000175,24.019579,-0.0077,1.369
4554.00,7.546429,25.01894,-0.000174,24.019853,-0.0078,1.369
4556.00,7.546049,25.01844,-0.000173,24.019387,-0.0078,1.369
4558.00,7.546387,25.01825,-0.000174,24.018992,-0.0077,1.370
4560.00,7.546191,25.01759,-0.000174,24.018867,-0.0077,1.369
4562.00,7.546317,25.01847,-0.000174,24.018861,-0.0077,1.370
4564.00,7.545607,25.01908,-0.000174,24.019267,-0.0077,1.369
4566.00,7.545706,25.01912,-0.000175,24.019391,-0.0077,1.369
4568.00,7.546824,25.01859,-0.000173,24.019344,-0.0077,1.370
4570.00,7.547522,25.01823,-0.000174,24.019124,-0.0077,1.369
4572.00,7.547926,25.01792,-0.000174,24.019962,-0.0077,1.370
4574.00,7.547742,25.01833,-0.000173,24.018834,-0.0078,1.369
4576.00,7.546345,25.01740,-0.000173,24.019233,-0.0077,1.369
4578.00,7.546358,25.01776,-0.000175,24.018733,-0.0077,1.369
4580.00,7.546732,25.01732,-0.000175,24.019336,-0.0077,1.369
4582.00,7.546111,25.01835,-0.000174,24.019197,-0.0077,1.369
4584.00,7.546370,25.01836,-0.000175,24.019587,-0.0077,1.370
4586.00,7.546246,25.01866,-0.000174,24.019402,-0.0077,1.370
4588.00,7.547295,25.01912,-0.000175,24.018947,-0.0077,1.369
4590.00,7.546930,25.01953,-0.000175,24.018698,-0.0077,1.369
4592.00,7.546714,25.01903,-0.000174,24.019494,-0.0077,1.369
4594.00,7.547705,25.01909,-0.000174,24.019373,-0.0078,1.369
4596.00,7.547759,25.01951,-0.000174,24.018968,-0.0078,1.369
4598.00,7.546582,25.01990,-0.000174,24.018923,-0.0077,1.369
4600.00,7.546231,25.01889,-0.000173,24.018501,-0.0077,1.369
4602.00,7.546263,25.01869,-0.000174,24.019048,-0.0078,1.369
4604.00,7.546295,25.01965,-0.000173,24.018722,-0.0077,1.368
4606.00,7.545932,25.01952,-0.000172,24.019170,-0.0077,1.369
4608.00,7.547108,25.01992,-0.000174,24.019416,-0.0077,1.369
4610.00,7.547786,25.01997,-0.000175,24.019255,-0.0077,1.369
4612.00,7.547183,25.01910,-0.000174,24.019316,-0.0078,1.369
4614.00,7.547371,25.01922,-0.000174,24.019162,-0.0078,1.369
4616.00,7.546887,25.01908,-0.000175,24.019039,-0.0077,1.369
4618.00,7.546393,25.01880,-0.000174,24.019425,-0.0077,1.369
4620.00,7.546917,25.01836,-0.000175,24.019376,-0.0077,1.370
4622.00,7.546539,25.01816,-0.000174,24.019010,-0.0077,1.369
4624.00,7.545897,25.01851,-0.000173,24.019101,-0.0077,1.369
4626.00,7.545618,25.01855,-0.000173,24.019159,-0.0077,1.369
4628.00,7.545539,25.01973,-0.000173,24.019182,-0.0077,1.369
4630.00,7.546284,25.01981,-0.000173,24.019485,-0.0077,1.369
4632.00,7.546369,25.01997,-0.000174,24.018925,-0.0077,1.369
4634.00,7.546240,25.02078,-0.000174,24.018635,-0.0078,1.369
4636.00,7.546127,25.02063,-0.000174,24.018805,-0.0077,1.369
4638.00,7.545613,25.02042,-0.000174,24.019095,-0.0077,1.369
4640.00,7.545676,25.02020,-0.000173,24.018506,-0.0077,1.369
4642.00,7.545029,25.02034,-0.000174,24.019369,-0.0077,1.369
4644.00,7.546180,25.02043,-0.000175,24.019902,-0.0077,1.369
4646.00,7.546883,25.02056,-0.000174,24.019211,-0.0077,1.369
4648.00,7.547085,25.02042,-0.000174,24.018985,-0.0077,1.369
4650.00,7.546286,25.01975,-0.000174,24.019083,-0.0077,1.369
4652.00,7.546609,25.02042,-0.000174,24.019325,-0.0077,1.370
4654.00,7.547235,25.02013,-0.000175,24.018475,-0.0077,1.369
4656.00,7.547393,25.02028,-0.000175,24.019217,-0.0077,1.369
4658.00,7.547003,25.01989,-0.000174,24.019016,-0.0077,1.369
4660.00,7.546735,25.01989,-0.000175,24.019135,-0.0077,1.369
4662.00,7.546854,25.01990,-0.000174,24.019182,-0.0077,1.369
4664.00,7.547333,25.02042,-0.000174,24.019630,-0.0077,1.369
4666.00,7.547408,25.02008,-0.000173,24.018619,-0.0077,1.369
4668.00,7.546512,25.02002,-0.000174,24.019005,-0.0077,1.370
4670.00,7.546864,25.02026,-0.000175,24.019088,-0.0078,1.369
4672.00,7.546619,25.02023,-0.000174,24.018657,-0.0077,1.369
4674.00,7.546221,25.02053,-0.000175,24.018832,-0.0077,1.369
4676.00,7.546734,25.02008,-0.000175,24.019037,-0.0077,1.369
4678.00,7.546551,25.02005,-0.000175,24.019211,-0.0077,1.369
4680.00,7.546182,25.01993,-0.000174,24.019088,-0.0078,1.369
4682.00,7.545883,25.02029,-0.000173,24.019616,-0.0077,1.369
4684.00,7.545368,25.02106,-0.000174,24.018512,-0.0077,1.369
4686.00,7.546237,25.02052,-0.000174,24.018928,-0.0077,1.368
4688.00,7.546192,25.02000,-0.000174,24.019130,-0.0078,1.369
4690.00,7.546467,25.02042,-0.000174,24.019579,-0.0077,1.370
4692.00,7.546917,25.02018,-0.000176,24.018992,-0.0077,1.369
4694.00,7.546377,25.01975,-0.000176,24.018823,-0.0077,1.369
4696.00,7.546267,25.01969,-0.000175,24.019052,-0.0078,1.369
4698.00,7.546184,25.01991,-0.000175,24.019405,-0.0077,1.369
4700.00,7.546583,25.02053,-0.000174,24.019333,-0.0077,1.369
4702.00,7.546747,25.02084,-0.000174,24.018682,-0.0077,1.369
4704.00,7.545532,25.02041,-0.000174,24.018858,-0.0077,1.369
4706.00,7.545011,25.01968,-0.000175,24.018880,-0.0077,1.369
4708.00,7.545480,25.01993,-0.000174,24.018120,-0.0077,1.369
4710.00,7.546124,25.01975,-0.000174,24.019458,-0.0077,1.369
4712.00,7.546181,25.02033,-0.000174,24.018952,-0.0077,1.369
4714.00,7.545210,25.02098,-0.000173,24.019307,-0.0077,1.369
4716.00,7.545339,25.02091,-0.000174,24.019340,-0.0077,1.369
4718.00,7.545366,25.02068,-0.000173,24.019142,-0.0077,1.369
4720.00,7.546053,25.02086,-0.000175,24.018847,-0.0078,1.369
4722.00,7.545842,25.02023,-0.000174,24.018956,-0.0077,1.368
4724.00,7.545333,25.02094,-0.000174,24.019028,-0.0078,1.369
4726.00,7.544986,25.02178,-0.000174,24.019280,-0.0077,1.370
4728.00,7.544641,25.02196,-0.000174,24.019637,-0.0077,1.368
4730.00,7.544348,25.02132,-0.000173,24.019619,-0.0077,1.368
4732.00,7.544347,25.02060,-0.000173,24.018903,-0.0077,1.369
4734.00,7.544219,25.02106,-0.000174,24.019523,-0.0077,1.369
4736.00,7.545015,25.02113,-0.000174,24.019545,-0.0078,1.369
4738.00,7.545927,25.02023,-0.000174,24.018609,-0.0077,1.369
4740.00,7.545181,25.02100,-0.000175,24.018798,-0.0077,1.369
4742.00,7.545095,25.02126,-0.000174,24.019800,-0.0077,1.369
4744.00,7.545145,25.02097,-0.000174,24.019336,-0.0078,1.369
4746.00,7.543947,25.02118,-0.000174,24.019142,-0.0077,1.369
4748.00,7.543146,25.02130,-0.000175,24.019255,-0.0078,1.369
4750.00,7.543396,25.02056,-0.000175,24.019732,-0.0077,1.369
4752.00,7.544148,25.02088,-0.000175,24.019055,-0.0078,1.368
4754.00,7.543449,25.02071,-0.000176,24.019697,-0.0077,1.369
4756.00,7.543604,25.02042,-0.000174,24.018359,-0.0077,1.369
4758.00,7.544446,25.02060,-0.000174,24.018493,-0.0077,1.369
4760.00,7.543598,25.02029,-0.000174,24.018805,-0.0077,1.369
4762.00,7.543441,25.02042,-0.000174,24.018805,-0.0077,1.369
4764.00,7.543662,25.02097,-0.000174,24.019398,-0.0077,1.369
4766.00,7.543875,25.02072,-0.000174,24.019269,-0.0078,1.369
4768.00,7.543795,25.02024,-0.000175,24.018677,-0.0078,1.369
4770.00,7.543838,25.02041,-0.000173,24.019652,-0.0077,1.369
4772.00,7.543991,25.02069,-0.000172,24.019242,-0.0077,1.369
4774.00,7.542970,25.02092,-0.000174,24.019103,-0.0078,1.369
4776.00,7.543021,25.02083,-0.000174,24.018927,-0.0077,1.369
4778.00,7.542886,25.02027,-0.000173,24.018684,-0.0077,1.369
4780.00,7.542756,25.01955,-0.000174,24.018751,-0.0077,1.369
4782.00,7.542532,25.01993,-0.000173,24.019351,-0.0077,1.369
4784.00,7.542339,25.02010,-0.000174,24.019126,-0.0077,1.369
4786.00,7.542101,25.01960,-0.000173,24.018874,-0.0077,1.369
4788.00,7.542581,25.02002,-0.000174,24.019391,-0.0077,1.369
4790.00,7.542881,25.02050,-0.000175,24.019349,-0.0077,1.370
4792.00,7.542719,25.02099,-0.000175,24.019166,-0.0078,1.370
4794.00,7.543455,25.02035,-0.000176,24.018729,-0.0078,1.369
4796.00,7.543339,25.01988,-0.000174,24.018568,-0.0077,1.368
4798.00,7.543297,25.02000,-0.000174,24.018285,-0.0077,1.369
4800.00,7.543119,25.01989,-0.000175,24.019006,-0.0077,1.369
4802.00,7.543291,25.01981,-0.000174,24.019661,-0.0077,1.369
@8,12.0000,24.0
4804.00,7.542247,25.02029,-0.000173,24.019344,-0.0078,1.369
4806.00,7.534789,25.02002,-0.000173,24.019993,-0.0078,1.369
4808.00,7.522123,25.01991,-0.000173,24.019784,-0.0077,1.368
4810.00,7.507341,25.02046,-0.000173,24.019362,-0.0078,1.367
4812.00,7.495338,25.02042,-0.000172,24.019338,-0.0077,1.368
4814.00,7.488820,25.02086,-0.000174,24.018397,-0.0077,1.368
4816.00,7.485176,25.02023,-0.000173,24.019246,-0.0077,1.368
4818.00,7.483553,25.02054,-0.000175,24.019400,-0.0078,1.369
4820.00,7.481612,25.02090,-0.000175,24.018687,-0.0078,1.369
4822.00,7.480132,25.02044,-0.000176,24.018553,-0.0078,1.370
4824.00,7.477799,25.02001,-0.000176,24.019054,-0.0078,1.370
4826.00,7.477145,25.02052,-0.000177,24.019106,-0.0077,1.370
4828.00,7.478561,25.02068,-0.000176,24.018593,-0.0078,1.369
4830.00,7.488440,25.02078,-0.000176,24.019579,-0.0077,1.369
4832.00,7.502303,25.02082,-0.000176,24.019037,-0.0077,1.371
4834.00,7.517766,25.02097,-0.000176,24.018609,-0.0077,1.370
4836.00,7.528912,25.02116,-0.000175,24.019362,-0.0077,1.370
4838.00,7.534202,25.02047,-0.000175,24.019242,-0.0077,1.369
4840.00,7.536675,25.02084,-0.000176,24.018568,-0.0077,1.369
4842.00,7.538141,25.02166,-0.000176,24.018865,-0.0077,1.369
4844.00,7.540243,25.02096,-0.000174,24.018840,-0.0078,1.368
4846.00,7.542737,25.02114,-0.000173,24.018597,-0.0077,1.368
4848.00,7.543124,25.02093,-0.000173,24.019458,-0.0078,1.369
4850.00,7.542099,25.02034,-0.000174,24.018854,-0.0077,1.369
4852.00,7.541068,25.02019,-0.000174,24.019287,-0.0077,1.369
4854.00,7.539756,25.02053,-0.000175,24.019394,-0.0077,1.369
4856.00,7.537980,25.02106,-0.000173,24.019255,-0.0077,1.369
4858.00,7.535432,25.02118,-0.000174,24.019202,-0.0077,1.369
4860.00,7.533271,25.02123,-0.000174,24.019108,-0.0077,1.369
4862.00,7.531999,25.02090,-0.000174,24.018874,-0.0077,1.369
4864.00,7.531418,25.01982,-0.000174,24.018285,-0.0077,1.368
4866.00,7.531325,25.02024,-0.000173,24.018619,-0.0077,1.369
4868.00,7.532164,25.02093,-0.000173,24.019010,-0.0077,1.369
4870.00,7.533274,25.02079,-0.000173,24.019398,-0.0078,1.368
4872.00,7.534092,25.02122,-0.000175,24.019282,-0.0077,1.369
4874.00,7.535734,25.02158,-0.000174,24.018829,-0.0078,1.368
4876.00,7.537673,25.02150,-0.000176,24.018675,-0.0077,1.369
4878.00,7.538326,25.02101,-0.000174,24.018778,-0.0078,1.368
4880.00,7.538271,25.02106,-0.000175,24.018899,-0.0078,1.368
4882.00,7.539515,25.02058,-0.000175,24.018754,-0.0077,1.369
4884.00,7.540144,25.02114,-0.000174,24.018861,-0.0077,1.368
4886.00,7.540585,25.02123,-0.000175,24.018609,-0.0078,1.368
4888.00,7.541949,25.02159,-0.000174,24.018631,-0.0078,1.369
4890.00,7.542953,25.02138,-0.000174,24.019010,-0.0077,1.369
4892.00,7.543681,25.02151,-0.000174,24.019079,-0.0077,1.369
4894.00,7.543971,25.02191,-0.000175,24.018490,-0.0077,1.369
4896.00,7.544339,25.02111,-0.000176,24.018771,-0.0077,1.369
4898.00,7.545441,25.02101,-0.000175,24.019070,-0.0077,1.368
4900.00,7.546339,25.02088,-0.000174,24.018910,-0.0077,1.368
4902.00,7.546253,25.02155,-0.000174,24.019353,-0.0077,1.368
4904.00,7.546727,25.02077,-0.000175,24.019095,-0.0077,1.369
4906.00,7.547220,25.02072,-0.000175,24.018985,-0.0077,1.369
4908.00,7.546681,25.02018,-0.000175,24.018874,-0.0077,1.369
4910.00,7.546738,25.01987,-0.000175,24.019213,-0.0077,1.369
4912.00,7.547257,25.02078,-0.000176,24.019222,-0.0078,1.369
4914.00,7.547662,25.02099,-0.000176,24.019692,-0.0078,1.368
4916.00,7.548388,25.02103,-0.000173,24.019267,-0.0077,1.368
4918.00,7.548443,25.02115,-0.000175,24.019063,-0.0078,1.369
4920.00,7.548043,25.02136,-0.000174,24.018912,-0.0078,1.369
4922.00,7.548387,25.02101,-0.000175,24.018957,-0.0077,1.368
4924.00,7.548497,25.02136,-0.000175,24.019193,-0.0077,1.368
4926.00,7.548497,25.02100,-0.000174,24.019530,-0.0078,1.368
4928.00,7.549046,25.01986,-0.000174,24.019030,-0.0077,1.369
4930.00,7.549715,25.01990,-0.000174,24.018883,-0.0077,1.369
4932.00,7.549835,25.02040,-0.000175,24.018954,-0.0077,1.369
4934.00,7.549610,25.02036,-0.000174,24.019275,-0.0077,1.369
4936.00,7.549553,25.02075,-0.000175,24.019238,-0.0077,1.368
4938.00,7.549892,25.02077,-0.000175,24.019284,-0.0078,1.369
4940.00,7.549454,25.02097,-0.000174,24.018696,-0.0077,1.368
4942.00,7.549259,25.02099,-0.000174,24.018368,-0.0078,1.368
4944.00,7.549676,25.02076,-0.000174,24.018711,-0.0077,1.368
4946.00,7.549455,25.02057,-0.000175,24.019318,-0.0077,1.369
4948.00,7.549181,25.02099,-0.000175,24.019246,-0.0078,1.369
4950.00,7.550119,25.02135,-0.000175,24.018992,-0.0077,1.368
4952.00,7.549853,25.02112,-0.000173,24.018909,-0.0078,1.369
4954.00,7.549144,25.02133,-0.000175,24.018698,-0.0078,1.369
4956.00,7.549448,25.02143,-0.000175,24.019431,-0.0078,1.368
4958.00,7.549971,25.02107,-0.000174,24.019151,-0.0077,1.368
4960.00,7.549433,25.02123,-0.000174,24.018020,-0.0077,1.368
4962.00,7.549678,25.02062,-0.000174,24.019124,-0.0078,1.369
4964.00,7.549421,25.02071,-0.000175,24.018916,-0.0078,1.369
4966.00,7.549104,25.02107,-0.000175,24.018481,-0.0077,1.370
4968.00,7.547965,25.02099,-0.000176,24.018678,-0.0077,1.369
4970.00,7.547397,25.02123,-0.000176,24.018776,-0.0077,1.369
4972.00,7.547434,25.02123,-0.000174,24.019367,-0.0077,1.368
4974.00,7.548112,25.02120,-0.000174,24.018753,-0.0077,1.368
4976.00,7.547666,25.02143,-0.000175,24.019099,-0.0077,1.369
4978.00,7.547187,25.02112,-0.000175,24.019093,-0.0077,1.369
4980.00,7.546178,25.02101,-0.000175,24.018715,-0.0077,1.368
4982.00,7.545753,25.02135,-0.000174,24.019485,-0.0078,1.368
4984.00,7.545493,25.02108,-0.000175,24.019242,-0.0077,1.369
4986.00,7.545312,25.02120,-0.000174,24.019208,-0.0077,1.369
4988.00,7.545021,25.02207,-0.000175,24.019130,-0.0077,1.368
4990.00,7.544808,25.02114,-0.000175,24.018919,-0.0078,1.368
4992.00,7.545266,25.02081,-0.000175,24.018658,-0.0078,1.369
4994.00,7.544991,25.02070,-0.000175,24.018872,-0.0077,1.369
4996.00,7.544126,25.02165,-0.000174,24.019208,-0.0077,1.368
4998.00,7.543542,25.02120,-0.000174,24.018885,-0.0077,1.368
5000.00,7.544085,25.02080,-0.000175,24.018896,-0.0077,1.369
5002.00,7.543492,25.02104,-0.000175,24.019364,-0.0078,1.369
5004.00,7.543251,25.02016,-0.000175,24.018687,-0.0078,1.368
5006.00,7.542962,25.02031,-0.000174,24.018860,-0.0078,1.368
5008.00,7.542834,25.02108,-0.000175,24.018649,-0.0077,1.368
5010.00,7.541652,25.02118,-0.000176,24.019376,-0.0078,1.368
5012.00,7.541591,25.02056,-0.000173,24.018925,-0.0078,1.368
5014.00,7.541892,25.01998,-0.000174,24.019300,-0.0078,1.369
5016.00,7.541892,25.02028,-0.000175,24.019219,-0.0077,1.368
5018.00,7.541956,25.02111,-0.000175,24.019006,-0.0078,1.369
5020.00,7.541782,25.02083,-0.000175,24.018559,-0.0077,1.369
5022.00,7.541478,25.02053,-0.000175,24.018870,-0.0078,1.369
5024.00,7.541202,25.02069,-0.000176,24.018686,-0.0077,1.369
5026.00,7.540621,25.02134,-0.000174,24.019034,-0.0077,1.368
5028.00,7.540745,25.02078,-0.000175,24.018910,-0.0077,1.368
5030.00,7.541050,25.01980,-0.000174,24.018593,-0.0078,1.368
5032.00,7.540775,25.02038,-0.000174,24.018787,-0.0078,1.369
5034.00,7.540895,25.02051,-0.000176,24.018961,-0.0078,1.369
5036.00,7.541782,25.02008,-0.000176,24.018653,-0.0077,1.369
5038.00,7.542386,25.02072,-0.000175,24.019074,-0.0077,1.368
5040.00,7.541202,25.02005,-0.000175,24.018999,-0.0078,1.368
5042.00,7.540984,25.01964,-0.000174,24.019061,-0.0078,1.368
5044.00,7.540850,25.01945,-0.000173,24.018604,-0.0078,1.369
5046.00,7.541003,25.01973,-0.000174,24.019032,-0.0077,1.369
5048.00,7.540394,25.01956,-0.000175,24.019471,-0.0077,1.369
5050.00,7.540628,25.01955,-0.000175,24.018881,-0.0077,1.369
5052.00,7.540654,25.01891,-0.000175,24.018570,-0.0077,1.369
5054.00,7.540703,25.01871,-0.000175,24.018727,-0.0078,1.368
5056.00,7.540043,25.01865,-0.000175,24.018950,-0.0078,1.368
5058.00,7.539636,25.01841,-0.000174,24.019306,-0.0077,1.369
5060.00,7.539945,25.01841,-0.000175,24.019487,-0.0077,1.369
5062.00,7.540261,25.01874,-0.000174,24.019461,-0.0077,1.368
5064.00,7.539787,25.01971,-0.000173,24.019237,-0.0077,1.368
5066.00,7.539276,25.01983,-0.000174,24.019454,-0.0077,1.369
5068.00,7.538980,25.02023,-0.000174,24.018675,-0.0078,1.368
5070.00,7.539356,25.02056,-0.000175,24.018718,-0.0078,1.369
5072.00,7.539076,25.01973,-0.000174,24.018928,-0.0078,1.369
5074.00,7.537661,25.02006,-0.000174,24.018718,-0.0077,1.368
5076.00,7.538461,25.01967,-0.000173,24.019220,-0.0077,1.369
5078.00,7.539273,25.02045,-0.000175,24.019030,-0.0077,1.370
5080.00,7.539354,25.02083,-0.000175,24.019155,-0.0077,1.368
5082.00,7.539025,25.02053,-0.000174,24.018822,-0.0078,1.369
5084.00,7.538799,25.02035,-0.000174,24.019489,-0.0077,1.369
5086.00,7.539027,25.02090,-0.000174,24.018858,-0.0077,1.369
5088.00,7.539073,25.02127,-0.000173,24.019362,-0.0077,1.369
5090.00,7.538476,25.02171,-0.000173,24.019286,-0.0077,1.369
5092.00,7.538039,25.02128,-0.000174,24.018742,-0.0077,1.369
5094.00,7.537632,25.02141,-0.000174,24.018867,-0.0077,1.369
5096.00,7.538381,25.02128,-0.000174,24.018744,-0.0077,1.368
5098.00,7.537900,25.02129,-0.000175,24.018359,-0.0077,1.368
5100.00,7.537671,25.02106,-0.000174,24.018928,-0.0077,1.368
5102.00,7.538291,25.02031,-0.000174,24.019090,-0.0077,1.369
5104.00,7.538752,25.02047,-0.000175,24.018963,-0.0077,1.369
5106.00,7.539012,25.02098,-0.000175,24.018854,-0.0077,1.369
5108.00,7.538507,25.02077,-0.000174,24.019099,-0.0078,1.369
5110.00,7.539321,25.02085,-0.000175,24.018907,-0.0077,1.369
5112.00,7.539181,25.02063,-0.000174,24.019144,-0.0077,1.368
5114.00,7.538531,25.01999,-0.000175,24.019344,-0.0077,1.369
5116.00,7.538926,25.02047,-0.000175,24.019043,-0.0078,1.369
5118.00,7.539562,25.01988,-0.000175,24.018785,-0.0078,1.369
5120.00,7.539521,25.02141,-0.000175,24.019237,-0.0077,1.369
5122.00,7.538732,25.02133,-0.000175,24.019409,-0.0077,1.369
5124.00,7.538357,25.02172,-0.000174,24.019226,-0.0077,1.369
5126.00,7.538791,25.02105,-0.000175,24.018377,-0.0077,1.369
5128.00,7.538364,25.02096,-0.000175,24.018974,-0.0078,1.368
5130.00,7.538346,25.02157,-0.000174,24.019512,-0.0078,1.369
5132.00,7.538256,25.02149,-0.000174,24.018664,-0.0077,1.369
5134.00,7.537925,25.02111,-0.000174,24.018780,-0.0077,1.368
5136.00,7.538159,25.02062,-0.000174,24.019008,-0.0077,1.369
5138.00,7.538697,25.02045,-0.000175,24.019035,-0.0077,1.369
5140.00,7.538617,25.02125,-0.000174,24.018649,-0.0078,1.369
5142.00,7.538072,25.02144,-0.000174,24.019606,-0.0078,1.369
5144.00,7.537531,25.02178,-0.000175,24.019101,-0.0078,1.369
5146.00,7.537500,25.02213,-0.000174,24.019084,-0.0078,1.369
5148.00,7.537283,25.02112,-0.000174,24.019208,-0.0077,1.369
5150.00,7.536867,25.02129,-0.000174,24.019273,-0.0077,1.369
5152.00,7.537761,25.02093,-0.000174,24.018909,-0.0077,1.369
5154.00,7.537578,25.02065,-0.000175,24.018903,-0.0077,1.368
5156.00,7.537413,25.02054,-0.000174,24.020158,-0.0077,1.369
5158.00,7.537469,25.02125,-0.000174,24.018608,-0.0077,1.369
5160.00,7.536757,25.02119,-0.000174,24.018502,-0.0077,1.369
5162.00,7.536725,25.02083,-0.000174,24.018658,-0.0078,1.369
5164.00,7.536736,25.02071,-0.000174,24.018481,-0.0077,1.369
5166.00,7.537217,25.02109,-0.000176,24.018299,-0.0078,1.368
5168.00,7.537560,25.02129,-0.000174,24.018854,-0.0078,1.368
5170.00,7.537385,25.02220,-0.000173,24.018992,-0.0078,1.369
5172.00,7.537302,25.02194,-0.000175,24.018426,-0.0078,1.369
5174.00,7.537543,25.02160,-0.000175,24.019130,-0.0077,1.370
5176.00,7.537251,25.02174,-0.000174,24.019219,-0.0077,1.368
5178.00,7.537082,25.02185,-0.000175,24.019347,-0.0077,1.368
5180.00,7.536853,25.02121,-0.000173,24.018479,-0.0077,1.368
5182.00,7.536958,25.02170,-0.000174,24.019371,-0.0077,1.369
5184.00,7.537500,25.02243,-0.000176,24.019026,-0.0077,1.369
5186.00,7.537204,25.02188,-0.000174,24.019458,-0.0077,1.369
5188.00,7.537421,25.02276,-0.000174,24.019137,-0.0077,1.369
5190.00,7.537738,25.02203,-0.000174,24.018774,-0.0077,1.369
5192.00,7.537592,25.02190,-0.000174,24.018854,-0.0078,1.369
5194.00,7.538008,25.02161,-0.000175,24.019035,-0.0078,1.369
5196.00,7.538093,25.02065,-0.000175,24.018916,-0.0078,1.369
5198.00,7.538162,25.02091,-0.000174,24.019193,-0.0077,1.368
5200.00,7.538134,25.02041,-0.000174,24.019063,-0.0077,1.368
5202.00,7.537557,25.02105,-0.000174,24.018642,-0.0077,1.369
5204.00,7.536928,25.02135,-0.000173,24.019815,-0.0077,1.369
5206.00,7.537730,25.02142,-0.000174,24.019503,-0.0077,1.369
5208.00,7.537601,25.02173,-0.000173,24.019104,-0.0077,1.369
5210.00,7.537899,25.02206,-0.000174,24.020194,-0.0077,1.369
5212.00,7.538275,25.02209,-0.000173,24.019184,-0.0077,1.368
5214.00,7.538023,25.02187,-0.000174,24.018997,-0.0077,1.369
5216.00,7.537274,25.02166,-0.000174,24.019296,-0.0077,1.369
5218.00,7.537849,25.02191,-0.000173,24.018959,-0.0077,1.368
5220.00,7.537758,25.02190,-0.000173,24.019170,-0.0077,1.369
5222.00,7.537717,25.02131,-0.000173,24.019396,-0.0078,1.369
5224.00,7.538096,25.02126,-0.000174,24.019260,-0.0078,1.369
5226.00,7.537607,25.02162,-0.000175,24.018910,-0.0077,1.369
5228.00,7.536890,25.02123,-0.000174,24.018307,-0.0077,1.369
5230.00,7.537269,25.02088,-0.000174,24.019209,-0.0077,1.368
5232.00,7.536495,25.02055,-0.000173,24.019978,-0.0077,1.370
5234.00,7.536672,25.02097,-0.000174,24.019621,-0.0077,1.369
5236.00,7.536407,25.02127,-0.000173,24.019226,-0.0078,1.369
5238.00,7.536425,25.02147,-0.000175,24.018539,-0.0077,1.369
5240.00,7.536478,25.02117,-0.000175,24.018892,-0.0077,1.370
5242.00,7.536653,25.02127,-0.000174,24.019612,-0.0077,1.369
5244.00,7.537032,25.02126,-0.000174,24.019467,-0.0078,1.369
5246.00,7.537134,25.02083,-0.000175,24.019587,-0.0077,1.368
5248.00,7.537446,25.02063,-0.000175,24.018348,-0.0078,1.368
5250.00,7.537785,25.02009,-0.000175,24.018682,-0.0078,1.369
5252.00,7.537770,25.02097,-0.000173,24.019779,-0.0077,1.369
5254.00,7.536575,25.02144,-0.000174,24.019249,-0.0077,1.369
5256.00,7.536304,25.02190,-0.000174,24.019335,-0.0077,1.369
5258.00,7.536451,25.02142,-0.000175,24.019570,-0.0077,1.369
5260.00,7.536799,25.02064,-0.000173,24.018987,-0.0077,1.369
5262.00,7.537557,25.02078,-0.000175,24.019057,-0.0077,1.369
5264.00,7.537754,25.02081,-0.000174,24.019599,-0.0077,1.369
5266.00,7.537246,25.02051,-0.000175,24.018961,-0.0077,1.369
5268.00,7.536575,25.02038,-0.000175,24.018698,-0.0077,1.370
5270.00,7.536942,25.02026,-0.000175,24.018548,-0.0077,1.369
5272.00,7.537045,25.02136,-0.000176,24.019028,-0.0077,1.369
5274.00,7.537430,25.02165,-0.000175,24.018972,-0.0078,1.369
5276.00,7.537294,25.02156,-0.000175,24.018687,-0.0078,1.369
5278.00,7.537443,25.02080,-0.000174,24.018814,-0.0078,1.369
5280.00,7.537086,25.02088,-0.000174,24.019325,-0.0078,1.369
5282.00,7.537236,25.02106,-0.000174,24.019500,-0.0077,1.368
5284.00,7.537752,25.02155,-0.000173,24.019148,-0.0078,1.368
5286.00,7.537428,25.02115,-0.000174,24.018987,-0.0077,1.369
5288.00,7.537072,25.02141,-0.000174,24.018910,-0.0077,1.369
5290.00,7.537555,25.02119,-0.000175,24.019463,-0.0078,1.369
5292.00,7.536679,25.02187,-0.000176,24.018921,-0.0077,1.369
5294.00,7.536316,25.02235,-0.000174,24.018843,-0.0077,1.369
5296.00,7.536125,25.02112,-0.000174,24.018658,-0.0077,1.369
5298.00,7.536015,25.02047,-0.000175,24.019228,-0.0077,1.369
5300.00,7.535776,25.02031,-0.000175,24.018791,-0.0078,1.369
5302.00,7.534921,25.02045,-0.000174,24.018802,-0.0078,1.369
5304.00,7.535638,25.02071,-0.000176,24.019813,-0.0077,1.368
5306.00,7.535726,25.02053,-0.000174,24.018988,-0.0078,1.368
5308.00,7.535752,25.02089,-0.000174,24.018764,-0.0078,1.368
5310.00,7.535245,25.02093,-0.000173,24.019059,-0.0077,1.369
5312.00,7.534831,25.02155,-0.000174,24.019017,-0.0078,1.369
5314.00,7.534635,25.02151,-0.000175,24.019251,-0.0078,1.369
5316.00,7.534517,25.02099,-0.000174,24.018956,-0.0078,1.369
5318.00,7.535125,25.02078,-0.000174,24.019055,-0.0077,1.369
5320.00,7.534393,25.02033,-0.000174,24.019496,-0.0077,1.368
5322.00,7.534564,25.02078,-0.000174,24.018715,-0.0077,1.369
5324.00,7.535332,25.02093,-0.000175,24.019597,-0.0077,1.369
5326.00,7.535373,25.02112,-0.000173,24.018702,-0.0078,1.368
5328.00,7.535014,25.02109,-0.000173,24.018368,-0.0077,1.368
5330.00,7.535067,25.02089,-0.000174,24.018591,-0.0078,1.369
5332.00,7.534617,25.02059,-0.000174,24.019471,-0.0078,1.369
5334.00,7.534963,25.02013,-0.000174,24.019478,-0.0077,1.368
5336.00,7.534825,25.02017,-0.000174,24.018490,-0.0078,1.369
5338.00,7.534216,25.02045,-0.000173,24.018651,-0.0077,1.369
5340.00,7.533517,25.02063,-0.000173,24.019199,-0.0077,1.369
5342.00,7.533767,25.02146,-0.000174,24.019632,-0.0077,1.369
5344.00,7.534065,25.02199,-0.000173,24.018836,-0.0077,1.369
5346.00,7.533694,25.02212,-0.000174,24.018823,-0.0078,1.369
5348.00,7.534009,25.02169,-0.000174,24.018490,-0.0078,1.369
5350.00,7.533616,25.02146,-0.000174,24.018838,-0.0078,1.369
5352.00,7.533547,25.02182,-0.000175,24.019095,-0.0077,1.368
5354.00,7.534325,25.02186,-0.000174,24.018963,-0.0078,1.369
5356.00,7.535468,25.02213,-0.000173,24.019070,-0.0078,1.369
5358.00,7.534495,25.02193,-0.000174,24.018753,-0.0078,1.369
5360.00,7.533774,25.02199,-0.000173,24.019625,-0.0077,1.368
5362.00,7.533128,25.02218,-0.000174,24.019354,-0.0077,1.368
5364.00,7.532492,25.02197,-0.000175,24.018878,-0.0077,1.369
5366.00,7.533108,25.02159,-0.000174,24.018372,-0.0078,1.369
5368.00,7.534313,25.02174,-0.000173,24.018994,-0.0077,1.368
5370.00,7.533738,25.02174,-0.000174,24.018909,-0.0078,1.368
5372.00,7.534035,25.02247,-0.000173,24.019443,-0.0077,1.368
5374.00,7.534574,25.02160,-0.000174,24.018548,-0.0077,1.369
5376.00,7.535075,25.02122,-0.000175,24.018526,-0.0077,1.369
5378.00,7.535594,25.02172,-0.000173,24.018974,-0.0077,1.369
5380.00,7.534324,25.02138,-0.000174,24.019159,-0.0077,1.368
5382.00,7.533166,25.02154,-0.000175,24.018747,-0.0077,1.369
5384.00,7.532763,25.02208,-0.000174,24.018635,-0.0077,1.369
5386.00,7.534707,25.02169,-0.000174,24.018901,-0.0078,1.370
5388.00,7.534794,25.02193,-0.000175,24.018889,-0.0078,1.369
5390.00,7.533867,25.02260,-0.000174,24.018892,-0.0077,1.368
5392.00,7.533029,25.02185,-0.000174,24.018816,-0.0077,1.369
5394.00,7.532554,25.02144,-0.000173,24.019209,-0.0077,1.369
5396.00,7.533248,25.02139,-0.000174,24.019853,-0.0078,1.369
5398.00,7.533496,25.02158,-0.000174,24.018713,-0.0078,1.370
5400.00,7.532742,25.02171,-0.000174,24.019481,-0.0077,1.369
5402.00,7.532827,25.02140,-0.000174,24.019336,-0.0077,1.369
@9,12.0000,24.0
5404.00,7.532614,25.02143,-0.000174,24.019393,-0.0077,1.369
5406.00,7.526229,25.02131,-0.000173,24.019142,-0.0077,1.368
5408.00,7.513598,25.02148,-0.000174,24.018945,-0.0077,1.368
5410.00,7.498945,25.02189,-0.000174,24.019538,-0.0077,1.368
5412.00,7.485531,25.02179,-0.000172,24.019443,-0.0077,1.367
5414.00,7.478844,25.02132,-0.000173,24.019153,-0.0077,1.367
5416.00,7.475346,25.02117,-0.000173,24.019057,-0.0077,1.368
5418.00,7.473429,25.02182,-0.000174,24.019041,-0.0077,1.369
5420.00,7.471384,25.02153,-0.000175,24.019282,-0.0077,1.370
5422.00,7.468951,25.02197,-0.000175,24.018865,-0.0077,1.370
5424.00,7.466876,25.02185,-0.000175,24.019026,-0.0077,1.370
5426.00,7.465766,25.02191,-0.000175,24.018591,-0.0077,1.369
5428.00,7.466907,25.02167,-0.000175,24.018580,-0.0077,1.369
5430.00,7.475686,25.02174,-0.000175,24.018838,-0.0077,1.370
5432.00,7.489920,25.02179,-0.000176,24.019059,-0.0077,1.371
5434.00,7.505490,25.02184,-0.000176,24.019507,-0.0077,1.370
5436.00,7.518189,25.02145,-0.000176,24.019367,-0.0077,1.370
5438.00,7.525222,25.02208,-0.000175,24.018939,-0.0077,1.369
5440.00,7.528964,25.02237,-0.000174,24.018490,-0.0077,1.369
5442.00,7.530868,25.02201,-0.000174,24.019153,-0.0077,1.369
5444.00,7.532190,25.02158,-0.000174,24.019583,-0.0078,1.369
5446.00,7.533605,25.02136,-0.000173,24.019592,-0.0077,1.369
5448.00,7.533959,25.02174,-0.000173,24.019414,-0.0077,1.368
5450.00,7.534184,25.02199,-0.000173,24.018990,-0.0077,1.368
5452.00,7.532848,25.02206,-0.000173,24.019059,-0.0077,1.369
5454.00,7.530272,25.02163,-0.000173,24.019095,-0.0078,1.368
5456.00,7.527715,25.02166,-0.000173,24.019291,-0.0077,1.368
5458.00,7.526323,25.02155,-0.000173,24.019179,-0.0077,1.369
5460.00,7.524970,25.02159,-0.000174,24.019565,-0.0077,1.369
5462.00,7.523566,25.02156,-0.000174,24.019583,-0.0077,1.368
5464.00,7.523764,25.02168,-0.000173,24.019405,-0.0077,1.368
5466.00,7.523302,25.02134,-0.000174,24.019329,-0.0077,1.369
5468.00,7.522884,25.02180,-0.000174,24.018818,-0.0078,1.368
5470.00,7.522838,25.02240,-0.000174,24.018979,-0.0077,1.368
5472.00,7.523719,25.02197,-0.000174,24.018653,-0.0078,1.368
5474.00,7.524878,25.02170,-0.000174,24.018742,-0.0078,1.369
5476.00,7.524991,25.02237,-0.000175,24.018486,-0.0078,1.368
5478.00,7.525676,25.02245,-0.000175,24.019264,-0.0078,1.369
5480.00,7.527181,25.02209,-0.000175,24.018952,-0.0078,1.368
5482.00,7.528030,25.02255,-0.000174,24.018550,-0.0078,1.368
5484.00,7.528961,25.02250,-0.000174,24.019358,-0.0077,1.369
5486.00,7.530007,25.02237,-0.000175,24.018823,-0.0077,1.369
5488.00,7.531554,25.02186,-0.000176,24.019365,-0.0077,1.369
5490.00,7.532777,25.02189,-0.000175,24.018838,-0.0078,1.369
5492.00,7.533393,25.02208,-0.000174,24.018120,-0.0077,1.369
5494.00,7.534596,25.02269,-0.000175,24.018405,-0.0077,1.369
5496.00,7.535106,25.02319,-0.000174,24.018628,-0.0078,1.368
5498.00,7.535482,25.02259,-0.000174,24.019623,-0.0077,1.369
5500.00,7.535704,25.02204,-0.000175,24.018470,-0.0078,1.369
5502.00,7.536305,25.02199,-0.000174,24.018501,-0.0077,1.369
5504.00,7.537429,25.02167,-0.000174,24.018758,-0.0077,1.368
5506.00,7.537306,25.02267,-0.000173,24.018738,-0.0078,1.369
5508.00,7.537094,25.02257,-0.000173,24.019075,-0.0077,1.369
5510.00,7.537465,25.02298,-0.000174,24.018745,-0.0077,1.368
5512.00,7.538373,25.02172,-0.000173,24.018934,-0.0078,1.368
5514.00,7.538847,25.02170,-0.000173,24.019645,-0.0078,1.369
5516.00,7.539334,25.02263,-0.000175,24.019199,-0.0078,1.368
5518.00,7.539877,25.02202,-0.000175,24.019541,-0.0077,1.369
5520.00,7.539708,25.02221,-0.000174,24.018493,-0.0077,1.369
5522.00,7.540551,25.02294,-0.000175,24.019001,-0.0077,1.368
5524.00,7.540868,25.02346,-0.000174,24.019155,-0.0078,1.368
5526.00,7.541178,25.02347,-0.000174,24.019041,-0.0077,1.369
5528.00,7.540619,25.02272,-0.000173,24.018999,-0.0078,1.368
5530.00,7.540833,25.02183,-0.000173,24.019449,-0.0077,1.368
5532.00,7.540233,25.02174,-0.000174,24.020002,-0.0077,1.369
5534.00,7.540005,25.02156,-0.000173,24.019233,-0.0077,1.369
5536.00,7.539941,25.02178,-0.000174,24.019409,-0.0077,1.369
5538.00,7.539373,25.02271,-0.000175,24.019409,-0.0078,1.369
5540.00,7.539998,25.02286,-0.000175,24.019465,-0.0077,1.369
5542.00,7.539912,25.02305,-0.000175,24.019530,-0.0077,1.368
5544.00,7.539557,25.02255,-0.000175,24.019220,-0.0078,1.368
5546.00,7.539878,25.02284,-0.000174,24.019106,-0.0077,1.369
5548.00,7.539641,25.02315,-0.000174,24.019028,-0.0077,1.370
5550.00,7.541071,25.02264,-0.000173,24.019440,-0.0078,1.368
5552.00,7.542047,25.02256,-0.000173,24.019559,-0.0078,1.368
5554.00,7.541146,25.02231,-0.000174,24.019451,-0.0077,1.368
5556.00,7.540623,25.02160,-0.000174,24.019324,-0.0077,1.369
5558.00,7.540409,25.02124,-0.000174,24.019099,-0.0078,1.369
5560.00,7.540229,25.02184,-0.000173,24.019146,-0.0077,1.369
5562.00,7.539879,25.02216,-0.000174,24.018972,-0.0077,1.368
5564.00,7.539171,25.02227,-0.000174,24.019527,-0.0077,1.369
5566.00,7.539189,25.02215,-0.000174,24.018932,-0.0078,1.369
5568.00,7.539639,25.02197,-0.000175,24.019006,-0.0077,1.369
5570.00,7.539284,25.02125,-0.000176,24.018807,-0.0078,1.369
5572.00,7.539164,25.02118,-0.000176,24.019101,-0.0077,1.369
5574.00,7.538528,25.02152,-0.000174,24.019423,-0.0077,1.369
5576.00,7.537911,25.02085,-0.000173,24.019262,-0.0077,1.368
5578.00,7.537654,25.02091,-0.000174,24.019220,-0.0077,1.369
5580.00,7.537794,25.02118,-0.000174,24.018522,-0.0077,1.370
5582.00,7.538103,25.02116,-0.000174,24.018803,-0.0077,1.369
5584.00,7.537978,25.02142,-0.000175,24.018851,-0.0078,1.369
5586.00,7.537421,25.02207,-0.000173,24.019367,-0.0077,1.369
5588.00,7.536772,25.02308,-0.000173,24.019483,-0.0078,1.369
5590.00,7.536251,25.02215,-0.000174,24.018707,-0.0077,1.369
5592.00,7.536296,25.02238,-0.000174,24.019110,-0.0077,1.369
5594.00,7.536001,25.02292,-0.000173,24.019632,-0.0077,1.368
5596.00,7.535570,25.02252,-0.000174,24.018287,-0.0078,1.369
5598.00,7.535824,25.02221,-0.000175,24.018967,-0.0078,1.369
5600.00,7.535187,25.02198,-0.000173,24.019195,-0.0077,1.369
5602.00,7.534967,25.02233,-0.000174,24.018870,-0.0077,1.369
5604.00,7.535501,25.02197,-0.000175,24.019287,-0.0078,1.369
5606.00,7.535221,25.02134,-0.000173,24.019242,-0.0077,1.369
5608.00,7.534870,25.02153,-0.000174,24.019204,-0.0077,1.369
5610.00,7.535005,25.02178,-0.000174,24.018189,-0.0078,1.369
5612.00,7.534063,25.02135,-0.000173,24.018580,-0.0077,1.369
5614.00,7.534650,25.02114,-0.000174,24.019052,-0.0077,1.369
5616.00,7.534852,25.02202,-0.000173,24.019784,-0.0077,1.369
5618.00,7.534834,25.02186,-0.000171,24.019171,-0.0077,1.369
5620.00,7.533847,25.02190,-0.000174,24.019367,-0.0077,1.369
5622.00,7.534533,25.02209,-0.000175,24.018983,-0.0078,1.369
5624.00,7.533352,25.02171,-0.000173,24.018880,-0.0078,1.369
5626.00,7.533423,25.02207,-0.000173,24.018791,-0.0078,1.368
5628.00,7.533789,25.02134,-0.000173,24.019315,-0.0078,1.369
5630.00,7.533256,25.02042,-0.000174,24.018909,-0.0078,1.369
5632.00,7.532734,25.02041,-0.000174,24.018921,-0.0078,1.369
5634.00,7.532342,25.02148,-0.000174,24.019318,-0.0078,1.368
5636.00,7.533201,25.02280,-0.000174,24.019438,-0.0077,1.369
5638.00,7.532874,25.02232,-0.000174,24.018943,-0.0077,1.369
5640.00,7.531756,25.02214,-0.000174,24.018925,-0.0077,1.369
5642.00,7.531638,25.02205,-0.000174,24.019244,-0.0077,1.369
5644.00,7.531667,25.02249,-0.000174,24.019293,-0.0078,1.368
5646.00,7.531374,25.02337,-0.000172,24.019612,-0.0077,1.368
5648.00,7.531752,25.02283,-0.000173,24.019175,-0.0077,1.369
5650.00,7.531967,25.02362,-0.000173,24.019124,-0.0077,1.369
5652.00,7.531473,25.02374,-0.000174,24.018696,-0.0077,1.369
5654.00,7.531617,25.02333,-0.000174,24.019193,-0.0077,1.369
5656.00,7.531010,25.02358,-0.000176,24.019327,-0.0077,1.369
5658.00,7.530079,25.02353,-0.000175,24.018941,-0.0077,1.369
5660.00,7.530122,25.02260,-0.000174,24.018872,-0.0077,1.368
5662.00,7.530051,25.02307,-0.000174,24.018802,-0.0077,1.369
5664.00,7.530217,25.02276,-0.000173,24.019144,-0.0077,1.369
5666.00,7.530957,25.02279,-0.000174,24.019780,-0.0077,1.369
5668.00,7.530610,25.02275,-0.000174,24.019648,-0.0077,1.369
5670.00,7.530422,25.02225,-0.000174,24.019173,-0.0077,1.369
5672.00,7.530564,25.02325,-0.000173,24.020072,-0.0077,1.369
5674.00,7.530903,25.02317,-0.000172,24.019344,-0.0077,1.369
5676.00,7.530880,25.02325,-0.000173,24.019222,-0.0077,1.368
5678.00,7.531423,25.02316,-0.000173,24.020263,-0.0077,1.369
5680.00,7.530887,25.02311,-0.000174,24.019583,-0.0077,1.369
5682.00,7.530752,25.02376,-0.000173,24.019307,-0.0077,1.369
5684.00,7.529900,25.02275,-0.000174,24.019472,-0.0077,1.369
5686.00,7.529409,25.02286,-0.000174,24.019432,-0.0077,1.369
5688.00,7.529859,25.02327,-0.000174,24.019286,-0.0077,1.369
5690.00,7.529317,25.02378,-0.000173,24.019635,-0.0077,1.369
5692.00,7.529616,25.02390,-0.000173,24.018943,-0.0077,1.369
5694.00,7.529997,25.02379,-0.000174,24.019070,-0.0077,1.369
5696.00,7.530198,25.02471,-0.000173,24.019182,-0.0077,1.369
5698.00,7.530061,25.02417,-0.000173,24.018470,-0.0078,1.368
5700.00,7.529817,25.02414,-0.000173,24.018968,-0.0077,1.370
5702.00,7.529553,25.02421,-0.000174,24.018889,-0.0077,1.370
5704.00,7.529643,25.02483,-0.000174,24.019222,-0.0078,1.369
5706.00,7.529411,25.02420,-0.000174,24.019072,-0.0077,1.369
5708.00,7.529988,25.02432,-0.000174,24.019262,-0.0077,1.369
5710.00,7.530456,25.02429,-0.000173,24.019248,-0.0077,1.369
5712.00,7.529650,25.02426,-0.000172,24.019213,-0.0077,1.369
5714.00,7.529539,25.02354,-0.000173,24.019162,-0.0077,1.369
5716.00,7.529862,25.02389,-0.000175,24.019362,-0.0077,1.369
5718.00,7.530272,25.02406,-0.000174,24.018633,-0.0077,1.369
5720.00,7.530042,25.02410,-0.000174,24.019104,-0.0077,1.369
5722.00,7.529603,25.02324,-0.000174,24.019523,-0.0077,1.369
5724.00,7.528661,25.02355,-0.000174,24.019442,-0.0077,1.369
5726.00,7.528350,25.02300,-0.000174,24.018968,-0.0077,1.369
5728.00,7.527984,25.02270,-0.000172,24.018840,-0.0077,1.368
5730.00,7.528502,25.02293,-0.000174,24.018878,-0.0078,1.369
5732.00,7.529286,25.02278,-0.000175,24.018932,-0.0078,1.369
5734.00,7.530201,25.02330,-0.000175,24.019075,-0.0078,1.370
5736.00,7.530247,25.02265,-0.000175,24.019179,-0.0077,1.369
5738.00,7.529986,25.02289,-0.000175,24.019311,-0.0078,1.369
5740.00,7.529821,25.02264,-0.000173,24.019133,-0.0077,1.369
5742.00,7.529101,25.02326,-0.000175,24.019440,-0.0077,1.369
5744.00,7.529795,25.02318,-0.000174,24.018945,-0.0077,1.369
5746.00,7.529232,25.02309,-0.000173,24.018646,-0.0077,1.369
5748.00,7.528508,25.02299,-0.000174,24.019915,-0.0077,1.369
5750.00,7.528822,25.02277,-0.000173,24.019133,-0.0077,1.369
5752.00,7.529223,25.02243,-0.000173,24.019066,-0.0077,1.368
5754.00,7.529926,25.02299,-0.000173,24.019155,-0.0077,1.369
5756.00,7.529856,25.02202,-0.000174,24.018637,-0.0077,1.369
5758.00,7.529224,25.02125,-0.000173,24.018885,-0.0078,1.369
5760.00,7.529680,25.02155,-0.000173,24.019072,-0.0077,1.369
5762.00,7.529860,25.02133,-0.000174,24.018983,-0.0077,1.369
5764.00,7.529719,25.02178,-0.000175,24.019104,-0.0077,1.369
5766.00,7.529855,25.02204,-0.000174,24.019409,-0.0077,1.369
5768.00,7.530031,25.02275,-0.000175,24.018930,-0.0077,1.369
5770.00,7.530455,25.02296,-0.000174,24.018513,-0.0077,1.369
5772.00,7.529766,25.02232,-0.000174,24.019316,-0.0077,1.369
5774.00,7.528960,25.02170,-0.000173,24.018644,-0.0077,1.369
5776.00,7.529899,25.02178,-0.000172,24.018546,-0.0077,1.369
5778.00,7.529406,25.02165,-0.000173,24.018798,-0.0077,1.369
5780.00,7.529414,25.02097,-0.000174,24.018437,-0.0077,1.369
5782.00,7.529213,25.02049,-0.000174,24.019170,-0.0078,1.369
5784.00,7.529272,25.02089,-0.000174,24.018642,-0.0077,1.369
5786.00,7.529243,25.02092,-0.000174,24.018678,-0.0077,1.369
5788.00,7.529543,25.02193,-0.000173,24.019168,-0.0077,1.370
5790.00,7.528930,25.02146,-0.000173,24.019001,-0.0077,1.369
5792.00,7.529236,25.02188,-0.000174,24.018686,-0.0077,1.368
5794.00,7.528711,25.02321,-0.000175,24.019255,-0.0078,1.369
5796.00,7.528812,25.02294,-0.000174,24.018923,-0.0077,1.370
5798.00,7.529093,25.02249,-0.000175,24.019425,-0.0077,1.369
5800.00,7.529301,25.02267,-0.000174,24.018831,-0.0077,1.369
5802.00,7.528873,25.02315,-0.000174,24.018499,-0.0077,1.370
5804.00,7.528621,25.02372,-0.000175,24.019706,-0.0078,1.369
5806.00,7.528655,25.02336,-0.000175,24.020011,-0.0077,1.369
5808.00,7.529220,25.02329,-0.000174,24.019045,-0.0077,1.369
5810.00,7.530095,25.02306,-0.000173,24.018762,-0.0078,1.369
5812.00,7.529736,25.02331,-0.000174,24.019525,-0.0077,1.369
5814.00,7.529442,25.02353,-0.000175,24.018713,-0.0077,1.369
5816.00,7.529480,25.02368,-0.000174,24.018501,-0.0077,1.369
5818.00,7.528945,25.02336,-0.000174,24.019324,-0.0077,1.369
5820.00,7.529169,25.02329,-0.000175,24.019269,-0.0078,1.369
5822.00,7.529041,25.02292,-0.000174,24.018669,-0.0077,1.370
5824.00,7.529858,25.02233,-0.000174,24.018883,-0.0078,1.369
5826.00,7.530184,25.02319,-0.000174,24.019195,-0.0077,1.370
5828.00,7.529445,25.02355,-0.000174,24.019650,-0.0077,1.369
5830.00,7.528891,25.02335,-0.000174,24.019119,-0.0077,1.369
5832.00,7.528659,25.02321,-0.000175,24.019253,-0.0077,1.369
5834.00,7.529260,25.02267,-0.000175,24.019267,-0.0077,1.370
5836.00,7.529879,25.02215,-0.000175,24.019093,-0.0077,1.370
5838.00,7.529789,25.02234,-0.000173,24.019302,-0.0077,1.369
5840.00,7.529082,25.02236,-0.000173,24.019144,-0.0077,1.368
5842.00,7.530042,25.02257,-0.000174,24.018660,-0.0077,1.369
5844.00,7.529985,25.02260,-0.000174,24.019391,-0.0077,1.369
5846.00,7.529918,25.02268,-0.000173,24.018740,-0.0077,1.369
5848.00,7.529218,25.02169,-0.000174,24.018938,-0.0077,1.369
5850.00,7.528222,25.02187,-0.000174,24.019411,-0.0077,1.369
5852.00,7.528417,25.02165,-0.000172,24.019162,-0.0077,1.369
5854.00,7.528665,25.02203,-0.000173,24.019322,-0.0078,1.369
5856.00,7.529075,25.02212,-0.000173,24.019391,-0.0077,1.369
5858.00,7.528391,25.02215,-0.000175,24.019222,-0.0077,1.369
5860.00,7.528693,25.02191,-0.000175,24.019496,-0.0077,1.369
5862.00,7.528540,25.02144,-0.000174,24.019075,-0.0077,1.369
5864.00,7.528009,25.02148,-0.000175,24.018602,-0.0077,1.369
5866.00,7.527557,25.02110,-0.000175,24.018468,-0.0077,1.369
5868.00,7.527712,25.02141,-0.000174,24.018970,-0.0077,1.369
5870.00,7.528090,25.02164,-0.000174,24.019394,-0.0077,1.368
5872.00,7.527577,25.02145,-0.000174,24.019079,-0.0077,1.369
5874.00,7.527359,25.02126,-0.000175,24.019017,-0.0077,1.370
5876.00,7.526661,25.02107,-0.000173,24.019238,-0.0077,1.369
5878.00,7.526838,25.02131,-0.000174,24.019233,-0.0077,1.370
5880.00,7.527428,25.02051,-0.000175,24.018939,-0.0077,1.369
5882.00,7.528041,25.02074,-0.000173,24.019104,-0.0077,1.369
5884.00,7.527609,25.02089,-0.000174,24.019170,-0.0077,1.369
5886.00,7.527136,25.02160,-0.000172,24.019122,-0.0077,1.369
5888.00,7.527551,25.02188,-0.000174,24.018776,-0.0077,1.369
5890.00,7.528552,25.02173,-0.000174,24.019206,-0.0078,1.369
5892.00,7.528672,25.02111,-0.000174,24.019641,-0.0078,1.369
5894.00,7.528095,25.02185,-0.000173,24.018570,-0.0077,1.369
5896.00,7.527279,25.02222,-0.000174,24.018899,-0.0077,1.369
5898.00,7.526369,25.02168,-0.000174,24.019418,-0.0077,1.369
5900.00,7.526326,25.02218,-0.000174,24.019568,-0.0078,1.369
5902.00,7.526974,25.02197,-0.000173,24.019012,-0.0077,1.369
5904.00,7.527184,25.02292,-0.000173,24.019552,-0.0077,1.369
5906.00,7.527095,25.02278,-0.000174,24.019519,-0.0077,1.369
5908.00,7.527043,25.02223,-0.000174,24.019345,-0.0077,1.369
5910.00,7.526743,25.02253,-0.000174,24.019296,-0.0077,1.369
5912.00,7.526943,25.02215,-0.000174,24.019451,-0.0077,1.369
5914.00,7.527623,25.02207,-0.000174,24.019552,-0.0077,1.369
5916.00,7.527623,25.02256,-0.000174,24.018439,-0.0077,1.369
5918.00,7.527006,25.02214,-0.000174,24.018662,-0.0077,1.369
5920.00,7.526775,25.02350,-0.000174,24.018992,-0.0077,1.369
5922.00,7.526511,25.02335,-0.000173,24.019364,-0.0077,1.369
5924.00,7.526595,25.02256,-0.000173,24.020174,-0.0077,1.369
5926.00,7.527124,25.02322,-0.000172,24.019521,-0.0077,1.369
5928.00,7.527986,25.02360,-0.000173,24.018990,-0.0077,1.370
5930.00,7.528875,25.02338,-0.000174,24.019043,-0.0077,1.370
5932.00,7.528359,25.02335,-0.000173,24.019309,-0.0077,1.369
5934.00,7.527984,25.02383,-0.000174,24.019117,-0.0077,1.369
5936.00,7.526778,25.02345,-0.000173,24.019697,-0.0077,1.369
5938.00,7.526267,25.02323,-0.000173,24.019286,-0.0077,1.369
5940.00,7.527331,25.02473,-0.000174,24.019318,-0.0077,1.370
5942.00,7.527623,25.02392,-0.000174,24.019601,-0.0078,1.369
5944.00,7.527381,25.02362,-0.000173,24.019338,-0.0078,1.369
5946.00,7.527991,25.02338,-0.000174,24.018845,-0.0077,1.369
5948.00,7.527901,25.02307,-0.000175,24.019364,-0.0077,1.369
5950.00,7.528145,25.02298,-0.000174,24.019222,-0.0077,1.369
5952.00,7.528126,25.02322,-0.000174,24.019148,-0.0077,1.369
5954.00,7.528214,25.02442,-0.000174,24.019753,-0.0077,1.369
5956.00,7.528123,25.02281,-0.000173,24.019539,-0.0077,1.369
5958.00,7.527889,25.02306,-0.000173,24.018961,-0.0077,1.369
5960.00,7.527570,25.02289,-0.000174,24.018334,-0.0077,1.369
5962.00,7.526947,25.02326,-0.000176,24.018963,-0.0077,1.369
5964.00,7.527542,25.02239,-0.000175,24.019503,-0.0077,1.369
5966.00,7.527618,25.02226,-0.000175,24.018711,-0.0077,1.370
5968.00,7.527408,25.02322,-0.000174,24.019646,-0.0077,1.369
5970.00,7.528155,25.02264,-0.000173,24.019715,-0.0077,1.369
5972.00,7.528085,25.02312,-0.000174,24.019349,-0.0077,1.369
5974.00,7.526731,25.02295,-0.000173,24.019246,-0.0077,1.369
5976.00,7.527335,25.02173,-0.000173,24.019458,-0.0077,1.369
5978.00,7.527553,25.02243,-0.000175,24.018787,-0.0077,1.369
5980.00,7.527000,25.02224,-0.000174,24.019376,-0.0077,1.369
5982.00,7.526188,25.02272,-0.000173,24.019228,-0.0077,1.370
5984.00,7.526993,25.02260,-0.000174,24.019461,-0.0077,1.369
5986.00,7.528203,25.02226,-0.000174,24.019572,-0.0077,1.369
5988.00,7.528405,25.02187,-0.000175,24.019543,-0.0077,1.369
5990.00,7.527837,25.02246,-0.000174,24.019427,-0.0077,1.369
5992.00,7.527306,25.02275,-0.000174,24.019097,-0.0077,1.369
5994.00,7.526773,25.02305,-0.000174,24.018655,-0.0078,1.369
5996.00,7.526574,25.02272,-0.000174,24.018731,-0.0077,1.370
5998.00,7.526893,25.02292,-0.000174,24.018907,-0.0077,1.369
6000.00,7.526866,25.02238,-0.000174,24.019244,-0.0077,1.369
6002.00,7.528036,25.02239,-0.000173,24.019811,-0.0077,1.369
@10,12.0000,24.0
6004.00,7.527132,25.02267,-0.000174,24.019590,-0.0077,1.369
6006.00,7.520067,25.02246,-0.000175,24.018818,-0.0077,1.369
6008.00,7.508154,25.02263,-0.000175,24.019208,-0.0077,1.368
6010.00,7.493388,25.02294,-0.000173,24.019193,-0.0077,1.367
6012.00,7.480424,25.02234,-0.000173,24.019500,-0.0077,1.368
6014.00,7.473158,25.02237,-0.000173,24.019260,-0.0077,1.368
6016.00,7.469506,25.02216,-0.000173,24.019224,-0.0078,1.369
6018.00,7.465625,25.02180,-0.000173,24.019403,-0.0077,1.369
6020.00,7.463286,25.02164,-0.000174,24.019539,-0.0077,1.370
6022.00,7.461753,25.02132,-0.000175,24.019262,-0.0077,1.370
6024.00,7.460173,25.02198,-0.000174,24.018889,-0.0077,1.370
6026.00,7.459763,25.02297,-0.000174,24.019023,-0.0077,1.370
6028.00,7.460604,25.02338,-0.000176,24.018675,-0.0077,1.370
6030.00,7.468440,25.02285,-0.000174,24.019133,-0.0077,1.370
6032.00,7.482594,25.02269,-0.000175,24.019447,-0.0077,1.370
6034.00,7.499766,25.02276,-0.000176,24.019266,-0.0077,1.371
6036.00,7.513863,25.02216,-0.000175,24.019016,-0.0077,1.370
6038.00,7.521863,25.02324,-0.000173,24.019249,-0.0077,1.369
6040.00,7.525963,25.02283,-0.000174,24.019195,-0.0077,1.368
6042.00,7.528088,25.02249,-0.000174,24.019791,-0.0077,1.370
6044.00,7.530043,25.02287,-0.000173,24.019442,-0.0077,1.369
6046.00,7.531833,25.02294,-0.000173,24.019784,-0.0077,1.368
6048.00,7.532322,25.02346,-0.000173,24.019538,-0.0077,1.369
6050.00,7.531710,25.02331,-0.000172,24.019541,-0.0077,1.369
6052.00,7.529875,25.02307,-0.000172,24.019206,-0.0077,1.369
6054.00,7.527972,25.02244,-0.000172,24.019246,-0.0077,1.369
6056.00,7.525660,25.02213,-0.000173,24.019654,-0.0077,1.369
6058.00,7.524329,25.02241,-0.000173,24.019460,-0.0077,1.369
6060.00,7.522110,25.02220,-0.000174,24.019135,-0.0077,1.369
6062.00,7.520818,25.02214,-0.000174,24.019311,-0.0077,1.369
6064.00,7.520819,25.02294,-0.000174,24.019170,-0.0077,1.368
6066.00,7.519784,25.02286,-0.000173,24.019402,-0.0077,1.368
6068.00,7.519395,25.02305,-0.000174,24.019481,-0.0077,1.369
6070.00,7.519018,25.02340,-0.000173,24.019996,-0.0077,1.368
6072.00,7.519615,25.02281,-0.000173,24.019329,-0.0077,1.368
6074.00,7.519869,25.02306,-0.000171,24.019360,-0.0077,1.369
6076.00,7.519896,25.02261,-0.000173,24.018936,-0.0078,1.369
6078.00,7.520254,25.02308,-0.000175,24.019431,-0.0077,1.369
6080.00,7.520410,25.02339,-0.000174,24.019973,-0.0077,1.369
6082.00,7.521674,25.02357,-0.000174,24.019409,-0.0077,1.369
6084.00,7.522589,25.02330,-0.000174,24.018274,-0.0077,1.369
6086.00,7.522744,25.02348,-0.000174,24.019364,-0.0077,1.369
6088.00,7.522978,25.02337,-0.000174,24.019530,-0.0077,1.368
6090.00,7.524457,25.02354,-0.000173,24.019423,-0.0077,1.369
6092.00,7.525329,25.02327,-0.000174,24.019635,-0.0078,1.369
6094.00,7.526564,25.02415,-0.000174,24.019293,-0.0078,1.369
6096.00,7.527566,25.02398,-0.000173,24.018876,-0.0077,1.369
6098.00,7.529068,25.02366,-0.000175,24.018932,-0.0077,1.370
6100.00,7.529481,25.02417,-0.000174,24.019211,-0.0077,1.369
6102.00,7.529815,25.02399,-0.000174,24.019059,-0.0077,1.368
6104.00,7.529684,25.02379,-0.000174,24.019374,-0.0077,1.369
6106.00,7.530210,25.02295,-0.000175,24.019324,-0.0077,1.369
6108.00,7.531536,25.02349,-0.000175,24.018874,-0.0078,1.369
6110.00,7.531926,25.02389,-0.000175,24.018809,-0.0077,1.370
6112.00,7.532113,25.02350,-0.000174,24.019621,-0.0077,1.369
6114.00,7.532425,25.02370,-0.000174,24.019750,-0.0077,1.369
6116.00,7.532997,25.02358,-0.000174,24.018807,-0.0077,1.369
6118.00,7.533585,25.02313,-0.000174,24.018006,-0.0077,1.369
6120.00,7.534458,25.02286,-0.000174,24.018715,-0.0078,1.368
6122.00,7.534715,25.02303,-0.000173,24.019202,-0.0077,1.369
6124.00,7.535226,25.02252,-0.000174,24.019286,-0.0077,1.369
6126.00,7.535093,25.02281,-0.000173,24.019407,-0.0077,1.368
6128.00,7.535028,25.02263,-0.000173,24.019150,-0.0078,1.369
6130.00,7.535445,25.02254,-0.000174,24.018470,-0.0078,1.369
6132.00,7.535109,25.02249,-0.000174,24.019358,-0.0077,1.369
6134.00,7.534482,25.02275,-0.000173,24.019249,-0.0078,1.369
6136.00,7.534935,25.02313,-0.000174,24.019260,-0.0077,1.369
6138.00,7.535108,25.02338,-0.000174,24.018570,-0.0077,1.369
6140.00,7.535369,25.02290,-0.000175,24.019434,-0.0077,1.369
6142.00,7.534908,25.02310,-0.000175,24.019045,-0.0077,1.369
6144.00,7.534277,25.02247,-0.000173,24.019900,-0.0077,1.369
6146.00,7.534859,25.02255,-0.000175,24.019159,-0.0077,1.369
6148.00,7.535212,25.02292,-0.000174,24.019358,-0.0077,1.369
6150.00,7.534281,25.02264,-0.000174,24.018932,-0.0077,1.369
6152.00,7.533606,25.02169,-0.000174,24.018776,-0.0078,1.369
6154.00,7.532790,25.02121,-0.000174,24.020078,-0.0077,1.369
6156.00,7.533700,25.02165,-0.000175,24.018887,-0.0077,1.368
6158.00,7.533955,25.02149,-0.000174,24.019097,-0.0077,1.369
6160.00,7.533813,25.02182,-0.000173,24.019572,-0.0077,1.369
6162.00,7.533316,25.02199,-0.000173,24.019751,-0.0077,1.369
6164.00,7.533686,25.02172,-0.000173,24.019081,-0.0077,1.369
6166.00,7.533221,25.02211,-0.000174,24.019151,-0.0078,1.369
6168.00,7.532817,25.02205,-0.000174,24.019032,-0.0077,1.369
6170.00,7.533015,25.02160,-0.000172,24.019567,-0.0077,1.369
6172.00,7.532920,25.02265,-0.000172,24.018820,-0.0077,1.369
6174.00,7.532783,25.02285,-0.000174,24.018791,-0.0078,1.369
6176.00,7.533125,25.02308,-0.000174,24.019132,-0.0077,1.369
6178.00,7.531788,25.02365,-0.000174,24.018956,-0.0078,1.370
6180.00,7.531337,25.02335,-0.000174,24.019345,-0.0077,1.369
6182.00,7.531019,25.02267,-0.000173,24.019168,-0.0077,1.369
6184.00,7.530247,25.02284,-0.000174,24.019266,-0.0077,1.369
6186.00,7.530136,25.02347,-0.000175,24.019465,-0.0078,1.370
6188.00,7.530294,25.02363,-0.000175,24.019467,-0.0077,1.370
6190.00,7.530326,25.02403,-0.000173,24.019967,-0.0077,1.369
6192.00,7.529981,25.02402,-0.000174,24.020049,-0.0077,1.369
6194.00,7.529560,25.02370,-0.000174,24.019878,-0.0077,1.369
6196.00,7.529778,25.02383,-0.000175,24.018894,-0.0077,1.369
6198.00,7.529395,25.02351,-0.000173,24.019271,-0.0077,1.369
6200.00,7.529694,25.02345,-0.000173,24.019452,-0.0077,1.369
6202.00,7.530182,25.02286,-0.000174,24.019291,-0.0077,1.370
6204.00,7.529841,25.02276,-0.000174,24.019070,-0.0077,1.370
6206.00,7.529704,25.02224,-0.000175,24.020020,-0.0077,1.370
6208.00,7.528986,25.02198,-0.000175,24.019933,-0.0077,1.370
6210.00,7.528496,25.02298,-0.000173,24.019735,-0.0077,1.369
6212.00,7.527625,25.02313,-0.000173,24.019271,-0.0077,1.369
6214.00,7.528125,25.02328,-0.000173,24.019204,-0.0077,1.369
6216.00,7.529085,25.02287,-0.000172,24.019293,-0.0077,1.369
6218.00,7.528853,25.02337,-0.000172,24.019336,-0.0077,1.370
6220.00,7.528787,25.02344,-0.000172,24.019686,-0.0077,1.369
6222.00,7.529062,25.02349,-0.000173,24.019351,-0.0077,1.369
6224.00,7.528575,25.02370,-0.000173,24.019699,-0.0077,1.369
6226.00,7.528730,25.02407,-0.000173,24.019032,-0.0077,1.369
6228.00,7.529380,25.02445,-0.000173,24.018747,-0.0077,1.369
6230.00,7.528638,25.02373,-0.000173,24.019199,-0.0077,1.369
6232.00,7.528077,25.02359,-0.000173,24.019193,-0.0078,1.369
6234.00,7.527933,25.02382,-0.000174,24.019066,-0.0077,1.369
6236.00,7.527860,25.02410,-0.000175,24.019655,-0.0077,1.369
6238.00,7.527482,25.02525,-0.000174,24.019144,-0.0077,1.370
6240.00,7.527141,25.02504,-0.000174,24.018758,-0.0077,1.369
6242.00,7.526573,25.02433,-0.000174,24.019039,-0.0077,1.369
6244.00,7.525268,25.02456,-0.000173,24.018948,-0.0077,1.369
6246.00,7.524875,25.02500,-0.000173,24.019349,-0.0077,1.369
6248.00,7.524318,25.02543,-0.000173,24.018791,-0.0077,1.370
6250.00,7.524469,25.02504,-0.000173,24.019075,-0.0077,1.370
6252.00,7.525387,25.02442,-0.000173,24.019378,-0.0077,1.370
6254.00,7.525721,25.02424,-0.000175,24.018985,-0.0077,1.369
6256.00,7.525791,25.02445,-0.000174,24.018787,-0.0077,1.369
6258.00,7.525210,25.02448,-0.000173,24.018938,-0.0077,1.369
6260.00,7.525518,25.02413,-0.000173,24.019587,-0.0077,1.369
6262.00,7.525055,25.02429,-0.000174,24.019177,-0.0077,1.370
6264.00,7.525253,25.02456,-0.000175,24.019746,-0.0077,1.370
6266.00,7.525689,25.02356,-0.000174,24.019273,-0.0077,1.369
6268.00,7.526247,25.02279,-0.000174,24.019046,-0.0077,1.369
6270.00,7.526427,25.02354,-0.000174,24.018814,-0.0077,1.370
6272.00,7.526006,25.02323,-0.000174,24.018731,-0.0078,1.369
6274.00,7.525389,25.02285,-0.000173,24.019445,-0.0077,1.369
6276.00,7.526426,25.02246,-0.000174,24.018531,-0.0078,1.369
6278.00,7.526192,25.02270,-0.000174,24.019293,-0.0077,1.369
6280.00,7.525703,25.02254,-0.000174,24.019115,-0.0078,1.370
6282.00,7.525213,25.02270,-0.000174,24.018765,-0.0078,1.370
6284.00,7.525472,25.02356,-0.000175,24.019014,-0.0077,1.370
6286.00,7.525759,25.02361,-0.000174,24.018798,-0.0078,1.370
6288.00,7.525806,25.02364,-0.000174,24.019079,-0.0077,1.369
6290.00,7.526142,25.02357,-0.000174,24.019345,-0.0078,1.369
6292.00,7.525365,25.02332,-0.000174,24.019144,-0.0077,1.370
6294.00,7.525391,25.02342,-0.000173,24.018874,-0.0078,1.369
6296.00,7.525109,25.02347,-0.000174,24.018702,-0.0077,1.369
6298.00,7.524644,25.02323,-0.000174,24.019744,-0.0077,1.369
6300.00,7.524593,25.02320,-0.000174,24.019945,-0.0077,1.370
6302.00,7.524807,25.02300,-0.000174,24.020013,-0.0077,1.370
6304.00,7.525188,25.02276,-0.000174,24.019454,-0.0077,1.370
6306.00,7.524675,25.02307,-0.000175,24.019617,-0.0077,1.370
6308.00,7.524293,25.02279,-0.000174,24.019077,-0.0077,1.370
6310.00,7.524554,25.02222,-0.000175,24.019121,-0.0078,1.370
6312.00,7.525005,25.02204,-0.000175,24.018977,-0.0078,1.370
6314.00,7.524691,25.02210,-0.000174,24.019351,-0.0078,1.370
6316.00,7.524559,25.02239,-0.000173,24.019190,-0.0077,1.370
6318.00,7.524134,25.02169,-0.000174,24.018827,-0.0077,1.370
6320.00,7.523912,25.02203,-0.000173,24.018769,-0.0077,1.369
6322.00,7.524304,25.02263,-0.000172,24.019077,-0.0077,1.369
6324.00,7.524556,25.02336,-0.000173,24.018961,-0.0077,1.370
6326.00,7.524730,25.02301,-0.000175,24.018475,-0.0078,1.370
6328.00,7.524153,25.02213,-0.000174,24.018999,-0.0077,1.369
6330.00,7.524431,25.02216,-0.000174,24.018660,-0.0077,1.369
6332.00,7.525496,25.02227,-0.000175,24.019173,-0.0077,1.370
6334.00,7.525861,25.02272,-0.000174,24.019097,-0.0078,1.370
6336.00,7.526382,25.02200,-0.000175,24.018593,-0.0077,1.370
6338.00,7.526154,25.02228,-0.000175,24.019215,-0.0077,1.369
6340.00,7.525126,25.02247,-0.000173,24.019006,-0.0077,1.369
6342.00,7.524855,25.02114,-0.000174,24.018794,-0.0078,1.370
6344.00,7.524497,25.02181,-0.000173,24.018860,-0.0077,1.370
6346.00,7.523687,25.02229,-0.000174,24.018191,-0.0077,1.370
6348.00,7.523813,25.02217,-0.000174,24.018432,-0.0077,1.370
6350.00,7.524581,25.02210,-0.000175,24.018334,-0.0078,1.371
6352.00,7.524918,25.02245,-0.000174,24.018684,-0.0077,1.370
6354.00,7.524833,25.02270,-0.000173,24.018597,-0.0078,1.369
6356.00,7.524308,25.02288,-0.000174,24.019249,-0.0077,1.370
6358.00,7.524803,25.02265,-0.000174,24.019442,-0.0077,1.370
6360.00,7.524877,25.02306,-0.000174,24.019039,-0.0077,1.370
6362.00,7.524183,25.02336,-0.000174,24.019356,-0.0077,1.370
6364.00,7.523854,25.02334,-0.000174,24.018898,-0.0077,1.369
6366.00,7.524463,25.02341,-0.000173,24.019278,-0.0078,1.369
6368.00,7.524569,25.02392,-0.000174,24.019229,-0.0077,1.369
6370.00,7.524610,25.02393,-0.000174,24.019162,-0.0078,1.370
6372.00,7.524743,25.02292,-0.000174,24.019418,-0.0077,1.370
6374.00,7.524296,25.02299,-0.000175,24.019492,-0.0077,1.369
6376.00,7.524584,25.02257,-0.000174,24.019253,-0.0077,1.370
6378.00,7.524251,25.02237,-0.000173,24.019135,-0.0078,1.370
6380.00,7.523437,25.02259,-0.000173,24.019052,-0.0078,1.370
6382.00,7.523228,25.02210,-0.000173,24.019548,-0.0077,1.370
6384.00,7.524234,25.02251,-0.000172,24.019026,-0.0077,1.370
6386.00,7.524516,25.02277,-0.000174,24.018646,-0.0077,1.370
6388.00,7.524628,25.02215,-0.000175,24.019915,-0.0077,1.370
6390.00,7.524397,25.02230,-0.000174,24.019460,-0.0077,1.370
6392.00,7.523308,25.02312,-0.000173,24.018399,-0.0077,1.370
6394.00,7.522438,25.02288,-0.000173,24.018925,-0.0078,1.370
6396.00,7.522791,25.02372,-0.000173,24.019791,-0.0077,1.370
6398.00,7.522754,25.02390,-0.000173,24.019742,-0.0077,1.370
6400.00,7.522944,25.02363,-0.000173,24.019373,-0.0077,1.370
6402.00,7.523339,25.02400,-0.000173,24.019558,-0.0077,1.370
6404.00,7.522555,25.02505,-0.000171,24.019659,-0.0077,1.369
6406.00,7.522746,25.02487,-0.000173,24.019880,-0.0077,1.369
6408.00,7.523485,25.02476,-0.000173,24.019483,-0.0077,1.369
6410.00,7.524476,25.02449,-0.000173,24.019219,-0.0077,1.369
6412.00,7.524687,25.02352,-0.000173,24.019244,-0.0077,1.369
6414.00,7.523748,25.02402,-0.000172,24.019369,-0.0077,1.370
6416.00,7.523485,25.02443,-0.000173,24.019249,-0.0077,1.370
6418.00,7.523306,25.02462,-0.000173,24.019471,-0.0077,1.370
6420.00,7.522495,25.02516,-0.000174,24.019713,-0.0077,1.370
6422.00,7.522548,25.02488,-0.000174,24.019110,-0.0077,1.370
6424.00,7.522540,25.02446,-0.000172,24.019904,-0.0077,1.369
6426.00,7.522512,25.02482,-0.000172,24.020451,-0.0077,1.369
6428.00,7.523633,25.02459,-0.000173,24.019567,-0.0077,1.370
6430.00,7.523551,25.02448,-0.000174,24.019295,-0.0077,1.370
6432.00,7.522733,25.02522,-0.000173,24.019217,-0.0077,1.370
6434.00,7.522063,25.02432,-0.000173,24.019442,-0.0077,1.370
6436.00,7.522215,25.02513,-0.000173,24.019926,-0.0077,1.370
6438.00,7.523898,25.02562,-0.000173,24.019915,-0.0077,1.370
6440.00,7.524171,25.02556,-0.000173,24.019717,-0.0077,1.370
6442.00,7.523663,25.02510,-0.000173,24.020274,-0.0077,1.369
6444.00,7.524109,25.02548,-0.000173,24.019277,-0.0077,1.370
6446.00,7.524236,25.02483,-0.000173,24.020034,-0.0077,1.370
6448.00,7.524577,25.02539,-0.000173,24.019110,-0.0077,1.370
6450.00,7.524810,25.02531,-0.000172,24.019347,-0.0077,1.370
6452.00,7.524772,25.02482,-0.000174,24.019848,-0.0077,1.370
6454.00,7.524000,25.02488,-0.000174,24.019510,-0.0077,1.370
6456.00,7.524037,25.02430,-0.000175,24.019751,-0.0077,1.370
6458.00,7.523710,25.02483,-0.000174,24.019645,-0.0077,1.369
6460.00,7.523831,25.02429,-0.000173,24.019354,-0.0077,1.370
6462.00,7.524369,25.02419,-0.000172,24.019659,-0.0077,1.370
6464.00,7.523448,25.02497,-0.000173,24.019661,-0.0077,1.370
6466.00,7.522865,25.02488,-0.000174,24.019275,-0.0077,1.370
6468.00,7.523229,25.02431,-0.000173,24.020060,-0.0077,1.370
6470.00,7.523632,25.02432,-0.000173,24.018997,-0.0077,1.370
6472.00,7.524185,25.02409,-0.000173,24.018586,-0.0077,1.370
6474.00,7.523985,25.02480,-0.000173,24.019496,-0.0077,1.370
6476.00,7.522711,25.02447,-0.000173,24.019182,-0.0077,1.370
6478.00,7.522906,25.02389,-0.000173,24.019077,-0.0077,1.370
6480.00,7.523721,25.02332,-0.000174,24.019445,-0.0077,1.370
6482.00,7.523585,25.02309,-0.000173,24.019768,-0.0077,1.370
6484.00,7.523414,25.02318,-0.000174,24.020011,-0.0077,1.371
6486.00,7.522381,25.02289,-0.000173,24.019148,-0.0077,1.371
6488.00,7.521983,25.02342,-0.000174,24.019634,-0.0077,1.370
6490.00,7.522278,25.02268,-0.000173,24.019191,-0.0077,1.370
6492.00,7.522413,25.02279,-0.000173,24.019634,-0.0077,1.370
6494.00,7.521931,25.02272,-0.000173,24.019340,-0.0077,1.370
6496.00,7.521901,25.02311,-0.000173,24.018876,-0.0077,1.370
6498.00,7.522215,25.02291,-0.000173,24.019420,-0.0077,1.370
6500.00,7.522750,25.02396,-0.000175,24.019935,-0.0077,1.370
6502.00,7.522684,25.02451,-0.000173,24.020016,-0.0077,1.370
6504.00,7.522871,25.02427,-0.000174,24.019267,-0.0077,1.370
6506.00,7.523651,25.02356,-0.000173,24.018794,-0.0077,1.370
6508.00,7.524596,25.02326,-0.000173,24.019219,-0.0077,1.370
6510.00,7.525044,25.02412,-0.000173,24.019893,-0.0077,1.370
6512.00,7.524160,25.02316,-0.000173,24.019280,-0.0077,1.370
6514.00,7.523883,25.02331,-0.000174,24.019510,-0.0077,1.370
6516.00,7.523805,25.02330,-0.000173,24.019481,-0.0077,1.370
6518.00,7.523326,25.02344,-0.000174,24.019583,-0.0077,1.370
6520.00,7.522663,25.02339,-0.000173,24.019500,-0.0077,1.370
6522.00,7.522815,25.02400,-0.000173,24.019275,-0.0077,1.370
6524.00,7.523900,25.02470,-0.000173,24.018939,-0.0077,1.370
6526.00,7.523999,25.02456,-0.000173,24.019097,-0.0078,1.370
6528.00,7.524057,25.02405,-0.000174,24.019625,-0.0077,1.371
6530.00,7.524141,25.02473,-0.000173,24.019576,-0.0077,1.370
6532.00,7.523825,25.02487,-0.000173,24.019869,-0.0077,1.370
6534.00,7.523297,25.02471,-0.000173,24.019722,-0.0077,1.369
6536.00,7.523318,25.02411,-0.000173,24.019527,-0.0077,1.370
6538.00,7.523332,25.02384,-0.000174,24.018822,-0.0077,1.370
6540.00,7.523136,25.02396,-0.000174,24.019014,-0.0077,1.370
6542.00,7.523866,25.02440,-0.000174,24.019815,-0.0077,1.371
6544.00,7.523833,25.02459,-0.000174,24.019055,-0.0077,1.370
6546.00,7.524338,25.02352,-0.000173,24.019043,-0.0077,1.370
6548.00,7.523592,25.02436,-0.000172,24.019162,-0.0077,1.370
6550.00,7.523242,25.02356,-0.000173,24.019806,-0.0077,1.370
6552.00,7.523436,25.02368,-0.000173,24.019333,-0.0077,1.370
6554.00,7.523318,25.02334,-0.000174,24.019186,-0.0077,1.370
6556.00,7.522680,25.02280,-0.000174,24.019157,-0.0077,1.371
6558.00,7.522333,25.02233,-0.000174,24.018841,-0.0077,1.370
6560.00,7.522986,25.02249,-0.000174,24.019692,-0.0077,1.370
6562.00,7.523053,25.02226,-0.000173,24.019913,-0.0077,1.371
6564.00,7.522691,25.02222,-0.000173,24.019432,-0.0077,1.370
6566.00,7.522561,25.02267,-0.000173,24.019712,-0.0077,1.369
6568.00,7.522465,25.02293,-0.000172,24.019237,-0.0077,1.370
6570.00,7.522477,25.02261,-0.000173,24.019266,-0.0077,1.370
6572.00,7.522794,25.02248,-0.000173,24.019197,-0.0077,1.370
6574.00,7.522601,25.02210,-0.000174,24.018742,-0.0078,1.370
6576.00,7.522588,25.02257,-0.000174,24.019208,-0.0077,1.370
6578.00,7.522446,25.02268,-0.000173,24.019541,-0.0078,1.370
6580.00,7.522342,25.02223,-0.000173,24.019063,-0.0077,1.370
6582.00,7.523023,25.02243,-0.000174,24.019472,-0.0077,1.370
6584.00,7.523513,25.02234,-0.000173,24.019514,-0.0077,1.370
6586.00,7.522402,25.02278,-0.000174,24.019463,-0.0077,1.371
6588.00,7.522860,25.02326,-0.000174,24.019211,-0.0077,1.370
6590.00,7.523094,25.02303,-0.000174,24.019327,-0.0077,1.371
6592.00,7.522744,25.02337,-0.000175,24.018870,-0.0077,1.370
6594.00,7.523134,25.02276,-0.000174,24.019137,-0.0077,1.370
6596.00,7.523454,25.02299,-0.000174,24.019425,-0.0077,1.370
6598.00,7.522278,25.02251,-0.000173,24.019516,-0.0077,1.370
6600.00,7.522091,25.02267,-0.000173,24.019171,-0.0077,1.370
6602.00,7.522549,25.02236,-0.000173,24.019951,-0.0077,1.370
@11,12.0000,24.0
6604.00,7.521900,25.02226,-0.000173,24.019820,-0.0077,1.371
6606.00,7.516181,25.02127,-0.000173,24.019525,-0.0077,1.370
6608.00,7.503826,25.02140,-0.000174,24.019342,-0.0077,1.370
6610.00,7.490792,25.02229,-0.000172,24.019529,-0.0077,1.369
6612.00,7.477120,25.02314,-0.000172,24.019786,-0.0077,1.369
6614.00,7.468350,25.02237,-0.000173,24.019664,-0.0078,1.370
6616.00,7.464788,25.02181,-0.000172,24.019291,-0.0077,1.370
6618.00,7.461152,25.02199,-0.000173,24.019784,-0.0077,1.370
6620.00,7.458123,25.02227,-0.000175,24.019581,-0.0077,1.371
6622.00,7.455480,25.02211,-0.000174,24.019915,-0.0077,1.370
6624.00,7.453835,25.02208,-0.000174,24.019012,-0.0077,1.371
6626.00,7.453307,25.02183,-0.000175,24.018898,-0.0078,1.370
6628.00,7.454056,25.02152,-0.000174,24.018903,-0.0077,1.370
6630.00,7.461819,25.02143,-0.000175,24.018927,-0.0077,1.371
6632.00,7.477194,25.02048,-0.000175,24.019166,-0.0077,1.371
6634.00,7.494287,25.02195,-0.000175,24.019483,-0.0077,1.372
6636.00,7.508993,25.02200,-0.000175,24.019086,-0.0077,1.371
6638.00,7.518881,25.02215,-0.000174,24.019681,-0.0077,1.371
6640.00,7.524714,25.02209,-0.000174,24.019587,-0.0077,1.370
6642.00,7.528635,25.02218,-0.000173,24.020658,-0.0077,1.370
6644.00,7.531305,25.02268,-0.000172,24.019398,-0.0077,1.370
6646.00,7.533880,25.02216,-0.000173,24.019460,-0.0077,1.370
6648.00,7.534669,25.02215,-0.000172,24.019833,-0.0077,1.370
6650.00,7.533525,25.02221,-0.000172,24.019409,-0.0077,1.369
6652.00,7.531268,25.02244,-0.000173,24.019681,-0.0077,1.370
6654.00,7.529095,25.02215,-0.000173,24.019338,-0.0077,1.370
6656.00,7.526965,25.02232,-0.000172,24.020310,-0.0077,1.370
6658.00,7.523071,25.02195,-0.000174,24.019907,-0.0077,1.370
6660.00,7.520088,25.02218,-0.000173,24.019014,-0.0077,1.370
6662.00,7.517109,25.02317,-0.000173,24.019391,-0.0077,1.370
6664.00,7.515070,25.02340,-0.000173,24.019393,-0.0078,1.370
6666.00,7.513948,25.02247,-0.000175,24.019353,-0.0078,1.370
6668.00,7.513371,25.02277,-0.000174,24.019333,-0.0077,1.370
6670.00,7.512144,25.02203,-0.000175,24.018559,-0.0077,1.370
6672.00,7.511639,25.02322,-0.000175,24.018887,-0.0077,1.370
6674.00,7.511397,25.02298,-0.000175,24.018963,-0.0077,1.370
6676.00,7.511824,25.02219,-0.000174,24.019244,-0.0077,1.370
6678.00,7.513169,25.02190,-0.000174,24.019054,-0.0077,1.370
6680.00,7.513394,25.02171,-0.000174,24.019380,-0.0078,1.370
6682.00,7.513460,25.02228,-0.000175,24.018669,-0.0077,1.370
6684.00,7.514732,25.02187,-0.000174,24.018820,-0.0077,1.370
6686.00,7.515239,25.02217,-0.000174,24.019161,-0.0077,1.370
6688.00,7.516455,25.02227,-0.000173,24.019547,-0.0077,1.371
6690.00,7.517775,25.02186,-0.000173,24.019179,-0.0077,1.370
6692.00,7.518024,25.02219,-0.000172,24.019371,-0.0077,1.370
6694.00,7.519278,25.02238,-0.000173,24.019683,-0.0077,1.371
6696.00,7.521504,25.02263,-0.000174,24.019632,-0.0077,1.371
6698.00,7.522084,25.02307,-0.000173,24.019478,-0.0077,1.371
6700.00,7.522112,25.02340,-0.000174,24.019151,-0.0077,1.370
6702.00,7.522593,25.02350,-0.000173,24.018878,-0.0077,1.370
6704.00,7.523566,25.02296,-0.000173,24.018390,-0.0077,1.371
6706.00,7.524617,25.02252,-0.000174,24.019614,-0.0078,1.370
6708.00,7.524818,25.02294,-0.000174,24.019465,-0.0078,1.370
6710.00,7.525012,25.02325,-0.000174,24.019650,-0.0077,1.370
6712.00,7.525523,25.02316,-0.000173,24.019824,-0.0077,1.370
6714.00,7.525793,25.02298,-0.000173,24.019161,-0.0077,1.370
6716.00,7.525716,25.02293,-0.000173,24.019271,-0.0077,1.370
6718.00,7.526102,25.02273,-0.000173,24.019514,-0.0077,1.371
6720.00,7.526386,25.02325,-0.000173,24.019527,-0.0077,1.371
6722.00,7.526975,25.02345,-0.000172,24.019635,-0.0077,1.370
6724.00,7.527790,25.02363,-0.000173,24.020471,-0.0077,1.371
6726.00,7.527346,25.02336,-0.000174,24.019554,-0.0077,1.371
6728.00,7.527896,25.02278,-0.000174,24.019907,-0.0077,1.370
6730.00,7.528358,25.02309,-0.000174,24.019659,-0.0077,1.371
6732.00,7.528162,25.02352,-0.000173,24.019541,-0.0077,1.370
6734.00,7.528976,25.02390,-0.000173,24.019416,-0.0077,1.370
6736.00,7.529454,25.02421,-0.000174,24.019180,-0.0077,1.371
6738.00,7.529402,25.02420,-0.000173,24.019597,-0.0077,1.371
6740.00,7.528874,25.02310,-0.000173,24.019373,-0.0077,1.371
6742.00,7.528862,25.02313,-0.000173,24.019423,-0.0077,1.370
6744.00,7.529658,25.02357,-0.000174,24.019500,-0.0077,1.371
6746.00,7.530276,25.02389,-0.000175,24.019558,-0.0077,1.371
6748.00,7.530333,25.02395,-0.000173,24.019541,-0.0077,1.371
6750.00,7.530171,25.02354,-0.000174,24.019229,-0.0078,1.371
6752.00,7.529731,25.02365,-0.000174,24.019159,-0.0077,1.371
6754.00,7.529222,25.02357,-0.000174,24.019635,-0.0077,1.371
6756.00,7.529455,25.02403,-0.000174,24.019597,-0.0077,1.371
6758.00,7.528990,25.02437,-0.000174,24.019416,-0.0077,1.371
6760.00,7.528369,25.02381,-0.000173,24.019641,-0.0077,1.371
6762.00,7.528181,25.02348,-0.000173,24.019423,-0.0077,1.371
6764.00,7.528432,25.02278,-0.000173,24.019418,-0.0077,1.370
6766.00,7.528789,25.02383,-0.000173,24.019616,-0.0077,1.371
6768.00,7.528705,25.02372,-0.000173,24.019414,-0.0077,1.371
6770.00,7.528536,25.02412,-0.000173,24.019663,-0.0077,1.371
6772.00,7.528053,25.02399,-0.000173,24.019710,-0.0077,1.371
6774.00,7.527830,25.02374,-0.000173,24.019744,-0.0077,1.371
6776.00,7.528034,25.02333,-0.000173,24.018992,-0.0077,1.371
6778.00,7.528070,25.02276,-0.000174,24.018996,-0.0077,1.371
6780.00,7.526827,25.02315,-0.000173,24.019487,-0.0077,1.371
6782.00,7.526187,25.02254,-0.000174,24.019046,-0.0078,1.371
6784.00,7.525695,25.02281,-0.000173,24.019151,-0.0077,1.371
6786.00,7.525362,25.02219,-0.000173,24.019316,-0.0077,1.371
6788.00,7.525342,25.02218,-0.000174,24.019652,-0.0077,1.371
6790.00,7.525950,25.02219,-0.000174,24.019509,-0.0077,1.371
6792.00,7.526103,25.02300,-0.000173,24.019072,-0.0077,1.370
6794.00,7.525793,25.02323,-0.000173,24.019121,-0.0077,1.371
6796.00,7.526018,25.02293,-0.000173,24.019088,-0.0077,1.371
6798.00,7.525732,25.02318,-0.000174,24.019523,-0.0078,1.372
6800.00,7.524979,25.02325,-0.000174,24.019220,-0.0077,1.371
6802.00,7.524431,25.02301,-0.000174,24.019130,-0.0077,1.371
6804.00,7.524077,25.02306,-0.000174,24.019686,-0.0077,1.370
6806.00,7.523741,25.02339,-0.000173,24.019336,-0.0077,1.370
6808.00,7.524142,25.02394,-0.000173,24.019971,-0.0077,1.371
6810.00,7.523879,25.02462,-0.000173,24.019548,-0.0077,1.371
6812.00,7.523029,25.02462,-0.000173,24.019574,-0.0077,1.371
6814.00,7.522822,25.02436,-0.000173,24.019055,-0.0077,1.371
6816.00,7.522838,25.02440,-0.000173,24.019365,-0.0077,1.370
6818.00,7.522531,25.02374,-0.000173,24.019177,-0.0077,1.371
6820.00,7.522606,25.02435,-0.000173,24.019130,-0.0078,1.371
6822.00,7.522578,25.02383,-0.000174,24.019652,-0.0077,1.371
6824.00,7.522597,25.02424,-0.000172,24.019177,-0.0077,1.371
6826.00,7.523510,25.02477,-0.000173,24.019358,-0.0077,1.371
6828.00,7.522154,25.02400,-0.000173,24.019382,-0.0077,1.371
6830.00,7.521776,25.02451,-0.000175,24.019860,-0.0077,1.371
6832.00,7.522160,25.02415,-0.000175,24.019075,-0.0077,1.371
6834.00,7.522365,25.02406,-0.000174,24.018994,-0.0077,1.371
6836.00,7.522279,25.02510,-0.000173,24.019891,-0.0077,1.370
6838.00,7.522466,25.02632,-0.000173,24.019113,-0.0077,1.371
6840.00,7.522352,25.02479,-0.000173,24.019418,-0.0077,1.371
6842.00,7.521228,25.02409,-0.000173,24.019117,-0.0077,1.371
6844.00,7.521068,25.02296,-0.000174,24.019686,-0.0078,1.371
6846.00,7.521844,25.02341,-0.000175,24.019224,-0.0077,1.371
6848.00,7.522470,25.02347,-0.000174,24.018832,-0.0077,1.370
6850.00,7.522810,25.02364,-0.000174,24.018852,-0.0077,1.371
6852.00,7.522640,25.02276,-0.000174,24.019030,-0.0077,1.371
6854.00,7.522417,25.02313,-0.000174,24.019155,-0.0077,1.371
6856.00,7.521892,25.02395,-0.000173,24.018584,-0.0077,1.371
6858.00,7.521726,25.02447,-0.000173,24.019097,-0.0077,1.371
6860.00,7.521862,25.02394,-0.000174,24.018731,-0.0077,1.370
6862.00,7.521007,25.02354,-0.000173,24.019173,-0.0077,1.371
6864.00,7.520924,25.02353,-0.000174,24.019744,-0.0077,1.371
6866.00,7.521075,25.02441,-0.000173,24.019206,-0.0077,1.371
6868.00,7.520353,25.02431,-0.000174,24.019050,-0.0077,1.371
6870.00,7.519738,25.02344,-0.000173,24.019380,-0.0077,1.371
6872.00,7.519761,25.02340,-0.000174,24.019113,-0.0077,1.371
6874.00,7.519200,25.02389,-0.000174,24.019516,-0.0077,1.371
6876.00,7.519999,25.02463,-0.000173,24.019599,-0.0077,1.372
6878.00,7.520950,25.02400,-0.000174,24.019695,-0.0077,1.371
6880.00,7.521197,25.02366,-0.000172,24.019144,-0.0077,1.371
6882.00,7.520216,25.02411,-0.000173,24.019788,-0.0077,1.371
6884.00,7.520738,25.02331,-0.000173,24.019083,-0.0077,1.371
6886.00,7.520998,25.02337,-0.000172,24.019434,-0.0077,1.371
6888.00,7.520925,25.02279,-0.000175,24.019365,-0.0078,1.371
6890.00,7.520191,25.02270,-0.000174,24.020114,-0.0077,1.371
6892.00,7.519939,25.02287,-0.000173,24.019032,-0.0077,1.371
6894.00,7.519336,25.02252,-0.000173,24.019483,-0.0077,1.371
6896.00,7.518703,25.02272,-0.000173,24.018990,-0.0077,1.370
6898.00,7.519278,25.02315,-0.000173,24.018715,-0.0077,1.371
6900.00,7.519798,25.02278,-0.000173,24.019188,-0.0077,1.371
6902.00,7.519250,25.02241,-0.000174,24.019619,-0.0078,1.371
6904.00,7.519628,25.02301,-0.000173,24.019217,-0.0077,1.371
6906.00,7.519509,25.02294,-0.000173,24.019132,-0.0077,1.370
6908.00,7.519677,25.02251,-0.000174,24.019025,-0.0078,1.371
6910.00,7.519458,25.02275,-0.000173,24.018927,-0.0077,1.371
6912.00,7.519057,25.02263,-0.000175,24.018914,-0.0078,1.371
6914.00,7.519372,25.02295,-0.000173,24.018680,-0.0077,1.371
6916.00,7.520537,25.02289,-0.000173,24.019391,-0.0077,1.371
6918.00,7.520938,25.02306,-0.000173,24.018785,-0.0077,1.371
6920.00,7.520584,25.02312,-0.000174,24.018910,-0.0077,1.371
6922.00,7.520086,25.02313,-0.000174,24.019195,-0.0077,1.371
6924.00,7.519415,25.02313,-0.000174,24.018575,-0.0077,1.371
6926.00,7.519161,25.02282,-0.000174,24.018713,-0.0078,1.371
6928.00,7.517941,25.02315,-0.000175,24.018773,-0.0077,1.371
6930.00,7.518766,25.02379,-0.000174,24.018803,-0.0078,1.371
6932.00,7.519200,25.02363,-0.000175,24.018847,-0.0077,1.371
6934.00,7.519523,25.02348,-0.000174,24.018309,-0.0077,1.371
6936.00,7.519640,25.02309,-0.000174,24.018524,-0.0078,1.371
6938.00,7.520459,25.02388,-0.000174,24.018769,-0.0077,1.371
6940.00,7.520401,25.02382,-0.000174,24.018662,-0.0078,1.371
6942.00,7.520282,25.02378,-0.000174,24.018541,-0.0078,1.371
6944.00,7.519418,25.02311,-0.000174,24.018841,-0.0077,1.370
6946.00,7.519293,25.02344,-0.000175,24.018675,-0.0078,1.372
6948.00,7.519749,25.02409,-0.000175,24.018193,-0.0078,1.372
6950.00,7.520092,25.02453,-0.000174,24.018720,-0.0077,1.371
6952.00,7.519388,25.02454,-0.000174,24.019035,-0.0077,1.371
6954.00,7.520102,25.02370,-0.000174,24.019026,-0.0078,1.371
6956.00,7.519852,25.02330,-0.000176,24.018615,-0.0078,1.371
6958.00,7.519574,25.02439,-0.000173,24.018773,-0.0077,1.370
6960.00,7.519550,25.02359,-0.000172,24.018753,-0.0078,1.370
6962.00,7.520233,25.02375,-0.000174,24.019157,-0.0077,1.371
6964.00,7.520610,25.02380,-0.000175,24.018434,-0.0077,1.371
6966.00,7.520219,25.02377,-0.000173,24.019128,-0.0077,1.371
6968.00,7.519874,25.02350,-0.000174,24.019075,-0.0077,1.372
6970.00,7.519732,25.02317,-0.000175,24.018756,-0.0078,1.371
6972.00,7.519966,25.02321,-0.000175,24.019182,-0.0077,1.371
6974.00,7.519722,25.02438,-0.000174,24.019594,-0.0077,1.371
6976.00,7.520220,25.02381,-0.000174,24.018428,-0.0077,1.371
6978.00,7.519978,25.02279,-0.000174,24.019025,-0.0078,1.371
6980.00,7.519110,25.02301,-0.000174,24.019137,-0.0078,1.371
6982.00,7.518491,25.02377,-0.000174,24.019427,-0.0078,1.372
6984.00,7.519333,25.02407,-0.000174,24.019695,-0.0078,1.371
6986.00,7.519974,25.02403,-0.000173,24.018722,-0.0078,1.370
6988.00,7.519531,25.02388,-0.000174,24.019238,-0.0077,1.370
6990.00,7.519243,25.02361,-0.000175,24.019465,-0.0077,1.371
6992.00,7.519701,25.02405,-0.000175,24.018782,-0.0077,1.371
6994.00,7.519752,25.02440,-0.000174,24.018584,-0.0078,1.371
6996.00,7.519680,25.02434,-0.000174,24.019161,-0.0077,1.372
6998.00,7.519839,25.02375,-0.000175,24.018840,-0.0077,1.371
7000.00,7.519217,25.02337,-0.000174,24.019159,-0.0077,1.370
7002.00,7.518743,25.02358,-0.000174,24.018658,-0.0077,1.371
7004.00,7.518821,25.02352,-0.000174,24.019405,-0.0077,1.371
7006.00,7.519495,25.02352,-0.000174,24.019130,-0.0077,1.371
7008.00,7.519277,25.02344,-0.000175,24.018834,-0.0077,1.371
7010.00,7.519567,25.02287,-0.000175,24.019070,-0.0077,1.372
7012.00,7.519914,25.02320,-0.000173,24.018590,-0.0078,1.371
7014.00,7.519811,25.02326,-0.000173,24.018805,-0.0078,1.371
7016.00,7.520498,25.02340,-0.000174,24.019481,-0.0078,1.372
7018.00,7.520940,25.02333,-0.000174,24.019371,-0.0077,1.371
7020.00,7.520053,25.02332,-0.000174,24.019563,-0.0077,1.372
7022.00,7.520623,25.02278,-0.000174,24.018327,-0.0077,1.371
7024.00,7.520488,25.02348,-0.000174,24.019108,-0.0077,1.372
7026.00,7.519998,25.02384,-0.000174,24.018925,-0.0077,1.372
7028.00,7.519980,25.02376,-0.000175,24.019153,-0.0077,1.372
7030.00,7.520401,25.02382,-0.000174,24.018541,-0.0077,1.372
7032.00,7.520167,25.02410,-0.000174,24.018860,-0.0077,1.372
7034.00,7.519259,25.02446,-0.000174,24.019041,-0.0077,1.371
7036.00,7.519013,25.02433,-0.000173,24.018733,-0.0077,1.371
7038.00,7.519310,25.02377,-0.000174,24.019742,-0.0078,1.371
7040.00,7.519406,25.02356,-0.000173,24.019989,-0.0077,1.371
7042.00,7.518958,25.02375,-0.000174,24.019634,-0.0077,1.371
7044.00,7.518683,25.02279,-0.000174,24.019093,-0.0077,1.371
7046.00,7.519107,25.02309,-0.000174,24.019188,-0.0078,1.371
7048.00,7.520104,25.02331,-0.000173,24.018646,-0.0077,1.372
7050.00,7.520217,25.02347,-0.000172,24.019761,-0.0077,1.371
7052.00,7.520089,25.02381,-0.000173,24.019322,-0.0077,1.372
7054.00,7.519889,25.02343,-0.000175,24.018956,-0.0077,1.372
7056.00,7.519549,25.02360,-0.000173,24.019837,-0.0077,1.371
7058.00,7.519263,25.02479,-0.000173,24.019006,-0.0077,1.372
7060.00,7.518545,25.02403,-0.000175,24.019643,-0.0077,1.371
7062.00,7.518372,25.02381,-0.000174,24.019706,-0.0077,1.372
7064.00,7.518410,25.02367,-0.000175,24.018680,-0.0077,1.372
7066.00,7.519202,25.02284,-0.000174,24.018533,-0.0077,1.371
7068.00,7.519206,25.02299,-0.000173,24.018802,-0.0077,1.371
7070.00,7.518842,25.02363,-0.000172,24.019329,-0.0077,1.372
7072.00,7.518776,25.02319,-0.000174,24.018965,-0.0077,1.372
7074.00,7.518930,25.02298,-0.000174,24.019706,-0.0077,1.371
7076.00,7.519466,25.02342,-0.000174,24.018967,-0.0077,1.371
7078.00,7.519490,25.02407,-0.000173,24.018889,-0.0077,1.372
7080.00,7.519089,25.02316,-0.000173,24.019030,-0.0077,1.372
7082.00,7.518264,25.02325,-0.000174,24.019012,-0.0077,1.372
7084.00,7.518003,25.02302,-0.000174,24.019157,-0.0077,1.372
7086.00,7.517947,25.02276,-0.000173,24.019568,-0.0077,1.371
7088.00,7.518030,25.02235,-0.000174,24.019148,-0.0077,1.371
7090.00,7.518395,25.02276,-0.000174,24.018923,-0.0078,1.372
7092.00,7.517831,25.02261,-0.000173,24.019496,-0.0077,1.372
7094.00,7.517439,25.02302,-0.000174,24.019289,-0.0077,1.372
7096.00,7.517340,25.02336,-0.000173,24.019465,-0.0077,1.371
7098.00,7.518549,25.02335,-0.000173,24.019639,-0.0077,1.372
7100.00,7.518080,25.02345,-0.000173,24.019046,-0.0077,1.371
7102.00,7.517705,25.02377,-0.000173,24.019101,-0.0077,1.372
7104.00,7.517377,25.02483,-0.000173,24.019324,-0.0077,1.372
7106.00,7.517110,25.02416,-0.000173,24.018836,-0.0077,1.372
7108.00,7.516581,25.02449,-0.000175,24.018985,-0.0077,1.372
7110.00,7.516887,25.02407,-0.000174,24.018905,-0.0077,1.372
7112.00,7.516348,25.02403,-0.000175,24.018571,-0.0078,1.372
7114.00,7.516597,25.02356,-0.000173,24.018919,-0.0077,1.372
7116.00,7.516801,25.02365,-0.000173,24.019538,-0.0077,1.372
7118.00,7.517461,25.02393,-0.000173,24.019055,-0.0077,1.372
7120.00,7.517413,25.02356,-0.000173,24.019191,-0.0077,1.372
7122.00,7.518144,25.02432,-0.000174,24.019257,-0.0077,1.372
7124.00,7.517866,25.02423,-0.000173,24.019509,-0.0077,1.373
7126.00,7.517805,25.02409,-0.000173,24.019358,-0.0077,1.372
7128.00,7.517103,25.02431,-0.000173,24.020002,-0.0077,1.371
7130.00,7.517357,25.02416,-0.000173,24.018939,-0.0078,1.372
7132.00,7.517690,25.02477,-0.000173,24.018907,-0.0078,1.372
7134.00,7.518036,25.02514,-0.000173,24.019362,-0.0077,1.372
7136.00,7.517793,25.02563,-0.000174,24.018934,-0.0077,1.372
7138.00,7.517970,25.02547,-0.000174,24.019693,-0.0077,1.372
7140.00,7.517188,25.02532,-0.000173,24.019480,-0.0077,1.371
7142.00,7.516699,25.02448,-0.000173,24.019016,-0.0077,1.371
7144.00,7.515996,25.02467,-0.000173,24.019275,-0.0077,1.372
7146.00,7.516343,25.02463,-0.000173,24.018448,-0.0077,1.373
7148.00,7.516103,25.02431,-0.000174,24.019748,-0.0077,1.372
7150.00,7.515939,25.02448,-0.000174,24.019761,-0.0078,1.372
7152.00,7.516505,25.02509,-0.000173,24.019313,-0.0077,1.372
7154.00,7.516551,25.02411,-0.000174,24.019353,-0.0077,1.372
7156.00,7.516598,25.02418,-0.000174,24.019112,-0.0077,1.371
7158.00,7.516167,25.02410,-0.000173,24.018687,-0.0077,1.372
7160.00,7.515965,25.02445,-0.000174,24.019766,-0.0077,1.372
7162.00,7.516057,25.02412,-0.000173,24.019066,-0.0077,1.372
7164.00,7.516702,25.02353,-0.000173,24.019264,-0.0077,1.372
7166.00,7.517314,25.02372,-0.000174,24.019469,-0.0078,1.372
7168.00,7.517139,25.02357,-0.000173,24.019333,-0.0077,1.372
7170.00,7.517034,25.02431,-0.000173,24.019137,-0.0077,1.372
7172.00,7.517511,25.02442,-0.000174,24.019088,-0.0077,1.372
7174.00,7.517584,25.02482,-0.000174,24.019092,-0.0077,1.372
7176.00,7.517782,25.02543,-0.000174,24.019059,-0.0077,1.372
7178.00,7.517763,25.02519,-0.000174,24.018809,-0.0077,1.372
7180.00,7.517276,25.02468,-0.000175,24.018769,-0.0078,1.372
7182.00,7.517552,25.02499,-0.000175,24.019057,-0.0077,1.372
7184.00,7.518516,25.02496,-0.000173,24.019286,-0.0077,1.372
7186.00,7.517810,25.02505,-0.000172,24.018896,-0.0077,1.372
7188.00,7.517891,25.02498,-0.000174,24.019306,-0.0078,1.372
7190.00,7.517763,25.02416,-0.000174,24.019449,-0.0077,1.372
7192.00,7.517384,25.02478,-0.000174,24.019110,-0.0077,1.372
7194.00,7.516619,25.02485,-0.000173,24.018983,-0.0078,1.372
7196.00,7.516691,25.02553,-0.000174,24.018883,-0.0077,1.372
7198.00,7.516488,25.02538,-0.000174,24.018733,-0.0077,1.372
7200.00,7.516251,25.02549,-0.000173,24.019055,-0.0077,1.372
7202.00,7.516548,25.02493,-0.000174,24.019021,-0.0077,1.373
@12,12.0000,24.0
7204.00,7.516201,25.02454,-0.000174,24.019353,-0.0078,1.372
7206.00,7.511554,25.02476,-0.000175,24.018526,-0.0077,1.372
7208.00,7.499935,25.02486,-0.000175,24.018807,-0.0077,1.371
7210.00,7.485937,25.02480,-0.000173,24.018791,-0.0078,1.370
7212.00,7.473671,25.02464,-0.000173,24.019956,-0.0077,1.370
7214.00,7.465392,25.02501,-0.000172,24.018867,-0.0077,1.371
7216.00,7.459472,25.02553,-0.000172,24.019151,-0.0077,1.372
7218.00,7.456342,25.02479,-0.000173,24.019097,-0.0077,1.372
7220.00,7.453495,25.02418,-0.000174,24.019244,-0.0077,1.373
7222.00,7.450722,25.02456,-0.000173,24.019391,-0.0077,1.373
7224.00,7.448131,25.02513,-0.000174,24.019817,-0.0077,1.373
7226.00,7.447193,25.02518,-0.000175,24.019797,-0.0077,1.372
7228.00,7.448441,25.02564,-0.000173,24.018972,-0.0077,1.373
7230.00,7.456089,25.02580,-0.000173,24.019793,-0.0077,1.372
7232.00,7.469866,25.02632,-0.000173,24.019764,-0.0077,1.373
7234.00,7.486642,25.02676,-0.000174,24.019141,-0.0077,1.373
7236.00,7.501022,25.02670,-0.000175,24.018912,-0.0077,1.373
7238.00,7.510646,25.02648,-0.000175,24.018794,-0.0077,1.373
7240.00,7.517067,25.02677,-0.000174,24.019944,-0.0077,1.372
7242.00,7.520726,25.02716,-0.000172,24.019449,-0.0077,1.372
7244.00,7.524795,25.02669,-0.000172,24.018773,-0.0077,1.371
7246.00,7.527487,25.02600,-0.000172,24.018789,-0.0077,1.372
7248.00,7.528412,25.02680,-0.000173,24.019458,-0.0077,1.372
7250.00,7.528437,25.02689,-0.000173,24.019220,-0.0077,1.372
7252.00,7.527051,25.02608,-0.000172,24.019126,-0.0077,1.371
7254.00,7.524228,25.02564,-0.000173,24.019356,-0.0077,1.371
7256.00,7.520705,25.02623,-0.000173,24.019356,-0.0077,1.372
7258.00,7.517410,25.02612,-0.000173,24.019153,-0.0077,1.372
7260.00,7.514020,25.02634,-0.000173,24.019416,-0.0077,1.372
7262.00,7.512312,25.02717,-0.000174,24.019527,-0.0077,1.372
7264.00,7.510884,25.02702,-0.000174,24.019028,-0.0077,1.372
7266.00,7.509266,25.02740,-0.000174,24.019828,-0.0077,1.372
7268.00,7.508212,25.02705,-0.000174,24.018974,-0.0077,1.371
7270.00,7.507550,25.02619,-0.000174,24.019070,-0.0077,1.371
7272.00,7.506756,25.02672,-0.000173,24.019398,-0.0077,1.372
7274.00,7.506061,25.02636,-0.000174,24.019142,-0.0077,1.372
7276.00,7.506750,25.02671,-0.000173,24.019744,-0.0077,1.372
7278.00,7.506606,25.02574,-0.000173,24.019248,-0.0077,1.372
7280.00,7.508212,25.02611,-0.000174,24.019964,-0.0077,1.372
7282.00,7.508924,25.02538,-0.000174,24.019443,-0.0077,1.372
7284.00,7.509712,25.02487,-0.000174,24.019043,-0.0077,1.372
7286.00,7.509886,25.02485,-0.000174,24.018939,-0.0077,1.373
7288.00,7.511003,25.02572,-0.000174,24.019481,-0.0077,1.372
7290.00,7.512703,25.02565,-0.000175,24.019487,-0.0077,1.372
7292.00,7.513674,25.02498,-0.000174,24.019659,-0.0077,1.372
7294.00,7.513431,25.02577,-0.000174,24.019320,-0.0077,1.372
7296.00,7.514132,25.02630,-0.000174,24.019179,-0.0077,1.372
7298.00,7.515401,25.02529,-0.000172,24.020165,-0.0077,1.372
7300.00,7.517367,25.02508,-0.000173,24.018977,-0.0077,1.372
7302.00,7.518619,25.02517,-0.000172,24.019755,-0.0077,1.372
7304.00,7.519047,25.02523,-0.000173,24.019472,-0.0077,1.372
7306.00,7.519097,25.02493,-0.000173,24.020493,-0.0077,1.372
7308.00,7.519036,25.02466,-0.000173,24.019916,-0.0077,1.371
7310.00,7.519974,25.02486,-0.000172,24.019594,-0.0077,1.372
7312.00,7.520391,25.02471,-0.000173,24.019567,-0.0077,1.372
7314.00,7.520934,25.02452,-0.000173,24.019509,-0.0077,1.372
7316.00,7.521234,25.02422,-0.000173,24.019320,-0.0077,1.372
7318.00,7.521450,25.02488,-0.000172,24.019445,-0.0077,1.372
7320.00,7.521337,25.02473,-0.000173,24.019383,-0.0076,1.372
7322.00,7.521556,25.02460,-0.000173,24.018716,-0.0077,1.373
7324.00,7.522530,25.02491,-0.000173,24.019409,-0.0077,1.372
7326.00,7.522814,25.02532,-0.000175,24.019532,-0.0077,1.373
7328.00,7.523601,25.02517,-0.000173,24.019039,-0.0077,1.371
7330.00,7.523605,25.02507,-0.000173,24.019951,-0.0076,1.372
7332.00,7.523389,25.02534,-0.000173,24.019918,-0.0077,1.372
7334.00,7.522947,25.02513,-0.000174,24.019296,-0.0077,1.372
7336.00,7.522586,25.02523,-0.000172,24.019278,-0.0077,1.373
7338.00,7.523009,25.02575,-0.000172,24.018936,-0.0077,1.372
7340.00,7.523495,25.02535,-0.000173,24.019025,-0.0077,1.372
7342.00,7.523308,25.02520,-0.000174,24.018680,-0.0077,1.372
7344.00,7.523191,25.02493,-0.000173,24.019340,-0.0077,1.372
7346.00,7.523440,25.02485,-0.000174,24.019373,-0.0077,1.372
7348.00,7.523077,25.02555,-0.000174,24.019373,-0.0077,1.372
7350.00,7.523035,25.02583,-0.000172,24.018573,-0.0077,1.372
7352.00,7.523607,25.02594,-0.000173,24.019447,-0.0077,1.372
7354.00,7.524734,25.02621,-0.000174,24.020025,-0.0077,1.373
7356.00,7.523891,25.02610,-0.000174,24.019663,-0.0077,1.373
7358.00,7.523351,25.02557,-0.000175,24.020199,-0.0077,1.373
7360.00,7.522965,25.02545,-0.000174,24.019588,-0.0077,1.372
7362.00,7.523058,25.02452,-0.000173,24.018847,-0.0077,1.372
7364.00,7.522584,25.02434,-0.000174,24.019606,-0.0077,1.372
7366.00,7.522132,25.02580,-0.000174,24.019195,-0.0077,1.372
7368.00,7.522808,25.02562,-0.000174,24.019235,-0.0077,1.373
7370.00,7.522928,25.02581,-0.000173,24.019574,-0.0077,1.372
7372.00,7.523809,25.02511,-0.000174,24.019204,-0.0077,1.372
7374.00,7.522782,25.02545,-0.000174,24.019133,-0.0077,1.372
7376.00,7.522529,25.02578,-0.000173,24.018979,-0.0077,1.372
7378.00,7.522835,25.02644,-0.000173,24.019229,-0.0077,1.372
7380.00,7.523239,25.02621,-0.000173,24.019238,-0.0077,1.373
7382.00,7.522983,25.02629,-0.000173,24.019666,-0.0077,1.372
7384.00,7.522632,25.02573,-0.000172,24.019193,-0.0077,1.372
7386.00,7.522459,25.02552,-0.000173,24.019280,-0.0077,1.372
7388.00,7.521481,25.02523,-0.000173,24.020219,-0.0077,1.372
7390.00,7.521244,25.02563,-0.000173,24.019599,-0.0077,1.373
7392.00,7.521246,25.02534,-0.000174,24.019039,-0.0078,1.373
7394.00,7.521543,25.02537,-0.000175,24.018660,-0.0077,1.373
7396.00,7.521707,25.02499,-0.000174,24.018883,-0.0077,1.373
7398.00,7.522053,25.02584,-0.000174,24.019779,-0.0077,1.372
7400.00,7.521164,25.02538,-0.000172,24.019251,-0.0077,1.372
7402.00,7.519899,25.02510,-0.000172,24.019960,-0.0077,1.373
7404.00,7.519063,25.02581,-0.000172,24.019425,-0.0077,1.372
7406.00,7.518688,25.02617,-0.000174,24.019081,-0.0077,1.372
7408.00,7.519285,25.02567,-0.000174,24.018909,-0.0077,1.372
7410.00,7.519522,25.02587,-0.000172,24.019202,-0.0078,1.373
7412.00,7.519524,25.02536,-0.000174,24.019338,-0.0077,1.373
7414.00,7.519298,25.02592,-0.000173,24.018606,-0.0077,1.372
7416.00,7.518696,25.02561,-0.000173,24.019012,-0.0077,1.372
7418.00,7.517821,25.02500,-0.000174,24.019126,-0.0077,1.372
7420.00,7.517635,25.02539,-0.000174,24.018675,-0.0077,1.373
7422.00,7.518176,25.02533,-0.000174,24.019757,-0.0077,1.373
7424.00,7.517799,25.02577,-0.000174,24.020110,-0.0077,1.373
7426.00,7.518269,25.02569,-0.000174,24.019567,-0.0077,1.373
7428.00,7.519105,25.02621,-0.000173,24.019538,-0.0077,1.373
7430.00,7.517876,25.02588,-0.000173,24.019021,-0.0077,1.373
7432.00,7.517562,25.02512,-0.000174,24.018952,-0.0077,1.372
7434.00,7.517864,25.02544,-0.000173,24.019951,-0.0077,1.372
7436.00,7.517457,25.02529,-0.000173,24.018983,-0.0078,1.373
7438.00,7.517880,25.02511,-0.000174,24.019284,-0.0077,1.372
7440.00,7.518141,25.02509,-0.000174,24.019900,-0.0077,1.373
7442.00,7.517629,25.02453,-0.000173,24.018916,-0.0077,1.373
7444.00,7.517369,25.02451,-0.000173,24.019391,-0.0077,1.373
7446.00,7.517133,25.02490,-0.000174,24.019315,-0.0078,1.372
7448.00,7.517284,25.02519,-0.000174,24.019034,-0.0077,1.373
7450.00,7.518134,25.02559,-0.000174,24.019052,-0.0077,1.373
7452.00,7.518168,25.02558,-0.000174,24.019541,-0.0077,1.373
7454.00,7.518456,25.02529,-0.000173,24.019382,-0.0077,1.372
7456.00,7.518284,25.02524,-0.000172,24.019124,-0.0077,1.372
7458.00,7.517489,25.02547,-0.000172,24.018827,-0.0077,1.373
7460.00,7.517414,25.02540,-0.000172,24.019170,-0.0077,1.373
7462.00,7.517560,25.02637,-0.000173,24.019325,-0.0077,1.372
7464.00,7.516786,25.02614,-0.000174,24.019336,-0.0077,1.372
7466.00,7.516276,25.02549,-0.000174,24.018996,-0.0077,1.373
7468.00,7.515832,25.02545,-0.000175,24.019672,-0.0077,1.373
7470.00,7.516201,25.02542,-0.000174,24.019171,-0.0077,1.372
7472.00,7.516779,25.02520,-0.000173,24.019162,-0.0077,1.372
7474.00,7.516474,25.02535,-0.000173,24.018764,-0.0077,1.372
7476.00,7.516120,25.02504,-0.000174,24.019349,-0.0077,1.373
7478.00,7.516533,25.02508,-0.000174,24.019342,-0.0077,1.373
7480.00,7.516429,25.02561,-0.000174,24.018903,-0.0077,1.373
7482.00,7.516737,25.02581,-0.000173,24.019344,-0.0077,1.373
7484.00,7.516618,25.02484,-0.000173,24.019209,-0.0077,1.373
7486.00,7.516395,25.02525,-0.000173,24.018571,-0.0077,1.372
7488.00,7.516588,25.02509,-0.000173,24.019077,-0.0077,1.372
7490.00,7.516977,25.02503,-0.000173,24.018463,-0.0077,1.372
7492.00,7.516810,25.02545,-0.000173,24.019588,-0.0077,1.373
7494.00,7.516385,25.02566,-0.000174,24.019248,-0.0078,1.373
7496.00,7.516916,25.02470,-0.000173,24.018638,-0.0077,1.372
7498.00,7.516905,25.02507,-0.000172,24.019072,-0.0077,1.372
7500.00,7.516751,25.02530,-0.000174,24.018484,-0.0077,1.373
7502.00,7.516954,25.02497,-0.000174,24.018742,-0.0077,1.373
7504.00,7.516572,25.02488,-0.000174,24.019697,-0.0077,1.373
7506.00,7.516164,25.02531,-0.000174,24.019438,-0.0077,1.373
7508.00,7.515923,25.02498,-0.000173,24.019833,-0.0077,1.373
7510.00,7.515742,25.02496,-0.000174,24.019675,-0.0077,1.373
7512.00,7.514983,25.02502,-0.000173,24.019191,-0.0077,1.372
7514.00,7.514685,25.02561,-0.000174,24.019744,-0.0077,1.372
7516.00,7.516511,25.02555,-0.000174,24.019471,-0.0077,1.374
7518.00,7.517205,25.02625,-0.000173,24.019732,-0.0077,1.373
7520.00,7.516950,25.02643,-0.000173,24.019576,-0.0077,1.372
7522.00,7.515969,25.02540,-0.000172,24.019741,-0.0077,1.372
7524.00,7.515457,25.02497,-0.000173,24.019775,-0.0077,1.372
7526.00,7.515401,25.02589,-0.000173,24.019648,-0.0077,1.372
7528.00,7.516474,25.02582,-0.000173,24.019516,-0.0078,1.373
7530.00,7.516336,25.02588,-0.000172,24.018622,-0.0078,1.373
7532.00,7.516175,25.02512,-0.000172,24.018686,-0.0077,1.373
7534.00,7.515701,25.02473,-0.000173,24.018798,-0.0077,1.373
7536.00,7.515361,25.02486,-0.000174,24.019278,-0.0077,1.373
7538.00,7.515629,25.02538,-0.000174,24.019509,-0.0077,1.373
7540.00,7.515741,25.02457,-0.000174,24.019258,-0.0077,1.373
7542.00,7.516068,25.02499,-0.000173,24.019235,-0.0077,1.373
7544.00,7.516336,25.02490,-0.000174,24.019521,-0.0077,1.373
7546.00,7.515900,25.02461,-0.000173,24.019744,-0.0077,1.372
7548.00,7.515653,25.02480,-0.000172,24.019204,-0.0077,1.373
7550.00,7.516725,25.02425,-0.000173,24.018896,-0.0077,1.372
7552.00,7.516823,25.02464,-0.000172,24.019092,-0.0077,1.373
7554.00,7.517341,25.02452,-0.000173,24.019059,-0.0077,1.373
7556.00,7.517329,25.02434,-0.000174,24.019074,-0.0077,1.374
7558.00,7.516451,25.02440,-0.000174,24.019623,-0.0077,1.374
7560.00,7.516996,25.02460,-0.000173,24.019969,-0.0077,1.373
7562.00,7.516859,25.02500,-0.000174,24.019262,-0.0077,1.372
7564.00,7.516546,25.02520,-0.000173,24.019296,-0.0077,1.372
7566.00,7.516420,25.02467,-0.000173,24.019516,-0.0077,1.373
7568.00,7.516468,25.02548,-0.000174,24.019306,-0.0078,1.373
7570.00,7.517304,25.02595,-0.000174,24.019420,-0.0077,1.373
7572.00,7.517392,25.02604,-0.000173,24.018693,-0.0077,1.373
7574.00,7.516591,25.02599,-0.000172,24.019235,-0.0077,1.373
7576.00,7.516264,25.02624,-0.000174,24.019623,-0.0077,1.373
7578.00,7.516266,25.02588,-0.000173,24.019688,-0.0077,1.373
7580.00,7.515449,25.02611,-0.000173,24.019046,-0.0077,1.372
7582.00,7.515377,25.02584,-0.000172,24.018814,-0.0077,1.373
7584.00,7.515665,25.02663,-0.000173,24.019135,-0.0077,1.373
7586.00,7.514414,25.02607,-0.000174,24.019333,-0.0077,1.373
7588.00,7.513316,25.02653,-0.000174,24.019244,-0.0077,1.373
7590.00,7.514186,25.02653,-0.000174,24.019568,-0.0077,1.373
7592.00,7.514091,25.02589,-0.000174,24.019088,-0.0077,1.372
7594.00,7.513618,25.02581,-0.000174,24.019385,-0.0077,1.373
7596.00,7.514085,25.02571,-0.000173,24.019148,-0.0077,1.373
7598.00,7.514581,25.02561,-0.000175,24.019016,-0.0077,1.373
7600.00,7.515284,25.02615,-0.000174,24.019354,-0.0077,1.374
7602.00,7.514764,25.02558,-0.000173,24.019529,-0.0077,1.373
7604.00,7.514795,25.02528,-0.000172,24.018997,-0.0077,1.373
7606.00,7.514438,25.02519,-0.000173,24.019240,-0.0077,1.373
7608.00,7.514854,25.02626,-0.000174,24.019577,-0.0077,1.374
7610.00,7.516055,25.02642,-0.000174,24.019476,-0.0077,1.374
7612.00,7.515301,25.02713,-0.000174,24.019173,-0.0077,1.373
7614.00,7.514485,25.02632,-0.000174,24.019570,-0.0077,1.372
7616.00,7.515162,25.02649,-0.000174,24.019289,-0.0077,1.373
7618.00,7.515500,25.02665,-0.000174,24.019052,-0.0077,1.373
7620.00,7.515775,25.02690,-0.000173,24.018606,-0.0077,1.373
7622.00,7.515778,25.02691,-0.000174,24.019318,-0.0077,1.374
7624.00,7.516255,25.02732,-0.000175,24.018548,-0.0077,1.373
7626.00,7.515976,25.02732,-0.000173,24.018950,-0.0077,1.373
7628.00,7.516162,25.02631,-0.000173,24.019356,-0.0077,1.373
7630.00,7.516114,25.02621,-0.000174,24.018807,-0.0077,1.373
7632.00,7.515225,25.02622,-0.000173,24.019238,-0.0077,1.373
7634.00,7.514898,25.02692,-0.000174,24.019730,-0.0077,1.374
7636.00,7.515142,25.02604,-0.000173,24.019025,-0.0077,1.373
7638.00,7.514947,25.02669,-0.000175,24.019318,-0.0077,1.373
7640.00,7.515732,25.02694,-0.000173,24.019229,-0.0077,1.373
7642.00,7.514825,25.02595,-0.000174,24.019483,-0.0077,1.373
7644.00,7.515127,25.02566,-0.000173,24.019003,-0.0077,1.373
7646.00,7.515237,25.02664,-0.000173,24.019222,-0.0077,1.373
7648.00,7.514992,25.02691,-0.000173,24.019084,-0.0077,1.374
7650.00,7.514777,25.02588,-0.000174,24.018823,-0.0077,1.373
7652.00,7.514693,25.02650,-0.000173,24.019646,-0.0078,1.373
7654.00,7.515275,25.02715,-0.000172,24.019788,-0.0077,1.373
7656.00,7.515667,25.02711,-0.000173,24.019737,-0.0077,1.373
7658.00,7.516210,25.02723,-0.000173,24.019345,-0.0077,1.374
7660.00,7.516083,25.02702,-0.000174,24.019739,-0.0077,1.373
7662.00,7.516331,25.02615,-0.000174,24.019108,-0.0077,1.373
7664.00,7.516522,25.02519,-0.000173,24.019104,-0.0077,1.373
7666.00,7.515837,25.02611,-0.000174,24.019788,-0.0077,1.373
7668.00,7.515513,25.02561,-0.000173,24.019304,-0.0077,1.373
7670.00,7.514750,25.02509,-0.000173,24.019117,-0.0077,1.373
7672.00,7.514703,25.02514,-0.000174,24.019391,-0.0078,1.374
7674.00,7.515005,25.02515,-0.000174,24.019574,-0.0077,1.373
7676.00,7.514851,25.02437,-0.000174,24.019043,-0.0078,1.373
7678.00,7.514655,25.02469,-0.000174,24.019634,-0.0078,1.373
7680.00,7.515263,25.02479,-0.000173,24.019318,-0.0077,1.373
7682.00,7.515881,25.02447,-0.000174,24.018820,-0.0077,1.373
7684.00,7.515513,25.02488,-0.000174,24.018577,-0.0077,1.374
7686.00,7.514993,25.02541,-0.000174,24.018548,-0.0077,1.373
7688.00,7.514406,25.02565,-0.000175,24.019681,-0.0077,1.374
7690.00,7.514171,25.02564,-0.000175,24.019296,-0.0077,1.373
7692.00,7.514554,25.02492,-0.000174,24.019248,-0.0077,1.373
7694.00,7.513931,25.02478,-0.000175,24.019518,-0.0078,1.374
7696.00,7.514066,25.02550,-0.000174,24.019391,-0.0077,1.374
7698.00,7.514797,25.02581,-0.000174,24.018744,-0.0077,1.373
7700.00,7.514564,25.02554,-0.000175,24.019238,-0.0078,1.373
7702.00,7.514786,25.02573,-0.000175,24.019280,-0.0077,1.373
7704.00,7.514528,25.02636,-0.000174,24.019431,-0.0077,1.373
7706.00,7.514637,25.02606,-0.000174,24.019367,-0.0077,1.373
7708.00,7.514158,25.02523,-0.000173,24.019075,-0.0077,1.373
7710.00,7.513171,25.02527,-0.000173,24.018793,-0.0077,1.373
7712.00,7.513002,25.02536,-0.000174,24.019219,-0.0078,1.374
7714.00,7.513258,25.02550,-0.000175,24.018722,-0.0078,1.374
7716.00,7.513578,25.02539,-0.000174,24.018749,-0.0077,1.373
7718.00,7.513987,25.02563,-0.000174,24.019209,-0.0077,1.373
7720.00,7.514197,25.02590,-0.000174,24.018695,-0.0077,1.373
7722.00,7.514390,25.02568,-0.000174,24.019552,-0.0077,1.374
7724.00,7.514525,25.02546,-0.000174,24.019498,-0.0077,1.374
7726.00,7.514619,25.02570,-0.000174,24.018635,-0.0077,1.374
7728.00,7.514832,25.02576,-0.000174,24.019605,-0.0078,1.374
7730.00,7.514745,25.02572,-0.000173,24.019726,-0.0077,1.374
7732.00,7.514312,25.02610,-0.000174,24.019300,-0.0077,1.373
7734.00,7.514198,25.02581,-0.000173,24.019219,-0.0077,1.373
7736.00,7.514444,25.02569,-0.000173,24.019005,-0.0077,1.373
7738.00,7.514281,25.02595,-0.000173,24.019300,-0.0077,1.373
7740.00,7.513189,25.02479,-0.000174,24.019654,-0.0077,1.373
7742.00,7.512006,25.02549,-0.000175,24.019637,-0.0077,1.373
7744.00,7.512216,25.02587,-0.000176,24.019017,-0.0077,1.374
7746.00,7.512940,25.02563,-0.000176,24.018725,-0.0077,1.374
7748.00,7.513029,25.02640,-0.000176,24.019242,-0.0077,1.374
7750.00,7.512289,25.02567,-0.000175,24.018637,-0.0077,1.372
7752.00,7.512498,25.02531,-0.000174,24.019093,-0.0077,1.373
7754.00,7.513020,25.02582,-0.000174,24.018840,-0.0078,1.374
7756.00,7.512496,25.02588,-0.000175,24.018985,-0.0077,1.374
7758.00,7.512359,25.02507,-0.000175,24.019761,-0.0077,1.373
7760.00,7.512835,25.02526,-0.000174,24.019806,-0.0077,1.373
7762.00,7.513044,25.02472,-0.000175,24.018541,-0.0078,1.374
7764.00,7.513227,25.02518,-0.000174,24.018635,-0.0077,1.373
7766.00,7.513162,25.02599,-0.000173,24.018985,-0.0077,1.373
7768.00,7.513377,25.02585,-0.000174,24.018609,-0.0077,1.374
7770.00,7.513886,25.02535,-0.000174,24.018321,-0.0077,1.373
7772.00,7.514106,25.02533,-0.000174,24.019335,-0.0077,1.373
7774.00,7.514131,25.02543,-0.000175,24.019335,-0.0077,1.373
7776.00,7.513608,25.02514,-0.000174,24.019380,-0.0077,1.373
7778.00,7.513060,25.02664,-0.000174,24.018985,-0.0077,1.374
7780.00,7.513594,25.02688,-0.000173,24.019501,-0.0078,1.373
7782.00,7.513381,25.02556,-0.000175,24.019113,-0.0077,1.373
7784.00,7.513109,25.02610,-0.000175,24.020018,-0.0077,1.373
7786.00,7.512962,25.02529,-0.000174,24.019275,-0.0077,1.373
7788.00,7.513519,25.02562,-0.000175,24.019790,-0.0077,1.373
7790.00,7.513410,25.02512,-0.000175,24.019507,-0.0077,1.373
7792.00,7.513605,25.02435,-0.000175,24.018899,-0.0077,1.374
7794.00,7.512733,25.02571,-0.000174,24.018872,-0.0078,1.374
7796.00,7.512442,25.02587,-0.000175,24.018800,-0.0078,1.374
7798.00,7.513203,25.02603,-0.000174,24.018950,-0.0077,1.374
7800.00,7.514007,25.02536,-0.000174,24.019634,-0.0077,1.373
7802.00,7.513185,25.02655,-0.000175,24.018629,-0.0078,1.373
@13,12.0000,24.0
7804.00,7.512880,25.02641,-0.000175,24.019222,-0.0077,1.374
7806.00,7.508968,25.02590,-0.000174,24.019367,-0.0077,1.373
7808.00,7.497884,25.02529,-0.000174,24.018780,-0.0077,1.373
7810.00,7.484566,25.02629,-0.000173,24.019465,-0.0077,1.372
7812.00,7.471992,25.02682,-0.000172,24.019369,-0.0077,1.372
7814.00,7.462349,25.02596,-0.000172,24.018999,-0.0077,1.372
7816.00,7.456569,25.02570,-0.000173,24.018814,-0.0077,1.372
7818.00,7.452604,25.02638,-0.000173,24.019072,-0.0077,1.373
7820.00,7.450267,25.02646,-0.000174,24.019739,-0.0077,1.374
7822.00,7.446934,25.02621,-0.000176,24.019382,-0.0077,1.373
7824.00,7.445145,25.02597,-0.000175,24.020049,-0.0077,1.374
7826.00,7.443937,25.02637,-0.000173,24.018939,-0.0077,1.373
7828.00,7.444715,25.02591,-0.000174,24.019518,-0.0078,1.373
7830.00,7.450014,25.02598,-0.000174,24.018421,-0.0078,1.374
7832.00,7.463133,25.02654,-0.000175,24.018928,-0.0077,1.375
7834.00,7.479882,25.02547,-0.000176,24.019157,-0.0078,1.375
7836.00,7.496122,25.02529,-0.000175,24.019295,-0.0077,1.374
7838.00,7.507125,25.02517,-0.000176,24.019485,-0.0077,1.374
7840.00,7.513790,25.02500,-0.000175,24.018303,-0.0078,1.375
7842.00,7.517903,25.02565,-0.000174,24.019541,-0.0077,1.374
7844.00,7.521904,25.02564,-0.000174,24.019017,-0.0077,1.373
7846.00,7.524964,25.02476,-0.000173,24.018869,-0.0077,1.373
7848.00,7.525443,25.02488,-0.000173,24.018903,-0.0077,1.373
7850.00,7.524988,25.02538,-0.000173,24.018783,-0.0077,1.373
7852.00,7.523600,25.02491,-0.000173,24.018827,-0.0078,1.373
7854.00,7.519816,25.02604,-0.000173,24.018894,-0.0077,1.373
7856.00,7.517346,25.02673,-0.000172,24.018887,-0.0077,1.373
7858.00,7.513811,25.02686,-0.000174,24.019521,-0.0077,1.373
7860.00,7.511501,25.02643,-0.000175,24.019012,-0.0077,1.374
7862.00,7.509512,25.02609,-0.000175,24.018660,-0.0077,1.374
7864.00,7.507728,25.02619,-0.000174,24.019113,-0.0077,1.373
7866.00,7.505570,25.02498,-0.000174,24.018972,-0.0078,1.373
7868.00,7.504801,25.02502,-0.000173,24.019032,-0.0077,1.373
7870.00,7.503753,25.02518,-0.000174,24.019043,-0.0077,1.373
7872.00,7.502976,25.02536,-0.000174,24.019211,-0.0077,1.373
7874.00,7.502546,25.02552,-0.000174,24.018974,-0.0077,1.374
7876.00,7.502735,25.02519,-0.000175,24.018831,-0.0077,1.374
7878.00,7.503317,25.02516,-0.000176,24.018450,-0.0078,1.373
7880.00,7.503995,25.02510,-0.000175,24.018914,-0.0078,1.374
7882.00,7.504292,25.02512,-0.000174,24.019436,-0.0077,1.373
7884.00,7.504853,25.02531,-0.000173,24.018711,-0.0077,1.373
7886.00,7.505979,25.02585,-0.000174,24.018858,-0.0078,1.373
7888.00,7.507375,25.02574,-0.000175,24.018557,-0.0077,1.373
7890.00,7.508230,25.02543,-0.000176,24.018909,-0.0077,1.373
7892.00,7.508787,25.02553,-0.000174,24.019012,-0.0077,1.373
7894.00,7.510370,25.02536,-0.000175,24.019188,-0.0077,1.372
7896.00,7.511144,25.02535,-0.000174,24.019405,-0.0077,1.373
7898.00,7.511312,25.02567,-0.000174,24.019119,-0.0077,1.373
7900.00,7.511423,25.02508,-0.000174,24.018762,-0.0077,1.373
7902.00,7.512370,25.02533,-0.000175,24.018477,-0.0078,1.374
7904.00,7.512967,25.02557,-0.000175,24.018854,-0.0077,1.373
7906.00,7.512044,25.02541,-0.000175,24.019344,-0.0078,1.373
7908.00,7.513112,25.02610,-0.000175,24.019282,-0.0077,1.373
7910.00,7.513981,25.02549,-0.000175,24.018588,-0.0077,1.374
7912.00,7.514758,25.02546,-0.000174,24.019463,-0.0077,1.374
7914.00,7.515113,25.02457,-0.000173,24.019180,-0.0077,1.372
7916.00,7.515261,25.02529,-0.000171,24.019258,-0.0077,1.373
7918.00,7.515634,25.02608,-0.000173,24.019797,-0.0077,1.373
7920.00,7.516506,25.02520,-0.000174,24.019302,-0.0077,1.373
7922.00,7.517474,25.02540,-0.000174,24.019132,-0.0077,1.374
7924.00,7.518501,25.02543,-0.000174,24.019496,-0.0077,1.373
7926.00,7.518292,25.02618,-0.000174,24.019897,-0.0077,1.373
7928.00,7.518085,25.02657,-0.000174,24.019588,-0.0077,1.374
7930.00,7.517733,25.02527,-0.000174,24.018562,-0.0077,1.373
7932.00,7.518545,25.02635,-0.000174,24.019750,-0.0077,1.373
7934.00,7.519372,25.02659,-0.000174,24.019101,-0.0077,1.374
7936.00,7.518734,25.02655,-0.000174,24.019556,-0.0077,1.374
7938.00,7.518606,25.02634,-0.000175,24.019518,-0.0077,1.374
7940.00,7.518543,25.02577,-0.000174,24.019824,-0.0077,1.373
7942.00,7.518556,25.02574,-0.000175,24.019761,-0.0077,1.374
7944.00,7.518230,25.02533,-0.000174,24.018693,-0.0077,1.374
7946.00,7.517750,25.02534,-0.000173,24.019175,-0.0077,1.374
7948.00,7.517661,25.02597,-0.000173,24.018693,-0.0077,1.373
7950.00,7.518358,25.02555,-0.000173,24.018999,-0.0077,1.374
7952.00,7.519006,25.02635,-0.000174,24.019443,-0.0077,1.373
7954.00,7.519154,25.02667,-0.000174,24.019188,-0.0077,1.373
7956.00,7.519615,25.02635,-0.000173,24.019561,-0.0077,1.373
7958.00,7.519734,25.02584,-0.000173,24.018988,-0.0078,1.373
7960.00,7.519756,25.02635,-0.000173,24.019199,-0.0077,1.374
7962.00,7.519445,25.02583,-0.000173,24.018802,-0.0077,1.374
7964.00,7.518459,25.02535,-0.000175,24.018767,-0.0077,1.373
7966.00,7.518451,25.02567,-0.000174,24.019151,-0.0077,1.373
7968.00,7.518721,25.02586,-0.000174,24.019507,-0.0077,1.373
7970.00,7.519231,25.02585,-0.000174,24.019523,-0.0077,1.374
7972.00,7.519896,25.02642,-0.000173,24.018823,-0.0077,1.373
7974.00,7.519157,25.02684,-0.000173,24.019295,-0.0077,1.373
7976.00,7.518724,25.02717,-0.000173,24.018575,-0.0077,1.374
7978.00,7.519335,25.02663,-0.000173,24.019672,-0.0077,1.374
7980.00,7.517997,25.02712,-0.000174,24.019028,-0.0077,1.374
7982.00,7.516424,25.02645,-0.000173,24.018847,-0.0077,1.373
7984.00,7.517099,25.02617,-0.000174,24.019418,-0.0077,1.373
7986.00,7.516860,25.02695,-0.000173,24.019233,-0.0077,1.373
7988.00,7.516654,25.02606,-0.000173,24.019327,-0.0077,1.374
7990.00,7.516895,25.02584,-0.000173,24.018827,-0.0077,1.374
7992.00,7.516187,25.02595,-0.000173,24.019298,-0.0077,1.374
7994.00,7.516079,25.02588,-0.000174,24.019387,-0.0077,1.375
7996.00,7.516228,25.02602,-0.000174,24.019043,-0.0077,1.373
7998.00,7.515587,25.02567,-0.000174,24.019200,-0.0077,1.373
8000.00,7.514517,25.02536,-0.000173,24.019469,-0.0077,1.374
8002.00,7.515015,25.02501,-0.000174,24.019385,-0.0078,1.374
8004.00,7.515307,25.02516,-0.000174,24.019306,-0.0077,1.374
8006.00,7.514794,25.02625,-0.000174,24.018983,-0.0077,1.373
8008.00,7.514691,25.02647,-0.000174,24.019130,-0.0077,1.374
8010.00,7.514826,25.02642,-0.000173,24.019744,-0.0077,1.374
8012.00,7.514811,25.02619,-0.000174,24.019322,-0.0077,1.373
8014.00,7.514204,25.02590,-0.000174,24.018667,-0.0077,1.373
8016.00,7.514312,25.02538,-0.000174,24.018861,-0.0078,1.373
8018.00,7.514844,25.02540,-0.000175,24.018934,-0.0077,1.373
8020.00,7.514222,25.02597,-0.000176,24.018843,-0.0077,1.374
8022.00,7.513984,25.02567,-0.000176,24.019465,-0.0077,1.374
8024.00,7.514572,25.02578,-0.000174,24.019655,-0.0077,1.374
8026.00,7.514979,25.02695,-0.000173,24.019635,-0.0077,1.373
8028.00,7.514477,25.02651,-0.000174,24.019106,-0.0077,1.374
8030.00,7.513869,25.02629,-0.000174,24.019628,-0.0077,1.374
8032.00,7.514023,25.02647,-0.000172,24.019536,-0.0077,1.373
8034.00,7.513858,25.02652,-0.000173,24.019654,-0.0077,1.374
8036.00,7.513107,25.02657,-0.000174,24.020060,-0.0077,1.373
8038.00,7.512993,25.02590,-0.000174,24.019790,-0.0077,1.374
8040.00,7.513427,25.02558,-0.000175,24.019233,-0.0077,1.374
8042.00,7.513578,25.02655,-0.000174,24.019839,-0.0077,1.374
8044.00,7.513754,25.02643,-0.000174,24.019530,-0.0077,1.374
8046.00,7.513976,25.02681,-0.000174,24.019786,-0.0077,1.374
8048.00,7.513932,25.02656,-0.000174,24.019402,-0.0077,1.374
8050.00,7.513604,25.02667,-0.000174,24.018180,-0.0077,1.374
8052.00,7.513728,25.02728,-0.000172,24.019904,-0.0077,1.374
8054.00,7.513594,25.02718,-0.000173,24.019383,-0.0077,1.374
8056.00,7.513116,25.02692,-0.000173,24.019661,-0.0077,1.374
8058.00,7.512500,25.02688,-0.000175,24.019385,-0.0077,1.374
8060.00,7.512149,25.02731,-0.000174,24.019521,-0.0077,1.374
8062.00,7.511912,25.02740,-0.000174,24.019839,-0.0077,1.374
8064.00,7.511818,25.02805,-0.000174,24.019907,-0.0077,1.374
8066.00,7.511466,25.02806,-0.000175,24.019953,-0.0077,1.374
8068.00,7.512408,25.02826,-0.000175,24.019161,-0.0077,1.374
8070.00,7.513216,25.02951,-0.000173,24.019577,-0.0077,1.373
8072.00,7.512949,25.02890,-0.000174,24.019438,-0.0077,1.374
8074.00,7.513392,25.02836,-0.000173,24.019445,-0.0077,1.374
8076.00,7.512849,25.02795,-0.000173,24.020145,-0.0077,1.373
8078.00,7.512406,25.02861,-0.000173,24.020172,-0.0077,1.374
8080.00,7.512468,25.02824,-0.000174,24.019284,-0.0077,1.374
8082.00,7.512288,25.02777,-0.000174,24.019509,-0.0077,1.374
8084.00,7.512944,25.02765,-0.000174,24.019833,-0.0077,1.375
8086.00,7.512022,25.02755,-0.000174,24.019804,-0.0077,1.374
8088.00,7.512556,25.02778,-0.000174,24.019703,-0.0077,1.373
8090.00,7.512666,25.02734,-0.000173,24.019626,-0.0077,1.374
8092.00,7.512660,25.02754,-0.000174,24.019471,-0.0078,1.374
8094.00,7.512180,25.02769,-0.000175,24.019213,-0.0077,1.374
8096.00,7.511745,25.02789,-0.000174,24.018967,-0.0077,1.374
8098.00,7.512110,25.02746,-0.000173,24.019590,-0.0077,1.374
8100.00,7.511113,25.02689,-0.000175,24.019780,-0.0077,1.374
8102.00,7.511094,25.02741,-0.000174,24.019579,-0.0077,1.373
8104.00,7.512095,25.02742,-0.000174,24.019480,-0.0078,1.374
8106.00,7.511134,25.02758,-0.000174,24.019391,-0.0077,1.374
8108.00,7.510132,25.02817,-0.000175,24.019635,-0.0077,1.374
8110.00,7.509929,25.02793,-0.000175,24.019808,-0.0077,1.374
8112.00,7.510655,25.02696,-0.000174,24.019461,-0.0077,1.374
8114.00,7.510562,25.02743,-0.000175,24.018809,-0.0077,1.374
8116.00,7.510330,25.02702,-0.000176,24.019554,-0.0077,1.374
8118.00,7.509547,25.02726,-0.000175,24.018943,-0.0077,1.373
8120.00,7.509566,25.02764,-0.000174,24.019617,-0.0077,1.375
8122.00,7.509484,25.02673,-0.000174,24.020018,-0.0077,1.374
8124.00,7.509578,25.02643,-0.000173,24.019742,-0.0077,1.373
8126.00,7.509242,25.02683,-0.000174,24.019362,-0.0077,1.373
8128.00,7.509428,25.02713,-0.000174,24.019902,-0.0077,1.374
8130.00,7.510205,25.02661,-0.000175,24.019389,-0.0077,1.374
8132.00,7.509787,25.02719,-0.000174,24.018988,-0.0077,1.374
8134.00,7.510336,25.02646,-0.000174,24.019371,-0.0077,1.374
8136.00,7.510345,25.02533,-0.000173,24.019527,-0.0077,1.374
8138.00,7.510279,25.02589,-0.000173,24.019621,-0.0077,1.374
8140.00,7.510248,25.02674,-0.000173,24.019617,-0.0077,1.373
8142.00,7.510192,25.02758,-0.000174,24.019331,-0.0077,1.374
8144.00,7.510735,25.02668,-0.000174,24.019666,-0.0077,1.373
8146.00,7.510538,25.02632,-0.000174,24.018713,-0.0077,1.373
8148.00,7.509787,25.02656,-0.000174,24.019338,-0.0076,1.374
8150.00,7.509316,25.02660,-0.000175,24.019616,-0.0077,1.374
8152.00,7.509672,25.02712,-0.000174,24.019342,-0.0077,1.374
8154.00,7.509462,25.02719,-0.000174,24.019800,-0.0077,1.374
8156.00,7.509789,25.02686,-0.000174,24.019405,-0.0077,1.375
8158.00,7.510147,25.02692,-0.000174,24.019126,-0.0077,1.373
8160.00,7.509696,25.02655,-0.000175,24.019474,-0.0077,1.373
8162.00,7.508742,25.02638,-0.000174,24.018959,-0.0077,1.374
8164.00,7.508215,25.02670,-0.000174,24.019141,-0.0077,1.374
8166.00,7.508570,25.02725,-0.000174,24.019572,-0.0077,1.373
8168.00,7.509519,25.02649,-0.000173,24.019438,-0.0077,1.373
8170.00,7.510038,25.02614,-0.000175,24.019869,-0.0077,1.374
8172.00,7.510109,25.02647,-0.000175,24.019005,-0.0077,1.374
8174.00,7.509782,25.02645,-0.000175,24.019463,-0.0077,1.373
8176.00,7.509835,25.02648,-0.000174,24.019534,-0.0077,1.374
8178.00,7.509910,25.02661,-0.000175,24.019902,-0.0077,1.374
8180.00,7.509728,25.02627,-0.000175,24.019249,-0.0077,1.374
8182.00,7.509513,25.02655,-0.000174,24.019487,-0.0077,1.374
8184.00,7.509161,25.02545,-0.000174,24.019806,-0.0077,1.374
8186.00,7.508841,25.02581,-0.000175,24.018985,-0.0077,1.374
8188.00,7.508825,25.02699,-0.000175,24.019548,-0.0077,1.375
8190.00,7.508643,25.02726,-0.000175,24.019423,-0.0077,1.374
8192.00,7.508981,25.02668,-0.000175,24.018910,-0.0077,1.374
8194.00,7.509234,25.02688,-0.000174,24.019539,-0.0077,1.374
8196.00,7.508722,25.02741,-0.000173,24.019492,-0.0077,1.374
8198.00,7.508765,25.02666,-0.000174,24.018805,-0.0077,1.374
8200.00,7.509826,25.02701,-0.000174,24.019846,-0.0077,1.374
8202.00,7.510135,25.02686,-0.000174,24.019367,-0.0077,1.374
8204.00,7.509276,25.02662,-0.000174,24.018727,-0.0077,1.373
8206.00,7.508990,25.02658,-0.000175,24.019585,-0.0077,1.374
8208.00,7.509093,25.02636,-0.000175,24.019701,-0.0077,1.374
8210.00,7.509265,25.02639,-0.000174,24.019264,-0.0077,1.374
8212.00,7.509048,25.02644,-0.000174,24.019175,-0.0077,1.375
8214.00,7.509511,25.02679,-0.000175,24.019741,-0.0077,1.374
8216.00,7.508952,25.02734,-0.000173,24.019244,-0.0077,1.374
8218.00,7.508115,25.02715,-0.000173,24.019800,-0.0077,1.374
8220.00,7.508359,25.02700,-0.000174,24.019641,-0.0077,1.373
8222.00,7.508976,25.02684,-0.000175,24.019755,-0.0077,1.374
8224.00,7.508692,25.02683,-0.000175,24.019768,-0.0077,1.374
8226.00,7.508458,25.02703,-0.000173,24.019161,-0.0077,1.374
8228.00,7.509220,25.02731,-0.000174,24.019684,-0.0078,1.374
8230.00,7.509159,25.02762,-0.000173,24.019113,-0.0078,1.374
8232.00,7.508623,25.02799,-0.000174,24.020090,-0.0077,1.374
8234.00,7.509005,25.02746,-0.000175,24.019451,-0.0077,1.374
8236.00,7.508756,25.02736,-0.000175,24.019706,-0.0077,1.374
8238.00,7.509580,25.02755,-0.000174,24.020165,-0.0077,1.374
8240.00,7.509893,25.02742,-0.000173,24.019960,-0.0077,1.374
8242.00,7.510388,25.02743,-0.000175,24.019425,-0.0077,1.375
8244.00,7.511095,25.02739,-0.000175,24.019184,-0.0077,1.374
8246.00,7.510636,25.02692,-0.000175,24.019251,-0.0077,1.373
8248.00,7.510100,25.02616,-0.000175,24.019634,-0.0077,1.374
8250.00,7.510353,25.02655,-0.000174,24.020112,-0.0077,1.374
8252.00,7.509973,25.02592,-0.000174,24.019543,-0.0077,1.374
8254.00,7.509599,25.02665,-0.000174,24.019561,-0.0077,1.374
8256.00,7.509589,25.02646,-0.000174,24.019791,-0.0077,1.375
8258.00,7.508844,25.02700,-0.000173,24.020379,-0.0077,1.373
8260.00,7.508352,25.02662,-0.000173,24.020295,-0.0077,1.374
8262.00,7.508004,25.02686,-0.000174,24.019532,-0.0077,1.375
8264.00,7.508143,25.02683,-0.000174,24.019159,-0.0077,1.375
8266.00,7.508218,25.02735,-0.000173,24.019150,-0.0078,1.374
8268.00,7.508577,25.02725,-0.000174,24.019409,-0.0077,1.374
8270.00,7.508801,25.02730,-0.000173,24.019324,-0.0077,1.374
8272.00,7.509171,25.02699,-0.000175,24.019487,-0.0077,1.375
8274.00,7.509755,25.02641,-0.000175,24.019318,-0.0077,1.374
8276.00,7.509526,25.02737,-0.000175,24.019762,-0.0077,1.375
8278.00,7.509087,25.02730,-0.000174,24.019329,-0.0077,1.374
8280.00,7.508799,25.02772,-0.000175,24.018660,-0.0077,1.374
8282.00,7.509412,25.02694,-0.000174,24.019117,-0.0077,1.374
8284.00,7.509400,25.02708,-0.000173,24.019766,-0.0077,1.374
8286.00,7.509307,25.02734,-0.000174,24.019041,-0.0077,1.374
8288.00,7.508849,25.02745,-0.000174,24.019732,-0.0077,1.374
8290.00,7.509164,25.02766,-0.000174,24.019668,-0.0077,1.374
8292.00,7.509414,25.02807,-0.000173,24.019599,-0.0077,1.374
8294.00,7.509234,25.02753,-0.000174,24.019510,-0.0077,1.374
8296.00,7.508790,25.02783,-0.000174,24.018760,-0.0077,1.374
8298.00,7.508936,25.02858,-0.000175,24.018970,-0.0077,1.374
8300.00,7.509081,25.02804,-0.000174,24.019616,-0.0077,1.374
8302.00,7.509242,25.02790,-0.000173,24.019552,-0.0077,1.374
8304.00,7.510278,25.02741,-0.000174,24.019750,-0.0077,1.374
8306.00,7.509422,25.02726,-0.000175,24.019095,-0.0077,1.374
8308.00,7.508848,25.02706,-0.000175,24.019295,-0.0077,1.374
8310.00,7.509026,25.02748,-0.000174,24.019761,-0.0077,1.374
8312.00,7.508651,25.02688,-0.000173,24.019945,-0.0077,1.374
8314.00,7.507874,25.02713,-0.000174,24.019873,-0.0077,1.375
8316.00,7.508038,25.02773,-0.000173,24.019976,-0.0077,1.375
8318.00,7.508140,25.02827,-0.000174,24.019929,-0.0077,1.374
8320.00,7.508697,25.02812,-0.000174,24.019708,-0.0077,1.374
8322.00,7.508610,25.02877,-0.000173,24.019583,-0.0077,1.374
8324.00,7.509073,25.02923,-0.000173,24.019485,-0.0077,1.374
8326.00,7.509452,25.02899,-0.000173,24.019726,-0.0077,1.375
8328.00,7.508887,25.02890,-0.000175,24.018675,-0.0077,1.375
8330.00,7.508699,25.02869,-0.000175,24.018711,-0.0077,1.375
8332.00,7.509202,25.02852,-0.000174,24.019460,-0.0077,1.374
8334.00,7.508330,25.02700,-0.000174,24.019576,-0.0077,1.374
8336.00,7.508601,25.02773,-0.000174,24.019771,-0.0077,1.374
8338.00,7.508319,25.02855,-0.000174,24.019806,-0.0077,1.374
8340.00,7.508411,25.02871,-0.000175,24.019063,-0.0077,1.374
8342.00,7.509000,25.02844,-0.000175,24.018849,-0.0077,1.374
8344.00,7.508708,25.02787,-0.000174,24.018943,-0.0077,1.374
8346.00,7.508735,25.02777,-0.000174,24.019088,-0.0077,1.374
8348.00,7.508883,25.02759,-0.000175,24.019944,-0.0077,1.374
8350.00,7.508322,25.02745,-0.000174,24.019641,-0.0077,1.374
8352.00,7.508149,25.02759,-0.000174,24.018932,-0.0077,1.373
8354.00,7.508426,25.02758,-0.000174,24.019434,-0.0077,1.374
8356.00,7.509047,25.02769,-0.000176,24.019532,-0.0077,1.374
8358.00,7.508941,25.02660,-0.000175,24.019438,-0.0077,1.375
8360.00,7.508059,25.02641,-0.000175,24.019594,-0.0077,1.374
8362.00,7.508275,25.02695,-0.000173,24.019133,-0.0077,1.374
8364.00,7.508472,25.02626,-0.000174,24.019654,-0.0077,1.374
8366.00,7.508075,25.02638,-0.000175,24.018823,-0.0078,1.374
8368.00,7.507944,25.02635,-0.000175,24.018889,-0.0077,1.374
8370.00,7.507470,25.02665,-0.000174,24.019849,-0.0077,1.374
8372.00,7.508041,25.02605,-0.000174,24.019753,-0.0077,1.374
8374.00,7.508466,25.02659,-0.000174,24.019628,-0.0077,1.375
8376.00,7.508550,25.02703,-0.000174,24.019050,-0.0077,1.375
8378.00,7.507822,25.02659,-0.000173,24.019826,-0.0077,1.374
8380.00,7.507925,25.02658,-0.000174,24.019202,-0.0077,1.374
8382.00,7.507979,25.02656,-0.000174,24.019413,-0.0077,1.374
8384.00,7.508999,25.02691,-0.000173,24.019258,-0.0077,1.374
8386.00,7.509108,25.02669,-0.000173,24.019603,-0.0077,1.375
8388.00,7.508595,25.02676,-0.000174,24.020330,-0.0078,1.374
8390.00,7.507697,25.02611,-0.000174,24.019782,-0.0077,1.375
8392.00,7.508484,25.02553,-0.000173,24.019122,-0.0077,1.374
8394.00,7.508564,25.02634,-0.000174,24.019469,-0.0077,1.374
8396.00,7.508113,25.02618,-0.000176,24.018992,-0.0077,1.375
8398.00,7.507945,25.02654,-0.000175,24.019166,-0.0077,1.374
8400.00,7.507949,25.02644,-0.000174,24.019246,-0.0077,1.374
8402.00,7.508511,25.02623,-0.000174,24.019003,-0.0077,1.374
@14,12.0000,24.0
8404.00,7.508494,25.02571,-0.000174,24.018874,-0.0077,1.374
8406.00,7.504904,25.02621,-0.000174,24.019371,-0.0077,1.374
8408.00,7.494928,25.02555,-0.000173,24.019545,-0.0077,1.374
8410.00,7.481284,25.02639,-0.000173,24.019144,-0.0077,1.373
8412.00,7.468093,25.02673,-0.000173,24.019490,-0.0077,1.373
8414.00,7.456884,25.02620,-0.000172,24.019516,-0.0077,1.372
8416.00,7.450683,25.02581,-0.000171,24.019652,-0.0077,1.373
8418.00,7.447361,25.02673,-0.000173,24.019833,-0.0077,1.374
8420.00,7.444216,25.02652,-0.000174,24.019915,-0.0077,1.374
8422.00,7.441234,25.02691,-0.000174,24.019394,-0.0077,1.374
8424.00,7.439210,25.02692,-0.000175,24.019951,-0.0077,1.374
8426.00,7.438467,25.02726,-0.000175,24.019353,-0.0077,1.374
8428.00,7.439488,25.02670,-0.000175,24.019478,-0.0077,1.375
8430.00,7.445018,25.02678,-0.000175,24.019472,-0.0077,1.375
8432.00,7.457793,25.02741,-0.000175,24.018867,-0.0077,1.374
8434.00,7.474082,25.02718,-0.000174,24.018825,-0.0077,1.375
8436.00,7.490545,25.02746,-0.000175,24.019895,-0.0077,1.375
8438.00,7.501912,25.02743,-0.000175,24.018927,-0.0077,1.374
8440.00,7.508750,25.02691,-0.000175,24.019746,-0.0077,1.374
8442.00,7.513986,25.02741,-0.000173,24.019296,-0.0077,1.374
8444.00,7.517679,25.02762,-0.000172,24.019322,-0.0077,1.374
8446.00,7.521103,25.02772,-0.000173,24.019635,-0.0077,1.373
8448.00,7.523281,25.02781,-0.000172,24.019275,-0.0077,1.374
8450.00,7.522936,25.02755,-0.000174,24.019432,-0.0077,1.374
8452.00,7.520149,25.02726,-0.000172,24.018658,-0.0077,1.374
8454.00,7.517252,25.02721,-0.000172,24.018744,-0.0077,1.374
8456.00,7.514223,25.02677,-0.000173,24.019364,-0.0077,1.374
8458.00,7.511211,25.02782,-0.000174,24.019151,-0.0077,1.374
8460.00,7.508600,25.02777,-0.000174,24.018983,-0.0077,1.373
8462.00,7.506639,25.02777,-0.000174,24.019302,-0.0077,1.374
8464.00,7.504284,25.02783,-0.000175,24.019496,-0.0077,1.374
8466.00,7.502500,25.02658,-0.000175,24.019576,-0.0077,1.374
8468.00,7.500476,25.02693,-0.000173,24.018919,-0.0078,1.374
8470.00,7.498734,25.02686,-0.000173,24.019246,-0.0077,1.374
8472.00,7.498092,25.02636,-0.000174,24.019144,-0.0077,1.374
8474.00,7.498228,25.02672,-0.000173,24.018464,-0.0077,1.374
8476.00,7.498485,25.02672,-0.000173,24.018406,-0.0078,1.374
8478.00,7.498719,25.02664,-0.000173,24.019938,-0.0077,1.374
8480.00,7.498806,25.02703,-0.000174,24.018709,-0.0077,1.374
8482.00,7.499069,25.02815,-0.000174,24.019483,-0.0077,1.374
8484.00,7.499435,25.02766,-0.000174,24.019084,-0.0077,1.374
8486.00,7.501033,25.02729,-0.000174,24.019371,-0.0077,1.374
8488.00,7.502111,25.02748,-0.000175,24.019001,-0.0077,1.374
8490.00,7.502854,25.02749,-0.000174,24.019213,-0.0077,1.374
8492.00,7.503967,25.02757,-0.000174,24.018582,-0.0077,1.374
8494.00,7.505676,25.02781,-0.000174,24.019130,-0.0077,1.374
8496.00,7.506569,25.02818,-0.000173,24.019664,-0.0077,1.374
8498.00,7.507298,25.02801,-0.000173,24.020281,-0.0077,1.374
8500.00,7.508212,25.02796,-0.000174,24.019333,-0.0077,1.373
8502.00,7.509532,25.02790,-0.000174,24.019987,-0.0077,1.374
8504.00,7.510218,25.02799,-0.000174,24.019351,-0.0077,1.373
8506.00,7.510831,25.02752,-0.000174,24.019180,-0.0077,1.374
8508.00,7.511621,25.02806,-0.000174,24.019193,-0.0077,1.374
8510.00,7.511278,25.02862,-0.000175,24.019351,-0.0077,1.374
8512.00,7.511450,25.02810,-0.000175,24.019706,-0.0077,1.374
8514.00,7.512254,25.02865,-0.000175,24.019273,-0.0077,1.374
8516.00,7.512648,25.02780,-0.000175,24.019273,-0.0077,1.374
8518.00,7.513140,25.02806,-0.000175,24.019550,-0.0078,1.374
8520.00,7.512873,25.02759,-0.000175,24.019713,-0.0077,1.374
8522.00,7.512691,25.02835,-0.000175,24.019287,-0.0077,1.374
8524.00,7.513438,25.02842,-0.000176,24.019197,-0.0077,1.374
8526.00,7.513769,25.02854,-0.000174,24.019213,-0.0077,1.374
8528.00,7.514167,25.02829,-0.000174,24.019249,-0.0077,1.374
8530.00,7.514462,25.02823,-0.000174,24.018744,-0.0077,1.374
8532.00,7.514624,25.02818,-0.000174,24.019558,-0.0077,1.374
8534.00,7.515050,25.02742,-0.000174,24.019523,-0.0077,1.374
8536.00,7.516106,25.02794,-0.000174,24.018907,-0.0077,1.374
8538.00,7.517138,25.02842,-0.000173,24.019277,-0.0077,1.374
8540.00,7.516406,25.02873,-0.000174,24.019159,-0.0077,1.374
8542.00,7.515123,25.02866,-0.000174,24.018956,-0.0077,1.374
8544.00,7.514750,25.02881,-0.000172,24.019010,-0.0077,1.374
8546.00,7.515390,25.02875,-0.000172,24.019432,-0.0077,1.374
8548.00,7.515173,25.02828,-0.000173,24.019095,-0.0077,1.374
8550.00,7.514642,25.02773,-0.000175,24.019180,-0.0077,1.374
8552.00,7.515099,25.02800,-0.000174,24.019438,-0.0078,1.374
8554.00,7.515407,25.02788,-0.000174,24.019411,-0.0077,1.374
8556.00,7.515923,25.02760,-0.000173,24.018948,-0.0077,1.374
8558.00,7.515106,25.02853,-0.000174,24.019666,-0.0077,1.374
8560.00,7.514157,25.02817,-0.000174,24.019447,-0.0077,1.374
8562.00,7.514298,25.02896,-0.000173,24.019228,-0.0077,1.374
8564.00,7.514058,25.02922,-0.000174,24.018671,-0.0077,1.374
8566.00,7.513852,25.02828,-0.000175,24.019106,-0.0077,1.374
8568.00,7.513719,25.02780,-0.000175,24.019438,-0.0077,1.374
8570.00,7.513925,25.02858,-0.000174,24.019429,-0.0078,1.374
8572.00,7.515288,25.02894,-0.000174,24.018994,-0.0078,1.374
8574.00,7.515194,25.02803,-0.000173,24.018918,-0.0077,1.374
8576.00,7.514726,25.02837,-0.000173,24.019548,-0.0077,1.375
8578.00,7.514567,25.02847,-0.000175,24.019461,-0.0077,1.374
8580.00,7.515230,25.02817,-0.000174,24.018939,-0.0077,1.374
8582.00,7.514916,25.02773,-0.000174,24.018771,-0.0078,1.374
8584.00,7.513537,25.02785,-0.000174,24.019378,-0.0077,1.374
8586.00,7.512934,25.02875,-0.000175,24.019393,-0.0077,1.374
8588.00,7.513265,25.02874,-0.000177,24.018823,-0.0078,1.375
8590.00,7.513518,25.02883,-0.000176,24.019251,-0.0078,1.374
8592.00,7.512658,25.02946,-0.000174,24.019135,-0.0077,1.374
8594.00,7.512921,25.02881,-0.000174,24.019224,-0.0077,1.374
8596.00,7.512338,25.02852,-0.000175,24.018876,-0.0077,1.375
8598.00,7.511233,25.02863,-0.000175,24.018586,-0.0077,1.374
8600.00,7.510833,25.02861,-0.000175,24.018954,-0.0077,1.374
8602.00,7.511721,25.02912,-0.000175,24.018852,-0.0077,1.374
8604.00,7.511887,25.02929,-0.000175,24.018669,-0.0077,1.374
8606.00,7.510951,25.02916,-0.000175,24.019563,-0.0077,1.374
8608.00,7.510650,25.02943,-0.000175,24.018831,-0.0077,1.375
8610.00,7.510266,25.02939,-0.000175,24.018510,-0.0077,1.374
8612.00,7.510396,25.02934,-0.000173,24.019296,-0.0077,1.374
8614.00,7.510914,25.02952,-0.000174,24.018870,-0.0077,1.373
8616.00,7.510195,25.02903,-0.000174,24.019228,-0.0077,1.374
8618.00,7.510006,25.02952,-0.000174,24.019606,-0.0077,1.375
8620.00,7.510295,25.02898,-0.000175,24.019507,-0.0077,1.374
8622.00,7.510390,25.02867,-0.000175,24.019170,-0.0077,1.375
8624.00,7.509410,25.02851,-0.000175,24.020163,-0.0077,1.374
8626.00,7.509714,25.02924,-0.000175,24.019503,-0.0077,1.374
8628.00,7.509888,25.02874,-0.000175,24.019287,-0.0077,1.375
8630.00,7.509907,25.02872,-0.000175,24.019403,-0.0077,1.375
8632.00,7.509020,25.02830,-0.000175,24.018655,-0.0077,1.374
8634.00,7.508859,25.02928,-0.000174,24.019016,-0.0078,1.374
8636.00,7.509352,25.02929,-0.000174,24.019751,-0.0077,1.374
8638.00,7.509526,25.02916,-0.000174,24.019309,-0.0077,1.374
8640.00,7.508579,25.02851,-0.000175,24.018887,-0.0077,1.375
8642.00,7.508904,25.02849,-0.000175,24.020032,-0.0078,1.375
8644.00,7.509072,25.02844,-0.000174,24.020051,-0.0077,1.374
8646.00,7.508170,25.02953,-0.000175,24.019585,-0.0077,1.375
8648.00,7.508557,25.02914,-0.000174,24.020027,-0.0077,1.374
8650.00,7.509497,25.02864,-0.000175,24.019895,-0.0077,1.374
8652.00,7.509909,25.02910,-0.000174,24.018938,-0.0077,1.375
8654.00,7.509826,25.02925,-0.000174,24.019262,-0.0077,1.375
8656.00,7.509651,25.02889,-0.000175,24.019389,-0.0077,1.374
8658.00,7.508895,25.02814,-0.000175,24.019559,-0.0077,1.374
8660.00,7.508131,25.02926,-0.000174,24.019498,-0.0077,1.374
8662.00,7.507698,25.02975,-0.000174,24.019164,-0.0077,1.374
8664.00,7.508348,25.02924,-0.000174,24.019420,-0.0077,1.374
8666.00,7.508216,25.02941,-0.000174,24.020112,-0.0077,1.375
8668.00,7.507658,25.02967,-0.000175,24.019534,-0.0077,1.374
8670.00,7.507732,25.02968,-0.000174,24.019296,-0.0077,1.374
8672.00,7.507421,25.02978,-0.000174,24.019509,-0.0077,1.374
8674.00,7.506416,25.02959,-0.000173,24.019244,-0.0077,1.375
8676.00,7.506445,25.02957,-0.000174,24.019132,-0.0077,1.375
8678.00,7.506977,25.02937,-0.000175,24.018976,-0.0077,1.374
8680.00,7.506096,25.02909,-0.000174,24.019635,-0.0077,1.374
8682.00,7.506259,25.02960,-0.000174,24.019704,-0.0078,1.375
8684.00,7.506827,25.03057,-0.000174,24.019115,-0.0077,1.375
8686.00,7.506396,25.03023,-0.000176,24.019496,-0.0078,1.375
8688.00,7.507039,25.03069,-0.000175,24.019206,-0.0077,1.375
8690.00,7.508344,25.03011,-0.000175,24.019365,-0.0077,1.374
8692.00,7.507951,25.03015,-0.000174,24.019322,-0.0077,1.374
8694.00,7.508033,25.03006,-0.000174,24.019362,-0.0078,1.375
8696.00,7.508012,25.02958,-0.000175,24.019643,-0.0077,1.375
8698.00,7.508395,25.02964,-0.000174,24.018687,-0.0077,1.374
8700.00,7.508417,25.02998,-0.000174,24.018999,-0.0077,1.374
8702.00,7.507907,25.02972,-0.000175,24.019862,-0.0077,1.375
8704.00,7.507666,25.02968,-0.000174,24.019150,-0.0077,1.375
8706.00,7.507182,25.03007,-0.000174,24.019824,-0.0077,1.375
8708.00,7.506800,25.02953,-0.000174,24.019267,-0.0077,1.374
8710.00,7.506526,25.02994,-0.000174,24.019012,-0.0077,1.374
8712.00,7.506273,25.02992,-0.000173,24.018756,-0.0077,1.374
8714.00,7.506365,25.02965,-0.000174,24.019525,-0.0077,1.375
8716.00,7.506683,25.02890,-0.000175,24.019869,-0.0078,1.374
8718.00,7.507068,25.02872,-0.000175,24.019235,-0.0078,1.375
8720.00,7.507094,25.02877,-0.000174,24.019289,-0.0078,1.375
8722.00,7.507474,25.02851,-0.000175,24.019304,-0.0077,1.374
8724.00,7.507573,25.02836,-0.000175,24.018724,-0.0077,1.375
8726.00,7.507621,25.02903,-0.000174,24.019061,-0.0077,1.375
8728.00,7.507630,25.02832,-0.000175,24.019021,-0.0077,1.375
8730.00,7.507703,25.02802,-0.000174,24.019742,-0.0077,1.374
8732.00,7.507061,25.02780,-0.000174,24.019496,-0.0077,1.374
8734.00,7.506880,25.02843,-0.000174,24.019799,-0.0077,1.375
8736.00,7.506742,25.02844,-0.000174,24.019666,-0.0077,1.374
8738.00,7.506884,25.02875,-0.000174,24.019003,-0.0078,1.374
8740.00,7.507206,25.02923,-0.000174,24.019431,-0.0077,1.374
8742.00,7.506495,25.02798,-0.000174,24.019652,-0.0077,1.375
8744.00,7.506934,25.02845,-0.000174,24.019458,-0.0077,1.375
8746.00,7.507012,25.02872,-0.000174,24.019762,-0.0077,1.375
8748.00,7.506544,25.02874,-0.000175,24.018959,-0.0077,1.374
8750.00,7.506790,25.02846,-0.000175,24.019485,-0.0077,1.374
8752.00,7.507578,25.02942,-0.000175,24.019380,-0.0077,1.375
8754.00,7.508134,25.02973,-0.000175,24.019432,-0.0077,1.375
8756.00,7.507365,25.02870,-0.000175,24.019974,-0.0077,1.375
8758.00,7.507149,25.02897,-0.000174,24.019362,-0.0077,1.375
8760.00,7.507756,25.02906,-0.000174,24.019271,-0.0077,1.375
8762.00,7.507804,25.02831,-0.000174,24.019628,-0.0077,1.374
8764.00,7.507959,25.02864,-0.000175,24.019097,-0.0077,1.375
8766.00,7.508205,25.02876,-0.000174,24.019298,-0.0077,1.375
8768.00,7.507990,25.02846,-0.000175,24.019097,-0.0077,1.375
8770.00,7.506917,25.02793,-0.000175,24.019608,-0.0077,1.375
8772.00,7.506842,25.02759,-0.000174,24.019534,-0.0077,1.374
8774.00,7.506834,25.02816,-0.000174,24.019460,-0.0077,1.374
8776.00,7.506636,25.02804,-0.000175,24.019790,-0.0077,1.375
8778.00,7.506871,25.02753,-0.000174,24.018778,-0.0077,1.374
8780.00,7.507421,25.02875,-0.000175,24.018988,-0.0077,1.375
8782.00,7.507272,25.02924,-0.000175,24.019175,-0.0077,1.375
8784.00,7.507505,25.02905,-0.000175,24.019358,-0.0077,1.375
8786.00,7.506522,25.02895,-0.000174,24.019313,-0.0077,1.375
8788.00,7.506306,25.02861,-0.000175,24.019538,-0.0077,1.375
8790.00,7.506273,25.02821,-0.000176,24.018561,-0.0077,1.375
8792.00,7.506156,25.02761,-0.000177,24.019050,-0.0077,1.375
8794.00,7.506088,25.02682,-0.000175,24.019135,-0.0077,1.375
8796.00,7.506245,25.02634,-0.000175,24.019166,-0.0078,1.375
8798.00,7.506484,25.02741,-0.000175,24.019577,-0.0077,1.375
8800.00,7.506606,25.02749,-0.000174,24.019440,-0.0078,1.375
8802.00,7.505954,25.02761,-0.000174,24.018707,-0.0077,1.374
8804.00,7.506029,25.02736,-0.000174,24.019006,-0.0077,1.374
8806.00,7.505217,25.02825,-0.000174,24.019396,-0.0078,1.375
8808.00,7.505022,25.02798,-0.000175,24.018858,-0.0077,1.375
8810.00,7.504918,25.02818,-0.000174,24.019556,-0.0077,1.375
8812.00,7.505113,25.02852,-0.000174,24.019106,-0.0077,1.375
8814.00,7.505540,25.02818,-0.000175,24.019106,-0.0077,1.375
8816.00,7.504909,25.02805,-0.000174,24.018782,-0.0078,1.374
8818.00,7.505358,25.02765,-0.000174,24.019380,-0.0077,1.375
8820.00,7.505539,25.02836,-0.000176,24.019561,-0.0077,1.375
8822.00,7.506033,25.02840,-0.000176,24.019717,-0.0078,1.374
8824.00,7.505739,25.02850,-0.000175,24.019093,-0.0077,1.374
8826.00,7.505672,25.02899,-0.000174,24.019315,-0.0078,1.375
8828.00,7.506658,25.02948,-0.000174,24.019559,-0.0077,1.375
8830.00,7.506265,25.02954,-0.000173,24.019978,-0.0077,1.375
8832.00,7.505094,25.02866,-0.000174,24.019032,-0.0077,1.375
8834.00,7.505325,25.02914,-0.000175,24.019108,-0.0077,1.375
8836.00,7.505830,25.02778,-0.000175,24.018820,-0.0077,1.375
8838.00,7.507125,25.02739,-0.000176,24.018878,-0.0077,1.375
8840.00,7.506944,25.02753,-0.000174,24.019046,-0.0077,1.374
8842.00,7.506079,25.02692,-0.000173,24.018827,-0.0077,1.374
8844.00,7.506080,25.02739,-0.000173,24.018658,-0.0077,1.375
8846.00,7.505608,25.02801,-0.000174,24.019144,-0.0077,1.374
8848.00,7.504445,25.02810,-0.000174,24.019915,-0.0077,1.375
8850.00,7.504127,25.02717,-0.000176,24.018992,-0.0077,1.375
8852.00,7.504494,25.02817,-0.000174,24.019093,-0.0078,1.375
8854.00,7.504733,25.02833,-0.000175,24.018887,-0.0078,1.375
8856.00,7.504142,25.02821,-0.000175,24.018892,-0.0078,1.375
8858.00,7.504717,25.02831,-0.000174,24.019057,-0.0077,1.375
8860.00,7.504936,25.02788,-0.000175,24.018941,-0.0078,1.375
8862.00,7.505487,25.02782,-0.000175,24.019045,-0.0077,1.374
8864.00,7.506241,25.02715,-0.000174,24.018990,-0.0077,1.374
8866.00,7.505297,25.02746,-0.000175,24.019219,-0.0077,1.375
8868.00,7.505375,25.02760,-0.000175,24.019231,-0.0077,1.375
8870.00,7.505336,25.02681,-0.000175,24.019675,-0.0078,1.374
8872.00,7.504973,25.02671,-0.000174,24.019733,-0.0078,1.375
8874.00,7.505341,25.02719,-0.000175,24.018785,-0.0078,1.375
8876.00,7.505180,25.02709,-0.000175,24.018874,-0.0077,1.376
8878.00,7.504913,25.02693,-0.000175,24.020187,-0.0077,1.376
8880.00,7.504909,25.02712,-0.000174,24.019735,-0.0077,1.375
8882.00,7.505233,25.02743,-0.000175,24.019596,-0.0077,1.375
8884.00,7.504239,25.02694,-0.000175,24.019684,-0.0077,1.375
8886.00,7.504942,25.02685,-0.000175,24.019025,-0.0077,1.375
8888.00,7.506139,25.02734,-0.000173,24.019099,-0.0077,1.375
8890.00,7.505259,25.02820,-0.000174,24.019325,-0.0077,1.375
8892.00,7.504696,25.02837,-0.000175,24.019365,-0.0077,1.375
8894.00,7.505502,25.02780,-0.000174,24.019431,-0.0077,1.375
8896.00,7.505967,25.02814,-0.000175,24.019061,-0.0077,1.375
8898.00,7.506269,25.02896,-0.000173,24.019394,-0.0077,1.375
8900.00,7.505706,25.02825,-0.000174,24.018903,-0.0077,1.375
8902.00,7.505112,25.02829,-0.000174,24.019608,-0.0077,1.375
8904.00,7.505168,25.02870,-0.000174,24.019835,-0.0077,1.375
8906.00,7.505302,25.02878,-0.000174,24.019130,-0.0077,1.375
8908.00,7.505209,25.02876,-0.000173,24.018807,-0.0077,1.375
8910.00,7.504929,25.02838,-0.000174,24.019135,-0.0078,1.375
8912.00,7.505621,25.02809,-0.000175,24.019527,-0.0078,1.375
8914.00,7.505393,25.02775,-0.000175,24.019746,-0.0077,1.375
8916.00,7.504933,25.02777,-0.000174,24.018798,-0.0077,1.375
8918.00,7.505264,25.02799,-0.000174,24.019385,-0.0077,1.374
8920.00,7.505756,25.02781,-0.000174,24.019478,-0.0078,1.375
8922.00,7.505793,25.02781,-0.000173,24.018751,-0.0077,1.375
8924.00,7.506182,25.02868,-0.000174,24.019427,-0.0077,1.375
8926.00,7.506795,25.02879,-0.000175,24.019286,-0.0077,1.375
8928.00,7.506088,25.02897,-0.000175,24.018537,-0.0078,1.375
8930.00,7.504591,25.02848,-0.000175,24.019313,-0.0078,1.374
8932.00,7.504007,25.02855,-0.000175,24.018604,-0.0077,1.374
8934.00,7.504224,25.02863,-0.000175,24.019003,-0.0078,1.375
8936.00,7.504578,25.02858,-0.000175,24.019654,-0.0077,1.375
8938.00,7.504487,25.02842,-0.000175,24.018787,-0.0077,1.375
8940.00,7.504351,25.02857,-0.000174,24.018588,-0.0078,1.375
8942.00,7.504483,25.02918,-0.000175,24.019451,-0.0077,1.375
8944.00,7.504316,25.02910,-0.000175,24.018528,-0.0077,1.375
8946.00,7.504264,25.02855,-0.000174,24.018905,-0.0078,1.375
8948.00,7.503858,25.02831,-0.000174,24.018988,-0.0078,1.375
8950.00,7.503742,25.02797,-0.000174,24.019095,-0.0078,1.374
8952.00,7.503384,25.02742,-0.000174,24.018981,-0.0077,1.375
8954.00,7.503418,25.02732,-0.000175,24.019057,-0.0078,1.375
8956.00,7.503383,25.02755,-0.000175,24.019510,-0.0077,1.375
8958.00,7.503811,25.02736,-0.000175,24.019447,-0.0077,1.375
8960.00,7.504560,25.02744,-0.000174,24.018802,-0.0078,1.375
8962.00,7.504179,25.02776,-0.000175,24.018796,-0.0078,1.375
8964.00,7.503783,25.02783,-0.000176,24.019307,-0.0077,1.375
8966.00,7.504282,25.02780,-0.000175,24.019151,-0.0078,1.375
8968.00,7.504556,25.02721,-0.000175,24.019041,-0.0077,1.374
8970.00,7.504330,25.02774,-0.000175,24.019570,-0.0077,1.374
8972.00,7.503740,25.02770,-0.000174,24.018617,-0.0078,1.375
8974.00,7.504648,25.02810,-0.000175,24.018820,-0.0077,1.375
8976.00,7.504682,25.02810,-0.000175,24.019229,-0.0077,1.375
8978.00,7.505331,25.02773,-0.000174,24.019168,-0.0077,1.375
8980.00,7.505976,25.02765,-0.000175,24.019208,-0.0077,1.376
8982.00,7.505713,25.02763,-0.000175,24.019166,-0.0078,1.374
8984.00,7.504309,25.02703,-0.000174,24.019052,-0.0077,1.375
8986.00,7.504348,25.02688,-0.000174,24.019063,-0.0077,1.375
8988.00,7.504444,25.02793,-0.000175,24.019021,-0.0077,1.375
8990.00,7.504610,25.02889,-0.000176,24.019369,-0.0077,1.376
8992.00,7.504283,25.02826,-0.000175,24.019354,-0.0077,1.375
8994.00,7.503930,25.02810,-0.000174,24.018673,-0.0077,1.374
8996.00,7.503553,25.02810,-0.000174,24.018863,-0.0077,1.374
8998.00,7.503648,25.02695,-0.000174,24.018606,-0.0077,1.375
9000.00,7.503949,25.02700,-0.000174,24.019545,-0.0077,1.375
9002.00,7.504449,25.02767,-0.000174,24.019567,-0.0077,1.376
@15,12.0000,24.0
9004.00,7.504868,25.02831,-0.000176,24.019570,-0.0077,1.375
9006.00,7.501679,25.02811,-0.000174,24.019168,-0.0077,1.374
9008.00,7.492230,25.02814,-0.000174,24.019496,-0.0077,1.374
9010.00,7.478981,25.02846,-0.000174,24.019099,-0.0077,1.373
9012.00,7.465953,25.02846,-0.000173,24.018608,-0.0077,1.373
9014.00,7.454929,25.02763,-0.000173,24.018881,-0.0077,1.374
9016.00,7.448458,25.02720,-0.000173,24.019585,-0.0077,1.375
9018.00,7.444240,25.02740,-0.000174,24.018881,-0.0077,1.375
9020.00,7.439783,25.02692,-0.000175,24.019472,-0.0077,1.375
9022.00,7.436795,25.02694,-0.000176,24.018615,-0.0077,1.375
9024.00,7.434451,25.02654,-0.000175,24.018686,-0.0077,1.376
9026.00,7.434214,25.02642,-0.000176,24.019026,-0.0077,1.375
9028.00,7.434865,25.02734,-0.000175,24.019204,-0.0077,1.375
9030.00,7.438688,25.02728,-0.000174,24.019244,-0.0077,1.375
9032.00,7.450833,25.02751,-0.000174,24.019064,-0.0077,1.377
9034.00,7.467829,25.02827,-0.000175,24.019391,-0.0077,1.376
9036.00,7.485694,25.02795,-0.000175,24.019708,-0.0077,1.376
9038.00,7.498943,25.02821,-0.000176,24.019296,-0.0077,1.375
9040.00,7.506846,25.02859,-0.000175,24.019023,-0.0077,1.375
9042.00,7.511573,25.02852,-0.000174,24.018802,-0.0077,1.374
9044.00,7.515629,25.02844,-0.000173,24.018818,-0.0078,1.374
9046.00,7.519374,25.02780,-0.000172,24.019922,-0.0077,1.374
9048.00,7.520407,25.02854,-0.000173,24.018990,-0.0078,1.374
9050.00,7.519247,25.02867,-0.000173,24.018484,-0.0078,1.374
9052.00,7.517672,25.02839,-0.000174,24.019190,-0.0077,1.375
9054.00,7.516316,25.02960,-0.000174,24.020511,-0.0077,1.374
9056.00,7.514102,25.02968,-0.000174,24.019780,-0.0077,1.374
9058.00,7.511389,25.02917,-0.000174,24.018976,-0.0077,1.374
9060.00,7.508013,25.02815,-0.000173,24.019472,-0.0077,1.374
9062.00,7.505123,25.02744,-0.000173,24.019413,-0.0077,1.374
9064.00,7.502123,25.02840,-0.000174,24.019128,-0.0077,1.374
9066.00,7.499494,25.02947,-0.000174,24.018736,-0.0077,1.374
9068.00,7.497164,25.02908,-0.000173,24.018700,-0.0077,1.374
9070.00,7.496363,25.02841,-0.000173,24.019351,-0.0077,1.374
9072.00,7.495757,25.02827,-0.000174,24.019336,-0.0078,1.374
9074.00,7.495423,25.02903,-0.000173,24.019182,-0.0078,1.374
9076.00,7.495545,25.02905,-0.000174,24.019235,-0.0077,1.374
9078.00,7.496088,25.02898,-0.000174,24.019556,-0.0077,1.375
9080.00,7.496843,25.02891,-0.000175,24.019001,-0.0077,1.375
9082.00,7.497233,25.02795,-0.000176,24.019144,-0.0077,1.375
9084.00,7.497200,25.02827,-0.000175,24.019217,-0.0077,1.374
9086.00,7.497697,25.02841,-0.000174,24.019853,-0.0078,1.374
9088.00,7.499039,25.02869,-0.000173,24.018970,-0.0077,1.374
9090.00,7.499923,25.02867,-0.000173,24.019137,-0.0077,1.374
9092.00,7.501818,25.02875,-0.000174,24.019367,-0.0077,1.374
9094.00,7.502857,25.02842,-0.000175,24.019072,-0.0077,1.374
9096.00,7.503265,25.02842,-0.000175,24.018894,-0.0077,1.374
9098.00,7.503767,25.02822,-0.000174,24.018764,-0.0077,1.374
9100.00,7.504596,25.02861,-0.000174,24.019104,-0.0077,1.375
9102.00,7.505901,25.02868,-0.000175,24.019550,-0.0077,1.375
9104.00,7.506882,25.02853,-0.000174,24.019837,-0.0077,1.374
9106.00,7.507544,25.02836,-0.000174,24.019973,-0.0077,1.375
9108.00,7.508094,25.02859,-0.000173,24.019487,-0.0077,1.375
9110.00,7.508314,25.02946,-0.000175,24.019284,-0.0077,1.375
9112.00,7.507738,25.02910,-0.000173,24.018928,-0.0077,1.374
9114.00,7.508732,25.02849,-0.000173,24.019672,-0.0077,1.373
9116.00,7.508963,25.02880,-0.000172,24.019764,-0.0077,1.375
9118.00,7.509090,25.02902,-0.000173,24.019735,-0.0077,1.375
9120.00,7.509575,25.02861,-0.000174,24.019677,-0.0077,1.374
9122.00,7.509177,25.02877,-0.000173,24.019126,-0.0077,1.375
9124.00,7.508946,25.02913,-0.000175,24.019391,-0.0077,1.375
9126.00,7.509174,25.02895,-0.000174,24.019351,-0.0077,1.375
9128.00,7.509352,25.02923,-0.000174,24.020045,-0.0077,1.375
9130.00,7.509117,25.02885,-0.000174,24.019391,-0.0077,1.375
9132.00,7.509413,25.02775,-0.000174,24.019405,-0.0077,1.374
9134.00,7.509010,25.02816,-0.000173,24.019084,-0.0077,1.374
9136.00,7.508548,25.02892,-0.000173,24.019703,-0.0077,1.374
9138.00,7.508738,25.02875,-0.000173,24.019686,-0.0077,1.374
9140.00,7.510175,25.02985,-0.000174,24.019045,-0.0077,1.374
9142.00,7.510210,25.02939,-0.000174,24.018928,-0.0077,1.375
9144.00,7.510895,25.02870,-0.000174,24.019898,-0.0077,1.375
9146.00,7.510587,25.02814,-0.000174,24.019603,-0.0077,1.374
9148.00,7.511120,25.02899,-0.000173,24.019393,-0.0077,1.374
9150.00,7.511747,25.02887,-0.000174,24.019697,-0.0077,1.374
9152.00,7.511611,25.02910,-0.000174,24.019677,-0.0077,1.375
9154.00,7.511722,25.02831,-0.000174,24.019041,-0.0077,1.375
9156.00,7.512418,25.02893,-0.000174,24.019672,-0.0077,1.375
9158.00,7.512818,25.02980,-0.000175,24.019345,-0.0077,1.375
9160.00,7.511996,25.02990,-0.000175,24.019142,-0.0077,1.374
9162.00,7.511425,25.03011,-0.000175,24.019079,-0.0077,1.375
9164.00,7.511795,25.02963,-0.000175,24.019351,-0.0077,1.375
9166.00,7.512116,25.03019,-0.000175,24.019935,-0.0077,1.375
9168.00,7.511484,25.02898,-0.000174,24.019376,-0.0077,1.375
9170.00,7.511674,25.02865,-0.000175,24.019224,-0.0077,1.375
9172.00,7.511311,25.02984,-0.000173,24.019650,-0.0077,1.375
9174.00,7.510926,25.02943,-0.000174,24.018831,-0.0077,1.374
9176.00,7.511053,25.02851,-0.000173,24.019248,-0.0077,1.374
9178.00,7.510644,25.02861,-0.000174,24.019857,-0.0077,1.374
9180.00,7.511158,25.02952,-0.000174,24.019840,-0.0077,1.374
9182.00,7.510920,25.02904,-0.000175,24.019362,-0.0077,1.374
9184.00,7.510079,25.02909,-0.000175,24.018785,-0.0077,1.375
9186.00,7.510584,25.02914,-0.000175,24.019008,-0.0077,1.375
9188.00,7.510737,25.02872,-0.000175,24.019184,-0.0078,1.375
9190.00,7.510434,25.02809,-0.000175,24.018638,-0.0077,1.375
9192.00,7.510588,25.02771,-0.000174,24.019273,-0.0077,1.374
9194.00,7.509883,25.02735,-0.000174,24.019255,-0.0077,1.374
9196.00,7.510165,25.02777,-0.000175,24.019552,-0.0077,1.375
9198.00,7.510549,25.02831,-0.000174,24.019030,-0.0077,1.374
9200.00,7.509182,25.02768,-0.000173,24.019501,-0.0077,1.375
9202.00,7.508788,25.02755,-0.000174,24.019246,-0.0077,1.375
9204.00,7.509247,25.02787,-0.000175,24.019153,-0.0077,1.375
9206.00,7.508601,25.02757,-0.000175,24.019420,-0.0077,1.375
9208.00,7.507605,25.02778,-0.000175,24.019275,-0.0077,1.375
9210.00,7.508174,25.02783,-0.000176,24.018945,-0.0077,1.375
9212.00,7.507986,25.02772,-0.000175,24.019213,-0.0077,1.375
9214.00,7.507879,25.02809,-0.000174,24.019130,-0.0077,1.375
9216.00,7.507835,25.02873,-0.000174,24.019228,-0.0077,1.374
9218.00,7.507766,25.02860,-0.000173,24.019084,-0.0077,1.374
9220.00,7.508363,25.02874,-0.000174,24.019612,-0.0077,1.375
9222.00,7.507026,25.02828,-0.000174,24.019277,-0.0077,1.375
9224.00,7.506566,25.02792,-0.000175,24.019229,-0.0077,1.375
9226.00,7.507797,25.02884,-0.000174,24.019998,-0.0077,1.374
9228.00,7.508454,25.02828,-0.000175,24.020395,-0.0078,1.374
9230.00,7.508495,25.02852,-0.000175,24.018640,-0.0077,1.375
9232.00,7.507211,25.02895,-0.000174,24.018648,-0.0077,1.374
9234.00,7.506586,25.02887,-0.000174,24.019456,-0.0077,1.374
9236.00,7.506166,25.02840,-0.000174,24.019429,-0.0077,1.375
9238.00,7.505695,25.02781,-0.000174,24.019692,-0.0077,1.374
9240.00,7.505896,25.02718,-0.000173,24.018990,-0.0077,1.375
9242.00,7.506217,25.02724,-0.000174,24.019199,-0.0077,1.375
9244.00,7.506550,25.02759,-0.000172,24.019735,-0.0077,1.374
9246.00,7.506007,25.02709,-0.000174,24.019090,-0.0077,1.375
9248.00,7.505602,25.02733,-0.000175,24.019780,-0.0077,1.374
9250.00,7.506105,25.02710,-0.000175,24.019621,-0.0077,1.375
9252.00,7.506662,25.02855,-0.000175,24.019608,-0.0077,1.375
9254.00,7.506922,25.02870,-0.000174,24.019848,-0.0078,1.375
9256.00,7.506152,25.02861,-0.000174,24.018941,-0.0077,1.374
9258.00,7.506455,25.02771,-0.000174,24.020034,-0.0077,1.374
9260.00,7.506808,25.02765,-0.000173,24.019900,-0.0077,1.375
9262.00,7.506634,25.02795,-0.000175,24.019469,-0.0077,1.375
9264.00,7.505415,25.02783,-0.000174,24.019855,-0.0077,1.374
9266.00,7.506242,25.02792,-0.000174,24.019391,-0.0077,1.375
9268.00,7.505974,25.02844,-0.000174,24.019460,-0.0078,1.376
9270.00,7.505189,25.02829,-0.000174,24.019420,-0.0077,1.375
9272.00,7.505236,25.02867,-0.000174,24.019911,-0.0078,1.375
9274.00,7.506207,25.02818,-0.000174,24.019862,-0.0077,1.375
9276.00,7.506882,25.02859,-0.000173,24.019900,-0.0077,1.374
9278.00,7.506771,25.02789,-0.000175,24.019679,-0.0077,1.375
9280.00,7.506021,25.02724,-0.000174,24.020190,-0.0077,1.376
9282.00,7.505781,25.02753,-0.000174,24.019547,-0.0077,1.375
9284.00,7.506277,25.02715,-0.000174,24.019438,-0.0077,1.375
9286.00,7.505859,25.02801,-0.000174,24.019072,-0.0077,1.375
9288.00,7.505454,25.02719,-0.000175,24.018959,-0.0077,1.375
9290.00,7.505233,25.02697,-0.000175,24.019918,-0.0077,1.375
9292.00,7.504430,25.02717,-0.000173,24.019233,-0.0077,1.374
9294.00,7.503894,25.02783,-0.000173,24.019605,-0.0077,1.374
9296.00,7.504544,25.02765,-0.000174,24.019271,-0.0077,1.374
9298.00,7.504683,25.02755,-0.000174,24.019674,-0.0077,1.375
9300.00,7.504463,25.02831,-0.000175,24.019186,-0.0077,1.375
9302.00,7.504979,25.02832,-0.000174,24.018883,-0.0077,1.375
9304.00,7.504521,25.02828,-0.000175,24.019465,-0.0077,1.375
9306.00,7.504985,25.02877,-0.000174,24.019309,-0.0077,1.375
9308.00,7.504957,25.02911,-0.000174,24.019650,-0.0077,1.375
9310.00,7.504684,25.02886,-0.000175,24.019284,-0.0077,1.376
9312.00,7.504303,25.02833,-0.000175,24.019224,-0.0077,1.375
9314.00,7.504417,25.02892,-0.000175,24.019922,-0.0077,1.376
9316.00,7.503825,25.02887,-0.000174,24.019605,-0.0077,1.376
9318.00,7.504136,25.02923,-0.000174,24.019766,-0.0077,1.375
9320.00,7.504711,25.02924,-0.000174,24.019780,-0.0077,1.375
9322.00,7.504922,25.02904,-0.000173,24.019394,-0.0077,1.375
9324.00,7.505137,25.02898,-0.000174,24.019235,-0.0077,1.375
9326.00,7.505559,25.02838,-0.000175,24.019755,-0.0077,1.375
9328.00,7.505175,25.02854,-0.000174,24.019541,-0.0077,1.375
9330.00,7.505247,25.02897,-0.000173,24.019617,-0.0077,1.375
9332.00,7.505107,25.02908,-0.000174,24.019784,-0.0077,1.375
9334.00,7.504333,25.02891,-0.000175,24.019648,-0.0077,1.375
9336.00,7.504382,25.02799,-0.000174,24.018932,-0.0077,1.375
9338.00,7.504648,25.02831,-0.000175,24.019353,-0.0077,1.375
9340.00,7.504057,25.02844,-0.000173,24.019387,-0.0077,1.375
9342.00,7.503724,25.02890,-0.000173,24.019623,-0.0077,1.375
9344.00,7.503802,25.02942,-0.000176,24.019291,-0.0077,1.376
9346.00,7.504288,25.02895,-0.000174,24.019755,-0.0077,1.376
9348.00,7.504170,25.02891,-0.000172,24.018865,-0.0077,1.375
9350.00,7.503530,25.02930,-0.000173,24.018756,-0.0077,1.374
9352.00,7.503916,25.02999,-0.000174,24.018845,-0.0077,1.375
9354.00,7.503742,25.03064,-0.000175,24.018816,-0.0077,1.375
9356.00,7.504985,25.03046,-0.000174,24.019447,-0.0077,1.375
9358.00,7.505134,25.03004,-0.000173,24.019068,-0.0078,1.375
9360.00,7.505080,25.02920,-0.000174,24.019652,-0.0077,1.375
9362.00,7.504098,25.02939,-0.000174,24.019342,-0.0077,1.375
9364.00,7.503837,25.02911,-0.000174,24.019257,-0.0077,1.376
9366.00,7.504031,25.02943,-0.000174,24.019447,-0.0077,1.375
9368.00,7.504880,25.02942,-0.000173,24.019440,-0.0077,1.374
9370.00,7.504810,25.02961,-0.000173,24.019278,-0.0077,1.375
9372.00,7.504359,25.02945,-0.000174,24.019799,-0.0077,1.375
9374.00,7.504556,25.02915,-0.000174,24.019369,-0.0077,1.375
9376.00,7.504866,25.02902,-0.000173,24.019244,-0.0077,1.375
9378.00,7.504127,25.02934,-0.000174,24.019588,-0.0077,1.375
9380.00,7.504222,25.02992,-0.000175,24.019514,-0.0077,1.375
9382.00,7.505173,25.03051,-0.000174,24.019960,-0.0077,1.375
9384.00,7.505374,25.03025,-0.000174,24.019935,-0.0077,1.375
9386.00,7.505235,25.02960,-0.000173,24.019949,-0.0077,1.375
9388.00,7.504984,25.03027,-0.000174,24.018994,-0.0077,1.375
9390.00,7.504337,25.03043,-0.000173,24.019238,-0.0078,1.374
9392.00,7.504696,25.03011,-0.000173,24.019342,-0.0077,1.375
9394.00,7.504458,25.02977,-0.000173,24.019400,-0.0077,1.375
9396.00,7.504348,25.02978,-0.000174,24.019724,-0.0077,1.375
9398.00,7.504216,25.02975,-0.000174,24.019634,-0.0078,1.375
9400.00,7.505029,25.02952,-0.000174,24.018919,-0.0077,1.375
9402.00,7.504113,25.02939,-0.000175,24.019226,-0.0077,1.375
9404.00,7.503280,25.02927,-0.000173,24.019839,-0.0077,1.375
9406.00,7.503701,25.02933,-0.000175,24.019010,-0.0077,1.375
9408.00,7.503339,25.02988,-0.000175,24.018742,-0.0077,1.375
9410.00,7.503428,25.03042,-0.000174,24.020286,-0.0077,1.376
9412.00,7.503096,25.03024,-0.000175,24.019529,-0.0078,1.376
9414.00,7.503660,25.02968,-0.000175,24.019606,-0.0077,1.375
9416.00,7.504172,25.02910,-0.000173,24.019751,-0.0077,1.375
9418.00,7.504669,25.02944,-0.000174,24.019574,-0.0077,1.376
9420.00,7.504722,25.02957,-0.000174,24.019878,-0.0077,1.375
9422.00,7.504786,25.02999,-0.000174,24.019654,-0.0077,1.375
9424.00,7.505436,25.02973,-0.000175,24.019766,-0.0077,1.375
9426.00,7.504692,25.02963,-0.000175,24.019487,-0.0077,1.375
9428.00,7.503472,25.02997,-0.000175,24.019128,-0.0077,1.375
9430.00,7.503097,25.02985,-0.000174,24.019081,-0.0077,1.375
9432.00,7.503805,25.02966,-0.000174,24.019161,-0.0077,1.375
9434.00,7.504671,25.03042,-0.000174,24.019866,-0.0077,1.375
9436.00,7.504022,25.03046,-0.000174,24.018912,-0.0077,1.375
9438.00,7.503377,25.03034,-0.000174,24.019075,-0.0077,1.375
9440.00,7.502969,25.02936,-0.000174,24.020440,-0.0078,1.375
9442.00,7.502335,25.02988,-0.000173,24.019039,-0.0077,1.375
9444.00,7.502887,25.02925,-0.000173,24.018803,-0.0077,1.375
9446.00,7.503385,25.03000,-0.000174,24.020047,-0.0077,1.375
9448.00,7.504433,25.03017,-0.000173,24.019840,-0.0077,1.375
9450.00,7.503518,25.03013,-0.000173,24.019547,-0.0076,1.375
9452.00,7.503036,25.02932,-0.000173,24.019857,-0.0077,1.375
9454.00,7.502995,25.02940,-0.000174,24.019442,-0.0077,1.375
9456.00,7.503050,25.03014,-0.000174,24.019097,-0.0077,1.376
9458.00,7.503348,25.02964,-0.000174,24.019052,-0.0077,1.375
9460.00,7.503587,25.02920,-0.000174,24.019177,-0.0077,1.374
9462.00,7.502968,25.02974,-0.000173,24.019474,-0.0077,1.375
9464.00,7.503018,25.02994,-0.000173,24.019436,-0.0077,1.376
9466.00,7.503013,25.02969,-0.000175,24.018870,-0.0077,1.376
9468.00,7.503013,25.02958,-0.000175,24.019744,-0.0077,1.376
9470.00,7.502969,25.02904,-0.000176,24.018889,-0.0078,1.376
9472.00,7.503405,25.02922,-0.000175,24.019005,-0.0077,1.375
9474.00,7.503064,25.02952,-0.000174,24.018832,-0.0078,1.375
9476.00,7.503661,25.02944,-0.000175,24.018510,-0.0077,1.376
9478.00,7.503795,25.02916,-0.000175,24.018916,-0.0077,1.376
9480.00,7.503584,25.02942,-0.000175,24.019583,-0.0077,1.375
9482.00,7.502818,25.02915,-0.000175,24.019012,-0.0077,1.376
9484.00,7.502095,25.02877,-0.000175,24.018807,-0.0077,1.375
9486.00,7.502620,25.03026,-0.000175,24.019144,-0.0077,1.376
9488.00,7.502788,25.03035,-0.000174,24.019766,-0.0077,1.376
9490.00,7.502440,25.03051,-0.000174,24.019315,-0.0077,1.376
9492.00,7.501985,25.02931,-0.000174,24.019353,-0.0077,1.375
9494.00,7.501878,25.02940,-0.000173,24.018870,-0.0077,1.375
9496.00,7.502412,25.02950,-0.000174,24.019612,-0.0077,1.376
9498.00,7.502837,25.03020,-0.000174,24.019141,-0.0077,1.375
9500.00,7.503496,25.03013,-0.000175,24.018921,-0.0077,1.375
9502.00,7.503030,25.02920,-0.000174,24.019277,-0.0077,1.376
9504.00,7.502485,25.02949,-0.000174,24.019302,-0.0077,1.375
9506.00,7.502961,25.02946,-0.000174,24.019753,-0.0077,1.376
9508.00,7.503109,25.02914,-0.000175,24.019184,-0.0077,1.375
9510.00,7.503175,25.02854,-0.000175,24.019944,-0.0077,1.375
9512.00,7.503020,25.02847,-0.000175,24.019277,-0.0077,1.375
9514.00,7.503120,25.02830,-0.000176,24.019217,-0.0077,1.375
9516.00,7.503399,25.02883,-0.000175,24.019284,-0.0077,1.375
9518.00,7.502940,25.02905,-0.000175,24.019737,-0.0077,1.375
9520.00,7.502112,25.02883,-0.000174,24.019119,-0.0077,1.375
9522.00,7.501855,25.02879,-0.000174,24.019768,-0.0077,1.376
9524.00,7.501725,25.02901,-0.000174,24.020116,-0.0077,1.375
9526.00,7.501291,25.02852,-0.000174,24.019577,-0.0077,1.375
9528.00,7.502866,25.02828,-0.000174,24.019157,-0.0077,1.376
9530.00,7.502985,25.02865,-0.000175,24.019228,-0.0077,1.375
9532.00,7.502525,25.02893,-0.000175,24.019048,-0.0077,1.375
9534.00,7.502707,25.02921,-0.000174,24.018718,-0.0077,1.375
9536.00,7.503611,25.02904,-0.000174,24.019762,-0.0077,1.375
9538.00,7.503778,25.02883,-0.000175,24.019407,-0.0077,1.376
9540.00,7.503591,25.02850,-0.000174,24.019342,-0.0077,1.375
9542.00,7.503838,25.02898,-0.000174,24.019008,-0.0077,1.376
9544.00,7.504000,25.02865,-0.000175,24.019364,-0.0077,1.376
9546.00,7.503774,25.02959,-0.000175,24.019592,-0.0077,1.375
9548.00,7.502782,25.02973,-0.000175,24.019771,-0.0077,1.376
9550.00,7.501788,25.02920,-0.000175,24.019253,-0.0078,1.376
9552.00,7.501650,25.02966,-0.000174,24.019335,-0.0077,1.375
9554.00,7.501440,25.03051,-0.000174,24.019260,-0.0077,1.375
9556.00,7.501535,25.02956,-0.000175,24.019434,-0.0077,1.375
9558.00,7.501767,25.02968,-0.000174,24.019820,-0.0077,1.375
9560.00,7.501960,25.03011,-0.000173,24.019706,-0.0077,1.374
9562.00,7.501724,25.03022,-0.000174,24.018619,-0.0077,1.375
9564.00,7.501557,25.03020,-0.000174,24.019416,-0.0077,1.375
9566.00,7.501925,25.03098,-0.000174,24.019590,-0.0077,1.376
9568.00,7.501331,25.03105,-0.000173,24.019298,-0.0077,1.376
9570.00,7.501377,25.03101,-0.000174,24.019425,-0.0077,1.376
9572.00,7.501942,25.03120,-0.000174,24.019195,-0.0077,1.375
9574.00,7.502347,25.03175,-0.000174,24.019200,-0.0077,1.375
9576.00,7.502122,25.03160,-0.000173,24.019211,-0.0077,1.375
9578.00,7.502109,25.03150,-0.000174,24.019588,-0.0077,1.376
9580.00,7.502982,25.03240,-0.000174,24.020112,-0.0077,1.376
9582.00,7.502868,25.03288,-0.000174,24.018930,-0.0077,1.376
9584.00,7.502762,25.03243,-0.000174,24.019996,-0.0077,1.376
9586.00,7.502314,25.03180,-0.000174,24.019335,-0.0077,1.375
9588.00,7.501790,25.03226,-0.000174,24.019240,-0.0077,1.375
9590.00,7.501476,25.03158,-0.000173,24.019857,-0.0077,1.376
9592.00,7.501769,25.03263,-0.000174,24.019909,-0.0077,1.376
9594.00,7.501966,25.03255,-0.000174,24.019451,-0.0077,1.375
9596.00,7.501434,25.03168,-0.000174,24.019311,-0.0077,1.376
9598.00,7.502738,25.03260,-0.000174,24.018820,-0.0077,1.376
9600.00,7.502275,25.03250,-0.000174,24.019452,-0.0077,1.375
9602.00,7.502249,25.03308,-0.000174,24.019996,-0.0077,1.375
9604.00,7.502260,25.03268,-0.000174,24.019846,-0.0077,1.375
@16,12.0000,24.0
9606.00,7.500389,25.03235,-0.000174,24.019284,-0.0077,1.376
9608.00,7.491551,25.03312,-0.000174,24.018780,-0.0077,1.375
9610.00,7.478982,25.03220,-0.000174,24.019474,-0.0077,1.374
9612.00,7.466620,25.03199,-0.000172,24.019585,-0.0077,1.374
9614.00,7.455242,25.03240,-0.000172,24.019220,-0.0077,1.374
9616.00,7.447303,25.03233,-0.000173,24.019155,-0.0077,1.375
9618.00,7.441841,25.03305,-0.000174,24.019969,-0.0077,1.375
9620.00,7.438579,25.03314,-0.000175,24.019646,-0.0077,1.376
9622.00,7.434829,25.03280,-0.000174,24.019193,-0.0077,1.376
9624.00,7.432127,25.03402,-0.000173,24.019418,-0.0077,1.376
9626.00,7.431267,25.03364,-0.000174,24.018733,-0.0077,1.376
9628.00,7.432048,25.03391,-0.000174,24.019525,-0.0077,1.375
9630.00,7.435343,25.03363,-0.000174,24.019248,-0.0077,1.376
9632.00,7.446592,25.03267,-0.000175,24.018880,-0.0077,1.376
9634.00,7.462889,25.03237,-0.000175,24.019463,-0.0077,1.377
9636.00,7.480015,25.03237,-0.000176,24.019476,-0.0077,1.376
9638.00,7.493373,25.03177,-0.000176,24.019654,-0.0077,1.376
9640.00,7.501538,25.03153,-0.000175,24.019574,-0.0077,1.376
9642.00,7.507226,25.03218,-0.000174,24.020147,-0.0077,1.375
9644.00,7.510864,25.03262,-0.000173,24.019327,-0.0077,1.375
9646.00,7.514263,25.03224,-0.000173,24.019092,-0.0077,1.375
9648.00,7.517568,25.03064,-0.000173,24.019748,-0.0078,1.375
9650.00,7.518229,25.03065,-0.000173,24.019400,-0.0078,1.375
9652.00,7.516611,25.03006,-0.000173,24.019271,-0.0078,1.375
9654.00,7.514060,25.03036,-0.000174,24.019074,-0.0077,1.375
9656.00,7.511038,25.03042,-0.000173,24.018735,-0.0077,1.375
9658.00,7.507439,25.03086,-0.000173,24.018559,-0.0077,1.375
9660.00,7.504688,25.03114,-0.000174,24.019088,-0.0077,1.375
9662.00,7.501339,25.03099,-0.000174,24.019394,-0.0077,1.375
9664.00,7.498581,25.03109,-0.000174,24.019277,-0.0077,1.376
9666.00,7.497015,25.03073,-0.000175,24.019086,-0.0078,1.375
9668.00,7.496285,25.03069,-0.000174,24.018675,-0.0078,1.375
9670.00,7.495437,25.02992,-0.000174,24.019083,-0.0077,1.374
9672.00,7.493614,25.03020,-0.000174,24.019137,-0.0077,1.375
9674.00,7.492785,25.03071,-0.000174,24.018820,-0.0077,1.375
9676.00,7.492683,25.02993,-0.000175,24.019907,-0.0077,1.376
9678.00,7.492595,25.03046,-0.000174,24.019050,-0.0077,1.375
9680.00,7.492735,25.03127,-0.000174,24.019383,-0.0077,1.375
9682.00,7.493505,25.03105,-0.000174,24.019385,-0.0077,1.375
9684.00,7.494315,25.03149,-0.000174,24.019701,-0.0078,1.375
9686.00,7.495313,25.03108,-0.000174,24.019325,-0.0077,1.375
9688.00,7.496385,25.03193,-0.000173,24.019610,-0.0077,1.375
9690.00,7.497546,25.03177,-0.000173,24.019364,-0.0077,1.375
9692.00,7.498287,25.03046,-0.000174,24.019016,-0.0077,1.374
9694.00,7.498148,25.03023,-0.000173,24.019710,-0.0078,1.376
9696.00,7.498483,25.03019,-0.000173,24.019331,-0.0077,1.375
9698.00,7.499537,25.02978,-0.000173,24.018999,-0.0077,1.375
9700.00,7.500176,25.02973,-0.000174,24.019329,-0.0077,1.375
9702.00,7.501657,25.02968,-0.000173,24.019833,-0.0077,1.375
9704.00,7.502329,25.03011,-0.000174,24.019204,-0.0077,1.375
9706.00,7.502261,25.03015,-0.000173,24.019248,-0.0077,1.375
9708.00,7.503473,25.02922,-0.000172,24.019686,-0.0077,1.375
9710.00,7.503093,25.02947,-0.000174,24.019200,-0.0077,1.375
9712.00,7.502015,25.02997,-0.000174,24.018997,-0.0077,1.376
9714.00,7.502749,25.03005,-0.000176,24.019427,-0.0077,1.376
9716.00,7.503333,25.03009,-0.000176,24.019180,-0.0077,1.375
9718.00,7.503152,25.03014,-0.000174,24.018811,-0.0077,1.375
9720.00,7.503927,25.03024,-0.000174,24.018812,-0.0078,1.375
9722.00,7.503924,25.02984,-0.000175,24.018798,-0.0077,1.375
9724.00,7.504181,25.02945,-0.000174,24.019130,-0.0077,1.375
9726.00,7.503898,25.02970,-0.000174,24.019447,-0.0077,1.375
9728.00,7.503991,25.02977,-0.000176,24.018754,-0.0077,1.376
9730.00,7.504434,25.03046,-0.000175,24.018885,-0.0077,1.376
9732.00,7.504849,25.03055,-0.000174,24.019677,-0.0078,1.375
9734.00,7.505808,25.03056,-0.000174,24.019626,-0.0077,1.374
9736.00,7.505945,25.03095,-0.000174,24.019605,-0.0078,1.376
9738.00,7.505972,25.03095,-0.000175,24.019695,-0.0077,1.375
9740.00,7.506677,25.03112,-0.000174,24.019529,-0.0077,1.375
9742.00,7.505850,25.03094,-0.000174,24.018934,-0.0077,1.375
9744.00,7.505734,25.03120,-0.000174,24.019483,-0.0078,1.375
9746.00,7.506366,25.03089,-0.000174,24.019808,-0.0077,1.375
9748.00,7.507508,25.03173,-0.000174,24.019001,-0.0077,1.375
9750.00,7.507617,25.03180,-0.000174,24.019614,-0.0077,1.375
9752.00,7.506890,25.03097,-0.000174,24.019538,-0.0077,1.375
9754.00,7.506876,25.03128,-0.000174,24.018892,-0.0077,1.375
9756.00,7.507051,25.03122,-0.000174,24.019681,-0.0077,1.375
9758.00,7.506952,25.03057,-0.000173,24.019340,-0.0078,1.375
9760.00,7.505869,25.03125,-0.000175,24.018965,-0.0077,1.375
9762.00,7.505380,25.03067,-0.000174,24.018987,-0.0077,1.375
9764.00,7.505577,25.03030,-0.000174,24.019703,-0.0077,1.375
9766.00,7.506991,25.03013,-0.000174,24.019342,-0.0077,1.375
9768.00,7.506544,25.02990,-0.000174,24.019340,-0.0077,1.376
9770.00,7.506831,25.02986,-0.000174,24.019402,-0.0077,1.376
9772.00,7.506115,25.02991,-0.000174,24.019204,-0.0077,1.375
9774.00,7.506144,25.03041,-0.000174,24.019469,-0.0077,1.376
9776.00,7.505526,25.03084,-0.000174,24.019045,-0.0077,1.375
9778.00,7.505389,25.03074,-0.000173,24.019211,-0.0077,1.376
9780.00,7.506497,25.03018,-0.000174,24.020032,-0.0077,1.376
9782.00,7.506529,25.02966,-0.000173,24.019327,-0.0077,1.375
9784.00,7.506256,25.02967,-0.000174,24.019947,-0.0077,1.375
9786.00,7.505731,25.03062,-0.000174,24.019500,-0.0077,1.375
9788.00,7.506356,25.03035,-0.000173,24.019345,-0.0077,1.376
9790.00,7.506066,25.02983,-0.000174,24.019347,-0.0077,1.375
9792.00,7.505984,25.02930,-0.000173,24.019686,-0.0077,1.376
9794.00,7.506012,25.02940,-0.000175,24.019103,-0.0077,1.376
9796.00,7.505529,25.02953,-0.000175,24.019351,-0.0077,1.376
9798.00,7.504807,25.02907,-0.000174,24.019162,-0.0077,1.376
9800.00,7.505136,25.02892,-0.000175,24.018861,-0.0077,1.375
9802.00,7.505037,25.02836,-0.000174,24.018898,-0.0077,1.376
9804.00,7.504599,25.02824,-0.000174,24.019360,-0.0077,1.375
9806.00,7.505051,25.02850,-0.000174,24.020123,-0.0077,1.376
9808.00,7.505402,25.02846,-0.000173,24.019916,-0.0077,1.376
9810.00,7.504368,25.02859,-0.000174,24.019454,-0.0077,1.376
9812.00,7.504293,25.02800,-0.000173,24.019777,-0.0077,1.375
9814.00,7.504023,25.02838,-0.000174,24.018945,-0.0077,1.376
9816.00,7.503443,25.02936,-0.000174,24.019340,-0.0077,1.376
9818.00,7.504049,25.02889,-0.000173,24.019251,-0.0077,1.376
9820.00,7.503873,25.02859,-0.000174,24.019512,-0.0077,1.375
9822.00,7.504284,25.02899,-0.000173,24.018938,-0.0077,1.375
9824.00,7.504670,25.02895,-0.000175,24.018861,-0.0077,1.376
9826.00,7.503983,25.02913,-0.000174,24.019722,-0.0077,1.376
9828.00,7.502986,25.02958,-0.000175,24.019414,-0.0077,1.376
9830.00,7.502258,25.02898,-0.000175,24.018582,-0.0077,1.376
9832.00,7.501828,25.02819,-0.000175,24.019342,-0.0077,1.376
9834.00,7.502676,25.02845,-0.000174,24.019808,-0.0077,1.375
9836.00,7.502941,25.02882,-0.000174,24.018720,-0.0077,1.375
9838.00,7.502708,25.02935,-0.000172,24.019208,-0.0077,1.376
9840.00,7.503320,25.02916,-0.000174,24.019652,-0.0077,1.376
9842.00,7.503939,25.02867,-0.000176,24.019735,-0.0077,1.377
9844.00,7.503604,25.02887,-0.000175,24.019465,-0.0077,1.376
9846.00,7.502743,25.02846,-0.000175,24.019267,-0.0077,1.376
9848.00,7.502546,25.02897,-0.000174,24.019233,-0.0077,1.375
9850.00,7.502210,25.02832,-0.000174,24.018832,-0.0077,1.375
9852.00,7.501832,25.02901,-0.000174,24.018689,-0.0077,1.375
9854.00,7.501952,25.02890,-0.000174,24.019001,-0.0077,1.376
9856.00,7.501121,25.02908,-0.000174,24.019068,-0.0077,1.377
9858.00,7.501106,25.02900,-0.000175,24.019148,-0.0077,1.377
9860.00,7.500657,25.02906,-0.000175,24.019556,-0.0077,1.376
9862.00,7.501269,25.02883,-0.000174,24.019717,-0.0077,1.376
9864.00,7.500928,25.02894,-0.000174,24.019028,-0.0078,1.376
9866.00,7.500158,25.02843,-0.000174,24.018952,-0.0077,1.376
9868.00,7.499969,25.02845,-0.000173,24.018885,-0.0077,1.376
9870.00,7.500764,25.02948,-0.000175,24.019541,-0.0077,1.376
9872.00,7.501726,25.02941,-0.000174,24.019006,-0.0077,1.376
9874.00,7.501389,25.02935,-0.000175,24.019380,-0.0077,1.376
9876.00,7.500791,25.02926,-0.000174,24.019364,-0.0077,1.376
9878.00,7.500718,25.02996,-0.000173,24.019130,-0.0077,1.376
9880.00,7.500646,25.03022,-0.000174,24.019277,-0.0077,1.376
9882.00,7.500473,25.02941,-0.000173,24.018979,-0.0078,1.376
9884.00,7.500162,25.03012,-0.000174,24.019291,-0.0078,1.376
9886.00,7.500332,25.02962,-0.000174,24.019719,-0.0077,1.376
9888.00,7.500131,25.02948,-0.000173,24.019828,-0.0077,1.376
9890.00,7.500148,25.02996,-0.000174,24.018832,-0.0077,1.376
9892.00,7.499928,25.02997,-0.000175,24.019496,-0.0077,1.376
9894.00,7.499611,25.02997,-0.000174,24.019490,-0.0077,1.376
9896.00,7.499950,25.02957,-0.000174,24.019021,-0.0077,1.376
9898.00,7.498939,25.02975,-0.000174,24.018709,-0.0077,1.376
9900.00,7.499547,25.03098,-0.000174,24.019481,-0.0077,1.376
9902.00,7.500408,25.03075,-0.000174,24.019514,-0.0077,1.376
9904.00,7.500974,25.03051,-0.000174,24.019282,-0.0077,1.376
9906.00,7.500352,25.03004,-0.000174,24.019391,-0.0077,1.376
9908.00,7.499917,25.03034,-0.000173,24.019514,-0.0077,1.376
9910.00,7.499495,25.03037,-0.000174,24.019645,-0.0077,1.376
9912.00,7.499865,25.03002,-0.000174,24.019610,-0.0077,1.376
9914.00,7.500286,25.03006,-0.000173,24.019025,-0.0077,1.376
9916.00,7.500415,25.02998,-0.000174,24.019529,-0.0077,1.377
9918.00,7.500548,25.02983,-0.000174,24.019443,-0.0077,1.376
9920.00,7.500107,25.02951,-0.000174,24.019427,-0.0077,1.376
9922.00,7.500109,25.02993,-0.000174,24.019565,-0.0077,1.376
9924.00,7.500187,25.03011,-0.000174,24.019166,-0.0077,1.376
9926.00,7.500355,25.02998,-0.000174,24.019320,-0.0077,1.376
9928.00,7.500095,25.02963,-0.000174,24.019030,-0.0078,1.377
9930.00,7.501131,25.02939,-0.000175,24.019063,-0.0077,1.376
9932.00,7.501592,25.02943,-0.000174,24.019287,-0.0077,1.377
9934.00,7.501076,25.02921,-0.000175,24.019284,-0.0077,1.376
9936.00,7.500923,25.02917,-0.000175,24.020076,-0.0077,1.376
9938.00,7.500328,25.02996,-0.000174,24.018957,-0.0077,1.376
9940.00,7.500668,25.03005,-0.000173,24.019603,-0.0077,1.376
9942.00,7.500678,25.02998,-0.000175,24.020085,-0.0077,1.377
9944.00,7.501253,25.02921,-0.000175,24.019599,-0.0077,1.376
9946.00,7.501086,25.02933,-0.000175,24.019238,-0.0078,1.377
9948.00,7.500485,25.02962,-0.000175,24.018468,-0.0077,1.376
9950.00,7.499425,25.03018,-0.000173,24.018597,-0.0077,1.377
9952.00,7.499296,25.02983,-0.000174,24.019480,-0.0077,1.376
9954.00,7.499354,25.02939,-0.000175,24.019438,-0.0077,1.376
9956.00,7.499998,25.02968,-0.000174,24.019191,-0.0078,1.376
9958.00,7.500410,25.02958,-0.000173,24.020016,-0.0078,1.376
9960.00,7.499749,25.03021,-0.000174,24.019327,-0.0077,1.377
9962.00,7.499041,25.03024,-0.000174,24.019585,-0.0077,1.376
9964.00,7.498253,25.02937,-0.000174,24.019146,-0.0077,1.376
9966.00,7.499621,25.03101,-0.000174,24.019452,-0.0077,1.376
9968.00,7.500327,25.03115,-0.000173,24.019012,-0.0077,1.376
9970.00,7.500674,25.03142,-0.000174,24.020040,-0.0077,1.377
9972.00,7.499764,25.03140,-0.000175,24.019654,-0.0077,1.377
9974.00,7.499518,25.03101,-0.000174,24.019277,-0.0077,1.377
9976.00,7.500407,25.03043,-0.000173,24.019354,-0.0077,1.376
9978.00,7.500418,25.03006,-0.000174,24.019209,-0.0077,1.376
9980.00,7.499958,25.03016,-0.000174,24.019898,-0.0078,1.377
9982.00,7.500134,25.02936,-0.000175,24.018771,-0.0077,1.376
9984.00,7.499838,25.02993,-0.000176,24.019434,-0.0077,1.376
9986.00,7.499066,25.02992,-0.000174,24.019333,-0.0077,1.376
9988.00,7.498751,25.02965,-0.000173,24.018927,-0.0077,1.376
9990.00,7.499236,25.02990,-0.000174,24.019425,-0.0077,1.377
9992.00,7.499689,25.03069,-0.000175,24.020147,-0.0077,1.376
9994.00,7.499413,25.03055,-0.000174,24.018947,-0.0077,1.376
9996.00,7.499964,25.03103,-0.000175,24.018994,-0.0077,1.377
9998.00,7.499891,25.03164,-0.000174,24.019710,-0.0077,1.376
10000.00,7.499649,25.03109,-0.000173,24.019688,-0.0077,1.376
10002.00,7.499786,25.03093,-0.000174,24.019539,-0.0078,1.376
10004.00,7.500161,25.03071,-0.000174,24.019039,-0.0077,1.377
10006.00,7.499287,25.03013,-0.000173,24.018780,-0.0077,1.376
10008.00,7.499443,25.03058,-0.000174,24.018727,-0.0077,1.376
10010.00,7.498906,25.03107,-0.000175,24.018985,-0.0077,1.376
10012.00,7.499708,25.03149,-0.000175,24.019146,-0.0077,1.376
10014.00,7.500880,25.03119,-0.000175,24.019916,-0.0077,1.377
10016.00,7.499371,25.03127,-0.000175,24.019786,-0.0077,1.377
10018.00,7.499333,25.03089,-0.000175,24.019309,-0.0077,1.376
10020.00,7.499936,25.03111,-0.000175,24.018718,-0.0077,1.376
10022.00,7.500186,25.03230,-0.000174,24.019481,-0.0077,1.376
10024.00,7.499975,25.03150,-0.000174,24.019534,-0.0077,1.376
10026.00,7.499379,25.03137,-0.000174,24.019325,-0.0077,1.376
10028.00,7.499844,25.03156,-0.000175,24.019717,-0.0077,1.377
10030.00,7.500223,25.03130,-0.000174,24.019278,-0.0077,1.377
10032.00,7.500151,25.03120,-0.000174,24.019251,-0.0077,1.376
10034.00,7.499134,25.03178,-0.000174,24.018847,-0.0078,1.376
10036.00,7.499376,25.03094,-0.000174,24.019005,-0.0078,1.376
10038.00,7.499208,25.03166,-0.000175,24.018927,-0.0078,1.377
10040.00,7.499232,25.03065,-0.000174,24.019684,-0.0078,1.376
10042.00,7.498660,25.03095,-0.000173,24.019451,-0.0078,1.376
10044.00,7.498960,25.03105,-0.000175,24.019440,-0.0077,1.376
10046.00,7.500187,25.03112,-0.000173,24.019472,-0.0077,1.376
10048.00,7.500091,25.03099,-0.000174,24.018983,-0.0077,1.377
10050.00,7.499551,25.03169,-0.000175,24.019099,-0.0077,1.377
10052.00,7.499674,25.03145,-0.000174,24.019280,-0.0077,1.377
10054.00,7.499515,25.03163,-0.000175,24.019258,-0.0077,1.377
10056.00,7.499961,25.03243,-0.000175,24.019021,-0.0077,1.376
10058.00,7.500153,25.03237,-0.000174,24.019391,-0.0077,1.376
10060.00,7.500109,25.03175,-0.000174,24.019659,-0.0078,1.376
10062.00,7.500343,25.03160,-0.000174,24.019519,-0.0077,1.377
10064.00,7.500705,25.03038,-0.000175,24.019409,-0.0077,1.377
10066.00,7.500288,25.03020,-0.000176,24.018863,-0.0077,1.377
10068.00,7.500324,25.02984,-0.000174,24.019306,-0.0077,1.378
10070.00,7.500917,25.03044,-0.000174,24.018818,-0.0078,1.376
10072.00,7.500337,25.03095,-0.000174,24.018559,-0.0078,1.376
10074.00,7.500044,25.03123,-0.000173,24.019016,-0.0077,1.376
10076.00,7.499796,25.03143,-0.000173,24.019003,-0.0078,1.377
10078.00,7.499973,25.03096,-0.000174,24.019795,-0.0078,1.377
10080.00,7.500602,25.03061,-0.000175,24.019791,-0.0077,1.377
10082.00,7.499361,25.03062,-0.000174,24.018983,-0.0077,1.376
10084.00,7.499322,25.03053,-0.000175,24.018756,-0.0077,1.376
10086.00,7.499343,25.03041,-0.000174,24.019095,-0.0077,1.376
10088.00,7.499296,25.03128,-0.000174,24.019271,-0.0077,1.377
10090.00,7.498655,25.03105,-0.000175,24.018825,-0.0077,1.377
10092.00,7.498554,25.03004,-0.000175,24.019840,-0.0077,1.377
10094.00,7.498510,25.02953,-0.000175,24.018898,-0.0078,1.376
10096.00,7.498995,25.02964,-0.000175,24.018571,-0.0078,1.376
10098.00,7.499825,25.02975,-0.000175,24.018323,-0.0078,1.376
10100.00,7.499507,25.03013,-0.000175,24.019063,-0.0077,1.377
10102.00,7.498390,25.03035,-0.000174,24.019097,-0.0077,1.378
10104.00,7.498381,25.03057,-0.000175,24.018533,-0.0078,1.377
10106.00,7.498491,25.02976,-0.000175,24.019228,-0.0078,1.377
10108.00,7.498234,25.02985,-0.000174,24.019095,-0.0077,1.377
10110.00,7.498827,25.03029,-0.000174,24.019106,-0.0077,1.376
10112.00,7.499861,25.02936,-0.000175,24.019190,-0.0077,1.377
10114.00,7.499806,25.03001,-0.000174,24.019122,-0.0077,1.376
10116.00,7.498838,25.02966,-0.000173,24.019413,-0.0078,1.377
10118.00,7.499286,25.02905,-0.000175,24.019055,-0.0077,1.377
10120.00,7.498773,25.02910,-0.000176,24.019079,-0.0077,1.377
10122.00,7.498176,25.02944,-0.000173,24.019070,-0.0077,1.377
10124.00,7.497827,25.03040,-0.000174,24.019139,-0.0077,1.377
10126.00,7.497225,25.03063,-0.000175,24.019122,-0.0077,1.377
10128.00,7.496978,25.03106,-0.000174,24.018631,-0.0077,1.376
10130.00,7.497304,25.03042,-0.000174,24.018822,-0.0078,1.376
10132.00,7.497778,25.03038,-0.000175,24.019170,-0.0077,1.376
10134.00,7.497609,25.02979,-0.000174,24.019492,-0.0077,1.377
10136.00,7.497997,25.02931,-0.000173,24.019168,-0.0077,1.377
10138.00,7.498855,25.02945,-0.000174,24.019226,-0.0077,1.377
10140.00,7.498457,25.02927,-0.000174,24.018985,-0.0077,1.377
10142.00,7.497788,25.02950,-0.000174,24.018968,-0.0078,1.376
10144.00,7.497478,25.02946,-0.000175,24.018957,-0.0078,1.377
10146.00,7.497639,25.03041,-0.000174,24.019325,-0.0077,1.377
10148.00,7.497518,25.03065,-0.000174,24.019429,-0.0077,1.377
10150.00,7.497961,25.03059,-0.000174,24.019318,-0.0078,1.377
10152.00,7.498299,25.03104,-0.000175,24.019083,-0.0077,1.377
10154.00,7.498627,25.03113,-0.000175,24.019175,-0.0077,1.377
10156.00,7.498282,25.03157,-0.000175,24.018800,-0.0077,1.377
10158.00,7.498672,25.03084,-0.000174,24.019331,-0.0077,1.377
10160.00,7.498204,25.03060,-0.000174,24.018965,-0.0077,1.377
10162.00,7.498166,25.03081,-0.000175,24.019432,-0.0077,1.377
10164.00,7.498498,25.03029,-0.000175,24.019153,-0.0077,1.377
10166.00,7.497819,25.03067,-0.000175,24.019400,-0.0077,1.377
10168.00,7.497307,25.03090,-0.000174,24.019614,-0.0077,1.377
10170.00,7.497474,25.03080,-0.000175,24.019030,-0.0077,1.377
10172.00,7.497429,25.03074,-0.000175,24.019474,-0.0077,1.377
10174.00,7.496919,25.03109,-0.000174,24.019688,-0.0077,1.377
10176.00,7.496772,25.03073,-0.000173,24.019327,-0.0077,1.377
10178.00,7.496704,25.03055,-0.000174,24.019521,-0.0077,1.376
10180.00,7.497344,25.03070,-0.000175,24.018988,-0.0077,1.377
10182.00,7.497745,25.03145,-0.000175,24.019476,-0.0077,1.377
10184.00,7.497574,25.03175,-0.000175,24.019206,-0.0078,1.377
10186.00,7.497896,25.03081,-0.000174,24.019142,-0.0078,1.377
10188.00,7.498574,25.03083,-0.000176,24.019253,-0.0078,1.377
10190.00,7.499182,25.03207,-0.000173,24.019628,-0.0077,1.377
10192.00,7.498549,25.03159,-0.000174,24.019403,-0.0077,1.377
10194.00,7.498272,25.03132,-0.000174,24.019516,-0.0077,1.377
10196.00,7.498122,25.03044,-0.000173,24.019061,-0.0077,1.377
10198.00,7.497509,25.03056,-0.000176,24.018872,-0.0077,1.378
10200.00,7.497210,25.03097,-0.000176,24.019316,-0.0077,1.377
10202.00,7.495648,25.03090,-0.000175,24.019311,-0.0077,1.377
10204.00,7.496322,25.03014,-0.000175,24.019097,-0.0077,1.377
@17,12.0000,24.0
10206.00,7.495647,25.03002,-0.000174,24.019316,-0.0077,1.377
10208.00,7.487342,25.03083,-0.000174,24.019017,-0.0078,1.376
10210.00,7.475023,25.03142,-0.000172,24.019155,-0.0077,1.376
10212.00,7.461804,25.03102,-0.000173,24.019492,-0.0077,1.375
10214.00,7.449906,25.03064,-0.000171,24.020437,-0.0077,1.376
10216.00,7.442880,25.03110,-0.000173,24.019316,-0.0077,1.377
10218.00,7.437875,25.03078,-0.000175,24.019489,-0.0077,1.378
10220.00,7.433234,25.03072,-0.000176,24.019112,-0.0077,1.377
10222.00,7.430162,25.02993,-0.000175,24.019393,-0.0078,1.377
10224.00,7.428226,25.02949,-0.000175,24.018800,-0.0077,1.378
10226.00,7.427271,25.02993,-0.000175,24.019238,-0.0077,1.378
10228.00,7.427528,25.03023,-0.000175,24.019476,-0.0077,1.377
10230.00,7.431111,25.03007,-0.000174,24.018880,-0.0077,1.377
10232.00,7.441397,25.03070,-0.000174,24.018987,-0.0078,1.378
10234.00,7.457458,25.03072,-0.000175,24.019362,-0.0078,1.378
10236.00,7.474414,25.03080,-0.000176,24.019289,-0.0077,1.378
10238.00,7.488415,25.03064,-0.000175,24.018910,-0.0077,1.378
10240.00,7.497510,25.03103,-0.000175,24.019587,-0.0077,1.377
10242.00,7.504052,25.03110,-0.000174,24.019463,-0.0077,1.377
10244.00,7.508797,25.03118,-0.000174,24.018289,-0.0077,1.376
10246.00,7.512977,25.03105,-0.000173,24.019541,-0.0077,1.376
10248.00,7.515126,25.03086,-0.000173,24.019414,-0.0078,1.377
10250.00,7.515492,25.03096,-0.000173,24.018760,-0.0077,1.377
10252.00,7.514493,25.03149,-0.000173,24.018896,-0.0077,1.376
10254.00,7.512445,25.03099,-0.000174,24.019273,-0.0078,1.376
10256.00,7.509646,25.03076,-0.000173,24.019327,-0.0078,1.377
10258.00,7.506552,25.03107,-0.000173,24.019413,-0.0077,1.377
10260.00,7.504363,25.03138,-0.000172,24.020031,-0.0077,1.376
10262.00,7.501742,25.03105,-0.000173,24.019686,-0.0077,1.376
10264.00,7.498237,25.03072,-0.000174,24.019148,-0.0077,1.377
10266.00,7.495403,25.03058,-0.000173,24.019712,-0.0077,1.376
10268.00,7.493915,25.03111,-0.000174,24.019246,-0.0077,1.376
10270.00,7.491990,25.03001,-0.000174,24.019151,-0.0077,1.377
10272.00,7.490228,25.03026,-0.000173,24.019516,-0.0077,1.376
10274.00,7.490115,25.03058,-0.000173,24.018851,-0.0077,1.376
10276.00,7.489965,25.03041,-0.000174,24.018620,-0.0077,1.376
10278.00,7.489980,25.02976,-0.000173,24.019253,-0.0078,1.377
10280.00,7.489406,25.02963,-0.000175,24.019380,-0.0078,1.377
10282.00,7.489284,25.02991,-0.000174,24.019465,-0.0077,1.376
10284.00,7.490399,25.03035,-0.000174,24.018666,-0.0077,1.376
10286.00,7.491552,25.02939,-0.000174,24.019494,-0.0077,1.377
10288.00,7.492322,25.02944,-0.000175,24.019159,-0.0077,1.376
10290.00,7.493491,25.02987,-0.000174,24.018604,-0.0077,1.377
10292.00,7.493484,25.02956,-0.000174,24.018602,-0.0077,1.376
10294.00,7.494274,25.02890,-0.000175,24.019654,-0.0077,1.376
10296.00,7.495130,25.02952,-0.000175,24.018863,-0.0077,1.376
10298.00,7.496113,25.03029,-0.000175,24.018735,-0.0077,1.377
10300.00,7.497394,25.02978,-0.000176,24.019471,-0.0077,1.377
10302.00,7.497536,25.03049,-0.000175,24.019452,-0.0077,1.377
10304.00,7.497986,25.03132,-0.000175,24.018669,-0.0077,1.376
10306.00,7.497983,25.03170,-0.000174,24.018812,-0.0077,1.376
10308.00,7.498478,25.03131,-0.000173,24.019226,-0.0077,1.377
10310.00,7.499773,25.03102,-0.000174,24.019153,-0.0077,1.377
10312.00,7.500574,25.03115,-0.000175,24.019547,-0.0077,1.376
10314.00,7.499917,25.03095,-0.000173,24.019996,-0.0077,1.376
10316.00,7.498647,25.03126,-0.000174,24.019548,-0.0077,1.377
10318.00,7.499324,25.03177,-0.000174,24.018914,-0.0077,1.377
10320.00,7.500373,25.03229,-0.000174,24.019637,-0.0077,1.376
10322.00,7.500641,25.03310,-0.000175,24.019385,-0.0077,1.378
10324.00,7.501167,25.03178,-0.000174,24.018677,-0.0077,1.377
10326.00,7.502619,25.03123,-0.000175,24.019712,-0.0077,1.377
10328.00,7.503002,25.03115,-0.000174,24.018912,-0.0077,1.376
10330.00,7.503475,25.03088,-0.000174,24.019663,-0.0077,1.377
10332.00,7.503577,25.03069,-0.000175,24.019436,-0.0077,1.377
10334.00,7.504069,25.03181,-0.000174,24.019793,-0.0077,1.377
10336.00,7.503565,25.03275,-0.000174,24.018981,-0.0077,1.377
10338.00,7.503279,25.03331,-0.000175,24.018753,-0.0077,1.378
10340.00,7.503191,25.03302,-0.000175,24.018568,-0.0077,1.377
10342.00,7.503783,25.03290,-0.000174,24.018430,-0.0077,1.377
10344.00,7.503628,25.03160,-0.000175,24.018983,-0.0077,1.377
10346.00,7.504426,25.03194,-0.000174,24.018637,-0.0077,1.377
10348.00,7.504845,25.03234,-0.000174,24.019217,-0.0077,1.377
10350.00,7.504312,25.03168,-0.000174,24.019561,-0.0078,1.376
10352.00,7.504522,25.03199,-0.000173,24.020022,-0.0078,1.377
10354.00,7.505123,25.03286,-0.000175,24.019329,-0.0077,1.377
10356.00,7.504968,25.03260,-0.000176,24.018907,-0.0077,1.377
10358.00,7.505026,25.03234,-0.000175,24.019411,-0.0077,1.376
10360.00,7.504843,25.03199,-0.000174,24.019342,-0.0078,1.376
10362.00,7.504858,25.03248,-0.000173,24.019262,-0.0077,1.377
10364.00,7.504470,25.03251,-0.000174,24.019320,-0.0077,1.377
10366.00,7.504418,25.03229,-0.000174,24.019413,-0.0078,1.377
10368.00,7.504138,25.03220,-0.000175,24.019505,-0.0077,1.377
10370.00,7.503642,25.03212,-0.000176,24.018642,-0.0077,1.377
10372.00,7.504314,25.03203,-0.000175,24.018477,-0.0077,1.376
10374.00,7.504747,25.03216,-0.000174,24.019005,-0.0077,1.376
10376.00,7.503777,25.03277,-0.000174,24.019121,-0.0077,1.377
10378.00,7.503605,25.03260,-0.000175,24.019835,-0.0077,1.377
10380.00,7.504375,25.03245,-0.000174,24.019306,-0.0077,1.377
10382.00,7.503858,25.03312,-0.000175,24.019634,-0.0077,1.377
10384.00,7.503586,25.03306,-0.000173,24.019655,-0.0077,1.377
10386.00,7.503396,25.03307,-0.000173,24.018938,-0.0077,1.376
10388.00,7.503517,25.03313,-0.000175,24.019133,-0.0077,1.377
10390.00,7.502981,25.03254,-0.000174,24.019931,-0.0077,1.377
10392.00,7.503559,25.03250,-0.000174,24.019231,-0.0077,1.377
10394.00,7.503694,25.03301,-0.000176,24.019712,-0.0077,1.377
10396.00,7.503123,25.03297,-0.000174,24.019454,-0.0077,1.377
10398.00,7.503701,25.03269,-0.000174,24.019757,-0.0077,1.377
10400.00,7.502695,25.03251,-0.000174,24.018979,-0.0077,1.378
10402.00,7.502288,25.03245,-0.000175,24.018921,-0.0077,1.377
10404.00,7.501998,25.03351,-0.000175,24.019703,-0.0077,1.377
10406.00,7.501407,25.03373,-0.000174,24.019402,-0.0077,1.377
10408.00,7.502016,25.03281,-0.000174,24.019527,-0.0077,1.377
10410.00,7.501875,25.03318,-0.000175,24.019229,-0.0077,1.377
10412.00,7.502339,25.03266,-0.000175,24.019509,-0.0077,1.378
10414.00,7.502093,25.03239,-0.000175,24.019449,-0.0077,1.377
10416.00,7.501835,25.03263,-0.000175,24.019695,-0.0077,1.377
10418.00,7.501745,25.03200,-0.000174,24.019112,-0.0077,1.377
10420.00,7.501474,25.03323,-0.000174,24.019092,-0.0077,1.377
10422.00,7.501480,25.03274,-0.000174,24.019358,-0.0077,1.377
10424.00,7.501415,25.03231,-0.000173,24.019454,-0.0078,1.377
10426.00,7.501512,25.03335,-0.000173,24.019394,-0.0077,1.377
10428.00,7.501521,25.03296,-0.000174,24.019139,-0.0077,1.377
10430.00,7.500893,25.03244,-0.000174,24.019206,-0.0077,1.377
10432.00,7.500525,25.03317,-0.000174,24.018974,-0.0077,1.378
10434.00,7.500438,25.03330,-0.000174,24.019730,-0.0077,1.378
10436.00,7.500007,25.03280,-0.000174,24.019271,-0.0077,1.378
10438.00,7.500383,25.03285,-0.000174,24.019106,-0.0077,1.377
10440.00,7.499408,25.03246,-0.000174,24.019005,-0.0077,1.377
10442.00,7.498942,25.03178,-0.000174,24.019367,-0.0077,1.377
10444.00,7.498805,25.03249,-0.000174,24.019278,-0.0077,1.377
10446.00,7.499142,25.03210,-0.000174,24.019133,-0.0077,1.377
10448.00,7.499761,25.03236,-0.000174,24.019121,-0.0078,1.377
10450.00,7.500178,25.03244,-0.000173,24.018778,-0.0078,1.377
10452.00,7.499998,25.03201,-0.000174,24.018968,-0.0077,1.378
10454.00,7.499765,25.03214,-0.000175,24.019054,-0.0077,1.378
10456.00,7.499150,25.03214,-0.000174,24.019253,-0.0077,1.377
10458.00,7.498280,25.03179,-0.000175,24.019287,-0.0077,1.377
10460.00,7.497604,25.03123,-0.000173,24.019451,-0.0077,1.376
10462.00,7.496977,25.03132,-0.000173,24.019228,-0.0076,1.377
10464.00,7.497355,25.03197,-0.000173,24.018626,-0.0077,1.378
10466.00,7.497820,25.03095,-0.000174,24.019153,-0.0077,1.377
10468.00,7.498105,25.03082,-0.000173,24.019126,-0.0077,1.377
10470.00,7.498185,25.03108,-0.000174,24.018379,-0.0077,1.377
10472.00,7.497129,25.03086,-0.000174,24.019025,-0.0077,1.377
10474.00,7.497284,25.03081,-0.000173,24.019222,-0.0078,1.377
10476.00,7.497303,25.03186,-0.000174,24.019235,-0.0077,1.377
10478.00,7.497289,25.03216,-0.000173,24.018669,-0.0077,1.377
10480.00,7.496084,25.03193,-0.000173,24.018901,-0.0077,1.377
10482.00,7.495510,25.03245,-0.000174,24.019382,-0.0077,1.377
10484.00,7.496646,25.03234,-0.000173,24.019915,-0.0077,1.377
10486.00,7.496861,25.03131,-0.000174,24.019217,-0.0077,1.377
10488.00,7.497505,25.03002,-0.000173,24.018504,-0.0077,1.377
10490.00,7.497857,25.03006,-0.000174,24.019353,-0.0077,1.377
10492.00,7.497817,25.03079,-0.000173,24.019891,-0.0077,1.377
10494.00,7.498266,25.03052,-0.000173,24.019284,-0.0077,1.377
10496.00,7.498102,25.03016,-0.000175,24.019099,-0.0077,1.378
10498.00,7.497658,25.03062,-0.000174,24.019650,-0.0077,1.378
10500.00,7.497395,25.03090,-0.000176,24.018838,-0.0077,1.378
10502.00,7.497611,25.03147,-0.000174,24.019724,-0.0077,1.377
10504.00,7.498275,25.03119,-0.000173,24.018825,-0.0077,1.377
10506.00,7.498476,25.03101,-0.000173,24.018919,-0.0077,1.378
10508.00,7.498497,25.03121,-0.000172,24.019238,-0.0077,1.377
10510.00,7.497734,25.03038,-0.000173,24.019364,-0.0077,1.377
10512.00,7.498010,25.03107,-0.000173,24.020081,-0.0077,1.378
10514.00,7.497587,25.03195,-0.000173,24.019730,-0.0077,1.377
10516.00,7.497251,25.03092,-0.000173,24.019456,-0.0077,1.377
10518.00,7.497153,25.03074,-0.000174,24.019202,-0.0077,1.378
10520.00,7.497867,25.03053,-0.000175,24.019097,-0.0077,1.378
10522.00,7.499129,25.03107,-0.000173,24.019605,-0.0077,1.378
10524.00,7.498617,25.03107,-0.000174,24.019476,-0.0077,1.377
10526.00,7.497991,25.03124,-0.000173,24.019389,-0.0077,1.378
10528.00,7.497108,25.03107,-0.000173,24.019710,-0.0077,1.377
10530.00,7.496335,25.03134,-0.000174,24.019648,-0.0077,1.378
10532.00,7.496670,25.03100,-0.000173,24.019353,-0.0077,1.377
10534.00,7.496539,25.03111,-0.000173,24.019431,-0.0077,1.377
10536.00,7.496494,25.03157,-0.000173,24.020107,-0.0077,1.377
10538.00,7.496112,25.03164,-0.000173,24.019786,-0.0077,1.378
10540.00,7.496577,25.03236,-0.000173,24.019539,-0.0077,1.377
10542.00,7.497224,25.03142,-0.000173,24.019918,-0.0077,1.377
10544.00,7.496597,25.03200,-0.000173,24.019465,-0.0077,1.378
10546.00,7.496779,25.03149,-0.000173,24.020101,-0.0077,1.377
10548.00,7.496450,25.03281,-0.000174,24.019964,-0.0077,1.377
10550.00,7.496198,25.03193,-0.000173,24.019260,-0.0077,1.378
10552.00,7.496508,25.03220,-0.000174,24.018747,-0.0077,1.378
10554.00,7.496450,25.03199,-0.000174,24.019846,-0.0077,1.377
10556.00,7.496171,25.03231,-0.000175,24.019547,-0.0077,1.377
10558.00,7.496562,25.03293,-0.000174,24.019577,-0.0077,1.377
10560.00,7.496976,25.03260,-0.000174,24.019717,-0.0077,1.377
10562.00,7.497064,25.03185,-0.000172,24.019367,-0.0077,1.378
10564.00,7.496649,25.03204,-0.000173,24.019668,-0.0077,1.378
10566.00,7.496391,25.03270,-0.000173,24.019411,-0.0077,1.378
10568.00,7.496879,25.03347,-0.000172,24.019897,-0.0077,1.377
10570.00,7.496825,25.03309,-0.000174,24.019829,-0.0077,1.378
10572.00,7.495878,25.03274,-0.000173,24.019608,-0.0077,1.378
10574.00,7.495905,25.03280,-0.000174,24.019601,-0.0077,1.378
10576.00,7.496348,25.03178,-0.000173,24.019090,-0.0077,1.377
10578.00,7.497088,25.03170,-0.000172,24.019316,-0.0077,1.378
10580.00,7.497065,25.03147,-0.000174,24.019306,-0.0077,1.378
10582.00,7.496844,25.03124,-0.000173,24.019088,-0.0077,1.378
10584.00,7.496566,25.03082,-0.000174,24.019480,-0.0077,1.378
10586.00,7.496952,25.03118,-0.000173,24.019744,-0.0077,1.378
10588.00,7.497253,25.03221,-0.000173,24.019646,-0.0077,1.378
10590.00,7.497690,25.03223,-0.000174,24.020003,-0.0077,1.378
10592.00,7.497355,25.03129,-0.000173,24.020023,-0.0077,1.378
10594.00,7.496512,25.03158,-0.000174,24.019655,-0.0077,1.378
10596.00,7.496566,25.03206,-0.000174,24.019848,-0.0077,1.377
10598.00,7.497141,25.03254,-0.000173,24.020344,-0.0077,1.377
10600.00,7.497253,25.03291,-0.000174,24.019967,-0.0077,1.378
10602.00,7.497540,25.03253,-0.000173,24.019735,-0.0077,1.377
10604.00,7.497032,25.03154,-0.000172,24.019541,-0.0077,1.377
10606.00,7.495810,25.03137,-0.000172,24.019391,-0.0077,1.377
10608.00,7.495675,25.03196,-0.000173,24.019699,-0.0077,1.378
10610.00,7.496230,25.03273,-0.000175,24.020029,-0.0077,1.378
10612.00,7.497143,25.03232,-0.000174,24.019751,-0.0077,1.377
10614.00,7.496122,25.03270,-0.000174,24.019222,-0.0077,1.377
10616.00,7.495981,25.03292,-0.000173,24.019791,-0.0077,1.378
10618.00,7.496999,25.03299,-0.000174,24.020127,-0.0077,1.378
10620.00,7.497049,25.03243,-0.000174,24.019284,-0.0077,1.378
10622.00,7.496329,25.03331,-0.000175,24.019170,-0.0077,1.378
10624.00,7.496389,25.03349,-0.000175,24.019487,-0.0077,1.377
10626.00,7.496051,25.03289,-0.000173,24.020078,-0.0077,1.378
10628.00,7.495984,25.03339,-0.000174,24.019405,-0.0077,1.378
10630.00,7.496778,25.03361,-0.000173,24.019547,-0.0077,1.378
10632.00,7.497281,25.03343,-0.000173,24.018597,-0.0077,1.378
10634.00,7.497558,25.03362,-0.000175,24.019233,-0.0077,1.378
10636.00,7.496645,25.03330,-0.000175,24.019442,-0.0077,1.378
10638.00,7.496689,25.03298,-0.000174,24.018939,-0.0077,1.378
10640.00,7.498165,25.03364,-0.000174,24.019887,-0.0077,1.377
10642.00,7.497125,25.03351,-0.000173,24.019960,-0.0077,1.378
10644.00,7.496863,25.03265,-0.000174,24.019463,-0.0077,1.378
10646.00,7.497179,25.03161,-0.000173,24.019170,-0.0077,1.378
10648.00,7.496639,25.03207,-0.000173,24.020072,-0.0077,1.377
10650.00,7.495749,25.03237,-0.000174,24.019249,-0.0077,1.378
10652.00,7.496683,25.03224,-0.000172,24.019496,-0.0077,1.378
10654.00,7.496770,25.03208,-0.000173,24.019799,-0.0077,1.377
10656.00,7.496999,25.03191,-0.000174,24.020234,-0.0077,1.378
10658.00,7.497399,25.03179,-0.000174,24.019980,-0.0077,1.378
10660.00,7.497174,25.03197,-0.000174,24.019844,-0.0077,1.378
10662.00,7.496657,25.03170,-0.000173,24.019978,-0.0077,1.378
10664.00,7.495871,25.03216,-0.000173,24.020100,-0.0077,1.377
10666.00,7.496041,25.03268,-0.000174,24.019353,-0.0077,1.377
10668.00,7.497107,25.03275,-0.000174,24.019318,-0.0077,1.378
10670.00,7.498002,25.03297,-0.000172,24.019182,-0.0077,1.378
10672.00,7.498769,25.03280,-0.000173,24.019463,-0.0077,1.378
10674.00,7.498934,25.03296,-0.000173,24.019897,-0.0077,1.378
10676.00,7.497517,25.03283,-0.000174,24.019706,-0.0077,1.378
10678.00,7.496463,25.03334,-0.000175,24.019195,-0.0077,1.378
10680.00,7.496241,25.03360,-0.000174,24.019771,-0.0077,1.377
10682.00,7.496113,25.03429,-0.000172,24.019313,-0.0077,1.378
10684.00,7.496325,25.03345,-0.000173,24.019842,-0.0077,1.378
10686.00,7.496340,25.03314,-0.000173,24.019541,-0.0077,1.378
10688.00,7.495998,25.03297,-0.000174,24.019585,-0.0077,1.378
10690.00,7.496602,25.03251,-0.000174,24.020158,-0.0076,1.378
10692.00,7.496350,25.03286,-0.000174,24.019324,-0.0077,1.377
10694.00,7.495617,25.03199,-0.000174,24.019655,-0.0077,1.378
10696.00,7.496128,25.03233,-0.000174,24.019864,-0.0077,1.378
10698.00,7.496636,25.03222,-0.000173,24.019070,-0.0077,1.378
10700.00,7.496988,25.03252,-0.000174,24.019538,-0.0077,1.378
10702.00,7.496695,25.03317,-0.000173,24.019828,-0.0077,1.377
10704.00,7.496588,25.03285,-0.000173,24.019860,-0.0077,1.379
10706.00,7.497036,25.03290,-0.000174,24.019565,-0.0077,1.378
10708.00,7.497265,25.03341,-0.000174,24.019683,-0.0077,1.378
10710.00,7.497070,25.03280,-0.000173,24.019159,-0.0077,1.378
10712.00,7.496958,25.03297,-0.000173,24.019474,-0.0077,1.378
10714.00,7.497361,25.03306,-0.000173,24.019543,-0.0077,1.378
10716.00,7.497210,25.03293,-0.000173,24.019594,-0.0077,1.378
10718.00,7.496848,25.03264,-0.000174,24.019034,-0.0077,1.378
10720.00,7.497106,25.03243,-0.000173,24.018713,-0.0077,1.378
10722.00,7.497328,25.03262,-0.000174,24.019732,-0.0077,1.378
10724.00,7.496805,25.03224,-0.000174,24.019521,-0.0077,1.378
10726.00,7.496366,25.03218,-0.000174,24.019351,-0.0077,1.378
10728.00,7.496466,25.03231,-0.000174,24.019715,-0.0077,1.379
10730.00,7.496319,25.03219,-0.000175,24.019815,-0.0077,1.378
10732.00,7.496436,25.03289,-0.000173,24.019413,-0.0077,1.378
10734.00,7.496867,25.03261,-0.000172,24.019195,-0.0077,1.378
10736.00,7.497301,25.03350,-0.000173,24.020002,-0.0077,1.378
10738.00,7.496981,25.03307,-0.000172,24.019311,-0.0076,1.378
10740.00,7.496435,25.03342,-0.000174,24.019744,-0.0077,1.378
10742.00,7.496876,25.03382,-0.000174,24.019980,-0.0077,1.378
10744.00,7.496587,25.03366,-0.000173,24.019255,-0.0077,1.378
10746.00,7.496023,25.03279,-0.000174,24.019947,-0.0077,1.379
10748.00,7.495965,25.03315,-0.000174,24.019657,-0.0077,1.378
10750.00,7.496716,25.03318,-0.000174,24.019190,-0.0077,1.378
10752.00,7.496255,25.03271,-0.000174,24.019257,-0.0077,1.378
10754.00,7.496020,25.03322,-0.000174,24.018938,-0.0077,1.378
10756.00,7.495181,25.03246,-0.000174,24.019657,-0.0077,1.378
10758.00,7.494926,25.03231,-0.000173,24.019625,-0.0077,1.378
10760.00,7.495307,25.03227,-0.000174,24.019915,-0.0077,1.378
10762.00,7.495189,25.03317,-0.000173,24.019471,-0.0077,1.378
10764.00,7.494944,25.03360,-0.000174,24.018954,-0.0077,1.378
10766.00,7.495785,25.03424,-0.000173,24.019226,-0.0077,1.378
10768.00,7.495791,25.03438,-0.000174,24.019199,-0.0077,1.378
10770.00,7.495408,25.03403,-0.000173,24.019692,-0.0077,1.378
10772.00,7.495313,25.03452,-0.000173,24.019632,-0.0077,1.379
10774.00,7.495735,25.03495,-0.000174,24.019719,-0.0077,1.379
10776.00,7.496258,25.03407,-0.000174,24.019848,-0.0077,1.378
10778.00,7.496585,25.03389,-0.000173,24.020359,-0.0076,1.378
10780.00,7.496678,25.03379,-0.000173,24.020058,-0.0077,1.378
10782.00,7.495908,25.03406,-0.000173,24.020390,-0.0077,1.378
10784.00,7.495689,25.03388,-0.000174,24.019666,-0.0077,1.378
10786.00,7.496028,25.03443,-0.000174,24.019692,-0.0077,1.378
10788.00,7.496155,25.03351,-0.000175,24.019460,-0.0077,1.378
10790.00,7.495642,25.03295,-0.000174,24.019480,-0.0077,1.378
10792.00,7.495505,25.03310,-0.000174,24.018919,-0.0077,1.378
10794.00,7.495494,25.03285,-0.000174,24.019570,-0.0077,1.378
10796.00,7.495568,25.03276,-0.000173,24.019132,-0.0077,1.378
10798.00,7.496074,25.03260,-0.000174,24.019217,-0.0077,1.378
10800.00,7.496285,25.03245,-0.000174,24.019721,-0.0077,1.378
10802.00,7.495722,25.03313,-0.000173,24.019786,-0.0077,1.378
10804.00,7.495978,25.03323,-0.000172,24.019275,-0.0077,1.378
@18,12.0000,24.0
10806.00,7.494855,25.03328,-0.000172,24.019322,-0.0077,1.378
10808.00,7.486833,25.03276,-0.000174,24.018706,-0.0077,1.378
10810.00,7.474811,25.03326,-0.000174,24.019659,-0.0077,1.377
10812.00,7.460993,25.03341,-0.000172,24.019585,-0.0077,1.376
10814.00,7.449185,25.03343,-0.000172,24.019162,-0.0077,1.377
10816.00,7.441126,25.03311,-0.000173,24.019648,-0.0077,1.378
10818.00,7.436656,25.03298,-0.000175,24.019616,-0.0077,1.379
10820.00,7.432790,25.03361,-0.000175,24.019393,-0.0077,1.378
10822.00,7.429320,25.03304,-0.000174,24.019137,-0.0077,1.378
10824.00,7.425595,25.03263,-0.000174,24.019880,-0.0077,1.378
10826.00,7.424472,25.03295,-0.000173,24.019947,-0.0077,1.378
10828.00,7.424222,25.03308,-0.000174,24.019340,-0.0077,1.379
10830.00,7.426777,25.03263,-0.000175,24.019481,-0.0077,1.379
10832.00,7.436195,25.03277,-0.000174,24.019503,-0.0077,1.378
10834.00,7.451404,25.03297,-0.000175,24.019768,-0.0077,1.380
10836.00,7.468624,25.03270,-0.000175,24.019398,-0.0077,1.379
10838.00,7.482635,25.03259,-0.000174,24.019309,-0.0077,1.378
10840.00,7.492153,25.03215,-0.000175,24.019188,-0.0077,1.378
10842.00,7.498401,25.03258,-0.000174,24.019151,-0.0077,1.378
10844.00,7.503868,25.03369,-0.000174,24.019264,-0.0077,1.377
10846.00,7.507973,25.03251,-0.000174,24.019014,-0.0077,1.377
10848.00,7.511446,25.03242,-0.000174,24.020069,-0.0077,1.377
10850.00,7.513322,25.03309,-0.000173,24.019663,-0.0077,1.377
10852.00,7.513197,25.03297,-0.000173,24.019159,-0.0077,1.378
10854.00,7.511661,25.03288,-0.000173,24.019237,-0.0077,1.377
10856.00,7.508444,25.03293,-0.000173,24.019556,-0.0077,1.377
10858.00,7.505022,25.03288,-0.000172,24.019590,-0.0077,1.377
10860.00,7.501641,25.03258,-0.000172,24.019577,-0.0077,1.377
10862.00,7.498721,25.03307,-0.000173,24.020681,-0.0077,1.377
10864.00,7.496035,25.03254,-0.000174,24.019306,-0.0077,1.377
10866.00,7.493145,25.03283,-0.000174,24.018994,-0.0077,1.377
10868.00,7.491763,25.03368,-0.000174,24.019262,-0.0077,1.377
10870.00,7.489878,25.03340,-0.000173,24.019338,-0.0077,1.377
10872.00,7.488146,25.03245,-0.000173,24.018934,-0.0077,1.377
10874.00,7.488192,25.03264,-0.000174,24.019831,-0.0077,1.378
10876.00,7.488159,25.03270,-0.000174,24.018722,-0.0077,1.377
10878.00,7.487532,25.03245,-0.000174,24.019041,-0.0077,1.377
10880.00,7.488149,25.03228,-0.000173,24.019955,-0.0077,1.377
10882.00,7.489246,25.03300,-0.000174,24.019407,-0.0077,1.377
10884.00,7.489077,25.03288,-0.000175,24.018756,-0.0077,1.378
10886.00,7.489005,25.03232,-0.000176,24.019320,-0.0077,1.377
10888.00,7.489680,25.03301,-0.000175,24.019229,-0.0077,1.377
10890.00,7.490537,25.03282,-0.000175,24.019750,-0.0077,1.377
10892.00,7.492465,25.03270,-0.000175,24.019432,-0.0077,1.378
10894.00,7.492715,25.03376,-0.000174,24.019900,-0.0077,1.377
10896.00,7.492961,25.03434,-0.000174,24.019558,-0.0076,1.377
10898.00,7.493212,25.03406,-0.000174,24.019452,-0.0077,1.376
10900.00,7.493897,25.03496,-0.000173,24.019732,-0.0077,1.377
10902.00,7.495665,25.03518,-0.000174,24.019494,-0.0077,1.378
10904.00,7.496639,25.03462,-0.000173,24.019434,-0.0077,1.377
10906.00,7.496860,25.03475,-0.000173,24.019083,-0.0077,1.377
10908.00,7.496835,25.03506,-0.000174,24.020009,-0.0077,1.377
10910.00,7.496660,25.03521,-0.000173,24.020268,-0.0077,1.377
10912.00,7.497100,25.03528,-0.000172,24.019489,-0.0077,1.378
10914.00,7.497270,25.03468,-0.000173,24.019761,-0.0077,1.378
10916.00,7.497000,25.03396,-0.000174,24.019519,-0.0078,1.377
10918.00,7.497286,25.03452,-0.000174,24.019443,-0.0077,1.377
10920.00,7.497395,25.03440,-0.000174,24.019188,-0.0077,1.377
10922.00,7.497632,25.03504,-0.000172,24.020085,-0.0077,1.377
10924.00,7.497561,25.03440,-0.000174,24.019275,-0.0077,1.377
10926.00,7.497848,25.03419,-0.000173,24.019325,-0.0077,1.377
10928.00,7.497442,25.03508,-0.000173,24.018539,-0.0077,1.377
10930.00,7.497278,25.03466,-0.000173,24.019380,-0.0077,1.377
10932.00,7.497602,25.03490,-0.000174,24.019926,-0.0077,1.377
10934.00,7.497873,25.03424,-0.000174,24.019226,-0.0077,1.378
10936.00,7.497500,25.03499,-0.000173,24.019565,-0.0077,1.378
10938.00,7.497413,25.03595,-0.000174,24.019396,-0.0077,1.378
10940.00,7.497989,25.03527,-0.000174,24.019625,-0.0077,1.378
10942.00,7.498510,25.03548,-0.000174,24.019646,-0.0077,1.378
10944.00,7.499802,25.03501,-0.000174,24.020020,-0.0077,1.378
10946.00,7.500197,25.03496,-0.000173,24.019652,-0.0077,1.377
10948.00,7.500893,25.03493,-0.000173,24.019402,-0.0077,1.377
10950.00,7.500537,25.03417,-0.000172,24.019911,-0.0077,1.377
10952.00,7.500352,25.03380,-0.000172,24.019333,-0.0077,1.377
10954.00,7.500974,25.03310,-0.000174,24.019104,-0.0077,1.377
10956.00,7.500917,25.03364,-0.000174,24.019296,-0.0077,1.377
10958.00,7.500958,25.03405,-0.000174,24.019229,-0.0077,1.377
10960.00,7.501260,25.03323,-0.000174,24.019235,-0.0077,1.377
10962.00,7.501390,25.03326,-0.000174,24.019409,-0.0077,1.378
10964.00,7.502034,25.03356,-0.000174,24.019150,-0.0077,1.377
10966.00,7.501329,25.03312,-0.000173,24.019316,-0.0077,1.377
10968.00,7.500731,25.03351,-0.000174,24.019813,-0.0077,1.378
10970.00,7.501001,25.03295,-0.000174,24.019434,-0.0077,1.377
10972.00,7.501012,25.03286,-0.000175,24.019639,-0.0077,1.378
10974.00,7.500507,25.03260,-0.000175,24.019505,-0.0077,1.377
10976.00,7.500287,25.03289,-0.000172,24.019574,-0.0077,1.377
10978.00,7.501013,25.03380,-0.000173,24.019480,-0.0077,1.378
10980.00,7.501027,25.03311,-0.000173,24.019449,-0.0077,1.377
10982.00,7.500859,25.03290,-0.000173,24.019824,-0.0077,1.377
10984.00,7.500923,25.03240,-0.000173,24.019809,-0.0077,1.377
10986.00,7.501191,25.03286,-0.000174,24.019871,-0.0077,1.377
10988.00,7.500071,25.03271,-0.000174,24.019887,-0.0077,1.378
10990.00,7.499389,25.03259,-0.000174,24.019554,-0.0077,1.377
10992.00,7.499818,25.03371,-0.000174,24.019492,-0.0077,1.377
10994.00,7.500004,25.03363,-0.000173,24.019931,-0.0077,1.378
10996.00,7.500138,25.03383,-0.000174,24.019641,-0.0077,1.378
10998.00,7.499936,25.03379,-0.000173,24.019708,-0.0077,1.377
11000.00,7.499777,25.03324,-0.000172,24.019882,-0.0077,1.377
11002.00,7.498787,25.03280,-0.000173,24.019565,-0.0077,1.377
11004.00,7.497943,25.03315,-0.000173,24.019514,-0.0077,1.377
11006.00,7.498417,25.03266,-0.000174,24.019659,-0.0077,1.378
11008.00,7.498846,25.03273,-0.000175,24.020520,-0.0077,1.378
11010.00,7.498710,25.03326,-0.000173,24.019576,-0.0077,1.377
11012.00,7.498818,25.03344,-0.000174,24.019987,-0.0077,1.377
11014.00,7.498320,25.03273,-0.000174,24.019277,-0.0077,1.378
11016.00,7.498363,25.03323,-0.000173,24.019552,-0.0077,1.378
11018.00,7.498653,25.03389,-0.000172,24.019420,-0.0077,1.378
11020.00,7.499334,25.03363,-0.000173,24.019083,-0.0077,1.378
11022.00,7.499216,25.03380,-0.000173,24.018903,-0.0077,1.377
11024.00,7.499810,25.03319,-0.000172,24.019151,-0.0077,1.378
11026.00,7.499501,25.03365,-0.000173,24.019340,-0.0077,1.378
11028.00,7.498952,25.03411,-0.000174,24.019581,-0.0076,1.378
11030.00,7.498032,25.03380,-0.000173,24.020415,-0.0077,1.378
11032.00,7.497780,25.03409,-0.000172,24.020036,-0.0077,1.377
11034.00,7.498179,25.03385,-0.000172,24.019171,-0.0077,1.377
11036.00,7.498465,25.03411,-0.000173,24.020203,-0.0077,1.377
11038.00,7.497755,25.03435,-0.000173,24.020458,-0.0077,1.378
11040.00,7.498072,25.03454,-0.000172,24.020359,-0.0077,1.377
11042.00,7.498098,25.03457,-0.000173,24.020054,-0.0077,1.378
11044.00,7.498029,25.03445,-0.000174,24.019443,-0.0077,1.378
11046.00,7.498289,25.03448,-0.000173,24.019465,-0.0077,1.377
11048.00,7.498975,25.03463,-0.000173,24.019608,-0.0077,1.377
11050.00,7.498396,25.03522,-0.000173,24.019364,-0.0077,1.377
11052.00,7.497394,25.03593,-0.000174,24.019599,-0.0077,1.378
11054.00,7.495609,25.03628,-0.000174,24.019550,-0.0077,1.378
11056.00,7.495889,25.03570,-0.000173,24.019931,-0.0077,1.378
11058.00,7.496814,25.03574,-0.000172,24.019922,-0.0076,1.377
11060.00,7.497804,25.03527,-0.000171,24.019866,-0.0077,1.378
11062.00,7.497397,25.03537,-0.000172,24.019394,-0.0077,1.378
11064.00,7.496972,25.03550,-0.000171,24.020199,-0.0076,1.378
11066.00,7.496732,25.03546,-0.000173,24.019915,-0.0077,1.377
11068.00,7.496292,25.03499,-0.000173,24.019670,-0.0077,1.377
11070.00,7.495869,25.03457,-0.000174,24.019151,-0.0077,1.378
11072.00,7.497033,25.03434,-0.000173,24.019616,-0.0077,1.378
11074.00,7.496575,25.03433,-0.000173,24.019583,-0.0077,1.377
11076.00,7.496711,25.03574,-0.000173,24.019654,-0.0077,1.378
11078.00,7.496699,25.03547,-0.000174,24.019616,-0.0077,1.378
11080.00,7.496305,25.03520,-0.000172,24.019728,-0.0077,1.378
11082.00,7.496492,25.03565,-0.000172,24.018988,-0.0077,1.377
11084.00,7.496825,25.03482,-0.000172,24.019744,-0.0077,1.377
11086.00,7.496494,25.03487,-0.000173,24.019933,-0.0077,1.377
11088.00,7.496101,25.03466,-0.000173,24.019469,-0.0077,1.377
11090.00,7.496470,25.03526,-0.000173,24.019599,-0.0077,1.377
11092.00,7.497171,25.03520,-0.000173,24.019505,-0.0077,1.377
11094.00,7.496595,25.03493,-0.000174,24.019846,-0.0077,1.378
11096.00,7.495983,25.03410,-0.000174,24.019411,-0.0077,1.378
11098.00,7.496360,25.03457,-0.000174,24.019826,-0.0077,1.378
11100.00,7.495713,25.03467,-0.000174,24.019701,-0.0077,1.378
11102.00,7.494963,25.03508,-0.000173,24.019935,-0.0077,1.378
11104.00,7.494967,25.03517,-0.000173,24.019483,-0.0077,1.378
11106.00,7.495547,25.03512,-0.000172,24.019679,-0.0077,1.378
11108.00,7.496282,25.03412,-0.000173,24.019726,-0.0077,1.377
11110.00,7.496270,25.03372,-0.000173,24.020042,-0.0077,1.377
11112.00,7.496943,25.03399,-0.000172,24.019916,-0.0077,1.378
11114.00,7.496802,25.03361,-0.000173,24.019588,-0.0077,1.378
11116.00,7.496679,25.03365,-0.000173,24.019940,-0.0077,1.377
11118.00,7.496053,25.03347,-0.000172,24.019413,-0.0076,1.378
11120.00,7.495543,25.03335,-0.000173,24.018996,-0.0077,1.378
11122.00,7.495487,25.03351,-0.000172,24.019197,-0.0077,1.377
11124.00,7.495852,25.03407,-0.000173,24.020190,-0.0077,1.378
11126.00,7.495263,25.03341,-0.000173,24.019967,-0.0077,1.378
11128.00,7.495155,25.03308,-0.000173,24.019835,-0.0077,1.378
11130.00,7.495876,25.03273,-0.000174,24.019251,-0.0077,1.378
11132.00,7.496303,25.03293,-0.000173,24.019703,-0.0077,1.377
11134.00,7.495825,25.03318,-0.000173,24.019171,-0.0077,1.378
11136.00,7.496010,25.03382,-0.000173,24.019258,-0.0077,1.378
11138.00,7.496352,25.03335,-0.000174,24.019712,-0.0078,1.378
11140.00,7.495462,25.03403,-0.000173,24.019666,-0.0077,1.378
11142.00,7.494550,25.03366,-0.000173,24.019037,-0.0077,1.378
11144.00,7.495355,25.03481,-0.000173,24.018890,-0.0077,1.377
11146.00,7.496279,25.03490,-0.000173,24.019318,-0.0077,1.378
11148.00,7.496914,25.03492,-0.000174,24.019556,-0.0077,1.377
11150.00,7.496013,25.03374,-0.000174,24.019594,-0.0077,1.377
11152.00,7.495710,25.03426,-0.000173,24.019897,-0.0077,1.378
11154.00,7.496375,25.03436,-0.000172,24.019001,-0.0077,1.378
11156.00,7.495949,25.03421,-0.000174,24.019173,-0.0077,1.377
11158.00,7.494814,25.03396,-0.000174,24.019487,-0.0077,1.378
11160.00,7.494654,25.03410,-0.000173,24.019373,-0.0077,1.378
11162.00,7.495159,25.03528,-0.000175,24.019133,-0.0077,1.379
11164.00,7.495268,25.03504,-0.000174,24.019603,-0.0077,1.378
11166.00,7.495090,25.03463,-0.000175,24.019799,-0.0077,1.378
11168.00,7.493851,25.03400,-0.000172,24.019442,-0.0077,1.377
11170.00,7.493776,25.03365,-0.000173,24.019219,-0.0077,1.378
11172.00,7.494010,25.03349,-0.000173,24.019052,-0.0077,1.378
11174.00,7.494724,25.03393,-0.000174,24.019746,-0.0077,1.378
11176.00,7.494865,25.03412,-0.000174,24.019469,-0.0077,1.378
11178.00,7.495160,25.03393,-0.000173,24.019079,-0.0077,1.378
11180.00,7.495656,25.03313,-0.000173,24.019489,-0.0077,1.378
11182.00,7.495736,25.03268,-0.000173,24.019614,-0.0077,1.378
11184.00,7.495304,25.03330,-0.000173,24.019616,-0.0077,1.377
11186.00,7.495874,25.03402,-0.000174,24.019469,-0.0077,1.378
11188.00,7.495962,25.03408,-0.000174,24.019460,-0.0077,1.378
11190.00,7.496282,25.03346,-0.000174,24.019233,-0.0077,1.378
11192.00,7.495664,25.03384,-0.000174,24.019759,-0.0077,1.378
11194.00,7.495707,25.03395,-0.000174,24.019828,-0.0077,1.378
11196.00,7.495655,25.03457,-0.000173,24.019501,-0.0077,1.377
11198.00,7.495650,25.03555,-0.000172,24.019442,-0.0077,1.377
11200.00,7.495221,25.03587,-0.000174,24.019750,-0.0077,1.378
11202.00,7.495319,25.03593,-0.000174,24.019869,-0.0077,1.378
11204.00,7.494866,25.03573,-0.000174,24.020647,-0.0077,1.379
11206.00,7.494566,25.03621,-0.000174,24.020018,-0.0077,1.378
11208.00,7.493857,25.03571,-0.000174,24.019063,-0.0077,1.378
11210.00,7.494404,25.03595,-0.000174,24.019206,-0.0077,1.378
11212.00,7.494133,25.03648,-0.000173,24.019927,-0.0077,1.378
11214.00,7.494048,25.03636,-0.000173,24.019396,-0.0077,1.378
11216.00,7.494139,25.03600,-0.000174,24.018977,-0.0077,1.378
11218.00,7.493462,25.03519,-0.000175,24.019327,-0.0077,1.378
11220.00,7.493196,25.03543,-0.000174,24.019842,-0.0077,1.378
11222.00,7.493480,25.03602,-0.000174,24.019882,-0.0077,1.378
11224.00,7.495297,25.03546,-0.000174,24.019253,-0.0077,1.378
11226.00,7.495377,25.03547,-0.000173,24.019581,-0.0077,1.378
11228.00,7.494874,25.03549,-0.000173,24.018959,-0.0077,1.378
11230.00,7.495018,25.03486,-0.000174,24.019737,-0.0077,1.378
11232.00,7.494628,25.03492,-0.000174,24.019403,-0.0077,1.378
11234.00,7.494836,25.03509,-0.000175,24.018981,-0.0077,1.378
11236.00,7.495260,25.03494,-0.000173,24.019663,-0.0077,1.378
11238.00,7.495403,25.03481,-0.000173,24.019920,-0.0077,1.378
11240.00,7.495047,25.03473,-0.000173,24.019233,-0.0077,1.377
11242.00,7.494986,25.03520,-0.000173,24.019681,-0.0077,1.378
11244.00,7.495343,25.03470,-0.000174,24.019282,-0.0077,1.378
11246.00,7.495302,25.03472,-0.000172,24.019770,-0.0077,1.378
11248.00,7.494862,25.03518,-0.000173,24.019536,-0.0077,1.378
11250.00,7.494697,25.03507,-0.000174,24.019597,-0.0077,1.378
11252.00,7.494810,25.03500,-0.000173,24.019476,-0.0077,1.378
11254.00,7.494197,25.03483,-0.000175,24.019839,-0.0077,1.378
11256.00,7.495091,25.03446,-0.000174,24.019454,-0.0077,1.378
11258.00,7.495033,25.03485,-0.000174,24.020043,-0.0077,1.378
11260.00,7.495337,25.03522,-0.000174,24.020179,-0.0077,1.378
11262.00,7.495761,25.03542,-0.000173,24.019126,-0.0077,1.378
11264.00,7.496209,25.03539,-0.000172,24.019525,-0.0077,1.378
11266.00,7.495852,25.03537,-0.000174,24.019944,-0.0077,1.379
11268.00,7.494414,25.03570,-0.000175,24.019882,-0.0077,1.379
11270.00,7.494047,25.03499,-0.000174,24.019626,-0.0077,1.378
11272.00,7.494721,25.03462,-0.000174,24.019311,-0.0077,1.378
11274.00,7.495125,25.03538,-0.000174,24.019481,-0.0077,1.378
11276.00,7.494949,25.03528,-0.000175,24.019674,-0.0077,1.378
11278.00,7.494281,25.03577,-0.000175,24.019373,-0.0077,1.378
11280.00,7.494166,25.03639,-0.000175,24.019306,-0.0077,1.378
11282.00,7.494566,25.03558,-0.000173,24.019220,-0.0077,1.378
11284.00,7.494816,25.03549,-0.000174,24.019572,-0.0077,1.378
11286.00,7.495275,25.03568,-0.000175,24.019782,-0.0077,1.377
11288.00,7.495694,25.03585,-0.000173,24.019342,-0.0077,1.378
11290.00,7.495377,25.03555,-0.000173,24.019258,-0.0077,1.378
11292.00,7.495327,25.03483,-0.000174,24.019927,-0.0077,1.378
11294.00,7.495752,25.03527,-0.000174,24.019764,-0.0077,1.379
11296.00,7.496014,25.03560,-0.000175,24.019985,-0.0077,1.379
11298.00,7.495638,25.03474,-0.000175,24.019148,-0.0077,1.378
11300.00,7.496058,25.03463,-0.000174,24.019039,-0.0077,1.378
11302.00,7.495432,25.03519,-0.000173,24.019688,-0.0077,1.378
11304.00,7.495062,25.03492,-0.000173,24.019422,-0.0077,1.378
11306.00,7.494356,25.03452,-0.000174,24.018997,-0.0077,1.379
11308.00,7.493886,25.03456,-0.000175,24.018713,-0.0077,1.378
11310.00,7.494052,25.03411,-0.000174,24.019173,-0.0077,1.378
11312.00,7.494437,25.03443,-0.000175,24.019354,-0.0077,1.378
11314.00,7.494798,25.03460,-0.000174,24.018983,-0.0077,1.378
11316.00,7.493990,25.03477,-0.000175,24.018894,-0.0077,1.379
11318.00,7.494163,25.03445,-0.000175,24.019278,-0.0077,1.379
11320.00,7.494455,25.03566,-0.000174,24.019063,-0.0077,1.379
11322.00,7.494511,25.03496,-0.000174,24.019811,-0.0077,1.378
11324.00,7.495059,25.03435,-0.000174,24.019577,-0.0077,1.378
11326.00,7.495554,25.03390,-0.000172,24.019543,-0.0077,1.378
11328.00,7.495799,25.03404,-0.000174,24.019416,-0.0077,1.378
11330.00,7.496569,25.03412,-0.000174,24.018956,-0.0077,1.378
11332.00,7.495788,25.03405,-0.000174,24.018994,-0.0077,1.378
11334.00,7.495565,25.03400,-0.000174,24.019721,-0.0077,1.378
11336.00,7.495848,25.03362,-0.000173,24.018550,-0.0077,1.378
11338.00,7.495557,25.03326,-0.000174,24.019353,-0.0077,1.378
11340.00,7.494692,25.03342,-0.000174,24.019016,-0.0077,1.378
11342.00,7.494812,25.03258,-0.000173,24.018876,-0.0077,1.378
11344.00,7.495251,25.03252,-0.000173,24.019315,-0.0077,1.378
11346.00,7.494607,25.03312,-0.000174,24.020181,-0.0077,1.378
11348.00,7.494157,25.03252,-0.000174,24.019904,-0.0077,1.378
11350.00,7.494138,25.03263,-0.000175,24.019721,-0.0077,1.378
11352.00,7.494242,25.03274,-0.000174,24.019592,-0.0077,1.378
11354.00,7.494835,25.03304,-0.000173,24.019300,-0.0077,1.378
11356.00,7.495528,25.03242,-0.000173,24.018780,-0.0077,1.378
11358.00,7.495653,25.03232,-0.000174,24.019307,-0.0077,1.379
11360.00,7.495865,25.03251,-0.000174,24.019369,-0.0077,1.378
11362.00,7.494767,25.03278,-0.000174,24.019126,-0.0077,1.378
11364.00,7.494465,25.03193,-0.000174,24.019621,-0.0077,1.378
11366.00,7.495022,25.03196,-0.000175,24.018704,-0.0077,1.378
11368.00,7.494439,25.03171,-0.000174,24.018807,-0.0077,1.378
11370.00,7.494233,25.03259,-0.000176,24.020375,-0.0077,1.379
11372.00,7.494358,25.03257,-0.000175,24.019581,-0.0077,1.378
11374.00,7.494447,25.03292,-0.000175,24.019219,-0.0078,1.378
11376.00,7.494640,25.03189,-0.000174,24.019204,-0.0077,1.378
11378.00,7.494776,25.03213,-0.000175,24.018791,-0.0077,1.378
11380.00,7.494099,25.03323,-0.000176,24.019786,-0.0078,1.379
11382.00,7.494311,25.03289,-0.000175,24.019269,-0.0077,1.378
11384.00,7.494080,25.03313,-0.000175,24.018854,-0.0077,1.378
11386.00,7.493799,25.03295,-0.000174,24.018492,-0.0077,1.378
11388.00,7.493397,25.03324,-0.000174,24.019353,-0.0078,1.378
11390.00,7.494291,25.03331,-0.000173,24.019579,-0.0077,1.378
11392.00,7.494815,25.03410,-0.000175,24.019074,-0.0077,1.379
11394.00,7.494392,25.03397,-0.000174,24.019331,-0.0077,1.378
11396.00,7.494404,25.03412,-0.000174,24.019858,-0.0077,1.378
11398.00,7.494504,25.03395,-0.000173,24.019576,-0.0077,1.378
11400.00,7.494363,25.03308,-0.000175,24.019086,-0.0077,1.378
11402.00,7.493936,25.03314,-0.000174,24.019226,-0.0077,1.378
11404.00,7.493620,25.03301,-0.000174,24.019701,-0.0077,1.379
@19,12.0000,24.0
11406.00,7.492983,25.03394,-0.000175,24.018954,-0.0077,1.378
11408.00,7.486398,25.03410,-0.000175,24.018742,-0.0078,1.378
11410.00,7.474191,25.03339,-0.000173,24.019697,-0.0077,1.377
11412.00,7.460863,25.03359,-0.000171,24.019413,-0.0077,1.377
11414.00,7.449647,25.03264,-0.000172,24.019128,-0.0077,1.377
11416.00,7.442597,25.03284,-0.000173,24.019619,-0.0078,1.378
11418.00,7.437301,25.03296,-0.000174,24.019530,-0.0078,1.379
11420.00,7.433376,25.03299,-0.000175,24.019400,-0.0077,1.379
11422.00,7.429654,25.03249,-0.000174,24.019380,-0.0077,1.378
11424.00,7.427876,25.03282,-0.000175,24.019088,-0.0077,1.379
11426.00,7.425328,25.03223,-0.000174,24.019866,-0.0077,1.378
11428.00,7.424673,25.03239,-0.000174,24.019200,-0.0078,1.378
11430.00,7.426457,25.03296,-0.000174,24.019367,-0.0077,1.378
11432.00,7.435352,25.03283,-0.000173,24.019440,-0.0077,1.378
11434.00,7.449721,25.03386,-0.000173,24.019877,-0.0077,1.378
11436.00,7.465418,25.03420,-0.000174,24.019603,-0.0077,1.378
11438.00,7.479862,25.03332,-0.000175,24.019750,-0.0077,1.379
11440.00,7.489679,25.03321,-0.000174,24.019333,-0.0077,1.377
11442.00,7.495562,25.03324,-0.000173,24.019168,-0.0077,1.377
11444.00,7.500611,25.03363,-0.000173,24.019409,-0.0077,1.376
11446.00,7.505090,25.03409,-0.000172,24.019313,-0.0077,1.376
11448.00,7.507678,25.03436,-0.000173,24.019456,-0.0077,1.377
11450.00,7.509291,25.03455,-0.000173,24.019264,-0.0077,1.377
11452.00,7.510581,25.03459,-0.000174,24.018722,-0.0077,1.376
11454.00,7.509804,25.03436,-0.000174,24.019710,-0.0077,1.377
11456.00,7.506786,25.03440,-0.000173,24.019081,-0.0077,1.376
11458.00,7.503478,25.03387,-0.000174,24.018713,-0.0077,1.377
11460.00,7.500294,25.03424,-0.000174,24.019014,-0.0077,1.377
11462.00,7.497452,25.03466,-0.000172,24.019543,-0.0077,1.377
11464.00,7.494773,25.03491,-0.000174,24.019220,-0.0077,1.376
11466.00,7.492632,25.03416,-0.000174,24.019132,-0.0077,1.376
11468.00,7.490712,25.03313,-0.000172,24.019030,-0.0077,1.376
11470.00,7.489020,25.03263,-0.000173,24.019695,-0.0077,1.376
11472.00,7.488096,25.03284,-0.000173,24.019686,-0.0077,1.376
11474.00,7.486147,25.03295,-0.000173,24.019262,-0.0077,1.377
11476.00,7.485065,25.03297,-0.000175,24.019213,-0.0077,1.377
11478.00,7.484452,25.03251,-0.000176,24.019487,-0.0077,1.377
11480.00,7.483956,25.03255,-0.000175,24.019054,-0.0077,1.377
11482.00,7.485242,25.03305,-0.000174,24.019786,-0.0078,1.376
11484.00,7.486475,25.03314,-0.000173,24.019358,-0.0077,1.376
11486.00,7.487317,25.03283,-0.000173,24.018887,-0.0077,1.377
11488.00,7.488314,25.03287,-0.000174,24.020221,-0.0077,1.376
11490.00,7.489037,25.03186,-0.000174,24.019498,-0.0077,1.377
11492.00,7.490229,25.03188,-0.000175,24.018512,-0.0077,1.377
11494.00,7.490694,25.03179,-0.000175,24.019095,-0.0077,1.377
11496.00,7.491607,25.03162,-0.000176,24.019063,-0.0077,1.377
11498.00,7.491857,25.03204,-0.000175,24.019168,-0.0077,1.377
11500.00,7.492125,25.03130,-0.000174,24.019385,-0.0077,1.377
11502.00,7.492789,25.03106,-0.000174,24.019581,-0.0077,1.377
11504.00,7.493102,25.03161,-0.000175,24.019335,-0.0077,1.377
11506.00,7.492845,25.03210,-0.000174,24.019646,-0.0077,1.377
11508.00,7.493598,25.03293,-0.000174,24.019237,-0.0077,1.377
11510.00,7.494397,25.03261,-0.000175,24.019608,-0.0077,1.377
11512.00,7.494066,25.03243,-0.000173,24.019315,-0.0077,1.376
11514.00,7.492889,25.03225,-0.000173,24.018945,-0.0077,1.378
11516.00,7.493038,25.03178,-0.000175,24.019364,-0.0077,1.377
11518.00,7.494400,25.03220,-0.000175,24.019469,-0.0077,1.377
11520.00,7.495034,25.03251,-0.000175,24.019296,-0.0077,1.377
11522.00,7.495144,25.03275,-0.000175,24.020129,-0.0077,1.377
11524.00,7.494452,25.03237,-0.000174,24.019541,-0.0077,1.377
11526.00,7.494469,25.03222,-0.000174,24.018834,-0.0077,1.377
11528.00,7.494851,25.03212,-0.000173,24.018686,-0.0077,1.377
11530.00,7.495728,25.03249,-0.000174,24.019257,-0.0077,1.377
11532.00,7.495346,25.03337,-0.000174,24.019137,-0.0078,1.377
11534.00,7.495692,25.03348,-0.000175,24.018928,-0.0077,1.377
11536.00,7.496320,25.03342,-0.000174,24.018856,-0.0077,1.377
11538.00,7.495766,25.03352,-0.000174,24.019599,-0.0077,1.377
11540.00,7.495235,25.03308,-0.000174,24.019028,-0.0077,1.377
11542.00,7.495499,25.03321,-0.000174,24.019606,-0.0077,1.377
11544.00,7.495929,25.03326,-0.000174,24.019840,-0.0077,1.377
11546.00,7.496305,25.03429,-0.000175,24.019150,-0.0077,1.377
11548.00,7.496599,25.03364,-0.000175,24.019251,-0.0077,1.377
11550.00,7.497493,25.03313,-0.000174,24.019501,-0.0077,1.377
11552.00,7.497038,25.03317,-0.000173,24.019570,-0.0077,1.377
11554.00,7.497050,25.03346,-0.000174,24.019565,-0.0077,1.378
11556.00,7.496378,25.03362,-0.000175,24.019724,-0.0077,1.377
11558.00,7.496502,25.03326,-0.000174,24.018593,-0.0077,1.377
11560.00,7.496956,25.03252,-0.000174,24.018825,-0.0077,1.377
11562.00,7.497124,25.03351,-0.000174,24.019529,-0.0077,1.377
11564.00,7.497301,25.03344,-0.000173,24.019217,-0.0077,1.376
11566.00,7.497823,25.03288,-0.000174,24.019628,-0.0077,1.378
11568.00,7.498350,25.03331,-0.000173,24.019164,-0.0077,1.377
11570.00,7.497771,25.03385,-0.000174,24.018950,-0.0077,1.377
11572.00,7.498168,25.03260,-0.000173,24.019505,-0.0077,1.377
11574.00,7.497771,25.03384,-0.000173,24.019137,-0.0077,1.377
11576.00,7.497465,25.03340,-0.000174,24.019159,-0.0077,1.377
11578.00,7.497973,25.03315,-0.000174,24.019090,-0.0077,1.378
11580.00,7.498409,25.03353,-0.000174,24.019617,-0.0077,1.377
11582.00,7.498261,25.03457,-0.000173,24.019786,-0.0077,1.377
11584.00,7.497695,25.03404,-0.000173,24.018963,-0.0077,1.377
11586.00,7.497549,25.03320,-0.000174,24.019257,-0.0077,1.377
11588.00,7.497850,25.03340,-0.000173,24.019666,-0.0077,1.377
11590.00,7.497840,25.03304,-0.000173,24.019945,-0.0077,1.377
11592.00,7.497504,25.03242,-0.000174,24.019349,-0.0077,1.378
11594.00,7.497524,25.03166,-0.000174,24.019686,-0.0077,1.377
11596.00,7.497709,25.03246,-0.000174,24.019559,-0.0078,1.378
11598.00,7.497786,25.03169,-0.000175,24.019034,-0.0078,1.377
11600.00,7.497600,25.03270,-0.000176,24.019244,-0.0077,1.377
11602.00,7.497349,25.03296,-0.000174,24.019316,-0.0077,1.377
11604.00,7.497587,25.03223,-0.000173,24.019617,-0.0077,1.377
11606.00,7.497020,25.03172,-0.000173,24.018869,-0.0077,1.377
11608.00,7.496161,25.03211,-0.000175,24.019300,-0.0077,1.378
11610.00,7.496488,25.03238,-0.000175,24.020063,-0.0077,1.378
11612.00,7.495537,25.03264,-0.000175,24.019809,-0.0077,1.378
11614.00,7.495409,25.03233,-0.000174,24.019668,-0.0077,1.377
11616.00,7.495546,25.03228,-0.000175,24.019307,-0.0077,1.378
11618.00,7.495907,25.03239,-0.000174,24.020047,-0.0077,1.378
11620.00,7.497035,25.03312,-0.000173,24.019277,-0.0077,1.377
11622.00,7.497319,25.03216,-0.000173,24.018707,-0.0077,1.377
11624.00,7.497362,25.03338,-0.000173,24.019648,-0.0077,1.377
11626.00,7.497245,25.03334,-0.000173,24.019420,-0.0077,1.377
11628.00,7.497235,25.03301,-0.000174,24.019064,-0.0077,1.378
11630.00,7.496023,25.03278,-0.000174,24.019376,-0.0077,1.378
11632.00,7.495300,25.03366,-0.000175,24.019501,-0.0077,1.377
11634.00,7.495673,25.03373,-0.000173,24.019572,-0.0077,1.377
11636.00,7.495449,25.03406,-0.000174,24.019518,-0.0077,1.378
11638.00,7.495650,25.03272,-0.000174,24.018794,-0.0077,1.378
11640.00,7.495710,25.03348,-0.000173,24.019219,-0.0077,1.377
11642.00,7.496178,25.03476,-0.000175,24.019746,-0.0077,1.378
11644.00,7.495903,25.03430,-0.000173,24.019162,-0.0077,1.377
11646.00,7.495765,25.03462,-0.000174,24.019235,-0.0077,1.378
11648.00,7.495515,25.03383,-0.000174,24.019231,-0.0077,1.378
11650.00,7.494408,25.03428,-0.000174,24.019356,-0.0077,1.378
11652.00,7.494404,25.03476,-0.000173,24.019492,-0.0077,1.377
11654.00,7.494169,25.03412,-0.000174,24.019199,-0.0077,1.378
11656.00,7.494280,25.03422,-0.000173,24.020092,-0.0077,1.377
11658.00,7.494198,25.03436,-0.000174,24.019732,-0.0077,1.377
11660.00,7.493955,25.03427,-0.000174,24.020138,-0.0077,1.377
11662.00,7.494615,25.03416,-0.000174,24.019703,-0.0077,1.378
11664.00,7.494647,25.03418,-0.000175,24.019054,-0.0077,1.378
11666.00,7.495566,25.03370,-0.000174,24.019055,-0.0077,1.378
11668.00,7.494487,25.03368,-0.000174,24.019409,-0.0077,1.378
11670.00,7.494644,25.03300,-0.000174,24.019092,-0.0077,1.378
11672.00,7.494929,25.03361,-0.000174,24.019454,-0.0077,1.378
11674.00,7.494071,25.03400,-0.000175,24.018961,-0.0077,1.378
11676.00,7.494116,25.03343,-0.000174,24.019286,-0.0077,1.377
11678.00,7.494719,25.03247,-0.000175,24.019728,-0.0077,1.378
11680.00,7.493807,25.03321,-0.000174,24.019132,-0.0077,1.378
11682.00,7.493028,25.03400,-0.000174,24.019211,-0.0077,1.378
11684.00,7.492960,25.03434,-0.000174,24.019200,-0.0077,1.378
11686.00,7.493401,25.03516,-0.000174,24.020023,-0.0077,1.377
11688.00,7.493472,25.03493,-0.000174,24.019121,-0.0077,1.377
11690.00,7.493235,25.03487,-0.000175,24.019487,-0.0077,1.378
11692.00,7.492454,25.03476,-0.000174,24.019659,-0.0077,1.378
11694.00,7.491997,25.03450,-0.000173,24.019451,-0.0077,1.378
11696.00,7.492294,25.03389,-0.000174,24.020107,-0.0077,1.378
11698.00,7.492456,25.03385,-0.000173,24.019358,-0.0077,1.377
11700.00,7.491386,25.03376,-0.000173,24.018774,-0.0077,1.378
11702.00,7.492371,25.03377,-0.000173,24.019675,-0.0077,1.378
11704.00,7.493150,25.03433,-0.000174,24.019228,-0.0077,1.377
11706.00,7.492881,25.03473,-0.000173,24.019278,-0.0077,1.378
11708.00,7.492672,25.03530,-0.000173,24.020254,-0.0077,1.378
11710.00,7.492880,25.03501,-0.000173,24.019376,-0.0077,1.378
11712.00,7.492624,25.03448,-0.000173,24.019055,-0.0077,1.378
11714.00,7.493344,25.03472,-0.000174,24.018934,-0.0077,1.378
11716.00,7.493044,25.03458,-0.000174,24.019603,-0.0077,1.377
11718.00,7.493353,25.03363,-0.000173,24.019623,-0.0077,1.378
11720.00,7.493047,25.03340,-0.000173,24.019209,-0.0077,1.378
11722.00,7.491042,25.03312,-0.000174,24.019325,-0.0077,1.378
11724.00,7.490464,25.03403,-0.000174,24.019933,-0.0077,1.378
11726.00,7.491203,25.03430,-0.000174,24.019608,-0.0077,1.378
11728.00,7.491139,25.03469,-0.000174,24.019124,-0.0077,1.378
11730.00,7.491857,25.03466,-0.000174,24.019222,-0.0077,1.377
11732.00,7.491824,25.03463,-0.000173,24.019608,-0.0077,1.378
11734.00,7.491670,25.03464,-0.000174,24.019545,-0.0077,1.378
11736.00,7.491925,25.03415,-0.000175,24.019262,-0.0077,1.377
11738.00,7.491996,25.03422,-0.000174,24.019035,-0.0077,1.378
11740.00,7.491652,25.03429,-0.000174,24.018715,-0.0077,1.378
11742.00,7.491686,25.03427,-0.000173,24.018687,-0.0077,1.378
11744.00,7.491668,25.03455,-0.000174,24.020049,-0.0077,1.378
11746.00,7.492532,25.03493,-0.000174,24.019284,-0.0077,1.378
11748.00,7.492503,25.03495,-0.000174,24.019704,-0.0077,1.379
11750.00,7.491161,25.03442,-0.000173,24.019786,-0.0077,1.378
11752.00,7.490506,25.03490,-0.000174,24.019809,-0.0077,1.378
11754.00,7.490986,25.03479,-0.000174,24.019897,-0.0077,1.378
11756.00,7.491267,25.03497,-0.000173,24.019732,-0.0077,1.378
11758.00,7.491125,25.03487,-0.000174,24.019545,-0.0077,1.378
11760.00,7.490806,25.03419,-0.000173,24.020371,-0.0077,1.378
11762.00,7.490557,25.03439,-0.000173,24.019387,-0.0076,1.378
11764.00,7.491758,25.03452,-0.000174,24.019904,-0.0077,1.378
11766.00,7.492727,25.03439,-0.000174,24.019101,-0.0076,1.378
11768.00,7.492377,25.03350,-0.000175,24.019898,-0.0077,1.378
11770.00,7.492027,25.03310,-0.000174,24.019519,-0.0077,1.378
11772.00,7.492177,25.03397,-0.000174,24.019864,-0.0077,1.378
11774.00,7.492824,25.03336,-0.000175,24.019599,-0.0077,1.378
11776.00,7.492627,25.03338,-0.000173,24.019423,-0.0077,1.378
11778.00,7.491808,25.03382,-0.000173,24.020078,-0.0077,1.378
11780.00,7.491307,25.03361,-0.000175,24.018956,-0.0077,1.378
11782.00,7.491186,25.03283,-0.000174,24.019935,-0.0077,1.378
11784.00,7.490539,25.03307,-0.000174,24.019556,-0.0077,1.378
11786.00,7.490856,25.03296,-0.000174,24.019052,-0.0077,1.378
11788.00,7.490898,25.03307,-0.000174,24.019521,-0.0077,1.378
11790.00,7.490706,25.03273,-0.000172,24.019530,-0.0077,1.378
11792.00,7.490876,25.03223,-0.000174,24.019911,-0.0077,1.378
11794.00,7.491442,25.03280,-0.000173,24.020003,-0.0077,1.378
11796.00,7.491348,25.03280,-0.000174,24.019507,-0.0077,1.378
11798.00,7.490207,25.03283,-0.000173,24.019835,-0.0077,1.378
11800.00,7.490337,25.03332,-0.000172,24.020313,-0.0077,1.378
11802.00,7.490928,25.03380,-0.000173,24.020069,-0.0077,1.378
11804.00,7.490445,25.03323,-0.000172,24.019112,-0.0077,1.378
11806.00,7.490797,25.03258,-0.000172,24.019726,-0.0077,1.378
11808.00,7.492348,25.03185,-0.000173,24.019509,-0.0077,1.378
11810.00,7.492169,25.03242,-0.000175,24.019485,-0.0077,1.378
11812.00,7.491985,25.03234,-0.000173,24.019780,-0.0077,1.378
11814.00,7.492260,25.03266,-0.000173,24.019864,-0.0077,1.379
11816.00,7.492275,25.03224,-0.000173,24.019895,-0.0077,1.379
11818.00,7.491787,25.03209,-0.000174,24.019860,-0.0077,1.378
11820.00,7.491877,25.03237,-0.000173,24.019505,-0.0077,1.377
11822.00,7.492321,25.03265,-0.000173,24.019387,-0.0077,1.378
11824.00,7.492893,25.03289,-0.000172,24.019710,-0.0077,1.378
11826.00,7.492634,25.03327,-0.000174,24.019490,-0.0077,1.379
11828.00,7.492017,25.03325,-0.000174,24.020032,-0.0077,1.379
11830.00,7.491182,25.03386,-0.000174,24.019672,-0.0077,1.378
11832.00,7.491199,25.03337,-0.000174,24.019866,-0.0077,1.379
11834.00,7.491729,25.03329,-0.000173,24.019458,-0.0077,1.378
11836.00,7.491683,25.03326,-0.000172,24.019891,-0.0077,1.378
11838.00,7.491394,25.03370,-0.000173,24.020255,-0.0077,1.378
11840.00,7.491260,25.03364,-0.000174,24.019811,-0.0077,1.379
11842.00,7.491232,25.03389,-0.000173,24.019675,-0.0077,1.378
11844.00,7.492274,25.03373,-0.000173,24.019320,-0.0077,1.379
11846.00,7.491697,25.03292,-0.000174,24.019434,-0.0077,1.378
11848.00,7.492172,25.03317,-0.000174,24.019684,-0.0077,1.378
11850.00,7.492332,25.03376,-0.000173,24.020152,-0.0077,1.379
11852.00,7.492346,25.03392,-0.000173,24.019570,-0.0077,1.378
11854.00,7.492411,25.03384,-0.000173,24.019802,-0.0077,1.379
11856.00,7.492153,25.03389,-0.000173,24.019579,-0.0077,1.379
11858.00,7.492358,25.03382,-0.000174,24.020007,-0.0077,1.379
11860.00,7.492100,25.03362,-0.000174,24.020145,-0.0077,1.379
11862.00,7.492035,25.03382,-0.000174,24.019688,-0.0077,1.378
11864.00,7.492160,25.03432,-0.000173,24.019668,-0.0077,1.378
11866.00,7.492588,25.03393,-0.000173,24.018671,-0.0077,1.378
11868.00,7.492146,25.03398,-0.000174,24.019730,-0.0077,1.379
11870.00,7.492061,25.03493,-0.000172,24.019003,-0.0077,1.378
11872.00,7.491911,25.03492,-0.000173,24.019951,-0.0077,1.379
11874.00,7.491945,25.03391,-0.000174,24.019485,-0.0077,1.379
11876.00,7.491940,25.03394,-0.000175,24.019385,-0.0076,1.378
11878.00,7.491396,25.03404,-0.000174,24.019708,-0.0077,1.378
11880.00,7.491171,25.03364,-0.000173,24.018410,-0.0077,1.378
11882.00,7.491263,25.03437,-0.000173,24.019717,-0.0077,1.379
11884.00,7.491937,25.03486,-0.000174,24.018745,-0.0077,1.379
11886.00,7.491999,25.03443,-0.000174,24.019991,-0.0077,1.379
11888.00,7.491893,25.03387,-0.000174,24.019674,-0.0076,1.379
11890.00,7.492547,25.03393,-0.000173,24.019273,-0.0077,1.379
11892.00,7.491963,25.03371,-0.000174,24.019603,-0.0077,1.379
11894.00,7.491566,25.03393,-0.000174,24.019503,-0.0077,1.378
11896.00,7.491539,25.03355,-0.000174,24.019068,-0.0077,1.379
11898.00,7.491869,25.03345,-0.000172,24.019393,-0.0077,1.379
11900.00,7.491915,25.03302,-0.000175,24.019864,-0.0077,1.378
11902.00,7.492507,25.03253,-0.000174,24.019304,-0.0077,1.378
11904.00,7.492294,25.03242,-0.000173,24.019697,-0.0077,1.379
11906.00,7.492692,25.03308,-0.000173,24.019171,-0.0077,1.378
11908.00,7.493043,25.03325,-0.000172,24.019617,-0.0077,1.378
11910.00,7.492849,25.03400,-0.000173,24.020083,-0.0077,1.379
11912.00,7.492236,25.03424,-0.000173,24.019503,-0.0077,1.379
11914.00,7.491781,25.03393,-0.000173,24.019376,-0.0077,1.379
11916.00,7.491183,25.03439,-0.000175,24.019306,-0.0077,1.379
11918.00,7.491070,25.03495,-0.000174,24.018724,-0.0077,1.379
11920.00,7.490602,25.03468,-0.000174,24.019819,-0.0077,1.378
11922.00,7.491114,25.03441,-0.000175,24.019606,-0.0077,1.379
11924.00,7.491033,25.03404,-0.000174,24.019414,-0.0077,1.379
11926.00,7.491434,25.03396,-0.000174,24.018756,-0.0077,1.378
11928.00,7.491751,25.03363,-0.000173,24.020014,-0.0076,1.378
11930.00,7.491256,25.03371,-0.000172,24.020627,-0.0077,1.378
11932.00,7.491820,25.03442,-0.000172,24.019360,-0.0077,1.379
11934.00,7.492022,25.03501,-0.000174,24.019512,-0.0077,1.379
11936.00,7.491667,25.03471,-0.000174,24.019895,-0.0077,1.378
11938.00,7.490487,25.03419,-0.000172,24.019139,-0.0077,1.379
11940.00,7.490667,25.03513,-0.000173,24.019739,-0.0077,1.378
11942.00,7.491453,25.03578,-0.000173,24.020194,-0.0077,1.379
11944.00,7.491162,25.03590,-0.000174,24.020834,-0.0077,1.379
11946.00,7.490616,25.03598,-0.000173,24.019887,-0.0077,1.379
11948.00,7.490458,25.03688,-0.000173,24.019933,-0.0077,1.379
11950.00,7.490817,25.03609,-0.000173,24.019654,-0.0077,1.378
11952.00,7.491149,25.03564,-0.000172,24.020058,-0.0076,1.378
11954.00,7.490712,25.03606,-0.000173,24.019969,-0.0077,1.379
11956.00,7.490971,25.03636,-0.000174,24.019797,-0.0077,1.379
11958.00,7.491115,25.03634,-0.000174,24.020002,-0.0077,1.378
11960.00,7.490848,25.03634,-0.000173,24.019215,-0.0077,1.378
11962.00,7.490025,25.03624,-0.000172,24.019641,-0.0077,1.378
11964.00,7.490200,25.03695,-0.000171,24.019742,-0.0076,1.379
11966.00,7.490304,25.03724,-0.000173,24.019603,-0.0077,1.378
11968.00,7.490228,25.03753,-0.000173,24.019802,-0.0077,1.379
11970.00,7.490748,25.03698,-0.000172,24.020370,-0.0076,1.379
11972.00,7.490723,25.03705,-0.000173,24.019394,-0.0077,1.378
11974.00,7.490629,25.03759,-0.000173,24.019442,-0.0077,1.379
11976.00,7.490724,25.03645,-0.000173,24.019454,-0.0077,1.378
11978.00,7.491748,25.03715,-0.000173,24.019911,-0.0077,1.379
11980.00,7.491240,25.03708,-0.000172,24.019688,-0.0077,1.379
11982.00,7.490570,25.03659,-0.000173,24.019405,-0.0077,1.379
11984.00,7.491050,25.03639,-0.000173,24.019516,-0.0077,1.379
11986.00,7.491946,25.03579,-0.000174,24.019724,-0.0077,1.379
11988.00,7.491123,25.03620,-0.000173,24.019541,-0.0077,1.378
11990.00,7.490817,25.03600,-0.000173,24.019530,-0.0077,1.379
11992.00,7.491053,25.03593,-0.000173,24.019951,-0.0077,1.379
11994.00,7.490817,25.03578,-0.000172,24.019184,-0.0077,1.379
11996.00,7.490900,25.03691,-0.000173,24.020018,-0.0077,1.378
11998.00,7.490461,25.03661,-0.000174,24.020250,-0.0076,1.379
12000.00,7.490288,25.03619,-0.000172,24.019391,-0.0077,1.379
12002.00,7.490615,25.03632,-0.000172,24.020299,-0.0077,1.379
12004.00,7.491255,25.03683,-0.000173,24.020352,-0.0077,1.379
@20,12.0000,24.0
12006.00,7.490650,25.03725,-0.000173,24.019722,-0.0076,1.378
12008.00,7.484670,25.03792,-0.000173,24.020098,-0.0077,1.379
12010.00,7.471471,25.03765,-0.000173,24.020002,-0.0077,1.378
12012.00,7.458737,25.03630,-0.000172,24.019686,-0.0077,1.377
12014.00,7.447697,25.03655,-0.000171,24.019672,-0.0077,1.377
12016.00,7.439303,25.03675,-0.000171,24.020054,-0.0076,1.378
12018.00,7.434162,25.03790,-0.000171,24.019882,-0.0076,1.378
12020.00,7.431188,25.03757,-0.000172,24.020143,-0.0076,1.379
12022.00,7.427357,25.03688,-0.000173,24.019918,-0.0077,1.379
12024.00,7.424398,25.03666,-0.000173,24.020212,-0.0077,1.379
12026.00,7.422967,25.03618,-0.000174,24.019559,-0.0077,1.378
12028.00,7.421795,25.03630,-0.000174,24.019703,-0.0077,1.378
12030.00,7.423825,25.03645,-0.000173,24.020080,-0.0077,1.378
12032.00,7.431352,25.03611,-0.000172,24.019391,-0.0077,1.377
12034.00,7.445151,25.03507,-0.000173,24.020067,-0.0077,1.378
12036.00,7.461765,25.03673,-0.000172,24.019501,-0.0077,1.377
12038.00,7.476005,25.03622,-0.000172,24.019786,-0.0077,1.376
12040.00,7.485206,25.03701,-0.000172,24.019851,-0.0077,1.376
12042.00,7.492313,25.03611,-0.000171,24.019583,-0.0077,1.376
12044.00,7.497864,25.03627,-0.000171,24.019199,-0.0077,1.376
12046.00,7.502392,25.03556,-0.000172,24.019766,-0.0077,1.376
12048.00,7.505701,25.03571,-0.000171,24.019425,-0.0077,1.375
12050.00,7.507172,25.03637,-0.000171,24.019298,-0.0077,1.375
12052.00,7.506913,25.03551,-0.000171,24.019275,-0.0077,1.375
12054.00,7.506147,25.03647,-0.000172,24.019610,-0.0077,1.376
12056.00,7.504051,25.03666,-0.000173,24.020094,-0.0076,1.376
12058.00,7.500518,25.03589,-0.000172,24.020047,-0.0077,1.376
12060.00,7.496719,25.03550,-0.000173,24.019249,-0.0077,1.376
12062.00,7.494154,25.03587,-0.000173,24.018863,-0.0077,1.376
12064.00,7.492134,25.03534,-0.000173,24.019561,-0.0077,1.376
12066.00,7.489926,25.03460,-0.000172,24.019833,-0.0077,1.376
12068.00,7.487572,25.03529,-0.000173,24.019987,-0.0077,1.376
12070.00,7.486109,25.03567,-0.000173,24.019559,-0.0077,1.376
12072.00,7.485558,25.03517,-0.000173,24.019625,-0.0077,1.376
12074.00,7.485661,25.03501,-0.000174,24.020016,-0.0076,1.376
12076.00,7.484630,25.03598,-0.000173,24.019750,-0.0076,1.376
12078.00,7.483309,25.03572,-0.000174,24.019777,-0.0077,1.376
12080.00,7.483465,25.03593,-0.000172,24.020152,-0.0077,1.376
12082.00,7.483872,25.03617,-0.000173,24.019929,-0.0077,1.376
12084.00,7.485024,25.03567,-0.000173,24.019286,-0.0077,1.377
12086.00,7.485403,25.03644,-0.000172,24.020089,-0.0077,1.376
12088.00,7.485586,25.03655,-0.000173,24.019993,-0.0077,1.377
12090.00,7.486284,25.03589,-0.000173,24.019681,-0.0077,1.376
12092.00,7.486581,25.03570,-0.000173,24.020018,-0.0077,1.376
12094.00,7.488359,25.03603,-0.000172,24.020199,-0.0077,1.376
12096.00,7.489410,25.03609,-0.000172,24.019413,-0.0076,1.377
12098.00,7.489513,25.03603,-0.000173,24.020094,-0.0076,1.376
12100.00,7.489624,25.03589,-0.000173,24.019724,-0.0077,1.376
12102.00,7.490364,25.03666,-0.000172,24.019775,-0.0077,1.376
12104.00,7.490280,25.03720,-0.000172,24.020081,-0.0077,1.377
12106.00,7.490150,25.03715,-0.000172,24.019911,-0.0077,1.376
12108.00,7.490455,25.03722,-0.000172,24.020061,-0.0077,1.376
12110.00,7.490900,25.03691,-0.000172,24.019692,-0.0077,1.376
12112.00,7.491145,25.03726,-0.000174,24.019443,-0.0077,1.377
12114.00,7.491172,25.03738,-0.000174,24.019630,-0.0077,1.377
12116.00,7.491561,25.03712,-0.000173,24.019811,-0.0077,1.377
12118.00,7.490885,25.03685,-0.000173,24.020324,-0.0077,1.376
12120.00,7.490858,25.03688,-0.000173,24.019639,-0.0077,1.377
12122.00,7.490856,25.03695,-0.000174,24.019791,-0.0077,1.376
12124.00,7.490363,25.03737,-0.000174,24.020094,-0.0077,1.377
12126.00,7.491336,25.03608,-0.000173,24.019916,-0.0077,1.377
12128.00,7.491756,25.03591,-0.000172,24.020283,-0.0077,1.377
12130.00,7.492127,25.03666,-0.000173,24.019519,-0.0077,1.377
12132.00,7.491483,25.03659,-0.000174,24.020255,-0.0077,1.377
12134.00,7.491181,25.03724,-0.000173,24.019951,-0.0076,1.377
12136.00,7.492430,25.03703,-0.000173,24.018883,-0.0077,1.377
12138.00,7.493388,25.03680,-0.000174,24.019735,-0.0077,1.377
12140.00,7.493986,25.03679,-0.000174,24.019664,-0.0077,1.377
12142.00,7.494417,25.03662,-0.000174,24.019661,-0.0077,1.377
12144.00,7.493703,25.03680,-0.000172,24.019365,-0.0077,1.377
12146.00,7.493413,25.03637,-0.000173,24.020364,-0.0077,1.377
12148.00,7.493513,25.03647,-0.000173,24.019842,-0.0076,1.376
12150.00,7.493960,25.03634,-0.000173,24.019800,-0.0077,1.377
12152.00,7.493919,25.03620,-0.000172,24.020187,-0.0077,1.377
12154.00,7.493342,25.03595,-0.000173,24.019842,-0.0077,1.377
12156.00,7.493306,25.03672,-0.000173,24.019516,-0.0076,1.377
12158.00,7.493791,25.03679,-0.000172,24.020072,-0.0077,1.377
12160.00,7.493994,25.03762,-0.000172,24.019906,-0.0077,1.377
12162.00,7.493922,25.03734,-0.000173,24.019467,-0.0077,1.378
12164.00,7.493658,25.03701,-0.000174,24.019209,-0.0077,1.377
12166.00,7.493700,25.03689,-0.000174,24.019525,-0.0077,1.377
12168.00,7.493364,25.03683,-0.000171,24.019944,-0.0077,1.376
12170.00,7.492572,25.03728,-0.000172,24.020045,-0.0077,1.377
12172.00,7.492666,25.03719,-0.000173,24.019837,-0.0077,1.377
12174.00,7.493159,25.03671,-0.000174,24.020096,-0.0077,1.377
12176.00,7.493216,25.03602,-0.000174,24.020199,-0.0076,1.377
12178.00,7.493285,25.03695,-0.000175,24.019480,-0.0077,1.378
12180.00,7.493665,25.03674,-0.000173,24.019761,-0.0077,1.377
12182.00,7.493800,25.03668,-0.000174,24.020359,-0.0077,1.377
12184.00,7.493526,25.03668,-0.000173,24.019677,-0.0076,1.377
12186.00,7.494008,25.03686,-0.000173,24.019741,-0.0076,1.377
12188.00,7.494521,25.03638,-0.000173,24.019554,-0.0077,1.377
12190.00,7.494906,25.03648,-0.000173,24.019757,-0.0077,1.377
12192.00,7.495071,25.03626,-0.000174,24.019144,-0.0077,1.377
12194.00,7.495565,25.03651,-0.000173,24.019572,-0.0077,1.377
12196.00,7.494750,25.03649,-0.000173,24.020217,-0.0077,1.377
12198.00,7.493909,25.03608,-0.000173,24.019964,-0.0077,1.377
12200.00,7.493910,25.03594,-0.000173,24.019318,-0.0077,1.377
12202.00,7.495058,25.03618,-0.000174,24.019349,-0.0077,1.377
12204.00,7.495565,25.03637,-0.000174,24.019750,-0.0077,1.378
12206.00,7.495349,25.03690,-0.000174,24.020373,-0.0077,1.377
12208.00,7.495531,25.03711,-0.000175,24.019851,-0.0077,1.378
12210.00,7.495061,25.03697,-0.000174,24.019719,-0.0077,1.377
12212.00,7.495244,25.03629,-0.000174,24.019945,-0.0077,1.378
12214.00,7.495474,25.03541,-0.000174,24.019895,-0.0077,1.377
12216.00,7.494630,25.03577,-0.000173,24.019251,-0.0077,1.377
12218.00,7.494674,25.03571,-0.000174,24.019142,-0.0077,1.377
12220.00,7.494656,25.03607,-0.000173,24.019742,-0.0077,1.377
12222.00,7.494392,25.03633,-0.000174,24.019741,-0.0077,1.377
12224.00,7.494740,25.03709,-0.000173,24.020455,-0.0077,1.378
12226.00,7.494586,25.03712,-0.000173,24.019664,-0.0077,1.378
12228.00,7.493113,25.03715,-0.000173,24.019592,-0.0077,1.378
12230.00,7.492489,25.03766,-0.000174,24.019909,-0.0077,1.377
12232.00,7.493282,25.03751,-0.000174,24.020121,-0.0077,1.378
12234.00,7.494058,25.03698,-0.000174,24.020052,-0.0077,1.378
12236.00,7.493592,25.03627,-0.000173,24.019558,-0.0077,1.377
12238.00,7.493359,25.03667,-0.000174,24.019650,-0.0077,1.377
12240.00,7.493603,25.03668,-0.000173,24.019454,-0.0077,1.378
12242.00,7.493794,25.03729,-0.000173,24.019175,-0.0077,1.377
12244.00,7.493642,25.03777,-0.000174,24.019625,-0.0077,1.378
12246.00,7.493380,25.03697,-0.000174,24.019588,-0.0077,1.378
12248.00,7.493589,25.03643,-0.000174,24.019028,-0.0077,1.378
12250.00,7.493865,25.03579,-0.000174,24.018965,-0.0077,1.378
12252.00,7.493439,25.03590,-0.000173,24.019980,-0.0077,1.377
12254.00,7.492675,25.03583,-0.000173,24.019309,-0.0077,1.378
12256.00,7.492401,25.03656,-0.000173,24.020020,-0.0077,1.377
12258.00,7.492928,25.03667,-0.000173,24.019704,-0.0077,1.377
12260.00,7.492977,25.03676,-0.000173,24.019432,-0.0077,1.378
12262.00,7.492958,25.03625,-0.000174,24.019554,-0.0077,1.378
12264.00,7.492384,25.03569,-0.000173,24.020089,-0.0077,1.377
12266.00,7.492076,25.03673,-0.000173,24.019683,-0.0077,1.378
12268.00,7.491863,25.03592,-0.000172,24.019413,-0.0077,1.377
12270.00,7.492633,25.03702,-0.000172,24.019382,-0.0077,1.378
12272.00,7.492611,25.03735,-0.000174,24.019550,-0.0077,1.378
12274.00,7.492685,25.03745,-0.000174,24.019951,-0.0077,1.378
12276.00,7.491573,25.03765,-0.000173,24.020542,-0.0076,1.378
12278.00,7.491085,25.03778,-0.000172,24.019871,-0.0076,1.378
12280.00,7.491674,25.03804,-0.000173,24.019733,-0.0077,1.377
12282.00,7.491732,25.03773,-0.000172,24.020016,-0.0077,1.378
12284.00,7.491567,25.03740,-0.000172,24.019967,-0.0077,1.377
12286.00,7.492266,25.03774,-0.000173,24.019461,-0.0077,1.378
12288.00,7.491610,25.03720,-0.000173,24.019273,-0.0077,1.378
12290.00,7.491072,25.03668,-0.000173,24.020154,-0.0077,1.378
12292.00,7.492488,25.03609,-0.000173,24.020147,-0.0077,1.378
12294.00,7.492257,25.03660,-0.000173,24.019380,-0.0077,1.378
12296.00,7.492264,25.03654,-0.000173,24.019351,-0.0077,1.377
12298.00,7.492320,25.03666,-0.000173,24.019900,-0.0077,1.377
12300.00,7.491660,25.03707,-0.000172,24.020524,-0.0076,1.377
12302.00,7.490645,25.03618,-0.000173,24.019956,-0.0077,1.378
12304.00,7.491004,25.03713,-0.000173,24.019304,-0.0077,1.378
12306.00,7.490840,25.03703,-0.000173,24.019900,-0.0077,1.378
12308.00,7.491076,25.03692,-0.000174,24.020032,-0.0077,1.377
12310.00,7.491606,25.03741,-0.000174,24.019848,-0.0077,1.377
12312.00,7.491028,25.03794,-0.000173,24.019427,-0.0077,1.378
12314.00,7.490968,25.03766,-0.000174,24.019837,-0.0077,1.378
12316.00,7.490439,25.03738,-0.000173,24.019675,-0.0077,1.378
12318.00,7.490218,25.03816,-0.000174,24.020096,-0.0077,1.377
12320.00,7.489954,25.03893,-0.000174,24.019260,-0.0077,1.378
12322.00,7.490232,25.03828,-0.000174,24.019947,-0.0076,1.378
12324.00,7.490359,25.03774,-0.000172,24.019891,-0.0077,1.377
12326.00,7.489884,25.03660,-0.000172,24.019474,-0.0077,1.378
12328.00,7.490254,25.03787,-0.000173,24.020252,-0.0076,1.378
12330.00,7.490503,25.03834,-0.000173,24.019933,-0.0077,1.378
12332.00,7.490733,25.03878,-0.000172,24.019402,-0.0077,1.379
12334.00,7.490700,25.03781,-0.000174,24.019788,-0.0077,1.378
12336.00,7.490994,25.03660,-0.000174,24.019938,-0.0076,1.378
12338.00,7.492214,25.03720,-0.000173,24.020065,-0.0077,1.377
12340.00,7.492084,25.03704,-0.000172,24.019953,-0.0077,1.378
12342.00,7.491502,25.03685,-0.000173,24.019443,-0.0077,1.378
12344.00,7.490074,25.03624,-0.000172,24.019672,-0.0077,1.378
12346.00,7.489786,25.03669,-0.000173,24.020582,-0.0077,1.378
12348.00,7.490220,25.03734,-0.000173,24.019701,-0.0077,1.378
12350.00,7.490780,25.03706,-0.000172,24.019860,-0.0077,1.378
12352.00,7.491520,25.03680,-0.000173,24.019973,-0.0077,1.378
12354.00,7.491913,25.03693,-0.000173,24.019675,-0.0077,1.378
12356.00,7.491586,25.03728,-0.000173,24.019882,-0.0077,1.378
12358.00,7.490774,25.03638,-0.000173,24.020096,-0.0077,1.378
12360.00,7.491009,25.03666,-0.000173,24.020527,-0.0076,1.378
12362.00,7.491085,25.03679,-0.000173,24.020103,-0.0077,1.378
12364.00,7.491191,25.03710,-0.000172,24.019786,-0.0077,1.378
12366.00,7.491035,25.03675,-0.000172,24.020257,-0.0077,1.378
12368.00,7.491874,25.03685,-0.000173,24.020187,-0.0077,1.379
12370.00,7.491708,25.03584,-0.000172,24.020176,-0.0076,1.379
12372.00,7.491284,25.03514,-0.000173,24.019751,-0.0076,1.379
12374.00,7.491223,25.03620,-0.000172,24.019403,-0.0076,1.378
12376.00,7.492448,25.03585,-0.000171,24.020118,-0.0076,1.378
12378.00,7.491509,25.03650,-0.000172,24.020234,-0.0077,1.378
12380.00,7.490531,25.03672,-0.000171,24.019793,-0.0077,1.378
12382.00,7.490445,25.03709,-0.000172,24.019951,-0.0077,1.378
12384.00,7.489984,25.03742,-0.000173,24.020045,-0.0077,1.378
12386.00,7.489704,25.03789,-0.000173,24.019703,-0.0076,1.378
12388.00,7.489734,25.03770,-0.000173,24.019708,-0.0077,1.378
12390.00,7.490405,25.03858,-0.000174,24.019848,-0.0077,1.378
12392.00,7.490691,25.03722,-0.000173,24.020232,-0.0076,1.378
12394.00,7.490548,25.03755,-0.000172,24.019469,-0.0077,1.378
12396.00,7.490422,25.03708,-0.000173,24.019782,-0.0077,1.379
12398.00,7.490678,25.03732,-0.000173,24.019737,-0.0077,1.379
12400.00,7.490855,25.03737,-0.000173,24.019750,-0.0077,1.379
12402.00,7.490461,25.03716,-0.000173,24.020335,-0.0077,1.379
12404.00,7.491163,25.03720,-0.000173,24.019487,-0.0077,1.378
12406.00,7.490929,25.03722,-0.000173,24.019132,-0.0077,1.378
12408.00,7.490150,25.03633,-0.000172,24.019298,-0.0077,1.379
12410.00,7.491266,25.03670,-0.000173,24.019327,-0.0076,1.379
12412.00,7.491046,25.03647,-0.000173,24.020118,-0.0077,1.379
12414.00,7.489569,25.03683,-0.000174,24.019935,-0.0076,1.378
12416.00,7.489038,25.03680,-0.000172,24.019666,-0.0076,1.377
12418.00,7.489751,25.03657,-0.000172,24.020236,-0.0076,1.378
12420.00,7.490310,25.03725,-0.000174,24.019596,-0.0077,1.379
12422.00,7.490262,25.03716,-0.000173,24.019797,-0.0077,1.379
12424.00,7.490954,25.03690,-0.000172,24.020098,-0.0077,1.378
12426.00,7.491373,25.03751,-0.000171,24.019378,-0.0077,1.378
12428.00,7.491056,25.03738,-0.000172,24.019373,-0.0077,1.378
12430.00,7.489831,25.03665,-0.000171,24.020025,-0.0077,1.379
12432.00,7.490644,25.03657,-0.000173,24.019418,-0.0077,1.378
12434.00,7.491174,25.03703,-0.000173,24.019327,-0.0077,1.378
12436.00,7.491413,25.03639,-0.000173,24.019858,-0.0077,1.378
12438.00,7.490533,25.03690,-0.000173,24.019550,-0.0076,1.379
12440.00,7.489974,25.03721,-0.000173,24.019614,-0.0077,1.379
12442.00,7.490297,25.03709,-0.000173,24.020734,-0.0077,1.379
12444.00,7.490255,25.03688,-0.000174,24.019695,-0.0076,1.379
12446.00,7.490460,25.03681,-0.000173,24.019095,-0.0077,1.379
12448.00,7.490031,25.03698,-0.000173,24.019110,-0.0077,1.378
12450.00,7.490391,25.03700,-0.000173,24.020188,-0.0077,1.379
12452.00,7.490628,25.03700,-0.000173,24.020518,-0.0076,1.378
12454.00,7.489927,25.03663,-0.000173,24.019931,-0.0077,1.378
12456.00,7.489612,25.03621,-0.000174,24.019960,-0.0077,1.378
12458.00,7.489616,25.03566,-0.000173,24.019793,-0.0077,1.378
12460.00,7.490030,25.03618,-0.000173,24.020234,-0.0077,1.379
12462.00,7.489589,25.03628,-0.000173,24.019978,-0.0077,1.378
12464.00,7.489264,25.03611,-0.000173,24.019866,-0.0077,1.378
12466.00,7.489077,25.03598,-0.000173,24.019536,-0.0077,1.378
12468.00,7.489673,25.03654,-0.000174,24.019469,-0.0077,1.379
12470.00,7.489114,25.03615,-0.000173,24.019315,-0.0076,1.379
12472.00,7.488627,25.03666,-0.000173,24.019601,-0.0077,1.379
12474.00,7.488514,25.03637,-0.000174,24.019556,-0.0077,1.378
12476.00,7.489346,25.03564,-0.000173,24.019427,-0.0076,1.378
12478.00,7.490536,25.03641,-0.000173,24.019153,-0.0077,1.378
12480.00,7.490201,25.03651,-0.000174,24.019061,-0.0077,1.379
12482.00,7.490319,25.03664,-0.000175,24.019626,-0.0077,1.379
12484.00,7.489446,25.03689,-0.000175,24.020049,-0.0077,1.378
12486.00,7.488964,25.03686,-0.000174,24.019704,-0.0077,1.378
12488.00,7.489273,25.03734,-0.000173,24.020003,-0.0077,1.378
12490.00,7.489033,25.03730,-0.000173,24.019748,-0.0077,1.378
12492.00,7.489406,25.03718,-0.000172,24.019762,-0.0077,1.378
12494.00,7.489649,25.03681,-0.000173,24.019751,-0.0077,1.379
12496.00,7.489676,25.03697,-0.000173,24.019509,-0.0077,1.378
12498.00,7.489364,25.03741,-0.000173,24.019750,-0.0077,1.379
12500.00,7.488713,25.03781,-0.000173,24.019695,-0.0077,1.379
12502.00,7.488229,25.03770,-0.000173,24.019820,-0.0077,1.378
12504.00,7.487815,25.03666,-0.000173,24.020535,-0.0077,1.379
12506.00,7.488561,25.03660,-0.000174,24.019675,-0.0077,1.378
12508.00,7.488871,25.03565,-0.000173,24.020036,-0.0077,1.379
12510.00,7.489490,25.03655,-0.000172,24.020020,-0.0077,1.378
12512.00,7.489212,25.03674,-0.000173,24.019335,-0.0077,1.378
12514.00,7.488810,25.03686,-0.000173,24.019298,-0.0077,1.379
12516.00,7.489055,25.03747,-0.000173,24.019389,-0.0077,1.379
12518.00,7.489423,25.03831,-0.000174,24.019849,-0.0076,1.379
12520.00,7.489393,25.03884,-0.000174,24.019686,-0.0077,1.379
12522.00,7.488307,25.03781,-0.000174,24.019848,-0.0077,1.379
12524.00,7.488869,25.03659,-0.000174,24.020138,-0.0077,1.379
12526.00,7.488833,25.03708,-0.000172,24.020127,-0.0077,1.379
12528.00,7.488997,25.03725,-0.000173,24.019984,-0.0077,1.378
12530.00,7.488659,25.03845,-0.000172,24.020114,-0.0077,1.379
12532.00,7.488791,25.03810,-0.000174,24.020098,-0.0077,1.378
12534.00,7.489548,25.03869,-0.000173,24.019980,-0.0077,1.378
12536.00,7.489443,25.03731,-0.000172,24.019944,-0.0077,1.379
12538.00,7.488890,25.03758,-0.000173,24.020342,-0.0077,1.380
12540.00,7.487867,25.03786,-0.000173,24.019942,-0.0077,1.378
12542.00,7.487529,25.03810,-0.000172,24.019587,-0.0077,1.378
12544.00,7.487999,25.03816,-0.000172,24.019782,-0.0077,1.379
12546.00,7.488227,25.03782,-0.000173,24.020034,-0.0077,1.379
12548.00,7.488149,25.03837,-0.000173,24.019322,-0.0077,1.378
12550.00,7.488559,25.03806,-0.000172,24.019411,-0.0077,1.378
12552.00,7.488664,25.03778,-0.000172,24.019761,-0.0077,1.379
12554.00,7.488158,25.03747,-0.000173,24.019238,-0.0077,1.379
12556.00,7.488221,25.03688,-0.000174,24.019476,-0.0077,1.379
12558.00,7.487877,25.03700,-0.000172,24.020462,-0.0077,1.379
12560.00,7.488565,25.03749,-0.000172,24.020112,-0.0076,1.379
12562.00,7.487873,25.03618,-0.000173,24.019692,-0.0076,1.379
12564.00,7.488357,25.03643,-0.000173,24.019316,-0.0077,1.379
12566.00,7.488332,25.03576,-0.000173,24.019257,-0.0077,1.379
12568.00,7.487931,25.03604,-0.000173,24.020221,-0.0077,1.379
12570.00,7.487615,25.03590,-0.000174,24.019621,-0.0077,1.379
12572.00,7.487907,25.03593,-0.000173,24.020221,-0.0077,1.379
12574.00,7.488515,25.03550,-0.000172,24.019978,-0.0077,1.379
12576.00,7.488092,25.03554,-0.000173,24.019485,-0.0077,1.379
12578.00,7.488704,25.03618,-0.000173,24.019945,-0.0077,1.379
12580.00,7.487631,25.03627,-0.000173,24.019953,-0.0077,1.379
12582.00,7.487060,25.03702,-0.000174,24.020208,-0.0077,1.379
12584.00,7.486981,25.03733,-0.000173,24.019878,-0.0077,1.379
12586.00,7.487421,25.03732,-0.000172,24.019606,-0.0077,1.378
12588.00,7.487538,25.03718,-0.000171,24.020527,-0.0077,1.379
12590.00,7.488028,25.03717,-0.000173,24.020174,-0.0077,1.379
12592.00,7.488671,25.03746,-0.000173,24.020074,-0.0077,1.379
12594.00,7.489164,25.03769,-0.000172,24.020219,-0.0076,1.379
12596.00,7.488965,25.03650,-0.000172,24.020990,-0.0076,1.379
12598.00,7.487914,25.03689,-0.000173,24.019657,-0.0077,1.379
12600.00,7.488443,25.03659,-0.000173,24.019804,-0.0076,1.379
12602.00,7.488025,25.03643,-0.000173,24.019514,-0.0077,1.379
12604.00,7.488471,25.03693,-0.000172,24.019383,-0.0077,1.379
@21,12.0000,24.0
12606.00,7.488068,25.03726,-0.000173,24.019668,-0.0077,1.379
12608.00,7.483267,25.03667,-0.000173,24.020014,-0.0077,1.379
12610.00,7.471812,25.03683,-0.000171,24.020143,-0.0077,1.378
12612.00,7.457892,25.03722,-0.000172,24.020014,-0.0077,1.377
12614.00,7.445892,25.03689,-0.000172,24.019443,-0.0077,1.378
12616.00,7.437382,25.03622,-0.000170,24.020310,-0.0077,1.378
12618.00,7.432412,25.03748,-0.000171,24.020248,-0.0077,1.379
12620.00,7.428143,25.03683,-0.000172,24.020355,-0.0077,1.379
12622.00,7.425020,25.03687,-0.000173,24.020141,-0.0077,1.379
12624.00,7.422492,25.03683,-0.000172,24.020081,-0.0076,1.379
12626.00,7.420219,25.03699,-0.000173,24.019911,-0.0077,1.378
12628.00,7.419587,25.03662,-0.000172,24.019228,-0.0077,1.378
12630.00,7.421223,25.03668,-0.000171,24.020011,-0.0077,1.377
12632.00,7.428632,25.03696,-0.000171,24.019902,-0.0077,1.377
12634.00,7.443051,25.03771,-0.000171,24.019617,-0.0077,1.377
12636.00,7.458588,25.03792,-0.000170,24.019300,-0.0077,1.376
12638.00,7.473123,25.03692,-0.000171,24.019485,-0.0077,1.377
12640.00,7.483345,25.03837,-0.000172,24.019675,-0.0077,1.376
12642.00,7.488754,25.03858,-0.000170,24.019431,-0.0077,1.375
12644.00,7.493844,25.03792,-0.000169,24.019951,-0.0077,1.375
12646.00,7.498939,25.03760,-0.000168,24.020136,-0.0077,1.375
12648.00,7.502904,25.03906,-0.000171,24.019848,-0.0076,1.374
12650.00,7.504482,25.03790,-0.000170,24.020080,-0.0076,1.374
12652.00,7.503717,25.03709,-0.000171,24.019476,-0.0076,1.374
12654.00,7.502323,25.03671,-0.000172,24.020277,-0.0076,1.374
12656.00,7.500378,25.03687,-0.000172,24.019878,-0.0076,1.375
12658.00,7.497889,25.03698,-0.000172,24.020174,-0.0076,1.376
12660.00,7.494411,25.03642,-0.000172,24.020638,-0.0077,1.376
12662.00,7.491159,25.03641,-0.000172,24.020408,-0.0077,1.375
12664.00,7.488155,25.03622,-0.000171,24.019157,-0.0077,1.375
12666.00,7.486540,25.03667,-0.000172,24.019929,-0.0077,1.375
12668.00,7.484652,25.03744,-0.000173,24.020785,-0.0076,1.375
12670.00,7.482044,25.03760,-0.000173,24.020167,-0.0076,1.376
12672.00,7.480956,25.03757,-0.000173,24.019222,-0.0076,1.376
12674.00,7.480535,25.03852,-0.000172,24.019693,-0.0076,1.375
12676.00,7.479894,25.03843,-0.000172,24.019799,-0.0077,1.375
12678.00,7.479592,25.03896,-0.000172,24.019927,-0.0076,1.376
12680.00,7.479796,25.03734,-0.000172,24.020877,-0.0077,1.376
12682.00,7.479136,25.03734,-0.000173,24.019848,-0.0077,1.376
12684.00,7.480059,25.03735,-0.000174,24.020495,-0.0077,1.376
12686.00,7.481308,25.03714,-0.000174,24.020304,-0.0077,1.376
12688.00,7.481980,25.03762,-0.000173,24.020477,-0.0077,1.376
12690.00,7.482904,25.03794,-0.000172,24.019784,-0.0076,1.376
12692.00,7.483757,25.03770,-0.000173,24.019839,-0.0076,1.377
12694.00,7.484102,25.03790,-0.000173,24.019365,-0.0077,1.376
12696.00,7.484601,25.03793,-0.000173,24.019775,-0.0076,1.377
12698.00,7.485779,25.03805,-0.000174,24.020214,-0.0076,1.376
12700.00,7.486829,25.03822,-0.000173,24.020216,-0.0077,1.376
12702.00,7.486723,25.03937,-0.000172,24.019568,-0.0077,1.376
12704.00,7.487410,25.03905,-0.000172,24.020208,-0.0077,1.376
12706.00,7.487131,25.03946,-0.000173,24.019628,-0.0076,1.378
12708.00,7.486575,25.03828,-0.000175,24.020121,-0.0077,1.377
12710.00,7.486778,25.03893,-0.000173,24.020458,-0.0077,1.377
12712.00,7.487264,25.03970,-0.000172,24.019585,-0.0076,1.377
12714.00,7.487157,25.03975,-0.000173,24.020136,-0.0077,1.376
12716.00,7.487094,25.03958,-0.000173,24.019898,-0.0077,1.377
12718.00,7.487276,25.04017,-0.000174,24.020629,-0.0076,1.377
12720.00,7.487334,25.04057,-0.000173,24.019973,-0.0077,1.377
12722.00,7.486810,25.03981,-0.000173,24.019768,-0.0077,1.377
12724.00,7.486540,25.03956,-0.000174,24.020357,-0.0077,1.377
12726.00,7.486434,25.03968,-0.000173,24.019603,-0.0077,1.377
12728.00,7.486693,25.03970,-0.000173,24.020165,-0.0076,1.377
12730.00,7.486751,25.03938,-0.000172,24.020339,-0.0077,1.376
12732.00,7.487246,25.03911,-0.000171,24.019666,-0.0077,1.377
12734.00,7.486676,25.03819,-0.000172,24.019991,-0.0077,1.377
12736.00,7.486561,25.03865,-0.000173,24.020049,-0.0077,1.377
12738.00,7.486420,25.03879,-0.000173,24.019757,-0.0077,1.377
12740.00,7.487198,25.03863,-0.000173,24.020319,-0.0077,1.377
12742.00,7.488226,25.03897,-0.000174,24.019791,-0.0076,1.377
12744.00,7.488291,25.03899,-0.000173,24.019222,-0.0077,1.377
12746.00,7.488503,25.03877,-0.000172,24.020014,-0.0077,1.376
12748.00,7.489652,25.03906,-0.000173,24.019119,-0.0077,1.377
12750.00,7.489610,25.03911,-0.000173,24.019780,-0.0077,1.377
12752.00,7.489177,25.03869,-0.000173,24.019686,-0.0077,1.377
12754.00,7.489542,25.03803,-0.000173,24.019991,-0.0077,1.377
12756.00,7.489857,25.03803,-0.000173,24.019828,-0.0077,1.377
12758.00,7.490792,25.03777,-0.000173,24.020299,-0.0077,1.377
12760.00,7.490773,25.03867,-0.000173,24.019577,-0.0077,1.377
12762.00,7.490163,25.03880,-0.000173,24.019851,-0.0076,1.376
12764.00,7.490244,25.03890,-0.000172,24.020281,-0.0077,1.377
12766.00,7.491811,25.03850,-0.000172,24.019661,-0.0077,1.377
12768.00,7.492069,25.03887,-0.000173,24.020107,-0.0077,1.376
12770.00,7.492118,25.03939,-0.000173,24.019858,-0.0077,1.376
12772.00,7.491356,25.03910,-0.000172,24.020114,-0.0077,1.377
12774.00,7.490450,25.03888,-0.000173,24.019320,-0.0077,1.377
12776.00,7.490834,25.03853,-0.000173,24.020123,-0.0076,1.377
12778.00,7.490958,25.03862,-0.000173,24.019951,-0.0077,1.377
12780.00,7.490407,25.03886,-0.000173,24.019655,-0.0077,1.377
12782.00,7.491025,25.03938,-0.000174,24.020600,-0.0077,1.377
12784.00,7.491240,25.03960,-0.000175,24.019726,-0.0077,1.376
12786.00,7.490445,25.03890,-0.000173,24.019806,-0.0077,1.377
12788.00,7.490436,25.03848,-0.000172,24.020823,-0.0077,1.377
12790.00,7.490689,25.03934,-0.000173,24.020076,-0.0076,1.377
12792.00,7.491015,25.03929,-0.000173,24.019445,-0.0077,1.377
12794.00,7.491356,25.03862,-0.000173,24.019324,-0.0077,1.377
12796.00,7.491048,25.03891,-0.000173,24.019683,-0.0077,1.377
12798.00,7.491675,25.03944,-0.000173,24.019418,-0.0077,1.377
12800.00,7.491698,25.03962,-0.000174,24.019336,-0.0076,1.377
12802.00,7.490539,25.04019,-0.000174,24.019815,-0.0077,1.377
12804.00,7.490143,25.03988,-0.000174,24.020060,-0.0077,1.377
12806.00,7.489986,25.04000,-0.000173,24.019965,-0.0077,1.377
12808.00,7.489734,25.03966,-0.000173,24.020183,-0.0077,1.376
12810.00,7.490687,25.03900,-0.000174,24.019646,-0.0077,1.378
12812.00,7.490230,25.03892,-0.000174,24.020274,-0.0077,1.377
12814.00,7.490076,25.03857,-0.000174,24.020234,-0.0077,1.377
12816.00,7.490261,25.03946,-0.000173,24.020025,-0.0077,1.377
12818.00,7.490047,25.03901,-0.000173,24.019592,-0.0077,1.378
12820.00,7.489929,25.03830,-0.000173,24.019793,-0.0077,1.378
12822.00,7.490296,25.03817,-0.000174,24.019663,-0.0077,1.377
12824.00,7.490052,25.03795,-0.000174,24.019204,-0.0077,1.377
12826.00,7.490083,25.03840,-0.000173,24.020254,-0.0077,1.377
12828.00,7.489921,25.03847,-0.000172,24.019944,-0.0077,1.377
12830.00,7.488960,25.03816,-0.000172,24.019764,-0.0077,1.377
12832.00,7.488741,25.03835,-0.000173,24.019061,-0.0077,1.378
12834.00,7.489345,25.03815,-0.000173,24.020020,-0.0077,1.377
12836.00,7.490002,25.03693,-0.000174,24.019726,-0.0077,1.377
12838.00,7.489184,25.03750,-0.000174,24.019483,-0.0077,1.377
12840.00,7.489045,25.03724,-0.000173,24.019364,-0.0077,1.377
12842.00,7.489262,25.03740,-0.000173,24.019166,-0.0077,1.377
12844.00,7.488420,25.03703,-0.000173,24.020205,-0.0077,1.377
12846.00,7.487560,25.03741,-0.000174,24.019277,-0.0077,1.377
12848.00,7.487642,25.03687,-0.000174,24.019675,-0.0077,1.377
12850.00,7.488241,25.03734,-0.000173,24.019855,-0.0077,1.377
12852.00,7.488028,25.03741,-0.000172,24.019739,-0.0076,1.377
12854.00,7.489134,25.03753,-0.000173,24.020324,-0.0077,1.378
12856.00,7.489239,25.03813,-0.000173,24.019164,-0.0077,1.377
12858.00,7.489803,25.03824,-0.000174,24.019472,-0.0077,1.377
12860.00,7.489246,25.03818,-0.000174,24.019646,-0.0077,1.377
12862.00,7.488471,25.03788,-0.000173,24.019541,-0.0077,1.377
12864.00,7.488354,25.03761,-0.000172,24.019614,-0.0077,1.377
12866.00,7.488338,25.03791,-0.000173,24.019681,-0.0077,1.378
12868.00,7.487593,25.03717,-0.000174,24.019998,-0.0077,1.377
12870.00,7.487617,25.03762,-0.000173,24.020081,-0.0077,1.377
12872.00,7.487823,25.03805,-0.000174,24.020038,-0.0076,1.378
12874.00,7.488424,25.03689,-0.000174,24.019405,-0.0077,1.378
12876.00,7.488676,25.03678,-0.000172,24.019583,-0.0077,1.377
12878.00,7.489117,25.03686,-0.000173,24.020451,-0.0077,1.377
12880.00,7.489191,25.03743,-0.000173,24.019849,-0.0077,1.378
12882.00,7.488739,25.03803,-0.000174,24.019800,-0.0076,1.378
12884.00,7.488347,25.03762,-0.000173,24.019452,-0.0077,1.377
12886.00,7.488050,25.03809,-0.000172,24.019287,-0.0077,1.377
12888.00,7.487421,25.03772,-0.000173,24.019340,-0.0077,1.377
12890.00,7.487386,25.03885,-0.000174,24.019340,-0.0077,1.377
12892.00,7.488054,25.03888,-0.000173,24.019353,-0.0077,1.378
12894.00,7.487545,25.03825,-0.000173,24.020005,-0.0077,1.378
12896.00,7.487644,25.03747,-0.000173,24.019750,-0.0077,1.377
12898.00,7.488032,25.03784,-0.000172,24.019880,-0.0077,1.377
12900.00,7.487885,25.03836,-0.000173,24.020308,-0.0077,1.377
12902.00,7.488089,25.03856,-0.000173,24.019568,-0.0077,1.378
12904.00,7.488768,25.03715,-0.000173,24.020105,-0.0077,1.378
12906.00,7.488837,25.03758,-0.000173,24.020279,-0.0077,1.377
12908.00,7.487917,25.03753,-0.000172,24.018874,-0.0077,1.377
12910.00,7.487574,25.03833,-0.000174,24.019364,-0.0077,1.377
12912.00,7.487737,25.03863,-0.000172,24.020357,-0.0077,1.377
12914.00,7.487532,25.03899,-0.000174,24.019688,-0.0077,1.378
12916.00,7.487548,25.03858,-0.000173,24.019358,-0.0077,1.377
12918.00,7.487952,25.03832,-0.000172,24.019416,-0.0076,1.377
12920.00,7.486725,25.03824,-0.000173,24.020123,-0.0077,1.378
12922.00,7.487087,25.03893,-0.000173,24.019710,-0.0077,1.378
12924.00,7.487027,25.03952,-0.000174,24.019849,-0.0077,1.378
12926.00,7.486806,25.03937,-0.000173,24.019808,-0.0077,1.378
12928.00,7.487280,25.03989,-0.000173,24.019197,-0.0077,1.378
12930.00,7.487679,25.03922,-0.000173,24.019762,-0.0077,1.378
12932.00,7.488262,25.03973,-0.000173,24.019891,-0.0077,1.377
12934.00,7.488806,25.03949,-0.000174,24.019574,-0.0076,1.377
12936.00,7.488083,25.03935,-0.000172,24.020299,-0.0077,1.377
12938.00,7.487076,25.03891,-0.000173,24.019677,-0.0077,1.377
12940.00,7.487141,25.03880,-0.000173,24.019608,-0.0077,1.377
12942.00,7.487348,25.03887,-0.000172,24.019703,-0.0077,1.377
12944.00,7.487346,25.03872,-0.000172,24.019496,-0.0077,1.378
12946.00,7.486422,25.03807,-0.000173,24.019829,-0.0077,1.378
12948.00,7.485987,25.03805,-0.000174,24.019476,-0.0077,1.378
12950.00,7.485691,25.03827,-0.000173,24.019947,-0.0077,1.378
12952.00,7.485510,25.03816,-0.000174,24.019411,-0.0077,1.377
12954.00,7.486175,25.03754,-0.000174,24.019581,-0.0077,1.378
12956.00,7.486778,25.03848,-0.000173,24.019628,-0.0077,1.377
12958.00,7.486330,25.03829,-0.000173,24.019860,-0.0077,1.378
12960.00,7.486848,25.03804,-0.000173,24.020328,-0.0077,1.377
12962.00,7.487017,25.03804,-0.000172,24.020203,-0.0077,1.377
12964.00,7.487829,25.03785,-0.000172,24.020100,-0.0077,1.377
12966.00,7.488072,25.03829,-0.000174,24.019209,-0.0076,1.378
12968.00,7.486735,25.03733,-0.000173,24.019846,-0.0077,1.377
12970.00,7.485542,25.03725,-0.000173,24.019389,-0.0077,1.378
12972.00,7.485556,25.03706,-0.000173,24.019269,-0.0077,1.378
12974.00,7.486343,25.03810,-0.000174,24.019766,-0.0077,1.378
12976.00,7.486552,25.03702,-0.000175,24.020168,-0.0077,1.378
12978.00,7.485184,25.03690,-0.000174,24.019712,-0.0077,1.378
12980.00,7.486193,25.03673,-0.000172,24.019806,-0.0077,1.378
12982.00,7.487032,25.03740,-0.000172,24.019817,-0.0077,1.378
12984.00,7.487042,25.03648,-0.000173,24.020399,-0.0077,1.378
12986.00,7.486537,25.03769,-0.000173,24.019679,-0.0077,1.378
12988.00,7.486427,25.03762,-0.000173,24.019748,-0.0077,1.378
12990.00,7.486589,25.03760,-0.000172,24.019409,-0.0077,1.377
12992.00,7.485947,25.03748,-0.000172,24.019693,-0.0077,1.377
12994.00,7.486156,25.03787,-0.000174,24.020165,-0.0077,1.378
12996.00,7.486592,25.03793,-0.000173,24.019563,-0.0077,1.379
12998.00,7.487371,25.03715,-0.000173,24.019848,-0.0077,1.379
13000.00,7.487305,25.03776,-0.000172,24.019594,-0.0077,1.378
13002.00,7.487869,25.03740,-0.000173,24.019579,-0.0077,1.378
13004.00,7.487701,25.03705,-0.000173,24.019684,-0.0077,1.378
13006.00,7.487809,25.03659,-0.000172,24.019742,-0.0077,1.377
13008.00,7.486858,25.03672,-0.000173,24.019532,-0.0077,1.378
13010.00,7.487022,25.03692,-0.000174,24.019594,-0.0077,1.378
13012.00,7.486719,25.03698,-0.000173,24.019079,-0.0077,1.378
13014.00,7.486937,25.03666,-0.000175,24.019893,-0.0077,1.378
13016.00,7.486724,25.03653,-0.000173,24.019703,-0.0077,1.378
13018.00,7.486258,25.03692,-0.000173,24.019427,-0.0077,1.378
13020.00,7.485662,25.03578,-0.000174,24.020036,-0.0077,1.378
13022.00,7.486844,25.03646,-0.000173,24.020603,-0.0077,1.378
13024.00,7.487542,25.03670,-0.000174,24.019862,-0.0077,1.378
13026.00,7.487035,25.03682,-0.000174,24.019271,-0.0077,1.378
13028.00,7.486563,25.03702,-0.000173,24.019518,-0.0077,1.378
13030.00,7.485478,25.03857,-0.000171,24.019674,-0.0077,1.377
13032.00,7.486006,25.03918,-0.000173,24.019159,-0.0077,1.378
13034.00,7.485831,25.03926,-0.000172,24.019041,-0.0077,1.377
13036.00,7.486366,25.03856,-0.000172,24.020136,-0.0077,1.378
13038.00,7.486215,25.03938,-0.000173,24.019186,-0.0077,1.378
13040.00,7.486609,25.03924,-0.000172,24.020163,-0.0077,1.378
13042.00,7.487053,25.03851,-0.000172,24.019112,-0.0077,1.378
13044.00,7.486709,25.03854,-0.000174,24.019416,-0.0077,1.378
13046.00,7.486169,25.03864,-0.000173,24.019846,-0.0076,1.378
13048.00,7.484976,25.03816,-0.000172,24.019626,-0.0077,1.378
13050.00,7.485131,25.03791,-0.000172,24.019766,-0.0076,1.378
13052.00,7.485663,25.03773,-0.000173,24.019148,-0.0077,1.379
13054.00,7.485335,25.03786,-0.000173,24.019634,-0.0077,1.378
13056.00,7.485026,25.03783,-0.000173,24.020176,-0.0077,1.378
13058.00,7.484592,25.03754,-0.000173,24.019958,-0.0077,1.377
13060.00,7.484838,25.03718,-0.000173,24.019860,-0.0077,1.377
13062.00,7.485259,25.03770,-0.000172,24.020170,-0.0077,1.378
13064.00,7.484840,25.03731,-0.000173,24.019461,-0.0077,1.378
13066.00,7.484888,25.03761,-0.000175,24.020422,-0.0077,1.378
13068.00,7.485220,25.03704,-0.000174,24.019474,-0.0077,1.378
13070.00,7.485077,25.03699,-0.000172,24.019583,-0.0077,1.378
13072.00,7.484895,25.03693,-0.000172,24.020065,-0.0077,1.378
13074.00,7.484346,25.03784,-0.000175,24.019857,-0.0077,1.378
13076.00,7.485510,25.03771,-0.000175,24.019768,-0.0077,1.379
13078.00,7.485142,25.03706,-0.000174,24.019650,-0.0077,1.378
13080.00,7.484686,25.03676,-0.000173,24.019244,-0.0077,1.378
13082.00,7.485449,25.03719,-0.000172,24.019258,-0.0077,1.378
13084.00,7.485153,25.03696,-0.000172,24.019476,-0.0077,1.378
13086.00,7.485405,25.03736,-0.000173,24.019541,-0.0077,1.378
13088.00,7.485476,25.03703,-0.000175,24.019826,-0.0077,1.378
13090.00,7.485345,25.03675,-0.000173,24.020045,-0.0077,1.378
13092.00,7.486124,25.03662,-0.000173,24.019704,-0.0077,1.378
13094.00,7.486315,25.03743,-0.000173,24.019994,-0.0077,1.378
13096.00,7.486653,25.03705,-0.000173,24.019603,-0.0077,1.378
13098.00,7.485930,25.03678,-0.000174,24.019686,-0.0077,1.379
13100.00,7.485864,25.03692,-0.000173,24.019570,-0.0077,1.378
13102.00,7.485506,25.03751,-0.000173,24.019617,-0.0077,1.378
13104.00,7.486315,25.03764,-0.000173,24.019882,-0.0076,1.378
13106.00,7.486244,25.03769,-0.000174,24.019028,-0.0077,1.378
13108.00,7.486192,25.03806,-0.000172,24.019008,-0.0077,1.378
13110.00,7.486048,25.03858,-0.000173,24.019719,-0.0077,1.378
13112.00,7.485372,25.03883,-0.000172,24.020145,-0.0077,1.378
13114.00,7.485248,25.03843,-0.000173,24.019418,-0.0077,1.378
13116.00,7.485083,25.03792,-0.000173,24.019605,-0.0078,1.378
13118.00,7.484924,25.03768,-0.000172,24.019327,-0.0077,1.378
13120.00,7.485163,25.03734,-0.000173,24.019208,-0.0077,1.378
13122.00,7.485227,25.03738,-0.000172,24.019762,-0.0077,1.378
13124.00,7.485416,25.03757,-0.000173,24.019313,-0.0077,1.378
13126.00,7.484926,25.03784,-0.000172,24.019043,-0.0077,1.378
13128.00,7.484961,25.03735,-0.000174,24.019329,-0.0077,1.378
13130.00,7.485178,25.03743,-0.000173,24.019871,-0.0077,1.378
13132.00,7.484438,25.03747,-0.000173,24.019652,-0.0077,1.379
13134.00,7.484494,25.03667,-0.000174,24.019558,-0.0077,1.379
13136.00,7.484327,25.03697,-0.000174,24.019784,-0.0077,1.378
13138.00,7.484539,25.03712,-0.000172,24.019947,-0.0076,1.378
13140.00,7.485640,25.03721,-0.000173,24.020370,-0.0077,1.377
13142.00,7.485259,25.03577,-0.000173,24.019240,-0.0077,1.378
13144.00,7.484831,25.03594,-0.000173,24.019175,-0.0077,1.378
13146.00,7.483847,25.03703,-0.000174,24.018948,-0.0077,1.378
13148.00,7.483756,25.03709,-0.000173,24.019083,-0.0077,1.379
13150.00,7.484728,25.03658,-0.000174,24.019643,-0.0077,1.378
13152.00,7.485053,25.03805,-0.000174,24.019422,-0.0077,1.379
13154.00,7.484377,25.03716,-0.000173,24.019507,-0.0077,1.378
13156.00,7.484135,25.03765,-0.000172,24.019296,-0.0077,1.378
13158.00,7.484450,25.03786,-0.000174,24.019037,-0.0077,1.379
13160.00,7.485252,25.03784,-0.000174,24.019516,-0.0077,1.379
13162.00,7.484542,25.03734,-0.000173,24.019471,-0.0077,1.378
13164.00,7.484395,25.03701,-0.000174,24.019494,-0.0077,1.378
13166.00,7.484217,25.03715,-0.000172,24.020272,-0.0077,1.378
13168.00,7.483925,25.03678,-0.000173,24.019701,-0.0077,1.379
13170.00,7.484594,25.03673,-0.000174,24.019371,-0.0077,1.378
13172.00,7.484643,25.03673,-0.000173,24.019920,-0.0077,1.378
13174.00,7.485803,25.03725,-0.000174,24.019266,-0.0077,1.379
13176.00,7.486226,25.03786,-0.000173,24.019451,-0.0076,1.378
13178.00,7.486907,25.03757,-0.000172,24.019897,-0.0077,1.378
13180.00,7.487156,25.03719,-0.000172,24.020188,-0.0077,1.378
13182.00,7.486081,25.03725,-0.000173,24.019911,-0.0077,1.379
13184.00,7.485073,25.03705,-0.000173,24.020118,-0.0077,1.378
13186.00,7.485124,25.03691,-0.000172,24.020250,-0.0076,1.378
13188.00,7.484980,25.03714,-0.000172,24.019742,-0.0077,1.378
13190.00,7.484945,25.03754,-0.000172,24.019681,-0.0077,1.379
13192.00,7.485023,25.03736,-0.000173,24.020368,-0.0077,1.378
13194.00,7.484901,25.03683,-0.000172,24.019612,-0.0077,1.378
13196.00,7.484860,25.03647,-0.000172,24.020119,-0.0077,1.379
13198.00,7.484559,25.03677,-0.000172,24.019599,-0.0077,1.378
13200.00,7.484414,25.03759,-0.000172,24.020188,-0.0077,1.378
13202.00,7.485121,25.03714,-0.000172,24.019965,-0.0077,1.379
13204.00,7.484243,25.03595,-0.000172,24.019784,-0.0076,1.379
@22,12.0000,24.0
13206.00,7.484794,25.03645,-0.000173,24.019715,-0.0077,1.378
13208.00,7.480993,25.03628,-0.000172,24.020141,-0.0077,1.378
13210.00,7.468553,25.03699,-0.000172,24.020529,-0.0076,1.378
13212.00,7.455489,25.03663,-0.000172,24.019472,-0.0077,1.377
13214.00,7.443829,25.03698,-0.000172,24.019931,-0.0076,1.377
13216.00,7.435585,25.03748,-0.000173,24.020232,-0.0077,1.377
13218.00,7.431198,25.03747,-0.000171,24.019786,-0.0077,1.377
13220.00,7.427637,25.03720,-0.000172,24.019393,-0.0077,1.378
13222.00,7.424650,25.03736,-0.000172,24.020600,-0.0077,1.379
13224.00,7.421775,25.03688,-0.000173,24.019485,-0.0077,1.378
13226.00,7.419830,25.03643,-0.000172,24.019692,-0.0077,1.378
13228.00,7.418746,25.03722,-0.000173,24.019715,-0.0077,1.377
13230.00,7.420270,25.03711,-0.000173,24.019684,-0.0077,1.377
13232.00,7.427422,25.03703,-0.000171,24.020228,-0.0076,1.376
13234.00,7.441305,25.03714,-0.000172,24.019822,-0.0076,1.376
13236.00,7.457947,25.03692,-0.000171,24.019828,-0.0077,1.377
13238.00,7.471798,25.03647,-0.000172,24.020043,-0.0077,1.377
13240.00,7.481433,25.03709,-0.000172,24.019766,-0.0077,1.376
13242.00,7.486995,25.03677,-0.000171,24.020047,-0.0077,1.375
13244.00,7.491170,25.03679,-0.000171,24.019248,-0.0076,1.374
13246.00,7.495005,25.03694,-0.000171,24.019516,-0.0077,1.374
13248.00,7.497616,25.03775,-0.000171,24.020689,-0.0077,1.374
13250.00,7.498883,25.03706,-0.000170,24.019200,-0.0076,1.374
13252.00,7.499540,25.03799,-0.000170,24.019398,-0.0076,1.374
[truncated: 53,532 more chars]
