# Supplementary material for: Hormonal steroids induce multidrug resistance and stress response genes in Neisseria gonorrhoeae by binding to MtrR
Source: Nat Commun. 2024 Feb 7;15:1153. doi: 10.1038/s41467-024-45195-1 (PMC10850145; doi:10.1038/s41467-024-45195-1)
Supplement: Supplementary file 6 — Source Data [file 41467_2024_45195_MOESM6_ESM.zip › Source Data/ITC/WT/Cortisol/1HYCMtrRWT2023Jan31.itc]

$ITC
$ 25 
$NOT
$ 25 
$ 600 
$ 199 
$ 8 
$ 2 
$ADCGainCode:  3 
$False,True,True
$ 2 , 4 , 600 , 2 
$ 12 , 24 , 600 , 2 
$ 12 , 24 , 600 , 2 
$ 12 , 24 , 600 , 2 
$ 12 , 24 , 600 , 2 
$ 12 , 24 , 600 , 2 
$ 12 , 24 , 600 , 2 
$ 12 , 24 , 600 , 2 
$ 12 , 24 , 600 , 2 
$ 12 , 24 , 600 , 2 
$ 12 , 24 , 600 , 2 
$ 12 , 24 , 600 , 2 
$ 12 , 24 , 600 , 2 
$ 12 , 24 , 600 , 2 
$ 12 , 24 , 600 , 2 
$ 12 , 24 , 600 , 2 
$ 12 , 24 , 600 , 2 
$ 12 , 24 , 600 , 2 
$ 12 , 24 , 600 , 2 
$ 12 , 24 , 600 , 2 
$ 12 , 24 , 600 , 2 
$ 12 , 24 , 600 , 2 
$ 12 , 24 , 600 , 2 
$ 12 , 24 , 600 , 2 
$ 12 , 24 , 600 , 2 
# 0 
# 0.2 
# 0.02 
# 1.4485 
# 25 
# 28.9316 
# 15.91949 
?
% VPITC12.10.1003
% 1.4485 
% 28.9316 
%-1.096232 , 100.1901 
% 0.443748 , 95.77349 
% 0.2232 
% 124.02 , 123.95 
% 1 , 80 
%-0.001812 , 0.055139 
% 0 , 8 
% 0 , 18 
% 104422       320637 
% 101.8 
% 260 , 310 , 470 , 530 
% 0.08632 ,-0.00346 , 0.0000110163 , 0.000000290198 ,-0.0000000019883 
% VPViewer2000 Ver: 1.40.0
@0
2.00,7.543155,25.00369,-0.000185,24.020941,-0.0076,1.339
4.00,7.541671,25.00287,-0.000187,24.021365,-0.0076,1.339
6.00,7.541290,25.00185,-0.000188,24.021158,-0.0076,1.340
8.00,7.540692,25.00254,-0.000188,24.021307,-0.0076,1.340
10.00,7.539750,25.00280,-0.000187,24.020888,-0.0076,1.340
12.00,7.540599,25.00230,-0.000187,24.021109,-0.0076,1.340
14.00,7.541179,25.00241,-0.000187,24.021724,-0.0076,1.340
16.00,7.539578,25.00181,-0.000185,24.021892,-0.0075,1.339
18.00,7.538956,25.00214,-0.000186,24.020589,-0.0076,1.339
20.00,7.539817,25.00235,-0.000187,24.020986,-0.0076,1.339
22.00,7.540406,25.00221,-0.000186,24.020698,-0.0076,1.339
24.00,7.540511,25.00265,-0.000187,24.020758,-0.0076,1.339
26.00,7.541096,25.00217,-0.000187,24.020832,-0.0076,1.339
28.00,7.541692,25.00287,-0.000186,24.020923,-0.0076,1.339
30.00,7.540629,25.00285,-0.000187,24.021341,-0.0076,1.340
32.00,7.540411,25.00316,-0.000187,24.021198,-0.0076,1.339
34.00,7.539201,25.00334,-0.000186,24.020841,-0.0076,1.339
36.00,7.539878,25.00362,-0.000186,24.020535,-0.0076,1.338
38.00,7.541128,25.00336,-0.000185,24.020504,-0.0076,1.339
40.00,7.540051,25.00321,-0.000185,24.021146,-0.0076,1.339
42.00,7.539184,25.00362,-0.000186,24.020959,-0.0076,1.339
44.00,7.539307,25.00390,-0.000187,24.021428,-0.0076,1.339
46.00,7.538927,25.00388,-0.000187,24.021095,-0.0076,1.339
48.00,7.538366,25.00323,-0.000187,24.021543,-0.0076,1.339
50.00,7.537873,25.00431,-0.000186,24.021022,-0.0076,1.339
52.00,7.537069,25.00379,-0.000186,24.020861,-0.0076,1.339
54.00,7.536754,25.00369,-0.000186,24.021281,-0.0076,1.339
56.00,7.537071,25.00388,-0.000186,24.020861,-0.0076,1.339
58.00,7.536949,25.00406,-0.000186,24.021156,-0.0076,1.339
60.00,7.536487,25.00455,-0.000186,24.021296,-0.0076,1.339
62.00,7.537025,25.00406,-0.000185,24.021437,-0.0076,1.338
64.00,7.537319,25.00382,-0.000185,24.021314,-0.0076,1.338
66.00,7.537183,25.00356,-0.000186,24.021461,-0.0076,1.339
68.00,7.536807,25.00355,-0.000185,24.020854,-0.0076,1.339
70.00,7.536107,25.00328,-0.000186,24.020545,-0.0076,1.339
72.00,7.535532,25.00328,-0.000186,24.020662,-0.0076,1.339
74.00,7.535525,25.00337,-0.000186,24.021445,-0.0076,1.339
76.00,7.535482,25.00460,-0.000186,24.021330,-0.0076,1.339
78.00,7.535520,25.00464,-0.000187,24.020649,-0.0076,1.339
80.00,7.535644,25.00402,-0.000185,24.021285,-0.0076,1.339
82.00,7.534551,25.00392,-0.000186,24.020868,-0.0076,1.338
84.00,7.534567,25.00336,-0.000185,24.021031,-0.0076,1.339
86.00,7.534262,25.00405,-0.000187,24.020890,-0.0076,1.339
88.00,7.534311,25.00402,-0.000186,24.020872,-0.0076,1.338
90.00,7.535034,25.00425,-0.000186,24.020397,-0.0076,1.339
92.00,7.535555,25.00457,-0.000185,24.021568,-0.0076,1.339
94.00,7.535087,25.00446,-0.000184,24.020962,-0.0076,1.339
96.00,7.534042,25.00387,-0.000185,24.020988,-0.0076,1.339
98.00,7.532690,25.00345,-0.000186,24.020944,-0.0076,1.339
100.00,7.532568,25.00432,-0.000187,24.021015,-0.0076,1.339
102.00,7.532893,25.00375,-0.000186,24.021084,-0.0076,1.339
104.00,7.532645,25.00401,-0.000185,24.020865,-0.0076,1.338
106.00,7.533485,25.00393,-0.000185,24.021523,-0.0076,1.339
108.00,7.534005,25.00359,-0.000185,24.021417,-0.0076,1.339
110.00,7.533864,25.00330,-0.000186,24.020877,-0.0076,1.339
112.00,7.532476,25.00325,-0.000185,24.020915,-0.0076,1.339
114.00,7.531124,25.00324,-0.000184,24.021274,-0.0076,1.339
116.00,7.531441,25.00292,-0.000186,24.021247,-0.0076,1.339
118.00,7.532261,25.00304,-0.000186,24.021004,-0.0076,1.339
120.00,7.530915,25.00242,-0.000187,24.020580,-0.0076,1.338
122.00,7.530876,25.00284,-0.000186,24.020816,-0.0076,1.339
124.00,7.531189,25.00359,-0.000186,24.020799,-0.0076,1.339
126.00,7.531205,25.00333,-0.000186,24.020772,-0.0076,1.339
128.00,7.531317,25.00360,-0.000186,24.020569,-0.0076,1.339
130.00,7.530559,25.00341,-0.000186,24.021363,-0.0076,1.339
132.00,7.530262,25.00307,-0.000186,24.021211,-0.0076,1.338
134.00,7.530982,25.00280,-0.000186,24.020689,-0.0076,1.338
136.00,7.531692,25.00206,-0.000186,24.020852,-0.0076,1.339
138.00,7.530909,25.00207,-0.000186,24.021185,-0.0076,1.339
140.00,7.530622,25.00252,-0.000186,24.020872,-0.0076,1.338
142.00,7.531100,25.00254,-0.000186,24.020313,-0.0076,1.338
144.00,7.530702,25.00226,-0.000186,24.021675,-0.0076,1.339
146.00,7.529699,25.00252,-0.000186,24.021142,-0.0076,1.339
148.00,7.529623,25.00323,-0.000187,24.020651,-0.0076,1.339
150.00,7.530285,25.00202,-0.000186,24.021015,-0.0076,1.338
152.00,7.530711,25.00295,-0.000186,24.020400,-0.0076,1.339
154.00,7.529990,25.00343,-0.000185,24.021066,-0.0076,1.339
156.00,7.529354,25.00388,-0.000185,24.021343,-0.0076,1.339
158.00,7.528600,25.00345,-0.000186,24.020846,-0.0076,1.339
160.00,7.528117,25.00305,-0.000186,24.021280,-0.0076,1.339
162.00,7.528802,25.00381,-0.000187,24.021086,-0.0076,1.339
164.00,7.527902,25.00336,-0.000186,24.020984,-0.0076,1.338
166.00,7.527488,25.00421,-0.000186,24.021352,-0.0076,1.338
168.00,7.527253,25.00403,-0.000186,24.021191,-0.0076,1.339
170.00,7.526886,25.00397,-0.000188,24.020582,-0.0077,1.339
172.00,7.526648,25.00384,-0.000186,24.021102,-0.0076,1.339
174.00,7.526619,25.00421,-0.000186,24.020866,-0.0076,1.338
176.00,7.526990,25.00390,-0.000187,24.020837,-0.0076,1.339
178.00,7.527405,25.00428,-0.000185,24.020698,-0.0076,1.338
180.00,7.527432,25.00461,-0.000185,24.020364,-0.0076,1.339
182.00,7.526796,25.00392,-0.000185,24.020700,-0.0076,1.339
184.00,7.526915,25.00401,-0.000185,24.020562,-0.0076,1.338
186.00,7.526442,25.00396,-0.000185,24.021080,-0.0076,1.339
188.00,7.526310,25.00389,-0.000185,24.021223,-0.0076,1.338
190.00,7.526058,25.00333,-0.000186,24.021851,-0.0076,1.338
192.00,7.525482,25.00385,-0.000185,24.020865,-0.0076,1.339
194.00,7.524967,25.00384,-0.000186,24.021031,-0.0076,1.338
196.00,7.525239,25.00397,-0.000186,24.021900,-0.0076,1.339
198.00,7.525336,25.00419,-0.000185,24.020913,-0.0076,1.339
200.00,7.525725,25.00447,-0.000185,24.020341,-0.0076,1.339
202.00,7.525763,25.00391,-0.000185,24.020632,-0.0076,1.339
204.00,7.525612,25.00393,-0.000185,24.020807,-0.0076,1.338
206.00,7.526034,25.00351,-0.000185,24.021022,-0.0076,1.338
208.00,7.525112,25.00404,-0.000184,24.021521,-0.0076,1.338
210.00,7.525048,25.00505,-0.000185,24.020524,-0.0076,1.338
212.00,7.524690,25.00434,-0.000185,24.020388,-0.0076,1.339
214.00,7.525048,25.00384,-0.000185,24.021590,-0.0076,1.338
216.00,7.525186,25.00409,-0.000184,24.021013,-0.0076,1.338
218.00,7.524725,25.00494,-0.000184,24.020941,-0.0076,1.338
220.00,7.523944,25.00543,-0.000185,24.021010,-0.0076,1.338
222.00,7.523433,25.00536,-0.000184,24.020964,-0.0076,1.339
224.00,7.523362,25.00465,-0.000184,24.021084,-0.0076,1.338
226.00,7.523420,25.00548,-0.000185,24.020656,-0.0076,1.338
228.00,7.522851,25.00543,-0.000185,24.021455,-0.0076,1.339
230.00,7.523536,25.00431,-0.000185,24.020841,-0.0076,1.338
232.00,7.523267,25.00461,-0.000185,24.021031,-0.0076,1.339
234.00,7.522397,25.00444,-0.000186,24.020482,-0.0076,1.338
236.00,7.522323,25.00436,-0.000186,24.021394,-0.0076,1.338
238.00,7.523006,25.00449,-0.000185,24.020971,-0.0076,1.338
240.00,7.521995,25.00501,-0.000185,24.020609,-0.0076,1.338
242.00,7.522147,25.00499,-0.000185,24.021242,-0.0076,1.338
244.00,7.522972,25.00480,-0.000184,24.020810,-0.0076,1.339
246.00,7.522254,25.00500,-0.000184,24.021225,-0.0076,1.338
248.00,7.521775,25.00479,-0.000186,24.020928,-0.0076,1.339
250.00,7.521618,25.00443,-0.000186,24.020984,-0.0076,1.338
252.00,7.522479,25.00463,-0.000185,24.021314,-0.0076,1.338
254.00,7.522100,25.00554,-0.000185,24.021834,-0.0076,1.338
256.00,7.521421,25.00465,-0.000184,24.021069,-0.0076,1.338
258.00,7.520764,25.00476,-0.000184,24.020879,-0.0076,1.338
260.00,7.520804,25.00444,-0.000185,24.021347,-0.0076,1.338
262.00,7.521029,25.00493,-0.000185,24.020665,-0.0076,1.339
264.00,7.521536,25.00606,-0.000186,24.020681,-0.0076,1.338
266.00,7.521638,25.00653,-0.000186,24.020843,-0.0076,1.338
268.00,7.521485,25.00548,-0.000185,24.021349,-0.0077,1.338
270.00,7.521990,25.00541,-0.000184,24.020457,-0.0076,1.339
272.00,7.522129,25.00523,-0.000185,24.021102,-0.0076,1.338
274.00,7.522322,25.00462,-0.000185,24.020787,-0.0076,1.339
276.00,7.522011,25.00457,-0.000185,24.021091,-0.0076,1.339
278.00,7.520636,25.00450,-0.000184,24.020188,-0.0076,1.338
280.00,7.520217,25.00353,-0.000184,24.020585,-0.0076,1.339
282.00,7.520509,25.00378,-0.000185,24.021100,-0.0076,1.339
284.00,7.520005,25.00363,-0.000185,24.020634,-0.0077,1.338
286.00,7.519524,25.00385,-0.000185,24.020662,-0.0076,1.338
288.00,7.519523,25.00342,-0.000184,24.020569,-0.0076,1.338
290.00,7.520321,25.00321,-0.000184,24.020426,-0.0076,1.338
292.00,7.519583,25.00221,-0.000185,24.021298,-0.0076,1.338
294.00,7.519864,25.00248,-0.000185,24.020714,-0.0077,1.338
296.00,7.520012,25.00354,-0.000185,24.020060,-0.0076,1.338
298.00,7.519168,25.00394,-0.000185,24.020892,-0.0076,1.338
300.00,7.518721,25.00355,-0.000184,24.021329,-0.0076,1.338
302.00,7.518836,25.00279,-0.000186,24.021091,-0.0077,1.339
304.00,7.519448,25.00426,-0.000186,24.020783,-0.0076,1.339
306.00,7.519657,25.00466,-0.000185,24.021066,-0.0076,1.338
308.00,7.519181,25.00392,-0.000184,24.020691,-0.0076,1.338
310.00,7.518338,25.00355,-0.000185,24.020904,-0.0076,1.338
312.00,7.518138,25.00339,-0.000185,24.021325,-0.0076,1.338
314.00,7.518204,25.00366,-0.000186,24.020254,-0.0076,1.339
316.00,7.518202,25.00369,-0.000185,24.020498,-0.0076,1.338
318.00,7.516887,25.00245,-0.000184,24.020627,-0.0076,1.338
320.00,7.516768,25.00196,-0.000184,24.020828,-0.0076,1.338
322.00,7.517320,25.00247,-0.000185,24.021193,-0.0076,1.338
324.00,7.517582,25.00368,-0.000185,24.021057,-0.0076,1.339
326.00,7.517192,25.00393,-0.000185,24.020148,-0.0076,1.338
328.00,7.517223,25.00398,-0.000185,24.021086,-0.0076,1.337
330.00,7.517317,25.00413,-0.000184,24.020957,-0.0076,1.337
332.00,7.517812,25.00370,-0.000183,24.020981,-0.0076,1.338
334.00,7.517355,25.00411,-0.000183,24.020895,-0.0076,1.338
336.00,7.517504,25.00391,-0.000185,24.020805,-0.0076,1.338
338.00,7.517863,25.00375,-0.000185,24.020765,-0.0076,1.338
340.00,7.518348,25.00379,-0.000185,24.021379,-0.0076,1.338
342.00,7.518331,25.00385,-0.000184,24.021006,-0.0076,1.338
344.00,7.517949,25.00314,-0.000184,24.020627,-0.0076,1.339
346.00,7.517457,25.00304,-0.000184,24.021604,-0.0076,1.338
348.00,7.516791,25.00266,-0.000183,24.021477,-0.0076,1.338
350.00,7.516963,25.00314,-0.000184,24.020790,-0.0076,1.338
352.00,7.517951,25.00410,-0.000185,24.020487,-0.0076,1.338
354.00,7.518201,25.00343,-0.000184,24.020745,-0.0076,1.338
356.00,7.517742,25.00334,-0.000184,24.021131,-0.0076,1.338
358.00,7.517286,25.00324,-0.000184,24.020489,-0.0076,1.338
360.00,7.516588,25.00325,-0.000184,24.021060,-0.0076,1.338
362.00,7.516386,25.00319,-0.000185,24.020678,-0.0076,1.338
364.00,7.516126,25.00293,-0.000185,24.020555,-0.0076,1.338
366.00,7.515554,25.00379,-0.000184,24.020808,-0.0076,1.338
368.00,7.515246,25.00458,-0.000183,24.020863,-0.0076,1.337
370.00,7.514587,25.00494,-0.000184,24.020767,-0.0076,1.338
372.00,7.515267,25.00521,-0.000185,24.020301,-0.0076,1.339
374.00,7.514961,25.00478,-0.000185,24.020942,-0.0076,1.338
376.00,7.514470,25.00487,-0.000185,24.020968,-0.0076,1.339
378.00,7.514328,25.00516,-0.000185,24.020772,-0.0076,1.338
380.00,7.513549,25.00511,-0.000186,24.021039,-0.0076,1.338
382.00,7.512790,25.00494,-0.000185,24.020859,-0.0076,1.337
384.00,7.512446,25.00440,-0.000185,24.020819,-0.0076,1.338
386.00,7.512918,25.00391,-0.000185,24.020319,-0.0076,1.337
388.00,7.513145,25.00467,-0.000185,24.021091,-0.0076,1.338
390.00,7.513540,25.00496,-0.000184,24.020975,-0.0076,1.338
392.00,7.513737,25.00536,-0.000185,24.021309,-0.0076,1.339
394.00,7.513153,25.00546,-0.000186,24.021004,-0.0076,1.338
396.00,7.512802,25.00530,-0.000185,24.021193,-0.0076,1.338
398.00,7.512544,25.00568,-0.000185,24.021031,-0.0077,1.338
400.00,7.512278,25.00480,-0.000185,24.020691,-0.0077,1.338
402.00,7.512175,25.00479,-0.000185,24.020433,-0.0076,1.338
404.00,7.511367,25.00454,-0.000185,24.020486,-0.0076,1.338
406.00,7.511226,25.00470,-0.000186,24.021619,-0.0076,1.338
408.00,7.511149,25.00473,-0.000186,24.020167,-0.0076,1.338
410.00,7.511283,25.00589,-0.000186,24.020468,-0.0076,1.338
412.00,7.511598,25.00504,-0.000186,24.020080,-0.0076,1.337
414.00,7.511527,25.00526,-0.000185,24.020861,-0.0076,1.338
416.00,7.512201,25.00472,-0.000185,24.020676,-0.0077,1.338
418.00,7.512790,25.00422,-0.000185,24.021117,-0.0076,1.338
420.00,7.511703,25.00494,-0.000186,24.021301,-0.0076,1.338
422.00,7.511770,25.00451,-0.000185,24.020301,-0.0076,1.338
424.00,7.511686,25.00438,-0.000184,24.020362,-0.0076,1.338
426.00,7.510854,25.00451,-0.000186,24.020406,-0.0076,1.338
428.00,7.511356,25.00406,-0.000184,24.020745,-0.0076,1.338
430.00,7.510983,25.00382,-0.000185,24.020571,-0.0076,1.338
432.00,7.510973,25.00452,-0.000185,24.020498,-0.0076,1.338
434.00,7.509791,25.00467,-0.000185,24.020875,-0.0076,1.337
436.00,7.510243,25.00550,-0.000184,24.020567,-0.0076,1.338
438.00,7.509985,25.00575,-0.000184,24.021057,-0.0076,1.338
440.00,7.510919,25.00582,-0.000186,24.020999,-0.0076,1.338
442.00,7.510824,25.00590,-0.000185,24.020826,-0.0076,1.338
444.00,7.510525,25.00562,-0.000184,24.021066,-0.0076,1.338
446.00,7.510775,25.00526,-0.000184,24.021430,-0.0076,1.338
448.00,7.509926,25.00543,-0.000183,24.021405,-0.0076,1.338
450.00,7.509546,25.00598,-0.000184,24.021372,-0.0076,1.338
452.00,7.509177,25.00610,-0.000184,24.021595,-0.0076,1.338
454.00,7.509422,25.00620,-0.000184,24.021325,-0.0076,1.338
456.00,7.509827,25.00566,-0.000184,24.020671,-0.0076,1.338
458.00,7.510381,25.00590,-0.000184,24.021062,-0.0076,1.337
460.00,7.510314,25.00581,-0.000184,24.020747,-0.0076,1.338
462.00,7.509486,25.00514,-0.000183,24.021078,-0.0076,1.338
464.00,7.509685,25.00575,-0.000184,24.020984,-0.0076,1.337
466.00,7.509467,25.00600,-0.000184,24.021294,-0.0076,1.337
468.00,7.509709,25.00529,-0.000184,24.020870,-0.0075,1.338
470.00,7.509415,25.00481,-0.000185,24.021316,-0.0075,1.338
472.00,7.509527,25.00476,-0.000186,24.021436,-0.0076,1.338
474.00,7.508739,25.00517,-0.000185,24.020600,-0.0076,1.338
476.00,7.509072,25.00508,-0.000185,24.020908,-0.0076,1.338
478.00,7.510048,25.00472,-0.000184,24.020752,-0.0076,1.337
480.00,7.509701,25.00477,-0.000185,24.021559,-0.0076,1.338
482.00,7.509460,25.00407,-0.000183,24.021191,-0.0076,1.337
484.00,7.509854,25.00415,-0.000185,24.021363,-0.0076,1.338
486.00,7.509866,25.00459,-0.000185,24.021936,-0.0076,1.338
488.00,7.508970,25.00459,-0.000185,24.021231,-0.0076,1.337
490.00,7.508621,25.00471,-0.000184,24.021220,-0.0076,1.337
492.00,7.509012,25.00451,-0.000185,24.020542,-0.0076,1.338
494.00,7.509124,25.00424,-0.000185,24.020408,-0.0076,1.338
496.00,7.508952,25.00484,-0.000184,24.020981,-0.0076,1.337
498.00,7.508850,25.00512,-0.000184,24.021205,-0.0076,1.338
500.00,7.508970,25.00469,-0.000184,24.020946,-0.0076,1.338
502.00,7.508324,25.00487,-0.000185,24.021365,-0.0076,1.338
504.00,7.508384,25.00436,-0.000185,24.021082,-0.0076,1.337
506.00,7.508111,25.00437,-0.000184,24.021700,-0.0076,1.338
508.00,7.507818,25.00492,-0.000184,24.020768,-0.0076,1.337
510.00,7.507106,25.00469,-0.000184,24.021218,-0.0076,1.338
512.00,7.506770,25.00387,-0.000184,24.021579,-0.0076,1.337
514.00,7.506409,25.00339,-0.000184,24.021126,-0.0076,1.337
516.00,7.506199,25.00436,-0.000185,24.021390,-0.0076,1.338
518.00,7.506249,25.00349,-0.000184,24.021113,-0.0076,1.338
520.00,7.506220,25.00347,-0.000185,24.021234,-0.0076,1.337
522.00,7.506574,25.00415,-0.000184,24.021432,-0.0076,1.338
524.00,7.506888,25.00419,-0.000184,24.021093,-0.0076,1.337
526.00,7.506408,25.00419,-0.000184,24.021272,-0.0076,1.337
528.00,7.506084,25.00501,-0.000183,24.021124,-0.0076,1.337
530.00,7.506188,25.00480,-0.000183,24.021577,-0.0076,1.337
532.00,7.506817,25.00564,-0.000184,24.021274,-0.0075,1.337
534.00,7.506448,25.00506,-0.000184,24.021367,-0.0076,1.339
536.00,7.506160,25.00495,-0.000183,24.021202,-0.0076,1.337
538.00,7.506711,25.00506,-0.000183,24.020884,-0.0076,1.337
540.00,7.505805,25.00374,-0.000183,24.020993,-0.0076,1.338
542.00,7.505091,25.00421,-0.000182,24.021231,-0.0076,1.337
544.00,7.505602,25.00430,-0.000183,24.021127,-0.0076,1.337
546.00,7.505655,25.00491,-0.000183,24.021485,-0.0076,1.337
548.00,7.505745,25.00575,-0.000184,24.021390,-0.0075,1.337
550.00,7.506166,25.00547,-0.000183,24.021358,-0.0075,1.337
552.00,7.504853,25.00501,-0.000183,24.020982,-0.0076,1.337
554.00,7.504188,25.00451,-0.000184,24.021717,-0.0076,1.338
556.00,7.504545,25.00526,-0.000185,24.021588,-0.0076,1.338
558.00,7.504986,25.00465,-0.000184,24.021365,-0.0076,1.338
560.00,7.503597,25.00436,-0.000185,24.021098,-0.0076,1.338
562.00,7.503010,25.00449,-0.000184,24.020553,-0.0076,1.338
564.00,7.503687,25.00475,-0.000183,24.020669,-0.0076,1.338
566.00,7.503540,25.00451,-0.000182,24.021214,-0.0076,1.337
568.00,7.503849,25.00435,-0.000183,24.020997,-0.0075,1.338
570.00,7.504462,25.00434,-0.000183,24.021642,-0.0076,1.338
572.00,7.504785,25.00421,-0.000184,24.021185,-0.0076,1.338
574.00,7.504776,25.00422,-0.000184,24.020819,-0.0076,1.337
576.00,7.504888,25.00514,-0.000184,24.020759,-0.0076,1.337
578.00,7.504972,25.00467,-0.000183,24.021504,-0.0076,1.338
580.00,7.504392,25.00373,-0.000183,24.020886,-0.0076,1.338
582.00,7.504017,25.00362,-0.000184,24.021193,-0.0076,1.338
584.00,7.504243,25.00389,-0.000184,24.021769,-0.0076,1.337
586.00,7.504115,25.00413,-0.000183,24.021265,-0.0076,1.338
588.00,7.504335,25.00533,-0.000183,24.021553,-0.0076,1.337
590.00,7.503931,25.00537,-0.000183,24.020678,-0.0076,1.338
592.00,7.503619,25.00501,-0.000183,24.020901,-0.0076,1.338
594.00,7.503904,25.00432,-0.000184,24.021561,-0.0076,1.337
596.00,7.504132,25.00434,-0.000184,24.020600,-0.0076,1.337
598.00,7.504412,25.00398,-0.000184,24.021122,-0.0076,1.337
600.00,7.504090,25.00460,-0.000183,24.020933,-0.0076,1.337
@1,2.0000,4.0
602.00,7.503770,25.00421,-0.000182,24.020787,-0.0076,1.337
604.00,7.503211,25.00434,-0.000184,24.020832,-0.0076,1.337
606.00,7.497576,25.00432,-0.000183,24.021330,-0.0076,1.337
608.00,7.495488,25.00473,-0.000183,24.021539,-0.0076,1.337
610.00,7.496772,25.00447,-0.000182,24.021378,-0.0076,1.338
612.00,7.499317,25.00476,-0.000182,24.021863,-0.0076,1.338
614.00,7.501069,25.00508,-0.000183,24.020816,-0.0075,1.337
616.00,7.501790,25.00529,-0.000184,24.021040,-0.0075,1.337
618.00,7.503551,25.00527,-0.000184,24.021200,-0.0076,1.338
620.00,7.504294,25.00601,-0.000184,24.021173,-0.0076,1.338
622.00,7.504451,25.00659,-0.000183,24.021044,-0.0076,1.338
624.00,7.504054,25.00569,-0.000183,24.021004,-0.0076,1.338
626.00,7.503494,25.00579,-0.000183,24.020712,-0.0076,1.338
628.00,7.503452,25.00619,-0.000184,24.021213,-0.0076,1.338
630.00,7.503623,25.00562,-0.000184,24.021178,-0.0076,1.337
632.00,7.504439,25.00611,-0.000184,24.020732,-0.0076,1.338
634.00,7.503497,25.00667,-0.000184,24.020942,-0.0076,1.338
636.00,7.503491,25.00583,-0.000183,24.021365,-0.0076,1.338
638.00,7.503442,25.00557,-0.000184,24.020651,-0.0076,1.338
640.00,7.504131,25.00510,-0.000183,24.021158,-0.0075,1.338
642.00,7.503646,25.00538,-0.000184,24.021983,-0.0076,1.338
644.00,7.502935,25.00547,-0.000182,24.021238,-0.0076,1.338
646.00,7.502363,25.00519,-0.000181,24.021184,-0.0076,1.337
648.00,7.501292,25.00498,-0.000182,24.021262,-0.0076,1.338
650.00,7.501396,25.00490,-0.000182,24.021412,-0.0076,1.337
652.00,7.501820,25.00502,-0.000183,24.021405,-0.0076,1.337
654.00,7.501586,25.00546,-0.000183,24.021251,-0.0076,1.338
656.00,7.501145,25.00568,-0.000184,24.020879,-0.0076,1.338
658.00,7.501994,25.00634,-0.000184,24.020707,-0.0076,1.338
660.00,7.502288,25.00587,-0.000184,24.021088,-0.0076,1.338
662.00,7.502274,25.00495,-0.000183,24.021283,-0.0076,1.337
664.00,7.501334,25.00532,-0.000183,24.020681,-0.0076,1.337
666.00,7.500882,25.00546,-0.000182,24.020669,-0.0077,1.337
668.00,7.501357,25.00459,-0.000182,24.021175,-0.0076,1.337
670.00,7.501679,25.00534,-0.000183,24.021247,-0.0076,1.337
672.00,7.501946,25.00582,-0.000183,24.020685,-0.0076,1.338
674.00,7.502327,25.00640,-0.000183,24.021158,-0.0076,1.338
676.00,7.501581,25.00604,-0.000182,24.020741,-0.0076,1.337
678.00,7.501612,25.00552,-0.000183,24.021425,-0.0076,1.337
680.00,7.502064,25.00554,-0.000183,24.020874,-0.0076,1.338
682.00,7.502404,25.00539,-0.000183,24.021430,-0.0076,1.338
684.00,7.501887,25.00522,-0.000183,24.020750,-0.0076,1.337
686.00,7.501314,25.00481,-0.000182,24.021514,-0.0076,1.337
688.00,7.501647,25.00520,-0.000182,24.021443,-0.0076,1.337
690.00,7.500996,25.00572,-0.000183,24.021472,-0.0076,1.338
692.00,7.500111,25.00566,-0.000183,24.021267,-0.0076,1.338
694.00,7.500168,25.00494,-0.000183,24.020935,-0.0076,1.337
696.00,7.501444,25.00484,-0.000185,24.020790,-0.0076,1.338
698.00,7.501138,25.00526,-0.000184,24.021048,-0.0076,1.338
700.00,7.500357,25.00492,-0.000184,24.021049,-0.0076,1.338
702.00,7.500911,25.00549,-0.000183,24.021153,-0.0076,1.338
704.00,7.501078,25.00509,-0.000182,24.021042,-0.0076,1.337
706.00,7.501312,25.00490,-0.000182,24.020796,-0.0076,1.337
708.00,7.500500,25.00480,-0.000182,24.021488,-0.0076,1.338
710.00,7.499984,25.00430,-0.000181,24.021568,-0.0076,1.337
712.00,7.500031,25.00471,-0.000182,24.020981,-0.0076,1.337
714.00,7.499977,25.00549,-0.000183,24.021291,-0.0076,1.337
716.00,7.499819,25.00483,-0.000183,24.021475,-0.0076,1.338
718.00,7.499615,25.00463,-0.000182,24.021026,-0.0076,1.337
720.00,7.499569,25.00462,-0.000183,24.020778,-0.0076,1.337
722.00,7.500023,25.00590,-0.000183,24.020810,-0.0076,1.338
724.00,7.500407,25.00497,-0.000183,24.020640,-0.0076,1.338
726.00,7.500353,25.00456,-0.000184,24.020453,-0.0076,1.337
728.00,7.499676,25.00478,-0.000182,24.021231,-0.0076,1.337
730.00,7.499070,25.00464,-0.000182,24.021349,-0.0076,1.338
732.00,7.498702,25.00464,-0.000184,24.021013,-0.0076,1.338
734.00,7.499475,25.00436,-0.000184,24.020671,-0.0076,1.337
736.00,7.499721,25.00408,-0.000182,24.021593,-0.0076,1.337
738.00,7.499171,25.00460,-0.000182,24.021238,-0.0076,1.338
740.00,7.499228,25.00411,-0.000183,24.021165,-0.0076,1.338
742.00,7.499309,25.00373,-0.000182,24.021432,-0.0076,1.338
744.00,7.498961,25.00289,-0.000183,24.021194,-0.0076,1.336
746.00,7.499294,25.00306,-0.000182,24.021046,-0.0076,1.337
748.00,7.498517,25.00415,-0.000183,24.021352,-0.0076,1.338
750.00,7.498576,25.00385,-0.000183,24.020975,-0.0076,1.338
752.00,7.498540,25.00368,-0.000184,24.020788,-0.0076,1.338
754.00,7.498578,25.00351,-0.000184,24.021213,-0.0076,1.338
756.00,7.498326,25.00392,-0.000182,24.021071,-0.0076,1.338
758.00,7.498467,25.00392,-0.000182,24.020625,-0.0076,1.338
760.00,7.498395,25.00408,-0.000183,24.020243,-0.0076,1.338
762.00,7.497863,25.00420,-0.000183,24.020652,-0.0076,1.338
764.00,7.498418,25.00372,-0.000183,24.021533,-0.0076,1.338
766.00,7.498178,25.00329,-0.000183,24.020761,-0.0076,1.338
768.00,7.497884,25.00437,-0.000182,24.021339,-0.0076,1.337
770.00,7.497878,25.00385,-0.000181,24.020596,-0.0076,1.337
772.00,7.497579,25.00318,-0.000181,24.020045,-0.0076,1.338
774.00,7.498246,25.00381,-0.000183,24.020290,-0.0076,1.338
776.00,7.498007,25.00371,-0.000183,24.021097,-0.0076,1.338
778.00,7.498104,25.00348,-0.000183,24.020759,-0.0076,1.338
780.00,7.497975,25.00452,-0.000183,24.020607,-0.0076,1.338
782.00,7.497295,25.00471,-0.000184,24.020665,-0.0077,1.338
784.00,7.496838,25.00481,-0.000183,24.020745,-0.0077,1.337
786.00,7.497038,25.00429,-0.000183,24.021068,-0.0076,1.337
788.00,7.496756,25.00407,-0.000181,24.020979,-0.0076,1.337
790.00,7.496369,25.00464,-0.000182,24.020689,-0.0076,1.338
792.00,7.496928,25.00474,-0.000182,24.020935,-0.0076,1.338
794.00,7.497608,25.00535,-0.000183,24.020741,-0.0076,1.338
796.00,7.497907,25.00498,-0.000183,24.021514,-0.0076,1.338
798.00,7.498146,25.00445,-0.000182,24.021057,-0.0076,1.338
800.00,7.497588,25.00476,-0.000183,24.021191,-0.0076,1.338
802.00,7.497448,25.00541,-0.000183,24.020807,-0.0076,1.338
804.00,7.497945,25.00486,-0.000182,24.021379,-0.0076,1.338
806.00,7.497302,25.00487,-0.000180,24.020845,-0.0076,1.337
808.00,7.497004,25.00462,-0.000182,24.020814,-0.0076,1.338
810.00,7.496375,25.00466,-0.000184,24.020620,-0.0076,1.338
812.00,7.496865,25.00410,-0.000183,24.020217,-0.0077,1.338
814.00,7.497796,25.00428,-0.000183,24.020745,-0.0076,1.338
816.00,7.498279,25.00495,-0.000183,24.020970,-0.0076,1.338
818.00,7.498474,25.00522,-0.000183,24.020319,-0.0076,1.338
820.00,7.498169,25.00435,-0.000182,24.021037,-0.0076,1.338
822.00,7.497773,25.00459,-0.000183,24.020433,-0.0076,1.338
824.00,7.496933,25.00442,-0.000183,24.020386,-0.0077,1.338
826.00,7.496763,25.00496,-0.000183,24.022027,-0.0076,1.337
828.00,7.495719,25.00393,-0.000183,24.020877,-0.0076,1.338
830.00,7.496330,25.00386,-0.000183,24.020283,-0.0076,1.338
832.00,7.496718,25.00333,-0.000182,24.020946,-0.0076,1.338
834.00,7.497252,25.00298,-0.000183,24.020990,-0.0076,1.338
836.00,7.496556,25.00303,-0.000184,24.020942,-0.0076,1.338
838.00,7.496180,25.00272,-0.000183,24.020993,-0.0076,1.338
840.00,7.496182,25.00319,-0.000182,24.020261,-0.0076,1.338
842.00,7.496666,25.00401,-0.000183,24.020250,-0.0076,1.338
844.00,7.496113,25.00345,-0.000183,24.021017,-0.0076,1.339
846.00,7.495736,25.00297,-0.000183,24.020471,-0.0076,1.338
848.00,7.496389,25.00391,-0.000183,24.020939,-0.0076,1.338
850.00,7.496168,25.00372,-0.000183,24.020807,-0.0076,1.337
852.00,7.495787,25.00421,-0.000182,24.020375,-0.0076,1.337
854.00,7.496249,25.00394,-0.000183,24.020578,-0.0076,1.338
856.00,7.496898,25.00413,-0.000182,24.021640,-0.0076,1.338
858.00,7.496829,25.00411,-0.000182,24.020317,-0.0076,1.338
860.00,7.497196,25.00388,-0.000183,24.020866,-0.0076,1.338
862.00,7.497350,25.00391,-0.000182,24.021026,-0.0076,1.338
864.00,7.497807,25.00382,-0.000182,24.021318,-0.0077,1.337
866.00,7.497521,25.00415,-0.000182,24.021343,-0.0076,1.337
868.00,7.496545,25.00401,-0.000183,24.020955,-0.0076,1.338
870.00,7.496641,25.00432,-0.000182,24.020625,-0.0076,1.338
872.00,7.496189,25.00414,-0.000182,24.020941,-0.0076,1.338
874.00,7.495211,25.00450,-0.000183,24.020176,-0.0076,1.338
876.00,7.495140,25.00434,-0.000183,24.020895,-0.0076,1.338
878.00,7.495888,25.00435,-0.000184,24.020743,-0.0076,1.338
880.00,7.495993,25.00355,-0.000184,24.020834,-0.0076,1.338
882.00,7.495028,25.00292,-0.000184,24.021251,-0.0076,1.338
884.00,7.494375,25.00445,-0.000182,24.020614,-0.0076,1.338
886.00,7.494601,25.00350,-0.000183,24.020788,-0.0076,1.338
888.00,7.494413,25.00304,-0.000183,24.020941,-0.0076,1.337
890.00,7.494418,25.00400,-0.000182,24.020772,-0.0076,1.337
892.00,7.495170,25.00426,-0.000181,24.020973,-0.0076,1.338
894.00,7.494755,25.00342,-0.000182,24.020921,-0.0076,1.338
896.00,7.494785,25.00325,-0.000182,24.020861,-0.0076,1.338
898.00,7.495258,25.00375,-0.000182,24.020660,-0.0076,1.337
900.00,7.495676,25.00301,-0.000183,24.020982,-0.0076,1.338
902.00,7.495424,25.00325,-0.000183,24.020783,-0.0076,1.338
904.00,7.494683,25.00322,-0.000184,24.020912,-0.0077,1.338
906.00,7.494324,25.00278,-0.000184,24.020966,-0.0076,1.338
908.00,7.495421,25.00347,-0.000183,24.021010,-0.0077,1.339
910.00,7.495467,25.00341,-0.000184,24.021214,-0.0077,1.338
912.00,7.494544,25.00362,-0.000184,24.020368,-0.0076,1.338
914.00,7.494024,25.00358,-0.000185,24.021017,-0.0076,1.337
916.00,7.494330,25.00414,-0.000183,24.020498,-0.0076,1.337
918.00,7.494332,25.00385,-0.000183,24.020159,-0.0077,1.338
920.00,7.494353,25.00385,-0.000182,24.020834,-0.0076,1.337
922.00,7.493681,25.00368,-0.000181,24.021173,-0.0076,1.338
924.00,7.493465,25.00344,-0.000182,24.020576,-0.0076,1.339
926.00,7.493342,25.00325,-0.000184,24.020317,-0.0077,1.338
928.00,7.492914,25.00250,-0.000183,24.020700,-0.0077,1.338
930.00,7.492863,25.00233,-0.000183,24.020613,-0.0077,1.338
932.00,7.493628,25.00295,-0.000184,24.020206,-0.0076,1.338
934.00,7.494225,25.00342,-0.000182,24.019726,-0.0076,1.338
936.00,7.494454,25.00362,-0.000182,24.020908,-0.0076,1.338
938.00,7.493214,25.00283,-0.000183,24.021046,-0.0076,1.338
940.00,7.492976,25.00259,-0.000183,24.021485,-0.0076,1.338
942.00,7.493261,25.00278,-0.000184,24.021017,-0.0076,1.338
944.00,7.493241,25.00250,-0.000183,24.020962,-0.0077,1.337
946.00,7.492907,25.00266,-0.000182,24.020894,-0.0077,1.338
948.00,7.493291,25.00239,-0.000182,24.021117,-0.0076,1.338
950.00,7.492542,25.00240,-0.000183,24.021077,-0.0076,1.338
952.00,7.492175,25.00254,-0.000183,24.020132,-0.0076,1.338
954.00,7.492628,25.00213,-0.000183,24.020662,-0.0076,1.338
956.00,7.492935,25.00228,-0.000183,24.020966,-0.0076,1.338
958.00,7.492664,25.00230,-0.000182,24.020783,-0.0076,1.338
960.00,7.491539,25.00267,-0.000182,24.020245,-0.0076,1.338
962.00,7.491945,25.00282,-0.000183,24.020330,-0.0076,1.338
964.00,7.492967,25.00259,-0.000184,24.020342,-0.0076,1.338
966.00,7.493186,25.00210,-0.000184,24.020651,-0.0076,1.338
968.00,7.492236,25.00181,-0.000183,24.020286,-0.0076,1.339
970.00,7.492332,25.00233,-0.000183,24.020823,-0.0076,1.338
972.00,7.492945,25.00159,-0.000183,24.020248,-0.0076,1.337
974.00,7.492596,25.00176,-0.000184,24.020034,-0.0076,1.338
976.00,7.492328,25.00316,-0.000183,24.021002,-0.0076,1.338
978.00,7.492960,25.00303,-0.000182,24.021062,-0.0076,1.338
980.00,7.492759,25.00293,-0.000183,24.020770,-0.0076,1.338
982.00,7.492760,25.00318,-0.000182,24.020783,-0.0076,1.338
984.00,7.491528,25.00387,-0.000184,24.021347,-0.0076,1.338
986.00,7.491879,25.00389,-0.000184,24.020647,-0.0076,1.338
988.00,7.492333,25.00322,-0.000185,24.020451,-0.0076,1.338
990.00,7.493426,25.00287,-0.000185,24.020439,-0.0076,1.338
992.00,7.494022,25.00275,-0.000184,24.020524,-0.0076,1.338
994.00,7.493501,25.00381,-0.000183,24.019929,-0.0076,1.338
996.00,7.493047,25.00366,-0.000183,24.020473,-0.0076,1.338
998.00,7.492576,25.00320,-0.000184,24.020511,-0.0077,1.338
1000.00,7.492679,25.00339,-0.000184,24.020660,-0.0077,1.338
1002.00,7.493132,25.00292,-0.000184,24.020636,-0.0076,1.338
1004.00,7.492318,25.00285,-0.000184,24.020018,-0.0077,1.338
1006.00,7.491057,25.00267,-0.000182,24.020736,-0.0076,1.339
1008.00,7.491525,25.00309,-0.000182,24.020252,-0.0076,1.339
1010.00,7.492262,25.00306,-0.000183,24.020382,-0.0076,1.338
1012.00,7.492327,25.00305,-0.000183,24.020915,-0.0076,1.338
1014.00,7.491989,25.00328,-0.000183,24.021088,-0.0076,1.339
1016.00,7.491135,25.00365,-0.000183,24.020879,-0.0076,1.338
1018.00,7.490948,25.00353,-0.000182,24.021220,-0.0076,1.338
1020.00,7.492149,25.00392,-0.000182,24.020286,-0.0076,1.338
1022.00,7.492309,25.00351,-0.000182,24.020547,-0.0076,1.338
1024.00,7.492726,25.00333,-0.000183,24.020932,-0.0077,1.339
1026.00,7.492804,25.00344,-0.000183,24.020915,-0.0077,1.339
1028.00,7.491784,25.00295,-0.000183,24.020109,-0.0077,1.338
1030.00,7.491480,25.00300,-0.000183,24.020941,-0.0076,1.338
1032.00,7.491120,25.00359,-0.000182,24.020486,-0.0077,1.338
1034.00,7.491681,25.00290,-0.000182,24.020100,-0.0077,1.338
1036.00,7.492146,25.00374,-0.000182,24.020531,-0.0076,1.338
1038.00,7.491126,25.00391,-0.000184,24.020040,-0.0076,1.339
1040.00,7.491527,25.00283,-0.000183,24.020643,-0.0077,1.338
1042.00,7.492085,25.00231,-0.000182,24.020453,-0.0077,1.338
1044.00,7.491720,25.00285,-0.000182,24.020375,-0.0077,1.338
1046.00,7.491410,25.00281,-0.000183,24.020857,-0.0077,1.338
1048.00,7.491343,25.00321,-0.000182,24.020797,-0.0077,1.339
1050.00,7.491784,25.00362,-0.000182,24.020556,-0.0076,1.338
1052.00,7.491475,25.00417,-0.000182,24.020433,-0.0077,1.338
1054.00,7.490099,25.00382,-0.000182,24.020665,-0.0077,1.338
1056.00,7.489829,25.00398,-0.000181,24.020839,-0.0076,1.338
1058.00,7.489617,25.00388,-0.000182,24.020429,-0.0076,1.339
1060.00,7.489424,25.00387,-0.000182,24.020172,-0.0076,1.338
1062.00,7.489831,25.00334,-0.000183,24.020613,-0.0076,1.338
1064.00,7.490750,25.00399,-0.000182,24.020924,-0.0076,1.338
1066.00,7.491120,25.00469,-0.000183,24.021468,-0.0077,1.338
1068.00,7.491353,25.00424,-0.000182,24.020623,-0.0077,1.338
1070.00,7.490278,25.00377,-0.000182,24.021283,-0.0077,1.339
1072.00,7.489213,25.00401,-0.000182,24.021419,-0.0076,1.338
1074.00,7.489027,25.00354,-0.000184,24.021436,-0.0076,1.339
1076.00,7.489120,25.00392,-0.000182,24.021381,-0.0076,1.338
1078.00,7.489221,25.00435,-0.000182,24.020185,-0.0076,1.338
1080.00,7.489095,25.00352,-0.000183,24.020326,-0.0076,1.338
1082.00,7.488985,25.00324,-0.000183,24.020284,-0.0077,1.338
1084.00,7.489008,25.00343,-0.000183,24.020199,-0.0077,1.338
1086.00,7.488978,25.00336,-0.000181,24.020816,-0.0076,1.338
1088.00,7.488788,25.00275,-0.000182,24.021178,-0.0077,1.339
1090.00,7.488229,25.00341,-0.000182,24.020473,-0.0076,1.339
1092.00,7.488703,25.00395,-0.000183,24.020468,-0.0076,1.339
1094.00,7.489269,25.00350,-0.000182,24.019471,-0.0076,1.339
1096.00,7.489400,25.00380,-0.000181,24.020573,-0.0076,1.339
1098.00,7.489856,25.00424,-0.000182,24.019800,-0.0076,1.339
1100.00,7.489756,25.00365,-0.000182,24.020125,-0.0076,1.338
1102.00,7.489981,25.00376,-0.000182,24.020607,-0.0076,1.338
1104.00,7.490389,25.00479,-0.000182,24.020857,-0.0076,1.338
1106.00,7.489958,25.00376,-0.000183,24.020478,-0.0077,1.338
1108.00,7.490325,25.00330,-0.000184,24.020134,-0.0077,1.338
1110.00,7.489347,25.00364,-0.000182,24.020370,-0.0077,1.338
1112.00,7.489124,25.00390,-0.000182,24.020645,-0.0077,1.339
1114.00,7.489343,25.00357,-0.000182,24.020944,-0.0076,1.338
1116.00,7.489145,25.00382,-0.000182,24.020836,-0.0076,1.338
1118.00,7.489005,25.00425,-0.000183,24.020819,-0.0076,1.339
1120.00,7.488428,25.00343,-0.000183,24.020444,-0.0076,1.339
1122.00,7.488069,25.00369,-0.000183,24.020187,-0.0077,1.339
1124.00,7.488915,25.00416,-0.000182,24.020284,-0.0077,1.338
1126.00,7.489108,25.00406,-0.000183,24.020772,-0.0076,1.339
1128.00,7.489435,25.00364,-0.000182,24.020553,-0.0076,1.338
1130.00,7.488857,25.00343,-0.000182,24.020272,-0.0076,1.338
1132.00,7.489107,25.00387,-0.000183,24.019924,-0.0076,1.338
1134.00,7.489347,25.00498,-0.000183,24.020662,-0.0076,1.338
1136.00,7.489429,25.00497,-0.000183,24.020306,-0.0076,1.339
1138.00,7.489417,25.00435,-0.000182,24.020386,-0.0077,1.338
1140.00,7.488660,25.00415,-0.000181,24.020221,-0.0076,1.338
1142.00,7.487904,25.00467,-0.000181,24.020400,-0.0076,1.339
1144.00,7.487258,25.00475,-0.000182,24.020547,-0.0076,1.338
1146.00,7.487880,25.00509,-0.000182,24.020913,-0.0076,1.339
1148.00,7.488484,25.00437,-0.000183,24.020779,-0.0076,1.338
1150.00,7.488703,25.00446,-0.000183,24.020594,-0.0076,1.338
1152.00,7.488201,25.00489,-0.000182,24.020600,-0.0076,1.338
1154.00,7.488691,25.00406,-0.000183,24.020558,-0.0077,1.339
1156.00,7.489220,25.00326,-0.000182,24.020745,-0.0076,1.338
1158.00,7.489031,25.00286,-0.000183,24.020531,-0.0076,1.338
1160.00,7.488670,25.00346,-0.000182,24.019991,-0.0076,1.338
1162.00,7.487850,25.00391,-0.000182,24.019735,-0.0076,1.338
1164.00,7.488242,25.00397,-0.000182,24.020391,-0.0076,1.338
1166.00,7.488268,25.00403,-0.000182,24.020509,-0.0077,1.338
1168.00,7.488517,25.00393,-0.000181,24.020333,-0.0077,1.339
1170.00,7.487645,25.00370,-0.000182,24.020221,-0.0077,1.339
1172.00,7.487253,25.00399,-0.000182,24.020807,-0.0076,1.338
1174.00,7.487536,25.00415,-0.000181,24.020725,-0.0076,1.338
1176.00,7.487609,25.00387,-0.000181,24.020955,-0.0076,1.339
1178.00,7.487212,25.00395,-0.000182,24.020607,-0.0076,1.339
1180.00,7.487504,25.00431,-0.000183,24.020453,-0.0077,1.339
1182.00,7.487769,25.00473,-0.000183,24.020540,-0.0077,1.339
1184.00,7.486769,25.00323,-0.000182,24.019962,-0.0076,1.339
1186.00,7.486662,25.00399,-0.000181,24.020596,-0.0077,1.339
1188.00,7.486057,25.00392,-0.000181,24.020642,-0.0076,1.339
1190.00,7.487081,25.00361,-0.000183,24.020411,-0.0076,1.339
1192.00,7.487700,25.00424,-0.000182,24.020558,-0.0077,1.338
1194.00,7.488052,25.00469,-0.000181,24.020627,-0.0076,1.338
1196.00,7.488347,25.00506,-0.000182,24.021071,-0.0076,1.338
1198.00,7.487900,25.00459,-0.000182,24.020913,-0.0077,1.338
1200.00,7.487228,25.00437,-0.000181,24.020555,-0.0077,1.339
@2,12.0000,24.0
1202.00,7.486811,25.00300,-0.000182,24.020678,-0.0076,1.339
1204.00,7.481603,25.00353,-0.000182,24.020411,-0.0077,1.339
1206.00,7.473300,25.00317,-0.000182,24.020417,-0.0077,1.337
1208.00,7.463899,25.00287,-0.000182,24.021039,-0.0077,1.337
1210.00,7.456262,25.00261,-0.000181,24.020725,-0.0077,1.337
1212.00,7.451940,25.00355,-0.000180,24.020524,-0.0076,1.338
1214.00,7.450110,25.00325,-0.000181,24.020524,-0.0076,1.338
1216.00,7.447905,25.00314,-0.000181,24.020821,-0.0076,1.339
1218.00,7.446678,25.00418,-0.000181,24.020406,-0.0076,1.340
1220.00,7.445062,25.00476,-0.000183,24.020083,-0.0076,1.339
1222.00,7.444315,25.00362,-0.000182,24.020894,-0.0077,1.339
1224.00,7.444425,25.00420,-0.000183,24.021008,-0.0076,1.340
1226.00,7.443675,25.00464,-0.000183,24.021127,-0.0076,1.340
1228.00,7.447740,25.00478,-0.000183,24.020469,-0.0076,1.339
1230.00,7.456441,25.00460,-0.000182,24.019625,-0.0077,1.340
1232.00,7.465236,25.00457,-0.000184,24.020132,-0.0077,1.341
1234.00,7.472678,25.00454,-0.000185,24.019936,-0.0077,1.340
1236.00,7.478822,25.00373,-0.000183,24.020725,-0.0077,1.340
1238.00,7.482039,25.00423,-0.000183,24.020685,-0.0076,1.339
1240.00,7.484987,25.00425,-0.000182,24.020431,-0.0077,1.338
1242.00,7.487625,25.00380,-0.000182,24.020930,-0.0077,1.338
1244.00,7.489408,25.00454,-0.000181,24.020187,-0.0077,1.338
1246.00,7.490595,25.00407,-0.000181,24.020243,-0.0077,1.338
1248.00,7.490627,25.00406,-0.000181,24.020770,-0.0076,1.338
1250.00,7.492049,25.00478,-0.000181,24.020368,-0.0076,1.338
1252.00,7.492758,25.00485,-0.000181,24.020194,-0.0076,1.339
1254.00,7.492131,25.00482,-0.000181,24.019822,-0.0076,1.339
1256.00,7.491855,25.00573,-0.000182,24.020926,-0.0077,1.339
1258.00,7.490963,25.00476,-0.000182,24.020609,-0.0076,1.338
1260.00,7.490251,25.00476,-0.000182,24.020752,-0.0077,1.338
1262.00,7.490811,25.00511,-0.000182,24.020674,-0.0077,1.339
1264.00,7.492139,25.00515,-0.000183,24.020042,-0.0077,1.339
1266.00,7.493091,25.00487,-0.000183,24.020495,-0.0076,1.338
1268.00,7.494419,25.00463,-0.000182,24.020404,-0.0076,1.338
1270.00,7.495270,25.00489,-0.000182,24.020205,-0.0077,1.338
1272.00,7.494688,25.00448,-0.000183,24.020083,-0.0077,1.337
1274.00,7.495076,25.00398,-0.000182,24.021118,-0.0077,1.338
1276.00,7.493898,25.00555,-0.000181,24.020313,-0.0076,1.339
1278.00,7.492656,25.00573,-0.000181,24.020080,-0.0076,1.338
1280.00,7.493363,25.00524,-0.000182,24.020141,-0.0077,1.339
1282.00,7.494010,25.00472,-0.000182,24.020814,-0.0076,1.338
1284.00,7.494059,25.00476,-0.000182,24.020123,-0.0076,1.338
1286.00,7.493277,25.00456,-0.000182,24.020335,-0.0076,1.338
1288.00,7.492464,25.00516,-0.000182,24.020397,-0.0076,1.338
1290.00,7.491770,25.00500,-0.000182,24.020638,-0.0076,1.339
1292.00,7.492012,25.00402,-0.000182,24.020279,-0.0076,1.339
1294.00,7.491716,25.00407,-0.000183,24.020145,-0.0077,1.339
1296.00,7.491096,25.00465,-0.000182,24.020565,-0.0076,1.338
1298.00,7.490836,25.00405,-0.000182,24.020613,-0.0077,1.338
1300.00,7.489869,25.00434,-0.000181,24.020689,-0.0077,1.339
1302.00,7.488662,25.00426,-0.000182,24.021055,-0.0076,1.339
1304.00,7.487763,25.00352,-0.000182,24.020025,-0.0076,1.338
1306.00,7.488381,25.00395,-0.000182,24.020083,-0.0076,1.338
1308.00,7.488293,25.00485,-0.000181,24.020460,-0.0076,1.339
1310.00,7.488850,25.00453,-0.000180,24.020524,-0.0076,1.339
1312.00,7.489236,25.00399,-0.000182,24.020081,-0.0077,1.339
1314.00,7.488418,25.00406,-0.000183,24.021129,-0.0076,1.338
1316.00,7.487446,25.00436,-0.000182,24.020779,-0.0077,1.338
1318.00,7.488013,25.00457,-0.000182,24.020473,-0.0077,1.338
1320.00,7.488765,25.00410,-0.000181,24.019987,-0.0077,1.339
1322.00,7.487666,25.00427,-0.000183,24.020304,-0.0076,1.339
1324.00,7.487283,25.00411,-0.000182,24.020110,-0.0077,1.339
1326.00,7.487284,25.00409,-0.000182,24.020196,-0.0076,1.338
1328.00,7.486858,25.00369,-0.000182,24.020333,-0.0076,1.338
1330.00,7.486714,25.00436,-0.000182,24.020105,-0.0077,1.338
1332.00,7.487307,25.00412,-0.000181,24.020535,-0.0077,1.338
1334.00,7.487392,25.00349,-0.000181,24.020484,-0.0077,1.338
1336.00,7.487013,25.00336,-0.000182,24.020502,-0.0076,1.338
1338.00,7.486382,25.00337,-0.000183,24.020110,-0.0077,1.338
1340.00,7.485861,25.00339,-0.000184,24.020284,-0.0077,1.339
1342.00,7.486375,25.00317,-0.000182,24.020357,-0.0077,1.338
1344.00,7.486554,25.00417,-0.000182,24.020917,-0.0077,1.338
1346.00,7.486390,25.00398,-0.000183,24.020098,-0.0076,1.339
1348.00,7.486257,25.00346,-0.000181,24.020462,-0.0076,1.338
1350.00,7.485724,25.00361,-0.000180,24.020850,-0.0077,1.338
1352.00,7.485396,25.00403,-0.000181,24.020397,-0.0077,1.338
1354.00,7.485394,25.00395,-0.000181,24.020759,-0.0077,1.338
1356.00,7.485199,25.00520,-0.000181,24.021229,-0.0076,1.338
1358.00,7.485171,25.00432,-0.000182,24.019974,-0.0076,1.338
1360.00,7.485063,25.00434,-0.000181,24.021029,-0.0077,1.338
1362.00,7.484934,25.00427,-0.000181,24.020671,-0.0076,1.338
1364.00,7.484369,25.00318,-0.000181,24.020817,-0.0077,1.338
1366.00,7.484448,25.00335,-0.000181,24.021173,-0.0076,1.338
1368.00,7.484556,25.00388,-0.000183,24.020691,-0.0077,1.338
1370.00,7.484161,25.00386,-0.000182,24.020536,-0.0077,1.338
1372.00,7.482892,25.00436,-0.000182,24.020442,-0.0076,1.338
1374.00,7.483099,25.00353,-0.000182,24.020335,-0.0076,1.338
1376.00,7.482449,25.00375,-0.000181,24.020915,-0.0076,1.338
1378.00,7.483246,25.00395,-0.000181,24.020458,-0.0077,1.338
1380.00,7.484076,25.00347,-0.000181,24.020236,-0.0076,1.338
1382.00,7.483193,25.00302,-0.000182,24.020096,-0.0076,1.338
1384.00,7.482039,25.00339,-0.000182,24.020500,-0.0076,1.339
1386.00,7.482337,25.00374,-0.000182,24.021198,-0.0076,1.338
1388.00,7.482584,25.00276,-0.000181,24.020732,-0.0076,1.338
1390.00,7.482189,25.00340,-0.000181,24.020540,-0.0076,1.339
1392.00,7.482659,25.00417,-0.000181,24.021075,-0.0077,1.338
1394.00,7.483111,25.00423,-0.000181,24.020114,-0.0077,1.338
1396.00,7.483161,25.00445,-0.000181,24.020542,-0.0077,1.338
1398.00,7.482856,25.00413,-0.000182,24.020375,-0.0076,1.339
1400.00,7.482568,25.00432,-0.000182,24.020556,-0.0076,1.338
1402.00,7.482403,25.00421,-0.000181,24.020821,-0.0076,1.338
1404.00,7.481648,25.00498,-0.000180,24.021193,-0.0076,1.338
1406.00,7.481878,25.00540,-0.000180,24.021082,-0.0076,1.338
1408.00,7.482809,25.00595,-0.000182,24.020458,-0.0076,1.338
1410.00,7.483686,25.00610,-0.000180,24.021262,-0.0076,1.339
1412.00,7.483088,25.00614,-0.000181,24.020649,-0.0076,1.339
1414.00,7.482779,25.00638,-0.000180,24.020841,-0.0076,1.338
1416.00,7.482110,25.00620,-0.000181,24.020774,-0.0076,1.338
1418.00,7.482113,25.00656,-0.000180,24.021209,-0.0076,1.338
1420.00,7.482303,25.00665,-0.000181,24.020770,-0.0077,1.338
1422.00,7.482749,25.00587,-0.000182,24.020451,-0.0077,1.338
1424.00,7.482822,25.00554,-0.000181,24.020830,-0.0076,1.338
1426.00,7.482252,25.00599,-0.000181,24.020265,-0.0076,1.339
1428.00,7.482495,25.00556,-0.000182,24.020984,-0.0076,1.338
1430.00,7.481744,25.00586,-0.000181,24.020932,-0.0076,1.338
1432.00,7.481651,25.00653,-0.000182,24.020993,-0.0076,1.338
1434.00,7.481739,25.00677,-0.000181,24.020901,-0.0076,1.338
1436.00,7.482320,25.00649,-0.000180,24.020723,-0.0076,1.338
1438.00,7.483587,25.00571,-0.000182,24.020529,-0.0076,1.339
1440.00,7.483608,25.00594,-0.000182,24.020611,-0.0077,1.338
1442.00,7.483155,25.00638,-0.000181,24.020696,-0.0077,1.338
1444.00,7.482971,25.00640,-0.000182,24.020495,-0.0076,1.338
1446.00,7.482646,25.00546,-0.000181,24.020129,-0.0076,1.338
1448.00,7.482591,25.00480,-0.000180,24.020390,-0.0076,1.338
1450.00,7.483446,25.00563,-0.000182,24.020656,-0.0076,1.339
1452.00,7.482553,25.00596,-0.000183,24.020767,-0.0076,1.339
1454.00,7.482169,25.00673,-0.000182,24.020807,-0.0077,1.338
1456.00,7.481914,25.00651,-0.000180,24.020694,-0.0077,1.338
1458.00,7.482066,25.00561,-0.000181,24.020729,-0.0076,1.339
1460.00,7.482917,25.00535,-0.000182,24.020810,-0.0076,1.338
1462.00,7.483152,25.00510,-0.000181,24.020634,-0.0076,1.339
1464.00,7.482261,25.00581,-0.000181,24.020555,-0.0076,1.338
1466.00,7.481807,25.00456,-0.000180,24.020596,-0.0076,1.339
1468.00,7.481363,25.00495,-0.000181,24.020453,-0.0076,1.338
1470.00,7.482147,25.00508,-0.000181,24.020623,-0.0076,1.337
1472.00,7.482495,25.00507,-0.000180,24.020384,-0.0076,1.339
1474.00,7.482215,25.00520,-0.000179,24.020710,-0.0076,1.339
1476.00,7.481636,25.00632,-0.000181,24.020828,-0.0076,1.338
1478.00,7.482128,25.00583,-0.000180,24.020734,-0.0076,1.338
1480.00,7.482161,25.00580,-0.000180,24.020226,-0.0077,1.338
1482.00,7.481751,25.00579,-0.000181,24.020734,-0.0077,1.338
1484.00,7.481135,25.00568,-0.000181,24.020272,-0.0077,1.338
1486.00,7.481532,25.00587,-0.000180,24.019993,-0.0077,1.338
1488.00,7.481303,25.00558,-0.000179,24.020611,-0.0076,1.338
1490.00,7.481958,25.00634,-0.000180,24.021028,-0.0076,1.339
1492.00,7.482286,25.00632,-0.000181,24.020123,-0.0076,1.339
1494.00,7.482502,25.00532,-0.000181,24.021033,-0.0076,1.338
1496.00,7.482148,25.00476,-0.000181,24.020194,-0.0076,1.338
1498.00,7.481718,25.00497,-0.000180,24.019703,-0.0076,1.338
1500.00,7.481940,25.00500,-0.000179,24.020589,-0.0076,1.338
1502.00,7.482104,25.00487,-0.000180,24.020607,-0.0076,1.338
1504.00,7.481684,25.00521,-0.000181,24.020406,-0.0076,1.338
1506.00,7.481941,25.00537,-0.000180,24.020453,-0.0076,1.338
1508.00,7.482034,25.00504,-0.000181,24.021064,-0.0076,1.338
1510.00,7.482125,25.00525,-0.000180,24.020565,-0.0077,1.338
1512.00,7.481741,25.00575,-0.000181,24.020564,-0.0076,1.339
1514.00,7.481640,25.00582,-0.000181,24.020990,-0.0076,1.338
1516.00,7.481756,25.00549,-0.000180,24.019650,-0.0076,1.338
1518.00,7.481973,25.00528,-0.000181,24.020613,-0.0076,1.338
1520.00,7.481613,25.00450,-0.000181,24.020841,-0.0076,1.338
1522.00,7.481410,25.00542,-0.000180,24.020884,-0.0077,1.339
1524.00,7.481859,25.00567,-0.000181,24.020874,-0.0076,1.339
1526.00,7.481496,25.00584,-0.000181,24.020370,-0.0076,1.339
1528.00,7.481669,25.00517,-0.000181,24.019902,-0.0076,1.338
1530.00,7.481479,25.00501,-0.000180,24.020614,-0.0076,1.338
1532.00,7.481435,25.00435,-0.000180,24.020047,-0.0076,1.338
1534.00,7.481335,25.00514,-0.000180,24.019909,-0.0076,1.338
1536.00,7.481943,25.00528,-0.000181,24.020921,-0.0076,1.338
1538.00,7.481497,25.00453,-0.000180,24.020834,-0.0077,1.339
1540.00,7.481075,25.00420,-0.000180,24.021031,-0.0077,1.338
1542.00,7.480182,25.00417,-0.000180,24.020415,-0.0076,1.338
1544.00,7.480731,25.00494,-0.000180,24.021049,-0.0077,1.338
1546.00,7.481245,25.00554,-0.000180,24.020381,-0.0076,1.338
1548.00,7.481163,25.00420,-0.000181,24.020538,-0.0077,1.338
1550.00,7.481212,25.00328,-0.000181,24.020613,-0.0076,1.339
1552.00,7.481151,25.00441,-0.000182,24.020223,-0.0077,1.338
1554.00,7.481084,25.00472,-0.000181,24.020645,-0.0077,1.338
1556.00,7.481117,25.00428,-0.000181,24.020700,-0.0077,1.338
1558.00,7.480605,25.00449,-0.000181,24.020453,-0.0076,1.339
1560.00,7.481280,25.00505,-0.000181,24.020486,-0.0076,1.338
1562.00,7.480753,25.00557,-0.000181,24.019273,-0.0077,1.338
1564.00,7.480773,25.00609,-0.000181,24.021220,-0.0076,1.339
1566.00,7.480892,25.00618,-0.000181,24.020395,-0.0076,1.338
1568.00,7.480849,25.00621,-0.000181,24.020237,-0.0076,1.338
1570.00,7.481140,25.00520,-0.000182,24.020872,-0.0076,1.338
1572.00,7.481185,25.00461,-0.000181,24.020263,-0.0076,1.338
1574.00,7.481858,25.00501,-0.000180,24.021000,-0.0077,1.338
1576.00,7.482292,25.00479,-0.000181,24.020205,-0.0077,1.338
1578.00,7.481637,25.00554,-0.000180,24.020190,-0.0076,1.338
1580.00,7.481527,25.00609,-0.000180,24.020602,-0.0076,1.339
1582.00,7.481273,25.00607,-0.000181,24.020649,-0.0077,1.339
1584.00,7.480708,25.00621,-0.000181,24.020611,-0.0076,1.338
1586.00,7.480359,25.00664,-0.000180,24.020022,-0.0076,1.338
1588.00,7.480191,25.00574,-0.000181,24.019926,-0.0077,1.338
1590.00,7.480767,25.00592,-0.000181,24.020226,-0.0077,1.338
1592.00,7.480354,25.00554,-0.000181,24.020634,-0.0077,1.338
1594.00,7.479976,25.00578,-0.000180,24.020312,-0.0077,1.338
1596.00,7.479863,25.00582,-0.000179,24.020337,-0.0077,1.338
1598.00,7.479839,25.00587,-0.000182,24.020248,-0.0077,1.339
1600.00,7.479896,25.00568,-0.000181,24.020408,-0.0076,1.339
1602.00,7.480660,25.00608,-0.000181,24.020446,-0.0076,1.338
1604.00,7.480917,25.00603,-0.000181,24.020658,-0.0076,1.339
1606.00,7.480741,25.00617,-0.000182,24.020658,-0.0077,1.338
1608.00,7.479966,25.00671,-0.000180,24.021031,-0.0076,1.338
1610.00,7.480189,25.00675,-0.000180,24.020727,-0.0077,1.338
1612.00,7.480970,25.00648,-0.000180,24.020622,-0.0077,1.338
1614.00,7.481134,25.00595,-0.000181,24.021118,-0.0077,1.338
1616.00,7.481723,25.00610,-0.000180,24.020246,-0.0077,1.338
1618.00,7.481692,25.00623,-0.000180,24.020962,-0.0076,1.338
1620.00,7.480666,25.00705,-0.000180,24.021129,-0.0076,1.339
1622.00,7.480573,25.00697,-0.000180,24.020375,-0.0076,1.338
1624.00,7.480649,25.00662,-0.000181,24.020288,-0.0077,1.338
1626.00,7.481267,25.00618,-0.000181,24.020226,-0.0076,1.339
1628.00,7.481316,25.00561,-0.000182,24.019978,-0.0076,1.338
1630.00,7.481833,25.00578,-0.000181,24.020538,-0.0076,1.338
1632.00,7.481963,25.00557,-0.000181,24.020286,-0.0077,1.338
1634.00,7.481458,25.00592,-0.000180,24.020516,-0.0077,1.337
1636.00,7.480869,25.00596,-0.000180,24.020188,-0.0076,1.338
1638.00,7.481684,25.00539,-0.000180,24.019945,-0.0076,1.339
1640.00,7.482565,25.00484,-0.000181,24.020308,-0.0077,1.339
1642.00,7.482246,25.00541,-0.000183,24.020056,-0.0076,1.339
1644.00,7.482219,25.00552,-0.000180,24.020270,-0.0076,1.338
1646.00,7.482137,25.00519,-0.000181,24.019791,-0.0076,1.338
1648.00,7.482129,25.00475,-0.000180,24.019877,-0.0076,1.338
1650.00,7.481809,25.00506,-0.000180,24.020324,-0.0077,1.338
1652.00,7.481383,25.00525,-0.000181,24.020634,-0.0076,1.339
1654.00,7.481714,25.00483,-0.000181,24.020294,-0.0076,1.339
1656.00,7.481797,25.00476,-0.000182,24.020125,-0.0077,1.338
1658.00,7.481402,25.00487,-0.000181,24.020937,-0.0076,1.338
1660.00,7.482118,25.00498,-0.000180,24.019855,-0.0077,1.338
1662.00,7.482530,25.00516,-0.000180,24.020977,-0.0077,1.338
1664.00,7.481605,25.00447,-0.000181,24.020435,-0.0076,1.338
1666.00,7.482324,25.00446,-0.000181,24.020221,-0.0076,1.338
1668.00,7.482103,25.00515,-0.000182,24.020294,-0.0076,1.339
1670.00,7.481617,25.00445,-0.000181,24.020183,-0.0077,1.339
1672.00,7.482125,25.00454,-0.000180,24.020250,-0.0077,1.338
1674.00,7.482706,25.00369,-0.000181,24.020147,-0.0077,1.338
1676.00,7.482172,25.00427,-0.000180,24.020290,-0.0077,1.338
1678.00,7.482054,25.00448,-0.000180,24.020397,-0.0077,1.338
1680.00,7.482446,25.00390,-0.000181,24.020484,-0.0077,1.338
1682.00,7.482073,25.00428,-0.000180,24.020136,-0.0077,1.338
1684.00,7.482394,25.00397,-0.000180,24.020685,-0.0077,1.338
1686.00,7.483194,25.00355,-0.000181,24.020468,-0.0076,1.338
1688.00,7.482541,25.00423,-0.000182,24.020027,-0.0076,1.339
1690.00,7.482044,25.00523,-0.000182,24.020571,-0.0076,1.339
1692.00,7.481804,25.00512,-0.000181,24.019949,-0.0076,1.338
1694.00,7.481934,25.00537,-0.000182,24.019956,-0.0077,1.339
1696.00,7.481197,25.00457,-0.000182,24.020221,-0.0077,1.339
1698.00,7.480888,25.00474,-0.000181,24.020274,-0.0076,1.339
1700.00,7.481270,25.00592,-0.000182,24.020594,-0.0076,1.338
1702.00,7.481296,25.00600,-0.000181,24.020531,-0.0077,1.338
1704.00,7.481139,25.00536,-0.000179,24.020002,-0.0077,1.339
1706.00,7.481541,25.00543,-0.000180,24.020569,-0.0077,1.339
1708.00,7.482095,25.00552,-0.000181,24.019625,-0.0077,1.339
1710.00,7.482239,25.00511,-0.000182,24.020712,-0.0077,1.338
1712.00,7.482172,25.00454,-0.000180,24.020872,-0.0076,1.338
1714.00,7.481996,25.00503,-0.000181,24.020449,-0.0077,1.338
1716.00,7.481523,25.00488,-0.000181,24.020495,-0.0077,1.339
1718.00,7.481467,25.00449,-0.000181,24.020121,-0.0077,1.339
1720.00,7.481532,25.00477,-0.000181,24.020634,-0.0076,1.339
1722.00,7.482176,25.00385,-0.000181,24.020658,-0.0077,1.338
1724.00,7.481758,25.00446,-0.000181,24.020381,-0.0076,1.339
1726.00,7.481327,25.00494,-0.000179,24.019873,-0.0077,1.338
1728.00,7.480528,25.00507,-0.000180,24.019900,-0.0077,1.338
1730.00,7.480398,25.00495,-0.000180,24.020776,-0.0076,1.338
1732.00,7.481462,25.00502,-0.000180,24.020832,-0.0076,1.338
1734.00,7.481229,25.00541,-0.000180,24.020636,-0.0077,1.339
1736.00,7.480682,25.00467,-0.000180,24.020371,-0.0077,1.338
1738.00,7.480334,25.00514,-0.000181,24.020257,-0.0077,1.338
1740.00,7.480905,25.00513,-0.000180,24.020569,-0.0077,1.338
1742.00,7.480403,25.00512,-0.000180,24.020506,-0.0076,1.338
1744.00,7.480796,25.00564,-0.000180,24.020056,-0.0077,1.339
1746.00,7.480539,25.00411,-0.000182,24.019944,-0.0077,1.338
1748.00,7.480021,25.00483,-0.000181,24.019906,-0.0077,1.338
1750.00,7.480051,25.00511,-0.000179,24.019897,-0.0076,1.338
1752.00,7.479975,25.00445,-0.000180,24.020391,-0.0077,1.338
1754.00,7.479579,25.00462,-0.000182,24.020535,-0.0076,1.338
1756.00,7.479491,25.00519,-0.000181,24.020063,-0.0076,1.338
1758.00,7.479131,25.00483,-0.000181,24.020203,-0.0077,1.339
1760.00,7.479563,25.00463,-0.000181,24.020776,-0.0077,1.339
1762.00,7.480630,25.00520,-0.000182,24.019623,-0.0077,1.339
1764.00,7.480878,25.00494,-0.000181,24.019655,-0.0077,1.338
1766.00,7.481390,25.00456,-0.000181,24.019135,-0.0077,1.339
1768.00,7.481568,25.00454,-0.000180,24.020226,-0.0077,1.338
1770.00,7.481506,25.00425,-0.000180,24.019579,-0.0077,1.338
1772.00,7.481631,25.00447,-0.000181,24.020362,-0.0076,1.338
1774.00,7.481054,25.00394,-0.000180,24.020381,-0.0076,1.338
1776.00,7.480855,25.00363,-0.000181,24.019980,-0.0077,1.339
1778.00,7.481112,25.00406,-0.000181,24.020433,-0.0077,1.338
1780.00,7.480753,25.00400,-0.000181,24.020622,-0.0076,1.339
1782.00,7.480570,25.00473,-0.000180,24.020049,-0.0077,1.339
1784.00,7.479455,25.00535,-0.000181,24.020103,-0.0077,1.339
1786.00,7.479949,25.00548,-0.000181,24.019887,-0.0077,1.339
1788.00,7.480416,25.00547,-0.000182,24.020397,-0.0076,1.339
1790.00,7.480732,25.00560,-0.000180,24.019773,-0.0077,1.339
1792.00,7.480812,25.00446,-0.000180,24.019293,-0.0077,1.339
1794.00,7.480668,25.00372,-0.000180,24.020000,-0.0077,1.338
1796.00,7.480280,25.00419,-0.000180,24.020669,-0.0076,1.338
1798.00,7.480211,25.00417,-0.000180,24.020883,-0.0076,1.338
1800.00,7.480875,25.00451,-0.000181,24.020749,-0.0077,1.338
@3,12.0000,24.0
1802.00,7.480432,25.00466,-0.000181,24.019906,-0.0077,1.338
1804.00,7.475675,25.00520,-0.000180,24.020361,-0.0077,1.339
1806.00,7.466516,25.00427,-0.000180,24.020304,-0.0077,1.338
1808.00,7.457200,25.00474,-0.000179,24.019817,-0.0077,1.337
1810.00,7.449352,25.00452,-0.000179,24.020440,-0.0077,1.337
1812.00,7.444260,25.00362,-0.000181,24.019610,-0.0076,1.338
1814.00,7.441696,25.00377,-0.000182,24.019782,-0.0077,1.339
1816.00,7.439334,25.00446,-0.000181,24.021283,-0.0077,1.339
1818.00,7.437886,25.00462,-0.000182,24.020201,-0.0077,1.339
1820.00,7.436810,25.00433,-0.000182,24.020580,-0.0076,1.339
1822.00,7.435563,25.00423,-0.000182,24.020540,-0.0077,1.339
1824.00,7.435014,25.00363,-0.000182,24.019416,-0.0077,1.339
1826.00,7.434958,25.00335,-0.000182,24.020352,-0.0077,1.339
1828.00,7.438843,25.00447,-0.000182,24.020228,-0.0077,1.340
1830.00,7.447696,25.00569,-0.000181,24.019944,-0.0077,1.340
1832.00,7.458146,25.00543,-0.000182,24.019588,-0.0077,1.340
1834.00,7.466738,25.00459,-0.000183,24.020225,-0.0077,1.341
1836.00,7.471577,25.00537,-0.000181,24.020308,-0.0077,1.339
1838.00,7.475250,25.00462,-0.000181,24.019933,-0.0076,1.339
1840.00,7.478696,25.00569,-0.000181,24.020087,-0.0076,1.339
1842.00,7.481252,25.00545,-0.000180,24.020170,-0.0076,1.339
1844.00,7.483582,25.00562,-0.000180,24.019907,-0.0076,1.338
1846.00,7.484522,25.00539,-0.000179,24.020326,-0.0076,1.338
1848.00,7.485601,25.00510,-0.000180,24.020074,-0.0077,1.338
1850.00,7.485666,25.00474,-0.000181,24.020234,-0.0077,1.339
1852.00,7.485729,25.00469,-0.000181,24.019603,-0.0077,1.339
1854.00,7.485925,25.00464,-0.000180,24.020129,-0.0077,1.339
1856.00,7.485621,25.00541,-0.000180,24.020504,-0.0077,1.339
1858.00,7.485108,25.00528,-0.000181,24.020112,-0.0077,1.338
1860.00,7.485705,25.00444,-0.000181,24.020906,-0.0077,1.338
1862.00,7.488196,25.00483,-0.000181,24.020025,-0.0076,1.338
1864.00,7.489042,25.00432,-0.000181,24.020197,-0.0077,1.339
1866.00,7.487496,25.00379,-0.000180,24.019994,-0.0077,1.339
1868.00,7.488661,25.00385,-0.000181,24.019829,-0.0077,1.339
1870.00,7.490676,25.00332,-0.000181,24.020622,-0.0077,1.340
1872.00,7.492133,25.00403,-0.000182,24.020252,-0.0077,1.340
1874.00,7.492531,25.00386,-0.000182,24.020226,-0.0077,1.339
1876.00,7.493027,25.00421,-0.000181,24.020129,-0.0077,1.339
1878.00,7.492143,25.00476,-0.000181,24.020183,-0.0076,1.339
1880.00,7.491530,25.00468,-0.000181,24.020152,-0.0076,1.339
1882.00,7.492334,25.00510,-0.000182,24.020564,-0.0077,1.340
1884.00,7.491898,25.00619,-0.000181,24.020027,-0.0077,1.340
1886.00,7.491352,25.00554,-0.000181,24.020228,-0.0077,1.339
1888.00,7.490342,25.00576,-0.000180,24.020252,-0.0076,1.339
1890.00,7.489340,25.00544,-0.000181,24.020330,-0.0076,1.338
1892.00,7.488701,25.00575,-0.000180,24.020350,-0.0076,1.339
1894.00,7.487538,25.00567,-0.000180,24.020381,-0.0077,1.339
1896.00,7.485780,25.00541,-0.000180,24.019886,-0.0077,1.339
1898.00,7.485721,25.00491,-0.000181,24.020513,-0.0076,1.339
1900.00,7.486147,25.00550,-0.000181,24.020346,-0.0076,1.339
1902.00,7.485737,25.00451,-0.000180,24.020632,-0.0077,1.339
1904.00,7.484810,25.00510,-0.000179,24.020109,-0.0077,1.338
1906.00,7.484491,25.00471,-0.000180,24.019842,-0.0076,1.338
1908.00,7.484075,25.00509,-0.000180,24.020700,-0.0077,1.339
1910.00,7.483446,25.00509,-0.000181,24.020422,-0.0077,1.338
1912.00,7.482479,25.00521,-0.000179,24.020130,-0.0077,1.338
1914.00,7.482419,25.00576,-0.000178,24.020692,-0.0077,1.338
1916.00,7.481730,25.00577,-0.000179,24.020480,-0.0077,1.338
1918.00,7.481967,25.00631,-0.000180,24.019547,-0.0077,1.339
1920.00,7.481650,25.00539,-0.000182,24.019851,-0.0077,1.339
1922.00,7.480953,25.00537,-0.000180,24.020156,-0.0076,1.338
1924.00,7.479713,25.00592,-0.000180,24.020500,-0.0076,1.338
1926.00,7.479470,25.00555,-0.000180,24.020058,-0.0076,1.338
1928.00,7.478803,25.00493,-0.000180,24.020190,-0.0077,1.337
1930.00,7.477349,25.00536,-0.000180,24.020442,-0.0077,1.338
1932.00,7.478276,25.00520,-0.000181,24.019788,-0.0077,1.338
1934.00,7.478222,25.00608,-0.000181,24.020239,-0.0077,1.339
1936.00,7.478319,25.00566,-0.000181,24.020448,-0.0076,1.338
1938.00,7.478878,25.00604,-0.000180,24.020402,-0.0077,1.338
1940.00,7.479100,25.00553,-0.000179,24.020388,-0.0076,1.338
1942.00,7.478483,25.00561,-0.000180,24.020482,-0.0076,1.339
1944.00,7.478336,25.00549,-0.000181,24.020879,-0.0077,1.338
1946.00,7.478703,25.00550,-0.000180,24.019606,-0.0077,1.338
1948.00,7.478714,25.00548,-0.000180,24.020420,-0.0077,1.338
1950.00,7.479069,25.00617,-0.000180,24.020739,-0.0077,1.339
1952.00,7.479890,25.00550,-0.000180,24.020444,-0.0077,1.338
1954.00,7.480140,25.00511,-0.000181,24.020230,-0.0077,1.338
1956.00,7.480310,25.00559,-0.000181,24.020310,-0.0077,1.338
1958.00,7.479868,25.00564,-0.000180,24.020009,-0.0077,1.338
1960.00,7.479793,25.00609,-0.000179,24.020464,-0.0076,1.339
1962.00,7.481241,25.00577,-0.000180,24.020152,-0.0077,1.339
1964.00,7.480910,25.00512,-0.000180,24.020355,-0.0077,1.338
1966.00,7.480482,25.00569,-0.000181,24.019920,-0.0076,1.338
1968.00,7.480574,25.00602,-0.000181,24.020234,-0.0077,1.338
1970.00,7.481340,25.00635,-0.000181,24.019686,-0.0077,1.338
1972.00,7.481962,25.00657,-0.000180,24.019614,-0.0076,1.338
1974.00,7.481412,25.00627,-0.000180,24.020440,-0.0077,1.338
1976.00,7.481508,25.00661,-0.000180,24.020839,-0.0076,1.339
1978.00,7.482786,25.00672,-0.000180,24.019452,-0.0077,1.339
1980.00,7.483206,25.00680,-0.000180,24.020208,-0.0077,1.339
1982.00,7.482990,25.00685,-0.000180,24.020486,-0.0077,1.339
1984.00,7.482020,25.00735,-0.000180,24.020422,-0.0077,1.339
1986.00,7.481202,25.00708,-0.000181,24.020348,-0.0076,1.339
1988.00,7.481140,25.00685,-0.000181,24.020366,-0.0076,1.339
1990.00,7.481638,25.00648,-0.000182,24.020319,-0.0076,1.339
1992.00,7.482616,25.00652,-0.000180,24.021004,-0.0076,1.339
1994.00,7.482277,25.00579,-0.000180,24.020663,-0.0077,1.338
1996.00,7.482362,25.00625,-0.000181,24.020527,-0.0076,1.339
1998.00,7.482471,25.00620,-0.000180,24.020906,-0.0076,1.339
2000.00,7.481935,25.00596,-0.000180,24.020429,-0.0077,1.339
2002.00,7.481292,25.00634,-0.000181,24.020179,-0.0076,1.338
2004.00,7.480429,25.00644,-0.000180,24.020437,-0.0077,1.339
2006.00,7.480644,25.00567,-0.000180,24.020839,-0.0077,1.339
2008.00,7.481410,25.00593,-0.000179,24.020301,-0.0076,1.339
2010.00,7.482173,25.00575,-0.000179,24.019603,-0.0076,1.339
2012.00,7.482046,25.00583,-0.000179,24.020136,-0.0077,1.338
2014.00,7.481075,25.00605,-0.000180,24.020134,-0.0077,1.338
2016.00,7.480539,25.00611,-0.000180,24.020167,-0.0077,1.338
2018.00,7.480351,25.00600,-0.000180,24.020778,-0.0077,1.338
2020.00,7.480332,25.00600,-0.000180,24.020950,-0.0077,1.338
2022.00,7.479683,25.00630,-0.000180,24.020183,-0.0077,1.338
2024.00,7.478961,25.00644,-0.000179,24.020429,-0.0076,1.339
2026.00,7.478037,25.00597,-0.000180,24.020895,-0.0077,1.339
2028.00,7.477778,25.00582,-0.000181,24.020020,-0.0076,1.339
2030.00,7.479426,25.00572,-0.000180,24.020225,-0.0076,1.338
2032.00,7.480344,25.00589,-0.000179,24.020250,-0.0076,1.339
2034.00,7.480229,25.00536,-0.000179,24.019974,-0.0076,1.338
2036.00,7.480248,25.00579,-0.000180,24.020323,-0.0077,1.339
2038.00,7.479932,25.00582,-0.000179,24.019971,-0.0077,1.338
2040.00,7.479267,25.00625,-0.000179,24.019648,-0.0077,1.338
2042.00,7.478637,25.00655,-0.000180,24.020551,-0.0076,1.339
2044.00,7.478015,25.00629,-0.000179,24.020370,-0.0077,1.339
2046.00,7.478252,25.00638,-0.000179,24.020348,-0.0076,1.340
2048.00,7.478506,25.00561,-0.000179,24.019971,-0.0076,1.338
2050.00,7.478551,25.00636,-0.000179,24.019985,-0.0077,1.339
2052.00,7.478855,25.00521,-0.000180,24.019833,-0.0077,1.339
2054.00,7.477957,25.00478,-0.000181,24.020371,-0.0077,1.338
2056.00,7.477897,25.00497,-0.000180,24.020076,-0.0077,1.339
2058.00,7.477873,25.00604,-0.000181,24.020232,-0.0077,1.338
2060.00,7.479050,25.00601,-0.000180,24.020130,-0.0077,1.339
2062.00,7.481182,25.00528,-0.000180,24.020429,-0.0077,1.339
2064.00,7.482038,25.00555,-0.000179,24.020060,-0.0077,1.339
2066.00,7.482868,25.00595,-0.000179,24.020603,-0.0076,1.338
2068.00,7.482101,25.00728,-0.000179,24.020573,-0.0076,1.339
2070.00,7.482205,25.00623,-0.000179,24.020158,-0.0076,1.339
2072.00,7.481747,25.00672,-0.000181,24.019869,-0.0076,1.338
2074.00,7.481303,25.00704,-0.000181,24.020455,-0.0076,1.339
2076.00,7.480737,25.00637,-0.000181,24.020451,-0.0076,1.339
2078.00,7.479993,25.00700,-0.000180,24.019877,-0.0077,1.339
2080.00,7.480086,25.00628,-0.000180,24.020429,-0.0076,1.338
2082.00,7.478931,25.00562,-0.000179,24.020913,-0.0077,1.339
2084.00,7.479680,25.00555,-0.000181,24.020357,-0.0077,1.339
2086.00,7.479228,25.00532,-0.000181,24.020350,-0.0076,1.338
2088.00,7.478545,25.00596,-0.000180,24.020098,-0.0076,1.339
2090.00,7.477373,25.00521,-0.000179,24.020614,-0.0077,1.339
2092.00,7.478680,25.00552,-0.000179,24.020109,-0.0077,1.338
2094.00,7.479177,25.00575,-0.000179,24.020080,-0.0077,1.338
2096.00,7.479813,25.00502,-0.000179,24.019777,-0.0077,1.338
2098.00,7.479759,25.00512,-0.000179,24.020236,-0.0076,1.338
2100.00,7.480307,25.00550,-0.000181,24.019947,-0.0077,1.339
2102.00,7.480345,25.00549,-0.000180,24.020250,-0.0077,1.339
2104.00,7.480135,25.00552,-0.000180,24.020187,-0.0077,1.338
2106.00,7.479830,25.00502,-0.000180,24.020759,-0.0076,1.339
2108.00,7.479950,25.00485,-0.000180,24.020129,-0.0077,1.339
2110.00,7.478867,25.00376,-0.000178,24.019871,-0.0077,1.339
2112.00,7.478031,25.00485,-0.000180,24.020176,-0.0077,1.339
2114.00,7.478184,25.00553,-0.000180,24.020054,-0.0077,1.339
2116.00,7.477897,25.00551,-0.000180,24.020477,-0.0077,1.338
2118.00,7.477130,25.00511,-0.000181,24.020605,-0.0077,1.339
2120.00,7.477185,25.00532,-0.000180,24.020179,-0.0077,1.339
2122.00,7.478520,25.00546,-0.000181,24.020158,-0.0077,1.339
2124.00,7.479218,25.00532,-0.000180,24.020368,-0.0077,1.339
2126.00,7.479101,25.00539,-0.000179,24.020208,-0.0076,1.338
2128.00,7.478617,25.00432,-0.000179,24.019672,-0.0076,1.338
2130.00,7.478422,25.00455,-0.000179,24.020323,-0.0077,1.338
2132.00,7.477349,25.00523,-0.000179,24.020007,-0.0077,1.339
2134.00,7.476714,25.00539,-0.000179,24.019973,-0.0077,1.338
2136.00,7.477059,25.00508,-0.000181,24.020522,-0.0077,1.338
2138.00,7.477819,25.00521,-0.000180,24.019971,-0.0077,1.339
2140.00,7.478474,25.00506,-0.000180,24.019695,-0.0076,1.339
2142.00,7.479656,25.00507,-0.000180,24.020161,-0.0077,1.339
2144.00,7.479759,25.00491,-0.000180,24.019998,-0.0077,1.339
2146.00,7.479525,25.00558,-0.000181,24.019846,-0.0077,1.339
2148.00,7.481168,25.00512,-0.000181,24.019329,-0.0077,1.339
2150.00,7.482363,25.00436,-0.000180,24.020455,-0.0077,1.339
2152.00,7.483160,25.00541,-0.000180,24.020344,-0.0076,1.339
2154.00,7.483723,25.00637,-0.000180,24.020210,-0.0076,1.339
2156.00,7.482745,25.00615,-0.000180,24.020540,-0.0077,1.339
2158.00,7.482365,25.00578,-0.000180,24.020946,-0.0077,1.339
2160.00,7.481918,25.00521,-0.000180,24.019507,-0.0076,1.339
2162.00,7.482017,25.00506,-0.000180,24.019853,-0.0076,1.339
2164.00,7.481227,25.00425,-0.000180,24.019603,-0.0077,1.339
2166.00,7.479786,25.00399,-0.000180,24.019817,-0.0077,1.339
2168.00,7.479057,25.00365,-0.000180,24.019904,-0.0076,1.339
2170.00,7.478605,25.00403,-0.000181,24.020371,-0.0077,1.339
2172.00,7.478092,25.00390,-0.000181,24.019788,-0.0077,1.339
2174.00,7.477669,25.00479,-0.000180,24.019238,-0.0076,1.339
2176.00,7.478026,25.00497,-0.000181,24.020658,-0.0076,1.339
2178.00,7.477952,25.00394,-0.000181,24.019875,-0.0077,1.339
2180.00,7.477363,25.00351,-0.000180,24.020081,-0.0077,1.339
2182.00,7.475647,25.00332,-0.000180,24.020667,-0.0076,1.339
2184.00,7.475991,25.00439,-0.000181,24.019974,-0.0077,1.339
2186.00,7.477837,25.00417,-0.000180,24.019936,-0.0077,1.339
2188.00,7.478537,25.00411,-0.000180,24.019909,-0.0077,1.339
2190.00,7.478559,25.00398,-0.000180,24.020535,-0.0077,1.339
2192.00,7.479772,25.00453,-0.000179,24.020355,-0.0076,1.339
2194.00,7.480649,25.00512,-0.000179,24.019993,-0.0076,1.339
2196.00,7.482030,25.00514,-0.000181,24.020212,-0.0077,1.339
2198.00,7.482265,25.00465,-0.000180,24.020892,-0.0076,1.339
2200.00,7.481004,25.00462,-0.000180,24.020103,-0.0077,1.339
2202.00,7.479863,25.00393,-0.000180,24.019891,-0.0077,1.339
2204.00,7.479099,25.00436,-0.000180,24.020003,-0.0077,1.339
2206.00,7.479188,25.00369,-0.000180,24.020420,-0.0077,1.339
2208.00,7.480252,25.00429,-0.000179,24.020437,-0.0077,1.339
2210.00,7.480764,25.00484,-0.000179,24.020448,-0.0077,1.339
2212.00,7.479745,25.00591,-0.000180,24.020143,-0.0077,1.339
2214.00,7.479468,25.00614,-0.000179,24.019869,-0.0077,1.339
2216.00,7.478789,25.00591,-0.000180,24.020288,-0.0077,1.339
2218.00,7.476929,25.00590,-0.000180,24.020058,-0.0077,1.339
2220.00,7.474978,25.00568,-0.000179,24.020032,-0.0077,1.339
2222.00,7.474049,25.00609,-0.000180,24.020179,-0.0077,1.339
2224.00,7.475298,25.00532,-0.000181,24.020170,-0.0077,1.339
2226.00,7.476155,25.00578,-0.000181,24.020774,-0.0077,1.340
2228.00,7.476837,25.00622,-0.000180,24.020181,-0.0077,1.339
2230.00,7.476661,25.00540,-0.000180,24.019358,-0.0076,1.339
2232.00,7.477320,25.00587,-0.000181,24.019949,-0.0076,1.339
2234.00,7.478279,25.00633,-0.000180,24.020471,-0.0077,1.340
2236.00,7.479573,25.00562,-0.000181,24.020274,-0.0077,1.339
2238.00,7.480321,25.00592,-0.000180,24.020022,-0.0076,1.339
2240.00,7.480338,25.00534,-0.000179,24.020518,-0.0076,1.339
2242.00,7.479373,25.00559,-0.000179,24.020460,-0.0076,1.339
2244.00,7.478678,25.00563,-0.000180,24.020500,-0.0077,1.339
2246.00,7.476843,25.00571,-0.000181,24.019945,-0.0077,1.339
2248.00,7.476546,25.00567,-0.000182,24.019690,-0.0077,1.339
2250.00,7.477455,25.00576,-0.000181,24.019886,-0.0077,1.339
2252.00,7.478537,25.00582,-0.000179,24.020110,-0.0077,1.339
2254.00,7.478824,25.00587,-0.000179,24.020152,-0.0077,1.339
2256.00,7.478274,25.00545,-0.000179,24.020261,-0.0076,1.339
2258.00,7.478383,25.00586,-0.000181,24.020192,-0.0076,1.339
2260.00,7.478289,25.00552,-0.000181,24.020274,-0.0077,1.339
2262.00,7.478850,25.00528,-0.000180,24.019996,-0.0077,1.339
2264.00,7.478466,25.00551,-0.000180,24.020206,-0.0077,1.339
2266.00,7.478575,25.00621,-0.000180,24.020085,-0.0076,1.339
2268.00,7.478845,25.00598,-0.000180,24.020507,-0.0077,1.339
2270.00,7.478326,25.00560,-0.000179,24.019978,-0.0077,1.338
2272.00,7.478195,25.00560,-0.000180,24.020324,-0.0076,1.339
2274.00,7.478128,25.00580,-0.000180,24.020574,-0.0077,1.339
2276.00,7.478288,25.00608,-0.000180,24.020089,-0.0077,1.339
2278.00,7.477969,25.00643,-0.000180,24.019971,-0.0077,1.339
2280.00,7.477929,25.00576,-0.000180,24.019849,-0.0077,1.339
2282.00,7.477804,25.00589,-0.000180,24.020587,-0.0077,1.339
2284.00,7.478272,25.00575,-0.000181,24.020489,-0.0077,1.339
2286.00,7.479291,25.00541,-0.000178,24.020471,-0.0076,1.339
2288.00,7.479039,25.00493,-0.000179,24.020029,-0.0077,1.339
2290.00,7.479771,25.00502,-0.000179,24.019982,-0.0077,1.339
2292.00,7.481237,25.00610,-0.000179,24.019962,-0.0077,1.339
2294.00,7.481773,25.00644,-0.000179,24.020043,-0.0076,1.339
2296.00,7.482739,25.00548,-0.000180,24.019897,-0.0076,1.339
2298.00,7.482526,25.00485,-0.000180,24.020616,-0.0076,1.339
2300.00,7.482356,25.00456,-0.000178,24.019965,-0.0077,1.338
2302.00,7.483197,25.00510,-0.000179,24.020424,-0.0077,1.340
2304.00,7.482643,25.00458,-0.000179,24.020009,-0.0077,1.339
2306.00,7.481539,25.00482,-0.000180,24.019681,-0.0077,1.340
2308.00,7.480728,25.00492,-0.000180,24.020089,-0.0076,1.340
2310.00,7.479549,25.00418,-0.000181,24.020346,-0.0077,1.339
2312.00,7.479577,25.00406,-0.000180,24.019813,-0.0077,1.339
2314.00,7.479275,25.00386,-0.000180,24.020953,-0.0076,1.339
2316.00,7.478916,25.00379,-0.000180,24.020263,-0.0076,1.340
2318.00,7.480300,25.00392,-0.000179,24.020303,-0.0077,1.339
2320.00,7.480732,25.00470,-0.000179,24.020321,-0.0076,1.339
2322.00,7.481378,25.00449,-0.000179,24.020252,-0.0076,1.339
2324.00,7.481284,25.00483,-0.000179,24.020538,-0.0077,1.340
2326.00,7.480192,25.00375,-0.000180,24.020362,-0.0077,1.339
2328.00,7.479928,25.00419,-0.000180,24.020935,-0.0076,1.339
2330.00,7.479513,25.00464,-0.000179,24.020513,-0.0076,1.339
2332.00,7.479035,25.00383,-0.000180,24.020272,-0.0077,1.340
2334.00,7.478758,25.00431,-0.000181,24.020060,-0.0077,1.340
2336.00,7.477383,25.00465,-0.000181,24.020241,-0.0077,1.340
2338.00,7.476342,25.00513,-0.000180,24.020056,-0.0077,1.339
2340.00,7.475758,25.00532,-0.000180,24.019887,-0.0076,1.338
2342.00,7.476750,25.00452,-0.000180,24.019635,-0.0077,1.339
2344.00,7.476963,25.00418,-0.000180,24.019955,-0.0077,1.339
2346.00,7.476895,25.00402,-0.000180,24.019661,-0.0077,1.340
2348.00,7.477200,25.00452,-0.000181,24.019866,-0.0077,1.339
2350.00,7.477841,25.00508,-0.000180,24.019759,-0.0076,1.340
2352.00,7.477684,25.00566,-0.000181,24.020625,-0.0076,1.340
2354.00,7.478280,25.00527,-0.000181,24.019913,-0.0077,1.339
2356.00,7.479397,25.00541,-0.000180,24.020119,-0.0076,1.340
2358.00,7.480173,25.00500,-0.000179,24.020134,-0.0076,1.339
2360.00,7.480129,25.00508,-0.000179,24.020158,-0.0076,1.340
2362.00,7.480286,25.00542,-0.000179,24.020047,-0.0076,1.339
2364.00,7.480426,25.00535,-0.000179,24.020321,-0.0077,1.338
2366.00,7.480147,25.00476,-0.000178,24.020462,-0.0077,1.339
2368.00,7.480238,25.00448,-0.000179,24.020979,-0.0076,1.340
2370.00,7.480250,25.00443,-0.000179,24.020357,-0.0076,1.340
2372.00,7.479918,25.00452,-0.000179,24.020426,-0.0077,1.340
2374.00,7.479851,25.00462,-0.000180,24.020979,-0.0076,1.340
2376.00,7.480068,25.00485,-0.000179,24.020212,-0.0076,1.339
2378.00,7.479327,25.00500,-0.000179,24.020778,-0.0076,1.340
2380.00,7.478783,25.00587,-0.000178,24.020807,-0.0076,1.339
2382.00,7.479130,25.00513,-0.000178,24.019612,-0.0076,1.339
2384.00,7.479151,25.00527,-0.000178,24.020129,-0.0077,1.339
2386.00,7.479106,25.00516,-0.000179,24.020868,-0.0077,1.339
2388.00,7.479393,25.00507,-0.000178,24.020205,-0.0076,1.339
2390.00,7.479340,25.00512,-0.000179,24.020428,-0.0077,1.338
2392.00,7.479718,25.00601,-0.000179,24.020190,-0.0077,1.339
2394.00,7.479166,25.00617,-0.000179,24.020196,-0.0077,1.339
2396.00,7.478789,25.00610,-0.000178,24.020678,-0.0076,1.339
2398.00,7.479063,25.00611,-0.000178,24.020129,-0.0076,1.340
2400.00,7.478219,25.00608,-0.000179,24.019679,-0.0077,1.339
@4,12.0000,24.0
2402.00,7.478036,25.00531,-0.000181,24.020482,-0.0076,1.340
2404.00,7.474915,25.00513,-0.000181,24.020439,-0.0076,1.339
2406.00,7.467483,25.00530,-0.000180,24.020923,-0.0076,1.339
2408.00,7.458766,25.00581,-0.000178,24.020785,-0.0076,1.338
2410.00,7.451353,25.00571,-0.000178,24.019998,-0.0076,1.338
2412.00,7.446953,25.00551,-0.000178,24.019742,-0.0076,1.338
2414.00,7.444739,25.00548,-0.000177,24.020090,-0.0076,1.339
2416.00,7.442734,25.00533,-0.000179,24.020527,-0.0076,1.340
2418.00,7.440361,25.00583,-0.000180,24.020375,-0.0076,1.340
2420.00,7.439321,25.00538,-0.000180,24.020520,-0.0076,1.340
2422.00,7.439247,25.00648,-0.000181,24.020484,-0.0076,1.340
2424.00,7.439166,25.00591,-0.000180,24.020263,-0.0076,1.340
2426.00,7.437926,25.00522,-0.000180,24.020497,-0.0076,1.340
2428.00,7.441910,25.00540,-0.000180,24.020826,-0.0076,1.341
2430.00,7.450410,25.00600,-0.000181,24.020107,-0.0077,1.341
2432.00,7.459456,25.00635,-0.000182,24.019813,-0.0077,1.342
2434.00,7.467337,25.00591,-0.000181,24.020241,-0.0077,1.342
2436.00,7.472332,25.00554,-0.000181,24.020622,-0.0077,1.340
2438.00,7.476162,25.00644,-0.000181,24.020190,-0.0077,1.340
2440.00,7.478699,25.00624,-0.000180,24.020814,-0.0076,1.339
2442.00,7.480920,25.00638,-0.000177,24.020172,-0.0076,1.339
2444.00,7.482693,25.00579,-0.000178,24.020712,-0.0077,1.339
2446.00,7.483852,25.00533,-0.000178,24.021231,-0.0076,1.339
2448.00,7.484225,25.00661,-0.000178,24.020982,-0.0077,1.340
2450.00,7.484735,25.00684,-0.000180,24.020453,-0.0076,1.340
2452.00,7.484492,25.00736,-0.000179,24.020997,-0.0076,1.339
2454.00,7.484948,25.00622,-0.000178,24.020671,-0.0076,1.338
2456.00,7.484714,25.00645,-0.000178,24.020484,-0.0077,1.339
2458.00,7.484130,25.00695,-0.000179,24.020352,-0.0077,1.339
2460.00,7.484038,25.00643,-0.000178,24.020096,-0.0077,1.340
2462.00,7.484543,25.00706,-0.000178,24.020981,-0.0076,1.340
2464.00,7.484889,25.00840,-0.000178,24.020890,-0.0076,1.339
2466.00,7.485795,25.00872,-0.000177,24.020634,-0.0076,1.339
2468.00,7.486566,25.00841,-0.000179,24.020680,-0.0076,1.339
2470.00,7.487310,25.00818,-0.000178,24.020187,-0.0076,1.339
2472.00,7.488499,25.00839,-0.000179,24.020114,-0.0077,1.339
2474.00,7.490757,25.00825,-0.000180,24.020709,-0.0076,1.339
2476.00,7.492445,25.00717,-0.000181,24.019913,-0.0077,1.340
2478.00,7.493088,25.00774,-0.000180,24.019973,-0.0077,1.339
2480.00,7.492655,25.00749,-0.000178,24.019790,-0.0077,1.339
2482.00,7.491488,25.00719,-0.000177,24.020243,-0.0077,1.339
2484.00,7.490481,25.00705,-0.000177,24.019815,-0.0076,1.339
2486.00,7.489130,25.00664,-0.000177,24.020377,-0.0076,1.339
2488.00,7.488700,25.00712,-0.000179,24.020439,-0.0077,1.339
2490.00,7.488943,25.00593,-0.000179,24.020652,-0.0077,1.339
2492.00,7.488458,25.00486,-0.000180,24.020482,-0.0077,1.339
2494.00,7.487848,25.00546,-0.000180,24.020043,-0.0077,1.340
2496.00,7.487762,25.00576,-0.000179,24.020468,-0.0077,1.339
2498.00,7.486235,25.00578,-0.000179,24.020529,-0.0076,1.339
2500.00,7.485792,25.00588,-0.000178,24.020208,-0.0076,1.339
2502.00,7.485887,25.00548,-0.000179,24.020147,-0.0077,1.339
2504.00,7.485620,25.00642,-0.000178,24.020286,-0.0077,1.339
2506.00,7.484926,25.00599,-0.000177,24.019887,-0.0077,1.339
2508.00,7.484319,25.00578,-0.000178,24.020520,-0.0077,1.339
2510.00,7.484358,25.00714,-0.000179,24.020110,-0.0077,1.339
2512.00,7.484742,25.00703,-0.000179,24.020475,-0.0077,1.340
2514.00,7.485067,25.00582,-0.000179,24.019906,-0.0077,1.339
2516.00,7.484587,25.00568,-0.000178,24.020417,-0.0077,1.339
2518.00,7.484047,25.00634,-0.000178,24.019663,-0.0077,1.339
2520.00,7.483877,25.00649,-0.000178,24.020732,-0.0077,1.339
2522.00,7.483470,25.00656,-0.000180,24.020663,-0.0077,1.340
2524.00,7.483224,25.00634,-0.000179,24.020051,-0.0077,1.339
2526.00,7.483153,25.00675,-0.000179,24.020246,-0.0077,1.339
2528.00,7.483610,25.00670,-0.000179,24.020823,-0.0077,1.339
2530.00,7.483918,25.00701,-0.000178,24.020901,-0.0076,1.338
2532.00,7.483654,25.00652,-0.000178,24.020883,-0.0076,1.339
2534.00,7.482927,25.00652,-0.000180,24.019993,-0.0077,1.339
2536.00,7.482786,25.00697,-0.000179,24.020176,-0.0077,1.340
2538.00,7.483164,25.00676,-0.000179,24.019924,-0.0077,1.339
2540.00,7.483060,25.00644,-0.000179,24.020089,-0.0077,1.339
2542.00,7.482152,25.00703,-0.000180,24.019806,-0.0077,1.339
2544.00,7.481508,25.00665,-0.000180,24.020391,-0.0077,1.339
2546.00,7.481632,25.00694,-0.000179,24.020167,-0.0077,1.339
2548.00,7.481408,25.00594,-0.000178,24.020085,-0.0077,1.339
2550.00,7.481348,25.00573,-0.000180,24.019761,-0.0077,1.340
2552.00,7.481234,25.00564,-0.000179,24.020500,-0.0077,1.339
2554.00,7.480851,25.00568,-0.000179,24.019960,-0.0077,1.339
2556.00,7.481483,25.00629,-0.000180,24.020390,-0.0076,1.339
2558.00,7.481461,25.00648,-0.000180,24.020310,-0.0077,1.339
2560.00,7.481797,25.00660,-0.000180,24.019746,-0.0077,1.339
2562.00,7.481349,25.00646,-0.000179,24.019978,-0.0077,1.339
2564.00,7.480691,25.00625,-0.000179,24.019732,-0.0077,1.339
2566.00,7.481093,25.00511,-0.000178,24.020013,-0.0076,1.339
2568.00,7.481148,25.00552,-0.000179,24.020578,-0.0076,1.339
2570.00,7.481838,25.00654,-0.000178,24.020379,-0.0076,1.339
2572.00,7.482216,25.00675,-0.000178,24.020721,-0.0076,1.340
2574.00,7.482083,25.00613,-0.000179,24.021008,-0.0076,1.339
2576.00,7.481546,25.00619,-0.000178,24.019924,-0.0076,1.339
2578.00,7.481371,25.00623,-0.000179,24.019605,-0.0077,1.340
2580.00,7.481205,25.00650,-0.000178,24.020317,-0.0077,1.340
2582.00,7.480935,25.00606,-0.000179,24.019837,-0.0076,1.340
2584.00,7.481090,25.00588,-0.000180,24.019958,-0.0077,1.340
2586.00,7.481152,25.00623,-0.000178,24.020047,-0.0076,1.339
2588.00,7.481053,25.00597,-0.000178,24.020625,-0.0077,1.339
2590.00,7.480610,25.00534,-0.000178,24.020323,-0.0076,1.339
2592.00,7.479878,25.00499,-0.000179,24.020265,-0.0076,1.340
2594.00,7.479109,25.00626,-0.000179,24.020005,-0.0076,1.339
2596.00,7.479451,25.00639,-0.000180,24.020089,-0.0076,1.339
2598.00,7.479198,25.00610,-0.000179,24.020136,-0.0077,1.339
2600.00,7.479669,25.00579,-0.000179,24.020765,-0.0077,1.339
2602.00,7.479683,25.00542,-0.000180,24.020647,-0.0077,1.340
2604.00,7.479526,25.00596,-0.000179,24.020172,-0.0077,1.340
2606.00,7.479872,25.00620,-0.000180,24.020279,-0.0077,1.340
2608.00,7.480116,25.00590,-0.000180,24.019909,-0.0077,1.339
2610.00,7.480481,25.00619,-0.000179,24.020018,-0.0076,1.338
2612.00,7.480348,25.00610,-0.000178,24.020600,-0.0077,1.340
2614.00,7.480080,25.00584,-0.000179,24.020176,-0.0076,1.339
2616.00,7.480814,25.00647,-0.000178,24.020306,-0.0077,1.340
2618.00,7.480672,25.00596,-0.000179,24.019574,-0.0076,1.339
2620.00,7.480490,25.00637,-0.000179,24.020426,-0.0077,1.340
2622.00,7.480603,25.00768,-0.000180,24.020638,-0.0077,1.340
2624.00,7.480909,25.00710,-0.000180,24.020065,-0.0076,1.339
2626.00,7.481139,25.00756,-0.000178,24.020564,-0.0077,1.338
2628.00,7.479764,25.00686,-0.000179,24.020426,-0.0077,1.339
2630.00,7.480545,25.00639,-0.000179,24.019565,-0.0077,1.340
2632.00,7.480984,25.00601,-0.000179,24.019982,-0.0077,1.340
2634.00,7.480621,25.00567,-0.000178,24.020328,-0.0077,1.339
2636.00,7.481001,25.00586,-0.000179,24.020219,-0.0077,1.339
2638.00,7.480943,25.00577,-0.000179,24.019635,-0.0076,1.339
2640.00,7.480065,25.00567,-0.000179,24.020448,-0.0077,1.339
2642.00,7.480332,25.00622,-0.000178,24.020605,-0.0077,1.339
2644.00,7.479378,25.00646,-0.000178,24.019927,-0.0077,1.340
2646.00,7.479484,25.00731,-0.000179,24.020323,-0.0077,1.339
2648.00,7.479645,25.00680,-0.000178,24.020130,-0.0077,1.339
2650.00,7.480273,25.00585,-0.000179,24.020299,-0.0077,1.340
2652.00,7.481432,25.00563,-0.000179,24.020400,-0.0077,1.339
2654.00,7.481517,25.00555,-0.000179,24.020313,-0.0076,1.340
2656.00,7.480158,25.00570,-0.000180,24.019712,-0.0077,1.339
2658.00,7.479093,25.00715,-0.000180,24.020672,-0.0077,1.339
2660.00,7.478285,25.00740,-0.000179,24.020335,-0.0077,1.339
2662.00,7.477642,25.00755,-0.000180,24.020161,-0.0076,1.339
2664.00,7.476975,25.00707,-0.000180,24.019817,-0.0077,1.340
2666.00,7.475967,25.00577,-0.000178,24.019887,-0.0077,1.339
2668.00,7.476012,25.00574,-0.000181,24.019686,-0.0076,1.340
2670.00,7.477129,25.00568,-0.000180,24.019505,-0.0077,1.339
2672.00,7.478533,25.00620,-0.000179,24.020366,-0.0077,1.339
2674.00,7.479231,25.00616,-0.000179,24.020642,-0.0076,1.340
2676.00,7.480311,25.00642,-0.000179,24.020112,-0.0077,1.339
2678.00,7.481183,25.00639,-0.000179,24.020352,-0.0077,1.339
2680.00,7.481811,25.00622,-0.000180,24.019730,-0.0077,1.339
2682.00,7.482120,25.00688,-0.000179,24.019916,-0.0077,1.339
2684.00,7.483243,25.00764,-0.000180,24.020672,-0.0076,1.340
2686.00,7.482466,25.00802,-0.000179,24.020214,-0.0077,1.339
2688.00,7.481826,25.00756,-0.000178,24.020230,-0.0077,1.339
2690.00,7.481721,25.00731,-0.000178,24.019768,-0.0076,1.339
2692.00,7.481443,25.00764,-0.000178,24.020304,-0.0076,1.339
2694.00,7.481362,25.00659,-0.000179,24.020565,-0.0077,1.339
2696.00,7.481948,25.00626,-0.000180,24.020361,-0.0076,1.339
2698.00,7.480990,25.00610,-0.000180,24.019454,-0.0076,1.340
2700.00,7.480477,25.00656,-0.000180,24.020783,-0.0076,1.340
2702.00,7.480117,25.00630,-0.000180,24.020526,-0.0077,1.339
2704.00,7.479932,25.00530,-0.000178,24.019920,-0.0077,1.339
2706.00,7.479900,25.00500,-0.000178,24.020429,-0.0076,1.340
2708.00,7.479880,25.00501,-0.000179,24.020330,-0.0076,1.340
2710.00,7.479462,25.00621,-0.000180,24.020440,-0.0077,1.339
2712.00,7.479147,25.00663,-0.000179,24.020477,-0.0077,1.339
2714.00,7.478997,25.00631,-0.000178,24.019851,-0.0077,1.340
2716.00,7.477614,25.00620,-0.000180,24.020241,-0.0076,1.340
2718.00,7.476592,25.00649,-0.000179,24.020317,-0.0077,1.340
2720.00,7.475600,25.00566,-0.000179,24.020190,-0.0076,1.339
2722.00,7.475865,25.00598,-0.000179,24.020118,-0.0077,1.340
2724.00,7.475561,25.00639,-0.000180,24.020428,-0.0077,1.339
2726.00,7.474699,25.00589,-0.000180,24.019969,-0.0077,1.339
2728.00,7.474968,25.00632,-0.000179,24.020359,-0.0077,1.340
2730.00,7.475525,25.00582,-0.000180,24.020078,-0.0076,1.340
2732.00,7.476573,25.00617,-0.000179,24.020002,-0.0076,1.340
2734.00,7.478533,25.00566,-0.000178,24.020357,-0.0076,1.340
2736.00,7.480676,25.00583,-0.000178,24.020107,-0.0077,1.339
2738.00,7.481110,25.00551,-0.000178,24.019650,-0.0077,1.339
2740.00,7.480353,25.00595,-0.000178,24.020890,-0.0076,1.339
2742.00,7.479921,25.00559,-0.000177,24.020275,-0.0076,1.339
2744.00,7.478844,25.00584,-0.000178,24.020484,-0.0076,1.339
2746.00,7.478281,25.00555,-0.000178,24.020393,-0.0076,1.339
2748.00,7.479961,25.00468,-0.000178,24.020788,-0.0077,1.339
2750.00,7.479515,25.00484,-0.000179,24.020422,-0.0077,1.340
2752.00,7.479831,25.00535,-0.000179,24.019532,-0.0077,1.340
2754.00,7.479821,25.00515,-0.000179,24.020404,-0.0077,1.339
2756.00,7.478278,25.00593,-0.000179,24.020698,-0.0077,1.339
2758.00,7.478561,25.00644,-0.000179,24.020807,-0.0076,1.339
2760.00,7.478758,25.00631,-0.000179,24.020564,-0.0076,1.338
2762.00,7.478463,25.00617,-0.000178,24.020478,-0.0076,1.339
2764.00,7.478798,25.00592,-0.000179,24.020573,-0.0077,1.340
2766.00,7.478701,25.00539,-0.000179,24.020110,-0.0077,1.340
2768.00,7.477382,25.00548,-0.000178,24.020344,-0.0077,1.339
2770.00,7.476299,25.00552,-0.000178,24.020712,-0.0077,1.340
2772.00,7.476832,25.00548,-0.000180,24.020681,-0.0077,1.340
2774.00,7.477362,25.00576,-0.000179,24.020216,-0.0076,1.340
2776.00,7.476331,25.00565,-0.000179,24.020272,-0.0077,1.339
2778.00,7.476361,25.00601,-0.000179,24.020672,-0.0076,1.340
2780.00,7.475781,25.00591,-0.000179,24.020216,-0.0077,1.339
2782.00,7.475260,25.00591,-0.000179,24.020245,-0.0077,1.339
2784.00,7.475715,25.00597,-0.000179,24.019374,-0.0076,1.340
2786.00,7.476069,25.00525,-0.000178,24.019594,-0.0077,1.340
2788.00,7.476218,25.00628,-0.000180,24.020741,-0.0077,1.340
2790.00,7.477042,25.00680,-0.000179,24.020328,-0.0076,1.339
2792.00,7.477165,25.00729,-0.000179,24.020533,-0.0076,1.339
2794.00,7.477888,25.00727,-0.000179,24.020268,-0.0076,1.339
2796.00,7.479410,25.00749,-0.000178,24.020966,-0.0077,1.340
2798.00,7.479052,25.00685,-0.000179,24.020623,-0.0077,1.339
2800.00,7.480167,25.00793,-0.000179,24.020257,-0.0077,1.339
2802.00,7.480358,25.00785,-0.000179,24.019984,-0.0077,1.339
2804.00,7.480482,25.00759,-0.000179,24.020042,-0.0077,1.339
2806.00,7.480860,25.00781,-0.000179,24.019884,-0.0077,1.339
2808.00,7.480775,25.00781,-0.000179,24.020353,-0.0076,1.339
2810.00,7.480680,25.00723,-0.000179,24.020170,-0.0076,1.339
2812.00,7.481099,25.00733,-0.000179,24.019786,-0.0077,1.340
2814.00,7.481546,25.00770,-0.000179,24.020560,-0.0077,1.340
2816.00,7.482074,25.00701,-0.000178,24.020507,-0.0077,1.340
2818.00,7.482365,25.00677,-0.000179,24.020110,-0.0077,1.340
2820.00,7.482290,25.00669,-0.000179,24.020121,-0.0077,1.340
2822.00,7.482664,25.00730,-0.000179,24.020109,-0.0076,1.340
2824.00,7.482792,25.00776,-0.000179,24.020518,-0.0076,1.339
2826.00,7.482339,25.00746,-0.000178,24.020127,-0.0076,1.339
2828.00,7.482147,25.00700,-0.000178,24.020270,-0.0076,1.339
2830.00,7.481617,25.00735,-0.000178,24.020217,-0.0077,1.340
2832.00,7.481348,25.00685,-0.000177,24.020662,-0.0076,1.340
2834.00,7.480635,25.00636,-0.000177,24.020739,-0.0076,1.339
2836.00,7.479875,25.00699,-0.000179,24.020569,-0.0076,1.339
2838.00,7.479778,25.00797,-0.000179,24.020303,-0.0076,1.340
2840.00,7.479439,25.00738,-0.000179,24.020440,-0.0077,1.340
2842.00,7.478460,25.00702,-0.000178,24.020540,-0.0077,1.339
2844.00,7.477492,25.00737,-0.000179,24.020266,-0.0077,1.340
2846.00,7.478374,25.00734,-0.000178,24.019889,-0.0077,1.339
2848.00,7.479159,25.00768,-0.000178,24.020366,-0.0076,1.339
2850.00,7.480246,25.00784,-0.000179,24.019898,-0.0076,1.340
2852.00,7.481157,25.00843,-0.000179,24.019956,-0.0077,1.340
2854.00,7.481768,25.00793,-0.000179,24.019413,-0.0076,1.340
2856.00,7.481807,25.00828,-0.000180,24.019878,-0.0077,1.340
2858.00,7.481952,25.00797,-0.000180,24.019945,-0.0076,1.340
2860.00,7.481991,25.00785,-0.000180,24.019866,-0.0077,1.339
2862.00,7.482227,25.00798,-0.000179,24.020611,-0.0077,1.340
2864.00,7.482100,25.00751,-0.000179,24.019846,-0.0076,1.340
2866.00,7.481889,25.00679,-0.000178,24.020109,-0.0076,1.340
2868.00,7.481980,25.00648,-0.000178,24.020935,-0.0076,1.339
2870.00,7.481152,25.00672,-0.000178,24.020986,-0.0076,1.339
2872.00,7.481169,25.00731,-0.000178,24.020283,-0.0077,1.339
2874.00,7.480499,25.00730,-0.000179,24.019782,-0.0076,1.340
2876.00,7.478877,25.00730,-0.000179,24.020625,-0.0077,1.339
2878.00,7.478582,25.00780,-0.000178,24.020045,-0.0076,1.340
2880.00,7.478206,25.00728,-0.000179,24.019826,-0.0077,1.340
2882.00,7.477713,25.00733,-0.000179,24.020226,-0.0077,1.339
2884.00,7.477593,25.00702,-0.000179,24.020101,-0.0077,1.339
2886.00,7.478713,25.00802,-0.000178,24.020342,-0.0077,1.340
2888.00,7.480207,25.00694,-0.000179,24.020040,-0.0077,1.340
2890.00,7.481926,25.00712,-0.000179,24.020712,-0.0077,1.340
2892.00,7.483117,25.00785,-0.000178,24.020266,-0.0076,1.340
2894.00,7.483556,25.00792,-0.000178,24.019994,-0.0077,1.340
2896.00,7.483626,25.00751,-0.000180,24.020381,-0.0077,1.340
2898.00,7.484113,25.00731,-0.000179,24.019780,-0.0077,1.340
2900.00,7.483720,25.00679,-0.000180,24.020007,-0.0077,1.340
2902.00,7.482589,25.00650,-0.000180,24.020738,-0.0077,1.339
2904.00,7.482095,25.00692,-0.000178,24.020013,-0.0077,1.340
2906.00,7.482426,25.00655,-0.000178,24.020121,-0.0076,1.340
2908.00,7.483055,25.00582,-0.000178,24.020672,-0.0077,1.339
2910.00,7.482722,25.00638,-0.000179,24.020252,-0.0077,1.339
2912.00,7.481630,25.00661,-0.000179,24.020118,-0.0077,1.340
2914.00,7.481620,25.00590,-0.000180,24.020187,-0.0077,1.340
2916.00,7.481588,25.00554,-0.000178,24.020500,-0.0077,1.339
2918.00,7.481110,25.00644,-0.000178,24.019112,-0.0077,1.340
2920.00,7.480630,25.00689,-0.000179,24.020172,-0.0077,1.340
2922.00,7.480953,25.00731,-0.000179,24.020172,-0.0077,1.339
2924.00,7.481873,25.00684,-0.000178,24.020832,-0.0077,1.340
2926.00,7.482217,25.00660,-0.000178,24.020265,-0.0077,1.340
2928.00,7.481985,25.00682,-0.000178,24.020810,-0.0077,1.339
2930.00,7.482012,25.00675,-0.000177,24.020183,-0.0077,1.340
2932.00,7.481159,25.00635,-0.000178,24.020029,-0.0077,1.339
2934.00,7.480161,25.00700,-0.000178,24.019630,-0.0077,1.339
2936.00,7.479777,25.00690,-0.000180,24.019719,-0.0077,1.340
2938.00,7.479109,25.00643,-0.000180,24.020422,-0.0077,1.340
2940.00,7.479584,25.00676,-0.000178,24.020109,-0.0077,1.339
2942.00,7.480045,25.00626,-0.000179,24.019797,-0.0076,1.339
2944.00,7.480902,25.00588,-0.000178,24.020326,-0.0077,1.339
2946.00,7.481647,25.00535,-0.000179,24.019920,-0.0077,1.340
2948.00,7.481808,25.00612,-0.000178,24.020279,-0.0077,1.340
2950.00,7.481760,25.00647,-0.000178,24.020625,-0.0076,1.339
2952.00,7.481235,25.00606,-0.000178,24.020274,-0.0076,1.339
2954.00,7.482273,25.00545,-0.000178,24.019974,-0.0077,1.340
2956.00,7.482113,25.00510,-0.000179,24.020631,-0.0077,1.339
2958.00,7.481852,25.00489,-0.000179,24.020473,-0.0077,1.340
2960.00,7.481797,25.00548,-0.000179,24.019645,-0.0077,1.340
2962.00,7.481250,25.00546,-0.000179,24.020371,-0.0076,1.339
2964.00,7.481228,25.00557,-0.000179,24.019918,-0.0077,1.340
2966.00,7.481399,25.00503,-0.000177,24.020732,-0.0077,1.340
2968.00,7.479860,25.00643,-0.000178,24.020506,-0.0076,1.339
2970.00,7.478876,25.00656,-0.000178,24.020141,-0.0076,1.339
2972.00,7.478748,25.00646,-0.000178,24.020295,-0.0077,1.339
2974.00,7.479079,25.00716,-0.000178,24.019938,-0.0077,1.339
2976.00,7.478508,25.00691,-0.000179,24.020219,-0.0077,1.340
2978.00,7.477855,25.00593,-0.000179,24.020475,-0.0076,1.340
2980.00,7.478297,25.00613,-0.000179,24.020101,-0.0077,1.339
2982.00,7.480076,25.00662,-0.000178,24.020709,-0.0076,1.339
2984.00,7.481434,25.00707,-0.000179,24.020718,-0.0077,1.340
2986.00,7.481680,25.00710,-0.000179,24.019886,-0.0077,1.340
2988.00,7.482131,25.00704,-0.000178,24.020594,-0.0076,1.339
2990.00,7.482405,25.00595,-0.000178,24.020076,-0.0076,1.339
2992.00,7.483306,25.00572,-0.000178,24.020792,-0.0076,1.339
2994.00,7.482716,25.00501,-0.000177,24.020284,-0.0077,1.339
2996.00,7.481954,25.00553,-0.000178,24.020460,-0.0077,1.340
2998.00,7.482319,25.00524,-0.000179,24.019996,-0.0077,1.340
3000.00,7.484077,25.00495,-0.000179,24.020177,-0.0077,1.340
@5,12.0000,24.0
3002.00,7.484689,25.00416,-0.000178,24.020705,-0.0076,1.339
3004.00,7.481439,25.00499,-0.000178,24.020304,-0.0076,1.340
3006.00,7.472378,25.00474,-0.000177,24.020433,-0.0077,1.339
3008.00,7.462545,25.00546,-0.000178,24.020368,-0.0077,1.338
3010.00,7.454018,25.00602,-0.000178,24.020765,-0.0077,1.339
3012.00,7.447978,25.00540,-0.000177,24.020859,-0.0076,1.339
3014.00,7.444586,25.00605,-0.000177,24.020828,-0.0077,1.339
3016.00,7.441190,25.00560,-0.000178,24.020716,-0.0076,1.340
3018.00,7.439428,25.00625,-0.000179,24.020890,-0.0077,1.341
3020.00,7.436944,25.00753,-0.000181,24.019920,-0.0077,1.341
3022.00,7.435862,25.00665,-0.000181,24.020181,-0.0077,1.341
3024.00,7.435236,25.00643,-0.000179,24.019791,-0.0077,1.340
3026.00,7.435197,25.00704,-0.000180,24.019853,-0.0077,1.340
3028.00,7.437425,25.00721,-0.000181,24.020301,-0.0077,1.341
3030.00,7.445264,25.00800,-0.000180,24.020391,-0.0076,1.341
3032.00,7.454932,25.00677,-0.000180,24.019764,-0.0076,1.342
3034.00,7.463085,25.00763,-0.000179,24.020442,-0.0077,1.341
3036.00,7.468943,25.00788,-0.000178,24.019955,-0.0077,1.341
3038.00,7.473696,25.00809,-0.000180,24.020255,-0.0077,1.340
3040.00,7.477704,25.00789,-0.000179,24.021227,-0.0076,1.340
3042.00,7.479677,25.00774,-0.000178,24.020587,-0.0076,1.339
3044.00,7.481567,25.00765,-0.000177,24.019728,-0.0077,1.339
3046.00,7.484729,25.00742,-0.000179,24.019871,-0.0076,1.340
3048.00,7.488008,25.00696,-0.000179,24.020596,-0.0076,1.340
3050.00,7.489530,25.00782,-0.000178,24.020547,-0.0076,1.340
3052.00,7.490443,25.00850,-0.000180,24.019931,-0.0077,1.340
3054.00,7.490816,25.00779,-0.000179,24.020132,-0.0076,1.340
3056.00,7.491092,25.00822,-0.000179,24.020315,-0.0077,1.340
3058.00,7.490839,25.00756,-0.000179,24.020730,-0.0077,1.340
3060.00,7.489466,25.00866,-0.000179,24.020355,-0.0077,1.340
3062.00,7.488036,25.00826,-0.000178,24.020274,-0.0077,1.340
3064.00,7.487733,25.00823,-0.000177,24.020486,-0.0077,1.339
3066.00,7.487935,25.00871,-0.000178,24.020727,-0.0077,1.340
3068.00,7.488257,25.00886,-0.000177,24.020587,-0.0076,1.340
3070.00,7.489687,25.00776,-0.000178,24.020602,-0.0077,1.339
3072.00,7.491036,25.00761,-0.000179,24.020625,-0.0077,1.340
3074.00,7.491867,25.00719,-0.000177,24.020705,-0.0077,1.339
3076.00,7.493133,25.00736,-0.000179,24.020696,-0.0077,1.340
3078.00,7.494290,25.00755,-0.000178,24.020803,-0.0076,1.340
3080.00,7.493810,25.00798,-0.000180,24.020308,-0.0076,1.339
3082.00,7.491231,25.00775,-0.000178,24.019730,-0.0077,1.339
3084.00,7.489368,25.00804,-0.000177,24.020594,-0.0076,1.339
3086.00,7.489281,25.00822,-0.000176,24.020230,-0.0077,1.339
3088.00,7.490644,25.00817,-0.000177,24.020268,-0.0076,1.340
3090.00,7.491427,25.00838,-0.000177,24.020290,-0.0076,1.339
3092.00,7.491700,25.00846,-0.000179,24.020047,-0.0076,1.340
3094.00,7.491597,25.00770,-0.000179,24.020043,-0.0077,1.340
3096.00,7.491417,25.00819,-0.000179,24.020408,-0.0077,1.340
3098.00,7.491538,25.00835,-0.000178,24.020611,-0.0077,1.340
3100.00,7.490521,25.00845,-0.000178,24.020689,-0.0076,1.339
3102.00,7.489890,25.00975,-0.000179,24.021102,-0.0077,1.340
3104.00,7.489346,25.01038,-0.000177,24.020415,-0.0076,1.340
3106.00,7.489262,25.01015,-0.000177,24.020063,-0.0076,1.340
3108.00,7.487779,25.00893,-0.000178,24.020603,-0.0076,1.340
3110.00,7.486026,25.00860,-0.000178,24.020486,-0.0076,1.339
3112.00,7.484334,25.00918,-0.000179,24.020255,-0.0076,1.340
3114.00,7.482641,25.00956,-0.000177,24.020402,-0.0077,1.339
3116.00,7.482066,25.00905,-0.000177,24.020156,-0.0076,1.339
3118.00,7.481686,25.00834,-0.000177,24.020208,-0.0077,1.339
3120.00,7.482564,25.00865,-0.000177,24.020821,-0.0077,1.340
3122.00,7.482378,25.00841,-0.000179,24.020056,-0.0077,1.340
3124.00,7.482154,25.00833,-0.000178,24.019626,-0.0076,1.340
3126.00,7.481771,25.00840,-0.000178,24.020315,-0.0076,1.340
3128.00,7.481657,25.00853,-0.000179,24.021015,-0.0077,1.341
3130.00,7.481374,25.00841,-0.000179,24.020402,-0.0077,1.340
3132.00,7.481563,25.00898,-0.000177,24.020745,-0.0076,1.339
3134.00,7.482360,25.00796,-0.000178,24.020239,-0.0076,1.340
3136.00,7.483535,25.00841,-0.000177,24.020790,-0.0077,1.339
3138.00,7.483931,25.00871,-0.000177,24.019944,-0.0077,1.339
3140.00,7.484397,25.00887,-0.000177,24.020107,-0.0077,1.339
3142.00,7.484924,25.00898,-0.000178,24.020614,-0.0076,1.340
3144.00,7.484297,25.00793,-0.000179,24.019730,-0.0076,1.341
3146.00,7.483336,25.00743,-0.000178,24.020223,-0.0077,1.340
3148.00,7.482140,25.00764,-0.000178,24.020065,-0.0077,1.340
3150.00,7.481717,25.00768,-0.000178,24.020547,-0.0077,1.339
3152.00,7.481462,25.00866,-0.000178,24.020663,-0.0077,1.339
3154.00,7.480600,25.00882,-0.000176,24.020406,-0.0076,1.339
3156.00,7.480372,25.00916,-0.000178,24.020636,-0.0077,1.340
3158.00,7.479830,25.00820,-0.000177,24.020839,-0.0076,1.340
3160.00,7.478882,25.00804,-0.000178,24.019771,-0.0076,1.340
3162.00,7.479054,25.00804,-0.000178,24.020749,-0.0076,1.340
3164.00,7.480295,25.00870,-0.000177,24.020930,-0.0077,1.339
3166.00,7.481556,25.00837,-0.000177,24.020658,-0.0076,1.340
3168.00,7.481470,25.00836,-0.000178,24.020348,-0.0076,1.340
3170.00,7.481358,25.00870,-0.000178,24.020352,-0.0077,1.339
3172.00,7.481014,25.00870,-0.000178,24.020643,-0.0076,1.339
3174.00,7.480989,25.00818,-0.000177,24.020096,-0.0076,1.340
3176.00,7.480344,25.00859,-0.000178,24.020545,-0.0077,1.340
3178.00,7.480693,25.00872,-0.000178,24.020228,-0.0076,1.339
3180.00,7.481680,25.00924,-0.000178,24.019898,-0.0076,1.340
3182.00,7.481941,25.00874,-0.000178,24.020498,-0.0076,1.340
3184.00,7.482010,25.00833,-0.000178,24.020230,-0.0076,1.340
3186.00,7.481757,25.00887,-0.000178,24.019800,-0.0076,1.340
3188.00,7.480580,25.00845,-0.000178,24.019944,-0.0077,1.340
3190.00,7.480346,25.00822,-0.000179,24.020005,-0.0077,1.340
3192.00,7.481005,25.00833,-0.000179,24.019984,-0.0077,1.340
3194.00,7.482232,25.00771,-0.000177,24.020272,-0.0077,1.340
3196.00,7.482018,25.00765,-0.000177,24.020493,-0.0077,1.340
3198.00,7.482524,25.00791,-0.000176,24.020652,-0.0077,1.340
3200.00,7.482770,25.00841,-0.000177,24.020500,-0.0076,1.340
3202.00,7.481874,25.00812,-0.000178,24.020284,-0.0076,1.340
3204.00,7.480852,25.00745,-0.000176,24.020214,-0.0076,1.339
3206.00,7.481753,25.00825,-0.000178,24.020729,-0.0077,1.340
3208.00,7.482578,25.00840,-0.000178,24.021077,-0.0076,1.339
3210.00,7.482706,25.00767,-0.000177,24.019857,-0.0076,1.340
3212.00,7.483093,25.00804,-0.000177,24.020408,-0.0076,1.340
3214.00,7.482630,25.00813,-0.000178,24.020107,-0.0076,1.340
3216.00,7.482836,25.00729,-0.000178,24.020807,-0.0077,1.340
3218.00,7.482972,25.00764,-0.000179,24.020370,-0.0077,1.339
3220.00,7.483234,25.00736,-0.000178,24.020323,-0.0076,1.339
3222.00,7.483333,25.00738,-0.000178,24.020603,-0.0076,1.339
3224.00,7.483532,25.00691,-0.000177,24.020449,-0.0077,1.340
3226.00,7.482341,25.00809,-0.000179,24.020603,-0.0076,1.339
3228.00,7.481778,25.00800,-0.000178,24.020527,-0.0077,1.340
3230.00,7.482013,25.00911,-0.000178,24.019871,-0.0077,1.339
3232.00,7.481787,25.00873,-0.000177,24.020156,-0.0077,1.340
3234.00,7.481953,25.00909,-0.000178,24.020984,-0.0077,1.339
3236.00,7.483081,25.00887,-0.000178,24.020754,-0.0076,1.340
3238.00,7.482521,25.00811,-0.000178,24.020564,-0.0076,1.339
3240.00,7.481428,25.00847,-0.000178,24.020370,-0.0076,1.339
3242.00,7.482386,25.00785,-0.000175,24.020462,-0.0076,1.339
3244.00,7.482517,25.00819,-0.000176,24.020281,-0.0076,1.340
3246.00,7.481965,25.00850,-0.000177,24.020504,-0.0076,1.340
3248.00,7.481688,25.00826,-0.000178,24.020103,-0.0076,1.340
3250.00,7.482769,25.00749,-0.000178,24.020158,-0.0077,1.340
3252.00,7.483828,25.00706,-0.000179,24.020085,-0.0077,1.339
3254.00,7.484807,25.00765,-0.000178,24.020040,-0.0077,1.339
3256.00,7.486168,25.00771,-0.000178,24.020196,-0.0076,1.339
3258.00,7.486470,25.00740,-0.000179,24.020201,-0.0076,1.340
3260.00,7.487069,25.00738,-0.000177,24.020991,-0.0077,1.340
3262.00,7.487103,25.00731,-0.000179,24.020413,-0.0076,1.340
3264.00,7.486310,25.00851,-0.000178,24.019971,-0.0076,1.339
3266.00,7.484935,25.00878,-0.000178,24.020125,-0.0076,1.340
3268.00,7.484908,25.00859,-0.000177,24.020370,-0.0076,1.339
3270.00,7.484382,25.00904,-0.000177,24.020239,-0.0076,1.339
3272.00,7.482916,25.00867,-0.000177,24.020348,-0.0077,1.339
3274.00,7.481992,25.00865,-0.000178,24.020023,-0.0077,1.340
3276.00,7.481526,25.00885,-0.000178,24.019929,-0.0076,1.339
3278.00,7.481353,25.00875,-0.000179,24.020562,-0.0077,1.340
3280.00,7.481632,25.00904,-0.000177,24.021370,-0.0076,1.339
3282.00,7.481568,25.00978,-0.000177,24.020176,-0.0076,1.339
3284.00,7.480762,25.00965,-0.000178,24.020355,-0.0077,1.340
3286.00,7.480710,25.00939,-0.000177,24.021100,-0.0076,1.339
3288.00,7.480389,25.00937,-0.000178,24.020605,-0.0076,1.340
3290.00,7.481063,25.00967,-0.000178,24.020375,-0.0076,1.340
3292.00,7.481308,25.00991,-0.000178,24.020237,-0.0076,1.339
3294.00,7.480811,25.00887,-0.000178,24.020429,-0.0076,1.339
3296.00,7.480269,25.00947,-0.000177,24.020685,-0.0077,1.339
3298.00,7.479877,25.00905,-0.000177,24.020098,-0.0077,1.340
3300.00,7.480644,25.00820,-0.000178,24.020317,-0.0077,1.340
3302.00,7.480289,25.00825,-0.000177,24.019976,-0.0077,1.339
3304.00,7.480719,25.00866,-0.000178,24.019960,-0.0077,1.340
3306.00,7.481884,25.00823,-0.000177,24.020286,-0.0077,1.340
3308.00,7.483375,25.00903,-0.000178,24.020176,-0.0076,1.339
3310.00,7.484636,25.00869,-0.000178,24.020578,-0.0077,1.340
3312.00,7.485027,25.00872,-0.000178,24.020705,-0.0077,1.340
3314.00,7.484632,25.00838,-0.000179,24.020379,-0.0077,1.340
3316.00,7.484985,25.00838,-0.000177,24.020469,-0.0076,1.340
3318.00,7.485604,25.00865,-0.000177,24.020730,-0.0076,1.340
3320.00,7.485696,25.00817,-0.000178,24.020395,-0.0076,1.339
3322.00,7.485752,25.00852,-0.000178,24.020342,-0.0076,1.339
3324.00,7.486478,25.00894,-0.000177,24.019452,-0.0077,1.340
3326.00,7.485969,25.00913,-0.000177,24.020159,-0.0076,1.340
3328.00,7.485794,25.00800,-0.000177,24.020571,-0.0076,1.340
3330.00,7.485054,25.00808,-0.000176,24.020255,-0.0076,1.340
3332.00,7.485240,25.00786,-0.000178,24.020495,-0.0076,1.340
3334.00,7.485361,25.00875,-0.000178,24.020924,-0.0076,1.340
3336.00,7.485107,25.00862,-0.000177,24.020196,-0.0076,1.341
3338.00,7.485029,25.00764,-0.000178,24.020458,-0.0076,1.340
3340.00,7.483827,25.00751,-0.000177,24.020584,-0.0076,1.340
3342.00,7.482155,25.00783,-0.000178,24.019809,-0.0076,1.339
3344.00,7.481820,25.00859,-0.000178,24.020504,-0.0077,1.340
3346.00,7.481687,25.00832,-0.000177,24.020819,-0.0077,1.340
3348.00,7.482567,25.00816,-0.000177,24.020451,-0.0077,1.340
3350.00,7.482516,25.00792,-0.000178,24.019648,-0.0077,1.340
3352.00,7.482112,25.00738,-0.000177,24.019547,-0.0077,1.340
3354.00,7.481941,25.00765,-0.000177,24.019848,-0.0077,1.340
3356.00,7.481278,25.00891,-0.000177,24.020268,-0.0076,1.340
3358.00,7.480775,25.00806,-0.000176,24.020112,-0.0076,1.339
3360.00,7.480415,25.00759,-0.000177,24.021082,-0.0077,1.340
3362.00,7.480186,25.00768,-0.000178,24.020371,-0.0076,1.339
3364.00,7.479855,25.00780,-0.000177,24.020535,-0.0076,1.339
3366.00,7.479395,25.00730,-0.000177,24.020527,-0.0076,1.339
3368.00,7.479048,25.00695,-0.000178,24.019842,-0.0076,1.340
3370.00,7.478844,25.00754,-0.000178,24.020038,-0.0076,1.340
3372.00,7.478765,25.00755,-0.000177,24.020511,-0.0077,1.340
3374.00,7.478145,25.00692,-0.000178,24.020493,-0.0076,1.339
3376.00,7.478942,25.00773,-0.000178,24.020179,-0.0076,1.340
3378.00,7.480602,25.00768,-0.000178,24.019927,-0.0077,1.340
3380.00,7.482316,25.00804,-0.000177,24.019916,-0.0077,1.340
3382.00,7.483408,25.00784,-0.000178,24.020703,-0.0076,1.340
3384.00,7.484148,25.00835,-0.000177,24.020090,-0.0076,1.340
3386.00,7.484231,25.00815,-0.000178,24.020953,-0.0077,1.340
3388.00,7.484371,25.00813,-0.000176,24.020228,-0.0076,1.340
3390.00,7.484034,25.00735,-0.000178,24.020607,-0.0076,1.340
3392.00,7.483137,25.00722,-0.000178,24.019837,-0.0077,1.340
3394.00,7.482329,25.00665,-0.000178,24.020060,-0.0077,1.340
3396.00,7.482421,25.00706,-0.000176,24.020687,-0.0076,1.340
3398.00,7.482143,25.00706,-0.000177,24.020279,-0.0077,1.339
3400.00,7.482052,25.00726,-0.000176,24.019659,-0.0076,1.340
3402.00,7.480254,25.00731,-0.000176,24.020442,-0.0076,1.340
3404.00,7.480244,25.00826,-0.000176,24.020330,-0.0077,1.339
3406.00,7.481369,25.00856,-0.000177,24.019790,-0.0076,1.339
3408.00,7.481931,25.00901,-0.000177,24.020569,-0.0077,1.339
3410.00,7.481715,25.00935,-0.000176,24.020830,-0.0076,1.339
3412.00,7.482171,25.00908,-0.000177,24.019974,-0.0077,1.340
3414.00,7.482331,25.00907,-0.000177,24.020342,-0.0076,1.340
3416.00,7.482578,25.00820,-0.000177,24.020720,-0.0076,1.339
3418.00,7.483553,25.00857,-0.000178,24.020712,-0.0076,1.340
3420.00,7.484474,25.00822,-0.000177,24.019599,-0.0077,1.339
3422.00,7.485610,25.00853,-0.000176,24.020199,-0.0077,1.340
3424.00,7.486247,25.00834,-0.000179,24.020683,-0.0077,1.340
3426.00,7.485989,25.00790,-0.000178,24.020457,-0.0077,1.340
3428.00,7.485794,25.00866,-0.000179,24.020054,-0.0076,1.340
3430.00,7.485656,25.00876,-0.000179,24.020063,-0.0076,1.340
3432.00,7.485865,25.00850,-0.000178,24.020134,-0.0077,1.339
3434.00,7.486367,25.00890,-0.000177,24.020408,-0.0077,1.340
3436.00,7.485386,25.00857,-0.000179,24.020408,-0.0076,1.340
3438.00,7.484437,25.00814,-0.000178,24.020991,-0.0076,1.339
3440.00,7.484104,25.00821,-0.000177,24.019942,-0.0076,1.340
3442.00,7.484261,25.00923,-0.000178,24.019684,-0.0077,1.339
3444.00,7.484154,25.00936,-0.000178,24.020196,-0.0077,1.339
3446.00,7.484447,25.00942,-0.000178,24.020556,-0.0076,1.340
3448.00,7.483664,25.00925,-0.000178,24.020090,-0.0077,1.340
3450.00,7.482493,25.00954,-0.000177,24.020299,-0.0076,1.340
3452.00,7.482520,25.01033,-0.000178,24.020179,-0.0076,1.340
3454.00,7.482174,25.01013,-0.000178,24.020254,-0.0077,1.341
3456.00,7.482464,25.00983,-0.000179,24.020310,-0.0076,1.340
3458.00,7.482078,25.01013,-0.000179,24.020553,-0.0077,1.340
3460.00,7.481956,25.00948,-0.000177,24.020402,-0.0077,1.339
3462.00,7.482039,25.00847,-0.000177,24.020304,-0.0077,1.340
3464.00,7.482702,25.00892,-0.000178,24.020589,-0.0077,1.340
3466.00,7.483512,25.00914,-0.000178,24.020223,-0.0077,1.340
3468.00,7.482858,25.00797,-0.000178,24.020701,-0.0076,1.340
3470.00,7.482333,25.00767,-0.000177,24.020457,-0.0077,1.340
3472.00,7.481767,25.00769,-0.000177,24.020355,-0.0077,1.340
3474.00,7.482685,25.00773,-0.000177,24.020845,-0.0076,1.340
3476.00,7.483148,25.00785,-0.000177,24.021133,-0.0076,1.340
3478.00,7.483242,25.00849,-0.000177,24.020023,-0.0076,1.340
3480.00,7.483447,25.00842,-0.000176,24.019840,-0.0076,1.340
3482.00,7.483962,25.00852,-0.000177,24.020560,-0.0077,1.340
3484.00,7.483873,25.00850,-0.000176,24.020174,-0.0077,1.340
3486.00,7.483054,25.00843,-0.000176,24.019695,-0.0077,1.340
3488.00,7.484144,25.00890,-0.000177,24.020313,-0.0076,1.340
3490.00,7.485035,25.00789,-0.000178,24.019840,-0.0077,1.340
3492.00,7.483907,25.00820,-0.000177,24.019813,-0.0077,1.340
3494.00,7.483877,25.00795,-0.000178,24.019529,-0.0077,1.340
3496.00,7.483766,25.00812,-0.000177,24.020611,-0.0077,1.340
3498.00,7.482948,25.00879,-0.000177,24.020855,-0.0076,1.340
3500.00,7.483263,25.00859,-0.000177,24.019991,-0.0077,1.340
3502.00,7.483809,25.00816,-0.000178,24.019608,-0.0077,1.339
3504.00,7.483774,25.00811,-0.000178,24.020736,-0.0077,1.340
3506.00,7.483297,25.00778,-0.000177,24.020118,-0.0077,1.340
3508.00,7.483789,25.00801,-0.000177,24.020346,-0.0076,1.340
3510.00,7.484471,25.00775,-0.000178,24.020607,-0.0077,1.340
3512.00,7.484202,25.00786,-0.000178,24.020723,-0.0077,1.340
3514.00,7.483417,25.00863,-0.000179,24.020471,-0.0077,1.340
3516.00,7.482933,25.00857,-0.000177,24.019833,-0.0077,1.339
3518.00,7.481818,25.00805,-0.000177,24.019871,-0.0077,1.340
3520.00,7.482276,25.00867,-0.000178,24.020255,-0.0077,1.340
3522.00,7.482526,25.00879,-0.000178,24.019802,-0.0077,1.340
3524.00,7.482062,25.00832,-0.000178,24.020317,-0.0077,1.339
3526.00,7.482423,25.00850,-0.000177,24.020284,-0.0077,1.340
3528.00,7.483041,25.00891,-0.000178,24.020341,-0.0076,1.340
3530.00,7.482436,25.00788,-0.000178,24.020611,-0.0077,1.340
3532.00,7.482432,25.00897,-0.000179,24.020047,-0.0077,1.340
3534.00,7.482122,25.00906,-0.000179,24.020203,-0.0077,1.341
3536.00,7.481845,25.00925,-0.000179,24.020009,-0.0077,1.339
3538.00,7.482621,25.00844,-0.000179,24.019715,-0.0076,1.340
3540.00,7.483170,25.00862,-0.000178,24.019902,-0.0076,1.340
3542.00,7.482477,25.00836,-0.000178,24.020029,-0.0077,1.340
3544.00,7.481383,25.00838,-0.000178,24.020518,-0.0077,1.340
3546.00,7.479831,25.00918,-0.000177,24.019936,-0.0076,1.340
3548.00,7.480017,25.00876,-0.000177,24.019853,-0.0076,1.340
3550.00,7.480241,25.00782,-0.000178,24.020143,-0.0077,1.340
3552.00,7.480144,25.00832,-0.000177,24.019902,-0.0077,1.339
3554.00,7.480389,25.00835,-0.000177,24.020009,-0.0077,1.340
3556.00,7.481565,25.00875,-0.000177,24.020263,-0.0077,1.340
3558.00,7.482004,25.00951,-0.000177,24.020103,-0.0077,1.341
3560.00,7.482604,25.00920,-0.000178,24.020667,-0.0077,1.340
3562.00,7.482623,25.00922,-0.000178,24.019915,-0.0076,1.340
3564.00,7.482197,25.00938,-0.000178,24.020036,-0.0076,1.340
3566.00,7.482197,25.00928,-0.000178,24.020817,-0.0077,1.340
3568.00,7.483687,25.00952,-0.000177,24.020515,-0.0077,1.340
3570.00,7.485399,25.00886,-0.000177,24.019915,-0.0077,1.340
3572.00,7.486106,25.00846,-0.000179,24.020471,-0.0077,1.340
3574.00,7.486618,25.00836,-0.000179,24.019614,-0.0076,1.340
3576.00,7.486418,25.00720,-0.000178,24.020576,-0.0077,1.340
3578.00,7.485729,25.00697,-0.000178,24.020435,-0.0077,1.341
3580.00,7.484704,25.00719,-0.000178,24.020429,-0.0076,1.341
3582.00,7.485720,25.00698,-0.000178,24.020460,-0.0076,1.340
3584.00,7.484784,25.00730,-0.000177,24.020152,-0.0076,1.340
3586.00,7.484325,25.00694,-0.000177,24.020422,-0.0077,1.340
3588.00,7.483911,25.00715,-0.000178,24.020022,-0.0077,1.341
3590.00,7.483488,25.00773,-0.000178,24.020234,-0.0077,1.340
3592.00,7.483892,25.00793,-0.000177,24.020623,-0.0076,1.339
3594.00,7.482957,25.00797,-0.000177,24.020502,-0.0076,1.340
3596.00,7.482665,25.00766,-0.000177,24.019936,-0.0076,1.340
3598.00,7.482751,25.00756,-0.000177,24.020333,-0.0076,1.340
3600.00,7.482367,25.00783,-0.000177,24.020391,-0.0077,1.341
@6,12.0000,24.0
3602.00,7.481959,25.00749,-0.000178,24.019813,-0.0077,1.340
3604.00,7.479386,25.00698,-0.000179,24.020138,-0.0077,1.340
3606.00,7.473110,25.00706,-0.000178,24.019809,-0.0077,1.339
3608.00,7.463858,25.00750,-0.000177,24.020618,-0.0077,1.338
3610.00,7.456397,25.00800,-0.000176,24.019913,-0.0077,1.339
3612.00,7.451145,25.00682,-0.000176,24.019780,-0.0077,1.340
3614.00,7.446780,25.00702,-0.000177,24.019438,-0.0077,1.339
3616.00,7.444367,25.00679,-0.000178,24.020206,-0.0077,1.340
3618.00,7.443365,25.00657,-0.000179,24.020087,-0.0076,1.340
3620.00,7.441894,25.00709,-0.000179,24.019628,-0.0077,1.341
3622.00,7.441431,25.00752,-0.000179,24.019996,-0.0077,1.341
3624.00,7.440775,25.00714,-0.000179,24.020767,-0.0076,1.341
3626.00,7.441583,25.00732,-0.000178,24.020379,-0.0077,1.341
3628.00,7.444445,25.00724,-0.000179,24.020419,-0.0077,1.342
3630.00,7.451083,25.00770,-0.000179,24.020877,-0.0077,1.343
3632.00,7.459125,25.00771,-0.000179,24.020112,-0.0077,1.343
3634.00,7.467976,25.00654,-0.000180,24.020116,-0.0077,1.342
3636.00,7.475250,25.00659,-0.000180,24.020741,-0.0077,1.342
3638.00,7.479953,25.00680,-0.000177,24.020212,-0.0076,1.341
3640.00,7.482609,25.00669,-0.000178,24.020127,-0.0077,1.341
3642.00,7.484534,25.00704,-0.000177,24.020337,-0.0077,1.341
3644.00,7.486276,25.00692,-0.000177,24.020576,-0.0077,1.340
3646.00,7.487806,25.00690,-0.000177,24.019929,-0.0077,1.340
3648.00,7.488130,25.00660,-0.000177,24.020536,-0.0077,1.340
3650.00,7.488043,25.00701,-0.000178,24.020181,-0.0077,1.340
3652.00,7.488216,25.00656,-0.000178,24.019931,-0.0076,1.341
3654.00,7.488172,25.00727,-0.000177,24.021093,-0.0076,1.340
3656.00,7.487927,25.00740,-0.000177,24.020897,-0.0077,1.340
3658.00,7.488190,25.00758,-0.000177,24.020100,-0.0076,1.340
3660.00,7.489543,25.00683,-0.000178,24.019695,-0.0077,1.340
3662.00,7.489895,25.00611,-0.000178,24.020179,-0.0077,1.341
3664.00,7.489940,25.00683,-0.000177,24.019628,-0.0077,1.340
3666.00,7.489789,25.00672,-0.000177,24.019967,-0.0077,1.340
3668.00,7.490938,25.00716,-0.000177,24.020841,-0.0077,1.341
3670.00,7.491829,25.00795,-0.000178,24.019936,-0.0076,1.340
3672.00,7.492005,25.00707,-0.000177,24.019797,-0.0077,1.340
3674.00,7.492529,25.00698,-0.000177,24.019858,-0.0077,1.340
3676.00,7.494091,25.00728,-0.000178,24.020410,-0.0077,1.340
3678.00,7.495592,25.00687,-0.000178,24.020032,-0.0077,1.340
3680.00,7.496028,25.00698,-0.000179,24.020355,-0.0077,1.341
3682.00,7.496303,25.00761,-0.000178,24.020255,-0.0077,1.341
3684.00,7.496259,25.00779,-0.000177,24.020410,-0.0076,1.341
3686.00,7.495125,25.00852,-0.000177,24.020908,-0.0077,1.340
3688.00,7.494564,25.00852,-0.000177,24.020366,-0.0076,1.340
3690.00,7.494191,25.00864,-0.000177,24.020342,-0.0077,1.341
3692.00,7.493842,25.00833,-0.000177,24.020415,-0.0077,1.341
3694.00,7.493287,25.00800,-0.000178,24.020892,-0.0076,1.340
3696.00,7.491762,25.00833,-0.000178,24.020428,-0.0076,1.341
3698.00,7.490470,25.00932,-0.000177,24.020518,-0.0077,1.341
3700.00,7.490848,25.00832,-0.000178,24.019960,-0.0077,1.340
3702.00,7.490507,25.00919,-0.000177,24.019427,-0.0077,1.341
3704.00,7.489094,25.00894,-0.000177,24.019516,-0.0077,1.340
3706.00,7.488109,25.00923,-0.000178,24.020402,-0.0076,1.341
3708.00,7.488658,25.00989,-0.000178,24.020277,-0.0077,1.341
3710.00,7.488677,25.00915,-0.000178,24.020221,-0.0076,1.341
3712.00,7.488144,25.00887,-0.000177,24.020141,-0.0077,1.341
3714.00,7.487429,25.00969,-0.000178,24.020750,-0.0077,1.341
3716.00,7.486831,25.01007,-0.000176,24.019652,-0.0076,1.340
3718.00,7.485976,25.00974,-0.000177,24.019664,-0.0076,1.341
3720.00,7.484642,25.00998,-0.000178,24.019811,-0.0076,1.340
3722.00,7.484450,25.00956,-0.000176,24.019808,-0.0077,1.340
3724.00,7.485385,25.00995,-0.000177,24.020324,-0.0076,1.340
3726.00,7.486734,25.00990,-0.000178,24.020638,-0.0076,1.340
3728.00,7.487588,25.01016,-0.000176,24.020527,-0.0077,1.340
3730.00,7.487825,25.00992,-0.000176,24.019663,-0.0077,1.340
3732.00,7.488489,25.00959,-0.000178,24.020257,-0.0076,1.341
3734.00,7.488147,25.00967,-0.000178,24.020749,-0.0076,1.341
3736.00,7.487339,25.00922,-0.000178,24.020254,-0.0076,1.341
3738.00,7.487618,25.00991,-0.000178,24.020188,-0.0076,1.340
3740.00,7.487302,25.00923,-0.000177,24.020032,-0.0077,1.341
3742.00,7.487313,25.00845,-0.000177,24.020013,-0.0077,1.341
3744.00,7.486629,25.00873,-0.000176,24.020663,-0.0077,1.340
3746.00,7.486419,25.00924,-0.000177,24.019617,-0.0076,1.341
3748.00,7.486178,25.00854,-0.000177,24.020261,-0.0076,1.341
3750.00,7.486079,25.00815,-0.000177,24.020799,-0.0077,1.340
3752.00,7.485870,25.00849,-0.000177,24.020250,-0.0077,1.341
3754.00,7.486023,25.00937,-0.000178,24.020228,-0.0076,1.341
3756.00,7.485471,25.00903,-0.000177,24.020179,-0.0077,1.341
3758.00,7.485002,25.00867,-0.000177,24.020027,-0.0077,1.340
3760.00,7.484888,25.00878,-0.000177,24.019737,-0.0077,1.340
3762.00,7.485034,25.00902,-0.000177,24.019786,-0.0076,1.341
3764.00,7.485592,25.00858,-0.000177,24.019889,-0.0077,1.341
3766.00,7.484826,25.00861,-0.000178,24.020076,-0.0077,1.341
3768.00,7.484076,25.00910,-0.000177,24.020397,-0.0077,1.340
3770.00,7.483648,25.00925,-0.000178,24.020837,-0.0077,1.341
3772.00,7.483637,25.00972,-0.000177,24.020306,-0.0077,1.341
3774.00,7.482623,25.00997,-0.000178,24.021127,-0.0076,1.340
3776.00,7.482461,25.00992,-0.000176,24.020855,-0.0076,1.341
3778.00,7.481501,25.01016,-0.000176,24.019817,-0.0076,1.341
3780.00,7.481715,25.00963,-0.000176,24.020241,-0.0076,1.340
3782.00,7.482338,25.01046,-0.000176,24.020295,-0.0077,1.341
3784.00,7.483026,25.01023,-0.000177,24.020420,-0.0076,1.341
3786.00,7.484043,25.00947,-0.000177,24.020288,-0.0076,1.340
3788.00,7.484074,25.00862,-0.000177,24.020602,-0.0076,1.340
3790.00,7.484278,25.00897,-0.000177,24.020324,-0.0076,1.340
3792.00,7.483475,25.01027,-0.000176,24.020246,-0.0077,1.340
3794.00,7.484248,25.01079,-0.000177,24.020560,-0.0077,1.341
3796.00,7.486308,25.01010,-0.000177,24.019728,-0.0077,1.341
3798.00,7.486072,25.01049,-0.000177,24.021075,-0.0076,1.341
3800.00,7.486288,25.01060,-0.000178,24.020328,-0.0077,1.341
3802.00,7.485564,25.01055,-0.000177,24.020212,-0.0077,1.341
3804.00,7.484835,25.01092,-0.000177,24.019886,-0.0077,1.340
3806.00,7.484017,25.00958,-0.000177,24.020527,-0.0076,1.341
3808.00,7.483959,25.00979,-0.000178,24.020319,-0.0077,1.341
3810.00,7.484256,25.00983,-0.000178,24.020083,-0.0077,1.341
3812.00,7.484710,25.00988,-0.000177,24.020556,-0.0076,1.341
3814.00,7.483381,25.01018,-0.000177,24.020337,-0.0076,1.340
3816.00,7.482824,25.01048,-0.000178,24.021104,-0.0076,1.340
3818.00,7.482558,25.01071,-0.000177,24.020346,-0.0076,1.341
3820.00,7.482446,25.01026,-0.000178,24.019657,-0.0076,1.341
3822.00,7.482356,25.00994,-0.000178,24.019771,-0.0076,1.341
3824.00,7.483595,25.01026,-0.000177,24.020509,-0.0076,1.341
3826.00,7.484872,25.01059,-0.000177,24.020636,-0.0076,1.341
3828.00,7.486119,25.00997,-0.000177,24.020549,-0.0077,1.340
3830.00,7.486447,25.00984,-0.000176,24.020500,-0.0077,1.341
3832.00,7.485796,25.01066,-0.000177,24.020259,-0.0076,1.341
3834.00,7.484870,25.01059,-0.000178,24.020535,-0.0076,1.341
3836.00,7.484523,25.00978,-0.000176,24.020357,-0.0076,1.340
3838.00,7.484618,25.01070,-0.000177,24.020872,-0.0076,1.340
3840.00,7.483686,25.01035,-0.000176,24.020279,-0.0077,1.340
3842.00,7.484032,25.00999,-0.000177,24.020917,-0.0076,1.341
3844.00,7.484513,25.00933,-0.000178,24.020897,-0.0076,1.341
3846.00,7.485356,25.00945,-0.000176,24.020524,-0.0076,1.340
3848.00,7.485340,25.00946,-0.000177,24.020353,-0.0077,1.340
3850.00,7.485699,25.01036,-0.000177,24.020448,-0.0076,1.340
3852.00,7.485645,25.00893,-0.000177,24.020390,-0.0077,1.340
3854.00,7.484612,25.00955,-0.000176,24.021136,-0.0077,1.341
3856.00,7.482689,25.00985,-0.000177,24.020054,-0.0076,1.341
3858.00,7.481348,25.00943,-0.000177,24.019931,-0.0076,1.340
3860.00,7.480250,25.01008,-0.000177,24.020640,-0.0077,1.341
3862.00,7.478799,25.01048,-0.000178,24.020482,-0.0076,1.340
3864.00,7.478908,25.00988,-0.000177,24.020328,-0.0076,1.340
3866.00,7.479493,25.00929,-0.000177,24.020159,-0.0077,1.340
3868.00,7.479453,25.00909,-0.000178,24.020129,-0.0076,1.340
3870.00,7.479791,25.00976,-0.000178,24.020116,-0.0077,1.340
3872.00,7.480722,25.00895,-0.000177,24.019715,-0.0076,1.340
3874.00,7.481325,25.00882,-0.000176,24.020261,-0.0076,1.340
3876.00,7.481837,25.00825,-0.000176,24.020524,-0.0076,1.340
3878.00,7.483055,25.00817,-0.000177,24.019967,-0.0076,1.341
3880.00,7.484669,25.00881,-0.000177,24.020727,-0.0076,1.340
3882.00,7.485332,25.00926,-0.000177,24.020574,-0.0076,1.341
3884.00,7.485707,25.00790,-0.000177,24.020569,-0.0076,1.340
3886.00,7.486824,25.00787,-0.000178,24.020161,-0.0076,1.340
3888.00,7.486342,25.00798,-0.000178,24.020060,-0.0076,1.340
3890.00,7.486545,25.00849,-0.000177,24.020924,-0.0076,1.340
3892.00,7.486266,25.00859,-0.000178,24.020350,-0.0076,1.340
3894.00,7.486037,25.00917,-0.000177,24.020500,-0.0076,1.340
3896.00,7.485964,25.00963,-0.000177,24.020208,-0.0076,1.340
3898.00,7.485984,25.00906,-0.000177,24.020248,-0.0076,1.341
3900.00,7.485799,25.00880,-0.000177,24.020493,-0.0077,1.341
3902.00,7.485950,25.00963,-0.000177,24.019980,-0.0077,1.341
3904.00,7.486148,25.00924,-0.000177,24.020442,-0.0077,1.341
3906.00,7.486985,25.00881,-0.000177,24.020442,-0.0076,1.340
3908.00,7.487962,25.00792,-0.000177,24.020640,-0.0076,1.341
3910.00,7.487991,25.00875,-0.000179,24.020576,-0.0076,1.341
3912.00,7.488119,25.00862,-0.000177,24.020246,-0.0076,1.341
3914.00,7.487157,25.00807,-0.000177,24.020415,-0.0076,1.340
3916.00,7.487204,25.00864,-0.000177,24.020177,-0.0076,1.340
3918.00,7.486272,25.00863,-0.000176,24.020197,-0.0077,1.341
3920.00,7.486868,25.00886,-0.000178,24.019853,-0.0076,1.341
3922.00,7.485921,25.00802,-0.000178,24.020143,-0.0076,1.340
3924.00,7.484560,25.00866,-0.000177,24.020013,-0.0076,1.340
3926.00,7.484992,25.00866,-0.000176,24.020377,-0.0077,1.341
3928.00,7.485307,25.00818,-0.000177,24.020179,-0.0077,1.341
3930.00,7.485484,25.00771,-0.000178,24.020116,-0.0077,1.341
3932.00,7.485088,25.00828,-0.000177,24.020165,-0.0077,1.341
3934.00,7.484756,25.00850,-0.000177,24.019940,-0.0077,1.341
3936.00,7.484098,25.00842,-0.000177,24.019911,-0.0077,1.340
3938.00,7.484504,25.00773,-0.000177,24.019926,-0.0077,1.341
3940.00,7.485060,25.00819,-0.000177,24.020627,-0.0077,1.341
3942.00,7.484711,25.00953,-0.000177,24.019994,-0.0077,1.341
3944.00,7.484124,25.00898,-0.000177,24.019771,-0.0077,1.341
3946.00,7.483941,25.00838,-0.000175,24.020214,-0.0077,1.340
3948.00,7.483557,25.00871,-0.000177,24.021401,-0.0076,1.340
3950.00,7.483744,25.00892,-0.000177,24.019909,-0.0077,1.340
3952.00,7.484159,25.00926,-0.000177,24.020058,-0.0076,1.341
3954.00,7.484387,25.00923,-0.000177,24.019191,-0.0076,1.341
3956.00,7.484369,25.00838,-0.000178,24.020647,-0.0076,1.341
3958.00,7.485080,25.00917,-0.000177,24.020772,-0.0077,1.341
3960.00,7.485457,25.00924,-0.000178,24.019840,-0.0076,1.341
3962.00,7.486247,25.00979,-0.000178,24.020168,-0.0077,1.341
3964.00,7.486912,25.00958,-0.000178,24.020763,-0.0077,1.340
3966.00,7.487621,25.00924,-0.000178,24.020701,-0.0077,1.341
3968.00,7.487243,25.00881,-0.000178,24.019677,-0.0077,1.341
3970.00,7.486780,25.00857,-0.000178,24.019523,-0.0077,1.341
3972.00,7.486671,25.00907,-0.000179,24.020669,-0.0076,1.341
3974.00,7.485808,25.00939,-0.000178,24.020536,-0.0077,1.341
3976.00,7.485379,25.00958,-0.000177,24.019844,-0.0077,1.340
3978.00,7.483882,25.00923,-0.000176,24.020208,-0.0076,1.340
3980.00,7.482945,25.00874,-0.000177,24.020000,-0.0077,1.341
3982.00,7.482961,25.00903,-0.000176,24.019650,-0.0076,1.340
3984.00,7.483669,25.00940,-0.000178,24.020520,-0.0076,1.341
3986.00,7.484503,25.00936,-0.000177,24.020013,-0.0076,1.341
3988.00,7.484836,25.00927,-0.000176,24.020400,-0.0077,1.341
3990.00,7.485183,25.00869,-0.000177,24.020667,-0.0077,1.341
3992.00,7.486201,25.00863,-0.000177,24.020520,-0.0077,1.341
3994.00,7.487113,25.00919,-0.000176,24.020054,-0.0076,1.340
3996.00,7.487516,25.00933,-0.000176,24.020139,-0.0076,1.340
3998.00,7.487781,25.00892,-0.000177,24.020359,-0.0077,1.341
4000.00,7.486844,25.00832,-0.000178,24.019862,-0.0077,1.341
4002.00,7.486187,25.00924,-0.000177,24.019724,-0.0077,1.341
4004.00,7.486141,25.00915,-0.000178,24.020727,-0.0077,1.341
4006.00,7.486067,25.00946,-0.000177,24.021020,-0.0077,1.341
4008.00,7.484878,25.01014,-0.000177,24.020201,-0.0076,1.340
4010.00,7.484194,25.00934,-0.000176,24.020179,-0.0077,1.340
4012.00,7.484184,25.00984,-0.000176,24.020007,-0.0076,1.341
4014.00,7.484190,25.00956,-0.000177,24.020196,-0.0076,1.341
4016.00,7.484272,25.00877,-0.000176,24.020188,-0.0077,1.340
4018.00,7.483531,25.00918,-0.000176,24.019929,-0.0076,1.340
4020.00,7.483882,25.00957,-0.000177,24.020114,-0.0077,1.341
4022.00,7.484970,25.00892,-0.000176,24.020486,-0.0077,1.341
4024.00,7.485238,25.01026,-0.000177,24.020654,-0.0076,1.340
4026.00,7.485438,25.01008,-0.000176,24.020072,-0.0076,1.340
4028.00,7.486012,25.00982,-0.000175,24.019936,-0.0076,1.340
4030.00,7.486913,25.00941,-0.000177,24.019655,-0.0076,1.341
4032.00,7.487475,25.00934,-0.000176,24.019855,-0.0076,1.340
4034.00,7.488140,25.00973,-0.000177,24.019262,-0.0077,1.341
4036.00,7.487479,25.01053,-0.000179,24.020618,-0.0077,1.342
4038.00,7.487232,25.01034,-0.000178,24.019456,-0.0077,1.341
4040.00,7.487258,25.01070,-0.000178,24.019648,-0.0077,1.342
4042.00,7.487442,25.01064,-0.000178,24.020018,-0.0077,1.341
4044.00,7.488436,25.01102,-0.000177,24.020185,-0.0076,1.340
4046.00,7.488450,25.01064,-0.000177,24.019608,-0.0076,1.341
4048.00,7.487679,25.01015,-0.000177,24.020076,-0.0076,1.341
4050.00,7.487800,25.01011,-0.000177,24.020243,-0.0076,1.341
4052.00,7.487680,25.01110,-0.000178,24.019732,-0.0077,1.341
4054.00,7.487884,25.01076,-0.000178,24.020281,-0.0077,1.341
4056.00,7.487716,25.01102,-0.000177,24.019512,-0.0077,1.341
4058.00,7.487409,25.01029,-0.000178,24.019048,-0.0077,1.341
4060.00,7.487164,25.00966,-0.000177,24.019411,-0.0077,1.341
4062.00,7.487197,25.00899,-0.000177,24.019891,-0.0076,1.341
4064.00,7.487447,25.00933,-0.000177,24.019886,-0.0076,1.341
4066.00,7.486834,25.00890,-0.000176,24.020163,-0.0076,1.341
4068.00,7.485409,25.00970,-0.000177,24.020129,-0.0076,1.341
4070.00,7.483813,25.01061,-0.000177,24.020348,-0.0077,1.341
4072.00,7.482556,25.01011,-0.000177,24.019539,-0.0077,1.341
4074.00,7.482760,25.00971,-0.000177,24.019839,-0.0076,1.340
4076.00,7.483548,25.01000,-0.000176,24.020011,-0.0076,1.341
4078.00,7.483823,25.00968,-0.000178,24.020219,-0.0077,1.341
4080.00,7.482684,25.00939,-0.000177,24.020176,-0.0077,1.341
4082.00,7.482874,25.00884,-0.000177,24.019846,-0.0076,1.340
4084.00,7.483035,25.00902,-0.000177,24.020114,-0.0077,1.341
4086.00,7.484490,25.00806,-0.000178,24.020185,-0.0077,1.341
4088.00,7.485284,25.00871,-0.000176,24.019761,-0.0077,1.341
4090.00,7.483993,25.00963,-0.000178,24.019454,-0.0077,1.341
4092.00,7.483986,25.00956,-0.000177,24.019824,-0.0076,1.340
4094.00,7.484517,25.00901,-0.000177,24.019563,-0.0076,1.341
4096.00,7.485126,25.00845,-0.000177,24.020072,-0.0076,1.341
4098.00,7.484647,25.00884,-0.000176,24.020232,-0.0076,1.341
4100.00,7.484804,25.00857,-0.000178,24.019628,-0.0077,1.341
4102.00,7.485191,25.00919,-0.000178,24.020067,-0.0077,1.341
4104.00,7.484697,25.00973,-0.000177,24.020692,-0.0076,1.341
4106.00,7.485063,25.00997,-0.000178,24.020105,-0.0077,1.341
4108.00,7.485718,25.01037,-0.000177,24.020148,-0.0077,1.340
4110.00,7.485595,25.01047,-0.000176,24.019956,-0.0077,1.341
4112.00,7.485599,25.01036,-0.000176,24.019616,-0.0076,1.341
4114.00,7.485864,25.01014,-0.000177,24.020181,-0.0077,1.341
4116.00,7.485963,25.01009,-0.000177,24.020422,-0.0077,1.341
4118.00,7.486065,25.01021,-0.000178,24.019962,-0.0076,1.341
4120.00,7.485509,25.00956,-0.000176,24.019835,-0.0077,1.341
4122.00,7.485894,25.00971,-0.000178,24.019788,-0.0077,1.341
4124.00,7.485596,25.00981,-0.000179,24.019500,-0.0077,1.341
4126.00,7.485781,25.01022,-0.000178,24.019955,-0.0077,1.341
4128.00,7.486107,25.00986,-0.000178,24.019414,-0.0077,1.342
4130.00,7.486668,25.00971,-0.000178,24.019848,-0.0077,1.341
4132.00,7.487367,25.00926,-0.000177,24.019799,-0.0077,1.341
4134.00,7.487502,25.00922,-0.000177,24.019191,-0.0077,1.340
4136.00,7.486595,25.00895,-0.000177,24.019775,-0.0077,1.341
4138.00,7.486389,25.00891,-0.000176,24.020125,-0.0077,1.341
4140.00,7.486634,25.00922,-0.000176,24.020065,-0.0077,1.341
4142.00,7.486664,25.00915,-0.000177,24.019951,-0.0077,1.341
4144.00,7.486726,25.00895,-0.000177,24.020284,-0.0077,1.341
4146.00,7.487227,25.00900,-0.000177,24.020103,-0.0076,1.341
4148.00,7.487576,25.00869,-0.000177,24.020270,-0.0077,1.341
4150.00,7.487196,25.00853,-0.000177,24.020143,-0.0077,1.341
4152.00,7.486515,25.00897,-0.000176,24.020344,-0.0076,1.341
4154.00,7.486314,25.00879,-0.000178,24.019940,-0.0076,1.341
4156.00,7.486276,25.00840,-0.000177,24.020607,-0.0076,1.341
4158.00,7.486637,25.00882,-0.000177,24.020194,-0.0077,1.340
4160.00,7.486607,25.00921,-0.000177,24.020263,-0.0077,1.341
4162.00,7.486623,25.00927,-0.000180,24.020299,-0.0077,1.341
4164.00,7.486869,25.00945,-0.000179,24.020304,-0.0077,1.341
4166.00,7.487044,25.00846,-0.000177,24.020002,-0.0076,1.341
4168.00,7.487246,25.00815,-0.000177,24.019875,-0.0076,1.340
4170.00,7.487245,25.00879,-0.000178,24.019684,-0.0077,1.341
4172.00,7.487421,25.00884,-0.000177,24.020118,-0.0077,1.341
4174.00,7.487904,25.00852,-0.000177,24.020480,-0.0077,1.341
4176.00,7.487379,25.00888,-0.000177,24.020371,-0.0077,1.341
4178.00,7.487052,25.00904,-0.000177,24.020281,-0.0077,1.341
4180.00,7.487246,25.00925,-0.000177,24.020406,-0.0077,1.341
4182.00,7.487349,25.00901,-0.000177,24.020132,-0.0077,1.341
4184.00,7.487935,25.00827,-0.000177,24.019220,-0.0077,1.341
4186.00,7.488597,25.00888,-0.000177,24.020515,-0.0076,1.341
4188.00,7.487998,25.00944,-0.000177,24.020614,-0.0076,1.341
4190.00,7.487008,25.00916,-0.000177,24.019967,-0.0076,1.341
4192.00,7.486794,25.00903,-0.000176,24.020100,-0.0076,1.341
4194.00,7.487094,25.00920,-0.000177,24.019819,-0.0076,1.341
4196.00,7.486767,25.00983,-0.000177,24.019726,-0.0077,1.341
4198.00,7.486189,25.00869,-0.000176,24.020923,-0.0076,1.341
4200.00,7.485410,25.00898,-0.000178,24.019177,-0.0077,1.341
@7,12.0000,24.0
4202.00,7.484131,25.01012,-0.000179,24.019612,-0.0077,1.341
4204.00,7.482063,25.01035,-0.000178,24.020201,-0.0077,1.341
4206.00,7.474524,25.01071,-0.000178,24.020366,-0.0077,1.340
4208.00,7.464437,25.01056,-0.000177,24.020031,-0.0077,1.339
4210.00,7.456028,25.01012,-0.000176,24.019877,-0.0077,1.339
4212.00,7.450440,25.00988,-0.000175,24.020594,-0.0077,1.339
4214.00,7.446736,25.00957,-0.000175,24.020085,-0.0077,1.341
4216.00,7.444458,25.01043,-0.000177,24.020551,-0.0077,1.342
4218.00,7.443044,25.01002,-0.000178,24.020634,-0.0077,1.342
4220.00,7.442129,25.00989,-0.000178,24.020732,-0.0077,1.342
4222.00,7.440793,25.00966,-0.000178,24.020323,-0.0077,1.342
4224.00,7.440342,25.01007,-0.000178,24.020511,-0.0076,1.343
4226.00,7.440027,25.00993,-0.000178,24.020123,-0.0076,1.343
4228.00,7.442440,25.00960,-0.000179,24.020709,-0.0077,1.342
4230.00,7.450389,25.01019,-0.000178,24.020749,-0.0076,1.343
4232.00,7.461624,25.01031,-0.000178,24.020497,-0.0076,1.344
4234.00,7.470689,25.01045,-0.000179,24.020301,-0.0077,1.343
4236.00,7.475986,25.01062,-0.000179,24.021102,-0.0077,1.342
4238.00,7.479729,25.01077,-0.000178,24.020937,-0.0076,1.342
4240.00,7.483921,25.01033,-0.000177,24.020239,-0.0076,1.342
4242.00,7.487065,25.01030,-0.000177,24.020194,-0.0076,1.341
4244.00,7.489104,25.00929,-0.000177,24.020582,-0.0076,1.341
4246.00,7.490474,25.00999,-0.000175,24.020228,-0.0077,1.341
4248.00,7.490741,25.01061,-0.000176,24.020497,-0.0076,1.341
4250.00,7.490774,25.01073,-0.000176,24.020125,-0.0076,1.342
4252.00,7.491559,25.01069,-0.000177,24.019994,-0.0076,1.342
4254.00,7.491729,25.00989,-0.000177,24.020487,-0.0076,1.341
4256.00,7.492437,25.01035,-0.000176,24.020301,-0.0076,1.341
4258.00,7.492677,25.01130,-0.000177,24.020136,-0.0076,1.341
4260.00,7.493196,25.01083,-0.000177,24.020187,-0.0076,1.341
4262.00,7.493263,25.01018,-0.000175,24.020187,-0.0076,1.341
4264.00,7.494404,25.00983,-0.000175,24.019501,-0.0076,1.341
4266.00,7.494323,25.01019,-0.000176,24.020197,-0.0077,1.341
4268.00,7.493649,25.01054,-0.000177,24.020371,-0.0076,1.342
4270.00,7.494217,25.01130,-0.000177,24.020183,-0.0076,1.341
4272.00,7.494809,25.01046,-0.000178,24.020667,-0.0077,1.341
4274.00,7.495174,25.01078,-0.000177,24.020687,-0.0077,1.341
4276.00,7.495482,25.00975,-0.000176,24.019935,-0.0076,1.341
4278.00,7.496459,25.01031,-0.000177,24.019799,-0.0077,1.341
4280.00,7.497411,25.00994,-0.000177,24.020404,-0.0077,1.341
4282.00,7.497707,25.00995,-0.000176,24.020333,-0.0076,1.342
4284.00,7.498462,25.00980,-0.000176,24.020352,-0.0076,1.341
4286.00,7.498444,25.00935,-0.000177,24.020348,-0.0077,1.341
4288.00,7.497617,25.00903,-0.000177,24.020263,-0.0077,1.342
4290.00,7.496985,25.00949,-0.000178,24.020237,-0.0077,1.341
4292.00,7.495486,25.00936,-0.000178,24.019873,-0.0077,1.341
4294.00,7.494471,25.01046,-0.000177,24.020065,-0.0076,1.342
4296.00,7.494322,25.01027,-0.000177,24.020402,-0.0076,1.341
4298.00,7.493502,25.00912,-0.000179,24.019779,-0.0076,1.341
4300.00,7.492318,25.00875,-0.000177,24.019784,-0.0076,1.341
4302.00,7.491634,25.00944,-0.000177,24.020013,-0.0077,1.341
4304.00,7.491481,25.00883,-0.000177,24.020076,-0.0077,1.341
4306.00,7.491583,25.00858,-0.000178,24.019996,-0.0077,1.341
4308.00,7.490866,25.00882,-0.000177,24.019148,-0.0077,1.341
4310.00,7.490166,25.00929,-0.000178,24.019713,-0.0077,1.341
4312.00,7.490513,25.01001,-0.000177,24.019927,-0.0077,1.342
4314.00,7.490197,25.01004,-0.000178,24.020078,-0.0076,1.341
4316.00,7.489605,25.00960,-0.000178,24.020194,-0.0077,1.341
4318.00,7.489505,25.01018,-0.000176,24.020199,-0.0077,1.342
4320.00,7.488052,25.00953,-0.000176,24.020252,-0.0077,1.341
4322.00,7.488012,25.01023,-0.000174,24.020100,-0.0077,1.341
4324.00,7.487438,25.01055,-0.000176,24.020346,-0.0076,1.341
4326.00,7.486996,25.01060,-0.000177,24.019866,-0.0076,1.341
4328.00,7.486340,25.00986,-0.000176,24.019663,-0.0077,1.341
4330.00,7.486233,25.00938,-0.000176,24.020301,-0.0077,1.341
4332.00,7.486743,25.00942,-0.000176,24.020491,-0.0077,1.341
4334.00,7.487272,25.00919,-0.000177,24.020328,-0.0076,1.342
4336.00,7.488237,25.00947,-0.000177,24.020112,-0.0077,1.342
4338.00,7.488759,25.00924,-0.000177,24.020268,-0.0077,1.341
4340.00,7.489343,25.00873,-0.000177,24.020025,-0.0077,1.341
4342.00,7.489213,25.00943,-0.000177,24.020243,-0.0077,1.342
4344.00,7.488444,25.00920,-0.000177,24.020103,-0.0077,1.341
4346.00,7.488802,25.00873,-0.000177,24.020716,-0.0077,1.341
4348.00,7.488630,25.00960,-0.000175,24.020536,-0.0077,1.341
4350.00,7.488867,25.00882,-0.000176,24.020382,-0.0077,1.341
4352.00,7.488620,25.00884,-0.000177,24.020544,-0.0077,1.341
4354.00,7.487570,25.00873,-0.000177,24.020105,-0.0077,1.341
4356.00,7.487222,25.00963,-0.000177,24.019750,-0.0077,1.341
4358.00,7.486311,25.00881,-0.000177,24.020143,-0.0077,1.342
4360.00,7.487240,25.00803,-0.000177,24.019938,-0.0076,1.342
4362.00,7.487670,25.00887,-0.000177,24.020109,-0.0076,1.342
4364.00,7.486624,25.00923,-0.000177,24.020970,-0.0077,1.342
4366.00,7.485335,25.00879,-0.000178,24.020228,-0.0077,1.341
4368.00,7.486209,25.00856,-0.000177,24.019987,-0.0077,1.342
4370.00,7.487708,25.00896,-0.000176,24.020206,-0.0077,1.341
4372.00,7.488462,25.00909,-0.000177,24.020203,-0.0077,1.341
4374.00,7.487701,25.00902,-0.000177,24.020167,-0.0077,1.342
4376.00,7.488353,25.00916,-0.000178,24.019884,-0.0077,1.342
4378.00,7.487846,25.00956,-0.000178,24.020337,-0.0077,1.342
4380.00,7.487078,25.00870,-0.000177,24.020183,-0.0077,1.341
4382.00,7.488135,25.00889,-0.000178,24.020203,-0.0077,1.342
4384.00,7.488674,25.00970,-0.000177,24.020538,-0.0077,1.342
4386.00,7.488302,25.01008,-0.000177,24.020926,-0.0077,1.341
4388.00,7.488194,25.01035,-0.000177,24.019777,-0.0076,1.342
4390.00,7.487672,25.00979,-0.000177,24.019645,-0.0077,1.342
4392.00,7.486887,25.01007,-0.000177,24.019641,-0.0077,1.342
4394.00,7.486879,25.01056,-0.000177,24.020515,-0.0077,1.342
4396.00,7.486860,25.01037,-0.000177,24.019703,-0.0077,1.341
4398.00,7.486994,25.01075,-0.000177,24.019166,-0.0077,1.342
4400.00,7.486248,25.01081,-0.000177,24.019659,-0.0077,1.342
4402.00,7.486660,25.01056,-0.000176,24.020299,-0.0077,1.341
4404.00,7.487298,25.01040,-0.000177,24.020114,-0.0077,1.341
4406.00,7.488063,25.01030,-0.000177,24.020101,-0.0077,1.341
4408.00,7.488300,25.01051,-0.000176,24.020819,-0.0077,1.341
4410.00,7.487696,25.01068,-0.000177,24.019907,-0.0076,1.341
4412.00,7.487508,25.01049,-0.000177,24.019523,-0.0077,1.341
4414.00,7.487126,25.00952,-0.000177,24.019984,-0.0077,1.342
4416.00,7.486464,25.00949,-0.000178,24.020176,-0.0076,1.342
4418.00,7.486172,25.00983,-0.000177,24.020011,-0.0076,1.341
4420.00,7.486682,25.00936,-0.000178,24.020071,-0.0077,1.341
4422.00,7.487180,25.00975,-0.000177,24.020265,-0.0076,1.342
4424.00,7.487381,25.00924,-0.000176,24.020487,-0.0076,1.341
4426.00,7.487859,25.00934,-0.000176,24.020565,-0.0076,1.341
4428.00,7.488743,25.01025,-0.000177,24.020042,-0.0077,1.341
4430.00,7.488387,25.00982,-0.000177,24.019955,-0.0077,1.342
4432.00,7.487314,25.00938,-0.000177,24.020069,-0.0077,1.342
4434.00,7.486881,25.00942,-0.000177,24.020299,-0.0076,1.341
4436.00,7.486821,25.00982,-0.000176,24.020179,-0.0077,1.341
4438.00,7.487931,25.00961,-0.000176,24.020393,-0.0076,1.341
4440.00,7.488454,25.00988,-0.000177,24.019877,-0.0076,1.342
4442.00,7.488040,25.01091,-0.000178,24.019996,-0.0077,1.341
4444.00,7.488231,25.01056,-0.000177,24.020284,-0.0077,1.341
4446.00,7.487489,25.01091,-0.000177,24.019780,-0.0077,1.341
4448.00,7.486798,25.01066,-0.000177,24.019998,-0.0077,1.341
4450.00,7.486631,25.01084,-0.000177,24.020381,-0.0077,1.342
4452.00,7.486671,25.01167,-0.000177,24.020152,-0.0077,1.341
4454.00,7.486563,25.01093,-0.000178,24.020750,-0.0077,1.342
4456.00,7.486794,25.01127,-0.000178,24.019806,-0.0077,1.341
4458.00,7.486028,25.01062,-0.000176,24.020241,-0.0077,1.341
4460.00,7.485677,25.01027,-0.000177,24.020083,-0.0076,1.342
4462.00,7.486128,25.01113,-0.000177,24.020658,-0.0076,1.342
4464.00,7.486721,25.01034,-0.000177,24.020040,-0.0076,1.342
4466.00,7.486578,25.01036,-0.000177,24.020540,-0.0076,1.342
4468.00,7.486636,25.01057,-0.000176,24.020337,-0.0077,1.342
4470.00,7.487652,25.00969,-0.000177,24.020147,-0.0077,1.341
4472.00,7.488624,25.01041,-0.000177,24.020210,-0.0077,1.342
4474.00,7.488316,25.01001,-0.000178,24.019933,-0.0076,1.341
4476.00,7.488859,25.01084,-0.000176,24.020562,-0.0076,1.341
4478.00,7.489235,25.01029,-0.000176,24.020348,-0.0076,1.342
4480.00,7.488169,25.00961,-0.000177,24.019588,-0.0076,1.341
4482.00,7.487963,25.00923,-0.000178,24.019851,-0.0076,1.342
4484.00,7.487942,25.00971,-0.000177,24.019231,-0.0077,1.341
4486.00,7.487688,25.00995,-0.000175,24.019808,-0.0076,1.342
4488.00,7.487753,25.01096,-0.000176,24.020689,-0.0076,1.342
4490.00,7.488144,25.01008,-0.000176,24.020603,-0.0076,1.341
4492.00,7.487926,25.01073,-0.000176,24.020339,-0.0077,1.341
4494.00,7.487527,25.01008,-0.000176,24.020431,-0.0076,1.341
4496.00,7.486547,25.01014,-0.000176,24.020342,-0.0076,1.341
4498.00,7.486871,25.01023,-0.000177,24.020225,-0.0076,1.342
4500.00,7.486307,25.01014,-0.000177,24.020052,-0.0077,1.342
4502.00,7.486410,25.01017,-0.000176,24.019717,-0.0077,1.342
4504.00,7.487483,25.00925,-0.000178,24.019385,-0.0077,1.342
4506.00,7.486985,25.01040,-0.000178,24.019880,-0.0077,1.341
4508.00,7.486770,25.01012,-0.000177,24.019873,-0.0077,1.341
4510.00,7.487567,25.00978,-0.000178,24.019996,-0.0077,1.342
4512.00,7.487293,25.01039,-0.000177,24.019742,-0.0077,1.342
4514.00,7.487574,25.00999,-0.000176,24.020263,-0.0076,1.342
4516.00,7.487381,25.01054,-0.000176,24.019945,-0.0076,1.342
4518.00,7.487109,25.01097,-0.000177,24.019746,-0.0076,1.342
4520.00,7.486971,25.01026,-0.000176,24.019878,-0.0076,1.341
4522.00,7.486636,25.01036,-0.000176,24.020069,-0.0077,1.342
4524.00,7.487147,25.00994,-0.000177,24.019336,-0.0077,1.342
4526.00,7.487246,25.00987,-0.000177,24.020061,-0.0077,1.343
4528.00,7.487617,25.01077,-0.000177,24.020317,-0.0076,1.342
4530.00,7.486808,25.01037,-0.000178,24.020159,-0.0076,1.342
4532.00,7.487556,25.00955,-0.000179,24.019931,-0.0076,1.341
4534.00,7.487859,25.00935,-0.000178,24.020083,-0.0077,1.342
4536.00,7.486892,25.00958,-0.000176,24.019610,-0.0077,1.342
4538.00,7.486890,25.01016,-0.000176,24.020052,-0.0077,1.342
4540.00,7.487466,25.01032,-0.000177,24.019869,-0.0077,1.342
4542.00,7.488267,25.01032,-0.000176,24.019951,-0.0077,1.341
4544.00,7.487993,25.01032,-0.000176,24.019949,-0.0077,1.342
4546.00,7.487810,25.00969,-0.000177,24.020158,-0.0077,1.341
4548.00,7.487732,25.01047,-0.000178,24.019897,-0.0077,1.342
4550.00,7.487470,25.01090,-0.000177,24.020101,-0.0077,1.342
4552.00,7.488613,25.01049,-0.000176,24.020060,-0.0077,1.341
4554.00,7.488648,25.01053,-0.000177,24.019918,-0.0076,1.341
4556.00,7.488362,25.00957,-0.000176,24.019790,-0.0076,1.341
4558.00,7.488388,25.00929,-0.000176,24.020257,-0.0077,1.342
4560.00,7.488010,25.01017,-0.000178,24.020223,-0.0077,1.342
4562.00,7.487687,25.01049,-0.000178,24.020129,-0.0077,1.342
4564.00,7.486543,25.01052,-0.000176,24.020246,-0.0077,1.342
4566.00,7.486716,25.01112,-0.000177,24.020052,-0.0076,1.341
4568.00,7.487536,25.01109,-0.000176,24.019962,-0.0077,1.341
4570.00,7.487593,25.01064,-0.000176,24.020640,-0.0077,1.342
4572.00,7.486690,25.01042,-0.000178,24.019654,-0.0077,1.342
4574.00,7.486119,25.00949,-0.000178,24.020393,-0.0077,1.342
4576.00,7.486271,25.00942,-0.000177,24.019686,-0.0077,1.341
4578.00,7.486315,25.00962,-0.000176,24.019773,-0.0077,1.342
4580.00,7.487203,25.00894,-0.000177,24.019577,-0.0077,1.342
4582.00,7.488232,25.01013,-0.000177,24.020335,-0.0077,1.342
4584.00,7.487820,25.00943,-0.000177,24.020252,-0.0077,1.342
4586.00,7.487685,25.00978,-0.000176,24.020515,-0.0077,1.341
4588.00,7.487901,25.00985,-0.000177,24.019960,-0.0077,1.342
4590.00,7.487084,25.00975,-0.000177,24.020442,-0.0076,1.341
4592.00,7.486733,25.00983,-0.000178,24.020487,-0.0077,1.342
4594.00,7.487324,25.01025,-0.000177,24.019771,-0.0076,1.341
4596.00,7.488004,25.00946,-0.000177,24.020032,-0.0077,1.341
4598.00,7.488685,25.00945,-0.000178,24.020855,-0.0077,1.341
4600.00,7.488627,25.00830,-0.000177,24.020348,-0.0077,1.342
4602.00,7.488444,25.00928,-0.000178,24.020533,-0.0077,1.341
4604.00,7.488394,25.00955,-0.000177,24.020685,-0.0077,1.341
4606.00,7.487608,25.00977,-0.000178,24.019728,-0.0077,1.341
4608.00,7.486928,25.01020,-0.000178,24.019786,-0.0077,1.343
4610.00,7.487597,25.00959,-0.000178,24.020225,-0.0077,1.343
4612.00,7.488200,25.00945,-0.000179,24.019683,-0.0077,1.342
4614.00,7.488881,25.00970,-0.000178,24.020313,-0.0076,1.342
4616.00,7.488785,25.01003,-0.000178,24.020206,-0.0076,1.341
4618.00,7.488674,25.00953,-0.000177,24.020424,-0.0077,1.342
4620.00,7.488245,25.00940,-0.000177,24.020642,-0.0077,1.342
4622.00,7.488451,25.00944,-0.000177,24.019942,-0.0076,1.342
4624.00,7.488568,25.00951,-0.000178,24.020098,-0.0077,1.342
4626.00,7.487804,25.00897,-0.000178,24.020464,-0.0077,1.341
4628.00,7.487490,25.00882,-0.000178,24.020016,-0.0077,1.341
4630.00,7.487417,25.00897,-0.000176,24.020022,-0.0077,1.341
4632.00,7.487664,25.00913,-0.000176,24.019927,-0.0077,1.342
4634.00,7.487367,25.00893,-0.000177,24.019751,-0.0077,1.342
4636.00,7.488325,25.00822,-0.000177,24.019481,-0.0076,1.341
4638.00,7.488471,25.00973,-0.000176,24.020388,-0.0077,1.342
4640.00,7.487815,25.00853,-0.000177,24.019922,-0.0077,1.342
4642.00,7.488027,25.00841,-0.000177,24.019427,-0.0077,1.342
4644.00,7.488111,25.00891,-0.000176,24.019998,-0.0076,1.341
4646.00,7.487908,25.01008,-0.000177,24.020386,-0.0076,1.341
4648.00,7.487838,25.00896,-0.000176,24.020419,-0.0077,1.341
4650.00,7.487446,25.00930,-0.000176,24.020718,-0.0077,1.341
4652.00,7.488178,25.01018,-0.000177,24.020464,-0.0077,1.341
4654.00,7.489108,25.01002,-0.000177,24.020477,-0.0077,1.342
4656.00,7.488098,25.01065,-0.000177,24.020112,-0.0076,1.342
4658.00,7.486373,25.00923,-0.000177,24.019458,-0.0077,1.342
4660.00,7.485681,25.00903,-0.000177,24.020022,-0.0077,1.341
4662.00,7.485914,25.00855,-0.000176,24.020326,-0.0077,1.342
4664.00,7.486320,25.00978,-0.000176,24.020279,-0.0077,1.341
4666.00,7.486737,25.00933,-0.000177,24.019708,-0.0077,1.341
4668.00,7.487100,25.01058,-0.000176,24.019632,-0.0077,1.341
4670.00,7.487167,25.01021,-0.000177,24.019634,-0.0077,1.342
4672.00,7.486474,25.01028,-0.000177,24.019935,-0.0077,1.342
4674.00,7.487724,25.00979,-0.000178,24.019940,-0.0077,1.342
4676.00,7.488501,25.00961,-0.000177,24.020301,-0.0077,1.342
4678.00,7.488418,25.00981,-0.000177,24.020475,-0.0077,1.341
4680.00,7.488946,25.00945,-0.000176,24.019677,-0.0077,1.341
4682.00,7.488413,25.01081,-0.000176,24.019635,-0.0077,1.342
4684.00,7.487277,25.01048,-0.000178,24.020368,-0.0076,1.342
4686.00,7.487176,25.00953,-0.000177,24.019746,-0.0077,1.341
4688.00,7.487714,25.01000,-0.000177,24.020096,-0.0077,1.341
4690.00,7.488446,25.01004,-0.000177,24.020100,-0.0077,1.342
4692.00,7.488880,25.00969,-0.000176,24.019708,-0.0077,1.342
4694.00,7.488880,25.01005,-0.000178,24.020181,-0.0077,1.342
4696.00,7.488597,25.01024,-0.000178,24.019831,-0.0077,1.342
4698.00,7.488300,25.01072,-0.000176,24.019895,-0.0077,1.341
4700.00,7.488050,25.01041,-0.000176,24.020225,-0.0077,1.341
4702.00,7.488028,25.00993,-0.000177,24.019858,-0.0076,1.342
4704.00,7.488138,25.01013,-0.000178,24.020821,-0.0076,1.342
4706.00,7.488093,25.01003,-0.000177,24.020749,-0.0076,1.341
4708.00,7.487887,25.01060,-0.000176,24.020109,-0.0077,1.341
4710.00,7.487721,25.01070,-0.000176,24.020005,-0.0077,1.341
4712.00,7.487406,25.01034,-0.000175,24.020687,-0.0076,1.341
4714.00,7.487894,25.01040,-0.000176,24.020339,-0.0076,1.341
4716.00,7.488945,25.01096,-0.000176,24.020507,-0.0077,1.342
4718.00,7.489091,25.01070,-0.000177,24.020429,-0.0077,1.342
4720.00,7.488535,25.01029,-0.000178,24.019855,-0.0077,1.341
4722.00,7.488351,25.01011,-0.000177,24.019719,-0.0077,1.342
4724.00,7.487720,25.01081,-0.000177,24.020243,-0.0077,1.342
4726.00,7.486562,25.01100,-0.000177,24.020290,-0.0077,1.341
4728.00,7.487518,25.01055,-0.000177,24.020265,-0.0077,1.341
4730.00,7.487267,25.01055,-0.000178,24.020138,-0.0077,1.342
4732.00,7.486264,25.01152,-0.000177,24.020571,-0.0077,1.342
4734.00,7.485716,25.01182,-0.000176,24.019793,-0.0077,1.342
4736.00,7.485457,25.01042,-0.000176,24.019371,-0.0076,1.342
4738.00,7.486036,25.01041,-0.000177,24.020480,-0.0077,1.342
4740.00,7.485604,25.01056,-0.000177,24.020288,-0.0077,1.342
4742.00,7.485920,25.01015,-0.000176,24.020477,-0.0077,1.341
4744.00,7.486636,25.01063,-0.000177,24.020480,-0.0077,1.342
4746.00,7.486141,25.01106,-0.000176,24.020199,-0.0076,1.342
4748.00,7.486388,25.01033,-0.000177,24.020551,-0.0076,1.342
4750.00,7.486054,25.01074,-0.000176,24.020098,-0.0076,1.342
4752.00,7.486634,25.01215,-0.000175,24.019926,-0.0076,1.340
4754.00,7.486971,25.01106,-0.000176,24.019974,-0.0077,1.342
4756.00,7.487714,25.01084,-0.000175,24.020326,-0.0077,1.343
4758.00,7.487957,25.01049,-0.000177,24.020388,-0.0077,1.342
4760.00,7.487435,25.01053,-0.000176,24.020555,-0.0076,1.342
4762.00,7.486799,25.00979,-0.000176,24.020613,-0.0076,1.342
4764.00,7.486855,25.00934,-0.000177,24.020574,-0.0077,1.342
4766.00,7.486143,25.01007,-0.000177,24.020281,-0.0077,1.341
4768.00,7.486642,25.00993,-0.000176,24.020245,-0.0076,1.341
4770.00,7.486542,25.01023,-0.000175,24.019868,-0.0076,1.341
4772.00,7.486197,25.01093,-0.000176,24.020353,-0.0076,1.342
4774.00,7.486469,25.01049,-0.000178,24.020134,-0.0077,1.342
4776.00,7.486878,25.00989,-0.000176,24.020424,-0.0077,1.342
4778.00,7.486798,25.00986,-0.000176,24.020023,-0.0077,1.342
4780.00,7.487449,25.00916,-0.000177,24.020603,-0.0077,1.342
4782.00,7.487280,25.00998,-0.000176,24.020538,-0.0077,1.342
4784.00,7.487953,25.00942,-0.000177,24.019617,-0.0077,1.342
4786.00,7.488637,25.00960,-0.000177,24.020236,-0.0077,1.341
4788.00,7.488098,25.01005,-0.000176,24.020265,-0.0077,1.342
4790.00,7.487807,25.01055,-0.000177,24.020090,-0.0076,1.342
4792.00,7.487364,25.01042,-0.000177,24.020277,-0.0076,1.342
4794.00,7.487917,25.01071,-0.000177,24.020410,-0.0077,1.343
4796.00,7.488867,25.01066,-0.000176,24.019797,-0.0077,1.342
4798.00,7.488490,25.01070,-0.000176,24.020025,-0.0076,1.341
4800.00,7.488711,25.01039,-0.000176,24.020458,-0.0076,1.342
4802.00,7.489790,25.00991,-0.000177,24.019407,-0.0077,1.342
@8,12.0000,24.0
4804.00,7.487771,25.01015,-0.000177,24.020564,-0.0077,1.342
4806.00,7.480191,25.01069,-0.000176,24.020944,-0.0077,1.341
4808.00,7.470822,25.01159,-0.000175,24.020315,-0.0076,1.341
4810.00,7.462819,25.01140,-0.000174,24.019829,-0.0076,1.341
4812.00,7.456463,25.01108,-0.000174,24.020565,-0.0076,1.341
4814.00,7.453154,25.01094,-0.000176,24.020243,-0.0076,1.341
4816.00,7.451357,25.01077,-0.000177,24.020230,-0.0077,1.342
4818.00,7.448967,25.01069,-0.000175,24.020553,-0.0077,1.343
4820.00,7.447059,25.01125,-0.000176,24.019791,-0.0077,1.343
4822.00,7.446599,25.01082,-0.000177,24.020301,-0.0076,1.344
4824.00,7.445893,25.01130,-0.000178,24.020493,-0.0077,1.343
4826.00,7.444844,25.01052,-0.000177,24.019920,-0.0077,1.343
4828.00,7.445854,25.01095,-0.000178,24.019782,-0.0076,1.343
4830.00,7.452821,25.01065,-0.000177,24.020201,-0.0077,1.344
4832.00,7.462341,25.01027,-0.000178,24.020667,-0.0076,1.344
4834.00,7.471361,25.01050,-0.000178,24.019840,-0.0076,1.345
4836.00,7.478189,25.01012,-0.000179,24.020458,-0.0077,1.344
4838.00,7.483732,25.01018,-0.000178,24.020165,-0.0077,1.343
4840.00,7.488600,25.01057,-0.000177,24.020747,-0.0077,1.343
4842.00,7.491427,25.01131,-0.000177,24.020542,-0.0077,1.342
4844.00,7.492433,25.01101,-0.000176,24.019195,-0.0076,1.343
4846.00,7.493835,25.01100,-0.000177,24.019458,-0.0077,1.342
4848.00,7.495486,25.01083,-0.000176,24.019971,-0.0077,1.342
4850.00,7.495449,25.01033,-0.000177,24.020110,-0.0077,1.343
4852.00,7.495852,25.01036,-0.000177,24.019514,-0.0077,1.343
4854.00,7.496857,25.01118,-0.000177,24.019768,-0.0077,1.343
4856.00,7.497103,25.01136,-0.000177,24.019824,-0.0077,1.343
4858.00,7.496094,25.00994,-0.000178,24.019657,-0.0076,1.342
4860.00,7.495742,25.01023,-0.000177,24.020290,-0.0076,1.342
4862.00,7.495573,25.01096,-0.000177,24.019793,-0.0076,1.342
4864.00,7.495928,25.01080,-0.000177,24.020080,-0.0077,1.342
4866.00,7.496038,25.01085,-0.000176,24.019967,-0.0077,1.343
4868.00,7.496908,25.01036,-0.000177,24.019911,-0.0077,1.342
4870.00,7.496934,25.01051,-0.000178,24.020022,-0.0077,1.342
4872.00,7.497540,25.01106,-0.000177,24.020303,-0.0077,1.342
4874.00,7.498556,25.01082,-0.000176,24.020480,-0.0077,1.342
4876.00,7.498445,25.01129,-0.000176,24.020121,-0.0077,1.342
4878.00,7.499157,25.01115,-0.000176,24.019625,-0.0077,1.342
4880.00,7.499247,25.01049,-0.000177,24.019619,-0.0077,1.343
4882.00,7.499714,25.01074,-0.000176,24.020168,-0.0077,1.342
4884.00,7.499134,25.01045,-0.000176,24.020058,-0.0077,1.342
4886.00,7.498631,25.01055,-0.000176,24.019217,-0.0077,1.342
4888.00,7.497836,25.01048,-0.000177,24.020283,-0.0077,1.343
4890.00,7.496572,25.00993,-0.000177,24.019844,-0.0076,1.342
4892.00,7.495589,25.00928,-0.000177,24.019926,-0.0077,1.343
4894.00,7.494546,25.00996,-0.000178,24.019991,-0.0077,1.343
4896.00,7.492730,25.01004,-0.000179,24.019980,-0.0077,1.342
4898.00,7.492335,25.01040,-0.000176,24.019911,-0.0077,1.342
4900.00,7.493364,25.01082,-0.000177,24.019451,-0.0076,1.342
4902.00,7.493437,25.01129,-0.000177,24.019889,-0.0077,1.342
4904.00,7.492563,25.00998,-0.000177,24.019996,-0.0077,1.343
4906.00,7.491501,25.01061,-0.000177,24.020022,-0.0076,1.343
4908.00,7.491566,25.01006,-0.000177,24.019744,-0.0077,1.343
4910.00,7.492105,25.00978,-0.000177,24.019842,-0.0077,1.342
4912.00,7.491859,25.01044,-0.000177,24.020183,-0.0077,1.342
4914.00,7.491811,25.00968,-0.000176,24.020029,-0.0077,1.343
4916.00,7.491512,25.00981,-0.000177,24.020061,-0.0077,1.342
4918.00,7.490699,25.00987,-0.000178,24.019782,-0.0076,1.343
4920.00,7.490202,25.01007,-0.000178,24.019719,-0.0076,1.343
4922.00,7.490296,25.01067,-0.000178,24.019842,-0.0077,1.342
4924.00,7.490271,25.01026,-0.000178,24.020141,-0.0077,1.342
4926.00,7.490185,25.01023,-0.000177,24.019733,-0.0077,1.343
4928.00,7.489180,25.01038,-0.000177,24.020152,-0.0077,1.343
4930.00,7.489403,25.01061,-0.000176,24.020640,-0.0076,1.342
4932.00,7.489440,25.01082,-0.000177,24.020096,-0.0077,1.342
4934.00,7.488263,25.01036,-0.000177,24.020121,-0.0077,1.342
4936.00,7.488051,25.01056,-0.000176,24.019751,-0.0077,1.342
4938.00,7.488247,25.01018,-0.000177,24.020303,-0.0076,1.342
4940.00,7.488088,25.01045,-0.000177,24.020598,-0.0077,1.342
4942.00,7.488263,25.01020,-0.000177,24.020058,-0.0077,1.343
4944.00,7.489303,25.00987,-0.000178,24.020495,-0.0077,1.343
4946.00,7.490736,25.00975,-0.000177,24.020370,-0.0076,1.343
4948.00,7.491332,25.01027,-0.000177,24.020265,-0.0076,1.343
4950.00,7.490990,25.01089,-0.000178,24.020306,-0.0077,1.343
4952.00,7.491632,25.01037,-0.000177,24.019793,-0.0076,1.342
4954.00,7.492082,25.01051,-0.000177,24.019675,-0.0076,1.343
4956.00,7.492174,25.01054,-0.000177,24.020139,-0.0077,1.342
4958.00,7.492065,25.01065,-0.000177,24.019927,-0.0077,1.342
4960.00,7.491629,25.01097,-0.000177,24.020667,-0.0077,1.342
4962.00,7.490898,25.01060,-0.000176,24.019906,-0.0077,1.342
4964.00,7.490720,25.01057,-0.000177,24.020190,-0.0077,1.343
4966.00,7.490013,25.01115,-0.000179,24.019525,-0.0077,1.343
4968.00,7.489328,25.01136,-0.000179,24.019034,-0.0077,1.342
4970.00,7.488988,25.01158,-0.000176,24.019654,-0.0077,1.342
4972.00,7.488992,25.01094,-0.000176,24.019777,-0.0077,1.342
4974.00,7.489907,25.01073,-0.000177,24.020259,-0.0077,1.343
4976.00,7.490820,25.01063,-0.000176,24.020283,-0.0077,1.342
4978.00,7.490518,25.01020,-0.000177,24.019423,-0.0077,1.343
4980.00,7.490996,25.01067,-0.000178,24.019955,-0.0077,1.342
4982.00,7.489617,25.01049,-0.000176,24.020511,-0.0077,1.342
4984.00,7.489304,25.01022,-0.000177,24.019672,-0.0077,1.342
4986.00,7.489727,25.01052,-0.000176,24.019741,-0.0077,1.342
4988.00,7.488584,25.01026,-0.000176,24.020393,-0.0077,1.342
4990.00,7.487987,25.00993,-0.000177,24.019761,-0.0077,1.342
4992.00,7.488763,25.00995,-0.000177,24.020250,-0.0076,1.343
4994.00,7.488904,25.00944,-0.000176,24.019750,-0.0076,1.342
4996.00,7.488443,25.01024,-0.000176,24.019878,-0.0077,1.342
4998.00,7.488261,25.01059,-0.000176,24.019751,-0.0077,1.342
5000.00,7.488538,25.00930,-0.000177,24.020212,-0.0077,1.342
5002.00,7.489370,25.00958,-0.000177,24.020245,-0.0077,1.343
5004.00,7.490262,25.01030,-0.000178,24.019866,-0.0077,1.342
5006.00,7.490541,25.01095,-0.000178,24.020299,-0.0077,1.343
5008.00,7.490965,25.01061,-0.000178,24.019391,-0.0077,1.343
5010.00,7.490063,25.00974,-0.000178,24.019746,-0.0077,1.342
5012.00,7.489942,25.01063,-0.000176,24.020295,-0.0077,1.342
5014.00,7.491158,25.01112,-0.000177,24.020022,-0.0076,1.342
5016.00,7.491104,25.01113,-0.000176,24.019625,-0.0077,1.343
5018.00,7.491341,25.00967,-0.000177,24.019681,-0.0077,1.343
5020.00,7.491285,25.01062,-0.000177,24.020049,-0.0077,1.343
5022.00,7.491770,25.01088,-0.000178,24.020051,-0.0077,1.342
5024.00,7.490433,25.01093,-0.000177,24.019974,-0.0077,1.343
5026.00,7.490143,25.01098,-0.000176,24.019909,-0.0077,1.343
5028.00,7.490032,25.01100,-0.000176,24.020139,-0.0077,1.342
5030.00,7.490690,25.01081,-0.000176,24.019385,-0.0077,1.343
5032.00,7.489883,25.01097,-0.000177,24.020489,-0.0077,1.342
5034.00,7.490400,25.01122,-0.000177,24.019558,-0.0077,1.342
5036.00,7.490274,25.01144,-0.000177,24.019820,-0.0077,1.343
5038.00,7.489781,25.01078,-0.000176,24.019523,-0.0077,1.342
5040.00,7.489778,25.01105,-0.000177,24.019735,-0.0077,1.343
5042.00,7.489438,25.01163,-0.000177,24.020051,-0.0077,1.342
5044.00,7.489426,25.01199,-0.000177,24.020067,-0.0076,1.342
5046.00,7.488935,25.01155,-0.000177,24.019786,-0.0077,1.342
5048.00,7.488611,25.01058,-0.000177,24.019873,-0.0077,1.342
5050.00,7.488393,25.01083,-0.000176,24.019964,-0.0077,1.343
5052.00,7.488349,25.01192,-0.000176,24.020067,-0.0077,1.342
5054.00,7.488329,25.01098,-0.000177,24.020159,-0.0077,1.343
5056.00,7.488903,25.01074,-0.000177,24.019436,-0.0077,1.342
5058.00,7.489629,25.01174,-0.000176,24.019485,-0.0077,1.342
5060.00,7.489483,25.01216,-0.000177,24.020313,-0.0077,1.343
5062.00,7.489366,25.01118,-0.000176,24.020217,-0.0077,1.343
5064.00,7.489617,25.01105,-0.000177,24.019936,-0.0077,1.342
5066.00,7.488832,25.01060,-0.000176,24.018887,-0.0077,1.343
5068.00,7.488579,25.01024,-0.000178,24.019697,-0.0077,1.343
5070.00,7.489361,25.01009,-0.000178,24.019982,-0.0077,1.343
5072.00,7.489566,25.01082,-0.000178,24.020148,-0.0077,1.343
5074.00,7.489139,25.01157,-0.000177,24.020074,-0.0077,1.342
5076.00,7.488259,25.01145,-0.000176,24.019958,-0.0077,1.341
5078.00,7.488805,25.01142,-0.000176,24.019860,-0.0077,1.342
5080.00,7.489106,25.01122,-0.000178,24.019568,-0.0077,1.343
5082.00,7.489112,25.01115,-0.000177,24.020232,-0.0077,1.342
5084.00,7.489036,25.01124,-0.000176,24.019987,-0.0077,1.342
5086.00,7.488086,25.01168,-0.000176,24.020116,-0.0077,1.342
5088.00,7.488914,25.01157,-0.000177,24.020785,-0.0076,1.343
5090.00,7.489007,25.01134,-0.000176,24.020375,-0.0076,1.343
5092.00,7.488371,25.01125,-0.000175,24.019819,-0.0077,1.342
5094.00,7.487196,25.01180,-0.000175,24.020000,-0.0076,1.342
5096.00,7.486897,25.01190,-0.000175,24.020330,-0.0076,1.342
5098.00,7.487495,25.01323,-0.000176,24.020761,-0.0077,1.342
5100.00,7.487067,25.01301,-0.000176,24.020332,-0.0077,1.343
5102.00,7.487760,25.01408,-0.000176,24.020545,-0.0076,1.343
5104.00,7.487900,25.01365,-0.000177,24.020923,-0.0076,1.343
5106.00,7.486768,25.01437,-0.000176,24.019962,-0.0076,1.342
5108.00,7.487036,25.01428,-0.000176,24.020125,-0.0076,1.342
5110.00,7.486854,25.01371,-0.000176,24.020428,-0.0076,1.342
5112.00,7.487540,25.01322,-0.000176,24.020217,-0.0076,1.342
5114.00,7.487395,25.01330,-0.000176,24.020107,-0.0076,1.342
5116.00,7.486921,25.01249,-0.000176,24.020393,-0.0076,1.343
5118.00,7.487515,25.01258,-0.000176,24.020623,-0.0076,1.343
5120.00,7.487770,25.01330,-0.000176,24.019862,-0.0076,1.342
5122.00,7.487826,25.01254,-0.000176,24.019873,-0.0076,1.342
5124.00,7.487227,25.01267,-0.000176,24.020109,-0.0076,1.342
5126.00,7.487166,25.01210,-0.000176,24.020342,-0.0077,1.342
5128.00,7.487714,25.01202,-0.000176,24.020366,-0.0077,1.342
5130.00,7.488353,25.01212,-0.000176,24.020375,-0.0076,1.342
5132.00,7.489261,25.01207,-0.000175,24.020745,-0.0077,1.342
5134.00,7.489824,25.01196,-0.000176,24.020428,-0.0076,1.343
5136.00,7.489748,25.01205,-0.000176,24.020515,-0.0077,1.343
5138.00,7.489026,25.01221,-0.000176,24.019616,-0.0077,1.342
5140.00,7.488648,25.01322,-0.000177,24.020328,-0.0076,1.343
5142.00,7.488951,25.01289,-0.000177,24.020196,-0.0077,1.343
5144.00,7.488707,25.01319,-0.000176,24.020402,-0.0076,1.342
5146.00,7.487783,25.01310,-0.000176,24.020868,-0.0077,1.342
5148.00,7.488231,25.01241,-0.000176,24.020854,-0.0077,1.342
5150.00,7.489322,25.01293,-0.000176,24.019933,-0.0077,1.343
5152.00,7.489514,25.01374,-0.000176,24.020516,-0.0077,1.343
5154.00,7.490652,25.01425,-0.000176,24.019918,-0.0076,1.343
5156.00,7.490531,25.01278,-0.000177,24.019684,-0.0076,1.343
5158.00,7.489394,25.01323,-0.000176,24.020190,-0.0077,1.342
5160.00,7.488540,25.01327,-0.000176,24.019920,-0.0077,1.343
5162.00,7.487793,25.01369,-0.000177,24.020453,-0.0077,1.342
5164.00,7.487955,25.01334,-0.000177,24.019605,-0.0077,1.343
5166.00,7.487748,25.01324,-0.000177,24.019606,-0.0077,1.342
5168.00,7.487610,25.01350,-0.000177,24.019875,-0.0077,1.342
5170.00,7.487719,25.01362,-0.000177,24.019487,-0.0077,1.342
5172.00,7.487911,25.01381,-0.000175,24.019944,-0.0076,1.342
5174.00,7.488283,25.01401,-0.000176,24.019771,-0.0077,1.343
5176.00,7.488773,25.01321,-0.000176,24.019916,-0.0076,1.342
5178.00,7.489463,25.01308,-0.000176,24.020181,-0.0076,1.342
5180.00,7.489384,25.01293,-0.000175,24.020449,-0.0077,1.342
5182.00,7.489612,25.01238,-0.000176,24.020379,-0.0077,1.342
5184.00,7.490108,25.01315,-0.000176,24.020058,-0.0076,1.343
5186.00,7.489049,25.01351,-0.000177,24.019935,-0.0076,1.343
5188.00,7.488499,25.01309,-0.000177,24.019835,-0.0077,1.343
5190.00,7.488600,25.01323,-0.000177,24.020402,-0.0076,1.343
5192.00,7.487504,25.01256,-0.000175,24.020544,-0.0076,1.342
5194.00,7.487616,25.01230,-0.000175,24.020185,-0.0077,1.342
5196.00,7.488339,25.01233,-0.000176,24.020096,-0.0076,1.343
5198.00,7.488332,25.01320,-0.000176,24.019971,-0.0076,1.342
5200.00,7.488426,25.01272,-0.000176,24.020199,-0.0076,1.343
5202.00,7.488255,25.01255,-0.000176,24.019719,-0.0076,1.342
5204.00,7.488424,25.01259,-0.000175,24.020252,-0.0077,1.342
5206.00,7.488772,25.01231,-0.000176,24.020366,-0.0076,1.343
5208.00,7.489125,25.01266,-0.000176,24.020246,-0.0076,1.343
5210.00,7.489420,25.01274,-0.000176,24.019967,-0.0077,1.343
5212.00,7.488930,25.01337,-0.000175,24.019929,-0.0077,1.342
5214.00,7.488555,25.01289,-0.000176,24.020040,-0.0076,1.342
5216.00,7.488078,25.01318,-0.000176,24.020527,-0.0076,1.342
5218.00,7.488228,25.01316,-0.000176,24.019958,-0.0077,1.342
5220.00,7.488895,25.01290,-0.000175,24.020810,-0.0077,1.342
5222.00,7.489390,25.01295,-0.000175,24.020145,-0.0076,1.343
5224.00,7.489312,25.01345,-0.000175,24.020770,-0.0076,1.342
5226.00,7.489267,25.01370,-0.000175,24.020895,-0.0076,1.342
5228.00,7.489160,25.01315,-0.000176,24.020127,-0.0077,1.342
5230.00,7.488903,25.01252,-0.000176,24.019915,-0.0077,1.342
5232.00,7.488185,25.01296,-0.000176,24.020400,-0.0077,1.342
5234.00,7.487661,25.01232,-0.000176,24.020214,-0.0076,1.343
5236.00,7.488287,25.01277,-0.000176,24.020016,-0.0076,1.343
5238.00,7.488253,25.01226,-0.000177,24.019891,-0.0077,1.342
5240.00,7.488139,25.01208,-0.000176,24.019839,-0.0077,1.343
5242.00,7.487537,25.01203,-0.000178,24.019362,-0.0077,1.343
5244.00,7.487691,25.01186,-0.000177,24.020555,-0.0076,1.343
5246.00,7.487927,25.01220,-0.000175,24.019347,-0.0076,1.343
5248.00,7.487588,25.01156,-0.000175,24.019385,-0.0076,1.342
5250.00,7.487836,25.01199,-0.000176,24.020357,-0.0077,1.343
5252.00,7.489271,25.01215,-0.000176,24.020002,-0.0076,1.343
5254.00,7.490029,25.01275,-0.000176,24.019735,-0.0077,1.343
5256.00,7.490005,25.01265,-0.000176,24.019913,-0.0077,1.343
5258.00,7.490318,25.01211,-0.000177,24.020025,-0.0077,1.342
5260.00,7.489835,25.01160,-0.000177,24.020023,-0.0076,1.343
5262.00,7.489656,25.01185,-0.000175,24.019945,-0.0076,1.342
5264.00,7.489085,25.01160,-0.000176,24.020587,-0.0076,1.343
5266.00,7.488973,25.01176,-0.000176,24.020129,-0.0077,1.343
5268.00,7.488933,25.01117,-0.000176,24.019770,-0.0077,1.342
5270.00,7.490125,25.01114,-0.000177,24.019741,-0.0076,1.342
5272.00,7.490237,25.01148,-0.000175,24.020866,-0.0077,1.343
5274.00,7.489681,25.01180,-0.000176,24.020339,-0.0077,1.343
5276.00,7.489089,25.01259,-0.000177,24.019951,-0.0077,1.343
5278.00,7.489604,25.01215,-0.000177,24.020074,-0.0077,1.343
5280.00,7.488741,25.01150,-0.000176,24.019657,-0.0077,1.342
5282.00,7.488714,25.01154,-0.000176,24.019802,-0.0077,1.342
5284.00,7.489366,25.01249,-0.000176,24.020085,-0.0077,1.342
5286.00,7.488945,25.01261,-0.000176,24.020179,-0.0077,1.343
5288.00,7.487834,25.01245,-0.000177,24.020263,-0.0077,1.343
5290.00,7.487371,25.01348,-0.000177,24.020067,-0.0077,1.343
5292.00,7.486477,25.01295,-0.000178,24.020310,-0.0077,1.342
5294.00,7.486196,25.01158,-0.000176,24.020444,-0.0077,1.343
5296.00,7.486304,25.01264,-0.000176,24.019833,-0.0077,1.343
5298.00,7.486881,25.01268,-0.000176,24.019733,-0.0077,1.343
5300.00,7.487488,25.01251,-0.000178,24.020167,-0.0077,1.343
5302.00,7.488512,25.01210,-0.000178,24.020495,-0.0076,1.343
5304.00,7.488868,25.01262,-0.000176,24.019688,-0.0077,1.343
5306.00,7.488417,25.01275,-0.000177,24.019873,-0.0077,1.343
5308.00,7.488233,25.01195,-0.000177,24.020433,-0.0077,1.343
5310.00,7.487906,25.01215,-0.000175,24.019447,-0.0077,1.342
5312.00,7.487421,25.01171,-0.000176,24.019179,-0.0077,1.343
5314.00,7.487472,25.01209,-0.000176,24.019860,-0.0077,1.343
5316.00,7.486540,25.01282,-0.000176,24.020116,-0.0077,1.342
5318.00,7.486387,25.01207,-0.000176,24.019570,-0.0077,1.342
5320.00,7.486349,25.01206,-0.000176,24.020087,-0.0077,1.342
5322.00,7.487303,25.01105,-0.000176,24.020154,-0.0076,1.342
5324.00,7.488332,25.01108,-0.000177,24.019797,-0.0076,1.344
5326.00,7.488065,25.01148,-0.000178,24.020460,-0.0076,1.343
5328.00,7.486809,25.01172,-0.000176,24.020431,-0.0077,1.343
5330.00,7.487587,25.01263,-0.000176,24.019880,-0.0077,1.343
5332.00,7.488097,25.01168,-0.000176,24.020136,-0.0077,1.342
5334.00,7.488560,25.01268,-0.000176,24.019396,-0.0077,1.343
5336.00,7.488430,25.01224,-0.000177,24.019877,-0.0077,1.343
5338.00,7.488008,25.01157,-0.000176,24.019935,-0.0077,1.343
5340.00,7.488715,25.01232,-0.000177,24.020081,-0.0077,1.343
5342.00,7.489164,25.01255,-0.000177,24.019987,-0.0077,1.343
5344.00,7.487446,25.01242,-0.000176,24.019730,-0.0077,1.342
5346.00,7.487109,25.01201,-0.000177,24.019875,-0.0077,1.342
5348.00,7.487390,25.01177,-0.000175,24.019657,-0.0077,1.342
5350.00,7.487488,25.01287,-0.000175,24.020582,-0.0077,1.343
5352.00,7.488090,25.01304,-0.000176,24.020509,-0.0077,1.342
5354.00,7.487842,25.01310,-0.000176,24.019666,-0.0077,1.342
5356.00,7.488563,25.01229,-0.000177,24.020125,-0.0077,1.343
5358.00,7.488491,25.01219,-0.000177,24.019817,-0.0076,1.343
5360.00,7.488410,25.01268,-0.000178,24.020288,-0.0077,1.343
5362.00,7.488473,25.01230,-0.000177,24.020692,-0.0077,1.343
5364.00,7.488519,25.01178,-0.000177,24.019521,-0.0077,1.342
5366.00,7.488809,25.01190,-0.000177,24.019791,-0.0077,1.343
5368.00,7.489425,25.01169,-0.000176,24.020119,-0.0077,1.343
5370.00,7.489517,25.01191,-0.000176,24.019440,-0.0077,1.343
5372.00,7.489541,25.01120,-0.000176,24.019802,-0.0077,1.343
5374.00,7.489125,25.01075,-0.000177,24.020110,-0.0077,1.342
5376.00,7.490444,25.01166,-0.000177,24.019402,-0.0077,1.343
5378.00,7.491327,25.01146,-0.000176,24.020330,-0.0076,1.343
5380.00,7.490871,25.01152,-0.000176,24.020484,-0.0077,1.343
5382.00,7.490159,25.01147,-0.000175,24.019855,-0.0077,1.343
5384.00,7.489757,25.01157,-0.000176,24.020022,-0.0077,1.342
5386.00,7.489588,25.01148,-0.000176,24.020279,-0.0077,1.343
5388.00,7.490293,25.01139,-0.000176,24.019471,-0.0077,1.343
5390.00,7.490548,25.01160,-0.000176,24.019998,-0.0077,1.342
5392.00,7.490573,25.01209,-0.000176,24.020190,-0.0077,1.342
5394.00,7.491122,25.01235,-0.000176,24.019759,-0.0077,1.343
5396.00,7.490746,25.01274,-0.000176,24.019996,-0.0077,1.343
5398.00,7.490828,25.01289,-0.000177,24.020051,-0.0077,1.342
5400.00,7.490219,25.01226,-0.000176,24.020714,-0.0076,1.343
5402.00,7.490143,25.01194,-0.000176,24.020259,-0.0077,1.342
@9,12.0000,24.0
5404.00,7.488817,25.01220,-0.000175,24.020312,-0.0077,1.342
5406.00,7.482445,25.01247,-0.000176,24.020642,-0.0077,1.343
5408.00,7.473897,25.01326,-0.000174,24.020145,-0.0077,1.342
5410.00,7.466490,25.01297,-0.000174,24.020323,-0.0077,1.342
5412.00,7.460096,25.01231,-0.000174,24.020471,-0.0077,1.342
5414.00,7.456124,25.01228,-0.000175,24.020194,-0.0077,1.342
5416.00,7.453276,25.01271,-0.000175,24.019864,-0.0076,1.342
5418.00,7.451568,25.01318,-0.000176,24.019574,-0.0076,1.343
5420.00,7.450943,25.01237,-0.000176,24.020063,-0.0076,1.344
5422.00,7.449986,25.01203,-0.000177,24.020411,-0.0076,1.344
5424.00,7.449063,25.01195,-0.000176,24.020915,-0.0076,1.344
5426.00,7.449590,25.01239,-0.000178,24.019780,-0.0076,1.343
5428.00,7.450481,25.01167,-0.000178,24.020036,-0.0076,1.345
5430.00,7.456987,25.01161,-0.000179,24.019955,-0.0076,1.345
5432.00,7.466950,25.01226,-0.000177,24.019802,-0.0076,1.345
5434.00,7.477023,25.01224,-0.000177,24.020190,-0.0076,1.345
5436.00,7.484398,25.01083,-0.000178,24.020188,-0.0076,1.345
5438.00,7.488264,25.01095,-0.000176,24.020500,-0.0076,1.344
5440.00,7.491901,25.01126,-0.000175,24.019512,-0.0077,1.343
5442.00,7.493966,25.01210,-0.000175,24.020100,-0.0076,1.343
5444.00,7.495177,25.01196,-0.000174,24.020303,-0.0076,1.343
5446.00,7.495765,25.01168,-0.000175,24.020511,-0.0076,1.343
5448.00,7.495428,25.01253,-0.000176,24.020214,-0.0076,1.343
5450.00,7.496462,25.01247,-0.000175,24.019857,-0.0076,1.343
5452.00,7.498006,25.01198,-0.000175,24.019790,-0.0077,1.343
5454.00,7.498239,25.01250,-0.000175,24.020431,-0.0077,1.344
5456.00,7.498045,25.01272,-0.000175,24.020284,-0.0077,1.343
5458.00,7.498644,25.01301,-0.000175,24.020245,-0.0076,1.343
5460.00,7.497694,25.01329,-0.000175,24.020991,-0.0076,1.343
5462.00,7.498421,25.01246,-0.000175,24.020493,-0.0076,1.343
5464.00,7.498627,25.01307,-0.000176,24.020400,-0.0077,1.343
5466.00,7.499305,25.01281,-0.000175,24.019728,-0.0077,1.343
5468.00,7.499820,25.01267,-0.000175,24.020100,-0.0076,1.343
5470.00,7.500113,25.01266,-0.000176,24.019889,-0.0077,1.343
5472.00,7.500169,25.01348,-0.000176,24.020317,-0.0076,1.343
5474.00,7.499768,25.01351,-0.000175,24.020212,-0.0076,1.343
5476.00,7.500466,25.01352,-0.000175,24.020620,-0.0077,1.343
5478.00,7.500056,25.01376,-0.000175,24.019677,-0.0077,1.343
5480.00,7.500287,25.01367,-0.000176,24.020263,-0.0076,1.343
5482.00,7.500483,25.01341,-0.000175,24.020516,-0.0076,1.343
5484.00,7.500896,25.01282,-0.000175,24.020263,-0.0077,1.343
5486.00,7.501046,25.01227,-0.000175,24.020014,-0.0076,1.343
5488.00,7.500857,25.01197,-0.000175,24.020194,-0.0077,1.343
5490.00,7.499931,25.01174,-0.000176,24.020005,-0.0077,1.344
5492.00,7.499856,25.01214,-0.000176,24.020993,-0.0076,1.343
5494.00,7.498250,25.01130,-0.000176,24.020168,-0.0076,1.343
5496.00,7.497193,25.00994,-0.000176,24.019978,-0.0077,1.342
5498.00,7.496708,25.01059,-0.000176,24.019748,-0.0077,1.343
5500.00,7.496563,25.01022,-0.000177,24.019907,-0.0077,1.343
5502.00,7.496431,25.01110,-0.000177,24.019947,-0.0077,1.344
5504.00,7.495505,25.01133,-0.000177,24.020415,-0.0076,1.344
5506.00,7.495220,25.01139,-0.000177,24.019780,-0.0077,1.343
5508.00,7.494831,25.01095,-0.000177,24.020361,-0.0077,1.344
5510.00,7.494724,25.01178,-0.000177,24.020119,-0.0077,1.343
5512.00,7.494239,25.01175,-0.000177,24.019699,-0.0077,1.343
5514.00,7.493312,25.01107,-0.000176,24.019166,-0.0077,1.343
5516.00,7.492981,25.01145,-0.000178,24.020391,-0.0076,1.344
5518.00,7.493253,25.01174,-0.000177,24.020652,-0.0077,1.343
5520.00,7.494142,25.01198,-0.000176,24.019982,-0.0076,1.343
5522.00,7.493830,25.01137,-0.000176,24.020776,-0.0076,1.343
5524.00,7.493809,25.01148,-0.000176,24.020533,-0.0077,1.343
5526.00,7.493824,25.01120,-0.000176,24.019886,-0.0076,1.343
5528.00,7.493715,25.01116,-0.000176,24.020295,-0.0077,1.344
5530.00,7.493498,25.01068,-0.000176,24.020364,-0.0077,1.343
5532.00,7.493512,25.01061,-0.000175,24.019695,-0.0077,1.343
5534.00,7.493580,25.01083,-0.000176,24.020419,-0.0077,1.344
5536.00,7.494110,25.01121,-0.000175,24.020279,-0.0076,1.343
5538.00,7.493664,25.01213,-0.000177,24.020839,-0.0076,1.343
5540.00,7.493852,25.01201,-0.000176,24.019989,-0.0077,1.344
5542.00,7.493468,25.01125,-0.000177,24.019489,-0.0077,1.344
5544.00,7.493348,25.01146,-0.000175,24.020025,-0.0077,1.343
5546.00,7.493460,25.01196,-0.000176,24.020016,-0.0076,1.343
5548.00,7.492294,25.01223,-0.000176,24.020759,-0.0076,1.343
5550.00,7.492391,25.01163,-0.000175,24.020382,-0.0076,1.343
5552.00,7.492761,25.01182,-0.000175,24.019955,-0.0077,1.343
5554.00,7.492309,25.01178,-0.000176,24.020602,-0.0076,1.343
5556.00,7.493068,25.01166,-0.000175,24.020694,-0.0076,1.343
5558.00,7.492208,25.01084,-0.000175,24.019621,-0.0077,1.344
5560.00,7.492218,25.01034,-0.000177,24.020593,-0.0076,1.344
5562.00,7.492679,25.01095,-0.000177,24.020841,-0.0076,1.344
5564.00,7.493325,25.01185,-0.000177,24.020830,-0.0076,1.344
5566.00,7.493715,25.01165,-0.000175,24.020411,-0.0077,1.343
5568.00,7.493679,25.01152,-0.000176,24.020130,-0.0077,1.343
5570.00,7.492422,25.01175,-0.000177,24.020663,-0.0077,1.343
5572.00,7.491113,25.01169,-0.000176,24.020428,-0.0076,1.343
5574.00,7.491241,25.01141,-0.000176,24.020457,-0.0076,1.343
5576.00,7.491232,25.01171,-0.000176,24.020312,-0.0076,1.342
5578.00,7.491554,25.01203,-0.000175,24.020112,-0.0076,1.343
5580.00,7.490772,25.01180,-0.000175,24.020274,-0.0076,1.343
5582.00,7.489818,25.01173,-0.000175,24.020183,-0.0076,1.344
5584.00,7.489301,25.01145,-0.000176,24.019929,-0.0077,1.343
5586.00,7.489359,25.01134,-0.000177,24.020138,-0.0076,1.343
5588.00,7.489449,25.01185,-0.000175,24.020730,-0.0077,1.343
5590.00,7.489724,25.01173,-0.000176,24.020676,-0.0076,1.343
5592.00,7.490361,25.01172,-0.000176,24.020013,-0.0076,1.343
5594.00,7.490686,25.01187,-0.000175,24.020850,-0.0076,1.344
5596.00,7.491175,25.01213,-0.000176,24.020034,-0.0076,1.343
5598.00,7.491084,25.01230,-0.000176,24.020002,-0.0076,1.343
5600.00,7.491330,25.01251,-0.000177,24.020373,-0.0076,1.343
5602.00,7.491029,25.01228,-0.000176,24.020109,-0.0077,1.343
5604.00,7.492082,25.01177,-0.000176,24.020605,-0.0077,1.344
5606.00,7.492357,25.01134,-0.000177,24.019530,-0.0076,1.343
5608.00,7.492047,25.01228,-0.000177,24.019755,-0.0077,1.344
5610.00,7.492011,25.01259,-0.000176,24.019851,-0.0076,1.343
5612.00,7.492047,25.01207,-0.000177,24.020165,-0.0076,1.343
5614.00,7.491921,25.01177,-0.000177,24.020315,-0.0077,1.344
5616.00,7.491313,25.01233,-0.000175,24.019913,-0.0077,1.343
5618.00,7.492396,25.01153,-0.000177,24.019945,-0.0077,1.343
5620.00,7.493206,25.01233,-0.000176,24.020022,-0.0077,1.343
5622.00,7.493418,25.01180,-0.000176,24.020493,-0.0077,1.343
5624.00,7.492746,25.01188,-0.000177,24.019713,-0.0077,1.343
5626.00,7.492447,25.01068,-0.000176,24.019704,-0.0077,1.343
5628.00,7.493094,25.01121,-0.000177,24.019955,-0.0077,1.344
5630.00,7.493460,25.01095,-0.000177,24.020223,-0.0077,1.343
5632.00,7.493392,25.01133,-0.000177,24.019804,-0.0077,1.343
5634.00,7.491975,25.01154,-0.000176,24.020422,-0.0076,1.343
5636.00,7.492736,25.01192,-0.000176,24.020268,-0.0076,1.344
5638.00,7.493377,25.01193,-0.000176,24.020141,-0.0076,1.343
5640.00,7.493115,25.01159,-0.000176,24.020493,-0.0076,1.343
5642.00,7.492057,25.01236,-0.000176,24.020313,-0.0076,1.344
5644.00,7.491555,25.01257,-0.000175,24.020509,-0.0077,1.343
5646.00,7.492108,25.01255,-0.000176,24.020565,-0.0077,1.343
5648.00,7.491980,25.01347,-0.000176,24.020710,-0.0076,1.344
5650.00,7.492191,25.01263,-0.000177,24.020444,-0.0076,1.344
5652.00,7.491887,25.01263,-0.000177,24.020694,-0.0077,1.343
5654.00,7.492063,25.01276,-0.000176,24.020826,-0.0076,1.343
5656.00,7.491811,25.01263,-0.000176,24.020306,-0.0077,1.343
5658.00,7.491271,25.01310,-0.000176,24.019686,-0.0077,1.343
5660.00,7.491274,25.01349,-0.000175,24.020319,-0.0077,1.344
5662.00,7.491068,25.01363,-0.000176,24.020549,-0.0076,1.344
5664.00,7.490817,25.01288,-0.000177,24.020013,-0.0076,1.344
5666.00,7.490645,25.01341,-0.000176,24.020139,-0.0077,1.344
5668.00,7.490552,25.01357,-0.000175,24.019726,-0.0076,1.343
5670.00,7.490378,25.01425,-0.000175,24.019380,-0.0076,1.343
5672.00,7.491198,25.01323,-0.000176,24.020121,-0.0076,1.343
5674.00,7.492283,25.01279,-0.000176,24.020453,-0.0077,1.343
5676.00,7.493099,25.01278,-0.000176,24.020654,-0.0077,1.344
5678.00,7.492726,25.01242,-0.000175,24.020516,-0.0076,1.343
5680.00,7.492515,25.01196,-0.000176,24.020219,-0.0077,1.343
5682.00,7.492428,25.01175,-0.000176,24.020341,-0.0077,1.344
5684.00,7.492494,25.01230,-0.000177,24.019994,-0.0076,1.343
5686.00,7.492158,25.01197,-0.000176,24.019855,-0.0076,1.344
5688.00,7.491744,25.01272,-0.000176,24.020245,-0.0076,1.343
5690.00,7.491780,25.01246,-0.000176,24.020275,-0.0076,1.343
5692.00,7.491528,25.01248,-0.000178,24.020400,-0.0077,1.343
5694.00,7.491423,25.01284,-0.000177,24.019833,-0.0077,1.343
5696.00,7.492026,25.01284,-0.000175,24.020522,-0.0077,1.343
5698.00,7.492567,25.01260,-0.000176,24.019877,-0.0077,1.343
5700.00,7.492122,25.01329,-0.000177,24.019373,-0.0077,1.344
5702.00,7.492175,25.01275,-0.000177,24.020848,-0.0077,1.344
5704.00,7.492307,25.01203,-0.000176,24.020422,-0.0077,1.343
5706.00,7.491682,25.01281,-0.000176,24.019790,-0.0076,1.343
5708.00,7.491445,25.01323,-0.000176,24.020275,-0.0077,1.344
5710.00,7.491533,25.01317,-0.000176,24.019953,-0.0077,1.343
5712.00,7.491564,25.01223,-0.000176,24.019646,-0.0077,1.344
5714.00,7.490915,25.01282,-0.000176,24.020176,-0.0077,1.343
5716.00,7.490856,25.01263,-0.000176,24.020090,-0.0077,1.344
5718.00,7.490361,25.01224,-0.000176,24.020025,-0.0077,1.344
5720.00,7.490823,25.01287,-0.000176,24.020362,-0.0076,1.343
5722.00,7.491342,25.01324,-0.000175,24.020147,-0.0077,1.343
5724.00,7.491910,25.01310,-0.000175,24.019920,-0.0076,1.343
5726.00,7.491794,25.01264,-0.000175,24.020014,-0.0076,1.343
5728.00,7.491625,25.01248,-0.000176,24.020507,-0.0077,1.344
5730.00,7.491266,25.01316,-0.000175,24.019989,-0.0077,1.343
5732.00,7.490527,25.01285,-0.000175,24.020410,-0.0076,1.343
5734.00,7.489680,25.01290,-0.000175,24.020237,-0.0076,1.344
5736.00,7.489940,25.01348,-0.000175,24.020567,-0.0076,1.344
5738.00,7.490723,25.01264,-0.000175,24.020618,-0.0077,1.343
5740.00,7.491240,25.01292,-0.000175,24.020236,-0.0076,1.344
5742.00,7.491541,25.01330,-0.000175,24.020596,-0.0076,1.343
5744.00,7.492059,25.01351,-0.000176,24.020643,-0.0077,1.344
5746.00,7.492839,25.01321,-0.000176,24.019722,-0.0076,1.343
5748.00,7.492433,25.01283,-0.000176,24.020371,-0.0077,1.344
5750.00,7.492087,25.01307,-0.000177,24.019826,-0.0077,1.344
5752.00,7.491679,25.01221,-0.000175,24.019443,-0.0077,1.344
5754.00,7.491836,25.01249,-0.000176,24.020542,-0.0077,1.343
5756.00,7.492432,25.01268,-0.000177,24.020366,-0.0077,1.344
5758.00,7.492066,25.01294,-0.000177,24.020259,-0.0076,1.343
5760.00,7.492416,25.01319,-0.000175,24.019432,-0.0076,1.343
5762.00,7.493082,25.01287,-0.000176,24.019683,-0.0076,1.343
5764.00,7.492523,25.01249,-0.000176,24.019799,-0.0077,1.343
5766.00,7.491380,25.01240,-0.000176,24.020078,-0.0077,1.344
5768.00,7.492127,25.01257,-0.000177,24.019844,-0.0077,1.343
5770.00,7.491762,25.01162,-0.000175,24.020304,-0.0077,1.343
5772.00,7.491689,25.01205,-0.000176,24.019858,-0.0076,1.343
5774.00,7.491487,25.01262,-0.000175,24.020319,-0.0077,1.343
5776.00,7.492148,25.01314,-0.000176,24.020384,-0.0077,1.344
5778.00,7.492481,25.01260,-0.000177,24.020386,-0.0077,1.344
5780.00,7.492272,25.01269,-0.000177,24.020092,-0.0077,1.344
5782.00,7.491655,25.01295,-0.000176,24.019873,-0.0077,1.343
5784.00,7.491235,25.01299,-0.000176,24.019889,-0.0077,1.343
5786.00,7.492245,25.01299,-0.000176,24.019715,-0.0077,1.343
5788.00,7.492530,25.01308,-0.000176,24.020491,-0.0077,1.344
5790.00,7.492069,25.01264,-0.000177,24.020402,-0.0076,1.344
5792.00,7.491025,25.01273,-0.000176,24.019710,-0.0076,1.343
5794.00,7.491411,25.01246,-0.000176,24.019998,-0.0076,1.343
5796.00,7.492081,25.01223,-0.000176,24.020206,-0.0077,1.343
5798.00,7.493156,25.01203,-0.000174,24.019965,-0.0077,1.342
5800.00,7.493016,25.01155,-0.000174,24.019926,-0.0077,1.344
5802.00,7.492462,25.01160,-0.000176,24.019840,-0.0077,1.343
5804.00,7.493115,25.01197,-0.000176,24.020357,-0.0076,1.344
5806.00,7.493027,25.01261,-0.000176,24.019675,-0.0077,1.344
5808.00,7.493110,25.01247,-0.000176,24.019672,-0.0077,1.344
5810.00,7.493314,25.01194,-0.000177,24.020031,-0.0076,1.344
5812.00,7.492899,25.01145,-0.000177,24.019715,-0.0076,1.344
5814.00,7.493761,25.01219,-0.000177,24.020034,-0.0076,1.343
5816.00,7.493160,25.01230,-0.000175,24.020313,-0.0076,1.343
5818.00,7.492436,25.01248,-0.000177,24.020156,-0.0077,1.343
5820.00,7.492480,25.01266,-0.000177,24.020177,-0.0077,1.344
5822.00,7.493031,25.01238,-0.000177,24.019971,-0.0077,1.345
5824.00,7.492924,25.01217,-0.000176,24.019099,-0.0077,1.343
5826.00,7.492858,25.01196,-0.000175,24.019349,-0.0077,1.344
5828.00,7.492569,25.01196,-0.000176,24.019619,-0.0076,1.343
5830.00,7.492785,25.01275,-0.000176,24.020662,-0.0076,1.343
5832.00,7.492645,25.01239,-0.000176,24.020491,-0.0076,1.343
5834.00,7.491666,25.01181,-0.000176,24.019652,-0.0077,1.343
5836.00,7.491892,25.01229,-0.000175,24.020245,-0.0077,1.344
5838.00,7.492214,25.01230,-0.000176,24.020196,-0.0077,1.344
5840.00,7.492066,25.01271,-0.000176,24.020544,-0.0077,1.344
5842.00,7.491438,25.01303,-0.000176,24.019906,-0.0077,1.344
5844.00,7.491578,25.01230,-0.000177,24.019487,-0.0077,1.344
5846.00,7.491482,25.01276,-0.000176,24.019554,-0.0077,1.343
5848.00,7.491461,25.01268,-0.000176,24.020101,-0.0077,1.344
5850.00,7.491673,25.01325,-0.000176,24.019933,-0.0077,1.343
5852.00,7.491676,25.01343,-0.000175,24.019962,-0.0076,1.343
5854.00,7.491972,25.01319,-0.000175,24.020332,-0.0077,1.344
5856.00,7.492372,25.01295,-0.000176,24.020107,-0.0077,1.343
5858.00,7.492380,25.01363,-0.000175,24.019853,-0.0076,1.343
5860.00,7.492422,25.01301,-0.000176,24.020061,-0.0077,1.344
5862.00,7.492824,25.01303,-0.000175,24.019467,-0.0077,1.343
5864.00,7.492892,25.01266,-0.000177,24.019869,-0.0077,1.343
5866.00,7.493659,25.01335,-0.000176,24.020368,-0.0077,1.343
5868.00,7.492987,25.01219,-0.000176,24.020268,-0.0077,1.343
5870.00,7.491850,25.01290,-0.000176,24.020564,-0.0077,1.344
5872.00,7.491731,25.01295,-0.000177,24.019757,-0.0077,1.344
5874.00,7.491776,25.01302,-0.000176,24.020239,-0.0077,1.343
5876.00,7.491568,25.01322,-0.000176,24.019532,-0.0077,1.343
5878.00,7.490845,25.01391,-0.000176,24.019777,-0.0077,1.343
5880.00,7.491172,25.01337,-0.000176,24.020616,-0.0076,1.344
5882.00,7.490592,25.01322,-0.000176,24.020308,-0.0077,1.344
5884.00,7.491014,25.01352,-0.000178,24.019973,-0.0077,1.344
5886.00,7.491926,25.01277,-0.000177,24.020011,-0.0077,1.344
5888.00,7.491263,25.01288,-0.000176,24.019449,-0.0077,1.344
5890.00,7.491297,25.01290,-0.000176,24.020632,-0.0076,1.343
5892.00,7.490852,25.01347,-0.000177,24.020076,-0.0076,1.343
5894.00,7.491605,25.01314,-0.000176,24.019820,-0.0076,1.344
5896.00,7.491840,25.01327,-0.000175,24.019887,-0.0077,1.344
5898.00,7.491650,25.01331,-0.000176,24.020116,-0.0076,1.344
5900.00,7.492650,25.01354,-0.000176,24.020103,-0.0077,1.343
5902.00,7.492887,25.01298,-0.000176,24.019574,-0.0077,1.343
5904.00,7.492820,25.01284,-0.000176,24.020190,-0.0077,1.343
5906.00,7.492577,25.01256,-0.000176,24.020116,-0.0077,1.344
5908.00,7.492111,25.01211,-0.000177,24.019608,-0.0077,1.344
5910.00,7.491893,25.01272,-0.000177,24.019735,-0.0077,1.344
5912.00,7.491666,25.01285,-0.000175,24.019478,-0.0077,1.344
5914.00,7.491870,25.01389,-0.000176,24.019947,-0.0077,1.343
5916.00,7.491984,25.01337,-0.000177,24.020324,-0.0077,1.344
5918.00,7.492564,25.01314,-0.000178,24.019507,-0.0077,1.344
5920.00,7.493362,25.01355,-0.000177,24.019790,-0.0077,1.344
5922.00,7.493023,25.01314,-0.000175,24.019880,-0.0077,1.344
5924.00,7.491782,25.01304,-0.000176,24.019594,-0.0077,1.344
5926.00,7.492573,25.01246,-0.000177,24.019387,-0.0077,1.344
5928.00,7.492619,25.01255,-0.000177,24.020326,-0.0077,1.344
5930.00,7.492960,25.01275,-0.000177,24.019287,-0.0077,1.344
5932.00,7.492179,25.01380,-0.000177,24.019623,-0.0077,1.344
5934.00,7.493048,25.01355,-0.000177,24.019670,-0.0077,1.343
5936.00,7.492828,25.01326,-0.000176,24.019675,-0.0077,1.344
5938.00,7.491882,25.01317,-0.000176,24.020406,-0.0077,1.344
5940.00,7.491557,25.01313,-0.000178,24.019635,-0.0076,1.344
5942.00,7.491815,25.01274,-0.000177,24.019394,-0.0077,1.344
5944.00,7.492161,25.01297,-0.000176,24.019878,-0.0077,1.344
5946.00,7.491641,25.01196,-0.000176,24.018921,-0.0077,1.343
5948.00,7.490652,25.01271,-0.000175,24.019563,-0.0077,1.344
5950.00,7.491391,25.01302,-0.000176,24.019737,-0.0077,1.343
5952.00,7.492647,25.01330,-0.000175,24.019423,-0.0077,1.343
5954.00,7.492572,25.01343,-0.000175,24.020192,-0.0077,1.343
5956.00,7.491898,25.01375,-0.000176,24.019956,-0.0076,1.343
5958.00,7.491783,25.01367,-0.000176,24.020098,-0.0076,1.343
5960.00,7.492510,25.01444,-0.000176,24.020511,-0.0077,1.344
5962.00,7.493092,25.01423,-0.000176,24.020043,-0.0077,1.344
5964.00,7.492952,25.01442,-0.000176,24.020433,-0.0077,1.343
5966.00,7.492739,25.01501,-0.000176,24.019971,-0.0077,1.344
5968.00,7.492888,25.01460,-0.000178,24.019496,-0.0077,1.344
5970.00,7.492163,25.01411,-0.000177,24.019489,-0.0077,1.343
5972.00,7.491282,25.01499,-0.000177,24.019130,-0.0076,1.343
5974.00,7.490924,25.01474,-0.000176,24.019378,-0.0077,1.343
5976.00,7.491565,25.01522,-0.000175,24.019518,-0.0077,1.344
5978.00,7.491519,25.01458,-0.000177,24.019579,-0.0077,1.344
5980.00,7.491534,25.01489,-0.000177,24.019621,-0.0077,1.343
5982.00,7.491277,25.01483,-0.000177,24.020237,-0.0077,1.343
5984.00,7.492014,25.01473,-0.000175,24.020069,-0.0077,1.344
5986.00,7.493150,25.01456,-0.000176,24.020643,-0.0077,1.343
5988.00,7.493584,25.01451,-0.000177,24.019249,-0.0076,1.343
5990.00,7.494333,25.01464,-0.000176,24.020449,-0.0076,1.343
5992.00,7.494381,25.01429,-0.000176,24.019808,-0.0077,1.343
5994.00,7.492851,25.01461,-0.000176,24.019510,-0.0077,1.344
5996.00,7.493020,25.01457,-0.000176,24.020060,-0.0076,1.344
5998.00,7.492928,25.01387,-0.000176,24.019927,-0.0076,1.343
6000.00,7.492308,25.01388,-0.000176,24.019967,-0.0077,1.343
6002.00,7.492758,25.01314,-0.000176,24.019336,-0.0077,1.344
@10,12.0000,24.0
6004.00,7.492246,25.01258,-0.000176,24.019991,-0.0077,1.344
6006.00,7.487067,25.01358,-0.000175,24.020455,-0.0077,1.343
6008.00,7.478573,25.01424,-0.000175,24.020294,-0.0076,1.342
6010.00,7.469816,25.01442,-0.000174,24.019521,-0.0076,1.342
6012.00,7.463431,25.01489,-0.000175,24.020183,-0.0077,1.343
6014.00,7.459149,25.01341,-0.000177,24.019936,-0.0077,1.343
6016.00,7.456127,25.01343,-0.000175,24.019929,-0.0077,1.344
6018.00,7.453884,25.01328,-0.000177,24.019953,-0.0077,1.345
6020.00,7.452651,25.01348,-0.000178,24.019965,-0.0077,1.345
6022.00,7.451560,25.01359,-0.000177,24.020341,-0.0077,1.344
6024.00,7.450289,25.01430,-0.000177,24.020069,-0.0076,1.345
6026.00,7.450228,25.01354,-0.000177,24.019431,-0.0077,1.344
6028.00,7.450336,25.01358,-0.000177,24.019924,-0.0077,1.345
6030.00,7.456629,25.01365,-0.000177,24.019931,-0.0077,1.345
6032.00,7.465482,25.01340,-0.000177,24.020480,-0.0077,1.345
6034.00,7.473556,25.01325,-0.000177,24.020384,-0.0077,1.345
6036.00,7.479917,25.01306,-0.000177,24.019639,-0.0077,1.345
6038.00,7.485002,25.01343,-0.000177,24.020020,-0.0077,1.345
6040.00,7.489121,25.01293,-0.000176,24.020660,-0.0077,1.345
6042.00,7.491750,25.01237,-0.000176,24.019577,-0.0077,1.345
6044.00,7.494317,25.01339,-0.000176,24.019567,-0.0077,1.344
6046.00,7.496564,25.01436,-0.000176,24.019592,-0.0077,1.343
6048.00,7.497028,25.01349,-0.000175,24.019664,-0.0077,1.344
6050.00,7.498081,25.01239,-0.000175,24.019512,-0.0077,1.344
6052.00,7.498594,25.01134,-0.000175,24.020342,-0.0077,1.344
6054.00,7.499425,25.01204,-0.000174,24.019684,-0.0076,1.343
6056.00,7.499774,25.01236,-0.000175,24.019556,-0.0076,1.343
6058.00,7.499985,25.01177,-0.000176,24.019942,-0.0077,1.343
6060.00,7.499507,25.01167,-0.000175,24.019799,-0.0077,1.344
6062.00,7.499582,25.01152,-0.000176,24.019510,-0.0077,1.344
6064.00,7.499693,25.01233,-0.000176,24.019732,-0.0077,1.344
6066.00,7.500923,25.01217,-0.000176,24.019971,-0.0077,1.343
6068.00,7.501957,25.01313,-0.000177,24.019574,-0.0077,1.344
6070.00,7.501864,25.01333,-0.000176,24.019282,-0.0077,1.344
6072.00,7.501906,25.01300,-0.000177,24.019761,-0.0077,1.344
6074.00,7.503316,25.01289,-0.000176,24.020105,-0.0077,1.344
6076.00,7.503713,25.01310,-0.000176,24.019721,-0.0077,1.344
6078.00,7.502978,25.01286,-0.000177,24.019630,-0.0076,1.343
6080.00,7.503439,25.01372,-0.000176,24.020040,-0.0077,1.343
6082.00,7.504201,25.01324,-0.000176,24.019574,-0.0077,1.344
6084.00,7.503312,25.01330,-0.000178,24.019240,-0.0077,1.344
6086.00,7.503661,25.01372,-0.000177,24.019587,-0.0076,1.344
6088.00,7.504087,25.01397,-0.000176,24.020255,-0.0076,1.343
6090.00,7.503413,25.01322,-0.000176,24.020315,-0.0077,1.343
6092.00,7.501694,25.01356,-0.000175,24.019645,-0.0076,1.344
6094.00,7.500372,25.01288,-0.000175,24.019434,-0.0077,1.343
6096.00,7.499863,25.01288,-0.000176,24.019994,-0.0077,1.344
6098.00,7.499758,25.01308,-0.000176,24.020433,-0.0077,1.344
6100.00,7.499204,25.01216,-0.000176,24.019672,-0.0077,1.344
6102.00,7.499112,25.01233,-0.000177,24.019985,-0.0077,1.344
6104.00,7.498557,25.01298,-0.000176,24.019853,-0.0077,1.343
6106.00,7.497042,25.01303,-0.000177,24.020339,-0.0077,1.344
6108.00,7.496306,25.01270,-0.000177,24.020087,-0.0077,1.344
6110.00,7.495544,25.01271,-0.000176,24.019652,-0.0077,1.343
6112.00,7.496046,25.01332,-0.000176,24.019536,-0.0077,1.344
6114.00,7.495372,25.01219,-0.000176,24.019548,-0.0077,1.344
6116.00,7.494128,25.01147,-0.000177,24.020192,-0.0077,1.344
6118.00,7.493456,25.01232,-0.000175,24.019496,-0.0077,1.344
6120.00,7.493132,25.01225,-0.000176,24.019476,-0.0077,1.343
6122.00,7.493340,25.01203,-0.000176,24.020350,-0.0077,1.343
6124.00,7.493562,25.01300,-0.000176,24.019592,-0.0077,1.343
6126.00,7.494000,25.01285,-0.000176,24.020172,-0.0077,1.343
6128.00,7.494140,25.01263,-0.000177,24.020176,-0.0077,1.344
6130.00,7.493774,25.01207,-0.000177,24.019980,-0.0077,1.343
6132.00,7.492943,25.01204,-0.000175,24.020083,-0.0077,1.344
6134.00,7.492646,25.01197,-0.000176,24.020217,-0.0077,1.344
6136.00,7.492372,25.01242,-0.000177,24.019558,-0.0077,1.344
6138.00,7.492343,25.01233,-0.000176,24.019924,-0.0077,1.344
6140.00,7.492527,25.01219,-0.000177,24.019956,-0.0076,1.344
6142.00,7.493968,25.01169,-0.000177,24.020121,-0.0077,1.344
6144.00,7.495054,25.01142,-0.000177,24.020339,-0.0077,1.344
6146.00,7.494315,25.01267,-0.000177,24.020000,-0.0077,1.344
6148.00,7.494801,25.01305,-0.000177,24.019329,-0.0077,1.344
6150.00,7.494639,25.01244,-0.000176,24.019509,-0.0077,1.344
6152.00,7.494675,25.01183,-0.000176,24.019398,-0.0077,1.344
6154.00,7.493524,25.01177,-0.000177,24.019538,-0.0077,1.344
6156.00,7.493475,25.01236,-0.000177,24.020080,-0.0077,1.344
6158.00,7.493743,25.01205,-0.000177,24.019447,-0.0077,1.343
6160.00,7.494050,25.01238,-0.000176,24.019548,-0.0077,1.344
6162.00,7.493191,25.01253,-0.000178,24.020100,-0.0077,1.344
6164.00,7.493281,25.01198,-0.000176,24.019358,-0.0077,1.344
6166.00,7.493570,25.01189,-0.000176,24.019296,-0.0077,1.344
6168.00,7.494281,25.01180,-0.000177,24.020047,-0.0077,1.343
6170.00,7.494843,25.01184,-0.000176,24.020259,-0.0077,1.344
6172.00,7.495061,25.01199,-0.000175,24.019916,-0.0077,1.344
6174.00,7.494507,25.01249,-0.000176,24.019692,-0.0077,1.344
6176.00,7.493772,25.01312,-0.000176,24.019545,-0.0077,1.344
6178.00,7.493550,25.01219,-0.000176,24.019964,-0.0077,1.344
6180.00,7.493436,25.01187,-0.000176,24.020292,-0.0077,1.343
6182.00,7.493330,25.01250,-0.000175,24.020239,-0.0077,1.343
6184.00,7.494086,25.01280,-0.000176,24.019942,-0.0077,1.344
6186.00,7.494408,25.01272,-0.000177,24.020390,-0.0077,1.343
6188.00,7.495247,25.01325,-0.000177,24.019837,-0.0077,1.343
6190.00,7.494917,25.01310,-0.000176,24.018988,-0.0077,1.344
6192.00,7.494392,25.01285,-0.000176,24.019757,-0.0077,1.344
6194.00,7.494340,25.01322,-0.000177,24.020014,-0.0077,1.344
6196.00,7.494905,25.01289,-0.000176,24.019710,-0.0077,1.343
6198.00,7.495268,25.01209,-0.000176,24.020370,-0.0077,1.343
6200.00,7.494623,25.01145,-0.000176,24.020299,-0.0077,1.343
6202.00,7.495227,25.01204,-0.000176,24.020377,-0.0076,1.343
6204.00,7.495411,25.01200,-0.000176,24.020286,-0.0076,1.344
6206.00,7.495800,25.01229,-0.000176,24.019759,-0.0077,1.343
6208.00,7.494600,25.01200,-0.000177,24.019858,-0.0077,1.344
6210.00,7.494076,25.01264,-0.000176,24.019480,-0.0077,1.343
6212.00,7.494409,25.01237,-0.000176,24.019637,-0.0077,1.344
6214.00,7.494642,25.01211,-0.000178,24.019162,-0.0077,1.344
6216.00,7.494144,25.01155,-0.000177,24.019083,-0.0077,1.344
6218.00,7.493497,25.01294,-0.000177,24.020000,-0.0077,1.344
6220.00,7.492991,25.01265,-0.000176,24.019817,-0.0077,1.343
6222.00,7.492514,25.01233,-0.000176,24.019494,-0.0077,1.343
6224.00,7.491798,25.01237,-0.000176,24.019581,-0.0077,1.344
6226.00,7.491411,25.01228,-0.000176,24.019681,-0.0077,1.344
6228.00,7.490753,25.01195,-0.000177,24.019824,-0.0077,1.344
6230.00,7.490096,25.01233,-0.000176,24.019503,-0.0077,1.343
6232.00,7.490332,25.01190,-0.000176,24.020308,-0.0077,1.343
6234.00,7.490786,25.01228,-0.000176,24.019505,-0.0077,1.343
6236.00,7.490309,25.01248,-0.000177,24.019770,-0.0077,1.344
6238.00,7.490312,25.01212,-0.000177,24.019576,-0.0077,1.344
6240.00,7.490754,25.01195,-0.000177,24.019519,-0.0077,1.344
6242.00,7.491001,25.01126,-0.000176,24.020284,-0.0077,1.343
6244.00,7.491593,25.01069,-0.000176,24.019964,-0.0077,1.344
6246.00,7.493047,25.01134,-0.000176,24.019548,-0.0077,1.344
6248.00,7.493800,25.01098,-0.000176,24.020482,-0.0076,1.343
6250.00,7.494235,25.01132,-0.000176,24.020136,-0.0076,1.344
6252.00,7.494432,25.01110,-0.000177,24.019541,-0.0077,1.344
6254.00,7.494549,25.01097,-0.000177,24.019998,-0.0077,1.344
6256.00,7.494680,25.01088,-0.000176,24.019735,-0.0077,1.343
6258.00,7.494281,25.01047,-0.000177,24.019657,-0.0077,1.343
6260.00,7.493964,25.01066,-0.000176,24.019848,-0.0077,1.344
6262.00,7.494226,25.01039,-0.000176,24.020009,-0.0077,1.344
6264.00,7.494839,25.01050,-0.000178,24.020165,-0.0077,1.344
6266.00,7.494735,25.01063,-0.000177,24.019904,-0.0077,1.345
6268.00,7.494720,25.01180,-0.000176,24.020381,-0.0077,1.344
6270.00,7.494359,25.01222,-0.000177,24.019985,-0.0077,1.343
6272.00,7.493438,25.01220,-0.000176,24.019710,-0.0077,1.344
6274.00,7.493432,25.01233,-0.000175,24.020083,-0.0077,1.343
6276.00,7.493656,25.01287,-0.000177,24.019770,-0.0077,1.344
6278.00,7.493885,25.01159,-0.000178,24.019222,-0.0077,1.344
6280.00,7.494675,25.01159,-0.000178,24.019708,-0.0077,1.344
6282.00,7.495394,25.01162,-0.000176,24.019741,-0.0077,1.344
6284.00,7.495403,25.01169,-0.000175,24.019844,-0.0077,1.345
6286.00,7.495101,25.01136,-0.000178,24.020736,-0.0076,1.345
6288.00,7.494703,25.01098,-0.000177,24.020112,-0.0076,1.344
6290.00,7.494624,25.01106,-0.000177,24.019126,-0.0077,1.343
6292.00,7.495120,25.01197,-0.000177,24.019942,-0.0077,1.343
6294.00,7.495055,25.01131,-0.000177,24.019331,-0.0077,1.344
6296.00,7.494602,25.01159,-0.000177,24.019993,-0.0077,1.344
6298.00,7.494241,25.01096,-0.000177,24.019757,-0.0077,1.344
6300.00,7.494415,25.01093,-0.000177,24.019770,-0.0077,1.343
6302.00,7.493828,25.01226,-0.000176,24.019550,-0.0077,1.343
6304.00,7.493477,25.01318,-0.000176,24.019476,-0.0077,1.344
6306.00,7.493445,25.01234,-0.000175,24.019630,-0.0077,1.344
6308.00,7.492705,25.01164,-0.000176,24.020098,-0.0076,1.344
6310.00,7.492433,25.01210,-0.000178,24.019866,-0.0077,1.344
6312.00,7.492800,25.01173,-0.000177,24.019523,-0.0077,1.345
6314.00,7.492538,25.01224,-0.000176,24.020176,-0.0077,1.344
6316.00,7.492872,25.01220,-0.000176,24.019695,-0.0077,1.344
6318.00,7.492777,25.01139,-0.000177,24.019802,-0.0077,1.344
6320.00,7.494027,25.01183,-0.000177,24.019788,-0.0076,1.344
6322.00,7.493757,25.01247,-0.000176,24.019654,-0.0077,1.344
6324.00,7.493392,25.01205,-0.000176,24.020228,-0.0077,1.344
6326.00,7.491962,25.01256,-0.000177,24.019762,-0.0077,1.344
6328.00,7.491849,25.01180,-0.000178,24.019257,-0.0077,1.344
6330.00,7.492302,25.01179,-0.000177,24.019550,-0.0077,1.344
6332.00,7.492325,25.01233,-0.000177,24.019704,-0.0077,1.344
6334.00,7.492373,25.01285,-0.000175,24.020183,-0.0077,1.343
6336.00,7.492891,25.01292,-0.000176,24.019545,-0.0077,1.344
6338.00,7.492744,25.01269,-0.000176,24.020100,-0.0077,1.344
6340.00,7.493231,25.01183,-0.000177,24.020172,-0.0077,1.343
6342.00,7.494330,25.01160,-0.000176,24.020179,-0.0077,1.344
6344.00,7.494538,25.01190,-0.000177,24.020177,-0.0077,1.344
6346.00,7.494506,25.01230,-0.000177,24.019916,-0.0076,1.344
6348.00,7.494272,25.01108,-0.000176,24.019500,-0.0077,1.344
6350.00,7.494315,25.01174,-0.000177,24.019733,-0.0077,1.344
6352.00,7.494854,25.01223,-0.000177,24.019960,-0.0077,1.344
6354.00,7.495345,25.01192,-0.000177,24.020357,-0.0077,1.344
6356.00,7.496214,25.01220,-0.000177,24.020453,-0.0077,1.345
6358.00,7.496358,25.01225,-0.000177,24.019405,-0.0077,1.344
6360.00,7.495467,25.01214,-0.000177,24.020123,-0.0077,1.344
6362.00,7.495219,25.01239,-0.000176,24.020114,-0.0077,1.344
6364.00,7.494722,25.01182,-0.000177,24.019485,-0.0077,1.344
6366.00,7.495224,25.01279,-0.000177,24.020232,-0.0077,1.344
6368.00,7.495674,25.01336,-0.000176,24.019839,-0.0077,1.345
6370.00,7.495505,25.01272,-0.000176,24.019606,-0.0077,1.344
6372.00,7.494868,25.01367,-0.000177,24.019782,-0.0076,1.343
6374.00,7.493669,25.01360,-0.000177,24.019935,-0.0076,1.344
6376.00,7.493164,25.01372,-0.000176,24.020040,-0.0077,1.344
6378.00,7.493121,25.01433,-0.000175,24.019915,-0.0077,1.344
6380.00,7.493185,25.01396,-0.000177,24.020863,-0.0077,1.344
6382.00,7.493293,25.01474,-0.000177,24.019842,-0.0077,1.344
6384.00,7.492825,25.01440,-0.000177,24.019447,-0.0077,1.345
6386.00,7.493339,25.01347,-0.000176,24.019623,-0.0077,1.344
6388.00,7.494124,25.01462,-0.000177,24.019599,-0.0077,1.344
6390.00,7.493296,25.01420,-0.000176,24.020449,-0.0077,1.344
6392.00,7.492971,25.01450,-0.000176,24.020123,-0.0077,1.344
6394.00,7.492692,25.01473,-0.000177,24.019349,-0.0077,1.344
6396.00,7.493249,25.01445,-0.000176,24.019648,-0.0077,1.344
6398.00,7.492779,25.01456,-0.000176,24.020729,-0.0077,1.344
6400.00,7.493444,25.01450,-0.000176,24.019998,-0.0077,1.344
6402.00,7.493277,25.01406,-0.000177,24.019907,-0.0077,1.345
6404.00,7.492953,25.01405,-0.000176,24.019296,-0.0077,1.344
6406.00,7.492833,25.01443,-0.000176,24.019398,-0.0077,1.344
6408.00,7.493081,25.01403,-0.000175,24.019964,-0.0076,1.344
6410.00,7.493100,25.01335,-0.000175,24.019924,-0.0076,1.345
6412.00,7.493290,25.01426,-0.000175,24.020100,-0.0077,1.344
6414.00,7.493124,25.01439,-0.000177,24.020404,-0.0077,1.343
6416.00,7.492859,25.01399,-0.000176,24.019567,-0.0076,1.344
6418.00,7.492582,25.01441,-0.000177,24.019538,-0.0076,1.344
6420.00,7.493068,25.01366,-0.000175,24.020527,-0.0076,1.344
6422.00,7.493195,25.01306,-0.000175,24.020206,-0.0077,1.344
6424.00,7.494186,25.01390,-0.000176,24.019895,-0.0077,1.344
6426.00,7.494671,25.01373,-0.000176,24.019967,-0.0077,1.344
6428.00,7.494746,25.01342,-0.000177,24.019577,-0.0076,1.344
6430.00,7.494550,25.01351,-0.000176,24.019523,-0.0077,1.344
6432.00,7.495134,25.01397,-0.000175,24.020074,-0.0077,1.344
6434.00,7.494635,25.01424,-0.000176,24.019302,-0.0076,1.344
6436.00,7.493987,25.01393,-0.000177,24.019933,-0.0077,1.345
6438.00,7.494114,25.01390,-0.000176,24.020127,-0.0077,1.344
6440.00,7.493603,25.01370,-0.000176,24.020192,-0.0077,1.344
6442.00,7.492929,25.01439,-0.000175,24.020654,-0.0076,1.344
6444.00,7.493671,25.01441,-0.000175,24.019811,-0.0077,1.344
6446.00,7.493782,25.01404,-0.000176,24.020549,-0.0077,1.344
6448.00,7.493259,25.01388,-0.000176,24.019942,-0.0077,1.344
6450.00,7.492677,25.01390,-0.000177,24.020145,-0.0076,1.344
6452.00,7.491773,25.01356,-0.000176,24.019777,-0.0076,1.344
6454.00,7.493383,25.01344,-0.000176,24.020152,-0.0076,1.344
6456.00,7.494381,25.01386,-0.000176,24.019701,-0.0077,1.344
6458.00,7.494086,25.01382,-0.000177,24.019864,-0.0077,1.344
6460.00,7.494076,25.01334,-0.000177,24.019955,-0.0077,1.344
6462.00,7.494317,25.01399,-0.000176,24.019849,-0.0077,1.344
6464.00,7.495587,25.01467,-0.000176,24.020194,-0.0077,1.343
6466.00,7.497013,25.01430,-0.000175,24.019635,-0.0077,1.344
6468.00,7.496616,25.01464,-0.000175,24.019907,-0.0077,1.344
6470.00,7.496655,25.01447,-0.000175,24.020274,-0.0077,1.344
6472.00,7.497089,25.01504,-0.000175,24.019751,-0.0077,1.344
6474.00,7.497091,25.01496,-0.000176,24.019721,-0.0077,1.344
6476.00,7.496510,25.01488,-0.000176,24.020016,-0.0076,1.344
6478.00,7.496230,25.01507,-0.000175,24.019325,-0.0076,1.344
6480.00,7.496437,25.01546,-0.000176,24.020013,-0.0077,1.345
6482.00,7.495927,25.01515,-0.000177,24.020855,-0.0077,1.344
6484.00,7.495211,25.01548,-0.000177,24.019695,-0.0077,1.344
6486.00,7.495439,25.01570,-0.000177,24.020159,-0.0076,1.344
6488.00,7.496347,25.01495,-0.000175,24.019898,-0.0076,1.344
6490.00,7.496353,25.01484,-0.000175,24.021068,-0.0077,1.344
6492.00,7.495664,25.01554,-0.000175,24.019786,-0.0076,1.344
6494.00,7.495222,25.01608,-0.000176,24.020491,-0.0076,1.344
6496.00,7.495497,25.01566,-0.000176,24.019884,-0.0076,1.344
6498.00,7.494767,25.01512,-0.000176,24.020312,-0.0076,1.344
6500.00,7.494076,25.01445,-0.000175,24.020497,-0.0076,1.344
6502.00,7.493823,25.01487,-0.000175,24.019630,-0.0077,1.345
6504.00,7.493431,25.01425,-0.000175,24.020025,-0.0077,1.344
6506.00,7.491962,25.01536,-0.000175,24.019661,-0.0077,1.345
6508.00,7.491673,25.01522,-0.000175,24.019712,-0.0077,1.344
6510.00,7.492541,25.01516,-0.000175,24.019483,-0.0077,1.344
6512.00,7.492855,25.01439,-0.000176,24.019904,-0.0077,1.344
6514.00,7.492488,25.01506,-0.000175,24.020533,-0.0077,1.344
6516.00,7.493509,25.01534,-0.000176,24.020442,-0.0076,1.344
6518.00,7.494077,25.01457,-0.000174,24.020058,-0.0076,1.344
6520.00,7.494406,25.01400,-0.000177,24.019577,-0.0077,1.345
6522.00,7.493983,25.01287,-0.000176,24.020121,-0.0077,1.344
6524.00,7.494011,25.01348,-0.000177,24.020393,-0.0076,1.345
6526.00,7.494425,25.01381,-0.000176,24.020076,-0.0077,1.344
6528.00,7.494506,25.01430,-0.000176,24.020052,-0.0077,1.344
6530.00,7.495206,25.01479,-0.000176,24.019987,-0.0077,1.345
6532.00,7.494363,25.01456,-0.000175,24.020203,-0.0077,1.344
6534.00,7.494043,25.01445,-0.000175,24.020090,-0.0077,1.344
6536.00,7.493403,25.01417,-0.000176,24.020428,-0.0077,1.345
6538.00,7.492717,25.01461,-0.000177,24.020797,-0.0076,1.345
6540.00,7.492554,25.01460,-0.000176,24.020201,-0.0077,1.344
6542.00,7.492641,25.01458,-0.000175,24.020348,-0.0077,1.344
6544.00,7.493765,25.01494,-0.000175,24.019755,-0.0076,1.344
6546.00,7.493373,25.01457,-0.000176,24.020544,-0.0077,1.345
6548.00,7.493274,25.01391,-0.000176,24.020484,-0.0077,1.344
6550.00,7.492932,25.01437,-0.000175,24.020484,-0.0077,1.345
6552.00,7.492388,25.01529,-0.000176,24.020620,-0.0077,1.345
6554.00,7.492699,25.01511,-0.000174,24.019944,-0.0076,1.344
6556.00,7.492651,25.01521,-0.000175,24.020402,-0.0077,1.344
6558.00,7.492882,25.01544,-0.000176,24.020665,-0.0077,1.344
6560.00,7.493973,25.01599,-0.000177,24.019906,-0.0077,1.344
6562.00,7.493656,25.01499,-0.000175,24.019780,-0.0076,1.344
6564.00,7.493060,25.01486,-0.000176,24.020100,-0.0077,1.345
6566.00,7.492622,25.01511,-0.000176,24.019684,-0.0076,1.345
6568.00,7.492538,25.01531,-0.000176,24.020045,-0.0077,1.344
6570.00,7.493272,25.01532,-0.000176,24.019853,-0.0077,1.344
6572.00,7.492893,25.01485,-0.000175,24.020687,-0.0077,1.345
6574.00,7.493628,25.01518,-0.000175,24.020451,-0.0077,1.345
6576.00,7.494604,25.01558,-0.000176,24.019679,-0.0076,1.345
6578.00,7.495165,25.01498,-0.000176,24.019886,-0.0076,1.345
6580.00,7.495184,25.01521,-0.000176,24.020609,-0.0077,1.344
6582.00,7.495377,25.01450,-0.000175,24.020072,-0.0077,1.343
6584.00,7.495968,25.01375,-0.000175,24.020025,-0.0077,1.344
6586.00,7.496431,25.01451,-0.000174,24.020698,-0.0076,1.344
6588.00,7.495862,25.01428,-0.000174,24.020535,-0.0077,1.344
6590.00,7.494783,25.01381,-0.000175,24.020357,-0.0076,1.345
6592.00,7.494585,25.01479,-0.000175,24.020491,-0.0076,1.345
6594.00,7.495105,25.01476,-0.000176,24.020214,-0.0076,1.344
6596.00,7.495039,25.01435,-0.000176,24.020529,-0.0077,1.344
6598.00,7.494849,25.01456,-0.000174,24.020199,-0.0077,1.344
6600.00,7.495468,25.01383,-0.000176,24.019828,-0.0077,1.345
6602.00,7.495038,25.01393,-0.000176,24.020328,-0.0076,1.345
@11,12.0000,24.0
6604.00,7.494012,25.01465,-0.000175,24.020362,-0.0077,1.345
6606.00,7.488424,25.01538,-0.000174,24.020449,-0.0076,1.344
6608.00,7.480199,25.01504,-0.000174,24.020016,-0.0076,1.343
6610.00,7.472441,25.01432,-0.000174,24.019920,-0.0076,1.343
6612.00,7.466756,25.01467,-0.000174,24.020192,-0.0077,1.343
6614.00,7.462143,25.01440,-0.000175,24.019654,-0.0077,1.344
6616.00,7.459052,25.01383,-0.000176,24.019697,-0.0077,1.345
6618.00,7.457534,25.01383,-0.000176,24.020698,-0.0076,1.346
6620.00,7.457010,25.01353,-0.000178,24.019788,-0.0077,1.346
6622.00,7.455490,25.01362,-0.000177,24.020362,-0.0077,1.346
6624.00,7.454471,25.01417,-0.000176,24.020230,-0.0076,1.346
6626.00,7.454132,25.01413,-0.000175,24.020437,-0.0076,1.346
6628.00,7.455018,25.01470,-0.000177,24.020214,-0.0076,1.346
6630.00,7.459588,25.01456,-0.000177,24.020009,-0.0077,1.346
6632.00,7.468508,25.01432,-0.000177,24.020720,-0.0077,1.345
6634.00,7.478603,25.01368,-0.000177,24.020284,-0.0076,1.346
6636.00,7.485884,25.01370,-0.000177,24.020045,-0.0077,1.347
6638.00,7.490684,25.01444,-0.000176,24.020749,-0.0076,1.346
6640.00,7.494039,25.01477,-0.000176,24.019993,-0.0076,1.345
6642.00,7.497074,25.01479,-0.000175,24.020478,-0.0076,1.345
6644.00,7.499490,25.01480,-0.000174,24.021109,-0.0076,1.345
6646.00,7.500284,25.01414,-0.000173,24.020313,-0.0076,1.345
6648.00,7.499656,25.01413,-0.000174,24.020747,-0.0077,1.345
6650.00,7.499338,25.01499,-0.000174,24.020687,-0.0077,1.345
6652.00,7.499289,25.01496,-0.000174,24.019951,-0.0077,1.344
6654.00,7.499086,25.01492,-0.000175,24.019751,-0.0076,1.345
6656.00,7.499390,25.01539,-0.000174,24.019989,-0.0076,1.346
6658.00,7.499607,25.01471,-0.000174,24.019387,-0.0077,1.345
6660.00,7.499329,25.01471,-0.000174,24.019813,-0.0076,1.345
6662.00,7.500155,25.01444,-0.000175,24.020346,-0.0076,1.344
6664.00,7.500413,25.01432,-0.000175,24.020444,-0.0076,1.345
6666.00,7.501231,25.01432,-0.000173,24.020397,-0.0076,1.344
6668.00,7.502592,25.01415,-0.000174,24.020163,-0.0076,1.345
6670.00,7.503064,25.01398,-0.000176,24.019907,-0.0076,1.345
6672.00,7.504121,25.01450,-0.000177,24.020471,-0.0077,1.346
6674.00,7.505570,25.01532,-0.000176,24.020375,-0.0076,1.345
6676.00,7.506023,25.01484,-0.000175,24.020002,-0.0076,1.345
6678.00,7.506753,25.01463,-0.000176,24.019965,-0.0076,1.345
6680.00,7.507187,25.01489,-0.000175,24.019911,-0.0076,1.345
6682.00,7.507001,25.01489,-0.000175,24.020313,-0.0077,1.345
6684.00,7.506882,25.01467,-0.000175,24.019933,-0.0077,1.344
6686.00,7.506205,25.01536,-0.000175,24.019770,-0.0076,1.344
6688.00,7.505846,25.01506,-0.000176,24.019666,-0.0077,1.345
6690.00,7.505382,25.01496,-0.000177,24.019697,-0.0077,1.345
6692.00,7.504165,25.01422,-0.000175,24.020767,-0.0076,1.345
6694.00,7.503801,25.01341,-0.000175,24.020765,-0.0076,1.345
6696.00,7.503413,25.01370,-0.000175,24.020382,-0.0077,1.345
6698.00,7.502580,25.01516,-0.000176,24.019931,-0.0076,1.345
6700.00,7.501977,25.01462,-0.000175,24.020034,-0.0077,1.345
6702.00,7.502339,25.01461,-0.000175,24.020652,-0.0077,1.344
6704.00,7.502019,25.01510,-0.000175,24.020442,-0.0077,1.344
6706.00,7.500542,25.01517,-0.000175,24.020288,-0.0076,1.344
6708.00,7.499999,25.01510,-0.000176,24.020279,-0.0076,1.345
6710.00,7.498610,25.01548,-0.000176,24.020203,-0.0076,1.345
6712.00,7.497985,25.01460,-0.000175,24.020210,-0.0076,1.345
6714.00,7.498100,25.01484,-0.000175,24.020393,-0.0076,1.345
6716.00,7.498201,25.01526,-0.000176,24.019791,-0.0077,1.346
6718.00,7.498059,25.01479,-0.000175,24.019877,-0.0076,1.345
6720.00,7.497710,25.01467,-0.000174,24.020471,-0.0076,1.344
6722.00,7.497298,25.01400,-0.000174,24.020700,-0.0077,1.345
6724.00,7.496707,25.01462,-0.000175,24.020810,-0.0076,1.345
6726.00,7.496988,25.01480,-0.000175,24.020315,-0.0076,1.345
6728.00,7.498026,25.01433,-0.000175,24.020297,-0.0076,1.345
6730.00,7.497603,25.01501,-0.000175,24.020484,-0.0076,1.345
6732.00,7.496508,25.01391,-0.000175,24.020609,-0.0076,1.345
6734.00,7.496962,25.01433,-0.000175,24.020926,-0.0076,1.344
6736.00,7.498275,25.01447,-0.000175,24.020462,-0.0077,1.345
6738.00,7.498097,25.01450,-0.000175,24.020593,-0.0076,1.344
6740.00,7.498373,25.01402,-0.000175,24.020324,-0.0076,1.345
6742.00,7.498342,25.01415,-0.000175,24.020359,-0.0076,1.345
6744.00,7.497253,25.01466,-0.000174,24.020747,-0.0077,1.344
6746.00,7.496563,25.01504,-0.000176,24.020464,-0.0077,1.344
6748.00,7.496010,25.01502,-0.000175,24.020294,-0.0076,1.344
6750.00,7.495630,25.01463,-0.000174,24.020486,-0.0077,1.345
6752.00,7.494749,25.01438,-0.000176,24.021058,-0.0076,1.345
6754.00,7.495405,25.01480,-0.000175,24.020424,-0.0076,1.344
6756.00,7.496145,25.01485,-0.000175,24.020246,-0.0076,1.344
6758.00,7.496442,25.01510,-0.000174,24.020294,-0.0076,1.344
6760.00,7.495540,25.01533,-0.000175,24.020377,-0.0076,1.345
6762.00,7.495826,25.01607,-0.000175,24.020332,-0.0076,1.345
6764.00,7.496148,25.01518,-0.000175,24.020110,-0.0077,1.344
6766.00,7.496087,25.01549,-0.000175,24.019922,-0.0076,1.344
6768.00,7.494971,25.01517,-0.000174,24.020874,-0.0076,1.344
6770.00,7.495410,25.01545,-0.000175,24.020270,-0.0077,1.345
6772.00,7.495825,25.01598,-0.000175,24.019998,-0.0076,1.345
6774.00,7.495973,25.01578,-0.000176,24.019951,-0.0077,1.345
6776.00,7.496506,25.01541,-0.000174,24.020368,-0.0077,1.344
6778.00,7.497245,25.01502,-0.000175,24.020491,-0.0076,1.345
6780.00,7.497607,25.01514,-0.000174,24.019530,-0.0076,1.345
6782.00,7.496945,25.01509,-0.000175,24.020119,-0.0076,1.345
6784.00,7.496539,25.01554,-0.000176,24.020473,-0.0076,1.346
6786.00,7.495837,25.01526,-0.000176,24.019965,-0.0076,1.345
6788.00,7.495721,25.01510,-0.000176,24.020003,-0.0077,1.345
6790.00,7.495718,25.01521,-0.000176,24.019976,-0.0077,1.345
6792.00,7.496057,25.01507,-0.000175,24.019599,-0.0076,1.345
6794.00,7.495845,25.01482,-0.000177,24.020036,-0.0077,1.345
6796.00,7.495725,25.01477,-0.000175,24.020406,-0.0076,1.345
6798.00,7.496490,25.01496,-0.000175,24.020571,-0.0077,1.345
6800.00,7.497004,25.01513,-0.000174,24.020439,-0.0076,1.345
6802.00,7.496402,25.01437,-0.000174,24.020323,-0.0077,1.346
6804.00,7.496636,25.01384,-0.000175,24.020428,-0.0077,1.345
6806.00,7.496606,25.01489,-0.000175,24.020078,-0.0077,1.345
6808.00,7.496502,25.01436,-0.000176,24.019587,-0.0077,1.345
6810.00,7.496514,25.01439,-0.000175,24.020125,-0.0076,1.344
6812.00,7.496745,25.01498,-0.000175,24.020346,-0.0077,1.344
6814.00,7.497006,25.01481,-0.000175,24.020002,-0.0077,1.345
6816.00,7.496534,25.01435,-0.000176,24.019548,-0.0077,1.346
6818.00,7.496505,25.01510,-0.000176,24.019523,-0.0077,1.346
6820.00,7.496364,25.01434,-0.000176,24.019779,-0.0077,1.345
6822.00,7.496299,25.01412,-0.000176,24.019929,-0.0077,1.345
6824.00,7.496404,25.01398,-0.000175,24.019898,-0.0077,1.345
6826.00,7.496255,25.01464,-0.000175,24.020049,-0.0076,1.345
6828.00,7.496190,25.01387,-0.000176,24.019750,-0.0077,1.345
6830.00,7.496013,25.01366,-0.000175,24.019898,-0.0077,1.344
6832.00,7.495930,25.01356,-0.000175,24.020923,-0.0076,1.344
6834.00,7.496121,25.01394,-0.000176,24.020486,-0.0077,1.345
6836.00,7.497081,25.01446,-0.000175,24.020127,-0.0076,1.345
6838.00,7.496246,25.01458,-0.000175,24.020315,-0.0077,1.345
6840.00,7.496383,25.01405,-0.000175,24.019811,-0.0077,1.345
6842.00,7.496562,25.01481,-0.000174,24.019706,-0.0077,1.345
6844.00,7.496574,25.01482,-0.000174,24.019387,-0.0077,1.344
6846.00,7.496543,25.01388,-0.000175,24.020123,-0.0077,1.345
6848.00,7.496617,25.01461,-0.000176,24.019648,-0.0077,1.345
6850.00,7.496833,25.01370,-0.000176,24.019868,-0.0077,1.345
6852.00,7.496012,25.01379,-0.000175,24.020415,-0.0076,1.345
6854.00,7.495082,25.01448,-0.000176,24.020707,-0.0077,1.345
6856.00,7.495043,25.01377,-0.000175,24.019461,-0.0077,1.345
6858.00,7.495384,25.01490,-0.000176,24.019674,-0.0077,1.345
6860.00,7.495043,25.01451,-0.000175,24.020136,-0.0077,1.344
6862.00,7.494590,25.01441,-0.000175,24.019773,-0.0076,1.345
6864.00,7.493942,25.01391,-0.000176,24.020727,-0.0076,1.345
6866.00,7.494926,25.01378,-0.000176,24.019918,-0.0076,1.345
6868.00,7.495672,25.01432,-0.000176,24.020067,-0.0077,1.345
6870.00,7.495975,25.01445,-0.000175,24.019877,-0.0076,1.345
6872.00,7.495603,25.01420,-0.000176,24.020083,-0.0077,1.345
6874.00,7.496668,25.01398,-0.000175,24.020254,-0.0077,1.345
6876.00,7.496417,25.01469,-0.000176,24.020094,-0.0077,1.345
6878.00,7.496364,25.01508,-0.000175,24.019621,-0.0077,1.345
6880.00,7.496372,25.01557,-0.000176,24.020101,-0.0077,1.346
6882.00,7.495709,25.01513,-0.000176,24.020435,-0.0077,1.345
6884.00,7.495270,25.01422,-0.000176,24.019791,-0.0077,1.345
6886.00,7.495985,25.01460,-0.000176,24.020145,-0.0077,1.345
6888.00,7.495831,25.01501,-0.000175,24.020051,-0.0076,1.345
6890.00,7.495225,25.01453,-0.000176,24.020254,-0.0077,1.345
6892.00,7.495967,25.01464,-0.000175,24.019779,-0.0077,1.345
6894.00,7.495608,25.01445,-0.000176,24.020016,-0.0077,1.345
6896.00,7.495070,25.01389,-0.000176,24.019782,-0.0077,1.345
6898.00,7.495432,25.01338,-0.000176,24.019681,-0.0076,1.345
6900.00,7.495427,25.01385,-0.000177,24.020232,-0.0077,1.345
6902.00,7.495623,25.01428,-0.000177,24.019936,-0.0077,1.345
6904.00,7.495700,25.01439,-0.000176,24.020246,-0.0076,1.345
6906.00,7.494856,25.01491,-0.000176,24.019984,-0.0077,1.345
6908.00,7.494320,25.01380,-0.000176,24.020174,-0.0077,1.345
6910.00,7.494093,25.01406,-0.000176,24.020159,-0.0077,1.345
6912.00,7.494468,25.01466,-0.000176,24.019938,-0.0077,1.345
6914.00,7.494561,25.01511,-0.000175,24.019438,-0.0076,1.345
6916.00,7.494879,25.01448,-0.000174,24.020410,-0.0077,1.345
6918.00,7.495286,25.01449,-0.000175,24.020018,-0.0077,1.345
6920.00,7.495505,25.01533,-0.000174,24.019770,-0.0077,1.345
6922.00,7.495164,25.01521,-0.000175,24.020236,-0.0077,1.345
6924.00,7.496073,25.01512,-0.000175,24.020002,-0.0076,1.346
6926.00,7.496243,25.01541,-0.000175,24.020830,-0.0076,1.345
6928.00,7.496107,25.01458,-0.000175,24.020497,-0.0077,1.345
6930.00,7.496014,25.01488,-0.000176,24.020163,-0.0076,1.345
6932.00,7.495721,25.01447,-0.000177,24.020402,-0.0076,1.345
6934.00,7.495586,25.01395,-0.000175,24.020386,-0.0077,1.345
6936.00,7.494962,25.01366,-0.000175,24.020119,-0.0076,1.345
6938.00,7.495708,25.01414,-0.000175,24.019804,-0.0076,1.345
6940.00,7.495669,25.01453,-0.000174,24.020366,-0.0077,1.345
6942.00,7.495576,25.01447,-0.000175,24.019998,-0.0077,1.345
6944.00,7.495509,25.01333,-0.000175,24.020636,-0.0077,1.345
6946.00,7.496354,25.01272,-0.000174,24.020480,-0.0077,1.344
6948.00,7.496182,25.01287,-0.000174,24.020540,-0.0077,1.345
6950.00,7.496216,25.01329,-0.000175,24.020647,-0.0077,1.345
6952.00,7.496289,25.01381,-0.000175,24.019868,-0.0077,1.345
6954.00,7.495320,25.01310,-0.000176,24.019935,-0.0076,1.346
6956.00,7.494646,25.01392,-0.000176,24.019955,-0.0077,1.345
6958.00,7.494703,25.01406,-0.000176,24.019915,-0.0076,1.345
6960.00,7.496168,25.01426,-0.000176,24.019675,-0.0076,1.345
6962.00,7.496229,25.01407,-0.000175,24.020007,-0.0077,1.345
6964.00,7.495921,25.01337,-0.000176,24.020859,-0.0076,1.346
6966.00,7.496449,25.01404,-0.000175,24.019920,-0.0077,1.345
6968.00,7.496807,25.01373,-0.000175,24.019951,-0.0077,1.345
6970.00,7.497512,25.01312,-0.000176,24.020159,-0.0076,1.345
6972.00,7.497052,25.01385,-0.000175,24.020516,-0.0076,1.345
6974.00,7.496553,25.01484,-0.000174,24.020286,-0.0076,1.345
6976.00,7.496143,25.01401,-0.000175,24.020181,-0.0077,1.346
6978.00,7.496386,25.01403,-0.000175,24.020402,-0.0077,1.344
6980.00,7.496623,25.01462,-0.000175,24.020228,-0.0076,1.345
6982.00,7.495388,25.01354,-0.000175,24.020696,-0.0076,1.344
6984.00,7.495051,25.01410,-0.000176,24.019808,-0.0076,1.345
6986.00,7.495747,25.01487,-0.000175,24.020158,-0.0076,1.345
6988.00,7.495126,25.01439,-0.000175,24.020551,-0.0076,1.345
6990.00,7.494474,25.01376,-0.000176,24.019771,-0.0077,1.345
6992.00,7.494067,25.01431,-0.000176,24.019753,-0.0077,1.345
6994.00,7.494721,25.01386,-0.000177,24.019175,-0.0077,1.344
6996.00,7.495237,25.01427,-0.000176,24.019889,-0.0076,1.344
6998.00,7.495461,25.01376,-0.000176,24.020359,-0.0076,1.345
7000.00,7.496222,25.01252,-0.000176,24.020750,-0.0077,1.345
7002.00,7.496512,25.01347,-0.000176,24.020161,-0.0077,1.346
7004.00,7.496857,25.01333,-0.000175,24.019887,-0.0077,1.345
7006.00,7.496800,25.01371,-0.000174,24.020283,-0.0077,1.345
7008.00,7.496828,25.01373,-0.000176,24.020402,-0.0077,1.345
7010.00,7.497578,25.01354,-0.000176,24.020335,-0.0077,1.345
7012.00,7.497116,25.01398,-0.000175,24.020622,-0.0077,1.345
7014.00,7.496427,25.01380,-0.000175,24.020584,-0.0076,1.345
7016.00,7.496949,25.01393,-0.000175,24.019857,-0.0077,1.346
7018.00,7.497603,25.01358,-0.000176,24.020236,-0.0077,1.345
7020.00,7.496030,25.01318,-0.000176,24.020119,-0.0076,1.345
7022.00,7.495134,25.01368,-0.000177,24.020054,-0.0076,1.345
7024.00,7.494745,25.01312,-0.000176,24.019717,-0.0076,1.345
7026.00,7.495276,25.01286,-0.000175,24.020154,-0.0076,1.345
7028.00,7.495860,25.01319,-0.000176,24.019759,-0.0077,1.346
7030.00,7.495836,25.01384,-0.000176,24.019942,-0.0077,1.346
7032.00,7.496439,25.01321,-0.000176,24.019733,-0.0077,1.345
7034.00,7.496123,25.01337,-0.000176,24.020953,-0.0077,1.346
7036.00,7.496242,25.01272,-0.000175,24.020433,-0.0077,1.345
7038.00,7.496431,25.01374,-0.000175,24.020518,-0.0076,1.346
7040.00,7.496115,25.01393,-0.000175,24.020065,-0.0077,1.345
7042.00,7.495986,25.01307,-0.000176,24.020375,-0.0077,1.345
7044.00,7.495873,25.01281,-0.000176,24.019960,-0.0076,1.345
7046.00,7.495987,25.01308,-0.000176,24.020701,-0.0076,1.345
7048.00,7.496024,25.01298,-0.000176,24.020705,-0.0076,1.345
7050.00,7.496012,25.01351,-0.000176,24.020303,-0.0077,1.345
7052.00,7.496542,25.01355,-0.000175,24.019161,-0.0077,1.345
7054.00,7.496670,25.01419,-0.000175,24.019902,-0.0076,1.345
7056.00,7.495822,25.01389,-0.000175,24.019911,-0.0076,1.344
7058.00,7.496165,25.01358,-0.000174,24.019982,-0.0077,1.345
7060.00,7.496119,25.01356,-0.000175,24.020308,-0.0076,1.345
7062.00,7.495635,25.01310,-0.000174,24.020712,-0.0077,1.345
7064.00,7.495113,25.01384,-0.000175,24.020625,-0.0076,1.345
7066.00,7.495976,25.01481,-0.000176,24.019668,-0.0076,1.345
7068.00,7.496057,25.01393,-0.000176,24.020420,-0.0076,1.345
7070.00,7.495969,25.01295,-0.000176,24.020054,-0.0077,1.345
7072.00,7.495810,25.01319,-0.000177,24.020100,-0.0076,1.345
7074.00,7.495399,25.01370,-0.000177,24.020491,-0.0077,1.345
7076.00,7.495745,25.01407,-0.000175,24.020138,-0.0077,1.345
7078.00,7.496154,25.01416,-0.000175,24.020348,-0.0076,1.346
7080.00,7.495871,25.01429,-0.000175,24.020390,-0.0077,1.346
7082.00,7.495630,25.01458,-0.000176,24.020544,-0.0077,1.346
7084.00,7.496500,25.01407,-0.000174,24.020556,-0.0077,1.346
7086.00,7.496956,25.01439,-0.000175,24.019938,-0.0077,1.346
7088.00,7.496906,25.01423,-0.000175,24.020181,-0.0077,1.345
7090.00,7.496741,25.01416,-0.000175,24.019690,-0.0076,1.345
7092.00,7.496414,25.01490,-0.000174,24.020375,-0.0076,1.345
7094.00,7.496222,25.01411,-0.000174,24.020127,-0.0076,1.346
7096.00,7.496886,25.01345,-0.000175,24.020194,-0.0076,1.345
7098.00,7.496656,25.01365,-0.000175,24.019891,-0.0076,1.345
7100.00,7.497049,25.01367,-0.000174,24.020054,-0.0076,1.346
7102.00,7.496436,25.01421,-0.000177,24.019737,-0.0076,1.345
7104.00,7.496052,25.01436,-0.000176,24.020183,-0.0076,1.345
7106.00,7.496045,25.01506,-0.000174,24.020536,-0.0076,1.346
7108.00,7.496491,25.01460,-0.000175,24.019717,-0.0076,1.346
7110.00,7.496540,25.01472,-0.000175,24.020326,-0.0077,1.346
7112.00,7.496746,25.01473,-0.000175,24.020277,-0.0076,1.346
7114.00,7.496589,25.01539,-0.000175,24.020448,-0.0076,1.346
7116.00,7.496054,25.01529,-0.000175,24.019708,-0.0077,1.345
7118.00,7.495835,25.01536,-0.000175,24.019635,-0.0076,1.345
7120.00,7.495242,25.01561,-0.000174,24.020391,-0.0077,1.346
7122.00,7.495118,25.01600,-0.000176,24.020150,-0.0077,1.345
7124.00,7.494413,25.01653,-0.000175,24.020776,-0.0077,1.345
7126.00,7.494427,25.01580,-0.000175,24.019907,-0.0076,1.345
7128.00,7.494834,25.01554,-0.000176,24.019545,-0.0077,1.346
7130.00,7.495478,25.01544,-0.000175,24.019996,-0.0076,1.346
7132.00,7.495682,25.01643,-0.000176,24.020712,-0.0076,1.346
7134.00,7.495230,25.01639,-0.000176,24.020052,-0.0077,1.346
7136.00,7.494851,25.01610,-0.000175,24.020254,-0.0076,1.345
7138.00,7.494638,25.01575,-0.000176,24.020286,-0.0076,1.345
7140.00,7.495586,25.01484,-0.000177,24.020272,-0.0076,1.346
7142.00,7.496098,25.01534,-0.000176,24.020495,-0.0076,1.346
7144.00,7.495790,25.01620,-0.000176,24.020034,-0.0077,1.346
7146.00,7.494688,25.01563,-0.000176,24.020027,-0.0077,1.346
7148.00,7.494688,25.01546,-0.000177,24.020185,-0.0076,1.345
7150.00,7.495278,25.01531,-0.000175,24.020114,-0.0077,1.345
7152.00,7.496284,25.01551,-0.000176,24.020370,-0.0076,1.345
7154.00,7.497448,25.01498,-0.000175,24.019868,-0.0076,1.345
7156.00,7.496840,25.01534,-0.000176,24.020179,-0.0077,1.346
7158.00,7.496491,25.01561,-0.000175,24.020373,-0.0077,1.346
7160.00,7.496337,25.01527,-0.000175,24.019786,-0.0077,1.346
7162.00,7.494970,25.01526,-0.000176,24.019898,-0.0077,1.346
7164.00,7.494981,25.01485,-0.000177,24.019753,-0.0077,1.346
7166.00,7.495577,25.01473,-0.000176,24.019500,-0.0076,1.345
7168.00,7.496354,25.01365,-0.000175,24.020297,-0.0076,1.345
7170.00,7.496166,25.01443,-0.000175,24.019777,-0.0077,1.345
7172.00,7.496629,25.01440,-0.000175,24.020359,-0.0076,1.346
7174.00,7.497119,25.01403,-0.000176,24.020585,-0.0076,1.346
7176.00,7.496748,25.01467,-0.000176,24.020083,-0.0077,1.346
7178.00,7.496203,25.01451,-0.000175,24.019976,-0.0077,1.346
7180.00,7.496983,25.01428,-0.000176,24.020168,-0.0076,1.346
7182.00,7.498267,25.01460,-0.000174,24.020192,-0.0077,1.345
7184.00,7.497337,25.01402,-0.000176,24.020150,-0.0077,1.346
7186.00,7.496407,25.01396,-0.000176,24.020159,-0.0076,1.346
7188.00,7.496300,25.01433,-0.000177,24.020170,-0.0077,1.346
7190.00,7.496442,25.01486,-0.000176,24.020190,-0.0076,1.346
7192.00,7.497145,25.01444,-0.000174,24.020576,-0.0077,1.346
7194.00,7.497312,25.01452,-0.000175,24.020292,-0.0077,1.346
7196.00,7.498301,25.01465,-0.000175,24.020148,-0.0076,1.346
7198.00,7.498575,25.01477,-0.000175,24.020223,-0.0076,1.346
7200.00,7.498090,25.01522,-0.000175,24.020497,-0.0077,1.345
7202.00,7.498635,25.01598,-0.000176,24.020038,-0.0077,1.346
@12,12.0000,24.0
7204.00,7.498450,25.01457,-0.000176,24.019962,-0.0077,1.346
7206.00,7.493735,25.01516,-0.000175,24.020504,-0.0076,1.346
7208.00,7.485599,25.01557,-0.000175,24.019742,-0.0077,1.345
7210.00,7.476370,25.01575,-0.000175,24.020368,-0.0077,1.344
7212.00,7.469790,25.01589,-0.000172,24.020817,-0.0076,1.345
7214.00,7.465989,25.01474,-0.000173,24.020279,-0.0076,1.346
7216.00,7.462727,25.01466,-0.000175,24.019762,-0.0077,1.346
7218.00,7.460874,25.01547,-0.000175,24.020526,-0.0077,1.347
7220.00,7.458679,25.01510,-0.000175,24.019913,-0.0077,1.347
7222.00,7.456849,25.01522,-0.000176,24.019753,-0.0077,1.347
7224.00,7.455860,25.01549,-0.000176,24.020544,-0.0077,1.347
7226.00,7.454572,25.01527,-0.000176,24.020439,-0.0077,1.347
7228.00,7.453905,25.01557,-0.000176,24.020043,-0.0076,1.347
7230.00,7.457939,25.01545,-0.000175,24.020600,-0.0076,1.348
7232.00,7.467132,25.01573,-0.000177,24.019884,-0.0077,1.348
7234.00,7.475515,25.01527,-0.000178,24.019851,-0.0077,1.348
7236.00,7.482751,25.01495,-0.000177,24.019826,-0.0077,1.347
7238.00,7.488696,25.01456,-0.000176,24.019628,-0.0077,1.347
7240.00,7.493456,25.01480,-0.000176,24.020022,-0.0077,1.347
7242.00,7.496644,25.01517,-0.000174,24.020337,-0.0077,1.346
7244.00,7.498773,25.01458,-0.000175,24.020165,-0.0077,1.346
7246.00,7.499947,25.01475,-0.000174,24.020741,-0.0076,1.346
7248.00,7.501180,25.01511,-0.000174,24.020413,-0.0076,1.346
7250.00,7.501792,25.01481,-0.000176,24.019880,-0.0076,1.346
7252.00,7.501535,25.01444,-0.000175,24.019715,-0.0077,1.346
7254.00,7.502051,25.01438,-0.000174,24.019529,-0.0077,1.346
7256.00,7.502217,25.01373,-0.000175,24.019737,-0.0077,1.346
7258.00,7.501969,25.01408,-0.000176,24.020121,-0.0077,1.345
7260.00,7.501781,25.01449,-0.000175,24.020100,-0.0076,1.346
7262.00,7.502769,25.01441,-0.000175,24.019641,-0.0076,1.346
7264.00,7.504016,25.01501,-0.000177,24.019585,-0.0077,1.346
7266.00,7.504825,25.01425,-0.000176,24.019924,-0.0076,1.346
7268.00,7.504688,25.01391,-0.000175,24.019677,-0.0077,1.345
7270.00,7.504278,25.01363,-0.000175,24.019953,-0.0077,1.346
7272.00,7.504937,25.01399,-0.000176,24.020357,-0.0076,1.346
7274.00,7.506520,25.01406,-0.000176,24.019793,-0.0077,1.346
7276.00,7.507983,25.01381,-0.000175,24.020190,-0.0077,1.347
7278.00,7.508250,25.01414,-0.000176,24.019947,-0.0076,1.346
7280.00,7.508690,25.01364,-0.000177,24.019909,-0.0077,1.346
7282.00,7.508543,25.01313,-0.000176,24.019603,-0.0077,1.346
7284.00,7.508438,25.01374,-0.000176,24.019744,-0.0077,1.345
7286.00,7.507945,25.01369,-0.000175,24.019813,-0.0077,1.346
7288.00,7.507618,25.01384,-0.000175,24.019974,-0.0076,1.346
7290.00,7.507395,25.01336,-0.000175,24.020174,-0.0077,1.346
7292.00,7.505747,25.01338,-0.000175,24.020237,-0.0076,1.345
7294.00,7.504978,25.01290,-0.000175,24.019809,-0.0077,1.346
7296.00,7.504484,25.01216,-0.000175,24.019570,-0.0077,1.347
7298.00,7.503110,25.01367,-0.000176,24.020362,-0.0077,1.346
7300.00,7.501591,25.01334,-0.000176,24.019670,-0.0077,1.346
7302.00,7.500924,25.01321,-0.000175,24.019354,-0.0077,1.346
7304.00,7.501386,25.01381,-0.000176,24.019652,-0.0077,1.346
7306.00,7.500179,25.01324,-0.000176,24.020254,-0.0076,1.346
7308.00,7.499906,25.01337,-0.000176,24.019632,-0.0077,1.346
7310.00,7.499674,25.01367,-0.000175,24.020074,-0.0077,1.346
7312.00,7.499514,25.01301,-0.000176,24.020662,-0.0076,1.347
7314.00,7.498780,25.01290,-0.000175,24.020087,-0.0076,1.346
7316.00,7.499305,25.01342,-0.000176,24.019692,-0.0077,1.346
7318.00,7.499198,25.01386,-0.000175,24.019195,-0.0077,1.345
7320.00,7.498776,25.01333,-0.000176,24.019849,-0.0077,1.347
7322.00,7.498459,25.01328,-0.000176,24.020391,-0.0076,1.346
7324.00,7.498455,25.01332,-0.000176,24.020114,-0.0077,1.346
7326.00,7.499100,25.01321,-0.000176,24.019219,-0.0077,1.346
7328.00,7.499623,25.01344,-0.000177,24.019833,-0.0077,1.347
7330.00,7.500015,25.01355,-0.000176,24.020223,-0.0076,1.347
7332.00,7.499553,25.01388,-0.000175,24.019331,-0.0076,1.346
7334.00,7.499820,25.01399,-0.000176,24.019809,-0.0077,1.347
7336.00,7.499911,25.01391,-0.000177,24.020027,-0.0077,1.347
7338.00,7.500472,25.01357,-0.000177,24.019909,-0.0077,1.347
7340.00,7.500707,25.01418,-0.000176,24.019666,-0.0077,1.346
7342.00,7.500393,25.01411,-0.000175,24.020362,-0.0077,1.346
7344.00,7.500285,25.01422,-0.000176,24.019543,-0.0077,1.346
7346.00,7.500199,25.01449,-0.000174,24.019920,-0.0077,1.347
7348.00,7.500541,25.01406,-0.000175,24.019724,-0.0077,1.347
7350.00,7.500021,25.01384,-0.000175,24.019967,-0.0077,1.347
7352.00,7.499575,25.01277,-0.000176,24.019695,-0.0077,1.346
7354.00,7.498960,25.01336,-0.000176,24.020672,-0.0076,1.346
7356.00,7.499266,25.01338,-0.000175,24.019984,-0.0076,1.346
7358.00,7.499347,25.01433,-0.000175,24.020471,-0.0076,1.346
7360.00,7.499844,25.01479,-0.000175,24.020257,-0.0077,1.347
7362.00,7.499584,25.01460,-0.000176,24.019190,-0.0077,1.347
7364.00,7.498408,25.01416,-0.000176,24.020038,-0.0077,1.348
7366.00,7.498742,25.01436,-0.000176,24.019674,-0.0077,1.347
7368.00,7.499567,25.01470,-0.000175,24.019762,-0.0077,1.346
7370.00,7.498520,25.01475,-0.000175,24.020013,-0.0077,1.347
7372.00,7.498729,25.01447,-0.000175,24.019485,-0.0077,1.346
7374.00,7.499477,25.01477,-0.000176,24.019746,-0.0077,1.346
7376.00,7.498911,25.01510,-0.000175,24.019541,-0.0077,1.346
7378.00,7.499118,25.01605,-0.000175,24.019944,-0.0077,1.347
7380.00,7.498729,25.01564,-0.000175,24.019864,-0.0077,1.346
7382.00,7.497783,25.01517,-0.000177,24.019519,-0.0077,1.347
7384.00,7.496494,25.01587,-0.000176,24.019991,-0.0077,1.346
7386.00,7.495821,25.01562,-0.000176,24.019267,-0.0077,1.346
7388.00,7.496230,25.01504,-0.000176,24.019690,-0.0076,1.346
7390.00,7.497296,25.01502,-0.000176,24.019960,-0.0076,1.347
7392.00,7.498621,25.01527,-0.000175,24.019828,-0.0076,1.347
7394.00,7.498775,25.01472,-0.000175,24.020158,-0.0077,1.346
7396.00,7.497884,25.01495,-0.000174,24.019993,-0.0077,1.346
7398.00,7.498460,25.01397,-0.000176,24.019904,-0.0077,1.347
7400.00,7.498258,25.01383,-0.000177,24.019964,-0.0077,1.347
7402.00,7.497724,25.01443,-0.000175,24.019469,-0.0077,1.346
7404.00,7.496925,25.01473,-0.000176,24.020364,-0.0077,1.347
7406.00,7.496849,25.01495,-0.000176,24.020205,-0.0077,1.347
7408.00,7.497405,25.01562,-0.000175,24.019819,-0.0077,1.346
7410.00,7.497027,25.01517,-0.000175,24.019418,-0.0077,1.346
7412.00,7.496617,25.01493,-0.000176,24.019704,-0.0077,1.346
7414.00,7.497151,25.01484,-0.000175,24.019891,-0.0077,1.346
7416.00,7.498269,25.01438,-0.000176,24.019998,-0.0077,1.347
7418.00,7.498401,25.01491,-0.000175,24.019474,-0.0077,1.347
7420.00,7.498113,25.01493,-0.000175,24.019683,-0.0076,1.347
7422.00,7.497638,25.01599,-0.000176,24.020054,-0.0077,1.347
7424.00,7.497558,25.01535,-0.000175,24.019724,-0.0077,1.347
7426.00,7.497075,25.01432,-0.000175,24.019909,-0.0077,1.347
7428.00,7.497441,25.01417,-0.000176,24.019632,-0.0077,1.347
7430.00,7.496719,25.01449,-0.000177,24.019550,-0.0077,1.346
7432.00,7.497228,25.01556,-0.000176,24.019907,-0.0077,1.346
7434.00,7.497151,25.01626,-0.000175,24.019949,-0.0077,1.346
7436.00,7.497252,25.01546,-0.000175,24.019971,-0.0077,1.347
7438.00,7.497967,25.01552,-0.000176,24.019708,-0.0076,1.347
7440.00,7.498156,25.01492,-0.000176,24.019953,-0.0077,1.347
7442.00,7.497891,25.01477,-0.000175,24.019547,-0.0077,1.347
7444.00,7.497784,25.01384,-0.000176,24.019340,-0.0077,1.347
7446.00,7.497404,25.01403,-0.000176,24.020080,-0.0077,1.347
7448.00,7.497913,25.01408,-0.000175,24.019800,-0.0077,1.346
7450.00,7.498197,25.01438,-0.000175,24.020208,-0.0077,1.346
7452.00,7.498843,25.01459,-0.000175,24.019804,-0.0077,1.346
7454.00,7.498301,25.01412,-0.000174,24.019750,-0.0077,1.346
7456.00,7.498214,25.01375,-0.000175,24.020112,-0.0077,1.347
7458.00,7.497701,25.01459,-0.000175,24.020192,-0.0077,1.347
7460.00,7.497696,25.01473,-0.000175,24.019851,-0.0077,1.347
7462.00,7.498744,25.01538,-0.000175,24.020439,-0.0077,1.347
7464.00,7.497910,25.01376,-0.000175,24.020339,-0.0077,1.347
7466.00,7.497593,25.01294,-0.000176,24.019411,-0.0077,1.347
7468.00,7.497611,25.01391,-0.000176,24.018628,-0.0077,1.347
7470.00,7.497362,25.01439,-0.000176,24.019179,-0.0077,1.346
7472.00,7.498001,25.01414,-0.000175,24.020109,-0.0077,1.347
7474.00,7.497656,25.01406,-0.000175,24.019857,-0.0077,1.346
7476.00,7.498259,25.01451,-0.000175,24.020002,-0.0077,1.347
7478.00,7.497975,25.01418,-0.000175,24.019900,-0.0077,1.347
7480.00,7.497516,25.01467,-0.000175,24.020147,-0.0077,1.347
7482.00,7.497207,25.01479,-0.000177,24.019884,-0.0077,1.347
7484.00,7.496757,25.01499,-0.000176,24.019935,-0.0077,1.347
7486.00,7.496427,25.01490,-0.000177,24.019559,-0.0077,1.347
7488.00,7.496969,25.01447,-0.000177,24.019949,-0.0077,1.348
7490.00,7.497323,25.01503,-0.000176,24.019220,-0.0077,1.346
7492.00,7.496682,25.01458,-0.000176,24.019327,-0.0077,1.347
7494.00,7.497284,25.01479,-0.000176,24.020045,-0.0077,1.346
7496.00,7.497198,25.01508,-0.000175,24.019824,-0.0076,1.346
7498.00,7.497054,25.01523,-0.000175,24.020139,-0.0077,1.347
7500.00,7.497524,25.01475,-0.000176,24.019927,-0.0077,1.347
7502.00,7.497409,25.01426,-0.000177,24.019503,-0.0077,1.347
7504.00,7.496170,25.01414,-0.000175,24.019650,-0.0077,1.347
7506.00,7.495799,25.01475,-0.000176,24.020350,-0.0077,1.346
7508.00,7.497562,25.01456,-0.000176,24.020016,-0.0076,1.347
7510.00,7.497882,25.01517,-0.000175,24.020138,-0.0077,1.347
7512.00,7.498681,25.01507,-0.000176,24.019882,-0.0077,1.346
7514.00,7.498595,25.01481,-0.000176,24.019701,-0.0077,1.347
7516.00,7.498299,25.01484,-0.000175,24.020825,-0.0077,1.346
7518.00,7.498739,25.01466,-0.000176,24.020101,-0.0077,1.347
7520.00,7.499083,25.01445,-0.000176,24.019927,-0.0077,1.347
7522.00,7.498494,25.01492,-0.000176,24.020110,-0.0077,1.347
7524.00,7.498974,25.01502,-0.000176,24.019962,-0.0077,1.347
7526.00,7.498772,25.01476,-0.000176,24.020063,-0.0077,1.347
7528.00,7.499030,25.01525,-0.000177,24.019980,-0.0077,1.348
7530.00,7.499054,25.01422,-0.000176,24.020386,-0.0076,1.347
7532.00,7.498317,25.01465,-0.000175,24.019813,-0.0076,1.347
7534.00,7.498670,25.01488,-0.000176,24.020263,-0.0077,1.347
7536.00,7.498279,25.01495,-0.000175,24.019619,-0.0077,1.347
7538.00,7.498368,25.01488,-0.000175,24.020337,-0.0077,1.347
7540.00,7.498893,25.01546,-0.000176,24.020032,-0.0077,1.347
7542.00,7.499073,25.01545,-0.000176,24.020176,-0.0077,1.347
7544.00,7.499016,25.01534,-0.000176,24.019403,-0.0077,1.347
7546.00,7.498938,25.01546,-0.000176,24.019505,-0.0076,1.347
7548.00,7.498881,25.01628,-0.000176,24.019325,-0.0077,1.346
7550.00,7.498831,25.01638,-0.000175,24.019712,-0.0076,1.347
7552.00,7.498270,25.01666,-0.000175,24.019507,-0.0077,1.348
7554.00,7.498873,25.01708,-0.000175,24.019306,-0.0077,1.347
7556.00,7.500360,25.01712,-0.000175,24.019871,-0.0077,1.347
7558.00,7.500470,25.01613,-0.000175,24.019587,-0.0077,1.347
7560.00,7.499877,25.01532,-0.000176,24.019802,-0.0077,1.347
7562.00,7.499830,25.01466,-0.000176,24.019347,-0.0077,1.348
7564.00,7.499350,25.01515,-0.000176,24.019664,-0.0077,1.347
7566.00,7.499641,25.01402,-0.000176,24.020051,-0.0077,1.348
7568.00,7.499262,25.01429,-0.000175,24.020168,-0.0077,1.347
7570.00,7.498820,25.01410,-0.000175,24.019984,-0.0077,1.347
7572.00,7.498582,25.01509,-0.000176,24.020089,-0.0077,1.347
7574.00,7.498226,25.01443,-0.000175,24.019681,-0.0077,1.347
7576.00,7.498548,25.01513,-0.000176,24.019471,-0.0077,1.347
7578.00,7.498416,25.01526,-0.000176,24.020058,-0.0077,1.347
7580.00,7.497439,25.01534,-0.000175,24.019472,-0.0077,1.347
7582.00,7.497818,25.01566,-0.000174,24.019364,-0.0077,1.346
7584.00,7.498387,25.01628,-0.000175,24.020132,-0.0076,1.347
7586.00,7.499266,25.01592,-0.000174,24.019538,-0.0076,1.347
7588.00,7.498761,25.01672,-0.000175,24.019791,-0.0077,1.347
7590.00,7.498208,25.01692,-0.000176,24.020038,-0.0077,1.347
7592.00,7.498582,25.01607,-0.000176,24.019664,-0.0077,1.347
7594.00,7.498192,25.01603,-0.000176,24.019985,-0.0077,1.347
7596.00,7.498768,25.01579,-0.000176,24.019672,-0.0077,1.347
7598.00,7.499283,25.01603,-0.000177,24.019558,-0.0076,1.347
7600.00,7.499653,25.01659,-0.000176,24.020527,-0.0076,1.347
7602.00,7.498943,25.01621,-0.000176,24.019150,-0.0077,1.347
7604.00,7.498301,25.01643,-0.000174,24.020225,-0.0077,1.347
7606.00,7.498135,25.01663,-0.000175,24.019998,-0.0076,1.346
7608.00,7.498360,25.01701,-0.000174,24.019295,-0.0077,1.346
7610.00,7.497652,25.01665,-0.000175,24.019632,-0.0077,1.347
7612.00,7.497028,25.01659,-0.000175,24.019920,-0.0077,1.347
7614.00,7.497263,25.01662,-0.000175,24.020455,-0.0077,1.347
7616.00,7.497764,25.01710,-0.000175,24.020504,-0.0077,1.347
7618.00,7.497790,25.01728,-0.000175,24.019668,-0.0077,1.347
7620.00,7.498203,25.01675,-0.000176,24.019668,-0.0077,1.347
7622.00,7.499427,25.01685,-0.000176,24.019884,-0.0076,1.347
7624.00,7.500149,25.01670,-0.000175,24.020306,-0.0077,1.347
7626.00,7.499822,25.01560,-0.000175,24.019793,-0.0077,1.347
7628.00,7.500526,25.01653,-0.000176,24.020832,-0.0077,1.347
7630.00,7.500937,25.01670,-0.000175,24.020382,-0.0076,1.346
7632.00,7.501012,25.01610,-0.000176,24.019461,-0.0077,1.347
7634.00,7.501308,25.01633,-0.000176,24.019804,-0.0077,1.347
7636.00,7.500471,25.01642,-0.000176,24.019572,-0.0077,1.347
7638.00,7.499788,25.01682,-0.000175,24.019748,-0.0077,1.347
7640.00,7.499720,25.01700,-0.000175,24.019831,-0.0077,1.347
7642.00,7.499972,25.01656,-0.000175,24.020100,-0.0077,1.347
7644.00,7.500417,25.01601,-0.000175,24.020636,-0.0077,1.347
7646.00,7.500458,25.01607,-0.000176,24.019942,-0.0076,1.347
7648.00,7.500062,25.01617,-0.000175,24.020152,-0.0077,1.347
7650.00,7.499790,25.01567,-0.000176,24.019855,-0.0077,1.347
7652.00,7.499275,25.01599,-0.000175,24.020236,-0.0077,1.347
7654.00,7.499231,25.01621,-0.000175,24.020223,-0.0077,1.347
7656.00,7.499238,25.01615,-0.000175,24.019906,-0.0077,1.347
7658.00,7.499326,25.01674,-0.000175,24.019601,-0.0076,1.347
7660.00,7.499163,25.01575,-0.000175,24.019661,-0.0076,1.346
7662.00,7.499622,25.01583,-0.000175,24.019940,-0.0077,1.347
7664.00,7.499900,25.01552,-0.000174,24.020342,-0.0077,1.347
7666.00,7.500077,25.01550,-0.000176,24.020129,-0.0077,1.347
7668.00,7.500509,25.01461,-0.000175,24.020453,-0.0077,1.347
7670.00,7.499823,25.01507,-0.000175,24.020698,-0.0077,1.347
7672.00,7.499772,25.01448,-0.000176,24.019489,-0.0077,1.347
7674.00,7.499620,25.01477,-0.000176,24.019840,-0.0077,1.347
7676.00,7.498876,25.01575,-0.000176,24.019858,-0.0077,1.347
7678.00,7.498498,25.01547,-0.000176,24.019548,-0.0077,1.347
7680.00,7.499222,25.01531,-0.000175,24.020297,-0.0077,1.348
7682.00,7.499770,25.01537,-0.000175,24.019775,-0.0077,1.348
7684.00,7.499350,25.01528,-0.000176,24.019503,-0.0077,1.347
7686.00,7.499067,25.01549,-0.000175,24.019436,-0.0077,1.347
7688.00,7.499324,25.01527,-0.000176,24.020110,-0.0077,1.347
7690.00,7.500421,25.01500,-0.000175,24.019808,-0.0077,1.347
7692.00,7.500653,25.01461,-0.000176,24.019764,-0.0077,1.347
7694.00,7.500515,25.01559,-0.000177,24.019739,-0.0077,1.347
7696.00,7.499693,25.01568,-0.000175,24.020216,-0.0077,1.347
7698.00,7.499160,25.01576,-0.000176,24.019922,-0.0077,1.347
7700.00,7.498939,25.01555,-0.000175,24.020042,-0.0077,1.348
7702.00,7.498962,25.01476,-0.000175,24.019916,-0.0077,1.347
7704.00,7.499479,25.01496,-0.000175,24.020491,-0.0076,1.347
7706.00,7.500250,25.01503,-0.000174,24.019688,-0.0076,1.347
7708.00,7.499461,25.01475,-0.000175,24.020165,-0.0077,1.347
7710.00,7.499014,25.01622,-0.000176,24.019728,-0.0077,1.347
7712.00,7.498562,25.01678,-0.000175,24.019804,-0.0077,1.347
7714.00,7.498950,25.01645,-0.000175,24.019929,-0.0077,1.347
7716.00,7.498961,25.01622,-0.000175,24.019737,-0.0077,1.347
7718.00,7.498685,25.01632,-0.000174,24.019710,-0.0077,1.347
7720.00,7.497925,25.01590,-0.000175,24.019853,-0.0077,1.347
7722.00,7.497053,25.01626,-0.000174,24.019931,-0.0077,1.347
7724.00,7.497301,25.01638,-0.000175,24.019851,-0.0077,1.347
7726.00,7.497256,25.01599,-0.000174,24.020468,-0.0077,1.347
7728.00,7.497554,25.01603,-0.000174,24.019795,-0.0077,1.347
7730.00,7.497367,25.01605,-0.000176,24.019764,-0.0077,1.346
7732.00,7.497184,25.01630,-0.000174,24.019931,-0.0077,1.347
7734.00,7.497312,25.01563,-0.000174,24.019648,-0.0077,1.348
7736.00,7.497410,25.01601,-0.000176,24.019951,-0.0077,1.348
7738.00,7.497093,25.01617,-0.000175,24.019715,-0.0077,1.347
7740.00,7.497232,25.01581,-0.000175,24.020295,-0.0077,1.347
7742.00,7.497213,25.01549,-0.000175,24.020377,-0.0077,1.347
7744.00,7.496584,25.01548,-0.000176,24.020147,-0.0076,1.347
7746.00,7.496588,25.01560,-0.000175,24.019828,-0.0077,1.347
7748.00,7.496830,25.01557,-0.000174,24.019913,-0.0077,1.347
7750.00,7.497959,25.01507,-0.000174,24.020141,-0.0077,1.347
7752.00,7.497924,25.01570,-0.000173,24.019913,-0.0076,1.347
7754.00,7.497532,25.01577,-0.000174,24.020384,-0.0076,1.347
7756.00,7.496974,25.01540,-0.000175,24.020656,-0.0076,1.347
7758.00,7.497546,25.01575,-0.000176,24.020187,-0.0077,1.347
7760.00,7.498103,25.01645,-0.000175,24.019699,-0.0077,1.347
7762.00,7.498394,25.01630,-0.000174,24.019784,-0.0076,1.347
7764.00,7.499151,25.01652,-0.000176,24.020836,-0.0077,1.347
7766.00,7.498582,25.01654,-0.000176,24.019891,-0.0077,1.347
7768.00,7.497931,25.01637,-0.000175,24.019846,-0.0077,1.346
7770.00,7.497796,25.01585,-0.000175,24.020732,-0.0076,1.346
7772.00,7.498727,25.01587,-0.000174,24.020027,-0.0077,1.346
7774.00,7.499021,25.01661,-0.000175,24.020444,-0.0077,1.347
7776.00,7.499481,25.01617,-0.000175,24.019942,-0.0077,1.347
7778.00,7.500561,25.01601,-0.000175,24.019688,-0.0076,1.347
7780.00,7.500787,25.01571,-0.000175,24.019347,-0.0077,1.347
7782.00,7.501616,25.01678,-0.000175,24.019815,-0.0076,1.347
7784.00,7.501349,25.01636,-0.000174,24.020232,-0.0076,1.347
7786.00,7.500278,25.01649,-0.000174,24.020841,-0.0077,1.347
7788.00,7.500092,25.01643,-0.000175,24.019938,-0.0076,1.347
7790.00,7.499589,25.01737,-0.000175,24.019568,-0.0077,1.347
7792.00,7.499158,25.01712,-0.000174,24.019543,-0.0077,1.347
7794.00,7.498912,25.01712,-0.000174,24.020112,-0.0076,1.347
7796.00,7.499213,25.01758,-0.000174,24.020161,-0.0077,1.347
7798.00,7.499480,25.01675,-0.000175,24.020190,-0.0077,1.348
7800.00,7.499436,25.01656,-0.000176,24.020924,-0.0077,1.347
7802.00,7.498955,25.01598,-0.000174,24.020234,-0.0076,1.347
@13,12.0000,24.0
7804.00,7.499393,25.01677,-0.000175,24.020509,-0.0076,1.347
7806.00,7.495963,25.01601,-0.000175,24.020352,-0.0077,1.347
7808.00,7.487924,25.01512,-0.000174,24.020565,-0.0077,1.346
7810.00,7.478363,25.01537,-0.000174,24.020147,-0.0077,1.346
7812.00,7.470367,25.01635,-0.000173,24.020339,-0.0077,1.346
7814.00,7.465768,25.01643,-0.000172,24.019762,-0.0077,1.346
7816.00,7.463187,25.01632,-0.000174,24.021075,-0.0077,1.347
7818.00,7.461394,25.01605,-0.000175,24.020567,-0.0076,1.348
7820.00,7.459403,25.01643,-0.000176,24.019697,-0.0076,1.348
7822.00,7.458618,25.01597,-0.000175,24.019884,-0.0076,1.348
7824.00,7.457392,25.01556,-0.000176,24.020216,-0.0076,1.349
7826.00,7.456689,25.01667,-0.000177,24.020067,-0.0076,1.348
7828.00,7.457208,25.01677,-0.000176,24.020203,-0.0076,1.349
7830.00,7.461248,25.01651,-0.000177,24.020897,-0.0076,1.349
7832.00,7.469115,25.01670,-0.000177,24.020540,-0.0077,1.349
7834.00,7.479134,25.01588,-0.000177,24.019902,-0.0077,1.349
7836.00,7.486721,25.01611,-0.000176,24.020127,-0.0076,1.349
7838.00,7.492789,25.01633,-0.000176,24.020101,-0.0076,1.349
7840.00,7.496384,25.01655,-0.000176,24.020410,-0.0076,1.348
7842.00,7.498677,25.01717,-0.000175,24.019708,-0.0076,1.348
7844.00,7.500509,25.01760,-0.000174,24.020071,-0.0076,1.348
7846.00,7.502278,25.01770,-0.000176,24.020910,-0.0076,1.348
7848.00,7.503669,25.01719,-0.000175,24.020676,-0.0076,1.348
7850.00,7.504231,25.01656,-0.000174,24.020031,-0.0076,1.348
7852.00,7.504636,25.01719,-0.000174,24.020130,-0.0077,1.347
7854.00,7.504673,25.01749,-0.000174,24.020313,-0.0077,1.347
7856.00,7.505798,25.01665,-0.000174,24.020328,-0.0076,1.347
7858.00,7.505242,25.01636,-0.000175,24.020437,-0.0076,1.348
7860.00,7.505203,25.01666,-0.000175,24.019969,-0.0077,1.348
7862.00,7.504999,25.01624,-0.000175,24.020381,-0.0076,1.348
7864.00,7.504504,25.01593,-0.000176,24.020292,-0.0076,1.347
7866.00,7.505208,25.01592,-0.000174,24.019744,-0.0076,1.348
7868.00,7.505970,25.01547,-0.000175,24.020226,-0.0076,1.348
7870.00,7.506773,25.01513,-0.000175,24.019984,-0.0076,1.348
7872.00,7.507617,25.01502,-0.000175,24.020393,-0.0076,1.348
7874.00,7.508957,25.01457,-0.000173,24.020176,-0.0076,1.347
7876.00,7.510298,25.01376,-0.000174,24.019744,-0.0077,1.347
7878.00,7.510604,25.01392,-0.000175,24.020228,-0.0077,1.347
7880.00,7.510251,25.01454,-0.000176,24.020295,-0.0077,1.348
7882.00,7.510542,25.01540,-0.000175,24.020734,-0.0076,1.348
7884.00,7.510369,25.01585,-0.000174,24.020749,-0.0076,1.347
7886.00,7.509734,25.01503,-0.000175,24.020002,-0.0077,1.347
7888.00,7.508852,25.01436,-0.000175,24.020701,-0.0077,1.348
7890.00,7.508782,25.01473,-0.000176,24.020032,-0.0077,1.349
7892.00,7.508632,25.01396,-0.000177,24.019840,-0.0076,1.348
7894.00,7.507779,25.01492,-0.000176,24.020623,-0.0076,1.348
7896.00,7.507305,25.01511,-0.000176,24.020538,-0.0077,1.347
7898.00,7.506438,25.01534,-0.000175,24.020203,-0.0077,1.348
7900.00,7.506492,25.01587,-0.000175,24.019916,-0.0077,1.347
7902.00,7.506443,25.01612,-0.000175,24.020560,-0.0076,1.348
7904.00,7.505685,25.01637,-0.000174,24.020667,-0.0076,1.348
7906.00,7.504569,25.01570,-0.000174,24.020995,-0.0077,1.347
7908.00,7.504629,25.01493,-0.000174,24.020045,-0.0077,1.348
7910.00,7.504262,25.01573,-0.000176,24.020148,-0.0076,1.348
7912.00,7.503840,25.01635,-0.000175,24.019996,-0.0077,1.348
7914.00,7.503639,25.01609,-0.000174,24.019744,-0.0077,1.348
7916.00,7.503558,25.01594,-0.000174,24.020391,-0.0077,1.347
7918.00,7.502610,25.01607,-0.000175,24.020201,-0.0077,1.347
7920.00,7.502559,25.01630,-0.000175,24.020477,-0.0077,1.348
7922.00,7.503784,25.01650,-0.000174,24.019844,-0.0076,1.348
7924.00,7.503593,25.01659,-0.000174,24.021008,-0.0076,1.348
7926.00,7.503108,25.01590,-0.000173,24.020129,-0.0076,1.348
7928.00,7.501383,25.01499,-0.000174,24.020790,-0.0076,1.347
7930.00,7.500512,25.01562,-0.000174,24.020080,-0.0076,1.347
7932.00,7.500924,25.01589,-0.000173,24.020915,-0.0076,1.347
7934.00,7.501386,25.01618,-0.000174,24.020346,-0.0076,1.348
7936.00,7.501743,25.01640,-0.000175,24.020201,-0.0076,1.348
7938.00,7.501947,25.01615,-0.000175,24.020426,-0.0076,1.347
7940.00,7.501624,25.01605,-0.000175,24.019947,-0.0076,1.347
7942.00,7.500930,25.01615,-0.000175,24.020535,-0.0077,1.348
7944.00,7.500639,25.01631,-0.000174,24.020228,-0.0076,1.348
7946.00,7.500881,25.01637,-0.000173,24.019568,-0.0076,1.348
7948.00,7.501073,25.01598,-0.000173,24.020578,-0.0076,1.348
7950.00,7.501283,25.01537,-0.000175,24.019739,-0.0076,1.348
7952.00,7.501342,25.01568,-0.000174,24.019833,-0.0077,1.347
7954.00,7.501099,25.01479,-0.000174,24.020355,-0.0076,1.347
7956.00,7.501500,25.01511,-0.000175,24.019971,-0.0076,1.347
7958.00,7.501068,25.01495,-0.000175,24.019742,-0.0076,1.347
7960.00,7.500904,25.01530,-0.000175,24.020125,-0.0076,1.348
7962.00,7.500274,25.01577,-0.000174,24.020602,-0.0076,1.347
7964.00,7.499709,25.01554,-0.000175,24.019597,-0.0077,1.347
7966.00,7.499446,25.01553,-0.000174,24.019610,-0.0077,1.348
7968.00,7.499955,25.01564,-0.000173,24.020564,-0.0076,1.347
7970.00,7.499981,25.01542,-0.000174,24.020038,-0.0076,1.348
7972.00,7.500098,25.01562,-0.000173,24.020355,-0.0076,1.347
7974.00,7.500882,25.01624,-0.000174,24.020237,-0.0076,1.347
7976.00,7.500778,25.01613,-0.000175,24.019842,-0.0076,1.347
7978.00,7.499853,25.01610,-0.000175,24.019907,-0.0076,1.348
7980.00,7.498773,25.01595,-0.000175,24.019989,-0.0077,1.347
7982.00,7.498555,25.01633,-0.000175,24.019926,-0.0077,1.347
7984.00,7.499470,25.01669,-0.000176,24.020486,-0.0077,1.348
7986.00,7.499604,25.01634,-0.000175,24.020846,-0.0076,1.347
7988.00,7.499695,25.01693,-0.000174,24.020649,-0.0076,1.347
7990.00,7.499792,25.01625,-0.000176,24.020406,-0.0076,1.348
7992.00,7.499764,25.01683,-0.000175,24.020306,-0.0076,1.347
7994.00,7.500135,25.01658,-0.000175,24.020901,-0.0076,1.348
7996.00,7.500287,25.01721,-0.000174,24.020179,-0.0076,1.347
7998.00,7.500672,25.01709,-0.000175,24.020506,-0.0076,1.347
8000.00,7.500151,25.01753,-0.000175,24.020968,-0.0077,1.347
8002.00,7.500055,25.01785,-0.000173,24.020518,-0.0076,1.347
8004.00,7.499866,25.01761,-0.000173,24.020796,-0.0076,1.347
8006.00,7.499725,25.01890,-0.000174,24.020796,-0.0076,1.347
8008.00,7.500129,25.01945,-0.000174,24.020578,-0.0076,1.347
8010.00,7.501557,25.01913,-0.000174,24.020636,-0.0076,1.347
8012.00,7.501005,25.01844,-0.000173,24.020602,-0.0076,1.347
8014.00,7.501047,25.01869,-0.000174,24.019583,-0.0076,1.348
8016.00,7.500977,25.01772,-0.000174,24.020411,-0.0076,1.348
8018.00,7.500786,25.01730,-0.000175,24.020283,-0.0076,1.347
8020.00,7.500182,25.01811,-0.000174,24.020060,-0.0076,1.347
8022.00,7.500239,25.01794,-0.000175,24.020087,-0.0076,1.347
8024.00,7.500668,25.01813,-0.000175,24.019960,-0.0077,1.348
8026.00,7.500838,25.01754,-0.000175,24.019369,-0.0076,1.347
8028.00,7.500267,25.01742,-0.000175,24.019779,-0.0077,1.347
8030.00,7.500124,25.01787,-0.000175,24.019739,-0.0077,1.347
8032.00,7.500049,25.01771,-0.000175,24.020139,-0.0077,1.346
8034.00,7.499589,25.01722,-0.000175,24.019690,-0.0077,1.347
8036.00,7.499655,25.01675,-0.000176,24.019197,-0.0076,1.348
8038.00,7.501065,25.01659,-0.000176,24.020032,-0.0077,1.347
8040.00,7.501670,25.01616,-0.000176,24.020234,-0.0076,1.348
8042.00,7.501720,25.01662,-0.000177,24.020667,-0.0077,1.348
8044.00,7.501373,25.01641,-0.000176,24.020361,-0.0077,1.347
8046.00,7.501018,25.01607,-0.000176,24.020100,-0.0077,1.347
8048.00,7.500792,25.01584,-0.000176,24.019764,-0.0077,1.347
8050.00,7.500436,25.01599,-0.000175,24.020681,-0.0077,1.347
8052.00,7.500547,25.01654,-0.000174,24.019461,-0.0077,1.347
8054.00,7.500512,25.01647,-0.000175,24.020192,-0.0077,1.348
8056.00,7.500856,25.01548,-0.000174,24.020087,-0.0076,1.347
8058.00,7.500912,25.01522,-0.000176,24.019955,-0.0076,1.347
8060.00,7.501387,25.01673,-0.000175,24.019510,-0.0077,1.347
8062.00,7.502284,25.01737,-0.000173,24.019267,-0.0077,1.347
8064.00,7.502037,25.01656,-0.000174,24.020390,-0.0077,1.348
8066.00,7.501190,25.01614,-0.000174,24.020984,-0.0076,1.347
8068.00,7.501300,25.01664,-0.000175,24.020455,-0.0076,1.348
8070.00,7.501627,25.01596,-0.000175,24.020988,-0.0076,1.348
8072.00,7.501996,25.01646,-0.000175,24.020346,-0.0077,1.348
8074.00,7.502874,25.01658,-0.000175,24.020060,-0.0076,1.347
8076.00,7.501472,25.01686,-0.000174,24.019679,-0.0077,1.347
8078.00,7.500601,25.01619,-0.000174,24.020558,-0.0076,1.347
8080.00,7.500698,25.01707,-0.000174,24.020183,-0.0076,1.348
8082.00,7.500419,25.01703,-0.000174,24.020118,-0.0076,1.348
8084.00,7.500261,25.01665,-0.000175,24.020355,-0.0076,1.348
8086.00,7.501068,25.01688,-0.000175,24.020172,-0.0076,1.347
8088.00,7.500451,25.01588,-0.000174,24.020279,-0.0076,1.347
8090.00,7.499979,25.01601,-0.000174,24.020531,-0.0077,1.347
8092.00,7.500344,25.01601,-0.000175,24.019465,-0.0076,1.348
8094.00,7.500343,25.01591,-0.000175,24.020299,-0.0076,1.348
8096.00,7.500245,25.01660,-0.000176,24.020799,-0.0077,1.348
8098.00,7.500660,25.01672,-0.000175,24.020013,-0.0076,1.347
8100.00,7.500537,25.01631,-0.000175,24.020689,-0.0077,1.347
8102.00,7.499943,25.01556,-0.000174,24.020377,-0.0077,1.348
8104.00,7.500198,25.01578,-0.000173,24.020720,-0.0076,1.348
8106.00,7.501193,25.01646,-0.000174,24.019302,-0.0077,1.348
8108.00,7.501330,25.01575,-0.000174,24.019195,-0.0077,1.347
8110.00,7.500814,25.01559,-0.000174,24.020145,-0.0076,1.347
8112.00,7.500922,25.01544,-0.000174,24.019587,-0.0077,1.348
8114.00,7.500631,25.01618,-0.000176,24.019655,-0.0077,1.347
8116.00,7.500482,25.01632,-0.000174,24.020029,-0.0077,1.347
8118.00,7.500970,25.01621,-0.000174,24.020941,-0.0076,1.347
8120.00,7.500990,25.01560,-0.000175,24.019568,-0.0077,1.347
8122.00,7.500387,25.01568,-0.000175,24.020825,-0.0076,1.348
8124.00,7.500379,25.01530,-0.000175,24.020310,-0.0077,1.348
8126.00,7.499940,25.01573,-0.000175,24.019764,-0.0076,1.347
8128.00,7.499289,25.01571,-0.000175,24.020446,-0.0076,1.347
8130.00,7.499126,25.01618,-0.000175,24.019315,-0.0077,1.347
8132.00,7.498814,25.01626,-0.000175,24.019536,-0.0077,1.347
8134.00,7.499017,25.01575,-0.000175,24.019539,-0.0077,1.348
8136.00,7.498546,25.01561,-0.000174,24.020275,-0.0076,1.348
8138.00,7.498984,25.01597,-0.000175,24.020007,-0.0077,1.348
8140.00,7.499133,25.01568,-0.000175,24.020304,-0.0076,1.348
8142.00,7.500237,25.01493,-0.000175,24.020208,-0.0077,1.348
8144.00,7.500323,25.01503,-0.000175,24.019938,-0.0077,1.348
8146.00,7.500187,25.01466,-0.000174,24.019539,-0.0076,1.348
8148.00,7.500328,25.01482,-0.000175,24.020516,-0.0077,1.348
8150.00,7.500380,25.01624,-0.000175,24.020181,-0.0077,1.348
8152.00,7.500925,25.01543,-0.000176,24.020013,-0.0077,1.348
8154.00,7.500711,25.01551,-0.000174,24.019064,-0.0076,1.347
8156.00,7.499947,25.01515,-0.000174,24.020052,-0.0077,1.348
8158.00,7.499271,25.01551,-0.000174,24.019704,-0.0076,1.348
8160.00,7.499896,25.01514,-0.000174,24.020051,-0.0076,1.347
8162.00,7.500205,25.01483,-0.000173,24.020304,-0.0076,1.348
8164.00,7.500268,25.01518,-0.000175,24.020462,-0.0077,1.348
8166.00,7.499875,25.01588,-0.000174,24.020582,-0.0077,1.347
8168.00,7.499444,25.01604,-0.000174,24.019873,-0.0077,1.348
8170.00,7.500722,25.01661,-0.000175,24.019674,-0.0076,1.347
8172.00,7.501311,25.01551,-0.000173,24.020732,-0.0076,1.347
8174.00,7.501182,25.01544,-0.000175,24.019674,-0.0076,1.348
8176.00,7.500754,25.01587,-0.000175,24.020105,-0.0076,1.349
8178.00,7.500988,25.01619,-0.000175,24.020187,-0.0077,1.349
8180.00,7.501750,25.01630,-0.000175,24.019786,-0.0077,1.347
8182.00,7.501957,25.01707,-0.000175,24.019577,-0.0077,1.347
8184.00,7.502370,25.01663,-0.000174,24.019938,-0.0077,1.348
8186.00,7.501933,25.01649,-0.000174,24.020210,-0.0076,1.348
8188.00,7.501899,25.01668,-0.000175,24.019989,-0.0076,1.348
8190.00,7.501010,25.01650,-0.000175,24.020323,-0.0077,1.347
8192.00,7.500575,25.01592,-0.000174,24.019558,-0.0076,1.348
8194.00,7.500546,25.01562,-0.000175,24.019989,-0.0076,1.348
8196.00,7.500899,25.01572,-0.000176,24.019655,-0.0076,1.348
8198.00,7.501595,25.01628,-0.000175,24.020248,-0.0076,1.347
8200.00,7.501096,25.01589,-0.000174,24.019989,-0.0077,1.348
8202.00,7.500111,25.01559,-0.000174,24.019857,-0.0077,1.348
8204.00,7.499679,25.01596,-0.000172,24.020058,-0.0077,1.348
8206.00,7.500660,25.01597,-0.000175,24.020265,-0.0077,1.348
8208.00,7.501123,25.01618,-0.000176,24.019706,-0.0076,1.347
8210.00,7.501852,25.01569,-0.000175,24.019993,-0.0076,1.348
8212.00,7.501154,25.01511,-0.000174,24.020130,-0.0077,1.349
8214.00,7.501142,25.01443,-0.000175,24.020574,-0.0076,1.348
8216.00,7.500393,25.01466,-0.000175,24.020339,-0.0077,1.348
8218.00,7.499663,25.01514,-0.000175,24.020404,-0.0076,1.348
8220.00,7.499957,25.01471,-0.000176,24.019791,-0.0077,1.348
8222.00,7.499439,25.01413,-0.000175,24.019808,-0.0077,1.348
8224.00,7.498964,25.01372,-0.000176,24.019273,-0.0077,1.348
8226.00,7.499979,25.01400,-0.000176,24.020147,-0.0077,1.348
8228.00,7.500702,25.01357,-0.000176,24.020594,-0.0077,1.348
8230.00,7.500986,25.01397,-0.000175,24.020203,-0.0077,1.348
8232.00,7.500137,25.01440,-0.000175,24.020310,-0.0077,1.348
8234.00,7.499464,25.01503,-0.000175,24.019556,-0.0077,1.348
8236.00,7.499877,25.01461,-0.000174,24.020245,-0.0076,1.349
8238.00,7.500608,25.01431,-0.000175,24.020119,-0.0077,1.348
8240.00,7.500966,25.01507,-0.000174,24.020208,-0.0077,1.348
8242.00,7.501948,25.01545,-0.000174,24.020119,-0.0076,1.348
8244.00,7.501714,25.01511,-0.000174,24.019318,-0.0077,1.348
8246.00,7.500814,25.01497,-0.000175,24.019026,-0.0076,1.348
8248.00,7.499890,25.01495,-0.000175,24.020181,-0.0077,1.348
8250.00,7.499194,25.01480,-0.000176,24.019804,-0.0077,1.348
8252.00,7.498899,25.01530,-0.000175,24.019770,-0.0077,1.348
8254.00,7.499606,25.01543,-0.000175,24.019579,-0.0077,1.348
8256.00,7.499707,25.01628,-0.000175,24.019974,-0.0077,1.348
8258.00,7.500198,25.01603,-0.000174,24.020013,-0.0076,1.348
8260.00,7.500235,25.01579,-0.000174,24.020602,-0.0077,1.348
8262.00,7.500237,25.01610,-0.000175,24.020294,-0.0077,1.348
8264.00,7.500999,25.01580,-0.000175,24.020245,-0.0077,1.348
8266.00,7.500716,25.01494,-0.000176,24.019956,-0.0077,1.349
8268.00,7.501040,25.01473,-0.000175,24.020337,-0.0077,1.348
8270.00,7.501316,25.01536,-0.000174,24.020080,-0.0077,1.347
8272.00,7.500977,25.01541,-0.000174,24.020527,-0.0077,1.347
8274.00,7.501057,25.01482,-0.000175,24.020486,-0.0076,1.347
8276.00,7.501219,25.01520,-0.000174,24.020487,-0.0077,1.348
8278.00,7.500804,25.01508,-0.000175,24.020281,-0.0077,1.348
8280.00,7.500455,25.01513,-0.000175,24.020141,-0.0077,1.348
8282.00,7.501272,25.01513,-0.000176,24.019432,-0.0077,1.348
8284.00,7.501506,25.01584,-0.000176,24.019284,-0.0077,1.349
8286.00,7.501172,25.01536,-0.000175,24.019371,-0.0077,1.348
8288.00,7.501436,25.01567,-0.000175,24.019762,-0.0077,1.348
8290.00,7.501607,25.01485,-0.000174,24.020067,-0.0077,1.348
8292.00,7.501261,25.01414,-0.000175,24.019538,-0.0077,1.347
8294.00,7.501106,25.01420,-0.000175,24.019733,-0.0077,1.347
8296.00,7.501371,25.01406,-0.000175,24.020069,-0.0076,1.348
8298.00,7.501899,25.01396,-0.000175,24.019969,-0.0077,1.348
8300.00,7.501908,25.01449,-0.000175,24.019971,-0.0077,1.348
8302.00,7.500795,25.01500,-0.000176,24.019955,-0.0077,1.348
8304.00,7.500889,25.01504,-0.000176,24.019655,-0.0077,1.348
8306.00,7.501761,25.01512,-0.000176,24.019641,-0.0077,1.348
8308.00,7.501408,25.01495,-0.000176,24.019782,-0.0077,1.349
8310.00,7.501901,25.01458,-0.000176,24.019325,-0.0077,1.348
8312.00,7.501411,25.01489,-0.000176,24.019563,-0.0076,1.348
8314.00,7.502169,25.01565,-0.000175,24.020569,-0.0076,1.348
8316.00,7.503024,25.01549,-0.000175,24.020101,-0.0076,1.348
8318.00,7.501941,25.01499,-0.000175,24.019840,-0.0077,1.348
8320.00,7.501719,25.01504,-0.000176,24.020134,-0.0077,1.348
8322.00,7.502207,25.01515,-0.000176,24.020326,-0.0077,1.348
8324.00,7.501917,25.01514,-0.000175,24.019973,-0.0077,1.348
8326.00,7.502405,25.01516,-0.000176,24.019471,-0.0077,1.348
8328.00,7.502158,25.01550,-0.000175,24.019679,-0.0077,1.348
8330.00,7.501336,25.01517,-0.000175,24.019848,-0.0077,1.349
8332.00,7.502396,25.01532,-0.000177,24.019715,-0.0077,1.349
8334.00,7.502025,25.01534,-0.000175,24.019704,-0.0077,1.349
8336.00,7.502140,25.01469,-0.000176,24.019501,-0.0077,1.349
8338.00,7.501518,25.01530,-0.000177,24.020167,-0.0077,1.348
8340.00,7.501444,25.01558,-0.000176,24.019956,-0.0077,1.348
8342.00,7.501173,25.01496,-0.000176,24.020150,-0.0076,1.349
8344.00,7.501130,25.01546,-0.000176,24.020283,-0.0077,1.348
8346.00,7.500599,25.01596,-0.000174,24.019887,-0.0076,1.348
8348.00,7.500141,25.01564,-0.000174,24.019407,-0.0077,1.348
8350.00,7.499770,25.01620,-0.000174,24.018981,-0.0077,1.348
8352.00,7.499054,25.01633,-0.000175,24.019670,-0.0077,1.348
8354.00,7.498648,25.01622,-0.000175,24.019208,-0.0077,1.348
8356.00,7.499063,25.01520,-0.000175,24.019373,-0.0077,1.348
8358.00,7.498307,25.01528,-0.000175,24.019480,-0.0077,1.348
8360.00,7.498559,25.01501,-0.000176,24.020145,-0.0077,1.349
8362.00,7.498838,25.01532,-0.000176,24.020313,-0.0077,1.348
8364.00,7.499055,25.01534,-0.000177,24.019572,-0.0077,1.348
8366.00,7.499501,25.01584,-0.000176,24.019922,-0.0077,1.348
8368.00,7.499395,25.01642,-0.000174,24.019842,-0.0077,1.349
8370.00,7.499154,25.01693,-0.000175,24.019666,-0.0077,1.348
8372.00,7.498772,25.01654,-0.000175,24.019416,-0.0077,1.348
8374.00,7.498769,25.01610,-0.000175,24.019900,-0.0077,1.348
8376.00,7.499374,25.01570,-0.000175,24.019516,-0.0077,1.348
8378.00,7.500218,25.01629,-0.000176,24.019880,-0.0077,1.348
8380.00,7.500539,25.01639,-0.000177,24.019530,-0.0077,1.348
8382.00,7.500080,25.01622,-0.000175,24.019976,-0.0077,1.348
8384.00,7.500882,25.01629,-0.000175,24.019487,-0.0077,1.348
8386.00,7.501618,25.01614,-0.000174,24.019657,-0.0077,1.348
8388.00,7.501774,25.01606,-0.000174,24.019848,-0.0077,1.348
8390.00,7.502201,25.01589,-0.000175,24.019958,-0.0077,1.348
8392.00,7.502060,25.01587,-0.000175,24.020640,-0.0077,1.348
8394.00,7.501984,25.01640,-0.000176,24.019536,-0.0076,1.348
8396.00,7.502847,25.01570,-0.000176,24.019597,-0.0076,1.348
8398.00,7.502506,25.01576,-0.000175,24.020955,-0.0077,1.348
8400.00,7.502365,25.01583,-0.000175,24.019842,-0.0077,1.348
8402.00,7.501741,25.01557,-0.000176,24.019996,-0.0077,1.348
@14,12.0000,24.0
8404.00,7.500905,25.01497,-0.000175,24.019383,-0.0077,1.348
8406.00,7.497987,25.01489,-0.000175,24.019548,-0.0077,1.348
8408.00,7.490506,25.01525,-0.000174,24.020629,-0.0077,1.347
8410.00,7.480980,25.01621,-0.000175,24.019741,-0.0077,1.346
8412.00,7.473615,25.01611,-0.000174,24.019940,-0.0077,1.346
8414.00,7.468666,25.01546,-0.000174,24.019840,-0.0077,1.348
8416.00,7.465874,25.01561,-0.000174,24.019904,-0.0077,1.348
8418.00,7.463835,25.01489,-0.000176,24.019960,-0.0077,1.349
8420.00,7.461708,25.01601,-0.000177,24.019396,-0.0077,1.350
8422.00,7.460315,25.01583,-0.000178,24.020754,-0.0077,1.349
8424.00,7.459874,25.01602,-0.000177,24.019746,-0.0077,1.350
8426.00,7.459726,25.01626,-0.000178,24.019204,-0.0077,1.350
8428.00,7.459092,25.01602,-0.000178,24.019396,-0.0077,1.350
8430.00,7.461893,25.01547,-0.000177,24.019398,-0.0077,1.350
8432.00,7.469258,25.01555,-0.000176,24.019456,-0.0077,1.350
8434.00,7.477523,25.01549,-0.000176,24.019260,-0.0077,1.350
8436.00,7.485958,25.01536,-0.000176,24.019851,-0.0077,1.350
8438.00,7.491738,25.01534,-0.000177,24.020469,-0.0077,1.350
8440.00,7.496063,25.01543,-0.000176,24.020032,-0.0077,1.349
8442.00,7.500371,25.01554,-0.000174,24.019784,-0.0077,1.349
8444.00,7.502334,25.01560,-0.000175,24.019960,-0.0077,1.349
8446.00,7.504148,25.01514,-0.000175,24.019530,-0.0077,1.349
8448.00,7.504833,25.01514,-0.000176,24.019864,-0.0077,1.348
8450.00,7.504292,25.01500,-0.000176,24.019721,-0.0077,1.348
8452.00,7.503784,25.01422,-0.000176,24.020025,-0.0077,1.348
8454.00,7.505212,25.01480,-0.000175,24.020000,-0.0077,1.348
8456.00,7.505918,25.01407,-0.000175,24.019619,-0.0077,1.348
8458.00,7.505519,25.01468,-0.000175,24.020040,-0.0077,1.348
8460.00,7.506217,25.01492,-0.000175,24.019920,-0.0077,1.349
8462.00,7.507305,25.01515,-0.000176,24.019536,-0.0077,1.348
8464.00,7.507266,25.01489,-0.000175,24.019712,-0.0077,1.348
8466.00,7.506905,25.01489,-0.000176,24.020237,-0.0077,1.349
8468.00,7.507455,25.01545,-0.000176,24.019795,-0.0077,1.349
8470.00,7.508017,25.01545,-0.000177,24.019413,-0.0077,1.349
8472.00,7.508699,25.01521,-0.000176,24.020172,-0.0077,1.349
8474.00,7.509718,25.01433,-0.000176,24.020355,-0.0077,1.349
8476.00,7.510429,25.01489,-0.000176,24.019510,-0.0077,1.348
8478.00,7.510549,25.01490,-0.000176,24.019675,-0.0077,1.348
8480.00,7.510281,25.01493,-0.000176,24.019445,-0.0077,1.348
8482.00,7.510964,25.01477,-0.000176,24.019706,-0.0077,1.349
8484.00,7.510463,25.01522,-0.000176,24.019996,-0.0077,1.348
8486.00,7.510273,25.01437,-0.000175,24.020237,-0.0077,1.348
8488.00,7.510398,25.01493,-0.000176,24.020080,-0.0077,1.348
8490.00,7.510305,25.01527,-0.000176,24.019650,-0.0077,1.348
8492.00,7.509782,25.01581,-0.000177,24.019335,-0.0077,1.349
8494.00,7.508554,25.01587,-0.000175,24.019325,-0.0077,1.348
8496.00,7.508157,25.01618,-0.000175,24.019360,-0.0077,1.348
8498.00,7.507721,25.01688,-0.000176,24.019650,-0.0076,1.348
8500.00,7.507536,25.01684,-0.000175,24.020045,-0.0077,1.348
8502.00,7.507105,25.01751,-0.000175,24.019848,-0.0077,1.348
8504.00,7.506048,25.01732,-0.000174,24.019610,-0.0077,1.349
8506.00,7.505485,25.01783,-0.000175,24.020098,-0.0077,1.348
8508.00,7.504152,25.01704,-0.000176,24.019710,-0.0077,1.348
8510.00,7.503154,25.01645,-0.000176,24.019873,-0.0077,1.348
8512.00,7.503662,25.01677,-0.000175,24.020147,-0.0077,1.348
8514.00,7.503763,25.01677,-0.000175,24.020029,-0.0077,1.348
8516.00,7.503614,25.01681,-0.000175,24.019849,-0.0077,1.348
8518.00,7.503096,25.01629,-0.000175,24.019869,-0.0077,1.348
8520.00,7.502932,25.01631,-0.000175,24.019857,-0.0076,1.348
8522.00,7.502528,25.01637,-0.000175,24.019886,-0.0077,1.348
8524.00,7.502014,25.01653,-0.000175,24.019817,-0.0077,1.348
8526.00,7.502407,25.01742,-0.000174,24.020399,-0.0077,1.348
8528.00,7.502018,25.01773,-0.000175,24.020061,-0.0077,1.349
8530.00,7.502548,25.01722,-0.000175,24.020032,-0.0077,1.349
8532.00,7.502963,25.01639,-0.000176,24.020025,-0.0077,1.348
8534.00,7.503232,25.01622,-0.000176,24.019436,-0.0077,1.348
8536.00,7.503429,25.01641,-0.000176,24.020031,-0.0077,1.348
8538.00,7.502530,25.01620,-0.000177,24.019748,-0.0077,1.348
8540.00,7.502409,25.01644,-0.000175,24.020188,-0.0077,1.349
8542.00,7.502324,25.01632,-0.000176,24.020011,-0.0076,1.349
8544.00,7.501954,25.01693,-0.000176,24.019487,-0.0077,1.348
8546.00,7.500982,25.01725,-0.000175,24.020163,-0.0077,1.348
8548.00,7.501042,25.01715,-0.000175,24.020069,-0.0077,1.349
8550.00,7.500707,25.01646,-0.000175,24.020061,-0.0077,1.349
8552.00,7.500731,25.01679,-0.000175,24.020464,-0.0077,1.348
8554.00,7.500220,25.01768,-0.000175,24.020071,-0.0077,1.348
8556.00,7.500238,25.01689,-0.000174,24.019133,-0.0077,1.348
8558.00,7.500557,25.01623,-0.000174,24.019770,-0.0077,1.348
8560.00,7.500863,25.01616,-0.000175,24.019650,-0.0076,1.349
8562.00,7.500994,25.01626,-0.000175,24.019690,-0.0077,1.348
8564.00,7.501281,25.01688,-0.000176,24.020100,-0.0076,1.348
8566.00,7.501784,25.01739,-0.000174,24.020420,-0.0076,1.348
8568.00,7.501968,25.01743,-0.000175,24.020796,-0.0076,1.349
8570.00,7.500795,25.01742,-0.000176,24.019918,-0.0077,1.349
8572.00,7.500281,25.01714,-0.000174,24.020063,-0.0077,1.348
8574.00,7.501472,25.01703,-0.000175,24.020161,-0.0077,1.348
8576.00,7.501795,25.01646,-0.000174,24.019601,-0.0077,1.348
8578.00,7.501234,25.01725,-0.000174,24.020014,-0.0077,1.349
8580.00,7.501019,25.01688,-0.000175,24.020210,-0.0077,1.349
8582.00,7.501160,25.01629,-0.000176,24.019782,-0.0077,1.349
8584.00,7.500791,25.01636,-0.000176,24.020023,-0.0077,1.348
8586.00,7.500320,25.01675,-0.000176,24.019561,-0.0077,1.348
8588.00,7.500609,25.01626,-0.000175,24.019864,-0.0077,1.348
8590.00,7.500112,25.01649,-0.000175,24.019645,-0.0077,1.348
8592.00,7.499711,25.01720,-0.000174,24.020232,-0.0077,1.348
8594.00,7.500483,25.01687,-0.000174,24.020736,-0.0077,1.349
8596.00,7.500647,25.01653,-0.000175,24.019523,-0.0077,1.348
8598.00,7.500719,25.01591,-0.000175,24.019955,-0.0076,1.348
8600.00,7.500436,25.01680,-0.000174,24.020480,-0.0077,1.349
8602.00,7.499897,25.01709,-0.000175,24.019587,-0.0077,1.348
8604.00,7.499865,25.01648,-0.000176,24.019568,-0.0077,1.349
8606.00,7.500284,25.01663,-0.000176,24.019434,-0.0077,1.348
8608.00,7.500569,25.01649,-0.000176,24.019463,-0.0077,1.348
8610.00,7.501043,25.01670,-0.000176,24.019240,-0.0077,1.348
8612.00,7.501705,25.01671,-0.000175,24.020187,-0.0077,1.348
8614.00,7.502038,25.01644,-0.000176,24.019926,-0.0077,1.348
8616.00,7.502113,25.01591,-0.000176,24.020083,-0.0077,1.349
8618.00,7.502797,25.01670,-0.000176,24.019652,-0.0077,1.348
8620.00,7.502326,25.01619,-0.000176,24.019498,-0.0077,1.348
8622.00,7.501641,25.01641,-0.000175,24.020003,-0.0076,1.349
8624.00,7.501430,25.01617,-0.000174,24.019844,-0.0077,1.348
8626.00,7.500950,25.01694,-0.000174,24.019764,-0.0077,1.348
8628.00,7.500585,25.01630,-0.000174,24.019913,-0.0077,1.349
8630.00,7.500507,25.01664,-0.000174,24.020069,-0.0077,1.349
8632.00,7.501357,25.01713,-0.000174,24.019793,-0.0077,1.348
8634.00,7.501941,25.01767,-0.000175,24.019617,-0.0077,1.348
8636.00,7.501747,25.01689,-0.000175,24.020141,-0.0076,1.348
8638.00,7.500374,25.01675,-0.000175,24.019902,-0.0076,1.348
8640.00,7.500632,25.01798,-0.000174,24.019597,-0.0076,1.349
8642.00,7.501572,25.01795,-0.000175,24.020206,-0.0076,1.349
8644.00,7.501699,25.01759,-0.000177,24.019619,-0.0077,1.348
8646.00,7.501357,25.01804,-0.000174,24.019989,-0.0077,1.349
8648.00,7.501305,25.01802,-0.000174,24.020139,-0.0077,1.348
8650.00,7.501036,25.01785,-0.000175,24.019318,-0.0077,1.349
8652.00,7.500226,25.01776,-0.000174,24.020232,-0.0076,1.348
8654.00,7.500450,25.01778,-0.000175,24.019795,-0.0077,1.349
8656.00,7.500555,25.01770,-0.000175,24.019282,-0.0077,1.348
8658.00,7.501477,25.01850,-0.000174,24.019945,-0.0077,1.349
8660.00,7.501742,25.01807,-0.000174,24.020022,-0.0076,1.349
8662.00,7.501866,25.01876,-0.000175,24.020413,-0.0077,1.348
8664.00,7.501543,25.01867,-0.000174,24.020154,-0.0076,1.348
8666.00,7.502409,25.01876,-0.000174,24.020145,-0.0076,1.348
8668.00,7.502076,25.01776,-0.000174,24.019587,-0.0077,1.348
8670.00,7.501110,25.01828,-0.000174,24.019648,-0.0077,1.348
8672.00,7.501410,25.01724,-0.000175,24.019474,-0.0077,1.348
8674.00,7.501241,25.01723,-0.000175,24.020323,-0.0077,1.348
8676.00,7.500840,25.01761,-0.000174,24.020370,-0.0077,1.349
8678.00,7.501187,25.01665,-0.000175,24.020487,-0.0077,1.349
8680.00,7.502261,25.01682,-0.000174,24.019967,-0.0077,1.348
8682.00,7.502052,25.01668,-0.000174,24.019887,-0.0077,1.348
8684.00,7.501150,25.01737,-0.000174,24.019826,-0.0077,1.348
8686.00,7.501479,25.01746,-0.000175,24.019693,-0.0077,1.348
8688.00,7.501138,25.01755,-0.000176,24.019822,-0.0077,1.349
8690.00,7.501569,25.01719,-0.000176,24.020308,-0.0077,1.349
8692.00,7.501674,25.01681,-0.000176,24.020284,-0.0077,1.348
8694.00,7.501120,25.01709,-0.000175,24.019806,-0.0077,1.348
8696.00,7.501087,25.01773,-0.000173,24.020725,-0.0077,1.348
8698.00,7.501733,25.01792,-0.000174,24.019581,-0.0077,1.349
8700.00,7.501103,25.01651,-0.000175,24.019538,-0.0076,1.349
8702.00,7.500927,25.01713,-0.000175,24.020313,-0.0076,1.348
8704.00,7.501591,25.01698,-0.000175,24.020181,-0.0076,1.349
8706.00,7.501142,25.01712,-0.000175,24.020138,-0.0077,1.348
8708.00,7.500764,25.01660,-0.000175,24.019761,-0.0077,1.348
8710.00,7.501771,25.01630,-0.000175,24.019403,-0.0077,1.348
8712.00,7.501613,25.01685,-0.000175,24.019947,-0.0077,1.348
8714.00,7.501658,25.01680,-0.000175,24.020016,-0.0077,1.349
8716.00,7.501952,25.01646,-0.000175,24.020312,-0.0077,1.349
8718.00,7.501867,25.01668,-0.000175,24.019701,-0.0077,1.348
8720.00,7.501985,25.01706,-0.000174,24.020348,-0.0076,1.349
8722.00,7.501798,25.01747,-0.000175,24.019942,-0.0076,1.349
8724.00,7.502648,25.01735,-0.000174,24.019851,-0.0076,1.348
8726.00,7.502721,25.01733,-0.000175,24.019813,-0.0076,1.349
8728.00,7.501987,25.01676,-0.000176,24.019113,-0.0077,1.349
8730.00,7.501994,25.01668,-0.000177,24.019177,-0.0077,1.349
8732.00,7.501953,25.01802,-0.000176,24.019621,-0.0077,1.348
8734.00,7.502023,25.01824,-0.000175,24.019759,-0.0077,1.349
8736.00,7.501984,25.01752,-0.000176,24.019641,-0.0077,1.349
8738.00,7.502258,25.01716,-0.000176,24.020130,-0.0077,1.349
8740.00,7.502365,25.01768,-0.000175,24.020118,-0.0077,1.349
8742.00,7.502932,25.01762,-0.000176,24.019889,-0.0077,1.349
8744.00,7.501730,25.01697,-0.000175,24.019750,-0.0077,1.349
8746.00,7.501997,25.01759,-0.000174,24.020170,-0.0077,1.349
8748.00,7.502574,25.01768,-0.000175,24.019904,-0.0077,1.349
8750.00,7.501921,25.01822,-0.000174,24.020261,-0.0077,1.348
8752.00,7.502659,25.01805,-0.000175,24.019982,-0.0077,1.349
8754.00,7.502185,25.01750,-0.000176,24.020003,-0.0077,1.349
8756.00,7.501854,25.01772,-0.000175,24.019626,-0.0077,1.348
8758.00,7.501362,25.01796,-0.000174,24.020415,-0.0076,1.348
8760.00,7.500481,25.01810,-0.000173,24.019719,-0.0077,1.349
8762.00,7.501178,25.01755,-0.000175,24.019298,-0.0077,1.348
8764.00,7.502204,25.01742,-0.000175,24.019527,-0.0077,1.349
8766.00,7.502841,25.01810,-0.000175,24.019900,-0.0076,1.349
8768.00,7.503295,25.01765,-0.000176,24.019581,-0.0076,1.348
8770.00,7.503026,25.01802,-0.000176,24.019677,-0.0076,1.348
8772.00,7.502427,25.01754,-0.000174,24.019916,-0.0077,1.349
8774.00,7.502043,25.01809,-0.000175,24.019661,-0.0077,1.349
8776.00,7.500576,25.01771,-0.000175,24.019817,-0.0076,1.348
8778.00,7.500307,25.01767,-0.000174,24.020299,-0.0077,1.348
8780.00,7.500935,25.01715,-0.000175,24.019623,-0.0077,1.349
8782.00,7.502188,25.01783,-0.000176,24.019625,-0.0077,1.349
8784.00,7.502622,25.01774,-0.000175,24.019639,-0.0077,1.349
8786.00,7.502774,25.01792,-0.000176,24.020036,-0.0077,1.349
8788.00,7.502663,25.01745,-0.000176,24.019922,-0.0077,1.349
8790.00,7.502961,25.01746,-0.000176,24.020139,-0.0077,1.349
8792.00,7.502420,25.01730,-0.000174,24.020353,-0.0077,1.349
8794.00,7.502884,25.01796,-0.000175,24.020080,-0.0077,1.349
8796.00,7.502011,25.01888,-0.000175,24.019485,-0.0077,1.350
8798.00,7.502413,25.01796,-0.000176,24.019612,-0.0077,1.349
8800.00,7.502811,25.01819,-0.000175,24.019345,-0.0077,1.349
8802.00,7.503225,25.01756,-0.000173,24.020018,-0.0077,1.348
8804.00,7.502763,25.01788,-0.000174,24.019987,-0.0077,1.349
8806.00,7.502777,25.01830,-0.000175,24.019877,-0.0077,1.349
8808.00,7.502342,25.01851,-0.000174,24.019887,-0.0077,1.349
8810.00,7.501405,25.01745,-0.000174,24.020375,-0.0076,1.349
8812.00,7.501165,25.01799,-0.000173,24.020350,-0.0077,1.348
8814.00,7.501750,25.01775,-0.000174,24.019483,-0.0077,1.348
8816.00,7.501326,25.01805,-0.000176,24.019440,-0.0076,1.349
8818.00,7.501337,25.01726,-0.000176,24.019889,-0.0077,1.349
8820.00,7.501528,25.01750,-0.000175,24.019594,-0.0077,1.349
8822.00,7.501446,25.01788,-0.000175,24.019739,-0.0077,1.349
8824.00,7.501757,25.01728,-0.000174,24.019706,-0.0077,1.349
8826.00,7.502438,25.01703,-0.000174,24.020023,-0.0077,1.348
8828.00,7.502039,25.01672,-0.000175,24.020232,-0.0077,1.349
8830.00,7.502155,25.01664,-0.000174,24.019726,-0.0077,1.349
8832.00,7.503272,25.01669,-0.000176,24.020362,-0.0077,1.349
8834.00,7.503180,25.01644,-0.000175,24.020196,-0.0077,1.349
8836.00,7.503050,25.01720,-0.000175,24.019964,-0.0077,1.349
8838.00,7.502441,25.01666,-0.000175,24.018390,-0.0077,1.349
8840.00,7.502828,25.01680,-0.000175,24.019657,-0.0076,1.349
8842.00,7.503123,25.01678,-0.000174,24.019547,-0.0077,1.349
8844.00,7.503192,25.01731,-0.000175,24.020170,-0.0076,1.348
8846.00,7.503205,25.01652,-0.000174,24.019804,-0.0076,1.349
8848.00,7.502937,25.01696,-0.000175,24.020299,-0.0077,1.348
8850.00,7.502412,25.01627,-0.000173,24.020620,-0.0076,1.349
8852.00,7.502091,25.01606,-0.000175,24.020188,-0.0077,1.349
8854.00,7.502293,25.01657,-0.000174,24.020419,-0.0077,1.348
8856.00,7.502018,25.01685,-0.000174,24.020565,-0.0077,1.349
8858.00,7.502575,25.01676,-0.000174,24.020114,-0.0076,1.349
8860.00,7.503155,25.01611,-0.000175,24.019391,-0.0077,1.349
8862.00,7.502564,25.01697,-0.000175,24.020299,-0.0077,1.348
8864.00,7.502413,25.01600,-0.000174,24.020239,-0.0077,1.348
8866.00,7.502939,25.01580,-0.000174,24.019965,-0.0076,1.349
8868.00,7.502957,25.01623,-0.000174,24.020587,-0.0077,1.348
8870.00,7.501737,25.01694,-0.000174,24.020730,-0.0076,1.349
8872.00,7.501058,25.01677,-0.000174,24.020723,-0.0076,1.349
8874.00,7.500915,25.01661,-0.000175,24.019938,-0.0077,1.348
8876.00,7.500954,25.01654,-0.000174,24.019993,-0.0077,1.349
8878.00,7.501440,25.01629,-0.000175,24.020353,-0.0076,1.348
8880.00,7.500952,25.01649,-0.000174,24.020047,-0.0076,1.348
8882.00,7.500580,25.01672,-0.000173,24.020348,-0.0077,1.348
8884.00,7.500668,25.01807,-0.000174,24.020455,-0.0076,1.349
8886.00,7.501181,25.01860,-0.000175,24.020210,-0.0076,1.349
8888.00,7.501271,25.01836,-0.000175,24.020125,-0.0077,1.348
8890.00,7.501289,25.01832,-0.000176,24.020669,-0.0076,1.349
8892.00,7.500596,25.01812,-0.000176,24.020395,-0.0077,1.349
8894.00,7.500868,25.01776,-0.000176,24.019985,-0.0076,1.349
8896.00,7.500642,25.01755,-0.000175,24.020174,-0.0076,1.349
8898.00,7.500680,25.01791,-0.000174,24.019597,-0.0076,1.349
8900.00,7.501198,25.01775,-0.000175,24.020147,-0.0076,1.349
8902.00,7.501372,25.01729,-0.000175,24.020132,-0.0077,1.349
8904.00,7.501750,25.01728,-0.000175,24.019670,-0.0077,1.349
8906.00,7.501804,25.01737,-0.000175,24.019706,-0.0076,1.349
8908.00,7.501403,25.01837,-0.000174,24.019945,-0.0076,1.349
8910.00,7.502189,25.01811,-0.000175,24.019663,-0.0077,1.349
8912.00,7.503150,25.01811,-0.000175,24.019893,-0.0077,1.349
8914.00,7.503186,25.01789,-0.000175,24.020016,-0.0077,1.348
8916.00,7.503283,25.01687,-0.000175,24.020926,-0.0076,1.348
8918.00,7.503387,25.01724,-0.000174,24.020237,-0.0077,1.349
8920.00,7.503238,25.01700,-0.000175,24.019886,-0.0077,1.349
8922.00,7.503395,25.01763,-0.000175,24.020156,-0.0077,1.349
8924.00,7.502949,25.01680,-0.000175,24.019509,-0.0077,1.348
8926.00,7.502303,25.01716,-0.000175,24.019547,-0.0077,1.348
8928.00,7.502114,25.01685,-0.000174,24.020132,-0.0077,1.349
8930.00,7.501765,25.01660,-0.000175,24.019924,-0.0076,1.349
8932.00,7.500815,25.01775,-0.000176,24.019597,-0.0077,1.349
8934.00,7.500009,25.01775,-0.000174,24.019442,-0.0077,1.349
8936.00,7.499299,25.01703,-0.000174,24.019980,-0.0077,1.349
8938.00,7.498668,25.01709,-0.000174,24.020384,-0.0076,1.348
8940.00,7.499750,25.01635,-0.000174,24.019873,-0.0077,1.349
8942.00,7.499749,25.01699,-0.000175,24.020292,-0.0077,1.348
8944.00,7.499720,25.01683,-0.000175,24.019819,-0.0077,1.349
8946.00,7.499073,25.01699,-0.000175,24.020190,-0.0076,1.349
8948.00,7.499522,25.01715,-0.000174,24.020404,-0.0076,1.349
8950.00,7.500494,25.01812,-0.000176,24.019766,-0.0077,1.349
8952.00,7.501164,25.01831,-0.000175,24.019916,-0.0077,1.349
8954.00,7.501111,25.01700,-0.000175,24.019982,-0.0077,1.349
8956.00,7.501606,25.01731,-0.000174,24.019405,-0.0077,1.349
8958.00,7.501508,25.01765,-0.000175,24.020339,-0.0077,1.349
8960.00,7.502254,25.01715,-0.000176,24.019449,-0.0077,1.349
8962.00,7.501703,25.01680,-0.000175,24.020486,-0.0077,1.348
8964.00,7.501397,25.01665,-0.000174,24.019955,-0.0077,1.349
8966.00,7.501096,25.01706,-0.000174,24.021039,-0.0077,1.349
8968.00,7.500518,25.01784,-0.000175,24.020029,-0.0076,1.349
8970.00,7.500389,25.01750,-0.000176,24.020359,-0.0077,1.348
8972.00,7.500760,25.01819,-0.000174,24.020332,-0.0076,1.348
8974.00,7.500987,25.01880,-0.000174,24.020127,-0.0077,1.349
8976.00,7.501257,25.01822,-0.000174,24.019759,-0.0077,1.350
8978.00,7.501122,25.01852,-0.000175,24.019962,-0.0076,1.349
8980.00,7.500972,25.01769,-0.000175,24.019804,-0.0076,1.349
8982.00,7.501537,25.01797,-0.000174,24.020040,-0.0076,1.349
8984.00,7.500486,25.01818,-0.000175,24.019742,-0.0077,1.349
8986.00,7.499861,25.01797,-0.000174,24.019286,-0.0077,1.349
8988.00,7.500480,25.01859,-0.000173,24.020094,-0.0077,1.349
8990.00,7.500896,25.01831,-0.000175,24.019287,-0.0077,1.349
8992.00,7.501435,25.01760,-0.000175,24.019597,-0.0077,1.349
8994.00,7.501283,25.01748,-0.000174,24.020785,-0.0077,1.349
8996.00,7.499931,25.01715,-0.000175,24.020123,-0.0077,1.349
8998.00,7.500267,25.01795,-0.000173,24.019755,-0.0076,1.349
9000.00,7.499799,25.01813,-0.000173,24.020098,-0.0076,1.348
9002.00,7.499920,25.01809,-0.000173,24.020453,-0.0077,1.348
@15,12.0000,24.0
9004.00,7.499790,25.01806,-0.000175,24.019869,-0.0076,1.349
9006.00,7.497654,25.01829,-0.000176,24.020043,-0.0077,1.349
9008.00,7.490662,25.01819,-0.000174,24.019478,-0.0076,1.348
9010.00,7.482327,25.01786,-0.000173,24.020018,-0.0077,1.347
9012.00,7.474809,25.01833,-0.000173,24.020116,-0.0077,1.347
9014.00,7.469055,25.01834,-0.000172,24.019853,-0.0076,1.347
9016.00,7.465859,25.01861,-0.000174,24.020892,-0.0077,1.349
9018.00,7.465224,25.01830,-0.000174,24.020745,-0.0076,1.349
9020.00,7.464019,25.01796,-0.000176,24.019944,-0.0077,1.350
9022.00,7.461944,25.01838,-0.000176,24.020127,-0.0077,1.351
9024.00,7.460954,25.01803,-0.000176,24.020317,-0.0077,1.350
9026.00,7.460240,25.01776,-0.000176,24.020303,-0.0076,1.350
9028.00,7.459802,25.01832,-0.000177,24.019889,-0.0077,1.349
9030.00,7.461473,25.01700,-0.000175,24.019425,-0.0076,1.349
9032.00,7.468149,25.01719,-0.000175,24.020005,-0.0076,1.351
9034.00,7.478241,25.01805,-0.000175,24.019826,-0.0076,1.351
9036.00,7.486904,25.01805,-0.000176,24.020234,-0.0076,1.351
9038.00,7.493642,25.01816,-0.000176,24.020696,-0.0076,1.351
9040.00,7.496684,25.01760,-0.000175,24.020397,-0.0076,1.349
9042.00,7.499342,25.01749,-0.000176,24.020671,-0.0077,1.350
9044.00,7.500915,25.01804,-0.000175,24.019849,-0.0077,1.350
9046.00,7.502801,25.01883,-0.000174,24.019597,-0.0076,1.349
9048.00,7.505115,25.01864,-0.000174,24.020359,-0.0076,1.349
9050.00,7.506863,25.01946,-0.000174,24.020390,-0.0076,1.349
9052.00,7.507824,25.01941,-0.000174,24.020359,-0.0077,1.349
9054.00,7.508223,25.01960,-0.000174,24.020830,-0.0076,1.349
9056.00,7.507487,25.01911,-0.000174,24.020313,-0.0077,1.349
9058.00,7.507566,25.01863,-0.000173,24.019897,-0.0076,1.349
9060.00,7.507670,25.01937,-0.000175,24.020121,-0.0077,1.349
9062.00,7.507448,25.01931,-0.000175,24.020399,-0.0077,1.349
9064.00,7.507333,25.01928,-0.000175,24.020147,-0.0077,1.349
9066.00,7.507324,25.01898,-0.000174,24.020105,-0.0076,1.350
9068.00,7.508878,25.01909,-0.000175,24.019873,-0.0077,1.349
9070.00,7.509629,25.01834,-0.000175,24.019779,-0.0077,1.349
9072.00,7.510079,25.01842,-0.000175,24.020034,-0.0076,1.348
9074.00,7.510831,25.01826,-0.000174,24.020105,-0.0077,1.349
9076.00,7.510891,25.01868,-0.000173,24.019463,-0.0077,1.349
9078.00,7.511087,25.01907,-0.000174,24.020712,-0.0077,1.349
9080.00,7.511201,25.01969,-0.000175,24.020375,-0.0077,1.349
9082.00,7.511486,25.01838,-0.000176,24.020703,-0.0076,1.349
9084.00,7.511162,25.01780,-0.000174,24.019793,-0.0077,1.348
9086.00,7.510407,25.01778,-0.000174,24.020941,-0.0077,1.349
9088.00,7.510477,25.01831,-0.000174,24.019565,-0.0077,1.348
9090.00,7.510326,25.01883,-0.000174,24.019802,-0.0077,1.349
9092.00,7.510330,25.01871,-0.000175,24.019891,-0.0077,1.350
9094.00,7.509331,25.01849,-0.000175,24.020105,-0.0077,1.349
9096.00,7.508545,25.01852,-0.000176,24.019246,-0.0077,1.349
9098.00,7.507705,25.01832,-0.000175,24.020049,-0.0077,1.349
9100.00,7.507144,25.01883,-0.000175,24.020404,-0.0077,1.349
9102.00,7.506642,25.01861,-0.000175,24.019552,-0.0076,1.349
9104.00,7.505829,25.01806,-0.000176,24.020188,-0.0077,1.349
9106.00,7.504866,25.01865,-0.000176,24.020390,-0.0076,1.349
9108.00,7.504318,25.01928,-0.000175,24.020796,-0.0076,1.349
9110.00,7.503517,25.01980,-0.000175,24.020556,-0.0077,1.349
9112.00,7.503041,25.01962,-0.000176,24.020087,-0.0077,1.349
9114.00,7.503656,25.01872,-0.000175,24.020018,-0.0076,1.349
9116.00,7.503056,25.01909,-0.000175,24.019980,-0.0076,1.349
9118.00,7.502414,25.01921,-0.000175,24.019920,-0.0076,1.349
9120.00,7.502338,25.01930,-0.000175,24.019759,-0.0076,1.349
9122.00,7.502367,25.01874,-0.000176,24.020177,-0.0076,1.349
9124.00,7.502919,25.01949,-0.000175,24.020411,-0.0076,1.349
9126.00,7.502452,25.01912,-0.000174,24.020286,-0.0077,1.349
9128.00,7.502902,25.01908,-0.000174,24.020270,-0.0077,1.348
9130.00,7.502995,25.01907,-0.000173,24.019869,-0.0077,1.350
9132.00,7.504214,25.01946,-0.000174,24.020203,-0.0076,1.349
9134.00,7.504179,25.02029,-0.000174,24.019380,-0.0076,1.349
9136.00,7.503908,25.02019,-0.000175,24.019989,-0.0076,1.349
9138.00,7.504674,25.01937,-0.000174,24.019849,-0.0076,1.349
9140.00,7.504590,25.01963,-0.000174,24.020402,-0.0076,1.349
9142.00,7.503682,25.02041,-0.000175,24.020580,-0.0076,1.350
9144.00,7.503199,25.01981,-0.000177,24.020051,-0.0077,1.350
9146.00,7.502791,25.01909,-0.000175,24.019333,-0.0077,1.349
9148.00,7.502980,25.01895,-0.000174,24.020208,-0.0077,1.349
9150.00,7.502209,25.01879,-0.000175,24.020114,-0.0077,1.349
9152.00,7.502285,25.01792,-0.000175,24.019327,-0.0077,1.349
9154.00,7.502368,25.01814,-0.000175,24.020192,-0.0077,1.349
9156.00,7.502793,25.01840,-0.000174,24.020578,-0.0076,1.349
9158.00,7.502636,25.01877,-0.000173,24.019481,-0.0076,1.349
9160.00,7.502420,25.01857,-0.000175,24.019967,-0.0076,1.349
9162.00,7.501874,25.01799,-0.000174,24.020060,-0.0076,1.349
9164.00,7.502734,25.01829,-0.000175,24.020370,-0.0076,1.349
9166.00,7.503056,25.01878,-0.000174,24.019797,-0.0076,1.349
9168.00,7.503368,25.01856,-0.000175,24.019679,-0.0077,1.350
9170.00,7.503223,25.01847,-0.000175,24.020187,-0.0077,1.349
9172.00,7.502891,25.01887,-0.000174,24.019884,-0.0076,1.349
9174.00,7.503365,25.01834,-0.000174,24.020482,-0.0077,1.349
9176.00,7.503171,25.01852,-0.000174,24.019637,-0.0076,1.349
9178.00,7.503228,25.01864,-0.000175,24.019924,-0.0076,1.350
9180.00,7.502168,25.01827,-0.000174,24.020645,-0.0076,1.349
9182.00,7.502495,25.01880,-0.000174,24.020168,-0.0076,1.349
9184.00,7.503550,25.01873,-0.000174,24.019770,-0.0077,1.349
9186.00,7.503128,25.01766,-0.000174,24.020014,-0.0076,1.349
9188.00,7.502128,25.01838,-0.000173,24.019831,-0.0076,1.349
9190.00,7.501972,25.01752,-0.000174,24.019228,-0.0077,1.349
9192.00,7.501246,25.01852,-0.000174,24.019503,-0.0076,1.349
9194.00,7.501096,25.01841,-0.000173,24.020384,-0.0077,1.349
9196.00,7.502244,25.01825,-0.000175,24.020426,-0.0077,1.349
9198.00,7.502972,25.01849,-0.000175,24.020221,-0.0076,1.349
9200.00,7.502025,25.01844,-0.000175,24.020089,-0.0077,1.349
9202.00,7.501978,25.01876,-0.000174,24.020000,-0.0076,1.349
9204.00,7.501306,25.01893,-0.000175,24.019973,-0.0077,1.349
9206.00,7.502041,25.01897,-0.000174,24.020346,-0.0077,1.349
9208.00,7.502464,25.01791,-0.000174,24.020457,-0.0077,1.349
9210.00,7.501905,25.01773,-0.000175,24.020170,-0.0077,1.349
9212.00,7.501776,25.01843,-0.000173,24.020150,-0.0076,1.349
9214.00,7.502289,25.01875,-0.000175,24.020225,-0.0076,1.350
9216.00,7.501693,25.01917,-0.000174,24.019728,-0.0077,1.349
9218.00,7.501973,25.01961,-0.000174,24.020507,-0.0077,1.349
9220.00,7.502424,25.01911,-0.000174,24.020658,-0.0076,1.349
9222.00,7.502166,25.01905,-0.000174,24.020594,-0.0077,1.349
9224.00,7.500650,25.01857,-0.000175,24.020061,-0.0077,1.349
9226.00,7.500271,25.01827,-0.000174,24.019699,-0.0077,1.349
9228.00,7.500249,25.01781,-0.000174,24.020377,-0.0076,1.349
9230.00,7.500515,25.01769,-0.000173,24.019982,-0.0076,1.349
9232.00,7.500987,25.01800,-0.000175,24.019875,-0.0076,1.349
9234.00,7.500935,25.01813,-0.000175,24.020297,-0.0076,1.349
9236.00,7.500820,25.01807,-0.000175,24.019679,-0.0077,1.349
9238.00,7.501083,25.01827,-0.000175,24.020261,-0.0077,1.349
9240.00,7.501017,25.01766,-0.000174,24.019806,-0.0077,1.349
9242.00,7.500976,25.01751,-0.000174,24.019766,-0.0077,1.350
9244.00,7.500539,25.01792,-0.000175,24.019940,-0.0077,1.349
9246.00,7.499896,25.01783,-0.000174,24.019949,-0.0077,1.349
9248.00,7.501578,25.01786,-0.000173,24.020803,-0.0077,1.349
9250.00,7.502133,25.01852,-0.000175,24.019868,-0.0077,1.349
9252.00,7.502084,25.01803,-0.000176,24.019877,-0.0077,1.349
9254.00,7.502006,25.01852,-0.000174,24.020259,-0.0076,1.349
9256.00,7.502163,25.01747,-0.000175,24.020219,-0.0077,1.349
9258.00,7.502593,25.01757,-0.000174,24.020473,-0.0076,1.349
9260.00,7.502565,25.01750,-0.000174,24.020493,-0.0076,1.349
9262.00,7.502599,25.01724,-0.000173,24.019945,-0.0077,1.348
9264.00,7.501800,25.01719,-0.000173,24.020400,-0.0077,1.349
9266.00,7.501265,25.01773,-0.000174,24.020526,-0.0077,1.350
9268.00,7.500785,25.01817,-0.000174,24.020098,-0.0076,1.350
9270.00,7.501164,25.01863,-0.000175,24.020013,-0.0076,1.349
9272.00,7.501215,25.01816,-0.000174,24.020663,-0.0076,1.349
9274.00,7.501436,25.01845,-0.000174,24.020159,-0.0077,1.349
9276.00,7.501663,25.01826,-0.000175,24.020174,-0.0077,1.348
9278.00,7.500623,25.01866,-0.000175,24.020355,-0.0076,1.349
9280.00,7.501073,25.01865,-0.000175,24.019757,-0.0077,1.349
9282.00,7.501127,25.01827,-0.000174,24.020342,-0.0077,1.350
9284.00,7.501188,25.01855,-0.000175,24.019819,-0.0077,1.349
9286.00,7.501580,25.01796,-0.000175,24.020451,-0.0077,1.349
9288.00,7.501939,25.01832,-0.000175,24.020444,-0.0077,1.349
9290.00,7.502191,25.01803,-0.000175,24.020027,-0.0077,1.349
9292.00,7.501616,25.01848,-0.000174,24.020031,-0.0077,1.349
9294.00,7.502098,25.01895,-0.000175,24.020420,-0.0076,1.349
9296.00,7.502522,25.01910,-0.000175,24.020163,-0.0077,1.349
9298.00,7.501698,25.01850,-0.000174,24.020161,-0.0076,1.349
9300.00,7.500892,25.01960,-0.000174,24.020422,-0.0076,1.349
9302.00,7.500388,25.01925,-0.000174,24.020210,-0.0076,1.348
9304.00,7.500851,25.01980,-0.000174,24.020272,-0.0077,1.349
9306.00,7.500772,25.01995,-0.000174,24.020788,-0.0077,1.349
9308.00,7.500454,25.01990,-0.000174,24.019463,-0.0077,1.349
9310.00,7.500895,25.01988,-0.000174,24.020092,-0.0077,1.349
9312.00,7.501194,25.01938,-0.000174,24.019944,-0.0076,1.349
9314.00,7.501118,25.02021,-0.000174,24.020268,-0.0077,1.349
9316.00,7.501283,25.02008,-0.000174,24.020016,-0.0077,1.349
9318.00,7.501949,25.01930,-0.000175,24.019980,-0.0076,1.349
9320.00,7.502269,25.01970,-0.000174,24.020458,-0.0077,1.349
9322.00,7.502097,25.01870,-0.000174,24.020230,-0.0077,1.349
9324.00,7.502004,25.01917,-0.000174,24.020337,-0.0076,1.349
9326.00,7.501654,25.01935,-0.000176,24.019815,-0.0076,1.349
9328.00,7.501133,25.01910,-0.000175,24.020239,-0.0077,1.349
9330.00,7.500661,25.01884,-0.000175,24.019824,-0.0077,1.349
9332.00,7.500495,25.01890,-0.000175,24.020297,-0.0077,1.349
9334.00,7.501112,25.01883,-0.000174,24.020043,-0.0077,1.349
9336.00,7.501131,25.01974,-0.000175,24.020301,-0.0076,1.349
9338.00,7.500904,25.01996,-0.000174,24.020237,-0.0076,1.349
9340.00,7.500946,25.02030,-0.000175,24.020299,-0.0077,1.349
9342.00,7.500984,25.02044,-0.000175,24.019837,-0.0077,1.349
9344.00,7.501523,25.02082,-0.000174,24.020076,-0.0077,1.349
9346.00,7.502397,25.02084,-0.000174,24.019964,-0.0076,1.349
9348.00,7.501825,25.02005,-0.000174,24.019784,-0.0077,1.348
9350.00,7.501781,25.02068,-0.000175,24.020051,-0.0076,1.349
9352.00,7.501690,25.02140,-0.000174,24.019487,-0.0077,1.349
9354.00,7.502119,25.02057,-0.000174,24.019922,-0.0077,1.349
9356.00,7.501290,25.02054,-0.000174,24.019866,-0.0077,1.349
9358.00,7.501262,25.02060,-0.000174,24.020234,-0.0077,1.349
9360.00,7.501612,25.02068,-0.000175,24.020187,-0.0077,1.349
9362.00,7.501164,25.02085,-0.000175,24.020350,-0.0077,1.349
9364.00,7.501731,25.02087,-0.000175,24.019837,-0.0076,1.349
9366.00,7.501797,25.02110,-0.000175,24.020504,-0.0076,1.350
9368.00,7.501109,25.02122,-0.000176,24.020290,-0.0077,1.350
9370.00,7.500957,25.01979,-0.000175,24.019947,-0.0076,1.349
9372.00,7.500798,25.01975,-0.000174,24.020049,-0.0077,1.349
9374.00,7.501140,25.01961,-0.000174,24.019985,-0.0077,1.349
9376.00,7.501580,25.02034,-0.000174,24.019744,-0.0077,1.349
9378.00,7.501834,25.02039,-0.000174,24.019643,-0.0077,1.349
9380.00,7.502319,25.02027,-0.000175,24.020138,-0.0076,1.349
9382.00,7.502146,25.01975,-0.000173,24.019775,-0.0077,1.349
9384.00,7.501816,25.01955,-0.000175,24.020317,-0.0076,1.350
9386.00,7.500966,25.01978,-0.000175,24.020295,-0.0077,1.349
9388.00,7.501331,25.01965,-0.000173,24.019710,-0.0077,1.350
9390.00,7.501294,25.02003,-0.000174,24.020138,-0.0076,1.349
9392.00,7.500338,25.01953,-0.000175,24.019809,-0.0077,1.349
9394.00,7.501222,25.01878,-0.000175,24.020197,-0.0077,1.350
9396.00,7.501812,25.01842,-0.000175,24.020208,-0.0077,1.349
9398.00,7.501454,25.01866,-0.000175,24.019708,-0.0076,1.349
9400.00,7.500534,25.01830,-0.000175,24.019623,-0.0077,1.349
9402.00,7.500520,25.01824,-0.000175,24.020915,-0.0076,1.350
9404.00,7.501297,25.01857,-0.000176,24.020651,-0.0076,1.349
9406.00,7.502027,25.01865,-0.000174,24.019538,-0.0077,1.349
9408.00,7.502488,25.01898,-0.000175,24.019833,-0.0076,1.349
9410.00,7.502211,25.01925,-0.000174,24.020061,-0.0076,1.349
9412.00,7.501985,25.01880,-0.000175,24.020074,-0.0076,1.349
9414.00,7.502495,25.01985,-0.000174,24.020165,-0.0077,1.349
9416.00,7.502068,25.01872,-0.000175,24.020665,-0.0077,1.349
9418.00,7.501824,25.01911,-0.000174,24.019935,-0.0077,1.349
9420.00,7.502283,25.01987,-0.000175,24.019612,-0.0077,1.349
9422.00,7.501795,25.01923,-0.000174,24.019938,-0.0076,1.349
9424.00,7.501251,25.01867,-0.000175,24.019853,-0.0077,1.349
9426.00,7.501301,25.01830,-0.000175,24.019806,-0.0077,1.349
9428.00,7.501279,25.01833,-0.000174,24.020031,-0.0076,1.349
9430.00,7.502095,25.01822,-0.000174,24.020076,-0.0076,1.349
9432.00,7.502050,25.01892,-0.000175,24.019150,-0.0077,1.349
9434.00,7.502012,25.01889,-0.000175,24.019730,-0.0077,1.349
9436.00,7.502167,25.01855,-0.000175,24.020457,-0.0076,1.349
9438.00,7.502133,25.01871,-0.000175,24.020130,-0.0076,1.350
9440.00,7.502322,25.01840,-0.000174,24.020549,-0.0076,1.349
9442.00,7.501817,25.01871,-0.000174,24.020649,-0.0076,1.349
9444.00,7.501891,25.01894,-0.000173,24.020402,-0.0076,1.349
9446.00,7.501372,25.01879,-0.000175,24.020812,-0.0076,1.349
9448.00,7.501629,25.01920,-0.000174,24.020255,-0.0076,1.349
9450.00,7.502075,25.01861,-0.000174,24.019924,-0.0077,1.349
9452.00,7.502208,25.01871,-0.000174,24.020502,-0.0076,1.349
9454.00,7.502189,25.01883,-0.000174,24.020167,-0.0076,1.349
9456.00,7.501479,25.01829,-0.000175,24.019916,-0.0076,1.349
9458.00,7.501308,25.01829,-0.000174,24.020440,-0.0077,1.349
9460.00,7.501729,25.01816,-0.000174,24.019788,-0.0077,1.349
9462.00,7.500535,25.01973,-0.000175,24.020067,-0.0076,1.350
9464.00,7.500476,25.01945,-0.000174,24.019886,-0.0077,1.349
9466.00,7.500843,25.01931,-0.000174,24.019431,-0.0076,1.348
9468.00,7.501231,25.01916,-0.000173,24.020506,-0.0077,1.348
9470.00,7.501818,25.01887,-0.000174,24.020143,-0.0077,1.349
9472.00,7.501355,25.01912,-0.000175,24.020040,-0.0077,1.350
9474.00,7.500655,25.02001,-0.000174,24.019788,-0.0077,1.349
9476.00,7.500695,25.01910,-0.000175,24.019884,-0.0077,1.349
9478.00,7.501719,25.01864,-0.000174,24.020047,-0.0076,1.348
9480.00,7.501128,25.01911,-0.000175,24.020185,-0.0077,1.349
9482.00,7.501382,25.01943,-0.000175,24.019637,-0.0076,1.349
9484.00,7.501415,25.01950,-0.000175,24.018967,-0.0077,1.349
9486.00,7.501535,25.01967,-0.000175,24.019345,-0.0077,1.349
9488.00,7.501259,25.01997,-0.000174,24.020255,-0.0076,1.350
9490.00,7.502214,25.01980,-0.000174,24.020076,-0.0076,1.349
9492.00,7.502433,25.01910,-0.000175,24.020139,-0.0077,1.349
9494.00,7.503021,25.01916,-0.000174,24.020477,-0.0077,1.349
9496.00,7.503763,25.01964,-0.000175,24.020556,-0.0077,1.350
9498.00,7.503665,25.01977,-0.000175,24.020281,-0.0077,1.350
9500.00,7.503053,25.01956,-0.000174,24.020076,-0.0077,1.350
9502.00,7.503331,25.01961,-0.000175,24.020114,-0.0076,1.349
9504.00,7.502388,25.01987,-0.000174,24.019949,-0.0076,1.350
9506.00,7.502317,25.01980,-0.000175,24.019935,-0.0077,1.349
9508.00,7.503102,25.02007,-0.000174,24.020016,-0.0076,1.349
9510.00,7.502340,25.02135,-0.000175,24.019837,-0.0077,1.349
9512.00,7.501730,25.02140,-0.000175,24.020578,-0.0077,1.349
9514.00,7.502123,25.02155,-0.000175,24.020371,-0.0076,1.350
9516.00,7.502719,25.02165,-0.000175,24.019668,-0.0077,1.350
9518.00,7.503077,25.02077,-0.000174,24.020163,-0.0076,1.349
9520.00,7.502993,25.02069,-0.000175,24.020145,-0.0077,1.349
9522.00,7.502907,25.01978,-0.000175,24.019547,-0.0077,1.349
9524.00,7.502020,25.01938,-0.000174,24.020440,-0.0077,1.349
9526.00,7.502077,25.01910,-0.000174,24.019786,-0.0077,1.349
9528.00,7.502542,25.01917,-0.000176,24.020243,-0.0077,1.349
9530.00,7.502062,25.02022,-0.000174,24.020219,-0.0077,1.349
9532.00,7.501715,25.02018,-0.000174,24.019924,-0.0077,1.349
9534.00,7.501370,25.02003,-0.000174,24.020011,-0.0077,1.349
9536.00,7.500787,25.02051,-0.000174,24.020165,-0.0076,1.349
9538.00,7.501493,25.02040,-0.000175,24.019688,-0.0077,1.349
9540.00,7.502145,25.02086,-0.000174,24.019804,-0.0077,1.349
9542.00,7.501862,25.02047,-0.000175,24.020350,-0.0077,1.350
9544.00,7.500723,25.02071,-0.000174,24.020100,-0.0077,1.349
9546.00,7.501038,25.02029,-0.000174,24.019866,-0.0077,1.349
9548.00,7.501655,25.02056,-0.000175,24.019880,-0.0076,1.350
9550.00,7.501876,25.01984,-0.000175,24.020063,-0.0076,1.349
9552.00,7.500930,25.02045,-0.000175,24.019396,-0.0077,1.349
9554.00,7.500820,25.01965,-0.000174,24.020709,-0.0077,1.349
9556.00,7.501139,25.02001,-0.000174,24.020491,-0.0077,1.349
9558.00,7.501558,25.01939,-0.000173,24.019077,-0.0077,1.349
9560.00,7.501186,25.01922,-0.000175,24.020020,-0.0077,1.350
9562.00,7.500902,25.01990,-0.000175,24.021022,-0.0077,1.350
9564.00,7.500800,25.01993,-0.000175,24.020003,-0.0077,1.350
9566.00,7.500768,25.01980,-0.000174,24.020051,-0.0077,1.349
9568.00,7.501642,25.02049,-0.000175,24.020014,-0.0077,1.349
9570.00,7.501956,25.02046,-0.000175,24.019220,-0.0077,1.350
9572.00,7.501881,25.02041,-0.000173,24.020177,-0.0077,1.349
9574.00,7.502192,25.02046,-0.000173,24.019974,-0.0077,1.349
9576.00,7.502347,25.02065,-0.000173,24.019587,-0.0076,1.349
9578.00,7.502693,25.01994,-0.000175,24.020480,-0.0076,1.350
9580.00,7.502546,25.01949,-0.000174,24.019610,-0.0077,1.350
9582.00,7.502886,25.01964,-0.000175,24.020801,-0.0077,1.349
9584.00,7.502835,25.02006,-0.000174,24.019614,-0.0077,1.349
9586.00,7.502613,25.01998,-0.000175,24.019909,-0.0077,1.350
9588.00,7.502408,25.01982,-0.000175,24.019938,-0.0077,1.349
9590.00,7.501727,25.01990,-0.000176,24.019701,-0.0077,1.349
9592.00,7.501615,25.01927,-0.000175,24.019559,-0.0077,1.348
9594.00,7.501343,25.01955,-0.000174,24.020148,-0.0076,1.349
9596.00,7.502379,25.01972,-0.000175,24.020710,-0.0076,1.350
9598.00,7.502059,25.01994,-0.000174,24.020772,-0.0076,1.350
9600.00,7.501689,25.01952,-0.000175,24.020112,-0.0076,1.349
9602.00,7.502164,25.01977,-0.000173,24.020259,-0.0076,1.349
@16,12.0000,24.0
9604.00,7.502528,25.02018,-0.000173,24.020011,-0.0077,1.348
9606.00,7.500734,25.01965,-0.000174,24.020449,-0.0077,1.349
9608.00,7.493449,25.01928,-0.000175,24.020147,-0.0076,1.349
9610.00,7.484310,25.01919,-0.000173,24.020390,-0.0076,1.348
9612.00,7.476309,25.01948,-0.000174,24.020408,-0.0077,1.348
9614.00,7.470252,25.01939,-0.000175,24.019697,-0.0077,1.349
9616.00,7.466666,25.01949,-0.000174,24.019828,-0.0077,1.349
9618.00,7.464504,25.01922,-0.000174,24.020061,-0.0077,1.350
9620.00,7.463608,25.01920,-0.000175,24.019587,-0.0077,1.350
9622.00,7.463064,25.01950,-0.000175,24.019719,-0.0076,1.350
9624.00,7.461649,25.01897,-0.000175,24.019993,-0.0077,1.350
9626.00,7.460787,25.01883,-0.000175,24.020333,-0.0077,1.350
9628.00,7.461150,25.01940,-0.000176,24.019875,-0.0077,1.350
9630.00,7.462597,25.01874,-0.000175,24.019608,-0.0077,1.351
9632.00,7.469249,25.01864,-0.000175,24.019829,-0.0077,1.352
9634.00,7.478704,25.01854,-0.000176,24.020129,-0.0076,1.351
9636.00,7.486918,25.01905,-0.000177,24.020221,-0.0077,1.351
9638.00,7.493202,25.01902,-0.000177,24.020205,-0.0077,1.352
9640.00,7.496975,25.01942,-0.000175,24.020223,-0.0077,1.351
9642.00,7.501065,25.01916,-0.000175,24.020607,-0.0077,1.351
9644.00,7.504143,25.01983,-0.000175,24.020330,-0.0076,1.349
9646.00,7.505966,25.01941,-0.000175,24.020127,-0.0076,1.349
9648.00,7.507158,25.01824,-0.000175,24.020250,-0.0077,1.349
9650.00,7.507582,25.01909,-0.000174,24.019940,-0.0077,1.349
9652.00,7.508523,25.01963,-0.000175,24.020411,-0.0076,1.349
9654.00,7.509514,25.01962,-0.000174,24.020232,-0.0077,1.350
9656.00,7.509552,25.01950,-0.000173,24.019616,-0.0077,1.350
9658.00,7.508970,25.01990,-0.000174,24.019418,-0.0077,1.350
9660.00,7.508827,25.02005,-0.000176,24.019525,-0.0076,1.349
9662.00,7.508894,25.01988,-0.000174,24.019793,-0.0076,1.350
9664.00,7.508343,25.01924,-0.000174,24.020060,-0.0076,1.349
9666.00,7.507696,25.02012,-0.000174,24.019873,-0.0076,1.349
9668.00,7.508161,25.01968,-0.000174,24.020584,-0.0076,1.349
9670.00,7.509531,25.01953,-0.000174,24.020303,-0.0076,1.349
9672.00,7.509973,25.01969,-0.000173,24.019848,-0.0077,1.350
9674.00,7.510822,25.02003,-0.000174,24.020440,-0.0076,1.350
9676.00,7.511507,25.02025,-0.000175,24.020823,-0.0077,1.349
9678.00,7.511960,25.01973,-0.000175,24.020045,-0.0077,1.350
9680.00,7.512608,25.02003,-0.000175,24.020032,-0.0076,1.350
9682.00,7.513462,25.02007,-0.000175,24.020225,-0.0077,1.350
9684.00,7.513762,25.01987,-0.000174,24.020123,-0.0077,1.349
9686.00,7.513839,25.01953,-0.000175,24.020783,-0.0077,1.349
9688.00,7.513417,25.01902,-0.000175,24.019820,-0.0077,1.349
9690.00,7.512672,25.01911,-0.000175,24.020444,-0.0077,1.350
9692.00,7.511082,25.01878,-0.000176,24.020408,-0.0077,1.349
9694.00,7.510342,25.01881,-0.000174,24.020172,-0.0077,1.349
9696.00,7.509963,25.01883,-0.000174,24.020250,-0.0077,1.349
9698.00,7.508906,25.01913,-0.000174,24.020043,-0.0077,1.349
9700.00,7.509085,25.01977,-0.000174,24.020645,-0.0076,1.349
9702.00,7.508235,25.01970,-0.000173,24.020297,-0.0077,1.349
9704.00,7.507115,25.01994,-0.000174,24.020110,-0.0076,1.350
9706.00,7.507012,25.01947,-0.000175,24.019848,-0.0077,1.350
9708.00,7.506698,25.01944,-0.000174,24.020096,-0.0077,1.349
9710.00,7.506504,25.02010,-0.000176,24.019991,-0.0077,1.350
9712.00,7.505841,25.01915,-0.000175,24.020168,-0.0077,1.349
9714.00,7.505171,25.01904,-0.000174,24.020284,-0.0076,1.349
9716.00,7.505443,25.01883,-0.000175,24.019935,-0.0076,1.350
9718.00,7.505702,25.01844,-0.000175,24.020265,-0.0077,1.349
9720.00,7.505225,25.01818,-0.000175,24.020045,-0.0077,1.349
9722.00,7.505382,25.01829,-0.000175,24.019315,-0.0077,1.349
9724.00,7.504831,25.01868,-0.000175,24.019909,-0.0077,1.350
9726.00,7.504739,25.01817,-0.000176,24.020197,-0.0077,1.350
9728.00,7.504102,25.01855,-0.000176,24.020132,-0.0076,1.349
9730.00,7.504547,25.01932,-0.000176,24.020308,-0.0076,1.349
9732.00,7.504512,25.01937,-0.000175,24.019635,-0.0077,1.350
9734.00,7.504386,25.01979,-0.000174,24.019324,-0.0076,1.350
9736.00,7.503744,25.01941,-0.000175,24.020237,-0.0076,1.349
9738.00,7.503782,25.01841,-0.000175,24.020350,-0.0076,1.349
9740.00,7.503175,25.01799,-0.000175,24.020185,-0.0076,1.350
9742.00,7.503660,25.01876,-0.000175,24.020613,-0.0076,1.349
9744.00,7.503942,25.01850,-0.000174,24.020308,-0.0076,1.349
9746.00,7.503900,25.01822,-0.000175,24.020192,-0.0077,1.350
9748.00,7.504016,25.01802,-0.000175,24.020058,-0.0077,1.349
9750.00,7.503731,25.01828,-0.000174,24.019612,-0.0076,1.349
9752.00,7.504362,25.01848,-0.000173,24.020598,-0.0076,1.349
9754.00,7.504629,25.01851,-0.000175,24.020727,-0.0077,1.349
9756.00,7.504336,25.01946,-0.000174,24.020449,-0.0076,1.349
9758.00,7.504192,25.01927,-0.000175,24.020011,-0.0077,1.350
9760.00,7.503201,25.01838,-0.000174,24.020284,-0.0076,1.349
9762.00,7.504004,25.01809,-0.000176,24.020545,-0.0077,1.350
9764.00,7.504895,25.01819,-0.000176,24.019643,-0.0077,1.349
9766.00,7.504571,25.01910,-0.000175,24.020259,-0.0077,1.350
9768.00,7.503389,25.01834,-0.000176,24.020359,-0.0077,1.350
9770.00,7.503662,25.01782,-0.000175,24.020089,-0.0077,1.349
9772.00,7.503834,25.01868,-0.000175,24.019875,-0.0077,1.349
9774.00,7.503873,25.01848,-0.000175,24.020243,-0.0076,1.349
9776.00,7.504340,25.01945,-0.000176,24.020236,-0.0076,1.350
9778.00,7.504494,25.01981,-0.000175,24.020535,-0.0077,1.350
9780.00,7.504421,25.02031,-0.000175,24.020616,-0.0076,1.349
9782.00,7.504190,25.01954,-0.000176,24.019897,-0.0077,1.350
9784.00,7.503372,25.01909,-0.000174,24.020669,-0.0077,1.350
9786.00,7.502887,25.01844,-0.000174,24.019974,-0.0076,1.349
9788.00,7.502533,25.01909,-0.000173,24.020455,-0.0076,1.349
9790.00,7.502118,25.01909,-0.000174,24.021042,-0.0076,1.349
9792.00,7.502787,25.01948,-0.000175,24.020225,-0.0076,1.350
9794.00,7.503497,25.01938,-0.000176,24.020078,-0.0077,1.350
9796.00,7.503147,25.01971,-0.000174,24.020214,-0.0077,1.350
9798.00,7.502407,25.01975,-0.000175,24.020337,-0.0076,1.350
9800.00,7.502224,25.01903,-0.000175,24.020196,-0.0077,1.349
9802.00,7.502853,25.01834,-0.000173,24.020181,-0.0077,1.349
9804.00,7.503375,25.01866,-0.000173,24.020884,-0.0076,1.350
9806.00,7.503365,25.01890,-0.000174,24.020616,-0.0076,1.350
9808.00,7.503369,25.01890,-0.000175,24.020308,-0.0076,1.349
9810.00,7.503233,25.01890,-0.000174,24.019967,-0.0077,1.350
9812.00,7.502698,25.01878,-0.000174,24.020245,-0.0077,1.351
9814.00,7.502121,25.01835,-0.000175,24.020301,-0.0077,1.350
9816.00,7.502679,25.01883,-0.000175,24.020119,-0.0076,1.349
9818.00,7.502635,25.01899,-0.000174,24.020361,-0.0076,1.350
9820.00,7.502372,25.01892,-0.000174,24.020500,-0.0076,1.350
9822.00,7.501952,25.01790,-0.000175,24.019889,-0.0076,1.349
9824.00,7.501210,25.01840,-0.000174,24.019577,-0.0076,1.349
9826.00,7.500990,25.01868,-0.000174,24.019967,-0.0076,1.350
9828.00,7.500925,25.01822,-0.000174,24.020217,-0.0076,1.350
9830.00,7.501314,25.01826,-0.000174,24.020545,-0.0076,1.349
9832.00,7.501868,25.01885,-0.000175,24.020141,-0.0076,1.350
9834.00,7.501797,25.01912,-0.000174,24.020526,-0.0077,1.350
9836.00,7.501628,25.02038,-0.000175,24.020584,-0.0077,1.350
9838.00,7.502371,25.01964,-0.000174,24.020100,-0.0077,1.350
9840.00,7.502583,25.01918,-0.000174,24.020085,-0.0077,1.350
9842.00,7.502326,25.01953,-0.000174,24.020364,-0.0077,1.349
9844.00,7.502085,25.01897,-0.000175,24.020520,-0.0077,1.349
9846.00,7.502116,25.01861,-0.000175,24.020471,-0.0077,1.349
9848.00,7.502132,25.01898,-0.000174,24.020210,-0.0077,1.350
9850.00,7.502745,25.01913,-0.000175,24.020230,-0.0077,1.350
9852.00,7.502612,25.01992,-0.000173,24.020449,-0.0077,1.349
9854.00,7.501724,25.02026,-0.000174,24.019942,-0.0076,1.350
9856.00,7.501807,25.02027,-0.000175,24.019940,-0.0077,1.350
9858.00,7.502126,25.01894,-0.000175,24.020567,-0.0077,1.350
9860.00,7.502505,25.01966,-0.000175,24.020158,-0.0077,1.350
9862.00,7.502911,25.02008,-0.000175,24.020284,-0.0077,1.350
9864.00,7.502091,25.02050,-0.000176,24.019935,-0.0077,1.350
9866.00,7.502070,25.02058,-0.000176,24.020034,-0.0077,1.350
9868.00,7.502043,25.02088,-0.000173,24.019770,-0.0076,1.350
9870.00,7.501933,25.01987,-0.000174,24.020049,-0.0076,1.350
9872.00,7.502018,25.01958,-0.000175,24.019605,-0.0077,1.350
9874.00,7.502947,25.01957,-0.000176,24.019480,-0.0077,1.351
9876.00,7.502999,25.01971,-0.000175,24.019935,-0.0077,1.350
9878.00,7.503502,25.01951,-0.000174,24.020031,-0.0077,1.350
9880.00,7.503216,25.01969,-0.000175,24.020393,-0.0076,1.349
9882.00,7.502753,25.02025,-0.000175,24.020415,-0.0076,1.350
9884.00,7.502879,25.01990,-0.000175,24.019811,-0.0076,1.350
9886.00,7.503047,25.01993,-0.000175,24.019797,-0.0077,1.350
9888.00,7.503321,25.01994,-0.000175,24.019224,-0.0077,1.350
9890.00,7.503103,25.02011,-0.000174,24.020346,-0.0077,1.350
9892.00,7.502640,25.01946,-0.000175,24.020281,-0.0077,1.349
9894.00,7.502489,25.01988,-0.000175,24.020051,-0.0077,1.350
9896.00,7.502211,25.01975,-0.000176,24.020306,-0.0077,1.351
9898.00,7.502109,25.01890,-0.000174,24.020772,-0.0077,1.350
9900.00,7.502221,25.01898,-0.000174,24.019728,-0.0077,1.350
9902.00,7.502631,25.01944,-0.000173,24.019860,-0.0076,1.350
9904.00,7.503652,25.01926,-0.000173,24.019692,-0.0076,1.350
9906.00,7.503444,25.01795,-0.000174,24.020165,-0.0077,1.349
9908.00,7.502632,25.01872,-0.000174,24.020032,-0.0076,1.350
9910.00,7.502588,25.01825,-0.000175,24.019779,-0.0077,1.350
9912.00,7.503126,25.01874,-0.000175,24.019741,-0.0077,1.350
9914.00,7.503079,25.01856,-0.000175,24.019891,-0.0077,1.350
9916.00,7.502147,25.01798,-0.000175,24.020022,-0.0077,1.350
9918.00,7.502101,25.01881,-0.000174,24.020034,-0.0077,1.350
9920.00,7.502120,25.01885,-0.000174,24.020513,-0.0077,1.350
9922.00,7.502526,25.01873,-0.000174,24.020275,-0.0077,1.350
9924.00,7.503538,25.01816,-0.000174,24.020625,-0.0076,1.350
9926.00,7.503261,25.01799,-0.000174,24.020433,-0.0077,1.350
9928.00,7.502489,25.01844,-0.000174,24.019900,-0.0077,1.349
9930.00,7.502132,25.01827,-0.000175,24.019672,-0.0077,1.350
9932.00,7.502298,25.01834,-0.000174,24.020375,-0.0076,1.350
9934.00,7.502167,25.01794,-0.000174,24.020589,-0.0076,1.351
9936.00,7.502677,25.01839,-0.000175,24.020781,-0.0076,1.350
9938.00,7.503726,25.01858,-0.000176,24.019811,-0.0076,1.350
9940.00,7.503120,25.01858,-0.000175,24.019378,-0.0076,1.350
9942.00,7.502881,25.01790,-0.000174,24.020266,-0.0077,1.350
9944.00,7.503096,25.01820,-0.000176,24.019780,-0.0077,1.351
9946.00,7.503778,25.01829,-0.000176,24.019635,-0.0077,1.351
9948.00,7.503285,25.01791,-0.000175,24.020029,-0.0076,1.351
9950.00,7.503148,25.01757,-0.000175,24.020090,-0.0077,1.351
9952.00,7.503365,25.01760,-0.000176,24.020332,-0.0076,1.350
9954.00,7.503595,25.01793,-0.000174,24.020283,-0.0077,1.350
9956.00,7.503954,25.01797,-0.000175,24.019799,-0.0077,1.350
9958.00,7.503870,25.01785,-0.000175,24.019996,-0.0077,1.350
9960.00,7.503308,25.01797,-0.000175,24.019799,-0.0077,1.350
9962.00,7.502759,25.01777,-0.000175,24.019425,-0.0077,1.350
9964.00,7.501954,25.01814,-0.000175,24.019722,-0.0077,1.350
9966.00,7.502412,25.01726,-0.000175,24.020049,-0.0077,1.350
9968.00,7.501890,25.01762,-0.000174,24.019529,-0.0077,1.350
9970.00,7.502473,25.01668,-0.000175,24.019780,-0.0077,1.350
9972.00,7.502982,25.01753,-0.000175,24.019373,-0.0077,1.350
9974.00,7.504349,25.01746,-0.000176,24.020471,-0.0077,1.350
9976.00,7.504984,25.01831,-0.000175,24.019820,-0.0077,1.350
9978.00,7.504728,25.01819,-0.000175,24.019487,-0.0077,1.350
9980.00,7.503648,25.01861,-0.000175,24.019862,-0.0077,1.350
9982.00,7.502932,25.01754,-0.000174,24.019793,-0.0077,1.349
9984.00,7.503266,25.01737,-0.000175,24.019739,-0.0077,1.349
9986.00,7.503082,25.01695,-0.000175,24.019871,-0.0077,1.350
9988.00,7.502835,25.01732,-0.000176,24.019231,-0.0077,1.351
9990.00,7.503152,25.01852,-0.000175,24.020665,-0.0076,1.350
9992.00,7.502457,25.01811,-0.000175,24.020330,-0.0076,1.350
9994.00,7.502864,25.01713,-0.000175,24.019951,-0.0077,1.350
9996.00,7.503406,25.01728,-0.000175,24.019568,-0.0077,1.350
9998.00,7.503011,25.01820,-0.000173,24.020852,-0.0077,1.350
10000.00,7.502978,25.01781,-0.000175,24.020038,-0.0077,1.350
10002.00,7.503291,25.01828,-0.000174,24.019538,-0.0077,1.350
10004.00,7.504250,25.01750,-0.000174,24.019543,-0.0077,1.350
10006.00,7.504177,25.01772,-0.000173,24.019868,-0.0076,1.350
10008.00,7.504154,25.01738,-0.000173,24.020127,-0.0076,1.350
10010.00,7.503612,25.01851,-0.000175,24.020165,-0.0077,1.350
10012.00,7.502516,25.01788,-0.000174,24.020167,-0.0077,1.350
10014.00,7.501957,25.01751,-0.000174,24.020323,-0.0077,1.351
10016.00,7.502850,25.01768,-0.000176,24.019706,-0.0077,1.350
10018.00,7.503343,25.01774,-0.000175,24.019849,-0.0077,1.350
10020.00,7.503781,25.01791,-0.000174,24.020196,-0.0077,1.350
10022.00,7.503653,25.01830,-0.000176,24.020172,-0.0077,1.350
10024.00,7.503652,25.01839,-0.000175,24.019969,-0.0076,1.350
10026.00,7.503642,25.01802,-0.000176,24.019991,-0.0077,1.350
10028.00,7.503946,25.01810,-0.000175,24.019971,-0.0077,1.350
10030.00,7.504201,25.01804,-0.000174,24.020185,-0.0077,1.350
10032.00,7.504129,25.01841,-0.000175,24.020072,-0.0077,1.350
10034.00,7.504072,25.01882,-0.000176,24.019945,-0.0077,1.350
10036.00,7.504449,25.01866,-0.000175,24.019780,-0.0077,1.350
10038.00,7.503909,25.01913,-0.000175,24.020379,-0.0076,1.350
10040.00,7.504462,25.01858,-0.000173,24.019766,-0.0077,1.349
10042.00,7.504774,25.01944,-0.000174,24.020176,-0.0077,1.350
10044.00,7.505007,25.01919,-0.000174,24.020308,-0.0077,1.350
10046.00,7.504240,25.01928,-0.000175,24.019851,-0.0076,1.350
10048.00,7.503523,25.01897,-0.000175,24.020170,-0.0077,1.349
10050.00,7.502331,25.01903,-0.000174,24.020473,-0.0077,1.350
10052.00,7.502530,25.01915,-0.000175,24.020428,-0.0077,1.349
10054.00,7.502617,25.01966,-0.000174,24.020179,-0.0077,1.350
10056.00,7.501729,25.01920,-0.000173,24.019987,-0.0076,1.350
10058.00,7.501840,25.01928,-0.000174,24.019922,-0.0077,1.350
10060.00,7.501877,25.01967,-0.000174,24.019489,-0.0077,1.351
10062.00,7.501382,25.02021,-0.000175,24.020569,-0.0076,1.350
10064.00,7.501763,25.01972,-0.000174,24.019900,-0.0077,1.350
10066.00,7.502678,25.01946,-0.000175,24.019835,-0.0077,1.350
10068.00,7.502608,25.02007,-0.000174,24.019965,-0.0077,1.350
10070.00,7.502119,25.01990,-0.000175,24.020330,-0.0077,1.351
10072.00,7.502036,25.01993,-0.000175,24.020446,-0.0077,1.351
10074.00,7.501121,25.02050,-0.000175,24.019956,-0.0076,1.351
10076.00,7.500641,25.02071,-0.000174,24.019741,-0.0076,1.350
10078.00,7.501194,25.02064,-0.000175,24.020230,-0.0076,1.350
10080.00,7.501419,25.01987,-0.000174,24.019953,-0.0077,1.350
10082.00,7.501478,25.01995,-0.000175,24.020857,-0.0077,1.350
10084.00,7.502187,25.01936,-0.000175,24.020228,-0.0076,1.350
10086.00,7.501712,25.01980,-0.000174,24.019648,-0.0076,1.350
10088.00,7.501895,25.02041,-0.000174,24.020439,-0.0077,1.350
10090.00,7.502237,25.02089,-0.000174,24.019866,-0.0076,1.350
10092.00,7.502415,25.02012,-0.000175,24.020094,-0.0077,1.350
10094.00,7.502125,25.02032,-0.000174,24.020373,-0.0076,1.350
10096.00,7.501350,25.02030,-0.000175,24.020067,-0.0077,1.350
10098.00,7.501445,25.02152,-0.000174,24.019864,-0.0077,1.350
10100.00,7.502242,25.02179,-0.000175,24.020547,-0.0077,1.350
10102.00,7.502786,25.02163,-0.000175,24.020014,-0.0077,1.350
10104.00,7.503151,25.02104,-0.000174,24.019884,-0.0077,1.350
10106.00,7.503197,25.02103,-0.000176,24.019726,-0.0076,1.350
10108.00,7.502441,25.02042,-0.000176,24.020101,-0.0077,1.350
10110.00,7.502622,25.02113,-0.000175,24.020168,-0.0077,1.350
10112.00,7.503059,25.02041,-0.000175,24.020000,-0.0077,1.350
10114.00,7.503317,25.02010,-0.000175,24.020187,-0.0077,1.350
10116.00,7.503202,25.01985,-0.000174,24.020170,-0.0077,1.350
10118.00,7.503195,25.02024,-0.000175,24.020087,-0.0077,1.350
10120.00,7.503032,25.02015,-0.000176,24.019681,-0.0077,1.351
10122.00,7.502131,25.01987,-0.000176,24.019646,-0.0077,1.351
10124.00,7.502767,25.02005,-0.000175,24.019325,-0.0076,1.350
10126.00,7.503397,25.02055,-0.000176,24.019708,-0.0077,1.351
10128.00,7.502882,25.02126,-0.000175,24.019994,-0.0076,1.350
10130.00,7.502961,25.02141,-0.000173,24.020263,-0.0076,1.350
10132.00,7.503020,25.02121,-0.000175,24.020105,-0.0077,1.350
10134.00,7.503468,25.02103,-0.000175,24.020584,-0.0077,1.350
10136.00,7.503506,25.02107,-0.000175,24.020477,-0.0077,1.350
10138.00,7.503866,25.02162,-0.000174,24.019587,-0.0076,1.350
10140.00,7.504049,25.02011,-0.000174,24.021093,-0.0077,1.350
10142.00,7.502852,25.01990,-0.000175,24.019661,-0.0076,1.351
10144.00,7.502610,25.02079,-0.000176,24.019298,-0.0077,1.351
10146.00,7.502835,25.02134,-0.000176,24.019173,-0.0077,1.351
10148.00,7.503047,25.02121,-0.000176,24.019226,-0.0077,1.351
10150.00,7.502944,25.02105,-0.000176,24.019396,-0.0077,1.351
10152.00,7.502661,25.02029,-0.000176,24.019304,-0.0077,1.351
10154.00,7.502688,25.02055,-0.000176,24.019726,-0.0077,1.351
10156.00,7.502205,25.02179,-0.000174,24.020027,-0.0076,1.351
10158.00,7.502093,25.02225,-0.000175,24.019610,-0.0077,1.351
10160.00,7.502668,25.02138,-0.000176,24.019579,-0.0077,1.350
10162.00,7.502600,25.02078,-0.000175,24.019113,-0.0077,1.351
10164.00,7.502862,25.01984,-0.000174,24.019822,-0.0077,1.351
10166.00,7.503332,25.02065,-0.000175,24.019878,-0.0077,1.350
10168.00,7.503496,25.02070,-0.000175,24.019857,-0.0076,1.350
10170.00,7.503340,25.02059,-0.000174,24.019768,-0.0077,1.350
10172.00,7.501899,25.02099,-0.000175,24.020038,-0.0077,1.351
10174.00,7.501393,25.02163,-0.000175,24.019231,-0.0077,1.350
10176.00,7.501227,25.02074,-0.000175,24.019864,-0.0077,1.350
10178.00,7.500998,25.02034,-0.000175,24.019855,-0.0077,1.351
10180.00,7.501391,25.02066,-0.000176,24.019947,-0.0077,1.351
10182.00,7.500835,25.02100,-0.000175,24.020049,-0.0077,1.351
10184.00,7.501184,25.02045,-0.000175,24.019730,-0.0077,1.351
10186.00,7.501435,25.02027,-0.000174,24.019634,-0.0077,1.350
10188.00,7.501634,25.02032,-0.000174,24.019180,-0.0077,1.350
10190.00,7.501964,25.02113,-0.000175,24.019436,-0.0077,1.350
10192.00,7.501688,25.02094,-0.000175,24.020129,-0.0077,1.351
10194.00,7.501618,25.02132,-0.000175,24.020047,-0.0077,1.351
10196.00,7.502580,25.02111,-0.000174,24.019804,-0.0077,1.351
10198.00,7.502860,25.02165,-0.000175,24.019869,-0.0077,1.351
10200.00,7.501716,25.02120,-0.000175,24.020152,-0.0077,1.351
10202.00,7.501677,25.02094,-0.000175,24.019869,-0.0077,1.350
10204.00,7.501586,25.02052,-0.000174,24.019438,-0.0077,1.351
@17,12.0000,24.0
10206.00,7.500522,25.02035,-0.000174,24.020014,-0.0077,1.351
10208.00,7.493487,25.02039,-0.000173,24.020397,-0.0076,1.350
10210.00,7.484733,25.02049,-0.000174,24.019610,-0.0077,1.349
10212.00,7.476029,25.01973,-0.000173,24.019962,-0.0077,1.349
10214.00,7.470664,25.01991,-0.000174,24.019964,-0.0077,1.350
10216.00,7.466615,25.02037,-0.000174,24.019866,-0.0077,1.350
10218.00,7.464618,25.02037,-0.000174,24.019746,-0.0077,1.351
10220.00,7.463392,25.02070,-0.000176,24.020426,-0.0077,1.352
10222.00,7.462849,25.02033,-0.000175,24.019238,-0.0077,1.352
10224.00,7.462644,25.02027,-0.000175,24.020027,-0.0077,1.351
10226.00,7.461375,25.01912,-0.000176,24.020181,-0.0077,1.352
10228.00,7.461606,25.02031,-0.000175,24.019630,-0.0077,1.352
10230.00,7.462469,25.02091,-0.000176,24.020047,-0.0077,1.352
10232.00,7.467574,25.02090,-0.000174,24.020390,-0.0076,1.352
10234.00,7.477189,25.02138,-0.000176,24.020020,-0.0076,1.353
10236.00,7.486846,25.02070,-0.000176,24.020636,-0.0076,1.353
10238.00,7.492639,25.01994,-0.000176,24.019396,-0.0076,1.352
10240.00,7.496931,25.02060,-0.000176,24.019432,-0.0077,1.351
10242.00,7.500531,25.02049,-0.000175,24.019817,-0.0077,1.351
10244.00,7.503231,25.02091,-0.000175,24.019779,-0.0077,1.351
10246.00,7.505362,25.02115,-0.000175,24.019777,-0.0077,1.351
10248.00,7.506176,25.02090,-0.000173,24.020263,-0.0077,1.351
10250.00,7.506941,25.01994,-0.000173,24.019998,-0.0077,1.351
10252.00,7.507673,25.02062,-0.000175,24.020228,-0.0077,1.351
10254.00,7.508019,25.02137,-0.000173,24.020437,-0.0077,1.351
10256.00,7.507920,25.02129,-0.000174,24.020034,-0.0077,1.350
10258.00,7.508378,25.02058,-0.000174,24.019996,-0.0076,1.351
10260.00,7.508394,25.02001,-0.000175,24.020020,-0.0076,1.351
10262.00,7.508907,25.02015,-0.000174,24.020217,-0.0077,1.351
10264.00,7.508854,25.02040,-0.000174,24.019942,-0.0077,1.351
10266.00,7.508901,25.02012,-0.000174,24.020003,-0.0077,1.351
10268.00,7.509928,25.01994,-0.000174,24.020058,-0.0076,1.351
10270.00,7.509696,25.02072,-0.000175,24.020206,-0.0076,1.351
10272.00,7.509425,25.02024,-0.000174,24.019960,-0.0077,1.350
10274.00,7.510252,25.01973,-0.000174,24.019831,-0.0077,1.350
10276.00,7.510438,25.01938,-0.000174,24.019632,-0.0077,1.350
10278.00,7.510828,25.01988,-0.000174,24.020364,-0.0077,1.350
10280.00,7.510992,25.02001,-0.000175,24.020381,-0.0077,1.351
10282.00,7.511059,25.01992,-0.000175,24.019857,-0.0077,1.351
10284.00,7.511431,25.01863,-0.000177,24.019893,-0.0077,1.351
10286.00,7.511200,25.01864,-0.000176,24.020330,-0.0077,1.351
10288.00,7.510864,25.01953,-0.000175,24.019864,-0.0077,1.351
10290.00,7.511020,25.01981,-0.000175,24.020290,-0.0077,1.351
10292.00,7.511228,25.01997,-0.000175,24.020228,-0.0077,1.351
10294.00,7.511037,25.01989,-0.000174,24.019844,-0.0077,1.351
10296.00,7.510023,25.01965,-0.000175,24.019877,-0.0077,1.352
10298.00,7.508633,25.01945,-0.000176,24.020558,-0.0077,1.352
10300.00,7.507238,25.01966,-0.000175,24.020649,-0.0077,1.351
10302.00,7.506775,25.01951,-0.000175,24.019509,-0.0077,1.351
10304.00,7.506123,25.01929,-0.000175,24.019795,-0.0077,1.350
10306.00,7.506427,25.01979,-0.000175,24.020613,-0.0077,1.351
10308.00,7.506959,25.02033,-0.000175,24.020747,-0.0076,1.351
10310.00,7.506898,25.02048,-0.000174,24.019858,-0.0077,1.351
10312.00,7.506214,25.02029,-0.000173,24.020101,-0.0077,1.351
10314.00,7.505979,25.02088,-0.000175,24.020145,-0.0077,1.351
10316.00,7.505779,25.02049,-0.000175,24.019677,-0.0077,1.351
10318.00,7.505698,25.02034,-0.000174,24.020602,-0.0077,1.351
10320.00,7.505165,25.02138,-0.000175,24.019897,-0.0077,1.351
10322.00,7.505313,25.02145,-0.000175,24.019561,-0.0076,1.351
10324.00,7.505730,25.02072,-0.000175,24.020025,-0.0077,1.350
10326.00,7.504662,25.02023,-0.000174,24.020431,-0.0076,1.351
10328.00,7.504834,25.02083,-0.000175,24.020582,-0.0076,1.351
10330.00,7.505199,25.02065,-0.000176,24.019820,-0.0077,1.351
10332.00,7.506078,25.02084,-0.000174,24.020214,-0.0076,1.351
10334.00,7.505614,25.02107,-0.000173,24.020216,-0.0077,1.351
10336.00,7.504836,25.02095,-0.000173,24.019996,-0.0077,1.351
10338.00,7.504423,25.02049,-0.000174,24.019675,-0.0077,1.351
10340.00,7.504845,25.02091,-0.000174,24.020315,-0.0077,1.351
10342.00,7.503495,25.02097,-0.000175,24.020399,-0.0076,1.351
10344.00,7.504112,25.02104,-0.000175,24.020368,-0.0077,1.351
10346.00,7.504526,25.02159,-0.000174,24.021086,-0.0076,1.351
10348.00,7.503309,25.02180,-0.000174,24.020148,-0.0076,1.351
10350.00,7.503509,25.02129,-0.000175,24.019570,-0.0077,1.351
10352.00,7.503341,25.02025,-0.000174,24.020089,-0.0076,1.352
10354.00,7.504086,25.02002,-0.000175,24.019703,-0.0077,1.352
10356.00,7.503587,25.02045,-0.000174,24.019866,-0.0077,1.352
10358.00,7.503534,25.02145,-0.000174,24.019722,-0.0076,1.351
10360.00,7.504162,25.02173,-0.000174,24.020246,-0.0077,1.351
10362.00,7.504558,25.02169,-0.000174,24.020415,-0.0077,1.351
10364.00,7.504361,25.02156,-0.000173,24.019766,-0.0076,1.350
10366.00,7.504767,25.02111,-0.000173,24.018829,-0.0077,1.351
10368.00,7.505143,25.02138,-0.000175,24.019538,-0.0076,1.352
10370.00,7.504298,25.02134,-0.000174,24.020051,-0.0077,1.351
10372.00,7.504674,25.02083,-0.000174,24.019964,-0.0076,1.351
10374.00,7.505262,25.02076,-0.000175,24.020429,-0.0077,1.351
10376.00,7.504881,25.02145,-0.000175,24.019432,-0.0077,1.351
10378.00,7.504226,25.02166,-0.000176,24.019639,-0.0076,1.351
10380.00,7.504248,25.02161,-0.000175,24.020089,-0.0077,1.351
10382.00,7.503478,25.02204,-0.000174,24.019940,-0.0077,1.350
10384.00,7.503728,25.02216,-0.000174,24.020279,-0.0077,1.351
10386.00,7.504831,25.02283,-0.000175,24.019686,-0.0077,1.351
10388.00,7.504236,25.02285,-0.000173,24.019891,-0.0076,1.351
10390.00,7.504560,25.02294,-0.000174,24.020549,-0.0076,1.352
10392.00,7.504371,25.02297,-0.000174,24.020613,-0.0077,1.351
10394.00,7.502872,25.02350,-0.000174,24.020299,-0.0076,1.351
10396.00,7.502472,25.02315,-0.000176,24.019612,-0.0076,1.351
10398.00,7.503176,25.02306,-0.000175,24.019753,-0.0076,1.351
10400.00,7.503835,25.02338,-0.000174,24.020277,-0.0076,1.351
10402.00,7.504093,25.02354,-0.000173,24.019840,-0.0076,1.351
10404.00,7.503621,25.02364,-0.000174,24.019820,-0.0076,1.351
10406.00,7.502932,25.02359,-0.000174,24.020132,-0.0077,1.351
10408.00,7.503432,25.02357,-0.000173,24.020323,-0.0076,1.351
10410.00,7.503422,25.02282,-0.000174,24.020295,-0.0077,1.351
10412.00,7.503639,25.02195,-0.000174,24.019701,-0.0076,1.351
10414.00,7.503312,25.02205,-0.000174,24.020502,-0.0076,1.351
10416.00,7.502830,25.02270,-0.000175,24.020364,-0.0076,1.351
10418.00,7.501822,25.02301,-0.000176,24.020230,-0.0077,1.351
10420.00,7.501834,25.02301,-0.000175,24.019606,-0.0077,1.352
10422.00,7.502451,25.02279,-0.000175,24.019472,-0.0076,1.351
10424.00,7.502140,25.02270,-0.000175,24.020118,-0.0076,1.351
10426.00,7.502206,25.02271,-0.000174,24.020877,-0.0077,1.352
10428.00,7.501991,25.02275,-0.000175,24.020562,-0.0077,1.351
10430.00,7.502143,25.02298,-0.000175,24.020167,-0.0076,1.351
10432.00,7.502686,25.02337,-0.000173,24.020516,-0.0076,1.351
10434.00,7.503035,25.02287,-0.000175,24.020250,-0.0076,1.351
10436.00,7.503306,25.02283,-0.000174,24.019708,-0.0076,1.351
10438.00,7.503621,25.02267,-0.000176,24.020861,-0.0077,1.351
10440.00,7.504916,25.02252,-0.000176,24.020424,-0.0076,1.351
10442.00,7.504489,25.02274,-0.000174,24.020585,-0.0076,1.351
10444.00,7.503420,25.02190,-0.000174,24.020680,-0.0076,1.351
10446.00,7.503258,25.02154,-0.000173,24.020455,-0.0077,1.351
10448.00,7.503395,25.02240,-0.000173,24.020569,-0.0076,1.351
10450.00,7.502723,25.02266,-0.000174,24.020042,-0.0076,1.351
10452.00,7.502878,25.02257,-0.000175,24.019367,-0.0076,1.351
10454.00,7.502429,25.02170,-0.000175,24.020138,-0.0077,1.351
10456.00,7.502221,25.02076,-0.000175,24.020339,-0.0077,1.352
10458.00,7.503431,25.02100,-0.000175,24.020353,-0.0076,1.351
10460.00,7.504516,25.02070,-0.000174,24.020259,-0.0077,1.351
10462.00,7.504319,25.02104,-0.000173,24.019784,-0.0077,1.350
10464.00,7.503465,25.02157,-0.000174,24.020072,-0.0077,1.351
10466.00,7.503963,25.02154,-0.000173,24.019800,-0.0077,1.351
10468.00,7.503599,25.02046,-0.000175,24.019958,-0.0076,1.351
10470.00,7.503882,25.02110,-0.000174,24.019650,-0.0076,1.351
10472.00,7.504135,25.02109,-0.000175,24.020181,-0.0076,1.352
10474.00,7.503641,25.02116,-0.000175,24.019920,-0.0077,1.351
10476.00,7.503654,25.02093,-0.000175,24.020139,-0.0076,1.351
10478.00,7.503401,25.02128,-0.000175,24.019991,-0.0076,1.352
10480.00,7.502895,25.02146,-0.000175,24.019130,-0.0077,1.351
10482.00,7.502356,25.02115,-0.000175,24.019587,-0.0077,1.351
10484.00,7.502351,25.02060,-0.000174,24.019103,-0.0077,1.351
10486.00,7.502902,25.02077,-0.000174,24.020216,-0.0077,1.352
10488.00,7.503262,25.02104,-0.000175,24.020177,-0.0077,1.352
10490.00,7.503177,25.02005,-0.000176,24.020368,-0.0077,1.351
10492.00,7.502676,25.02038,-0.000175,24.019873,-0.0077,1.351
10494.00,7.503085,25.02050,-0.000175,24.019585,-0.0077,1.352
10496.00,7.503792,25.02096,-0.000175,24.019746,-0.0077,1.351
10498.00,7.504016,25.02052,-0.000174,24.019880,-0.0077,1.351
10500.00,7.502962,25.02082,-0.000174,24.019780,-0.0077,1.351
10502.00,7.502831,25.02084,-0.000175,24.019904,-0.0077,1.351
10504.00,7.503249,25.02073,-0.000174,24.019034,-0.0077,1.351
10506.00,7.503515,25.02051,-0.000174,24.019353,-0.0076,1.351
10508.00,7.504145,25.02062,-0.000175,24.020295,-0.0076,1.352
10510.00,7.503732,25.02092,-0.000175,24.019440,-0.0076,1.351
10512.00,7.503575,25.01998,-0.000174,24.019945,-0.0076,1.351
10514.00,7.503307,25.02064,-0.000175,24.019953,-0.0077,1.352
10516.00,7.504058,25.02036,-0.000173,24.019804,-0.0077,1.352
10518.00,7.502910,25.02048,-0.000173,24.019529,-0.0077,1.352
10520.00,7.501538,25.02028,-0.000175,24.019005,-0.0077,1.351
10522.00,7.501486,25.02070,-0.000176,24.019741,-0.0077,1.352
10524.00,7.502150,25.02083,-0.000174,24.020003,-0.0077,1.352
10526.00,7.502026,25.02071,-0.000174,24.019985,-0.0077,1.351
10528.00,7.501295,25.02063,-0.000173,24.019148,-0.0077,1.351
10530.00,7.501442,25.02010,-0.000174,24.020100,-0.0077,1.351
10532.00,7.500541,25.01923,-0.000174,24.019956,-0.0076,1.352
10534.00,7.500287,25.01977,-0.000175,24.019987,-0.0077,1.352
10536.00,7.501187,25.02012,-0.000174,24.020248,-0.0076,1.351
10538.00,7.501567,25.02031,-0.000175,24.019616,-0.0076,1.351
10540.00,7.501031,25.02022,-0.000176,24.019945,-0.0077,1.352
10542.00,7.501316,25.01983,-0.000176,24.020067,-0.0077,1.351
10544.00,7.502531,25.01987,-0.000175,24.019648,-0.0077,1.351
10546.00,7.502412,25.02053,-0.000175,24.020495,-0.0077,1.351
10548.00,7.502020,25.02056,-0.000174,24.020085,-0.0077,1.352
10550.00,7.503498,25.02058,-0.000175,24.019645,-0.0077,1.353
10552.00,7.503377,25.02040,-0.000176,24.019177,-0.0077,1.352
10554.00,7.501937,25.02104,-0.000174,24.020239,-0.0077,1.351
10556.00,7.503115,25.02091,-0.000174,24.019699,-0.0077,1.351
10558.00,7.502676,25.02186,-0.000174,24.019501,-0.0077,1.351
10560.00,7.502768,25.02163,-0.000175,24.019828,-0.0077,1.352
10562.00,7.502793,25.02112,-0.000176,24.019786,-0.0077,1.352
10564.00,7.501696,25.02161,-0.000175,24.020121,-0.0077,1.351
10566.00,7.501737,25.02101,-0.000175,24.020000,-0.0077,1.352
10568.00,7.502601,25.02082,-0.000174,24.019833,-0.0077,1.352
10570.00,7.502553,25.02129,-0.000174,24.019688,-0.0076,1.351
10572.00,7.501923,25.02101,-0.000174,24.019920,-0.0077,1.352
10574.00,7.502028,25.02173,-0.000175,24.019539,-0.0077,1.352
10576.00,7.502995,25.02125,-0.000175,24.019601,-0.0077,1.352
10578.00,7.503270,25.02126,-0.000175,24.019692,-0.0077,1.351
10580.00,7.502500,25.02200,-0.000175,24.019472,-0.0077,1.351
10582.00,7.502935,25.02184,-0.000175,24.019324,-0.0077,1.352
10584.00,7.502957,25.02161,-0.000175,24.019797,-0.0077,1.351
10586.00,7.502504,25.02248,-0.000174,24.019806,-0.0076,1.351
10588.00,7.501752,25.02273,-0.000174,24.019715,-0.0077,1.351
10590.00,7.501537,25.02294,-0.000176,24.019039,-0.0077,1.352
10592.00,7.501615,25.02226,-0.000174,24.019200,-0.0077,1.352
10594.00,7.501564,25.02224,-0.000175,24.019556,-0.0077,1.351
10596.00,7.501784,25.02263,-0.000175,24.019791,-0.0077,1.351
10598.00,7.501948,25.02215,-0.000174,24.020299,-0.0077,1.352
10600.00,7.501848,25.02192,-0.000174,24.020301,-0.0077,1.351
10602.00,7.502126,25.02224,-0.000174,24.019958,-0.0077,1.351
10604.00,7.503451,25.02196,-0.000174,24.020333,-0.0077,1.351
10606.00,7.504164,25.02250,-0.000174,24.020560,-0.0077,1.352
10608.00,7.503382,25.02254,-0.000174,24.020085,-0.0076,1.352
10610.00,7.502549,25.02324,-0.000174,24.019282,-0.0077,1.352
10612.00,7.503240,25.02321,-0.000174,24.019938,-0.0077,1.351
10614.00,7.503243,25.02263,-0.000175,24.020444,-0.0077,1.352
10616.00,7.502831,25.02305,-0.000175,24.020165,-0.0077,1.351
10618.00,7.502329,25.02304,-0.000175,24.020036,-0.0077,1.351
10620.00,7.502393,25.02292,-0.000174,24.019650,-0.0077,1.351
10622.00,7.502773,25.02229,-0.000174,24.020098,-0.0077,1.351
10624.00,7.502155,25.02259,-0.000173,24.020449,-0.0077,1.351
10626.00,7.502153,25.02307,-0.000174,24.019815,-0.0077,1.351
10628.00,7.501804,25.02205,-0.000175,24.019429,-0.0077,1.351
10630.00,7.500843,25.02228,-0.000174,24.020047,-0.0077,1.351
10632.00,7.502374,25.02224,-0.000174,24.019878,-0.0077,1.351
10634.00,7.502129,25.02191,-0.000174,24.019182,-0.0077,1.351
10636.00,7.502055,25.02167,-0.000175,24.019882,-0.0077,1.352
10638.00,7.502048,25.02161,-0.000173,24.019409,-0.0077,1.351
10640.00,7.501806,25.02171,-0.000175,24.020089,-0.0077,1.351
10642.00,7.501415,25.02200,-0.000175,24.019561,-0.0077,1.351
10644.00,7.501335,25.02160,-0.000174,24.019683,-0.0077,1.352
10646.00,7.501745,25.02194,-0.000175,24.019920,-0.0077,1.352
10648.00,7.502082,25.02216,-0.000176,24.020330,-0.0077,1.351
10650.00,7.501965,25.02224,-0.000176,24.019799,-0.0077,1.351
10652.00,7.501440,25.02157,-0.000176,24.019625,-0.0077,1.352
10654.00,7.501895,25.02144,-0.000175,24.019730,-0.0077,1.351
10656.00,7.502425,25.02071,-0.000174,24.019857,-0.0077,1.351
10658.00,7.502312,25.02193,-0.000175,24.020090,-0.0077,1.351
10660.00,7.502631,25.02214,-0.000175,24.019420,-0.0077,1.351
10662.00,7.502904,25.02226,-0.000175,24.019978,-0.0077,1.352
10664.00,7.502144,25.02180,-0.000175,24.020404,-0.0077,1.352
10666.00,7.501826,25.02210,-0.000175,24.020105,-0.0077,1.351
10668.00,7.501931,25.02275,-0.000175,24.020118,-0.0077,1.351
10670.00,7.501810,25.02305,-0.000175,24.019945,-0.0077,1.351
10672.00,7.502544,25.02285,-0.000175,24.019548,-0.0077,1.352
10674.00,7.502830,25.02211,-0.000175,24.019779,-0.0077,1.351
10676.00,7.502384,25.02266,-0.000174,24.019674,-0.0077,1.351
10678.00,7.502068,25.02309,-0.000174,24.019897,-0.0077,1.352
10680.00,7.501771,25.02354,-0.000175,24.019469,-0.0077,1.352
10682.00,7.502080,25.02315,-0.000174,24.020257,-0.0077,1.351
10684.00,7.501344,25.02250,-0.000174,24.019456,-0.0077,1.351
10686.00,7.501078,25.02309,-0.000174,24.019761,-0.0077,1.351
10688.00,7.500846,25.02313,-0.000176,24.019634,-0.0077,1.352
10690.00,7.500558,25.02255,-0.000174,24.019267,-0.0077,1.351
10692.00,7.500898,25.02265,-0.000174,24.019880,-0.0077,1.352
10694.00,7.501626,25.02361,-0.000174,24.020533,-0.0077,1.351
10696.00,7.501971,25.02368,-0.000174,24.020230,-0.0077,1.351
10698.00,7.502243,25.02319,-0.000175,24.019916,-0.0077,1.351
10700.00,7.501663,25.02316,-0.000175,24.019416,-0.0077,1.351
10702.00,7.502065,25.02262,-0.000175,24.019431,-0.0077,1.352
10704.00,7.501874,25.02275,-0.000175,24.020083,-0.0077,1.351
10706.00,7.502872,25.02297,-0.000174,24.019791,-0.0076,1.351
10708.00,7.503025,25.02276,-0.000176,24.019869,-0.0077,1.351
10710.00,7.502348,25.02230,-0.000175,24.019554,-0.0077,1.351
10712.00,7.502154,25.02126,-0.000176,24.020089,-0.0077,1.351
10714.00,7.502129,25.02162,-0.000175,24.019003,-0.0077,1.351
10716.00,7.503109,25.02206,-0.000175,24.019643,-0.0076,1.351
10718.00,7.503278,25.02213,-0.000175,24.019733,-0.0077,1.351
10720.00,7.502970,25.02227,-0.000176,24.019159,-0.0077,1.352
10722.00,7.502507,25.02297,-0.000174,24.019278,-0.0077,1.351
10724.00,7.502351,25.02259,-0.000174,24.019956,-0.0077,1.352
10726.00,7.502482,25.02264,-0.000175,24.019552,-0.0077,1.352
10728.00,7.502635,25.02218,-0.000175,24.019849,-0.0076,1.352
10730.00,7.502397,25.02159,-0.000174,24.019982,-0.0077,1.351
10732.00,7.502238,25.02203,-0.000176,24.019882,-0.0077,1.352
10734.00,7.502541,25.02168,-0.000175,24.019514,-0.0077,1.352
10736.00,7.503000,25.02153,-0.000175,24.020089,-0.0077,1.352
10738.00,7.503174,25.02168,-0.000176,24.020397,-0.0077,1.352
10740.00,7.502719,25.02100,-0.000175,24.019581,-0.0077,1.352
10742.00,7.503456,25.02104,-0.000175,24.020103,-0.0077,1.352
10744.00,7.503119,25.02156,-0.000175,24.019233,-0.0077,1.352
10746.00,7.503064,25.02203,-0.000175,24.019664,-0.0076,1.351
10748.00,7.503144,25.02244,-0.000175,24.019742,-0.0077,1.351
10750.00,7.503456,25.02312,-0.000175,24.019621,-0.0077,1.351
10752.00,7.503936,25.02319,-0.000175,24.020225,-0.0077,1.352
10754.00,7.504190,25.02310,-0.000175,24.020306,-0.0077,1.352
10756.00,7.503648,25.02332,-0.000175,24.020194,-0.0077,1.351
10758.00,7.501976,25.02276,-0.000175,24.019978,-0.0077,1.352
10760.00,7.501744,25.02279,-0.000174,24.019704,-0.0076,1.351
10762.00,7.501929,25.02260,-0.000174,24.019820,-0.0076,1.351
10764.00,7.502510,25.02257,-0.000175,24.019936,-0.0077,1.351
10766.00,7.503173,25.02215,-0.000175,24.020018,-0.0076,1.352
10768.00,7.502380,25.02279,-0.000176,24.019619,-0.0077,1.353
10770.00,7.502421,25.02288,-0.000175,24.019440,-0.0077,1.352
10772.00,7.502416,25.02289,-0.000175,24.019659,-0.0076,1.352
10774.00,7.502063,25.02301,-0.000175,24.019645,-0.0077,1.352
10776.00,7.502571,25.02239,-0.000175,24.020243,-0.0077,1.352
10778.00,7.501465,25.02240,-0.000174,24.020281,-0.0076,1.352
10780.00,7.500743,25.02261,-0.000174,24.019848,-0.0077,1.351
10782.00,7.501132,25.02286,-0.000175,24.019938,-0.0077,1.352
10784.00,7.501356,25.02267,-0.000175,24.020317,-0.0077,1.352
10786.00,7.501128,25.02300,-0.000175,24.019998,-0.0076,1.352
10788.00,7.500535,25.02388,-0.000173,24.020036,-0.0077,1.351
10790.00,7.501128,25.02350,-0.000173,24.020179,-0.0077,1.352
10792.00,7.500939,25.02347,-0.000173,24.019790,-0.0077,1.352
10794.00,7.500841,25.02321,-0.000174,24.019650,-0.0076,1.352
10796.00,7.500976,25.02256,-0.000175,24.020274,-0.0076,1.351
10798.00,7.501324,25.02296,-0.000175,24.019762,-0.0077,1.352
10800.00,7.501443,25.02314,-0.000175,24.019663,-0.0077,1.352
10802.00,7.500835,25.02343,-0.000174,24.020174,-0.0077,1.352
10804.00,7.501250,25.02393,-0.000174,24.019670,-0.0077,1.351
@18,12.0000,24.0
10806.00,7.500527,25.02299,-0.000174,24.019643,-0.0077,1.351
10808.00,7.493836,25.02288,-0.000173,24.019728,-0.0076,1.352
10810.00,7.485336,25.02318,-0.000174,24.019670,-0.0077,1.351
10812.00,7.477859,25.02341,-0.000172,24.020582,-0.0077,1.350
10814.00,7.471962,25.02374,-0.000173,24.019926,-0.0076,1.351
10816.00,7.467852,25.02334,-0.000173,24.019982,-0.0077,1.352
10818.00,7.465511,25.02327,-0.000174,24.020014,-0.0077,1.352
10820.00,7.463532,25.02324,-0.000173,24.020036,-0.0077,1.352
10822.00,7.463010,25.02373,-0.000174,24.019161,-0.0077,1.353
10824.00,7.462200,25.02312,-0.000176,24.020265,-0.0077,1.353
10826.00,7.460678,25.02326,-0.000176,24.020176,-0.0077,1.353
10828.00,7.458740,25.02309,-0.000176,24.019857,-0.0076,1.353
10830.00,7.459294,25.02391,-0.000175,24.020043,-0.0077,1.353
10832.00,7.466683,25.02361,-0.000174,24.020188,-0.0076,1.354
10834.00,7.476281,25.02354,-0.000174,24.020063,-0.0077,1.354
10836.00,7.484660,25.02362,-0.000175,24.019722,-0.0076,1.354
10838.00,7.491864,25.02406,-0.000178,24.020228,-0.0077,1.355
10840.00,7.496495,25.02363,-0.000177,24.020107,-0.0077,1.354
10842.00,7.499062,25.02423,-0.000176,24.019790,-0.0077,1.353
10844.00,7.502448,25.02492,-0.000174,24.019945,-0.0077,1.352
10846.00,7.504827,25.02434,-0.000172,24.020275,-0.0077,1.352
10848.00,7.506540,25.02424,-0.000173,24.019875,-0.0077,1.353
10850.00,7.508582,25.02329,-0.000175,24.019663,-0.0077,1.353
10852.00,7.509353,25.02352,-0.000175,24.020263,-0.0076,1.352
10854.00,7.509353,25.02392,-0.000174,24.020489,-0.0077,1.352
10856.00,7.509487,25.02422,-0.000172,24.020143,-0.0077,1.352
10858.00,7.508774,25.02460,-0.000173,24.020168,-0.0076,1.351
10860.00,7.508358,25.02488,-0.000174,24.020011,-0.0077,1.353
10862.00,7.508197,25.02433,-0.000174,24.019741,-0.0077,1.352
10864.00,7.508124,25.02411,-0.000173,24.020058,-0.0077,1.352
10866.00,7.508497,25.02519,-0.000173,24.020393,-0.0076,1.352
10868.00,7.508439,25.02532,-0.000174,24.020261,-0.0077,1.352
10870.00,7.507413,25.02494,-0.000175,24.019973,-0.0077,1.352
10872.00,7.508224,25.02483,-0.000175,24.019637,-0.0076,1.352
10874.00,7.508952,25.02555,-0.000173,24.020072,-0.0076,1.353
10876.00,7.509133,25.02518,-0.000173,24.019635,-0.0076,1.352
10878.00,7.509810,25.02437,-0.000174,24.019706,-0.0077,1.352
10880.00,7.510091,25.02501,-0.000174,24.020533,-0.0077,1.352
10882.00,7.510942,25.02496,-0.000174,24.019780,-0.0077,1.353
10884.00,7.511223,25.02459,-0.000173,24.020623,-0.0077,1.352
10886.00,7.509794,25.02500,-0.000175,24.020694,-0.0077,1.353
10888.00,7.510397,25.02446,-0.000175,24.020875,-0.0077,1.352
10890.00,7.510138,25.02477,-0.000174,24.020357,-0.0076,1.352
10892.00,7.509362,25.02424,-0.000174,24.020116,-0.0077,1.352
10894.00,7.508976,25.02404,-0.000174,24.020087,-0.0076,1.352
10896.00,7.508960,25.02373,-0.000174,24.020170,-0.0077,1.352
10898.00,7.508445,25.02318,-0.000173,24.019761,-0.0077,1.352
10900.00,7.508220,25.02378,-0.000174,24.019955,-0.0076,1.352
10902.00,7.507332,25.02416,-0.000174,24.019819,-0.0076,1.353
10904.00,7.506661,25.02354,-0.000175,24.020072,-0.0076,1.353
10906.00,7.505931,25.02373,-0.000173,24.019345,-0.0076,1.352
10908.00,7.506334,25.02373,-0.000173,24.019634,-0.0076,1.352
10910.00,7.506456,25.02370,-0.000172,24.019739,-0.0076,1.352
10912.00,7.505901,25.02381,-0.000173,24.020014,-0.0077,1.352
10914.00,7.506128,25.02307,-0.000173,24.020201,-0.0077,1.353
10916.00,7.505742,25.02264,-0.000174,24.020139,-0.0076,1.353
10918.00,7.505600,25.02369,-0.000175,24.019389,-0.0077,1.352
10920.00,7.505298,25.02380,-0.000173,24.020154,-0.0076,1.352
10922.00,7.504818,25.02341,-0.000173,24.020259,-0.0076,1.352
10924.00,7.504925,25.02353,-0.000174,24.019991,-0.0076,1.352
10926.00,7.504022,25.02331,-0.000174,24.019998,-0.0077,1.352
10928.00,7.503032,25.02318,-0.000173,24.019875,-0.0076,1.352
10930.00,7.502981,25.02445,-0.000173,24.020261,-0.0077,1.352
10932.00,7.503167,25.02358,-0.000175,24.019927,-0.0077,1.352
10934.00,7.503650,25.02308,-0.000175,24.019817,-0.0077,1.353
10936.00,7.503714,25.02247,-0.000175,24.020315,-0.0076,1.353
10938.00,7.504526,25.02376,-0.000174,24.020337,-0.0076,1.352
10940.00,7.504015,25.02422,-0.000175,24.020721,-0.0077,1.352
10942.00,7.503105,25.02387,-0.000174,24.020038,-0.0076,1.351
10944.00,7.503534,25.02415,-0.000174,24.020330,-0.0077,1.353
10946.00,7.503442,25.02409,-0.000173,24.020337,-0.0077,1.353
10948.00,7.503105,25.02469,-0.000174,24.019828,-0.0076,1.353
10950.00,7.503311,25.02370,-0.000175,24.020221,-0.0077,1.352
10952.00,7.504127,25.02379,-0.000174,24.019989,-0.0077,1.353
10954.00,7.504319,25.02410,-0.000174,24.019710,-0.0077,1.352
10956.00,7.504012,25.02297,-0.000174,24.019788,-0.0077,1.352
10958.00,7.503528,25.02281,-0.000174,24.019628,-0.0076,1.352
10960.00,7.503105,25.02304,-0.000174,24.020061,-0.0077,1.353
10962.00,7.502584,25.02407,-0.000174,24.020148,-0.0077,1.352
10964.00,7.502755,25.02388,-0.000174,24.020460,-0.0076,1.352
10966.00,7.503507,25.02371,-0.000175,24.019358,-0.0077,1.353
10968.00,7.503689,25.02338,-0.000174,24.019936,-0.0077,1.353
10970.00,7.502909,25.02356,-0.000174,24.020328,-0.0077,1.352
10972.00,7.502597,25.02353,-0.000175,24.020134,-0.0076,1.352
10974.00,7.502505,25.02285,-0.000175,24.019906,-0.0076,1.353
10976.00,7.501819,25.02336,-0.000174,24.020497,-0.0077,1.353
10978.00,7.502051,25.02349,-0.000175,24.019891,-0.0076,1.353
10980.00,7.502738,25.02313,-0.000175,24.020419,-0.0077,1.352
10982.00,7.503361,25.02345,-0.000175,24.019911,-0.0077,1.353
10984.00,7.504064,25.02254,-0.000175,24.019712,-0.0077,1.353
10986.00,7.504159,25.02260,-0.000175,24.019625,-0.0077,1.352
10988.00,7.503608,25.02235,-0.000175,24.019601,-0.0077,1.352
10990.00,7.504233,25.02290,-0.000174,24.020159,-0.0077,1.352
10992.00,7.504376,25.02304,-0.000175,24.020411,-0.0077,1.353
10994.00,7.504107,25.02271,-0.000175,24.019866,-0.0077,1.352
10996.00,7.503792,25.02260,-0.000174,24.019726,-0.0077,1.352
10998.00,7.503172,25.02297,-0.000173,24.019322,-0.0077,1.352
11000.00,7.502657,25.02359,-0.000175,24.018774,-0.0076,1.352
11002.00,7.502424,25.02314,-0.000175,24.019436,-0.0077,1.353
11004.00,7.501868,25.02433,-0.000175,24.019815,-0.0076,1.352
11006.00,7.501305,25.02408,-0.000174,24.019875,-0.0077,1.352
11008.00,7.500819,25.02352,-0.000174,24.019757,-0.0077,1.352
11010.00,7.500816,25.02336,-0.000175,24.019512,-0.0077,1.352
11012.00,7.501345,25.02447,-0.000175,24.020038,-0.0077,1.353
11014.00,7.501594,25.02504,-0.000174,24.020252,-0.0077,1.353
11016.00,7.501197,25.02393,-0.000174,24.020013,-0.0077,1.352
11018.00,7.500098,25.02410,-0.000173,24.019922,-0.0077,1.352
11020.00,7.500267,25.02392,-0.000174,24.019790,-0.0077,1.352
11022.00,7.501365,25.02455,-0.000174,24.020190,-0.0077,1.352
11024.00,7.502260,25.02451,-0.000174,24.019989,-0.0077,1.353
11026.00,7.503457,25.02468,-0.000174,24.019619,-0.0077,1.352
11028.00,7.504608,25.02448,-0.000175,24.019882,-0.0077,1.352
11030.00,7.504515,25.02393,-0.000174,24.019621,-0.0076,1.352
11032.00,7.504033,25.02407,-0.000174,24.020350,-0.0076,1.352
11034.00,7.504233,25.02469,-0.000174,24.019831,-0.0077,1.353
11036.00,7.503607,25.02430,-0.000174,24.019458,-0.0077,1.353
11038.00,7.503426,25.02455,-0.000174,24.019668,-0.0076,1.352
11040.00,7.503102,25.02461,-0.000175,24.020348,-0.0077,1.353
11042.00,7.502727,25.02424,-0.000175,24.020257,-0.0077,1.352
11044.00,7.502193,25.02386,-0.000174,24.020321,-0.0076,1.352
11046.00,7.503210,25.02469,-0.000174,24.019820,-0.0076,1.352
11048.00,7.503388,25.02379,-0.000175,24.019831,-0.0076,1.352
11050.00,7.502699,25.02397,-0.000174,24.020045,-0.0076,1.352
11052.00,7.502358,25.02455,-0.000174,24.019534,-0.0077,1.353
11054.00,7.502233,25.02382,-0.000175,24.019802,-0.0077,1.353
11056.00,7.501903,25.02447,-0.000174,24.019955,-0.0077,1.352
11058.00,7.502127,25.02425,-0.000174,24.019839,-0.0077,1.352
11060.00,7.501427,25.02489,-0.000174,24.020516,-0.0077,1.353
11062.00,7.501529,25.02532,-0.000174,24.019819,-0.0077,1.352
11064.00,7.502691,25.02517,-0.000174,24.019938,-0.0076,1.352
11066.00,7.501940,25.02531,-0.000173,24.020275,-0.0076,1.353
11068.00,7.501218,25.02505,-0.000174,24.019868,-0.0077,1.353
11070.00,7.502913,25.02548,-0.000174,24.019779,-0.0077,1.351
11072.00,7.503059,25.02561,-0.000175,24.019507,-0.0077,1.353
11074.00,7.502375,25.02490,-0.000175,24.020442,-0.0077,1.352
11076.00,7.502626,25.02492,-0.000175,24.020107,-0.0077,1.352
11078.00,7.503895,25.02545,-0.000175,24.019779,-0.0077,1.353
11080.00,7.504476,25.02549,-0.000175,24.020357,-0.0077,1.352
11082.00,7.504840,25.02578,-0.000174,24.020085,-0.0077,1.352
11084.00,7.504247,25.02544,-0.000175,24.019461,-0.0076,1.352
11086.00,7.503758,25.02494,-0.000175,24.020504,-0.0076,1.352
11088.00,7.504036,25.02495,-0.000175,24.020317,-0.0076,1.353
11090.00,7.503580,25.02555,-0.000175,24.019451,-0.0077,1.353
11092.00,7.502789,25.02567,-0.000175,24.020101,-0.0077,1.353
11094.00,7.502026,25.02456,-0.000175,24.020451,-0.0076,1.353
11096.00,7.502134,25.02404,-0.000175,24.019822,-0.0077,1.352
11098.00,7.502753,25.02426,-0.000175,24.019913,-0.0077,1.353
11100.00,7.502995,25.02472,-0.000175,24.019538,-0.0077,1.353
11102.00,7.503755,25.02454,-0.000175,24.020448,-0.0077,1.353
11104.00,7.504544,25.02490,-0.000174,24.019663,-0.0076,1.353
11106.00,7.503564,25.02486,-0.000173,24.019293,-0.0077,1.353
11108.00,7.502781,25.02493,-0.000173,24.019739,-0.0077,1.352
11110.00,7.501930,25.02489,-0.000174,24.019400,-0.0077,1.353
11112.00,7.502190,25.02503,-0.000174,24.020148,-0.0077,1.353
11114.00,7.502912,25.02529,-0.000175,24.020081,-0.0077,1.352
11116.00,7.502505,25.02574,-0.000174,24.020319,-0.0077,1.353
11118.00,7.502313,25.02537,-0.000175,24.020230,-0.0077,1.353
11120.00,7.503363,25.02478,-0.000174,24.020408,-0.0077,1.353
11122.00,7.503484,25.02373,-0.000175,24.020306,-0.0077,1.352
11124.00,7.504061,25.02422,-0.000173,24.020092,-0.0077,1.352
11126.00,7.503371,25.02442,-0.000174,24.019842,-0.0077,1.352
11128.00,7.502971,25.02420,-0.000174,24.020228,-0.0077,1.352
11130.00,7.503421,25.02344,-0.000174,24.019761,-0.0076,1.353
11132.00,7.502980,25.02314,-0.000175,24.020022,-0.0076,1.353
11134.00,7.502917,25.02277,-0.000175,24.020014,-0.0076,1.353
11136.00,7.503103,25.02269,-0.000174,24.019831,-0.0077,1.353
11138.00,7.503764,25.02371,-0.000175,24.020562,-0.0077,1.353
11140.00,7.503660,25.02420,-0.000174,24.020377,-0.0077,1.352
11142.00,7.502675,25.02339,-0.000173,24.020303,-0.0077,1.352
11144.00,7.502330,25.02333,-0.000174,24.019909,-0.0077,1.353
11146.00,7.502927,25.02337,-0.000175,24.020170,-0.0077,1.353
11148.00,7.502633,25.02302,-0.000175,24.020422,-0.0077,1.353
11150.00,7.502026,25.02263,-0.000175,24.020090,-0.0077,1.353
11152.00,7.502618,25.02336,-0.000175,24.019195,-0.0077,1.353
11154.00,7.503419,25.02403,-0.000175,24.019956,-0.0076,1.353
11156.00,7.503278,25.02350,-0.000176,24.019240,-0.0076,1.353
11158.00,7.502947,25.02368,-0.000175,24.019576,-0.0076,1.353
11160.00,7.502296,25.02409,-0.000175,24.019839,-0.0077,1.353
11162.00,7.502168,25.02349,-0.000175,24.019570,-0.0077,1.353
11164.00,7.502004,25.02401,-0.000174,24.019851,-0.0077,1.353
11166.00,7.501552,25.02396,-0.000174,24.019657,-0.0077,1.353
11168.00,7.502684,25.02443,-0.000174,24.020085,-0.0077,1.353
11170.00,7.503831,25.02374,-0.000174,24.019405,-0.0077,1.353
11172.00,7.503146,25.02381,-0.000173,24.019554,-0.0077,1.353
11174.00,7.502718,25.02411,-0.000175,24.020056,-0.0077,1.353
11176.00,7.502098,25.02392,-0.000175,24.020323,-0.0077,1.352
11178.00,7.501855,25.02327,-0.000174,24.020355,-0.0077,1.352
11180.00,7.502572,25.02344,-0.000174,24.019701,-0.0076,1.353
11182.00,7.502109,25.02412,-0.000174,24.019052,-0.0077,1.353
11184.00,7.502368,25.02341,-0.000174,24.019751,-0.0077,1.352
11186.00,7.502290,25.02304,-0.000174,24.020464,-0.0077,1.353
11188.00,7.502534,25.02327,-0.000175,24.019199,-0.0077,1.353
11190.00,7.502570,25.02391,-0.000173,24.019862,-0.0077,1.352
11192.00,7.502460,25.02383,-0.000173,24.019703,-0.0077,1.353
11194.00,7.502096,25.02315,-0.000175,24.020158,-0.0076,1.353
11196.00,7.502225,25.02378,-0.000175,24.020190,-0.0076,1.354
11198.00,7.502485,25.02446,-0.000174,24.019857,-0.0076,1.353
11200.00,7.502502,25.02375,-0.000174,24.020078,-0.0076,1.353
11202.00,7.502819,25.02430,-0.000174,24.019922,-0.0077,1.353
11204.00,7.502818,25.02492,-0.000173,24.019871,-0.0077,1.353
11206.00,7.502658,25.02483,-0.000174,24.019842,-0.0076,1.353
11208.00,7.503163,25.02483,-0.000173,24.019697,-0.0077,1.352
11210.00,7.503204,25.02495,-0.000174,24.019690,-0.0077,1.353
11212.00,7.502331,25.02481,-0.000174,24.019703,-0.0076,1.353
11214.00,7.501355,25.02486,-0.000174,24.020145,-0.0076,1.353
11216.00,7.501744,25.02428,-0.000175,24.020187,-0.0076,1.352
11218.00,7.501548,25.02405,-0.000174,24.020100,-0.0076,1.353
11220.00,7.502058,25.02468,-0.000174,24.020556,-0.0077,1.353
11222.00,7.501836,25.02502,-0.000173,24.020573,-0.0076,1.352
11224.00,7.501713,25.02491,-0.000173,24.019860,-0.0076,1.353
11226.00,7.502675,25.02466,-0.000175,24.019848,-0.0077,1.353
11228.00,7.502374,25.02444,-0.000175,24.020607,-0.0076,1.353
11230.00,7.502541,25.02482,-0.000174,24.019902,-0.0076,1.353
11232.00,7.502948,25.02462,-0.000174,24.019837,-0.0076,1.351
11234.00,7.502712,25.02381,-0.000174,24.020158,-0.0076,1.352
11236.00,7.502868,25.02410,-0.000174,24.020678,-0.0076,1.353
11238.00,7.502435,25.02403,-0.000175,24.019860,-0.0077,1.353
11240.00,7.501659,25.02339,-0.000175,24.019960,-0.0077,1.353
11242.00,7.501956,25.02294,-0.000175,24.020328,-0.0077,1.352
11244.00,7.501752,25.02305,-0.000174,24.020123,-0.0076,1.353
11246.00,7.501605,25.02349,-0.000175,24.020136,-0.0077,1.353
11248.00,7.501628,25.02308,-0.000175,24.019924,-0.0077,1.352
11250.00,7.502691,25.02346,-0.000174,24.019461,-0.0076,1.352
11252.00,7.503309,25.02417,-0.000174,24.020306,-0.0077,1.353
11254.00,7.502822,25.02335,-0.000175,24.019858,-0.0076,1.353
11256.00,7.502804,25.02305,-0.000177,24.019918,-0.0077,1.354
11258.00,7.503423,25.02378,-0.000176,24.020109,-0.0077,1.353
11260.00,7.502547,25.02332,-0.000175,24.020230,-0.0077,1.353
11262.00,7.502756,25.02291,-0.000175,24.020266,-0.0077,1.354
11264.00,7.502717,25.02264,-0.000176,24.019637,-0.0077,1.353
11266.00,7.502853,25.02257,-0.000174,24.020341,-0.0076,1.353
11268.00,7.502106,25.02233,-0.000174,24.019811,-0.0077,1.353
11270.00,7.501364,25.02262,-0.000175,24.019135,-0.0077,1.352
11272.00,7.501090,25.02251,-0.000174,24.019657,-0.0077,1.353
11274.00,7.501601,25.02345,-0.000175,24.019935,-0.0077,1.354
11276.00,7.501039,25.02363,-0.000174,24.021058,-0.0077,1.353
11278.00,7.500938,25.02308,-0.000175,24.020486,-0.0076,1.353
11280.00,7.500561,25.02293,-0.000174,24.019802,-0.0077,1.353
11282.00,7.501048,25.02211,-0.000174,24.019918,-0.0076,1.353
11284.00,7.501197,25.02291,-0.000175,24.019659,-0.0077,1.353
11286.00,7.502031,25.02308,-0.000174,24.019485,-0.0077,1.353
11288.00,7.502246,25.02352,-0.000174,24.020377,-0.0076,1.353
11290.00,7.502208,25.02363,-0.000174,24.019742,-0.0076,1.353
11292.00,7.501926,25.02297,-0.000176,24.019766,-0.0076,1.353
11294.00,7.501515,25.02373,-0.000174,24.019500,-0.0077,1.353
11296.00,7.502134,25.02326,-0.000175,24.019795,-0.0077,1.353
11298.00,7.503552,25.02353,-0.000176,24.019799,-0.0077,1.353
11300.00,7.503437,25.02319,-0.000175,24.020181,-0.0077,1.353
11302.00,7.503129,25.02347,-0.000174,24.020683,-0.0076,1.353
11304.00,7.502502,25.02426,-0.000174,24.019681,-0.0077,1.353
11306.00,7.502922,25.02395,-0.000174,24.019793,-0.0077,1.353
11308.00,7.502426,25.02438,-0.000174,24.020632,-0.0077,1.353
11310.00,7.502507,25.02494,-0.000173,24.020919,-0.0077,1.353
11312.00,7.502403,25.02484,-0.000174,24.020270,-0.0077,1.353
11314.00,7.501891,25.02495,-0.000175,24.019962,-0.0077,1.353
11316.00,7.502579,25.02509,-0.000175,24.020177,-0.0077,1.353
11318.00,7.502911,25.02469,-0.000174,24.020025,-0.0076,1.353
11320.00,7.502770,25.02495,-0.000175,24.019942,-0.0077,1.352
11322.00,7.502558,25.02540,-0.000174,24.020031,-0.0077,1.353
11324.00,7.500787,25.02556,-0.000174,24.019481,-0.0076,1.353
11326.00,7.501201,25.02566,-0.000174,24.020042,-0.0077,1.353
11328.00,7.502214,25.02526,-0.000175,24.020277,-0.0076,1.354
11330.00,7.502224,25.02531,-0.000176,24.019973,-0.0076,1.353
11332.00,7.502012,25.02517,-0.000175,24.019802,-0.0077,1.353
11334.00,7.502346,25.02467,-0.000174,24.019383,-0.0077,1.353
11336.00,7.502612,25.02494,-0.000174,24.019431,-0.0077,1.353
11338.00,7.502618,25.02563,-0.000176,24.019385,-0.0076,1.353
11340.00,7.503605,25.02516,-0.000175,24.019538,-0.0077,1.353
11342.00,7.503149,25.02499,-0.000176,24.020181,-0.0076,1.354
11344.00,7.502551,25.02544,-0.000175,24.019944,-0.0077,1.353
11346.00,7.502948,25.02645,-0.000175,24.019835,-0.0077,1.353
11348.00,7.503277,25.02505,-0.000176,24.020225,-0.0077,1.353
11350.00,7.503466,25.02491,-0.000175,24.019309,-0.0076,1.353
11352.00,7.503297,25.02504,-0.000175,24.019257,-0.0077,1.353
11354.00,7.502820,25.02443,-0.000174,24.020377,-0.0077,1.353
11356.00,7.502883,25.02480,-0.000174,24.019353,-0.0077,1.353
11358.00,7.503048,25.02429,-0.000173,24.020032,-0.0076,1.353
11360.00,7.502420,25.02407,-0.000175,24.019800,-0.0077,1.354
11362.00,7.502661,25.02463,-0.000174,24.019436,-0.0077,1.353
11364.00,7.502747,25.02472,-0.000174,24.019599,-0.0077,1.353
11366.00,7.502717,25.02501,-0.000174,24.019833,-0.0077,1.353
11368.00,7.502808,25.02506,-0.000174,24.019770,-0.0077,1.353
11370.00,7.502586,25.02458,-0.000174,24.019886,-0.0077,1.353
11372.00,7.501903,25.02397,-0.000174,24.020029,-0.0077,1.354
11374.00,7.503067,25.02432,-0.000176,24.019612,-0.0076,1.353
11376.00,7.502911,25.02401,-0.000174,24.019971,-0.0076,1.353
11378.00,7.502661,25.02325,-0.000174,24.019849,-0.0077,1.353
11380.00,7.502047,25.02317,-0.000174,24.020063,-0.0077,1.354
11382.00,7.501305,25.02435,-0.000175,24.020027,-0.0077,1.354
11384.00,7.501857,25.02342,-0.000175,24.019996,-0.0076,1.353
11386.00,7.501563,25.02346,-0.000174,24.020210,-0.0077,1.352
11388.00,7.501040,25.02341,-0.000174,24.020272,-0.0077,1.353
11390.00,7.501157,25.02356,-0.000175,24.020208,-0.0077,1.353
11392.00,7.501139,25.02411,-0.000175,24.020123,-0.0077,1.353
11394.00,7.502069,25.02437,-0.000175,24.019693,-0.0077,1.353
11396.00,7.502875,25.02370,-0.000175,24.019897,-0.0077,1.354
11398.00,7.502954,25.02329,-0.000174,24.019704,-0.0077,1.354
11400.00,7.503629,25.02313,-0.000174,24.020400,-0.0076,1.353
11402.00,7.503912,25.02348,-0.000174,24.019413,-0.0077,1.353
11404.00,7.503567,25.02316,-0.000174,24.020540,-0.0077,1.353
@19,12.0000,24.0
11406.00,7.502636,25.02296,-0.000173,24.020168,-0.0076,1.354
11408.00,7.496494,25.02393,-0.000175,24.020709,-0.0076,1.353
11410.00,7.487086,25.02439,-0.000173,24.020023,-0.0077,1.352
11412.00,7.478340,25.02359,-0.000173,24.019936,-0.0077,1.351
11414.00,7.472557,25.02416,-0.000174,24.019728,-0.0076,1.353
11416.00,7.468885,25.02405,-0.000173,24.019764,-0.0077,1.353
11418.00,7.466343,25.02402,-0.000174,24.020022,-0.0077,1.353
11420.00,7.464491,25.02386,-0.000175,24.019717,-0.0076,1.354
11422.00,7.463888,25.02409,-0.000175,24.020770,-0.0076,1.355
11424.00,7.463101,25.02393,-0.000175,24.019472,-0.0076,1.355
11426.00,7.462666,25.02350,-0.000174,24.019715,-0.0076,1.354
11428.00,7.461557,25.02340,-0.000174,24.019619,-0.0076,1.354
11430.00,7.462073,25.02351,-0.000174,24.019606,-0.0077,1.354
11432.00,7.467648,25.02354,-0.000176,24.019677,-0.0077,1.355
11434.00,7.475709,25.02301,-0.000176,24.019345,-0.0077,1.356
11436.00,7.484157,25.02373,-0.000176,24.019650,-0.0077,1.355
11438.00,7.491247,25.02452,-0.000176,24.019809,-0.0077,1.356
11440.00,7.496127,25.02432,-0.000175,24.019550,-0.0076,1.355
11442.00,7.499385,25.02378,-0.000175,24.020303,-0.0077,1.354
11444.00,7.501607,25.02452,-0.000174,24.019516,-0.0076,1.353
11446.00,7.503473,25.02459,-0.000173,24.020121,-0.0077,1.353
11448.00,7.504762,25.02423,-0.000173,24.019409,-0.0077,1.353
11450.00,7.505762,25.02422,-0.000173,24.020138,-0.0076,1.353
11452.00,7.505739,25.02435,-0.000174,24.020018,-0.0077,1.353
11454.00,7.505694,25.02479,-0.000174,24.019779,-0.0077,1.354
11456.00,7.506387,25.02424,-0.000174,24.019474,-0.0077,1.354
11458.00,7.507502,25.02368,-0.000174,24.019639,-0.0077,1.353
11460.00,7.508469,25.02327,-0.000173,24.019739,-0.0077,1.353
11462.00,7.508946,25.02396,-0.000174,24.020457,-0.0077,1.353
11464.00,7.508883,25.02384,-0.000174,24.019962,-0.0077,1.353
11466.00,7.508736,25.02366,-0.000174,24.019032,-0.0077,1.353
11468.00,7.508643,25.02323,-0.000174,24.020154,-0.0076,1.354
11470.00,7.508334,25.02371,-0.000174,24.019583,-0.0077,1.353
11472.00,7.509423,25.02382,-0.000175,24.019782,-0.0077,1.354
11474.00,7.510079,25.02425,-0.000174,24.019625,-0.0076,1.353
11476.00,7.510572,25.02466,-0.000174,24.019356,-0.0076,1.353
11478.00,7.511091,25.02367,-0.000174,24.019655,-0.0077,1.353
11480.00,7.511239,25.02359,-0.000174,24.019414,-0.0077,1.353
11482.00,7.511511,25.02372,-0.000175,24.019431,-0.0077,1.353
11484.00,7.511665,25.02406,-0.000175,24.019293,-0.0076,1.353
11486.00,7.511273,25.02400,-0.000176,24.020141,-0.0076,1.354
11488.00,7.511249,25.02383,-0.000175,24.020478,-0.0076,1.353
11490.00,7.510625,25.02377,-0.000175,24.020362,-0.0077,1.353
11492.00,7.510634,25.02314,-0.000175,24.020569,-0.0076,1.353
11494.00,7.510262,25.02386,-0.000175,24.019998,-0.0077,1.353
11496.00,7.509240,25.02429,-0.000175,24.019565,-0.0077,1.353
11498.00,7.508247,25.02450,-0.000174,24.020163,-0.0077,1.354
11500.00,7.507257,25.02379,-0.000175,24.019922,-0.0077,1.353
11502.00,7.506647,25.02291,-0.000174,24.020085,-0.0077,1.353
11504.00,7.506370,25.02291,-0.000175,24.019886,-0.0077,1.354
11506.00,7.505724,25.02302,-0.000175,24.020139,-0.0077,1.353
11508.00,7.504862,25.02295,-0.000174,24.019773,-0.0077,1.353
11510.00,7.504849,25.02348,-0.000172,24.019780,-0.0077,1.353
11512.00,7.505356,25.02332,-0.000175,24.019670,-0.0077,1.353
11514.00,7.505802,25.02330,-0.000173,24.020047,-0.0077,1.353
11516.00,7.505523,25.02402,-0.000174,24.019690,-0.0076,1.354
11518.00,7.505177,25.02449,-0.000174,24.019282,-0.0077,1.354
11520.00,7.505559,25.02421,-0.000174,24.019362,-0.0077,1.353
11522.00,7.506033,25.02444,-0.000174,24.020439,-0.0077,1.353
11524.00,7.505154,25.02454,-0.000174,24.020533,-0.0077,1.353
11526.00,7.504279,25.02498,-0.000173,24.020516,-0.0076,1.353
11528.00,7.504289,25.02493,-0.000174,24.020263,-0.0077,1.353
11530.00,7.504530,25.02480,-0.000173,24.020480,-0.0076,1.354
11532.00,7.504213,25.02478,-0.000175,24.020319,-0.0076,1.354
11534.00,7.503996,25.02456,-0.000175,24.019240,-0.0076,1.354
11536.00,7.504181,25.02459,-0.000174,24.019637,-0.0076,1.354
11538.00,7.503754,25.02464,-0.000174,24.019668,-0.0076,1.354
11540.00,7.503259,25.02499,-0.000174,24.020060,-0.0076,1.354
11542.00,7.503462,25.02425,-0.000174,24.020243,-0.0077,1.354
11544.00,7.504180,25.02418,-0.000175,24.020395,-0.0076,1.354
11546.00,7.503511,25.02493,-0.000174,24.019936,-0.0077,1.354
11548.00,7.503085,25.02480,-0.000174,24.020225,-0.0077,1.354
11550.00,7.502981,25.02486,-0.000174,24.019915,-0.0077,1.353
11552.00,7.503043,25.02530,-0.000175,24.020007,-0.0077,1.354
11554.00,7.503201,25.02479,-0.000175,24.019543,-0.0077,1.354
11556.00,7.504064,25.02509,-0.000175,24.019481,-0.0077,1.353
11558.00,7.503168,25.02610,-0.000174,24.020078,-0.0077,1.353
11560.00,7.502420,25.02551,-0.000173,24.020643,-0.0076,1.353
11562.00,7.502594,25.02537,-0.000174,24.020090,-0.0077,1.354
11564.00,7.503149,25.02468,-0.000174,24.019650,-0.0077,1.354
11566.00,7.502439,25.02435,-0.000175,24.019987,-0.0077,1.354
11568.00,7.502242,25.02406,-0.000174,24.020000,-0.0077,1.354
11570.00,7.503429,25.02444,-0.000175,24.019770,-0.0077,1.353
11572.00,7.503464,25.02378,-0.000176,24.020052,-0.0077,1.354
11574.00,7.502994,25.02466,-0.000175,24.019945,-0.0077,1.354
11576.00,7.502885,25.02562,-0.000176,24.019895,-0.0077,1.354
11578.00,7.502387,25.02507,-0.000174,24.019590,-0.0077,1.353
11580.00,7.502211,25.02514,-0.000173,24.019938,-0.0077,1.353
11582.00,7.502470,25.02516,-0.000175,24.020252,-0.0077,1.354
11584.00,7.502960,25.02468,-0.000174,24.019471,-0.0076,1.353
11586.00,7.503274,25.02537,-0.000174,24.020484,-0.0077,1.353
11588.00,7.502896,25.02463,-0.000175,24.019215,-0.0076,1.354
11590.00,7.502442,25.02424,-0.000174,24.019605,-0.0077,1.354
11592.00,7.502378,25.02433,-0.000173,24.020013,-0.0076,1.354
11594.00,7.502491,25.02500,-0.000175,24.019728,-0.0077,1.354
11596.00,7.502342,25.02547,-0.000176,24.019507,-0.0077,1.354
11598.00,7.502079,25.02514,-0.000175,24.019356,-0.0077,1.354
11600.00,7.502504,25.02454,-0.000175,24.019324,-0.0077,1.353
11602.00,7.502018,25.02493,-0.000174,24.019425,-0.0077,1.353
11604.00,7.502728,25.02558,-0.000173,24.020032,-0.0077,1.354
11606.00,7.503243,25.02538,-0.000174,24.020107,-0.0077,1.354
11608.00,7.503099,25.02505,-0.000175,24.019144,-0.0077,1.354
11610.00,7.502136,25.02543,-0.000174,24.019626,-0.0077,1.354
11612.00,7.502127,25.02611,-0.000174,24.020616,-0.0077,1.353
11614.00,7.502300,25.02661,-0.000175,24.019469,-0.0077,1.354
11616.00,7.501999,25.02606,-0.000174,24.019628,-0.0077,1.354
11618.00,7.501357,25.02580,-0.000175,24.020072,-0.0077,1.354
11620.00,7.500527,25.02635,-0.000175,24.019315,-0.0077,1.354
11622.00,7.501676,25.02580,-0.000176,24.019318,-0.0077,1.354
11624.00,7.501828,25.02578,-0.000175,24.019500,-0.0077,1.354
11626.00,7.501104,25.02647,-0.000174,24.020027,-0.0077,1.354
11628.00,7.501227,25.02670,-0.000175,24.019715,-0.0077,1.355
11630.00,7.501560,25.02591,-0.000175,24.019991,-0.0077,1.354
11632.00,7.501816,25.02571,-0.000174,24.020214,-0.0077,1.354
11634.00,7.502320,25.02584,-0.000175,24.019416,-0.0077,1.354
11636.00,7.502879,25.02547,-0.000175,24.019641,-0.0076,1.354
11638.00,7.503562,25.02615,-0.000174,24.020123,-0.0077,1.354
11640.00,7.503459,25.02579,-0.000175,24.019911,-0.0077,1.353
11642.00,7.502661,25.02669,-0.000174,24.019849,-0.0077,1.354
11644.00,7.502403,25.02604,-0.000176,24.020243,-0.0077,1.355
11646.00,7.503247,25.02613,-0.000174,24.020226,-0.0077,1.354
11648.00,7.503366,25.02611,-0.000174,24.019913,-0.0077,1.353
11650.00,7.503492,25.02631,-0.000173,24.019463,-0.0077,1.353
11652.00,7.503630,25.02553,-0.000175,24.019956,-0.0077,1.353
11654.00,7.503675,25.02661,-0.000174,24.019887,-0.0076,1.354
11656.00,7.503987,25.02680,-0.000175,24.020094,-0.0077,1.354
11658.00,7.503743,25.02650,-0.000176,24.020761,-0.0077,1.354
11660.00,7.502996,25.02642,-0.000175,24.019643,-0.0077,1.354
11662.00,7.502983,25.02730,-0.000175,24.020040,-0.0076,1.354
11664.00,7.503022,25.02665,-0.000174,24.019547,-0.0076,1.354
11666.00,7.503081,25.02568,-0.000174,24.020373,-0.0077,1.353
11668.00,7.502900,25.02578,-0.000174,24.020147,-0.0077,1.353
11670.00,7.502863,25.02532,-0.000174,24.019704,-0.0077,1.353
11672.00,7.502660,25.02566,-0.000174,24.020054,-0.0077,1.354
11674.00,7.502311,25.02610,-0.000174,24.020342,-0.0077,1.354
11676.00,7.502479,25.02688,-0.000174,24.020232,-0.0077,1.354
11678.00,7.502371,25.02634,-0.000174,24.019333,-0.0077,1.354
11680.00,7.501967,25.02584,-0.000174,24.020090,-0.0077,1.354
11682.00,7.502095,25.02610,-0.000175,24.019603,-0.0077,1.354
11684.00,7.502423,25.02575,-0.000175,24.019817,-0.0077,1.354
11686.00,7.502242,25.02525,-0.000174,24.019989,-0.0076,1.354
11688.00,7.501338,25.02487,-0.000176,24.020656,-0.0076,1.354
11690.00,7.502507,25.02550,-0.000174,24.020304,-0.0077,1.354
11692.00,7.502488,25.02588,-0.000174,24.019563,-0.0077,1.354
11694.00,7.502924,25.02568,-0.000175,24.019915,-0.0077,1.354
11696.00,7.503129,25.02519,-0.000175,24.020107,-0.0077,1.354
11698.00,7.503566,25.02542,-0.000174,24.020623,-0.0077,1.353
11700.00,7.502676,25.02583,-0.000174,24.019902,-0.0077,1.354
11702.00,7.502938,25.02565,-0.000174,24.019592,-0.0077,1.354
11704.00,7.502038,25.02617,-0.000174,24.020382,-0.0077,1.354
11706.00,7.502927,25.02528,-0.000174,24.020161,-0.0077,1.353
11708.00,7.503300,25.02530,-0.000175,24.019895,-0.0077,1.354
11710.00,7.502219,25.02557,-0.000174,24.020042,-0.0077,1.354
11712.00,7.501756,25.02516,-0.000174,24.019403,-0.0077,1.354
11714.00,7.501847,25.02430,-0.000175,24.019746,-0.0077,1.354
11716.00,7.501393,25.02510,-0.000175,24.019853,-0.0077,1.354
11718.00,7.501526,25.02556,-0.000175,24.019982,-0.0077,1.354
11720.00,7.501952,25.02529,-0.000174,24.019846,-0.0077,1.353
11722.00,7.502114,25.02490,-0.000174,24.019795,-0.0077,1.353
11724.00,7.502171,25.02465,-0.000174,24.020123,-0.0077,1.354
11726.00,7.501438,25.02464,-0.000175,24.020221,-0.0077,1.354
11728.00,7.502752,25.02519,-0.000174,24.019748,-0.0077,1.355
11730.00,7.503078,25.02455,-0.000175,24.019559,-0.0077,1.354
11732.00,7.502007,25.02488,-0.000175,24.019724,-0.0077,1.354
11734.00,7.501746,25.02533,-0.000174,24.020060,-0.0077,1.353
11736.00,7.502567,25.02487,-0.000174,24.019594,-0.0077,1.354
11738.00,7.503053,25.02575,-0.000175,24.020292,-0.0077,1.354
11740.00,7.503186,25.02519,-0.000175,24.020107,-0.0077,1.354
11742.00,7.503003,25.02554,-0.000174,24.019837,-0.0077,1.354
11744.00,7.502638,25.02530,-0.000174,24.019432,-0.0077,1.355
11746.00,7.502535,25.02455,-0.000176,24.020098,-0.0077,1.354
11748.00,7.502294,25.02504,-0.000173,24.020629,-0.0076,1.354
11750.00,7.501804,25.02505,-0.000174,24.020020,-0.0076,1.354
11752.00,7.503236,25.02478,-0.000174,24.020063,-0.0077,1.354
11754.00,7.503459,25.02518,-0.000176,24.019572,-0.0077,1.354
11756.00,7.502886,25.02507,-0.000174,24.019706,-0.0076,1.354
11758.00,7.502837,25.02576,-0.000174,24.019737,-0.0077,1.354
11760.00,7.502981,25.02502,-0.000175,24.019354,-0.0077,1.354
11762.00,7.503422,25.02466,-0.000175,24.019704,-0.0077,1.354
11764.00,7.502581,25.02505,-0.000175,24.019103,-0.0076,1.354
11766.00,7.502394,25.02563,-0.000174,24.020600,-0.0077,1.354
11768.00,7.502866,25.02590,-0.000174,24.020020,-0.0076,1.354
11770.00,7.503588,25.02569,-0.000174,24.019693,-0.0077,1.354
11772.00,7.503024,25.02570,-0.000174,24.019576,-0.0077,1.354
11774.00,7.502194,25.02532,-0.000175,24.019800,-0.0076,1.354
11776.00,7.501588,25.02510,-0.000175,24.019897,-0.0077,1.354
11778.00,7.501605,25.02525,-0.000175,24.019652,-0.0077,1.354
11780.00,7.502323,25.02536,-0.000175,24.019804,-0.0077,1.354
11782.00,7.502797,25.02488,-0.000176,24.019835,-0.0077,1.354
11784.00,7.501998,25.02489,-0.000175,24.020036,-0.0077,1.354
11786.00,7.501269,25.02479,-0.000174,24.019793,-0.0077,1.353
11788.00,7.500998,25.02509,-0.000173,24.019641,-0.0077,1.354
11790.00,7.501664,25.02554,-0.000174,24.019539,-0.0077,1.354
11792.00,7.501154,25.02585,-0.000174,24.019610,-0.0077,1.354
11794.00,7.501422,25.02591,-0.000173,24.019996,-0.0077,1.354
11796.00,7.501855,25.02645,-0.000175,24.019501,-0.0077,1.354
11798.00,7.501664,25.02626,-0.000174,24.019873,-0.0077,1.354
11800.00,7.501615,25.02696,-0.000174,24.020054,-0.0076,1.355
11802.00,7.501612,25.02619,-0.000174,24.020013,-0.0076,1.353
11804.00,7.501713,25.02660,-0.000173,24.019664,-0.0077,1.354
11806.00,7.501757,25.02639,-0.000174,24.019710,-0.0077,1.354
11808.00,7.501046,25.02727,-0.000175,24.019500,-0.0077,1.354
11810.00,7.500632,25.02702,-0.000174,24.020154,-0.0077,1.355
11812.00,7.501461,25.02779,-0.000174,24.019900,-0.0077,1.354
11814.00,7.501237,25.02681,-0.000175,24.019130,-0.0077,1.354
11816.00,7.501588,25.02638,-0.000175,24.019936,-0.0077,1.354
11818.00,7.502244,25.02688,-0.000174,24.019721,-0.0077,1.353
11820.00,7.502904,25.02719,-0.000174,24.020020,-0.0077,1.354
11822.00,7.502215,25.02740,-0.000175,24.019541,-0.0077,1.354
11824.00,7.501295,25.02713,-0.000176,24.019217,-0.0077,1.354
11826.00,7.501450,25.02765,-0.000175,24.019791,-0.0077,1.354
11828.00,7.502128,25.02761,-0.000174,24.019248,-0.0077,1.354
11830.00,7.502341,25.02749,-0.000173,24.019601,-0.0077,1.354
11832.00,7.502433,25.02640,-0.000175,24.019581,-0.0077,1.354
11834.00,7.502197,25.02674,-0.000174,24.020061,-0.0077,1.354
11836.00,7.502507,25.02607,-0.000175,24.019530,-0.0077,1.354
11838.00,7.502967,25.02624,-0.000176,24.019331,-0.0077,1.354
11840.00,7.502291,25.02658,-0.000173,24.020286,-0.0077,1.354
11842.00,7.501187,25.02653,-0.000173,24.020085,-0.0077,1.354
11844.00,7.500463,25.02536,-0.000174,24.019895,-0.0077,1.354
11846.00,7.500786,25.02636,-0.000174,24.020154,-0.0077,1.354
11848.00,7.500124,25.02625,-0.000175,24.019708,-0.0077,1.354
11850.00,7.500196,25.02658,-0.000175,24.019987,-0.0077,1.354
11852.00,7.501618,25.02709,-0.000175,24.019811,-0.0077,1.354
11854.00,7.502264,25.02775,-0.000174,24.020014,-0.0077,1.354
11856.00,7.501865,25.02844,-0.000173,24.019191,-0.0077,1.353
11858.00,7.500971,25.02800,-0.000174,24.019913,-0.0077,1.354
11860.00,7.501336,25.02725,-0.000174,24.019568,-0.0077,1.354
11862.00,7.501623,25.02700,-0.000173,24.019793,-0.0077,1.354
11864.00,7.500653,25.02706,-0.000173,24.019956,-0.0077,1.354
11866.00,7.500497,25.02674,-0.000174,24.019003,-0.0077,1.354
11868.00,7.501435,25.02636,-0.000175,24.020290,-0.0077,1.354
11870.00,7.502264,25.02744,-0.000174,24.019788,-0.0076,1.354
11872.00,7.502414,25.02797,-0.000173,24.019824,-0.0077,1.354
11874.00,7.501510,25.02760,-0.000174,24.019866,-0.0077,1.354
11876.00,7.501243,25.02782,-0.000174,24.019860,-0.0077,1.354
11878.00,7.501756,25.02742,-0.000174,24.020281,-0.0077,1.354
11880.00,7.502395,25.02682,-0.000175,24.019788,-0.0077,1.354
11882.00,7.502881,25.02776,-0.000175,24.019547,-0.0077,1.354
11884.00,7.502904,25.02782,-0.000175,24.019413,-0.0077,1.355
11886.00,7.501793,25.02749,-0.000175,24.019831,-0.0077,1.354
11888.00,7.501293,25.02754,-0.000174,24.020368,-0.0077,1.354
11890.00,7.501270,25.02734,-0.000175,24.019790,-0.0077,1.354
11892.00,7.501095,25.02701,-0.000175,24.019674,-0.0077,1.354
11894.00,7.501177,25.02726,-0.000174,24.019554,-0.0077,1.354
11896.00,7.501256,25.02678,-0.000174,24.020290,-0.0077,1.354
11898.00,7.501086,25.02619,-0.000174,24.020058,-0.0077,1.354
11900.00,7.501803,25.02601,-0.000174,24.020243,-0.0077,1.354
11902.00,7.502360,25.02654,-0.000174,24.019813,-0.0077,1.354
11904.00,7.502166,25.02682,-0.000176,24.019748,-0.0077,1.354
11906.00,7.502458,25.02676,-0.000175,24.019668,-0.0077,1.353
11908.00,7.502969,25.02592,-0.000175,24.019576,-0.0077,1.354
11910.00,7.502543,25.02599,-0.000174,24.019543,-0.0077,1.354
11912.00,7.502200,25.02582,-0.000174,24.020058,-0.0076,1.355
11914.00,7.502244,25.02612,-0.000175,24.019976,-0.0077,1.355
11916.00,7.502794,25.02667,-0.000175,24.019456,-0.0077,1.355
11918.00,7.503027,25.02713,-0.000175,24.019382,-0.0076,1.354
11920.00,7.503281,25.02694,-0.000174,24.019799,-0.0076,1.355
11922.00,7.504136,25.02704,-0.000174,24.020114,-0.0077,1.354
11924.00,7.504226,25.02652,-0.000173,24.020408,-0.0076,1.354
11926.00,7.503190,25.02704,-0.000173,24.020094,-0.0077,1.354
11928.00,7.502967,25.02640,-0.000173,24.020025,-0.0076,1.354
11930.00,7.502651,25.02696,-0.000173,24.020139,-0.0076,1.354
11932.00,7.503023,25.02669,-0.000174,24.020069,-0.0076,1.354
11934.00,7.502323,25.02687,-0.000173,24.020027,-0.0076,1.354
11936.00,7.501906,25.02710,-0.000174,24.020332,-0.0076,1.354
11938.00,7.501687,25.02680,-0.000175,24.020326,-0.0077,1.355
11940.00,7.501528,25.02674,-0.000175,24.019476,-0.0077,1.354
11942.00,7.501247,25.02660,-0.000175,24.020067,-0.0077,1.355
11944.00,7.501594,25.02678,-0.000175,24.020297,-0.0077,1.354
11946.00,7.501899,25.02720,-0.000173,24.020333,-0.0077,1.354
11948.00,7.502393,25.02715,-0.000172,24.020600,-0.0077,1.354
11950.00,7.501365,25.02658,-0.000174,24.020038,-0.0077,1.354
11952.00,7.500434,25.02738,-0.000173,24.019797,-0.0077,1.354
11954.00,7.500103,25.02698,-0.000173,24.020478,-0.0076,1.353
11956.00,7.500166,25.02734,-0.000173,24.020150,-0.0077,1.354
11958.00,7.500095,25.02771,-0.000173,24.019768,-0.0076,1.354
11960.00,7.499874,25.02745,-0.000174,24.019489,-0.0077,1.354
11962.00,7.500340,25.02742,-0.000175,24.020114,-0.0077,1.354
11964.00,7.500782,25.02743,-0.000175,24.020375,-0.0077,1.354
11966.00,7.501037,25.02682,-0.000174,24.020134,-0.0077,1.354
11968.00,7.501593,25.02697,-0.000174,24.020317,-0.0077,1.354
11970.00,7.501568,25.02703,-0.000174,24.019654,-0.0077,1.354
11972.00,7.501132,25.02661,-0.000175,24.019869,-0.0077,1.355
11974.00,7.501229,25.02614,-0.000174,24.019616,-0.0077,1.355
11976.00,7.500926,25.02661,-0.000174,24.019978,-0.0077,1.354
11978.00,7.501587,25.02613,-0.000174,24.020371,-0.0077,1.354
11980.00,7.501264,25.02656,-0.000174,24.019249,-0.0077,1.355
11982.00,7.502551,25.02680,-0.000174,24.019447,-0.0077,1.354
11984.00,7.503819,25.02668,-0.000175,24.019733,-0.0077,1.355
11986.00,7.504203,25.02689,-0.000174,24.019161,-0.0077,1.355
11988.00,7.505061,25.02618,-0.000175,24.020446,-0.0076,1.354
11990.00,7.505340,25.02714,-0.000174,24.019884,-0.0077,1.355
11992.00,7.505010,25.02731,-0.000175,24.019048,-0.0077,1.355
11994.00,7.505009,25.02735,-0.000173,24.020219,-0.0077,1.355
11996.00,7.504619,25.02703,-0.000174,24.020107,-0.0076,1.355
11998.00,7.504432,25.02703,-0.000175,24.020217,-0.0076,1.355
12000.00,7.504128,25.02630,-0.000175,24.020107,-0.0076,1.354
12002.00,7.502651,25.02612,-0.000173,24.020081,-0.0077,1.354
12004.00,7.501428,25.02648,-0.000173,24.020092,-0.0077,1.354
@20,12.0000,24.0
12006.00,7.500101,25.02703,-0.000174,24.020475,-0.0077,1.355
12008.00,7.494999,25.02729,-0.000175,24.019657,-0.0077,1.354
12010.00,7.486401,25.02743,-0.000173,24.019650,-0.0077,1.354
12012.00,7.478920,25.02763,-0.000174,24.020390,-0.0077,1.354
12014.00,7.473091,25.02743,-0.000173,24.020250,-0.0076,1.354
12016.00,7.468157,25.02792,-0.000173,24.019558,-0.0076,1.354
12018.00,7.464764,25.02799,-0.000174,24.019306,-0.0077,1.355
12020.00,7.463061,25.02773,-0.000176,24.019835,-0.0076,1.355
12022.00,7.463095,25.02726,-0.000176,24.019266,-0.0076,1.356
12024.00,7.462146,25.02763,-0.000175,24.020159,-0.0077,1.356
12026.00,7.462774,25.02806,-0.000175,24.019840,-0.0077,1.356
12028.00,7.462950,25.02730,-0.000174,24.019710,-0.0077,1.355
12030.00,7.462275,25.02707,-0.000175,24.020221,-0.0076,1.356
12032.00,7.466225,25.02650,-0.000175,24.020277,-0.0076,1.356
12034.00,7.473417,25.02602,-0.000176,24.020074,-0.0076,1.357
12036.00,7.482407,25.02588,-0.000176,24.019802,-0.0077,1.357
12038.00,7.489367,25.02635,-0.000176,24.019978,-0.0077,1.356
12040.00,7.494220,25.02668,-0.000175,24.019766,-0.0077,1.356
12042.00,7.498579,25.02623,-0.000175,24.020500,-0.0076,1.356
12044.00,7.501161,25.02652,-0.000174,24.019955,-0.0077,1.355
12046.00,7.501370,25.02572,-0.000175,24.019092,-0.0077,1.355
12048.00,7.501669,25.02595,-0.000174,24.018756,-0.0077,1.355
12050.00,7.503082,25.02566,-0.000172,24.019826,-0.0077,1.354
12052.00,7.504738,25.02510,-0.000173,24.020177,-0.0076,1.354
12054.00,7.505793,25.02525,-0.000172,24.019518,-0.0076,1.355
12056.00,7.505427,25.02540,-0.000173,24.021078,-0.0077,1.355
12058.00,7.505756,25.02610,-0.000174,24.021668,-0.0076,1.355
12060.00,7.505910,25.02585,-0.000174,24.020042,-0.0077,1.355
12062.00,7.506327,25.02597,-0.000174,24.020063,-0.0077,1.355
12064.00,7.507235,25.02625,-0.000173,24.020239,-0.0076,1.354
12066.00,7.507479,25.02625,-0.000173,24.020596,-0.0076,1.354
12068.00,7.507878,25.02569,-0.000174,24.019679,-0.0076,1.355
12070.00,7.508462,25.02520,-0.000174,24.020221,-0.0077,1.355
12072.00,7.509286,25.02530,-0.000176,24.020141,-0.0076,1.355
12074.00,7.509638,25.02514,-0.000174,24.019688,-0.0077,1.355
12076.00,7.511896,25.02590,-0.000173,24.020290,-0.0077,1.355
12078.00,7.512828,25.02545,-0.000174,24.019641,-0.0077,1.355
12080.00,7.512276,25.02569,-0.000174,24.020060,-0.0077,1.355
12082.00,7.511136,25.02525,-0.000174,24.020201,-0.0076,1.355
12084.00,7.511266,25.02484,-0.000174,24.019706,-0.0076,1.355
12086.00,7.511647,25.02570,-0.000174,24.019494,-0.0076,1.355
12088.00,7.511037,25.02647,-0.000174,24.020274,-0.0076,1.355
12090.00,7.510896,25.02560,-0.000173,24.019797,-0.0077,1.355
12092.00,7.510492,25.02580,-0.000174,24.020257,-0.0077,1.355
12094.00,7.510604,25.02570,-0.000174,24.019345,-0.0077,1.355
12096.00,7.509783,25.02598,-0.000174,24.019811,-0.0076,1.355
12098.00,7.509697,25.02589,-0.000174,24.020228,-0.0077,1.355
12100.00,7.509308,25.02591,-0.000174,24.020145,-0.0077,1.355
12102.00,7.508147,25.02555,-0.000174,24.020616,-0.0076,1.354
12104.00,7.507675,25.02577,-0.000174,24.019748,-0.0076,1.354
12106.00,7.507283,25.02581,-0.000173,24.019806,-0.0076,1.355
12108.00,7.507309,25.02534,-0.000174,24.019735,-0.0077,1.355
12110.00,7.506901,25.02531,-0.000173,24.019643,-0.0076,1.354
12112.00,7.505525,25.02511,-0.000174,24.020074,-0.0077,1.355
12114.00,7.505114,25.02618,-0.000173,24.020058,-0.0077,1.354
12116.00,7.504522,25.02670,-0.000173,24.019900,-0.0077,1.354
12118.00,7.504781,25.02701,-0.000174,24.019369,-0.0077,1.355
12120.00,7.505015,25.02728,-0.000174,24.019606,-0.0077,1.355
12122.00,7.505301,25.02699,-0.000174,24.020468,-0.0076,1.355
12124.00,7.505241,25.02697,-0.000173,24.020462,-0.0077,1.355
12126.00,7.505446,25.02680,-0.000174,24.020230,-0.0076,1.354
12128.00,7.505685,25.02719,-0.000173,24.020845,-0.0076,1.354
12130.00,7.506076,25.02726,-0.000173,24.020420,-0.0076,1.355
12132.00,7.505695,25.02762,-0.000174,24.019683,-0.0076,1.355
12134.00,7.504978,25.02739,-0.000173,24.020049,-0.0076,1.354
12136.00,7.505286,25.02760,-0.000174,24.020498,-0.0076,1.354
12138.00,7.505287,25.02787,-0.000174,24.020188,-0.0076,1.355
12140.00,7.505144,25.02787,-0.000174,24.020212,-0.0076,1.354
12142.00,7.504804,25.02769,-0.000174,24.020342,-0.0076,1.354
12144.00,7.504982,25.02809,-0.000173,24.019895,-0.0076,1.355
12146.00,7.504718,25.02777,-0.000174,24.020121,-0.0077,1.355
12148.00,7.504350,25.02785,-0.000173,24.019853,-0.0076,1.354
12150.00,7.504297,25.02695,-0.000173,24.019766,-0.0076,1.355
12152.00,7.504197,25.02693,-0.000174,24.020422,-0.0076,1.355
12154.00,7.503734,25.02768,-0.000175,24.020051,-0.0077,1.355
12156.00,7.502447,25.02826,-0.000174,24.020462,-0.0077,1.354
12158.00,7.501316,25.02809,-0.000172,24.019552,-0.0076,1.355
12160.00,7.501642,25.02742,-0.000174,24.019985,-0.0076,1.355
12162.00,7.502175,25.02732,-0.000174,24.020377,-0.0076,1.355
12164.00,7.502470,25.02752,-0.000174,24.020453,-0.0077,1.355
12166.00,7.502452,25.02738,-0.000175,24.020502,-0.0077,1.355
12168.00,7.502311,25.02725,-0.000175,24.019474,-0.0077,1.356
12170.00,7.501948,25.02754,-0.000174,24.019755,-0.0076,1.355
12172.00,7.501503,25.02763,-0.000174,24.020913,-0.0077,1.355
12174.00,7.501631,25.02706,-0.000173,24.020125,-0.0076,1.355
12176.00,7.501257,25.02651,-0.000174,24.019804,-0.0076,1.355
12178.00,7.502588,25.02797,-0.000174,24.020491,-0.0076,1.354
12180.00,7.503022,25.02770,-0.000173,24.020243,-0.0077,1.355
12182.00,7.502928,25.02784,-0.000173,24.020393,-0.0076,1.355
12184.00,7.502106,25.02833,-0.000173,24.020225,-0.0076,1.355
12186.00,7.501880,25.02747,-0.000175,24.020585,-0.0077,1.355
12188.00,7.501551,25.02772,-0.000174,24.020130,-0.0076,1.355
12190.00,7.502069,25.02696,-0.000174,24.020156,-0.0077,1.355
12192.00,7.501645,25.02708,-0.000173,24.020313,-0.0077,1.355
12194.00,7.501293,25.02815,-0.000173,24.020386,-0.0076,1.355
12196.00,7.501008,25.02816,-0.000174,24.020569,-0.0076,1.355
12198.00,7.502402,25.02758,-0.000173,24.020942,-0.0076,1.355
12200.00,7.503568,25.02838,-0.000173,24.020094,-0.0076,1.355
12202.00,7.503270,25.02890,-0.000174,24.019809,-0.0076,1.355
12204.00,7.503385,25.02838,-0.000174,24.020257,-0.0076,1.355
12206.00,7.503783,25.02882,-0.000175,24.020924,-0.0076,1.355
12208.00,7.503589,25.02881,-0.000175,24.019371,-0.0076,1.355
12210.00,7.504129,25.02886,-0.000175,24.020371,-0.0077,1.355
12212.00,7.503897,25.02973,-0.000175,24.020116,-0.0077,1.356
12214.00,7.504349,25.02941,-0.000175,24.020052,-0.0077,1.355
12216.00,7.504776,25.02880,-0.000175,24.020072,-0.0077,1.355
12218.00,7.504925,25.02880,-0.000174,24.020317,-0.0077,1.355
12220.00,7.505042,25.02846,-0.000174,24.020185,-0.0077,1.355
12222.00,7.504269,25.02803,-0.000173,24.019817,-0.0076,1.355
12224.00,7.504362,25.02780,-0.000175,24.019077,-0.0077,1.355
12226.00,7.504112,25.02780,-0.000175,24.019875,-0.0077,1.356
12228.00,7.503816,25.02847,-0.000176,24.019884,-0.0077,1.356
12230.00,7.504124,25.02848,-0.000175,24.020119,-0.0076,1.356
12232.00,7.502827,25.02791,-0.000175,24.020304,-0.0077,1.355
12234.00,7.502417,25.02802,-0.000173,24.019695,-0.0076,1.354
12236.00,7.501752,25.02789,-0.000174,24.019951,-0.0077,1.354
12238.00,7.501281,25.02846,-0.000174,24.019608,-0.0077,1.355
12240.00,7.501288,25.02855,-0.000174,24.019612,-0.0076,1.355
12242.00,7.501092,25.02809,-0.000174,24.019913,-0.0077,1.356
12244.00,7.500558,25.02869,-0.000173,24.019722,-0.0077,1.355
12246.00,7.500779,25.02853,-0.000173,24.019481,-0.0077,1.355
12248.00,7.501264,25.02850,-0.000173,24.019782,-0.0076,1.355
12250.00,7.501911,25.02861,-0.000174,24.019755,-0.0076,1.355
12252.00,7.502732,25.02897,-0.000173,24.020263,-0.0076,1.354
12254.00,7.502788,25.02875,-0.000173,24.019840,-0.0077,1.355
12256.00,7.503854,25.02840,-0.000174,24.018947,-0.0077,1.356
12258.00,7.504883,25.02883,-0.000174,24.019679,-0.0077,1.356
12260.00,7.503907,25.02834,-0.000176,24.020602,-0.0077,1.356
12262.00,7.504134,25.02827,-0.000175,24.019820,-0.0077,1.355
12264.00,7.504245,25.02852,-0.000174,24.019768,-0.0076,1.355
12266.00,7.504091,25.02863,-0.000172,24.019133,-0.0076,1.354
12268.00,7.503984,25.02900,-0.000175,24.019525,-0.0077,1.355
12270.00,7.503107,25.02861,-0.000175,24.020080,-0.0077,1.356
12272.00,7.502432,25.02844,-0.000174,24.019793,-0.0077,1.355
12274.00,7.502740,25.02872,-0.000174,24.019748,-0.0077,1.355
12276.00,7.502869,25.02785,-0.000174,24.019824,-0.0077,1.356
12278.00,7.503850,25.02771,-0.000175,24.020203,-0.0077,1.355
12280.00,7.503405,25.02775,-0.000175,24.020275,-0.0077,1.355
12282.00,7.503562,25.02724,-0.000174,24.020183,-0.0076,1.355
12284.00,7.504129,25.02769,-0.000176,24.019922,-0.0077,1.355
12286.00,7.504090,25.02697,-0.000174,24.019831,-0.0077,1.355
12288.00,7.504642,25.02764,-0.000174,24.020449,-0.0077,1.355
12290.00,7.504731,25.02839,-0.000174,24.020221,-0.0077,1.355
12292.00,7.505024,25.02730,-0.000174,24.019209,-0.0077,1.355
12294.00,7.505374,25.02767,-0.000175,24.019277,-0.0077,1.356
12296.00,7.504628,25.02783,-0.000175,24.019784,-0.0076,1.356
12298.00,7.504913,25.02786,-0.000174,24.018983,-0.0076,1.356
12300.00,7.505700,25.02744,-0.000174,24.020230,-0.0076,1.355
12302.00,7.504506,25.02705,-0.000175,24.020192,-0.0077,1.356
12304.00,7.503107,25.02750,-0.000174,24.019661,-0.0077,1.355
12306.00,7.503906,25.02738,-0.000175,24.020080,-0.0077,1.355
12308.00,7.504809,25.02722,-0.000174,24.020130,-0.0076,1.355
12310.00,7.504537,25.02720,-0.000174,24.019880,-0.0076,1.355
12312.00,7.504535,25.02800,-0.000175,24.019413,-0.0077,1.355
12314.00,7.505371,25.02790,-0.000176,24.019443,-0.0077,1.356
12316.00,7.504334,25.02746,-0.000174,24.019739,-0.0077,1.355
12318.00,7.503392,25.02692,-0.000174,24.020083,-0.0077,1.355
12320.00,7.504381,25.02802,-0.000174,24.020283,-0.0077,1.355
12322.00,7.504073,25.02787,-0.000174,24.019784,-0.0076,1.355
12324.00,7.504224,25.02846,-0.000174,24.020094,-0.0076,1.355
12326.00,7.503639,25.02902,-0.000175,24.020138,-0.0076,1.355
12328.00,7.502840,25.02842,-0.000175,24.020547,-0.0077,1.356
12330.00,7.502730,25.02831,-0.000174,24.020498,-0.0077,1.356
12332.00,7.503227,25.02833,-0.000174,24.019929,-0.0076,1.355
12334.00,7.503850,25.02825,-0.000175,24.019806,-0.0076,1.355
12336.00,7.504302,25.02796,-0.000173,24.019753,-0.0076,1.355
12338.00,7.502709,25.02799,-0.000172,24.020310,-0.0076,1.355
12340.00,7.501187,25.02801,-0.000173,24.020283,-0.0076,1.355
12342.00,7.501756,25.02784,-0.000174,24.019984,-0.0077,1.355
12344.00,7.501909,25.02729,-0.000174,24.019793,-0.0077,1.355
12346.00,7.502073,25.02839,-0.000174,24.019735,-0.0077,1.355
12348.00,7.503355,25.02805,-0.000174,24.020544,-0.0076,1.354
12350.00,7.503442,25.02838,-0.000174,24.019835,-0.0077,1.355
12352.00,7.503077,25.02853,-0.000174,24.019295,-0.0077,1.355
12354.00,7.502762,25.02798,-0.000174,24.020002,-0.0077,1.356
12356.00,7.502950,25.02832,-0.000174,24.020196,-0.0077,1.356
12358.00,7.504053,25.02853,-0.000174,24.019683,-0.0076,1.355
12360.00,7.504031,25.02870,-0.000173,24.019483,-0.0077,1.355
12362.00,7.503107,25.02854,-0.000174,24.020308,-0.0077,1.355
12364.00,7.503467,25.02913,-0.000174,24.019503,-0.0076,1.355
12366.00,7.503457,25.02826,-0.000174,24.020139,-0.0076,1.355
12368.00,7.503573,25.02808,-0.000175,24.020223,-0.0077,1.355
12370.00,7.504714,25.02771,-0.000175,24.020206,-0.0076,1.355
12372.00,7.504303,25.02797,-0.000174,24.019536,-0.0076,1.355
12374.00,7.503965,25.02692,-0.000174,24.020265,-0.0076,1.356
12376.00,7.503214,25.02729,-0.000174,24.019447,-0.0077,1.355
12378.00,7.501623,25.02764,-0.000174,24.019501,-0.0077,1.356
12380.00,7.501674,25.02813,-0.000174,24.019474,-0.0077,1.354
12382.00,7.501847,25.02824,-0.000174,24.019674,-0.0077,1.355
12384.00,7.501945,25.02783,-0.000174,24.019953,-0.0077,1.355
12386.00,7.501906,25.02820,-0.000173,24.019663,-0.0077,1.355
12388.00,7.501749,25.02750,-0.000174,24.019978,-0.0076,1.355
12390.00,7.502679,25.02775,-0.000174,24.019985,-0.0076,1.355
12392.00,7.502517,25.02738,-0.000174,24.019712,-0.0076,1.355
12394.00,7.502750,25.02746,-0.000173,24.020123,-0.0077,1.355
12396.00,7.503765,25.02694,-0.000174,24.019467,-0.0076,1.356
12398.00,7.503652,25.02716,-0.000174,24.019808,-0.0077,1.356
12400.00,7.504111,25.02736,-0.000173,24.020203,-0.0076,1.356
12402.00,7.504517,25.02687,-0.000173,24.020402,-0.0076,1.354
12404.00,7.504000,25.02736,-0.000173,24.020317,-0.0077,1.355
12406.00,7.504063,25.02690,-0.000174,24.020013,-0.0077,1.355
12408.00,7.503513,25.02731,-0.000173,24.020148,-0.0076,1.355
12410.00,7.503561,25.02776,-0.000174,24.019768,-0.0077,1.356
12412.00,7.503759,25.02734,-0.000173,24.019722,-0.0077,1.355
12414.00,7.503662,25.02673,-0.000174,24.020736,-0.0077,1.356
12416.00,7.503878,25.02732,-0.000173,24.020391,-0.0076,1.355
12418.00,7.503859,25.02618,-0.000173,24.020043,-0.0077,1.355
12420.00,7.503126,25.02632,-0.000173,24.019915,-0.0077,1.355
12422.00,7.502487,25.02718,-0.000173,24.019853,-0.0077,1.356
12424.00,7.501709,25.02667,-0.000174,24.020259,-0.0076,1.356
12426.00,7.502538,25.02655,-0.000173,24.019764,-0.0077,1.355
12428.00,7.502817,25.02717,-0.000172,24.019793,-0.0077,1.355
12430.00,7.501943,25.02682,-0.000174,24.019902,-0.0077,1.356
12432.00,7.501543,25.02632,-0.000173,24.020333,-0.0077,1.356
12434.00,7.501776,25.02701,-0.000173,24.020283,-0.0076,1.356
12436.00,7.502724,25.02671,-0.000174,24.019329,-0.0076,1.355
12438.00,7.501800,25.02687,-0.000173,24.019978,-0.0077,1.356
12440.00,7.501203,25.02744,-0.000174,24.019891,-0.0076,1.355
12442.00,7.501782,25.02721,-0.000173,24.019521,-0.0077,1.355
12444.00,7.502133,25.02708,-0.000174,24.019052,-0.0077,1.355
12446.00,7.502244,25.02817,-0.000175,24.020112,-0.0077,1.355
12448.00,7.503033,25.02798,-0.000174,24.019463,-0.0077,1.355
12450.00,7.502422,25.02723,-0.000174,24.019931,-0.0077,1.356
12452.00,7.501159,25.02735,-0.000175,24.020179,-0.0077,1.356
12454.00,7.501909,25.02756,-0.000175,24.019568,-0.0077,1.356
12456.00,7.502207,25.02736,-0.000176,24.019971,-0.0077,1.355
12458.00,7.501816,25.02672,-0.000174,24.020225,-0.0077,1.356
12460.00,7.502378,25.02603,-0.000174,24.019935,-0.0077,1.355
12462.00,7.501678,25.02627,-0.000172,24.019683,-0.0076,1.355
12464.00,7.501944,25.02643,-0.000173,24.019416,-0.0076,1.355
12466.00,7.502249,25.02688,-0.000174,24.020243,-0.0076,1.356
12468.00,7.502941,25.02680,-0.000174,24.019623,-0.0076,1.356
12470.00,7.502723,25.02722,-0.000174,24.020036,-0.0076,1.356
12472.00,7.501839,25.02705,-0.000175,24.019606,-0.0077,1.355
12474.00,7.501152,25.02706,-0.000173,24.020206,-0.0076,1.355
12476.00,7.501375,25.02727,-0.000173,24.020116,-0.0076,1.356
12478.00,7.502382,25.02711,-0.000174,24.019900,-0.0077,1.356
12480.00,7.503522,25.02777,-0.000173,24.020261,-0.0077,1.355
12482.00,7.503182,25.02774,-0.000174,24.020333,-0.0076,1.355
12484.00,7.503195,25.02754,-0.000174,24.020002,-0.0077,1.355
12486.00,7.502394,25.02744,-0.000173,24.020110,-0.0077,1.355
12488.00,7.501739,25.02684,-0.000173,24.020179,-0.0076,1.355
12490.00,7.500833,25.02717,-0.000174,24.019559,-0.0077,1.356
12492.00,7.501083,25.02688,-0.000175,24.019335,-0.0077,1.356
12494.00,7.501842,25.02652,-0.000175,24.020201,-0.0077,1.355
12496.00,7.502071,25.02654,-0.000174,24.020352,-0.0076,1.355
12498.00,7.502423,25.02693,-0.000174,24.019577,-0.0076,1.355
12500.00,7.502502,25.02798,-0.000173,24.019641,-0.0077,1.355
12502.00,7.503075,25.02794,-0.000173,24.019175,-0.0077,1.356
12504.00,7.502637,25.02674,-0.000174,24.019608,-0.0077,1.355
12506.00,7.501896,25.02638,-0.000174,24.019967,-0.0077,1.356
12508.00,7.501771,25.02695,-0.000174,24.020011,-0.0076,1.356
12510.00,7.501419,25.02771,-0.000174,24.020034,-0.0076,1.356
12512.00,7.501254,25.02692,-0.000173,24.020368,-0.0077,1.356
12514.00,7.500959,25.02740,-0.000174,24.020234,-0.0076,1.355
12516.00,7.501182,25.02714,-0.000174,24.020306,-0.0076,1.355
12518.00,7.501114,25.02697,-0.000174,24.020377,-0.0077,1.355
12520.00,7.500689,25.02732,-0.000174,24.020101,-0.0077,1.355
12522.00,7.499970,25.02719,-0.000174,24.020230,-0.0076,1.355
12524.00,7.499810,25.02829,-0.000173,24.019929,-0.0076,1.355
12526.00,7.500707,25.02836,-0.000174,24.019846,-0.0076,1.355
12528.00,7.501559,25.02877,-0.000174,24.019487,-0.0076,1.356
12530.00,7.501801,25.02869,-0.000173,24.019811,-0.0076,1.356
12532.00,7.501788,25.02811,-0.000173,24.020032,-0.0076,1.356
12534.00,7.500964,25.02838,-0.000173,24.020312,-0.0076,1.355
12536.00,7.500759,25.02859,-0.000174,24.020558,-0.0076,1.355
12538.00,7.501898,25.02826,-0.000173,24.019672,-0.0076,1.355
12540.00,7.502393,25.02899,-0.000173,24.020266,-0.0076,1.355
12542.00,7.501551,25.02899,-0.000174,24.020796,-0.0076,1.355
12544.00,7.500787,25.02838,-0.000173,24.020172,-0.0076,1.356
12546.00,7.500937,25.02735,-0.000173,24.019788,-0.0076,1.356
12548.00,7.500850,25.02807,-0.000173,24.020076,-0.0076,1.356
12550.00,7.500741,25.02860,-0.000175,24.020317,-0.0076,1.355
12552.00,7.500649,25.02833,-0.000174,24.020888,-0.0076,1.355
12554.00,7.500934,25.02744,-0.000174,24.020391,-0.0076,1.355
12556.00,7.502082,25.02743,-0.000173,24.019924,-0.0076,1.355
12558.00,7.501166,25.02732,-0.000173,24.020778,-0.0076,1.356
12560.00,7.501531,25.02744,-0.000173,24.020440,-0.0076,1.355
12562.00,7.501241,25.02732,-0.000173,24.020600,-0.0076,1.356
12564.00,7.501552,25.02740,-0.000175,24.020631,-0.0077,1.356
12566.00,7.501812,25.02836,-0.000173,24.020315,-0.0076,1.355
12568.00,7.502247,25.02830,-0.000172,24.020435,-0.0076,1.355
12570.00,7.501444,25.02855,-0.000172,24.020375,-0.0076,1.355
12572.00,7.502491,25.02813,-0.000173,24.020348,-0.0076,1.356
12574.00,7.503140,25.02800,-0.000173,24.020364,-0.0076,1.356
12576.00,7.502427,25.02859,-0.000174,24.020123,-0.0076,1.356
12578.00,7.502111,25.02820,-0.000174,24.020368,-0.0076,1.356
12580.00,7.502406,25.02764,-0.000173,24.019878,-0.0077,1.356
12582.00,7.503493,25.02711,-0.000173,24.020627,-0.0076,1.355
12584.00,7.503374,25.02793,-0.000173,24.019835,-0.0077,1.355
12586.00,7.503461,25.02853,-0.000172,24.020355,-0.0076,1.356
12588.00,7.502590,25.02887,-0.000174,24.019249,-0.0077,1.355
12590.00,7.501909,25.02770,-0.000173,24.020910,-0.0076,1.355
12592.00,7.502703,25.02740,-0.000173,24.020923,-0.0076,1.356
12594.00,7.502828,25.02783,-0.000174,24.020473,-0.0076,1.356
12596.00,7.502647,25.02752,-0.000173,24.020190,-0.0076,1.355
12598.00,7.503341,25.02761,-0.000174,24.020076,-0.0077,1.356
12600.00,7.503406,25.02760,-0.000173,24.020031,-0.0076,1.356
12602.00,7.503143,25.02786,-0.000173,24.020254,-0.0076,1.356
12604.00,7.502283,25.02698,-0.000173,24.019933,-0.0076,1.356
@21,12.0000,24.0
12606.00,7.502458,25.02807,-0.000174,24.020440,-0.0076,1.356
12608.00,7.497661,25.02789,-0.000173,24.020206,-0.0076,1.355
12610.00,7.489104,25.02753,-0.000173,24.019909,-0.0076,1.355
12612.00,7.481122,25.02757,-0.000172,24.019842,-0.0076,1.355
12614.00,7.475049,25.02802,-0.000173,24.020471,-0.0076,1.355
12616.00,7.472178,25.02765,-0.000173,24.020984,-0.0076,1.355
12618.00,7.469513,25.02823,-0.000173,24.020212,-0.0077,1.355
12620.00,7.467956,25.02831,-0.000173,24.019958,-0.0077,1.357
12622.00,7.466498,25.02834,-0.000174,24.019936,-0.0076,1.357
12624.00,7.464962,25.02777,-0.000175,24.020370,-0.0076,1.357
12626.00,7.463950,25.02850,-0.000175,24.020502,-0.0077,1.356
12628.00,7.462137,25.02875,-0.000174,24.019828,-0.0077,1.357
12630.00,7.461050,25.02839,-0.000174,24.020013,-0.0076,1.357
12632.00,7.464063,25.02856,-0.000175,24.019815,-0.0077,1.358
12634.00,7.471852,25.02902,-0.000175,24.020098,-0.0077,1.358
12636.00,7.480896,25.02871,-0.000175,24.020275,-0.0076,1.358
12638.00,7.487781,25.02909,-0.000175,24.019945,-0.0077,1.358
12640.00,7.493193,25.02904,-0.000175,24.020361,-0.0077,1.357
12642.00,7.498059,25.02997,-0.000173,24.020817,-0.0077,1.357
12644.00,7.501632,25.02991,-0.000173,24.020863,-0.0077,1.356
12646.00,7.503771,25.02939,-0.000173,24.020649,-0.0076,1.356
12648.00,7.505519,25.03027,-0.000173,24.020027,-0.0076,1.357
12650.00,7.506786,25.02940,-0.000174,24.020565,-0.0076,1.356
12652.00,7.506872,25.02908,-0.000173,24.020582,-0.0076,1.356
12654.00,7.506828,25.02908,-0.000173,24.020366,-0.0076,1.356
12656.00,7.507187,25.02964,-0.000173,24.020092,-0.0077,1.356
12658.00,7.506863,25.02887,-0.000173,24.020009,-0.0077,1.355
12660.00,7.506486,25.02922,-0.000172,24.020071,-0.0076,1.356
12662.00,7.506898,25.02932,-0.000172,24.020301,-0.0076,1.356
12664.00,7.507780,25.02960,-0.000173,24.020426,-0.0076,1.355
12666.00,7.508102,25.02960,-0.000174,24.019742,-0.0076,1.356
12668.00,7.508501,25.02963,-0.000174,24.019929,-0.0076,1.357
12670.00,7.509539,25.02924,-0.000174,24.020667,-0.0077,1.357
12672.00,7.509592,25.02947,-0.000173,24.020814,-0.0077,1.356
12674.00,7.510423,25.02935,-0.000175,24.019947,-0.0077,1.357
12676.00,7.511058,25.03034,-0.000174,24.020718,-0.0076,1.356
12678.00,7.511751,25.03012,-0.000173,24.020342,-0.0076,1.355
12680.00,7.512660,25.02934,-0.000172,24.020158,-0.0076,1.355
12682.00,7.513201,25.02912,-0.000173,24.020284,-0.0076,1.356
12684.00,7.513624,25.02905,-0.000174,24.020206,-0.0076,1.357
12686.00,7.512718,25.02949,-0.000174,24.020359,-0.0076,1.356
12688.00,7.511651,25.02904,-0.000174,24.020243,-0.0076,1.357
12690.00,7.511710,25.02911,-0.000175,24.020107,-0.0076,1.356
12692.00,7.511685,25.02893,-0.000173,24.020072,-0.0076,1.356
12694.00,7.511341,25.02928,-0.000174,24.020187,-0.0077,1.356
12696.00,7.510785,25.02978,-0.000173,24.019936,-0.0077,1.356
12698.00,7.510063,25.02963,-0.000174,24.020089,-0.0077,1.356
12700.00,7.510267,25.02930,-0.000174,24.020254,-0.0077,1.355
12702.00,7.509960,25.02869,-0.000174,24.020092,-0.0076,1.356
12704.00,7.509001,25.02953,-0.000174,24.020370,-0.0076,1.356
12706.00,7.508274,25.02923,-0.000174,24.020205,-0.0076,1.356
12708.00,7.508213,25.02955,-0.000174,24.019610,-0.0076,1.356
12710.00,7.507588,25.02879,-0.000174,24.020310,-0.0076,1.356
12712.00,7.506471,25.02917,-0.000174,24.019880,-0.0077,1.356
12714.00,7.506017,25.02919,-0.000173,24.020003,-0.0076,1.357
12716.00,7.506105,25.02909,-0.000174,24.020248,-0.0076,1.356
12718.00,7.505945,25.02915,-0.000174,24.020308,-0.0076,1.356
12720.00,7.505916,25.02934,-0.000173,24.020071,-0.0076,1.356
12722.00,7.505757,25.02953,-0.000173,24.020632,-0.0077,1.356
12724.00,7.505171,25.02967,-0.000174,24.021042,-0.0076,1.356
12726.00,7.504589,25.02964,-0.000175,24.019860,-0.0076,1.356
12728.00,7.504520,25.02913,-0.000174,24.020083,-0.0077,1.356
12730.00,7.503815,25.02942,-0.000173,24.020504,-0.0076,1.357
12732.00,7.504328,25.03027,-0.000174,24.019809,-0.0076,1.356
12734.00,7.504834,25.03053,-0.000173,24.020319,-0.0076,1.356
12736.00,7.504904,25.02987,-0.000173,24.020457,-0.0077,1.357
12738.00,7.505005,25.02963,-0.000174,24.020303,-0.0076,1.357
12740.00,7.505771,25.02964,-0.000175,24.020808,-0.0076,1.357
12742.00,7.506260,25.02932,-0.000174,24.020495,-0.0076,1.357
12744.00,7.506257,25.02972,-0.000173,24.019762,-0.0076,1.356
12746.00,7.505232,25.02885,-0.000173,24.020926,-0.0076,1.356
12748.00,7.504085,25.02852,-0.000173,24.020493,-0.0076,1.356
12750.00,7.503249,25.02779,-0.000173,24.020386,-0.0076,1.356
12752.00,7.503782,25.02798,-0.000173,24.020589,-0.0076,1.356
12754.00,7.504223,25.02915,-0.000173,24.020413,-0.0076,1.356
12756.00,7.504131,25.02817,-0.000173,24.020611,-0.0076,1.357
12758.00,7.504124,25.02861,-0.000173,24.020658,-0.0077,1.356
12760.00,7.503942,25.02917,-0.000173,24.020600,-0.0076,1.357
12762.00,7.504347,25.02867,-0.000174,24.020607,-0.0076,1.357
12764.00,7.504559,25.02897,-0.000174,24.019795,-0.0076,1.356
12766.00,7.504502,25.02780,-0.000174,24.019797,-0.0076,1.356
12768.00,7.504395,25.02779,-0.000173,24.020344,-0.0076,1.357
12770.00,7.503635,25.02884,-0.000173,24.020518,-0.0076,1.356
12772.00,7.503232,25.02873,-0.000174,24.020785,-0.0076,1.356
12774.00,7.503071,25.02844,-0.000173,24.020477,-0.0076,1.357
12776.00,7.503865,25.02856,-0.000174,24.020323,-0.0076,1.357
12778.00,7.504244,25.02814,-0.000173,24.020000,-0.0076,1.356
12780.00,7.504136,25.02844,-0.000173,24.020759,-0.0076,1.356
12782.00,7.503239,25.02853,-0.000173,24.020627,-0.0076,1.356
12784.00,7.503521,25.02833,-0.000173,24.020234,-0.0076,1.357
12786.00,7.503486,25.02910,-0.000173,24.019964,-0.0076,1.356
12788.00,7.502320,25.02896,-0.000173,24.020013,-0.0076,1.356
12790.00,7.502091,25.02876,-0.000174,24.020683,-0.0076,1.357
12792.00,7.502359,25.02902,-0.000173,24.019875,-0.0076,1.356
12794.00,7.502776,25.02954,-0.000173,24.020352,-0.0076,1.356
12796.00,7.502835,25.02928,-0.000173,24.020444,-0.0076,1.356
12798.00,7.503161,25.02932,-0.000172,24.020217,-0.0076,1.356
12800.00,7.503344,25.02932,-0.000172,24.020540,-0.0076,1.357
12802.00,7.504017,25.02970,-0.000172,24.020939,-0.0076,1.357
12804.00,7.503415,25.03045,-0.000174,24.020614,-0.0076,1.357
12806.00,7.502983,25.02990,-0.000175,24.020547,-0.0076,1.357
12808.00,7.503219,25.02948,-0.000174,24.019824,-0.0076,1.357
12810.00,7.503506,25.02944,-0.000174,24.021084,-0.0076,1.356
12812.00,7.503435,25.03008,-0.000173,24.020495,-0.0076,1.356
12814.00,7.502810,25.03084,-0.000173,24.020286,-0.0076,1.357
12816.00,7.502830,25.03063,-0.000174,24.019955,-0.0077,1.357
12818.00,7.503219,25.03035,-0.000174,24.019922,-0.0076,1.357
12820.00,7.502864,25.02970,-0.000174,24.019775,-0.0076,1.357
12822.00,7.503227,25.02921,-0.000174,24.020071,-0.0077,1.357
12824.00,7.503769,25.02934,-0.000173,24.019858,-0.0077,1.357
12826.00,7.503662,25.03001,-0.000174,24.020745,-0.0076,1.357
12828.00,7.503964,25.02960,-0.000173,24.020417,-0.0077,1.357
12830.00,7.503330,25.02985,-0.000173,24.020359,-0.0077,1.357
12832.00,7.503588,25.02978,-0.000174,24.020701,-0.0076,1.357
12834.00,7.503199,25.02981,-0.000173,24.020112,-0.0076,1.357
12836.00,7.503250,25.03054,-0.000175,24.019414,-0.0076,1.357
12838.00,7.503367,25.02999,-0.000174,24.020330,-0.0076,1.357
12840.00,7.502951,25.02918,-0.000174,24.020208,-0.0076,1.357
12842.00,7.503113,25.02970,-0.000175,24.020627,-0.0076,1.356
12844.00,7.502490,25.03071,-0.000174,24.020640,-0.0076,1.357
12846.00,7.502123,25.03051,-0.000174,24.020765,-0.0076,1.357
12848.00,7.502061,25.02956,-0.000173,24.020522,-0.0076,1.356
12850.00,7.502577,25.02854,-0.000173,24.020275,-0.0077,1.356
12852.00,7.501968,25.02948,-0.000174,24.019898,-0.0077,1.357
12854.00,7.502426,25.02932,-0.000174,24.019556,-0.0077,1.356
12856.00,7.501970,25.02897,-0.000173,24.020306,-0.0076,1.357
12858.00,7.501733,25.02860,-0.000175,24.019641,-0.0076,1.357
12860.00,7.501279,25.02833,-0.000174,24.020197,-0.0076,1.356
12862.00,7.501958,25.02820,-0.000174,24.020277,-0.0076,1.357
12864.00,7.502519,25.02889,-0.000174,24.019994,-0.0077,1.357
12866.00,7.502364,25.02978,-0.000174,24.019737,-0.0077,1.357
12868.00,7.501776,25.02950,-0.000175,24.019958,-0.0077,1.357
12870.00,7.503015,25.03038,-0.000174,24.019703,-0.0076,1.356
12872.00,7.502911,25.02962,-0.000173,24.019895,-0.0077,1.357
12874.00,7.502533,25.02907,-0.000174,24.020002,-0.0076,1.357
12876.00,7.502836,25.02912,-0.000175,24.019681,-0.0077,1.357
12878.00,7.502612,25.02969,-0.000175,24.020475,-0.0076,1.356
12880.00,7.502794,25.03005,-0.000173,24.019951,-0.0076,1.356
12882.00,7.502992,25.02992,-0.000173,24.020388,-0.0077,1.357
12884.00,7.503058,25.02958,-0.000174,24.019964,-0.0077,1.357
12886.00,7.503212,25.02867,-0.000174,24.020243,-0.0076,1.357
12888.00,7.503095,25.02860,-0.000173,24.020594,-0.0077,1.357
12890.00,7.503019,25.02861,-0.000173,24.019693,-0.0077,1.357
12892.00,7.502392,25.02840,-0.000174,24.020161,-0.0077,1.357
12894.00,7.502148,25.02893,-0.000174,24.020429,-0.0076,1.357
12896.00,7.502634,25.02918,-0.000174,24.020174,-0.0076,1.357
12898.00,7.502305,25.02927,-0.000173,24.020045,-0.0076,1.356
12900.00,7.502835,25.02903,-0.000174,24.019770,-0.0077,1.357
12902.00,7.502790,25.02909,-0.000175,24.020212,-0.0077,1.358
12904.00,7.502275,25.02988,-0.000174,24.020375,-0.0077,1.357
12906.00,7.502098,25.02963,-0.000174,24.019891,-0.0077,1.358
12908.00,7.502551,25.02863,-0.000174,24.019931,-0.0077,1.357
12910.00,7.502657,25.02876,-0.000175,24.020361,-0.0077,1.357
12912.00,7.502057,25.02890,-0.000174,24.019994,-0.0076,1.357
12914.00,7.501849,25.02998,-0.000174,24.019632,-0.0076,1.357
12916.00,7.501803,25.02926,-0.000174,24.020379,-0.0076,1.357
12918.00,7.500930,25.02954,-0.000174,24.020576,-0.0077,1.357
12920.00,7.501389,25.02950,-0.000173,24.020027,-0.0076,1.357
12922.00,7.502332,25.02895,-0.000172,24.020114,-0.0076,1.357
12924.00,7.501984,25.02856,-0.000173,24.020440,-0.0077,1.358
12926.00,7.501681,25.02833,-0.000174,24.020332,-0.0076,1.358
12928.00,7.501757,25.02859,-0.000173,24.020168,-0.0076,1.358
12930.00,7.502004,25.02795,-0.000173,24.019679,-0.0077,1.358
12932.00,7.501692,25.02823,-0.000174,24.019857,-0.0077,1.357
12934.00,7.501599,25.02831,-0.000174,24.019465,-0.0077,1.357
12936.00,7.501620,25.02861,-0.000173,24.019650,-0.0077,1.357
12938.00,7.501676,25.02800,-0.000173,24.019848,-0.0077,1.358
12940.00,7.500974,25.02771,-0.000173,24.020040,-0.0077,1.357
12942.00,7.501325,25.02813,-0.000173,24.020002,-0.0076,1.357
12944.00,7.502173,25.02825,-0.000174,24.019820,-0.0077,1.358
12946.00,7.501351,25.02818,-0.000174,24.020085,-0.0077,1.358
12948.00,7.501563,25.02803,-0.000175,24.020109,-0.0077,1.357
12950.00,7.501035,25.02786,-0.000173,24.019643,-0.0077,1.357
12952.00,7.501084,25.02730,-0.000173,24.019645,-0.0077,1.357
12954.00,7.500849,25.02763,-0.000174,24.019771,-0.0077,1.357
12956.00,7.501134,25.02855,-0.000174,24.019405,-0.0076,1.357
12958.00,7.502207,25.02808,-0.000173,24.019373,-0.0077,1.357
12960.00,7.501612,25.02826,-0.000173,24.019811,-0.0077,1.357
12962.00,7.501660,25.02791,-0.000174,24.019394,-0.0077,1.357
12964.00,7.500896,25.02736,-0.000174,24.019596,-0.0077,1.357
12966.00,7.501321,25.02885,-0.000174,24.020094,-0.0076,1.357
12968.00,7.501604,25.02807,-0.000174,24.019728,-0.0077,1.357
12970.00,7.501206,25.02866,-0.000173,24.019666,-0.0077,1.357
12972.00,7.501238,25.02744,-0.000173,24.019713,-0.0077,1.357
12974.00,7.501304,25.02694,-0.000174,24.020502,-0.0077,1.357
12976.00,7.502088,25.02716,-0.000175,24.020201,-0.0077,1.357
12978.00,7.501619,25.02713,-0.000175,24.020098,-0.0077,1.357
12980.00,7.501594,25.02730,-0.000175,24.020101,-0.0077,1.357
12982.00,7.501452,25.02725,-0.000175,24.020027,-0.0077,1.357
12984.00,7.501059,25.02763,-0.000174,24.019416,-0.0076,1.357
12986.00,7.501401,25.02794,-0.000174,24.020127,-0.0076,1.357
12988.00,7.501780,25.02795,-0.000174,24.019616,-0.0076,1.357
12990.00,7.500078,25.02734,-0.000174,24.019898,-0.0077,1.356
12992.00,7.499962,25.02828,-0.000173,24.019779,-0.0076,1.357
12994.00,7.499696,25.02783,-0.000173,24.019534,-0.0076,1.357
12996.00,7.499946,25.02730,-0.000174,24.020255,-0.0077,1.357
12998.00,7.499551,25.02766,-0.000175,24.019418,-0.0077,1.358
13000.00,7.499829,25.02810,-0.000174,24.019708,-0.0076,1.357
13002.00,7.500182,25.02838,-0.000173,24.020698,-0.0076,1.358
13004.00,7.499985,25.02778,-0.000173,24.020069,-0.0076,1.357
13006.00,7.499748,25.02793,-0.000174,24.019991,-0.0077,1.358
13008.00,7.500209,25.02731,-0.000173,24.020232,-0.0077,1.357
13010.00,7.501015,25.02754,-0.000173,24.019632,-0.0077,1.356
13012.00,7.500847,25.02751,-0.000173,24.020399,-0.0076,1.357
13014.00,7.501265,25.02793,-0.000173,24.020237,-0.0076,1.357
13016.00,7.501458,25.02794,-0.000173,24.019755,-0.0076,1.358
13018.00,7.500698,25.02798,-0.000174,24.020248,-0.0077,1.358
13020.00,7.501741,25.02761,-0.000173,24.020526,-0.0077,1.357
13022.00,7.501775,25.02741,-0.000174,24.019389,-0.0077,1.357
13024.00,7.502001,25.02794,-0.000174,24.020061,-0.0077,1.357
13026.00,7.501453,25.02856,-0.000174,24.020439,-0.0076,1.357
13028.00,7.501575,25.02765,-0.000174,24.019900,-0.0077,1.357
13030.00,7.500501,25.02760,-0.000175,24.020895,-0.0077,1.358
13032.00,7.500324,25.02747,-0.000175,24.020051,-0.0077,1.357
13034.00,7.499359,25.02769,-0.000175,24.019554,-0.0076,1.357
13036.00,7.500238,25.02789,-0.000174,24.020005,-0.0077,1.357
13038.00,7.501118,25.02849,-0.000173,24.019962,-0.0076,1.357
13040.00,7.500359,25.02881,-0.000173,24.020429,-0.0076,1.357
13042.00,7.500597,25.02861,-0.000173,24.019886,-0.0077,1.357
13044.00,7.499362,25.02904,-0.000173,24.020431,-0.0076,1.357
13046.00,7.498299,25.02864,-0.000174,24.019989,-0.0076,1.358
13048.00,7.499878,25.02869,-0.000174,24.020013,-0.0077,1.357
13050.00,7.499568,25.02943,-0.000175,24.020353,-0.0076,1.357
13052.00,7.499121,25.02927,-0.000173,24.020634,-0.0077,1.357
13054.00,7.497759,25.02891,-0.000174,24.019920,-0.0077,1.358
13056.00,7.498376,25.02860,-0.000175,24.020190,-0.0077,1.357
13058.00,7.499308,25.02834,-0.000173,24.019523,-0.0076,1.357
13060.00,7.500883,25.02857,-0.000174,24.020410,-0.0076,1.357
13062.00,7.501943,25.02859,-0.000175,24.019911,-0.0077,1.357
13064.00,7.501737,25.02877,-0.000175,24.020272,-0.0077,1.357
13066.00,7.502311,25.02919,-0.000175,24.019889,-0.0077,1.358
13068.00,7.503168,25.02860,-0.000174,24.020507,-0.0077,1.358
13070.00,7.503247,25.02885,-0.000174,24.020315,-0.0076,1.358
13072.00,7.502544,25.02886,-0.000174,24.019675,-0.0077,1.358
13074.00,7.502998,25.02955,-0.000174,24.020310,-0.0076,1.357
13076.00,7.502441,25.02931,-0.000174,24.019132,-0.0077,1.358
13078.00,7.502427,25.02901,-0.000176,24.019684,-0.0077,1.358
13080.00,7.502950,25.02919,-0.000175,24.020252,-0.0076,1.358
13082.00,7.502826,25.02928,-0.000173,24.019340,-0.0076,1.358
13084.00,7.503096,25.02878,-0.000174,24.020576,-0.0077,1.357
13086.00,7.502621,25.02918,-0.000174,24.020379,-0.0076,1.358
13088.00,7.502124,25.02807,-0.000172,24.019733,-0.0076,1.357
13090.00,7.502089,25.02844,-0.000174,24.019023,-0.0077,1.358
13092.00,7.501341,25.02917,-0.000173,24.020185,-0.0076,1.357
13094.00,7.500837,25.02859,-0.000174,24.020484,-0.0077,1.358
13096.00,7.500710,25.02856,-0.000174,24.020018,-0.0076,1.358
13098.00,7.500916,25.02844,-0.000174,24.020143,-0.0076,1.357
13100.00,7.499995,25.02983,-0.000174,24.019955,-0.0077,1.358
13102.00,7.499345,25.02964,-0.000173,24.020288,-0.0076,1.358
13104.00,7.499257,25.03029,-0.000173,24.020373,-0.0077,1.358
13106.00,7.499706,25.02992,-0.000174,24.020502,-0.0077,1.358
13108.00,7.500045,25.03008,-0.000173,24.020040,-0.0077,1.358
13110.00,7.500775,25.02919,-0.000174,24.019924,-0.0077,1.358
13112.00,7.501592,25.02895,-0.000175,24.020712,-0.0077,1.357
13114.00,7.501726,25.02956,-0.000174,24.020179,-0.0077,1.357
13116.00,7.501122,25.02939,-0.000173,24.020069,-0.0076,1.358
13118.00,7.501324,25.03007,-0.000174,24.020413,-0.0076,1.358
13120.00,7.501844,25.02933,-0.000174,24.020382,-0.0076,1.357
13122.00,7.501806,25.02897,-0.000174,24.019887,-0.0076,1.357
13124.00,7.501684,25.02840,-0.000174,24.019998,-0.0076,1.357
13126.00,7.501780,25.02840,-0.000173,24.020096,-0.0077,1.358
13128.00,7.501649,25.02879,-0.000174,24.020342,-0.0076,1.357
13130.00,7.501436,25.02919,-0.000173,24.020400,-0.0077,1.358
13132.00,7.501303,25.02878,-0.000174,24.020538,-0.0076,1.358
13134.00,7.501165,25.02842,-0.000175,24.019900,-0.0076,1.358
13136.00,7.501757,25.02871,-0.000174,24.019969,-0.0076,1.358
13138.00,7.501019,25.02861,-0.000174,24.020232,-0.0077,1.358
13140.00,7.501233,25.02839,-0.000174,24.020016,-0.0076,1.358
13142.00,7.500600,25.02828,-0.000174,24.020114,-0.0076,1.357
13144.00,7.500768,25.02855,-0.000173,24.020652,-0.0077,1.357
13146.00,7.500985,25.02858,-0.000173,24.020176,-0.0076,1.358
13148.00,7.501556,25.02844,-0.000174,24.019300,-0.0077,1.358
13150.00,7.501775,25.02818,-0.000174,24.019621,-0.0077,1.358
13152.00,7.501216,25.02793,-0.000174,24.019483,-0.0077,1.358
13154.00,7.500907,25.02781,-0.000174,24.019855,-0.0077,1.358
13156.00,7.500377,25.02806,-0.000174,24.019597,-0.0077,1.358
13158.00,7.501192,25.02805,-0.000174,24.019918,-0.0076,1.358
13160.00,7.501791,25.02780,-0.000174,24.020794,-0.0076,1.358
13162.00,7.503318,25.02868,-0.000175,24.019960,-0.0076,1.358
13164.00,7.503888,25.02837,-0.000175,24.020054,-0.0077,1.358
13166.00,7.502890,25.02797,-0.000174,24.020286,-0.0077,1.358
13168.00,7.502450,25.02801,-0.000173,24.019929,-0.0077,1.358
13170.00,7.502332,25.02886,-0.000174,24.020683,-0.0076,1.357
13172.00,7.502152,25.02917,-0.000174,24.020295,-0.0077,1.358
13174.00,7.502855,25.02891,-0.000173,24.020526,-0.0077,1.358
13176.00,7.503422,25.02888,-0.000176,24.020049,-0.0076,1.358
13178.00,7.502690,25.03016,-0.000174,24.019965,-0.0076,1.358
13180.00,7.502290,25.03017,-0.000173,24.020065,-0.0076,1.358
13182.00,7.501775,25.02970,-0.000175,24.019790,-0.0077,1.358
13184.00,7.502822,25.02980,-0.000174,24.020225,-0.0077,1.358
13186.00,7.501759,25.03022,-0.000174,24.019907,-0.0077,1.358
13188.00,7.501759,25.02925,-0.000174,24.019456,-0.0077,1.358
13190.00,7.501445,25.02975,-0.000173,24.019523,-0.0077,1.358
13192.00,7.501548,25.02956,-0.000173,24.019173,-0.0076,1.358
13194.00,7.501699,25.02967,-0.000173,24.020310,-0.0076,1.358
13196.00,7.501886,25.02962,-0.000173,24.020627,-0.0076,1.358
13198.00,7.502264,25.02971,-0.000173,24.020402,-0.0076,1.357
13200.00,7.502848,25.02953,-0.000173,24.020181,-0.0076,1.357
13202.00,7.502326,25.02851,-0.000173,24.019608,-0.0076,1.358
13204.00,7.501192,25.02793,-0.000172,24.020422,-0.0076,1.358
@22,12.0000,24.0
13206.00,7.499959,25.02862,-0.000173,24.020148,-0.0077,1.358
13208.00,7.496272,25.02810,-0.000174,24.019864,-0.0077,1.358
13210.00,7.487995,25.02894,-0.000174,24.020527,-0.0077,1.357
13212.00,7.479850,25.02858,-0.000173,24.020246,-0.0076,1.357
13214.00,7.472914,25.02765,-0.000173,24.019984,-0.0077,1.357
13216.00,7.468436,25.02794,-0.000173,24.020768,-0.0077,1.358
13218.00,7.465621,25.02823,-0.000172,24.019782,-0.0077,1.358
13220.00,7.462489,25.02819,-0.000173,24.020330,-0.0076,1.358
13222.00,7.460732,25.02881,-0.000173,24.020460,-0.0077,1.358
13224.00,7.460020,25.02832,-0.000174,24.020640,-0.0077,1.359
13226.00,7.460266,25.02905,-0.000175,24.020482,-0.0076,1.360
13228.00,7.459971,25.02803,-0.000175,24.020836,-0.0076,1.360
13230.00,7.460330,25.02805,-0.000176,24.019501,-0.0076,1.359
13232.00,7.464592,25.02887,-0.000175,24.019672,-0.0077,1.359
13234.00,7.472507,25.02858,-0.000175,24.019927,-0.0076,1.360
13236.00,7.481164,25.02815,-0.000176,24.019445,-0.0077,1.361
13238.00,7.488963,25.02784,-0.000176,24.019712,-0.0077,1.361
13240.00,7.493470,25.02759,-0.000176,24.020767,-0.0076,1.359
13242.00,7.497265,25.02792,-0.000175,24.020100,-0.0076,1.359
13244.00,7.500660,25.02924,-0.000174,24.020342,-0.0076,1.359
13246.00,7.502864,25.02852,-0.000172,24.020295,-0.0076,1.358
13248.00,7.503869,25.02761,-0.000173,24.020506,-0.0076,1.358
13250.00,7.504684,25.02769,-0.000172,24.019989,-0.0076,1.358
13252.00,7.505325,25.02765,-0.000174,24.020268,-0.0077,1.358
[truncated: 53,471 more chars]
