# Supplementary material for: Hormonal steroids induce multidrug resistance and stress response genes in Neisseria gonorrhoeae by binding to MtrR
Source: Nat Commun. 2024 Feb 7;15:1153. doi: 10.1038/s41467-024-45195-1 (PMC10850145; doi:10.1038/s41467-024-45195-1)
Supplement: Supplementary file 6 — Source Data [file 41467_2024_45195_MOESM6_ESM.zip › Source Data/ITC/WT/Testosterone/TestTESMtrRWT2023Jan30.itc]

$ITC
$ 25 
$NOT
$ 25 
$ 600 
$ 199 
$ 8 
$ 2 
$ADCGainCode:  3 
$False,True,True
$ 2 , 4 , 600 , 2 
$ 12 , 24 , 600 , 2 
$ 12 , 24 , 600 , 2 
$ 12 , 24 , 600 , 2 
$ 12 , 24 , 600 , 2 
$ 12 , 24 , 600 , 2 
$ 12 , 24 , 600 , 2 
$ 12 , 24 , 600 , 2 
$ 12 , 24 , 600 , 2 
$ 12 , 24 , 600 , 2 
$ 12 , 24 , 600 , 2 
$ 12 , 24 , 600 , 2 
$ 12 , 24 , 600 , 2 
$ 12 , 24 , 600 , 2 
$ 12 , 24 , 600 , 2 
$ 12 , 24 , 600 , 2 
$ 12 , 24 , 600 , 2 
$ 12 , 24 , 600 , 2 
$ 12 , 24 , 600 , 2 
$ 12 , 24 , 600 , 2 
$ 12 , 24 , 600 , 2 
$ 12 , 24 , 600 , 2 
$ 12 , 24 , 600 , 2 
$ 12 , 24 , 600 , 2 
$ 12 , 24 , 600 , 2 
# 0 
# 0.5 
# 0.02 
# 1.4485 
# 25 
# 28.9316 
# 15.91949 
?
% VPITC12.10.1003
% 1.4485 
% 28.9316 
%-1.096232 , 100.1901 
% 0.443748 , 95.77349 
% 0.2232 
% 124.02 , 123.95 
% 1 , 80 
%-0.001812 , 0.055139 
% 0 , 8 
% 0 , 18 
% 104422       320637 
% 101.8 
% 260 , 310 , 470 , 530 
% 0.08632 ,-0.00346 , 0.0000110163 , 0.000000290198 ,-0.0000000019883 
% VPViewer2000 Ver: 1.40.0
@0
2.00,7.643392,25.14196,-0.000198,24.021102,-0.0077,1.427
4.00,7.643817,25.14225,-0.000198,24.020857,-0.0077,1.426
6.00,7.644178,25.14191,-0.000199,24.019920,-0.0077,1.426
8.00,7.643536,25.14036,-0.000199,24.019869,-0.0077,1.426
10.00,7.643111,25.14152,-0.000198,24.020134,-0.0077,1.427
12.00,7.642865,25.14117,-0.000198,24.021252,-0.0077,1.426
14.00,7.641359,25.14143,-0.000198,24.020399,-0.0077,1.426
16.00,7.640725,25.14248,-0.000199,24.019804,-0.0077,1.426
18.00,7.641675,25.14153,-0.000199,24.020067,-0.0077,1.427
20.00,7.641475,25.14117,-0.000197,24.020274,-0.0077,1.427
22.00,7.639864,25.14126,-0.000198,24.020381,-0.0077,1.426
24.00,7.639526,25.14174,-0.000198,24.020275,-0.0077,1.426
26.00,7.640008,25.14204,-0.000198,24.020504,-0.0077,1.426
28.00,7.639956,25.14306,-0.000196,24.020250,-0.0077,1.427
30.00,7.639052,25.14323,-0.000195,24.019936,-0.0077,1.426
32.00,7.639019,25.14226,-0.000197,24.020977,-0.0077,1.427
34.00,7.639925,25.14219,-0.000197,24.020547,-0.0077,1.427
36.00,7.639049,25.14210,-0.000196,24.020277,-0.0077,1.426
38.00,7.639573,25.14172,-0.000196,24.020400,-0.0077,1.426
40.00,7.640177,25.14160,-0.000198,24.020932,-0.0077,1.426
42.00,7.639854,25.14130,-0.000196,24.020286,-0.0077,1.426
44.00,7.639497,25.14190,-0.000196,24.020964,-0.0077,1.426
46.00,7.638793,25.14124,-0.000196,24.020098,-0.0077,1.426
48.00,7.638355,25.14090,-0.000196,24.020458,-0.0077,1.427
50.00,7.637994,25.14023,-0.000195,24.020558,-0.0077,1.426
52.00,7.637831,25.14122,-0.000197,24.020685,-0.0077,1.427
54.00,7.637990,25.14029,-0.000196,24.019877,-0.0077,1.426
56.00,7.638344,25.14056,-0.000196,24.021095,-0.0077,1.426
58.00,7.638368,25.14079,-0.000194,24.020555,-0.0077,1.426
60.00,7.637381,25.14119,-0.000195,24.020796,-0.0077,1.426
62.00,7.636760,25.14089,-0.000196,24.019887,-0.0077,1.426
64.00,7.636556,25.14092,-0.000196,24.020188,-0.0077,1.426
66.00,7.637039,25.14131,-0.000197,24.020767,-0.0077,1.427
68.00,7.637778,25.14061,-0.000196,24.020076,-0.0077,1.427
70.00,7.637249,25.14092,-0.000197,24.020507,-0.0077,1.426
72.00,7.637842,25.14127,-0.000195,24.020342,-0.0077,1.427
74.00,7.638026,25.14115,-0.000196,24.020326,-0.0077,1.426
76.00,7.637994,25.14116,-0.000194,24.020518,-0.0077,1.427
78.00,7.638053,25.14142,-0.000194,24.020656,-0.0077,1.427
80.00,7.636826,25.14145,-0.000195,24.020072,-0.0077,1.426
82.00,7.635864,25.14117,-0.000194,24.020574,-0.0077,1.425
84.00,7.635509,25.14063,-0.000194,24.020805,-0.0077,1.426
86.00,7.636029,25.14155,-0.000194,24.020350,-0.0077,1.426
88.00,7.636075,25.14159,-0.000194,24.020663,-0.0076,1.426
90.00,7.635980,25.14221,-0.000195,24.020649,-0.0077,1.426
92.00,7.634580,25.14194,-0.000194,24.020415,-0.0077,1.426
94.00,7.633801,25.14168,-0.000195,24.020752,-0.0077,1.427
96.00,7.633133,25.14137,-0.000195,24.020698,-0.0077,1.426
98.00,7.633587,25.14110,-0.000195,24.021102,-0.0076,1.427
100.00,7.634723,25.14088,-0.000194,24.020460,-0.0077,1.427
102.00,7.633852,25.14067,-0.000193,24.020393,-0.0077,1.427
104.00,7.633762,25.14136,-0.000193,24.020854,-0.0077,1.426
106.00,7.633373,25.14138,-0.000193,24.020058,-0.0077,1.426
108.00,7.633787,25.14105,-0.000194,24.020132,-0.0077,1.426
110.00,7.634139,25.14099,-0.000193,24.019858,-0.0077,1.427
112.00,7.633673,25.14072,-0.000193,24.020618,-0.0077,1.426
114.00,7.633435,25.14051,-0.000192,24.020466,-0.0077,1.427
116.00,7.634233,25.14093,-0.000193,24.020054,-0.0077,1.426
118.00,7.634140,25.14165,-0.000193,24.019947,-0.0077,1.426
120.00,7.633329,25.14078,-0.000193,24.020553,-0.0077,1.426
122.00,7.633634,25.14030,-0.000194,24.020442,-0.0077,1.426
124.00,7.633206,25.14056,-0.000193,24.019869,-0.0077,1.426
126.00,7.633048,25.14081,-0.000193,24.020787,-0.0077,1.427
128.00,7.632837,25.14040,-0.000194,24.020352,-0.0077,1.426
130.00,7.633120,25.13989,-0.000193,24.020498,-0.0077,1.427
132.00,7.632760,25.14072,-0.000193,24.020223,-0.0077,1.426
134.00,7.633084,25.14053,-0.000193,24.019967,-0.0077,1.426
136.00,7.631934,25.14019,-0.000192,24.020462,-0.0077,1.426
138.00,7.632256,25.14037,-0.000192,24.019980,-0.0077,1.427
140.00,7.631625,25.14033,-0.000192,24.020255,-0.0077,1.426
142.00,7.631105,25.14039,-0.000192,24.021062,-0.0077,1.426
144.00,7.631343,25.14096,-0.000192,24.021254,-0.0077,1.426
146.00,7.631471,25.14103,-0.000193,24.020237,-0.0077,1.426
148.00,7.630987,25.14046,-0.000192,24.020303,-0.0077,1.426
150.00,7.631511,25.14121,-0.000192,24.020154,-0.0077,1.427
152.00,7.631689,25.14061,-0.000192,24.019955,-0.0077,1.427
154.00,7.631828,25.14071,-0.000193,24.020301,-0.0077,1.427
156.00,7.632226,25.14078,-0.000192,24.020680,-0.0077,1.426
158.00,7.631800,25.14096,-0.000193,24.020446,-0.0077,1.426
160.00,7.631116,25.14125,-0.000192,24.020542,-0.0077,1.427
162.00,7.630785,25.14035,-0.000192,24.020627,-0.0077,1.427
164.00,7.630728,25.13961,-0.000193,24.020645,-0.0077,1.426
166.00,7.631635,25.14032,-0.000191,24.020513,-0.0077,1.426
168.00,7.632442,25.14053,-0.000192,24.020364,-0.0077,1.427
170.00,7.631631,25.14022,-0.000193,24.020266,-0.0077,1.426
172.00,7.631120,25.14013,-0.000191,24.021185,-0.0077,1.426
174.00,7.631539,25.14094,-0.000192,24.020241,-0.0077,1.427
176.00,7.631488,25.14119,-0.000192,24.021198,-0.0077,1.427
178.00,7.631288,25.14058,-0.000192,24.020669,-0.0077,1.426
180.00,7.631351,25.14048,-0.000192,24.020255,-0.0076,1.427
182.00,7.631167,25.14113,-0.000191,24.020188,-0.0077,1.426
184.00,7.630221,25.14155,-0.000190,24.021164,-0.0077,1.426
186.00,7.629531,25.14063,-0.000191,24.020283,-0.0077,1.427
188.00,7.629878,25.14091,-0.000190,24.020587,-0.0077,1.426
190.00,7.629052,25.14081,-0.000189,24.020602,-0.0077,1.426
192.00,7.628288,25.14085,-0.000190,24.020774,-0.0077,1.426
194.00,7.628315,25.14182,-0.000190,24.021118,-0.0077,1.427
196.00,7.628924,25.14152,-0.000191,24.020828,-0.0077,1.426
198.00,7.628987,25.14156,-0.000190,24.020879,-0.0076,1.426
200.00,7.628832,25.14178,-0.000191,24.020391,-0.0076,1.427
202.00,7.629206,25.14135,-0.000190,24.021011,-0.0077,1.426
204.00,7.629211,25.14058,-0.000190,24.021144,-0.0077,1.426
206.00,7.629236,25.14082,-0.000191,24.020913,-0.0077,1.427
208.00,7.628961,25.14012,-0.000189,24.020658,-0.0076,1.426
210.00,7.628682,25.13974,-0.000189,24.020863,-0.0077,1.426
212.00,7.627858,25.14039,-0.000190,24.021131,-0.0077,1.426
214.00,7.627402,25.14033,-0.000190,24.021028,-0.0077,1.426
216.00,7.627814,25.13972,-0.000191,24.020226,-0.0077,1.426
218.00,7.628381,25.14005,-0.000189,24.020812,-0.0077,1.425
220.00,7.627991,25.14054,-0.000189,24.021211,-0.0077,1.426
222.00,7.627779,25.13992,-0.000191,24.020754,-0.0077,1.427
224.00,7.628036,25.13968,-0.000190,24.020486,-0.0077,1.427
226.00,7.627467,25.14026,-0.000189,24.020917,-0.0077,1.426
228.00,7.626186,25.13921,-0.000189,24.020727,-0.0077,1.427
230.00,7.626900,25.13858,-0.000189,24.020098,-0.0077,1.426
232.00,7.627436,25.13794,-0.000189,24.020408,-0.0077,1.426
234.00,7.628150,25.13822,-0.000189,24.020926,-0.0077,1.426
236.00,7.629219,25.13888,-0.000189,24.020814,-0.0077,1.426
238.00,7.628950,25.13986,-0.000189,24.020257,-0.0077,1.426
240.00,7.628807,25.13999,-0.000188,24.020959,-0.0077,1.426
242.00,7.627771,25.13998,-0.000188,24.020627,-0.0076,1.426
244.00,7.626447,25.13988,-0.000189,24.020932,-0.0077,1.427
246.00,7.625933,25.13953,-0.000189,24.020863,-0.0077,1.426
248.00,7.626124,25.13850,-0.000190,24.021086,-0.0077,1.426
250.00,7.626341,25.13896,-0.000190,24.020850,-0.0077,1.426
252.00,7.626548,25.13938,-0.000190,24.020323,-0.0077,1.426
254.00,7.625917,25.13878,-0.000189,24.020569,-0.0077,1.426
256.00,7.625880,25.13928,-0.000189,24.020745,-0.0076,1.426
258.00,7.625849,25.13950,-0.000187,24.020582,-0.0077,1.426
260.00,7.625179,25.13899,-0.000189,24.020729,-0.0077,1.426
262.00,7.625247,25.13885,-0.000187,24.020651,-0.0077,1.426
264.00,7.624863,25.13927,-0.000188,24.020879,-0.0077,1.427
266.00,7.624308,25.13958,-0.000189,24.020662,-0.0077,1.426
268.00,7.623934,25.13951,-0.000188,24.020205,-0.0077,1.426
270.00,7.624040,25.13896,-0.000189,24.020132,-0.0077,1.427
272.00,7.624276,25.13785,-0.000189,24.020023,-0.0077,1.426
274.00,7.624940,25.13843,-0.000188,24.020460,-0.0077,1.426
276.00,7.624485,25.13916,-0.000188,24.020792,-0.0077,1.426
278.00,7.625071,25.13927,-0.000188,24.020422,-0.0077,1.426
280.00,7.625752,25.13909,-0.000189,24.020712,-0.0077,1.426
282.00,7.626836,25.13941,-0.000187,24.020400,-0.0077,1.426
284.00,7.626974,25.13939,-0.000187,24.020337,-0.0077,1.426
286.00,7.626512,25.13827,-0.000189,24.020411,-0.0077,1.426
288.00,7.625642,25.13964,-0.000188,24.020625,-0.0077,1.426
290.00,7.625418,25.13954,-0.000188,24.020919,-0.0077,1.426
292.00,7.624792,25.13992,-0.000187,24.021205,-0.0077,1.426
294.00,7.623721,25.13976,-0.000188,24.021046,-0.0077,1.426
296.00,7.623105,25.13941,-0.000187,24.020386,-0.0077,1.426
298.00,7.623222,25.13949,-0.000188,24.020419,-0.0077,1.427
300.00,7.623612,25.13857,-0.000187,24.020527,-0.0077,1.427
302.00,7.624397,25.13930,-0.000188,24.020574,-0.0077,1.426
304.00,7.625015,25.13938,-0.000187,24.020442,-0.0077,1.427
306.00,7.625373,25.13885,-0.000188,24.020591,-0.0077,1.426
308.00,7.625147,25.13910,-0.000188,24.020865,-0.0077,1.426
310.00,7.624549,25.13917,-0.000188,24.020179,-0.0077,1.425
312.00,7.623425,25.14000,-0.000188,24.020168,-0.0077,1.427
314.00,7.623750,25.13989,-0.000187,24.020433,-0.0077,1.426
316.00,7.623056,25.14034,-0.000187,24.020294,-0.0077,1.426
318.00,7.623270,25.13974,-0.000187,24.020511,-0.0077,1.427
320.00,7.623695,25.14037,-0.000187,24.020542,-0.0076,1.426
322.00,7.623693,25.14017,-0.000187,24.020845,-0.0077,1.426
324.00,7.623606,25.14027,-0.000187,24.020906,-0.0077,1.426
326.00,7.622776,25.14025,-0.000187,24.020917,-0.0077,1.426
328.00,7.622489,25.14104,-0.000186,24.020393,-0.0077,1.426
330.00,7.622112,25.14048,-0.000188,24.021097,-0.0077,1.426
332.00,7.622069,25.14083,-0.000187,24.020500,-0.0077,1.427
334.00,7.621560,25.14149,-0.000186,24.020451,-0.0077,1.426
336.00,7.622328,25.14034,-0.000186,24.020230,-0.0077,1.426
338.00,7.621747,25.14085,-0.000186,24.020556,-0.0077,1.426
340.00,7.621874,25.14028,-0.000187,24.020738,-0.0076,1.426
342.00,7.622586,25.14000,-0.000186,24.020667,-0.0077,1.426
344.00,7.623220,25.14096,-0.000187,24.020825,-0.0077,1.426
346.00,7.622317,25.14131,-0.000185,24.021452,-0.0077,1.426
348.00,7.621875,25.14124,-0.000185,24.021136,-0.0077,1.425
350.00,7.622075,25.14172,-0.000186,24.020707,-0.0077,1.426
352.00,7.621342,25.14078,-0.000185,24.020790,-0.0077,1.426
354.00,7.620919,25.14104,-0.000186,24.020790,-0.0077,1.426
356.00,7.619954,25.14122,-0.000187,24.021220,-0.0077,1.426
358.00,7.620206,25.14140,-0.000187,24.020623,-0.0077,1.426
360.00,7.620125,25.14090,-0.000186,24.020712,-0.0077,1.426
362.00,7.620218,25.14144,-0.000186,24.021202,-0.0077,1.426
364.00,7.620614,25.14139,-0.000186,24.021026,-0.0076,1.426
366.00,7.621109,25.14118,-0.000186,24.020629,-0.0077,1.426
368.00,7.620986,25.14084,-0.000186,24.019991,-0.0077,1.426
370.00,7.620784,25.14122,-0.000187,24.020629,-0.0077,1.426
372.00,7.620399,25.14122,-0.000187,24.020968,-0.0076,1.427
374.00,7.619423,25.14120,-0.000186,24.020629,-0.0077,1.426
376.00,7.619806,25.14152,-0.000187,24.020756,-0.0077,1.426
378.00,7.620748,25.14210,-0.000186,24.021126,-0.0077,1.426
380.00,7.620522,25.14169,-0.000187,24.021057,-0.0077,1.426
382.00,7.620115,25.14137,-0.000187,24.021396,-0.0077,1.426
384.00,7.620678,25.14144,-0.000185,24.020192,-0.0077,1.426
386.00,7.621193,25.14117,-0.000186,24.021448,-0.0076,1.426
388.00,7.620043,25.14115,-0.000185,24.020725,-0.0076,1.426
390.00,7.619495,25.14097,-0.000185,24.020672,-0.0077,1.426
392.00,7.619541,25.14105,-0.000186,24.021044,-0.0077,1.425
394.00,7.619587,25.14080,-0.000185,24.020826,-0.0077,1.425
396.00,7.620352,25.14106,-0.000185,24.020565,-0.0077,1.426
398.00,7.620539,25.14139,-0.000185,24.020904,-0.0077,1.426
400.00,7.620503,25.14202,-0.000186,24.020540,-0.0077,1.426
402.00,7.619943,25.14213,-0.000186,24.020288,-0.0077,1.426
404.00,7.619307,25.14159,-0.000187,24.020839,-0.0077,1.426
406.00,7.618038,25.14194,-0.000186,24.020953,-0.0077,1.426
408.00,7.619141,25.14184,-0.000186,24.021115,-0.0077,1.426
410.00,7.619587,25.14095,-0.000186,24.021281,-0.0077,1.426
412.00,7.618598,25.14104,-0.000186,24.020828,-0.0077,1.426
414.00,7.618739,25.14148,-0.000186,24.020883,-0.0077,1.425
416.00,7.619606,25.14198,-0.000185,24.020932,-0.0076,1.426
418.00,7.619531,25.14173,-0.000185,24.020127,-0.0077,1.426
420.00,7.619567,25.14087,-0.000184,24.020823,-0.0077,1.426
422.00,7.619141,25.14109,-0.000185,24.020284,-0.0077,1.425
424.00,7.617901,25.14099,-0.000185,24.020388,-0.0077,1.426
426.00,7.618185,25.14135,-0.000186,24.021033,-0.0077,1.426
428.00,7.619015,25.14215,-0.000185,24.020852,-0.0076,1.426
430.00,7.620218,25.14230,-0.000186,24.020408,-0.0077,1.426
432.00,7.620429,25.14235,-0.000185,24.020359,-0.0077,1.426
434.00,7.620456,25.14285,-0.000184,24.021017,-0.0077,1.426
436.00,7.620575,25.14291,-0.000184,24.020982,-0.0076,1.426
438.00,7.620525,25.14297,-0.000185,24.021086,-0.0077,1.426
440.00,7.619895,25.14194,-0.000185,24.020823,-0.0077,1.425
442.00,7.619568,25.14221,-0.000185,24.020955,-0.0077,1.426
444.00,7.618526,25.14170,-0.000185,24.020725,-0.0077,1.426
446.00,7.618820,25.14162,-0.000185,24.020522,-0.0077,1.426
448.00,7.619561,25.14148,-0.000186,24.020781,-0.0077,1.426
450.00,7.620227,25.14179,-0.000185,24.021107,-0.0077,1.425
452.00,7.620064,25.14169,-0.000185,24.020562,-0.0077,1.425
454.00,7.620127,25.14215,-0.000185,24.020361,-0.0077,1.426
456.00,7.620214,25.14155,-0.000185,24.020765,-0.0077,1.426
458.00,7.620230,25.14185,-0.000185,24.020190,-0.0077,1.426
460.00,7.620205,25.14167,-0.000185,24.020386,-0.0077,1.426
462.00,7.618847,25.14129,-0.000185,24.020475,-0.0077,1.426
464.00,7.619038,25.14161,-0.000186,24.020368,-0.0077,1.425
466.00,7.618227,25.14202,-0.000187,24.020031,-0.0077,1.427
468.00,7.616909,25.14176,-0.000185,24.020362,-0.0077,1.426
470.00,7.615688,25.14175,-0.000185,24.020487,-0.0077,1.426
472.00,7.615013,25.14222,-0.000185,24.020647,-0.0077,1.426
474.00,7.615608,25.14198,-0.000186,24.020491,-0.0077,1.426
476.00,7.615913,25.14172,-0.000186,24.020812,-0.0076,1.426
478.00,7.615295,25.14190,-0.000186,24.020805,-0.0077,1.426
480.00,7.614391,25.14185,-0.000185,24.020843,-0.0077,1.425
482.00,7.613961,25.14226,-0.000186,24.020353,-0.0077,1.426
484.00,7.614905,25.14154,-0.000185,24.021058,-0.0077,1.426
486.00,7.615342,25.14199,-0.000185,24.020899,-0.0077,1.426
488.00,7.615208,25.14172,-0.000186,24.020121,-0.0077,1.427
490.00,7.614321,25.14185,-0.000185,24.020515,-0.0077,1.426
492.00,7.614349,25.14152,-0.000185,24.020413,-0.0077,1.426
494.00,7.615212,25.14183,-0.000185,24.020453,-0.0077,1.425
496.00,7.616439,25.14135,-0.000184,24.021359,-0.0077,1.425
498.00,7.616037,25.14164,-0.000184,24.020875,-0.0077,1.426
500.00,7.616458,25.14169,-0.000185,24.020587,-0.0077,1.426
502.00,7.615666,25.14135,-0.000184,24.021066,-0.0077,1.426
504.00,7.615664,25.14083,-0.000185,24.021093,-0.0077,1.426
506.00,7.614914,25.14098,-0.000186,24.020879,-0.0077,1.426
508.00,7.614639,25.14077,-0.000185,24.020292,-0.0077,1.426
510.00,7.613537,25.14159,-0.000183,24.021004,-0.0076,1.426
512.00,7.613021,25.14159,-0.000186,24.020536,-0.0077,1.426
514.00,7.613233,25.14101,-0.000184,24.020384,-0.0077,1.426
516.00,7.614020,25.14115,-0.000184,24.020266,-0.0077,1.425
518.00,7.613242,25.14037,-0.000184,24.020469,-0.0077,1.425
520.00,7.614211,25.14077,-0.000185,24.020691,-0.0077,1.426
522.00,7.613943,25.14127,-0.000185,24.020321,-0.0077,1.426
524.00,7.613394,25.14098,-0.000185,24.020544,-0.0077,1.426
526.00,7.613856,25.14051,-0.000186,24.020495,-0.0077,1.426
528.00,7.614050,25.14109,-0.000184,24.020339,-0.0077,1.425
530.00,7.614071,25.14120,-0.000185,24.020301,-0.0077,1.426
532.00,7.614483,25.14017,-0.000185,24.020622,-0.0077,1.426
534.00,7.615164,25.14054,-0.000185,24.019922,-0.0077,1.426
536.00,7.614826,25.14043,-0.000185,24.019693,-0.0077,1.426
538.00,7.615237,25.14072,-0.000184,24.020741,-0.0077,1.425
540.00,7.614456,25.14030,-0.000185,24.020259,-0.0077,1.426
542.00,7.613700,25.13969,-0.000185,24.020749,-0.0077,1.426
544.00,7.613393,25.14050,-0.000185,24.020210,-0.0077,1.426
546.00,7.613305,25.14170,-0.000185,24.020562,-0.0077,1.426
548.00,7.613251,25.14238,-0.000185,24.021198,-0.0076,1.426
550.00,7.613147,25.14172,-0.000185,24.020397,-0.0077,1.426
552.00,7.614058,25.14104,-0.000184,24.020187,-0.0077,1.425
554.00,7.612976,25.14083,-0.000184,24.020540,-0.0077,1.426
556.00,7.611465,25.14040,-0.000184,24.019915,-0.0077,1.426
558.00,7.612921,25.14085,-0.000184,24.020161,-0.0077,1.426
560.00,7.613609,25.14015,-0.000184,24.020801,-0.0077,1.426
562.00,7.614518,25.14061,-0.000184,24.020709,-0.0077,1.426
564.00,7.614498,25.14055,-0.000184,24.020437,-0.0077,1.425
566.00,7.614257,25.14119,-0.000184,24.020959,-0.0077,1.426
568.00,7.613322,25.14029,-0.000184,24.020732,-0.0077,1.426
570.00,7.612082,25.14034,-0.000183,24.020426,-0.0077,1.426
572.00,7.612379,25.14067,-0.000184,24.020638,-0.0077,1.426
574.00,7.612865,25.14112,-0.000185,24.020168,-0.0077,1.426
576.00,7.612288,25.14114,-0.000184,24.020404,-0.0077,1.426
578.00,7.612368,25.14069,-0.000185,24.020622,-0.0077,1.426
580.00,7.612885,25.14075,-0.000184,24.019998,-0.0077,1.426
582.00,7.613309,25.14167,-0.000184,24.020765,-0.0077,1.426
584.00,7.611472,25.14205,-0.000184,24.020297,-0.0077,1.425
586.00,7.611890,25.14204,-0.000183,24.020350,-0.0077,1.426
588.00,7.611214,25.14209,-0.000183,24.020843,-0.0077,1.426
590.00,7.611580,25.14154,-0.000183,24.020359,-0.0077,1.425
592.00,7.611136,25.14157,-0.000183,24.020855,-0.0077,1.425
594.00,7.611583,25.14143,-0.000184,24.020607,-0.0077,1.425
596.00,7.611006,25.14148,-0.000183,24.020361,-0.0077,1.425
598.00,7.610707,25.14137,-0.000183,24.020042,-0.0077,1.426
600.00,7.610400,25.14083,-0.000184,24.020118,-0.0077,1.426
@1,2.0000,4.0
602.00,7.610471,25.14135,-0.000185,24.019703,-0.0077,1.426
604.00,7.611873,25.14107,-0.000184,24.019795,-0.0077,1.426
606.00,7.610079,25.14087,-0.000184,24.019697,-0.0077,1.426
608.00,7.603961,25.13981,-0.000183,24.020420,-0.0077,1.425
610.00,7.591331,25.14036,-0.000183,24.019960,-0.0077,1.425
612.00,7.559547,25.14095,-0.000183,24.020529,-0.0077,1.426
614.00,7.526755,25.14158,-0.000182,24.019996,-0.0077,1.426
616.00,7.513937,25.14129,-0.000183,24.020252,-0.0077,1.427
618.00,7.512224,25.14223,-0.000184,24.021020,-0.0077,1.426
620.00,7.513449,25.14165,-0.000184,24.020535,-0.0077,1.426
622.00,7.514397,25.14171,-0.000183,24.020705,-0.0077,1.426
624.00,7.516108,25.14234,-0.000184,24.020400,-0.0077,1.426
626.00,7.519279,25.14182,-0.000182,24.020511,-0.0077,1.426
628.00,7.523257,25.14148,-0.000184,24.020411,-0.0077,1.426
630.00,7.528447,25.14094,-0.000183,24.020324,-0.0077,1.426
632.00,7.534929,25.14112,-0.000182,24.020255,-0.0077,1.426
634.00,7.542336,25.14279,-0.000182,24.020172,-0.0077,1.426
636.00,7.549029,25.14193,-0.000183,24.020357,-0.0077,1.426
638.00,7.554387,25.14166,-0.000182,24.020058,-0.0077,1.426
640.00,7.561385,25.14179,-0.000184,24.020170,-0.0077,1.426
642.00,7.567154,25.14174,-0.000183,24.020284,-0.0077,1.426
644.00,7.571796,25.14218,-0.000182,24.020482,-0.0076,1.425
646.00,7.576504,25.14243,-0.000183,24.020515,-0.0077,1.426
648.00,7.581147,25.14147,-0.000184,24.020103,-0.0077,1.427
650.00,7.584565,25.14112,-0.000184,24.020458,-0.0077,1.426
652.00,7.587495,25.14237,-0.000183,24.020286,-0.0077,1.426
654.00,7.589987,25.14281,-0.000183,24.020603,-0.0077,1.426
656.00,7.591760,25.14216,-0.000183,24.020308,-0.0077,1.426
658.00,7.593851,25.14241,-0.000182,24.020725,-0.0077,1.426
660.00,7.595987,25.14304,-0.000183,24.020768,-0.0077,1.425
662.00,7.598246,25.14251,-0.000183,24.020778,-0.0077,1.426
664.00,7.599673,25.14164,-0.000182,24.020687,-0.0077,1.426
666.00,7.600132,25.14192,-0.000182,24.020301,-0.0077,1.426
668.00,7.601021,25.14157,-0.000183,24.020475,-0.0077,1.426
670.00,7.601883,25.14182,-0.000183,24.020547,-0.0077,1.426
672.00,7.603022,25.14211,-0.000183,24.020449,-0.0077,1.426
674.00,7.603925,25.14231,-0.000183,24.020007,-0.0077,1.426
676.00,7.602540,25.14196,-0.000183,24.020904,-0.0077,1.426
678.00,7.602797,25.14181,-0.000182,24.020491,-0.0077,1.426
680.00,7.603577,25.14144,-0.000183,24.020143,-0.0077,1.426
682.00,7.604172,25.14124,-0.000183,24.020210,-0.0077,1.426
684.00,7.604936,25.14120,-0.000183,24.020011,-0.0077,1.426
686.00,7.605485,25.14175,-0.000182,24.020692,-0.0077,1.426
688.00,7.605620,25.14183,-0.000182,24.020594,-0.0077,1.426
690.00,7.606257,25.14227,-0.000182,24.020823,-0.0077,1.426
692.00,7.605986,25.14171,-0.000182,24.020446,-0.0077,1.426
694.00,7.605980,25.14118,-0.000183,24.020328,-0.0077,1.426
696.00,7.606071,25.14132,-0.000183,24.020895,-0.0077,1.426
698.00,7.606389,25.14144,-0.000183,24.020458,-0.0077,1.425
700.00,7.606504,25.14204,-0.000182,24.019659,-0.0077,1.426
702.00,7.605738,25.14134,-0.000183,24.020266,-0.0076,1.426
704.00,7.606271,25.14123,-0.000182,24.020497,-0.0077,1.426
706.00,7.606661,25.14121,-0.000182,24.021044,-0.0076,1.426
708.00,7.607750,25.14157,-0.000182,24.020707,-0.0077,1.426
710.00,7.608376,25.14198,-0.000182,24.020571,-0.0077,1.426
712.00,7.608645,25.14244,-0.000183,24.020317,-0.0077,1.426
714.00,7.607513,25.14191,-0.000182,24.019692,-0.0077,1.425
716.00,7.606868,25.14237,-0.000183,24.020451,-0.0077,1.426
718.00,7.606848,25.14273,-0.000183,24.020176,-0.0077,1.425
720.00,7.606791,25.14196,-0.000182,24.020473,-0.0077,1.426
722.00,7.606864,25.14166,-0.000181,24.020730,-0.0077,1.426
724.00,7.607448,25.14162,-0.000182,24.020799,-0.0077,1.426
726.00,7.607216,25.14243,-0.000183,24.020310,-0.0077,1.426
728.00,7.606754,25.14248,-0.000184,24.019984,-0.0077,1.426
730.00,7.606688,25.14242,-0.000183,24.020346,-0.0077,1.425
732.00,7.606786,25.14247,-0.000183,24.019532,-0.0077,1.425
734.00,7.606964,25.14252,-0.000183,24.020567,-0.0077,1.425
736.00,7.607645,25.14270,-0.000182,24.020299,-0.0077,1.425
738.00,7.607319,25.14257,-0.000183,24.020250,-0.0077,1.427
740.00,7.606594,25.14197,-0.000184,24.020440,-0.0077,1.425
742.00,7.606528,25.14268,-0.000182,24.020625,-0.0077,1.426
744.00,7.606510,25.14212,-0.000183,24.020564,-0.0077,1.426
746.00,7.605310,25.14168,-0.000182,24.020217,-0.0078,1.426
748.00,7.605437,25.14082,-0.000182,24.020326,-0.0077,1.426
750.00,7.606002,25.14146,-0.000182,24.019913,-0.0077,1.425
752.00,7.605554,25.14297,-0.000182,24.020747,-0.0077,1.426
754.00,7.604575,25.14167,-0.000182,24.019554,-0.0077,1.426
756.00,7.603436,25.14126,-0.000182,24.020317,-0.0077,1.426
758.00,7.604099,25.14211,-0.000183,24.020580,-0.0078,1.426
760.00,7.605006,25.14195,-0.000183,24.019478,-0.0078,1.426
762.00,7.605409,25.14230,-0.000182,24.019862,-0.0078,1.426
764.00,7.605890,25.14155,-0.000182,24.020154,-0.0077,1.426
766.00,7.606337,25.14206,-0.000182,24.020321,-0.0078,1.426
768.00,7.606077,25.14299,-0.000182,24.020540,-0.0077,1.425
770.00,7.605438,25.14347,-0.000182,24.020424,-0.0077,1.425
772.00,7.605550,25.14360,-0.000182,24.020025,-0.0077,1.426
774.00,7.606283,25.14260,-0.000181,24.020212,-0.0077,1.426
776.00,7.607090,25.14216,-0.000182,24.019790,-0.0077,1.426
778.00,7.607065,25.14214,-0.000182,24.020330,-0.0077,1.426
780.00,7.605918,25.14189,-0.000182,24.020226,-0.0078,1.426
782.00,7.605818,25.14228,-0.000182,24.021136,-0.0077,1.426
784.00,7.605040,25.14265,-0.000181,24.020884,-0.0077,1.426
786.00,7.604488,25.14225,-0.000182,24.020219,-0.0077,1.426
788.00,7.605314,25.14206,-0.000181,24.020370,-0.0077,1.426
790.00,7.604559,25.14232,-0.000181,24.019646,-0.0077,1.426
792.00,7.603617,25.14264,-0.000181,24.020027,-0.0077,1.426
794.00,7.603991,25.14240,-0.000182,24.020243,-0.0077,1.426
796.00,7.604001,25.14204,-0.000181,24.019974,-0.0077,1.425
798.00,7.603721,25.14253,-0.000181,24.020540,-0.0077,1.425
800.00,7.603413,25.14276,-0.000181,24.020841,-0.0078,1.425
802.00,7.603913,25.14242,-0.000182,24.020473,-0.0077,1.426
804.00,7.603889,25.14240,-0.000182,24.020852,-0.0077,1.426
806.00,7.604649,25.14334,-0.000182,24.020556,-0.0077,1.426
808.00,7.604591,25.14295,-0.000183,24.020935,-0.0077,1.426
810.00,7.604577,25.14320,-0.000182,24.019855,-0.0077,1.426
812.00,7.604436,25.14315,-0.000181,24.020310,-0.0077,1.426
814.00,7.602624,25.14272,-0.000181,24.020277,-0.0077,1.426
816.00,7.601812,25.14219,-0.000181,24.020181,-0.0077,1.425
818.00,7.602407,25.14272,-0.000182,24.020845,-0.0077,1.426
820.00,7.602972,25.14262,-0.000182,24.020765,-0.0077,1.426
822.00,7.603266,25.14222,-0.000181,24.020640,-0.0077,1.426
824.00,7.603128,25.14230,-0.000182,24.020221,-0.0077,1.426
826.00,7.602474,25.14169,-0.000182,24.019918,-0.0077,1.426
828.00,7.602921,25.14193,-0.000181,24.019380,-0.0077,1.425
830.00,7.603394,25.14286,-0.000180,24.020279,-0.0077,1.426
832.00,7.603315,25.14274,-0.000181,24.019924,-0.0077,1.426
834.00,7.604252,25.14265,-0.000182,24.020660,-0.0077,1.426
836.00,7.604084,25.14325,-0.000181,24.020542,-0.0077,1.426
838.00,7.603044,25.14303,-0.000181,24.021298,-0.0077,1.426
840.00,7.603019,25.14253,-0.000181,24.020466,-0.0077,1.425
842.00,7.602413,25.14259,-0.000182,24.020578,-0.0078,1.425
844.00,7.602240,25.14195,-0.000182,24.020277,-0.0077,1.426
846.00,7.602509,25.14226,-0.000182,24.019828,-0.0077,1.426
848.00,7.602579,25.14326,-0.000181,24.020119,-0.0077,1.425
850.00,7.601867,25.14278,-0.000182,24.020042,-0.0078,1.425
852.00,7.601894,25.14249,-0.000182,24.020618,-0.0077,1.426
854.00,7.602291,25.14272,-0.000183,24.020379,-0.0078,1.426
856.00,7.601334,25.14331,-0.000182,24.020254,-0.0077,1.426
858.00,7.601328,25.14310,-0.000182,24.020319,-0.0077,1.426
860.00,7.600723,25.14206,-0.000181,24.020072,-0.0077,1.425
862.00,7.600647,25.14189,-0.000181,24.020399,-0.0077,1.425
864.00,7.600389,25.14198,-0.000182,24.020404,-0.0077,1.426
866.00,7.600707,25.14190,-0.000183,24.019922,-0.0077,1.426
868.00,7.601762,25.14264,-0.000181,24.020170,-0.0077,1.426
870.00,7.602700,25.14288,-0.000182,24.020138,-0.0077,1.426
872.00,7.603174,25.14241,-0.000182,24.019955,-0.0077,1.426
874.00,7.603355,25.14182,-0.000182,24.020217,-0.0077,1.426
876.00,7.602861,25.14111,-0.000181,24.020865,-0.0078,1.425
878.00,7.602409,25.14188,-0.000180,24.020984,-0.0077,1.426
880.00,7.602171,25.14249,-0.000181,24.020678,-0.0077,1.426
882.00,7.602243,25.14270,-0.000180,24.020074,-0.0077,1.426
884.00,7.602370,25.14329,-0.000179,24.020772,-0.0077,1.425
886.00,7.601732,25.14281,-0.000180,24.020935,-0.0078,1.426
888.00,7.601443,25.14251,-0.000181,24.020487,-0.0077,1.425
890.00,7.601383,25.14293,-0.000180,24.020607,-0.0077,1.425
892.00,7.600390,25.14256,-0.000181,24.020299,-0.0077,1.426
894.00,7.601041,25.14244,-0.000182,24.020611,-0.0077,1.426
896.00,7.601451,25.14276,-0.000181,24.019809,-0.0077,1.425
898.00,7.601856,25.14313,-0.000181,24.019739,-0.0077,1.426
900.00,7.601397,25.14357,-0.000181,24.021020,-0.0077,1.426
902.00,7.600988,25.14396,-0.000180,24.020487,-0.0077,1.426
904.00,7.599901,25.14326,-0.000182,24.020564,-0.0077,1.426
906.00,7.600554,25.14364,-0.000180,24.019993,-0.0077,1.425
908.00,7.600784,25.14413,-0.000180,24.019478,-0.0077,1.426
910.00,7.600956,25.14377,-0.000181,24.020310,-0.0077,1.425
912.00,7.600380,25.14387,-0.000183,24.019902,-0.0077,1.426
914.00,7.600995,25.14279,-0.000182,24.020437,-0.0076,1.426
916.00,7.601539,25.14280,-0.000180,24.020651,-0.0077,1.426
918.00,7.601363,25.14288,-0.000180,24.020085,-0.0078,1.426
920.00,7.601933,25.14374,-0.000180,24.020574,-0.0077,1.426
922.00,7.601985,25.14288,-0.000181,24.020495,-0.0077,1.426
924.00,7.601730,25.14364,-0.000181,24.020040,-0.0077,1.425
926.00,7.599962,25.14394,-0.000181,24.020611,-0.0077,1.425
928.00,7.599072,25.14407,-0.000180,24.020894,-0.0077,1.425
930.00,7.600119,25.14416,-0.000181,24.020694,-0.0077,1.425
932.00,7.600175,25.14324,-0.000180,24.020723,-0.0077,1.426
934.00,7.600510,25.14244,-0.000181,24.020747,-0.0077,1.425
936.00,7.600031,25.14336,-0.000181,24.020437,-0.0077,1.426
938.00,7.600142,25.14255,-0.000182,24.020192,-0.0077,1.426
940.00,7.600433,25.14148,-0.000181,24.020047,-0.0077,1.426
942.00,7.600514,25.14161,-0.000181,24.020366,-0.0077,1.426
944.00,7.600105,25.14171,-0.000181,24.020587,-0.0077,1.425
946.00,7.599928,25.14221,-0.000181,24.020571,-0.0077,1.425
948.00,7.600234,25.14215,-0.000182,24.020852,-0.0077,1.426
950.00,7.600625,25.14162,-0.000180,24.020290,-0.0077,1.425
952.00,7.600311,25.14176,-0.000180,24.020161,-0.0077,1.425
954.00,7.599447,25.14115,-0.000181,24.020942,-0.0077,1.426
956.00,7.599589,25.14112,-0.000180,24.019993,-0.0077,1.425
958.00,7.599497,25.14144,-0.000180,24.020000,-0.0077,1.426
960.00,7.600256,25.14174,-0.000180,24.020524,-0.0077,1.426
962.00,7.600286,25.14163,-0.000181,24.020181,-0.0077,1.425
964.00,7.599900,25.14116,-0.000181,24.020301,-0.0077,1.426
966.00,7.600401,25.14142,-0.000181,24.020266,-0.0077,1.426
968.00,7.600341,25.14162,-0.000182,24.020254,-0.0077,1.425
970.00,7.599599,25.14119,-0.000183,24.021073,-0.0077,1.425
972.00,7.599356,25.14162,-0.000179,24.020395,-0.0077,1.426
974.00,7.599194,25.14209,-0.000181,24.020201,-0.0077,1.426
976.00,7.599541,25.14225,-0.000180,24.020148,-0.0077,1.425
978.00,7.599281,25.14216,-0.000181,24.020130,-0.0078,1.426
980.00,7.599640,25.14142,-0.000181,24.020691,-0.0077,1.426
982.00,7.599393,25.14298,-0.000179,24.020410,-0.0077,1.425
984.00,7.598612,25.14267,-0.000181,24.020449,-0.0077,1.425
986.00,7.598885,25.14239,-0.000181,24.020502,-0.0077,1.425
988.00,7.598407,25.14238,-0.000182,24.020531,-0.0077,1.426
990.00,7.598983,25.14243,-0.000180,24.019771,-0.0077,1.425
992.00,7.598812,25.14238,-0.000179,24.020478,-0.0077,1.426
994.00,7.598846,25.14235,-0.000181,24.020071,-0.0077,1.426
996.00,7.598289,25.14252,-0.000180,24.019840,-0.0077,1.426
998.00,7.598814,25.14274,-0.000181,24.020406,-0.0077,1.426
1000.00,7.598869,25.14182,-0.000182,24.019661,-0.0077,1.425
1002.00,7.598458,25.14197,-0.000181,24.019889,-0.0077,1.425
1004.00,7.598952,25.14193,-0.000180,24.020504,-0.0077,1.425
1006.00,7.599129,25.14192,-0.000181,24.020730,-0.0077,1.426
1008.00,7.598463,25.14153,-0.000180,24.020941,-0.0077,1.426
1010.00,7.598486,25.14211,-0.000179,24.020582,-0.0077,1.426
1012.00,7.597999,25.14137,-0.000179,24.020103,-0.0077,1.425
1014.00,7.597658,25.14197,-0.000180,24.020618,-0.0077,1.425
1016.00,7.598166,25.14242,-0.000180,24.020265,-0.0077,1.425
1018.00,7.597980,25.14128,-0.000180,24.020101,-0.0077,1.425
1020.00,7.597318,25.14178,-0.000179,24.021100,-0.0077,1.426
1022.00,7.597376,25.14306,-0.000179,24.020580,-0.0077,1.426
1024.00,7.598464,25.14283,-0.000180,24.020602,-0.0077,1.425
1026.00,7.598851,25.14226,-0.000179,24.021044,-0.0077,1.426
1028.00,7.599013,25.14250,-0.000180,24.020926,-0.0077,1.426
1030.00,7.597743,25.14272,-0.000180,24.020297,-0.0076,1.426
1032.00,7.597778,25.14312,-0.000181,24.021049,-0.0077,1.426
1034.00,7.598671,25.14227,-0.000181,24.020799,-0.0077,1.426
1036.00,7.598609,25.14230,-0.000179,24.020783,-0.0077,1.425
1038.00,7.598822,25.14152,-0.000180,24.020118,-0.0077,1.426
1040.00,7.598748,25.14191,-0.000181,24.019786,-0.0077,1.426
1042.00,7.598628,25.14193,-0.000180,24.020366,-0.0077,1.426
1044.00,7.598486,25.14282,-0.000180,24.020353,-0.0077,1.426
1046.00,7.598218,25.14296,-0.000180,24.020478,-0.0077,1.426
1048.00,7.598132,25.14293,-0.000180,24.020908,-0.0077,1.426
1050.00,7.598189,25.14245,-0.000180,24.020466,-0.0077,1.426
1052.00,7.598276,25.14246,-0.000180,24.020303,-0.0077,1.426
1054.00,7.598961,25.14219,-0.000179,24.019779,-0.0077,1.425
1056.00,7.599337,25.14248,-0.000180,24.020529,-0.0077,1.426
1058.00,7.599640,25.14209,-0.000179,24.020179,-0.0077,1.425
1060.00,7.599685,25.14291,-0.000179,24.020614,-0.0077,1.425
1062.00,7.598760,25.14350,-0.000180,24.020339,-0.0077,1.426
1064.00,7.598646,25.14270,-0.000180,24.020147,-0.0077,1.426
1066.00,7.599030,25.14301,-0.000180,24.020429,-0.0077,1.426
1068.00,7.598966,25.14372,-0.000181,24.020100,-0.0077,1.426
1070.00,7.598357,25.14295,-0.000179,24.020067,-0.0077,1.426
1072.00,7.597977,25.14275,-0.000180,24.020063,-0.0077,1.426
1074.00,7.597468,25.14276,-0.000180,24.020190,-0.0077,1.426
1076.00,7.596463,25.14345,-0.000180,24.020205,-0.0077,1.426
1078.00,7.595510,25.14323,-0.000179,24.020377,-0.0077,1.425
1080.00,7.595740,25.14360,-0.000178,24.020078,-0.0077,1.425
1082.00,7.595999,25.14322,-0.000179,24.020611,-0.0077,1.426
1084.00,7.596667,25.14401,-0.000179,24.020647,-0.0077,1.426
1086.00,7.596699,25.14397,-0.000180,24.020382,-0.0077,1.425
1088.00,7.595749,25.14405,-0.000180,24.020865,-0.0077,1.425
1090.00,7.595837,25.14393,-0.000180,24.020250,-0.0077,1.426
1092.00,7.595472,25.14275,-0.000179,24.020669,-0.0077,1.426
1094.00,7.595619,25.14335,-0.000179,24.019820,-0.0077,1.426
1096.00,7.595862,25.14365,-0.000179,24.019699,-0.0077,1.426
1098.00,7.595921,25.14346,-0.000180,24.020045,-0.0077,1.426
1100.00,7.595140,25.14386,-0.000182,24.019726,-0.0077,1.426
1102.00,7.595817,25.14272,-0.000182,24.020386,-0.0077,1.425
1104.00,7.595633,25.14274,-0.000180,24.021053,-0.0077,1.425
1106.00,7.594725,25.14347,-0.000179,24.020348,-0.0077,1.425
1108.00,7.594942,25.14263,-0.000180,24.020306,-0.0077,1.425
1110.00,7.595326,25.14197,-0.000180,24.020187,-0.0077,1.426
1112.00,7.594585,25.14291,-0.000180,24.019936,-0.0077,1.426
1114.00,7.594635,25.14408,-0.000178,24.020480,-0.0077,1.426
1116.00,7.595611,25.14364,-0.000181,24.020212,-0.0077,1.426
1118.00,7.596166,25.14347,-0.000181,24.020388,-0.0077,1.426
1120.00,7.595277,25.14321,-0.000180,24.020268,-0.0077,1.426
1122.00,7.595115,25.14229,-0.000179,24.020313,-0.0077,1.425
1124.00,7.595011,25.14245,-0.000179,24.019753,-0.0078,1.426
1126.00,7.595043,25.14244,-0.000179,24.019820,-0.0077,1.426
1128.00,7.595044,25.14319,-0.000180,24.020498,-0.0077,1.426
1130.00,7.595621,25.14270,-0.000181,24.019703,-0.0078,1.426
1132.00,7.597203,25.14206,-0.000180,24.019898,-0.0077,1.426
1134.00,7.596898,25.14173,-0.000180,24.020636,-0.0077,1.426
1136.00,7.596912,25.14145,-0.000180,24.020313,-0.0077,1.426
1138.00,7.596756,25.14217,-0.000181,24.020045,-0.0077,1.426
1140.00,7.596624,25.14220,-0.000181,24.019831,-0.0078,1.425
1142.00,7.596784,25.14171,-0.000181,24.019962,-0.0077,1.426
1144.00,7.596107,25.14184,-0.000180,24.019813,-0.0077,1.426
1146.00,7.595689,25.14137,-0.000179,24.020468,-0.0077,1.425
1148.00,7.596020,25.14264,-0.000179,24.020174,-0.0077,1.426
1150.00,7.596155,25.14234,-0.000180,24.020366,-0.0077,1.426
1152.00,7.596125,25.14231,-0.000180,24.019820,-0.0077,1.426
1154.00,7.595566,25.14249,-0.000180,24.019710,-0.0077,1.426
1156.00,7.596189,25.14138,-0.000180,24.020179,-0.0077,1.426
1158.00,7.596296,25.14198,-0.000180,24.020424,-0.0077,1.426
1160.00,7.595905,25.14214,-0.000180,24.020167,-0.0077,1.426
1162.00,7.595807,25.14238,-0.000179,24.019942,-0.0077,1.425
1164.00,7.595658,25.14156,-0.000179,24.020493,-0.0077,1.426
1166.00,7.595596,25.14174,-0.000179,24.020836,-0.0077,1.426
1168.00,7.595999,25.14266,-0.000178,24.020439,-0.0077,1.426
1170.00,7.596111,25.14208,-0.000179,24.019980,-0.0077,1.426
1172.00,7.596039,25.14170,-0.000179,24.020569,-0.0077,1.426
1174.00,7.596382,25.14170,-0.000180,24.020410,-0.0077,1.426
1176.00,7.595482,25.14165,-0.000181,24.020609,-0.0078,1.426
1178.00,7.595495,25.14225,-0.000181,24.020310,-0.0078,1.426
1180.00,7.594996,25.14228,-0.000181,24.020692,-0.0077,1.427
1182.00,7.594875,25.14166,-0.000179,24.019858,-0.0077,1.426
1184.00,7.594042,25.14111,-0.000180,24.020444,-0.0077,1.426
1186.00,7.594336,25.14150,-0.000179,24.020221,-0.0077,1.426
1188.00,7.594495,25.14209,-0.000180,24.020272,-0.0077,1.425
1190.00,7.594380,25.14210,-0.000179,24.020520,-0.0077,1.426
1192.00,7.594112,25.14152,-0.000179,24.019704,-0.0077,1.426
1194.00,7.594995,25.14104,-0.000179,24.020009,-0.0077,1.426
1196.00,7.594469,25.14169,-0.000178,24.020257,-0.0077,1.426
1198.00,7.593829,25.14262,-0.000179,24.019973,-0.0077,1.426
1200.00,7.593576,25.14278,-0.000179,24.020045,-0.0077,1.426
@2,12.0000,24.0
1202.00,7.593268,25.14289,-0.000178,24.020736,-0.0077,1.426
1204.00,7.591340,25.14285,-0.000179,24.020192,-0.0077,1.425
1206.00,7.584749,25.14168,-0.000178,24.019494,-0.0077,1.425
1208.00,7.566887,25.14185,-0.000179,24.020491,-0.0077,1.425
1210.00,7.518107,25.14208,-0.000178,24.020206,-0.0077,1.424
1212.00,7.438078,25.14220,-0.000177,24.019994,-0.0078,1.425
1214.00,7.347027,25.14204,-0.000179,24.020364,-0.0077,1.425
1216.00,7.257453,25.14237,-0.000181,24.020361,-0.0077,1.426
1218.00,7.170088,25.14223,-0.000180,24.020058,-0.0077,1.426
1220.00,7.084731,25.14259,-0.000180,24.021015,-0.0077,1.426
1222.00,7.002902,25.14301,-0.000181,24.020261,-0.0077,1.426
1224.00,6.926465,25.14316,-0.000180,24.020163,-0.0077,1.427
1226.00,6.856602,25.14375,-0.000179,24.019873,-0.0077,1.427
1228.00,6.796456,25.14373,-0.000181,24.020399,-0.0077,1.426
1230.00,6.749055,25.14299,-0.000183,24.020540,-0.0077,1.427
1232.00,6.715027,25.14257,-0.000182,24.020671,-0.0077,1.428
1234.00,6.705178,25.14312,-0.000184,24.020758,-0.0077,1.428
1236.00,6.719187,25.14361,-0.000184,24.019828,-0.0077,1.427
1238.00,6.743417,25.14344,-0.000184,24.019610,-0.0077,1.427
1240.00,6.772239,25.14262,-0.000182,24.020061,-0.0077,1.427
1242.00,6.803415,25.14240,-0.000182,24.020161,-0.0077,1.426
1244.00,6.838879,25.14273,-0.000181,24.020381,-0.0077,1.425
1246.00,6.878706,25.14242,-0.000180,24.020749,-0.0077,1.426
1248.00,6.920968,25.14164,-0.000182,24.019686,-0.0077,1.426
1250.00,6.966220,25.14260,-0.000181,24.020014,-0.0078,1.426
1252.00,7.013454,25.14226,-0.000180,24.020397,-0.0077,1.426
1254.00,7.059806,25.14208,-0.000181,24.020785,-0.0077,1.426
1256.00,7.105644,25.14206,-0.000181,24.021127,-0.0077,1.426
1258.00,7.149992,25.14142,-0.000181,24.020417,-0.0077,1.425
1260.00,7.191721,25.14180,-0.000181,24.019512,-0.0077,1.425
1262.00,7.230737,25.14142,-0.000180,24.019648,-0.0077,1.426
1264.00,7.266771,25.14210,-0.000181,24.019996,-0.0077,1.426
1266.00,7.299459,25.14277,-0.000182,24.020448,-0.0077,1.426
1268.00,7.327992,25.14247,-0.000183,24.020132,-0.0077,1.427
1270.00,7.354628,25.14270,-0.000181,24.019766,-0.0077,1.426
1272.00,7.378879,25.14183,-0.000179,24.020065,-0.0077,1.426
1274.00,7.399702,25.14193,-0.000180,24.020129,-0.0077,1.426
1276.00,7.418292,25.14328,-0.000180,24.019840,-0.0077,1.426
1278.00,7.434944,25.14330,-0.000181,24.020159,-0.0077,1.425
1280.00,7.448776,25.14399,-0.000180,24.020027,-0.0078,1.425
1282.00,7.461671,25.14415,-0.000179,24.019672,-0.0077,1.426
1284.00,7.473291,25.14331,-0.000180,24.020090,-0.0077,1.426
1286.00,7.484815,25.14324,-0.000180,24.020123,-0.0077,1.426
1288.00,7.494976,25.14365,-0.000178,24.020429,-0.0077,1.425
1290.00,7.502929,25.14343,-0.000180,24.020738,-0.0077,1.426
1292.00,7.509497,25.14363,-0.000179,24.020846,-0.0077,1.426
1294.00,7.517069,25.14333,-0.000179,24.020288,-0.0077,1.425
1296.00,7.523251,25.14294,-0.000178,24.020632,-0.0077,1.426
1298.00,7.527652,25.14245,-0.000179,24.020792,-0.0077,1.426
1300.00,7.532633,25.14282,-0.000179,24.020495,-0.0077,1.426
1302.00,7.537464,25.14273,-0.000179,24.019871,-0.0077,1.426
1304.00,7.540578,25.14260,-0.000180,24.019982,-0.0077,1.426
1306.00,7.544942,25.14266,-0.000180,24.020353,-0.0077,1.425
1308.00,7.548490,25.14377,-0.000178,24.020259,-0.0077,1.425
1310.00,7.550496,25.14263,-0.000178,24.020779,-0.0077,1.426
1312.00,7.552618,25.14315,-0.000178,24.019663,-0.0077,1.426
1314.00,7.554694,25.14292,-0.000178,24.020208,-0.0077,1.426
1316.00,7.557271,25.14325,-0.000179,24.020642,-0.0077,1.426
1318.00,7.559818,25.14428,-0.000180,24.020545,-0.0077,1.426
1320.00,7.561749,25.14420,-0.000179,24.020681,-0.0077,1.425
1322.00,7.563234,25.14350,-0.000179,24.019996,-0.0077,1.425
1324.00,7.564693,25.14316,-0.000180,24.019846,-0.0077,1.426
1326.00,7.567077,25.14307,-0.000179,24.019965,-0.0077,1.426
1328.00,7.569498,25.14208,-0.000180,24.020540,-0.0077,1.425
1330.00,7.571113,25.14266,-0.000178,24.020830,-0.0077,1.426
1332.00,7.571610,25.14214,-0.000178,24.019915,-0.0077,1.425
1334.00,7.572405,25.14263,-0.000179,24.020469,-0.0077,1.425
1336.00,7.573659,25.14271,-0.000178,24.020241,-0.0077,1.426
1338.00,7.574645,25.14278,-0.000179,24.020591,-0.0077,1.426
1340.00,7.576723,25.14343,-0.000183,24.020516,-0.0077,1.426
1342.00,7.579409,25.14202,-0.000180,24.020368,-0.0077,1.426
1344.00,7.580621,25.14207,-0.000179,24.020148,-0.0077,1.425
1346.00,7.581326,25.14279,-0.000179,24.020544,-0.0077,1.425
1348.00,7.581042,25.14262,-0.000180,24.020366,-0.0077,1.426
1350.00,7.580588,25.14156,-0.000178,24.020400,-0.0077,1.426
1352.00,7.580697,25.14246,-0.000180,24.020147,-0.0077,1.426
1354.00,7.581310,25.14268,-0.000179,24.020357,-0.0077,1.426
1356.00,7.581849,25.14227,-0.000178,24.020542,-0.0077,1.426
1358.00,7.581974,25.14225,-0.000179,24.020580,-0.0077,1.426
1360.00,7.582753,25.14272,-0.000179,24.020600,-0.0077,1.426
1362.00,7.583061,25.14296,-0.000179,24.020527,-0.0077,1.426
1364.00,7.583818,25.14374,-0.000180,24.020315,-0.0077,1.425
1366.00,7.584158,25.14338,-0.000178,24.020382,-0.0077,1.426
1368.00,7.583304,25.14212,-0.000178,24.019929,-0.0077,1.426
1370.00,7.584093,25.14295,-0.000178,24.020654,-0.0077,1.425
1372.00,7.584360,25.14254,-0.000179,24.020156,-0.0077,1.425
1374.00,7.584526,25.14242,-0.000179,24.020649,-0.0077,1.426
1376.00,7.584428,25.14233,-0.000179,24.020524,-0.0077,1.426
1378.00,7.584076,25.14207,-0.000179,24.020613,-0.0077,1.426
1380.00,7.585253,25.14175,-0.000179,24.020364,-0.0077,1.425
1382.00,7.585757,25.14304,-0.000179,24.020584,-0.0077,1.426
1384.00,7.584849,25.14236,-0.000178,24.020341,-0.0077,1.426
1386.00,7.584228,25.14150,-0.000178,24.020649,-0.0077,1.425
1388.00,7.584609,25.14243,-0.000179,24.020729,-0.0077,1.425
1390.00,7.586048,25.14262,-0.000177,24.020109,-0.0077,1.425
1392.00,7.586303,25.14243,-0.000178,24.020078,-0.0077,1.426
1394.00,7.585887,25.14261,-0.000179,24.019984,-0.0077,1.426
1396.00,7.586174,25.14131,-0.000178,24.020052,-0.0077,1.426
1398.00,7.585888,25.14079,-0.000177,24.020342,-0.0077,1.426
1400.00,7.585639,25.14069,-0.000177,24.020580,-0.0077,1.426
1402.00,7.586297,25.14186,-0.000179,24.020090,-0.0077,1.425
1404.00,7.586447,25.14265,-0.000177,24.020170,-0.0077,1.425
1406.00,7.587159,25.14263,-0.000177,24.020446,-0.0077,1.426
1408.00,7.586543,25.14214,-0.000177,24.019984,-0.0077,1.426
1410.00,7.586261,25.14282,-0.000179,24.020629,-0.0077,1.426
1412.00,7.585902,25.14267,-0.000177,24.020426,-0.0077,1.426
1414.00,7.586313,25.14252,-0.000179,24.019931,-0.0077,1.426
1416.00,7.586709,25.14267,-0.000179,24.020225,-0.0077,1.426
1418.00,7.587176,25.14160,-0.000179,24.020266,-0.0077,1.426
1420.00,7.587384,25.14200,-0.000177,24.019964,-0.0077,1.425
1422.00,7.586645,25.14231,-0.000178,24.020698,-0.0077,1.426
1424.00,7.587534,25.14262,-0.000178,24.020817,-0.0077,1.426
1426.00,7.586880,25.14251,-0.000178,24.019945,-0.0077,1.426
1428.00,7.586196,25.14339,-0.000178,24.020364,-0.0077,1.426
1430.00,7.586156,25.14335,-0.000177,24.020197,-0.0077,1.426
1432.00,7.585974,25.14285,-0.000177,24.019485,-0.0077,1.426
1434.00,7.585418,25.14384,-0.000176,24.021062,-0.0077,1.425
1436.00,7.585851,25.14375,-0.000177,24.020475,-0.0077,1.426
1438.00,7.586292,25.14282,-0.000177,24.020071,-0.0077,1.425
1440.00,7.586799,25.14191,-0.000176,24.021040,-0.0077,1.425
1442.00,7.586148,25.14219,-0.000179,24.019945,-0.0077,1.426
1444.00,7.585544,25.14127,-0.000178,24.019922,-0.0077,1.425
1446.00,7.585139,25.14252,-0.000178,24.020324,-0.0077,1.426
1448.00,7.584782,25.14285,-0.000179,24.020259,-0.0077,1.426
1450.00,7.583973,25.14245,-0.000181,24.020052,-0.0077,1.426
1452.00,7.583284,25.14224,-0.000179,24.020406,-0.0077,1.425
1454.00,7.582845,25.14434,-0.000179,24.020100,-0.0077,1.425
1456.00,7.582710,25.14412,-0.000176,24.020132,-0.0077,1.425
1458.00,7.583034,25.14380,-0.000179,24.020243,-0.0077,1.426
1460.00,7.583629,25.14416,-0.000179,24.019757,-0.0077,1.426
1462.00,7.582921,25.14387,-0.000176,24.019931,-0.0077,1.425
1464.00,7.583601,25.14400,-0.000177,24.021222,-0.0077,1.425
1466.00,7.585390,25.14408,-0.000178,24.020767,-0.0077,1.426
1468.00,7.585522,25.14468,-0.000178,24.020259,-0.0077,1.426
1470.00,7.584678,25.14473,-0.000179,24.020292,-0.0077,1.426
1472.00,7.584586,25.14458,-0.000179,24.020585,-0.0077,1.426
1474.00,7.584623,25.14425,-0.000177,24.020611,-0.0077,1.425
1476.00,7.584606,25.14419,-0.000178,24.020141,-0.0077,1.426
1478.00,7.584936,25.14408,-0.000179,24.019703,-0.0077,1.426
1480.00,7.584492,25.14461,-0.000179,24.019608,-0.0077,1.426
1482.00,7.584095,25.14424,-0.000179,24.020515,-0.0077,1.426
1484.00,7.584412,25.14451,-0.000179,24.020306,-0.0077,1.426
1486.00,7.584930,25.14402,-0.000179,24.019931,-0.0077,1.426
1488.00,7.584893,25.14386,-0.000178,24.019545,-0.0077,1.426
1490.00,7.585061,25.14442,-0.000178,24.020408,-0.0077,1.426
1492.00,7.585325,25.14447,-0.000179,24.020631,-0.0077,1.426
1494.00,7.585605,25.14471,-0.000178,24.019922,-0.0077,1.426
1496.00,7.584536,25.14361,-0.000177,24.020794,-0.0077,1.426
1498.00,7.584050,25.14340,-0.000178,24.019632,-0.0077,1.425
1500.00,7.584500,25.14416,-0.000178,24.020504,-0.0077,1.425
1502.00,7.584132,25.14382,-0.000177,24.020440,-0.0077,1.425
1504.00,7.584743,25.14413,-0.000177,24.020268,-0.0077,1.425
1506.00,7.584557,25.14360,-0.000178,24.020136,-0.0077,1.426
1508.00,7.584187,25.14285,-0.000178,24.020370,-0.0076,1.426
1510.00,7.584234,25.14402,-0.000177,24.020520,-0.0077,1.426
1512.00,7.583747,25.14466,-0.000179,24.019904,-0.0077,1.426
1514.00,7.583734,25.14434,-0.000179,24.020168,-0.0077,1.425
1516.00,7.584398,25.14485,-0.000180,24.020290,-0.0077,1.425
1518.00,7.585636,25.14466,-0.000178,24.020504,-0.0077,1.426
1520.00,7.585433,25.14479,-0.000177,24.020002,-0.0077,1.426
1522.00,7.584377,25.14511,-0.000179,24.020029,-0.0077,1.426
1524.00,7.583715,25.14496,-0.000179,24.019947,-0.0078,1.425
1526.00,7.582896,25.14449,-0.000180,24.020270,-0.0077,1.426
1528.00,7.582998,25.14526,-0.000179,24.020109,-0.0077,1.426
1530.00,7.583611,25.14595,-0.000178,24.020458,-0.0077,1.426
1532.00,7.584737,25.14508,-0.000177,24.020808,-0.0077,1.426
1534.00,7.584761,25.14541,-0.000178,24.019690,-0.0077,1.426
1536.00,7.584167,25.14551,-0.000179,24.020098,-0.0077,1.425
1538.00,7.583576,25.14513,-0.000178,24.020279,-0.0077,1.426
1540.00,7.583101,25.14423,-0.000178,24.019579,-0.0078,1.426
1542.00,7.583742,25.14330,-0.000179,24.020243,-0.0077,1.425
1544.00,7.583704,25.14389,-0.000179,24.020971,-0.0077,1.426
1546.00,7.584087,25.14424,-0.000178,24.020040,-0.0077,1.426
1548.00,7.584477,25.14405,-0.000177,24.019987,-0.0077,1.426
1550.00,7.585468,25.14383,-0.000177,24.020493,-0.0077,1.426
1552.00,7.585191,25.14311,-0.000179,24.019826,-0.0077,1.426
1554.00,7.585487,25.14313,-0.000178,24.020399,-0.0077,1.426
1556.00,7.585594,25.14322,-0.000177,24.020201,-0.0077,1.426
1558.00,7.585758,25.14352,-0.000178,24.020270,-0.0077,1.426
1560.00,7.585143,25.14400,-0.000178,24.020379,-0.0077,1.426
1562.00,7.585418,25.14460,-0.000178,24.019844,-0.0077,1.426
1564.00,7.585360,25.14483,-0.000177,24.020681,-0.0077,1.426
1566.00,7.585165,25.14517,-0.000177,24.020545,-0.0077,1.426
1568.00,7.584995,25.14588,-0.000178,24.020241,-0.0077,1.426
1570.00,7.585044,25.14531,-0.000177,24.019809,-0.0077,1.426
1572.00,7.585609,25.14489,-0.000177,24.020558,-0.0077,1.426
1574.00,7.584942,25.14516,-0.000178,24.019701,-0.0078,1.426
1576.00,7.584938,25.14491,-0.000177,24.020406,-0.0077,1.426
1578.00,7.585031,25.14585,-0.000177,24.020254,-0.0077,1.426
1580.00,7.585577,25.14562,-0.000178,24.020698,-0.0077,1.426
1582.00,7.585356,25.14522,-0.000178,24.020696,-0.0077,1.426
1584.00,7.584741,25.14572,-0.000178,24.019726,-0.0077,1.426
1586.00,7.584466,25.14596,-0.000177,24.020090,-0.0077,1.426
1588.00,7.583620,25.14540,-0.000179,24.019730,-0.0077,1.426
1590.00,7.582701,25.14523,-0.000180,24.020783,-0.0077,1.426
1592.00,7.581762,25.14551,-0.000179,24.020884,-0.0077,1.425
1594.00,7.583035,25.14529,-0.000178,24.019839,-0.0077,1.426
1596.00,7.583505,25.14481,-0.000178,24.020700,-0.0077,1.426
1598.00,7.582746,25.14480,-0.000177,24.020732,-0.0077,1.426
1600.00,7.582958,25.14470,-0.000179,24.020323,-0.0077,1.426
1602.00,7.582324,25.14521,-0.000178,24.020000,-0.0077,1.425
1604.00,7.582044,25.14473,-0.000178,24.020384,-0.0077,1.425
1606.00,7.582008,25.14430,-0.000177,24.020971,-0.0077,1.425
1608.00,7.582125,25.14472,-0.000178,24.021222,-0.0077,1.425
1610.00,7.581458,25.14504,-0.000178,24.020526,-0.0077,1.426
1612.00,7.580178,25.14568,-0.000178,24.019791,-0.0077,1.426
1614.00,7.580701,25.14598,-0.000178,24.020477,-0.0077,1.426
1616.00,7.581264,25.14528,-0.000179,24.019603,-0.0077,1.426
1618.00,7.581709,25.14517,-0.000180,24.019672,-0.0077,1.426
1620.00,7.581625,25.14522,-0.000178,24.020081,-0.0077,1.426
1622.00,7.581808,25.14398,-0.000178,24.019978,-0.0077,1.425
1624.00,7.581758,25.14446,-0.000179,24.020787,-0.0077,1.426
1626.00,7.583525,25.14448,-0.000175,24.020961,-0.0077,1.426
1628.00,7.583220,25.14415,-0.000179,24.020614,-0.0077,1.426
1630.00,7.582661,25.14307,-0.000178,24.020419,-0.0077,1.425
1632.00,7.583667,25.14437,-0.000178,24.020237,-0.0077,1.426
1634.00,7.583931,25.14333,-0.000180,24.020119,-0.0077,1.426
1636.00,7.583499,25.14346,-0.000181,24.021588,-0.0077,1.426
1638.00,7.583345,25.14282,-0.000180,24.019831,-0.0077,1.426
1640.00,7.582712,25.14229,-0.000178,24.019846,-0.0077,1.426
1642.00,7.582168,25.14276,-0.000178,24.020487,-0.0077,1.426
1644.00,7.582422,25.14302,-0.000178,24.020736,-0.0078,1.426
1646.00,7.582710,25.14224,-0.000178,24.020337,-0.0077,1.426
1648.00,7.582931,25.14215,-0.000178,24.020040,-0.0077,1.426
1650.00,7.583224,25.14209,-0.000179,24.020087,-0.0077,1.426
1652.00,7.583788,25.14150,-0.000178,24.020100,-0.0077,1.426
1654.00,7.583616,25.14204,-0.000178,24.020669,-0.0077,1.426
1656.00,7.583248,25.14229,-0.000179,24.020993,-0.0077,1.426
1658.00,7.582959,25.14374,-0.000178,24.020439,-0.0077,1.426
1660.00,7.582820,25.14339,-0.000177,24.020139,-0.0077,1.426
1662.00,7.582207,25.14343,-0.000177,24.019594,-0.0077,1.426
1664.00,7.582023,25.14374,-0.000178,24.020158,-0.0077,1.426
1666.00,7.581107,25.14424,-0.000177,24.019871,-0.0077,1.425
1668.00,7.581149,25.14351,-0.000178,24.019773,-0.0077,1.425
1670.00,7.582329,25.14279,-0.000177,24.020187,-0.0077,1.426
1672.00,7.583169,25.14349,-0.000178,24.020121,-0.0077,1.425
1674.00,7.582480,25.14320,-0.000178,24.020422,-0.0077,1.426
1676.00,7.582961,25.14315,-0.000178,24.020223,-0.0077,1.426
1678.00,7.583964,25.14292,-0.000179,24.020138,-0.0077,1.426
1680.00,7.583334,25.14286,-0.000179,24.019487,-0.0078,1.426
1682.00,7.582816,25.14346,-0.000179,24.019887,-0.0077,1.426
1684.00,7.582586,25.14330,-0.000178,24.019822,-0.0077,1.425
1686.00,7.583028,25.14356,-0.000177,24.019556,-0.0077,1.425
1688.00,7.582271,25.14345,-0.000178,24.020497,-0.0077,1.425
1690.00,7.582541,25.14293,-0.000178,24.019907,-0.0077,1.425
1692.00,7.582237,25.14292,-0.000177,24.020712,-0.0077,1.425
1694.00,7.582255,25.14317,-0.000179,24.020373,-0.0077,1.426
1696.00,7.581552,25.14295,-0.000178,24.020248,-0.0077,1.426
1698.00,7.581655,25.14282,-0.000178,24.020321,-0.0077,1.426
1700.00,7.582364,25.14363,-0.000178,24.019173,-0.0077,1.425
1702.00,7.580975,25.14358,-0.000179,24.020219,-0.0077,1.425
1704.00,7.580027,25.14307,-0.000178,24.019940,-0.0077,1.425
1706.00,7.579248,25.14218,-0.000180,24.020480,-0.0077,1.425
1708.00,7.579653,25.14284,-0.000179,24.020542,-0.0077,1.425
1710.00,7.580250,25.14223,-0.000177,24.020957,-0.0077,1.426
1712.00,7.580011,25.14156,-0.000177,24.020545,-0.0077,1.425
1714.00,7.580489,25.14168,-0.000178,24.019947,-0.0077,1.426
1716.00,7.580127,25.14194,-0.000178,24.019873,-0.0077,1.426
1718.00,7.579393,25.14180,-0.000179,24.019762,-0.0077,1.426
1720.00,7.579825,25.14205,-0.000179,24.019962,-0.0077,1.425
1722.00,7.580632,25.14130,-0.000178,24.019804,-0.0076,1.425
1724.00,7.580957,25.14215,-0.000178,24.020216,-0.0077,1.426
1726.00,7.581696,25.14157,-0.000178,24.020701,-0.0077,1.426
1728.00,7.582751,25.14060,-0.000178,24.020687,-0.0077,1.426
1730.00,7.582032,25.14053,-0.000177,24.019980,-0.0077,1.426
1732.00,7.581437,25.14139,-0.000176,24.020116,-0.0077,1.425
1734.00,7.581767,25.14116,-0.000178,24.020286,-0.0077,1.425
1736.00,7.582199,25.14091,-0.000178,24.020491,-0.0077,1.426
1738.00,7.582155,25.14140,-0.000178,24.020114,-0.0077,1.426
1740.00,7.582374,25.14163,-0.000177,24.020141,-0.0077,1.425
1742.00,7.581477,25.14158,-0.000178,24.020188,-0.0077,1.426
1744.00,7.580015,25.14320,-0.000178,24.019857,-0.0077,1.426
1746.00,7.579702,25.14259,-0.000178,24.019962,-0.0077,1.425
1748.00,7.580186,25.14211,-0.000177,24.020478,-0.0077,1.425
1750.00,7.579842,25.14176,-0.000178,24.020127,-0.0077,1.425
1752.00,7.579027,25.14180,-0.000179,24.019811,-0.0077,1.425
1754.00,7.579164,25.14229,-0.000179,24.020908,-0.0077,1.426
1756.00,7.579644,25.14248,-0.000178,24.019616,-0.0077,1.425
1758.00,7.579776,25.14175,-0.000179,24.020143,-0.0077,1.426
1760.00,7.579654,25.14234,-0.000179,24.020426,-0.0077,1.426
1762.00,7.579500,25.14161,-0.000177,24.020101,-0.0077,1.425
1764.00,7.579211,25.14106,-0.000177,24.019868,-0.0077,1.425
1766.00,7.579707,25.14163,-0.000178,24.019773,-0.0077,1.426
1768.00,7.579997,25.14134,-0.000178,24.020502,-0.0077,1.426
1770.00,7.580448,25.14243,-0.000177,24.020395,-0.0077,1.426
1772.00,7.580381,25.14256,-0.000177,24.020390,-0.0077,1.426
1774.00,7.580253,25.14347,-0.000177,24.020212,-0.0077,1.426
1776.00,7.579871,25.14271,-0.000177,24.021151,-0.0077,1.425
1778.00,7.579622,25.14230,-0.000178,24.020531,-0.0077,1.425
1780.00,7.580190,25.14257,-0.000178,24.020607,-0.0077,1.425
1782.00,7.580170,25.14263,-0.000179,24.020429,-0.0077,1.426
1784.00,7.579947,25.14265,-0.000177,24.020990,-0.0077,1.425
1786.00,7.580569,25.14378,-0.000177,24.020687,-0.0077,1.426
1788.00,7.580401,25.14381,-0.000176,24.019951,-0.0077,1.425
1790.00,7.579742,25.14336,-0.000177,24.020042,-0.0077,1.426
1792.00,7.579510,25.14296,-0.000179,24.020254,-0.0077,1.426
1794.00,7.579502,25.14293,-0.000178,24.019594,-0.0077,1.425
1796.00,7.579802,25.14315,-0.000178,24.019793,-0.0077,1.425
1798.00,7.580615,25.14252,-0.000178,24.020268,-0.0077,1.425
1800.00,7.580717,25.14258,-0.000178,24.020658,-0.0077,1.425
1802.00,7.579337,25.14234,-0.000178,24.020199,-0.0077,1.426
@3,12.0000,24.0
1804.00,7.577610,25.14280,-0.000178,24.020384,-0.0077,1.425
1806.00,7.571765,25.14239,-0.000177,24.020743,-0.0078,1.424
1808.00,7.558115,25.14234,-0.000177,24.020187,-0.0077,1.424
1810.00,7.519503,25.14271,-0.000176,24.019956,-0.0077,1.424
1812.00,7.451882,25.14311,-0.000177,24.020045,-0.0077,1.424
1814.00,7.374262,25.14313,-0.000177,24.020143,-0.0077,1.425
1816.00,7.297981,25.14288,-0.000179,24.020045,-0.0077,1.426
1818.00,7.223868,25.14312,-0.000179,24.020234,-0.0077,1.426
1820.00,7.151021,25.14305,-0.000177,24.020196,-0.0077,1.426
1822.00,7.081279,25.14297,-0.000178,24.020337,-0.0077,1.427
1824.00,7.016108,25.14304,-0.000180,24.020437,-0.0077,1.427
1826.00,6.955128,25.14340,-0.000181,24.020420,-0.0077,1.427
1828.00,6.902753,25.14342,-0.000180,24.020419,-0.0077,1.427
1830.00,6.862569,25.14266,-0.000180,24.020199,-0.0077,1.427
1832.00,6.832641,25.14338,-0.000181,24.019741,-0.0077,1.428
1834.00,6.822352,25.14364,-0.000180,24.019913,-0.0077,1.428
1836.00,6.830062,25.14364,-0.000179,24.019833,-0.0077,1.428
1838.00,6.845320,25.14387,-0.000180,24.019684,-0.0077,1.427
1840.00,6.863189,25.14348,-0.000179,24.020295,-0.0077,1.426
1842.00,6.884663,25.14372,-0.000177,24.019839,-0.0077,1.426
1844.00,6.910908,25.14370,-0.000179,24.020158,-0.0077,1.426
1846.00,6.941256,25.14295,-0.000178,24.020330,-0.0077,1.426
1848.00,6.974440,25.14281,-0.000180,24.019429,-0.0077,1.425
1850.00,7.010365,25.14263,-0.000181,24.019994,-0.0077,1.425
1852.00,7.047256,25.14351,-0.000180,24.019893,-0.0077,1.426
1854.00,7.085171,25.14361,-0.000181,24.019929,-0.0077,1.426
1856.00,7.122190,25.14346,-0.000179,24.019186,-0.0077,1.426
1858.00,7.158695,25.14266,-0.000179,24.020453,-0.0077,1.426
1860.00,7.193252,25.14354,-0.000180,24.020422,-0.0077,1.426
1862.00,7.225995,25.14356,-0.000179,24.019866,-0.0077,1.425
1864.00,7.255339,25.14244,-0.000179,24.019675,-0.0077,1.425
1866.00,7.282446,25.14254,-0.000180,24.020236,-0.0077,1.425
1868.00,7.308058,25.14267,-0.000179,24.020199,-0.0077,1.426
1870.00,7.330269,25.14280,-0.000179,24.020201,-0.0077,1.426
1872.00,7.349898,25.14264,-0.000178,24.020440,-0.0077,1.425
1874.00,7.368496,25.14333,-0.000178,24.019880,-0.0078,1.425
1876.00,7.386830,25.14249,-0.000178,24.020268,-0.0077,1.425
1878.00,7.402176,25.14247,-0.000178,24.019617,-0.0077,1.426
1880.00,7.416015,25.14272,-0.000178,24.020593,-0.0077,1.426
1882.00,7.427420,25.14304,-0.000178,24.019742,-0.0077,1.425
1884.00,7.438827,25.14366,-0.000179,24.019797,-0.0077,1.426
1886.00,7.449069,25.14293,-0.000179,24.020114,-0.0077,1.426
1888.00,7.459187,25.14326,-0.000180,24.019612,-0.0077,1.425
1890.00,7.467864,25.14295,-0.000176,24.020217,-0.0077,1.425
1892.00,7.476447,25.14285,-0.000178,24.020163,-0.0077,1.425
1894.00,7.483719,25.14341,-0.000178,24.020663,-0.0077,1.425
1896.00,7.489977,25.14326,-0.000178,24.020123,-0.0077,1.426
1898.00,7.497022,25.14355,-0.000179,24.020212,-0.0077,1.426
1900.00,7.502991,25.14286,-0.000179,24.019808,-0.0077,1.426
1902.00,7.508513,25.14323,-0.000179,24.020384,-0.0077,1.426
1904.00,7.513106,25.14366,-0.000178,24.020654,-0.0077,1.426
1906.00,7.517196,25.14363,-0.000178,24.020341,-0.0077,1.425
1908.00,7.521739,25.14285,-0.000177,24.020478,-0.0077,1.425
1910.00,7.525627,25.14337,-0.000177,24.020176,-0.0077,1.426
1912.00,7.529129,25.14333,-0.000177,24.019982,-0.0077,1.426
1914.00,7.533204,25.14303,-0.000178,24.020616,-0.0077,1.426
1916.00,7.536154,25.14353,-0.000178,24.019864,-0.0078,1.426
1918.00,7.538844,25.14347,-0.000175,24.020081,-0.0077,1.425
1920.00,7.541390,25.14271,-0.000179,24.019686,-0.0077,1.426
1922.00,7.542937,25.14339,-0.000177,24.020029,-0.0077,1.426
1924.00,7.545159,25.14327,-0.000178,24.020129,-0.0077,1.426
1926.00,7.548099,25.14317,-0.000179,24.020069,-0.0077,1.426
1928.00,7.550930,25.14405,-0.000177,24.020674,-0.0077,1.426
1930.00,7.552442,25.14276,-0.000177,24.019922,-0.0077,1.426
1932.00,7.554517,25.14417,-0.000176,24.019547,-0.0078,1.426
1934.00,7.555891,25.14407,-0.000176,24.020036,-0.0077,1.426
1936.00,7.557769,25.14406,-0.000179,24.019278,-0.0077,1.426
1938.00,7.559170,25.14443,-0.000179,24.019761,-0.0077,1.425
1940.00,7.560254,25.14407,-0.000178,24.019655,-0.0077,1.426
1942.00,7.561294,25.14301,-0.000178,24.019732,-0.0078,1.426
1944.00,7.562102,25.14280,-0.000179,24.020094,-0.0077,1.426
1946.00,7.561919,25.14285,-0.000179,24.019900,-0.0078,1.426
1948.00,7.563179,25.14254,-0.000178,24.019813,-0.0078,1.426
1950.00,7.565026,25.14297,-0.000178,24.020355,-0.0077,1.426
1952.00,7.565335,25.14285,-0.000178,24.020714,-0.0077,1.426
1954.00,7.566285,25.14303,-0.000176,24.020466,-0.0077,1.426
1956.00,7.566410,25.14319,-0.000177,24.019926,-0.0077,1.425
1958.00,7.566913,25.14317,-0.000178,24.020061,-0.0077,1.426
1960.00,7.567557,25.14371,-0.000178,24.019650,-0.0077,1.426
1962.00,7.567915,25.14347,-0.000178,24.019521,-0.0077,1.426
1964.00,7.568573,25.14364,-0.000178,24.019432,-0.0078,1.425
1966.00,7.569972,25.14358,-0.000178,24.019628,-0.0077,1.426
1968.00,7.570239,25.14323,-0.000178,24.020333,-0.0077,1.426
1970.00,7.570359,25.14315,-0.000178,24.020080,-0.0077,1.425
1972.00,7.570876,25.14295,-0.000177,24.019786,-0.0077,1.425
1974.00,7.570993,25.14337,-0.000177,24.019746,-0.0077,1.426
1976.00,7.571786,25.14315,-0.000177,24.020119,-0.0077,1.426
1978.00,7.571485,25.14288,-0.000179,24.019820,-0.0077,1.426
1980.00,7.571119,25.14191,-0.000177,24.020216,-0.0077,1.426
1982.00,7.571215,25.14210,-0.000177,24.019635,-0.0077,1.425
1984.00,7.571616,25.14226,-0.000177,24.020100,-0.0077,1.426
1986.00,7.572500,25.14244,-0.000177,24.020594,-0.0077,1.426
1988.00,7.573120,25.14268,-0.000177,24.020469,-0.0077,1.426
1990.00,7.572751,25.14283,-0.000178,24.019866,-0.0077,1.426
1992.00,7.571710,25.14330,-0.000177,24.020016,-0.0077,1.426
1994.00,7.571985,25.14286,-0.000178,24.020087,-0.0077,1.425
1996.00,7.572312,25.14288,-0.000176,24.019710,-0.0077,1.426
1998.00,7.572684,25.14317,-0.000176,24.020245,-0.0077,1.425
2000.00,7.573587,25.14268,-0.000177,24.019587,-0.0077,1.426
2002.00,7.573984,25.14344,-0.000177,24.019913,-0.0077,1.426
2004.00,7.572855,25.14305,-0.000176,24.019451,-0.0077,1.426
2006.00,7.573592,25.14371,-0.000177,24.019663,-0.0077,1.426
2008.00,7.573849,25.14412,-0.000177,24.019791,-0.0077,1.425
2010.00,7.574069,25.14322,-0.000177,24.020000,-0.0077,1.425
2012.00,7.573783,25.14406,-0.000176,24.020000,-0.0077,1.425
2014.00,7.573039,25.14286,-0.000176,24.020185,-0.0077,1.426
2016.00,7.572786,25.14294,-0.000176,24.020206,-0.0077,1.426
2018.00,7.573431,25.14412,-0.000177,24.020234,-0.0077,1.426
2020.00,7.573585,25.14351,-0.000177,24.020368,-0.0077,1.426
2022.00,7.573017,25.14296,-0.000178,24.020509,-0.0077,1.425
2024.00,7.573783,25.14361,-0.000177,24.019726,-0.0077,1.425
2026.00,7.574121,25.14358,-0.000176,24.020584,-0.0077,1.425
2028.00,7.573980,25.14320,-0.000176,24.020060,-0.0077,1.425
2030.00,7.573855,25.14331,-0.000176,24.020420,-0.0077,1.425
2032.00,7.573457,25.14412,-0.000176,24.020774,-0.0077,1.426
2034.00,7.572873,25.14355,-0.000177,24.020192,-0.0077,1.425
2036.00,7.573505,25.14399,-0.000176,24.020855,-0.0077,1.425
2038.00,7.573589,25.14432,-0.000178,24.020662,-0.0077,1.426
2040.00,7.573555,25.14387,-0.000177,24.020061,-0.0077,1.426
2042.00,7.573103,25.14383,-0.000177,24.020288,-0.0077,1.425
2044.00,7.573712,25.14409,-0.000177,24.020123,-0.0077,1.426
2046.00,7.574113,25.14377,-0.000176,24.020395,-0.0077,1.426
2048.00,7.574134,25.14409,-0.000176,24.020346,-0.0077,1.426
2050.00,7.574357,25.14382,-0.000178,24.020415,-0.0077,1.425
2052.00,7.574126,25.14360,-0.000177,24.020013,-0.0077,1.425
2054.00,7.573717,25.14323,-0.000177,24.020130,-0.0077,1.426
2056.00,7.573325,25.14317,-0.000177,24.020671,-0.0077,1.426
2058.00,7.573320,25.14298,-0.000177,24.020388,-0.0077,1.425
2060.00,7.573228,25.14305,-0.000177,24.019505,-0.0077,1.425
2062.00,7.573175,25.14357,-0.000176,24.019978,-0.0077,1.425
2064.00,7.572954,25.14407,-0.000178,24.020312,-0.0077,1.426
2066.00,7.573139,25.14374,-0.000178,24.019666,-0.0077,1.426
2068.00,7.573656,25.14370,-0.000178,24.020303,-0.0077,1.426
2070.00,7.574569,25.14321,-0.000178,24.020364,-0.0077,1.425
2072.00,7.574021,25.14350,-0.000178,24.019837,-0.0077,1.425
2074.00,7.573945,25.14376,-0.000178,24.020210,-0.0077,1.425
2076.00,7.573275,25.14247,-0.000176,24.020013,-0.0077,1.426
2078.00,7.573073,25.14293,-0.000176,24.019947,-0.0077,1.425
2080.00,7.573707,25.14369,-0.000177,24.020089,-0.0077,1.426
2082.00,7.574321,25.14327,-0.000176,24.020141,-0.0077,1.426
2084.00,7.574095,25.14295,-0.000178,24.020469,-0.0077,1.425
2086.00,7.573311,25.14258,-0.000176,24.020669,-0.0077,1.425
2088.00,7.573457,25.14345,-0.000176,24.019842,-0.0077,1.425
2090.00,7.573582,25.14360,-0.000178,24.019889,-0.0077,1.425
2092.00,7.573684,25.14347,-0.000178,24.019784,-0.0077,1.425
2094.00,7.572622,25.14264,-0.000177,24.020265,-0.0077,1.425
2096.00,7.572002,25.14209,-0.000178,24.020112,-0.0077,1.425
2098.00,7.572682,25.14236,-0.000177,24.020732,-0.0077,1.425
2100.00,7.572788,25.14310,-0.000178,24.019907,-0.0077,1.426
2102.00,7.573072,25.14258,-0.000177,24.019632,-0.0077,1.425
2104.00,7.572922,25.14257,-0.000177,24.020161,-0.0077,1.425
2106.00,7.572975,25.14265,-0.000177,24.020074,-0.0077,1.426
2108.00,7.572811,25.14246,-0.000177,24.020393,-0.0077,1.425
2110.00,7.572517,25.14289,-0.000177,24.019514,-0.0077,1.426
2112.00,7.572518,25.14237,-0.000178,24.019842,-0.0077,1.425
2114.00,7.572573,25.14283,-0.000178,24.019445,-0.0077,1.425
2116.00,7.572376,25.14173,-0.000177,24.020170,-0.0077,1.425
2118.00,7.571342,25.14200,-0.000176,24.020098,-0.0077,1.425
2120.00,7.570193,25.14241,-0.000177,24.019891,-0.0077,1.426
2122.00,7.570221,25.14220,-0.000177,24.019922,-0.0077,1.426
2124.00,7.571456,25.14232,-0.000179,24.020018,-0.0077,1.426
2126.00,7.572466,25.14186,-0.000177,24.020136,-0.0077,1.425
2128.00,7.572310,25.14193,-0.000177,24.021089,-0.0077,1.425
2130.00,7.572550,25.14237,-0.000176,24.020551,-0.0077,1.425
2132.00,7.572933,25.14278,-0.000177,24.019976,-0.0077,1.426
2134.00,7.573129,25.14259,-0.000177,24.020179,-0.0077,1.426
2136.00,7.573414,25.14280,-0.000178,24.020312,-0.0077,1.425
2138.00,7.573834,25.14251,-0.000178,24.019817,-0.0077,1.426
2140.00,7.573257,25.14366,-0.000176,24.020424,-0.0077,1.426
2142.00,7.573107,25.14388,-0.000176,24.020225,-0.0077,1.425
2144.00,7.573118,25.14308,-0.000177,24.019884,-0.0077,1.425
2146.00,7.573544,25.14331,-0.000177,24.019724,-0.0077,1.425
2148.00,7.572875,25.14329,-0.000176,24.020651,-0.0077,1.425
2150.00,7.572011,25.14316,-0.000178,24.019663,-0.0077,1.425
2152.00,7.572122,25.14392,-0.000176,24.020567,-0.0077,1.425
2154.00,7.572169,25.14369,-0.000176,24.020458,-0.0077,1.426
2156.00,7.573027,25.14329,-0.000176,24.020312,-0.0077,1.426
2158.00,7.572878,25.14396,-0.000175,24.020836,-0.0077,1.425
2160.00,7.572219,25.14357,-0.000177,24.020807,-0.0077,1.425
2162.00,7.571479,25.14424,-0.000176,24.021207,-0.0077,1.425
2164.00,7.570806,25.14300,-0.000175,24.020758,-0.0077,1.425
2166.00,7.570923,25.14367,-0.000177,24.020462,-0.0077,1.425
2168.00,7.571188,25.14434,-0.000176,24.019991,-0.0077,1.426
2170.00,7.572000,25.14436,-0.000178,24.020370,-0.0077,1.425
2172.00,7.572588,25.14389,-0.000177,24.020778,-0.0077,1.425
2174.00,7.572547,25.14440,-0.000177,24.020400,-0.0077,1.426
2176.00,7.571978,25.14467,-0.000176,24.020836,-0.0077,1.426
2178.00,7.572151,25.14493,-0.000176,24.020330,-0.0077,1.425
2180.00,7.572485,25.14534,-0.000178,24.020007,-0.0077,1.425
2182.00,7.572903,25.14631,-0.000177,24.019938,-0.0077,1.425
2184.00,7.572863,25.14665,-0.000177,24.020384,-0.0077,1.426
2186.00,7.572227,25.14632,-0.000176,24.020522,-0.0077,1.425
2188.00,7.572376,25.14590,-0.000176,24.019897,-0.0077,1.425
2190.00,7.572283,25.14608,-0.000176,24.020221,-0.0077,1.426
2192.00,7.572057,25.14616,-0.000178,24.020616,-0.0077,1.426
2194.00,7.571576,25.14527,-0.000177,24.020399,-0.0077,1.425
2196.00,7.571625,25.14589,-0.000177,24.020170,-0.0077,1.425
2198.00,7.571476,25.14593,-0.000176,24.020411,-0.0077,1.426
2200.00,7.570924,25.14464,-0.000175,24.019858,-0.0077,1.426
2202.00,7.571045,25.14487,-0.000176,24.019371,-0.0077,1.425
2204.00,7.571126,25.14531,-0.000176,24.020167,-0.0077,1.425
2206.00,7.570710,25.14491,-0.000176,24.020217,-0.0077,1.425
2208.00,7.571368,25.14543,-0.000176,24.020433,-0.0077,1.426
2210.00,7.570277,25.14553,-0.000175,24.020799,-0.0077,1.426
2212.00,7.570111,25.14538,-0.000176,24.020683,-0.0077,1.425
2214.00,7.571070,25.14628,-0.000177,24.020393,-0.0077,1.425
2216.00,7.570747,25.14637,-0.000178,24.020090,-0.0077,1.425
2218.00,7.570525,25.14614,-0.000177,24.019875,-0.0077,1.425
2220.00,7.571038,25.14560,-0.000177,24.020223,-0.0077,1.425
2222.00,7.570153,25.14572,-0.000176,24.020154,-0.0077,1.426
2224.00,7.569307,25.14670,-0.000176,24.020221,-0.0077,1.426
2226.00,7.569776,25.14653,-0.000176,24.020419,-0.0077,1.425
2228.00,7.570083,25.14701,-0.000177,24.020402,-0.0077,1.425
2230.00,7.569963,25.14654,-0.000177,24.020640,-0.0077,1.425
2232.00,7.570368,25.14750,-0.000176,24.020002,-0.0077,1.425
2234.00,7.570237,25.14801,-0.000176,24.020116,-0.0077,1.425
2236.00,7.570621,25.14715,-0.000177,24.020386,-0.0077,1.426
2238.00,7.571148,25.14752,-0.000177,24.020691,-0.0077,1.426
2240.00,7.570662,25.14785,-0.000179,24.020671,-0.0077,1.426
2242.00,7.570321,25.14782,-0.000177,24.020228,-0.0077,1.426
2244.00,7.570289,25.14810,-0.000177,24.020487,-0.0077,1.426
2246.00,7.570598,25.14822,-0.000175,24.019596,-0.0077,1.425
2248.00,7.570520,25.14744,-0.000176,24.021084,-0.0077,1.425
2250.00,7.571066,25.14713,-0.000177,24.020973,-0.0077,1.425
2252.00,7.570173,25.14769,-0.000177,24.020179,-0.0077,1.426
2254.00,7.569904,25.14763,-0.000176,24.020477,-0.0077,1.425
2256.00,7.570350,25.14746,-0.000176,24.020823,-0.0077,1.425
2258.00,7.570156,25.14834,-0.000176,24.019864,-0.0077,1.425
2260.00,7.570781,25.14836,-0.000176,24.020462,-0.0077,1.425
2262.00,7.570314,25.14857,-0.000177,24.020828,-0.0077,1.426
2264.00,7.569679,25.14822,-0.000177,24.020564,-0.0077,1.426
2266.00,7.569231,25.14781,-0.000177,24.019873,-0.0077,1.425
2268.00,7.569862,25.14776,-0.000176,24.019782,-0.0077,1.425
2270.00,7.570259,25.14650,-0.000176,24.020206,-0.0077,1.426
2272.00,7.570265,25.14633,-0.000176,24.020252,-0.0077,1.425
2274.00,7.569812,25.14660,-0.000176,24.020747,-0.0077,1.425
2276.00,7.569218,25.14642,-0.000176,24.020388,-0.0077,1.425
2278.00,7.569260,25.14692,-0.000176,24.020573,-0.0077,1.425
2280.00,7.568952,25.14706,-0.000177,24.019971,-0.0077,1.425
2282.00,7.568526,25.14631,-0.000176,24.020096,-0.0077,1.425
2284.00,7.568672,25.14611,-0.000176,24.020393,-0.0077,1.426
2286.00,7.568319,25.14583,-0.000177,24.019498,-0.0077,1.425
2288.00,7.567947,25.14539,-0.000177,24.020417,-0.0077,1.426
2290.00,7.568838,25.14606,-0.000176,24.020832,-0.0077,1.425
2292.00,7.569497,25.14691,-0.000176,24.020326,-0.0077,1.425
2294.00,7.569010,25.14708,-0.000175,24.020397,-0.0077,1.425
2296.00,7.569105,25.14642,-0.000176,24.019849,-0.0077,1.426
2298.00,7.568986,25.14577,-0.000175,24.019857,-0.0077,1.425
2300.00,7.568021,25.14606,-0.000175,24.021127,-0.0077,1.425
2302.00,7.567548,25.14630,-0.000176,24.020694,-0.0077,1.425
2304.00,7.567526,25.14674,-0.000177,24.019335,-0.0077,1.425
2306.00,7.567150,25.14639,-0.000177,24.019858,-0.0077,1.425
2308.00,7.568100,25.14590,-0.000176,24.020060,-0.0077,1.425
2310.00,7.568979,25.14647,-0.000176,24.020281,-0.0077,1.425
2312.00,7.568065,25.14615,-0.000176,24.020007,-0.0077,1.426
2314.00,7.569041,25.14607,-0.000175,24.020966,-0.0077,1.426
2316.00,7.569931,25.14690,-0.000176,24.020594,-0.0077,1.426
2318.00,7.569533,25.14669,-0.000176,24.019601,-0.0077,1.425
2320.00,7.569182,25.14621,-0.000176,24.020649,-0.0077,1.425
2322.00,7.569395,25.14544,-0.000175,24.020538,-0.0077,1.425
2324.00,7.569211,25.14593,-0.000178,24.019684,-0.0077,1.425
2326.00,7.569522,25.14600,-0.000176,24.019771,-0.0078,1.425
2328.00,7.569715,25.14533,-0.000176,24.019605,-0.0077,1.426
2330.00,7.569701,25.14545,-0.000178,24.019953,-0.0077,1.426
2332.00,7.569899,25.14589,-0.000176,24.020756,-0.0077,1.425
2334.00,7.569344,25.14606,-0.000175,24.019996,-0.0077,1.425
2336.00,7.568431,25.14652,-0.000176,24.020083,-0.0077,1.426
2338.00,7.568694,25.14632,-0.000177,24.020486,-0.0077,1.425
2340.00,7.568908,25.14613,-0.000176,24.020469,-0.0077,1.425
2342.00,7.569097,25.14543,-0.000175,24.020466,-0.0077,1.426
2344.00,7.568790,25.14486,-0.000175,24.020614,-0.0077,1.426
2346.00,7.569289,25.14453,-0.000176,24.019813,-0.0077,1.426
2348.00,7.568581,25.14529,-0.000177,24.020228,-0.0077,1.425
2350.00,7.568367,25.14493,-0.000175,24.019748,-0.0077,1.425
2352.00,7.568239,25.14534,-0.000176,24.019728,-0.0077,1.425
2354.00,7.567817,25.14541,-0.000175,24.020125,-0.0077,1.426
2356.00,7.567560,25.14515,-0.000175,24.019840,-0.0077,1.426
2358.00,7.567974,25.14515,-0.000175,24.019840,-0.0077,1.425
2360.00,7.568268,25.14492,-0.000176,24.020923,-0.0077,1.426
2362.00,7.567484,25.14509,-0.000176,24.020692,-0.0077,1.426
2364.00,7.567097,25.14461,-0.000177,24.020457,-0.0077,1.425
2366.00,7.568295,25.14529,-0.000176,24.020214,-0.0077,1.425
2368.00,7.568550,25.14503,-0.000176,24.020324,-0.0077,1.425
2370.00,7.569296,25.14621,-0.000176,24.020373,-0.0077,1.426
2372.00,7.568628,25.14626,-0.000176,24.020266,-0.0078,1.425
2374.00,7.567439,25.14633,-0.000177,24.019853,-0.0078,1.426
2376.00,7.568187,25.14673,-0.000177,24.020721,-0.0077,1.426
2378.00,7.567903,25.14735,-0.000176,24.020346,-0.0077,1.426
2380.00,7.568403,25.14692,-0.000176,24.019858,-0.0077,1.425
2382.00,7.568692,25.14668,-0.000175,24.020141,-0.0077,1.425
2384.00,7.568213,25.14670,-0.000176,24.020234,-0.0077,1.426
2386.00,7.567584,25.14582,-0.000176,24.020426,-0.0077,1.426
2388.00,7.567841,25.14562,-0.000175,24.020507,-0.0077,1.426
2390.00,7.568217,25.14546,-0.000175,24.020246,-0.0077,1.426
2392.00,7.568105,25.14475,-0.000175,24.020542,-0.0077,1.425
2394.00,7.568898,25.14600,-0.000176,24.020656,-0.0077,1.425
2396.00,7.569199,25.14697,-0.000175,24.020085,-0.0077,1.426
2398.00,7.568496,25.14652,-0.000176,24.020123,-0.0077,1.426
2400.00,7.567423,25.14597,-0.000176,24.020040,-0.0076,1.425
2402.00,7.567796,25.14616,-0.000176,24.020480,-0.0077,1.426
@4,12.0000,24.0
2404.00,7.567471,25.14636,-0.000174,24.019654,-0.0078,1.426
2406.00,7.561160,25.14601,-0.000176,24.019795,-0.0077,1.425
2408.00,7.548400,25.14510,-0.000175,24.020248,-0.0077,1.424
2410.00,7.517642,25.14460,-0.000176,24.020908,-0.0077,1.424
2412.00,7.464102,25.14482,-0.000176,24.019866,-0.0077,1.425
2414.00,7.401352,25.14509,-0.000175,24.020435,-0.0077,1.426
2416.00,7.338127,25.14491,-0.000177,24.020406,-0.0077,1.426
2418.00,7.278311,25.14470,-0.000177,24.020531,-0.0077,1.427
2420.00,7.220409,25.14553,-0.000178,24.020817,-0.0077,1.427
2422.00,7.164155,25.14534,-0.000178,24.020304,-0.0077,1.427
2424.00,7.111069,25.14533,-0.000178,24.020303,-0.0077,1.426
2426.00,7.061794,25.14561,-0.000177,24.019507,-0.0077,1.427
2428.00,7.017983,25.14527,-0.000177,24.020087,-0.0077,1.427
2430.00,6.983034,25.14586,-0.000178,24.020408,-0.0077,1.427
2432.00,6.958136,25.14543,-0.000178,24.020605,-0.0077,1.429
2434.00,6.947098,25.14581,-0.000178,24.020730,-0.0077,1.428
2436.00,6.951262,25.14633,-0.000178,24.020335,-0.0077,1.427
2438.00,6.961060,25.14541,-0.000178,24.021283,-0.0077,1.426
2440.00,6.973234,25.14473,-0.000177,24.020206,-0.0077,1.426
2442.00,6.989167,25.14452,-0.000177,24.019467,-0.0077,1.426
2444.00,7.008986,25.14422,-0.000176,24.020497,-0.0077,1.426
2446.00,7.031778,25.14414,-0.000177,24.020078,-0.0077,1.426
2448.00,7.057793,25.14418,-0.000178,24.020317,-0.0077,1.426
2450.00,7.085766,25.14506,-0.000177,24.019791,-0.0077,1.425
2452.00,7.115133,25.14468,-0.000176,24.020560,-0.0077,1.425
2454.00,7.144417,25.14498,-0.000176,24.020196,-0.0077,1.426
2456.00,7.173577,25.14508,-0.000177,24.019964,-0.0077,1.426
2458.00,7.201920,25.14564,-0.000176,24.019623,-0.0077,1.426
2460.00,7.228648,25.14533,-0.000177,24.019777,-0.0077,1.426
2462.00,7.253711,25.14521,-0.000178,24.020081,-0.0077,1.426
2464.00,7.276615,25.14554,-0.000179,24.020312,-0.0077,1.427
2466.00,7.297511,25.14460,-0.000180,24.019900,-0.0077,1.426
2468.00,7.316932,25.14462,-0.000177,24.020535,-0.0077,1.425
2470.00,7.335408,25.14491,-0.000177,24.020408,-0.0077,1.426
2472.00,7.352271,25.14561,-0.000178,24.020803,-0.0077,1.426
2474.00,7.367570,25.14494,-0.000177,24.020718,-0.0077,1.426
2476.00,7.380872,25.14475,-0.000177,24.020167,-0.0078,1.426
2478.00,7.392229,25.14477,-0.000176,24.020457,-0.0077,1.425
2480.00,7.403304,25.14493,-0.000176,24.020781,-0.0077,1.425
2482.00,7.412869,25.14419,-0.000177,24.020159,-0.0077,1.426
2484.00,7.421489,25.14407,-0.000177,24.020138,-0.0077,1.426
2486.00,7.431214,25.14539,-0.000176,24.019780,-0.0077,1.425
2488.00,7.439353,25.14530,-0.000175,24.020123,-0.0077,1.425
2490.00,7.447271,25.14453,-0.000175,24.020408,-0.0077,1.426
2492.00,7.454202,25.14441,-0.000177,24.019552,-0.0078,1.426
2494.00,7.459266,25.14440,-0.000177,24.019913,-0.0077,1.426
2496.00,7.465170,25.14476,-0.000177,24.019639,-0.0077,1.425
2498.00,7.470830,25.14542,-0.000177,24.019460,-0.0077,1.425
2500.00,7.475788,25.14497,-0.000177,24.020089,-0.0077,1.426
2502.00,7.480608,25.14460,-0.000177,24.019951,-0.0077,1.426
2504.00,7.485414,25.14478,-0.000176,24.020500,-0.0077,1.426
2506.00,7.490138,25.14504,-0.000177,24.020596,-0.0077,1.426
2508.00,7.494406,25.14466,-0.000177,24.020230,-0.0077,1.426
2510.00,7.498763,25.14577,-0.000178,24.020676,-0.0077,1.425
2512.00,7.502132,25.14487,-0.000178,24.020642,-0.0077,1.425
2514.00,7.505798,25.14492,-0.000179,24.019926,-0.0077,1.426
2516.00,7.510092,25.14569,-0.000177,24.019920,-0.0077,1.425
2518.00,7.512967,25.14501,-0.000176,24.019692,-0.0077,1.425
2520.00,7.515321,25.14489,-0.000176,24.020196,-0.0077,1.425
2522.00,7.518770,25.14498,-0.000176,24.019891,-0.0077,1.426
2524.00,7.522357,25.14468,-0.000176,24.020727,-0.0077,1.426
2526.00,7.525308,25.14491,-0.000177,24.020709,-0.0077,1.425
2528.00,7.527588,25.14578,-0.000176,24.020025,-0.0077,1.426
2530.00,7.529953,25.14572,-0.000176,24.020823,-0.0077,1.426
2532.00,7.532591,25.14540,-0.000177,24.020995,-0.0077,1.425
2534.00,7.534236,25.14535,-0.000175,24.020395,-0.0077,1.425
2536.00,7.535755,25.14550,-0.000175,24.020038,-0.0077,1.425
2538.00,7.537414,25.14564,-0.000176,24.019257,-0.0077,1.425
2540.00,7.538699,25.14466,-0.000177,24.020371,-0.0077,1.426
2542.00,7.540597,25.14500,-0.000178,24.019942,-0.0077,1.425
2544.00,7.541994,25.14584,-0.000176,24.019260,-0.0077,1.426
2546.00,7.543322,25.14585,-0.000172,24.019202,-0.0077,1.426
2548.00,7.544578,25.14509,-0.000175,24.019688,-0.0078,1.426
2550.00,7.545486,25.14501,-0.000176,24.020268,-0.0077,1.426
2552.00,7.546352,25.14497,-0.000177,24.020578,-0.0077,1.425
2554.00,7.547524,25.14537,-0.000176,24.020797,-0.0077,1.425
2556.00,7.549017,25.14522,-0.000176,24.020188,-0.0077,1.425
2558.00,7.550911,25.14590,-0.000175,24.019744,-0.0077,1.425
2560.00,7.551725,25.14605,-0.000174,24.020513,-0.0077,1.425
2562.00,7.551538,25.14696,-0.000176,24.020217,-0.0077,1.426
2564.00,7.552089,25.14572,-0.000176,24.019643,-0.0077,1.425
2566.00,7.552839,25.14550,-0.000177,24.019846,-0.0077,1.425
2568.00,7.553277,25.14631,-0.000175,24.020141,-0.0077,1.425
2570.00,7.553542,25.14570,-0.000176,24.019889,-0.0077,1.426
2572.00,7.553837,25.14644,-0.000176,24.020567,-0.0077,1.426
2574.00,7.554744,25.14655,-0.000176,24.020877,-0.0077,1.426
2576.00,7.554603,25.14654,-0.000174,24.020720,-0.0077,1.425
2578.00,7.554991,25.14670,-0.000174,24.020002,-0.0077,1.425
2580.00,7.555155,25.14571,-0.000176,24.020080,-0.0077,1.425
2582.00,7.557158,25.14504,-0.000176,24.019831,-0.0077,1.425
2584.00,7.557535,25.14585,-0.000176,24.019942,-0.0077,1.425
2586.00,7.557074,25.14574,-0.000177,24.020121,-0.0077,1.425
2588.00,7.557674,25.14633,-0.000178,24.020342,-0.0077,1.425
2590.00,7.558833,25.14675,-0.000176,24.020379,-0.0077,1.425
2592.00,7.559127,25.14722,-0.000176,24.020081,-0.0077,1.425
2594.00,7.559684,25.14734,-0.000176,24.020167,-0.0077,1.425
2596.00,7.559143,25.14681,-0.000176,24.020411,-0.0077,1.425
2598.00,7.559327,25.14772,-0.000176,24.020339,-0.0077,1.425
2600.00,7.558717,25.14815,-0.000176,24.020614,-0.0077,1.425
2602.00,7.558355,25.14813,-0.000176,24.020473,-0.0077,1.425
2604.00,7.559734,25.14734,-0.000176,24.020451,-0.0077,1.425
2606.00,7.559975,25.14726,-0.000175,24.020206,-0.0077,1.425
2608.00,7.559991,25.14800,-0.000174,24.020714,-0.0077,1.425
2610.00,7.560058,25.14891,-0.000174,24.020500,-0.0077,1.425
2612.00,7.559698,25.14858,-0.000175,24.020879,-0.0077,1.425
2614.00,7.559762,25.14802,-0.000177,24.020254,-0.0077,1.425
2616.00,7.559860,25.14819,-0.000175,24.020078,-0.0077,1.426
2618.00,7.560068,25.14682,-0.000171,24.020674,-0.0077,1.425
2620.00,7.559745,25.14664,-0.000171,24.020808,-0.0077,1.425
2622.00,7.559861,25.14644,-0.000172,24.021006,-0.0077,1.425
2624.00,7.560240,25.14667,-0.000175,24.020875,-0.0077,1.425
2626.00,7.560356,25.14741,-0.000177,24.020321,-0.0077,1.425
2628.00,7.560842,25.14784,-0.000172,24.020859,-0.0077,1.425
2630.00,7.561850,25.14740,-0.000173,24.020924,-0.0077,1.425
2632.00,7.561601,25.14650,-0.000175,24.019721,-0.0077,1.425
2634.00,7.561583,25.14769,-0.000175,24.020054,-0.0077,1.425
2636.00,7.561087,25.14747,-0.000175,24.019855,-0.0077,1.425
2638.00,7.561133,25.14661,-0.000175,24.020565,-0.0077,1.425
2640.00,7.560808,25.14692,-0.000175,24.020130,-0.0077,1.426
2642.00,7.561424,25.14716,-0.000177,24.021292,-0.0077,1.425
2644.00,7.560984,25.14729,-0.000176,24.021274,-0.0077,1.425
2646.00,7.560574,25.14769,-0.000176,24.020895,-0.0077,1.425
2648.00,7.561145,25.14744,-0.000175,24.020680,-0.0077,1.425
2650.00,7.561450,25.14900,-0.000176,24.020981,-0.0077,1.425
2652.00,7.560942,25.14859,-0.000175,24.020941,-0.0077,1.425
2654.00,7.561058,25.14844,-0.000175,24.020506,-0.0077,1.425
2656.00,7.561460,25.14915,-0.000175,24.020368,-0.0077,1.424
2658.00,7.561362,25.14943,-0.000176,24.020190,-0.0077,1.425
2660.00,7.561553,25.14946,-0.000174,24.019813,-0.0077,1.425
2662.00,7.562316,25.14903,-0.000175,24.020371,-0.0077,1.425
2664.00,7.562497,25.14860,-0.000176,24.020014,-0.0077,1.425
2666.00,7.562335,25.14839,-0.000178,24.020696,-0.0077,1.426
2668.00,7.562525,25.14875,-0.000178,24.020381,-0.0077,1.425
2670.00,7.562841,25.14744,-0.000175,24.020125,-0.0077,1.425
2672.00,7.562897,25.14741,-0.000176,24.020609,-0.0077,1.425
2674.00,7.562160,25.14795,-0.000176,24.019460,-0.0077,1.425
2676.00,7.561192,25.14842,-0.000177,24.019661,-0.0077,1.425
2678.00,7.560623,25.14899,-0.000174,24.020509,-0.0077,1.425
2680.00,7.561908,25.14851,-0.000172,24.020005,-0.0077,1.425
2682.00,7.562948,25.14697,-0.000176,24.019958,-0.0077,1.425
2684.00,7.562066,25.14736,-0.000177,24.019819,-0.0077,1.425
2686.00,7.561674,25.14720,-0.000174,24.020709,-0.0077,1.425
2688.00,7.562134,25.14644,-0.000176,24.020497,-0.0077,1.424
2690.00,7.561545,25.14630,-0.000176,24.020203,-0.0077,1.425
2692.00,7.560990,25.14624,-0.000177,24.020103,-0.0077,1.425
2694.00,7.560771,25.14659,-0.000178,24.020388,-0.0077,1.425
2696.00,7.561240,25.14629,-0.000176,24.020435,-0.0077,1.425
2698.00,7.561899,25.14632,-0.000175,24.020228,-0.0077,1.424
2700.00,7.561817,25.14635,-0.000177,24.019897,-0.0077,1.424
2702.00,7.561806,25.14603,-0.000175,24.020457,-0.0077,1.425
2704.00,7.561709,25.14725,-0.000176,24.021180,-0.0077,1.425
2706.00,7.561083,25.14671,-0.000176,24.019770,-0.0077,1.426
2708.00,7.560444,25.14643,-0.000176,24.020263,-0.0077,1.425
2710.00,7.560021,25.14587,-0.000176,24.019915,-0.0077,1.425
2712.00,7.560645,25.14585,-0.000176,24.020497,-0.0077,1.425
2714.00,7.560839,25.14568,-0.000176,24.020890,-0.0077,1.425
2716.00,7.561040,25.14572,-0.000175,24.020507,-0.0077,1.425
2718.00,7.561897,25.14643,-0.000175,24.020890,-0.0077,1.425
2720.00,7.562233,25.14638,-0.000175,24.020736,-0.0077,1.425
2722.00,7.562083,25.14609,-0.000175,24.020928,-0.0077,1.425
2724.00,7.562022,25.14665,-0.000176,24.020484,-0.0077,1.425
2726.00,7.561918,25.14696,-0.000176,24.020194,-0.0077,1.425
2728.00,7.562643,25.14667,-0.000175,24.020279,-0.0077,1.425
2730.00,7.562384,25.14696,-0.000174,24.020506,-0.0077,1.425
2732.00,7.562240,25.14679,-0.000175,24.020538,-0.0077,1.425
2734.00,7.562721,25.14616,-0.000175,24.020009,-0.0077,1.424
2736.00,7.561889,25.14599,-0.000177,24.020694,-0.0077,1.425
2738.00,7.561216,25.14510,-0.000175,24.019891,-0.0077,1.425
2740.00,7.561508,25.14467,-0.000176,24.020520,-0.0077,1.425
2742.00,7.561142,25.14530,-0.000176,24.020294,-0.0077,1.425
2744.00,7.561707,25.14590,-0.000176,24.020959,-0.0077,1.425
2746.00,7.561595,25.14537,-0.000176,24.020642,-0.0077,1.425
2748.00,7.561577,25.14519,-0.000178,24.020547,-0.0077,1.425
2750.00,7.561657,25.14573,-0.000177,24.020475,-0.0077,1.425
2752.00,7.561415,25.14595,-0.000175,24.020763,-0.0077,1.425
2754.00,7.559968,25.14601,-0.000175,24.020622,-0.0076,1.425
2756.00,7.559966,25.14540,-0.000174,24.020942,-0.0077,1.425
2758.00,7.560400,25.14681,-0.000174,24.020720,-0.0077,1.425
2760.00,7.561731,25.14666,-0.000175,24.020212,-0.0077,1.425
2762.00,7.561354,25.14556,-0.000176,24.020709,-0.0077,1.425
2764.00,7.561237,25.14645,-0.000175,24.020069,-0.0077,1.426
2766.00,7.561316,25.14731,-0.000175,24.020736,-0.0077,1.425
2768.00,7.560984,25.14662,-0.000175,24.020640,-0.0077,1.426
2770.00,7.561207,25.14725,-0.000177,24.020696,-0.0077,1.425
2772.00,7.562088,25.14764,-0.000174,24.020526,-0.0077,1.426
2774.00,7.562323,25.14751,-0.000175,24.020812,-0.0077,1.425
2776.00,7.562099,25.14771,-0.000174,24.020411,-0.0077,1.425
2778.00,7.562028,25.14781,-0.000174,24.021258,-0.0077,1.425
2780.00,7.562301,25.14732,-0.000174,24.020861,-0.0077,1.425
2782.00,7.561494,25.14706,-0.000174,24.020451,-0.0077,1.425
2784.00,7.561507,25.14780,-0.000174,24.020944,-0.0076,1.425
2786.00,7.561438,25.14751,-0.000176,24.020852,-0.0076,1.425
2788.00,7.561164,25.14632,-0.000174,24.020676,-0.0077,1.426
2790.00,7.560596,25.14653,-0.000175,24.020417,-0.0077,1.425
2792.00,7.560494,25.14670,-0.000175,24.020647,-0.0076,1.425
2794.00,7.560455,25.14662,-0.000174,24.020613,-0.0076,1.425
2796.00,7.561154,25.14747,-0.000175,24.020555,-0.0077,1.425
2798.00,7.561354,25.14757,-0.000175,24.021060,-0.0077,1.425
2800.00,7.560696,25.14715,-0.000174,24.020754,-0.0077,1.425
2802.00,7.560610,25.14762,-0.000175,24.020482,-0.0076,1.425
2804.00,7.560875,25.14816,-0.000175,24.021053,-0.0077,1.425
2806.00,7.561157,25.14763,-0.000174,24.020562,-0.0077,1.425
2808.00,7.561418,25.14741,-0.000173,24.020576,-0.0077,1.425
2810.00,7.561438,25.14644,-0.000175,24.020306,-0.0077,1.425
2812.00,7.561482,25.14655,-0.000176,24.020667,-0.0077,1.425
2814.00,7.561306,25.14601,-0.000174,24.020971,-0.0077,1.425
2816.00,7.561406,25.14641,-0.000174,24.020558,-0.0077,1.425
2818.00,7.561395,25.14612,-0.000173,24.021097,-0.0077,1.424
2820.00,7.560782,25.14588,-0.000175,24.020962,-0.0077,1.425
2822.00,7.560696,25.14697,-0.000175,24.020848,-0.0076,1.425
2824.00,7.560347,25.14762,-0.000176,24.021256,-0.0076,1.425
2826.00,7.559867,25.14710,-0.000175,24.021031,-0.0077,1.425
2828.00,7.561150,25.14714,-0.000175,24.020667,-0.0076,1.426
2830.00,7.561328,25.14725,-0.000174,24.020596,-0.0077,1.425
2832.00,7.560998,25.14660,-0.000174,24.020067,-0.0077,1.425
2834.00,7.560751,25.14673,-0.000174,24.020226,-0.0077,1.425
2836.00,7.561098,25.14687,-0.000174,24.020584,-0.0077,1.425
2838.00,7.560918,25.14597,-0.000174,24.020749,-0.0077,1.425
2840.00,7.560501,25.14527,-0.000174,24.020805,-0.0077,1.425
2842.00,7.559930,25.14530,-0.000175,24.021022,-0.0076,1.425
2844.00,7.559974,25.14589,-0.000174,24.020680,-0.0077,1.425
2846.00,7.559333,25.14548,-0.000176,24.020710,-0.0077,1.425
2848.00,7.559398,25.14600,-0.000175,24.019936,-0.0077,1.425
2850.00,7.559610,25.14566,-0.000175,24.020181,-0.0077,1.426
2852.00,7.560028,25.14531,-0.000176,24.020489,-0.0077,1.425
2854.00,7.559889,25.14510,-0.000175,24.020591,-0.0077,1.425
2856.00,7.560522,25.14516,-0.000174,24.020796,-0.0077,1.425
2858.00,7.559977,25.14422,-0.000174,24.020495,-0.0077,1.425
2860.00,7.559642,25.14483,-0.000175,24.020555,-0.0077,1.425
2862.00,7.560398,25.14512,-0.000174,24.020720,-0.0077,1.425
2864.00,7.560128,25.14524,-0.000176,24.020319,-0.0077,1.425
2866.00,7.560222,25.14524,-0.000175,24.020294,-0.0077,1.425
2868.00,7.559914,25.14508,-0.000175,24.020897,-0.0077,1.425
2870.00,7.560077,25.14530,-0.000175,24.020941,-0.0077,1.425
2872.00,7.560271,25.14593,-0.000176,24.020482,-0.0077,1.425
2874.00,7.560139,25.14546,-0.000175,24.020667,-0.0077,1.425
2876.00,7.559634,25.14517,-0.000176,24.020602,-0.0077,1.425
2878.00,7.559372,25.14498,-0.000174,24.020466,-0.0077,1.425
2880.00,7.559864,25.14524,-0.000175,24.019773,-0.0077,1.425
2882.00,7.560415,25.14464,-0.000175,24.020243,-0.0077,1.426
2884.00,7.560141,25.14434,-0.000175,24.020324,-0.0077,1.425
2886.00,7.559504,25.14470,-0.000175,24.020071,-0.0077,1.425
2888.00,7.559801,25.14400,-0.000175,24.020042,-0.0077,1.425
2890.00,7.558966,25.14424,-0.000175,24.020248,-0.0077,1.426
2892.00,7.558877,25.14496,-0.000176,24.020114,-0.0077,1.425
2894.00,7.558740,25.14457,-0.000175,24.020045,-0.0077,1.425
2896.00,7.559438,25.14475,-0.000175,24.020578,-0.0077,1.425
2898.00,7.560073,25.14479,-0.000176,24.020424,-0.0077,1.425
2900.00,7.560015,25.14433,-0.000175,24.020399,-0.0077,1.425
2902.00,7.559413,25.14329,-0.000174,24.020051,-0.0077,1.425
2904.00,7.559858,25.14330,-0.000172,24.020110,-0.0077,1.425
2906.00,7.559223,25.14374,-0.000176,24.020511,-0.0077,1.425
2908.00,7.559051,25.14374,-0.000176,24.020002,-0.0076,1.425
2910.00,7.558215,25.14338,-0.000174,24.020181,-0.0077,1.425
2912.00,7.557715,25.14271,-0.000174,24.020487,-0.0077,1.425
2914.00,7.558055,25.14359,-0.000176,24.020596,-0.0077,1.425
2916.00,7.558489,25.14425,-0.000175,24.020464,-0.0077,1.426
2918.00,7.558823,25.14342,-0.000176,24.020493,-0.0077,1.426
2920.00,7.558204,25.14306,-0.000176,24.020357,-0.0077,1.425
2922.00,7.558792,25.14239,-0.000176,24.019869,-0.0077,1.425
2924.00,7.559266,25.14251,-0.000174,24.020466,-0.0077,1.425
2926.00,7.559516,25.14224,-0.000174,24.020776,-0.0077,1.425
2928.00,7.558490,25.14323,-0.000174,24.021044,-0.0077,1.425
2930.00,7.558124,25.14287,-0.000174,24.021100,-0.0077,1.425
2932.00,7.558194,25.14326,-0.000174,24.020734,-0.0077,1.425
2934.00,7.557293,25.14396,-0.000174,24.020834,-0.0077,1.425
2936.00,7.556267,25.14301,-0.000174,24.020411,-0.0077,1.425
2938.00,7.557091,25.14246,-0.000174,24.020790,-0.0077,1.426
2940.00,7.558207,25.14256,-0.000174,24.020263,-0.0077,1.425
2942.00,7.558639,25.14295,-0.000174,24.020580,-0.0077,1.425
2944.00,7.558880,25.14260,-0.000175,24.020747,-0.0077,1.425
2946.00,7.559615,25.14305,-0.000175,24.020941,-0.0076,1.426
2948.00,7.558407,25.14313,-0.000174,24.021459,-0.0077,1.425
2950.00,7.557752,25.14296,-0.000175,24.020750,-0.0077,1.425
2952.00,7.558838,25.14339,-0.000176,24.020419,-0.0077,1.426
2954.00,7.558548,25.14379,-0.000175,24.020910,-0.0077,1.426
2956.00,7.558602,25.14298,-0.000175,24.020386,-0.0077,1.426
2958.00,7.559498,25.14324,-0.000173,24.020252,-0.0077,1.425
2960.00,7.559452,25.14287,-0.000173,24.021004,-0.0077,1.425
2962.00,7.559091,25.14301,-0.000174,24.020408,-0.0077,1.426
2964.00,7.559682,25.14359,-0.000175,24.020335,-0.0077,1.425
2966.00,7.559271,25.14382,-0.000176,24.020810,-0.0077,1.425
2968.00,7.558810,25.14424,-0.000175,24.020605,-0.0077,1.425
2970.00,7.558628,25.14334,-0.000175,24.020381,-0.0077,1.425
2972.00,7.558121,25.14427,-0.000175,24.019771,-0.0077,1.425
2974.00,7.557550,25.14488,-0.000174,24.020275,-0.0077,1.425
2976.00,7.557348,25.14518,-0.000174,24.020571,-0.0077,1.425
2978.00,7.557661,25.14449,-0.000175,24.019895,-0.0077,1.425
2980.00,7.558241,25.14451,-0.000175,24.020493,-0.0077,1.425
2982.00,7.559065,25.14507,-0.000174,24.020442,-0.0077,1.426
2984.00,7.558677,25.14573,-0.000175,24.020783,-0.0077,1.425
2986.00,7.558037,25.14426,-0.000175,24.020629,-0.0077,1.425
2988.00,7.558147,25.14438,-0.000175,24.021100,-0.0077,1.425
2990.00,7.556487,25.14407,-0.000175,24.020801,-0.0077,1.425
2992.00,7.556215,25.14440,-0.000174,24.020299,-0.0077,1.425
2994.00,7.557017,25.14496,-0.000174,24.020886,-0.0077,1.425
2996.00,7.556317,25.14469,-0.000174,24.020388,-0.0077,1.425
2998.00,7.555779,25.14389,-0.000174,24.019634,-0.0077,1.425
3000.00,7.556345,25.14481,-0.000176,24.020843,-0.0077,1.425
3002.00,7.557527,25.14417,-0.000176,24.020843,-0.0077,1.426
@5,12.0000,24.0
3004.00,7.556915,25.14457,-0.000174,24.020341,-0.0076,1.425
3006.00,7.552638,25.14436,-0.000174,24.020370,-0.0076,1.425
3008.00,7.541858,25.14430,-0.000174,24.020792,-0.0077,1.424
3010.00,7.517478,25.14389,-0.000174,24.020350,-0.0077,1.423
3012.00,7.475745,25.14408,-0.000174,24.020446,-0.0077,1.424
3014.00,7.426187,25.14469,-0.000173,24.020984,-0.0077,1.425
3016.00,7.378442,25.14465,-0.000174,24.020507,-0.0077,1.425
3018.00,7.333519,25.14503,-0.000175,24.020580,-0.0077,1.426
3020.00,7.290393,25.14506,-0.000178,24.020279,-0.0077,1.427
3022.00,7.246771,25.14550,-0.000179,24.019998,-0.0077,1.427
3024.00,7.204213,25.14478,-0.000178,24.020366,-0.0077,1.427
3026.00,7.163941,25.14447,-0.000177,24.021131,-0.0077,1.427
3028.00,7.128384,25.14549,-0.000176,24.020341,-0.0077,1.426
3030.00,7.101049,25.14554,-0.000176,24.020147,-0.0077,1.427
3032.00,7.082097,25.14480,-0.000177,24.020652,-0.0077,1.428
3034.00,7.074684,25.14555,-0.000179,24.020741,-0.0077,1.428
3036.00,7.078361,25.14574,-0.000179,24.020776,-0.0077,1.427
3038.00,7.087188,25.14524,-0.000176,24.020654,-0.0077,1.426
3040.00,7.097928,25.14523,-0.000175,24.021158,-0.0077,1.426
3042.00,7.110904,25.14590,-0.000175,24.020866,-0.0077,1.426
3044.00,7.126245,25.14652,-0.000174,24.020183,-0.0077,1.426
3046.00,7.144507,25.14588,-0.000176,24.020602,-0.0077,1.426
3048.00,7.164783,25.14529,-0.000175,24.020656,-0.0076,1.425
3050.00,7.185923,25.14521,-0.000175,24.020504,-0.0077,1.425
3052.00,7.208938,25.14593,-0.000175,24.020342,-0.0077,1.426
3054.00,7.231869,25.14569,-0.000176,24.020562,-0.0077,1.425
3056.00,7.254911,25.14576,-0.000176,24.020801,-0.0077,1.425
3058.00,7.276459,25.14516,-0.000174,24.020785,-0.0077,1.425
3060.00,7.295378,25.14502,-0.000176,24.020261,-0.0077,1.426
3062.00,7.312428,25.14531,-0.000177,24.020504,-0.0077,1.425
3064.00,7.328258,25.14476,-0.000177,24.020770,-0.0077,1.426
3066.00,7.343164,25.14458,-0.000177,24.020482,-0.0076,1.425
3068.00,7.355897,25.14453,-0.000176,24.020016,-0.0077,1.425
3070.00,7.367765,25.14466,-0.000176,24.020165,-0.0077,1.425
3072.00,7.379445,25.14444,-0.000175,24.019690,-0.0077,1.425
3074.00,7.389356,25.14514,-0.000175,24.021010,-0.0077,1.426
3076.00,7.398214,25.14592,-0.000175,24.020486,-0.0077,1.426
3078.00,7.405929,25.14525,-0.000176,24.020544,-0.0077,1.426
3080.00,7.413394,25.14496,-0.000176,24.020315,-0.0077,1.426
3082.00,7.420747,25.14514,-0.000176,24.019795,-0.0077,1.426
3084.00,7.427156,25.14595,-0.000176,24.019654,-0.0077,1.426
3086.00,7.433778,25.14518,-0.000176,24.020629,-0.0077,1.426
3088.00,7.438722,25.14549,-0.000175,24.021115,-0.0077,1.426
3090.00,7.443688,25.14508,-0.000175,24.020852,-0.0077,1.425
3092.00,7.449322,25.14447,-0.000174,24.020051,-0.0077,1.425
3094.00,7.454544,25.14421,-0.000176,24.020168,-0.0077,1.426
3096.00,7.459093,25.14393,-0.000176,24.019228,-0.0077,1.426
3098.00,7.463209,25.14498,-0.000175,24.020957,-0.0077,1.426
3100.00,7.467051,25.14432,-0.000176,24.020629,-0.0077,1.426
3102.00,7.471469,25.14445,-0.000176,24.020007,-0.0077,1.426
3104.00,7.474931,25.14395,-0.000177,24.020359,-0.0077,1.426
3106.00,7.478143,25.14386,-0.000176,24.020549,-0.0077,1.425
3108.00,7.482148,25.14380,-0.000176,24.020674,-0.0077,1.426
3110.00,7.485579,25.14384,-0.000177,24.020642,-0.0077,1.426
3112.00,7.488550,25.14366,-0.000176,24.020437,-0.0077,1.426
3114.00,7.491996,25.14366,-0.000177,24.019920,-0.0078,1.426
3116.00,7.494756,25.14443,-0.000176,24.020241,-0.0077,1.425
3118.00,7.497609,25.14528,-0.000175,24.020663,-0.0077,1.425
3120.00,7.500717,25.14585,-0.000174,24.020493,-0.0077,1.426
3122.00,7.503692,25.14600,-0.000176,24.020174,-0.0077,1.426
3124.00,7.505532,25.14503,-0.000175,24.020422,-0.0077,1.426
3126.00,7.508206,25.14466,-0.000176,24.019793,-0.0077,1.425
3128.00,7.510718,25.14431,-0.000176,24.020373,-0.0076,1.426
3130.00,7.512980,25.14493,-0.000174,24.019873,-0.0077,1.426
3132.00,7.516156,25.14542,-0.000175,24.019764,-0.0077,1.426
3134.00,7.518103,25.14542,-0.000176,24.019828,-0.0077,1.427
3136.00,7.521218,25.14487,-0.000175,24.019527,-0.0077,1.426
3138.00,7.523402,25.14503,-0.000175,24.019915,-0.0077,1.426
3140.00,7.525319,25.14526,-0.000175,24.019880,-0.0077,1.426
3142.00,7.527064,25.14468,-0.000175,24.020029,-0.0077,1.426
3144.00,7.527988,25.14513,-0.000176,24.019915,-0.0077,1.426
3146.00,7.529442,25.14466,-0.000175,24.020051,-0.0077,1.425
3148.00,7.530999,25.14459,-0.000175,24.021011,-0.0077,1.426
3150.00,7.532975,25.14505,-0.000175,24.020076,-0.0077,1.426
3152.00,7.533733,25.14583,-0.000175,24.020163,-0.0077,1.426
3154.00,7.534305,25.14521,-0.000175,24.020830,-0.0077,1.426
3156.00,7.535848,25.14538,-0.000174,24.020009,-0.0077,1.426
3158.00,7.536973,25.14473,-0.000175,24.021162,-0.0077,1.427
3160.00,7.537229,25.14498,-0.000174,24.019904,-0.0077,1.426
3162.00,7.538596,25.14535,-0.000177,24.020429,-0.0077,1.426
3164.00,7.539969,25.14504,-0.000175,24.020578,-0.0077,1.426
3166.00,7.539852,25.14535,-0.000174,24.020524,-0.0077,1.426
3168.00,7.539601,25.14541,-0.000175,24.020477,-0.0077,1.426
3170.00,7.540873,25.14567,-0.000175,24.020825,-0.0077,1.426
3172.00,7.542750,25.14532,-0.000174,24.019779,-0.0077,1.426
3174.00,7.543856,25.14532,-0.000174,24.020473,-0.0077,1.426
3176.00,7.544038,25.14537,-0.000174,24.020651,-0.0077,1.426
3178.00,7.543962,25.14560,-0.000174,24.019991,-0.0077,1.426
3180.00,7.544300,25.14520,-0.000175,24.020136,-0.0077,1.426
3182.00,7.544291,25.14484,-0.000175,24.020464,-0.0077,1.426
3184.00,7.545498,25.14564,-0.000175,24.020506,-0.0077,1.426
3186.00,7.545363,25.14561,-0.000176,24.020139,-0.0077,1.426
3188.00,7.545673,25.14642,-0.000175,24.021274,-0.0077,1.426
3190.00,7.546334,25.14613,-0.000175,24.020342,-0.0076,1.426
3192.00,7.546972,25.14526,-0.000175,24.020109,-0.0077,1.426
3194.00,7.546809,25.14544,-0.000174,24.021247,-0.0077,1.426
3196.00,7.546640,25.14562,-0.000175,24.021042,-0.0077,1.425
3198.00,7.547304,25.14626,-0.000176,24.020402,-0.0077,1.425
3200.00,7.548209,25.14530,-0.000174,24.019956,-0.0077,1.426
3202.00,7.548610,25.14549,-0.000176,24.019985,-0.0077,1.427
3204.00,7.548621,25.14503,-0.000175,24.020495,-0.0077,1.426
3206.00,7.548446,25.14541,-0.000174,24.020337,-0.0077,1.426
3208.00,7.548457,25.14531,-0.000173,24.020723,-0.0077,1.426
3210.00,7.547793,25.14529,-0.000174,24.020544,-0.0077,1.426
3212.00,7.547884,25.14620,-0.000174,24.020183,-0.0077,1.426
3214.00,7.549377,25.14585,-0.000175,24.019762,-0.0077,1.426
3216.00,7.549595,25.14514,-0.000174,24.020290,-0.0077,1.426
3218.00,7.550018,25.14523,-0.000174,24.020634,-0.0077,1.426
3220.00,7.550143,25.14576,-0.000175,24.020232,-0.0077,1.426
3222.00,7.550182,25.14608,-0.000174,24.020594,-0.0077,1.426
3224.00,7.549982,25.14628,-0.000175,24.020498,-0.0077,1.426
3226.00,7.550265,25.14557,-0.000175,24.020107,-0.0077,1.426
3228.00,7.550074,25.14546,-0.000175,24.020516,-0.0077,1.426
3230.00,7.549853,25.14477,-0.000175,24.020502,-0.0077,1.426
3232.00,7.550087,25.14506,-0.000176,24.020400,-0.0077,1.426
3234.00,7.549414,25.14592,-0.000175,24.019949,-0.0077,1.426
3236.00,7.549472,25.14557,-0.000175,24.020509,-0.0077,1.426
3238.00,7.549236,25.14640,-0.000176,24.020219,-0.0077,1.425
3240.00,7.548636,25.14636,-0.000175,24.020025,-0.0077,1.425
3242.00,7.548369,25.14628,-0.000176,24.020475,-0.0077,1.426
3244.00,7.548643,25.14597,-0.000176,24.020337,-0.0077,1.426
3246.00,7.549209,25.14653,-0.000176,24.019710,-0.0077,1.426
3248.00,7.550384,25.14626,-0.000174,24.020594,-0.0077,1.426
3250.00,7.550437,25.14590,-0.000174,24.020408,-0.0077,1.426
3252.00,7.550426,25.14536,-0.000175,24.020125,-0.0077,1.426
3254.00,7.551008,25.14557,-0.000175,24.020705,-0.0077,1.426
3256.00,7.551481,25.14563,-0.000174,24.019989,-0.0077,1.426
3258.00,7.551410,25.14580,-0.000174,24.019322,-0.0077,1.426
3260.00,7.550855,25.14558,-0.000175,24.020107,-0.0077,1.426
3262.00,7.550286,25.14521,-0.000175,24.019858,-0.0077,1.426
3264.00,7.549701,25.14508,-0.000174,24.020129,-0.0077,1.426
3266.00,7.549908,25.14516,-0.000173,24.020580,-0.0077,1.426
3268.00,7.549895,25.14605,-0.000175,24.020047,-0.0077,1.426
3270.00,7.549935,25.14618,-0.000176,24.020765,-0.0077,1.426
3272.00,7.551067,25.14490,-0.000174,24.020843,-0.0077,1.426
3274.00,7.551536,25.14566,-0.000174,24.019742,-0.0077,1.426
3276.00,7.551576,25.14634,-0.000175,24.019715,-0.0077,1.426
3278.00,7.550832,25.14624,-0.000175,24.020078,-0.0077,1.426
3280.00,7.551204,25.14635,-0.000175,24.020850,-0.0077,1.426
3282.00,7.551467,25.14562,-0.000174,24.020504,-0.0077,1.426
3284.00,7.551247,25.14559,-0.000175,24.020448,-0.0077,1.426
3286.00,7.551700,25.14618,-0.000174,24.020627,-0.0077,1.426
3288.00,7.551197,25.14665,-0.000173,24.020638,-0.0077,1.425
3290.00,7.550519,25.14565,-0.000174,24.020364,-0.0076,1.426
3292.00,7.550062,25.14666,-0.000172,24.019913,-0.0077,1.426
3294.00,7.550073,25.14747,-0.000173,24.020544,-0.0076,1.426
3296.00,7.550936,25.14660,-0.000175,24.021006,-0.0077,1.426
3298.00,7.551618,25.14678,-0.000175,24.020304,-0.0077,1.426
3300.00,7.551069,25.14732,-0.000174,24.020574,-0.0077,1.426
3302.00,7.550407,25.14724,-0.000174,24.020304,-0.0077,1.426
3304.00,7.550904,25.14724,-0.000174,24.020955,-0.0077,1.426
3306.00,7.551563,25.14759,-0.000174,24.020632,-0.0077,1.426
3308.00,7.551466,25.14747,-0.000176,24.020843,-0.0077,1.426
3310.00,7.551118,25.14822,-0.000176,24.020468,-0.0077,1.426
3312.00,7.550634,25.14800,-0.000175,24.020631,-0.0077,1.426
3314.00,7.550454,25.14761,-0.000175,24.020743,-0.0077,1.426
3316.00,7.550770,25.14797,-0.000176,24.020620,-0.0077,1.426
3318.00,7.551271,25.14747,-0.000176,24.019668,-0.0077,1.426
3320.00,7.551287,25.14627,-0.000175,24.019886,-0.0078,1.426
3322.00,7.551533,25.14585,-0.000174,24.020181,-0.0077,1.426
3324.00,7.551613,25.14650,-0.000174,24.019594,-0.0077,1.426
3326.00,7.551609,25.14675,-0.000174,24.019819,-0.0077,1.426
3328.00,7.552710,25.14680,-0.000174,24.019969,-0.0077,1.426
3330.00,7.552272,25.14629,-0.000173,24.020453,-0.0077,1.427
3332.00,7.552122,25.14605,-0.000175,24.020208,-0.0077,1.426
3334.00,7.551607,25.14586,-0.000175,24.019190,-0.0077,1.425
3336.00,7.551047,25.14540,-0.000174,24.019898,-0.0077,1.426
3338.00,7.550826,25.14525,-0.000173,24.019619,-0.0077,1.426
3340.00,7.550993,25.14630,-0.000175,24.020729,-0.0077,1.426
3342.00,7.551409,25.14660,-0.000175,24.020897,-0.0077,1.426
3344.00,7.551583,25.14550,-0.000175,24.020435,-0.0077,1.426
3346.00,7.550472,25.14564,-0.000176,24.020469,-0.0077,1.426
3348.00,7.551530,25.14574,-0.000175,24.019891,-0.0077,1.426
3350.00,7.551723,25.14597,-0.000175,24.019674,-0.0077,1.427
3352.00,7.550376,25.14640,-0.000175,24.019911,-0.0077,1.426
3354.00,7.549497,25.14605,-0.000176,24.020179,-0.0077,1.426
3356.00,7.549749,25.14653,-0.000175,24.019693,-0.0077,1.426
3358.00,7.549651,25.14602,-0.000174,24.020254,-0.0077,1.426
3360.00,7.549530,25.14654,-0.000176,24.020148,-0.0077,1.426
3362.00,7.549414,25.14611,-0.000174,24.020152,-0.0077,1.426
3364.00,7.549223,25.14611,-0.000174,24.020888,-0.0077,1.426
3366.00,7.550135,25.14543,-0.000175,24.020323,-0.0077,1.426
3368.00,7.550536,25.14572,-0.000174,24.020313,-0.0077,1.427
3370.00,7.551752,25.14667,-0.000174,24.020872,-0.0077,1.426
3372.00,7.551702,25.14691,-0.000174,24.020333,-0.0077,1.426
3374.00,7.551714,25.14664,-0.000174,24.020395,-0.0077,1.425
3376.00,7.551274,25.14681,-0.000177,24.020535,-0.0077,1.426
3378.00,7.550789,25.14685,-0.000175,24.019962,-0.0077,1.426
3380.00,7.550152,25.14606,-0.000174,24.020299,-0.0077,1.426
3382.00,7.550317,25.14643,-0.000176,24.020294,-0.0077,1.426
3384.00,7.550879,25.14514,-0.000174,24.020671,-0.0077,1.426
3386.00,7.552089,25.14486,-0.000177,24.020542,-0.0077,1.426
3388.00,7.552348,25.14462,-0.000175,24.020718,-0.0077,1.426
3390.00,7.551552,25.14533,-0.000175,24.020578,-0.0077,1.426
3392.00,7.550663,25.14587,-0.000174,24.020593,-0.0077,1.426
3394.00,7.550573,25.14625,-0.000174,24.020458,-0.0077,1.426
3396.00,7.550540,25.14703,-0.000175,24.020255,-0.0077,1.426
3398.00,7.550028,25.14561,-0.000173,24.020114,-0.0077,1.426
3400.00,7.549838,25.14560,-0.000175,24.020119,-0.0077,1.426
3402.00,7.549801,25.14669,-0.000174,24.020323,-0.0077,1.427
3404.00,7.549652,25.14684,-0.000174,24.020201,-0.0077,1.426
3406.00,7.549699,25.14613,-0.000175,24.019855,-0.0077,1.426
3408.00,7.549439,25.14639,-0.000175,24.020254,-0.0077,1.426
3410.00,7.548724,25.14633,-0.000175,24.020391,-0.0077,1.426
3412.00,7.548709,25.14658,-0.000176,24.020143,-0.0077,1.426
3414.00,7.550123,25.14730,-0.000174,24.020642,-0.0077,1.426
3416.00,7.550758,25.14699,-0.000175,24.020718,-0.0077,1.426
3418.00,7.550446,25.14719,-0.000176,24.020243,-0.0077,1.427
3420.00,7.549932,25.14739,-0.000175,24.020060,-0.0077,1.427
3422.00,7.550097,25.14678,-0.000174,24.019947,-0.0077,1.426
3424.00,7.549553,25.14648,-0.000174,24.020132,-0.0077,1.426
3426.00,7.549115,25.14731,-0.000175,24.020023,-0.0077,1.426
3428.00,7.549287,25.14688,-0.000174,24.020328,-0.0077,1.426
3430.00,7.549297,25.14589,-0.000174,24.020458,-0.0077,1.427
3432.00,7.549002,25.14625,-0.000175,24.020043,-0.0077,1.427
3434.00,7.549660,25.14717,-0.000175,24.020147,-0.0077,1.426
3436.00,7.550022,25.14709,-0.000174,24.020562,-0.0077,1.426
3438.00,7.550179,25.14681,-0.000174,24.020439,-0.0077,1.427
3440.00,7.550120,25.14650,-0.000175,24.020025,-0.0077,1.427
3442.00,7.549421,25.14679,-0.000178,24.020101,-0.0077,1.426
3444.00,7.550211,25.14631,-0.000174,24.019987,-0.0077,1.426
3446.00,7.550711,25.14625,-0.000174,24.019873,-0.0077,1.427
3448.00,7.550462,25.14641,-0.000175,24.019944,-0.0077,1.427
3450.00,7.549491,25.14507,-0.000176,24.020527,-0.0077,1.427
3452.00,7.549497,25.14574,-0.000175,24.020226,-0.0077,1.426
3454.00,7.549140,25.14557,-0.000175,24.019811,-0.0077,1.426
3456.00,7.549059,25.14602,-0.000176,24.019402,-0.0077,1.427
3458.00,7.549234,25.14610,-0.000176,24.019744,-0.0077,1.427
3460.00,7.550022,25.14548,-0.000175,24.019849,-0.0077,1.426
3462.00,7.550449,25.14507,-0.000174,24.020031,-0.0077,1.426
3464.00,7.550842,25.14509,-0.000176,24.020393,-0.0077,1.427
3466.00,7.551003,25.14480,-0.000175,24.020571,-0.0077,1.426
3468.00,7.550690,25.14518,-0.000175,24.020031,-0.0077,1.427
3470.00,7.550553,25.14542,-0.000175,24.020255,-0.0077,1.427
3472.00,7.550190,25.14576,-0.000175,24.019871,-0.0077,1.426
3474.00,7.550998,25.14523,-0.000174,24.020130,-0.0077,1.426
3476.00,7.551170,25.14552,-0.000173,24.020959,-0.0077,1.426
3478.00,7.550180,25.14584,-0.000175,24.020061,-0.0077,1.427
3480.00,7.550511,25.14526,-0.000175,24.019708,-0.0077,1.427
3482.00,7.550316,25.14546,-0.000176,24.019568,-0.0077,1.427
3484.00,7.549781,25.14555,-0.000176,24.019949,-0.0077,1.427
3486.00,7.549897,25.14494,-0.000174,24.019969,-0.0077,1.426
3488.00,7.550609,25.14567,-0.000174,24.020703,-0.0077,1.426
3490.00,7.549831,25.14635,-0.000173,24.020303,-0.0077,1.426
3492.00,7.549242,25.14629,-0.000174,24.020100,-0.0077,1.427
3494.00,7.549012,25.14577,-0.000175,24.020018,-0.0077,1.427
3496.00,7.548673,25.14542,-0.000175,24.020473,-0.0077,1.426
3498.00,7.547825,25.14588,-0.000174,24.020179,-0.0077,1.426
3500.00,7.548003,25.14558,-0.000174,24.020217,-0.0077,1.426
3502.00,7.549036,25.14527,-0.000175,24.019994,-0.0077,1.426
3504.00,7.549421,25.14498,-0.000174,24.020912,-0.0077,1.426
3506.00,7.549507,25.14534,-0.000175,24.020201,-0.0077,1.426
3508.00,7.549518,25.14583,-0.000175,24.020449,-0.0077,1.427
3510.00,7.549652,25.14597,-0.000175,24.020261,-0.0077,1.426
3512.00,7.549838,25.14543,-0.000176,24.019942,-0.0077,1.427
3514.00,7.549135,25.14529,-0.000177,24.019327,-0.0077,1.427
3516.00,7.548794,25.14479,-0.000177,24.019884,-0.0078,1.426
3518.00,7.547981,25.14491,-0.000176,24.020344,-0.0077,1.426
3520.00,7.548253,25.14574,-0.000175,24.019967,-0.0077,1.427
3522.00,7.549374,25.14548,-0.000176,24.019829,-0.0077,1.427
3524.00,7.549442,25.14577,-0.000176,24.019182,-0.0077,1.427
3526.00,7.549136,25.14560,-0.000175,24.019452,-0.0077,1.427
3528.00,7.548503,25.14607,-0.000176,24.020109,-0.0077,1.427
3530.00,7.548152,25.14631,-0.000176,24.019460,-0.0077,1.427
3532.00,7.548971,25.14575,-0.000176,24.020100,-0.0077,1.426
3534.00,7.548719,25.14555,-0.000175,24.020002,-0.0077,1.426
3536.00,7.547679,25.14693,-0.000175,24.020036,-0.0077,1.426
3538.00,7.547703,25.14585,-0.000177,24.020205,-0.0077,1.427
3540.00,7.547866,25.14669,-0.000176,24.019617,-0.0077,1.427
3542.00,7.547326,25.14674,-0.000177,24.020000,-0.0077,1.428
3544.00,7.547533,25.14667,-0.000176,24.020061,-0.0077,1.427
3546.00,7.547434,25.14682,-0.000177,24.020254,-0.0077,1.426
3548.00,7.547432,25.14732,-0.000175,24.019998,-0.0077,1.426
3550.00,7.547389,25.14640,-0.000177,24.019679,-0.0077,1.426
3552.00,7.547893,25.14646,-0.000176,24.020074,-0.0077,1.427
3554.00,7.548758,25.14721,-0.000177,24.019632,-0.0077,1.427
3556.00,7.548585,25.14727,-0.000178,24.019808,-0.0077,1.427
3558.00,7.549132,25.14688,-0.000176,24.019795,-0.0077,1.426
3560.00,7.549818,25.14605,-0.000175,24.019898,-0.0077,1.426
3562.00,7.548692,25.14671,-0.000176,24.019791,-0.0078,1.427
3564.00,7.548325,25.14668,-0.000177,24.019623,-0.0077,1.427
3566.00,7.548801,25.14659,-0.000175,24.020078,-0.0077,1.427
3568.00,7.548810,25.14583,-0.000174,24.020214,-0.0077,1.426
3570.00,7.549150,25.14586,-0.000175,24.020290,-0.0077,1.426
3572.00,7.548344,25.14601,-0.000175,24.020241,-0.0077,1.427
3574.00,7.548735,25.14554,-0.000175,24.020342,-0.0077,1.426
3576.00,7.548981,25.14555,-0.000175,24.019969,-0.0077,1.427
3578.00,7.548000,25.14555,-0.000176,24.020622,-0.0077,1.428
3580.00,7.548083,25.14539,-0.000175,24.020915,-0.0077,1.427
3582.00,7.547971,25.14569,-0.000176,24.020471,-0.0077,1.427
3584.00,7.548608,25.14585,-0.000176,24.019987,-0.0077,1.426
3586.00,7.549642,25.14615,-0.000175,24.020449,-0.0077,1.426
3588.00,7.549394,25.14654,-0.000175,24.020158,-0.0077,1.427
3590.00,7.548839,25.14659,-0.000172,24.020495,-0.0077,1.426
3592.00,7.549191,25.14553,-0.000173,24.020138,-0.0077,1.427
3594.00,7.549019,25.14561,-0.000176,24.019686,-0.0077,1.427
3596.00,7.548655,25.14607,-0.000175,24.019674,-0.0077,1.427
3598.00,7.548808,25.14622,-0.000177,24.020107,-0.0077,1.427
3600.00,7.547998,25.14557,-0.000177,24.019964,-0.0077,1.426
3602.00,7.547166,25.14614,-0.000177,24.020081,-0.0077,1.426
@6,12.0000,24.0
3604.00,7.547423,25.14616,-0.000177,24.019945,-0.0077,1.427
3606.00,7.543724,25.14633,-0.000176,24.019574,-0.0077,1.426
3608.00,7.533361,25.14651,-0.000175,24.020203,-0.0077,1.426
3610.00,7.514985,25.14599,-0.000175,24.020210,-0.0077,1.425
3612.00,7.482998,25.14605,-0.000171,24.020089,-0.0077,1.425
3614.00,7.444885,25.14725,-0.000176,24.019822,-0.0077,1.427
3616.00,7.409443,25.14711,-0.000178,24.019512,-0.0077,1.427
3618.00,7.375342,25.14705,-0.000174,24.019597,-0.0078,1.427
3620.00,7.341673,25.14584,-0.000177,24.020067,-0.0077,1.428
3622.00,7.310221,25.14587,-0.000178,24.020052,-0.0077,1.428
3624.00,7.279860,25.14669,-0.000176,24.019744,-0.0077,1.429
3626.00,7.250451,25.14671,-0.000174,24.019635,-0.0077,1.428
3628.00,7.224102,25.14721,-0.000176,24.020138,-0.0077,1.428
3630.00,7.204773,25.14608,-0.000178,24.020154,-0.0077,1.428
3632.00,7.192867,25.14638,-0.000176,24.020877,-0.0077,1.429
3634.00,7.189475,25.14755,-0.000177,24.020261,-0.0077,1.429
3636.00,7.193855,25.14702,-0.000177,24.019750,-0.0077,1.428
3638.00,7.202420,25.14676,-0.000176,24.020326,-0.0077,1.428
3640.00,7.211822,25.14787,-0.000179,24.020303,-0.0077,1.428
3642.00,7.222235,25.14763,-0.000175,24.019761,-0.0077,1.427
3644.00,7.234640,25.14797,-0.000174,24.019906,-0.0077,1.427
3646.00,7.250138,25.14821,-0.000173,24.020052,-0.0077,1.426
3648.00,7.265678,25.14881,-0.000177,24.020275,-0.0077,1.427
3650.00,7.282341,25.14868,-0.000176,24.019893,-0.0077,1.427
3652.00,7.299851,25.14829,-0.000176,24.020031,-0.0077,1.427
3654.00,7.316451,25.14759,-0.000174,24.020047,-0.0077,1.426
3656.00,7.332967,25.14753,-0.000174,24.020834,-0.0078,1.427
3658.00,7.347078,25.14695,-0.000175,24.019799,-0.0077,1.427
3660.00,7.360913,25.14748,-0.000176,24.020785,-0.0077,1.427
3662.00,7.373612,25.14718,-0.000173,24.020069,-0.0077,1.426
3664.00,7.384626,25.14707,-0.000174,24.019563,-0.0077,1.427
3666.00,7.394635,25.14817,-0.000176,24.020100,-0.0077,1.427
3668.00,7.404831,25.14761,-0.000175,24.020022,-0.0076,1.427
3670.00,7.414113,25.14725,-0.000177,24.020968,-0.0077,1.427
3672.00,7.421714,25.14698,-0.000175,24.020718,-0.0077,1.427
3674.00,7.428139,25.14712,-0.000174,24.020843,-0.0077,1.426
3676.00,7.433443,25.14700,-0.000175,24.020457,-0.0077,1.426
3678.00,7.439162,25.14741,-0.000177,24.019926,-0.0077,1.427
3680.00,7.443641,25.14808,-0.000175,24.020587,-0.0077,1.427
3682.00,7.448418,25.14796,-0.000177,24.020203,-0.0077,1.427
3684.00,7.452626,25.14778,-0.000174,24.020303,-0.0077,1.427
3686.00,7.456781,25.14756,-0.000174,24.020883,-0.0077,1.427
3688.00,7.460779,25.14714,-0.000175,24.020480,-0.0077,1.426
3690.00,7.464029,25.14751,-0.000174,24.020069,-0.0077,1.426
3692.00,7.466679,25.14780,-0.000176,24.020092,-0.0078,1.427
3694.00,7.470171,25.14692,-0.000175,24.020759,-0.0077,1.427
3696.00,7.473424,25.14707,-0.000176,24.020154,-0.0077,1.427
3698.00,7.475841,25.14747,-0.000174,24.020373,-0.0077,1.427
3700.00,7.478314,25.14765,-0.000175,24.020022,-0.0077,1.427
3702.00,7.481687,25.14853,-0.000177,24.020522,-0.0077,1.426
3704.00,7.483435,25.14806,-0.000176,24.020101,-0.0077,1.426
3706.00,7.485909,25.14666,-0.000175,24.020729,-0.0077,1.427
3708.00,7.489244,25.14629,-0.000175,24.020138,-0.0077,1.427
3710.00,7.490753,25.14649,-0.000176,24.020359,-0.0077,1.427
3712.00,7.492094,25.14671,-0.000175,24.020582,-0.0077,1.427
3714.00,7.494476,25.14699,-0.000174,24.020362,-0.0077,1.427
3716.00,7.496906,25.14645,-0.000176,24.020435,-0.0077,1.427
3718.00,7.498949,25.14659,-0.000176,24.020428,-0.0077,1.427
3720.00,7.501325,25.14694,-0.000174,24.020730,-0.0077,1.426
3722.00,7.504508,25.14611,-0.000174,24.020669,-0.0078,1.427
3724.00,7.506409,25.14701,-0.000176,24.020045,-0.0077,1.427
3726.00,7.508145,25.14655,-0.000176,24.020875,-0.0077,1.427
3728.00,7.510168,25.14567,-0.000178,24.020129,-0.0077,1.426
3730.00,7.512310,25.14628,-0.000177,24.020353,-0.0077,1.426
3732.00,7.514419,25.14701,-0.000176,24.020406,-0.0077,1.427
3734.00,7.516230,25.14640,-0.000173,24.020187,-0.0077,1.427
3736.00,7.517988,25.14667,-0.000175,24.020272,-0.0077,1.427
3738.00,7.520159,25.14690,-0.000174,24.020912,-0.0077,1.427
3740.00,7.521027,25.14609,-0.000176,24.019976,-0.0078,1.427
3742.00,7.522732,25.14716,-0.000174,24.019996,-0.0077,1.427
3744.00,7.523803,25.14657,-0.000173,24.020460,-0.0077,1.426
3746.00,7.525315,25.14736,-0.000175,24.020645,-0.0077,1.427
3748.00,7.526657,25.14727,-0.000175,24.020217,-0.0077,1.427
3750.00,7.527474,25.14728,-0.000177,24.020197,-0.0077,1.427
3752.00,7.527561,25.14865,-0.000178,24.019579,-0.0077,1.427
3754.00,7.528823,25.14958,-0.000177,24.020042,-0.0077,1.427
3756.00,7.529572,25.14949,-0.000177,24.019942,-0.0077,1.427
3758.00,7.530830,25.14846,-0.000174,24.019969,-0.0077,1.426
3760.00,7.530633,25.14906,-0.000175,24.019157,-0.0077,1.427
3762.00,7.531123,25.14837,-0.000176,24.019558,-0.0078,1.427
3764.00,7.531355,25.14873,-0.000177,24.020216,-0.0078,1.427
3766.00,7.532889,25.14830,-0.000178,24.020011,-0.0078,1.427
3768.00,7.533818,25.14801,-0.000174,24.020257,-0.0077,1.426
3770.00,7.534319,25.14889,-0.000174,24.020266,-0.0077,1.426
3772.00,7.534654,25.14884,-0.000175,24.020672,-0.0077,1.427
3774.00,7.534479,25.14852,-0.000176,24.020110,-0.0078,1.428
3776.00,7.535380,25.14769,-0.000175,24.019839,-0.0077,1.427
3778.00,7.535725,25.14766,-0.000173,24.019926,-0.0077,1.427
3780.00,7.536262,25.14812,-0.000177,24.020710,-0.0077,1.427
3782.00,7.535687,25.14775,-0.000176,24.019614,-0.0077,1.427
3784.00,7.535385,25.14653,-0.000175,24.020150,-0.0077,1.426
3786.00,7.536764,25.14636,-0.000175,24.019635,-0.0077,1.427
3788.00,7.537305,25.14650,-0.000176,24.019927,-0.0077,1.427
3790.00,7.538375,25.14649,-0.000177,24.019965,-0.0077,1.427
3792.00,7.537967,25.14644,-0.000178,24.019510,-0.0077,1.427
3794.00,7.537195,25.14660,-0.000177,24.020014,-0.0078,1.427
3796.00,7.537356,25.14632,-0.000176,24.019282,-0.0077,1.427
3798.00,7.537782,25.14738,-0.000176,24.020315,-0.0078,1.427
3800.00,7.538597,25.14749,-0.000177,24.019960,-0.0077,1.427
3802.00,7.538377,25.14623,-0.000175,24.019521,-0.0077,1.427
3804.00,7.538492,25.14634,-0.000175,24.020003,-0.0078,1.427
3806.00,7.539165,25.14653,-0.000177,24.019467,-0.0077,1.427
3808.00,7.539442,25.14699,-0.000177,24.019889,-0.0077,1.427
3810.00,7.538472,25.14705,-0.000177,24.019487,-0.0077,1.427
3812.00,7.538599,25.14628,-0.000176,24.019383,-0.0077,1.427
3814.00,7.539400,25.14619,-0.000176,24.019724,-0.0077,1.427
3816.00,7.539572,25.14652,-0.000175,24.019365,-0.0077,1.427
3818.00,7.540328,25.14674,-0.000177,24.019719,-0.0077,1.427
3820.00,7.540509,25.14696,-0.000175,24.019235,-0.0077,1.427
3822.00,7.540396,25.14750,-0.000174,24.020123,-0.0077,1.427
3824.00,7.541557,25.14740,-0.000174,24.019831,-0.0078,1.427
3826.00,7.541754,25.14763,-0.000176,24.020672,-0.0077,1.427
3828.00,7.541125,25.14772,-0.000175,24.020003,-0.0078,1.427
3830.00,7.541383,25.14760,-0.000176,24.019887,-0.0077,1.426
3832.00,7.542214,25.14729,-0.000174,24.020462,-0.0077,1.427
3834.00,7.541953,25.14780,-0.000175,24.019849,-0.0077,1.427
3836.00,7.540963,25.14680,-0.000176,24.020000,-0.0077,1.426
3838.00,7.540385,25.14675,-0.000175,24.020391,-0.0077,1.427
3840.00,7.540715,25.14675,-0.000175,24.020156,-0.0077,1.427
3842.00,7.541162,25.14619,-0.000175,24.020152,-0.0077,1.427
3844.00,7.540507,25.14613,-0.000175,24.019833,-0.0077,1.428
3846.00,7.540164,25.14522,-0.000176,24.020551,-0.0077,1.427
3848.00,7.540010,25.14577,-0.000175,24.019773,-0.0077,1.427
3850.00,7.540265,25.14592,-0.000175,24.019887,-0.0077,1.427
3852.00,7.540994,25.14642,-0.000175,24.019442,-0.0077,1.427
3854.00,7.541706,25.14695,-0.000176,24.019784,-0.0077,1.428
3856.00,7.541377,25.14706,-0.000176,24.020270,-0.0077,1.427
3858.00,7.540510,25.14647,-0.000175,24.020292,-0.0078,1.427
3860.00,7.540576,25.14580,-0.000175,24.020361,-0.0077,1.427
3862.00,7.540590,25.14568,-0.000175,24.019951,-0.0077,1.427
3864.00,7.540934,25.14559,-0.000175,24.019494,-0.0077,1.427
3866.00,7.540896,25.14543,-0.000173,24.019833,-0.0077,1.427
3868.00,7.541948,25.14579,-0.000175,24.020335,-0.0077,1.427
3870.00,7.542536,25.14631,-0.000175,24.020230,-0.0077,1.427
3872.00,7.542531,25.14637,-0.000176,24.020069,-0.0077,1.427
3874.00,7.542458,25.14543,-0.000175,24.020101,-0.0077,1.427
3876.00,7.541973,25.14556,-0.000174,24.019956,-0.0077,1.427
3878.00,7.541658,25.14526,-0.000175,24.019800,-0.0077,1.427
3880.00,7.541829,25.14520,-0.000176,24.019543,-0.0078,1.427
3882.00,7.542054,25.14540,-0.000175,24.020197,-0.0077,1.427
3884.00,7.542539,25.14573,-0.000175,24.019897,-0.0077,1.427
3886.00,7.542101,25.14517,-0.000175,24.020000,-0.0077,1.427
3888.00,7.541557,25.14551,-0.000175,24.020303,-0.0077,1.427
3890.00,7.541332,25.14559,-0.000174,24.020185,-0.0077,1.427
3892.00,7.540540,25.14610,-0.000174,24.020654,-0.0077,1.427
3894.00,7.541035,25.14706,-0.000174,24.020245,-0.0077,1.427
3896.00,7.541877,25.14684,-0.000174,24.020544,-0.0077,1.427
3898.00,7.541724,25.14809,-0.000174,24.020714,-0.0077,1.427
3900.00,7.542001,25.14739,-0.000175,24.020439,-0.0077,1.427
3902.00,7.542072,25.14647,-0.000174,24.020720,-0.0077,1.427
3904.00,7.542044,25.14617,-0.000174,24.020100,-0.0077,1.427
3906.00,7.542142,25.14636,-0.000175,24.020691,-0.0077,1.427
3908.00,7.541890,25.14693,-0.000174,24.020899,-0.0077,1.427
3910.00,7.540642,25.14667,-0.000175,24.020118,-0.0077,1.427
3912.00,7.541459,25.14660,-0.000174,24.020660,-0.0077,1.427
3914.00,7.542439,25.14628,-0.000177,24.020270,-0.0077,1.426
3916.00,7.542658,25.14604,-0.000176,24.019240,-0.0077,1.427
3918.00,7.542995,25.14650,-0.000175,24.020569,-0.0077,1.428
3920.00,7.542585,25.14720,-0.000174,24.020977,-0.0077,1.426
3922.00,7.542543,25.14752,-0.000173,24.020863,-0.0077,1.426
3924.00,7.541589,25.14784,-0.000175,24.020426,-0.0077,1.427
3926.00,7.541756,25.14763,-0.000175,24.020776,-0.0077,1.427
3928.00,7.541950,25.14742,-0.000175,24.019994,-0.0077,1.427
3930.00,7.541998,25.14621,-0.000175,24.020509,-0.0076,1.428
3932.00,7.542029,25.14581,-0.000174,24.020339,-0.0077,1.427
3934.00,7.542010,25.14707,-0.000172,24.019768,-0.0077,1.427
3936.00,7.542705,25.14826,-0.000176,24.020540,-0.0077,1.428
3938.00,7.541757,25.14793,-0.000177,24.020449,-0.0077,1.427
3940.00,7.542183,25.14672,-0.000175,24.020634,-0.0077,1.427
3942.00,7.542058,25.14725,-0.000175,24.020065,-0.0077,1.427
3944.00,7.542315,25.14742,-0.000173,24.020047,-0.0077,1.427
3946.00,7.542451,25.14818,-0.000174,24.020689,-0.0077,1.427
3948.00,7.541891,25.14843,-0.000175,24.020192,-0.0077,1.427
3950.00,7.541451,25.14745,-0.000174,24.020402,-0.0076,1.427
3952.00,7.541799,25.14772,-0.000173,24.020618,-0.0077,1.427
3954.00,7.542508,25.14770,-0.000173,24.019735,-0.0077,1.427
3956.00,7.542993,25.14761,-0.000175,24.020205,-0.0077,1.427
3958.00,7.543069,25.14861,-0.000176,24.021004,-0.0077,1.426
3960.00,7.541363,25.14799,-0.000174,24.020420,-0.0077,1.427
3962.00,7.541733,25.14836,-0.000173,24.019878,-0.0077,1.428
3964.00,7.542705,25.14902,-0.000175,24.019911,-0.0077,1.427
3966.00,7.542844,25.14892,-0.000174,24.019911,-0.0077,1.427
3968.00,7.542143,25.14917,-0.000175,24.020845,-0.0077,1.427
3970.00,7.542193,25.14855,-0.000174,24.020884,-0.0077,1.427
3972.00,7.542725,25.14898,-0.000173,24.020855,-0.0077,1.427
3974.00,7.542413,25.14837,-0.000175,24.020323,-0.0077,1.427
3976.00,7.542269,25.14835,-0.000175,24.019800,-0.0077,1.427
3978.00,7.542259,25.14849,-0.000175,24.020308,-0.0077,1.427
3980.00,7.541818,25.14919,-0.000173,24.020545,-0.0077,1.427
3982.00,7.541271,25.14802,-0.000175,24.020090,-0.0077,1.427
3984.00,7.541932,25.14840,-0.000174,24.020105,-0.0077,1.427
3986.00,7.541628,25.14863,-0.000173,24.019708,-0.0077,1.427
3988.00,7.541105,25.14826,-0.000173,24.019855,-0.0077,1.427
3990.00,7.539917,25.14871,-0.000175,24.020823,-0.0077,1.427
3992.00,7.540204,25.14802,-0.000172,24.020721,-0.0077,1.427
3994.00,7.541002,25.14774,-0.000173,24.020408,-0.0077,1.427
3996.00,7.540976,25.14825,-0.000173,24.020426,-0.0077,1.427
3998.00,7.540831,25.14840,-0.000174,24.019886,-0.0078,1.427
4000.00,7.541176,25.14830,-0.000178,24.019733,-0.0077,1.427
4002.00,7.541650,25.14781,-0.000177,24.019882,-0.0077,1.427
4004.00,7.541228,25.14733,-0.000176,24.020382,-0.0077,1.427
4006.00,7.540225,25.14727,-0.000173,24.021153,-0.0077,1.427
4008.00,7.540308,25.14727,-0.000175,24.020484,-0.0077,1.427
4010.00,7.540261,25.14874,-0.000176,24.019751,-0.0077,1.427
4012.00,7.540492,25.14929,-0.000177,24.019931,-0.0077,1.427
4014.00,7.540745,25.14784,-0.000175,24.020352,-0.0077,1.427
4016.00,7.540624,25.14735,-0.000174,24.020779,-0.0077,1.427
4018.00,7.540899,25.14623,-0.000171,24.020522,-0.0077,1.427
4020.00,7.541526,25.14672,-0.000171,24.020156,-0.0077,1.427
4022.00,7.542362,25.14723,-0.000174,24.020564,-0.0077,1.427
4024.00,7.542006,25.14744,-0.000176,24.020754,-0.0076,1.427
4026.00,7.542072,25.14806,-0.000174,24.020152,-0.0077,1.426
4028.00,7.541628,25.14809,-0.000175,24.020555,-0.0077,1.427
4030.00,7.541760,25.14749,-0.000173,24.019768,-0.0077,1.427
4032.00,7.541426,25.14795,-0.000177,24.020718,-0.0077,1.426
4034.00,7.541371,25.14774,-0.000176,24.020714,-0.0077,1.427
4036.00,7.541564,25.14729,-0.000174,24.019608,-0.0077,1.427
4038.00,7.541160,25.14762,-0.000174,24.020110,-0.0077,1.427
4040.00,7.541223,25.14797,-0.000175,24.020535,-0.0077,1.427
4042.00,7.541131,25.14864,-0.000174,24.020948,-0.0077,1.427
4044.00,7.540697,25.14780,-0.000174,24.020569,-0.0077,1.427
4046.00,7.541021,25.14770,-0.000177,24.020477,-0.0077,1.427
4048.00,7.541045,25.14787,-0.000174,24.019797,-0.0077,1.427
4050.00,7.541009,25.14830,-0.000175,24.020647,-0.0077,1.427
4052.00,7.541104,25.14777,-0.000175,24.019579,-0.0077,1.427
4054.00,7.541202,25.14721,-0.000173,24.020051,-0.0077,1.427
4056.00,7.541852,25.14744,-0.000176,24.020254,-0.0077,1.427
4058.00,7.541408,25.14826,-0.000175,24.020312,-0.0077,1.427
4060.00,7.540712,25.14820,-0.000174,24.020005,-0.0077,1.427
4062.00,7.540830,25.14767,-0.000176,24.020361,-0.0077,1.427
4064.00,7.541369,25.14775,-0.000176,24.020950,-0.0077,1.426
4066.00,7.540456,25.14795,-0.000174,24.019918,-0.0077,1.427
4068.00,7.540284,25.14910,-0.000177,24.020513,-0.0077,1.427
4070.00,7.539923,25.14856,-0.000175,24.020022,-0.0077,1.426
4072.00,7.540577,25.14830,-0.000173,24.020676,-0.0077,1.426
4074.00,7.540475,25.14840,-0.000174,24.020194,-0.0077,1.428
4076.00,7.540133,25.14802,-0.000177,24.019902,-0.0077,1.427
4078.00,7.539699,25.14884,-0.000176,24.019500,-0.0077,1.427
4080.00,7.540413,25.14863,-0.000175,24.019461,-0.0077,1.427
4082.00,7.540199,25.14850,-0.000174,24.020672,-0.0077,1.427
4084.00,7.540520,25.14953,-0.000176,24.020482,-0.0077,1.426
4086.00,7.540369,25.14926,-0.000175,24.019443,-0.0077,1.426
4088.00,7.539993,25.14943,-0.000173,24.019938,-0.0077,1.427
4090.00,7.540089,25.14974,-0.000173,24.019819,-0.0077,1.426
4092.00,7.540275,25.14970,-0.000175,24.020352,-0.0077,1.427
4094.00,7.539886,25.14910,-0.000177,24.019875,-0.0077,1.427
4096.00,7.540321,25.14926,-0.000174,24.020060,-0.0077,1.427
4098.00,7.540065,25.14925,-0.000174,24.020593,-0.0077,1.427
4100.00,7.539644,25.14899,-0.000175,24.020007,-0.0077,1.426
4102.00,7.539002,25.14911,-0.000173,24.019614,-0.0077,1.426
4104.00,7.540163,25.15003,-0.000172,24.020058,-0.0077,1.427
4106.00,7.539868,25.15078,-0.000176,24.019594,-0.0077,1.427
4108.00,7.540065,25.14992,-0.000177,24.020148,-0.0077,1.427
4110.00,7.539917,25.14988,-0.000176,24.020290,-0.0077,1.427
4112.00,7.539748,25.14913,-0.000175,24.020821,-0.0077,1.427
4114.00,7.539023,25.14932,-0.000172,24.020888,-0.0077,1.427
4116.00,7.539222,25.14922,-0.000175,24.020221,-0.0077,1.427
4118.00,7.539882,25.14876,-0.000172,24.020919,-0.0077,1.426
4120.00,7.540058,25.14867,-0.000174,24.020808,-0.0077,1.426
4122.00,7.540692,25.14949,-0.000175,24.020526,-0.0077,1.427
4124.00,7.540569,25.14886,-0.000175,24.020110,-0.0077,1.426
4126.00,7.539734,25.14927,-0.000175,24.019949,-0.0077,1.427
4128.00,7.539716,25.14852,-0.000173,24.020574,-0.0077,1.427
4130.00,7.539468,25.14825,-0.000174,24.020355,-0.0077,1.427
4132.00,7.538894,25.14795,-0.000175,24.020373,-0.0077,1.427
4134.00,7.539704,25.14809,-0.000175,24.020379,-0.0077,1.427
4136.00,7.540210,25.14825,-0.000174,24.020067,-0.0077,1.427
4138.00,7.540063,25.14801,-0.000175,24.020458,-0.0077,1.427
4140.00,7.539460,25.14792,-0.000175,24.020781,-0.0077,1.427
4142.00,7.539219,25.14770,-0.000175,24.019920,-0.0077,1.427
4144.00,7.539925,25.14641,-0.000175,24.020132,-0.0077,1.427
4146.00,7.540242,25.14683,-0.000174,24.020526,-0.0077,1.427
4148.00,7.539694,25.14738,-0.000175,24.019581,-0.0077,1.427
4150.00,7.539366,25.14730,-0.000174,24.020266,-0.0077,1.427
4152.00,7.540257,25.14717,-0.000175,24.020112,-0.0077,1.427
4154.00,7.540417,25.14739,-0.000175,24.020294,-0.0077,1.428
4156.00,7.539611,25.14832,-0.000175,24.020370,-0.0077,1.427
4158.00,7.539126,25.14769,-0.000175,24.019664,-0.0077,1.427
4160.00,7.539562,25.14743,-0.000175,24.020326,-0.0077,1.426
4162.00,7.540558,25.14817,-0.000175,24.020767,-0.0077,1.427
4164.00,7.540404,25.14780,-0.000174,24.020313,-0.0077,1.426
4166.00,7.538719,25.14849,-0.000173,24.019675,-0.0077,1.427
4168.00,7.537595,25.14879,-0.000174,24.019438,-0.0077,1.428
4170.00,7.538506,25.14961,-0.000173,24.020214,-0.0077,1.427
4172.00,7.539683,25.15010,-0.000174,24.020163,-0.0077,1.427
4174.00,7.540194,25.14964,-0.000175,24.019681,-0.0077,1.427
4176.00,7.539607,25.14906,-0.000175,24.020127,-0.0077,1.427
4178.00,7.539070,25.14839,-0.000175,24.020640,-0.0077,1.427
4180.00,7.539081,25.14843,-0.000174,24.020034,-0.0077,1.427
4182.00,7.538977,25.14838,-0.000174,24.020092,-0.0077,1.427
4184.00,7.538795,25.14901,-0.000174,24.020319,-0.0077,1.427
4186.00,7.538340,25.14835,-0.000175,24.020002,-0.0077,1.427
4188.00,7.538726,25.14824,-0.000174,24.020228,-0.0077,1.427
4190.00,7.539005,25.14893,-0.000174,24.020883,-0.0077,1.427
4192.00,7.539649,25.14892,-0.000175,24.020333,-0.0077,1.427
4194.00,7.540217,25.14878,-0.000176,24.019521,-0.0077,1.427
4196.00,7.539478,25.14879,-0.000176,24.020199,-0.0077,1.427
4198.00,7.538595,25.14845,-0.000175,24.020190,-0.0077,1.427
4200.00,7.538654,25.14800,-0.000176,24.019728,-0.0077,1.426
4202.00,7.539034,25.14794,-0.000176,24.019619,-0.0077,1.427
@7,12.0000,24.0
4204.00,7.539319,25.14904,-0.000175,24.019688,-0.0077,1.427
4206.00,7.534948,25.14835,-0.000175,24.019831,-0.0077,1.427
4208.00,7.526543,25.14789,-0.000175,24.020444,-0.0078,1.426
4210.00,7.511183,25.14788,-0.000174,24.019971,-0.0077,1.426
4212.00,7.486995,25.14865,-0.000174,24.020283,-0.0078,1.426
4214.00,7.459545,25.14902,-0.000175,24.019945,-0.0078,1.427
4216.00,7.433464,25.14832,-0.000174,24.021086,-0.0077,1.428
4218.00,7.408720,25.14802,-0.000176,24.019742,-0.0077,1.427
4220.00,7.385638,25.14753,-0.000176,24.019496,-0.0078,1.428
4222.00,7.361532,25.14785,-0.000175,24.019786,-0.0078,1.428
4224.00,7.338894,25.14804,-0.000177,24.020609,-0.0077,1.428
4226.00,7.317507,25.14795,-0.000179,24.019681,-0.0077,1.429
4228.00,7.298062,25.14810,-0.000176,24.020072,-0.0077,1.428
4230.00,7.284800,25.14739,-0.000176,24.020250,-0.0077,1.428
4232.00,7.277530,25.14820,-0.000177,24.019916,-0.0077,1.430
4234.00,7.276567,25.14841,-0.000179,24.019485,-0.0077,1.429
4236.00,7.281901,25.14782,-0.000176,24.020063,-0.0077,1.428
4238.00,7.289672,25.14725,-0.000173,24.020531,-0.0077,1.428
4240.00,7.299851,25.14710,-0.000176,24.019802,-0.0077,1.428
4242.00,7.308477,25.14698,-0.000176,24.019472,-0.0077,1.427
4244.00,7.317073,25.14744,-0.000176,24.019833,-0.0077,1.428
4246.00,7.328088,25.14759,-0.000176,24.019411,-0.0077,1.427
4248.00,7.341647,25.14757,-0.000175,24.019944,-0.0077,1.427
4250.00,7.354869,25.14726,-0.000175,24.019606,-0.0077,1.427
4252.00,7.367155,25.14692,-0.000176,24.019722,-0.0078,1.427
4254.00,7.380337,25.14728,-0.000174,24.020025,-0.0077,1.427
4256.00,7.392312,25.14753,-0.000176,24.020038,-0.0077,1.427
4258.00,7.402857,25.14710,-0.000175,24.020085,-0.0077,1.428
4260.00,7.412230,25.14771,-0.000174,24.019697,-0.0077,1.428
4262.00,7.421112,25.14804,-0.000175,24.019969,-0.0077,1.427
4264.00,7.429922,25.14798,-0.000175,24.019746,-0.0077,1.427
4266.00,7.437930,25.14771,-0.000175,24.020301,-0.0077,1.428
4268.00,7.445013,25.14836,-0.000175,24.020462,-0.0077,1.428
4270.00,7.450741,25.14843,-0.000176,24.019681,-0.0077,1.428
4272.00,7.455286,25.14860,-0.000177,24.019587,-0.0077,1.427
4274.00,7.460184,25.14857,-0.000174,24.020328,-0.0077,1.427
4276.00,7.464624,25.14848,-0.000172,24.019770,-0.0077,1.426
4278.00,7.468366,25.14829,-0.000172,24.019953,-0.0077,1.427
4280.00,7.471813,25.14925,-0.000174,24.019967,-0.0077,1.427
4282.00,7.475138,25.14893,-0.000175,24.020148,-0.0077,1.428
4284.00,7.477331,25.14866,-0.000178,24.020469,-0.0077,1.427
4286.00,7.479820,25.14866,-0.000174,24.020125,-0.0077,1.428
4288.00,7.482565,25.14850,-0.000175,24.019907,-0.0077,1.427
4290.00,7.485065,25.14876,-0.000176,24.019840,-0.0077,1.427
4292.00,7.486890,25.14924,-0.000175,24.019837,-0.0077,1.427
4294.00,7.489242,25.14926,-0.000175,24.020339,-0.0077,1.427
4296.00,7.491537,25.14860,-0.000176,24.020370,-0.0077,1.428
4298.00,7.493272,25.14875,-0.000175,24.019509,-0.0077,1.427
4300.00,7.494543,25.14900,-0.000175,24.019340,-0.0077,1.427
4302.00,7.498123,25.14825,-0.000177,24.019915,-0.0077,1.427
4304.00,7.500164,25.14869,-0.000176,24.020502,-0.0077,1.428
4306.00,7.501327,25.14817,-0.000175,24.020061,-0.0077,1.428
4308.00,7.502593,25.14836,-0.000175,24.019817,-0.0077,1.428
4310.00,7.504462,25.14831,-0.000177,24.020846,-0.0077,1.427
4312.00,7.506361,25.14855,-0.000177,24.020602,-0.0077,1.427
4314.00,7.508575,25.14821,-0.000177,24.020616,-0.0077,1.428
4316.00,7.510303,25.14838,-0.000177,24.020411,-0.0077,1.428
4318.00,7.511342,25.14834,-0.000176,24.020257,-0.0077,1.427
4320.00,7.512267,25.14777,-0.000175,24.020076,-0.0077,1.427
4322.00,7.513375,25.14735,-0.000175,24.020357,-0.0077,1.427
4324.00,7.513996,25.14692,-0.000174,24.020275,-0.0077,1.427
4326.00,7.514747,25.14633,-0.000176,24.020306,-0.0077,1.427
4328.00,7.515974,25.14714,-0.000175,24.020056,-0.0077,1.428
4330.00,7.518018,25.14622,-0.000172,24.019853,-0.0077,1.427
4332.00,7.518600,25.14734,-0.000174,24.020687,-0.0077,1.427
4334.00,7.519824,25.14716,-0.000172,24.019579,-0.0077,1.427
4336.00,7.520805,25.14748,-0.000175,24.019996,-0.0077,1.428
4338.00,7.522427,25.14812,-0.000177,24.020642,-0.0078,1.428
4340.00,7.524277,25.14712,-0.000174,24.020502,-0.0077,1.427
4342.00,7.524195,25.14608,-0.000174,24.020681,-0.0077,1.427
4344.00,7.524315,25.14619,-0.000173,24.019969,-0.0077,1.427
4346.00,7.525772,25.14627,-0.000175,24.020993,-0.0077,1.427
4348.00,7.526198,25.14667,-0.000174,24.019748,-0.0077,1.427
4350.00,7.527070,25.14771,-0.000174,24.019552,-0.0077,1.428
4352.00,7.528197,25.14685,-0.000175,24.020308,-0.0077,1.428
4354.00,7.528821,25.14704,-0.000173,24.020444,-0.0077,1.427
4356.00,7.528942,25.14718,-0.000175,24.019902,-0.0077,1.427
4358.00,7.528820,25.14738,-0.000175,24.020567,-0.0077,1.427
4360.00,7.529008,25.14769,-0.000177,24.020620,-0.0077,1.428
4362.00,7.529750,25.14714,-0.000177,24.019704,-0.0077,1.427
4364.00,7.530056,25.14713,-0.000173,24.019770,-0.0077,1.427
4366.00,7.529804,25.14768,-0.000177,24.020326,-0.0077,1.427
4368.00,7.530303,25.14820,-0.000175,24.020263,-0.0077,1.428
4370.00,7.529767,25.14802,-0.000172,24.019956,-0.0078,1.427
4372.00,7.530280,25.14802,-0.000174,24.019933,-0.0077,1.427
4374.00,7.531380,25.14874,-0.000174,24.020373,-0.0077,1.428
4376.00,7.531290,25.14814,-0.000175,24.019909,-0.0077,1.428
4378.00,7.530989,25.14824,-0.000175,24.019762,-0.0077,1.428
4380.00,7.531600,25.14822,-0.000175,24.020651,-0.0077,1.428
4382.00,7.532334,25.14825,-0.000175,24.020194,-0.0077,1.427
4384.00,7.532602,25.14939,-0.000174,24.019828,-0.0078,1.427
4386.00,7.532193,25.14898,-0.000174,24.020498,-0.0077,1.428
4388.00,7.532083,25.14882,-0.000173,24.019374,-0.0077,1.428
4390.00,7.532333,25.14929,-0.000173,24.020404,-0.0077,1.427
4392.00,7.532951,25.14905,-0.000174,24.020259,-0.0077,1.427
4394.00,7.533263,25.14893,-0.000173,24.020790,-0.0077,1.427
4396.00,7.533051,25.14851,-0.000174,24.020395,-0.0077,1.428
4398.00,7.533680,25.14876,-0.000175,24.019775,-0.0077,1.427
4400.00,7.534013,25.15003,-0.000174,24.020799,-0.0077,1.427
4402.00,7.533448,25.14993,-0.000174,24.021354,-0.0077,1.427
4404.00,7.533022,25.14869,-0.000174,24.020591,-0.0077,1.427
4406.00,7.533242,25.14901,-0.000171,24.020261,-0.0077,1.427
4408.00,7.532641,25.14765,-0.000173,24.019871,-0.0077,1.428
4410.00,7.533114,25.14829,-0.000174,24.020807,-0.0077,1.428
4412.00,7.532932,25.14830,-0.000175,24.019871,-0.0077,1.427
4414.00,7.533552,25.14820,-0.000175,24.020457,-0.0077,1.427
4416.00,7.533582,25.14891,-0.000175,24.020415,-0.0077,1.427
4418.00,7.533893,25.14857,-0.000174,24.019938,-0.0078,1.428
4420.00,7.534358,25.14763,-0.000174,24.020150,-0.0077,1.427
4422.00,7.534452,25.14804,-0.000175,24.020734,-0.0077,1.427
4424.00,7.534534,25.14762,-0.000175,24.020121,-0.0077,1.428
4426.00,7.533868,25.14825,-0.000176,24.020263,-0.0077,1.428
4428.00,7.533808,25.14791,-0.000173,24.020315,-0.0077,1.428
4430.00,7.533920,25.14831,-0.000171,24.020049,-0.0077,1.428
4432.00,7.534024,25.14839,-0.000175,24.020023,-0.0077,1.428
4434.00,7.534052,25.14831,-0.000175,24.019746,-0.0078,1.427
4436.00,7.533758,25.14807,-0.000176,24.019581,-0.0077,1.427
4438.00,7.533954,25.14812,-0.000172,24.019679,-0.0078,1.427
4440.00,7.533999,25.14829,-0.000175,24.019621,-0.0077,1.428
4442.00,7.533462,25.14884,-0.000175,24.020228,-0.0077,1.428
4444.00,7.533520,25.14889,-0.000174,24.019978,-0.0078,1.428
4446.00,7.533044,25.14734,-0.000174,24.020274,-0.0077,1.428
4448.00,7.533503,25.14807,-0.000171,24.019938,-0.0077,1.428
4450.00,7.533721,25.14884,-0.000174,24.020342,-0.0077,1.428
4452.00,7.534040,25.14857,-0.000174,24.019909,-0.0077,1.428
4454.00,7.533497,25.14812,-0.000171,24.019813,-0.0077,1.428
4456.00,7.534233,25.14785,-0.000175,24.019976,-0.0077,1.428
4458.00,7.535264,25.14900,-0.000174,24.020234,-0.0078,1.428
4460.00,7.535125,25.14906,-0.000174,24.020551,-0.0077,1.428
4462.00,7.534679,25.14713,-0.000175,24.020078,-0.0077,1.428
4464.00,7.534396,25.14772,-0.000175,24.020478,-0.0077,1.427
4466.00,7.534346,25.14828,-0.000174,24.020257,-0.0077,1.427
4468.00,7.534403,25.14751,-0.000175,24.019413,-0.0078,1.428
4470.00,7.534967,25.14798,-0.000174,24.019840,-0.0077,1.428
4472.00,7.534985,25.14842,-0.000176,24.020319,-0.0077,1.428
4474.00,7.535280,25.14846,-0.000175,24.020442,-0.0077,1.428
4476.00,7.535120,25.14783,-0.000174,24.019911,-0.0077,1.427
4478.00,7.534932,25.14766,-0.000172,24.020313,-0.0077,1.428
4480.00,7.535215,25.14830,-0.000175,24.020469,-0.0077,1.428
4482.00,7.535698,25.14830,-0.000177,24.019536,-0.0077,1.428
4484.00,7.535584,25.14734,-0.000175,24.020410,-0.0077,1.428
4486.00,7.534793,25.14732,-0.000177,24.020500,-0.0077,1.428
4488.00,7.534776,25.14816,-0.000177,24.020163,-0.0077,1.428
4490.00,7.534689,25.14820,-0.000175,24.020042,-0.0077,1.428
4492.00,7.534397,25.14786,-0.000173,24.020439,-0.0077,1.428
4494.00,7.534540,25.14770,-0.000174,24.020861,-0.0077,1.427
4496.00,7.534456,25.14996,-0.000172,24.019757,-0.0078,1.428
4498.00,7.534317,25.14936,-0.000176,24.019848,-0.0077,1.428
4500.00,7.534810,25.14810,-0.000175,24.020076,-0.0077,1.428
4502.00,7.534628,25.14908,-0.000172,24.020770,-0.0077,1.427
4504.00,7.534214,25.14866,-0.000174,24.020143,-0.0077,1.428
4506.00,7.534652,25.14986,-0.000176,24.019871,-0.0077,1.428
4508.00,7.535170,25.14823,-0.000175,24.020473,-0.0077,1.428
4510.00,7.535720,25.14873,-0.000174,24.019913,-0.0077,1.428
4512.00,7.534822,25.14882,-0.000173,24.020569,-0.0077,1.428
4514.00,7.534897,25.14890,-0.000174,24.020489,-0.0077,1.428
4516.00,7.534295,25.14892,-0.000176,24.020210,-0.0077,1.428
4518.00,7.534905,25.14774,-0.000176,24.020545,-0.0077,1.428
4520.00,7.534759,25.14840,-0.000177,24.019645,-0.0077,1.428
4522.00,7.534490,25.14920,-0.000171,24.020185,-0.0077,1.428
4524.00,7.534012,25.14961,-0.000174,24.020119,-0.0077,1.427
4526.00,7.533641,25.14926,-0.000175,24.020179,-0.0077,1.428
4528.00,7.533120,25.14917,-0.000175,24.020379,-0.0077,1.428
4530.00,7.533132,25.14939,-0.000175,24.019746,-0.0077,1.428
4532.00,7.532843,25.14868,-0.000173,24.020955,-0.0077,1.428
4534.00,7.533990,25.14909,-0.000175,24.020602,-0.0077,1.427
4536.00,7.534949,25.14947,-0.000174,24.020812,-0.0077,1.428
4538.00,7.534282,25.15010,-0.000173,24.020333,-0.0077,1.427
4540.00,7.534694,25.14971,-0.000176,24.020458,-0.0077,1.428
4542.00,7.534892,25.14892,-0.000176,24.020323,-0.0077,1.428
4544.00,7.534505,25.14902,-0.000174,24.021242,-0.0077,1.428
4546.00,7.534161,25.14968,-0.000173,24.020275,-0.0077,1.428
4548.00,7.534256,25.14978,-0.000173,24.020529,-0.0077,1.428
4550.00,7.533960,25.15057,-0.000174,24.020652,-0.0077,1.428
4552.00,7.533501,25.15000,-0.000173,24.020326,-0.0077,1.428
4554.00,7.533508,25.14909,-0.000175,24.020181,-0.0077,1.428
4556.00,7.533364,25.14922,-0.000175,24.019907,-0.0077,1.427
4558.00,7.533021,25.15033,-0.000176,24.019712,-0.0077,1.428
4560.00,7.533393,25.14955,-0.000174,24.020353,-0.0077,1.428
4562.00,7.534035,25.15034,-0.000174,24.019779,-0.0077,1.427
4564.00,7.533833,25.14962,-0.000173,24.019980,-0.0077,1.428
4566.00,7.533553,25.15013,-0.000172,24.020268,-0.0077,1.428
4568.00,7.533405,25.14955,-0.000174,24.019877,-0.0077,1.428
4570.00,7.533379,25.14938,-0.000172,24.019915,-0.0077,1.428
4572.00,7.533365,25.14891,-0.000172,24.020489,-0.0078,1.429
4574.00,7.533883,25.15043,-0.000172,24.020205,-0.0077,1.428
4576.00,7.534476,25.15043,-0.000177,24.020326,-0.0077,1.428
4578.00,7.534518,25.14964,-0.000173,24.020123,-0.0077,1.427
4580.00,7.534573,25.14903,-0.000173,24.020263,-0.0077,1.428
4582.00,7.534255,25.14898,-0.000174,24.019842,-0.0077,1.429
4584.00,7.534559,25.14873,-0.000174,24.019809,-0.0077,1.429
4586.00,7.534141,25.14800,-0.000174,24.019623,-0.0077,1.428
4588.00,7.533494,25.14907,-0.000172,24.020598,-0.0077,1.428
4590.00,7.534091,25.14957,-0.000173,24.020669,-0.0077,1.428
4592.00,7.534465,25.14982,-0.000175,24.019855,-0.0077,1.428
4594.00,7.533573,25.14949,-0.000175,24.020023,-0.0077,1.428
4596.00,7.533449,25.15035,-0.000178,24.020170,-0.0077,1.429
4598.00,7.533140,25.15052,-0.000175,24.019516,-0.0077,1.428
4600.00,7.533237,25.14988,-0.000172,24.020011,-0.0077,1.427
4602.00,7.533282,25.15033,-0.000173,24.020000,-0.0077,1.427
4604.00,7.533636,25.15067,-0.000173,24.019777,-0.0077,1.428
4606.00,7.533103,25.15017,-0.000174,24.020516,-0.0077,1.428
4608.00,7.532970,25.14899,-0.000172,24.020361,-0.0077,1.428
4610.00,7.533195,25.14952,-0.000174,24.020694,-0.0077,1.428
4612.00,7.533562,25.15034,-0.000173,24.020821,-0.0077,1.428
4614.00,7.534208,25.14994,-0.000174,24.020776,-0.0077,1.427
4616.00,7.533468,25.14888,-0.000173,24.020210,-0.0077,1.428
4618.00,7.533445,25.14858,-0.000174,24.020497,-0.0077,1.428
4620.00,7.532889,25.14929,-0.000174,24.020134,-0.0077,1.428
4622.00,7.531970,25.14902,-0.000174,24.019931,-0.0077,1.428
4624.00,7.532607,25.14987,-0.000173,24.020526,-0.0077,1.428
4626.00,7.533344,25.14991,-0.000175,24.020439,-0.0077,1.428
4628.00,7.533549,25.15031,-0.000175,24.020565,-0.0077,1.428
4630.00,7.534290,25.15039,-0.000175,24.019915,-0.0077,1.427
4632.00,7.533965,25.15010,-0.000174,24.020177,-0.0077,1.427
4634.00,7.533640,25.15054,-0.000174,24.020250,-0.0077,1.427
4636.00,7.533071,25.15000,-0.000174,24.020678,-0.0077,1.428
4638.00,7.533219,25.14986,-0.000174,24.020417,-0.0077,1.428
4640.00,7.532554,25.15029,-0.000174,24.020420,-0.0077,1.428
4642.00,7.532064,25.15008,-0.000174,24.020205,-0.0077,1.428
4644.00,7.532626,25.14968,-0.000173,24.020437,-0.0077,1.427
4646.00,7.533286,25.14941,-0.000174,24.021086,-0.0077,1.428
4648.00,7.534152,25.14958,-0.000174,24.020600,-0.0077,1.428
4650.00,7.534237,25.14923,-0.000173,24.020286,-0.0077,1.428
4652.00,7.533830,25.15047,-0.000175,24.020449,-0.0077,1.428
4654.00,7.533435,25.15006,-0.000175,24.020094,-0.0077,1.428
4656.00,7.533473,25.15102,-0.000174,24.020743,-0.0077,1.428
4658.00,7.533891,25.15063,-0.000175,24.020355,-0.0077,1.427
4660.00,7.533657,25.15024,-0.000175,24.020357,-0.0077,1.428
4662.00,7.532496,25.15030,-0.000173,24.020758,-0.0077,1.429
4664.00,7.532223,25.15102,-0.000173,24.020504,-0.0077,1.428
4666.00,7.533442,25.15062,-0.000172,24.020504,-0.0077,1.428
4668.00,7.533775,25.15071,-0.000174,24.020230,-0.0077,1.428
4670.00,7.533435,25.15051,-0.000174,24.020275,-0.0077,1.428
4672.00,7.533590,25.15115,-0.000173,24.020290,-0.0077,1.427
4674.00,7.533702,25.15120,-0.000174,24.020535,-0.0077,1.427
4676.00,7.533608,25.15016,-0.000174,24.020357,-0.0077,1.428
4678.00,7.533975,25.14988,-0.000175,24.020043,-0.0077,1.428
4680.00,7.533256,25.14971,-0.000175,24.020585,-0.0077,1.428
4682.00,7.533212,25.15045,-0.000176,24.020328,-0.0077,1.428
4684.00,7.532802,25.15039,-0.000175,24.020196,-0.0077,1.428
4686.00,7.532285,25.15063,-0.000174,24.020250,-0.0077,1.428
4688.00,7.532585,25.15089,-0.000173,24.019842,-0.0077,1.428
4690.00,7.532537,25.15080,-0.000175,24.020136,-0.0077,1.428
4692.00,7.532243,25.14997,-0.000174,24.020515,-0.0077,1.428
4694.00,7.532805,25.14983,-0.000174,24.020411,-0.0077,1.427
4696.00,7.532091,25.15075,-0.000171,24.020301,-0.0077,1.428
4698.00,7.531702,25.15056,-0.000174,24.020100,-0.0077,1.428
4700.00,7.531824,25.14985,-0.000174,24.020935,-0.0077,1.428
4702.00,7.531916,25.14966,-0.000174,24.020567,-0.0077,1.428
4704.00,7.532227,25.14883,-0.000172,24.020449,-0.0077,1.428
4706.00,7.531792,25.14867,-0.000173,24.020469,-0.0077,1.428
4708.00,7.531656,25.14889,-0.000175,24.020560,-0.0077,1.428
4710.00,7.531796,25.14932,-0.000173,24.020114,-0.0077,1.428
4712.00,7.531874,25.14989,-0.000173,24.020317,-0.0077,1.428
4714.00,7.531689,25.15044,-0.000173,24.020386,-0.0077,1.428
4716.00,7.531833,25.15075,-0.000174,24.020029,-0.0077,1.428
4718.00,7.532305,25.15068,-0.000173,24.020110,-0.0077,1.429
4720.00,7.532738,25.15049,-0.000173,24.020118,-0.0077,1.428
4722.00,7.533477,25.15073,-0.000174,24.020899,-0.0077,1.428
4724.00,7.533993,25.15013,-0.000171,24.020448,-0.0077,1.428
4726.00,7.534049,25.14992,-0.000176,24.021031,-0.0077,1.428
4728.00,7.532636,25.14975,-0.000175,24.020497,-0.0077,1.428
4730.00,7.532964,25.15007,-0.000169,24.019911,-0.0077,1.428
4732.00,7.532860,25.15005,-0.000173,24.020506,-0.0077,1.428
4734.00,7.533496,25.15028,-0.000175,24.020317,-0.0077,1.428
4736.00,7.533147,25.14960,-0.000174,24.019817,-0.0077,1.428
4738.00,7.532903,25.14987,-0.000173,24.019706,-0.0077,1.428
4740.00,7.531972,25.15042,-0.000173,24.020105,-0.0077,1.428
4742.00,7.531276,25.15021,-0.000173,24.019432,-0.0077,1.428
4744.00,7.531213,25.14990,-0.000174,24.019325,-0.0077,1.428
4746.00,7.531565,25.14981,-0.000173,24.020743,-0.0077,1.428
4748.00,7.531846,25.15008,-0.000173,24.020083,-0.0077,1.428
4750.00,7.531826,25.14947,-0.000173,24.019179,-0.0077,1.429
4752.00,7.531773,25.14960,-0.000173,24.020226,-0.0077,1.428
4754.00,7.531772,25.14945,-0.000175,24.020270,-0.0077,1.428
4756.00,7.531619,25.14939,-0.000175,24.020973,-0.0077,1.427
4758.00,7.531273,25.14919,-0.000171,24.020281,-0.0077,1.428
4760.00,7.531774,25.14891,-0.000173,24.020640,-0.0077,1.428
4762.00,7.532225,25.14866,-0.000176,24.020154,-0.0077,1.428
4764.00,7.533014,25.14943,-0.000176,24.020759,-0.0077,1.428
4766.00,7.533426,25.14955,-0.000175,24.019980,-0.0078,1.428
4768.00,7.532592,25.14835,-0.000176,24.020333,-0.0077,1.428
4770.00,7.532735,25.14794,-0.000174,24.020696,-0.0077,1.428
4772.00,7.532221,25.14835,-0.000173,24.020194,-0.0077,1.428
4774.00,7.532040,25.14872,-0.000175,24.020779,-0.0077,1.428
4776.00,7.532256,25.14927,-0.000175,24.020029,-0.0077,1.428
4778.00,7.532473,25.14865,-0.000177,24.020629,-0.0077,1.429
4780.00,7.533127,25.14851,-0.000175,24.020894,-0.0077,1.428
4782.00,7.532630,25.14916,-0.000170,24.020295,-0.0077,1.428
4784.00,7.531941,25.14870,-0.000171,24.020286,-0.0077,1.428
4786.00,7.532059,25.14851,-0.000172,24.020553,-0.0077,1.428
4788.00,7.531751,25.15017,-0.000170,24.019630,-0.0077,1.428
4790.00,7.531462,25.15024,-0.000173,24.020402,-0.0077,1.428
4792.00,7.531333,25.15015,-0.000173,24.020248,-0.0077,1.429
4794.00,7.532071,25.15029,-0.000174,24.020453,-0.0077,1.428
4796.00,7.532778,25.15022,-0.000174,24.020357,-0.0077,1.427
4798.00,7.532575,25.14930,-0.000174,24.020605,-0.0077,1.427
4800.00,7.532433,25.14988,-0.000175,24.020497,-0.0077,1.428
4802.00,7.531912,25.14962,-0.000172,24.020230,-0.0077,1.428
@8,12.0000,24.0
4804.00,7.531233,25.14879,-0.000172,24.020092,-0.0077,1.428
4806.00,7.527952,25.14924,-0.000174,24.020888,-0.0077,1.428
4808.00,7.520110,25.15018,-0.000171,24.020565,-0.0077,1.428
4810.00,7.508479,25.15005,-0.000173,24.020778,-0.0077,1.426
4812.00,7.489614,25.15031,-0.000174,24.021349,-0.0077,1.427
4814.00,7.466014,25.14981,-0.000174,24.019811,-0.0077,1.427
4816.00,7.445890,25.15053,-0.000175,24.020100,-0.0077,1.428
4818.00,7.428342,25.15055,-0.000175,24.020297,-0.0077,1.429
4820.00,7.411430,25.15098,-0.000174,24.019563,-0.0077,1.429
4822.00,7.393593,25.15082,-0.000176,24.019817,-0.0077,1.429
4824.00,7.375971,25.15115,-0.000178,24.020032,-0.0077,1.429
4826.00,7.359135,25.15078,-0.000176,24.020357,-0.0077,1.430
4828.00,7.343794,25.15150,-0.000177,24.020489,-0.0077,1.430
4830.00,7.333790,25.15148,-0.000180,24.020096,-0.0077,1.430
4832.00,7.330529,25.14944,-0.000178,24.020527,-0.0077,1.430
4834.00,7.331313,25.14933,-0.000175,24.019942,-0.0077,1.431
4836.00,7.338243,25.14963,-0.000176,24.020083,-0.0077,1.430
4838.00,7.346666,25.14948,-0.000174,24.020428,-0.0077,1.429
4840.00,7.354586,25.14925,-0.000174,24.020638,-0.0077,1.429
4842.00,7.361747,25.14892,-0.000172,24.020627,-0.0077,1.429
4844.00,7.369333,25.14994,-0.000176,24.020801,-0.0077,1.429
4846.00,7.378339,25.14940,-0.000173,24.020888,-0.0077,1.428
4848.00,7.386735,25.14950,-0.000173,24.019677,-0.0077,1.428
4850.00,7.396822,25.14937,-0.000173,24.020894,-0.0077,1.428
4852.00,7.407320,25.14887,-0.000172,24.020944,-0.0077,1.429
4854.00,7.416612,25.14840,-0.000173,24.020553,-0.0077,1.428
4856.00,7.426095,25.14866,-0.000172,24.020772,-0.0076,1.429
4858.00,7.435790,25.14904,-0.000173,24.020897,-0.0077,1.429
4860.00,7.443903,25.14914,-0.000174,24.020584,-0.0077,1.429
4862.00,7.450275,25.14881,-0.000173,24.020712,-0.0077,1.428
4864.00,7.457417,25.14933,-0.000172,24.020712,-0.0077,1.428
4866.00,7.462701,25.14925,-0.000172,24.020547,-0.0077,1.427
4868.00,7.467614,25.14839,-0.000172,24.020859,-0.0076,1.428
4870.00,7.472654,25.14873,-0.000172,24.020908,-0.0077,1.429
4872.00,7.476996,25.14929,-0.000175,24.020578,-0.0077,1.428
4874.00,7.479636,25.14992,-0.000174,24.020464,-0.0077,1.428
4876.00,7.481786,25.15048,-0.000174,24.020426,-0.0076,1.428
4878.00,7.484316,25.14933,-0.000174,24.021133,-0.0076,1.428
4880.00,7.486947,25.14939,-0.000174,24.019889,-0.0076,1.428
4882.00,7.490073,25.14938,-0.000174,24.020257,-0.0077,1.428
4884.00,7.492309,25.15002,-0.000173,24.020602,-0.0077,1.428
4886.00,7.493909,25.14883,-0.000174,24.020732,-0.0077,1.427
4888.00,7.495078,25.14862,-0.000172,24.020981,-0.0077,1.428
4890.00,7.496231,25.14907,-0.000172,24.020558,-0.0077,1.428
4892.00,7.497263,25.14951,-0.000172,24.020518,-0.0077,1.428
4894.00,7.499508,25.14991,-0.000175,24.020611,-0.0077,1.428
4896.00,7.501846,25.14991,-0.000174,24.020685,-0.0077,1.428
4898.00,7.502844,25.14893,-0.000169,24.020431,-0.0077,1.428
4900.00,7.504336,25.14918,-0.000173,24.020906,-0.0077,1.428
4902.00,7.505278,25.14994,-0.000173,24.020727,-0.0077,1.429
4904.00,7.506720,25.14891,-0.000176,24.020312,-0.0077,1.429
4906.00,7.507043,25.14859,-0.000174,24.021383,-0.0077,1.427
4908.00,7.508006,25.14940,-0.000172,24.020357,-0.0077,1.427
4910.00,7.509238,25.15050,-0.000173,24.020497,-0.0077,1.428
4912.00,7.510503,25.15041,-0.000174,24.021048,-0.0077,1.428
4914.00,7.512003,25.15057,-0.000174,24.020852,-0.0077,1.428
4916.00,7.512613,25.14999,-0.000174,24.020607,-0.0077,1.428
4918.00,7.513978,25.14964,-0.000173,24.019646,-0.0077,1.429
4920.00,7.514513,25.14974,-0.000173,24.020669,-0.0077,1.428
4922.00,7.516534,25.14944,-0.000174,24.020397,-0.0077,1.427
4924.00,7.517849,25.14842,-0.000174,24.020029,-0.0077,1.428
4926.00,7.519188,25.14872,-0.000176,24.021022,-0.0077,1.428
4928.00,7.519665,25.14894,-0.000174,24.020578,-0.0077,1.428
4930.00,7.519708,25.14930,-0.000172,24.020245,-0.0077,1.428
4932.00,7.520223,25.14862,-0.000171,24.020335,-0.0077,1.429
4934.00,7.520568,25.14824,-0.000175,24.021254,-0.0077,1.428
4936.00,7.521741,25.14873,-0.000173,24.020489,-0.0077,1.428
4938.00,7.522514,25.14923,-0.000172,24.020199,-0.0077,1.428
4940.00,7.523304,25.14868,-0.000171,24.020236,-0.0077,1.428
4942.00,7.523996,25.14822,-0.000172,24.020603,-0.0077,1.428
4944.00,7.523704,25.14835,-0.000173,24.020292,-0.0077,1.428
4946.00,7.523499,25.14850,-0.000174,24.019670,-0.0077,1.428
4948.00,7.523426,25.14811,-0.000173,24.020386,-0.0077,1.428
4950.00,7.524177,25.14825,-0.000175,24.020589,-0.0077,1.428
4952.00,7.525047,25.14913,-0.000174,24.020355,-0.0077,1.429
4954.00,7.524812,25.14827,-0.000173,24.019935,-0.0077,1.429
4956.00,7.524150,25.14842,-0.000174,24.019844,-0.0077,1.428
4958.00,7.524372,25.14778,-0.000173,24.020506,-0.0077,1.428
4960.00,7.524735,25.14794,-0.000175,24.020297,-0.0077,1.428
4962.00,7.525574,25.14780,-0.000175,24.020332,-0.0077,1.428
4964.00,7.525965,25.14853,-0.000175,24.020197,-0.0077,1.428
4966.00,7.526325,25.14872,-0.000174,24.020852,-0.0077,1.428
4968.00,7.526497,25.14929,-0.000176,24.020678,-0.0076,1.428
4970.00,7.525882,25.15033,-0.000175,24.019958,-0.0077,1.429
4972.00,7.525705,25.14941,-0.000175,24.020201,-0.0077,1.429
4974.00,7.526088,25.14961,-0.000175,24.019915,-0.0077,1.428
4976.00,7.526873,25.14895,-0.000171,24.019576,-0.0077,1.428
4978.00,7.526525,25.14846,-0.000175,24.019918,-0.0077,1.429
4980.00,7.526468,25.14894,-0.000175,24.020799,-0.0077,1.428
4982.00,7.526679,25.14825,-0.000175,24.020720,-0.0077,1.428
4984.00,7.527199,25.14834,-0.000175,24.020725,-0.0077,1.428
4986.00,7.527199,25.14878,-0.000174,24.020729,-0.0077,1.428
4988.00,7.526499,25.14888,-0.000173,24.020000,-0.0077,1.429
4990.00,7.526479,25.14959,-0.000174,24.020112,-0.0077,1.428
4992.00,7.527068,25.14946,-0.000175,24.020500,-0.0077,1.428
4994.00,7.527942,25.14929,-0.000172,24.020424,-0.0077,1.429
4996.00,7.528708,25.14874,-0.000174,24.020609,-0.0077,1.428
4998.00,7.528502,25.14928,-0.000174,24.019826,-0.0077,1.428
5000.00,7.528331,25.14915,-0.000172,24.020480,-0.0077,1.429
5002.00,7.527892,25.14846,-0.000175,24.020498,-0.0077,1.428
5004.00,7.528195,25.14813,-0.000171,24.020353,-0.0077,1.428
5006.00,7.527958,25.14834,-0.000170,24.020165,-0.0077,1.428
5008.00,7.527256,25.14854,-0.000174,24.020506,-0.0077,1.428
5010.00,7.526994,25.14902,-0.000172,24.020217,-0.0077,1.429
5012.00,7.527492,25.14928,-0.000175,24.019902,-0.0077,1.429
5014.00,7.527740,25.14930,-0.000173,24.020018,-0.0077,1.428
5016.00,7.527805,25.14811,-0.000175,24.019853,-0.0077,1.428
5018.00,7.527932,25.14926,-0.000174,24.020509,-0.0077,1.429
5020.00,7.527634,25.14848,-0.000174,24.020366,-0.0077,1.428
5022.00,7.528107,25.14796,-0.000173,24.020727,-0.0077,1.428
5024.00,7.528341,25.14861,-0.000170,24.019938,-0.0077,1.428
5026.00,7.528366,25.14814,-0.000174,24.019984,-0.0077,1.428
5028.00,7.528706,25.14830,-0.000174,24.020545,-0.0077,1.428
5030.00,7.528422,25.14809,-0.000174,24.021024,-0.0077,1.429
5032.00,7.527598,25.14880,-0.000174,24.020328,-0.0077,1.429
5034.00,7.528101,25.14922,-0.000174,24.019764,-0.0077,1.428
5036.00,7.527917,25.14985,-0.000172,24.020567,-0.0077,1.428
5038.00,7.527669,25.14970,-0.000175,24.020593,-0.0077,1.428
5040.00,7.527931,25.14961,-0.000175,24.019931,-0.0077,1.428
5042.00,7.528199,25.14949,-0.000175,24.020368,-0.0077,1.428
5044.00,7.528195,25.15010,-0.000176,24.020375,-0.0077,1.428
5046.00,7.528027,25.14923,-0.000176,24.020000,-0.0077,1.428
5048.00,7.528136,25.14891,-0.000173,24.020324,-0.0077,1.429
5050.00,7.528783,25.14882,-0.000174,24.020384,-0.0077,1.429
5052.00,7.528424,25.14940,-0.000175,24.020183,-0.0077,1.429
5054.00,7.527482,25.15022,-0.000177,24.020652,-0.0077,1.428
5056.00,7.528023,25.15019,-0.000175,24.020636,-0.0077,1.428
5058.00,7.528643,25.15048,-0.000171,24.020596,-0.0077,1.428
5060.00,7.527712,25.15130,-0.000175,24.020330,-0.0077,1.429
5062.00,7.527275,25.15054,-0.000174,24.020348,-0.0077,1.428
5064.00,7.528335,25.15053,-0.000171,24.020078,-0.0077,1.429
5066.00,7.528415,25.14952,-0.000174,24.020395,-0.0077,1.429
5068.00,7.528274,25.14955,-0.000174,24.020179,-0.0077,1.428
5070.00,7.527682,25.15050,-0.000176,24.020036,-0.0077,1.428
5072.00,7.526907,25.15040,-0.000174,24.020767,-0.0077,1.429
5074.00,7.526832,25.15048,-0.000175,24.020437,-0.0077,1.429
5076.00,7.527078,25.15025,-0.000173,24.020616,-0.0077,1.428
5078.00,7.527435,25.15131,-0.000177,24.020431,-0.0077,1.428
5080.00,7.527055,25.15132,-0.000174,24.020596,-0.0077,1.428
5082.00,7.527377,25.15094,-0.000175,24.020616,-0.0077,1.428
5084.00,7.527701,25.15116,-0.000175,24.020404,-0.0077,1.429
5086.00,7.527837,25.15107,-0.000175,24.020203,-0.0077,1.428
5088.00,7.528251,25.15081,-0.000173,24.020341,-0.0078,1.429
5090.00,7.527907,25.15131,-0.000175,24.019922,-0.0077,1.428
5092.00,7.527358,25.15124,-0.000173,24.020310,-0.0077,1.429
5094.00,7.527625,25.15099,-0.000173,24.020210,-0.0077,1.428
5096.00,7.527918,25.15123,-0.000173,24.020023,-0.0077,1.429
5098.00,7.527413,25.15135,-0.000175,24.020359,-0.0077,1.429
5100.00,7.527404,25.15148,-0.000175,24.020277,-0.0077,1.429
5102.00,7.528023,25.15189,-0.000171,24.019737,-0.0077,1.429
5104.00,7.527947,25.15141,-0.000173,24.020507,-0.0077,1.428
5106.00,7.528050,25.15060,-0.000174,24.020261,-0.0076,1.428
5108.00,7.528318,25.15209,-0.000173,24.020904,-0.0077,1.428
5110.00,7.528387,25.15196,-0.000170,24.020643,-0.0077,1.428
5112.00,7.527898,25.15207,-0.000175,24.020090,-0.0077,1.428
5114.00,7.527655,25.15121,-0.000174,24.019699,-0.0077,1.428
5116.00,7.527354,25.15177,-0.000175,24.020154,-0.0077,1.429
5118.00,7.527746,25.15163,-0.000176,24.020152,-0.0077,1.429
5120.00,7.527825,25.15188,-0.000174,24.020294,-0.0077,1.429
5122.00,7.528393,25.15177,-0.000175,24.020654,-0.0077,1.429
5124.00,7.528210,25.15170,-0.000176,24.020446,-0.0077,1.428
5126.00,7.527473,25.15157,-0.000173,24.019980,-0.0077,1.429
5128.00,7.527228,25.15112,-0.000174,24.019900,-0.0077,1.429
5130.00,7.526942,25.15076,-0.000174,24.020147,-0.0077,1.428
5132.00,7.526952,25.15110,-0.000175,24.020480,-0.0077,1.429
5134.00,7.527176,25.15134,-0.000175,24.020228,-0.0077,1.428
5136.00,7.527263,25.15100,-0.000174,24.020471,-0.0077,1.428
5138.00,7.526916,25.15182,-0.000175,24.019342,-0.0078,1.428
5140.00,7.527476,25.15088,-0.000176,24.019784,-0.0077,1.429
5142.00,7.528684,25.14980,-0.000176,24.021022,-0.0076,1.428
5144.00,7.528629,25.15068,-0.000174,24.019902,-0.0077,1.429
5146.00,7.528553,25.15170,-0.000174,24.020437,-0.0077,1.429
5148.00,7.528761,25.15161,-0.000174,24.020560,-0.0076,1.428
5150.00,7.528889,25.15152,-0.000175,24.020651,-0.0076,1.428
5152.00,7.528932,25.15103,-0.000174,24.020718,-0.0077,1.429
5154.00,7.528530,25.15140,-0.000175,24.019800,-0.0077,1.429
5156.00,7.527958,25.15177,-0.000173,24.019735,-0.0077,1.428
5158.00,7.527581,25.15295,-0.000174,24.020540,-0.0077,1.428
5160.00,7.528358,25.15263,-0.000173,24.019529,-0.0077,1.429
5162.00,7.527976,25.15167,-0.000176,24.019851,-0.0077,1.428
5164.00,7.528390,25.15091,-0.000173,24.020234,-0.0077,1.429
5166.00,7.528824,25.15146,-0.000171,24.020400,-0.0077,1.430
5168.00,7.528114,25.15122,-0.000175,24.020473,-0.0077,1.429
5170.00,7.528241,25.15092,-0.000175,24.020110,-0.0077,1.428
5172.00,7.527843,25.15139,-0.000174,24.020143,-0.0077,1.428
5174.00,7.528296,25.15122,-0.000173,24.020549,-0.0077,1.428
5176.00,7.528159,25.15117,-0.000175,24.019936,-0.0077,1.429
5178.00,7.528061,25.15283,-0.000176,24.019971,-0.0077,1.429
5180.00,7.527854,25.15188,-0.000170,24.020819,-0.0077,1.429
5182.00,7.527336,25.15181,-0.000172,24.020308,-0.0077,1.428
5184.00,7.527760,25.15226,-0.000172,24.020234,-0.0077,1.428
5186.00,7.527761,25.15202,-0.000175,24.020515,-0.0077,1.429
5188.00,7.527173,25.15275,-0.000174,24.020031,-0.0077,1.429
5190.00,7.527086,25.15334,-0.000175,24.020451,-0.0077,1.428
5192.00,7.527512,25.15266,-0.000175,24.020257,-0.0077,1.428
5194.00,7.528150,25.15255,-0.000174,24.020362,-0.0077,1.429
5196.00,7.528321,25.15266,-0.000176,24.020787,-0.0077,1.428
5198.00,7.527990,25.15232,-0.000174,24.020196,-0.0077,1.428
5200.00,7.528003,25.15254,-0.000173,24.020500,-0.0076,1.428
5202.00,7.527856,25.15193,-0.000174,24.021117,-0.0077,1.429
5204.00,7.527888,25.15210,-0.000173,24.020721,-0.0077,1.429
5206.00,7.527514,25.15152,-0.000172,24.020564,-0.0077,1.428
5208.00,7.526219,25.15198,-0.000168,24.020500,-0.0077,1.428
5210.00,7.526761,25.15176,-0.000173,24.020767,-0.0077,1.428
5212.00,7.527260,25.15183,-0.000173,24.020584,-0.0077,1.428
5214.00,7.526995,25.15194,-0.000172,24.020540,-0.0077,1.429
5216.00,7.526907,25.15216,-0.000174,24.020245,-0.0078,1.428
5218.00,7.526121,25.15095,-0.000174,24.020495,-0.0077,1.429
5220.00,7.526342,25.15064,-0.000173,24.020594,-0.0077,1.429
5222.00,7.526619,25.15065,-0.000173,24.020442,-0.0077,1.428
5224.00,7.526876,25.14965,-0.000174,24.020874,-0.0077,1.429
5226.00,7.526079,25.15034,-0.000173,24.020353,-0.0077,1.429
5228.00,7.526090,25.15159,-0.000175,24.020507,-0.0077,1.429
5230.00,7.526502,25.15060,-0.000175,24.020781,-0.0077,1.429
5232.00,7.526699,25.15116,-0.000176,24.020326,-0.0077,1.429
5234.00,7.527183,25.15120,-0.000177,24.020487,-0.0077,1.427
5236.00,7.526654,25.15108,-0.000171,24.020477,-0.0077,1.428
5238.00,7.526286,25.15124,-0.000171,24.019501,-0.0077,1.429
5240.00,7.526587,25.15242,-0.000176,24.020342,-0.0077,1.428
5242.00,7.526216,25.15138,-0.000174,24.020477,-0.0077,1.429
5244.00,7.526765,25.15119,-0.000173,24.019933,-0.0077,1.429
5246.00,7.526899,25.15026,-0.000174,24.020549,-0.0077,1.429
5248.00,7.527533,25.14993,-0.000176,24.020709,-0.0077,1.429
5250.00,7.527142,25.15034,-0.000176,24.019989,-0.0077,1.428
5252.00,7.527193,25.15005,-0.000174,24.020656,-0.0077,1.428
5254.00,7.527372,25.15015,-0.000174,24.020400,-0.0077,1.429
5256.00,7.526981,25.14979,-0.000173,24.020417,-0.0077,1.428
5258.00,7.526745,25.14986,-0.000174,24.020658,-0.0076,1.428
5260.00,7.526580,25.14916,-0.000174,24.019951,-0.0077,1.429
5262.00,7.526861,25.14964,-0.000174,24.019880,-0.0077,1.429
5264.00,7.526729,25.15056,-0.000174,24.020183,-0.0077,1.428
5266.00,7.526760,25.15052,-0.000175,24.020304,-0.0077,1.429
5268.00,7.526343,25.15038,-0.000175,24.020353,-0.0077,1.429
5270.00,7.526916,25.15001,-0.000174,24.020145,-0.0077,1.428
5272.00,7.528001,25.15136,-0.000174,24.021160,-0.0077,1.428
5274.00,7.528391,25.15082,-0.000176,24.020569,-0.0077,1.429
5276.00,7.527860,25.15081,-0.000173,24.019663,-0.0077,1.428
5278.00,7.527523,25.15138,-0.000173,24.020100,-0.0077,1.429
5280.00,7.527633,25.15075,-0.000172,24.020662,-0.0077,1.428
5282.00,7.527303,25.15136,-0.000173,24.020199,-0.0076,1.428
5284.00,7.527036,25.15160,-0.000173,24.020692,-0.0077,1.429
5286.00,7.527414,25.15142,-0.000174,24.019795,-0.0077,1.429
5288.00,7.526916,25.15189,-0.000172,24.020674,-0.0077,1.429
5290.00,7.526564,25.15231,-0.000172,24.020743,-0.0077,1.429
5292.00,7.526772,25.15221,-0.000175,24.020781,-0.0077,1.429
5294.00,7.526018,25.15221,-0.000174,24.020839,-0.0077,1.429
5296.00,7.525072,25.15132,-0.000172,24.020446,-0.0077,1.429
5298.00,7.524844,25.15088,-0.000172,24.020498,-0.0077,1.428
5300.00,7.525338,25.15102,-0.000174,24.020232,-0.0077,1.429
5302.00,7.526138,25.15097,-0.000173,24.020787,-0.0077,1.429
5304.00,7.526140,25.15125,-0.000173,24.021000,-0.0077,1.429
5306.00,7.525190,25.15118,-0.000174,24.020933,-0.0077,1.429
5308.00,7.525235,25.15164,-0.000175,24.020056,-0.0077,1.429
5310.00,7.526229,25.15092,-0.000174,24.020397,-0.0077,1.429
5312.00,7.525945,25.15151,-0.000171,24.020738,-0.0077,1.428
5314.00,7.526737,25.15223,-0.000171,24.020384,-0.0077,1.428
5316.00,7.526309,25.15251,-0.000172,24.020274,-0.0077,1.429
5318.00,7.525449,25.15234,-0.000173,24.019538,-0.0077,1.430
5320.00,7.525990,25.15188,-0.000174,24.019786,-0.0077,1.429
5322.00,7.526196,25.15095,-0.000173,24.019530,-0.0077,1.429
5324.00,7.525952,25.15035,-0.000174,24.020341,-0.0077,1.430
5326.00,7.525812,25.15133,-0.000171,24.020078,-0.0077,1.429
5328.00,7.526750,25.15123,-0.000174,24.020533,-0.0077,1.429
5330.00,7.526273,25.15147,-0.000171,24.020444,-0.0077,1.429
5332.00,7.525709,25.15176,-0.000173,24.020469,-0.0077,1.430
5334.00,7.525946,25.15161,-0.000172,24.020007,-0.0077,1.429
5336.00,7.525837,25.15125,-0.000172,24.020721,-0.0076,1.428
5338.00,7.525520,25.15174,-0.000173,24.020364,-0.0077,1.429
5340.00,7.525914,25.15102,-0.000172,24.021223,-0.0077,1.429
5342.00,7.525150,25.15025,-0.000173,24.020284,-0.0077,1.429
5344.00,7.525580,25.15022,-0.000174,24.020848,-0.0077,1.430
5346.00,7.525677,25.15034,-0.000175,24.020834,-0.0077,1.429
5348.00,7.526046,25.15071,-0.000173,24.020511,-0.0076,1.429
5350.00,7.525356,25.15164,-0.000172,24.020565,-0.0077,1.429
5352.00,7.525111,25.15121,-0.000173,24.020614,-0.0077,1.429
5354.00,7.524622,25.15075,-0.000175,24.020897,-0.0077,1.429
5356.00,7.524826,25.15181,-0.000173,24.020439,-0.0077,1.429
5358.00,7.524773,25.15219,-0.000175,24.020560,-0.0077,1.430
5360.00,7.524814,25.15251,-0.000171,24.019806,-0.0077,1.429
5362.00,7.525800,25.15249,-0.000171,24.020315,-0.0077,1.429
5364.00,7.526425,25.15292,-0.000176,24.020663,-0.0077,1.429
5366.00,7.525855,25.15325,-0.000173,24.020306,-0.0077,1.429
5368.00,7.524965,25.15330,-0.000174,24.020074,-0.0077,1.429
5370.00,7.523920,25.15317,-0.000174,24.020730,-0.0077,1.429
5372.00,7.524140,25.15340,-0.000175,24.020288,-0.0077,1.429
5374.00,7.523704,25.15357,-0.000175,24.020611,-0.0077,1.429
5376.00,7.523977,25.15315,-0.000172,24.020558,-0.0077,1.429
5378.00,7.524102,25.15380,-0.000173,24.020672,-0.0076,1.429
5380.00,7.523920,25.15463,-0.000173,24.021113,-0.0077,1.429
5382.00,7.523562,25.15533,-0.000171,24.020130,-0.0077,1.429
5384.00,7.524016,25.15511,-0.000173,24.021381,-0.0077,1.429
5386.00,7.524833,25.15517,-0.000175,24.020758,-0.0077,1.429
5388.00,7.525896,25.15492,-0.000172,24.020767,-0.0077,1.429
5390.00,7.525895,25.15444,-0.000173,24.021171,-0.0077,1.429
5392.00,7.526321,25.15439,-0.000172,24.019993,-0.0077,1.429
5394.00,7.526013,25.15477,-0.000172,24.020609,-0.0077,1.429
5396.00,7.525655,25.15401,-0.000173,24.020924,-0.0077,1.430
5398.00,7.524932,25.15356,-0.000172,24.020680,-0.0076,1.429
5400.00,7.524558,25.15397,-0.000172,24.020462,-0.0077,1.429
5402.00,7.524705,25.15409,-0.000174,24.020388,-0.0077,1.430
@9,12.0000,24.0
5404.00,7.524347,25.15423,-0.000172,24.020212,-0.0077,1.429
5406.00,7.521950,25.15418,-0.000173,24.021136,-0.0077,1.429
5408.00,7.514206,25.15426,-0.000174,24.020897,-0.0077,1.428
5410.00,7.503697,25.15423,-0.000174,24.020413,-0.0077,1.428
5412.00,7.487981,25.15469,-0.000173,24.019561,-0.0076,1.428
5414.00,7.469011,25.15382,-0.000172,24.020136,-0.0077,1.428
5416.00,7.451525,25.15420,-0.000172,24.020502,-0.0077,1.429
5418.00,7.436300,25.15403,-0.000173,24.020752,-0.0077,1.430
5420.00,7.423446,25.15424,-0.000174,24.020183,-0.0077,1.430
5422.00,7.409250,25.15358,-0.000174,24.019610,-0.0077,1.430
5424.00,7.394586,25.15394,-0.000175,24.020266,-0.0077,1.430
5426.00,7.380134,25.15505,-0.000175,24.021247,-0.0076,1.431
5428.00,7.367240,25.15424,-0.000176,24.020894,-0.0077,1.431
5430.00,7.358970,25.15458,-0.000175,24.020248,-0.0077,1.431
5432.00,7.356546,25.15528,-0.000176,24.020148,-0.0077,1.431
5434.00,7.358453,25.15405,-0.000176,24.020910,-0.0077,1.432
5436.00,7.365428,25.15465,-0.000177,24.021022,-0.0076,1.431
5438.00,7.373913,25.15401,-0.000175,24.020210,-0.0077,1.431
5440.00,7.381600,25.15334,-0.000172,24.020979,-0.0077,1.430
5442.00,7.388970,25.15422,-0.000174,24.021004,-0.0077,1.430
5444.00,7.396597,25.15274,-0.000173,24.020799,-0.0077,1.430
5446.00,7.404031,25.15301,-0.000172,24.020966,-0.0077,1.429
5448.00,7.412681,25.15322,-0.000173,24.020814,-0.0077,1.429
5450.00,7.420447,25.15285,-0.000173,24.019632,-0.0077,1.429
5452.00,7.428220,25.15335,-0.000172,24.020730,-0.0077,1.430
5454.00,7.436696,25.15364,-0.000174,24.020350,-0.0077,1.430
5456.00,7.444605,25.15366,-0.000174,24.020698,-0.0077,1.430
5458.00,7.452862,25.15313,-0.000173,24.020768,-0.0077,1.429
5460.00,7.459215,25.15266,-0.000173,24.020328,-0.0077,1.429
5462.00,7.464748,25.15258,-0.000173,24.020988,-0.0077,1.429
5464.00,7.469760,25.15247,-0.000173,24.021051,-0.0077,1.429
5466.00,7.474561,25.15251,-0.000173,24.020625,-0.0077,1.429
5468.00,7.478962,25.15198,-0.000172,24.019646,-0.0077,1.429
5470.00,7.482111,25.15098,-0.000173,24.020464,-0.0077,1.429
5472.00,7.484943,25.15101,-0.000174,24.020216,-0.0077,1.430
5474.00,7.487907,25.15101,-0.000175,24.020270,-0.0077,1.430
5476.00,7.490463,25.15060,-0.000175,24.020549,-0.0077,1.429
5478.00,7.491854,25.15097,-0.000174,24.019969,-0.0077,1.429
5480.00,7.493617,25.15024,-0.000173,24.020350,-0.0077,1.429
5482.00,7.494901,25.15035,-0.000174,24.020620,-0.0077,1.429
5484.00,7.497066,25.15131,-0.000173,24.020429,-0.0077,1.429
5486.00,7.499273,25.15046,-0.000175,24.019967,-0.0077,1.429
5488.00,7.501253,25.15066,-0.000174,24.020265,-0.0077,1.429
5490.00,7.503109,25.15062,-0.000175,24.019802,-0.0077,1.429
5492.00,7.503797,25.15085,-0.000175,24.020420,-0.0077,1.430
5494.00,7.505414,25.15091,-0.000174,24.020156,-0.0077,1.429
5496.00,7.506735,25.15187,-0.000174,24.020419,-0.0077,1.430
5498.00,7.508044,25.15161,-0.000175,24.020625,-0.0077,1.430
5500.00,7.509445,25.15116,-0.000175,24.020538,-0.0077,1.429
5502.00,7.510364,25.15116,-0.000175,24.020658,-0.0077,1.429
5504.00,7.510545,25.15139,-0.000174,24.020747,-0.0077,1.429
5506.00,7.511941,25.15119,-0.000174,24.019819,-0.0077,1.429
5508.00,7.512966,25.15028,-0.000174,24.020504,-0.0077,1.430
5510.00,7.513513,25.15032,-0.000173,24.020752,-0.0077,1.429
5512.00,7.513886,25.15078,-0.000174,24.020868,-0.0077,1.429
5514.00,7.514739,25.15083,-0.000175,24.020003,-0.0077,1.429
5516.00,7.515389,25.15081,-0.000174,24.019329,-0.0077,1.430
5518.00,7.515425,25.15107,-0.000174,24.020299,-0.0077,1.430
5520.00,7.516242,25.15074,-0.000173,24.020526,-0.0077,1.430
5522.00,7.517130,25.15054,-0.000173,24.020321,-0.0077,1.430
5524.00,7.516388,25.15080,-0.000174,24.019826,-0.0077,1.429
5526.00,7.516001,25.15152,-0.000173,24.020587,-0.0077,1.429
5528.00,7.516537,25.15191,-0.000173,24.020696,-0.0077,1.430
5530.00,7.516512,25.15083,-0.000173,24.020373,-0.0077,1.430
5532.00,7.517480,25.15102,-0.000173,24.020540,-0.0077,1.429
5534.00,7.518093,25.15109,-0.000172,24.020080,-0.0077,1.429
5536.00,7.519162,25.15147,-0.000173,24.020245,-0.0077,1.430
5538.00,7.520473,25.15194,-0.000174,24.020176,-0.0077,1.430
5540.00,7.520866,25.15168,-0.000172,24.020720,-0.0077,1.430
5542.00,7.520745,25.15178,-0.000172,24.020185,-0.0077,1.430
5544.00,7.520648,25.15117,-0.000173,24.020551,-0.0077,1.430
5546.00,7.520516,25.15133,-0.000174,24.020468,-0.0077,1.430
5548.00,7.520181,25.15158,-0.000175,24.020683,-0.0077,1.430
5550.00,7.520753,25.15269,-0.000175,24.020687,-0.0077,1.430
5552.00,7.520933,25.15209,-0.000176,24.019974,-0.0077,1.430
5554.00,7.521197,25.15217,-0.000174,24.020428,-0.0077,1.429
5556.00,7.521283,25.15262,-0.000174,24.019985,-0.0077,1.430
5558.00,7.522229,25.15280,-0.000173,24.020011,-0.0077,1.430
5560.00,7.523547,25.15347,-0.000174,24.020159,-0.0077,1.429
5562.00,7.523005,25.15305,-0.000174,24.019414,-0.0077,1.429
5564.00,7.523133,25.15225,-0.000172,24.020857,-0.0077,1.430
5566.00,7.523278,25.15321,-0.000173,24.020942,-0.0077,1.430
5568.00,7.523878,25.15302,-0.000174,24.019654,-0.0077,1.430
5570.00,7.523700,25.15257,-0.000175,24.020014,-0.0077,1.430
5572.00,7.523412,25.15211,-0.000173,24.020083,-0.0077,1.430
5574.00,7.523179,25.15255,-0.000175,24.020685,-0.0077,1.430
5576.00,7.523246,25.15212,-0.000174,24.019679,-0.0077,1.429
5578.00,7.522897,25.15176,-0.000174,24.020564,-0.0077,1.430
5580.00,7.523001,25.15113,-0.000171,24.020607,-0.0077,1.430
5582.00,7.522628,25.15077,-0.000171,24.019927,-0.0077,1.429
5584.00,7.522549,25.15079,-0.000173,24.019829,-0.0077,1.429
5586.00,7.522899,25.15081,-0.000172,24.019726,-0.0077,1.430
5588.00,7.523191,25.15190,-0.000174,24.020511,-0.0077,1.430
5590.00,7.522998,25.15283,-0.000176,24.019362,-0.0077,1.430
5592.00,7.523593,25.15196,-0.000172,24.020257,-0.0077,1.430
5594.00,7.523363,25.15226,-0.000173,24.020049,-0.0077,1.430
5596.00,7.523332,25.15317,-0.000175,24.020553,-0.0077,1.429
5598.00,7.522968,25.15326,-0.000175,24.020866,-0.0077,1.430
5600.00,7.521781,25.15284,-0.000174,24.020778,-0.0077,1.431
5602.00,7.522238,25.15344,-0.000175,24.020803,-0.0077,1.430
5604.00,7.522849,25.15249,-0.000173,24.020832,-0.0077,1.430
5606.00,7.523131,25.15361,-0.000175,24.020370,-0.0077,1.429
5608.00,7.523668,25.15349,-0.000173,24.021046,-0.0077,1.430
5610.00,7.523030,25.15365,-0.000173,24.020230,-0.0077,1.430
5612.00,7.523064,25.15395,-0.000173,24.020406,-0.0077,1.430
5614.00,7.523160,25.15371,-0.000174,24.020526,-0.0077,1.430
5616.00,7.522686,25.15310,-0.000174,24.020480,-0.0077,1.429
5618.00,7.523480,25.15337,-0.000176,24.020009,-0.0077,1.430
5620.00,7.524466,25.15334,-0.000174,24.019737,-0.0077,1.430
5622.00,7.524437,25.15384,-0.000173,24.019775,-0.0077,1.430
5624.00,7.524017,25.15364,-0.000169,24.020440,-0.0077,1.431
5626.00,7.522797,25.15371,-0.000176,24.020564,-0.0077,1.430
5628.00,7.522238,25.15476,-0.000176,24.020457,-0.0077,1.430
5630.00,7.521372,25.15381,-0.000173,24.020825,-0.0077,1.430
5632.00,7.521681,25.15583,-0.000176,24.020600,-0.0077,1.430
5634.00,7.521335,25.15522,-0.000177,24.019383,-0.0077,1.429
5636.00,7.521295,25.15483,-0.000172,24.019585,-0.0077,1.430
5638.00,7.521367,25.15423,-0.000170,24.020384,-0.0077,1.430
5640.00,7.521568,25.15413,-0.000173,24.020553,-0.0077,1.430
5642.00,7.521401,25.15361,-0.000173,24.020660,-0.0077,1.430
5644.00,7.521798,25.15354,-0.000175,24.020665,-0.0077,1.430
5646.00,7.522092,25.15305,-0.000173,24.020538,-0.0077,1.430
5648.00,7.523778,25.15363,-0.000169,24.020283,-0.0077,1.429
5650.00,7.524166,25.15366,-0.000172,24.019911,-0.0077,1.429
5652.00,7.523628,25.15409,-0.000175,24.020709,-0.0076,1.430
5654.00,7.523741,25.15367,-0.000173,24.019936,-0.0077,1.430
5656.00,7.524131,25.15377,-0.000173,24.020513,-0.0077,1.430
5658.00,7.523382,25.15441,-0.000174,24.020698,-0.0077,1.430
5660.00,7.523316,25.15418,-0.000175,24.020281,-0.0077,1.430
5662.00,7.523052,25.15425,-0.000174,24.020304,-0.0077,1.430
5664.00,7.522914,25.15415,-0.000173,24.020734,-0.0077,1.430
5666.00,7.522630,25.15471,-0.000172,24.020237,-0.0077,1.429
5668.00,7.523092,25.15424,-0.000170,24.020448,-0.0077,1.429
5670.00,7.522415,25.15408,-0.000174,24.020763,-0.0077,1.429
5672.00,7.522342,25.15342,-0.000175,24.020431,-0.0077,1.430
5674.00,7.521648,25.15362,-0.000172,24.020558,-0.0077,1.430
5676.00,7.521219,25.15327,-0.000170,24.020511,-0.0077,1.430
5678.00,7.522081,25.15327,-0.000169,24.020415,-0.0077,1.429
5680.00,7.521687,25.15345,-0.000174,24.020734,-0.0077,1.430
5682.00,7.521266,25.15287,-0.000175,24.020603,-0.0077,1.430
5684.00,7.522370,25.15182,-0.000173,24.020159,-0.0077,1.430
5686.00,7.522619,25.15245,-0.000172,24.020127,-0.0077,1.430
5688.00,7.521698,25.15338,-0.000171,24.021207,-0.0077,1.430
5690.00,7.522182,25.15286,-0.000175,24.020870,-0.0077,1.431
5692.00,7.522761,25.15329,-0.000175,24.020239,-0.0077,1.430
5694.00,7.522969,25.15227,-0.000172,24.020384,-0.0077,1.429
5696.00,7.523036,25.15204,-0.000174,24.020703,-0.0077,1.430
5698.00,7.522810,25.15266,-0.000174,24.020522,-0.0076,1.430
5700.00,7.523072,25.15358,-0.000173,24.020921,-0.0077,1.430
5702.00,7.523355,25.15341,-0.000175,24.020868,-0.0077,1.430
5704.00,7.522790,25.15298,-0.000171,24.020145,-0.0077,1.430
5706.00,7.522526,25.15289,-0.000173,24.020337,-0.0077,1.430
5708.00,7.522433,25.15250,-0.000173,24.021086,-0.0077,1.430
5710.00,7.521868,25.15248,-0.000173,24.020507,-0.0077,1.430
5712.00,7.521474,25.15319,-0.000175,24.019532,-0.0077,1.430
5714.00,7.521948,25.15317,-0.000175,24.020342,-0.0077,1.430
5716.00,7.522111,25.15261,-0.000173,24.020141,-0.0077,1.430
5718.00,7.522025,25.15250,-0.000175,24.020206,-0.0077,1.430
5720.00,7.521755,25.15165,-0.000174,24.020538,-0.0077,1.430
5722.00,7.521568,25.15191,-0.000171,24.020047,-0.0077,1.430
5724.00,7.521066,25.15176,-0.000175,24.020362,-0.0078,1.430
5726.00,7.521418,25.15165,-0.000175,24.020781,-0.0077,1.430
5728.00,7.521751,25.15196,-0.000172,24.020188,-0.0077,1.430
5730.00,7.521798,25.15184,-0.000173,24.020190,-0.0077,1.430
5732.00,7.522306,25.15300,-0.000173,24.019985,-0.0077,1.430
5734.00,7.522513,25.15263,-0.000173,24.020324,-0.0077,1.430
5736.00,7.521921,25.15219,-0.000172,24.021053,-0.0077,1.430
5738.00,7.521828,25.15235,-0.000171,24.021051,-0.0077,1.430
5740.00,7.521443,25.15200,-0.000173,24.020959,-0.0077,1.429
5742.00,7.520754,25.15177,-0.000173,24.020323,-0.0077,1.430
5744.00,7.521172,25.15213,-0.000172,24.020848,-0.0077,1.430
5746.00,7.521271,25.15224,-0.000171,24.020518,-0.0076,1.430
5748.00,7.522087,25.15247,-0.000171,24.020234,-0.0077,1.430
5750.00,7.522317,25.15291,-0.000173,24.020292,-0.0077,1.430
5752.00,7.521811,25.15315,-0.000172,24.020622,-0.0077,1.430
5754.00,7.521949,25.15337,-0.000173,24.020486,-0.0077,1.430
5756.00,7.521675,25.15368,-0.000172,24.019746,-0.0077,1.430
5758.00,7.520528,25.15388,-0.000173,24.020254,-0.0077,1.430
5760.00,7.520863,25.15363,-0.000174,24.020268,-0.0077,1.430
5762.00,7.521735,25.15343,-0.000173,24.019869,-0.0077,1.429
5764.00,7.521328,25.15368,-0.000173,24.020174,-0.0077,1.430
5766.00,7.522221,25.15377,-0.000173,24.020440,-0.0077,1.430
5768.00,7.522636,25.15316,-0.000173,24.020170,-0.0077,1.430
5770.00,7.522139,25.15247,-0.000173,24.020614,-0.0077,1.430
5772.00,7.521735,25.15258,-0.000173,24.020431,-0.0077,1.431
5774.00,7.522160,25.15247,-0.000173,24.020747,-0.0077,1.430
5776.00,7.522109,25.15272,-0.000173,24.020252,-0.0077,1.430
5778.00,7.521765,25.15242,-0.000174,24.020681,-0.0077,1.430
5780.00,7.521515,25.15282,-0.000173,24.020908,-0.0077,1.430
5782.00,7.522006,25.15269,-0.000174,24.020022,-0.0077,1.430
5784.00,7.521776,25.15336,-0.000172,24.020321,-0.0077,1.430
5786.00,7.522396,25.15435,-0.000176,24.020437,-0.0077,1.430
5788.00,7.521818,25.15495,-0.000177,24.020888,-0.0077,1.430
5790.00,7.521091,25.15384,-0.000174,24.020709,-0.0077,1.430
5792.00,7.521408,25.15361,-0.000175,24.020000,-0.0077,1.430
5794.00,7.522174,25.15261,-0.000174,24.020691,-0.0077,1.430
5796.00,7.522723,25.15284,-0.000173,24.020056,-0.0077,1.431
5798.00,7.522308,25.15371,-0.000175,24.020823,-0.0077,1.431
5800.00,7.521247,25.15300,-0.000173,24.020473,-0.0077,1.430
5802.00,7.520942,25.15261,-0.000174,24.020707,-0.0077,1.430
5804.00,7.521368,25.15233,-0.000173,24.020071,-0.0077,1.430
5806.00,7.521420,25.15259,-0.000172,24.019884,-0.0077,1.431
5808.00,7.521905,25.15298,-0.000173,24.020277,-0.0077,1.430
5810.00,7.521769,25.15398,-0.000176,24.019849,-0.0077,1.430
5812.00,7.521239,25.15184,-0.000174,24.020457,-0.0077,1.430
5814.00,7.520676,25.15195,-0.000171,24.020346,-0.0077,1.431
5816.00,7.521199,25.15168,-0.000174,24.019507,-0.0077,1.430
5818.00,7.521769,25.15274,-0.000175,24.020495,-0.0077,1.430
5820.00,7.521239,25.15181,-0.000174,24.020718,-0.0077,1.431
5822.00,7.521206,25.15228,-0.000175,24.020582,-0.0077,1.431
5824.00,7.521822,25.15233,-0.000174,24.020997,-0.0076,1.430
5826.00,7.521971,25.15199,-0.000173,24.020850,-0.0077,1.430
5828.00,7.522091,25.15222,-0.000174,24.021062,-0.0077,1.430
5830.00,7.522227,25.15247,-0.000175,24.020877,-0.0077,1.430
5832.00,7.522448,25.15224,-0.000175,24.020161,-0.0077,1.430
5834.00,7.521971,25.15304,-0.000172,24.020899,-0.0077,1.430
5836.00,7.521348,25.15316,-0.000173,24.020390,-0.0076,1.430
5838.00,7.521413,25.15442,-0.000174,24.020623,-0.0077,1.430
5840.00,7.521048,25.15385,-0.000173,24.020377,-0.0077,1.430
5842.00,7.520568,25.15344,-0.000173,24.020297,-0.0077,1.430
5844.00,7.520411,25.15383,-0.000172,24.020645,-0.0077,1.430
5846.00,7.521150,25.15393,-0.000173,24.020716,-0.0076,1.430
5848.00,7.521423,25.15286,-0.000175,24.020634,-0.0077,1.431
5850.00,7.520781,25.15357,-0.000175,24.020718,-0.0077,1.431
5852.00,7.521036,25.15380,-0.000174,24.020362,-0.0077,1.430
5854.00,7.521094,25.15402,-0.000173,24.019703,-0.0077,1.430
5856.00,7.520747,25.15394,-0.000173,24.020163,-0.0077,1.431
5858.00,7.520956,25.15480,-0.000173,24.020812,-0.0077,1.430
5860.00,7.521344,25.15441,-0.000173,24.019985,-0.0077,1.430
5862.00,7.520701,25.15407,-0.000173,24.020147,-0.0077,1.430
5864.00,7.521016,25.15392,-0.000174,24.020261,-0.0077,1.431
5866.00,7.520889,25.15355,-0.000173,24.020386,-0.0077,1.431
5868.00,7.521339,25.15312,-0.000173,24.020527,-0.0076,1.431
5870.00,7.521316,25.15262,-0.000173,24.020076,-0.0077,1.431
5872.00,7.520641,25.15227,-0.000173,24.020468,-0.0077,1.430
5874.00,7.520648,25.15355,-0.000173,24.020096,-0.0077,1.430
5876.00,7.520689,25.15196,-0.000172,24.020205,-0.0077,1.430
5878.00,7.520363,25.15152,-0.000172,24.020279,-0.0077,1.430
5880.00,7.520657,25.15211,-0.000173,24.020116,-0.0077,1.430
5882.00,7.520552,25.15173,-0.000174,24.020560,-0.0077,1.431
5884.00,7.520164,25.15192,-0.000174,24.020698,-0.0077,1.431
5886.00,7.519498,25.15213,-0.000173,24.020642,-0.0078,1.430
5888.00,7.519962,25.15113,-0.000173,24.020714,-0.0077,1.430
5890.00,7.521048,25.15028,-0.000173,24.020839,-0.0077,1.430
5892.00,7.520693,25.15072,-0.000172,24.020547,-0.0077,1.431
5894.00,7.519623,25.15117,-0.000172,24.020736,-0.0077,1.431
5896.00,7.519716,25.15102,-0.000172,24.019748,-0.0077,1.431
5898.00,7.520193,25.15136,-0.000172,24.020444,-0.0077,1.430
5900.00,7.520002,25.15186,-0.000172,24.020701,-0.0077,1.430
5902.00,7.519750,25.15177,-0.000173,24.021151,-0.0076,1.431
5904.00,7.519755,25.15222,-0.000172,24.020192,-0.0076,1.430
5906.00,7.519482,25.15277,-0.000174,24.020518,-0.0077,1.430
5908.00,7.519625,25.15245,-0.000175,24.020337,-0.0077,1.430
5910.00,7.519829,25.15238,-0.000174,24.021260,-0.0077,1.430
5912.00,7.520184,25.15284,-0.000173,24.020294,-0.0077,1.431
5914.00,7.519848,25.15288,-0.000174,24.020313,-0.0077,1.431
5916.00,7.519533,25.15291,-0.000174,24.020656,-0.0077,1.430
5918.00,7.519771,25.15223,-0.000173,24.020904,-0.0077,1.431
5920.00,7.520237,25.15266,-0.000173,24.020763,-0.0077,1.431
5922.00,7.520918,25.15275,-0.000173,24.020785,-0.0077,1.430
5924.00,7.520260,25.15226,-0.000172,24.020092,-0.0076,1.430
5926.00,7.519296,25.15242,-0.000172,24.020148,-0.0077,1.431
5928.00,7.518271,25.15287,-0.000172,24.020814,-0.0077,1.430
5930.00,7.519881,25.15217,-0.000173,24.020072,-0.0077,1.431
5932.00,7.520261,25.15217,-0.000173,24.020317,-0.0077,1.430
5934.00,7.520210,25.15267,-0.000173,24.020647,-0.0076,1.431
5936.00,7.519974,25.15329,-0.000174,24.020440,-0.0077,1.431
5938.00,7.519899,25.15258,-0.000172,24.020457,-0.0077,1.431
5940.00,7.520938,25.15303,-0.000172,24.020720,-0.0077,1.431
5942.00,7.521173,25.15317,-0.000173,24.020419,-0.0077,1.431
5944.00,7.520073,25.15370,-0.000173,24.019795,-0.0077,1.431
5946.00,7.519886,25.15389,-0.000172,24.020480,-0.0077,1.430
5948.00,7.520351,25.15329,-0.000173,24.020337,-0.0077,1.430
5950.00,7.520537,25.15235,-0.000172,24.020642,-0.0077,1.430
5952.00,7.520418,25.15199,-0.000173,24.020328,-0.0077,1.431
5954.00,7.519853,25.15262,-0.000173,24.020469,-0.0077,1.430
5956.00,7.518854,25.15335,-0.000172,24.020756,-0.0077,1.430
5958.00,7.519476,25.15382,-0.000173,24.020078,-0.0077,1.430
5960.00,7.519762,25.15373,-0.000174,24.020359,-0.0077,1.431
5962.00,7.519924,25.15431,-0.000174,24.020964,-0.0077,1.431
5964.00,7.520062,25.15361,-0.000174,24.020618,-0.0077,1.430
5966.00,7.519872,25.15355,-0.000173,24.020299,-0.0077,1.430
5968.00,7.519457,25.15342,-0.000174,24.020422,-0.0077,1.430
5970.00,7.519253,25.15392,-0.000173,24.020738,-0.0077,1.430
5972.00,7.518663,25.15337,-0.000174,24.020333,-0.0077,1.431
5974.00,7.519407,25.15346,-0.000174,24.020516,-0.0077,1.430
5976.00,7.519779,25.15433,-0.000173,24.020453,-0.0076,1.430
5978.00,7.519555,25.15387,-0.000173,24.020219,-0.0077,1.431
5980.00,7.520071,25.15406,-0.000173,24.020090,-0.0077,1.431
5982.00,7.520184,25.15442,-0.000172,24.020705,-0.0077,1.430
5984.00,7.520044,25.15464,-0.000174,24.020710,-0.0077,1.431
5986.00,7.519172,25.15441,-0.000174,24.020333,-0.0077,1.430
5988.00,7.518693,25.15436,-0.000172,24.019806,-0.0077,1.431
5990.00,7.518043,25.15461,-0.000173,24.020335,-0.0077,1.432
5992.00,7.518217,25.15492,-0.000173,24.020306,-0.0076,1.431
5994.00,7.519429,25.15502,-0.000174,24.020426,-0.0077,1.431
5996.00,7.520200,25.15512,-0.000173,24.020395,-0.0076,1.430
5998.00,7.520417,25.15416,-0.000173,24.020462,-0.0076,1.431
6000.00,7.520971,25.15468,-0.000172,24.020172,-0.0077,1.431
6002.00,7.520759,25.15486,-0.000173,24.020500,-0.0077,1.430
@10,12.0000,24.0
6004.00,7.520609,25.15547,-0.000173,24.020587,-0.0077,1.431
6006.00,7.518317,25.15527,-0.000173,24.020138,-0.0077,1.431
6008.00,7.510980,25.15594,-0.000173,24.021403,-0.0076,1.430
6010.00,7.500790,25.15613,-0.000173,24.020313,-0.0077,1.429
6012.00,7.486372,25.15494,-0.000172,24.020674,-0.0077,1.429
6014.00,7.469142,25.15442,-0.000172,24.020622,-0.0077,1.430
6016.00,7.454615,25.15550,-0.000174,24.020348,-0.0077,1.431
6018.00,7.443128,25.15591,-0.000173,24.020458,-0.0077,1.431
6020.00,7.432049,25.15656,-0.000174,24.020493,-0.0077,1.431
6022.00,7.421296,25.15654,-0.000173,24.021029,-0.0077,1.431
6024.00,7.410307,25.15625,-0.000174,24.020139,-0.0077,1.431
6026.00,7.398303,25.15632,-0.000173,24.020894,-0.0077,1.432
6028.00,7.387166,25.15627,-0.000173,24.020638,-0.0077,1.432
6030.00,7.379207,25.15537,-0.000171,24.020986,-0.0076,1.432
6032.00,7.379304,25.15615,-0.000174,24.020886,-0.0076,1.433
6034.00,7.382761,25.15615,-0.000175,24.020966,-0.0076,1.433
6036.00,7.389205,25.15561,-0.000174,24.020830,-0.0076,1.433
6038.00,7.397918,25.15493,-0.000173,24.020344,-0.0077,1.432
6040.00,7.404373,25.15408,-0.000170,24.020935,-0.0077,1.431
6042.00,7.410202,25.15409,-0.000173,24.020863,-0.0077,1.432
6044.00,7.415973,25.15421,-0.000173,24.020923,-0.0077,1.432
6046.00,7.423092,25.15538,-0.000175,24.020174,-0.0077,1.431
6048.00,7.430081,25.15506,-0.000174,24.020096,-0.0076,1.432
6050.00,7.436644,25.15517,-0.000171,24.020665,-0.0077,1.431
6052.00,7.444937,25.15421,-0.000172,24.021136,-0.0077,1.430
6054.00,7.451953,25.15505,-0.000174,24.019819,-0.0077,1.431
6056.00,7.457655,25.15445,-0.000173,24.020654,-0.0077,1.431
6058.00,7.463316,25.15430,-0.000173,24.020241,-0.0077,1.431
6060.00,7.468834,25.15494,-0.000174,24.021010,-0.0077,1.432
6062.00,7.473339,25.15381,-0.000171,24.020855,-0.0077,1.432
6064.00,7.477930,25.15496,-0.000173,24.020540,-0.0077,1.431
6066.00,7.482271,25.15457,-0.000173,24.020674,-0.0077,1.431
6068.00,7.486567,25.15440,-0.000176,24.020663,-0.0076,1.431
6070.00,7.490215,25.15546,-0.000173,24.020288,-0.0077,1.431
6072.00,7.492707,25.15571,-0.000172,24.020917,-0.0076,1.431
6074.00,7.494500,25.15616,-0.000172,24.020495,-0.0077,1.431
6076.00,7.496497,25.15627,-0.000174,24.020774,-0.0077,1.430
6078.00,7.497664,25.15553,-0.000173,24.020574,-0.0076,1.431
6080.00,7.499359,25.15506,-0.000175,24.020515,-0.0076,1.431
6082.00,7.500891,25.15482,-0.000174,24.020908,-0.0076,1.431
6084.00,7.502229,25.15501,-0.000174,24.020665,-0.0076,1.431
6086.00,7.503010,25.15551,-0.000173,24.020408,-0.0077,1.431
6088.00,7.503739,25.15535,-0.000173,24.020962,-0.0076,1.431
6090.00,7.504895,25.15565,-0.000174,24.021135,-0.0076,1.431
6092.00,7.505315,25.15503,-0.000173,24.021004,-0.0077,1.431
6094.00,7.506122,25.15553,-0.000172,24.021198,-0.0077,1.431
6096.00,7.507794,25.15578,-0.000172,24.020478,-0.0077,1.431
6098.00,7.508165,25.15490,-0.000175,24.020812,-0.0076,1.431
6100.00,7.508339,25.15667,-0.000175,24.020516,-0.0077,1.431
6102.00,7.508782,25.15571,-0.000173,24.020147,-0.0077,1.431
6104.00,7.509554,25.15565,-0.000173,24.020761,-0.0077,1.431
6106.00,7.510235,25.15587,-0.000172,24.020279,-0.0077,1.430
6108.00,7.511186,25.15538,-0.000176,24.020487,-0.0077,1.431
6110.00,7.511813,25.15460,-0.000174,24.020720,-0.0077,1.431
6112.00,7.512919,25.15512,-0.000175,24.020875,-0.0076,1.432
6114.00,7.513378,25.15569,-0.000173,24.020415,-0.0076,1.431
6116.00,7.513537,25.15620,-0.000173,24.020466,-0.0077,1.431
6118.00,7.514443,25.15504,-0.000174,24.020373,-0.0076,1.431
6120.00,7.514675,25.15431,-0.000174,24.020141,-0.0076,1.430
6122.00,7.515695,25.15323,-0.000172,24.021051,-0.0076,1.431
6124.00,7.515709,25.15404,-0.000172,24.020694,-0.0077,1.431
6126.00,7.516266,25.15466,-0.000172,24.020254,-0.0077,1.431
6128.00,7.517985,25.15484,-0.000172,24.020564,-0.0077,1.431
6130.00,7.518156,25.15542,-0.000173,24.020687,-0.0076,1.431
6132.00,7.517976,25.15474,-0.000172,24.021055,-0.0077,1.431
6134.00,7.517353,25.15497,-0.000173,24.021071,-0.0077,1.431
6136.00,7.517179,25.15448,-0.000170,24.020589,-0.0076,1.431
6138.00,7.516922,25.15454,-0.000171,24.020982,-0.0077,1.431
6140.00,7.517502,25.15419,-0.000173,24.020883,-0.0077,1.431
6142.00,7.517177,25.15352,-0.000171,24.020903,-0.0077,1.431
6144.00,7.517553,25.15294,-0.000171,24.020897,-0.0077,1.430
6146.00,7.517896,25.15346,-0.000172,24.020734,-0.0077,1.431
6148.00,7.517925,25.15362,-0.000172,24.020468,-0.0077,1.431
6150.00,7.517802,25.15402,-0.000173,24.020640,-0.0077,1.431
6152.00,7.517246,25.15397,-0.000173,24.020750,-0.0076,1.431
6154.00,7.517136,25.15460,-0.000173,24.020228,-0.0077,1.432
6156.00,7.517929,25.15450,-0.000174,24.020705,-0.0077,1.431
6158.00,7.517895,25.15411,-0.000173,24.020794,-0.0077,1.431
6160.00,7.517084,25.15436,-0.000172,24.020558,-0.0077,1.432
6162.00,7.517495,25.15465,-0.000171,24.020469,-0.0076,1.431
6164.00,7.517773,25.15409,-0.000172,24.020776,-0.0076,1.431
6166.00,7.519129,25.15425,-0.000172,24.021662,-0.0077,1.432
6168.00,7.519335,25.15486,-0.000171,24.021167,-0.0077,1.431
6170.00,7.519399,25.15517,-0.000172,24.021693,-0.0076,1.431
6172.00,7.519798,25.15466,-0.000171,24.020747,-0.0076,1.431
6174.00,7.519782,25.15490,-0.000172,24.021107,-0.0076,1.431
6176.00,7.518908,25.15471,-0.000172,24.020569,-0.0076,1.431
6178.00,7.518198,25.15445,-0.000172,24.020796,-0.0076,1.431
6180.00,7.518800,25.15488,-0.000171,24.020212,-0.0076,1.432
6182.00,7.519298,25.15463,-0.000172,24.020959,-0.0076,1.431
6184.00,7.518269,25.15537,-0.000171,24.021044,-0.0076,1.431
6186.00,7.518136,25.15582,-0.000171,24.021107,-0.0076,1.431
6188.00,7.519116,25.15604,-0.000172,24.021040,-0.0076,1.432
6190.00,7.518491,25.15550,-0.000171,24.021334,-0.0076,1.432
6192.00,7.517089,25.15572,-0.000172,24.021140,-0.0076,1.431
6194.00,7.516960,25.15562,-0.000171,24.020286,-0.0077,1.432
6196.00,7.517967,25.15560,-0.000172,24.020600,-0.0076,1.431
6198.00,7.518478,25.15605,-0.000172,24.021305,-0.0076,1.431
6200.00,7.517830,25.15641,-0.000171,24.021104,-0.0077,1.431
6202.00,7.517029,25.15595,-0.000171,24.021120,-0.0077,1.431
6204.00,7.517217,25.15481,-0.000172,24.020868,-0.0076,1.431
6206.00,7.517628,25.15463,-0.000173,24.020698,-0.0076,1.432
6208.00,7.517359,25.15469,-0.000172,24.020720,-0.0077,1.431
6210.00,7.516774,25.15469,-0.000172,24.020355,-0.0076,1.431
6212.00,7.516557,25.15511,-0.000172,24.021269,-0.0077,1.431
6214.00,7.517395,25.15529,-0.000172,24.021289,-0.0077,1.431
6216.00,7.517901,25.15631,-0.000171,24.021296,-0.0077,1.431
6218.00,7.517884,25.15619,-0.000171,24.020959,-0.0076,1.431
6220.00,7.518034,25.15480,-0.000171,24.020535,-0.0077,1.431
6222.00,7.517983,25.15522,-0.000172,24.021120,-0.0076,1.431
6224.00,7.517873,25.15467,-0.000172,24.021523,-0.0077,1.432
6226.00,7.518027,25.15461,-0.000173,24.021200,-0.0077,1.431
6228.00,7.517233,25.15424,-0.000172,24.020995,-0.0077,1.431
6230.00,7.517368,25.15456,-0.000173,24.020371,-0.0077,1.431
6232.00,7.517468,25.15434,-0.000172,24.020794,-0.0076,1.431
6234.00,7.518745,25.15435,-0.000171,24.021243,-0.0076,1.431
6236.00,7.518388,25.15486,-0.000172,24.020007,-0.0076,1.431
6238.00,7.517627,25.15519,-0.000172,24.020397,-0.0076,1.431
6240.00,7.517782,25.15492,-0.000171,24.021029,-0.0077,1.431
6242.00,7.518265,25.15470,-0.000173,24.020547,-0.0076,1.431
6244.00,7.518747,25.15399,-0.000173,24.020629,-0.0076,1.432
6246.00,7.517899,25.15419,-0.000172,24.020852,-0.0076,1.432
6248.00,7.518072,25.15420,-0.000171,24.020816,-0.0077,1.432
6250.00,7.517385,25.15499,-0.000173,24.021452,-0.0077,1.432
6252.00,7.516844,25.15505,-0.000172,24.020660,-0.0077,1.432
6254.00,7.517369,25.15466,-0.000172,24.020763,-0.0077,1.432
6256.00,7.518004,25.15400,-0.000172,24.021084,-0.0077,1.432
6258.00,7.518721,25.15394,-0.000171,24.020196,-0.0077,1.431
6260.00,7.518937,25.15394,-0.000172,24.020942,-0.0076,1.431
6262.00,7.518371,25.15449,-0.000173,24.020564,-0.0077,1.432
6264.00,7.518922,25.15455,-0.000172,24.021122,-0.0076,1.432
6266.00,7.519374,25.15460,-0.000173,24.021187,-0.0076,1.432
6268.00,7.518293,25.15490,-0.000173,24.020500,-0.0077,1.432
6270.00,7.518340,25.15497,-0.000174,24.020607,-0.0077,1.431
6272.00,7.518730,25.15503,-0.000173,24.020861,-0.0077,1.431
6274.00,7.518801,25.15495,-0.000172,24.020776,-0.0077,1.432
6276.00,7.518186,25.15527,-0.000173,24.020431,-0.0077,1.432
6278.00,7.518673,25.15490,-0.000171,24.020428,-0.0077,1.432
6280.00,7.518330,25.15441,-0.000173,24.021301,-0.0077,1.431
6282.00,7.518173,25.15435,-0.000172,24.020236,-0.0076,1.432
6284.00,7.518083,25.15476,-0.000173,24.020979,-0.0076,1.431
6286.00,7.515870,25.15508,-0.000172,24.020750,-0.0077,1.431
6288.00,7.516432,25.15485,-0.000172,24.021091,-0.0077,1.432
6290.00,7.516482,25.15526,-0.000172,24.020805,-0.0077,1.432
6292.00,7.516705,25.15500,-0.000172,24.021042,-0.0077,1.432
6294.00,7.517237,25.15448,-0.000172,24.020995,-0.0077,1.432
6296.00,7.517553,25.15497,-0.000173,24.020696,-0.0077,1.432
6298.00,7.517490,25.15418,-0.000174,24.020498,-0.0076,1.431
6300.00,7.517694,25.15421,-0.000173,24.021035,-0.0077,1.431
6302.00,7.518112,25.15475,-0.000173,24.020701,-0.0077,1.432
6304.00,7.517411,25.15461,-0.000173,24.021022,-0.0077,1.432
6306.00,7.517056,25.15451,-0.000171,24.020611,-0.0077,1.432
6308.00,7.516885,25.15458,-0.000172,24.019712,-0.0077,1.431
6310.00,7.517991,25.15489,-0.000172,24.020294,-0.0076,1.431
6312.00,7.517781,25.15464,-0.000173,24.020848,-0.0076,1.432
6314.00,7.517521,25.15495,-0.000172,24.020417,-0.0077,1.432
6316.00,7.517692,25.15465,-0.000174,24.020634,-0.0077,1.432
6318.00,7.517804,25.15531,-0.000174,24.020906,-0.0077,1.432
6320.00,7.517161,25.15525,-0.000172,24.021075,-0.0076,1.431
6322.00,7.516928,25.15551,-0.000172,24.020589,-0.0076,1.431
6324.00,7.517778,25.15481,-0.000173,24.019828,-0.0077,1.432
6326.00,7.518219,25.15478,-0.000174,24.020805,-0.0077,1.432
6328.00,7.518407,25.15531,-0.000172,24.020977,-0.0077,1.432
6330.00,7.517455,25.15463,-0.000173,24.020333,-0.0076,1.432
6332.00,7.516676,25.15444,-0.000173,24.020513,-0.0077,1.432
6334.00,7.516764,25.15431,-0.000174,24.021088,-0.0077,1.432
6336.00,7.517110,25.15439,-0.000173,24.021204,-0.0077,1.431
6338.00,7.516879,25.15437,-0.000173,24.020658,-0.0077,1.432
6340.00,7.516470,25.15459,-0.000173,24.020286,-0.0077,1.432
6342.00,7.516850,25.15390,-0.000171,24.020584,-0.0077,1.431
6344.00,7.516902,25.15387,-0.000172,24.020923,-0.0077,1.432
6346.00,7.517197,25.15514,-0.000173,24.020605,-0.0077,1.432
6348.00,7.517065,25.15523,-0.000171,24.020823,-0.0077,1.432
6350.00,7.517335,25.15521,-0.000173,24.020756,-0.0077,1.433
6352.00,7.517630,25.15458,-0.000174,24.020696,-0.0076,1.432
6354.00,7.517444,25.15441,-0.000173,24.020257,-0.0076,1.432
6356.00,7.517108,25.15445,-0.000174,24.020609,-0.0076,1.431
6358.00,7.518041,25.15516,-0.000173,24.020283,-0.0077,1.432
6360.00,7.518945,25.15511,-0.000173,24.020629,-0.0077,1.432
6362.00,7.519117,25.15417,-0.000174,24.020787,-0.0077,1.432
6364.00,7.518875,25.15401,-0.000173,24.020923,-0.0077,1.432
6366.00,7.518127,25.15487,-0.000172,24.020593,-0.0076,1.432
6368.00,7.517867,25.15479,-0.000172,24.020732,-0.0076,1.431
6370.00,7.517216,25.15561,-0.000172,24.020440,-0.0076,1.432
6372.00,7.517272,25.15571,-0.000172,24.020138,-0.0077,1.431
6374.00,7.517527,25.15506,-0.000172,24.020453,-0.0077,1.431
6376.00,7.516830,25.15537,-0.000172,24.020404,-0.0077,1.431
6378.00,7.517121,25.15591,-0.000172,24.021024,-0.0077,1.432
6380.00,7.517107,25.15557,-0.000172,24.020826,-0.0077,1.432
6382.00,7.516974,25.15502,-0.000173,24.020491,-0.0077,1.432
6384.00,7.516873,25.15554,-0.000173,24.020716,-0.0077,1.432
6386.00,7.516391,25.15449,-0.000173,24.020663,-0.0077,1.432
6388.00,7.517153,25.15438,-0.000172,24.020915,-0.0077,1.432
6390.00,7.517061,25.15508,-0.000174,24.020560,-0.0077,1.432
6392.00,7.516873,25.15495,-0.000173,24.019815,-0.0077,1.431
6394.00,7.516486,25.15457,-0.000174,24.020352,-0.0077,1.432
6396.00,7.516226,25.15444,-0.000173,24.020877,-0.0077,1.432
6398.00,7.516087,25.15432,-0.000173,24.021017,-0.0077,1.431
6400.00,7.516960,25.15386,-0.000173,24.020384,-0.0077,1.432
6402.00,7.517220,25.15403,-0.000174,24.020297,-0.0077,1.432
6404.00,7.516147,25.15464,-0.000173,24.020234,-0.0077,1.432
6406.00,7.515788,25.15438,-0.000174,24.020103,-0.0077,1.432
6408.00,7.516511,25.15362,-0.000173,24.020625,-0.0077,1.432
6410.00,7.516913,25.15276,-0.000172,24.020497,-0.0077,1.432
6412.00,7.515592,25.15289,-0.000172,24.020332,-0.0077,1.432
6414.00,7.515127,25.15415,-0.000172,24.020498,-0.0077,1.432
6416.00,7.515742,25.15341,-0.000172,24.020390,-0.0077,1.432
6418.00,7.516694,25.15330,-0.000172,24.020710,-0.0077,1.432
6420.00,7.516891,25.15344,-0.000171,24.020752,-0.0077,1.431
6422.00,7.517589,25.15394,-0.000173,24.020605,-0.0077,1.432
6424.00,7.517841,25.15426,-0.000172,24.021064,-0.0077,1.432
6426.00,7.517227,25.15410,-0.000172,24.020323,-0.0077,1.432
6428.00,7.516693,25.15442,-0.000173,24.020605,-0.0077,1.432
6430.00,7.516332,25.15480,-0.000173,24.020598,-0.0077,1.433
6432.00,7.516566,25.15426,-0.000172,24.020353,-0.0077,1.431
6434.00,7.516197,25.15417,-0.000172,24.020123,-0.0077,1.432
6436.00,7.516759,25.15339,-0.000173,24.020355,-0.0077,1.432
6438.00,7.517511,25.15427,-0.000173,24.021068,-0.0077,1.432
6440.00,7.517042,25.15434,-0.000173,24.020651,-0.0077,1.432
6442.00,7.516806,25.15414,-0.000173,24.020855,-0.0077,1.432
6444.00,7.517243,25.15473,-0.000174,24.020623,-0.0077,1.432
6446.00,7.517635,25.15545,-0.000173,24.020114,-0.0077,1.432
6448.00,7.517485,25.15524,-0.000174,24.020830,-0.0077,1.432
6450.00,7.516682,25.15554,-0.000174,24.020123,-0.0077,1.431
6452.00,7.516853,25.15552,-0.000173,24.020408,-0.0077,1.432
6454.00,7.517629,25.15510,-0.000173,24.020399,-0.0077,1.431
6456.00,7.517159,25.15509,-0.000172,24.020194,-0.0076,1.432
6458.00,7.516743,25.15480,-0.000172,24.020498,-0.0076,1.432
6460.00,7.516749,25.15432,-0.000174,24.020337,-0.0076,1.432
6462.00,7.517266,25.15542,-0.000173,24.020816,-0.0077,1.432
6464.00,7.517487,25.15619,-0.000172,24.021401,-0.0076,1.431
6466.00,7.517483,25.15609,-0.000173,24.020816,-0.0077,1.432
6468.00,7.517370,25.15609,-0.000173,24.021020,-0.0077,1.432
6470.00,7.516446,25.15658,-0.000174,24.020232,-0.0077,1.433
6472.00,7.516976,25.15677,-0.000175,24.020304,-0.0077,1.432
6474.00,7.516568,25.15680,-0.000172,24.020493,-0.0077,1.432
6476.00,7.516507,25.15647,-0.000171,24.020384,-0.0077,1.432
6478.00,7.515754,25.15562,-0.000173,24.019991,-0.0077,1.432
6480.00,7.515010,25.15554,-0.000173,24.020571,-0.0076,1.432
6482.00,7.515395,25.15542,-0.000172,24.020574,-0.0077,1.432
6484.00,7.515441,25.15615,-0.000172,24.020482,-0.0077,1.432
6486.00,7.515274,25.15532,-0.000173,24.020875,-0.0077,1.432
6488.00,7.515907,25.15489,-0.000174,24.020255,-0.0078,1.432
6490.00,7.517071,25.15494,-0.000173,24.020426,-0.0077,1.432
6492.00,7.516914,25.15568,-0.000173,24.020464,-0.0077,1.432
6494.00,7.516681,25.15612,-0.000173,24.020816,-0.0077,1.432
6496.00,7.516794,25.15626,-0.000173,24.020642,-0.0077,1.432
6498.00,7.516951,25.15603,-0.000173,24.020574,-0.0076,1.432
6500.00,7.518054,25.15561,-0.000174,24.019630,-0.0077,1.432
6502.00,7.518183,25.15596,-0.000173,24.020718,-0.0077,1.432
6504.00,7.517179,25.15618,-0.000173,24.021238,-0.0077,1.432
6506.00,7.517172,25.15569,-0.000172,24.020749,-0.0077,1.432
6508.00,7.517283,25.15562,-0.000172,24.020129,-0.0077,1.432
6510.00,7.516633,25.15574,-0.000173,24.020352,-0.0077,1.432
6512.00,7.517356,25.15550,-0.000172,24.020645,-0.0077,1.431
6514.00,7.516655,25.15494,-0.000171,24.020970,-0.0077,1.432
6516.00,7.516507,25.15452,-0.000172,24.020694,-0.0077,1.432
6518.00,7.516746,25.15509,-0.000172,24.020966,-0.0077,1.432
6520.00,7.515727,25.15521,-0.000173,24.021086,-0.0077,1.432
6522.00,7.515988,25.15500,-0.000173,24.020618,-0.0076,1.432
6524.00,7.516208,25.15438,-0.000172,24.020475,-0.0077,1.432
6526.00,7.516344,25.15485,-0.000173,24.020301,-0.0077,1.432
6528.00,7.515911,25.15406,-0.000172,24.020542,-0.0077,1.432
6530.00,7.515362,25.15390,-0.000172,24.021031,-0.0076,1.432
6532.00,7.515332,25.15404,-0.000172,24.020667,-0.0076,1.432
6534.00,7.516021,25.15386,-0.000173,24.019860,-0.0076,1.432
6536.00,7.515573,25.15408,-0.000173,24.020955,-0.0076,1.432
6538.00,7.515787,25.15331,-0.000173,24.020565,-0.0077,1.432
6540.00,7.516456,25.15319,-0.000173,24.021465,-0.0077,1.432
6542.00,7.517036,25.15412,-0.000173,24.020333,-0.0077,1.432
6544.00,7.516431,25.15363,-0.000173,24.020277,-0.0077,1.432
6546.00,7.515219,25.15312,-0.000172,24.020257,-0.0077,1.432
6548.00,7.514669,25.15310,-0.000174,24.020812,-0.0077,1.433
6550.00,7.514631,25.15361,-0.000173,24.020741,-0.0077,1.432
6552.00,7.514840,25.15403,-0.000173,24.020480,-0.0076,1.433
6554.00,7.515799,25.15360,-0.000173,24.020886,-0.0077,1.432
6556.00,7.515467,25.15357,-0.000172,24.020977,-0.0077,1.432
6558.00,7.516084,25.15433,-0.000171,24.020683,-0.0076,1.431
6560.00,7.515521,25.15456,-0.000171,24.020812,-0.0077,1.431
6562.00,7.515028,25.15459,-0.000171,24.020355,-0.0077,1.432
6564.00,7.515548,25.15507,-0.000171,24.021287,-0.0077,1.432
6566.00,7.515991,25.15461,-0.000172,24.020197,-0.0077,1.432
6568.00,7.515412,25.15520,-0.000172,24.020700,-0.0077,1.432
6570.00,7.516200,25.15477,-0.000173,24.020540,-0.0077,1.432
6572.00,7.516409,25.15453,-0.000172,24.020448,-0.0077,1.432
6574.00,7.516387,25.15427,-0.000171,24.020944,-0.0077,1.432
6576.00,7.516382,25.15471,-0.000172,24.020036,-0.0076,1.432
6578.00,7.515979,25.15519,-0.000172,24.020857,-0.0076,1.433
6580.00,7.515962,25.15509,-0.000173,24.020807,-0.0076,1.432
6582.00,7.516427,25.15559,-0.000172,24.020801,-0.0076,1.432
6584.00,7.516423,25.15533,-0.000173,24.020506,-0.0077,1.432
6586.00,7.516211,25.15566,-0.000173,24.020197,-0.0077,1.433
6588.00,7.516103,25.15577,-0.000173,24.020935,-0.0077,1.432
6590.00,7.515420,25.15562,-0.000173,24.020569,-0.0076,1.432
6592.00,7.516079,25.15521,-0.000173,24.020689,-0.0076,1.431
6594.00,7.516161,25.15562,-0.000173,24.020627,-0.0076,1.432
6596.00,7.516146,25.15630,-0.000172,24.021127,-0.0077,1.432
6598.00,7.515602,25.15666,-0.000171,24.021048,-0.0077,1.432
6600.00,7.515565,25.15616,-0.000171,24.021445,-0.0076,1.433
6602.00,7.515647,25.15572,-0.000172,24.021515,-0.0077,1.433
@11,12.0000,24.0
6604.00,7.515256,25.15618,-0.000171,24.021136,-0.0076,1.433
6606.00,7.514170,25.15522,-0.000173,24.021035,-0.0076,1.432
6608.00,7.507350,25.15540,-0.000173,24.021151,-0.0076,1.431
6610.00,7.498018,25.15618,-0.000173,24.021107,-0.0077,1.432
6612.00,7.485270,25.15544,-0.000173,24.021597,-0.0077,1.430
6614.00,7.471107,25.15548,-0.000172,24.020776,-0.0077,1.431
6616.00,7.457277,25.15629,-0.000173,24.020473,-0.0077,1.432
6618.00,7.445832,25.15669,-0.000174,24.020826,-0.0076,1.433
6620.00,7.436313,25.15690,-0.000174,24.020696,-0.0077,1.433
6622.00,7.425968,25.15697,-0.000174,24.020410,-0.0077,1.433
6624.00,7.416057,25.15675,-0.000174,24.020594,-0.0077,1.433
6626.00,7.406405,25.15621,-0.000175,24.020555,-0.0077,1.433
6628.00,7.397496,25.15621,-0.000175,24.020895,-0.0077,1.433
6630.00,7.390640,25.15652,-0.000175,24.021026,-0.0077,1.434
6632.00,7.389773,25.15569,-0.000174,24.020946,-0.0077,1.434
6634.00,7.392777,25.15649,-0.000174,24.020765,-0.0076,1.434
6636.00,7.399678,25.15662,-0.000175,24.020569,-0.0077,1.434
6638.00,7.408052,25.15710,-0.000174,24.020752,-0.0077,1.434
6640.00,7.414851,25.15645,-0.000173,24.020770,-0.0076,1.434
6642.00,7.420105,25.15580,-0.000174,24.020973,-0.0077,1.433
6644.00,7.425189,25.15613,-0.000174,24.020861,-0.0077,1.432
6646.00,7.431337,25.15607,-0.000173,24.020730,-0.0077,1.433
6648.00,7.437826,25.15626,-0.000173,24.019945,-0.0077,1.432
6650.00,7.445445,25.15607,-0.000172,24.020114,-0.0077,1.432
6652.00,7.452141,25.15554,-0.000172,24.021040,-0.0077,1.432
6654.00,7.457676,25.15608,-0.000173,24.020277,-0.0077,1.433
6656.00,7.462882,25.15660,-0.000173,24.020881,-0.0077,1.432
6658.00,7.467756,25.15668,-0.000173,24.020415,-0.0077,1.432
6660.00,7.473529,25.15593,-0.000173,24.020567,-0.0077,1.432
6662.00,7.478641,25.15602,-0.000173,24.020828,-0.0076,1.432
6664.00,7.481815,25.15614,-0.000173,24.021026,-0.0076,1.432
6666.00,7.484434,25.15717,-0.000172,24.020895,-0.0076,1.432
6668.00,7.487848,25.15664,-0.000173,24.020607,-0.0077,1.432
6670.00,7.491462,25.15706,-0.000173,24.020466,-0.0077,1.433
6672.00,7.494002,25.15683,-0.000173,24.020928,-0.0077,1.432
6674.00,7.496462,25.15762,-0.000174,24.020913,-0.0077,1.432
6676.00,7.498482,25.15796,-0.000173,24.020458,-0.0077,1.432
6678.00,7.500490,25.15738,-0.000175,24.019820,-0.0077,1.432
6680.00,7.501063,25.15712,-0.000174,24.020609,-0.0077,1.432
6682.00,7.501578,25.15722,-0.000174,24.020330,-0.0077,1.432
6684.00,7.501774,25.15649,-0.000174,24.020413,-0.0077,1.432
6686.00,7.502627,25.15670,-0.000175,24.020352,-0.0077,1.433
6688.00,7.504156,25.15632,-0.000174,24.020672,-0.0077,1.432
6690.00,7.503877,25.15643,-0.000174,24.020799,-0.0076,1.433
6692.00,7.505725,25.15641,-0.000174,24.020939,-0.0077,1.432
6694.00,7.506443,25.15746,-0.000174,24.020241,-0.0077,1.433
6696.00,7.506880,25.15684,-0.000174,24.020000,-0.0077,1.432
6698.00,7.508192,25.15641,-0.000175,24.020223,-0.0077,1.433
6700.00,7.509365,25.15573,-0.000174,24.020038,-0.0077,1.433
6702.00,7.509139,25.15560,-0.000176,24.020544,-0.0077,1.432
6704.00,7.509245,25.15491,-0.000176,24.019895,-0.0077,1.432
6706.00,7.509047,25.15527,-0.000174,24.020732,-0.0077,1.433
6708.00,7.509734,25.15517,-0.000175,24.020587,-0.0077,1.432
6710.00,7.511519,25.15570,-0.000174,24.019799,-0.0077,1.432
6712.00,7.511380,25.15559,-0.000174,24.020556,-0.0076,1.432
6714.00,7.511262,25.15463,-0.000174,24.020663,-0.0077,1.432
6716.00,7.511608,25.15402,-0.000174,24.020424,-0.0077,1.433
6718.00,7.512128,25.15392,-0.000174,24.020471,-0.0077,1.432
6720.00,7.513057,25.15475,-0.000174,24.019964,-0.0077,1.433
6722.00,7.513330,25.15471,-0.000173,24.020765,-0.0077,1.433
6724.00,7.513820,25.15481,-0.000173,24.020629,-0.0076,1.433
6726.00,7.514531,25.15525,-0.000172,24.020953,-0.0077,1.432
6728.00,7.514291,25.15505,-0.000173,24.020201,-0.0077,1.432
6730.00,7.514390,25.15479,-0.000173,24.020825,-0.0077,1.433
6732.00,7.514917,25.15558,-0.000172,24.020894,-0.0076,1.432
6734.00,7.514704,25.15553,-0.000172,24.020857,-0.0077,1.432
6736.00,7.515134,25.15534,-0.000173,24.019518,-0.0077,1.432
6738.00,7.514704,25.15578,-0.000172,24.020323,-0.0076,1.433
6740.00,7.515082,25.15610,-0.000173,24.020489,-0.0077,1.432
6742.00,7.515648,25.15550,-0.000171,24.020163,-0.0077,1.433
6744.00,7.515369,25.15533,-0.000172,24.020585,-0.0077,1.432
6746.00,7.515751,25.15577,-0.000172,24.020665,-0.0077,1.432
6748.00,7.516119,25.15542,-0.000172,24.021008,-0.0077,1.433
6750.00,7.515435,25.15554,-0.000173,24.021131,-0.0077,1.433
6752.00,7.515511,25.15540,-0.000173,24.020464,-0.0076,1.432
6754.00,7.515882,25.15404,-0.000173,24.021251,-0.0076,1.433
6756.00,7.516064,25.15402,-0.000173,24.020937,-0.0076,1.433
6758.00,7.515781,25.15479,-0.000173,24.020009,-0.0076,1.433
6760.00,7.515401,25.15441,-0.000172,24.020662,-0.0076,1.433
6762.00,7.515077,25.15351,-0.000172,24.020881,-0.0077,1.433
6764.00,7.514001,25.15350,-0.000172,24.020177,-0.0077,1.433
6766.00,7.514935,25.15420,-0.000173,24.020924,-0.0077,1.432
6768.00,7.514823,25.15423,-0.000172,24.020230,-0.0077,1.433
6770.00,7.514798,25.15380,-0.000172,24.020772,-0.0077,1.433
6772.00,7.515172,25.15303,-0.000171,24.021089,-0.0077,1.433
6774.00,7.515651,25.15322,-0.000171,24.021102,-0.0077,1.432
6776.00,7.515297,25.15310,-0.000172,24.020016,-0.0076,1.432
6778.00,7.515402,25.15241,-0.000173,24.020582,-0.0077,1.432
6780.00,7.514998,25.15240,-0.000172,24.020814,-0.0077,1.433
6782.00,7.514987,25.15355,-0.000173,24.020681,-0.0076,1.433
6784.00,7.514938,25.15353,-0.000173,24.021086,-0.0077,1.433
6786.00,7.514458,25.15287,-0.000172,24.020808,-0.0077,1.432
6788.00,7.513465,25.15345,-0.000173,24.020518,-0.0077,1.433
6790.00,7.513478,25.15309,-0.000174,24.020341,-0.0076,1.432
6792.00,7.513229,25.15302,-0.000174,24.020486,-0.0077,1.432
6794.00,7.514495,25.15392,-0.000172,24.020210,-0.0077,1.433
6796.00,7.514560,25.15390,-0.000173,24.020830,-0.0077,1.433
6798.00,7.514667,25.15289,-0.000172,24.019877,-0.0077,1.432
6800.00,7.514772,25.15404,-0.000172,24.020850,-0.0077,1.433
6802.00,7.514517,25.15367,-0.000173,24.019891,-0.0077,1.433
6804.00,7.514825,25.15289,-0.000173,24.020031,-0.0076,1.433
6806.00,7.514382,25.15309,-0.000173,24.020801,-0.0077,1.433
6808.00,7.515041,25.15353,-0.000172,24.021285,-0.0076,1.433
6810.00,7.516106,25.15371,-0.000172,24.021151,-0.0077,1.433
6812.00,7.515667,25.15365,-0.000172,24.020683,-0.0077,1.433
6814.00,7.515438,25.15360,-0.000172,24.021354,-0.0076,1.433
6816.00,7.515266,25.15394,-0.000172,24.019936,-0.0077,1.432
6818.00,7.516176,25.15365,-0.000173,24.020132,-0.0077,1.434
6820.00,7.516132,25.15411,-0.000172,24.021312,-0.0077,1.433
6822.00,7.515103,25.15457,-0.000172,24.020462,-0.0077,1.433
6824.00,7.514566,25.15481,-0.000172,24.020393,-0.0077,1.433
6826.00,7.514037,25.15523,-0.000172,24.020712,-0.0076,1.433
6828.00,7.513817,25.15525,-0.000173,24.020868,-0.0076,1.433
6830.00,7.514149,25.15535,-0.000173,24.020865,-0.0077,1.433
6832.00,7.514227,25.15598,-0.000173,24.020406,-0.0077,1.433
6834.00,7.515275,25.15599,-0.000171,24.020081,-0.0077,1.432
6836.00,7.514794,25.15604,-0.000172,24.021017,-0.0077,1.433
6838.00,7.514136,25.15561,-0.000171,24.022068,-0.0077,1.433
6840.00,7.514557,25.15532,-0.000172,24.020669,-0.0077,1.433
6842.00,7.514632,25.15529,-0.000172,24.020964,-0.0076,1.432
6844.00,7.515198,25.15522,-0.000171,24.021240,-0.0077,1.433
6846.00,7.515047,25.15599,-0.000171,24.020714,-0.0077,1.433
6848.00,7.515274,25.15674,-0.000172,24.020805,-0.0077,1.433
6850.00,7.514678,25.15619,-0.000172,24.021098,-0.0077,1.433
6852.00,7.514235,25.15624,-0.000171,24.020768,-0.0077,1.433
6854.00,7.514552,25.15656,-0.000172,24.020732,-0.0076,1.433
6856.00,7.514297,25.15679,-0.000173,24.020990,-0.0076,1.433
6858.00,7.514015,25.15614,-0.000173,24.020942,-0.0077,1.433
6860.00,7.514400,25.15622,-0.000173,24.020866,-0.0076,1.433
6862.00,7.513659,25.15558,-0.000173,24.021205,-0.0076,1.433
6864.00,7.513546,25.15524,-0.000173,24.020765,-0.0076,1.433
6866.00,7.513702,25.15447,-0.000173,24.020738,-0.0077,1.434
6868.00,7.514183,25.15551,-0.000172,24.020781,-0.0077,1.433
6870.00,7.514660,25.15527,-0.000172,24.020694,-0.0077,1.433
6872.00,7.514832,25.15512,-0.000172,24.020323,-0.0077,1.432
6874.00,7.515094,25.15435,-0.000171,24.021131,-0.0076,1.433
6876.00,7.516544,25.15461,-0.000172,24.021044,-0.0076,1.433
6878.00,7.515818,25.15512,-0.000172,24.020952,-0.0077,1.434
6880.00,7.514526,25.15539,-0.000172,24.020471,-0.0077,1.433
6882.00,7.514586,25.15625,-0.000172,24.020562,-0.0077,1.433
6884.00,7.514783,25.15482,-0.000172,24.020627,-0.0077,1.433
6886.00,7.514018,25.15437,-0.000172,24.020522,-0.0077,1.432
6888.00,7.513016,25.15464,-0.000171,24.021312,-0.0076,1.433
6890.00,7.512943,25.15445,-0.000172,24.020439,-0.0077,1.433
6892.00,7.512188,25.15388,-0.000173,24.021115,-0.0076,1.433
6894.00,7.511462,25.15474,-0.000174,24.021064,-0.0076,1.434
6896.00,7.512540,25.15583,-0.000173,24.020850,-0.0077,1.433
6898.00,7.512594,25.15506,-0.000174,24.020906,-0.0077,1.433
6900.00,7.512512,25.15581,-0.000173,24.021570,-0.0076,1.433
6902.00,7.512510,25.15515,-0.000172,24.020828,-0.0076,1.432
6904.00,7.512556,25.15494,-0.000171,24.020700,-0.0076,1.433
6906.00,7.512720,25.15515,-0.000173,24.021269,-0.0076,1.433
6908.00,7.513035,25.15533,-0.000172,24.020957,-0.0077,1.433
6910.00,7.512481,25.15572,-0.000173,24.021151,-0.0077,1.433
6912.00,7.512319,25.15592,-0.000173,24.020687,-0.0077,1.433
6914.00,7.512794,25.15514,-0.000172,24.020593,-0.0077,1.433
6916.00,7.513680,25.15512,-0.000172,24.021029,-0.0076,1.433
6918.00,7.514126,25.15451,-0.000172,24.020912,-0.0076,1.433
6920.00,7.514333,25.15449,-0.000173,24.020192,-0.0076,1.434
6922.00,7.514953,25.15538,-0.000173,24.020453,-0.0077,1.433
6924.00,7.514841,25.15627,-0.000172,24.021006,-0.0077,1.433
6926.00,7.515298,25.15581,-0.000172,24.020701,-0.0077,1.433
6928.00,7.516680,25.15556,-0.000172,24.020968,-0.0077,1.433
6930.00,7.515056,25.15455,-0.000172,24.021039,-0.0077,1.433
6932.00,7.514345,25.15583,-0.000172,24.020346,-0.0077,1.433
6934.00,7.514174,25.15477,-0.000173,24.020569,-0.0077,1.434
6936.00,7.514234,25.15508,-0.000173,24.020553,-0.0077,1.434
6938.00,7.514158,25.15506,-0.000172,24.020462,-0.0076,1.433
6940.00,7.513646,25.15530,-0.000173,24.020632,-0.0076,1.433
6942.00,7.512831,25.15534,-0.000173,24.020921,-0.0077,1.433
6944.00,7.512975,25.15537,-0.000173,24.020250,-0.0077,1.433
6946.00,7.514122,25.15542,-0.000172,24.020355,-0.0077,1.433
6948.00,7.514441,25.15552,-0.000173,24.020919,-0.0076,1.433
6950.00,7.513672,25.15538,-0.000172,24.020584,-0.0076,1.433
6952.00,7.512666,25.15553,-0.000173,24.021160,-0.0077,1.433
6954.00,7.511749,25.15540,-0.000173,24.020700,-0.0077,1.433
6956.00,7.512605,25.15549,-0.000173,24.020716,-0.0076,1.433
6958.00,7.513734,25.15519,-0.000173,24.020970,-0.0077,1.432
6960.00,7.514449,25.15489,-0.000172,24.020928,-0.0077,1.433
6962.00,7.513412,25.15430,-0.000174,24.019918,-0.0077,1.434
6964.00,7.513089,25.15514,-0.000173,24.020315,-0.0077,1.433
6966.00,7.513140,25.15430,-0.000174,24.020527,-0.0076,1.433
6968.00,7.512556,25.15364,-0.000173,24.020352,-0.0077,1.432
6970.00,7.513832,25.15410,-0.000172,24.021218,-0.0077,1.433
6972.00,7.514128,25.15385,-0.000172,24.020656,-0.0077,1.434
6974.00,7.513397,25.15497,-0.000172,24.020665,-0.0077,1.433
6976.00,7.513192,25.15462,-0.000173,24.020584,-0.0076,1.433
6978.00,7.513653,25.15437,-0.000171,24.020701,-0.0076,1.433
6980.00,7.513536,25.15470,-0.000171,24.020975,-0.0076,1.433
6982.00,7.513790,25.15483,-0.000171,24.020721,-0.0076,1.433
6984.00,7.514207,25.15475,-0.000171,24.021430,-0.0076,1.434
6986.00,7.513336,25.15515,-0.000173,24.021610,-0.0076,1.433
6988.00,7.513044,25.15552,-0.000173,24.020799,-0.0076,1.433
6990.00,7.514347,25.15493,-0.000172,24.020493,-0.0077,1.433
6992.00,7.514584,25.15512,-0.000171,24.020640,-0.0076,1.433
6994.00,7.514322,25.15494,-0.000171,24.021029,-0.0077,1.433
6996.00,7.513802,25.15534,-0.000171,24.021046,-0.0076,1.433
6998.00,7.513858,25.15560,-0.000172,24.020346,-0.0076,1.434
7000.00,7.513626,25.15556,-0.000173,24.020799,-0.0076,1.434
7002.00,7.513655,25.15522,-0.000172,24.021164,-0.0076,1.433
7004.00,7.514212,25.15610,-0.000173,24.021002,-0.0076,1.433
7006.00,7.513810,25.15587,-0.000172,24.021421,-0.0076,1.433
7008.00,7.513595,25.15524,-0.000171,24.021370,-0.0076,1.434
7010.00,7.513405,25.15567,-0.000171,24.021338,-0.0076,1.433
7012.00,7.513102,25.15632,-0.000172,24.020576,-0.0076,1.434
7014.00,7.512354,25.15606,-0.000173,24.020832,-0.0076,1.433
7016.00,7.512181,25.15683,-0.000173,24.021225,-0.0076,1.433
7018.00,7.512170,25.15628,-0.000172,24.021131,-0.0076,1.433
7020.00,7.511903,25.15604,-0.000173,24.020788,-0.0076,1.434
7022.00,7.512278,25.15597,-0.000173,24.020944,-0.0076,1.434
7024.00,7.512190,25.15595,-0.000173,24.020279,-0.0077,1.434
7026.00,7.510857,25.15569,-0.000173,24.021151,-0.0076,1.434
7028.00,7.511712,25.15535,-0.000174,24.021211,-0.0076,1.433
7030.00,7.512421,25.15586,-0.000173,24.021064,-0.0076,1.433
7032.00,7.513334,25.15554,-0.000173,24.020727,-0.0077,1.433
7034.00,7.512929,25.15554,-0.000172,24.021124,-0.0076,1.433
7036.00,7.513109,25.15533,-0.000172,24.020129,-0.0076,1.434
7038.00,7.512527,25.15531,-0.000173,24.021249,-0.0077,1.434
7040.00,7.512361,25.15527,-0.000172,24.021118,-0.0076,1.433
7042.00,7.512729,25.15509,-0.000172,24.020373,-0.0076,1.433
7044.00,7.511916,25.15518,-0.000174,24.021242,-0.0077,1.433
7046.00,7.511713,25.15506,-0.000175,24.020435,-0.0077,1.433
7048.00,7.512038,25.15495,-0.000173,24.020944,-0.0076,1.433
7050.00,7.512964,25.15566,-0.000173,24.020910,-0.0077,1.434
7052.00,7.513124,25.15545,-0.000172,24.021378,-0.0077,1.433
7054.00,7.513345,25.15570,-0.000173,24.020674,-0.0077,1.433
7056.00,7.513746,25.15586,-0.000172,24.020707,-0.0077,1.434
7058.00,7.513974,25.15589,-0.000173,24.021019,-0.0077,1.434
7060.00,7.513303,25.15622,-0.000172,24.020674,-0.0076,1.434
7062.00,7.512280,25.15579,-0.000173,24.021006,-0.0076,1.433
7064.00,7.512047,25.15599,-0.000172,24.020745,-0.0077,1.433
7066.00,7.512506,25.15650,-0.000173,24.020571,-0.0076,1.434
7068.00,7.512656,25.15628,-0.000173,24.020696,-0.0077,1.433
7070.00,7.512445,25.15563,-0.000173,24.021198,-0.0076,1.433
7072.00,7.512633,25.15525,-0.000172,24.020781,-0.0076,1.433
7074.00,7.513682,25.15535,-0.000171,24.020912,-0.0076,1.433
7076.00,7.513388,25.15552,-0.000173,24.021000,-0.0076,1.434
7078.00,7.513533,25.15571,-0.000173,24.020901,-0.0077,1.433
7080.00,7.513921,25.15554,-0.000172,24.020616,-0.0076,1.433
7082.00,7.513550,25.15527,-0.000172,24.021098,-0.0076,1.434
7084.00,7.513380,25.15535,-0.000172,24.021129,-0.0076,1.434
7086.00,7.514404,25.15577,-0.000173,24.021106,-0.0077,1.434
7088.00,7.513537,25.15565,-0.000172,24.021758,-0.0076,1.434
7090.00,7.513618,25.15560,-0.000173,24.020854,-0.0077,1.434
7092.00,7.513303,25.15573,-0.000172,24.020721,-0.0076,1.433
7094.00,7.513501,25.15614,-0.000172,24.021383,-0.0076,1.433
7096.00,7.513817,25.15553,-0.000172,24.021151,-0.0077,1.433
7098.00,7.513730,25.15560,-0.000172,24.020667,-0.0076,1.434
7100.00,7.513533,25.15564,-0.000172,24.020607,-0.0077,1.434
7102.00,7.513322,25.15594,-0.000173,24.020078,-0.0076,1.434
7104.00,7.512833,25.15595,-0.000172,24.020942,-0.0076,1.434
7106.00,7.513052,25.15628,-0.000173,24.021300,-0.0076,1.434
7108.00,7.512779,25.15686,-0.000173,24.020982,-0.0076,1.434
7110.00,7.513607,25.15627,-0.000172,24.021008,-0.0076,1.434
7112.00,7.514251,25.15678,-0.000171,24.020937,-0.0077,1.434
7114.00,7.514283,25.15565,-0.000171,24.020861,-0.0077,1.434
7116.00,7.513983,25.15491,-0.000172,24.020836,-0.0077,1.434
7118.00,7.514551,25.15500,-0.000172,24.020228,-0.0077,1.434
7120.00,7.514669,25.15516,-0.000170,24.020701,-0.0076,1.433
7122.00,7.513645,25.15518,-0.000172,24.021289,-0.0076,1.433
7124.00,7.512941,25.15444,-0.000172,24.021336,-0.0077,1.434
7126.00,7.512540,25.15434,-0.000173,24.021189,-0.0077,1.434
7128.00,7.512520,25.15470,-0.000174,24.021289,-0.0076,1.434
7130.00,7.512801,25.15479,-0.000173,24.020977,-0.0076,1.434
7132.00,7.512516,25.15494,-0.000174,24.021211,-0.0077,1.434
7134.00,7.512683,25.15451,-0.000173,24.020462,-0.0077,1.433
7136.00,7.512033,25.15422,-0.000173,24.020783,-0.0076,1.434
7138.00,7.512477,25.15449,-0.000173,24.020928,-0.0077,1.434
7140.00,7.513864,25.15408,-0.000173,24.020319,-0.0076,1.435
7142.00,7.513502,25.15439,-0.000174,24.020429,-0.0077,1.434
7144.00,7.513307,25.15430,-0.000173,24.020009,-0.0077,1.434
7146.00,7.511891,25.15471,-0.000173,24.020533,-0.0077,1.434
7148.00,7.512194,25.15525,-0.000173,24.020136,-0.0076,1.433
7150.00,7.512987,25.15573,-0.000173,24.020700,-0.0077,1.434
7152.00,7.512100,25.15504,-0.000172,24.020712,-0.0076,1.435
7154.00,7.512191,25.15499,-0.000174,24.020529,-0.0077,1.434
7156.00,7.512387,25.15460,-0.000174,24.020471,-0.0077,1.433
7158.00,7.512185,25.15489,-0.000173,24.020720,-0.0076,1.433
7160.00,7.512969,25.15509,-0.000173,24.020632,-0.0077,1.434
7162.00,7.512537,25.15490,-0.000174,24.020720,-0.0076,1.434
7164.00,7.511596,25.15589,-0.000173,24.020578,-0.0076,1.434
7166.00,7.512231,25.15544,-0.000173,24.020384,-0.0076,1.434
7168.00,7.512920,25.15536,-0.000173,24.020502,-0.0076,1.434
7170.00,7.512347,25.15540,-0.000174,24.021483,-0.0077,1.433
7172.00,7.511736,25.15434,-0.000173,24.020669,-0.0077,1.433
7174.00,7.511556,25.15525,-0.000173,24.020763,-0.0077,1.434
7176.00,7.511761,25.15499,-0.000173,24.021312,-0.0077,1.434
7178.00,7.511777,25.15555,-0.000173,24.021122,-0.0077,1.434
7180.00,7.512036,25.15526,-0.000173,24.020638,-0.0076,1.434
7182.00,7.511690,25.15573,-0.000174,24.020912,-0.0076,1.434
7184.00,7.512094,25.15576,-0.000172,24.020357,-0.0077,1.434
7186.00,7.512575,25.15555,-0.000172,24.020772,-0.0077,1.433
7188.00,7.512256,25.15517,-0.000173,24.021019,-0.0077,1.434
7190.00,7.511871,25.15529,-0.000173,24.020913,-0.0076,1.434
7192.00,7.511949,25.15482,-0.000174,24.020553,-0.0077,1.434
7194.00,7.511818,25.15508,-0.000173,24.020656,-0.0077,1.434
7196.00,7.512545,25.15539,-0.000173,24.021379,-0.0077,1.434
7198.00,7.511684,25.15541,-0.000173,24.021149,-0.0077,1.434
7200.00,7.511804,25.15563,-0.000174,24.020252,-0.0077,1.434
7202.00,7.512337,25.15506,-0.000172,24.020620,-0.0077,1.434
7204.00,7.513312,25.15446,-0.000173,24.020404,-0.0077,1.434
@12,12.0000,24.0
7206.00,7.511843,25.15388,-0.000173,24.020241,-0.0076,1.434
7208.00,7.505460,25.15407,-0.000173,24.021140,-0.0077,1.434
7210.00,7.496187,25.15453,-0.000173,24.021430,-0.0076,1.432
7212.00,7.484406,25.15436,-0.000172,24.021164,-0.0076,1.433
7214.00,7.469748,25.15428,-0.000171,24.020634,-0.0077,1.433
7216.00,7.457456,25.15530,-0.000172,24.021120,-0.0076,1.433
7218.00,7.446843,25.15486,-0.000173,24.020292,-0.0076,1.434
7220.00,7.438388,25.15467,-0.000173,24.021343,-0.0077,1.435
7222.00,7.430045,25.15516,-0.000174,24.021325,-0.0076,1.435
7224.00,7.422377,25.15554,-0.000173,24.020852,-0.0077,1.435
7226.00,7.413936,25.15570,-0.000173,24.020850,-0.0077,1.435
7228.00,7.404745,25.15571,-0.000175,24.021095,-0.0077,1.436
7230.00,7.398158,25.15568,-0.000174,24.020023,-0.0077,1.435
7232.00,7.397444,25.15517,-0.000172,24.020442,-0.0077,1.435
7234.00,7.401437,25.15539,-0.000174,24.021204,-0.0077,1.436
7236.00,7.407813,25.15500,-0.000174,24.020897,-0.0076,1.436
7238.00,7.416476,25.15534,-0.000172,24.021095,-0.0077,1.435
7240.00,7.422704,25.15609,-0.000172,24.020759,-0.0076,1.435
7242.00,7.427881,25.15609,-0.000173,24.020866,-0.0076,1.435
7244.00,7.432893,25.15614,-0.000172,24.020759,-0.0077,1.434
7246.00,7.438262,25.15630,-0.000172,24.020147,-0.0077,1.434
7248.00,7.443889,25.15529,-0.000172,24.019913,-0.0077,1.434
7250.00,7.450503,25.15499,-0.000171,24.021062,-0.0076,1.434
7252.00,7.456654,25.15563,-0.000172,24.020797,-0.0076,1.434
7254.00,7.462562,25.15624,-0.000173,24.021207,-0.0076,1.434
7256.00,7.468983,25.15594,-0.000172,24.021401,-0.0076,1.434
7258.00,7.474248,25.15582,-0.000173,24.020917,-0.0076,1.434
7260.00,7.478434,25.15574,-0.000173,24.021049,-0.0077,1.435
7262.00,7.482643,25.15611,-0.000172,24.020119,-0.0077,1.434
7264.00,7.486182,25.15626,-0.000173,24.020952,-0.0077,1.434
7266.00,7.488596,25.15635,-0.000172,24.021153,-0.0076,1.434
7268.00,7.491540,25.15625,-0.000172,24.020212,-0.0077,1.433
7270.00,7.493816,25.15576,-0.000174,24.020881,-0.0076,1.435
7272.00,7.494978,25.15584,-0.000174,24.020917,-0.0076,1.434
7274.00,7.495601,25.15615,-0.000173,24.020781,-0.0077,1.434
7276.00,7.497014,25.15663,-0.000173,24.020692,-0.0076,1.434
7278.00,7.498424,25.15629,-0.000173,24.020642,-0.0076,1.434
7280.00,7.500422,25.15559,-0.000173,24.020634,-0.0077,1.434
7282.00,7.501549,25.15640,-0.000174,24.021129,-0.0077,1.435
7284.00,7.501631,25.15708,-0.000173,24.021419,-0.0076,1.434
7286.00,7.502924,25.15682,-0.000174,24.020926,-0.0077,1.434
7288.00,7.503404,25.15628,-0.000173,24.020426,-0.0076,1.434
7290.00,7.503371,25.15525,-0.000172,24.020865,-0.0076,1.434
7292.00,7.503639,25.15638,-0.000171,24.021416,-0.0076,1.434
7294.00,7.505056,25.15556,-0.000172,24.021214,-0.0077,1.435
7296.00,7.506341,25.15615,-0.000173,24.021140,-0.0076,1.434
7298.00,7.507568,25.15612,-0.000173,24.021040,-0.0076,1.434
7300.00,7.507640,25.15572,-0.000173,24.021107,-0.0076,1.434
7302.00,7.508000,25.15642,-0.000173,24.021064,-0.0076,1.435
7304.00,7.509340,25.15735,-0.000173,24.021572,-0.0076,1.434
7306.00,7.509364,25.15750,-0.000172,24.020533,-0.0076,1.434
7308.00,7.509821,25.15684,-0.000172,24.020970,-0.0076,1.434
7310.00,7.510145,25.15618,-0.000173,24.021392,-0.0077,1.434
7312.00,7.510215,25.15716,-0.000172,24.020000,-0.0077,1.434
7314.00,7.510364,25.15782,-0.000173,24.021031,-0.0076,1.435
7316.00,7.511257,25.15704,-0.000173,24.021075,-0.0077,1.434
7318.00,7.511276,25.15633,-0.000173,24.020600,-0.0076,1.434
7320.00,7.511901,25.15685,-0.000173,24.020959,-0.0076,1.434
7322.00,7.512201,25.15820,-0.000172,24.021439,-0.0076,1.434
7324.00,7.511973,25.15805,-0.000172,24.020504,-0.0076,1.434
7326.00,7.510588,25.15719,-0.000173,24.020970,-0.0076,1.434
7328.00,7.510630,25.15734,-0.000173,24.020658,-0.0077,1.434
7330.00,7.510278,25.15637,-0.000172,24.021294,-0.0076,1.434
7332.00,7.510883,25.15665,-0.000172,24.021613,-0.0076,1.434
7334.00,7.511348,25.15655,-0.000172,24.021622,-0.0076,1.434
7336.00,7.512332,25.15724,-0.000173,24.021459,-0.0076,1.435
7338.00,7.512351,25.15758,-0.000172,24.021236,-0.0076,1.434
7340.00,7.512265,25.15781,-0.000172,24.021229,-0.0076,1.434
7342.00,7.511772,25.15775,-0.000173,24.021470,-0.0077,1.434
7344.00,7.513070,25.15849,-0.000172,24.020894,-0.0076,1.434
7346.00,7.514005,25.15835,-0.000173,24.020272,-0.0077,1.435
7348.00,7.513689,25.15894,-0.000173,24.020536,-0.0076,1.434
7350.00,7.513420,25.15856,-0.000172,24.021367,-0.0076,1.434
7352.00,7.513941,25.15910,-0.000172,24.020839,-0.0076,1.434
7354.00,7.513321,25.15887,-0.000173,24.020805,-0.0076,1.435
7356.00,7.513901,25.15870,-0.000172,24.020208,-0.0077,1.435
7358.00,7.513921,25.15876,-0.000171,24.020618,-0.0076,1.434
7360.00,7.514039,25.15854,-0.000172,24.021020,-0.0077,1.434
7362.00,7.513563,25.15851,-0.000173,24.021263,-0.0076,1.434
7364.00,7.512757,25.15789,-0.000173,24.020995,-0.0077,1.434
7366.00,7.512157,25.15765,-0.000173,24.020636,-0.0076,1.434
7368.00,7.512179,25.15801,-0.000173,24.020658,-0.0076,1.434
7370.00,7.512743,25.15771,-0.000173,24.021142,-0.0076,1.434
7372.00,7.511983,25.15802,-0.000173,24.021251,-0.0076,1.434
7374.00,7.510854,25.15811,-0.000173,24.021291,-0.0076,1.435
7376.00,7.511051,25.15841,-0.000172,24.021095,-0.0076,1.434
7378.00,7.511404,25.15840,-0.000173,24.020739,-0.0077,1.434
7380.00,7.511317,25.15820,-0.000172,24.020857,-0.0077,1.435
7382.00,7.510961,25.15839,-0.000173,24.021289,-0.0077,1.434
7384.00,7.510991,25.15873,-0.000172,24.021037,-0.0077,1.434
7386.00,7.511378,25.15900,-0.000173,24.021553,-0.0076,1.435
7388.00,7.511570,25.15918,-0.000173,24.021619,-0.0076,1.435
7390.00,7.511288,25.15847,-0.000173,24.020888,-0.0076,1.434
7392.00,7.511197,25.15881,-0.000172,24.021004,-0.0076,1.434
7394.00,7.512069,25.15961,-0.000172,24.021637,-0.0076,1.434
7396.00,7.512168,25.15961,-0.000173,24.021048,-0.0076,1.434
7398.00,7.511634,25.15972,-0.000173,24.020999,-0.0076,1.435
7400.00,7.511261,25.16023,-0.000173,24.020826,-0.0076,1.435
7402.00,7.511843,25.15959,-0.000172,24.021095,-0.0076,1.434
7404.00,7.512574,25.15936,-0.000172,24.021300,-0.0076,1.434
7406.00,7.512622,25.16018,-0.000171,24.021118,-0.0076,1.434
7408.00,7.512333,25.16015,-0.000172,24.021769,-0.0076,1.434
7410.00,7.512428,25.15940,-0.000173,24.021314,-0.0076,1.434
7412.00,7.512435,25.15944,-0.000173,24.021659,-0.0076,1.435
7414.00,7.511999,25.15979,-0.000173,24.020939,-0.0076,1.435
7416.00,7.511973,25.15951,-0.000172,24.020772,-0.0076,1.434
7418.00,7.511909,25.15985,-0.000172,24.020631,-0.0076,1.434
7420.00,7.511417,25.15952,-0.000172,24.021088,-0.0076,1.435
7422.00,7.511917,25.15925,-0.000173,24.020866,-0.0076,1.435
7424.00,7.512016,25.15947,-0.000172,24.021169,-0.0076,1.435
7426.00,7.511757,25.15990,-0.000173,24.021414,-0.0076,1.435
7428.00,7.511167,25.15973,-0.000173,24.021091,-0.0076,1.435
7430.00,7.510905,25.15942,-0.000173,24.020837,-0.0076,1.435
7432.00,7.510430,25.15972,-0.000174,24.021329,-0.0076,1.435
7434.00,7.510896,25.15972,-0.000173,24.020928,-0.0076,1.435
7436.00,7.511598,25.15956,-0.000172,24.020924,-0.0076,1.434
7438.00,7.511463,25.15968,-0.000172,24.020959,-0.0076,1.435
7440.00,7.510992,25.15997,-0.000173,24.020522,-0.0076,1.435
7442.00,7.511344,25.16038,-0.000172,24.021095,-0.0076,1.434
7444.00,7.511534,25.15952,-0.000171,24.021483,-0.0076,1.434
7446.00,7.511808,25.15980,-0.000173,24.021532,-0.0076,1.435
7448.00,7.511324,25.15854,-0.000173,24.021394,-0.0076,1.435
7450.00,7.510699,25.15841,-0.000173,24.021300,-0.0077,1.435
7452.00,7.511695,25.15896,-0.000173,24.020395,-0.0076,1.435
7454.00,7.510845,25.15847,-0.000173,24.020995,-0.0076,1.435
7456.00,7.510646,25.15840,-0.000172,24.020602,-0.0076,1.435
7458.00,7.510519,25.15881,-0.000173,24.021051,-0.0076,1.435
7460.00,7.510616,25.15873,-0.000172,24.020863,-0.0076,1.434
7462.00,7.510831,25.15942,-0.000172,24.021129,-0.0076,1.434
7464.00,7.510969,25.15865,-0.000172,24.021336,-0.0076,1.434
7466.00,7.511126,25.15816,-0.000171,24.021051,-0.0076,1.434
7468.00,7.511373,25.15776,-0.000172,24.020939,-0.0076,1.435
7470.00,7.511126,25.15781,-0.000173,24.021329,-0.0076,1.435
7472.00,7.510547,25.15818,-0.000172,24.021403,-0.0076,1.435
7474.00,7.510706,25.15869,-0.000173,24.021590,-0.0076,1.435
7476.00,7.510250,25.15941,-0.000173,24.021475,-0.0076,1.435
7478.00,7.510291,25.15962,-0.000173,24.022239,-0.0076,1.434
7480.00,7.510599,25.16044,-0.000172,24.021816,-0.0076,1.435
7482.00,7.510339,25.16003,-0.000172,24.021356,-0.0076,1.435
7484.00,7.510782,25.15984,-0.000172,24.021562,-0.0076,1.435
7486.00,7.510961,25.16050,-0.000172,24.020799,-0.0076,1.435
7488.00,7.509672,25.15957,-0.000172,24.021229,-0.0076,1.434
7490.00,7.509976,25.15933,-0.000172,24.021455,-0.0076,1.434
7492.00,7.510728,25.15934,-0.000173,24.021088,-0.0076,1.435
7494.00,7.511117,25.15835,-0.000173,24.021035,-0.0076,1.435
7496.00,7.510876,25.15809,-0.000173,24.021187,-0.0076,1.435
7498.00,7.509767,25.15813,-0.000173,24.020975,-0.0076,1.434
7500.00,7.510472,25.15820,-0.000172,24.020979,-0.0076,1.435
7502.00,7.510406,25.15804,-0.000173,24.021497,-0.0076,1.435
7504.00,7.510916,25.15821,-0.000172,24.020714,-0.0076,1.435
7506.00,7.511952,25.15803,-0.000173,24.020694,-0.0077,1.434
7508.00,7.512775,25.15835,-0.000172,24.020553,-0.0077,1.435
7510.00,7.511995,25.15889,-0.000172,24.021466,-0.0077,1.435
7512.00,7.510874,25.15834,-0.000173,24.020662,-0.0076,1.434
7514.00,7.509771,25.15770,-0.000173,24.020783,-0.0076,1.435
7516.00,7.508992,25.15783,-0.000173,24.021610,-0.0076,1.435
7518.00,7.509009,25.15700,-0.000173,24.020796,-0.0076,1.435
7520.00,7.510103,25.15689,-0.000172,24.021160,-0.0076,1.435
7522.00,7.511169,25.15658,-0.000173,24.021794,-0.0076,1.435
7524.00,7.510251,25.15678,-0.000171,24.021488,-0.0076,1.435
7526.00,7.510447,25.15669,-0.000172,24.021871,-0.0076,1.435
7528.00,7.510164,25.15693,-0.000171,24.021155,-0.0076,1.435
7530.00,7.510163,25.15731,-0.000172,24.020817,-0.0077,1.435
7532.00,7.509781,25.15664,-0.000173,24.021281,-0.0077,1.435
7534.00,7.509330,25.15725,-0.000173,24.021339,-0.0076,1.434
7536.00,7.509645,25.15716,-0.000172,24.020923,-0.0076,1.435
7538.00,7.510631,25.15809,-0.000172,24.020707,-0.0077,1.435
7540.00,7.511370,25.15808,-0.000172,24.021194,-0.0076,1.435
7542.00,7.511405,25.15781,-0.000173,24.021370,-0.0076,1.434
7544.00,7.511635,25.15707,-0.000173,24.021343,-0.0076,1.435
7546.00,7.510728,25.15699,-0.000172,24.021836,-0.0077,1.435
7548.00,7.509862,25.15677,-0.000173,24.020859,-0.0077,1.435
7550.00,7.509756,25.15591,-0.000173,24.022094,-0.0076,1.434
7552.00,7.510129,25.15676,-0.000173,24.021305,-0.0076,1.434
7554.00,7.510054,25.15748,-0.000173,24.021120,-0.0076,1.435
7556.00,7.509843,25.15790,-0.000172,24.021343,-0.0076,1.435
7558.00,7.510955,25.15786,-0.000173,24.021113,-0.0076,1.436
7560.00,7.510589,25.15697,-0.000173,24.020696,-0.0076,1.435
7562.00,7.510864,25.15699,-0.000173,24.021693,-0.0076,1.435
7564.00,7.510781,25.15740,-0.000172,24.021985,-0.0076,1.435
7566.00,7.510905,25.15809,-0.000172,24.021084,-0.0076,1.435
7568.00,7.510423,25.15789,-0.000173,24.020584,-0.0076,1.435
7570.00,7.510861,25.15725,-0.000173,24.021234,-0.0076,1.435
7572.00,7.510153,25.15672,-0.000173,24.021454,-0.0077,1.435
7574.00,7.510368,25.15748,-0.000172,24.020946,-0.0076,1.435
7576.00,7.510318,25.15751,-0.000173,24.020729,-0.0077,1.435
7578.00,7.509578,25.15751,-0.000172,24.020469,-0.0076,1.435
7580.00,7.509079,25.15771,-0.000172,24.021644,-0.0076,1.435
7582.00,7.509496,25.15779,-0.000173,24.021601,-0.0076,1.434
7584.00,7.510784,25.15816,-0.000173,24.021376,-0.0076,1.435
7586.00,7.510488,25.15843,-0.000173,24.021446,-0.0076,1.435
7588.00,7.510065,25.15851,-0.000173,24.021445,-0.0076,1.435
7590.00,7.510103,25.15812,-0.000174,24.020939,-0.0076,1.435
7592.00,7.510491,25.15763,-0.000173,24.020449,-0.0076,1.436
7594.00,7.510561,25.15810,-0.000172,24.020832,-0.0076,1.436
7596.00,7.511607,25.15881,-0.000173,24.021140,-0.0076,1.435
7598.00,7.511188,25.15903,-0.000174,24.021155,-0.0076,1.435
7600.00,7.511814,25.15905,-0.000173,24.021162,-0.0076,1.435
7602.00,7.511572,25.15882,-0.000172,24.021617,-0.0076,1.435
7604.00,7.511113,25.15895,-0.000172,24.021347,-0.0076,1.435
7606.00,7.510994,25.15869,-0.000173,24.020526,-0.0076,1.435
7608.00,7.510523,25.15797,-0.000173,24.020555,-0.0076,1.435
7610.00,7.509981,25.15830,-0.000173,24.020904,-0.0076,1.435
7612.00,7.509265,25.15800,-0.000173,24.020652,-0.0077,1.435
7614.00,7.508394,25.15791,-0.000173,24.021182,-0.0077,1.435
7616.00,7.508123,25.15772,-0.000172,24.020845,-0.0076,1.435
7618.00,7.507746,25.15845,-0.000173,24.020826,-0.0076,1.435
7620.00,7.507824,25.15794,-0.000173,24.021100,-0.0077,1.436
7622.00,7.507281,25.15800,-0.000174,24.020805,-0.0077,1.436
7624.00,7.507880,25.15766,-0.000173,24.021508,-0.0077,1.435
7626.00,7.508493,25.15738,-0.000174,24.020622,-0.0076,1.435
7628.00,7.508713,25.15785,-0.000172,24.020979,-0.0076,1.434
7630.00,7.509098,25.15785,-0.000173,24.021274,-0.0077,1.436
7632.00,7.508943,25.15820,-0.000174,24.020884,-0.0077,1.435
7634.00,7.509665,25.15866,-0.000173,24.021077,-0.0077,1.435
7636.00,7.509380,25.15855,-0.000173,24.020892,-0.0077,1.435
7638.00,7.508606,25.15809,-0.000173,24.021202,-0.0077,1.435
7640.00,7.508944,25.15817,-0.000172,24.020879,-0.0077,1.435
7642.00,7.509811,25.15821,-0.000173,24.021396,-0.0076,1.436
7644.00,7.510401,25.15808,-0.000172,24.020620,-0.0077,1.435
7646.00,7.510091,25.15741,-0.000173,24.021040,-0.0076,1.436
7648.00,7.509132,25.15797,-0.000172,24.021601,-0.0076,1.435
7650.00,7.508592,25.15817,-0.000173,24.020589,-0.0076,1.435
7652.00,7.509251,25.15744,-0.000172,24.020939,-0.0076,1.435
7654.00,7.509201,25.15682,-0.000173,24.021539,-0.0076,1.435
7656.00,7.509437,25.15819,-0.000172,24.020961,-0.0076,1.435
7658.00,7.509503,25.15853,-0.000172,24.021296,-0.0076,1.435
7660.00,7.509073,25.15841,-0.000173,24.020919,-0.0076,1.435
7662.00,7.508720,25.15778,-0.000173,24.021448,-0.0076,1.435
7664.00,7.508956,25.15815,-0.000172,24.021604,-0.0076,1.435
7666.00,7.508816,25.15895,-0.000171,24.020897,-0.0076,1.435
7668.00,7.509302,25.15894,-0.000172,24.020995,-0.0076,1.435
7670.00,7.509716,25.15837,-0.000173,24.021713,-0.0076,1.435
7672.00,7.510012,25.15832,-0.000173,24.021256,-0.0076,1.435
7674.00,7.510169,25.15819,-0.000173,24.021593,-0.0076,1.435
7676.00,7.510340,25.15799,-0.000172,24.021374,-0.0076,1.435
7678.00,7.510887,25.15798,-0.000172,24.020995,-0.0076,1.436
7680.00,7.511121,25.15799,-0.000171,24.021334,-0.0076,1.435
7682.00,7.510205,25.15819,-0.000173,24.021292,-0.0076,1.435
7684.00,7.509294,25.15749,-0.000172,24.021175,-0.0076,1.435
7686.00,7.509204,25.15810,-0.000171,24.021086,-0.0076,1.435
7688.00,7.509247,25.15831,-0.000172,24.021430,-0.0076,1.435
7690.00,7.509086,25.15780,-0.000171,24.021697,-0.0076,1.436
7692.00,7.508046,25.15724,-0.000171,24.020743,-0.0076,1.435
7694.00,7.508788,25.15666,-0.000172,24.021129,-0.0076,1.435
7696.00,7.509167,25.15732,-0.000172,24.021479,-0.0076,1.435
7698.00,7.509686,25.15791,-0.000172,24.021628,-0.0076,1.435
7700.00,7.508816,25.15754,-0.000171,24.020770,-0.0077,1.436
7702.00,7.507785,25.15762,-0.000172,24.021508,-0.0076,1.436
7704.00,7.508312,25.15782,-0.000171,24.021419,-0.0076,1.435
7706.00,7.508682,25.15810,-0.000173,24.021218,-0.0076,1.435
7708.00,7.508519,25.15778,-0.000173,24.021240,-0.0076,1.436
7710.00,7.509816,25.15838,-0.000173,24.020698,-0.0076,1.435
7712.00,7.509352,25.15821,-0.000172,24.020953,-0.0076,1.435
7714.00,7.509164,25.15812,-0.000173,24.021151,-0.0077,1.435
7716.00,7.508968,25.15761,-0.000172,24.021131,-0.0076,1.435
7718.00,7.509108,25.15791,-0.000172,24.021060,-0.0076,1.436
7720.00,7.509218,25.15851,-0.000174,24.021396,-0.0076,1.437
7722.00,7.509315,25.15841,-0.000172,24.021452,-0.0076,1.435
7724.00,7.509802,25.15755,-0.000172,24.021644,-0.0076,1.434
7726.00,7.509992,25.15845,-0.000172,24.021517,-0.0076,1.435
7728.00,7.508830,25.15760,-0.000172,24.020651,-0.0076,1.436
7730.00,7.508554,25.15638,-0.000172,24.021184,-0.0076,1.436
7732.00,7.508725,25.15683,-0.000171,24.021367,-0.0076,1.435
7734.00,7.508422,25.15769,-0.000172,24.020778,-0.0076,1.435
7736.00,7.508982,25.15760,-0.000171,24.021097,-0.0076,1.435
7738.00,7.509817,25.15777,-0.000172,24.021765,-0.0076,1.436
7740.00,7.509541,25.15756,-0.000172,24.020850,-0.0076,1.435
7742.00,7.508809,25.15762,-0.000172,24.021410,-0.0076,1.436
7744.00,7.509260,25.15734,-0.000172,24.021664,-0.0076,1.436
7746.00,7.509455,25.15782,-0.000172,24.020990,-0.0076,1.435
7748.00,7.509120,25.15875,-0.000173,24.020807,-0.0076,1.436
7750.00,7.507442,25.15893,-0.000173,24.021572,-0.0076,1.436
7752.00,7.507430,25.15834,-0.000173,24.021365,-0.0076,1.435
7754.00,7.508723,25.15947,-0.000171,24.021911,-0.0076,1.436
7756.00,7.508953,25.15859,-0.000170,24.021256,-0.0076,1.435
7758.00,7.508967,25.15904,-0.000172,24.020370,-0.0076,1.436
7760.00,7.509094,25.15764,-0.000172,24.020870,-0.0076,1.436
7762.00,7.508636,25.15736,-0.000172,24.021280,-0.0076,1.436
7764.00,7.508317,25.15847,-0.000172,24.020979,-0.0077,1.436
7766.00,7.508179,25.15891,-0.000173,24.021276,-0.0076,1.436
7768.00,7.509180,25.15888,-0.000173,24.020553,-0.0076,1.435
7770.00,7.509366,25.15877,-0.000172,24.021146,-0.0076,1.436
7772.00,7.509292,25.15937,-0.000173,24.021075,-0.0076,1.436
7774.00,7.509928,25.15955,-0.000172,24.020647,-0.0076,1.436
7776.00,7.509683,25.15992,-0.000171,24.021347,-0.0077,1.435
7778.00,7.510022,25.16034,-0.000172,24.020788,-0.0076,1.435
7780.00,7.509929,25.15966,-0.000172,24.020801,-0.0077,1.436
7782.00,7.509708,25.15881,-0.000173,24.021546,-0.0076,1.435
7784.00,7.509769,25.15908,-0.000173,24.021102,-0.0076,1.436
7786.00,7.508994,25.15921,-0.000172,24.020904,-0.0076,1.435
7788.00,7.509573,25.15935,-0.000174,24.020730,-0.0077,1.436
7790.00,7.509983,25.15895,-0.000173,24.021245,-0.0077,1.436
7792.00,7.509820,25.15896,-0.000172,24.020899,-0.0076,1.435
7794.00,7.509813,25.15882,-0.000173,24.021040,-0.0076,1.436
7796.00,7.509721,25.15884,-0.000172,24.021071,-0.0076,1.436
7798.00,7.509646,25.15890,-0.000172,24.021425,-0.0076,1.436
7800.00,7.509819,25.15926,-0.000171,24.020866,-0.0076,1.436
7802.00,7.509724,25.15930,-0.000172,24.020716,-0.0076,1.435
7804.00,7.510059,25.15877,-0.000172,24.021262,-0.0076,1.436
@13,12.0000,24.0
7806.00,7.508619,25.15817,-0.000172,24.021287,-0.0076,1.435
7808.00,7.502411,25.15793,-0.000172,24.021035,-0.0077,1.435
7810.00,7.494820,25.15806,-0.000172,24.020776,-0.0076,1.434
7812.00,7.483548,25.15770,-0.000170,24.021024,-0.0076,1.434
7814.00,7.469712,25.15760,-0.000170,24.021091,-0.0076,1.435
7816.00,7.457576,25.15668,-0.000171,24.021479,-0.0076,1.436
7818.00,7.448647,25.15709,-0.000172,24.021280,-0.0076,1.437
7820.00,7.440724,25.15785,-0.000172,24.021693,-0.0076,1.437
7822.00,7.434188,25.15803,-0.000173,24.020553,-0.0076,1.437
7824.00,7.427134,25.15794,-0.000173,24.020946,-0.0076,1.436
7826.00,7.419150,25.15751,-0.000173,24.021601,-0.0076,1.437
7828.00,7.412011,25.15786,-0.000172,24.021680,-0.0076,1.437
7830.00,7.406331,25.15657,-0.000172,24.021118,-0.0076,1.437
7832.00,7.405836,25.15729,-0.000174,24.020855,-0.0076,1.438
7834.00,7.409766,25.15710,-0.000173,24.020640,-0.0076,1.438
7836.00,7.416315,25.15796,-0.000173,24.021515,-0.0076,1.438
7838.00,7.423726,25.15758,-0.000174,24.020812,-0.0076,1.437
7840.00,7.430066,25.15787,-0.000173,24.021503,-0.0076,1.437
7842.00,7.434501,25.15802,-0.000171,24.021104,-0.0076,1.436
7844.00,7.438884,25.15806,-0.000171,24.021285,-0.0076,1.437
7846.00,7.443771,25.15805,-0.000171,24.020944,-0.0076,1.436
7848.00,7.449317,25.15796,-0.000170,24.021582,-0.0076,1.435
7850.00,7.455516,25.15788,-0.000171,24.021448,-0.0076,1.436
7852.00,7.460796,25.15711,-0.000171,24.021475,-0.0076,1.436
7854.00,7.466057,25.15740,-0.000171,24.020821,-0.0077,1.436
7856.00,7.471533,25.15690,-0.000171,24.021258,-0.0076,1.436
7858.00,7.475441,25.15752,-0.000171,24.021744,-0.0076,1.436
7860.00,7.480237,25.15655,-0.000171,24.020553,-0.0077,1.436
7862.00,7.483329,25.15618,-0.000172,24.021501,-0.0077,1.436
7864.00,7.486562,25.15703,-0.000172,24.021494,-0.0076,1.437
7866.00,7.489693,25.15711,-0.000172,24.021994,-0.0076,1.436
7868.00,7.491687,25.15698,-0.000171,24.021475,-0.0076,1.436
7870.00,7.493348,25.15708,-0.000171,24.020930,-0.0076,1.436
7872.00,7.495512,25.15823,-0.000172,24.021292,-0.0076,1.436
7874.00,7.495667,25.15854,-0.000171,24.020812,-0.0076,1.436
7876.00,7.497216,25.15774,-0.000171,24.021626,-0.0076,1.436
7878.00,7.498114,25.15754,-0.000170,24.021878,-0.0076,1.436
7880.00,7.497966,25.15783,-0.000172,24.021412,-0.0076,1.437
7882.00,7.498600,25.15741,-0.000171,24.020837,-0.0076,1.435
7884.00,7.499621,25.15756,-0.000171,24.020962,-0.0076,1.436
7886.00,7.501241,25.15728,-0.000171,24.020482,-0.0076,1.435
7888.00,7.503054,25.15683,-0.000171,24.021093,-0.0077,1.436
7890.00,7.503553,25.15786,-0.000172,24.021432,-0.0076,1.436
7892.00,7.503525,25.15772,-0.000171,24.020870,-0.0076,1.436
7894.00,7.504247,25.15769,-0.000171,24.021106,-0.0076,1.436
7896.00,7.504520,25.15793,-0.000171,24.021193,-0.0076,1.436
7898.00,7.505128,25.15834,-0.000172,24.021914,-0.0076,1.436
7900.00,7.506770,25.15757,-0.000170,24.021135,-0.0076,1.436
7902.00,7.507215,25.15790,-0.000171,24.021204,-0.0076,1.436
7904.00,7.507032,25.15784,-0.000173,24.021644,-0.0076,1.436
7906.00,7.507705,25.15814,-0.000173,24.021577,-0.0076,1.437
7908.00,7.507989,25.15830,-0.000172,24.021011,-0.0076,1.437
7910.00,7.508361,25.15810,-0.000172,24.021455,-0.0076,1.436
7912.00,7.508639,25.15785,-0.000172,24.021196,-0.0076,1.436
7914.00,7.508277,25.15841,-0.000172,24.021881,-0.0076,1.435
7916.00,7.508551,25.15797,-0.000171,24.021207,-0.0076,1.436
7918.00,7.509042,25.15741,-0.000172,24.021604,-0.0076,1.436
7920.00,7.509315,25.15762,-0.000172,24.021403,-0.0076,1.436
7922.00,7.508867,25.15760,-0.000171,24.020955,-0.0076,1.436
7924.00,7.509259,25.15733,-0.000172,24.021528,-0.0076,1.436
7926.00,7.509262,25.15750,-0.000173,24.020203,-0.0076,1.436
7928.00,7.508841,25.15739,-0.000172,24.021593,-0.0076,1.436
7930.00,7.510577,25.15835,-0.000173,24.021334,-0.0076,1.437
7932.00,7.511298,25.15825,-0.000173,24.021381,-0.0076,1.436
7934.00,7.511155,25.15774,-0.000173,24.021472,-0.0076,1.436
7936.00,7.510955,25.15813,-0.000172,24.021414,-0.0076,1.436
7938.00,7.510753,25.15736,-0.000172,24.020696,-0.0076,1.436
7940.00,7.510842,25.15749,-0.000172,24.021339,-0.0076,1.437
7942.00,7.510123,25.15749,-0.000173,24.021524,-0.0076,1.436
7944.00,7.510883,25.15687,-0.000172,24.021370,-0.0077,1.436
7946.00,7.510874,25.15808,-0.000172,24.021591,-0.0076,1.436
7948.00,7.510599,25.15840,-0.000172,24.022025,-0.0076,1.436
7950.00,7.510586,25.15833,-0.000173,24.020638,-0.0076,1.436
7952.00,7.509930,25.15871,-0.000172,24.020828,-0.0076,1.436
7954.00,7.509791,25.15850,-0.000173,24.021111,-0.0076,1.437
7956.00,7.509364,25.15941,-0.000173,24.021122,-0.0076,1.436
7958.00,7.509133,25.15964,-0.000173,24.020961,-0.0076,1.436
7960.00,7.509161,25.15925,-0.000172,24.020895,-0.0076,1.436
7962.00,7.509555,25.15945,-0.000172,24.021193,-0.0076,1.436
7964.00,7.509554,25.15941,-0.000171,24.021002,-0.0076,1.436
7966.00,7.509175,25.15907,-0.000172,24.020553,-0.0076,1.436
7968.00,7.508686,25.15926,-0.000172,24.020694,-0.0076,1.436
7970.00,7.508952,25.15907,-0.000173,24.021296,-0.0076,1.437
7972.00,7.509183,25.15974,-0.000173,24.021889,-0.0076,1.436
7974.00,7.509138,25.15998,-0.000171,24.021151,-0.0076,1.436
7976.00,7.508417,25.15975,-0.000171,24.021450,-0.0076,1.436
7978.00,7.508295,25.16006,-0.000171,24.020955,-0.0076,1.436
7980.00,7.509137,25.15923,-0.000172,24.021352,-0.0076,1.437
7982.00,7.510213,25.15882,-0.000173,24.021949,-0.0076,1.437
7984.00,7.510354,25.15834,-0.000173,24.021455,-0.0076,1.436
7986.00,7.510076,25.15884,-0.000172,24.021526,-0.0076,1.436
7988.00,7.509428,25.15944,-0.000172,24.021135,-0.0076,1.436
7990.00,7.508012,25.15895,-0.000172,24.021998,-0.0076,1.436
7992.00,7.507372,25.15821,-0.000171,24.020957,-0.0076,1.436
7994.00,7.508332,25.15834,-0.000172,24.020926,-0.0076,1.436
7996.00,7.509053,25.15810,-0.000173,24.021695,-0.0076,1.437
7998.00,7.509395,25.15785,-0.000173,24.021704,-0.0076,1.436
8000.00,7.509276,25.15806,-0.000172,24.020839,-0.0076,1.437
8002.00,7.509380,25.15811,-0.000171,24.021169,-0.0076,1.436
8004.00,7.509992,25.15808,-0.000173,24.020787,-0.0076,1.436
8006.00,7.510757,25.15682,-0.000172,24.020941,-0.0076,1.436
8008.00,7.510601,25.15746,-0.000173,24.021167,-0.0076,1.437
8010.00,7.510648,25.15799,-0.000173,24.020671,-0.0076,1.437
8012.00,7.510144,25.15718,-0.000173,24.020778,-0.0076,1.436
8014.00,7.510232,25.15761,-0.000172,24.021802,-0.0076,1.436
8016.00,7.509888,25.15754,-0.000172,24.021082,-0.0077,1.436
8018.00,7.509862,25.15844,-0.000173,24.020640,-0.0076,1.436
8020.00,7.509741,25.15720,-0.000172,24.021178,-0.0076,1.436
8022.00,7.509417,25.15709,-0.000173,24.021568,-0.0076,1.437
8024.00,7.508418,25.15758,-0.000172,24.021133,-0.0076,1.437
8026.00,7.508194,25.15796,-0.000172,24.021064,-0.0076,1.437
8028.00,7.508565,25.15794,-0.000173,24.021267,-0.0077,1.436
8030.00,7.509443,25.15737,-0.000172,24.021548,-0.0076,1.436
8032.00,7.509621,25.15737,-0.000173,24.020962,-0.0076,1.436
8034.00,7.509109,25.15745,-0.000172,24.020629,-0.0076,1.436
8036.00,7.508138,25.15740,-0.000173,24.021102,-0.0076,1.437
8038.00,7.507877,25.15669,-0.000173,24.020665,-0.0076,1.437
8040.00,7.508299,25.15636,-0.000173,24.021216,-0.0076,1.436
8042.00,7.508895,25.15685,-0.000172,24.020683,-0.0076,1.437
8044.00,7.509246,25.15775,-0.000172,24.020901,-0.0076,1.437
8046.00,7.508648,25.15812,-0.000172,24.021445,-0.0076,1.436
8048.00,7.508988,25.15805,-0.000172,24.021367,-0.0076,1.437
8050.00,7.509027,25.15833,-0.000172,24.021753,-0.0076,1.436
8052.00,7.508748,25.15809,-0.000172,24.020921,-0.0076,1.437
8054.00,7.507741,25.15845,-0.000172,24.020060,-0.0076,1.437
8056.00,7.507641,25.15775,-0.000172,24.021499,-0.0076,1.437
8058.00,7.508550,25.15803,-0.000172,24.021452,-0.0076,1.437
8060.00,7.509301,25.15808,-0.000173,24.021296,-0.0076,1.437
8062.00,7.509631,25.15795,-0.000173,24.021466,-0.0076,1.437
8064.00,7.509191,25.15862,-0.000172,24.021135,-0.0076,1.436
8066.00,7.509080,25.15843,-0.000173,24.021238,-0.0076,1.436
8068.00,7.509040,25.15906,-0.000172,24.021490,-0.0076,1.436
8070.00,7.508321,25.15962,-0.000171,24.021173,-0.0076,1.437
8072.00,7.508362,25.15874,-0.000171,24.021115,-0.0076,1.437
8074.00,7.508419,25.15907,-0.000173,24.021334,-0.0076,1.437
8076.00,7.508255,25.15963,-0.000173,24.021115,-0.0076,1.437
8078.00,7.507898,25.15958,-0.000172,24.021374,-0.0076,1.436
8080.00,7.508309,25.16028,-0.000171,24.021419,-0.0076,1.436
8082.00,7.508372,25.16026,-0.000171,24.021060,-0.0076,1.437
8084.00,7.508456,25.15985,-0.000171,24.021595,-0.0076,1.437
8086.00,7.508149,25.15985,-0.000173,24.021338,-0.0076,1.437
8088.00,7.507485,25.15967,-0.000172,24.021862,-0.0076,1.436
8090.00,7.507568,25.15984,-0.000172,24.021233,-0.0076,1.436
8092.00,7.507876,25.15907,-0.000172,24.021281,-0.0076,1.437
8094.00,7.508112,25.15856,-0.000172,24.022034,-0.0076,1.437
8096.00,7.508513,25.15855,-0.000173,24.021349,-0.0076,1.437
8098.00,7.508570,25.15835,-0.000172,24.021057,-0.0076,1.436
8100.00,7.508614,25.15779,-0.000171,24.021521,-0.0076,1.437
8102.00,7.508851,25.15787,-0.000172,24.021093,-0.0076,1.437
8104.00,7.509477,25.15812,-0.000172,24.021097,-0.0076,1.436
8106.00,7.509510,25.15718,-0.000172,24.021095,-0.0076,1.437
8108.00,7.509374,25.15657,-0.000172,24.021445,-0.0077,1.436
8110.00,7.509618,25.15726,-0.000171,24.021510,-0.0076,1.437
8112.00,7.509320,25.15792,-0.000171,24.021412,-0.0076,1.436
8114.00,7.508510,25.15774,-0.000172,24.020816,-0.0076,1.437
8116.00,7.508779,25.15835,-0.000173,24.021628,-0.0076,1.437
8118.00,7.509142,25.15959,-0.000173,24.021711,-0.0076,1.437
8120.00,7.509318,25.15980,-0.000173,24.021039,-0.0076,1.436
8122.00,7.508016,25.15962,-0.000172,24.021298,-0.0076,1.436
8124.00,7.507333,25.15919,-0.000172,24.021153,-0.0076,1.437
8126.00,7.507230,25.15829,-0.000172,24.021397,-0.0076,1.437
8128.00,7.507112,25.15886,-0.000172,24.021548,-0.0076,1.437
8130.00,7.506726,25.15935,-0.000173,24.021851,-0.0076,1.437
8132.00,7.506700,25.15884,-0.000172,24.021727,-0.0077,1.436
8134.00,7.506731,25.15944,-0.000171,24.021414,-0.0076,1.437
8136.00,7.506795,25.15895,-0.000171,24.021778,-0.0076,1.436
8138.00,7.506315,25.15957,-0.000171,24.021717,-0.0076,1.437
8140.00,7.506301,25.15934,-0.000172,24.020781,-0.0076,1.437
8142.00,7.507129,25.15974,-0.000172,24.021885,-0.0076,1.437
8144.00,7.507025,25.15990,-0.000171,24.021568,-0.0076,1.436
8146.00,7.507198,25.15870,-0.000173,24.021289,-0.0076,1.437
8148.00,7.506779,25.15862,-0.000173,24.020839,-0.0076,1.436
8150.00,7.507722,25.15930,-0.000172,24.020895,-0.0076,1.436
8152.00,7.507988,25.15881,-0.000171,24.020942,-0.0077,1.437
8154.00,7.508680,25.15879,-0.000172,24.021062,-0.0076,1.437
8156.00,7.507737,25.15911,-0.000172,24.021602,-0.0076,1.437
8158.00,7.507878,25.15912,-0.000172,24.021920,-0.0076,1.437
8160.00,7.508249,25.15916,-0.000172,24.021535,-0.0076,1.436
8162.00,7.508168,25.16022,-0.000172,24.020857,-0.0076,1.436
8164.00,7.507393,25.15982,-0.000172,24.020582,-0.0076,1.437
8166.00,7.507397,25.15923,-0.000173,24.021283,-0.0076,1.437
8168.00,7.506977,25.15972,-0.000173,24.020634,-0.0076,1.437
8170.00,7.507331,25.16025,-0.000171,24.021483,-0.0076,1.437
8172.00,7.507858,25.16103,-0.000172,24.021887,-0.0076,1.436
8174.00,7.507056,25.15956,-0.000172,24.020618,-0.0076,1.437
8176.00,7.507388,25.16020,-0.000173,24.021771,-0.0076,1.437
8178.00,7.508213,25.16040,-0.000172,24.021421,-0.0076,1.436
8180.00,7.508539,25.16066,-0.000172,24.020783,-0.0076,1.437
8182.00,7.508245,25.15988,-0.000172,24.021336,-0.0076,1.437
8184.00,7.508201,25.15929,-0.000171,24.021524,-0.0076,1.438
8186.00,7.507585,25.15936,-0.000172,24.021996,-0.0076,1.437
8188.00,7.506514,25.16056,-0.000173,24.021381,-0.0076,1.437
8190.00,7.506571,25.15981,-0.000172,24.021388,-0.0076,1.436
8192.00,7.508066,25.15938,-0.000172,24.021184,-0.0076,1.437
8194.00,7.508915,25.16012,-0.000173,24.021020,-0.0076,1.437
8196.00,7.509327,25.15984,-0.000173,24.021760,-0.0076,1.437
8198.00,7.508783,25.15979,-0.000172,24.021403,-0.0076,1.437
8200.00,7.508269,25.16007,-0.000172,24.021046,-0.0076,1.437
8202.00,7.508968,25.15955,-0.000173,24.021171,-0.0076,1.437
8204.00,7.508693,25.15962,-0.000172,24.021845,-0.0076,1.437
8206.00,7.508677,25.15958,-0.000172,24.021575,-0.0076,1.436
8208.00,7.508268,25.15858,-0.000172,24.021287,-0.0076,1.437
8210.00,7.507277,25.15836,-0.000171,24.021330,-0.0076,1.437
8212.00,7.507283,25.15771,-0.000172,24.021702,-0.0076,1.438
8214.00,7.507215,25.15932,-0.000173,24.021455,-0.0076,1.437
8216.00,7.507413,25.15924,-0.000173,24.021717,-0.0076,1.437
8218.00,7.507467,25.15852,-0.000171,24.021439,-0.0076,1.437
8220.00,7.507759,25.15887,-0.000171,24.021798,-0.0076,1.437
8222.00,7.507278,25.15936,-0.000171,24.021577,-0.0076,1.437
8224.00,7.508106,25.15848,-0.000171,24.021383,-0.0076,1.437
8226.00,7.508957,25.15848,-0.000172,24.021499,-0.0076,1.437
8228.00,7.508807,25.15929,-0.000173,24.021570,-0.0076,1.437
8230.00,7.508907,25.15873,-0.000172,24.021026,-0.0076,1.437
8232.00,7.508962,25.15883,-0.000173,24.021430,-0.0076,1.437
8234.00,7.508099,25.15987,-0.000172,24.021370,-0.0076,1.437
8236.00,7.507533,25.15956,-0.000172,24.021711,-0.0076,1.436
8238.00,7.507890,25.15985,-0.000172,24.021606,-0.0076,1.437
8240.00,7.507092,25.15913,-0.000172,24.021550,-0.0076,1.437
8242.00,7.508034,25.16013,-0.000172,24.021903,-0.0076,1.437
8244.00,7.508069,25.16012,-0.000172,24.021620,-0.0076,1.437
8246.00,7.508228,25.15942,-0.000172,24.021590,-0.0076,1.437
8248.00,7.508168,25.15968,-0.000172,24.021352,-0.0076,1.437
8250.00,7.508217,25.15943,-0.000172,24.021091,-0.0076,1.437
8252.00,7.508785,25.15883,-0.000173,24.021401,-0.0076,1.437
8254.00,7.509151,25.15896,-0.000172,24.021740,-0.0077,1.437
8256.00,7.508376,25.15935,-0.000172,24.021804,-0.0076,1.437
8258.00,7.508147,25.16058,-0.000173,24.021262,-0.0076,1.436
8260.00,7.507726,25.16109,-0.000172,24.021459,-0.0076,1.437
8262.00,7.507502,25.16102,-0.000172,24.021494,-0.0076,1.437
8264.00,7.507686,25.16103,-0.000171,24.021640,-0.0076,1.437
8266.00,7.507250,25.16096,-0.000172,24.021514,-0.0076,1.438
8268.00,7.505871,25.16060,-0.000173,24.021459,-0.0076,1.437
8270.00,7.505210,25.16020,-0.000171,24.020841,-0.0076,1.438
8272.00,7.505742,25.16017,-0.000171,24.021122,-0.0076,1.438
8274.00,7.506067,25.16111,-0.000171,24.021126,-0.0076,1.437
8276.00,7.505893,25.16073,-0.000171,24.021051,-0.0076,1.437
8278.00,7.506378,25.16070,-0.000171,24.021307,-0.0076,1.438
8280.00,7.506688,25.16122,-0.000171,24.021146,-0.0076,1.437
8282.00,7.506798,25.16075,-0.000171,24.021338,-0.0076,1.437
8284.00,7.507655,25.16172,-0.000171,24.021675,-0.0076,1.437
8286.00,7.508311,25.16102,-0.000171,24.021590,-0.0076,1.438
8288.00,7.508899,25.16084,-0.000172,24.021514,-0.0076,1.437
8290.00,7.509516,25.16222,-0.000171,24.021608,-0.0076,1.437
8292.00,7.509296,25.16162,-0.000171,24.021666,-0.0076,1.437
8294.00,7.507883,25.16096,-0.000171,24.021127,-0.0076,1.437
8296.00,7.507946,25.16133,-0.000170,24.021508,-0.0076,1.438
8298.00,7.508316,25.16205,-0.000172,24.021167,-0.0076,1.437
8300.00,7.507704,25.16271,-0.000172,24.021791,-0.0076,1.437
8302.00,7.508219,25.16179,-0.000171,24.022117,-0.0076,1.437
8304.00,7.508712,25.16125,-0.000171,24.021314,-0.0076,1.437
8306.00,7.507941,25.16217,-0.000171,24.021370,-0.0076,1.437
8308.00,7.507055,25.16166,-0.000170,24.021599,-0.0076,1.437
8310.00,7.507210,25.16207,-0.000172,24.021457,-0.0076,1.437
8312.00,7.506979,25.16113,-0.000171,24.021011,-0.0076,1.437
8314.00,7.507572,25.16244,-0.000171,24.021793,-0.0076,1.437
8316.00,7.508168,25.16185,-0.000171,24.021354,-0.0076,1.437
8318.00,7.508508,25.16191,-0.000169,24.022331,-0.0075,1.437
8320.00,7.508732,25.16184,-0.000171,24.021608,-0.0076,1.437
8322.00,7.507352,25.16156,-0.000172,24.021775,-0.0076,1.437
8324.00,7.507077,25.16158,-0.000172,24.021352,-0.0076,1.438
8326.00,7.507662,25.16065,-0.000171,24.021169,-0.0076,1.437
8328.00,7.507612,25.16093,-0.000171,24.021162,-0.0076,1.437
8330.00,7.508491,25.16057,-0.000171,24.020857,-0.0076,1.437
8332.00,7.507655,25.16061,-0.000172,24.021401,-0.0076,1.437
8334.00,7.508292,25.16053,-0.000171,24.021689,-0.0076,1.437
8336.00,7.507608,25.16098,-0.000172,24.021941,-0.0076,1.438
8338.00,7.507329,25.16168,-0.000171,24.021269,-0.0077,1.437
8340.00,7.507199,25.16175,-0.000171,24.021271,-0.0076,1.437
8342.00,7.507468,25.16222,-0.000171,24.021901,-0.0076,1.437
8344.00,7.507311,25.16137,-0.000171,24.022324,-0.0076,1.437
8346.00,7.506692,25.16199,-0.000171,24.021238,-0.0076,1.437
8348.00,7.507169,25.16144,-0.000171,24.021314,-0.0075,1.438
8350.00,7.507388,25.16114,-0.000171,24.021098,-0.0076,1.437
8352.00,7.507300,25.15949,-0.000171,24.021291,-0.0076,1.438
8354.00,7.506416,25.15962,-0.000171,24.021820,-0.0076,1.437
8356.00,7.506722,25.15941,-0.000171,24.021671,-0.0076,1.438
8358.00,7.507154,25.15827,-0.000171,24.021055,-0.0076,1.437
8360.00,7.507489,25.15887,-0.000172,24.021686,-0.0076,1.438
8362.00,7.507776,25.15853,-0.000172,24.021862,-0.0076,1.438
8364.00,7.507402,25.15930,-0.000172,24.021646,-0.0076,1.437
8366.00,7.507081,25.15962,-0.000171,24.021615,-0.0076,1.437
8368.00,7.505909,25.15955,-0.000171,24.021804,-0.0076,1.437
8370.00,7.506381,25.15907,-0.000171,24.021816,-0.0076,1.438
8372.00,7.506633,25.15877,-0.000171,24.021881,-0.0076,1.437
8374.00,7.505698,25.15826,-0.000171,24.021871,-0.0076,1.438
8376.00,7.506356,25.15811,-0.000171,24.021715,-0.0076,1.438
8378.00,7.505976,25.15882,-0.000171,24.021388,-0.0076,1.437
8380.00,7.505907,25.15829,-0.000170,24.021349,-0.0076,1.437
8382.00,7.506641,25.15815,-0.000170,24.021334,-0.0076,1.437
8384.00,7.506847,25.15840,-0.000172,24.021780,-0.0076,1.438
8386.00,7.506577,25.15765,-0.000172,24.021535,-0.0076,1.438
8388.00,7.507518,25.15684,-0.000172,24.021787,-0.0076,1.438
8390.00,7.507598,25.15804,-0.000171,24.021659,-0.0076,1.437
8392.00,7.508069,25.15770,-0.000172,24.021775,-0.0076,1.437
8394.00,7.507214,25.15744,-0.000172,24.021620,-0.0076,1.438
8396.00,7.507200,25.15729,-0.000172,24.021992,-0.0076,1.438
8398.00,7.507300,25.15725,-0.000172,24.021562,-0.0076,1.437
8400.00,7.507852,25.15761,-0.000172,24.021247,-0.0076,1.437
8402.00,7.508312,25.15789,-0.000171,24.021794,-0.0076,1.437
8404.00,7.509078,25.15755,-0.000172,24.022070,-0.0076,1.438
@14,12.0000,24.0
8406.00,7.508864,25.15723,-0.000171,24.021680,-0.0076,1.438
8408.00,7.503354,25.15754,-0.000172,24.021423,-0.0076,1.437
8410.00,7.494709,25.15807,-0.000171,24.021281,-0.0076,1.437
8412.00,7.483091,25.15757,-0.000170,24.021155,-0.0076,1.436
8414.00,7.469494,25.15783,-0.000171,24.021176,-0.0076,1.437
8416.00,7.458599,25.15806,-0.000172,24.021407,-0.0076,1.437
8418.00,7.449982,25.15728,-0.000171,24.021865,-0.0076,1.438
8420.00,7.442606,25.15654,-0.000171,24.021198,-0.0076,1.439
8422.00,7.435792,25.15776,-0.000172,24.021300,-0.0076,1.439
8424.00,7.428701,25.15835,-0.000172,24.021490,-0.0076,1.440
8426.00,7.422431,25.15840,-0.000173,24.021726,-0.0076,1.439
8428.00,7.416494,25.15843,-0.000173,24.020988,-0.0075,1.439
8430.00,7.410664,25.15776,-0.000172,24.021590,-0.0076,1.439
8432.00,7.411167,25.15788,-0.000172,24.021160,-0.0076,1.439
8434.00,7.415222,25.15816,-0.000172,24.020984,-0.0076,1.440
8436.00,7.421963,25.15857,-0.000173,24.021624,-0.0076,1.440
8438.00,7.429952,25.15861,-0.000172,24.021240,-0.0076,1.439
8440.00,7.436596,25.15911,-0.000172,24.021330,-0.0076,1.439
8442.00,7.441848,25.15890,-0.000172,24.021131,-0.0076,1.439
8444.00,7.445816,25.15861,-0.000171,24.021303,-0.0076,1.439
8446.00,7.449841,25.15913,-0.000170,24.021550,-0.0076,1.438
8448.00,7.454020,25.15912,-0.000170,24.021407,-0.0076,1.438
8450.00,7.458565,25.15906,-0.000169,24.021996,-0.0076,1.438
8452.00,7.464342,25.15926,-0.000170,24.021706,-0.0076,1.438
8454.00,7.469320,25.15881,-0.000170,24.021387,-0.0076,1.438
8456.00,7.473949,25.15891,-0.000171,24.020654,-0.0076,1.438
8458.00,7.477289,25.15897,-0.000170,24.020961,-0.0076,1.438
8460.00,7.481017,25.16003,-0.000171,24.021242,-0.0076,1.438
8462.00,7.484457,25.16042,-0.000171,24.021778,-0.0076,1.439
8464.00,7.487590,25.16041,-0.000170,24.021876,-0.0076,1.438
8466.00,7.490293,25.16062,-0.000171,24.021104,-0.0076,1.438
8468.00,7.492694,25.16074,-0.000171,24.021546,-0.0076,1.438
8470.00,7.494011,25.16116,-0.000170,24.022108,-0.0076,1.438
8472.00,7.494925,25.16160,-0.000171,24.021515,-0.0076,1.438
8474.00,7.495806,25.16076,-0.000170,24.021271,-0.0076,1.437
8476.00,7.497150,25.16037,-0.000170,24.021267,-0.0076,1.438
8478.00,7.497896,25.15983,-0.000171,24.021726,-0.0075,1.438
8480.00,7.498565,25.16003,-0.000172,24.021432,-0.0076,1.438
8482.00,7.499990,25.16021,-0.000172,24.021557,-0.0076,1.438
8484.00,7.500944,25.16028,-0.000171,24.021584,-0.0076,1.438
8486.00,7.501800,25.16077,-0.000171,24.021613,-0.0076,1.438
8488.00,7.502692,25.16066,-0.000171,24.021151,-0.0076,1.438
8490.00,7.503157,25.16115,-0.000171,24.021581,-0.0076,1.438
8492.00,7.502809,25.16083,-0.000170,24.021020,-0.0076,1.438
8494.00,7.503413,25.16022,-0.000171,24.021423,-0.0076,1.438
8496.00,7.503894,25.16030,-0.000172,24.021485,-0.0076,1.438
8498.00,7.504168,25.16041,-0.000171,24.021325,-0.0076,1.439
8500.00,7.504917,25.16062,-0.000171,24.021535,-0.0076,1.438
8502.00,7.504950,25.16047,-0.000171,24.021829,-0.0076,1.438
8504.00,7.504761,25.16091,-0.000170,24.021987,-0.0075,1.438
8506.00,7.505204,25.16110,-0.000170,24.022155,-0.0076,1.438
8508.00,7.505630,25.16130,-0.000171,24.021930,-0.0075,1.438
8510.00,7.506418,25.16139,-0.000172,24.021740,-0.0076,1.438
8512.00,7.506945,25.16109,-0.000171,24.021804,-0.0076,1.438
8514.00,7.506832,25.16109,-0.000172,24.021345,-0.0076,1.438
8516.00,7.506676,25.16081,-0.000172,24.021004,-0.0076,1.438
8518.00,7.506691,25.16104,-0.000171,24.021979,-0.0076,1.438
8520.00,7.507104,25.16108,-0.000172,24.022106,-0.0076,1.439
8522.00,7.506479,25.16075,-0.000173,24.021495,-0.0076,1.438
8524.00,7.506915,25.16020,-0.000171,24.021479,-0.0076,1.438
8526.00,7.507359,25.15960,-0.000171,24.021947,-0.0076,1.438
8528.00,7.506759,25.15986,-0.000172,24.021602,-0.0076,1.438
8530.00,7.507310,25.15966,-0.000172,24.020841,-0.0076,1.438
8532.00,7.507651,25.16085,-0.000172,24.021660,-0.0076,1.438
8534.00,7.508446,25.16086,-0.000171,24.021738,-0.0076,1.438
8536.00,7.507373,25.16026,-0.000171,24.020988,-0.0076,1.438
8538.00,7.506376,25.16071,-0.000171,24.021528,-0.0076,1.439
8540.00,7.507038,25.16076,-0.000171,24.022182,-0.0076,1.438
8542.00,7.506913,25.16013,-0.000173,24.021713,-0.0076,1.438
8544.00,7.506914,25.16068,-0.000172,24.021559,-0.0076,1.438
8546.00,7.506958,25.16087,-0.000172,24.021577,-0.0076,1.438
8548.00,7.507386,25.16098,-0.000173,24.020710,-0.0076,1.438
8550.00,7.507406,25.16087,-0.000172,24.020868,-0.0076,1.439
8552.00,7.507099,25.16074,-0.000171,24.021416,-0.0076,1.438
8554.00,7.508021,25.16016,-0.000171,24.021026,-0.0076,1.438
8556.00,7.508177,25.15959,-0.000172,24.021463,-0.0076,1.439
8558.00,7.508127,25.15981,-0.000172,24.021610,-0.0076,1.439
8560.00,7.508838,25.16004,-0.000171,24.021234,-0.0076,1.438
8562.00,7.508662,25.16039,-0.000171,24.021363,-0.0076,1.438
8564.00,7.508171,25.15967,-0.000171,24.021325,-0.0076,1.439
8566.00,7.507752,25.15905,-0.000172,24.020745,-0.0076,1.439
8568.00,7.508866,25.15871,-0.000172,24.021445,-0.0076,1.439
8570.00,7.507864,25.15839,-0.000172,24.021794,-0.0076,1.438
8572.00,7.507408,25.15839,-0.000171,24.021595,-0.0076,1.438
8574.00,7.507099,25.15849,-0.000172,24.021620,-0.0076,1.438
8576.00,7.506576,25.15937,-0.000172,24.020852,-0.0076,1.439
8578.00,7.506813,25.15959,-0.000172,24.021557,-0.0076,1.439
8580.00,7.507188,25.15969,-0.000172,24.021958,-0.0076,1.438
8582.00,7.506341,25.15867,-0.000172,24.022003,-0.0076,1.438
8584.00,7.506764,25.15939,-0.000171,24.021785,-0.0076,1.439
8586.00,7.507496,25.15987,-0.000171,24.021407,-0.0076,1.438
8588.00,7.507314,25.15932,-0.000170,24.021673,-0.0076,1.438
8590.00,7.506149,25.15893,-0.000170,24.021417,-0.0076,1.438
8592.00,7.506274,25.15928,-0.000172,24.021528,-0.0076,1.439
8594.00,7.506479,25.16038,-0.000172,24.021671,-0.0076,1.439
8596.00,7.506038,25.16036,-0.000172,24.021394,-0.0076,1.439
8598.00,7.506173,25.16040,-0.000171,24.021247,-0.0076,1.439
8600.00,7.506817,25.15982,-0.000172,24.020660,-0.0076,1.439
8602.00,7.507177,25.16000,-0.000172,24.021626,-0.0076,1.439
8604.00,7.506300,25.16068,-0.000172,24.020957,-0.0076,1.439
8606.00,7.505780,25.16076,-0.000172,24.021086,-0.0076,1.438
8608.00,7.505203,25.16065,-0.000172,24.021124,-0.0076,1.439
8610.00,7.505971,25.16109,-0.000172,24.021537,-0.0076,1.438
8612.00,7.506281,25.16096,-0.000171,24.020808,-0.0076,1.438
8614.00,7.505600,25.16073,-0.000171,24.021659,-0.0076,1.439
8616.00,7.505339,25.16129,-0.000172,24.020698,-0.0076,1.439
8618.00,7.505670,25.16089,-0.000172,24.021381,-0.0076,1.438
8620.00,7.505577,25.16165,-0.000171,24.021283,-0.0076,1.438
8622.00,7.505902,25.16031,-0.000173,24.021399,-0.0076,1.439
8624.00,7.505625,25.16045,-0.000173,24.020848,-0.0076,1.439
8626.00,7.505145,25.16053,-0.000173,24.020603,-0.0076,1.439
8628.00,7.505093,25.16068,-0.000172,24.021383,-0.0076,1.438
8630.00,7.505528,25.16045,-0.000173,24.021026,-0.0076,1.439
8632.00,7.505878,25.16089,-0.000171,24.021178,-0.0076,1.438
8634.00,7.505268,25.16155,-0.000171,24.020533,-0.0076,1.439
8636.00,7.505516,25.16126,-0.000173,24.021109,-0.0076,1.439
8638.00,7.505616,25.16117,-0.000172,24.022068,-0.0076,1.439
8640.00,7.505480,25.16099,-0.000173,24.020663,-0.0076,1.439
8642.00,7.506080,25.16122,-0.000172,24.021133,-0.0076,1.438
8644.00,7.505766,25.16126,-0.000171,24.021787,-0.0076,1.439
8646.00,7.505158,25.16125,-0.000173,24.020618,-0.0076,1.439
8648.00,7.506060,25.16128,-0.000173,24.021153,-0.0076,1.438
8650.00,7.505984,25.16078,-0.000172,24.021173,-0.0076,1.439
8652.00,7.505947,25.16107,-0.000172,24.020475,-0.0076,1.439
8654.00,7.505279,25.16155,-0.000171,24.021151,-0.0076,1.438
8656.00,7.505348,25.16170,-0.000171,24.021258,-0.0076,1.439
8658.00,7.504568,25.16060,-0.000171,24.021198,-0.0076,1.439
8660.00,7.504543,25.16084,-0.000172,24.021639,-0.0076,1.439
8662.00,7.505686,25.16155,-0.000172,24.020643,-0.0076,1.438
8664.00,7.505813,25.16154,-0.000172,24.021049,-0.0076,1.438
8666.00,7.505605,25.16166,-0.000171,24.021300,-0.0076,1.439
8668.00,7.505143,25.16210,-0.000171,24.020651,-0.0076,1.438
8670.00,7.504883,25.16232,-0.000171,24.020618,-0.0076,1.438
8672.00,7.504367,25.16232,-0.000172,24.021807,-0.0076,1.439
8674.00,7.504378,25.16184,-0.000173,24.021089,-0.0076,1.439
8676.00,7.504506,25.16164,-0.000172,24.021671,-0.0076,1.439
8678.00,7.504718,25.16166,-0.000173,24.021472,-0.0076,1.439
8680.00,7.504776,25.16124,-0.000173,24.020466,-0.0076,1.440
8682.00,7.505242,25.16059,-0.000173,24.021176,-0.0076,1.439
8684.00,7.505855,25.16069,-0.000175,24.021847,-0.0077,1.439
8686.00,7.504986,25.16032,-0.000173,24.020919,-0.0077,1.439
8688.00,7.504829,25.16023,-0.000172,24.021024,-0.0076,1.439
8690.00,7.505260,25.16122,-0.000172,24.021249,-0.0076,1.438
8692.00,7.505490,25.16118,-0.000170,24.021428,-0.0076,1.439
8694.00,7.505848,25.16128,-0.000172,24.022036,-0.0076,1.439
8696.00,7.505700,25.16117,-0.000172,24.021729,-0.0076,1.439
8698.00,7.505329,25.16114,-0.000171,24.021639,-0.0076,1.438
8700.00,7.504483,25.16108,-0.000172,24.021316,-0.0076,1.439
8702.00,7.504629,25.16146,-0.000172,24.021269,-0.0076,1.439
8704.00,7.505252,25.16144,-0.000171,24.021474,-0.0076,1.439
8706.00,7.505015,25.16157,-0.000172,24.021486,-0.0076,1.440
8708.00,7.505666,25.16063,-0.000175,24.020326,-0.0077,1.440
8710.00,7.505732,25.16023,-0.000174,24.020803,-0.0076,1.439
8712.00,7.505382,25.16137,-0.000172,24.020991,-0.0076,1.439
8714.00,7.505440,25.16092,-0.000173,24.020830,-0.0076,1.439
8716.00,7.506353,25.16219,-0.000173,24.020904,-0.0076,1.439
8718.00,7.505197,25.16221,-0.000171,24.020642,-0.0076,1.439
8720.00,7.505242,25.16141,-0.000172,24.020613,-0.0076,1.439
8722.00,7.505087,25.16124,-0.000172,24.021029,-0.0076,1.439
8724.00,7.504329,25.16258,-0.000172,24.020984,-0.0076,1.439
8726.00,7.504366,25.16163,-0.000172,24.021310,-0.0076,1.439
8728.00,7.504668,25.16188,-0.000172,24.021437,-0.0076,1.439
8730.00,7.504817,25.16189,-0.000172,24.021858,-0.0076,1.439
8732.00,7.505650,25.16180,-0.000172,24.021698,-0.0076,1.439
8734.00,7.506032,25.16130,-0.000171,24.021666,-0.0076,1.439
8736.00,7.506737,25.16239,-0.000171,24.021573,-0.0076,1.439
8738.00,7.506527,25.16278,-0.000171,24.021441,-0.0076,1.440
8740.00,7.505763,25.16257,-0.000172,24.021267,-0.0076,1.440
8742.00,7.506152,25.16232,-0.000170,24.022351,-0.0076,1.439
8744.00,7.506037,25.16187,-0.000172,24.021751,-0.0076,1.439
8746.00,7.506225,25.16148,-0.000172,24.021878,-0.0076,1.439
8748.00,7.505984,25.16208,-0.000172,24.021291,-0.0076,1.439
8750.00,7.505118,25.16207,-0.000172,24.021169,-0.0076,1.439
8752.00,7.504868,25.16227,-0.000172,24.021352,-0.0076,1.439
8754.00,7.505071,25.16270,-0.000172,24.021171,-0.0076,1.439
8756.00,7.504811,25.16308,-0.000171,24.021510,-0.0076,1.439
8758.00,7.504850,25.16345,-0.000172,24.021240,-0.0076,1.440
8760.00,7.504978,25.16244,-0.000171,24.021501,-0.0076,1.439
8762.00,7.505041,25.16177,-0.000172,24.021689,-0.0076,1.440
8764.00,7.503909,25.16144,-0.000172,24.021595,-0.0076,1.440
8766.00,7.504369,25.16156,-0.000172,24.021443,-0.0076,1.439
8768.00,7.504969,25.16160,-0.000173,24.020975,-0.0076,1.439
8770.00,7.505088,25.16181,-0.000173,24.021423,-0.0076,1.440
8772.00,7.504521,25.16186,-0.000172,24.021849,-0.0076,1.439
8774.00,7.505014,25.16175,-0.000171,24.021455,-0.0076,1.440
8776.00,7.505334,25.16160,-0.000172,24.021639,-0.0076,1.439
8778.00,7.505806,25.16212,-0.000171,24.020913,-0.0076,1.440
8780.00,7.505729,25.16232,-0.000170,24.021678,-0.0076,1.439
8782.00,7.505304,25.16195,-0.000173,24.021231,-0.0076,1.439
8784.00,7.505483,25.16154,-0.000171,24.020571,-0.0076,1.439
8786.00,7.506171,25.16126,-0.000172,24.020716,-0.0076,1.440
8788.00,7.505945,25.16083,-0.000173,24.021289,-0.0076,1.440
8790.00,7.505154,25.16140,-0.000173,24.021242,-0.0076,1.439
8792.00,7.505427,25.16169,-0.000172,24.020854,-0.0076,1.439
8794.00,7.504939,25.16165,-0.000173,24.021055,-0.0075,1.439
8796.00,7.505118,25.16162,-0.000171,24.021046,-0.0076,1.440
8798.00,7.505008,25.16159,-0.000172,24.021058,-0.0076,1.439
8800.00,7.505611,25.16183,-0.000172,24.021376,-0.0076,1.440
8802.00,7.505770,25.16190,-0.000172,24.020941,-0.0076,1.440
8804.00,7.505722,25.16197,-0.000173,24.021582,-0.0077,1.439
8806.00,7.505647,25.16271,-0.000171,24.021742,-0.0076,1.439
8808.00,7.506003,25.16266,-0.000171,24.021407,-0.0076,1.439
8810.00,7.505271,25.16248,-0.000173,24.021276,-0.0076,1.439
8812.00,7.505223,25.16295,-0.000172,24.021673,-0.0076,1.440
8814.00,7.504912,25.16292,-0.000173,24.021356,-0.0076,1.440
8816.00,7.505669,25.16279,-0.000173,24.021368,-0.0076,1.439
8818.00,7.505080,25.16162,-0.000171,24.021267,-0.0076,1.440
8820.00,7.504881,25.16262,-0.000171,24.021129,-0.0076,1.440
8822.00,7.505652,25.16264,-0.000171,24.021055,-0.0076,1.440
8824.00,7.505463,25.16204,-0.000172,24.021717,-0.0076,1.440
8826.00,7.505067,25.16174,-0.000171,24.020990,-0.0076,1.440
8828.00,7.504577,25.16139,-0.000172,24.021233,-0.0076,1.439
8830.00,7.504703,25.16086,-0.000172,24.021320,-0.0076,1.440
8832.00,7.505373,25.16147,-0.000173,24.021153,-0.0076,1.439
8834.00,7.505795,25.16166,-0.000172,24.021140,-0.0076,1.439
8836.00,7.506801,25.16039,-0.000172,24.021325,-0.0076,1.440
8838.00,7.507322,25.16002,-0.000171,24.021619,-0.0076,1.440
8840.00,7.507418,25.15995,-0.000172,24.021358,-0.0076,1.440
8842.00,7.506804,25.15933,-0.000172,24.022186,-0.0076,1.440
8844.00,7.506116,25.15972,-0.000172,24.021526,-0.0076,1.440
8846.00,7.505728,25.15974,-0.000171,24.021169,-0.0076,1.439
8848.00,7.505772,25.15941,-0.000172,24.021338,-0.0076,1.440
8850.00,7.505303,25.15890,-0.000171,24.021969,-0.0076,1.439
8852.00,7.505032,25.15992,-0.000171,24.021401,-0.0075,1.439
8854.00,7.505310,25.16123,-0.000171,24.021878,-0.0076,1.439
8856.00,7.505115,25.16059,-0.000172,24.021506,-0.0076,1.439
8858.00,7.505606,25.16096,-0.000172,24.021300,-0.0076,1.440
8860.00,7.504879,25.16005,-0.000171,24.021291,-0.0076,1.440
8862.00,7.505495,25.15985,-0.000173,24.021758,-0.0076,1.440
8864.00,7.505227,25.16003,-0.000172,24.021006,-0.0076,1.440
8866.00,7.504908,25.15938,-0.000172,24.021918,-0.0076,1.440
8868.00,7.505620,25.16000,-0.000172,24.021136,-0.0076,1.440
8870.00,7.505535,25.15973,-0.000171,24.020975,-0.0076,1.440
8872.00,7.505679,25.15960,-0.000173,24.021278,-0.0076,1.440
8874.00,7.505275,25.16016,-0.000172,24.021584,-0.0076,1.439
8876.00,7.505252,25.15988,-0.000170,24.021225,-0.0076,1.439
8878.00,7.505413,25.16016,-0.000172,24.021140,-0.0076,1.440
8880.00,7.505577,25.16122,-0.000171,24.021588,-0.0076,1.439
8882.00,7.505494,25.16114,-0.000172,24.021281,-0.0076,1.440
8884.00,7.505292,25.16014,-0.000172,24.021220,-0.0077,1.440
8886.00,7.504987,25.16077,-0.000173,24.021952,-0.0076,1.439
8888.00,7.503684,25.16027,-0.000171,24.022534,-0.0076,1.440
8890.00,7.503473,25.16043,-0.000172,24.021220,-0.0076,1.440
8892.00,7.503900,25.16072,-0.000172,24.021584,-0.0076,1.440
8894.00,7.504137,25.16088,-0.000172,24.021631,-0.0076,1.440
8896.00,7.504529,25.16157,-0.000172,24.021292,-0.0076,1.439
8898.00,7.504283,25.16058,-0.000171,24.021118,-0.0076,1.439
8900.00,7.504571,25.15974,-0.000172,24.021553,-0.0076,1.440
8902.00,7.504856,25.15997,-0.000171,24.021122,-0.0076,1.440
8904.00,7.504976,25.16015,-0.000171,24.022008,-0.0076,1.440
8906.00,7.504552,25.16067,-0.000172,24.021184,-0.0076,1.440
8908.00,7.505012,25.16092,-0.000171,24.021711,-0.0076,1.440
8910.00,7.505647,25.16043,-0.000171,24.021553,-0.0076,1.440
8912.00,7.506488,25.16031,-0.000172,24.021249,-0.0076,1.440
8914.00,7.506595,25.16048,-0.000172,24.021994,-0.0076,1.440
8916.00,7.506663,25.16123,-0.000173,24.021089,-0.0076,1.440
8918.00,7.505974,25.16121,-0.000173,24.021365,-0.0076,1.440
8920.00,7.504765,25.16150,-0.000173,24.020999,-0.0076,1.439
8922.00,7.504745,25.16014,-0.000172,24.021069,-0.0076,1.440
8924.00,7.504651,25.16018,-0.000171,24.021149,-0.0076,1.440
8926.00,7.505201,25.15950,-0.000171,24.020306,-0.0076,1.440
8928.00,7.506079,25.16013,-0.000171,24.021097,-0.0076,1.440
8930.00,7.505796,25.16060,-0.000172,24.021747,-0.0076,1.441
8932.00,7.505989,25.16028,-0.000173,24.021292,-0.0076,1.441
8934.00,7.506296,25.16125,-0.000173,24.021363,-0.0076,1.440
8936.00,7.506244,25.16145,-0.000171,24.021466,-0.0076,1.440
8938.00,7.505969,25.16151,-0.000171,24.020854,-0.0076,1.440
8940.00,7.506228,25.16132,-0.000172,24.021006,-0.0076,1.440
8942.00,7.506934,25.16050,-0.000172,24.021200,-0.0076,1.441
8944.00,7.506949,25.16014,-0.000173,24.021039,-0.0076,1.440
8946.00,7.506024,25.16015,-0.000172,24.022148,-0.0076,1.440
8948.00,7.505189,25.16062,-0.000172,24.021831,-0.0076,1.440
8950.00,7.505213,25.16064,-0.000171,24.021998,-0.0076,1.440
8952.00,7.504802,25.16122,-0.000172,24.021979,-0.0076,1.440
8954.00,7.503882,25.16215,-0.000173,24.020935,-0.0076,1.440
8956.00,7.504574,25.16197,-0.000173,24.021100,-0.0077,1.439
8958.00,7.505219,25.16154,-0.000172,24.021020,-0.0076,1.439
8960.00,7.505342,25.16132,-0.000171,24.020990,-0.0076,1.440
8962.00,7.505366,25.16095,-0.000172,24.021200,-0.0076,1.440
8964.00,7.505125,25.16200,-0.000172,24.021207,-0.0076,1.440
8966.00,7.504803,25.16218,-0.000173,24.021049,-0.0076,1.441
8968.00,7.505020,25.16274,-0.000172,24.021026,-0.0076,1.440
8970.00,7.505516,25.16249,-0.000172,24.021434,-0.0076,1.439
8972.00,7.504663,25.16251,-0.000171,24.021619,-0.0076,1.440
8974.00,7.504215,25.16270,-0.000172,24.021794,-0.0076,1.440
8976.00,7.504137,25.16259,-0.000171,24.021271,-0.0076,1.440
8978.00,7.504305,25.16266,-0.000171,24.021475,-0.0076,1.439
8980.00,7.504964,25.16215,-0.000172,24.021483,-0.0076,1.439
8982.00,7.504234,25.16266,-0.000172,24.021523,-0.0076,1.440
8984.00,7.503731,25.16209,-0.000172,24.020948,-0.0076,1.440
8986.00,7.504100,25.16196,-0.000172,24.021155,-0.0076,1.440
8988.00,7.505216,25.16295,-0.000171,24.021258,-0.0076,1.440
8990.00,7.505202,25.16274,-0.000171,24.021285,-0.0076,1.440
8992.00,7.505938,25.16360,-0.000172,24.021649,-0.0076,1.440
8994.00,7.505473,25.16378,-0.000172,24.021441,-0.0076,1.440
8996.00,7.504120,25.16305,-0.000171,24.021314,-0.0076,1.441
8998.00,7.503980,25.16238,-0.000172,24.021310,-0.0076,1.440
9000.00,7.504459,25.16159,-0.000172,24.021051,-0.0076,1.440
9002.00,7.504091,25.16143,-0.000171,24.021671,-0.0076,1.440
9004.00,7.504506,25.16207,-0.000171,24.021426,-0.0076,1.440
@15,12.0000,24.0
9006.00,7.504911,25.16128,-0.000171,24.020995,-0.0076,1.440
9008.00,7.500144,25.16167,-0.000172,24.020364,-0.0076,1.440
9010.00,7.492210,25.16208,-0.000171,24.021020,-0.0076,1.439
9012.00,7.481700,25.16175,-0.000171,24.021494,-0.0076,1.439
9014.00,7.469626,25.16224,-0.000169,24.020770,-0.0076,1.439
9016.00,7.459142,25.16279,-0.000170,24.021100,-0.0076,1.440
9018.00,7.450262,25.16255,-0.000172,24.021773,-0.0076,1.441
9020.00,7.444059,25.16254,-0.000172,24.020886,-0.0076,1.441
9022.00,7.437999,25.16298,-0.000172,24.021593,-0.0076,1.441
9024.00,7.431707,25.16233,-0.000172,24.021452,-0.0076,1.441
9026.00,7.425864,25.16251,-0.000172,24.021691,-0.0076,1.441
9028.00,7.419293,25.16351,-0.000173,24.021601,-0.0076,1.442
9030.00,7.414170,25.16309,-0.000172,24.020855,-0.0076,1.441
9032.00,7.414593,25.16222,-0.000173,24.021430,-0.0076,1.442
9034.00,7.418792,25.16330,-0.000173,24.020478,-0.0076,1.442
9036.00,7.424991,25.16246,-0.000173,24.021198,-0.0076,1.443
9038.00,7.433443,25.16236,-0.000172,24.021263,-0.0076,1.442
9040.00,7.440882,25.16263,-0.000172,24.020953,-0.0076,1.441
9042.00,7.445804,25.16171,-0.000171,24.021020,-0.0076,1.442
9044.00,7.448979,25.16138,-0.000171,24.021633,-0.0076,1.441
9046.00,7.452040,25.16173,-0.000171,24.021733,-0.0076,1.440
9048.00,7.454804,25.16189,-0.000170,24.021236,-0.0076,1.441
9050.00,7.458954,25.16173,-0.000169,24.021668,-0.0076,1.441
9052.00,7.464607,25.16143,-0.000171,24.021465,-0.0076,1.440
9054.00,7.469767,25.16184,-0.000171,24.021553,-0.0076,1.441
9056.00,7.474700,25.16166,-0.000170,24.021057,-0.0076,1.441
9058.00,7.478242,25.16107,-0.000171,24.021155,-0.0076,1.440
9060.00,7.482958,25.16184,-0.000170,24.021552,-0.0076,1.440
9062.00,7.487433,25.16097,-0.000170,24.020955,-0.0076,1.441
9064.00,7.489373,25.16175,-0.000171,24.022090,-0.0076,1.441
9066.00,7.490477,25.16138,-0.000171,24.021751,-0.0076,1.440
9068.00,7.492540,25.16152,-0.000171,24.021396,-0.0076,1.441
9070.00,7.494046,25.16107,-0.000172,24.021191,-0.0076,1.441
9072.00,7.494863,25.15997,-0.000172,24.021510,-0.0076,1.440
9074.00,7.495572,25.15985,-0.000172,24.021327,-0.0076,1.440
9076.00,7.496698,25.15978,-0.000171,24.021693,-0.0076,1.440
9078.00,7.497345,25.16048,-0.000170,24.021789,-0.0076,1.440
9080.00,7.498343,25.16057,-0.000170,24.021191,-0.0076,1.441
9082.00,7.498796,25.16050,-0.000171,24.021831,-0.0076,1.441
9084.00,7.499012,25.16053,-0.000171,24.021363,-0.0076,1.441
9086.00,7.499081,25.16054,-0.000170,24.021537,-0.0076,1.440
9088.00,7.499785,25.16040,-0.000170,24.021831,-0.0076,1.440
9090.00,7.500622,25.16134,-0.000171,24.021185,-0.0076,1.441
9092.00,7.501795,25.16174,-0.000171,24.021359,-0.0076,1.441
9094.00,7.502099,25.16069,-0.000172,24.021481,-0.0076,1.440
9096.00,7.502903,25.16094,-0.000172,24.020935,-0.0076,1.440
9098.00,7.503264,25.16229,-0.000174,24.021965,-0.0076,1.440
9100.00,7.503108,25.16198,-0.000172,24.021202,-0.0076,1.440
9102.00,7.503457,25.16221,-0.000171,24.021044,-0.0076,1.440
9104.00,7.503516,25.16228,-0.000172,24.021281,-0.0076,1.441
9106.00,7.505752,25.16232,-0.000171,24.021762,-0.0076,1.441
9108.00,7.505908,25.16256,-0.000170,24.021876,-0.0076,1.440
9110.00,7.505685,25.16174,-0.000171,24.021499,-0.0076,1.440
9112.00,7.506244,25.16081,-0.000171,24.020797,-0.0076,1.440
9114.00,7.506064,25.16115,-0.000172,24.021970,-0.0076,1.441
9116.00,7.505502,25.16140,-0.000171,24.021620,-0.0076,1.441
9118.00,7.506054,25.16137,-0.000171,24.022581,-0.0076,1.440
9120.00,7.505810,25.16159,-0.000170,24.021390,-0.0076,1.441
9122.00,7.506093,25.16248,-0.000171,24.021552,-0.0076,1.441
9124.00,7.506299,25.16113,-0.000171,24.022175,-0.0076,1.440
9126.00,7.506548,25.16052,-0.000171,24.021403,-0.0076,1.440
9128.00,7.506965,25.16150,-0.000172,24.021053,-0.0076,1.441
9130.00,7.507078,25.16159,-0.000171,24.021887,-0.0076,1.441
9132.00,7.506802,25.16138,-0.000170,24.021682,-0.0076,1.440
9134.00,7.505722,25.16026,-0.000171,24.021891,-0.0076,1.441
9136.00,7.505603,25.16024,-0.000171,24.022201,-0.0076,1.440
9138.00,7.506729,25.16118,-0.000172,24.021191,-0.0076,1.440
9140.00,7.506792,25.16104,-0.000172,24.021024,-0.0076,1.441
9142.00,7.506788,25.16085,-0.000172,24.021071,-0.0076,1.441
9144.00,7.506695,25.16103,-0.000172,24.021345,-0.0076,1.440
9146.00,7.506615,25.16102,-0.000171,24.021258,-0.0076,1.440
9148.00,7.507149,25.16155,-0.000172,24.020875,-0.0076,1.440
9150.00,7.507327,25.16131,-0.000172,24.021575,-0.0076,1.441
9152.00,7.507286,25.16149,-0.000172,24.021659,-0.0076,1.441
9154.00,7.506457,25.16221,-0.000171,24.021515,-0.0076,1.441
9156.00,7.506366,25.16177,-0.000171,24.021408,-0.0076,1.441
9158.00,7.505847,25.16269,-0.000171,24.022014,-0.0076,1.440
9160.00,7.504507,25.16163,-0.000171,24.022043,-0.0075,1.441
9162.00,7.504294,25.16185,-0.000171,24.021813,-0.0076,1.440
9164.00,7.505694,25.16087,-0.000171,24.021834,-0.0076,1.440
9166.00,7.506574,25.16155,-0.000170,24.021231,-0.0076,1.440
9168.00,7.507005,25.16153,-0.000171,24.021588,-0.0076,1.441
9170.00,7.507088,25.16134,-0.000172,24.021365,-0.0076,1.441
9172.00,7.506960,25.16085,-0.000172,24.021611,-0.0076,1.440
9174.00,7.507621,25.16076,-0.000172,24.021044,-0.0076,1.441
9176.00,7.507211,25.16052,-0.000171,24.021477,-0.0076,1.441
9178.00,7.506226,25.16055,-0.000172,24.021548,-0.0076,1.440
9180.00,7.506210,25.16071,-0.000172,24.021278,-0.0076,1.440
9182.00,7.505927,25.16091,-0.000171,24.021408,-0.0076,1.441
9184.00,7.505518,25.16097,-0.000172,24.020808,-0.0076,1.441
9186.00,7.505653,25.16065,-0.000171,24.022010,-0.0076,1.441
9188.00,7.506116,25.16137,-0.000172,24.021775,-0.0076,1.441
9190.00,7.505680,25.16090,-0.000173,24.021341,-0.0076,1.441
9192.00,7.505136,25.16093,-0.000171,24.021374,-0.0076,1.440
9194.00,7.505847,25.16085,-0.000171,24.021930,-0.0076,1.440
9196.00,7.505831,25.16114,-0.000171,24.021017,-0.0076,1.441
9198.00,7.505593,25.16155,-0.000172,24.022057,-0.0076,1.441
9200.00,7.506494,25.16118,-0.000172,24.021561,-0.0076,1.441
9202.00,7.505912,25.16123,-0.000171,24.021640,-0.0076,1.441
9204.00,7.505146,25.16177,-0.000171,24.021744,-0.0076,1.441
9206.00,7.505150,25.16189,-0.000171,24.021445,-0.0076,1.441
9208.00,7.505437,25.16183,-0.000172,24.021466,-0.0076,1.441
9210.00,7.505731,25.16171,-0.000172,24.021358,-0.0076,1.441
9212.00,7.506086,25.16110,-0.000171,24.021439,-0.0076,1.441
9214.00,7.505406,25.16079,-0.000172,24.021452,-0.0076,1.441
9216.00,7.504503,25.16175,-0.000172,24.020843,-0.0076,1.441
9218.00,7.503621,25.16234,-0.000171,24.021387,-0.0076,1.441
9220.00,7.503084,25.16220,-0.000170,24.021281,-0.0076,1.440
9222.00,7.503786,25.16221,-0.000170,24.021381,-0.0076,1.440
9224.00,7.503913,25.16262,-0.000172,24.022032,-0.0076,1.441
9226.00,7.504410,25.16270,-0.000172,24.021755,-0.0076,1.440
9228.00,7.503712,25.16295,-0.000171,24.020913,-0.0076,1.441
9230.00,7.504384,25.16287,-0.000172,24.021559,-0.0076,1.441
9232.00,7.504466,25.16200,-0.000173,24.021740,-0.0076,1.441
9234.00,7.503904,25.16292,-0.000172,24.021305,-0.0076,1.441
9236.00,7.503851,25.16393,-0.000171,24.021702,-0.0076,1.440
9238.00,7.503994,25.16345,-0.000172,24.020884,-0.0076,1.440
9240.00,7.504356,25.16281,-0.000171,24.021945,-0.0076,1.440
9242.00,7.504904,25.16288,-0.000171,24.021029,-0.0076,1.441
9244.00,7.504595,25.16299,-0.000171,24.021236,-0.0076,1.441
9246.00,7.503998,25.16235,-0.000171,24.021334,-0.0076,1.441
9248.00,7.504817,25.16177,-0.000171,24.020988,-0.0076,1.441
9250.00,7.504169,25.16176,-0.000172,24.020986,-0.0076,1.441
9252.00,7.504384,25.16217,-0.000172,24.021115,-0.0076,1.440
9254.00,7.505032,25.16230,-0.000172,24.021356,-0.0076,1.440
9256.00,7.504859,25.16170,-0.000172,24.021060,-0.0076,1.441
9258.00,7.505138,25.16163,-0.000171,24.020716,-0.0076,1.441
9260.00,7.505452,25.16251,-0.000171,24.020649,-0.0076,1.441
9262.00,7.505095,25.16275,-0.000172,24.021414,-0.0076,1.441
9264.00,7.504355,25.16255,-0.000171,24.021707,-0.0076,1.441
9266.00,7.504595,25.16291,-0.000171,24.021251,-0.0076,1.441
9268.00,7.504461,25.16316,-0.000171,24.021564,-0.0076,1.441
9270.00,7.504216,25.16386,-0.000173,24.021881,-0.0076,1.441
9272.00,7.504250,25.16362,-0.000171,24.021649,-0.0076,1.441
9274.00,7.504670,25.16321,-0.000171,24.021463,-0.0076,1.441
9276.00,7.503810,25.16315,-0.000171,24.021481,-0.0076,1.440
9278.00,7.503414,25.16283,-0.000171,24.021436,-0.0075,1.441
9280.00,7.503527,25.16326,-0.000171,24.021381,-0.0076,1.441
9282.00,7.503996,25.16359,-0.000171,24.021485,-0.0076,1.441
9284.00,7.504314,25.16343,-0.000172,24.021436,-0.0076,1.441
9286.00,7.504494,25.16286,-0.000172,24.021242,-0.0076,1.441
9288.00,7.505098,25.16310,-0.000172,24.021686,-0.0076,1.442
9290.00,7.505283,25.16323,-0.000172,24.021829,-0.0076,1.441
9292.00,7.504891,25.16333,-0.000172,24.021833,-0.0076,1.441
9294.00,7.505031,25.16305,-0.000172,24.021800,-0.0076,1.441
9296.00,7.504805,25.16262,-0.000172,24.021269,-0.0076,1.440
9298.00,7.505476,25.16245,-0.000171,24.021321,-0.0076,1.441
9300.00,7.504763,25.16256,-0.000171,24.021026,-0.0076,1.440
9302.00,7.505104,25.16288,-0.000172,24.020785,-0.0077,1.441
9304.00,7.505758,25.16287,-0.000172,24.021095,-0.0077,1.441
9306.00,7.505408,25.16369,-0.000172,24.021037,-0.0076,1.441
9308.00,7.505049,25.16425,-0.000172,24.021428,-0.0076,1.441
9310.00,7.504592,25.16378,-0.000172,24.021448,-0.0076,1.441
9312.00,7.504709,25.16360,-0.000173,24.021495,-0.0076,1.441
9314.00,7.503404,25.16302,-0.000172,24.021740,-0.0076,1.441
9316.00,7.503975,25.16348,-0.000171,24.021358,-0.0076,1.441
9318.00,7.504713,25.16344,-0.000171,24.020658,-0.0076,1.440
9320.00,7.504879,25.16327,-0.000171,24.021695,-0.0076,1.440
9322.00,7.504463,25.16314,-0.000172,24.021238,-0.0076,1.441
9324.00,7.505038,25.16279,-0.000171,24.021446,-0.0076,1.441
9326.00,7.505181,25.16269,-0.000171,24.021662,-0.0076,1.441
9328.00,7.504558,25.16277,-0.000173,24.021412,-0.0076,1.441
9330.00,7.504715,25.16313,-0.000171,24.021153,-0.0076,1.441
9332.00,7.505141,25.16409,-0.000170,24.021475,-0.0076,1.441
9334.00,7.505662,25.16379,-0.000170,24.021573,-0.0076,1.441
9336.00,7.504659,25.16397,-0.000171,24.021175,-0.0076,1.441
9338.00,7.504456,25.16380,-0.000171,24.021272,-0.0076,1.441
9340.00,7.504174,25.16362,-0.000172,24.021820,-0.0076,1.441
9342.00,7.504455,25.16384,-0.000172,24.021106,-0.0076,1.441
9344.00,7.504659,25.16286,-0.000171,24.021802,-0.0076,1.441
9346.00,7.505115,25.16300,-0.000171,24.021978,-0.0076,1.441
9348.00,7.503885,25.16347,-0.000172,24.021791,-0.0076,1.441
9350.00,7.503334,25.16335,-0.000172,24.020866,-0.0076,1.440
9352.00,7.502855,25.16242,-0.000172,24.021031,-0.0076,1.441
9354.00,7.503173,25.16283,-0.000172,24.021814,-0.0076,1.442
9356.00,7.503481,25.16284,-0.000173,24.021510,-0.0076,1.442
9358.00,7.503627,25.16161,-0.000171,24.021345,-0.0076,1.441
9360.00,7.503102,25.16228,-0.000171,24.021601,-0.0076,1.441
9362.00,7.503110,25.16340,-0.000172,24.021399,-0.0076,1.441
9364.00,7.503154,25.16255,-0.000172,24.021566,-0.0076,1.441
9366.00,7.503605,25.16230,-0.000172,24.021394,-0.0076,1.441
9368.00,7.503186,25.16320,-0.000173,24.022045,-0.0076,1.442
9370.00,7.503062,25.16229,-0.000173,24.021120,-0.0076,1.441
9372.00,7.503865,25.16224,-0.000173,24.020817,-0.0076,1.441
9374.00,7.504137,25.16218,-0.000172,24.020814,-0.0076,1.441
9376.00,7.504743,25.16261,-0.000172,24.021550,-0.0076,1.441
9378.00,7.504665,25.16232,-0.000172,24.021682,-0.0076,1.441
9380.00,7.504517,25.16198,-0.000171,24.021214,-0.0076,1.441
9382.00,7.503794,25.16160,-0.000172,24.020886,-0.0076,1.441
9384.00,7.503389,25.16166,-0.000171,24.021278,-0.0076,1.441
9386.00,7.503328,25.16122,-0.000172,24.020631,-0.0077,1.441
9388.00,7.503888,25.16147,-0.000171,24.021031,-0.0076,1.441
9390.00,7.504339,25.16178,-0.000172,24.021510,-0.0077,1.441
9392.00,7.504829,25.16210,-0.000172,24.021002,-0.0077,1.441
9394.00,7.504322,25.16179,-0.000172,24.020801,-0.0076,1.441
9396.00,7.504517,25.16155,-0.000172,24.021165,-0.0076,1.441
9398.00,7.504198,25.16235,-0.000173,24.021559,-0.0076,1.442
9400.00,7.504640,25.16189,-0.000173,24.021046,-0.0076,1.441
9402.00,7.504032,25.16110,-0.000172,24.020881,-0.0076,1.440
9404.00,7.503662,25.16068,-0.000172,24.021390,-0.0076,1.441
9406.00,7.503139,25.16165,-0.000173,24.021213,-0.0076,1.441
9408.00,7.503593,25.16244,-0.000172,24.021289,-0.0076,1.441
9410.00,7.504536,25.16291,-0.000173,24.021200,-0.0077,1.442
9412.00,7.504592,25.16204,-0.000173,24.021439,-0.0076,1.441
9414.00,7.503829,25.16204,-0.000173,24.021124,-0.0076,1.441
9416.00,7.503232,25.16153,-0.000173,24.020589,-0.0077,1.441
9418.00,7.503302,25.16217,-0.000172,24.020567,-0.0076,1.441
9420.00,7.503476,25.16185,-0.000172,24.021330,-0.0076,1.441
9422.00,7.504057,25.16126,-0.000172,24.021015,-0.0076,1.441
9424.00,7.504734,25.16182,-0.000172,24.021345,-0.0076,1.442
9426.00,7.503579,25.16216,-0.000171,24.021550,-0.0076,1.442
9428.00,7.504127,25.16125,-0.000171,24.021184,-0.0076,1.442
9430.00,7.504376,25.16100,-0.000172,24.021035,-0.0076,1.441
9432.00,7.504593,25.16183,-0.000172,24.021104,-0.0076,1.441
9434.00,7.505509,25.16156,-0.000173,24.021330,-0.0076,1.441
9436.00,7.505976,25.16175,-0.000172,24.021251,-0.0076,1.441
9438.00,7.505248,25.16163,-0.000172,24.021526,-0.0076,1.440
9440.00,7.504058,25.16167,-0.000171,24.021669,-0.0076,1.441
9442.00,7.504341,25.16163,-0.000172,24.021254,-0.0076,1.442
9444.00,7.504756,25.16180,-0.000173,24.021396,-0.0076,1.441
9446.00,7.504208,25.16196,-0.000171,24.021381,-0.0076,1.441
9448.00,7.503624,25.16174,-0.000171,24.021416,-0.0076,1.441
9450.00,7.503150,25.16174,-0.000171,24.021343,-0.0076,1.441
9452.00,7.503159,25.16153,-0.000172,24.021363,-0.0076,1.441
9454.00,7.503580,25.16203,-0.000173,24.021519,-0.0076,1.441
9456.00,7.504393,25.16208,-0.000170,24.021778,-0.0076,1.441
9458.00,7.504804,25.16319,-0.000170,24.020758,-0.0076,1.441
9460.00,7.504026,25.16246,-0.000172,24.021062,-0.0076,1.441
9462.00,7.503150,25.16208,-0.000171,24.021412,-0.0076,1.442
9464.00,7.501743,25.16232,-0.000171,24.021149,-0.0076,1.441
9466.00,7.502724,25.16233,-0.000172,24.021769,-0.0076,1.441
9468.00,7.503094,25.16132,-0.000170,24.021579,-0.0076,1.441
9470.00,7.503568,25.16113,-0.000171,24.021842,-0.0077,1.441
9472.00,7.503983,25.16116,-0.000171,24.021408,-0.0076,1.441
9474.00,7.503179,25.16040,-0.000172,24.021227,-0.0076,1.442
9476.00,7.503345,25.16125,-0.000172,24.021405,-0.0076,1.441
9478.00,7.503561,25.16106,-0.000171,24.021927,-0.0076,1.441
9480.00,7.503330,25.16153,-0.000170,24.021488,-0.0076,1.441
9482.00,7.502507,25.16116,-0.000171,24.021619,-0.0076,1.441
9484.00,7.502220,25.16187,-0.000171,24.021495,-0.0076,1.441
9486.00,7.502578,25.16160,-0.000172,24.021707,-0.0076,1.441
9488.00,7.503436,25.16239,-0.000171,24.021778,-0.0076,1.441
9490.00,7.502426,25.16216,-0.000171,24.021668,-0.0076,1.442
9492.00,7.501632,25.16176,-0.000171,24.021889,-0.0076,1.441
9494.00,7.502449,25.16244,-0.000171,24.021524,-0.0076,1.441
9496.00,7.503020,25.16174,-0.000170,24.022010,-0.0076,1.441
9498.00,7.503718,25.16143,-0.000171,24.021548,-0.0076,1.442
9500.00,7.503725,25.16196,-0.000171,24.021490,-0.0076,1.442
9502.00,7.504066,25.16154,-0.000172,24.022108,-0.0076,1.442
9504.00,7.504144,25.16163,-0.000172,24.021568,-0.0076,1.441
9506.00,7.504527,25.16176,-0.000170,24.021151,-0.0076,1.441
9508.00,7.504672,25.16173,-0.000172,24.021715,-0.0076,1.441
9510.00,7.505201,25.16166,-0.000171,24.022273,-0.0076,1.442
9512.00,7.504720,25.16171,-0.000171,24.021662,-0.0076,1.441
9514.00,7.504662,25.16119,-0.000171,24.021481,-0.0076,1.441
9516.00,7.504798,25.16210,-0.000172,24.021559,-0.0076,1.441
9518.00,7.505502,25.16301,-0.000171,24.021483,-0.0076,1.441
9520.00,7.505728,25.16253,-0.000170,24.021488,-0.0076,1.441
9522.00,7.505316,25.16201,-0.000171,24.021301,-0.0076,1.441
9524.00,7.504466,25.16249,-0.000172,24.021599,-0.0076,1.441
9526.00,7.504224,25.16243,-0.000172,24.021495,-0.0076,1.442
9528.00,7.503666,25.16258,-0.000171,24.021441,-0.0076,1.442
9530.00,7.503560,25.16133,-0.000172,24.020923,-0.0076,1.441
9532.00,7.503090,25.16179,-0.000172,24.021673,-0.0076,1.441
9534.00,7.502667,25.16187,-0.000172,24.021310,-0.0076,1.442
9536.00,7.502804,25.16166,-0.000170,24.021231,-0.0076,1.441
9538.00,7.502449,25.16097,-0.000170,24.021532,-0.0076,1.441
9540.00,7.502426,25.16135,-0.000170,24.021417,-0.0076,1.442
9542.00,7.502376,25.16202,-0.000171,24.021673,-0.0076,1.442
9544.00,7.503179,25.16203,-0.000171,24.021842,-0.0076,1.441
9546.00,7.502916,25.16237,-0.000170,24.021606,-0.0076,1.441
9548.00,7.503649,25.16241,-0.000171,24.021756,-0.0076,1.442
9550.00,7.503146,25.16155,-0.000171,24.021225,-0.0076,1.441
9552.00,7.502283,25.16149,-0.000171,24.021965,-0.0076,1.442
9554.00,7.502433,25.16116,-0.000172,24.021760,-0.0076,1.442
9556.00,7.502414,25.16206,-0.000171,24.021566,-0.0076,1.441
9558.00,7.502364,25.16249,-0.000172,24.020812,-0.0076,1.442
9560.00,7.502777,25.16253,-0.000172,24.021722,-0.0076,1.442
9562.00,7.502828,25.16191,-0.000171,24.021579,-0.0076,1.441
9564.00,7.502923,25.16202,-0.000169,24.021445,-0.0075,1.442
9566.00,7.502906,25.16156,-0.000170,24.021258,-0.0076,1.441
9568.00,7.503649,25.16125,-0.000172,24.021312,-0.0076,1.441
9570.00,7.503652,25.16076,-0.000172,24.021310,-0.0076,1.442
9572.00,7.503837,25.16112,-0.000172,24.021383,-0.0075,1.442
9574.00,7.503692,25.16109,-0.000172,24.021252,-0.0076,1.442
9576.00,7.502809,25.16204,-0.000171,24.022409,-0.0076,1.442
9578.00,7.502667,25.16274,-0.000171,24.021630,-0.0076,1.441
9580.00,7.502079,25.16185,-0.000172,24.021262,-0.0076,1.441
9582.00,7.502072,25.16236,-0.000171,24.021330,-0.0076,1.442
9584.00,7.502603,25.16267,-0.000171,24.021135,-0.0076,1.442
9586.00,7.502910,25.16216,-0.000172,24.021432,-0.0076,1.441
9588.00,7.503327,25.16231,-0.000171,24.021533,-0.0076,1.441
9590.00,7.504958,25.16248,-0.000171,24.021655,-0.0076,1.441
9592.00,7.505623,25.16204,-0.000171,24.020961,-0.0076,1.441
9594.00,7.504443,25.16201,-0.000171,24.022164,-0.0076,1.442
9596.00,7.503753,25.16215,-0.000172,24.021979,-0.0076,1.442
9598.00,7.503898,25.16267,-0.000171,24.021624,-0.0076,1.441
9600.00,7.503945,25.16271,-0.000171,24.022028,-0.0076,1.442
9602.00,7.503783,25.16309,-0.000172,24.021570,-0.0076,1.442
9604.00,7.504712,25.16398,-0.000173,24.021044,-0.0076,1.441
@16,12.0000,24.0
9606.00,7.504514,25.16374,-0.000172,24.021419,-0.0075,1.442
9608.00,7.500256,25.16286,-0.000173,24.021312,-0.0076,1.441
9610.00,7.492020,25.16284,-0.000171,24.021430,-0.0076,1.441
9612.00,7.482160,25.16267,-0.000170,24.021809,-0.0076,1.441
9614.00,7.470012,25.16265,-0.000171,24.021361,-0.0076,1.441
9616.00,7.458339,25.16244,-0.000171,24.021827,-0.0076,1.441
9618.00,7.450963,25.16243,-0.000170,24.021339,-0.0076,1.441
9620.00,7.445055,25.16228,-0.000169,24.021117,-0.0076,1.443
9622.00,7.439535,25.16151,-0.000171,24.021211,-0.0076,1.442
9624.00,7.434123,25.16204,-0.000172,24.022260,-0.0076,1.443
9626.00,7.429052,25.16177,-0.000172,24.021343,-0.0076,1.443
9628.00,7.423544,25.16262,-0.000172,24.022094,-0.0076,1.443
9630.00,7.418117,25.16283,-0.000171,24.021653,-0.0076,1.443
9632.00,7.417495,25.16219,-0.000173,24.021678,-0.0076,1.443
9634.00,7.420942,25.16244,-0.000172,24.022128,-0.0076,1.444
9636.00,7.427935,25.16314,-0.000172,24.021508,-0.0076,1.444
9638.00,7.435522,25.16336,-0.000172,24.021543,-0.0076,1.444
9640.00,7.442831,25.16238,-0.000173,24.021149,-0.0076,1.444
9642.00,7.449215,25.16268,-0.000173,24.021171,-0.0076,1.443
9644.00,7.452323,25.16243,-0.000171,24.021773,-0.0075,1.443
9646.00,7.454656,25.16283,-0.000171,24.021590,-0.0076,1.442
9648.00,7.458846,25.16364,-0.000170,24.021675,-0.0076,1.442
9650.00,7.462956,25.16411,-0.000170,24.021287,-0.0076,1.441
9652.00,7.467653,25.16310,-0.000168,24.021852,-0.0076,1.441
9654.00,7.472845,25.16390,-0.000170,24.021343,-0.0076,1.442
9656.00,7.477295,25.16364,-0.000170,24.021593,-0.0076,1.441
9658.00,7.480520,25.16253,-0.000169,24.021544,-0.0076,1.442
9660.00,7.483351,25.16280,-0.000170,24.021274,-0.0076,1.442
9662.00,7.485503,25.16300,-0.000171,24.021477,-0.0076,1.442
9664.00,7.488186,25.16274,-0.000170,24.020850,-0.0076,1.442
9666.00,7.490644,25.16389,-0.000170,24.021664,-0.0076,1.442
9668.00,7.491555,25.16413,-0.000170,24.021044,-0.0076,1.442
9670.00,7.492806,25.16369,-0.000171,24.021448,-0.0076,1.442
9672.00,7.493998,25.16371,-0.000170,24.022094,-0.0076,1.442
9674.00,7.495312,25.16362,-0.000171,24.021492,-0.0076,1.442
9676.00,7.495860,25.16428,-0.000171,24.021724,-0.0076,1.441
9678.00,7.496853,25.16457,-0.000171,24.021403,-0.0076,1.442
9680.00,7.498016,25.16402,-0.000171,24.021207,-0.0076,1.442
9682.00,7.498841,25.16417,-0.000171,24.022503,-0.0076,1.442
9684.00,7.498767,25.16488,-0.000171,24.021726,-0.0076,1.442
9686.00,7.499641,25.16399,-0.000172,24.021967,-0.0076,1.442
9688.00,7.499853,25.16427,-0.000172,24.022396,-0.0075,1.442
9690.00,7.499738,25.16449,-0.000171,24.021425,-0.0075,1.442
9692.00,7.500447,25.16530,-0.000170,24.021851,-0.0076,1.442
9694.00,7.500900,25.16577,-0.000171,24.022839,-0.0076,1.442
9696.00,7.501766,25.16556,-0.000171,24.021816,-0.0076,1.442
9698.00,7.501315,25.16600,-0.000171,24.021619,-0.0076,1.442
9700.00,7.502478,25.16667,-0.000171,24.021668,-0.0076,1.442
9702.00,7.503332,25.16562,-0.000172,24.021807,-0.0075,1.442
9704.00,7.503160,25.16507,-0.000172,24.021336,-0.0076,1.442
9706.00,7.503207,25.16443,-0.000173,24.021646,-0.0076,1.442
9708.00,7.503497,25.16500,-0.000172,24.022173,-0.0076,1.441
9710.00,7.503893,25.16509,-0.000171,24.021979,-0.0076,1.442
9712.00,7.503911,25.16487,-0.000172,24.021332,-0.0076,1.442
9714.00,7.504222,25.16552,-0.000172,24.021727,-0.0076,1.442
9716.00,7.503922,25.16450,-0.000172,24.020993,-0.0076,1.442
9718.00,7.503922,25.16442,-0.000171,24.021829,-0.0076,1.442
9720.00,7.505023,25.16453,-0.000171,24.022115,-0.0076,1.443
9722.00,7.504538,25.16522,-0.000172,24.022366,-0.0076,1.442
9724.00,7.505095,25.16488,-0.000171,24.021675,-0.0076,1.442
9726.00,7.505763,25.16462,-0.000170,24.022186,-0.0076,1.442
9728.00,7.506452,25.16516,-0.000170,24.022337,-0.0076,1.442
9730.00,7.505854,25.16537,-0.000171,24.021597,-0.0076,1.442
9732.00,7.504849,25.16535,-0.000172,24.021978,-0.0076,1.443
9734.00,7.505192,25.16575,-0.000172,24.021847,-0.0076,1.443
9736.00,7.505826,25.16539,-0.000172,24.020939,-0.0076,1.442
9738.00,7.506436,25.16422,-0.000172,24.021463,-0.0076,1.442
9740.00,7.506601,25.16402,-0.000172,24.021932,-0.0076,1.443
9742.00,7.506468,25.16357,-0.000172,24.021548,-0.0076,1.442
9744.00,7.505327,25.16386,-0.000171,24.021276,-0.0076,1.442
9746.00,7.505839,25.16414,-0.000171,24.021689,-0.0076,1.442
9748.00,7.505510,25.16343,-0.000171,24.021175,-0.0076,1.442
9750.00,7.505312,25.16476,-0.000172,24.021399,-0.0076,1.442
9752.00,7.503938,25.16522,-0.000172,24.021843,-0.0076,1.443
9754.00,7.504305,25.16566,-0.000171,24.020899,-0.0076,1.443
9756.00,7.504617,25.16445,-0.000171,24.021280,-0.0076,1.442
9758.00,7.504320,25.16441,-0.000171,24.021515,-0.0076,1.442
9760.00,7.503743,25.16482,-0.000170,24.021334,-0.0076,1.442
9762.00,7.504133,25.16444,-0.000171,24.021388,-0.0076,1.442
9764.00,7.503820,25.16325,-0.000171,24.021370,-0.0076,1.443
9766.00,7.504237,25.16434,-0.000171,24.021454,-0.0076,1.443
9768.00,7.504604,25.16433,-0.000172,24.021758,-0.0076,1.442
9770.00,7.504187,25.16379,-0.000172,24.021624,-0.0076,1.442
9772.00,7.504090,25.16397,-0.000171,24.021863,-0.0076,1.442
9774.00,7.503464,25.16408,-0.000170,24.021127,-0.0076,1.442
9776.00,7.504355,25.16488,-0.000172,24.021497,-0.0076,1.443
9778.00,7.504230,25.16417,-0.000172,24.020977,-0.0076,1.443
9780.00,7.503209,25.16325,-0.000171,24.021963,-0.0076,1.443
9782.00,7.503062,25.16322,-0.000171,24.021381,-0.0076,1.443
9784.00,7.503766,25.16389,-0.000171,24.021245,-0.0076,1.442
9786.00,7.503143,25.16435,-0.000173,24.021042,-0.0076,1.442
9788.00,7.503392,25.16430,-0.000172,24.021082,-0.0076,1.442
9790.00,7.504476,25.16426,-0.000172,24.021102,-0.0076,1.442
9792.00,7.503784,25.16339,-0.000172,24.021751,-0.0076,1.443
9794.00,7.503469,25.16432,-0.000172,24.021831,-0.0076,1.443
9796.00,7.503440,25.16454,-0.000171,24.021655,-0.0076,1.442
9798.00,7.503239,25.16390,-0.000173,24.021494,-0.0076,1.443
9800.00,7.503537,25.16378,-0.000171,24.021802,-0.0076,1.442
9802.00,7.503667,25.16437,-0.000171,24.021700,-0.0076,1.442
9804.00,7.503891,25.16473,-0.000171,24.021147,-0.0076,1.442
9806.00,7.504129,25.16422,-0.000172,24.021251,-0.0076,1.442
9808.00,7.503299,25.16404,-0.000173,24.021597,-0.0076,1.443
9810.00,7.502592,25.16510,-0.000172,24.021204,-0.0076,1.443
9812.00,7.502799,25.16509,-0.000171,24.021684,-0.0076,1.442
9814.00,7.502057,25.16462,-0.000172,24.021793,-0.0076,1.442
9816.00,7.502560,25.16463,-0.000171,24.022554,-0.0076,1.442
9818.00,7.502598,25.16401,-0.000172,24.021782,-0.0076,1.442
9820.00,7.503399,25.16451,-0.000172,24.021595,-0.0076,1.442
9822.00,7.503394,25.16498,-0.000172,24.021358,-0.0076,1.442
9824.00,7.503023,25.16517,-0.000171,24.021929,-0.0076,1.441
9826.00,7.501800,25.16507,-0.000171,24.021194,-0.0076,1.443
9828.00,7.502337,25.16414,-0.000171,24.021254,-0.0076,1.442
9830.00,7.503020,25.16399,-0.000171,24.022121,-0.0076,1.443
9832.00,7.503303,25.16469,-0.000171,24.021564,-0.0076,1.443
9834.00,7.503584,25.16470,-0.000172,24.021274,-0.0076,1.442
9836.00,7.503310,25.16521,-0.000171,24.021840,-0.0076,1.443
9838.00,7.502302,25.16482,-0.000170,24.021457,-0.0076,1.443
9840.00,7.502666,25.16419,-0.000171,24.021515,-0.0076,1.442
9842.00,7.503206,25.16391,-0.000171,24.021417,-0.0076,1.442
9844.00,7.502780,25.16347,-0.000170,24.021403,-0.0076,1.442
9846.00,7.502851,25.16279,-0.000171,24.021807,-0.0076,1.443
9848.00,7.502939,25.16221,-0.000170,24.021804,-0.0076,1.443
9850.00,7.502822,25.16291,-0.000170,24.021608,-0.0076,1.443
9852.00,7.503999,25.16317,-0.000171,24.021976,-0.0076,1.443
9854.00,7.503968,25.16374,-0.000172,24.021581,-0.0076,1.443
9856.00,7.503227,25.16379,-0.000171,24.020792,-0.0076,1.442
9858.00,7.502759,25.16421,-0.000170,24.021590,-0.0076,1.442
9860.00,7.502226,25.16484,-0.000170,24.021169,-0.0076,1.443
9862.00,7.502031,25.16510,-0.000171,24.021423,-0.0076,1.443
9864.00,7.502369,25.16433,-0.000171,24.021787,-0.0075,1.442
9866.00,7.503032,25.16398,-0.000171,24.021722,-0.0076,1.443
9868.00,7.502325,25.16444,-0.000171,24.021552,-0.0076,1.442
9870.00,7.502656,25.16396,-0.000171,24.021591,-0.0076,1.443
9872.00,7.501109,25.16420,-0.000171,24.021459,-0.0076,1.442
9874.00,7.501119,25.16390,-0.000171,24.022036,-0.0076,1.442
9876.00,7.501658,25.16381,-0.000171,24.021459,-0.0076,1.443
9878.00,7.501233,25.16476,-0.000171,24.021184,-0.0076,1.443
9880.00,7.501136,25.16491,-0.000170,24.021773,-0.0076,1.443
9882.00,7.501121,25.16448,-0.000170,24.021949,-0.0076,1.443
9884.00,7.501746,25.16445,-0.000170,24.021495,-0.0076,1.443
9886.00,7.502646,25.16498,-0.000170,24.021359,-0.0076,1.443
9888.00,7.502048,25.16558,-0.000171,24.021276,-0.0075,1.443
9890.00,7.501518,25.16565,-0.000171,24.021209,-0.0076,1.443
9892.00,7.502023,25.16564,-0.000172,24.021243,-0.0076,1.443
9894.00,7.502805,25.16568,-0.000171,24.021475,-0.0076,1.443
9896.00,7.502589,25.16551,-0.000171,24.021617,-0.0076,1.443
9898.00,7.502173,25.16573,-0.000172,24.021804,-0.0076,1.443
9900.00,7.502461,25.16597,-0.000171,24.021782,-0.0076,1.443
9902.00,7.502860,25.16539,-0.000171,24.021263,-0.0076,1.443
9904.00,7.502271,25.16498,-0.000170,24.021707,-0.0076,1.443
9906.00,7.501610,25.16495,-0.000171,24.021825,-0.0076,1.443
9908.00,7.501512,25.16441,-0.000171,24.021104,-0.0076,1.443
9910.00,7.501230,25.16466,-0.000172,24.021459,-0.0076,1.443
9912.00,7.500643,25.16444,-0.000172,24.020942,-0.0076,1.443
9914.00,7.500894,25.16472,-0.000170,24.021477,-0.0077,1.442
9916.00,7.501103,25.16461,-0.000171,24.021561,-0.0077,1.443
9918.00,7.501936,25.16380,-0.000172,24.021775,-0.0076,1.443
9920.00,7.502328,25.16384,-0.000172,24.021546,-0.0076,1.443
9922.00,7.502114,25.16425,-0.000172,24.020636,-0.0076,1.443
9924.00,7.502146,25.16411,-0.000172,24.021577,-0.0076,1.443
9926.00,7.502077,25.16401,-0.000172,24.022128,-0.0076,1.444
9928.00,7.502489,25.16359,-0.000172,24.021039,-0.0076,1.443
9930.00,7.502017,25.16442,-0.000173,24.021816,-0.0076,1.443
9932.00,7.502542,25.16425,-0.000172,24.021633,-0.0076,1.443
9934.00,7.503350,25.16351,-0.000171,24.021126,-0.0076,1.443
9936.00,7.503254,25.16317,-0.000171,24.021332,-0.0076,1.443
9938.00,7.503861,25.16336,-0.000172,24.021756,-0.0076,1.443
9940.00,7.503502,25.16375,-0.000174,24.021758,-0.0076,1.443
9942.00,7.503255,25.16350,-0.000171,24.021214,-0.0076,1.443
9944.00,7.503909,25.16383,-0.000170,24.021176,-0.0076,1.442
9946.00,7.503830,25.16397,-0.000172,24.021689,-0.0076,1.443
9948.00,7.503819,25.16324,-0.000172,24.021359,-0.0076,1.443
9950.00,7.503236,25.16417,-0.000172,24.021028,-0.0076,1.444
9952.00,7.501809,25.16441,-0.000171,24.021365,-0.0076,1.444
9954.00,7.502324,25.16360,-0.000172,24.021271,-0.0076,1.443
9956.00,7.502909,25.16366,-0.000171,24.021807,-0.0076,1.444
9958.00,7.502516,25.16360,-0.000171,24.021492,-0.0076,1.443
9960.00,7.502434,25.16249,-0.000171,24.021497,-0.0076,1.443
9962.00,7.502592,25.16238,-0.000171,24.021911,-0.0076,1.443
9964.00,7.502481,25.16271,-0.000171,24.021747,-0.0076,1.443
9966.00,7.502519,25.16263,-0.000172,24.021552,-0.0076,1.443
9968.00,7.502819,25.16295,-0.000172,24.021135,-0.0076,1.443
9970.00,7.502190,25.16351,-0.000171,24.020975,-0.0076,1.443
9972.00,7.502081,25.16409,-0.000172,24.020946,-0.0076,1.443
9974.00,7.501575,25.16276,-0.000171,24.021860,-0.0076,1.444
9976.00,7.501385,25.16270,-0.000172,24.020770,-0.0076,1.444
9978.00,7.502033,25.16341,-0.000172,24.021033,-0.0076,1.444
9980.00,7.501998,25.16340,-0.000172,24.021167,-0.0076,1.443
9982.00,7.502311,25.16397,-0.000171,24.020729,-0.0076,1.443
9984.00,7.501507,25.16364,-0.000172,24.021193,-0.0076,1.444
9986.00,7.501533,25.16246,-0.000172,24.021191,-0.0076,1.444
9988.00,7.502068,25.16306,-0.000172,24.021940,-0.0076,1.444
9990.00,7.502626,25.16388,-0.000171,24.021033,-0.0076,1.443
9992.00,7.502560,25.16419,-0.000170,24.021356,-0.0076,1.443
9994.00,7.502395,25.16367,-0.000171,24.021191,-0.0076,1.444
9996.00,7.501967,25.16362,-0.000172,24.021829,-0.0076,1.444
9998.00,7.502062,25.16337,-0.000171,24.021378,-0.0076,1.444
10000.00,7.501633,25.16253,-0.000171,24.020642,-0.0076,1.444
10002.00,7.501188,25.16311,-0.000172,24.021321,-0.0076,1.443
10004.00,7.501857,25.16278,-0.000171,24.021887,-0.0076,1.444
10006.00,7.501820,25.16254,-0.000172,24.021343,-0.0076,1.444
10008.00,7.501001,25.16251,-0.000174,24.020758,-0.0076,1.443
10010.00,7.500679,25.16242,-0.000172,24.021091,-0.0076,1.443
10012.00,7.501296,25.16328,-0.000172,24.021173,-0.0076,1.444
10014.00,7.502266,25.16308,-0.000173,24.021149,-0.0076,1.444
10016.00,7.502576,25.16293,-0.000172,24.021515,-0.0076,1.444
10018.00,7.502451,25.16363,-0.000172,24.021485,-0.0076,1.443
10020.00,7.502674,25.16360,-0.000171,24.021552,-0.0076,1.443
10022.00,7.503186,25.16218,-0.000171,24.021321,-0.0076,1.444
10024.00,7.502938,25.16292,-0.000171,24.021060,-0.0076,1.443
10026.00,7.502858,25.16326,-0.000173,24.021349,-0.0076,1.444
10028.00,7.502756,25.16295,-0.000172,24.021501,-0.0076,1.443
10030.00,7.502774,25.16281,-0.000172,24.021291,-0.0076,1.443
10032.00,7.502969,25.16260,-0.000171,24.021189,-0.0076,1.443
10034.00,7.501738,25.16287,-0.000170,24.021749,-0.0076,1.443
10036.00,7.501458,25.16267,-0.000171,24.021738,-0.0076,1.444
10038.00,7.500993,25.16281,-0.000171,24.021204,-0.0076,1.443
10040.00,7.501308,25.16332,-0.000171,24.021689,-0.0076,1.443
10042.00,7.502130,25.16307,-0.000172,24.021483,-0.0076,1.444
10044.00,7.502490,25.16270,-0.000171,24.021117,-0.0076,1.443
10046.00,7.502422,25.16250,-0.000171,24.021671,-0.0076,1.443
10048.00,7.502088,25.16245,-0.000172,24.021136,-0.0076,1.443
10050.00,7.502489,25.16271,-0.000171,24.021417,-0.0076,1.443
10052.00,7.502016,25.16328,-0.000171,24.021017,-0.0076,1.443
10054.00,7.501072,25.16268,-0.000171,24.021602,-0.0076,1.443
10056.00,7.502039,25.16267,-0.000172,24.021816,-0.0076,1.443
10058.00,7.501679,25.16257,-0.000171,24.021249,-0.0076,1.443
10060.00,7.501475,25.16159,-0.000172,24.021532,-0.0076,1.444
10062.00,7.500747,25.16159,-0.000171,24.021514,-0.0076,1.444
10064.00,7.500842,25.16309,-0.000170,24.021827,-0.0076,1.443
10066.00,7.500570,25.16192,-0.000170,24.021495,-0.0076,1.444
10068.00,7.500873,25.16130,-0.000171,24.021272,-0.0076,1.443
10070.00,7.500847,25.16172,-0.000171,24.021508,-0.0076,1.443
10072.00,7.501182,25.16183,-0.000171,24.021814,-0.0076,1.443
10074.00,7.501359,25.16267,-0.000171,24.021388,-0.0076,1.443
10076.00,7.501552,25.16231,-0.000172,24.021004,-0.0077,1.443
10078.00,7.500849,25.16236,-0.000172,24.021639,-0.0076,1.444
10080.00,7.502198,25.16235,-0.000172,24.020533,-0.0076,1.444
10082.00,7.502483,25.16191,-0.000172,24.020694,-0.0076,1.444
10084.00,7.502429,25.16179,-0.000171,24.021465,-0.0076,1.444
10086.00,7.502341,25.16211,-0.000172,24.020768,-0.0076,1.443
10088.00,7.501566,25.16191,-0.000171,24.022007,-0.0075,1.443
10090.00,7.501463,25.16189,-0.000170,24.022054,-0.0076,1.443
10092.00,7.501692,25.16166,-0.000171,24.021662,-0.0076,1.443
10094.00,7.502065,25.16228,-0.000171,24.021644,-0.0076,1.444
10096.00,7.502500,25.16158,-0.000172,24.021673,-0.0077,1.443
10098.00,7.502047,25.16138,-0.000171,24.021281,-0.0076,1.443
10100.00,7.502967,25.16288,-0.000172,24.021243,-0.0076,1.443
10102.00,7.503652,25.16248,-0.000171,24.021619,-0.0076,1.443
10104.00,7.502672,25.16204,-0.000170,24.021374,-0.0076,1.443
10106.00,7.503094,25.16200,-0.000171,24.021611,-0.0076,1.444
10108.00,7.502988,25.16269,-0.000172,24.021251,-0.0076,1.444
10110.00,7.502294,25.16272,-0.000172,24.021455,-0.0076,1.444
10112.00,7.502786,25.16309,-0.000172,24.021804,-0.0076,1.444
10114.00,7.503056,25.16233,-0.000171,24.021613,-0.0076,1.443
10116.00,7.502032,25.16269,-0.000171,24.021671,-0.0076,1.443
10118.00,7.501049,25.16253,-0.000171,24.021550,-0.0076,1.444
10120.00,7.501231,25.16240,-0.000172,24.021731,-0.0076,1.444
10122.00,7.501636,25.16272,-0.000172,24.021097,-0.0076,1.443
10124.00,7.501561,25.16223,-0.000170,24.021407,-0.0076,1.443
10126.00,7.501598,25.16199,-0.000171,24.021823,-0.0076,1.444
10128.00,7.502050,25.16224,-0.000171,24.020643,-0.0076,1.444
10130.00,7.502578,25.16206,-0.000172,24.021524,-0.0076,1.444
10132.00,7.503010,25.16149,-0.000172,24.021483,-0.0076,1.444
10134.00,7.502618,25.16259,-0.000171,24.021615,-0.0076,1.444
10136.00,7.501830,25.16214,-0.000172,24.020783,-0.0076,1.444
10138.00,7.501157,25.16218,-0.000171,24.021115,-0.0076,1.443
10140.00,7.501716,25.16223,-0.000171,24.021463,-0.0076,1.444
10142.00,7.501965,25.16263,-0.000171,24.021572,-0.0076,1.444
10144.00,7.502137,25.16214,-0.000171,24.021031,-0.0076,1.443
10146.00,7.502200,25.16149,-0.000171,24.021874,-0.0076,1.444
10148.00,7.501355,25.16173,-0.000172,24.021715,-0.0076,1.444
10150.00,7.501519,25.16155,-0.000172,24.021187,-0.0076,1.444
10152.00,7.502626,25.16231,-0.000172,24.021213,-0.0076,1.444
10154.00,7.502655,25.16249,-0.000171,24.021974,-0.0076,1.444
10156.00,7.503022,25.16227,-0.000171,24.021619,-0.0076,1.444
10158.00,7.502886,25.16257,-0.000171,24.020959,-0.0076,1.443
10160.00,7.502177,25.16233,-0.000171,24.021354,-0.0076,1.444
10162.00,7.502851,25.16225,-0.000171,24.021635,-0.0076,1.444
10164.00,7.502410,25.16290,-0.000172,24.021401,-0.0076,1.444
10166.00,7.502033,25.16271,-0.000173,24.021416,-0.0076,1.444
10168.00,7.502370,25.16187,-0.000171,24.021245,-0.0076,1.444
10170.00,7.501963,25.16110,-0.000172,24.020999,-0.0076,1.444
10172.00,7.502074,25.16227,-0.000173,24.021394,-0.0076,1.443
10174.00,7.502866,25.16244,-0.000171,24.021178,-0.0076,1.443
10176.00,7.503260,25.16159,-0.000171,24.021807,-0.0076,1.444
10178.00,7.502170,25.16149,-0.000172,24.020970,-0.0076,1.444
10180.00,7.501760,25.16206,-0.000172,24.021071,-0.0076,1.444
10182.00,7.502699,25.16245,-0.000172,24.020778,-0.0076,1.444
10184.00,7.502266,25.16232,-0.000171,24.021229,-0.0076,1.444
10186.00,7.501754,25.16157,-0.000171,24.020698,-0.0076,1.445
10188.00,7.502175,25.16124,-0.000172,24.020971,-0.0076,1.444
10190.00,7.502770,25.16205,-0.000172,24.021169,-0.0076,1.443
10192.00,7.502739,25.16193,-0.000172,24.021597,-0.0076,1.443
10194.00,7.502071,25.16212,-0.000170,24.021909,-0.0076,1.444
10196.00,7.501921,25.16276,-0.000172,24.022001,-0.0076,1.444
10198.00,7.501854,25.16254,-0.000172,24.022054,-0.0076,1.444
10200.00,7.501839,25.16194,-0.000171,24.021613,-0.0076,1.444
10202.00,7.501976,25.16133,-0.000171,24.020605,-0.0076,1.443
10204.00,7.501369,25.16000,-0.000170,24.021657,-0.0076,1.443
@17,12.0000,24.0
10206.00,7.501153,25.16069,-0.000171,24.021408,-0.0076,1.444
10208.00,7.497431,25.16131,-0.000173,24.021185,-0.0076,1.444
10210.00,7.489430,25.16142,-0.000171,24.021579,-0.0076,1.443
10212.00,7.479891,25.16036,-0.000171,24.021044,-0.0076,1.442
10214.00,7.468742,25.16139,-0.000170,24.021218,-0.0077,1.442
10216.00,7.458617,25.16068,-0.000170,24.021631,-0.0077,1.443
10218.00,7.450246,25.16099,-0.000172,24.021372,-0.0076,1.444
10220.00,7.445396,25.16090,-0.000172,24.021555,-0.0076,1.444
10222.00,7.440644,25.16051,-0.000174,24.022307,-0.0076,1.444
10224.00,7.435284,25.16087,-0.000173,24.021450,-0.0076,1.445
10226.00,7.430490,25.15993,-0.000172,24.021191,-0.0076,1.445
10228.00,7.425553,25.16093,-0.000173,24.021575,-0.0076,1.445
10230.00,7.420849,25.16088,-0.000173,24.021437,-0.0076,1.445
10232.00,7.420799,25.16095,-0.000173,24.020730,-0.0076,1.446
10234.00,7.425349,25.16090,-0.000174,24.021494,-0.0076,1.446
10236.00,7.431852,25.16142,-0.000175,24.021814,-0.0076,1.446
10238.00,7.438290,25.16163,-0.000173,24.020529,-0.0076,1.446
10240.00,7.443759,25.16153,-0.000172,24.021102,-0.0076,1.445
10242.00,7.448816,25.16160,-0.000172,24.020589,-0.0076,1.445
10244.00,7.453289,25.16212,-0.000172,24.020926,-0.0077,1.444
10246.00,7.457057,25.16129,-0.000172,24.021461,-0.0076,1.444
10248.00,7.460535,25.16135,-0.000172,24.021372,-0.0076,1.444
10250.00,7.465077,25.16097,-0.000171,24.020560,-0.0076,1.445
10252.00,7.469744,25.16116,-0.000172,24.020691,-0.0076,1.444
10254.00,7.473432,25.16121,-0.000171,24.021361,-0.0076,1.444
10256.00,7.477140,25.16185,-0.000171,24.021178,-0.0076,1.444
10258.00,7.480908,25.16186,-0.000171,24.021147,-0.0077,1.444
10260.00,7.484234,25.16154,-0.000171,24.021448,-0.0076,1.444
10262.00,7.487353,25.16234,-0.000172,24.021483,-0.0076,1.445
10264.00,7.489399,25.16204,-0.000172,24.021689,-0.0076,1.444
10266.00,7.490140,25.16253,-0.000170,24.021285,-0.0076,1.443
10268.00,7.491049,25.16286,-0.000170,24.020968,-0.0076,1.443
10270.00,7.491953,25.16340,-0.000171,24.021497,-0.0076,1.444
10272.00,7.492204,25.16316,-0.000172,24.021202,-0.0076,1.445
10274.00,7.493102,25.16267,-0.000171,24.021394,-0.0076,1.444
10276.00,7.495389,25.16282,-0.000172,24.021466,-0.0076,1.444
10278.00,7.496128,25.16271,-0.000170,24.021117,-0.0076,1.444
10280.00,7.496574,25.16371,-0.000170,24.021187,-0.0076,1.444
10282.00,7.497149,25.16420,-0.000171,24.021807,-0.0076,1.444
10284.00,7.497951,25.16403,-0.000170,24.021825,-0.0076,1.444
10286.00,7.498420,25.16419,-0.000171,24.021825,-0.0076,1.444
10288.00,7.500103,25.16376,-0.000171,24.021002,-0.0075,1.444
10290.00,7.501611,25.16265,-0.000172,24.022019,-0.0076,1.445
10292.00,7.501884,25.16229,-0.000172,24.021793,-0.0076,1.444
10294.00,7.502525,25.16249,-0.000172,24.021305,-0.0076,1.444
10296.00,7.501897,25.16243,-0.000172,24.021776,-0.0076,1.444
10298.00,7.501216,25.16243,-0.000173,24.022021,-0.0076,1.444
10300.00,7.501328,25.16355,-0.000171,24.021959,-0.0076,1.443
10302.00,7.501510,25.16348,-0.000171,24.021666,-0.0076,1.444
10304.00,7.501678,25.16318,-0.000172,24.021680,-0.0076,1.444
10306.00,7.502219,25.16220,-0.000172,24.021557,-0.0076,1.444
10308.00,7.502425,25.16206,-0.000171,24.021120,-0.0076,1.444
10310.00,7.502227,25.16247,-0.000171,24.021847,-0.0076,1.444
10312.00,7.502842,25.16241,-0.000172,24.021463,-0.0076,1.444
10314.00,7.502826,25.16239,-0.000172,24.021207,-0.0076,1.444
10316.00,7.503014,25.16261,-0.000172,24.021234,-0.0077,1.444
10318.00,7.502545,25.16209,-0.000172,24.021095,-0.0076,1.444
10320.00,7.502374,25.16153,-0.000171,24.021809,-0.0076,1.444
10322.00,7.503023,25.16205,-0.000172,24.020544,-0.0076,1.444
10324.00,7.503441,25.16202,-0.000172,24.020848,-0.0076,1.444
10326.00,7.503888,25.16249,-0.000172,24.021495,-0.0076,1.444
10328.00,7.504021,25.16270,-0.000172,24.021572,-0.0076,1.444
10330.00,7.503674,25.16132,-0.000172,24.021086,-0.0076,1.444
10332.00,7.504561,25.16178,-0.000170,24.021305,-0.0076,1.443
10334.00,7.504832,25.16080,-0.000172,24.021227,-0.0076,1.444
10336.00,7.504246,25.16142,-0.000171,24.020812,-0.0076,1.444
10338.00,7.503448,25.16221,-0.000172,24.021144,-0.0076,1.444
10340.00,7.503272,25.16171,-0.000172,24.021006,-0.0076,1.444
10342.00,7.503965,25.16124,-0.000172,24.021421,-0.0076,1.444
10344.00,7.504062,25.16180,-0.000171,24.021155,-0.0076,1.444
10346.00,7.504499,25.16110,-0.000171,24.021109,-0.0076,1.444
10348.00,7.504003,25.16156,-0.000171,24.021040,-0.0076,1.445
10350.00,7.504334,25.16127,-0.000171,24.021160,-0.0076,1.444
10352.00,7.503673,25.16085,-0.000170,24.021388,-0.0076,1.444
10354.00,7.503497,25.16129,-0.000171,24.021378,-0.0076,1.444
10356.00,7.503263,25.16205,-0.000171,24.021579,-0.0076,1.444
10358.00,7.503536,25.16178,-0.000170,24.021439,-0.0076,1.444
10360.00,7.504198,25.16108,-0.000171,24.021010,-0.0076,1.444
10362.00,7.504380,25.16110,-0.000172,24.021211,-0.0076,1.445
10364.00,7.504019,25.16128,-0.000172,24.020946,-0.0076,1.444
10366.00,7.504092,25.16058,-0.000172,24.020886,-0.0076,1.444
10368.00,7.503579,25.16101,-0.000173,24.021370,-0.0076,1.444
10370.00,7.503901,25.16103,-0.000172,24.021363,-0.0076,1.444
10372.00,7.504125,25.16052,-0.000173,24.021117,-0.0076,1.445
10374.00,7.504245,25.16060,-0.000172,24.021147,-0.0076,1.444
10376.00,7.504451,25.16079,-0.000171,24.021080,-0.0076,1.444
10378.00,7.504480,25.16046,-0.000171,24.021394,-0.0076,1.445
10380.00,7.503602,25.16113,-0.000173,24.021501,-0.0076,1.444
10382.00,7.502452,25.16114,-0.000172,24.021392,-0.0076,1.444
10384.00,7.502791,25.16144,-0.000172,24.021434,-0.0076,1.444
10386.00,7.503671,25.16167,-0.000171,24.020984,-0.0076,1.444
10388.00,7.503647,25.16239,-0.000171,24.021624,-0.0076,1.444
10390.00,7.503530,25.16233,-0.000172,24.021334,-0.0076,1.444
10392.00,7.503891,25.16127,-0.000171,24.021417,-0.0076,1.444
10394.00,7.503478,25.16203,-0.000173,24.021194,-0.0075,1.445
10396.00,7.503504,25.16127,-0.000173,24.021165,-0.0077,1.445
10398.00,7.503330,25.16085,-0.000172,24.021080,-0.0076,1.445
10400.00,7.502754,25.16054,-0.000172,24.020892,-0.0076,1.445
10402.00,7.502191,25.16033,-0.000173,24.020877,-0.0076,1.445
10404.00,7.501982,25.16122,-0.000172,24.021700,-0.0076,1.444
10406.00,7.502014,25.16180,-0.000172,24.021040,-0.0076,1.444
10408.00,7.501753,25.16234,-0.000172,24.021013,-0.0076,1.444
10410.00,7.501360,25.16190,-0.000172,24.021075,-0.0076,1.444
10412.00,7.501680,25.16247,-0.000172,24.021069,-0.0076,1.444
10414.00,7.501946,25.16281,-0.000172,24.020808,-0.0076,1.445
10416.00,7.501817,25.16236,-0.000172,24.021452,-0.0076,1.444
10418.00,7.502116,25.16270,-0.000173,24.021343,-0.0076,1.445
10420.00,7.501452,25.16279,-0.000173,24.021401,-0.0076,1.445
10422.00,7.501367,25.16241,-0.000172,24.020652,-0.0076,1.444
10424.00,7.501586,25.16259,-0.000172,24.020582,-0.0076,1.445
10426.00,7.501607,25.16172,-0.000172,24.021762,-0.0076,1.445
10428.00,7.502334,25.16167,-0.000171,24.021010,-0.0076,1.444
10430.00,7.503134,25.16225,-0.000171,24.020701,-0.0076,1.444
10432.00,7.502906,25.16234,-0.000172,24.021200,-0.0076,1.445
10434.00,7.502636,25.16240,-0.000173,24.021298,-0.0076,1.445
10436.00,7.502283,25.16258,-0.000172,24.021796,-0.0076,1.444
10438.00,7.501846,25.16307,-0.000172,24.021223,-0.0076,1.445
10440.00,7.501521,25.16308,-0.000171,24.020643,-0.0076,1.444
10442.00,7.501350,25.16266,-0.000170,24.021368,-0.0076,1.445
10444.00,7.501877,25.16321,-0.000171,24.020884,-0.0076,1.444
10446.00,7.502088,25.16234,-0.000172,24.021256,-0.0076,1.444
10448.00,7.502787,25.16247,-0.000173,24.021381,-0.0076,1.444
10450.00,7.502166,25.16286,-0.000172,24.021568,-0.0076,1.445
10452.00,7.502115,25.16276,-0.000172,24.021274,-0.0076,1.445
10454.00,7.501702,25.16263,-0.000172,24.021276,-0.0076,1.445
10456.00,7.501295,25.16318,-0.000171,24.021211,-0.0076,1.445
10458.00,7.502040,25.16285,-0.000171,24.021481,-0.0076,1.445
10460.00,7.502461,25.16263,-0.000171,24.021800,-0.0076,1.444
10462.00,7.502383,25.16276,-0.000171,24.020788,-0.0076,1.445
10464.00,7.501380,25.16347,-0.000172,24.021751,-0.0076,1.445
10466.00,7.501555,25.16312,-0.000171,24.021075,-0.0076,1.445
10468.00,7.501639,25.16345,-0.000172,24.021274,-0.0076,1.444
10470.00,7.501784,25.16350,-0.000171,24.020952,-0.0076,1.445
10472.00,7.502288,25.16247,-0.000171,24.020897,-0.0076,1.444
10474.00,7.502520,25.16268,-0.000171,24.021127,-0.0076,1.445
10476.00,7.501997,25.16338,-0.000171,24.021354,-0.0076,1.444
10478.00,7.500892,25.16348,-0.000172,24.021800,-0.0076,1.444
10480.00,7.500923,25.16385,-0.000172,24.022017,-0.0076,1.445
10482.00,7.500864,25.16255,-0.000171,24.021294,-0.0076,1.445
10484.00,7.500613,25.16237,-0.000171,24.021793,-0.0076,1.445
10486.00,7.501452,25.16203,-0.000170,24.021494,-0.0076,1.445
10488.00,7.502432,25.16268,-0.000172,24.021356,-0.0076,1.445
10490.00,7.502601,25.16269,-0.000171,24.021323,-0.0076,1.445
10492.00,7.502405,25.16271,-0.000171,24.021376,-0.0076,1.445
10494.00,7.501789,25.16296,-0.000171,24.021097,-0.0076,1.445
10496.00,7.501656,25.16360,-0.000171,24.021271,-0.0076,1.444
10498.00,7.501201,25.16420,-0.000171,24.021058,-0.0076,1.445
10500.00,7.501230,25.16413,-0.000171,24.020333,-0.0076,1.445
10502.00,7.501782,25.16383,-0.000170,24.021608,-0.0076,1.445
10504.00,7.502964,25.16422,-0.000170,24.022045,-0.0076,1.445
10506.00,7.503662,25.16433,-0.000171,24.021881,-0.0076,1.444
10508.00,7.503882,25.16432,-0.000171,24.021796,-0.0076,1.444
10510.00,7.503867,25.16377,-0.000172,24.021338,-0.0076,1.445
10512.00,7.503991,25.16400,-0.000172,24.021086,-0.0076,1.445
10514.00,7.503062,25.16379,-0.000171,24.021169,-0.0076,1.445
10516.00,7.502715,25.16453,-0.000171,24.021223,-0.0076,1.445
10518.00,7.502088,25.16549,-0.000171,24.021546,-0.0076,1.445
10520.00,7.501408,25.16499,-0.000170,24.021301,-0.0076,1.445
10522.00,7.501876,25.16443,-0.000170,24.021430,-0.0076,1.445
10524.00,7.501462,25.16397,-0.000171,24.021530,-0.0076,1.444
10526.00,7.501256,25.16416,-0.000170,24.021988,-0.0076,1.445
10528.00,7.502237,25.16387,-0.000171,24.021349,-0.0076,1.444
10530.00,7.502257,25.16283,-0.000171,24.021276,-0.0076,1.445
10532.00,7.502476,25.16335,-0.000171,24.021298,-0.0076,1.445
10534.00,7.502462,25.16347,-0.000171,24.020734,-0.0076,1.445
10536.00,7.502061,25.16310,-0.000171,24.021102,-0.0076,1.444
10538.00,7.501650,25.16281,-0.000171,24.021983,-0.0076,1.445
10540.00,7.501536,25.16256,-0.000172,24.021722,-0.0076,1.445
10542.00,7.500949,25.16250,-0.000171,24.022217,-0.0076,1.444
10544.00,7.501920,25.16375,-0.000170,24.021789,-0.0076,1.445
10546.00,7.502217,25.16326,-0.000170,24.021726,-0.0076,1.444
10548.00,7.502472,25.16239,-0.000172,24.021733,-0.0076,1.445
10550.00,7.502593,25.16352,-0.000170,24.021755,-0.0076,1.444
10552.00,7.502227,25.16363,-0.000171,24.021185,-0.0076,1.445
10554.00,7.502254,25.16422,-0.000171,24.021878,-0.0076,1.445
10556.00,7.501508,25.16337,-0.000172,24.021426,-0.0076,1.446
10558.00,7.500479,25.16305,-0.000173,24.021532,-0.0076,1.445
10560.00,7.500090,25.16277,-0.000172,24.021202,-0.0076,1.445
10562.00,7.501426,25.16248,-0.000171,24.021356,-0.0076,1.445
10564.00,7.502002,25.16338,-0.000170,24.022391,-0.0076,1.444
10566.00,7.501250,25.16296,-0.000170,24.021726,-0.0076,1.445
10568.00,7.501261,25.16286,-0.000170,24.021439,-0.0076,1.445
10570.00,7.501925,25.16295,-0.000171,24.022581,-0.0076,1.445
10572.00,7.501857,25.16250,-0.000171,24.021765,-0.0076,1.445
10574.00,7.501769,25.16341,-0.000171,24.020997,-0.0076,1.446
10576.00,7.502020,25.16384,-0.000172,24.021983,-0.0075,1.445
10578.00,7.501561,25.16352,-0.000172,24.021974,-0.0076,1.445
10580.00,7.501284,25.16372,-0.000171,24.022115,-0.0076,1.445
10582.00,7.501338,25.16331,-0.000171,24.021762,-0.0076,1.444
10584.00,7.501184,25.16342,-0.000171,24.021762,-0.0076,1.445
10586.00,7.501346,25.16368,-0.000171,24.022050,-0.0076,1.445
10588.00,7.502005,25.16332,-0.000170,24.021816,-0.0076,1.445
10590.00,7.502393,25.16340,-0.000170,24.021789,-0.0076,1.444
10592.00,7.502823,25.16368,-0.000170,24.022137,-0.0076,1.445
10594.00,7.502272,25.16315,-0.000171,24.022025,-0.0076,1.445
10596.00,7.502117,25.16368,-0.000171,24.022041,-0.0076,1.445
10598.00,7.501662,25.16310,-0.000169,24.021514,-0.0076,1.444
10600.00,7.501542,25.16239,-0.000170,24.021430,-0.0076,1.445
10602.00,7.501088,25.16367,-0.000173,24.020828,-0.0076,1.445
10604.00,7.500617,25.16323,-0.000172,24.021129,-0.0076,1.444
10606.00,7.500545,25.16299,-0.000170,24.021938,-0.0076,1.444
10608.00,7.501211,25.16333,-0.000170,24.021107,-0.0076,1.444
10610.00,7.501249,25.16252,-0.000171,24.021840,-0.0076,1.445
10612.00,7.501373,25.16245,-0.000171,24.021564,-0.0076,1.445
10614.00,7.501704,25.16308,-0.000171,24.021504,-0.0076,1.445
10616.00,7.501705,25.16335,-0.000170,24.021765,-0.0076,1.445
10618.00,7.500620,25.16342,-0.000170,24.021401,-0.0076,1.445
10620.00,7.500611,25.16361,-0.000171,24.021339,-0.0076,1.445
10622.00,7.501752,25.16299,-0.000171,24.021751,-0.0076,1.445
10624.00,7.502113,25.16293,-0.000171,24.021209,-0.0076,1.445
10626.00,7.502443,25.16288,-0.000171,24.021468,-0.0076,1.445
10628.00,7.501741,25.16285,-0.000171,24.021479,-0.0076,1.445
10630.00,7.502200,25.16317,-0.000170,24.021639,-0.0076,1.445
10632.00,7.501437,25.16321,-0.000170,24.021680,-0.0076,1.445
10634.00,7.501625,25.16385,-0.000170,24.021455,-0.0076,1.445
10636.00,7.502354,25.16314,-0.000170,24.022338,-0.0075,1.445
10638.00,7.502419,25.16319,-0.000170,24.022048,-0.0076,1.445
10640.00,7.502691,25.16416,-0.000170,24.021425,-0.0076,1.445
10642.00,7.502454,25.16375,-0.000171,24.021017,-0.0076,1.445
10644.00,7.502354,25.16346,-0.000171,24.022219,-0.0076,1.446
10646.00,7.501974,25.16329,-0.000171,24.022413,-0.0076,1.445
10648.00,7.502270,25.16324,-0.000172,24.021037,-0.0076,1.446
10650.00,7.502546,25.16359,-0.000172,24.021769,-0.0076,1.445
10652.00,7.502480,25.16320,-0.000172,24.021646,-0.0076,1.445
10654.00,7.502590,25.16249,-0.000172,24.021969,-0.0076,1.445
10656.00,7.501914,25.16266,-0.000171,24.021825,-0.0076,1.445
10658.00,7.501772,25.16317,-0.000170,24.020881,-0.0076,1.445
10660.00,7.502448,25.16245,-0.000170,24.021399,-0.0076,1.445
10662.00,7.502129,25.16222,-0.000171,24.022081,-0.0076,1.445
10664.00,7.501034,25.16273,-0.000172,24.021619,-0.0076,1.445
10666.00,7.501371,25.16302,-0.000171,24.022010,-0.0076,1.446
10668.00,7.501496,25.16321,-0.000171,24.021452,-0.0076,1.445
10670.00,7.501883,25.16316,-0.000172,24.021245,-0.0076,1.445
10672.00,7.501262,25.16242,-0.000172,24.021475,-0.0076,1.445
10674.00,7.500094,25.16203,-0.000171,24.021577,-0.0076,1.445
10676.00,7.500997,25.16283,-0.000171,24.021370,-0.0076,1.445
10678.00,7.501693,25.16294,-0.000170,24.022016,-0.0076,1.445
10680.00,7.501118,25.16255,-0.000171,24.021570,-0.0076,1.445
10682.00,7.501157,25.16206,-0.000170,24.021776,-0.0076,1.445
10684.00,7.501486,25.16276,-0.000171,24.021805,-0.0076,1.445
10686.00,7.502095,25.16347,-0.000171,24.021115,-0.0076,1.445
10688.00,7.502800,25.16338,-0.000172,24.021631,-0.0076,1.446
10690.00,7.502132,25.16373,-0.000171,24.021787,-0.0076,1.445
10692.00,7.501029,25.16291,-0.000171,24.021175,-0.0076,1.445
10694.00,7.500586,25.16351,-0.000170,24.021426,-0.0075,1.446
10696.00,7.500825,25.16353,-0.000171,24.021472,-0.0076,1.445
10698.00,7.501051,25.16338,-0.000172,24.021439,-0.0076,1.445
10700.00,7.501520,25.16341,-0.000171,24.021202,-0.0076,1.445
10702.00,7.501890,25.16346,-0.000171,24.021252,-0.0076,1.445
10704.00,7.501617,25.16344,-0.000171,24.021465,-0.0076,1.445
10706.00,7.501185,25.16324,-0.000171,24.021809,-0.0076,1.446
10708.00,7.501286,25.16294,-0.000170,24.021512,-0.0076,1.445
10710.00,7.501331,25.16312,-0.000170,24.022164,-0.0076,1.445
10712.00,7.500832,25.16288,-0.000171,24.021736,-0.0076,1.445
10714.00,7.501712,25.16364,-0.000170,24.021481,-0.0076,1.445
10716.00,7.502197,25.16340,-0.000171,24.021539,-0.0076,1.445
10718.00,7.502449,25.16313,-0.000170,24.022327,-0.0076,1.445
10720.00,7.501818,25.16327,-0.000172,24.021688,-0.0076,1.445
10722.00,7.501485,25.16414,-0.000172,24.021445,-0.0076,1.446
10724.00,7.501520,25.16480,-0.000171,24.022059,-0.0076,1.445
10726.00,7.501507,25.16450,-0.000171,24.021909,-0.0076,1.446
10728.00,7.501515,25.16400,-0.000171,24.021880,-0.0076,1.445
10730.00,7.500969,25.16405,-0.000171,24.021350,-0.0076,1.445
10732.00,7.500276,25.16400,-0.000170,24.021564,-0.0076,1.445
10734.00,7.500942,25.16431,-0.000171,24.021746,-0.0076,1.445
10736.00,7.501692,25.16411,-0.000170,24.021851,-0.0076,1.446
10738.00,7.502109,25.16372,-0.000172,24.021272,-0.0076,1.446
10740.00,7.501879,25.16397,-0.000171,24.021368,-0.0076,1.446
10742.00,7.502222,25.16425,-0.000170,24.020692,-0.0075,1.445
10744.00,7.502708,25.16456,-0.000170,24.021307,-0.0076,1.445
10746.00,7.502601,25.16408,-0.000171,24.022367,-0.0076,1.446
10748.00,7.501774,25.16386,-0.000171,24.021532,-0.0076,1.446
10750.00,7.502105,25.16346,-0.000171,24.021352,-0.0076,1.445
10752.00,7.501721,25.16365,-0.000170,24.021584,-0.0076,1.445
10754.00,7.501729,25.16404,-0.000171,24.021078,-0.0076,1.445
10756.00,7.502236,25.16368,-0.000170,24.021519,-0.0076,1.446
10758.00,7.502347,25.16336,-0.000172,24.020796,-0.0076,1.446
10760.00,7.501906,25.16363,-0.000172,24.021256,-0.0076,1.446
10762.00,7.501516,25.16327,-0.000171,24.021593,-0.0076,1.445
10764.00,7.500652,25.16448,-0.000171,24.021118,-0.0076,1.445
10766.00,7.500329,25.16433,-0.000171,24.020716,-0.0076,1.445
10768.00,7.501139,25.16462,-0.000171,24.020984,-0.0076,1.445
10770.00,7.501860,25.16428,-0.000170,24.021260,-0.0076,1.446
10772.00,7.501106,25.16390,-0.000171,24.021365,-0.0076,1.446
10774.00,7.500633,25.16384,-0.000171,24.021568,-0.0075,1.446
10776.00,7.501187,25.16369,-0.000171,24.021387,-0.0076,1.445
10778.00,7.501558,25.16400,-0.000172,24.020966,-0.0076,1.445
10780.00,7.501766,25.16322,-0.000172,24.020623,-0.0076,1.445
10782.00,7.502724,25.16306,-0.000172,24.021029,-0.0076,1.445
10784.00,7.503404,25.16282,-0.000171,24.021849,-0.0076,1.445
10786.00,7.503523,25.16288,-0.000172,24.020810,-0.0076,1.445
10788.00,7.502688,25.16324,-0.000172,24.021688,-0.0076,1.445
10790.00,7.502165,25.16338,-0.000172,24.021572,-0.0076,1.446
10792.00,7.502290,25.16346,-0.000170,24.021004,-0.0076,1.446
10794.00,7.501905,25.16415,-0.000171,24.021755,-0.0076,1.445
10796.00,7.501632,25.16378,-0.000171,24.021245,-0.0076,1.445
10798.00,7.502008,25.16328,-0.000172,24.021497,-0.0076,1.445
10800.00,7.502527,25.16296,-0.000171,24.021020,-0.0076,1.445
10802.00,7.502806,25.16342,-0.000172,24.021591,-0.0076,1.446
10804.00,7.502209,25.16458,-0.000170,24.020977,-0.0076,1.445
@18,12.0000,24.0
10806.00,7.501681,25.16369,-0.000172,24.021617,-0.0076,1.446
10808.00,7.498276,25.16405,-0.000172,24.021138,-0.0076,1.446
10810.00,7.489571,25.16425,-0.000172,24.021756,-0.0076,1.445
10812.00,7.481242,25.16486,-0.000170,24.021519,-0.0076,1.444
10814.00,7.470445,25.16385,-0.000170,24.021089,-0.0076,1.444
10816.00,7.460538,25.16345,-0.000171,24.020694,-0.0076,1.446
10818.00,7.453813,25.16321,-0.000170,24.021089,-0.0076,1.446
10820.00,7.448011,25.16342,-0.000171,24.021698,-0.0076,1.447
10822.00,7.442666,25.16321,-0.000173,24.020995,-0.0076,1.447
10824.00,7.437984,25.16322,-0.000173,24.020981,-0.0076,1.446
10826.00,7.434416,25.16409,-0.000171,24.021388,-0.0076,1.446
10828.00,7.429551,25.16472,-0.000172,24.021196,-0.0076,1.446
10830.00,7.424196,25.16458,-0.000173,24.021209,-0.0076,1.447
10832.00,7.423448,25.16358,-0.000173,24.021865,-0.0076,1.447
10834.00,7.427315,25.16371,-0.000172,24.021298,-0.0076,1.448
10836.00,7.433469,25.16359,-0.000173,24.021660,-0.0076,1.448
10838.00,7.439972,25.16408,-0.000173,24.021517,-0.0076,1.448
10840.00,7.447640,25.16406,-0.000173,24.021283,-0.0076,1.447
10842.00,7.453089,25.16422,-0.000171,24.021517,-0.0076,1.447
10844.00,7.456668,25.16366,-0.000172,24.021441,-0.0076,1.447
10846.00,7.459273,25.16472,-0.000172,24.021372,-0.0076,1.446
10848.00,7.462082,25.16513,-0.000170,24.021459,-0.0076,1.446
10850.00,7.466426,25.16442,-0.000170,24.021102,-0.0076,1.446
10852.00,7.471084,25.16482,-0.000170,24.021678,-0.0076,1.445
10854.00,7.474721,25.16543,-0.000171,24.021976,-0.0076,1.445
10856.00,7.479325,25.16523,-0.000171,24.021180,-0.0076,1.446
10858.00,7.483465,25.16534,-0.000169,24.021008,-0.0076,1.446
10860.00,7.486105,25.16553,-0.000170,24.020964,-0.0076,1.446
10862.00,7.487890,25.16518,-0.000171,24.021664,-0.0076,1.446
10864.00,7.489648,25.16525,-0.000171,24.021160,-0.0076,1.446
10866.00,7.491200,25.16577,-0.000171,24.021162,-0.0076,1.446
10868.00,7.492691,25.16564,-0.000170,24.021410,-0.0076,1.445
10870.00,7.493878,25.16521,-0.000170,24.021077,-0.0076,1.445
10872.00,7.495311,25.16561,-0.000171,24.020941,-0.0076,1.446
10874.00,7.495870,25.16546,-0.000171,24.021595,-0.0076,1.447
10876.00,7.497048,25.16568,-0.000171,24.021508,-0.0076,1.446
10878.00,7.497703,25.16553,-0.000172,24.020854,-0.0076,1.446
10880.00,7.497233,25.16573,-0.000172,24.021363,-0.0076,1.446
10882.00,7.498002,25.16588,-0.000171,24.021189,-0.0076,1.445
10884.00,7.498875,25.16543,-0.000170,24.020774,-0.0076,1.446
10886.00,7.499501,25.16506,-0.000170,24.021271,-0.0076,1.445
10888.00,7.499862,25.16537,-0.000171,24.021677,-0.0076,1.446
10890.00,7.499525,25.16581,-0.000172,24.021646,-0.0076,1.446
10892.00,7.499552,25.16634,-0.000171,24.021626,-0.0076,1.445
10894.00,7.500358,25.16567,-0.000171,24.022139,-0.0076,1.446
10896.00,7.501043,25.16611,-0.000173,24.021437,-0.0076,1.446
10898.00,7.501878,25.16656,-0.000170,24.021914,-0.0076,1.446
10900.00,7.502172,25.16641,-0.000172,24.021909,-0.0076,1.446
10902.00,7.502672,25.16561,-0.000171,24.022288,-0.0075,1.446
10904.00,7.501944,25.16625,-0.000170,24.022190,-0.0076,1.445
10906.00,7.502036,25.16641,-0.000169,24.021724,-0.0076,1.446
10908.00,7.502264,25.16622,-0.000172,24.021107,-0.0076,1.446
10910.00,7.502112,25.16610,-0.000171,24.021533,-0.0076,1.446
10912.00,7.502477,25.16544,-0.000172,24.021075,-0.0076,1.446
10914.00,7.502271,25.16575,-0.000173,24.020763,-0.0076,1.445
10916.00,7.501610,25.16676,-0.000171,24.021698,-0.0076,1.445
10918.00,7.502472,25.16677,-0.000171,24.021503,-0.0076,1.446
10920.00,7.503561,25.16678,-0.000172,24.021503,-0.0076,1.446
10922.00,7.503505,25.16731,-0.000172,24.021084,-0.0076,1.446
10924.00,7.503056,25.16739,-0.000171,24.022054,-0.0076,1.446
10926.00,7.503531,25.16742,-0.000171,24.021361,-0.0076,1.446
10928.00,7.505305,25.16726,-0.000171,24.021659,-0.0076,1.446
10930.00,7.505192,25.16697,-0.000171,24.021847,-0.0076,1.446
10932.00,7.504359,25.16698,-0.000171,24.021236,-0.0076,1.445
10934.00,7.504277,25.16711,-0.000171,24.021564,-0.0076,1.446
10936.00,7.504137,25.16718,-0.000172,24.021138,-0.0076,1.446
10938.00,7.503720,25.16629,-0.000171,24.021345,-0.0076,1.446
10940.00,7.503176,25.16624,-0.000170,24.021883,-0.0076,1.446
10942.00,7.502939,25.16622,-0.000171,24.020631,-0.0076,1.446
10944.00,7.503536,25.16691,-0.000171,24.021425,-0.0076,1.446
10946.00,7.503194,25.16638,-0.000172,24.021503,-0.0076,1.446
10948.00,7.503398,25.16718,-0.000172,24.021967,-0.0076,1.446
10950.00,7.503322,25.16664,-0.000171,24.022191,-0.0076,1.446
10952.00,7.502971,25.16633,-0.000172,24.021764,-0.0076,1.446
10954.00,7.502830,25.16571,-0.000171,24.021088,-0.0076,1.446
10956.00,7.504000,25.16566,-0.000171,24.021120,-0.0076,1.446
10958.00,7.504157,25.16658,-0.000171,24.021396,-0.0076,1.446
10960.00,7.503481,25.16753,-0.000170,24.021762,-0.0076,1.446
10962.00,7.503705,25.16735,-0.000171,24.021343,-0.0076,1.446
10964.00,7.503478,25.16751,-0.000172,24.021008,-0.0076,1.446
10966.00,7.503693,25.16695,-0.000171,24.021894,-0.0076,1.445
10968.00,7.503364,25.16716,-0.000171,24.021731,-0.0076,1.446
10970.00,7.502729,25.16756,-0.000172,24.020977,-0.0076,1.446
10972.00,7.501912,25.16728,-0.000172,24.021860,-0.0076,1.446
10974.00,7.501663,25.16680,-0.000172,24.021842,-0.0076,1.446
10976.00,7.501439,25.16618,-0.000170,24.021037,-0.0076,1.446
10978.00,7.502218,25.16635,-0.000171,24.021711,-0.0076,1.446
10980.00,7.502580,25.16676,-0.000171,24.020846,-0.0076,1.446
10982.00,7.502791,25.16650,-0.000171,24.021693,-0.0076,1.446
10984.00,7.502985,25.16635,-0.000171,24.021736,-0.0076,1.446
10986.00,7.503238,25.16606,-0.000171,24.021300,-0.0076,1.446
10988.00,7.503139,25.16586,-0.000171,24.020466,-0.0076,1.446
10990.00,7.501951,25.16617,-0.000172,24.021147,-0.0076,1.446
10992.00,7.502109,25.16573,-0.000171,24.021359,-0.0076,1.446
10994.00,7.501625,25.16504,-0.000171,24.021175,-0.0076,1.446
10996.00,7.501391,25.16544,-0.000170,24.021753,-0.0076,1.445
10998.00,7.501547,25.16513,-0.000171,24.021695,-0.0076,1.446
11000.00,7.501304,25.16543,-0.000170,24.021698,-0.0076,1.446
11002.00,7.502324,25.16539,-0.000171,24.021037,-0.0076,1.446
11004.00,7.501828,25.16633,-0.000170,24.021684,-0.0076,1.446
11006.00,7.501693,25.16599,-0.000171,24.021126,-0.0076,1.446
11008.00,7.501437,25.16544,-0.000171,24.021077,-0.0076,1.446
11010.00,7.501659,25.16512,-0.000171,24.021147,-0.0076,1.446
11012.00,7.501464,25.16528,-0.000171,24.021584,-0.0076,1.446
11014.00,7.501482,25.16497,-0.000171,24.021827,-0.0076,1.446
11016.00,7.502145,25.16486,-0.000171,24.020886,-0.0076,1.446
11018.00,7.502368,25.16478,-0.000171,24.021238,-0.0076,1.446
11020.00,7.501877,25.16462,-0.000172,24.021271,-0.0076,1.446
11022.00,7.501528,25.16484,-0.000172,24.021474,-0.0076,1.446
11024.00,7.502442,25.16568,-0.000172,24.021597,-0.0076,1.446
11026.00,7.502438,25.16517,-0.000171,24.021455,-0.0076,1.446
11028.00,7.502111,25.16493,-0.000172,24.021002,-0.0076,1.446
11030.00,7.502380,25.16360,-0.000171,24.021156,-0.0076,1.446
11032.00,7.501371,25.16394,-0.000172,24.021769,-0.0076,1.446
11034.00,7.500934,25.16454,-0.000171,24.021764,-0.0076,1.446
11036.00,7.500900,25.16484,-0.000172,24.021225,-0.0076,1.446
11038.00,7.501660,25.16549,-0.000171,24.021512,-0.0076,1.446
11040.00,7.501818,25.16605,-0.000171,24.021010,-0.0076,1.446
11042.00,7.501902,25.16588,-0.000171,24.021586,-0.0076,1.446
11044.00,7.501389,25.16547,-0.000170,24.021731,-0.0076,1.446
11046.00,7.501023,25.16486,-0.000170,24.021485,-0.0076,1.446
11048.00,7.501715,25.16496,-0.000171,24.022083,-0.0076,1.446
11050.00,7.502111,25.16472,-0.000171,24.022070,-0.0075,1.446
11052.00,7.501468,25.16417,-0.000171,24.021608,-0.0076,1.446
11054.00,7.501759,25.16424,-0.000171,24.022288,-0.0075,1.445
11056.00,7.501421,25.16451,-0.000170,24.022056,-0.0076,1.446
11058.00,7.501652,25.16514,-0.000171,24.022052,-0.0076,1.446
11060.00,7.501471,25.16498,-0.000171,24.021979,-0.0076,1.447
11062.00,7.501263,25.16496,-0.000172,24.021876,-0.0076,1.446
11064.00,7.501845,25.16470,-0.000171,24.022114,-0.0076,1.446
11066.00,7.502798,25.16469,-0.000170,24.021365,-0.0076,1.446
11068.00,7.502697,25.16468,-0.000170,24.021318,-0.0076,1.446
11070.00,7.501919,25.16436,-0.000171,24.021146,-0.0076,1.446
11072.00,7.501381,25.16403,-0.000170,24.021568,-0.0076,1.446
11074.00,7.501052,25.16531,-0.000171,24.022240,-0.0076,1.446
11076.00,7.500804,25.16432,-0.000170,24.021651,-0.0076,1.446
11078.00,7.501101,25.16376,-0.000173,24.021758,-0.0076,1.447
11080.00,7.501001,25.16378,-0.000173,24.021419,-0.0076,1.447
11082.00,7.502045,25.16395,-0.000171,24.021695,-0.0076,1.446
11084.00,7.501637,25.16411,-0.000172,24.020487,-0.0076,1.446
11086.00,7.500860,25.16397,-0.000172,24.021626,-0.0076,1.446
11088.00,7.500268,25.16478,-0.000171,24.021543,-0.0076,1.446
11090.00,7.500685,25.16433,-0.000170,24.021109,-0.0076,1.447
11092.00,7.500903,25.16398,-0.000171,24.021546,-0.0075,1.447
11094.00,7.501904,25.16313,-0.000171,24.021428,-0.0076,1.446
11096.00,7.501988,25.16299,-0.000171,24.021827,-0.0076,1.447
11098.00,7.501841,25.16361,-0.000171,24.021271,-0.0076,1.447
11100.00,7.501507,25.16384,-0.000171,24.021454,-0.0076,1.447
11102.00,7.501295,25.16405,-0.000173,24.021727,-0.0076,1.447
11104.00,7.501086,25.16409,-0.000171,24.021385,-0.0075,1.446
11106.00,7.501469,25.16446,-0.000172,24.021626,-0.0076,1.447
11108.00,7.500584,25.16456,-0.000171,24.021262,-0.0076,1.447
11110.00,7.500375,25.16405,-0.000172,24.021978,-0.0076,1.447
11112.00,7.500404,25.16460,-0.000172,24.021657,-0.0076,1.446
11114.00,7.500597,25.16358,-0.000171,24.022337,-0.0076,1.446
11116.00,7.500999,25.16282,-0.000171,24.021715,-0.0076,1.446
11118.00,7.501659,25.16392,-0.000171,24.020689,-0.0076,1.446
11120.00,7.501664,25.16481,-0.000171,24.021421,-0.0076,1.447
11122.00,7.501430,25.16521,-0.000171,24.021262,-0.0076,1.446
11124.00,7.502159,25.16617,-0.000171,24.021131,-0.0076,1.447
11126.00,7.501705,25.16610,-0.000171,24.022126,-0.0076,1.446
11128.00,7.501756,25.16507,-0.000171,24.022034,-0.0076,1.446
11130.00,7.501700,25.16496,-0.000170,24.021624,-0.0075,1.446
11132.00,7.500572,25.16443,-0.000171,24.021613,-0.0076,1.447
11134.00,7.501047,25.16389,-0.000170,24.022017,-0.0076,1.447
11136.00,7.501218,25.16397,-0.000171,24.021548,-0.0076,1.447
11138.00,7.501416,25.16343,-0.000171,24.022197,-0.0076,1.447
11140.00,7.500535,25.16388,-0.000171,24.022177,-0.0076,1.447
11142.00,7.500644,25.16407,-0.000171,24.021894,-0.0076,1.446
11144.00,7.501687,25.16384,-0.000171,24.021932,-0.0076,1.446
11146.00,7.501980,25.16423,-0.000170,24.021452,-0.0076,1.447
11148.00,7.503043,25.16347,-0.000171,24.020932,-0.0076,1.447
11150.00,7.502901,25.16437,-0.000171,24.021010,-0.0076,1.447
11152.00,7.501509,25.16531,-0.000171,24.021796,-0.0076,1.446
11154.00,7.501180,25.16543,-0.000170,24.021878,-0.0076,1.446
11156.00,7.502025,25.16484,-0.000170,24.021644,-0.0076,1.447
11158.00,7.501439,25.16369,-0.000172,24.021307,-0.0076,1.447
11160.00,7.501175,25.16472,-0.000172,24.021069,-0.0076,1.447
11162.00,7.501432,25.16479,-0.000171,24.021668,-0.0076,1.446
11164.00,7.501165,25.16417,-0.000171,24.022224,-0.0076,1.447
11166.00,7.500729,25.16420,-0.000170,24.021329,-0.0076,1.447
11168.00,7.501615,25.16370,-0.000170,24.021749,-0.0076,1.446
11170.00,7.501878,25.16366,-0.000171,24.021465,-0.0076,1.447
11172.00,7.502596,25.16369,-0.000172,24.020904,-0.0076,1.447
11174.00,7.502366,25.16505,-0.000172,24.021363,-0.0076,1.447
11176.00,7.502368,25.16419,-0.000171,24.021528,-0.0076,1.447
11178.00,7.502318,25.16392,-0.000171,24.021307,-0.0076,1.447
11180.00,7.501134,25.16421,-0.000173,24.021898,-0.0076,1.447
11182.00,7.500991,25.16420,-0.000172,24.021222,-0.0076,1.447
11184.00,7.501027,25.16421,-0.000171,24.021180,-0.0076,1.447
11186.00,7.501304,25.16426,-0.000171,24.021109,-0.0076,1.446
11188.00,7.501490,25.16436,-0.000170,24.020874,-0.0076,1.447
11190.00,7.500683,25.16396,-0.000171,24.021463,-0.0076,1.447
11192.00,7.501290,25.16355,-0.000170,24.021742,-0.0076,1.447
11194.00,7.501326,25.16443,-0.000171,24.021871,-0.0076,1.447
11196.00,7.501538,25.16462,-0.000171,24.021778,-0.0076,1.446
11198.00,7.501526,25.16468,-0.000171,24.021673,-0.0076,1.447
11200.00,7.500656,25.16374,-0.000171,24.021428,-0.0076,1.447
11202.00,7.500842,25.16389,-0.000172,24.021151,-0.0076,1.446
11204.00,7.501491,25.16440,-0.000172,24.021593,-0.0076,1.447
11206.00,7.501186,25.16470,-0.000172,24.021858,-0.0076,1.447
11208.00,7.501181,25.16418,-0.000172,24.021648,-0.0076,1.447
11210.00,7.500530,25.16471,-0.000172,24.021492,-0.0076,1.447
11212.00,7.500400,25.16493,-0.000171,24.021566,-0.0076,1.447
11214.00,7.501031,25.16406,-0.000172,24.021727,-0.0076,1.447
11216.00,7.500775,25.16476,-0.000172,24.021633,-0.0076,1.447
11218.00,7.500955,25.16461,-0.000172,24.021135,-0.0076,1.447
11220.00,7.501518,25.16425,-0.000172,24.021619,-0.0076,1.446
11222.00,7.501725,25.16440,-0.000170,24.021205,-0.0076,1.446
11224.00,7.501409,25.16378,-0.000171,24.022005,-0.0076,1.447
11226.00,7.501336,25.16393,-0.000171,24.021494,-0.0076,1.447
11228.00,7.501243,25.16425,-0.000172,24.021387,-0.0076,1.447
11230.00,7.501363,25.16473,-0.000171,24.021140,-0.0076,1.447
11232.00,7.501343,25.16489,-0.000172,24.021365,-0.0076,1.447
11234.00,7.501532,25.16525,-0.000172,24.021780,-0.0076,1.446
11236.00,7.501844,25.16583,-0.000171,24.021983,-0.0076,1.446
11238.00,7.500843,25.16483,-0.000172,24.021205,-0.0076,1.447
11240.00,7.500705,25.16483,-0.000173,24.021631,-0.0076,1.447
11242.00,7.500709,25.16467,-0.000172,24.021791,-0.0076,1.447
11244.00,7.501913,25.16490,-0.000171,24.020830,-0.0076,1.447
11246.00,7.502011,25.16557,-0.000171,24.021291,-0.0076,1.447
11248.00,7.501556,25.16546,-0.000171,24.021564,-0.0076,1.447
11250.00,7.501199,25.16519,-0.000170,24.021519,-0.0076,1.447
11252.00,7.501409,25.16523,-0.000172,24.021258,-0.0076,1.447
11254.00,7.501941,25.16497,-0.000171,24.020759,-0.0076,1.447
11256.00,7.502189,25.16518,-0.000172,24.021044,-0.0076,1.448
11258.00,7.501354,25.16592,-0.000172,24.021378,-0.0076,1.447
11260.00,7.501290,25.16630,-0.000171,24.020901,-0.0076,1.447
11262.00,7.501884,25.16546,-0.000171,24.021390,-0.0076,1.447
11264.00,7.501602,25.16514,-0.000172,24.021479,-0.0076,1.447
11266.00,7.500489,25.16549,-0.000172,24.020955,-0.0076,1.447
11268.00,7.500243,25.16581,-0.000171,24.021312,-0.0076,1.447
11270.00,7.499990,25.16558,-0.000172,24.021584,-0.0076,1.447
11272.00,7.500762,25.16575,-0.000171,24.020997,-0.0076,1.447
11274.00,7.501179,25.16568,-0.000171,24.021450,-0.0076,1.447
11276.00,7.501213,25.16545,-0.000172,24.021111,-0.0077,1.447
11278.00,7.501998,25.16558,-0.000172,24.021729,-0.0076,1.447
11280.00,7.502472,25.16560,-0.000171,24.021233,-0.0076,1.447
11282.00,7.500960,25.16511,-0.000171,24.021055,-0.0076,1.446
11284.00,7.499652,25.16581,-0.000171,24.021414,-0.0076,1.447
11286.00,7.500064,25.16578,-0.000170,24.021372,-0.0076,1.447
11288.00,7.500749,25.16557,-0.000171,24.022048,-0.0076,1.447
11290.00,7.500573,25.16594,-0.000171,24.021358,-0.0076,1.447
11292.00,7.500564,25.16545,-0.000172,24.021604,-0.0076,1.447
11294.00,7.500689,25.16536,-0.000171,24.021412,-0.0076,1.447
11296.00,7.501278,25.16498,-0.000170,24.021503,-0.0076,1.447
11298.00,7.501247,25.16528,-0.000171,24.021483,-0.0076,1.447
11300.00,7.501693,25.16578,-0.000170,24.022177,-0.0076,1.447
11302.00,7.501309,25.16505,-0.000170,24.021847,-0.0076,1.447
11304.00,7.500845,25.16570,-0.000171,24.021548,-0.0076,1.447
11306.00,7.501085,25.16591,-0.000171,24.021626,-0.0076,1.446
11308.00,7.501269,25.16572,-0.000171,24.021593,-0.0076,1.447
11310.00,7.501189,25.16586,-0.000172,24.020979,-0.0076,1.447
11312.00,7.501223,25.16579,-0.000171,24.021156,-0.0076,1.447
11314.00,7.500763,25.16652,-0.000172,24.021494,-0.0076,1.447
11316.00,7.501264,25.16664,-0.000172,24.021858,-0.0076,1.447
11318.00,7.500794,25.16608,-0.000171,24.021138,-0.0076,1.447
11320.00,7.500451,25.16635,-0.000171,24.021477,-0.0076,1.447
11322.00,7.501227,25.16631,-0.000171,24.021707,-0.0076,1.447
11324.00,7.501426,25.16676,-0.000170,24.021581,-0.0076,1.447
11326.00,7.500824,25.16702,-0.000170,24.021359,-0.0076,1.447
11328.00,7.501015,25.16694,-0.000171,24.021276,-0.0076,1.447
11330.00,7.500346,25.16727,-0.000173,24.020979,-0.0076,1.447
11332.00,7.500380,25.16581,-0.000172,24.021098,-0.0076,1.447
11334.00,7.500840,25.16642,-0.000170,24.021562,-0.0076,1.447
11336.00,7.501070,25.16739,-0.000170,24.021437,-0.0076,1.447
11338.00,7.501245,25.16676,-0.000170,24.021272,-0.0076,1.447
11340.00,7.501637,25.16658,-0.000171,24.021323,-0.0076,1.448
11342.00,7.501361,25.16717,-0.000172,24.021682,-0.0076,1.448
11344.00,7.500622,25.16726,-0.000171,24.021941,-0.0076,1.447
11346.00,7.499890,25.16698,-0.000171,24.021524,-0.0076,1.447
11348.00,7.499917,25.16747,-0.000171,24.021961,-0.0076,1.446
11350.00,7.499919,25.16652,-0.000171,24.021251,-0.0076,1.447
11352.00,7.500697,25.16647,-0.000170,24.021568,-0.0076,1.447
11354.00,7.500854,25.16689,-0.000171,24.021499,-0.0076,1.448
11356.00,7.500987,25.16697,-0.000172,24.021755,-0.0076,1.448
11358.00,7.501133,25.16661,-0.000171,24.021713,-0.0076,1.447
11360.00,7.501482,25.16663,-0.000170,24.021323,-0.0076,1.447
11362.00,7.500885,25.16686,-0.000170,24.021450,-0.0076,1.446
11364.00,7.501098,25.16698,-0.000170,24.021475,-0.0076,1.447
11366.00,7.501140,25.16655,-0.000171,24.021488,-0.0076,1.447
11368.00,7.500360,25.16724,-0.000172,24.021436,-0.0076,1.447
11370.00,7.500492,25.16696,-0.000171,24.021463,-0.0076,1.447
11372.00,7.501543,25.16636,-0.000171,24.021115,-0.0076,1.447
11374.00,7.501283,25.16614,-0.000171,24.021657,-0.0076,1.447
11376.00,7.500777,25.16598,-0.000171,24.021470,-0.0076,1.447
11378.00,7.501568,25.16557,-0.000172,24.020662,-0.0076,1.448
11380.00,7.501821,25.16580,-0.000172,24.021423,-0.0076,1.448
11382.00,7.501544,25.16595,-0.000171,24.021151,-0.0076,1.447
11384.00,7.500844,25.16600,-0.000171,24.021167,-0.0076,1.448
11386.00,7.501103,25.16553,-0.000171,24.021124,-0.0076,1.447
11388.00,7.500557,25.16613,-0.000172,24.021956,-0.0076,1.447
11390.00,7.500026,25.16588,-0.000172,24.021653,-0.0076,1.447
11392.00,7.499824,25.16579,-0.000171,24.021673,-0.0076,1.447
11394.00,7.500285,25.16506,-0.000170,24.021827,-0.0076,1.447
11396.00,7.499918,25.16556,-0.000171,24.020908,-0.0076,1.448
11398.00,7.499635,25.16536,-0.000170,24.022511,-0.0076,1.447
11400.00,7.499775,25.16495,-0.000171,24.021749,-0.0076,1.447
11402.00,7.499536,25.16480,-0.000171,24.021544,-0.0076,1.448
11404.00,7.500078,25.16413,-0.000172,24.021717,-0.0076,1.447
@19,12.0000,24.0
11406.00,7.499937,25.16399,-0.000172,24.021175,-0.0076,1.447
11408.00,7.497937,25.16456,-0.000171,24.020910,-0.0076,1.447
11410.00,7.491505,25.16410,-0.000170,24.021272,-0.0076,1.447
11412.00,7.482408,25.16341,-0.000170,24.021649,-0.0076,1.446
11414.00,7.471695,25.16332,-0.000170,24.022007,-0.0076,1.446
11416.00,7.462155,25.16348,-0.000169,24.021254,-0.0076,1.446
11418.00,7.454384,25.16420,-0.000169,24.021000,-0.0076,1.448
11420.00,7.448978,25.16415,-0.000170,24.021891,-0.0076,1.448
11422.00,7.445363,25.16441,-0.000171,24.021635,-0.0075,1.447
11424.00,7.440632,25.16432,-0.000172,24.021869,-0.0076,1.448
11426.00,7.436147,25.16441,-0.000173,24.021412,-0.0076,1.449
11428.00,7.431181,25.16417,-0.000172,24.021707,-0.0076,1.448
11430.00,7.426443,25.16501,-0.000172,24.022199,-0.0076,1.449
11432.00,7.423762,25.16499,-0.000172,24.021178,-0.0075,1.449
11434.00,7.426606,25.16505,-0.000172,24.022815,-0.0075,1.450
11436.00,7.432838,25.16539,-0.000172,24.021582,-0.0075,1.449
11438.00,7.440734,25.16525,-0.000172,24.021911,-0.0076,1.449
11440.00,7.448057,25.16599,-0.000173,24.022242,-0.0076,1.449
11442.00,7.453186,25.16634,-0.000171,24.021452,-0.0076,1.448
11444.00,7.457135,25.16653,-0.000170,24.022567,-0.0076,1.448
11446.00,7.460454,25.16661,-0.000169,24.022184,-0.0076,1.447
11448.00,7.463957,25.16603,-0.000169,24.021784,-0.0075,1.447
11450.00,7.468517,25.16614,-0.000170,24.021811,-0.0076,1.448
11452.00,7.472049,25.16610,-0.000170,24.021805,-0.0076,1.448
11454.00,7.475344,25.16563,-0.000170,24.022249,-0.0076,1.448
11456.00,7.478780,25.16525,-0.000171,24.021363,-0.0076,1.448
11458.00,7.481783,25.16533,-0.000170,24.021138,-0.0076,1.448
11460.00,7.484561,25.16608,-0.000170,24.021008,-0.0076,1.447
11462.00,7.486866,25.16625,-0.000170,24.020941,-0.0076,1.447
11464.00,7.488080,25.16617,-0.000170,24.021834,-0.0076,1.447
11466.00,7.489242,25.16664,-0.000170,24.022079,-0.0076,1.447
11468.00,7.491281,25.16665,-0.000171,24.021871,-0.0076,1.447
11470.00,7.493288,25.16611,-0.000170,24.021746,-0.0076,1.448
11472.00,7.494333,25.16617,-0.000171,24.021967,-0.0076,1.448
11474.00,7.495396,25.16655,-0.000171,24.021423,-0.0075,1.448
11476.00,7.495990,25.16640,-0.000170,24.021504,-0.0076,1.447
11478.00,7.496130,25.16645,-0.000169,24.022144,-0.0076,1.447
11480.00,7.497464,25.16627,-0.000171,24.021423,-0.0076,1.447
11482.00,7.498175,25.16676,-0.000170,24.022489,-0.0076,1.447
11484.00,7.497978,25.16602,-0.000170,24.021836,-0.0076,1.447
11486.00,7.498129,25.16676,-0.000172,24.021497,-0.0075,1.448
11488.00,7.498529,25.16726,-0.000171,24.021292,-0.0076,1.448
11490.00,7.499906,25.16718,-0.000170,24.021463,-0.0076,1.447
11492.00,7.500334,25.16647,-0.000171,24.021863,-0.0076,1.447
11494.00,7.499925,25.16636,-0.000169,24.021553,-0.0076,1.446
11496.00,7.498885,25.16642,-0.000170,24.021631,-0.0076,1.447
11498.00,7.499944,25.16567,-0.000170,24.021885,-0.0076,1.447
11500.00,7.501329,25.16598,-0.000171,24.021688,-0.0075,1.447
11502.00,7.501583,25.16606,-0.000170,24.022143,-0.0076,1.448
11504.00,7.501968,25.16632,-0.000171,24.021718,-0.0076,1.448
11506.00,7.501194,25.16625,-0.000171,24.021403,-0.0076,1.447
11508.00,7.501946,25.16696,-0.000172,24.021854,-0.0076,1.447
11510.00,7.502290,25.16752,-0.000171,24.021823,-0.0076,1.448
11512.00,7.502210,25.16747,-0.000171,24.021628,-0.0076,1.447
11514.00,7.502336,25.16770,-0.000171,24.021775,-0.0076,1.447
11516.00,7.502935,25.16797,-0.000171,24.021562,-0.0076,1.448
11518.00,7.503692,25.16857,-0.000170,24.021294,-0.0076,1.446
11520.00,7.504284,25.16815,-0.000170,24.021660,-0.0076,1.448
11522.00,7.504049,25.16782,-0.000171,24.021736,-0.0076,1.448
11524.00,7.502441,25.16750,-0.000171,24.021796,-0.0076,1.447
11526.00,7.502079,25.16762,-0.000171,24.021327,-0.0076,1.447
11528.00,7.502968,25.16783,-0.000171,24.021697,-0.0076,1.448
11530.00,7.503848,25.16759,-0.000172,24.021588,-0.0076,1.448
11532.00,7.503351,25.16726,-0.000173,24.021135,-0.0076,1.448
11534.00,7.503396,25.16817,-0.000171,24.021465,-0.0076,1.448
11536.00,7.503690,25.16757,-0.000170,24.021405,-0.0076,1.447
11538.00,7.503252,25.16822,-0.000171,24.021501,-0.0076,1.447
11540.00,7.502762,25.16792,-0.000172,24.022025,-0.0076,1.448
11542.00,7.502644,25.16767,-0.000171,24.021243,-0.0076,1.448
11544.00,7.502015,25.16695,-0.000171,24.021155,-0.0076,1.448
11546.00,7.501865,25.16610,-0.000171,24.021316,-0.0076,1.447
11548.00,7.501406,25.16613,-0.000170,24.021617,-0.0076,1.447
11550.00,7.501910,25.16640,-0.000171,24.021767,-0.0076,1.447
11552.00,7.502237,25.16640,-0.000170,24.021577,-0.0076,1.447
11554.00,7.502749,25.16643,-0.000171,24.021463,-0.0076,1.448
11556.00,7.502380,25.16662,-0.000172,24.021943,-0.0076,1.448
11558.00,7.502132,25.16687,-0.000171,24.021417,-0.0076,1.447
11560.00,7.502410,25.16626,-0.000171,24.021697,-0.0076,1.448
11562.00,7.502092,25.16537,-0.000171,24.022021,-0.0076,1.447
11564.00,7.501426,25.16618,-0.000172,24.021678,-0.0076,1.448
11566.00,7.502025,25.16595,-0.000172,24.020917,-0.0076,1.447
11568.00,7.501591,25.16648,-0.000171,24.021691,-0.0076,1.447
11570.00,7.501613,25.16538,-0.000171,24.021646,-0.0076,1.447
11572.00,7.501007,25.16487,-0.000171,24.021198,-0.0076,1.448
11574.00,7.500746,25.16493,-0.000172,24.022028,-0.0076,1.448
11576.00,7.501205,25.16557,-0.000170,24.021448,-0.0076,1.447
11578.00,7.501674,25.16508,-0.000171,24.021374,-0.0076,1.447
11580.00,7.502654,25.16498,-0.000172,24.021506,-0.0076,1.448
11582.00,7.502136,25.16535,-0.000172,24.021709,-0.0076,1.448
11584.00,7.501887,25.16547,-0.000171,24.021688,-0.0076,1.448
11586.00,7.501609,25.16579,-0.000171,24.021305,-0.0076,1.448
11588.00,7.501874,25.16576,-0.000171,24.021339,-0.0076,1.448
11590.00,7.501569,25.16599,-0.000171,24.021240,-0.0076,1.448
11592.00,7.501736,25.16546,-0.000171,24.021209,-0.0076,1.448
11594.00,7.501202,25.16496,-0.000171,24.021833,-0.0076,1.447
11596.00,7.501386,25.16429,-0.000171,24.021744,-0.0076,1.447
11598.00,7.502043,25.16552,-0.000171,24.021593,-0.0076,1.447
11600.00,7.502548,25.16570,-0.000171,24.021330,-0.0076,1.448
11602.00,7.502263,25.16600,-0.000171,24.021776,-0.0076,1.447
11604.00,7.501728,25.16554,-0.000172,24.021062,-0.0076,1.448
11606.00,7.500970,25.16542,-0.000171,24.021046,-0.0076,1.447
11608.00,7.500709,25.16508,-0.000172,24.021106,-0.0076,1.447
11610.00,7.499669,25.16542,-0.000170,24.021733,-0.0076,1.448
11612.00,7.500022,25.16554,-0.000170,24.021388,-0.0076,1.447
11614.00,7.500398,25.16494,-0.000172,24.021615,-0.0076,1.448
11616.00,7.500624,25.16451,-0.000173,24.021341,-0.0076,1.448
11618.00,7.501096,25.16534,-0.000172,24.021490,-0.0076,1.448
11620.00,7.501366,25.16543,-0.000171,24.021378,-0.0076,1.447
11622.00,7.501025,25.16558,-0.000172,24.021820,-0.0076,1.448
11624.00,7.500581,25.16523,-0.000172,24.021947,-0.0076,1.447
11626.00,7.500051,25.16672,-0.000171,24.020970,-0.0076,1.448
11628.00,7.500005,25.16556,-0.000170,24.020850,-0.0076,1.448
11630.00,7.500289,25.16526,-0.000170,24.020933,-0.0076,1.447
11632.00,7.499844,25.16498,-0.000172,24.021697,-0.0076,1.448
11634.00,7.500055,25.16540,-0.000172,24.021765,-0.0076,1.448
11636.00,7.500110,25.16544,-0.000171,24.021401,-0.0076,1.447
11638.00,7.500301,25.16563,-0.000171,24.021209,-0.0076,1.447
11640.00,7.499170,25.16551,-0.000171,24.021058,-0.0076,1.448
11642.00,7.499305,25.16486,-0.000171,24.021363,-0.0076,1.448
11644.00,7.499584,25.16524,-0.000172,24.021990,-0.0076,1.448
11646.00,7.500845,25.16554,-0.000171,24.021209,-0.0076,1.448
11648.00,7.501330,25.16498,-0.000171,24.021613,-0.0076,1.448
11650.00,7.501139,25.16511,-0.000172,24.021309,-0.0076,1.448
11652.00,7.500885,25.16480,-0.000173,24.021396,-0.0076,1.448
11654.00,7.500104,25.16532,-0.000172,24.021392,-0.0076,1.448
11656.00,7.500346,25.16577,-0.000171,24.021022,-0.0076,1.448
11658.00,7.500556,25.16547,-0.000171,24.021515,-0.0076,1.447
11660.00,7.500380,25.16608,-0.000171,24.021642,-0.0076,1.448
11662.00,7.499956,25.16512,-0.000171,24.021938,-0.0076,1.448
11664.00,7.498910,25.16576,-0.000171,24.021298,-0.0076,1.448
11666.00,7.498953,25.16500,-0.000172,24.021176,-0.0076,1.448
11668.00,7.498768,25.16481,-0.000172,24.021049,-0.0076,1.448
11670.00,7.498629,25.16528,-0.000171,24.021515,-0.0076,1.448
11672.00,7.499533,25.16492,-0.000171,24.021416,-0.0076,1.448
11674.00,7.499729,25.16453,-0.000172,24.020932,-0.0076,1.448
11676.00,7.499840,25.16417,-0.000172,24.021251,-0.0076,1.449
11678.00,7.499446,25.16512,-0.000171,24.021905,-0.0076,1.448
11680.00,7.499347,25.16545,-0.000171,24.021970,-0.0076,1.447
11682.00,7.499229,25.16567,-0.000170,24.021115,-0.0076,1.447
11684.00,7.499517,25.16502,-0.000172,24.020678,-0.0076,1.448
11686.00,7.500485,25.16496,-0.000172,24.021434,-0.0076,1.449
11688.00,7.501059,25.16487,-0.000172,24.021461,-0.0076,1.448
11690.00,7.499975,25.16516,-0.000172,24.021280,-0.0076,1.447
11692.00,7.499704,25.16556,-0.000172,24.021697,-0.0076,1.447
11694.00,7.499072,25.16508,-0.000171,24.021809,-0.0076,1.448
11696.00,7.499900,25.16497,-0.000171,24.021858,-0.0076,1.448
11698.00,7.500071,25.16463,-0.000171,24.021024,-0.0076,1.447
11700.00,7.500381,25.16477,-0.000170,24.021595,-0.0076,1.447
11702.00,7.500804,25.16470,-0.000171,24.021736,-0.0076,1.448
11704.00,7.500172,25.16508,-0.000171,24.021015,-0.0076,1.449
11706.00,7.499953,25.16501,-0.000171,24.021450,-0.0076,1.448
11708.00,7.500824,25.16552,-0.000171,24.021561,-0.0076,1.448
11710.00,7.500977,25.16504,-0.000171,24.021711,-0.0076,1.447
11712.00,7.500834,25.16629,-0.000172,24.021278,-0.0076,1.448
11714.00,7.500536,25.16657,-0.000172,24.021245,-0.0076,1.448
11716.00,7.500360,25.16629,-0.000171,24.020841,-0.0076,1.448
11718.00,7.500399,25.16634,-0.000172,24.021006,-0.0076,1.448
11720.00,7.500323,25.16559,-0.000172,24.021978,-0.0076,1.448
11722.00,7.501135,25.16588,-0.000172,24.021455,-0.0076,1.447
11724.00,7.501484,25.16619,-0.000171,24.021816,-0.0077,1.448
11726.00,7.501927,25.16560,-0.000172,24.020937,-0.0076,1.448
11728.00,7.501965,25.16496,-0.000172,24.021341,-0.0076,1.447
11730.00,7.500519,25.16512,-0.000172,24.021303,-0.0076,1.448
11732.00,7.500535,25.16519,-0.000171,24.021697,-0.0076,1.448
11734.00,7.500788,25.16489,-0.000171,24.020970,-0.0076,1.448
11736.00,7.500063,25.16446,-0.000172,24.021138,-0.0076,1.448
11738.00,7.501359,25.16530,-0.000172,24.021852,-0.0077,1.448
11740.00,7.501992,25.16524,-0.000172,24.021555,-0.0076,1.448
11742.00,7.501198,25.16559,-0.000172,24.021078,-0.0076,1.448
11744.00,7.500438,25.16484,-0.000172,24.021256,-0.0076,1.448
11746.00,7.501114,25.16487,-0.000171,24.021064,-0.0076,1.448
11748.00,7.500779,25.16505,-0.000170,24.020821,-0.0077,1.448
11750.00,7.500490,25.16552,-0.000172,24.021349,-0.0077,1.448
11752.00,7.501312,25.16522,-0.000172,24.021465,-0.0076,1.448
11754.00,7.501228,25.16499,-0.000172,24.021432,-0.0077,1.448
11756.00,7.500794,25.16562,-0.000171,24.022043,-0.0076,1.448
11758.00,7.500297,25.16464,-0.000173,24.020924,-0.0076,1.448
11760.00,7.500268,25.16443,-0.000173,24.020799,-0.0076,1.448
11762.00,7.500016,25.16451,-0.000172,24.020558,-0.0076,1.449
11764.00,7.499311,25.16495,-0.000173,24.020888,-0.0076,1.449
11766.00,7.498650,25.16426,-0.000172,24.020863,-0.0076,1.448
11768.00,7.499240,25.16488,-0.000170,24.021060,-0.0076,1.448
11770.00,7.499984,25.16458,-0.000171,24.021269,-0.0077,1.448
11772.00,7.499975,25.16408,-0.000170,24.021133,-0.0076,1.448
11774.00,7.500678,25.16483,-0.000172,24.021238,-0.0076,1.448
11776.00,7.499902,25.16511,-0.000171,24.021318,-0.0076,1.448
11778.00,7.499193,25.16505,-0.000171,24.021399,-0.0076,1.448
11780.00,7.499337,25.16419,-0.000172,24.021167,-0.0076,1.449
11782.00,7.499522,25.16500,-0.000172,24.021479,-0.0076,1.448
11784.00,7.499682,25.16480,-0.000171,24.021073,-0.0076,1.449
11786.00,7.500116,25.16524,-0.000171,24.021978,-0.0076,1.449
11788.00,7.499264,25.16526,-0.000172,24.021135,-0.0076,1.448
11790.00,7.499769,25.16571,-0.000171,24.021291,-0.0076,1.448
11792.00,7.500445,25.16576,-0.000171,24.021639,-0.0076,1.448
11794.00,7.500973,25.16653,-0.000170,24.021136,-0.0076,1.448
11796.00,7.500069,25.16622,-0.000172,24.021457,-0.0076,1.448
11798.00,7.500067,25.16540,-0.000171,24.021019,-0.0076,1.448
11800.00,7.499190,25.16470,-0.000171,24.021213,-0.0076,1.448
11802.00,7.499410,25.16546,-0.000170,24.022260,-0.0076,1.447
11804.00,7.500342,25.16591,-0.000171,24.021602,-0.0076,1.449
11806.00,7.500712,25.16519,-0.000173,24.020948,-0.0076,1.448
11808.00,7.501178,25.16546,-0.000172,24.021782,-0.0076,1.449
11810.00,7.500971,25.16485,-0.000172,24.021564,-0.0076,1.449
11812.00,7.501371,25.16511,-0.000172,24.021223,-0.0076,1.448
11814.00,7.501723,25.16520,-0.000171,24.021198,-0.0076,1.448
11816.00,7.501386,25.16436,-0.000172,24.021764,-0.0076,1.449
11818.00,7.500622,25.16471,-0.000171,24.022088,-0.0076,1.448
11820.00,7.500609,25.16451,-0.000171,24.021782,-0.0076,1.448
11822.00,7.500295,25.16482,-0.000171,24.021330,-0.0076,1.448
11824.00,7.500096,25.16474,-0.000171,24.020749,-0.0076,1.449
11826.00,7.499741,25.16460,-0.000172,24.022019,-0.0076,1.448
11828.00,7.500442,25.16499,-0.000172,24.021080,-0.0076,1.448
11830.00,7.499369,25.16467,-0.000171,24.021225,-0.0076,1.448
11832.00,7.498701,25.16525,-0.000171,24.020948,-0.0076,1.448
11834.00,7.498292,25.16473,-0.000172,24.021053,-0.0076,1.448
11836.00,7.498766,25.16485,-0.000171,24.021740,-0.0076,1.448
11838.00,7.499626,25.16487,-0.000171,24.021749,-0.0076,1.448
11840.00,7.500065,25.16442,-0.000172,24.021900,-0.0076,1.449
11842.00,7.499952,25.16528,-0.000170,24.020529,-0.0076,1.448
11844.00,7.499839,25.16478,-0.000171,24.021218,-0.0076,1.447
11846.00,7.499424,25.16523,-0.000171,24.021417,-0.0076,1.448
11848.00,7.498771,25.16426,-0.000171,24.021521,-0.0076,1.448
11850.00,7.499274,25.16466,-0.000171,24.021368,-0.0076,1.448
11852.00,7.499711,25.16460,-0.000171,24.021678,-0.0076,1.448
11854.00,7.499746,25.16523,-0.000172,24.021196,-0.0076,1.448
11856.00,7.500256,25.16542,-0.000171,24.021334,-0.0076,1.448
11858.00,7.500038,25.16523,-0.000171,24.021905,-0.0076,1.448
11860.00,7.499575,25.16445,-0.000171,24.021490,-0.0076,1.448
11862.00,7.499817,25.16524,-0.000172,24.021434,-0.0076,1.448
11864.00,7.499856,25.16491,-0.000172,24.021334,-0.0076,1.448
11866.00,7.499247,25.16472,-0.000171,24.020850,-0.0076,1.448
11868.00,7.498724,25.16499,-0.000171,24.021334,-0.0076,1.448
11870.00,7.499532,25.16529,-0.000171,24.021158,-0.0076,1.448
11872.00,7.500403,25.16553,-0.000170,24.021530,-0.0076,1.448
11874.00,7.500290,25.16568,-0.000170,24.021874,-0.0076,1.448
11876.00,7.499001,25.16413,-0.000171,24.021767,-0.0076,1.448
11878.00,7.499233,25.16479,-0.000172,24.021825,-0.0076,1.448
11880.00,7.499515,25.16583,-0.000171,24.020830,-0.0076,1.448
11882.00,7.499833,25.16607,-0.000170,24.021039,-0.0076,1.448
11884.00,7.500112,25.16577,-0.000171,24.021349,-0.0076,1.449
11886.00,7.499982,25.16602,-0.000171,24.020897,-0.0076,1.448
11888.00,7.499874,25.16548,-0.000171,24.021581,-0.0076,1.448
11890.00,7.500446,25.16519,-0.000171,24.020948,-0.0076,1.448
11892.00,7.500011,25.16545,-0.000172,24.021831,-0.0076,1.448
11894.00,7.499801,25.16522,-0.000171,24.020658,-0.0076,1.448
11896.00,7.500513,25.16569,-0.000171,24.021298,-0.0077,1.448
11898.00,7.500402,25.16658,-0.000172,24.021976,-0.0076,1.448
11900.00,7.500134,25.16675,-0.000172,24.021898,-0.0076,1.448
11902.00,7.499758,25.16679,-0.000171,24.021258,-0.0076,1.448
11904.00,7.500233,25.16702,-0.000171,24.021755,-0.0076,1.448
11906.00,7.499442,25.16600,-0.000172,24.021581,-0.0076,1.448
11908.00,7.499501,25.16541,-0.000171,24.021450,-0.0076,1.448
11910.00,7.500100,25.16627,-0.000172,24.021283,-0.0076,1.448
11912.00,7.499828,25.16620,-0.000171,24.021060,-0.0076,1.448
11914.00,7.499881,25.16560,-0.000171,24.021118,-0.0076,1.448
11916.00,7.499398,25.16533,-0.000172,24.021020,-0.0076,1.449
11918.00,7.499364,25.16627,-0.000172,24.021889,-0.0076,1.449
11920.00,7.499985,25.16613,-0.000173,24.021883,-0.0076,1.449
11922.00,7.500850,25.16617,-0.000172,24.021820,-0.0076,1.448
11924.00,7.501122,25.16592,-0.000172,24.021385,-0.0076,1.448
11926.00,7.501795,25.16567,-0.000171,24.021334,-0.0076,1.448
11928.00,7.501114,25.16493,-0.000172,24.021499,-0.0076,1.449
11930.00,7.500065,25.16597,-0.000171,24.021058,-0.0076,1.448
11932.00,7.499775,25.16571,-0.000171,24.021514,-0.0076,1.448
11934.00,7.500149,25.16549,-0.000172,24.021354,-0.0076,1.448
11936.00,7.500350,25.16596,-0.000172,24.021193,-0.0076,1.449
11938.00,7.500474,25.16588,-0.000173,24.021281,-0.0076,1.448
11940.00,7.500411,25.16588,-0.000172,24.021048,-0.0076,1.448
11942.00,7.500763,25.16546,-0.000172,24.020886,-0.0076,1.448
11944.00,7.500122,25.16628,-0.000171,24.020877,-0.0076,1.449
11946.00,7.499474,25.16657,-0.000172,24.021285,-0.0076,1.449
11948.00,7.499357,25.16701,-0.000173,24.022092,-0.0076,1.449
11950.00,7.498840,25.16683,-0.000173,24.021193,-0.0076,1.449
11952.00,7.498958,25.16657,-0.000172,24.021291,-0.0076,1.449
11954.00,7.498944,25.16648,-0.000171,24.020999,-0.0076,1.449
11956.00,7.498997,25.16520,-0.000171,24.021390,-0.0076,1.448
11958.00,7.500681,25.16684,-0.000172,24.020906,-0.0076,1.448
11960.00,7.500449,25.16708,-0.000171,24.021254,-0.0076,1.448
11962.00,7.500169,25.16728,-0.000170,24.021113,-0.0076,1.449
11964.00,7.499759,25.16777,-0.000170,24.021597,-0.0076,1.448
11966.00,7.500432,25.16704,-0.000172,24.021376,-0.0076,1.449
11968.00,7.500068,25.16692,-0.000172,24.021291,-0.0076,1.448
11970.00,7.500203,25.16709,-0.000171,24.021746,-0.0076,1.449
11972.00,7.499544,25.16724,-0.000172,24.021336,-0.0076,1.449
11974.00,7.499691,25.16719,-0.000171,24.021648,-0.0076,1.448
11976.00,7.500201,25.16737,-0.000170,24.021202,-0.0076,1.448
11978.00,7.499638,25.16749,-0.000170,24.020747,-0.0076,1.449
11980.00,7.499232,25.16732,-0.000172,24.021320,-0.0076,1.449
11982.00,7.499091,25.16775,-0.000171,24.021711,-0.0076,1.449
11984.00,7.499609,25.16810,-0.000172,24.021537,-0.0076,1.449
11986.00,7.498741,25.16790,-0.000172,24.021436,-0.0076,1.448
11988.00,7.497882,25.16805,-0.000171,24.021755,-0.0076,1.448
11990.00,7.498712,25.16891,-0.000172,24.021887,-0.0076,1.448
11992.00,7.499940,25.16891,-0.000170,24.021251,-0.0076,1.448
11994.00,7.500736,25.16822,-0.000171,24.021510,-0.0076,1.449
11996.00,7.500186,25.16788,-0.000172,24.021494,-0.0076,1.449
11998.00,7.499599,25.16894,-0.000171,24.021171,-0.0076,1.449
12000.00,7.499659,25.16927,-0.000172,24.021426,-0.0076,1.449
12002.00,7.500383,25.16856,-0.000172,24.021590,-0.0076,1.449
12004.00,7.500508,25.16943,-0.000170,24.021127,-0.0076,1.449
@20,12.0000,24.0
12006.00,7.500038,25.16858,-0.000171,24.021669,-0.0076,1.448
12008.00,7.498497,25.16875,-0.000171,24.021461,-0.0076,1.449
12010.00,7.491931,25.16903,-0.000172,24.021905,-0.0076,1.449
12012.00,7.483518,25.16868,-0.000171,24.021856,-0.0076,1.447
12014.00,7.473109,25.16907,-0.000169,24.021727,-0.0076,1.446
12016.00,7.462469,25.16806,-0.000169,24.021240,-0.0076,1.448
12018.00,7.454632,25.16728,-0.000170,24.020515,-0.0076,1.449
12020.00,7.449155,25.16715,-0.000172,24.021209,-0.0076,1.449
12022.00,7.444973,25.16761,-0.000172,24.021394,-0.0076,1.449
12024.00,7.440572,25.16672,-0.000173,24.021684,-0.0076,1.450
12026.00,7.435866,25.16718,-0.000174,24.021468,-0.0076,1.450
12028.00,7.431303,25.16719,-0.000173,24.021704,-0.0077,1.450
12030.00,7.426779,25.16727,-0.000172,24.021517,-0.0076,1.450
12032.00,7.424924,25.16799,-0.000171,24.021339,-0.0076,1.450
12034.00,7.427127,25.16783,-0.000172,24.021403,-0.0076,1.451
12036.00,7.432287,25.16798,-0.000172,24.021599,-0.0076,1.451
12038.00,7.440369,25.16790,-0.000174,24.021352,-0.0076,1.452
12040.00,7.448013,25.16639,-0.000173,24.020961,-0.0076,1.451
12042.00,7.453307,25.16763,-0.000172,24.020739,-0.0076,1.450
12044.00,7.456917,25.16711,-0.000171,24.020923,-0.0076,1.449
12046.00,7.459970,25.16792,-0.000170,24.021622,-0.0076,1.449
12048.00,7.463921,25.16711,-0.000169,24.021307,-0.0076,1.449
12050.00,7.467114,25.16671,-0.000170,24.021938,-0.0076,1.449
12052.00,7.471531,25.16654,-0.000169,24.021813,-0.0076,1.449
12054.00,7.476521,25.16604,-0.000170,24.021475,-0.0076,1.449
12056.00,7.479833,25.16688,-0.000168,24.021722,-0.0076,1.449
12058.00,7.482236,25.16684,-0.000170,24.021794,-0.0076,1.449
12060.00,7.485198,25.16682,-0.000171,24.021262,-0.0076,1.449
12062.00,7.487445,25.16776,-0.000171,24.021281,-0.0076,1.449
12064.00,7.489364,25.16873,-0.000172,24.021146,-0.0076,1.449
12066.00,7.491103,25.16784,-0.000171,24.021426,-0.0076,1.449
12068.00,7.494020,25.16756,-0.000172,24.021310,-0.0076,1.449
12070.00,7.494687,25.16738,-0.000170,24.021602,-0.0076,1.449
12072.00,7.495871,25.16721,-0.000171,24.021822,-0.0076,1.449
12074.00,7.497376,25.16842,-0.000172,24.021746,-0.0076,1.449
12076.00,7.497686,25.16796,-0.000171,24.020937,-0.0076,1.449
12078.00,7.497660,25.16749,-0.000171,24.022010,-0.0076,1.449
12080.00,7.497816,25.16753,-0.000171,24.021800,-0.0076,1.448
12082.00,7.498594,25.16749,-0.000171,24.021254,-0.0076,1.449
12084.00,7.498332,25.16807,-0.000171,24.021686,-0.0076,1.449
12086.00,7.498737,25.16822,-0.000171,24.020656,-0.0076,1.449
12088.00,7.498800,25.16811,-0.000170,24.020837,-0.0076,1.448
12090.00,7.498395,25.16864,-0.000171,24.021135,-0.0076,1.449
12092.00,7.498902,25.16911,-0.000171,24.021845,-0.0076,1.450
12094.00,7.499326,25.16889,-0.000172,24.021178,-0.0076,1.449
12096.00,7.498825,25.16840,-0.000171,24.021136,-0.0076,1.448
12098.00,7.499915,25.16900,-0.000171,24.021387,-0.0076,1.448
12100.00,7.499811,25.16928,-0.000171,24.021611,-0.0076,1.449
12102.00,7.499482,25.16884,-0.000170,24.021238,-0.0076,1.449
12104.00,7.499664,25.16854,-0.000171,24.020790,-0.0076,1.449
12106.00,7.500301,25.16829,-0.000171,24.021419,-0.0076,1.449
12108.00,7.500845,25.16754,-0.000171,24.021726,-0.0076,1.449
12110.00,7.501169,25.16744,-0.000171,24.021998,-0.0076,1.449
12112.00,7.501574,25.16756,-0.000170,24.021653,-0.0076,1.449
12114.00,7.501823,25.16785,-0.000171,24.021921,-0.0075,1.450
12116.00,7.503022,25.16829,-0.000172,24.021664,-0.0076,1.449
12118.00,7.502367,25.16830,-0.000171,24.021093,-0.0076,1.448
12120.00,7.501421,25.16850,-0.000171,24.021127,-0.0076,1.449
12122.00,7.501661,25.16783,-0.000172,24.021671,-0.0076,1.449
12124.00,7.501885,25.16746,-0.000171,24.021392,-0.0076,1.448
12126.00,7.502448,25.16791,-0.000171,24.020957,-0.0076,1.449
12128.00,7.502281,25.16830,-0.000170,24.021466,-0.0076,1.448
12130.00,7.501643,25.16790,-0.000170,24.021544,-0.0076,1.449
12132.00,7.501622,25.16827,-0.000171,24.021142,-0.0076,1.449
12134.00,7.502666,25.16765,-0.000171,24.021256,-0.0076,1.449
12136.00,7.502661,25.16801,-0.000172,24.021140,-0.0076,1.449
12138.00,7.502274,25.16845,-0.000171,24.020921,-0.0076,1.449
12140.00,7.503110,25.16841,-0.000171,24.021193,-0.0076,1.448
12142.00,7.502845,25.16843,-0.000171,24.021432,-0.0076,1.449
12144.00,7.502316,25.16854,-0.000171,24.021213,-0.0076,1.449
12146.00,7.502265,25.16861,-0.000172,24.020852,-0.0076,1.449
12148.00,7.502093,25.16871,-0.000173,24.020944,-0.0076,1.449
12150.00,7.502779,25.16920,-0.000173,24.020410,-0.0076,1.449
12152.00,7.502871,25.16930,-0.000171,24.021535,-0.0076,1.449
12154.00,7.502077,25.16993,-0.000170,24.021046,-0.0076,1.449
12156.00,7.501944,25.16968,-0.000170,24.020828,-0.0076,1.449
12158.00,7.501631,25.16953,-0.000172,24.021595,-0.0076,1.449
12160.00,7.501270,25.16952,-0.000172,24.021814,-0.0076,1.449
12162.00,7.501101,25.16979,-0.000171,24.021352,-0.0076,1.449
12164.00,7.500050,25.16921,-0.000171,24.021287,-0.0076,1.449
12166.00,7.499432,25.17003,-0.000170,24.022010,-0.0076,1.449
12168.00,7.500504,25.16960,-0.000171,24.021401,-0.0076,1.449
12170.00,7.500900,25.16953,-0.000171,24.021510,-0.0076,1.450
12172.00,7.500373,25.16947,-0.000172,24.021485,-0.0076,1.449
12174.00,7.500230,25.16976,-0.000171,24.021151,-0.0076,1.449
12176.00,7.501369,25.17010,-0.000171,24.021245,-0.0076,1.449
12178.00,7.501820,25.16979,-0.000170,24.021595,-0.0076,1.448
12180.00,7.501522,25.16950,-0.000170,24.021301,-0.0076,1.448
12182.00,7.501984,25.16956,-0.000171,24.020808,-0.0076,1.449
12184.00,7.501637,25.16924,-0.000171,24.021532,-0.0076,1.450
12186.00,7.501535,25.16923,-0.000172,24.021358,-0.0076,1.450
12188.00,7.500625,25.16971,-0.000171,24.021437,-0.0076,1.449
12190.00,7.500285,25.16896,-0.000170,24.020691,-0.0076,1.449
12192.00,7.498855,25.16877,-0.000172,24.020984,-0.0076,1.449
12194.00,7.499095,25.16823,-0.000171,24.021127,-0.0076,1.449
12196.00,7.499324,25.16828,-0.000173,24.021155,-0.0076,1.449
12198.00,7.499869,25.16875,-0.000171,24.021184,-0.0076,1.450
12200.00,7.499460,25.16915,-0.000172,24.021300,-0.0076,1.449
12202.00,7.499739,25.16855,-0.000171,24.021327,-0.0076,1.448
12204.00,7.499922,25.16889,-0.000172,24.021048,-0.0076,1.449
12206.00,7.500805,25.16959,-0.000172,24.021494,-0.0076,1.449
12208.00,7.500599,25.16933,-0.000171,24.020710,-0.0076,1.449
12210.00,7.499698,25.16901,-0.000171,24.020977,-0.0076,1.449
12212.00,7.499440,25.16957,-0.000171,24.021756,-0.0076,1.449
12214.00,7.499108,25.16946,-0.000171,24.021584,-0.0076,1.449
12216.00,7.499230,25.16934,-0.000171,24.022068,-0.0076,1.449
12218.00,7.497921,25.16913,-0.000171,24.021532,-0.0076,1.449
12220.00,7.497972,25.16909,-0.000171,24.021840,-0.0076,1.449
12222.00,7.498192,25.16950,-0.000171,24.021738,-0.0076,1.449
12224.00,7.497786,25.16944,-0.000171,24.021307,-0.0076,1.449
12226.00,7.496974,25.16950,-0.000171,24.021461,-0.0076,1.449
12228.00,7.497157,25.16949,-0.000171,24.021046,-0.0076,1.449
12230.00,7.497550,25.16967,-0.000171,24.021436,-0.0076,1.449
12232.00,7.498143,25.16871,-0.000172,24.021515,-0.0076,1.449
12234.00,7.498295,25.16903,-0.000171,24.020886,-0.0076,1.449
12236.00,7.499235,25.16879,-0.000171,24.020948,-0.0077,1.450
12238.00,7.499902,25.16945,-0.000172,24.021084,-0.0076,1.449
12240.00,7.499690,25.16946,-0.000172,24.021345,-0.0076,1.449
12242.00,7.499906,25.16905,-0.000172,24.022014,-0.0076,1.449
12244.00,7.499437,25.16935,-0.000171,24.021339,-0.0076,1.448
12246.00,7.499568,25.16881,-0.000171,24.021372,-0.0076,1.449
12248.00,7.499170,25.16944,-0.000171,24.021633,-0.0076,1.449
12250.00,7.498669,25.16900,-0.000171,24.021441,-0.0076,1.449
12252.00,7.498976,25.16924,-0.000171,24.021463,-0.0076,1.449
12254.00,7.498438,25.16968,-0.000171,24.021048,-0.0076,1.449
12256.00,7.497728,25.16836,-0.000171,24.021117,-0.0076,1.449
12258.00,7.498154,25.16839,-0.000172,24.020747,-0.0076,1.449
12260.00,7.498428,25.16783,-0.000171,24.021388,-0.0076,1.449
12262.00,7.499189,25.16700,-0.000171,24.021626,-0.0076,1.449
12264.00,7.499391,25.16769,-0.000172,24.021486,-0.0076,1.450
12266.00,7.499096,25.16708,-0.000171,24.022253,-0.0076,1.450
12268.00,7.499572,25.16686,-0.000171,24.021294,-0.0075,1.449
12270.00,7.499848,25.16734,-0.000172,24.021751,-0.0076,1.449
12272.00,7.499247,25.16719,-0.000171,24.022048,-0.0076,1.449
12274.00,7.499480,25.16722,-0.000171,24.021559,-0.0076,1.449
12276.00,7.499865,25.16658,-0.000170,24.021358,-0.0076,1.449
12278.00,7.500463,25.16657,-0.000172,24.020776,-0.0076,1.449
12280.00,7.499660,25.16702,-0.000172,24.020924,-0.0076,1.450
12282.00,7.498996,25.16678,-0.000172,24.021189,-0.0076,1.449
12284.00,7.498516,25.16684,-0.000171,24.021352,-0.0076,1.449
12286.00,7.498497,25.16695,-0.000172,24.021269,-0.0076,1.449
12288.00,7.498849,25.16716,-0.000171,24.021271,-0.0076,1.449
12290.00,7.498899,25.16669,-0.000172,24.021785,-0.0076,1.449
12292.00,7.499261,25.16643,-0.000171,24.021562,-0.0076,1.449
12294.00,7.500118,25.16669,-0.000171,24.021298,-0.0076,1.449
12296.00,7.500261,25.16664,-0.000171,24.021595,-0.0076,1.449
12298.00,7.499120,25.16637,-0.000171,24.021586,-0.0076,1.450
12300.00,7.498775,25.16707,-0.000171,24.021334,-0.0076,1.449
12302.00,7.498621,25.16805,-0.000170,24.021164,-0.0076,1.449
12304.00,7.499266,25.16838,-0.000171,24.020879,-0.0076,1.449
12306.00,7.499583,25.16806,-0.000171,24.020823,-0.0076,1.449
12308.00,7.499833,25.16805,-0.000171,24.021218,-0.0076,1.449
12310.00,7.500376,25.16813,-0.000170,24.021037,-0.0076,1.449
12312.00,7.500038,25.16860,-0.000172,24.020962,-0.0076,1.450
12314.00,7.500238,25.16804,-0.000173,24.020988,-0.0076,1.450
12316.00,7.501026,25.16817,-0.000171,24.021874,-0.0076,1.449
12318.00,7.500888,25.16798,-0.000170,24.021274,-0.0076,1.450
12320.00,7.500643,25.16890,-0.000171,24.021494,-0.0076,1.449
12322.00,7.500703,25.16837,-0.000171,24.021448,-0.0076,1.449
12324.00,7.500720,25.16867,-0.000170,24.021631,-0.0076,1.449
12326.00,7.500784,25.16841,-0.000171,24.021769,-0.0076,1.449
12328.00,7.499629,25.16813,-0.000172,24.021630,-0.0076,1.449
12330.00,7.499385,25.16773,-0.000171,24.021880,-0.0076,1.449
12332.00,7.498850,25.16769,-0.000170,24.021631,-0.0076,1.449
12334.00,7.498806,25.16713,-0.000171,24.021664,-0.0076,1.450
12336.00,7.499787,25.16686,-0.000171,24.022070,-0.0076,1.449
12338.00,7.500328,25.16652,-0.000171,24.020678,-0.0076,1.449
12340.00,7.499292,25.16793,-0.000170,24.021013,-0.0076,1.448
12342.00,7.498756,25.16772,-0.000171,24.021138,-0.0076,1.449
12344.00,7.499911,25.16680,-0.000172,24.021539,-0.0076,1.449
12346.00,7.500456,25.16682,-0.000171,24.021553,-0.0076,1.449
12348.00,7.499871,25.16697,-0.000172,24.021238,-0.0076,1.450
12350.00,7.498957,25.16700,-0.000171,24.021332,-0.0076,1.449
12352.00,7.498398,25.16672,-0.000171,24.021455,-0.0076,1.449
12354.00,7.499094,25.16735,-0.000171,24.021146,-0.0076,1.450
12356.00,7.498994,25.16744,-0.000171,24.020758,-0.0076,1.449
12358.00,7.498903,25.16727,-0.000172,24.021378,-0.0076,1.449
12360.00,7.498098,25.16705,-0.000170,24.021175,-0.0076,1.449
12362.00,7.498492,25.16742,-0.000171,24.021026,-0.0076,1.449
12364.00,7.499830,25.16738,-0.000171,24.021829,-0.0076,1.450
12366.00,7.500116,25.16699,-0.000171,24.021276,-0.0076,1.450
12368.00,7.498847,25.16692,-0.000171,24.021419,-0.0076,1.450
12370.00,7.498374,25.16745,-0.000171,24.021659,-0.0076,1.449
12372.00,7.498074,25.16735,-0.000171,24.021648,-0.0076,1.450
12374.00,7.497825,25.16770,-0.000172,24.021985,-0.0076,1.449
12376.00,7.498468,25.16852,-0.000170,24.021512,-0.0076,1.449
12378.00,7.498767,25.16841,-0.000171,24.021300,-0.0076,1.449
12380.00,7.499018,25.16808,-0.000172,24.021176,-0.0076,1.450
12382.00,7.499243,25.16774,-0.000173,24.021860,-0.0076,1.450
12384.00,7.499670,25.16754,-0.000171,24.021350,-0.0077,1.449
12386.00,7.498915,25.16821,-0.000171,24.021144,-0.0076,1.450
12388.00,7.498554,25.16827,-0.000171,24.021296,-0.0076,1.449
12390.00,7.498070,25.16812,-0.000173,24.021303,-0.0076,1.449
12392.00,7.498783,25.16808,-0.000173,24.021472,-0.0076,1.450
12394.00,7.500057,25.16760,-0.000172,24.021441,-0.0076,1.449
12396.00,7.499952,25.16817,-0.000172,24.021019,-0.0076,1.449
12398.00,7.499321,25.16828,-0.000172,24.020979,-0.0076,1.450
12400.00,7.498741,25.16761,-0.000171,24.020622,-0.0076,1.450
12402.00,7.499481,25.16739,-0.000173,24.021535,-0.0077,1.450
12404.00,7.500411,25.16693,-0.000172,24.021657,-0.0076,1.449
12406.00,7.501222,25.16697,-0.000171,24.021510,-0.0076,1.450
12408.00,7.500790,25.16706,-0.000171,24.022007,-0.0076,1.449
12410.00,7.500728,25.16665,-0.000171,24.021367,-0.0076,1.450
12412.00,7.500359,25.16657,-0.000172,24.021271,-0.0077,1.450
12414.00,7.499824,25.16641,-0.000172,24.020923,-0.0076,1.450
12416.00,7.498789,25.16665,-0.000172,24.021095,-0.0076,1.450
12418.00,7.499485,25.16700,-0.000171,24.021945,-0.0076,1.450
12420.00,7.499657,25.16668,-0.000171,24.021401,-0.0076,1.449
12422.00,7.500231,25.16606,-0.000170,24.021301,-0.0076,1.449
12424.00,7.500227,25.16597,-0.000170,24.021066,-0.0076,1.449
12426.00,7.499794,25.16663,-0.000171,24.021291,-0.0076,1.450
12428.00,7.500276,25.16596,-0.000171,24.021450,-0.0076,1.450
12430.00,7.500615,25.16658,-0.000171,24.021599,-0.0076,1.450
12432.00,7.499792,25.16776,-0.000171,24.021655,-0.0076,1.449
12434.00,7.500031,25.16714,-0.000172,24.021361,-0.0076,1.450
12436.00,7.500062,25.16739,-0.000171,24.021301,-0.0076,1.449
12438.00,7.499690,25.16718,-0.000171,24.021378,-0.0076,1.450
12440.00,7.499718,25.16694,-0.000171,24.020810,-0.0076,1.450
12442.00,7.499625,25.16693,-0.000171,24.021428,-0.0076,1.450
12444.00,7.499291,25.16675,-0.000171,24.021367,-0.0076,1.450
12446.00,7.499415,25.16739,-0.000170,24.021347,-0.0076,1.450
12448.00,7.499065,25.16722,-0.000171,24.020749,-0.0076,1.450
12450.00,7.499904,25.16667,-0.000171,24.020741,-0.0076,1.450
12452.00,7.500083,25.16660,-0.000172,24.020643,-0.0076,1.450
12454.00,7.500149,25.16651,-0.000172,24.020649,-0.0076,1.449
12456.00,7.499725,25.16704,-0.000171,24.021176,-0.0076,1.449
12458.00,7.499585,25.16682,-0.000172,24.021088,-0.0076,1.450
12460.00,7.499821,25.16630,-0.000172,24.020832,-0.0076,1.451
12462.00,7.499989,25.16538,-0.000172,24.021042,-0.0076,1.450
12464.00,7.499610,25.16526,-0.000172,24.021349,-0.0076,1.450
12466.00,7.499422,25.16568,-0.000173,24.021805,-0.0076,1.449
12468.00,7.499068,25.16613,-0.000171,24.021468,-0.0076,1.450
12470.00,7.498971,25.16590,-0.000171,24.020767,-0.0076,1.449
12472.00,7.499110,25.16558,-0.000171,24.020915,-0.0077,1.449
12474.00,7.499782,25.16591,-0.000172,24.021115,-0.0076,1.450
12476.00,7.500357,25.16580,-0.000172,24.021403,-0.0076,1.450
12478.00,7.499988,25.16582,-0.000171,24.021338,-0.0076,1.450
12480.00,7.499507,25.16553,-0.000171,24.021347,-0.0076,1.450
12482.00,7.499644,25.16470,-0.000173,24.021773,-0.0076,1.450
12484.00,7.499696,25.16448,-0.000173,24.021405,-0.0076,1.450
12486.00,7.500231,25.16491,-0.000172,24.021294,-0.0076,1.450
12488.00,7.499479,25.16495,-0.000173,24.021307,-0.0076,1.450
12490.00,7.498395,25.16482,-0.000171,24.021584,-0.0076,1.450
12492.00,7.498133,25.16567,-0.000170,24.021470,-0.0076,1.450
12494.00,7.497745,25.16705,-0.000171,24.021200,-0.0076,1.449
12496.00,7.497800,25.16735,-0.000171,24.021818,-0.0076,1.449
12498.00,7.498333,25.16645,-0.000170,24.021432,-0.0077,1.450
12500.00,7.497659,25.16633,-0.000171,24.020529,-0.0076,1.450
12502.00,7.496703,25.16682,-0.000171,24.021309,-0.0077,1.450
12504.00,7.496395,25.16594,-0.000171,24.021461,-0.0076,1.450
12506.00,7.497033,25.16677,-0.000171,24.022239,-0.0076,1.450
12508.00,7.497941,25.16665,-0.000171,24.021820,-0.0076,1.450
12510.00,7.497886,25.16590,-0.000171,24.020745,-0.0076,1.449
12512.00,7.499517,25.16591,-0.000171,24.021147,-0.0076,1.450
12514.00,7.499248,25.16601,-0.000171,24.021784,-0.0076,1.450
12516.00,7.499065,25.16619,-0.000172,24.021843,-0.0076,1.450
12518.00,7.498583,25.16554,-0.000172,24.021988,-0.0076,1.450
12520.00,7.498711,25.16579,-0.000172,24.022128,-0.0076,1.450
12522.00,7.498792,25.16595,-0.000172,24.021475,-0.0076,1.450
12524.00,7.499802,25.16625,-0.000172,24.021184,-0.0076,1.450
12526.00,7.500276,25.16641,-0.000171,24.021425,-0.0076,1.449
12528.00,7.500601,25.16650,-0.000171,24.020908,-0.0076,1.450
12530.00,7.501157,25.16594,-0.000171,24.021684,-0.0076,1.451
12532.00,7.501437,25.16694,-0.000170,24.021657,-0.0076,1.449
12534.00,7.501198,25.16686,-0.000170,24.021365,-0.0076,1.449
12536.00,7.500826,25.16664,-0.000172,24.021686,-0.0076,1.450
12538.00,7.500769,25.16718,-0.000171,24.021376,-0.0076,1.450
12540.00,7.500836,25.16732,-0.000171,24.020874,-0.0076,1.449
12542.00,7.499797,25.16702,-0.000171,24.021057,-0.0076,1.450
12544.00,7.500039,25.16673,-0.000171,24.021049,-0.0076,1.450
12546.00,7.500858,25.16663,-0.000173,24.021136,-0.0076,1.450
12548.00,7.501432,25.16646,-0.000171,24.021055,-0.0076,1.451
12550.00,7.500673,25.16612,-0.000172,24.021296,-0.0076,1.450
12552.00,7.499506,25.16604,-0.000171,24.021231,-0.0076,1.450
12554.00,7.500029,25.16625,-0.000172,24.021334,-0.0076,1.450
12556.00,7.500207,25.16605,-0.000172,24.020825,-0.0076,1.449
12558.00,7.500327,25.16642,-0.000170,24.021620,-0.0076,1.450
12560.00,7.500205,25.16656,-0.000171,24.021343,-0.0076,1.451
12562.00,7.500443,25.16655,-0.000172,24.021738,-0.0076,1.450
12564.00,7.500494,25.16648,-0.000172,24.021802,-0.0076,1.450
12566.00,7.500700,25.16587,-0.000172,24.021249,-0.0076,1.450
12568.00,7.500485,25.16512,-0.000171,24.021775,-0.0076,1.450
12570.00,7.499753,25.16508,-0.000172,24.021611,-0.0076,1.450
12572.00,7.499429,25.16533,-0.000171,24.022335,-0.0076,1.450
12574.00,7.499850,25.16600,-0.000170,24.021691,-0.0075,1.450
12576.00,7.499934,25.16570,-0.000170,24.021213,-0.0076,1.449
12578.00,7.499812,25.16535,-0.000170,24.021814,-0.0076,1.450
12580.00,7.499398,25.16600,-0.000170,24.021066,-0.0076,1.450
12582.00,7.498691,25.16625,-0.000171,24.021823,-0.0076,1.450
12584.00,7.498114,25.16598,-0.000171,24.021097,-0.0076,1.450
12586.00,7.499189,25.16558,-0.000170,24.021519,-0.0076,1.450
12588.00,7.499251,25.16555,-0.000169,24.021535,-0.0076,1.450
12590.00,7.499165,25.16521,-0.000169,24.021432,-0.0076,1.450
12592.00,7.498448,25.16520,-0.000171,24.021109,-0.0076,1.450
12594.00,7.497795,25.16499,-0.000172,24.021504,-0.0076,1.450
12596.00,7.498306,25.16521,-0.000171,24.021100,-0.0076,1.450
12598.00,7.499218,25.16528,-0.000170,24.021740,-0.0076,1.450
12600.00,7.499697,25.16515,-0.000171,24.021196,-0.0076,1.450
12602.00,7.499972,25.16556,-0.000171,24.021394,-0.0076,1.450
12604.00,7.499720,25.16555,-0.000172,24.021813,-0.0076,1.450
12606.00,7.498878,25.16516,-0.000172,24.021307,-0.0076,1.450
@21,12.0000,24.0
12608.00,7.498081,25.16506,-0.000172,24.021178,-0.0076,1.451
12610.00,7.492593,25.16522,-0.000172,24.021077,-0.0076,1.450
12612.00,7.484618,25.16485,-0.000170,24.021097,-0.0076,1.449
12614.00,7.474914,25.16502,-0.000169,24.020355,-0.0076,1.448
12616.00,7.463953,25.16510,-0.000169,24.020933,-0.0076,1.448
12618.00,7.455746,25.16521,-0.000170,24.021225,-0.0076,1.450
12620.00,7.449617,25.16591,-0.000171,24.021037,-0.0076,1.451
12622.00,7.445881,25.16577,-0.000172,24.021258,-0.0076,1.451
12624.00,7.442326,25.16594,-0.000172,24.021376,-0.0076,1.451
12626.00,7.438058,25.16580,-0.000173,24.021263,-0.0076,1.451
12628.00,7.434082,25.16602,-0.000173,24.021497,-0.0076,1.451
12630.00,7.430015,25.16657,-0.000173,24.021611,-0.0076,1.451
12632.00,7.426390,25.16683,-0.000173,24.020859,-0.0076,1.451
12634.00,7.428662,25.16732,-0.000173,24.021936,-0.0076,1.452
12636.00,7.434084,25.16712,-0.000173,24.021040,-0.0076,1.452
12638.00,7.442458,25.16601,-0.000172,24.021171,-0.0076,1.452
12640.00,7.450756,25.16604,-0.000173,24.021769,-0.0076,1.452
12642.00,7.455173,25.16657,-0.000172,24.021274,-0.0076,1.451
12644.00,7.459349,25.16596,-0.000172,24.021339,-0.0076,1.451
12646.00,7.462925,25.16495,-0.000170,24.021160,-0.0076,1.450
12648.00,7.465668,25.16532,-0.000171,24.021504,-0.0076,1.451
12650.00,7.468199,25.16616,-0.000171,24.021314,-0.0076,1.451
12652.00,7.472926,25.16575,-0.000170,24.021494,-0.0076,1.450
12654.00,7.476533,25.16545,-0.000171,24.021749,-0.0076,1.450
12656.00,7.479982,25.16540,-0.000169,24.021350,-0.0076,1.450
12658.00,7.482778,25.16611,-0.000170,24.021639,-0.0076,1.450
12660.00,7.485462,25.16608,-0.000172,24.021611,-0.0076,1.450
12662.00,7.487935,25.16510,-0.000171,24.021296,-0.0076,1.450
12664.00,7.490006,25.16595,-0.000169,24.021553,-0.0076,1.450
12666.00,7.492050,25.16552,-0.000170,24.021610,-0.0076,1.451
12668.00,7.493340,25.16497,-0.000170,24.021033,-0.0076,1.450
12670.00,7.494024,25.16558,-0.000172,24.021390,-0.0076,1.450
12672.00,7.495413,25.16604,-0.000172,24.021626,-0.0076,1.450
12674.00,7.496059,25.16622,-0.000171,24.021925,-0.0076,1.451
12676.00,7.496450,25.16660,-0.000171,24.021582,-0.0076,1.450
12678.00,7.497431,25.16526,-0.000171,24.021892,-0.0076,1.450
12680.00,7.498384,25.16468,-0.000172,24.020937,-0.0076,1.450
12682.00,7.499109,25.16603,-0.000171,24.021314,-0.0076,1.450
12684.00,7.498916,25.16621,-0.000171,24.021403,-0.0076,1.450
12686.00,7.498156,25.16637,-0.000172,24.021532,-0.0076,1.451
12688.00,7.497609,25.16672,-0.000172,24.021669,-0.0076,1.450
12690.00,7.497976,25.16676,-0.000170,24.020747,-0.0075,1.450
12692.00,7.498434,25.16650,-0.000170,24.021782,-0.0076,1.451
12694.00,7.498813,25.16589,-0.000170,24.021617,-0.0076,1.450
12696.00,7.499241,25.16664,-0.000171,24.021477,-0.0076,1.451
12698.00,7.500209,25.16622,-0.000171,24.021218,-0.0076,1.450
12700.00,7.500398,25.16619,-0.000171,24.021225,-0.0076,1.450
12702.00,7.500665,25.16719,-0.000170,24.021180,-0.0076,1.450
12704.00,7.500516,25.16713,-0.000171,24.020935,-0.0076,1.451
12706.00,7.500525,25.16677,-0.000171,24.020464,-0.0076,1.450
12708.00,7.499834,25.16725,-0.000171,24.020971,-0.0076,1.450
12710.00,7.500695,25.16739,-0.000171,24.021733,-0.0076,1.450
12712.00,7.501745,25.16777,-0.000171,24.021019,-0.0076,1.450
12714.00,7.501749,25.16782,-0.000171,24.021756,-0.0076,1.450
12716.00,7.502640,25.16842,-0.000171,24.021535,-0.0076,1.450
12718.00,7.504216,25.16761,-0.000171,24.021426,-0.0076,1.450
12720.00,7.503115,25.16824,-0.000171,24.022025,-0.0076,1.450
12722.00,7.502723,25.16814,-0.000171,24.021073,-0.0076,1.450
12724.00,7.503233,25.16795,-0.000172,24.021305,-0.0076,1.450
12726.00,7.503497,25.16767,-0.000171,24.021644,-0.0076,1.450
12728.00,7.503601,25.16746,-0.000172,24.020917,-0.0076,1.451
12730.00,7.503422,25.16697,-0.000171,24.021472,-0.0076,1.450
12732.00,7.504055,25.16693,-0.000171,24.020999,-0.0076,1.449
12734.00,7.503873,25.16675,-0.000172,24.021475,-0.0076,1.450
12736.00,7.503205,25.16643,-0.000172,24.021642,-0.0076,1.450
12738.00,7.502532,25.16678,-0.000171,24.021158,-0.0076,1.450
12740.00,7.502046,25.16699,-0.000171,24.021401,-0.0076,1.451
12742.00,7.501955,25.16683,-0.000171,24.021573,-0.0076,1.450
12744.00,7.501757,25.16813,-0.000170,24.021106,-0.0076,1.450
12746.00,7.502125,25.16763,-0.000171,24.021998,-0.0076,1.450
12748.00,7.501366,25.16783,-0.000171,24.021677,-0.0076,1.450
12750.00,7.501717,25.16827,-0.000170,24.021345,-0.0076,1.450
12752.00,7.501963,25.16734,-0.000171,24.021508,-0.0076,1.450
12754.00,7.501861,25.16718,-0.000170,24.021539,-0.0076,1.451
12756.00,7.501922,25.16771,-0.000171,24.021432,-0.0076,1.450
12758.00,7.501436,25.16759,-0.000170,24.021526,-0.0075,1.450
12760.00,7.500921,25.16852,-0.000169,24.021738,-0.0075,1.450
12762.00,7.500558,25.16734,-0.000171,24.021240,-0.0076,1.450
12764.00,7.501237,25.16724,-0.000171,24.021582,-0.0076,1.450
12766.00,7.501514,25.16695,-0.000171,24.021584,-0.0076,1.451
12768.00,7.500998,25.16719,-0.000173,24.021570,-0.0076,1.451
12770.00,7.500220,25.16765,-0.000171,24.021811,-0.0076,1.450
12772.00,7.501164,25.16763,-0.000170,24.021548,-0.0076,1.450
12774.00,7.500780,25.16835,-0.000169,24.021124,-0.0076,1.450
12776.00,7.499943,25.16916,-0.000170,24.021477,-0.0075,1.450
12778.00,7.500305,25.16841,-0.000170,24.021591,-0.0076,1.450
12780.00,7.500157,25.16799,-0.000170,24.021604,-0.0076,1.450
12782.00,7.501302,25.16810,-0.000171,24.021673,-0.0076,1.451
12784.00,7.501598,25.16739,-0.000171,24.021666,-0.0076,1.450
12786.00,7.501722,25.16766,-0.000170,24.021800,-0.0075,1.450
12788.00,7.502134,25.16763,-0.000170,24.022037,-0.0075,1.451
12790.00,7.500866,25.16743,-0.000170,24.021698,-0.0075,1.450
12792.00,7.500003,25.16707,-0.000170,24.021669,-0.0076,1.451
12794.00,7.499952,25.16746,-0.000171,24.022268,-0.0076,1.450
12796.00,7.500332,25.16791,-0.000171,24.021999,-0.0076,1.450
12798.00,7.500331,25.16772,-0.000171,24.021180,-0.0076,1.450
12800.00,7.500585,25.16776,-0.000170,24.021613,-0.0076,1.449
12802.00,7.501012,25.16738,-0.000169,24.021091,-0.0076,1.450
12804.00,7.500567,25.16725,-0.000172,24.021974,-0.0075,1.450
12806.00,7.500716,25.16770,-0.000170,24.021566,-0.0076,1.451
12808.00,7.499785,25.16722,-0.000170,24.021200,-0.0076,1.450
12810.00,7.499855,25.16785,-0.000171,24.021591,-0.0076,1.450
12812.00,7.500247,25.16747,-0.000171,24.021985,-0.0076,1.450
12814.00,7.500236,25.16776,-0.000170,24.021443,-0.0076,1.451
12816.00,7.500418,25.16773,-0.000171,24.021559,-0.0076,1.451
12818.00,7.500499,25.16788,-0.000171,24.021410,-0.0076,1.451
12820.00,7.500389,25.16883,-0.000170,24.021796,-0.0076,1.450
12822.00,7.500858,25.16946,-0.000172,24.021285,-0.0076,1.451
12824.00,7.500861,25.16856,-0.000172,24.021414,-0.0076,1.451
12826.00,7.501215,25.16857,-0.000171,24.022645,-0.0076,1.450
12828.00,7.500635,25.16868,-0.000171,24.022157,-0.0076,1.451
12830.00,7.500817,25.16804,-0.000171,24.021860,-0.0076,1.451
12832.00,7.500736,25.16795,-0.000170,24.021214,-0.0076,1.450
12834.00,7.499870,25.16772,-0.000170,24.021546,-0.0076,1.451
12836.00,7.500155,25.16699,-0.000170,24.021983,-0.0076,1.451
12838.00,7.500625,25.16714,-0.000171,24.021483,-0.0076,1.451
12840.00,7.501084,25.16718,-0.000171,24.021160,-0.0076,1.451
12842.00,7.501016,25.16742,-0.000171,24.021586,-0.0076,1.451
12844.00,7.501053,25.16765,-0.000171,24.022161,-0.0076,1.451
12846.00,7.500721,25.16799,-0.000172,24.022017,-0.0075,1.451
12848.00,7.499890,25.16836,-0.000170,24.021920,-0.0075,1.450
12850.00,7.499306,25.16827,-0.000170,24.021517,-0.0076,1.450
12852.00,7.499599,25.16816,-0.000171,24.021555,-0.0076,1.451
12854.00,7.499675,25.16792,-0.000171,24.021678,-0.0076,1.450
12856.00,7.500364,25.16852,-0.000171,24.021216,-0.0076,1.451
12858.00,7.500070,25.16801,-0.000171,24.021492,-0.0076,1.450
12860.00,7.499838,25.16802,-0.000170,24.022338,-0.0076,1.451
12862.00,7.500201,25.16738,-0.000170,24.021470,-0.0076,1.450
12864.00,7.500530,25.16864,-0.000169,24.021635,-0.0076,1.450
12866.00,7.500303,25.16840,-0.000169,24.021515,-0.0076,1.451
12868.00,7.500324,25.16831,-0.000170,24.022001,-0.0076,1.450
12870.00,7.500175,25.16794,-0.000170,24.021524,-0.0076,1.451
12872.00,7.499738,25.16767,-0.000171,24.021657,-0.0076,1.451
12874.00,7.499957,25.16760,-0.000172,24.021396,-0.0076,1.451
12876.00,7.499334,25.16728,-0.000171,24.021037,-0.0076,1.450
12878.00,7.499051,25.16834,-0.000170,24.021276,-0.0076,1.451
12880.00,7.500310,25.16897,-0.000170,24.021776,-0.0076,1.451
12882.00,7.500606,25.16853,-0.000170,24.021628,-0.0076,1.451
12884.00,7.499222,25.16810,-0.000170,24.022173,-0.0076,1.451
12886.00,7.498425,25.16810,-0.000170,24.022088,-0.0076,1.451
12888.00,7.499035,25.16884,-0.000171,24.022081,-0.0076,1.451
12890.00,7.499121,25.16800,-0.000170,24.021847,-0.0076,1.450
12892.00,7.499331,25.16829,-0.000171,24.021635,-0.0076,1.451
12894.00,7.499565,25.16800,-0.000171,24.021903,-0.0076,1.452
12896.00,7.499370,25.16779,-0.000172,24.021698,-0.0076,1.451
12898.00,7.499713,25.16739,-0.000171,24.021274,-0.0076,1.450
12900.00,7.499668,25.16747,-0.000170,24.021611,-0.0076,1.451
12902.00,7.500220,25.16694,-0.000171,24.021722,-0.0076,1.450
12904.00,7.500632,25.16686,-0.000169,24.021769,-0.0076,1.451
12906.00,7.499980,25.16650,-0.000171,24.021461,-0.0076,1.451
12908.00,7.499459,25.16693,-0.000171,24.021840,-0.0076,1.451
12910.00,7.499809,25.16681,-0.000171,24.021434,-0.0076,1.451
12912.00,7.499739,25.16688,-0.000171,24.021251,-0.0076,1.451
12914.00,7.499966,25.16685,-0.000171,24.021381,-0.0076,1.450
12916.00,7.500190,25.16651,-0.000171,24.021238,-0.0076,1.451
12918.00,7.500692,25.16653,-0.000171,24.022153,-0.0076,1.450
12920.00,7.500530,25.16601,-0.000171,24.021385,-0.0076,1.451
12922.00,7.500079,25.16499,-0.000171,24.021417,-0.0076,1.450
12924.00,7.499717,25.16583,-0.000170,24.021082,-0.0076,1.451
12926.00,7.498927,25.16562,-0.000171,24.021620,-0.0076,1.451
12928.00,7.498754,25.16583,-0.000172,24.021669,-0.0076,1.451
12930.00,7.498604,25.16615,-0.000171,24.020895,-0.0076,1.451
12932.00,7.498621,25.16519,-0.000170,24.021374,-0.0076,1.451
12934.00,7.498796,25.16491,-0.000172,24.021425,-0.0076,1.450
12936.00,7.498690,25.16518,-0.000171,24.020636,-0.0076,1.450
12938.00,7.499180,25.16617,-0.000170,24.020915,-0.0076,1.451
12940.00,7.499385,25.16554,-0.000171,24.021006,-0.0076,1.451
12942.00,7.499243,25.16615,-0.000172,24.021584,-0.0076,1.451
12944.00,7.499366,25.16666,-0.000171,24.021383,-0.0076,1.451
12946.00,7.499551,25.16599,-0.000172,24.020294,-0.0076,1.451
12948.00,7.499337,25.16584,-0.000171,24.021220,-0.0076,1.451
12950.00,7.498553,25.16669,-0.000171,24.021031,-0.0076,1.451
12952.00,7.499155,25.16633,-0.000170,24.021263,-0.0076,1.450
12954.00,7.499598,25.16648,-0.000171,24.021338,-0.0076,1.451
12956.00,7.500039,25.16700,-0.000172,24.021691,-0.0076,1.451
12958.00,7.500967,25.16688,-0.000172,24.020930,-0.0076,1.451
12960.00,7.500422,25.16713,-0.000172,24.021073,-0.0076,1.451
12962.00,7.499823,25.16834,-0.000171,24.021677,-0.0076,1.451
12964.00,7.499717,25.16810,-0.000171,24.021176,-0.0076,1.451
12966.00,7.499202,25.16788,-0.000171,24.020709,-0.0076,1.450
12968.00,7.498560,25.16721,-0.000171,24.021392,-0.0076,1.451
12970.00,7.498762,25.16665,-0.000170,24.021401,-0.0076,1.451
12972.00,7.498529,25.16613,-0.000171,24.021307,-0.0076,1.451
12974.00,7.498333,25.16706,-0.000170,24.021323,-0.0076,1.451
12976.00,7.498477,25.16741,-0.000171,24.021773,-0.0076,1.451
12978.00,7.499001,25.16756,-0.000172,24.021765,-0.0076,1.451
12980.00,7.499537,25.16607,-0.000171,24.021597,-0.0076,1.451
12982.00,7.498977,25.16599,-0.000172,24.021111,-0.0076,1.451
12984.00,7.498512,25.16547,-0.000172,24.021631,-0.0076,1.451
12986.00,7.498873,25.16578,-0.000172,24.022066,-0.0076,1.451
12988.00,7.499480,25.16522,-0.000170,24.022056,-0.0076,1.451
12990.00,7.499646,25.16547,-0.000171,24.021292,-0.0076,1.451
12992.00,7.499267,25.16586,-0.000171,24.021006,-0.0076,1.451
12994.00,7.498798,25.16660,-0.000170,24.021276,-0.0076,1.451
12996.00,7.498585,25.16692,-0.000170,24.021182,-0.0076,1.451
12998.00,7.499325,25.16697,-0.000171,24.021171,-0.0076,1.451
13000.00,7.499140,25.16739,-0.000172,24.021368,-0.0076,1.451
13002.00,7.498799,25.16682,-0.000171,24.021470,-0.0076,1.450
13004.00,7.499274,25.16718,-0.000172,24.021566,-0.0076,1.451
13006.00,7.499155,25.16728,-0.000171,24.021601,-0.0076,1.451
13008.00,7.498460,25.16793,-0.000171,24.021959,-0.0076,1.451
13010.00,7.498056,25.16693,-0.000171,24.021561,-0.0076,1.451
13012.00,7.497789,25.16596,-0.000170,24.021216,-0.0076,1.451
13014.00,7.497522,25.16616,-0.000170,24.021481,-0.0076,1.451
13016.00,7.498065,25.16667,-0.000171,24.021920,-0.0076,1.451
13018.00,7.498092,25.16689,-0.000170,24.021550,-0.0076,1.451
13020.00,7.497911,25.16657,-0.000170,24.021961,-0.0076,1.451
13022.00,7.497784,25.16629,-0.000171,24.021729,-0.0076,1.451
13024.00,7.497806,25.16651,-0.000171,24.021969,-0.0076,1.452
13026.00,7.498100,25.16639,-0.000171,24.021256,-0.0076,1.451
13028.00,7.498405,25.16677,-0.000171,24.021495,-0.0076,1.451
13030.00,7.497905,25.16684,-0.000170,24.021822,-0.0075,1.450
13032.00,7.498713,25.16664,-0.000170,24.021760,-0.0076,1.451
13034.00,7.498709,25.16750,-0.000171,24.021416,-0.0076,1.451
13036.00,7.499280,25.16698,-0.000171,24.021582,-0.0076,1.451
13038.00,7.499697,25.16752,-0.000171,24.022057,-0.0076,1.451
13040.00,7.498751,25.16732,-0.000171,24.021682,-0.0076,1.451
13042.00,7.498638,25.16713,-0.000171,24.021381,-0.0076,1.452
13044.00,7.498343,25.16688,-0.000171,24.021477,-0.0076,1.451
13046.00,7.498423,25.16735,-0.000170,24.021831,-0.0076,1.452
13048.00,7.498060,25.16735,-0.000171,24.021785,-0.0076,1.451
13050.00,7.498156,25.16743,-0.000171,24.021506,-0.0076,1.452
13052.00,7.498083,25.16728,-0.000171,24.021706,-0.0076,1.451
13054.00,7.498857,25.16743,-0.000171,24.021343,-0.0076,1.452
13056.00,7.498169,25.16777,-0.000171,24.021243,-0.0076,1.451
13058.00,7.498297,25.16773,-0.000170,24.021649,-0.0076,1.451
13060.00,7.498111,25.16733,-0.000171,24.021111,-0.0076,1.451
13062.00,7.497988,25.16834,-0.000171,24.022172,-0.0076,1.451
13064.00,7.498432,25.16820,-0.000172,24.021263,-0.0076,1.452
13066.00,7.498707,25.16738,-0.000171,24.022007,-0.0076,1.452
13068.00,7.499089,25.16855,-0.000171,24.021455,-0.0076,1.451
13070.00,7.499483,25.16910,-0.000170,24.021390,-0.0076,1.452
13072.00,7.500625,25.16898,-0.000171,24.021648,-0.0076,1.452
13074.00,7.500232,25.16952,-0.000171,24.021776,-0.0076,1.451
13076.00,7.499966,25.16947,-0.000170,24.021631,-0.0076,1.451
13078.00,7.499063,25.16905,-0.000171,24.021635,-0.0076,1.452
13080.00,7.499196,25.16871,-0.000171,24.021780,-0.0076,1.451
13082.00,7.499433,25.16933,-0.000170,24.021526,-0.0076,1.451
13084.00,7.499882,25.16926,-0.000170,24.021474,-0.0076,1.452
13086.00,7.499587,25.16886,-0.000171,24.021254,-0.0076,1.452
13088.00,7.500431,25.16938,-0.000171,24.020399,-0.0076,1.451
13090.00,7.500457,25.16939,-0.000171,24.021506,-0.0076,1.452
13092.00,7.500706,25.16965,-0.000171,24.022230,-0.0076,1.452
13094.00,7.500481,25.17006,-0.000171,24.021450,-0.0076,1.451
13096.00,7.499902,25.17045,-0.000171,24.021686,-0.0076,1.452
13098.00,7.500315,25.17028,-0.000170,24.021146,-0.0076,1.451
13100.00,7.500541,25.16998,-0.000170,24.021202,-0.0076,1.451
13102.00,7.499353,25.17021,-0.000170,24.021372,-0.0076,1.452
13104.00,7.499494,25.16988,-0.000170,24.021758,-0.0076,1.452
13106.00,7.499633,25.17024,-0.000169,24.021271,-0.0076,1.451
13108.00,7.499848,25.17001,-0.000170,24.021615,-0.0076,1.451
13110.00,7.499391,25.17018,-0.000171,24.021211,-0.0076,1.451
13112.00,7.499198,25.17015,-0.000171,24.021376,-0.0076,1.451
13114.00,7.498890,25.16980,-0.000170,24.021740,-0.0076,1.452
13116.00,7.499109,25.17034,-0.000172,24.021802,-0.0076,1.452
13118.00,7.499099,25.16983,-0.000172,24.021573,-0.0076,1.452
13120.00,7.498691,25.16966,-0.000171,24.021742,-0.0076,1.451
13122.00,7.498906,25.17020,-0.000171,24.021838,-0.0076,1.451
13124.00,7.499446,25.16997,-0.000170,24.021746,-0.0076,1.451
13126.00,7.499294,25.17114,-0.000170,24.021863,-0.0076,1.451
13128.00,7.498419,25.17119,-0.000170,24.021903,-0.0076,1.451
13130.00,7.499289,25.17092,-0.000171,24.021118,-0.0076,1.451
13132.00,7.499038,25.17029,-0.000171,24.021950,-0.0076,1.452
13134.00,7.498564,25.17107,-0.000170,24.022103,-0.0076,1.452
13136.00,7.498772,25.17123,-0.000170,24.021869,-0.0076,1.452
13138.00,7.499277,25.17022,-0.000171,24.022070,-0.0076,1.451
13140.00,7.499043,25.16981,-0.000170,24.021327,-0.0076,1.452
13142.00,7.499671,25.17050,-0.000171,24.021185,-0.0076,1.452
13144.00,7.499667,25.17071,-0.000172,24.021209,-0.0076,1.451
13146.00,7.499243,25.17070,-0.000171,24.021620,-0.0076,1.452
13148.00,7.499079,25.17055,-0.000171,24.021026,-0.0076,1.451
13150.00,7.499483,25.17122,-0.000171,24.021450,-0.0076,1.451
13152.00,7.498839,25.17097,-0.000170,24.021889,-0.0076,1.452
13154.00,7.498469,25.17040,-0.000171,24.021455,-0.0076,1.452
13156.00,7.497714,25.17090,-0.000171,24.020495,-0.0076,1.452
13158.00,7.498313,25.17009,-0.000171,24.022257,-0.0076,1.451
13160.00,7.498661,25.17010,-0.000169,24.022114,-0.0076,1.452
13162.00,7.498901,25.17080,-0.000170,24.022264,-0.0076,1.452
13164.00,7.499056,25.17056,-0.000171,24.021617,-0.0076,1.451
13166.00,7.499504,25.17046,-0.000171,24.021254,-0.0076,1.451
13168.00,7.500090,25.16980,-0.000171,24.021929,-0.0076,1.451
13170.00,7.499447,25.16895,-0.000170,24.021582,-0.0076,1.452
13172.00,7.498320,25.16841,-0.000171,24.021756,-0.0076,1.453
13174.00,7.498993,25.16885,-0.000172,24.021901,-0.0076,1.452
13176.00,7.499313,25.16911,-0.000172,24.021334,-0.0075,1.451
13178.00,7.499066,25.16959,-0.000172,24.021675,-0.0076,1.452
13180.00,7.498457,25.16941,-0.000171,24.021983,-0.0076,1.451
13182.00,7.498042,25.16903,-0.000171,24.021472,-0.0076,1.452
13184.00,7.498048,25.16902,-0.000171,24.021969,-0.0076,1.452
13186.00,7.498658,25.16886,-0.000171,24.021633,-0.0076,1.452
13188.00,7.498242,25.16881,-0.000170,24.020886,-0.0076,1.452
13190.00,7.498191,25.16927,-0.000171,24.021479,-0.0076,1.452
13192.00,7.497861,25.16960,-0.000170,24.021573,-0.0075,1.452
13194.00,7.498123,25.16968,-0.000171,24.022119,-0.0076,1.452
13196.00,7.498808,25.16865,-0.000171,24.021949,-0.0076,1.452
13198.00,7.498896,25.16850,-0.000171,24.021073,-0.0076,1.451
13200.00,7.499207,25.16781,-0.000171,24.021298,-0.0076,1.452
13202.00,7.498479,25.16793,-0.000171,24.021069,-0.0076,1.452
13204.00,7.497630,25.16902,-0.000172,24.020939,-0.0076,1.452
13206.00,7.497205,25.16834,-0.000171,24.021649,-0.0076,1.452
@22,12.0000,24.0
13208.00,7.497207,25.16828,-0.000171,24.021459,-0.0076,1.452
13210.00,7.491424,25.16865,-0.000172,24.021310,-0.0076,1.452
13212.00,7.482732,25.16886,-0.000171,24.021684,-0.0076,1.451
13214.00,7.474752,25.16901,-0.000170,24.021572,-0.0076,1.450
13216.00,7.465551,25.16839,-0.000169,24.021178,-0.0076,1.451
13218.00,7.457028,25.16866,-0.000169,24.021693,-0.0076,1.452
13220.00,7.451710,25.16857,-0.000170,24.021648,-0.0076,1.452
13222.00,7.446994,25.16906,-0.000170,24.021501,-0.0076,1.452
13224.00,7.443851,25.16956,-0.000170,24.021642,-0.0076,1.453
13226.00,7.440196,25.16983,-0.000172,24.021885,-0.0076,1.453
13228.00,7.435270,25.16968,-0.000172,24.021354,-0.0076,1.454
13230.00,7.431357,25.16906,-0.000172,24.021617,-0.0076,1.454
13232.00,7.428487,25.16859,-0.000172,24.021185,-0.0076,1.453
13234.00,7.431195,25.16940,-0.000173,24.021722,-0.0076,1.454
13236.00,7.437566,25.16888,-0.000171,24.022027,-0.0075,1.454
13238.00,7.445534,25.16928,-0.000172,24.021758,-0.0075,1.455
13240.00,7.453034,25.16941,-0.000173,24.021668,-0.0075,1.454
13242.00,7.457561,25.16913,-0.000172,24.021437,-0.0075,1.452
13244.00,7.461242,25.16923,-0.000171,24.021762,-0.0076,1.453
13246.00,7.463801,25.16920,-0.000170,24.021833,-0.0076,1.452
13248.00,7.466219,25.16897,-0.000170,24.022023,-0.0076,1.453
13250.00,7.469440,25.16892,-0.000170,24.021356,-0.0076,1.452
13252.00,7.472347,25.16882,-0.000171,24.021385,-0.0076,1.452
[truncated: 53,532 more chars]
