# Supplementary material for: Hormonal steroids induce multidrug resistance and stress response genes in Neisseria gonorrhoeae by binding to MtrR
Source: Nat Commun. 2024 Feb 7;15:1153. doi: 10.1038/s41467-024-45195-1 (PMC10850145; doi:10.1038/s41467-024-45195-1)
Supplement: Supplementary file 6 — Source Data [file 41467_2024_45195_MOESM6_ESM.zip › Source Data/ITC/WT/Testosterone/MtrRandTES8623.itc]

$ITC
$ 25 
$NOT
$ 25 
$ 300 
$ 199 
$ 8 
$ 2 
$ADCGainCode:  3 
$False,True,True
$ 2 , 4 , 300 , 2 
$ 12 , 24 , 300 , 2 
$ 12 , 24 , 300 , 2 
$ 12 , 24 , 300 , 2 
$ 12 , 24 , 300 , 2 
$ 12 , 24 , 300 , 2 
$ 12 , 24 , 300 , 2 
$ 12 , 24 , 300 , 2 
$ 12 , 24 , 300 , 2 
$ 12 , 24 , 300 , 2 
$ 12 , 24 , 300 , 2 
$ 12 , 24 , 300 , 2 
$ 12 , 24 , 300 , 2 
$ 12 , 24 , 300 , 2 
$ 12 , 24 , 300 , 2 
$ 12 , 24 , 300 , 2 
$ 12 , 24 , 300 , 2 
$ 12 , 24 , 300 , 2 
$ 12 , 24 , 300 , 2 
$ 12 , 24 , 300 , 2 
$ 12 , 24 , 300 , 2 
$ 12 , 24 , 300 , 2 
$ 12 , 24 , 300 , 2 
$ 12 , 24 , 300 , 2 
$ 12 , 24 , 300 , 2 
# 0 
# 0.5 
# 0.02 
# 1.4485 
# 25 
# 28.9316 
# 15.91949 
?
% VPITC12.10.1003
% 1.4485 
% 28.9316 
%-1.096232 , 100.1901 
% 0.443748 , 95.77349 
% 0.2232 
% 124.02 , 123.95 
% 1 , 80 
%-0.001812 , 0.055139 
% 0 , 8 
% 0 , 18 
% 104422       320637 
% 101.8 
% 260 , 310 , 470 , 530 
% 0.08632 ,-0.00346 , 0.0000110163 , 0.000000290198 ,-0.0000000019883 
% VPViewer2000 Ver: 1.40.0
@0
2.00,7.627588,25.00901,-0.000170,24.019220,-0.0076,1.379
4.00,7.627073,25.00922,-0.000171,24.018896,-0.0077,1.380
6.00,7.626292,25.00879,-0.000171,24.018252,-0.0076,1.379
8.00,7.626745,25.00935,-0.000172,24.018696,-0.0077,1.379
10.00,7.626683,25.00859,-0.000170,24.018495,-0.0076,1.379
12.00,7.626308,25.00876,-0.000170,24.018800,-0.0076,1.379
14.00,7.626783,25.00864,-0.000170,24.019003,-0.0076,1.380
16.00,7.627092,25.00871,-0.000171,24.018716,-0.0077,1.380
18.00,7.625949,25.00949,-0.000172,24.019048,-0.0076,1.379
20.00,7.625132,25.00910,-0.000172,24.018744,-0.0076,1.379
22.00,7.625935,25.00829,-0.000171,24.018733,-0.0076,1.379
24.00,7.625826,25.00860,-0.000170,24.018945,-0.0076,1.379
26.00,7.625196,25.00875,-0.000169,24.018889,-0.0076,1.379
28.00,7.624786,25.00904,-0.000170,24.018729,-0.0076,1.379
30.00,7.624324,25.00902,-0.000170,24.019025,-0.0076,1.379
32.00,7.624294,25.00911,-0.000169,24.018604,-0.0076,1.379
34.00,7.623480,25.00940,-0.000171,24.018881,-0.0076,1.379
36.00,7.623461,25.00824,-0.000171,24.018568,-0.0076,1.379
38.00,7.623768,25.00810,-0.000171,24.018731,-0.0076,1.379
40.00,7.624484,25.00858,-0.000170,24.019516,-0.0076,1.379
42.00,7.624054,25.00844,-0.000170,24.018377,-0.0076,1.380
44.00,7.623169,25.00844,-0.000170,24.018677,-0.0076,1.379
46.00,7.623083,25.00892,-0.000169,24.019770,-0.0076,1.379
48.00,7.622397,25.00898,-0.000170,24.019315,-0.0076,1.379
50.00,7.621369,25.00851,-0.000170,24.018191,-0.0077,1.379
52.00,7.621731,25.00801,-0.000169,24.018423,-0.0076,1.379
54.00,7.622420,25.00895,-0.000169,24.019151,-0.0076,1.379
56.00,7.622425,25.00861,-0.000169,24.018791,-0.0076,1.379
58.00,7.622377,25.00811,-0.000170,24.018800,-0.0076,1.379
60.00,7.621885,25.00844,-0.000171,24.019092,-0.0076,1.380
62.00,7.621834,25.00865,-0.000171,24.018965,-0.0076,1.380
64.00,7.621431,25.00813,-0.000171,24.018519,-0.0076,1.379
66.00,7.621750,25.00849,-0.000170,24.019628,-0.0076,1.379
68.00,7.621302,25.00834,-0.000170,24.018954,-0.0076,1.379
70.00,7.620581,25.00880,-0.000171,24.018791,-0.0076,1.379
72.00,7.620545,25.00855,-0.000170,24.019061,-0.0076,1.379
74.00,7.620069,25.00845,-0.000171,24.019431,-0.0076,1.379
76.00,7.619570,25.00888,-0.000171,24.019226,-0.0076,1.380
78.00,7.619393,25.00809,-0.000171,24.018950,-0.0076,1.379
80.00,7.619872,25.00773,-0.000170,24.018948,-0.0077,1.379
82.00,7.620377,25.00819,-0.000170,24.018452,-0.0076,1.379
84.00,7.620329,25.00864,-0.000170,24.018780,-0.0077,1.379
86.00,7.620236,25.00882,-0.000170,24.019095,-0.0076,1.380
88.00,7.618915,25.00849,-0.000171,24.019322,-0.0077,1.379
90.00,7.618367,25.00872,-0.000171,24.019356,-0.0076,1.379
92.00,7.618225,25.00860,-0.000171,24.018843,-0.0076,1.379
94.00,7.618229,25.00890,-0.000171,24.019088,-0.0077,1.380
96.00,7.618817,25.00878,-0.000171,24.018881,-0.0076,1.379
98.00,7.618604,25.00919,-0.000170,24.019541,-0.0076,1.379
100.00,7.618045,25.00972,-0.000170,24.019587,-0.0076,1.379
102.00,7.617601,25.00834,-0.000171,24.018990,-0.0076,1.379
104.00,7.617108,25.00890,-0.000170,24.018852,-0.0076,1.380
106.00,7.616501,25.00985,-0.000171,24.019159,-0.0076,1.380
108.00,7.616902,25.00976,-0.000171,24.018735,-0.0076,1.379
110.00,7.616794,25.00996,-0.000170,24.019452,-0.0076,1.379
112.00,7.616418,25.00919,-0.000170,24.018687,-0.0076,1.379
114.00,7.615405,25.00946,-0.000170,24.018896,-0.0076,1.379
116.00,7.614908,25.00970,-0.000170,24.019257,-0.0076,1.380
118.00,7.613820,25.00941,-0.000170,24.018999,-0.0076,1.379
120.00,7.613291,25.00901,-0.000171,24.019427,-0.0077,1.379
122.00,7.613351,25.00934,-0.000171,24.018831,-0.0076,1.379
124.00,7.613060,25.00963,-0.000171,24.018588,-0.0076,1.379
126.00,7.613295,25.00958,-0.000170,24.018238,-0.0076,1.379
128.00,7.612940,25.00971,-0.000170,24.018018,-0.0076,1.380
130.00,7.613107,25.01133,-0.000170,24.018716,-0.0076,1.379
132.00,7.613196,25.01092,-0.000170,24.019166,-0.0075,1.379
134.00,7.612735,25.01017,-0.000171,24.018551,-0.0076,1.379
136.00,7.613732,25.01210,-0.000170,24.019213,-0.0076,1.379
138.00,7.613777,25.01167,-0.000170,24.018740,-0.0076,1.379
140.00,7.612875,25.01080,-0.000170,24.019423,-0.0076,1.379
142.00,7.612628,25.01146,-0.000170,24.018774,-0.0076,1.380
144.00,7.612126,25.01106,-0.000170,24.019146,-0.0076,1.379
146.00,7.611859,25.01125,-0.000169,24.018816,-0.0076,1.379
148.00,7.612361,25.01087,-0.000170,24.019697,-0.0076,1.379
150.00,7.612203,25.01082,-0.000171,24.018541,-0.0076,1.379
152.00,7.610719,25.01039,-0.000172,24.019014,-0.0076,1.379
154.00,7.610864,25.01052,-0.000171,24.018492,-0.0076,1.379
156.00,7.610410,25.01053,-0.000170,24.018805,-0.0076,1.379
158.00,7.610683,25.01095,-0.000170,24.018680,-0.0076,1.379
160.00,7.610995,25.01100,-0.000169,24.018678,-0.0076,1.379
162.00,7.610989,25.01024,-0.000170,24.018571,-0.0076,1.379
164.00,7.611523,25.01046,-0.000171,24.018807,-0.0076,1.379
166.00,7.610570,25.01037,-0.000171,24.018731,-0.0076,1.380
168.00,7.610263,25.01065,-0.000171,24.018956,-0.0076,1.379
170.00,7.610198,25.01062,-0.000171,24.019025,-0.0076,1.379
172.00,7.610461,25.01064,-0.000170,24.018791,-0.0076,1.379
174.00,7.610386,25.01023,-0.000170,24.018461,-0.0076,1.379
176.00,7.610216,25.01006,-0.000171,24.018604,-0.0076,1.380
178.00,7.610511,25.00995,-0.000171,24.018677,-0.0076,1.379
180.00,7.610304,25.00982,-0.000171,24.018553,-0.0076,1.379
182.00,7.609268,25.01047,-0.000170,24.018379,-0.0076,1.379
184.00,7.608990,25.01022,-0.000170,24.019135,-0.0076,1.379
186.00,7.608271,25.01008,-0.000170,24.018939,-0.0076,1.379
188.00,7.607705,25.00938,-0.000169,24.018963,-0.0076,1.379
190.00,7.607219,25.00968,-0.000170,24.019161,-0.0076,1.379
192.00,7.608289,25.01008,-0.000169,24.018740,-0.0076,1.379
194.00,7.608607,25.00926,-0.000170,24.018764,-0.0076,1.379
196.00,7.608536,25.00906,-0.000170,24.019124,-0.0076,1.379
198.00,7.608159,25.00935,-0.000169,24.019200,-0.0077,1.379
200.00,7.608666,25.00968,-0.000171,24.019579,-0.0076,1.379
202.00,7.608657,25.00986,-0.000171,24.018899,-0.0076,1.379
204.00,7.607961,25.00926,-0.000170,24.018667,-0.0076,1.379
206.00,7.607181,25.00934,-0.000171,24.018947,-0.0076,1.379
208.00,7.607212,25.00888,-0.000171,24.018664,-0.0076,1.379
210.00,7.607095,25.00918,-0.000170,24.019052,-0.0076,1.379
212.00,7.607810,25.00973,-0.000170,24.019340,-0.0076,1.379
214.00,7.608419,25.01037,-0.000169,24.018909,-0.0076,1.379
216.00,7.607555,25.01019,-0.000170,24.018780,-0.0076,1.379
218.00,7.606511,25.01032,-0.000170,24.018289,-0.0076,1.379
220.00,7.605994,25.01047,-0.000170,24.018544,-0.0076,1.379
222.00,7.605256,25.01048,-0.000170,24.019041,-0.0076,1.379
224.00,7.605629,25.01001,-0.000169,24.019358,-0.0076,1.379
226.00,7.605923,25.00922,-0.000170,24.019025,-0.0076,1.380
228.00,7.605252,25.00945,-0.000171,24.019186,-0.0076,1.379
230.00,7.605471,25.00993,-0.000171,24.018805,-0.0076,1.379
232.00,7.605005,25.01007,-0.000170,24.019003,-0.0076,1.378
234.00,7.605432,25.00981,-0.000171,24.018216,-0.0076,1.379
236.00,7.605540,25.00897,-0.000170,24.018823,-0.0076,1.379
238.00,7.605189,25.00981,-0.000170,24.018588,-0.0076,1.379
240.00,7.604026,25.00958,-0.000170,24.018928,-0.0076,1.379
242.00,7.602122,25.00968,-0.000171,24.018619,-0.0076,1.379
244.00,7.602472,25.00967,-0.000172,24.019066,-0.0076,1.380
246.00,7.602944,25.00916,-0.000171,24.017977,-0.0076,1.380
248.00,7.602726,25.00933,-0.000170,24.019242,-0.0076,1.379
250.00,7.602369,25.01020,-0.000170,24.019028,-0.0076,1.379
252.00,7.603200,25.00959,-0.000169,24.018588,-0.0076,1.379
254.00,7.603536,25.00925,-0.000170,24.018655,-0.0076,1.379
256.00,7.603350,25.00982,-0.000170,24.019637,-0.0076,1.379
258.00,7.603564,25.01014,-0.000170,24.019057,-0.0076,1.379
260.00,7.603127,25.00953,-0.000169,24.018593,-0.0076,1.379
262.00,7.601888,25.00993,-0.000169,24.019190,-0.0076,1.380
264.00,7.602015,25.00945,-0.000170,24.019161,-0.0076,1.379
266.00,7.601752,25.00999,-0.000170,24.018673,-0.0076,1.379
268.00,7.600985,25.00940,-0.000169,24.019097,-0.0076,1.379
270.00,7.601249,25.00955,-0.000170,24.019199,-0.0076,1.379
272.00,7.601759,25.00929,-0.000169,24.019398,-0.0076,1.379
274.00,7.601277,25.00938,-0.000169,24.019262,-0.0076,1.379
276.00,7.600559,25.00950,-0.000170,24.018845,-0.0076,1.379
278.00,7.599376,25.00895,-0.000171,24.018816,-0.0076,1.378
280.00,7.598710,25.00864,-0.000170,24.019219,-0.0076,1.379
282.00,7.598872,25.00915,-0.000170,24.019365,-0.0076,1.380
284.00,7.598422,25.00930,-0.000170,24.019316,-0.0076,1.379
286.00,7.599408,25.00963,-0.000171,24.018994,-0.0076,1.379
288.00,7.599824,25.00867,-0.000170,24.018113,-0.0076,1.379
290.00,7.600182,25.00908,-0.000169,24.019206,-0.0076,1.379
292.00,7.599944,25.00930,-0.000170,24.019035,-0.0076,1.379
294.00,7.599491,25.00996,-0.000170,24.019766,-0.0076,1.379
296.00,7.599095,25.00961,-0.000171,24.019585,-0.0076,1.379
298.00,7.598026,25.00873,-0.000170,24.019072,-0.0076,1.378
300.00,7.597595,25.00869,-0.000170,24.018831,-0.0076,1.379
@1,2.0000,4.0
302.00,7.597583,25.00957,-0.000169,24.019396,-0.0076,1.379
304.00,7.596944,25.00893,-0.000170,24.019173,-0.0076,1.379
306.00,7.595497,25.00998,-0.000170,24.019316,-0.0076,1.380
308.00,7.591577,25.01033,-0.000169,24.019721,-0.0076,1.379
310.00,7.578307,25.00917,-0.000169,24.018952,-0.0076,1.378
312.00,7.552643,25.00912,-0.000170,24.019296,-0.0076,1.379
314.00,7.538003,25.00927,-0.000169,24.019431,-0.0076,1.379
316.00,7.535629,25.00803,-0.000170,24.018637,-0.0076,1.380
318.00,7.534971,25.00886,-0.000170,24.018776,-0.0076,1.380
320.00,7.534576,25.00893,-0.000168,24.018952,-0.0076,1.379
322.00,7.536213,25.00821,-0.000170,24.019139,-0.0076,1.379
324.00,7.539391,25.00798,-0.000169,24.018829,-0.0076,1.379
326.00,7.543493,25.00898,-0.000169,24.019054,-0.0076,1.379
328.00,7.548857,25.00893,-0.000169,24.018796,-0.0076,1.379
330.00,7.553657,25.00854,-0.000170,24.018851,-0.0076,1.379
332.00,7.557293,25.00857,-0.000170,24.018907,-0.0076,1.379
334.00,7.562003,25.00914,-0.000170,24.018854,-0.0076,1.379
336.00,7.566714,25.00921,-0.000170,24.019200,-0.0076,1.379
338.00,7.569625,25.00937,-0.000170,24.019534,-0.0076,1.379
340.00,7.572366,25.01039,-0.000170,24.019238,-0.0076,1.379
342.00,7.575777,25.00998,-0.000169,24.018936,-0.0076,1.378
344.00,7.577860,25.00922,-0.000170,24.018432,-0.0076,1.378
346.00,7.579875,25.00976,-0.000170,24.019084,-0.0076,1.379
348.00,7.582411,25.00963,-0.000172,24.018301,-0.0076,1.380
350.00,7.584308,25.00944,-0.000171,24.018783,-0.0076,1.379
352.00,7.586550,25.00884,-0.000170,24.018809,-0.0076,1.379
354.00,7.587401,25.00937,-0.000169,24.019287,-0.0076,1.379
356.00,7.588430,25.00962,-0.000170,24.018702,-0.0076,1.378
358.00,7.589526,25.00997,-0.000170,24.018974,-0.0076,1.379
360.00,7.589168,25.00917,-0.000170,24.018185,-0.0076,1.379
362.00,7.589750,25.00991,-0.000169,24.018818,-0.0076,1.379
364.00,7.590412,25.00982,-0.000170,24.018907,-0.0076,1.379
366.00,7.590785,25.00937,-0.000171,24.019090,-0.0076,1.379
368.00,7.590650,25.00866,-0.000170,24.018707,-0.0076,1.379
370.00,7.591201,25.00894,-0.000169,24.019095,-0.0076,1.378
372.00,7.591014,25.00957,-0.000169,24.018934,-0.0076,1.378
374.00,7.591268,25.01062,-0.000170,24.018999,-0.0076,1.379
376.00,7.592169,25.01115,-0.000170,24.018727,-0.0076,1.379
378.00,7.592079,25.01122,-0.000170,24.019081,-0.0076,1.379
380.00,7.592251,25.01104,-0.000169,24.019229,-0.0076,1.379
382.00,7.591896,25.01057,-0.000169,24.018586,-0.0076,1.379
384.00,7.591799,25.01036,-0.000169,24.018979,-0.0076,1.379
386.00,7.591060,25.01037,-0.000169,24.019623,-0.0076,1.379
388.00,7.591854,25.00950,-0.000169,24.018548,-0.0076,1.379
390.00,7.592938,25.00978,-0.000170,24.019255,-0.0076,1.379
392.00,7.593245,25.01026,-0.000172,24.019387,-0.0076,1.379
394.00,7.592494,25.01047,-0.000170,24.019581,-0.0076,1.379
396.00,7.593149,25.00992,-0.000169,24.018967,-0.0076,1.378
398.00,7.593137,25.01023,-0.000169,24.019045,-0.0076,1.379
400.00,7.592849,25.00997,-0.000169,24.019436,-0.0076,1.379
402.00,7.592964,25.00878,-0.000169,24.019275,-0.0076,1.378
404.00,7.592876,25.00915,-0.000170,24.018727,-0.0076,1.379
406.00,7.592534,25.01018,-0.000170,24.019099,-0.0076,1.379
408.00,7.591287,25.01038,-0.000169,24.019449,-0.0076,1.379
410.00,7.591652,25.01050,-0.000170,24.019782,-0.0076,1.379
412.00,7.591912,25.00969,-0.000171,24.019454,-0.0076,1.379
414.00,7.592282,25.01001,-0.000170,24.019048,-0.0076,1.379
416.00,7.591675,25.01035,-0.000169,24.019380,-0.0076,1.379
418.00,7.591548,25.01026,-0.000171,24.018909,-0.0076,1.379
420.00,7.589908,25.00977,-0.000170,24.019512,-0.0076,1.379
422.00,7.589561,25.00978,-0.000169,24.018887,-0.0076,1.379
424.00,7.590782,25.01000,-0.000169,24.018758,-0.0076,1.379
426.00,7.590950,25.00909,-0.000169,24.018809,-0.0076,1.379
428.00,7.590695,25.00950,-0.000169,24.018923,-0.0076,1.379
430.00,7.590344,25.00965,-0.000171,24.018870,-0.0076,1.379
432.00,7.590444,25.00973,-0.000170,24.019034,-0.0076,1.379
434.00,7.590469,25.01025,-0.000169,24.019552,-0.0076,1.379
436.00,7.590366,25.01070,-0.000169,24.019146,-0.0076,1.379
438.00,7.590174,25.01122,-0.000168,24.019016,-0.0076,1.379
440.00,7.589732,25.01080,-0.000168,24.018928,-0.0076,1.378
442.00,7.589917,25.01048,-0.000169,24.018861,-0.0076,1.379
444.00,7.589384,25.01002,-0.000169,24.020047,-0.0076,1.379
446.00,7.589542,25.00980,-0.000169,24.019151,-0.0076,1.379
448.00,7.589032,25.00976,-0.000168,24.019664,-0.0076,1.379
450.00,7.589442,25.01044,-0.000168,24.020245,-0.0076,1.379
452.00,7.589208,25.00957,-0.000168,24.019019,-0.0076,1.380
454.00,7.588437,25.01028,-0.000168,24.019436,-0.0076,1.379
456.00,7.588374,25.00953,-0.000169,24.019103,-0.0076,1.379
458.00,7.587701,25.01009,-0.000169,24.018814,-0.0076,1.379
460.00,7.587499,25.00869,-0.000171,24.019153,-0.0076,1.379
462.00,7.588729,25.00898,-0.000170,24.018802,-0.0076,1.379
464.00,7.588381,25.00897,-0.000169,24.019200,-0.0076,1.379
466.00,7.588435,25.00915,-0.000169,24.019398,-0.0076,1.379
468.00,7.588271,25.00938,-0.000169,24.018947,-0.0076,1.379
470.00,7.588147,25.00947,-0.000169,24.019228,-0.0076,1.379
472.00,7.587614,25.00951,-0.000170,24.019204,-0.0076,1.379
474.00,7.587392,25.00929,-0.000169,24.019373,-0.0076,1.379
476.00,7.586954,25.00958,-0.000171,24.018760,-0.0076,1.380
478.00,7.587003,25.01004,-0.000169,24.019788,-0.0076,1.379
480.00,7.586470,25.00928,-0.000169,24.019539,-0.0076,1.379
482.00,7.586656,25.00956,-0.000169,24.019142,-0.0076,1.379
484.00,7.586990,25.00903,-0.000170,24.019190,-0.0076,1.379
486.00,7.586883,25.00907,-0.000170,24.019074,-0.0076,1.379
488.00,7.586671,25.00915,-0.000169,24.019356,-0.0076,1.379
490.00,7.587048,25.00989,-0.000170,24.019026,-0.0076,1.379
492.00,7.587452,25.00989,-0.000169,24.019306,-0.0076,1.379
494.00,7.586544,25.00987,-0.000170,24.018756,-0.0076,1.380
496.00,7.586015,25.00991,-0.000170,24.018948,-0.0076,1.379
498.00,7.586709,25.01068,-0.000169,24.019177,-0.0076,1.379
500.00,7.586732,25.01048,-0.000169,24.019548,-0.0076,1.379
502.00,7.585800,25.01078,-0.000170,24.018620,-0.0076,1.379
504.00,7.585730,25.01065,-0.000169,24.018878,-0.0076,1.379
506.00,7.586284,25.00968,-0.000169,24.018914,-0.0076,1.379
508.00,7.586745,25.01009,-0.000169,24.018502,-0.0076,1.379
510.00,7.586654,25.01085,-0.000169,24.018838,-0.0076,1.379
512.00,7.585948,25.01047,-0.000170,24.018822,-0.0076,1.379
514.00,7.584911,25.00983,-0.000170,24.019264,-0.0076,1.380
516.00,7.584949,25.01064,-0.000170,24.019387,-0.0076,1.379
518.00,7.584842,25.01079,-0.000169,24.019034,-0.0076,1.379
520.00,7.584950,25.01070,-0.000169,24.019501,-0.0076,1.379
522.00,7.583670,25.00978,-0.000170,24.019202,-0.0076,1.380
524.00,7.583292,25.01008,-0.000170,24.019581,-0.0076,1.380
526.00,7.583451,25.01107,-0.000170,24.019722,-0.0076,1.379
528.00,7.583152,25.01200,-0.000171,24.019429,-0.0076,1.379
530.00,7.583497,25.01076,-0.000170,24.019113,-0.0076,1.379
532.00,7.583408,25.01042,-0.000169,24.018916,-0.0076,1.379
534.00,7.583022,25.01004,-0.000170,24.019382,-0.0076,1.380
536.00,7.582754,25.00952,-0.000170,24.019311,-0.0076,1.379
538.00,7.582240,25.00999,-0.000171,24.019070,-0.0076,1.379
540.00,7.582680,25.01016,-0.000170,24.019260,-0.0076,1.379
542.00,7.582210,25.01030,-0.000170,24.019300,-0.0076,1.379
544.00,7.581512,25.01036,-0.000170,24.019623,-0.0076,1.378
546.00,7.582243,25.01030,-0.000170,24.019840,-0.0076,1.379
548.00,7.581623,25.00959,-0.000170,24.019548,-0.0076,1.379
550.00,7.581775,25.01016,-0.000170,24.018919,-0.0076,1.378
552.00,7.581743,25.00999,-0.000169,24.019982,-0.0076,1.378
554.00,7.581798,25.01010,-0.000169,24.019400,-0.0076,1.379
556.00,7.582172,25.01048,-0.000170,24.019494,-0.0076,1.379
558.00,7.581541,25.00982,-0.000171,24.018736,-0.0076,1.380
560.00,7.580972,25.00989,-0.000172,24.018836,-0.0076,1.380
562.00,7.581025,25.01055,-0.000170,24.019487,-0.0076,1.379
564.00,7.580042,25.00978,-0.000171,24.019211,-0.0076,1.379
566.00,7.580299,25.00901,-0.000170,24.018901,-0.0076,1.378
568.00,7.580912,25.00980,-0.000171,24.019563,-0.0076,1.379
570.00,7.580563,25.00957,-0.000171,24.018745,-0.0076,1.379
572.00,7.579594,25.00913,-0.000170,24.018544,-0.0076,1.379
574.00,7.579435,25.00964,-0.000171,24.018919,-0.0076,1.379
576.00,7.580123,25.00940,-0.000172,24.019697,-0.0076,1.379
578.00,7.580646,25.00970,-0.000171,24.018711,-0.0076,1.379
580.00,7.581206,25.00941,-0.000171,24.019360,-0.0076,1.379
582.00,7.581286,25.00978,-0.000170,24.018747,-0.0076,1.379
584.00,7.580355,25.00846,-0.000171,24.018774,-0.0076,1.379
586.00,7.579366,25.00953,-0.000170,24.019075,-0.0076,1.380
588.00,7.579290,25.00996,-0.000171,24.018653,-0.0076,1.380
590.00,7.578464,25.00992,-0.000171,24.018782,-0.0076,1.379
592.00,7.578145,25.00984,-0.000169,24.018941,-0.0076,1.380
594.00,7.577619,25.01006,-0.000170,24.019389,-0.0076,1.380
596.00,7.577462,25.01113,-0.000171,24.018684,-0.0076,1.379
598.00,7.577702,25.01065,-0.000170,24.019358,-0.0076,1.379
600.00,7.578477,25.00980,-0.000169,24.018341,-0.0076,1.379
@2,12.0000,24.0
602.00,7.578661,25.01048,-0.000171,24.018744,-0.0076,1.379
604.00,7.575464,25.01079,-0.000171,24.019170,-0.0076,1.379
606.00,7.566817,25.01078,-0.000170,24.019064,-0.0076,1.379
608.00,7.538614,25.01091,-0.000169,24.018976,-0.0076,1.378
610.00,7.477298,25.01006,-0.000169,24.019360,-0.0076,1.378
612.00,7.399970,25.00987,-0.000168,24.018939,-0.0076,1.379
614.00,7.318227,25.00997,-0.000170,24.018434,-0.0076,1.379
616.00,7.234961,25.00966,-0.000170,24.019273,-0.0076,1.380
618.00,7.152106,25.00998,-0.000171,24.019112,-0.0076,1.381
620.00,7.072215,25.01057,-0.000172,24.019715,-0.0076,1.380
622.00,6.994681,25.01001,-0.000172,24.019112,-0.0076,1.381
624.00,6.922094,25.00924,-0.000170,24.019186,-0.0076,1.380
626.00,6.854986,25.00940,-0.000172,24.019255,-0.0076,1.380
628.00,6.795403,25.00989,-0.000173,24.019806,-0.0076,1.381
630.00,6.748781,25.00994,-0.000173,24.019041,-0.0076,1.381
632.00,6.723033,25.01065,-0.000175,24.018691,-0.0076,1.382
634.00,6.727141,25.00991,-0.000175,24.019229,-0.0076,1.381
636.00,6.752343,25.01010,-0.000175,24.018818,-0.0076,1.381
638.00,6.786646,25.01002,-0.000174,24.019233,-0.0076,1.380
640.00,6.827051,25.00986,-0.000171,24.019840,-0.0076,1.380
642.00,6.874292,25.00985,-0.000172,24.018764,-0.0076,1.380
644.00,6.926018,25.00883,-0.000171,24.019587,-0.0076,1.379
646.00,6.978488,25.00967,-0.000170,24.019641,-0.0076,1.379
648.00,7.032454,25.00947,-0.000171,24.019048,-0.0076,1.379
650.00,7.085994,25.00971,-0.000171,24.018945,-0.0076,1.380
652.00,7.136413,25.00962,-0.000172,24.018807,-0.0076,1.380
654.00,7.184392,25.01013,-0.000173,24.019345,-0.0076,1.379
656.00,7.228719,25.01010,-0.000171,24.019487,-0.0076,1.379
658.00,7.269144,25.00990,-0.000170,24.019238,-0.0076,1.379
660.00,7.305425,25.00953,-0.000171,24.019606,-0.0076,1.379
662.00,7.337746,25.00944,-0.000170,24.019393,-0.0076,1.379
664.00,7.367198,25.01040,-0.000171,24.019146,-0.0076,1.379
666.00,7.392625,25.01020,-0.000170,24.018713,-0.0076,1.379
668.00,7.413982,25.00879,-0.000170,24.019403,-0.0076,1.379
670.00,7.432629,25.00908,-0.000171,24.019474,-0.0076,1.380
672.00,7.448806,25.01015,-0.000170,24.019180,-0.0076,1.380
674.00,7.463646,25.00986,-0.000170,24.019558,-0.0076,1.379
676.00,7.475996,25.01071,-0.000171,24.019150,-0.0076,1.380
678.00,7.486334,25.01052,-0.000170,24.019030,-0.0076,1.379
680.00,7.495852,25.00978,-0.000170,24.019110,-0.0076,1.379
682.00,7.504468,25.00975,-0.000170,24.018928,-0.0076,1.380
684.00,7.510708,25.01060,-0.000172,24.019670,-0.0076,1.380
686.00,7.516480,25.01014,-0.000170,24.019137,-0.0076,1.379
688.00,7.521683,25.01054,-0.000170,24.018898,-0.0076,1.379
690.00,7.525896,25.01119,-0.000170,24.018865,-0.0076,1.379
692.00,7.528957,25.01045,-0.000171,24.019016,-0.0076,1.379
694.00,7.532484,25.01041,-0.000170,24.019599,-0.0076,1.379
696.00,7.535709,25.01032,-0.000170,24.018950,-0.0076,1.380
698.00,7.539008,25.01036,-0.000170,24.018977,-0.0076,1.379
700.00,7.541911,25.01089,-0.000170,24.019565,-0.0076,1.379
702.00,7.544643,25.01122,-0.000171,24.019115,-0.0076,1.380
704.00,7.546192,25.01139,-0.000171,24.019182,-0.0076,1.380
706.00,7.547921,25.01173,-0.000170,24.019264,-0.0076,1.379
708.00,7.549406,25.01206,-0.000169,24.018825,-0.0076,1.379
710.00,7.550993,25.01225,-0.000170,24.019762,-0.0076,1.379
712.00,7.553052,25.01194,-0.000168,24.018831,-0.0076,1.379
714.00,7.553808,25.01132,-0.000170,24.018443,-0.0076,1.379
716.00,7.554974,25.01151,-0.000169,24.018936,-0.0076,1.380
718.00,7.555294,25.01178,-0.000170,24.019052,-0.0076,1.380
720.00,7.556344,25.01105,-0.000170,24.018727,-0.0076,1.380
722.00,7.557143,25.01190,-0.000169,24.019215,-0.0076,1.379
724.00,7.559090,25.01198,-0.000170,24.019159,-0.0076,1.379
726.00,7.559688,25.01241,-0.000170,24.019418,-0.0076,1.380
728.00,7.560353,25.01234,-0.000171,24.018791,-0.0076,1.379
730.00,7.561345,25.01199,-0.000170,24.019360,-0.0076,1.379
732.00,7.561348,25.01161,-0.000169,24.019325,-0.0076,1.380
734.00,7.560991,25.01225,-0.000170,24.019304,-0.0076,1.379
736.00,7.561418,25.01146,-0.000170,24.018789,-0.0075,1.379
738.00,7.562662,25.01155,-0.000170,24.018876,-0.0076,1.379
740.00,7.562732,25.01157,-0.000170,24.018747,-0.0076,1.379
742.00,7.562641,25.01176,-0.000170,24.018930,-0.0076,1.379
744.00,7.562793,25.01233,-0.000169,24.018745,-0.0076,1.379
746.00,7.563439,25.01163,-0.000170,24.019516,-0.0076,1.380
748.00,7.563738,25.01208,-0.000170,24.019133,-0.0076,1.379
750.00,7.564149,25.01226,-0.000170,24.018867,-0.0076,1.380
752.00,7.564846,25.01169,-0.000171,24.018901,-0.0076,1.379
754.00,7.565316,25.01214,-0.000169,24.019331,-0.0076,1.379
756.00,7.564683,25.01134,-0.000170,24.018753,-0.0076,1.379
758.00,7.563986,25.01081,-0.000172,24.019490,-0.0076,1.380
760.00,7.564084,25.01085,-0.000171,24.018660,-0.0076,1.380
762.00,7.564212,25.01026,-0.000171,24.018566,-0.0076,1.380
764.00,7.564682,25.01042,-0.000170,24.019652,-0.0076,1.379
766.00,7.564391,25.01134,-0.000170,24.018867,-0.0076,1.379
768.00,7.563882,25.01104,-0.000170,24.018820,-0.0076,1.379
770.00,7.563661,25.01102,-0.000170,24.019164,-0.0076,1.379
772.00,7.563492,25.01048,-0.000170,24.019654,-0.0076,1.379
774.00,7.564293,25.00994,-0.000170,24.019112,-0.0076,1.379
776.00,7.564553,25.00951,-0.000171,24.018947,-0.0076,1.379
778.00,7.564398,25.01062,-0.000170,24.018145,-0.0076,1.380
780.00,7.564168,25.01128,-0.000170,24.018602,-0.0076,1.379
782.00,7.564383,25.01122,-0.000169,24.018990,-0.0076,1.378
784.00,7.564550,25.01082,-0.000169,24.018740,-0.0076,1.379
786.00,7.563429,25.00987,-0.000169,24.019320,-0.0076,1.379
788.00,7.563509,25.01008,-0.000169,24.018968,-0.0076,1.379
790.00,7.563286,25.01014,-0.000170,24.019374,-0.0076,1.379
792.00,7.563638,25.00956,-0.000170,24.019231,-0.0076,1.379
794.00,7.563150,25.01023,-0.000170,24.019046,-0.0076,1.379
796.00,7.563357,25.01059,-0.000170,24.018999,-0.0076,1.379
798.00,7.563463,25.01060,-0.000170,24.018760,-0.0076,1.380
800.00,7.563148,25.00997,-0.000170,24.018927,-0.0076,1.379
802.00,7.563148,25.01044,-0.000169,24.019083,-0.0076,1.379
804.00,7.563410,25.01029,-0.000170,24.019237,-0.0076,1.379
806.00,7.562978,25.01005,-0.000170,24.019374,-0.0076,1.379
808.00,7.562635,25.01001,-0.000170,24.019095,-0.0076,1.379
810.00,7.562920,25.01052,-0.000170,24.019712,-0.0076,1.379
812.00,7.563095,25.01090,-0.000171,24.019266,-0.0076,1.380
814.00,7.561912,25.01050,-0.000171,24.019311,-0.0076,1.379
816.00,7.561278,25.01032,-0.000171,24.018586,-0.0076,1.379
818.00,7.562022,25.00999,-0.000170,24.019318,-0.0076,1.379
820.00,7.562194,25.00943,-0.000170,24.019200,-0.0076,1.379
822.00,7.562542,25.01020,-0.000169,24.018776,-0.0076,1.379
824.00,7.562473,25.01056,-0.000169,24.019267,-0.0076,1.379
826.00,7.562863,25.00975,-0.000169,24.018376,-0.0076,1.379
828.00,7.562757,25.01008,-0.000170,24.019655,-0.0076,1.379
830.00,7.563391,25.00939,-0.000170,24.019953,-0.0076,1.380
832.00,7.563907,25.00915,-0.000170,24.018852,-0.0076,1.380
834.00,7.564647,25.00931,-0.000170,24.019809,-0.0076,1.379
836.00,7.563595,25.00953,-0.000170,24.019262,-0.0076,1.379
838.00,7.561920,25.00896,-0.000169,24.018727,-0.0076,1.379
840.00,7.562514,25.00945,-0.000169,24.019048,-0.0076,1.379
842.00,7.562803,25.00964,-0.000169,24.019005,-0.0076,1.379
844.00,7.562893,25.00912,-0.000170,24.018885,-0.0076,1.379
846.00,7.562352,25.00978,-0.000170,24.019222,-0.0076,1.379
848.00,7.562078,25.00992,-0.000170,24.018976,-0.0076,1.379
850.00,7.561899,25.00975,-0.000170,24.018700,-0.0076,1.380
852.00,7.562500,25.01074,-0.000172,24.019382,-0.0076,1.380
854.00,7.562084,25.01065,-0.000172,24.018767,-0.0076,1.379
856.00,7.561458,25.01052,-0.000170,24.019153,-0.0076,1.379
858.00,7.560430,25.01115,-0.000169,24.018566,-0.0076,1.379
860.00,7.560239,25.01081,-0.000170,24.019059,-0.0076,1.380
862.00,7.560708,25.01082,-0.000171,24.019316,-0.0076,1.379
864.00,7.561677,25.01092,-0.000170,24.019492,-0.0076,1.379
866.00,7.561655,25.01095,-0.000169,24.019269,-0.0076,1.380
868.00,7.560889,25.01029,-0.000171,24.019104,-0.0076,1.380
870.00,7.560850,25.01066,-0.000170,24.018803,-0.0076,1.379
872.00,7.560709,25.01133,-0.000170,24.019141,-0.0076,1.380
874.00,7.559293,25.01125,-0.000170,24.019184,-0.0076,1.380
876.00,7.559591,25.01103,-0.000170,24.019010,-0.0076,1.380
878.00,7.559787,25.01173,-0.000169,24.019338,-0.0076,1.380
880.00,7.559487,25.01121,-0.000170,24.019005,-0.0076,1.380
882.00,7.558925,25.01097,-0.000171,24.019197,-0.0076,1.379
884.00,7.558669,25.01188,-0.000169,24.019302,-0.0076,1.380
886.00,7.558744,25.01115,-0.000170,24.019157,-0.0076,1.380
888.00,7.559431,25.01046,-0.000170,24.018930,-0.0076,1.380
890.00,7.558820,25.01065,-0.000169,24.019063,-0.0076,1.379
892.00,7.558678,25.01029,-0.000170,24.019170,-0.0076,1.380
894.00,7.558514,25.01080,-0.000170,24.018729,-0.0076,1.380
896.00,7.558404,25.01099,-0.000170,24.019016,-0.0076,1.380
898.00,7.557332,25.01061,-0.000169,24.019113,-0.0076,1.379
900.00,7.557335,25.01050,-0.000170,24.019329,-0.0076,1.380
@3,12.0000,24.0
902.00,7.558934,25.01105,-0.000169,24.018715,-0.0076,1.380
904.00,7.555825,25.01132,-0.000170,24.018796,-0.0076,1.380
906.00,7.546914,25.01218,-0.000171,24.019108,-0.0077,1.380
908.00,7.519933,25.01139,-0.000170,24.019300,-0.0076,1.378
910.00,7.462392,25.01146,-0.000169,24.019063,-0.0076,1.378
912.00,7.388377,25.01154,-0.000169,24.019217,-0.0076,1.379
914.00,7.310084,25.01218,-0.000170,24.019447,-0.0076,1.379
916.00,7.229721,25.01219,-0.000170,24.018939,-0.0076,1.379
918.00,7.149790,25.01230,-0.000170,24.019674,-0.0076,1.381
920.00,7.071758,25.01200,-0.000172,24.018918,-0.0076,1.381
922.00,6.997536,25.01118,-0.000171,24.018718,-0.0076,1.380
924.00,6.928791,25.01102,-0.000172,24.019175,-0.0076,1.380
926.00,6.865703,25.01138,-0.000172,24.018990,-0.0076,1.381
928.00,6.812487,25.01156,-0.000172,24.019248,-0.0076,1.381
930.00,6.772064,25.01112,-0.000174,24.019054,-0.0076,1.381
932.00,6.748546,25.01070,-0.000174,24.019313,-0.0076,1.382
934.00,6.750696,25.01033,-0.000176,24.019023,-0.0076,1.382
936.00,6.771430,25.00976,-0.000175,24.018707,-0.0076,1.381
938.00,6.801701,25.01069,-0.000173,24.019182,-0.0076,1.381
940.00,6.838380,25.01102,-0.000172,24.019188,-0.0076,1.380
942.00,6.879696,25.01114,-0.000172,24.019219,-0.0076,1.380
944.00,6.925925,25.01064,-0.000170,24.019414,-0.0076,1.379
946.00,6.974737,25.01000,-0.000170,24.018896,-0.0076,1.379
948.00,7.024498,25.00937,-0.000171,24.019244,-0.0076,1.380
950.00,7.073571,25.01019,-0.000173,24.018919,-0.0076,1.380
952.00,7.120746,25.00999,-0.000172,24.019153,-0.0076,1.380
954.00,7.165937,25.01091,-0.000172,24.019661,-0.0076,1.380
956.00,7.207676,25.01104,-0.000172,24.019374,-0.0076,1.379
958.00,7.246636,25.01004,-0.000171,24.019400,-0.0076,1.379
960.00,7.281038,25.01022,-0.000173,24.019500,-0.0076,1.379
962.00,7.312188,25.00983,-0.000171,24.019122,-0.0076,1.379
964.00,7.340371,25.01023,-0.000171,24.018410,-0.0076,1.379
966.00,7.365916,25.01063,-0.000171,24.018564,-0.0076,1.380
968.00,7.387896,25.01082,-0.000171,24.019403,-0.0076,1.380
970.00,7.405870,25.01084,-0.000171,24.018314,-0.0076,1.379
972.00,7.421421,25.01025,-0.000170,24.018889,-0.0076,1.379
974.00,7.435881,25.01053,-0.000170,24.018919,-0.0076,1.379
976.00,7.449055,25.01047,-0.000171,24.018918,-0.0076,1.380
978.00,7.459478,25.00963,-0.000172,24.019472,-0.0076,1.379
980.00,7.467449,25.00980,-0.000171,24.019858,-0.0076,1.380
982.00,7.475197,25.01023,-0.000171,24.019206,-0.0076,1.379
984.00,7.482353,25.00994,-0.000171,24.018820,-0.0076,1.379
986.00,7.488397,25.00990,-0.000170,24.018533,-0.0076,1.380
988.00,7.493095,25.01020,-0.000171,24.018945,-0.0076,1.379
990.00,7.498411,25.01042,-0.000171,24.018876,-0.0076,1.380
992.00,7.503307,25.01024,-0.000171,24.018981,-0.0076,1.379
994.00,7.507001,25.01018,-0.000172,24.019133,-0.0076,1.380
996.00,7.510421,25.01050,-0.000172,24.018722,-0.0076,1.379
998.00,7.513412,25.01107,-0.000171,24.019576,-0.0076,1.380
1000.00,7.516176,25.01108,-0.000169,24.018901,-0.0076,1.380
1002.00,7.518646,25.01095,-0.000168,24.018880,-0.0076,1.379
1004.00,7.521966,25.01072,-0.000171,24.018334,-0.0076,1.380
1006.00,7.524722,25.01023,-0.000171,24.019133,-0.0076,1.380
1008.00,7.526583,25.01049,-0.000170,24.019316,-0.0076,1.379
1010.00,7.528713,25.01051,-0.000170,24.019006,-0.0076,1.379
1012.00,7.530272,25.01030,-0.000171,24.018762,-0.0076,1.379
1014.00,7.531670,25.01094,-0.000171,24.018544,-0.0076,1.380
1016.00,7.533987,25.01069,-0.000171,24.018240,-0.0076,1.380
1018.00,7.534277,25.01121,-0.000170,24.018783,-0.0076,1.380
1020.00,7.534522,25.01176,-0.000171,24.018793,-0.0076,1.379
1022.00,7.535036,25.01134,-0.000169,24.018861,-0.0076,1.379
1024.00,7.536230,25.01203,-0.000171,24.019184,-0.0076,1.380
1026.00,7.537943,25.01197,-0.000172,24.019039,-0.0076,1.380
1028.00,7.539017,25.01179,-0.000170,24.019097,-0.0076,1.380
1030.00,7.538427,25.01159,-0.000171,24.018396,-0.0076,1.380
1032.00,7.538764,25.01137,-0.000170,24.018648,-0.0076,1.379
1034.00,7.539286,25.01184,-0.000170,24.018307,-0.0076,1.379
1036.00,7.540133,25.01064,-0.000171,24.018475,-0.0076,1.380
1038.00,7.541751,25.01050,-0.000171,24.018963,-0.0076,1.380
1040.00,7.542728,25.01130,-0.000171,24.019548,-0.0076,1.380
1042.00,7.543555,25.01127,-0.000170,24.019739,-0.0076,1.380
1044.00,7.543949,25.01118,-0.000170,24.019293,-0.0076,1.380
1046.00,7.543709,25.01167,-0.000170,24.019358,-0.0076,1.379
1048.00,7.543865,25.01143,-0.000170,24.019474,-0.0076,1.379
1050.00,7.544300,25.01092,-0.000170,24.019543,-0.0076,1.380
1052.00,7.544577,25.01093,-0.000171,24.018896,-0.0076,1.380
1054.00,7.543825,25.01121,-0.000171,24.018434,-0.0076,1.379
1056.00,7.544016,25.01143,-0.000170,24.019001,-0.0076,1.380
1058.00,7.544466,25.01127,-0.000170,24.018689,-0.0076,1.380
1060.00,7.543966,25.01075,-0.000170,24.019117,-0.0076,1.380
1062.00,7.543550,25.01123,-0.000168,24.019222,-0.0076,1.379
1064.00,7.543713,25.01047,-0.000169,24.018965,-0.0076,1.379
1066.00,7.543764,25.01119,-0.000170,24.018454,-0.0076,1.380
1068.00,7.543605,25.01117,-0.000169,24.018686,-0.0076,1.380
1070.00,7.543732,25.01094,-0.000170,24.019170,-0.0076,1.379
1072.00,7.544467,25.01162,-0.000170,24.018811,-0.0076,1.379
1074.00,7.545137,25.01141,-0.000169,24.018793,-0.0076,1.379
1076.00,7.546009,25.01126,-0.000169,24.019478,-0.0076,1.380
1078.00,7.546593,25.01159,-0.000169,24.018754,-0.0076,1.380
1080.00,7.546821,25.01120,-0.000170,24.018745,-0.0076,1.380
1082.00,7.545932,25.01040,-0.000169,24.018715,-0.0076,1.379
1084.00,7.545661,25.01100,-0.000169,24.018764,-0.0076,1.379
1086.00,7.545599,25.01174,-0.000170,24.019344,-0.0076,1.380
1088.00,7.545627,25.01213,-0.000170,24.019619,-0.0076,1.379
1090.00,7.544720,25.01181,-0.000170,24.018754,-0.0076,1.380
1092.00,7.544784,25.01233,-0.000170,24.019148,-0.0076,1.379
1094.00,7.545579,25.01217,-0.000169,24.019248,-0.0076,1.380
1096.00,7.545372,25.01163,-0.000169,24.019451,-0.0076,1.379
1098.00,7.544308,25.01169,-0.000170,24.019162,-0.0076,1.379
1100.00,7.544431,25.01161,-0.000170,24.018785,-0.0076,1.380
1102.00,7.544333,25.01192,-0.000171,24.019683,-0.0076,1.379
1104.00,7.544917,25.01128,-0.000170,24.019451,-0.0076,1.379
1106.00,7.544873,25.01213,-0.000170,24.019104,-0.0076,1.380
1108.00,7.545022,25.01179,-0.000170,24.018914,-0.0076,1.379
1110.00,7.544420,25.01141,-0.000170,24.019675,-0.0076,1.380
1112.00,7.544511,25.01138,-0.000170,24.019770,-0.0076,1.380
1114.00,7.544852,25.01175,-0.000170,24.018798,-0.0076,1.380
1116.00,7.544943,25.01189,-0.000171,24.019518,-0.0076,1.380
1118.00,7.544039,25.01210,-0.000171,24.019231,-0.0076,1.380
1120.00,7.543566,25.01168,-0.000170,24.018751,-0.0076,1.380
1122.00,7.543294,25.01212,-0.000171,24.018861,-0.0076,1.380
1124.00,7.543604,25.01128,-0.000170,24.018794,-0.0076,1.379
1126.00,7.544474,25.01179,-0.000170,24.019295,-0.0076,1.380
1128.00,7.544678,25.01170,-0.000171,24.018985,-0.0076,1.379
1130.00,7.544141,25.01226,-0.000170,24.018798,-0.0076,1.380
1132.00,7.544167,25.01141,-0.000170,24.018648,-0.0076,1.380
1134.00,7.543963,25.01187,-0.000170,24.019050,-0.0076,1.380
1136.00,7.543988,25.01225,-0.000169,24.019072,-0.0076,1.379
1138.00,7.544129,25.01121,-0.000169,24.018468,-0.0076,1.379
1140.00,7.544139,25.01099,-0.000170,24.019099,-0.0076,1.379
1142.00,7.543599,25.01144,-0.000170,24.019191,-0.0076,1.380
1144.00,7.542952,25.01198,-0.000170,24.018802,-0.0076,1.380
1146.00,7.543041,25.01141,-0.000170,24.019045,-0.0076,1.380
1148.00,7.543427,25.01088,-0.000170,24.018970,-0.0076,1.379
1150.00,7.543691,25.01133,-0.000169,24.019286,-0.0076,1.379
1152.00,7.542899,25.01150,-0.000169,24.019075,-0.0076,1.380
1154.00,7.542620,25.01213,-0.000169,24.018934,-0.0076,1.379
1156.00,7.542764,25.01136,-0.000169,24.019287,-0.0076,1.380
1158.00,7.543057,25.01166,-0.000169,24.018892,-0.0076,1.379
1160.00,7.542751,25.01133,-0.000169,24.019438,-0.0076,1.379
1162.00,7.542393,25.01102,-0.000170,24.019104,-0.0076,1.379
1164.00,7.542355,25.01137,-0.000170,24.019157,-0.0076,1.379
1166.00,7.542617,25.01140,-0.000170,24.019554,-0.0076,1.379
1168.00,7.541988,25.01121,-0.000171,24.018921,-0.0076,1.379
1170.00,7.541967,25.01207,-0.000171,24.019057,-0.0076,1.380
1172.00,7.541983,25.01155,-0.000169,24.019240,-0.0076,1.380
1174.00,7.541967,25.01176,-0.000170,24.019113,-0.0076,1.379
1176.00,7.541160,25.01229,-0.000170,24.019570,-0.0075,1.380
1178.00,7.541538,25.01161,-0.000170,24.019159,-0.0076,1.379
1180.00,7.542423,25.01219,-0.000170,24.018593,-0.0076,1.379
1182.00,7.542719,25.01222,-0.000169,24.018905,-0.0076,1.379
1184.00,7.542053,25.01248,-0.000169,24.019005,-0.0076,1.379
1186.00,7.541272,25.01224,-0.000170,24.019066,-0.0076,1.380
1188.00,7.542295,25.01266,-0.000171,24.019458,-0.0076,1.380
1190.00,7.541576,25.01261,-0.000170,24.019449,-0.0076,1.380
1192.00,7.541555,25.01285,-0.000170,24.019514,-0.0076,1.379
1194.00,7.540880,25.01316,-0.000170,24.019596,-0.0076,1.379
1196.00,7.540473,25.01332,-0.000169,24.019101,-0.0076,1.380
1198.00,7.540631,25.01344,-0.000170,24.018992,-0.0076,1.379
1200.00,7.541251,25.01256,-0.000169,24.018890,-0.0076,1.379
@4,12.0000,24.0
1202.00,7.541070,25.01247,-0.000170,24.018841,-0.0076,1.380
1204.00,7.538930,25.01328,-0.000171,24.019267,-0.0076,1.379
1206.00,7.531454,25.01297,-0.000171,24.018232,-0.0076,1.379
1208.00,7.508371,25.01296,-0.000170,24.019052,-0.0076,1.378
1210.00,7.456334,25.01299,-0.000170,24.019148,-0.0076,1.379
1212.00,7.387562,25.01386,-0.000170,24.019003,-0.0076,1.379
1214.00,7.315474,25.01345,-0.000170,24.018861,-0.0076,1.380
1216.00,7.242890,25.01321,-0.000171,24.019275,-0.0076,1.380
1218.00,7.171032,25.01384,-0.000171,24.019828,-0.0076,1.380
1220.00,7.101206,25.01345,-0.000172,24.018899,-0.0076,1.380
1222.00,7.035356,25.01357,-0.000171,24.018727,-0.0076,1.380
1224.00,6.973445,25.01419,-0.000171,24.018263,-0.0076,1.380
1226.00,6.918457,25.01401,-0.000172,24.019063,-0.0076,1.380
1228.00,6.870745,25.01400,-0.000172,24.019614,-0.0076,1.381
1230.00,6.834379,25.01348,-0.000173,24.018613,-0.0076,1.382
1232.00,6.812034,25.01369,-0.000173,24.018680,-0.0076,1.382
1234.00,6.810703,25.01375,-0.000173,24.018609,-0.0076,1.381
1236.00,6.825803,25.01391,-0.000173,24.018590,-0.0076,1.381
1238.00,6.848348,25.01413,-0.000172,24.019121,-0.0076,1.380
1240.00,6.876185,25.01491,-0.000172,24.019260,-0.0076,1.380
1242.00,6.909886,25.01495,-0.000173,24.018704,-0.0076,1.380
1244.00,6.947749,25.01462,-0.000173,24.019141,-0.0076,1.379
1246.00,6.988966,25.01517,-0.000172,24.019251,-0.0077,1.380
1248.00,7.030841,25.01434,-0.000171,24.018803,-0.0076,1.379
1250.00,7.073082,25.01343,-0.000172,24.017968,-0.0076,1.380
1252.00,7.114471,25.01347,-0.000172,24.019104,-0.0076,1.379
1254.00,7.155010,25.01350,-0.000172,24.019275,-0.0076,1.379
1256.00,7.192995,25.01399,-0.000173,24.019043,-0.0076,1.380
1258.00,7.229858,25.01414,-0.000172,24.018294,-0.0076,1.380
1260.00,7.263188,25.01402,-0.000173,24.018847,-0.0076,1.380
1262.00,7.292357,25.01361,-0.000172,24.019046,-0.0076,1.380
1264.00,7.319671,25.01335,-0.000172,24.019017,-0.0076,1.379
1266.00,7.342539,25.01329,-0.000173,24.018568,-0.0076,1.379
1268.00,7.362651,25.01396,-0.000173,24.018816,-0.0076,1.380
1270.00,7.381147,25.01414,-0.000172,24.019146,-0.0076,1.379
1272.00,7.397227,25.01301,-0.000172,24.018609,-0.0076,1.379
1274.00,7.411177,25.01300,-0.000172,24.018310,-0.0076,1.379
1276.00,7.423440,25.01354,-0.000172,24.018528,-0.0076,1.379
1278.00,7.433244,25.01297,-0.000172,24.018414,-0.0076,1.379
1280.00,7.442659,25.01284,-0.000172,24.018593,-0.0077,1.379
1282.00,7.452300,25.01281,-0.000170,24.018845,-0.0077,1.379
1284.00,7.459046,25.01275,-0.000171,24.018780,-0.0076,1.379
1286.00,7.465266,25.01330,-0.000171,24.018602,-0.0076,1.379
1288.00,7.470261,25.01274,-0.000170,24.019523,-0.0076,1.379
1290.00,7.474768,25.01240,-0.000171,24.019041,-0.0076,1.379
1292.00,7.479221,25.01250,-0.000171,24.018974,-0.0076,1.379
1294.00,7.484148,25.01224,-0.000169,24.018508,-0.0076,1.379
1296.00,7.488065,25.01234,-0.000171,24.018899,-0.0076,1.380
1298.00,7.490306,25.01220,-0.000172,24.018923,-0.0076,1.380
1300.00,7.492940,25.01244,-0.000171,24.018539,-0.0076,1.380
1302.00,7.496342,25.01208,-0.000171,24.019023,-0.0077,1.380
1304.00,7.498984,25.01123,-0.000171,24.018425,-0.0077,1.379
1306.00,7.501604,25.01145,-0.000170,24.018539,-0.0076,1.379
1308.00,7.503953,25.01084,-0.000172,24.019104,-0.0077,1.379
1310.00,7.505734,25.01095,-0.000171,24.019561,-0.0076,1.380
1312.00,7.508027,25.01164,-0.000172,24.018793,-0.0077,1.380
1314.00,7.509249,25.01270,-0.000172,24.019026,-0.0076,1.379
1316.00,7.510880,25.01197,-0.000173,24.018791,-0.0076,1.380
1318.00,7.511882,25.01111,-0.000173,24.018624,-0.0076,1.380
1320.00,7.514061,25.01151,-0.000172,24.018256,-0.0076,1.380
1322.00,7.515718,25.01192,-0.000170,24.018624,-0.0077,1.379
1324.00,7.516811,25.01193,-0.000170,24.018533,-0.0076,1.379
1326.00,7.518635,25.01225,-0.000170,24.018860,-0.0076,1.379
1328.00,7.519088,25.01248,-0.000171,24.019311,-0.0076,1.380
1330.00,7.520203,25.01208,-0.000171,24.019306,-0.0076,1.379
1332.00,7.521345,25.01166,-0.000170,24.018803,-0.0077,1.379
1334.00,7.522396,25.01213,-0.000170,24.018372,-0.0076,1.380
1336.00,7.522856,25.01178,-0.000171,24.018858,-0.0076,1.380
1338.00,7.523069,25.01200,-0.000171,24.018649,-0.0076,1.380
1340.00,7.523277,25.01193,-0.000170,24.019296,-0.0076,1.379
1342.00,7.523667,25.01295,-0.000170,24.018127,-0.0076,1.380
1344.00,7.524761,25.01209,-0.000171,24.018542,-0.0076,1.379
1346.00,7.525051,25.01163,-0.000171,24.018677,-0.0076,1.380
1348.00,7.525324,25.01221,-0.000172,24.018481,-0.0076,1.380
1350.00,7.525663,25.01300,-0.000171,24.018852,-0.0077,1.380
1352.00,7.526648,25.01342,-0.000170,24.018655,-0.0076,1.380
1354.00,7.526382,25.01427,-0.000171,24.018524,-0.0076,1.379
1356.00,7.525964,25.01344,-0.000171,24.018341,-0.0076,1.380
1358.00,7.526551,25.01330,-0.000171,24.018727,-0.0076,1.379
1360.00,7.527176,25.01325,-0.000169,24.018468,-0.0076,1.380
1362.00,7.528154,25.01333,-0.000171,24.018894,-0.0076,1.380
1364.00,7.527840,25.01276,-0.000171,24.018617,-0.0076,1.379
1366.00,7.527377,25.01257,-0.000172,24.019235,-0.0076,1.380
1368.00,7.527818,25.01373,-0.000171,24.019035,-0.0076,1.380
1370.00,7.528164,25.01474,-0.000170,24.018292,-0.0076,1.380
1372.00,7.527872,25.01396,-0.000171,24.018894,-0.0076,1.380
1374.00,7.528355,25.01433,-0.000170,24.018370,-0.0077,1.379
1376.00,7.529308,25.01457,-0.000170,24.018631,-0.0076,1.379
1378.00,7.530760,25.01401,-0.000171,24.019025,-0.0076,1.379
1380.00,7.530568,25.01360,-0.000171,24.019226,-0.0076,1.380
1382.00,7.529290,25.01492,-0.000171,24.018285,-0.0076,1.380
1384.00,7.529459,25.01418,-0.000170,24.018629,-0.0076,1.380
1386.00,7.530037,25.01342,-0.000171,24.018785,-0.0076,1.379
1388.00,7.529128,25.01327,-0.000171,24.018035,-0.0076,1.379
1390.00,7.530151,25.01346,-0.000171,24.019157,-0.0077,1.380
1392.00,7.530223,25.01305,-0.000171,24.018698,-0.0076,1.380
1394.00,7.530337,25.01266,-0.000171,24.018796,-0.0076,1.379
1396.00,7.529607,25.01309,-0.000170,24.018559,-0.0076,1.379
1398.00,7.529466,25.01317,-0.000170,24.018869,-0.0076,1.380
1400.00,7.529720,25.01358,-0.000171,24.019132,-0.0076,1.380
1402.00,7.530130,25.01367,-0.000171,24.018575,-0.0076,1.379
1404.00,7.530132,25.01341,-0.000171,24.018872,-0.0076,1.380
1406.00,7.528492,25.01320,-0.000171,24.018802,-0.0076,1.380
1408.00,7.527933,25.01314,-0.000171,24.018207,-0.0076,1.380
1410.00,7.527476,25.01290,-0.000170,24.018483,-0.0076,1.380
1412.00,7.528450,25.01375,-0.000170,24.018905,-0.0076,1.380
1414.00,7.529821,25.01482,-0.000169,24.019095,-0.0077,1.379
1416.00,7.529871,25.01380,-0.000169,24.019320,-0.0076,1.380
1418.00,7.529793,25.01325,-0.000169,24.019088,-0.0076,1.380
1420.00,7.529069,25.01342,-0.000171,24.018686,-0.0076,1.380
1422.00,7.528446,25.01250,-0.000170,24.018667,-0.0076,1.379
1424.00,7.528635,25.01293,-0.000171,24.019093,-0.0076,1.380
1426.00,7.527917,25.01305,-0.000171,24.018328,-0.0076,1.380
1428.00,7.526932,25.01313,-0.000171,24.019061,-0.0076,1.380
1430.00,7.527081,25.01332,-0.000171,24.018936,-0.0076,1.380
1432.00,7.527722,25.01317,-0.000171,24.018446,-0.0076,1.380
1434.00,7.528240,25.01314,-0.000170,24.018613,-0.0077,1.379
1436.00,7.528141,25.01348,-0.000171,24.019258,-0.0076,1.379
1438.00,7.527163,25.01312,-0.000171,24.018930,-0.0076,1.380
1440.00,7.526541,25.01331,-0.000170,24.019066,-0.0076,1.380
1442.00,7.526738,25.01306,-0.000170,24.019161,-0.0076,1.379
1444.00,7.527627,25.01197,-0.000171,24.018798,-0.0077,1.379
1446.00,7.526849,25.01328,-0.000171,24.019514,-0.0076,1.380
1448.00,7.526501,25.01379,-0.000170,24.018535,-0.0076,1.380
1450.00,7.526484,25.01366,-0.000171,24.018334,-0.0076,1.380
1452.00,7.526648,25.01397,-0.000171,24.018698,-0.0076,1.379
1454.00,7.526724,25.01332,-0.000169,24.019597,-0.0076,1.379
1456.00,7.526436,25.01396,-0.000170,24.018889,-0.0076,1.380
1458.00,7.525723,25.01321,-0.000170,24.018559,-0.0076,1.380
1460.00,7.526245,25.01336,-0.000171,24.018990,-0.0077,1.379
1462.00,7.526706,25.01309,-0.000169,24.018631,-0.0076,1.379
1464.00,7.526594,25.01365,-0.000172,24.018084,-0.0076,1.380
1466.00,7.526441,25.01288,-0.000171,24.018524,-0.0076,1.380
1468.00,7.527276,25.01351,-0.000171,24.018729,-0.0076,1.379
1470.00,7.527177,25.01327,-0.000171,24.019190,-0.0076,1.380
1472.00,7.528168,25.01366,-0.000171,24.018754,-0.0077,1.380
1474.00,7.527764,25.01410,-0.000169,24.018923,-0.0076,1.379
1476.00,7.527804,25.01345,-0.000171,24.018776,-0.0076,1.380
1478.00,7.528257,25.01314,-0.000171,24.018599,-0.0076,1.380
1480.00,7.527463,25.01285,-0.000171,24.018597,-0.0076,1.380
1482.00,7.527935,25.01242,-0.000170,24.018892,-0.0077,1.379
1484.00,7.527689,25.01222,-0.000171,24.019287,-0.0076,1.380
1486.00,7.527807,25.01251,-0.000171,24.019144,-0.0076,1.379
1488.00,7.528225,25.01291,-0.000172,24.019028,-0.0076,1.380
1490.00,7.528002,25.01201,-0.000172,24.018838,-0.0076,1.380
1492.00,7.528355,25.01225,-0.000170,24.019041,-0.0076,1.380
1494.00,7.528901,25.01159,-0.000171,24.019741,-0.0076,1.380
1496.00,7.528518,25.01237,-0.000171,24.018580,-0.0076,1.380
1498.00,7.528191,25.01178,-0.000171,24.018379,-0.0076,1.379
1500.00,7.527511,25.01140,-0.000170,24.019151,-0.0076,1.379
@5,12.0000,24.0
1502.00,7.526612,25.01113,-0.000171,24.018671,-0.0076,1.380
1504.00,7.524530,25.01119,-0.000171,24.018299,-0.0076,1.381
1506.00,7.516990,25.01099,-0.000170,24.019132,-0.0076,1.379
1508.00,7.497664,25.01082,-0.000170,24.019005,-0.0076,1.378
1510.00,7.454238,25.01157,-0.000168,24.019119,-0.0076,1.378
1512.00,7.396031,25.01176,-0.000170,24.018336,-0.0076,1.379
1514.00,7.334048,25.01172,-0.000170,24.019010,-0.0077,1.381
1516.00,7.272494,25.01149,-0.000172,24.018934,-0.0076,1.380
1518.00,7.210403,25.01220,-0.000171,24.018867,-0.0076,1.381
1520.00,7.149577,25.01255,-0.000172,24.019139,-0.0076,1.381
1522.00,7.092197,25.01267,-0.000173,24.019030,-0.0076,1.381
1524.00,7.038583,25.01238,-0.000173,24.019017,-0.0076,1.381
1526.00,6.989681,25.01354,-0.000172,24.018046,-0.0077,1.381
1528.00,6.949465,25.01325,-0.000172,24.019157,-0.0076,1.381
1530.00,6.918097,25.01296,-0.000172,24.018840,-0.0077,1.381
1532.00,6.898939,25.01332,-0.000172,24.018356,-0.0076,1.383
1534.00,6.896413,25.01415,-0.000174,24.018782,-0.0076,1.382
1536.00,6.906724,25.01396,-0.000175,24.018783,-0.0076,1.382
1538.00,6.922951,25.01341,-0.000174,24.018745,-0.0076,1.382
1540.00,6.944146,25.01333,-0.000173,24.018680,-0.0076,1.381
1542.00,6.970916,25.01368,-0.000172,24.018677,-0.0076,1.380
1544.00,6.999635,25.01322,-0.000172,24.018325,-0.0076,1.380
1546.00,7.031730,25.01339,-0.000172,24.018506,-0.0076,1.380
1548.00,7.066522,25.01380,-0.000172,24.018798,-0.0076,1.380
1550.00,7.102017,25.01307,-0.000170,24.018733,-0.0076,1.380
1552.00,7.137500,25.01386,-0.000171,24.018765,-0.0076,1.380
1554.00,7.171940,25.01351,-0.000172,24.018234,-0.0077,1.380
1556.00,7.203557,25.01359,-0.000172,24.018225,-0.0076,1.379
1558.00,7.232824,25.01385,-0.000173,24.018921,-0.0076,1.380
1560.00,7.259911,25.01280,-0.000172,24.018338,-0.0077,1.380
1562.00,7.284567,25.01328,-0.000172,24.018787,-0.0076,1.380
1564.00,7.306303,25.01356,-0.000172,24.018657,-0.0076,1.379
1566.00,7.326028,25.01310,-0.000172,24.019010,-0.0076,1.379
1568.00,7.344896,25.01271,-0.000173,24.018731,-0.0076,1.380
1570.00,7.360458,25.01265,-0.000173,24.018640,-0.0076,1.380
1572.00,7.374225,25.01371,-0.000172,24.017834,-0.0076,1.380
1574.00,7.386596,25.01342,-0.000171,24.018415,-0.0076,1.380
1576.00,7.399102,25.01328,-0.000172,24.019235,-0.0076,1.380
1578.00,7.409537,25.01296,-0.000170,24.018419,-0.0076,1.380
1580.00,7.418496,25.01307,-0.000170,24.017814,-0.0076,1.379
1582.00,7.426340,25.01234,-0.000171,24.018305,-0.0076,1.379
1584.00,7.433355,25.01234,-0.000171,24.018711,-0.0076,1.379
1586.00,7.439346,25.01195,-0.000172,24.018040,-0.0077,1.380
1588.00,7.446201,25.01228,-0.000172,24.017942,-0.0077,1.380
1590.00,7.451687,25.01224,-0.000172,24.019287,-0.0076,1.380
1592.00,7.456576,25.01187,-0.000172,24.018539,-0.0076,1.381
1594.00,7.462052,25.01201,-0.000171,24.018269,-0.0076,1.380
1596.00,7.466440,25.01190,-0.000171,24.018327,-0.0076,1.380
1598.00,7.469861,25.01191,-0.000172,24.018827,-0.0076,1.380
1600.00,7.473038,25.01190,-0.000171,24.018430,-0.0076,1.381
1602.00,7.477086,25.01200,-0.000172,24.018437,-0.0076,1.380
1604.00,7.480028,25.01130,-0.000172,24.017971,-0.0076,1.380
1606.00,7.482024,25.01194,-0.000172,24.018599,-0.0077,1.380
1608.00,7.484651,25.01155,-0.000172,24.018020,-0.0077,1.379
1610.00,7.487702,25.01080,-0.000172,24.018080,-0.0076,1.380
1612.00,7.489567,25.01096,-0.000170,24.018330,-0.0076,1.379
1614.00,7.491601,25.01072,-0.000172,24.018098,-0.0076,1.380
1616.00,7.494856,25.01171,-0.000172,24.017777,-0.0076,1.380
1618.00,7.496241,25.01207,-0.000173,24.018577,-0.0076,1.380
1620.00,7.497653,25.01141,-0.000171,24.018600,-0.0077,1.379
1622.00,7.498806,25.01145,-0.000171,24.018573,-0.0076,1.380
1624.00,7.499500,25.01151,-0.000172,24.018464,-0.0076,1.379
1626.00,7.501377,25.01151,-0.000172,24.018171,-0.0077,1.379
1628.00,7.502318,25.01154,-0.000172,24.018473,-0.0076,1.380
1630.00,7.502620,25.01144,-0.000172,24.017970,-0.0077,1.381
1632.00,7.503791,25.01216,-0.000172,24.018173,-0.0076,1.380
1634.00,7.504322,25.01148,-0.000172,24.018680,-0.0076,1.380
1636.00,7.505409,25.01169,-0.000172,24.018347,-0.0076,1.380
1638.00,7.506096,25.01127,-0.000172,24.018374,-0.0076,1.379
1640.00,7.506212,25.01071,-0.000172,24.018047,-0.0077,1.380
1642.00,7.506378,25.01085,-0.000173,24.017951,-0.0077,1.380
1644.00,7.507356,25.01069,-0.000172,24.018434,-0.0076,1.379
1646.00,7.509143,25.01189,-0.000172,24.018809,-0.0076,1.379
1648.00,7.508936,25.01279,-0.000172,24.018735,-0.0076,1.379
1650.00,7.509260,25.01167,-0.000171,24.018493,-0.0076,1.380
1652.00,7.509260,25.01172,-0.000173,24.018338,-0.0076,1.380
1654.00,7.508543,25.01234,-0.000172,24.018448,-0.0076,1.380
1656.00,7.509214,25.01271,-0.000173,24.018283,-0.0077,1.380
1658.00,7.511337,25.01244,-0.000172,24.018595,-0.0077,1.379
1660.00,7.511981,25.01133,-0.000171,24.017815,-0.0077,1.380
1662.00,7.512809,25.01188,-0.000173,24.017991,-0.0077,1.380
1664.00,7.513041,25.01369,-0.000172,24.018220,-0.0076,1.380
1666.00,7.513700,25.01385,-0.000172,24.018053,-0.0077,1.380
1668.00,7.513866,25.01366,-0.000171,24.018782,-0.0076,1.379
1670.00,7.513777,25.01347,-0.000170,24.019342,-0.0076,1.379
1672.00,7.514522,25.01416,-0.000170,24.018359,-0.0076,1.380
1674.00,7.515274,25.01446,-0.000171,24.018847,-0.0077,1.380
1676.00,7.515429,25.01445,-0.000171,24.018800,-0.0077,1.380
1678.00,7.514593,25.01455,-0.000172,24.018158,-0.0076,1.380
1680.00,7.514642,25.01383,-0.000171,24.018609,-0.0077,1.379
1682.00,7.514354,25.01370,-0.000172,24.018691,-0.0077,1.380
1684.00,7.514874,25.01401,-0.000171,24.018022,-0.0077,1.380
1686.00,7.515861,25.01440,-0.000173,24.018736,-0.0077,1.380
1688.00,7.515783,25.01387,-0.000171,24.018740,-0.0076,1.380
1690.00,7.515510,25.01346,-0.000170,24.018269,-0.0076,1.380
1692.00,7.515998,25.01372,-0.000170,24.018963,-0.0076,1.380
1694.00,7.515960,25.01406,-0.000170,24.018241,-0.0076,1.380
1696.00,7.516239,25.01415,-0.000171,24.018760,-0.0076,1.380
1698.00,7.516308,25.01387,-0.000171,24.018860,-0.0076,1.380
1700.00,7.515467,25.01379,-0.000171,24.018682,-0.0076,1.380
1702.00,7.514900,25.01339,-0.000171,24.018303,-0.0077,1.379
1704.00,7.514724,25.01354,-0.000172,24.018015,-0.0076,1.380
1706.00,7.515659,25.01348,-0.000171,24.018439,-0.0076,1.380
1708.00,7.515912,25.01373,-0.000171,24.019048,-0.0077,1.380
1710.00,7.515538,25.01346,-0.000170,24.018439,-0.0076,1.380
1712.00,7.516144,25.01333,-0.000169,24.018588,-0.0076,1.379
1714.00,7.515751,25.01333,-0.000171,24.018517,-0.0076,1.380
1716.00,7.515081,25.01350,-0.000172,24.018352,-0.0076,1.380
1718.00,7.515159,25.01373,-0.000172,24.018724,-0.0076,1.380
1720.00,7.514244,25.01433,-0.000171,24.018577,-0.0076,1.379
1722.00,7.514222,25.01362,-0.000170,24.018764,-0.0076,1.380
1724.00,7.514352,25.01403,-0.000171,24.019108,-0.0077,1.380
1726.00,7.515234,25.01433,-0.000170,24.018120,-0.0076,1.379
1728.00,7.515150,25.01343,-0.000170,24.019032,-0.0076,1.380
1730.00,7.514802,25.01439,-0.000170,24.019416,-0.0076,1.380
1732.00,7.514430,25.01474,-0.000172,24.018624,-0.0076,1.380
1734.00,7.514249,25.01406,-0.000172,24.019035,-0.0076,1.380
1736.00,7.514897,25.01407,-0.000171,24.019054,-0.0076,1.380
1738.00,7.515261,25.01417,-0.000171,24.018867,-0.0076,1.380
1740.00,7.515344,25.01573,-0.000171,24.018753,-0.0076,1.380
1742.00,7.515423,25.01484,-0.000171,24.018867,-0.0076,1.380
1744.00,7.515670,25.01511,-0.000171,24.018590,-0.0077,1.380
1746.00,7.515806,25.01429,-0.000172,24.018439,-0.0077,1.380
1748.00,7.516040,25.01455,-0.000170,24.018200,-0.0076,1.380
1750.00,7.515513,25.01526,-0.000171,24.018399,-0.0076,1.380
1752.00,7.515026,25.01542,-0.000171,24.018417,-0.0076,1.380
1754.00,7.515169,25.01579,-0.000170,24.018492,-0.0076,1.379
1756.00,7.514752,25.01467,-0.000171,24.018682,-0.0077,1.380
1758.00,7.514627,25.01440,-0.000171,24.018812,-0.0076,1.380
1760.00,7.514361,25.01401,-0.000171,24.018724,-0.0076,1.380
1762.00,7.514540,25.01440,-0.000172,24.018539,-0.0076,1.380
1764.00,7.514455,25.01469,-0.000171,24.018151,-0.0076,1.380
1766.00,7.514385,25.01475,-0.000172,24.018334,-0.0076,1.380
1768.00,7.513997,25.01466,-0.000172,24.018691,-0.0077,1.380
1770.00,7.513920,25.01477,-0.000172,24.018671,-0.0076,1.380
1772.00,7.514208,25.01461,-0.000172,24.018577,-0.0076,1.380
1774.00,7.514590,25.01499,-0.000171,24.018789,-0.0076,1.380
1776.00,7.513924,25.01481,-0.000170,24.018693,-0.0076,1.380
1778.00,7.513229,25.01506,-0.000170,24.019101,-0.0077,1.380
1780.00,7.513585,25.01482,-0.000171,24.018977,-0.0076,1.379
1782.00,7.513581,25.01406,-0.000170,24.018198,-0.0076,1.380
1784.00,7.514587,25.01472,-0.000172,24.018843,-0.0076,1.380
1786.00,7.513890,25.01428,-0.000170,24.018631,-0.0076,1.379
1788.00,7.513853,25.01441,-0.000171,24.018760,-0.0076,1.380
1790.00,7.514653,25.01445,-0.000172,24.018653,-0.0076,1.380
1792.00,7.514533,25.01388,-0.000171,24.018782,-0.0076,1.380
1794.00,7.514378,25.01398,-0.000172,24.018521,-0.0076,1.379
1796.00,7.514753,25.01410,-0.000170,24.018870,-0.0076,1.379
1798.00,7.513589,25.01378,-0.000170,24.019088,-0.0077,1.380
1800.00,7.513011,25.01373,-0.000171,24.018332,-0.0077,1.380
@6,12.0000,24.0
1802.00,7.512148,25.01336,-0.000171,24.018883,-0.0077,1.380
1804.00,7.509886,25.01396,-0.000171,24.019222,-0.0077,1.380
1806.00,7.503301,25.01429,-0.000171,24.018510,-0.0076,1.379
1808.00,7.486431,25.01397,-0.000169,24.018909,-0.0076,1.378
1810.00,7.451526,25.01467,-0.000169,24.018695,-0.0076,1.378
1812.00,7.403821,25.01434,-0.000169,24.019021,-0.0076,1.379
1814.00,7.352607,25.01418,-0.000170,24.019072,-0.0076,1.380
1816.00,7.302226,25.01362,-0.000171,24.018660,-0.0076,1.380
1818.00,7.251353,25.01413,-0.000173,24.018031,-0.0076,1.381
1820.00,7.201937,25.01387,-0.000174,24.018553,-0.0076,1.380
1822.00,7.154924,25.01345,-0.000173,24.018241,-0.0076,1.381
1824.00,7.111239,25.01428,-0.000172,24.018599,-0.0076,1.381
1826.00,7.071458,25.01415,-0.000173,24.018999,-0.0077,1.381
1828.00,7.037852,25.01437,-0.000174,24.018579,-0.0076,1.381
1830.00,7.013983,25.01417,-0.000173,24.018872,-0.0077,1.381
1832.00,7.000492,25.01516,-0.000173,24.018222,-0.0076,1.382
1834.00,6.998734,25.01540,-0.000173,24.018725,-0.0077,1.381
1836.00,7.005271,25.01546,-0.000173,24.018767,-0.0076,1.382
1838.00,7.017651,25.01555,-0.000173,24.018439,-0.0076,1.381
1840.00,7.035164,25.01559,-0.000172,24.018466,-0.0076,1.380
1842.00,7.055765,25.01536,-0.000171,24.018707,-0.0077,1.380
1844.00,7.078436,25.01593,-0.000172,24.018544,-0.0076,1.380
1846.00,7.102890,25.01548,-0.000171,24.019217,-0.0076,1.380
1848.00,7.128844,25.01537,-0.000170,24.019296,-0.0076,1.380
1850.00,7.156500,25.01539,-0.000171,24.018677,-0.0076,1.380
1852.00,7.183735,25.01510,-0.000171,24.018432,-0.0076,1.380
1854.00,7.210750,25.01434,-0.000172,24.019039,-0.0076,1.380
1856.00,7.236641,25.01545,-0.000173,24.018307,-0.0076,1.380
1858.00,7.260434,25.01601,-0.000172,24.018513,-0.0076,1.380
1860.00,7.281901,25.01504,-0.000173,24.018816,-0.0076,1.380
1862.00,7.301870,25.01582,-0.000172,24.018802,-0.0076,1.380
1864.00,7.319715,25.01643,-0.000172,24.018597,-0.0076,1.379
1866.00,7.334923,25.01697,-0.000173,24.019202,-0.0076,1.379
1868.00,7.348973,25.01646,-0.000171,24.018243,-0.0076,1.380
1870.00,7.361761,25.01658,-0.000171,24.018153,-0.0076,1.380
1872.00,7.371518,25.01681,-0.000172,24.019195,-0.0076,1.380
1874.00,7.381088,25.01609,-0.000169,24.019090,-0.0076,1.380
1876.00,7.389515,25.01529,-0.000172,24.018144,-0.0076,1.380
1878.00,7.397226,25.01585,-0.000172,24.018203,-0.0076,1.380
1880.00,7.404560,25.01569,-0.000172,24.018149,-0.0076,1.380
1882.00,7.411521,25.01508,-0.000172,24.018609,-0.0076,1.380
1884.00,7.418088,25.01493,-0.000172,24.018840,-0.0076,1.380
1886.00,7.423799,25.01474,-0.000172,24.018695,-0.0076,1.380
1888.00,7.428984,25.01505,-0.000172,24.018990,-0.0076,1.381
1890.00,7.434925,25.01419,-0.000172,24.018968,-0.0076,1.380
1892.00,7.438656,25.01402,-0.000172,24.018841,-0.0077,1.380
1894.00,7.442412,25.01410,-0.000172,24.018990,-0.0076,1.379
1896.00,7.445940,25.01454,-0.000170,24.019449,-0.0076,1.379
1898.00,7.450552,25.01390,-0.000171,24.019026,-0.0076,1.380
1900.00,7.454625,25.01443,-0.000171,24.018709,-0.0077,1.380
1902.00,7.458257,25.01527,-0.000173,24.018167,-0.0076,1.381
1904.00,7.461460,25.01569,-0.000173,24.019032,-0.0076,1.380
1906.00,7.464733,25.01555,-0.000172,24.018957,-0.0077,1.379
1908.00,7.467898,25.01612,-0.000172,24.018985,-0.0076,1.380
1910.00,7.469751,25.01569,-0.000171,24.018987,-0.0076,1.380
1912.00,7.471590,25.01614,-0.000172,24.018704,-0.0076,1.380
1914.00,7.474368,25.01598,-0.000172,24.019382,-0.0076,1.381
1916.00,7.477569,25.01591,-0.000172,24.019146,-0.0076,1.380
1918.00,7.479290,25.01566,-0.000171,24.018999,-0.0076,1.379
1920.00,7.481644,25.01499,-0.000170,24.017649,-0.0077,1.380
1922.00,7.482778,25.01563,-0.000171,24.018916,-0.0076,1.380
1924.00,7.484582,25.01584,-0.000171,24.018203,-0.0076,1.380
1926.00,7.486029,25.01587,-0.000171,24.018628,-0.0076,1.380
1928.00,7.488087,25.01569,-0.000172,24.019139,-0.0077,1.380
1930.00,7.489533,25.01521,-0.000172,24.018644,-0.0076,1.380
1932.00,7.490871,25.01556,-0.000172,24.018309,-0.0076,1.380
1934.00,7.492007,25.01615,-0.000172,24.018838,-0.0076,1.380
1936.00,7.493173,25.01634,-0.000171,24.018156,-0.0076,1.379
1938.00,7.494259,25.01642,-0.000171,24.019075,-0.0076,1.380
1940.00,7.494489,25.01599,-0.000170,24.018992,-0.0076,1.380
1942.00,7.495349,25.01500,-0.000171,24.018789,-0.0076,1.380
1944.00,7.496606,25.01502,-0.000171,24.018417,-0.0076,1.380
1946.00,7.496596,25.01557,-0.000171,24.018539,-0.0076,1.380
1948.00,7.496401,25.01491,-0.000171,24.018220,-0.0076,1.380
1950.00,7.497564,25.01512,-0.000172,24.019077,-0.0076,1.379
1952.00,7.499184,25.01503,-0.000171,24.019108,-0.0076,1.380
1954.00,7.499964,25.01512,-0.000171,24.018579,-0.0077,1.380
1956.00,7.500881,25.01499,-0.000170,24.018513,-0.0076,1.380
1958.00,7.501245,25.01532,-0.000170,24.018189,-0.0076,1.380
1960.00,7.500653,25.01427,-0.000172,24.018367,-0.0076,1.380
1962.00,7.500289,25.01426,-0.000171,24.019133,-0.0076,1.380
1964.00,7.500980,25.01417,-0.000171,24.019101,-0.0076,1.380
1966.00,7.501798,25.01536,-0.000171,24.019184,-0.0076,1.380
1968.00,7.501157,25.01519,-0.000173,24.018593,-0.0077,1.380
1970.00,7.501781,25.01427,-0.000172,24.017910,-0.0077,1.380
1972.00,7.501261,25.01518,-0.000171,24.018138,-0.0076,1.380
1974.00,7.501013,25.01458,-0.000172,24.018468,-0.0076,1.380
1976.00,7.500761,25.01435,-0.000172,24.018675,-0.0076,1.380
1978.00,7.502466,25.01477,-0.000171,24.019161,-0.0076,1.380
1980.00,7.503151,25.01470,-0.000171,24.018865,-0.0077,1.380
1982.00,7.504219,25.01374,-0.000172,24.018401,-0.0077,1.380
1984.00,7.504434,25.01400,-0.000171,24.017826,-0.0077,1.380
1986.00,7.504279,25.01452,-0.000172,24.019006,-0.0076,1.380
1988.00,7.503114,25.01459,-0.000171,24.018930,-0.0076,1.380
1990.00,7.503373,25.01403,-0.000171,24.018174,-0.0076,1.380
1992.00,7.503210,25.01341,-0.000171,24.018149,-0.0077,1.380
1994.00,7.504324,25.01336,-0.000172,24.018628,-0.0077,1.380
1996.00,7.505019,25.01407,-0.000170,24.018397,-0.0077,1.380
1998.00,7.503943,25.01383,-0.000170,24.018733,-0.0077,1.379
2000.00,7.504613,25.01423,-0.000171,24.018323,-0.0076,1.380
2002.00,7.505128,25.01395,-0.000172,24.017888,-0.0076,1.380
2004.00,7.504658,25.01449,-0.000172,24.018530,-0.0077,1.380
2006.00,7.503945,25.01544,-0.000172,24.018952,-0.0076,1.380
2008.00,7.503048,25.01552,-0.000172,24.018965,-0.0076,1.380
2010.00,7.503919,25.01554,-0.000171,24.018290,-0.0076,1.380
2012.00,7.504648,25.01491,-0.000172,24.018029,-0.0077,1.380
2014.00,7.503526,25.01516,-0.000171,24.019576,-0.0077,1.380
2016.00,7.502506,25.01459,-0.000170,24.018519,-0.0076,1.380
2018.00,7.503088,25.01497,-0.000171,24.018564,-0.0076,1.380
2020.00,7.503291,25.01506,-0.000171,24.018542,-0.0076,1.380
2022.00,7.503471,25.01488,-0.000172,24.018454,-0.0076,1.380
2024.00,7.503350,25.01532,-0.000170,24.018046,-0.0076,1.379
2026.00,7.503679,25.01451,-0.000170,24.018461,-0.0076,1.380
2028.00,7.503532,25.01435,-0.000171,24.019130,-0.0076,1.380
2030.00,7.503803,25.01540,-0.000171,24.018580,-0.0076,1.380
2032.00,7.503355,25.01512,-0.000171,24.018568,-0.0077,1.380
2034.00,7.504076,25.01471,-0.000171,24.018512,-0.0076,1.380
2036.00,7.504472,25.01417,-0.000171,24.018379,-0.0076,1.380
2038.00,7.505045,25.01377,-0.000171,24.018234,-0.0077,1.380
2040.00,7.505037,25.01474,-0.000172,24.019048,-0.0076,1.380
2042.00,7.504745,25.01475,-0.000171,24.018635,-0.0076,1.380
2044.00,7.505818,25.01488,-0.000172,24.019101,-0.0076,1.380
2046.00,7.505707,25.01480,-0.000171,24.019385,-0.0076,1.380
2048.00,7.505266,25.01509,-0.000170,24.018820,-0.0076,1.380
2050.00,7.504689,25.01528,-0.000172,24.018193,-0.0076,1.380
2052.00,7.504289,25.01528,-0.000171,24.019316,-0.0076,1.380
2054.00,7.504808,25.01502,-0.000171,24.019108,-0.0076,1.380
2056.00,7.504646,25.01534,-0.000171,24.018303,-0.0076,1.379
2058.00,7.504551,25.01463,-0.000171,24.018738,-0.0077,1.380
2060.00,7.504465,25.01461,-0.000170,24.018492,-0.0077,1.380
2062.00,7.504514,25.01572,-0.000171,24.019153,-0.0076,1.380
2064.00,7.504365,25.01484,-0.000172,24.018878,-0.0077,1.381
2066.00,7.504592,25.01587,-0.000172,24.018075,-0.0076,1.381
2068.00,7.504706,25.01522,-0.000172,24.018417,-0.0077,1.380
2070.00,7.504673,25.01574,-0.000173,24.018133,-0.0077,1.380
2072.00,7.504868,25.01600,-0.000172,24.018406,-0.0077,1.380
2074.00,7.504945,25.01604,-0.000171,24.018138,-0.0076,1.380
2076.00,7.504218,25.01620,-0.000172,24.018403,-0.0077,1.380
2078.00,7.504069,25.01562,-0.000171,24.018432,-0.0077,1.380
2080.00,7.504390,25.01598,-0.000172,24.018504,-0.0077,1.380
2082.00,7.504058,25.01513,-0.000172,24.018760,-0.0077,1.380
2084.00,7.503084,25.01555,-0.000172,24.019052,-0.0077,1.380
2086.00,7.502980,25.01514,-0.000171,24.018615,-0.0076,1.380
2088.00,7.503277,25.01488,-0.000170,24.018289,-0.0076,1.380
2090.00,7.502683,25.01489,-0.000171,24.018588,-0.0076,1.381
2092.00,7.502539,25.01390,-0.000172,24.019282,-0.0076,1.380
2094.00,7.503050,25.01425,-0.000170,24.019200,-0.0076,1.380
2096.00,7.502527,25.01433,-0.000171,24.019291,-0.0076,1.380
2098.00,7.502222,25.01419,-0.000171,24.019168,-0.0076,1.380
2100.00,7.502738,25.01405,-0.000172,24.018916,-0.0076,1.380
2102.00,7.503262,25.01429,-0.000170,24.018628,-0.0076,1.379
@7,12.0000,24.0
2104.00,7.501996,25.01436,-0.000171,24.018678,-0.0076,1.380
2106.00,7.494978,25.01420,-0.000171,24.018285,-0.0076,1.380
2108.00,7.481560,25.01490,-0.000170,24.018573,-0.0076,1.379
2110.00,7.454224,25.01436,-0.000170,24.018272,-0.0076,1.379
2112.00,7.416652,25.01391,-0.000168,24.018590,-0.0077,1.379
2114.00,7.377144,25.01374,-0.000170,24.018981,-0.0076,1.380
2116.00,7.337279,25.01332,-0.000170,24.018865,-0.0076,1.381
2118.00,7.298629,25.01362,-0.000172,24.018274,-0.0076,1.381
2120.00,7.260850,25.01406,-0.000172,24.019371,-0.0076,1.381
2122.00,7.224824,25.01369,-0.000172,24.019414,-0.0076,1.381
2124.00,7.191114,25.01272,-0.000172,24.018579,-0.0076,1.381
2126.00,7.160702,25.01313,-0.000172,24.019356,-0.0076,1.381
2128.00,7.135702,25.01259,-0.000173,24.019253,-0.0076,1.382
2130.00,7.119825,25.01346,-0.000173,24.018947,-0.0076,1.382
2132.00,7.110670,25.01340,-0.000173,24.019039,-0.0076,1.382
2134.00,7.109719,25.01317,-0.000172,24.019471,-0.0076,1.382
2136.00,7.116589,25.01373,-0.000173,24.019197,-0.0076,1.381
2138.00,7.127026,25.01404,-0.000172,24.018894,-0.0076,1.381
2140.00,7.139558,25.01444,-0.000171,24.019032,-0.0076,1.380
2142.00,7.153884,25.01475,-0.000171,24.018930,-0.0076,1.380
2144.00,7.170178,25.01375,-0.000171,24.018542,-0.0076,1.380
2146.00,7.188615,25.01358,-0.000172,24.018979,-0.0076,1.380
2148.00,7.208197,25.01362,-0.000172,24.018863,-0.0076,1.381
2150.00,7.227127,25.01359,-0.000173,24.019228,-0.0076,1.381
2152.00,7.246568,25.01375,-0.000171,24.018822,-0.0076,1.381
2154.00,7.266360,25.01381,-0.000171,24.019135,-0.0077,1.380
2156.00,7.285639,25.01377,-0.000171,24.018506,-0.0076,1.380
2158.00,7.302766,25.01350,-0.000171,24.018727,-0.0076,1.380
2160.00,7.318195,25.01294,-0.000173,24.018903,-0.0076,1.380
2162.00,7.332808,25.01293,-0.000171,24.019229,-0.0076,1.380
2164.00,7.345783,25.01304,-0.000171,24.018432,-0.0076,1.380
2166.00,7.356602,25.01288,-0.000172,24.018615,-0.0076,1.380
2168.00,7.366449,25.01345,-0.000173,24.018591,-0.0076,1.380
2170.00,7.376052,25.01361,-0.000172,24.019287,-0.0076,1.380
2172.00,7.382945,25.01440,-0.000171,24.019284,-0.0076,1.380
2174.00,7.390036,25.01396,-0.000171,24.018923,-0.0076,1.380
2176.00,7.396494,25.01374,-0.000172,24.018974,-0.0076,1.380
2178.00,7.403056,25.01356,-0.000171,24.018997,-0.0076,1.380
2180.00,7.408073,25.01360,-0.000170,24.018272,-0.0077,1.380
2182.00,7.412299,25.01431,-0.000171,24.018207,-0.0076,1.380
2184.00,7.417545,25.01433,-0.000171,24.018919,-0.0076,1.380
2186.00,7.421447,25.01364,-0.000171,24.018446,-0.0076,1.380
2188.00,7.425739,25.01398,-0.000171,24.019193,-0.0076,1.380
2190.00,7.430539,25.01506,-0.000171,24.018999,-0.0076,1.380
2192.00,7.433974,25.01482,-0.000172,24.018415,-0.0076,1.380
2194.00,7.437919,25.01320,-0.000172,24.018667,-0.0076,1.380
2196.00,7.441380,25.01293,-0.000172,24.019144,-0.0076,1.380
2198.00,7.445172,25.01387,-0.000170,24.018671,-0.0076,1.381
2200.00,7.447154,25.01490,-0.000170,24.019050,-0.0076,1.380
2202.00,7.449828,25.01446,-0.000170,24.018959,-0.0076,1.379
2204.00,7.453905,25.01401,-0.000170,24.019258,-0.0076,1.380
2206.00,7.456738,25.01480,-0.000171,24.019041,-0.0076,1.380
2208.00,7.459114,25.01470,-0.000171,24.019008,-0.0077,1.379
2210.00,7.461326,25.01518,-0.000171,24.018515,-0.0076,1.381
2212.00,7.462713,25.01484,-0.000171,24.019057,-0.0076,1.381
2214.00,7.464715,25.01488,-0.000171,24.018860,-0.0076,1.380
2216.00,7.467224,25.01447,-0.000170,24.018872,-0.0076,1.380
2218.00,7.469356,25.01381,-0.000171,24.018742,-0.0076,1.380
2220.00,7.471831,25.01437,-0.000171,24.018829,-0.0076,1.381
2222.00,7.473742,25.01501,-0.000170,24.018359,-0.0076,1.380
2224.00,7.474632,25.01523,-0.000171,24.018684,-0.0076,1.380
2226.00,7.475983,25.01546,-0.000170,24.018914,-0.0076,1.380
2228.00,7.478036,25.01616,-0.000170,24.019133,-0.0076,1.380
2230.00,7.478307,25.01534,-0.000170,24.018985,-0.0076,1.380
2232.00,7.480266,25.01482,-0.000170,24.019170,-0.0076,1.380
2234.00,7.482207,25.01535,-0.000170,24.019226,-0.0076,1.380
2236.00,7.482623,25.01575,-0.000170,24.019108,-0.0076,1.380
2238.00,7.482143,25.01525,-0.000170,24.019023,-0.0076,1.380
2240.00,7.483405,25.01522,-0.000172,24.018327,-0.0076,1.380
2242.00,7.484965,25.01542,-0.000171,24.018593,-0.0076,1.380
2244.00,7.485493,25.01495,-0.000172,24.018802,-0.0077,1.380
2246.00,7.485616,25.01510,-0.000171,24.018733,-0.0076,1.380
2248.00,7.485371,25.01447,-0.000172,24.018936,-0.0076,1.380
2250.00,7.487023,25.01340,-0.000172,24.018812,-0.0076,1.380
2252.00,7.488102,25.01379,-0.000172,24.018791,-0.0076,1.380
2254.00,7.488717,25.01469,-0.000171,24.018667,-0.0076,1.380
2256.00,7.489451,25.01531,-0.000171,24.018127,-0.0076,1.380
2258.00,7.490344,25.01443,-0.000171,24.018571,-0.0076,1.380
2260.00,7.490786,25.01541,-0.000170,24.018827,-0.0076,1.381
2262.00,7.490348,25.01447,-0.000171,24.018787,-0.0076,1.380
2264.00,7.489697,25.01353,-0.000171,24.018832,-0.0076,1.380
2266.00,7.490114,25.01462,-0.000172,24.018938,-0.0077,1.381
2268.00,7.490638,25.01399,-0.000171,24.018943,-0.0076,1.380
2270.00,7.491286,25.01370,-0.000171,24.019090,-0.0076,1.380
2272.00,7.491280,25.01313,-0.000172,24.018383,-0.0077,1.380
2274.00,7.492140,25.01353,-0.000172,24.018285,-0.0076,1.379
2276.00,7.492488,25.01343,-0.000171,24.019432,-0.0076,1.380
2278.00,7.493175,25.01283,-0.000171,24.018426,-0.0076,1.380
2280.00,7.493856,25.01318,-0.000172,24.018347,-0.0076,1.381
2282.00,7.494167,25.01293,-0.000171,24.018735,-0.0076,1.380
2284.00,7.493746,25.01270,-0.000172,24.019045,-0.0077,1.381
2286.00,7.493148,25.01285,-0.000171,24.018798,-0.0077,1.380
2288.00,7.493807,25.01294,-0.000170,24.019148,-0.0076,1.381
2290.00,7.493459,25.01279,-0.000172,24.018977,-0.0076,1.381
2292.00,7.493319,25.01368,-0.000172,24.018794,-0.0076,1.381
2294.00,7.493293,25.01355,-0.000171,24.018760,-0.0076,1.381
2296.00,7.493670,25.01412,-0.000170,24.018696,-0.0076,1.380
2298.00,7.493377,25.01315,-0.000170,24.018814,-0.0076,1.381
2300.00,7.493658,25.01281,-0.000170,24.018631,-0.0076,1.380
2302.00,7.494149,25.01224,-0.000171,24.018675,-0.0076,1.380
2304.00,7.494317,25.01298,-0.000171,24.018843,-0.0076,1.381
2306.00,7.494222,25.01264,-0.000171,24.019037,-0.0076,1.380
2308.00,7.493679,25.01338,-0.000171,24.018455,-0.0076,1.380
2310.00,7.492717,25.01321,-0.000171,24.018745,-0.0076,1.381
2312.00,7.492861,25.01351,-0.000172,24.018878,-0.0076,1.381
2314.00,7.494294,25.01420,-0.000172,24.019202,-0.0076,1.380
2316.00,7.493936,25.01392,-0.000171,24.018794,-0.0076,1.380
2318.00,7.493243,25.01378,-0.000171,24.018832,-0.0076,1.381
2320.00,7.493310,25.01356,-0.000171,24.019325,-0.0076,1.380
2322.00,7.493437,25.01283,-0.000170,24.019284,-0.0076,1.380
2324.00,7.493343,25.01274,-0.000171,24.018490,-0.0076,1.380
2326.00,7.493039,25.01334,-0.000171,24.019005,-0.0076,1.381
2328.00,7.492607,25.01389,-0.000171,24.019307,-0.0076,1.381
2330.00,7.492722,25.01403,-0.000171,24.019403,-0.0076,1.381
2332.00,7.492689,25.01410,-0.000170,24.018555,-0.0076,1.381
2334.00,7.493135,25.01458,-0.000170,24.019155,-0.0076,1.380
2336.00,7.492739,25.01429,-0.000170,24.018568,-0.0076,1.380
2338.00,7.493110,25.01388,-0.000170,24.019173,-0.0076,1.380
2340.00,7.493592,25.01404,-0.000171,24.018983,-0.0076,1.381
2342.00,7.494294,25.01438,-0.000170,24.019295,-0.0076,1.380
2344.00,7.494473,25.01435,-0.000170,24.018988,-0.0076,1.381
2346.00,7.493996,25.01419,-0.000171,24.019112,-0.0076,1.380
2348.00,7.493727,25.01426,-0.000171,24.018918,-0.0076,1.380
2350.00,7.493754,25.01448,-0.000171,24.019324,-0.0076,1.380
2352.00,7.493001,25.01416,-0.000171,24.019429,-0.0076,1.381
2354.00,7.493045,25.01441,-0.000170,24.019829,-0.0076,1.381
2356.00,7.492486,25.01411,-0.000169,24.018504,-0.0076,1.380
2358.00,7.492404,25.01353,-0.000170,24.019045,-0.0076,1.380
2360.00,7.491820,25.01373,-0.000171,24.019030,-0.0076,1.380
2362.00,7.492584,25.01411,-0.000171,24.019324,-0.0076,1.381
2364.00,7.492741,25.01391,-0.000171,24.018943,-0.0076,1.381
2366.00,7.491976,25.01342,-0.000170,24.019233,-0.0076,1.381
2368.00,7.492877,25.01391,-0.000172,24.019074,-0.0076,1.380
2370.00,7.492534,25.01399,-0.000171,24.018836,-0.0076,1.380
2372.00,7.492615,25.01384,-0.000171,24.018798,-0.0076,1.380
2374.00,7.493227,25.01377,-0.000171,24.018147,-0.0076,1.381
2376.00,7.493003,25.01403,-0.000171,24.019164,-0.0076,1.380
2378.00,7.493425,25.01403,-0.000171,24.019813,-0.0076,1.380
2380.00,7.494108,25.01433,-0.000172,24.019293,-0.0076,1.381
2382.00,7.494733,25.01448,-0.000172,24.019099,-0.0076,1.381
2384.00,7.494953,25.01414,-0.000170,24.018849,-0.0077,1.380
2386.00,7.494124,25.01402,-0.000170,24.018849,-0.0076,1.380
2388.00,7.494082,25.01450,-0.000170,24.019229,-0.0076,1.380
2390.00,7.494130,25.01438,-0.000171,24.019333,-0.0076,1.380
2392.00,7.493399,25.01405,-0.000171,24.018923,-0.0076,1.380
2394.00,7.494052,25.01360,-0.000171,24.018903,-0.0076,1.381
2396.00,7.494267,25.01332,-0.000172,24.019382,-0.0076,1.381
2398.00,7.493257,25.01389,-0.000172,24.018856,-0.0076,1.380
2400.00,7.493236,25.01397,-0.000171,24.019191,-0.0076,1.380
2402.00,7.493408,25.01438,-0.000170,24.019313,-0.0076,1.380
@8,12.0000,24.0
2404.00,7.491921,25.01441,-0.000170,24.018617,-0.0076,1.380
2406.00,7.486018,25.01399,-0.000171,24.019570,-0.0076,1.380
2408.00,7.473758,25.01426,-0.000171,24.018542,-0.0076,1.380
2410.00,7.452103,25.01372,-0.000170,24.018272,-0.0076,1.379
2412.00,7.424109,25.01416,-0.000170,24.018979,-0.0076,1.380
2414.00,7.394741,25.01486,-0.000171,24.019309,-0.0076,1.380
2416.00,7.366207,25.01414,-0.000172,24.019267,-0.0076,1.381
2418.00,7.337771,25.01356,-0.000172,24.018651,-0.0076,1.382
2420.00,7.310298,25.01520,-0.000171,24.018731,-0.0076,1.382
2422.00,7.283143,25.01525,-0.000171,24.018899,-0.0076,1.381
2424.00,7.258869,25.01469,-0.000170,24.019101,-0.0076,1.381
2426.00,7.236900,25.01539,-0.000171,24.019396,-0.0076,1.382
2428.00,7.218402,25.01532,-0.000173,24.019197,-0.0076,1.382
2430.00,7.208046,25.01477,-0.000172,24.019180,-0.0076,1.382
2432.00,7.202791,25.01490,-0.000171,24.018867,-0.0076,1.382
2434.00,7.202708,25.01482,-0.000172,24.018635,-0.0076,1.383
2436.00,7.207686,25.01519,-0.000174,24.018807,-0.0076,1.382
2438.00,7.215538,25.01451,-0.000172,24.018838,-0.0076,1.382
2440.00,7.225046,25.01410,-0.000172,24.018941,-0.0076,1.381
2442.00,7.236413,25.01425,-0.000171,24.018626,-0.0076,1.382
2444.00,7.250320,25.01292,-0.000171,24.018838,-0.0076,1.381
2446.00,7.263780,25.01332,-0.000171,24.019103,-0.0076,1.381
2448.00,7.277216,25.01360,-0.000170,24.018916,-0.0076,1.381
2450.00,7.291662,25.01349,-0.000170,24.018408,-0.0076,1.381
2452.00,7.306063,25.01271,-0.000172,24.018629,-0.0076,1.381
2454.00,7.319187,25.01270,-0.000171,24.019287,-0.0076,1.381
2456.00,7.331954,25.01310,-0.000171,24.018896,-0.0076,1.380
2458.00,7.344548,25.01364,-0.000172,24.018707,-0.0076,1.381
2460.00,7.356454,25.01340,-0.000173,24.019088,-0.0076,1.381
2462.00,7.366224,25.01387,-0.000172,24.018898,-0.0076,1.381
2464.00,7.375213,25.01405,-0.000170,24.018782,-0.0076,1.381
2466.00,7.383904,25.01418,-0.000169,24.019353,-0.0076,1.381
2468.00,7.391371,25.01509,-0.000169,24.019469,-0.0076,1.381
2470.00,7.396768,25.01476,-0.000172,24.018957,-0.0076,1.381
2472.00,7.402875,25.01436,-0.000171,24.018631,-0.0077,1.380
2474.00,7.408844,25.01455,-0.000170,24.018073,-0.0076,1.381
2476.00,7.413445,25.01473,-0.000170,24.018580,-0.0076,1.381
2478.00,7.416962,25.01401,-0.000171,24.018477,-0.0076,1.381
2480.00,7.420994,25.01385,-0.000171,24.018997,-0.0076,1.381
2482.00,7.424005,25.01416,-0.000171,24.019074,-0.0076,1.381
2484.00,7.428324,25.01419,-0.000171,24.018910,-0.0076,1.381
2486.00,7.432619,25.01384,-0.000172,24.018519,-0.0077,1.381
2488.00,7.435889,25.01380,-0.000172,24.018751,-0.0076,1.380
2490.00,7.438115,25.01373,-0.000172,24.018073,-0.0076,1.381
2492.00,7.440800,25.01329,-0.000172,24.018890,-0.0076,1.381
2494.00,7.443127,25.01321,-0.000171,24.019014,-0.0076,1.381
2496.00,7.445389,25.01377,-0.000170,24.019398,-0.0076,1.381
2498.00,7.448168,25.01375,-0.000170,24.018698,-0.0076,1.380
2500.00,7.450945,25.01312,-0.000170,24.018945,-0.0076,1.381
2502.00,7.452715,25.01346,-0.000171,24.019054,-0.0076,1.381
2504.00,7.454370,25.01410,-0.000171,24.018539,-0.0076,1.381
2506.00,7.455962,25.01343,-0.000171,24.018597,-0.0076,1.380
2508.00,7.458387,25.01268,-0.000171,24.018251,-0.0076,1.381
2510.00,7.460531,25.01297,-0.000172,24.018082,-0.0076,1.381
2512.00,7.462055,25.01261,-0.000170,24.018515,-0.0077,1.381
2514.00,7.464188,25.01247,-0.000171,24.019336,-0.0076,1.380
2516.00,7.465987,25.01236,-0.000171,24.019273,-0.0076,1.380
2518.00,7.465811,25.01260,-0.000171,24.018778,-0.0076,1.381
2520.00,7.467134,25.01362,-0.000170,24.018845,-0.0076,1.381
2522.00,7.467945,25.01312,-0.000170,24.019860,-0.0076,1.380
2524.00,7.470417,25.01358,-0.000171,24.018914,-0.0076,1.381
2526.00,7.473056,25.01396,-0.000172,24.018406,-0.0077,1.381
2528.00,7.474704,25.01387,-0.000173,24.018227,-0.0076,1.380
2530.00,7.475146,25.01399,-0.000171,24.017962,-0.0077,1.381
2532.00,7.474340,25.01370,-0.000171,24.017908,-0.0077,1.380
2534.00,7.474247,25.01208,-0.000171,24.017665,-0.0076,1.381
2536.00,7.475579,25.01228,-0.000171,24.018450,-0.0077,1.380
2538.00,7.476761,25.01248,-0.000172,24.019267,-0.0077,1.381
2540.00,7.476502,25.01230,-0.000171,24.019208,-0.0077,1.381
2542.00,7.477085,25.01296,-0.000173,24.018838,-0.0076,1.381
2544.00,7.478924,25.01375,-0.000171,24.018939,-0.0076,1.380
2546.00,7.480058,25.01384,-0.000171,24.019327,-0.0076,1.380
2548.00,7.480184,25.01447,-0.000170,24.018907,-0.0076,1.381
2550.00,7.480462,25.01333,-0.000172,24.019021,-0.0076,1.381
2552.00,7.480639,25.01329,-0.000171,24.018651,-0.0076,1.381
2554.00,7.481128,25.01432,-0.000171,24.018780,-0.0076,1.381
2556.00,7.481664,25.01290,-0.000172,24.018754,-0.0076,1.381
2558.00,7.482101,25.01256,-0.000170,24.019180,-0.0076,1.381
2560.00,7.482365,25.01281,-0.000170,24.019226,-0.0076,1.380
2562.00,7.483532,25.01370,-0.000170,24.018178,-0.0076,1.381
2564.00,7.484194,25.01317,-0.000171,24.019090,-0.0076,1.381
2566.00,7.484187,25.01335,-0.000170,24.018722,-0.0076,1.381
2568.00,7.483681,25.01367,-0.000171,24.019097,-0.0076,1.381
2570.00,7.483722,25.01432,-0.000171,24.019438,-0.0076,1.381
2572.00,7.484345,25.01359,-0.000170,24.019550,-0.0076,1.381
2574.00,7.484589,25.01380,-0.000170,24.018709,-0.0076,1.381
2576.00,7.483413,25.01383,-0.000170,24.018531,-0.0077,1.381
2578.00,7.483541,25.01366,-0.000171,24.019407,-0.0076,1.380
2580.00,7.483742,25.01335,-0.000171,24.019122,-0.0077,1.381
2582.00,7.483860,25.01259,-0.000170,24.018872,-0.0076,1.381
2584.00,7.483732,25.01237,-0.000170,24.018343,-0.0076,1.381
2586.00,7.484118,25.01190,-0.000171,24.018798,-0.0076,1.380
2588.00,7.484959,25.01211,-0.000170,24.018894,-0.0076,1.381
2590.00,7.485202,25.01262,-0.000170,24.018925,-0.0076,1.381
2592.00,7.485146,25.01363,-0.000171,24.019037,-0.0076,1.381
2594.00,7.485441,25.01406,-0.000172,24.019336,-0.0076,1.381
2596.00,7.484915,25.01275,-0.000172,24.019394,-0.0077,1.381
2598.00,7.484728,25.01321,-0.000170,24.019295,-0.0076,1.381
2600.00,7.484110,25.01340,-0.000170,24.018176,-0.0076,1.381
2602.00,7.483445,25.01342,-0.000171,24.018972,-0.0076,1.382
2604.00,7.483337,25.01338,-0.000170,24.018805,-0.0076,1.381
2606.00,7.484621,25.01366,-0.000171,24.018796,-0.0076,1.381
2608.00,7.484375,25.01373,-0.000170,24.018689,-0.0076,1.381
2610.00,7.483879,25.01347,-0.000171,24.018841,-0.0076,1.381
2612.00,7.483879,25.01388,-0.000169,24.018281,-0.0076,1.380
2614.00,7.484811,25.01347,-0.000170,24.018566,-0.0076,1.381
2616.00,7.484460,25.01381,-0.000169,24.019228,-0.0076,1.381
2618.00,7.483928,25.01276,-0.000170,24.018588,-0.0076,1.381
2620.00,7.484554,25.01314,-0.000171,24.019059,-0.0076,1.382
2622.00,7.484831,25.01290,-0.000171,24.019019,-0.0076,1.382
2624.00,7.484522,25.01354,-0.000172,24.018403,-0.0076,1.381
2626.00,7.484514,25.01432,-0.000171,24.018185,-0.0076,1.381
2628.00,7.484130,25.01289,-0.000171,24.019135,-0.0076,1.381
2630.00,7.484399,25.01247,-0.000170,24.018512,-0.0077,1.381
2632.00,7.484747,25.01270,-0.000171,24.017966,-0.0076,1.381
2634.00,7.484972,25.01281,-0.000171,24.018954,-0.0076,1.381
2636.00,7.485108,25.01277,-0.000171,24.018695,-0.0076,1.381
2638.00,7.485113,25.01369,-0.000172,24.018495,-0.0076,1.381
2640.00,7.484749,25.01384,-0.000171,24.018706,-0.0076,1.381
2642.00,7.484611,25.01313,-0.000171,24.018484,-0.0076,1.381
2644.00,7.484967,25.01368,-0.000170,24.018702,-0.0076,1.381
2646.00,7.484576,25.01324,-0.000171,24.018954,-0.0076,1.381
2648.00,7.485162,25.01333,-0.000171,24.019492,-0.0076,1.381
2650.00,7.485138,25.01363,-0.000171,24.018834,-0.0076,1.381
2652.00,7.485093,25.01287,-0.000171,24.019159,-0.0076,1.381
2654.00,7.484802,25.01215,-0.000170,24.019197,-0.0076,1.380
2656.00,7.484044,25.01327,-0.000169,24.019331,-0.0076,1.381
2658.00,7.484506,25.01468,-0.000169,24.018229,-0.0076,1.381
2660.00,7.484313,25.01337,-0.000170,24.019133,-0.0076,1.381
2662.00,7.484544,25.01435,-0.000171,24.019108,-0.0076,1.382
2664.00,7.485105,25.01357,-0.000170,24.018557,-0.0076,1.381
2666.00,7.484895,25.01416,-0.000171,24.018930,-0.0076,1.381
2668.00,7.484641,25.01410,-0.000172,24.018608,-0.0077,1.381
2670.00,7.484127,25.01351,-0.000169,24.018805,-0.0076,1.381
2672.00,7.484807,25.01374,-0.000170,24.019249,-0.0076,1.381
2674.00,7.484432,25.01440,-0.000171,24.019362,-0.0076,1.381
2676.00,7.484091,25.01304,-0.000170,24.019385,-0.0076,1.381
2678.00,7.484398,25.01331,-0.000170,24.018640,-0.0076,1.381
2680.00,7.484131,25.01306,-0.000170,24.018909,-0.0076,1.382
2682.00,7.483848,25.01374,-0.000170,24.018735,-0.0076,1.381
2684.00,7.484046,25.01333,-0.000171,24.018822,-0.0076,1.382
2686.00,7.483495,25.01402,-0.000171,24.019632,-0.0076,1.381
2688.00,7.483048,25.01443,-0.000171,24.018582,-0.0076,1.381
2690.00,7.483622,25.01413,-0.000170,24.017910,-0.0076,1.381
2692.00,7.484038,25.01390,-0.000172,24.019478,-0.0076,1.381
2694.00,7.484555,25.01454,-0.000170,24.018579,-0.0076,1.381
2696.00,7.484849,25.01504,-0.000171,24.018727,-0.0076,1.381
2698.00,7.484922,25.01521,-0.000171,24.018910,-0.0076,1.381
2700.00,7.484529,25.01480,-0.000171,24.018791,-0.0076,1.381
2702.00,7.484523,25.01471,-0.000170,24.019217,-0.0076,1.382
@9,12.0000,24.0
2704.00,7.483912,25.01466,-0.000171,24.019019,-0.0076,1.382
2706.00,7.478571,25.01454,-0.000170,24.019304,-0.0076,1.381
2708.00,7.468725,25.01427,-0.000170,24.019315,-0.0076,1.380
2710.00,7.452600,25.01396,-0.000168,24.019338,-0.0076,1.380
2712.00,7.431320,25.01435,-0.000168,24.019074,-0.0076,1.380
2714.00,7.409677,25.01468,-0.000169,24.019309,-0.0076,1.381
2716.00,7.388276,25.01421,-0.000169,24.018972,-0.0076,1.382
2718.00,7.366275,25.01350,-0.000172,24.018758,-0.0076,1.382
2720.00,7.345382,25.01403,-0.000173,24.018945,-0.0076,1.382
2722.00,7.324381,25.01372,-0.000172,24.018229,-0.0076,1.382
2724.00,7.306295,25.01323,-0.000172,24.019235,-0.0076,1.383
2726.00,7.289831,25.01334,-0.000173,24.018526,-0.0076,1.383
2728.00,7.276331,25.01405,-0.000173,24.019536,-0.0076,1.383
2730.00,7.270493,25.01425,-0.000171,24.018664,-0.0076,1.383
2732.00,7.268820,25.01427,-0.000172,24.019351,-0.0076,1.383
2734.00,7.270902,25.01413,-0.000172,24.019195,-0.0076,1.383
2736.00,7.276015,25.01483,-0.000173,24.018517,-0.0076,1.383
2738.00,7.282607,25.01403,-0.000172,24.019389,-0.0076,1.383
2740.00,7.290249,25.01397,-0.000173,24.018820,-0.0076,1.382
2742.00,7.298060,25.01330,-0.000172,24.018860,-0.0076,1.382
2744.00,7.306926,25.01357,-0.000170,24.018852,-0.0076,1.382
2746.00,7.317210,25.01414,-0.000170,24.019130,-0.0076,1.381
2748.00,7.327912,25.01463,-0.000170,24.019376,-0.0076,1.382
2750.00,7.338438,25.01543,-0.000171,24.018945,-0.0076,1.382
2752.00,7.348413,25.01531,-0.000170,24.018985,-0.0076,1.382
2754.00,7.358034,25.01458,-0.000170,24.019019,-0.0076,1.381
2756.00,7.368101,25.01494,-0.000171,24.019659,-0.0076,1.382
2758.00,7.377715,25.01480,-0.000170,24.019354,-0.0076,1.381
2760.00,7.385927,25.01496,-0.000170,24.018811,-0.0076,1.382
2762.00,7.394145,25.01469,-0.000170,24.019465,-0.0076,1.382
2764.00,7.401107,25.01445,-0.000170,24.018938,-0.0076,1.382
2766.00,7.405589,25.01457,-0.000170,24.019017,-0.0076,1.382
2768.00,7.410752,25.01539,-0.000170,24.019344,-0.0076,1.382
2770.00,7.415836,25.01592,-0.000170,24.019625,-0.0076,1.381
2772.00,7.420128,25.01543,-0.000170,24.019755,-0.0076,1.381
2774.00,7.424144,25.01553,-0.000170,24.018943,-0.0076,1.382
2776.00,7.427513,25.01597,-0.000169,24.019037,-0.0076,1.381
2778.00,7.431099,25.01530,-0.000170,24.019113,-0.0076,1.382
2780.00,7.433181,25.01565,-0.000170,24.018968,-0.0076,1.382
2782.00,7.435364,25.01526,-0.000171,24.019083,-0.0076,1.382
2784.00,7.438038,25.01475,-0.000171,24.018814,-0.0076,1.381
2786.00,7.439563,25.01557,-0.000170,24.018910,-0.0076,1.381
2788.00,7.441234,25.01582,-0.000170,24.019048,-0.0076,1.382
2790.00,7.443724,25.01437,-0.000169,24.018686,-0.0076,1.381
2792.00,7.445682,25.01452,-0.000170,24.019244,-0.0076,1.382
2794.00,7.447672,25.01498,-0.000170,24.018544,-0.0076,1.382
2796.00,7.449613,25.01471,-0.000171,24.018689,-0.0076,1.382
2798.00,7.450538,25.01517,-0.000171,24.018604,-0.0076,1.382
2800.00,7.452392,25.01464,-0.000170,24.018957,-0.0076,1.382
2802.00,7.454491,25.01370,-0.000170,24.019385,-0.0076,1.382
2804.00,7.456231,25.01329,-0.000169,24.019126,-0.0076,1.382
2806.00,7.457968,25.01428,-0.000171,24.018816,-0.0076,1.382
2808.00,7.457898,25.01409,-0.000169,24.018794,-0.0076,1.382
2810.00,7.458111,25.01377,-0.000171,24.018715,-0.0076,1.382
2812.00,7.459983,25.01432,-0.000171,24.019512,-0.0076,1.382
2814.00,7.462119,25.01384,-0.000171,24.019023,-0.0076,1.382
2816.00,7.463532,25.01378,-0.000169,24.018838,-0.0076,1.382
2818.00,7.464753,25.01446,-0.000170,24.018941,-0.0076,1.382
2820.00,7.465150,25.01450,-0.000170,24.019137,-0.0076,1.381
2822.00,7.465703,25.01489,-0.000170,24.019039,-0.0076,1.381
2824.00,7.467285,25.01464,-0.000170,24.019367,-0.0076,1.382
2826.00,7.468543,25.01387,-0.000170,24.019081,-0.0076,1.382
2828.00,7.469442,25.01400,-0.000170,24.018508,-0.0076,1.382
2830.00,7.470356,25.01395,-0.000172,24.018948,-0.0076,1.382
2832.00,7.470417,25.01322,-0.000171,24.019088,-0.0076,1.382
2834.00,7.470410,25.01375,-0.000171,24.019530,-0.0076,1.382
2836.00,7.470619,25.01418,-0.000170,24.019291,-0.0075,1.381
2838.00,7.471381,25.01381,-0.000170,24.019543,-0.0076,1.382
2840.00,7.471598,25.01454,-0.000170,24.019659,-0.0076,1.382
2842.00,7.472543,25.01477,-0.000171,24.018843,-0.0076,1.382
2844.00,7.473284,25.01385,-0.000171,24.019369,-0.0076,1.382
2846.00,7.473834,25.01406,-0.000171,24.019211,-0.0076,1.382
2848.00,7.474651,25.01463,-0.000171,24.019498,-0.0076,1.382
2850.00,7.474611,25.01494,-0.000170,24.019293,-0.0076,1.382
2852.00,7.474114,25.01474,-0.000170,24.019088,-0.0076,1.382
2854.00,7.473792,25.01502,-0.000171,24.019130,-0.0076,1.383
2856.00,7.474300,25.01530,-0.000170,24.019068,-0.0076,1.382
2858.00,7.474563,25.01518,-0.000170,24.019226,-0.0076,1.382
2860.00,7.474967,25.01543,-0.000171,24.019101,-0.0076,1.383
2862.00,7.475789,25.01515,-0.000172,24.019414,-0.0076,1.383
2864.00,7.475007,25.01518,-0.000169,24.019342,-0.0076,1.382
2866.00,7.474635,25.01530,-0.000169,24.018435,-0.0076,1.382
2868.00,7.475301,25.01466,-0.000170,24.018722,-0.0076,1.383
2870.00,7.475398,25.01440,-0.000171,24.019585,-0.0076,1.382
2872.00,7.475983,25.01535,-0.000171,24.019166,-0.0076,1.382
2874.00,7.476669,25.01586,-0.000170,24.019318,-0.0076,1.382
2876.00,7.476971,25.01546,-0.000170,24.019019,-0.0076,1.382
2878.00,7.477064,25.01511,-0.000171,24.018925,-0.0076,1.381
2880.00,7.476265,25.01500,-0.000171,24.018678,-0.0076,1.382
2882.00,7.475668,25.01525,-0.000170,24.019273,-0.0076,1.383
2884.00,7.476495,25.01497,-0.000170,24.019016,-0.0076,1.382
2886.00,7.476094,25.01488,-0.000171,24.019469,-0.0076,1.382
2888.00,7.475943,25.01480,-0.000171,24.019266,-0.0075,1.382
2890.00,7.475854,25.01431,-0.000171,24.019978,-0.0076,1.382
2892.00,7.475700,25.01503,-0.000170,24.018392,-0.0076,1.382
2894.00,7.475326,25.01478,-0.000170,24.018987,-0.0076,1.382
2896.00,7.475232,25.01516,-0.000170,24.019306,-0.0076,1.382
2898.00,7.475523,25.01474,-0.000171,24.019333,-0.0076,1.382
2900.00,7.476315,25.01412,-0.000171,24.019046,-0.0076,1.382
2902.00,7.476215,25.01437,-0.000170,24.019577,-0.0076,1.382
2904.00,7.476244,25.01450,-0.000171,24.019632,-0.0076,1.382
2906.00,7.476452,25.01391,-0.000171,24.019110,-0.0076,1.382
2908.00,7.477278,25.01346,-0.000171,24.019819,-0.0076,1.382
2910.00,7.476730,25.01433,-0.000170,24.019208,-0.0076,1.382
2912.00,7.477101,25.01412,-0.000170,24.018695,-0.0076,1.382
2914.00,7.476890,25.01382,-0.000170,24.018550,-0.0076,1.382
2916.00,7.476350,25.01420,-0.000172,24.019037,-0.0076,1.383
2918.00,7.476364,25.01463,-0.000171,24.019418,-0.0076,1.382
2920.00,7.475866,25.01435,-0.000171,24.019278,-0.0075,1.383
2922.00,7.476133,25.01438,-0.000171,24.018907,-0.0076,1.383
2924.00,7.477095,25.01483,-0.000170,24.019516,-0.0075,1.382
2926.00,7.476694,25.01437,-0.000170,24.018535,-0.0076,1.382
2928.00,7.476148,25.01461,-0.000170,24.019171,-0.0076,1.382
2930.00,7.476061,25.01497,-0.000171,24.018796,-0.0076,1.382
2932.00,7.475539,25.01434,-0.000171,24.019204,-0.0076,1.383
2934.00,7.476562,25.01474,-0.000171,24.018720,-0.0076,1.383
2936.00,7.477794,25.01429,-0.000170,24.018773,-0.0076,1.382
2938.00,7.477288,25.01440,-0.000170,24.019287,-0.0076,1.382
2940.00,7.477513,25.01458,-0.000170,24.019079,-0.0076,1.382
2942.00,7.477806,25.01461,-0.000168,24.019226,-0.0076,1.382
2944.00,7.477937,25.01397,-0.000170,24.018466,-0.0076,1.382
2946.00,7.477430,25.01363,-0.000171,24.018941,-0.0076,1.382
2948.00,7.477361,25.01425,-0.000171,24.019079,-0.0076,1.383
2950.00,7.477098,25.01521,-0.000172,24.019157,-0.0076,1.382
2952.00,7.476859,25.01479,-0.000172,24.019505,-0.0076,1.382
2954.00,7.476569,25.01478,-0.000170,24.019587,-0.0075,1.382
2956.00,7.477067,25.01405,-0.000170,24.018624,-0.0076,1.382
2958.00,7.477223,25.01509,-0.000170,24.019289,-0.0076,1.383
2960.00,7.477258,25.01476,-0.000169,24.018952,-0.0076,1.382
2962.00,7.476901,25.01496,-0.000169,24.018992,-0.0076,1.382
2964.00,7.476127,25.01516,-0.000171,24.019336,-0.0076,1.382
2966.00,7.475462,25.01439,-0.000170,24.018979,-0.0076,1.383
2968.00,7.476312,25.01394,-0.000171,24.019157,-0.0076,1.383
2970.00,7.476964,25.01443,-0.000171,24.019164,-0.0076,1.383
2972.00,7.477500,25.01421,-0.000171,24.019075,-0.0076,1.382
2974.00,7.478857,25.01382,-0.000170,24.019112,-0.0076,1.382
2976.00,7.478226,25.01418,-0.000170,24.019269,-0.0076,1.383
2978.00,7.477936,25.01348,-0.000171,24.019271,-0.0076,1.382
2980.00,7.477373,25.01336,-0.000171,24.018923,-0.0076,1.382
2982.00,7.476319,25.01363,-0.000171,24.018919,-0.0076,1.383
2984.00,7.475816,25.01351,-0.000171,24.018318,-0.0076,1.383
2986.00,7.475899,25.01328,-0.000171,24.018704,-0.0076,1.382
2988.00,7.476300,25.01388,-0.000169,24.018800,-0.0076,1.382
2990.00,7.476417,25.01352,-0.000169,24.018278,-0.0076,1.383
2992.00,7.476374,25.01299,-0.000169,24.019929,-0.0076,1.383
2994.00,7.476559,25.01302,-0.000170,24.019449,-0.0076,1.383
2996.00,7.477170,25.01261,-0.000171,24.018898,-0.0076,1.383
2998.00,7.476914,25.01250,-0.000170,24.019853,-0.0076,1.382
3000.00,7.476029,25.01356,-0.000169,24.019545,-0.0076,1.383
3002.00,7.475028,25.01395,-0.000170,24.018896,-0.0076,1.383
@10,12.0000,24.0
3004.00,7.474729,25.01433,-0.000170,24.019536,-0.0076,1.383
3006.00,7.468905,25.01525,-0.000169,24.019418,-0.0075,1.382
3008.00,7.459571,25.01537,-0.000169,24.018740,-0.0075,1.382
3010.00,7.447137,25.01437,-0.000169,24.018948,-0.0076,1.382
3012.00,7.430900,25.01535,-0.000169,24.019828,-0.0076,1.382
3014.00,7.414561,25.01489,-0.000168,24.018952,-0.0075,1.382
3016.00,7.398364,25.01547,-0.000169,24.018968,-0.0076,1.383
3018.00,7.381960,25.01555,-0.000170,24.019025,-0.0076,1.383
3020.00,7.366012,25.01542,-0.000172,24.019191,-0.0076,1.384
3022.00,7.350449,25.01570,-0.000172,24.018841,-0.0076,1.384
3024.00,7.336685,25.01563,-0.000172,24.018557,-0.0076,1.384
3026.00,7.324884,25.01590,-0.000171,24.018956,-0.0076,1.383
3028.00,7.315088,25.01530,-0.000171,24.019590,-0.0076,1.384
3030.00,7.311506,25.01567,-0.000170,24.019405,-0.0075,1.384
3032.00,7.312586,25.01469,-0.000170,24.019654,-0.0076,1.385
3034.00,7.315075,25.01454,-0.000173,24.019391,-0.0076,1.385
3036.00,7.319429,25.01532,-0.000172,24.019514,-0.0076,1.384
3038.00,7.324886,25.01467,-0.000171,24.019293,-0.0076,1.385
3040.00,7.330951,25.01489,-0.000172,24.019026,-0.0076,1.384
3042.00,7.337023,25.01456,-0.000172,24.019200,-0.0076,1.383
3044.00,7.344394,25.01484,-0.000170,24.018849,-0.0076,1.383
3046.00,7.351539,25.01558,-0.000170,24.019048,-0.0076,1.383
3048.00,7.358670,25.01558,-0.000170,24.019215,-0.0076,1.383
3050.00,7.366664,25.01531,-0.000170,24.019385,-0.0076,1.383
3052.00,7.374820,25.01503,-0.000169,24.019296,-0.0076,1.383
3054.00,7.381690,25.01536,-0.000169,24.018983,-0.0076,1.383
3056.00,7.388769,25.01607,-0.000170,24.019113,-0.0075,1.382
3058.00,7.395804,25.01538,-0.000169,24.018916,-0.0076,1.383
3060.00,7.401547,25.01539,-0.000170,24.019500,-0.0076,1.383
3062.00,7.406461,25.01476,-0.000169,24.018930,-0.0076,1.383
3064.00,7.411583,25.01516,-0.000170,24.019273,-0.0076,1.383
3066.00,7.415976,25.01510,-0.000169,24.019835,-0.0076,1.383
3068.00,7.419282,25.01474,-0.000169,24.019141,-0.0076,1.382
3070.00,7.422966,25.01499,-0.000169,24.019215,-0.0076,1.383
3072.00,7.425498,25.01434,-0.000169,24.018965,-0.0076,1.383
3074.00,7.428609,25.01452,-0.000171,24.019302,-0.0076,1.383
3076.00,7.431318,25.01468,-0.000171,24.019298,-0.0076,1.383
3078.00,7.433945,25.01484,-0.000170,24.019828,-0.0076,1.383
3080.00,7.435873,25.01477,-0.000170,24.019269,-0.0076,1.383
3082.00,7.437775,25.01460,-0.000170,24.019132,-0.0076,1.383
3084.00,7.439234,25.01443,-0.000170,24.019857,-0.0076,1.383
3086.00,7.441061,25.01412,-0.000172,24.018557,-0.0076,1.383
3088.00,7.443300,25.01488,-0.000171,24.019296,-0.0076,1.383
3090.00,7.444896,25.01459,-0.000169,24.019300,-0.0076,1.383
3092.00,7.446647,25.01465,-0.000170,24.018985,-0.0076,1.382
3094.00,7.447671,25.01393,-0.000169,24.019324,-0.0076,1.382
3096.00,7.449218,25.01410,-0.000169,24.019075,-0.0076,1.383
3098.00,7.450352,25.01479,-0.000170,24.019275,-0.0075,1.383
3100.00,7.451327,25.01523,-0.000170,24.019710,-0.0076,1.383
3102.00,7.452312,25.01521,-0.000168,24.019728,-0.0076,1.383
3104.00,7.453490,25.01508,-0.000169,24.019837,-0.0076,1.383
3106.00,7.455625,25.01469,-0.000170,24.018787,-0.0076,1.382
3108.00,7.456363,25.01443,-0.000169,24.019242,-0.0076,1.383
3110.00,7.456779,25.01334,-0.000170,24.019815,-0.0076,1.383
3112.00,7.457402,25.01366,-0.000168,24.019311,-0.0076,1.383
3114.00,7.458054,25.01386,-0.000168,24.019286,-0.0075,1.383
3116.00,7.459845,25.01384,-0.000170,24.018963,-0.0076,1.383
3118.00,7.460278,25.01388,-0.000171,24.019182,-0.0076,1.383
3120.00,7.460485,25.01404,-0.000170,24.019637,-0.0076,1.383
3122.00,7.461494,25.01422,-0.000169,24.019362,-0.0075,1.384
3124.00,7.461097,25.01382,-0.000171,24.019228,-0.0075,1.383
3126.00,7.462072,25.01433,-0.000169,24.019367,-0.0076,1.383
3128.00,7.463197,25.01387,-0.000169,24.019742,-0.0076,1.383
3130.00,7.463266,25.01456,-0.000170,24.019539,-0.0076,1.383
3132.00,7.463806,25.01482,-0.000171,24.019494,-0.0076,1.384
3134.00,7.464196,25.01347,-0.000170,24.019003,-0.0076,1.383
3136.00,7.464417,25.01378,-0.000169,24.019115,-0.0076,1.383
3138.00,7.464476,25.01446,-0.000170,24.019498,-0.0076,1.383
3140.00,7.464489,25.01438,-0.000169,24.019006,-0.0076,1.383
3142.00,7.465976,25.01490,-0.000171,24.018684,-0.0076,1.384
3144.00,7.466420,25.01408,-0.000171,24.019226,-0.0076,1.383
3146.00,7.466111,25.01440,-0.000169,24.019104,-0.0076,1.383
3148.00,7.467192,25.01510,-0.000170,24.019045,-0.0076,1.383
3150.00,7.467319,25.01488,-0.000170,24.018591,-0.0076,1.383
3152.00,7.466575,25.01435,-0.000170,24.019394,-0.0076,1.382
3154.00,7.467440,25.01481,-0.000170,24.019423,-0.0076,1.383
3156.00,7.467709,25.01396,-0.000171,24.019403,-0.0076,1.383
3158.00,7.467690,25.01437,-0.000171,24.019489,-0.0076,1.383
3160.00,7.467662,25.01493,-0.000171,24.019180,-0.0076,1.384
3162.00,7.467496,25.01497,-0.000170,24.018912,-0.0075,1.383
3164.00,7.467778,25.01470,-0.000169,24.019231,-0.0076,1.383
3166.00,7.468367,25.01526,-0.000169,24.019414,-0.0076,1.383
3168.00,7.468163,25.01544,-0.000170,24.019084,-0.0076,1.384
3170.00,7.467786,25.01474,-0.000170,24.019335,-0.0076,1.383
3172.00,7.468119,25.01466,-0.000169,24.018397,-0.0076,1.383
3174.00,7.467957,25.01464,-0.000169,24.019173,-0.0076,1.383
3176.00,7.469143,25.01477,-0.000170,24.018608,-0.0076,1.384
3178.00,7.469686,25.01446,-0.000171,24.019180,-0.0076,1.384
3180.00,7.468951,25.01520,-0.000170,24.019458,-0.0076,1.383
3182.00,7.469380,25.01540,-0.000170,24.019739,-0.0076,1.383
3184.00,7.469634,25.01447,-0.000170,24.019538,-0.0075,1.383
3186.00,7.469222,25.01418,-0.000169,24.019016,-0.0076,1.383
3188.00,7.468840,25.01511,-0.000170,24.019480,-0.0076,1.383
3190.00,7.469230,25.01484,-0.000170,24.018927,-0.0076,1.383
3192.00,7.470119,25.01557,-0.000170,24.018847,-0.0076,1.383
3194.00,7.469485,25.01575,-0.000170,24.019371,-0.0076,1.384
3196.00,7.468787,25.01580,-0.000170,24.019066,-0.0076,1.384
3198.00,7.468539,25.01548,-0.000170,24.019277,-0.0076,1.383
3200.00,7.468638,25.01482,-0.000170,24.019086,-0.0076,1.383
3202.00,7.468410,25.01493,-0.000170,24.018863,-0.0076,1.383
3204.00,7.468982,25.01502,-0.000170,24.019244,-0.0076,1.383
3206.00,7.469453,25.01519,-0.000170,24.018800,-0.0076,1.383
3208.00,7.469564,25.01544,-0.000170,24.019373,-0.0076,1.383
3210.00,7.469561,25.01588,-0.000171,24.019487,-0.0076,1.384
3212.00,7.469491,25.01650,-0.000170,24.018736,-0.0076,1.384
3214.00,7.469955,25.01512,-0.000169,24.018938,-0.0076,1.383
3216.00,7.469792,25.01489,-0.000170,24.019093,-0.0076,1.383
3218.00,7.470525,25.01528,-0.000170,24.019200,-0.0076,1.383
3220.00,7.470518,25.01518,-0.000171,24.019590,-0.0076,1.383
3222.00,7.469730,25.01545,-0.000171,24.018495,-0.0076,1.384
3224.00,7.469123,25.01507,-0.000171,24.019077,-0.0076,1.384
3226.00,7.469269,25.01480,-0.000172,24.018970,-0.0076,1.383
3228.00,7.469322,25.01496,-0.000171,24.018901,-0.0076,1.383
3230.00,7.469198,25.01566,-0.000171,24.018959,-0.0076,1.384
3232.00,7.469447,25.01529,-0.000171,24.018952,-0.0076,1.383
3234.00,7.469158,25.01517,-0.000169,24.019222,-0.0076,1.383
3236.00,7.469168,25.01542,-0.000169,24.018709,-0.0076,1.383
3238.00,7.468809,25.01639,-0.000170,24.018939,-0.0076,1.383
3240.00,7.468655,25.01696,-0.000170,24.018468,-0.0076,1.383
3242.00,7.468514,25.01642,-0.000170,24.018550,-0.0076,1.383
3244.00,7.468689,25.01624,-0.000171,24.018606,-0.0076,1.383
3246.00,7.469672,25.01607,-0.000170,24.018740,-0.0076,1.383
3248.00,7.469048,25.01593,-0.000170,24.019070,-0.0076,1.383
3250.00,7.468150,25.01680,-0.000170,24.018550,-0.0076,1.383
3252.00,7.468932,25.01666,-0.000169,24.019215,-0.0076,1.383
3254.00,7.469748,25.01664,-0.000170,24.019195,-0.0076,1.383
3256.00,7.469469,25.01592,-0.000170,24.018740,-0.0076,1.383
3258.00,7.469140,25.01543,-0.000170,24.019550,-0.0076,1.383
3260.00,7.469646,25.01547,-0.000170,24.019895,-0.0076,1.383
3262.00,7.470281,25.01597,-0.000169,24.019088,-0.0076,1.383
3264.00,7.469919,25.01669,-0.000171,24.019229,-0.0076,1.383
3266.00,7.469615,25.01682,-0.000171,24.019927,-0.0076,1.384
3268.00,7.469131,25.01615,-0.000170,24.018769,-0.0076,1.384
3270.00,7.468528,25.01597,-0.000170,24.019121,-0.0076,1.383
3272.00,7.468876,25.01511,-0.000170,24.018894,-0.0076,1.384
3274.00,7.469122,25.01537,-0.000171,24.018769,-0.0076,1.383
3276.00,7.469126,25.01560,-0.000170,24.018959,-0.0076,1.383
3278.00,7.469205,25.01500,-0.000170,24.018767,-0.0076,1.383
3280.00,7.468942,25.01550,-0.000171,24.019037,-0.0076,1.383
3282.00,7.468201,25.01611,-0.000171,24.019155,-0.0076,1.383
3284.00,7.468389,25.01531,-0.000170,24.019472,-0.0076,1.384
3286.00,7.468768,25.01623,-0.000169,24.019423,-0.0076,1.383
3288.00,7.468640,25.01703,-0.000170,24.019387,-0.0076,1.383
3290.00,7.468126,25.01653,-0.000170,24.019452,-0.0076,1.383
3292.00,7.467897,25.01687,-0.000170,24.019291,-0.0076,1.384
3294.00,7.467933,25.01664,-0.000171,24.018981,-0.0076,1.383
3296.00,7.467717,25.01555,-0.000170,24.018974,-0.0076,1.384
3298.00,7.467463,25.01593,-0.000170,24.019168,-0.0076,1.383
3300.00,7.467677,25.01621,-0.000172,24.018838,-0.0076,1.383
3302.00,7.467700,25.01617,-0.000169,24.019293,-0.0077,1.383
@11,12.0000,24.0
3304.00,7.467199,25.01611,-0.000170,24.018648,-0.0076,1.384
3306.00,7.462448,25.01591,-0.000170,24.019088,-0.0076,1.383
3308.00,7.453084,25.01629,-0.000169,24.018977,-0.0076,1.382
3310.00,7.441427,25.01620,-0.000169,24.018454,-0.0076,1.382
3312.00,7.428439,25.01610,-0.000170,24.019494,-0.0076,1.382
3314.00,7.414838,25.01690,-0.000169,24.019034,-0.0076,1.383
3316.00,7.401128,25.01671,-0.000170,24.019654,-0.0076,1.383
3318.00,7.388192,25.01615,-0.000171,24.019170,-0.0076,1.384
3320.00,7.375876,25.01643,-0.000172,24.018996,-0.0076,1.384
3322.00,7.364951,25.01709,-0.000172,24.019068,-0.0076,1.385
3324.00,7.353929,25.01713,-0.000172,24.019757,-0.0076,1.384
3326.00,7.344632,25.01635,-0.000172,24.019016,-0.0076,1.384
3328.00,7.337578,25.01584,-0.000172,24.018689,-0.0076,1.384
3330.00,7.335489,25.01590,-0.000172,24.019155,-0.0075,1.385
3332.00,7.337088,25.01559,-0.000171,24.020257,-0.0076,1.385
3334.00,7.341113,25.01579,-0.000172,24.019646,-0.0076,1.386
3336.00,7.346600,25.01579,-0.000172,24.018473,-0.0076,1.385
3338.00,7.352643,25.01563,-0.000171,24.018865,-0.0076,1.385
3340.00,7.358268,25.01668,-0.000171,24.019146,-0.0076,1.384
3342.00,7.364131,25.01566,-0.000171,24.018648,-0.0076,1.384
3344.00,7.370221,25.01585,-0.000170,24.019175,-0.0076,1.383
3346.00,7.375851,25.01612,-0.000169,24.019050,-0.0077,1.384
3348.00,7.381924,25.01661,-0.000169,24.018733,-0.0076,1.383
3350.00,7.387486,25.01591,-0.000170,24.019458,-0.0076,1.384
3352.00,7.392585,25.01621,-0.000169,24.018959,-0.0076,1.384
3354.00,7.397942,25.01622,-0.000170,24.019083,-0.0076,1.383
3356.00,7.404055,25.01604,-0.000170,24.018919,-0.0076,1.383
3358.00,7.409998,25.01542,-0.000168,24.018658,-0.0076,1.382
3360.00,7.415045,25.01545,-0.000169,24.018756,-0.0076,1.384
3362.00,7.418458,25.01571,-0.000170,24.018780,-0.0076,1.383
3364.00,7.422790,25.01523,-0.000172,24.018365,-0.0076,1.384
3366.00,7.425709,25.01501,-0.000171,24.018967,-0.0076,1.384
3368.00,7.428427,25.01501,-0.000170,24.019300,-0.0076,1.384
3370.00,7.430829,25.01508,-0.000169,24.019313,-0.0076,1.383
3372.00,7.433075,25.01494,-0.000170,24.018617,-0.0076,1.383
3374.00,7.435150,25.01502,-0.000170,24.018512,-0.0076,1.384
3376.00,7.437422,25.01391,-0.000171,24.018580,-0.0076,1.384
3378.00,7.439076,25.01425,-0.000171,24.019345,-0.0076,1.383
3380.00,7.440809,25.01493,-0.000170,24.019436,-0.0076,1.383
3382.00,7.441493,25.01529,-0.000171,24.019148,-0.0076,1.384
3384.00,7.443623,25.01518,-0.000170,24.019786,-0.0076,1.384
3386.00,7.445544,25.01430,-0.000169,24.019068,-0.0076,1.383
3388.00,7.445856,25.01476,-0.000169,24.018918,-0.0076,1.384
3390.00,7.446859,25.01457,-0.000169,24.019726,-0.0076,1.384
3392.00,7.447400,25.01444,-0.000170,24.019173,-0.0076,1.384
3394.00,7.447323,25.01423,-0.000171,24.018483,-0.0076,1.384
3396.00,7.447965,25.01459,-0.000169,24.019168,-0.0076,1.383
3398.00,7.449562,25.01400,-0.000169,24.019621,-0.0076,1.384
3400.00,7.451433,25.01439,-0.000170,24.018967,-0.0076,1.383
3402.00,7.452622,25.01440,-0.000170,24.018570,-0.0076,1.383
3404.00,7.452931,25.01363,-0.000170,24.018899,-0.0076,1.383
3406.00,7.454003,25.01359,-0.000171,24.019322,-0.0076,1.384
3408.00,7.455880,25.01317,-0.000170,24.018827,-0.0076,1.383
3410.00,7.456243,25.01458,-0.000170,24.018783,-0.0076,1.383
3412.00,7.456158,25.01454,-0.000169,24.019373,-0.0076,1.384
3414.00,7.456098,25.01408,-0.000170,24.019336,-0.0076,1.383
3416.00,7.456780,25.01471,-0.000171,24.019652,-0.0076,1.383
3418.00,7.457201,25.01482,-0.000169,24.019311,-0.0076,1.384
3420.00,7.457793,25.01503,-0.000169,24.019244,-0.0076,1.384
3422.00,7.458385,25.01493,-0.000170,24.019661,-0.0075,1.385
3424.00,7.458180,25.01409,-0.000171,24.019422,-0.0076,1.384
3426.00,7.458947,25.01455,-0.000169,24.019012,-0.0076,1.383
3428.00,7.459591,25.01451,-0.000170,24.018952,-0.0076,1.383
3430.00,7.459105,25.01430,-0.000169,24.019052,-0.0076,1.383
3432.00,7.459090,25.01423,-0.000170,24.019333,-0.0076,1.384
3434.00,7.459275,25.01525,-0.000170,24.019956,-0.0076,1.384
3436.00,7.459391,25.01527,-0.000169,24.019061,-0.0076,1.384
3438.00,7.459630,25.01407,-0.000170,24.019226,-0.0076,1.384
3440.00,7.460202,25.01482,-0.000171,24.018901,-0.0076,1.384
3442.00,7.461073,25.01353,-0.000170,24.019286,-0.0076,1.384
3444.00,7.461015,25.01365,-0.000169,24.019139,-0.0076,1.384
3446.00,7.461002,25.01402,-0.000171,24.019267,-0.0076,1.384
3448.00,7.462381,25.01381,-0.000169,24.019563,-0.0076,1.384
3450.00,7.462889,25.01437,-0.000169,24.019199,-0.0076,1.383
3452.00,7.461518,25.01428,-0.000169,24.019418,-0.0076,1.383
3454.00,7.461515,25.01494,-0.000169,24.019048,-0.0076,1.384
3456.00,7.462018,25.01512,-0.000170,24.019654,-0.0076,1.385
3458.00,7.461587,25.01519,-0.000170,24.019753,-0.0076,1.384
3460.00,7.461456,25.01512,-0.000169,24.019521,-0.0076,1.384
3462.00,7.461219,25.01534,-0.000168,24.019298,-0.0076,1.384
3464.00,7.461334,25.01455,-0.000170,24.018994,-0.0076,1.384
3466.00,7.461273,25.01426,-0.000169,24.019474,-0.0076,1.383
3468.00,7.461317,25.01469,-0.000169,24.018626,-0.0076,1.383
3470.00,7.460935,25.01539,-0.000169,24.019329,-0.0076,1.384
3472.00,7.460909,25.01593,-0.000168,24.019012,-0.0076,1.384
3474.00,7.461477,25.01566,-0.000169,24.019708,-0.0076,1.384
3476.00,7.461429,25.01531,-0.000170,24.019570,-0.0076,1.384
3478.00,7.460498,25.01539,-0.000170,24.019530,-0.0076,1.384
3480.00,7.459058,25.01456,-0.000170,24.019304,-0.0076,1.384
3482.00,7.459200,25.01451,-0.000169,24.019577,-0.0076,1.383
3484.00,7.460215,25.01454,-0.000168,24.019059,-0.0076,1.384
3486.00,7.460900,25.01480,-0.000169,24.018905,-0.0076,1.384
3488.00,7.460311,25.01497,-0.000169,24.019915,-0.0076,1.383
3490.00,7.460666,25.01581,-0.000169,24.019103,-0.0076,1.384
3492.00,7.460734,25.01530,-0.000169,24.018870,-0.0076,1.383
3494.00,7.460434,25.01485,-0.000169,24.018539,-0.0075,1.384
3496.00,7.460416,25.01621,-0.000170,24.019228,-0.0075,1.384
3498.00,7.460708,25.01606,-0.000170,24.019565,-0.0076,1.384
3500.00,7.461007,25.01577,-0.000170,24.020040,-0.0075,1.384
3502.00,7.461735,25.01613,-0.000168,24.019467,-0.0075,1.384
3504.00,7.462078,25.01694,-0.000169,24.019132,-0.0075,1.383
3506.00,7.462073,25.01702,-0.000170,24.019217,-0.0075,1.384
3508.00,7.462075,25.01733,-0.000171,24.019777,-0.0075,1.384
3510.00,7.462415,25.01743,-0.000169,24.018880,-0.0076,1.385
3512.00,7.462559,25.01767,-0.000169,24.019476,-0.0076,1.384
3514.00,7.463303,25.01710,-0.000169,24.019316,-0.0076,1.384
3516.00,7.463052,25.01729,-0.000170,24.019411,-0.0076,1.383
3518.00,7.462753,25.01723,-0.000170,24.020161,-0.0076,1.383
3520.00,7.462891,25.01768,-0.000170,24.019342,-0.0076,1.384
3522.00,7.463412,25.01694,-0.000169,24.018633,-0.0076,1.384
3524.00,7.463084,25.01753,-0.000170,24.019403,-0.0076,1.385
3526.00,7.463513,25.01765,-0.000170,24.018988,-0.0076,1.384
3528.00,7.463236,25.01805,-0.000169,24.018970,-0.0075,1.384
3530.00,7.462064,25.01747,-0.000169,24.019019,-0.0076,1.383
3532.00,7.463134,25.01773,-0.000170,24.019251,-0.0076,1.383
3534.00,7.463399,25.01790,-0.000169,24.019199,-0.0076,1.384
3536.00,7.462948,25.01775,-0.000170,24.018646,-0.0076,1.384
3538.00,7.462782,25.01678,-0.000170,24.019121,-0.0076,1.384
3540.00,7.462073,25.01687,-0.000171,24.019021,-0.0076,1.385
3542.00,7.461225,25.01717,-0.000172,24.019927,-0.0076,1.384
3544.00,7.460945,25.01761,-0.000170,24.019757,-0.0076,1.383
3546.00,7.461862,25.01739,-0.000169,24.019614,-0.0076,1.383
3548.00,7.462133,25.01744,-0.000168,24.019380,-0.0076,1.384
3550.00,7.461979,25.01692,-0.000168,24.019726,-0.0076,1.384
3552.00,7.460926,25.01761,-0.000170,24.019512,-0.0076,1.384
3554.00,7.461679,25.01792,-0.000169,24.019900,-0.0075,1.384
3556.00,7.461846,25.01780,-0.000170,24.018976,-0.0076,1.384
3558.00,7.461676,25.01812,-0.000170,24.019523,-0.0076,1.384
3560.00,7.461950,25.01804,-0.000170,24.019032,-0.0076,1.384
3562.00,7.462485,25.01884,-0.000170,24.019322,-0.0076,1.384
3564.00,7.461691,25.01838,-0.000169,24.018967,-0.0076,1.385
3566.00,7.460639,25.01842,-0.000171,24.019267,-0.0076,1.384
3568.00,7.460338,25.01882,-0.000169,24.019683,-0.0076,1.384
3570.00,7.460149,25.01899,-0.000169,24.019436,-0.0076,1.383
3572.00,7.460547,25.01920,-0.000169,24.019342,-0.0076,1.383
3574.00,7.461361,25.01906,-0.000169,24.019780,-0.0076,1.384
3576.00,7.462059,25.01903,-0.000170,24.019675,-0.0076,1.384
3578.00,7.461440,25.01823,-0.000169,24.019648,-0.0076,1.384
3580.00,7.460530,25.01852,-0.000169,24.018967,-0.0075,1.383
3582.00,7.460004,25.01838,-0.000169,24.019833,-0.0076,1.384
3584.00,7.459642,25.01938,-0.000169,24.019614,-0.0075,1.384
3586.00,7.459596,25.01855,-0.000171,24.019565,-0.0075,1.384
3588.00,7.460161,25.01802,-0.000170,24.019514,-0.0076,1.384
3590.00,7.460299,25.01859,-0.000169,24.019790,-0.0076,1.384
3592.00,7.460083,25.01816,-0.000170,24.019010,-0.0076,1.384
3594.00,7.460610,25.01789,-0.000168,24.019688,-0.0076,1.384
3596.00,7.460756,25.01815,-0.000171,24.019452,-0.0076,1.384
3598.00,7.460067,25.01839,-0.000169,24.019403,-0.0075,1.384
3600.00,7.460034,25.01825,-0.000170,24.018760,-0.0076,1.385
3602.00,7.459573,25.01814,-0.000170,24.019538,-0.0075,1.384
@12,12.0000,24.0
3604.00,7.458848,25.01786,-0.000169,24.018938,-0.0075,1.384
3606.00,7.452686,25.01822,-0.000169,24.019900,-0.0075,1.384
3608.00,7.444905,25.01866,-0.000169,24.020177,-0.0076,1.383
3610.00,7.435060,25.01863,-0.000168,24.019349,-0.0076,1.383
3612.00,7.424021,25.01804,-0.000168,24.019534,-0.0075,1.383
3614.00,7.412589,25.01767,-0.000168,24.019554,-0.0076,1.384
3616.00,7.402431,25.01889,-0.000170,24.020237,-0.0076,1.384
3618.00,7.392078,25.01910,-0.000168,24.019757,-0.0076,1.385
3620.00,7.383431,25.01833,-0.000170,24.019581,-0.0076,1.385
3622.00,7.375192,25.01802,-0.000171,24.018923,-0.0076,1.385
3624.00,7.365577,25.01768,-0.000173,24.018827,-0.0076,1.386
3626.00,7.357920,25.01800,-0.000172,24.019431,-0.0076,1.385
3628.00,7.352571,25.01828,-0.000172,24.019170,-0.0076,1.385
3630.00,7.352612,25.01898,-0.000173,24.019645,-0.0076,1.385
3632.00,7.355137,25.01851,-0.000173,24.019402,-0.0076,1.386
3634.00,7.358822,25.01893,-0.000174,24.019882,-0.0076,1.387
3636.00,7.364091,25.01902,-0.000173,24.019808,-0.0075,1.386
3638.00,7.368801,25.01939,-0.000172,24.018704,-0.0075,1.385
3640.00,7.373657,25.01968,-0.000169,24.019313,-0.0076,1.385
3642.00,7.378326,25.02015,-0.000168,24.019585,-0.0076,1.385
3644.00,7.382758,25.01950,-0.000169,24.019761,-0.0076,1.385
3646.00,7.388462,25.02056,-0.000169,24.019335,-0.0076,1.384
3648.00,7.394049,25.01995,-0.000168,24.019791,-0.0076,1.384
3650.00,7.398727,25.01993,-0.000169,24.019974,-0.0076,1.385
3652.00,7.403057,25.02030,-0.000170,24.019168,-0.0076,1.384
3654.00,7.406550,25.02001,-0.000169,24.019806,-0.0076,1.384
3656.00,7.410368,25.01979,-0.000169,24.020170,-0.0076,1.384
3658.00,7.414971,25.01975,-0.000169,24.019306,-0.0075,1.384
3660.00,7.418478,25.01990,-0.000170,24.019213,-0.0076,1.385
3662.00,7.421524,25.01952,-0.000169,24.019635,-0.0076,1.384
3664.00,7.424422,25.01964,-0.000170,24.019907,-0.0076,1.384
3666.00,7.427073,25.02026,-0.000169,24.019900,-0.0075,1.384
3668.00,7.429562,25.02019,-0.000169,24.019808,-0.0075,1.385
3670.00,7.430992,25.02011,-0.000170,24.018997,-0.0075,1.384
3672.00,7.432217,25.01982,-0.000169,24.019579,-0.0076,1.384
3674.00,7.434506,25.01889,-0.000168,24.019463,-0.0076,1.384
3676.00,7.435624,25.01901,-0.000168,24.019539,-0.0076,1.384
3678.00,7.436744,25.01958,-0.000170,24.019411,-0.0075,1.385
3680.00,7.437614,25.01954,-0.000170,24.019645,-0.0075,1.384
3682.00,7.439112,25.02032,-0.000170,24.019897,-0.0075,1.384
3684.00,7.440768,25.02021,-0.000170,24.019634,-0.0076,1.384
3686.00,7.442176,25.01953,-0.000169,24.019340,-0.0076,1.384
3688.00,7.443558,25.01962,-0.000169,24.019498,-0.0076,1.384
3690.00,7.444607,25.02031,-0.000168,24.019514,-0.0076,1.384
3692.00,7.445137,25.01998,-0.000168,24.019606,-0.0075,1.385
3694.00,7.445171,25.01970,-0.000168,24.019657,-0.0076,1.384
3696.00,7.445467,25.01930,-0.000168,24.019650,-0.0076,1.384
3698.00,7.446729,25.01986,-0.000169,24.019802,-0.0076,1.384
3700.00,7.447228,25.01979,-0.000169,24.019443,-0.0076,1.385
3702.00,7.447415,25.01962,-0.000169,24.019422,-0.0075,1.385
3704.00,7.447335,25.02002,-0.000168,24.019351,-0.0076,1.384
3706.00,7.447278,25.01969,-0.000169,24.019878,-0.0076,1.385
3708.00,7.448433,25.02004,-0.000168,24.019625,-0.0075,1.385
3710.00,7.448384,25.01946,-0.000168,24.019132,-0.0076,1.385
3712.00,7.447903,25.01954,-0.000169,24.019815,-0.0076,1.384
3714.00,7.448531,25.02006,-0.000169,24.020489,-0.0075,1.384
3716.00,7.449862,25.01920,-0.000169,24.020090,-0.0075,1.384
3718.00,7.449583,25.01930,-0.000169,24.019480,-0.0075,1.384
3720.00,7.449852,25.01913,-0.000170,24.019231,-0.0076,1.385
3722.00,7.450590,25.01888,-0.000169,24.019037,-0.0076,1.384
3724.00,7.450388,25.01955,-0.000169,24.019721,-0.0076,1.384
3726.00,7.450703,25.01875,-0.000169,24.018934,-0.0075,1.384
3728.00,7.450938,25.01901,-0.000169,24.019171,-0.0075,1.385
3730.00,7.451390,25.01955,-0.000169,24.019496,-0.0076,1.384
3732.00,7.451569,25.01967,-0.000169,24.019855,-0.0075,1.384
3734.00,7.452578,25.01979,-0.000168,24.019632,-0.0075,1.384
3736.00,7.453666,25.02000,-0.000169,24.019291,-0.0075,1.384
3738.00,7.453418,25.01993,-0.000170,24.019866,-0.0076,1.385
3740.00,7.453878,25.01968,-0.000170,24.019960,-0.0076,1.385
3742.00,7.453997,25.01982,-0.000169,24.019226,-0.0075,1.384
3744.00,7.453746,25.02023,-0.000170,24.019577,-0.0075,1.384
3746.00,7.452983,25.01965,-0.000169,24.019324,-0.0075,1.384
3748.00,7.453324,25.01983,-0.000169,24.019516,-0.0075,1.384
3750.00,7.453461,25.01953,-0.000169,24.019414,-0.0075,1.384
3752.00,7.453310,25.01935,-0.000170,24.020259,-0.0075,1.385
3754.00,7.453432,25.01912,-0.000169,24.019806,-0.0075,1.384
3756.00,7.453739,25.01980,-0.000168,24.019389,-0.0075,1.384
3758.00,7.453985,25.01895,-0.000170,24.019099,-0.0076,1.384
3760.00,7.454571,25.01870,-0.000170,24.020130,-0.0076,1.385
3762.00,7.453579,25.01898,-0.000170,24.019349,-0.0076,1.384
3764.00,7.453937,25.01881,-0.000170,24.019122,-0.0075,1.384
3766.00,7.454219,25.01845,-0.000170,24.019023,-0.0075,1.385
3768.00,7.454162,25.01883,-0.000169,24.019761,-0.0076,1.384
3770.00,7.454609,25.01882,-0.000169,24.019699,-0.0076,1.384
3772.00,7.454023,25.01870,-0.000170,24.019443,-0.0075,1.384
3774.00,7.453549,25.01838,-0.000170,24.019347,-0.0076,1.384
3776.00,7.453810,25.01825,-0.000170,24.019275,-0.0076,1.384
3778.00,7.454079,25.01826,-0.000169,24.018649,-0.0075,1.385
3780.00,7.453961,25.01825,-0.000169,24.019645,-0.0076,1.385
3782.00,7.454592,25.01866,-0.000171,24.019599,-0.0075,1.385
3784.00,7.454510,25.01844,-0.000170,24.019050,-0.0076,1.385
3786.00,7.454678,25.01825,-0.000169,24.019474,-0.0076,1.384
3788.00,7.455104,25.01785,-0.000169,24.019170,-0.0076,1.385
3790.00,7.454214,25.01804,-0.000169,24.019480,-0.0076,1.385
3792.00,7.454272,25.01936,-0.000168,24.019478,-0.0076,1.384
3794.00,7.454872,25.01936,-0.000168,24.019296,-0.0075,1.384
3796.00,7.454913,25.01863,-0.000169,24.019503,-0.0075,1.385
3798.00,7.455245,25.01895,-0.000169,24.019173,-0.0076,1.384
3800.00,7.454633,25.01917,-0.000169,24.019190,-0.0076,1.384
3802.00,7.454742,25.01908,-0.000170,24.019494,-0.0076,1.385
3804.00,7.454752,25.01908,-0.000170,24.019436,-0.0076,1.385
3806.00,7.455032,25.01828,-0.000170,24.019063,-0.0076,1.384
3808.00,7.454672,25.01839,-0.000169,24.019034,-0.0076,1.384
3810.00,7.454515,25.01878,-0.000170,24.019391,-0.0076,1.385
3812.00,7.454791,25.01848,-0.000169,24.019679,-0.0076,1.385
3814.00,7.454348,25.01869,-0.000171,24.019367,-0.0076,1.385
3816.00,7.454367,25.01818,-0.000170,24.019070,-0.0076,1.384
3818.00,7.454338,25.01812,-0.000168,24.019561,-0.0076,1.384
3820.00,7.453550,25.01777,-0.000168,24.019456,-0.0076,1.384
3822.00,7.454274,25.01846,-0.000170,24.019005,-0.0075,1.386
3824.00,7.454935,25.01895,-0.000171,24.019576,-0.0075,1.385
3826.00,7.455617,25.01839,-0.000170,24.019177,-0.0076,1.385
3828.00,7.454546,25.01835,-0.000169,24.019260,-0.0076,1.384
3830.00,7.454219,25.01800,-0.000168,24.019619,-0.0076,1.384
3832.00,7.453942,25.01798,-0.000169,24.018847,-0.0076,1.385
3834.00,7.454419,25.01787,-0.000170,24.018943,-0.0076,1.384
3836.00,7.454105,25.01813,-0.000170,24.019512,-0.0075,1.385
3838.00,7.454093,25.01873,-0.000169,24.019275,-0.0076,1.385
3840.00,7.454474,25.01950,-0.000170,24.019964,-0.0076,1.385
3842.00,7.454856,25.01936,-0.000171,24.018602,-0.0076,1.385
3844.00,7.454196,25.01923,-0.000170,24.019483,-0.0076,1.384
3846.00,7.453650,25.01910,-0.000170,24.019652,-0.0076,1.384
3848.00,7.452670,25.01931,-0.000168,24.019675,-0.0076,1.385
3850.00,7.452784,25.01982,-0.000169,24.019454,-0.0076,1.385
3852.00,7.452037,25.01927,-0.000169,24.019518,-0.0076,1.384
3854.00,7.451426,25.01882,-0.000169,24.020154,-0.0076,1.384
3856.00,7.452234,25.01899,-0.000169,24.019548,-0.0076,1.385
3858.00,7.452627,25.01829,-0.000170,24.018796,-0.0076,1.385
3860.00,7.453964,25.01880,-0.000170,24.019860,-0.0076,1.385
3862.00,7.453946,25.01948,-0.000169,24.019596,-0.0076,1.385
3864.00,7.454078,25.01950,-0.000169,24.019733,-0.0076,1.385
3866.00,7.453601,25.01924,-0.000169,24.019476,-0.0076,1.385
3868.00,7.454743,25.01961,-0.000168,24.019960,-0.0076,1.384
3870.00,7.454661,25.01962,-0.000169,24.019904,-0.0075,1.384
3872.00,7.453434,25.01885,-0.000169,24.019291,-0.0076,1.385
3874.00,7.453512,25.01968,-0.000169,24.020332,-0.0075,1.385
3876.00,7.453535,25.02020,-0.000169,24.019592,-0.0076,1.385
3878.00,7.453454,25.02035,-0.000170,24.019567,-0.0076,1.385
3880.00,7.453638,25.01988,-0.000169,24.019701,-0.0076,1.384
3882.00,7.453933,25.01999,-0.000169,24.019298,-0.0076,1.384
3884.00,7.454540,25.01958,-0.000169,24.019190,-0.0076,1.385
3886.00,7.453809,25.01978,-0.000169,24.019677,-0.0076,1.385
3888.00,7.453798,25.01920,-0.000169,24.019358,-0.0076,1.385
3890.00,7.453410,25.01973,-0.000170,24.019403,-0.0076,1.385
3892.00,7.454442,25.01950,-0.000170,24.019213,-0.0076,1.385
3894.00,7.454494,25.01960,-0.000169,24.019122,-0.0076,1.385
3896.00,7.454401,25.01931,-0.000169,24.019403,-0.0076,1.385
3898.00,7.453347,25.01917,-0.000169,24.019449,-0.0076,1.385
3900.00,7.453282,25.01928,-0.000169,24.019168,-0.0076,1.384
3902.00,7.452421,25.01997,-0.000169,24.019675,-0.0076,1.385
@13,12.0000,24.0
3904.00,7.452163,25.01889,-0.000169,24.019713,-0.0076,1.385
3906.00,7.448585,25.01940,-0.000169,24.020255,-0.0075,1.385
3908.00,7.439595,25.01949,-0.000169,24.020107,-0.0075,1.384
3910.00,7.430393,25.01903,-0.000169,24.019626,-0.0076,1.383
3912.00,7.420086,25.01921,-0.000168,24.019635,-0.0076,1.384
3914.00,7.410599,25.01822,-0.000169,24.019061,-0.0076,1.385
3916.00,7.401589,25.01873,-0.000170,24.019142,-0.0076,1.385
3918.00,7.393535,25.01863,-0.000170,24.019180,-0.0076,1.385
3920.00,7.386349,25.01831,-0.000170,24.019103,-0.0076,1.386
3922.00,7.378203,25.01828,-0.000172,24.019340,-0.0076,1.386
3924.00,7.371696,25.01776,-0.000171,24.018354,-0.0076,1.386
3926.00,7.365254,25.01768,-0.000171,24.018861,-0.0076,1.386
3928.00,7.360563,25.01807,-0.000170,24.019345,-0.0076,1.386
3930.00,7.360991,25.01802,-0.000171,24.019911,-0.0076,1.386
3932.00,7.366039,25.01756,-0.000172,24.019793,-0.0076,1.387
3934.00,7.370215,25.01794,-0.000173,24.019713,-0.0076,1.387
3936.00,7.375526,25.01809,-0.000171,24.020109,-0.0075,1.387
3938.00,7.381424,25.01764,-0.000171,24.020440,-0.0076,1.387
3940.00,7.387081,25.01805,-0.000171,24.019402,-0.0075,1.386
3942.00,7.391419,25.01763,-0.000168,24.019715,-0.0076,1.386
3944.00,7.394810,25.01863,-0.000169,24.019286,-0.0075,1.385
3946.00,7.397887,25.01849,-0.000168,24.019898,-0.0076,1.385
3948.00,7.402197,25.01897,-0.000168,24.019577,-0.0076,1.385
3950.00,7.405964,25.01955,-0.000169,24.019155,-0.0076,1.384
3952.00,7.409663,25.01933,-0.000169,24.019318,-0.0076,1.385
3954.00,7.413071,25.01941,-0.000169,24.019162,-0.0075,1.386
3956.00,7.416322,25.01983,-0.000170,24.019164,-0.0076,1.385
3958.00,7.420531,25.02005,-0.000169,24.019137,-0.0076,1.385
3960.00,7.423561,25.02014,-0.000170,24.019632,-0.0076,1.385
3962.00,7.425985,25.01982,-0.000171,24.019712,-0.0075,1.386
3964.00,7.427781,25.02033,-0.000170,24.019683,-0.0075,1.385
3966.00,7.429002,25.02102,-0.000171,24.019170,-0.0076,1.386
3968.00,7.430983,25.02086,-0.000171,24.019028,-0.0076,1.386
3970.00,7.432146,25.01966,-0.000171,24.018890,-0.0076,1.385
3972.00,7.433091,25.01951,-0.000170,24.018684,-0.0076,1.385
3974.00,7.433845,25.01910,-0.000170,24.018762,-0.0076,1.385
3976.00,7.434847,25.01909,-0.000170,24.019327,-0.0076,1.386
3978.00,7.434680,25.01979,-0.000170,24.019148,-0.0076,1.385
3980.00,7.434783,25.01930,-0.000170,24.019331,-0.0076,1.385
3982.00,7.435661,25.01906,-0.000168,24.018918,-0.0076,1.385
3984.00,7.436436,25.01828,-0.000169,24.019220,-0.0076,1.385
3986.00,7.437335,25.01827,-0.000170,24.019059,-0.0076,1.385
3988.00,7.438793,25.01840,-0.000170,24.018948,-0.0076,1.385
3990.00,7.439834,25.01836,-0.000169,24.019761,-0.0076,1.386
3992.00,7.440130,25.01854,-0.000170,24.019822,-0.0076,1.385
3994.00,7.441630,25.01842,-0.000170,24.019161,-0.0076,1.386
3996.00,7.442565,25.01806,-0.000171,24.018983,-0.0076,1.385
3998.00,7.443242,25.01790,-0.000169,24.019300,-0.0076,1.385
4000.00,7.443968,25.01854,-0.000169,24.019393,-0.0076,1.385
4002.00,7.443828,25.01896,-0.000169,24.019556,-0.0076,1.385
4004.00,7.443733,25.01821,-0.000170,24.019643,-0.0076,1.385
4006.00,7.443076,25.01843,-0.000170,24.019318,-0.0076,1.385
4008.00,7.442611,25.01892,-0.000170,24.019077,-0.0076,1.385
4010.00,7.443713,25.01882,-0.000170,24.018602,-0.0076,1.385
4012.00,7.444616,25.01879,-0.000170,24.019191,-0.0076,1.385
4014.00,7.444193,25.01894,-0.000169,24.019507,-0.0076,1.385
4016.00,7.444565,25.01926,-0.000170,24.019518,-0.0076,1.386
4018.00,7.445651,25.01907,-0.000169,24.019141,-0.0076,1.385
4020.00,7.445671,25.01868,-0.000169,24.019710,-0.0075,1.385
4022.00,7.445751,25.01896,-0.000169,24.018952,-0.0076,1.385
4024.00,7.445351,25.01894,-0.000168,24.019766,-0.0075,1.386
4026.00,7.445998,25.01880,-0.000169,24.019318,-0.0075,1.385
4028.00,7.447323,25.01919,-0.000169,24.019483,-0.0076,1.384
4030.00,7.447412,25.01841,-0.000169,24.019512,-0.0075,1.386
4032.00,7.447260,25.01920,-0.000169,24.019619,-0.0076,1.386
4034.00,7.447158,25.01885,-0.000170,24.019523,-0.0076,1.386
4036.00,7.447119,25.01852,-0.000170,24.018727,-0.0076,1.385
4038.00,7.447470,25.01856,-0.000169,24.019028,-0.0076,1.385
4040.00,7.447213,25.01797,-0.000170,24.019006,-0.0076,1.386
4042.00,7.447467,25.01836,-0.000168,24.019422,-0.0076,1.385
4044.00,7.447320,25.01857,-0.000168,24.019235,-0.0076,1.385
4046.00,7.447465,25.01894,-0.000169,24.019461,-0.0076,1.384
4048.00,7.446185,25.01900,-0.000170,24.019275,-0.0076,1.385
4050.00,7.445383,25.01910,-0.000170,24.018760,-0.0075,1.386
4052.00,7.445763,25.01933,-0.000169,24.019722,-0.0076,1.386
4054.00,7.446982,25.01948,-0.000170,24.019413,-0.0075,1.386
4056.00,7.447395,25.01951,-0.000169,24.019188,-0.0075,1.385
4058.00,7.446657,25.01934,-0.000169,24.018957,-0.0076,1.385
4060.00,7.446371,25.01905,-0.000170,24.019577,-0.0076,1.386
4062.00,7.446512,25.01915,-0.000168,24.019706,-0.0075,1.386
4064.00,7.446609,25.01856,-0.000167,24.019625,-0.0076,1.385
4066.00,7.446638,25.01977,-0.000169,24.019779,-0.0076,1.385
4068.00,7.447370,25.01991,-0.000170,24.019751,-0.0076,1.386
4070.00,7.447872,25.01977,-0.000171,24.020043,-0.0076,1.387
4072.00,7.448825,25.01920,-0.000170,24.019175,-0.0076,1.386
4074.00,7.448593,25.01880,-0.000169,24.019534,-0.0076,1.386
4076.00,7.447028,25.01932,-0.000168,24.019588,-0.0076,1.385
4078.00,7.446954,25.01916,-0.000169,24.019538,-0.0075,1.385
4080.00,7.447261,25.01922,-0.000169,24.020040,-0.0075,1.386
4082.00,7.446823,25.01902,-0.000169,24.020150,-0.0076,1.386
4084.00,7.446376,25.01947,-0.000170,24.019034,-0.0076,1.386
4086.00,7.446444,25.01924,-0.000168,24.019576,-0.0075,1.385
4088.00,7.447094,25.01772,-0.000169,24.019336,-0.0075,1.386
4090.00,7.448356,25.01871,-0.000169,24.019311,-0.0075,1.385
4092.00,7.448224,25.01903,-0.000168,24.019414,-0.0076,1.386
4094.00,7.447719,25.01869,-0.000168,24.018854,-0.0075,1.385
4096.00,7.448284,25.01878,-0.000169,24.019237,-0.0076,1.385
4098.00,7.448178,25.01819,-0.000169,24.019670,-0.0075,1.385
4100.00,7.447737,25.01844,-0.000170,24.019371,-0.0076,1.385
4102.00,7.446221,25.01881,-0.000169,24.019235,-0.0076,1.385
4104.00,7.447211,25.01810,-0.000170,24.019144,-0.0075,1.386
4106.00,7.447684,25.01816,-0.000170,24.019570,-0.0076,1.386
4108.00,7.447712,25.01846,-0.000169,24.019396,-0.0076,1.386
4110.00,7.448279,25.01888,-0.000169,24.019804,-0.0076,1.386
4112.00,7.448527,25.01824,-0.000169,24.019483,-0.0075,1.386
4114.00,7.448056,25.01851,-0.000169,24.019632,-0.0076,1.385
4116.00,7.446613,25.01793,-0.000169,24.019277,-0.0076,1.386
4118.00,7.446847,25.01637,-0.000170,24.019226,-0.0076,1.386
4120.00,7.447836,25.01639,-0.000170,24.019257,-0.0076,1.386
4122.00,7.448157,25.01763,-0.000169,24.019884,-0.0076,1.386
4124.00,7.447743,25.01790,-0.000169,24.020112,-0.0075,1.387
4126.00,7.447946,25.01785,-0.000170,24.019287,-0.0076,1.386
4128.00,7.448278,25.01797,-0.000169,24.019139,-0.0076,1.386
4130.00,7.448169,25.01860,-0.000168,24.019266,-0.0076,1.385
4132.00,7.447937,25.01856,-0.000168,24.019851,-0.0076,1.385
4134.00,7.448651,25.01833,-0.000169,24.019750,-0.0076,1.386
4136.00,7.449122,25.01804,-0.000169,24.019217,-0.0075,1.386
4138.00,7.449349,25.01807,-0.000171,24.018997,-0.0076,1.386
4140.00,7.448906,25.01821,-0.000170,24.018921,-0.0076,1.386
4142.00,7.448350,25.01917,-0.000169,24.019503,-0.0076,1.386
4144.00,7.448681,25.01878,-0.000168,24.019614,-0.0076,1.386
4146.00,7.448706,25.01905,-0.000170,24.019666,-0.0075,1.386
4148.00,7.448818,25.01964,-0.000169,24.019316,-0.0075,1.386
4150.00,7.449188,25.01937,-0.000169,24.019141,-0.0075,1.386
4152.00,7.448122,25.01922,-0.000169,24.019717,-0.0076,1.386
4154.00,7.447121,25.02025,-0.000168,24.020185,-0.0075,1.386
4156.00,7.446429,25.01949,-0.000167,24.019790,-0.0075,1.386
4158.00,7.446188,25.01922,-0.000167,24.019808,-0.0075,1.386
4160.00,7.446169,25.01861,-0.000169,24.019858,-0.0075,1.386
4162.00,7.447109,25.01823,-0.000169,24.019238,-0.0076,1.386
4164.00,7.447319,25.01922,-0.000167,24.019918,-0.0076,1.386
4166.00,7.446516,25.01928,-0.000169,24.019035,-0.0075,1.386
4168.00,7.447245,25.01933,-0.000170,24.019809,-0.0075,1.386
4170.00,7.447639,25.01983,-0.000170,24.019180,-0.0076,1.386
4172.00,7.447343,25.01922,-0.000169,24.019744,-0.0076,1.386
4174.00,7.446929,25.01971,-0.000168,24.020341,-0.0075,1.386
4176.00,7.446829,25.01921,-0.000169,24.019418,-0.0076,1.386
4178.00,7.447444,25.01892,-0.000168,24.019728,-0.0076,1.386
4180.00,7.448077,25.01901,-0.000169,24.019429,-0.0076,1.386
4182.00,7.448409,25.01941,-0.000170,24.019273,-0.0076,1.385
4184.00,7.447520,25.01920,-0.000170,24.019117,-0.0076,1.387
4186.00,7.447138,25.01864,-0.000171,24.019115,-0.0076,1.386
4188.00,7.447988,25.01944,-0.000171,24.019887,-0.0075,1.386
4190.00,7.448069,25.01967,-0.000170,24.018936,-0.0076,1.386
4192.00,7.447293,25.01929,-0.000169,24.019996,-0.0076,1.386
4194.00,7.446930,25.01926,-0.000170,24.019583,-0.0076,1.386
4196.00,7.446964,25.01907,-0.000169,24.019427,-0.0076,1.386
4198.00,7.446960,25.01867,-0.000170,24.019701,-0.0076,1.386
4200.00,7.446109,25.01797,-0.000169,24.018887,-0.0076,1.387
4202.00,7.446438,25.01810,-0.000170,24.019715,-0.0076,1.386
@14,12.0000,24.0
4204.00,7.445828,25.01845,-0.000170,24.020230,-0.0076,1.386
4206.00,7.440924,25.01853,-0.000171,24.019777,-0.0075,1.386
4208.00,7.433536,25.01786,-0.000170,24.019518,-0.0075,1.385
4210.00,7.425727,25.01813,-0.000170,24.019197,-0.0076,1.385
4212.00,7.417520,25.01816,-0.000169,24.019228,-0.0076,1.385
4214.00,7.408838,25.01830,-0.000169,24.019318,-0.0076,1.386
4216.00,7.401564,25.01841,-0.000169,24.019955,-0.0075,1.386
4218.00,7.394878,25.01825,-0.000170,24.019507,-0.0076,1.388
4220.00,7.388138,25.01804,-0.000170,24.019561,-0.0076,1.388
4222.00,7.381649,25.01812,-0.000171,24.019269,-0.0075,1.388
4224.00,7.376576,25.01882,-0.000170,24.019833,-0.0076,1.387
4226.00,7.372458,25.01886,-0.000170,24.019122,-0.0075,1.386
4228.00,7.368133,25.01806,-0.000172,24.019672,-0.0076,1.388
4230.00,7.368132,25.01767,-0.000172,24.019625,-0.0076,1.388
4232.00,7.372477,25.01772,-0.000172,24.019791,-0.0076,1.389
4234.00,7.377630,25.01857,-0.000171,24.019625,-0.0075,1.389
4236.00,7.381875,25.01798,-0.000171,24.019712,-0.0076,1.388
4238.00,7.385778,25.01776,-0.000171,24.019804,-0.0076,1.387
4240.00,7.389056,25.01735,-0.000170,24.019529,-0.0076,1.387
4242.00,7.392236,25.01790,-0.000168,24.019309,-0.0076,1.386
4244.00,7.396198,25.01743,-0.000168,24.019108,-0.0076,1.386
4246.00,7.400387,25.01768,-0.000169,24.019315,-0.0076,1.387
4248.00,7.404379,25.01811,-0.000170,24.019271,-0.0076,1.387
4250.00,7.407656,25.01781,-0.000170,24.019592,-0.0076,1.386
4252.00,7.410672,25.01779,-0.000169,24.019480,-0.0076,1.386
4254.00,7.413483,25.01814,-0.000169,24.019585,-0.0075,1.387
4256.00,7.416727,25.01877,-0.000169,24.019548,-0.0076,1.387
4258.00,7.419369,25.01865,-0.000168,24.019953,-0.0076,1.386
4260.00,7.421065,25.01891,-0.000169,24.019026,-0.0075,1.386
4262.00,7.421953,25.01916,-0.000170,24.019964,-0.0075,1.387
4264.00,7.423391,25.01845,-0.000169,24.019938,-0.0075,1.387
4266.00,7.426099,25.01868,-0.000169,24.019371,-0.0075,1.387
4268.00,7.427379,25.01915,-0.000170,24.019521,-0.0075,1.387
4270.00,7.427765,25.01954,-0.000168,24.019918,-0.0075,1.386
4272.00,7.428964,25.02005,-0.000170,24.019492,-0.0075,1.385
4274.00,7.430487,25.01959,-0.000169,24.019646,-0.0076,1.386
4276.00,7.430789,25.01940,-0.000169,24.019813,-0.0076,1.387
4278.00,7.431146,25.01974,-0.000171,24.019251,-0.0076,1.387
4280.00,7.432041,25.01983,-0.000170,24.018774,-0.0076,1.387
4282.00,7.433709,25.02000,-0.000169,24.018890,-0.0076,1.386
4284.00,7.434553,25.01972,-0.000170,24.018646,-0.0075,1.386
4286.00,7.435050,25.01956,-0.000171,24.019516,-0.0076,1.387
4288.00,7.435286,25.01948,-0.000171,24.019177,-0.0076,1.387
4290.00,7.436214,25.01958,-0.000170,24.019362,-0.0076,1.386
4292.00,7.437600,25.01965,-0.000169,24.019209,-0.0076,1.386
4294.00,7.438311,25.01953,-0.000170,24.020391,-0.0076,1.387
4296.00,7.437863,25.01883,-0.000171,24.019701,-0.0076,1.387
4298.00,7.438000,25.01869,-0.000170,24.019112,-0.0076,1.387
4300.00,7.438820,25.01820,-0.000170,24.019219,-0.0076,1.386
4302.00,7.439662,25.01784,-0.000170,24.019394,-0.0076,1.387
4304.00,7.439854,25.01731,-0.000169,24.019666,-0.0076,1.386
4306.00,7.440153,25.01772,-0.000170,24.019389,-0.0076,1.386
4308.00,7.440341,25.01721,-0.000171,24.019391,-0.0075,1.387
4310.00,7.439644,25.01742,-0.000170,24.019634,-0.0076,1.387
4312.00,7.439945,25.01745,-0.000171,24.019124,-0.0076,1.386
4314.00,7.440532,25.01779,-0.000170,24.019130,-0.0076,1.387
4316.00,7.441155,25.01902,-0.000171,24.019960,-0.0076,1.387
4318.00,7.441250,25.01901,-0.000170,24.019599,-0.0076,1.387
4320.00,7.441163,25.01863,-0.000169,24.019266,-0.0076,1.386
4322.00,7.441370,25.01834,-0.000170,24.020226,-0.0076,1.387
4324.00,7.441760,25.01802,-0.000168,24.019880,-0.0076,1.387
4326.00,7.442316,25.01835,-0.000169,24.019554,-0.0075,1.387
4328.00,7.443230,25.01854,-0.000168,24.019804,-0.0076,1.387
4330.00,7.443808,25.01821,-0.000169,24.020308,-0.0075,1.386
4332.00,7.442954,25.01881,-0.000169,24.019884,-0.0076,1.386
4334.00,7.442463,25.01885,-0.000168,24.019755,-0.0076,1.386
4336.00,7.442652,25.01931,-0.000169,24.019075,-0.0076,1.387
4338.00,7.442510,25.02005,-0.000170,24.019208,-0.0076,1.387
4340.00,7.441863,25.02010,-0.000169,24.019164,-0.0075,1.386
4342.00,7.441878,25.02035,-0.000170,24.019449,-0.0076,1.387
4344.00,7.441772,25.02009,-0.000169,24.019228,-0.0076,1.387
4346.00,7.441564,25.02034,-0.000169,24.019394,-0.0076,1.387
4348.00,7.441432,25.02046,-0.000171,24.019159,-0.0076,1.387
4350.00,7.441651,25.02037,-0.000170,24.019271,-0.0076,1.387
4352.00,7.441654,25.02122,-0.000169,24.019536,-0.0076,1.386
4354.00,7.441570,25.02078,-0.000169,24.019215,-0.0076,1.387
4356.00,7.441632,25.02107,-0.000170,24.019382,-0.0076,1.387
4358.00,7.442610,25.02087,-0.000171,24.018976,-0.0075,1.387
4360.00,7.443605,25.02128,-0.000171,24.019298,-0.0076,1.387
4362.00,7.442511,25.02111,-0.000169,24.019561,-0.0075,1.386
4364.00,7.442661,25.02095,-0.000169,24.019403,-0.0076,1.387
4366.00,7.442385,25.02070,-0.000169,24.019222,-0.0075,1.387
4368.00,7.442499,25.02051,-0.000170,24.019804,-0.0076,1.387
4370.00,7.442905,25.02096,-0.000170,24.019581,-0.0076,1.387
4372.00,7.442783,25.02026,-0.000170,24.019413,-0.0076,1.387
4374.00,7.441633,25.02048,-0.000170,24.019425,-0.0076,1.387
4376.00,7.441498,25.02049,-0.000170,24.019915,-0.0076,1.388
4378.00,7.442426,25.02072,-0.000170,24.019122,-0.0076,1.387
4380.00,7.442598,25.02096,-0.000170,24.018555,-0.0076,1.387
4382.00,7.442875,25.02116,-0.000171,24.018696,-0.0076,1.387
4384.00,7.442839,25.02106,-0.000170,24.019402,-0.0075,1.386
4386.00,7.442608,25.02124,-0.000170,24.019396,-0.0076,1.386
4388.00,7.441831,25.02142,-0.000170,24.019498,-0.0075,1.387
4390.00,7.441674,25.02126,-0.000170,24.019552,-0.0076,1.387
4392.00,7.441382,25.02088,-0.000169,24.018867,-0.0076,1.387
4394.00,7.441817,25.02105,-0.000171,24.019708,-0.0076,1.387
4396.00,7.441203,25.02114,-0.000170,24.019318,-0.0075,1.386
4398.00,7.441675,25.02112,-0.000169,24.019456,-0.0076,1.388
4400.00,7.442651,25.01978,-0.000170,24.019623,-0.0076,1.388
4402.00,7.441970,25.02078,-0.000170,24.019070,-0.0076,1.387
4404.00,7.441373,25.02054,-0.000171,24.018834,-0.0076,1.387
4406.00,7.441181,25.02105,-0.000170,24.019637,-0.0076,1.388
4408.00,7.441629,25.02184,-0.000170,24.019074,-0.0075,1.387
4410.00,7.442322,25.02153,-0.000170,24.019164,-0.0076,1.386
4412.00,7.442120,25.02220,-0.000169,24.019857,-0.0076,1.387
4414.00,7.441709,25.02172,-0.000171,24.019041,-0.0076,1.387
4416.00,7.441762,25.02209,-0.000171,24.019583,-0.0076,1.387
4418.00,7.442431,25.02258,-0.000170,24.019365,-0.0076,1.387
4420.00,7.442489,25.02210,-0.000170,24.018825,-0.0076,1.387
4422.00,7.441651,25.02209,-0.000170,24.019534,-0.0076,1.387
4424.00,7.442145,25.02206,-0.000170,24.019797,-0.0076,1.387
4426.00,7.441969,25.02087,-0.000171,24.019465,-0.0076,1.388
4428.00,7.442272,25.02232,-0.000171,24.019581,-0.0076,1.387
4430.00,7.442001,25.02359,-0.000170,24.019492,-0.0076,1.387
4432.00,7.441149,25.02317,-0.000170,24.019324,-0.0076,1.387
4434.00,7.441505,25.02286,-0.000171,24.019964,-0.0076,1.386
4436.00,7.442119,25.02335,-0.000170,24.019793,-0.0076,1.387
4438.00,7.441886,25.02210,-0.000170,24.019813,-0.0076,1.387
4440.00,7.440754,25.02161,-0.000170,24.019304,-0.0076,1.387
4442.00,7.440531,25.02160,-0.000169,24.018974,-0.0076,1.387
4444.00,7.440906,25.02159,-0.000170,24.019275,-0.0076,1.388
4446.00,7.440762,25.02183,-0.000170,24.019235,-0.0076,1.387
4448.00,7.440219,25.02059,-0.000170,24.019695,-0.0076,1.387
4450.00,7.440228,25.02085,-0.000170,24.019761,-0.0076,1.387
4452.00,7.439745,25.02097,-0.000170,24.019777,-0.0075,1.387
4454.00,7.440489,25.02143,-0.000170,24.019967,-0.0075,1.387
4456.00,7.441790,25.02009,-0.000171,24.019521,-0.0076,1.387
4458.00,7.441393,25.01932,-0.000170,24.019621,-0.0075,1.387
4460.00,7.440237,25.01943,-0.000171,24.020208,-0.0075,1.388
4462.00,7.440538,25.02097,-0.000171,24.019559,-0.0075,1.386
4464.00,7.441209,25.01992,-0.000169,24.019719,-0.0076,1.387
4466.00,7.440985,25.01936,-0.000168,24.018916,-0.0076,1.387
4468.00,7.440557,25.01976,-0.000169,24.019565,-0.0076,1.387
4470.00,7.441946,25.01996,-0.000170,24.019806,-0.0075,1.387
4472.00,7.442301,25.01961,-0.000169,24.019418,-0.0075,1.387
4474.00,7.441669,25.01976,-0.000168,24.019295,-0.0075,1.387
4476.00,7.441867,25.02075,-0.000169,24.019654,-0.0076,1.387
4478.00,7.441803,25.02044,-0.000171,24.019548,-0.0076,1.388
4480.00,7.441636,25.02034,-0.000170,24.019601,-0.0076,1.388
4482.00,7.442149,25.02012,-0.000170,24.019829,-0.0076,1.388
4484.00,7.441967,25.02003,-0.000170,24.019993,-0.0076,1.387
4486.00,7.441048,25.02097,-0.000169,24.019588,-0.0076,1.387
4488.00,7.439940,25.02026,-0.000170,24.019684,-0.0076,1.388
4490.00,7.439043,25.02027,-0.000169,24.020261,-0.0076,1.387
4492.00,7.439624,25.02064,-0.000169,24.019336,-0.0076,1.387
4494.00,7.440649,25.02016,-0.000169,24.019458,-0.0075,1.387
4496.00,7.440457,25.02119,-0.000169,24.019170,-0.0075,1.387
4498.00,7.440003,25.02010,-0.000170,24.019672,-0.0076,1.388
4500.00,7.439966,25.01958,-0.000170,24.019454,-0.0076,1.387
4502.00,7.440400,25.01981,-0.000169,24.020170,-0.0075,1.387
@15,12.0000,24.0
4504.00,7.440265,25.01941,-0.000170,24.018693,-0.0076,1.387
4506.00,7.435327,25.01980,-0.000170,24.019157,-0.0076,1.387
4508.00,7.428436,25.01915,-0.000168,24.019809,-0.0076,1.386
4510.00,7.420344,25.01923,-0.000168,24.019753,-0.0075,1.386
4512.00,7.412342,25.01919,-0.000168,24.019398,-0.0076,1.386
4514.00,7.405810,25.01964,-0.000169,24.019530,-0.0075,1.387
4516.00,7.399676,25.01975,-0.000168,24.019514,-0.0075,1.388
4518.00,7.393697,25.02015,-0.000170,24.019026,-0.0075,1.389
4520.00,7.387627,25.01971,-0.000170,24.019688,-0.0075,1.389
4522.00,7.382098,25.01893,-0.000170,24.019737,-0.0076,1.388
4524.00,7.378055,25.01919,-0.000169,24.019746,-0.0076,1.388
4526.00,7.373805,25.01953,-0.000169,24.019786,-0.0076,1.388
4528.00,7.370605,25.01951,-0.000171,24.019385,-0.0077,1.389
4530.00,7.373203,25.01914,-0.000171,24.019724,-0.0076,1.389
4532.00,7.378638,25.01851,-0.000171,24.019318,-0.0075,1.389
4534.00,7.382798,25.01942,-0.000170,24.018956,-0.0075,1.390
4536.00,7.386924,25.01899,-0.000171,24.019456,-0.0076,1.389
4538.00,7.390639,25.01827,-0.000170,24.019800,-0.0076,1.389
4540.00,7.394285,25.01865,-0.000169,24.019465,-0.0076,1.388
4542.00,7.397440,25.01835,-0.000170,24.018965,-0.0076,1.388
4544.00,7.400708,25.01848,-0.000170,24.019741,-0.0076,1.388
4546.00,7.403607,25.01883,-0.000169,24.019284,-0.0076,1.388
4548.00,7.406216,25.01820,-0.000169,24.019451,-0.0076,1.387
4550.00,7.408421,25.01859,-0.000169,24.019590,-0.0076,1.387
4552.00,7.411194,25.01882,-0.000168,24.018928,-0.0076,1.388
4554.00,7.413143,25.01830,-0.000168,24.019307,-0.0076,1.388
4556.00,7.414835,25.01803,-0.000168,24.019402,-0.0075,1.388
4558.00,7.417515,25.01856,-0.000168,24.019264,-0.0075,1.388
4560.00,7.419329,25.01835,-0.000168,24.019724,-0.0076,1.387
4562.00,7.420988,25.01802,-0.000169,24.019577,-0.0076,1.388
4564.00,7.423010,25.01765,-0.000169,24.019525,-0.0076,1.388
4566.00,7.423783,25.01857,-0.000169,24.019837,-0.0075,1.388
4568.00,7.424986,25.01787,-0.000169,24.019054,-0.0075,1.388
4570.00,7.425541,25.01850,-0.000169,24.019659,-0.0075,1.388
4572.00,7.426127,25.01777,-0.000169,24.020121,-0.0076,1.387
4574.00,7.427303,25.01816,-0.000168,24.019115,-0.0076,1.387
4576.00,7.428269,25.01759,-0.000169,24.019799,-0.0076,1.388
4578.00,7.428558,25.01816,-0.000170,24.019166,-0.0076,1.388
4580.00,7.429206,25.01831,-0.000167,24.019581,-0.0075,1.388
4582.00,7.430014,25.01804,-0.000168,24.019003,-0.0076,1.387
4584.00,7.431069,25.01857,-0.000169,24.019501,-0.0076,1.388
4586.00,7.431653,25.01810,-0.000170,24.019409,-0.0076,1.388
4588.00,7.431415,25.01858,-0.000170,24.019378,-0.0075,1.387
4590.00,7.431937,25.01765,-0.000170,24.019155,-0.0076,1.388
4592.00,7.431404,25.01838,-0.000169,24.019164,-0.0076,1.387
4594.00,7.431314,25.01844,-0.000169,24.019554,-0.0076,1.388
4596.00,7.431801,25.01845,-0.000170,24.019471,-0.0076,1.388
4598.00,7.432529,25.01888,-0.000170,24.020299,-0.0075,1.388
4600.00,7.432838,25.01764,-0.000170,24.019833,-0.0075,1.388
4602.00,7.433282,25.01858,-0.000170,24.019246,-0.0076,1.388
4604.00,7.434068,25.01820,-0.000168,24.019786,-0.0075,1.388
4606.00,7.433525,25.01755,-0.000168,24.019536,-0.0075,1.388
4608.00,7.433671,25.01750,-0.000168,24.019811,-0.0075,1.388
4610.00,7.433588,25.01803,-0.000170,24.019460,-0.0076,1.388
4612.00,7.434384,25.01782,-0.000169,24.019240,-0.0076,1.387
4614.00,7.435294,25.01745,-0.000169,24.019266,-0.0076,1.387
4616.00,7.435053,25.01785,-0.000170,24.019929,-0.0075,1.389
4618.00,7.435328,25.01774,-0.000170,24.020007,-0.0076,1.388
4620.00,7.435429,25.01855,-0.000170,24.019480,-0.0076,1.388
4622.00,7.435659,25.01830,-0.000170,24.019413,-0.0076,1.388
4624.00,7.436724,25.01850,-0.000169,24.019413,-0.0076,1.388
4626.00,7.437904,25.01827,-0.000169,24.019393,-0.0076,1.388
4628.00,7.437945,25.01804,-0.000170,24.019777,-0.0075,1.388
4630.00,7.438056,25.01781,-0.000169,24.020371,-0.0076,1.388
4632.00,7.438055,25.01795,-0.000169,24.019871,-0.0075,1.388
4634.00,7.438003,25.01791,-0.000170,24.019184,-0.0076,1.388
4636.00,7.437998,25.01714,-0.000170,24.019494,-0.0076,1.388
4638.00,7.437357,25.01747,-0.000170,24.020069,-0.0075,1.388
4640.00,7.437040,25.01739,-0.000168,24.019733,-0.0075,1.388
4642.00,7.437159,25.01738,-0.000169,24.019724,-0.0075,1.388
4644.00,7.437891,25.01741,-0.000169,24.019929,-0.0075,1.388
4646.00,7.438579,25.01799,-0.000170,24.019955,-0.0075,1.388
4648.00,7.438929,25.01759,-0.000170,24.019199,-0.0076,1.388
4650.00,7.439220,25.01747,-0.000169,24.019028,-0.0075,1.388
4652.00,7.439386,25.01750,-0.000170,24.019751,-0.0075,1.388
4654.00,7.439136,25.01685,-0.000171,24.019538,-0.0075,1.388
4656.00,7.438394,25.01703,-0.000170,24.019422,-0.0075,1.389
4658.00,7.437469,25.01808,-0.000170,24.019722,-0.0075,1.388
4660.00,7.436907,25.01916,-0.000169,24.019378,-0.0075,1.387
4662.00,7.436942,25.01938,-0.000169,24.019481,-0.0076,1.388
4664.00,7.437752,25.01879,-0.000170,24.019545,-0.0076,1.388
4666.00,7.437908,25.01803,-0.000169,24.019420,-0.0076,1.388
4668.00,7.437888,25.01767,-0.000169,24.019753,-0.0076,1.388
4670.00,7.437484,25.01736,-0.000170,24.019487,-0.0075,1.388
4672.00,7.437180,25.01741,-0.000169,24.019918,-0.0076,1.388
4674.00,7.437291,25.01830,-0.000170,24.019668,-0.0076,1.389
4676.00,7.438154,25.01843,-0.000171,24.019675,-0.0076,1.389
4678.00,7.438689,25.01880,-0.000170,24.019900,-0.0076,1.388
4680.00,7.439060,25.01809,-0.000170,24.019371,-0.0076,1.388
4682.00,7.438711,25.01751,-0.000171,24.019764,-0.0076,1.388
4684.00,7.438525,25.01778,-0.000169,24.019628,-0.0076,1.388
4686.00,7.438329,25.01835,-0.000169,24.019866,-0.0076,1.388
4688.00,7.438406,25.01825,-0.000171,24.019324,-0.0075,1.389
4690.00,7.438510,25.01803,-0.000171,24.019617,-0.0076,1.388
4692.00,7.438509,25.01814,-0.000170,24.019695,-0.0076,1.388
4694.00,7.438619,25.01795,-0.000169,24.019773,-0.0076,1.388
4696.00,7.438322,25.01780,-0.000170,24.019724,-0.0076,1.388
4698.00,7.438573,25.01694,-0.000170,24.019539,-0.0075,1.389
4700.00,7.439003,25.01709,-0.000170,24.019108,-0.0076,1.389
4702.00,7.438698,25.01805,-0.000169,24.019668,-0.0076,1.388
4704.00,7.438463,25.01760,-0.000169,24.019090,-0.0076,1.388
4706.00,7.437672,25.01806,-0.000168,24.019599,-0.0076,1.388
4708.00,7.438202,25.01796,-0.000169,24.019936,-0.0076,1.388
4710.00,7.438104,25.01770,-0.000169,24.018811,-0.0076,1.388
4712.00,7.437618,25.01870,-0.000169,24.019485,-0.0076,1.388
4714.00,7.437982,25.01775,-0.000170,24.019005,-0.0076,1.389
4716.00,7.438005,25.01795,-0.000170,24.019061,-0.0076,1.389
4718.00,7.437267,25.01821,-0.000171,24.019663,-0.0076,1.389
4720.00,7.437215,25.01854,-0.000170,24.019519,-0.0076,1.388
4722.00,7.437094,25.01841,-0.000170,24.019354,-0.0076,1.389
4724.00,7.436498,25.01837,-0.000171,24.019510,-0.0076,1.389
4726.00,7.435368,25.01853,-0.000169,24.019490,-0.0076,1.388
4728.00,7.434668,25.01782,-0.000170,24.019860,-0.0076,1.388
4730.00,7.434413,25.01826,-0.000170,24.019278,-0.0075,1.388
4732.00,7.434561,25.01886,-0.000169,24.019199,-0.0076,1.388
4734.00,7.435071,25.01863,-0.000170,24.019211,-0.0076,1.388
4736.00,7.435868,25.01814,-0.000170,24.018932,-0.0076,1.389
4738.00,7.435650,25.01776,-0.000170,24.019664,-0.0076,1.389
4740.00,7.435496,25.01740,-0.000170,24.018702,-0.0075,1.388
4742.00,7.435976,25.01811,-0.000170,24.019306,-0.0075,1.389
4744.00,7.435208,25.01754,-0.000170,24.019186,-0.0076,1.389
4746.00,7.434481,25.01834,-0.000170,24.018927,-0.0076,1.388
4748.00,7.435504,25.01897,-0.000170,24.019445,-0.0076,1.388
4750.00,7.435447,25.01835,-0.000169,24.019621,-0.0076,1.388
4752.00,7.434761,25.01854,-0.000170,24.019460,-0.0076,1.388
4754.00,7.434946,25.01907,-0.000170,24.020002,-0.0075,1.388
4756.00,7.435444,25.01863,-0.000170,24.019316,-0.0076,1.389
4758.00,7.435436,25.01910,-0.000170,24.019026,-0.0076,1.389
4760.00,7.435283,25.02001,-0.000170,24.019505,-0.0076,1.388
4762.00,7.434795,25.01964,-0.000170,24.018992,-0.0076,1.388
4764.00,7.435117,25.01940,-0.000170,24.019302,-0.0076,1.388
4766.00,7.435538,25.01951,-0.000169,24.019768,-0.0075,1.388
4768.00,7.435294,25.01938,-0.000169,24.019155,-0.0076,1.388
4770.00,7.436477,25.01904,-0.000170,24.019724,-0.0076,1.388
4772.00,7.436669,25.01917,-0.000170,24.019643,-0.0076,1.389
4774.00,7.436939,25.01963,-0.000170,24.019427,-0.0076,1.389
4776.00,7.436851,25.01979,-0.000170,24.020032,-0.0076,1.388
4778.00,7.436459,25.02017,-0.000170,24.020161,-0.0076,1.389
4780.00,7.436223,25.01994,-0.000170,24.019494,-0.0076,1.389
4782.00,7.435640,25.01998,-0.000169,24.018825,-0.0076,1.388
4784.00,7.435520,25.01942,-0.000171,24.018328,-0.0076,1.389
4786.00,7.436022,25.01902,-0.000171,24.019340,-0.0076,1.389
4788.00,7.436173,25.01947,-0.000170,24.019063,-0.0075,1.388
4790.00,7.435108,25.01895,-0.000170,24.019877,-0.0076,1.388
4792.00,7.434675,25.01958,-0.000170,24.018657,-0.0076,1.388
4794.00,7.434670,25.01954,-0.000171,24.019006,-0.0076,1.388
4796.00,7.434510,25.01989,-0.000171,24.019249,-0.0076,1.389
4798.00,7.433736,25.01971,-0.000171,24.019077,-0.0076,1.389
4800.00,7.434194,25.02038,-0.000171,24.019964,-0.0076,1.389
4802.00,7.434248,25.02041,-0.000169,24.019490,-0.0075,1.389
@16,12.0000,24.0
4804.00,7.434457,25.01991,-0.000170,24.018693,-0.0075,1.389
4806.00,7.430633,25.01987,-0.000169,24.019164,-0.0076,1.388
4808.00,7.422718,25.02000,-0.000169,24.019543,-0.0076,1.388
4810.00,7.414107,25.01946,-0.000168,24.019180,-0.0076,1.387
4812.00,7.407871,25.01969,-0.000168,24.019302,-0.0076,1.387
4814.00,7.401207,25.01953,-0.000169,24.019103,-0.0076,1.388
4816.00,7.394911,25.01980,-0.000169,24.019449,-0.0076,1.389
4818.00,7.390710,25.01936,-0.000171,24.018860,-0.0076,1.389
4820.00,7.386822,25.01910,-0.000170,24.019144,-0.0076,1.389
4822.00,7.382811,25.01942,-0.000171,24.019325,-0.0076,1.389
4824.00,7.378911,25.01986,-0.000171,24.019215,-0.0076,1.390
4826.00,7.375684,25.01893,-0.000170,24.018927,-0.0076,1.391
4828.00,7.373092,25.01937,-0.000172,24.019273,-0.0076,1.390
4830.00,7.374732,25.01977,-0.000171,24.019612,-0.0076,1.390
4832.00,7.380221,25.01869,-0.000172,24.019097,-0.0076,1.390
4834.00,7.384952,25.01936,-0.000171,24.018947,-0.0076,1.390
4836.00,7.389010,25.01944,-0.000170,24.018475,-0.0076,1.391
4838.00,7.392095,25.01983,-0.000170,24.019402,-0.0075,1.390
4840.00,7.395306,25.01898,-0.000169,24.019383,-0.0075,1.390
4842.00,7.397902,25.01916,-0.000167,24.019768,-0.0075,1.389
4844.00,7.400460,25.01912,-0.000169,24.019336,-0.0076,1.388
4846.00,7.403650,25.01859,-0.000168,24.019779,-0.0075,1.389
4848.00,7.404964,25.01931,-0.000169,24.018695,-0.0076,1.389
4850.00,7.407262,25.01927,-0.000168,24.019414,-0.0076,1.389
4852.00,7.409215,25.01997,-0.000168,24.019587,-0.0076,1.389
4854.00,7.411620,25.01997,-0.000169,24.019215,-0.0076,1.389
4856.00,7.414284,25.01976,-0.000169,24.019371,-0.0076,1.389
4858.00,7.415719,25.01904,-0.000168,24.019748,-0.0076,1.389
4860.00,7.416084,25.01920,-0.000169,24.019599,-0.0075,1.389
4862.00,7.417956,25.01946,-0.000169,24.019117,-0.0076,1.389
4864.00,7.419603,25.01944,-0.000169,24.019291,-0.0076,1.389
4866.00,7.420369,25.01972,-0.000170,24.019180,-0.0076,1.389
4868.00,7.420889,25.01919,-0.000170,24.019222,-0.0076,1.389
4870.00,7.421876,25.01887,-0.000170,24.019536,-0.0076,1.389
4872.00,7.422660,25.01893,-0.000169,24.019077,-0.0076,1.389
4874.00,7.424678,25.01909,-0.000170,24.019532,-0.0076,1.388
4876.00,7.425315,25.01926,-0.000169,24.019688,-0.0076,1.389
4878.00,7.425460,25.01847,-0.000170,24.019037,-0.0076,1.389
4880.00,7.425622,25.01924,-0.000169,24.019971,-0.0075,1.389
4882.00,7.426039,25.01910,-0.000169,24.019875,-0.0076,1.389
4884.00,7.426070,25.01895,-0.000170,24.018957,-0.0076,1.389
4886.00,7.426635,25.01791,-0.000171,24.019228,-0.0076,1.390
4888.00,7.427108,25.01820,-0.000170,24.019072,-0.0076,1.389
4890.00,7.427658,25.01827,-0.000169,24.019652,-0.0076,1.389
4892.00,7.427871,25.01905,-0.000169,24.019427,-0.0076,1.389
4894.00,7.428244,25.01866,-0.000169,24.019548,-0.0076,1.389
4896.00,7.428679,25.01850,-0.000169,24.019329,-0.0076,1.388
4898.00,7.428675,25.01936,-0.000169,24.019168,-0.0076,1.388
4900.00,7.429122,25.01924,-0.000170,24.018994,-0.0076,1.389
4902.00,7.429383,25.01961,-0.000171,24.019016,-0.0076,1.389
4904.00,7.429432,25.01978,-0.000171,24.019005,-0.0076,1.389
4906.00,7.429147,25.01948,-0.000169,24.019226,-0.0076,1.389
4908.00,7.429596,25.01946,-0.000170,24.019132,-0.0076,1.389
4910.00,7.429078,25.01952,-0.000169,24.019476,-0.0076,1.388
4912.00,7.429724,25.01903,-0.000170,24.019295,-0.0076,1.389
4914.00,7.429938,25.01992,-0.000169,24.018983,-0.0076,1.389
4916.00,7.430211,25.01945,-0.000170,24.019588,-0.0076,1.389
4918.00,7.430342,25.01872,-0.000170,24.018637,-0.0076,1.388
4920.00,7.431441,25.01877,-0.000170,24.019824,-0.0076,1.389
4922.00,7.431764,25.01900,-0.000170,24.019273,-0.0076,1.389
4924.00,7.431157,25.01917,-0.000171,24.019722,-0.0076,1.389
4926.00,7.431585,25.01860,-0.000171,24.019552,-0.0076,1.389
4928.00,7.431978,25.01915,-0.000171,24.019534,-0.0076,1.389
4930.00,7.431475,25.01857,-0.000171,24.019059,-0.0076,1.388
4932.00,7.431332,25.01803,-0.000170,24.018961,-0.0076,1.388
4934.00,7.430748,25.01837,-0.000170,24.020042,-0.0076,1.389
4936.00,7.430804,25.01861,-0.000170,24.019851,-0.0076,1.389
4938.00,7.430755,25.01887,-0.000171,24.018709,-0.0076,1.389
4940.00,7.430650,25.01883,-0.000171,24.019213,-0.0076,1.389
4942.00,7.431445,25.01891,-0.000170,24.019329,-0.0076,1.390
4944.00,7.431886,25.01940,-0.000170,24.018843,-0.0076,1.389
4946.00,7.431710,25.01914,-0.000170,24.019269,-0.0076,1.390
4948.00,7.432132,25.01925,-0.000171,24.019204,-0.0076,1.389
4950.00,7.432780,25.01820,-0.000171,24.018947,-0.0076,1.389
4952.00,7.433070,25.01823,-0.000170,24.018885,-0.0076,1.388
4954.00,7.432676,25.01850,-0.000169,24.018889,-0.0076,1.389
4956.00,7.433243,25.01850,-0.000171,24.019117,-0.0076,1.390
4958.00,7.433527,25.01857,-0.000171,24.019461,-0.0076,1.389
4960.00,7.433077,25.01852,-0.000171,24.018678,-0.0076,1.389
4962.00,7.432314,25.01820,-0.000171,24.019035,-0.0076,1.389
4964.00,7.432131,25.01844,-0.000171,24.018709,-0.0076,1.388
4966.00,7.431902,25.01885,-0.000172,24.018666,-0.0076,1.388
4968.00,7.431061,25.01895,-0.000171,24.018988,-0.0076,1.389
4970.00,7.430738,25.01875,-0.000170,24.018628,-0.0076,1.389
4972.00,7.430867,25.01860,-0.000171,24.019075,-0.0076,1.390
4974.00,7.431176,25.01828,-0.000171,24.018715,-0.0076,1.389
4976.00,7.431108,25.01740,-0.000172,24.019347,-0.0076,1.390
4978.00,7.431469,25.01816,-0.000171,24.019666,-0.0076,1.389
4980.00,7.431059,25.01800,-0.000170,24.019525,-0.0076,1.389
4982.00,7.431403,25.01795,-0.000170,24.019010,-0.0076,1.389
4984.00,7.430815,25.01781,-0.000170,24.018796,-0.0075,1.389
4986.00,7.430199,25.01681,-0.000170,24.018524,-0.0076,1.389
4988.00,7.429724,25.01690,-0.000170,24.019338,-0.0076,1.389
4990.00,7.430570,25.01779,-0.000170,24.019489,-0.0076,1.390
4992.00,7.431195,25.01773,-0.000170,24.019822,-0.0076,1.389
4994.00,7.430971,25.01750,-0.000170,24.019456,-0.0076,1.389
4996.00,7.431541,25.01791,-0.000170,24.019369,-0.0076,1.389
4998.00,7.431580,25.01755,-0.000170,24.019030,-0.0076,1.389
5000.00,7.431909,25.01780,-0.000169,24.019351,-0.0076,1.389
5002.00,7.431466,25.01855,-0.000171,24.019750,-0.0076,1.389
5004.00,7.431560,25.01848,-0.000171,24.019287,-0.0076,1.389
5006.00,7.431537,25.01718,-0.000170,24.018849,-0.0076,1.389
5008.00,7.431444,25.01725,-0.000171,24.019092,-0.0076,1.390
5010.00,7.431662,25.01791,-0.000169,24.019264,-0.0076,1.389
5012.00,7.431361,25.01788,-0.000170,24.018646,-0.0076,1.389
5014.00,7.431652,25.01753,-0.000171,24.018977,-0.0076,1.389
5016.00,7.431148,25.01809,-0.000170,24.019590,-0.0076,1.389
5018.00,7.431815,25.01846,-0.000171,24.018849,-0.0076,1.389
5020.00,7.431897,25.01812,-0.000169,24.019222,-0.0076,1.389
5022.00,7.431506,25.01877,-0.000170,24.019579,-0.0076,1.390
5024.00,7.430866,25.01865,-0.000170,24.018939,-0.0076,1.390
5026.00,7.431305,25.01798,-0.000170,24.018722,-0.0076,1.390
5028.00,7.431549,25.01801,-0.000169,24.019612,-0.0076,1.389
5030.00,7.431574,25.01816,-0.000170,24.019612,-0.0076,1.389
5032.00,7.431336,25.01785,-0.000171,24.019601,-0.0076,1.389
5034.00,7.430959,25.01815,-0.000170,24.019291,-0.0076,1.389
5036.00,7.432396,25.01890,-0.000170,24.019267,-0.0076,1.389
5038.00,7.432935,25.01820,-0.000170,24.018811,-0.0076,1.390
5040.00,7.432580,25.01784,-0.000170,24.019336,-0.0076,1.390
5042.00,7.432352,25.01776,-0.000172,24.019028,-0.0076,1.390
5044.00,7.432786,25.01733,-0.000172,24.019006,-0.0076,1.389
5046.00,7.432414,25.01687,-0.000171,24.019407,-0.0076,1.390
5048.00,7.432246,25.01769,-0.000171,24.019387,-0.0076,1.389
5050.00,7.432452,25.01805,-0.000171,24.019124,-0.0076,1.390
5052.00,7.431808,25.01731,-0.000170,24.019699,-0.0076,1.389
5054.00,7.431168,25.01800,-0.000170,24.019514,-0.0076,1.389
5056.00,7.432309,25.01897,-0.000169,24.019679,-0.0076,1.389
5058.00,7.432580,25.01820,-0.000169,24.019289,-0.0076,1.389
5060.00,7.432497,25.01979,-0.000171,24.019307,-0.0076,1.389
5062.00,7.431575,25.01890,-0.000171,24.019423,-0.0076,1.390
5064.00,7.431705,25.01869,-0.000171,24.019030,-0.0076,1.389
5066.00,7.432319,25.01891,-0.000170,24.019771,-0.0076,1.389
5068.00,7.432000,25.01815,-0.000170,24.019146,-0.0076,1.390
5070.00,7.430478,25.01883,-0.000170,24.019307,-0.0076,1.389
5072.00,7.429867,25.01868,-0.000169,24.019311,-0.0076,1.389
5074.00,7.430156,25.01901,-0.000170,24.018785,-0.0076,1.390
5076.00,7.429645,25.01874,-0.000171,24.019538,-0.0076,1.390
5078.00,7.429692,25.01867,-0.000169,24.018965,-0.0076,1.390
5080.00,7.430257,25.01865,-0.000170,24.019316,-0.0076,1.390
5082.00,7.430908,25.01819,-0.000171,24.019306,-0.0076,1.390
5084.00,7.431491,25.01853,-0.000171,24.018765,-0.0076,1.389
5086.00,7.430747,25.01814,-0.000170,24.019344,-0.0076,1.389
5088.00,7.430763,25.01875,-0.000169,24.019161,-0.0076,1.390
5090.00,7.430725,25.01882,-0.000169,24.018760,-0.0076,1.389
5092.00,7.431384,25.01787,-0.000169,24.019380,-0.0076,1.389
5094.00,7.431882,25.01815,-0.000169,24.019351,-0.0076,1.389
5096.00,7.430895,25.01805,-0.000171,24.018733,-0.0076,1.390
5098.00,7.430381,25.01791,-0.000171,24.019003,-0.0076,1.390
5100.00,7.429965,25.01775,-0.000170,24.018903,-0.0076,1.390
5102.00,7.429979,25.01753,-0.000170,24.019175,-0.0076,1.390
@17,12.0000,24.0
5104.00,7.429337,25.01798,-0.000171,24.020000,-0.0076,1.389
5106.00,7.426278,25.01817,-0.000170,24.019679,-0.0076,1.389
5108.00,7.418570,25.01825,-0.000171,24.019298,-0.0076,1.389
5110.00,7.411320,25.01843,-0.000169,24.019501,-0.0076,1.389
5112.00,7.404201,25.01897,-0.000169,24.019315,-0.0076,1.388
5114.00,7.399040,25.01873,-0.000169,24.019360,-0.0075,1.389
5116.00,7.394071,25.01919,-0.000170,24.020355,-0.0076,1.390
5118.00,7.389432,25.01914,-0.000170,24.019055,-0.0076,1.390
5120.00,7.385951,25.01912,-0.000170,24.019335,-0.0076,1.390
5122.00,7.382949,25.01913,-0.000170,24.019561,-0.0075,1.391
5124.00,7.379917,25.01914,-0.000169,24.018919,-0.0076,1.391
5126.00,7.376647,25.01845,-0.000170,24.018756,-0.0076,1.391
5128.00,7.374733,25.01846,-0.000169,24.019947,-0.0076,1.391
5130.00,7.377227,25.01949,-0.000171,24.019512,-0.0076,1.391
5132.00,7.383699,25.01927,-0.000172,24.019628,-0.0075,1.392
5134.00,7.388163,25.01875,-0.000171,24.019565,-0.0076,1.391
5136.00,7.392268,25.01852,-0.000169,24.019837,-0.0076,1.391
5138.00,7.395708,25.01774,-0.000171,24.019200,-0.0076,1.391
5140.00,7.398448,25.01838,-0.000169,24.019019,-0.0076,1.390
5142.00,7.400488,25.01801,-0.000170,24.019579,-0.0076,1.390
5144.00,7.403023,25.01836,-0.000170,24.019666,-0.0076,1.390
5146.00,7.403919,25.01936,-0.000169,24.019878,-0.0076,1.390
5148.00,7.405805,25.01953,-0.000169,24.019726,-0.0076,1.390
5150.00,7.406902,25.01798,-0.000169,24.019220,-0.0076,1.389
5152.00,7.408907,25.01821,-0.000168,24.019282,-0.0076,1.389
5154.00,7.410543,25.01961,-0.000168,24.019442,-0.0076,1.389
5156.00,7.411826,25.01910,-0.000168,24.019505,-0.0076,1.389
5158.00,7.413089,25.01898,-0.000168,24.019389,-0.0076,1.390
5160.00,7.414959,25.01824,-0.000169,24.019440,-0.0076,1.390
5162.00,7.416582,25.01782,-0.000169,24.019456,-0.0076,1.390
5164.00,7.417597,25.01807,-0.000168,24.019043,-0.0076,1.389
5166.00,7.418175,25.01781,-0.000169,24.019394,-0.0076,1.390
5168.00,7.419456,25.01791,-0.000169,24.019494,-0.0076,1.389
5170.00,7.420022,25.01782,-0.000169,24.019150,-0.0076,1.390
5172.00,7.420580,25.01643,-0.000169,24.018707,-0.0076,1.389
5174.00,7.421321,25.01731,-0.000169,24.019623,-0.0076,1.389
5176.00,7.422073,25.01840,-0.000169,24.019601,-0.0075,1.390
5178.00,7.423264,25.01793,-0.000170,24.019264,-0.0075,1.389
5180.00,7.423539,25.01762,-0.000170,24.019710,-0.0075,1.389
5182.00,7.423145,25.01758,-0.000168,24.020089,-0.0076,1.390
5184.00,7.423741,25.01774,-0.000169,24.019529,-0.0076,1.390
5186.00,7.423819,25.01892,-0.000169,24.019286,-0.0075,1.390
5188.00,7.423987,25.01861,-0.000171,24.019383,-0.0076,1.389
5190.00,7.424423,25.01817,-0.000169,24.019621,-0.0076,1.390
5192.00,7.424434,25.01862,-0.000169,24.018912,-0.0076,1.390
5194.00,7.424530,25.01893,-0.000169,24.019500,-0.0076,1.389
5196.00,7.424956,25.01898,-0.000171,24.018909,-0.0076,1.390
5198.00,7.424750,25.01837,-0.000170,24.019431,-0.0076,1.389
5200.00,7.425526,25.01826,-0.000172,24.018954,-0.0076,1.390
5202.00,7.425958,25.01828,-0.000171,24.018919,-0.0076,1.390
5204.00,7.426367,25.01756,-0.000169,24.018756,-0.0076,1.389
5206.00,7.426970,25.01747,-0.000169,24.019307,-0.0075,1.390
5208.00,7.426703,25.01723,-0.000170,24.019411,-0.0076,1.390
5210.00,7.425740,25.01767,-0.000170,24.019190,-0.0076,1.390
5212.00,7.425418,25.01625,-0.000171,24.019246,-0.0076,1.389
5214.00,7.426602,25.01705,-0.000170,24.019596,-0.0076,1.390
5216.00,7.426406,25.01654,-0.000169,24.019242,-0.0076,1.390
5218.00,7.426149,25.01554,-0.000169,24.019659,-0.0076,1.389
5220.00,7.426256,25.01693,-0.000169,24.019039,-0.0076,1.390
5222.00,7.427163,25.01718,-0.000169,24.019510,-0.0076,1.390
5224.00,7.427646,25.01701,-0.000170,24.019831,-0.0076,1.390
5226.00,7.427274,25.01668,-0.000169,24.019706,-0.0076,1.390
5228.00,7.427342,25.01739,-0.000169,24.019608,-0.0076,1.390
5230.00,7.426598,25.01740,-0.000169,24.019670,-0.0076,1.389
5232.00,7.427101,25.01712,-0.000169,24.020040,-0.0076,1.390
5234.00,7.427391,25.01741,-0.000170,24.019226,-0.0076,1.389
5236.00,7.428306,25.01691,-0.000170,24.019751,-0.0076,1.390
5238.00,7.428525,25.01753,-0.000169,24.018803,-0.0076,1.389
5240.00,7.427687,25.01740,-0.000168,24.019269,-0.0076,1.389
5242.00,7.428035,25.01721,-0.000169,24.019675,-0.0076,1.390
5244.00,7.428209,25.01750,-0.000170,24.019918,-0.0076,1.391
5246.00,7.428188,25.01804,-0.000170,24.019552,-0.0076,1.390
5248.00,7.426942,25.01853,-0.000169,24.019090,-0.0076,1.390
5250.00,7.426110,25.01928,-0.000170,24.019403,-0.0075,1.390
5252.00,7.427106,25.01821,-0.000169,24.019159,-0.0076,1.390
5254.00,7.428132,25.01828,-0.000169,24.019567,-0.0076,1.389
5256.00,7.428330,25.01896,-0.000169,24.019646,-0.0075,1.389
5258.00,7.428212,25.01865,-0.000168,24.019605,-0.0075,1.390
5260.00,7.428026,25.01822,-0.000168,24.019315,-0.0076,1.390
5262.00,7.427585,25.01844,-0.000169,24.019199,-0.0076,1.390
5264.00,7.427426,25.01917,-0.000169,24.019732,-0.0076,1.390
5266.00,7.427864,25.01904,-0.000168,24.019663,-0.0075,1.390
5268.00,7.427788,25.01913,-0.000168,24.019436,-0.0075,1.390
5270.00,7.427968,25.01948,-0.000168,24.019976,-0.0075,1.390
5272.00,7.428136,25.02013,-0.000168,24.019681,-0.0076,1.389
5274.00,7.428485,25.01944,-0.000168,24.019130,-0.0075,1.390
5276.00,7.428281,25.01987,-0.000169,24.019264,-0.0075,1.390
5278.00,7.427285,25.01990,-0.000171,24.019275,-0.0076,1.390
5280.00,7.426235,25.01964,-0.000170,24.019253,-0.0075,1.389
5282.00,7.426709,25.01998,-0.000169,24.019168,-0.0076,1.390
5284.00,7.426672,25.01860,-0.000169,24.019148,-0.0076,1.390
5286.00,7.426256,25.01867,-0.000170,24.018887,-0.0076,1.390
5288.00,7.425811,25.01886,-0.000170,24.019699,-0.0076,1.390
5290.00,7.425622,25.01940,-0.000170,24.019641,-0.0076,1.390
5292.00,7.426715,25.01956,-0.000170,24.019170,-0.0076,1.390
5294.00,7.427294,25.01907,-0.000170,24.019338,-0.0076,1.389
5296.00,7.426968,25.01984,-0.000170,24.019547,-0.0076,1.390
5298.00,7.426092,25.01913,-0.000169,24.019481,-0.0076,1.391
5300.00,7.426315,25.01921,-0.000170,24.019393,-0.0076,1.390
5302.00,7.426772,25.01901,-0.000170,24.019345,-0.0076,1.390
5304.00,7.427362,25.01881,-0.000170,24.019672,-0.0076,1.390
5306.00,7.426996,25.01879,-0.000169,24.019005,-0.0076,1.390
5308.00,7.426588,25.01963,-0.000170,24.019142,-0.0076,1.389
5310.00,7.425902,25.01916,-0.000170,24.019545,-0.0076,1.390
5312.00,7.426310,25.01921,-0.000170,24.018653,-0.0076,1.390
5314.00,7.426461,25.01965,-0.000170,24.019255,-0.0076,1.390
5316.00,7.426531,25.01916,-0.000170,24.019193,-0.0076,1.390
5318.00,7.427442,25.01982,-0.000170,24.018983,-0.0076,1.390
5320.00,7.427245,25.01976,-0.000169,24.018646,-0.0075,1.390
5322.00,7.426859,25.01932,-0.000169,24.019084,-0.0076,1.390
5324.00,7.426415,25.01942,-0.000170,24.019840,-0.0076,1.390
5326.00,7.427304,25.01908,-0.000170,24.019632,-0.0076,1.390
5328.00,7.427644,25.01868,-0.000169,24.019679,-0.0076,1.390
5330.00,7.427971,25.01868,-0.000169,24.019679,-0.0076,1.390
5332.00,7.427303,25.01882,-0.000170,24.019289,-0.0076,1.390
5334.00,7.426304,25.01988,-0.000168,24.019447,-0.0076,1.389
5336.00,7.426663,25.01956,-0.000169,24.019886,-0.0075,1.390
5338.00,7.427176,25.01938,-0.000169,24.019654,-0.0075,1.390
5340.00,7.427316,25.01923,-0.000170,24.018399,-0.0076,1.390
5342.00,7.427271,25.01924,-0.000169,24.018997,-0.0076,1.391
5344.00,7.426773,25.01942,-0.000169,24.019724,-0.0076,1.390
5346.00,7.427274,25.01933,-0.000171,24.020313,-0.0076,1.389
5348.00,7.427394,25.01910,-0.000169,24.019659,-0.0076,1.389
5350.00,7.426437,25.01955,-0.000170,24.019944,-0.0076,1.390
5352.00,7.425458,25.01897,-0.000170,24.019142,-0.0076,1.390
5354.00,7.425836,25.01932,-0.000170,24.019260,-0.0076,1.390
5356.00,7.426324,25.01934,-0.000170,24.019351,-0.0076,1.390
5358.00,7.426240,25.01981,-0.000170,24.018959,-0.0076,1.390
5360.00,7.425763,25.01984,-0.000170,24.019191,-0.0076,1.390
5362.00,7.426295,25.01985,-0.000170,24.019219,-0.0076,1.390
5364.00,7.425927,25.02010,-0.000170,24.019005,-0.0076,1.390
5366.00,7.425700,25.01914,-0.000170,24.019382,-0.0076,1.390
5368.00,7.426190,25.01938,-0.000170,24.019530,-0.0076,1.390
5370.00,7.425460,25.01949,-0.000171,24.018860,-0.0076,1.391
5372.00,7.425048,25.01991,-0.000170,24.019686,-0.0076,1.390
5374.00,7.426326,25.02007,-0.000170,24.019686,-0.0076,1.390
5376.00,7.426714,25.01965,-0.000170,24.019887,-0.0076,1.390
5378.00,7.426949,25.01935,-0.000170,24.019182,-0.0076,1.390
5380.00,7.425470,25.01912,-0.000170,24.018896,-0.0076,1.390
5382.00,7.425225,25.01945,-0.000169,24.019119,-0.0076,1.390
5384.00,7.425316,25.01931,-0.000169,24.018754,-0.0076,1.390
5386.00,7.425265,25.01944,-0.000171,24.019251,-0.0075,1.389
5388.00,7.425044,25.01960,-0.000171,24.018954,-0.0076,1.390
5390.00,7.424823,25.02067,-0.000171,24.019418,-0.0076,1.391
5392.00,7.425365,25.02038,-0.000171,24.019112,-0.0076,1.390
5394.00,7.425998,25.01975,-0.000172,24.018521,-0.0076,1.391
5396.00,7.425394,25.02007,-0.000171,24.019329,-0.0076,1.390
5398.00,7.426273,25.01957,-0.000169,24.019045,-0.0076,1.390
5400.00,7.426853,25.02018,-0.000170,24.019530,-0.0076,1.390
5402.00,7.426802,25.01985,-0.000170,24.019356,-0.0076,1.390
@18,12.0000,24.0
5404.00,7.426426,25.01984,-0.000170,24.019373,-0.0076,1.390
5406.00,7.423149,25.02054,-0.000170,24.018990,-0.0076,1.390
5408.00,7.414917,25.02033,-0.000169,24.019632,-0.0076,1.389
5410.00,7.407049,25.01946,-0.000168,24.019809,-0.0076,1.389
5412.00,7.400757,25.01982,-0.000169,24.019072,-0.0076,1.389
5414.00,7.395651,25.01993,-0.000168,24.019327,-0.0076,1.389
5416.00,7.391789,25.02010,-0.000170,24.019790,-0.0076,1.390
5418.00,7.387930,25.01980,-0.000169,24.019224,-0.0076,1.391
5420.00,7.384178,25.01991,-0.000172,24.019492,-0.0076,1.391
5422.00,7.381471,25.02084,-0.000172,24.019882,-0.0076,1.391
5424.00,7.379230,25.02080,-0.000170,24.019460,-0.0076,1.391
5426.00,7.376637,25.02014,-0.000170,24.019253,-0.0076,1.391
5428.00,7.373947,25.02012,-0.000171,24.019530,-0.0076,1.391
5430.00,7.375423,25.02075,-0.000170,24.019387,-0.0076,1.392
5432.00,7.380930,25.02088,-0.000172,24.019579,-0.0075,1.392
5434.00,7.385896,25.02041,-0.000172,24.020083,-0.0076,1.392
5436.00,7.389566,25.02074,-0.000171,24.019191,-0.0076,1.391
5438.00,7.393739,25.02161,-0.000170,24.019238,-0.0076,1.392
5440.00,7.397032,25.02093,-0.000171,24.019320,-0.0076,1.391
5442.00,7.399377,25.02182,-0.000170,24.019628,-0.0076,1.390
5444.00,7.401975,25.02189,-0.000169,24.019115,-0.0075,1.390
5446.00,7.403395,25.02136,-0.000168,24.019764,-0.0076,1.390
5448.00,7.404203,25.02174,-0.000168,24.019331,-0.0075,1.390
5450.00,7.405288,25.02133,-0.000169,24.019083,-0.0075,1.390
5452.00,7.407418,25.02108,-0.000169,24.019383,-0.0076,1.390
5454.00,7.409574,25.02024,-0.000170,24.019449,-0.0076,1.390
5456.00,7.410411,25.02151,-0.000169,24.019646,-0.0075,1.390
5458.00,7.410930,25.02052,-0.000169,24.019066,-0.0075,1.390
5460.00,7.412058,25.02112,-0.000169,24.019744,-0.0076,1.390
5462.00,7.414121,25.02115,-0.000170,24.019380,-0.0076,1.390
5464.00,7.414511,25.02196,-0.000169,24.019110,-0.0075,1.391
5466.00,7.416059,25.02072,-0.000170,24.019664,-0.0075,1.390
5468.00,7.416665,25.02152,-0.000170,24.019646,-0.0076,1.390
5470.00,7.416644,25.02256,-0.000169,24.019186,-0.0076,1.390
5472.00,7.417906,25.02233,-0.000169,24.019025,-0.0076,1.390
5474.00,7.418199,25.02174,-0.000169,24.019345,-0.0076,1.390
5476.00,7.417848,25.02229,-0.000169,24.019554,-0.0076,1.389
5478.00,7.418860,25.02212,-0.000170,24.019625,-0.0076,1.390
5480.00,7.419694,25.02212,-0.000169,24.019180,-0.0076,1.390
5482.00,7.419735,25.02150,-0.000169,24.019162,-0.0076,1.390
5484.00,7.418888,25.02107,-0.000170,24.018787,-0.0076,1.390
5486.00,7.418280,25.02101,-0.000170,24.019141,-0.0076,1.390
5488.00,7.418895,25.02016,-0.000170,24.019186,-0.0076,1.390
5490.00,7.419320,25.01964,-0.000170,24.019360,-0.0076,1.391
5492.00,7.419701,25.01991,-0.000170,24.018950,-0.0076,1.391
5494.00,7.419682,25.02050,-0.000169,24.018573,-0.0076,1.390
5496.00,7.419789,25.02069,-0.000171,24.019164,-0.0076,1.389
5498.00,7.420147,25.02121,-0.000170,24.019050,-0.0076,1.390
5500.00,7.421528,25.02055,-0.000171,24.018709,-0.0076,1.391
5502.00,7.421521,25.02084,-0.000171,24.019606,-0.0076,1.390
5504.00,7.421138,25.02001,-0.000170,24.018948,-0.0076,1.390
5506.00,7.421424,25.01993,-0.000170,24.019335,-0.0076,1.389
5508.00,7.421709,25.01973,-0.000170,24.019690,-0.0076,1.390
5510.00,7.421524,25.02003,-0.000170,24.019307,-0.0076,1.390
5512.00,7.422114,25.01971,-0.000170,24.019554,-0.0075,1.390
5514.00,7.422545,25.02020,-0.000170,24.018957,-0.0076,1.390
5516.00,7.422705,25.02010,-0.000170,24.018620,-0.0076,1.390
5518.00,7.422886,25.01940,-0.000170,24.018841,-0.0076,1.390
5520.00,7.422674,25.01865,-0.000170,24.019202,-0.0076,1.390
5522.00,7.422954,25.01932,-0.000169,24.019215,-0.0076,1.390
5524.00,7.423258,25.01979,-0.000170,24.019498,-0.0076,1.391
5526.00,7.423257,25.01995,-0.000170,24.018473,-0.0076,1.391
5528.00,7.423313,25.01978,-0.000170,24.018472,-0.0076,1.390
5530.00,7.423076,25.01968,-0.000170,24.019035,-0.0076,1.390
5532.00,7.422411,25.02036,-0.000170,24.019144,-0.0076,1.390
5534.00,7.422660,25.02068,-0.000170,24.019596,-0.0076,1.390
5536.00,7.424020,25.02071,-0.000171,24.018593,-0.0076,1.390
5538.00,7.424438,25.01977,-0.000172,24.018988,-0.0076,1.390
5540.00,7.423500,25.01968,-0.000171,24.019244,-0.0076,1.390
5542.00,7.423645,25.01984,-0.000170,24.018918,-0.0076,1.390
5544.00,7.423590,25.01934,-0.000170,24.019291,-0.0076,1.390
5546.00,7.424009,25.01895,-0.000170,24.018735,-0.0076,1.390
5548.00,7.424144,25.01943,-0.000170,24.019469,-0.0076,1.390
5550.00,7.424082,25.01909,-0.000170,24.019213,-0.0076,1.390
5552.00,7.423782,25.01961,-0.000170,24.018983,-0.0076,1.390
5554.00,7.423214,25.01944,-0.000171,24.019130,-0.0076,1.390
5556.00,7.422461,25.01912,-0.000170,24.019171,-0.0076,1.390
5558.00,7.422493,25.01922,-0.000170,24.018644,-0.0076,1.390
5560.00,7.422714,25.01990,-0.000170,24.019267,-0.0076,1.390
5562.00,7.422895,25.01961,-0.000170,24.019674,-0.0076,1.390
5564.00,7.422894,25.01978,-0.000169,24.019427,-0.0076,1.390
5566.00,7.422912,25.02001,-0.000169,24.020109,-0.0075,1.390
5568.00,7.422962,25.02057,-0.000168,24.019895,-0.0075,1.390
5570.00,7.423577,25.01979,-0.000169,24.019926,-0.0076,1.391
5572.00,7.423080,25.01911,-0.000170,24.019074,-0.0075,1.391
5574.00,7.422611,25.01957,-0.000170,24.019324,-0.0076,1.390
5576.00,7.422653,25.02012,-0.000169,24.019229,-0.0076,1.390
5578.00,7.423194,25.01978,-0.000169,24.019782,-0.0075,1.390
5580.00,7.422330,25.01950,-0.000169,24.019771,-0.0075,1.390
5582.00,7.421319,25.01962,-0.000169,24.019046,-0.0076,1.390
5584.00,7.421732,25.01902,-0.000169,24.018706,-0.0076,1.390
5586.00,7.422157,25.02007,-0.000171,24.019286,-0.0076,1.390
5588.00,7.422494,25.02043,-0.000170,24.019414,-0.0076,1.390
5590.00,7.422211,25.02039,-0.000170,24.019927,-0.0076,1.390
5592.00,7.421729,25.01945,-0.000170,24.019661,-0.0076,1.390
5594.00,7.421317,25.01962,-0.000171,24.018660,-0.0076,1.390
5596.00,7.421734,25.01969,-0.000170,24.019550,-0.0076,1.390
5598.00,7.422312,25.01947,-0.000170,24.019311,-0.0076,1.390
5600.00,7.422465,25.01836,-0.000170,24.019309,-0.0075,1.391
5602.00,7.422305,25.01929,-0.000170,24.020067,-0.0075,1.390
5604.00,7.421320,25.02017,-0.000170,24.019712,-0.0076,1.390
5606.00,7.421414,25.01926,-0.000169,24.018945,-0.0076,1.390
5608.00,7.421743,25.01949,-0.000169,24.018999,-0.0076,1.390
5610.00,7.421613,25.01943,-0.000170,24.018979,-0.0076,1.390
5612.00,7.421195,25.01877,-0.000170,24.019088,-0.0076,1.390
5614.00,7.421182,25.01897,-0.000170,24.019041,-0.0076,1.390
5616.00,7.421736,25.01859,-0.000170,24.019284,-0.0076,1.390
5618.00,7.421965,25.01962,-0.000168,24.019657,-0.0076,1.389
5620.00,7.422715,25.01971,-0.000169,24.019019,-0.0076,1.390
5622.00,7.423093,25.01908,-0.000171,24.019434,-0.0076,1.391
5624.00,7.423499,25.02046,-0.000170,24.019590,-0.0076,1.390
5626.00,7.422691,25.02025,-0.000170,24.019206,-0.0076,1.390
5628.00,7.422232,25.02018,-0.000171,24.019621,-0.0076,1.390
5630.00,7.422698,25.01964,-0.000172,24.019744,-0.0076,1.391
5632.00,7.422606,25.01951,-0.000171,24.019481,-0.0076,1.391
5634.00,7.424120,25.01914,-0.000170,24.019679,-0.0076,1.390
5636.00,7.424261,25.01845,-0.000169,24.019304,-0.0076,1.390
5638.00,7.424361,25.01854,-0.000169,24.019556,-0.0076,1.390
5640.00,7.424455,25.01857,-0.000169,24.019335,-0.0076,1.390
5642.00,7.423745,25.01901,-0.000169,24.019650,-0.0076,1.390
5644.00,7.423171,25.01950,-0.000170,24.019893,-0.0076,1.390
5646.00,7.423491,25.01943,-0.000171,24.019393,-0.0076,1.390
5648.00,7.423224,25.01946,-0.000171,24.018512,-0.0076,1.390
5650.00,7.422436,25.01979,-0.000170,24.019197,-0.0076,1.390
5652.00,7.422212,25.01990,-0.000171,24.019354,-0.0075,1.390
5654.00,7.421775,25.01903,-0.000170,24.018838,-0.0076,1.391
5656.00,7.421451,25.01919,-0.000171,24.019043,-0.0076,1.390
5658.00,7.420834,25.01899,-0.000170,24.019309,-0.0076,1.389
5660.00,7.421169,25.01969,-0.000171,24.018905,-0.0076,1.390
5662.00,7.421077,25.02056,-0.000170,24.018805,-0.0076,1.390
5664.00,7.421577,25.02064,-0.000170,24.018925,-0.0076,1.390
5666.00,7.421101,25.01971,-0.000170,24.018785,-0.0076,1.390
5668.00,7.421351,25.01972,-0.000170,24.019641,-0.0075,1.389
5670.00,7.421207,25.02009,-0.000169,24.019003,-0.0076,1.390
5672.00,7.421394,25.02038,-0.000170,24.019296,-0.0076,1.391
5674.00,7.421439,25.02000,-0.000171,24.019634,-0.0076,1.390
5676.00,7.421642,25.02025,-0.000169,24.019315,-0.0075,1.390
5678.00,7.422041,25.02094,-0.000169,24.019853,-0.0076,1.390
5680.00,7.422643,25.02074,-0.000169,24.019574,-0.0076,1.390
5682.00,7.422455,25.02058,-0.000170,24.019791,-0.0076,1.390
5684.00,7.422144,25.02078,-0.000170,24.019996,-0.0076,1.390
5686.00,7.422635,25.02097,-0.000169,24.019523,-0.0076,1.390
5688.00,7.422405,25.02067,-0.000170,24.019664,-0.0076,1.390
5690.00,7.421703,25.02070,-0.000170,24.019186,-0.0076,1.391
5692.00,7.421636,25.02072,-0.000171,24.019307,-0.0076,1.390
5694.00,7.421952,25.02118,-0.000170,24.018678,-0.0076,1.389
5696.00,7.422306,25.02168,-0.000168,24.019527,-0.0076,1.389
5698.00,7.422109,25.02105,-0.000169,24.019688,-0.0076,1.390
5700.00,7.422415,25.02136,-0.000170,24.019204,-0.0076,1.390
5702.00,7.422339,25.02145,-0.000170,24.019333,-0.0076,1.390
@19,12.0000,24.0
5704.00,7.422373,25.02179,-0.000170,24.018847,-0.0076,1.390
5706.00,7.419907,25.02202,-0.000169,24.019449,-0.0075,1.390
5708.00,7.411628,25.02296,-0.000169,24.019373,-0.0076,1.389
5710.00,7.403832,25.02255,-0.000169,24.018510,-0.0076,1.389
5712.00,7.397324,25.02220,-0.000169,24.019101,-0.0076,1.389
5714.00,7.392932,25.02206,-0.000168,24.019603,-0.0076,1.389
5716.00,7.388933,25.02310,-0.000169,24.019916,-0.0076,1.390
5718.00,7.385351,25.02261,-0.000169,24.019293,-0.0075,1.391
5720.00,7.383052,25.02193,-0.000171,24.018535,-0.0076,1.392
5722.00,7.380663,25.02152,-0.000171,24.019668,-0.0076,1.392
5724.00,7.377884,25.02181,-0.000170,24.019724,-0.0075,1.391
5726.00,7.376685,25.02229,-0.000170,24.019037,-0.0076,1.391
5728.00,7.374838,25.02266,-0.000171,24.018448,-0.0076,1.391
5730.00,7.376614,25.02310,-0.000172,24.019253,-0.0076,1.392
5732.00,7.383181,25.02245,-0.000172,24.019088,-0.0076,1.392
5734.00,7.389442,25.02228,-0.000172,24.019851,-0.0076,1.393
5736.00,7.393215,25.02319,-0.000171,24.020116,-0.0076,1.392
5738.00,7.396713,25.02378,-0.000171,24.019690,-0.0076,1.392
5740.00,7.398516,25.02270,-0.000170,24.019347,-0.0076,1.391
5742.00,7.400572,25.02234,-0.000170,24.018769,-0.0076,1.391
5744.00,7.402334,25.02250,-0.000170,24.018936,-0.0076,1.390
5746.00,7.403137,25.02270,-0.000169,24.019713,-0.0076,1.390
5748.00,7.405040,25.02281,-0.000170,24.020132,-0.0076,1.391
5750.00,7.406476,25.02240,-0.000170,24.019336,-0.0075,1.391
5752.00,7.407338,25.02229,-0.000169,24.019133,-0.0076,1.391
5754.00,7.408326,25.02153,-0.000167,24.019432,-0.0076,1.391
5756.00,7.409534,25.02098,-0.000169,24.019467,-0.0076,1.390
5758.00,7.410154,25.02139,-0.000168,24.019267,-0.0076,1.390
5760.00,7.410822,25.02165,-0.000169,24.019761,-0.0076,1.391
5762.00,7.412142,25.02161,-0.000169,24.018901,-0.0076,1.390
5764.00,7.413799,25.02158,-0.000169,24.019237,-0.0076,1.391
5766.00,7.414276,25.02154,-0.000168,24.018963,-0.0076,1.390
5768.00,7.414476,25.02162,-0.000169,24.019842,-0.0076,1.391
5770.00,7.414745,25.02097,-0.000168,24.019538,-0.0076,1.390
5772.00,7.415452,25.02151,-0.000169,24.019766,-0.0076,1.391
5774.00,7.415861,25.02207,-0.000170,24.020009,-0.0076,1.390
5776.00,7.417018,25.02195,-0.000169,24.019019,-0.0076,1.390
5778.00,7.417318,25.02109,-0.000169,24.019280,-0.0076,1.390
5780.00,7.417427,25.02128,-0.000170,24.018948,-0.0076,1.390
5782.00,7.417612,25.02108,-0.000170,24.019741,-0.0076,1.390
5784.00,7.417066,25.02043,-0.000169,24.019820,-0.0076,1.390
5786.00,7.417501,25.02145,-0.000169,24.019248,-0.0076,1.391
5788.00,7.418244,25.02112,-0.000170,24.019853,-0.0075,1.391
5790.00,7.418227,25.02109,-0.000170,24.019367,-0.0075,1.390
5792.00,7.417584,25.02128,-0.000170,24.019315,-0.0075,1.390
5794.00,7.418227,25.02104,-0.000169,24.019471,-0.0076,1.391
5796.00,7.418967,25.02122,-0.000170,24.019180,-0.0075,1.391
5798.00,7.419337,25.02193,-0.000169,24.019802,-0.0075,1.391
5800.00,7.418971,25.02163,-0.000169,24.019068,-0.0075,1.391
5802.00,7.419099,25.02228,-0.000169,24.019371,-0.0076,1.390
5804.00,7.419105,25.02232,-0.000169,24.019750,-0.0075,1.391
5806.00,7.418519,25.02196,-0.000171,24.019170,-0.0076,1.391
5808.00,7.418850,25.02167,-0.000170,24.019509,-0.0076,1.391
5810.00,7.419296,25.02198,-0.000170,24.019790,-0.0075,1.391
5812.00,7.419937,25.02186,-0.000169,24.019224,-0.0076,1.391
5814.00,7.420499,25.02097,-0.000170,24.019188,-0.0076,1.391
5816.00,7.421187,25.02175,-0.000170,24.020214,-0.0075,1.390
5818.00,7.421217,25.02195,-0.000170,24.019657,-0.0076,1.390
5820.00,7.420770,25.02120,-0.000169,24.019443,-0.0076,1.390
5822.00,7.420761,25.02160,-0.000169,24.019059,-0.0076,1.390
5824.00,7.420711,25.02212,-0.000169,24.019703,-0.0075,1.390
5826.00,7.420062,25.02192,-0.000168,24.019434,-0.0076,1.391
5828.00,7.420911,25.02228,-0.000169,24.019374,-0.0076,1.391
5830.00,7.420793,25.02251,-0.000170,24.019115,-0.0076,1.390
5832.00,7.420378,25.02141,-0.000169,24.019579,-0.0075,1.390
5834.00,7.419688,25.02083,-0.000169,24.019431,-0.0076,1.390
5836.00,7.419563,25.02142,-0.000169,24.018961,-0.0075,1.390
5838.00,7.420852,25.02119,-0.000169,24.019588,-0.0075,1.390
5840.00,7.421706,25.02139,-0.000169,24.019744,-0.0075,1.390
5842.00,7.421670,25.02113,-0.000169,24.019659,-0.0075,1.391
5844.00,7.421028,25.02051,-0.000170,24.020013,-0.0075,1.390
5846.00,7.420693,25.02050,-0.000169,24.019510,-0.0075,1.390
5848.00,7.420077,25.02070,-0.000169,24.019452,-0.0076,1.391
5850.00,7.420132,25.02053,-0.000170,24.019200,-0.0075,1.391
5852.00,7.421246,25.02123,-0.000169,24.019811,-0.0076,1.390
5854.00,7.420612,25.02046,-0.000169,24.019440,-0.0076,1.390
5856.00,7.419638,25.02083,-0.000168,24.019548,-0.0076,1.390
5858.00,7.419467,25.02037,-0.000168,24.019974,-0.0076,1.391
5860.00,7.420550,25.02017,-0.000169,24.019744,-0.0076,1.390
5862.00,7.420103,25.02116,-0.000169,24.019616,-0.0076,1.390
5864.00,7.419675,25.02193,-0.000169,24.019028,-0.0076,1.391
5866.00,7.419782,25.02052,-0.000169,24.019394,-0.0076,1.391
5868.00,7.420016,25.02038,-0.000168,24.018959,-0.0076,1.391
5870.00,7.420385,25.02093,-0.000170,24.019750,-0.0076,1.391
5872.00,7.420153,25.02173,-0.000169,24.019371,-0.0076,1.390
5874.00,7.420722,25.02190,-0.000170,24.019248,-0.0075,1.391
5876.00,7.420690,25.02210,-0.000170,24.019514,-0.0076,1.390
5878.00,7.420142,25.02028,-0.000169,24.019672,-0.0076,1.391
5880.00,7.419141,25.02078,-0.000170,24.019460,-0.0076,1.391
5882.00,7.419207,25.02158,-0.000169,24.019808,-0.0075,1.391
5884.00,7.419491,25.02193,-0.000168,24.019599,-0.0075,1.390
5886.00,7.419835,25.02200,-0.000168,24.019336,-0.0075,1.390
5888.00,7.420377,25.02121,-0.000169,24.019971,-0.0076,1.390
5890.00,7.420323,25.02135,-0.000169,24.019320,-0.0075,1.390
5892.00,7.420538,25.02257,-0.000169,24.019574,-0.0076,1.390
5894.00,7.420015,25.02218,-0.000170,24.019492,-0.0076,1.390
5896.00,7.419952,25.02109,-0.000168,24.019407,-0.0076,1.390
5898.00,7.419091,25.02155,-0.000169,24.019712,-0.0076,1.390
5900.00,7.418299,25.02116,-0.000170,24.019699,-0.0075,1.391
5902.00,7.418107,25.02132,-0.000171,24.019476,-0.0075,1.390
5904.00,7.418847,25.02193,-0.000170,24.019327,-0.0076,1.391
5906.00,7.419288,25.02198,-0.000170,24.018921,-0.0076,1.391
5908.00,7.419185,25.02156,-0.000170,24.018992,-0.0076,1.390
5910.00,7.419221,25.02209,-0.000168,24.019383,-0.0076,1.390
5912.00,7.419739,25.02245,-0.000168,24.019188,-0.0076,1.390
5914.00,7.420333,25.02254,-0.000171,24.019485,-0.0076,1.390
5916.00,7.420468,25.02266,-0.000170,24.019427,-0.0076,1.391
5918.00,7.419888,25.02295,-0.000171,24.018691,-0.0076,1.391
5920.00,7.420199,25.02264,-0.000170,24.019222,-0.0075,1.390
5922.00,7.420434,25.02300,-0.000170,24.019739,-0.0076,1.391
5924.00,7.419355,25.02247,-0.000169,24.019113,-0.0076,1.390
5926.00,7.419123,25.02111,-0.000169,24.019659,-0.0076,1.391
5928.00,7.419830,25.02136,-0.000170,24.019684,-0.0076,1.390
5930.00,7.419994,25.02190,-0.000170,24.019645,-0.0076,1.390
5932.00,7.420246,25.02235,-0.000169,24.019721,-0.0076,1.391
5934.00,7.420129,25.02224,-0.000170,24.019708,-0.0076,1.390
5936.00,7.419445,25.02225,-0.000169,24.019813,-0.0076,1.390
5938.00,7.419888,25.02176,-0.000169,24.019945,-0.0076,1.391
5940.00,7.419142,25.02168,-0.000168,24.020109,-0.0076,1.390
5942.00,7.419964,25.02283,-0.000169,24.019077,-0.0076,1.390
5944.00,7.420062,25.02267,-0.000170,24.018267,-0.0076,1.390
5946.00,7.420128,25.02299,-0.000170,24.019857,-0.0076,1.390
5948.00,7.419406,25.02281,-0.000170,24.019171,-0.0075,1.391
5950.00,7.420062,25.02310,-0.000171,24.018812,-0.0076,1.391
5952.00,7.420615,25.02173,-0.000170,24.019657,-0.0076,1.390
5954.00,7.421411,25.02218,-0.000169,24.020183,-0.0076,1.390
5956.00,7.421132,25.02259,-0.000168,24.019683,-0.0076,1.391
5958.00,7.420993,25.02165,-0.000168,24.019010,-0.0076,1.391
5960.00,7.421423,25.02158,-0.000168,24.019262,-0.0075,1.391
5962.00,7.421276,25.02219,-0.000170,24.019737,-0.0076,1.391
5964.00,7.420965,25.02176,-0.000171,24.019184,-0.0076,1.391
5966.00,7.421323,25.02266,-0.000171,24.019947,-0.0076,1.390
5968.00,7.420923,25.02240,-0.000169,24.019313,-0.0075,1.390
5970.00,7.420280,25.02204,-0.000170,24.019144,-0.0076,1.390
5972.00,7.420450,25.02285,-0.000169,24.019516,-0.0076,1.390
5974.00,7.419899,25.02270,-0.000169,24.019750,-0.0075,1.391
5976.00,7.418974,25.02284,-0.000169,24.019150,-0.0076,1.391
5978.00,7.418513,25.02319,-0.000169,24.019148,-0.0076,1.390
5980.00,7.417742,25.02284,-0.000170,24.019403,-0.0076,1.391
5982.00,7.418482,25.02286,-0.000170,24.019664,-0.0075,1.390
5984.00,7.418073,25.02363,-0.000169,24.019641,-0.0075,1.390
5986.00,7.416818,25.02246,-0.000170,24.019510,-0.0076,1.390
5988.00,7.417180,25.02267,-0.000170,24.019809,-0.0076,1.391
5990.00,7.417834,25.02169,-0.000169,24.019248,-0.0076,1.391
5992.00,7.418390,25.02221,-0.000171,24.019320,-0.0076,1.391
5994.00,7.418530,25.02240,-0.000170,24.019356,-0.0076,1.391
5996.00,7.418604,25.02248,-0.000171,24.019345,-0.0076,1.390
5998.00,7.418679,25.02246,-0.000170,24.020158,-0.0076,1.390
6000.00,7.418498,25.02267,-0.000169,24.019721,-0.0075,1.390
6002.00,7.418898,25.02258,-0.000168,24.019761,-0.0076,1.391
@20,12.0000,24.0
6004.00,7.418390,25.02254,-0.000168,24.019072,-0.0076,1.391
6006.00,7.416032,25.02202,-0.000170,24.018629,-0.0076,1.390
6008.00,7.409043,25.02286,-0.000169,24.019831,-0.0076,1.390
6010.00,7.403119,25.02381,-0.000169,24.019623,-0.0076,1.389
6012.00,7.397215,25.02280,-0.000168,24.019697,-0.0076,1.389
6014.00,7.392290,25.02206,-0.000168,24.020085,-0.0076,1.390
6016.00,7.387866,25.02248,-0.000169,24.019643,-0.0076,1.390
6018.00,7.384860,25.02212,-0.000170,24.019150,-0.0076,1.391
6020.00,7.382444,25.02094,-0.000170,24.020368,-0.0076,1.391
6022.00,7.379515,25.02119,-0.000171,24.019447,-0.0076,1.391
6024.00,7.377514,25.02176,-0.000171,24.019790,-0.0076,1.392
6026.00,7.375652,25.02174,-0.000171,24.019003,-0.0076,1.392
6028.00,7.374274,25.02180,-0.000171,24.019472,-0.0076,1.392
6030.00,7.376087,25.02072,-0.000171,24.019974,-0.0076,1.392
6032.00,7.382574,25.02121,-0.000171,24.019543,-0.0076,1.392
6034.00,7.388438,25.02119,-0.000171,24.019728,-0.0076,1.392
6036.00,7.393119,25.02023,-0.000171,24.019327,-0.0076,1.393
6038.00,7.396534,25.02026,-0.000170,24.019565,-0.0076,1.392
6040.00,7.398654,25.02041,-0.000169,24.019336,-0.0076,1.391
6042.00,7.399722,25.02078,-0.000169,24.019617,-0.0076,1.391
6044.00,7.401075,25.02091,-0.000169,24.019195,-0.0076,1.390
6046.00,7.402955,25.02124,-0.000170,24.019246,-0.0076,1.391
6048.00,7.404610,25.02168,-0.000168,24.019153,-0.0076,1.390
6050.00,7.405186,25.02151,-0.000169,24.019237,-0.0076,1.390
6052.00,7.405473,25.02056,-0.000169,24.019697,-0.0076,1.390
6054.00,7.405795,25.02132,-0.000169,24.019166,-0.0076,1.390
6056.00,7.407077,25.02102,-0.000168,24.019173,-0.0076,1.391
6058.00,7.408018,25.02016,-0.000170,24.019684,-0.0076,1.391
6060.00,7.408387,25.02036,-0.000170,24.019389,-0.0076,1.390
6062.00,7.409141,25.02124,-0.000169,24.019915,-0.0076,1.391
6064.00,7.409863,25.02160,-0.000169,24.018896,-0.0076,1.390
6066.00,7.410470,25.02080,-0.000168,24.019657,-0.0075,1.390
6068.00,7.410650,25.02040,-0.000169,24.019342,-0.0076,1.391
6070.00,7.411301,25.02126,-0.000170,24.019597,-0.0076,1.391
6072.00,7.412672,25.02172,-0.000169,24.019507,-0.0076,1.391
6074.00,7.412594,25.02046,-0.000170,24.019965,-0.0075,1.391
6076.00,7.412783,25.02030,-0.000169,24.019427,-0.0076,1.391
6078.00,7.412958,25.02079,-0.000170,24.019686,-0.0076,1.391
6080.00,7.413317,25.02159,-0.000169,24.019708,-0.0076,1.390
6082.00,7.414364,25.02080,-0.000169,24.018867,-0.0076,1.391
6084.00,7.414411,25.02020,-0.000169,24.019443,-0.0076,1.390
6086.00,7.413950,25.02075,-0.000169,24.018624,-0.0076,1.391
6088.00,7.414106,25.02107,-0.000169,24.019775,-0.0076,1.390
6090.00,7.414765,25.02141,-0.000168,24.019686,-0.0076,1.390
6092.00,7.415359,25.02097,-0.000168,24.019628,-0.0076,1.391
6094.00,7.415499,25.01991,-0.000169,24.018950,-0.0076,1.391
6096.00,7.415265,25.01971,-0.000170,24.019271,-0.0076,1.391
6098.00,7.415002,25.02032,-0.000171,24.019304,-0.0076,1.391
6100.00,7.415458,25.02058,-0.000171,24.019654,-0.0076,1.391
6102.00,7.415561,25.02089,-0.000171,24.019514,-0.0076,1.390
6104.00,7.415590,25.02058,-0.000168,24.019951,-0.0076,1.390
6106.00,7.415767,25.02080,-0.000168,24.018834,-0.0076,1.390
6108.00,7.416240,25.02124,-0.000170,24.019304,-0.0076,1.391
6110.00,7.416136,25.02165,-0.000169,24.019374,-0.0076,1.391
6112.00,7.415629,25.02069,-0.000169,24.019741,-0.0076,1.391
6114.00,7.415127,25.02065,-0.000169,24.019405,-0.0076,1.390
6116.00,7.415059,25.02114,-0.000169,24.019648,-0.0076,1.390
6118.00,7.415123,25.02064,-0.000170,24.019246,-0.0076,1.391
6120.00,7.415517,25.01986,-0.000170,24.019298,-0.0076,1.391
6122.00,7.415529,25.02014,-0.000170,24.019373,-0.0076,1.391
6124.00,7.414882,25.02030,-0.000169,24.019287,-0.0076,1.390
6126.00,7.414553,25.02008,-0.000170,24.019070,-0.0076,1.391
6128.00,7.414644,25.01972,-0.000169,24.019514,-0.0076,1.391
6130.00,7.414678,25.02026,-0.000169,24.019171,-0.0076,1.391
6132.00,7.415186,25.01999,-0.000169,24.019074,-0.0076,1.391
6134.00,7.415114,25.01981,-0.000170,24.019503,-0.0075,1.391
6136.00,7.415539,25.02018,-0.000169,24.019543,-0.0076,1.391
6138.00,7.415274,25.02003,-0.000169,24.019195,-0.0076,1.391
6140.00,7.414538,25.01976,-0.000170,24.019567,-0.0076,1.391
6142.00,7.414865,25.02000,-0.000170,24.019394,-0.0076,1.390
6144.00,7.414922,25.02007,-0.000169,24.019955,-0.0076,1.391
6146.00,7.415732,25.01928,-0.000169,24.019820,-0.0076,1.391
6148.00,7.415216,25.01963,-0.000169,24.019353,-0.0076,1.390
6150.00,7.414628,25.02012,-0.000169,24.019344,-0.0076,1.391
6152.00,7.414044,25.01973,-0.000170,24.019766,-0.0075,1.391
6154.00,7.414393,25.01975,-0.000169,24.019438,-0.0075,1.391
6156.00,7.414193,25.01983,-0.000170,24.018671,-0.0076,1.390
6158.00,7.414392,25.01958,-0.000169,24.019532,-0.0076,1.390
6160.00,7.415545,25.01979,-0.000168,24.019394,-0.0076,1.391
6162.00,7.415594,25.02005,-0.000168,24.018997,-0.0076,1.390
6164.00,7.415606,25.02008,-0.000168,24.019389,-0.0076,1.391
6166.00,7.415614,25.02053,-0.000169,24.018867,-0.0076,1.391
6168.00,7.416007,25.02082,-0.000170,24.019804,-0.0076,1.391
6170.00,7.415243,25.02054,-0.000170,24.019498,-0.0075,1.391
6172.00,7.415224,25.01916,-0.000170,24.019788,-0.0076,1.391
6174.00,7.415125,25.02009,-0.000171,24.019489,-0.0076,1.390
6176.00,7.414509,25.02087,-0.000170,24.019414,-0.0075,1.391
6178.00,7.414546,25.02089,-0.000168,24.018983,-0.0076,1.391
6180.00,7.413999,25.02069,-0.000168,24.019500,-0.0076,1.391
6182.00,7.414674,25.02041,-0.000169,24.019728,-0.0076,1.391
6184.00,7.415188,25.01932,-0.000169,24.019190,-0.0076,1.392
6186.00,7.414540,25.01937,-0.000171,24.019382,-0.0076,1.391
6188.00,7.415123,25.01942,-0.000170,24.018762,-0.0075,1.391
6190.00,7.415476,25.01928,-0.000171,24.018959,-0.0076,1.391
6192.00,7.415579,25.02008,-0.000170,24.019762,-0.0076,1.391
6194.00,7.415474,25.02029,-0.000170,24.019157,-0.0076,1.391
6196.00,7.414601,25.02010,-0.000170,24.019442,-0.0076,1.392
6198.00,7.415070,25.02000,-0.000170,24.019199,-0.0076,1.391
6200.00,7.416228,25.02001,-0.000169,24.019144,-0.0076,1.391
6202.00,7.415869,25.01994,-0.000170,24.019755,-0.0076,1.391
6204.00,7.415709,25.01991,-0.000170,24.019407,-0.0075,1.391
6206.00,7.415802,25.02060,-0.000169,24.019512,-0.0075,1.390
6208.00,7.415980,25.02136,-0.000169,24.019619,-0.0076,1.391
6210.00,7.415732,25.02121,-0.000170,24.019989,-0.0075,1.391
6212.00,7.414590,25.02001,-0.000170,24.019594,-0.0076,1.391
6214.00,7.414798,25.01979,-0.000170,24.019282,-0.0076,1.391
6216.00,7.415191,25.01955,-0.000169,24.019229,-0.0076,1.390
6218.00,7.414704,25.01966,-0.000169,24.019889,-0.0076,1.390
6220.00,7.414612,25.01960,-0.000169,24.019469,-0.0076,1.391
6222.00,7.415273,25.01989,-0.000170,24.019318,-0.0076,1.391
6224.00,7.414664,25.01964,-0.000169,24.020096,-0.0076,1.391
6226.00,7.414381,25.01994,-0.000170,24.019014,-0.0076,1.391
6228.00,7.413925,25.01984,-0.000170,24.019257,-0.0076,1.392
6230.00,7.414541,25.02040,-0.000170,24.019561,-0.0076,1.391
6232.00,7.414633,25.01981,-0.000170,24.018990,-0.0076,1.391
6234.00,7.414530,25.01972,-0.000170,24.019003,-0.0076,1.391
6236.00,7.414286,25.02000,-0.000170,24.019588,-0.0076,1.391
6238.00,7.414235,25.02054,-0.000170,24.019456,-0.0076,1.391
6240.00,7.414244,25.02056,-0.000170,24.019688,-0.0075,1.391
6242.00,7.414846,25.02025,-0.000170,24.019507,-0.0076,1.391
6244.00,7.415060,25.02081,-0.000170,24.019813,-0.0076,1.392
6246.00,7.414726,25.02032,-0.000170,24.018914,-0.0076,1.391
6248.00,7.414310,25.01982,-0.000169,24.019249,-0.0076,1.390
6250.00,7.414953,25.01986,-0.000169,24.019719,-0.0076,1.391
6252.00,7.414666,25.02086,-0.000169,24.019717,-0.0076,1.391
6254.00,7.413549,25.02106,-0.000169,24.019918,-0.0076,1.391
6256.00,7.413784,25.02063,-0.000169,24.019543,-0.0076,1.391
6258.00,7.413824,25.02030,-0.000170,24.019277,-0.0076,1.391
6260.00,7.414817,25.02035,-0.000170,24.019153,-0.0076,1.391
6262.00,7.414908,25.02065,-0.000169,24.019171,-0.0076,1.391
6264.00,7.414448,25.02063,-0.000171,24.019115,-0.0076,1.391
6266.00,7.414508,25.02053,-0.000171,24.019180,-0.0076,1.391
6268.00,7.414752,25.02120,-0.000170,24.019501,-0.0076,1.391
6270.00,7.413963,25.02080,-0.000170,24.019806,-0.0075,1.391
6272.00,7.414239,25.02055,-0.000169,24.019449,-0.0076,1.391
6274.00,7.414471,25.02011,-0.000169,24.019780,-0.0076,1.391
6276.00,7.414519,25.02010,-0.000169,24.019445,-0.0076,1.391
6278.00,7.414661,25.01979,-0.000169,24.020071,-0.0076,1.391
6280.00,7.415012,25.01999,-0.000169,24.020156,-0.0076,1.391
6282.00,7.415036,25.02018,-0.000169,24.019313,-0.0076,1.391
6284.00,7.415030,25.01961,-0.000170,24.019226,-0.0076,1.392
6286.00,7.415202,25.01949,-0.000170,24.019652,-0.0076,1.392
6288.00,7.414089,25.02001,-0.000169,24.019028,-0.0076,1.391
6290.00,7.414046,25.02042,-0.000169,24.020132,-0.0076,1.391
6292.00,7.413339,25.02071,-0.000169,24.019161,-0.0075,1.391
6294.00,7.413362,25.01988,-0.000169,24.018979,-0.0076,1.391
6296.00,7.413461,25.02054,-0.000169,24.019612,-0.0076,1.391
6298.00,7.413697,25.02048,-0.000172,24.019697,-0.0076,1.391
6300.00,7.414483,25.02021,-0.000170,24.019148,-0.0076,1.391
6302.00,7.414094,25.02120,-0.000169,24.019559,-0.0075,1.391
@21,12.0000,24.0
6304.00,7.413629,25.02091,-0.000169,24.019597,-0.0076,1.391
6306.00,7.411339,25.02069,-0.000169,24.019998,-0.0076,1.390
6308.00,7.404694,25.02069,-0.000169,24.019197,-0.0076,1.391
6310.00,7.397326,25.02051,-0.000169,24.019307,-0.0076,1.390
6312.00,7.391227,25.02133,-0.000168,24.019819,-0.0076,1.390
6314.00,7.387082,25.02128,-0.000169,24.019715,-0.0076,1.390
6316.00,7.383194,25.02157,-0.000169,24.019099,-0.0075,1.391
6318.00,7.380868,25.02073,-0.000170,24.019605,-0.0075,1.392
6320.00,7.378514,25.02102,-0.000170,24.019548,-0.0076,1.392
6322.00,7.375611,25.02069,-0.000169,24.019877,-0.0075,1.392
6324.00,7.374013,25.02135,-0.000169,24.019298,-0.0076,1.392
6326.00,7.372659,25.02122,-0.000171,24.019054,-0.0076,1.393
6328.00,7.371436,25.02104,-0.000172,24.019306,-0.0075,1.393
6330.00,7.372988,25.02043,-0.000172,24.019374,-0.0075,1.393
6332.00,7.380664,25.02098,-0.000171,24.019364,-0.0076,1.393
6334.00,7.387156,25.02038,-0.000170,24.019213,-0.0076,1.393
6336.00,7.391291,25.02048,-0.000171,24.019485,-0.0076,1.393
6338.00,7.394230,25.02097,-0.000170,24.019744,-0.0076,1.393
6340.00,7.397337,25.02071,-0.000169,24.019485,-0.0075,1.392
6342.00,7.399448,25.02103,-0.000170,24.019577,-0.0075,1.392
6344.00,7.400443,25.02177,-0.000169,24.019498,-0.0075,1.392
6346.00,7.401820,25.02150,-0.000168,24.019396,-0.0076,1.391
6348.00,7.403044,25.02203,-0.000169,24.019978,-0.0076,1.392
6350.00,7.404101,25.02224,-0.000170,24.019574,-0.0076,1.392
6352.00,7.404459,25.02138,-0.000169,24.019344,-0.0076,1.391
6354.00,7.404813,25.02184,-0.000168,24.019909,-0.0076,1.391
6356.00,7.405512,25.02159,-0.000170,24.019530,-0.0076,1.392
6358.00,7.405982,25.02165,-0.000170,24.019929,-0.0076,1.392
6360.00,7.406503,25.02227,-0.000170,24.019735,-0.0076,1.392
6362.00,7.407612,25.02268,-0.000169,24.019023,-0.0076,1.391
6364.00,7.408638,25.02151,-0.000168,24.019683,-0.0075,1.391
6366.00,7.408400,25.02212,-0.000168,24.019456,-0.0076,1.391
6368.00,7.408420,25.02224,-0.000168,24.019634,-0.0076,1.391
6370.00,7.408426,25.02264,-0.000169,24.019684,-0.0076,1.392
6372.00,7.408689,25.02265,-0.000168,24.019253,-0.0075,1.390
6374.00,7.409599,25.02243,-0.000168,24.019878,-0.0076,1.391
6376.00,7.410419,25.02326,-0.000168,24.019587,-0.0076,1.391
6378.00,7.410250,25.02338,-0.000170,24.019425,-0.0075,1.392
6380.00,7.410670,25.02384,-0.000170,24.019451,-0.0075,1.392
6382.00,7.411123,25.02322,-0.000170,24.020248,-0.0075,1.392
6384.00,7.411144,25.02259,-0.000170,24.019103,-0.0076,1.391
6386.00,7.411240,25.02328,-0.000168,24.019345,-0.0076,1.391
6388.00,7.411165,25.02320,-0.000168,24.019755,-0.0076,1.391
6390.00,7.411095,25.02259,-0.000168,24.019177,-0.0076,1.391
6392.00,7.410810,25.02260,-0.000170,24.019481,-0.0075,1.391
6394.00,7.409889,25.02243,-0.000168,24.019529,-0.0076,1.391
6396.00,7.409827,25.02264,-0.000169,24.019028,-0.0076,1.391
6398.00,7.410362,25.02218,-0.000169,24.020063,-0.0076,1.392
6400.00,7.410118,25.02267,-0.000169,24.019806,-0.0076,1.392
6402.00,7.410046,25.02276,-0.000170,24.019315,-0.0076,1.391
6404.00,7.409955,25.02276,-0.000170,24.019137,-0.0076,1.391
6406.00,7.410223,25.02198,-0.000170,24.019229,-0.0076,1.391
6408.00,7.409711,25.02200,-0.000171,24.018691,-0.0076,1.391
6410.00,7.409854,25.02315,-0.000169,24.019755,-0.0076,1.391
6412.00,7.410354,25.02304,-0.000169,24.019153,-0.0076,1.390
6414.00,7.411195,25.02244,-0.000169,24.019075,-0.0076,1.391
6416.00,7.411611,25.02280,-0.000168,24.019354,-0.0076,1.391
6418.00,7.411000,25.02377,-0.000169,24.019862,-0.0076,1.391
6420.00,7.411204,25.02358,-0.000169,24.019389,-0.0076,1.392
6422.00,7.410869,25.02320,-0.000170,24.019338,-0.0075,1.391
6424.00,7.410900,25.02253,-0.000168,24.019090,-0.0076,1.390
6426.00,7.410662,25.02276,-0.000168,24.019331,-0.0076,1.391
6428.00,7.411785,25.02307,-0.000169,24.019490,-0.0075,1.391
6430.00,7.412656,25.02298,-0.000169,24.019257,-0.0075,1.392
6432.00,7.412662,25.02255,-0.000169,24.019543,-0.0076,1.391
6434.00,7.413002,25.02286,-0.000169,24.019490,-0.0076,1.391
6436.00,7.413013,25.02330,-0.000169,24.019445,-0.0076,1.391
6438.00,7.412805,25.02276,-0.000170,24.020261,-0.0076,1.391
6440.00,7.412634,25.02307,-0.000168,24.019614,-0.0076,1.391
6442.00,7.412323,25.02343,-0.000168,24.019378,-0.0076,1.391
6444.00,7.412050,25.02222,-0.000168,24.019122,-0.0076,1.391
6446.00,7.412041,25.02290,-0.000169,24.019481,-0.0076,1.391
6448.00,7.411030,25.02324,-0.000170,24.019360,-0.0075,1.391
6450.00,7.411222,25.02324,-0.000170,24.019186,-0.0075,1.391
6452.00,7.412303,25.02292,-0.000169,24.019492,-0.0076,1.391
6454.00,7.412282,25.02293,-0.000168,24.019351,-0.0076,1.391
6456.00,7.411996,25.02280,-0.000169,24.019121,-0.0076,1.390
6458.00,7.411598,25.02153,-0.000170,24.018860,-0.0076,1.391
6460.00,7.411980,25.02252,-0.000170,24.018684,-0.0076,1.391
6462.00,7.412092,25.02249,-0.000169,24.019478,-0.0076,1.391
6464.00,7.412500,25.02280,-0.000170,24.020072,-0.0076,1.391
6466.00,7.412612,25.02235,-0.000169,24.019066,-0.0076,1.391
6468.00,7.412199,25.02215,-0.000169,24.018919,-0.0076,1.391
6470.00,7.412054,25.02212,-0.000170,24.019614,-0.0076,1.391
6472.00,7.412916,25.02171,-0.000171,24.019124,-0.0076,1.391
6474.00,7.412606,25.02201,-0.000170,24.019570,-0.0076,1.391
6476.00,7.412653,25.02149,-0.000171,24.019409,-0.0076,1.391
6478.00,7.412480,25.02182,-0.000170,24.019418,-0.0076,1.391
6480.00,7.412908,25.02183,-0.000170,24.019329,-0.0076,1.392
6482.00,7.413359,25.02233,-0.000170,24.019262,-0.0076,1.391
6484.00,7.412666,25.02267,-0.000169,24.019668,-0.0076,1.391
6486.00,7.412671,25.02264,-0.000170,24.019576,-0.0076,1.391
6488.00,7.412004,25.02189,-0.000169,24.020161,-0.0075,1.391
6490.00,7.411682,25.02175,-0.000169,24.018874,-0.0076,1.391
6492.00,7.411721,25.02205,-0.000169,24.018965,-0.0076,1.391
6494.00,7.411767,25.02181,-0.000170,24.019012,-0.0076,1.391
6496.00,7.412131,25.02211,-0.000170,24.019168,-0.0076,1.391
6498.00,7.412488,25.02212,-0.000171,24.019481,-0.0076,1.391
6500.00,7.411206,25.02264,-0.000169,24.019106,-0.0076,1.392
6502.00,7.411634,25.02248,-0.000170,24.019719,-0.0076,1.391
6504.00,7.411148,25.02197,-0.000169,24.019993,-0.0075,1.391
6506.00,7.410550,25.02173,-0.000169,24.019284,-0.0076,1.391
6508.00,7.411341,25.02237,-0.000171,24.019193,-0.0076,1.392
6510.00,7.411358,25.02167,-0.000170,24.019128,-0.0076,1.392
6512.00,7.411000,25.02192,-0.000170,24.018542,-0.0076,1.392
6514.00,7.411265,25.02192,-0.000169,24.019249,-0.0076,1.391
6516.00,7.410719,25.02327,-0.000168,24.018941,-0.0076,1.390
6518.00,7.409948,25.02291,-0.000169,24.018890,-0.0076,1.391
6520.00,7.410332,25.02241,-0.000170,24.019719,-0.0075,1.391
6522.00,7.411256,25.02292,-0.000169,24.019206,-0.0076,1.391
6524.00,7.410918,25.02346,-0.000169,24.019762,-0.0075,1.391
6526.00,7.410404,25.02350,-0.000169,24.018736,-0.0075,1.391
6528.00,7.410023,25.02340,-0.000170,24.018950,-0.0076,1.392
6530.00,7.410022,25.02427,-0.000169,24.019490,-0.0076,1.392
6532.00,7.411059,25.02390,-0.000170,24.019001,-0.0076,1.392
6534.00,7.411267,25.02257,-0.000170,24.018974,-0.0076,1.392
6536.00,7.411700,25.02222,-0.000171,24.019471,-0.0076,1.392
6538.00,7.411084,25.02261,-0.000169,24.019445,-0.0076,1.391
6540.00,7.410907,25.02251,-0.000169,24.019215,-0.0076,1.390
6542.00,7.410824,25.02326,-0.000168,24.019500,-0.0076,1.391
6544.00,7.410224,25.02217,-0.000169,24.019052,-0.0076,1.391
6546.00,7.409854,25.02244,-0.000169,24.018818,-0.0076,1.391
6548.00,7.409215,25.02240,-0.000168,24.019124,-0.0076,1.391
6550.00,7.409753,25.02261,-0.000170,24.019548,-0.0076,1.391
6552.00,7.409598,25.02266,-0.000169,24.019222,-0.0076,1.391
6554.00,7.408801,25.02290,-0.000169,24.019277,-0.0076,1.391
6556.00,7.409522,25.02230,-0.000169,24.019744,-0.0076,1.391
6558.00,7.409929,25.02282,-0.000168,24.019634,-0.0076,1.391
6560.00,7.409748,25.02286,-0.000170,24.019666,-0.0075,1.391
6562.00,7.409605,25.02228,-0.000169,24.019032,-0.0076,1.391
6564.00,7.409994,25.02157,-0.000169,24.019199,-0.0076,1.391
6566.00,7.409319,25.02209,-0.000169,24.019706,-0.0076,1.391
6568.00,7.409390,25.02194,-0.000170,24.019458,-0.0076,1.391
6570.00,7.410208,25.02251,-0.000170,24.019354,-0.0076,1.391
6572.00,7.410372,25.02190,-0.000170,24.019581,-0.0076,1.391
6574.00,7.410744,25.02183,-0.000170,24.019442,-0.0076,1.391
6576.00,7.411004,25.02152,-0.000169,24.019182,-0.0076,1.391
6578.00,7.411907,25.02216,-0.000170,24.019844,-0.0076,1.391
6580.00,7.412001,25.02213,-0.000169,24.019824,-0.0076,1.391
6582.00,7.411943,25.02289,-0.000169,24.019282,-0.0076,1.391
6584.00,7.412469,25.02252,-0.000169,24.019177,-0.0076,1.392
6586.00,7.412677,25.02222,-0.000170,24.018767,-0.0076,1.392
6588.00,7.413246,25.02222,-0.000170,24.018646,-0.0076,1.391
6590.00,7.412903,25.02209,-0.000170,24.018615,-0.0076,1.391
6592.00,7.412272,25.02143,-0.000170,24.018689,-0.0076,1.391
6594.00,7.412436,25.02130,-0.000170,24.018793,-0.0076,1.391
6596.00,7.412294,25.02260,-0.000171,24.019001,-0.0076,1.392
6598.00,7.412353,25.02281,-0.000172,24.019373,-0.0076,1.392
6600.00,7.412450,25.02342,-0.000171,24.019804,-0.0076,1.391
6602.00,7.411975,25.02351,-0.000171,24.019200,-0.0076,1.390
@22,12.0000,24.0
6604.00,7.411152,25.02261,-0.000170,24.018459,-0.0076,1.391
6606.00,7.408626,25.02227,-0.000171,24.018254,-0.0076,1.392
6608.00,7.402090,25.02195,-0.000170,24.019215,-0.0076,1.391
6610.00,7.394788,25.02325,-0.000169,24.019200,-0.0076,1.390
6612.00,7.388933,25.02318,-0.000168,24.020016,-0.0076,1.390
6614.00,7.385182,25.02333,-0.000169,24.019045,-0.0076,1.390
6616.00,7.381364,25.02346,-0.000169,24.018905,-0.0076,1.392
6618.00,7.378867,25.02358,-0.000170,24.019409,-0.0076,1.392
6620.00,7.376397,25.02298,-0.000171,24.019166,-0.0076,1.392
6622.00,7.374773,25.02334,-0.000170,24.019735,-0.0076,1.392
6624.00,7.374059,25.02425,-0.000171,24.019304,-0.0076,1.393
6626.00,7.373030,25.02380,-0.000172,24.019023,-0.0076,1.392
6628.00,7.372395,25.02385,-0.000172,24.019521,-0.0076,1.392
6630.00,7.373615,25.02393,-0.000171,24.019547,-0.0076,1.393
6632.00,7.380093,25.02366,-0.000170,24.018827,-0.0076,1.393
6634.00,7.386776,25.02328,-0.000172,24.019354,-0.0076,1.393
6636.00,7.391415,25.02364,-0.000172,24.019095,-0.0076,1.393
6638.00,7.393411,25.02400,-0.000170,24.018519,-0.0076,1.393
6640.00,7.394475,25.02456,-0.000171,24.019318,-0.0076,1.392
6642.00,7.396610,25.02385,-0.000170,24.018845,-0.0076,1.391
6644.00,7.398954,25.02415,-0.000169,24.019717,-0.0076,1.392
6646.00,7.399550,25.02397,-0.000168,24.019527,-0.0076,1.391
6648.00,7.400258,25.02385,-0.000169,24.019436,-0.0076,1.392
6650.00,7.402409,25.02392,-0.000169,24.018968,-0.0076,1.391
6652.00,7.402487,25.02391,-0.000169,24.019552,-0.0076,1.392
6654.00,7.402874,25.02394,-0.000169,24.018802,-0.0076,1.392
6656.00,7.404242,25.02400,-0.000169,24.019110,-0.0076,1.391
6658.00,7.405151,25.02348,-0.000169,24.019706,-0.0076,1.391
6660.00,7.405633,25.02383,-0.000171,24.019101,-0.0076,1.392
6662.00,7.406585,25.02422,-0.000171,24.019365,-0.0076,1.391
6664.00,7.407263,25.02540,-0.000171,24.019536,-0.0076,1.391
6666.00,7.406768,25.02523,-0.000170,24.019005,-0.0076,1.391
6668.00,7.406538,25.02539,-0.000171,24.019025,-0.0076,1.391
6670.00,7.407125,25.02474,-0.000170,24.019770,-0.0076,1.392
6672.00,7.407291,25.02492,-0.000171,24.019264,-0.0076,1.392
6674.00,7.407088,25.02496,-0.000171,24.019873,-0.0076,1.391
6676.00,7.407096,25.02506,-0.000170,24.019146,-0.0075,1.391
6678.00,7.408049,25.02453,-0.000171,24.019153,-0.0076,1.392
6680.00,7.408720,25.02428,-0.000170,24.019336,-0.0076,1.391
6682.00,7.407999,25.02448,-0.000171,24.018909,-0.0076,1.391
6684.00,7.408584,25.02459,-0.000169,24.019180,-0.0076,1.391
6686.00,7.408142,25.02415,-0.000170,24.018780,-0.0076,1.391
6688.00,7.407965,25.02352,-0.000170,24.019269,-0.0076,1.391
6690.00,7.407832,25.02345,-0.000170,24.019837,-0.0076,1.391
6692.00,7.408285,25.02337,-0.000169,24.019382,-0.0076,1.392
6694.00,7.408412,25.02283,-0.000170,24.018735,-0.0076,1.391
6696.00,7.408955,25.02269,-0.000170,24.019434,-0.0076,1.392
6698.00,7.408672,25.02302,-0.000170,24.019255,-0.0076,1.392
6700.00,7.408876,25.02312,-0.000170,24.019777,-0.0076,1.392
6702.00,7.409126,25.02298,-0.000169,24.019378,-0.0076,1.391
6704.00,7.408571,25.02371,-0.000168,24.019617,-0.0076,1.391
6706.00,7.408054,25.02419,-0.000169,24.019025,-0.0076,1.392
6708.00,7.408161,25.02397,-0.000171,24.019121,-0.0076,1.392
6710.00,7.408586,25.02367,-0.000169,24.018700,-0.0076,1.391
6712.00,7.409190,25.02377,-0.000170,24.019692,-0.0076,1.392
6714.00,7.409484,25.02395,-0.000169,24.019151,-0.0076,1.392
6716.00,7.409100,25.02410,-0.000169,24.019576,-0.0075,1.392
6718.00,7.409625,25.02449,-0.000169,24.019284,-0.0075,1.392
6720.00,7.409218,25.02480,-0.000169,24.019668,-0.0076,1.392
6722.00,7.408500,25.02426,-0.000170,24.019382,-0.0076,1.392
6724.00,7.408952,25.02546,-0.000170,24.018767,-0.0076,1.391
6726.00,7.410378,25.02517,-0.000169,24.018936,-0.0076,1.392
6728.00,7.410484,25.02525,-0.000169,24.019336,-0.0076,1.391
6730.00,7.410113,25.02499,-0.000170,24.018825,-0.0076,1.392
6732.00,7.410625,25.02509,-0.000169,24.019456,-0.0076,1.392
6734.00,7.410534,25.02502,-0.000171,24.019146,-0.0076,1.391
6736.00,7.410092,25.02435,-0.000170,24.018638,-0.0077,1.392
6738.00,7.409547,25.02323,-0.000170,24.018725,-0.0077,1.392
6740.00,7.409249,25.02413,-0.000169,24.018952,-0.0076,1.392
6742.00,7.409477,25.02459,-0.000170,24.019224,-0.0076,1.392
6744.00,7.410338,25.02494,-0.000170,24.018490,-0.0076,1.392
6746.00,7.410428,25.02430,-0.000171,24.018994,-0.0076,1.391
6748.00,7.409815,25.02452,-0.000170,24.019255,-0.0076,1.391
6750.00,7.409552,25.02425,-0.000170,24.019398,-0.0076,1.392
6752.00,7.408866,25.02331,-0.000171,24.018970,-0.0076,1.392
6754.00,7.409142,25.02387,-0.000171,24.018847,-0.0076,1.391
6756.00,7.408762,25.02388,-0.000171,24.018774,-0.0076,1.391
6758.00,7.409109,25.02400,-0.000171,24.018881,-0.0076,1.392
6760.00,7.409121,25.02463,-0.000171,24.018595,-0.0076,1.392
6762.00,7.408672,25.02406,-0.000171,24.018972,-0.0076,1.392
6764.00,7.408922,25.02466,-0.000171,24.019719,-0.0076,1.391
6766.00,7.409171,25.02461,-0.000170,24.018972,-0.0076,1.391
6768.00,7.408718,25.02526,-0.000171,24.018472,-0.0076,1.392
6770.00,7.409052,25.02517,-0.000170,24.018546,-0.0076,1.391
6772.00,7.409721,25.02533,-0.000170,24.018653,-0.0076,1.391
6774.00,7.409327,25.02634,-0.000171,24.019220,-0.0076,1.391
6776.00,7.409229,25.02640,-0.000171,24.019026,-0.0076,1.391
6778.00,7.409695,25.02560,-0.000170,24.018747,-0.0076,1.391
6780.00,7.409787,25.02537,-0.000170,24.019220,-0.0076,1.391
6782.00,7.410111,25.02617,-0.000170,24.018602,-0.0076,1.392
6784.00,7.409854,25.02620,-0.000171,24.019391,-0.0077,1.392
6786.00,7.409506,25.02572,-0.000171,24.019179,-0.0076,1.392
6788.00,7.409816,25.02581,-0.000171,24.018667,-0.0077,1.392
6790.00,7.409325,25.02599,-0.000171,24.018018,-0.0076,1.393
6792.00,7.408860,25.02567,-0.000172,24.018309,-0.0076,1.391
6794.00,7.409325,25.02587,-0.000169,24.018894,-0.0076,1.391
6796.00,7.410586,25.02571,-0.000170,24.019088,-0.0076,1.392
6798.00,7.410646,25.02535,-0.000170,24.018412,-0.0076,1.391
6800.00,7.410917,25.02574,-0.000171,24.018709,-0.0076,1.392
6802.00,7.411419,25.02544,-0.000171,24.019150,-0.0076,1.392
6804.00,7.410948,25.02470,-0.000171,24.018296,-0.0076,1.391
6806.00,7.409551,25.02462,-0.000170,24.018595,-0.0076,1.392
6808.00,7.409860,25.02438,-0.000171,24.018361,-0.0076,1.391
6810.00,7.410745,25.02439,-0.000171,24.019063,-0.0076,1.392
6812.00,7.410468,25.02411,-0.000171,24.018756,-0.0076,1.392
6814.00,7.409670,25.02353,-0.000171,24.018725,-0.0076,1.391
6816.00,7.409727,25.02386,-0.000170,24.019351,-0.0076,1.392
6818.00,7.408960,25.02370,-0.000170,24.018983,-0.0076,1.392
6820.00,7.408674,25.02328,-0.000170,24.018878,-0.0076,1.391
6822.00,7.408380,25.02313,-0.000171,24.019084,-0.0076,1.392
6824.00,7.408824,25.02372,-0.000171,24.018841,-0.0076,1.392
6826.00,7.408766,25.02357,-0.000170,24.018541,-0.0076,1.391
6828.00,7.408796,25.02406,-0.000169,24.018140,-0.0076,1.391
6830.00,7.407509,25.02410,-0.000170,24.018537,-0.0076,1.391
6832.00,7.407655,25.02362,-0.000170,24.019365,-0.0076,1.392
6834.00,7.408263,25.02427,-0.000170,24.019284,-0.0076,1.392
6836.00,7.408695,25.02409,-0.000171,24.019064,-0.0076,1.391
6838.00,7.408352,25.02433,-0.000170,24.018878,-0.0076,1.392
6840.00,7.407324,25.02483,-0.000170,24.019374,-0.0076,1.391
6842.00,7.406968,25.02480,-0.000171,24.018780,-0.0076,1.392
6844.00,7.407168,25.02472,-0.000172,24.018510,-0.0076,1.392
6846.00,7.407555,25.02520,-0.000170,24.018156,-0.0076,1.392
6848.00,7.407699,25.02491,-0.000170,24.018747,-0.0076,1.392
6850.00,7.406882,25.02487,-0.000171,24.018588,-0.0076,1.391
6852.00,7.406582,25.02490,-0.000171,24.018825,-0.0076,1.391
6854.00,7.406727,25.02542,-0.000170,24.018925,-0.0076,1.391
6856.00,7.406794,25.02552,-0.000170,24.019188,-0.0076,1.391
6858.00,7.407277,25.02572,-0.000170,24.019561,-0.0076,1.392
6860.00,7.407039,25.02565,-0.000170,24.019347,-0.0076,1.392
6862.00,7.407859,25.02501,-0.000169,24.019871,-0.0076,1.391
6864.00,7.408292,25.02499,-0.000169,24.018782,-0.0076,1.391
6866.00,7.408372,25.02561,-0.000170,24.018537,-0.0076,1.392
6868.00,7.408506,25.02602,-0.000170,24.018455,-0.0076,1.392
6870.00,7.408689,25.02595,-0.000171,24.019019,-0.0076,1.391
6872.00,7.409394,25.02568,-0.000170,24.019318,-0.0076,1.391
6874.00,7.409106,25.02583,-0.000170,24.019179,-0.0076,1.391
6876.00,7.408458,25.02569,-0.000171,24.019295,-0.0076,1.392
6878.00,7.408359,25.02527,-0.000171,24.019590,-0.0076,1.392
6880.00,7.408419,25.02480,-0.000171,24.019171,-0.0076,1.391
6882.00,7.408772,25.02477,-0.000170,24.018749,-0.0076,1.391
6884.00,7.408679,25.02471,-0.000170,24.018957,-0.0076,1.391
6886.00,7.409180,25.02487,-0.000170,24.018640,-0.0076,1.391
6888.00,7.409892,25.02555,-0.000170,24.019277,-0.0076,1.391
6890.00,7.409525,25.02482,-0.000170,24.018796,-0.0076,1.391
6892.00,7.408295,25.02469,-0.000170,24.018965,-0.0076,1.392
6894.00,7.408068,25.02460,-0.000170,24.019137,-0.0076,1.392
6896.00,7.408191,25.02480,-0.000171,24.018718,-0.0076,1.392
6898.00,7.408482,25.02503,-0.000171,24.018892,-0.0076,1.391
6900.00,7.408863,25.02562,-0.000170,24.018865,-0.0076,1.391
6902.00,7.408400,25.02521,-0.000171,24.017988,-0.0076,1.391
@23,12.0000,24.0
6904.00,7.407853,25.02509,-0.000171,24.018561,-0.0076,1.391
6906.00,7.406549,25.02475,-0.000170,24.018889,-0.0076,1.391
6908.00,7.400527,25.02431,-0.000170,24.018918,-0.0076,1.391
6910.00,7.393461,25.02508,-0.000168,24.018211,-0.0076,1.390
6912.00,7.388148,25.02493,-0.000169,24.018720,-0.0076,1.391
6914.00,7.383803,25.02437,-0.000170,24.018822,-0.0076,1.392
6916.00,7.380426,25.02402,-0.000170,24.018599,-0.0076,1.391
6918.00,7.378280,25.02399,-0.000170,24.018918,-0.0076,1.392
6920.00,7.375800,25.02325,-0.000171,24.019327,-0.0076,1.392
6922.00,7.374666,25.02425,-0.000171,24.019110,-0.0076,1.392
6924.00,7.373347,25.02400,-0.000171,24.019092,-0.0076,1.392
6926.00,7.371787,25.02381,-0.000173,24.019233,-0.0076,1.392
6928.00,7.370876,25.02339,-0.000173,24.019391,-0.0076,1.393
6930.00,7.371318,25.02304,-0.000173,24.019333,-0.0076,1.393
6932.00,7.377668,25.02319,-0.000172,24.019032,-0.0077,1.393
6934.00,7.383225,25.02242,-0.000173,24.018579,-0.0076,1.394
6936.00,7.388487,25.02259,-0.000171,24.018851,-0.0076,1.393
6938.00,7.392879,25.02278,-0.000171,24.019222,-0.0076,1.393
6940.00,7.394712,25.02269,-0.000169,24.019501,-0.0076,1.393
6942.00,7.396342,25.02372,-0.000170,24.018988,-0.0076,1.392
6944.00,7.397946,25.02380,-0.000170,24.018936,-0.0076,1.392
6946.00,7.398766,25.02427,-0.000170,24.018972,-0.0076,1.392
6948.00,7.399695,25.02363,-0.000169,24.018925,-0.0076,1.391
6950.00,7.399522,25.02349,-0.000169,24.019857,-0.0076,1.392
6952.00,7.400066,25.02390,-0.000169,24.019168,-0.0076,1.391
6954.00,7.400919,25.02400,-0.000169,24.019137,-0.0076,1.392
6956.00,7.400873,25.02394,-0.000170,24.019052,-0.0076,1.392
6958.00,7.401798,25.02402,-0.000170,24.018657,-0.0076,1.392
6960.00,7.402647,25.02425,-0.000170,24.018535,-0.0076,1.392
6962.00,7.403584,25.02374,-0.000170,24.018522,-0.0076,1.391
6964.00,7.403258,25.02414,-0.000170,24.018977,-0.0076,1.392
6966.00,7.402471,25.02379,-0.000170,24.018919,-0.0076,1.391
6968.00,7.402673,25.02443,-0.000169,24.018464,-0.0076,1.391
6970.00,7.402701,25.02371,-0.000171,24.018738,-0.0076,1.392
6972.00,7.403389,25.02432,-0.000170,24.019403,-0.0076,1.392
6974.00,7.404473,25.02445,-0.000171,24.019529,-0.0076,1.392
6976.00,7.404655,25.02486,-0.000170,24.019128,-0.0076,1.392
6978.00,7.405399,25.02537,-0.000170,24.019654,-0.0076,1.392
6980.00,7.405316,25.02566,-0.000171,24.019144,-0.0076,1.392
6982.00,7.405511,25.02590,-0.000171,24.019639,-0.0076,1.392
6984.00,7.405822,25.02533,-0.000170,24.018651,-0.0076,1.392
6986.00,7.406669,25.02526,-0.000171,24.018858,-0.0076,1.391
6988.00,7.406083,25.02525,-0.000170,24.019541,-0.0076,1.392
6990.00,7.405820,25.02478,-0.000172,24.018167,-0.0076,1.392
6992.00,7.405713,25.02470,-0.000171,24.019155,-0.0076,1.392
6994.00,7.406174,25.02510,-0.000171,24.018889,-0.0076,1.391
6996.00,7.406481,25.02517,-0.000170,24.018765,-0.0076,1.392
6998.00,7.406483,25.02467,-0.000172,24.018791,-0.0076,1.393
7000.00,7.405937,25.02524,-0.000171,24.018202,-0.0076,1.392
7002.00,7.406096,25.02481,-0.000170,24.018430,-0.0076,1.391
7004.00,7.405063,25.02518,-0.000171,24.018539,-0.0076,1.392
7006.00,7.405372,25.02559,-0.000172,24.018811,-0.0076,1.392
7008.00,7.405941,25.02448,-0.000171,24.019130,-0.0076,1.391
7010.00,7.404739,25.02439,-0.000171,24.018889,-0.0076,1.392
7012.00,7.405253,25.02386,-0.000171,24.019126,-0.0076,1.392
7014.00,7.405827,25.02413,-0.000172,24.018575,-0.0076,1.392
7016.00,7.405397,25.02426,-0.000171,24.018716,-0.0076,1.391
7018.00,7.405004,25.02416,-0.000171,24.018976,-0.0076,1.392
7020.00,7.404316,25.02384,-0.000172,24.018455,-0.0076,1.391
7022.00,7.404232,25.02434,-0.000170,24.018386,-0.0076,1.391
7024.00,7.404193,25.02423,-0.000170,24.018095,-0.0076,1.391
7026.00,7.405433,25.02468,-0.000171,24.019539,-0.0076,1.392
7028.00,7.405380,25.02434,-0.000172,24.019034,-0.0076,1.392
7030.00,7.405262,25.02333,-0.000171,24.018919,-0.0076,1.392
7032.00,7.405719,25.02297,-0.000172,24.019349,-0.0076,1.391
7034.00,7.405581,25.02285,-0.000171,24.019358,-0.0076,1.391
7036.00,7.405295,25.02310,-0.000170,24.018372,-0.0076,1.392
7038.00,7.405341,25.02313,-0.000170,24.019367,-0.0076,1.392
7040.00,7.406020,25.02286,-0.000171,24.019349,-0.0076,1.392
7042.00,7.406462,25.02315,-0.000171,24.018945,-0.0076,1.392
7044.00,7.406249,25.02318,-0.000171,24.018562,-0.0076,1.391
7046.00,7.405749,25.02342,-0.000171,24.019077,-0.0076,1.392
7048.00,7.405082,25.02304,-0.000172,24.019231,-0.0076,1.392
7050.00,7.405990,25.02339,-0.000172,24.018887,-0.0076,1.392
7052.00,7.405965,25.02377,-0.000171,24.019003,-0.0076,1.391
7054.00,7.406027,25.02291,-0.000171,24.019168,-0.0076,1.392
7056.00,7.405889,25.02306,-0.000171,24.019855,-0.0076,1.392
7058.00,7.406975,25.02318,-0.000171,24.019240,-0.0076,1.392
7060.00,7.407206,25.02256,-0.000171,24.018778,-0.0076,1.391
7062.00,7.407362,25.02285,-0.000170,24.018515,-0.0076,1.392
7064.00,7.406714,25.02218,-0.000171,24.018662,-0.0076,1.392
7066.00,7.405917,25.02267,-0.000171,24.019121,-0.0076,1.392
7068.00,7.406193,25.02225,-0.000172,24.018562,-0.0076,1.392
7070.00,7.405682,25.02264,-0.000171,24.019389,-0.0076,1.391
7072.00,7.405519,25.02226,-0.000170,24.019683,-0.0076,1.391
7074.00,7.405143,25.02216,-0.000170,24.019298,-0.0076,1.391
7076.00,7.405253,25.02259,-0.000171,24.019215,-0.0076,1.392
7078.00,7.404638,25.02248,-0.000171,24.018448,-0.0076,1.392
7080.00,7.404363,25.02199,-0.000173,24.018927,-0.0076,1.392
7082.00,7.404545,25.02156,-0.000171,24.018359,-0.0076,1.391
7084.00,7.404339,25.02198,-0.000171,24.019365,-0.0076,1.391
7086.00,7.404565,25.02116,-0.000172,24.018870,-0.0076,1.391
7088.00,7.404853,25.02217,-0.000171,24.019663,-0.0076,1.391
7090.00,7.405277,25.02172,-0.000170,24.019706,-0.0076,1.392
7092.00,7.406164,25.02200,-0.000169,24.018816,-0.0076,1.392
7094.00,7.406507,25.02209,-0.000170,24.019101,-0.0076,1.392
7096.00,7.406036,25.02175,-0.000170,24.019347,-0.0076,1.391
7098.00,7.405442,25.02198,-0.000171,24.019086,-0.0076,1.391
7100.00,7.405285,25.02187,-0.000171,24.019164,-0.0077,1.391
7102.00,7.405810,25.02182,-0.000172,24.018638,-0.0076,1.391
7104.00,7.404723,25.02197,-0.000171,24.018314,-0.0076,1.392
7106.00,7.404978,25.02178,-0.000173,24.018619,-0.0076,1.392
7108.00,7.405014,25.02109,-0.000172,24.018894,-0.0076,1.392
7110.00,7.405062,25.02075,-0.000172,24.019171,-0.0076,1.392
7112.00,7.405124,25.02155,-0.000171,24.019228,-0.0076,1.391
7114.00,7.405349,25.02166,-0.000170,24.018506,-0.0076,1.391
7116.00,7.405006,25.02161,-0.000171,24.019543,-0.0077,1.392
7118.00,7.404574,25.02232,-0.000170,24.019400,-0.0077,1.392
7120.00,7.404278,25.02241,-0.000171,24.018892,-0.0076,1.392
7122.00,7.405111,25.02206,-0.000171,24.019512,-0.0076,1.392
7124.00,7.405594,25.02238,-0.000171,24.018840,-0.0076,1.392
7126.00,7.406309,25.02174,-0.000171,24.019139,-0.0076,1.392
7128.00,7.406396,25.02166,-0.000171,24.019126,-0.0076,1.391
7130.00,7.406268,25.02143,-0.000172,24.019342,-0.0076,1.392
7132.00,7.406182,25.02217,-0.000171,24.019277,-0.0076,1.392
7134.00,7.406278,25.02145,-0.000170,24.019057,-0.0077,1.392
7136.00,7.406408,25.02096,-0.000171,24.019389,-0.0076,1.392
7138.00,7.406937,25.02092,-0.000171,24.018577,-0.0076,1.392
7140.00,7.407848,25.02148,-0.000171,24.019028,-0.0076,1.392
7142.00,7.407081,25.02183,-0.000171,24.018513,-0.0076,1.392
7144.00,7.406124,25.02155,-0.000172,24.019115,-0.0076,1.392
7146.00,7.405570,25.02188,-0.000170,24.019616,-0.0076,1.392
7148.00,7.406522,25.02268,-0.000171,24.018941,-0.0076,1.392
7150.00,7.406133,25.02244,-0.000171,24.019519,-0.0076,1.392
7152.00,7.405647,25.02295,-0.000171,24.019072,-0.0076,1.391
7154.00,7.405853,25.02332,-0.000171,24.018735,-0.0077,1.391
7156.00,7.405979,25.02256,-0.000171,24.019016,-0.0076,1.391
7158.00,7.405766,25.02278,-0.000172,24.018957,-0.0076,1.392
7160.00,7.404586,25.02323,-0.000170,24.018428,-0.0076,1.392
7162.00,7.404677,25.02352,-0.000171,24.018278,-0.0076,1.392
7164.00,7.404569,25.02308,-0.000171,24.018216,-0.0076,1.392
7166.00,7.403394,25.02297,-0.000171,24.018756,-0.0076,1.392
7168.00,7.402809,25.02320,-0.000171,24.019010,-0.0076,1.392
7170.00,7.402117,25.02280,-0.000170,24.018502,-0.0076,1.392
7172.00,7.402646,25.02202,-0.000170,24.019146,-0.0076,1.392
7174.00,7.404327,25.02208,-0.000170,24.020022,-0.0076,1.392
7176.00,7.404595,25.02243,-0.000170,24.017977,-0.0076,1.392
7178.00,7.404273,25.02261,-0.000170,24.018608,-0.0076,1.392
7180.00,7.404352,25.02209,-0.000170,24.019148,-0.0076,1.391
7182.00,7.404452,25.02322,-0.000171,24.019545,-0.0076,1.392
7184.00,7.404935,25.02258,-0.000170,24.018851,-0.0076,1.392
7186.00,7.404576,25.02239,-0.000171,24.019016,-0.0076,1.392
7188.00,7.403996,25.02343,-0.000171,24.018832,-0.0076,1.392
7190.00,7.404083,25.02305,-0.000170,24.018620,-0.0076,1.392
7192.00,7.405333,25.02330,-0.000172,24.019344,-0.0076,1.392
7194.00,7.405450,25.02356,-0.000173,24.018638,-0.0076,1.392
7196.00,7.404956,25.02257,-0.000172,24.019050,-0.0076,1.392
7198.00,7.404812,25.02314,-0.000171,24.018450,-0.0076,1.391
7200.00,7.406078,25.02367,-0.000170,24.019014,-0.0076,1.391
7202.00,7.405744,25.02257,-0.000170,24.019228,-0.0076,1.391
@24,12.0000,24.0
7204.00,7.405536,25.02320,-0.000171,24.019095,-0.0076,1.392
7206.00,7.403750,25.02213,-0.000171,24.019514,-0.0076,1.392
7208.00,7.396362,25.02255,-0.000171,24.018899,-0.0076,1.392
7210.00,7.389273,25.02305,-0.000170,24.018486,-0.0076,1.391
7212.00,7.384101,25.02268,-0.000169,24.019126,-0.0076,1.391
7214.00,7.380157,25.02248,-0.000170,24.018608,-0.0076,1.391
7216.00,7.377048,25.02244,-0.000170,24.018678,-0.0076,1.392
7218.00,7.373994,25.02270,-0.000170,24.018477,-0.0076,1.392
7220.00,7.372830,25.02303,-0.000170,24.018744,-0.0076,1.392
7222.00,7.371774,25.02320,-0.000171,24.019260,-0.0076,1.393
7224.00,7.371095,25.02277,-0.000172,24.019447,-0.0076,1.393
7226.00,7.370647,25.02259,-0.000173,24.019063,-0.0076,1.393
7228.00,7.370507,25.02281,-0.000174,24.019266,-0.0076,1.393
7230.00,7.372370,25.02306,-0.000172,24.019284,-0.0076,1.393
7232.00,7.378970,25.02219,-0.000171,24.019215,-0.0076,1.394
7234.00,7.385044,25.02251,-0.000172,24.019318,-0.0076,1.394
7236.00,7.388640,25.02234,-0.000172,24.018899,-0.0076,1.394
7238.00,7.392206,25.02190,-0.000172,24.018580,-0.0076,1.393
7240.00,7.395103,25.02238,-0.000172,24.018385,-0.0076,1.393
7242.00,7.396149,25.02237,-0.000171,24.019614,-0.0076,1.393
7244.00,7.395757,25.02261,-0.000171,24.019416,-0.0076,1.392
7246.00,7.396340,25.02267,-0.000171,24.018883,-0.0076,1.392
7248.00,7.397251,25.02238,-0.000169,24.018880,-0.0076,1.392
7250.00,7.398339,25.02312,-0.000169,24.019320,-0.0076,1.392
7252.00,7.399004,25.02219,-0.000169,24.019318,-0.0076,1.392
7254.00,7.399783,25.02149,-0.000169,24.019565,-0.0076,1.392
7256.00,7.400316,25.02217,-0.000169,24.019418,-0.0076,1.392
7258.00,7.400732,25.02240,-0.000170,24.019296,-0.0076,1.392
7260.00,7.400963,25.02267,-0.000169,24.019898,-0.0076,1.392
7262.00,7.399855,25.02256,-0.000169,24.019296,-0.0076,1.392
7264.00,7.400432,25.02241,-0.000170,24.018832,-0.0076,1.392
7266.00,7.400481,25.02229,-0.000171,24.018865,-0.0076,1.392
7268.00,7.400275,25.02153,-0.000170,24.018918,-0.0076,1.392
7270.00,7.400225,25.02157,-0.000170,24.019251,-0.0076,1.392
7272.00,7.401485,25.02151,-0.000170,24.019387,-0.0076,1.392
7274.00,7.401551,25.02230,-0.000170,24.019170,-0.0076,1.392
7276.00,7.401919,25.02180,-0.000170,24.019135,-0.0075,1.392
7278.00,7.402738,25.02157,-0.000171,24.019385,-0.0076,1.392
7280.00,7.401846,25.02108,-0.000169,24.018963,-0.0076,1.392
7282.00,7.401103,25.02207,-0.000169,24.019797,-0.0076,1.392
7284.00,7.400788,25.02231,-0.000171,24.018867,-0.0076,1.393
7286.00,7.401263,25.02185,-0.000170,24.018809,-0.0076,1.392
7288.00,7.401228,25.02219,-0.000170,24.019260,-0.0076,1.392
7290.00,7.401918,25.02237,-0.000170,24.019500,-0.0076,1.392
7292.00,7.401165,25.02244,-0.000169,24.019055,-0.0076,1.392
7294.00,7.400881,25.02243,-0.000169,24.018903,-0.0076,1.392
7296.00,7.401471,25.02248,-0.000169,24.018979,-0.0076,1.392
7298.00,7.401941,25.02226,-0.000169,24.019712,-0.0076,1.392
7300.00,7.401637,25.02174,-0.000169,24.019327,-0.0076,1.391
7302.00,7.401314,25.02152,-0.000169,24.018883,-0.0076,1.392
7304.00,7.401665,25.02193,-0.000170,24.018785,-0.0076,1.392
7306.00,7.401933,25.02119,-0.000170,24.019617,-0.0076,1.393
7308.00,7.402331,25.02085,-0.000170,24.019411,-0.0076,1.392
7310.00,7.403037,25.02114,-0.000171,24.019206,-0.0076,1.392
7312.00,7.403069,25.02214,-0.000172,24.019251,-0.0076,1.392
7314.00,7.403039,25.02187,-0.000171,24.019887,-0.0076,1.392
7316.00,7.403170,25.02245,-0.000170,24.018687,-0.0076,1.392
7318.00,7.403316,25.02262,-0.000170,24.018044,-0.0076,1.392
7320.00,7.403384,25.02146,-0.000170,24.018582,-0.0076,1.392
7322.00,7.402929,25.02279,-0.000171,24.018852,-0.0076,1.392
7324.00,7.403110,25.02245,-0.000171,24.018916,-0.0076,1.392
7326.00,7.403637,25.02278,-0.000170,24.019006,-0.0076,1.391
7328.00,7.403377,25.02315,-0.000170,24.019596,-0.0076,1.392
7330.00,7.402699,25.02331,-0.000170,24.019409,-0.0076,1.392
7332.00,7.402395,25.02380,-0.000171,24.019206,-0.0076,1.392
7334.00,7.402758,25.02394,-0.000170,24.019467,-0.0076,1.392
7336.00,7.403559,25.02281,-0.000170,24.019110,-0.0076,1.392
7338.00,7.403202,25.02228,-0.000170,24.019637,-0.0076,1.392
7340.00,7.402696,25.02320,-0.000171,24.019081,-0.0076,1.392
7342.00,7.402416,25.02322,-0.000171,24.019249,-0.0076,1.392
7344.00,7.402409,25.02293,-0.000170,24.019204,-0.0076,1.392
7346.00,7.402239,25.02330,-0.000171,24.019162,-0.0076,1.392
7348.00,7.402718,25.02379,-0.000171,24.018687,-0.0076,1.392
7350.00,7.403002,25.02380,-0.000171,24.018609,-0.0076,1.392
7352.00,7.402978,25.02362,-0.000169,24.019282,-0.0076,1.392
7354.00,7.402781,25.02381,-0.000170,24.019190,-0.0076,1.392
7356.00,7.403006,25.02397,-0.000170,24.019519,-0.0076,1.392
7358.00,7.402829,25.02348,-0.000170,24.018677,-0.0076,1.392
7360.00,7.402576,25.02352,-0.000171,24.019012,-0.0076,1.393
7362.00,7.402564,25.02364,-0.000171,24.018968,-0.0076,1.391
7364.00,7.401791,25.02382,-0.000171,24.018178,-0.0076,1.392
7366.00,7.402441,25.02284,-0.000171,24.018780,-0.0076,1.391
7368.00,7.401679,25.02293,-0.000171,24.018827,-0.0076,1.391
7370.00,7.401530,25.02318,-0.000168,24.019402,-0.0076,1.392
7372.00,7.401807,25.02304,-0.000170,24.018811,-0.0076,1.393
7374.00,7.401995,25.02332,-0.000169,24.019161,-0.0076,1.392
7376.00,7.402261,25.02372,-0.000170,24.018996,-0.0076,1.392
7378.00,7.402379,25.02436,-0.000170,24.018816,-0.0076,1.392
7380.00,7.402842,25.02452,-0.000170,24.018736,-0.0076,1.392
7382.00,7.402355,25.02532,-0.000171,24.019567,-0.0076,1.392
7384.00,7.402335,25.02468,-0.000171,24.019316,-0.0076,1.392
7386.00,7.402097,25.02368,-0.000171,24.019213,-0.0076,1.392
7388.00,7.401971,25.02425,-0.000171,24.018927,-0.0076,1.393
7390.00,7.402044,25.02352,-0.000172,24.018798,-0.0076,1.392
7392.00,7.402221,25.02438,-0.000170,24.018912,-0.0076,1.391
7394.00,7.403164,25.02475,-0.000169,24.018720,-0.0076,1.391
7396.00,7.402712,25.02446,-0.000171,24.019184,-0.0076,1.392
7398.00,7.402747,25.02474,-0.000171,24.018963,-0.0076,1.392
7400.00,7.403409,25.02466,-0.000171,24.019064,-0.0076,1.392
7402.00,7.403188,25.02486,-0.000172,24.018970,-0.0076,1.392
7404.00,7.402791,25.02385,-0.000171,24.018448,-0.0076,1.392
7406.00,7.403411,25.02395,-0.000171,24.019012,-0.0076,1.392
7408.00,7.403566,25.02364,-0.000172,24.018851,-0.0076,1.392
7410.00,7.402865,25.02424,-0.000172,24.019246,-0.0076,1.393
7412.00,7.403267,25.02496,-0.000171,24.018693,-0.0076,1.392
7414.00,7.404283,25.02505,-0.000172,24.019275,-0.0076,1.392
7416.00,7.403782,25.02502,-0.000171,24.019041,-0.0077,1.392
7418.00,7.403263,25.02540,-0.000170,24.018809,-0.0076,1.392
7420.00,7.402380,25.02512,-0.000170,24.019304,-0.0076,1.392
7422.00,7.402295,25.02563,-0.000171,24.018089,-0.0076,1.392
7424.00,7.402927,25.02585,-0.000170,24.018764,-0.0076,1.392
7426.00,7.402424,25.02638,-0.000170,24.019257,-0.0076,1.392
7428.00,7.402197,25.02626,-0.000170,24.019240,-0.0076,1.391
7430.00,7.401960,25.02641,-0.000170,24.019034,-0.0077,1.392
7432.00,7.401425,25.02575,-0.000171,24.019032,-0.0076,1.392
7434.00,7.401933,25.02554,-0.000171,24.018956,-0.0076,1.392
7436.00,7.402440,25.02629,-0.000171,24.018881,-0.0076,1.392
7438.00,7.402259,25.02548,-0.000171,24.018765,-0.0076,1.392
7440.00,7.402252,25.02624,-0.000171,24.018928,-0.0076,1.393
7442.00,7.402495,25.02618,-0.000172,24.019030,-0.0076,1.393
7444.00,7.402721,25.02590,-0.000172,24.019278,-0.0076,1.392
7446.00,7.402800,25.02572,-0.000171,24.018778,-0.0076,1.392
7448.00,7.403226,25.02534,-0.000172,24.018829,-0.0076,1.392
7450.00,7.403527,25.02559,-0.000171,24.018996,-0.0076,1.392
7452.00,7.403353,25.02520,-0.000170,24.019124,-0.0076,1.392
7454.00,7.402966,25.02414,-0.000171,24.019235,-0.0076,1.393
7456.00,7.402193,25.02466,-0.000171,24.019436,-0.0076,1.392
7458.00,7.402753,25.02453,-0.000171,24.018660,-0.0076,1.392
7460.00,7.402389,25.02466,-0.000171,24.019327,-0.0076,1.392
7462.00,7.401812,25.02497,-0.000172,24.018938,-0.0076,1.392
7464.00,7.401867,25.02477,-0.000171,24.019219,-0.0076,1.391
7466.00,7.402301,25.02511,-0.000170,24.018156,-0.0076,1.392
7468.00,7.401974,25.02527,-0.000171,24.018903,-0.0076,1.392
7470.00,7.401396,25.02477,-0.000171,24.018927,-0.0076,1.392
7472.00,7.402162,25.02474,-0.000170,24.018972,-0.0076,1.392
7474.00,7.401944,25.02494,-0.000170,24.018468,-0.0076,1.393
7476.00,7.401454,25.02495,-0.000171,24.018314,-0.0076,1.393
7478.00,7.401557,25.02429,-0.000171,24.018742,-0.0076,1.392
7480.00,7.401896,25.02465,-0.000171,24.019447,-0.0076,1.391
7482.00,7.401506,25.02565,-0.000170,24.018662,-0.0076,1.392
7484.00,7.401651,25.02607,-0.000170,24.018570,-0.0076,1.392
7486.00,7.402163,25.02660,-0.000170,24.018707,-0.0076,1.392
7488.00,7.402308,25.02684,-0.000171,24.018591,-0.0076,1.392
7490.00,7.402572,25.02680,-0.000171,24.018693,-0.0076,1.392
7492.00,7.401750,25.02670,-0.000171,24.018789,-0.0076,1.392
7494.00,7.401211,25.02552,-0.000170,24.018803,-0.0076,1.392
7496.00,7.401428,25.02644,-0.000170,24.019070,-0.0076,1.392
7498.00,7.402370,25.02631,-0.000171,24.018620,-0.0076,1.391
7500.00,7.403429,25.02606,-0.000171,24.019068,-0.0076,1.392
7502.00,7.402611,25.02595,-0.000171,24.019025,-0.0076,1.392
7504.00,7.402212,25.02663,-0.000171,24.019394,-0.0076,1.393
