# Supplementary material for: Hormonal steroids induce multidrug resistance and stress response genes in Neisseria gonorrhoeae by binding to MtrR
Source: Nat Commun. 2024 Feb 7;15:1153. doi: 10.1038/s41467-024-45195-1 (PMC10850145; doi:10.1038/s41467-024-45195-1)
Supplement: Supplementary file 6 — Source Data [file 41467_2024_45195_MOESM6_ESM.zip › Source Data/ITC/WT/Testosterone/TMtrR2022Sep1.itc]

$ITC
$ 25 
$NOT
$ 25 
$ 600 
$ 199 
$ 8 
$ 2 
$ADCGainCode:  3 
$False,True,True
$ 2 , 4 , 600 , 2 
$ 12 , 24 , 600 , 2 
$ 12 , 24 , 600 , 2 
$ 12 , 24 , 600 , 2 
$ 12 , 24 , 600 , 2 
$ 12 , 24 , 600 , 2 
$ 12 , 24 , 600 , 2 
$ 12 , 24 , 600 , 2 
$ 12 , 24 , 600 , 2 
$ 12 , 24 , 600 , 2 
$ 12 , 24 , 600 , 2 
$ 12 , 24 , 600 , 2 
$ 12 , 24 , 600 , 2 
$ 12 , 24 , 600 , 2 
$ 12 , 24 , 600 , 2 
$ 12 , 24 , 600 , 2 
$ 12 , 24 , 600 , 2 
$ 12 , 24 , 600 , 2 
$ 12 , 24 , 600 , 2 
$ 12 , 24 , 600 , 2 
$ 12 , 24 , 600 , 2 
$ 12 , 24 , 600 , 2 
$ 12 , 24 , 600 , 2 
$ 12 , 24 , 600 , 2 
$ 12 , 24 , 600 , 2 
# 0 
# 0.5 
# 0.02 
# 1.4485 
# 25 
# 28.9316 
# 15.91949 
?
% VPITC12.10.1003
% 1.4485 
% 28.9316 
%-1.096232 , 100.1901 
% 0.443748 , 95.77349 
% 0.2232 
% 124.02 , 123.95 
% 1 , 80 
%-0.001812 , 0.055139 
% 0 , 8 
% 0 , 18 
% 104422       320637 
% 101.8 
% 260 , 310 , 470 , 530 
% 0.08632 ,-0.00346 , 0.0000110163 , 0.000000290198 ,-0.0000000019883 
% VPViewer2000 Ver: 1.40.0
@0
2.00,7.988434,25.00583,-0.000170,24.016980,-0.0078,1.368
4.00,7.988607,25.00672,-0.000170,24.016418,-0.0078,1.368
6.00,7.989377,25.00644,-0.000171,24.016492,-0.0078,1.369
8.00,7.988841,25.00646,-0.000171,24.017023,-0.0078,1.368
10.00,7.987313,25.00694,-0.000172,24.016764,-0.0078,1.368
12.00,7.986744,25.00687,-0.000170,24.017163,-0.0078,1.368
14.00,7.987003,25.00735,-0.000170,24.017263,-0.0078,1.368
16.00,7.986044,25.00723,-0.000171,24.017370,-0.0078,1.368
18.00,7.986567,25.00719,-0.000170,24.017228,-0.0078,1.368
20.00,7.985778,25.00637,-0.000171,24.016902,-0.0078,1.368
22.00,7.983878,25.00675,-0.000171,24.017016,-0.0078,1.368
24.00,7.982696,25.00715,-0.000170,24.016338,-0.0078,1.368
26.00,7.983516,25.00600,-0.000169,24.017000,-0.0078,1.368
28.00,7.984376,25.00594,-0.000171,24.016701,-0.0078,1.368
30.00,7.983987,25.00603,-0.000172,24.017031,-0.0078,1.368
32.00,7.982407,25.00617,-0.000171,24.017357,-0.0078,1.368
34.00,7.982234,25.00616,-0.000171,24.016951,-0.0078,1.368
36.00,7.982973,25.00641,-0.000171,24.017670,-0.0078,1.368
38.00,7.982080,25.00635,-0.000171,24.017362,-0.0078,1.369
40.00,7.981914,25.00667,-0.000170,24.017121,-0.0078,1.368
42.00,7.981584,25.00660,-0.000170,24.016882,-0.0078,1.368
44.00,7.980783,25.00634,-0.000170,24.016759,-0.0077,1.368
46.00,7.980793,25.00628,-0.000169,24.016829,-0.0077,1.367
48.00,7.980573,25.00686,-0.000169,24.017141,-0.0078,1.368
50.00,7.980133,25.00699,-0.000170,24.017208,-0.0078,1.368
52.00,7.980076,25.00701,-0.000170,24.017259,-0.0077,1.368
54.00,7.979494,25.00655,-0.000171,24.016965,-0.0078,1.368
56.00,7.978879,25.00624,-0.000170,24.016775,-0.0078,1.369
58.00,7.978563,25.00601,-0.000169,24.017190,-0.0078,1.369
60.00,7.978355,25.00550,-0.000171,24.017418,-0.0078,1.369
62.00,7.978495,25.00546,-0.000169,24.016824,-0.0078,1.368
64.00,7.978760,25.00595,-0.000169,24.017467,-0.0078,1.368
66.00,7.977474,25.00634,-0.000171,24.016775,-0.0078,1.368
68.00,7.976425,25.00649,-0.000170,24.017065,-0.0078,1.368
70.00,7.976223,25.00616,-0.000169,24.017201,-0.0078,1.368
72.00,7.976103,25.00580,-0.000169,24.017221,-0.0078,1.368
74.00,7.977369,25.00589,-0.000170,24.016510,-0.0078,1.368
76.00,7.976893,25.00630,-0.000169,24.016991,-0.0078,1.368
78.00,7.976204,25.00640,-0.000170,24.016949,-0.0078,1.368
80.00,7.976410,25.00606,-0.000169,24.016856,-0.0077,1.369
82.00,7.976615,25.00564,-0.000169,24.017275,-0.0077,1.368
84.00,7.976608,25.00666,-0.000170,24.017694,-0.0078,1.368
86.00,7.975811,25.00638,-0.000171,24.017716,-0.0078,1.368
88.00,7.974304,25.00691,-0.000170,24.017670,-0.0078,1.368
90.00,7.973191,25.00567,-0.000169,24.017092,-0.0078,1.368
92.00,7.972641,25.00604,-0.000169,24.016534,-0.0078,1.368
94.00,7.972905,25.00655,-0.000170,24.017237,-0.0078,1.369
96.00,7.972796,25.00668,-0.000171,24.016962,-0.0077,1.369
98.00,7.972309,25.00703,-0.000171,24.017721,-0.0077,1.369
100.00,7.971765,25.00713,-0.000171,24.016913,-0.0078,1.368
102.00,7.971877,25.00720,-0.000170,24.017176,-0.0077,1.368
104.00,7.971868,25.00731,-0.000170,24.017172,-0.0078,1.368
106.00,7.972955,25.00776,-0.000171,24.016788,-0.0078,1.369
108.00,7.972795,25.00771,-0.000172,24.016800,-0.0078,1.370
110.00,7.972306,25.00757,-0.000172,24.016505,-0.0078,1.369
112.00,7.971023,25.00777,-0.000170,24.016594,-0.0078,1.368
114.00,7.971376,25.00814,-0.000171,24.016619,-0.0078,1.368
116.00,7.971317,25.00765,-0.000170,24.017045,-0.0078,1.368
118.00,7.971124,25.00741,-0.000170,24.017201,-0.0078,1.368
120.00,7.971335,25.00778,-0.000171,24.017072,-0.0078,1.369
122.00,7.970761,25.00748,-0.000170,24.016971,-0.0078,1.369
124.00,7.970705,25.00801,-0.000169,24.017326,-0.0078,1.368
126.00,7.969846,25.00779,-0.000170,24.017027,-0.0078,1.368
128.00,7.970755,25.00699,-0.000170,24.016559,-0.0078,1.368
130.00,7.970728,25.00741,-0.000170,24.016931,-0.0078,1.368
132.00,7.969811,25.00734,-0.000169,24.017437,-0.0078,1.368
134.00,7.968967,25.00758,-0.000170,24.016940,-0.0078,1.369
136.00,7.968074,25.00716,-0.000171,24.016777,-0.0078,1.369
138.00,7.967480,25.00792,-0.000171,24.017243,-0.0078,1.369
140.00,7.967832,25.00721,-0.000171,24.016469,-0.0078,1.368
142.00,7.967858,25.00747,-0.000171,24.017020,-0.0078,1.368
144.00,7.967284,25.00763,-0.000171,24.017518,-0.0078,1.368
146.00,7.967386,25.00764,-0.000171,24.016871,-0.0078,1.368
148.00,7.966973,25.00755,-0.000171,24.016862,-0.0078,1.369
150.00,7.966649,25.00735,-0.000170,24.017431,-0.0078,1.368
152.00,7.966371,25.00790,-0.000170,24.017629,-0.0078,1.368
154.00,7.966537,25.00669,-0.000170,24.017116,-0.0078,1.368
156.00,7.966431,25.00683,-0.000170,24.017089,-0.0078,1.368
158.00,7.966188,25.00690,-0.000171,24.016438,-0.0078,1.368
160.00,7.966694,25.00742,-0.000171,24.016530,-0.0078,1.369
162.00,7.966788,25.00654,-0.000170,24.017640,-0.0078,1.368
164.00,7.965885,25.00649,-0.000171,24.016824,-0.0078,1.369
166.00,7.965730,25.00627,-0.000171,24.016924,-0.0078,1.369
168.00,7.965679,25.00695,-0.000172,24.017118,-0.0078,1.369
170.00,7.964119,25.00658,-0.000171,24.016739,-0.0078,1.368
172.00,7.962835,25.00627,-0.000171,24.017170,-0.0078,1.368
174.00,7.963728,25.00588,-0.000171,24.016624,-0.0078,1.368
176.00,7.965197,25.00677,-0.000171,24.017116,-0.0078,1.369
178.00,7.964866,25.00682,-0.000171,24.016920,-0.0078,1.369
180.00,7.964194,25.00746,-0.000171,24.016537,-0.0078,1.368
182.00,7.961957,25.00739,-0.000170,24.016998,-0.0078,1.369
184.00,7.960683,25.00748,-0.000171,24.016688,-0.0078,1.368
186.00,7.961222,25.00805,-0.000171,24.016846,-0.0077,1.369
188.00,7.961815,25.00752,-0.000171,24.017612,-0.0078,1.368
190.00,7.962757,25.00776,-0.000169,24.016697,-0.0078,1.368
192.00,7.963078,25.00752,-0.000170,24.017319,-0.0077,1.368
194.00,7.962882,25.00707,-0.000170,24.016788,-0.0078,1.369
196.00,7.962805,25.00691,-0.000170,24.017152,-0.0078,1.369
198.00,7.962927,25.00795,-0.000171,24.016951,-0.0078,1.368
200.00,7.962189,25.00703,-0.000170,24.017003,-0.0078,1.369
202.00,7.961799,25.00789,-0.000171,24.016380,-0.0078,1.369
204.00,7.961607,25.00715,-0.000170,24.016835,-0.0078,1.368
206.00,7.960896,25.00712,-0.000169,24.016623,-0.0077,1.368
208.00,7.960838,25.00742,-0.000171,24.017083,-0.0078,1.368
210.00,7.961420,25.00714,-0.000170,24.017796,-0.0078,1.369
212.00,7.960999,25.00706,-0.000170,24.017079,-0.0077,1.369
214.00,7.960439,25.00716,-0.000172,24.017096,-0.0078,1.369
216.00,7.959606,25.00684,-0.000171,24.016746,-0.0078,1.369
218.00,7.959984,25.00708,-0.000170,24.017404,-0.0078,1.368
220.00,7.959851,25.00672,-0.000170,24.017031,-0.0078,1.369
222.00,7.959355,25.00708,-0.000170,24.017061,-0.0078,1.368
224.00,7.960407,25.00667,-0.000170,24.016737,-0.0078,1.368
226.00,7.960460,25.00652,-0.000170,24.017021,-0.0078,1.368
228.00,7.960416,25.00687,-0.000171,24.016481,-0.0078,1.368
230.00,7.960585,25.00580,-0.000171,24.017199,-0.0078,1.369
232.00,7.959850,25.00664,-0.000171,24.017154,-0.0078,1.369
234.00,7.959316,25.00673,-0.000170,24.016719,-0.0078,1.369
236.00,7.959236,25.00677,-0.000170,24.016913,-0.0078,1.369
238.00,7.959482,25.00676,-0.000171,24.016791,-0.0078,1.368
240.00,7.958395,25.00691,-0.000171,24.016884,-0.0078,1.368
242.00,7.957380,25.00650,-0.000170,24.016679,-0.0078,1.369
244.00,7.955923,25.00634,-0.000171,24.017058,-0.0078,1.368
246.00,7.956034,25.00631,-0.000171,24.017085,-0.0078,1.369
248.00,7.955657,25.00642,-0.000170,24.017020,-0.0078,1.369
250.00,7.955531,25.00654,-0.000170,24.016929,-0.0078,1.369
252.00,7.955299,25.00671,-0.000170,24.017063,-0.0078,1.368
254.00,7.955032,25.00639,-0.000170,24.017021,-0.0078,1.368
256.00,7.954380,25.00633,-0.000172,24.016458,-0.0078,1.369
258.00,7.954837,25.00669,-0.000171,24.016677,-0.0078,1.369
260.00,7.954223,25.00667,-0.000170,24.016833,-0.0078,1.368
262.00,7.954058,25.00746,-0.000170,24.016873,-0.0078,1.369
264.00,7.954737,25.00714,-0.000171,24.016675,-0.0078,1.369
266.00,7.955248,25.00765,-0.000170,24.016731,-0.0078,1.369
268.00,7.955725,25.00811,-0.000170,24.016494,-0.0078,1.368
270.00,7.955768,25.00790,-0.000170,24.016585,-0.0078,1.369
272.00,7.954219,25.00744,-0.000170,24.017435,-0.0078,1.369
274.00,7.953085,25.00722,-0.000171,24.016626,-0.0078,1.369
276.00,7.953960,25.00775,-0.000171,24.016441,-0.0078,1.368
278.00,7.955856,25.00809,-0.000172,24.017455,-0.0078,1.368
280.00,7.955706,25.00767,-0.000170,24.017186,-0.0078,1.369
282.00,7.954400,25.00751,-0.000170,24.016750,-0.0078,1.368
284.00,7.953736,25.00803,-0.000170,24.017107,-0.0078,1.369
286.00,7.955053,25.00845,-0.000170,24.017652,-0.0078,1.368
288.00,7.954657,25.00771,-0.000171,24.017326,-0.0078,1.369
290.00,7.954850,25.00824,-0.000171,24.016565,-0.0078,1.369
292.00,7.953555,25.00762,-0.000171,24.016398,-0.0078,1.368
294.00,7.952422,25.00793,-0.000172,24.016922,-0.0078,1.369
296.00,7.952211,25.00850,-0.000170,24.017132,-0.0078,1.368
298.00,7.952759,25.00849,-0.000170,24.015985,-0.0078,1.369
300.00,7.952800,25.00910,-0.000171,24.016650,-0.0078,1.369
302.00,7.952832,25.00868,-0.000171,24.016539,-0.0078,1.369
304.00,7.952592,25.00846,-0.000170,24.016309,-0.0078,1.369
306.00,7.951743,25.00862,-0.000170,24.016677,-0.0078,1.369
308.00,7.952076,25.00860,-0.000171,24.017081,-0.0078,1.368
310.00,7.951540,25.00821,-0.000170,24.016706,-0.0078,1.369
312.00,7.951523,25.00812,-0.000171,24.016449,-0.0078,1.368
314.00,7.951246,25.00822,-0.000171,24.016594,-0.0078,1.369
316.00,7.950751,25.00792,-0.000170,24.016677,-0.0078,1.369
318.00,7.950320,25.00810,-0.000169,24.017045,-0.0078,1.368
320.00,7.950341,25.00792,-0.000169,24.016137,-0.0077,1.368
322.00,7.949345,25.00798,-0.000171,24.016429,-0.0078,1.368
324.00,7.948547,25.00780,-0.000172,24.017241,-0.0078,1.369
326.00,7.948999,25.00739,-0.000171,24.017266,-0.0078,1.369
328.00,7.948752,25.00665,-0.000171,24.016969,-0.0078,1.369
330.00,7.948689,25.00739,-0.000170,24.016882,-0.0078,1.368
332.00,7.948826,25.00741,-0.000172,24.016793,-0.0078,1.368
334.00,7.948964,25.00706,-0.000172,24.016942,-0.0078,1.369
336.00,7.947858,25.00653,-0.000171,24.015908,-0.0078,1.369
338.00,7.947817,25.00726,-0.000171,24.016971,-0.0078,1.368
340.00,7.948123,25.00738,-0.000170,24.017029,-0.0078,1.369
342.00,7.948651,25.00715,-0.000170,24.016775,-0.0078,1.368
344.00,7.947766,25.00781,-0.000170,24.017063,-0.0078,1.369
346.00,7.947512,25.00780,-0.000171,24.017123,-0.0078,1.369
348.00,7.946428,25.00833,-0.000172,24.017199,-0.0078,1.369
350.00,7.945716,25.00806,-0.000172,24.016583,-0.0078,1.369
352.00,7.945979,25.00856,-0.000171,24.017252,-0.0078,1.368
354.00,7.946702,25.00797,-0.000169,24.017457,-0.0078,1.369
356.00,7.946367,25.00844,-0.000170,24.016998,-0.0078,1.368
358.00,7.945871,25.00814,-0.000171,24.017444,-0.0078,1.369
360.00,7.945444,25.00910,-0.000171,24.016481,-0.0078,1.368
362.00,7.945192,25.00808,-0.000169,24.017176,-0.0078,1.368
364.00,7.944995,25.00774,-0.000170,24.016837,-0.0078,1.369
366.00,7.945306,25.00769,-0.000172,24.016847,-0.0078,1.369
368.00,7.945062,25.00794,-0.000171,24.016508,-0.0078,1.368
370.00,7.943859,25.00703,-0.000171,24.017011,-0.0078,1.368
372.00,7.943387,25.00719,-0.000171,24.016688,-0.0078,1.369
374.00,7.943938,25.00689,-0.000170,24.017003,-0.0078,1.369
376.00,7.943791,25.00787,-0.000170,24.017273,-0.0078,1.369
378.00,7.943421,25.00764,-0.000170,24.016960,-0.0078,1.369
380.00,7.944375,25.00775,-0.000170,24.017259,-0.0078,1.369
382.00,7.944680,25.00739,-0.000171,24.016777,-0.0078,1.369
384.00,7.944287,25.00742,-0.000171,24.016760,-0.0078,1.368
386.00,7.944174,25.00768,-0.000171,24.016822,-0.0078,1.369
388.00,7.944033,25.00770,-0.000171,24.016907,-0.0078,1.369
390.00,7.943669,25.00774,-0.000171,24.017243,-0.0078,1.369
392.00,7.943025,25.00737,-0.000171,24.016788,-0.0078,1.368
394.00,7.942836,25.00740,-0.000172,24.017199,-0.0078,1.369
396.00,7.942847,25.00749,-0.000171,24.017602,-0.0078,1.369
398.00,7.942725,25.00775,-0.000171,24.016717,-0.0078,1.369
400.00,7.942947,25.00751,-0.000171,24.016880,-0.0078,1.369
402.00,7.943875,25.00763,-0.000170,24.016675,-0.0078,1.369
404.00,7.943319,25.00723,-0.000170,24.016996,-0.0078,1.368
406.00,7.942484,25.00662,-0.000171,24.016441,-0.0078,1.369
408.00,7.942186,25.00625,-0.000171,24.016873,-0.0078,1.369
410.00,7.942052,25.00690,-0.000171,24.016759,-0.0078,1.369
412.00,7.942461,25.00688,-0.000171,24.016924,-0.0078,1.369
414.00,7.941470,25.00622,-0.000172,24.016721,-0.0078,1.368
416.00,7.940390,25.00639,-0.000171,24.017078,-0.0078,1.368
418.00,7.939549,25.00682,-0.000173,24.017137,-0.0077,1.369
420.00,7.941270,25.00674,-0.000171,24.017261,-0.0078,1.369
422.00,7.942159,25.00685,-0.000171,24.017304,-0.0078,1.369
424.00,7.942441,25.00646,-0.000172,24.016829,-0.0078,1.369
426.00,7.941879,25.00666,-0.000172,24.017079,-0.0078,1.369
428.00,7.941864,25.00671,-0.000171,24.016773,-0.0078,1.369
430.00,7.940190,25.00622,-0.000171,24.016329,-0.0078,1.368
432.00,7.939760,25.00594,-0.000171,24.016925,-0.0078,1.368
434.00,7.939440,25.00623,-0.000171,24.017553,-0.0078,1.369
436.00,7.939190,25.00669,-0.000172,24.017012,-0.0077,1.369
438.00,7.937873,25.00644,-0.000174,24.017449,-0.0078,1.368
440.00,7.937794,25.00641,-0.000173,24.016398,-0.0078,1.368
442.00,7.937797,25.00589,-0.000172,24.016904,-0.0078,1.369
444.00,7.936830,25.00661,-0.000173,24.016554,-0.0078,1.369
446.00,7.937314,25.00692,-0.000173,24.016519,-0.0078,1.369
448.00,7.937868,25.00651,-0.000174,24.016409,-0.0078,1.369
450.00,7.938077,25.00675,-0.000174,24.016779,-0.0078,1.369
452.00,7.937769,25.00636,-0.000174,24.016708,-0.0078,1.369
454.00,7.936739,25.00626,-0.000173,24.016465,-0.0078,1.368
456.00,7.934058,25.00635,-0.000172,24.016967,-0.0078,1.368
458.00,7.934426,25.00622,-0.000173,24.016838,-0.0078,1.369
460.00,7.934524,25.00711,-0.000173,24.017047,-0.0078,1.369
462.00,7.933310,25.00740,-0.000173,24.017043,-0.0078,1.369
464.00,7.931513,25.00724,-0.000173,24.016974,-0.0078,1.370
466.00,7.932484,25.00727,-0.000174,24.016967,-0.0078,1.369
468.00,7.932779,25.00755,-0.000172,24.016628,-0.0078,1.368
470.00,7.933273,25.00792,-0.000173,24.016041,-0.0078,1.369
472.00,7.933874,25.00862,-0.000172,24.016648,-0.0078,1.368
474.00,7.933426,25.00810,-0.000171,24.016507,-0.0078,1.368
476.00,7.932780,25.00782,-0.000173,24.017047,-0.0078,1.369
478.00,7.932017,25.00787,-0.000173,24.016681,-0.0078,1.369
480.00,7.931950,25.00790,-0.000173,24.017292,-0.0078,1.368
482.00,7.931108,25.00748,-0.000172,24.017134,-0.0078,1.368
484.00,7.931203,25.00695,-0.000172,24.017152,-0.0078,1.369
486.00,7.931439,25.00753,-0.000172,24.017085,-0.0078,1.369
488.00,7.931308,25.00792,-0.000172,24.017105,-0.0078,1.369
490.00,7.930729,25.00847,-0.000172,24.017408,-0.0078,1.369
492.00,7.931103,25.00805,-0.000172,24.017197,-0.0078,1.369
494.00,7.930901,25.00828,-0.000172,24.017183,-0.0077,1.368
496.00,7.931235,25.00824,-0.000170,24.016706,-0.0078,1.369
498.00,7.930632,25.00869,-0.000171,24.016233,-0.0078,1.369
500.00,7.929726,25.00901,-0.000172,24.016238,-0.0078,1.368
502.00,7.929495,25.00840,-0.000173,24.016987,-0.0078,1.369
504.00,7.929784,25.00904,-0.000173,24.017234,-0.0078,1.369
506.00,7.930404,25.00916,-0.000172,24.016595,-0.0078,1.369
508.00,7.931519,25.00853,-0.000172,24.017375,-0.0078,1.369
510.00,7.931989,25.00800,-0.000173,24.017078,-0.0078,1.369
512.00,7.931809,25.00926,-0.000173,24.017143,-0.0078,1.369
514.00,7.931117,25.00925,-0.000172,24.016846,-0.0078,1.369
516.00,7.930269,25.00873,-0.000173,24.015943,-0.0078,1.369
518.00,7.929569,25.00883,-0.000173,24.017455,-0.0078,1.368
520.00,7.930470,25.00868,-0.000172,24.016882,-0.0078,1.369
522.00,7.930518,25.00841,-0.000172,24.016920,-0.0078,1.369
524.00,7.930343,25.00847,-0.000173,24.016867,-0.0078,1.368
526.00,7.930628,25.00877,-0.000173,24.017108,-0.0078,1.369
528.00,7.930494,25.00818,-0.000174,24.017156,-0.0078,1.368
530.00,7.930582,25.00752,-0.000172,24.016632,-0.0078,1.369
532.00,7.930105,25.00771,-0.000173,24.017179,-0.0078,1.369
534.00,7.930535,25.00756,-0.000174,24.016927,-0.0078,1.369
536.00,7.930037,25.00784,-0.000172,24.016902,-0.0078,1.368
538.00,7.929092,25.00859,-0.000172,24.016681,-0.0078,1.369
540.00,7.928857,25.00856,-0.000173,24.016198,-0.0078,1.369
542.00,7.928941,25.00797,-0.000173,24.016766,-0.0078,1.369
544.00,7.929288,25.00810,-0.000173,24.017310,-0.0078,1.368
546.00,7.929617,25.00743,-0.000173,24.017023,-0.0078,1.369
548.00,7.928233,25.00698,-0.000172,24.016541,-0.0078,1.369
550.00,7.927790,25.00692,-0.000172,24.016818,-0.0078,1.368
552.00,7.927802,25.00656,-0.000172,24.016755,-0.0078,1.369
554.00,7.927797,25.00777,-0.000173,24.017190,-0.0078,1.369
556.00,7.928205,25.00788,-0.000173,24.016965,-0.0078,1.369
558.00,7.928732,25.00718,-0.000173,24.017208,-0.0078,1.368
560.00,7.927569,25.00726,-0.000173,24.017241,-0.0078,1.369
562.00,7.927171,25.00743,-0.000172,24.016907,-0.0078,1.369
564.00,7.926499,25.00739,-0.000171,24.017183,-0.0078,1.370
566.00,7.925706,25.00664,-0.000173,24.017667,-0.0078,1.369
568.00,7.926030,25.00738,-0.000172,24.016548,-0.0078,1.369
570.00,7.927212,25.00702,-0.000173,24.016887,-0.0078,1.369
572.00,7.927547,25.00702,-0.000172,24.017119,-0.0078,1.369
574.00,7.927099,25.00765,-0.000173,24.016739,-0.0078,1.369
576.00,7.926091,25.00759,-0.000173,24.016936,-0.0078,1.369
578.00,7.924674,25.00720,-0.000172,24.016982,-0.0078,1.368
580.00,7.924153,25.00687,-0.000171,24.016179,-0.0078,1.369
582.00,7.923006,25.00786,-0.000173,24.016735,-0.0078,1.369
584.00,7.923844,25.00744,-0.000172,24.017346,-0.0078,1.369
586.00,7.924718,25.00723,-0.000173,24.016846,-0.0078,1.369
588.00,7.924868,25.00786,-0.000173,24.016541,-0.0078,1.369
590.00,7.924198,25.00729,-0.000173,24.016791,-0.0078,1.369
592.00,7.923466,25.00765,-0.000172,24.016507,-0.0078,1.368
594.00,7.922898,25.00862,-0.000172,24.016757,-0.0078,1.368
596.00,7.924041,25.00832,-0.000172,24.016693,-0.0078,1.369
598.00,7.924702,25.00845,-0.000173,24.016516,-0.0078,1.369
600.00,7.925370,25.00863,-0.000172,24.016657,-0.0078,1.369
@1,2.0000,4.0
602.00,7.925100,25.00812,-0.000171,24.016329,-0.0078,1.368
604.00,7.922524,25.00771,-0.000172,24.016485,-0.0078,1.369
606.00,7.915418,25.00840,-0.000172,24.016643,-0.0078,1.369
608.00,7.895784,25.00838,-0.000172,24.016338,-0.0078,1.368
610.00,7.831912,25.00941,-0.000170,24.016719,-0.0078,1.368
612.00,7.753576,25.00868,-0.000171,24.016864,-0.0078,1.369
614.00,7.719118,25.00887,-0.000172,24.016759,-0.0078,1.369
616.00,7.718789,25.00827,-0.000172,24.017208,-0.0078,1.369
618.00,7.727109,25.00784,-0.000171,24.017083,-0.0078,1.369
620.00,7.734011,25.00817,-0.000171,24.017248,-0.0078,1.369
622.00,7.740166,25.00835,-0.000173,24.016933,-0.0078,1.369
624.00,7.745432,25.00717,-0.000173,24.016784,-0.0078,1.369
626.00,7.752088,25.00722,-0.000174,24.016982,-0.0078,1.368
628.00,7.761087,25.00806,-0.000172,24.017195,-0.0078,1.369
630.00,7.772095,25.00777,-0.000172,24.016956,-0.0078,1.369
632.00,7.783077,25.00747,-0.000173,24.016238,-0.0078,1.368
634.00,7.794372,25.00818,-0.000174,24.016757,-0.0078,1.369
636.00,7.805556,25.00826,-0.000173,24.016461,-0.0078,1.369
638.00,7.817549,25.00859,-0.000174,24.016416,-0.0078,1.369
640.00,7.827860,25.00824,-0.000174,24.017128,-0.0078,1.369
642.00,7.836294,25.00866,-0.000172,24.016630,-0.0078,1.369
644.00,7.844013,25.00890,-0.000173,24.016766,-0.0078,1.369
646.00,7.850909,25.00799,-0.000172,24.015948,-0.0078,1.369
648.00,7.858099,25.00809,-0.000172,24.016878,-0.0078,1.368
650.00,7.864265,25.00843,-0.000173,24.017005,-0.0078,1.369
652.00,7.868823,25.00854,-0.000173,24.017288,-0.0078,1.369
654.00,7.873962,25.00817,-0.000172,24.016922,-0.0078,1.369
656.00,7.879530,25.00817,-0.000172,24.017029,-0.0078,1.369
658.00,7.883663,25.00870,-0.000172,24.017002,-0.0078,1.369
660.00,7.886190,25.00844,-0.000172,24.016242,-0.0078,1.368
662.00,7.889237,25.00930,-0.000172,24.016590,-0.0078,1.368
664.00,7.891872,25.00853,-0.000173,24.016847,-0.0078,1.369
666.00,7.894200,25.00871,-0.000173,24.017000,-0.0078,1.369
668.00,7.894677,25.00813,-0.000172,24.017172,-0.0078,1.369
670.00,7.896056,25.00737,-0.000173,24.016829,-0.0078,1.369
672.00,7.899145,25.00780,-0.000173,24.017154,-0.0078,1.369
674.00,7.900736,25.00811,-0.000173,24.016711,-0.0078,1.369
676.00,7.902158,25.00907,-0.000173,24.017020,-0.0078,1.369
678.00,7.903084,25.00904,-0.000173,24.016541,-0.0078,1.369
680.00,7.903094,25.00927,-0.000173,24.016624,-0.0078,1.369
682.00,7.903247,25.00885,-0.000174,24.017627,-0.0077,1.369
684.00,7.904295,25.00874,-0.000172,24.017248,-0.0078,1.369
686.00,7.905715,25.00848,-0.000171,24.016884,-0.0078,1.368
688.00,7.905859,25.00867,-0.000171,24.017185,-0.0078,1.368
690.00,7.906032,25.00846,-0.000172,24.016619,-0.0078,1.369
692.00,7.907650,25.00897,-0.000173,24.017165,-0.0078,1.369
694.00,7.908937,25.00821,-0.000175,24.016866,-0.0078,1.369
696.00,7.909475,25.00768,-0.000173,24.016374,-0.0078,1.369
698.00,7.909260,25.00776,-0.000172,24.017406,-0.0078,1.368
700.00,7.908681,25.00829,-0.000172,24.017217,-0.0078,1.369
702.00,7.909502,25.00821,-0.000172,24.016789,-0.0078,1.369
704.00,7.909637,25.00786,-0.000173,24.016367,-0.0078,1.369
706.00,7.910344,25.00773,-0.000174,24.016585,-0.0078,1.369
708.00,7.910020,25.00769,-0.000173,24.016822,-0.0078,1.369
710.00,7.909583,25.00805,-0.000172,24.016784,-0.0078,1.369
712.00,7.908636,25.00743,-0.000172,24.017016,-0.0078,1.369
714.00,7.907041,25.00771,-0.000172,24.016920,-0.0078,1.369
716.00,7.907392,25.00901,-0.000173,24.016744,-0.0078,1.369
718.00,7.908325,25.00811,-0.000172,24.017165,-0.0077,1.369
720.00,7.908477,25.00771,-0.000172,24.017290,-0.0078,1.369
722.00,7.908682,25.00808,-0.000172,24.016590,-0.0078,1.369
724.00,7.909196,25.00813,-0.000172,24.017070,-0.0078,1.369
726.00,7.909225,25.00802,-0.000172,24.016119,-0.0078,1.369
728.00,7.909329,25.00740,-0.000173,24.016617,-0.0078,1.369
730.00,7.909994,25.00721,-0.000173,24.016508,-0.0078,1.369
732.00,7.911446,25.00771,-0.000172,24.016882,-0.0078,1.369
734.00,7.911087,25.00804,-0.000172,24.017411,-0.0078,1.369
736.00,7.909433,25.00805,-0.000173,24.016766,-0.0078,1.369
738.00,7.910151,25.00776,-0.000172,24.017034,-0.0078,1.369
740.00,7.912006,25.00757,-0.000172,24.016844,-0.0078,1.368
742.00,7.912008,25.00766,-0.000172,24.016378,-0.0078,1.369
744.00,7.911618,25.00761,-0.000173,24.016824,-0.0078,1.369
746.00,7.911619,25.00824,-0.000172,24.016998,-0.0078,1.369
748.00,7.911166,25.00788,-0.000172,24.016534,-0.0078,1.369
750.00,7.909938,25.00813,-0.000172,24.016904,-0.0078,1.369
752.00,7.910280,25.00774,-0.000173,24.016856,-0.0078,1.368
754.00,7.910858,25.00886,-0.000172,24.016014,-0.0078,1.369
756.00,7.911394,25.00860,-0.000172,24.016356,-0.0078,1.369
758.00,7.910547,25.00898,-0.000173,24.017141,-0.0078,1.369
760.00,7.911370,25.00873,-0.000174,24.017085,-0.0078,1.369
762.00,7.911957,25.00876,-0.000173,24.017224,-0.0078,1.369
764.00,7.911826,25.00948,-0.000172,24.016784,-0.0078,1.368
766.00,7.910931,25.01027,-0.000170,24.016432,-0.0078,1.369
768.00,7.910588,25.00985,-0.000171,24.017235,-0.0078,1.369
770.00,7.909722,25.00921,-0.000172,24.016864,-0.0077,1.369
772.00,7.909504,25.00986,-0.000172,24.016498,-0.0078,1.369
774.00,7.910535,25.00975,-0.000172,24.016371,-0.0078,1.369
776.00,7.910029,25.01023,-0.000173,24.016579,-0.0078,1.369
778.00,7.909243,25.00985,-0.000172,24.016967,-0.0078,1.369
780.00,7.909120,25.00962,-0.000173,24.017179,-0.0078,1.369
782.00,7.908028,25.00918,-0.000172,24.017087,-0.0078,1.369
784.00,7.907606,25.00920,-0.000173,24.017313,-0.0078,1.370
786.00,7.908001,25.00897,-0.000173,24.016886,-0.0078,1.369
788.00,7.907195,25.00926,-0.000171,24.017208,-0.0078,1.369
790.00,7.906334,25.00904,-0.000171,24.016777,-0.0078,1.369
792.00,7.907219,25.00878,-0.000171,24.016980,-0.0078,1.369
794.00,7.907632,25.00949,-0.000170,24.016762,-0.0078,1.369
796.00,7.907082,25.00881,-0.000172,24.016445,-0.0078,1.369
798.00,7.905096,25.00821,-0.000173,24.016675,-0.0078,1.369
800.00,7.904968,25.00815,-0.000172,24.017458,-0.0078,1.368
802.00,7.905436,25.00872,-0.000172,24.017243,-0.0078,1.370
804.00,7.905609,25.00850,-0.000173,24.017221,-0.0078,1.369
806.00,7.905869,25.00799,-0.000172,24.016273,-0.0078,1.369
808.00,7.905070,25.00869,-0.000173,24.017228,-0.0078,1.369
810.00,7.904412,25.00904,-0.000172,24.016759,-0.0078,1.369
812.00,7.902414,25.00910,-0.000172,24.016690,-0.0078,1.369
814.00,7.900214,25.00888,-0.000174,24.017018,-0.0078,1.369
816.00,7.901492,25.00882,-0.000174,24.017056,-0.0078,1.369
818.00,7.903698,25.00876,-0.000174,24.016746,-0.0078,1.369
820.00,7.904987,25.00925,-0.000173,24.016693,-0.0078,1.369
822.00,7.904462,25.00917,-0.000172,24.016724,-0.0078,1.369
824.00,7.904401,25.00942,-0.000172,24.016795,-0.0078,1.369
826.00,7.904314,25.00942,-0.000172,24.016795,-0.0078,1.369
828.00,7.902981,25.00912,-0.000172,24.016795,-0.0078,1.369
830.00,7.902303,25.00874,-0.000173,24.016817,-0.0078,1.369
832.00,7.902748,25.00950,-0.000173,24.016144,-0.0078,1.369
834.00,7.903238,25.00927,-0.000172,24.016996,-0.0078,1.368
836.00,7.904111,25.00887,-0.000171,24.017643,-0.0078,1.369
838.00,7.903561,25.00939,-0.000173,24.017317,-0.0078,1.369
840.00,7.903963,25.00960,-0.000174,24.016867,-0.0078,1.369
842.00,7.903745,25.00977,-0.000173,24.016744,-0.0078,1.368
844.00,7.903611,25.00928,-0.000172,24.016472,-0.0078,1.368
846.00,7.904240,25.00983,-0.000172,24.016347,-0.0078,1.369
848.00,7.905358,25.00916,-0.000171,24.016811,-0.0078,1.368
850.00,7.905446,25.00965,-0.000172,24.017379,-0.0078,1.369
852.00,7.905164,25.00916,-0.000173,24.016929,-0.0078,1.369
854.00,7.904579,25.00967,-0.000174,24.016458,-0.0078,1.369
856.00,7.905230,25.00905,-0.000173,24.016586,-0.0078,1.369
858.00,7.903729,25.00937,-0.000172,24.016659,-0.0078,1.368
860.00,7.902948,25.00913,-0.000173,24.016400,-0.0078,1.369
862.00,7.903233,25.00917,-0.000173,24.017516,-0.0078,1.369
864.00,7.903458,25.00903,-0.000174,24.017562,-0.0078,1.369
866.00,7.902707,25.01011,-0.000173,24.016673,-0.0078,1.369
868.00,7.901237,25.00949,-0.000172,24.016556,-0.0078,1.369
870.00,7.900510,25.00945,-0.000173,24.017031,-0.0078,1.369
872.00,7.900592,25.00839,-0.000173,24.016938,-0.0078,1.369
874.00,7.900063,25.00861,-0.000173,24.016672,-0.0078,1.369
876.00,7.900911,25.00911,-0.000175,24.016715,-0.0078,1.369
878.00,7.902585,25.00898,-0.000174,24.016436,-0.0078,1.369
880.00,7.902083,25.00872,-0.000173,24.017034,-0.0078,1.369
882.00,7.901464,25.00827,-0.000172,24.016405,-0.0078,1.369
884.00,7.902788,25.00955,-0.000173,24.016536,-0.0078,1.369
886.00,7.902717,25.00986,-0.000174,24.016445,-0.0078,1.369
888.00,7.902235,25.00943,-0.000173,24.016755,-0.0078,1.369
890.00,7.902452,25.00967,-0.000173,24.016503,-0.0078,1.369
892.00,7.902751,25.00938,-0.000173,24.016318,-0.0078,1.369
894.00,7.902134,25.00858,-0.000173,24.016791,-0.0078,1.369
896.00,7.900833,25.00914,-0.000175,24.015573,-0.0078,1.369
898.00,7.900218,25.00866,-0.000174,24.016450,-0.0078,1.369
900.00,7.899964,25.00859,-0.000174,24.016904,-0.0078,1.369
902.00,7.900338,25.00830,-0.000174,24.016586,-0.0078,1.369
904.00,7.899840,25.00761,-0.000174,24.016576,-0.0078,1.370
906.00,7.899433,25.00870,-0.000173,24.016568,-0.0078,1.369
908.00,7.899674,25.00838,-0.000173,24.016864,-0.0078,1.368
910.00,7.899850,25.00841,-0.000173,24.016670,-0.0078,1.369
912.00,7.899764,25.00884,-0.000173,24.016043,-0.0078,1.369
914.00,7.898840,25.00837,-0.000173,24.016572,-0.0078,1.369
916.00,7.898414,25.00856,-0.000173,24.016523,-0.0078,1.369
918.00,7.898970,25.00839,-0.000173,24.016788,-0.0078,1.369
920.00,7.899438,25.00868,-0.000173,24.016936,-0.0078,1.369
922.00,7.898898,25.00862,-0.000173,24.017136,-0.0078,1.369
924.00,7.899077,25.00868,-0.000173,24.016554,-0.0078,1.369
926.00,7.898887,25.00770,-0.000174,24.016197,-0.0078,1.369
928.00,7.898223,25.00735,-0.000173,24.016590,-0.0078,1.369
930.00,7.897588,25.00730,-0.000172,24.016421,-0.0078,1.368
932.00,7.898070,25.00811,-0.000173,24.016663,-0.0078,1.368
934.00,7.898596,25.00752,-0.000173,24.016982,-0.0078,1.369
936.00,7.898175,25.00728,-0.000173,24.016411,-0.0078,1.368
938.00,7.897456,25.00807,-0.000174,24.016320,-0.0078,1.369
940.00,7.897033,25.00834,-0.000173,24.016345,-0.0078,1.369
942.00,7.896879,25.00872,-0.000173,24.016762,-0.0078,1.369
944.00,7.896158,25.00829,-0.000173,24.016376,-0.0078,1.369
946.00,7.895662,25.00934,-0.000173,24.016757,-0.0078,1.369
948.00,7.895442,25.00933,-0.000173,24.016924,-0.0078,1.368
950.00,7.896099,25.00797,-0.000172,24.016793,-0.0078,1.369
952.00,7.895848,25.00792,-0.000173,24.017069,-0.0078,1.369
954.00,7.896034,25.00787,-0.000173,24.017014,-0.0078,1.369
956.00,7.896224,25.00807,-0.000172,24.016724,-0.0078,1.369
958.00,7.895842,25.00814,-0.000173,24.016476,-0.0078,1.369
960.00,7.896226,25.00841,-0.000173,24.017491,-0.0078,1.369
962.00,7.896225,25.00801,-0.000171,24.016954,-0.0078,1.368
964.00,7.897088,25.00809,-0.000172,24.017119,-0.0078,1.369
966.00,7.896275,25.00826,-0.000172,24.017252,-0.0078,1.369
968.00,7.895031,25.00810,-0.000173,24.017205,-0.0078,1.369
970.00,7.894804,25.00780,-0.000173,24.016543,-0.0078,1.369
972.00,7.894388,25.00831,-0.000172,24.016579,-0.0078,1.369
974.00,7.894663,25.00843,-0.000172,24.016597,-0.0078,1.369
976.00,7.894544,25.00859,-0.000172,24.016840,-0.0078,1.368
978.00,7.895185,25.00851,-0.000173,24.016543,-0.0078,1.369
980.00,7.894590,25.00805,-0.000174,24.016530,-0.0078,1.369
982.00,7.893881,25.00951,-0.000174,24.016278,-0.0078,1.369
984.00,7.893124,25.00895,-0.000173,24.016701,-0.0078,1.369
986.00,7.892155,25.00871,-0.000173,24.017021,-0.0078,1.370
988.00,7.893210,25.00802,-0.000173,24.016487,-0.0078,1.368
990.00,7.894262,25.00864,-0.000172,24.016731,-0.0078,1.369
992.00,7.894223,25.00837,-0.000174,24.016842,-0.0078,1.369
994.00,7.894441,25.00847,-0.000174,24.016895,-0.0078,1.369
996.00,7.894212,25.00878,-0.000173,24.016113,-0.0078,1.369
998.00,7.894785,25.00868,-0.000173,24.016648,-0.0078,1.369
1000.00,7.894574,25.00933,-0.000173,24.016708,-0.0078,1.369
1002.00,7.893927,25.00934,-0.000173,24.016798,-0.0078,1.368
1004.00,7.894103,25.00927,-0.000173,24.017223,-0.0078,1.369
1006.00,7.893876,25.00810,-0.000173,24.017076,-0.0078,1.369
1008.00,7.893144,25.00874,-0.000172,24.016922,-0.0078,1.369
1010.00,7.893181,25.00856,-0.000173,24.017165,-0.0078,1.369
1012.00,7.893394,25.00816,-0.000174,24.016672,-0.0078,1.369
1014.00,7.892503,25.00844,-0.000174,24.016258,-0.0078,1.369
1016.00,7.892284,25.00871,-0.000172,24.017253,-0.0078,1.369
1018.00,7.892793,25.00850,-0.000172,24.016994,-0.0078,1.370
1020.00,7.892665,25.00870,-0.000174,24.016365,-0.0078,1.369
1022.00,7.893231,25.00822,-0.000173,24.016896,-0.0078,1.370
1024.00,7.893519,25.00829,-0.000172,24.017105,-0.0078,1.369
1026.00,7.893462,25.00840,-0.000174,24.017388,-0.0078,1.369
1028.00,7.893083,25.00779,-0.000174,24.016958,-0.0078,1.369
1030.00,7.892524,25.00784,-0.000172,24.016217,-0.0078,1.368
1032.00,7.892650,25.00715,-0.000172,24.016336,-0.0078,1.369
1034.00,7.893170,25.00826,-0.000174,24.016583,-0.0078,1.369
1036.00,7.893537,25.00787,-0.000174,24.016229,-0.0078,1.369
1038.00,7.893974,25.00823,-0.000174,24.016474,-0.0078,1.369
1040.00,7.895116,25.00794,-0.000173,24.016804,-0.0078,1.368
1042.00,7.895372,25.00774,-0.000173,24.016418,-0.0078,1.369
1044.00,7.895251,25.00782,-0.000173,24.017234,-0.0078,1.369
1046.00,7.895396,25.00783,-0.000173,24.017197,-0.0078,1.369
1048.00,7.895269,25.00870,-0.000173,24.016643,-0.0078,1.369
1050.00,7.894781,25.00879,-0.000174,24.016603,-0.0078,1.369
1052.00,7.895232,25.00845,-0.000173,24.017197,-0.0078,1.369
1054.00,7.894574,25.00834,-0.000171,24.016942,-0.0078,1.369
1056.00,7.895238,25.00820,-0.000172,24.016934,-0.0078,1.369
1058.00,7.894935,25.00802,-0.000173,24.016322,-0.0078,1.369
1060.00,7.894531,25.00790,-0.000174,24.016556,-0.0078,1.369
1062.00,7.894448,25.00777,-0.000172,24.016097,-0.0078,1.369
1064.00,7.894681,25.00820,-0.000173,24.016492,-0.0078,1.368
1066.00,7.894398,25.00835,-0.000173,24.016160,-0.0078,1.369
1068.00,7.893905,25.00737,-0.000174,24.016478,-0.0078,1.370
1070.00,7.892986,25.00822,-0.000175,24.016530,-0.0078,1.370
1072.00,7.892779,25.00779,-0.000175,24.016762,-0.0078,1.370
1074.00,7.892223,25.00776,-0.000173,24.016904,-0.0077,1.368
1076.00,7.891419,25.00698,-0.000173,24.016137,-0.0078,1.369
1078.00,7.890066,25.00703,-0.000172,24.016940,-0.0078,1.370
1080.00,7.890351,25.00729,-0.000173,24.016576,-0.0078,1.369
1082.00,7.889649,25.00657,-0.000173,24.016374,-0.0078,1.370
1084.00,7.889849,25.00708,-0.000173,24.016590,-0.0079,1.370
1086.00,7.889377,25.00790,-0.000173,24.017081,-0.0079,1.369
1088.00,7.889010,25.00830,-0.000173,24.016510,-0.0078,1.369
1090.00,7.888651,25.00829,-0.000172,24.016599,-0.0078,1.369
1092.00,7.888503,25.00897,-0.000173,24.016603,-0.0078,1.370
1094.00,7.887549,25.00869,-0.000174,24.017163,-0.0078,1.369
1096.00,7.887879,25.00937,-0.000172,24.016766,-0.0078,1.369
1098.00,7.888423,25.00842,-0.000173,24.016920,-0.0078,1.369
1100.00,7.889157,25.00839,-0.000172,24.017000,-0.0078,1.368
1102.00,7.889233,25.00863,-0.000172,24.016472,-0.0078,1.369
1104.00,7.887254,25.00876,-0.000172,24.016434,-0.0078,1.369
1106.00,7.886118,25.00873,-0.000173,24.016432,-0.0078,1.370
1108.00,7.884844,25.00759,-0.000174,24.016137,-0.0078,1.369
1110.00,7.885467,25.00819,-0.000174,24.017047,-0.0078,1.370
1112.00,7.886295,25.00786,-0.000174,24.016663,-0.0078,1.370
1114.00,7.886537,25.00853,-0.000175,24.016974,-0.0078,1.369
1116.00,7.887241,25.00921,-0.000174,24.016456,-0.0078,1.369
1118.00,7.887169,25.00901,-0.000174,24.016169,-0.0078,1.369
1120.00,7.887002,25.00802,-0.000172,24.016548,-0.0078,1.369
1122.00,7.887185,25.00829,-0.000174,24.016672,-0.0078,1.370
1124.00,7.887192,25.00852,-0.000173,24.016572,-0.0078,1.369
1126.00,7.888853,25.00889,-0.000173,24.016180,-0.0079,1.369
1128.00,7.890525,25.00870,-0.000172,24.017047,-0.0078,1.369
1130.00,7.889868,25.00896,-0.000172,24.016599,-0.0079,1.369
1132.00,7.889634,25.00838,-0.000174,24.016367,-0.0078,1.370
1134.00,7.889438,25.00821,-0.000173,24.017043,-0.0078,1.370
1136.00,7.888691,25.00871,-0.000172,24.016421,-0.0078,1.369
1138.00,7.887951,25.00825,-0.000173,24.017161,-0.0078,1.370
1140.00,7.887209,25.00862,-0.000171,24.017038,-0.0078,1.369
1142.00,7.886739,25.00875,-0.000173,24.017435,-0.0078,1.370
1144.00,7.886000,25.00936,-0.000173,24.016552,-0.0078,1.370
1146.00,7.885915,25.00913,-0.000173,24.016904,-0.0078,1.368
1148.00,7.885812,25.00949,-0.000172,24.017224,-0.0078,1.369
1150.00,7.886451,25.00932,-0.000173,24.016886,-0.0078,1.369
1152.00,7.887672,25.00952,-0.000173,24.016599,-0.0078,1.369
1154.00,7.887076,25.00871,-0.000173,24.017011,-0.0078,1.369
1156.00,7.886424,25.00897,-0.000174,24.016467,-0.0078,1.370
1158.00,7.885544,25.00873,-0.000173,24.016860,-0.0078,1.370
1160.00,7.885376,25.00930,-0.000173,24.016860,-0.0078,1.369
1162.00,7.886051,25.00837,-0.000172,24.016760,-0.0078,1.369
1164.00,7.885985,25.00904,-0.000173,24.016048,-0.0078,1.369
1166.00,7.886158,25.00886,-0.000173,24.017226,-0.0078,1.369
1168.00,7.885742,25.00921,-0.000174,24.016521,-0.0078,1.370
1170.00,7.885027,25.00930,-0.000173,24.016487,-0.0078,1.370
1172.00,7.885757,25.00911,-0.000173,24.016227,-0.0078,1.369
1174.00,7.884269,25.00941,-0.000173,24.016545,-0.0078,1.369
1176.00,7.882926,25.00921,-0.000172,24.016354,-0.0078,1.369
1178.00,7.883595,25.00986,-0.000173,24.017074,-0.0078,1.369
1180.00,7.883990,25.00952,-0.000173,24.016842,-0.0078,1.370
1182.00,7.884858,25.00872,-0.000173,24.016318,-0.0078,1.369
1184.00,7.885389,25.00855,-0.000173,24.016342,-0.0078,1.369
1186.00,7.885650,25.00960,-0.000173,24.016780,-0.0078,1.370
1188.00,7.885374,25.00959,-0.000172,24.017212,-0.0078,1.369
1190.00,7.885785,25.00926,-0.000173,24.016597,-0.0078,1.369
1192.00,7.886256,25.00940,-0.000173,24.016334,-0.0078,1.369
1194.00,7.885620,25.00861,-0.000173,24.016061,-0.0078,1.370
1196.00,7.885412,25.00914,-0.000173,24.016117,-0.0078,1.369
1198.00,7.887027,25.00978,-0.000173,24.016956,-0.0078,1.369
1200.00,7.886187,25.01000,-0.000172,24.017281,-0.0078,1.369
@2,12.0000,24.0
1202.00,7.884533,25.00898,-0.000174,24.017152,-0.0078,1.370
1204.00,7.881612,25.00928,-0.000174,24.015783,-0.0078,1.369
1206.00,7.873674,25.00874,-0.000172,24.016334,-0.0078,1.369
1208.00,7.842070,25.00885,-0.000172,24.017148,-0.0078,1.368
1210.00,7.758397,25.00951,-0.000171,24.016795,-0.0078,1.368
1212.00,7.641823,25.00862,-0.000173,24.016686,-0.0078,1.369
1214.00,7.522821,25.00871,-0.000172,24.016780,-0.0078,1.369
1216.00,7.411382,25.00797,-0.000173,24.016476,-0.0078,1.369
1218.00,7.307313,25.00808,-0.000174,24.016960,-0.0078,1.370
1220.00,7.208840,25.00815,-0.000175,24.016391,-0.0078,1.370
1222.00,7.116696,25.00853,-0.000175,24.016610,-0.0078,1.371
1224.00,7.029838,25.00820,-0.000175,24.016508,-0.0078,1.371
1226.00,6.948586,25.00890,-0.000176,24.016827,-0.0078,1.370
1228.00,6.876483,25.00812,-0.000176,24.017382,-0.0078,1.371
1230.00,6.819503,25.00834,-0.000176,24.016876,-0.0078,1.371
1232.00,6.792927,25.00793,-0.000177,24.016958,-0.0078,1.371
1234.00,6.812279,25.00791,-0.000176,24.016938,-0.0078,1.371
1236.00,6.859449,25.00771,-0.000176,24.017002,-0.0078,1.371
1238.00,6.913316,25.00849,-0.000175,24.017098,-0.0078,1.370
1240.00,6.967219,25.00849,-0.000174,24.016693,-0.0078,1.369
1242.00,7.021597,25.00790,-0.000174,24.016407,-0.0078,1.370
1244.00,7.076035,25.00863,-0.000175,24.016933,-0.0078,1.369
1246.00,7.131062,25.00830,-0.000174,24.016784,-0.0078,1.369
1248.00,7.187076,25.00785,-0.000174,24.016407,-0.0078,1.369
1250.00,7.243694,25.00785,-0.000173,24.016726,-0.0078,1.369
1252.00,7.299378,25.00777,-0.000175,24.016246,-0.0078,1.369
1254.00,7.350849,25.00816,-0.000175,24.016467,-0.0078,1.370
1256.00,7.398440,25.00842,-0.000174,24.016757,-0.0078,1.369
1258.00,7.441738,25.00888,-0.000174,24.017301,-0.0077,1.369
1260.00,7.480508,25.00895,-0.000175,24.017690,-0.0078,1.369
1262.00,7.514324,25.00930,-0.000175,24.017020,-0.0078,1.369
1264.00,7.544824,25.00904,-0.000173,24.016545,-0.0078,1.369
1266.00,7.573225,25.00869,-0.000174,24.016668,-0.0079,1.369
1268.00,7.596610,25.00887,-0.000174,24.016971,-0.0078,1.369
1270.00,7.618602,25.00827,-0.000175,24.017919,-0.0078,1.369
1272.00,7.639010,25.00872,-0.000175,24.016934,-0.0078,1.369
1274.00,7.655964,25.00864,-0.000173,24.017282,-0.0078,1.368
1276.00,7.671910,25.00818,-0.000173,24.017118,-0.0078,1.369
1278.00,7.687164,25.00830,-0.000173,24.017011,-0.0078,1.369
1280.00,7.701346,25.00900,-0.000173,24.017021,-0.0078,1.369
1282.00,7.713246,25.00837,-0.000172,24.016496,-0.0078,1.369
1284.00,7.722919,25.00892,-0.000174,24.017177,-0.0078,1.370
1286.00,7.732104,25.00886,-0.000174,24.017293,-0.0078,1.369
1288.00,7.740311,25.00815,-0.000174,24.017012,-0.0078,1.369
1290.00,7.746879,25.00880,-0.000174,24.017199,-0.0078,1.369
1292.00,7.754710,25.00947,-0.000174,24.017382,-0.0078,1.368
1294.00,7.761782,25.00969,-0.000173,24.016490,-0.0078,1.369
1296.00,7.767733,25.00948,-0.000173,24.016893,-0.0078,1.369
1298.00,7.774163,25.00957,-0.000174,24.016314,-0.0078,1.369
1300.00,7.779244,25.00964,-0.000174,24.016296,-0.0078,1.369
1302.00,7.783548,25.00989,-0.000175,24.016440,-0.0078,1.369
1304.00,7.788188,25.00938,-0.000174,24.016673,-0.0078,1.369
1306.00,7.792382,25.00946,-0.000172,24.017099,-0.0078,1.369
1308.00,7.795545,25.00927,-0.000174,24.017143,-0.0078,1.369
1310.00,7.798975,25.00993,-0.000174,24.016719,-0.0078,1.369
1312.00,7.802599,25.01002,-0.000172,24.017041,-0.0078,1.369
1314.00,7.805990,25.00930,-0.000172,24.017360,-0.0078,1.370
1316.00,7.809252,25.00975,-0.000174,24.016053,-0.0078,1.369
1318.00,7.812618,25.00945,-0.000175,24.016617,-0.0078,1.369
1320.00,7.814714,25.00878,-0.000173,24.016978,-0.0078,1.369
1322.00,7.817066,25.00879,-0.000173,24.016043,-0.0078,1.369
1324.00,7.818234,25.00889,-0.000173,24.015957,-0.0078,1.368
1326.00,7.819409,25.00861,-0.000173,24.016427,-0.0078,1.369
1328.00,7.821388,25.00934,-0.000173,24.016907,-0.0078,1.370
1330.00,7.824033,25.00927,-0.000173,24.016797,-0.0078,1.370
1332.00,7.826734,25.00910,-0.000174,24.016925,-0.0078,1.370
1334.00,7.829519,25.00955,-0.000174,24.016652,-0.0078,1.369
1336.00,7.831817,25.00970,-0.000174,24.016073,-0.0078,1.369
1338.00,7.833799,25.01011,-0.000172,24.016844,-0.0078,1.369
1340.00,7.835529,25.01006,-0.000172,24.016505,-0.0078,1.369
1342.00,7.836949,25.00979,-0.000172,24.016521,-0.0078,1.369
1344.00,7.837759,25.00995,-0.000172,24.016989,-0.0078,1.369
1346.00,7.838378,25.01023,-0.000173,24.016314,-0.0078,1.370
1348.00,7.838694,25.01057,-0.000172,24.016465,-0.0078,1.369
1350.00,7.838757,25.01027,-0.000172,24.017293,-0.0078,1.369
1352.00,7.838660,25.01064,-0.000173,24.017174,-0.0078,1.370
1354.00,7.838693,25.00984,-0.000173,24.016632,-0.0078,1.369
1356.00,7.837830,25.00949,-0.000173,24.017618,-0.0078,1.369
1358.00,7.837166,25.01038,-0.000173,24.016537,-0.0078,1.369
1360.00,7.836272,25.01035,-0.000172,24.016650,-0.0078,1.369
1362.00,7.835255,25.00989,-0.000172,24.016784,-0.0078,1.369
1364.00,7.833622,25.00902,-0.000172,24.016238,-0.0078,1.369
1366.00,7.834468,25.00884,-0.000172,24.016913,-0.0078,1.369
1368.00,7.835597,25.00923,-0.000173,24.016931,-0.0078,1.369
1370.00,7.835251,25.00850,-0.000174,24.016256,-0.0078,1.369
1372.00,7.835683,25.00785,-0.000173,24.016708,-0.0078,1.369
1374.00,7.835945,25.00794,-0.000174,24.017228,-0.0078,1.369
1376.00,7.837745,25.00791,-0.000172,24.017224,-0.0078,1.369
1378.00,7.838980,25.00867,-0.000173,24.017212,-0.0078,1.369
1380.00,7.839089,25.00917,-0.000173,24.016915,-0.0078,1.369
1382.00,7.839485,25.00906,-0.000172,24.017279,-0.0078,1.368
1384.00,7.839669,25.00919,-0.000173,24.017538,-0.0078,1.369
1386.00,7.840078,25.01034,-0.000173,24.016688,-0.0078,1.370
1388.00,7.840724,25.00973,-0.000175,24.017471,-0.0078,1.369
1390.00,7.841392,25.00950,-0.000173,24.016788,-0.0078,1.369
1392.00,7.842440,25.00921,-0.000172,24.016798,-0.0078,1.369
1394.00,7.843642,25.00849,-0.000173,24.016808,-0.0078,1.369
1396.00,7.843950,25.00925,-0.000172,24.016951,-0.0078,1.369
1398.00,7.844770,25.00889,-0.000173,24.017544,-0.0077,1.369
1400.00,7.844126,25.00975,-0.000172,24.016802,-0.0077,1.369
1402.00,7.845202,25.00914,-0.000173,24.016916,-0.0078,1.369
1404.00,7.845249,25.00876,-0.000173,24.016518,-0.0078,1.369
1406.00,7.845837,25.00978,-0.000173,24.017241,-0.0078,1.369
1408.00,7.846725,25.00951,-0.000173,24.017482,-0.0078,1.370
1410.00,7.847584,25.00897,-0.000173,24.016717,-0.0078,1.370
1412.00,7.848010,25.00854,-0.000174,24.017205,-0.0078,1.369
1414.00,7.847818,25.00903,-0.000173,24.017638,-0.0078,1.369
1416.00,7.848775,25.00886,-0.000173,24.017587,-0.0078,1.369
1418.00,7.850094,25.00878,-0.000173,24.017433,-0.0078,1.369
1420.00,7.849467,25.00811,-0.000173,24.016436,-0.0078,1.370
1422.00,7.849784,25.00846,-0.000174,24.016547,-0.0078,1.369
1424.00,7.849244,25.00780,-0.000173,24.016548,-0.0078,1.369
1426.00,7.849235,25.00818,-0.000173,24.016470,-0.0078,1.369
1428.00,7.850038,25.00794,-0.000173,24.016378,-0.0078,1.370
1430.00,7.850838,25.00768,-0.000174,24.016507,-0.0078,1.370
1432.00,7.851871,25.00773,-0.000172,24.016385,-0.0078,1.369
1434.00,7.853435,25.00802,-0.000173,24.016851,-0.0078,1.370
1436.00,7.853029,25.00809,-0.000173,24.016871,-0.0078,1.370
1438.00,7.851629,25.00814,-0.000174,24.017611,-0.0078,1.369
1440.00,7.851928,25.00826,-0.000172,24.016572,-0.0078,1.369
1442.00,7.851048,25.00888,-0.000173,24.016806,-0.0078,1.369
1444.00,7.851449,25.00782,-0.000173,24.016376,-0.0078,1.370
1446.00,7.852167,25.00883,-0.000172,24.017034,-0.0078,1.369
1448.00,7.852672,25.00815,-0.000172,24.016663,-0.0078,1.369
1450.00,7.854209,25.00849,-0.000172,24.017112,-0.0078,1.370
1452.00,7.854302,25.00786,-0.000173,24.016360,-0.0078,1.370
1454.00,7.854408,25.00787,-0.000173,24.016489,-0.0078,1.369
1456.00,7.854878,25.00784,-0.000173,24.017665,-0.0078,1.369
1458.00,7.854774,25.00822,-0.000173,24.017147,-0.0078,1.369
1460.00,7.854834,25.00817,-0.000174,24.016342,-0.0078,1.370
1462.00,7.854905,25.00806,-0.000173,24.016325,-0.0078,1.369
1464.00,7.855072,25.00776,-0.000174,24.016474,-0.0078,1.370
1466.00,7.855906,25.00802,-0.000173,24.017089,-0.0078,1.370
1468.00,7.856617,25.00757,-0.000173,24.017000,-0.0078,1.369
1470.00,7.856462,25.00753,-0.000173,24.016554,-0.0078,1.369
1472.00,7.856934,25.00794,-0.000173,24.016963,-0.0078,1.369
1474.00,7.857842,25.00794,-0.000172,24.016652,-0.0078,1.369
1476.00,7.857897,25.00847,-0.000173,24.016396,-0.0078,1.369
1478.00,7.858056,25.00783,-0.000173,24.016991,-0.0078,1.369
1480.00,7.858184,25.00838,-0.000172,24.016826,-0.0078,1.369
1482.00,7.857506,25.00859,-0.000173,24.016663,-0.0078,1.369
1484.00,7.857554,25.00847,-0.000173,24.017047,-0.0078,1.369
1486.00,7.858640,25.00803,-0.000173,24.016985,-0.0078,1.369
1488.00,7.858016,25.00812,-0.000173,24.017176,-0.0078,1.369
1490.00,7.857102,25.00831,-0.000173,24.016577,-0.0078,1.369
1492.00,7.857549,25.00849,-0.000174,24.017060,-0.0078,1.369
1494.00,7.857830,25.00853,-0.000173,24.016570,-0.0078,1.369
1496.00,7.857246,25.00886,-0.000173,24.016539,-0.0078,1.370
1498.00,7.856545,25.00878,-0.000173,24.017406,-0.0078,1.369
1500.00,7.856928,25.00767,-0.000173,24.016804,-0.0078,1.369
1502.00,7.857465,25.00746,-0.000174,24.016684,-0.0078,1.369
1504.00,7.857881,25.00802,-0.000174,24.017000,-0.0078,1.369
1506.00,7.858051,25.00847,-0.000174,24.016561,-0.0078,1.369
1508.00,7.859268,25.00848,-0.000173,24.016358,-0.0078,1.368
1510.00,7.858873,25.00926,-0.000173,24.017107,-0.0077,1.369
1512.00,7.858163,25.00985,-0.000173,24.016893,-0.0078,1.369
1514.00,7.857809,25.00968,-0.000173,24.016818,-0.0078,1.369
1516.00,7.857669,25.00886,-0.000174,24.016624,-0.0078,1.370
1518.00,7.856997,25.00924,-0.000173,24.016423,-0.0078,1.370
1520.00,7.856124,25.00851,-0.000173,24.016501,-0.0078,1.370
1522.00,7.855880,25.00902,-0.000173,24.017212,-0.0078,1.369
1524.00,7.857009,25.00951,-0.000174,24.016606,-0.0078,1.369
1526.00,7.857703,25.00917,-0.000173,24.017079,-0.0078,1.369
1528.00,7.858365,25.00952,-0.000173,24.017413,-0.0078,1.370
1530.00,7.858725,25.01001,-0.000173,24.016539,-0.0078,1.369
1532.00,7.858846,25.01024,-0.000173,24.016670,-0.0078,1.369
1534.00,7.859174,25.00997,-0.000173,24.016657,-0.0078,1.370
1536.00,7.858891,25.00931,-0.000173,24.016873,-0.0078,1.370
1538.00,7.858171,25.00878,-0.000173,24.017600,-0.0078,1.369
1540.00,7.857357,25.00956,-0.000174,24.017012,-0.0078,1.368
1542.00,7.856237,25.00974,-0.000174,24.016623,-0.0078,1.369
1544.00,7.855447,25.01020,-0.000173,24.016760,-0.0078,1.369
1546.00,7.855453,25.00949,-0.000173,24.016521,-0.0078,1.369
1548.00,7.856128,25.00937,-0.000173,24.016722,-0.0078,1.370
1550.00,7.858038,25.00872,-0.000174,24.016585,-0.0078,1.370
1552.00,7.857804,25.00827,-0.000175,24.016775,-0.0077,1.369
1554.00,7.857207,25.00888,-0.000173,24.017003,-0.0078,1.369
1556.00,7.857233,25.00864,-0.000173,24.017239,-0.0078,1.369
1558.00,7.856770,25.00891,-0.000172,24.017279,-0.0078,1.369
1560.00,7.856376,25.00880,-0.000171,24.016963,-0.0078,1.369
1562.00,7.856075,25.00946,-0.000173,24.016896,-0.0078,1.369
1564.00,7.856625,25.00919,-0.000173,24.016760,-0.0078,1.369
1566.00,7.857715,25.00828,-0.000173,24.016605,-0.0078,1.369
1568.00,7.857806,25.00934,-0.000172,24.017036,-0.0078,1.369
1570.00,7.857727,25.00924,-0.000173,24.016372,-0.0078,1.369
1572.00,7.857842,25.00941,-0.000174,24.017011,-0.0078,1.370
1574.00,7.857933,25.00915,-0.000173,24.016869,-0.0078,1.369
1576.00,7.857477,25.00873,-0.000173,24.017145,-0.0078,1.370
1578.00,7.856553,25.00890,-0.000173,24.016898,-0.0078,1.369
1580.00,7.857921,25.00965,-0.000173,24.017252,-0.0078,1.369
1582.00,7.857626,25.00967,-0.000173,24.016445,-0.0078,1.369
1584.00,7.857077,25.00893,-0.000172,24.016915,-0.0078,1.369
1586.00,7.857501,25.00902,-0.000173,24.017023,-0.0078,1.369
1588.00,7.857766,25.00916,-0.000173,24.016846,-0.0078,1.369
1590.00,7.856318,25.00907,-0.000174,24.017324,-0.0078,1.370
1592.00,7.855557,25.00907,-0.000174,24.016624,-0.0078,1.369
1594.00,7.856042,25.00886,-0.000174,24.017014,-0.0078,1.370
1596.00,7.857012,25.00947,-0.000174,24.017551,-0.0078,1.369
1598.00,7.857166,25.00925,-0.000172,24.017141,-0.0078,1.369
1600.00,7.857883,25.00922,-0.000174,24.017215,-0.0078,1.369
1602.00,7.859682,25.00983,-0.000174,24.016670,-0.0078,1.369
1604.00,7.857961,25.00960,-0.000172,24.017108,-0.0078,1.368
1606.00,7.857032,25.00934,-0.000172,24.017165,-0.0078,1.369
1608.00,7.857732,25.00875,-0.000173,24.016668,-0.0078,1.369
1610.00,7.859211,25.00983,-0.000173,24.016499,-0.0078,1.369
1612.00,7.860288,25.00937,-0.000173,24.016866,-0.0078,1.370
1614.00,7.860479,25.00947,-0.000175,24.016985,-0.0078,1.370
1616.00,7.859351,25.00923,-0.000174,24.017226,-0.0078,1.370
1618.00,7.857732,25.00973,-0.000173,24.017618,-0.0078,1.369
1620.00,7.855440,25.00965,-0.000173,24.016922,-0.0078,1.370
1622.00,7.854491,25.00945,-0.000173,24.016924,-0.0078,1.369
1624.00,7.855804,25.00948,-0.000172,24.016608,-0.0078,1.369
1626.00,7.856292,25.01040,-0.000172,24.017078,-0.0078,1.369
1628.00,7.856509,25.00993,-0.000172,24.017348,-0.0078,1.369
1630.00,7.857154,25.00935,-0.000172,24.016635,-0.0078,1.369
1632.00,7.856638,25.00881,-0.000172,24.017052,-0.0078,1.370
1634.00,7.857068,25.00976,-0.000172,24.017252,-0.0078,1.369
1636.00,7.855992,25.00942,-0.000172,24.017261,-0.0078,1.369
1638.00,7.854876,25.00893,-0.000173,24.016771,-0.0078,1.369
1640.00,7.854688,25.00940,-0.000172,24.016730,-0.0078,1.370
1642.00,7.854176,25.00930,-0.000174,24.017032,-0.0078,1.370
1644.00,7.855529,25.00911,-0.000174,24.017790,-0.0078,1.370
1646.00,7.856136,25.00902,-0.000173,24.017301,-0.0078,1.369
1648.00,7.855152,25.00954,-0.000173,24.017003,-0.0078,1.370
1650.00,7.854647,25.01019,-0.000173,24.016969,-0.0078,1.370
1652.00,7.855181,25.01018,-0.000172,24.016777,-0.0078,1.370
1654.00,7.854650,25.01063,-0.000172,24.017112,-0.0078,1.370
1656.00,7.853453,25.01035,-0.000173,24.017438,-0.0078,1.370
1658.00,7.854044,25.01029,-0.000173,24.016753,-0.0078,1.370
1660.00,7.854365,25.00976,-0.000172,24.016751,-0.0077,1.369
1662.00,7.853948,25.00942,-0.000174,24.017127,-0.0078,1.370
1664.00,7.853174,25.00896,-0.000171,24.016965,-0.0078,1.370
1666.00,7.853665,25.00994,-0.000172,24.016898,-0.0077,1.369
1668.00,7.854460,25.00993,-0.000172,24.017087,-0.0078,1.370
1670.00,7.854784,25.00981,-0.000173,24.017727,-0.0078,1.370
1672.00,7.854817,25.01029,-0.000173,24.017377,-0.0077,1.369
1674.00,7.855379,25.01014,-0.000173,24.016363,-0.0078,1.369
1676.00,7.854739,25.01032,-0.000174,24.016753,-0.0078,1.370
1678.00,7.855131,25.01040,-0.000172,24.016911,-0.0078,1.370
1680.00,7.854995,25.00971,-0.000174,24.017000,-0.0078,1.370
1682.00,7.854514,25.00993,-0.000173,24.016860,-0.0078,1.370
1684.00,7.854598,25.00977,-0.000174,24.017132,-0.0078,1.369
1686.00,7.854957,25.00957,-0.000173,24.016686,-0.0078,1.369
1688.00,7.854602,25.01003,-0.000172,24.016925,-0.0078,1.370
1690.00,7.854122,25.00971,-0.000172,24.017342,-0.0078,1.369
1692.00,7.853233,25.01018,-0.000172,24.017137,-0.0078,1.370
1694.00,7.853399,25.00952,-0.000173,24.017020,-0.0078,1.370
1696.00,7.853391,25.00908,-0.000173,24.016577,-0.0078,1.370
1698.00,7.854881,25.00915,-0.000173,24.016432,-0.0078,1.369
1700.00,7.855773,25.00886,-0.000172,24.017495,-0.0078,1.370
1702.00,7.855775,25.00913,-0.000174,24.017157,-0.0078,1.369
1704.00,7.854672,25.00958,-0.000172,24.017027,-0.0078,1.369
1706.00,7.852973,25.00957,-0.000173,24.016898,-0.0078,1.370
1708.00,7.852445,25.00955,-0.000173,24.016708,-0.0078,1.370
1710.00,7.853972,25.00931,-0.000172,24.016664,-0.0078,1.370
1712.00,7.855911,25.00945,-0.000174,24.016847,-0.0078,1.370
1714.00,7.855538,25.00941,-0.000174,24.016880,-0.0078,1.370
1716.00,7.856083,25.00916,-0.000175,24.016632,-0.0078,1.370
1718.00,7.855099,25.00918,-0.000174,24.016985,-0.0078,1.370
1720.00,7.853845,25.00969,-0.000173,24.016563,-0.0078,1.370
1722.00,7.854250,25.00941,-0.000173,24.017360,-0.0078,1.370
1724.00,7.856120,25.00903,-0.000174,24.017021,-0.0078,1.370
1726.00,7.854891,25.00919,-0.000173,24.017186,-0.0078,1.369
1728.00,7.854747,25.01041,-0.000171,24.017237,-0.0078,1.370
1730.00,7.854259,25.01087,-0.000172,24.017605,-0.0078,1.369
1732.00,7.853113,25.01014,-0.000173,24.016871,-0.0078,1.370
1734.00,7.851838,25.00990,-0.000173,24.016342,-0.0078,1.369
1736.00,7.851650,25.00983,-0.000173,24.016869,-0.0077,1.369
1738.00,7.851613,25.01032,-0.000173,24.016900,-0.0078,1.370
1740.00,7.853103,25.01052,-0.000172,24.015997,-0.0078,1.370
1742.00,7.853134,25.00999,-0.000172,24.017130,-0.0078,1.370
1744.00,7.852625,25.00975,-0.000173,24.016396,-0.0078,1.370
1746.00,7.852036,25.01044,-0.000173,24.016800,-0.0078,1.370
1748.00,7.852156,25.01041,-0.000173,24.016737,-0.0078,1.370
1750.00,7.852308,25.01054,-0.000173,24.016338,-0.0078,1.369
1752.00,7.851792,25.01018,-0.000173,24.015901,-0.0078,1.370
1754.00,7.850852,25.00990,-0.000175,24.016681,-0.0078,1.370
1756.00,7.851475,25.01005,-0.000174,24.016155,-0.0078,1.370
1758.00,7.852449,25.01041,-0.000173,24.016338,-0.0078,1.369
1760.00,7.852185,25.01013,-0.000172,24.016931,-0.0078,1.369
1762.00,7.853367,25.01017,-0.000172,24.016898,-0.0078,1.369
1764.00,7.854168,25.01063,-0.000172,24.016260,-0.0078,1.369
1766.00,7.853841,25.01006,-0.000172,24.016682,-0.0078,1.370
1768.00,7.854107,25.01021,-0.000173,24.017843,-0.0078,1.370
1770.00,7.853684,25.01056,-0.000174,24.017060,-0.0078,1.370
1772.00,7.852294,25.00990,-0.000174,24.016639,-0.0078,1.371
1774.00,7.851921,25.00963,-0.000173,24.017161,-0.0078,1.370
1776.00,7.852494,25.00998,-0.000172,24.016499,-0.0078,1.370
1778.00,7.851627,25.01081,-0.000173,24.016672,-0.0078,1.369
1780.00,7.851647,25.01030,-0.000173,24.016606,-0.0078,1.370
1782.00,7.852353,25.00934,-0.000174,24.016994,-0.0078,1.370
1784.00,7.851773,25.01014,-0.000174,24.016735,-0.0078,1.369
1786.00,7.850548,25.01001,-0.000173,24.016579,-0.0078,1.369
1788.00,7.850785,25.00934,-0.000173,24.016541,-0.0078,1.370
1790.00,7.850562,25.00967,-0.000174,24.016915,-0.0078,1.370
1792.00,7.851357,25.01022,-0.000174,24.016873,-0.0078,1.369
1794.00,7.851854,25.00969,-0.000173,24.017496,-0.0078,1.370
1796.00,7.851899,25.00893,-0.000173,24.016965,-0.0078,1.370
1798.00,7.851372,25.00934,-0.000173,24.016612,-0.0078,1.371
1800.00,7.851325,25.00897,-0.000173,24.017118,-0.0078,1.369
1802.00,7.851878,25.00968,-0.000173,24.016595,-0.0078,1.370
@3,12.0000,24.0
1804.00,7.850806,25.00881,-0.000172,24.016876,-0.0078,1.370
1806.00,7.843154,25.00895,-0.000172,24.017212,-0.0078,1.369
1808.00,7.818123,25.00807,-0.000173,24.016498,-0.0078,1.368
1810.00,7.751218,25.00894,-0.000172,24.016681,-0.0078,1.369
1812.00,7.655592,25.00698,-0.000173,24.016927,-0.0078,1.369
1814.00,7.556919,25.00754,-0.000173,24.017147,-0.0078,1.369
1816.00,7.466230,25.00746,-0.000174,24.016673,-0.0078,1.370
1818.00,7.380934,25.00724,-0.000173,24.016624,-0.0078,1.370
1820.00,7.299881,25.00764,-0.000175,24.017083,-0.0078,1.371
1822.00,7.224835,25.00784,-0.000174,24.015923,-0.0078,1.370
1824.00,7.153007,25.00793,-0.000175,24.017038,-0.0078,1.370
1826.00,7.088853,25.00781,-0.000175,24.017128,-0.0077,1.371
1828.00,7.033205,25.00752,-0.000175,24.016746,-0.0078,1.371
1830.00,6.990196,25.00788,-0.000175,24.017331,-0.0078,1.372
1832.00,6.970394,25.00768,-0.000174,24.017099,-0.0078,1.372
1834.00,6.986656,25.00848,-0.000176,24.017065,-0.0077,1.373
1836.00,7.027326,25.00871,-0.000177,24.017290,-0.0078,1.371
1838.00,7.073477,25.00866,-0.000176,24.017136,-0.0078,1.371
1840.00,7.116414,25.00937,-0.000175,24.017292,-0.0078,1.371
1842.00,7.158342,25.00855,-0.000174,24.017054,-0.0078,1.371
1844.00,7.201040,25.00844,-0.000175,24.017130,-0.0078,1.370
1846.00,7.244742,25.00815,-0.000175,24.017172,-0.0078,1.370
1848.00,7.289385,25.00889,-0.000175,24.016670,-0.0078,1.370
1850.00,7.333843,25.00822,-0.000175,24.016706,-0.0078,1.370
1852.00,7.376347,25.00870,-0.000174,24.017475,-0.0078,1.370
1854.00,7.416463,25.00816,-0.000173,24.017101,-0.0078,1.369
1856.00,7.451970,25.00871,-0.000174,24.016992,-0.0078,1.370
1858.00,7.485127,25.00881,-0.000174,24.016663,-0.0078,1.370
1860.00,7.515462,25.00926,-0.000174,24.016492,-0.0078,1.370
1862.00,7.543478,25.00935,-0.000174,24.016556,-0.0078,1.370
1864.00,7.568903,25.00934,-0.000175,24.016380,-0.0078,1.370
1866.00,7.591992,25.00969,-0.000175,24.016527,-0.0078,1.370
1868.00,7.612238,25.00953,-0.000174,24.017094,-0.0078,1.370
1870.00,7.630856,25.00920,-0.000174,24.017136,-0.0078,1.369
1872.00,7.647174,25.01024,-0.000173,24.017132,-0.0078,1.370
1874.00,7.660317,25.00987,-0.000174,24.016744,-0.0078,1.370
1876.00,7.673900,25.00924,-0.000175,24.017020,-0.0078,1.370
1878.00,7.686405,25.00923,-0.000174,24.016617,-0.0078,1.369
1880.00,7.697094,25.00925,-0.000174,24.017337,-0.0078,1.369
1882.00,7.705531,25.00997,-0.000174,24.017299,-0.0078,1.370
1884.00,7.713234,25.00960,-0.000173,24.017583,-0.0078,1.370
1886.00,7.721148,25.00956,-0.000175,24.017480,-0.0078,1.370
1888.00,7.727883,25.01003,-0.000173,24.017224,-0.0078,1.370
1890.00,7.735089,25.00959,-0.000175,24.017092,-0.0078,1.369
1892.00,7.741105,25.00975,-0.000173,24.016757,-0.0077,1.369
1894.00,7.745113,25.00973,-0.000173,24.016978,-0.0078,1.370
1896.00,7.749210,25.01067,-0.000173,24.016920,-0.0078,1.370
1898.00,7.753096,25.01108,-0.000173,24.017012,-0.0078,1.370
1900.00,7.757439,25.01157,-0.000174,24.017125,-0.0078,1.370
1902.00,7.762424,25.01065,-0.000174,24.016808,-0.0078,1.369
1904.00,7.766722,25.01140,-0.000174,24.017511,-0.0078,1.370
1906.00,7.769275,25.01091,-0.000174,24.017516,-0.0078,1.370
1908.00,7.772644,25.01074,-0.000174,24.016947,-0.0078,1.370
1910.00,7.777359,25.01209,-0.000175,24.016421,-0.0078,1.370
1912.00,7.780826,25.01143,-0.000174,24.017297,-0.0078,1.369
1914.00,7.782377,25.01132,-0.000172,24.016470,-0.0078,1.370
1916.00,7.783316,25.01027,-0.000174,24.016983,-0.0078,1.370
1918.00,7.787597,25.01081,-0.000174,24.016916,-0.0078,1.370
1920.00,7.790161,25.01113,-0.000174,24.016829,-0.0078,1.369
1922.00,7.791754,25.01087,-0.000174,24.017159,-0.0078,1.369
1924.00,7.793842,25.01090,-0.000174,24.016595,-0.0078,1.370
1926.00,7.797246,25.01173,-0.000173,24.017192,-0.0078,1.370
1928.00,7.799583,25.01108,-0.000171,24.017020,-0.0078,1.370
1930.00,7.801254,25.01115,-0.000172,24.017083,-0.0078,1.370
1932.00,7.801148,25.01040,-0.000173,24.016842,-0.0078,1.370
1934.00,7.802203,25.01039,-0.000172,24.016516,-0.0078,1.370
1936.00,7.804223,25.01002,-0.000172,24.017573,-0.0078,1.370
1938.00,7.806070,25.01056,-0.000172,24.017328,-0.0078,1.370
1940.00,7.807030,25.01070,-0.000173,24.017241,-0.0078,1.370
1942.00,7.807645,25.01087,-0.000173,24.016757,-0.0078,1.370
1944.00,7.808371,25.01118,-0.000171,24.017161,-0.0078,1.370
1946.00,7.807567,25.01055,-0.000171,24.017618,-0.0078,1.369
1948.00,7.808360,25.01065,-0.000172,24.016929,-0.0078,1.370
1950.00,7.810084,25.01085,-0.000172,24.017192,-0.0078,1.370
1952.00,7.811645,25.01064,-0.000172,24.017165,-0.0078,1.370
1954.00,7.811227,25.01104,-0.000172,24.017248,-0.0077,1.370
1956.00,7.811211,25.01097,-0.000172,24.016566,-0.0078,1.370
1958.00,7.811219,25.01128,-0.000173,24.016831,-0.0078,1.370
1960.00,7.811140,25.01140,-0.000172,24.016721,-0.0077,1.370
1962.00,7.811839,25.01098,-0.000171,24.017235,-0.0078,1.370
1964.00,7.813324,25.01087,-0.000172,24.016708,-0.0078,1.369
1966.00,7.813160,25.01092,-0.000172,24.017286,-0.0078,1.370
1968.00,7.811623,25.01126,-0.000172,24.017447,-0.0078,1.370
1970.00,7.811701,25.01141,-0.000173,24.016525,-0.0078,1.371
1972.00,7.812799,25.01158,-0.000173,24.016922,-0.0078,1.370
1974.00,7.812578,25.01106,-0.000173,24.017235,-0.0078,1.369
1976.00,7.813438,25.01113,-0.000172,24.017513,-0.0078,1.369
1978.00,7.813683,25.01248,-0.000173,24.017402,-0.0078,1.370
1980.00,7.813237,25.01139,-0.000173,24.017417,-0.0078,1.370
1982.00,7.813249,25.01130,-0.000173,24.017025,-0.0077,1.370
1984.00,7.812843,25.01218,-0.000173,24.017293,-0.0078,1.370
1986.00,7.813280,25.01172,-0.000174,24.017005,-0.0078,1.370
1988.00,7.813795,25.01173,-0.000173,24.017186,-0.0078,1.370
1990.00,7.814696,25.01141,-0.000173,24.017076,-0.0078,1.370
1992.00,7.816369,25.01155,-0.000175,24.016425,-0.0078,1.370
1994.00,7.816453,25.01075,-0.000174,24.017025,-0.0078,1.370
1996.00,7.815772,25.01050,-0.000171,24.017335,-0.0078,1.370
1998.00,7.815738,25.01071,-0.000172,24.017194,-0.0078,1.370
2000.00,7.815985,25.01036,-0.000173,24.017235,-0.0078,1.370
2002.00,7.815965,25.01139,-0.000173,24.016527,-0.0078,1.370
2004.00,7.817060,25.01083,-0.000173,24.016887,-0.0078,1.370
2006.00,7.818254,25.01129,-0.000171,24.017230,-0.0078,1.370
2008.00,7.818295,25.01077,-0.000172,24.016699,-0.0078,1.370
2010.00,7.818825,25.01035,-0.000173,24.017781,-0.0078,1.370
2012.00,7.818637,25.01023,-0.000173,24.017239,-0.0078,1.370
2014.00,7.819196,25.01073,-0.000173,24.016837,-0.0078,1.370
2016.00,7.820905,25.01100,-0.000173,24.017021,-0.0078,1.370
2018.00,7.821982,25.01143,-0.000172,24.017393,-0.0078,1.369
2020.00,7.822048,25.01106,-0.000172,24.016876,-0.0078,1.370
2022.00,7.822877,25.01107,-0.000173,24.016726,-0.0078,1.370
2024.00,7.823031,25.01173,-0.000174,24.017228,-0.0078,1.370
2026.00,7.822264,25.01126,-0.000175,24.017351,-0.0078,1.370
2028.00,7.822381,25.01115,-0.000172,24.017230,-0.0078,1.370
2030.00,7.823709,25.01129,-0.000174,24.017288,-0.0078,1.370
2032.00,7.824912,25.01118,-0.000172,24.017038,-0.0078,1.369
2034.00,7.826064,25.01133,-0.000172,24.017411,-0.0078,1.370
2036.00,7.827233,25.01081,-0.000174,24.017339,-0.0078,1.370
2038.00,7.828348,25.01111,-0.000174,24.017386,-0.0078,1.370
2040.00,7.829040,25.01171,-0.000174,24.016916,-0.0078,1.371
2042.00,7.828491,25.01155,-0.000173,24.017226,-0.0078,1.370
2044.00,7.829365,25.01107,-0.000173,24.017248,-0.0078,1.370
2046.00,7.828404,25.01050,-0.000174,24.017029,-0.0078,1.370
2048.00,7.828051,25.01056,-0.000173,24.017243,-0.0078,1.369
2050.00,7.829116,25.01103,-0.000172,24.017685,-0.0078,1.370
2052.00,7.830392,25.01077,-0.000174,24.017460,-0.0077,1.370
2054.00,7.830685,25.01063,-0.000173,24.017362,-0.0078,1.370
2056.00,7.830208,25.01041,-0.000174,24.016953,-0.0078,1.371
2058.00,7.830223,25.01063,-0.000174,24.017188,-0.0078,1.370
2060.00,7.830537,25.01049,-0.000174,24.017592,-0.0078,1.370
2062.00,7.831594,25.00970,-0.000172,24.016759,-0.0078,1.371
2064.00,7.831110,25.01040,-0.000174,24.017384,-0.0078,1.370
2066.00,7.831103,25.01011,-0.000173,24.017498,-0.0078,1.370
2068.00,7.831232,25.01035,-0.000171,24.017466,-0.0078,1.370
2070.00,7.831073,25.01017,-0.000172,24.017533,-0.0077,1.370
2072.00,7.830693,25.01013,-0.000173,24.016960,-0.0078,1.371
2074.00,7.830646,25.01062,-0.000172,24.017003,-0.0077,1.370
2076.00,7.831324,25.01062,-0.000173,24.017312,-0.0078,1.370
2078.00,7.831816,25.00997,-0.000174,24.017752,-0.0078,1.370
2080.00,7.832377,25.01023,-0.000173,24.016936,-0.0078,1.370
2082.00,7.832149,25.01023,-0.000172,24.017346,-0.0078,1.370
2084.00,7.830927,25.01063,-0.000173,24.017388,-0.0077,1.371
2086.00,7.831543,25.01064,-0.000173,24.017346,-0.0077,1.370
2088.00,7.830624,25.01140,-0.000173,24.016385,-0.0077,1.371
2090.00,7.829837,25.01140,-0.000173,24.017021,-0.0078,1.371
2092.00,7.830538,25.01167,-0.000173,24.017442,-0.0077,1.370
2094.00,7.831169,25.01126,-0.000174,24.018046,-0.0078,1.369
2096.00,7.831518,25.01123,-0.000172,24.017252,-0.0078,1.370
2098.00,7.832098,25.01083,-0.000172,24.016363,-0.0078,1.371
2100.00,7.831224,25.01088,-0.000173,24.017069,-0.0077,1.370
2102.00,7.831177,25.01110,-0.000173,24.016820,-0.0078,1.371
2104.00,7.832324,25.01099,-0.000173,24.017346,-0.0078,1.371
2106.00,7.832155,25.01055,-0.000173,24.017101,-0.0078,1.371
2108.00,7.832290,25.01059,-0.000173,24.016895,-0.0078,1.370
2110.00,7.832974,25.01126,-0.000173,24.016802,-0.0078,1.371
2112.00,7.832780,25.01163,-0.000173,24.016748,-0.0078,1.371
2114.00,7.832604,25.01193,-0.000173,24.016996,-0.0078,1.370
2116.00,7.833063,25.01039,-0.000173,24.016784,-0.0078,1.371
2118.00,7.833930,25.01141,-0.000173,24.017301,-0.0078,1.371
2120.00,7.834340,25.01158,-0.000172,24.016998,-0.0078,1.370
2122.00,7.835087,25.01170,-0.000171,24.016583,-0.0078,1.371
2124.00,7.835651,25.01060,-0.000171,24.016516,-0.0078,1.370
2126.00,7.835334,25.01085,-0.000173,24.016867,-0.0078,1.371
2128.00,7.835374,25.01086,-0.000172,24.017190,-0.0078,1.371
2130.00,7.835265,25.01159,-0.000172,24.017904,-0.0078,1.371
2132.00,7.834961,25.01160,-0.000173,24.016969,-0.0078,1.371
2134.00,7.834271,25.01186,-0.000173,24.017002,-0.0078,1.371
2136.00,7.833018,25.01162,-0.000173,24.017190,-0.0078,1.371
2138.00,7.832587,25.01198,-0.000173,24.017183,-0.0078,1.371
2140.00,7.833119,25.01187,-0.000174,24.016815,-0.0078,1.371
2142.00,7.832852,25.01152,-0.000173,24.016965,-0.0078,1.371
2144.00,7.832962,25.01201,-0.000174,24.017070,-0.0078,1.371
2146.00,7.832468,25.01151,-0.000173,24.017284,-0.0078,1.370
2148.00,7.832325,25.01152,-0.000173,24.017147,-0.0078,1.370
2150.00,7.832660,25.01160,-0.000172,24.017263,-0.0078,1.370
2152.00,7.831039,25.01169,-0.000172,24.017243,-0.0078,1.371
2154.00,7.831807,25.01134,-0.000173,24.017034,-0.0077,1.371
2156.00,7.832001,25.01123,-0.000174,24.016829,-0.0078,1.370
2158.00,7.830815,25.01179,-0.000174,24.017355,-0.0078,1.370
2160.00,7.830991,25.01225,-0.000173,24.016902,-0.0078,1.371
2162.00,7.832222,25.01186,-0.000174,24.016867,-0.0078,1.371
2164.00,7.834213,25.01258,-0.000174,24.016550,-0.0078,1.371
2166.00,7.835665,25.01190,-0.000174,24.017302,-0.0078,1.370
2168.00,7.836026,25.01214,-0.000173,24.017475,-0.0078,1.371
2170.00,7.835546,25.01119,-0.000172,24.017498,-0.0078,1.371
2172.00,7.835939,25.01126,-0.000173,24.017081,-0.0078,1.371
2174.00,7.837066,25.01087,-0.000172,24.017264,-0.0078,1.370
2176.00,7.836130,25.01096,-0.000172,24.017232,-0.0078,1.371
2178.00,7.835894,25.01222,-0.000173,24.017136,-0.0078,1.370
2180.00,7.836359,25.01164,-0.000172,24.017217,-0.0078,1.370
2182.00,7.836741,25.01222,-0.000173,24.017194,-0.0078,1.371
2184.00,7.835668,25.01204,-0.000173,24.016922,-0.0078,1.370
2186.00,7.835670,25.01217,-0.000172,24.016561,-0.0078,1.371
2188.00,7.835345,25.01233,-0.000173,24.017185,-0.0077,1.372
2190.00,7.835437,25.01246,-0.000173,24.017181,-0.0078,1.371
2192.00,7.835500,25.01297,-0.000173,24.017462,-0.0078,1.371
2194.00,7.835748,25.01200,-0.000173,24.016849,-0.0078,1.371
2196.00,7.834965,25.01191,-0.000173,24.017127,-0.0078,1.370
2198.00,7.834053,25.01267,-0.000173,24.016779,-0.0077,1.370
2200.00,7.833804,25.01286,-0.000173,24.017094,-0.0078,1.371
2202.00,7.834722,25.01261,-0.000174,24.017395,-0.0078,1.371
2204.00,7.835099,25.01214,-0.000173,24.016519,-0.0078,1.371
2206.00,7.835158,25.01209,-0.000172,24.016798,-0.0078,1.371
2208.00,7.834929,25.01114,-0.000172,24.016722,-0.0078,1.371
2210.00,7.834323,25.01175,-0.000174,24.016786,-0.0078,1.371
2212.00,7.835360,25.01151,-0.000173,24.016307,-0.0078,1.370
2214.00,7.836297,25.01135,-0.000174,24.015974,-0.0078,1.371
2216.00,7.836734,25.01194,-0.000173,24.017205,-0.0078,1.371
2218.00,7.835856,25.01190,-0.000173,24.015950,-0.0078,1.371
2220.00,7.835978,25.01181,-0.000173,24.016418,-0.0078,1.370
2222.00,7.834661,25.01148,-0.000172,24.016429,-0.0078,1.371
2224.00,7.834630,25.01166,-0.000172,24.016380,-0.0078,1.371
2226.00,7.834921,25.01179,-0.000173,24.016316,-0.0078,1.370
2228.00,7.836076,25.01122,-0.000174,24.016726,-0.0078,1.370
2230.00,7.836089,25.01170,-0.000173,24.016358,-0.0078,1.370
2232.00,7.835026,25.01127,-0.000173,24.016815,-0.0078,1.371
2234.00,7.833371,25.01171,-0.000173,24.016896,-0.0078,1.371
2236.00,7.832680,25.01090,-0.000175,24.016918,-0.0078,1.371
2238.00,7.834054,25.01095,-0.000173,24.017215,-0.0078,1.371
2240.00,7.834760,25.01098,-0.000172,24.016838,-0.0078,1.371
2242.00,7.834794,25.01099,-0.000175,24.017607,-0.0078,1.370
2244.00,7.834599,25.01099,-0.000174,24.015956,-0.0078,1.371
2246.00,7.833733,25.01129,-0.000173,24.016940,-0.0078,1.372
2248.00,7.834513,25.01112,-0.000174,24.016376,-0.0078,1.371
2250.00,7.834849,25.01100,-0.000173,24.016231,-0.0078,1.371
2252.00,7.834749,25.01071,-0.000174,24.016849,-0.0078,1.371
2254.00,7.834159,25.01088,-0.000174,24.016416,-0.0078,1.371
2256.00,7.832904,25.01047,-0.000173,24.016369,-0.0078,1.371
2258.00,7.832864,25.01073,-0.000175,24.017045,-0.0078,1.370
2260.00,7.833791,25.01068,-0.000172,24.016565,-0.0078,1.370
2262.00,7.835510,25.01164,-0.000172,24.016664,-0.0078,1.371
2264.00,7.835648,25.01094,-0.000173,24.016780,-0.0078,1.370
2266.00,7.836419,25.01117,-0.000172,24.016956,-0.0078,1.371
2268.00,7.837381,25.01099,-0.000173,24.017052,-0.0078,1.371
2270.00,7.836986,25.01117,-0.000174,24.017130,-0.0078,1.371
2272.00,7.837881,25.01091,-0.000174,24.016875,-0.0078,1.371
2274.00,7.837391,25.01132,-0.000174,24.016356,-0.0078,1.370
2276.00,7.837001,25.01122,-0.000173,24.016430,-0.0078,1.371
2278.00,7.837413,25.01095,-0.000174,24.017458,-0.0078,1.372
2280.00,7.836877,25.01155,-0.000173,24.017009,-0.0078,1.371
2282.00,7.836673,25.01125,-0.000174,24.016748,-0.0078,1.371
2284.00,7.837292,25.01097,-0.000172,24.017230,-0.0078,1.370
2286.00,7.838398,25.01138,-0.000172,24.016789,-0.0078,1.371
2288.00,7.837943,25.01079,-0.000173,24.016653,-0.0078,1.371
2290.00,7.836138,25.01058,-0.000173,24.017299,-0.0078,1.371
2292.00,7.834224,25.01091,-0.000173,24.016887,-0.0078,1.371
2294.00,7.832386,25.01090,-0.000172,24.016666,-0.0078,1.371
2296.00,7.833125,25.01090,-0.000172,24.016811,-0.0078,1.371
2298.00,7.834539,25.01056,-0.000173,24.016826,-0.0078,1.371
2300.00,7.835398,25.01218,-0.000173,24.016474,-0.0078,1.371
2302.00,7.834919,25.01157,-0.000173,24.016934,-0.0078,1.371
2304.00,7.834230,25.01160,-0.000172,24.017087,-0.0078,1.371
2306.00,7.835893,25.01106,-0.000173,24.017330,-0.0078,1.371
2308.00,7.836777,25.01178,-0.000173,24.017246,-0.0078,1.371
2310.00,7.835950,25.01105,-0.000174,24.017105,-0.0078,1.371
2312.00,7.835151,25.01170,-0.000172,24.016492,-0.0078,1.371
2314.00,7.834442,25.01089,-0.000173,24.016779,-0.0078,1.371
2316.00,7.834247,25.01087,-0.000174,24.017536,-0.0078,1.371
2318.00,7.833478,25.01051,-0.000174,24.017293,-0.0078,1.370
2320.00,7.833412,25.01121,-0.000173,24.017250,-0.0078,1.371
2322.00,7.832923,25.01105,-0.000173,24.016726,-0.0078,1.371
2324.00,7.832640,25.01088,-0.000174,24.016779,-0.0077,1.371
2326.00,7.832940,25.01112,-0.000174,24.017031,-0.0078,1.371
2328.00,7.833708,25.01144,-0.000174,24.016409,-0.0078,1.370
2330.00,7.834249,25.01112,-0.000173,24.016849,-0.0078,1.371
2332.00,7.834646,25.01161,-0.000173,24.017107,-0.0078,1.371
2334.00,7.833685,25.01179,-0.000173,24.017641,-0.0078,1.370
2336.00,7.832542,25.01243,-0.000174,24.017199,-0.0078,1.370
2338.00,7.831882,25.01248,-0.000174,24.016889,-0.0078,1.371
2340.00,7.832371,25.01234,-0.000173,24.017206,-0.0078,1.371
2342.00,7.833077,25.01179,-0.000174,24.016510,-0.0078,1.372
2344.00,7.833104,25.01222,-0.000174,24.016612,-0.0078,1.371
2346.00,7.833245,25.01239,-0.000174,24.016876,-0.0078,1.372
2348.00,7.833326,25.01185,-0.000174,24.017351,-0.0078,1.371
2350.00,7.833085,25.01160,-0.000174,24.016550,-0.0078,1.371
2352.00,7.832198,25.01132,-0.000174,24.017041,-0.0078,1.371
2354.00,7.831022,25.01158,-0.000173,24.016817,-0.0078,1.371
2356.00,7.830713,25.01139,-0.000174,24.016351,-0.0078,1.371
2358.00,7.831915,25.01128,-0.000174,24.017034,-0.0078,1.371
2360.00,7.832821,25.01214,-0.000173,24.016771,-0.0078,1.371
2362.00,7.832590,25.01172,-0.000173,24.016623,-0.0078,1.371
2364.00,7.832187,25.01220,-0.000174,24.016824,-0.0078,1.371
2366.00,7.831730,25.01207,-0.000174,24.017203,-0.0078,1.371
2368.00,7.830886,25.01229,-0.000175,24.016974,-0.0078,1.371
2370.00,7.830443,25.01301,-0.000174,24.017090,-0.0078,1.371
2372.00,7.830394,25.01272,-0.000174,24.016481,-0.0078,1.371
2374.00,7.831247,25.01187,-0.000174,24.016672,-0.0078,1.371
2376.00,7.833606,25.01190,-0.000173,24.016456,-0.0078,1.371
2378.00,7.834647,25.01207,-0.000174,24.016476,-0.0078,1.371
2380.00,7.834038,25.01159,-0.000173,24.016724,-0.0078,1.371
2382.00,7.833883,25.01201,-0.000173,24.016907,-0.0078,1.372
2384.00,7.833537,25.01199,-0.000175,24.016432,-0.0078,1.371
2386.00,7.832673,25.01225,-0.000174,24.017107,-0.0078,1.372
2388.00,7.831392,25.01085,-0.000174,24.016630,-0.0078,1.371
2390.00,7.831659,25.00984,-0.000174,24.016166,-0.0078,1.372
2392.00,7.833113,25.01000,-0.000174,24.016525,-0.0078,1.371
2394.00,7.833395,25.01187,-0.000173,24.016547,-0.0078,1.372
2396.00,7.832857,25.01124,-0.000174,24.017034,-0.0078,1.371
2398.00,7.833205,25.01073,-0.000173,24.016760,-0.0078,1.371
2400.00,7.833241,25.01089,-0.000173,24.017032,-0.0078,1.371
2402.00,7.832740,25.01199,-0.000173,24.016710,-0.0078,1.371
@4,12.0000,24.0
2404.00,7.831390,25.01154,-0.000174,24.017020,-0.0078,1.371
2406.00,7.825892,25.01089,-0.000173,24.017654,-0.0078,1.371
2408.00,7.806678,25.00991,-0.000174,24.017237,-0.0078,1.371
2410.00,7.753555,25.01050,-0.000173,24.017188,-0.0078,1.370
2412.00,7.677025,25.01048,-0.000172,24.017116,-0.0078,1.370
2414.00,7.597673,25.01041,-0.000172,24.017072,-0.0078,1.371
2416.00,7.525801,25.01091,-0.000173,24.016994,-0.0078,1.372
2418.00,7.460099,25.01120,-0.000174,24.016777,-0.0078,1.372
2420.00,7.398399,25.01041,-0.000174,24.017576,-0.0078,1.372
2422.00,7.339838,25.01097,-0.000176,24.017493,-0.0078,1.373
2424.00,7.283100,25.01091,-0.000175,24.016800,-0.0078,1.372
2426.00,7.230826,25.01038,-0.000176,24.017047,-0.0078,1.373
2428.00,7.185309,25.01082,-0.000176,24.017447,-0.0078,1.373
2430.00,7.151348,25.01144,-0.000176,24.016934,-0.0078,1.373
2432.00,7.133785,25.01147,-0.000176,24.017355,-0.0078,1.373
2434.00,7.146503,25.01179,-0.000176,24.017591,-0.0078,1.373
2436.00,7.180250,25.01190,-0.000176,24.016918,-0.0078,1.373
2438.00,7.217432,25.01158,-0.000175,24.017549,-0.0078,1.372
2440.00,7.251078,25.01153,-0.000175,24.016679,-0.0078,1.372
2442.00,7.285229,25.01203,-0.000175,24.016831,-0.0078,1.372
2444.00,7.321310,25.01171,-0.000175,24.016909,-0.0078,1.371
2446.00,7.358103,25.01107,-0.000175,24.017449,-0.0078,1.371
2448.00,7.394430,25.01237,-0.000174,24.017219,-0.0078,1.371
2450.00,7.430885,25.01220,-0.000174,24.016523,-0.0078,1.371
2452.00,7.463972,25.01288,-0.000173,24.017056,-0.0078,1.371
2454.00,7.495821,25.01286,-0.000173,24.016516,-0.0078,1.371
2456.00,7.525265,25.01274,-0.000173,24.017328,-0.0078,1.372
2458.00,7.552134,25.01266,-0.000174,24.016994,-0.0078,1.372
2460.00,7.575796,25.01276,-0.000175,24.016659,-0.0078,1.372
2462.00,7.597048,25.01220,-0.000174,24.017545,-0.0078,1.371
2464.00,7.616752,25.01224,-0.000173,24.017108,-0.0078,1.371
2466.00,7.634709,25.01153,-0.000173,24.016795,-0.0077,1.371
2468.00,7.651850,25.01240,-0.000174,24.016944,-0.0078,1.372
2470.00,7.665545,25.01259,-0.000174,24.017217,-0.0078,1.372
2472.00,7.677612,25.01251,-0.000175,24.017025,-0.0078,1.372
2474.00,7.688526,25.01213,-0.000174,24.016469,-0.0078,1.372
2476.00,7.698209,25.01262,-0.000173,24.016403,-0.0078,1.371
2478.00,7.706570,25.01221,-0.000174,24.017263,-0.0078,1.371
2480.00,7.715237,25.01180,-0.000174,24.017248,-0.0078,1.371
2482.00,7.723866,25.01226,-0.000173,24.016871,-0.0078,1.372
2484.00,7.730255,25.01214,-0.000173,24.017087,-0.0078,1.371
2486.00,7.734985,25.01253,-0.000173,24.017496,-0.0078,1.372
2488.00,7.740159,25.01239,-0.000174,24.017438,-0.0078,1.371
2490.00,7.744292,25.01231,-0.000172,24.017328,-0.0078,1.371
2492.00,7.747777,25.01179,-0.000173,24.016702,-0.0078,1.371
2494.00,7.751346,25.01115,-0.000173,24.017045,-0.0078,1.372
2496.00,7.754653,25.01151,-0.000174,24.017163,-0.0078,1.371
2498.00,7.758978,25.01221,-0.000174,24.017250,-0.0078,1.371
2500.00,7.761710,25.01250,-0.000173,24.016809,-0.0078,1.371
2502.00,7.763083,25.01178,-0.000173,24.017540,-0.0078,1.372
2504.00,7.766416,25.01178,-0.000174,24.017663,-0.0078,1.372
2506.00,7.769634,25.01213,-0.000174,24.017765,-0.0078,1.372
2508.00,7.773470,25.01230,-0.000174,24.017471,-0.0078,1.372
2510.00,7.776099,25.01170,-0.000174,24.017616,-0.0078,1.371
2512.00,7.777960,25.01148,-0.000173,24.017176,-0.0078,1.371
2514.00,7.779661,25.01191,-0.000173,24.017496,-0.0078,1.371
2516.00,7.781676,25.01283,-0.000174,24.017007,-0.0078,1.372
2518.00,7.783637,25.01228,-0.000173,24.017718,-0.0078,1.371
2520.00,7.786128,25.01233,-0.000172,24.017337,-0.0078,1.371
2522.00,7.787949,25.01224,-0.000173,24.016343,-0.0078,1.371
2524.00,7.789624,25.01287,-0.000174,24.017707,-0.0078,1.372
2526.00,7.790869,25.01197,-0.000173,24.017032,-0.0077,1.372
2528.00,7.792198,25.01176,-0.000174,24.017235,-0.0078,1.371
2530.00,7.793920,25.01242,-0.000174,24.017458,-0.0078,1.372
2532.00,7.795319,25.01294,-0.000174,24.017152,-0.0078,1.372
2534.00,7.796306,25.01185,-0.000174,24.016615,-0.0078,1.371
2536.00,7.797705,25.01210,-0.000173,24.017069,-0.0078,1.371
2538.00,7.799395,25.01223,-0.000173,24.017257,-0.0078,1.372
2540.00,7.802166,25.01197,-0.000173,24.016702,-0.0078,1.372
2542.00,7.803225,25.01171,-0.000173,24.016938,-0.0078,1.372
2544.00,7.803321,25.01279,-0.000173,24.017063,-0.0078,1.372
2546.00,7.803325,25.01217,-0.000173,24.017074,-0.0078,1.372
2548.00,7.802564,25.01324,-0.000171,24.017244,-0.0078,1.372
2550.00,7.803412,25.01321,-0.000173,24.016797,-0.0078,1.372
2552.00,7.804148,25.01269,-0.000173,24.017312,-0.0078,1.372
2554.00,7.803480,25.01280,-0.000172,24.017786,-0.0077,1.372
2556.00,7.804515,25.01362,-0.000174,24.017134,-0.0078,1.372
2558.00,7.806142,25.01281,-0.000172,24.017400,-0.0078,1.371
2560.00,7.805259,25.01311,-0.000171,24.016650,-0.0078,1.371
2562.00,7.805436,25.01292,-0.000173,24.016717,-0.0077,1.372
2564.00,7.807343,25.01312,-0.000172,24.017121,-0.0077,1.372
2566.00,7.807683,25.01282,-0.000172,24.016791,-0.0078,1.372
2568.00,7.807974,25.01270,-0.000173,24.016907,-0.0078,1.372
2570.00,7.808049,25.01194,-0.000172,24.017250,-0.0078,1.371
2572.00,7.807604,25.01155,-0.000171,24.017159,-0.0078,1.371
2574.00,7.807719,25.01216,-0.000173,24.017806,-0.0078,1.372
2576.00,7.807036,25.01239,-0.000172,24.016215,-0.0078,1.372
2578.00,7.805987,25.01201,-0.000172,24.016722,-0.0077,1.371
2580.00,7.805751,25.01341,-0.000172,24.017217,-0.0078,1.372
2582.00,7.805391,25.01269,-0.000173,24.017308,-0.0078,1.372
2584.00,7.805192,25.01344,-0.000175,24.017592,-0.0078,1.372
2586.00,7.804726,25.01316,-0.000174,24.017621,-0.0078,1.372
2588.00,7.805333,25.01275,-0.000172,24.017034,-0.0077,1.371
2590.00,7.806090,25.01298,-0.000172,24.017366,-0.0078,1.372
2592.00,7.806976,25.01248,-0.000173,24.017103,-0.0078,1.373
2594.00,7.807529,25.01272,-0.000171,24.017065,-0.0078,1.372
2596.00,7.807841,25.01297,-0.000172,24.017681,-0.0078,1.373
2598.00,7.808067,25.01259,-0.000172,24.017172,-0.0078,1.372
2600.00,7.807592,25.01327,-0.000172,24.017003,-0.0078,1.372
2602.00,7.807772,25.01298,-0.000172,24.016878,-0.0077,1.372
2604.00,7.808767,25.01246,-0.000173,24.017197,-0.0078,1.372
2606.00,7.810249,25.01250,-0.000174,24.017032,-0.0078,1.372
2608.00,7.810520,25.01252,-0.000173,24.017529,-0.0078,1.372
2610.00,7.810126,25.01286,-0.000172,24.017179,-0.0078,1.372
2612.00,7.810272,25.01273,-0.000173,24.017478,-0.0078,1.372
2614.00,7.810051,25.01238,-0.000175,24.016858,-0.0078,1.372
2616.00,7.809649,25.01234,-0.000173,24.017449,-0.0078,1.372
2618.00,7.809597,25.01300,-0.000172,24.017268,-0.0078,1.372
2620.00,7.811057,25.01255,-0.000172,24.016880,-0.0078,1.372
2622.00,7.810792,25.01307,-0.000173,24.016603,-0.0078,1.372
2624.00,7.811402,25.01332,-0.000173,24.016681,-0.0078,1.372
2626.00,7.812407,25.01360,-0.000173,24.017812,-0.0077,1.372
2628.00,7.813974,25.01444,-0.000172,24.017154,-0.0077,1.371
2630.00,7.815577,25.01433,-0.000172,24.017551,-0.0078,1.371
2632.00,7.815724,25.01452,-0.000172,24.017261,-0.0078,1.372
2634.00,7.815617,25.01452,-0.000173,24.017050,-0.0078,1.372
2636.00,7.815307,25.01367,-0.000173,24.017085,-0.0078,1.373
2638.00,7.815372,25.01476,-0.000173,24.017223,-0.0078,1.373
2640.00,7.816186,25.01453,-0.000173,24.017585,-0.0078,1.372
2642.00,7.816531,25.01434,-0.000172,24.017883,-0.0077,1.373
2644.00,7.815761,25.01469,-0.000172,24.017545,-0.0077,1.373
2646.00,7.814953,25.01401,-0.000171,24.017872,-0.0078,1.372
2648.00,7.815066,25.01386,-0.000173,24.017226,-0.0078,1.373
2650.00,7.815685,25.01457,-0.000172,24.017257,-0.0078,1.372
2652.00,7.816295,25.01422,-0.000172,24.017263,-0.0078,1.372
2654.00,7.816779,25.01376,-0.000172,24.016739,-0.0078,1.372
2656.00,7.816667,25.01362,-0.000171,24.017168,-0.0078,1.373
2658.00,7.816360,25.01408,-0.000172,24.017669,-0.0078,1.372
2660.00,7.816081,25.01413,-0.000172,24.016728,-0.0078,1.373
2662.00,7.817356,25.01305,-0.000172,24.017634,-0.0078,1.373
2664.00,7.817572,25.01385,-0.000172,24.017275,-0.0077,1.372
2666.00,7.817983,25.01336,-0.000171,24.017451,-0.0077,1.372
2668.00,7.817575,25.01293,-0.000173,24.017574,-0.0078,1.373
2670.00,7.817571,25.01348,-0.000172,24.016639,-0.0078,1.372
2672.00,7.817946,25.01266,-0.000172,24.018082,-0.0078,1.373
2674.00,7.818206,25.01248,-0.000173,24.017475,-0.0078,1.373
2676.00,7.818570,25.01258,-0.000173,24.017021,-0.0078,1.372
2678.00,7.818017,25.01221,-0.000173,24.017241,-0.0078,1.372
2680.00,7.818398,25.01209,-0.000172,24.017602,-0.0077,1.373
2682.00,7.818600,25.01206,-0.000173,24.016715,-0.0078,1.372
2684.00,7.818733,25.01185,-0.000172,24.017114,-0.0078,1.372
2686.00,7.818713,25.01190,-0.000173,24.017515,-0.0078,1.373
2688.00,7.818928,25.01168,-0.000174,24.016944,-0.0078,1.373
2690.00,7.818807,25.01246,-0.000173,24.016599,-0.0078,1.373
2692.00,7.817979,25.01225,-0.000172,24.017301,-0.0078,1.373
2694.00,7.818089,25.01088,-0.000172,24.017228,-0.0078,1.372
2696.00,7.818662,25.01247,-0.000171,24.017502,-0.0078,1.373
2698.00,7.819034,25.01227,-0.000172,24.016944,-0.0078,1.372
2700.00,7.819658,25.01263,-0.000172,24.016759,-0.0078,1.372
2702.00,7.819656,25.01247,-0.000173,24.016831,-0.0078,1.372
2704.00,7.820196,25.01242,-0.000172,24.016527,-0.0078,1.373
2706.00,7.820844,25.01256,-0.000173,24.017469,-0.0078,1.373
2708.00,7.821047,25.01260,-0.000174,24.016789,-0.0078,1.372
2710.00,7.819934,25.01290,-0.000173,24.017159,-0.0078,1.373
2712.00,7.818747,25.01366,-0.000173,24.017252,-0.0078,1.373
2714.00,7.818698,25.01297,-0.000173,24.017128,-0.0078,1.373
2716.00,7.818531,25.01278,-0.000173,24.017500,-0.0078,1.372
2718.00,7.818179,25.01305,-0.000173,24.017214,-0.0078,1.373
2720.00,7.818682,25.01266,-0.000171,24.016927,-0.0078,1.372
2722.00,7.819121,25.01266,-0.000172,24.017556,-0.0078,1.372
2724.00,7.819069,25.01239,-0.000172,24.016953,-0.0078,1.372
2726.00,7.819277,25.01256,-0.000173,24.016887,-0.0078,1.372
2728.00,7.818642,25.01185,-0.000174,24.017538,-0.0078,1.373
2730.00,7.819932,25.01241,-0.000174,24.017322,-0.0078,1.372
2732.00,7.820164,25.01249,-0.000174,24.017087,-0.0078,1.373
2734.00,7.819255,25.01301,-0.000173,24.017257,-0.0077,1.372
2736.00,7.818996,25.01289,-0.000174,24.016806,-0.0078,1.372
2738.00,7.820923,25.01289,-0.000173,24.017437,-0.0077,1.373
2740.00,7.821216,25.01297,-0.000173,24.017134,-0.0078,1.373
2742.00,7.819988,25.01287,-0.000174,24.017248,-0.0078,1.372
2744.00,7.819138,25.01264,-0.000172,24.017125,-0.0078,1.372
2746.00,7.819237,25.01192,-0.000173,24.017259,-0.0078,1.372
2748.00,7.820601,25.01139,-0.000173,24.017108,-0.0078,1.373
2750.00,7.820213,25.01167,-0.000172,24.016802,-0.0078,1.372
2752.00,7.820033,25.01227,-0.000173,24.017453,-0.0078,1.373
2754.00,7.819345,25.01324,-0.000173,24.017692,-0.0078,1.373
2756.00,7.819741,25.01282,-0.000172,24.017119,-0.0078,1.373
2758.00,7.819495,25.01285,-0.000172,24.017132,-0.0078,1.373
2760.00,7.819387,25.01186,-0.000174,24.016653,-0.0078,1.373
2762.00,7.819233,25.01112,-0.000173,24.017516,-0.0078,1.373
2764.00,7.818335,25.01198,-0.000173,24.016808,-0.0078,1.373
2766.00,7.817693,25.01213,-0.000174,24.017400,-0.0078,1.373
2768.00,7.818026,25.01233,-0.000173,24.017679,-0.0078,1.373
2770.00,7.817211,25.01245,-0.000173,24.016733,-0.0078,1.372
2772.00,7.818103,25.01291,-0.000173,24.017777,-0.0078,1.372
2774.00,7.818596,25.01297,-0.000173,24.017094,-0.0078,1.373
2776.00,7.818849,25.01247,-0.000173,24.016842,-0.0078,1.374
2778.00,7.818906,25.01240,-0.000172,24.017350,-0.0077,1.373
2780.00,7.818278,25.01238,-0.000173,24.017212,-0.0078,1.373
2782.00,7.818464,25.01301,-0.000172,24.016849,-0.0078,1.373
2784.00,7.819054,25.01242,-0.000173,24.016706,-0.0078,1.372
2786.00,7.820529,25.01322,-0.000173,24.016769,-0.0078,1.373
2788.00,7.820616,25.01307,-0.000173,24.017600,-0.0077,1.373
2790.00,7.819962,25.01248,-0.000173,24.017558,-0.0078,1.372
2792.00,7.819304,25.01230,-0.000172,24.017942,-0.0078,1.373
2794.00,7.819477,25.01257,-0.000173,24.016900,-0.0078,1.372
2796.00,7.819529,25.01201,-0.000172,24.016998,-0.0078,1.372
2798.00,7.820748,25.01201,-0.000172,24.016550,-0.0078,1.374
2800.00,7.820557,25.01155,-0.000175,24.016891,-0.0078,1.373
2802.00,7.819370,25.01165,-0.000175,24.016746,-0.0078,1.373
2804.00,7.819567,25.01150,-0.000174,24.017108,-0.0078,1.373
2806.00,7.820225,25.01192,-0.000172,24.017255,-0.0078,1.372
2808.00,7.819651,25.01109,-0.000172,24.017542,-0.0078,1.373
2810.00,7.820105,25.01101,-0.000172,24.017201,-0.0078,1.373
2812.00,7.820328,25.01204,-0.000172,24.017399,-0.0078,1.373
2814.00,7.820248,25.01239,-0.000173,24.017357,-0.0078,1.372
2816.00,7.821668,25.01238,-0.000173,24.017384,-0.0078,1.373
2818.00,7.821496,25.01255,-0.000173,24.016706,-0.0078,1.373
2820.00,7.821648,25.01242,-0.000174,24.016880,-0.0078,1.373
2822.00,7.821750,25.01247,-0.000173,24.017799,-0.0078,1.373
2824.00,7.821777,25.01176,-0.000174,24.016704,-0.0078,1.373
2826.00,7.821409,25.01144,-0.000173,24.017014,-0.0078,1.373
2828.00,7.821681,25.01149,-0.000173,24.017141,-0.0078,1.373
2830.00,7.822114,25.01159,-0.000173,24.017438,-0.0078,1.373
2832.00,7.821599,25.01176,-0.000173,24.017609,-0.0078,1.374
2834.00,7.820817,25.01277,-0.000172,24.017553,-0.0078,1.373
2836.00,7.820796,25.01199,-0.000172,24.017402,-0.0077,1.372
2838.00,7.819206,25.01200,-0.000172,24.016873,-0.0078,1.372
2840.00,7.818194,25.01164,-0.000173,24.016168,-0.0078,1.373
2842.00,7.820016,25.01120,-0.000174,24.016418,-0.0078,1.373
2844.00,7.820971,25.01127,-0.000173,24.016681,-0.0078,1.373
2846.00,7.821643,25.01113,-0.000174,24.016849,-0.0078,1.373
2848.00,7.821173,25.01118,-0.000174,24.016974,-0.0078,1.373
2850.00,7.820274,25.01163,-0.000173,24.017070,-0.0078,1.373
2852.00,7.820097,25.01226,-0.000174,24.016971,-0.0078,1.374
2854.00,7.819724,25.01181,-0.000173,24.016798,-0.0078,1.373
2856.00,7.820132,25.01149,-0.000172,24.016978,-0.0078,1.373
2858.00,7.820632,25.01241,-0.000173,24.017433,-0.0078,1.373
2860.00,7.819900,25.01236,-0.000172,24.017393,-0.0078,1.373
2862.00,7.819182,25.01237,-0.000173,24.017094,-0.0078,1.373
2864.00,7.819371,25.01243,-0.000173,24.017475,-0.0078,1.374
2866.00,7.819215,25.01275,-0.000173,24.017382,-0.0078,1.373
2868.00,7.819301,25.01227,-0.000173,24.017542,-0.0078,1.373
2870.00,7.819303,25.01308,-0.000173,24.017130,-0.0078,1.373
2872.00,7.818967,25.01241,-0.000173,24.017346,-0.0078,1.373
2874.00,7.818885,25.01278,-0.000172,24.017246,-0.0078,1.373
2876.00,7.818929,25.01193,-0.000172,24.017408,-0.0078,1.374
2878.00,7.818891,25.01199,-0.000172,24.017029,-0.0078,1.373
2880.00,7.818442,25.01265,-0.000171,24.017049,-0.0078,1.373
2882.00,7.818275,25.01220,-0.000172,24.016866,-0.0078,1.373
2884.00,7.818364,25.01255,-0.000173,24.017045,-0.0078,1.373
2886.00,7.819236,25.01196,-0.000173,24.017411,-0.0078,1.373
2888.00,7.819002,25.01176,-0.000174,24.016902,-0.0078,1.373
2890.00,7.818645,25.01102,-0.000173,24.016884,-0.0078,1.373
2892.00,7.817341,25.01176,-0.000172,24.017640,-0.0078,1.373
2894.00,7.817403,25.01244,-0.000173,24.017297,-0.0077,1.374
2896.00,7.817535,25.01258,-0.000172,24.017524,-0.0078,1.373
2898.00,7.817656,25.01269,-0.000173,24.016855,-0.0078,1.373
2900.00,7.817750,25.01241,-0.000173,24.017359,-0.0078,1.373
2902.00,7.817409,25.01188,-0.000172,24.017078,-0.0078,1.373
2904.00,7.817568,25.01203,-0.000172,24.016688,-0.0078,1.373
2906.00,7.817681,25.01160,-0.000172,24.017502,-0.0078,1.373
2908.00,7.817265,25.01149,-0.000172,24.017056,-0.0078,1.373
2910.00,7.816821,25.01159,-0.000172,24.017092,-0.0078,1.373
2912.00,7.815745,25.01143,-0.000172,24.017654,-0.0078,1.373
2914.00,7.814948,25.01189,-0.000172,24.017000,-0.0078,1.374
2916.00,7.815918,25.01133,-0.000172,24.016811,-0.0078,1.373
2918.00,7.816960,25.01198,-0.000173,24.017176,-0.0078,1.373
2920.00,7.818092,25.01184,-0.000173,24.017484,-0.0078,1.373
2922.00,7.817929,25.01187,-0.000172,24.017014,-0.0078,1.374
2924.00,7.817771,25.01188,-0.000172,24.016483,-0.0077,1.374
2926.00,7.819329,25.01277,-0.000173,24.016869,-0.0077,1.373
2928.00,7.821027,25.01307,-0.000173,24.016893,-0.0078,1.374
2930.00,7.821832,25.01260,-0.000173,24.017451,-0.0078,1.373
2932.00,7.822057,25.01346,-0.000173,24.017592,-0.0077,1.373
2934.00,7.821316,25.01316,-0.000172,24.017687,-0.0078,1.374
2936.00,7.821412,25.01288,-0.000172,24.017725,-0.0078,1.373
2938.00,7.821482,25.01332,-0.000172,24.017148,-0.0077,1.373
2940.00,7.821651,25.01303,-0.000172,24.017654,-0.0077,1.374
2942.00,7.821638,25.01341,-0.000173,24.016634,-0.0078,1.374
2944.00,7.821328,25.01267,-0.000173,24.016944,-0.0077,1.373
2946.00,7.821639,25.01361,-0.000171,24.016697,-0.0077,1.373
2948.00,7.821359,25.01292,-0.000172,24.017154,-0.0078,1.373
2950.00,7.821813,25.01335,-0.000171,24.017542,-0.0078,1.373
2952.00,7.821654,25.01346,-0.000172,24.017627,-0.0078,1.374
2954.00,7.821373,25.01313,-0.000171,24.016960,-0.0077,1.373
2956.00,7.820165,25.01358,-0.000172,24.017161,-0.0077,1.374
2958.00,7.819078,25.01268,-0.000172,24.017105,-0.0078,1.373
2960.00,7.817855,25.01273,-0.000173,24.016954,-0.0078,1.374
2962.00,7.817516,25.01256,-0.000173,24.016588,-0.0078,1.374
2964.00,7.816816,25.01220,-0.000172,24.017435,-0.0078,1.374
2966.00,7.817730,25.01274,-0.000172,24.017580,-0.0078,1.373
2968.00,7.818140,25.01344,-0.000171,24.016673,-0.0077,1.373
2970.00,7.818443,25.01269,-0.000172,24.017337,-0.0077,1.373
2972.00,7.818264,25.01313,-0.000171,24.017132,-0.0078,1.373
2974.00,7.818415,25.01260,-0.000172,24.017669,-0.0077,1.373
2976.00,7.818164,25.01292,-0.000172,24.017188,-0.0077,1.373
2978.00,7.818608,25.01338,-0.000171,24.017605,-0.0077,1.373
2980.00,7.818104,25.01303,-0.000173,24.017585,-0.0078,1.374
2982.00,7.817026,25.01317,-0.000171,24.018029,-0.0077,1.373
2984.00,7.816653,25.01339,-0.000172,24.017761,-0.0078,1.373
2986.00,7.816017,25.01286,-0.000172,24.017339,-0.0077,1.373
2988.00,7.816206,25.01351,-0.000172,24.017096,-0.0078,1.374
2990.00,7.816588,25.01386,-0.000173,24.017460,-0.0077,1.374
2992.00,7.816104,25.01402,-0.000173,24.017585,-0.0078,1.374
2994.00,7.816451,25.01439,-0.000172,24.017457,-0.0078,1.373
2996.00,7.816688,25.01427,-0.000172,24.017571,-0.0077,1.373
2998.00,7.816491,25.01455,-0.000171,24.017083,-0.0078,1.373
3000.00,7.815379,25.01388,-0.000172,24.017199,-0.0078,1.374
3002.00,7.815809,25.01387,-0.000172,24.017212,-0.0078,1.374
@5,12.0000,24.0
3004.00,7.816026,25.01486,-0.000173,24.017970,-0.0077,1.373
3006.00,7.811018,25.01399,-0.000172,24.017796,-0.0077,1.373
3008.00,7.795541,25.01407,-0.000171,24.018073,-0.0077,1.372
3010.00,7.754596,25.01359,-0.000171,24.017814,-0.0077,1.372
3012.00,7.693159,25.01364,-0.000172,24.017413,-0.0077,1.373
3014.00,7.630291,25.01404,-0.000173,24.017214,-0.0077,1.374
3016.00,7.572440,25.01390,-0.000173,24.017143,-0.0078,1.374
3018.00,7.520001,25.01363,-0.000174,24.016971,-0.0078,1.375
3020.00,7.470436,25.01359,-0.000173,24.017776,-0.0078,1.374
3022.00,7.422881,25.01396,-0.000173,24.017629,-0.0078,1.375
3024.00,7.377977,25.01390,-0.000175,24.017185,-0.0078,1.374
3026.00,7.335067,25.01293,-0.000174,24.017574,-0.0078,1.375
3028.00,7.297053,25.01328,-0.000173,24.018162,-0.0078,1.375
3030.00,7.269634,25.01315,-0.000174,24.017627,-0.0077,1.376
3032.00,7.254607,25.01254,-0.000175,24.017163,-0.0077,1.376
3034.00,7.263857,25.01281,-0.000176,24.017487,-0.0077,1.376
3036.00,7.289678,25.01292,-0.000174,24.016518,-0.0077,1.375
3038.00,7.318432,25.01270,-0.000174,24.016965,-0.0077,1.374
3040.00,7.345950,25.01261,-0.000174,24.017794,-0.0077,1.374
3042.00,7.373578,25.01345,-0.000173,24.017330,-0.0077,1.374
3044.00,7.401948,25.01432,-0.000172,24.017571,-0.0078,1.374
3046.00,7.431213,25.01459,-0.000172,24.017253,-0.0078,1.373
3048.00,7.461309,25.01335,-0.000173,24.017413,-0.0078,1.374
3050.00,7.490530,25.01296,-0.000173,24.017241,-0.0078,1.374
3052.00,7.519226,25.01299,-0.000173,24.017108,-0.0077,1.374
3054.00,7.544880,25.01374,-0.000172,24.017756,-0.0077,1.374
3056.00,7.568940,25.01474,-0.000173,24.017904,-0.0078,1.374
3058.00,7.589984,25.01372,-0.000175,24.017781,-0.0077,1.374
3060.00,7.609117,25.01397,-0.000174,24.017627,-0.0078,1.374
3062.00,7.627359,25.01360,-0.000172,24.017647,-0.0078,1.373
3064.00,7.643338,25.01423,-0.000173,24.017498,-0.0078,1.373
3066.00,7.658440,25.01343,-0.000171,24.018024,-0.0077,1.373
3068.00,7.671552,25.01379,-0.000171,24.017835,-0.0077,1.373
3070.00,7.682592,25.01404,-0.000172,24.017484,-0.0077,1.374
3072.00,7.692173,25.01419,-0.000174,24.017453,-0.0077,1.374
3074.00,7.700604,25.01339,-0.000172,24.017313,-0.0077,1.374
3076.00,7.708174,25.01385,-0.000174,24.017420,-0.0077,1.374
3078.00,7.714291,25.01421,-0.000174,24.017360,-0.0077,1.374
3080.00,7.719902,25.01388,-0.000173,24.017623,-0.0077,1.374
3082.00,7.725991,25.01406,-0.000173,24.017237,-0.0078,1.374
3084.00,7.731210,25.01410,-0.000172,24.017041,-0.0077,1.374
3086.00,7.735589,25.01424,-0.000172,24.017534,-0.0078,1.373
3088.00,7.739120,25.01386,-0.000172,24.017272,-0.0078,1.373
3090.00,7.743127,25.01407,-0.000173,24.017094,-0.0078,1.374
3092.00,7.746647,25.01295,-0.000173,24.017282,-0.0077,1.374
3094.00,7.749767,25.01307,-0.000174,24.017683,-0.0077,1.375
3096.00,7.753687,25.01335,-0.000173,24.017368,-0.0077,1.374
3098.00,7.756647,25.01364,-0.000173,24.017852,-0.0077,1.373
3100.00,7.759144,25.01445,-0.000174,24.018125,-0.0077,1.374
3102.00,7.761433,25.01443,-0.000173,24.017337,-0.0077,1.373
3104.00,7.764649,25.01371,-0.000173,24.017504,-0.0078,1.374
3106.00,7.766763,25.01425,-0.000174,24.017263,-0.0077,1.374
3108.00,7.769194,25.01413,-0.000174,24.017828,-0.0077,1.374
3110.00,7.769909,25.01425,-0.000174,24.018071,-0.0077,1.374
3112.00,7.771029,25.01334,-0.000173,24.017757,-0.0077,1.373
3114.00,7.771955,25.01283,-0.000172,24.017119,-0.0077,1.374
3116.00,7.773053,25.01335,-0.000171,24.017273,-0.0077,1.374
3118.00,7.774947,25.01348,-0.000172,24.017203,-0.0078,1.374
3120.00,7.777574,25.01382,-0.000173,24.016746,-0.0078,1.373
3122.00,7.780025,25.01355,-0.000173,24.017547,-0.0077,1.374
3124.00,7.781514,25.01310,-0.000173,24.017453,-0.0077,1.373
3126.00,7.783274,25.01321,-0.000174,24.017449,-0.0077,1.374
3128.00,7.784495,25.01441,-0.000172,24.017074,-0.0078,1.374
3130.00,7.785698,25.01368,-0.000174,24.017591,-0.0078,1.374
3132.00,7.786438,25.01346,-0.000174,24.017692,-0.0078,1.374
3134.00,7.787366,25.01435,-0.000174,24.017370,-0.0077,1.374
3136.00,7.789058,25.01435,-0.000174,24.017828,-0.0077,1.374
3138.00,7.789884,25.01373,-0.000174,24.017418,-0.0078,1.374
3140.00,7.790474,25.01357,-0.000173,24.017580,-0.0078,1.374
3142.00,7.789911,25.01447,-0.000173,24.017770,-0.0077,1.374
3144.00,7.791099,25.01448,-0.000174,24.017612,-0.0077,1.374
3146.00,7.793009,25.01447,-0.000172,24.017346,-0.0078,1.374
3148.00,7.794088,25.01422,-0.000173,24.017763,-0.0078,1.373
3150.00,7.794536,25.01467,-0.000172,24.017072,-0.0077,1.374
3152.00,7.795249,25.01484,-0.000174,24.016911,-0.0077,1.374
3154.00,7.794821,25.01464,-0.000173,24.017234,-0.0078,1.373
3156.00,7.795807,25.01431,-0.000174,24.016731,-0.0078,1.374
3158.00,7.796805,25.01446,-0.000173,24.017257,-0.0077,1.373
3160.00,7.796720,25.01388,-0.000173,24.017417,-0.0077,1.374
3162.00,7.796447,25.01410,-0.000173,24.017317,-0.0077,1.373
3164.00,7.798355,25.01401,-0.000172,24.017400,-0.0077,1.373
3166.00,7.799376,25.01396,-0.000172,24.017257,-0.0077,1.374
3168.00,7.798793,25.01412,-0.000173,24.016907,-0.0078,1.375
3170.00,7.799292,25.01433,-0.000173,24.018196,-0.0077,1.374
3172.00,7.799572,25.01376,-0.000171,24.017299,-0.0077,1.374
3174.00,7.800061,25.01244,-0.000172,24.017692,-0.0077,1.374
3176.00,7.800143,25.01332,-0.000172,24.017069,-0.0077,1.373
3178.00,7.800220,25.01336,-0.000170,24.017583,-0.0077,1.373
3180.00,7.800767,25.01320,-0.000172,24.016811,-0.0077,1.373
3182.00,7.801102,25.01369,-0.000172,24.017386,-0.0078,1.374
3184.00,7.800475,25.01409,-0.000172,24.017457,-0.0077,1.374
3186.00,7.799593,25.01284,-0.000172,24.017070,-0.0077,1.374
3188.00,7.798867,25.01288,-0.000173,24.017505,-0.0077,1.374
3190.00,7.799932,25.01338,-0.000172,24.017085,-0.0077,1.374
3192.00,7.800443,25.01333,-0.000172,24.017012,-0.0078,1.375
3194.00,7.800684,25.01384,-0.000173,24.017342,-0.0077,1.374
3196.00,7.801724,25.01457,-0.000172,24.017399,-0.0077,1.373
3198.00,7.800609,25.01416,-0.000171,24.017672,-0.0078,1.374
3200.00,7.799863,25.01468,-0.000172,24.016762,-0.0078,1.374
3202.00,7.800359,25.01403,-0.000172,24.017293,-0.0078,1.374
3204.00,7.801189,25.01388,-0.000171,24.017516,-0.0078,1.374
3206.00,7.800627,25.01345,-0.000171,24.017116,-0.0077,1.374
3208.00,7.800978,25.01371,-0.000173,24.017092,-0.0078,1.374
3210.00,7.801988,25.01297,-0.000173,24.017549,-0.0078,1.374
3212.00,7.801817,25.01344,-0.000172,24.017346,-0.0078,1.373
3214.00,7.801573,25.01292,-0.000172,24.017665,-0.0078,1.374
3216.00,7.803228,25.01318,-0.000173,24.017531,-0.0078,1.374
3218.00,7.803592,25.01289,-0.000172,24.017718,-0.0078,1.374
3220.00,7.803312,25.01266,-0.000172,24.016976,-0.0078,1.374
3222.00,7.803275,25.01229,-0.000174,24.017380,-0.0078,1.374
3224.00,7.803577,25.01240,-0.000172,24.017136,-0.0078,1.374
3226.00,7.802719,25.01307,-0.000173,24.017625,-0.0078,1.374
3228.00,7.802255,25.01367,-0.000172,24.017045,-0.0077,1.374
3230.00,7.802362,25.01363,-0.000173,24.017078,-0.0078,1.374
3232.00,7.802328,25.01305,-0.000172,24.017038,-0.0078,1.374
3234.00,7.803202,25.01328,-0.000171,24.017618,-0.0078,1.374
3236.00,7.802704,25.01405,-0.000172,24.017750,-0.0078,1.374
3238.00,7.802695,25.01369,-0.000173,24.017643,-0.0077,1.374
3240.00,7.803369,25.01324,-0.000172,24.017692,-0.0077,1.374
3242.00,7.804614,25.01409,-0.000173,24.017186,-0.0078,1.374
3244.00,7.804402,25.01333,-0.000172,24.017582,-0.0077,1.374
3246.00,7.803799,25.01400,-0.000173,24.017152,-0.0077,1.374
3248.00,7.803572,25.01362,-0.000174,24.016733,-0.0078,1.374
3250.00,7.802767,25.01346,-0.000172,24.017072,-0.0078,1.374
3252.00,7.802071,25.01335,-0.000172,24.017118,-0.0078,1.374
3254.00,7.804070,25.01353,-0.000174,24.016837,-0.0078,1.374
3256.00,7.804811,25.01364,-0.000174,24.016944,-0.0078,1.374
3258.00,7.804874,25.01399,-0.000173,24.016416,-0.0078,1.375
3260.00,7.805385,25.01342,-0.000174,24.017525,-0.0078,1.374
3262.00,7.805983,25.01363,-0.000174,24.017293,-0.0078,1.374
3264.00,7.806662,25.01332,-0.000173,24.015990,-0.0078,1.374
3266.00,7.805875,25.01341,-0.000172,24.016858,-0.0078,1.374
3268.00,7.806305,25.01377,-0.000173,24.017333,-0.0078,1.375
3270.00,7.806548,25.01379,-0.000173,24.016710,-0.0078,1.375
3272.00,7.806419,25.01394,-0.000173,24.017282,-0.0078,1.375
3274.00,7.806211,25.01382,-0.000172,24.017246,-0.0078,1.374
3276.00,7.805622,25.01400,-0.000173,24.017215,-0.0078,1.374
3278.00,7.804940,25.01419,-0.000172,24.017166,-0.0078,1.374
3280.00,7.805149,25.01373,-0.000173,24.017179,-0.0078,1.374
3282.00,7.806536,25.01381,-0.000173,24.017399,-0.0078,1.374
3284.00,7.807049,25.01406,-0.000173,24.017246,-0.0078,1.375
3286.00,7.807071,25.01426,-0.000173,24.017337,-0.0078,1.375
3288.00,7.807125,25.01504,-0.000173,24.017056,-0.0078,1.374
3290.00,7.807388,25.01489,-0.000173,24.017366,-0.0078,1.375
3292.00,7.808026,25.01448,-0.000173,24.016710,-0.0078,1.375
3294.00,7.808471,25.01424,-0.000173,24.016755,-0.0078,1.374
3296.00,7.807571,25.01444,-0.000175,24.017067,-0.0078,1.375
3298.00,7.805361,25.01420,-0.000174,24.016577,-0.0078,1.375
3300.00,7.804887,25.01352,-0.000172,24.016826,-0.0078,1.374
3302.00,7.805218,25.01425,-0.000173,24.017061,-0.0078,1.374
3304.00,7.805682,25.01465,-0.000173,24.016880,-0.0078,1.375
3306.00,7.805093,25.01423,-0.000174,24.016740,-0.0078,1.375
3308.00,7.805224,25.01456,-0.000173,24.016840,-0.0078,1.375
3310.00,7.805960,25.01427,-0.000173,24.016945,-0.0078,1.374
3312.00,7.806978,25.01347,-0.000173,24.016929,-0.0078,1.374
3314.00,7.807350,25.01336,-0.000173,24.016916,-0.0078,1.375
3316.00,7.807850,25.01443,-0.000172,24.017708,-0.0078,1.374
3318.00,7.809285,25.01448,-0.000174,24.017346,-0.0078,1.374
3320.00,7.810556,25.01489,-0.000171,24.016831,-0.0077,1.374
3322.00,7.811697,25.01592,-0.000172,24.016871,-0.0077,1.375
3324.00,7.812222,25.01521,-0.000174,24.016679,-0.0078,1.375
3326.00,7.810706,25.01459,-0.000173,24.017168,-0.0078,1.374
3328.00,7.809513,25.01453,-0.000172,24.017045,-0.0078,1.374
3330.00,7.809471,25.01337,-0.000173,24.016519,-0.0078,1.375
3332.00,7.808120,25.01378,-0.000174,24.017087,-0.0078,1.375
3334.00,7.807938,25.01353,-0.000173,24.016998,-0.0078,1.375
3336.00,7.808289,25.01356,-0.000174,24.017284,-0.0077,1.374
3338.00,7.808625,25.01357,-0.000173,24.017139,-0.0078,1.375
3340.00,7.807600,25.01327,-0.000173,24.017003,-0.0077,1.375
3342.00,7.807737,25.01346,-0.000175,24.017061,-0.0078,1.375
3344.00,7.808303,25.01468,-0.000173,24.016527,-0.0078,1.375
3346.00,7.808342,25.01394,-0.000172,24.017556,-0.0077,1.374
3348.00,7.808308,25.01406,-0.000172,24.016974,-0.0078,1.375
3350.00,7.808329,25.01437,-0.000172,24.017007,-0.0078,1.376
3352.00,7.808132,25.01425,-0.000173,24.017534,-0.0078,1.375
3354.00,7.808457,25.01380,-0.000172,24.016815,-0.0078,1.374
3356.00,7.808259,25.01412,-0.000171,24.016933,-0.0077,1.374
3358.00,7.808169,25.01406,-0.000171,24.017328,-0.0077,1.375
3360.00,7.807976,25.01363,-0.000173,24.017478,-0.0078,1.375
3362.00,7.807564,25.01374,-0.000174,24.016904,-0.0077,1.375
3364.00,7.808336,25.01353,-0.000173,24.016606,-0.0078,1.374
3366.00,7.809122,25.01392,-0.000172,24.016782,-0.0078,1.374
3368.00,7.809734,25.01368,-0.000173,24.017041,-0.0078,1.374
3370.00,7.810448,25.01395,-0.000173,24.017375,-0.0078,1.374
3372.00,7.810997,25.01439,-0.000173,24.016374,-0.0078,1.375
3374.00,7.810126,25.01382,-0.000174,24.017255,-0.0078,1.375
3376.00,7.809679,25.01348,-0.000173,24.017152,-0.0078,1.375
3378.00,7.809998,25.01301,-0.000172,24.017127,-0.0078,1.375
3380.00,7.809693,25.01403,-0.000173,24.017397,-0.0078,1.375
3382.00,7.810228,25.01386,-0.000174,24.016797,-0.0078,1.375
3384.00,7.810677,25.01374,-0.000174,24.017087,-0.0078,1.374
3386.00,7.810658,25.01327,-0.000174,24.017050,-0.0078,1.374
3388.00,7.810371,25.01392,-0.000173,24.017565,-0.0078,1.375
3390.00,7.809752,25.01387,-0.000172,24.016811,-0.0078,1.375
3392.00,7.809429,25.01357,-0.000173,24.017556,-0.0078,1.375
3394.00,7.808816,25.01328,-0.000174,24.017096,-0.0078,1.375
3396.00,7.808568,25.01303,-0.000173,24.017228,-0.0078,1.375
3398.00,7.808764,25.01323,-0.000173,24.017382,-0.0078,1.375
3400.00,7.809250,25.01361,-0.000172,24.017741,-0.0078,1.375
3402.00,7.809408,25.01363,-0.000172,24.017516,-0.0078,1.375
3404.00,7.808310,25.01393,-0.000173,24.017090,-0.0078,1.375
3406.00,7.807037,25.01299,-0.000172,24.017304,-0.0078,1.375
3408.00,7.807059,25.01322,-0.000172,24.016969,-0.0077,1.375
3410.00,7.807570,25.01377,-0.000172,24.017241,-0.0077,1.375
3412.00,7.807508,25.01273,-0.000172,24.016663,-0.0077,1.376
3414.00,7.807357,25.01370,-0.000173,24.017190,-0.0078,1.375
3416.00,7.807321,25.01440,-0.000173,24.017230,-0.0077,1.375
3418.00,7.808272,25.01431,-0.000173,24.017382,-0.0078,1.375
3420.00,7.808388,25.01344,-0.000173,24.017598,-0.0078,1.375
3422.00,7.807642,25.01428,-0.000173,24.017462,-0.0077,1.376
3424.00,7.807243,25.01407,-0.000174,24.017370,-0.0078,1.376
3426.00,7.806790,25.01394,-0.000173,24.017130,-0.0078,1.375
3428.00,7.806740,25.01430,-0.000172,24.016824,-0.0078,1.375
3430.00,7.806576,25.01396,-0.000172,24.017032,-0.0078,1.374
3432.00,7.807021,25.01500,-0.000172,24.017491,-0.0077,1.376
3434.00,7.806634,25.01374,-0.000172,24.017509,-0.0077,1.376
3436.00,7.806827,25.01412,-0.000173,24.017386,-0.0077,1.375
3438.00,7.807141,25.01383,-0.000173,24.017736,-0.0078,1.375
3440.00,7.806410,25.01375,-0.000172,24.017399,-0.0078,1.375
3442.00,7.806045,25.01448,-0.000172,24.017359,-0.0077,1.376
3444.00,7.805864,25.01427,-0.000173,24.017980,-0.0078,1.374
3446.00,7.805206,25.01414,-0.000172,24.017322,-0.0078,1.375
3448.00,7.805573,25.01423,-0.000173,24.016791,-0.0078,1.375
3450.00,7.806484,25.01366,-0.000173,24.017348,-0.0078,1.375
3452.00,7.807185,25.01462,-0.000174,24.017473,-0.0078,1.375
3454.00,7.806729,25.01404,-0.000172,24.017658,-0.0078,1.375
3456.00,7.805642,25.01386,-0.000173,24.016958,-0.0077,1.375
3458.00,7.806657,25.01436,-0.000173,24.017324,-0.0077,1.375
3460.00,7.807585,25.01484,-0.000174,24.017239,-0.0078,1.375
3462.00,7.807829,25.01496,-0.000172,24.016853,-0.0077,1.375
3464.00,7.808474,25.01488,-0.000173,24.017139,-0.0078,1.375
3466.00,7.808823,25.01511,-0.000173,24.016858,-0.0078,1.375
3468.00,7.809428,25.01462,-0.000173,24.017125,-0.0078,1.375
3470.00,7.808013,25.01468,-0.000172,24.017304,-0.0078,1.376
3472.00,7.807909,25.01480,-0.000173,24.017582,-0.0078,1.375
3474.00,7.808714,25.01491,-0.000173,24.016974,-0.0078,1.375
3476.00,7.808580,25.01467,-0.000172,24.017855,-0.0078,1.375
3478.00,7.808514,25.01516,-0.000174,24.017424,-0.0078,1.375
3480.00,7.808755,25.01522,-0.000174,24.017235,-0.0078,1.375
3482.00,7.809047,25.01476,-0.000173,24.017203,-0.0077,1.375
3484.00,7.810165,25.01513,-0.000173,24.017268,-0.0078,1.375
3486.00,7.812141,25.01599,-0.000173,24.017504,-0.0078,1.375
3488.00,7.813136,25.01559,-0.000174,24.016837,-0.0078,1.375
3490.00,7.814238,25.01505,-0.000173,24.017498,-0.0077,1.375
3492.00,7.813913,25.01456,-0.000173,24.017321,-0.0078,1.375
3494.00,7.812779,25.01433,-0.000174,24.017736,-0.0078,1.375
3496.00,7.812646,25.01409,-0.000173,24.016875,-0.0078,1.375
3498.00,7.812171,25.01444,-0.000174,24.017571,-0.0078,1.376
3500.00,7.811648,25.01497,-0.000173,24.017101,-0.0078,1.375
3502.00,7.811628,25.01485,-0.000173,24.016862,-0.0078,1.375
3504.00,7.811163,25.01417,-0.000173,24.017536,-0.0078,1.375
3506.00,7.810513,25.01445,-0.000173,24.016851,-0.0078,1.375
3508.00,7.809760,25.01442,-0.000172,24.016936,-0.0078,1.375
3510.00,7.808917,25.01500,-0.000174,24.017476,-0.0078,1.375
3512.00,7.810002,25.01461,-0.000174,24.017099,-0.0078,1.376
3514.00,7.810627,25.01465,-0.000174,24.017408,-0.0078,1.376
3516.00,7.810521,25.01475,-0.000173,24.017025,-0.0078,1.375
3518.00,7.811188,25.01524,-0.000173,24.017576,-0.0078,1.375
3520.00,7.811881,25.01484,-0.000174,24.016759,-0.0078,1.376
3522.00,7.811211,25.01454,-0.000174,24.017623,-0.0078,1.375
3524.00,7.810534,25.01453,-0.000173,24.017317,-0.0078,1.376
3526.00,7.810092,25.01462,-0.000174,24.016938,-0.0078,1.376
3528.00,7.809914,25.01531,-0.000172,24.017846,-0.0077,1.376
3530.00,7.810414,25.01440,-0.000173,24.017118,-0.0078,1.375
3532.00,7.810131,25.01533,-0.000172,24.017859,-0.0078,1.375
3534.00,7.808922,25.01509,-0.000172,24.017511,-0.0078,1.375
3536.00,7.808922,25.01498,-0.000172,24.017757,-0.0077,1.375
3538.00,7.809757,25.01523,-0.000173,24.017718,-0.0078,1.376
3540.00,7.809081,25.01471,-0.000174,24.017061,-0.0078,1.375
3542.00,7.808383,25.01495,-0.000172,24.017493,-0.0078,1.375
3544.00,7.808298,25.01516,-0.000173,24.016742,-0.0078,1.376
3546.00,7.807952,25.01550,-0.000173,24.016945,-0.0078,1.375
3548.00,7.808345,25.01587,-0.000173,24.017118,-0.0078,1.375
3550.00,7.808939,25.01506,-0.000174,24.017783,-0.0078,1.376
3552.00,7.808714,25.01583,-0.000173,24.017197,-0.0078,1.375
3554.00,7.808651,25.01541,-0.000173,24.017560,-0.0077,1.375
3556.00,7.808476,25.01512,-0.000173,24.017337,-0.0078,1.375
3558.00,7.808483,25.01491,-0.000173,24.017076,-0.0078,1.376
3560.00,7.808918,25.01538,-0.000172,24.017556,-0.0078,1.375
3562.00,7.808823,25.01567,-0.000172,24.016632,-0.0078,1.376
3564.00,7.807863,25.01474,-0.000173,24.016818,-0.0078,1.375
3566.00,7.807227,25.01480,-0.000173,24.016706,-0.0078,1.375
3568.00,7.808098,25.01434,-0.000173,24.016641,-0.0078,1.376
3570.00,7.808112,25.01465,-0.000173,24.016918,-0.0078,1.376
3572.00,7.807761,25.01452,-0.000173,24.017132,-0.0078,1.376
3574.00,7.807367,25.01529,-0.000173,24.017350,-0.0078,1.376
3576.00,7.807618,25.01517,-0.000173,24.016949,-0.0078,1.375
3578.00,7.808384,25.01564,-0.000172,24.017330,-0.0078,1.376
3580.00,7.810259,25.01589,-0.000173,24.016775,-0.0078,1.376
3582.00,7.810778,25.01489,-0.000173,24.017299,-0.0078,1.376
3584.00,7.810776,25.01551,-0.000173,24.017859,-0.0078,1.376
3586.00,7.809689,25.01572,-0.000173,24.017215,-0.0077,1.375
3588.00,7.807619,25.01470,-0.000173,24.016507,-0.0078,1.375
3590.00,7.807324,25.01549,-0.000172,24.017221,-0.0078,1.375
3592.00,7.806336,25.01610,-0.000173,24.016769,-0.0078,1.375
3594.00,7.805643,25.01587,-0.000173,24.017239,-0.0078,1.376
3596.00,7.805934,25.01604,-0.000172,24.017750,-0.0078,1.376
3598.00,7.807280,25.01619,-0.000173,24.017031,-0.0078,1.376
3600.00,7.808516,25.01535,-0.000174,24.017043,-0.0077,1.376
3602.00,7.808694,25.01556,-0.000173,24.017801,-0.0078,1.376
@6,12.0000,24.0
3604.00,7.808013,25.01615,-0.000174,24.017866,-0.0078,1.376
3606.00,7.802645,25.01629,-0.000173,24.017118,-0.0078,1.375
3608.00,7.790186,25.01626,-0.000172,24.017248,-0.0078,1.374
3610.00,7.758122,25.01586,-0.000172,24.017134,-0.0078,1.374
3612.00,7.707517,25.01636,-0.000171,24.017386,-0.0078,1.374
3614.00,7.654525,25.01599,-0.000172,24.017268,-0.0078,1.375
3616.00,7.606415,25.01614,-0.000172,24.017650,-0.0077,1.376
3618.00,7.562018,25.01579,-0.000173,24.017589,-0.0077,1.376
3620.00,7.519602,25.01669,-0.000174,24.017855,-0.0078,1.377
3622.00,7.480187,25.01626,-0.000174,24.017408,-0.0077,1.377
3624.00,7.442708,25.01556,-0.000173,24.017250,-0.0077,1.377
3626.00,7.407444,25.01524,-0.000175,24.017322,-0.0078,1.377
3628.00,7.375464,25.01556,-0.000174,24.017161,-0.0078,1.377
3630.00,7.351637,25.01665,-0.000175,24.017738,-0.0078,1.377
3632.00,7.339846,25.01595,-0.000176,24.016916,-0.0078,1.378
3634.00,7.346691,25.01580,-0.000175,24.017038,-0.0078,1.378
3636.00,7.369053,25.01614,-0.000175,24.017638,-0.0077,1.377
3638.00,7.394575,25.01596,-0.000175,24.016951,-0.0078,1.377
3640.00,7.418664,25.01608,-0.000174,24.017451,-0.0078,1.377
3642.00,7.441428,25.01647,-0.000174,24.016936,-0.0078,1.376
3644.00,7.464909,25.01601,-0.000172,24.017143,-0.0077,1.376
3646.00,7.489553,25.01612,-0.000173,24.017203,-0.0078,1.375
3648.00,7.513991,25.01584,-0.000174,24.017268,-0.0078,1.376
3650.00,7.537435,25.01642,-0.000173,24.017462,-0.0078,1.376
3652.00,7.560303,25.01572,-0.000174,24.016944,-0.0078,1.376
3654.00,7.581305,25.01563,-0.000173,24.017127,-0.0078,1.376
3656.00,7.600182,25.01699,-0.000173,24.017313,-0.0078,1.376
3658.00,7.617368,25.01658,-0.000173,24.017098,-0.0078,1.376
3660.00,7.634139,25.01667,-0.000173,24.017145,-0.0078,1.376
3662.00,7.649738,25.01723,-0.000173,24.017224,-0.0077,1.376
3664.00,7.663303,25.01720,-0.000172,24.018240,-0.0078,1.376
3666.00,7.675623,25.01704,-0.000172,24.017286,-0.0077,1.376
3668.00,7.686241,25.01680,-0.000172,24.017127,-0.0078,1.376
3670.00,7.695216,25.01644,-0.000173,24.016668,-0.0078,1.376
3672.00,7.704128,25.01686,-0.000173,24.017567,-0.0077,1.376
3674.00,7.711165,25.01655,-0.000173,24.017076,-0.0078,1.375
3676.00,7.716724,25.01669,-0.000173,24.017926,-0.0077,1.376
3678.00,7.723597,25.01672,-0.000174,24.016920,-0.0078,1.376
3680.00,7.730079,25.01612,-0.000173,24.017565,-0.0077,1.375
3682.00,7.734805,25.01670,-0.000172,24.016880,-0.0078,1.376
3684.00,7.739136,25.01655,-0.000173,24.017607,-0.0077,1.376
3686.00,7.742933,25.01633,-0.000173,24.017727,-0.0077,1.375
3688.00,7.745299,25.01677,-0.000172,24.017832,-0.0077,1.376
3690.00,7.748415,25.01563,-0.000173,24.017116,-0.0078,1.377
3692.00,7.750690,25.01514,-0.000173,24.017475,-0.0077,1.376
3694.00,7.752487,25.01638,-0.000173,24.017493,-0.0078,1.376
3696.00,7.754934,25.01545,-0.000173,24.018299,-0.0077,1.375
3698.00,7.758940,25.01548,-0.000172,24.017252,-0.0077,1.376
3700.00,7.761824,25.01526,-0.000172,24.017206,-0.0078,1.376
3702.00,7.763153,25.01588,-0.000172,24.017161,-0.0078,1.375
3704.00,7.764919,25.01498,-0.000172,24.017170,-0.0078,1.376
3706.00,7.766316,25.01489,-0.000173,24.017783,-0.0078,1.376
3708.00,7.767605,25.01531,-0.000173,24.017817,-0.0078,1.376
3710.00,7.769883,25.01522,-0.000172,24.016499,-0.0077,1.375
3712.00,7.771697,25.01503,-0.000173,24.016501,-0.0077,1.376
3714.00,7.773231,25.01577,-0.000173,24.017134,-0.0077,1.376
3716.00,7.774001,25.01562,-0.000173,24.016740,-0.0078,1.377
3718.00,7.776135,25.01606,-0.000173,24.017021,-0.0077,1.376
3720.00,7.777504,25.01525,-0.000174,24.017018,-0.0078,1.376
3722.00,7.778914,25.01530,-0.000173,24.017067,-0.0078,1.376
3724.00,7.779403,25.01557,-0.000173,24.017835,-0.0078,1.375
3726.00,7.780655,25.01565,-0.000174,24.017351,-0.0078,1.376
3728.00,7.780897,25.01554,-0.000173,24.017148,-0.0077,1.376
3730.00,7.781576,25.01532,-0.000174,24.017529,-0.0077,1.376
3732.00,7.783156,25.01597,-0.000173,24.017676,-0.0077,1.376
3734.00,7.783863,25.01675,-0.000173,24.017090,-0.0077,1.376
3736.00,7.785000,25.01632,-0.000173,24.016713,-0.0078,1.376
3738.00,7.785105,25.01665,-0.000172,24.016922,-0.0078,1.376
3740.00,7.784576,25.01630,-0.000173,24.017455,-0.0078,1.376
3742.00,7.785787,25.01588,-0.000172,24.017792,-0.0078,1.376
3744.00,7.786360,25.01603,-0.000173,24.017460,-0.0078,1.376
3746.00,7.786404,25.01540,-0.000173,24.017482,-0.0077,1.376
3748.00,7.787634,25.01554,-0.000174,24.017486,-0.0077,1.376
3750.00,7.788847,25.01549,-0.000174,24.017139,-0.0078,1.376
3752.00,7.789957,25.01495,-0.000173,24.016962,-0.0077,1.376
3754.00,7.789944,25.01645,-0.000174,24.017721,-0.0077,1.376
3756.00,7.790494,25.01607,-0.000174,24.017796,-0.0077,1.376
3758.00,7.791587,25.01523,-0.000174,24.017919,-0.0078,1.375
3760.00,7.792158,25.01588,-0.000173,24.017011,-0.0077,1.376
3762.00,7.792672,25.01592,-0.000173,24.017467,-0.0077,1.376
3764.00,7.792685,25.01547,-0.000172,24.017444,-0.0078,1.376
3766.00,7.793094,25.01586,-0.000175,24.017214,-0.0078,1.377
3768.00,7.794023,25.01586,-0.000176,24.016789,-0.0078,1.377
3770.00,7.794390,25.01589,-0.000174,24.016965,-0.0078,1.377
3772.00,7.795126,25.01555,-0.000173,24.017754,-0.0078,1.376
3774.00,7.795170,25.01595,-0.000173,24.017382,-0.0078,1.376
3776.00,7.794695,25.01561,-0.000174,24.017045,-0.0077,1.376
3778.00,7.794878,25.01530,-0.000173,24.017560,-0.0078,1.375
3780.00,7.795118,25.01552,-0.000173,24.017201,-0.0078,1.376
3782.00,7.795631,25.01531,-0.000172,24.017301,-0.0078,1.376
3784.00,7.795539,25.01497,-0.000174,24.016994,-0.0077,1.376
3786.00,7.794124,25.01516,-0.000172,24.017573,-0.0077,1.376
3788.00,7.793929,25.01509,-0.000173,24.017515,-0.0077,1.376
3790.00,7.793391,25.01488,-0.000174,24.017600,-0.0078,1.376
3792.00,7.794015,25.01546,-0.000174,24.017558,-0.0078,1.376
3794.00,7.794327,25.01586,-0.000172,24.017660,-0.0077,1.376
3796.00,7.794004,25.01589,-0.000174,24.017620,-0.0077,1.376
3798.00,7.794302,25.01557,-0.000174,24.017362,-0.0077,1.376
3800.00,7.792649,25.01514,-0.000173,24.017199,-0.0077,1.377
3802.00,7.791821,25.01554,-0.000172,24.017757,-0.0077,1.376
3804.00,7.794037,25.01529,-0.000173,24.017614,-0.0077,1.376
3806.00,7.794395,25.01438,-0.000174,24.017252,-0.0078,1.376
3808.00,7.795070,25.01450,-0.000174,24.016944,-0.0078,1.377
3810.00,7.794543,25.01404,-0.000174,24.017061,-0.0078,1.376
3812.00,7.794674,25.01440,-0.000173,24.017043,-0.0078,1.376
3814.00,7.795213,25.01500,-0.000175,24.017217,-0.0078,1.376
3816.00,7.794873,25.01497,-0.000174,24.017534,-0.0078,1.376
3818.00,7.794484,25.01462,-0.000175,24.017522,-0.0078,1.376
3820.00,7.794672,25.01478,-0.000175,24.017257,-0.0077,1.376
3822.00,7.794521,25.01550,-0.000174,24.016933,-0.0078,1.376
3824.00,7.794063,25.01528,-0.000174,24.017563,-0.0078,1.376
3826.00,7.793757,25.01482,-0.000174,24.017025,-0.0078,1.376
3828.00,7.792443,25.01478,-0.000174,24.017049,-0.0078,1.377
3830.00,7.792590,25.01499,-0.000174,24.016643,-0.0078,1.377
3832.00,7.793729,25.01486,-0.000174,24.016742,-0.0077,1.376
3834.00,7.794392,25.01495,-0.000174,24.017589,-0.0078,1.377
3836.00,7.794312,25.01510,-0.000174,24.017513,-0.0078,1.376
3838.00,7.794524,25.01542,-0.000173,24.016539,-0.0078,1.377
3840.00,7.795568,25.01566,-0.000174,24.017021,-0.0077,1.376
3842.00,7.797103,25.01429,-0.000174,24.016454,-0.0078,1.376
3844.00,7.798478,25.01441,-0.000174,24.017632,-0.0077,1.377
3846.00,7.798656,25.01443,-0.000173,24.016806,-0.0078,1.376
3848.00,7.798414,25.01548,-0.000172,24.016860,-0.0077,1.376
3850.00,7.799187,25.01538,-0.000172,24.017738,-0.0078,1.376
3852.00,7.799942,25.01554,-0.000171,24.017099,-0.0078,1.377
3854.00,7.799173,25.01556,-0.000173,24.017148,-0.0078,1.377
3856.00,7.798836,25.01659,-0.000173,24.016905,-0.0077,1.376
3858.00,7.798837,25.01685,-0.000171,24.016983,-0.0078,1.376
3860.00,7.799632,25.01721,-0.000172,24.017266,-0.0078,1.376
3862.00,7.800789,25.01703,-0.000172,24.017199,-0.0078,1.377
3864.00,7.800815,25.01698,-0.000172,24.017371,-0.0078,1.377
3866.00,7.801407,25.01713,-0.000171,24.017357,-0.0077,1.377
3868.00,7.801905,25.01716,-0.000172,24.017752,-0.0078,1.376
3870.00,7.802599,25.01672,-0.000172,24.017342,-0.0078,1.376
3872.00,7.802282,25.01656,-0.000173,24.017041,-0.0078,1.376
3874.00,7.801726,25.01613,-0.000172,24.017469,-0.0078,1.376
3876.00,7.801377,25.01501,-0.000172,24.017335,-0.0077,1.376
3878.00,7.801382,25.01557,-0.000173,24.017627,-0.0078,1.376
3880.00,7.801335,25.01477,-0.000172,24.016820,-0.0078,1.376
3882.00,7.800842,25.01548,-0.000172,24.017747,-0.0078,1.377
3884.00,7.801255,25.01594,-0.000173,24.016840,-0.0078,1.377
3886.00,7.800777,25.01595,-0.000173,24.017460,-0.0078,1.377
3888.00,7.799513,25.01586,-0.000174,24.017959,-0.0078,1.377
3890.00,7.799539,25.01538,-0.000172,24.017012,-0.0077,1.376
3892.00,7.800226,25.01546,-0.000172,24.016708,-0.0078,1.377
3894.00,7.800432,25.01564,-0.000172,24.016924,-0.0078,1.376
3896.00,7.800684,25.01597,-0.000172,24.016967,-0.0078,1.376
3898.00,7.800239,25.01502,-0.000173,24.016898,-0.0078,1.377
3900.00,7.799970,25.01594,-0.000173,24.017826,-0.0078,1.377
3902.00,7.800195,25.01636,-0.000173,24.016904,-0.0078,1.377
3904.00,7.800474,25.01602,-0.000172,24.016333,-0.0077,1.376
3906.00,7.799967,25.01610,-0.000172,24.016699,-0.0078,1.376
3908.00,7.800456,25.01532,-0.000173,24.016655,-0.0078,1.376
3910.00,7.801311,25.01550,-0.000173,24.016648,-0.0078,1.377
3912.00,7.801779,25.01585,-0.000173,24.017110,-0.0078,1.376
3914.00,7.800764,25.01628,-0.000172,24.017192,-0.0078,1.376
3916.00,7.799439,25.01597,-0.000173,24.017083,-0.0078,1.376
3918.00,7.798905,25.01629,-0.000174,24.017484,-0.0077,1.377
3920.00,7.799770,25.01567,-0.000172,24.017489,-0.0078,1.376
3922.00,7.800347,25.01574,-0.000172,24.017186,-0.0078,1.377
3924.00,7.800307,25.01562,-0.000172,24.017210,-0.0077,1.377
3926.00,7.799670,25.01572,-0.000172,24.016976,-0.0078,1.377
3928.00,7.799323,25.01511,-0.000172,24.016915,-0.0078,1.376
3930.00,7.799454,25.01556,-0.000172,24.016820,-0.0077,1.376
3932.00,7.800230,25.01511,-0.000172,24.016610,-0.0078,1.377
3934.00,7.798773,25.01507,-0.000173,24.016891,-0.0078,1.377
3936.00,7.798677,25.01611,-0.000172,24.017861,-0.0077,1.376
3938.00,7.798424,25.01575,-0.000172,24.017301,-0.0077,1.376
3940.00,7.798648,25.01565,-0.000172,24.017199,-0.0077,1.377
3942.00,7.799400,25.01553,-0.000173,24.017197,-0.0077,1.376
3944.00,7.799167,25.01587,-0.000171,24.016978,-0.0077,1.376
3946.00,7.799313,25.01584,-0.000172,24.017464,-0.0077,1.376
3948.00,7.799817,25.01559,-0.000172,24.016728,-0.0078,1.377
3950.00,7.801666,25.01585,-0.000173,24.017393,-0.0077,1.376
3952.00,7.801798,25.01579,-0.000173,24.017359,-0.0078,1.377
3954.00,7.801248,25.01659,-0.000173,24.017420,-0.0078,1.377
3956.00,7.801181,25.01582,-0.000173,24.017224,-0.0078,1.377
3958.00,7.800489,25.01574,-0.000171,24.016753,-0.0078,1.376
3960.00,7.800692,25.01610,-0.000172,24.016711,-0.0077,1.377
3962.00,7.800202,25.01636,-0.000172,24.016947,-0.0077,1.377
3964.00,7.800614,25.01609,-0.000172,24.018042,-0.0077,1.377
3966.00,7.801225,25.01656,-0.000173,24.017043,-0.0078,1.377
3968.00,7.800970,25.01610,-0.000172,24.017859,-0.0078,1.377
3970.00,7.800988,25.01602,-0.000171,24.016842,-0.0078,1.377
3972.00,7.800657,25.01608,-0.000173,24.017137,-0.0078,1.377
3974.00,7.800713,25.01570,-0.000173,24.016996,-0.0078,1.377
3976.00,7.801714,25.01541,-0.000173,24.016441,-0.0078,1.377
3978.00,7.802277,25.01636,-0.000172,24.017072,-0.0077,1.376
3980.00,7.801406,25.01626,-0.000174,24.016991,-0.0078,1.376
3982.00,7.801971,25.01610,-0.000174,24.017259,-0.0078,1.377
3984.00,7.803226,25.01620,-0.000172,24.017281,-0.0078,1.377
3986.00,7.802714,25.01558,-0.000173,24.017034,-0.0078,1.377
3988.00,7.801674,25.01625,-0.000173,24.017534,-0.0078,1.377
3990.00,7.800983,25.01635,-0.000172,24.017201,-0.0077,1.377
3992.00,7.800394,25.01640,-0.000173,24.017234,-0.0078,1.377
3994.00,7.800763,25.01633,-0.000172,24.017339,-0.0078,1.377
3996.00,7.798987,25.01630,-0.000172,24.018183,-0.0078,1.377
3998.00,7.798906,25.01525,-0.000173,24.017264,-0.0078,1.377
4000.00,7.799076,25.01604,-0.000173,24.016574,-0.0078,1.377
4002.00,7.799190,25.01641,-0.000173,24.016853,-0.0078,1.377
4004.00,7.799949,25.01743,-0.000172,24.017310,-0.0077,1.377
4006.00,7.801030,25.01698,-0.000172,24.017272,-0.0078,1.377
4008.00,7.801031,25.01723,-0.000172,24.018075,-0.0078,1.377
4010.00,7.799885,25.01776,-0.000172,24.017297,-0.0077,1.377
4012.00,7.799444,25.01790,-0.000171,24.017370,-0.0077,1.377
4014.00,7.799618,25.01731,-0.000172,24.017698,-0.0078,1.376
4016.00,7.799120,25.01765,-0.000173,24.017569,-0.0078,1.377
4018.00,7.799008,25.01704,-0.000172,24.017214,-0.0078,1.377
4020.00,7.798906,25.01759,-0.000174,24.017527,-0.0078,1.378
4022.00,7.797966,25.01735,-0.000174,24.017603,-0.0078,1.377
4024.00,7.797717,25.01754,-0.000174,24.017449,-0.0077,1.376
4026.00,7.799243,25.01684,-0.000172,24.017558,-0.0077,1.376
4028.00,7.801957,25.01717,-0.000171,24.017437,-0.0077,1.377
4030.00,7.804706,25.01768,-0.000173,24.017179,-0.0078,1.377
4032.00,7.805654,25.01772,-0.000172,24.017583,-0.0077,1.377
4034.00,7.803914,25.01754,-0.000172,24.017404,-0.0077,1.376
4036.00,7.801771,25.01737,-0.000172,24.017515,-0.0078,1.377
4038.00,7.801335,25.01761,-0.000172,24.017208,-0.0078,1.377
4040.00,7.801012,25.01802,-0.000171,24.017346,-0.0078,1.377
4042.00,7.801366,25.01779,-0.000173,24.017234,-0.0078,1.377
4044.00,7.800455,25.01740,-0.000171,24.017005,-0.0077,1.377
4046.00,7.799457,25.01669,-0.000173,24.016621,-0.0078,1.377
4048.00,7.800367,25.01694,-0.000172,24.017596,-0.0078,1.377
4050.00,7.802096,25.01758,-0.000173,24.017525,-0.0078,1.377
4052.00,7.803383,25.01753,-0.000173,24.017524,-0.0078,1.376
4054.00,7.802935,25.01708,-0.000173,24.017415,-0.0078,1.376
4056.00,7.802061,25.01681,-0.000173,24.017273,-0.0077,1.377
4058.00,7.801986,25.01736,-0.000172,24.017814,-0.0077,1.377
4060.00,7.802180,25.01645,-0.000172,24.017576,-0.0078,1.377
4062.00,7.802708,25.01563,-0.000173,24.016837,-0.0078,1.377
4064.00,7.803673,25.01613,-0.000172,24.016817,-0.0077,1.377
4066.00,7.803514,25.01601,-0.000173,24.017143,-0.0078,1.377
4068.00,7.804010,25.01680,-0.000174,24.017063,-0.0078,1.378
4070.00,7.804308,25.01678,-0.000174,24.017515,-0.0078,1.377
4072.00,7.803504,25.01632,-0.000174,24.017493,-0.0078,1.377
4074.00,7.802940,25.01692,-0.000172,24.017386,-0.0078,1.376
4076.00,7.802661,25.01696,-0.000173,24.018073,-0.0078,1.377
4078.00,7.802561,25.01710,-0.000173,24.017504,-0.0077,1.377
4080.00,7.802353,25.01695,-0.000172,24.016880,-0.0078,1.376
4082.00,7.803458,25.01645,-0.000173,24.017723,-0.0078,1.377
4084.00,7.803165,25.01656,-0.000173,24.017176,-0.0078,1.377
4086.00,7.802555,25.01653,-0.000173,24.017290,-0.0078,1.378
4088.00,7.802565,25.01636,-0.000173,24.016951,-0.0078,1.377
4090.00,7.801827,25.01680,-0.000171,24.017502,-0.0078,1.377
4092.00,7.801929,25.01704,-0.000171,24.016920,-0.0077,1.377
4094.00,7.802485,25.01723,-0.000173,24.016503,-0.0077,1.377
4096.00,7.803283,25.01627,-0.000173,24.016679,-0.0078,1.377
4098.00,7.803023,25.01690,-0.000172,24.016677,-0.0078,1.376
4100.00,7.801619,25.01723,-0.000172,24.016666,-0.0077,1.377
4102.00,7.800731,25.01673,-0.000172,24.016793,-0.0078,1.377
4104.00,7.801158,25.01677,-0.000172,24.017089,-0.0078,1.377
4106.00,7.800422,25.01666,-0.000173,24.017234,-0.0078,1.377
4108.00,7.799721,25.01756,-0.000173,24.017344,-0.0078,1.377
4110.00,7.799642,25.01783,-0.000173,24.017239,-0.0078,1.378
4112.00,7.800049,25.01681,-0.000173,24.017667,-0.0078,1.377
4114.00,7.799726,25.01769,-0.000172,24.017475,-0.0078,1.376
4116.00,7.799096,25.01783,-0.000172,24.017272,-0.0078,1.378
4118.00,7.800177,25.01767,-0.000173,24.017676,-0.0078,1.377
4120.00,7.800869,25.01662,-0.000172,24.017420,-0.0078,1.377
4122.00,7.800764,25.01686,-0.000173,24.016784,-0.0078,1.377
4124.00,7.800563,25.01690,-0.000174,24.017301,-0.0078,1.377
4126.00,7.800988,25.01751,-0.000172,24.017424,-0.0078,1.377
4128.00,7.801469,25.01758,-0.000173,24.017620,-0.0078,1.377
4130.00,7.800751,25.01677,-0.000173,24.016862,-0.0078,1.377
4132.00,7.800699,25.01740,-0.000173,24.016846,-0.0078,1.377
4134.00,7.801240,25.01736,-0.000172,24.016797,-0.0078,1.377
4136.00,7.801849,25.01678,-0.000172,24.017286,-0.0078,1.377
4138.00,7.802043,25.01730,-0.000173,24.017603,-0.0078,1.377
4140.00,7.802077,25.01659,-0.000174,24.017087,-0.0078,1.377
4142.00,7.802057,25.01731,-0.000173,24.017257,-0.0078,1.377
4144.00,7.801751,25.01667,-0.000173,24.016202,-0.0078,1.377
4146.00,7.801838,25.01671,-0.000172,24.017094,-0.0078,1.377
4148.00,7.802104,25.01705,-0.000173,24.017547,-0.0078,1.377
4150.00,7.802528,25.01713,-0.000173,24.017177,-0.0078,1.377
4152.00,7.802671,25.01764,-0.000172,24.017464,-0.0078,1.377
4154.00,7.802827,25.01752,-0.000174,24.016880,-0.0078,1.377
4156.00,7.802727,25.01740,-0.000173,24.016664,-0.0078,1.377
4158.00,7.801732,25.01731,-0.000172,24.016847,-0.0078,1.377
4160.00,7.801393,25.01690,-0.000173,24.016934,-0.0078,1.377
4162.00,7.801404,25.01671,-0.000174,24.017147,-0.0078,1.377
4164.00,7.800962,25.01745,-0.000172,24.016726,-0.0078,1.377
4166.00,7.800989,25.01728,-0.000173,24.017128,-0.0078,1.377
4168.00,7.801325,25.01710,-0.000174,24.016646,-0.0078,1.377
4170.00,7.801847,25.01712,-0.000172,24.016730,-0.0078,1.377
4172.00,7.801140,25.01773,-0.000173,24.017197,-0.0078,1.377
4174.00,7.800934,25.01774,-0.000173,24.016465,-0.0078,1.377
4176.00,7.799963,25.01763,-0.000173,24.017476,-0.0078,1.377
4178.00,7.799593,25.01775,-0.000173,24.016913,-0.0078,1.377
4180.00,7.800019,25.01716,-0.000173,24.016860,-0.0078,1.376
4182.00,7.800195,25.01763,-0.000174,24.017215,-0.0078,1.377
4184.00,7.800092,25.01682,-0.000172,24.016936,-0.0078,1.377
4186.00,7.800039,25.01759,-0.000171,24.016521,-0.0078,1.377
4188.00,7.799933,25.01782,-0.000172,24.016889,-0.0078,1.377
4190.00,7.799429,25.01762,-0.000173,24.017310,-0.0078,1.377
4192.00,7.799226,25.01691,-0.000173,24.017696,-0.0078,1.377
4194.00,7.798031,25.01796,-0.000174,24.016833,-0.0078,1.377
4196.00,7.797307,25.01711,-0.000175,24.017282,-0.0078,1.377
4198.00,7.798431,25.01639,-0.000173,24.017486,-0.0078,1.377
4200.00,7.799528,25.01567,-0.000175,24.017433,-0.0078,1.377
4202.00,7.800766,25.01656,-0.000173,24.016889,-0.0078,1.377
@7,12.0000,24.0
4204.00,7.801397,25.01694,-0.000174,24.017714,-0.0078,1.377
4206.00,7.797551,25.01732,-0.000174,24.017165,-0.0078,1.377
4208.00,7.787044,25.01727,-0.000174,24.016989,-0.0078,1.377
4210.00,7.760739,25.01699,-0.000174,24.017021,-0.0078,1.376
4212.00,7.717465,25.01770,-0.000172,24.017021,-0.0078,1.376
4214.00,7.672124,25.01713,-0.000172,24.016445,-0.0078,1.376
4216.00,7.632097,25.01652,-0.000174,24.016619,-0.0078,1.377
4218.00,7.596810,25.01722,-0.000173,24.016528,-0.0078,1.378
4220.00,7.564431,25.01785,-0.000175,24.016376,-0.0078,1.378
4222.00,7.532782,25.01676,-0.000175,24.017089,-0.0078,1.379
4224.00,7.502175,25.01714,-0.000176,24.017032,-0.0078,1.379
4226.00,7.474308,25.01680,-0.000176,24.017234,-0.0078,1.378
4228.00,7.448469,25.01645,-0.000175,24.016900,-0.0078,1.378
4230.00,7.429719,25.01706,-0.000175,24.017355,-0.0078,1.379
4232.00,7.420410,25.01715,-0.000176,24.017234,-0.0078,1.379
4234.00,7.428140,25.01699,-0.000176,24.017139,-0.0078,1.380
4236.00,7.448877,25.01687,-0.000176,24.017034,-0.0078,1.379
4238.00,7.470402,25.01706,-0.000175,24.017484,-0.0078,1.378
4240.00,7.489401,25.01682,-0.000173,24.017021,-0.0077,1.378
4242.00,7.507425,25.01652,-0.000173,24.017065,-0.0077,1.378
4244.00,7.525561,25.01674,-0.000173,24.017348,-0.0078,1.377
4246.00,7.546077,25.01705,-0.000173,24.017567,-0.0078,1.377
4248.00,7.566001,25.01640,-0.000173,24.017032,-0.0078,1.378
4250.00,7.585014,25.01535,-0.000175,24.017141,-0.0078,1.377
4252.00,7.603228,25.01661,-0.000173,24.016924,-0.0078,1.378
4254.00,7.621347,25.01597,-0.000173,24.017031,-0.0077,1.378
4256.00,7.636705,25.01559,-0.000174,24.016702,-0.0078,1.377
4258.00,7.650229,25.01617,-0.000174,24.017119,-0.0078,1.377
4260.00,7.664624,25.01667,-0.000173,24.017431,-0.0078,1.377
4262.00,7.677254,25.01659,-0.000173,24.016719,-0.0078,1.377
4264.00,7.688190,25.01616,-0.000173,24.017359,-0.0078,1.377
4266.00,7.698290,25.01645,-0.000174,24.017165,-0.0078,1.377
4268.00,7.706194,25.01644,-0.000175,24.017121,-0.0078,1.378
4270.00,7.714021,25.01680,-0.000174,24.017154,-0.0078,1.378
4272.00,7.721234,25.01686,-0.000173,24.017603,-0.0078,1.378
4274.00,7.726760,25.01608,-0.000173,24.017326,-0.0078,1.378
4276.00,7.731712,25.01735,-0.000174,24.017404,-0.0078,1.377
4278.00,7.736142,25.01725,-0.000174,24.017661,-0.0078,1.377
4280.00,7.739487,25.01756,-0.000174,24.017531,-0.0078,1.378
4282.00,7.742726,25.01795,-0.000175,24.017083,-0.0078,1.377
4284.00,7.747093,25.01782,-0.000174,24.017763,-0.0078,1.377
4286.00,7.749548,25.01717,-0.000174,24.017197,-0.0077,1.377
4288.00,7.751391,25.01787,-0.000174,24.017321,-0.0078,1.377
4290.00,7.754257,25.01775,-0.000174,24.017074,-0.0078,1.377
4292.00,7.756860,25.01777,-0.000175,24.016973,-0.0078,1.377
4294.00,7.759245,25.01794,-0.000175,24.016896,-0.0078,1.377
4296.00,7.760926,25.01702,-0.000174,24.017357,-0.0078,1.377
4298.00,7.763079,25.01636,-0.000173,24.016759,-0.0078,1.377
4300.00,7.764033,25.01691,-0.000173,24.016722,-0.0078,1.377
4302.00,7.765799,25.01652,-0.000174,24.016822,-0.0078,1.377
4304.00,7.767302,25.01668,-0.000175,24.016663,-0.0078,1.377
4306.00,7.768093,25.01665,-0.000174,24.016967,-0.0078,1.377
4308.00,7.768645,25.01591,-0.000175,24.017377,-0.0077,1.377
4310.00,7.768933,25.01559,-0.000174,24.017052,-0.0078,1.377
4312.00,7.769108,25.01567,-0.000174,24.016784,-0.0078,1.377
4314.00,7.770643,25.01661,-0.000175,24.016423,-0.0078,1.377
4316.00,7.772072,25.01692,-0.000175,24.017261,-0.0077,1.377
4318.00,7.773702,25.01677,-0.000175,24.017389,-0.0078,1.378
4320.00,7.775648,25.01746,-0.000174,24.017302,-0.0078,1.377
4322.00,7.776904,25.01710,-0.000173,24.016702,-0.0078,1.378
4324.00,7.776832,25.01638,-0.000173,24.016695,-0.0078,1.377
4326.00,7.777732,25.01654,-0.000174,24.016427,-0.0078,1.377
4328.00,7.778913,25.01684,-0.000174,24.016942,-0.0078,1.377
4330.00,7.780463,25.01688,-0.000173,24.017092,-0.0078,1.378
4332.00,7.782489,25.01695,-0.000174,24.017330,-0.0078,1.378
4334.00,7.782152,25.01720,-0.000175,24.017346,-0.0078,1.377
4336.00,7.782518,25.01742,-0.000174,24.016731,-0.0078,1.378
4338.00,7.781299,25.01711,-0.000173,24.016298,-0.0078,1.377
4340.00,7.781560,25.01746,-0.000173,24.016690,-0.0078,1.378
4342.00,7.783545,25.01636,-0.000173,24.017321,-0.0078,1.377
4344.00,7.785458,25.01599,-0.000173,24.016534,-0.0078,1.377
4346.00,7.786266,25.01621,-0.000174,24.016510,-0.0078,1.377
4348.00,7.785823,25.01663,-0.000174,24.017275,-0.0078,1.378
4350.00,7.785520,25.01564,-0.000174,24.016474,-0.0078,1.378
4352.00,7.785897,25.01659,-0.000173,24.017176,-0.0078,1.377
4354.00,7.785973,25.01637,-0.000174,24.015939,-0.0078,1.377
4356.00,7.786663,25.01616,-0.000174,24.016557,-0.0078,1.378
4358.00,7.786661,25.01578,-0.000175,24.016755,-0.0078,1.377
4360.00,7.786212,25.01641,-0.000174,24.016285,-0.0078,1.377
4362.00,7.786250,25.01562,-0.000175,24.016579,-0.0078,1.378
4364.00,7.786626,25.01587,-0.000174,24.017301,-0.0078,1.378
4366.00,7.786493,25.01629,-0.000174,24.016831,-0.0077,1.377
4368.00,7.786712,25.01546,-0.000174,24.017163,-0.0078,1.377
4370.00,7.786109,25.01512,-0.000174,24.017471,-0.0078,1.377
4372.00,7.786116,25.01513,-0.000175,24.017147,-0.0078,1.377
4374.00,7.786273,25.01604,-0.000174,24.017118,-0.0078,1.378
4376.00,7.785023,25.01562,-0.000174,24.017036,-0.0078,1.378
4378.00,7.785416,25.01567,-0.000175,24.017872,-0.0078,1.377
4380.00,7.787408,25.01658,-0.000174,24.017194,-0.0078,1.377
4382.00,7.787711,25.01579,-0.000174,24.016690,-0.0078,1.377
4384.00,7.788391,25.01599,-0.000174,24.016454,-0.0078,1.377
4386.00,7.789090,25.01595,-0.000174,24.017114,-0.0078,1.378
4388.00,7.788983,25.01603,-0.000174,24.016710,-0.0077,1.378
4390.00,7.788105,25.01621,-0.000174,24.016644,-0.0078,1.378
4392.00,7.787913,25.01616,-0.000174,24.016895,-0.0078,1.378
4394.00,7.788664,25.01629,-0.000174,24.017308,-0.0078,1.377
4396.00,7.789036,25.01608,-0.000174,24.016938,-0.0078,1.377
4398.00,7.788923,25.01530,-0.000173,24.017009,-0.0078,1.377
4400.00,7.788966,25.01524,-0.000174,24.017371,-0.0078,1.378
4402.00,7.789144,25.01580,-0.000173,24.017482,-0.0077,1.377
4404.00,7.790372,25.01559,-0.000174,24.016706,-0.0077,1.378
4406.00,7.791198,25.01484,-0.000174,24.017223,-0.0077,1.378
4408.00,7.790224,25.01571,-0.000175,24.017342,-0.0078,1.378
4410.00,7.789606,25.01574,-0.000174,24.016628,-0.0078,1.378
4412.00,7.789828,25.01521,-0.000174,24.016871,-0.0078,1.377
4414.00,7.790703,25.01563,-0.000173,24.017825,-0.0078,1.376
4416.00,7.791939,25.01566,-0.000173,24.016682,-0.0077,1.378
4418.00,7.791615,25.01499,-0.000174,24.017322,-0.0078,1.378
4420.00,7.791080,25.01551,-0.000175,24.017701,-0.0078,1.378
4422.00,7.791481,25.01581,-0.000173,24.016789,-0.0078,1.378
4424.00,7.792162,25.01559,-0.000174,24.017023,-0.0078,1.377
4426.00,7.791618,25.01540,-0.000174,24.017152,-0.0078,1.377
4428.00,7.791085,25.01514,-0.000174,24.016547,-0.0078,1.377
4430.00,7.791985,25.01459,-0.000174,24.017529,-0.0078,1.377
4432.00,7.793614,25.01553,-0.000174,24.017736,-0.0078,1.378
4434.00,7.795454,25.01514,-0.000175,24.016597,-0.0078,1.378
4436.00,7.795900,25.01536,-0.000174,24.016753,-0.0078,1.377
4438.00,7.795962,25.01546,-0.000174,24.017219,-0.0078,1.377
4440.00,7.795548,25.01529,-0.000174,24.016840,-0.0078,1.377
4442.00,7.794420,25.01518,-0.000173,24.017195,-0.0078,1.377
4444.00,7.794396,25.01562,-0.000174,24.017074,-0.0078,1.378
4446.00,7.793562,25.01560,-0.000174,24.017263,-0.0078,1.378
4448.00,7.793135,25.01531,-0.000174,24.017286,-0.0078,1.378
4450.00,7.794189,25.01480,-0.000174,24.017663,-0.0078,1.377
4452.00,7.795012,25.01470,-0.000175,24.016766,-0.0078,1.377
4454.00,7.794891,25.01561,-0.000175,24.017147,-0.0078,1.378
4456.00,7.794813,25.01548,-0.000174,24.017355,-0.0078,1.377
4458.00,7.795421,25.01547,-0.000174,24.017730,-0.0077,1.377
4460.00,7.795592,25.01591,-0.000174,24.017446,-0.0077,1.377
4462.00,7.795605,25.01521,-0.000174,24.017348,-0.0078,1.378
4464.00,7.794782,25.01468,-0.000174,24.017212,-0.0078,1.377
4466.00,7.794923,25.01515,-0.000175,24.016960,-0.0078,1.377
4468.00,7.795153,25.01518,-0.000174,24.017054,-0.0077,1.378
4470.00,7.794527,25.01526,-0.000174,24.017598,-0.0078,1.377
4472.00,7.794656,25.01565,-0.000174,24.017571,-0.0078,1.377
4474.00,7.793929,25.01522,-0.000174,24.017368,-0.0078,1.378
4476.00,7.792822,25.01519,-0.000175,24.016871,-0.0077,1.378
4478.00,7.793747,25.01572,-0.000174,24.017014,-0.0077,1.378
4480.00,7.794851,25.01598,-0.000175,24.016677,-0.0078,1.377
4482.00,7.795302,25.01623,-0.000174,24.016441,-0.0078,1.377
4484.00,7.795471,25.01614,-0.000173,24.017312,-0.0078,1.377
4486.00,7.796198,25.01614,-0.000173,24.017594,-0.0078,1.378
4488.00,7.795449,25.01619,-0.000174,24.016775,-0.0078,1.377
4490.00,7.796018,25.01593,-0.000174,24.017074,-0.0077,1.378
4492.00,7.796595,25.01619,-0.000175,24.017081,-0.0078,1.377
4494.00,7.796278,25.01684,-0.000174,24.017554,-0.0078,1.377
4496.00,7.795894,25.01631,-0.000173,24.017159,-0.0077,1.377
4498.00,7.795328,25.01563,-0.000173,24.016759,-0.0078,1.378
4500.00,7.795070,25.01547,-0.000174,24.017389,-0.0078,1.378
4502.00,7.795258,25.01595,-0.000175,24.017359,-0.0077,1.378
4504.00,7.796033,25.01623,-0.000174,24.017457,-0.0078,1.378
4506.00,7.795862,25.01612,-0.000173,24.016835,-0.0078,1.378
4508.00,7.794749,25.01535,-0.000173,24.017292,-0.0078,1.377
4510.00,7.794878,25.01529,-0.000174,24.017563,-0.0078,1.378
4512.00,7.795513,25.01517,-0.000174,24.017266,-0.0078,1.377
4514.00,7.796933,25.01516,-0.000173,24.016844,-0.0078,1.377
4516.00,7.797239,25.01534,-0.000172,24.017119,-0.0078,1.378
4518.00,7.796747,25.01576,-0.000174,24.017752,-0.0078,1.378
4520.00,7.797134,25.01567,-0.000173,24.017544,-0.0078,1.377
4522.00,7.796781,25.01532,-0.000174,24.018042,-0.0078,1.378
4524.00,7.796030,25.01614,-0.000174,24.017041,-0.0078,1.378
4526.00,7.796276,25.01601,-0.000173,24.018171,-0.0078,1.378
4528.00,7.796147,25.01582,-0.000174,24.017170,-0.0078,1.377
4530.00,7.795625,25.01574,-0.000174,24.017025,-0.0078,1.377
4532.00,7.795126,25.01553,-0.000174,24.016887,-0.0078,1.378
4534.00,7.795210,25.01520,-0.000173,24.017032,-0.0078,1.377
4536.00,7.796282,25.01524,-0.000173,24.016991,-0.0078,1.378
4538.00,7.795022,25.01575,-0.000174,24.017237,-0.0078,1.378
4540.00,7.794236,25.01613,-0.000176,24.016124,-0.0078,1.378
4542.00,7.795728,25.01535,-0.000174,24.016837,-0.0078,1.378
4544.00,7.796622,25.01525,-0.000174,24.016983,-0.0078,1.377
4546.00,7.796832,25.01487,-0.000175,24.017103,-0.0078,1.377
4548.00,7.797271,25.01612,-0.000175,24.016893,-0.0078,1.378
4550.00,7.797217,25.01620,-0.000174,24.017250,-0.0078,1.377
4552.00,7.797041,25.01639,-0.000174,24.017224,-0.0077,1.377
4554.00,7.798158,25.01558,-0.000174,24.017324,-0.0077,1.377
4556.00,7.798500,25.01587,-0.000173,24.017063,-0.0078,1.377
4558.00,7.798109,25.01631,-0.000174,24.016744,-0.0078,1.378
4560.00,7.798979,25.01581,-0.000172,24.016956,-0.0077,1.378
4562.00,7.799254,25.01565,-0.000174,24.017056,-0.0078,1.378
4564.00,7.798422,25.01670,-0.000172,24.017801,-0.0078,1.378
4566.00,7.797717,25.01614,-0.000173,24.017206,-0.0078,1.378
4568.00,7.798194,25.01624,-0.000172,24.016793,-0.0078,1.378
4570.00,7.798408,25.01639,-0.000172,24.017065,-0.0077,1.378
4572.00,7.798788,25.01649,-0.000173,24.017502,-0.0078,1.378
4574.00,7.797819,25.01590,-0.000172,24.016798,-0.0078,1.377
4576.00,7.796142,25.01628,-0.000174,24.016742,-0.0078,1.378
4578.00,7.795943,25.01635,-0.000174,24.017011,-0.0078,1.378
4580.00,7.795954,25.01624,-0.000175,24.017119,-0.0078,1.378
4582.00,7.795608,25.01633,-0.000174,24.017924,-0.0078,1.377
4584.00,7.795953,25.01624,-0.000173,24.016579,-0.0078,1.378
4586.00,7.796342,25.01608,-0.000173,24.016875,-0.0078,1.378
4588.00,7.795103,25.01573,-0.000174,24.016915,-0.0078,1.378
4590.00,7.794227,25.01569,-0.000173,24.017255,-0.0078,1.378
4592.00,7.795311,25.01538,-0.000174,24.017185,-0.0078,1.378
4594.00,7.794865,25.01557,-0.000175,24.017522,-0.0078,1.378
4596.00,7.794115,25.01550,-0.000175,24.017105,-0.0078,1.378
4598.00,7.793072,25.01651,-0.000175,24.017379,-0.0078,1.378
4600.00,7.792160,25.01586,-0.000174,24.017217,-0.0078,1.378
4602.00,7.793202,25.01581,-0.000175,24.017424,-0.0078,1.377
4604.00,7.792975,25.01541,-0.000174,24.016686,-0.0078,1.377
4606.00,7.793073,25.01585,-0.000174,24.016661,-0.0078,1.378
4608.00,7.793374,25.01627,-0.000173,24.017650,-0.0078,1.378
4610.00,7.794910,25.01646,-0.000174,24.017413,-0.0078,1.378
4612.00,7.796891,25.01633,-0.000173,24.016791,-0.0078,1.378
4614.00,7.796713,25.01620,-0.000174,24.017163,-0.0078,1.378
4616.00,7.796795,25.01676,-0.000173,24.017020,-0.0078,1.376
4618.00,7.797456,25.01627,-0.000175,24.017018,-0.0078,1.378
4620.00,7.797424,25.01571,-0.000174,24.016976,-0.0078,1.378
4622.00,7.796893,25.01636,-0.000173,24.016543,-0.0078,1.377
4624.00,7.796433,25.01560,-0.000174,24.016378,-0.0078,1.377
4626.00,7.796782,25.01564,-0.000174,24.016679,-0.0078,1.378
4628.00,7.796721,25.01692,-0.000174,24.017052,-0.0078,1.377
4630.00,7.796110,25.01683,-0.000174,24.017730,-0.0078,1.377
4632.00,7.795829,25.01678,-0.000176,24.016998,-0.0078,1.378
4634.00,7.795559,25.01648,-0.000176,24.017061,-0.0078,1.378
4636.00,7.795448,25.01675,-0.000175,24.016840,-0.0078,1.377
4638.00,7.795256,25.01727,-0.000173,24.016677,-0.0078,1.377
4640.00,7.795559,25.01712,-0.000174,24.017451,-0.0078,1.378
4642.00,7.796038,25.01715,-0.000174,24.017306,-0.0078,1.377
4644.00,7.796070,25.01671,-0.000174,24.016755,-0.0077,1.377
4646.00,7.795473,25.01677,-0.000174,24.016218,-0.0078,1.377
4648.00,7.796015,25.01695,-0.000175,24.017098,-0.0078,1.378
4650.00,7.796295,25.01679,-0.000175,24.017103,-0.0078,1.378
4652.00,7.795690,25.01655,-0.000174,24.017018,-0.0078,1.378
4654.00,7.795554,25.01713,-0.000174,24.016135,-0.0078,1.377
4656.00,7.795179,25.01720,-0.000173,24.016597,-0.0078,1.377
4658.00,7.795339,25.01635,-0.000173,24.017275,-0.0078,1.377
4660.00,7.795668,25.01646,-0.000174,24.016637,-0.0078,1.378
4662.00,7.795645,25.01601,-0.000174,24.017442,-0.0078,1.378
4664.00,7.795371,25.01640,-0.000174,24.017774,-0.0078,1.377
4666.00,7.795636,25.01672,-0.000174,24.017359,-0.0078,1.378
4668.00,7.794489,25.01683,-0.000174,24.017237,-0.0078,1.378
4670.00,7.793713,25.01608,-0.000175,24.017032,-0.0078,1.377
4672.00,7.794284,25.01630,-0.000174,24.017814,-0.0078,1.377
4674.00,7.795201,25.01644,-0.000174,24.017043,-0.0078,1.377
4676.00,7.794328,25.01667,-0.000175,24.016568,-0.0078,1.378
4678.00,7.793845,25.01610,-0.000175,24.017032,-0.0078,1.378
4680.00,7.794266,25.01697,-0.000175,24.017384,-0.0078,1.378
4682.00,7.795641,25.01692,-0.000176,24.017268,-0.0078,1.378
4684.00,7.797861,25.01739,-0.000174,24.016929,-0.0078,1.378
4686.00,7.797529,25.01750,-0.000173,24.017083,-0.0078,1.378
4688.00,7.796869,25.01723,-0.000175,24.016837,-0.0078,1.378
4690.00,7.796319,25.01659,-0.000175,24.017279,-0.0078,1.378
4692.00,7.796215,25.01656,-0.000174,24.016813,-0.0078,1.377
4694.00,7.795721,25.01693,-0.000174,24.017045,-0.0078,1.378
4696.00,7.795771,25.01725,-0.000174,24.017194,-0.0078,1.377
4698.00,7.795539,25.01760,-0.000174,24.017567,-0.0078,1.378
4700.00,7.795115,25.01839,-0.000173,24.017596,-0.0077,1.378
4702.00,7.795279,25.01786,-0.000175,24.016844,-0.0078,1.378
4704.00,7.795346,25.01812,-0.000175,24.016467,-0.0078,1.378
4706.00,7.795741,25.01784,-0.000174,24.016581,-0.0077,1.378
4708.00,7.796255,25.01763,-0.000174,24.017605,-0.0078,1.377
4710.00,7.796281,25.01734,-0.000174,24.017177,-0.0078,1.377
4712.00,7.795268,25.01762,-0.000174,24.017210,-0.0078,1.377
4714.00,7.795442,25.01751,-0.000174,24.016951,-0.0078,1.378
4716.00,7.795931,25.01746,-0.000174,24.017435,-0.0078,1.378
4718.00,7.796569,25.01676,-0.000174,24.017085,-0.0078,1.379
4720.00,7.795988,25.01703,-0.000175,24.016284,-0.0078,1.377
4722.00,7.795549,25.01701,-0.000175,24.017313,-0.0078,1.377
4724.00,7.795186,25.01767,-0.000174,24.017188,-0.0078,1.377
4726.00,7.794550,25.01671,-0.000174,24.017277,-0.0078,1.377
4728.00,7.795235,25.01723,-0.000174,24.016867,-0.0078,1.377
4730.00,7.796030,25.01706,-0.000175,24.017308,-0.0078,1.377
4732.00,7.797089,25.01738,-0.000175,24.016692,-0.0077,1.378
4734.00,7.797081,25.01744,-0.000174,24.017661,-0.0078,1.378
4736.00,7.796716,25.01696,-0.000174,24.017627,-0.0078,1.378
4738.00,7.796513,25.01745,-0.000175,24.016942,-0.0078,1.378
4740.00,7.796458,25.01748,-0.000174,24.017043,-0.0077,1.377
4742.00,7.796225,25.01728,-0.000174,24.016624,-0.0077,1.377
4744.00,7.795404,25.01743,-0.000174,24.017442,-0.0078,1.377
4746.00,7.795278,25.01778,-0.000174,24.017143,-0.0077,1.377
4748.00,7.795441,25.01758,-0.000174,24.016985,-0.0078,1.378
4750.00,7.795501,25.01698,-0.000175,24.017110,-0.0078,1.378
4752.00,7.796735,25.01687,-0.000174,24.016989,-0.0078,1.378
4754.00,7.797619,25.01668,-0.000173,24.016875,-0.0078,1.378
4756.00,7.797728,25.01633,-0.000173,24.017172,-0.0078,1.378
4758.00,7.797691,25.01638,-0.000173,24.016773,-0.0078,1.378
4760.00,7.797975,25.01645,-0.000173,24.017321,-0.0078,1.378
4762.00,7.798026,25.01696,-0.000173,24.017370,-0.0078,1.378
4764.00,7.797901,25.01720,-0.000173,24.016900,-0.0078,1.378
4766.00,7.797234,25.01715,-0.000174,24.017005,-0.0078,1.378
4768.00,7.797440,25.01655,-0.000174,24.017302,-0.0078,1.378
4770.00,7.798238,25.01697,-0.000174,24.016860,-0.0078,1.378
4772.00,7.797884,25.01718,-0.000175,24.017498,-0.0078,1.378
4774.00,7.797341,25.01775,-0.000174,24.017496,-0.0078,1.377
4776.00,7.796924,25.01746,-0.000174,24.016621,-0.0078,1.377
4778.00,7.797800,25.01751,-0.000175,24.016871,-0.0077,1.378
4780.00,7.798199,25.01775,-0.000174,24.017282,-0.0078,1.378
4782.00,7.798284,25.01766,-0.000174,24.016965,-0.0078,1.377
4784.00,7.798425,25.01750,-0.000173,24.016505,-0.0078,1.378
4786.00,7.798917,25.01740,-0.000174,24.017313,-0.0078,1.377
4788.00,7.798339,25.01728,-0.000173,24.017513,-0.0078,1.377
4790.00,7.797822,25.01728,-0.000174,24.016666,-0.0077,1.378
4792.00,7.797524,25.01742,-0.000174,24.016889,-0.0077,1.378
4794.00,7.798009,25.01721,-0.000175,24.016982,-0.0078,1.378
4796.00,7.798820,25.01683,-0.000173,24.016699,-0.0078,1.378
4798.00,7.798267,25.01727,-0.000173,24.017047,-0.0078,1.378
4800.00,7.797410,25.01680,-0.000174,24.016759,-0.0078,1.377
4802.00,7.797023,25.01707,-0.000173,24.017428,-0.0078,1.377
@8,12.0000,24.0
4804.00,7.797667,25.01742,-0.000173,24.017411,-0.0078,1.378
4806.00,7.793744,25.01669,-0.000174,24.017355,-0.0078,1.377
4808.00,7.784156,25.01594,-0.000172,24.016973,-0.0078,1.377
4810.00,7.760913,25.01674,-0.000173,24.016837,-0.0078,1.377
4812.00,7.722865,25.01680,-0.000172,24.017168,-0.0078,1.377
4814.00,7.685316,25.01707,-0.000172,24.017272,-0.0078,1.376
4816.00,7.651658,25.01693,-0.000173,24.017446,-0.0078,1.378
4818.00,7.622724,25.01729,-0.000174,24.017335,-0.0078,1.378
4820.00,7.595220,25.01718,-0.000174,24.017413,-0.0078,1.379
4822.00,7.568460,25.01759,-0.000175,24.017357,-0.0078,1.378
4824.00,7.542597,25.01769,-0.000174,24.017665,-0.0078,1.379
4826.00,7.517609,25.01741,-0.000175,24.017331,-0.0078,1.378
4828.00,7.495671,25.01655,-0.000177,24.017188,-0.0078,1.379
4830.00,7.480230,25.01665,-0.000176,24.017273,-0.0078,1.379
4832.00,7.472738,25.01741,-0.000175,24.017525,-0.0077,1.379
4834.00,7.478661,25.01686,-0.000176,24.017118,-0.0077,1.380
4836.00,7.497019,25.01662,-0.000176,24.017011,-0.0077,1.380
4838.00,7.517045,25.01743,-0.000175,24.017118,-0.0078,1.379
4840.00,7.535545,25.01758,-0.000174,24.017511,-0.0078,1.379
4842.00,7.552731,25.01722,-0.000174,24.017266,-0.0078,1.378
4844.00,7.570147,25.01675,-0.000173,24.017286,-0.0077,1.377
4846.00,7.586796,25.01624,-0.000173,24.017266,-0.0078,1.378
4848.00,7.603792,25.01717,-0.000173,24.016869,-0.0078,1.378
4850.00,7.620044,25.01666,-0.000175,24.016902,-0.0078,1.378
4852.00,7.636163,25.01660,-0.000173,24.017121,-0.0078,1.378
4854.00,7.651746,25.01735,-0.000173,24.016913,-0.0078,1.378
4856.00,7.664162,25.01695,-0.000172,24.016746,-0.0078,1.378
4858.00,7.676073,25.01725,-0.000173,24.016387,-0.0077,1.378
4860.00,7.686445,25.01791,-0.000174,24.016815,-0.0078,1.378
4862.00,7.695932,25.01760,-0.000174,24.017708,-0.0078,1.378
4864.00,7.705881,25.01801,-0.000173,24.017243,-0.0078,1.378
4866.00,7.714370,25.01746,-0.000174,24.017141,-0.0078,1.378
4868.00,7.721700,25.01767,-0.000174,24.016260,-0.0078,1.378
4870.00,7.728364,25.01760,-0.000174,24.016769,-0.0078,1.377
4872.00,7.733425,25.01720,-0.000173,24.016505,-0.0078,1.377
4874.00,7.737881,25.01689,-0.000174,24.017130,-0.0078,1.378
4876.00,7.741670,25.01694,-0.000174,24.017188,-0.0078,1.378
4878.00,7.746179,25.01696,-0.000175,24.016998,-0.0078,1.378
4880.00,7.750640,25.01733,-0.000173,24.017371,-0.0078,1.377
4882.00,7.753860,25.01770,-0.000173,24.016637,-0.0078,1.377
4884.00,7.756665,25.01775,-0.000173,24.017295,-0.0078,1.377
4886.00,7.759173,25.01754,-0.000174,24.016842,-0.0078,1.378
4888.00,7.760726,25.01797,-0.000174,24.016849,-0.0078,1.378
4890.00,7.761791,25.01738,-0.000174,24.017228,-0.0078,1.378
4892.00,7.762005,25.01705,-0.000174,24.017139,-0.0077,1.378
4894.00,7.763476,25.01742,-0.000174,24.017464,-0.0077,1.378
4896.00,7.765100,25.01831,-0.000174,24.017223,-0.0078,1.377
4898.00,7.766197,25.01719,-0.000172,24.016695,-0.0078,1.377
4900.00,7.766497,25.01737,-0.000174,24.017152,-0.0078,1.378
4902.00,7.767234,25.01713,-0.000174,24.017241,-0.0078,1.378
4904.00,7.767890,25.01739,-0.000173,24.016953,-0.0078,1.378
4906.00,7.768572,25.01840,-0.000174,24.016817,-0.0078,1.378
4908.00,7.769014,25.01862,-0.000174,24.016465,-0.0078,1.378
4910.00,7.769772,25.01805,-0.000174,24.016556,-0.0078,1.377
4912.00,7.770399,25.01804,-0.000175,24.016956,-0.0078,1.378
4914.00,7.770360,25.01860,-0.000173,24.017208,-0.0078,1.378
4916.00,7.770924,25.01818,-0.000174,24.017350,-0.0077,1.378
4918.00,7.770571,25.01821,-0.000174,24.016802,-0.0078,1.377
4920.00,7.771941,25.01816,-0.000174,24.017137,-0.0078,1.378
4922.00,7.772494,25.01807,-0.000175,24.016788,-0.0078,1.378
4924.00,7.772509,25.01752,-0.000173,24.016713,-0.0078,1.379
4926.00,7.773362,25.01720,-0.000173,24.016469,-0.0078,1.378
4928.00,7.774497,25.01728,-0.000174,24.016980,-0.0079,1.377
4930.00,7.775602,25.01720,-0.000173,24.017029,-0.0078,1.378
4932.00,7.776764,25.01670,-0.000173,24.017114,-0.0078,1.378
4934.00,7.778143,25.01794,-0.000175,24.016846,-0.0078,1.378
4936.00,7.778417,25.01833,-0.000174,24.017364,-0.0078,1.378
4938.00,7.778559,25.01810,-0.000174,24.017288,-0.0078,1.378
4940.00,7.779743,25.01733,-0.000173,24.017424,-0.0078,1.378
4942.00,7.780123,25.01727,-0.000174,24.017253,-0.0078,1.377
4944.00,7.779707,25.01732,-0.000172,24.016554,-0.0078,1.378
4946.00,7.779590,25.01798,-0.000172,24.016779,-0.0078,1.378
4948.00,7.779138,25.01770,-0.000173,24.017099,-0.0078,1.378
4950.00,7.778652,25.01784,-0.000174,24.016864,-0.0078,1.378
4952.00,7.779136,25.01751,-0.000175,24.016115,-0.0078,1.378
4954.00,7.779508,25.01814,-0.000175,24.016969,-0.0078,1.378
4956.00,7.779301,25.01835,-0.000174,24.016925,-0.0078,1.378
4958.00,7.779812,25.01848,-0.000175,24.017281,-0.0078,1.378
4960.00,7.779736,25.01791,-0.000176,24.017489,-0.0077,1.378
4962.00,7.779916,25.01800,-0.000174,24.016657,-0.0078,1.378
4964.00,7.780828,25.01802,-0.000172,24.017872,-0.0078,1.378
4966.00,7.781437,25.01804,-0.000172,24.016574,-0.0078,1.377
4968.00,7.781200,25.01789,-0.000173,24.017143,-0.0078,1.377
4970.00,7.782393,25.01837,-0.000173,24.017362,-0.0078,1.377
4972.00,7.783391,25.01906,-0.000174,24.017652,-0.0078,1.378
4974.00,7.783633,25.01911,-0.000174,24.016804,-0.0078,1.378
4976.00,7.784830,25.01854,-0.000174,24.016320,-0.0078,1.378
4978.00,7.784765,25.01852,-0.000174,24.016786,-0.0078,1.378
4980.00,7.784567,25.01777,-0.000173,24.016376,-0.0078,1.378
4982.00,7.785060,25.01838,-0.000174,24.017040,-0.0078,1.378
4984.00,7.785922,25.01820,-0.000173,24.017406,-0.0078,1.378
4986.00,7.786534,25.01857,-0.000174,24.017324,-0.0078,1.379
4988.00,7.786305,25.01862,-0.000174,24.016572,-0.0078,1.378
4990.00,7.787352,25.01821,-0.000173,24.017924,-0.0078,1.377
4992.00,7.787672,25.01877,-0.000174,24.017652,-0.0078,1.377
4994.00,7.788486,25.01937,-0.000174,24.016554,-0.0078,1.378
4996.00,7.787739,25.01898,-0.000174,24.016942,-0.0078,1.378
4998.00,7.787511,25.01812,-0.000174,24.017108,-0.0078,1.378
5000.00,7.787922,25.01800,-0.000175,24.016155,-0.0078,1.378
5002.00,7.788585,25.01824,-0.000175,24.017234,-0.0078,1.378
5004.00,7.788813,25.01825,-0.000176,24.016742,-0.0078,1.378
5006.00,7.789007,25.01844,-0.000174,24.017364,-0.0078,1.378
5008.00,7.788215,25.01882,-0.000173,24.017239,-0.0078,1.378
5010.00,7.787710,25.01839,-0.000174,24.016639,-0.0077,1.378
5012.00,7.788495,25.01769,-0.000173,24.017509,-0.0078,1.378
5014.00,7.788606,25.01807,-0.000175,24.016762,-0.0078,1.377
5016.00,7.789613,25.01846,-0.000174,24.016162,-0.0078,1.378
5018.00,7.790546,25.01822,-0.000175,24.016565,-0.0078,1.378
5020.00,7.791545,25.01836,-0.000175,24.017170,-0.0078,1.378
5022.00,7.791206,25.01844,-0.000177,24.017170,-0.0079,1.378
5024.00,7.790477,25.01839,-0.000175,24.017326,-0.0078,1.378
5026.00,7.790713,25.01836,-0.000174,24.016489,-0.0078,1.378
5028.00,7.791303,25.01833,-0.000174,24.016398,-0.0078,1.378
5030.00,7.791550,25.01952,-0.000174,24.017098,-0.0078,1.377
5032.00,7.791922,25.01910,-0.000174,24.017208,-0.0078,1.378
5034.00,7.791387,25.01926,-0.000174,24.017174,-0.0077,1.378
5036.00,7.790908,25.01908,-0.000175,24.016958,-0.0078,1.378
5038.00,7.791235,25.01911,-0.000174,24.016838,-0.0078,1.378
5040.00,7.789735,25.01949,-0.000174,24.017426,-0.0078,1.378
5042.00,7.789854,25.01957,-0.000173,24.017014,-0.0078,1.377
5044.00,7.791229,25.01873,-0.000175,24.016866,-0.0078,1.378
5046.00,7.791734,25.01905,-0.000174,24.017457,-0.0078,1.377
5048.00,7.792902,25.01883,-0.000173,24.016146,-0.0078,1.378
5050.00,7.793212,25.01942,-0.000174,24.017282,-0.0077,1.378
5052.00,7.793438,25.01923,-0.000173,24.017534,-0.0078,1.378
5054.00,7.793862,25.01926,-0.000172,24.017147,-0.0077,1.377
5056.00,7.794189,25.01878,-0.000173,24.017495,-0.0078,1.378
5058.00,7.793289,25.01954,-0.000174,24.016653,-0.0078,1.378
5060.00,7.792873,25.01982,-0.000173,24.016269,-0.0078,1.378
5062.00,7.792315,25.01997,-0.000174,24.017179,-0.0078,1.378
5064.00,7.790779,25.02011,-0.000173,24.017110,-0.0078,1.378
5066.00,7.792039,25.01935,-0.000175,24.017656,-0.0078,1.378
5068.00,7.792499,25.01892,-0.000174,24.017197,-0.0077,1.377
5070.00,7.793298,25.01883,-0.000173,24.017241,-0.0078,1.378
5072.00,7.792960,25.01917,-0.000174,24.016534,-0.0078,1.378
5074.00,7.792469,25.01875,-0.000175,24.017078,-0.0078,1.378
5076.00,7.792152,25.01830,-0.000175,24.017199,-0.0078,1.378
5078.00,7.791969,25.01825,-0.000175,24.017263,-0.0078,1.378
5080.00,7.792897,25.01899,-0.000174,24.017701,-0.0078,1.378
5082.00,7.793381,25.01952,-0.000175,24.017119,-0.0077,1.379
5084.00,7.793591,25.01910,-0.000176,24.017101,-0.0078,1.378
5086.00,7.793476,25.01903,-0.000174,24.016726,-0.0078,1.378
5088.00,7.793435,25.01908,-0.000174,24.016909,-0.0078,1.378
5090.00,7.793527,25.01948,-0.000175,24.017475,-0.0077,1.378
5092.00,7.794342,25.01913,-0.000174,24.017101,-0.0078,1.378
5094.00,7.794949,25.01872,-0.000174,24.016846,-0.0077,1.378
5096.00,7.794347,25.01860,-0.000174,24.016878,-0.0078,1.378
5098.00,7.794370,25.01916,-0.000174,24.017723,-0.0078,1.377
5100.00,7.793235,25.01939,-0.000174,24.017215,-0.0077,1.378
5102.00,7.792879,25.01930,-0.000174,24.016470,-0.0078,1.378
5104.00,7.794155,25.01920,-0.000174,24.017417,-0.0078,1.378
5106.00,7.793513,25.01865,-0.000174,24.016177,-0.0078,1.378
5108.00,7.791731,25.01892,-0.000174,24.016434,-0.0078,1.377
5110.00,7.791319,25.01923,-0.000174,24.017228,-0.0078,1.378
5112.00,7.790968,25.01885,-0.000175,24.016831,-0.0078,1.378
5114.00,7.790465,25.01882,-0.000174,24.016730,-0.0078,1.378
5116.00,7.790489,25.01885,-0.000174,24.017328,-0.0078,1.378
5118.00,7.790603,25.01963,-0.000175,24.017134,-0.0078,1.378
5120.00,7.791113,25.01933,-0.000174,24.017103,-0.0078,1.378
5122.00,7.791872,25.01986,-0.000174,24.017063,-0.0078,1.378
5124.00,7.791275,25.01988,-0.000174,24.016394,-0.0078,1.378
5126.00,7.791083,25.01922,-0.000174,24.017197,-0.0078,1.378
5128.00,7.790462,25.01956,-0.000175,24.017616,-0.0078,1.378
5130.00,7.790039,25.02033,-0.000174,24.017360,-0.0078,1.378
5132.00,7.791251,25.01959,-0.000175,24.017141,-0.0078,1.378
5134.00,7.791626,25.01962,-0.000175,24.016554,-0.0078,1.378
5136.00,7.792391,25.01907,-0.000175,24.016606,-0.0077,1.378
5138.00,7.792370,25.01888,-0.000175,24.017301,-0.0078,1.378
5140.00,7.791832,25.01917,-0.000174,24.017400,-0.0078,1.378
5142.00,7.791380,25.01949,-0.000174,24.017293,-0.0078,1.378
5144.00,7.792200,25.01909,-0.000174,24.016730,-0.0078,1.378
5146.00,7.792381,25.01936,-0.000175,24.017857,-0.0078,1.378
5148.00,7.790596,25.01822,-0.000174,24.017232,-0.0078,1.378
5150.00,7.789377,25.01913,-0.000174,24.016862,-0.0078,1.378
5152.00,7.792247,25.01866,-0.000174,24.017020,-0.0078,1.378
5154.00,7.793444,25.01837,-0.000175,24.016608,-0.0078,1.378
5156.00,7.792595,25.01963,-0.000174,24.017701,-0.0078,1.378
5158.00,7.790756,25.01963,-0.000175,24.017228,-0.0078,1.378
5160.00,7.789752,25.01939,-0.000175,24.017000,-0.0078,1.378
5162.00,7.789554,25.01919,-0.000174,24.017148,-0.0078,1.378
5164.00,7.790028,25.01910,-0.000174,24.017089,-0.0078,1.378
5166.00,7.790708,25.01930,-0.000175,24.017012,-0.0078,1.378
5168.00,7.792001,25.01863,-0.000175,24.017379,-0.0078,1.378
5170.00,7.792065,25.01837,-0.000175,24.017118,-0.0078,1.378
5172.00,7.792216,25.01811,-0.000175,24.017428,-0.0078,1.378
5174.00,7.793136,25.01891,-0.000175,24.017070,-0.0078,1.378
5176.00,7.792278,25.01903,-0.000175,24.016423,-0.0078,1.378
5178.00,7.791159,25.01861,-0.000175,24.016780,-0.0078,1.378
5180.00,7.791876,25.01848,-0.000175,24.016907,-0.0078,1.378
5182.00,7.791250,25.01801,-0.000174,24.017174,-0.0078,1.378
5184.00,7.790686,25.01844,-0.000174,24.017409,-0.0078,1.378
5186.00,7.791715,25.01886,-0.000175,24.016556,-0.0078,1.379
5188.00,7.793103,25.01807,-0.000173,24.016784,-0.0078,1.378
5190.00,7.793307,25.01799,-0.000173,24.017232,-0.0078,1.378
5192.00,7.793443,25.01821,-0.000174,24.016953,-0.0078,1.378
5194.00,7.793161,25.01730,-0.000176,24.017161,-0.0078,1.378
5196.00,7.794513,25.01694,-0.000175,24.017132,-0.0078,1.378
5198.00,7.794191,25.01791,-0.000173,24.017143,-0.0078,1.378
5200.00,7.793252,25.01682,-0.000174,24.016334,-0.0078,1.379
5202.00,7.792312,25.01742,-0.000176,24.016119,-0.0078,1.379
5204.00,7.791795,25.01796,-0.000175,24.016648,-0.0078,1.379
5206.00,7.790861,25.01798,-0.000174,24.016597,-0.0078,1.378
5208.00,7.791045,25.01807,-0.000173,24.017177,-0.0078,1.378
5210.00,7.791729,25.01775,-0.000174,24.017205,-0.0078,1.378
5212.00,7.792941,25.01696,-0.000175,24.016980,-0.0078,1.378
5214.00,7.794244,25.01762,-0.000175,24.017370,-0.0078,1.379
5216.00,7.794669,25.01827,-0.000176,24.016911,-0.0077,1.379
5218.00,7.793927,25.01771,-0.000175,24.016655,-0.0078,1.378
5220.00,7.793112,25.01829,-0.000175,24.016307,-0.0078,1.378
5222.00,7.793452,25.01780,-0.000175,24.017243,-0.0078,1.378
5224.00,7.794282,25.01760,-0.000174,24.016639,-0.0078,1.378
5226.00,7.794161,25.01804,-0.000174,24.017005,-0.0077,1.378
5228.00,7.793898,25.01792,-0.000173,24.017148,-0.0078,1.378
5230.00,7.793786,25.01795,-0.000174,24.017504,-0.0078,1.379
5232.00,7.793276,25.01759,-0.000175,24.017038,-0.0078,1.378
5234.00,7.792849,25.01748,-0.000175,24.016791,-0.0078,1.379
5236.00,7.792971,25.01774,-0.000175,24.017058,-0.0078,1.379
5238.00,7.793161,25.01808,-0.000175,24.016722,-0.0078,1.377
5240.00,7.792729,25.01776,-0.000175,24.016884,-0.0078,1.378
5242.00,7.793549,25.01801,-0.000175,24.016692,-0.0078,1.378
5244.00,7.793960,25.01873,-0.000173,24.016895,-0.0078,1.378
5246.00,7.793907,25.01880,-0.000174,24.016786,-0.0078,1.378
5248.00,7.793781,25.01918,-0.000174,24.016797,-0.0078,1.378
5250.00,7.793408,25.01894,-0.000173,24.016708,-0.0078,1.378
5252.00,7.792047,25.01911,-0.000174,24.017402,-0.0078,1.378
5254.00,7.790399,25.01938,-0.000174,24.016597,-0.0078,1.379
5256.00,7.789091,25.01850,-0.000174,24.017326,-0.0078,1.378
5258.00,7.789195,25.01866,-0.000174,24.016967,-0.0078,1.378
5260.00,7.788773,25.02038,-0.000173,24.016902,-0.0078,1.378
5262.00,7.788614,25.02027,-0.000173,24.017058,-0.0078,1.378
5264.00,7.789583,25.01923,-0.000174,24.017036,-0.0078,1.378
5266.00,7.790447,25.01850,-0.000173,24.016682,-0.0078,1.379
5268.00,7.792056,25.01809,-0.000175,24.017253,-0.0078,1.378
5270.00,7.792716,25.01764,-0.000173,24.017513,-0.0078,1.378
5272.00,7.792275,25.01846,-0.000174,24.016465,-0.0078,1.378
5274.00,7.792648,25.01872,-0.000175,24.016945,-0.0078,1.378
5276.00,7.792713,25.01817,-0.000175,24.016829,-0.0078,1.378
5278.00,7.792977,25.01871,-0.000174,24.017014,-0.0078,1.379
5280.00,7.792595,25.01896,-0.000174,24.016610,-0.0078,1.378
5282.00,7.793206,25.01879,-0.000175,24.016860,-0.0078,1.379
5284.00,7.793658,25.01845,-0.000174,24.016523,-0.0078,1.378
5286.00,7.794066,25.01862,-0.000174,24.017043,-0.0078,1.378
5288.00,7.793764,25.01994,-0.000173,24.016933,-0.0078,1.379
5290.00,7.792512,25.01962,-0.000174,24.016911,-0.0078,1.378
5292.00,7.791996,25.01868,-0.000174,24.016889,-0.0078,1.379
5294.00,7.791449,25.01845,-0.000174,24.017375,-0.0078,1.379
5296.00,7.791971,25.01864,-0.000175,24.015979,-0.0078,1.379
5298.00,7.792327,25.01818,-0.000175,24.016523,-0.0077,1.378
5300.00,7.792777,25.01841,-0.000173,24.017141,-0.0078,1.378
5302.00,7.793592,25.01847,-0.000174,24.017360,-0.0078,1.378
5304.00,7.792999,25.01910,-0.000174,24.017085,-0.0078,1.378
5306.00,7.792958,25.01884,-0.000175,24.017253,-0.0078,1.379
5308.00,7.793287,25.01876,-0.000175,24.017234,-0.0078,1.379
5310.00,7.792945,25.01895,-0.000175,24.016978,-0.0078,1.379
5312.00,7.792419,25.01937,-0.000175,24.017206,-0.0078,1.379
5314.00,7.791471,25.01921,-0.000175,24.017034,-0.0078,1.379
5316.00,7.791480,25.01960,-0.000176,24.016996,-0.0078,1.379
5318.00,7.791350,25.01883,-0.000174,24.016751,-0.0077,1.378
5320.00,7.791354,25.01869,-0.000174,24.017058,-0.0078,1.378
5322.00,7.791341,25.01945,-0.000174,24.017395,-0.0078,1.379
5324.00,7.790655,25.01926,-0.000173,24.017195,-0.0078,1.378
5326.00,7.790087,25.02016,-0.000173,24.017195,-0.0078,1.378
5328.00,7.789868,25.01932,-0.000174,24.017206,-0.0078,1.378
5330.00,7.788166,25.01970,-0.000173,24.016945,-0.0078,1.378
5332.00,7.787673,25.01899,-0.000175,24.016815,-0.0078,1.379
5334.00,7.789250,25.01930,-0.000175,24.017163,-0.0078,1.379
5336.00,7.791737,25.01910,-0.000174,24.017424,-0.0077,1.378
5338.00,7.792767,25.01873,-0.000176,24.017009,-0.0077,1.378
5340.00,7.793950,25.01914,-0.000175,24.017319,-0.0078,1.379
5342.00,7.795323,25.01981,-0.000175,24.016929,-0.0078,1.379
5344.00,7.795155,25.02035,-0.000175,24.017056,-0.0078,1.379
5346.00,7.794764,25.01958,-0.000175,24.017518,-0.0078,1.378
5348.00,7.794451,25.01914,-0.000174,24.016668,-0.0078,1.378
5350.00,7.794971,25.01903,-0.000175,24.017060,-0.0078,1.378
5352.00,7.795054,25.01931,-0.000174,24.016681,-0.0078,1.378
5354.00,7.794192,25.01988,-0.000174,24.016760,-0.0078,1.379
5356.00,7.793645,25.02066,-0.000174,24.016730,-0.0078,1.379
5358.00,7.794118,25.01963,-0.000176,24.017116,-0.0078,1.379
5360.00,7.793882,25.02026,-0.000176,24.016710,-0.0078,1.379
5362.00,7.793020,25.01995,-0.000175,24.016947,-0.0078,1.378
5364.00,7.792539,25.01979,-0.000175,24.017145,-0.0078,1.379
5366.00,7.792747,25.01967,-0.000175,24.016846,-0.0077,1.379
5368.00,7.792682,25.01923,-0.000176,24.017221,-0.0078,1.379
5370.00,7.792167,25.01914,-0.000174,24.016996,-0.0078,1.378
5372.00,7.790384,25.01876,-0.000173,24.017056,-0.0078,1.379
5374.00,7.790028,25.01919,-0.000173,24.017067,-0.0078,1.379
5376.00,7.790740,25.01931,-0.000173,24.016619,-0.0078,1.378
5378.00,7.791801,25.01986,-0.000173,24.016777,-0.0078,1.378
5380.00,7.793078,25.02016,-0.000174,24.016907,-0.0078,1.378
5382.00,7.792420,25.01986,-0.000174,24.017103,-0.0078,1.379
5384.00,7.792566,25.01946,-0.000175,24.016773,-0.0078,1.379
5386.00,7.791731,25.01930,-0.000175,24.017132,-0.0078,1.379
5388.00,7.791686,25.01935,-0.000176,24.017163,-0.0077,1.379
5390.00,7.793083,25.01968,-0.000175,24.016436,-0.0078,1.378
5392.00,7.792899,25.01981,-0.000176,24.017623,-0.0078,1.379
5394.00,7.792982,25.01946,-0.000175,24.017373,-0.0078,1.379
5396.00,7.793079,25.01964,-0.000175,24.017634,-0.0078,1.379
5398.00,7.792739,25.02004,-0.000174,24.017806,-0.0078,1.378
5400.00,7.792781,25.01973,-0.000175,24.017083,-0.0078,1.379
5402.00,7.792898,25.01958,-0.000173,24.017038,-0.0077,1.378
@9,12.0000,24.0
5404.00,7.792084,25.01942,-0.000173,24.017163,-0.0078,1.378
5406.00,7.788187,25.02040,-0.000173,24.017232,-0.0077,1.379
5408.00,7.778014,25.02013,-0.000174,24.017292,-0.0078,1.378
5410.00,7.759481,25.01928,-0.000172,24.017076,-0.0078,1.377
5412.00,7.727755,25.02006,-0.000173,24.016403,-0.0078,1.378
5414.00,7.694310,25.02005,-0.000174,24.016073,-0.0078,1.379
5416.00,7.666731,25.02012,-0.000172,24.017011,-0.0078,1.378
5418.00,7.642389,25.02051,-0.000174,24.017170,-0.0078,1.380
5420.00,7.619596,25.01978,-0.000175,24.017511,-0.0078,1.380
5422.00,7.598418,25.02057,-0.000174,24.017701,-0.0078,1.380
5424.00,7.577784,25.01980,-0.000175,24.016800,-0.0078,1.380
5426.00,7.558186,25.01956,-0.000175,24.016989,-0.0078,1.380
5428.00,7.539012,25.01942,-0.000175,24.017241,-0.0078,1.380
5430.00,7.525069,25.01955,-0.000176,24.016996,-0.0078,1.380
5432.00,7.519963,25.01894,-0.000175,24.017596,-0.0078,1.380
5434.00,7.526140,25.01899,-0.000176,24.017844,-0.0078,1.381
5436.00,7.543957,25.01842,-0.000176,24.017582,-0.0078,1.381
5438.00,7.561141,25.01831,-0.000175,24.017063,-0.0078,1.380
5440.00,7.576413,25.01899,-0.000175,24.016786,-0.0078,1.380
5442.00,7.589475,25.01920,-0.000174,24.017302,-0.0078,1.379
5444.00,7.603322,25.01920,-0.000173,24.017263,-0.0078,1.379
5446.00,7.617377,25.01981,-0.000173,24.017428,-0.0078,1.379
5448.00,7.631431,25.02007,-0.000173,24.016414,-0.0078,1.379
5450.00,7.645447,25.01928,-0.000174,24.016811,-0.0078,1.379
5452.00,7.658852,25.01971,-0.000174,24.016994,-0.0078,1.378
5454.00,7.671442,25.01936,-0.000174,24.017230,-0.0078,1.379
5456.00,7.682915,25.01948,-0.000174,24.016550,-0.0078,1.379
5458.00,7.693278,25.02014,-0.000173,24.017431,-0.0078,1.379
5460.00,7.702414,25.02015,-0.000174,24.017326,-0.0078,1.379
5462.00,7.710964,25.01986,-0.000174,24.016639,-0.0078,1.380
5464.00,7.718803,25.02008,-0.000173,24.016673,-0.0078,1.379
5466.00,7.726041,25.01964,-0.000174,24.016793,-0.0078,1.378
5468.00,7.731121,25.02002,-0.000173,24.017092,-0.0078,1.379
5470.00,7.736582,25.01987,-0.000173,24.017438,-0.0078,1.378
5472.00,7.741711,25.01998,-0.000172,24.017400,-0.0078,1.378
5474.00,7.745789,25.01997,-0.000172,24.016610,-0.0078,1.379
5476.00,7.748820,25.02012,-0.000172,24.016657,-0.0078,1.379
5478.00,7.751336,25.02016,-0.000174,24.016650,-0.0078,1.378
5480.00,7.753233,25.02097,-0.000174,24.017050,-0.0078,1.380
5482.00,7.756476,25.02027,-0.000174,24.017069,-0.0078,1.379
5484.00,7.760059,25.02041,-0.000173,24.016724,-0.0078,1.378
5486.00,7.761801,25.02029,-0.000174,24.017074,-0.0078,1.379
5488.00,7.762892,25.02071,-0.000173,24.016851,-0.0078,1.379
5490.00,7.764683,25.02045,-0.000172,24.017147,-0.0078,1.379
5492.00,7.764997,25.02047,-0.000173,24.017366,-0.0078,1.379
5494.00,7.765091,25.02085,-0.000173,24.017339,-0.0078,1.378
5496.00,7.766635,25.02004,-0.000174,24.016808,-0.0078,1.379
5498.00,7.768975,25.02028,-0.000174,24.017263,-0.0077,1.379
5500.00,7.769999,25.01955,-0.000174,24.017147,-0.0077,1.379
5502.00,7.770386,25.01975,-0.000173,24.017255,-0.0077,1.379
5504.00,7.771293,25.01989,-0.000175,24.016824,-0.0077,1.378
5506.00,7.771103,25.01974,-0.000175,24.016777,-0.0078,1.378
5508.00,7.771585,25.01952,-0.000175,24.017018,-0.0078,1.379
5510.00,7.772982,25.02002,-0.000174,24.017404,-0.0078,1.379
5512.00,7.774110,25.01989,-0.000173,24.017625,-0.0078,1.379
5514.00,7.774799,25.01997,-0.000174,24.016579,-0.0077,1.379
5516.00,7.775180,25.01990,-0.000173,24.016690,-0.0077,1.379
5518.00,7.774678,25.01950,-0.000172,24.017638,-0.0078,1.379
5520.00,7.775150,25.01996,-0.000174,24.017302,-0.0078,1.378
5522.00,7.775399,25.02014,-0.000174,24.017221,-0.0078,1.378
5524.00,7.775978,25.02057,-0.000174,24.017168,-0.0078,1.378
5526.00,7.776642,25.02069,-0.000175,24.016811,-0.0078,1.379
5528.00,7.776705,25.02026,-0.000176,24.016886,-0.0078,1.379
5530.00,7.777023,25.02042,-0.000176,24.016608,-0.0078,1.379
5532.00,7.777914,25.02081,-0.000174,24.016851,-0.0078,1.379
5534.00,7.779296,25.02051,-0.000174,24.017837,-0.0078,1.378
5536.00,7.779891,25.02027,-0.000174,24.016965,-0.0078,1.379
5538.00,7.779203,25.01992,-0.000175,24.016458,-0.0077,1.379
5540.00,7.779115,25.01964,-0.000175,24.017005,-0.0078,1.378
5542.00,7.779673,25.01935,-0.000174,24.017643,-0.0078,1.379
5544.00,7.781372,25.02047,-0.000173,24.016764,-0.0078,1.379
5546.00,7.781629,25.01977,-0.000173,24.016311,-0.0078,1.379
5548.00,7.782080,25.02037,-0.000176,24.016811,-0.0078,1.378
5550.00,7.782922,25.01978,-0.000174,24.016971,-0.0078,1.379
5552.00,7.782994,25.02035,-0.000174,24.016931,-0.0078,1.379
5554.00,7.783538,25.01980,-0.000174,24.016804,-0.0077,1.378
5556.00,7.784267,25.01985,-0.000173,24.017219,-0.0078,1.379
5558.00,7.784732,25.02065,-0.000174,24.016771,-0.0078,1.379
5560.00,7.784426,25.02036,-0.000174,24.016472,-0.0078,1.378
5562.00,7.784450,25.02046,-0.000174,24.016782,-0.0077,1.379
5564.00,7.783851,25.01946,-0.000174,24.017003,-0.0078,1.379
5566.00,7.783789,25.01951,-0.000173,24.016733,-0.0078,1.379
5568.00,7.784385,25.02045,-0.000173,24.016768,-0.0078,1.379
5570.00,7.784025,25.01978,-0.000174,24.017373,-0.0078,1.379
5572.00,7.783929,25.02013,-0.000174,24.016461,-0.0077,1.379
5574.00,7.784744,25.02086,-0.000174,24.016347,-0.0077,1.378
5576.00,7.785155,25.02073,-0.000175,24.016933,-0.0078,1.379
5578.00,7.784422,25.02067,-0.000175,24.016624,-0.0078,1.379
5580.00,7.784371,25.02055,-0.000175,24.017036,-0.0078,1.379
5582.00,7.785533,25.02104,-0.000175,24.017676,-0.0077,1.379
5584.00,7.785036,25.02024,-0.000175,24.017324,-0.0077,1.379
5586.00,7.784960,25.02024,-0.000174,24.016719,-0.0077,1.379
5588.00,7.784889,25.01933,-0.000175,24.016675,-0.0078,1.379
5590.00,7.785412,25.01936,-0.000175,24.017096,-0.0078,1.379
5592.00,7.785728,25.01931,-0.000174,24.017739,-0.0078,1.379
5594.00,7.785904,25.01943,-0.000175,24.017065,-0.0078,1.379
5596.00,7.786403,25.01952,-0.000175,24.016797,-0.0078,1.378
5598.00,7.786815,25.01982,-0.000174,24.017027,-0.0078,1.379
5600.00,7.786176,25.01975,-0.000173,24.016916,-0.0078,1.379
5602.00,7.785790,25.01985,-0.000172,24.017279,-0.0077,1.379
5604.00,7.786147,25.01895,-0.000173,24.017205,-0.0078,1.379
5606.00,7.787394,25.01945,-0.000174,24.018183,-0.0078,1.379
5608.00,7.786919,25.01937,-0.000174,24.016601,-0.0078,1.379
5610.00,7.786855,25.01949,-0.000175,24.016880,-0.0078,1.379
5612.00,7.787151,25.01963,-0.000173,24.016494,-0.0078,1.379
5614.00,7.786073,25.01959,-0.000173,24.017411,-0.0078,1.379
5616.00,7.785954,25.01983,-0.000175,24.017224,-0.0077,1.379
5618.00,7.787114,25.02023,-0.000176,24.016697,-0.0077,1.379
5620.00,7.787659,25.02012,-0.000174,24.016989,-0.0077,1.379
5622.00,7.787364,25.02014,-0.000175,24.017417,-0.0077,1.378
5624.00,7.787515,25.02008,-0.000174,24.017772,-0.0077,1.379
5626.00,7.787488,25.02036,-0.000175,24.017134,-0.0078,1.379
5628.00,7.787468,25.01902,-0.000174,24.017252,-0.0078,1.379
5630.00,7.787184,25.01983,-0.000174,24.016933,-0.0078,1.379
5632.00,7.786976,25.01891,-0.000174,24.016314,-0.0077,1.379
5634.00,7.786816,25.01887,-0.000175,24.017353,-0.0078,1.379
5636.00,7.787366,25.01954,-0.000174,24.017478,-0.0078,1.379
5638.00,7.787325,25.01921,-0.000174,24.017607,-0.0077,1.379
5640.00,7.787711,25.01987,-0.000173,24.016802,-0.0077,1.378
5642.00,7.788160,25.01959,-0.000174,24.017337,-0.0077,1.379
5644.00,7.788574,25.02035,-0.000174,24.016911,-0.0077,1.379
5646.00,7.788281,25.01954,-0.000174,24.017344,-0.0078,1.379
5648.00,7.787797,25.02000,-0.000174,24.016893,-0.0078,1.379
5650.00,7.786955,25.01936,-0.000174,24.017520,-0.0078,1.379
5652.00,7.786235,25.01968,-0.000173,24.016331,-0.0077,1.379
5654.00,7.786896,25.01906,-0.000174,24.016777,-0.0078,1.379
5656.00,7.787682,25.01905,-0.000175,24.017263,-0.0078,1.379
5658.00,7.787247,25.01944,-0.000175,24.017226,-0.0078,1.379
5660.00,7.787153,25.01976,-0.000174,24.017364,-0.0078,1.379
5662.00,7.787783,25.01988,-0.000174,24.016710,-0.0078,1.379
5664.00,7.789332,25.01927,-0.000174,24.017362,-0.0078,1.379
5666.00,7.790926,25.01972,-0.000173,24.016947,-0.0078,1.379
5668.00,7.791493,25.01935,-0.000174,24.017255,-0.0078,1.379
5670.00,7.790981,25.01964,-0.000173,24.017176,-0.0078,1.379
5672.00,7.790678,25.01996,-0.000174,24.017286,-0.0077,1.378
5674.00,7.790735,25.01998,-0.000174,24.016557,-0.0078,1.378
5676.00,7.790414,25.01985,-0.000174,24.017310,-0.0078,1.379
5678.00,7.789436,25.01977,-0.000173,24.017418,-0.0077,1.379
5680.00,7.788641,25.01936,-0.000174,24.017413,-0.0078,1.379
5682.00,7.788940,25.02024,-0.000175,24.017351,-0.0078,1.379
5684.00,7.788767,25.02053,-0.000174,24.017496,-0.0078,1.379
5686.00,7.788535,25.02045,-0.000173,24.016915,-0.0078,1.379
5688.00,7.787787,25.02073,-0.000175,24.016561,-0.0078,1.379
5690.00,7.787488,25.01916,-0.000175,24.017054,-0.0078,1.379
5692.00,7.787248,25.02018,-0.000174,24.017569,-0.0078,1.378
5694.00,7.787109,25.01972,-0.000175,24.016858,-0.0078,1.379
5696.00,7.786881,25.01937,-0.000176,24.016753,-0.0078,1.379
5698.00,7.787858,25.01938,-0.000174,24.016837,-0.0078,1.379
5700.00,7.788909,25.01951,-0.000174,24.016913,-0.0078,1.379
5702.00,7.788659,25.01878,-0.000175,24.017000,-0.0078,1.379
5704.00,7.788420,25.01881,-0.000173,24.017118,-0.0078,1.379
5706.00,7.788724,25.01943,-0.000175,24.017270,-0.0078,1.379
5708.00,7.788063,25.01927,-0.000174,24.017031,-0.0078,1.379
5710.00,7.786913,25.01970,-0.000174,24.017172,-0.0078,1.379
5712.00,7.787906,25.01970,-0.000173,24.016849,-0.0078,1.379
5714.00,7.787733,25.02005,-0.000174,24.016980,-0.0078,1.379
5716.00,7.788522,25.01970,-0.000174,24.017665,-0.0078,1.379
5718.00,7.788867,25.02001,-0.000174,24.016915,-0.0078,1.380
5720.00,7.788705,25.01982,-0.000174,24.016987,-0.0078,1.378
5722.00,7.788147,25.01992,-0.000174,24.017270,-0.0078,1.379
5724.00,7.788596,25.02019,-0.000175,24.017186,-0.0078,1.379
5726.00,7.789425,25.02025,-0.000174,24.017199,-0.0078,1.378
5728.00,7.788155,25.01967,-0.000174,24.017063,-0.0078,1.378
5730.00,7.787892,25.01878,-0.000173,24.017939,-0.0078,1.378
5732.00,7.788276,25.01914,-0.000174,24.017188,-0.0077,1.379
5734.00,7.789018,25.01894,-0.000174,24.017012,-0.0077,1.379
5736.00,7.788455,25.01917,-0.000173,24.017009,-0.0078,1.379
5738.00,7.787832,25.01925,-0.000174,24.017161,-0.0078,1.380
5740.00,7.788277,25.01952,-0.000175,24.017183,-0.0077,1.379
5742.00,7.787949,25.01972,-0.000174,24.016905,-0.0078,1.379
5744.00,7.787254,25.01896,-0.000174,24.017148,-0.0077,1.379
5746.00,7.786917,25.01917,-0.000173,24.017234,-0.0078,1.379
5748.00,7.786847,25.01841,-0.000174,24.016864,-0.0078,1.379
5750.00,7.787223,25.01852,-0.000174,24.017496,-0.0078,1.379
5752.00,7.787880,25.01869,-0.000174,24.017399,-0.0077,1.379
5754.00,7.788149,25.01897,-0.000174,24.017244,-0.0077,1.379
5756.00,7.788568,25.01919,-0.000173,24.017317,-0.0077,1.379
5758.00,7.788154,25.01920,-0.000173,24.017232,-0.0078,1.379
5760.00,7.788215,25.01931,-0.000173,24.017368,-0.0078,1.379
5762.00,7.789078,25.01946,-0.000173,24.017460,-0.0078,1.379
5764.00,7.788919,25.02045,-0.000175,24.017194,-0.0077,1.379
5766.00,7.789147,25.02014,-0.000174,24.017453,-0.0078,1.379
5768.00,7.787687,25.02063,-0.000172,24.017922,-0.0077,1.379
5770.00,7.787235,25.01989,-0.000174,24.017380,-0.0078,1.379
5772.00,7.787522,25.01995,-0.000175,24.018002,-0.0078,1.379
5774.00,7.787698,25.01930,-0.000175,24.017371,-0.0078,1.379
5776.00,7.787627,25.01973,-0.000174,24.016737,-0.0078,1.379
5778.00,7.788092,25.01937,-0.000175,24.017089,-0.0078,1.380
5780.00,7.787993,25.01938,-0.000175,24.016934,-0.0077,1.379
5782.00,7.788197,25.01968,-0.000175,24.017458,-0.0077,1.379
5784.00,7.789088,25.01915,-0.000174,24.017362,-0.0078,1.379
5786.00,7.789288,25.01859,-0.000174,24.016922,-0.0078,1.379
5788.00,7.788551,25.01933,-0.000175,24.017400,-0.0078,1.379
5790.00,7.788700,25.01925,-0.000175,24.016766,-0.0078,1.379
5792.00,7.788264,25.01966,-0.000174,24.017364,-0.0078,1.380
5794.00,7.788739,25.01943,-0.000174,24.016933,-0.0078,1.379
5796.00,7.789329,25.01874,-0.000174,24.016987,-0.0078,1.380
5798.00,7.789377,25.01926,-0.000175,24.016915,-0.0078,1.379
5800.00,7.789397,25.01930,-0.000175,24.017350,-0.0078,1.379
5802.00,7.789323,25.01949,-0.000174,24.017090,-0.0078,1.380
5804.00,7.788723,25.02001,-0.000174,24.017172,-0.0078,1.379
5806.00,7.788668,25.01972,-0.000174,24.017366,-0.0078,1.379
5808.00,7.788487,25.02021,-0.000175,24.016818,-0.0078,1.380
5810.00,7.788584,25.02012,-0.000175,24.017404,-0.0078,1.379
5812.00,7.789229,25.01994,-0.000174,24.017806,-0.0078,1.379
5814.00,7.789480,25.01930,-0.000175,24.017373,-0.0078,1.379
5816.00,7.788671,25.02004,-0.000173,24.016760,-0.0078,1.380
5818.00,7.787392,25.01960,-0.000173,24.016869,-0.0077,1.380
5820.00,7.786667,25.01951,-0.000174,24.017322,-0.0078,1.379
5822.00,7.786482,25.01993,-0.000174,24.017170,-0.0078,1.379
5824.00,7.787438,25.01939,-0.000173,24.017540,-0.0078,1.379
5826.00,7.787715,25.01956,-0.000173,24.017808,-0.0078,1.380
5828.00,7.787194,25.01988,-0.000173,24.017074,-0.0078,1.379
5830.00,7.787587,25.01954,-0.000173,24.017442,-0.0078,1.379
5832.00,7.786392,25.01973,-0.000174,24.016864,-0.0078,1.379
5834.00,7.786610,25.01938,-0.000174,24.017509,-0.0078,1.380
5836.00,7.786579,25.01997,-0.000174,24.017119,-0.0078,1.380
5838.00,7.786460,25.02009,-0.000174,24.017174,-0.0078,1.379
5840.00,7.786650,25.01967,-0.000173,24.017170,-0.0077,1.379
5842.00,7.787098,25.01861,-0.000173,24.017480,-0.0078,1.379
5844.00,7.788055,25.01972,-0.000174,24.017306,-0.0078,1.379
5846.00,7.789368,25.01985,-0.000173,24.017195,-0.0078,1.379
5848.00,7.788533,25.02069,-0.000173,24.017301,-0.0078,1.380
5850.00,7.788061,25.02032,-0.000174,24.017422,-0.0078,1.379
5852.00,7.787977,25.01981,-0.000175,24.017897,-0.0077,1.380
5854.00,7.788041,25.01970,-0.000174,24.017373,-0.0078,1.379
5856.00,7.788342,25.01974,-0.000174,24.018189,-0.0078,1.379
5858.00,7.788679,25.02008,-0.000173,24.017217,-0.0078,1.379
5860.00,7.788401,25.01996,-0.000174,24.017611,-0.0078,1.380
5862.00,7.787593,25.02066,-0.000174,24.017050,-0.0077,1.380
5864.00,7.788900,25.02056,-0.000174,24.017594,-0.0078,1.380
5866.00,7.789277,25.02156,-0.000174,24.017375,-0.0078,1.379
5868.00,7.788313,25.02033,-0.000174,24.017322,-0.0078,1.379
5870.00,7.787018,25.02032,-0.000173,24.017505,-0.0078,1.379
5872.00,7.787090,25.01975,-0.000174,24.017181,-0.0078,1.379
5874.00,7.788015,25.01926,-0.000174,24.017145,-0.0078,1.380
5876.00,7.788430,25.01937,-0.000174,24.016925,-0.0078,1.380
5878.00,7.787622,25.01921,-0.000174,24.017166,-0.0078,1.379
5880.00,7.787825,25.01941,-0.000174,24.017050,-0.0078,1.379
5882.00,7.788796,25.01900,-0.000174,24.017676,-0.0078,1.379
5884.00,7.788811,25.01921,-0.000174,24.017232,-0.0078,1.380
5886.00,7.788355,25.01981,-0.000174,24.017096,-0.0078,1.380
5888.00,7.788708,25.01932,-0.000174,24.016915,-0.0078,1.380
5890.00,7.789118,25.01953,-0.000174,24.016780,-0.0078,1.379
5892.00,7.787885,25.01965,-0.000174,24.016858,-0.0078,1.379
5894.00,7.786769,25.01950,-0.000174,24.017397,-0.0078,1.379
5896.00,7.786696,25.01923,-0.000174,24.016742,-0.0078,1.379
5898.00,7.787008,25.01880,-0.000175,24.016646,-0.0078,1.379
5900.00,7.788037,25.01913,-0.000174,24.017620,-0.0078,1.379
5902.00,7.788869,25.02074,-0.000173,24.016940,-0.0078,1.380
5904.00,7.789592,25.02043,-0.000174,24.017389,-0.0078,1.380
5906.00,7.789877,25.02045,-0.000175,24.017734,-0.0078,1.379
5908.00,7.790288,25.02013,-0.000175,24.017137,-0.0078,1.379
5910.00,7.790631,25.01997,-0.000175,24.017134,-0.0078,1.379
5912.00,7.790275,25.02073,-0.000174,24.016601,-0.0078,1.379
5914.00,7.790039,25.02056,-0.000174,24.017127,-0.0078,1.379
5916.00,7.790223,25.02038,-0.000174,24.017592,-0.0078,1.380
5918.00,7.790010,25.01949,-0.000174,24.017453,-0.0078,1.379
5920.00,7.789274,25.01960,-0.000175,24.016530,-0.0078,1.380
5922.00,7.789096,25.01964,-0.000174,24.016931,-0.0077,1.379
5924.00,7.789070,25.01965,-0.000174,24.016563,-0.0078,1.379
5926.00,7.789382,25.02027,-0.000173,24.016534,-0.0078,1.379
5928.00,7.789172,25.01996,-0.000173,24.017897,-0.0078,1.379
5930.00,7.788811,25.01931,-0.000173,24.017509,-0.0078,1.379
5932.00,7.788978,25.01938,-0.000174,24.017179,-0.0077,1.380
5934.00,7.789408,25.01940,-0.000173,24.017364,-0.0078,1.380
5936.00,7.789084,25.02006,-0.000173,24.016664,-0.0078,1.380
5938.00,7.789267,25.01934,-0.000174,24.017527,-0.0077,1.380
5940.00,7.789075,25.01994,-0.000174,24.016302,-0.0078,1.380
5942.00,7.789314,25.01953,-0.000174,24.017973,-0.0078,1.379
5944.00,7.789263,25.01982,-0.000173,24.017281,-0.0078,1.379
5946.00,7.789159,25.01919,-0.000172,24.017462,-0.0078,1.379
5948.00,7.788758,25.02019,-0.000173,24.016753,-0.0077,1.379
5950.00,7.788097,25.02014,-0.000174,24.017714,-0.0078,1.379
5952.00,7.789208,25.01978,-0.000174,24.017250,-0.0078,1.380
5954.00,7.789855,25.01918,-0.000173,24.016985,-0.0078,1.379
5956.00,7.789637,25.01913,-0.000173,24.016726,-0.0078,1.379
5958.00,7.789302,25.01944,-0.000174,24.016907,-0.0078,1.380
5960.00,7.789464,25.01863,-0.000174,24.017052,-0.0078,1.380
5962.00,7.789176,25.01885,-0.000173,24.017286,-0.0078,1.380
5964.00,7.788634,25.01889,-0.000173,24.017346,-0.0078,1.380
5966.00,7.788969,25.01878,-0.000174,24.017757,-0.0078,1.379
5968.00,7.790126,25.01850,-0.000174,24.016383,-0.0078,1.379
5970.00,7.791145,25.01934,-0.000175,24.016820,-0.0078,1.379
5972.00,7.792482,25.01864,-0.000174,24.016485,-0.0078,1.379
5974.00,7.793154,25.01859,-0.000173,24.017872,-0.0078,1.379
5976.00,7.792269,25.01856,-0.000173,24.016895,-0.0078,1.379
5978.00,7.792507,25.01805,-0.000174,24.016858,-0.0078,1.380
5980.00,7.791997,25.01854,-0.000174,24.016789,-0.0078,1.380
5982.00,7.791393,25.01780,-0.000174,24.017043,-0.0078,1.380
5984.00,7.791010,25.01766,-0.000173,24.017609,-0.0078,1.379
5986.00,7.790175,25.01777,-0.000173,24.017322,-0.0078,1.378
5988.00,7.788961,25.01822,-0.000173,24.017705,-0.0078,1.379
5990.00,7.789325,25.01880,-0.000174,24.017165,-0.0078,1.380
5992.00,7.788931,25.01810,-0.000174,24.017625,-0.0078,1.379
5994.00,7.789359,25.01821,-0.000174,24.017206,-0.0077,1.379
5996.00,7.790047,25.01872,-0.000174,24.017056,-0.0078,1.379
5998.00,7.789448,25.01820,-0.000173,24.017471,-0.0077,1.379
6000.00,7.789014,25.01834,-0.000173,24.017377,-0.0078,1.379
6002.00,7.790199,25.01849,-0.000173,24.017435,-0.0078,1.380
@10,12.0000,24.0
6004.00,7.790479,25.01930,-0.000174,24.017299,-0.0078,1.379
6006.00,7.787014,25.01916,-0.000173,24.017534,-0.0077,1.379
6008.00,7.777973,25.01914,-0.000174,24.016873,-0.0078,1.379
6010.00,7.762003,25.01867,-0.000172,24.017221,-0.0077,1.378
6012.00,7.734277,25.01802,-0.000171,24.016866,-0.0078,1.378
6014.00,7.703851,25.01889,-0.000171,24.017284,-0.0078,1.379
6016.00,7.677292,25.01880,-0.000172,24.017487,-0.0078,1.380
6018.00,7.655597,25.01857,-0.000174,24.017224,-0.0078,1.380
6020.00,7.636282,25.01900,-0.000175,24.017625,-0.0078,1.380
6022.00,7.618178,25.01880,-0.000175,24.016820,-0.0078,1.381
6024.00,7.599471,25.01858,-0.000173,24.017021,-0.0078,1.380
6026.00,7.582635,25.01825,-0.000174,24.017957,-0.0078,1.380
6028.00,7.567801,25.01816,-0.000175,24.017007,-0.0078,1.380
6030.00,7.557501,25.01839,-0.000175,24.017067,-0.0078,1.381
6032.00,7.553822,25.01816,-0.000174,24.017382,-0.0077,1.381
6034.00,7.559937,25.01955,-0.000175,24.017215,-0.0077,1.382
6036.00,7.575784,25.01913,-0.000176,24.017841,-0.0078,1.381
6038.00,7.593908,25.01829,-0.000175,24.017908,-0.0077,1.381
6040.00,7.607203,25.01845,-0.000175,24.017034,-0.0077,1.380
6042.00,7.620172,25.01820,-0.000175,24.016690,-0.0077,1.380
6044.00,7.632738,25.01834,-0.000174,24.017002,-0.0078,1.379
6046.00,7.645205,25.01893,-0.000174,24.016960,-0.0078,1.379
6048.00,7.657246,25.01937,-0.000173,24.016817,-0.0078,1.380
6050.00,7.670924,25.01982,-0.000173,24.018000,-0.0078,1.380
6052.00,7.683135,25.01970,-0.000172,24.017103,-0.0078,1.379
6054.00,7.693401,25.01928,-0.000173,24.017953,-0.0078,1.379
6056.00,7.704235,25.01914,-0.000174,24.017560,-0.0078,1.379
6058.00,7.714987,25.01886,-0.000173,24.016974,-0.0078,1.380
6060.00,7.722851,25.01885,-0.000173,24.017752,-0.0077,1.380
6062.00,7.729043,25.01940,-0.000173,24.016851,-0.0077,1.380
6064.00,7.735245,25.01983,-0.000174,24.017466,-0.0078,1.380
6066.00,7.741205,25.01918,-0.000174,24.016733,-0.0078,1.379
6068.00,7.746340,25.01970,-0.000173,24.017904,-0.0078,1.379
6070.00,7.750015,25.01920,-0.000174,24.018093,-0.0078,1.379
6072.00,7.753213,25.01962,-0.000175,24.017012,-0.0078,1.380
6074.00,7.755886,25.01927,-0.000174,24.017272,-0.0078,1.379
6076.00,7.758071,25.01930,-0.000173,24.017179,-0.0078,1.380
6078.00,7.759507,25.01973,-0.000172,24.017239,-0.0077,1.379
6080.00,7.762686,25.02005,-0.000174,24.016965,-0.0077,1.379
6082.00,7.764167,25.01973,-0.000173,24.016577,-0.0077,1.379
6084.00,7.765383,25.01952,-0.000174,24.017339,-0.0077,1.379
6086.00,7.765296,25.01955,-0.000173,24.017063,-0.0078,1.380
6088.00,7.765019,25.01945,-0.000173,24.016460,-0.0078,1.380
6090.00,7.766706,25.02007,-0.000174,24.016737,-0.0078,1.379
6092.00,7.768073,25.01953,-0.000173,24.017239,-0.0078,1.379
6094.00,7.769597,25.01926,-0.000175,24.016675,-0.0078,1.380
6096.00,7.771266,25.01893,-0.000174,24.016777,-0.0078,1.379
6098.00,7.772739,25.01960,-0.000174,24.017623,-0.0078,1.380
6100.00,7.772804,25.01932,-0.000174,24.016329,-0.0078,1.380
6102.00,7.771872,25.01934,-0.000173,24.017152,-0.0078,1.379
6104.00,7.772197,25.01963,-0.000172,24.018512,-0.0077,1.379
6106.00,7.771970,25.01938,-0.000172,24.017431,-0.0077,1.379
6108.00,7.772572,25.01968,-0.000173,24.017257,-0.0077,1.380
6110.00,7.772924,25.01927,-0.000174,24.017348,-0.0078,1.380
6112.00,7.773668,25.01956,-0.000175,24.017455,-0.0078,1.380
6114.00,7.774696,25.01993,-0.000174,24.017027,-0.0078,1.380
6116.00,7.774223,25.01982,-0.000172,24.016824,-0.0078,1.379
6118.00,7.774562,25.02011,-0.000173,24.017239,-0.0078,1.380
6120.00,7.775795,25.02036,-0.000173,24.016795,-0.0078,1.379
6122.00,7.776989,25.01986,-0.000173,24.017257,-0.0077,1.379
6124.00,7.776878,25.01946,-0.000174,24.018334,-0.0077,1.379
6126.00,7.777478,25.01902,-0.000174,24.017678,-0.0077,1.380
6128.00,7.777612,25.01938,-0.000174,24.017429,-0.0077,1.380
6130.00,7.778704,25.01942,-0.000174,24.017043,-0.0078,1.380
6132.00,7.779432,25.01942,-0.000175,24.017754,-0.0078,1.380
6134.00,7.779735,25.01967,-0.000174,24.017636,-0.0078,1.380
6136.00,7.780824,25.01980,-0.000173,24.017435,-0.0078,1.379
6138.00,7.781962,25.01955,-0.000173,24.017602,-0.0078,1.379
6140.00,7.782870,25.01895,-0.000172,24.017596,-0.0078,1.379
6142.00,7.782485,25.01926,-0.000172,24.017516,-0.0078,1.379
6144.00,7.783387,25.01949,-0.000173,24.017667,-0.0077,1.380
6146.00,7.784182,25.01944,-0.000173,24.017754,-0.0077,1.379
6148.00,7.783588,25.01979,-0.000173,24.017808,-0.0077,1.380
6150.00,7.783512,25.01932,-0.000173,24.017946,-0.0077,1.379
6152.00,7.783641,25.01966,-0.000172,24.017011,-0.0077,1.379
6154.00,7.784094,25.01924,-0.000172,24.017437,-0.0077,1.379
6156.00,7.784045,25.01945,-0.000172,24.018067,-0.0077,1.380
6158.00,7.784442,25.02007,-0.000173,24.017897,-0.0077,1.379
6160.00,7.785025,25.02017,-0.000172,24.017152,-0.0077,1.379
6162.00,7.784478,25.02029,-0.000172,24.017308,-0.0077,1.380
6164.00,7.782814,25.01997,-0.000172,24.017554,-0.0078,1.379
6166.00,7.782482,25.01954,-0.000172,24.017560,-0.0077,1.380
6168.00,7.782729,25.02023,-0.000173,24.017560,-0.0077,1.380
6170.00,7.782446,25.02060,-0.000173,24.017750,-0.0077,1.380
6172.00,7.782386,25.02098,-0.000174,24.016572,-0.0077,1.379
6174.00,7.783091,25.02019,-0.000172,24.018263,-0.0077,1.379
6176.00,7.783764,25.02008,-0.000171,24.017727,-0.0077,1.379
6178.00,7.782455,25.02001,-0.000172,24.017360,-0.0078,1.380
6180.00,7.781132,25.02112,-0.000172,24.017667,-0.0077,1.379
6182.00,7.781694,25.02133,-0.000173,24.017636,-0.0077,1.380
6184.00,7.783122,25.02037,-0.000173,24.017201,-0.0077,1.380
6186.00,7.783632,25.02027,-0.000174,24.017692,-0.0077,1.380
6188.00,7.784534,25.02050,-0.000173,24.017116,-0.0078,1.379
6190.00,7.785936,25.02109,-0.000173,24.017333,-0.0077,1.379
6192.00,7.785366,25.02087,-0.000172,24.017357,-0.0077,1.380
6194.00,7.784481,25.02080,-0.000174,24.017433,-0.0077,1.381
6196.00,7.784764,25.02110,-0.000173,24.017070,-0.0077,1.380
6198.00,7.784644,25.02161,-0.000173,24.017902,-0.0077,1.380
6200.00,7.785228,25.02178,-0.000173,24.017034,-0.0078,1.379
6202.00,7.785824,25.02110,-0.000173,24.017786,-0.0077,1.379
6204.00,7.785493,25.02149,-0.000172,24.017002,-0.0077,1.380
6206.00,7.785135,25.02168,-0.000173,24.017879,-0.0077,1.380
6208.00,7.785843,25.02071,-0.000173,24.017520,-0.0078,1.380
6210.00,7.786246,25.02137,-0.000174,24.017406,-0.0077,1.380
6212.00,7.786488,25.02137,-0.000173,24.017351,-0.0077,1.380
6214.00,7.786607,25.02145,-0.000173,24.017930,-0.0077,1.380
6216.00,7.784792,25.02179,-0.000172,24.017079,-0.0077,1.379
6218.00,7.784446,25.02199,-0.000172,24.017667,-0.0077,1.379
6220.00,7.784740,25.02172,-0.000173,24.017551,-0.0078,1.379
6222.00,7.785464,25.02189,-0.000173,24.017457,-0.0078,1.379
6224.00,7.786346,25.02105,-0.000173,24.017623,-0.0077,1.380
6226.00,7.786511,25.02147,-0.000173,24.017652,-0.0077,1.380
6228.00,7.785828,25.02178,-0.000174,24.017786,-0.0078,1.379
6230.00,7.785541,25.02165,-0.000173,24.017515,-0.0078,1.380
6232.00,7.786942,25.02130,-0.000173,24.017447,-0.0078,1.380
6234.00,7.786799,25.02074,-0.000174,24.016802,-0.0078,1.380
6236.00,7.786346,25.02164,-0.000174,24.017377,-0.0078,1.380
6238.00,7.787902,25.02205,-0.000173,24.017585,-0.0077,1.380
6240.00,7.787591,25.02088,-0.000174,24.017444,-0.0078,1.379
6242.00,7.787351,25.02107,-0.000172,24.018145,-0.0078,1.379
6244.00,7.787499,25.02047,-0.000172,24.017277,-0.0077,1.380
6246.00,7.788050,25.02089,-0.000174,24.016907,-0.0078,1.380
6248.00,7.788688,25.02051,-0.000175,24.017406,-0.0078,1.380
6250.00,7.789419,25.02087,-0.000175,24.017154,-0.0078,1.380
6252.00,7.791307,25.02085,-0.000175,24.017141,-0.0077,1.380
6254.00,7.791472,25.02025,-0.000174,24.018042,-0.0078,1.379
6256.00,7.789654,25.02032,-0.000174,24.017156,-0.0078,1.379
6258.00,7.787604,25.02070,-0.000173,24.017453,-0.0078,1.380
6260.00,7.785764,25.02084,-0.000173,24.017689,-0.0077,1.380
6262.00,7.785002,25.02053,-0.000173,24.017433,-0.0078,1.380
6264.00,7.785655,25.02023,-0.000174,24.017696,-0.0077,1.381
6266.00,7.786108,25.02045,-0.000175,24.017081,-0.0078,1.380
6268.00,7.786886,25.02015,-0.000174,24.016846,-0.0078,1.380
6270.00,7.786678,25.02059,-0.000173,24.017264,-0.0077,1.380
6272.00,7.786841,25.02095,-0.000174,24.017237,-0.0077,1.380
6274.00,7.787197,25.02083,-0.000174,24.017099,-0.0077,1.380
6276.00,7.787126,25.02002,-0.000173,24.017295,-0.0078,1.380
6278.00,7.787656,25.02058,-0.000173,24.017511,-0.0078,1.380
6280.00,7.789137,25.02152,-0.000172,24.017275,-0.0078,1.380
6282.00,7.789045,25.02218,-0.000173,24.016965,-0.0077,1.380
6284.00,7.788684,25.02265,-0.000173,24.017975,-0.0078,1.380
6286.00,7.788316,25.02214,-0.000173,24.016849,-0.0077,1.380
6288.00,7.788297,25.02234,-0.000174,24.017757,-0.0077,1.380
6290.00,7.788312,25.02163,-0.000174,24.017466,-0.0077,1.380
6292.00,7.788465,25.02198,-0.000174,24.017404,-0.0077,1.380
6294.00,7.787099,25.02181,-0.000173,24.017480,-0.0078,1.380
6296.00,7.786826,25.02145,-0.000173,24.017107,-0.0078,1.380
6298.00,7.785986,25.02193,-0.000173,24.017313,-0.0078,1.380
6300.00,7.784781,25.02149,-0.000173,24.017360,-0.0077,1.380
6302.00,7.784091,25.02131,-0.000173,24.017870,-0.0078,1.380
6304.00,7.783852,25.02064,-0.000173,24.017922,-0.0078,1.380
6306.00,7.783950,25.02111,-0.000173,24.017357,-0.0078,1.381
6308.00,7.784180,25.02130,-0.000173,24.017282,-0.0077,1.381
6310.00,7.783988,25.02143,-0.000174,24.017228,-0.0077,1.380
6312.00,7.783136,25.02165,-0.000173,24.017594,-0.0078,1.380
6314.00,7.782535,25.02224,-0.000173,24.018644,-0.0078,1.379
6316.00,7.783479,25.02233,-0.000172,24.017692,-0.0078,1.381
6318.00,7.784468,25.02218,-0.000173,24.017239,-0.0077,1.381
6320.00,7.784369,25.02183,-0.000174,24.016902,-0.0077,1.380
6322.00,7.783753,25.02210,-0.000174,24.017366,-0.0078,1.380
6324.00,7.783535,25.02191,-0.000173,24.017935,-0.0078,1.380
6326.00,7.784051,25.02205,-0.000173,24.016826,-0.0077,1.380
6328.00,7.785402,25.02146,-0.000173,24.017877,-0.0077,1.380
6330.00,7.784220,25.02147,-0.000173,24.017859,-0.0077,1.380
6332.00,7.783504,25.02126,-0.000174,24.017205,-0.0077,1.380
6334.00,7.783246,25.02155,-0.000171,24.017304,-0.0077,1.380
6336.00,7.783366,25.02157,-0.000173,24.016711,-0.0077,1.380
6338.00,7.784110,25.02180,-0.000174,24.017362,-0.0077,1.380
6340.00,7.785122,25.02119,-0.000173,24.017308,-0.0078,1.380
6342.00,7.785026,25.02156,-0.000173,24.016876,-0.0078,1.380
6344.00,7.784528,25.02180,-0.000171,24.017437,-0.0077,1.380
6346.00,7.784285,25.02137,-0.000172,24.017359,-0.0078,1.379
6348.00,7.784243,25.02162,-0.000173,24.017665,-0.0078,1.380
6350.00,7.784912,25.02132,-0.000173,24.017094,-0.0078,1.380
6352.00,7.783944,25.02134,-0.000173,24.017458,-0.0078,1.380
6354.00,7.782402,25.02124,-0.000175,24.017105,-0.0078,1.380
6356.00,7.782787,25.02093,-0.000174,24.017527,-0.0078,1.380
6358.00,7.782548,25.02164,-0.000173,24.017380,-0.0078,1.380
6360.00,7.782786,25.02162,-0.000172,24.017549,-0.0077,1.380
6362.00,7.783028,25.02152,-0.000173,24.017563,-0.0077,1.380
6364.00,7.784298,25.02167,-0.000172,24.017065,-0.0078,1.380
6366.00,7.785485,25.02135,-0.000174,24.018064,-0.0077,1.380
6368.00,7.785319,25.02049,-0.000174,24.018029,-0.0078,1.380
6370.00,7.785588,25.02127,-0.000173,24.017562,-0.0077,1.380
6372.00,7.785524,25.02218,-0.000173,24.016974,-0.0078,1.380
6374.00,7.785908,25.02124,-0.000173,24.017011,-0.0078,1.380
6376.00,7.785954,25.02112,-0.000172,24.016411,-0.0078,1.379
6378.00,7.786843,25.02185,-0.000173,24.016686,-0.0078,1.380
6380.00,7.787947,25.02175,-0.000173,24.017975,-0.0077,1.381
6382.00,7.788871,25.02138,-0.000172,24.016918,-0.0077,1.380
6384.00,7.789051,25.02126,-0.000174,24.017649,-0.0078,1.381
6386.00,7.788976,25.02248,-0.000174,24.018087,-0.0078,1.380
6388.00,7.789546,25.02273,-0.000173,24.017922,-0.0077,1.380
6390.00,7.789691,25.02227,-0.000173,24.017136,-0.0077,1.380
6392.00,7.789437,25.02230,-0.000173,24.017134,-0.0078,1.380
6394.00,7.788349,25.02175,-0.000173,24.017781,-0.0077,1.380
6396.00,7.787632,25.02194,-0.000175,24.017611,-0.0077,1.380
6398.00,7.787249,25.02197,-0.000174,24.017846,-0.0078,1.380
6400.00,7.786778,25.02221,-0.000174,24.017252,-0.0078,1.380
6402.00,7.786364,25.02208,-0.000173,24.017293,-0.0078,1.381
6404.00,7.786409,25.02174,-0.000172,24.017210,-0.0077,1.380
6406.00,7.786533,25.02250,-0.000173,24.017814,-0.0077,1.380
6408.00,7.786851,25.02251,-0.000174,24.017457,-0.0077,1.380
6410.00,7.786491,25.02236,-0.000173,24.017221,-0.0077,1.380
6412.00,7.787102,25.02233,-0.000173,24.017540,-0.0077,1.381
6414.00,7.787015,25.02236,-0.000174,24.017032,-0.0078,1.380
6416.00,7.787102,25.02181,-0.000174,24.016817,-0.0077,1.380
6418.00,7.787127,25.02160,-0.000174,24.017759,-0.0077,1.380
6420.00,7.786005,25.02206,-0.000174,24.017480,-0.0078,1.380
6422.00,7.785856,25.02255,-0.000172,24.017480,-0.0078,1.380
6424.00,7.785119,25.02268,-0.000173,24.017255,-0.0077,1.380
6426.00,7.785119,25.02237,-0.000173,24.017065,-0.0078,1.380
6428.00,7.785813,25.02194,-0.000172,24.017027,-0.0078,1.381
6430.00,7.785282,25.02217,-0.000173,24.017750,-0.0077,1.380
6432.00,7.785759,25.02193,-0.000175,24.017868,-0.0077,1.380
6434.00,7.785378,25.02135,-0.000175,24.017776,-0.0077,1.380
6436.00,7.785464,25.02174,-0.000174,24.017301,-0.0078,1.380
6438.00,7.785938,25.02254,-0.000173,24.017342,-0.0078,1.380
6440.00,7.785135,25.02286,-0.000173,24.017692,-0.0078,1.381
6442.00,7.784628,25.02209,-0.000174,24.017016,-0.0078,1.381
6444.00,7.784662,25.02198,-0.000174,24.017446,-0.0077,1.380
6446.00,7.784788,25.02269,-0.000172,24.017391,-0.0078,1.379
6448.00,7.785151,25.02260,-0.000172,24.017357,-0.0078,1.380
6450.00,7.786300,25.02234,-0.000173,24.017962,-0.0078,1.380
6452.00,7.785521,25.02255,-0.000173,24.017551,-0.0078,1.381
6454.00,7.784247,25.02235,-0.000173,24.017660,-0.0077,1.380
6456.00,7.783947,25.02185,-0.000173,24.017835,-0.0078,1.380
6458.00,7.784884,25.02225,-0.000173,24.017293,-0.0077,1.380
6460.00,7.784985,25.02210,-0.000173,24.018245,-0.0077,1.380
6462.00,7.785028,25.02256,-0.000173,24.017516,-0.0078,1.381
6464.00,7.785426,25.02259,-0.000174,24.017261,-0.0077,1.380
6466.00,7.786560,25.02201,-0.000174,24.017353,-0.0078,1.381
6468.00,7.786541,25.02256,-0.000174,24.018024,-0.0078,1.380
6470.00,7.786842,25.02274,-0.000174,24.017292,-0.0078,1.380
6472.00,7.788576,25.02280,-0.000173,24.017273,-0.0077,1.380
6474.00,7.788771,25.02310,-0.000173,24.017210,-0.0078,1.380
6476.00,7.787941,25.02323,-0.000174,24.016708,-0.0078,1.380
6478.00,7.787122,25.02236,-0.000174,24.017792,-0.0078,1.380
6480.00,7.786313,25.02319,-0.000174,24.016987,-0.0078,1.380
6482.00,7.786634,25.02315,-0.000174,24.017040,-0.0077,1.381
6484.00,7.788145,25.02345,-0.000174,24.016909,-0.0078,1.381
6486.00,7.789520,25.02315,-0.000175,24.017618,-0.0078,1.381
6488.00,7.789900,25.02269,-0.000176,24.017698,-0.0078,1.380
6490.00,7.789865,25.02247,-0.000175,24.017339,-0.0078,1.380
6492.00,7.788939,25.02280,-0.000174,24.016465,-0.0078,1.381
6494.00,7.788972,25.02226,-0.000174,24.016730,-0.0078,1.381
6496.00,7.788920,25.02197,-0.000175,24.017379,-0.0078,1.381
6498.00,7.789310,25.02171,-0.000174,24.016445,-0.0078,1.381
6500.00,7.788697,25.02285,-0.000175,24.016969,-0.0078,1.381
6502.00,7.788977,25.02291,-0.000174,24.017078,-0.0078,1.381
6504.00,7.788682,25.02280,-0.000174,24.017188,-0.0078,1.381
6506.00,7.788362,25.02336,-0.000174,24.017777,-0.0077,1.381
6508.00,7.788433,25.02333,-0.000173,24.017549,-0.0078,1.380
6510.00,7.789431,25.02230,-0.000174,24.017391,-0.0078,1.380
6512.00,7.790657,25.02265,-0.000175,24.017181,-0.0078,1.381
6514.00,7.790999,25.02261,-0.000173,24.016905,-0.0077,1.380
6516.00,7.790056,25.02228,-0.000173,24.017944,-0.0078,1.380
6518.00,7.789936,25.02249,-0.000174,24.017317,-0.0077,1.380
6520.00,7.789574,25.02331,-0.000174,24.017054,-0.0078,1.380
6522.00,7.789028,25.02286,-0.000173,24.017286,-0.0078,1.381
6524.00,7.789099,25.02292,-0.000174,24.017484,-0.0078,1.381
6526.00,7.787798,25.02238,-0.000173,24.017118,-0.0078,1.381
6528.00,7.786789,25.02246,-0.000174,24.016414,-0.0078,1.381
6530.00,7.786844,25.02252,-0.000175,24.017235,-0.0078,1.381
6532.00,7.787837,25.02242,-0.000173,24.017299,-0.0078,1.380
6534.00,7.787271,25.02261,-0.000174,24.016931,-0.0078,1.380
6536.00,7.786570,25.02230,-0.000173,24.017096,-0.0078,1.380
6538.00,7.786145,25.02208,-0.000174,24.017321,-0.0078,1.380
6540.00,7.786506,25.02252,-0.000175,24.017194,-0.0078,1.381
6542.00,7.786914,25.02236,-0.000175,24.017228,-0.0078,1.381
6544.00,7.787635,25.02174,-0.000175,24.016802,-0.0078,1.381
6546.00,7.788190,25.02141,-0.000174,24.017246,-0.0078,1.381
6548.00,7.788098,25.02186,-0.000174,24.017576,-0.0078,1.380
6550.00,7.788099,25.02091,-0.000173,24.016771,-0.0078,1.380
6552.00,7.787478,25.02116,-0.000174,24.017078,-0.0077,1.381
6554.00,7.787749,25.02137,-0.000174,24.016811,-0.0078,1.381
6556.00,7.788233,25.02181,-0.000174,24.016944,-0.0078,1.381
6558.00,7.788083,25.02230,-0.000174,24.017409,-0.0078,1.381
6560.00,7.787027,25.02204,-0.000174,24.017558,-0.0078,1.381
6562.00,7.786992,25.02172,-0.000174,24.017857,-0.0078,1.381
6564.00,7.787962,25.02171,-0.000174,24.017687,-0.0078,1.381
6566.00,7.787976,25.02180,-0.000174,24.017056,-0.0078,1.380
6568.00,7.787851,25.02219,-0.000173,24.017620,-0.0078,1.380
6570.00,7.788172,25.02196,-0.000173,24.017805,-0.0078,1.380
6572.00,7.787731,25.02244,-0.000174,24.016965,-0.0077,1.381
6574.00,7.787164,25.02213,-0.000174,24.017413,-0.0078,1.381
6576.00,7.786631,25.02154,-0.000174,24.017179,-0.0077,1.381
6578.00,7.785927,25.02205,-0.000174,24.017486,-0.0077,1.381
6580.00,7.786118,25.02224,-0.000174,24.017422,-0.0078,1.380
6582.00,7.787112,25.02188,-0.000174,24.018258,-0.0078,1.380
6584.00,7.786594,25.02212,-0.000174,24.018093,-0.0078,1.380
6586.00,7.786879,25.02151,-0.000174,24.018147,-0.0078,1.380
6588.00,7.787200,25.02071,-0.000173,24.017476,-0.0078,1.380
6590.00,7.787534,25.02103,-0.000173,24.017282,-0.0077,1.381
6592.00,7.787506,25.02136,-0.000173,24.017714,-0.0077,1.380
6594.00,7.788016,25.02158,-0.000173,24.017551,-0.0077,1.381
6596.00,7.787396,25.02101,-0.000173,24.017589,-0.0078,1.382
6598.00,7.786237,25.02101,-0.000174,24.017145,-0.0077,1.381
6600.00,7.785970,25.02110,-0.000174,24.017402,-0.0077,1.381
6602.00,7.786759,25.02045,-0.000174,24.017669,-0.0077,1.380
@11,12.0000,24.0
6604.00,7.787266,25.02028,-0.000173,24.017032,-0.0078,1.380
6606.00,7.784899,25.02126,-0.000173,24.016963,-0.0078,1.380
6608.00,7.778169,25.02094,-0.000174,24.017306,-0.0078,1.380
6610.00,7.764606,25.02101,-0.000172,24.017944,-0.0077,1.379
6612.00,7.740057,25.02064,-0.000172,24.018004,-0.0078,1.379
6614.00,7.713355,25.02080,-0.000172,24.017373,-0.0078,1.380
6616.00,7.690189,25.02165,-0.000173,24.016929,-0.0078,1.381
6618.00,7.671405,25.02208,-0.000174,24.017344,-0.0078,1.381
6620.00,7.654393,25.02228,-0.000175,24.017592,-0.0078,1.381
6622.00,7.639206,25.02226,-0.000175,24.017032,-0.0077,1.381
6624.00,7.622490,25.02200,-0.000176,24.017449,-0.0078,1.382
6626.00,7.606653,25.02146,-0.000175,24.017643,-0.0078,1.381
6628.00,7.592248,25.02114,-0.000175,24.017471,-0.0078,1.381
6630.00,7.582347,25.02189,-0.000174,24.017424,-0.0078,1.382
6632.00,7.579704,25.02147,-0.000176,24.017119,-0.0078,1.383
6634.00,7.586820,25.02194,-0.000176,24.017696,-0.0078,1.383
6636.00,7.601985,25.02214,-0.000175,24.017524,-0.0078,1.383
6638.00,7.618422,25.02177,-0.000175,24.016963,-0.0077,1.383
6640.00,7.630722,25.02205,-0.000175,24.017402,-0.0078,1.382
6642.00,7.640486,25.02180,-0.000175,24.017843,-0.0078,1.381
6644.00,7.651555,25.02224,-0.000174,24.017685,-0.0077,1.381
6646.00,7.662226,25.02219,-0.000173,24.017103,-0.0078,1.381
6648.00,7.672899,25.02181,-0.000172,24.017353,-0.0077,1.381
6650.00,7.683546,25.02222,-0.000172,24.017457,-0.0078,1.381
6652.00,7.693393,25.02125,-0.000173,24.017763,-0.0078,1.381
6654.00,7.703502,25.02115,-0.000172,24.017139,-0.0078,1.381
6656.00,7.713181,25.02124,-0.000172,24.017186,-0.0078,1.381
6658.00,7.720498,25.02176,-0.000173,24.017670,-0.0077,1.381
6660.00,7.726845,25.02145,-0.000172,24.016779,-0.0077,1.381
6662.00,7.733362,25.02134,-0.000173,24.017346,-0.0078,1.381
6664.00,7.738681,25.02115,-0.000174,24.017505,-0.0077,1.381
6666.00,7.742844,25.02135,-0.000173,24.016760,-0.0078,1.381
6668.00,7.747037,25.02179,-0.000174,24.017640,-0.0078,1.381
6670.00,7.751354,25.02267,-0.000173,24.017573,-0.0078,1.381
6672.00,7.754549,25.02240,-0.000173,24.017293,-0.0077,1.381
6674.00,7.756425,25.02231,-0.000172,24.017380,-0.0078,1.381
6676.00,7.758273,25.02250,-0.000173,24.017694,-0.0078,1.381
6678.00,7.761336,25.02282,-0.000173,24.017031,-0.0077,1.381
6680.00,7.762587,25.02277,-0.000173,24.017901,-0.0077,1.380
6682.00,7.763847,25.02233,-0.000174,24.017281,-0.0078,1.381
6684.00,7.765120,25.02158,-0.000173,24.016967,-0.0077,1.381
6686.00,7.766722,25.02238,-0.000171,24.017380,-0.0077,1.381
6688.00,7.768518,25.02271,-0.000173,24.017645,-0.0077,1.381
6690.00,7.769563,25.02242,-0.000174,24.016721,-0.0078,1.381
6692.00,7.770382,25.02225,-0.000174,24.017475,-0.0078,1.381
6694.00,7.769928,25.02231,-0.000174,24.017268,-0.0078,1.380
6696.00,7.770575,25.02201,-0.000173,24.017074,-0.0078,1.380
6698.00,7.770919,25.02144,-0.000172,24.017244,-0.0077,1.380
6700.00,7.769876,25.02110,-0.000173,24.016864,-0.0078,1.381
6702.00,7.769018,25.02137,-0.000173,24.017821,-0.0078,1.381
6704.00,7.768461,25.02233,-0.000172,24.017708,-0.0077,1.381
6706.00,7.769121,25.02239,-0.000173,24.017498,-0.0077,1.381
6708.00,7.770488,25.02074,-0.000172,24.017438,-0.0078,1.381
6710.00,7.771771,25.02101,-0.000174,24.017176,-0.0078,1.381
6712.00,7.772288,25.02169,-0.000174,24.017404,-0.0078,1.380
6714.00,7.772341,25.02147,-0.000173,24.018026,-0.0078,1.380
6716.00,7.773227,25.02140,-0.000173,24.017563,-0.0078,1.381
6718.00,7.775155,25.02200,-0.000173,24.016958,-0.0078,1.380
6720.00,7.776358,25.02245,-0.000172,24.016690,-0.0078,1.381
6722.00,7.777609,25.02199,-0.000172,24.017373,-0.0078,1.381
6724.00,7.779515,25.02253,-0.000174,24.017016,-0.0078,1.381
6726.00,7.779727,25.02264,-0.000173,24.017796,-0.0077,1.381
6728.00,7.779522,25.02145,-0.000174,24.017244,-0.0078,1.381
6730.00,7.780282,25.02193,-0.000173,24.017447,-0.0078,1.381
6732.00,7.780757,25.02210,-0.000173,24.017558,-0.0078,1.381
6734.00,7.781009,25.02189,-0.000173,24.017074,-0.0078,1.381
6736.00,7.780991,25.02189,-0.000172,24.016989,-0.0077,1.381
6738.00,7.780131,25.02132,-0.000173,24.017281,-0.0078,1.381
6740.00,7.781788,25.02208,-0.000174,24.016436,-0.0078,1.381
6742.00,7.782256,25.02340,-0.000174,24.016688,-0.0077,1.381
6744.00,7.781849,25.02319,-0.000173,24.017194,-0.0078,1.380
6746.00,7.782177,25.02193,-0.000174,24.017302,-0.0077,1.381
6748.00,7.781346,25.02202,-0.000174,24.017326,-0.0078,1.381
6750.00,7.781318,25.02203,-0.000174,24.016902,-0.0078,1.381
6752.00,7.781705,25.02174,-0.000174,24.017698,-0.0077,1.381
6754.00,7.781227,25.02149,-0.000174,24.016490,-0.0078,1.381
6756.00,7.780653,25.02178,-0.000173,24.017650,-0.0078,1.381
6758.00,7.779976,25.02202,-0.000173,24.017997,-0.0078,1.381
6760.00,7.780990,25.02285,-0.000174,24.017072,-0.0077,1.381
6762.00,7.781738,25.02291,-0.000174,24.017571,-0.0077,1.381
6764.00,7.781994,25.02283,-0.000174,24.017121,-0.0078,1.381
6766.00,7.781962,25.02255,-0.000173,24.017333,-0.0078,1.381
6768.00,7.782245,25.02237,-0.000173,24.017098,-0.0078,1.381
6770.00,7.782280,25.02215,-0.000174,24.018087,-0.0077,1.381
6772.00,7.783749,25.02243,-0.000173,24.017183,-0.0078,1.381
6774.00,7.783035,25.02193,-0.000173,24.017302,-0.0078,1.381
6776.00,7.781460,25.02272,-0.000172,24.017868,-0.0077,1.380
6778.00,7.780709,25.02332,-0.000173,24.017250,-0.0078,1.380
6780.00,7.780980,25.02302,-0.000173,24.017083,-0.0078,1.381
6782.00,7.781200,25.02235,-0.000173,24.016769,-0.0077,1.381
6784.00,7.782836,25.02191,-0.000173,24.016911,-0.0077,1.381
6786.00,7.782945,25.02237,-0.000173,24.017335,-0.0078,1.382
6788.00,7.783251,25.02252,-0.000174,24.018051,-0.0078,1.381
6790.00,7.782782,25.02253,-0.000174,24.016913,-0.0078,1.380
6792.00,7.782145,25.02211,-0.000175,24.017023,-0.0078,1.381
6794.00,7.782796,25.02223,-0.000173,24.017402,-0.0078,1.380
6796.00,7.782514,25.02183,-0.000172,24.017083,-0.0078,1.381
6798.00,7.783298,25.02197,-0.000172,24.017315,-0.0078,1.381
6800.00,7.784140,25.02220,-0.000174,24.017482,-0.0077,1.381
6802.00,7.783762,25.02155,-0.000174,24.017660,-0.0078,1.381
6804.00,7.784817,25.02268,-0.000174,24.017339,-0.0077,1.381
6806.00,7.786135,25.02237,-0.000173,24.017317,-0.0077,1.380
6808.00,7.785560,25.02258,-0.000173,24.017516,-0.0077,1.381
6810.00,7.784371,25.02186,-0.000173,24.017002,-0.0078,1.381
6812.00,7.783837,25.02208,-0.000173,24.017310,-0.0078,1.381
6814.00,7.783698,25.02270,-0.000173,24.017201,-0.0077,1.381
6816.00,7.783833,25.02284,-0.000174,24.017371,-0.0077,1.381
6818.00,7.783857,25.02215,-0.000174,24.017313,-0.0078,1.381
6820.00,7.783931,25.02184,-0.000174,24.017625,-0.0078,1.382
6822.00,7.785092,25.02177,-0.000174,24.017400,-0.0078,1.381
6824.00,7.785287,25.02161,-0.000173,24.016951,-0.0077,1.381
6826.00,7.785088,25.02190,-0.000173,24.017404,-0.0078,1.381
6828.00,7.785494,25.02166,-0.000173,24.017326,-0.0078,1.381
6830.00,7.785798,25.02231,-0.000174,24.017203,-0.0078,1.381
6832.00,7.785591,25.02218,-0.000174,24.017025,-0.0078,1.381
6834.00,7.785327,25.02250,-0.000173,24.017174,-0.0078,1.381
6836.00,7.785189,25.02279,-0.000174,24.017747,-0.0077,1.381
6838.00,7.785235,25.02314,-0.000175,24.017371,-0.0078,1.382
6840.00,7.785082,25.02295,-0.000173,24.017366,-0.0077,1.382
6842.00,7.784015,25.02318,-0.000173,24.017558,-0.0077,1.381
6844.00,7.784526,25.02281,-0.000172,24.017389,-0.0078,1.380
6846.00,7.785216,25.02333,-0.000172,24.017330,-0.0078,1.381
6848.00,7.785920,25.02301,-0.000172,24.017301,-0.0077,1.381
6850.00,7.784628,25.02303,-0.000171,24.016818,-0.0078,1.381
6852.00,7.783170,25.02317,-0.000172,24.017663,-0.0077,1.381
6854.00,7.783607,25.02219,-0.000173,24.017641,-0.0078,1.381
6856.00,7.784327,25.02356,-0.000174,24.018243,-0.0078,1.381
6858.00,7.784833,25.02377,-0.000174,24.017308,-0.0078,1.381
6860.00,7.785801,25.02385,-0.000174,24.017478,-0.0077,1.381
6862.00,7.786435,25.02363,-0.000174,24.017544,-0.0078,1.381
6864.00,7.786482,25.02362,-0.000173,24.017023,-0.0078,1.381
6866.00,7.786974,25.02277,-0.000173,24.017638,-0.0077,1.381
6868.00,7.787187,25.02303,-0.000175,24.017261,-0.0078,1.382
6870.00,7.786903,25.02366,-0.000174,24.017266,-0.0078,1.382
6872.00,7.786315,25.02413,-0.000173,24.016992,-0.0078,1.382
6874.00,7.786655,25.02347,-0.000173,24.017078,-0.0077,1.381
6876.00,7.787358,25.02295,-0.000173,24.017959,-0.0078,1.381
6878.00,7.786985,25.02304,-0.000173,24.017609,-0.0078,1.381
6880.00,7.787343,25.02267,-0.000174,24.017462,-0.0077,1.381
6882.00,7.787503,25.02233,-0.000174,24.018076,-0.0077,1.381
6884.00,7.787156,25.02237,-0.000173,24.017281,-0.0078,1.381
6886.00,7.787261,25.02257,-0.000174,24.017826,-0.0078,1.381
6888.00,7.786098,25.02243,-0.000173,24.017558,-0.0078,1.381
6890.00,7.786319,25.02272,-0.000174,24.017942,-0.0078,1.382
6892.00,7.787398,25.02283,-0.000173,24.017147,-0.0077,1.382
6894.00,7.787646,25.02280,-0.000173,24.017527,-0.0077,1.381
6896.00,7.787108,25.02285,-0.000173,24.017616,-0.0078,1.382
6898.00,7.786919,25.02357,-0.000173,24.017670,-0.0077,1.381
6900.00,7.787086,25.02268,-0.000173,24.017767,-0.0077,1.382
6902.00,7.786907,25.02205,-0.000173,24.018084,-0.0077,1.381
6904.00,7.786948,25.02245,-0.000174,24.017875,-0.0077,1.381
6906.00,7.786106,25.02279,-0.000174,24.017134,-0.0078,1.381
6908.00,7.785072,25.02297,-0.000172,24.016974,-0.0078,1.382
6910.00,7.785477,25.02320,-0.000172,24.017085,-0.0077,1.381
6912.00,7.785753,25.02265,-0.000173,24.017433,-0.0077,1.381
6914.00,7.785759,25.02271,-0.000172,24.017299,-0.0077,1.381
6916.00,7.785350,25.02319,-0.000172,24.017661,-0.0077,1.381
6918.00,7.785960,25.02341,-0.000174,24.017317,-0.0078,1.382
6920.00,7.785501,25.02316,-0.000175,24.017295,-0.0077,1.382
6922.00,7.784641,25.02321,-0.000173,24.017982,-0.0077,1.381
6924.00,7.785787,25.02283,-0.000173,24.018281,-0.0077,1.381
6926.00,7.786001,25.02247,-0.000173,24.017922,-0.0077,1.381
6928.00,7.785615,25.02307,-0.000173,24.017317,-0.0077,1.381
6930.00,7.785912,25.02266,-0.000173,24.017310,-0.0078,1.381
6932.00,7.786677,25.02263,-0.000173,24.017397,-0.0077,1.382
6934.00,7.786015,25.02304,-0.000173,24.017522,-0.0077,1.382
6936.00,7.784872,25.02309,-0.000173,24.017195,-0.0077,1.382
6938.00,7.785263,25.02292,-0.000173,24.017694,-0.0078,1.381
6940.00,7.785459,25.02297,-0.000171,24.017814,-0.0077,1.381
6942.00,7.786921,25.02317,-0.000172,24.017449,-0.0077,1.381
6944.00,7.786891,25.02309,-0.000173,24.017464,-0.0077,1.381
6946.00,7.785871,25.02347,-0.000173,24.017672,-0.0077,1.381
6948.00,7.786662,25.02314,-0.000173,24.017228,-0.0077,1.381
6950.00,7.786721,25.02257,-0.000173,24.017253,-0.0077,1.382
6952.00,7.786092,25.02256,-0.000173,24.017665,-0.0078,1.382
6954.00,7.785589,25.02293,-0.000174,24.017747,-0.0078,1.382
6956.00,7.784761,25.02264,-0.000174,24.018133,-0.0078,1.382
6958.00,7.783271,25.02221,-0.000173,24.018218,-0.0077,1.381
6960.00,7.784527,25.02318,-0.000172,24.017951,-0.0077,1.381
6962.00,7.786500,25.02308,-0.000173,24.017393,-0.0077,1.381
6964.00,7.786508,25.02365,-0.000172,24.017864,-0.0077,1.382
6966.00,7.786942,25.02293,-0.000174,24.017970,-0.0077,1.381
6968.00,7.787502,25.02350,-0.000172,24.017264,-0.0077,1.381
6970.00,7.786753,25.02290,-0.000173,24.016866,-0.0077,1.381
6972.00,7.785538,25.02346,-0.000174,24.017172,-0.0077,1.382
6974.00,7.785148,25.02336,-0.000174,24.017678,-0.0077,1.382
6976.00,7.785771,25.02293,-0.000172,24.017696,-0.0077,1.381
6978.00,7.785930,25.02319,-0.000172,24.017946,-0.0077,1.381
6980.00,7.785645,25.02343,-0.000174,24.017970,-0.0078,1.382
6982.00,7.784190,25.02280,-0.000175,24.017321,-0.0078,1.382
6984.00,7.784797,25.02319,-0.000174,24.017674,-0.0077,1.382
6986.00,7.787071,25.02378,-0.000172,24.017910,-0.0077,1.382
6988.00,7.787726,25.02268,-0.000174,24.017484,-0.0078,1.381
6990.00,7.787906,25.02298,-0.000174,24.017212,-0.0077,1.381
6992.00,7.786829,25.02321,-0.000174,24.017263,-0.0078,1.382
6994.00,7.785989,25.02255,-0.000174,24.017047,-0.0078,1.381
6996.00,7.785956,25.02229,-0.000174,24.017656,-0.0078,1.381
6998.00,7.787173,25.02304,-0.000173,24.017553,-0.0078,1.381
7000.00,7.787139,25.02242,-0.000173,24.017602,-0.0078,1.381
7002.00,7.787486,25.02278,-0.000174,24.017150,-0.0078,1.381
7004.00,7.786564,25.02321,-0.000174,24.016855,-0.0077,1.382
7006.00,7.786195,25.02324,-0.000173,24.017079,-0.0077,1.381
7008.00,7.787009,25.02291,-0.000173,24.017099,-0.0077,1.381
7010.00,7.787869,25.02389,-0.000172,24.017825,-0.0077,1.381
7012.00,7.787542,25.02311,-0.000173,24.018439,-0.0077,1.382
7014.00,7.788132,25.02298,-0.000173,24.018002,-0.0078,1.382
7016.00,7.788689,25.02351,-0.000172,24.017830,-0.0077,1.382
7018.00,7.789096,25.02376,-0.000172,24.017632,-0.0078,1.382
7020.00,7.788406,25.02368,-0.000173,24.017857,-0.0077,1.382
7022.00,7.788821,25.02350,-0.000173,24.017235,-0.0077,1.381
7024.00,7.788221,25.02298,-0.000171,24.017248,-0.0077,1.381
7026.00,7.787241,25.02309,-0.000173,24.017772,-0.0077,1.382
7028.00,7.788216,25.02392,-0.000174,24.017902,-0.0077,1.381
7030.00,7.788341,25.02389,-0.000174,24.017442,-0.0077,1.381
7032.00,7.787869,25.02364,-0.000173,24.017471,-0.0077,1.382
7034.00,7.787783,25.02371,-0.000173,24.017315,-0.0077,1.382
7036.00,7.786956,25.02343,-0.000173,24.017689,-0.0078,1.381
7038.00,7.787250,25.02339,-0.000173,24.017698,-0.0077,1.381
7040.00,7.787054,25.02328,-0.000174,24.017556,-0.0077,1.382
7042.00,7.787135,25.02277,-0.000174,24.017966,-0.0077,1.381
7044.00,7.787421,25.02352,-0.000172,24.017779,-0.0077,1.381
7046.00,7.787185,25.02269,-0.000172,24.017179,-0.0077,1.382
7048.00,7.786834,25.02360,-0.000174,24.017507,-0.0077,1.382
7050.00,7.787049,25.02328,-0.000174,24.017732,-0.0077,1.381
7052.00,7.786958,25.02347,-0.000172,24.017854,-0.0077,1.381
7054.00,7.786910,25.02325,-0.000172,24.017676,-0.0077,1.382
7056.00,7.786626,25.02376,-0.000173,24.017257,-0.0078,1.381
7058.00,7.787080,25.02330,-0.000173,24.016789,-0.0077,1.381
7060.00,7.787920,25.02383,-0.000173,24.016947,-0.0077,1.382
7062.00,7.788115,25.02351,-0.000174,24.017953,-0.0078,1.381
7064.00,7.788883,25.02416,-0.000174,24.017612,-0.0077,1.382
7066.00,7.788950,25.02354,-0.000174,24.016969,-0.0078,1.382
7068.00,7.788454,25.02351,-0.000174,24.017089,-0.0078,1.382
7070.00,7.787343,25.02336,-0.000175,24.016768,-0.0078,1.381
7072.00,7.787115,25.02393,-0.000174,24.017348,-0.0077,1.381
7074.00,7.787081,25.02427,-0.000173,24.016782,-0.0078,1.382
7076.00,7.785908,25.02313,-0.000173,24.017163,-0.0078,1.382
7078.00,7.786247,25.02326,-0.000174,24.017641,-0.0078,1.382
7080.00,7.787068,25.02329,-0.000174,24.018022,-0.0077,1.382
7082.00,7.786712,25.02325,-0.000174,24.017270,-0.0077,1.381
7084.00,7.786409,25.02354,-0.000174,24.016077,-0.0077,1.381
7086.00,7.786450,25.02276,-0.000174,24.017281,-0.0077,1.381
7088.00,7.787093,25.02271,-0.000173,24.017081,-0.0077,1.381
7090.00,7.786600,25.02281,-0.000173,24.017119,-0.0077,1.381
7092.00,7.786280,25.02225,-0.000173,24.016976,-0.0077,1.382
7094.00,7.787108,25.02229,-0.000173,24.017330,-0.0077,1.381
7096.00,7.787899,25.02234,-0.000174,24.017074,-0.0078,1.382
7098.00,7.787329,25.02331,-0.000173,24.016918,-0.0078,1.381
7100.00,7.786504,25.02281,-0.000174,24.017489,-0.0077,1.382
7102.00,7.786226,25.02310,-0.000173,24.017335,-0.0078,1.381
7104.00,7.786575,25.02328,-0.000174,24.017139,-0.0077,1.382
7106.00,7.786198,25.02250,-0.000173,24.016991,-0.0077,1.382
7108.00,7.786257,25.02307,-0.000173,24.017821,-0.0077,1.382
7110.00,7.786086,25.02315,-0.000174,24.017379,-0.0078,1.381
7112.00,7.786297,25.02270,-0.000173,24.017420,-0.0077,1.382
7114.00,7.787406,25.02280,-0.000173,24.017094,-0.0078,1.382
7116.00,7.787262,25.02315,-0.000173,24.017275,-0.0077,1.382
7118.00,7.786514,25.02279,-0.000173,24.017841,-0.0077,1.381
7120.00,7.786182,25.02259,-0.000174,24.017433,-0.0078,1.381
7122.00,7.786458,25.02330,-0.000175,24.017014,-0.0078,1.382
7124.00,7.786528,25.02348,-0.000174,24.018131,-0.0077,1.381
7126.00,7.785306,25.02345,-0.000174,24.017960,-0.0078,1.382
7128.00,7.785187,25.02373,-0.000173,24.017708,-0.0077,1.381
7130.00,7.785326,25.02382,-0.000173,24.017464,-0.0078,1.381
7132.00,7.785899,25.02424,-0.000174,24.016699,-0.0078,1.381
7134.00,7.786620,25.02474,-0.000173,24.017308,-0.0077,1.382
7136.00,7.788103,25.02457,-0.000172,24.017014,-0.0077,1.383
7138.00,7.787668,25.02487,-0.000173,24.017883,-0.0077,1.382
7140.00,7.788294,25.02519,-0.000174,24.017536,-0.0078,1.383
7142.00,7.788270,25.02432,-0.000174,24.017330,-0.0077,1.382
7144.00,7.787952,25.02438,-0.000174,24.017324,-0.0078,1.381
7146.00,7.787238,25.02375,-0.000174,24.016605,-0.0078,1.381
7148.00,7.786451,25.02387,-0.000174,24.017487,-0.0077,1.382
7150.00,7.785690,25.02415,-0.000174,24.017877,-0.0077,1.382
7152.00,7.784973,25.02427,-0.000175,24.016985,-0.0077,1.382
7154.00,7.785310,25.02333,-0.000174,24.017699,-0.0077,1.381
7156.00,7.785998,25.02414,-0.000173,24.017556,-0.0077,1.382
7158.00,7.787005,25.02402,-0.000173,24.018046,-0.0077,1.382
7160.00,7.786200,25.02383,-0.000174,24.018399,-0.0077,1.382
7162.00,7.786153,25.02423,-0.000174,24.017522,-0.0078,1.382
7164.00,7.785512,25.02370,-0.000174,24.017136,-0.0077,1.382
7166.00,7.786031,25.02383,-0.000173,24.017043,-0.0078,1.381
7168.00,7.786542,25.02358,-0.000173,24.017105,-0.0077,1.382
7170.00,7.786605,25.02298,-0.000173,24.017355,-0.0077,1.382
7172.00,7.785785,25.02316,-0.000173,24.017667,-0.0077,1.382
7174.00,7.785287,25.02350,-0.000172,24.017404,-0.0077,1.382
7176.00,7.784712,25.02391,-0.000173,24.017605,-0.0078,1.381
7178.00,7.785248,25.02405,-0.000173,24.018194,-0.0078,1.382
7180.00,7.784154,25.02358,-0.000174,24.017128,-0.0078,1.382
7182.00,7.784422,25.02378,-0.000175,24.018245,-0.0078,1.382
7184.00,7.783830,25.02402,-0.000173,24.018222,-0.0077,1.382
7186.00,7.783573,25.02416,-0.000173,24.017176,-0.0077,1.382
7188.00,7.784141,25.02474,-0.000173,24.017919,-0.0078,1.381
7190.00,7.785170,25.02358,-0.000172,24.017723,-0.0077,1.382
7192.00,7.786786,25.02328,-0.000173,24.017743,-0.0077,1.381
7194.00,7.787990,25.02307,-0.000173,24.018020,-0.0078,1.382
7196.00,7.787619,25.02297,-0.000174,24.017931,-0.0078,1.382
7198.00,7.789464,25.02245,-0.000174,24.017647,-0.0078,1.382
7200.00,7.790100,25.02282,-0.000174,24.017977,-0.0077,1.382
7202.00,7.789350,25.02409,-0.000174,24.017805,-0.0078,1.382
7204.00,7.788733,25.02389,-0.000175,24.017600,-0.0078,1.382
@12,12.0000,24.0
7206.00,7.787520,25.02269,-0.000174,24.017899,-0.0078,1.382
7208.00,7.780480,25.02283,-0.000174,24.017690,-0.0077,1.381
7210.00,7.766854,25.02183,-0.000172,24.018035,-0.0078,1.381
7212.00,7.744851,25.02207,-0.000171,24.017854,-0.0077,1.380
7214.00,7.720282,25.02243,-0.000172,24.017351,-0.0078,1.381
7216.00,7.700998,25.02185,-0.000171,24.016963,-0.0077,1.381
7218.00,7.684341,25.02272,-0.000173,24.017661,-0.0078,1.383
7220.00,7.668854,25.02332,-0.000172,24.016893,-0.0077,1.383
7222.00,7.654593,25.02354,-0.000174,24.016847,-0.0077,1.382
7224.00,7.640730,25.02326,-0.000174,24.017248,-0.0078,1.384
7226.00,7.627398,25.02319,-0.000175,24.017428,-0.0077,1.384
7228.00,7.615189,25.02317,-0.000176,24.017476,-0.0077,1.383
7230.00,7.605984,25.02269,-0.000175,24.018205,-0.0077,1.383
7232.00,7.602722,25.02260,-0.000175,24.017696,-0.0078,1.383
7234.00,7.607499,25.02238,-0.000175,24.018205,-0.0077,1.384
7236.00,7.621696,25.02274,-0.000174,24.017335,-0.0077,1.384
7238.00,7.636940,25.02318,-0.000174,24.017718,-0.0077,1.384
7240.00,7.648968,25.02285,-0.000174,24.017707,-0.0078,1.383
7242.00,7.659546,25.02221,-0.000172,24.017892,-0.0078,1.383
7244.00,7.670224,25.02238,-0.000173,24.017692,-0.0077,1.382
7246.00,7.679094,25.02201,-0.000172,24.017107,-0.0078,1.382
7248.00,7.688926,25.02161,-0.000172,24.016684,-0.0078,1.382
7250.00,7.699475,25.02141,-0.000172,24.017547,-0.0078,1.382
7252.00,7.708373,25.02168,-0.000174,24.017727,-0.0078,1.382
7254.00,7.716723,25.02153,-0.000175,24.017331,-0.0078,1.382
7256.00,7.724758,25.02253,-0.000174,24.017205,-0.0078,1.383
7258.00,7.732932,25.02219,-0.000173,24.017621,-0.0077,1.382
7260.00,7.739702,25.02194,-0.000172,24.017148,-0.0078,1.382
7262.00,7.743640,25.02158,-0.000173,24.017116,-0.0078,1.382
7264.00,7.748152,25.02178,-0.000174,24.017353,-0.0078,1.382
7266.00,7.752322,25.02167,-0.000174,24.017466,-0.0078,1.382
7268.00,7.756276,25.02173,-0.000173,24.017999,-0.0078,1.382
7270.00,7.759787,25.02201,-0.000173,24.017689,-0.0078,1.382
7272.00,7.763099,25.02154,-0.000174,24.017531,-0.0077,1.382
7274.00,7.765761,25.02164,-0.000172,24.017665,-0.0077,1.382
7276.00,7.766828,25.02203,-0.000173,24.017553,-0.0077,1.382
7278.00,7.767636,25.02198,-0.000172,24.017504,-0.0078,1.382
7280.00,7.768147,25.02200,-0.000173,24.017703,-0.0077,1.382
7282.00,7.767132,25.02147,-0.000173,24.017554,-0.0077,1.382
7284.00,7.768113,25.02245,-0.000173,24.017366,-0.0078,1.381
7286.00,7.770867,25.02214,-0.000173,24.017145,-0.0077,1.382
7288.00,7.772050,25.02204,-0.000173,24.017290,-0.0078,1.381
7290.00,7.772408,25.02233,-0.000174,24.017663,-0.0078,1.382
7292.00,7.772700,25.02126,-0.000174,24.017531,-0.0078,1.382
7294.00,7.774597,25.02221,-0.000174,24.017032,-0.0078,1.382
7296.00,7.776146,25.02197,-0.000175,24.017123,-0.0078,1.382
7298.00,7.776866,25.02116,-0.000175,24.017500,-0.0078,1.381
7300.00,7.776812,25.02186,-0.000174,24.017513,-0.0078,1.381
7302.00,7.777271,25.02139,-0.000173,24.017036,-0.0078,1.383
7304.00,7.777059,25.02189,-0.000174,24.017190,-0.0078,1.382
7306.00,7.778065,25.02249,-0.000174,24.016954,-0.0078,1.382
7308.00,7.779591,25.02185,-0.000174,24.016927,-0.0078,1.382
7310.00,7.778968,25.02205,-0.000174,24.017942,-0.0078,1.382
7312.00,7.777804,25.02203,-0.000174,24.017563,-0.0078,1.382
7314.00,7.777228,25.02190,-0.000174,24.017152,-0.0078,1.382
7316.00,7.776190,25.02163,-0.000175,24.017020,-0.0078,1.382
7318.00,7.776881,25.02188,-0.000174,24.017159,-0.0078,1.382
7320.00,7.778390,25.02243,-0.000173,24.017295,-0.0078,1.382
7322.00,7.778334,25.02234,-0.000174,24.017553,-0.0078,1.382
7324.00,7.776988,25.02196,-0.000173,24.016851,-0.0077,1.382
7326.00,7.777286,25.02279,-0.000173,24.016577,-0.0077,1.382
7328.00,7.777659,25.02296,-0.000174,24.017453,-0.0078,1.382
7330.00,7.778901,25.02231,-0.000174,24.017032,-0.0078,1.382
7332.00,7.780372,25.02205,-0.000173,24.017843,-0.0078,1.382
7334.00,7.780492,25.02196,-0.000174,24.017440,-0.0077,1.382
7336.00,7.780199,25.02160,-0.000173,24.016434,-0.0077,1.382
7338.00,7.780743,25.02139,-0.000174,24.016851,-0.0078,1.382
7340.00,7.780335,25.02087,-0.000174,24.016403,-0.0078,1.382
7342.00,7.780146,25.02158,-0.000174,24.016699,-0.0078,1.382
7344.00,7.780401,25.02162,-0.000174,24.017168,-0.0078,1.381
7346.00,7.781649,25.02101,-0.000173,24.016755,-0.0078,1.381
7348.00,7.780963,25.02124,-0.000173,24.017359,-0.0078,1.382
7350.00,7.780786,25.02132,-0.000174,24.016909,-0.0078,1.383
7352.00,7.781027,25.02106,-0.000173,24.017328,-0.0078,1.383
7354.00,7.781460,25.02085,-0.000174,24.017609,-0.0078,1.382
7356.00,7.781487,25.02134,-0.000174,24.017540,-0.0078,1.382
7358.00,7.782186,25.02140,-0.000174,24.017484,-0.0078,1.381
7360.00,7.782491,25.02158,-0.000173,24.017422,-0.0077,1.382
7362.00,7.782047,25.02188,-0.000174,24.017502,-0.0078,1.382
7364.00,7.781614,25.02186,-0.000175,24.017941,-0.0077,1.382
7366.00,7.781982,25.02232,-0.000173,24.017404,-0.0077,1.382
7368.00,7.781770,25.02242,-0.000172,24.017128,-0.0077,1.382
7370.00,7.780844,25.02280,-0.000173,24.017556,-0.0078,1.382
7372.00,7.780800,25.02248,-0.000172,24.017108,-0.0077,1.382
7374.00,7.781431,25.02188,-0.000174,24.017183,-0.0078,1.382
7376.00,7.781996,25.02282,-0.000174,24.017457,-0.0078,1.382
7378.00,7.781978,25.02287,-0.000173,24.016791,-0.0078,1.382
7380.00,7.781569,25.02304,-0.000173,24.017855,-0.0077,1.382
7382.00,7.781616,25.02321,-0.000173,24.017495,-0.0077,1.381
7384.00,7.782125,25.02247,-0.000173,24.017449,-0.0078,1.382
7386.00,7.781699,25.02244,-0.000173,24.017609,-0.0078,1.382
7388.00,7.781671,25.02295,-0.000174,24.017092,-0.0077,1.382
7390.00,7.782183,25.02189,-0.000174,24.017324,-0.0077,1.382
7392.00,7.782491,25.02184,-0.000174,24.017574,-0.0078,1.383
7394.00,7.781401,25.02184,-0.000174,24.017431,-0.0078,1.382
7396.00,7.780456,25.02238,-0.000173,24.017094,-0.0078,1.382
7398.00,7.781759,25.02240,-0.000174,24.016822,-0.0078,1.382
7400.00,7.782902,25.02224,-0.000174,24.017014,-0.0078,1.382
7402.00,7.783198,25.02293,-0.000173,24.016860,-0.0078,1.383
7404.00,7.782963,25.02217,-0.000173,24.017199,-0.0078,1.382
7406.00,7.784246,25.02207,-0.000174,24.016987,-0.0078,1.382
7408.00,7.785421,25.02122,-0.000173,24.016657,-0.0077,1.382
7410.00,7.785646,25.02154,-0.000173,24.016949,-0.0077,1.382
7412.00,7.785582,25.02135,-0.000172,24.017272,-0.0077,1.382
7414.00,7.784872,25.02189,-0.000173,24.017469,-0.0078,1.383
7416.00,7.784481,25.02215,-0.000174,24.016922,-0.0078,1.382
7418.00,7.784027,25.02210,-0.000174,24.017498,-0.0078,1.382
7420.00,7.783477,25.02269,-0.000174,24.017118,-0.0078,1.382
7422.00,7.783035,25.02207,-0.000174,24.016769,-0.0078,1.382
7424.00,7.782858,25.02198,-0.000173,24.017781,-0.0078,1.382
7426.00,7.782166,25.02263,-0.000174,24.018008,-0.0078,1.382
7428.00,7.782816,25.02290,-0.000174,24.017505,-0.0078,1.382
7430.00,7.783617,25.02360,-0.000174,24.016924,-0.0078,1.382
7432.00,7.783496,25.02316,-0.000173,24.017011,-0.0077,1.382
7434.00,7.783292,25.02333,-0.000174,24.018182,-0.0078,1.382
7436.00,7.783473,25.02210,-0.000173,24.016465,-0.0078,1.382
7438.00,7.784427,25.02218,-0.000173,24.017237,-0.0078,1.382
7440.00,7.784227,25.02269,-0.000173,24.016918,-0.0078,1.382
7442.00,7.785162,25.02190,-0.000174,24.016673,-0.0078,1.382
7444.00,7.786039,25.02297,-0.000174,24.017484,-0.0077,1.382
7446.00,7.784549,25.02244,-0.000174,24.017065,-0.0077,1.383
7448.00,7.784388,25.02324,-0.000174,24.016969,-0.0077,1.382
7450.00,7.784807,25.02315,-0.000174,24.017072,-0.0078,1.382
7452.00,7.784993,25.02283,-0.000173,24.017685,-0.0078,1.382
7454.00,7.785124,25.02269,-0.000174,24.017112,-0.0077,1.382
7456.00,7.784535,25.02293,-0.000172,24.017342,-0.0078,1.382
7458.00,7.785007,25.02327,-0.000174,24.017462,-0.0078,1.382
7460.00,7.786074,25.02341,-0.000173,24.017877,-0.0078,1.382
7462.00,7.787124,25.02349,-0.000174,24.017698,-0.0077,1.382
7464.00,7.785486,25.02287,-0.000172,24.017466,-0.0078,1.382
7466.00,7.784560,25.02276,-0.000173,24.016940,-0.0077,1.382
7468.00,7.786132,25.02221,-0.000174,24.017326,-0.0077,1.382
7470.00,7.785736,25.02209,-0.000173,24.017185,-0.0078,1.383
7472.00,7.785487,25.02232,-0.000173,24.017429,-0.0078,1.382
7474.00,7.785487,25.02322,-0.000173,24.017591,-0.0077,1.382
7476.00,7.785504,25.02249,-0.000173,24.018167,-0.0078,1.382
7478.00,7.786326,25.02293,-0.000174,24.017834,-0.0078,1.382
7480.00,7.786805,25.02185,-0.000174,24.017223,-0.0078,1.382
7482.00,7.786764,25.02230,-0.000173,24.017681,-0.0078,1.382
7484.00,7.786975,25.02238,-0.000174,24.017730,-0.0077,1.382
7486.00,7.787857,25.02296,-0.000174,24.017883,-0.0077,1.383
7488.00,7.789129,25.02370,-0.000175,24.016963,-0.0078,1.383
7490.00,7.789596,25.02354,-0.000174,24.017476,-0.0078,1.382
7492.00,7.789480,25.02341,-0.000172,24.017549,-0.0077,1.382
7494.00,7.788601,25.02311,-0.000173,24.017631,-0.0077,1.382
7496.00,7.786870,25.02375,-0.000172,24.017074,-0.0077,1.382
7498.00,7.786400,25.02358,-0.000174,24.016922,-0.0078,1.382
7500.00,7.785735,25.02349,-0.000174,24.017252,-0.0077,1.382
7502.00,7.784783,25.02338,-0.000173,24.017424,-0.0077,1.382
7504.00,7.783705,25.02344,-0.000174,24.017765,-0.0077,1.383
7506.00,7.783443,25.02284,-0.000173,24.016661,-0.0078,1.382
7508.00,7.783908,25.02344,-0.000173,24.017689,-0.0078,1.382
7510.00,7.783271,25.02311,-0.000173,24.016963,-0.0077,1.383
7512.00,7.782263,25.02250,-0.000174,24.017145,-0.0078,1.382
7514.00,7.782163,25.02307,-0.000175,24.017493,-0.0078,1.382
7516.00,7.782425,25.02246,-0.000174,24.017197,-0.0078,1.383
7518.00,7.782287,25.02211,-0.000174,24.017350,-0.0078,1.382
7520.00,7.783263,25.02256,-0.000173,24.016886,-0.0078,1.382
7522.00,7.783946,25.02366,-0.000173,24.017116,-0.0078,1.382
7524.00,7.784840,25.02310,-0.000173,24.016594,-0.0077,1.383
7526.00,7.784658,25.02318,-0.000174,24.017234,-0.0077,1.382
7528.00,7.783848,25.02336,-0.000174,24.017578,-0.0078,1.383
7530.00,7.784167,25.02333,-0.000173,24.017513,-0.0078,1.383
7532.00,7.784571,25.02293,-0.000174,24.016159,-0.0078,1.383
7534.00,7.783856,25.02289,-0.000174,24.017730,-0.0078,1.382
7536.00,7.783270,25.02331,-0.000173,24.017832,-0.0077,1.382
7538.00,7.783443,25.02286,-0.000174,24.017391,-0.0078,1.382
7540.00,7.783693,25.02326,-0.000173,24.017074,-0.0078,1.382
7542.00,7.784200,25.02296,-0.000174,24.017137,-0.0078,1.382
7544.00,7.784800,25.02246,-0.000174,24.018180,-0.0078,1.382
7546.00,7.784025,25.02276,-0.000175,24.016976,-0.0077,1.382
7548.00,7.785053,25.02236,-0.000175,24.017406,-0.0077,1.383
7550.00,7.785285,25.02233,-0.000174,24.017092,-0.0077,1.383
7552.00,7.785014,25.02315,-0.000173,24.017440,-0.0078,1.382
7554.00,7.784952,25.02353,-0.000174,24.017598,-0.0078,1.382
7556.00,7.785022,25.02262,-0.000175,24.017442,-0.0078,1.382
7558.00,7.784542,25.02252,-0.000173,24.016552,-0.0077,1.383
7560.00,7.784502,25.02203,-0.000174,24.017362,-0.0078,1.382
7562.00,7.784553,25.02310,-0.000174,24.016940,-0.0078,1.382
7564.00,7.784225,25.02307,-0.000175,24.016826,-0.0078,1.382
7566.00,7.784407,25.02281,-0.000173,24.017716,-0.0077,1.382
7568.00,7.784868,25.02286,-0.000173,24.017177,-0.0077,1.382
7570.00,7.785075,25.02285,-0.000173,24.017065,-0.0078,1.382
7572.00,7.784767,25.02272,-0.000173,24.016976,-0.0078,1.383
7574.00,7.785280,25.02254,-0.000175,24.017306,-0.0078,1.382
7576.00,7.785808,25.02222,-0.000174,24.017592,-0.0078,1.382
7578.00,7.785258,25.02272,-0.000173,24.017266,-0.0078,1.383
7580.00,7.783817,25.02308,-0.000173,24.017081,-0.0077,1.382
7582.00,7.784220,25.02288,-0.000174,24.017429,-0.0078,1.382
7584.00,7.784408,25.02331,-0.000173,24.016779,-0.0077,1.382
7586.00,7.784730,25.02315,-0.000173,24.016788,-0.0078,1.382
7588.00,7.784316,25.02303,-0.000174,24.016992,-0.0078,1.383
7590.00,7.784531,25.02371,-0.000174,24.017605,-0.0078,1.383
7592.00,7.785151,25.02392,-0.000174,24.017302,-0.0077,1.383
7594.00,7.784355,25.02370,-0.000174,24.017400,-0.0078,1.383
7596.00,7.784270,25.02330,-0.000174,24.018073,-0.0078,1.383
7598.00,7.784854,25.02391,-0.000174,24.017319,-0.0078,1.382
7600.00,7.784748,25.02362,-0.000173,24.017041,-0.0078,1.383
7602.00,7.785027,25.02291,-0.000173,24.017166,-0.0078,1.382
7604.00,7.785011,25.02347,-0.000173,24.017422,-0.0077,1.383
7606.00,7.786184,25.02235,-0.000173,24.017090,-0.0077,1.383
7608.00,7.785758,25.02232,-0.000174,24.016949,-0.0078,1.383
7610.00,7.785263,25.02279,-0.000173,24.017571,-0.0078,1.382
7612.00,7.785590,25.02282,-0.000173,24.016938,-0.0077,1.382
7614.00,7.786018,25.02284,-0.000172,24.017420,-0.0078,1.382
7616.00,7.784016,25.02253,-0.000173,24.017641,-0.0078,1.383
7618.00,7.782522,25.02274,-0.000174,24.017342,-0.0078,1.383
7620.00,7.784377,25.02254,-0.000173,24.017870,-0.0078,1.383
7622.00,7.785902,25.02340,-0.000174,24.017719,-0.0078,1.383
7624.00,7.784800,25.02311,-0.000173,24.017665,-0.0078,1.382
7626.00,7.784018,25.02278,-0.000174,24.016846,-0.0078,1.382
7628.00,7.784806,25.02314,-0.000174,24.017382,-0.0078,1.382
7630.00,7.785637,25.02274,-0.000174,24.017061,-0.0077,1.382
7632.00,7.786218,25.02293,-0.000173,24.017815,-0.0078,1.383
7634.00,7.785937,25.02395,-0.000174,24.017420,-0.0078,1.382
7636.00,7.785009,25.02359,-0.000174,24.016931,-0.0078,1.382
7638.00,7.784701,25.02382,-0.000174,24.017551,-0.0078,1.383
7640.00,7.784590,25.02396,-0.000174,24.017281,-0.0078,1.382
7642.00,7.784203,25.02310,-0.000173,24.017170,-0.0078,1.382
7644.00,7.783933,25.02245,-0.000175,24.016985,-0.0078,1.382
7646.00,7.784238,25.02311,-0.000174,24.017534,-0.0078,1.383
7648.00,7.784361,25.02340,-0.000174,24.017460,-0.0078,1.382
7650.00,7.784732,25.02355,-0.000175,24.017206,-0.0078,1.383
7652.00,7.784687,25.02382,-0.000174,24.017846,-0.0078,1.383
7654.00,7.784673,25.02377,-0.000174,24.017823,-0.0077,1.382
7656.00,7.784666,25.02393,-0.000173,24.016862,-0.0078,1.383
7658.00,7.784145,25.02374,-0.000173,24.017486,-0.0078,1.383
7660.00,7.783671,25.02341,-0.000173,24.017426,-0.0077,1.383
7662.00,7.783759,25.02281,-0.000175,24.017429,-0.0077,1.383
7664.00,7.783938,25.02422,-0.000175,24.017023,-0.0078,1.383
7666.00,7.784607,25.02386,-0.000173,24.016681,-0.0078,1.383
7668.00,7.785914,25.02322,-0.000174,24.017493,-0.0078,1.383
7670.00,7.786708,25.02366,-0.000175,24.017232,-0.0078,1.383
7672.00,7.786549,25.02358,-0.000174,24.017979,-0.0078,1.382
7674.00,7.786169,25.02393,-0.000174,24.017277,-0.0078,1.383
7676.00,7.786338,25.02383,-0.000174,24.017447,-0.0078,1.382
7678.00,7.785870,25.02391,-0.000173,24.017614,-0.0078,1.383
7680.00,7.785601,25.02389,-0.000173,24.017899,-0.0078,1.383
7682.00,7.785287,25.02424,-0.000174,24.017098,-0.0078,1.383
7684.00,7.785287,25.02375,-0.000173,24.017364,-0.0078,1.382
7686.00,7.784964,25.02425,-0.000173,24.017339,-0.0078,1.383
7688.00,7.785592,25.02442,-0.000173,24.017219,-0.0078,1.383
7690.00,7.785365,25.02470,-0.000174,24.016784,-0.0078,1.383
7692.00,7.785137,25.02476,-0.000174,24.017875,-0.0078,1.383
7694.00,7.785323,25.02440,-0.000173,24.017663,-0.0078,1.382
7696.00,7.784445,25.02440,-0.000174,24.017592,-0.0078,1.383
7698.00,7.783186,25.02451,-0.000174,24.017264,-0.0078,1.382
7700.00,7.783841,25.02477,-0.000174,24.017313,-0.0078,1.382
7702.00,7.783934,25.02427,-0.000173,24.017328,-0.0078,1.383
7704.00,7.783605,25.02440,-0.000174,24.017402,-0.0077,1.383
7706.00,7.783795,25.02458,-0.000174,24.017292,-0.0078,1.383
7708.00,7.783145,25.02451,-0.000174,24.016905,-0.0078,1.382
7710.00,7.783745,25.02369,-0.000174,24.017359,-0.0078,1.382
7712.00,7.784314,25.02438,-0.000174,24.017420,-0.0078,1.382
7714.00,7.785012,25.02405,-0.000175,24.016452,-0.0078,1.383
7716.00,7.784228,25.02404,-0.000174,24.017208,-0.0078,1.382
7718.00,7.783582,25.02411,-0.000174,24.017647,-0.0078,1.383
7720.00,7.784204,25.02317,-0.000175,24.017154,-0.0078,1.382
7722.00,7.784482,25.02326,-0.000175,24.017350,-0.0078,1.383
7724.00,7.784299,25.02257,-0.000174,24.017641,-0.0078,1.383
7726.00,7.784177,25.02268,-0.000174,24.017125,-0.0078,1.382
7728.00,7.784165,25.02322,-0.000174,24.017174,-0.0078,1.382
7730.00,7.784706,25.02302,-0.000175,24.016646,-0.0078,1.383
7732.00,7.784299,25.02283,-0.000174,24.017241,-0.0078,1.383
7734.00,7.784445,25.02363,-0.000174,24.017449,-0.0078,1.382
7736.00,7.784609,25.02375,-0.000174,24.017230,-0.0077,1.382
7738.00,7.784309,25.02362,-0.000173,24.016902,-0.0077,1.383
7740.00,7.784269,25.02383,-0.000174,24.017003,-0.0078,1.383
7742.00,7.784255,25.02372,-0.000176,24.017217,-0.0078,1.382
7744.00,7.783109,25.02306,-0.000174,24.016525,-0.0078,1.382
7746.00,7.782505,25.02316,-0.000174,24.017444,-0.0078,1.383
7748.00,7.782903,25.02399,-0.000174,24.017255,-0.0078,1.383
7750.00,7.783967,25.02431,-0.000174,24.017043,-0.0078,1.383
7752.00,7.783909,25.02374,-0.000174,24.017939,-0.0078,1.382
7754.00,7.784527,25.02313,-0.000174,24.017767,-0.0078,1.382
7756.00,7.784471,25.02374,-0.000174,24.017393,-0.0078,1.382
7758.00,7.784107,25.02396,-0.000173,24.016750,-0.0078,1.383
7760.00,7.784039,25.02395,-0.000174,24.017282,-0.0078,1.383
7762.00,7.783498,25.02397,-0.000176,24.017674,-0.0078,1.383
7764.00,7.783077,25.02389,-0.000176,24.016971,-0.0078,1.382
7766.00,7.783494,25.02396,-0.000174,24.017335,-0.0078,1.382
7768.00,7.783962,25.02350,-0.000173,24.017217,-0.0078,1.383
7770.00,7.784658,25.02326,-0.000173,24.017108,-0.0078,1.383
7772.00,7.785423,25.02285,-0.000174,24.017495,-0.0078,1.382
7774.00,7.785940,25.02308,-0.000175,24.017462,-0.0078,1.383
7776.00,7.785787,25.02294,-0.000175,24.017273,-0.0078,1.382
7778.00,7.785411,25.02170,-0.000174,24.017375,-0.0078,1.382
7780.00,7.785995,25.02282,-0.000175,24.017380,-0.0078,1.382
7782.00,7.787039,25.02187,-0.000176,24.017201,-0.0078,1.382
7784.00,7.786823,25.02240,-0.000174,24.017400,-0.0078,1.383
7786.00,7.786037,25.02366,-0.000175,24.017032,-0.0078,1.382
7788.00,7.785089,25.02334,-0.000176,24.016996,-0.0078,1.383
7790.00,7.783908,25.02309,-0.000176,24.016273,-0.0078,1.383
7792.00,7.784646,25.02319,-0.000174,24.016351,-0.0078,1.383
7794.00,7.786069,25.02367,-0.000176,24.016853,-0.0078,1.382
7796.00,7.787397,25.02351,-0.000176,24.016936,-0.0078,1.382
7798.00,7.786552,25.02401,-0.000175,24.016518,-0.0078,1.382
7800.00,7.784660,25.02352,-0.000175,24.017237,-0.0078,1.382
7802.00,7.784035,25.02337,-0.000174,24.017522,-0.0078,1.383
7804.00,7.785478,25.02315,-0.000174,24.017208,-0.0078,1.383
@13,12.0000,24.0
7806.00,7.785566,25.02325,-0.000175,24.017324,-0.0078,1.383
7808.00,7.779737,25.02344,-0.000174,24.017353,-0.0078,1.382
7810.00,7.768262,25.02448,-0.000174,24.017275,-0.0078,1.381
7812.00,7.748671,25.02454,-0.000173,24.016808,-0.0078,1.381
7814.00,7.725852,25.02367,-0.000173,24.016536,-0.0078,1.382
7816.00,7.707267,25.02347,-0.000174,24.017038,-0.0078,1.383
7818.00,7.692903,25.02338,-0.000173,24.016668,-0.0078,1.383
7820.00,7.680084,25.02406,-0.000174,24.016762,-0.0078,1.383
7822.00,7.667894,25.02427,-0.000174,24.016942,-0.0078,1.383
7824.00,7.655494,25.02436,-0.000175,24.016851,-0.0078,1.384
7826.00,7.643702,25.02397,-0.000176,24.017192,-0.0078,1.384
7828.00,7.632376,25.02341,-0.000176,24.017389,-0.0078,1.383
7830.00,7.623032,25.02284,-0.000175,24.017201,-0.0078,1.383
7832.00,7.620323,25.02336,-0.000174,24.017643,-0.0078,1.384
7834.00,7.625468,25.02386,-0.000176,24.017264,-0.0078,1.385
7836.00,7.637069,25.02276,-0.000178,24.017306,-0.0078,1.385
7838.00,7.652763,25.02346,-0.000177,24.017792,-0.0078,1.384
7840.00,7.664696,25.02394,-0.000174,24.017520,-0.0078,1.383
7842.00,7.673807,25.02352,-0.000175,24.016637,-0.0078,1.383
7844.00,7.681687,25.02412,-0.000174,24.017848,-0.0078,1.382
7846.00,7.689788,25.02327,-0.000174,24.017607,-0.0078,1.383
7848.00,7.698456,25.02294,-0.000174,24.017163,-0.0078,1.383
7850.00,7.707837,25.02322,-0.000174,24.016073,-0.0078,1.383
7852.00,7.717613,25.02295,-0.000172,24.017110,-0.0078,1.383
7854.00,7.726135,25.02411,-0.000174,24.016838,-0.0078,1.383
7856.00,7.733721,25.02359,-0.000174,24.017105,-0.0078,1.383
7858.00,7.739403,25.02271,-0.000173,24.016893,-0.0078,1.383
7860.00,7.744250,25.02340,-0.000174,24.016713,-0.0078,1.383
7862.00,7.749025,25.02393,-0.000174,24.017583,-0.0078,1.382
7864.00,7.753141,25.02386,-0.000173,24.017239,-0.0078,1.382
7866.00,7.756984,25.02363,-0.000174,24.017652,-0.0078,1.383
7868.00,7.761477,25.02348,-0.000175,24.017351,-0.0078,1.383
7870.00,7.764498,25.02322,-0.000173,24.017353,-0.0078,1.383
7872.00,7.766934,25.02245,-0.000172,24.017342,-0.0077,1.383
7874.00,7.769531,25.02292,-0.000174,24.017614,-0.0077,1.383
7876.00,7.771500,25.02344,-0.000173,24.016974,-0.0078,1.383
7878.00,7.772385,25.02331,-0.000173,24.017466,-0.0077,1.382
7880.00,7.773802,25.02267,-0.000174,24.017043,-0.0078,1.382
7882.00,7.774460,25.02323,-0.000173,24.017531,-0.0078,1.383
7884.00,7.775458,25.02344,-0.000175,24.017457,-0.0078,1.383
7886.00,7.776697,25.02341,-0.000174,24.017707,-0.0078,1.383
7888.00,7.776571,25.02366,-0.000174,24.017547,-0.0078,1.383
7890.00,7.776098,25.02392,-0.000174,24.016398,-0.0078,1.383
7892.00,7.776311,25.02396,-0.000175,24.016608,-0.0078,1.383
7894.00,7.776423,25.02442,-0.000175,24.016904,-0.0078,1.383
7896.00,7.776718,25.02466,-0.000174,24.016670,-0.0078,1.382
7898.00,7.777198,25.02376,-0.000174,24.016967,-0.0078,1.383
7900.00,7.777684,25.02401,-0.000173,24.016944,-0.0078,1.382
7902.00,7.777189,25.02357,-0.000173,24.016421,-0.0078,1.382
7904.00,7.777297,25.02316,-0.000174,24.016994,-0.0077,1.383
7906.00,7.777949,25.02312,-0.000174,24.016918,-0.0077,1.383
7908.00,7.778297,25.02323,-0.000174,24.017074,-0.0078,1.382
7910.00,7.777806,25.02377,-0.000174,24.017344,-0.0078,1.382
7912.00,7.778091,25.02378,-0.000174,24.017127,-0.0078,1.383
7914.00,7.778923,25.02345,-0.000173,24.017556,-0.0078,1.383
7916.00,7.777744,25.02364,-0.000175,24.017382,-0.0078,1.383
7918.00,7.777289,25.02369,-0.000175,24.017486,-0.0077,1.382
7920.00,7.777373,25.02358,-0.000173,24.017685,-0.0078,1.382
7922.00,7.777909,25.02356,-0.000174,24.017230,-0.0078,1.383
7924.00,7.777752,25.02350,-0.000174,24.017667,-0.0078,1.383
7926.00,7.777886,25.02377,-0.000175,24.017023,-0.0078,1.382
7928.00,7.778813,25.02356,-0.000174,24.017161,-0.0078,1.382
7930.00,7.778607,25.02425,-0.000175,24.016938,-0.0078,1.383
7932.00,7.778199,25.02432,-0.000174,24.017034,-0.0077,1.382
7934.00,7.777591,25.02438,-0.000176,24.017163,-0.0077,1.384
7936.00,7.777207,25.02368,-0.000175,24.017415,-0.0078,1.383
7938.00,7.778514,25.02414,-0.000173,24.016840,-0.0077,1.383
7940.00,7.779207,25.02331,-0.000174,24.017391,-0.0078,1.383
7942.00,7.779477,25.02333,-0.000175,24.017110,-0.0078,1.382
7944.00,7.779896,25.02408,-0.000174,24.017408,-0.0078,1.382
7946.00,7.780964,25.02370,-0.000173,24.017632,-0.0078,1.382
7948.00,7.781385,25.02365,-0.000173,24.017966,-0.0077,1.383
7950.00,7.781694,25.02385,-0.000173,24.017293,-0.0078,1.383
7952.00,7.781604,25.02330,-0.000174,24.016856,-0.0077,1.383
7954.00,7.781821,25.02368,-0.000173,24.016991,-0.0078,1.383
7956.00,7.782193,25.02389,-0.000173,24.017244,-0.0078,1.383
7958.00,7.783167,25.02393,-0.000174,24.017460,-0.0078,1.383
7960.00,7.783019,25.02307,-0.000175,24.017292,-0.0078,1.383
7962.00,7.782290,25.02311,-0.000173,24.017350,-0.0078,1.383
7964.00,7.782294,25.02324,-0.000172,24.017215,-0.0078,1.382
7966.00,7.782457,25.02335,-0.000173,24.017616,-0.0078,1.382
7968.00,7.782356,25.02344,-0.000174,24.017264,-0.0078,1.383
7970.00,7.782560,25.02326,-0.000174,24.017286,-0.0078,1.383
7972.00,7.782284,25.02378,-0.000174,24.017678,-0.0078,1.383
7974.00,7.782065,25.02393,-0.000173,24.017431,-0.0078,1.383
7976.00,7.782305,25.02307,-0.000173,24.017451,-0.0078,1.383
7978.00,7.782616,25.02371,-0.000173,24.017632,-0.0077,1.383
7980.00,7.783566,25.02413,-0.000172,24.017255,-0.0078,1.383
7982.00,7.783713,25.02342,-0.000174,24.017761,-0.0078,1.383
7984.00,7.784316,25.02382,-0.000173,24.017234,-0.0078,1.383
7986.00,7.784883,25.02372,-0.000173,24.016944,-0.0077,1.383
7988.00,7.785423,25.02337,-0.000173,24.017505,-0.0078,1.382
7990.00,7.785010,25.02369,-0.000173,24.017355,-0.0078,1.383
7992.00,7.785276,25.02315,-0.000173,24.016847,-0.0078,1.382
7994.00,7.785879,25.02298,-0.000173,24.017335,-0.0078,1.383
7996.00,7.786340,25.02326,-0.000175,24.017195,-0.0078,1.383
7998.00,7.785686,25.02376,-0.000175,24.017388,-0.0078,1.384
8000.00,7.785056,25.02323,-0.000173,24.017620,-0.0078,1.382
8002.00,7.785060,25.02258,-0.000174,24.017638,-0.0077,1.383
8004.00,7.785333,25.02387,-0.000174,24.017194,-0.0078,1.382
8006.00,7.785151,25.02346,-0.000173,24.017607,-0.0078,1.382
8008.00,7.785261,25.02377,-0.000173,24.016880,-0.0078,1.383
8010.00,7.785299,25.02351,-0.000175,24.017592,-0.0077,1.383
8012.00,7.784743,25.02440,-0.000175,24.017237,-0.0077,1.383
8014.00,7.783639,25.02451,-0.000174,24.017489,-0.0077,1.383
8016.00,7.782917,25.02404,-0.000174,24.017629,-0.0078,1.383
8018.00,7.783914,25.02396,-0.000174,24.016507,-0.0078,1.382
8020.00,7.784060,25.02412,-0.000174,24.016855,-0.0078,1.383
8022.00,7.784294,25.02410,-0.000174,24.017099,-0.0078,1.383
8024.00,7.784778,25.02399,-0.000173,24.017176,-0.0078,1.383
8026.00,7.785171,25.02420,-0.000174,24.017370,-0.0078,1.383
8028.00,7.784794,25.02432,-0.000174,24.016954,-0.0077,1.383
8030.00,7.784626,25.02466,-0.000175,24.016895,-0.0078,1.383
8032.00,7.784569,25.02415,-0.000175,24.017447,-0.0077,1.383
8034.00,7.783994,25.02416,-0.000174,24.016896,-0.0078,1.383
8036.00,7.784536,25.02419,-0.000174,24.017582,-0.0078,1.383
8038.00,7.783991,25.02411,-0.000174,24.017312,-0.0078,1.383
8040.00,7.783749,25.02418,-0.000174,24.017692,-0.0078,1.383
8042.00,7.784101,25.02440,-0.000174,24.017273,-0.0077,1.383
8044.00,7.784359,25.02447,-0.000174,24.016922,-0.0078,1.384
8046.00,7.784540,25.02395,-0.000175,24.017304,-0.0078,1.384
8048.00,7.784856,25.02510,-0.000175,24.017232,-0.0078,1.383
8050.00,7.785539,25.02503,-0.000174,24.016866,-0.0078,1.383
8052.00,7.786105,25.02518,-0.000174,24.017748,-0.0078,1.383
8054.00,7.785913,25.02540,-0.000174,24.017683,-0.0078,1.383
8056.00,7.786051,25.02534,-0.000173,24.017130,-0.0078,1.383
8058.00,7.785457,25.02514,-0.000174,24.017582,-0.0077,1.383
8060.00,7.785028,25.02477,-0.000173,24.017406,-0.0078,1.383
8062.00,7.785371,25.02441,-0.000174,24.017321,-0.0078,1.383
8064.00,7.785261,25.02444,-0.000174,24.017047,-0.0078,1.383
8066.00,7.784001,25.02386,-0.000172,24.016833,-0.0078,1.383
8068.00,7.783619,25.02442,-0.000174,24.017435,-0.0078,1.384
8070.00,7.784354,25.02441,-0.000174,24.017763,-0.0078,1.384
8072.00,7.784739,25.02408,-0.000174,24.017719,-0.0077,1.383
8074.00,7.784896,25.02453,-0.000174,24.017906,-0.0077,1.383
8076.00,7.784788,25.02447,-0.000174,24.016759,-0.0077,1.383
8078.00,7.785281,25.02437,-0.000174,24.016753,-0.0078,1.383
8080.00,7.786682,25.02446,-0.000173,24.017147,-0.0078,1.382
8082.00,7.787429,25.02441,-0.000173,24.017748,-0.0078,1.383
8084.00,7.787853,25.02381,-0.000173,24.017779,-0.0078,1.383
8086.00,7.789016,25.02424,-0.000175,24.017453,-0.0078,1.383
8088.00,7.788928,25.02386,-0.000174,24.017099,-0.0078,1.384
8090.00,7.788249,25.02455,-0.000175,24.017948,-0.0077,1.383
8092.00,7.788466,25.02483,-0.000173,24.017859,-0.0078,1.383
8094.00,7.787936,25.02519,-0.000171,24.016833,-0.0078,1.384
8096.00,7.788043,25.02553,-0.000173,24.017462,-0.0078,1.383
8098.00,7.788218,25.02493,-0.000175,24.017866,-0.0078,1.383
8100.00,7.788167,25.02559,-0.000174,24.017330,-0.0078,1.383
8102.00,7.787483,25.02499,-0.000174,24.016878,-0.0078,1.383
8104.00,7.787629,25.02516,-0.000174,24.017449,-0.0078,1.383
8106.00,7.788276,25.02524,-0.000173,24.016884,-0.0078,1.383
8108.00,7.787622,25.02536,-0.000174,24.017527,-0.0078,1.383
8110.00,7.787058,25.02502,-0.000174,24.017531,-0.0078,1.383
8112.00,7.786832,25.02512,-0.000174,24.017344,-0.0078,1.383
8114.00,7.786435,25.02522,-0.000175,24.016900,-0.0078,1.383
8116.00,7.785948,25.02454,-0.000175,24.017226,-0.0078,1.383
8118.00,7.785586,25.02565,-0.000175,24.017379,-0.0078,1.383
8120.00,7.785597,25.02494,-0.000175,24.017402,-0.0078,1.383
8122.00,7.786400,25.02507,-0.000174,24.016808,-0.0078,1.383
8124.00,7.785986,25.02492,-0.000175,24.017284,-0.0078,1.383
8126.00,7.786112,25.02486,-0.000175,24.017767,-0.0078,1.383
8128.00,7.785484,25.02546,-0.000174,24.017331,-0.0077,1.384
8130.00,7.786356,25.02544,-0.000173,24.017417,-0.0078,1.383
8132.00,7.786297,25.02536,-0.000173,24.017658,-0.0078,1.382
8134.00,7.785886,25.02501,-0.000174,24.017103,-0.0078,1.383
8136.00,7.785035,25.02494,-0.000173,24.017266,-0.0078,1.384
8138.00,7.785055,25.02446,-0.000175,24.018084,-0.0078,1.384
8140.00,7.785031,25.02462,-0.000174,24.017569,-0.0078,1.384
8142.00,7.784758,25.02439,-0.000175,24.016849,-0.0078,1.384
8144.00,7.784528,25.02471,-0.000173,24.017328,-0.0078,1.383
8146.00,7.784133,25.02424,-0.000173,24.017165,-0.0078,1.383
8148.00,7.782920,25.02488,-0.000173,24.016962,-0.0078,1.383
8150.00,7.782826,25.02455,-0.000174,24.016904,-0.0078,1.383
8152.00,7.784219,25.02479,-0.000174,24.016688,-0.0078,1.383
8154.00,7.785395,25.02484,-0.000174,24.016818,-0.0077,1.384
8156.00,7.785776,25.02487,-0.000175,24.017516,-0.0078,1.384
8158.00,7.785480,25.02549,-0.000175,24.017418,-0.0078,1.384
8160.00,7.784766,25.02470,-0.000175,24.017266,-0.0078,1.383
8162.00,7.783435,25.02478,-0.000174,24.017462,-0.0078,1.383
8164.00,7.782631,25.02468,-0.000174,24.017652,-0.0078,1.383
8166.00,7.783453,25.02493,-0.000174,24.016797,-0.0078,1.384
8168.00,7.784566,25.02526,-0.000174,24.017489,-0.0077,1.382
8170.00,7.785678,25.02627,-0.000173,24.017765,-0.0078,1.383
8172.00,7.786784,25.02547,-0.000174,24.017016,-0.0078,1.383
8174.00,7.787638,25.02570,-0.000174,24.017003,-0.0078,1.383
8176.00,7.787278,25.02573,-0.000175,24.017515,-0.0078,1.384
8178.00,7.787438,25.02505,-0.000175,24.017174,-0.0078,1.383
8180.00,7.786659,25.02472,-0.000174,24.017308,-0.0078,1.383
8182.00,7.785892,25.02528,-0.000175,24.017462,-0.0078,1.383
8184.00,7.786501,25.02607,-0.000173,24.016634,-0.0078,1.383
8186.00,7.786280,25.02540,-0.000174,24.017324,-0.0078,1.384
8188.00,7.786394,25.02516,-0.000174,24.016722,-0.0078,1.384
8190.00,7.785358,25.02598,-0.000173,24.017580,-0.0077,1.383
8192.00,7.784046,25.02585,-0.000174,24.017476,-0.0078,1.383
8194.00,7.783454,25.02663,-0.000173,24.017409,-0.0077,1.383
8196.00,7.783019,25.02643,-0.000175,24.017776,-0.0078,1.384
8198.00,7.783850,25.02603,-0.000175,24.017458,-0.0078,1.384
8200.00,7.785216,25.02598,-0.000173,24.017591,-0.0077,1.383
8202.00,7.785176,25.02556,-0.000173,24.017194,-0.0078,1.384
8204.00,7.785219,25.02530,-0.000174,24.016936,-0.0078,1.384
8206.00,7.785487,25.02508,-0.000174,24.017312,-0.0078,1.383
8208.00,7.786022,25.02468,-0.000175,24.017324,-0.0078,1.384
8210.00,7.786483,25.02531,-0.000175,24.017183,-0.0078,1.384
8212.00,7.786146,25.02496,-0.000174,24.016967,-0.0078,1.383
8214.00,7.786009,25.02503,-0.000174,24.017054,-0.0078,1.383
8216.00,7.786834,25.02551,-0.000174,24.017455,-0.0078,1.383
8218.00,7.786607,25.02559,-0.000175,24.016973,-0.0078,1.384
8220.00,7.786271,25.02587,-0.000175,24.017214,-0.0077,1.384
8222.00,7.784706,25.02505,-0.000175,24.017081,-0.0078,1.383
8224.00,7.784764,25.02591,-0.000174,24.017279,-0.0078,1.383
8226.00,7.786681,25.02485,-0.000174,24.016739,-0.0078,1.383
8228.00,7.789934,25.02484,-0.000175,24.016820,-0.0078,1.383
8230.00,7.791030,25.02455,-0.000175,24.017065,-0.0078,1.384
8232.00,7.789439,25.02465,-0.000174,24.017297,-0.0078,1.384
8234.00,7.788776,25.02406,-0.000174,24.017556,-0.0078,1.383
8236.00,7.788244,25.02382,-0.000173,24.017815,-0.0078,1.383
8238.00,7.786837,25.02473,-0.000174,24.016936,-0.0078,1.383
8240.00,7.784368,25.02405,-0.000174,24.017083,-0.0078,1.383
8242.00,7.782691,25.02400,-0.000174,24.017442,-0.0078,1.384
8244.00,7.781902,25.02395,-0.000174,24.017335,-0.0078,1.384
8246.00,7.781378,25.02359,-0.000175,24.016626,-0.0078,1.383
8248.00,7.780198,25.02434,-0.000175,24.017386,-0.0077,1.383
8250.00,7.779092,25.02407,-0.000175,24.017600,-0.0078,1.383
8252.00,7.779671,25.02443,-0.000175,24.017261,-0.0078,1.384
8254.00,7.780822,25.02441,-0.000174,24.018031,-0.0078,1.383
8256.00,7.780550,25.02495,-0.000175,24.017654,-0.0078,1.383
8258.00,7.780615,25.02410,-0.000174,24.017855,-0.0078,1.384
8260.00,7.781664,25.02397,-0.000174,24.017404,-0.0078,1.383
8262.00,7.782545,25.02340,-0.000175,24.017128,-0.0078,1.383
8264.00,7.783447,25.02410,-0.000175,24.016576,-0.0078,1.384
8266.00,7.784549,25.02392,-0.000174,24.017208,-0.0078,1.384
8268.00,7.784456,25.02398,-0.000175,24.017843,-0.0078,1.383
8270.00,7.784533,25.02405,-0.000174,24.017032,-0.0078,1.383
8272.00,7.783598,25.02421,-0.000174,24.017156,-0.0078,1.383
8274.00,7.783434,25.02474,-0.000173,24.016829,-0.0078,1.384
8276.00,7.783925,25.02445,-0.000174,24.017322,-0.0078,1.383
8278.00,7.784200,25.02381,-0.000174,24.016982,-0.0078,1.383
8280.00,7.784748,25.02409,-0.000173,24.017292,-0.0077,1.383
8282.00,7.784476,25.02375,-0.000174,24.016692,-0.0078,1.384
8284.00,7.784895,25.02427,-0.000175,24.017553,-0.0078,1.384
8286.00,7.784704,25.02339,-0.000174,24.017540,-0.0078,1.384
8288.00,7.782856,25.02344,-0.000175,24.017197,-0.0078,1.384
8290.00,7.781654,25.02401,-0.000174,24.017003,-0.0078,1.383
8292.00,7.782161,25.02426,-0.000174,24.018018,-0.0078,1.383
8294.00,7.783986,25.02412,-0.000173,24.017228,-0.0078,1.383
8296.00,7.787058,25.02395,-0.000173,24.016869,-0.0078,1.384
8298.00,7.787897,25.02402,-0.000175,24.017861,-0.0078,1.384
8300.00,7.787311,25.02439,-0.000175,24.016838,-0.0078,1.384
8302.00,7.786467,25.02367,-0.000174,24.016762,-0.0077,1.383
8304.00,7.785445,25.02405,-0.000174,24.017801,-0.0078,1.384
8306.00,7.786021,25.02392,-0.000175,24.016820,-0.0078,1.384
8308.00,7.785958,25.02373,-0.000174,24.017558,-0.0078,1.384
8310.00,7.786138,25.02437,-0.000175,24.017070,-0.0078,1.384
8312.00,7.785248,25.02459,-0.000175,24.017409,-0.0078,1.383
8314.00,7.784000,25.02508,-0.000174,24.017235,-0.0078,1.384
8316.00,7.784351,25.02437,-0.000174,24.017875,-0.0078,1.384
8318.00,7.783452,25.02418,-0.000175,24.017498,-0.0078,1.383
8320.00,7.783394,25.02493,-0.000174,24.017690,-0.0078,1.384
8322.00,7.783520,25.02498,-0.000174,24.016594,-0.0078,1.383
8324.00,7.783794,25.02466,-0.000174,24.017426,-0.0078,1.383
8326.00,7.783870,25.02447,-0.000174,24.017250,-0.0078,1.384
8328.00,7.784011,25.02423,-0.000174,24.016664,-0.0078,1.384
8330.00,7.782947,25.02469,-0.000175,24.016829,-0.0078,1.384
8332.00,7.783182,25.02532,-0.000175,24.017612,-0.0078,1.384
8334.00,7.783571,25.02506,-0.000173,24.016954,-0.0078,1.383
8336.00,7.783754,25.02481,-0.000175,24.017397,-0.0078,1.383
8338.00,7.784516,25.02463,-0.000175,24.017147,-0.0078,1.383
8340.00,7.784587,25.02453,-0.000175,24.017116,-0.0078,1.384
8342.00,7.783676,25.02494,-0.000174,24.016947,-0.0078,1.384
8344.00,7.783201,25.02482,-0.000174,24.016971,-0.0078,1.384
8346.00,7.784102,25.02544,-0.000174,24.016646,-0.0078,1.384
8348.00,7.784820,25.02580,-0.000175,24.016998,-0.0078,1.384
8350.00,7.784502,25.02537,-0.000175,24.017373,-0.0078,1.384
8352.00,7.783885,25.02578,-0.000174,24.017215,-0.0078,1.383
8354.00,7.783690,25.02531,-0.000173,24.016983,-0.0078,1.383
8356.00,7.783548,25.02487,-0.000175,24.017355,-0.0078,1.383
8358.00,7.783876,25.02523,-0.000175,24.016900,-0.0078,1.384
8360.00,7.784083,25.02585,-0.000174,24.016969,-0.0078,1.384
8362.00,7.784765,25.02552,-0.000174,24.017576,-0.0078,1.384
8364.00,7.785282,25.02505,-0.000174,24.017418,-0.0078,1.383
8366.00,7.785707,25.02451,-0.000175,24.017165,-0.0078,1.383
8368.00,7.785641,25.02415,-0.000175,24.017437,-0.0078,1.384
8370.00,7.784696,25.02420,-0.000175,24.017308,-0.0078,1.383
8372.00,7.785724,25.02397,-0.000175,24.017235,-0.0078,1.383
8374.00,7.784220,25.02500,-0.000175,24.016784,-0.0078,1.383
8376.00,7.782668,25.02516,-0.000175,24.017315,-0.0078,1.384
8378.00,7.785238,25.02403,-0.000175,24.017243,-0.0078,1.384
8380.00,7.787030,25.02427,-0.000175,24.016989,-0.0078,1.384
8382.00,7.786475,25.02415,-0.000174,24.017502,-0.0078,1.384
8384.00,7.785937,25.02392,-0.000176,24.017393,-0.0078,1.384
8386.00,7.785652,25.02516,-0.000175,24.017121,-0.0078,1.383
8388.00,7.786454,25.02472,-0.000174,24.017264,-0.0078,1.383
8390.00,7.787069,25.02437,-0.000173,24.017331,-0.0078,1.384
8392.00,7.787726,25.02442,-0.000174,24.016722,-0.0078,1.384
8394.00,7.788665,25.02544,-0.000175,24.016895,-0.0078,1.383
8396.00,7.788436,25.02592,-0.000174,24.017032,-0.0078,1.383
8398.00,7.788020,25.02548,-0.000173,24.016871,-0.0078,1.383
8400.00,7.787775,25.02592,-0.000174,24.016954,-0.0078,1.384
8402.00,7.787153,25.02568,-0.000174,24.017337,-0.0078,1.384
8404.00,7.787891,25.02474,-0.000175,24.016784,-0.0078,1.384
@14,12.0000,24.0
8406.00,7.786400,25.02510,-0.000174,24.017201,-0.0078,1.384
8408.00,7.780777,25.02577,-0.000174,24.017351,-0.0078,1.383
8410.00,7.770000,25.02520,-0.000172,24.017161,-0.0078,1.382
8412.00,7.752633,25.02577,-0.000172,24.016548,-0.0078,1.383
8414.00,7.731662,25.02474,-0.000173,24.016833,-0.0078,1.382
8416.00,7.714097,25.02422,-0.000173,24.016920,-0.0078,1.383
8418.00,7.700762,25.02449,-0.000174,24.017257,-0.0078,1.384
8420.00,7.688668,25.02435,-0.000176,24.016815,-0.0078,1.385
8422.00,7.677080,25.02471,-0.000177,24.016969,-0.0078,1.385
8424.00,7.665608,25.02502,-0.000176,24.017658,-0.0078,1.384
8426.00,7.654438,25.02458,-0.000176,24.017025,-0.0078,1.384
8428.00,7.643854,25.02442,-0.000175,24.016634,-0.0078,1.385
8430.00,7.632935,25.02436,-0.000175,24.016864,-0.0078,1.385
8432.00,7.631482,25.02463,-0.000176,24.017154,-0.0078,1.385
8434.00,7.636580,25.02423,-0.000176,24.017516,-0.0078,1.386
8436.00,7.648877,25.02399,-0.000177,24.017429,-0.0078,1.386
8438.00,7.663609,25.02458,-0.000175,24.016880,-0.0078,1.385
8440.00,7.675088,25.02451,-0.000174,24.017495,-0.0078,1.385
8442.00,7.683413,25.02477,-0.000175,24.016971,-0.0078,1.384
8444.00,7.690196,25.02460,-0.000174,24.016717,-0.0078,1.384
8446.00,7.697868,25.02550,-0.000173,24.016405,-0.0078,1.384
8448.00,7.705810,25.02518,-0.000173,24.017788,-0.0078,1.384
8450.00,7.714364,25.02536,-0.000174,24.017286,-0.0078,1.384
8452.00,7.721954,25.02505,-0.000175,24.016985,-0.0078,1.384
8454.00,7.728081,25.02480,-0.000174,24.017297,-0.0078,1.384
8456.00,7.734987,25.02473,-0.000174,24.017127,-0.0078,1.384
8458.00,7.741936,25.02398,-0.000173,24.017493,-0.0078,1.384
8460.00,7.747207,25.02454,-0.000173,24.016574,-0.0078,1.384
8462.00,7.751327,25.02482,-0.000173,24.016824,-0.0078,1.384
8464.00,7.755672,25.02464,-0.000174,24.017212,-0.0078,1.384
8466.00,7.757856,25.02461,-0.000174,24.017112,-0.0078,1.384
8468.00,7.760757,25.02510,-0.000174,24.016595,-0.0078,1.384
8470.00,7.763991,25.02444,-0.000174,24.017250,-0.0078,1.384
8472.00,7.767112,25.02446,-0.000175,24.017317,-0.0078,1.384
8474.00,7.769055,25.02473,-0.000175,24.017266,-0.0078,1.384
8476.00,7.771397,25.02459,-0.000175,24.017351,-0.0077,1.384
8478.00,7.773109,25.02510,-0.000174,24.016942,-0.0078,1.384
8480.00,7.773859,25.02480,-0.000174,24.017206,-0.0078,1.383
8482.00,7.775563,25.02497,-0.000174,24.017941,-0.0078,1.384
8484.00,7.776245,25.02487,-0.000175,24.016764,-0.0078,1.383
8486.00,7.776919,25.02430,-0.000175,24.017081,-0.0078,1.384
8488.00,7.777804,25.02492,-0.000175,24.016516,-0.0078,1.384
8490.00,7.778818,25.02440,-0.000174,24.016933,-0.0078,1.384
8492.00,7.779337,25.02507,-0.000174,24.016860,-0.0078,1.384
8494.00,7.779859,25.02468,-0.000175,24.017078,-0.0078,1.384
8496.00,7.780382,25.02435,-0.000175,24.016748,-0.0078,1.384
8498.00,7.779634,25.02507,-0.000175,24.016641,-0.0078,1.385
8500.00,7.778772,25.02473,-0.000176,24.016802,-0.0078,1.384
8502.00,7.778586,25.02567,-0.000175,24.017137,-0.0078,1.384
8504.00,7.778719,25.02622,-0.000174,24.016958,-0.0078,1.383
8506.00,7.779530,25.02601,-0.000174,24.016635,-0.0078,1.384
8508.00,7.780586,25.02516,-0.000173,24.016994,-0.0078,1.383
8510.00,7.780035,25.02538,-0.000174,24.016630,-0.0078,1.384
8512.00,7.780498,25.02542,-0.000174,24.017190,-0.0078,1.384
8514.00,7.780993,25.02570,-0.000175,24.016940,-0.0078,1.384
8516.00,7.781274,25.02536,-0.000174,24.016516,-0.0078,1.383
8518.00,7.780283,25.02597,-0.000175,24.016976,-0.0078,1.384
8520.00,7.779367,25.02481,-0.000175,24.017304,-0.0078,1.384
8522.00,7.779353,25.02507,-0.000175,24.017355,-0.0078,1.384
8524.00,7.779502,25.02512,-0.000174,24.017302,-0.0078,1.384
8526.00,7.779568,25.02541,-0.000175,24.016934,-0.0078,1.384
8528.00,7.779469,25.02488,-0.000174,24.017183,-0.0078,1.384
8530.00,7.779585,25.02521,-0.000175,24.017125,-0.0078,1.384
8532.00,7.779863,25.02497,-0.000175,24.016934,-0.0078,1.384
8534.00,7.780257,25.02547,-0.000175,24.017112,-0.0078,1.383
8536.00,7.780303,25.02490,-0.000174,24.017123,-0.0078,1.384
8538.00,7.780536,25.02474,-0.000174,24.016896,-0.0078,1.384
8540.00,7.781771,25.02441,-0.000174,24.017257,-0.0078,1.383
8542.00,7.781777,25.02544,-0.000174,24.016686,-0.0078,1.384
8544.00,7.781092,25.02546,-0.000173,24.016864,-0.0078,1.385
8546.00,7.781993,25.02615,-0.000174,24.017596,-0.0078,1.384
8548.00,7.782037,25.02561,-0.000175,24.017136,-0.0078,1.384
8550.00,7.782422,25.02552,-0.000174,24.018078,-0.0078,1.383
8552.00,7.782289,25.02505,-0.000173,24.017360,-0.0078,1.383
8554.00,7.781804,25.02562,-0.000172,24.016324,-0.0078,1.384
8556.00,7.782559,25.02580,-0.000174,24.017484,-0.0078,1.384
8558.00,7.783064,25.02573,-0.000174,24.017105,-0.0078,1.383
8560.00,7.783514,25.02546,-0.000174,24.016719,-0.0078,1.384
8562.00,7.783535,25.02471,-0.000174,24.016717,-0.0078,1.384
8564.00,7.783907,25.02516,-0.000174,24.017634,-0.0078,1.384
8566.00,7.784257,25.02458,-0.000174,24.016960,-0.0078,1.384
8568.00,7.784234,25.02507,-0.000175,24.016916,-0.0078,1.384
8570.00,7.785004,25.02555,-0.000173,24.017757,-0.0078,1.384
8572.00,7.785575,25.02497,-0.000174,24.017730,-0.0078,1.384
8574.00,7.784254,25.02481,-0.000174,24.017417,-0.0078,1.384
8576.00,7.783879,25.02511,-0.000174,24.017161,-0.0078,1.383
8578.00,7.784172,25.02441,-0.000173,24.017065,-0.0078,1.384
8580.00,7.783849,25.02474,-0.000173,24.017266,-0.0078,1.384
8582.00,7.784406,25.02479,-0.000174,24.017750,-0.0078,1.384
8584.00,7.784042,25.02525,-0.000175,24.017112,-0.0078,1.384
8586.00,7.781958,25.02509,-0.000174,24.016867,-0.0078,1.383
8588.00,7.782034,25.02585,-0.000174,24.017449,-0.0078,1.384
8590.00,7.783976,25.02591,-0.000173,24.017400,-0.0078,1.384
8592.00,7.785606,25.02540,-0.000175,24.017214,-0.0078,1.383
8594.00,7.786130,25.02531,-0.000174,24.017373,-0.0077,1.384
8596.00,7.786257,25.02481,-0.000174,24.017977,-0.0078,1.384
8598.00,7.788081,25.02479,-0.000174,24.016779,-0.0078,1.383
8600.00,7.788560,25.02400,-0.000174,24.017163,-0.0078,1.383
8602.00,7.788671,25.02480,-0.000175,24.016911,-0.0078,1.384
8604.00,7.788184,25.02461,-0.000174,24.017589,-0.0078,1.384
8606.00,7.787783,25.02426,-0.000175,24.017353,-0.0078,1.384
8608.00,7.787966,25.02384,-0.000175,24.017170,-0.0078,1.383
8610.00,7.787391,25.02369,-0.000175,24.017018,-0.0078,1.384
8612.00,7.786846,25.02399,-0.000177,24.017288,-0.0078,1.385
8614.00,7.786645,25.02441,-0.000175,24.017177,-0.0078,1.384
8616.00,7.785639,25.02414,-0.000174,24.017399,-0.0078,1.384
8618.00,7.784511,25.02399,-0.000174,24.016973,-0.0078,1.383
8620.00,7.784022,25.02455,-0.000174,24.017023,-0.0078,1.384
8622.00,7.783211,25.02467,-0.000173,24.017116,-0.0078,1.384
8624.00,7.784055,25.02503,-0.000175,24.017457,-0.0078,1.384
8626.00,7.785838,25.02434,-0.000175,24.017023,-0.0078,1.383
8628.00,7.785849,25.02461,-0.000173,24.017843,-0.0078,1.384
8630.00,7.785901,25.02428,-0.000173,24.017834,-0.0078,1.384
8632.00,7.786045,25.02448,-0.000176,24.017299,-0.0078,1.384
8634.00,7.784888,25.02451,-0.000174,24.017658,-0.0077,1.384
8636.00,7.784689,25.02496,-0.000173,24.016925,-0.0078,1.384
8638.00,7.783798,25.02496,-0.000175,24.016889,-0.0078,1.384
8640.00,7.784166,25.02564,-0.000175,24.017391,-0.0078,1.384
8642.00,7.784298,25.02526,-0.000174,24.017493,-0.0078,1.384
8644.00,7.783406,25.02538,-0.000174,24.017344,-0.0078,1.384
8646.00,7.783263,25.02517,-0.000174,24.017040,-0.0078,1.384
8648.00,7.782379,25.02541,-0.000174,24.017435,-0.0078,1.384
8650.00,7.782801,25.02477,-0.000175,24.016887,-0.0078,1.384
8652.00,7.783544,25.02513,-0.000173,24.016661,-0.0077,1.383
8654.00,7.782824,25.02456,-0.000173,24.017406,-0.0078,1.383
8656.00,7.784094,25.02418,-0.000174,24.017458,-0.0078,1.384
8658.00,7.784820,25.02385,-0.000174,24.016690,-0.0078,1.384
8660.00,7.784246,25.02507,-0.000174,24.016681,-0.0078,1.384
8662.00,7.784422,25.02544,-0.000174,24.016614,-0.0078,1.384
8664.00,7.783498,25.02482,-0.000173,24.017689,-0.0078,1.384
8666.00,7.784881,25.02500,-0.000174,24.016606,-0.0078,1.385
8668.00,7.785311,25.02438,-0.000174,24.017669,-0.0078,1.384
8670.00,7.784614,25.02593,-0.000174,24.017060,-0.0078,1.384
8672.00,7.784443,25.02615,-0.000173,24.017721,-0.0078,1.384
8674.00,7.784783,25.02591,-0.000175,24.017841,-0.0078,1.384
8676.00,7.785339,25.02572,-0.000174,24.017069,-0.0078,1.383
8678.00,7.787276,25.02517,-0.000175,24.017806,-0.0078,1.384
8680.00,7.786651,25.02548,-0.000173,24.017881,-0.0077,1.384
8682.00,7.785981,25.02637,-0.000175,24.017611,-0.0078,1.384
8684.00,7.786498,25.02606,-0.000174,24.017424,-0.0078,1.384
8686.00,7.786400,25.02572,-0.000172,24.017683,-0.0078,1.384
8688.00,7.786297,25.02570,-0.000173,24.017315,-0.0078,1.384
8690.00,7.786249,25.02561,-0.000174,24.017649,-0.0078,1.384
8692.00,7.785820,25.02551,-0.000174,24.017060,-0.0078,1.385
8694.00,7.786575,25.02547,-0.000174,24.017815,-0.0077,1.384
8696.00,7.786834,25.02499,-0.000175,24.017670,-0.0078,1.384
8698.00,7.785560,25.02579,-0.000174,24.016978,-0.0078,1.384
8700.00,7.785474,25.02525,-0.000174,24.017295,-0.0078,1.383
8702.00,7.784942,25.02517,-0.000173,24.017971,-0.0078,1.384
8704.00,7.785203,25.02516,-0.000174,24.016940,-0.0078,1.384
8706.00,7.784543,25.02606,-0.000174,24.017052,-0.0078,1.385
8708.00,7.784356,25.02513,-0.000175,24.016742,-0.0078,1.384
8710.00,7.783426,25.02488,-0.000174,24.016983,-0.0078,1.384
8712.00,7.782785,25.02527,-0.000175,24.017023,-0.0078,1.384
8714.00,7.782934,25.02459,-0.000175,24.017306,-0.0078,1.384
8716.00,7.784444,25.02493,-0.000175,24.017221,-0.0078,1.384
8718.00,7.785026,25.02488,-0.000174,24.017573,-0.0077,1.384
8720.00,7.785444,25.02493,-0.000174,24.017959,-0.0078,1.384
8722.00,7.784438,25.02503,-0.000175,24.016992,-0.0078,1.384
8724.00,7.783678,25.02507,-0.000174,24.017154,-0.0078,1.384
8726.00,7.782475,25.02497,-0.000173,24.016721,-0.0078,1.384
8728.00,7.782405,25.02448,-0.000175,24.017094,-0.0078,1.384
8730.00,7.782765,25.02492,-0.000174,24.017524,-0.0078,1.384
8732.00,7.783341,25.02501,-0.000174,24.017054,-0.0078,1.384
8734.00,7.785175,25.02561,-0.000174,24.016983,-0.0078,1.384
8736.00,7.784699,25.02516,-0.000173,24.017495,-0.0078,1.384
8738.00,7.783121,25.02494,-0.000174,24.017424,-0.0078,1.385
8740.00,7.783186,25.02516,-0.000174,24.017192,-0.0078,1.385
8742.00,7.784912,25.02462,-0.000176,24.018318,-0.0078,1.384
8744.00,7.786006,25.02472,-0.000175,24.017449,-0.0078,1.384
8746.00,7.786417,25.02486,-0.000175,24.017598,-0.0078,1.383
8748.00,7.785625,25.02485,-0.000174,24.017009,-0.0078,1.384
8750.00,7.784622,25.02482,-0.000173,24.017087,-0.0078,1.385
8752.00,7.784522,25.02398,-0.000174,24.017341,-0.0078,1.385
8754.00,7.785153,25.02488,-0.000173,24.017232,-0.0078,1.385
8756.00,7.786186,25.02431,-0.000175,24.017806,-0.0078,1.385
8758.00,7.785499,25.02433,-0.000174,24.017078,-0.0078,1.383
8760.00,7.784642,25.02403,-0.000174,24.017759,-0.0078,1.384
8762.00,7.784350,25.02439,-0.000174,24.017951,-0.0078,1.384
8764.00,7.783738,25.02538,-0.000174,24.017016,-0.0078,1.385
8766.00,7.784637,25.02427,-0.000173,24.017163,-0.0078,1.384
8768.00,7.784949,25.02502,-0.000175,24.017177,-0.0078,1.384
8770.00,7.784613,25.02431,-0.000175,24.016826,-0.0078,1.384
8772.00,7.784304,25.02419,-0.000174,24.017337,-0.0078,1.384
8774.00,7.784383,25.02381,-0.000174,24.017632,-0.0078,1.384
8776.00,7.784670,25.02471,-0.000173,24.017040,-0.0078,1.384
8778.00,7.784695,25.02510,-0.000173,24.016911,-0.0078,1.384
8780.00,7.784687,25.02477,-0.000172,24.016536,-0.0078,1.384
8782.00,7.784106,25.02484,-0.000174,24.016586,-0.0078,1.384
8784.00,7.783882,25.02484,-0.000174,24.016875,-0.0078,1.384
8786.00,7.783793,25.02517,-0.000173,24.016813,-0.0078,1.384
8788.00,7.784461,25.02495,-0.000174,24.016884,-0.0078,1.385
8790.00,7.784798,25.02526,-0.000174,24.017252,-0.0078,1.385
8792.00,7.784324,25.02500,-0.000174,24.017429,-0.0078,1.385
8794.00,7.784401,25.02544,-0.000173,24.017404,-0.0078,1.384
8796.00,7.784633,25.02596,-0.000173,24.017529,-0.0078,1.384
8798.00,7.784351,25.02635,-0.000173,24.016690,-0.0078,1.384
8800.00,7.784600,25.02581,-0.000173,24.017406,-0.0078,1.384
8802.00,7.784810,25.02593,-0.000175,24.016853,-0.0078,1.384
8804.00,7.784086,25.02604,-0.000176,24.016842,-0.0078,1.384
8806.00,7.784058,25.02580,-0.000174,24.017016,-0.0078,1.384
8808.00,7.784883,25.02617,-0.000174,24.017105,-0.0078,1.384
8810.00,7.785291,25.02616,-0.000175,24.017012,-0.0078,1.384
8812.00,7.785111,25.02619,-0.000175,24.017166,-0.0078,1.384
8814.00,7.784501,25.02621,-0.000173,24.017025,-0.0078,1.384
8816.00,7.783667,25.02602,-0.000174,24.017854,-0.0078,1.385
8818.00,7.784554,25.02605,-0.000175,24.017388,-0.0077,1.384
8820.00,7.784645,25.02556,-0.000175,24.017018,-0.0078,1.384
8822.00,7.784065,25.02614,-0.000174,24.017038,-0.0078,1.384
8824.00,7.783979,25.02610,-0.000174,24.017883,-0.0078,1.384
8826.00,7.784491,25.02595,-0.000174,24.017322,-0.0078,1.384
8828.00,7.784388,25.02580,-0.000173,24.017529,-0.0078,1.384
8830.00,7.783261,25.02625,-0.000172,24.016753,-0.0078,1.384
8832.00,7.783497,25.02563,-0.000175,24.017988,-0.0078,1.385
8834.00,7.783904,25.02619,-0.000174,24.018038,-0.0078,1.385
8836.00,7.784236,25.02578,-0.000174,24.017870,-0.0078,1.384
8838.00,7.785328,25.02613,-0.000174,24.017531,-0.0078,1.384
8840.00,7.785492,25.02605,-0.000174,24.017772,-0.0078,1.383
8842.00,7.784361,25.02669,-0.000174,24.017016,-0.0078,1.384
8844.00,7.784743,25.02672,-0.000175,24.016833,-0.0078,1.384
8846.00,7.785535,25.02728,-0.000172,24.017761,-0.0078,1.384
8848.00,7.785529,25.02668,-0.000172,24.017525,-0.0078,1.384
8850.00,7.785473,25.02641,-0.000173,24.017127,-0.0077,1.384
8852.00,7.784980,25.02686,-0.000174,24.017364,-0.0078,1.385
8854.00,7.784854,25.02635,-0.000174,24.017092,-0.0078,1.384
8856.00,7.785202,25.02610,-0.000174,24.016751,-0.0078,1.385
8858.00,7.786482,25.02613,-0.000175,24.017009,-0.0078,1.384
8860.00,7.786126,25.02718,-0.000174,24.017585,-0.0078,1.385
8862.00,7.784725,25.02630,-0.000174,24.017567,-0.0078,1.384
8864.00,7.784933,25.02612,-0.000173,24.017563,-0.0078,1.384
8866.00,7.783848,25.02612,-0.000173,24.017027,-0.0078,1.384
8868.00,7.783882,25.02595,-0.000174,24.017061,-0.0078,1.384
8870.00,7.784768,25.02499,-0.000175,24.017547,-0.0078,1.384
8872.00,7.784981,25.02665,-0.000173,24.017830,-0.0078,1.384
8874.00,7.784842,25.02620,-0.000173,24.017957,-0.0077,1.384
8876.00,7.785292,25.02556,-0.000174,24.017728,-0.0078,1.385
8878.00,7.785350,25.02660,-0.000175,24.017989,-0.0078,1.384
8880.00,7.785562,25.02572,-0.000174,24.016927,-0.0077,1.384
8882.00,7.786566,25.02591,-0.000174,24.017754,-0.0078,1.385
8884.00,7.787698,25.02610,-0.000174,24.017545,-0.0078,1.385
8886.00,7.787265,25.02672,-0.000174,24.017640,-0.0078,1.384
8888.00,7.786830,25.02669,-0.000173,24.017331,-0.0078,1.384
8890.00,7.786534,25.02622,-0.000174,24.016800,-0.0077,1.384
8892.00,7.786052,25.02646,-0.000174,24.017583,-0.0078,1.385
8894.00,7.785949,25.02682,-0.000174,24.017516,-0.0078,1.385
8896.00,7.785739,25.02671,-0.000175,24.017087,-0.0078,1.385
8898.00,7.784883,25.02572,-0.000174,24.017466,-0.0078,1.384
8900.00,7.784283,25.02529,-0.000174,24.017756,-0.0078,1.385
8902.00,7.784280,25.02565,-0.000175,24.017215,-0.0077,1.384
8904.00,7.784312,25.02578,-0.000173,24.016922,-0.0078,1.384
8906.00,7.784150,25.02561,-0.000173,24.016635,-0.0078,1.384
8908.00,7.783970,25.02577,-0.000173,24.017464,-0.0078,1.384
8910.00,7.784743,25.02533,-0.000174,24.017268,-0.0078,1.385
8912.00,7.785762,25.02526,-0.000174,24.017072,-0.0078,1.384
8914.00,7.785919,25.02549,-0.000175,24.017148,-0.0078,1.383
8916.00,7.785886,25.02572,-0.000174,24.017493,-0.0078,1.384
8918.00,7.785190,25.02567,-0.000175,24.017331,-0.0078,1.384
8920.00,7.785241,25.02664,-0.000175,24.017438,-0.0077,1.385
8922.00,7.785580,25.02561,-0.000174,24.016902,-0.0078,1.384
8924.00,7.785678,25.02546,-0.000175,24.017614,-0.0078,1.385
8926.00,7.785572,25.02515,-0.000174,24.017531,-0.0078,1.385
8928.00,7.785431,25.02570,-0.000175,24.017621,-0.0078,1.385
8930.00,7.785436,25.02529,-0.000176,24.017166,-0.0078,1.385
8932.00,7.785301,25.02594,-0.000175,24.016918,-0.0078,1.384
8934.00,7.784466,25.02688,-0.000173,24.016545,-0.0078,1.384
8936.00,7.784001,25.02704,-0.000174,24.017462,-0.0078,1.384
8938.00,7.784485,25.02633,-0.000175,24.017360,-0.0078,1.385
8940.00,7.785017,25.02573,-0.000174,24.017435,-0.0078,1.384
8942.00,7.785031,25.02612,-0.000174,24.017090,-0.0077,1.384
8944.00,7.784834,25.02583,-0.000174,24.016817,-0.0078,1.384
8946.00,7.785209,25.02618,-0.000174,24.017337,-0.0078,1.384
8948.00,7.785209,25.02551,-0.000175,24.017573,-0.0078,1.384
8950.00,7.784639,25.02597,-0.000174,24.017337,-0.0078,1.385
8952.00,7.784319,25.02583,-0.000174,24.017208,-0.0078,1.385
8954.00,7.784664,25.02608,-0.000174,24.017438,-0.0078,1.385
8956.00,7.784475,25.02635,-0.000174,24.016956,-0.0077,1.384
8958.00,7.784646,25.02639,-0.000173,24.017273,-0.0078,1.384
8960.00,7.785204,25.02579,-0.000174,24.017081,-0.0078,1.384
8962.00,7.785319,25.02552,-0.000174,24.017953,-0.0077,1.385
8964.00,7.785728,25.02609,-0.000173,24.017812,-0.0077,1.385
8966.00,7.786283,25.02657,-0.000174,24.017542,-0.0078,1.385
8968.00,7.785979,25.02697,-0.000175,24.017569,-0.0078,1.385
8970.00,7.785639,25.02668,-0.000175,24.017607,-0.0078,1.384
8972.00,7.785545,25.02659,-0.000173,24.017101,-0.0078,1.384
8974.00,7.785678,25.02637,-0.000173,24.017603,-0.0077,1.384
8976.00,7.785930,25.02683,-0.000173,24.018127,-0.0078,1.384
8978.00,7.785615,25.02661,-0.000173,24.017061,-0.0078,1.384
8980.00,7.785205,25.02648,-0.000174,24.017342,-0.0078,1.385
8982.00,7.785010,25.02664,-0.000173,24.017386,-0.0078,1.385
8984.00,7.784674,25.02619,-0.000174,24.016815,-0.0078,1.384
8986.00,7.785360,25.02630,-0.000175,24.016615,-0.0078,1.385
8988.00,7.784443,25.02602,-0.000174,24.017328,-0.0078,1.384
8990.00,7.784337,25.02647,-0.000174,24.017038,-0.0078,1.384
8992.00,7.785756,25.02667,-0.000174,24.017632,-0.0078,1.384
8994.00,7.786900,25.02620,-0.000174,24.017600,-0.0078,1.384
8996.00,7.786355,25.02567,-0.000175,24.017649,-0.0078,1.385
8998.00,7.785834,25.02635,-0.000174,24.017003,-0.0078,1.385
9000.00,7.785071,25.02653,-0.000174,24.017629,-0.0078,1.384
9002.00,7.785915,25.02678,-0.000174,24.017215,-0.0078,1.384
9004.00,7.786184,25.02626,-0.000174,24.017763,-0.0078,1.384
@15,12.0000,24.0
9006.00,7.785517,25.02633,-0.000175,24.017243,-0.0078,1.384
9008.00,7.780032,25.02639,-0.000174,24.017569,-0.0078,1.384
9010.00,7.769771,25.02725,-0.000174,24.017563,-0.0078,1.384
9012.00,7.754064,25.02696,-0.000173,24.016693,-0.0078,1.383
9014.00,7.734699,25.02701,-0.000172,24.017132,-0.0078,1.383
9016.00,7.718405,25.02689,-0.000173,24.017270,-0.0078,1.383
9018.00,7.705338,25.02699,-0.000173,24.016989,-0.0078,1.384
9020.00,7.693195,25.02617,-0.000173,24.017261,-0.0078,1.384
9022.00,7.683518,25.02652,-0.000174,24.017286,-0.0078,1.385
9024.00,7.675190,25.02638,-0.000174,24.017210,-0.0078,1.386
9026.00,7.665867,25.02629,-0.000175,24.016525,-0.0078,1.386
9028.00,7.656855,25.02659,-0.000176,24.017230,-0.0078,1.385
9030.00,7.648706,25.02700,-0.000177,24.016880,-0.0078,1.386
9032.00,7.646467,25.02731,-0.000176,24.016980,-0.0078,1.386
9034.00,7.650169,25.02693,-0.000177,24.017248,-0.0078,1.387
9036.00,7.661571,25.02739,-0.000176,24.017206,-0.0078,1.387
9038.00,7.677156,25.02707,-0.000175,24.017103,-0.0078,1.386
9040.00,7.688353,25.02716,-0.000175,24.017455,-0.0078,1.385
9042.00,7.696392,25.02652,-0.000173,24.016847,-0.0078,1.385
9044.00,7.702607,25.02707,-0.000174,24.016942,-0.0077,1.385
9046.00,7.710041,25.02704,-0.000174,24.017971,-0.0078,1.385
9048.00,7.717246,25.02678,-0.000173,24.017719,-0.0078,1.385
9050.00,7.724684,25.02658,-0.000174,24.017295,-0.0078,1.385
9052.00,7.731936,25.02671,-0.000172,24.017185,-0.0078,1.384
9054.00,7.738226,25.02618,-0.000173,24.016753,-0.0077,1.384
9056.00,7.744498,25.02674,-0.000173,24.017640,-0.0078,1.384
9058.00,7.749794,25.02766,-0.000173,24.017467,-0.0078,1.385
9060.00,7.753986,25.02728,-0.000172,24.016487,-0.0078,1.385
9062.00,7.758609,25.02667,-0.000175,24.016985,-0.0078,1.384
9064.00,7.761777,25.02685,-0.000173,24.017591,-0.0078,1.385
9066.00,7.764666,25.02657,-0.000173,24.017453,-0.0078,1.385
9068.00,7.767550,25.02700,-0.000174,24.017411,-0.0078,1.384
9070.00,7.770517,25.02776,-0.000174,24.016942,-0.0078,1.384
9072.00,7.772884,25.02771,-0.000174,24.017089,-0.0078,1.385
9074.00,7.775505,25.02750,-0.000174,24.017119,-0.0078,1.384
9076.00,7.776361,25.02748,-0.000174,24.017977,-0.0077,1.385
9078.00,7.776406,25.02747,-0.000175,24.017342,-0.0078,1.385
9080.00,7.777416,25.02787,-0.000174,24.017275,-0.0078,1.384
9082.00,7.777537,25.02657,-0.000172,24.017509,-0.0078,1.384
9084.00,7.778555,25.02740,-0.000174,24.018289,-0.0078,1.385
9086.00,7.780704,25.02670,-0.000172,24.017866,-0.0078,1.385
9088.00,7.781390,25.02665,-0.000174,24.017770,-0.0078,1.385
9090.00,7.781476,25.02746,-0.000174,24.017214,-0.0078,1.385
9092.00,7.782446,25.02692,-0.000174,24.017825,-0.0078,1.384
9094.00,7.782179,25.02686,-0.000174,24.017621,-0.0077,1.384
9096.00,7.781223,25.02750,-0.000174,24.017331,-0.0077,1.385
9098.00,7.780391,25.02731,-0.000175,24.017319,-0.0078,1.385
9100.00,7.780201,25.02667,-0.000173,24.017127,-0.0078,1.384
9102.00,7.781359,25.02664,-0.000174,24.017003,-0.0078,1.385
9104.00,7.781535,25.02659,-0.000174,24.017272,-0.0078,1.385
9106.00,7.781348,25.02657,-0.000175,24.017569,-0.0078,1.385
9108.00,7.780618,25.02652,-0.000173,24.016784,-0.0078,1.385
9110.00,7.780173,25.02632,-0.000175,24.017864,-0.0078,1.385
9112.00,7.780037,25.02610,-0.000175,24.017558,-0.0078,1.385
9114.00,7.780321,25.02524,-0.000174,24.016994,-0.0078,1.385
9116.00,7.780292,25.02580,-0.000174,24.017705,-0.0078,1.385
9118.00,7.781120,25.02552,-0.000173,24.017041,-0.0077,1.385
9120.00,7.781483,25.02595,-0.000174,24.017136,-0.0078,1.384
9122.00,7.781562,25.02659,-0.000173,24.017284,-0.0077,1.384
9124.00,7.782918,25.02666,-0.000174,24.017186,-0.0077,1.385
9126.00,7.783551,25.02639,-0.000175,24.017457,-0.0078,1.385
9128.00,7.783846,25.02598,-0.000174,24.017339,-0.0078,1.385
9130.00,7.783451,25.02657,-0.000174,24.017678,-0.0078,1.385
9132.00,7.783356,25.02610,-0.000174,24.017130,-0.0078,1.385
9134.00,7.782641,25.02619,-0.000173,24.017621,-0.0078,1.385
9136.00,7.782760,25.02569,-0.000173,24.016452,-0.0078,1.384
9138.00,7.782792,25.02632,-0.000173,24.017147,-0.0078,1.385
9140.00,7.783438,25.02629,-0.000174,24.017453,-0.0078,1.385
9142.00,7.783773,25.02558,-0.000174,24.017553,-0.0077,1.385
9144.00,7.783497,25.02550,-0.000174,24.017979,-0.0078,1.385
9146.00,7.784423,25.02519,-0.000175,24.017602,-0.0078,1.385
9148.00,7.783857,25.02487,-0.000173,24.017364,-0.0077,1.385
9150.00,7.784666,25.02549,-0.000173,24.017099,-0.0078,1.385
9152.00,7.786390,25.02562,-0.000174,24.017609,-0.0078,1.384
9154.00,7.785272,25.02509,-0.000173,24.017505,-0.0078,1.385
9156.00,7.784151,25.02453,-0.000174,24.017467,-0.0078,1.385
9158.00,7.783737,25.02454,-0.000175,24.017379,-0.0078,1.385
9160.00,7.782868,25.02525,-0.000174,24.016880,-0.0078,1.384
9162.00,7.783224,25.02525,-0.000174,24.016528,-0.0078,1.385
9164.00,7.782293,25.02543,-0.000174,24.017545,-0.0077,1.384
9166.00,7.782384,25.02521,-0.000173,24.017364,-0.0078,1.385
9168.00,7.782445,25.02479,-0.000174,24.017386,-0.0078,1.385
9170.00,7.783652,25.02581,-0.000174,24.017074,-0.0078,1.385
9172.00,7.783106,25.02535,-0.000173,24.017578,-0.0078,1.385
9174.00,7.783395,25.02620,-0.000173,24.017083,-0.0078,1.385
9176.00,7.784170,25.02594,-0.000174,24.016276,-0.0078,1.385
9178.00,7.785085,25.02508,-0.000174,24.017848,-0.0078,1.384
9180.00,7.784929,25.02541,-0.000174,24.017658,-0.0078,1.385
9182.00,7.784791,25.02585,-0.000174,24.016372,-0.0078,1.385
9184.00,7.785715,25.02519,-0.000174,24.017230,-0.0078,1.385
9186.00,7.786520,25.02531,-0.000174,24.017825,-0.0078,1.385
9188.00,7.786012,25.02599,-0.000174,24.017549,-0.0078,1.385
9190.00,7.786728,25.02652,-0.000175,24.017667,-0.0078,1.384
9192.00,7.787077,25.02611,-0.000175,24.016974,-0.0077,1.384
9194.00,7.786495,25.02522,-0.000174,24.017705,-0.0077,1.385
9196.00,7.786087,25.02592,-0.000175,24.016965,-0.0078,1.385
9198.00,7.785902,25.02518,-0.000174,24.017866,-0.0078,1.384
9200.00,7.785460,25.02511,-0.000174,24.017975,-0.0077,1.384
9202.00,7.784429,25.02629,-0.000175,24.017234,-0.0078,1.384
9204.00,7.784490,25.02567,-0.000174,24.017718,-0.0078,1.385
9206.00,7.784386,25.02659,-0.000173,24.017404,-0.0078,1.385
9208.00,7.783245,25.02662,-0.000175,24.017467,-0.0078,1.384
9210.00,7.782798,25.02622,-0.000174,24.016572,-0.0078,1.385
9212.00,7.783548,25.02555,-0.000175,24.017103,-0.0078,1.386
9214.00,7.783480,25.02570,-0.000175,24.017683,-0.0078,1.385
9216.00,7.783299,25.02620,-0.000175,24.017533,-0.0078,1.384
9218.00,7.783297,25.02587,-0.000174,24.017208,-0.0078,1.385
9220.00,7.783850,25.02644,-0.000173,24.017589,-0.0077,1.385
9222.00,7.783777,25.02703,-0.000173,24.017554,-0.0077,1.385
9224.00,7.784267,25.02656,-0.000173,24.017002,-0.0078,1.385
9226.00,7.784800,25.02619,-0.000174,24.017203,-0.0078,1.385
9228.00,7.785531,25.02611,-0.000174,24.017299,-0.0078,1.385
9230.00,7.786259,25.02618,-0.000174,24.017391,-0.0078,1.385
9232.00,7.786706,25.02568,-0.000175,24.017335,-0.0078,1.385
9234.00,7.786808,25.02625,-0.000175,24.016991,-0.0078,1.385
9236.00,7.786563,25.02670,-0.000176,24.017003,-0.0078,1.385
9238.00,7.786480,25.02679,-0.000175,24.017313,-0.0078,1.385
9240.00,7.787007,25.02743,-0.000174,24.017335,-0.0078,1.385
9242.00,7.786811,25.02664,-0.000176,24.016953,-0.0078,1.385
9244.00,7.787640,25.02655,-0.000176,24.017172,-0.0078,1.385
9246.00,7.786367,25.02655,-0.000175,24.016898,-0.0078,1.385
9248.00,7.785837,25.02557,-0.000176,24.017188,-0.0078,1.385
9250.00,7.785868,25.02606,-0.000176,24.017489,-0.0077,1.385
9252.00,7.786321,25.02569,-0.000175,24.017788,-0.0078,1.386
9254.00,7.786435,25.02617,-0.000175,24.017232,-0.0078,1.385
9256.00,7.786856,25.02604,-0.000176,24.017121,-0.0078,1.385
9258.00,7.786348,25.02555,-0.000175,24.017226,-0.0078,1.385
9260.00,7.786569,25.02631,-0.000175,24.017157,-0.0078,1.385
9262.00,7.787129,25.02699,-0.000174,24.017418,-0.0078,1.385
9264.00,7.786822,25.02689,-0.000175,24.017964,-0.0078,1.384
9266.00,7.786343,25.02652,-0.000174,24.017123,-0.0078,1.385
9268.00,7.786049,25.02652,-0.000174,24.016860,-0.0078,1.384
9270.00,7.785148,25.02740,-0.000174,24.017123,-0.0078,1.385
9272.00,7.784616,25.02718,-0.000174,24.017192,-0.0078,1.385
9274.00,7.786344,25.02656,-0.000174,24.017819,-0.0078,1.385
9276.00,7.787914,25.02668,-0.000173,24.017094,-0.0078,1.385
9278.00,7.786880,25.02708,-0.000174,24.017021,-0.0078,1.385
9280.00,7.785758,25.02707,-0.000174,24.017379,-0.0077,1.385
9282.00,7.785039,25.02802,-0.000174,24.017018,-0.0077,1.385
9284.00,7.784614,25.02708,-0.000175,24.017627,-0.0078,1.385
9286.00,7.785965,25.02706,-0.000174,24.017060,-0.0078,1.385
9288.00,7.786411,25.02694,-0.000175,24.016953,-0.0078,1.385
9290.00,7.786657,25.02777,-0.000173,24.017148,-0.0078,1.385
9292.00,7.787124,25.02683,-0.000173,24.017195,-0.0078,1.385
9294.00,7.787206,25.02698,-0.000173,24.017087,-0.0078,1.385
9296.00,7.787347,25.02682,-0.000175,24.017741,-0.0078,1.385
9298.00,7.787561,25.02677,-0.000175,24.017665,-0.0078,1.385
9300.00,7.786850,25.02591,-0.000175,24.017105,-0.0078,1.385
9302.00,7.785517,25.02596,-0.000174,24.017206,-0.0078,1.385
9304.00,7.784930,25.02685,-0.000174,24.017096,-0.0078,1.385
9306.00,7.784037,25.02656,-0.000173,24.017335,-0.0078,1.386
9308.00,7.784621,25.02788,-0.000175,24.016945,-0.0078,1.384
9310.00,7.784620,25.02734,-0.000174,24.017192,-0.0078,1.385
9312.00,7.784697,25.02646,-0.000176,24.017281,-0.0078,1.384
9314.00,7.784890,25.02676,-0.000174,24.017502,-0.0078,1.385
9316.00,7.784623,25.02660,-0.000174,24.016940,-0.0078,1.385
9318.00,7.784317,25.02613,-0.000175,24.017029,-0.0078,1.384
9320.00,7.784710,25.02637,-0.000174,24.016695,-0.0078,1.385
9322.00,7.784707,25.02625,-0.000174,24.017297,-0.0078,1.385
9324.00,7.784983,25.02656,-0.000175,24.017203,-0.0078,1.385
9326.00,7.785264,25.02712,-0.000176,24.017656,-0.0078,1.385
9328.00,7.785755,25.02740,-0.000175,24.016771,-0.0078,1.384
9330.00,7.785887,25.02690,-0.000174,24.016949,-0.0078,1.385
9332.00,7.785732,25.02718,-0.000174,24.017174,-0.0078,1.385
9334.00,7.785657,25.02669,-0.000174,24.016543,-0.0078,1.385
9336.00,7.785930,25.02707,-0.000173,24.017056,-0.0077,1.386
9338.00,7.786244,25.02719,-0.000174,24.017317,-0.0078,1.386
9340.00,7.786933,25.02691,-0.000174,24.016916,-0.0078,1.385
9342.00,7.787864,25.02693,-0.000174,24.017183,-0.0078,1.385
9344.00,7.789082,25.02655,-0.000175,24.017208,-0.0078,1.385
9346.00,7.788928,25.02628,-0.000174,24.017243,-0.0078,1.385
9348.00,7.788874,25.02672,-0.000174,24.017221,-0.0077,1.386
9350.00,7.788190,25.02632,-0.000175,24.017255,-0.0078,1.385
9352.00,7.787370,25.02534,-0.000174,24.017061,-0.0078,1.385
9354.00,7.787495,25.02619,-0.000176,24.016663,-0.0078,1.384
9356.00,7.788033,25.02677,-0.000174,24.017281,-0.0077,1.385
9358.00,7.786467,25.02731,-0.000174,24.016808,-0.0078,1.385
9360.00,7.786190,25.02729,-0.000174,24.017721,-0.0078,1.385
9362.00,7.786481,25.02754,-0.000173,24.017141,-0.0078,1.385
9364.00,7.786060,25.02745,-0.000174,24.016880,-0.0078,1.384
9366.00,7.785717,25.02672,-0.000173,24.017467,-0.0078,1.385
9368.00,7.784869,25.02679,-0.000175,24.017255,-0.0077,1.385
9370.00,7.784608,25.02599,-0.000175,24.017248,-0.0078,1.385
9372.00,7.785383,25.02694,-0.000174,24.016652,-0.0077,1.385
9374.00,7.785356,25.02778,-0.000173,24.016884,-0.0078,1.385
9376.00,7.785746,25.02779,-0.000173,24.017600,-0.0077,1.385
9378.00,7.786691,25.02710,-0.000174,24.017094,-0.0077,1.385
9380.00,7.786688,25.02781,-0.000174,24.017219,-0.0077,1.385
9382.00,7.787445,25.02706,-0.000174,24.017578,-0.0078,1.385
9384.00,7.788088,25.02739,-0.000175,24.017306,-0.0077,1.385
9386.00,7.787386,25.02725,-0.000174,24.016985,-0.0078,1.385
9388.00,7.787583,25.02821,-0.000174,24.017098,-0.0078,1.385
9390.00,7.787735,25.02758,-0.000174,24.017137,-0.0078,1.385
9392.00,7.787508,25.02752,-0.000173,24.017542,-0.0078,1.385
9394.00,7.786680,25.02748,-0.000173,24.017466,-0.0077,1.385
9396.00,7.787048,25.02744,-0.000175,24.017442,-0.0078,1.386
9398.00,7.787030,25.02756,-0.000175,24.017257,-0.0078,1.385
9400.00,7.786874,25.02735,-0.000175,24.017206,-0.0078,1.385
9402.00,7.787119,25.02750,-0.000174,24.017324,-0.0078,1.385
9404.00,7.787426,25.02695,-0.000175,24.017582,-0.0078,1.385
9406.00,7.787057,25.02718,-0.000174,24.018011,-0.0078,1.385
9408.00,7.786660,25.02763,-0.000174,24.017335,-0.0078,1.386
9410.00,7.787691,25.02745,-0.000173,24.017188,-0.0078,1.385
9412.00,7.789205,25.02736,-0.000174,24.017712,-0.0078,1.385
9414.00,7.787981,25.02794,-0.000174,24.016559,-0.0078,1.386
9416.00,7.786257,25.02731,-0.000175,24.017281,-0.0078,1.386
9418.00,7.785603,25.02762,-0.000175,24.017016,-0.0078,1.386
9420.00,7.786380,25.02822,-0.000175,24.017244,-0.0078,1.385
9422.00,7.785903,25.02827,-0.000175,24.017678,-0.0078,1.386
9424.00,7.785763,25.02849,-0.000174,24.016896,-0.0078,1.385
9426.00,7.787077,25.02782,-0.000174,24.017799,-0.0078,1.385
9428.00,7.787236,25.02901,-0.000173,24.016982,-0.0078,1.385
9430.00,7.786358,25.02793,-0.000175,24.017828,-0.0078,1.386
9432.00,7.785896,25.02846,-0.000176,24.017886,-0.0078,1.386
9434.00,7.784949,25.02818,-0.000175,24.016847,-0.0077,1.385
9436.00,7.784868,25.02856,-0.000173,24.016775,-0.0078,1.386
9438.00,7.784303,25.02835,-0.000174,24.016614,-0.0078,1.385
9440.00,7.784483,25.02852,-0.000173,24.017118,-0.0077,1.385
9442.00,7.784322,25.02903,-0.000173,24.017321,-0.0077,1.385
9444.00,7.783040,25.02880,-0.000173,24.017270,-0.0077,1.385
9446.00,7.782554,25.02860,-0.000174,24.017681,-0.0078,1.386
9448.00,7.781615,25.02919,-0.000173,24.017020,-0.0078,1.386
9450.00,7.781106,25.02889,-0.000174,24.017424,-0.0078,1.386
9452.00,7.782458,25.02972,-0.000174,24.017413,-0.0077,1.386
9454.00,7.782739,25.02915,-0.000174,24.018066,-0.0077,1.386
9456.00,7.783240,25.02875,-0.000174,24.017081,-0.0078,1.385
9458.00,7.783875,25.02844,-0.000172,24.016918,-0.0078,1.384
9460.00,7.785037,25.02806,-0.000174,24.017408,-0.0078,1.385
9462.00,7.786931,25.02832,-0.000175,24.017698,-0.0077,1.386
9464.00,7.787690,25.02776,-0.000174,24.017346,-0.0078,1.386
9466.00,7.788221,25.02865,-0.000175,24.017038,-0.0078,1.385
9468.00,7.787489,25.02963,-0.000173,24.017054,-0.0078,1.384
9470.00,7.786335,25.02884,-0.000174,24.017817,-0.0078,1.386
9472.00,7.786755,25.02826,-0.000175,24.017292,-0.0078,1.386
9474.00,7.787196,25.02744,-0.000175,24.017348,-0.0078,1.385
9476.00,7.787403,25.02798,-0.000176,24.016755,-0.0078,1.385
9478.00,7.787435,25.02787,-0.000175,24.016967,-0.0078,1.385
9480.00,7.786732,25.02839,-0.000175,24.016884,-0.0078,1.386
9482.00,7.786497,25.02914,-0.000174,24.016737,-0.0078,1.385
9484.00,7.785116,25.02851,-0.000174,24.017384,-0.0078,1.385
9486.00,7.785208,25.02829,-0.000174,24.017500,-0.0078,1.386
9488.00,7.784474,25.02806,-0.000175,24.016730,-0.0078,1.386
9490.00,7.783864,25.02885,-0.000175,24.017116,-0.0078,1.386
9492.00,7.784222,25.02811,-0.000173,24.016086,-0.0078,1.385
9494.00,7.783751,25.02742,-0.000174,24.017754,-0.0078,1.385
9496.00,7.783613,25.02786,-0.000173,24.017154,-0.0078,1.385
9498.00,7.783747,25.02687,-0.000174,24.016934,-0.0078,1.386
9500.00,7.783798,25.02725,-0.000174,24.017487,-0.0078,1.386
9502.00,7.784662,25.02734,-0.000174,24.016849,-0.0078,1.386
9504.00,7.783868,25.02708,-0.000174,24.017284,-0.0078,1.386
9506.00,7.783373,25.02745,-0.000174,24.017235,-0.0078,1.386
9508.00,7.784255,25.02801,-0.000172,24.017197,-0.0077,1.385
9510.00,7.785273,25.02744,-0.000173,24.017282,-0.0077,1.385
9512.00,7.786232,25.02762,-0.000174,24.017382,-0.0078,1.385
9514.00,7.786305,25.02791,-0.000173,24.017284,-0.0078,1.386
9516.00,7.786035,25.02784,-0.000174,24.017128,-0.0078,1.385
9518.00,7.785920,25.02723,-0.000175,24.017757,-0.0077,1.386
9520.00,7.784993,25.02680,-0.000174,24.017647,-0.0078,1.386
9522.00,7.784961,25.02726,-0.000174,24.017464,-0.0078,1.386
9524.00,7.785098,25.02701,-0.000175,24.017007,-0.0078,1.385
9526.00,7.784635,25.02784,-0.000173,24.017176,-0.0078,1.386
9528.00,7.786294,25.02756,-0.000174,24.017281,-0.0078,1.386
9530.00,7.785210,25.02693,-0.000173,24.016735,-0.0078,1.385
9532.00,7.785310,25.02757,-0.000172,24.017596,-0.0078,1.385
9534.00,7.785690,25.02793,-0.000171,24.018125,-0.0077,1.386
9536.00,7.785669,25.02776,-0.000174,24.017600,-0.0077,1.386
9538.00,7.785059,25.02742,-0.000174,24.017353,-0.0078,1.385
9540.00,7.784975,25.02744,-0.000174,24.017979,-0.0078,1.385
9542.00,7.785562,25.02759,-0.000175,24.017464,-0.0078,1.385
9544.00,7.785373,25.02795,-0.000173,24.017754,-0.0077,1.385
9546.00,7.785948,25.02769,-0.000174,24.017237,-0.0077,1.385
9548.00,7.785057,25.02762,-0.000174,24.017067,-0.0078,1.385
9550.00,7.785033,25.02810,-0.000173,24.017453,-0.0078,1.385
9552.00,7.785200,25.02784,-0.000173,24.017466,-0.0078,1.385
9554.00,7.785094,25.02788,-0.000173,24.017061,-0.0078,1.386
9556.00,7.785018,25.02703,-0.000175,24.017266,-0.0078,1.386
9558.00,7.784618,25.02724,-0.000175,24.017444,-0.0078,1.385
9560.00,7.785276,25.02746,-0.000174,24.016534,-0.0078,1.385
9562.00,7.785601,25.02689,-0.000175,24.017679,-0.0077,1.386
9564.00,7.785009,25.02778,-0.000174,24.017819,-0.0077,1.386
9566.00,7.785340,25.02784,-0.000174,24.017941,-0.0078,1.385
9568.00,7.785517,25.02743,-0.000174,24.017331,-0.0078,1.385
9570.00,7.785089,25.02705,-0.000174,24.017172,-0.0078,1.385
9572.00,7.785018,25.02715,-0.000173,24.016907,-0.0078,1.386
9574.00,7.785237,25.02740,-0.000174,24.016543,-0.0078,1.386
9576.00,7.785924,25.02675,-0.000175,24.016773,-0.0078,1.386
9578.00,7.785913,25.02706,-0.000175,24.017625,-0.0078,1.386
9580.00,7.786889,25.02839,-0.000173,24.016960,-0.0078,1.386
9582.00,7.786502,25.02838,-0.000174,24.017040,-0.0078,1.385
9584.00,7.785792,25.02860,-0.000173,24.017589,-0.0077,1.385
9586.00,7.785512,25.02927,-0.000173,24.017061,-0.0078,1.386
9588.00,7.785734,25.02859,-0.000173,24.017281,-0.0078,1.385
9590.00,7.785860,25.02897,-0.000173,24.017099,-0.0078,1.386
9592.00,7.785657,25.02888,-0.000173,24.017094,-0.0078,1.385
9594.00,7.786228,25.02803,-0.000173,24.016904,-0.0078,1.386
9596.00,7.786102,25.02888,-0.000174,24.017574,-0.0078,1.386
9598.00,7.787175,25.02927,-0.000174,24.017767,-0.0077,1.385
9600.00,7.787768,25.02898,-0.000175,24.017406,-0.0078,1.385
9602.00,7.788440,25.02821,-0.000175,24.016886,-0.0078,1.385
9604.00,7.789493,25.02780,-0.000174,24.017183,-0.0078,1.385
@16,12.0000,24.0
9606.00,7.789064,25.02784,-0.000175,24.016597,-0.0078,1.386
9608.00,7.783499,25.02839,-0.000174,24.017293,-0.0078,1.386
9610.00,7.774417,25.02867,-0.000175,24.017640,-0.0078,1.385
9612.00,7.758351,25.02859,-0.000174,24.017324,-0.0078,1.385
9614.00,7.738678,25.02826,-0.000173,24.017458,-0.0078,1.385
9616.00,7.722183,25.02825,-0.000173,24.017498,-0.0078,1.385
9618.00,7.710949,25.02785,-0.000173,24.018258,-0.0078,1.385
9620.00,7.701586,25.02845,-0.000175,24.017395,-0.0078,1.386
9622.00,7.693400,25.02838,-0.000175,24.016202,-0.0078,1.387
9624.00,7.685243,25.02782,-0.000175,24.017060,-0.0078,1.387
9626.00,7.675850,25.02815,-0.000174,24.016813,-0.0078,1.387
9628.00,7.666104,25.02775,-0.000175,24.016900,-0.0078,1.386
9630.00,7.658603,25.02745,-0.000174,24.017273,-0.0077,1.387
9632.00,7.656287,25.02743,-0.000175,24.016849,-0.0078,1.387
9634.00,7.661057,25.02754,-0.000175,24.016605,-0.0078,1.388
9636.00,7.672338,25.02804,-0.000175,24.016780,-0.0078,1.388
9638.00,7.686339,25.02828,-0.000174,24.016833,-0.0078,1.387
9640.00,7.697144,25.02839,-0.000176,24.017917,-0.0077,1.387
9642.00,7.704644,25.02857,-0.000175,24.017331,-0.0078,1.386
9644.00,7.711238,25.02771,-0.000173,24.016880,-0.0078,1.386
9646.00,7.717767,25.02691,-0.000173,24.017469,-0.0078,1.386
9648.00,7.724368,25.02813,-0.000173,24.017234,-0.0078,1.385
9650.00,7.732292,25.02764,-0.000172,24.017589,-0.0078,1.386
9652.00,7.739552,25.02749,-0.000173,24.016851,-0.0078,1.387
9654.00,7.745464,25.02722,-0.000173,24.017310,-0.0078,1.386
9656.00,7.750420,25.02706,-0.000173,24.017237,-0.0078,1.386
9658.00,7.754960,25.02748,-0.000174,24.017253,-0.0078,1.386
9660.00,7.760017,25.02711,-0.000175,24.016737,-0.0078,1.385
9662.00,7.764000,25.02692,-0.000173,24.017397,-0.0077,1.385
9664.00,7.766946,25.02728,-0.000172,24.016934,-0.0077,1.385
9666.00,7.768032,25.02820,-0.000173,24.017096,-0.0077,1.386
9668.00,7.770441,25.02785,-0.000174,24.017679,-0.0078,1.386
9670.00,7.772041,25.02799,-0.000175,24.017018,-0.0078,1.385
9672.00,7.773790,25.02819,-0.000175,24.016588,-0.0078,1.386
9674.00,7.775904,25.02783,-0.000174,24.017078,-0.0078,1.385
9676.00,7.777685,25.02733,-0.000175,24.017174,-0.0078,1.385
9678.00,7.779863,25.02814,-0.000175,24.017486,-0.0077,1.386
9680.00,7.781645,25.02924,-0.000174,24.017545,-0.0078,1.386
9682.00,7.782079,25.02905,-0.000172,24.017123,-0.0078,1.385
9684.00,7.781298,25.02865,-0.000173,24.017328,-0.0078,1.386
9686.00,7.781118,25.02902,-0.000174,24.017203,-0.0078,1.386
9688.00,7.781455,25.02907,-0.000174,24.017239,-0.0078,1.386
9690.00,7.781859,25.02868,-0.000173,24.017348,-0.0078,1.386
9692.00,7.781334,25.02804,-0.000173,24.016652,-0.0078,1.385
9694.00,7.781997,25.02769,-0.000174,24.017578,-0.0078,1.386
9696.00,7.782447,25.02789,-0.000173,24.018002,-0.0077,1.385
9698.00,7.782444,25.02858,-0.000174,24.017602,-0.0078,1.385
9700.00,7.781045,25.02857,-0.000172,24.017446,-0.0077,1.385
9702.00,7.780279,25.02845,-0.000173,24.016958,-0.0078,1.385
9704.00,7.780331,25.02829,-0.000174,24.017279,-0.0078,1.386
9706.00,7.780247,25.02796,-0.000174,24.017339,-0.0077,1.385
9708.00,7.779697,25.02815,-0.000173,24.017326,-0.0078,1.385
9710.00,7.779202,25.02899,-0.000174,24.017759,-0.0077,1.385
9712.00,7.779255,25.02909,-0.000174,24.016864,-0.0078,1.385
9714.00,7.779546,25.02890,-0.000175,24.017531,-0.0078,1.385
9716.00,7.777786,25.02911,-0.000174,24.017331,-0.0078,1.386
9718.00,7.778624,25.02961,-0.000174,24.016891,-0.0077,1.386
9720.00,7.781842,25.02946,-0.000173,24.017348,-0.0078,1.385
9722.00,7.782623,25.02987,-0.000173,24.017796,-0.0078,1.385
9724.00,7.782389,25.02938,-0.000173,24.017794,-0.0077,1.385
9726.00,7.782935,25.02946,-0.000173,24.017437,-0.0078,1.386
9728.00,7.783531,25.02942,-0.000173,24.017170,-0.0078,1.386
9730.00,7.784295,25.02852,-0.000174,24.017058,-0.0078,1.386
9732.00,7.784539,25.02908,-0.000174,24.017402,-0.0078,1.386
9734.00,7.784550,25.02865,-0.000174,24.017330,-0.0078,1.385
9736.00,7.783725,25.02871,-0.000173,24.017279,-0.0078,1.385
9738.00,7.784230,25.02875,-0.000172,24.017786,-0.0078,1.385
9740.00,7.784424,25.02814,-0.000173,24.017172,-0.0078,1.385
9742.00,7.784675,25.02849,-0.000173,24.017212,-0.0077,1.385
9744.00,7.783645,25.02847,-0.000174,24.017072,-0.0078,1.386
9746.00,7.783665,25.02881,-0.000173,24.016873,-0.0078,1.385
9748.00,7.783511,25.02906,-0.000173,24.018111,-0.0078,1.385
9750.00,7.783387,25.02880,-0.000173,24.017379,-0.0078,1.385
9752.00,7.782607,25.02881,-0.000174,24.017388,-0.0077,1.386
9754.00,7.783325,25.02853,-0.000173,24.017810,-0.0077,1.386
9756.00,7.783589,25.02773,-0.000175,24.017498,-0.0078,1.385
9758.00,7.783466,25.02955,-0.000174,24.018089,-0.0077,1.385
9760.00,7.784341,25.02920,-0.000173,24.018142,-0.0077,1.385
9762.00,7.784758,25.02890,-0.000173,24.017846,-0.0077,1.386
9764.00,7.785084,25.02976,-0.000173,24.017337,-0.0077,1.385
9766.00,7.784976,25.02849,-0.000174,24.016710,-0.0078,1.386
9768.00,7.786203,25.02824,-0.000173,24.017411,-0.0077,1.385
9770.00,7.786932,25.02828,-0.000173,24.017471,-0.0077,1.386
9772.00,7.786192,25.02832,-0.000174,24.016619,-0.0077,1.386
9774.00,7.785463,25.02787,-0.000173,24.017478,-0.0078,1.385
9776.00,7.785704,25.02780,-0.000174,24.017092,-0.0077,1.385
9778.00,7.785095,25.02749,-0.000174,24.017921,-0.0078,1.385
9780.00,7.784176,25.02827,-0.000173,24.016884,-0.0078,1.385
9782.00,7.784419,25.02743,-0.000174,24.017322,-0.0078,1.386
9784.00,7.784489,25.02770,-0.000175,24.017375,-0.0078,1.386
9786.00,7.785674,25.02880,-0.000174,24.017132,-0.0078,1.386
9788.00,7.785761,25.02850,-0.000175,24.017620,-0.0078,1.385
9790.00,7.785199,25.02898,-0.000174,24.017839,-0.0078,1.386
9792.00,7.785075,25.02863,-0.000174,24.016866,-0.0078,1.386
9794.00,7.785229,25.02747,-0.000174,24.017471,-0.0078,1.385
9796.00,7.784988,25.02748,-0.000174,24.017531,-0.0077,1.386
9798.00,7.784888,25.02808,-0.000173,24.016951,-0.0077,1.385
9800.00,7.785343,25.02779,-0.000174,24.016992,-0.0078,1.385
9802.00,7.785077,25.02852,-0.000175,24.017991,-0.0077,1.386
9804.00,7.785147,25.02896,-0.000173,24.017406,-0.0078,1.386
9806.00,7.785417,25.02911,-0.000173,24.017116,-0.0078,1.385
9808.00,7.784680,25.02912,-0.000174,24.017632,-0.0077,1.385
9810.00,7.784487,25.02984,-0.000173,24.017828,-0.0078,1.386
9812.00,7.784500,25.02965,-0.000173,24.017513,-0.0078,1.385
9814.00,7.784036,25.02874,-0.000173,24.017854,-0.0078,1.385
9816.00,7.783991,25.03031,-0.000172,24.017335,-0.0078,1.385
9818.00,7.784698,25.03028,-0.000172,24.017873,-0.0078,1.386
9820.00,7.785291,25.03012,-0.000173,24.017734,-0.0077,1.386
9822.00,7.784616,25.03050,-0.000174,24.017397,-0.0077,1.386
9824.00,7.784584,25.02954,-0.000174,24.017792,-0.0078,1.386
9826.00,7.786494,25.02938,-0.000174,24.017509,-0.0078,1.386
9828.00,7.787011,25.03003,-0.000175,24.017609,-0.0078,1.386
9830.00,7.786901,25.02969,-0.000175,24.017145,-0.0078,1.385
9832.00,7.786726,25.02935,-0.000176,24.017895,-0.0078,1.385
9834.00,7.785769,25.02930,-0.000174,24.017393,-0.0078,1.385
9836.00,7.785869,25.02963,-0.000172,24.017083,-0.0078,1.385
9838.00,7.786490,25.03006,-0.000173,24.017150,-0.0078,1.385
9840.00,7.787103,25.03029,-0.000174,24.017917,-0.0078,1.386
9842.00,7.787110,25.02942,-0.000174,24.018212,-0.0078,1.386
9844.00,7.786453,25.02914,-0.000174,24.017384,-0.0078,1.386
9846.00,7.786979,25.02925,-0.000175,24.017476,-0.0078,1.385
9848.00,7.787160,25.02915,-0.000174,24.017544,-0.0078,1.386
9850.00,7.787367,25.02813,-0.000175,24.017333,-0.0078,1.385
9852.00,7.787145,25.02916,-0.000175,24.017930,-0.0077,1.386
9854.00,7.787228,25.02982,-0.000173,24.017511,-0.0077,1.386
9856.00,7.787056,25.02944,-0.000174,24.017553,-0.0078,1.386
9858.00,7.786596,25.02980,-0.000174,24.017493,-0.0077,1.385
9860.00,7.786272,25.02951,-0.000175,24.016902,-0.0077,1.386
9862.00,7.787160,25.02914,-0.000175,24.017103,-0.0078,1.386
9864.00,7.788162,25.02979,-0.000174,24.017148,-0.0078,1.385
9866.00,7.786678,25.02950,-0.000175,24.016867,-0.0078,1.386
9868.00,7.785278,25.03020,-0.000174,24.017482,-0.0078,1.386
9870.00,7.786444,25.02968,-0.000174,24.017259,-0.0078,1.386
9872.00,7.787150,25.02955,-0.000174,24.017493,-0.0077,1.386
9874.00,7.786208,25.02908,-0.000174,24.017121,-0.0078,1.386
9876.00,7.786111,25.02896,-0.000174,24.017747,-0.0078,1.386
9878.00,7.784869,25.02898,-0.000175,24.017855,-0.0077,1.386
9880.00,7.784915,25.02950,-0.000174,24.017380,-0.0077,1.385
9882.00,7.785792,25.02888,-0.000173,24.017607,-0.0077,1.385
9884.00,7.786224,25.02919,-0.000173,24.017157,-0.0078,1.386
9886.00,7.785817,25.02974,-0.000173,24.017370,-0.0078,1.386
9888.00,7.786112,25.02854,-0.000174,24.017321,-0.0078,1.386
9890.00,7.786461,25.02897,-0.000174,24.017297,-0.0077,1.385
9892.00,7.786032,25.02904,-0.000173,24.016900,-0.0077,1.386
9894.00,7.785891,25.02827,-0.000174,24.016954,-0.0077,1.386
9896.00,7.786209,25.02791,-0.000175,24.017855,-0.0078,1.385
9898.00,7.786659,25.02837,-0.000174,24.017273,-0.0078,1.386
9900.00,7.787554,25.02817,-0.000173,24.016786,-0.0078,1.386
9902.00,7.787561,25.02753,-0.000174,24.017562,-0.0078,1.386
9904.00,7.787470,25.02844,-0.000174,24.016806,-0.0077,1.386
9906.00,7.788084,25.02831,-0.000174,24.017170,-0.0077,1.386
9908.00,7.787688,25.02767,-0.000175,24.017208,-0.0078,1.386
9910.00,7.787204,25.02827,-0.000174,24.017105,-0.0077,1.386
9912.00,7.787939,25.02792,-0.000175,24.017330,-0.0078,1.387
9914.00,7.787441,25.02854,-0.000174,24.017362,-0.0077,1.386
9916.00,7.786490,25.02884,-0.000174,24.016860,-0.0078,1.385
9918.00,7.785998,25.02786,-0.000174,24.017232,-0.0078,1.386
9920.00,7.785639,25.02766,-0.000174,24.017631,-0.0078,1.386
9922.00,7.785279,25.02778,-0.000174,24.017279,-0.0078,1.386
9924.00,7.785122,25.02757,-0.000174,24.017529,-0.0078,1.385
9926.00,7.786053,25.02774,-0.000175,24.017411,-0.0078,1.386
9928.00,7.785853,25.02845,-0.000174,24.017341,-0.0078,1.386
9930.00,7.785182,25.02905,-0.000174,24.017377,-0.0078,1.386
9932.00,7.784854,25.02911,-0.000174,24.017409,-0.0078,1.386
9934.00,7.784523,25.02903,-0.000173,24.016798,-0.0078,1.386
9936.00,7.785029,25.02759,-0.000175,24.017457,-0.0078,1.386
9938.00,7.786035,25.02840,-0.000174,24.016951,-0.0078,1.386
9940.00,7.786471,25.02940,-0.000174,24.017081,-0.0077,1.386
9942.00,7.786471,25.02928,-0.000173,24.017850,-0.0078,1.386
9944.00,7.786519,25.02933,-0.000174,24.017322,-0.0078,1.385
9946.00,7.786182,25.02883,-0.000174,24.017415,-0.0077,1.386
9948.00,7.785334,25.02806,-0.000174,24.017076,-0.0078,1.386
9950.00,7.785637,25.02910,-0.000174,24.017422,-0.0078,1.386
9952.00,7.786683,25.02920,-0.000174,24.017830,-0.0077,1.385
9954.00,7.786035,25.02865,-0.000173,24.017504,-0.0078,1.386
9956.00,7.786054,25.02957,-0.000175,24.017718,-0.0078,1.386
9958.00,7.785193,25.03021,-0.000175,24.017119,-0.0078,1.386
9960.00,7.784609,25.02888,-0.000175,24.017199,-0.0078,1.386
9962.00,7.784256,25.02889,-0.000174,24.017487,-0.0078,1.386
9964.00,7.784423,25.02910,-0.000175,24.017469,-0.0078,1.386
9966.00,7.784827,25.02927,-0.000173,24.016956,-0.0078,1.385
9968.00,7.785099,25.02917,-0.000174,24.016617,-0.0078,1.386
9970.00,7.785261,25.02866,-0.000175,24.016907,-0.0078,1.386
9972.00,7.785883,25.02822,-0.000175,24.017273,-0.0078,1.386
9974.00,7.785863,25.02902,-0.000175,24.017219,-0.0078,1.386
9976.00,7.785216,25.02897,-0.000175,24.017466,-0.0078,1.386
9978.00,7.785705,25.02836,-0.000174,24.017538,-0.0078,1.385
9980.00,7.786152,25.02826,-0.000173,24.017534,-0.0078,1.386
9982.00,7.785774,25.02898,-0.000173,24.017065,-0.0078,1.385
9984.00,7.785867,25.02851,-0.000174,24.017346,-0.0077,1.385
9986.00,7.785175,25.02750,-0.000173,24.017143,-0.0077,1.386
9988.00,7.784805,25.02882,-0.000173,24.016992,-0.0078,1.386
9990.00,7.784939,25.02928,-0.000173,24.017959,-0.0078,1.386
9992.00,7.785436,25.02938,-0.000173,24.017915,-0.0078,1.386
9994.00,7.785579,25.02867,-0.000172,24.017502,-0.0077,1.386
9996.00,7.786497,25.02862,-0.000173,24.017480,-0.0078,1.386
9998.00,7.786493,25.02817,-0.000174,24.017224,-0.0077,1.386
10000.00,7.787004,25.02927,-0.000174,24.017636,-0.0077,1.386
10002.00,7.786727,25.02885,-0.000174,24.017681,-0.0078,1.386
10004.00,7.786937,25.02799,-0.000174,24.017205,-0.0077,1.386
10006.00,7.786188,25.02785,-0.000174,24.016827,-0.0077,1.385
10008.00,7.785561,25.02914,-0.000174,24.017520,-0.0078,1.386
10010.00,7.784810,25.02932,-0.000174,24.017321,-0.0078,1.385
10012.00,7.785025,25.02795,-0.000175,24.016960,-0.0078,1.385
10014.00,7.786322,25.02867,-0.000174,24.017437,-0.0078,1.386
10016.00,7.786293,25.02819,-0.000173,24.017272,-0.0077,1.385
10018.00,7.784733,25.02769,-0.000175,24.017382,-0.0078,1.386
10020.00,7.784289,25.02806,-0.000174,24.017689,-0.0077,1.386
10022.00,7.786828,25.02854,-0.000175,24.017096,-0.0077,1.386
10024.00,7.787973,25.02849,-0.000174,24.018147,-0.0077,1.386
10026.00,7.788227,25.02874,-0.000174,24.017223,-0.0077,1.386
10028.00,7.787083,25.02896,-0.000174,24.016820,-0.0077,1.386
10030.00,7.785764,25.02859,-0.000173,24.017718,-0.0077,1.386
10032.00,7.785138,25.02893,-0.000173,24.017328,-0.0078,1.385
10034.00,7.784408,25.02894,-0.000173,24.017544,-0.0078,1.386
10036.00,7.784371,25.02933,-0.000172,24.018017,-0.0077,1.386
10038.00,7.785866,25.02889,-0.000173,24.017475,-0.0077,1.386
10040.00,7.786402,25.02823,-0.000174,24.018057,-0.0078,1.386
10042.00,7.785709,25.02838,-0.000175,24.017892,-0.0078,1.386
10044.00,7.786204,25.02845,-0.000174,24.017395,-0.0077,1.386
10046.00,7.786984,25.02850,-0.000173,24.017888,-0.0077,1.386
10048.00,7.786591,25.02898,-0.000174,24.017170,-0.0077,1.386
10050.00,7.784708,25.02847,-0.000174,24.017919,-0.0078,1.386
10052.00,7.784610,25.02906,-0.000174,24.017600,-0.0077,1.386
10054.00,7.784060,25.02924,-0.000174,24.017763,-0.0077,1.386
10056.00,7.782749,25.02901,-0.000172,24.017170,-0.0078,1.386
10058.00,7.781965,25.02952,-0.000173,24.017426,-0.0078,1.387
10060.00,7.783712,25.02958,-0.000173,24.017014,-0.0078,1.386
10062.00,7.784791,25.02896,-0.000173,24.017873,-0.0078,1.386
10064.00,7.785170,25.02975,-0.000174,24.016893,-0.0078,1.386
10066.00,7.784813,25.02968,-0.000174,24.017041,-0.0078,1.386
10068.00,7.784731,25.02956,-0.000173,24.017293,-0.0077,1.386
10070.00,7.784545,25.02954,-0.000174,24.016944,-0.0078,1.386
10072.00,7.784758,25.02930,-0.000175,24.017505,-0.0077,1.386
10074.00,7.784721,25.02835,-0.000174,24.017038,-0.0078,1.386
10076.00,7.783973,25.02882,-0.000175,24.017302,-0.0078,1.386
10078.00,7.783668,25.02791,-0.000174,24.017489,-0.0078,1.386
10080.00,7.784325,25.02814,-0.000174,24.017230,-0.0078,1.386
10082.00,7.785137,25.02843,-0.000173,24.017002,-0.0078,1.386
10084.00,7.786302,25.02849,-0.000173,24.017554,-0.0078,1.386
10086.00,7.785584,25.02898,-0.000173,24.016989,-0.0078,1.385
10088.00,7.785434,25.02964,-0.000175,24.017901,-0.0078,1.386
10090.00,7.785916,25.02902,-0.000174,24.018205,-0.0078,1.386
10092.00,7.785683,25.02921,-0.000173,24.016788,-0.0078,1.386
10094.00,7.785111,25.02900,-0.000173,24.017172,-0.0077,1.386
10096.00,7.784192,25.02917,-0.000173,24.017705,-0.0077,1.386
10098.00,7.783047,25.02987,-0.000174,24.017574,-0.0078,1.386
10100.00,7.783470,25.02925,-0.000174,24.017137,-0.0078,1.386
10102.00,7.785150,25.02903,-0.000173,24.017344,-0.0078,1.385
10104.00,7.785281,25.02899,-0.000172,24.016748,-0.0078,1.386
10106.00,7.785155,25.02953,-0.000174,24.017431,-0.0078,1.386
10108.00,7.785220,25.02949,-0.000175,24.018160,-0.0078,1.386
10110.00,7.785048,25.03017,-0.000174,24.017391,-0.0078,1.386
10112.00,7.785095,25.02919,-0.000174,24.016693,-0.0078,1.387
10114.00,7.785306,25.02974,-0.000175,24.017208,-0.0077,1.386
10116.00,7.785990,25.02960,-0.000173,24.017496,-0.0077,1.386
10118.00,7.786079,25.03005,-0.000173,24.017250,-0.0077,1.386
10120.00,7.785790,25.02895,-0.000174,24.017491,-0.0078,1.385
10122.00,7.785911,25.02902,-0.000174,24.017989,-0.0078,1.386
10124.00,7.786372,25.02919,-0.000174,24.016954,-0.0077,1.385
10126.00,7.787229,25.03010,-0.000175,24.017520,-0.0077,1.386
10128.00,7.786982,25.02994,-0.000174,24.016713,-0.0078,1.386
10130.00,7.786697,25.02951,-0.000173,24.017085,-0.0077,1.386
10132.00,7.786442,25.03003,-0.000174,24.017252,-0.0077,1.386
10134.00,7.786276,25.02925,-0.000175,24.016813,-0.0078,1.386
10136.00,7.785735,25.02934,-0.000175,24.016822,-0.0078,1.386
10138.00,7.784896,25.02888,-0.000174,24.017281,-0.0077,1.387
10140.00,7.784746,25.02805,-0.000175,24.016940,-0.0078,1.386
10142.00,7.784454,25.02846,-0.000176,24.016730,-0.0078,1.386
10144.00,7.784638,25.02910,-0.000173,24.017038,-0.0078,1.385
10146.00,7.784686,25.02924,-0.000173,24.017292,-0.0078,1.386
10148.00,7.784755,25.02922,-0.000174,24.017179,-0.0078,1.386
10150.00,7.785282,25.02867,-0.000176,24.017264,-0.0078,1.387
10152.00,7.784366,25.02860,-0.000174,24.017197,-0.0078,1.386
10154.00,7.783944,25.02916,-0.000174,24.017629,-0.0078,1.386
10156.00,7.784206,25.02877,-0.000174,24.016735,-0.0078,1.386
10158.00,7.784573,25.02942,-0.000173,24.017592,-0.0078,1.387
10160.00,7.784006,25.02884,-0.000174,24.016615,-0.0078,1.386
10162.00,7.783466,25.02895,-0.000174,24.016541,-0.0078,1.386
10164.00,7.783166,25.02917,-0.000175,24.017199,-0.0078,1.387
10166.00,7.782757,25.02960,-0.000175,24.017313,-0.0078,1.386
10168.00,7.783001,25.02953,-0.000174,24.017261,-0.0078,1.385
10170.00,7.784044,25.02946,-0.000174,24.017342,-0.0078,1.386
10172.00,7.782432,25.02886,-0.000175,24.016902,-0.0078,1.386
10174.00,7.781782,25.02845,-0.000174,24.016942,-0.0078,1.386
10176.00,7.783213,25.02900,-0.000173,24.016786,-0.0078,1.386
10178.00,7.784376,25.02854,-0.000175,24.017362,-0.0078,1.386
10180.00,7.783870,25.02892,-0.000174,24.016918,-0.0078,1.386
10182.00,7.783990,25.02887,-0.000174,24.017072,-0.0078,1.386
10184.00,7.784706,25.02792,-0.000174,24.017023,-0.0078,1.385
10186.00,7.784778,25.02897,-0.000175,24.017313,-0.0078,1.386
10188.00,7.785792,25.02911,-0.000174,24.017486,-0.0078,1.386
10190.00,7.786824,25.02880,-0.000175,24.016849,-0.0078,1.386
10192.00,7.786080,25.02874,-0.000175,24.017083,-0.0078,1.386
10194.00,7.785884,25.02847,-0.000174,24.016623,-0.0078,1.386
10196.00,7.785497,25.02835,-0.000175,24.016822,-0.0078,1.386
10198.00,7.785376,25.02869,-0.000174,24.017299,-0.0078,1.386
10200.00,7.786071,25.02833,-0.000174,24.017128,-0.0078,1.386
10202.00,7.787419,25.02834,-0.000175,24.017101,-0.0078,1.385
10204.00,7.787056,25.02867,-0.000175,24.016612,-0.0078,1.386
@17,12.0000,24.0
10206.00,7.786422,25.02869,-0.000174,24.017027,-0.0078,1.386
10208.00,7.782555,25.02846,-0.000173,24.016902,-0.0078,1.386
10210.00,7.772799,25.02861,-0.000173,24.016724,-0.0078,1.385
10212.00,7.758070,25.02856,-0.000173,24.017571,-0.0078,1.385
10214.00,7.739866,25.02844,-0.000173,24.017011,-0.0078,1.385
10216.00,7.724334,25.02925,-0.000173,24.017295,-0.0078,1.386
10218.00,7.714500,25.02891,-0.000174,24.017195,-0.0078,1.386
10220.00,7.705925,25.02889,-0.000174,24.016534,-0.0077,1.386
10222.00,7.697377,25.02903,-0.000173,24.017041,-0.0077,1.387
10224.00,7.691208,25.02902,-0.000175,24.017603,-0.0078,1.387
10226.00,7.685309,25.02930,-0.000176,24.017850,-0.0078,1.387
10228.00,7.679896,25.02947,-0.000175,24.017667,-0.0078,1.387
10230.00,7.673072,25.02984,-0.000174,24.017270,-0.0078,1.387
10232.00,7.669985,25.02932,-0.000175,24.016842,-0.0078,1.388
10234.00,7.673400,25.02902,-0.000175,24.017641,-0.0077,1.388
10236.00,7.682799,25.02893,-0.000176,24.017462,-0.0078,1.389
10238.00,7.694344,25.02873,-0.000176,24.017302,-0.0078,1.388
10240.00,7.705407,25.02899,-0.000177,24.017266,-0.0078,1.387
10242.00,7.712874,25.02848,-0.000175,24.017170,-0.0078,1.387
10244.00,7.718415,25.02814,-0.000173,24.017257,-0.0078,1.386
10246.00,7.723871,25.02815,-0.000173,24.017098,-0.0078,1.386
10248.00,7.729419,25.02782,-0.000173,24.017451,-0.0078,1.386
10250.00,7.734470,25.02768,-0.000173,24.016735,-0.0078,1.386
10252.00,7.740606,25.02902,-0.000174,24.017054,-0.0077,1.386
10254.00,7.746587,25.02845,-0.000172,24.017139,-0.0078,1.386
10256.00,7.752346,25.02866,-0.000173,24.017147,-0.0078,1.386
10258.00,7.757630,25.02838,-0.000173,24.017174,-0.0078,1.386
10260.00,7.761321,25.02912,-0.000174,24.017063,-0.0078,1.386
10262.00,7.763601,25.02902,-0.000173,24.017669,-0.0077,1.386
10264.00,7.766706,25.02858,-0.000174,24.017147,-0.0078,1.386
10266.00,7.769136,25.02847,-0.000174,24.016793,-0.0078,1.386
10268.00,7.771934,25.02867,-0.000173,24.017442,-0.0078,1.386
10270.00,7.772858,25.02870,-0.000173,24.017157,-0.0078,1.385
10272.00,7.774081,25.02746,-0.000174,24.016876,-0.0078,1.386
10274.00,7.777003,25.02771,-0.000174,24.016349,-0.0078,1.386
10276.00,7.779627,25.02803,-0.000174,24.017331,-0.0078,1.386
10278.00,7.780967,25.02820,-0.000174,24.016904,-0.0078,1.386
10280.00,7.781604,25.02798,-0.000174,24.017308,-0.0078,1.386
10282.00,7.783616,25.02772,-0.000175,24.017170,-0.0078,1.386
10284.00,7.786421,25.02760,-0.000174,24.017854,-0.0078,1.386
10286.00,7.787306,25.02766,-0.000174,24.016806,-0.0078,1.386
10288.00,7.786437,25.02809,-0.000174,24.017342,-0.0078,1.386
10290.00,7.786602,25.02831,-0.000174,24.016866,-0.0078,1.386
10292.00,7.785107,25.02854,-0.000173,24.017137,-0.0078,1.386
10294.00,7.783579,25.02956,-0.000173,24.017841,-0.0077,1.386
10296.00,7.784215,25.02933,-0.000173,24.017016,-0.0078,1.386
10298.00,7.783639,25.02880,-0.000173,24.017797,-0.0078,1.386
10300.00,7.782547,25.02774,-0.000175,24.018441,-0.0078,1.386
10302.00,7.781455,25.02788,-0.000174,24.018176,-0.0078,1.385
10304.00,7.781743,25.02869,-0.000173,24.017618,-0.0078,1.386
10306.00,7.781990,25.02880,-0.000174,24.016664,-0.0078,1.386
10308.00,7.781450,25.02799,-0.000174,24.016913,-0.0078,1.387
10310.00,7.780437,25.02937,-0.000174,24.017428,-0.0078,1.386
10312.00,7.781076,25.02859,-0.000174,24.018125,-0.0077,1.386
10314.00,7.781552,25.02913,-0.000174,24.017935,-0.0077,1.386
10316.00,7.782479,25.02852,-0.000175,24.017263,-0.0078,1.386
10318.00,7.782718,25.02802,-0.000175,24.016904,-0.0078,1.386
10320.00,7.782196,25.02802,-0.000175,24.017388,-0.0078,1.386
10322.00,7.781121,25.02874,-0.000175,24.017614,-0.0078,1.385
10324.00,7.780713,25.02940,-0.000174,24.016605,-0.0078,1.386
10326.00,7.781456,25.02914,-0.000173,24.016452,-0.0078,1.386
10328.00,7.782244,25.02894,-0.000173,24.017263,-0.0078,1.386
10330.00,7.784771,25.02827,-0.000173,24.017384,-0.0078,1.386
10332.00,7.785553,25.02895,-0.000175,24.017226,-0.0078,1.386
10334.00,7.784183,25.02934,-0.000174,24.016998,-0.0078,1.386
10336.00,7.784986,25.02832,-0.000174,24.017143,-0.0078,1.387
10338.00,7.786100,25.02828,-0.000175,24.017148,-0.0078,1.386
10340.00,7.784970,25.02821,-0.000175,24.017540,-0.0078,1.386
10342.00,7.785012,25.02850,-0.000176,24.017021,-0.0078,1.386
10344.00,7.785178,25.02793,-0.000175,24.017121,-0.0077,1.385
10346.00,7.785206,25.02766,-0.000173,24.017428,-0.0077,1.385
10348.00,7.785073,25.02851,-0.000174,24.016710,-0.0078,1.386
10350.00,7.784970,25.02870,-0.000174,24.016851,-0.0078,1.386
10352.00,7.785069,25.02837,-0.000174,24.017031,-0.0078,1.386
10354.00,7.784477,25.02865,-0.000175,24.016860,-0.0078,1.386
10356.00,7.783747,25.02897,-0.000175,24.017226,-0.0078,1.386
10358.00,7.783928,25.02898,-0.000174,24.016278,-0.0078,1.386
10360.00,7.784944,25.02924,-0.000174,24.017288,-0.0078,1.386
10362.00,7.785288,25.02841,-0.000176,24.017326,-0.0078,1.386
10364.00,7.785634,25.02844,-0.000176,24.017232,-0.0078,1.385
10366.00,7.786305,25.02870,-0.000175,24.016550,-0.0078,1.386
10368.00,7.786250,25.02846,-0.000174,24.017515,-0.0078,1.386
10370.00,7.786133,25.02866,-0.000175,24.017355,-0.0078,1.386
10372.00,7.786450,25.02850,-0.000174,24.016485,-0.0078,1.387
10374.00,7.787442,25.02896,-0.000174,24.017072,-0.0078,1.386
10376.00,7.785788,25.02907,-0.000175,24.017451,-0.0078,1.386
10378.00,7.784821,25.02927,-0.000175,24.017524,-0.0077,1.386
10380.00,7.785413,25.02952,-0.000175,24.016864,-0.0078,1.386
10382.00,7.784971,25.02872,-0.000174,24.017118,-0.0078,1.386
10384.00,7.785111,25.02861,-0.000175,24.017844,-0.0078,1.386
10386.00,7.785419,25.02872,-0.000174,24.017379,-0.0078,1.385
10388.00,7.785977,25.02903,-0.000174,24.016719,-0.0078,1.386
10390.00,7.786147,25.02918,-0.000174,24.016829,-0.0078,1.385
10392.00,7.786948,25.02965,-0.000174,24.017495,-0.0078,1.386
10394.00,7.786961,25.02900,-0.000174,24.016971,-0.0078,1.386
10396.00,7.787005,25.02896,-0.000174,24.016414,-0.0077,1.386
10398.00,7.785615,25.02885,-0.000173,24.017235,-0.0078,1.386
10400.00,7.784627,25.02873,-0.000173,24.016652,-0.0078,1.386
10402.00,7.785905,25.02847,-0.000175,24.016440,-0.0078,1.386
10404.00,7.786237,25.02811,-0.000174,24.017203,-0.0078,1.386
10406.00,7.787054,25.02839,-0.000175,24.017393,-0.0078,1.386
10408.00,7.787951,25.02906,-0.000175,24.017355,-0.0078,1.386
10410.00,7.788201,25.02946,-0.000174,24.017090,-0.0078,1.386
10412.00,7.786972,25.02880,-0.000174,24.016958,-0.0077,1.386
10414.00,7.786518,25.02920,-0.000173,24.017237,-0.0078,1.386
10416.00,7.786143,25.02941,-0.000173,24.016965,-0.0078,1.386
10418.00,7.785652,25.02919,-0.000173,24.017007,-0.0078,1.386
10420.00,7.786024,25.02972,-0.000175,24.017953,-0.0078,1.386
10422.00,7.785208,25.02983,-0.000174,24.016541,-0.0078,1.386
10424.00,7.784698,25.02965,-0.000174,24.016940,-0.0078,1.386
10426.00,7.785238,25.02970,-0.000173,24.017754,-0.0078,1.385
10428.00,7.786817,25.02992,-0.000173,24.017638,-0.0078,1.386
10430.00,7.787847,25.03030,-0.000175,24.017310,-0.0078,1.386
10432.00,7.787458,25.03025,-0.000175,24.017625,-0.0078,1.385
10434.00,7.787355,25.03013,-0.000174,24.016644,-0.0078,1.386
10436.00,7.788458,25.02942,-0.000175,24.017518,-0.0078,1.386
10438.00,7.788322,25.02918,-0.000174,24.017739,-0.0077,1.386
10440.00,7.788295,25.02944,-0.000176,24.017188,-0.0078,1.386
10442.00,7.788122,25.02966,-0.000174,24.017355,-0.0077,1.386
10444.00,7.787496,25.03002,-0.000173,24.017092,-0.0078,1.386
10446.00,7.787735,25.02987,-0.000175,24.017252,-0.0078,1.386
10448.00,7.787462,25.03040,-0.000175,24.017487,-0.0078,1.386
10450.00,7.788909,25.03000,-0.000176,24.017505,-0.0078,1.386
10452.00,7.788653,25.02977,-0.000175,24.017370,-0.0078,1.386
10454.00,7.788615,25.03000,-0.000175,24.016918,-0.0078,1.386
10456.00,7.788522,25.02946,-0.000174,24.016985,-0.0078,1.385
10458.00,7.788385,25.03011,-0.000172,24.017623,-0.0078,1.386
10460.00,7.788100,25.02977,-0.000174,24.017317,-0.0078,1.386
10462.00,7.788181,25.03027,-0.000175,24.017455,-0.0078,1.386
10464.00,7.788235,25.02975,-0.000175,24.017375,-0.0078,1.386
10466.00,7.787978,25.03004,-0.000175,24.017257,-0.0078,1.386
10468.00,7.787167,25.02962,-0.000174,24.016686,-0.0078,1.385
10470.00,7.786825,25.03029,-0.000174,24.017304,-0.0078,1.385
10472.00,7.786209,25.02950,-0.000174,24.017466,-0.0078,1.386
10474.00,7.787048,25.02960,-0.000175,24.016889,-0.0078,1.386
10476.00,7.785680,25.02989,-0.000174,24.017790,-0.0078,1.386
10478.00,7.784411,25.02934,-0.000174,24.017052,-0.0078,1.386
10480.00,7.785760,25.03067,-0.000175,24.016715,-0.0078,1.386
10482.00,7.787592,25.03090,-0.000174,24.016962,-0.0078,1.387
10484.00,7.789004,25.03012,-0.000176,24.017342,-0.0078,1.386
10486.00,7.788899,25.03030,-0.000175,24.016996,-0.0078,1.385
10488.00,7.788211,25.03060,-0.000173,24.017034,-0.0078,1.385
10490.00,7.788202,25.02980,-0.000174,24.017107,-0.0078,1.385
10492.00,7.787726,25.02999,-0.000173,24.016815,-0.0078,1.386
10494.00,7.786179,25.02970,-0.000175,24.017098,-0.0078,1.386
10496.00,7.786110,25.02994,-0.000173,24.017257,-0.0078,1.386
10498.00,7.786282,25.02963,-0.000175,24.017255,-0.0078,1.386
10500.00,7.786437,25.02907,-0.000175,24.016324,-0.0078,1.386
10502.00,7.786309,25.02976,-0.000175,24.017170,-0.0078,1.386
10504.00,7.785632,25.03016,-0.000176,24.016686,-0.0078,1.387
10506.00,7.785345,25.03054,-0.000175,24.016746,-0.0078,1.386
10508.00,7.785136,25.03051,-0.000173,24.017377,-0.0078,1.386
10510.00,7.785598,25.03062,-0.000175,24.017237,-0.0077,1.386
10512.00,7.785766,25.03053,-0.000175,24.016606,-0.0078,1.385
10514.00,7.785814,25.03001,-0.000174,24.017257,-0.0078,1.386
10516.00,7.785075,25.02976,-0.000175,24.016936,-0.0078,1.386
10518.00,7.785466,25.03012,-0.000175,24.017130,-0.0078,1.386
10520.00,7.786548,25.02983,-0.000175,24.017301,-0.0078,1.386
10522.00,7.786981,25.02973,-0.000175,24.016847,-0.0078,1.386
10524.00,7.786897,25.02901,-0.000174,24.016871,-0.0078,1.386
10526.00,7.786175,25.02931,-0.000175,24.017018,-0.0078,1.386
10528.00,7.786475,25.03025,-0.000174,24.016998,-0.0078,1.386
10530.00,7.787330,25.03110,-0.000175,24.017580,-0.0078,1.386
10532.00,7.787621,25.03045,-0.000177,24.017453,-0.0078,1.386
10534.00,7.786505,25.03086,-0.000174,24.017221,-0.0078,1.386
10536.00,7.786006,25.03098,-0.000174,24.017835,-0.0078,1.386
10538.00,7.786471,25.03018,-0.000175,24.016913,-0.0078,1.386
10540.00,7.785806,25.03028,-0.000174,24.016849,-0.0078,1.386
10542.00,7.785630,25.02959,-0.000175,24.017253,-0.0078,1.386
10544.00,7.784926,25.02927,-0.000175,24.017757,-0.0078,1.386
10546.00,7.783629,25.02952,-0.000175,24.016936,-0.0078,1.386
10548.00,7.786225,25.02992,-0.000175,24.016987,-0.0078,1.386
10550.00,7.788696,25.02964,-0.000173,24.017188,-0.0078,1.386
10552.00,7.788679,25.02946,-0.000175,24.016967,-0.0078,1.386
10554.00,7.787509,25.03018,-0.000175,24.016548,-0.0078,1.386
10556.00,7.787757,25.03033,-0.000174,24.017192,-0.0078,1.386
10558.00,7.790142,25.02999,-0.000175,24.017578,-0.0078,1.386
10560.00,7.789098,25.02988,-0.000174,24.016933,-0.0078,1.385
10562.00,7.788333,25.02931,-0.000175,24.016490,-0.0078,1.386
10564.00,7.788172,25.02968,-0.000175,24.017197,-0.0078,1.386
10566.00,7.788050,25.02934,-0.000175,24.017235,-0.0078,1.386
10568.00,7.787948,25.03008,-0.000175,24.018107,-0.0078,1.386
10570.00,7.788329,25.02969,-0.000176,24.017420,-0.0078,1.387
10572.00,7.788553,25.03005,-0.000175,24.017957,-0.0078,1.386
10574.00,7.787430,25.02975,-0.000176,24.017556,-0.0078,1.386
10576.00,7.786677,25.03007,-0.000175,24.017047,-0.0078,1.386
10578.00,7.785777,25.03011,-0.000175,24.016483,-0.0078,1.386
10580.00,7.786056,25.02957,-0.000175,24.016416,-0.0079,1.386
10582.00,7.786200,25.02998,-0.000174,24.016788,-0.0078,1.386
10584.00,7.786098,25.03044,-0.000175,24.017618,-0.0078,1.387
10586.00,7.786729,25.03057,-0.000175,24.017070,-0.0078,1.386
10588.00,7.785666,25.03089,-0.000175,24.017293,-0.0078,1.386
10590.00,7.784035,25.03105,-0.000174,24.017195,-0.0078,1.386
10592.00,7.783329,25.03091,-0.000174,24.016740,-0.0078,1.386
10594.00,7.784322,25.03051,-0.000174,24.017264,-0.0078,1.386
10596.00,7.786051,25.03060,-0.000174,24.017156,-0.0078,1.386
10598.00,7.786498,25.03062,-0.000174,24.017333,-0.0078,1.386
10600.00,7.786075,25.03029,-0.000174,24.016664,-0.0078,1.386
10602.00,7.786407,25.03018,-0.000173,24.017457,-0.0078,1.386
10604.00,7.785916,25.03067,-0.000174,24.017292,-0.0078,1.386
10606.00,7.786036,25.03149,-0.000174,24.016479,-0.0078,1.386
10608.00,7.786009,25.03155,-0.000175,24.016681,-0.0078,1.386
10610.00,7.786177,25.03068,-0.000174,24.017139,-0.0078,1.386
10612.00,7.786066,25.03055,-0.000174,24.016797,-0.0078,1.385
10614.00,7.785318,25.03047,-0.000175,24.017021,-0.0078,1.386
10616.00,7.784951,25.03071,-0.000175,24.017549,-0.0078,1.387
10618.00,7.786035,25.03111,-0.000175,24.017134,-0.0078,1.387
10620.00,7.786389,25.03075,-0.000174,24.017011,-0.0078,1.385
10622.00,7.786944,25.03102,-0.000174,24.017293,-0.0078,1.385
10624.00,7.787359,25.03080,-0.000174,24.016962,-0.0078,1.386
10626.00,7.786641,25.03028,-0.000174,24.016998,-0.0078,1.386
10628.00,7.786654,25.03018,-0.000173,24.017058,-0.0078,1.386
10630.00,7.786027,25.02987,-0.000173,24.017563,-0.0078,1.386
10632.00,7.786783,25.03009,-0.000174,24.017399,-0.0078,1.385
10634.00,7.787127,25.03079,-0.000174,24.017571,-0.0078,1.386
10636.00,7.786948,25.03129,-0.000173,24.016913,-0.0078,1.386
10638.00,7.787010,25.03059,-0.000175,24.017277,-0.0078,1.386
10640.00,7.787342,25.03039,-0.000175,24.017206,-0.0078,1.386
10642.00,7.787075,25.02945,-0.000176,24.017373,-0.0077,1.386
10644.00,7.787076,25.02941,-0.000174,24.017939,-0.0078,1.386
10646.00,7.787632,25.03033,-0.000174,24.017676,-0.0078,1.386
10648.00,7.788390,25.03068,-0.000175,24.016663,-0.0078,1.386
10650.00,7.788080,25.03002,-0.000176,24.017156,-0.0078,1.387
10652.00,7.788134,25.03072,-0.000176,24.017020,-0.0078,1.386
10654.00,7.788407,25.02999,-0.000175,24.016791,-0.0078,1.386
10656.00,7.788911,25.03027,-0.000174,24.017783,-0.0078,1.385
10658.00,7.788416,25.03030,-0.000174,24.017509,-0.0078,1.386
10660.00,7.787817,25.02945,-0.000174,24.017125,-0.0078,1.386
10662.00,7.787842,25.02973,-0.000174,24.017585,-0.0078,1.386
10664.00,7.788008,25.03031,-0.000175,24.016898,-0.0078,1.386
10666.00,7.788455,25.03066,-0.000175,24.017656,-0.0078,1.387
10668.00,7.788105,25.03059,-0.000175,24.017007,-0.0078,1.386
10670.00,7.788066,25.03036,-0.000177,24.017854,-0.0078,1.386
10672.00,7.787745,25.03054,-0.000176,24.016976,-0.0078,1.386
10674.00,7.787048,25.03076,-0.000174,24.017665,-0.0077,1.385
10676.00,7.787370,25.03134,-0.000175,24.017364,-0.0078,1.386
10678.00,7.786793,25.03103,-0.000175,24.017511,-0.0078,1.386
10680.00,7.786699,25.03117,-0.000174,24.017389,-0.0078,1.387
10682.00,7.785645,25.03014,-0.000175,24.016817,-0.0078,1.386
10684.00,7.785431,25.02985,-0.000174,24.017194,-0.0078,1.386
10686.00,7.787627,25.03038,-0.000175,24.016626,-0.0078,1.386
10688.00,7.787985,25.03076,-0.000176,24.016936,-0.0078,1.386
10690.00,7.787710,25.03102,-0.000175,24.017578,-0.0078,1.386
10692.00,7.786721,25.03180,-0.000175,24.017293,-0.0078,1.386
10694.00,7.785888,25.03157,-0.000174,24.016672,-0.0078,1.386
10696.00,7.785936,25.03130,-0.000174,24.016944,-0.0077,1.387
10698.00,7.785694,25.03114,-0.000174,24.017475,-0.0078,1.386
10700.00,7.785855,25.03118,-0.000174,24.017147,-0.0077,1.386
10702.00,7.785517,25.03122,-0.000174,24.016818,-0.0078,1.386
10704.00,7.785360,25.03043,-0.000174,24.017188,-0.0078,1.386
10706.00,7.785527,25.03097,-0.000175,24.016387,-0.0078,1.386
10708.00,7.786196,25.03118,-0.000175,24.016498,-0.0078,1.386
10710.00,7.786889,25.03100,-0.000174,24.016909,-0.0078,1.386
10712.00,7.786864,25.03119,-0.000175,24.016835,-0.0078,1.386
10714.00,7.786491,25.03023,-0.000175,24.017277,-0.0078,1.386
10716.00,7.784951,25.03048,-0.000175,24.016965,-0.0078,1.386
10718.00,7.783076,25.03003,-0.000175,24.016971,-0.0078,1.386
10720.00,7.783543,25.03026,-0.000175,24.017201,-0.0078,1.386
10722.00,7.783753,25.03052,-0.000174,24.016378,-0.0078,1.387
10724.00,7.784561,25.03089,-0.000175,24.016594,-0.0078,1.387
10726.00,7.785350,25.03067,-0.000174,24.016775,-0.0078,1.387
10728.00,7.785450,25.03040,-0.000176,24.017107,-0.0078,1.386
10730.00,7.786582,25.03021,-0.000174,24.017000,-0.0078,1.386
10732.00,7.787482,25.03042,-0.000175,24.016791,-0.0078,1.386
10734.00,7.787461,25.03091,-0.000175,24.017210,-0.0078,1.386
10736.00,7.786985,25.03100,-0.000175,24.017275,-0.0078,1.387
10738.00,7.786522,25.03075,-0.000175,24.017870,-0.0078,1.386
10740.00,7.785694,25.03052,-0.000174,24.017050,-0.0078,1.386
10742.00,7.786203,25.03116,-0.000174,24.016918,-0.0078,1.386
10744.00,7.785782,25.03060,-0.000175,24.017308,-0.0078,1.386
10746.00,7.785941,25.03048,-0.000174,24.016742,-0.0078,1.386
10748.00,7.785587,25.03022,-0.000176,24.017147,-0.0078,1.387
10750.00,7.785807,25.03068,-0.000175,24.017206,-0.0078,1.386
10752.00,7.786654,25.03046,-0.000175,24.017580,-0.0078,1.386
10754.00,7.787142,25.03078,-0.000175,24.017386,-0.0078,1.386
10756.00,7.786530,25.03022,-0.000175,24.016989,-0.0078,1.386
10758.00,7.787195,25.02961,-0.000175,24.017480,-0.0078,1.386
10760.00,7.786590,25.02958,-0.000173,24.016994,-0.0078,1.386
10762.00,7.786118,25.02987,-0.000174,24.017078,-0.0078,1.386
10764.00,7.787007,25.02952,-0.000176,24.017223,-0.0077,1.387
10766.00,7.788095,25.02990,-0.000174,24.017049,-0.0078,1.386
10768.00,7.789421,25.02930,-0.000174,24.017166,-0.0078,1.386
10770.00,7.789212,25.02889,-0.000175,24.017011,-0.0078,1.387
10772.00,7.788393,25.02937,-0.000175,24.017672,-0.0078,1.387
10774.00,7.787734,25.02970,-0.000174,24.017079,-0.0078,1.386
10776.00,7.787726,25.02974,-0.000174,24.016858,-0.0078,1.386
10778.00,7.787175,25.02915,-0.000174,24.017277,-0.0078,1.386
10780.00,7.785778,25.02967,-0.000174,24.017282,-0.0078,1.386
10782.00,7.786634,25.02942,-0.000174,24.017125,-0.0078,1.386
10784.00,7.788628,25.02935,-0.000175,24.017725,-0.0078,1.387
10786.00,7.789138,25.02913,-0.000174,24.017759,-0.0078,1.386
10788.00,7.787968,25.02907,-0.000175,24.017185,-0.0078,1.386
10790.00,7.789028,25.02851,-0.000175,24.016579,-0.0078,1.387
10792.00,7.789243,25.02807,-0.000175,24.016412,-0.0078,1.386
10794.00,7.788616,25.02894,-0.000175,24.017224,-0.0078,1.386
10796.00,7.786917,25.02900,-0.000174,24.016644,-0.0078,1.386
10798.00,7.786115,25.02889,-0.000174,24.017277,-0.0078,1.386
10800.00,7.786267,25.02884,-0.000174,24.017922,-0.0078,1.387
10802.00,7.786824,25.02943,-0.000175,24.016144,-0.0078,1.386
10804.00,7.786506,25.02901,-0.000175,24.016432,-0.0078,1.387
@18,12.0000,24.0
10806.00,7.786558,25.02862,-0.000175,24.017007,-0.0078,1.386
10808.00,7.784202,25.02901,-0.000175,24.016822,-0.0078,1.386
10810.00,7.775921,25.02931,-0.000174,24.016376,-0.0078,1.386
10812.00,7.761857,25.03000,-0.000173,24.016733,-0.0078,1.385
10814.00,7.744974,25.02968,-0.000174,24.017148,-0.0078,1.385
10816.00,7.731264,25.02957,-0.000174,24.017205,-0.0077,1.385
10818.00,7.721031,25.02977,-0.000174,24.017224,-0.0078,1.386
10820.00,7.713017,25.03011,-0.000175,24.017538,-0.0078,1.387
10822.00,7.705872,25.02969,-0.000177,24.017446,-0.0078,1.387
10824.00,7.699330,25.03046,-0.000175,24.016565,-0.0078,1.387
10826.00,7.692860,25.02979,-0.000176,24.016875,-0.0078,1.387
10828.00,7.685737,25.02977,-0.000176,24.016802,-0.0078,1.388
10830.00,7.679247,25.03010,-0.000176,24.017002,-0.0077,1.388
10832.00,7.677492,25.03023,-0.000175,24.017542,-0.0078,1.387
10834.00,7.682089,25.02976,-0.000175,24.017023,-0.0078,1.388
10836.00,7.692296,25.02966,-0.000176,24.016893,-0.0078,1.389
10838.00,7.703332,25.02992,-0.000176,24.016864,-0.0078,1.388
10840.00,7.712661,25.03023,-0.000175,24.017136,-0.0078,1.388
10842.00,7.720220,25.03018,-0.000175,24.018022,-0.0078,1.387
10844.00,7.726089,25.03080,-0.000174,24.017538,-0.0077,1.387
10846.00,7.731565,25.02998,-0.000175,24.017355,-0.0078,1.387
10848.00,7.736676,25.03007,-0.000173,24.016804,-0.0078,1.386
10850.00,7.742304,25.02984,-0.000173,24.017515,-0.0078,1.386
10852.00,7.748927,25.03002,-0.000173,24.017348,-0.0078,1.386
10854.00,7.754106,25.03008,-0.000173,24.017315,-0.0078,1.386
10856.00,7.758558,25.02995,-0.000174,24.016856,-0.0078,1.386
10858.00,7.762239,25.03029,-0.000173,24.017279,-0.0078,1.386
10860.00,7.766742,25.03031,-0.000173,24.017007,-0.0078,1.387
10862.00,7.770887,25.03083,-0.000174,24.017569,-0.0078,1.386
10864.00,7.773391,25.03085,-0.000174,24.017656,-0.0078,1.387
10866.00,7.774516,25.03031,-0.000173,24.017266,-0.0078,1.387
10868.00,7.776319,25.03053,-0.000175,24.016811,-0.0078,1.386
10870.00,7.778732,25.03078,-0.000174,24.016708,-0.0078,1.386
10872.00,7.780900,25.03111,-0.000173,24.016601,-0.0078,1.386
10874.00,7.782349,25.03076,-0.000174,24.017099,-0.0078,1.386
10876.00,7.782183,25.03045,-0.000173,24.017047,-0.0078,1.387
10878.00,7.782822,25.03069,-0.000175,24.016853,-0.0078,1.387
10880.00,7.783509,25.03040,-0.000174,24.017136,-0.0078,1.386
10882.00,7.782664,25.03062,-0.000174,24.017424,-0.0078,1.387
10884.00,7.781853,25.03059,-0.000174,24.016960,-0.0078,1.386
10886.00,7.783214,25.03050,-0.000174,24.017567,-0.0078,1.387
10888.00,7.783085,25.03001,-0.000174,24.017141,-0.0078,1.386
10890.00,7.783059,25.03073,-0.000175,24.017277,-0.0078,1.387
10892.00,7.783775,25.03084,-0.000174,24.016809,-0.0078,1.386
10894.00,7.784298,25.03152,-0.000173,24.016278,-0.0078,1.386
10896.00,7.783946,25.03155,-0.000174,24.016663,-0.0078,1.386
10898.00,7.783868,25.03056,-0.000175,24.017190,-0.0078,1.387
10900.00,7.784798,25.03172,-0.000174,24.017268,-0.0078,1.386
10902.00,7.784775,25.03127,-0.000175,24.017165,-0.0078,1.386
10904.00,7.784923,25.03119,-0.000175,24.016833,-0.0078,1.386
10906.00,7.785400,25.03147,-0.000174,24.017089,-0.0078,1.386
10908.00,7.785662,25.03043,-0.000174,24.017754,-0.0078,1.386
10910.00,7.785582,25.03057,-0.000175,24.016851,-0.0078,1.386
10912.00,7.785053,25.03067,-0.000174,24.016362,-0.0078,1.386
10914.00,7.785479,25.03054,-0.000175,24.017119,-0.0078,1.386
10916.00,7.785746,25.03038,-0.000175,24.017032,-0.0078,1.387
10918.00,7.785480,25.03062,-0.000175,24.017157,-0.0078,1.387
10920.00,7.785372,25.03137,-0.000175,24.016764,-0.0078,1.386
10922.00,7.785286,25.03250,-0.000175,24.016831,-0.0078,1.386
10924.00,7.786431,25.03207,-0.000174,24.016902,-0.0078,1.386
10926.00,7.787516,25.03165,-0.000175,24.016755,-0.0078,1.386
10928.00,7.787014,25.03098,-0.000175,24.015834,-0.0078,1.386
10930.00,7.787477,25.03066,-0.000175,24.016383,-0.0078,1.386
10932.00,7.787418,25.03126,-0.000174,24.016804,-0.0078,1.386
10934.00,7.786785,25.03068,-0.000175,24.016775,-0.0078,1.385
10936.00,7.785667,25.03065,-0.000175,24.016853,-0.0078,1.386
10938.00,7.785635,25.03071,-0.000174,24.017253,-0.0078,1.386
10940.00,7.786901,25.03067,-0.000174,24.017076,-0.0078,1.386
10942.00,7.787849,25.03123,-0.000175,24.017070,-0.0078,1.386
10944.00,7.786891,25.03041,-0.000176,24.016460,-0.0078,1.387
10946.00,7.787020,25.03068,-0.000175,24.017759,-0.0078,1.386
10948.00,7.787457,25.03133,-0.000175,24.017163,-0.0077,1.386
10950.00,7.786652,25.03079,-0.000175,24.017527,-0.0078,1.387
10952.00,7.785866,25.03081,-0.000174,24.017591,-0.0078,1.387
10954.00,7.786020,25.03066,-0.000175,24.016902,-0.0078,1.386
10956.00,7.786300,25.03068,-0.000175,24.017069,-0.0078,1.386
10958.00,7.786745,25.03022,-0.000174,24.017221,-0.0078,1.386
10960.00,7.787102,25.03039,-0.000174,24.016969,-0.0078,1.386
10962.00,7.786933,25.03061,-0.000175,24.016795,-0.0078,1.386
10964.00,7.787029,25.03099,-0.000175,24.017855,-0.0078,1.386
10966.00,7.785865,25.03143,-0.000174,24.017065,-0.0078,1.386
10968.00,7.785581,25.03105,-0.000174,24.017469,-0.0078,1.387
10970.00,7.785092,25.03014,-0.000175,24.017016,-0.0078,1.387
10972.00,7.784893,25.03059,-0.000174,24.017447,-0.0078,1.387
10974.00,7.785717,25.03011,-0.000174,24.017596,-0.0078,1.386
10976.00,7.785458,25.03049,-0.000174,24.017214,-0.0078,1.386
10978.00,7.784642,25.03122,-0.000175,24.017092,-0.0078,1.387
10980.00,7.784969,25.03146,-0.000176,24.016920,-0.0078,1.387
10982.00,7.784985,25.03130,-0.000174,24.017335,-0.0077,1.387
10984.00,7.785606,25.03131,-0.000173,24.017076,-0.0077,1.386
10986.00,7.784790,25.03147,-0.000174,24.016998,-0.0078,1.386
10988.00,7.783168,25.03209,-0.000173,24.016142,-0.0078,1.386
10990.00,7.783057,25.03146,-0.000174,24.017165,-0.0078,1.387
10992.00,7.782826,25.03148,-0.000175,24.016412,-0.0078,1.387
10994.00,7.782259,25.03089,-0.000174,24.016764,-0.0078,1.386
10996.00,7.782815,25.03033,-0.000173,24.017253,-0.0078,1.386
10998.00,7.783903,25.03066,-0.000174,24.016858,-0.0078,1.386
11000.00,7.784528,25.03078,-0.000175,24.016731,-0.0078,1.386
11002.00,7.784496,25.03131,-0.000175,24.017206,-0.0078,1.386
11004.00,7.785219,25.03134,-0.000175,24.017302,-0.0078,1.386
11006.00,7.787161,25.03129,-0.000175,24.016655,-0.0078,1.386
11008.00,7.789184,25.03176,-0.000175,24.017036,-0.0078,1.386
11010.00,7.789858,25.03159,-0.000174,24.017306,-0.0078,1.386
11012.00,7.788967,25.03133,-0.000174,24.017029,-0.0078,1.386
11014.00,7.788663,25.03092,-0.000173,24.017063,-0.0078,1.386
11016.00,7.789202,25.03101,-0.000174,24.017516,-0.0078,1.386
11018.00,7.788944,25.03087,-0.000175,24.017148,-0.0078,1.387
11020.00,7.788067,25.03121,-0.000175,24.016817,-0.0078,1.387
11022.00,7.787499,25.03097,-0.000173,24.017089,-0.0078,1.387
11024.00,7.787196,25.03158,-0.000176,24.017070,-0.0078,1.387
11026.00,7.786483,25.03203,-0.000176,24.017433,-0.0078,1.386
11028.00,7.786497,25.03125,-0.000174,24.017032,-0.0078,1.386
11030.00,7.786786,25.03253,-0.000174,24.017255,-0.0078,1.386
11032.00,7.786967,25.03234,-0.000173,24.017326,-0.0078,1.386
11034.00,7.787468,25.03191,-0.000174,24.017415,-0.0078,1.386
11036.00,7.788474,25.03150,-0.000173,24.016967,-0.0078,1.386
11038.00,7.788990,25.03203,-0.000174,24.017201,-0.0078,1.386
11040.00,7.788551,25.03190,-0.000175,24.017217,-0.0078,1.387
11042.00,7.788382,25.03177,-0.000176,24.016416,-0.0078,1.387
11044.00,7.789019,25.03248,-0.000176,24.017255,-0.0078,1.386
11046.00,7.788872,25.03188,-0.000175,24.017127,-0.0078,1.386
11048.00,7.787706,25.03188,-0.000174,24.016213,-0.0078,1.386
11050.00,7.787984,25.03161,-0.000173,24.017009,-0.0078,1.386
11052.00,7.788979,25.03089,-0.000174,24.017654,-0.0078,1.386
11054.00,7.788082,25.03119,-0.000174,24.017214,-0.0078,1.387
11056.00,7.786132,25.03116,-0.000174,24.017379,-0.0078,1.387
11058.00,7.786022,25.03118,-0.000174,24.017239,-0.0077,1.386
11060.00,7.786213,25.03048,-0.000174,24.017895,-0.0078,1.387
11062.00,7.785932,25.03134,-0.000173,24.016740,-0.0078,1.386
11064.00,7.786425,25.03079,-0.000174,24.016014,-0.0078,1.386
11066.00,7.785835,25.03096,-0.000174,24.017562,-0.0078,1.387
11068.00,7.784649,25.03181,-0.000175,24.017714,-0.0078,1.386
11070.00,7.784489,25.03136,-0.000174,24.017166,-0.0078,1.387
11072.00,7.785031,25.03006,-0.000174,24.016780,-0.0078,1.387
11074.00,7.785753,25.03045,-0.000174,24.017168,-0.0078,1.387
11076.00,7.786190,25.03143,-0.000174,24.017154,-0.0078,1.387
11078.00,7.786710,25.03069,-0.000175,24.017417,-0.0078,1.387
11080.00,7.786725,25.03045,-0.000175,24.017670,-0.0078,1.387
11082.00,7.786354,25.03089,-0.000174,24.017166,-0.0078,1.386
11084.00,7.786268,25.03117,-0.000174,24.017014,-0.0078,1.386
11086.00,7.786309,25.03024,-0.000174,24.016693,-0.0078,1.386
11088.00,7.786979,25.03013,-0.000174,24.017195,-0.0078,1.386
11090.00,7.787249,25.03006,-0.000174,24.017150,-0.0078,1.386
11092.00,7.787307,25.03031,-0.000174,24.017060,-0.0078,1.387
11094.00,7.786612,25.03047,-0.000174,24.016469,-0.0078,1.386
11096.00,7.786746,25.02976,-0.000174,24.017110,-0.0078,1.386
11098.00,7.788165,25.02949,-0.000175,24.017212,-0.0078,1.386
11100.00,7.788480,25.03012,-0.000175,24.017156,-0.0078,1.387
11102.00,7.787978,25.02973,-0.000175,24.017007,-0.0078,1.387
11104.00,7.787490,25.02951,-0.000174,24.017295,-0.0078,1.386
11106.00,7.787916,25.02994,-0.000174,24.017531,-0.0077,1.386
11108.00,7.788318,25.03031,-0.000175,24.017263,-0.0078,1.386
11110.00,7.788526,25.02944,-0.000176,24.016991,-0.0078,1.387
11112.00,7.788581,25.02970,-0.000175,24.016853,-0.0078,1.387
11114.00,7.788620,25.03056,-0.000175,24.017534,-0.0078,1.386
11116.00,7.788911,25.03025,-0.000174,24.017357,-0.0078,1.386
11118.00,7.789277,25.03061,-0.000174,24.017012,-0.0078,1.386
11120.00,7.789199,25.03015,-0.000175,24.016646,-0.0078,1.386
11122.00,7.789100,25.02979,-0.000175,24.017205,-0.0078,1.386
11124.00,7.788812,25.03017,-0.000175,24.017442,-0.0078,1.386
11126.00,7.789409,25.03037,-0.000174,24.016878,-0.0078,1.386
11128.00,7.790219,25.03065,-0.000174,24.016938,-0.0078,1.386
11130.00,7.789950,25.02979,-0.000175,24.016479,-0.0078,1.387
11132.00,7.788919,25.02958,-0.000175,24.016630,-0.0079,1.386
11134.00,7.786980,25.03009,-0.000175,24.017221,-0.0078,1.386
11136.00,7.787089,25.03058,-0.000174,24.016702,-0.0078,1.387
11138.00,7.787897,25.03051,-0.000175,24.016423,-0.0078,1.387
11140.00,7.787978,25.03064,-0.000177,24.016862,-0.0078,1.386
11142.00,7.788271,25.03003,-0.000177,24.016632,-0.0078,1.387
11144.00,7.788129,25.03040,-0.000175,24.016878,-0.0078,1.386
11146.00,7.788620,25.02991,-0.000175,24.016982,-0.0078,1.386
11148.00,7.787237,25.03061,-0.000175,24.016702,-0.0078,1.386
11150.00,7.786972,25.03003,-0.000174,24.017388,-0.0078,1.387
11152.00,7.786653,25.02968,-0.000174,24.016391,-0.0078,1.387
11154.00,7.787343,25.02991,-0.000174,24.016333,-0.0078,1.386
11156.00,7.788359,25.02901,-0.000174,24.017232,-0.0078,1.386
11158.00,7.789244,25.02899,-0.000175,24.017248,-0.0078,1.386
11160.00,7.789914,25.02950,-0.000175,24.017116,-0.0078,1.386
11162.00,7.788925,25.02974,-0.000174,24.016164,-0.0078,1.386
11164.00,7.788944,25.02945,-0.000176,24.016195,-0.0078,1.387
11166.00,7.788911,25.02941,-0.000175,24.016833,-0.0078,1.387
11168.00,7.789056,25.02948,-0.000176,24.017067,-0.0078,1.386
11170.00,7.788850,25.02997,-0.000174,24.016681,-0.0078,1.386
11172.00,7.789138,25.02979,-0.000174,24.016489,-0.0078,1.386
11174.00,7.788976,25.02994,-0.000174,24.016322,-0.0078,1.386
11176.00,7.788799,25.02916,-0.000175,24.017293,-0.0078,1.386
11178.00,7.789020,25.02929,-0.000175,24.017170,-0.0078,1.386
11180.00,7.789500,25.02959,-0.000175,24.016697,-0.0078,1.386
11182.00,7.789389,25.02930,-0.000176,24.016896,-0.0078,1.387
11184.00,7.788840,25.02939,-0.000177,24.016523,-0.0078,1.386
11186.00,7.788168,25.02874,-0.000175,24.016552,-0.0078,1.386
11188.00,7.788074,25.02866,-0.000174,24.017290,-0.0078,1.386
11190.00,7.788081,25.02921,-0.000174,24.016820,-0.0078,1.386
11192.00,7.787792,25.02849,-0.000174,24.017377,-0.0078,1.386
11194.00,7.788258,25.02920,-0.000175,24.017235,-0.0078,1.386
11196.00,7.788165,25.02925,-0.000175,24.016423,-0.0078,1.386
11198.00,7.787241,25.02944,-0.000175,24.016978,-0.0078,1.387
11200.00,7.786948,25.02918,-0.000176,24.016951,-0.0078,1.387
11202.00,7.786908,25.02876,-0.000176,24.016878,-0.0078,1.386
11204.00,7.787785,25.02913,-0.000175,24.017234,-0.0078,1.386
11206.00,7.789327,25.02907,-0.000174,24.017515,-0.0078,1.386
11208.00,7.790060,25.02953,-0.000173,24.016989,-0.0078,1.386
11210.00,7.791680,25.02986,-0.000175,24.016478,-0.0078,1.387
11212.00,7.790291,25.03001,-0.000176,24.016556,-0.0078,1.386
11214.00,7.788848,25.02920,-0.000175,24.017101,-0.0078,1.386
11216.00,7.787889,25.02904,-0.000175,24.016403,-0.0078,1.387
11218.00,7.788339,25.02942,-0.000176,24.016193,-0.0078,1.387
11220.00,7.788210,25.02841,-0.000175,24.016753,-0.0078,1.386
11222.00,7.787621,25.02838,-0.000175,24.016797,-0.0078,1.386
11224.00,7.787090,25.02852,-0.000174,24.016771,-0.0078,1.387
11226.00,7.786924,25.02913,-0.000174,24.016378,-0.0078,1.387
11228.00,7.789103,25.02960,-0.000175,24.017092,-0.0078,1.387
11230.00,7.790145,25.02915,-0.000175,24.016840,-0.0078,1.387
11232.00,7.790297,25.02842,-0.000176,24.016983,-0.0078,1.387
11234.00,7.790341,25.02860,-0.000175,24.017087,-0.0078,1.386
11236.00,7.790119,25.02954,-0.000174,24.017301,-0.0078,1.386
11238.00,7.789625,25.02968,-0.000174,24.016563,-0.0078,1.387
11240.00,7.788701,25.02935,-0.000174,24.017176,-0.0078,1.387
11242.00,7.789286,25.02974,-0.000175,24.016795,-0.0078,1.386
11244.00,7.790438,25.02972,-0.000173,24.017442,-0.0078,1.386
11246.00,7.790485,25.02903,-0.000174,24.016329,-0.0078,1.386
11248.00,7.789525,25.02907,-0.000175,24.016121,-0.0078,1.387
11250.00,7.788760,25.02953,-0.000175,24.016441,-0.0078,1.386
11252.00,7.788497,25.02985,-0.000175,24.017223,-0.0078,1.386
11254.00,7.787936,25.02930,-0.000173,24.017076,-0.0078,1.386
11256.00,7.787538,25.02952,-0.000175,24.016915,-0.0078,1.386
11258.00,7.786636,25.02923,-0.000175,24.016980,-0.0078,1.386
11260.00,7.787034,25.02965,-0.000174,24.016485,-0.0078,1.386
11262.00,7.785864,25.03031,-0.000173,24.016664,-0.0078,1.386
11264.00,7.785493,25.02891,-0.000175,24.017319,-0.0078,1.387
11266.00,7.785991,25.02890,-0.000175,24.017297,-0.0078,1.387
11268.00,7.786343,25.02894,-0.000174,24.016886,-0.0078,1.386
11270.00,7.786363,25.02864,-0.000174,24.017192,-0.0078,1.386
11272.00,7.786816,25.02928,-0.000175,24.017150,-0.0078,1.386
11274.00,7.787128,25.02932,-0.000175,24.016592,-0.0078,1.386
11276.00,7.786541,25.03031,-0.000174,24.016898,-0.0078,1.386
11278.00,7.786427,25.03058,-0.000173,24.017203,-0.0078,1.386
11280.00,7.786379,25.03006,-0.000173,24.017208,-0.0078,1.386
11282.00,7.786437,25.02976,-0.000175,24.017384,-0.0078,1.386
11284.00,7.786073,25.03082,-0.000175,24.017335,-0.0078,1.386
11286.00,7.786083,25.03054,-0.000175,24.016668,-0.0078,1.386
11288.00,7.787381,25.03009,-0.000176,24.016887,-0.0078,1.386
11290.00,7.787976,25.03048,-0.000174,24.017237,-0.0078,1.386
11292.00,7.787400,25.02992,-0.000175,24.017417,-0.0078,1.386
11294.00,7.787737,25.02899,-0.000174,24.017736,-0.0078,1.386
11296.00,7.788312,25.02967,-0.000173,24.016824,-0.0078,1.386
11298.00,7.788765,25.02963,-0.000176,24.016414,-0.0078,1.386
11300.00,7.789212,25.03047,-0.000173,24.016965,-0.0078,1.386
11302.00,7.789745,25.03081,-0.000173,24.017362,-0.0078,1.387
11304.00,7.789645,25.03090,-0.000173,24.017919,-0.0078,1.387
11306.00,7.788308,25.03172,-0.000174,24.017266,-0.0078,1.387
11308.00,7.787889,25.03072,-0.000175,24.017098,-0.0078,1.387
11310.00,7.787705,25.03090,-0.000175,24.016612,-0.0078,1.387
11312.00,7.787899,25.03136,-0.000175,24.016896,-0.0078,1.387
11314.00,7.787399,25.03082,-0.000174,24.017480,-0.0078,1.386
11316.00,7.787217,25.03179,-0.000174,24.016895,-0.0078,1.386
11318.00,7.787945,25.03111,-0.000174,24.016960,-0.0078,1.386
11320.00,7.787464,25.03082,-0.000173,24.017132,-0.0078,1.386
11322.00,7.787235,25.03105,-0.000174,24.016648,-0.0078,1.387
11324.00,7.786956,25.03102,-0.000174,24.017380,-0.0078,1.387
11326.00,7.786700,25.03106,-0.000174,24.016695,-0.0078,1.386
11328.00,7.785872,25.03088,-0.000176,24.016652,-0.0078,1.387
11330.00,7.785573,25.03095,-0.000176,24.017348,-0.0078,1.387
11332.00,7.785423,25.03027,-0.000175,24.017393,-0.0078,1.387
11334.00,7.785130,25.03145,-0.000174,24.016853,-0.0078,1.386
11336.00,7.786138,25.03165,-0.000173,24.017148,-0.0078,1.386
11338.00,7.786244,25.03182,-0.000174,24.016878,-0.0078,1.386
11340.00,7.786208,25.03198,-0.000174,24.017103,-0.0078,1.387
11342.00,7.787269,25.03131,-0.000175,24.017603,-0.0078,1.387
11344.00,7.788253,25.03152,-0.000175,24.016809,-0.0078,1.386
11346.00,7.787395,25.03102,-0.000175,24.017719,-0.0078,1.386
11348.00,7.787955,25.03157,-0.000173,24.017188,-0.0077,1.386
11350.00,7.787252,25.03119,-0.000174,24.018055,-0.0077,1.386
11352.00,7.786036,25.03154,-0.000175,24.017050,-0.0078,1.387
11354.00,7.785472,25.03219,-0.000175,24.017018,-0.0078,1.387
11356.00,7.784340,25.03161,-0.000174,24.017379,-0.0078,1.387
11358.00,7.783548,25.03161,-0.000174,24.016924,-0.0078,1.386
11360.00,7.784151,25.03114,-0.000175,24.017364,-0.0078,1.386
11362.00,7.784971,25.03059,-0.000176,24.017558,-0.0078,1.386
11364.00,7.786310,25.03105,-0.000174,24.016291,-0.0078,1.387
11366.00,7.788122,25.03145,-0.000174,24.016978,-0.0078,1.387
11368.00,7.789352,25.03053,-0.000175,24.016594,-0.0078,1.387
11370.00,7.788518,25.03015,-0.000174,24.016739,-0.0078,1.386
11372.00,7.787827,25.03042,-0.000173,24.017377,-0.0078,1.386
11374.00,7.788026,25.03021,-0.000174,24.017386,-0.0078,1.386
11376.00,7.788261,25.03067,-0.000174,24.017594,-0.0078,1.386
11378.00,7.788125,25.03142,-0.000174,24.017643,-0.0078,1.387
11380.00,7.787657,25.03146,-0.000174,24.017895,-0.0078,1.387
11382.00,7.787706,25.03095,-0.000175,24.017304,-0.0078,1.387
11384.00,7.787164,25.03128,-0.000175,24.016804,-0.0078,1.387
11386.00,7.785121,25.03133,-0.000174,24.016871,-0.0078,1.386
11388.00,7.784293,25.03183,-0.000173,24.017150,-0.0078,1.387
11390.00,7.784404,25.03173,-0.000174,24.016945,-0.0078,1.387
11392.00,7.785754,25.03183,-0.000175,24.016808,-0.0078,1.386
11394.00,7.787517,25.03056,-0.000175,24.016750,-0.0078,1.387
11396.00,7.787640,25.03077,-0.000175,24.016634,-0.0078,1.387
11398.00,7.787493,25.03029,-0.000174,24.016300,-0.0078,1.386
11400.00,7.788310,25.03075,-0.000175,24.017388,-0.0078,1.386
11402.00,7.788189,25.03139,-0.000174,24.016983,-0.0078,1.387
11404.00,7.786535,25.03095,-0.000174,24.017116,-0.0078,1.386
@19,12.0000,24.0
11406.00,7.785798,25.03098,-0.000175,24.016512,-0.0078,1.387
11408.00,7.783615,25.03024,-0.000174,24.017529,-0.0078,1.387
11410.00,7.775024,25.03128,-0.000173,24.017165,-0.0078,1.386
11412.00,7.762061,25.03114,-0.000173,24.017029,-0.0078,1.385
11414.00,7.746817,25.03138,-0.000173,24.017438,-0.0078,1.385
11416.00,7.732130,25.03132,-0.000173,24.017308,-0.0078,1.386
11418.00,7.722783,25.03100,-0.000173,24.016813,-0.0078,1.387
11420.00,7.715935,25.03092,-0.000174,24.017203,-0.0078,1.387
11422.00,7.709742,25.03059,-0.000175,24.016996,-0.0078,1.388
11424.00,7.703241,25.03056,-0.000175,24.017397,-0.0078,1.388
11426.00,7.695607,25.03135,-0.000174,24.017224,-0.0078,1.388
11428.00,7.687468,25.03111,-0.000175,24.016893,-0.0078,1.388
11430.00,7.682017,25.03225,-0.000174,24.017371,-0.0078,1.388
11432.00,7.680968,25.03182,-0.000175,24.017029,-0.0078,1.388
11434.00,7.686502,25.03144,-0.000176,24.016552,-0.0078,1.388
11436.00,7.696781,25.03149,-0.000176,24.016795,-0.0078,1.388
11438.00,7.709541,25.03146,-0.000175,24.016208,-0.0078,1.388
11440.00,7.719453,25.03188,-0.000176,24.016539,-0.0078,1.388
11442.00,7.726685,25.03205,-0.000174,24.017237,-0.0078,1.387
11444.00,7.732555,25.03136,-0.000173,24.017038,-0.0078,1.387
11446.00,7.738778,25.03067,-0.000174,24.016893,-0.0078,1.387
11448.00,7.744106,25.03142,-0.000174,24.016469,-0.0078,1.387
11450.00,7.749099,25.03154,-0.000173,24.016222,-0.0078,1.387
11452.00,7.754895,25.03157,-0.000174,24.017007,-0.0078,1.387
11454.00,7.761182,25.03198,-0.000174,24.016960,-0.0078,1.386
11456.00,7.765293,25.03139,-0.000173,24.016610,-0.0078,1.387
11458.00,7.768899,25.03175,-0.000173,24.016804,-0.0078,1.387
11460.00,7.772031,25.03110,-0.000174,24.017270,-0.0078,1.387
11462.00,7.773691,25.03108,-0.000174,24.016873,-0.0078,1.387
11464.00,7.775951,25.03155,-0.000175,24.017154,-0.0078,1.387
11466.00,7.777376,25.03163,-0.000174,24.017061,-0.0078,1.386
11468.00,7.778893,25.03144,-0.000174,24.016595,-0.0078,1.386
11470.00,7.780457,25.03211,-0.000173,24.016954,-0.0078,1.387
11472.00,7.783314,25.03180,-0.000173,24.017536,-0.0078,1.387
11474.00,7.784724,25.03195,-0.000174,24.016583,-0.0078,1.387
11476.00,7.785402,25.03216,-0.000174,24.016440,-0.0078,1.387
11478.00,7.786641,25.03153,-0.000173,24.016822,-0.0078,1.386
11480.00,7.787336,25.03104,-0.000175,24.016873,-0.0078,1.387
11482.00,7.787922,25.03164,-0.000174,24.016672,-0.0078,1.386
11484.00,7.788206,25.03132,-0.000174,24.017487,-0.0078,1.387
11486.00,7.788425,25.03159,-0.000175,24.016630,-0.0078,1.387
11488.00,7.788302,25.03227,-0.000176,24.016641,-0.0078,1.388
11490.00,7.787341,25.03274,-0.000175,24.017212,-0.0078,1.386
11492.00,7.787562,25.03199,-0.000174,24.017346,-0.0078,1.386
11494.00,7.787230,25.03184,-0.000174,24.017045,-0.0078,1.387
11496.00,7.786403,25.03198,-0.000174,24.017527,-0.0078,1.387
11498.00,7.785742,25.03226,-0.000174,24.017087,-0.0078,1.386
11500.00,7.784192,25.03258,-0.000174,24.017061,-0.0078,1.386
11502.00,7.783759,25.03288,-0.000173,24.017312,-0.0078,1.387
11504.00,7.783996,25.03311,-0.000174,24.017257,-0.0078,1.387
11506.00,7.783363,25.03265,-0.000175,24.017000,-0.0077,1.387
11508.00,7.782818,25.03252,-0.000174,24.016692,-0.0077,1.387
11510.00,7.782933,25.03186,-0.000174,24.017201,-0.0078,1.387
11512.00,7.782667,25.03177,-0.000174,24.017582,-0.0078,1.387
11514.00,7.782840,25.03202,-0.000175,24.016833,-0.0078,1.387
11516.00,7.783737,25.03228,-0.000174,24.017484,-0.0078,1.386
11518.00,7.784011,25.03278,-0.000174,24.017176,-0.0078,1.387
11520.00,7.784522,25.03289,-0.000174,24.017253,-0.0078,1.387
11522.00,7.783854,25.03349,-0.000174,24.016594,-0.0078,1.387
11524.00,7.784374,25.03300,-0.000174,24.017368,-0.0078,1.387
11526.00,7.783920,25.03260,-0.000174,24.017391,-0.0077,1.387
11528.00,7.783128,25.03297,-0.000174,24.017366,-0.0078,1.386
11530.00,7.784175,25.03274,-0.000173,24.017277,-0.0078,1.386
11532.00,7.785211,25.03289,-0.000173,24.017154,-0.0078,1.387
11534.00,7.785466,25.03317,-0.000173,24.017161,-0.0078,1.386
11536.00,7.785165,25.03297,-0.000174,24.017317,-0.0078,1.387
11538.00,7.785510,25.03238,-0.000173,24.017107,-0.0078,1.387
11540.00,7.786296,25.03228,-0.000174,24.017070,-0.0078,1.387
11542.00,7.787190,25.03188,-0.000174,24.016916,-0.0078,1.387
11544.00,7.787568,25.03125,-0.000173,24.016994,-0.0078,1.387
11546.00,7.788088,25.03157,-0.000175,24.016699,-0.0077,1.387
11548.00,7.788224,25.03205,-0.000174,24.016900,-0.0078,1.387
11550.00,7.788321,25.03166,-0.000173,24.016782,-0.0077,1.386
11552.00,7.787477,25.03160,-0.000174,24.017395,-0.0078,1.386
11554.00,7.786575,25.03173,-0.000174,24.017821,-0.0077,1.387
11556.00,7.786070,25.03213,-0.000175,24.016851,-0.0078,1.387
11558.00,7.785322,25.03207,-0.000174,24.016704,-0.0078,1.387
11560.00,7.784909,25.03148,-0.000174,24.017371,-0.0078,1.387
11562.00,7.785667,25.03124,-0.000174,24.017214,-0.0078,1.387
11564.00,7.786520,25.03264,-0.000174,24.016721,-0.0078,1.387
11566.00,7.787030,25.03212,-0.000174,24.017252,-0.0078,1.387
11568.00,7.787100,25.03274,-0.000173,24.017081,-0.0078,1.386
11570.00,7.787754,25.03229,-0.000174,24.016757,-0.0078,1.387
11572.00,7.787603,25.03164,-0.000175,24.017315,-0.0078,1.387
11574.00,7.787265,25.03105,-0.000175,24.017618,-0.0078,1.387
11576.00,7.787317,25.03190,-0.000173,24.016653,-0.0078,1.387
11578.00,7.787047,25.03192,-0.000175,24.017121,-0.0078,1.387
11580.00,7.786735,25.03144,-0.000175,24.017224,-0.0078,1.386
11582.00,7.786770,25.03286,-0.000174,24.016815,-0.0078,1.387
11584.00,7.787104,25.03256,-0.000175,24.016198,-0.0078,1.387
11586.00,7.787075,25.03282,-0.000174,24.017429,-0.0078,1.387
11588.00,7.785258,25.03280,-0.000174,24.017136,-0.0078,1.386
11590.00,7.785236,25.03295,-0.000174,24.017098,-0.0078,1.386
11592.00,7.787391,25.03326,-0.000174,24.017397,-0.0078,1.387
11594.00,7.788182,25.03322,-0.000175,24.017415,-0.0078,1.388
11596.00,7.787631,25.03273,-0.000175,24.016576,-0.0078,1.387
11598.00,7.788138,25.03324,-0.000175,24.016847,-0.0078,1.387
11600.00,7.788413,25.03324,-0.000174,24.017457,-0.0078,1.387
11602.00,7.788107,25.03313,-0.000174,24.016996,-0.0078,1.387
11604.00,7.788242,25.03299,-0.000174,24.017067,-0.0078,1.387
11606.00,7.788532,25.03266,-0.000175,24.016851,-0.0078,1.387
11608.00,7.789026,25.03265,-0.000174,24.016951,-0.0078,1.387
11610.00,7.788336,25.03290,-0.000175,24.017533,-0.0078,1.388
11612.00,7.787552,25.03248,-0.000175,24.017522,-0.0078,1.387
11614.00,7.788187,25.03243,-0.000174,24.016969,-0.0078,1.387
11616.00,7.788409,25.03264,-0.000174,24.017284,-0.0077,1.387
11618.00,7.788597,25.03297,-0.000173,24.017364,-0.0078,1.386
11620.00,7.788356,25.03321,-0.000173,24.016866,-0.0077,1.387
11622.00,7.787860,25.03351,-0.000174,24.017074,-0.0078,1.387
11624.00,7.788239,25.03269,-0.000174,24.017453,-0.0078,1.387
11626.00,7.788083,25.03283,-0.000174,24.017259,-0.0077,1.387
11628.00,7.788642,25.03221,-0.000173,24.017888,-0.0077,1.387
11630.00,7.788951,25.03131,-0.000174,24.017716,-0.0077,1.387
11632.00,7.789101,25.03214,-0.000174,24.017433,-0.0077,1.387
11634.00,7.788465,25.03219,-0.000173,24.017623,-0.0078,1.387
11636.00,7.788770,25.03144,-0.000174,24.016320,-0.0078,1.387
11638.00,7.789172,25.03181,-0.000174,24.017040,-0.0078,1.387
11640.00,7.788896,25.03169,-0.000173,24.017279,-0.0077,1.387
11642.00,7.788577,25.03144,-0.000174,24.017007,-0.0077,1.387
11644.00,7.787619,25.03128,-0.000175,24.017058,-0.0077,1.387
11646.00,7.787306,25.03130,-0.000175,24.016592,-0.0078,1.387
11648.00,7.787674,25.03158,-0.000174,24.017292,-0.0078,1.387
11650.00,7.788457,25.03157,-0.000172,24.016974,-0.0077,1.387
11652.00,7.788566,25.03210,-0.000175,24.016855,-0.0078,1.387
11654.00,7.788318,25.03229,-0.000175,24.016789,-0.0078,1.387
11656.00,7.788006,25.03213,-0.000174,24.017078,-0.0078,1.387
11658.00,7.787495,25.03236,-0.000174,24.017107,-0.0078,1.387
11660.00,7.787579,25.03148,-0.000175,24.017179,-0.0078,1.387
11662.00,7.787637,25.03133,-0.000175,24.017054,-0.0078,1.386
11664.00,7.787615,25.03177,-0.000175,24.016875,-0.0078,1.387
11666.00,7.787793,25.03171,-0.000175,24.017406,-0.0078,1.387
11668.00,7.787254,25.03243,-0.000175,24.016886,-0.0078,1.387
11670.00,7.787132,25.03177,-0.000174,24.017313,-0.0077,1.387
11672.00,7.788347,25.03145,-0.000175,24.016797,-0.0078,1.387
11674.00,7.788391,25.03052,-0.000174,24.016583,-0.0078,1.386
11676.00,7.788260,25.03079,-0.000175,24.016601,-0.0078,1.387
11678.00,7.788479,25.03151,-0.000174,24.017339,-0.0078,1.387
11680.00,7.788253,25.03155,-0.000175,24.016764,-0.0077,1.387
11682.00,7.788232,25.03201,-0.000175,24.016436,-0.0078,1.387
11684.00,7.787630,25.03177,-0.000174,24.017056,-0.0078,1.387
11686.00,7.787037,25.03127,-0.000174,24.017315,-0.0078,1.387
11688.00,7.787200,25.03121,-0.000175,24.017005,-0.0078,1.387
11690.00,7.787140,25.03067,-0.000175,24.016853,-0.0078,1.387
11692.00,7.787958,25.03075,-0.000175,24.016898,-0.0078,1.387
11694.00,7.788173,25.03114,-0.000174,24.016853,-0.0078,1.387
11696.00,7.787361,25.03089,-0.000175,24.017105,-0.0078,1.387
11698.00,7.787352,25.03064,-0.000175,24.016960,-0.0078,1.387
11700.00,7.788490,25.03120,-0.000175,24.017161,-0.0078,1.387
11702.00,7.789011,25.03129,-0.000175,24.017016,-0.0078,1.387
11704.00,7.788770,25.03171,-0.000174,24.017029,-0.0078,1.387
11706.00,7.788387,25.03191,-0.000173,24.017647,-0.0078,1.387
11708.00,7.787744,25.03205,-0.000173,24.016719,-0.0078,1.387
11710.00,7.787883,25.03190,-0.000174,24.017486,-0.0078,1.387
11712.00,7.788630,25.03150,-0.000174,24.017210,-0.0078,1.386
11714.00,7.789011,25.03130,-0.000174,24.016769,-0.0078,1.387
11716.00,7.789224,25.03113,-0.000174,24.016592,-0.0078,1.387
11718.00,7.789147,25.03151,-0.000174,24.017350,-0.0078,1.387
11720.00,7.788723,25.03128,-0.000175,24.017074,-0.0078,1.386
11722.00,7.788047,25.03118,-0.000174,24.016400,-0.0078,1.387
11724.00,7.787340,25.03109,-0.000175,24.016822,-0.0078,1.387
11726.00,7.787836,25.03143,-0.000176,24.017137,-0.0077,1.387
11728.00,7.787871,25.03150,-0.000176,24.017009,-0.0078,1.386
11730.00,7.788706,25.03112,-0.000175,24.017281,-0.0078,1.387
11732.00,7.788892,25.03160,-0.000175,24.017128,-0.0078,1.388
11734.00,7.789148,25.03194,-0.000175,24.016489,-0.0078,1.387
11736.00,7.788130,25.03137,-0.000175,24.016525,-0.0077,1.387
11738.00,7.787553,25.03111,-0.000175,24.016837,-0.0078,1.387
11740.00,7.787623,25.03097,-0.000175,24.017455,-0.0078,1.387
11742.00,7.787852,25.03173,-0.000175,24.016983,-0.0078,1.387
11744.00,7.786901,25.03151,-0.000175,24.017442,-0.0078,1.387
11746.00,7.787397,25.03140,-0.000174,24.017076,-0.0078,1.387
11748.00,7.788893,25.03149,-0.000174,24.017094,-0.0078,1.387
11750.00,7.789469,25.03127,-0.000174,24.016682,-0.0077,1.388
11752.00,7.789639,25.03092,-0.000175,24.016954,-0.0077,1.387
11754.00,7.790094,25.03025,-0.000175,24.017132,-0.0078,1.387
11756.00,7.790813,25.03047,-0.000175,24.017418,-0.0078,1.387
11758.00,7.790068,25.03156,-0.000174,24.016895,-0.0077,1.386
11760.00,7.789617,25.03198,-0.000174,24.016896,-0.0078,1.387
11762.00,7.789891,25.03150,-0.000173,24.016931,-0.0078,1.387
11764.00,7.789009,25.03095,-0.000174,24.016958,-0.0078,1.387
11766.00,7.787670,25.03123,-0.000175,24.017404,-0.0078,1.387
11768.00,7.787030,25.03139,-0.000176,24.016630,-0.0078,1.387
11770.00,7.787274,25.03186,-0.000175,24.016777,-0.0078,1.387
11772.00,7.789211,25.03153,-0.000175,24.017574,-0.0077,1.387
11774.00,7.790485,25.03146,-0.000175,24.016973,-0.0078,1.386
11776.00,7.790755,25.03099,-0.000174,24.016492,-0.0078,1.387
11778.00,7.791038,25.03159,-0.000174,24.016673,-0.0078,1.387
11780.00,7.790701,25.03088,-0.000175,24.016595,-0.0078,1.387
11782.00,7.790825,25.03131,-0.000175,24.017413,-0.0078,1.387
11784.00,7.790921,25.03172,-0.000175,24.017409,-0.0078,1.387
11786.00,7.790474,25.03122,-0.000175,24.016989,-0.0078,1.387
11788.00,7.789935,25.03206,-0.000175,24.016813,-0.0078,1.387
11790.00,7.789343,25.03217,-0.000174,24.017148,-0.0078,1.387
11792.00,7.788467,25.03230,-0.000174,24.017310,-0.0078,1.387
11794.00,7.788103,25.03158,-0.000174,24.017625,-0.0078,1.387
11796.00,7.788747,25.03145,-0.000176,24.016762,-0.0078,1.387
11798.00,7.788657,25.03140,-0.000175,24.016726,-0.0078,1.387
11800.00,7.788020,25.03054,-0.000174,24.017466,-0.0078,1.387
11802.00,7.788068,25.03110,-0.000174,24.016623,-0.0078,1.386
11804.00,7.788359,25.03165,-0.000174,24.016690,-0.0077,1.387
11806.00,7.788447,25.03142,-0.000174,24.017428,-0.0078,1.387
11808.00,7.788713,25.03121,-0.000175,24.017099,-0.0078,1.388
11810.00,7.787633,25.03101,-0.000175,24.017272,-0.0078,1.388
11812.00,7.787751,25.03124,-0.000174,24.016717,-0.0078,1.388
11814.00,7.787450,25.03122,-0.000175,24.017221,-0.0078,1.387
11816.00,7.788055,25.03168,-0.000174,24.017275,-0.0078,1.387
11818.00,7.789677,25.03241,-0.000174,24.016842,-0.0078,1.387
11820.00,7.789847,25.03253,-0.000175,24.016597,-0.0078,1.387
11822.00,7.788953,25.03103,-0.000175,24.017235,-0.0078,1.387
11824.00,7.788240,25.03113,-0.000174,24.016920,-0.0078,1.386
11826.00,7.788120,25.03147,-0.000174,24.017085,-0.0078,1.387
11828.00,7.788932,25.03154,-0.000174,24.016867,-0.0078,1.388
11830.00,7.789224,25.03105,-0.000175,24.017710,-0.0078,1.387
11832.00,7.789956,25.03104,-0.000175,24.017359,-0.0078,1.387
11834.00,7.789769,25.03178,-0.000174,24.016498,-0.0078,1.387
11836.00,7.789363,25.03240,-0.000174,24.017128,-0.0078,1.387
11838.00,7.789574,25.03186,-0.000175,24.017021,-0.0078,1.388
11840.00,7.789883,25.03225,-0.000174,24.016586,-0.0077,1.387
11842.00,7.789798,25.03280,-0.000175,24.017027,-0.0078,1.387
11844.00,7.789178,25.03337,-0.000174,24.017565,-0.0078,1.386
11846.00,7.789279,25.03334,-0.000174,24.016904,-0.0078,1.386
11848.00,7.788659,25.03327,-0.000173,24.016806,-0.0078,1.387
11850.00,7.786876,25.03327,-0.000175,24.017342,-0.0078,1.387
11852.00,7.786881,25.03327,-0.000175,24.017234,-0.0078,1.387
11854.00,7.786170,25.03305,-0.000175,24.017049,-0.0078,1.388
11856.00,7.786064,25.03292,-0.000175,24.016577,-0.0078,1.387
11858.00,7.787958,25.03286,-0.000174,24.017915,-0.0078,1.387
11860.00,7.789639,25.03330,-0.000175,24.017556,-0.0078,1.388
11862.00,7.789787,25.03255,-0.000175,24.017000,-0.0078,1.387
11864.00,7.790632,25.03301,-0.000174,24.017014,-0.0078,1.387
11866.00,7.790535,25.03306,-0.000173,24.017313,-0.0077,1.387
11868.00,7.789766,25.03266,-0.000174,24.017297,-0.0078,1.387
11870.00,7.789295,25.03305,-0.000175,24.016886,-0.0078,1.387
11872.00,7.789883,25.03230,-0.000174,24.017524,-0.0078,1.387
11874.00,7.790204,25.03180,-0.000174,24.017241,-0.0078,1.387
11876.00,7.788404,25.03286,-0.000174,24.017194,-0.0078,1.387
11878.00,7.787265,25.03307,-0.000174,24.017284,-0.0078,1.387
11880.00,7.787881,25.03262,-0.000175,24.017286,-0.0078,1.387
11882.00,7.787535,25.03232,-0.000173,24.017475,-0.0078,1.387
11884.00,7.787412,25.03322,-0.000173,24.017714,-0.0078,1.387
11886.00,7.787994,25.03260,-0.000174,24.017038,-0.0078,1.387
11888.00,7.787908,25.03269,-0.000174,24.016833,-0.0078,1.387
11890.00,7.787378,25.03206,-0.000175,24.017230,-0.0078,1.387
11892.00,7.786519,25.03227,-0.000174,24.016931,-0.0078,1.386
11894.00,7.786079,25.03232,-0.000174,24.016811,-0.0078,1.387
11896.00,7.786194,25.03183,-0.000174,24.016574,-0.0078,1.387
11898.00,7.786358,25.03210,-0.000174,24.016822,-0.0078,1.387
11900.00,7.786881,25.03235,-0.000175,24.016987,-0.0078,1.387
11902.00,7.787463,25.03229,-0.000175,24.017321,-0.0078,1.387
11904.00,7.787053,25.03294,-0.000173,24.017072,-0.0077,1.387
11906.00,7.787419,25.03273,-0.000175,24.016498,-0.0078,1.387
11908.00,7.788446,25.03329,-0.000174,24.016851,-0.0078,1.387
11910.00,7.788820,25.03369,-0.000175,24.017255,-0.0078,1.388
11912.00,7.788772,25.03324,-0.000175,24.016762,-0.0078,1.388
11914.00,7.789080,25.03310,-0.000175,24.017261,-0.0078,1.387
11916.00,7.789150,25.03262,-0.000174,24.016875,-0.0078,1.387
11918.00,7.788416,25.03363,-0.000174,24.016978,-0.0078,1.387
11920.00,7.787658,25.03296,-0.000174,24.016677,-0.0078,1.387
11922.00,7.789710,25.03191,-0.000174,24.016380,-0.0078,1.387
11924.00,7.790365,25.03143,-0.000175,24.017139,-0.0078,1.387
11926.00,7.790222,25.03264,-0.000174,24.017592,-0.0078,1.387
11928.00,7.790689,25.03331,-0.000174,24.016784,-0.0078,1.387
11930.00,7.790093,25.03278,-0.000175,24.016768,-0.0078,1.388
11932.00,7.789242,25.03341,-0.000175,24.017101,-0.0078,1.388
11934.00,7.789181,25.03260,-0.000175,24.016650,-0.0078,1.387
11936.00,7.789257,25.03221,-0.000175,24.016954,-0.0078,1.387
11938.00,7.787836,25.03308,-0.000175,24.017179,-0.0078,1.387
11940.00,7.787207,25.03233,-0.000175,24.017049,-0.0078,1.387
11942.00,7.788478,25.03162,-0.000175,24.016991,-0.0078,1.387
11944.00,7.788905,25.03204,-0.000175,24.017145,-0.0078,1.387
11946.00,7.788783,25.03318,-0.000174,24.017159,-0.0077,1.387
11948.00,7.788954,25.03326,-0.000175,24.016882,-0.0078,1.387
11950.00,7.788960,25.03304,-0.000174,24.017145,-0.0078,1.387
11952.00,7.788943,25.03358,-0.000174,24.017605,-0.0077,1.387
11954.00,7.788857,25.03327,-0.000175,24.016726,-0.0078,1.387
11956.00,7.788136,25.03278,-0.000176,24.017525,-0.0078,1.387
11958.00,7.787260,25.03335,-0.000174,24.017076,-0.0078,1.387
11960.00,7.787585,25.03342,-0.000176,24.016956,-0.0078,1.387
11962.00,7.788070,25.03286,-0.000175,24.016907,-0.0078,1.387
11964.00,7.788561,25.03198,-0.000174,24.016701,-0.0078,1.387
11966.00,7.788260,25.03243,-0.000175,24.016750,-0.0077,1.388
11968.00,7.786985,25.03291,-0.000175,24.017025,-0.0078,1.387
11970.00,7.787198,25.03297,-0.000174,24.016853,-0.0077,1.388
11972.00,7.788312,25.03303,-0.000175,24.017431,-0.0077,1.387
11974.00,7.787762,25.03339,-0.000175,24.017286,-0.0078,1.387
11976.00,7.788211,25.03357,-0.000174,24.017422,-0.0078,1.386
11978.00,7.788543,25.03419,-0.000174,24.016762,-0.0078,1.387
11980.00,7.787706,25.03288,-0.000174,24.017235,-0.0078,1.387
11982.00,7.787446,25.03236,-0.000174,24.017201,-0.0078,1.387
11984.00,7.788240,25.03340,-0.000175,24.017563,-0.0078,1.388
11986.00,7.788014,25.03334,-0.000175,24.017435,-0.0078,1.388
11988.00,7.786570,25.03249,-0.000175,24.017893,-0.0078,1.387
11990.00,7.786753,25.03226,-0.000174,24.017478,-0.0078,1.387
11992.00,7.787564,25.03181,-0.000174,24.016980,-0.0078,1.387
11994.00,7.788219,25.03180,-0.000174,24.017127,-0.0078,1.387
11996.00,7.789678,25.03265,-0.000174,24.016740,-0.0078,1.387
11998.00,7.789787,25.03289,-0.000175,24.017253,-0.0078,1.387
12000.00,7.788363,25.03354,-0.000175,24.017089,-0.0078,1.388
12002.00,7.787966,25.03274,-0.000175,24.016746,-0.0078,1.388
12004.00,7.788629,25.03280,-0.000175,24.016804,-0.0078,1.388
@20,12.0000,24.0
12006.00,7.789790,25.03242,-0.000175,24.017137,-0.0078,1.387
12008.00,7.787745,25.03359,-0.000174,24.017614,-0.0077,1.387
12010.00,7.780727,25.03364,-0.000173,24.016706,-0.0078,1.386
12012.00,7.768953,25.03316,-0.000174,24.017050,-0.0078,1.386
12014.00,7.751270,25.03286,-0.000173,24.017464,-0.0078,1.386
12016.00,7.737585,25.03345,-0.000173,24.017750,-0.0078,1.387
12018.00,7.729240,25.03279,-0.000173,24.017331,-0.0078,1.387
12020.00,7.722264,25.03317,-0.000175,24.016987,-0.0078,1.387
12022.00,7.716133,25.03287,-0.000174,24.016566,-0.0078,1.388
12024.00,7.709969,25.03267,-0.000176,24.017083,-0.0078,1.388
12026.00,7.703232,25.03291,-0.000176,24.017368,-0.0078,1.388
12028.00,7.696972,25.03272,-0.000177,24.018013,-0.0078,1.389
12030.00,7.691039,25.03303,-0.000176,24.017596,-0.0077,1.389
12032.00,7.688975,25.03335,-0.000175,24.016974,-0.0078,1.389
12034.00,7.692895,25.03274,-0.000174,24.016920,-0.0078,1.389
12036.00,7.702048,25.03369,-0.000175,24.016686,-0.0078,1.390
12038.00,7.715016,25.03352,-0.000176,24.016804,-0.0077,1.389
12040.00,7.724904,25.03371,-0.000176,24.017449,-0.0078,1.388
12042.00,7.731859,25.03433,-0.000174,24.017043,-0.0078,1.388
12044.00,7.736268,25.03355,-0.000173,24.017424,-0.0078,1.388
12046.00,7.740706,25.03360,-0.000174,24.017551,-0.0078,1.388
12048.00,7.745660,25.03351,-0.000174,24.017607,-0.0078,1.387
12050.00,7.750986,25.03339,-0.000173,24.017417,-0.0078,1.388
12052.00,7.756603,25.03361,-0.000175,24.016798,-0.0078,1.388
12054.00,7.761472,25.03359,-0.000175,24.016731,-0.0078,1.388
12056.00,7.766329,25.03382,-0.000174,24.016922,-0.0077,1.387
12058.00,7.769878,25.03338,-0.000174,24.017027,-0.0078,1.387
12060.00,7.772473,25.03390,-0.000173,24.017253,-0.0078,1.388
12062.00,7.774621,25.03360,-0.000174,24.016962,-0.0078,1.387
12064.00,7.776620,25.03326,-0.000174,24.017000,-0.0078,1.387
12066.00,7.778037,25.03367,-0.000174,24.017665,-0.0078,1.387
12068.00,7.779313,25.03359,-0.000174,24.016931,-0.0078,1.387
12070.00,7.780150,25.03304,-0.000174,24.016788,-0.0078,1.388
12072.00,7.781752,25.03264,-0.000174,24.017221,-0.0078,1.387
12074.00,7.782428,25.03300,-0.000173,24.016675,-0.0078,1.387
12076.00,7.783886,25.03332,-0.000173,24.016855,-0.0078,1.387
12078.00,7.785597,25.03290,-0.000174,24.017321,-0.0077,1.388
12080.00,7.786727,25.03295,-0.000175,24.016974,-0.0078,1.387
12082.00,7.785902,25.03293,-0.000176,24.016967,-0.0078,1.387
12084.00,7.786065,25.03246,-0.000175,24.017034,-0.0078,1.387
12086.00,7.786413,25.03334,-0.000174,24.016728,-0.0078,1.387
12088.00,7.786383,25.03327,-0.000174,24.016884,-0.0078,1.387
12090.00,7.786728,25.03246,-0.000175,24.017756,-0.0078,1.388
12092.00,7.786839,25.03306,-0.000175,24.017893,-0.0078,1.387
12094.00,7.785755,25.03347,-0.000175,24.017192,-0.0077,1.388
12096.00,7.785871,25.03328,-0.000175,24.017783,-0.0078,1.388
12098.00,7.786254,25.03358,-0.000174,24.016976,-0.0078,1.388
12100.00,7.785732,25.03353,-0.000174,24.017212,-0.0078,1.387
12102.00,7.786323,25.03341,-0.000174,24.016771,-0.0078,1.387
12104.00,7.786127,25.03417,-0.000174,24.017083,-0.0078,1.388
12106.00,7.785287,25.03412,-0.000175,24.017061,-0.0078,1.388
12108.00,7.785617,25.03454,-0.000175,24.016945,-0.0078,1.388
12110.00,7.785267,25.03415,-0.000174,24.017052,-0.0078,1.387
12112.00,7.784767,25.03364,-0.000175,24.016641,-0.0078,1.388
12114.00,7.785250,25.03422,-0.000174,24.017005,-0.0078,1.387
12116.00,7.785617,25.03359,-0.000174,24.016345,-0.0078,1.387
12118.00,7.784821,25.03375,-0.000175,24.016726,-0.0078,1.387
12120.00,7.784047,25.03330,-0.000174,24.016432,-0.0078,1.387
12122.00,7.784434,25.03334,-0.000173,24.016898,-0.0078,1.387
12124.00,7.785139,25.03387,-0.000176,24.017116,-0.0078,1.387
12126.00,7.785037,25.03304,-0.000175,24.016766,-0.0078,1.388
12128.00,7.785874,25.03262,-0.000175,24.016953,-0.0078,1.387
12130.00,7.785089,25.03345,-0.000175,24.017331,-0.0078,1.387
12132.00,7.783358,25.03381,-0.000174,24.017828,-0.0078,1.387
12134.00,7.783812,25.03386,-0.000175,24.017422,-0.0078,1.388
12136.00,7.786471,25.03454,-0.000175,24.017315,-0.0078,1.388
12138.00,7.787291,25.03450,-0.000175,24.017451,-0.0078,1.388
12140.00,7.786895,25.03474,-0.000175,24.016528,-0.0078,1.388
12142.00,7.787204,25.03419,-0.000175,24.016492,-0.0078,1.387
12144.00,7.787859,25.03324,-0.000175,24.016780,-0.0078,1.388
12146.00,7.787345,25.03342,-0.000175,24.017248,-0.0078,1.388
12148.00,7.787353,25.03355,-0.000174,24.016405,-0.0078,1.387
12150.00,7.788103,25.03340,-0.000175,24.016690,-0.0078,1.387
12152.00,7.787622,25.03366,-0.000175,24.016900,-0.0078,1.388
12154.00,7.786895,25.03437,-0.000175,24.017152,-0.0078,1.387
12156.00,7.786995,25.03473,-0.000175,24.016146,-0.0077,1.388
12158.00,7.786412,25.03431,-0.000174,24.016954,-0.0078,1.387
12160.00,7.786857,25.03424,-0.000174,24.017067,-0.0078,1.388
12162.00,7.786819,25.03490,-0.000174,24.016710,-0.0078,1.388
12164.00,7.787588,25.03584,-0.000175,24.016661,-0.0078,1.387
12166.00,7.787282,25.03475,-0.000175,24.017328,-0.0078,1.387
12168.00,7.787251,25.03436,-0.000174,24.017174,-0.0078,1.388
12170.00,7.787157,25.03552,-0.000174,24.016779,-0.0077,1.387
12172.00,7.786575,25.03436,-0.000174,24.016842,-0.0078,1.388
12174.00,7.787192,25.03436,-0.000174,24.017040,-0.0078,1.388
12176.00,7.788462,25.03438,-0.000174,24.017859,-0.0078,1.388
12178.00,7.788845,25.03442,-0.000174,24.017208,-0.0078,1.387
12180.00,7.789380,25.03470,-0.000173,24.016324,-0.0078,1.387
12182.00,7.788653,25.03381,-0.000174,24.016856,-0.0078,1.387
12184.00,7.788177,25.03345,-0.000173,24.017205,-0.0078,1.387
12186.00,7.788988,25.03430,-0.000174,24.016750,-0.0078,1.387
12188.00,7.789694,25.03328,-0.000174,24.016481,-0.0078,1.387
12190.00,7.789717,25.03404,-0.000174,24.017049,-0.0078,1.387
12192.00,7.788998,25.03459,-0.000174,24.016875,-0.0078,1.387
12194.00,7.788181,25.03434,-0.000175,24.016717,-0.0078,1.388
12196.00,7.788493,25.03352,-0.000175,24.016809,-0.0078,1.388
12198.00,7.789032,25.03371,-0.000175,24.017116,-0.0078,1.387
12200.00,7.788375,25.03417,-0.000175,24.016842,-0.0078,1.388
12202.00,7.787797,25.03449,-0.000175,24.017199,-0.0078,1.388
12204.00,7.787407,25.03515,-0.000175,24.017442,-0.0078,1.387
12206.00,7.787414,25.03505,-0.000174,24.017145,-0.0078,1.387
12208.00,7.787218,25.03408,-0.000173,24.016962,-0.0078,1.387
12210.00,7.787509,25.03422,-0.000174,24.017128,-0.0078,1.388
12212.00,7.788255,25.03450,-0.000175,24.017408,-0.0078,1.387
12214.00,7.788538,25.03505,-0.000176,24.017815,-0.0078,1.388
12216.00,7.788088,25.03434,-0.000175,24.016882,-0.0078,1.387
12218.00,7.787941,25.03431,-0.000174,24.016808,-0.0078,1.387
12220.00,7.787017,25.03526,-0.000174,24.016692,-0.0078,1.388
12222.00,7.786453,25.03539,-0.000175,24.016507,-0.0078,1.388
12224.00,7.788241,25.03493,-0.000175,24.016851,-0.0078,1.388
12226.00,7.790008,25.03419,-0.000175,24.017302,-0.0078,1.388
12228.00,7.790208,25.03494,-0.000175,24.017145,-0.0078,1.388
12230.00,7.788885,25.03435,-0.000175,24.016871,-0.0078,1.387
12232.00,7.789303,25.03456,-0.000176,24.016508,-0.0078,1.388
12234.00,7.789284,25.03465,-0.000175,24.017194,-0.0078,1.388
12236.00,7.788655,25.03425,-0.000174,24.017116,-0.0078,1.388
12238.00,7.789530,25.03385,-0.000174,24.017032,-0.0078,1.388
12240.00,7.791098,25.03313,-0.000174,24.016777,-0.0077,1.387
12242.00,7.790782,25.03345,-0.000174,24.017170,-0.0078,1.387
12244.00,7.789211,25.03281,-0.000173,24.017105,-0.0078,1.387
12246.00,7.789008,25.03292,-0.000175,24.016780,-0.0078,1.388
12248.00,7.789461,25.03257,-0.000174,24.016559,-0.0077,1.388
12250.00,7.789059,25.03320,-0.000174,24.016557,-0.0078,1.388
12252.00,7.788768,25.03286,-0.000174,24.017293,-0.0078,1.387
12254.00,7.789442,25.03244,-0.000174,24.017446,-0.0078,1.387
12256.00,7.789746,25.03318,-0.000175,24.016983,-0.0078,1.388
12258.00,7.789451,25.03299,-0.000175,24.017145,-0.0078,1.388
12260.00,7.788650,25.03320,-0.000175,24.017360,-0.0078,1.388
12262.00,7.789006,25.03336,-0.000174,24.016987,-0.0078,1.387
12264.00,7.789432,25.03285,-0.000173,24.017435,-0.0078,1.387
12266.00,7.789860,25.03243,-0.000175,24.016915,-0.0078,1.387
12268.00,7.789433,25.03264,-0.000174,24.016798,-0.0078,1.388
12270.00,7.789513,25.03188,-0.000175,24.017143,-0.0078,1.388
12272.00,7.789463,25.03120,-0.000174,24.016501,-0.0078,1.388
12274.00,7.789643,25.03255,-0.000175,24.016951,-0.0078,1.388
12276.00,7.789013,25.03195,-0.000174,24.016681,-0.0078,1.387
12278.00,7.789437,25.03200,-0.000174,24.017810,-0.0078,1.387
12280.00,7.789035,25.03228,-0.000174,24.017321,-0.0078,1.388
12282.00,7.789055,25.03308,-0.000175,24.017034,-0.0078,1.388
12284.00,7.789036,25.03265,-0.000176,24.016898,-0.0078,1.388
12286.00,7.787893,25.03245,-0.000176,24.017964,-0.0078,1.387
12288.00,7.787985,25.03277,-0.000175,24.016773,-0.0078,1.388
12290.00,7.786888,25.03352,-0.000174,24.016784,-0.0078,1.388
12292.00,7.785158,25.03381,-0.000174,24.017089,-0.0078,1.388
12294.00,7.785922,25.03414,-0.000174,24.016385,-0.0078,1.388
12296.00,7.787329,25.03362,-0.000175,24.016711,-0.0078,1.388
12298.00,7.788596,25.03363,-0.000174,24.017195,-0.0078,1.388
12300.00,7.789219,25.03371,-0.000175,24.016853,-0.0078,1.388
12302.00,7.789317,25.03341,-0.000175,24.017199,-0.0078,1.388
12304.00,7.788700,25.03266,-0.000175,24.016956,-0.0078,1.388
12306.00,7.788608,25.03347,-0.000174,24.017136,-0.0078,1.387
12308.00,7.788895,25.03357,-0.000174,24.016956,-0.0078,1.387
12310.00,7.788178,25.03348,-0.000173,24.016974,-0.0078,1.387
12312.00,7.789022,25.03329,-0.000174,24.016340,-0.0078,1.388
12314.00,7.789433,25.03390,-0.000174,24.016994,-0.0078,1.388
12316.00,7.789082,25.03461,-0.000175,24.017638,-0.0078,1.387
12318.00,7.788802,25.03383,-0.000175,24.016721,-0.0078,1.387
12320.00,7.788872,25.03352,-0.000175,24.017070,-0.0078,1.387
12322.00,7.789052,25.03374,-0.000173,24.017353,-0.0077,1.388
12324.00,7.788726,25.03315,-0.000174,24.017346,-0.0077,1.388
12326.00,7.788148,25.03299,-0.000174,24.016858,-0.0077,1.388
12328.00,7.787504,25.03282,-0.000175,24.017707,-0.0078,1.388
12330.00,7.788220,25.03372,-0.000174,24.016876,-0.0078,1.388
12332.00,7.788359,25.03330,-0.000174,24.017199,-0.0078,1.387
12334.00,7.788664,25.03345,-0.000174,24.017350,-0.0078,1.388
12336.00,7.788333,25.03360,-0.000175,24.017505,-0.0077,1.388
12338.00,7.787836,25.03364,-0.000174,24.017112,-0.0078,1.387
12340.00,7.787898,25.03321,-0.000174,24.017067,-0.0077,1.388
12342.00,7.788569,25.03425,-0.000174,24.017020,-0.0077,1.388
12344.00,7.788804,25.03505,-0.000174,24.016837,-0.0078,1.388
12346.00,7.788900,25.03513,-0.000176,24.017157,-0.0078,1.388
12348.00,7.788914,25.03437,-0.000174,24.016994,-0.0078,1.388
12350.00,7.789681,25.03461,-0.000175,24.017137,-0.0078,1.388
12352.00,7.789376,25.03425,-0.000175,24.016876,-0.0078,1.388
12354.00,7.788599,25.03477,-0.000174,24.016547,-0.0078,1.388
12356.00,7.788692,25.03393,-0.000174,24.016719,-0.0078,1.388
12358.00,7.788826,25.03412,-0.000174,24.016913,-0.0078,1.387
12360.00,7.788907,25.03407,-0.000174,24.017132,-0.0078,1.387
12362.00,7.788342,25.03326,-0.000175,24.017645,-0.0078,1.387
12364.00,7.788520,25.03284,-0.000174,24.017107,-0.0078,1.388
12366.00,7.788705,25.03358,-0.000175,24.017391,-0.0078,1.388
12368.00,7.788798,25.03331,-0.000174,24.017141,-0.0078,1.388
12370.00,7.787522,25.03293,-0.000175,24.017618,-0.0078,1.388
12372.00,7.787163,25.03314,-0.000175,24.016838,-0.0078,1.388
12374.00,7.786973,25.03295,-0.000175,24.017304,-0.0078,1.388
12376.00,7.786281,25.03363,-0.000174,24.017212,-0.0077,1.387
12378.00,7.785925,25.03344,-0.000174,24.017018,-0.0078,1.388
12380.00,7.785341,25.03385,-0.000174,24.016847,-0.0078,1.388
12382.00,7.785231,25.03381,-0.000174,24.016682,-0.0078,1.388
12384.00,7.785548,25.03275,-0.000175,24.017067,-0.0078,1.388
12386.00,7.785027,25.03336,-0.000174,24.017505,-0.0078,1.387
12388.00,7.785391,25.03284,-0.000173,24.017670,-0.0078,1.388
12390.00,7.785899,25.03282,-0.000174,24.017194,-0.0078,1.388
12392.00,7.785597,25.03359,-0.000175,24.017502,-0.0078,1.388
12394.00,7.785358,25.03319,-0.000174,24.017165,-0.0077,1.388
12396.00,7.784146,25.03335,-0.000175,24.016922,-0.0078,1.388
12398.00,7.784723,25.03262,-0.000176,24.017366,-0.0077,1.388
12400.00,7.785330,25.03265,-0.000174,24.016944,-0.0078,1.388
12402.00,7.785831,25.03286,-0.000175,24.017121,-0.0078,1.388
12404.00,7.786445,25.03393,-0.000174,24.017292,-0.0077,1.388
12406.00,7.786472,25.03283,-0.000174,24.016806,-0.0078,1.387
12408.00,7.786264,25.03239,-0.000174,24.017346,-0.0078,1.388
12410.00,7.786956,25.03250,-0.000174,24.016643,-0.0078,1.388
12412.00,7.788311,25.03320,-0.000174,24.017324,-0.0078,1.388
12414.00,7.788663,25.03299,-0.000174,24.017330,-0.0078,1.389
12416.00,7.788744,25.03358,-0.000174,24.016811,-0.0078,1.388
12418.00,7.788912,25.03325,-0.000174,24.017370,-0.0078,1.388
12420.00,7.789336,25.03389,-0.000174,24.017098,-0.0078,1.388
12422.00,7.789022,25.03346,-0.000175,24.017194,-0.0078,1.388
12424.00,7.789166,25.03385,-0.000174,24.017379,-0.0078,1.388
12426.00,7.788580,25.03313,-0.000174,24.017154,-0.0078,1.388
12428.00,7.788508,25.03224,-0.000174,24.017128,-0.0078,1.388
12430.00,7.788800,25.03332,-0.000175,24.018009,-0.0078,1.388
12432.00,7.789023,25.03347,-0.000174,24.017212,-0.0078,1.389
12434.00,7.788520,25.03245,-0.000175,24.017424,-0.0078,1.389
12436.00,7.787597,25.03291,-0.000174,24.018046,-0.0078,1.387
12438.00,7.786633,25.03279,-0.000174,24.017540,-0.0077,1.388
12440.00,7.786001,25.03308,-0.000174,24.016875,-0.0077,1.388
12442.00,7.786398,25.03416,-0.000174,24.017598,-0.0078,1.387
12444.00,7.788564,25.03363,-0.000175,24.017674,-0.0078,1.388
12446.00,7.788349,25.03326,-0.000175,24.016933,-0.0078,1.388
12448.00,7.788434,25.03413,-0.000175,24.016648,-0.0078,1.388
12450.00,7.788502,25.03374,-0.000175,24.017714,-0.0078,1.388
12452.00,7.788357,25.03402,-0.000174,24.017092,-0.0077,1.388
12454.00,7.787848,25.03396,-0.000175,24.017883,-0.0078,1.388
12456.00,7.787651,25.03367,-0.000173,24.017640,-0.0077,1.387
12458.00,7.787974,25.03368,-0.000174,24.017127,-0.0077,1.388
12460.00,7.788751,25.03361,-0.000175,24.016824,-0.0077,1.388
12462.00,7.788796,25.03377,-0.000175,24.017658,-0.0078,1.389
12464.00,7.788350,25.03382,-0.000176,24.016920,-0.0078,1.388
12466.00,7.787843,25.03431,-0.000174,24.017125,-0.0078,1.388
12468.00,7.788110,25.03464,-0.000173,24.016980,-0.0078,1.388
12470.00,7.788041,25.03421,-0.000173,24.016779,-0.0078,1.388
12472.00,7.787121,25.03389,-0.000174,24.017197,-0.0078,1.388
12474.00,7.786562,25.03395,-0.000173,24.017154,-0.0078,1.387
12476.00,7.787753,25.03400,-0.000174,24.017400,-0.0078,1.388
12478.00,7.788377,25.03418,-0.000175,24.017253,-0.0077,1.388
12480.00,7.787922,25.03481,-0.000175,24.017310,-0.0078,1.388
12482.00,7.789034,25.03426,-0.000174,24.016905,-0.0078,1.388
12484.00,7.790316,25.03408,-0.000174,24.017748,-0.0078,1.388
12486.00,7.790264,25.03349,-0.000174,24.017500,-0.0078,1.388
12488.00,7.789715,25.03387,-0.000174,24.017591,-0.0078,1.388
12490.00,7.789297,25.03357,-0.000174,24.017174,-0.0078,1.388
12492.00,7.788871,25.03373,-0.000175,24.017732,-0.0078,1.389
12494.00,7.788403,25.03432,-0.000174,24.017732,-0.0077,1.388
12496.00,7.788862,25.03403,-0.000174,24.017286,-0.0078,1.388
12498.00,7.789489,25.03417,-0.000173,24.017388,-0.0078,1.387
12500.00,7.789545,25.03402,-0.000173,24.017259,-0.0078,1.387
12502.00,7.789057,25.03491,-0.000173,24.017147,-0.0078,1.388
12504.00,7.788773,25.03371,-0.000173,24.016818,-0.0078,1.388
12506.00,7.789264,25.03334,-0.000174,24.017031,-0.0078,1.388
12508.00,7.789292,25.03346,-0.000174,24.017234,-0.0078,1.388
12510.00,7.789452,25.03398,-0.000174,24.017147,-0.0078,1.388
12512.00,7.789939,25.03371,-0.000174,24.017123,-0.0078,1.388
12514.00,7.790678,25.03450,-0.000175,24.016744,-0.0078,1.388
12516.00,7.789587,25.03475,-0.000174,24.017399,-0.0078,1.388
12518.00,7.788693,25.03400,-0.000175,24.017545,-0.0078,1.388
12520.00,7.788690,25.03445,-0.000175,24.017754,-0.0078,1.388
12522.00,7.789035,25.03455,-0.000175,24.017734,-0.0078,1.388
12524.00,7.788450,25.03357,-0.000175,24.017420,-0.0078,1.388
12526.00,7.788590,25.03418,-0.000175,24.017108,-0.0077,1.388
12528.00,7.789089,25.03310,-0.000174,24.017475,-0.0078,1.388
12530.00,7.789418,25.03351,-0.000174,24.017553,-0.0078,1.388
12532.00,7.788908,25.03393,-0.000175,24.017234,-0.0078,1.388
12534.00,7.788359,25.03361,-0.000175,24.016592,-0.0078,1.388
12536.00,7.788159,25.03373,-0.000173,24.017411,-0.0078,1.388
12538.00,7.787358,25.03447,-0.000174,24.016769,-0.0078,1.388
12540.00,7.787467,25.03519,-0.000174,24.016795,-0.0078,1.388
12542.00,7.789156,25.03445,-0.000173,24.016731,-0.0078,1.388
12544.00,7.788977,25.03409,-0.000174,24.016563,-0.0078,1.388
12546.00,7.788316,25.03383,-0.000174,24.017814,-0.0078,1.388
12548.00,7.787938,25.03419,-0.000174,24.017297,-0.0078,1.387
12550.00,7.788118,25.03430,-0.000172,24.018098,-0.0078,1.388
12552.00,7.787028,25.03419,-0.000173,24.016856,-0.0078,1.388
12554.00,7.785341,25.03464,-0.000173,24.016682,-0.0077,1.389
12556.00,7.785516,25.03510,-0.000174,24.017409,-0.0078,1.388
12558.00,7.785295,25.03395,-0.000175,24.017282,-0.0078,1.389
12560.00,7.785635,25.03437,-0.000175,24.017018,-0.0078,1.389
12562.00,7.786859,25.03403,-0.000175,24.016808,-0.0078,1.388
12564.00,7.786375,25.03395,-0.000175,24.016764,-0.0078,1.388
12566.00,7.787037,25.03379,-0.000174,24.017119,-0.0078,1.389
12568.00,7.788616,25.03390,-0.000173,24.017150,-0.0077,1.388
12570.00,7.790215,25.03330,-0.000174,24.017284,-0.0077,1.388
12572.00,7.792163,25.03340,-0.000174,24.017141,-0.0077,1.388
12574.00,7.791850,25.03372,-0.000174,24.016653,-0.0077,1.388
12576.00,7.791561,25.03396,-0.000175,24.017021,-0.0078,1.388
12578.00,7.791532,25.03399,-0.000175,24.017406,-0.0078,1.388
12580.00,7.790907,25.03318,-0.000175,24.016238,-0.0078,1.388
12582.00,7.790692,25.03316,-0.000174,24.016217,-0.0078,1.388
12584.00,7.789958,25.03349,-0.000174,24.016739,-0.0078,1.388
12586.00,7.789722,25.03419,-0.000174,24.016739,-0.0078,1.388
12588.00,7.789362,25.03384,-0.000175,24.016534,-0.0077,1.388
12590.00,7.789817,25.03407,-0.000174,24.016804,-0.0078,1.388
12592.00,7.789291,25.03360,-0.000174,24.015972,-0.0078,1.388
12594.00,7.789072,25.03455,-0.000174,24.016866,-0.0078,1.388
12596.00,7.787540,25.03399,-0.000174,24.016728,-0.0078,1.388
12598.00,7.787188,25.03377,-0.000174,24.016648,-0.0078,1.389
12600.00,7.786726,25.03395,-0.000174,24.017081,-0.0077,1.388
12602.00,7.789021,25.03430,-0.000174,24.017060,-0.0078,1.388
12604.00,7.791003,25.03487,-0.000174,24.017493,-0.0077,1.388
12606.00,7.790801,25.03356,-0.000175,24.016820,-0.0078,1.388
@21,12.0000,24.0
12608.00,7.788100,25.03419,-0.000175,24.016771,-0.0078,1.389
12610.00,7.781111,25.03436,-0.000175,24.017154,-0.0078,1.387
12612.00,7.769755,25.03397,-0.000173,24.017011,-0.0078,1.387
12614.00,7.754775,25.03422,-0.000173,24.017043,-0.0078,1.387
12616.00,7.741574,25.03477,-0.000173,24.016833,-0.0078,1.387
12618.00,7.732009,25.03444,-0.000173,24.017065,-0.0078,1.388
12620.00,7.725615,25.03486,-0.000174,24.017079,-0.0078,1.388
12622.00,7.720368,25.03507,-0.000174,24.017451,-0.0078,1.388
12624.00,7.714716,25.03493,-0.000175,24.017331,-0.0078,1.389
12626.00,7.708552,25.03506,-0.000174,24.016945,-0.0077,1.389
12628.00,7.703726,25.03492,-0.000176,24.016672,-0.0078,1.390
12630.00,7.699093,25.03511,-0.000176,24.017257,-0.0078,1.390
12632.00,7.695465,25.03491,-0.000174,24.017493,-0.0077,1.389
12634.00,7.698358,25.03458,-0.000175,24.017331,-0.0077,1.389
12636.00,7.707351,25.03337,-0.000176,24.017018,-0.0078,1.389
12638.00,7.719802,25.03470,-0.000176,24.017321,-0.0078,1.390
12640.00,7.730515,25.03454,-0.000175,24.017467,-0.0077,1.390
12642.00,7.737435,25.03437,-0.000175,24.017612,-0.0077,1.389
12644.00,7.741040,25.03514,-0.000173,24.017725,-0.0077,1.389
12646.00,7.743932,25.03587,-0.000173,24.017893,-0.0078,1.389
12648.00,7.748094,25.03523,-0.000173,24.017275,-0.0077,1.387
12650.00,7.753211,25.03532,-0.000173,24.017056,-0.0078,1.388
12652.00,7.757945,25.03518,-0.000174,24.016811,-0.0078,1.388
12654.00,7.762585,25.03467,-0.000173,24.017076,-0.0078,1.388
12656.00,7.765966,25.03488,-0.000172,24.017377,-0.0078,1.388
12658.00,7.769107,25.03499,-0.000172,24.017177,-0.0078,1.388
12660.00,7.773090,25.03460,-0.000173,24.017000,-0.0078,1.388
12662.00,7.776751,25.03428,-0.000175,24.017110,-0.0078,1.389
12664.00,7.777931,25.03447,-0.000173,24.016601,-0.0078,1.388
12666.00,7.779111,25.03465,-0.000173,24.017580,-0.0078,1.388
12668.00,7.780465,25.03439,-0.000172,24.016916,-0.0078,1.388
12670.00,7.782041,25.03440,-0.000173,24.016974,-0.0078,1.388
12672.00,7.783731,25.03435,-0.000174,24.016644,-0.0078,1.388
12674.00,7.784622,25.03467,-0.000174,24.017205,-0.0077,1.388
12676.00,7.785444,25.03479,-0.000174,24.017170,-0.0078,1.388
12678.00,7.786543,25.03385,-0.000175,24.017540,-0.0078,1.388
12680.00,7.786551,25.03452,-0.000174,24.017208,-0.0077,1.388
12682.00,7.787350,25.03487,-0.000174,24.017335,-0.0077,1.389
12684.00,7.787080,25.03471,-0.000174,24.017612,-0.0078,1.388
12686.00,7.787297,25.03444,-0.000174,24.017021,-0.0078,1.388
12688.00,7.788316,25.03413,-0.000175,24.017065,-0.0077,1.388
12690.00,7.789074,25.03412,-0.000174,24.017428,-0.0077,1.389
12692.00,7.789055,25.03419,-0.000173,24.016862,-0.0078,1.388
12694.00,7.788203,25.03444,-0.000174,24.016643,-0.0078,1.389
12696.00,7.787820,25.03459,-0.000175,24.017629,-0.0078,1.388
12698.00,7.789293,25.03476,-0.000174,24.017188,-0.0078,1.388
12700.00,7.788981,25.03420,-0.000174,24.017143,-0.0078,1.388
12702.00,7.788604,25.03446,-0.000174,24.017079,-0.0078,1.388
12704.00,7.787667,25.03424,-0.000174,24.017310,-0.0078,1.388
12706.00,7.787748,25.03454,-0.000173,24.017005,-0.0078,1.388
12708.00,7.787358,25.03420,-0.000174,24.017148,-0.0078,1.388
12710.00,7.787061,25.03427,-0.000174,24.017040,-0.0078,1.388
12712.00,7.785883,25.03424,-0.000173,24.017065,-0.0078,1.388
12714.00,7.785749,25.03406,-0.000174,24.017362,-0.0078,1.389
12716.00,7.787029,25.03462,-0.000174,24.017016,-0.0078,1.389
12718.00,7.787234,25.03410,-0.000174,24.016942,-0.0077,1.388
12720.00,7.786097,25.03437,-0.000175,24.017299,-0.0078,1.389
12722.00,7.785499,25.03380,-0.000176,24.017128,-0.0078,1.388
12724.00,7.785472,25.03370,-0.000175,24.016913,-0.0078,1.388
12726.00,7.785668,25.03320,-0.000174,24.017257,-0.0078,1.388
12728.00,7.786721,25.03405,-0.000174,24.016762,-0.0078,1.389
12730.00,7.787012,25.03384,-0.000174,24.017161,-0.0078,1.389
12732.00,7.787099,25.03418,-0.000174,24.016991,-0.0078,1.388
12734.00,7.786508,25.03401,-0.000175,24.017487,-0.0078,1.389
12736.00,7.786726,25.03444,-0.000175,24.017602,-0.0078,1.389
12738.00,7.787827,25.03425,-0.000173,24.017348,-0.0077,1.388
12740.00,7.788824,25.03445,-0.000174,24.016789,-0.0077,1.388
12742.00,7.789775,25.03452,-0.000174,24.016757,-0.0077,1.389
12744.00,7.790465,25.03367,-0.000175,24.016873,-0.0078,1.389
12746.00,7.790515,25.03337,-0.000174,24.017386,-0.0077,1.389
12748.00,7.789319,25.03422,-0.000174,24.017069,-0.0077,1.388
12750.00,7.789072,25.03300,-0.000174,24.016702,-0.0077,1.388
12752.00,7.789435,25.03328,-0.000174,24.017326,-0.0078,1.388
12754.00,7.789416,25.03310,-0.000174,24.016550,-0.0078,1.388
12756.00,7.790270,25.03384,-0.000173,24.016788,-0.0078,1.389
12758.00,7.790637,25.03398,-0.000175,24.017373,-0.0078,1.388
12760.00,7.790769,25.03336,-0.000175,24.016940,-0.0078,1.388
12762.00,7.790990,25.03367,-0.000175,24.017074,-0.0078,1.388
12764.00,7.790003,25.03383,-0.000175,24.016449,-0.0078,1.388
12766.00,7.790063,25.03337,-0.000175,24.016532,-0.0078,1.389
12768.00,7.790509,25.03330,-0.000174,24.016764,-0.0078,1.388
12770.00,7.789854,25.03334,-0.000174,24.017324,-0.0078,1.388
12772.00,7.789868,25.03293,-0.000175,24.017719,-0.0078,1.389
12774.00,7.789626,25.03214,-0.000175,24.017137,-0.0078,1.389
12776.00,7.788940,25.03248,-0.000175,24.017125,-0.0078,1.389
12778.00,7.788493,25.03286,-0.000174,24.017152,-0.0078,1.389
12780.00,7.788243,25.03296,-0.000173,24.017036,-0.0078,1.388
12782.00,7.788719,25.03328,-0.000174,24.017002,-0.0078,1.388
12784.00,7.789078,25.03246,-0.000173,24.017089,-0.0078,1.388
12786.00,7.788415,25.03305,-0.000173,24.017484,-0.0078,1.388
12788.00,7.787380,25.03293,-0.000174,24.017054,-0.0078,1.388
12790.00,7.786407,25.03275,-0.000174,24.017170,-0.0078,1.388
12792.00,7.787210,25.03243,-0.000173,24.017796,-0.0078,1.388
12794.00,7.787678,25.03322,-0.000173,24.017395,-0.0078,1.388
12796.00,7.788531,25.03214,-0.000175,24.017264,-0.0078,1.388
12798.00,7.789539,25.03237,-0.000174,24.017582,-0.0078,1.389
12800.00,7.789756,25.03237,-0.000175,24.017121,-0.0078,1.389
12802.00,7.790760,25.03219,-0.000174,24.016690,-0.0078,1.389
12804.00,7.791853,25.03228,-0.000174,24.017699,-0.0078,1.389
12806.00,7.792516,25.03218,-0.000174,24.018154,-0.0078,1.388
12808.00,7.793140,25.03243,-0.000175,24.017128,-0.0077,1.390
12810.00,7.793187,25.03256,-0.000175,24.017554,-0.0078,1.389
12812.00,7.792204,25.03300,-0.000174,24.017081,-0.0078,1.388
12814.00,7.792126,25.03276,-0.000174,24.017025,-0.0078,1.388
12816.00,7.792184,25.03303,-0.000173,24.017116,-0.0078,1.388
12818.00,7.792369,25.03406,-0.000173,24.017344,-0.0078,1.389
12820.00,7.792869,25.03337,-0.000175,24.017408,-0.0078,1.389
12822.00,7.792686,25.03358,-0.000175,24.017112,-0.0078,1.389
12824.00,7.793087,25.03333,-0.000175,24.016880,-0.0078,1.389
12826.00,7.793107,25.03327,-0.000174,24.016927,-0.0078,1.388
12828.00,7.792502,25.03331,-0.000174,24.017344,-0.0078,1.388
12830.00,7.792098,25.03334,-0.000174,24.016833,-0.0077,1.388
12832.00,7.792157,25.03364,-0.000173,24.016840,-0.0078,1.388
12834.00,7.791507,25.03324,-0.000174,24.017259,-0.0078,1.388
12836.00,7.790542,25.03334,-0.000174,24.017292,-0.0078,1.389
12838.00,7.790193,25.03331,-0.000175,24.017165,-0.0077,1.389
12840.00,7.790168,25.03367,-0.000173,24.017150,-0.0077,1.389
12842.00,7.790195,25.03375,-0.000174,24.017107,-0.0077,1.389
12844.00,7.789168,25.03343,-0.000174,24.017647,-0.0078,1.389
12846.00,7.787967,25.03410,-0.000174,24.017324,-0.0078,1.388
12848.00,7.787752,25.03408,-0.000174,24.017081,-0.0078,1.389
12850.00,7.788895,25.03422,-0.000175,24.017137,-0.0078,1.389
12852.00,7.789073,25.03415,-0.000175,24.017056,-0.0078,1.388
12854.00,7.788106,25.03398,-0.000174,24.017312,-0.0078,1.389
12856.00,7.787762,25.03401,-0.000174,24.017754,-0.0078,1.388
12858.00,7.788614,25.03458,-0.000174,24.017286,-0.0078,1.388
12860.00,7.790397,25.03539,-0.000173,24.017235,-0.0078,1.388
12862.00,7.791021,25.03396,-0.000174,24.016902,-0.0078,1.388
12864.00,7.790447,25.03391,-0.000174,24.017050,-0.0078,1.388
12866.00,7.789449,25.03445,-0.000173,24.017188,-0.0078,1.388
12868.00,7.789668,25.03393,-0.000174,24.017453,-0.0077,1.389
12870.00,7.790138,25.03378,-0.000174,24.017455,-0.0077,1.388
12872.00,7.790055,25.03265,-0.000175,24.016953,-0.0078,1.389
12874.00,7.790449,25.03280,-0.000175,24.017277,-0.0078,1.389
12876.00,7.790848,25.03321,-0.000173,24.017761,-0.0077,1.389
12878.00,7.790950,25.03417,-0.000173,24.017426,-0.0077,1.388
12880.00,7.789109,25.03428,-0.000174,24.017351,-0.0078,1.388
12882.00,7.789064,25.03412,-0.000174,24.017701,-0.0078,1.388
12884.00,7.790740,25.03427,-0.000174,24.017457,-0.0077,1.388
12886.00,7.790779,25.03550,-0.000174,24.017045,-0.0078,1.388
12888.00,7.791245,25.03427,-0.000174,24.017107,-0.0078,1.388
12890.00,7.791687,25.03428,-0.000174,24.016579,-0.0078,1.388
12892.00,7.791160,25.03439,-0.000176,24.017299,-0.0078,1.388
12894.00,7.792045,25.03363,-0.000176,24.017190,-0.0078,1.389
12896.00,7.792755,25.03337,-0.000175,24.017007,-0.0078,1.388
12898.00,7.792675,25.03370,-0.000173,24.017322,-0.0078,1.388
12900.00,7.793073,25.03389,-0.000173,24.017941,-0.0078,1.389
12902.00,7.793027,25.03343,-0.000176,24.017636,-0.0078,1.389
12904.00,7.793901,25.03373,-0.000175,24.017400,-0.0078,1.388
12906.00,7.794148,25.03429,-0.000173,24.017752,-0.0078,1.388
12908.00,7.794188,25.03294,-0.000174,24.016983,-0.0078,1.388
12910.00,7.793488,25.03352,-0.000175,24.016973,-0.0078,1.389
12912.00,7.793034,25.03332,-0.000174,24.017099,-0.0077,1.389
12914.00,7.793958,25.03365,-0.000174,24.017752,-0.0077,1.389
12916.00,7.792669,25.03426,-0.000175,24.017002,-0.0078,1.389
12918.00,7.791559,25.03423,-0.000174,24.017632,-0.0078,1.388
12920.00,7.791693,25.03517,-0.000174,24.016467,-0.0078,1.389
12922.00,7.791380,25.03558,-0.000174,24.017960,-0.0078,1.388
12924.00,7.790406,25.03561,-0.000173,24.018047,-0.0078,1.388
12926.00,7.790074,25.03607,-0.000175,24.016851,-0.0077,1.389
12928.00,7.790710,25.03481,-0.000175,24.016922,-0.0078,1.388
12930.00,7.790643,25.03529,-0.000176,24.017132,-0.0077,1.388
12932.00,7.789345,25.03461,-0.000174,24.017391,-0.0078,1.389
12934.00,7.790361,25.03438,-0.000174,24.017592,-0.0078,1.388
12936.00,7.790045,25.03496,-0.000174,24.017321,-0.0077,1.388
12938.00,7.789822,25.03446,-0.000173,24.016693,-0.0078,1.387
12940.00,7.788951,25.03513,-0.000174,24.017130,-0.0078,1.388
12942.00,7.789719,25.03558,-0.000173,24.016971,-0.0078,1.388
12944.00,7.790002,25.03440,-0.000174,24.016947,-0.0078,1.389
12946.00,7.790034,25.03456,-0.000174,24.017185,-0.0078,1.388
12948.00,7.790238,25.03436,-0.000174,24.017248,-0.0078,1.388
12950.00,7.790882,25.03445,-0.000174,24.017353,-0.0078,1.388
12952.00,7.790048,25.03435,-0.000174,24.017257,-0.0078,1.388
12954.00,7.789566,25.03438,-0.000174,24.016744,-0.0078,1.388
12956.00,7.788631,25.03436,-0.000175,24.016237,-0.0078,1.388
12958.00,7.788959,25.03364,-0.000175,24.016722,-0.0078,1.389
12960.00,7.790339,25.03415,-0.000174,24.017440,-0.0078,1.388
12962.00,7.790720,25.03460,-0.000173,24.017261,-0.0078,1.387
12964.00,7.790944,25.03514,-0.000174,24.017002,-0.0078,1.388
12966.00,7.790406,25.03419,-0.000175,24.016909,-0.0078,1.388
12968.00,7.790430,25.03418,-0.000175,24.017326,-0.0078,1.388
12970.00,7.791311,25.03489,-0.000175,24.016518,-0.0078,1.388
12972.00,7.791238,25.03495,-0.000174,24.016931,-0.0078,1.388
12974.00,7.789955,25.03505,-0.000174,24.017562,-0.0078,1.389
12976.00,7.790934,25.03529,-0.000174,24.016697,-0.0078,1.389
12978.00,7.790827,25.03509,-0.000175,24.017128,-0.0078,1.388
12980.00,7.790965,25.03547,-0.000175,24.017424,-0.0078,1.388
12982.00,7.790652,25.03521,-0.000175,24.016753,-0.0077,1.389
12984.00,7.790490,25.03541,-0.000173,24.016969,-0.0077,1.388
12986.00,7.790583,25.03502,-0.000174,24.016726,-0.0078,1.388
12988.00,7.791500,25.03521,-0.000173,24.017074,-0.0078,1.388
12990.00,7.791036,25.03524,-0.000174,24.017243,-0.0078,1.389
12992.00,7.790818,25.03465,-0.000173,24.017418,-0.0078,1.389
12994.00,7.790010,25.03433,-0.000174,24.017647,-0.0078,1.388
12996.00,7.789134,25.03490,-0.000174,24.017282,-0.0078,1.388
12998.00,7.789901,25.03503,-0.000174,24.017081,-0.0077,1.388
13000.00,7.789550,25.03589,-0.000174,24.017143,-0.0077,1.388
13002.00,7.789958,25.03446,-0.000174,24.017444,-0.0077,1.388
13004.00,7.789689,25.03482,-0.000174,24.016992,-0.0077,1.388
13006.00,7.789204,25.03565,-0.000173,24.016924,-0.0077,1.389
13008.00,7.789678,25.03567,-0.000173,24.017487,-0.0077,1.389
13010.00,7.789858,25.03566,-0.000173,24.017081,-0.0077,1.388
13012.00,7.788910,25.03571,-0.000174,24.017114,-0.0078,1.388
13014.00,7.789065,25.03597,-0.000174,24.017424,-0.0077,1.389
13016.00,7.789454,25.03546,-0.000174,24.017948,-0.0078,1.389
13018.00,7.789414,25.03548,-0.000174,24.017154,-0.0078,1.388
13020.00,7.789968,25.03583,-0.000175,24.017081,-0.0078,1.388
13022.00,7.790413,25.03597,-0.000174,24.017676,-0.0077,1.389
13024.00,7.790646,25.03644,-0.000174,24.016856,-0.0077,1.389
13026.00,7.791231,25.03558,-0.000174,24.017212,-0.0078,1.388
13028.00,7.789690,25.03500,-0.000175,24.017264,-0.0078,1.388
13030.00,7.788715,25.03536,-0.000174,24.017186,-0.0078,1.388
13032.00,7.790109,25.03528,-0.000173,24.017980,-0.0077,1.388
13034.00,7.790831,25.03521,-0.000175,24.017212,-0.0078,1.389
13036.00,7.791384,25.03536,-0.000173,24.016380,-0.0078,1.389
13038.00,7.790055,25.03573,-0.000174,24.017750,-0.0077,1.389
13040.00,7.789281,25.03550,-0.000173,24.017457,-0.0077,1.389
13042.00,7.789698,25.03481,-0.000174,24.016724,-0.0078,1.389
13044.00,7.790081,25.03522,-0.000174,24.017074,-0.0077,1.389
13046.00,7.790501,25.03536,-0.000175,24.017368,-0.0078,1.389
13048.00,7.790490,25.03472,-0.000175,24.017389,-0.0078,1.388
13050.00,7.789693,25.03503,-0.000173,24.017698,-0.0078,1.388
13052.00,7.789128,25.03523,-0.000174,24.017819,-0.0078,1.388
13054.00,7.788284,25.03502,-0.000175,24.016924,-0.0078,1.389
13056.00,7.788847,25.03547,-0.000175,24.016891,-0.0078,1.389
13058.00,7.788951,25.03573,-0.000174,24.017292,-0.0078,1.389
13060.00,7.788798,25.03535,-0.000174,24.017609,-0.0078,1.389
13062.00,7.789170,25.03516,-0.000174,24.017098,-0.0077,1.389
13064.00,7.789768,25.03578,-0.000175,24.017136,-0.0077,1.389
13066.00,7.789752,25.03601,-0.000175,24.017428,-0.0078,1.389
13068.00,7.789496,25.03622,-0.000174,24.016891,-0.0077,1.388
13070.00,7.788278,25.03602,-0.000173,24.017201,-0.0078,1.388
13072.00,7.788592,25.03641,-0.000173,24.017438,-0.0078,1.388
13074.00,7.789182,25.03640,-0.000174,24.017431,-0.0077,1.389
13076.00,7.788825,25.03681,-0.000174,24.017331,-0.0078,1.390
13078.00,7.788681,25.03665,-0.000175,24.017902,-0.0078,1.389
13080.00,7.787905,25.03633,-0.000175,24.017194,-0.0078,1.389
13082.00,7.787896,25.03626,-0.000177,24.017203,-0.0078,1.389
13084.00,7.788226,25.03549,-0.000175,24.017161,-0.0077,1.389
13086.00,7.788355,25.03574,-0.000173,24.017681,-0.0077,1.389
13088.00,7.788771,25.03574,-0.000175,24.016956,-0.0078,1.389
13090.00,7.789542,25.03539,-0.000175,24.017166,-0.0078,1.389
13092.00,7.789246,25.03522,-0.000174,24.017226,-0.0078,1.390
13094.00,7.790080,25.03646,-0.000174,24.017654,-0.0078,1.389
13096.00,7.789019,25.03625,-0.000173,24.017098,-0.0078,1.388
13098.00,7.789565,25.03626,-0.000173,24.017964,-0.0078,1.389
13100.00,7.789478,25.03660,-0.000173,24.017317,-0.0078,1.389
13102.00,7.789054,25.03583,-0.000175,24.017145,-0.0078,1.389
13104.00,7.789192,25.03533,-0.000174,24.016559,-0.0077,1.388
13106.00,7.788572,25.03581,-0.000173,24.016561,-0.0078,1.388
13108.00,7.788910,25.03598,-0.000174,24.016936,-0.0078,1.389
13110.00,7.789400,25.03607,-0.000174,24.017614,-0.0078,1.389
13112.00,7.789747,25.03546,-0.000174,24.017199,-0.0077,1.389
13114.00,7.789782,25.03551,-0.000174,24.017388,-0.0077,1.389
13116.00,7.789640,25.03541,-0.000175,24.017377,-0.0077,1.389
13118.00,7.790437,25.03539,-0.000175,24.017498,-0.0078,1.389
13120.00,7.790495,25.03502,-0.000173,24.017272,-0.0078,1.388
13122.00,7.790613,25.03584,-0.000173,24.017226,-0.0078,1.389
13124.00,7.789809,25.03533,-0.000174,24.017458,-0.0078,1.389
13126.00,7.788977,25.03534,-0.000174,24.017592,-0.0078,1.389
13128.00,7.788882,25.03551,-0.000174,24.017667,-0.0077,1.389
13130.00,7.789086,25.03497,-0.000174,24.017299,-0.0078,1.389
13132.00,7.789076,25.03456,-0.000174,24.017460,-0.0078,1.389
13134.00,7.789019,25.03537,-0.000174,24.017600,-0.0078,1.389
13136.00,7.788706,25.03529,-0.000174,24.017486,-0.0078,1.388
13138.00,7.789156,25.03474,-0.000174,24.017534,-0.0078,1.389
13140.00,7.789846,25.03490,-0.000174,24.017079,-0.0078,1.389
13142.00,7.788991,25.03479,-0.000175,24.017540,-0.0078,1.389
13144.00,7.788349,25.03567,-0.000175,24.017194,-0.0077,1.389
13146.00,7.788415,25.03589,-0.000173,24.016913,-0.0078,1.389
13148.00,7.789007,25.03597,-0.000173,24.017656,-0.0078,1.389
13150.00,7.789959,25.03661,-0.000174,24.017734,-0.0078,1.389
13152.00,7.790510,25.03596,-0.000174,24.017447,-0.0078,1.389
13154.00,7.789570,25.03577,-0.000174,24.017418,-0.0078,1.389
13156.00,7.788747,25.03550,-0.000174,24.017210,-0.0078,1.388
13158.00,7.789692,25.03462,-0.000174,24.017440,-0.0078,1.389
13160.00,7.789578,25.03493,-0.000174,24.017121,-0.0078,1.388
13162.00,7.788802,25.03553,-0.000174,24.017145,-0.0078,1.388
13164.00,7.789230,25.03604,-0.000174,24.017174,-0.0078,1.388
13166.00,7.788552,25.03550,-0.000174,24.017114,-0.0078,1.389
13168.00,7.787661,25.03552,-0.000175,24.017353,-0.0078,1.390
13170.00,7.788328,25.03497,-0.000175,24.017125,-0.0078,1.389
13172.00,7.789380,25.03575,-0.000174,24.016849,-0.0078,1.388
13174.00,7.789684,25.03617,-0.000175,24.017313,-0.0078,1.389
13176.00,7.789246,25.03595,-0.000174,24.017357,-0.0078,1.389
13178.00,7.789738,25.03605,-0.000174,24.017038,-0.0078,1.389
13180.00,7.789249,25.03514,-0.000174,24.016800,-0.0078,1.389
13182.00,7.787607,25.03531,-0.000175,24.017402,-0.0078,1.389
13184.00,7.788359,25.03562,-0.000175,24.017366,-0.0078,1.389
13186.00,7.788839,25.03516,-0.000175,24.016940,-0.0078,1.389
13188.00,7.789568,25.03555,-0.000173,24.017511,-0.0078,1.388
13190.00,7.790149,25.03533,-0.000173,24.017518,-0.0078,1.389
13192.00,7.789166,25.03566,-0.000173,24.017203,-0.0078,1.389
13194.00,7.788777,25.03522,-0.000173,24.016856,-0.0078,1.389
13196.00,7.787655,25.03588,-0.000174,24.017388,-0.0078,1.389
13198.00,7.787591,25.03599,-0.000175,24.017466,-0.0078,1.389
13200.00,7.788436,25.03620,-0.000175,24.017908,-0.0078,1.389
13202.00,7.787788,25.03658,-0.000175,24.017799,-0.0078,1.390
13204.00,7.787908,25.03589,-0.000174,24.017234,-0.0078,1.389
13206.00,7.787836,25.03572,-0.000174,24.017194,-0.0077,1.389
@22,12.0000,24.0
13208.00,7.786486,25.03543,-0.000174,24.018006,-0.0078,1.389
13210.00,7.781153,25.03566,-0.000174,24.017050,-0.0078,1.388
13212.00,7.771181,25.03543,-0.000172,24.017493,-0.0078,1.388
13214.00,7.757047,25.03556,-0.000172,24.017640,-0.0078,1.388
13216.00,7.742413,25.03484,-0.000174,24.016724,-0.0078,1.388
13218.00,7.732033,25.03453,-0.000173,24.016626,-0.0078,1.389
13220.00,7.727454,25.03529,-0.000173,24.016775,-0.0077,1.390
13222.00,7.723183,25.03610,-0.000174,24.016565,-0.0078,1.389
13224.00,7.718147,25.03614,-0.000174,24.017518,-0.0078,1.390
13226.00,7.713321,25.03578,-0.000173,24.017382,-0.0077,1.390
13228.00,7.707491,25.03677,-0.000174,24.017612,-0.0077,1.391
13230.00,7.702269,25.03610,-0.000176,24.017886,-0.0077,1.390
13232.00,7.699591,25.03703,-0.000175,24.018069,-0.0078,1.390
13234.00,7.702823,25.03686,-0.000175,24.017797,-0.0078,1.391
13236.00,7.710972,25.03674,-0.000175,24.017750,-0.0078,1.391
13238.00,7.723098,25.03585,-0.000176,24.017050,-0.0078,1.391
13240.00,7.733786,25.03633,-0.000174,24.016963,-0.0078,1.390
13242.00,7.739951,25.03642,-0.000174,24.017678,-0.0078,1.390
13244.00,7.743554,25.03630,-0.000175,24.017799,-0.0078,1.389
13246.00,7.746083,25.03571,-0.000173,24.017645,-0.0078,1.389
13248.00,7.751450,25.03573,-0.000171,24.017195,-0.0078,1.389
13250.00,7.757587,25.03524,-0.000173,24.017038,-0.0078,1.390
13252.00,7.762914,25.03490,-0.000172,24.017118,-0.0078,1.390
[truncated: 53,532 more chars]
