# Supplementary material for: Hormonal steroids induce multidrug resistance and stress response genes in Neisseria gonorrhoeae by binding to MtrR
Source: Nat Commun. 2024 Feb 7;15:1153. doi: 10.1038/s41467-024-45195-1 (PMC10850145; doi:10.1038/s41467-024-45195-1)
Supplement: Supplementary file 6 — Source Data [file 41467_2024_45195_MOESM6_ESM.zip › Source Data/ITC/WT/Testosterone/TES2023June2MtrRWT.itc]

$ITC
$ 25 
$NOT
$ 25 
$ 300 
$ 199 
$ 8 
$ 2 
$ADCGainCode:  3 
$False,True,True
$ 2 , 4 , 300 , 2 
$ 12 , 24 , 300 , 2 
$ 12 , 24 , 300 , 2 
$ 12 , 24 , 300 , 2 
$ 12 , 24 , 300 , 2 
$ 12 , 24 , 300 , 2 
$ 12 , 24 , 300 , 2 
$ 12 , 24 , 300 , 2 
$ 12 , 24 , 300 , 2 
$ 12 , 24 , 300 , 2 
$ 12 , 24 , 300 , 2 
$ 12 , 24 , 300 , 2 
$ 12 , 24 , 300 , 2 
$ 12 , 24 , 300 , 2 
$ 12 , 24 , 300 , 2 
$ 12 , 24 , 300 , 2 
$ 12 , 24 , 300 , 2 
$ 12 , 24 , 300 , 2 
$ 12 , 24 , 300 , 2 
$ 12 , 24 , 300 , 2 
$ 12 , 24 , 300 , 2 
$ 12 , 24 , 300 , 2 
$ 12 , 24 , 300 , 2 
$ 12 , 24 , 300 , 2 
$ 12 , 24 , 300 , 2 
# 0 
# 0.5 
# 0.02 
# 1.4485 
# 25 
# 28.9316 
# 15.91949 
?
% VPITC12.10.1003
% 1.4485 
% 28.9316 
%-1.096232 , 100.1901 
% 0.443748 , 95.77349 
% 0.2232 
% 124.02 , 123.95 
% 1 , 80 
%-0.001812 , 0.055139 
% 0 , 8 
% 0 , 18 
% 104422       320637 
% 101.8 
% 260 , 310 , 470 , 530 
% 0.08632 ,-0.00346 , 0.0000110163 , 0.000000290198 ,-0.0000000019883 
% VPViewer2000 Ver: 1.40.0
@0
2.00,7.750754,25.00955,-0.000169,24.017594,-0.0078,1.364
4.00,7.750477,25.01069,-0.000170,24.017241,-0.0077,1.365
6.00,7.750128,25.01058,-0.000170,24.016831,-0.0077,1.365
8.00,7.751337,25.01104,-0.000169,24.017640,-0.0077,1.365
10.00,7.751698,25.01124,-0.000171,24.017232,-0.0077,1.365
12.00,7.750853,25.01089,-0.000170,24.016809,-0.0077,1.365
14.00,7.750648,25.01156,-0.000170,24.017137,-0.0077,1.365
16.00,7.750726,25.01091,-0.000170,24.017312,-0.0077,1.365
18.00,7.750772,25.01040,-0.000169,24.017393,-0.0077,1.365
20.00,7.750254,25.01110,-0.000168,24.017846,-0.0077,1.364
22.00,7.748993,25.01111,-0.000168,24.017101,-0.0077,1.364
24.00,7.748362,25.01137,-0.000168,24.018247,-0.0077,1.365
26.00,7.748214,25.01137,-0.000168,24.017012,-0.0077,1.364
28.00,7.747341,25.01066,-0.000168,24.017061,-0.0077,1.364
30.00,7.746545,25.00983,-0.000168,24.017678,-0.0077,1.364
32.00,7.745306,25.01004,-0.000168,24.017928,-0.0077,1.365
34.00,7.743959,25.01041,-0.000170,24.017705,-0.0077,1.365
36.00,7.743074,25.01010,-0.000170,24.017244,-0.0078,1.364
38.00,7.742334,25.01017,-0.000168,24.017837,-0.0077,1.364
40.00,7.741650,25.01085,-0.000169,24.017794,-0.0077,1.365
42.00,7.741441,25.01015,-0.000169,24.017020,-0.0077,1.364
44.00,7.741587,25.01038,-0.000169,24.017302,-0.0078,1.364
46.00,7.741652,25.01124,-0.000169,24.017312,-0.0077,1.365
48.00,7.741898,25.01164,-0.000169,24.017478,-0.0078,1.365
50.00,7.740823,25.01133,-0.000169,24.018301,-0.0077,1.365
52.00,7.739547,25.01098,-0.000170,24.017083,-0.0077,1.365
54.00,7.739159,25.00980,-0.000170,24.017679,-0.0077,1.365
56.00,7.738470,25.01082,-0.000170,24.017763,-0.0077,1.365
58.00,7.737650,25.01076,-0.000168,24.017495,-0.0077,1.365
60.00,7.737661,25.01034,-0.000169,24.018174,-0.0077,1.365
62.00,7.736621,25.01014,-0.000169,24.017732,-0.0077,1.365
64.00,7.735904,25.01123,-0.000170,24.017433,-0.0078,1.365
66.00,7.736036,25.01028,-0.000168,24.017377,-0.0078,1.364
68.00,7.735834,25.01048,-0.000168,24.017774,-0.0077,1.365
70.00,7.735750,25.01025,-0.000168,24.017379,-0.0077,1.365
72.00,7.735282,25.01003,-0.000170,24.017246,-0.0078,1.365
74.00,7.735743,25.01079,-0.000170,24.017703,-0.0077,1.365
76.00,7.736244,25.01014,-0.000170,24.017884,-0.0077,1.365
78.00,7.736099,25.01006,-0.000169,24.017796,-0.0077,1.364
80.00,7.736650,25.01036,-0.000168,24.017670,-0.0077,1.365
82.00,7.736365,25.01110,-0.000169,24.017234,-0.0077,1.365
84.00,7.736624,25.01113,-0.000171,24.017638,-0.0077,1.365
86.00,7.738043,25.01088,-0.000170,24.017781,-0.0078,1.365
88.00,7.737395,25.01094,-0.000170,24.017817,-0.0077,1.365
90.00,7.736419,25.01090,-0.000170,24.017991,-0.0077,1.365
92.00,7.735483,25.01058,-0.000171,24.017359,-0.0077,1.365
94.00,7.734436,25.01051,-0.000170,24.017420,-0.0077,1.365
96.00,7.733698,25.00978,-0.000170,24.017060,-0.0077,1.365
98.00,7.733553,25.01025,-0.000169,24.017705,-0.0077,1.364
100.00,7.732688,25.01089,-0.000169,24.017402,-0.0077,1.365
102.00,7.732359,25.01116,-0.000169,24.017205,-0.0077,1.365
104.00,7.732519,25.01087,-0.000169,24.017170,-0.0077,1.365
106.00,7.731791,25.01057,-0.000169,24.017224,-0.0077,1.365
108.00,7.732367,25.01017,-0.000169,24.018062,-0.0077,1.364
110.00,7.732731,25.01114,-0.000169,24.017297,-0.0077,1.365
112.00,7.733022,25.01073,-0.000170,24.016722,-0.0077,1.365
114.00,7.732841,25.01125,-0.000170,24.016963,-0.0078,1.365
116.00,7.732135,25.01132,-0.000169,24.017491,-0.0077,1.365
118.00,7.733398,25.01065,-0.000169,24.017384,-0.0077,1.365
120.00,7.734095,25.00933,-0.000169,24.017195,-0.0077,1.365
122.00,7.733816,25.00970,-0.000169,24.018156,-0.0078,1.365
124.00,7.733198,25.01040,-0.000169,24.017723,-0.0077,1.365
126.00,7.733296,25.00998,-0.000169,24.017261,-0.0078,1.365
128.00,7.732912,25.00916,-0.000169,24.017020,-0.0077,1.365
130.00,7.733315,25.00998,-0.000171,24.016934,-0.0078,1.365
132.00,7.733501,25.00967,-0.000170,24.017520,-0.0077,1.365
134.00,7.733107,25.00955,-0.000168,24.017603,-0.0077,1.365
136.00,7.732799,25.00984,-0.000167,24.017790,-0.0077,1.365
138.00,7.732001,25.00967,-0.000168,24.017752,-0.0077,1.365
140.00,7.731808,25.00927,-0.000168,24.017446,-0.0077,1.365
142.00,7.731706,25.00952,-0.000168,24.018174,-0.0077,1.365
144.00,7.730695,25.00990,-0.000169,24.018334,-0.0077,1.364
146.00,7.729276,25.01079,-0.000168,24.017304,-0.0078,1.365
148.00,7.728802,25.01116,-0.000168,24.016951,-0.0077,1.365
150.00,7.728934,25.01091,-0.000170,24.017654,-0.0077,1.366
152.00,7.728774,25.01067,-0.000171,24.017776,-0.0077,1.365
154.00,7.728522,25.01064,-0.000169,24.017527,-0.0077,1.365
156.00,7.728753,25.01054,-0.000168,24.017596,-0.0077,1.365
158.00,7.729174,25.01048,-0.000168,24.017480,-0.0077,1.364
160.00,7.729156,25.01066,-0.000169,24.018220,-0.0077,1.365
162.00,7.728202,25.01075,-0.000169,24.017788,-0.0077,1.365
164.00,7.727760,25.01067,-0.000169,24.017745,-0.0077,1.365
166.00,7.728430,25.01065,-0.000170,24.017600,-0.0077,1.365
168.00,7.728674,25.01068,-0.000169,24.017513,-0.0077,1.365
170.00,7.727861,25.01111,-0.000169,24.017897,-0.0077,1.365
172.00,7.728008,25.01208,-0.000169,24.017350,-0.0078,1.365
174.00,7.728347,25.01183,-0.000170,24.017576,-0.0077,1.365
176.00,7.727990,25.01188,-0.000169,24.017426,-0.0077,1.365
178.00,7.727662,25.01226,-0.000168,24.017302,-0.0077,1.365
180.00,7.726698,25.01112,-0.000168,24.018004,-0.0077,1.365
182.00,7.725704,25.01150,-0.000168,24.017913,-0.0077,1.365
184.00,7.724931,25.01178,-0.000169,24.017705,-0.0077,1.365
186.00,7.725369,25.01171,-0.000169,24.017301,-0.0077,1.366
188.00,7.724987,25.01154,-0.000170,24.017975,-0.0077,1.364
190.00,7.723809,25.01098,-0.000169,24.018004,-0.0077,1.364
192.00,7.723740,25.01180,-0.000169,24.017830,-0.0077,1.365
194.00,7.722878,25.01120,-0.000169,24.017525,-0.0077,1.365
196.00,7.722228,25.01099,-0.000169,24.017616,-0.0077,1.365
198.00,7.722197,25.01160,-0.000170,24.017417,-0.0077,1.365
200.00,7.721905,25.01106,-0.000170,24.017777,-0.0077,1.365
202.00,7.721457,25.01131,-0.000170,24.017096,-0.0077,1.365
204.00,7.720708,25.01078,-0.000170,24.017823,-0.0077,1.365
206.00,7.720376,25.01006,-0.000169,24.017172,-0.0077,1.365
208.00,7.720768,25.00997,-0.000170,24.017261,-0.0077,1.365
210.00,7.719873,25.00968,-0.000169,24.017400,-0.0077,1.366
212.00,7.719726,25.00931,-0.000170,24.018089,-0.0077,1.365
214.00,7.719515,25.00905,-0.000169,24.017821,-0.0077,1.365
216.00,7.718738,25.01016,-0.000168,24.017679,-0.0077,1.365
218.00,7.719243,25.00974,-0.000169,24.017636,-0.0077,1.365
220.00,7.719508,25.00927,-0.000169,24.018067,-0.0077,1.365
222.00,7.718389,25.00981,-0.000169,24.017661,-0.0077,1.365
224.00,7.718733,25.00928,-0.000168,24.017310,-0.0077,1.366
226.00,7.719358,25.00874,-0.000170,24.017455,-0.0077,1.365
228.00,7.719988,25.00949,-0.000170,24.017893,-0.0077,1.365
230.00,7.719981,25.00969,-0.000169,24.018631,-0.0077,1.366
232.00,7.719332,25.00889,-0.000170,24.017873,-0.0077,1.365
234.00,7.719154,25.00943,-0.000168,24.017980,-0.0077,1.365
236.00,7.719082,25.00960,-0.000168,24.017790,-0.0077,1.365
238.00,7.718084,25.01031,-0.000168,24.017547,-0.0077,1.365
240.00,7.718036,25.00989,-0.000169,24.017616,-0.0077,1.365
242.00,7.717885,25.01083,-0.000169,24.017991,-0.0077,1.365
244.00,7.716947,25.01013,-0.000169,24.017455,-0.0077,1.366
246.00,7.716184,25.00962,-0.000169,24.017801,-0.0077,1.366
248.00,7.715949,25.00988,-0.000170,24.017661,-0.0077,1.365
250.00,7.716490,25.01045,-0.000169,24.017917,-0.0077,1.365
252.00,7.716988,25.01040,-0.000168,24.017825,-0.0077,1.366
254.00,7.717794,25.01047,-0.000168,24.017948,-0.0077,1.365
256.00,7.717219,25.01047,-0.000170,24.018133,-0.0077,1.366
258.00,7.716472,25.01133,-0.000168,24.018209,-0.0077,1.365
260.00,7.716187,25.01102,-0.000168,24.017605,-0.0077,1.365
262.00,7.716003,25.01166,-0.000170,24.018086,-0.0077,1.366
264.00,7.715493,25.01189,-0.000170,24.017962,-0.0077,1.365
266.00,7.715772,25.01131,-0.000168,24.017738,-0.0077,1.365
268.00,7.716399,25.01168,-0.000169,24.017941,-0.0077,1.366
270.00,7.717359,25.01154,-0.000169,24.017426,-0.0077,1.365
272.00,7.717623,25.01200,-0.000168,24.017650,-0.0077,1.365
274.00,7.717330,25.01234,-0.000169,24.017718,-0.0077,1.366
276.00,7.716769,25.01188,-0.000169,24.017698,-0.0078,1.366
278.00,7.716174,25.01195,-0.000170,24.017723,-0.0077,1.366
280.00,7.714858,25.01166,-0.000168,24.017995,-0.0077,1.366
282.00,7.713946,25.01266,-0.000169,24.017966,-0.0077,1.366
284.00,7.714523,25.01253,-0.000169,24.017525,-0.0077,1.365
286.00,7.714280,25.01231,-0.000170,24.017797,-0.0077,1.366
288.00,7.713547,25.01171,-0.000169,24.018267,-0.0077,1.366
290.00,7.714435,25.01214,-0.000168,24.018276,-0.0077,1.365
292.00,7.713900,25.01218,-0.000167,24.018191,-0.0077,1.365
294.00,7.712568,25.01206,-0.000167,24.017511,-0.0077,1.365
296.00,7.711324,25.01214,-0.000169,24.017413,-0.0077,1.366
298.00,7.711203,25.01241,-0.000169,24.017232,-0.0077,1.366
300.00,7.710913,25.01244,-0.000168,24.018187,-0.0077,1.366
@1,2.0000,4.0
302.00,7.710635,25.01305,-0.000168,24.017355,-0.0077,1.366
304.00,7.710440,25.01229,-0.000168,24.017699,-0.0077,1.365
306.00,7.705241,25.01182,-0.000168,24.018124,-0.0077,1.365
308.00,7.696833,25.01162,-0.000168,24.018328,-0.0077,1.365
310.00,7.675975,25.01253,-0.000168,24.018261,-0.0077,1.365
312.00,7.642174,25.01261,-0.000168,24.018479,-0.0077,1.365
314.00,7.621758,25.01185,-0.000168,24.017393,-0.0077,1.365
316.00,7.615869,25.01230,-0.000168,24.018122,-0.0077,1.366
318.00,7.614110,25.01312,-0.000169,24.017703,-0.0077,1.366
320.00,7.613283,25.01264,-0.000170,24.017471,-0.0078,1.366
322.00,7.614701,25.01272,-0.000170,24.018183,-0.0077,1.366
324.00,7.616630,25.01273,-0.000170,24.018263,-0.0077,1.366
326.00,7.620770,25.01260,-0.000170,24.018559,-0.0077,1.365
328.00,7.626621,25.01316,-0.000169,24.017881,-0.0077,1.365
330.00,7.632848,25.01269,-0.000169,24.017391,-0.0077,1.366
332.00,7.639625,25.01292,-0.000170,24.017826,-0.0078,1.366
334.00,7.645768,25.01275,-0.000169,24.018116,-0.0077,1.366
336.00,7.651486,25.01239,-0.000170,24.018713,-0.0077,1.366
338.00,7.656973,25.01208,-0.000168,24.018040,-0.0077,1.366
340.00,7.663019,25.01232,-0.000167,24.017491,-0.0077,1.366
342.00,7.667119,25.01291,-0.000168,24.017660,-0.0077,1.366
344.00,7.671127,25.01212,-0.000168,24.017993,-0.0077,1.366
346.00,7.675677,25.01240,-0.000167,24.017569,-0.0077,1.366
348.00,7.679499,25.01135,-0.000168,24.017533,-0.0077,1.366
350.00,7.682392,25.01223,-0.000169,24.017830,-0.0077,1.366
352.00,7.685234,25.01151,-0.000169,24.018049,-0.0077,1.366
354.00,7.687767,25.01134,-0.000169,24.018149,-0.0077,1.366
356.00,7.689809,25.01221,-0.000169,24.018064,-0.0077,1.366
358.00,7.691559,25.01086,-0.000169,24.017852,-0.0077,1.366
360.00,7.692861,25.01128,-0.000168,24.018234,-0.0077,1.365
362.00,7.694224,25.01169,-0.000169,24.017393,-0.0077,1.366
364.00,7.694825,25.01111,-0.000168,24.017870,-0.0077,1.365
366.00,7.694767,25.01108,-0.000168,24.017108,-0.0078,1.366
368.00,7.694939,25.01076,-0.000169,24.017547,-0.0077,1.365
370.00,7.695432,25.01011,-0.000169,24.018033,-0.0077,1.366
372.00,7.696021,25.00982,-0.000169,24.017694,-0.0077,1.367
374.00,7.696810,25.00950,-0.000168,24.017883,-0.0077,1.366
376.00,7.697309,25.00999,-0.000167,24.018236,-0.0077,1.365
378.00,7.698943,25.01055,-0.000168,24.018314,-0.0077,1.365
380.00,7.699912,25.01082,-0.000167,24.017195,-0.0077,1.365
382.00,7.700539,25.01088,-0.000168,24.018432,-0.0077,1.366
384.00,7.701590,25.01144,-0.000169,24.018051,-0.0078,1.366
386.00,7.702065,25.01211,-0.000168,24.018122,-0.0077,1.366
388.00,7.701995,25.01163,-0.000169,24.018194,-0.0077,1.366
390.00,7.702404,25.01180,-0.000170,24.017939,-0.0077,1.366
392.00,7.702217,25.01189,-0.000170,24.017850,-0.0077,1.366
394.00,7.702981,25.01197,-0.000170,24.017536,-0.0078,1.365
396.00,7.703663,25.01133,-0.000169,24.017863,-0.0077,1.366
398.00,7.702841,25.01163,-0.000168,24.018004,-0.0077,1.366
400.00,7.701374,25.01102,-0.000169,24.018205,-0.0077,1.365
402.00,7.700764,25.01077,-0.000168,24.017612,-0.0077,1.366
404.00,7.700599,25.01097,-0.000170,24.018399,-0.0077,1.366
406.00,7.700505,25.01020,-0.000169,24.018479,-0.0077,1.366
408.00,7.700007,25.01136,-0.000168,24.018470,-0.0077,1.366
410.00,7.698746,25.01101,-0.000167,24.018167,-0.0077,1.366
412.00,7.697927,25.01063,-0.000168,24.017328,-0.0077,1.366
414.00,7.698005,25.01080,-0.000169,24.017351,-0.0077,1.366
416.00,7.697683,25.01065,-0.000170,24.017732,-0.0077,1.367
418.00,7.697579,25.01061,-0.000170,24.017380,-0.0077,1.366
420.00,7.697362,25.01096,-0.000170,24.016679,-0.0077,1.365
422.00,7.696920,25.01100,-0.000169,24.018000,-0.0077,1.366
424.00,7.697474,25.01118,-0.000169,24.018116,-0.0077,1.366
426.00,7.696948,25.01084,-0.000168,24.017721,-0.0077,1.367
428.00,7.696467,25.01024,-0.000169,24.017730,-0.0077,1.366
430.00,7.696177,25.01052,-0.000169,24.017574,-0.0077,1.366
432.00,7.695834,25.01047,-0.000169,24.017728,-0.0077,1.365
434.00,7.694994,25.01033,-0.000170,24.017881,-0.0077,1.366
436.00,7.694539,25.01084,-0.000169,24.017765,-0.0077,1.366
438.00,7.694068,25.01092,-0.000167,24.018135,-0.0077,1.366
440.00,7.693616,25.01023,-0.000168,24.018363,-0.0077,1.365
442.00,7.694133,25.01055,-0.000168,24.017881,-0.0076,1.366
444.00,7.694736,25.01046,-0.000169,24.017747,-0.0077,1.366
446.00,7.694666,25.01048,-0.000168,24.018109,-0.0077,1.366
448.00,7.693368,25.01010,-0.000168,24.017948,-0.0077,1.366
450.00,7.693056,25.01012,-0.000169,24.017542,-0.0077,1.366
452.00,7.693261,25.01011,-0.000168,24.017460,-0.0077,1.365
454.00,7.692835,25.00982,-0.000168,24.017534,-0.0077,1.366
456.00,7.692888,25.01044,-0.000169,24.017592,-0.0077,1.366
458.00,7.692583,25.01083,-0.000168,24.017852,-0.0077,1.365
460.00,7.691974,25.01042,-0.000169,24.017496,-0.0077,1.366
462.00,7.691824,25.01054,-0.000169,24.017710,-0.0077,1.366
464.00,7.691640,25.01051,-0.000168,24.017571,-0.0077,1.366
466.00,7.691795,25.01159,-0.000167,24.018171,-0.0077,1.366
468.00,7.692297,25.01195,-0.000169,24.017895,-0.0077,1.366
470.00,7.692557,25.01230,-0.000168,24.017524,-0.0077,1.366
472.00,7.692618,25.01188,-0.000168,24.018078,-0.0077,1.365
474.00,7.692782,25.01123,-0.000166,24.018107,-0.0077,1.366
476.00,7.692056,25.01113,-0.000167,24.017386,-0.0077,1.367
478.00,7.691187,25.01137,-0.000169,24.017979,-0.0077,1.366
480.00,7.690857,25.01130,-0.000169,24.017408,-0.0077,1.366
482.00,7.691116,25.01134,-0.000170,24.018087,-0.0077,1.366
484.00,7.690931,25.01180,-0.000170,24.017660,-0.0077,1.365
486.00,7.690773,25.01178,-0.000169,24.017678,-0.0077,1.365
488.00,7.690956,25.01137,-0.000168,24.018202,-0.0077,1.365
490.00,7.691089,25.01182,-0.000170,24.018042,-0.0077,1.366
492.00,7.690265,25.01172,-0.000169,24.017913,-0.0077,1.366
494.00,7.689452,25.01089,-0.000170,24.017796,-0.0077,1.366
496.00,7.689365,25.01118,-0.000169,24.017272,-0.0077,1.366
498.00,7.689174,25.01127,-0.000170,24.017313,-0.0077,1.365
500.00,7.688924,25.01181,-0.000169,24.018303,-0.0077,1.366
502.00,7.689464,25.01199,-0.000169,24.017817,-0.0077,1.366
504.00,7.688939,25.01141,-0.000168,24.017544,-0.0077,1.366
506.00,7.688873,25.01052,-0.000169,24.018365,-0.0077,1.366
508.00,7.689704,25.01148,-0.000169,24.017603,-0.0077,1.366
510.00,7.689493,25.01139,-0.000169,24.017718,-0.0077,1.366
512.00,7.689152,25.01153,-0.000168,24.017777,-0.0077,1.366
514.00,7.688435,25.01195,-0.000169,24.017982,-0.0077,1.366
516.00,7.687366,25.01108,-0.000169,24.017770,-0.0077,1.366
518.00,7.687062,25.01088,-0.000169,24.017600,-0.0077,1.366
520.00,7.687055,25.01133,-0.000170,24.018046,-0.0077,1.366
522.00,7.687200,25.01092,-0.000169,24.017442,-0.0077,1.366
524.00,7.687534,25.01093,-0.000169,24.017496,-0.0077,1.366
526.00,7.687159,25.01093,-0.000170,24.017301,-0.0077,1.366
528.00,7.687422,25.01048,-0.000169,24.017930,-0.0077,1.366
530.00,7.687270,25.01065,-0.000169,24.017475,-0.0077,1.366
532.00,7.687019,25.01149,-0.000169,24.017781,-0.0077,1.366
534.00,7.686710,25.01124,-0.000168,24.017681,-0.0077,1.366
536.00,7.686599,25.01091,-0.000168,24.017638,-0.0077,1.366
538.00,7.686766,25.01076,-0.000169,24.017948,-0.0077,1.366
540.00,7.687271,25.01061,-0.000170,24.018280,-0.0077,1.366
542.00,7.688290,25.01085,-0.000170,24.017931,-0.0077,1.366
544.00,7.689167,25.01026,-0.000169,24.017594,-0.0077,1.366
546.00,7.689048,25.01095,-0.000170,24.017529,-0.0077,1.366
548.00,7.688506,25.01056,-0.000170,24.017214,-0.0077,1.366
550.00,7.688480,25.01150,-0.000169,24.017917,-0.0077,1.366
552.00,7.687756,25.01095,-0.000169,24.018136,-0.0078,1.366
554.00,7.687233,25.01162,-0.000170,24.017806,-0.0077,1.366
556.00,7.687595,25.01045,-0.000168,24.017516,-0.0077,1.366
558.00,7.687298,25.01006,-0.000168,24.017549,-0.0077,1.366
560.00,7.686434,25.01054,-0.000168,24.017255,-0.0077,1.366
562.00,7.685597,25.01063,-0.000170,24.017930,-0.0077,1.367
564.00,7.684858,25.01002,-0.000170,24.017850,-0.0077,1.366
566.00,7.684524,25.01078,-0.000169,24.018363,-0.0077,1.367
568.00,7.684935,25.01121,-0.000169,24.017951,-0.0077,1.366
570.00,7.685021,25.01036,-0.000170,24.018243,-0.0077,1.366
572.00,7.684574,25.01090,-0.000169,24.017939,-0.0077,1.366
574.00,7.682919,25.01154,-0.000168,24.017299,-0.0077,1.366
576.00,7.682202,25.01189,-0.000169,24.017388,-0.0077,1.367
578.00,7.681712,25.01224,-0.000169,24.018020,-0.0077,1.366
580.00,7.681142,25.01075,-0.000168,24.018051,-0.0077,1.366
582.00,7.681716,25.01107,-0.000169,24.018377,-0.0077,1.366
584.00,7.682778,25.01229,-0.000168,24.017924,-0.0077,1.366
586.00,7.683599,25.01267,-0.000169,24.018367,-0.0077,1.366
588.00,7.683932,25.01208,-0.000169,24.017284,-0.0077,1.366
590.00,7.682583,25.01202,-0.000169,24.017621,-0.0077,1.366
592.00,7.681792,25.01261,-0.000168,24.017282,-0.0077,1.366
594.00,7.681820,25.01269,-0.000168,24.017999,-0.0077,1.366
596.00,7.681252,25.01218,-0.000170,24.017977,-0.0077,1.367
598.00,7.680688,25.01167,-0.000169,24.017908,-0.0077,1.367
600.00,7.680676,25.01193,-0.000169,24.018238,-0.0077,1.367
@2,12.0000,24.0
602.00,7.680562,25.01167,-0.000168,24.017563,-0.0078,1.366
604.00,7.676063,25.01182,-0.000168,24.016933,-0.0077,1.365
606.00,7.663724,25.01249,-0.000168,24.016976,-0.0077,1.365
608.00,7.630621,25.01280,-0.000169,24.018051,-0.0077,1.365
610.00,7.563967,25.01374,-0.000168,24.017708,-0.0077,1.365
612.00,7.480684,25.01311,-0.000169,24.017814,-0.0077,1.366
614.00,7.391406,25.01259,-0.000169,24.017408,-0.0077,1.367
616.00,7.300265,25.01220,-0.000170,24.017834,-0.0077,1.367
618.00,7.207820,25.01184,-0.000170,24.017263,-0.0077,1.367
620.00,7.116965,25.01151,-0.000170,24.017828,-0.0077,1.367
622.00,7.029607,25.01206,-0.000171,24.017360,-0.0077,1.367
624.00,6.945713,25.01158,-0.000171,24.017886,-0.0077,1.367
626.00,6.868022,25.01102,-0.000171,24.017777,-0.0077,1.367
628.00,6.803042,25.01145,-0.000173,24.017794,-0.0077,1.368
630.00,6.752161,25.01126,-0.000173,24.017752,-0.0077,1.368
632.00,6.719240,25.01119,-0.000174,24.018144,-0.0077,1.368
634.00,6.716380,25.01143,-0.000173,24.017195,-0.0077,1.368
636.00,6.734599,25.01074,-0.000173,24.018035,-0.0077,1.368
638.00,6.761912,25.01129,-0.000174,24.018191,-0.0077,1.368
640.00,6.795909,25.01174,-0.000173,24.018086,-0.0077,1.366
642.00,6.834773,25.01255,-0.000171,24.018191,-0.0077,1.366
644.00,6.877555,25.01275,-0.000172,24.017701,-0.0077,1.366
646.00,6.926385,25.01203,-0.000172,24.017603,-0.0077,1.366
648.00,6.977318,25.01231,-0.000171,24.018276,-0.0078,1.366
650.00,7.030473,25.01237,-0.000171,24.017580,-0.0078,1.366
652.00,7.084367,25.01271,-0.000171,24.017565,-0.0077,1.366
654.00,7.137101,25.01283,-0.000170,24.017739,-0.0077,1.367
656.00,7.187978,25.01225,-0.000171,24.017596,-0.0077,1.367
658.00,7.236102,25.01171,-0.000171,24.017687,-0.0077,1.366
660.00,7.280977,25.01087,-0.000171,24.017801,-0.0077,1.367
662.00,7.321500,25.01078,-0.000172,24.017464,-0.0078,1.367
664.00,7.359208,25.00975,-0.000172,24.017640,-0.0077,1.366
666.00,7.393514,25.01083,-0.000172,24.017458,-0.0077,1.366
668.00,7.423153,25.01056,-0.000172,24.017137,-0.0077,1.367
670.00,7.448599,25.01067,-0.000171,24.017083,-0.0077,1.366
672.00,7.472245,25.01042,-0.000171,24.017302,-0.0077,1.366
674.00,7.492995,25.01026,-0.000171,24.017435,-0.0077,1.366
676.00,7.510992,25.01058,-0.000170,24.017881,-0.0077,1.366
678.00,7.527432,25.01058,-0.000171,24.016706,-0.0077,1.366
680.00,7.542692,25.01068,-0.000172,24.017121,-0.0077,1.367
682.00,7.556501,25.01141,-0.000170,24.017507,-0.0077,1.366
684.00,7.568222,25.01139,-0.000170,24.017962,-0.0077,1.366
686.00,7.578412,25.01134,-0.000170,24.017763,-0.0077,1.367
688.00,7.587489,25.01043,-0.000170,24.017629,-0.0077,1.367
690.00,7.595318,25.01128,-0.000170,24.017902,-0.0077,1.366
692.00,7.602779,25.01150,-0.000170,24.017670,-0.0077,1.366
694.00,7.609207,25.01211,-0.000170,24.017223,-0.0077,1.366
696.00,7.614844,25.01144,-0.000170,24.017551,-0.0077,1.366
698.00,7.619097,25.01139,-0.000170,24.017321,-0.0077,1.365
700.00,7.623194,25.01167,-0.000170,24.017721,-0.0077,1.366
702.00,7.628064,25.01212,-0.000169,24.017649,-0.0077,1.367
704.00,7.632206,25.01174,-0.000170,24.017917,-0.0077,1.367
706.00,7.634614,25.01109,-0.000170,24.017683,-0.0077,1.366
708.00,7.636884,25.01100,-0.000171,24.017801,-0.0077,1.367
710.00,7.638255,25.01128,-0.000169,24.017350,-0.0077,1.366
712.00,7.640283,25.01085,-0.000170,24.017408,-0.0077,1.367
714.00,7.641783,25.01144,-0.000170,24.017670,-0.0077,1.367
716.00,7.643849,25.01262,-0.000171,24.017181,-0.0077,1.366
718.00,7.646694,25.01126,-0.000170,24.017948,-0.0077,1.366
720.00,7.648186,25.01189,-0.000170,24.016994,-0.0077,1.366
722.00,7.648755,25.01181,-0.000170,24.018017,-0.0077,1.366
724.00,7.650634,25.01189,-0.000171,24.018024,-0.0077,1.366
726.00,7.651625,25.01205,-0.000171,24.017944,-0.0076,1.367
728.00,7.652595,25.01172,-0.000170,24.017774,-0.0077,1.366
730.00,7.653599,25.01131,-0.000170,24.017933,-0.0077,1.367
732.00,7.653766,25.01149,-0.000170,24.017877,-0.0077,1.367
734.00,7.655183,25.01161,-0.000169,24.017754,-0.0077,1.366
736.00,7.655951,25.01116,-0.000169,24.018214,-0.0077,1.366
738.00,7.655758,25.01170,-0.000170,24.017253,-0.0077,1.366
740.00,7.655958,25.01106,-0.000170,24.018151,-0.0077,1.367
742.00,7.655833,25.01135,-0.000170,24.017741,-0.0077,1.367
744.00,7.655969,25.01180,-0.000171,24.018608,-0.0077,1.367
746.00,7.656948,25.01250,-0.000170,24.017471,-0.0077,1.366
748.00,7.658854,25.01274,-0.000168,24.018359,-0.0077,1.366
750.00,7.659411,25.01290,-0.000168,24.018060,-0.0077,1.367
752.00,7.660173,25.01404,-0.000169,24.017788,-0.0077,1.366
754.00,7.660460,25.01341,-0.000167,24.017676,-0.0077,1.367
756.00,7.659729,25.01336,-0.000169,24.018430,-0.0077,1.367
758.00,7.660626,25.01238,-0.000170,24.017817,-0.0077,1.367
760.00,7.661176,25.01268,-0.000169,24.018124,-0.0077,1.366
762.00,7.661652,25.01222,-0.000169,24.017627,-0.0077,1.367
764.00,7.661912,25.01231,-0.000169,24.017843,-0.0077,1.367
766.00,7.661731,25.01208,-0.000168,24.017781,-0.0077,1.366
768.00,7.662676,25.01278,-0.000169,24.017335,-0.0077,1.366
770.00,7.662631,25.01183,-0.000169,24.017600,-0.0077,1.367
772.00,7.662496,25.01115,-0.000169,24.017743,-0.0077,1.366
774.00,7.661950,25.01099,-0.000168,24.017489,-0.0077,1.367
776.00,7.662277,25.01069,-0.000169,24.017631,-0.0077,1.367
778.00,7.662775,25.01050,-0.000169,24.018138,-0.0077,1.367
780.00,7.663189,25.01048,-0.000169,24.018410,-0.0077,1.367
782.00,7.661876,25.01050,-0.000168,24.017371,-0.0077,1.366
784.00,7.661310,25.01074,-0.000169,24.017848,-0.0077,1.366
786.00,7.661122,25.01136,-0.000169,24.017989,-0.0077,1.367
788.00,7.660719,25.01091,-0.000169,24.017573,-0.0077,1.366
790.00,7.659938,25.01129,-0.000169,24.017997,-0.0077,1.367
792.00,7.659660,25.01130,-0.000168,24.017776,-0.0077,1.366
794.00,7.660210,25.01127,-0.000168,24.018156,-0.0077,1.366
796.00,7.660630,25.01172,-0.000168,24.018328,-0.0077,1.366
798.00,7.660124,25.01155,-0.000168,24.017904,-0.0077,1.366
800.00,7.660626,25.01131,-0.000169,24.017252,-0.0077,1.366
802.00,7.661393,25.01224,-0.000168,24.018171,-0.0077,1.366
804.00,7.661352,25.01179,-0.000170,24.017505,-0.0077,1.367
806.00,7.661326,25.01201,-0.000168,24.017975,-0.0077,1.367
808.00,7.661836,25.01202,-0.000169,24.017941,-0.0077,1.367
810.00,7.661357,25.01177,-0.000169,24.017872,-0.0077,1.366
812.00,7.660921,25.01235,-0.000169,24.017511,-0.0077,1.366
814.00,7.660392,25.01236,-0.000168,24.017288,-0.0077,1.367
816.00,7.660027,25.01166,-0.000168,24.017922,-0.0077,1.367
818.00,7.659370,25.01105,-0.000169,24.018064,-0.0077,1.367
820.00,7.659536,25.01091,-0.000169,24.017854,-0.0077,1.366
822.00,7.659121,25.01027,-0.000168,24.018167,-0.0077,1.367
824.00,7.659385,25.01042,-0.000169,24.018060,-0.0077,1.367
826.00,7.659275,25.01069,-0.000169,24.017897,-0.0077,1.367
828.00,7.659334,25.01124,-0.000168,24.017939,-0.0077,1.367
830.00,7.659426,25.01153,-0.000168,24.017616,-0.0077,1.366
832.00,7.658735,25.01145,-0.000169,24.017257,-0.0077,1.367
834.00,7.658768,25.01165,-0.000168,24.018149,-0.0077,1.366
836.00,7.659111,25.01202,-0.000168,24.018481,-0.0077,1.366
838.00,7.660386,25.01289,-0.000168,24.018831,-0.0077,1.366
840.00,7.660713,25.01274,-0.000169,24.017587,-0.0077,1.367
842.00,7.661065,25.01235,-0.000169,24.017832,-0.0077,1.367
844.00,7.661593,25.01294,-0.000168,24.017960,-0.0077,1.367
846.00,7.661734,25.01220,-0.000168,24.017034,-0.0077,1.367
848.00,7.661242,25.01181,-0.000169,24.017515,-0.0077,1.366
850.00,7.661179,25.01240,-0.000169,24.017132,-0.0077,1.367
852.00,7.661004,25.01222,-0.000168,24.018028,-0.0077,1.367
854.00,7.660746,25.01171,-0.000168,24.017875,-0.0077,1.367
856.00,7.661183,25.01211,-0.000169,24.017796,-0.0077,1.367
858.00,7.660864,25.01176,-0.000169,24.017993,-0.0077,1.367
860.00,7.662441,25.01137,-0.000169,24.017409,-0.0077,1.367
862.00,7.662392,25.01220,-0.000169,24.017397,-0.0077,1.367
864.00,7.661676,25.01165,-0.000168,24.018125,-0.0077,1.366
866.00,7.660723,25.01156,-0.000168,24.018194,-0.0077,1.366
868.00,7.660728,25.01175,-0.000169,24.017520,-0.0077,1.366
870.00,7.659829,25.01122,-0.000169,24.017661,-0.0077,1.367
872.00,7.659751,25.01135,-0.000169,24.018345,-0.0077,1.366
874.00,7.659804,25.01147,-0.000168,24.017848,-0.0077,1.367
876.00,7.659652,25.01136,-0.000169,24.017803,-0.0077,1.367
878.00,7.658690,25.01128,-0.000168,24.017757,-0.0077,1.366
880.00,7.658101,25.01134,-0.000169,24.017676,-0.0077,1.367
882.00,7.658867,25.01187,-0.000168,24.017754,-0.0077,1.367
884.00,7.658017,25.01238,-0.000169,24.018577,-0.0076,1.367
886.00,7.658029,25.01175,-0.000169,24.018024,-0.0076,1.367
888.00,7.657910,25.01152,-0.000168,24.018309,-0.0077,1.367
890.00,7.657892,25.01067,-0.000169,24.018115,-0.0077,1.367
892.00,7.657119,25.01060,-0.000169,24.018229,-0.0077,1.367
894.00,7.655820,25.01122,-0.000169,24.018222,-0.0077,1.367
896.00,7.655959,25.01201,-0.000169,24.017391,-0.0077,1.367
898.00,7.656233,25.01216,-0.000169,24.017656,-0.0077,1.367
900.00,7.655628,25.01199,-0.000168,24.017915,-0.0077,1.366
@3,12.0000,24.0
902.00,7.656191,25.01204,-0.000168,24.017534,-0.0077,1.366
904.00,7.652634,25.01184,-0.000169,24.017933,-0.0077,1.367
906.00,7.640158,25.01121,-0.000169,24.017656,-0.0077,1.366
908.00,7.613377,25.01167,-0.000168,24.018095,-0.0077,1.366
910.00,7.556544,25.01114,-0.000169,24.017830,-0.0077,1.366
912.00,7.483239,25.01149,-0.000169,24.018182,-0.0077,1.366
914.00,7.405140,25.01194,-0.000168,24.017598,-0.0077,1.367
916.00,7.324092,25.01185,-0.000170,24.017440,-0.0077,1.368
918.00,7.242708,25.01176,-0.000170,24.018178,-0.0077,1.367
920.00,7.162641,25.01200,-0.000170,24.017460,-0.0077,1.368
922.00,7.084800,25.01146,-0.000171,24.017826,-0.0077,1.369
924.00,7.010819,25.01091,-0.000172,24.017937,-0.0077,1.368
926.00,6.943274,25.01176,-0.000172,24.017872,-0.0077,1.368
928.00,6.885486,25.01138,-0.000172,24.017843,-0.0077,1.368
930.00,6.841888,25.01151,-0.000172,24.018421,-0.0077,1.369
932.00,6.810354,25.01106,-0.000172,24.017966,-0.0077,1.368
934.00,6.800234,25.01124,-0.000173,24.017772,-0.0077,1.368
936.00,6.807602,25.01134,-0.000172,24.017667,-0.0077,1.368
938.00,6.824330,25.01098,-0.000171,24.017411,-0.0077,1.368
940.00,6.847039,25.01119,-0.000172,24.017904,-0.0077,1.367
942.00,6.875531,25.01103,-0.000171,24.018174,-0.0077,1.367
944.00,6.906971,25.01209,-0.000170,24.018185,-0.0077,1.367
946.00,6.941616,25.01170,-0.000170,24.017386,-0.0077,1.367
948.00,6.979819,25.01172,-0.000171,24.017906,-0.0077,1.366
950.00,7.022913,25.01147,-0.000170,24.018109,-0.0077,1.367
952.00,7.068180,25.01144,-0.000170,24.018388,-0.0077,1.367
954.00,7.113893,25.01197,-0.000171,24.018385,-0.0077,1.367
956.00,7.159273,25.01216,-0.000171,24.018814,-0.0077,1.367
958.00,7.201533,25.01213,-0.000171,24.018089,-0.0077,1.367
960.00,7.242561,25.01156,-0.000171,24.017034,-0.0077,1.367
962.00,7.281143,25.01091,-0.000172,24.018298,-0.0077,1.367
964.00,7.315852,25.01136,-0.000172,24.017255,-0.0077,1.366
966.00,7.346837,25.01175,-0.000171,24.017021,-0.0077,1.366
968.00,7.376237,25.01124,-0.000171,24.017975,-0.0077,1.367
970.00,7.402356,25.01153,-0.000170,24.017487,-0.0077,1.367
972.00,7.425500,25.01083,-0.000171,24.017654,-0.0077,1.367
974.00,7.446215,25.01131,-0.000170,24.017562,-0.0077,1.367
976.00,7.466451,25.01114,-0.000170,24.017761,-0.0077,1.367
978.00,7.484378,25.01093,-0.000170,24.017255,-0.0077,1.366
980.00,7.500824,25.01160,-0.000170,24.018013,-0.0077,1.367
982.00,7.513856,25.01124,-0.000172,24.017801,-0.0077,1.367
984.00,7.525265,25.01137,-0.000170,24.017734,-0.0077,1.367
986.00,7.536723,25.01075,-0.000170,24.018444,-0.0077,1.367
988.00,7.546139,25.01081,-0.000170,24.018283,-0.0077,1.367
990.00,7.553952,25.01129,-0.000169,24.017616,-0.0077,1.366
992.00,7.561151,25.01155,-0.000170,24.017083,-0.0077,1.366
994.00,7.567748,25.01133,-0.000170,24.017524,-0.0077,1.367
996.00,7.575201,25.01148,-0.000171,24.017451,-0.0077,1.367
998.00,7.581101,25.01103,-0.000170,24.018053,-0.0077,1.367
1000.00,7.586420,25.01087,-0.000170,24.018042,-0.0077,1.367
1002.00,7.591847,25.01124,-0.000169,24.017676,-0.0077,1.367
1004.00,7.596165,25.01176,-0.000171,24.017692,-0.0077,1.367
1006.00,7.600385,25.01127,-0.000171,24.018028,-0.0077,1.367
1008.00,7.603660,25.01194,-0.000170,24.017759,-0.0077,1.366
1010.00,7.607356,25.01188,-0.000170,24.016755,-0.0078,1.366
1012.00,7.610384,25.01181,-0.000170,24.017553,-0.0077,1.366
1014.00,7.612792,25.01135,-0.000170,24.017727,-0.0077,1.367
1016.00,7.615019,25.01136,-0.000170,24.017620,-0.0077,1.367
1018.00,7.617069,25.01193,-0.000170,24.018203,-0.0078,1.367
1020.00,7.619961,25.01127,-0.000171,24.017596,-0.0077,1.367
1022.00,7.621855,25.01163,-0.000170,24.017108,-0.0078,1.366
1024.00,7.623016,25.01161,-0.000169,24.017243,-0.0077,1.367
1026.00,7.624735,25.01146,-0.000171,24.018071,-0.0077,1.367
1028.00,7.626267,25.01130,-0.000170,24.018608,-0.0077,1.367
1030.00,7.627373,25.01161,-0.000171,24.017796,-0.0077,1.368
1032.00,7.628496,25.01131,-0.000171,24.017897,-0.0077,1.367
1034.00,7.630173,25.01162,-0.000170,24.017342,-0.0077,1.366
1036.00,7.632002,25.01128,-0.000170,24.017594,-0.0077,1.367
1038.00,7.633104,25.01141,-0.000170,24.017453,-0.0077,1.367
1040.00,7.633803,25.01215,-0.000170,24.017672,-0.0077,1.367
1042.00,7.633578,25.01254,-0.000169,24.017999,-0.0077,1.367
1044.00,7.632728,25.01125,-0.000170,24.018080,-0.0077,1.367
1046.00,7.633953,25.01039,-0.000170,24.017670,-0.0077,1.366
1048.00,7.635605,25.01082,-0.000169,24.017029,-0.0077,1.367
1050.00,7.636323,25.01079,-0.000170,24.017848,-0.0077,1.367
1052.00,7.635955,25.01085,-0.000170,24.017835,-0.0077,1.367
1054.00,7.635519,25.01102,-0.000170,24.017736,-0.0077,1.367
1056.00,7.635419,25.01170,-0.000170,24.018729,-0.0077,1.367
1058.00,7.636008,25.01156,-0.000171,24.018280,-0.0077,1.367
1060.00,7.636420,25.01144,-0.000170,24.017790,-0.0077,1.366
1062.00,7.636363,25.01114,-0.000170,24.017995,-0.0077,1.366
1064.00,7.635736,25.01114,-0.000169,24.017431,-0.0077,1.367
1066.00,7.636148,25.01050,-0.000170,24.017261,-0.0077,1.367
1068.00,7.636329,25.01011,-0.000170,24.018145,-0.0077,1.368
1070.00,7.635580,25.01061,-0.000170,24.017902,-0.0077,1.367
1072.00,7.635725,25.01119,-0.000169,24.018171,-0.0077,1.367
1074.00,7.636024,25.01137,-0.000170,24.017487,-0.0077,1.367
1076.00,7.636669,25.01163,-0.000170,24.017937,-0.0077,1.367
1078.00,7.637260,25.01188,-0.000171,24.018278,-0.0077,1.367
1080.00,7.637673,25.01171,-0.000171,24.018057,-0.0077,1.367
1082.00,7.637453,25.01261,-0.000169,24.017415,-0.0077,1.367
1084.00,7.637295,25.01257,-0.000170,24.017444,-0.0077,1.367
1086.00,7.637925,25.01236,-0.000170,24.017504,-0.0077,1.367
1088.00,7.638381,25.01215,-0.000170,24.017134,-0.0077,1.367
1090.00,7.637896,25.01223,-0.000170,24.018047,-0.0077,1.366
1092.00,7.638080,25.01264,-0.000170,24.017837,-0.0077,1.367
1094.00,7.638343,25.01268,-0.000170,24.018122,-0.0077,1.367
1096.00,7.640475,25.01235,-0.000169,24.018187,-0.0077,1.367
1098.00,7.641230,25.01196,-0.000170,24.017489,-0.0077,1.367
1100.00,7.640020,25.01192,-0.000170,24.017310,-0.0077,1.367
1102.00,7.639354,25.01186,-0.000170,24.017339,-0.0077,1.367
1104.00,7.639920,25.01270,-0.000170,24.018093,-0.0077,1.367
1106.00,7.639833,25.01263,-0.000170,24.017072,-0.0077,1.367
1108.00,7.639898,25.01190,-0.000170,24.017955,-0.0077,1.367
1110.00,7.640630,25.01149,-0.000171,24.017544,-0.0077,1.367
1112.00,7.640929,25.01188,-0.000170,24.017665,-0.0077,1.367
1114.00,7.640641,25.01217,-0.000170,24.017638,-0.0077,1.366
1116.00,7.639343,25.01244,-0.000170,24.017669,-0.0077,1.367
1118.00,7.639298,25.01198,-0.000170,24.017475,-0.0077,1.367
1120.00,7.639576,25.01171,-0.000169,24.017473,-0.0077,1.366
1122.00,7.639286,25.01236,-0.000169,24.017234,-0.0077,1.367
1124.00,7.638269,25.01234,-0.000169,24.017694,-0.0077,1.367
1126.00,7.638532,25.01220,-0.000170,24.017625,-0.0077,1.367
1128.00,7.638743,25.01237,-0.000170,24.017518,-0.0077,1.367
1130.00,7.639904,25.01248,-0.000170,24.017333,-0.0077,1.367
1132.00,7.639773,25.01161,-0.000169,24.017121,-0.0077,1.367
1134.00,7.638881,25.01198,-0.000170,24.017580,-0.0077,1.367
1136.00,7.638752,25.01273,-0.000169,24.017962,-0.0077,1.367
1138.00,7.638730,25.01263,-0.000170,24.017460,-0.0077,1.367
1140.00,7.638974,25.01221,-0.000171,24.017500,-0.0077,1.367
1142.00,7.638450,25.01219,-0.000170,24.017875,-0.0077,1.367
1144.00,7.638678,25.01314,-0.000171,24.018125,-0.0078,1.367
1146.00,7.638078,25.01316,-0.000171,24.017797,-0.0077,1.367
1148.00,7.638727,25.01318,-0.000171,24.017556,-0.0077,1.367
1150.00,7.638619,25.01355,-0.000170,24.017515,-0.0077,1.367
1152.00,7.639081,25.01305,-0.000170,24.017808,-0.0077,1.367
1154.00,7.639451,25.01203,-0.000170,24.017166,-0.0077,1.367
1156.00,7.639185,25.01200,-0.000171,24.017946,-0.0077,1.368
1158.00,7.638539,25.01238,-0.000170,24.017935,-0.0077,1.367
1160.00,7.638563,25.01167,-0.000170,24.017951,-0.0077,1.367
1162.00,7.639185,25.01213,-0.000168,24.017339,-0.0077,1.367
1164.00,7.639864,25.01274,-0.000170,24.017286,-0.0077,1.368
1166.00,7.639599,25.01277,-0.000171,24.017663,-0.0077,1.367
1168.00,7.640196,25.01223,-0.000171,24.018267,-0.0077,1.368
1170.00,7.639924,25.01124,-0.000171,24.017038,-0.0077,1.367
1172.00,7.639598,25.01180,-0.000170,24.017560,-0.0077,1.367
1174.00,7.639293,25.01187,-0.000171,24.017531,-0.0077,1.367
1176.00,7.639097,25.01233,-0.000169,24.016976,-0.0077,1.367
1178.00,7.639330,25.01241,-0.000169,24.017939,-0.0077,1.367
1180.00,7.638842,25.01206,-0.000170,24.018078,-0.0077,1.368
1182.00,7.638706,25.01178,-0.000171,24.017747,-0.0078,1.368
1184.00,7.638891,25.01159,-0.000170,24.017770,-0.0077,1.367
1186.00,7.638388,25.01129,-0.000171,24.016635,-0.0077,1.367
1188.00,7.638489,25.01187,-0.000170,24.016605,-0.0077,1.367
1190.00,7.639328,25.01191,-0.000170,24.017799,-0.0077,1.367
1192.00,7.639933,25.01138,-0.000170,24.019030,-0.0077,1.367
1194.00,7.639498,25.01071,-0.000171,24.017665,-0.0077,1.367
1196.00,7.639077,25.01103,-0.000170,24.017567,-0.0077,1.367
1198.00,7.638640,25.01047,-0.000171,24.017061,-0.0077,1.368
1200.00,7.638263,25.01115,-0.000171,24.018098,-0.0077,1.367
@4,12.0000,24.0
1202.00,7.638701,25.01094,-0.000171,24.017542,-0.0077,1.366
1204.00,7.634200,25.01149,-0.000170,24.018009,-0.0077,1.367
1206.00,7.621991,25.01143,-0.000169,24.017953,-0.0077,1.366
1208.00,7.597592,25.01211,-0.000169,24.017518,-0.0077,1.366
1210.00,7.550765,25.01147,-0.000168,24.017873,-0.0077,1.366
1212.00,7.489780,25.01043,-0.000168,24.017913,-0.0077,1.366
1214.00,7.423756,25.01154,-0.000169,24.017509,-0.0077,1.366
1216.00,7.357584,25.01142,-0.000171,24.017542,-0.0077,1.367
1218.00,7.289331,25.01219,-0.000171,24.017362,-0.0077,1.368
1220.00,7.222011,25.01233,-0.000170,24.018497,-0.0077,1.368
1222.00,7.156145,25.01194,-0.000171,24.018093,-0.0077,1.368
1224.00,7.093515,25.01185,-0.000171,24.017960,-0.0077,1.369
1226.00,7.035382,25.01194,-0.000171,24.018000,-0.0077,1.368
1228.00,6.988329,25.01249,-0.000171,24.017670,-0.0077,1.368
1230.00,6.953737,25.01288,-0.000171,24.017632,-0.0077,1.369
1232.00,6.928607,25.01125,-0.000172,24.018508,-0.0077,1.369
1234.00,6.918643,25.01247,-0.000172,24.017825,-0.0077,1.369
1236.00,6.922071,25.01274,-0.000171,24.017797,-0.0077,1.368
1238.00,6.932068,25.01235,-0.000170,24.017870,-0.0077,1.368
1240.00,6.948025,25.01239,-0.000170,24.018067,-0.0077,1.368
1242.00,6.968500,25.01255,-0.000170,24.018147,-0.0077,1.367
1244.00,6.991053,25.01202,-0.000170,24.018013,-0.0077,1.367
1246.00,7.016823,25.01155,-0.000170,24.017819,-0.0077,1.367
1248.00,7.046319,25.01153,-0.000170,24.017975,-0.0077,1.367
1250.00,7.078662,25.01185,-0.000171,24.018205,-0.0077,1.368
1252.00,7.113115,25.01166,-0.000172,24.017460,-0.0077,1.367
1254.00,7.149476,25.01146,-0.000171,24.017796,-0.0077,1.367
1256.00,7.183770,25.01148,-0.000171,24.017353,-0.0077,1.367
1258.00,7.216947,25.01173,-0.000171,24.017444,-0.0077,1.367
1260.00,7.249390,25.01154,-0.000171,24.018548,-0.0077,1.367
1262.00,7.279355,25.01043,-0.000172,24.018648,-0.0077,1.367
1264.00,7.307259,25.01107,-0.000171,24.017745,-0.0077,1.367
1266.00,7.332863,25.01181,-0.000172,24.018356,-0.0077,1.367
1268.00,7.355478,25.01096,-0.000171,24.017567,-0.0077,1.367
1270.00,7.376809,25.01089,-0.000171,24.017471,-0.0077,1.368
1272.00,7.396114,25.01086,-0.000170,24.017498,-0.0077,1.367
1274.00,7.414831,25.01150,-0.000170,24.017986,-0.0077,1.367
1276.00,7.431780,25.01101,-0.000171,24.017786,-0.0077,1.367
1278.00,7.447924,25.01107,-0.000170,24.017712,-0.0077,1.366
1280.00,7.462311,25.01106,-0.000169,24.017569,-0.0077,1.367
1282.00,7.475847,25.01107,-0.000170,24.017453,-0.0077,1.367
1284.00,7.487913,25.01112,-0.000170,24.017933,-0.0077,1.367
1286.00,7.498146,25.01238,-0.000170,24.018446,-0.0077,1.367
1288.00,7.508491,25.01276,-0.000170,24.017955,-0.0077,1.367
1290.00,7.517064,25.01181,-0.000169,24.017984,-0.0077,1.367
1292.00,7.525455,25.01217,-0.000169,24.018312,-0.0077,1.367
1294.00,7.533391,25.01196,-0.000170,24.018087,-0.0078,1.367
1296.00,7.540253,25.01199,-0.000171,24.017255,-0.0077,1.367
1298.00,7.547339,25.01212,-0.000171,24.017571,-0.0077,1.367
1300.00,7.553423,25.01195,-0.000170,24.017195,-0.0077,1.367
1302.00,7.559517,25.01230,-0.000170,24.018022,-0.0077,1.367
1304.00,7.565365,25.01186,-0.000170,24.017962,-0.0077,1.367
1306.00,7.571395,25.01303,-0.000170,24.017937,-0.0077,1.367
1308.00,7.575458,25.01345,-0.000170,24.017611,-0.0077,1.367
1310.00,7.577033,25.01266,-0.000171,24.018437,-0.0077,1.367
1312.00,7.580026,25.01236,-0.000170,24.017458,-0.0077,1.368
1314.00,7.584000,25.01250,-0.000170,24.017596,-0.0077,1.366
1316.00,7.586243,25.01229,-0.000170,24.017703,-0.0077,1.367
1318.00,7.588146,25.01285,-0.000170,24.017373,-0.0077,1.367
1320.00,7.590941,25.01237,-0.000169,24.017890,-0.0078,1.366
1322.00,7.592719,25.01233,-0.000170,24.018142,-0.0077,1.367
1324.00,7.594806,25.01242,-0.000170,24.017574,-0.0077,1.368
1326.00,7.597502,25.01239,-0.000169,24.017924,-0.0077,1.367
1328.00,7.599853,25.01202,-0.000169,24.017255,-0.0077,1.367
1330.00,7.602139,25.01130,-0.000170,24.018274,-0.0077,1.367
1332.00,7.603519,25.01123,-0.000169,24.018183,-0.0077,1.367
1334.00,7.605326,25.01176,-0.000170,24.017850,-0.0077,1.367
1336.00,7.606668,25.01201,-0.000170,24.017353,-0.0077,1.367
1338.00,7.608261,25.01282,-0.000170,24.018182,-0.0077,1.367
1340.00,7.609625,25.01308,-0.000171,24.018169,-0.0077,1.367
1342.00,7.609256,25.01273,-0.000169,24.017768,-0.0077,1.367
1344.00,7.609664,25.01185,-0.000170,24.017389,-0.0077,1.367
1346.00,7.610481,25.01182,-0.000170,24.017188,-0.0077,1.367
1348.00,7.611110,25.01183,-0.000171,24.017957,-0.0077,1.367
1350.00,7.611366,25.01168,-0.000172,24.017721,-0.0078,1.367
1352.00,7.611498,25.01242,-0.000170,24.017979,-0.0077,1.367
1354.00,7.611522,25.01303,-0.000169,24.018263,-0.0077,1.367
1356.00,7.612114,25.01261,-0.000170,24.018154,-0.0077,1.367
1358.00,7.613347,25.01227,-0.000170,24.017982,-0.0077,1.367
1360.00,7.614266,25.01289,-0.000170,24.017883,-0.0077,1.367
1362.00,7.614907,25.01339,-0.000169,24.018133,-0.0077,1.367
1364.00,7.615080,25.01367,-0.000170,24.018209,-0.0077,1.367
1366.00,7.614785,25.01322,-0.000170,24.017899,-0.0077,1.367
1368.00,7.615305,25.01356,-0.000171,24.017484,-0.0077,1.367
1370.00,7.616169,25.01361,-0.000170,24.017754,-0.0077,1.367
1372.00,7.616734,25.01340,-0.000170,24.018470,-0.0077,1.368
1374.00,7.617783,25.01363,-0.000170,24.017299,-0.0077,1.368
1376.00,7.618659,25.01456,-0.000171,24.017489,-0.0077,1.367
1378.00,7.619281,25.01392,-0.000169,24.017953,-0.0077,1.367
1380.00,7.619649,25.01406,-0.000169,24.018191,-0.0077,1.367
1382.00,7.620589,25.01314,-0.000169,24.018372,-0.0077,1.368
1384.00,7.620809,25.01349,-0.000169,24.017959,-0.0077,1.367
1386.00,7.620847,25.01282,-0.000169,24.017660,-0.0077,1.367
1388.00,7.620961,25.01221,-0.000171,24.018220,-0.0077,1.368
1390.00,7.620729,25.01218,-0.000170,24.018203,-0.0077,1.368
1392.00,7.621228,25.01182,-0.000169,24.018234,-0.0077,1.367
1394.00,7.621337,25.01183,-0.000169,24.017959,-0.0077,1.368
1396.00,7.621386,25.01174,-0.000170,24.018298,-0.0077,1.367
1398.00,7.621173,25.01222,-0.000169,24.017640,-0.0077,1.367
1400.00,7.621011,25.01143,-0.000169,24.018120,-0.0077,1.367
1402.00,7.621053,25.01130,-0.000169,24.018096,-0.0077,1.368
1404.00,7.620825,25.01175,-0.000171,24.018229,-0.0077,1.368
1406.00,7.620979,25.01231,-0.000170,24.017554,-0.0077,1.367
1408.00,7.620774,25.01217,-0.000170,24.018256,-0.0077,1.367
1410.00,7.620918,25.01211,-0.000170,24.018812,-0.0077,1.368
1412.00,7.620503,25.01219,-0.000169,24.018073,-0.0077,1.368
1414.00,7.621892,25.01173,-0.000169,24.017654,-0.0077,1.368
1416.00,7.622111,25.01158,-0.000170,24.017803,-0.0077,1.368
1418.00,7.622181,25.01203,-0.000170,24.018031,-0.0077,1.367
1420.00,7.623716,25.01287,-0.000170,24.018736,-0.0077,1.367
1422.00,7.624730,25.01266,-0.000169,24.017018,-0.0077,1.368
1424.00,7.625557,25.01351,-0.000169,24.017641,-0.0077,1.367
1426.00,7.625267,25.01369,-0.000169,24.018002,-0.0077,1.367
1428.00,7.624501,25.01247,-0.000168,24.017821,-0.0077,1.367
1430.00,7.624299,25.01248,-0.000168,24.018252,-0.0077,1.367
1432.00,7.622979,25.01233,-0.000169,24.018573,-0.0077,1.368
1434.00,7.621657,25.01285,-0.000169,24.017757,-0.0077,1.367
1436.00,7.621854,25.01383,-0.000170,24.018198,-0.0077,1.367
1438.00,7.621932,25.01312,-0.000170,24.018066,-0.0077,1.367
1440.00,7.622484,25.01285,-0.000170,24.017997,-0.0077,1.368
1442.00,7.622496,25.01263,-0.000169,24.017411,-0.0077,1.367
1444.00,7.622487,25.01286,-0.000169,24.017797,-0.0077,1.367
1446.00,7.622076,25.01310,-0.000168,24.017986,-0.0077,1.367
1448.00,7.622336,25.01222,-0.000169,24.017498,-0.0077,1.368
1450.00,7.621983,25.01253,-0.000169,24.017850,-0.0077,1.368
1452.00,7.622584,25.01279,-0.000170,24.018022,-0.0077,1.367
1454.00,7.623175,25.01246,-0.000170,24.018251,-0.0077,1.368
1456.00,7.622879,25.01247,-0.000170,24.017718,-0.0077,1.368
1458.00,7.622086,25.01316,-0.000171,24.017895,-0.0077,1.367
1460.00,7.621927,25.01312,-0.000169,24.018791,-0.0077,1.367
1462.00,7.621738,25.01336,-0.000169,24.018113,-0.0077,1.368
1464.00,7.621196,25.01324,-0.000170,24.017968,-0.0077,1.367
1466.00,7.620829,25.01269,-0.000169,24.018249,-0.0077,1.368
1468.00,7.621971,25.01357,-0.000170,24.018104,-0.0077,1.368
1470.00,7.621886,25.01402,-0.000169,24.018339,-0.0077,1.368
1472.00,7.621931,25.01365,-0.000169,24.018227,-0.0076,1.367
1474.00,7.622701,25.01370,-0.000168,24.018570,-0.0077,1.368
1476.00,7.622593,25.01316,-0.000168,24.018042,-0.0077,1.368
1478.00,7.622280,25.01361,-0.000169,24.018472,-0.0077,1.367
1480.00,7.622358,25.01426,-0.000169,24.018089,-0.0077,1.368
1482.00,7.622828,25.01401,-0.000168,24.017823,-0.0077,1.368
1484.00,7.623156,25.01373,-0.000169,24.018115,-0.0077,1.368
1486.00,7.623493,25.01399,-0.000170,24.018524,-0.0077,1.368
1488.00,7.623046,25.01436,-0.000170,24.018318,-0.0077,1.368
1490.00,7.622434,25.01447,-0.000170,24.018368,-0.0077,1.368
1492.00,7.621771,25.01454,-0.000169,24.018403,-0.0077,1.367
1494.00,7.620623,25.01458,-0.000170,24.018020,-0.0077,1.368
1496.00,7.620206,25.01438,-0.000169,24.018517,-0.0077,1.367
1498.00,7.621085,25.01461,-0.000169,24.018553,-0.0077,1.368
1500.00,7.621151,25.01532,-0.000170,24.018492,-0.0077,1.369
@5,12.0000,24.0
1502.00,7.620024,25.01449,-0.000170,24.017602,-0.0077,1.368
1504.00,7.617074,25.01382,-0.000170,24.017970,-0.0077,1.368
1506.00,7.606867,25.01384,-0.000169,24.018287,-0.0077,1.367
1508.00,7.587299,25.01354,-0.000169,24.017788,-0.0077,1.366
1510.00,7.551220,25.01379,-0.000168,24.018020,-0.0077,1.366
1512.00,7.505320,25.01372,-0.000168,24.017890,-0.0077,1.367
1514.00,7.455069,25.01425,-0.000168,24.018443,-0.0077,1.368
1516.00,7.403597,25.01436,-0.000169,24.018124,-0.0077,1.369
1518.00,7.350968,25.01471,-0.000170,24.018359,-0.0076,1.369
1520.00,7.298324,25.01548,-0.000171,24.018365,-0.0077,1.369
1522.00,7.248505,25.01587,-0.000171,24.017926,-0.0076,1.370
1524.00,7.200430,25.01557,-0.000172,24.018153,-0.0076,1.369
1526.00,7.155839,25.01572,-0.000172,24.017997,-0.0077,1.369
1528.00,7.118525,25.01552,-0.000171,24.017984,-0.0077,1.369
1530.00,7.093167,25.01537,-0.000171,24.018258,-0.0076,1.369
1532.00,7.074609,25.01593,-0.000172,24.018575,-0.0077,1.370
1534.00,7.066028,25.01619,-0.000172,24.018765,-0.0077,1.370
1536.00,7.064988,25.01650,-0.000172,24.018408,-0.0077,1.370
1538.00,7.070686,25.01633,-0.000173,24.017886,-0.0077,1.369
1540.00,7.081705,25.01629,-0.000172,24.017777,-0.0077,1.369
1542.00,7.096405,25.01575,-0.000170,24.018231,-0.0077,1.369
1544.00,7.113330,25.01536,-0.000169,24.018435,-0.0077,1.368
1546.00,7.131612,25.01528,-0.000169,24.017902,-0.0077,1.368
1548.00,7.153078,25.01551,-0.000170,24.018091,-0.0077,1.368
1550.00,7.175831,25.01571,-0.000170,24.018412,-0.0077,1.369
1552.00,7.200400,25.01518,-0.000171,24.018009,-0.0077,1.369
1554.00,7.225418,25.01541,-0.000171,24.018363,-0.0077,1.368
1556.00,7.250406,25.01567,-0.000170,24.018568,-0.0077,1.369
1558.00,7.274374,25.01555,-0.000171,24.017669,-0.0077,1.368
1560.00,7.296655,25.01449,-0.000171,24.017183,-0.0077,1.369
1562.00,7.316268,25.01493,-0.000170,24.018575,-0.0077,1.369
1564.00,7.334771,25.01514,-0.000170,24.018550,-0.0077,1.368
1566.00,7.351898,25.01521,-0.000171,24.018162,-0.0077,1.368
1568.00,7.368378,25.01525,-0.000172,24.018211,-0.0077,1.368
1570.00,7.383149,25.01576,-0.000171,24.018457,-0.0077,1.368
1572.00,7.396203,25.01624,-0.000172,24.017801,-0.0077,1.369
1574.00,7.409600,25.01556,-0.000171,24.018171,-0.0077,1.369
1576.00,7.422465,25.01503,-0.000170,24.018033,-0.0077,1.368
1578.00,7.433883,25.01473,-0.000171,24.017451,-0.0077,1.368
1580.00,7.445427,25.01581,-0.000170,24.018115,-0.0077,1.368
1582.00,7.455610,25.01598,-0.000170,24.017935,-0.0077,1.368
1584.00,7.465111,25.01680,-0.000171,24.017757,-0.0077,1.368
1586.00,7.475366,25.01618,-0.000170,24.018107,-0.0077,1.368
1588.00,7.485636,25.01608,-0.000170,24.018388,-0.0077,1.369
1590.00,7.494068,25.01535,-0.000172,24.017380,-0.0077,1.368
1592.00,7.501532,25.01425,-0.000171,24.017667,-0.0077,1.368
1594.00,7.508542,25.01502,-0.000170,24.017511,-0.0077,1.368
1596.00,7.515493,25.01427,-0.000170,24.018140,-0.0077,1.368
1598.00,7.523155,25.01420,-0.000170,24.017855,-0.0077,1.368
1600.00,7.530105,25.01368,-0.000171,24.017578,-0.0077,1.369
1602.00,7.535677,25.01316,-0.000170,24.018486,-0.0077,1.369
1604.00,7.541140,25.01297,-0.000170,24.018341,-0.0077,1.368
1606.00,7.546230,25.01337,-0.000171,24.017692,-0.0077,1.368
1608.00,7.550570,25.01309,-0.000170,24.016875,-0.0077,1.367
1610.00,7.555026,25.01270,-0.000171,24.017893,-0.0077,1.368
1612.00,7.559755,25.01271,-0.000171,24.018296,-0.0077,1.368
1614.00,7.562367,25.01291,-0.000171,24.019086,-0.0077,1.368
1616.00,7.565131,25.01327,-0.000171,24.018397,-0.0077,1.368
1618.00,7.569023,25.01309,-0.000171,24.017417,-0.0077,1.368
1620.00,7.571961,25.01277,-0.000170,24.017522,-0.0077,1.369
1622.00,7.573762,25.01312,-0.000170,24.017977,-0.0078,1.368
1624.00,7.575873,25.01281,-0.000170,24.017141,-0.0078,1.367
1626.00,7.577877,25.01228,-0.000170,24.018189,-0.0078,1.368
1628.00,7.579319,25.01221,-0.000170,24.017951,-0.0077,1.368
1630.00,7.580343,25.01269,-0.000171,24.018140,-0.0077,1.368
1632.00,7.582510,25.01269,-0.000171,24.018037,-0.0077,1.368
1634.00,7.584091,25.01227,-0.000171,24.017179,-0.0077,1.368
1636.00,7.585583,25.01231,-0.000171,24.017747,-0.0077,1.368
1638.00,7.588161,25.01248,-0.000171,24.017721,-0.0077,1.368
1640.00,7.589873,25.01251,-0.000169,24.018169,-0.0077,1.368
1642.00,7.589780,25.01298,-0.000169,24.018151,-0.0077,1.368
1644.00,7.589997,25.01358,-0.000170,24.017486,-0.0077,1.368
1646.00,7.591442,25.01374,-0.000170,24.017774,-0.0077,1.368
1648.00,7.592348,25.01381,-0.000170,24.017875,-0.0077,1.369
1650.00,7.592818,25.01348,-0.000171,24.017834,-0.0077,1.368
1652.00,7.593855,25.01407,-0.000171,24.017670,-0.0077,1.368
1654.00,7.594208,25.01407,-0.000170,24.017484,-0.0077,1.368
1656.00,7.594674,25.01358,-0.000170,24.017631,-0.0077,1.368
1658.00,7.594784,25.01368,-0.000170,24.018499,-0.0077,1.368
1660.00,7.595712,25.01381,-0.000171,24.017511,-0.0077,1.368
1662.00,7.596546,25.01349,-0.000170,24.017408,-0.0077,1.368
1664.00,7.597200,25.01463,-0.000169,24.018347,-0.0077,1.368
1666.00,7.597411,25.01392,-0.000170,24.018187,-0.0077,1.368
1668.00,7.597151,25.01344,-0.000171,24.017705,-0.0077,1.369
1670.00,7.597939,25.01337,-0.000171,24.017716,-0.0077,1.368
1672.00,7.598000,25.01381,-0.000171,24.017422,-0.0077,1.368
1674.00,7.598695,25.01399,-0.000170,24.017536,-0.0077,1.368
1676.00,7.598461,25.01454,-0.000169,24.017788,-0.0077,1.368
1678.00,7.598848,25.01562,-0.000169,24.017785,-0.0077,1.368
1680.00,7.598073,25.01416,-0.000170,24.017547,-0.0077,1.369
1682.00,7.598499,25.01375,-0.000170,24.018203,-0.0077,1.369
1684.00,7.599172,25.01382,-0.000170,24.017788,-0.0077,1.369
1686.00,7.600311,25.01416,-0.000170,24.017912,-0.0077,1.368
1688.00,7.600806,25.01462,-0.000171,24.017754,-0.0077,1.368
1690.00,7.601539,25.01417,-0.000172,24.017645,-0.0077,1.368
1692.00,7.601860,25.01451,-0.000171,24.017776,-0.0077,1.369
1694.00,7.602292,25.01422,-0.000170,24.017500,-0.0077,1.369
1696.00,7.603400,25.01426,-0.000170,24.018209,-0.0077,1.369
1698.00,7.603851,25.01388,-0.000170,24.017955,-0.0077,1.368
1700.00,7.605514,25.01375,-0.000170,24.017788,-0.0077,1.369
1702.00,7.607404,25.01479,-0.000169,24.017404,-0.0077,1.368
1704.00,7.609078,25.01412,-0.000169,24.017728,-0.0077,1.368
1706.00,7.609178,25.01377,-0.000170,24.017105,-0.0077,1.368
1708.00,7.609659,25.01297,-0.000170,24.017672,-0.0077,1.369
1710.00,7.609403,25.01321,-0.000170,24.017589,-0.0077,1.369
1712.00,7.608724,25.01325,-0.000170,24.017786,-0.0077,1.368
1714.00,7.608991,25.01283,-0.000169,24.018318,-0.0077,1.369
1716.00,7.609053,25.01325,-0.000169,24.017288,-0.0077,1.368
1718.00,7.609247,25.01241,-0.000171,24.017418,-0.0077,1.368
1720.00,7.609691,25.01232,-0.000171,24.017817,-0.0077,1.368
1722.00,7.609315,25.01325,-0.000170,24.018091,-0.0077,1.368
1724.00,7.609012,25.01302,-0.000169,24.017799,-0.0077,1.369
1726.00,7.608862,25.01296,-0.000170,24.018125,-0.0077,1.369
1728.00,7.607990,25.01317,-0.000170,24.017569,-0.0077,1.369
1730.00,7.606901,25.01326,-0.000171,24.017645,-0.0077,1.369
1732.00,7.607545,25.01272,-0.000171,24.017484,-0.0077,1.369
1734.00,7.607439,25.01317,-0.000170,24.017968,-0.0077,1.368
1736.00,7.607745,25.01355,-0.000171,24.018178,-0.0077,1.369
1738.00,7.607053,25.01388,-0.000170,24.017598,-0.0077,1.368
1740.00,7.607000,25.01465,-0.000170,24.017437,-0.0077,1.369
1742.00,7.606905,25.01389,-0.000170,24.017023,-0.0077,1.369
1744.00,7.606963,25.01355,-0.000170,24.017435,-0.0077,1.368
1746.00,7.607080,25.01381,-0.000170,24.017895,-0.0077,1.369
1748.00,7.607188,25.01363,-0.000170,24.017326,-0.0078,1.369
1750.00,7.607515,25.01399,-0.000171,24.017504,-0.0077,1.369
1752.00,7.607898,25.01477,-0.000170,24.017292,-0.0077,1.369
1754.00,7.608147,25.01458,-0.000170,24.018363,-0.0077,1.369
1756.00,7.608300,25.01450,-0.000171,24.018145,-0.0077,1.368
1758.00,7.607923,25.01435,-0.000171,24.018046,-0.0077,1.368
1760.00,7.607547,25.01462,-0.000170,24.018774,-0.0077,1.368
1762.00,7.606503,25.01510,-0.000170,24.018022,-0.0077,1.369
1764.00,7.605140,25.01448,-0.000170,24.018120,-0.0077,1.369
1766.00,7.604968,25.01513,-0.000170,24.018397,-0.0077,1.369
1768.00,7.605495,25.01472,-0.000170,24.017542,-0.0077,1.369
1770.00,7.606035,25.01432,-0.000170,24.018298,-0.0077,1.368
1772.00,7.605505,25.01346,-0.000170,24.017826,-0.0077,1.369
1774.00,7.605193,25.01324,-0.000170,24.017846,-0.0077,1.368
1776.00,7.604974,25.01392,-0.000170,24.018149,-0.0077,1.369
1778.00,7.604745,25.01321,-0.000171,24.017855,-0.0077,1.369
1780.00,7.604946,25.01350,-0.000170,24.017703,-0.0077,1.368
1782.00,7.605566,25.01315,-0.000170,24.017708,-0.0077,1.369
1784.00,7.604866,25.01336,-0.000170,24.017915,-0.0077,1.369
1786.00,7.604727,25.01373,-0.000170,24.017817,-0.0077,1.368
1788.00,7.604155,25.01303,-0.000169,24.017754,-0.0077,1.369
1790.00,7.604128,25.01305,-0.000170,24.017542,-0.0077,1.369
1792.00,7.603610,25.01411,-0.000170,24.017409,-0.0077,1.369
1794.00,7.603787,25.01351,-0.000171,24.017605,-0.0077,1.369
1796.00,7.603027,25.01344,-0.000171,24.018109,-0.0077,1.368
1798.00,7.603137,25.01383,-0.000171,24.017614,-0.0077,1.369
1800.00,7.602772,25.01324,-0.000171,24.017487,-0.0077,1.369
@6,12.0000,24.0
1802.00,7.602192,25.01383,-0.000170,24.017476,-0.0077,1.369
1804.00,7.599518,25.01362,-0.000170,24.017669,-0.0077,1.368
1806.00,7.588809,25.01402,-0.000168,24.017768,-0.0077,1.368
1808.00,7.573082,25.01337,-0.000169,24.017232,-0.0077,1.367
1810.00,7.546745,25.01270,-0.000169,24.018037,-0.0077,1.368
1812.00,7.513735,25.01276,-0.000169,24.017690,-0.0077,1.368
1814.00,7.479424,25.01240,-0.000170,24.017917,-0.0077,1.369
1816.00,7.443519,25.01251,-0.000171,24.018423,-0.0077,1.369
1818.00,7.406656,25.01299,-0.000172,24.017542,-0.0077,1.370
1820.00,7.370742,25.01352,-0.000171,24.017707,-0.0077,1.370
1822.00,7.334215,25.01298,-0.000172,24.017563,-0.0077,1.370
1824.00,7.300244,25.01366,-0.000172,24.017400,-0.0077,1.370
1826.00,7.269305,25.01262,-0.000171,24.017462,-0.0077,1.370
1828.00,7.245029,25.01286,-0.000170,24.018328,-0.0077,1.370
1830.00,7.230530,25.01209,-0.000171,24.017899,-0.0077,1.371
1832.00,7.219423,25.01334,-0.000173,24.017796,-0.0077,1.372
1834.00,7.214249,25.01293,-0.000172,24.017438,-0.0077,1.371
1836.00,7.214718,25.01275,-0.000171,24.017384,-0.0078,1.370
1838.00,7.219721,25.01215,-0.000172,24.017136,-0.0077,1.370
1840.00,7.226361,25.01278,-0.000172,24.017908,-0.0077,1.370
1842.00,7.235213,25.01273,-0.000171,24.017457,-0.0077,1.370
1844.00,7.244888,25.01307,-0.000171,24.017797,-0.0077,1.369
1846.00,7.257970,25.01355,-0.000170,24.017605,-0.0077,1.369
1848.00,7.272484,25.01300,-0.000170,24.017825,-0.0077,1.368
1850.00,7.287828,25.01316,-0.000171,24.017786,-0.0077,1.369
1852.00,7.304660,25.01240,-0.000171,24.017460,-0.0077,1.369
1854.00,7.321757,25.01232,-0.000171,24.017676,-0.0077,1.369
1856.00,7.337487,25.01365,-0.000172,24.017458,-0.0077,1.369
1858.00,7.352477,25.01383,-0.000172,24.017502,-0.0077,1.369
1860.00,7.366409,25.01298,-0.000172,24.017908,-0.0077,1.369
1862.00,7.379748,25.01243,-0.000171,24.018345,-0.0077,1.368
1864.00,7.391599,25.01218,-0.000171,24.018182,-0.0077,1.368
1866.00,7.402939,25.01253,-0.000171,24.017449,-0.0077,1.369
1868.00,7.413201,25.01385,-0.000170,24.017689,-0.0077,1.368
1870.00,7.423420,25.01294,-0.000170,24.017763,-0.0077,1.369
1872.00,7.431238,25.01318,-0.000172,24.018028,-0.0077,1.369
1874.00,7.439013,25.01240,-0.000172,24.018105,-0.0077,1.369
1876.00,7.446899,25.01264,-0.000172,24.018303,-0.0077,1.368
1878.00,7.454471,25.01237,-0.000170,24.017810,-0.0077,1.368
1880.00,7.462357,25.01255,-0.000170,24.017723,-0.0077,1.368
1882.00,7.469949,25.01267,-0.000171,24.017480,-0.0078,1.369
1884.00,7.477835,25.01298,-0.000171,24.017431,-0.0077,1.369
1886.00,7.485788,25.01296,-0.000172,24.017431,-0.0077,1.369
1888.00,7.494022,25.01347,-0.000172,24.017460,-0.0078,1.369
1890.00,7.501339,25.01307,-0.000172,24.018232,-0.0077,1.369
1892.00,7.507918,25.01325,-0.000170,24.017852,-0.0077,1.368
1894.00,7.513906,25.01348,-0.000169,24.018196,-0.0077,1.368
1896.00,7.519625,25.01269,-0.000169,24.018767,-0.0077,1.369
1898.00,7.525060,25.01312,-0.000170,24.018015,-0.0077,1.369
1900.00,7.528552,25.01313,-0.000169,24.017872,-0.0077,1.368
1902.00,7.531704,25.01296,-0.000169,24.017966,-0.0077,1.369
1904.00,7.535620,25.01292,-0.000171,24.017696,-0.0077,1.369
1906.00,7.539325,25.01367,-0.000171,24.017962,-0.0077,1.369
1908.00,7.544035,25.01274,-0.000171,24.018127,-0.0077,1.369
1910.00,7.548179,25.01329,-0.000170,24.017988,-0.0077,1.369
1912.00,7.552257,25.01337,-0.000171,24.017884,-0.0077,1.369
1914.00,7.555845,25.01294,-0.000171,24.017908,-0.0077,1.369
1916.00,7.559271,25.01284,-0.000170,24.018827,-0.0077,1.369
1918.00,7.562623,25.01360,-0.000171,24.018203,-0.0077,1.369
1920.00,7.564984,25.01341,-0.000171,24.018095,-0.0077,1.369
1922.00,7.566128,25.01273,-0.000171,24.018111,-0.0077,1.369
1924.00,7.567643,25.01325,-0.000172,24.017837,-0.0077,1.369
1926.00,7.568786,25.01293,-0.000170,24.018115,-0.0077,1.368
1928.00,7.569415,25.01420,-0.000169,24.018267,-0.0077,1.368
1930.00,7.570286,25.01392,-0.000171,24.017707,-0.0077,1.368
1932.00,7.571588,25.01309,-0.000169,24.017835,-0.0077,1.369
1934.00,7.572421,25.01401,-0.000169,24.017863,-0.0077,1.369
1936.00,7.572419,25.01296,-0.000169,24.017315,-0.0077,1.369
1938.00,7.572723,25.01206,-0.000170,24.017970,-0.0077,1.369
1940.00,7.573149,25.01270,-0.000170,24.018076,-0.0077,1.369
1942.00,7.574258,25.01283,-0.000171,24.017641,-0.0077,1.368
1944.00,7.575713,25.01226,-0.000170,24.017901,-0.0077,1.369
1946.00,7.575823,25.01164,-0.000170,24.018191,-0.0077,1.369
1948.00,7.577552,25.01188,-0.000170,24.018283,-0.0077,1.369
1950.00,7.578978,25.01134,-0.000170,24.018171,-0.0077,1.369
1952.00,7.580308,25.01189,-0.000170,24.017783,-0.0077,1.369
1954.00,7.581478,25.01219,-0.000170,24.017513,-0.0077,1.369
1956.00,7.581568,25.01208,-0.000169,24.017962,-0.0077,1.369
1958.00,7.582450,25.01120,-0.000171,24.018029,-0.0077,1.369
1960.00,7.583251,25.01131,-0.000171,24.018318,-0.0077,1.369
1962.00,7.583735,25.01147,-0.000170,24.017640,-0.0077,1.369
1964.00,7.584916,25.01127,-0.000169,24.017930,-0.0077,1.369
1966.00,7.585377,25.01170,-0.000170,24.018542,-0.0077,1.369
1968.00,7.586233,25.01186,-0.000170,24.018669,-0.0077,1.369
1970.00,7.587183,25.01224,-0.000169,24.018338,-0.0077,1.369
1972.00,7.587269,25.01222,-0.000169,24.018731,-0.0077,1.369
1974.00,7.587352,25.01224,-0.000168,24.018031,-0.0077,1.369
1976.00,7.587553,25.01220,-0.000169,24.017899,-0.0077,1.369
1978.00,7.588359,25.01198,-0.000168,24.017560,-0.0077,1.369
1980.00,7.588746,25.01182,-0.000169,24.017872,-0.0077,1.368
1982.00,7.588723,25.01279,-0.000169,24.018234,-0.0077,1.369
1984.00,7.588504,25.01228,-0.000171,24.017767,-0.0077,1.369
1986.00,7.588001,25.01188,-0.000171,24.017904,-0.0077,1.369
1988.00,7.588404,25.01262,-0.000171,24.017551,-0.0077,1.369
1990.00,7.588919,25.01220,-0.000171,24.017819,-0.0077,1.369
1992.00,7.589011,25.01259,-0.000168,24.017703,-0.0077,1.368
1994.00,7.587887,25.01221,-0.000170,24.018305,-0.0077,1.369
1996.00,7.587897,25.01239,-0.000171,24.018816,-0.0077,1.369
1998.00,7.587936,25.01269,-0.000169,24.018127,-0.0077,1.369
2000.00,7.588489,25.01273,-0.000168,24.018405,-0.0077,1.369
2002.00,7.588171,25.01328,-0.000169,24.018154,-0.0077,1.370
2004.00,7.588275,25.01217,-0.000168,24.017797,-0.0077,1.369
2006.00,7.589215,25.01252,-0.000169,24.017346,-0.0077,1.369
2008.00,7.590763,25.01216,-0.000169,24.018675,-0.0077,1.369
2010.00,7.591420,25.01202,-0.000170,24.017803,-0.0077,1.369
2012.00,7.591043,25.01238,-0.000170,24.017420,-0.0077,1.369
2014.00,7.591025,25.01286,-0.000171,24.017047,-0.0077,1.370
2016.00,7.591466,25.01257,-0.000172,24.018336,-0.0077,1.370
2018.00,7.593398,25.01188,-0.000170,24.018245,-0.0077,1.369
2020.00,7.593526,25.01233,-0.000170,24.017796,-0.0077,1.369
2022.00,7.594239,25.01199,-0.000169,24.017444,-0.0077,1.368
2024.00,7.595113,25.01278,-0.000170,24.017621,-0.0077,1.368
2026.00,7.595316,25.01388,-0.000168,24.017694,-0.0077,1.369
2028.00,7.595916,25.01313,-0.000171,24.018076,-0.0077,1.369
2030.00,7.596848,25.01290,-0.000170,24.017011,-0.0077,1.369
2032.00,7.595856,25.01311,-0.000170,24.017580,-0.0077,1.370
2034.00,7.594279,25.01353,-0.000170,24.018376,-0.0077,1.369
2036.00,7.594538,25.01368,-0.000170,24.018115,-0.0077,1.370
2038.00,7.594517,25.01287,-0.000171,24.017563,-0.0077,1.369
2040.00,7.594511,25.01310,-0.000170,24.018165,-0.0077,1.369
2042.00,7.595612,25.01376,-0.000171,24.017815,-0.0077,1.369
2044.00,7.595527,25.01385,-0.000171,24.018376,-0.0077,1.369
2046.00,7.595498,25.01334,-0.000169,24.018372,-0.0077,1.369
2048.00,7.596008,25.01397,-0.000168,24.018182,-0.0077,1.369
2050.00,7.596168,25.01355,-0.000168,24.017148,-0.0077,1.369
2052.00,7.595279,25.01395,-0.000168,24.018227,-0.0077,1.369
2054.00,7.595427,25.01421,-0.000169,24.017801,-0.0077,1.369
2056.00,7.595459,25.01400,-0.000170,24.018327,-0.0077,1.369
2058.00,7.595305,25.01406,-0.000168,24.017828,-0.0077,1.369
2060.00,7.595602,25.01395,-0.000168,24.018073,-0.0076,1.369
2062.00,7.596888,25.01431,-0.000169,24.017930,-0.0077,1.369
2064.00,7.595982,25.01361,-0.000169,24.018348,-0.0077,1.369
2066.00,7.595027,25.01388,-0.000170,24.018457,-0.0076,1.370
2068.00,7.594911,25.01425,-0.000171,24.018243,-0.0077,1.369
2070.00,7.594261,25.01360,-0.000169,24.018100,-0.0076,1.369
2072.00,7.594284,25.01406,-0.000169,24.017861,-0.0076,1.369
2074.00,7.594323,25.01439,-0.000168,24.017902,-0.0077,1.369
2076.00,7.594250,25.01395,-0.000169,24.018211,-0.0077,1.369
2078.00,7.593906,25.01315,-0.000170,24.017776,-0.0076,1.369
2080.00,7.593831,25.01362,-0.000169,24.017801,-0.0077,1.369
2082.00,7.593667,25.01405,-0.000169,24.017495,-0.0077,1.369
2084.00,7.593269,25.01303,-0.000169,24.017627,-0.0077,1.369
2086.00,7.593049,25.01305,-0.000169,24.017496,-0.0077,1.369
2088.00,7.592979,25.01329,-0.000169,24.017955,-0.0077,1.369
2090.00,7.593556,25.01327,-0.000171,24.017922,-0.0077,1.369
2092.00,7.593123,25.01320,-0.000170,24.018122,-0.0077,1.369
2094.00,7.593601,25.01365,-0.000169,24.018397,-0.0077,1.369
2096.00,7.593727,25.01308,-0.000169,24.017970,-0.0077,1.369
2098.00,7.594213,25.01310,-0.000169,24.018354,-0.0077,1.369
2100.00,7.594430,25.01263,-0.000168,24.017480,-0.0077,1.370
@7,12.0000,24.0
2102.00,7.594078,25.01214,-0.000170,24.016905,-0.0077,1.370
2104.00,7.592230,25.01201,-0.000171,24.017817,-0.0077,1.369
2106.00,7.582189,25.01344,-0.000170,24.017939,-0.0077,1.368
2108.00,7.569040,25.01329,-0.000169,24.018211,-0.0077,1.367
2110.00,7.550113,25.01329,-0.000169,24.018144,-0.0077,1.368
2112.00,7.527373,25.01420,-0.000169,24.018530,-0.0077,1.368
2114.00,7.503482,25.01408,-0.000169,24.018153,-0.0077,1.369
2116.00,7.479315,25.01357,-0.000169,24.017687,-0.0077,1.369
2118.00,7.454524,25.01362,-0.000172,24.017814,-0.0077,1.371
2120.00,7.430552,25.01378,-0.000172,24.017611,-0.0077,1.371
2122.00,7.405916,25.01405,-0.000172,24.018254,-0.0077,1.370
2124.00,7.384061,25.01418,-0.000172,24.018869,-0.0077,1.370
2126.00,7.363936,25.01392,-0.000171,24.018907,-0.0076,1.370
2128.00,7.347569,25.01412,-0.000171,24.017906,-0.0077,1.370
2130.00,7.341004,25.01370,-0.000172,24.017747,-0.0077,1.371
2132.00,7.336862,25.01331,-0.000173,24.017681,-0.0077,1.372
2134.00,7.334465,25.01435,-0.000173,24.017908,-0.0077,1.371
2136.00,7.335855,25.01440,-0.000173,24.017389,-0.0077,1.371
2138.00,7.339666,25.01309,-0.000171,24.017708,-0.0077,1.370
2140.00,7.345668,25.01293,-0.000170,24.018107,-0.0076,1.370
2142.00,7.351954,25.01310,-0.000170,24.018223,-0.0076,1.369
2144.00,7.359221,25.01399,-0.000170,24.017544,-0.0077,1.370
2146.00,7.367646,25.01368,-0.000170,24.018397,-0.0077,1.370
2148.00,7.376275,25.01301,-0.000169,24.018530,-0.0077,1.370
2150.00,7.386251,25.01313,-0.000168,24.017690,-0.0077,1.369
2152.00,7.396353,25.01263,-0.000169,24.017883,-0.0077,1.369
2154.00,7.405995,25.01302,-0.000170,24.017792,-0.0077,1.370
2156.00,7.416282,25.01229,-0.000169,24.018831,-0.0077,1.369
2158.00,7.425632,25.01242,-0.000169,24.018637,-0.0077,1.370
2160.00,7.435222,25.01335,-0.000170,24.018658,-0.0077,1.370
2162.00,7.443313,25.01321,-0.000170,24.018356,-0.0076,1.370
2164.00,7.450939,25.01334,-0.000170,24.018361,-0.0076,1.369
2166.00,7.457694,25.01361,-0.000170,24.018579,-0.0077,1.369
2168.00,7.463065,25.01392,-0.000170,24.018731,-0.0077,1.370
2170.00,7.468361,25.01385,-0.000171,24.018167,-0.0077,1.370
2172.00,7.475752,25.01347,-0.000171,24.018147,-0.0077,1.370
2174.00,7.482211,25.01336,-0.000170,24.017868,-0.0077,1.370
2176.00,7.487988,25.01409,-0.000170,24.017893,-0.0077,1.370
2178.00,7.492621,25.01416,-0.000170,24.018439,-0.0077,1.369
2180.00,7.496898,25.01486,-0.000170,24.018341,-0.0077,1.370
2182.00,7.502296,25.01483,-0.000170,24.018095,-0.0077,1.370
2184.00,7.508583,25.01466,-0.000171,24.018299,-0.0077,1.369
2186.00,7.513146,25.01388,-0.000170,24.018441,-0.0077,1.370
2188.00,7.516775,25.01369,-0.000169,24.018425,-0.0077,1.369
2190.00,7.521507,25.01395,-0.000170,24.017107,-0.0077,1.370
2192.00,7.524572,25.01367,-0.000169,24.017594,-0.0077,1.370
2194.00,7.527885,25.01481,-0.000170,24.018289,-0.0077,1.369
2196.00,7.531691,25.01391,-0.000171,24.017759,-0.0077,1.370
2198.00,7.535228,25.01270,-0.000170,24.017495,-0.0077,1.370
2200.00,7.538184,25.01236,-0.000170,24.018149,-0.0077,1.369
2202.00,7.541164,25.01310,-0.000170,24.017821,-0.0077,1.369
2204.00,7.543986,25.01406,-0.000170,24.018640,-0.0077,1.370
2206.00,7.545712,25.01340,-0.000171,24.017866,-0.0077,1.370
2208.00,7.548864,25.01327,-0.000171,24.017941,-0.0077,1.369
2210.00,7.551464,25.01355,-0.000170,24.017708,-0.0077,1.370
2212.00,7.552915,25.01391,-0.000170,24.017554,-0.0077,1.370
2214.00,7.555957,25.01299,-0.000170,24.017703,-0.0077,1.370
2216.00,7.558289,25.01362,-0.000170,24.018020,-0.0077,1.370
2218.00,7.559729,25.01432,-0.000170,24.017792,-0.0077,1.370
2220.00,7.560756,25.01391,-0.000170,24.017781,-0.0077,1.369
2222.00,7.561306,25.01372,-0.000168,24.017576,-0.0077,1.369
2224.00,7.562464,25.01299,-0.000170,24.017663,-0.0077,1.370
2226.00,7.563913,25.01339,-0.000171,24.017946,-0.0077,1.369
2228.00,7.564953,25.01457,-0.000170,24.018338,-0.0077,1.369
2230.00,7.566077,25.01418,-0.000169,24.018002,-0.0077,1.369
2232.00,7.567168,25.01347,-0.000169,24.018064,-0.0077,1.369
2234.00,7.567214,25.01321,-0.000170,24.017743,-0.0077,1.370
2236.00,7.567410,25.01310,-0.000170,24.018053,-0.0077,1.369
2238.00,7.568240,25.01255,-0.000169,24.017843,-0.0077,1.370
2240.00,7.569365,25.01337,-0.000170,24.017496,-0.0077,1.369
2242.00,7.570259,25.01302,-0.000170,24.017888,-0.0077,1.369
2244.00,7.571504,25.01248,-0.000171,24.017545,-0.0077,1.370
2246.00,7.571779,25.01340,-0.000170,24.018084,-0.0077,1.369
2248.00,7.571963,25.01340,-0.000169,24.018923,-0.0077,1.370
2250.00,7.571541,25.01300,-0.000170,24.018483,-0.0077,1.370
2252.00,7.572383,25.01285,-0.000171,24.018174,-0.0077,1.370
2254.00,7.574164,25.01292,-0.000169,24.018060,-0.0077,1.369
2256.00,7.574204,25.01315,-0.000170,24.018147,-0.0077,1.370
2258.00,7.574608,25.01419,-0.000170,24.017944,-0.0077,1.370
2260.00,7.575383,25.01347,-0.000169,24.017959,-0.0077,1.369
2262.00,7.575001,25.01375,-0.000168,24.018211,-0.0077,1.370
2264.00,7.575339,25.01300,-0.000170,24.018490,-0.0077,1.370
2266.00,7.575717,25.01328,-0.000171,24.018093,-0.0077,1.369
2268.00,7.576646,25.01375,-0.000171,24.017886,-0.0077,1.370
2270.00,7.576461,25.01325,-0.000171,24.018060,-0.0077,1.369
2272.00,7.576845,25.01309,-0.000170,24.017475,-0.0077,1.370
2274.00,7.577194,25.01347,-0.000170,24.017647,-0.0077,1.369
2276.00,7.576874,25.01353,-0.000168,24.017982,-0.0077,1.370
2278.00,7.577912,25.01291,-0.000170,24.018102,-0.0077,1.369
2280.00,7.577773,25.01318,-0.000170,24.017464,-0.0077,1.369
2282.00,7.577886,25.01251,-0.000170,24.017964,-0.0077,1.370
2284.00,7.578271,25.01245,-0.000170,24.017545,-0.0077,1.369
2286.00,7.578625,25.01282,-0.000170,24.018591,-0.0077,1.370
2288.00,7.578929,25.01245,-0.000170,24.018020,-0.0077,1.369
2290.00,7.580011,25.01345,-0.000171,24.017391,-0.0077,1.369
2292.00,7.580919,25.01380,-0.000170,24.018214,-0.0077,1.369
2294.00,7.580611,25.01241,-0.000170,24.018111,-0.0077,1.369
2296.00,7.579600,25.01268,-0.000171,24.018368,-0.0077,1.370
2298.00,7.580157,25.01329,-0.000171,24.018196,-0.0077,1.370
2300.00,7.581452,25.01229,-0.000172,24.018133,-0.0077,1.369
2302.00,7.582352,25.01174,-0.000171,24.018047,-0.0077,1.370
2304.00,7.582359,25.01212,-0.000171,24.017846,-0.0077,1.370
2306.00,7.582343,25.01324,-0.000171,24.018185,-0.0077,1.370
2308.00,7.582394,25.01364,-0.000171,24.018251,-0.0077,1.370
2310.00,7.581635,25.01408,-0.000171,24.018202,-0.0077,1.369
2312.00,7.580549,25.01315,-0.000171,24.017868,-0.0077,1.370
2314.00,7.581075,25.01265,-0.000172,24.017259,-0.0077,1.370
2316.00,7.581563,25.01256,-0.000171,24.017893,-0.0077,1.370
2318.00,7.581931,25.01256,-0.000171,24.017814,-0.0077,1.369
2320.00,7.582517,25.01270,-0.000171,24.018265,-0.0077,1.369
2322.00,7.583835,25.01282,-0.000169,24.017756,-0.0077,1.370
2324.00,7.584191,25.01269,-0.000171,24.017803,-0.0077,1.370
2326.00,7.584567,25.01319,-0.000170,24.018492,-0.0077,1.370
2328.00,7.585197,25.01263,-0.000170,24.017560,-0.0077,1.369
2330.00,7.585335,25.01271,-0.000169,24.018301,-0.0077,1.369
2332.00,7.585876,25.01355,-0.000169,24.018037,-0.0077,1.369
2334.00,7.585694,25.01309,-0.000170,24.018452,-0.0077,1.369
2336.00,7.585670,25.01304,-0.000168,24.017683,-0.0077,1.369
2338.00,7.585200,25.01362,-0.000169,24.018060,-0.0077,1.370
2340.00,7.585758,25.01393,-0.000170,24.018635,-0.0077,1.369
2342.00,7.585973,25.01312,-0.000169,24.018660,-0.0077,1.370
2344.00,7.585066,25.01347,-0.000170,24.018566,-0.0077,1.371
2346.00,7.583909,25.01386,-0.000171,24.018677,-0.0077,1.370
2348.00,7.584165,25.01323,-0.000172,24.017649,-0.0077,1.369
2350.00,7.583729,25.01249,-0.000171,24.017473,-0.0077,1.370
2352.00,7.583139,25.01317,-0.000171,24.017870,-0.0077,1.369
2354.00,7.584085,25.01356,-0.000170,24.018225,-0.0077,1.370
2356.00,7.585205,25.01361,-0.000169,24.017578,-0.0077,1.370
2358.00,7.584378,25.01259,-0.000170,24.017942,-0.0077,1.370
2360.00,7.584561,25.01221,-0.000170,24.018403,-0.0077,1.370
2362.00,7.584375,25.01238,-0.000170,24.018033,-0.0077,1.369
2364.00,7.583810,25.01376,-0.000170,24.018495,-0.0077,1.369
2366.00,7.583917,25.01324,-0.000169,24.017690,-0.0077,1.369
2368.00,7.583884,25.01300,-0.000170,24.018066,-0.0077,1.370
2370.00,7.583018,25.01288,-0.000172,24.017718,-0.0076,1.370
2372.00,7.583276,25.01302,-0.000172,24.017823,-0.0077,1.370
2374.00,7.583277,25.01347,-0.000170,24.017518,-0.0077,1.370
2376.00,7.583411,25.01373,-0.000171,24.018211,-0.0077,1.370
2378.00,7.582686,25.01366,-0.000171,24.017384,-0.0077,1.370
2380.00,7.581900,25.01312,-0.000170,24.018571,-0.0077,1.370
2382.00,7.582486,25.01340,-0.000170,24.018319,-0.0077,1.369
2384.00,7.582882,25.01375,-0.000171,24.018127,-0.0077,1.370
2386.00,7.583169,25.01338,-0.000171,24.017105,-0.0077,1.370
2388.00,7.582416,25.01288,-0.000171,24.018551,-0.0077,1.370
2390.00,7.582136,25.01270,-0.000171,24.018251,-0.0077,1.370
2392.00,7.582886,25.01282,-0.000171,24.017844,-0.0077,1.370
2394.00,7.584003,25.01230,-0.000171,24.017449,-0.0077,1.369
2396.00,7.584475,25.01316,-0.000170,24.018066,-0.0077,1.369
2398.00,7.585083,25.01372,-0.000171,24.017560,-0.0077,1.370
2400.00,7.584137,25.01392,-0.000172,24.017723,-0.0077,1.370
@8,12.0000,24.0
2402.00,7.583649,25.01392,-0.000171,24.018000,-0.0077,1.370
2404.00,7.581989,25.01346,-0.000171,24.018207,-0.0077,1.370
2406.00,7.573846,25.01377,-0.000171,24.018013,-0.0077,1.369
2408.00,7.562501,25.01387,-0.000170,24.017942,-0.0077,1.369
2410.00,7.549148,25.01368,-0.000168,24.018622,-0.0077,1.368
2412.00,7.534043,25.01392,-0.000167,24.017951,-0.0076,1.369
2414.00,7.517725,25.01432,-0.000169,24.017915,-0.0077,1.370
2416.00,7.501493,25.01392,-0.000171,24.017388,-0.0077,1.370
2418.00,7.485824,25.01359,-0.000171,24.018185,-0.0077,1.371
2420.00,7.469759,25.01328,-0.000171,24.018385,-0.0077,1.371
2422.00,7.452784,25.01469,-0.000171,24.018644,-0.0077,1.371
2424.00,7.436196,25.01436,-0.000171,24.018539,-0.0077,1.371
2426.00,7.421740,25.01435,-0.000172,24.018095,-0.0077,1.372
2428.00,7.412395,25.01396,-0.000172,24.018454,-0.0077,1.371
2430.00,7.411051,25.01435,-0.000172,24.018145,-0.0077,1.372
2432.00,7.410346,25.01492,-0.000171,24.017810,-0.0077,1.372
2434.00,7.410669,25.01497,-0.000173,24.018586,-0.0077,1.372
2436.00,7.414026,25.01467,-0.000172,24.018328,-0.0077,1.371
2438.00,7.417841,25.01477,-0.000170,24.017883,-0.0077,1.371
2440.00,7.423432,25.01506,-0.000171,24.017817,-0.0077,1.371
2442.00,7.429389,25.01547,-0.000170,24.017631,-0.0077,1.370
2444.00,7.434935,25.01467,-0.000170,24.018303,-0.0077,1.370
2446.00,7.440423,25.01564,-0.000170,24.018756,-0.0076,1.370
2448.00,7.445366,25.01559,-0.000170,24.018314,-0.0077,1.370
2450.00,7.450401,25.01553,-0.000169,24.018374,-0.0077,1.370
2452.00,7.456335,25.01506,-0.000171,24.018171,-0.0077,1.370
2454.00,7.462798,25.01401,-0.000169,24.018459,-0.0077,1.371
2456.00,7.468835,25.01442,-0.000169,24.018287,-0.0077,1.371
2458.00,7.475150,25.01508,-0.000169,24.018200,-0.0077,1.370
2460.00,7.481016,25.01474,-0.000168,24.018129,-0.0077,1.370
2462.00,7.486587,25.01345,-0.000169,24.017835,-0.0077,1.370
2464.00,7.491570,25.01388,-0.000170,24.018214,-0.0077,1.370
2466.00,7.495969,25.01385,-0.000170,24.017892,-0.0077,1.370
2468.00,7.500226,25.01398,-0.000170,24.019124,-0.0076,1.370
2470.00,7.504585,25.01430,-0.000170,24.017924,-0.0076,1.370
2472.00,7.508214,25.01418,-0.000168,24.018281,-0.0077,1.370
2474.00,7.510774,25.01376,-0.000170,24.018441,-0.0077,1.370
2476.00,7.514456,25.01350,-0.000169,24.018234,-0.0076,1.370
2478.00,7.517447,25.01346,-0.000169,24.018508,-0.0076,1.369
2480.00,7.520745,25.01447,-0.000167,24.018406,-0.0077,1.370
2482.00,7.523847,25.01402,-0.000169,24.018046,-0.0077,1.370
2484.00,7.527128,25.01403,-0.000169,24.018671,-0.0077,1.370
2486.00,7.530392,25.01327,-0.000169,24.018122,-0.0077,1.370
2488.00,7.532923,25.01392,-0.000170,24.017315,-0.0077,1.370
2490.00,7.535922,25.01436,-0.000169,24.018386,-0.0077,1.371
2492.00,7.538902,25.01397,-0.000170,24.017910,-0.0077,1.370
2494.00,7.541780,25.01418,-0.000170,24.018000,-0.0077,1.369
2496.00,7.544088,25.01429,-0.000170,24.018510,-0.0077,1.370
2498.00,7.546875,25.01425,-0.000172,24.018261,-0.0077,1.371
2500.00,7.549828,25.01506,-0.000170,24.017678,-0.0077,1.370
2502.00,7.551716,25.01498,-0.000170,24.017973,-0.0077,1.370
2504.00,7.552759,25.01492,-0.000168,24.017863,-0.0076,1.369
2506.00,7.554373,25.01503,-0.000168,24.018160,-0.0076,1.370
2508.00,7.555557,25.01490,-0.000170,24.018421,-0.0077,1.370
2510.00,7.556389,25.01577,-0.000169,24.018633,-0.0077,1.370
2512.00,7.559020,25.01532,-0.000170,24.018542,-0.0077,1.371
2514.00,7.560281,25.01515,-0.000170,24.018071,-0.0077,1.370
2516.00,7.561004,25.01532,-0.000169,24.018347,-0.0077,1.370
2518.00,7.561847,25.01509,-0.000169,24.017989,-0.0077,1.370
2520.00,7.562979,25.01510,-0.000170,24.017685,-0.0077,1.370
2522.00,7.564242,25.01500,-0.000170,24.018412,-0.0077,1.370
2524.00,7.564670,25.01497,-0.000171,24.018410,-0.0077,1.371
2526.00,7.566600,25.01464,-0.000170,24.018038,-0.0077,1.371
2528.00,7.566923,25.01382,-0.000169,24.018207,-0.0077,1.370
2530.00,7.566775,25.01426,-0.000170,24.018216,-0.0077,1.370
2532.00,7.567122,25.01406,-0.000170,24.018100,-0.0077,1.370
2534.00,7.567643,25.01452,-0.000169,24.018111,-0.0077,1.370
2536.00,7.568327,25.01435,-0.000170,24.018305,-0.0077,1.371
2538.00,7.568346,25.01515,-0.000169,24.018234,-0.0076,1.370
2540.00,7.568694,25.01488,-0.000170,24.018372,-0.0077,1.370
2542.00,7.568654,25.01475,-0.000169,24.017999,-0.0077,1.370
2544.00,7.568218,25.01399,-0.000169,24.017986,-0.0077,1.370
2546.00,7.568437,25.01480,-0.000169,24.018332,-0.0077,1.370
2548.00,7.568488,25.01437,-0.000169,24.018348,-0.0077,1.370
2550.00,7.569025,25.01467,-0.000169,24.018459,-0.0077,1.370
2552.00,7.568650,25.01473,-0.000168,24.018165,-0.0077,1.370
2554.00,7.568066,25.01443,-0.000169,24.018135,-0.0076,1.370
2556.00,7.567781,25.01535,-0.000169,24.019041,-0.0077,1.370
2558.00,7.568389,25.01521,-0.000170,24.018207,-0.0077,1.370
2560.00,7.568073,25.01495,-0.000169,24.017750,-0.0077,1.370
2562.00,7.568405,25.01461,-0.000169,24.018372,-0.0077,1.369
2564.00,7.568889,25.01457,-0.000169,24.018517,-0.0077,1.371
2566.00,7.569159,25.01395,-0.000171,24.018731,-0.0077,1.370
2568.00,7.568954,25.01442,-0.000170,24.018252,-0.0077,1.371
2570.00,7.569461,25.01399,-0.000168,24.018486,-0.0077,1.370
2572.00,7.571078,25.01389,-0.000168,24.018464,-0.0077,1.370
2574.00,7.572034,25.01455,-0.000169,24.018338,-0.0077,1.369
2576.00,7.571904,25.01517,-0.000169,24.017979,-0.0077,1.371
2578.00,7.571240,25.01543,-0.000169,24.018508,-0.0077,1.371
2580.00,7.570257,25.01510,-0.000170,24.018415,-0.0076,1.370
2582.00,7.570599,25.01481,-0.000169,24.018258,-0.0076,1.370
2584.00,7.570495,25.01378,-0.000168,24.017689,-0.0077,1.370
2586.00,7.571036,25.01386,-0.000169,24.018365,-0.0077,1.370
2588.00,7.571978,25.01358,-0.000169,24.018597,-0.0077,1.370
2590.00,7.572948,25.01320,-0.000170,24.018129,-0.0076,1.370
2592.00,7.573115,25.01392,-0.000169,24.018356,-0.0077,1.370
2594.00,7.572936,25.01409,-0.000169,24.018707,-0.0076,1.370
2596.00,7.572861,25.01380,-0.000169,24.018490,-0.0077,1.370
2598.00,7.573290,25.01409,-0.000170,24.018800,-0.0077,1.370
2600.00,7.572969,25.01407,-0.000169,24.019081,-0.0077,1.370
2602.00,7.572858,25.01380,-0.000169,24.018508,-0.0077,1.371
2604.00,7.573381,25.01454,-0.000169,24.018247,-0.0077,1.370
2606.00,7.574309,25.01473,-0.000169,24.017529,-0.0077,1.370
2608.00,7.575099,25.01388,-0.000168,24.017765,-0.0077,1.370
2610.00,7.574813,25.01400,-0.000170,24.017893,-0.0077,1.370
2612.00,7.574269,25.01385,-0.000171,24.017962,-0.0077,1.370
2614.00,7.574843,25.01350,-0.000170,24.017931,-0.0077,1.370
2616.00,7.574756,25.01329,-0.000170,24.018180,-0.0077,1.370
2618.00,7.575678,25.01370,-0.000171,24.017946,-0.0077,1.371
2620.00,7.576158,25.01366,-0.000172,24.018702,-0.0077,1.371
2622.00,7.576072,25.01384,-0.000171,24.017817,-0.0076,1.370
2624.00,7.576536,25.01333,-0.000170,24.018593,-0.0077,1.370
2626.00,7.577187,25.01315,-0.000171,24.018256,-0.0077,1.370
2628.00,7.577829,25.01298,-0.000170,24.017757,-0.0077,1.370
2630.00,7.577356,25.01364,-0.000169,24.018229,-0.0077,1.370
2632.00,7.577438,25.01441,-0.000169,24.018249,-0.0077,1.370
2634.00,7.577084,25.01414,-0.000171,24.018749,-0.0077,1.370
2636.00,7.576223,25.01427,-0.000171,24.017939,-0.0077,1.370
2638.00,7.576429,25.01373,-0.000170,24.018381,-0.0077,1.370
2640.00,7.576137,25.01389,-0.000169,24.018513,-0.0077,1.370
2642.00,7.575654,25.01431,-0.000171,24.017843,-0.0077,1.370
2644.00,7.575486,25.01424,-0.000170,24.018138,-0.0077,1.370
2646.00,7.575955,25.01414,-0.000170,24.018042,-0.0077,1.370
2648.00,7.575814,25.01414,-0.000171,24.018423,-0.0077,1.370
2650.00,7.574918,25.01420,-0.000170,24.018022,-0.0077,1.370
2652.00,7.574646,25.01442,-0.000171,24.018376,-0.0077,1.370
2654.00,7.574477,25.01432,-0.000171,24.017701,-0.0077,1.370
2656.00,7.574459,25.01411,-0.000171,24.018216,-0.0077,1.370
2658.00,7.575117,25.01407,-0.000170,24.018200,-0.0077,1.370
2660.00,7.575592,25.01449,-0.000170,24.018156,-0.0077,1.370
2662.00,7.576043,25.01393,-0.000171,24.018124,-0.0077,1.371
2664.00,7.576495,25.01426,-0.000171,24.017902,-0.0077,1.371
2666.00,7.576801,25.01448,-0.000171,24.018167,-0.0077,1.370
2668.00,7.576550,25.01446,-0.000171,24.018078,-0.0077,1.369
2670.00,7.576534,25.01388,-0.000170,24.018318,-0.0077,1.370
2672.00,7.576487,25.01526,-0.000170,24.018448,-0.0077,1.370
2674.00,7.577086,25.01512,-0.000170,24.017790,-0.0077,1.371
2676.00,7.576961,25.01486,-0.000170,24.017935,-0.0077,1.371
2678.00,7.576520,25.01577,-0.000170,24.017843,-0.0077,1.370
2680.00,7.577483,25.01545,-0.000170,24.018098,-0.0077,1.370
2682.00,7.578321,25.01510,-0.000170,24.018334,-0.0077,1.370
2684.00,7.578959,25.01497,-0.000171,24.018274,-0.0077,1.370
2686.00,7.578869,25.01464,-0.000170,24.018319,-0.0077,1.370
2688.00,7.578573,25.01386,-0.000172,24.017531,-0.0077,1.370
2690.00,7.578105,25.01294,-0.000170,24.018164,-0.0077,1.371
2692.00,7.577505,25.01402,-0.000170,24.018350,-0.0077,1.370
2694.00,7.576949,25.01411,-0.000169,24.018290,-0.0077,1.370
2696.00,7.577040,25.01422,-0.000170,24.017826,-0.0077,1.371
2698.00,7.576633,25.01459,-0.000170,24.017977,-0.0077,1.371
2700.00,7.577146,25.01407,-0.000170,24.018506,-0.0077,1.370
@9,12.0000,24.0
2702.00,7.578314,25.01480,-0.000169,24.018105,-0.0077,1.370
2704.00,7.576639,25.01569,-0.000169,24.018087,-0.0077,1.370
2706.00,7.567024,25.01526,-0.000169,24.017625,-0.0076,1.370
2708.00,7.555692,25.01492,-0.000170,24.018762,-0.0077,1.369
2710.00,7.544200,25.01534,-0.000168,24.018218,-0.0077,1.369
2712.00,7.532957,25.01567,-0.000168,24.018011,-0.0076,1.370
2714.00,7.521290,25.01538,-0.000170,24.018328,-0.0077,1.370
2716.00,7.510051,25.01509,-0.000171,24.017904,-0.0077,1.371
2718.00,7.497754,25.01443,-0.000170,24.018742,-0.0077,1.371
2720.00,7.486585,25.01470,-0.000170,24.018667,-0.0077,1.371
2722.00,7.476239,25.01490,-0.000171,24.017466,-0.0076,1.372
2724.00,7.466098,25.01433,-0.000171,24.017736,-0.0076,1.371
2726.00,7.457282,25.01493,-0.000171,24.018087,-0.0077,1.371
2728.00,7.452217,25.01492,-0.000171,24.017745,-0.0077,1.371
2730.00,7.453897,25.01505,-0.000170,24.018069,-0.0077,1.372
2732.00,7.456684,25.01448,-0.000171,24.018515,-0.0077,1.373
2734.00,7.457978,25.01515,-0.000173,24.017928,-0.0077,1.372
2736.00,7.459852,25.01491,-0.000172,24.017509,-0.0077,1.372
2738.00,7.463157,25.01417,-0.000170,24.017931,-0.0077,1.371
2740.00,7.467159,25.01450,-0.000169,24.018432,-0.0077,1.371
2742.00,7.471679,25.01408,-0.000170,24.018394,-0.0076,1.371
2744.00,7.475215,25.01318,-0.000171,24.018173,-0.0077,1.371
2746.00,7.479564,25.01343,-0.000168,24.018209,-0.0077,1.371
2748.00,7.483128,25.01319,-0.000170,24.017750,-0.0077,1.370
2750.00,7.487040,25.01287,-0.000171,24.017598,-0.0077,1.370
2752.00,7.491761,25.01259,-0.000171,24.018330,-0.0077,1.370
2754.00,7.495833,25.01284,-0.000171,24.018463,-0.0077,1.370
2756.00,7.500246,25.01388,-0.000169,24.018609,-0.0077,1.370
2758.00,7.504238,25.01332,-0.000170,24.018142,-0.0077,1.371
2760.00,7.509014,25.01347,-0.000170,24.018247,-0.0077,1.370
2762.00,7.512303,25.01395,-0.000170,24.018305,-0.0077,1.370
2764.00,7.515429,25.01311,-0.000168,24.017473,-0.0077,1.370
2766.00,7.519330,25.01396,-0.000169,24.017977,-0.0076,1.371
2768.00,7.523500,25.01455,-0.000168,24.018307,-0.0077,1.371
2770.00,7.526019,25.01455,-0.000169,24.017656,-0.0077,1.371
2772.00,7.528102,25.01427,-0.000170,24.018069,-0.0076,1.370
2774.00,7.531084,25.01410,-0.000169,24.018473,-0.0076,1.370
2776.00,7.535192,25.01497,-0.000169,24.018249,-0.0077,1.370
2778.00,7.537155,25.01462,-0.000168,24.018782,-0.0077,1.370
2780.00,7.539583,25.01485,-0.000168,24.018588,-0.0077,1.370
2782.00,7.541338,25.01474,-0.000170,24.018303,-0.0077,1.370
2784.00,7.543662,25.01385,-0.000170,24.018608,-0.0077,1.370
2786.00,7.544604,25.01344,-0.000170,24.018365,-0.0076,1.370
2788.00,7.546569,25.01365,-0.000168,24.018818,-0.0076,1.370
2790.00,7.547986,25.01449,-0.000169,24.018405,-0.0076,1.370
2792.00,7.548945,25.01419,-0.000169,24.018660,-0.0077,1.370
2794.00,7.550374,25.01380,-0.000170,24.018318,-0.0077,1.370
2796.00,7.551030,25.01400,-0.000169,24.018254,-0.0076,1.370
2798.00,7.551476,25.01404,-0.000168,24.018182,-0.0076,1.370
2800.00,7.552130,25.01412,-0.000169,24.018459,-0.0076,1.370
2802.00,7.553225,25.01421,-0.000170,24.018203,-0.0077,1.371
2804.00,7.554593,25.01388,-0.000170,24.017447,-0.0077,1.370
2806.00,7.554396,25.01377,-0.000170,24.018075,-0.0077,1.371
2808.00,7.555164,25.01478,-0.000170,24.018586,-0.0077,1.370
2810.00,7.556378,25.01472,-0.000170,24.018486,-0.0076,1.370
2812.00,7.557901,25.01490,-0.000169,24.018865,-0.0077,1.370
2814.00,7.558959,25.01373,-0.000169,24.018602,-0.0077,1.370
2816.00,7.559202,25.01425,-0.000169,24.018454,-0.0077,1.370
2818.00,7.560717,25.01373,-0.000170,24.018319,-0.0077,1.370
2820.00,7.561507,25.01369,-0.000169,24.018037,-0.0076,1.370
2822.00,7.561599,25.01418,-0.000170,24.018140,-0.0077,1.371
2824.00,7.562159,25.01416,-0.000169,24.018314,-0.0077,1.370
2826.00,7.563689,25.01399,-0.000170,24.018753,-0.0077,1.371
2828.00,7.564720,25.01358,-0.000171,24.018298,-0.0077,1.371
2830.00,7.564430,25.01349,-0.000171,24.018160,-0.0077,1.371
2832.00,7.564443,25.01377,-0.000171,24.017993,-0.0077,1.370
2834.00,7.565055,25.01414,-0.000170,24.018638,-0.0077,1.370
2836.00,7.565145,25.01491,-0.000170,24.017803,-0.0076,1.370
2838.00,7.565022,25.01438,-0.000169,24.018599,-0.0077,1.371
2840.00,7.565361,25.01458,-0.000171,24.018379,-0.0077,1.371
2842.00,7.565898,25.01413,-0.000171,24.018316,-0.0077,1.370
2844.00,7.566644,25.01454,-0.000170,24.018985,-0.0077,1.371
2846.00,7.566290,25.01471,-0.000169,24.018332,-0.0077,1.371
2848.00,7.566652,25.01492,-0.000170,24.018269,-0.0077,1.371
2850.00,7.566273,25.01529,-0.000170,24.018673,-0.0077,1.371
2852.00,7.566822,25.01504,-0.000168,24.017926,-0.0077,1.370
2854.00,7.567860,25.01548,-0.000170,24.018049,-0.0076,1.371
2856.00,7.568870,25.01574,-0.000170,24.017910,-0.0076,1.371
2858.00,7.568813,25.01561,-0.000170,24.017861,-0.0077,1.371
2860.00,7.568300,25.01537,-0.000170,24.017734,-0.0077,1.371
2862.00,7.568252,25.01459,-0.000170,24.017855,-0.0077,1.371
2864.00,7.568219,25.01493,-0.000170,24.018314,-0.0077,1.370
2866.00,7.568796,25.01561,-0.000168,24.018510,-0.0077,1.370
2868.00,7.569195,25.01539,-0.000169,24.018122,-0.0076,1.371
2870.00,7.568884,25.01577,-0.000170,24.018086,-0.0076,1.372
2872.00,7.569216,25.01543,-0.000171,24.018595,-0.0077,1.371
2874.00,7.569577,25.01467,-0.000170,24.018403,-0.0077,1.370
2876.00,7.570358,25.01539,-0.000168,24.017980,-0.0077,1.371
2878.00,7.570801,25.01536,-0.000169,24.018205,-0.0077,1.371
2880.00,7.570584,25.01495,-0.000169,24.018497,-0.0076,1.370
2882.00,7.569932,25.01578,-0.000169,24.017585,-0.0076,1.370
2884.00,7.569678,25.01552,-0.000169,24.018338,-0.0077,1.371
2886.00,7.569606,25.01495,-0.000169,24.018624,-0.0077,1.370
2888.00,7.569961,25.01504,-0.000169,24.018517,-0.0076,1.371
2890.00,7.569729,25.01510,-0.000169,24.018582,-0.0076,1.370
2892.00,7.569657,25.01543,-0.000169,24.018154,-0.0077,1.370
2894.00,7.569457,25.01645,-0.000169,24.018406,-0.0077,1.371
2896.00,7.569190,25.01589,-0.000169,24.017765,-0.0077,1.371
2898.00,7.568541,25.01622,-0.000170,24.017904,-0.0077,1.371
2900.00,7.568729,25.01633,-0.000170,24.018055,-0.0076,1.371
2902.00,7.570106,25.01638,-0.000169,24.018370,-0.0077,1.371
2904.00,7.570102,25.01666,-0.000170,24.017915,-0.0076,1.371
2906.00,7.570104,25.01653,-0.000170,24.018064,-0.0077,1.371
2908.00,7.570297,25.01626,-0.000170,24.018142,-0.0077,1.371
2910.00,7.569927,25.01612,-0.000170,24.018154,-0.0077,1.371
2912.00,7.570120,25.01636,-0.000170,24.018385,-0.0076,1.370
2914.00,7.570492,25.01652,-0.000168,24.018624,-0.0076,1.371
2916.00,7.569509,25.01610,-0.000168,24.018472,-0.0077,1.371
2918.00,7.569299,25.01618,-0.000169,24.018577,-0.0077,1.371
2920.00,7.569790,25.01647,-0.000170,24.018015,-0.0077,1.370
2922.00,7.571260,25.01643,-0.000171,24.018698,-0.0077,1.371
2924.00,7.572665,25.01643,-0.000171,24.018504,-0.0077,1.371
2926.00,7.572648,25.01645,-0.000170,24.018522,-0.0077,1.371
2928.00,7.572530,25.01605,-0.000170,24.018280,-0.0077,1.371
2930.00,7.572752,25.01614,-0.000171,24.018162,-0.0076,1.371
2932.00,7.573561,25.01546,-0.000171,24.017676,-0.0077,1.371
2934.00,7.574023,25.01519,-0.000170,24.017522,-0.0077,1.371
2936.00,7.573657,25.01587,-0.000170,24.018223,-0.0077,1.371
2938.00,7.573019,25.01635,-0.000169,24.017814,-0.0077,1.371
2940.00,7.571700,25.01522,-0.000168,24.018196,-0.0077,1.371
2942.00,7.570083,25.01587,-0.000169,24.019021,-0.0077,1.372
2944.00,7.570212,25.01605,-0.000170,24.017999,-0.0077,1.371
2946.00,7.570654,25.01579,-0.000170,24.018999,-0.0077,1.371
2948.00,7.569263,25.01628,-0.000169,24.017870,-0.0077,1.370
2950.00,7.568551,25.01617,-0.000169,24.017544,-0.0077,1.371
2952.00,7.568749,25.01652,-0.000170,24.017960,-0.0077,1.371
2954.00,7.568527,25.01545,-0.000169,24.018425,-0.0077,1.370
2956.00,7.569295,25.01516,-0.000170,24.018495,-0.0077,1.371
2958.00,7.570009,25.01562,-0.000170,24.018015,-0.0077,1.371
2960.00,7.570605,25.01605,-0.000169,24.018198,-0.0077,1.371
2962.00,7.572002,25.01649,-0.000170,24.018586,-0.0077,1.371
2964.00,7.572005,25.01604,-0.000170,24.018783,-0.0076,1.372
2966.00,7.571947,25.01675,-0.000169,24.018619,-0.0076,1.371
2968.00,7.571960,25.01654,-0.000169,24.018178,-0.0077,1.371
2970.00,7.571624,25.01654,-0.000169,24.018473,-0.0076,1.371
2972.00,7.572441,25.01665,-0.000169,24.018861,-0.0077,1.371
2974.00,7.572370,25.01639,-0.000169,24.017942,-0.0077,1.371
2976.00,7.572130,25.01644,-0.000170,24.018434,-0.0077,1.371
2978.00,7.571510,25.01581,-0.000170,24.018430,-0.0077,1.371
2980.00,7.570727,25.01689,-0.000170,24.017870,-0.0077,1.371
2982.00,7.570979,25.01662,-0.000171,24.017937,-0.0077,1.371
2984.00,7.570948,25.01691,-0.000170,24.018113,-0.0077,1.370
2986.00,7.571103,25.01658,-0.000169,24.018646,-0.0077,1.371
2988.00,7.571693,25.01633,-0.000169,24.018187,-0.0077,1.371
2990.00,7.572055,25.01642,-0.000170,24.018403,-0.0077,1.371
2992.00,7.571442,25.01616,-0.000170,24.018488,-0.0077,1.372
2994.00,7.571537,25.01633,-0.000170,24.017915,-0.0077,1.371
2996.00,7.571940,25.01546,-0.000170,24.017587,-0.0077,1.371
2998.00,7.572323,25.01545,-0.000169,24.018127,-0.0077,1.371
3000.00,7.572353,25.01468,-0.000170,24.018606,-0.0077,1.371
@10,12.0000,24.0
3002.00,7.572083,25.01491,-0.000170,24.018272,-0.0077,1.371
3004.00,7.569787,25.01501,-0.000170,24.018419,-0.0077,1.371
3006.00,7.561162,25.01474,-0.000170,24.018254,-0.0077,1.370
3008.00,7.550956,25.01500,-0.000169,24.018285,-0.0077,1.369
3010.00,7.541172,25.01388,-0.000169,24.017979,-0.0076,1.369
3012.00,7.533247,25.01440,-0.000169,24.018457,-0.0077,1.370
3014.00,7.525301,25.01546,-0.000170,24.018403,-0.0076,1.371
3016.00,7.516394,25.01573,-0.000170,24.017814,-0.0076,1.372
3018.00,7.507800,25.01540,-0.000172,24.018497,-0.0077,1.373
3020.00,7.499728,25.01567,-0.000172,24.018280,-0.0077,1.372
3022.00,7.492082,25.01562,-0.000172,24.017984,-0.0077,1.373
3024.00,7.485086,25.01580,-0.000171,24.018309,-0.0077,1.372
3026.00,7.479251,25.01700,-0.000171,24.017756,-0.0077,1.372
3028.00,7.476142,25.01755,-0.000172,24.018147,-0.0077,1.372
3030.00,7.479936,25.01693,-0.000171,24.018399,-0.0077,1.373
3032.00,7.484085,25.01610,-0.000171,24.018238,-0.0077,1.374
3034.00,7.486777,25.01606,-0.000172,24.018483,-0.0077,1.373
3036.00,7.488919,25.01674,-0.000171,24.017995,-0.0077,1.373
3038.00,7.490695,25.01619,-0.000170,24.018502,-0.0077,1.372
3040.00,7.493003,25.01598,-0.000169,24.017919,-0.0077,1.371
3042.00,7.495851,25.01581,-0.000170,24.017913,-0.0077,1.371
3044.00,7.498657,25.01644,-0.000168,24.018655,-0.0077,1.371
3046.00,7.500403,25.01714,-0.000168,24.018267,-0.0076,1.372
3048.00,7.503796,25.01730,-0.000169,24.017924,-0.0077,1.372
3050.00,7.507000,25.01746,-0.000170,24.018198,-0.0077,1.371
3052.00,7.510427,25.01735,-0.000169,24.018283,-0.0077,1.370
3054.00,7.513523,25.01679,-0.000169,24.018599,-0.0077,1.371
3056.00,7.516560,25.01725,-0.000168,24.018131,-0.0077,1.371
3058.00,7.520414,25.01661,-0.000169,24.018129,-0.0077,1.372
3060.00,7.522950,25.01704,-0.000169,24.018069,-0.0077,1.371
3062.00,7.524668,25.01673,-0.000169,24.017616,-0.0077,1.371
3064.00,7.527722,25.01614,-0.000169,24.018105,-0.0077,1.371
3066.00,7.530475,25.01625,-0.000170,24.017873,-0.0077,1.371
3068.00,7.532890,25.01746,-0.000169,24.018220,-0.0077,1.371
3070.00,7.534766,25.01680,-0.000169,24.017926,-0.0076,1.371
3072.00,7.536574,25.01645,-0.000170,24.018053,-0.0077,1.372
3074.00,7.538339,25.01675,-0.000169,24.018383,-0.0077,1.371
3076.00,7.541282,25.01646,-0.000168,24.018680,-0.0077,1.371
3078.00,7.543265,25.01603,-0.000169,24.018361,-0.0077,1.371
3080.00,7.544431,25.01665,-0.000171,24.018595,-0.0077,1.371
3082.00,7.546001,25.01720,-0.000171,24.018580,-0.0077,1.371
3084.00,7.547522,25.01651,-0.000170,24.018243,-0.0077,1.371
3086.00,7.548998,25.01694,-0.000170,24.018861,-0.0076,1.371
3088.00,7.549829,25.01615,-0.000169,24.018725,-0.0077,1.371
3090.00,7.549832,25.01621,-0.000170,24.018338,-0.0077,1.371
3092.00,7.551363,25.01685,-0.000170,24.017926,-0.0077,1.372
3094.00,7.552415,25.01655,-0.000171,24.017676,-0.0077,1.371
3096.00,7.552415,25.01695,-0.000170,24.018428,-0.0077,1.371
3098.00,7.553351,25.01724,-0.000169,24.018200,-0.0077,1.371
3100.00,7.554457,25.01746,-0.000170,24.018149,-0.0077,1.372
3102.00,7.554808,25.01706,-0.000170,24.018251,-0.0077,1.372
3104.00,7.554728,25.01710,-0.000169,24.017834,-0.0077,1.371
3106.00,7.555304,25.01756,-0.000169,24.018069,-0.0077,1.371
3108.00,7.555751,25.01673,-0.000170,24.018080,-0.0077,1.371
3110.00,7.555994,25.01762,-0.000170,24.018136,-0.0076,1.371
3112.00,7.555919,25.01790,-0.000170,24.018622,-0.0077,1.371
3114.00,7.557123,25.01816,-0.000170,24.018076,-0.0077,1.371
3116.00,7.558665,25.01875,-0.000171,24.018582,-0.0077,1.371
3118.00,7.559646,25.01875,-0.000169,24.018058,-0.0077,1.372
3120.00,7.560495,25.01799,-0.000169,24.018593,-0.0077,1.371
3122.00,7.560822,25.01896,-0.000170,24.018767,-0.0076,1.372
3124.00,7.561504,25.01833,-0.000170,24.017875,-0.0077,1.372
3126.00,7.561761,25.01784,-0.000170,24.018620,-0.0077,1.372
3128.00,7.561956,25.01770,-0.000171,24.019257,-0.0076,1.372
3130.00,7.560906,25.01809,-0.000170,24.018270,-0.0077,1.372
3132.00,7.561305,25.01815,-0.000171,24.017935,-0.0077,1.372
3134.00,7.561302,25.01807,-0.000171,24.018526,-0.0077,1.371
3136.00,7.561541,25.01890,-0.000171,24.017670,-0.0077,1.371
3138.00,7.561711,25.01824,-0.000169,24.018165,-0.0077,1.371
3140.00,7.561534,25.01771,-0.000170,24.018142,-0.0077,1.371
3142.00,7.561119,25.01758,-0.000171,24.018002,-0.0077,1.371
3144.00,7.561810,25.01845,-0.000171,24.017801,-0.0077,1.372
3146.00,7.562162,25.01839,-0.000171,24.018735,-0.0076,1.371
3148.00,7.561524,25.01841,-0.000171,24.018918,-0.0076,1.372
3150.00,7.561427,25.01826,-0.000171,24.018696,-0.0077,1.371
3152.00,7.562314,25.01813,-0.000170,24.018109,-0.0077,1.372
3154.00,7.562578,25.01790,-0.000170,24.018531,-0.0077,1.371
3156.00,7.563338,25.01836,-0.000171,24.018113,-0.0077,1.371
3158.00,7.563903,25.01766,-0.000169,24.017616,-0.0077,1.371
3160.00,7.564012,25.01797,-0.000170,24.017399,-0.0077,1.371
3162.00,7.565246,25.01802,-0.000170,24.018069,-0.0077,1.372
3164.00,7.565862,25.01795,-0.000171,24.017754,-0.0076,1.371
3166.00,7.566914,25.01760,-0.000171,24.018144,-0.0077,1.371
3168.00,7.566205,25.01889,-0.000171,24.018013,-0.0077,1.372
3170.00,7.566661,25.01849,-0.000171,24.018519,-0.0076,1.372
3172.00,7.566013,25.01798,-0.000172,24.017814,-0.0076,1.372
3174.00,7.565120,25.01865,-0.000171,24.018135,-0.0076,1.372
3176.00,7.564738,25.01788,-0.000170,24.018017,-0.0077,1.371
3178.00,7.566105,25.01739,-0.000170,24.018176,-0.0077,1.371
3180.00,7.566477,25.01703,-0.000170,24.018461,-0.0077,1.371
3182.00,7.566515,25.01728,-0.000169,24.018704,-0.0077,1.372
3184.00,7.565939,25.01752,-0.000169,24.018473,-0.0077,1.371
3186.00,7.565951,25.01750,-0.000169,24.017620,-0.0077,1.371
3188.00,7.565155,25.01813,-0.000170,24.018318,-0.0077,1.372
3190.00,7.565393,25.01795,-0.000168,24.018171,-0.0077,1.371
3192.00,7.566217,25.01749,-0.000170,24.018463,-0.0077,1.371
3194.00,7.565957,25.01765,-0.000170,24.018205,-0.0077,1.371
3196.00,7.565915,25.01773,-0.000170,24.018160,-0.0077,1.372
3198.00,7.565550,25.01802,-0.000170,24.018082,-0.0077,1.371
3200.00,7.564543,25.01810,-0.000169,24.018260,-0.0077,1.371
3202.00,7.565269,25.01729,-0.000171,24.018510,-0.0077,1.371
3204.00,7.565800,25.01772,-0.000172,24.018017,-0.0077,1.372
3206.00,7.565305,25.01749,-0.000171,24.017817,-0.0077,1.371
3208.00,7.565130,25.01818,-0.000170,24.018281,-0.0077,1.371
3210.00,7.564767,25.01860,-0.000170,24.018006,-0.0076,1.371
3212.00,7.565204,25.01859,-0.000171,24.017692,-0.0077,1.372
3214.00,7.565538,25.01805,-0.000172,24.018193,-0.0077,1.372
3216.00,7.565963,25.01735,-0.000170,24.017712,-0.0077,1.371
3218.00,7.566890,25.01730,-0.000171,24.018118,-0.0077,1.372
3220.00,7.566575,25.01725,-0.000171,24.018289,-0.0077,1.371
3222.00,7.566219,25.01808,-0.000169,24.018017,-0.0077,1.371
3224.00,7.565931,25.01797,-0.000170,24.017895,-0.0077,1.371
3226.00,7.565219,25.01783,-0.000170,24.017710,-0.0077,1.371
3228.00,7.565712,25.01814,-0.000170,24.018212,-0.0077,1.371
3230.00,7.566470,25.01755,-0.000172,24.017803,-0.0077,1.372
3232.00,7.566750,25.01806,-0.000172,24.018028,-0.0077,1.372
3234.00,7.566763,25.01838,-0.000171,24.018401,-0.0077,1.371
3236.00,7.566895,25.01769,-0.000170,24.017362,-0.0077,1.372
3238.00,7.567206,25.01658,-0.000172,24.017850,-0.0076,1.372
3240.00,7.567372,25.01695,-0.000171,24.018334,-0.0077,1.371
3242.00,7.567155,25.01681,-0.000170,24.017953,-0.0077,1.371
3244.00,7.567198,25.01750,-0.000170,24.018125,-0.0077,1.371
3246.00,7.567122,25.01692,-0.000170,24.017995,-0.0077,1.372
3248.00,7.567124,25.01672,-0.000170,24.017843,-0.0077,1.372
3250.00,7.566466,25.01656,-0.000170,24.017699,-0.0077,1.372
3252.00,7.565858,25.01679,-0.000171,24.017942,-0.0077,1.372
3254.00,7.565141,25.01644,-0.000171,24.017712,-0.0077,1.371
3256.00,7.565492,25.01617,-0.000170,24.018015,-0.0077,1.372
3258.00,7.565335,25.01683,-0.000170,24.017937,-0.0077,1.371
3260.00,7.565245,25.01734,-0.000172,24.018042,-0.0077,1.372
3262.00,7.565502,25.01761,-0.000170,24.018339,-0.0077,1.371
3264.00,7.566216,25.01730,-0.000170,24.017500,-0.0077,1.371
3266.00,7.566317,25.01607,-0.000170,24.017781,-0.0077,1.371
3268.00,7.566487,25.01708,-0.000170,24.017400,-0.0077,1.372
3270.00,7.567263,25.01664,-0.000170,24.017112,-0.0077,1.372
3272.00,7.566537,25.01618,-0.000172,24.018193,-0.0076,1.372
3274.00,7.565602,25.01643,-0.000172,24.017783,-0.0077,1.372
3276.00,7.565378,25.01632,-0.000170,24.017879,-0.0077,1.372
3278.00,7.565345,25.01584,-0.000171,24.018038,-0.0077,1.372
3280.00,7.565902,25.01634,-0.000171,24.017888,-0.0077,1.372
3282.00,7.566254,25.01633,-0.000172,24.018109,-0.0077,1.371
3284.00,7.566122,25.01612,-0.000171,24.017841,-0.0078,1.371
3286.00,7.566060,25.01629,-0.000170,24.017328,-0.0077,1.372
3288.00,7.566348,25.01601,-0.000171,24.017714,-0.0077,1.372
3290.00,7.566472,25.01551,-0.000172,24.017549,-0.0077,1.372
3292.00,7.566721,25.01616,-0.000171,24.018187,-0.0077,1.372
3294.00,7.566420,25.01568,-0.000170,24.018454,-0.0077,1.372
3296.00,7.566294,25.01532,-0.000171,24.018202,-0.0077,1.372
3298.00,7.566443,25.01548,-0.000171,24.018693,-0.0077,1.372
3300.00,7.567320,25.01607,-0.000170,24.018470,-0.0077,1.371
3302.00,7.566405,25.01576,-0.000170,24.018396,-0.0077,1.371
@11,12.0000,24.0
3304.00,7.564204,25.01599,-0.000171,24.018269,-0.0077,1.372
3306.00,7.554948,25.01575,-0.000171,24.017979,-0.0077,1.372
3308.00,7.544423,25.01507,-0.000170,24.017625,-0.0077,1.371
3310.00,7.536417,25.01553,-0.000169,24.017290,-0.0077,1.371
3312.00,7.529055,25.01536,-0.000169,24.017692,-0.0077,1.371
3314.00,7.521225,25.01522,-0.000170,24.017964,-0.0077,1.371
3316.00,7.514119,25.01506,-0.000171,24.017455,-0.0077,1.373
3318.00,7.507848,25.01475,-0.000172,24.017727,-0.0077,1.373
3320.00,7.502542,25.01459,-0.000171,24.017888,-0.0077,1.372
3322.00,7.497570,25.01562,-0.000172,24.017942,-0.0077,1.373
3324.00,7.492429,25.01638,-0.000172,24.017924,-0.0077,1.373
3326.00,7.488533,25.01573,-0.000172,24.017440,-0.0077,1.373
3328.00,7.486207,25.01657,-0.000172,24.017286,-0.0077,1.374
3330.00,7.492090,25.01624,-0.000172,24.017781,-0.0077,1.374
3332.00,7.498277,25.01600,-0.000171,24.018285,-0.0077,1.374
3334.00,7.502151,25.01619,-0.000172,24.017665,-0.0077,1.374
3336.00,7.505097,25.01530,-0.000172,24.017765,-0.0077,1.374
3338.00,7.506984,25.01448,-0.000172,24.017846,-0.0077,1.372
3340.00,7.508921,25.01566,-0.000172,24.018359,-0.0077,1.372
3342.00,7.511023,25.01574,-0.000171,24.017750,-0.0077,1.371
3344.00,7.512193,25.01587,-0.000171,24.017893,-0.0077,1.372
3346.00,7.514412,25.01649,-0.000170,24.017906,-0.0077,1.372
3348.00,7.516827,25.01614,-0.000170,24.017728,-0.0077,1.372
3350.00,7.518678,25.01685,-0.000170,24.018002,-0.0077,1.372
3352.00,7.521614,25.01712,-0.000170,24.018086,-0.0077,1.371
3354.00,7.524526,25.01655,-0.000169,24.017609,-0.0077,1.372
3356.00,7.526922,25.01650,-0.000171,24.017451,-0.0077,1.372
3358.00,7.528948,25.01718,-0.000170,24.017921,-0.0077,1.372
3360.00,7.530383,25.01733,-0.000170,24.017922,-0.0077,1.372
3362.00,7.532166,25.01763,-0.000169,24.017946,-0.0077,1.372
3364.00,7.533822,25.01824,-0.000170,24.018178,-0.0077,1.372
3366.00,7.535855,25.01809,-0.000171,24.018328,-0.0077,1.372
3368.00,7.537255,25.01778,-0.000171,24.017384,-0.0077,1.372
3370.00,7.538733,25.01759,-0.000170,24.018035,-0.0077,1.372
3372.00,7.539692,25.01727,-0.000170,24.018051,-0.0077,1.371
3374.00,7.541170,25.01716,-0.000171,24.017208,-0.0077,1.372
3376.00,7.542314,25.01699,-0.000172,24.017970,-0.0077,1.372
3378.00,7.543583,25.01666,-0.000172,24.017812,-0.0077,1.372
3380.00,7.544407,25.01688,-0.000171,24.017732,-0.0077,1.372
3382.00,7.545549,25.01727,-0.000171,24.018290,-0.0077,1.373
3384.00,7.547568,25.01706,-0.000172,24.017993,-0.0077,1.372
3386.00,7.548490,25.01789,-0.000172,24.017924,-0.0077,1.372
3388.00,7.548788,25.01750,-0.000171,24.017527,-0.0077,1.372
3390.00,7.549799,25.01753,-0.000171,24.017924,-0.0077,1.372
3392.00,7.551490,25.01787,-0.000171,24.017143,-0.0077,1.372
3394.00,7.552307,25.01799,-0.000170,24.018283,-0.0077,1.372
3396.00,7.552742,25.01699,-0.000169,24.018350,-0.0077,1.371
3398.00,7.553040,25.01677,-0.000171,24.017910,-0.0077,1.372
3400.00,7.553886,25.01724,-0.000169,24.017399,-0.0078,1.372
3402.00,7.554152,25.01847,-0.000170,24.018319,-0.0077,1.372
3404.00,7.554656,25.01792,-0.000171,24.017663,-0.0077,1.373
3406.00,7.554461,25.01811,-0.000170,24.017692,-0.0077,1.373
3408.00,7.554249,25.01785,-0.000170,24.017919,-0.0077,1.372
3410.00,7.554649,25.01820,-0.000170,24.017435,-0.0077,1.372
3412.00,7.554360,25.01727,-0.000170,24.017743,-0.0077,1.372
3414.00,7.554549,25.01739,-0.000170,24.017656,-0.0077,1.372
3416.00,7.553663,25.01727,-0.000171,24.017141,-0.0077,1.372
3418.00,7.553931,25.01768,-0.000172,24.018312,-0.0077,1.373
3420.00,7.555013,25.01693,-0.000173,24.017989,-0.0077,1.372
3422.00,7.555592,25.01691,-0.000172,24.016983,-0.0077,1.372
3424.00,7.556309,25.01766,-0.000171,24.017745,-0.0078,1.372
3426.00,7.556044,25.01768,-0.000171,24.017806,-0.0077,1.372
3428.00,7.555548,25.01723,-0.000171,24.017779,-0.0077,1.372
3430.00,7.556032,25.01836,-0.000170,24.018399,-0.0077,1.372
3432.00,7.556024,25.01839,-0.000171,24.017576,-0.0077,1.372
3434.00,7.555545,25.01789,-0.000170,24.017638,-0.0077,1.372
3436.00,7.555833,25.01814,-0.000171,24.018102,-0.0077,1.373
3438.00,7.555896,25.01729,-0.000171,24.017502,-0.0077,1.372
3440.00,7.556106,25.01725,-0.000171,24.017611,-0.0077,1.372
3442.00,7.556371,25.01721,-0.000171,24.017444,-0.0077,1.372
3444.00,7.557360,25.01731,-0.000171,24.017466,-0.0077,1.372
3446.00,7.558213,25.01833,-0.000170,24.017977,-0.0077,1.372
3448.00,7.558948,25.01743,-0.000169,24.017194,-0.0077,1.372
3450.00,7.559189,25.01775,-0.000171,24.017658,-0.0077,1.372
3452.00,7.558915,25.01709,-0.000172,24.017649,-0.0077,1.373
3454.00,7.559886,25.01675,-0.000171,24.017645,-0.0077,1.372
3456.00,7.559772,25.01642,-0.000171,24.017747,-0.0077,1.372
3458.00,7.559326,25.01630,-0.000171,24.016920,-0.0077,1.372
3460.00,7.559930,25.01676,-0.000171,24.018051,-0.0077,1.372
3462.00,7.559685,25.01689,-0.000170,24.016989,-0.0077,1.372
3464.00,7.560000,25.01742,-0.000170,24.017774,-0.0077,1.372
3466.00,7.560200,25.01766,-0.000171,24.018263,-0.0077,1.372
3468.00,7.559993,25.01756,-0.000171,24.018394,-0.0077,1.372
3470.00,7.559456,25.01837,-0.000170,24.017902,-0.0077,1.372
3472.00,7.559224,25.01797,-0.000171,24.017979,-0.0077,1.372
3474.00,7.559979,25.01722,-0.000171,24.017805,-0.0077,1.373
3476.00,7.561426,25.01694,-0.000172,24.017863,-0.0077,1.372
3478.00,7.561831,25.01736,-0.000169,24.018116,-0.0077,1.372
3480.00,7.561196,25.01710,-0.000170,24.017814,-0.0077,1.373
3482.00,7.561358,25.01727,-0.000171,24.017324,-0.0077,1.372
3484.00,7.560945,25.01755,-0.000170,24.018013,-0.0077,1.372
3486.00,7.560440,25.01780,-0.000172,24.017495,-0.0077,1.373
3488.00,7.560357,25.01723,-0.000171,24.017893,-0.0077,1.373
3490.00,7.560671,25.01760,-0.000171,24.018370,-0.0077,1.372
3492.00,7.561667,25.01718,-0.000170,24.017676,-0.0077,1.372
3494.00,7.561285,25.01784,-0.000171,24.018548,-0.0077,1.373
3496.00,7.561371,25.01785,-0.000172,24.017953,-0.0077,1.373
3498.00,7.561439,25.01634,-0.000172,24.017649,-0.0077,1.372
3500.00,7.561985,25.01636,-0.000171,24.017971,-0.0077,1.373
3502.00,7.561993,25.01660,-0.000170,24.017620,-0.0077,1.373
3504.00,7.561049,25.01618,-0.000170,24.018042,-0.0077,1.372
3506.00,7.560949,25.01563,-0.000171,24.017937,-0.0077,1.372
3508.00,7.561008,25.01514,-0.000171,24.017192,-0.0077,1.372
3510.00,7.561017,25.01500,-0.000170,24.017859,-0.0077,1.372
3512.00,7.561358,25.01434,-0.000170,24.018055,-0.0077,1.372
3514.00,7.561385,25.01484,-0.000170,24.017770,-0.0077,1.372
3516.00,7.561197,25.01470,-0.000171,24.017625,-0.0077,1.372
3518.00,7.560883,25.01574,-0.000170,24.017094,-0.0077,1.372
3520.00,7.561109,25.01614,-0.000170,24.016927,-0.0077,1.373
3522.00,7.560546,25.01547,-0.000171,24.017739,-0.0077,1.372
3524.00,7.561099,25.01525,-0.000171,24.018058,-0.0077,1.373
3526.00,7.561358,25.01582,-0.000171,24.018220,-0.0077,1.373
3528.00,7.561453,25.01594,-0.000171,24.018383,-0.0077,1.372
3530.00,7.561932,25.01595,-0.000170,24.017908,-0.0077,1.372
3532.00,7.562085,25.01543,-0.000171,24.018367,-0.0077,1.372
3534.00,7.562590,25.01491,-0.000171,24.017480,-0.0077,1.372
3536.00,7.562745,25.01559,-0.000171,24.017803,-0.0077,1.373
3538.00,7.562641,25.01592,-0.000170,24.018047,-0.0077,1.372
3540.00,7.561755,25.01618,-0.000170,24.017926,-0.0077,1.372
3542.00,7.562000,25.01587,-0.000170,24.017694,-0.0077,1.371
3544.00,7.562383,25.01525,-0.000171,24.017790,-0.0077,1.372
3546.00,7.562259,25.01618,-0.000170,24.018173,-0.0077,1.372
3548.00,7.561548,25.01588,-0.000171,24.018140,-0.0077,1.372
3550.00,7.561175,25.01627,-0.000171,24.018000,-0.0077,1.373
3552.00,7.560659,25.01699,-0.000171,24.017919,-0.0077,1.372
3554.00,7.561446,25.01691,-0.000171,24.017904,-0.0077,1.372
3556.00,7.561256,25.01706,-0.000170,24.017767,-0.0077,1.373
3558.00,7.561262,25.01690,-0.000171,24.017873,-0.0077,1.373
3560.00,7.561740,25.01577,-0.000170,24.018309,-0.0077,1.372
3562.00,7.561608,25.01624,-0.000170,24.018069,-0.0077,1.372
3564.00,7.560939,25.01562,-0.000170,24.018481,-0.0077,1.372
3566.00,7.560557,25.01596,-0.000169,24.017931,-0.0077,1.372
3568.00,7.561262,25.01659,-0.000171,24.017408,-0.0077,1.372
3570.00,7.560782,25.01602,-0.000171,24.017797,-0.0077,1.372
3572.00,7.560474,25.01617,-0.000171,24.018354,-0.0077,1.373
3574.00,7.560513,25.01620,-0.000171,24.018171,-0.0077,1.373
3576.00,7.560726,25.01612,-0.000171,24.017830,-0.0077,1.372
3578.00,7.560975,25.01639,-0.000169,24.017234,-0.0077,1.372
3580.00,7.560993,25.01688,-0.000170,24.017712,-0.0077,1.372
3582.00,7.560938,25.01651,-0.000170,24.018145,-0.0077,1.372
3584.00,7.559816,25.01580,-0.000170,24.017203,-0.0077,1.372
3586.00,7.561013,25.01567,-0.000170,24.017886,-0.0077,1.372
3588.00,7.562328,25.01589,-0.000171,24.017578,-0.0077,1.372
3590.00,7.563006,25.01653,-0.000172,24.017776,-0.0077,1.373
3592.00,7.562431,25.01561,-0.000171,24.017170,-0.0077,1.372
3594.00,7.561534,25.01576,-0.000172,24.017632,-0.0077,1.373
3596.00,7.561473,25.01610,-0.000172,24.017324,-0.0077,1.372
3598.00,7.561106,25.01578,-0.000171,24.017879,-0.0077,1.372
3600.00,7.560657,25.01616,-0.000171,24.017826,-0.0077,1.372
3602.00,7.560591,25.01657,-0.000171,24.017964,-0.0077,1.372
@12,12.0000,24.0
3604.00,7.558756,25.01647,-0.000171,24.018104,-0.0077,1.372
3606.00,7.550769,25.01702,-0.000171,24.018171,-0.0077,1.371
3608.00,7.540934,25.01646,-0.000170,24.018156,-0.0077,1.371
3610.00,7.533024,25.01765,-0.000171,24.018319,-0.0077,1.372
3612.00,7.527203,25.01778,-0.000170,24.017895,-0.0077,1.371
3614.00,7.521573,25.01764,-0.000170,24.017663,-0.0077,1.372
3616.00,7.515598,25.01774,-0.000171,24.017950,-0.0077,1.373
3618.00,7.510930,25.01682,-0.000173,24.018227,-0.0077,1.373
3620.00,7.507239,25.01768,-0.000172,24.017603,-0.0077,1.374
3622.00,7.503323,25.01784,-0.000173,24.017705,-0.0077,1.373
3624.00,7.500103,25.01676,-0.000172,24.018029,-0.0077,1.374
3626.00,7.496648,25.01789,-0.000172,24.018164,-0.0077,1.373
3628.00,7.495808,25.01838,-0.000173,24.017761,-0.0077,1.374
3630.00,7.501325,25.01768,-0.000173,24.017536,-0.0077,1.374
3632.00,7.508207,25.01758,-0.000172,24.018029,-0.0077,1.375
3634.00,7.511811,25.01712,-0.000174,24.017950,-0.0077,1.374
3636.00,7.513514,25.01764,-0.000172,24.018463,-0.0077,1.374
3638.00,7.514408,25.01874,-0.000171,24.018234,-0.0077,1.374
3640.00,7.515856,25.01826,-0.000171,24.018463,-0.0077,1.373
3642.00,7.517785,25.01738,-0.000169,24.017549,-0.0077,1.373
3644.00,7.520899,25.01696,-0.000169,24.018140,-0.0077,1.373
3646.00,7.522695,25.01755,-0.000169,24.018051,-0.0076,1.373
3648.00,7.524356,25.01773,-0.000168,24.017547,-0.0076,1.373
3650.00,7.526304,25.01676,-0.000168,24.017870,-0.0076,1.373
3652.00,7.528512,25.01696,-0.000169,24.018403,-0.0077,1.372
3654.00,7.530163,25.01787,-0.000171,24.018301,-0.0077,1.372
3656.00,7.532228,25.01760,-0.000170,24.018018,-0.0077,1.372
3658.00,7.533545,25.01786,-0.000170,24.018187,-0.0077,1.373
3660.00,7.535037,25.01709,-0.000170,24.018196,-0.0077,1.373
3662.00,7.536752,25.01760,-0.000170,24.017835,-0.0077,1.373
3664.00,7.538910,25.01776,-0.000171,24.018080,-0.0077,1.373
3666.00,7.540158,25.01790,-0.000170,24.018626,-0.0077,1.372
3668.00,7.540135,25.01705,-0.000170,24.018945,-0.0077,1.373
3670.00,7.540852,25.01716,-0.000169,24.018243,-0.0077,1.373
3672.00,7.542544,25.01691,-0.000171,24.017574,-0.0078,1.373
3674.00,7.543568,25.01748,-0.000170,24.017951,-0.0077,1.373
3676.00,7.545275,25.01781,-0.000170,24.018334,-0.0077,1.373
3678.00,7.546883,25.01693,-0.000170,24.017973,-0.0077,1.373
3680.00,7.548511,25.01679,-0.000171,24.017806,-0.0077,1.373
3682.00,7.549881,25.01661,-0.000170,24.018205,-0.0077,1.373
3684.00,7.550484,25.01687,-0.000169,24.018227,-0.0077,1.372
3686.00,7.550658,25.01622,-0.000171,24.018314,-0.0077,1.373
3688.00,7.550739,25.01656,-0.000171,24.017971,-0.0077,1.372
3690.00,7.550596,25.01686,-0.000171,24.018530,-0.0077,1.372
3692.00,7.550429,25.01719,-0.000171,24.017870,-0.0077,1.373
3694.00,7.550026,25.01771,-0.000170,24.017701,-0.0077,1.373
3696.00,7.549049,25.01709,-0.000170,24.017884,-0.0077,1.373
3698.00,7.548805,25.01702,-0.000171,24.018461,-0.0077,1.373
3700.00,7.549296,25.01682,-0.000170,24.018145,-0.0077,1.372
3702.00,7.549556,25.01702,-0.000171,24.017946,-0.0077,1.373
3704.00,7.550221,25.01686,-0.000172,24.017721,-0.0077,1.373
3706.00,7.550308,25.01706,-0.000171,24.017823,-0.0077,1.373
3708.00,7.550204,25.01710,-0.000171,24.017660,-0.0077,1.373
3710.00,7.550855,25.01654,-0.000171,24.018203,-0.0077,1.372
3712.00,7.552180,25.01639,-0.000169,24.017917,-0.0077,1.373
3714.00,7.552856,25.01685,-0.000170,24.018281,-0.0077,1.373
3716.00,7.552492,25.01706,-0.000170,24.017881,-0.0077,1.372
3718.00,7.552727,25.01625,-0.000170,24.017003,-0.0077,1.373
3720.00,7.553243,25.01643,-0.000170,24.017137,-0.0077,1.372
3722.00,7.554650,25.01720,-0.000170,24.017498,-0.0077,1.372
3724.00,7.553942,25.01710,-0.000170,24.017924,-0.0077,1.373
3726.00,7.554039,25.01772,-0.000172,24.018383,-0.0077,1.373
3728.00,7.555117,25.01741,-0.000170,24.018011,-0.0077,1.373
3730.00,7.555570,25.01775,-0.000171,24.017288,-0.0077,1.372
3732.00,7.554333,25.01773,-0.000170,24.017873,-0.0077,1.372
3734.00,7.554433,25.01796,-0.000171,24.017379,-0.0077,1.372
3736.00,7.554173,25.01776,-0.000171,24.017620,-0.0077,1.373
3738.00,7.553056,25.01845,-0.000172,24.017429,-0.0077,1.374
3740.00,7.553063,25.01862,-0.000172,24.018076,-0.0077,1.373
3742.00,7.552849,25.01802,-0.000172,24.017703,-0.0077,1.373
3744.00,7.552293,25.01769,-0.000171,24.017741,-0.0077,1.373
3746.00,7.552188,25.01867,-0.000171,24.017926,-0.0077,1.373
3748.00,7.553011,25.01873,-0.000171,24.017698,-0.0077,1.373
3750.00,7.553988,25.01883,-0.000171,24.017631,-0.0077,1.373
3752.00,7.554323,25.01802,-0.000170,24.017346,-0.0077,1.373
3754.00,7.555025,25.01903,-0.000170,24.018136,-0.0077,1.373
3756.00,7.554011,25.01912,-0.000169,24.017821,-0.0077,1.373
3758.00,7.553536,25.01875,-0.000170,24.017843,-0.0077,1.373
3760.00,7.554469,25.01816,-0.000171,24.018432,-0.0077,1.373
3762.00,7.554330,25.01794,-0.000171,24.018098,-0.0077,1.373
3764.00,7.555209,25.01868,-0.000171,24.017912,-0.0077,1.373
3766.00,7.556021,25.01827,-0.000172,24.017770,-0.0077,1.373
3768.00,7.556845,25.01841,-0.000171,24.017747,-0.0077,1.373
3770.00,7.556435,25.01809,-0.000172,24.018180,-0.0077,1.374
3772.00,7.556464,25.01852,-0.000171,24.018240,-0.0077,1.373
3774.00,7.556932,25.01876,-0.000172,24.017603,-0.0077,1.374
3776.00,7.556952,25.01916,-0.000171,24.017083,-0.0077,1.373
3778.00,7.557247,25.01890,-0.000170,24.018062,-0.0077,1.373
3780.00,7.557822,25.01951,-0.000170,24.017703,-0.0077,1.373
3782.00,7.558146,25.01926,-0.000170,24.017457,-0.0077,1.373
3784.00,7.557833,25.01955,-0.000171,24.017649,-0.0077,1.373
3786.00,7.557354,25.01942,-0.000171,24.017400,-0.0077,1.373
3788.00,7.557686,25.01916,-0.000170,24.017337,-0.0077,1.373
3790.00,7.556881,25.01938,-0.000170,24.018076,-0.0077,1.373
3792.00,7.556852,25.01951,-0.000171,24.018031,-0.0077,1.373
3794.00,7.556489,25.01916,-0.000172,24.018107,-0.0077,1.373
3796.00,7.556083,25.01990,-0.000171,24.017629,-0.0077,1.374
3798.00,7.555468,25.01874,-0.000170,24.017942,-0.0077,1.373
3800.00,7.556081,25.01865,-0.000171,24.018646,-0.0077,1.373
3802.00,7.556899,25.01908,-0.000171,24.018604,-0.0076,1.373
3804.00,7.557366,25.01914,-0.000171,24.017781,-0.0077,1.372
3806.00,7.557076,25.01990,-0.000171,24.017723,-0.0077,1.373
3808.00,7.557011,25.01998,-0.000171,24.018011,-0.0077,1.373
3810.00,7.557142,25.01908,-0.000171,24.018180,-0.0077,1.373
3812.00,7.557982,25.01932,-0.000172,24.017964,-0.0077,1.373
3814.00,7.557692,25.01931,-0.000170,24.018290,-0.0077,1.373
3816.00,7.558640,25.01903,-0.000170,24.017710,-0.0077,1.373
3818.00,7.557976,25.01869,-0.000171,24.018071,-0.0077,1.373
3820.00,7.557160,25.01920,-0.000171,24.017623,-0.0077,1.373
3822.00,7.557641,25.01985,-0.000172,24.017826,-0.0078,1.373
3824.00,7.557917,25.01915,-0.000171,24.017279,-0.0077,1.373
3826.00,7.557309,25.01819,-0.000171,24.016760,-0.0077,1.373
3828.00,7.557858,25.01829,-0.000171,24.017810,-0.0077,1.373
3830.00,7.557402,25.01832,-0.000171,24.018026,-0.0077,1.373
3832.00,7.557294,25.01846,-0.000171,24.017487,-0.0077,1.374
3834.00,7.556447,25.01833,-0.000171,24.017611,-0.0077,1.373
3836.00,7.556846,25.01845,-0.000170,24.017337,-0.0077,1.373
3838.00,7.557446,25.01848,-0.000171,24.017515,-0.0077,1.373
3840.00,7.556770,25.01757,-0.000170,24.017725,-0.0077,1.373
3842.00,7.556100,25.01744,-0.000171,24.017534,-0.0077,1.373
3844.00,7.556278,25.01806,-0.000171,24.017725,-0.0077,1.373
3846.00,7.556156,25.01842,-0.000171,24.017462,-0.0077,1.373
3848.00,7.555954,25.01837,-0.000171,24.017531,-0.0077,1.374
3850.00,7.556112,25.01827,-0.000171,24.017571,-0.0077,1.373
3852.00,7.556976,25.01797,-0.000170,24.017660,-0.0077,1.373
3854.00,7.557488,25.01739,-0.000171,24.017424,-0.0077,1.373
3856.00,7.557481,25.01723,-0.000171,24.017101,-0.0077,1.373
3858.00,7.556393,25.01655,-0.000173,24.018223,-0.0077,1.373
3860.00,7.555449,25.01617,-0.000171,24.017012,-0.0077,1.373
3862.00,7.555967,25.01643,-0.000171,24.017277,-0.0077,1.373
3864.00,7.556593,25.01589,-0.000173,24.017020,-0.0078,1.374
3866.00,7.556909,25.01635,-0.000172,24.017556,-0.0077,1.373
3868.00,7.556888,25.01635,-0.000172,24.017067,-0.0077,1.373
3870.00,7.557053,25.01650,-0.000172,24.016989,-0.0077,1.373
3872.00,7.556951,25.01624,-0.000172,24.017620,-0.0077,1.373
3874.00,7.556252,25.01676,-0.000171,24.017170,-0.0077,1.374
3876.00,7.556258,25.01626,-0.000172,24.017281,-0.0077,1.374
3878.00,7.556469,25.01593,-0.000171,24.017739,-0.0077,1.374
3880.00,7.556704,25.01553,-0.000171,24.017393,-0.0077,1.373
3882.00,7.556651,25.01543,-0.000171,24.017825,-0.0077,1.373
3884.00,7.555622,25.01615,-0.000172,24.018209,-0.0077,1.373
3886.00,7.555037,25.01628,-0.000171,24.017375,-0.0077,1.373
3888.00,7.555054,25.01663,-0.000172,24.016992,-0.0077,1.373
3890.00,7.556108,25.01671,-0.000170,24.017953,-0.0077,1.373
3892.00,7.556060,25.01649,-0.000171,24.017643,-0.0077,1.373
3894.00,7.556178,25.01718,-0.000172,24.017815,-0.0078,1.373
3896.00,7.556146,25.01753,-0.000171,24.017935,-0.0077,1.373
3898.00,7.555570,25.01715,-0.000171,24.017230,-0.0077,1.373
3900.00,7.555225,25.01719,-0.000172,24.017741,-0.0077,1.373
3902.00,7.554921,25.01726,-0.000172,24.017815,-0.0077,1.374
@13,12.0000,24.0
3904.00,7.554529,25.01713,-0.000171,24.017346,-0.0077,1.373
3906.00,7.546734,25.01674,-0.000170,24.017426,-0.0077,1.373
3908.00,7.536938,25.01733,-0.000170,24.017036,-0.0077,1.372
3910.00,7.529915,25.01752,-0.000170,24.017660,-0.0077,1.372
3912.00,7.524673,25.01803,-0.000170,24.017460,-0.0077,1.373
3914.00,7.520954,25.01831,-0.000170,24.017589,-0.0077,1.373
3916.00,7.517019,25.01816,-0.000171,24.018294,-0.0077,1.374
3918.00,7.512980,25.01790,-0.000173,24.018040,-0.0077,1.375
3920.00,7.509158,25.01747,-0.000172,24.017574,-0.0077,1.374
3922.00,7.506353,25.01722,-0.000173,24.017531,-0.0077,1.375
3924.00,7.504063,25.01703,-0.000174,24.017948,-0.0077,1.375
3926.00,7.501551,25.01734,-0.000172,24.017533,-0.0077,1.374
3928.00,7.501180,25.01698,-0.000172,24.017747,-0.0077,1.375
3930.00,7.506844,25.01732,-0.000173,24.017518,-0.0077,1.375
3932.00,7.515012,25.01780,-0.000172,24.017147,-0.0077,1.375
3934.00,7.519937,25.01749,-0.000173,24.017428,-0.0077,1.375
3936.00,7.522764,25.01684,-0.000172,24.017397,-0.0077,1.375
3938.00,7.525026,25.01708,-0.000172,24.018138,-0.0077,1.375
3940.00,7.526216,25.01756,-0.000171,24.018256,-0.0077,1.374
3942.00,7.526811,25.01768,-0.000171,24.017904,-0.0077,1.373
3944.00,7.528027,25.01752,-0.000170,24.017694,-0.0077,1.373
3946.00,7.528478,25.01844,-0.000170,24.017707,-0.0077,1.374
3948.00,7.529304,25.01753,-0.000172,24.017877,-0.0077,1.374
3950.00,7.530287,25.01776,-0.000171,24.017897,-0.0077,1.373
3952.00,7.531639,25.01843,-0.000170,24.017335,-0.0077,1.375
3954.00,7.532970,25.01748,-0.000171,24.017719,-0.0077,1.374
3956.00,7.533642,25.01863,-0.000171,24.016989,-0.0078,1.373
3958.00,7.534640,25.01859,-0.000171,24.016987,-0.0077,1.374
3960.00,7.536830,25.01783,-0.000171,24.018033,-0.0077,1.373
3962.00,7.538640,25.01790,-0.000170,24.017884,-0.0077,1.373
3964.00,7.539837,25.01755,-0.000171,24.018008,-0.0077,1.373
3966.00,7.540816,25.01732,-0.000171,24.017616,-0.0077,1.373
3968.00,7.542262,25.01743,-0.000170,24.018017,-0.0077,1.373
3970.00,7.543497,25.01779,-0.000172,24.017765,-0.0077,1.374
3972.00,7.544950,25.01760,-0.000171,24.017937,-0.0077,1.373
3974.00,7.545159,25.01816,-0.000171,24.017883,-0.0077,1.374
3976.00,7.545001,25.01714,-0.000171,24.018131,-0.0077,1.374
3978.00,7.545039,25.01757,-0.000171,24.017763,-0.0077,1.374
3980.00,7.545645,25.01766,-0.000171,24.017806,-0.0077,1.374
3982.00,7.546029,25.01733,-0.000171,24.018376,-0.0077,1.373
3984.00,7.546040,25.01782,-0.000172,24.017186,-0.0077,1.373
3986.00,7.545485,25.01802,-0.000172,24.018115,-0.0077,1.374
3988.00,7.546466,25.01733,-0.000171,24.017738,-0.0077,1.374
3990.00,7.546811,25.01748,-0.000172,24.017386,-0.0077,1.374
3992.00,7.547286,25.01783,-0.000172,24.017868,-0.0077,1.374
3994.00,7.547689,25.01735,-0.000171,24.017728,-0.0077,1.374
3996.00,7.546743,25.01776,-0.000172,24.017901,-0.0077,1.373
3998.00,7.546333,25.01742,-0.000173,24.017810,-0.0077,1.374
4000.00,7.547147,25.01785,-0.000172,24.017783,-0.0077,1.373
4002.00,7.547880,25.01754,-0.000170,24.017467,-0.0077,1.373
4004.00,7.547226,25.01676,-0.000170,24.017979,-0.0077,1.373
4006.00,7.548549,25.01771,-0.000171,24.017458,-0.0077,1.373
4008.00,7.549126,25.01834,-0.000170,24.018040,-0.0077,1.373
4010.00,7.548472,25.01854,-0.000171,24.018249,-0.0077,1.373
4012.00,7.548348,25.01872,-0.000171,24.017618,-0.0077,1.374
4014.00,7.547798,25.01831,-0.000171,24.017886,-0.0077,1.374
4016.00,7.548469,25.01821,-0.000172,24.017757,-0.0078,1.373
4018.00,7.549054,25.01774,-0.000171,24.018203,-0.0078,1.374
4020.00,7.549784,25.01781,-0.000171,24.017893,-0.0077,1.374
4022.00,7.550521,25.01755,-0.000171,24.018490,-0.0077,1.374
4024.00,7.550878,25.01750,-0.000171,24.018533,-0.0077,1.374
4026.00,7.550752,25.01763,-0.000170,24.018189,-0.0077,1.373
4028.00,7.551007,25.01725,-0.000169,24.018102,-0.0077,1.373
4030.00,7.551359,25.01696,-0.000169,24.017995,-0.0077,1.374
4032.00,7.551522,25.01707,-0.000171,24.018087,-0.0077,1.374
4034.00,7.551874,25.01684,-0.000171,24.017959,-0.0077,1.373
4036.00,7.551314,25.01632,-0.000170,24.017739,-0.0077,1.374
4038.00,7.551354,25.01702,-0.000170,24.017959,-0.0077,1.374
4040.00,7.552037,25.01689,-0.000171,24.017670,-0.0077,1.374
4042.00,7.551721,25.01762,-0.000170,24.017632,-0.0077,1.373
4044.00,7.551747,25.01824,-0.000170,24.018412,-0.0077,1.373
4046.00,7.552431,25.01805,-0.000171,24.018162,-0.0077,1.373
4048.00,7.551989,25.01772,-0.000170,24.018247,-0.0077,1.373
4050.00,7.551875,25.01843,-0.000170,24.017674,-0.0077,1.374
4052.00,7.551599,25.01859,-0.000171,24.017689,-0.0077,1.374
4054.00,7.551586,25.01881,-0.000172,24.018153,-0.0077,1.373
4056.00,7.552629,25.01836,-0.000171,24.017901,-0.0077,1.373
4058.00,7.553413,25.01867,-0.000169,24.018035,-0.0077,1.374
4060.00,7.553218,25.01881,-0.000170,24.017482,-0.0077,1.374
4062.00,7.551603,25.01830,-0.000171,24.017955,-0.0077,1.373
4064.00,7.551463,25.01879,-0.000170,24.018013,-0.0077,1.373
4066.00,7.551687,25.01953,-0.000171,24.017997,-0.0077,1.374
4068.00,7.552468,25.01936,-0.000172,24.018160,-0.0077,1.374
4070.00,7.552327,25.01968,-0.000171,24.018069,-0.0077,1.374
4072.00,7.551886,25.02030,-0.000170,24.018762,-0.0076,1.374
4074.00,7.552121,25.02042,-0.000170,24.018049,-0.0076,1.374
4076.00,7.552667,25.01990,-0.000170,24.018372,-0.0077,1.374
4078.00,7.552752,25.02018,-0.000171,24.018782,-0.0077,1.374
4080.00,7.552671,25.01936,-0.000171,24.017767,-0.0077,1.374
4082.00,7.553280,25.01893,-0.000171,24.017429,-0.0077,1.374
4084.00,7.553979,25.01953,-0.000171,24.017556,-0.0077,1.374
4086.00,7.553532,25.01978,-0.000171,24.018539,-0.0077,1.373
4088.00,7.553119,25.01965,-0.000170,24.017781,-0.0077,1.373
4090.00,7.553232,25.01932,-0.000169,24.018566,-0.0077,1.373
4092.00,7.553772,25.01973,-0.000169,24.017950,-0.0076,1.374
4094.00,7.553578,25.01980,-0.000171,24.017946,-0.0077,1.374
4096.00,7.553963,25.02033,-0.000170,24.018265,-0.0076,1.373
4098.00,7.554502,25.01988,-0.000170,24.018461,-0.0076,1.374
4100.00,7.554333,25.01978,-0.000170,24.018026,-0.0077,1.374
4102.00,7.555380,25.01930,-0.000170,24.017951,-0.0077,1.374
4104.00,7.555407,25.01835,-0.000170,24.018296,-0.0077,1.374
4106.00,7.555212,25.01890,-0.000170,24.018716,-0.0077,1.373
4108.00,7.555460,25.01793,-0.000169,24.018486,-0.0077,1.374
4110.00,7.554525,25.01826,-0.000170,24.018415,-0.0077,1.374
4112.00,7.553919,25.01805,-0.000170,24.018483,-0.0077,1.374
4114.00,7.554370,25.01764,-0.000170,24.018064,-0.0077,1.373
4116.00,7.553898,25.01749,-0.000170,24.018653,-0.0077,1.373
4118.00,7.553767,25.01829,-0.000170,24.018914,-0.0077,1.374
4120.00,7.552618,25.01794,-0.000171,24.019249,-0.0077,1.373
4122.00,7.552049,25.01724,-0.000170,24.017415,-0.0077,1.373
4124.00,7.550882,25.01753,-0.000169,24.017676,-0.0077,1.374
4126.00,7.550716,25.01880,-0.000169,24.018171,-0.0077,1.374
4128.00,7.550216,25.01869,-0.000170,24.018281,-0.0077,1.374
4130.00,7.550550,25.01803,-0.000171,24.018693,-0.0076,1.373
4132.00,7.551541,25.01773,-0.000170,24.018370,-0.0077,1.374
4134.00,7.550888,25.01771,-0.000170,24.018724,-0.0077,1.374
4136.00,7.550343,25.01778,-0.000170,24.017516,-0.0077,1.374
4138.00,7.549934,25.01749,-0.000170,24.017830,-0.0077,1.374
4140.00,7.549396,25.01707,-0.000171,24.018223,-0.0077,1.374
4142.00,7.549010,25.01725,-0.000171,24.018502,-0.0077,1.374
4144.00,7.549856,25.01707,-0.000172,24.018325,-0.0077,1.374
4146.00,7.549807,25.01654,-0.000170,24.017754,-0.0077,1.373
4148.00,7.549672,25.01698,-0.000170,24.018167,-0.0077,1.374
4150.00,7.549350,25.01704,-0.000171,24.018102,-0.0077,1.374
4152.00,7.549827,25.01640,-0.000171,24.018020,-0.0077,1.373
4154.00,7.550587,25.01742,-0.000170,24.018240,-0.0077,1.374
4156.00,7.550564,25.01760,-0.000170,24.017863,-0.0077,1.373
4158.00,7.549709,25.01643,-0.000170,24.018196,-0.0077,1.373
4160.00,7.549383,25.01670,-0.000170,24.018182,-0.0077,1.373
4162.00,7.549958,25.01714,-0.000170,24.017681,-0.0077,1.374
4164.00,7.550102,25.01698,-0.000171,24.018009,-0.0077,1.373
4166.00,7.551259,25.01609,-0.000170,24.017919,-0.0077,1.374
4168.00,7.551128,25.01637,-0.000170,24.018365,-0.0077,1.374
4170.00,7.551298,25.01648,-0.000170,24.018305,-0.0077,1.373
4172.00,7.551542,25.01623,-0.000169,24.017859,-0.0077,1.373
4174.00,7.551463,25.01518,-0.000171,24.017748,-0.0077,1.374
4176.00,7.551477,25.01664,-0.000170,24.017547,-0.0077,1.374
4178.00,7.551624,25.01643,-0.000171,24.017573,-0.0077,1.374
4180.00,7.551984,25.01649,-0.000171,24.017859,-0.0077,1.374
4182.00,7.552225,25.01646,-0.000171,24.017957,-0.0077,1.374
4184.00,7.552889,25.01657,-0.000170,24.017893,-0.0077,1.373
4186.00,7.553403,25.01631,-0.000170,24.017359,-0.0077,1.373
4188.00,7.553090,25.01623,-0.000170,24.018200,-0.0077,1.374
4190.00,7.552197,25.01623,-0.000171,24.018049,-0.0077,1.375
4192.00,7.552850,25.01678,-0.000172,24.017873,-0.0077,1.374
4194.00,7.553817,25.01713,-0.000170,24.018044,-0.0077,1.374
4196.00,7.553513,25.01611,-0.000170,24.018359,-0.0077,1.374
4198.00,7.551962,25.01598,-0.000171,24.018194,-0.0077,1.374
4200.00,7.551412,25.01592,-0.000171,24.018145,-0.0076,1.373
4202.00,7.551179,25.01650,-0.000170,24.017960,-0.0077,1.374
@14,12.0000,24.0
4204.00,7.550174,25.01648,-0.000171,24.017786,-0.0077,1.374
4206.00,7.541993,25.01581,-0.000171,24.018441,-0.0077,1.373
4208.00,7.532621,25.01647,-0.000170,24.018178,-0.0077,1.373
4210.00,7.525989,25.01635,-0.000169,24.018450,-0.0077,1.372
4212.00,7.520831,25.01574,-0.000170,24.018301,-0.0077,1.373
4214.00,7.517510,25.01610,-0.000169,24.017826,-0.0077,1.373
4216.00,7.515634,25.01702,-0.000170,24.018017,-0.0077,1.374
4218.00,7.512428,25.01709,-0.000173,24.018013,-0.0077,1.375
4220.00,7.509936,25.01767,-0.000172,24.017796,-0.0077,1.375
4222.00,7.508841,25.01716,-0.000173,24.017783,-0.0077,1.375
4224.00,7.508217,25.01671,-0.000173,24.017754,-0.0077,1.375
4226.00,7.505618,25.01634,-0.000172,24.017400,-0.0077,1.375
4228.00,7.505098,25.01651,-0.000172,24.017855,-0.0077,1.375
4230.00,7.510470,25.01713,-0.000173,24.017743,-0.0077,1.376
4232.00,7.517839,25.01698,-0.000173,24.017422,-0.0077,1.376
4234.00,7.522117,25.01644,-0.000174,24.017040,-0.0077,1.376
4236.00,7.524061,25.01531,-0.000173,24.017435,-0.0077,1.376
4238.00,7.526028,25.01535,-0.000172,24.017574,-0.0077,1.375
4240.00,7.528160,25.01582,-0.000173,24.018153,-0.0077,1.375
4242.00,7.529610,25.01632,-0.000171,24.017482,-0.0077,1.373
4244.00,7.531359,25.01590,-0.000171,24.017466,-0.0077,1.374
4246.00,7.532210,25.01591,-0.000170,24.017498,-0.0077,1.374
4248.00,7.532558,25.01612,-0.000170,24.018147,-0.0077,1.373
4250.00,7.534300,25.01588,-0.000170,24.018381,-0.0077,1.374
4252.00,7.534763,25.01528,-0.000170,24.018495,-0.0077,1.374
4254.00,7.534479,25.01593,-0.000171,24.017872,-0.0077,1.375
4256.00,7.535323,25.01691,-0.000171,24.018269,-0.0077,1.374
4258.00,7.535174,25.01714,-0.000171,24.017692,-0.0077,1.374
4260.00,7.534517,25.01670,-0.000169,24.018124,-0.0077,1.373
4262.00,7.535704,25.01635,-0.000170,24.017875,-0.0077,1.374
4264.00,7.537692,25.01711,-0.000170,24.018149,-0.0077,1.374
4266.00,7.538988,25.01700,-0.000171,24.017781,-0.0077,1.374
4268.00,7.539029,25.01758,-0.000171,24.017707,-0.0077,1.374
4270.00,7.538915,25.01689,-0.000171,24.018131,-0.0077,1.374
4272.00,7.539446,25.01764,-0.000170,24.018100,-0.0077,1.374
4274.00,7.540304,25.01771,-0.000171,24.018401,-0.0077,1.374
4276.00,7.541152,25.01672,-0.000171,24.017812,-0.0077,1.374
4278.00,7.541082,25.01687,-0.000171,24.018082,-0.0077,1.374
4280.00,7.541713,25.01681,-0.000172,24.018403,-0.0077,1.374
4282.00,7.543260,25.01681,-0.000171,24.017308,-0.0077,1.374
4284.00,7.544227,25.01658,-0.000171,24.017761,-0.0077,1.374
4286.00,7.544090,25.01608,-0.000170,24.018205,-0.0077,1.373
4288.00,7.544213,25.01677,-0.000172,24.018861,-0.0077,1.373
4290.00,7.545096,25.01631,-0.000171,24.017770,-0.0077,1.374
4292.00,7.544817,25.01626,-0.000170,24.018018,-0.0077,1.374
4294.00,7.545234,25.01582,-0.000171,24.018111,-0.0077,1.374
4296.00,7.545211,25.01587,-0.000172,24.018339,-0.0077,1.374
4298.00,7.545544,25.01646,-0.000171,24.017953,-0.0077,1.374
4300.00,7.545783,25.01642,-0.000171,24.018544,-0.0077,1.373
4302.00,7.544891,25.01651,-0.000171,24.018100,-0.0077,1.373
4304.00,7.544636,25.01587,-0.000171,24.018276,-0.0077,1.374
4306.00,7.544885,25.01691,-0.000171,24.017770,-0.0077,1.374
4308.00,7.543395,25.01652,-0.000171,24.017761,-0.0078,1.374
4310.00,7.543163,25.01703,-0.000171,24.017931,-0.0077,1.375
4312.00,7.543143,25.01728,-0.000171,24.018200,-0.0077,1.373
4314.00,7.543774,25.01665,-0.000171,24.018145,-0.0077,1.373
4316.00,7.544231,25.01681,-0.000170,24.018334,-0.0077,1.373
4318.00,7.544485,25.01727,-0.000171,24.018149,-0.0077,1.374
4320.00,7.545316,25.01639,-0.000171,24.017834,-0.0077,1.374
4322.00,7.545070,25.01575,-0.000171,24.018254,-0.0077,1.374
4324.00,7.545431,25.01525,-0.000171,24.017873,-0.0077,1.374
4326.00,7.545406,25.01526,-0.000170,24.018425,-0.0077,1.374
4328.00,7.546676,25.01634,-0.000171,24.018075,-0.0077,1.374
4330.00,7.547376,25.01578,-0.000170,24.017527,-0.0077,1.373
4332.00,7.547829,25.01598,-0.000171,24.018347,-0.0077,1.374
4334.00,7.547546,25.01618,-0.000171,24.018058,-0.0077,1.373
4336.00,7.547989,25.01594,-0.000170,24.018067,-0.0077,1.374
4338.00,7.547968,25.01647,-0.000171,24.018459,-0.0076,1.375
4340.00,7.547445,25.01635,-0.000172,24.017886,-0.0077,1.374
4342.00,7.547096,25.01551,-0.000170,24.018075,-0.0077,1.374
4344.00,7.546953,25.01644,-0.000172,24.017647,-0.0077,1.374
4346.00,7.546798,25.01562,-0.000172,24.017855,-0.0077,1.374
4348.00,7.547957,25.01543,-0.000170,24.018105,-0.0077,1.374
4350.00,7.549033,25.01690,-0.000171,24.017690,-0.0077,1.374
4352.00,7.549067,25.01643,-0.000171,24.017973,-0.0077,1.374
4354.00,7.549147,25.01669,-0.000171,24.018057,-0.0077,1.373
4356.00,7.548497,25.01716,-0.000171,24.017602,-0.0077,1.373
4358.00,7.548584,25.01639,-0.000170,24.017670,-0.0077,1.374
4360.00,7.547713,25.01737,-0.000170,24.017324,-0.0077,1.374
4362.00,7.547904,25.01653,-0.000172,24.017953,-0.0077,1.374
4364.00,7.548804,25.01673,-0.000172,24.017757,-0.0077,1.374
4366.00,7.548154,25.01693,-0.000171,24.018140,-0.0077,1.374
4368.00,7.548399,25.01597,-0.000172,24.018207,-0.0077,1.374
4370.00,7.549661,25.01604,-0.000171,24.017783,-0.0077,1.373
4372.00,7.549446,25.01557,-0.000171,24.018316,-0.0077,1.373
4374.00,7.549578,25.01566,-0.000170,24.017912,-0.0077,1.374
4376.00,7.550128,25.01658,-0.000171,24.017341,-0.0078,1.374
4378.00,7.550893,25.01715,-0.000170,24.017556,-0.0077,1.374
4380.00,7.549382,25.01694,-0.000171,24.018218,-0.0077,1.374
4382.00,7.549761,25.01734,-0.000170,24.018017,-0.0077,1.374
4384.00,7.550714,25.01698,-0.000170,24.017589,-0.0077,1.373
4386.00,7.550933,25.01737,-0.000170,24.017796,-0.0077,1.374
4388.00,7.550232,25.01667,-0.000169,24.017725,-0.0077,1.373
4390.00,7.549902,25.01638,-0.000171,24.017663,-0.0077,1.374
4392.00,7.549409,25.01551,-0.000171,24.018207,-0.0077,1.374
4394.00,7.549642,25.01662,-0.000171,24.017935,-0.0077,1.374
4396.00,7.550557,25.01614,-0.000171,24.017650,-0.0077,1.373
4398.00,7.550292,25.01599,-0.000171,24.018499,-0.0077,1.373
4400.00,7.549722,25.01569,-0.000171,24.017511,-0.0077,1.374
4402.00,7.549446,25.01642,-0.000171,24.017950,-0.0077,1.374
4404.00,7.549660,25.01681,-0.000171,24.017897,-0.0078,1.374
4406.00,7.549606,25.01640,-0.000171,24.017255,-0.0078,1.374
4408.00,7.549915,25.01724,-0.000172,24.017892,-0.0077,1.374
4410.00,7.549663,25.01668,-0.000171,24.017547,-0.0077,1.373
4412.00,7.549350,25.01768,-0.000171,24.017768,-0.0077,1.374
4414.00,7.548596,25.01741,-0.000171,24.016818,-0.0077,1.374
4416.00,7.549127,25.01705,-0.000171,24.017217,-0.0077,1.374
4418.00,7.548595,25.01738,-0.000172,24.017428,-0.0077,1.374
4420.00,7.548919,25.01680,-0.000172,24.017975,-0.0077,1.374
4422.00,7.549071,25.01723,-0.000172,24.017667,-0.0076,1.374
4424.00,7.548613,25.01710,-0.000171,24.018292,-0.0077,1.373
4426.00,7.548849,25.01700,-0.000171,24.018276,-0.0077,1.373
4428.00,7.549172,25.01694,-0.000170,24.018758,-0.0077,1.374
4430.00,7.548878,25.01667,-0.000171,24.017788,-0.0077,1.374
4432.00,7.548891,25.01611,-0.000171,24.018269,-0.0077,1.374
4434.00,7.548185,25.01676,-0.000170,24.018718,-0.0077,1.374
4436.00,7.548407,25.01670,-0.000171,24.018131,-0.0077,1.374
4438.00,7.548147,25.01627,-0.000171,24.017397,-0.0077,1.374
4440.00,7.547124,25.01661,-0.000172,24.017565,-0.0077,1.374
4442.00,7.547709,25.01724,-0.000172,24.018372,-0.0077,1.374
4444.00,7.548672,25.01666,-0.000172,24.017435,-0.0077,1.374
4446.00,7.549263,25.01621,-0.000171,24.017275,-0.0077,1.374
4448.00,7.549646,25.01708,-0.000171,24.017027,-0.0077,1.373
4450.00,7.550893,25.01686,-0.000170,24.017897,-0.0077,1.373
4452.00,7.550258,25.01683,-0.000170,24.017509,-0.0077,1.373
4454.00,7.549722,25.01702,-0.000171,24.017426,-0.0077,1.374
4456.00,7.549170,25.01729,-0.000172,24.017825,-0.0077,1.374
4458.00,7.548398,25.01773,-0.000172,24.017679,-0.0077,1.373
4460.00,7.548797,25.01709,-0.000170,24.018296,-0.0077,1.373
4462.00,7.548370,25.01756,-0.000171,24.017781,-0.0077,1.374
4464.00,7.548790,25.01754,-0.000170,24.018397,-0.0077,1.374
4466.00,7.548984,25.01721,-0.000171,24.018432,-0.0077,1.374
4468.00,7.548910,25.01758,-0.000172,24.018624,-0.0077,1.373
4470.00,7.549084,25.01703,-0.000171,24.017536,-0.0077,1.374
4472.00,7.549260,25.01735,-0.000172,24.018550,-0.0077,1.374
4474.00,7.549234,25.01669,-0.000172,24.018153,-0.0077,1.374
4476.00,7.549847,25.01678,-0.000171,24.018131,-0.0077,1.374
4478.00,7.550460,25.01703,-0.000172,24.017723,-0.0077,1.374
4480.00,7.549727,25.01720,-0.000172,24.018038,-0.0077,1.374
4482.00,7.548579,25.01716,-0.000171,24.017748,-0.0077,1.374
4484.00,7.547731,25.01723,-0.000170,24.017980,-0.0077,1.374
4486.00,7.547264,25.01667,-0.000171,24.017913,-0.0077,1.374
4488.00,7.546239,25.01660,-0.000171,24.018009,-0.0077,1.374
4490.00,7.546584,25.01687,-0.000171,24.017569,-0.0077,1.374
4492.00,7.546692,25.01766,-0.000171,24.018044,-0.0077,1.374
4494.00,7.547215,25.01726,-0.000170,24.018314,-0.0077,1.373
4496.00,7.548279,25.01691,-0.000171,24.017975,-0.0077,1.373
4498.00,7.549147,25.01693,-0.000169,24.017922,-0.0077,1.373
4500.00,7.549110,25.01768,-0.000172,24.017951,-0.0077,1.374
4502.00,7.548723,25.01746,-0.000171,24.017815,-0.0077,1.374
@15,12.0000,24.0
4504.00,7.547529,25.01779,-0.000172,24.018236,-0.0078,1.374
4506.00,7.540639,25.01735,-0.000171,24.018361,-0.0077,1.374
4508.00,7.530532,25.01802,-0.000170,24.017930,-0.0077,1.373
4510.00,7.523273,25.01776,-0.000169,24.018780,-0.0077,1.373
4512.00,7.518739,25.01746,-0.000170,24.017453,-0.0077,1.373
4514.00,7.516030,25.01754,-0.000171,24.018682,-0.0077,1.374
4516.00,7.514181,25.01813,-0.000171,24.018347,-0.0077,1.374
4518.00,7.512015,25.01864,-0.000173,24.018069,-0.0077,1.375
4520.00,7.510152,25.01783,-0.000173,24.018142,-0.0077,1.375
4522.00,7.508859,25.01837,-0.000172,24.018245,-0.0077,1.375
4524.00,7.508074,25.01906,-0.000173,24.018229,-0.0077,1.375
4526.00,7.507023,25.01871,-0.000173,24.017931,-0.0077,1.375
4528.00,7.505540,25.01848,-0.000172,24.018214,-0.0077,1.375
4530.00,7.512187,25.01863,-0.000172,24.018049,-0.0077,1.375
4532.00,7.521078,25.01862,-0.000172,24.018350,-0.0077,1.376
4534.00,7.526544,25.01860,-0.000171,24.018586,-0.0077,1.376
4536.00,7.530105,25.01819,-0.000172,24.018136,-0.0077,1.376
4538.00,7.532385,25.01835,-0.000171,24.018417,-0.0077,1.376
4540.00,7.532497,25.01786,-0.000171,24.018310,-0.0077,1.375
4542.00,7.533765,25.01735,-0.000170,24.017825,-0.0077,1.374
4544.00,7.535156,25.01741,-0.000170,24.018394,-0.0077,1.375
4546.00,7.535632,25.01738,-0.000172,24.017567,-0.0077,1.375
4548.00,7.536549,25.01724,-0.000171,24.018261,-0.0077,1.374
4550.00,7.537201,25.01756,-0.000170,24.018209,-0.0077,1.374
4552.00,7.538395,25.01767,-0.000170,24.017868,-0.0077,1.374
4554.00,7.538037,25.01721,-0.000169,24.018135,-0.0077,1.374
4556.00,7.538749,25.01738,-0.000170,24.018122,-0.0077,1.374
4558.00,7.538659,25.01744,-0.000170,24.018220,-0.0077,1.375
4560.00,7.538865,25.01694,-0.000169,24.017783,-0.0077,1.374
4562.00,7.540603,25.01783,-0.000170,24.017870,-0.0077,1.374
4564.00,7.540734,25.01702,-0.000171,24.018522,-0.0077,1.374
4566.00,7.539806,25.01643,-0.000171,24.017884,-0.0077,1.374
4568.00,7.540519,25.01657,-0.000169,24.016922,-0.0077,1.373
4570.00,7.540980,25.01651,-0.000170,24.017527,-0.0077,1.374
4572.00,7.541187,25.01634,-0.000170,24.018299,-0.0077,1.374
4574.00,7.542258,25.01672,-0.000171,24.018185,-0.0077,1.374
4576.00,7.542965,25.01675,-0.000170,24.017875,-0.0077,1.374
4578.00,7.543236,25.01693,-0.000171,24.017224,-0.0077,1.374
4580.00,7.542976,25.01720,-0.000171,24.017406,-0.0077,1.375
4582.00,7.542558,25.01674,-0.000171,24.018528,-0.0077,1.374
4584.00,7.543622,25.01662,-0.000171,24.018046,-0.0077,1.374
4586.00,7.543344,25.01687,-0.000170,24.017779,-0.0077,1.374
4588.00,7.543325,25.01668,-0.000171,24.018100,-0.0077,1.374
4590.00,7.543245,25.01686,-0.000170,24.018352,-0.0077,1.374
4592.00,7.542565,25.01755,-0.000170,24.018745,-0.0077,1.374
4594.00,7.542200,25.01808,-0.000171,24.018541,-0.0077,1.374
4596.00,7.541950,25.01912,-0.000171,24.017663,-0.0077,1.374
4598.00,7.542402,25.01926,-0.000170,24.018087,-0.0077,1.374
4600.00,7.541736,25.01871,-0.000171,24.018274,-0.0077,1.375
4602.00,7.541409,25.01926,-0.000171,24.018464,-0.0077,1.374
4604.00,7.542208,25.01889,-0.000171,24.017948,-0.0076,1.375
4606.00,7.542270,25.01864,-0.000171,24.018890,-0.0077,1.374
4608.00,7.541454,25.01870,-0.000170,24.018229,-0.0077,1.374
4610.00,7.540716,25.01835,-0.000170,24.017685,-0.0077,1.374
4612.00,7.540646,25.01879,-0.000170,24.017621,-0.0077,1.375
4614.00,7.541519,25.01867,-0.000171,24.017714,-0.0077,1.374
4616.00,7.543037,25.01872,-0.000172,24.017957,-0.0077,1.374
4618.00,7.542845,25.01824,-0.000171,24.017873,-0.0077,1.375
4620.00,7.542386,25.01884,-0.000170,24.018762,-0.0077,1.375
4622.00,7.543009,25.01836,-0.000170,24.018463,-0.0077,1.374
4624.00,7.543997,25.01838,-0.000171,24.017783,-0.0077,1.374
4626.00,7.543300,25.01824,-0.000171,24.017591,-0.0077,1.374
4628.00,7.543171,25.01783,-0.000170,24.017683,-0.0077,1.374
4630.00,7.543303,25.01771,-0.000172,24.018254,-0.0077,1.374
4632.00,7.543111,25.01834,-0.000170,24.017814,-0.0077,1.374
4634.00,7.543995,25.01810,-0.000170,24.018073,-0.0077,1.374
4636.00,7.544678,25.01818,-0.000172,24.017971,-0.0077,1.374
4638.00,7.545123,25.01783,-0.000172,24.017594,-0.0077,1.374
4640.00,7.544647,25.01782,-0.000170,24.018180,-0.0077,1.374
4642.00,7.543869,25.01782,-0.000170,24.018287,-0.0077,1.374
4644.00,7.543614,25.01762,-0.000171,24.017796,-0.0077,1.375
4646.00,7.543436,25.01774,-0.000171,24.017719,-0.0077,1.374
4648.00,7.543311,25.01849,-0.000171,24.017683,-0.0077,1.374
4650.00,7.543839,25.01835,-0.000170,24.018026,-0.0077,1.374
4652.00,7.543880,25.01867,-0.000171,24.018022,-0.0077,1.374
4654.00,7.543336,25.01859,-0.000172,24.018325,-0.0077,1.374
4656.00,7.542816,25.01948,-0.000171,24.018548,-0.0077,1.374
4658.00,7.542026,25.01910,-0.000170,24.018495,-0.0076,1.374
4660.00,7.542383,25.01913,-0.000171,24.018093,-0.0077,1.374
4662.00,7.543061,25.01863,-0.000171,24.017930,-0.0077,1.375
4664.00,7.542266,25.01839,-0.000172,24.017699,-0.0077,1.375
4666.00,7.542640,25.01833,-0.000172,24.018205,-0.0077,1.374
4668.00,7.543215,25.01810,-0.000171,24.017837,-0.0077,1.374
4670.00,7.543705,25.01823,-0.000170,24.018399,-0.0077,1.374
4672.00,7.544012,25.01753,-0.000171,24.018086,-0.0077,1.375
4674.00,7.544747,25.01746,-0.000170,24.018394,-0.0077,1.374
4676.00,7.545301,25.01817,-0.000169,24.018764,-0.0076,1.374
4678.00,7.545551,25.01765,-0.000170,24.018102,-0.0077,1.374
4680.00,7.546124,25.01766,-0.000169,24.018673,-0.0077,1.374
4682.00,7.545543,25.01827,-0.000171,24.017690,-0.0077,1.374
4684.00,7.544791,25.01865,-0.000171,24.018118,-0.0077,1.375
4686.00,7.545626,25.01847,-0.000170,24.018149,-0.0077,1.374
4688.00,7.545802,25.01863,-0.000172,24.017395,-0.0077,1.375
4690.00,7.546062,25.01839,-0.000172,24.018263,-0.0077,1.375
4692.00,7.546839,25.01863,-0.000173,24.018042,-0.0077,1.374
4694.00,7.547714,25.01808,-0.000170,24.017841,-0.0077,1.374
4696.00,7.548668,25.01800,-0.000171,24.018227,-0.0077,1.374
4698.00,7.548700,25.01819,-0.000170,24.018082,-0.0077,1.374
4700.00,7.548051,25.01836,-0.000172,24.017919,-0.0077,1.375
4702.00,7.547642,25.01794,-0.000172,24.018205,-0.0077,1.374
4704.00,7.547550,25.01831,-0.000172,24.018091,-0.0077,1.374
4706.00,7.546303,25.01787,-0.000170,24.017844,-0.0077,1.375
4708.00,7.546350,25.01827,-0.000171,24.018695,-0.0077,1.375
4710.00,7.546213,25.01857,-0.000171,24.018167,-0.0077,1.374
4712.00,7.546524,25.01788,-0.000172,24.017931,-0.0077,1.374
4714.00,7.547228,25.01782,-0.000171,24.017540,-0.0077,1.374
4716.00,7.546350,25.01821,-0.000171,24.017805,-0.0077,1.375
4718.00,7.546143,25.01784,-0.000171,24.018415,-0.0077,1.375
4720.00,7.545502,25.01829,-0.000171,24.018149,-0.0077,1.374
4722.00,7.545491,25.01816,-0.000170,24.017973,-0.0077,1.374
4724.00,7.545175,25.01864,-0.000170,24.017408,-0.0077,1.374
4726.00,7.546406,25.01784,-0.000172,24.017873,-0.0077,1.375
4728.00,7.546513,25.01814,-0.000171,24.017422,-0.0077,1.375
4730.00,7.545471,25.01850,-0.000171,24.017678,-0.0077,1.375
4732.00,7.544840,25.01863,-0.000171,24.017602,-0.0077,1.374
4734.00,7.544201,25.01891,-0.000170,24.017879,-0.0077,1.374
4736.00,7.544513,25.01911,-0.000169,24.018140,-0.0077,1.374
4738.00,7.545258,25.01952,-0.000170,24.018455,-0.0077,1.375
4740.00,7.545847,25.01919,-0.000172,24.017980,-0.0077,1.375
4742.00,7.545703,25.01898,-0.000171,24.017973,-0.0077,1.374
4744.00,7.546175,25.01943,-0.000171,24.017355,-0.0077,1.374
4746.00,7.546197,25.01943,-0.000172,24.018444,-0.0077,1.374
4748.00,7.546697,25.01904,-0.000172,24.018615,-0.0077,1.373
4750.00,7.546229,25.01860,-0.000171,24.018437,-0.0077,1.374
4752.00,7.546696,25.01830,-0.000170,24.018267,-0.0077,1.374
4754.00,7.547662,25.01867,-0.000169,24.017897,-0.0076,1.374
4756.00,7.546441,25.01950,-0.000171,24.018004,-0.0077,1.375
4758.00,7.544602,25.01897,-0.000171,24.018849,-0.0077,1.374
4760.00,7.544369,25.01794,-0.000172,24.018513,-0.0077,1.374
4762.00,7.544161,25.01877,-0.000172,24.018338,-0.0077,1.374
4764.00,7.544971,25.01942,-0.000172,24.017770,-0.0077,1.374
4766.00,7.545896,25.01851,-0.000170,24.018234,-0.0077,1.373
4768.00,7.547061,25.01881,-0.000170,24.018165,-0.0077,1.374
4770.00,7.546626,25.01936,-0.000170,24.017166,-0.0077,1.374
4772.00,7.545835,25.01913,-0.000170,24.018004,-0.0077,1.374
4774.00,7.545541,25.01956,-0.000170,24.018283,-0.0077,1.374
4776.00,7.546580,25.01885,-0.000171,24.018051,-0.0077,1.374
4778.00,7.546785,25.01864,-0.000171,24.017933,-0.0077,1.375
4780.00,7.546762,25.01863,-0.000172,24.018006,-0.0077,1.375
4782.00,7.546268,25.01815,-0.000172,24.018265,-0.0077,1.374
4784.00,7.546758,25.01714,-0.000173,24.017937,-0.0077,1.375
4786.00,7.546344,25.01811,-0.000171,24.017246,-0.0077,1.375
4788.00,7.545733,25.01784,-0.000171,24.017620,-0.0077,1.374
4790.00,7.545427,25.01765,-0.000170,24.017447,-0.0077,1.374
4792.00,7.546110,25.01744,-0.000171,24.017654,-0.0077,1.374
4794.00,7.546911,25.01757,-0.000171,24.017933,-0.0077,1.375
4796.00,7.547301,25.01760,-0.000173,24.017728,-0.0077,1.374
4798.00,7.547138,25.01814,-0.000172,24.017486,-0.0077,1.375
4800.00,7.547735,25.01808,-0.000171,24.017658,-0.0077,1.375
4802.00,7.547361,25.01789,-0.000171,24.018173,-0.0077,1.374
@16,12.0000,24.0
4804.00,7.546677,25.01758,-0.000172,24.018283,-0.0077,1.375
4806.00,7.540019,25.01734,-0.000171,24.017486,-0.0077,1.374
4808.00,7.528502,25.01776,-0.000170,24.017689,-0.0077,1.374
4810.00,7.521502,25.01748,-0.000171,24.017779,-0.0077,1.373
4812.00,7.517066,25.01793,-0.000171,24.017745,-0.0077,1.373
4814.00,7.514468,25.01778,-0.000170,24.017670,-0.0078,1.373
4816.00,7.511298,25.01874,-0.000171,24.018341,-0.0077,1.374
4818.00,7.509314,25.01740,-0.000173,24.017962,-0.0077,1.375
4820.00,7.508580,25.01755,-0.000174,24.017694,-0.0077,1.376
4822.00,7.507214,25.01718,-0.000173,24.017944,-0.0077,1.375
4824.00,7.506568,25.01700,-0.000172,24.017915,-0.0077,1.375
4826.00,7.505576,25.01777,-0.000173,24.018229,-0.0077,1.376
4828.00,7.505728,25.01847,-0.000173,24.018423,-0.0077,1.376
4830.00,7.512765,25.01755,-0.000171,24.017529,-0.0077,1.376
4832.00,7.521687,25.01776,-0.000172,24.018086,-0.0077,1.376
4834.00,7.527234,25.01785,-0.000172,24.017946,-0.0077,1.377
4836.00,7.529693,25.01797,-0.000173,24.017321,-0.0077,1.377
4838.00,7.531660,25.01769,-0.000172,24.017602,-0.0077,1.375
4840.00,7.533549,25.01797,-0.000171,24.017567,-0.0077,1.375
4842.00,7.535033,25.01789,-0.000171,24.017466,-0.0077,1.375
4844.00,7.535601,25.01842,-0.000171,24.018365,-0.0077,1.375
4846.00,7.535493,25.01882,-0.000171,24.017319,-0.0077,1.375
4848.00,7.535379,25.01857,-0.000169,24.017678,-0.0077,1.375
4850.00,7.535614,25.01854,-0.000170,24.017982,-0.0077,1.375
4852.00,7.536713,25.01823,-0.000170,24.017324,-0.0077,1.375
4854.00,7.536752,25.01803,-0.000170,24.017223,-0.0077,1.375
4856.00,7.537065,25.01772,-0.000169,24.018055,-0.0077,1.374
4858.00,7.537232,25.01788,-0.000170,24.018058,-0.0077,1.375
4860.00,7.537198,25.01759,-0.000171,24.017310,-0.0077,1.375
4862.00,7.537602,25.01778,-0.000171,24.017107,-0.0077,1.375
4864.00,7.537931,25.01728,-0.000170,24.017556,-0.0077,1.375
4866.00,7.537871,25.01707,-0.000170,24.017739,-0.0077,1.374
4868.00,7.538035,25.01776,-0.000171,24.018073,-0.0077,1.374
4870.00,7.538366,25.01780,-0.000171,24.017083,-0.0077,1.375
4872.00,7.539046,25.01767,-0.000171,24.017602,-0.0078,1.375
4874.00,7.540114,25.01773,-0.000171,24.017808,-0.0078,1.375
4876.00,7.539838,25.01812,-0.000172,24.017023,-0.0077,1.375
4878.00,7.538933,25.01807,-0.000172,24.017241,-0.0077,1.374
4880.00,7.539498,25.01771,-0.000171,24.017264,-0.0077,1.375
4882.00,7.540525,25.01818,-0.000171,24.017864,-0.0077,1.374
4884.00,7.540144,25.01831,-0.000171,24.017674,-0.0077,1.375
4886.00,7.539316,25.01757,-0.000170,24.017748,-0.0078,1.374
4888.00,7.539358,25.01836,-0.000170,24.018033,-0.0077,1.375
4890.00,7.539285,25.01683,-0.000171,24.018107,-0.0076,1.375
4892.00,7.539749,25.01655,-0.000172,24.017632,-0.0077,1.374
4894.00,7.539869,25.01691,-0.000172,24.017734,-0.0077,1.374
4896.00,7.539522,25.01667,-0.000171,24.017598,-0.0077,1.374
4898.00,7.539854,25.01735,-0.000171,24.017942,-0.0077,1.374
4900.00,7.540465,25.01739,-0.000171,24.017665,-0.0077,1.375
4902.00,7.539642,25.01736,-0.000171,24.017259,-0.0077,1.375
4904.00,7.539750,25.01654,-0.000172,24.017643,-0.0077,1.375
4906.00,7.540151,25.01706,-0.000171,24.017232,-0.0077,1.375
4908.00,7.540653,25.01622,-0.000171,24.017719,-0.0077,1.375
4910.00,7.541089,25.01658,-0.000170,24.018049,-0.0077,1.374
4912.00,7.540830,25.01710,-0.000172,24.017226,-0.0077,1.375
4914.00,7.539890,25.01697,-0.000171,24.017685,-0.0077,1.375
4916.00,7.540056,25.01685,-0.000173,24.018018,-0.0077,1.375
4918.00,7.540335,25.01772,-0.000170,24.018145,-0.0077,1.375
4920.00,7.541519,25.01786,-0.000171,24.017270,-0.0077,1.375
4922.00,7.540768,25.01736,-0.000171,24.017790,-0.0077,1.375
4924.00,7.540060,25.01813,-0.000172,24.017705,-0.0077,1.374
4926.00,7.539910,25.01896,-0.000172,24.017739,-0.0077,1.374
4928.00,7.540200,25.01828,-0.000172,24.017422,-0.0077,1.374
4930.00,7.540412,25.01799,-0.000170,24.017244,-0.0077,1.375
4932.00,7.540248,25.01801,-0.000171,24.017640,-0.0077,1.375
4934.00,7.540999,25.01787,-0.000173,24.017516,-0.0077,1.375
4936.00,7.541278,25.01770,-0.000172,24.018198,-0.0077,1.374
4938.00,7.540728,25.01868,-0.000172,24.017989,-0.0077,1.375
4940.00,7.540129,25.01869,-0.000172,24.017609,-0.0077,1.375
4942.00,7.539291,25.01893,-0.000172,24.017817,-0.0077,1.374
4944.00,7.539268,25.01902,-0.000172,24.017495,-0.0077,1.375
4946.00,7.538743,25.01927,-0.000171,24.018109,-0.0077,1.375
4948.00,7.539389,25.01916,-0.000172,24.018272,-0.0077,1.375
4950.00,7.539520,25.02015,-0.000171,24.018060,-0.0077,1.374
4952.00,7.539230,25.01988,-0.000171,24.017960,-0.0077,1.375
4954.00,7.539150,25.02049,-0.000171,24.018033,-0.0077,1.375
4956.00,7.538943,25.01922,-0.000172,24.018035,-0.0077,1.375
4958.00,7.539393,25.01914,-0.000173,24.017520,-0.0077,1.375
4960.00,7.540016,25.01886,-0.000172,24.017776,-0.0077,1.374
4962.00,7.540395,25.01920,-0.000172,24.017855,-0.0077,1.375
4964.00,7.541480,25.01930,-0.000171,24.018251,-0.0077,1.375
4966.00,7.542470,25.01913,-0.000171,24.018446,-0.0077,1.374
4968.00,7.542245,25.01784,-0.000170,24.017157,-0.0077,1.375
4970.00,7.542741,25.01863,-0.000171,24.017859,-0.0077,1.374
4972.00,7.542353,25.01851,-0.000171,24.017734,-0.0077,1.375
4974.00,7.542308,25.01824,-0.000172,24.017906,-0.0077,1.375
4976.00,7.542336,25.01805,-0.000172,24.017747,-0.0077,1.375
4978.00,7.542495,25.01828,-0.000172,24.017357,-0.0077,1.374
4980.00,7.542062,25.01814,-0.000172,24.018178,-0.0077,1.375
4982.00,7.542380,25.01808,-0.000171,24.017743,-0.0077,1.374
4984.00,7.542667,25.01854,-0.000171,24.017944,-0.0077,1.375
4986.00,7.542586,25.01889,-0.000171,24.017558,-0.0077,1.375
4988.00,7.542114,25.01879,-0.000171,24.017835,-0.0077,1.375
4990.00,7.542162,25.01884,-0.000172,24.017496,-0.0077,1.375
4992.00,7.542395,25.01947,-0.000172,24.017674,-0.0077,1.375
4994.00,7.542025,25.01840,-0.000172,24.017505,-0.0077,1.375
4996.00,7.541573,25.01776,-0.000172,24.018164,-0.0078,1.375
4998.00,7.542097,25.01829,-0.000171,24.017172,-0.0077,1.375
5000.00,7.542692,25.01890,-0.000170,24.017823,-0.0077,1.375
5002.00,7.542924,25.01899,-0.000171,24.017466,-0.0077,1.375
5004.00,7.542230,25.01771,-0.000172,24.018504,-0.0077,1.375
5006.00,7.542179,25.01812,-0.000171,24.017997,-0.0077,1.375
5008.00,7.543241,25.01806,-0.000171,24.017576,-0.0077,1.375
5010.00,7.542902,25.01780,-0.000172,24.017683,-0.0077,1.375
5012.00,7.543237,25.01788,-0.000171,24.017498,-0.0077,1.375
5014.00,7.542757,25.01762,-0.000172,24.017866,-0.0077,1.375
5016.00,7.543482,25.01832,-0.000171,24.018040,-0.0077,1.375
5018.00,7.542875,25.01838,-0.000171,24.017658,-0.0077,1.375
5020.00,7.542395,25.01876,-0.000171,24.018084,-0.0077,1.375
5022.00,7.543254,25.01871,-0.000171,24.017854,-0.0077,1.375
5024.00,7.543389,25.01835,-0.000171,24.017892,-0.0077,1.375
5026.00,7.544177,25.01805,-0.000171,24.017888,-0.0077,1.375
5028.00,7.544846,25.01906,-0.000171,24.018200,-0.0077,1.375
5030.00,7.545328,25.01945,-0.000172,24.017650,-0.0077,1.375
5032.00,7.545059,25.01877,-0.000171,24.018064,-0.0077,1.375
5034.00,7.546155,25.01870,-0.000171,24.017665,-0.0077,1.375
5036.00,7.546472,25.01923,-0.000172,24.018002,-0.0077,1.375
5038.00,7.546362,25.01949,-0.000171,24.017982,-0.0077,1.375
5040.00,7.545341,25.01934,-0.000170,24.018006,-0.0077,1.375
5042.00,7.544853,25.01951,-0.000171,24.018392,-0.0077,1.375
5044.00,7.544967,25.01992,-0.000171,24.017562,-0.0077,1.375
5046.00,7.544335,25.01964,-0.000170,24.017953,-0.0077,1.375
5048.00,7.544349,25.01919,-0.000170,24.017681,-0.0077,1.375
5050.00,7.543797,25.01946,-0.000171,24.017230,-0.0077,1.376
5052.00,7.544211,25.01918,-0.000171,24.017719,-0.0077,1.375
5054.00,7.543858,25.01772,-0.000171,24.017629,-0.0077,1.376
5056.00,7.544530,25.01807,-0.000171,24.018113,-0.0077,1.375
5058.00,7.544712,25.01802,-0.000171,24.018080,-0.0078,1.375
5060.00,7.544067,25.01857,-0.000171,24.017379,-0.0077,1.375
5062.00,7.543523,25.01906,-0.000171,24.017741,-0.0077,1.375
5064.00,7.543851,25.01874,-0.000170,24.017783,-0.0076,1.375
5066.00,7.543939,25.01969,-0.000169,24.017957,-0.0077,1.375
5068.00,7.543803,25.02005,-0.000170,24.018307,-0.0077,1.376
5070.00,7.542909,25.02064,-0.000170,24.018091,-0.0077,1.375
5072.00,7.542619,25.01979,-0.000172,24.018490,-0.0077,1.375
5074.00,7.542813,25.01971,-0.000170,24.018522,-0.0077,1.375
5076.00,7.542836,25.01909,-0.000171,24.017799,-0.0077,1.375
5078.00,7.543215,25.01966,-0.000171,24.018403,-0.0077,1.376
5080.00,7.542964,25.02023,-0.000171,24.017640,-0.0077,1.375
5082.00,7.542943,25.02059,-0.000172,24.017890,-0.0077,1.375
5084.00,7.542669,25.02081,-0.000171,24.017679,-0.0077,1.375
5086.00,7.542135,25.02075,-0.000170,24.017112,-0.0077,1.375
5088.00,7.542134,25.02037,-0.000171,24.017817,-0.0077,1.375
5090.00,7.542381,25.02004,-0.000171,24.017868,-0.0077,1.375
5092.00,7.543066,25.01909,-0.000171,24.017825,-0.0077,1.375
5094.00,7.543498,25.01904,-0.000171,24.017752,-0.0077,1.375
5096.00,7.543300,25.01942,-0.000170,24.017524,-0.0077,1.375
5098.00,7.543139,25.02019,-0.000171,24.017812,-0.0077,1.375
5100.00,7.543015,25.02083,-0.000172,24.017658,-0.0077,1.375
5102.00,7.542924,25.01967,-0.000172,24.017518,-0.0077,1.376
@17,12.0000,24.0
5104.00,7.542267,25.01945,-0.000172,24.017863,-0.0077,1.376
5106.00,7.536633,25.02008,-0.000170,24.018178,-0.0077,1.375
5108.00,7.526258,25.02006,-0.000170,24.018209,-0.0077,1.375
5110.00,7.519437,25.01979,-0.000170,24.018102,-0.0077,1.375
5112.00,7.515615,25.02004,-0.000169,24.018044,-0.0077,1.374
5114.00,7.512348,25.02029,-0.000171,24.018767,-0.0077,1.375
5116.00,7.509646,25.01962,-0.000172,24.017540,-0.0077,1.376
5118.00,7.508276,25.01939,-0.000172,24.018363,-0.0077,1.376
5120.00,7.507298,25.01974,-0.000172,24.018486,-0.0077,1.375
5122.00,7.505777,25.02030,-0.000172,24.018336,-0.0077,1.376
5124.00,7.505520,25.01976,-0.000173,24.018733,-0.0077,1.377
5126.00,7.506036,25.01945,-0.000174,24.018658,-0.0077,1.377
5128.00,7.506145,25.02049,-0.000172,24.017848,-0.0077,1.376
5130.00,7.512966,25.02057,-0.000172,24.017649,-0.0077,1.377
5132.00,7.522886,25.02008,-0.000172,24.018113,-0.0077,1.377
5134.00,7.529118,25.02055,-0.000172,24.017982,-0.0077,1.377
5136.00,7.531313,25.02056,-0.000173,24.017678,-0.0077,1.377
5138.00,7.532914,25.02074,-0.000171,24.017739,-0.0077,1.376
5140.00,7.533688,25.02014,-0.000171,24.017727,-0.0077,1.376
5142.00,7.534904,25.01977,-0.000170,24.017621,-0.0077,1.376
5144.00,7.535904,25.01975,-0.000170,24.017536,-0.0077,1.376
5146.00,7.536927,25.01968,-0.000170,24.017921,-0.0077,1.375
5148.00,7.537495,25.01923,-0.000171,24.018234,-0.0077,1.375
5150.00,7.537630,25.01950,-0.000171,24.017913,-0.0077,1.375
5152.00,7.537510,25.01986,-0.000171,24.017696,-0.0077,1.375
5154.00,7.537992,25.01933,-0.000170,24.017899,-0.0077,1.376
5156.00,7.537517,25.01912,-0.000171,24.017736,-0.0077,1.376
5158.00,7.536746,25.01932,-0.000170,24.017558,-0.0077,1.375
5160.00,7.537363,25.01992,-0.000170,24.017864,-0.0077,1.375
5162.00,7.538077,25.01928,-0.000171,24.018566,-0.0077,1.376
5164.00,7.539069,25.01898,-0.000172,24.018533,-0.0077,1.376
5166.00,7.539194,25.01978,-0.000170,24.017899,-0.0077,1.375
5168.00,7.538506,25.01988,-0.000171,24.018080,-0.0077,1.375
5170.00,7.538807,25.01940,-0.000171,24.018223,-0.0077,1.375
5172.00,7.538497,25.01925,-0.000170,24.017411,-0.0077,1.376
5174.00,7.539124,25.01933,-0.000171,24.017707,-0.0077,1.375
5176.00,7.538933,25.01933,-0.000171,24.017428,-0.0077,1.376
5178.00,7.538165,25.01927,-0.000170,24.018164,-0.0077,1.375
5180.00,7.538525,25.01965,-0.000171,24.017926,-0.0077,1.375
5182.00,7.538283,25.01954,-0.000171,24.018013,-0.0077,1.376
5184.00,7.537598,25.01958,-0.000171,24.017547,-0.0077,1.375
5186.00,7.537976,25.01898,-0.000170,24.017989,-0.0077,1.375
5188.00,7.537707,25.01876,-0.000171,24.017391,-0.0077,1.375
5190.00,7.537175,25.01838,-0.000172,24.017732,-0.0077,1.375
5192.00,7.537005,25.01923,-0.000171,24.017776,-0.0077,1.376
5194.00,7.536763,25.01945,-0.000172,24.018145,-0.0077,1.376
5196.00,7.537058,25.01791,-0.000171,24.018415,-0.0077,1.376
5198.00,7.536533,25.01828,-0.000171,24.017777,-0.0077,1.375
5200.00,7.536889,25.01869,-0.000170,24.017734,-0.0077,1.375
5202.00,7.537180,25.01912,-0.000171,24.017676,-0.0078,1.375
5204.00,7.537629,25.01818,-0.000171,24.018531,-0.0077,1.375
5206.00,7.538772,25.01815,-0.000170,24.018011,-0.0077,1.376
5208.00,7.539556,25.01800,-0.000171,24.017966,-0.0077,1.376
5210.00,7.539399,25.01868,-0.000172,24.018082,-0.0077,1.376
5212.00,7.538340,25.01919,-0.000171,24.018307,-0.0077,1.375
5214.00,7.537905,25.01843,-0.000170,24.017747,-0.0077,1.375
5216.00,7.537981,25.01890,-0.000170,24.017703,-0.0077,1.375
5218.00,7.537611,25.01979,-0.000171,24.017670,-0.0077,1.375
5220.00,7.537637,25.02010,-0.000171,24.018127,-0.0077,1.375
5222.00,7.537606,25.02002,-0.000169,24.017953,-0.0077,1.375
5224.00,7.537258,25.01953,-0.000170,24.017426,-0.0077,1.376
5226.00,7.537389,25.01949,-0.000169,24.018191,-0.0077,1.375
5228.00,7.538064,25.01905,-0.000170,24.018611,-0.0077,1.376
5230.00,7.538846,25.01908,-0.000171,24.018490,-0.0077,1.375
5232.00,7.538843,25.01906,-0.000171,24.018082,-0.0077,1.376
5234.00,7.538755,25.01919,-0.000171,24.017632,-0.0077,1.376
5236.00,7.538606,25.01951,-0.000171,24.017602,-0.0077,1.375
5238.00,7.539111,25.01869,-0.000171,24.017866,-0.0077,1.375
5240.00,7.539497,25.01897,-0.000172,24.017645,-0.0077,1.376
5242.00,7.539794,25.01905,-0.000172,24.018502,-0.0077,1.376
5244.00,7.539888,25.01890,-0.000172,24.017825,-0.0077,1.376
5246.00,7.540068,25.01949,-0.000171,24.017571,-0.0077,1.375
5248.00,7.539978,25.01937,-0.000170,24.017850,-0.0077,1.375
5250.00,7.540625,25.01935,-0.000170,24.018446,-0.0076,1.376
5252.00,7.540247,25.01836,-0.000171,24.018481,-0.0077,1.376
5254.00,7.539479,25.01898,-0.000171,24.017823,-0.0077,1.376
5256.00,7.540144,25.01976,-0.000171,24.017837,-0.0077,1.375
5258.00,7.539993,25.01935,-0.000170,24.018261,-0.0077,1.375
5260.00,7.539691,25.01933,-0.000170,24.018417,-0.0077,1.375
5262.00,7.540143,25.01903,-0.000171,24.017362,-0.0077,1.376
5264.00,7.539712,25.01901,-0.000172,24.018122,-0.0077,1.376
5266.00,7.539612,25.01872,-0.000171,24.018256,-0.0077,1.375
5268.00,7.539641,25.01908,-0.000171,24.018805,-0.0077,1.376
5270.00,7.539477,25.01891,-0.000170,24.018105,-0.0077,1.375
5272.00,7.540128,25.01944,-0.000172,24.018102,-0.0077,1.376
5274.00,7.541487,25.01964,-0.000172,24.018169,-0.0076,1.376
5276.00,7.542171,25.01921,-0.000171,24.017632,-0.0077,1.375
5278.00,7.541590,25.01846,-0.000171,24.018055,-0.0077,1.375
5280.00,7.542286,25.01840,-0.000170,24.018646,-0.0077,1.375
5282.00,7.542665,25.01856,-0.000171,24.018386,-0.0077,1.376
5284.00,7.542988,25.01911,-0.000171,24.017884,-0.0077,1.376
5286.00,7.542671,25.01917,-0.000171,24.018118,-0.0077,1.376
5288.00,7.543234,25.01912,-0.000172,24.017899,-0.0077,1.376
5290.00,7.542545,25.01868,-0.000172,24.018359,-0.0077,1.376
5292.00,7.542007,25.01817,-0.000172,24.017888,-0.0077,1.375
5294.00,7.542135,25.01790,-0.000172,24.018104,-0.0077,1.376
5296.00,7.542414,25.01861,-0.000172,24.017602,-0.0077,1.376
5298.00,7.542214,25.01892,-0.000173,24.017933,-0.0077,1.375
5300.00,7.541803,25.01909,-0.000170,24.017554,-0.0077,1.375
5302.00,7.542470,25.01778,-0.000170,24.017893,-0.0077,1.375
5304.00,7.542415,25.01785,-0.000171,24.017977,-0.0077,1.375
5306.00,7.542140,25.01849,-0.000171,24.017910,-0.0077,1.376
5308.00,7.541901,25.01862,-0.000172,24.017725,-0.0077,1.376
5310.00,7.541792,25.01824,-0.000171,24.017756,-0.0077,1.376
5312.00,7.541390,25.01794,-0.000170,24.018183,-0.0077,1.375
5314.00,7.540289,25.01769,-0.000170,24.017576,-0.0077,1.375
5316.00,7.540489,25.01835,-0.000169,24.017975,-0.0077,1.375
5318.00,7.540025,25.01872,-0.000169,24.018135,-0.0077,1.375
5320.00,7.540240,25.01856,-0.000170,24.017531,-0.0077,1.375
5322.00,7.539987,25.01868,-0.000170,24.018115,-0.0077,1.375
5324.00,7.539419,25.01873,-0.000170,24.017705,-0.0077,1.376
5326.00,7.539917,25.01912,-0.000170,24.017576,-0.0077,1.376
5328.00,7.540580,25.01856,-0.000170,24.018133,-0.0077,1.375
5330.00,7.541498,25.01842,-0.000172,24.018093,-0.0077,1.376
5332.00,7.542165,25.01898,-0.000171,24.017908,-0.0077,1.376
5334.00,7.542972,25.01853,-0.000171,24.017391,-0.0077,1.376
5336.00,7.542487,25.01855,-0.000170,24.017873,-0.0077,1.375
5338.00,7.542041,25.01867,-0.000170,24.017576,-0.0077,1.375
5340.00,7.543414,25.01880,-0.000171,24.018138,-0.0077,1.376
5342.00,7.542895,25.01833,-0.000171,24.017663,-0.0077,1.376
5344.00,7.542242,25.01797,-0.000171,24.018820,-0.0077,1.375
5346.00,7.541591,25.01833,-0.000171,24.018064,-0.0077,1.375
5348.00,7.541301,25.01778,-0.000170,24.017815,-0.0077,1.375
5350.00,7.541792,25.01806,-0.000170,24.018006,-0.0077,1.376
5352.00,7.542275,25.01887,-0.000170,24.017855,-0.0077,1.375
5354.00,7.542425,25.01909,-0.000171,24.018522,-0.0077,1.376
5356.00,7.542675,25.01931,-0.000172,24.018515,-0.0077,1.375
5358.00,7.542616,25.01976,-0.000170,24.017975,-0.0077,1.376
5360.00,7.542175,25.02060,-0.000171,24.017801,-0.0077,1.375
5362.00,7.542458,25.02016,-0.000171,24.017489,-0.0077,1.375
5364.00,7.542268,25.01953,-0.000171,24.017364,-0.0077,1.375
5366.00,7.541576,25.01969,-0.000171,24.018038,-0.0077,1.376
5368.00,7.541555,25.01995,-0.000171,24.018241,-0.0077,1.375
5370.00,7.541281,25.02067,-0.000171,24.018174,-0.0077,1.376
5372.00,7.540302,25.02068,-0.000171,24.017585,-0.0077,1.376
5374.00,7.540607,25.02020,-0.000172,24.018169,-0.0077,1.376
5376.00,7.541086,25.01948,-0.000170,24.018263,-0.0077,1.375
5378.00,7.540266,25.01946,-0.000170,24.017627,-0.0077,1.376
5380.00,7.539598,25.02022,-0.000173,24.017834,-0.0077,1.377
5382.00,7.539183,25.02086,-0.000172,24.018495,-0.0077,1.376
5384.00,7.539032,25.02059,-0.000171,24.017652,-0.0077,1.376
5386.00,7.539318,25.02063,-0.000172,24.018147,-0.0077,1.376
5388.00,7.539892,25.02037,-0.000172,24.017957,-0.0077,1.376
5390.00,7.540863,25.02029,-0.000170,24.018076,-0.0077,1.375
5392.00,7.541694,25.02043,-0.000171,24.017629,-0.0076,1.375
5394.00,7.541414,25.02023,-0.000170,24.017803,-0.0077,1.376
5396.00,7.540538,25.02067,-0.000170,24.018154,-0.0077,1.375
5398.00,7.540370,25.02145,-0.000170,24.018241,-0.0077,1.375
5400.00,7.540326,25.02109,-0.000172,24.017984,-0.0077,1.376
5402.00,7.540073,25.02099,-0.000171,24.018310,-0.0077,1.376
@18,12.0000,24.0
5404.00,7.540263,25.02117,-0.000172,24.017799,-0.0077,1.376
5406.00,7.534166,25.02166,-0.000172,24.018430,-0.0077,1.376
5408.00,7.523568,25.02191,-0.000170,24.018412,-0.0077,1.375
5410.00,7.516766,25.02209,-0.000170,24.018229,-0.0077,1.374
5412.00,7.514307,25.02158,-0.000170,24.017777,-0.0077,1.374
5414.00,7.512689,25.02164,-0.000170,24.018397,-0.0077,1.375
5416.00,7.511133,25.02157,-0.000171,24.017781,-0.0076,1.376
5418.00,7.509327,25.02130,-0.000173,24.018116,-0.0077,1.377
5420.00,7.508114,25.02116,-0.000173,24.018198,-0.0077,1.377
5422.00,7.506825,25.02140,-0.000172,24.018434,-0.0077,1.377
5424.00,7.505868,25.02034,-0.000172,24.017917,-0.0077,1.378
5426.00,7.505413,25.02052,-0.000172,24.018379,-0.0077,1.377
5428.00,7.505904,25.02037,-0.000173,24.018666,-0.0077,1.376
5430.00,7.512488,25.01995,-0.000172,24.018225,-0.0077,1.377
5432.00,7.523097,25.01997,-0.000171,24.018695,-0.0077,1.378
5434.00,7.528804,25.01959,-0.000172,24.017689,-0.0077,1.378
5436.00,7.532112,25.01960,-0.000174,24.017712,-0.0076,1.378
5438.00,7.534282,25.01972,-0.000172,24.017732,-0.0077,1.377
5440.00,7.535518,25.02062,-0.000170,24.018323,-0.0077,1.376
5442.00,7.536107,25.02029,-0.000170,24.017979,-0.0077,1.376
5444.00,7.537036,25.02032,-0.000170,24.017598,-0.0077,1.376
5446.00,7.536293,25.02053,-0.000169,24.018510,-0.0077,1.376
5448.00,7.535821,25.02116,-0.000170,24.018276,-0.0077,1.376
5450.00,7.535217,25.02093,-0.000169,24.018539,-0.0077,1.376
5452.00,7.534992,25.02097,-0.000169,24.017821,-0.0077,1.376
5454.00,7.535349,25.02050,-0.000169,24.017917,-0.0077,1.376
5456.00,7.536425,25.01977,-0.000170,24.018154,-0.0077,1.376
5458.00,7.537218,25.02013,-0.000170,24.018584,-0.0077,1.376
5460.00,7.536411,25.02022,-0.000170,24.018149,-0.0077,1.376
5462.00,7.536441,25.01959,-0.000169,24.018517,-0.0077,1.376
5464.00,7.536368,25.02001,-0.000170,24.018381,-0.0077,1.375
5466.00,7.536289,25.02016,-0.000170,24.018492,-0.0077,1.376
5468.00,7.536097,25.02099,-0.000170,24.018546,-0.0077,1.376
5470.00,7.536065,25.02058,-0.000171,24.018336,-0.0077,1.376
5472.00,7.536046,25.01985,-0.000170,24.017582,-0.0077,1.375
5474.00,7.536232,25.01980,-0.000170,24.017674,-0.0077,1.376
5476.00,7.537070,25.02000,-0.000171,24.017665,-0.0077,1.376
5478.00,7.537177,25.01972,-0.000169,24.018562,-0.0077,1.376
5480.00,7.537661,25.02037,-0.000169,24.018533,-0.0077,1.376
5482.00,7.538508,25.02029,-0.000170,24.018341,-0.0077,1.375
5484.00,7.538246,25.02074,-0.000169,24.018055,-0.0077,1.376
5486.00,7.537405,25.01990,-0.000170,24.018223,-0.0077,1.376
5488.00,7.536513,25.01917,-0.000172,24.018488,-0.0077,1.376
5490.00,7.537535,25.01851,-0.000171,24.018423,-0.0077,1.375
5492.00,7.537955,25.01856,-0.000170,24.017533,-0.0076,1.375
5494.00,7.537150,25.01884,-0.000170,24.018533,-0.0077,1.376
5496.00,7.537249,25.01868,-0.000170,24.017783,-0.0077,1.375
5498.00,7.537454,25.01793,-0.000170,24.017728,-0.0077,1.376
5500.00,7.538100,25.01791,-0.000172,24.018100,-0.0076,1.376
5502.00,7.537668,25.01845,-0.000171,24.018426,-0.0077,1.376
5504.00,7.536644,25.01888,-0.000171,24.018178,-0.0077,1.376
5506.00,7.536214,25.01863,-0.000172,24.018018,-0.0077,1.376
5508.00,7.536181,25.01871,-0.000172,24.018046,-0.0077,1.376
5510.00,7.536083,25.01823,-0.000171,24.017756,-0.0077,1.376
5512.00,7.536582,25.01833,-0.000172,24.017257,-0.0077,1.375
5514.00,7.536148,25.01857,-0.000171,24.018446,-0.0077,1.376
5516.00,7.536077,25.01805,-0.000171,24.017661,-0.0077,1.376
5518.00,7.536442,25.01813,-0.000172,24.018374,-0.0077,1.376
5520.00,7.536079,25.01838,-0.000170,24.018096,-0.0077,1.376
5522.00,7.536431,25.01826,-0.000171,24.017937,-0.0077,1.376
5524.00,7.536768,25.01823,-0.000171,24.018133,-0.0077,1.376
5526.00,7.536231,25.01843,-0.000171,24.017960,-0.0077,1.376
5528.00,7.536246,25.01877,-0.000170,24.018062,-0.0077,1.375
5530.00,7.536723,25.01917,-0.000170,24.018167,-0.0077,1.376
5532.00,7.536692,25.01892,-0.000171,24.017888,-0.0077,1.377
5534.00,7.537148,25.01819,-0.000171,24.017926,-0.0077,1.375
5536.00,7.537180,25.01842,-0.000171,24.017919,-0.0077,1.376
5538.00,7.537173,25.01902,-0.000171,24.017821,-0.0077,1.376
5540.00,7.537239,25.01912,-0.000171,24.018105,-0.0077,1.376
5542.00,7.536198,25.01867,-0.000171,24.018240,-0.0077,1.376
5544.00,7.535598,25.01868,-0.000171,24.017567,-0.0077,1.376
5546.00,7.536279,25.01930,-0.000171,24.017770,-0.0077,1.376
5548.00,7.536572,25.01934,-0.000171,24.017828,-0.0077,1.376
5550.00,7.538113,25.01852,-0.000170,24.018120,-0.0077,1.376
5552.00,7.538252,25.01884,-0.000171,24.018709,-0.0077,1.376
5554.00,7.537915,25.01875,-0.000171,24.017689,-0.0077,1.376
5556.00,7.537595,25.01854,-0.000171,24.017551,-0.0077,1.376
5558.00,7.537142,25.01885,-0.000169,24.018071,-0.0077,1.376
5560.00,7.536648,25.01906,-0.000171,24.018018,-0.0077,1.376
5562.00,7.537486,25.01930,-0.000171,24.018194,-0.0077,1.376
5564.00,7.537220,25.01923,-0.000172,24.018102,-0.0077,1.376
5566.00,7.537456,25.01886,-0.000171,24.017727,-0.0077,1.376
5568.00,7.537495,25.01931,-0.000171,24.017825,-0.0077,1.376
5570.00,7.538081,25.01951,-0.000172,24.017571,-0.0077,1.376
5572.00,7.538441,25.01951,-0.000173,24.017825,-0.0077,1.376
5574.00,7.538955,25.01905,-0.000170,24.018046,-0.0077,1.376
5576.00,7.538270,25.01923,-0.000170,24.018374,-0.0077,1.375
5578.00,7.538092,25.01860,-0.000169,24.018093,-0.0077,1.376
5580.00,7.538649,25.01899,-0.000171,24.018359,-0.0077,1.376
5582.00,7.538283,25.01939,-0.000171,24.018098,-0.0077,1.376
5584.00,7.537509,25.01910,-0.000171,24.018086,-0.0077,1.376
5586.00,7.537586,25.01906,-0.000172,24.018140,-0.0076,1.376
5588.00,7.537991,25.01875,-0.000172,24.018073,-0.0077,1.376
5590.00,7.537405,25.01967,-0.000170,24.018231,-0.0077,1.375
5592.00,7.538350,25.01951,-0.000169,24.018104,-0.0077,1.376
5594.00,7.538874,25.01962,-0.000171,24.018506,-0.0077,1.376
5596.00,7.538105,25.01952,-0.000171,24.017855,-0.0077,1.376
5598.00,7.538226,25.01941,-0.000171,24.017857,-0.0077,1.376
5600.00,7.538770,25.01891,-0.000171,24.017395,-0.0077,1.375
5602.00,7.537910,25.01909,-0.000171,24.017542,-0.0077,1.376
5604.00,7.538640,25.01845,-0.000172,24.018234,-0.0077,1.376
5606.00,7.538846,25.01827,-0.000171,24.017908,-0.0077,1.376
5608.00,7.538482,25.01845,-0.000171,24.018037,-0.0077,1.375
5610.00,7.538461,25.01944,-0.000169,24.018038,-0.0077,1.376
5612.00,7.539447,25.02018,-0.000170,24.018078,-0.0077,1.376
5614.00,7.539595,25.02020,-0.000172,24.018009,-0.0077,1.376
5616.00,7.539688,25.01981,-0.000171,24.017679,-0.0077,1.376
5618.00,7.539567,25.01992,-0.000171,24.017649,-0.0077,1.375
5620.00,7.539764,25.01936,-0.000171,24.018105,-0.0077,1.375
5622.00,7.539495,25.01908,-0.000170,24.017944,-0.0077,1.375
5624.00,7.540088,25.01882,-0.000172,24.018321,-0.0077,1.376
5626.00,7.540094,25.01934,-0.000172,24.017968,-0.0077,1.376
5628.00,7.539280,25.01972,-0.000172,24.017803,-0.0077,1.376
5630.00,7.539383,25.01897,-0.000171,24.017669,-0.0077,1.376
5632.00,7.538856,25.01884,-0.000171,24.018091,-0.0077,1.376
5634.00,7.538097,25.01836,-0.000170,24.017886,-0.0077,1.376
5636.00,7.537465,25.01903,-0.000171,24.018367,-0.0077,1.376
5638.00,7.537620,25.01936,-0.000170,24.018628,-0.0077,1.376
5640.00,7.538075,25.01970,-0.000171,24.018309,-0.0077,1.376
5642.00,7.537722,25.01980,-0.000170,24.017743,-0.0077,1.376
5644.00,7.537747,25.01918,-0.000171,24.018024,-0.0077,1.376
5646.00,7.538026,25.01941,-0.000170,24.017962,-0.0077,1.376
5648.00,7.538341,25.01918,-0.000171,24.018113,-0.0077,1.376
5650.00,7.539167,25.01935,-0.000171,24.017400,-0.0077,1.376
5652.00,7.538826,25.01960,-0.000171,24.017931,-0.0077,1.376
5654.00,7.537795,25.01965,-0.000170,24.017879,-0.0077,1.376
5656.00,7.537888,25.01890,-0.000170,24.018202,-0.0077,1.376
5658.00,7.537996,25.01920,-0.000173,24.017727,-0.0077,1.376
5660.00,7.538185,25.01945,-0.000171,24.017790,-0.0078,1.376
5662.00,7.537189,25.01875,-0.000171,24.017413,-0.0077,1.377
5664.00,7.537604,25.01861,-0.000171,24.017621,-0.0077,1.376
5666.00,7.538750,25.01876,-0.000171,24.018798,-0.0077,1.376
5668.00,7.538959,25.01942,-0.000171,24.018361,-0.0077,1.376
5670.00,7.539167,25.01928,-0.000170,24.017908,-0.0077,1.376
5672.00,7.539607,25.01883,-0.000170,24.018658,-0.0077,1.376
5674.00,7.539219,25.01882,-0.000169,24.018472,-0.0077,1.376
5676.00,7.538749,25.01902,-0.000170,24.018410,-0.0077,1.377
5678.00,7.538223,25.01934,-0.000171,24.018675,-0.0077,1.377
5680.00,7.538171,25.01956,-0.000171,24.018434,-0.0077,1.376
5682.00,7.538082,25.01884,-0.000172,24.018249,-0.0077,1.376
5684.00,7.538718,25.01870,-0.000170,24.017623,-0.0076,1.376
5686.00,7.538818,25.01857,-0.000171,24.018049,-0.0077,1.376
5688.00,7.538435,25.01851,-0.000170,24.018138,-0.0077,1.377
5690.00,7.538275,25.01868,-0.000171,24.018116,-0.0077,1.376
5692.00,7.538179,25.01929,-0.000171,24.017777,-0.0077,1.375
5694.00,7.537925,25.01910,-0.000171,24.017883,-0.0077,1.376
5696.00,7.538339,25.01925,-0.000170,24.017531,-0.0077,1.376
5698.00,7.538292,25.01909,-0.000171,24.018492,-0.0077,1.376
5700.00,7.538259,25.01899,-0.000171,24.017970,-0.0077,1.377
5702.00,7.538159,25.01993,-0.000170,24.018691,-0.0077,1.377
@19,12.0000,24.0
5704.00,7.538659,25.01967,-0.000170,24.017750,-0.0077,1.376
5706.00,7.533477,25.01997,-0.000172,24.017884,-0.0077,1.375
5708.00,7.523328,25.01970,-0.000170,24.017902,-0.0077,1.375
5710.00,7.516685,25.02005,-0.000169,24.018078,-0.0077,1.375
5712.00,7.512628,25.01981,-0.000170,24.018328,-0.0077,1.376
5714.00,7.510022,25.02043,-0.000172,24.018590,-0.0077,1.376
5716.00,7.508842,25.01994,-0.000171,24.017404,-0.0077,1.377
5718.00,7.508526,25.01979,-0.000172,24.017988,-0.0077,1.377
5720.00,7.507605,25.02016,-0.000171,24.018323,-0.0077,1.377
5722.00,7.507919,25.01996,-0.000174,24.018151,-0.0077,1.377
5724.00,7.507082,25.01947,-0.000172,24.018303,-0.0077,1.377
5726.00,7.506528,25.01909,-0.000172,24.018243,-0.0077,1.378
5728.00,7.507405,25.01907,-0.000172,24.018290,-0.0077,1.377
5730.00,7.514478,25.01885,-0.000171,24.018406,-0.0076,1.377
5732.00,7.525294,25.01871,-0.000172,24.017854,-0.0077,1.378
5734.00,7.531700,25.01934,-0.000171,24.018283,-0.0077,1.378
5736.00,7.535172,25.01937,-0.000171,24.018089,-0.0077,1.377
5738.00,7.535951,25.01923,-0.000172,24.018087,-0.0077,1.377
5740.00,7.536535,25.01890,-0.000172,24.017640,-0.0077,1.377
5742.00,7.537486,25.01917,-0.000172,24.018348,-0.0077,1.377
5744.00,7.538487,25.01918,-0.000172,24.017511,-0.0077,1.376
5746.00,7.537632,25.01883,-0.000171,24.017995,-0.0077,1.377
5748.00,7.536680,25.01869,-0.000171,24.017466,-0.0077,1.376
5750.00,7.535754,25.01887,-0.000169,24.018241,-0.0077,1.376
5752.00,7.534593,25.01871,-0.000170,24.018568,-0.0077,1.376
5754.00,7.534086,25.01859,-0.000169,24.018002,-0.0077,1.376
5756.00,7.534245,25.01891,-0.000169,24.018009,-0.0077,1.376
5758.00,7.534499,25.01846,-0.000170,24.017812,-0.0077,1.376
5760.00,7.534644,25.01895,-0.000170,24.018057,-0.0077,1.376
5762.00,7.534378,25.01899,-0.000171,24.017844,-0.0077,1.377
5764.00,7.534368,25.01997,-0.000171,24.018203,-0.0077,1.377
5766.00,7.534602,25.01977,-0.000170,24.018135,-0.0077,1.377
5768.00,7.534486,25.01935,-0.000170,24.017783,-0.0077,1.376
5770.00,7.534448,25.01949,-0.000171,24.017690,-0.0077,1.376
5772.00,7.535033,25.01918,-0.000171,24.017703,-0.0077,1.375
5774.00,7.535025,25.01852,-0.000170,24.018513,-0.0077,1.375
5776.00,7.534890,25.01881,-0.000169,24.017757,-0.0077,1.376
5778.00,7.534539,25.01937,-0.000170,24.017631,-0.0077,1.376
5780.00,7.534664,25.01975,-0.000170,24.017993,-0.0077,1.376
5782.00,7.534968,25.01982,-0.000170,24.018234,-0.0077,1.377
5784.00,7.535627,25.01936,-0.000172,24.018202,-0.0076,1.377
5786.00,7.537000,25.01857,-0.000171,24.018240,-0.0077,1.376
5788.00,7.537301,25.01935,-0.000172,24.017770,-0.0077,1.376
5790.00,7.537046,25.01960,-0.000171,24.017727,-0.0077,1.376
5792.00,7.537507,25.01938,-0.000171,24.017264,-0.0077,1.376
5794.00,7.537741,25.01940,-0.000172,24.017803,-0.0077,1.376
5796.00,7.538136,25.02008,-0.000170,24.017719,-0.0077,1.376
5798.00,7.537453,25.02020,-0.000171,24.018231,-0.0077,1.376
5800.00,7.537133,25.01941,-0.000171,24.018542,-0.0077,1.376
5802.00,7.537200,25.01928,-0.000172,24.017355,-0.0077,1.377
5804.00,7.536761,25.01919,-0.000172,24.017785,-0.0077,1.377
5806.00,7.536423,25.01906,-0.000173,24.018040,-0.0077,1.377
5808.00,7.536865,25.01909,-0.000171,24.017959,-0.0077,1.376
5810.00,7.535278,25.01979,-0.000170,24.017736,-0.0077,1.376
5812.00,7.533853,25.01977,-0.000171,24.018060,-0.0077,1.376
5814.00,7.533983,25.01958,-0.000172,24.017828,-0.0077,1.377
5816.00,7.533884,25.01934,-0.000171,24.018299,-0.0076,1.376
5818.00,7.533997,25.01970,-0.000170,24.018216,-0.0077,1.376
5820.00,7.533273,25.02005,-0.000170,24.018160,-0.0077,1.376
5822.00,7.534029,25.02076,-0.000170,24.018461,-0.0077,1.377
5824.00,7.534553,25.02007,-0.000170,24.018064,-0.0077,1.376
5826.00,7.534243,25.02026,-0.000170,24.017835,-0.0077,1.377
5828.00,7.534265,25.01995,-0.000170,24.017993,-0.0077,1.376
5830.00,7.534629,25.02023,-0.000170,24.017457,-0.0077,1.376
5832.00,7.535340,25.01960,-0.000170,24.018076,-0.0077,1.376
5834.00,7.534506,25.01949,-0.000170,24.018086,-0.0077,1.377
5836.00,7.534168,25.01969,-0.000172,24.018417,-0.0077,1.376
5838.00,7.534794,25.01952,-0.000171,24.017743,-0.0077,1.376
5840.00,7.535204,25.01945,-0.000170,24.018486,-0.0077,1.376
5842.00,7.535108,25.01882,-0.000171,24.017921,-0.0077,1.377
5844.00,7.534813,25.01959,-0.000171,24.018160,-0.0077,1.377
5846.00,7.534664,25.01972,-0.000171,24.017342,-0.0077,1.376
5848.00,7.534812,25.02027,-0.000170,24.017850,-0.0077,1.376
5850.00,7.534684,25.01967,-0.000169,24.017805,-0.0077,1.377
5852.00,7.534650,25.01916,-0.000171,24.017489,-0.0077,1.376
5854.00,7.534624,25.01977,-0.000170,24.018251,-0.0077,1.376
5856.00,7.534522,25.01923,-0.000170,24.017948,-0.0077,1.376
5858.00,7.535223,25.01946,-0.000170,24.018791,-0.0077,1.376
5860.00,7.536226,25.01954,-0.000170,24.019092,-0.0077,1.377
5862.00,7.536256,25.02030,-0.000170,24.018626,-0.0077,1.376
5864.00,7.535224,25.01995,-0.000170,24.018017,-0.0076,1.376
5866.00,7.535401,25.01950,-0.000171,24.018236,-0.0076,1.376
5868.00,7.534986,25.01942,-0.000171,24.018281,-0.0077,1.376
5870.00,7.535768,25.01993,-0.000170,24.018187,-0.0077,1.377
5872.00,7.536921,25.02023,-0.000170,24.018205,-0.0077,1.377
5874.00,7.537048,25.02018,-0.000170,24.018357,-0.0077,1.376
5876.00,7.536791,25.02072,-0.000170,24.018096,-0.0077,1.376
5878.00,7.536134,25.02084,-0.000169,24.018557,-0.0077,1.376
5880.00,7.535759,25.02056,-0.000171,24.018495,-0.0077,1.377
5882.00,7.535846,25.01998,-0.000170,24.018571,-0.0077,1.377
5884.00,7.537502,25.02028,-0.000170,24.017995,-0.0077,1.376
5886.00,7.537972,25.02045,-0.000170,24.017904,-0.0077,1.376
5888.00,7.538403,25.02060,-0.000171,24.017890,-0.0077,1.377
5890.00,7.538947,25.02052,-0.000171,24.018060,-0.0077,1.376
5892.00,7.538792,25.02067,-0.000171,24.018145,-0.0077,1.377
5894.00,7.537681,25.02073,-0.000170,24.017899,-0.0077,1.376
5896.00,7.536878,25.02106,-0.000171,24.017602,-0.0077,1.376
5898.00,7.537300,25.02079,-0.000171,24.017261,-0.0077,1.376
5900.00,7.537944,25.02177,-0.000171,24.017892,-0.0077,1.377
5902.00,7.538962,25.02153,-0.000171,24.018020,-0.0077,1.376
5904.00,7.540539,25.02118,-0.000171,24.018145,-0.0077,1.377
5906.00,7.541125,25.02008,-0.000170,24.017839,-0.0077,1.376
5908.00,7.540356,25.02056,-0.000170,24.017989,-0.0077,1.377
5910.00,7.539086,25.02016,-0.000171,24.018354,-0.0077,1.376
5912.00,7.538685,25.01995,-0.000170,24.018067,-0.0077,1.376
5914.00,7.538305,25.02008,-0.000170,24.018049,-0.0077,1.376
5916.00,7.537959,25.02043,-0.000171,24.018060,-0.0077,1.377
5918.00,7.537414,25.02015,-0.000172,24.018115,-0.0077,1.377
5920.00,7.537570,25.02093,-0.000172,24.017674,-0.0077,1.377
5922.00,7.537192,25.02040,-0.000172,24.017578,-0.0077,1.377
5924.00,7.537899,25.01939,-0.000172,24.018613,-0.0077,1.377
5926.00,7.537844,25.01976,-0.000172,24.018359,-0.0077,1.376
5928.00,7.538226,25.02010,-0.000172,24.018238,-0.0077,1.376
5930.00,7.538606,25.02024,-0.000172,24.017462,-0.0077,1.376
5932.00,7.538651,25.01965,-0.000173,24.017718,-0.0077,1.377
5934.00,7.538500,25.02035,-0.000171,24.017812,-0.0077,1.377
5936.00,7.538107,25.02099,-0.000171,24.018113,-0.0077,1.377
5938.00,7.538374,25.02136,-0.000171,24.018600,-0.0077,1.377
5940.00,7.537443,25.02086,-0.000172,24.017962,-0.0077,1.377
5942.00,7.536502,25.02063,-0.000171,24.017950,-0.0077,1.376
5944.00,7.536351,25.02076,-0.000170,24.018319,-0.0077,1.376
5946.00,7.537361,25.02102,-0.000169,24.018040,-0.0077,1.376
5948.00,7.537743,25.01963,-0.000171,24.017422,-0.0077,1.377
5950.00,7.538002,25.01966,-0.000171,24.017950,-0.0077,1.377
5952.00,7.537991,25.01989,-0.000172,24.017850,-0.0077,1.377
5954.00,7.538320,25.02004,-0.000170,24.018292,-0.0077,1.377
5956.00,7.538181,25.02007,-0.000170,24.017991,-0.0077,1.377
5958.00,7.538423,25.02066,-0.000171,24.017959,-0.0077,1.377
5960.00,7.538409,25.02067,-0.000171,24.017989,-0.0077,1.377
5962.00,7.537661,25.02038,-0.000170,24.018115,-0.0077,1.376
5964.00,7.537374,25.02072,-0.000171,24.017984,-0.0077,1.377
5966.00,7.538207,25.02094,-0.000171,24.017797,-0.0077,1.377
5968.00,7.539014,25.02146,-0.000171,24.017348,-0.0077,1.377
5970.00,7.539071,25.02091,-0.000171,24.017872,-0.0077,1.376
5972.00,7.537827,25.02091,-0.000170,24.018006,-0.0077,1.376
5974.00,7.537005,25.02165,-0.000170,24.018669,-0.0077,1.376
5976.00,7.537573,25.02198,-0.000170,24.017817,-0.0077,1.377
5978.00,7.537647,25.02218,-0.000171,24.018212,-0.0077,1.377
5980.00,7.537260,25.02252,-0.000171,24.018026,-0.0077,1.377
5982.00,7.537959,25.02226,-0.000172,24.018033,-0.0076,1.377
5984.00,7.538632,25.02177,-0.000172,24.018198,-0.0077,1.377
5986.00,7.539380,25.02119,-0.000170,24.018082,-0.0077,1.376
5988.00,7.539060,25.02156,-0.000171,24.018305,-0.0077,1.376
5990.00,7.538185,25.02121,-0.000170,24.018113,-0.0077,1.376
5992.00,7.537577,25.02105,-0.000170,24.017854,-0.0077,1.376
5994.00,7.536907,25.02049,-0.000170,24.017906,-0.0077,1.378
5996.00,7.537720,25.02094,-0.000172,24.018044,-0.0077,1.377
5998.00,7.538422,25.02087,-0.000172,24.017897,-0.0077,1.377
6000.00,7.538219,25.02152,-0.000171,24.018629,-0.0077,1.376
6002.00,7.537735,25.02109,-0.000171,24.018091,-0.0077,1.377
@20,12.0000,24.0
6004.00,7.537000,25.02157,-0.000171,24.018588,-0.0077,1.376
6006.00,7.531260,25.02209,-0.000171,24.018733,-0.0077,1.376
6008.00,7.521368,25.02233,-0.000169,24.018403,-0.0077,1.375
6010.00,7.514655,25.02206,-0.000171,24.018174,-0.0077,1.376
6012.00,7.512467,25.02154,-0.000170,24.018401,-0.0077,1.375
6014.00,7.511716,25.02049,-0.000170,24.018591,-0.0077,1.376
6016.00,7.509942,25.02072,-0.000171,24.018399,-0.0077,1.377
6018.00,7.508270,25.02045,-0.000172,24.018073,-0.0077,1.378
6020.00,7.507464,25.02038,-0.000172,24.018276,-0.0077,1.377
6022.00,7.509023,25.02035,-0.000172,24.018394,-0.0077,1.378
6024.00,7.509040,25.02105,-0.000173,24.018419,-0.0077,1.378
6026.00,7.508031,25.02096,-0.000172,24.018754,-0.0077,1.378
6028.00,7.508732,25.02144,-0.000172,24.017950,-0.0077,1.378
6030.00,7.514152,25.02135,-0.000172,24.018066,-0.0077,1.379
6032.00,7.524297,25.02154,-0.000173,24.018466,-0.0077,1.379
6034.00,7.530991,25.02094,-0.000172,24.018437,-0.0077,1.379
6036.00,7.533900,25.02129,-0.000172,24.017930,-0.0077,1.379
6038.00,7.535238,25.02137,-0.000172,24.018573,-0.0077,1.378
6040.00,7.536989,25.02127,-0.000171,24.018162,-0.0077,1.378
6042.00,7.537755,25.02120,-0.000170,24.017679,-0.0077,1.378
6044.00,7.538354,25.02087,-0.000170,24.017908,-0.0077,1.377
6046.00,7.538800,25.02092,-0.000170,24.017750,-0.0077,1.377
6048.00,7.536663,25.02199,-0.000170,24.018260,-0.0077,1.377
6050.00,7.536011,25.02275,-0.000168,24.018100,-0.0077,1.376
6052.00,7.535383,25.02243,-0.000170,24.018280,-0.0077,1.377
6054.00,7.534964,25.02256,-0.000170,24.018542,-0.0077,1.377
6056.00,7.535455,25.02301,-0.000170,24.018412,-0.0077,1.377
6058.00,7.534512,25.02231,-0.000170,24.018341,-0.0077,1.377
6060.00,7.534086,25.02230,-0.000170,24.017832,-0.0077,1.377
6062.00,7.533880,25.02183,-0.000171,24.018350,-0.0077,1.378
6064.00,7.534028,25.02142,-0.000172,24.018303,-0.0077,1.377
6066.00,7.533795,25.02134,-0.000170,24.017718,-0.0077,1.376
6068.00,7.533400,25.02108,-0.000169,24.018180,-0.0077,1.377
6070.00,7.533521,25.02097,-0.000171,24.018843,-0.0077,1.377
6072.00,7.534372,25.02178,-0.000170,24.017901,-0.0077,1.377
6074.00,7.534325,25.02086,-0.000171,24.017781,-0.0077,1.377
6076.00,7.533192,25.02104,-0.000170,24.017899,-0.0077,1.377
6078.00,7.532441,25.02113,-0.000172,24.017930,-0.0077,1.377
6080.00,7.532256,25.02106,-0.000171,24.018118,-0.0076,1.378
6082.00,7.532444,25.02177,-0.000171,24.017821,-0.0077,1.377
6084.00,7.532873,25.02153,-0.000171,24.018254,-0.0077,1.377
6086.00,7.532183,25.02079,-0.000170,24.018000,-0.0077,1.377
6088.00,7.530829,25.02076,-0.000170,24.017696,-0.0076,1.377
6090.00,7.530977,25.02115,-0.000171,24.018229,-0.0077,1.377
6092.00,7.531535,25.02123,-0.000169,24.018171,-0.0076,1.377
6094.00,7.530909,25.02167,-0.000170,24.018017,-0.0077,1.377
6096.00,7.530303,25.02256,-0.000170,24.018388,-0.0077,1.377
6098.00,7.530844,25.02260,-0.000170,24.018405,-0.0077,1.377
6100.00,7.531132,25.02298,-0.000171,24.018272,-0.0076,1.377
6102.00,7.531003,25.02240,-0.000173,24.018167,-0.0077,1.377
6104.00,7.530988,25.02205,-0.000171,24.018497,-0.0077,1.377
6106.00,7.530783,25.02167,-0.000171,24.018243,-0.0077,1.377
6108.00,7.530942,25.02158,-0.000170,24.018501,-0.0077,1.377
6110.00,7.531318,25.02144,-0.000170,24.019006,-0.0077,1.377
6112.00,7.530986,25.02203,-0.000171,24.018825,-0.0077,1.377
6114.00,7.530665,25.02231,-0.000170,24.018684,-0.0077,1.377
6116.00,7.531034,25.02282,-0.000170,24.018125,-0.0077,1.377
6118.00,7.532230,25.02253,-0.000171,24.018412,-0.0077,1.377
6120.00,7.531735,25.02296,-0.000171,24.018135,-0.0077,1.376
6122.00,7.532030,25.02298,-0.000169,24.017986,-0.0076,1.377
6124.00,7.531572,25.02275,-0.000170,24.017962,-0.0077,1.378
6126.00,7.531809,25.02189,-0.000169,24.017890,-0.0077,1.377
6128.00,7.531357,25.02206,-0.000169,24.018851,-0.0077,1.377
6130.00,7.532349,25.02206,-0.000170,24.018912,-0.0076,1.377
6132.00,7.533834,25.02222,-0.000169,24.018473,-0.0077,1.377
6134.00,7.533953,25.02242,-0.000170,24.018160,-0.0077,1.377
6136.00,7.533853,25.02202,-0.000170,24.018843,-0.0077,1.377
6138.00,7.534252,25.02292,-0.000170,24.018847,-0.0076,1.378
6140.00,7.534789,25.02293,-0.000171,24.018403,-0.0077,1.377
6142.00,7.534612,25.02313,-0.000169,24.018492,-0.0077,1.377
6144.00,7.533566,25.02289,-0.000170,24.017846,-0.0077,1.377
6146.00,7.532361,25.02227,-0.000170,24.017761,-0.0077,1.377
6148.00,7.532279,25.02245,-0.000170,24.018024,-0.0077,1.377
6150.00,7.532747,25.02235,-0.000171,24.018035,-0.0077,1.378
6152.00,7.532853,25.02227,-0.000170,24.018450,-0.0077,1.377
6154.00,7.532730,25.02306,-0.000170,24.018105,-0.0077,1.377
6156.00,7.533735,25.02277,-0.000170,24.018537,-0.0077,1.377
6158.00,7.533928,25.02303,-0.000171,24.017732,-0.0077,1.376
6160.00,7.533654,25.02322,-0.000171,24.018477,-0.0077,1.377
6162.00,7.533364,25.02300,-0.000171,24.017957,-0.0077,1.377
6164.00,7.532471,25.02354,-0.000170,24.018463,-0.0077,1.377
6166.00,7.532764,25.02315,-0.000172,24.018222,-0.0077,1.377
6168.00,7.532901,25.02238,-0.000171,24.018522,-0.0077,1.377
6170.00,7.533489,25.02261,-0.000170,24.018646,-0.0077,1.377
6172.00,7.533621,25.02241,-0.000170,24.018040,-0.0077,1.377
6174.00,7.533934,25.02268,-0.000169,24.017785,-0.0077,1.377
6176.00,7.534423,25.02252,-0.000169,24.017623,-0.0077,1.377
6178.00,7.534208,25.02235,-0.000171,24.018044,-0.0077,1.377
6180.00,7.534505,25.02228,-0.000171,24.018466,-0.0077,1.377
6182.00,7.534946,25.02242,-0.000171,24.018878,-0.0077,1.377
6184.00,7.534848,25.02330,-0.000172,24.017946,-0.0076,1.377
6186.00,7.534761,25.02363,-0.000171,24.018064,-0.0077,1.377
6188.00,7.535134,25.02287,-0.000170,24.018548,-0.0077,1.377
6190.00,7.536112,25.02385,-0.000171,24.018223,-0.0077,1.377
6192.00,7.535359,25.02296,-0.000171,24.018107,-0.0077,1.378
6194.00,7.535578,25.02367,-0.000172,24.018096,-0.0077,1.378
6196.00,7.536312,25.02338,-0.000171,24.017634,-0.0077,1.377
6198.00,7.536163,25.02359,-0.000170,24.018473,-0.0077,1.377
6200.00,7.535591,25.02236,-0.000170,24.018339,-0.0077,1.377
6202.00,7.535564,25.02248,-0.000170,24.018506,-0.0076,1.377
6204.00,7.535158,25.02301,-0.000169,24.018178,-0.0077,1.377
6206.00,7.535220,25.02257,-0.000169,24.018267,-0.0077,1.378
6208.00,7.535891,25.02259,-0.000170,24.018372,-0.0077,1.377
6210.00,7.536283,25.02303,-0.000170,24.018696,-0.0076,1.377
6212.00,7.536444,25.02269,-0.000171,24.018140,-0.0076,1.378
6214.00,7.536586,25.02209,-0.000171,24.018648,-0.0076,1.377
6216.00,7.536853,25.02259,-0.000170,24.018196,-0.0076,1.377
6218.00,7.536426,25.02237,-0.000170,24.017341,-0.0077,1.377
6220.00,7.535933,25.02265,-0.000170,24.018343,-0.0077,1.377
6222.00,7.536491,25.02309,-0.000170,24.018657,-0.0077,1.377
6224.00,7.535924,25.02288,-0.000169,24.018028,-0.0077,1.377
6226.00,7.535704,25.02281,-0.000170,24.018473,-0.0077,1.377
6228.00,7.536439,25.02283,-0.000170,24.017879,-0.0076,1.378
6230.00,7.536839,25.02258,-0.000171,24.018452,-0.0076,1.378
6232.00,7.536880,25.02257,-0.000170,24.018127,-0.0077,1.378
6234.00,7.536512,25.02240,-0.000170,24.017973,-0.0077,1.378
6236.00,7.535597,25.02212,-0.000170,24.018368,-0.0077,1.378
6238.00,7.534719,25.02307,-0.000171,24.017774,-0.0077,1.377
6240.00,7.535093,25.02195,-0.000171,24.017904,-0.0077,1.378
6242.00,7.535716,25.02209,-0.000171,24.017877,-0.0077,1.378
6244.00,7.534868,25.02226,-0.000172,24.017957,-0.0077,1.377
6246.00,7.535052,25.02238,-0.000171,24.018064,-0.0077,1.377
6248.00,7.535097,25.02199,-0.000171,24.017767,-0.0077,1.378
6250.00,7.535092,25.02241,-0.000171,24.018483,-0.0077,1.377
6252.00,7.535491,25.02242,-0.000170,24.017852,-0.0077,1.378
6254.00,7.535081,25.02181,-0.000171,24.018357,-0.0077,1.377
6256.00,7.534589,25.02235,-0.000170,24.018370,-0.0077,1.377
6258.00,7.534016,25.02307,-0.000170,24.018622,-0.0077,1.378
6260.00,7.534238,25.02276,-0.000171,24.018706,-0.0077,1.377
6262.00,7.535370,25.02183,-0.000171,24.017801,-0.0076,1.378
6264.00,7.535862,25.02199,-0.000170,24.018642,-0.0077,1.377
6266.00,7.535937,25.02268,-0.000170,24.017946,-0.0077,1.377
6268.00,7.535664,25.02278,-0.000170,24.018205,-0.0076,1.377
6270.00,7.534577,25.02414,-0.000169,24.018330,-0.0076,1.377
6272.00,7.535526,25.02438,-0.000170,24.018138,-0.0076,1.378
6274.00,7.536008,25.02275,-0.000172,24.018754,-0.0077,1.377
6276.00,7.536075,25.02306,-0.000171,24.018677,-0.0077,1.377
6278.00,7.535968,25.02286,-0.000171,24.018040,-0.0077,1.377
6280.00,7.536300,25.02330,-0.000170,24.018136,-0.0077,1.377
6282.00,7.535982,25.02327,-0.000170,24.018745,-0.0077,1.377
6284.00,7.536288,25.02308,-0.000170,24.018299,-0.0077,1.377
6286.00,7.536093,25.02221,-0.000170,24.018434,-0.0077,1.377
6288.00,7.536087,25.02263,-0.000170,24.018345,-0.0077,1.377
6290.00,7.536768,25.02297,-0.000170,24.018426,-0.0077,1.377
6292.00,7.537630,25.02302,-0.000171,24.017857,-0.0077,1.377
6294.00,7.537069,25.02271,-0.000171,24.018736,-0.0077,1.377
6296.00,7.536486,25.02285,-0.000170,24.018430,-0.0076,1.378
6298.00,7.536788,25.02200,-0.000169,24.018584,-0.0077,1.377
6300.00,7.535312,25.02155,-0.000171,24.018758,-0.0077,1.377
6302.00,7.534483,25.02200,-0.000172,24.018330,-0.0077,1.378
@21,12.0000,24.0
6304.00,7.533690,25.02115,-0.000171,24.018481,-0.0077,1.377
6306.00,7.528232,25.02177,-0.000171,24.018800,-0.0077,1.377
6308.00,7.518354,25.02157,-0.000170,24.017556,-0.0077,1.377
6310.00,7.511074,25.02171,-0.000171,24.017678,-0.0077,1.376
6312.00,7.507337,25.02165,-0.000171,24.018289,-0.0077,1.376
6314.00,7.504569,25.02198,-0.000169,24.018473,-0.0076,1.376
6316.00,7.503109,25.02181,-0.000170,24.018232,-0.0077,1.377
6318.00,7.502403,25.02129,-0.000170,24.018222,-0.0077,1.378
6320.00,7.501133,25.02121,-0.000173,24.018020,-0.0077,1.379
6322.00,7.501648,25.02136,-0.000174,24.017815,-0.0077,1.378
6324.00,7.503204,25.02067,-0.000172,24.018174,-0.0077,1.378
6326.00,7.504130,25.02128,-0.000172,24.018325,-0.0077,1.379
6328.00,7.505380,25.02140,-0.000173,24.017988,-0.0077,1.379
6330.00,7.511622,25.02177,-0.000174,24.018446,-0.0077,1.379
6332.00,7.521733,25.02114,-0.000172,24.017857,-0.0077,1.380
6334.00,7.528590,25.02163,-0.000172,24.018341,-0.0077,1.380
6336.00,7.531982,25.02163,-0.000173,24.017989,-0.0077,1.379
6338.00,7.534850,25.02204,-0.000173,24.017739,-0.0077,1.379
6340.00,7.537089,25.02244,-0.000171,24.017902,-0.0077,1.378
6342.00,7.537541,25.02200,-0.000171,24.018303,-0.0077,1.377
6344.00,7.537868,25.02136,-0.000170,24.017953,-0.0077,1.378
6346.00,7.537345,25.02161,-0.000171,24.017767,-0.0077,1.378
6348.00,7.537225,25.02186,-0.000171,24.018260,-0.0077,1.378
6350.00,7.536524,25.02220,-0.000170,24.018430,-0.0077,1.378
6352.00,7.535176,25.02207,-0.000170,24.018370,-0.0077,1.378
6354.00,7.533793,25.02170,-0.000170,24.018046,-0.0077,1.378
6356.00,7.532721,25.02222,-0.000170,24.018124,-0.0077,1.378
6358.00,7.531730,25.02259,-0.000170,24.018135,-0.0077,1.378
6360.00,7.531441,25.02180,-0.000170,24.017574,-0.0077,1.378
6362.00,7.531927,25.02146,-0.000170,24.017708,-0.0077,1.378
6364.00,7.532391,25.02101,-0.000170,24.017447,-0.0077,1.378
6366.00,7.533633,25.02173,-0.000172,24.017411,-0.0077,1.378
6368.00,7.535264,25.02188,-0.000171,24.017806,-0.0077,1.377
6370.00,7.536669,25.02135,-0.000170,24.018249,-0.0077,1.378
6372.00,7.537604,25.02165,-0.000171,24.017995,-0.0077,1.378
6374.00,7.538105,25.02176,-0.000171,24.018078,-0.0077,1.377
6376.00,7.537877,25.02182,-0.000172,24.017602,-0.0077,1.378
6378.00,7.535752,25.02223,-0.000171,24.017618,-0.0077,1.378
6380.00,7.533810,25.02248,-0.000170,24.017826,-0.0077,1.377
6382.00,7.533141,25.02130,-0.000171,24.017690,-0.0077,1.378
6384.00,7.532225,25.02158,-0.000172,24.017714,-0.0077,1.378
6386.00,7.532793,25.02122,-0.000172,24.017716,-0.0077,1.378
6388.00,7.533015,25.02136,-0.000171,24.017770,-0.0077,1.377
6390.00,7.532393,25.02154,-0.000170,24.017531,-0.0077,1.377
6392.00,7.531016,25.02146,-0.000172,24.018281,-0.0077,1.377
6394.00,7.530201,25.02151,-0.000171,24.018455,-0.0077,1.377
6396.00,7.528860,25.02223,-0.000171,24.018263,-0.0077,1.378
6398.00,7.528875,25.02191,-0.000171,24.017826,-0.0077,1.378
6400.00,7.527956,25.02162,-0.000171,24.017897,-0.0077,1.379
6402.00,7.526946,25.02240,-0.000172,24.017747,-0.0077,1.378
6404.00,7.528060,25.02265,-0.000171,24.018162,-0.0077,1.377
6406.00,7.528388,25.02222,-0.000171,24.018095,-0.0077,1.378
6408.00,7.528727,25.02194,-0.000171,24.018198,-0.0077,1.378
6410.00,7.528514,25.02210,-0.000169,24.017843,-0.0077,1.378
6412.00,7.528818,25.02249,-0.000172,24.017699,-0.0077,1.378
6414.00,7.528483,25.02181,-0.000171,24.018084,-0.0077,1.378
6416.00,7.527949,25.02173,-0.000171,24.017955,-0.0077,1.378
6418.00,7.528781,25.02188,-0.000170,24.018486,-0.0077,1.378
6420.00,7.530492,25.02102,-0.000172,24.018571,-0.0077,1.378
6422.00,7.530847,25.02049,-0.000170,24.018586,-0.0077,1.378
6424.00,7.530883,25.02093,-0.000169,24.018185,-0.0077,1.377
6426.00,7.531704,25.02089,-0.000171,24.018481,-0.0077,1.378
6428.00,7.531823,25.02037,-0.000171,24.018011,-0.0077,1.378
6430.00,7.530990,25.01997,-0.000172,24.017993,-0.0077,1.377
6432.00,7.530740,25.02066,-0.000172,24.017493,-0.0077,1.378
6434.00,7.531839,25.02065,-0.000171,24.018015,-0.0076,1.378
6436.00,7.532654,25.02033,-0.000170,24.017844,-0.0076,1.378
6438.00,7.532563,25.02160,-0.000171,24.018483,-0.0077,1.378
6440.00,7.532691,25.02170,-0.000170,24.018247,-0.0077,1.378
6442.00,7.533131,25.02174,-0.000171,24.018473,-0.0077,1.377
6444.00,7.533429,25.02140,-0.000171,24.018017,-0.0077,1.377
6446.00,7.533667,25.02224,-0.000170,24.017308,-0.0077,1.377
6448.00,7.533257,25.02306,-0.000171,24.018655,-0.0077,1.378
6450.00,7.531978,25.02250,-0.000171,24.018133,-0.0076,1.379
6452.00,7.531183,25.02109,-0.000172,24.017866,-0.0076,1.378
6454.00,7.531106,25.02064,-0.000171,24.017941,-0.0077,1.378
6456.00,7.532514,25.02136,-0.000171,24.018093,-0.0077,1.378
6458.00,7.532083,25.02148,-0.000170,24.018116,-0.0077,1.378
6460.00,7.533131,25.02190,-0.000172,24.018318,-0.0077,1.378
6462.00,7.532487,25.02160,-0.000170,24.017756,-0.0077,1.378
6464.00,7.532180,25.02132,-0.000170,24.018261,-0.0076,1.378
6466.00,7.530994,25.02122,-0.000170,24.018604,-0.0077,1.378
6468.00,7.532144,25.02164,-0.000170,24.018118,-0.0077,1.378
6470.00,7.532905,25.02162,-0.000170,24.017863,-0.0077,1.378
6472.00,7.532974,25.02151,-0.000170,24.018512,-0.0077,1.378
6474.00,7.533978,25.02219,-0.000170,24.017897,-0.0077,1.378
6476.00,7.534030,25.02182,-0.000170,24.018111,-0.0076,1.378
6478.00,7.533535,25.02154,-0.000170,24.017999,-0.0077,1.378
6480.00,7.532964,25.02141,-0.000170,24.017844,-0.0077,1.378
6482.00,7.532938,25.02235,-0.000170,24.017739,-0.0076,1.378
6484.00,7.532824,25.02215,-0.000171,24.018343,-0.0077,1.379
6486.00,7.531872,25.02241,-0.000171,24.017944,-0.0077,1.378
6488.00,7.531367,25.02223,-0.000170,24.017991,-0.0077,1.378
6490.00,7.531152,25.02221,-0.000170,24.018388,-0.0077,1.377
6492.00,7.530347,25.02297,-0.000171,24.018666,-0.0077,1.378
6494.00,7.530422,25.02266,-0.000171,24.017770,-0.0077,1.378
6496.00,7.531402,25.02173,-0.000171,24.018091,-0.0077,1.378
6498.00,7.531670,25.02134,-0.000171,24.018091,-0.0077,1.378
6500.00,7.532537,25.02145,-0.000172,24.018408,-0.0077,1.379
6502.00,7.533578,25.02176,-0.000172,24.017930,-0.0077,1.377
6504.00,7.535547,25.02167,-0.000171,24.018483,-0.0077,1.378
6506.00,7.536481,25.02202,-0.000171,24.018423,-0.0077,1.377
6508.00,7.537131,25.02244,-0.000170,24.018417,-0.0077,1.377
6510.00,7.538223,25.02190,-0.000171,24.018247,-0.0076,1.378
6512.00,7.538161,25.02155,-0.000170,24.017643,-0.0077,1.378
6514.00,7.536528,25.02085,-0.000170,24.017623,-0.0077,1.379
6516.00,7.535031,25.02116,-0.000170,24.017941,-0.0077,1.378
6518.00,7.534433,25.02126,-0.000171,24.017895,-0.0076,1.379
6520.00,7.534383,25.02162,-0.000170,24.018174,-0.0077,1.378
6522.00,7.533562,25.02176,-0.000170,24.018497,-0.0077,1.378
6524.00,7.533487,25.02136,-0.000171,24.018388,-0.0077,1.378
6526.00,7.534197,25.02122,-0.000171,24.018060,-0.0077,1.378
6528.00,7.535441,25.02138,-0.000171,24.017868,-0.0077,1.378
6530.00,7.535202,25.02213,-0.000171,24.017698,-0.0077,1.378
6532.00,7.534160,25.02138,-0.000170,24.018499,-0.0077,1.378
6534.00,7.533007,25.02121,-0.000171,24.017930,-0.0077,1.377
6536.00,7.532237,25.02065,-0.000170,24.017868,-0.0077,1.378
6538.00,7.532675,25.02030,-0.000170,24.017672,-0.0077,1.378
6540.00,7.532094,25.02024,-0.000170,24.018414,-0.0077,1.378
6542.00,7.532532,25.02120,-0.000170,24.018856,-0.0077,1.377
6544.00,7.532798,25.02065,-0.000169,24.018992,-0.0077,1.378
6546.00,7.533620,25.02140,-0.000170,24.018116,-0.0077,1.378
6548.00,7.533935,25.02145,-0.000170,24.017718,-0.0076,1.378
6550.00,7.533596,25.02133,-0.000170,24.017263,-0.0077,1.379
6552.00,7.534572,25.02184,-0.000171,24.018626,-0.0077,1.378
6554.00,7.534806,25.02238,-0.000171,24.018751,-0.0076,1.378
6556.00,7.534289,25.02248,-0.000170,24.018316,-0.0077,1.378
6558.00,7.533464,25.02207,-0.000171,24.018379,-0.0077,1.378
6560.00,7.532475,25.02274,-0.000169,24.018058,-0.0077,1.377
6562.00,7.532581,25.02258,-0.000169,24.017857,-0.0077,1.378
6564.00,7.532094,25.02269,-0.000171,24.017638,-0.0077,1.379
6566.00,7.532568,25.02269,-0.000170,24.017859,-0.0077,1.378
6568.00,7.531953,25.02133,-0.000170,24.018330,-0.0077,1.377
6570.00,7.532320,25.02152,-0.000170,24.018234,-0.0076,1.378
6572.00,7.533209,25.02174,-0.000171,24.018087,-0.0077,1.379
6574.00,7.533821,25.02131,-0.000170,24.017982,-0.0077,1.378
6576.00,7.533128,25.02087,-0.000169,24.017480,-0.0077,1.378
6578.00,7.532811,25.02131,-0.000171,24.018131,-0.0077,1.378
6580.00,7.532712,25.02121,-0.000169,24.018590,-0.0077,1.378
6582.00,7.533045,25.02168,-0.000171,24.018116,-0.0077,1.378
6584.00,7.532618,25.02204,-0.000171,24.018200,-0.0077,1.378
6586.00,7.533152,25.02222,-0.000170,24.017337,-0.0077,1.378
6588.00,7.534038,25.02178,-0.000170,24.017594,-0.0077,1.378
6590.00,7.534698,25.02260,-0.000170,24.018365,-0.0077,1.378
6592.00,7.535365,25.02181,-0.000171,24.018497,-0.0077,1.378
6594.00,7.534711,25.02150,-0.000171,24.017951,-0.0077,1.378
6596.00,7.535171,25.02211,-0.000171,24.018379,-0.0077,1.378
6598.00,7.535170,25.02100,-0.000172,24.018067,-0.0077,1.378
6600.00,7.534710,25.02223,-0.000171,24.018312,-0.0077,1.378
6602.00,7.534960,25.02223,-0.000169,24.018428,-0.0077,1.378
@22,12.0000,24.0
6604.00,7.534769,25.02220,-0.000170,24.018727,-0.0077,1.378
6606.00,7.529980,25.02224,-0.000169,24.018057,-0.0076,1.377
6608.00,7.520241,25.02178,-0.000169,24.018385,-0.0077,1.378
6610.00,7.512536,25.02223,-0.000169,24.018174,-0.0077,1.377
6612.00,7.509003,25.02173,-0.000170,24.018564,-0.0077,1.377
6614.00,7.508043,25.02186,-0.000171,24.018473,-0.0077,1.378
6616.00,7.507207,25.02215,-0.000172,24.018309,-0.0077,1.378
6618.00,7.506093,25.02205,-0.000172,24.018693,-0.0077,1.378
6620.00,7.506139,25.02217,-0.000172,24.018328,-0.0077,1.379
6622.00,7.507676,25.02130,-0.000172,24.018443,-0.0077,1.379
6624.00,7.507888,25.02070,-0.000172,24.017701,-0.0077,1.380
6626.00,7.508502,25.02028,-0.000173,24.018082,-0.0077,1.380
6628.00,7.509005,25.02086,-0.000174,24.017959,-0.0077,1.379
6630.00,7.514118,25.02068,-0.000173,24.018396,-0.0077,1.380
6632.00,7.524033,25.02086,-0.000172,24.018115,-0.0077,1.380
6634.00,7.531381,25.02007,-0.000171,24.018115,-0.0077,1.380
6636.00,7.535133,25.01995,-0.000173,24.017621,-0.0077,1.380
6638.00,7.536788,25.02018,-0.000171,24.017857,-0.0076,1.380
6640.00,7.536942,25.02104,-0.000171,24.018142,-0.0077,1.379
6642.00,7.537171,25.02155,-0.000170,24.018698,-0.0077,1.379
6644.00,7.537278,25.02044,-0.000170,24.018526,-0.0077,1.379
6646.00,7.537494,25.02066,-0.000169,24.018292,-0.0077,1.378
6648.00,7.537211,25.02061,-0.000170,24.018430,-0.0076,1.378
6650.00,7.536867,25.02018,-0.000169,24.018133,-0.0076,1.378
6652.00,7.535393,25.02049,-0.000169,24.018212,-0.0077,1.379
6654.00,7.535467,25.01988,-0.000170,24.018347,-0.0077,1.378
6656.00,7.535135,25.01952,-0.000169,24.018403,-0.0077,1.379
6658.00,7.533662,25.01955,-0.000171,24.018582,-0.0077,1.379
6660.00,7.532941,25.02012,-0.000170,24.018909,-0.0076,1.378
6662.00,7.532801,25.02138,-0.000169,24.018450,-0.0076,1.379
6664.00,7.533290,25.02029,-0.000170,24.018430,-0.0076,1.379
6666.00,7.533163,25.02064,-0.000170,24.018303,-0.0077,1.378
6668.00,7.533005,25.01982,-0.000169,24.018439,-0.0077,1.378
6670.00,7.533099,25.01981,-0.000170,24.018202,-0.0077,1.378
6672.00,7.533166,25.02037,-0.000171,24.017451,-0.0077,1.378
6674.00,7.532409,25.02092,-0.000171,24.018040,-0.0077,1.379
6676.00,7.532697,25.02134,-0.000171,24.018501,-0.0077,1.378
6678.00,7.532299,25.02145,-0.000171,24.018274,-0.0077,1.379
6680.00,7.531730,25.02105,-0.000171,24.018698,-0.0077,1.378
6682.00,7.531262,25.02020,-0.000171,24.018006,-0.0077,1.378
6684.00,7.530987,25.02069,-0.000171,24.017968,-0.0077,1.378
6686.00,7.530775,25.02087,-0.000171,24.017748,-0.0077,1.379
6688.00,7.530929,25.02111,-0.000171,24.018102,-0.0076,1.378
6690.00,7.530887,25.02055,-0.000170,24.017616,-0.0076,1.378
6692.00,7.529857,25.02091,-0.000170,24.018055,-0.0076,1.378
6694.00,7.529277,25.02090,-0.000170,24.018622,-0.0077,1.378
6696.00,7.529080,25.02112,-0.000171,24.018240,-0.0077,1.378
6698.00,7.529846,25.02116,-0.000172,24.017825,-0.0077,1.378
6700.00,7.529480,25.02112,-0.000171,24.018403,-0.0077,1.378
6702.00,7.529712,25.02119,-0.000171,24.018321,-0.0077,1.378
6704.00,7.530329,25.02197,-0.000171,24.018198,-0.0077,1.378
6706.00,7.530241,25.02230,-0.000170,24.017892,-0.0077,1.378
6708.00,7.530565,25.02217,-0.000169,24.018457,-0.0076,1.378
6710.00,7.530460,25.02135,-0.000170,24.018356,-0.0077,1.378
6712.00,7.530377,25.02176,-0.000170,24.017727,-0.0076,1.378
6714.00,7.531134,25.02176,-0.000171,24.017904,-0.0077,1.378
6716.00,7.532459,25.02202,-0.000169,24.018406,-0.0077,1.379
6718.00,7.532763,25.02171,-0.000169,24.018241,-0.0076,1.378
6720.00,7.532688,25.02177,-0.000170,24.017924,-0.0077,1.378
6722.00,7.532814,25.02158,-0.000170,24.018548,-0.0076,1.377
6724.00,7.532467,25.02222,-0.000170,24.018555,-0.0077,1.378
6726.00,7.531669,25.02210,-0.000170,24.018753,-0.0077,1.378
6728.00,7.531544,25.02192,-0.000169,24.018261,-0.0077,1.378
6730.00,7.532007,25.02127,-0.000169,24.018218,-0.0077,1.378
6732.00,7.531845,25.02067,-0.000170,24.018443,-0.0076,1.378
6734.00,7.531467,25.02132,-0.000169,24.018626,-0.0077,1.377
6736.00,7.531308,25.02144,-0.000169,24.018481,-0.0077,1.378
6738.00,7.531419,25.02119,-0.000170,24.018289,-0.0076,1.378
6740.00,7.531790,25.02148,-0.000169,24.018397,-0.0076,1.378
6742.00,7.531553,25.02186,-0.000170,24.017959,-0.0076,1.378
6744.00,7.531532,25.02197,-0.000170,24.017464,-0.0077,1.378
6746.00,7.532323,25.02260,-0.000171,24.018619,-0.0077,1.378
6748.00,7.532635,25.02193,-0.000171,24.018691,-0.0077,1.378
6750.00,7.532858,25.02195,-0.000170,24.018629,-0.0077,1.377
6752.00,7.532195,25.02113,-0.000171,24.017714,-0.0077,1.377
6754.00,7.532141,25.02193,-0.000170,24.017368,-0.0076,1.378
6756.00,7.532941,25.02234,-0.000169,24.017957,-0.0077,1.379
6758.00,7.533654,25.02280,-0.000170,24.017912,-0.0077,1.378
6760.00,7.533562,25.02274,-0.000170,24.018646,-0.0076,1.378
6762.00,7.533585,25.02170,-0.000170,24.018129,-0.0077,1.378
6764.00,7.533716,25.02173,-0.000170,24.018463,-0.0077,1.378
6766.00,7.534052,25.02226,-0.000170,24.018365,-0.0077,1.379
6768.00,7.534696,25.02249,-0.000169,24.018807,-0.0077,1.378
6770.00,7.535066,25.02186,-0.000169,24.018638,-0.0077,1.378
6772.00,7.536153,25.02181,-0.000170,24.018316,-0.0076,1.378
6774.00,7.535315,25.02120,-0.000171,24.017968,-0.0076,1.378
6776.00,7.534415,25.02131,-0.000170,24.019092,-0.0077,1.377
6778.00,7.535047,25.02173,-0.000169,24.018450,-0.0077,1.378
6780.00,7.534647,25.02241,-0.000170,24.018675,-0.0077,1.378
6782.00,7.535081,25.02121,-0.000169,24.017859,-0.0077,1.378
6784.00,7.535162,25.02105,-0.000171,24.018390,-0.0077,1.379
6786.00,7.534548,25.02146,-0.000171,24.017716,-0.0077,1.378
6788.00,7.534001,25.02149,-0.000171,24.017924,-0.0077,1.378
6790.00,7.534043,25.02127,-0.000169,24.017910,-0.0077,1.378
6792.00,7.533300,25.02131,-0.000170,24.018037,-0.0076,1.378
6794.00,7.533731,25.02172,-0.000170,24.018223,-0.0077,1.378
6796.00,7.534094,25.02228,-0.000169,24.018071,-0.0077,1.378
6798.00,7.534097,25.02160,-0.000170,24.017864,-0.0077,1.378
6800.00,7.533658,25.02186,-0.000170,24.019043,-0.0077,1.378
6802.00,7.533163,25.02285,-0.000171,24.018046,-0.0077,1.378
6804.00,7.533220,25.02276,-0.000171,24.017767,-0.0077,1.378
6806.00,7.533315,25.02215,-0.000169,24.018646,-0.0077,1.378
6808.00,7.533333,25.02284,-0.000170,24.017634,-0.0076,1.379
6810.00,7.534073,25.02333,-0.000170,24.018174,-0.0077,1.379
6812.00,7.533596,25.02282,-0.000170,24.018570,-0.0076,1.378
6814.00,7.533176,25.02364,-0.000170,24.018945,-0.0077,1.378
6816.00,7.533236,25.02384,-0.000170,24.018684,-0.0077,1.378
6818.00,7.533834,25.02283,-0.000171,24.017817,-0.0077,1.378
6820.00,7.534031,25.02293,-0.000170,24.017246,-0.0077,1.378
6822.00,7.534965,25.02144,-0.000171,24.017625,-0.0077,1.379
6824.00,7.535660,25.02146,-0.000171,24.018035,-0.0077,1.378
6826.00,7.535119,25.02206,-0.000171,24.018278,-0.0077,1.379
6828.00,7.533815,25.02223,-0.000171,24.018372,-0.0077,1.379
6830.00,7.533708,25.02215,-0.000171,24.018521,-0.0077,1.378
6832.00,7.534209,25.02264,-0.000170,24.018113,-0.0076,1.378
6834.00,7.533742,25.02196,-0.000170,24.018551,-0.0076,1.378
6836.00,7.534268,25.02207,-0.000170,24.018573,-0.0077,1.378
6838.00,7.533669,25.02189,-0.000170,24.018466,-0.0077,1.379
6840.00,7.533532,25.02247,-0.000170,24.018829,-0.0076,1.378
6842.00,7.533328,25.02271,-0.000169,24.018256,-0.0077,1.378
6844.00,7.533313,25.02338,-0.000171,24.018526,-0.0077,1.378
6846.00,7.533824,25.02325,-0.000171,24.018260,-0.0077,1.378
6848.00,7.533935,25.02301,-0.000170,24.017652,-0.0077,1.378
6850.00,7.533791,25.02217,-0.000170,24.018178,-0.0077,1.378
6852.00,7.533701,25.02256,-0.000169,24.018243,-0.0076,1.378
6854.00,7.533726,25.02233,-0.000169,24.018069,-0.0076,1.378
6856.00,7.533677,25.02239,-0.000169,24.018787,-0.0077,1.378
6858.00,7.533145,25.02255,-0.000170,24.018377,-0.0077,1.378
6860.00,7.532535,25.02208,-0.000171,24.018729,-0.0077,1.378
6862.00,7.532653,25.02175,-0.000170,24.017556,-0.0077,1.378
6864.00,7.533924,25.02173,-0.000170,24.018024,-0.0077,1.378
6866.00,7.536258,25.02239,-0.000170,24.018499,-0.0077,1.379
6868.00,7.535752,25.02320,-0.000170,24.018510,-0.0077,1.378
6870.00,7.534979,25.02238,-0.000171,24.017591,-0.0077,1.378
6872.00,7.536167,25.02194,-0.000170,24.018254,-0.0077,1.378
6874.00,7.536004,25.02288,-0.000171,24.017817,-0.0077,1.378
6876.00,7.535814,25.02252,-0.000171,24.017623,-0.0077,1.378
6878.00,7.535813,25.02289,-0.000170,24.018046,-0.0077,1.378
6880.00,7.536017,25.02254,-0.000171,24.018194,-0.0077,1.378
6882.00,7.535850,25.02260,-0.000169,24.017640,-0.0077,1.379
6884.00,7.536039,25.02365,-0.000171,24.018060,-0.0077,1.379
6886.00,7.535131,25.02315,-0.000173,24.018107,-0.0077,1.379
6888.00,7.534500,25.02282,-0.000171,24.018180,-0.0077,1.378
6890.00,7.534328,25.02356,-0.000170,24.018338,-0.0077,1.378
6892.00,7.534395,25.02382,-0.000169,24.017732,-0.0077,1.378
6894.00,7.535144,25.02312,-0.000169,24.018450,-0.0077,1.378
6896.00,7.535262,25.02278,-0.000170,24.018698,-0.0077,1.379
6898.00,7.534860,25.02285,-0.000171,24.018831,-0.0077,1.379
6900.00,7.535598,25.02295,-0.000171,24.018385,-0.0077,1.379
6902.00,7.534551,25.02386,-0.000171,24.017803,-0.0077,1.379
@23,12.0000,24.0
6904.00,7.534302,25.02365,-0.000170,24.018276,-0.0077,1.378
6906.00,7.531033,25.02346,-0.000170,24.018486,-0.0077,1.379
6908.00,7.521228,25.02380,-0.000168,24.018689,-0.0077,1.378
6910.00,7.513626,25.02310,-0.000169,24.019171,-0.0076,1.378
6912.00,7.510568,25.02354,-0.000170,24.018238,-0.0077,1.378
6914.00,7.508991,25.02256,-0.000170,24.018372,-0.0077,1.378
6916.00,7.507992,25.02195,-0.000169,24.018985,-0.0076,1.378
6918.00,7.507837,25.02284,-0.000170,24.018555,-0.0076,1.379
6920.00,7.506937,25.02349,-0.000170,24.017623,-0.0077,1.380
6922.00,7.506635,25.02352,-0.000172,24.018555,-0.0077,1.380
6924.00,7.508195,25.02381,-0.000173,24.018938,-0.0077,1.379
6926.00,7.508838,25.02366,-0.000172,24.018332,-0.0077,1.380
6928.00,7.508982,25.02377,-0.000173,24.018414,-0.0077,1.380
6930.00,7.514345,25.02327,-0.000172,24.018749,-0.0077,1.380
6932.00,7.525364,25.02332,-0.000171,24.018608,-0.0076,1.381
6934.00,7.533829,25.02333,-0.000172,24.018194,-0.0077,1.380
6936.00,7.537291,25.02311,-0.000171,24.018290,-0.0077,1.380
6938.00,7.539643,25.02301,-0.000171,24.018454,-0.0076,1.380
6940.00,7.540664,25.02325,-0.000172,24.018881,-0.0076,1.380
6942.00,7.539760,25.02249,-0.000170,24.018372,-0.0077,1.379
6944.00,7.540110,25.02233,-0.000171,24.018809,-0.0076,1.379
6946.00,7.539410,25.02292,-0.000169,24.018633,-0.0076,1.378
6948.00,7.538645,25.02317,-0.000169,24.018412,-0.0077,1.379
6950.00,7.537293,25.02314,-0.000169,24.018428,-0.0077,1.378
6952.00,7.537092,25.02345,-0.000168,24.018430,-0.0077,1.379
6954.00,7.537003,25.02358,-0.000170,24.018696,-0.0076,1.379
6956.00,7.536816,25.02212,-0.000170,24.018762,-0.0076,1.379
6958.00,7.536403,25.02194,-0.000170,24.018455,-0.0077,1.379
6960.00,7.534841,25.02204,-0.000170,24.018176,-0.0077,1.378
6962.00,7.534993,25.02228,-0.000171,24.018869,-0.0076,1.379
6964.00,7.534399,25.02193,-0.000171,24.017973,-0.0077,1.379
6966.00,7.533631,25.02224,-0.000171,24.018073,-0.0077,1.378
6968.00,7.533063,25.02181,-0.000170,24.018004,-0.0077,1.379
6970.00,7.533346,25.02246,-0.000171,24.018370,-0.0076,1.378
6972.00,7.533576,25.02226,-0.000170,24.018361,-0.0077,1.379
6974.00,7.532671,25.02184,-0.000170,24.018414,-0.0077,1.379
6976.00,7.533059,25.02189,-0.000170,24.018147,-0.0076,1.379
6978.00,7.533012,25.02223,-0.000170,24.018820,-0.0076,1.379
6980.00,7.532318,25.02200,-0.000170,24.018486,-0.0077,1.379
6982.00,7.531015,25.02213,-0.000171,24.019171,-0.0077,1.378
6984.00,7.529857,25.02220,-0.000172,24.018236,-0.0077,1.378
6986.00,7.529288,25.02206,-0.000170,24.018593,-0.0077,1.378
6988.00,7.529291,25.02186,-0.000170,24.017462,-0.0077,1.378
6990.00,7.529460,25.02131,-0.000171,24.018051,-0.0077,1.379
6992.00,7.529450,25.02143,-0.000171,24.018666,-0.0077,1.379
6994.00,7.528555,25.02192,-0.000171,24.018316,-0.0077,1.378
6996.00,7.528513,25.02123,-0.000170,24.018046,-0.0077,1.379
6998.00,7.528126,25.02161,-0.000171,24.017944,-0.0076,1.378
7000.00,7.528530,25.02191,-0.000171,24.018633,-0.0077,1.378
7002.00,7.528517,25.02203,-0.000171,24.018397,-0.0077,1.379
7004.00,7.528229,25.02172,-0.000171,24.018084,-0.0077,1.378
7006.00,7.528802,25.02203,-0.000171,24.018270,-0.0077,1.378
7008.00,7.529153,25.02263,-0.000171,24.017458,-0.0076,1.379
7010.00,7.528564,25.02249,-0.000171,24.017870,-0.0076,1.379
7012.00,7.528468,25.02259,-0.000170,24.018934,-0.0077,1.379
7014.00,7.529093,25.02257,-0.000171,24.018294,-0.0077,1.378
7016.00,7.529133,25.02242,-0.000170,24.018251,-0.0076,1.379
7018.00,7.529414,25.02285,-0.000170,24.018930,-0.0077,1.379
7020.00,7.529222,25.02338,-0.000171,24.018640,-0.0077,1.379
7022.00,7.528869,25.02378,-0.000170,24.018211,-0.0077,1.378
7024.00,7.529085,25.02391,-0.000169,24.018945,-0.0076,1.379
7026.00,7.529651,25.02315,-0.000170,24.018709,-0.0077,1.379
7028.00,7.529693,25.02158,-0.000170,24.018457,-0.0076,1.379
7030.00,7.530432,25.02192,-0.000170,24.018731,-0.0076,1.378
7032.00,7.530470,25.02283,-0.000170,24.018240,-0.0077,1.379
7034.00,7.530297,25.02262,-0.000170,24.018047,-0.0077,1.379
7036.00,7.530661,25.02178,-0.000172,24.018018,-0.0077,1.378
7038.00,7.530705,25.02174,-0.000170,24.018477,-0.0077,1.378
7040.00,7.531763,25.02186,-0.000169,24.018042,-0.0077,1.379
7042.00,7.531532,25.02123,-0.000171,24.018820,-0.0077,1.379
7044.00,7.531903,25.02187,-0.000171,24.018203,-0.0077,1.379
7046.00,7.532266,25.02229,-0.000172,24.017545,-0.0077,1.379
7048.00,7.532099,25.02154,-0.000172,24.017971,-0.0077,1.379
7050.00,7.532320,25.02198,-0.000171,24.018403,-0.0077,1.378
7052.00,7.532875,25.02251,-0.000171,24.017763,-0.0077,1.378
7054.00,7.532418,25.02272,-0.000170,24.018193,-0.0077,1.379
7056.00,7.531949,25.02277,-0.000170,24.017518,-0.0077,1.379
7058.00,7.532824,25.02321,-0.000170,24.017817,-0.0077,1.378
7060.00,7.532590,25.02346,-0.000170,24.018386,-0.0077,1.379
7062.00,7.532279,25.02326,-0.000172,24.018044,-0.0077,1.379
7064.00,7.532544,25.02224,-0.000172,24.017645,-0.0077,1.379
7066.00,7.532593,25.02295,-0.000171,24.018261,-0.0077,1.379
7068.00,7.532058,25.02383,-0.000171,24.018216,-0.0077,1.379
7070.00,7.532313,25.02269,-0.000170,24.018087,-0.0077,1.379
7072.00,7.532520,25.02311,-0.000170,24.018316,-0.0077,1.379
7074.00,7.532415,25.02377,-0.000171,24.018794,-0.0077,1.379
7076.00,7.532204,25.02401,-0.000171,24.018397,-0.0077,1.379
7078.00,7.532420,25.02417,-0.000171,24.018889,-0.0077,1.378
7080.00,7.532584,25.02380,-0.000171,24.018332,-0.0077,1.379
7082.00,7.532636,25.02364,-0.000170,24.018555,-0.0077,1.379
7084.00,7.532160,25.02326,-0.000169,24.018029,-0.0077,1.379
7086.00,7.532206,25.02280,-0.000170,24.018666,-0.0076,1.379
7088.00,7.532804,25.02273,-0.000171,24.018332,-0.0077,1.379
7090.00,7.532393,25.02321,-0.000172,24.018055,-0.0077,1.379
7092.00,7.532584,25.02294,-0.000171,24.018600,-0.0076,1.379
7094.00,7.532215,25.02380,-0.000170,24.018178,-0.0077,1.379
7096.00,7.532974,25.02378,-0.000170,24.018057,-0.0077,1.379
7098.00,7.532512,25.02405,-0.000170,24.017870,-0.0077,1.379
7100.00,7.532743,25.02362,-0.000171,24.018336,-0.0077,1.379
7102.00,7.532954,25.02376,-0.000170,24.017912,-0.0077,1.379
7104.00,7.532107,25.02423,-0.000171,24.017850,-0.0077,1.379
7106.00,7.531867,25.02311,-0.000171,24.018426,-0.0077,1.379
7108.00,7.532402,25.02325,-0.000169,24.017765,-0.0077,1.378
7110.00,7.533285,25.02376,-0.000170,24.017846,-0.0076,1.379
7112.00,7.533840,25.02343,-0.000169,24.018323,-0.0077,1.379
7114.00,7.534193,25.02378,-0.000170,24.017750,-0.0077,1.378
7116.00,7.534056,25.02340,-0.000170,24.017719,-0.0077,1.379
7118.00,7.533901,25.02376,-0.000171,24.018379,-0.0077,1.379
7120.00,7.533068,25.02337,-0.000170,24.018113,-0.0077,1.379
7122.00,7.532924,25.02317,-0.000171,24.017266,-0.0077,1.379
7124.00,7.532810,25.02253,-0.000171,24.017951,-0.0077,1.380
7126.00,7.532637,25.02351,-0.000171,24.017708,-0.0077,1.379
7128.00,7.532214,25.02303,-0.000171,24.018046,-0.0077,1.379
7130.00,7.531987,25.02262,-0.000170,24.018662,-0.0077,1.379
7132.00,7.532232,25.02309,-0.000172,24.018484,-0.0077,1.380
7134.00,7.532164,25.02275,-0.000172,24.017788,-0.0076,1.379
7136.00,7.532047,25.02259,-0.000171,24.018312,-0.0077,1.379
7138.00,7.531848,25.02224,-0.000170,24.018611,-0.0077,1.379
7140.00,7.532004,25.02262,-0.000171,24.018031,-0.0077,1.379
7142.00,7.533250,25.02320,-0.000170,24.018464,-0.0077,1.379
7144.00,7.533026,25.02303,-0.000171,24.018035,-0.0077,1.379
7146.00,7.532019,25.02350,-0.000171,24.017877,-0.0077,1.379
7148.00,7.532235,25.02412,-0.000170,24.018599,-0.0077,1.379
7150.00,7.532753,25.02350,-0.000169,24.018715,-0.0077,1.379
7152.00,7.532377,25.02348,-0.000170,24.018747,-0.0077,1.380
7154.00,7.532592,25.02327,-0.000171,24.018084,-0.0077,1.379
7156.00,7.532183,25.02310,-0.000169,24.018758,-0.0077,1.379
7158.00,7.532506,25.02289,-0.000170,24.018794,-0.0077,1.379
7160.00,7.532807,25.02330,-0.000172,24.018537,-0.0077,1.379
7162.00,7.532385,25.02352,-0.000171,24.019128,-0.0077,1.380
7164.00,7.531735,25.02379,-0.000171,24.018408,-0.0077,1.379
7166.00,7.531810,25.02408,-0.000170,24.017467,-0.0076,1.379
7168.00,7.531787,25.02431,-0.000170,24.017854,-0.0076,1.379
7170.00,7.531757,25.02399,-0.000170,24.018111,-0.0077,1.379
7172.00,7.532182,25.02412,-0.000171,24.018211,-0.0077,1.380
7174.00,7.532031,25.02474,-0.000170,24.018428,-0.0076,1.380
7176.00,7.531502,25.02395,-0.000171,24.018120,-0.0077,1.379
7178.00,7.532005,25.02429,-0.000172,24.018948,-0.0076,1.379
7180.00,7.532103,25.02355,-0.000170,24.018057,-0.0076,1.379
7182.00,7.533000,25.02386,-0.000170,24.018767,-0.0077,1.379
7184.00,7.532561,25.02405,-0.000171,24.018405,-0.0077,1.379
7186.00,7.532556,25.02468,-0.000170,24.018477,-0.0077,1.379
7188.00,7.532838,25.02426,-0.000170,24.018399,-0.0077,1.379
7190.00,7.532910,25.02419,-0.000171,24.017950,-0.0077,1.379
7192.00,7.532744,25.02400,-0.000171,24.017915,-0.0077,1.379
7194.00,7.532668,25.02353,-0.000171,24.018002,-0.0076,1.379
7196.00,7.532289,25.02374,-0.000171,24.018546,-0.0077,1.379
7198.00,7.531867,25.02414,-0.000171,24.018350,-0.0077,1.379
7200.00,7.531273,25.02345,-0.000170,24.018330,-0.0076,1.380
7202.00,7.530809,25.02363,-0.000170,24.018506,-0.0077,1.379
@24,12.0000,24.0
7204.00,7.530410,25.02467,-0.000171,24.019253,-0.0077,1.379
7206.00,7.527971,25.02454,-0.000169,24.018381,-0.0077,1.379
7208.00,7.518954,25.02459,-0.000169,24.018066,-0.0077,1.379
7210.00,7.510748,25.02401,-0.000170,24.018305,-0.0077,1.378
7212.00,7.506305,25.02402,-0.000169,24.018588,-0.0077,1.378
7214.00,7.504508,25.02391,-0.000170,24.018180,-0.0077,1.379
7216.00,7.503875,25.02294,-0.000171,24.018551,-0.0077,1.379
7218.00,7.504237,25.02328,-0.000169,24.018419,-0.0077,1.380
7220.00,7.504879,25.02302,-0.000171,24.017937,-0.0076,1.381
7222.00,7.505901,25.02277,-0.000173,24.018167,-0.0077,1.380
7224.00,7.505353,25.02340,-0.000174,24.018747,-0.0076,1.381
7226.00,7.506445,25.02304,-0.000173,24.018080,-0.0076,1.382
7228.00,7.507950,25.02224,-0.000172,24.018796,-0.0076,1.381
7230.00,7.512919,25.02215,-0.000171,24.018938,-0.0077,1.381
7232.00,7.523433,25.02242,-0.000171,24.018586,-0.0077,1.382
7234.00,7.531980,25.02144,-0.000172,24.019023,-0.0077,1.382
7236.00,7.536303,25.02190,-0.000172,24.018794,-0.0077,1.382
7238.00,7.538176,25.02178,-0.000171,24.018104,-0.0077,1.381
7240.00,7.539137,25.02191,-0.000171,24.018608,-0.0076,1.380
7242.00,7.540104,25.02270,-0.000171,24.018613,-0.0076,1.379
7244.00,7.538761,25.02260,-0.000169,24.018428,-0.0076,1.379
7246.00,7.538074,25.02219,-0.000169,24.018321,-0.0076,1.380
7248.00,7.536569,25.02243,-0.000170,24.018595,-0.0076,1.380
7250.00,7.535037,25.02283,-0.000169,24.018519,-0.0077,1.380
7252.00,7.534425,25.02258,-0.000169,24.018539,-0.0077,1.379
7254.00,7.534219,25.02319,-0.000169,24.018493,-0.0077,1.380
7256.00,7.532946,25.02250,-0.000169,24.018399,-0.0076,1.379
7258.00,7.532588,25.02262,-0.000169,24.018729,-0.0076,1.380
7260.00,7.531915,25.02244,-0.000169,24.018818,-0.0077,1.380
7262.00,7.532783,25.02223,-0.000170,24.018051,-0.0077,1.380
7264.00,7.532281,25.02146,-0.000170,24.018544,-0.0076,1.380
7266.00,7.531841,25.02053,-0.000170,24.018430,-0.0077,1.379
7268.00,7.532193,25.02156,-0.000169,24.018116,-0.0077,1.379
7270.00,7.532271,25.02196,-0.000169,24.018742,-0.0076,1.380
7272.00,7.531082,25.02237,-0.000171,24.019300,-0.0077,1.379
7274.00,7.531025,25.02252,-0.000170,24.017957,-0.0077,1.379
7276.00,7.530119,25.02153,-0.000172,24.018093,-0.0077,1.380
7278.00,7.531232,25.02225,-0.000170,24.018124,-0.0076,1.380
7280.00,7.532485,25.02220,-0.000171,24.018568,-0.0076,1.380
7282.00,7.532491,25.02344,-0.000170,24.018073,-0.0077,1.380
7284.00,7.531999,25.02350,-0.000170,24.018089,-0.0077,1.380
7286.00,7.531759,25.02260,-0.000170,24.018492,-0.0076,1.379
7288.00,7.531636,25.02266,-0.000171,24.018725,-0.0077,1.379
7290.00,7.531353,25.02297,-0.000170,24.018715,-0.0077,1.380
7292.00,7.530090,25.02317,-0.000171,24.017848,-0.0077,1.380
7294.00,7.530012,25.02361,-0.000171,24.018209,-0.0076,1.379
7296.00,7.529669,25.02421,-0.000171,24.018930,-0.0076,1.380
7298.00,7.529090,25.02394,-0.000170,24.018566,-0.0076,1.380
7300.00,7.527464,25.02383,-0.000170,24.018419,-0.0077,1.380
7302.00,7.527407,25.02333,-0.000169,24.018207,-0.0077,1.379
7304.00,7.527403,25.02340,-0.000169,24.018171,-0.0076,1.379
7306.00,7.526756,25.02354,-0.000171,24.018473,-0.0077,1.380
7308.00,7.527136,25.02368,-0.000172,24.018267,-0.0077,1.379
7310.00,7.528162,25.02334,-0.000171,24.018348,-0.0076,1.380
7312.00,7.528563,25.02415,-0.000169,24.017805,-0.0077,1.380
7314.00,7.528082,25.02506,-0.000170,24.018582,-0.0077,1.380
7316.00,7.527868,25.02499,-0.000170,24.018185,-0.0077,1.380
7318.00,7.528436,25.02471,-0.000170,24.017955,-0.0076,1.379
7320.00,7.528226,25.02414,-0.000171,24.018100,-0.0077,1.379
7322.00,7.528067,25.02414,-0.000170,24.018620,-0.0077,1.379
7324.00,7.528258,25.02497,-0.000170,24.018193,-0.0077,1.380
7326.00,7.527928,25.02414,-0.000171,24.017870,-0.0077,1.379
7328.00,7.528756,25.02357,-0.000170,24.018479,-0.0077,1.379
7330.00,7.529705,25.02389,-0.000171,24.018240,-0.0076,1.379
7332.00,7.528515,25.02372,-0.000170,24.017997,-0.0077,1.379
7334.00,7.528059,25.02357,-0.000170,24.019055,-0.0077,1.380
7336.00,7.529031,25.02312,-0.000171,24.018764,-0.0076,1.380
7338.00,7.529552,25.02368,-0.000172,24.017549,-0.0077,1.380
7340.00,7.529879,25.02433,-0.000171,24.018537,-0.0077,1.379
7342.00,7.530352,25.02440,-0.000171,24.018484,-0.0076,1.379
7344.00,7.529821,25.02364,-0.000171,24.017953,-0.0076,1.380
7346.00,7.529612,25.02443,-0.000171,24.018524,-0.0077,1.379
7348.00,7.529966,25.02433,-0.000170,24.017980,-0.0077,1.379
7350.00,7.530885,25.02411,-0.000170,24.018354,-0.0077,1.379
7352.00,7.530214,25.02431,-0.000169,24.018858,-0.0077,1.379
7354.00,7.530774,25.02396,-0.000170,24.018628,-0.0076,1.379
7356.00,7.531565,25.02389,-0.000171,24.018339,-0.0076,1.380
7358.00,7.532311,25.02354,-0.000170,24.018180,-0.0077,1.380
7360.00,7.531881,25.02393,-0.000169,24.018214,-0.0077,1.379
7362.00,7.531158,25.02356,-0.000172,24.018860,-0.0077,1.379
7364.00,7.531103,25.02314,-0.000170,24.018633,-0.0077,1.380
7366.00,7.530347,25.02293,-0.000171,24.017612,-0.0077,1.380
7368.00,7.530705,25.02370,-0.000171,24.018597,-0.0077,1.380
7370.00,7.530787,25.02310,-0.000170,24.018626,-0.0076,1.380
7372.00,7.530461,25.02314,-0.000171,24.018285,-0.0076,1.379
7374.00,7.530474,25.02296,-0.000170,24.018484,-0.0077,1.379
7376.00,7.530958,25.02278,-0.000170,24.018017,-0.0076,1.380
7378.00,7.530328,25.02274,-0.000170,24.018562,-0.0077,1.380
7380.00,7.530823,25.02320,-0.000169,24.018011,-0.0077,1.380
7382.00,7.531537,25.02408,-0.000169,24.018428,-0.0077,1.380
7384.00,7.531550,25.02357,-0.000170,24.018932,-0.0077,1.379
7386.00,7.531492,25.02314,-0.000171,24.018149,-0.0077,1.380
7388.00,7.531024,25.02319,-0.000170,24.018160,-0.0077,1.380
7390.00,7.530723,25.02355,-0.000171,24.018535,-0.0076,1.380
7392.00,7.530607,25.02319,-0.000170,24.018831,-0.0076,1.380
7394.00,7.529665,25.02290,-0.000171,24.018771,-0.0077,1.380
7396.00,7.530344,25.02236,-0.000170,24.018031,-0.0076,1.380
7398.00,7.532222,25.02219,-0.000169,24.018622,-0.0077,1.380
7400.00,7.532137,25.02314,-0.000170,24.018314,-0.0077,1.380
7402.00,7.531614,25.02261,-0.000171,24.017388,-0.0077,1.380
7404.00,7.532474,25.02216,-0.000170,24.018252,-0.0077,1.380
7406.00,7.533181,25.02264,-0.000171,24.017946,-0.0077,1.380
7408.00,7.533339,25.02293,-0.000171,24.018341,-0.0076,1.379
7410.00,7.532633,25.02211,-0.000171,24.018459,-0.0076,1.380
7412.00,7.532364,25.02290,-0.000171,24.018086,-0.0077,1.380
7414.00,7.532236,25.02302,-0.000170,24.018104,-0.0076,1.380
7416.00,7.532658,25.02297,-0.000169,24.018394,-0.0076,1.380
7418.00,7.533209,25.02338,-0.000169,24.018637,-0.0076,1.379
7420.00,7.532688,25.02318,-0.000170,24.017892,-0.0077,1.380
7422.00,7.532877,25.02330,-0.000170,24.018017,-0.0077,1.381
7424.00,7.532545,25.02286,-0.000169,24.018359,-0.0077,1.380
7426.00,7.532209,25.02317,-0.000169,24.018131,-0.0077,1.380
7428.00,7.533195,25.02304,-0.000170,24.018501,-0.0077,1.380
7430.00,7.533168,25.02344,-0.000169,24.018399,-0.0077,1.380
7432.00,7.533858,25.02381,-0.000169,24.018129,-0.0076,1.380
7434.00,7.534669,25.02386,-0.000169,24.018537,-0.0077,1.380
7436.00,7.534012,25.02386,-0.000168,24.018183,-0.0077,1.379
7438.00,7.533161,25.02368,-0.000169,24.018269,-0.0076,1.379
7440.00,7.532459,25.02344,-0.000171,24.018635,-0.0076,1.380
7442.00,7.531820,25.02281,-0.000173,24.018296,-0.0077,1.380
7444.00,7.532468,25.02370,-0.000171,24.018272,-0.0077,1.380
7446.00,7.532658,25.02375,-0.000171,24.018270,-0.0076,1.380
7448.00,7.532177,25.02243,-0.000170,24.017803,-0.0076,1.380
7450.00,7.530735,25.02247,-0.000171,24.018080,-0.0077,1.380
7452.00,7.530631,25.02272,-0.000171,24.018162,-0.0077,1.380
7454.00,7.531246,25.02243,-0.000170,24.017997,-0.0077,1.380
7456.00,7.530961,25.02284,-0.000171,24.018740,-0.0077,1.380
7458.00,7.530788,25.02259,-0.000171,24.018493,-0.0077,1.380
7460.00,7.530506,25.02185,-0.000170,24.018504,-0.0076,1.379
7462.00,7.529734,25.02195,-0.000170,24.018716,-0.0076,1.380
7464.00,7.529033,25.02231,-0.000170,24.018339,-0.0076,1.380
7466.00,7.529232,25.02374,-0.000172,24.018078,-0.0077,1.380
7468.00,7.528792,25.02417,-0.000170,24.018330,-0.0077,1.380
7470.00,7.529391,25.02382,-0.000169,24.017875,-0.0076,1.380
7472.00,7.529474,25.02335,-0.000171,24.018814,-0.0076,1.380
7474.00,7.529638,25.02423,-0.000170,24.018544,-0.0077,1.380
7476.00,7.529430,25.02335,-0.000171,24.017979,-0.0077,1.380
7478.00,7.529767,25.02265,-0.000169,24.018829,-0.0076,1.380
7480.00,7.529977,25.02298,-0.000169,24.017868,-0.0077,1.380
7482.00,7.530761,25.02378,-0.000170,24.018526,-0.0077,1.380
7484.00,7.531108,25.02367,-0.000171,24.018339,-0.0076,1.380
7486.00,7.530718,25.02272,-0.000170,24.017886,-0.0077,1.380
7488.00,7.531841,25.02340,-0.000169,24.018553,-0.0076,1.380
7490.00,7.531338,25.02356,-0.000169,24.018495,-0.0076,1.380
7492.00,7.530992,25.02329,-0.000172,24.018823,-0.0077,1.381
7494.00,7.532286,25.02321,-0.000170,24.018744,-0.0076,1.380
7496.00,7.532500,25.02241,-0.000170,24.018415,-0.0077,1.380
7498.00,7.531475,25.02267,-0.000170,24.019048,-0.0076,1.380
7500.00,7.530861,25.02255,-0.000171,24.019043,-0.0076,1.380
7502.00,7.531549,25.02258,-0.000171,24.018702,-0.0076,1.380
