# Supplementary material for: Hormonal steroids induce multidrug resistance and stress response genes in Neisseria gonorrhoeae by binding to MtrR
Source: Nat Commun. 2024 Feb 7;15:1153. doi: 10.1038/s41467-024-45195-1 (PMC10850145; doi:10.1038/s41467-024-45195-1)
Supplement: Supplementary file 6 — Source Data [file 41467_2024_45195_MOESM6_ESM.zip › Source Data/ITC/WT/Testosterone/TMtrRWT2023Jan05.itc]

$ITC
$ 25 
$NOT
$ 25 
$ 600 
$ 199 
$ 8 
$ 2 
$ADCGainCode:  3 
$True,True,True
$ 2 , 4 , 600 , 2 
$ 12 , 24 , 600 , 2 
$ 12 , 24 , 600 , 2 
$ 12 , 24 , 600 , 2 
$ 12 , 24 , 600 , 2 
$ 12 , 24 , 600 , 2 
$ 12 , 24 , 600 , 2 
$ 12 , 24 , 600 , 2 
$ 12 , 24 , 600 , 2 
$ 12 , 24 , 600 , 2 
$ 12 , 24 , 600 , 2 
$ 12 , 24 , 600 , 2 
$ 12 , 24 , 600 , 2 
$ 12 , 24 , 600 , 2 
$ 12 , 24 , 600 , 2 
$ 12 , 24 , 600 , 2 
$ 12 , 24 , 600 , 2 
$ 12 , 24 , 600 , 2 
$ 12 , 24 , 600 , 2 
$ 12 , 24 , 600 , 2 
$ 12 , 24 , 600 , 2 
$ 12 , 24 , 600 , 2 
$ 12 , 24 , 600 , 2 
$ 12 , 24 , 600 , 2 
$ 12 , 24 , 600 , 2 
# 0 
# 0.5 
# 0.02 
# 1.4485 
# 25 
# 28.9316 
# 15.91949 
?
% VPITC12.10.1003
% 1.4485 
% 28.9316 
%-1.096232 , 100.1901 
% 0.443748 , 95.77349 
% 0.2232 
% 124.02 , 123.95 
% 1 , 80 
%-0.001812 , 0.055139 
% 0 , 8 
% 0 , 18 
% 104422       320637 
% 101.8 
% 260 , 310 , 470 , 530 
% 0.08632 ,-0.00346 , 0.0000110163 , 0.000000290198 ,-0.0000000019883 
% VPViewer2000 Ver: 1.40.0
@0
2.00,7.714094,25.18871,-0.000171,24.019893,-0.0077,1.469
4.00,7.713386,25.18942,-0.000171,24.019550,-0.0077,1.468
6.00,7.713248,25.18980,-0.000172,24.019741,-0.0076,1.468
8.00,7.712781,25.18909,-0.000172,24.019220,-0.0077,1.468
10.00,7.712011,25.18895,-0.000172,24.019179,-0.0077,1.468
12.00,7.711908,25.18919,-0.000172,24.018847,-0.0077,1.469
14.00,7.711163,25.18952,-0.000172,24.019211,-0.0077,1.468
16.00,7.711524,25.18905,-0.000172,24.018927,-0.0077,1.469
18.00,7.712167,25.18901,-0.000173,24.019090,-0.0077,1.468
20.00,7.711292,25.18880,-0.000172,24.018517,-0.0077,1.468
22.00,7.711785,25.18873,-0.000171,24.018473,-0.0077,1.468
24.00,7.711319,25.18883,-0.000172,24.019400,-0.0077,1.468
26.00,7.710578,25.18911,-0.000171,24.019857,-0.0077,1.469
28.00,7.710382,25.18849,-0.000171,24.019405,-0.0076,1.468
30.00,7.711066,25.18886,-0.000172,24.019474,-0.0076,1.468
32.00,7.710910,25.18867,-0.000172,24.020183,-0.0076,1.468
34.00,7.710616,25.18924,-0.000172,24.019869,-0.0077,1.469
36.00,7.709354,25.18927,-0.000173,24.019199,-0.0077,1.468
38.00,7.708370,25.18930,-0.000173,24.019046,-0.0077,1.468
40.00,7.709011,25.18949,-0.000172,24.019432,-0.0077,1.468
42.00,7.709271,25.18908,-0.000171,24.019199,-0.0076,1.469
44.00,7.708548,25.18935,-0.000172,24.019316,-0.0077,1.469
46.00,7.708480,25.18903,-0.000173,24.019385,-0.0077,1.468
48.00,7.709408,25.18841,-0.000172,24.019383,-0.0077,1.468
50.00,7.707696,25.18871,-0.000173,24.019596,-0.0077,1.469
52.00,7.707371,25.18944,-0.000172,24.019077,-0.0077,1.469
54.00,7.707478,25.18844,-0.000172,24.019190,-0.0077,1.468
56.00,7.707555,25.18912,-0.000172,24.020214,-0.0077,1.468
58.00,7.707250,25.18945,-0.000172,24.019884,-0.0077,1.468
60.00,7.706822,25.18968,-0.000173,24.019242,-0.0077,1.468
62.00,7.706019,25.18943,-0.000172,24.019012,-0.0077,1.468
64.00,7.705392,25.18949,-0.000173,24.019206,-0.0077,1.468
66.00,7.705612,25.18965,-0.000172,24.019931,-0.0076,1.469
68.00,7.705235,25.19048,-0.000173,24.019795,-0.0077,1.469
70.00,7.704745,25.19034,-0.000173,24.019267,-0.0076,1.468
72.00,7.704461,25.18949,-0.000171,24.019668,-0.0077,1.468
74.00,7.705025,25.18993,-0.000172,24.019322,-0.0077,1.469
76.00,7.704233,25.18907,-0.000171,24.019144,-0.0077,1.469
78.00,7.704574,25.18950,-0.000172,24.019525,-0.0077,1.469
80.00,7.704092,25.18934,-0.000172,24.019820,-0.0077,1.468
82.00,7.704079,25.18946,-0.000174,24.019184,-0.0077,1.468
84.00,7.703750,25.18934,-0.000172,24.019753,-0.0077,1.468
86.00,7.703632,25.18884,-0.000173,24.019675,-0.0077,1.469
88.00,7.703257,25.18922,-0.000174,24.019661,-0.0077,1.469
90.00,7.702793,25.18930,-0.000173,24.019066,-0.0077,1.468
92.00,7.703067,25.18944,-0.000172,24.019699,-0.0077,1.468
94.00,7.703262,25.18887,-0.000173,24.019376,-0.0077,1.469
96.00,7.703056,25.18915,-0.000173,24.019828,-0.0077,1.468
98.00,7.702009,25.18918,-0.000172,24.019034,-0.0077,1.469
100.00,7.700816,25.18942,-0.000172,24.019164,-0.0077,1.469
102.00,7.700132,25.18916,-0.000171,24.019378,-0.0077,1.468
104.00,7.699733,25.18910,-0.000171,24.019380,-0.0076,1.468
106.00,7.700118,25.18835,-0.000172,24.020283,-0.0076,1.469
108.00,7.700129,25.18858,-0.000172,24.019554,-0.0077,1.469
110.00,7.700240,25.18944,-0.000172,24.020116,-0.0077,1.468
112.00,7.699882,25.18980,-0.000173,24.019670,-0.0077,1.469
114.00,7.699184,25.18963,-0.000172,24.020199,-0.0076,1.469
116.00,7.699447,25.18997,-0.000171,24.019697,-0.0077,1.468
118.00,7.699161,25.18999,-0.000171,24.018782,-0.0077,1.469
120.00,7.698731,25.18998,-0.000172,24.019556,-0.0077,1.469
122.00,7.698531,25.18990,-0.000172,24.019554,-0.0077,1.469
124.00,7.698036,25.18976,-0.000171,24.019655,-0.0077,1.469
126.00,7.698185,25.18947,-0.000171,24.019445,-0.0077,1.468
128.00,7.697790,25.19018,-0.000172,24.019608,-0.0077,1.469
130.00,7.697737,25.18954,-0.000173,24.019654,-0.0077,1.468
132.00,7.697871,25.19017,-0.000172,24.019451,-0.0076,1.469
134.00,7.697981,25.19056,-0.000173,24.019548,-0.0077,1.469
136.00,7.696980,25.19018,-0.000173,24.019862,-0.0076,1.469
138.00,7.696263,25.19011,-0.000172,24.019826,-0.0077,1.468
140.00,7.696332,25.19015,-0.000173,24.019362,-0.0077,1.468
142.00,7.695436,25.18995,-0.000172,24.019128,-0.0077,1.468
144.00,7.694715,25.19047,-0.000171,24.019413,-0.0077,1.468
146.00,7.695495,25.19038,-0.000172,24.019385,-0.0077,1.468
148.00,7.695139,25.19003,-0.000173,24.019282,-0.0077,1.469
150.00,7.694876,25.18966,-0.000171,24.019587,-0.0077,1.468
152.00,7.694488,25.18932,-0.000171,24.020130,-0.0077,1.468
154.00,7.694902,25.19038,-0.000172,24.019050,-0.0077,1.468
156.00,7.695069,25.19025,-0.000173,24.019335,-0.0077,1.469
158.00,7.694863,25.19110,-0.000173,24.019119,-0.0076,1.469
160.00,7.693955,25.19115,-0.000173,24.019668,-0.0077,1.469
162.00,7.693581,25.19144,-0.000170,24.019978,-0.0077,1.469
164.00,7.694832,25.19078,-0.000171,24.019893,-0.0077,1.468
166.00,7.694905,25.19126,-0.000172,24.019501,-0.0077,1.469
168.00,7.694071,25.19078,-0.000171,24.019465,-0.0077,1.469
170.00,7.693781,25.18957,-0.000172,24.019434,-0.0076,1.469
172.00,7.693189,25.19007,-0.000172,24.019748,-0.0077,1.468
174.00,7.692309,25.19011,-0.000172,24.019492,-0.0077,1.468
176.00,7.691673,25.18907,-0.000172,24.019773,-0.0077,1.469
178.00,7.691458,25.19019,-0.000170,24.019376,-0.0076,1.469
180.00,7.691194,25.19020,-0.000171,24.019422,-0.0077,1.468
182.00,7.691313,25.19005,-0.000171,24.019674,-0.0077,1.468
184.00,7.691726,25.19002,-0.000170,24.019335,-0.0077,1.469
186.00,7.691228,25.18994,-0.000171,24.019739,-0.0077,1.469
188.00,7.691946,25.19013,-0.000171,24.020065,-0.0077,1.469
190.00,7.692087,25.19068,-0.000171,24.019739,-0.0076,1.468
192.00,7.691584,25.19054,-0.000170,24.019693,-0.0077,1.468
194.00,7.690735,25.19038,-0.000171,24.019958,-0.0077,1.468
196.00,7.690701,25.19068,-0.000172,24.019329,-0.0077,1.468
198.00,7.691653,25.19071,-0.000171,24.019967,-0.0076,1.469
200.00,7.690814,25.19072,-0.000173,24.019219,-0.0077,1.469
202.00,7.690038,25.19029,-0.000172,24.019358,-0.0077,1.469
204.00,7.689142,25.19021,-0.000173,24.019001,-0.0077,1.469
206.00,7.688843,25.19049,-0.000171,24.019391,-0.0077,1.468
208.00,7.688725,25.19010,-0.000173,24.020607,-0.0077,1.468
210.00,7.688735,25.19033,-0.000173,24.020065,-0.0077,1.469
212.00,7.688233,25.19070,-0.000172,24.019833,-0.0077,1.469
214.00,7.688127,25.19072,-0.000173,24.019148,-0.0077,1.468
216.00,7.686852,25.19111,-0.000172,24.019228,-0.0077,1.469
218.00,7.685654,25.19059,-0.000171,24.019383,-0.0077,1.469
220.00,7.686009,25.19090,-0.000172,24.019646,-0.0077,1.469
222.00,7.686909,25.19185,-0.000173,24.019703,-0.0077,1.468
224.00,7.687181,25.19161,-0.000171,24.019534,-0.0077,1.469
226.00,7.687260,25.19174,-0.000171,24.019373,-0.0077,1.468
228.00,7.686701,25.19102,-0.000172,24.019063,-0.0077,1.468
230.00,7.685801,25.19134,-0.000173,24.019951,-0.0076,1.469
232.00,7.685665,25.19234,-0.000174,24.019536,-0.0077,1.469
234.00,7.685235,25.19251,-0.000172,24.019811,-0.0077,1.469
236.00,7.685012,25.19179,-0.000172,24.019420,-0.0077,1.468
238.00,7.685099,25.19138,-0.000170,24.019556,-0.0076,1.468
240.00,7.685797,25.19130,-0.000170,24.019585,-0.0076,1.468
242.00,7.685464,25.19082,-0.000171,24.019701,-0.0077,1.468
244.00,7.683543,25.19089,-0.000172,24.019396,-0.0077,1.468
246.00,7.683446,25.19052,-0.000172,24.019525,-0.0076,1.469
248.00,7.683334,25.19053,-0.000172,24.020179,-0.0077,1.469
250.00,7.682514,25.19003,-0.000171,24.020138,-0.0077,1.469
252.00,7.682191,25.19075,-0.000172,24.019625,-0.0077,1.469
254.00,7.682557,25.19051,-0.000172,24.019061,-0.0076,1.468
256.00,7.682640,25.19093,-0.000172,24.019387,-0.0077,1.468
258.00,7.682231,25.19103,-0.000171,24.019987,-0.0077,1.468
260.00,7.681928,25.19011,-0.000172,24.019197,-0.0077,1.468
262.00,7.683137,25.19026,-0.000173,24.018323,-0.0077,1.469
264.00,7.683431,25.19032,-0.000172,24.019402,-0.0077,1.469
266.00,7.681770,25.18999,-0.000173,24.019385,-0.0077,1.469
268.00,7.681876,25.19092,-0.000173,24.019151,-0.0077,1.469
270.00,7.681612,25.19107,-0.000172,24.019248,-0.0076,1.469
272.00,7.681789,25.19056,-0.000172,24.018880,-0.0077,1.468
274.00,7.681705,25.19012,-0.000171,24.020032,-0.0077,1.468
276.00,7.681703,25.19086,-0.000172,24.019693,-0.0077,1.468
278.00,7.681308,25.19139,-0.000173,24.019657,-0.0077,1.469
280.00,7.680913,25.19056,-0.000172,24.019378,-0.0077,1.469
282.00,7.680613,25.19027,-0.000172,24.019248,-0.0077,1.468
284.00,7.680648,25.18982,-0.000171,24.019376,-0.0077,1.468
286.00,7.680222,25.18999,-0.000171,24.019325,-0.0077,1.469
288.00,7.679848,25.18970,-0.000172,24.019322,-0.0076,1.469
290.00,7.679971,25.18999,-0.000172,24.019258,-0.0076,1.469
292.00,7.679654,25.18944,-0.000171,24.019683,-0.0077,1.468
294.00,7.679548,25.19046,-0.000171,24.019839,-0.0077,1.469
296.00,7.678452,25.18962,-0.000173,24.019576,-0.0077,1.468
298.00,7.678428,25.19072,-0.000171,24.019576,-0.0077,1.469
300.00,7.678492,25.19027,-0.000173,24.019267,-0.0077,1.468
302.00,7.678494,25.19013,-0.000172,24.020054,-0.0077,1.469
304.00,7.678124,25.19039,-0.000172,24.019298,-0.0077,1.469
306.00,7.677646,25.19013,-0.000172,24.020208,-0.0076,1.469
308.00,7.677121,25.18992,-0.000173,24.019619,-0.0077,1.469
310.00,7.677170,25.18899,-0.000171,24.019238,-0.0077,1.469
312.00,7.678113,25.18936,-0.000172,24.019142,-0.0077,1.469
314.00,7.678069,25.18926,-0.000173,24.019139,-0.0077,1.469
316.00,7.677103,25.19044,-0.000172,24.019684,-0.0077,1.469
318.00,7.676720,25.19039,-0.000172,24.019507,-0.0077,1.469
320.00,7.675876,25.18968,-0.000172,24.019026,-0.0077,1.469
322.00,7.675689,25.18930,-0.000171,24.019610,-0.0077,1.469
324.00,7.676431,25.18932,-0.000172,24.019831,-0.0077,1.469
326.00,7.676249,25.18948,-0.000171,24.019964,-0.0077,1.468
328.00,7.676515,25.18916,-0.000172,24.020132,-0.0077,1.468
330.00,7.676568,25.18907,-0.000172,24.019467,-0.0077,1.469
332.00,7.676276,25.18921,-0.000173,24.019532,-0.0077,1.469
334.00,7.676394,25.19002,-0.000173,24.019494,-0.0077,1.469
336.00,7.675558,25.18997,-0.000171,24.018977,-0.0077,1.469
338.00,7.674648,25.18974,-0.000172,24.019543,-0.0076,1.469
340.00,7.674375,25.18981,-0.000172,24.019278,-0.0077,1.468
342.00,7.673904,25.18944,-0.000171,24.019423,-0.0077,1.469
344.00,7.673887,25.18912,-0.000169,24.019735,-0.0077,1.468
346.00,7.674601,25.18985,-0.000172,24.019710,-0.0077,1.469
348.00,7.674250,25.19008,-0.000173,24.019481,-0.0077,1.469
350.00,7.672866,25.18953,-0.000173,24.019090,-0.0077,1.469
352.00,7.672550,25.18986,-0.000173,24.019668,-0.0077,1.469
354.00,7.672536,25.18977,-0.000173,24.019226,-0.0076,1.469
356.00,7.672214,25.18972,-0.000173,24.019587,-0.0077,1.469
358.00,7.672103,25.18959,-0.000172,24.020497,-0.0076,1.469
360.00,7.672251,25.18991,-0.000174,24.019483,-0.0077,1.469
362.00,7.672088,25.19062,-0.000173,24.019949,-0.0077,1.469
364.00,7.671318,25.19090,-0.000171,24.020032,-0.0077,1.469
366.00,7.670982,25.19097,-0.000173,24.019554,-0.0077,1.468
368.00,7.670649,25.19034,-0.000172,24.019897,-0.0076,1.469
370.00,7.670128,25.19008,-0.000170,24.019764,-0.0076,1.468
372.00,7.669171,25.19016,-0.000171,24.019405,-0.0077,1.468
374.00,7.668608,25.19049,-0.000173,24.019692,-0.0077,1.469
376.00,7.669181,25.19066,-0.000171,24.019188,-0.0077,1.469
378.00,7.668374,25.19110,-0.000174,24.019697,-0.0077,1.469
380.00,7.668328,25.19082,-0.000173,24.019498,-0.0077,1.469
382.00,7.668589,25.19087,-0.000172,24.019496,-0.0076,1.468
384.00,7.668486,25.19115,-0.000172,24.019715,-0.0077,1.468
386.00,7.667878,25.19132,-0.000170,24.019529,-0.0076,1.468
388.00,7.669056,25.19030,-0.000171,24.019048,-0.0077,1.469
390.00,7.668773,25.19021,-0.000172,24.019365,-0.0076,1.469
392.00,7.667902,25.19062,-0.000171,24.019300,-0.0076,1.469
394.00,7.667756,25.19020,-0.000172,24.019967,-0.0077,1.469
396.00,7.667365,25.19004,-0.000171,24.019815,-0.0076,1.469
398.00,7.666858,25.18922,-0.000171,24.019059,-0.0077,1.469
400.00,7.666251,25.19003,-0.000170,24.019452,-0.0077,1.468
402.00,7.665941,25.18943,-0.000172,24.019039,-0.0077,1.468
404.00,7.666278,25.18922,-0.000172,24.019494,-0.0077,1.469
406.00,7.666961,25.18924,-0.000172,24.019639,-0.0077,1.469
408.00,7.666585,25.18940,-0.000172,24.019122,-0.0077,1.469
410.00,7.666578,25.18980,-0.000171,24.019429,-0.0077,1.469
412.00,7.666005,25.18893,-0.000172,24.019238,-0.0077,1.469
414.00,7.665168,25.18890,-0.000171,24.019295,-0.0077,1.469
416.00,7.665455,25.18951,-0.000172,24.019206,-0.0077,1.469
418.00,7.666267,25.18965,-0.000173,24.019735,-0.0077,1.469
420.00,7.665359,25.18897,-0.000172,24.019751,-0.0077,1.469
422.00,7.665031,25.18942,-0.000173,24.019344,-0.0076,1.469
424.00,7.664847,25.18927,-0.000172,24.020652,-0.0076,1.469
426.00,7.665097,25.18923,-0.000172,24.019463,-0.0077,1.469
428.00,7.664599,25.18864,-0.000169,24.019461,-0.0077,1.468
430.00,7.664274,25.18867,-0.000169,24.019313,-0.0077,1.469
432.00,7.664399,25.18949,-0.000171,24.019186,-0.0077,1.469
434.00,7.663664,25.18875,-0.000168,24.019757,-0.0077,1.469
436.00,7.663315,25.18971,-0.000172,24.021002,-0.0076,1.469
438.00,7.664220,25.18960,-0.000172,24.019313,-0.0077,1.469
440.00,7.664536,25.18803,-0.000169,24.019572,-0.0077,1.469
442.00,7.663711,25.18955,-0.000172,24.019496,-0.0077,1.469
444.00,7.662886,25.18985,-0.000173,24.019016,-0.0077,1.469
446.00,7.663103,25.19030,-0.000173,24.019306,-0.0076,1.469
448.00,7.663255,25.19019,-0.000172,24.019614,-0.0077,1.469
450.00,7.662915,25.19025,-0.000172,24.019713,-0.0077,1.469
452.00,7.663367,25.19089,-0.000174,24.019507,-0.0076,1.469
454.00,7.663425,25.19045,-0.000173,24.019538,-0.0077,1.469
456.00,7.662206,25.19042,-0.000172,24.019257,-0.0076,1.468
458.00,7.660629,25.19052,-0.000171,24.019906,-0.0076,1.469
460.00,7.661310,25.19045,-0.000173,24.019730,-0.0076,1.469
462.00,7.660804,25.19039,-0.000172,24.019574,-0.0077,1.469
464.00,7.660592,25.19022,-0.000172,24.018936,-0.0076,1.470
466.00,7.660446,25.19009,-0.000171,24.019226,-0.0077,1.469
468.00,7.660652,25.18930,-0.000170,24.019693,-0.0077,1.469
470.00,7.660610,25.18945,-0.000171,24.019469,-0.0077,1.469
472.00,7.660510,25.19017,-0.000170,24.019730,-0.0077,1.469
474.00,7.660048,25.18999,-0.000172,24.020098,-0.0077,1.469
476.00,7.660693,25.19038,-0.000171,24.019574,-0.0077,1.469
478.00,7.659651,25.19019,-0.000172,24.019248,-0.0077,1.468
480.00,7.658495,25.18980,-0.000172,24.019291,-0.0077,1.469
482.00,7.659419,25.18973,-0.000171,24.019563,-0.0077,1.469
484.00,7.659893,25.19052,-0.000171,24.019893,-0.0077,1.469
486.00,7.659619,25.19078,-0.000173,24.020080,-0.0077,1.469
488.00,7.658233,25.19020,-0.000173,24.019458,-0.0077,1.469
490.00,7.658359,25.19025,-0.000172,24.018885,-0.0077,1.469
492.00,7.658409,25.19023,-0.000173,24.019817,-0.0077,1.470
494.00,7.658180,25.18971,-0.000172,24.019742,-0.0077,1.469
496.00,7.657674,25.18982,-0.000172,24.018865,-0.0077,1.469
498.00,7.658542,25.18989,-0.000171,24.019443,-0.0077,1.469
500.00,7.657479,25.19027,-0.000172,24.019146,-0.0077,1.469
502.00,7.656826,25.19055,-0.000171,24.019211,-0.0076,1.469
504.00,7.657946,25.19065,-0.000170,24.019048,-0.0077,1.469
506.00,7.657166,25.19075,-0.000171,24.019603,-0.0077,1.469
508.00,7.656680,25.19047,-0.000171,24.020451,-0.0076,1.469
510.00,7.656372,25.19142,-0.000171,24.020138,-0.0077,1.469
512.00,7.656064,25.19102,-0.000171,24.019481,-0.0077,1.469
514.00,7.655740,25.19080,-0.000171,24.019819,-0.0077,1.469
516.00,7.655001,25.19092,-0.000172,24.019625,-0.0077,1.469
518.00,7.654773,25.19163,-0.000173,24.020069,-0.0077,1.469
520.00,7.655370,25.19126,-0.000172,24.019414,-0.0077,1.469
522.00,7.655447,25.19212,-0.000172,24.019587,-0.0077,1.469
524.00,7.655098,25.19248,-0.000172,24.019465,-0.0077,1.470
526.00,7.654598,25.19195,-0.000172,24.019460,-0.0077,1.470
528.00,7.654239,25.19116,-0.000173,24.019534,-0.0077,1.469
530.00,7.654211,25.19126,-0.000172,24.019654,-0.0077,1.469
532.00,7.654388,25.19193,-0.000173,24.019616,-0.0077,1.469
534.00,7.654678,25.19182,-0.000173,24.019235,-0.0077,1.469
536.00,7.654703,25.19156,-0.000173,24.020277,-0.0077,1.469
538.00,7.654299,25.19193,-0.000173,24.019829,-0.0077,1.469
540.00,7.654356,25.19103,-0.000172,24.019822,-0.0076,1.469
542.00,7.653853,25.19091,-0.000173,24.019748,-0.0077,1.469
544.00,7.653950,25.19147,-0.000172,24.019235,-0.0077,1.469
546.00,7.654011,25.19078,-0.000173,24.019641,-0.0077,1.469
548.00,7.653827,25.19078,-0.000173,24.019507,-0.0076,1.468
550.00,7.653866,25.19180,-0.000172,24.019151,-0.0076,1.470
552.00,7.653447,25.19145,-0.000173,24.019296,-0.0077,1.469
554.00,7.652476,25.19169,-0.000174,24.019315,-0.0077,1.469
556.00,7.652964,25.19024,-0.000174,24.019318,-0.0077,1.470
558.00,7.652968,25.19082,-0.000174,24.019866,-0.0076,1.470
560.00,7.652461,25.19015,-0.000174,24.019449,-0.0077,1.468
562.00,7.652199,25.18948,-0.000172,24.018981,-0.0077,1.468
564.00,7.652487,25.18988,-0.000172,24.019162,-0.0077,1.469
566.00,7.652075,25.19003,-0.000173,24.019811,-0.0077,1.469
568.00,7.652236,25.19034,-0.000173,24.019509,-0.0077,1.470
570.00,7.652532,25.19021,-0.000174,24.019222,-0.0078,1.470
572.00,7.651417,25.19003,-0.000173,24.019400,-0.0077,1.469
574.00,7.651167,25.19060,-0.000173,24.019991,-0.0077,1.469
576.00,7.651275,25.18986,-0.000173,24.019664,-0.0077,1.469
578.00,7.651267,25.18999,-0.000173,24.019340,-0.0077,1.469
580.00,7.651301,25.18915,-0.000173,24.019253,-0.0077,1.469
582.00,7.651179,25.18901,-0.000172,24.019422,-0.0077,1.469
584.00,7.650640,25.18941,-0.000173,24.019367,-0.0077,1.469
586.00,7.650225,25.18977,-0.000173,24.019693,-0.0076,1.469
588.00,7.650317,25.18959,-0.000174,24.019079,-0.0076,1.469
590.00,7.650011,25.19017,-0.000174,24.019068,-0.0077,1.469
592.00,7.649206,25.19005,-0.000174,24.019915,-0.0077,1.470
594.00,7.648664,25.19027,-0.000172,24.019182,-0.0077,1.469
596.00,7.648741,25.18964,-0.000172,24.019721,-0.0076,1.469
598.00,7.648768,25.18922,-0.000173,24.019037,-0.0077,1.469
600.00,7.649090,25.18951,-0.000172,24.019121,-0.0077,1.469
@1,2.0000,4.0
602.00,7.649110,25.18975,-0.000173,24.019438,-0.0077,1.469
604.00,7.647603,25.18949,-0.000172,24.019730,-0.0077,1.469
606.00,7.641075,25.18930,-0.000171,24.019844,-0.0077,1.468
608.00,7.629537,25.18924,-0.000173,24.019953,-0.0077,1.469
610.00,7.595644,25.19071,-0.000172,24.020029,-0.0077,1.469
612.00,7.568209,25.18880,-0.000173,24.019228,-0.0077,1.470
614.00,7.564636,25.18962,-0.000173,24.019173,-0.0077,1.470
616.00,7.568352,25.18998,-0.000174,24.019242,-0.0076,1.470
618.00,7.571895,25.19008,-0.000173,24.019215,-0.0076,1.470
620.00,7.574736,25.18979,-0.000173,24.018999,-0.0077,1.470
622.00,7.577700,25.19033,-0.000173,24.019280,-0.0077,1.469
624.00,7.581111,25.19035,-0.000174,24.019597,-0.0077,1.469
626.00,7.584711,25.19015,-0.000172,24.019654,-0.0077,1.469
628.00,7.589652,25.19013,-0.000171,24.019313,-0.0077,1.469
630.00,7.595082,25.19098,-0.000172,24.019079,-0.0077,1.470
632.00,7.599929,25.19068,-0.000172,24.019055,-0.0077,1.469
634.00,7.604372,25.19024,-0.000172,24.020281,-0.0076,1.469
636.00,7.608516,25.19057,-0.000173,24.019726,-0.0077,1.470
638.00,7.612297,25.18967,-0.000173,24.019869,-0.0076,1.469
640.00,7.615581,25.18950,-0.000174,24.019442,-0.0077,1.470
642.00,7.618232,25.18923,-0.000172,24.018800,-0.0077,1.470
644.00,7.622194,25.18974,-0.000172,24.019423,-0.0077,1.469
646.00,7.625087,25.19005,-0.000173,24.019367,-0.0077,1.469
648.00,7.627503,25.18972,-0.000172,24.019724,-0.0077,1.469
650.00,7.629325,25.19054,-0.000171,24.019202,-0.0077,1.469
652.00,7.630462,25.19034,-0.000173,24.019737,-0.0077,1.469
654.00,7.630951,25.19040,-0.000173,24.019722,-0.0077,1.469
656.00,7.632248,25.19080,-0.000172,24.019240,-0.0077,1.469
658.00,7.633328,25.19055,-0.000174,24.019603,-0.0077,1.470
660.00,7.634303,25.18942,-0.000173,24.019396,-0.0077,1.470
662.00,7.634715,25.18928,-0.000173,24.019559,-0.0076,1.469
664.00,7.635038,25.19032,-0.000174,24.019333,-0.0077,1.469
666.00,7.636177,25.18956,-0.000173,24.019599,-0.0076,1.470
668.00,7.635934,25.18941,-0.000173,24.019900,-0.0077,1.470
670.00,7.636542,25.19019,-0.000173,24.019454,-0.0077,1.469
672.00,7.637724,25.19083,-0.000172,24.020054,-0.0076,1.469
674.00,7.639124,25.18967,-0.000172,24.019684,-0.0076,1.470
676.00,7.639153,25.19011,-0.000172,24.019945,-0.0076,1.469
678.00,7.638615,25.19058,-0.000172,24.019282,-0.0077,1.469
680.00,7.639142,25.19025,-0.000171,24.019953,-0.0076,1.470
682.00,7.639485,25.19035,-0.000172,24.019625,-0.0076,1.469
684.00,7.639859,25.19004,-0.000172,24.019398,-0.0077,1.468
686.00,7.638829,25.18983,-0.000172,24.019590,-0.0077,1.470
688.00,7.638075,25.19019,-0.000172,24.019391,-0.0077,1.469
690.00,7.637942,25.19068,-0.000171,24.019739,-0.0077,1.469
692.00,7.638955,25.18971,-0.000171,24.020011,-0.0077,1.469
694.00,7.639815,25.18932,-0.000172,24.019632,-0.0077,1.469
696.00,7.639244,25.18909,-0.000172,24.020223,-0.0077,1.469
698.00,7.638943,25.18954,-0.000172,24.020098,-0.0077,1.469
700.00,7.638780,25.18985,-0.000172,24.019884,-0.0076,1.469
702.00,7.638814,25.18919,-0.000173,24.019449,-0.0077,1.469
704.00,7.638425,25.18951,-0.000172,24.019329,-0.0076,1.468
706.00,7.638357,25.18907,-0.000173,24.019260,-0.0077,1.469
708.00,7.637123,25.18916,-0.000173,24.019003,-0.0077,1.470
710.00,7.636673,25.18914,-0.000171,24.019260,-0.0077,1.468
712.00,7.637279,25.18896,-0.000173,24.019548,-0.0077,1.469
714.00,7.638224,25.18924,-0.000171,24.020072,-0.0077,1.469
716.00,7.637370,25.18932,-0.000173,24.018996,-0.0077,1.469
718.00,7.636575,25.18873,-0.000173,24.020139,-0.0077,1.469
720.00,7.636957,25.18926,-0.000172,24.019275,-0.0077,1.468
722.00,7.637376,25.18885,-0.000172,24.019643,-0.0077,1.469
724.00,7.637739,25.18868,-0.000172,24.019735,-0.0077,1.469
726.00,7.637736,25.18895,-0.000172,24.019628,-0.0077,1.469
728.00,7.637526,25.18887,-0.000172,24.019532,-0.0077,1.469
730.00,7.637555,25.18827,-0.000172,24.019717,-0.0077,1.469
732.00,7.638142,25.18943,-0.000172,24.019855,-0.0077,1.469
734.00,7.638078,25.18982,-0.000172,24.019507,-0.0077,1.469
736.00,7.637089,25.18963,-0.000172,24.019329,-0.0077,1.469
738.00,7.637746,25.19048,-0.000173,24.019661,-0.0077,1.469
740.00,7.637780,25.18948,-0.000172,24.019681,-0.0077,1.469
742.00,7.636911,25.19078,-0.000173,24.019447,-0.0077,1.470
744.00,7.636454,25.19110,-0.000171,24.019679,-0.0076,1.469
746.00,7.636522,25.19087,-0.000170,24.019940,-0.0077,1.469
748.00,7.636380,25.19093,-0.000172,24.019626,-0.0077,1.469
750.00,7.636205,25.19114,-0.000172,24.019829,-0.0076,1.469
752.00,7.636037,25.19087,-0.000171,24.019251,-0.0077,1.469
754.00,7.636201,25.19059,-0.000172,24.019371,-0.0077,1.469
756.00,7.636321,25.19025,-0.000172,24.019113,-0.0077,1.469
758.00,7.634914,25.18989,-0.000172,24.019889,-0.0077,1.469
760.00,7.634309,25.19021,-0.000173,24.020125,-0.0076,1.470
762.00,7.634352,25.19065,-0.000173,24.019831,-0.0077,1.470
764.00,7.634554,25.19037,-0.000173,24.020045,-0.0077,1.469
766.00,7.634055,25.19083,-0.000172,24.019777,-0.0076,1.468
768.00,7.634124,25.19077,-0.000172,24.018952,-0.0077,1.469
770.00,7.633964,25.19062,-0.000172,24.019436,-0.0077,1.469
772.00,7.633190,25.19008,-0.000172,24.019761,-0.0077,1.469
774.00,7.633721,25.19078,-0.000173,24.019122,-0.0077,1.469
776.00,7.633189,25.19191,-0.000173,24.019965,-0.0077,1.470
778.00,7.632572,25.19231,-0.000173,24.019762,-0.0077,1.469
780.00,7.632394,25.19259,-0.000173,24.019831,-0.0077,1.469
782.00,7.632969,25.19187,-0.000173,24.019394,-0.0077,1.470
784.00,7.632719,25.19130,-0.000173,24.019617,-0.0076,1.469
786.00,7.632439,25.19164,-0.000172,24.019755,-0.0077,1.469
788.00,7.632319,25.19164,-0.000171,24.020058,-0.0077,1.469
790.00,7.631933,25.19154,-0.000172,24.019628,-0.0076,1.469
792.00,7.632151,25.19165,-0.000173,24.019045,-0.0076,1.469
794.00,7.632648,25.19120,-0.000173,24.019478,-0.0077,1.469
796.00,7.632994,25.19136,-0.000172,24.019307,-0.0077,1.469
798.00,7.632154,25.19120,-0.000173,24.019606,-0.0077,1.469
800.00,7.631853,25.19123,-0.000172,24.018968,-0.0077,1.469
802.00,7.632016,25.19108,-0.000172,24.018847,-0.0076,1.469
804.00,7.632117,25.19130,-0.000172,24.018936,-0.0077,1.469
806.00,7.631767,25.19068,-0.000172,24.019188,-0.0076,1.469
808.00,7.631416,25.19059,-0.000172,24.019481,-0.0077,1.469
810.00,7.631046,25.19092,-0.000174,24.019699,-0.0077,1.469
812.00,7.631263,25.19192,-0.000174,24.019550,-0.0077,1.469
814.00,7.631231,25.19074,-0.000173,24.019570,-0.0077,1.469
816.00,7.631327,25.19100,-0.000172,24.019645,-0.0077,1.469
818.00,7.631083,25.19182,-0.000172,24.020170,-0.0077,1.470
820.00,7.630127,25.19139,-0.000174,24.019612,-0.0077,1.469
822.00,7.629649,25.19200,-0.000173,24.020263,-0.0077,1.469
824.00,7.630073,25.19105,-0.000172,24.019345,-0.0077,1.470
826.00,7.630943,25.19089,-0.000172,24.019445,-0.0076,1.470
828.00,7.630769,25.19101,-0.000173,24.019494,-0.0077,1.469
830.00,7.629869,25.19189,-0.000172,24.019454,-0.0077,1.469
832.00,7.630089,25.19098,-0.000173,24.019219,-0.0076,1.469
834.00,7.630508,25.19116,-0.000174,24.020252,-0.0077,1.469
836.00,7.629583,25.19208,-0.000173,24.018851,-0.0077,1.469
838.00,7.629920,25.19251,-0.000172,24.019173,-0.0077,1.470
840.00,7.629028,25.19163,-0.000173,24.019364,-0.0077,1.470
842.00,7.628186,25.19226,-0.000173,24.019257,-0.0077,1.470
844.00,7.627878,25.19257,-0.000174,24.019509,-0.0077,1.469
846.00,7.627324,25.19273,-0.000173,24.019590,-0.0077,1.469
848.00,7.628343,25.19216,-0.000173,24.019737,-0.0077,1.469
850.00,7.628983,25.19202,-0.000173,24.019657,-0.0076,1.469
852.00,7.629341,25.19223,-0.000172,24.019190,-0.0076,1.470
854.00,7.628897,25.19225,-0.000172,24.020031,-0.0076,1.469
856.00,7.629122,25.19119,-0.000171,24.019151,-0.0077,1.469
858.00,7.628897,25.19074,-0.000173,24.019458,-0.0077,1.469
860.00,7.627971,25.19114,-0.000172,24.019621,-0.0077,1.469
862.00,7.627772,25.19112,-0.000172,24.019327,-0.0077,1.469
864.00,7.627187,25.19148,-0.000173,24.019113,-0.0077,1.470
866.00,7.626940,25.19165,-0.000173,24.019469,-0.0077,1.469
868.00,7.627412,25.19129,-0.000173,24.019742,-0.0077,1.469
870.00,7.627411,25.19141,-0.000173,24.019318,-0.0077,1.469
872.00,7.627648,25.19093,-0.000173,24.019474,-0.0076,1.469
874.00,7.626995,25.19067,-0.000172,24.019383,-0.0077,1.470
876.00,7.626896,25.19060,-0.000173,24.019458,-0.0077,1.469
878.00,7.626813,25.18980,-0.000174,24.018974,-0.0076,1.470
880.00,7.626712,25.19151,-0.000172,24.019300,-0.0077,1.470
882.00,7.626102,25.19155,-0.000172,24.019023,-0.0076,1.470
884.00,7.626123,25.19123,-0.000173,24.020071,-0.0077,1.469
886.00,7.625860,25.19137,-0.000172,24.019712,-0.0077,1.469
888.00,7.625918,25.19111,-0.000173,24.020060,-0.0076,1.469
890.00,7.626826,25.19038,-0.000172,24.019376,-0.0077,1.469
892.00,7.627087,25.19136,-0.000172,24.019411,-0.0077,1.469
894.00,7.626566,25.19173,-0.000171,24.019407,-0.0077,1.469
896.00,7.626289,25.19178,-0.000173,24.019344,-0.0077,1.469
898.00,7.625307,25.19288,-0.000172,24.019489,-0.0077,1.469
900.00,7.625247,25.19187,-0.000172,24.019806,-0.0077,1.469
902.00,7.625182,25.19204,-0.000171,24.019886,-0.0077,1.469
904.00,7.625869,25.19216,-0.000173,24.019240,-0.0076,1.469
906.00,7.625249,25.19132,-0.000173,24.019345,-0.0077,1.469
908.00,7.624478,25.19090,-0.000172,24.019496,-0.0077,1.469
910.00,7.624243,25.19114,-0.000173,24.019090,-0.0077,1.470
912.00,7.623875,25.19168,-0.000172,24.019625,-0.0076,1.470
914.00,7.624027,25.19172,-0.000172,24.019635,-0.0076,1.469
916.00,7.624001,25.19218,-0.000172,24.020020,-0.0077,1.469
918.00,7.623314,25.19205,-0.000172,24.019730,-0.0077,1.469
920.00,7.623300,25.19222,-0.000172,24.019556,-0.0076,1.469
922.00,7.623849,25.19128,-0.000172,24.019558,-0.0077,1.469
924.00,7.624587,25.19125,-0.000171,24.019645,-0.0077,1.469
926.00,7.623173,25.19135,-0.000172,24.019534,-0.0077,1.469
928.00,7.622518,25.19147,-0.000172,24.019728,-0.0077,1.470
930.00,7.622710,25.19109,-0.000171,24.019868,-0.0077,1.469
932.00,7.622499,25.19148,-0.000172,24.019610,-0.0077,1.469
934.00,7.621518,25.19147,-0.000171,24.019389,-0.0077,1.469
936.00,7.621619,25.19159,-0.000172,24.019012,-0.0077,1.470
938.00,7.621778,25.19148,-0.000172,24.019987,-0.0076,1.469
940.00,7.621820,25.19162,-0.000172,24.019530,-0.0076,1.469
942.00,7.621456,25.19219,-0.000172,24.020199,-0.0077,1.469
944.00,7.620980,25.19209,-0.000171,24.019746,-0.0077,1.469
946.00,7.620735,25.19255,-0.000172,24.019405,-0.0077,1.469
948.00,7.620439,25.19113,-0.000172,24.019248,-0.0077,1.469
950.00,7.620794,25.19149,-0.000172,24.019063,-0.0077,1.470
952.00,7.619932,25.19211,-0.000173,24.019313,-0.0077,1.469
954.00,7.619554,25.19234,-0.000170,24.019661,-0.0077,1.469
956.00,7.619747,25.19229,-0.000172,24.019938,-0.0077,1.469
958.00,7.619521,25.19190,-0.000172,24.019815,-0.0076,1.469
960.00,7.620330,25.19179,-0.000171,24.020138,-0.0076,1.470
962.00,7.620739,25.19224,-0.000173,24.020058,-0.0077,1.469
964.00,7.620763,25.19208,-0.000174,24.019880,-0.0077,1.469
966.00,7.619746,25.19291,-0.000173,24.019724,-0.0077,1.470
968.00,7.620498,25.19245,-0.000173,24.019898,-0.0077,1.470
970.00,7.620123,25.19207,-0.000173,24.019407,-0.0076,1.470
972.00,7.619943,25.19238,-0.000172,24.020016,-0.0076,1.469
974.00,7.620886,25.19235,-0.000171,24.019849,-0.0077,1.469
976.00,7.620902,25.19204,-0.000171,24.019440,-0.0077,1.469
978.00,7.619870,25.19189,-0.000171,24.020270,-0.0077,1.469
980.00,7.619983,25.19159,-0.000171,24.019808,-0.0077,1.469
982.00,7.620028,25.19196,-0.000171,24.018981,-0.0077,1.470
984.00,7.618414,25.19183,-0.000172,24.019199,-0.0077,1.470
986.00,7.617851,25.19179,-0.000172,24.020234,-0.0077,1.469
988.00,7.617581,25.19177,-0.000173,24.019935,-0.0077,1.470
990.00,7.617851,25.19095,-0.000174,24.020083,-0.0077,1.470
992.00,7.617245,25.19090,-0.000173,24.019717,-0.0077,1.469
994.00,7.617230,25.19085,-0.000172,24.019936,-0.0076,1.469
996.00,7.617533,25.19120,-0.000173,24.019911,-0.0077,1.469
998.00,7.617150,25.19131,-0.000173,24.019652,-0.0077,1.470
1000.00,7.617796,25.19091,-0.000173,24.019025,-0.0076,1.470
1002.00,7.618222,25.19076,-0.000172,24.019249,-0.0077,1.469
1004.00,7.617844,25.19076,-0.000173,24.019460,-0.0077,1.469
1006.00,7.617098,25.19082,-0.000172,24.019761,-0.0077,1.469
1008.00,7.618071,25.19114,-0.000172,24.019376,-0.0077,1.470
1010.00,7.618157,25.18982,-0.000173,24.019237,-0.0077,1.469
1012.00,7.617663,25.19018,-0.000172,24.020101,-0.0077,1.469
1014.00,7.617612,25.19125,-0.000173,24.019284,-0.0076,1.469
1016.00,7.617118,25.19136,-0.000173,24.019405,-0.0077,1.469
1018.00,7.616844,25.19033,-0.000173,24.019340,-0.0077,1.470
1020.00,7.617472,25.19110,-0.000174,24.020054,-0.0077,1.470
1022.00,7.617117,25.19138,-0.000173,24.019309,-0.0077,1.469
1024.00,7.617622,25.19174,-0.000175,24.019592,-0.0076,1.470
1026.00,7.617561,25.19115,-0.000174,24.019547,-0.0077,1.469
1028.00,7.616754,25.19051,-0.000171,24.019808,-0.0077,1.469
1030.00,7.616584,25.19109,-0.000171,24.019715,-0.0077,1.469
1032.00,7.616687,25.19123,-0.000171,24.019652,-0.0076,1.469
1034.00,7.616273,25.19082,-0.000171,24.019985,-0.0076,1.470
1036.00,7.616241,25.19048,-0.000172,24.019548,-0.0077,1.470
1038.00,7.615872,25.19145,-0.000173,24.019329,-0.0077,1.469
1040.00,7.615799,25.19108,-0.000173,24.019583,-0.0077,1.469
1042.00,7.616103,25.19124,-0.000173,24.019844,-0.0077,1.469
1044.00,7.615923,25.19047,-0.000173,24.019927,-0.0077,1.469
1046.00,7.615228,25.19050,-0.000173,24.019699,-0.0077,1.470
1048.00,7.615074,25.19150,-0.000173,24.019635,-0.0077,1.470
1050.00,7.614686,25.19148,-0.000174,24.019387,-0.0077,1.469
1052.00,7.614430,25.19057,-0.000173,24.018910,-0.0077,1.469
1054.00,7.614333,25.19117,-0.000173,24.019577,-0.0077,1.469
1056.00,7.614360,25.19116,-0.000174,24.019891,-0.0077,1.469
1058.00,7.614269,25.19065,-0.000172,24.019581,-0.0077,1.469
1060.00,7.615116,25.19068,-0.000172,24.019759,-0.0077,1.470
1062.00,7.614167,25.19119,-0.000172,24.020078,-0.0077,1.469
1064.00,7.613817,25.19104,-0.000172,24.019529,-0.0077,1.470
1066.00,7.614007,25.19155,-0.000173,24.019126,-0.0077,1.470
1068.00,7.613647,25.19116,-0.000174,24.019732,-0.0077,1.469
1070.00,7.612978,25.19095,-0.000174,24.019413,-0.0077,1.470
1072.00,7.612617,25.19031,-0.000173,24.019567,-0.0077,1.470
1074.00,7.612935,25.19121,-0.000173,24.019153,-0.0077,1.469
1076.00,7.612837,25.19101,-0.000174,24.019304,-0.0077,1.469
1078.00,7.613149,25.19186,-0.000173,24.018950,-0.0077,1.470
1080.00,7.613134,25.19153,-0.000172,24.019590,-0.0077,1.470
1082.00,7.612735,25.19190,-0.000172,24.019931,-0.0077,1.470
1084.00,7.612183,25.19288,-0.000171,24.019795,-0.0077,1.469
1086.00,7.611080,25.19163,-0.000173,24.019367,-0.0077,1.469
1088.00,7.611001,25.19114,-0.000174,24.019037,-0.0077,1.470
1090.00,7.611912,25.19219,-0.000174,24.019307,-0.0077,1.470
1092.00,7.611787,25.19193,-0.000173,24.019585,-0.0077,1.469
1094.00,7.610904,25.19217,-0.000173,24.019405,-0.0077,1.470
1096.00,7.611611,25.19237,-0.000173,24.019233,-0.0077,1.469
1098.00,7.612363,25.19186,-0.000172,24.019405,-0.0077,1.470
1100.00,7.611936,25.19240,-0.000172,24.019079,-0.0077,1.470
1102.00,7.611934,25.19154,-0.000173,24.019768,-0.0077,1.470
1104.00,7.612060,25.19261,-0.000173,24.020011,-0.0077,1.470
1106.00,7.612089,25.19194,-0.000173,24.019324,-0.0077,1.470
1108.00,7.611335,25.19171,-0.000172,24.019857,-0.0077,1.470
1110.00,7.610868,25.19269,-0.000173,24.019688,-0.0076,1.469
1112.00,7.610624,25.19240,-0.000172,24.019240,-0.0077,1.470
1114.00,7.610843,25.19280,-0.000174,24.019403,-0.0076,1.470
1116.00,7.610726,25.19274,-0.000173,24.019518,-0.0076,1.470
1118.00,7.610024,25.19160,-0.000172,24.019799,-0.0077,1.470
1120.00,7.610730,25.19157,-0.000173,24.019257,-0.0077,1.470
1122.00,7.610629,25.19182,-0.000172,24.019338,-0.0077,1.470
1124.00,7.610488,25.19169,-0.000171,24.019338,-0.0077,1.469
1126.00,7.610213,25.19142,-0.000172,24.019839,-0.0077,1.470
1128.00,7.610226,25.19199,-0.000172,24.019893,-0.0077,1.470
1130.00,7.610301,25.19096,-0.000173,24.019242,-0.0077,1.470
1132.00,7.610392,25.19103,-0.000171,24.019688,-0.0077,1.469
1134.00,7.610043,25.19078,-0.000173,24.019481,-0.0077,1.469
1136.00,7.609328,25.19060,-0.000172,24.019132,-0.0077,1.469
1138.00,7.609919,25.19118,-0.000173,24.019944,-0.0077,1.469
1140.00,7.609096,25.19161,-0.000172,24.020027,-0.0077,1.469
1142.00,7.608673,25.19110,-0.000172,24.020005,-0.0077,1.470
1144.00,7.608507,25.19111,-0.000172,24.019565,-0.0077,1.470
1146.00,7.608364,25.19124,-0.000172,24.019519,-0.0076,1.469
1148.00,7.609016,25.19076,-0.000173,24.020489,-0.0077,1.470
1150.00,7.609493,25.19180,-0.000172,24.019289,-0.0077,1.470
1152.00,7.608924,25.19163,-0.000173,24.019902,-0.0077,1.470
1154.00,7.609533,25.19169,-0.000172,24.019822,-0.0077,1.470
1156.00,7.608886,25.19168,-0.000172,24.019782,-0.0077,1.470
1158.00,7.607678,25.19161,-0.000172,24.018764,-0.0077,1.469
1160.00,7.607569,25.19213,-0.000172,24.019224,-0.0077,1.470
1162.00,7.607395,25.19163,-0.000173,24.019851,-0.0077,1.470
1164.00,7.606756,25.19149,-0.000173,24.019262,-0.0077,1.469
1166.00,7.605880,25.19154,-0.000173,24.019438,-0.0077,1.470
1168.00,7.605667,25.19178,-0.000172,24.020007,-0.0077,1.470
1170.00,7.606463,25.19114,-0.000171,24.019518,-0.0077,1.470
1172.00,7.607674,25.19061,-0.000172,24.019659,-0.0077,1.470
1174.00,7.607728,25.19112,-0.000172,24.020036,-0.0077,1.470
1176.00,7.606914,25.19167,-0.000173,24.019552,-0.0077,1.470
1178.00,7.606067,25.19129,-0.000172,24.018758,-0.0077,1.470
1180.00,7.606397,25.19202,-0.000172,24.019306,-0.0077,1.470
1182.00,7.607128,25.19268,-0.000173,24.019824,-0.0077,1.470
1184.00,7.607558,25.19235,-0.000172,24.019802,-0.0077,1.470
1186.00,7.607338,25.19216,-0.000172,24.018914,-0.0077,1.469
1188.00,7.606580,25.19259,-0.000171,24.019389,-0.0077,1.470
1190.00,7.605438,25.19324,-0.000170,24.019574,-0.0077,1.470
1192.00,7.605802,25.19268,-0.000171,24.019907,-0.0077,1.470
1194.00,7.605804,25.19274,-0.000172,24.020355,-0.0077,1.470
1196.00,7.605719,25.19247,-0.000173,24.019500,-0.0077,1.470
1198.00,7.605969,25.19236,-0.000172,24.019853,-0.0077,1.470
1200.00,7.605891,25.19239,-0.000172,24.019400,-0.0076,1.469
@2,12.0000,24.0
1202.00,7.605356,25.19303,-0.000171,24.020132,-0.0077,1.469
1204.00,7.599828,25.19232,-0.000172,24.019813,-0.0077,1.470
1206.00,7.583908,25.19266,-0.000173,24.019828,-0.0077,1.468
1208.00,7.533926,25.19288,-0.000172,24.019815,-0.0077,1.468
1210.00,7.450843,25.19287,-0.000170,24.019652,-0.0077,1.468
1212.00,7.361183,25.19255,-0.000171,24.019597,-0.0077,1.470
1214.00,7.276269,25.19276,-0.000172,24.019944,-0.0077,1.470
1216.00,7.194247,25.19251,-0.000172,24.019851,-0.0077,1.470
1218.00,7.115298,25.19296,-0.000173,24.019469,-0.0076,1.470
1220.00,7.038831,25.19392,-0.000174,24.020310,-0.0077,1.472
1222.00,6.966909,25.19211,-0.000175,24.019931,-0.0077,1.472
1224.00,6.899558,25.19248,-0.000175,24.019741,-0.0076,1.471
1226.00,6.838947,25.19313,-0.000174,24.018968,-0.0077,1.471
1228.00,6.788481,25.19391,-0.000174,24.020040,-0.0077,1.471
1230.00,6.755972,25.19389,-0.000175,24.020223,-0.0077,1.471
1232.00,6.762714,25.19261,-0.000177,24.019445,-0.0077,1.472
1234.00,6.805877,25.19292,-0.000175,24.019931,-0.0077,1.472
1236.00,6.858758,25.19277,-0.000175,24.019835,-0.0077,1.471
1238.00,6.910916,25.19420,-0.000174,24.019681,-0.0077,1.471
1240.00,6.961297,25.19442,-0.000174,24.020009,-0.0077,1.470
1242.00,7.011695,25.19432,-0.000173,24.019761,-0.0077,1.470
1244.00,7.062005,25.19426,-0.000173,24.018831,-0.0077,1.470
1246.00,7.108687,25.19345,-0.000173,24.019135,-0.0077,1.470
1248.00,7.152469,25.19384,-0.000173,24.019432,-0.0077,1.469
1250.00,7.193422,25.19293,-0.000173,24.020014,-0.0077,1.470
1252.00,7.231116,25.19255,-0.000174,24.019985,-0.0077,1.470
1254.00,7.265303,25.19222,-0.000173,24.019909,-0.0077,1.470
1256.00,7.296003,25.19208,-0.000174,24.019612,-0.0077,1.471
1258.00,7.324367,25.19250,-0.000175,24.019403,-0.0077,1.471
1260.00,7.352800,25.19227,-0.000175,24.019753,-0.0077,1.470
1262.00,7.378781,25.19202,-0.000172,24.019829,-0.0077,1.469
1264.00,7.401991,25.19205,-0.000173,24.019286,-0.0077,1.469
1266.00,7.423266,25.19218,-0.000173,24.019425,-0.0077,1.470
1268.00,7.442691,25.19266,-0.000172,24.019974,-0.0077,1.470
1270.00,7.458261,25.19387,-0.000173,24.019157,-0.0077,1.470
1272.00,7.472168,25.19323,-0.000172,24.019159,-0.0077,1.470
1274.00,7.483110,25.19328,-0.000173,24.019686,-0.0077,1.470
1276.00,7.492228,25.19302,-0.000174,24.019409,-0.0077,1.470
1278.00,7.501051,25.19344,-0.000173,24.019675,-0.0077,1.470
1280.00,7.508609,25.19346,-0.000173,24.019438,-0.0077,1.469
1282.00,7.514628,25.19359,-0.000174,24.019264,-0.0076,1.470
1284.00,7.520817,25.19250,-0.000173,24.019325,-0.0077,1.470
1286.00,7.526631,25.19223,-0.000173,24.018689,-0.0077,1.470
1288.00,7.531118,25.19255,-0.000172,24.018880,-0.0077,1.470
1290.00,7.534347,25.19255,-0.000172,24.020268,-0.0077,1.470
1292.00,7.538051,25.19273,-0.000173,24.019751,-0.0077,1.470
1294.00,7.540766,25.19233,-0.000173,24.019483,-0.0077,1.470
1296.00,7.544117,25.19198,-0.000172,24.019471,-0.0077,1.470
1298.00,7.546682,25.19183,-0.000173,24.019799,-0.0077,1.470
1300.00,7.547590,25.19248,-0.000173,24.019166,-0.0077,1.470
1302.00,7.548439,25.19256,-0.000173,24.019936,-0.0076,1.470
1304.00,7.549276,25.19246,-0.000173,24.019775,-0.0077,1.470
1306.00,7.550829,25.19231,-0.000173,24.019325,-0.0077,1.470
1308.00,7.552006,25.19256,-0.000172,24.019474,-0.0077,1.470
1310.00,7.552717,25.19242,-0.000173,24.019378,-0.0077,1.470
1312.00,7.553901,25.19319,-0.000172,24.019539,-0.0077,1.469
1314.00,7.555243,25.19265,-0.000173,24.019478,-0.0077,1.470
1316.00,7.556739,25.19263,-0.000173,24.019576,-0.0077,1.470
1318.00,7.557557,25.19221,-0.000173,24.019383,-0.0077,1.470
1320.00,7.558813,25.19211,-0.000173,24.019581,-0.0077,1.469
1322.00,7.561045,25.19215,-0.000172,24.020027,-0.0077,1.470
1324.00,7.564128,25.19174,-0.000173,24.019895,-0.0077,1.469
1326.00,7.566189,25.19150,-0.000173,24.019480,-0.0077,1.470
1328.00,7.568585,25.19224,-0.000173,24.019113,-0.0077,1.470
1330.00,7.570317,25.19223,-0.000172,24.019010,-0.0077,1.470
1332.00,7.572451,25.19276,-0.000173,24.019126,-0.0077,1.470
1334.00,7.574996,25.19286,-0.000173,24.019474,-0.0077,1.470
1336.00,7.576560,25.19306,-0.000174,24.019418,-0.0077,1.470
1338.00,7.578451,25.19311,-0.000174,24.019623,-0.0077,1.470
1340.00,7.580003,25.19338,-0.000173,24.020295,-0.0077,1.469
1342.00,7.582063,25.19350,-0.000173,24.019467,-0.0077,1.470
1344.00,7.583881,25.19305,-0.000173,24.018865,-0.0077,1.470
1346.00,7.585314,25.19281,-0.000173,24.019144,-0.0077,1.470
1348.00,7.586242,25.19276,-0.000172,24.019485,-0.0077,1.470
1350.00,7.587399,25.19344,-0.000172,24.019490,-0.0077,1.470
1352.00,7.588547,25.19228,-0.000172,24.018976,-0.0077,1.470
1354.00,7.590065,25.19216,-0.000172,24.019157,-0.0077,1.469
1356.00,7.590936,25.19275,-0.000172,24.019628,-0.0076,1.470
1358.00,7.591416,25.19188,-0.000172,24.019849,-0.0077,1.470
1360.00,7.591674,25.19195,-0.000172,24.019681,-0.0077,1.470
1362.00,7.592756,25.19107,-0.000173,24.019122,-0.0077,1.470
1364.00,7.593453,25.19100,-0.000173,24.019092,-0.0077,1.470
1366.00,7.594154,25.19131,-0.000172,24.018943,-0.0077,1.470
1368.00,7.594368,25.19179,-0.000172,24.020078,-0.0077,1.470
1370.00,7.594420,25.19090,-0.000173,24.019422,-0.0077,1.470
1372.00,7.595022,25.19064,-0.000174,24.019427,-0.0077,1.470
1374.00,7.595663,25.19082,-0.000175,24.019068,-0.0077,1.471
1376.00,7.595820,25.19117,-0.000173,24.020333,-0.0077,1.470
1378.00,7.595935,25.19199,-0.000173,24.019639,-0.0077,1.470
1380.00,7.596080,25.19153,-0.000173,24.020060,-0.0077,1.470
1382.00,7.596517,25.19167,-0.000172,24.019686,-0.0077,1.470
1384.00,7.596184,25.19165,-0.000172,24.020226,-0.0077,1.470
1386.00,7.596024,25.19123,-0.000172,24.019617,-0.0077,1.470
1388.00,7.595712,25.19144,-0.000173,24.019295,-0.0077,1.470
1390.00,7.595656,25.19168,-0.000174,24.019583,-0.0076,1.469
1392.00,7.595701,25.19197,-0.000172,24.019461,-0.0077,1.470
1394.00,7.595612,25.19213,-0.000172,24.019233,-0.0077,1.471
1396.00,7.596183,25.19158,-0.000173,24.018945,-0.0077,1.471
1398.00,7.596098,25.19219,-0.000174,24.019106,-0.0077,1.470
1400.00,7.596291,25.19120,-0.000173,24.018571,-0.0077,1.469
1402.00,7.597021,25.19069,-0.000173,24.019144,-0.0077,1.470
1404.00,7.596991,25.19057,-0.000173,24.018992,-0.0077,1.470
1406.00,7.596963,25.19145,-0.000173,24.019494,-0.0077,1.470
1408.00,7.596966,25.19213,-0.000172,24.019909,-0.0077,1.470
1410.00,7.596240,25.19267,-0.000174,24.019017,-0.0077,1.471
1412.00,7.596518,25.19274,-0.000173,24.019498,-0.0077,1.471
1414.00,7.596729,25.19249,-0.000173,24.019514,-0.0077,1.470
1416.00,7.596749,25.19229,-0.000172,24.019895,-0.0077,1.470
1418.00,7.596309,25.19236,-0.000172,24.019654,-0.0077,1.470
1420.00,7.595600,25.19262,-0.000173,24.019516,-0.0077,1.470
1422.00,7.595351,25.19286,-0.000173,24.019897,-0.0077,1.470
1424.00,7.595084,25.19186,-0.000173,24.019063,-0.0077,1.470
1426.00,7.594703,25.19274,-0.000173,24.018526,-0.0077,1.471
1428.00,7.595079,25.19317,-0.000171,24.019322,-0.0077,1.470
1430.00,7.594678,25.19261,-0.000173,24.019262,-0.0077,1.470
1432.00,7.594031,25.19264,-0.000173,24.018909,-0.0077,1.470
1434.00,7.593926,25.19237,-0.000172,24.019222,-0.0077,1.470
1436.00,7.594811,25.19315,-0.000173,24.019494,-0.0077,1.470
1438.00,7.594496,25.19262,-0.000173,24.019817,-0.0077,1.470
1440.00,7.594914,25.19305,-0.000172,24.019982,-0.0077,1.470
1442.00,7.594463,25.19228,-0.000171,24.018865,-0.0077,1.470
1444.00,7.593815,25.19183,-0.000173,24.019316,-0.0077,1.471
1446.00,7.593603,25.19163,-0.000172,24.019300,-0.0077,1.470
1448.00,7.593478,25.19135,-0.000172,24.019955,-0.0077,1.470
1450.00,7.593684,25.19103,-0.000173,24.019474,-0.0077,1.470
1452.00,7.593998,25.19152,-0.000173,24.018774,-0.0077,1.470
1454.00,7.594293,25.19115,-0.000173,24.019458,-0.0077,1.470
1456.00,7.594097,25.19159,-0.000174,24.019924,-0.0077,1.470
1458.00,7.593184,25.19212,-0.000174,24.019034,-0.0077,1.470
1460.00,7.592717,25.19157,-0.000172,24.019616,-0.0077,1.470
1462.00,7.593218,25.19223,-0.000171,24.019119,-0.0077,1.469
1464.00,7.593894,25.19243,-0.000172,24.018919,-0.0077,1.470
1466.00,7.593669,25.19203,-0.000174,24.019456,-0.0077,1.470
1468.00,7.593489,25.19150,-0.000173,24.018985,-0.0077,1.470
1470.00,7.593023,25.19115,-0.000174,24.019556,-0.0077,1.470
1472.00,7.593212,25.19200,-0.000173,24.020107,-0.0077,1.470
1474.00,7.592816,25.19155,-0.000173,24.019813,-0.0077,1.470
1476.00,7.592267,25.19157,-0.000172,24.018939,-0.0077,1.470
1478.00,7.591880,25.19151,-0.000172,24.018854,-0.0077,1.469
1480.00,7.591556,25.19200,-0.000172,24.019605,-0.0077,1.470
1482.00,7.590889,25.19202,-0.000174,24.019567,-0.0077,1.470
1484.00,7.592006,25.19206,-0.000174,24.019576,-0.0077,1.470
1486.00,7.592774,25.19171,-0.000173,24.019367,-0.0077,1.470
1488.00,7.592584,25.19259,-0.000172,24.018909,-0.0077,1.469
1490.00,7.591886,25.19203,-0.000172,24.019257,-0.0077,1.470
1492.00,7.590998,25.19259,-0.000173,24.019701,-0.0077,1.471
1494.00,7.590866,25.19181,-0.000173,24.019960,-0.0077,1.471
1496.00,7.590759,25.19196,-0.000173,24.019483,-0.0077,1.470
1498.00,7.591540,25.19240,-0.000173,24.019017,-0.0077,1.470
1500.00,7.591942,25.19268,-0.000172,24.019668,-0.0077,1.470
1502.00,7.591551,25.19270,-0.000172,24.018928,-0.0077,1.470
1504.00,7.591260,25.19259,-0.000172,24.019463,-0.0076,1.470
1506.00,7.591145,25.19136,-0.000173,24.019277,-0.0077,1.471
1508.00,7.590394,25.19243,-0.000173,24.019726,-0.0077,1.470
1510.00,7.589797,25.19239,-0.000172,24.019215,-0.0077,1.470
1512.00,7.590262,25.19249,-0.000172,24.019701,-0.0077,1.470
1514.00,7.589672,25.19227,-0.000172,24.019500,-0.0077,1.470
1516.00,7.590220,25.19238,-0.000173,24.019333,-0.0077,1.470
1518.00,7.590862,25.19247,-0.000173,24.019166,-0.0077,1.470
1520.00,7.590631,25.19195,-0.000173,24.019034,-0.0077,1.470
1522.00,7.589913,25.19306,-0.000173,24.019378,-0.0077,1.470
1524.00,7.589753,25.19352,-0.000173,24.019706,-0.0077,1.470
1526.00,7.589966,25.19229,-0.000173,24.019385,-0.0077,1.470
1528.00,7.590022,25.19274,-0.000173,24.018706,-0.0077,1.471
1530.00,7.589178,25.19261,-0.000173,24.018530,-0.0077,1.470
1532.00,7.588164,25.19214,-0.000173,24.019387,-0.0077,1.470
1534.00,7.588207,25.19321,-0.000173,24.019480,-0.0077,1.470
1536.00,7.588920,25.19295,-0.000173,24.019005,-0.0077,1.470
1538.00,7.588059,25.19257,-0.000172,24.019097,-0.0077,1.471
1540.00,7.587669,25.19259,-0.000172,24.019385,-0.0077,1.471
1542.00,7.588074,25.19213,-0.000172,24.019235,-0.0077,1.470
1544.00,7.587852,25.19283,-0.000172,24.019931,-0.0077,1.470
1546.00,7.587460,25.19272,-0.000172,24.019868,-0.0077,1.470
1548.00,7.587620,25.19273,-0.000172,24.019173,-0.0077,1.470
1550.00,7.587795,25.19330,-0.000172,24.018700,-0.0077,1.470
1552.00,7.587472,25.19298,-0.000173,24.018834,-0.0077,1.471
1554.00,7.587167,25.19268,-0.000173,24.019753,-0.0077,1.470
1556.00,7.586812,25.19291,-0.000172,24.020040,-0.0077,1.470
1558.00,7.586865,25.19319,-0.000173,24.019282,-0.0077,1.471
1560.00,7.587460,25.19298,-0.000172,24.019023,-0.0077,1.470
1562.00,7.587241,25.19255,-0.000171,24.019614,-0.0077,1.470
1564.00,7.587074,25.19242,-0.000173,24.020221,-0.0077,1.470
1566.00,7.586449,25.19295,-0.000173,24.019345,-0.0077,1.471
1568.00,7.586707,25.19306,-0.000173,24.019137,-0.0077,1.471
1570.00,7.586411,25.19243,-0.000173,24.019451,-0.0077,1.470
1572.00,7.585645,25.19276,-0.000173,24.019380,-0.0077,1.470
1574.00,7.585979,25.19301,-0.000172,24.019133,-0.0077,1.470
1576.00,7.585902,25.19354,-0.000173,24.019177,-0.0077,1.470
1578.00,7.586747,25.19316,-0.000173,24.019199,-0.0077,1.470
1580.00,7.587478,25.19304,-0.000173,24.019940,-0.0077,1.470
1582.00,7.587607,25.19319,-0.000173,24.019345,-0.0077,1.470
1584.00,7.587786,25.19290,-0.000171,24.019541,-0.0077,1.470
1586.00,7.586866,25.19156,-0.000172,24.019331,-0.0077,1.471
1588.00,7.586220,25.19164,-0.000171,24.019610,-0.0077,1.470
1590.00,7.585616,25.19261,-0.000171,24.019246,-0.0077,1.470
1592.00,7.585148,25.19287,-0.000172,24.019161,-0.0077,1.470
1594.00,7.584860,25.19255,-0.000172,24.019075,-0.0077,1.470
1596.00,7.584797,25.19291,-0.000173,24.019826,-0.0077,1.471
1598.00,7.584937,25.19199,-0.000173,24.019539,-0.0077,1.471
1600.00,7.584739,25.19150,-0.000174,24.019550,-0.0077,1.470
1602.00,7.585598,25.19153,-0.000173,24.019394,-0.0077,1.470
1604.00,7.585625,25.19197,-0.000172,24.019313,-0.0077,1.470
1606.00,7.585571,25.19191,-0.000172,24.019092,-0.0077,1.470
1608.00,7.585185,25.19163,-0.000172,24.019481,-0.0077,1.470
1610.00,7.584437,25.19178,-0.000174,24.019588,-0.0077,1.470
1612.00,7.584189,25.19208,-0.000172,24.019345,-0.0077,1.471
1614.00,7.585181,25.19215,-0.000171,24.019005,-0.0077,1.470
1616.00,7.586017,25.19238,-0.000172,24.019826,-0.0077,1.470
1618.00,7.585845,25.19227,-0.000173,24.019967,-0.0077,1.470
1620.00,7.586141,25.19180,-0.000172,24.019373,-0.0077,1.470
1622.00,7.585489,25.19174,-0.000172,24.019199,-0.0077,1.471
1624.00,7.585024,25.19173,-0.000173,24.019155,-0.0077,1.471
1626.00,7.584559,25.19172,-0.000173,24.019432,-0.0077,1.471
1628.00,7.584407,25.19182,-0.000173,24.019839,-0.0076,1.471
1630.00,7.583642,25.19115,-0.000172,24.019090,-0.0077,1.470
1632.00,7.583417,25.19125,-0.000173,24.019916,-0.0077,1.470
1634.00,7.583099,25.19166,-0.000174,24.019645,-0.0077,1.470
1636.00,7.583484,25.19184,-0.000173,24.019552,-0.0077,1.471
1638.00,7.584241,25.19168,-0.000172,24.019249,-0.0077,1.470
1640.00,7.584129,25.19172,-0.000173,24.019347,-0.0077,1.471
1642.00,7.583136,25.19285,-0.000171,24.019532,-0.0076,1.470
1644.00,7.582981,25.19314,-0.000171,24.019095,-0.0077,1.471
1646.00,7.583118,25.19273,-0.000172,24.019539,-0.0077,1.470
1648.00,7.582852,25.19244,-0.000172,24.019674,-0.0077,1.470
1650.00,7.581922,25.19249,-0.000173,24.019282,-0.0077,1.471
1652.00,7.581600,25.19265,-0.000173,24.019929,-0.0077,1.471
1654.00,7.581896,25.19340,-0.000174,24.019427,-0.0077,1.471
1656.00,7.582133,25.19338,-0.000173,24.019519,-0.0077,1.471
1658.00,7.583092,25.19288,-0.000173,24.020067,-0.0077,1.470
1660.00,7.583582,25.19215,-0.000173,24.019456,-0.0077,1.470
1662.00,7.583851,25.19215,-0.000173,24.019576,-0.0077,1.471
1664.00,7.583472,25.19326,-0.000173,24.019427,-0.0077,1.471
1666.00,7.582912,25.19226,-0.000173,24.019708,-0.0077,1.470
1668.00,7.582964,25.19269,-0.000172,24.019166,-0.0077,1.470
1670.00,7.582286,25.19272,-0.000174,24.019697,-0.0077,1.471
1672.00,7.581308,25.19282,-0.000173,24.019539,-0.0077,1.470
1674.00,7.580630,25.19310,-0.000173,24.018740,-0.0077,1.470
1676.00,7.580987,25.19330,-0.000173,24.020078,-0.0077,1.471
1678.00,7.580998,25.19362,-0.000173,24.019668,-0.0077,1.471
1680.00,7.581229,25.19375,-0.000173,24.019402,-0.0077,1.470
1682.00,7.581491,25.19346,-0.000172,24.019233,-0.0077,1.470
1684.00,7.580648,25.19354,-0.000172,24.019855,-0.0077,1.470
1686.00,7.580593,25.19373,-0.000172,24.019688,-0.0077,1.470
1688.00,7.580821,25.19330,-0.000172,24.019222,-0.0077,1.470
1690.00,7.580594,25.19306,-0.000173,24.019585,-0.0077,1.471
1692.00,7.580605,25.19294,-0.000172,24.019519,-0.0077,1.471
1694.00,7.580649,25.19356,-0.000173,24.019255,-0.0077,1.470
1696.00,7.580225,25.19326,-0.000173,24.019699,-0.0077,1.471
1698.00,7.580135,25.19358,-0.000173,24.019340,-0.0077,1.470
1700.00,7.580065,25.19323,-0.000173,24.019124,-0.0077,1.470
1702.00,7.580407,25.19281,-0.000172,24.019431,-0.0076,1.471
1704.00,7.580232,25.19270,-0.000174,24.019496,-0.0077,1.471
1706.00,7.579796,25.19267,-0.000173,24.019548,-0.0076,1.471
1708.00,7.579569,25.19286,-0.000173,24.019400,-0.0077,1.471
1710.00,7.579544,25.19338,-0.000172,24.019318,-0.0076,1.470
1712.00,7.579035,25.19355,-0.000172,24.020208,-0.0076,1.470
1714.00,7.579507,25.19326,-0.000171,24.019652,-0.0077,1.470
1716.00,7.579539,25.19326,-0.000173,24.020065,-0.0077,1.471
1718.00,7.578982,25.19292,-0.000173,24.019757,-0.0077,1.471
1720.00,7.579465,25.19296,-0.000172,24.019641,-0.0077,1.470
1722.00,7.578747,25.19363,-0.000172,24.019610,-0.0077,1.470
1724.00,7.578453,25.19359,-0.000173,24.019197,-0.0077,1.471
1726.00,7.578580,25.19333,-0.000173,24.019532,-0.0077,1.470
1728.00,7.578013,25.19271,-0.000172,24.019228,-0.0077,1.470
1730.00,7.579032,25.19234,-0.000173,24.019639,-0.0077,1.470
1732.00,7.579028,25.19313,-0.000172,24.019657,-0.0077,1.470
1734.00,7.578840,25.19331,-0.000173,24.019617,-0.0077,1.471
1736.00,7.577573,25.19323,-0.000173,24.019019,-0.0077,1.471
1738.00,7.577549,25.19304,-0.000173,24.019383,-0.0077,1.471
1740.00,7.578275,25.19235,-0.000173,24.019587,-0.0077,1.471
1742.00,7.578388,25.19241,-0.000174,24.019391,-0.0077,1.470
1744.00,7.578474,25.19273,-0.000173,24.019730,-0.0077,1.471
1746.00,7.578567,25.19342,-0.000172,24.019641,-0.0077,1.470
1748.00,7.578236,25.19321,-0.000172,24.019206,-0.0077,1.471
1750.00,7.577474,25.19286,-0.000174,24.018943,-0.0077,1.470
1752.00,7.577232,25.19323,-0.000173,24.018916,-0.0077,1.471
1754.00,7.577611,25.19371,-0.000174,24.019985,-0.0077,1.471
1756.00,7.577076,25.19461,-0.000172,24.018987,-0.0077,1.470
1758.00,7.577334,25.19412,-0.000172,24.019034,-0.0077,1.471
1760.00,7.577685,25.19432,-0.000172,24.020109,-0.0077,1.471
1762.00,7.578270,25.19478,-0.000174,24.019991,-0.0077,1.471
1764.00,7.577731,25.19467,-0.000173,24.019641,-0.0077,1.470
1766.00,7.576834,25.19470,-0.000173,24.019454,-0.0077,1.470
1768.00,7.576118,25.19433,-0.000173,24.019654,-0.0077,1.471
1770.00,7.575939,25.19386,-0.000173,24.019151,-0.0077,1.471
1772.00,7.575611,25.19333,-0.000174,24.019043,-0.0077,1.471
1774.00,7.575148,25.19342,-0.000173,24.019255,-0.0077,1.470
1776.00,7.574745,25.19329,-0.000173,24.019561,-0.0077,1.471
1778.00,7.574736,25.19418,-0.000174,24.019286,-0.0077,1.471
1780.00,7.574681,25.19345,-0.000172,24.019364,-0.0077,1.471
1782.00,7.574078,25.19290,-0.000172,24.019813,-0.0077,1.471
1784.00,7.574125,25.19326,-0.000173,24.019759,-0.0077,1.470
1786.00,7.574970,25.19352,-0.000174,24.019293,-0.0077,1.470
1788.00,7.575707,25.19292,-0.000173,24.019161,-0.0077,1.471
1790.00,7.576282,25.19288,-0.000172,24.019518,-0.0077,1.471
1792.00,7.576482,25.19275,-0.000172,24.019933,-0.0077,1.470
1794.00,7.576043,25.19212,-0.000172,24.019739,-0.0077,1.470
1796.00,7.575466,25.19179,-0.000172,24.018691,-0.0077,1.470
1798.00,7.574936,25.19223,-0.000173,24.019329,-0.0076,1.471
1800.00,7.575704,25.19309,-0.000173,24.019478,-0.0077,1.471
@3,12.0000,24.0
1802.00,7.574872,25.19258,-0.000174,24.019697,-0.0077,1.470
1804.00,7.568977,25.19227,-0.000173,24.018814,-0.0077,1.470
1806.00,7.554886,25.19211,-0.000172,24.019277,-0.0077,1.469
1808.00,7.510443,25.19339,-0.000171,24.018981,-0.0077,1.469
1810.00,7.430007,25.19370,-0.000171,24.019628,-0.0077,1.469
1812.00,7.339973,25.19299,-0.000172,24.019496,-0.0077,1.469
1814.00,7.255965,25.19301,-0.000173,24.019889,-0.0077,1.471
1816.00,7.177202,25.19323,-0.000175,24.018631,-0.0077,1.471
1818.00,7.101374,25.19337,-0.000174,24.019093,-0.0077,1.471
1820.00,7.030542,25.19284,-0.000175,24.019063,-0.0077,1.471
1822.00,6.963325,25.19325,-0.000175,24.019188,-0.0077,1.471
1824.00,6.901073,25.19392,-0.000174,24.019663,-0.0077,1.471
1826.00,6.844458,25.19551,-0.000175,24.019509,-0.0077,1.472
1828.00,6.800208,25.19463,-0.000176,24.019371,-0.0077,1.472
1830.00,6.770332,25.19386,-0.000177,24.019046,-0.0077,1.473
1832.00,6.773237,25.19410,-0.000178,24.019429,-0.0077,1.473
1834.00,6.810096,25.19371,-0.000177,24.019688,-0.0077,1.472
1836.00,6.856062,25.19421,-0.000175,24.019614,-0.0077,1.472
1838.00,6.901023,25.19548,-0.000175,24.019857,-0.0077,1.471
1840.00,6.944138,25.19451,-0.000175,24.019342,-0.0077,1.471
1842.00,6.987529,25.19463,-0.000174,24.019215,-0.0077,1.471
1844.00,7.031789,25.19365,-0.000175,24.019184,-0.0077,1.471
1846.00,7.074840,25.19399,-0.000174,24.019514,-0.0077,1.471
1848.00,7.114528,25.19361,-0.000173,24.019320,-0.0077,1.470
1850.00,7.150969,25.19385,-0.000174,24.019287,-0.0077,1.470
1852.00,7.184386,25.19412,-0.000172,24.019608,-0.0077,1.470
1854.00,7.215260,25.19423,-0.000174,24.019275,-0.0077,1.471
1856.00,7.244391,25.19332,-0.000173,24.019695,-0.0077,1.471
1858.00,7.272276,25.19351,-0.000174,24.019652,-0.0077,1.470
1860.00,7.297708,25.19349,-0.000175,24.019483,-0.0076,1.471
1862.00,7.321578,25.19293,-0.000174,24.019278,-0.0076,1.470
1864.00,7.343802,25.19297,-0.000174,24.019351,-0.0077,1.471
1866.00,7.365262,25.19270,-0.000175,24.019737,-0.0077,1.471
1868.00,7.384781,25.19313,-0.000174,24.019402,-0.0077,1.470
1870.00,7.402446,25.19353,-0.000173,24.019402,-0.0077,1.471
1872.00,7.416536,25.19385,-0.000173,24.019539,-0.0077,1.471
1874.00,7.429091,25.19320,-0.000173,24.019445,-0.0076,1.470
1876.00,7.440481,25.19368,-0.000173,24.019574,-0.0077,1.471
1878.00,7.449779,25.19341,-0.000173,24.019264,-0.0077,1.471
1880.00,7.458342,25.19356,-0.000174,24.018979,-0.0077,1.470
1882.00,7.465317,25.19317,-0.000174,24.018927,-0.0077,1.471
1884.00,7.471647,25.19312,-0.000174,24.019204,-0.0077,1.471
1886.00,7.476393,25.19292,-0.000174,24.019824,-0.0077,1.471
1888.00,7.479010,25.19227,-0.000173,24.019095,-0.0077,1.470
1890.00,7.481160,25.19272,-0.000173,24.019530,-0.0077,1.470
1892.00,7.483207,25.19282,-0.000173,24.019726,-0.0077,1.471
1894.00,7.484488,25.19369,-0.000172,24.019645,-0.0077,1.470
1896.00,7.487006,25.19353,-0.000172,24.019846,-0.0077,1.470
1898.00,7.489331,25.19416,-0.000173,24.019692,-0.0077,1.471
1900.00,7.491715,25.19371,-0.000174,24.019460,-0.0077,1.471
1902.00,7.495072,25.19410,-0.000174,24.020123,-0.0077,1.471
1904.00,7.497631,25.19430,-0.000174,24.019034,-0.0077,1.470
1906.00,7.499448,25.19484,-0.000172,24.019474,-0.0077,1.470
1908.00,7.502655,25.19391,-0.000173,24.019809,-0.0076,1.471
1910.00,7.506387,25.19364,-0.000174,24.019809,-0.0077,1.471
1912.00,7.510337,25.19449,-0.000173,24.019335,-0.0077,1.470
1914.00,7.514789,25.19421,-0.000171,24.019886,-0.0077,1.470
1916.00,7.518645,25.19394,-0.000171,24.019862,-0.0077,1.471
1918.00,7.522745,25.19491,-0.000172,24.018976,-0.0076,1.471
1920.00,7.525708,25.19469,-0.000173,24.020139,-0.0077,1.471
1922.00,7.529136,25.19399,-0.000173,24.019761,-0.0076,1.470
1924.00,7.533172,25.19372,-0.000171,24.019342,-0.0077,1.471
1926.00,7.536425,25.19316,-0.000173,24.019349,-0.0077,1.470
1928.00,7.539722,25.19318,-0.000173,24.019913,-0.0077,1.470
1930.00,7.543242,25.19314,-0.000174,24.019813,-0.0076,1.471
1932.00,7.545445,25.19387,-0.000173,24.020165,-0.0076,1.471
1934.00,7.547362,25.19364,-0.000173,24.019264,-0.0077,1.470
1936.00,7.549858,25.19407,-0.000172,24.019530,-0.0077,1.471
1938.00,7.552552,25.19392,-0.000172,24.019641,-0.0077,1.471
1940.00,7.554456,25.19397,-0.000172,24.019797,-0.0077,1.471
1942.00,7.557294,25.19371,-0.000173,24.018823,-0.0077,1.471
1944.00,7.559329,25.19391,-0.000173,24.019373,-0.0077,1.470
1946.00,7.560225,25.19374,-0.000173,24.019886,-0.0076,1.470
1948.00,7.561669,25.19442,-0.000173,24.019518,-0.0077,1.471
1950.00,7.562393,25.19413,-0.000173,24.019761,-0.0077,1.471
1952.00,7.563440,25.19396,-0.000173,24.019617,-0.0077,1.471
1954.00,7.564203,25.19328,-0.000173,24.019396,-0.0077,1.470
1956.00,7.564601,25.19307,-0.000172,24.019351,-0.0077,1.470
1958.00,7.565326,25.19282,-0.000173,24.019518,-0.0077,1.471
1960.00,7.566590,25.19327,-0.000171,24.019289,-0.0077,1.471
1962.00,7.567067,25.19248,-0.000172,24.020185,-0.0077,1.471
1964.00,7.567137,25.19253,-0.000173,24.020230,-0.0077,1.471
1966.00,7.566988,25.19213,-0.000172,24.019543,-0.0077,1.470
1968.00,7.567844,25.19228,-0.000173,24.019503,-0.0077,1.471
1970.00,7.567700,25.19186,-0.000172,24.019465,-0.0077,1.471
1972.00,7.567336,25.19103,-0.000173,24.019367,-0.0077,1.471
1974.00,7.567859,25.19276,-0.000172,24.020112,-0.0077,1.470
1976.00,7.568197,25.19264,-0.000172,24.019668,-0.0077,1.470
1978.00,7.568185,25.19289,-0.000172,24.019695,-0.0077,1.471
1980.00,7.568001,25.19271,-0.000173,24.019708,-0.0076,1.471
1982.00,7.568589,25.19254,-0.000173,24.019422,-0.0077,1.471
1984.00,7.569506,25.19290,-0.000172,24.019732,-0.0076,1.471
1986.00,7.569065,25.19326,-0.000172,24.019873,-0.0077,1.470
1988.00,7.568947,25.19336,-0.000172,24.019594,-0.0077,1.471
1990.00,7.568918,25.19298,-0.000172,24.019501,-0.0077,1.470
1992.00,7.568780,25.19343,-0.000172,24.019376,-0.0077,1.471
1994.00,7.569102,25.19331,-0.000172,24.019886,-0.0077,1.471
1996.00,7.568839,25.19248,-0.000173,24.019405,-0.0077,1.471
1998.00,7.568738,25.19294,-0.000172,24.019469,-0.0076,1.470
2000.00,7.569257,25.19384,-0.000172,24.019951,-0.0077,1.471
2002.00,7.568783,25.19374,-0.000172,24.019675,-0.0077,1.471
2004.00,7.568615,25.19417,-0.000172,24.020009,-0.0076,1.471
2006.00,7.568635,25.19392,-0.000172,24.018977,-0.0077,1.471
2008.00,7.568289,25.19368,-0.000173,24.019558,-0.0076,1.471
2010.00,7.568251,25.19410,-0.000173,24.020694,-0.0076,1.471
2012.00,7.568378,25.19298,-0.000172,24.019400,-0.0077,1.470
2014.00,7.568434,25.19212,-0.000172,24.019106,-0.0077,1.470
2016.00,7.567667,25.19276,-0.000173,24.018863,-0.0077,1.470
2018.00,7.567410,25.19311,-0.000172,24.019480,-0.0077,1.471
2020.00,7.568050,25.19267,-0.000172,24.019764,-0.0077,1.471
2022.00,7.568068,25.19243,-0.000172,24.019875,-0.0076,1.471
2024.00,7.567293,25.19325,-0.000172,24.020040,-0.0077,1.470
2026.00,7.567564,25.19301,-0.000173,24.019606,-0.0076,1.471
2028.00,7.567679,25.19296,-0.000174,24.019340,-0.0077,1.471
2030.00,7.568011,25.19258,-0.000171,24.020181,-0.0077,1.471
2032.00,7.567243,25.19269,-0.000171,24.020101,-0.0077,1.470
2034.00,7.567700,25.19264,-0.000172,24.019677,-0.0077,1.471
2036.00,7.568202,25.19339,-0.000173,24.019791,-0.0076,1.471
2038.00,7.568221,25.19315,-0.000173,24.019608,-0.0077,1.471
2040.00,7.568497,25.19357,-0.000172,24.019726,-0.0077,1.470
2042.00,7.567902,25.19330,-0.000172,24.019518,-0.0077,1.471
2044.00,7.567893,25.19229,-0.000172,24.020150,-0.0077,1.470
2046.00,7.568505,25.19307,-0.000173,24.019204,-0.0077,1.471
2048.00,7.568215,25.19399,-0.000173,24.019327,-0.0077,1.471
2050.00,7.568298,25.19457,-0.000173,24.019552,-0.0077,1.471
2052.00,7.567454,25.19515,-0.000172,24.019601,-0.0077,1.471
2054.00,7.567306,25.19468,-0.000172,24.018715,-0.0077,1.470
2056.00,7.567824,25.19396,-0.000173,24.019298,-0.0076,1.471
2058.00,7.567302,25.19378,-0.000174,24.019253,-0.0077,1.471
2060.00,7.567545,25.19355,-0.000173,24.019237,-0.0076,1.470
2062.00,7.567574,25.19430,-0.000171,24.019402,-0.0076,1.471
2064.00,7.567413,25.19407,-0.000172,24.019601,-0.0077,1.471
2066.00,7.566467,25.19392,-0.000173,24.019369,-0.0077,1.471
2068.00,7.566693,25.19375,-0.000173,24.019826,-0.0077,1.471
2070.00,7.566127,25.19498,-0.000173,24.019868,-0.0077,1.471
2072.00,7.566551,25.19529,-0.000172,24.019552,-0.0077,1.471
2074.00,7.566671,25.19525,-0.000173,24.019581,-0.0077,1.471
2076.00,7.566940,25.19541,-0.000172,24.018851,-0.0077,1.471
2078.00,7.566740,25.19417,-0.000170,24.019583,-0.0077,1.471
2080.00,7.565580,25.19410,-0.000172,24.019496,-0.0077,1.471
2082.00,7.566050,25.19398,-0.000172,24.019820,-0.0077,1.471
2084.00,7.566362,25.19370,-0.000172,24.019639,-0.0077,1.471
2086.00,7.566498,25.19465,-0.000173,24.019679,-0.0077,1.471
2088.00,7.566109,25.19480,-0.000173,24.019634,-0.0076,1.471
2090.00,7.565715,25.19499,-0.000173,24.019409,-0.0077,1.471
2092.00,7.565548,25.19481,-0.000173,24.019724,-0.0077,1.471
2094.00,7.565613,25.19485,-0.000173,24.019072,-0.0077,1.471
2096.00,7.565787,25.19442,-0.000173,24.019427,-0.0076,1.470
2098.00,7.565369,25.19425,-0.000173,24.019556,-0.0077,1.470
2100.00,7.565786,25.19398,-0.000172,24.019130,-0.0077,1.471
2102.00,7.565768,25.19382,-0.000172,24.019668,-0.0077,1.471
2104.00,7.565890,25.19381,-0.000173,24.019166,-0.0077,1.471
2106.00,7.565624,25.19353,-0.000173,24.019835,-0.0077,1.471
2108.00,7.565019,25.19391,-0.000172,24.019717,-0.0077,1.471
2110.00,7.564917,25.19435,-0.000173,24.020321,-0.0077,1.471
2112.00,7.563782,25.19416,-0.000171,24.020482,-0.0077,1.471
2114.00,7.562897,25.19408,-0.000170,24.019630,-0.0076,1.471
2116.00,7.563487,25.19393,-0.000172,24.019576,-0.0076,1.471
2118.00,7.563368,25.19366,-0.000172,24.019746,-0.0076,1.471
2120.00,7.563649,25.19467,-0.000173,24.020272,-0.0077,1.471
2122.00,7.563415,25.19402,-0.000172,24.019478,-0.0077,1.471
2124.00,7.564041,25.19337,-0.000172,24.019913,-0.0077,1.471
2126.00,7.564006,25.19304,-0.000172,24.019364,-0.0077,1.471
2128.00,7.563790,25.19372,-0.000172,24.019699,-0.0076,1.471
2130.00,7.562802,25.19403,-0.000172,24.019519,-0.0076,1.471
2132.00,7.563070,25.19419,-0.000172,24.019577,-0.0077,1.470
2134.00,7.564388,25.19476,-0.000172,24.019298,-0.0077,1.471
2136.00,7.563549,25.19437,-0.000172,24.019420,-0.0077,1.471
2138.00,7.562742,25.19375,-0.000171,24.019070,-0.0077,1.471
2140.00,7.563726,25.19417,-0.000173,24.020216,-0.0076,1.471
2142.00,7.564349,25.19372,-0.000173,24.019481,-0.0076,1.472
2144.00,7.564791,25.19345,-0.000173,24.019235,-0.0077,1.472
2146.00,7.564629,25.19376,-0.000172,24.019369,-0.0077,1.471
2148.00,7.564259,25.19385,-0.000172,24.019982,-0.0077,1.471
2150.00,7.563790,25.19462,-0.000173,24.019938,-0.0077,1.470
2152.00,7.563267,25.19468,-0.000173,24.018731,-0.0077,1.471
2154.00,7.563304,25.19492,-0.000173,24.019074,-0.0077,1.471
2156.00,7.563855,25.19494,-0.000172,24.019862,-0.0077,1.471
2158.00,7.564159,25.19431,-0.000173,24.019403,-0.0077,1.471
2160.00,7.564450,25.19370,-0.000172,24.019596,-0.0077,1.472
2162.00,7.564312,25.19353,-0.000172,24.019722,-0.0077,1.471
2164.00,7.563207,25.19326,-0.000173,24.019797,-0.0077,1.471
2166.00,7.563274,25.19317,-0.000172,24.019251,-0.0077,1.471
2168.00,7.563043,25.19273,-0.000171,24.019518,-0.0077,1.470
2170.00,7.563119,25.19343,-0.000172,24.019501,-0.0077,1.471
2172.00,7.562484,25.19394,-0.000172,24.019741,-0.0077,1.472
2174.00,7.562389,25.19392,-0.000173,24.019567,-0.0077,1.471
2176.00,7.562404,25.19411,-0.000173,24.019369,-0.0077,1.470
2178.00,7.562967,25.19422,-0.000172,24.019440,-0.0077,1.470
2180.00,7.562162,25.19424,-0.000172,24.020188,-0.0077,1.471
2182.00,7.561918,25.19392,-0.000173,24.019516,-0.0077,1.471
2184.00,7.561323,25.19295,-0.000173,24.019407,-0.0076,1.471
2186.00,7.560862,25.19299,-0.000174,24.018914,-0.0077,1.472
2188.00,7.561313,25.19294,-0.000173,24.019414,-0.0077,1.471
2190.00,7.561505,25.19412,-0.000173,24.019354,-0.0077,1.471
2192.00,7.561346,25.19389,-0.000173,24.019509,-0.0077,1.471
2194.00,7.562116,25.19381,-0.000172,24.019744,-0.0077,1.471
2196.00,7.562208,25.19378,-0.000172,24.019844,-0.0077,1.471
2198.00,7.561460,25.19355,-0.000172,24.019411,-0.0077,1.470
2200.00,7.561615,25.19367,-0.000173,24.019619,-0.0077,1.471
2202.00,7.561494,25.19382,-0.000173,24.019753,-0.0077,1.472
2204.00,7.560936,25.19343,-0.000173,24.019753,-0.0077,1.471
2206.00,7.562348,25.19407,-0.000173,24.019583,-0.0077,1.471
2208.00,7.563725,25.19346,-0.000173,24.019556,-0.0076,1.471
2210.00,7.562337,25.19411,-0.000173,24.019809,-0.0077,1.471
2212.00,7.561802,25.19421,-0.000172,24.019891,-0.0076,1.472
2214.00,7.561603,25.19508,-0.000172,24.019728,-0.0077,1.471
2216.00,7.561244,25.19497,-0.000173,24.018644,-0.0077,1.471
2218.00,7.561057,25.19461,-0.000174,24.019226,-0.0077,1.471
2220.00,7.560755,25.19465,-0.000173,24.019837,-0.0076,1.471
2222.00,7.560567,25.19470,-0.000173,24.019295,-0.0077,1.471
2224.00,7.560818,25.19450,-0.000172,24.019630,-0.0077,1.471
2226.00,7.561056,25.19523,-0.000171,24.020248,-0.0077,1.471
2228.00,7.561340,25.19442,-0.000172,24.019179,-0.0077,1.471
2230.00,7.560716,25.19501,-0.000173,24.019686,-0.0077,1.471
2232.00,7.560313,25.19435,-0.000172,24.019358,-0.0077,1.471
2234.00,7.560670,25.19457,-0.000171,24.019135,-0.0077,1.471
2236.00,7.560287,25.19517,-0.000172,24.019592,-0.0077,1.472
2238.00,7.560119,25.19468,-0.000172,24.018738,-0.0076,1.471
2240.00,7.560515,25.19416,-0.000172,24.019083,-0.0077,1.471
2242.00,7.560539,25.19424,-0.000172,24.019536,-0.0077,1.471
2244.00,7.560579,25.19454,-0.000172,24.019621,-0.0076,1.471
2246.00,7.560921,25.19469,-0.000171,24.019411,-0.0077,1.471
2248.00,7.560720,25.19388,-0.000171,24.020165,-0.0076,1.471
2250.00,7.560673,25.19446,-0.000171,24.019159,-0.0077,1.471
2252.00,7.561252,25.19297,-0.000171,24.019603,-0.0077,1.471
2254.00,7.560975,25.19390,-0.000171,24.019547,-0.0077,1.471
2256.00,7.560347,25.19338,-0.000172,24.019389,-0.0077,1.471
2258.00,7.560303,25.19356,-0.000172,24.020462,-0.0077,1.471
2260.00,7.558950,25.19394,-0.000172,24.019766,-0.0077,1.471
2262.00,7.557891,25.19448,-0.000172,24.019244,-0.0077,1.471
2264.00,7.558261,25.19479,-0.000173,24.019121,-0.0077,1.471
2266.00,7.558249,25.19400,-0.000173,24.019764,-0.0077,1.471
2268.00,7.558386,25.19401,-0.000173,24.019440,-0.0077,1.471
2270.00,7.558363,25.19452,-0.000173,24.019280,-0.0077,1.471
2272.00,7.558464,25.19477,-0.000173,24.019289,-0.0077,1.471
2274.00,7.558551,25.19473,-0.000173,24.019811,-0.0077,1.471
2276.00,7.558587,25.19487,-0.000172,24.019913,-0.0077,1.471
2278.00,7.558443,25.19475,-0.000171,24.019431,-0.0077,1.471
2280.00,7.557999,25.19421,-0.000172,24.019811,-0.0077,1.471
2282.00,7.558299,25.19462,-0.000173,24.019877,-0.0077,1.471
2284.00,7.558632,25.19445,-0.000173,24.019008,-0.0077,1.471
2286.00,7.559127,25.19391,-0.000172,24.019166,-0.0077,1.471
2288.00,7.558348,25.19372,-0.000173,24.019695,-0.0077,1.471
2290.00,7.558277,25.19470,-0.000173,24.019737,-0.0077,1.471
2292.00,7.558218,25.19446,-0.000172,24.019258,-0.0077,1.471
2294.00,7.557614,25.19388,-0.000172,24.019601,-0.0077,1.471
2296.00,7.557444,25.19472,-0.000172,24.019599,-0.0077,1.471
2298.00,7.557318,25.19507,-0.000172,24.019570,-0.0077,1.470
2300.00,7.557923,25.19514,-0.000172,24.019380,-0.0077,1.471
2302.00,7.558110,25.19552,-0.000172,24.020045,-0.0077,1.471
2304.00,7.557685,25.19465,-0.000172,24.020390,-0.0077,1.471
2306.00,7.556985,25.19496,-0.000171,24.019389,-0.0077,1.471
2308.00,7.557014,25.19473,-0.000172,24.019474,-0.0077,1.471
2310.00,7.557470,25.19460,-0.000172,24.019447,-0.0076,1.471
2312.00,7.557367,25.19485,-0.000173,24.019686,-0.0077,1.471
2314.00,7.557210,25.19535,-0.000173,24.019650,-0.0077,1.472
2316.00,7.556759,25.19533,-0.000174,24.019726,-0.0077,1.471
2318.00,7.556983,25.19469,-0.000173,24.019445,-0.0077,1.472
2320.00,7.556740,25.19432,-0.000173,24.019635,-0.0077,1.471
2322.00,7.556975,25.19500,-0.000172,24.019882,-0.0077,1.471
2324.00,7.556868,25.19540,-0.000172,24.019380,-0.0077,1.472
2326.00,7.556714,25.19533,-0.000173,24.019650,-0.0077,1.472
2328.00,7.556948,25.19543,-0.000173,24.019224,-0.0077,1.472
2330.00,7.556761,25.19558,-0.000173,24.018735,-0.0077,1.471
2332.00,7.556214,25.19528,-0.000173,24.019309,-0.0077,1.471
2334.00,7.556232,25.19486,-0.000172,24.019182,-0.0077,1.471
2336.00,7.555739,25.19451,-0.000172,24.019458,-0.0077,1.472
2338.00,7.555437,25.19444,-0.000172,24.019715,-0.0076,1.471
2340.00,7.555366,25.19452,-0.000172,24.019324,-0.0077,1.471
2342.00,7.556244,25.19468,-0.000172,24.019614,-0.0077,1.471
2344.00,7.556472,25.19442,-0.000172,24.019741,-0.0077,1.471
2346.00,7.556097,25.19395,-0.000173,24.019483,-0.0077,1.472
2348.00,7.555808,25.19522,-0.000172,24.020362,-0.0077,1.472
2350.00,7.555085,25.19543,-0.000172,24.019442,-0.0076,1.472
2352.00,7.555897,25.19457,-0.000172,24.019333,-0.0076,1.471
2354.00,7.556775,25.19517,-0.000172,24.020034,-0.0077,1.471
2356.00,7.556236,25.19556,-0.000171,24.019933,-0.0077,1.472
2358.00,7.555175,25.19553,-0.000172,24.019610,-0.0076,1.471
2360.00,7.555648,25.19522,-0.000172,24.019219,-0.0077,1.471
2362.00,7.555407,25.19462,-0.000171,24.019251,-0.0077,1.471
2364.00,7.555867,25.19564,-0.000171,24.019606,-0.0077,1.471
2366.00,7.555871,25.19631,-0.000172,24.019393,-0.0077,1.472
2368.00,7.554430,25.19581,-0.000172,24.019918,-0.0077,1.472
2370.00,7.554224,25.19572,-0.000174,24.019320,-0.0077,1.472
2372.00,7.554244,25.19505,-0.000172,24.019093,-0.0077,1.471
2374.00,7.554106,25.19548,-0.000172,24.019608,-0.0077,1.472
2376.00,7.554254,25.19498,-0.000172,24.019055,-0.0077,1.471
2378.00,7.554467,25.19437,-0.000171,24.020020,-0.0077,1.471
2380.00,7.554612,25.19482,-0.000171,24.019144,-0.0077,1.471
2382.00,7.555065,25.19507,-0.000171,24.019744,-0.0077,1.471
2384.00,7.555080,25.19512,-0.000173,24.019443,-0.0077,1.472
2386.00,7.554872,25.19501,-0.000172,24.019282,-0.0077,1.472
2388.00,7.554461,25.19413,-0.000171,24.019153,-0.0077,1.471
2390.00,7.553357,25.19439,-0.000172,24.019523,-0.0077,1.471
2392.00,7.553947,25.19478,-0.000173,24.019998,-0.0076,1.471
2394.00,7.554739,25.19431,-0.000173,24.020431,-0.0076,1.471
2396.00,7.554566,25.19383,-0.000172,24.019844,-0.0077,1.471
2398.00,7.554285,25.19496,-0.000171,24.019799,-0.0077,1.471
2400.00,7.555721,25.19494,-0.000173,24.019315,-0.0077,1.472
@4,12.0000,24.0
2402.00,7.555130,25.19495,-0.000174,24.018957,-0.0077,1.472
2404.00,7.550707,25.19471,-0.000174,24.019541,-0.0077,1.471
2406.00,7.538885,25.19442,-0.000173,24.019434,-0.0077,1.471
2408.00,7.501837,25.19465,-0.000172,24.018934,-0.0077,1.470
2410.00,7.433107,25.19366,-0.000173,24.019616,-0.0077,1.470
2412.00,7.353318,25.19382,-0.000172,24.019880,-0.0077,1.471
2414.00,7.278468,25.19457,-0.000173,24.019099,-0.0077,1.471
2416.00,7.209186,25.19400,-0.000173,24.019257,-0.0077,1.472
2418.00,7.143294,25.19465,-0.000174,24.020205,-0.0077,1.472
2420.00,7.081174,25.19499,-0.000173,24.019679,-0.0077,1.472
2422.00,7.021735,25.19503,-0.000172,24.019683,-0.0077,1.472
2424.00,6.964778,25.19457,-0.000173,24.019699,-0.0076,1.472
2426.00,6.912863,25.19391,-0.000173,24.019289,-0.0076,1.472
2428.00,6.871068,25.19382,-0.000174,24.018783,-0.0077,1.472
2430.00,6.843674,25.19421,-0.000175,24.020089,-0.0077,1.473
2432.00,6.841284,25.19383,-0.000175,24.019402,-0.0077,1.474
2434.00,6.867749,25.19440,-0.000175,24.020043,-0.0077,1.473
2436.00,6.905647,25.19436,-0.000176,24.019989,-0.0077,1.473
2438.00,6.942698,25.19468,-0.000176,24.019581,-0.0077,1.472
2440.00,6.978112,25.19428,-0.000174,24.019228,-0.0077,1.472
2442.00,7.014424,25.19448,-0.000175,24.019664,-0.0077,1.472
2444.00,7.051167,25.19438,-0.000174,24.019545,-0.0077,1.471
2446.00,7.087124,25.19447,-0.000173,24.019072,-0.0077,1.471
2448.00,7.120423,25.19419,-0.000174,24.019989,-0.0077,1.471
2450.00,7.151879,25.19417,-0.000173,24.019652,-0.0077,1.471
2452.00,7.180010,25.19405,-0.000174,24.018789,-0.0077,1.471
2454.00,7.206431,25.19322,-0.000173,24.020270,-0.0077,1.471
2456.00,7.231162,25.19372,-0.000175,24.019568,-0.0077,1.472
2458.00,7.253138,25.19383,-0.000174,24.018872,-0.0077,1.472
2460.00,7.275319,25.19432,-0.000174,24.019307,-0.0077,1.471
2462.00,7.297818,25.19437,-0.000173,24.019512,-0.0077,1.471
2464.00,7.318677,25.19470,-0.000174,24.018787,-0.0077,1.471
2466.00,7.337457,25.19460,-0.000174,24.019509,-0.0077,1.471
2468.00,7.355523,25.19410,-0.000175,24.020428,-0.0077,1.471
2470.00,7.372276,25.19415,-0.000173,24.019717,-0.0077,1.471
2472.00,7.387802,25.19508,-0.000174,24.020071,-0.0077,1.471
2474.00,7.401160,25.19483,-0.000174,24.019106,-0.0077,1.471
2476.00,7.411304,25.19551,-0.000174,24.018876,-0.0077,1.472
2478.00,7.420934,25.19553,-0.000174,24.020145,-0.0077,1.471
2480.00,7.429873,25.19548,-0.000173,24.019962,-0.0077,1.471
2482.00,7.436121,25.19551,-0.000174,24.019150,-0.0077,1.471
2484.00,7.441765,25.19601,-0.000174,24.019048,-0.0077,1.471
2486.00,7.446536,25.19541,-0.000173,24.018838,-0.0077,1.471
2488.00,7.450355,25.19464,-0.000172,24.018742,-0.0077,1.471
2490.00,7.453767,25.19544,-0.000173,24.019489,-0.0077,1.472
2492.00,7.456422,25.19537,-0.000174,24.018994,-0.0077,1.471
2494.00,7.459270,25.19512,-0.000174,24.018901,-0.0077,1.472
2496.00,7.460871,25.19549,-0.000173,24.019955,-0.0077,1.471
2498.00,7.462966,25.19494,-0.000173,24.019550,-0.0077,1.471
2500.00,7.465118,25.19451,-0.000173,24.019298,-0.0077,1.471
2502.00,7.467602,25.19487,-0.000172,24.019414,-0.0077,1.471
2504.00,7.470066,25.19470,-0.000173,24.019964,-0.0077,1.471
2506.00,7.473485,25.19458,-0.000173,24.019220,-0.0077,1.471
2508.00,7.476849,25.19492,-0.000173,24.019577,-0.0076,1.471
2510.00,7.480565,25.19502,-0.000173,24.019572,-0.0077,1.471
2512.00,7.484971,25.19486,-0.000173,24.019848,-0.0077,1.471
2514.00,7.489518,25.19612,-0.000173,24.019440,-0.0077,1.471
2516.00,7.494157,25.19621,-0.000173,24.018854,-0.0077,1.471
2518.00,7.498253,25.19465,-0.000173,24.019672,-0.0077,1.471
2520.00,7.503119,25.19474,-0.000173,24.019249,-0.0076,1.471
2522.00,7.507050,25.19504,-0.000173,24.019175,-0.0077,1.471
2524.00,7.509404,25.19484,-0.000173,24.019706,-0.0077,1.472
2526.00,7.512951,25.19393,-0.000174,24.019012,-0.0077,1.471
2528.00,7.515912,25.19259,-0.000173,24.019180,-0.0077,1.471
2530.00,7.518984,25.19426,-0.000173,24.019175,-0.0077,1.471
2532.00,7.522946,25.19486,-0.000172,24.020141,-0.0077,1.471
2534.00,7.525735,25.19552,-0.000172,24.019532,-0.0077,1.472
2536.00,7.528027,25.19519,-0.000172,24.019220,-0.0077,1.471
2538.00,7.531232,25.19534,-0.000173,24.019556,-0.0077,1.471
2540.00,7.533437,25.19456,-0.000173,24.019842,-0.0077,1.471
2542.00,7.535556,25.19500,-0.000173,24.019416,-0.0077,1.472
2544.00,7.537331,25.19533,-0.000172,24.019465,-0.0077,1.471
2546.00,7.537593,25.19528,-0.000173,24.019382,-0.0077,1.471
2548.00,7.538684,25.19507,-0.000174,24.019463,-0.0077,1.471
2550.00,7.539845,25.19466,-0.000172,24.019246,-0.0077,1.471
2552.00,7.540938,25.19414,-0.000172,24.019759,-0.0077,1.471
2554.00,7.542354,25.19452,-0.000173,24.020183,-0.0077,1.472
2556.00,7.543769,25.19445,-0.000174,24.019514,-0.0077,1.471
2558.00,7.545067,25.19460,-0.000173,24.020352,-0.0077,1.471
2560.00,7.544948,25.19296,-0.000173,24.019190,-0.0077,1.472
2562.00,7.546112,25.19284,-0.000173,24.018972,-0.0077,1.472
2564.00,7.546396,25.19290,-0.000174,24.019213,-0.0077,1.471
2566.00,7.546068,25.19265,-0.000174,24.020105,-0.0077,1.472
2568.00,7.547398,25.19334,-0.000173,24.019574,-0.0077,1.471
2570.00,7.548120,25.19304,-0.000173,24.019512,-0.0077,1.471
2572.00,7.548523,25.19265,-0.000173,24.019436,-0.0077,1.471
2574.00,7.549302,25.19360,-0.000172,24.019173,-0.0077,1.471
2576.00,7.549319,25.19309,-0.000172,24.019626,-0.0077,1.471
2578.00,7.548923,25.19336,-0.000173,24.019503,-0.0077,1.471
2580.00,7.549214,25.19363,-0.000173,24.018484,-0.0077,1.471
2582.00,7.549580,25.19335,-0.000172,24.019331,-0.0077,1.471
2584.00,7.550045,25.19336,-0.000172,24.019956,-0.0077,1.472
2586.00,7.549307,25.19357,-0.000172,24.019853,-0.0076,1.472
2588.00,7.548876,25.19336,-0.000172,24.019519,-0.0077,1.471
2590.00,7.548917,25.19333,-0.000171,24.019944,-0.0077,1.471
2592.00,7.550060,25.19321,-0.000172,24.020003,-0.0077,1.471
2594.00,7.550348,25.19344,-0.000172,24.019558,-0.0077,1.471
2596.00,7.550329,25.19396,-0.000173,24.019518,-0.0077,1.472
2598.00,7.550230,25.19420,-0.000173,24.019295,-0.0077,1.472
2600.00,7.549675,25.19375,-0.000173,24.019356,-0.0077,1.472
2602.00,7.549909,25.19440,-0.000172,24.019576,-0.0077,1.472
2604.00,7.550455,25.19470,-0.000173,24.019587,-0.0077,1.472
2606.00,7.551474,25.19477,-0.000173,24.019965,-0.0077,1.471
2608.00,7.551478,25.19465,-0.000172,24.019989,-0.0077,1.472
2610.00,7.550806,25.19477,-0.000172,24.019623,-0.0077,1.472
2612.00,7.551044,25.19469,-0.000172,24.019574,-0.0077,1.471
2614.00,7.550779,25.19451,-0.000171,24.019284,-0.0076,1.471
2616.00,7.550990,25.19470,-0.000172,24.019403,-0.0077,1.471
2618.00,7.551785,25.19525,-0.000172,24.019063,-0.0077,1.472
2620.00,7.550852,25.19582,-0.000173,24.019311,-0.0077,1.472
2622.00,7.550139,25.19530,-0.000171,24.019396,-0.0076,1.472
2624.00,7.550154,25.19500,-0.000172,24.018666,-0.0077,1.472
2626.00,7.549455,25.19435,-0.000171,24.018905,-0.0077,1.471
2628.00,7.549207,25.19443,-0.000172,24.019909,-0.0077,1.471
2630.00,7.549153,25.19383,-0.000173,24.019686,-0.0077,1.471
2632.00,7.547942,25.19360,-0.000173,24.019153,-0.0076,1.471
2634.00,7.548166,25.19402,-0.000172,24.019570,-0.0076,1.472
2636.00,7.547984,25.19404,-0.000172,24.019588,-0.0076,1.472
2638.00,7.548123,25.19440,-0.000173,24.019338,-0.0077,1.472
2640.00,7.547953,25.19450,-0.000172,24.019808,-0.0077,1.472
2642.00,7.547145,25.19469,-0.000171,24.019817,-0.0077,1.471
2644.00,7.547407,25.19462,-0.000172,24.019507,-0.0077,1.471
2646.00,7.547229,25.19454,-0.000172,24.019777,-0.0077,1.472
2648.00,7.547545,25.19489,-0.000173,24.018823,-0.0077,1.472
2650.00,7.547754,25.19456,-0.000172,24.019166,-0.0077,1.471
2652.00,7.546608,25.19383,-0.000172,24.018985,-0.0077,1.471
2654.00,7.546687,25.19378,-0.000174,24.019313,-0.0077,1.472
2656.00,7.546823,25.19376,-0.000172,24.019712,-0.0076,1.471
2658.00,7.546629,25.19344,-0.000172,24.019833,-0.0077,1.472
2660.00,7.547326,25.19363,-0.000172,24.019200,-0.0077,1.471
2662.00,7.546807,25.19423,-0.000173,24.019213,-0.0077,1.472
2664.00,7.546816,25.19412,-0.000173,24.019780,-0.0077,1.472
2666.00,7.546768,25.19396,-0.000172,24.019050,-0.0077,1.472
2668.00,7.546329,25.19458,-0.000171,24.018744,-0.0077,1.471
2670.00,7.546605,25.19494,-0.000172,24.019712,-0.0077,1.471
2672.00,7.547602,25.19412,-0.000172,24.019411,-0.0077,1.471
2674.00,7.548493,25.19342,-0.000172,24.020431,-0.0077,1.472
2676.00,7.547936,25.19399,-0.000174,24.019059,-0.0077,1.472
2678.00,7.548266,25.19418,-0.000173,24.019202,-0.0077,1.472
2680.00,7.548770,25.19443,-0.000173,24.019808,-0.0077,1.471
2682.00,7.548714,25.19452,-0.000173,24.019568,-0.0077,1.471
2684.00,7.548474,25.19513,-0.000172,24.019915,-0.0077,1.471
2686.00,7.548899,25.19446,-0.000172,24.019494,-0.0077,1.471
2688.00,7.549120,25.19459,-0.000172,24.019365,-0.0077,1.471
2690.00,7.549218,25.19460,-0.000172,24.019431,-0.0076,1.472
2692.00,7.548790,25.19497,-0.000172,24.019255,-0.0076,1.471
2694.00,7.548275,25.19433,-0.000173,24.019938,-0.0077,1.472
2696.00,7.548054,25.19456,-0.000172,24.019819,-0.0077,1.472
2698.00,7.548325,25.19410,-0.000173,24.019715,-0.0077,1.472
2700.00,7.547577,25.19333,-0.000174,24.019915,-0.0077,1.472
2702.00,7.547748,25.19386,-0.000173,24.019480,-0.0077,1.471
2704.00,7.547946,25.19384,-0.000172,24.019873,-0.0077,1.471
2706.00,7.547875,25.19413,-0.000172,24.019780,-0.0077,1.472
2708.00,7.547640,25.19377,-0.000173,24.019762,-0.0077,1.472
2710.00,7.547449,25.19391,-0.000173,24.019264,-0.0077,1.472
2712.00,7.547692,25.19383,-0.000173,24.019989,-0.0077,1.472
2714.00,7.547216,25.19396,-0.000171,24.019438,-0.0077,1.472
2716.00,7.546064,25.19318,-0.000172,24.019686,-0.0077,1.472
2718.00,7.545788,25.19353,-0.000173,24.020069,-0.0077,1.471
2720.00,7.545598,25.19320,-0.000172,24.019828,-0.0077,1.471
2722.00,7.545960,25.19363,-0.000174,24.019909,-0.0077,1.472
2724.00,7.547161,25.19459,-0.000173,24.019971,-0.0077,1.471
2726.00,7.546837,25.19470,-0.000172,24.019492,-0.0077,1.471
2728.00,7.545896,25.19456,-0.000173,24.019394,-0.0077,1.472
2730.00,7.545989,25.19437,-0.000172,24.019097,-0.0077,1.472
2732.00,7.545868,25.19421,-0.000173,24.019748,-0.0077,1.471
2734.00,7.546363,25.19341,-0.000172,24.020121,-0.0077,1.471
2736.00,7.546926,25.19366,-0.000174,24.020029,-0.0077,1.472
2738.00,7.547477,25.19370,-0.000173,24.019922,-0.0077,1.472
2740.00,7.546983,25.19387,-0.000173,24.019668,-0.0077,1.471
2742.00,7.546510,25.19421,-0.000172,24.019490,-0.0077,1.471
2744.00,7.546707,25.19373,-0.000172,24.019090,-0.0077,1.472
2746.00,7.547028,25.19409,-0.000173,24.019755,-0.0077,1.472
2748.00,7.546600,25.19387,-0.000173,24.019422,-0.0077,1.472
2750.00,7.547818,25.19311,-0.000173,24.019132,-0.0077,1.472
2752.00,7.546792,25.19379,-0.000174,24.019467,-0.0077,1.471
2754.00,7.545206,25.19360,-0.000173,24.019190,-0.0077,1.472
2756.00,7.545060,25.19388,-0.000173,24.019251,-0.0076,1.472
2758.00,7.544979,25.19377,-0.000172,24.019295,-0.0076,1.472
2760.00,7.545907,25.19365,-0.000172,24.019284,-0.0076,1.471
2762.00,7.545892,25.19310,-0.000173,24.019617,-0.0077,1.472
2764.00,7.545967,25.19350,-0.000172,24.019893,-0.0077,1.471
2766.00,7.545794,25.19336,-0.000173,24.019880,-0.0077,1.472
2768.00,7.546423,25.19354,-0.000173,24.019686,-0.0077,1.472
2770.00,7.545941,25.19373,-0.000173,24.019418,-0.0077,1.472
2772.00,7.545273,25.19370,-0.000172,24.020279,-0.0077,1.472
2774.00,7.545088,25.19406,-0.000173,24.019496,-0.0077,1.472
2776.00,7.545952,25.19385,-0.000173,24.019485,-0.0077,1.472
2778.00,7.546518,25.19486,-0.000173,24.019235,-0.0077,1.472
2780.00,7.545755,25.19452,-0.000173,24.019603,-0.0077,1.472
2782.00,7.545816,25.19413,-0.000172,24.019619,-0.0076,1.472
2784.00,7.545600,25.19450,-0.000172,24.019400,-0.0077,1.472
2786.00,7.545519,25.19470,-0.000173,24.019956,-0.0077,1.472
2788.00,7.545525,25.19427,-0.000173,24.019699,-0.0077,1.471
2790.00,7.545662,25.19391,-0.000172,24.020051,-0.0077,1.471
2792.00,7.546144,25.19453,-0.000172,24.019692,-0.0076,1.472
2794.00,7.546424,25.19510,-0.000173,24.019354,-0.0077,1.472
2796.00,7.545966,25.19400,-0.000173,24.018896,-0.0077,1.472
2798.00,7.545378,25.19292,-0.000174,24.019282,-0.0077,1.472
2800.00,7.544860,25.19355,-0.000174,24.019296,-0.0077,1.471
2802.00,7.545012,25.19440,-0.000174,24.019037,-0.0077,1.471
2804.00,7.545480,25.19447,-0.000172,24.018764,-0.0077,1.472
2806.00,7.545486,25.19456,-0.000172,24.019237,-0.0077,1.472
2808.00,7.545827,25.19389,-0.000173,24.019170,-0.0077,1.472
2810.00,7.545843,25.19428,-0.000171,24.019679,-0.0076,1.472
2812.00,7.545702,25.19444,-0.000171,24.019777,-0.0076,1.472
2814.00,7.545484,25.19413,-0.000174,24.019413,-0.0077,1.472
2816.00,7.545484,25.19436,-0.000173,24.019398,-0.0076,1.472
2818.00,7.546016,25.19337,-0.000172,24.019942,-0.0077,1.471
2820.00,7.545462,25.19430,-0.000173,24.019456,-0.0077,1.472
2822.00,7.545090,25.19404,-0.000173,24.019916,-0.0077,1.472
2824.00,7.545204,25.19445,-0.000174,24.019525,-0.0077,1.472
2826.00,7.545590,25.19440,-0.000174,24.019199,-0.0077,1.472
2828.00,7.545347,25.19431,-0.000173,24.019440,-0.0077,1.472
2830.00,7.544626,25.19411,-0.000172,24.020167,-0.0077,1.472
2832.00,7.544123,25.19451,-0.000172,24.019864,-0.0077,1.471
2834.00,7.544454,25.19516,-0.000173,24.019012,-0.0077,1.472
2836.00,7.545594,25.19466,-0.000173,24.019369,-0.0077,1.471
2838.00,7.545699,25.19468,-0.000172,24.019982,-0.0077,1.472
2840.00,7.544443,25.19516,-0.000172,24.019751,-0.0077,1.472
2842.00,7.544454,25.19616,-0.000172,24.018899,-0.0077,1.472
2844.00,7.544746,25.19533,-0.000173,24.019021,-0.0077,1.471
2846.00,7.544386,25.19532,-0.000172,24.019075,-0.0077,1.471
2848.00,7.544131,25.19523,-0.000172,24.019316,-0.0077,1.472
2850.00,7.544702,25.19444,-0.000173,24.018997,-0.0077,1.472
2852.00,7.544340,25.19426,-0.000173,24.019820,-0.0077,1.472
2854.00,7.544826,25.19464,-0.000174,24.019257,-0.0077,1.472
2856.00,7.545017,25.19471,-0.000174,24.019596,-0.0077,1.471
2858.00,7.544582,25.19492,-0.000172,24.019291,-0.0077,1.472
2860.00,7.543461,25.19455,-0.000173,24.019449,-0.0077,1.472
2862.00,7.543934,25.19504,-0.000173,24.019362,-0.0077,1.472
2864.00,7.544330,25.19451,-0.000174,24.019280,-0.0077,1.472
2866.00,7.543960,25.19442,-0.000173,24.018807,-0.0077,1.472
2868.00,7.544530,25.19476,-0.000172,24.019829,-0.0077,1.471
2870.00,7.544707,25.19414,-0.000173,24.019423,-0.0077,1.471
2872.00,7.544569,25.19394,-0.000173,24.019603,-0.0077,1.471
2874.00,7.544170,25.19400,-0.000172,24.019436,-0.0077,1.472
2876.00,7.543465,25.19318,-0.000172,24.019839,-0.0077,1.472
2878.00,7.543991,25.19406,-0.000172,24.019889,-0.0077,1.472
2880.00,7.544418,25.19469,-0.000174,24.019093,-0.0077,1.472
2882.00,7.543937,25.19452,-0.000173,24.019592,-0.0077,1.472
2884.00,7.544379,25.19473,-0.000172,24.019280,-0.0077,1.472
2886.00,7.544342,25.19430,-0.000174,24.020022,-0.0077,1.472
2888.00,7.544348,25.19392,-0.000174,24.019891,-0.0077,1.473
2890.00,7.543167,25.19428,-0.000174,24.019371,-0.0077,1.471
2892.00,7.542816,25.19442,-0.000173,24.019035,-0.0077,1.472
2894.00,7.543134,25.19491,-0.000173,24.019481,-0.0077,1.471
2896.00,7.543313,25.19504,-0.000173,24.019532,-0.0077,1.472
2898.00,7.543199,25.19501,-0.000173,24.019367,-0.0077,1.472
2900.00,7.542210,25.19520,-0.000173,24.019425,-0.0077,1.472
2902.00,7.541837,25.19596,-0.000174,24.019643,-0.0077,1.472
2904.00,7.542471,25.19522,-0.000175,24.019121,-0.0077,1.472
2906.00,7.542071,25.19525,-0.000175,24.019427,-0.0077,1.472
2908.00,7.542175,25.19605,-0.000174,24.019398,-0.0077,1.472
2910.00,7.542605,25.19517,-0.000173,24.019715,-0.0077,1.472
2912.00,7.543285,25.19513,-0.000173,24.019688,-0.0077,1.471
2914.00,7.543109,25.19600,-0.000172,24.019148,-0.0077,1.472
2916.00,7.542620,25.19620,-0.000172,24.019045,-0.0077,1.472
2918.00,7.542676,25.19520,-0.000173,24.019481,-0.0077,1.472
2920.00,7.542657,25.19574,-0.000172,24.019643,-0.0077,1.471
2922.00,7.541973,25.19609,-0.000172,24.019197,-0.0077,1.472
2924.00,7.541518,25.19529,-0.000172,24.020027,-0.0077,1.473
2926.00,7.541534,25.19520,-0.000173,24.019438,-0.0077,1.473
2928.00,7.542019,25.19543,-0.000173,24.019438,-0.0077,1.472
2930.00,7.541970,25.19495,-0.000173,24.020027,-0.0077,1.472
2932.00,7.541758,25.19451,-0.000173,24.020002,-0.0077,1.472
2934.00,7.541393,25.19498,-0.000172,24.019309,-0.0077,1.472
2936.00,7.541233,25.19484,-0.000172,24.019316,-0.0077,1.472
2938.00,7.541432,25.19485,-0.000171,24.020101,-0.0077,1.472
2940.00,7.542075,25.19529,-0.000172,24.019567,-0.0076,1.472
2942.00,7.541500,25.19505,-0.000172,24.019277,-0.0077,1.472
2944.00,7.541475,25.19483,-0.000172,24.019403,-0.0077,1.472
2946.00,7.541893,25.19436,-0.000172,24.019786,-0.0077,1.472
2948.00,7.541999,25.19450,-0.000172,24.020330,-0.0077,1.473
2950.00,7.541836,25.19545,-0.000174,24.019650,-0.0077,1.472
2952.00,7.541734,25.19515,-0.000173,24.019556,-0.0077,1.472
2954.00,7.541757,25.19529,-0.000172,24.019826,-0.0077,1.472
2956.00,7.540959,25.19525,-0.000172,24.019240,-0.0077,1.472
2958.00,7.540479,25.19453,-0.000172,24.019409,-0.0077,1.472
2960.00,7.540819,25.19412,-0.000173,24.020051,-0.0077,1.472
2962.00,7.540232,25.19519,-0.000173,24.019672,-0.0077,1.472
2964.00,7.539701,25.19412,-0.000172,24.020158,-0.0077,1.472
2966.00,7.539641,25.19432,-0.000171,24.019704,-0.0077,1.472
2968.00,7.539895,25.19525,-0.000171,24.019695,-0.0077,1.472
2970.00,7.540337,25.19506,-0.000172,24.019570,-0.0077,1.472
2972.00,7.539721,25.19426,-0.000172,24.019697,-0.0077,1.472
2974.00,7.540026,25.19437,-0.000171,24.019956,-0.0077,1.472
2976.00,7.540368,25.19407,-0.000171,24.019902,-0.0077,1.472
2978.00,7.540378,25.19453,-0.000172,24.019795,-0.0077,1.472
2980.00,7.539630,25.19411,-0.000172,24.019452,-0.0076,1.472
2982.00,7.539892,25.19481,-0.000172,24.019971,-0.0077,1.472
2984.00,7.539244,25.19500,-0.000172,24.020145,-0.0076,1.472
2986.00,7.539333,25.19443,-0.000172,24.018983,-0.0077,1.472
2988.00,7.541122,25.19433,-0.000173,24.020339,-0.0077,1.473
2990.00,7.541832,25.19424,-0.000173,24.020480,-0.0077,1.472
2992.00,7.541541,25.19550,-0.000173,24.019909,-0.0077,1.472
2994.00,7.540723,25.19468,-0.000172,24.019307,-0.0077,1.472
2996.00,7.540131,25.19502,-0.000172,24.019539,-0.0077,1.472
2998.00,7.539710,25.19454,-0.000172,24.019632,-0.0077,1.472
3000.00,7.539982,25.19482,-0.000172,24.019809,-0.0077,1.472
@5,12.0000,24.0
3002.00,7.539622,25.19435,-0.000173,24.019304,-0.0077,1.472
3004.00,7.536417,25.19480,-0.000172,24.019302,-0.0076,1.472
3006.00,7.527030,25.19461,-0.000172,24.019413,-0.0077,1.471
3008.00,7.497582,25.19405,-0.000172,24.019829,-0.0077,1.471
3010.00,7.437966,25.19440,-0.000172,24.019278,-0.0077,1.470
3012.00,7.366513,25.19419,-0.000172,24.019414,-0.0077,1.471
3014.00,7.298666,25.19485,-0.000172,24.019926,-0.0077,1.472
3016.00,7.239512,25.19500,-0.000173,24.019902,-0.0077,1.473
3018.00,7.183730,25.19451,-0.000174,24.020335,-0.0077,1.473
3020.00,7.130213,25.19446,-0.000174,24.020054,-0.0077,1.473
3022.00,7.079153,25.19478,-0.000173,24.019400,-0.0077,1.473
3024.00,7.030033,25.19496,-0.000174,24.019594,-0.0077,1.474
3026.00,6.984661,25.19524,-0.000175,24.019246,-0.0077,1.473
3028.00,6.949298,25.19503,-0.000174,24.020031,-0.0077,1.473
3030.00,6.926449,25.19471,-0.000175,24.019840,-0.0077,1.474
3032.00,6.923347,25.19549,-0.000175,24.020078,-0.0077,1.474
3034.00,6.943977,25.19540,-0.000175,24.019915,-0.0077,1.474
3036.00,6.974026,25.19498,-0.000175,24.019501,-0.0077,1.473
3038.00,7.004424,25.19488,-0.000173,24.018947,-0.0077,1.473
3040.00,7.032090,25.19464,-0.000173,24.019577,-0.0077,1.473
3042.00,7.061415,25.19455,-0.000175,24.019476,-0.0077,1.472
3044.00,7.092474,25.19469,-0.000173,24.019440,-0.0076,1.472
3046.00,7.123065,25.19455,-0.000174,24.019878,-0.0076,1.472
3048.00,7.152002,25.19448,-0.000173,24.020036,-0.0077,1.472
3050.00,7.178554,25.19487,-0.000173,24.019840,-0.0077,1.472
3052.00,7.201896,25.19522,-0.000175,24.018923,-0.0076,1.472
3054.00,7.223249,25.19493,-0.000175,24.019296,-0.0077,1.472
3056.00,7.241597,25.19501,-0.000173,24.019668,-0.0077,1.472
3058.00,7.259952,25.19606,-0.000173,24.019964,-0.0077,1.472
3060.00,7.277214,25.19656,-0.000173,24.019547,-0.0077,1.472
3062.00,7.292660,25.19633,-0.000173,24.020080,-0.0076,1.472
3064.00,7.309491,25.19558,-0.000173,24.019820,-0.0076,1.472
3066.00,7.326242,25.19654,-0.000174,24.020145,-0.0077,1.472
3068.00,7.343032,25.19649,-0.000174,24.019887,-0.0077,1.472
3070.00,7.357368,25.19603,-0.000174,24.019708,-0.0077,1.472
3072.00,7.371453,25.19601,-0.000173,24.019367,-0.0076,1.472
3074.00,7.383464,25.19571,-0.000173,24.019951,-0.0077,1.472
3076.00,7.394354,25.19529,-0.000172,24.019672,-0.0077,1.472
3078.00,7.404110,25.19508,-0.000173,24.019592,-0.0077,1.472
3080.00,7.413440,25.19464,-0.000173,24.019802,-0.0077,1.472
3082.00,7.421243,25.19500,-0.000173,24.020270,-0.0077,1.472
3084.00,7.428787,25.19566,-0.000174,24.019369,-0.0077,1.472
3086.00,7.434548,25.19550,-0.000172,24.019645,-0.0077,1.472
3088.00,7.438974,25.19588,-0.000172,24.020236,-0.0077,1.472
3090.00,7.442259,25.19579,-0.000173,24.019572,-0.0076,1.472
3092.00,7.446560,25.19542,-0.000173,24.019351,-0.0077,1.471
3094.00,7.449555,25.19499,-0.000173,24.019588,-0.0077,1.472
3096.00,7.451626,25.19499,-0.000173,24.019041,-0.0077,1.472
3098.00,7.453710,25.19523,-0.000173,24.019530,-0.0076,1.473
3100.00,7.456474,25.19451,-0.000174,24.018856,-0.0077,1.473
3102.00,7.459964,25.19547,-0.000173,24.018718,-0.0077,1.472
3104.00,7.462264,25.19491,-0.000173,24.019991,-0.0077,1.471
3106.00,7.464729,25.19396,-0.000172,24.019643,-0.0076,1.472
3108.00,7.466496,25.19388,-0.000173,24.019868,-0.0077,1.473
3110.00,7.469219,25.19395,-0.000173,24.019554,-0.0077,1.472
3112.00,7.471965,25.19439,-0.000173,24.019916,-0.0077,1.472
3114.00,7.475321,25.19522,-0.000173,24.019643,-0.0077,1.473
3116.00,7.478638,25.19497,-0.000174,24.019215,-0.0077,1.472
3118.00,7.481545,25.19529,-0.000173,24.019596,-0.0077,1.472
3120.00,7.485527,25.19510,-0.000173,24.019389,-0.0077,1.472
3122.00,7.488603,25.19473,-0.000173,24.019371,-0.0077,1.472
3124.00,7.491883,25.19435,-0.000172,24.019458,-0.0077,1.472
3126.00,7.494487,25.19504,-0.000173,24.019017,-0.0077,1.472
3128.00,7.496972,25.19487,-0.000173,24.018901,-0.0077,1.472
3130.00,7.498926,25.19496,-0.000174,24.019483,-0.0077,1.472
3132.00,7.502545,25.19452,-0.000174,24.019706,-0.0077,1.473
3134.00,7.505274,25.19444,-0.000174,24.019278,-0.0077,1.472
3136.00,7.507655,25.19407,-0.000174,24.018876,-0.0077,1.472
3138.00,7.509472,25.19491,-0.000174,24.019545,-0.0077,1.472
3140.00,7.511274,25.19454,-0.000173,24.019112,-0.0077,1.472
3142.00,7.513602,25.19484,-0.000172,24.019162,-0.0077,1.472
3144.00,7.515308,25.19549,-0.000172,24.019139,-0.0077,1.472
3146.00,7.516233,25.19544,-0.000172,24.019405,-0.0077,1.472
3148.00,7.516950,25.19604,-0.000173,24.019353,-0.0077,1.472
3150.00,7.519090,25.19629,-0.000173,24.019286,-0.0077,1.472
3152.00,7.521249,25.19554,-0.000174,24.019456,-0.0077,1.472
3154.00,7.522864,25.19578,-0.000173,24.019548,-0.0077,1.472
3156.00,7.523518,25.19567,-0.000173,24.019469,-0.0077,1.472
3158.00,7.523936,25.19579,-0.000172,24.019728,-0.0077,1.472
3160.00,7.525396,25.19649,-0.000173,24.018921,-0.0077,1.472
3162.00,7.526487,25.19587,-0.000174,24.019400,-0.0077,1.472
3164.00,7.527756,25.19585,-0.000174,24.019490,-0.0077,1.472
3166.00,7.528537,25.19560,-0.000173,24.019916,-0.0076,1.472
3168.00,7.528991,25.19587,-0.000173,24.019432,-0.0077,1.472
3170.00,7.529810,25.19652,-0.000172,24.019628,-0.0077,1.473
3172.00,7.530571,25.19661,-0.000173,24.019547,-0.0077,1.473
3174.00,7.531388,25.19708,-0.000173,24.019023,-0.0077,1.472
3176.00,7.532298,25.19632,-0.000173,24.019099,-0.0077,1.472
3178.00,7.532697,25.19538,-0.000173,24.019209,-0.0077,1.473
3180.00,7.532323,25.19570,-0.000172,24.019130,-0.0077,1.472
3182.00,7.532603,25.19520,-0.000172,24.019309,-0.0077,1.473
3184.00,7.533501,25.19494,-0.000172,24.019161,-0.0077,1.472
3186.00,7.533032,25.19516,-0.000172,24.019311,-0.0077,1.473
3188.00,7.533009,25.19526,-0.000173,24.019614,-0.0077,1.472
3190.00,7.532526,25.19506,-0.000173,24.019393,-0.0077,1.472
3192.00,7.533529,25.19494,-0.000173,24.019592,-0.0077,1.473
3194.00,7.533735,25.19497,-0.000172,24.020283,-0.0077,1.472
3196.00,7.534291,25.19499,-0.000173,24.020152,-0.0076,1.472
3198.00,7.533668,25.19473,-0.000173,24.019635,-0.0077,1.473
3200.00,7.532952,25.19412,-0.000172,24.019724,-0.0077,1.472
3202.00,7.533283,25.19532,-0.000172,24.019541,-0.0077,1.473
3204.00,7.534261,25.19505,-0.000173,24.019309,-0.0077,1.472
3206.00,7.534225,25.19522,-0.000173,24.019784,-0.0076,1.473
3208.00,7.534927,25.19487,-0.000173,24.019686,-0.0077,1.472
3210.00,7.535356,25.19426,-0.000173,24.019588,-0.0077,1.472
3212.00,7.535087,25.19530,-0.000172,24.019695,-0.0077,1.472
3214.00,7.535072,25.19542,-0.000173,24.019556,-0.0077,1.472
3216.00,7.534962,25.19495,-0.000172,24.019887,-0.0077,1.473
3218.00,7.535066,25.19491,-0.000173,24.019739,-0.0077,1.472
3220.00,7.534179,25.19511,-0.000173,24.019559,-0.0077,1.472
3222.00,7.533791,25.19608,-0.000172,24.019536,-0.0078,1.472
3224.00,7.533740,25.19595,-0.000172,24.019070,-0.0077,1.472
3226.00,7.533518,25.19564,-0.000172,24.019926,-0.0076,1.472
3228.00,7.533634,25.19608,-0.000172,24.019219,-0.0077,1.473
3230.00,7.533889,25.19527,-0.000173,24.018967,-0.0077,1.473
3232.00,7.534248,25.19470,-0.000173,24.019010,-0.0077,1.473
3234.00,7.534087,25.19569,-0.000173,24.019253,-0.0076,1.473
3236.00,7.533803,25.19634,-0.000173,24.019403,-0.0077,1.472
3238.00,7.533874,25.19631,-0.000172,24.019873,-0.0076,1.472
3240.00,7.534754,25.19544,-0.000172,24.019987,-0.0077,1.473
3242.00,7.534535,25.19568,-0.000172,24.019588,-0.0077,1.473
3244.00,7.535737,25.19572,-0.000172,24.019327,-0.0077,1.473
3246.00,7.535187,25.19470,-0.000173,24.019266,-0.0077,1.473
3248.00,7.534842,25.19459,-0.000172,24.019077,-0.0077,1.473
3250.00,7.534673,25.19531,-0.000172,24.019327,-0.0077,1.473
3252.00,7.535018,25.19483,-0.000171,24.019451,-0.0077,1.473
3254.00,7.535390,25.19455,-0.000172,24.019248,-0.0077,1.472
3256.00,7.534615,25.19420,-0.000172,24.019224,-0.0077,1.472
3258.00,7.534066,25.19436,-0.000172,24.019577,-0.0077,1.472
3260.00,7.533807,25.19437,-0.000173,24.020321,-0.0077,1.472
3262.00,7.534635,25.19444,-0.000172,24.019226,-0.0077,1.473
3264.00,7.534743,25.19373,-0.000173,24.019378,-0.0077,1.472
3266.00,7.534885,25.19393,-0.000173,24.019331,-0.0077,1.473
3268.00,7.534835,25.19420,-0.000173,24.019721,-0.0077,1.473
3270.00,7.533896,25.19432,-0.000172,24.019432,-0.0077,1.473
3272.00,7.534098,25.19453,-0.000172,24.019771,-0.0077,1.472
3274.00,7.534640,25.19410,-0.000173,24.019416,-0.0077,1.473
3276.00,7.534964,25.19470,-0.000172,24.019200,-0.0077,1.473
3278.00,7.535244,25.19429,-0.000174,24.018905,-0.0077,1.473
3280.00,7.534692,25.19538,-0.000173,24.019184,-0.0077,1.473
3282.00,7.534536,25.19509,-0.000173,24.020172,-0.0077,1.473
3284.00,7.535384,25.19510,-0.000172,24.019654,-0.0077,1.472
3286.00,7.536018,25.19550,-0.000172,24.019195,-0.0077,1.472
3288.00,7.535592,25.19628,-0.000171,24.019572,-0.0077,1.472
3290.00,7.535685,25.19536,-0.000172,24.019842,-0.0077,1.473
3292.00,7.535311,25.19525,-0.000173,24.019597,-0.0077,1.473
3294.00,7.534580,25.19485,-0.000173,24.019164,-0.0077,1.473
3296.00,7.533572,25.19470,-0.000172,24.019594,-0.0077,1.472
3298.00,7.534262,25.19530,-0.000172,24.019128,-0.0077,1.472
3300.00,7.534550,25.19491,-0.000172,24.019536,-0.0077,1.473
3302.00,7.535095,25.19507,-0.000173,24.019804,-0.0077,1.473
3304.00,7.535448,25.19579,-0.000173,24.019592,-0.0077,1.473
3306.00,7.534283,25.19598,-0.000173,24.018689,-0.0077,1.473
3308.00,7.534530,25.19523,-0.000173,24.019405,-0.0077,1.472
3310.00,7.535544,25.19444,-0.000172,24.019860,-0.0077,1.473
3312.00,7.535839,25.19485,-0.000172,24.019706,-0.0077,1.473
3314.00,7.536080,25.19558,-0.000171,24.019500,-0.0076,1.473
3316.00,7.536008,25.19568,-0.000171,24.019594,-0.0076,1.473
3318.00,7.534972,25.19562,-0.000172,24.019345,-0.0077,1.472
3320.00,7.535305,25.19560,-0.000172,24.019226,-0.0077,1.473
3322.00,7.535087,25.19489,-0.000172,24.019059,-0.0077,1.473
3324.00,7.534830,25.19503,-0.000173,24.020045,-0.0077,1.473
3326.00,7.534543,25.19536,-0.000173,24.019616,-0.0077,1.473
3328.00,7.533630,25.19454,-0.000173,24.019532,-0.0077,1.473
3330.00,7.533595,25.19458,-0.000173,24.018876,-0.0077,1.473
3332.00,7.534159,25.19507,-0.000172,24.019675,-0.0077,1.472
3334.00,7.533706,25.19495,-0.000171,24.019956,-0.0077,1.473
3336.00,7.533482,25.19428,-0.000172,24.019964,-0.0077,1.473
3338.00,7.534162,25.19433,-0.000172,24.019585,-0.0077,1.473
3340.00,7.534904,25.19422,-0.000172,24.019583,-0.0077,1.473
3342.00,7.534082,25.19443,-0.000171,24.019654,-0.0077,1.473
3344.00,7.533525,25.19500,-0.000172,24.020375,-0.0077,1.473
3346.00,7.534131,25.19457,-0.000173,24.019367,-0.0076,1.473
3348.00,7.533879,25.19525,-0.000171,24.019460,-0.0077,1.473
3350.00,7.534201,25.19472,-0.000172,24.019315,-0.0077,1.472
3352.00,7.534164,25.19482,-0.000173,24.019074,-0.0077,1.472
3354.00,7.533597,25.19450,-0.000173,24.019572,-0.0077,1.472
3356.00,7.533235,25.19523,-0.000172,24.019345,-0.0077,1.473
3358.00,7.533631,25.19494,-0.000171,24.019471,-0.0077,1.473
3360.00,7.534088,25.19514,-0.000172,24.019106,-0.0077,1.473
3362.00,7.533659,25.19479,-0.000172,24.020177,-0.0077,1.473
3364.00,7.532862,25.19450,-0.000171,24.019646,-0.0077,1.472
3366.00,7.532725,25.19510,-0.000172,24.019693,-0.0077,1.473
3368.00,7.532284,25.19493,-0.000173,24.019322,-0.0077,1.473
3370.00,7.532085,25.19525,-0.000173,24.019552,-0.0077,1.474
3372.00,7.532339,25.19524,-0.000172,24.020277,-0.0077,1.473
3374.00,7.533443,25.19552,-0.000172,24.019266,-0.0076,1.472
3376.00,7.533160,25.19537,-0.000171,24.019124,-0.0077,1.472
3378.00,7.532185,25.19497,-0.000172,24.019514,-0.0077,1.473
3380.00,7.532193,25.19513,-0.000172,24.019726,-0.0077,1.473
3382.00,7.532486,25.19611,-0.000172,24.019668,-0.0077,1.473
3384.00,7.532596,25.19526,-0.000172,24.019429,-0.0077,1.473
3386.00,7.532756,25.19521,-0.000172,24.019545,-0.0077,1.473
3388.00,7.532369,25.19593,-0.000172,24.019264,-0.0077,1.473
3390.00,7.532704,25.19628,-0.000172,24.018948,-0.0077,1.473
3392.00,7.533119,25.19610,-0.000173,24.019331,-0.0077,1.473
3394.00,7.533352,25.19568,-0.000172,24.019271,-0.0077,1.472
3396.00,7.532773,25.19617,-0.000172,24.019260,-0.0077,1.473
3398.00,7.532314,25.19591,-0.000173,24.019338,-0.0077,1.473
3400.00,7.532764,25.19529,-0.000172,24.019099,-0.0077,1.473
3402.00,7.533224,25.19553,-0.000171,24.019338,-0.0077,1.473
3404.00,7.532993,25.19588,-0.000172,24.019190,-0.0076,1.473
3406.00,7.532452,25.19590,-0.000172,24.019893,-0.0076,1.473
3408.00,7.532790,25.19555,-0.000172,24.019746,-0.0077,1.473
3410.00,7.532665,25.19566,-0.000172,24.019733,-0.0077,1.473
3412.00,7.532032,25.19597,-0.000172,24.020208,-0.0077,1.473
3414.00,7.531356,25.19586,-0.000172,24.019898,-0.0077,1.472
3416.00,7.531337,25.19675,-0.000171,24.019931,-0.0077,1.473
3418.00,7.531300,25.19662,-0.000171,24.019369,-0.0077,1.473
3420.00,7.530487,25.19653,-0.000172,24.019804,-0.0077,1.473
3422.00,7.529873,25.19661,-0.000172,24.019982,-0.0077,1.473
3424.00,7.530330,25.19644,-0.000172,24.019659,-0.0076,1.473
3426.00,7.530620,25.19688,-0.000172,24.020011,-0.0077,1.473
3428.00,7.531179,25.19701,-0.000173,24.019704,-0.0077,1.474
3430.00,7.531100,25.19656,-0.000173,24.018809,-0.0077,1.472
3432.00,7.531067,25.19532,-0.000172,24.019494,-0.0077,1.472
3434.00,7.530886,25.19521,-0.000173,24.020234,-0.0077,1.473
3436.00,7.531325,25.19589,-0.000174,24.019839,-0.0077,1.473
3438.00,7.532092,25.19690,-0.000173,24.019093,-0.0077,1.473
3440.00,7.532200,25.19662,-0.000173,24.019646,-0.0076,1.473
3442.00,7.531513,25.19592,-0.000173,24.019646,-0.0077,1.473
3444.00,7.531039,25.19656,-0.000173,24.019432,-0.0077,1.473
3446.00,7.529955,25.19658,-0.000173,24.019249,-0.0077,1.473
3448.00,7.530377,25.19604,-0.000173,24.019534,-0.0077,1.473
3450.00,7.531383,25.19584,-0.000173,24.019173,-0.0077,1.473
3452.00,7.530841,25.19610,-0.000174,24.019177,-0.0077,1.473
3454.00,7.530476,25.19607,-0.000173,24.019237,-0.0077,1.473
3456.00,7.530574,25.19611,-0.000173,24.019543,-0.0077,1.473
3458.00,7.530719,25.19657,-0.000173,24.018912,-0.0077,1.473
3460.00,7.531236,25.19636,-0.000172,24.019944,-0.0077,1.473
3462.00,7.531112,25.19589,-0.000173,24.019311,-0.0077,1.474
3464.00,7.531019,25.19565,-0.000173,24.019677,-0.0077,1.473
3466.00,7.530866,25.19646,-0.000173,24.019324,-0.0077,1.473
3468.00,7.531220,25.19672,-0.000172,24.019084,-0.0077,1.473
3470.00,7.531515,25.19605,-0.000172,24.019904,-0.0077,1.473
3472.00,7.530850,25.19593,-0.000172,24.019773,-0.0077,1.473
3474.00,7.531029,25.19543,-0.000173,24.019389,-0.0077,1.473
3476.00,7.531443,25.19576,-0.000173,24.019365,-0.0077,1.473
3478.00,7.531081,25.19637,-0.000172,24.019688,-0.0077,1.473
3480.00,7.530879,25.19637,-0.000172,24.019403,-0.0077,1.474
3482.00,7.531111,25.19563,-0.000173,24.019485,-0.0077,1.473
3484.00,7.530069,25.19557,-0.000172,24.019135,-0.0077,1.473
3486.00,7.529728,25.19622,-0.000171,24.019168,-0.0077,1.473
3488.00,7.530271,25.19574,-0.000172,24.019447,-0.0077,1.473
3490.00,7.529924,25.19618,-0.000171,24.019724,-0.0076,1.473
3492.00,7.529223,25.19634,-0.000173,24.019572,-0.0077,1.473
3494.00,7.529767,25.19653,-0.000173,24.019596,-0.0077,1.473
3496.00,7.530157,25.19662,-0.000172,24.019634,-0.0076,1.473
3498.00,7.530219,25.19616,-0.000173,24.019674,-0.0077,1.473
3500.00,7.530046,25.19653,-0.000172,24.019802,-0.0076,1.473
3502.00,7.529559,25.19651,-0.000172,24.019817,-0.0077,1.474
3504.00,7.529710,25.19652,-0.000174,24.019732,-0.0077,1.474
3506.00,7.530546,25.19659,-0.000173,24.020002,-0.0077,1.473
3508.00,7.530404,25.19640,-0.000173,24.019945,-0.0077,1.473
3510.00,7.529530,25.19543,-0.000173,24.019641,-0.0077,1.473
3512.00,7.529215,25.19566,-0.000173,24.019478,-0.0077,1.473
3514.00,7.529178,25.19602,-0.000174,24.019081,-0.0077,1.473
3516.00,7.529311,25.19534,-0.000173,24.019955,-0.0077,1.473
3518.00,7.528905,25.19589,-0.000173,24.019021,-0.0077,1.474
3520.00,7.529233,25.19537,-0.000173,24.019931,-0.0077,1.474
3522.00,7.528575,25.19547,-0.000172,24.019585,-0.0077,1.473
3524.00,7.527497,25.19507,-0.000172,24.019039,-0.0077,1.473
3526.00,7.527798,25.19472,-0.000173,24.019472,-0.0077,1.473
3528.00,7.528995,25.19564,-0.000171,24.019605,-0.0077,1.473
3530.00,7.528963,25.19552,-0.000172,24.019632,-0.0077,1.473
3532.00,7.528391,25.19526,-0.000172,24.019637,-0.0077,1.473
3534.00,7.528478,25.19539,-0.000173,24.019222,-0.0077,1.473
3536.00,7.529063,25.19592,-0.000173,24.020230,-0.0077,1.473
3538.00,7.529210,25.19595,-0.000172,24.019480,-0.0077,1.473
3540.00,7.529711,25.19548,-0.000173,24.019139,-0.0077,1.473
3542.00,7.529390,25.19477,-0.000173,24.019358,-0.0077,1.474
3544.00,7.528940,25.19533,-0.000173,24.019978,-0.0077,1.474
3546.00,7.528695,25.19628,-0.000172,24.019835,-0.0077,1.472
3548.00,7.529020,25.19669,-0.000173,24.020034,-0.0076,1.473
3550.00,7.529240,25.19663,-0.000172,24.019159,-0.0077,1.473
3552.00,7.529549,25.19589,-0.000172,24.019197,-0.0077,1.473
3554.00,7.529306,25.19517,-0.000172,24.019211,-0.0077,1.473
3556.00,7.529464,25.19557,-0.000171,24.019151,-0.0077,1.473
3558.00,7.530371,25.19551,-0.000173,24.019514,-0.0077,1.473
3560.00,7.530496,25.19540,-0.000174,24.019483,-0.0077,1.473
3562.00,7.531697,25.19583,-0.000174,24.019543,-0.0077,1.473
3564.00,7.531768,25.19503,-0.000174,24.019938,-0.0077,1.473
3566.00,7.531286,25.19546,-0.000173,24.020071,-0.0077,1.473
3568.00,7.530121,25.19655,-0.000172,24.019623,-0.0077,1.473
3570.00,7.530536,25.19642,-0.000172,24.019762,-0.0077,1.473
3572.00,7.531139,25.19608,-0.000172,24.019732,-0.0077,1.474
3574.00,7.531298,25.19581,-0.000172,24.019481,-0.0077,1.473
3576.00,7.530323,25.19522,-0.000172,24.019606,-0.0077,1.473
3578.00,7.529894,25.19508,-0.000172,24.019583,-0.0077,1.473
3580.00,7.529892,25.19582,-0.000172,24.019616,-0.0077,1.473
3582.00,7.529485,25.19584,-0.000173,24.019661,-0.0077,1.473
3584.00,7.529227,25.19557,-0.000173,24.019353,-0.0077,1.473
3586.00,7.528414,25.19508,-0.000173,24.019171,-0.0077,1.473
3588.00,7.529015,25.19564,-0.000173,24.018736,-0.0077,1.474
3590.00,7.529193,25.19588,-0.000174,24.019460,-0.0077,1.473
3592.00,7.528358,25.19548,-0.000174,24.019213,-0.0077,1.473
3594.00,7.528537,25.19649,-0.000173,24.019663,-0.0077,1.473
3596.00,7.528325,25.19560,-0.000173,24.019501,-0.0077,1.474
3598.00,7.527967,25.19509,-0.000173,24.019797,-0.0076,1.474
3600.00,7.528265,25.19477,-0.000173,24.019625,-0.0077,1.473
@6,12.0000,24.0
3602.00,7.528597,25.19457,-0.000173,24.019354,-0.0077,1.473
3604.00,7.525762,25.19468,-0.000172,24.019088,-0.0077,1.473
3606.00,7.516390,25.19564,-0.000172,24.018771,-0.0077,1.472
3608.00,7.493481,25.19581,-0.000171,24.018508,-0.0077,1.472
3610.00,7.445539,25.19590,-0.000171,24.019538,-0.0077,1.472
3612.00,7.387110,25.19537,-0.000172,24.018809,-0.0077,1.473
3614.00,7.332606,25.19595,-0.000173,24.019066,-0.0077,1.473
3616.00,7.283201,25.19598,-0.000174,24.019153,-0.0077,1.474
3618.00,7.237090,25.19541,-0.000176,24.018754,-0.0077,1.474
3620.00,7.192232,25.19555,-0.000174,24.019132,-0.0077,1.474
3622.00,7.148922,25.19592,-0.000175,24.019574,-0.0077,1.475
3624.00,7.108288,25.19528,-0.000176,24.019695,-0.0077,1.475
3626.00,7.071181,25.19531,-0.000175,24.019597,-0.0077,1.474
3628.00,7.042551,25.19544,-0.000175,24.019906,-0.0077,1.474
3630.00,7.024949,25.19554,-0.000173,24.019710,-0.0077,1.475
3632.00,7.022048,25.19628,-0.000176,24.019086,-0.0077,1.475
3634.00,7.037331,25.19647,-0.000176,24.019202,-0.0077,1.475
3636.00,7.060981,25.19639,-0.000176,24.019266,-0.0077,1.475
3638.00,7.083774,25.19595,-0.000175,24.019113,-0.0077,1.474
3640.00,7.105022,25.19539,-0.000173,24.019284,-0.0077,1.473
3642.00,7.126886,25.19597,-0.000174,24.019084,-0.0077,1.474
3644.00,7.149623,25.19636,-0.000175,24.019567,-0.0077,1.474
3646.00,7.175111,25.19695,-0.000175,24.019050,-0.0077,1.474
3648.00,7.199782,25.19580,-0.000175,24.019503,-0.0077,1.473
3650.00,7.221147,25.19591,-0.000175,24.020025,-0.0077,1.473
3652.00,7.240820,25.19555,-0.000175,24.019632,-0.0077,1.473
3654.00,7.258971,25.19615,-0.000174,24.019655,-0.0077,1.473
3656.00,7.275470,25.19648,-0.000174,24.019277,-0.0077,1.473
3658.00,7.290483,25.19622,-0.000174,24.019784,-0.0077,1.473
3660.00,7.304356,25.19601,-0.000174,24.019233,-0.0077,1.473
3662.00,7.318319,25.19667,-0.000173,24.019451,-0.0077,1.473
3664.00,7.332788,25.19654,-0.000174,24.019414,-0.0077,1.473
3666.00,7.346536,25.19634,-0.000173,24.019422,-0.0077,1.472
3668.00,7.359764,25.19638,-0.000174,24.019280,-0.0077,1.473
3670.00,7.372070,25.19665,-0.000174,24.019224,-0.0077,1.474
3672.00,7.382108,25.19653,-0.000173,24.018967,-0.0077,1.473
3674.00,7.391644,25.19580,-0.000173,24.019498,-0.0077,1.473
3676.00,7.401129,25.19576,-0.000174,24.018778,-0.0077,1.474
3678.00,7.409701,25.19702,-0.000174,24.019362,-0.0077,1.473
3680.00,7.417084,25.19723,-0.000174,24.018930,-0.0077,1.473
3682.00,7.423248,25.19699,-0.000173,24.019349,-0.0077,1.473
3684.00,7.429549,25.19679,-0.000174,24.019632,-0.0077,1.473
3686.00,7.435815,25.19714,-0.000173,24.019304,-0.0077,1.473
3688.00,7.440847,25.19760,-0.000173,24.019471,-0.0077,1.473
3690.00,7.444794,25.19731,-0.000173,24.019494,-0.0077,1.473
3692.00,7.447369,25.19647,-0.000173,24.019362,-0.0077,1.473
3694.00,7.449551,25.19703,-0.000173,24.018590,-0.0077,1.473
3696.00,7.452127,25.19626,-0.000173,24.019064,-0.0077,1.473
3698.00,7.454097,25.19701,-0.000172,24.019643,-0.0077,1.473
3700.00,7.456151,25.19665,-0.000173,24.019336,-0.0077,1.473
3702.00,7.458991,25.19703,-0.000174,24.018415,-0.0077,1.474
3704.00,7.460992,25.19699,-0.000172,24.019570,-0.0077,1.473
3706.00,7.462478,25.19616,-0.000173,24.019422,-0.0077,1.473
3708.00,7.463876,25.19645,-0.000173,24.019993,-0.0077,1.472
3710.00,7.465356,25.19725,-0.000173,24.019659,-0.0077,1.473
3712.00,7.467237,25.19759,-0.000173,24.019429,-0.0077,1.473
3714.00,7.469668,25.19739,-0.000173,24.019398,-0.0077,1.473
3716.00,7.472145,25.19734,-0.000173,24.019231,-0.0077,1.473
3718.00,7.474965,25.19709,-0.000174,24.019501,-0.0077,1.474
3720.00,7.477078,25.19710,-0.000175,24.019211,-0.0077,1.473
3722.00,7.479099,25.19665,-0.000174,24.018774,-0.0077,1.473
3724.00,7.480713,25.19597,-0.000173,24.019246,-0.0077,1.473
3726.00,7.484138,25.19531,-0.000173,24.019616,-0.0077,1.473
3728.00,7.487255,25.19524,-0.000174,24.019661,-0.0077,1.474
3730.00,7.489019,25.19674,-0.000175,24.019813,-0.0077,1.473
3732.00,7.490378,25.19645,-0.000174,24.019516,-0.0077,1.473
3734.00,7.492089,25.19553,-0.000174,24.018930,-0.0077,1.473
3736.00,7.493674,25.19546,-0.000174,24.019538,-0.0077,1.473
3738.00,7.495946,25.19584,-0.000173,24.019521,-0.0077,1.473
3740.00,7.498608,25.19616,-0.000174,24.020052,-0.0077,1.473
3742.00,7.500037,25.19763,-0.000173,24.020025,-0.0077,1.474
3744.00,7.501632,25.19762,-0.000175,24.019846,-0.0077,1.473
3746.00,7.503562,25.19767,-0.000174,24.019875,-0.0077,1.474
3748.00,7.505075,25.19640,-0.000173,24.019345,-0.0077,1.474
3750.00,7.505660,25.19643,-0.000174,24.020067,-0.0077,1.473
3752.00,7.506642,25.19686,-0.000174,24.019849,-0.0077,1.473
3754.00,7.507113,25.19646,-0.000173,24.019775,-0.0077,1.473
3756.00,7.508006,25.19690,-0.000174,24.019645,-0.0077,1.473
3758.00,7.509368,25.19792,-0.000174,24.019429,-0.0077,1.473
3760.00,7.511152,25.19741,-0.000174,24.019190,-0.0077,1.473
3762.00,7.512155,25.19586,-0.000174,24.019287,-0.0077,1.473
3764.00,7.513566,25.19645,-0.000173,24.019461,-0.0077,1.473
3766.00,7.514221,25.19629,-0.000172,24.019710,-0.0077,1.473
3768.00,7.514868,25.19692,-0.000174,24.019146,-0.0077,1.473
3770.00,7.514999,25.19670,-0.000172,24.018851,-0.0077,1.474
3772.00,7.515451,25.19591,-0.000173,24.019249,-0.0077,1.473
3774.00,7.516559,25.19640,-0.000173,24.019730,-0.0077,1.473
3776.00,7.517909,25.19694,-0.000173,24.020161,-0.0077,1.474
3778.00,7.519188,25.19623,-0.000173,24.019663,-0.0077,1.473
3780.00,7.519406,25.19576,-0.000172,24.019873,-0.0077,1.473
3782.00,7.519742,25.19602,-0.000173,24.019191,-0.0077,1.474
3784.00,7.519763,25.19638,-0.000173,24.018530,-0.0077,1.473
3786.00,7.520159,25.19590,-0.000174,24.019077,-0.0077,1.474
3788.00,7.520090,25.19588,-0.000174,24.019693,-0.0077,1.473
3790.00,7.519589,25.19611,-0.000173,24.019231,-0.0077,1.473
3792.00,7.519177,25.19600,-0.000173,24.019306,-0.0077,1.473
3794.00,7.520100,25.19612,-0.000174,24.018466,-0.0078,1.474
3796.00,7.521409,25.19620,-0.000174,24.019521,-0.0077,1.474
3798.00,7.520451,25.19602,-0.000173,24.019762,-0.0076,1.473
3800.00,7.520798,25.19487,-0.000172,24.020163,-0.0077,1.473
3802.00,7.521351,25.19489,-0.000172,24.018865,-0.0077,1.473
3804.00,7.522195,25.19587,-0.000172,24.019311,-0.0077,1.473
3806.00,7.521557,25.19590,-0.000173,24.020045,-0.0077,1.474
3808.00,7.520779,25.19630,-0.000173,24.018928,-0.0077,1.474
3810.00,7.521439,25.19650,-0.000172,24.019112,-0.0077,1.473
3812.00,7.522071,25.19698,-0.000173,24.019402,-0.0077,1.473
3814.00,7.522319,25.19671,-0.000173,24.019400,-0.0077,1.473
3816.00,7.522618,25.19699,-0.000172,24.019654,-0.0077,1.473
3818.00,7.523206,25.19685,-0.000172,24.019599,-0.0077,1.474
3820.00,7.522860,25.19679,-0.000173,24.018903,-0.0077,1.473
3822.00,7.521995,25.19634,-0.000173,24.019177,-0.0077,1.473
3824.00,7.522102,25.19584,-0.000173,24.019839,-0.0077,1.474
3826.00,7.522690,25.19638,-0.000172,24.019092,-0.0077,1.473
3828.00,7.522924,25.19633,-0.000173,24.018992,-0.0077,1.474
3830.00,7.523399,25.19719,-0.000173,24.019451,-0.0077,1.474
3832.00,7.523439,25.19732,-0.000172,24.019590,-0.0077,1.474
3834.00,7.523987,25.19654,-0.000174,24.018981,-0.0077,1.473
3836.00,7.523464,25.19688,-0.000172,24.019492,-0.0077,1.473
3838.00,7.522249,25.19684,-0.000172,24.019423,-0.0077,1.474
3840.00,7.522551,25.19624,-0.000172,24.018925,-0.0077,1.473
3842.00,7.522287,25.19562,-0.000173,24.019115,-0.0077,1.474
3844.00,7.522329,25.19690,-0.000174,24.019710,-0.0077,1.473
3846.00,7.521632,25.19617,-0.000173,24.019141,-0.0077,1.474
3848.00,7.522320,25.19667,-0.000173,24.018747,-0.0077,1.473
3850.00,7.522648,25.19656,-0.000174,24.019110,-0.0077,1.474
3852.00,7.523703,25.19653,-0.000173,24.019398,-0.0077,1.473
3854.00,7.523538,25.19724,-0.000173,24.018631,-0.0077,1.473
3856.00,7.522256,25.19754,-0.000172,24.018987,-0.0077,1.473
3858.00,7.522461,25.19775,-0.000174,24.019318,-0.0077,1.473
3860.00,7.523512,25.19820,-0.000174,24.019445,-0.0077,1.474
3862.00,7.523584,25.19660,-0.000173,24.019436,-0.0077,1.474
3864.00,7.522748,25.19726,-0.000174,24.018783,-0.0077,1.473
3866.00,7.522632,25.19774,-0.000175,24.019277,-0.0077,1.474
3868.00,7.523450,25.19658,-0.000173,24.018965,-0.0077,1.474
3870.00,7.523591,25.19677,-0.000173,24.019422,-0.0077,1.474
3872.00,7.523738,25.19699,-0.000173,24.019603,-0.0077,1.473
3874.00,7.523086,25.19729,-0.000171,24.019287,-0.0077,1.473
3876.00,7.523277,25.19737,-0.000173,24.019423,-0.0077,1.474
3878.00,7.523142,25.19768,-0.000173,24.019104,-0.0077,1.474
3880.00,7.523500,25.19775,-0.000172,24.019166,-0.0077,1.473
3882.00,7.523861,25.19792,-0.000172,24.019991,-0.0077,1.474
3884.00,7.523955,25.19806,-0.000172,24.018733,-0.0077,1.474
3886.00,7.523260,25.19756,-0.000172,24.019193,-0.0077,1.474
3888.00,7.523627,25.19705,-0.000173,24.019552,-0.0077,1.474
3890.00,7.524008,25.19781,-0.000173,24.019672,-0.0077,1.473
3892.00,7.522790,25.19771,-0.000173,24.019306,-0.0077,1.473
3894.00,7.523257,25.19767,-0.000174,24.019373,-0.0077,1.474
3896.00,7.523372,25.19838,-0.000173,24.019458,-0.0077,1.474
3898.00,7.523828,25.19866,-0.000172,24.019006,-0.0077,1.474
3900.00,7.523571,25.19829,-0.000175,24.019432,-0.0077,1.474
3902.00,7.523392,25.19844,-0.000171,24.019295,-0.0077,1.473
3904.00,7.523757,25.19757,-0.000171,24.019536,-0.0077,1.474
3906.00,7.523161,25.19868,-0.000172,24.019233,-0.0077,1.473
3908.00,7.523178,25.19752,-0.000173,24.018934,-0.0077,1.474
3910.00,7.522855,25.19787,-0.000171,24.019675,-0.0077,1.473
3912.00,7.522279,25.19799,-0.000172,24.019474,-0.0077,1.473
3914.00,7.522698,25.19664,-0.000173,24.018997,-0.0077,1.474
3916.00,7.523035,25.19725,-0.000171,24.019376,-0.0077,1.474
3918.00,7.523306,25.19734,-0.000171,24.019327,-0.0077,1.474
3920.00,7.523924,25.19725,-0.000173,24.019383,-0.0076,1.474
3922.00,7.523352,25.19784,-0.000174,24.019291,-0.0077,1.474
3924.00,7.523184,25.19756,-0.000173,24.018938,-0.0077,1.474
3926.00,7.523370,25.19749,-0.000171,24.019485,-0.0077,1.474
3928.00,7.523273,25.19725,-0.000170,24.019628,-0.0077,1.474
3930.00,7.523473,25.19664,-0.000171,24.018807,-0.0077,1.473
3932.00,7.523240,25.19693,-0.000171,24.018881,-0.0077,1.474
3934.00,7.523907,25.19742,-0.000173,24.018483,-0.0077,1.474
3936.00,7.525041,25.19763,-0.000173,24.019915,-0.0076,1.474
3938.00,7.525724,25.19764,-0.000172,24.018696,-0.0077,1.473
3940.00,7.526096,25.19714,-0.000173,24.019563,-0.0077,1.474
3942.00,7.525631,25.19710,-0.000174,24.019683,-0.0076,1.474
3944.00,7.524986,25.19797,-0.000173,24.018646,-0.0077,1.474
3946.00,7.524472,25.19814,-0.000173,24.019721,-0.0077,1.473
3948.00,7.524782,25.19773,-0.000172,24.018843,-0.0077,1.473
3950.00,7.524552,25.19795,-0.000172,24.019162,-0.0077,1.474
3952.00,7.524359,25.19828,-0.000172,24.019967,-0.0077,1.473
3954.00,7.523794,25.19754,-0.000172,24.019545,-0.0077,1.474
3956.00,7.523467,25.19743,-0.000170,24.019875,-0.0077,1.474
3958.00,7.522796,25.19707,-0.000172,24.018923,-0.0077,1.473
3960.00,7.522833,25.19765,-0.000170,24.019536,-0.0077,1.474
3962.00,7.522647,25.19858,-0.000172,24.019318,-0.0076,1.473
3964.00,7.522071,25.19835,-0.000172,24.019264,-0.0076,1.474
3966.00,7.522457,25.19804,-0.000174,24.019597,-0.0077,1.474
3968.00,7.522541,25.19748,-0.000172,24.019681,-0.0077,1.474
3970.00,7.522589,25.19828,-0.000173,24.018773,-0.0077,1.474
3972.00,7.521990,25.19832,-0.000172,24.019099,-0.0077,1.474
3974.00,7.522598,25.19883,-0.000172,24.019135,-0.0077,1.473
3976.00,7.522279,25.19843,-0.000172,24.019766,-0.0077,1.473
3978.00,7.521677,25.19788,-0.000171,24.019106,-0.0077,1.473
3980.00,7.521465,25.19788,-0.000172,24.019964,-0.0077,1.473
3982.00,7.521555,25.19823,-0.000174,24.018582,-0.0077,1.474
3984.00,7.522103,25.19789,-0.000172,24.018983,-0.0077,1.474
3986.00,7.522188,25.19746,-0.000173,24.019244,-0.0077,1.473
3988.00,7.522729,25.19753,-0.000174,24.019674,-0.0077,1.474
3990.00,7.522760,25.19776,-0.000174,24.019612,-0.0077,1.473
3992.00,7.523333,25.19734,-0.000172,24.019289,-0.0077,1.475
3994.00,7.522802,25.19779,-0.000172,24.018921,-0.0076,1.474
3996.00,7.523123,25.19848,-0.000175,24.019523,-0.0077,1.474
3998.00,7.522799,25.19794,-0.000171,24.019389,-0.0077,1.474
4000.00,7.523201,25.19758,-0.000171,24.019704,-0.0077,1.473
4002.00,7.523558,25.19756,-0.000171,24.019592,-0.0078,1.473
4004.00,7.523328,25.19784,-0.000173,24.019489,-0.0078,1.474
4006.00,7.523037,25.19851,-0.000173,24.019717,-0.0077,1.473
4008.00,7.522951,25.19820,-0.000172,24.019403,-0.0077,1.474
4010.00,7.523687,25.19806,-0.000172,24.019817,-0.0077,1.474
4012.00,7.523927,25.19780,-0.000174,24.018756,-0.0077,1.474
4014.00,7.523397,25.19742,-0.000174,24.019516,-0.0077,1.474
4016.00,7.523796,25.19781,-0.000173,24.018800,-0.0077,1.474
4018.00,7.524101,25.19710,-0.000173,24.018566,-0.0077,1.474
4020.00,7.524662,25.19755,-0.000174,24.018754,-0.0077,1.474
4022.00,7.524133,25.19759,-0.000172,24.018745,-0.0077,1.473
4024.00,7.524136,25.19818,-0.000173,24.019574,-0.0077,1.474
4026.00,7.523594,25.19819,-0.000174,24.019184,-0.0077,1.474
4028.00,7.523520,25.19780,-0.000172,24.018724,-0.0077,1.474
4030.00,7.522756,25.19750,-0.000174,24.019302,-0.0077,1.474
4032.00,7.522362,25.19818,-0.000174,24.019333,-0.0077,1.474
4034.00,7.522042,25.19737,-0.000173,24.019068,-0.0077,1.474
4036.00,7.522157,25.19700,-0.000173,24.019019,-0.0077,1.474
4038.00,7.521964,25.19661,-0.000172,24.019559,-0.0077,1.474
4040.00,7.521928,25.19655,-0.000172,24.018785,-0.0077,1.474
4042.00,7.521821,25.19660,-0.000173,24.019025,-0.0077,1.473
4044.00,7.522808,25.19678,-0.000173,24.019612,-0.0077,1.473
4046.00,7.522902,25.19669,-0.000171,24.019505,-0.0077,1.474
4048.00,7.522157,25.19693,-0.000174,24.019365,-0.0077,1.474
4050.00,7.521617,25.19671,-0.000175,24.020243,-0.0077,1.474
4052.00,7.521887,25.19651,-0.000174,24.019068,-0.0077,1.474
4054.00,7.522010,25.19737,-0.000172,24.019915,-0.0077,1.474
4056.00,7.521556,25.19717,-0.000172,24.019231,-0.0077,1.474
4058.00,7.521003,25.19620,-0.000173,24.019284,-0.0077,1.474
4060.00,7.521754,25.19607,-0.000172,24.019244,-0.0077,1.474
4062.00,7.522595,25.19567,-0.000175,24.019032,-0.0077,1.474
4064.00,7.523119,25.19509,-0.000174,24.019402,-0.0077,1.474
4066.00,7.523118,25.19626,-0.000174,24.019465,-0.0078,1.474
4068.00,7.522510,25.19660,-0.000173,24.019391,-0.0078,1.474
4070.00,7.520664,25.19671,-0.000172,24.019106,-0.0077,1.474
4072.00,7.521809,25.19731,-0.000174,24.018941,-0.0077,1.474
4074.00,7.521871,25.19678,-0.000172,24.019340,-0.0077,1.474
4076.00,7.521752,25.19648,-0.000173,24.019175,-0.0077,1.474
4078.00,7.522779,25.19659,-0.000172,24.019509,-0.0077,1.474
4080.00,7.522302,25.19627,-0.000171,24.020067,-0.0077,1.474
4082.00,7.522140,25.19609,-0.000173,24.018950,-0.0077,1.474
4084.00,7.522257,25.19680,-0.000172,24.018765,-0.0077,1.474
4086.00,7.523206,25.19696,-0.000172,24.019086,-0.0077,1.474
4088.00,7.522140,25.19737,-0.000172,24.019166,-0.0077,1.474
4090.00,7.521328,25.19707,-0.000174,24.018794,-0.0077,1.474
4092.00,7.521107,25.19723,-0.000172,24.019164,-0.0077,1.474
4094.00,7.521484,25.19706,-0.000174,24.019447,-0.0077,1.474
4096.00,7.522502,25.19770,-0.000173,24.020078,-0.0077,1.474
4098.00,7.522479,25.19755,-0.000173,24.018899,-0.0077,1.474
4100.00,7.521742,25.19766,-0.000174,24.018956,-0.0077,1.474
4102.00,7.522064,25.19758,-0.000174,24.019864,-0.0077,1.474
4104.00,7.522416,25.19855,-0.000173,24.019717,-0.0077,1.474
4106.00,7.522459,25.19880,-0.000172,24.019434,-0.0077,1.474
4108.00,7.521292,25.19857,-0.000172,24.019927,-0.0077,1.474
4110.00,7.520291,25.19781,-0.000171,24.019342,-0.0077,1.474
4112.00,7.519808,25.19771,-0.000173,24.018783,-0.0077,1.474
4114.00,7.520141,25.19796,-0.000173,24.019498,-0.0077,1.474
4116.00,7.520182,25.19779,-0.000173,24.019217,-0.0077,1.473
4118.00,7.520773,25.19691,-0.000173,24.019050,-0.0077,1.474
4120.00,7.521298,25.19672,-0.000173,24.019139,-0.0077,1.474
4122.00,7.520808,25.19772,-0.000172,24.019215,-0.0077,1.474
4124.00,7.521214,25.19786,-0.000173,24.019086,-0.0077,1.474
4126.00,7.520608,25.19687,-0.000174,24.019175,-0.0077,1.474
4128.00,7.520802,25.19780,-0.000172,24.019514,-0.0077,1.474
4130.00,7.520992,25.19787,-0.000171,24.019554,-0.0077,1.474
4132.00,7.521039,25.19799,-0.000173,24.019790,-0.0076,1.474
4134.00,7.521083,25.19852,-0.000173,24.019579,-0.0077,1.473
4136.00,7.521763,25.19829,-0.000171,24.019393,-0.0077,1.474
4138.00,7.521800,25.19849,-0.000174,24.019527,-0.0077,1.474
4140.00,7.521924,25.19831,-0.000175,24.020223,-0.0077,1.474
4142.00,7.521536,25.19792,-0.000172,24.019469,-0.0077,1.474
4144.00,7.521438,25.19837,-0.000173,24.018883,-0.0077,1.474
4146.00,7.520955,25.19816,-0.000175,24.019382,-0.0077,1.474
4148.00,7.520461,25.19849,-0.000173,24.019289,-0.0077,1.474
4150.00,7.520535,25.19907,-0.000174,24.018865,-0.0077,1.474
4152.00,7.521382,25.19852,-0.000174,24.019489,-0.0077,1.474
4154.00,7.522195,25.19838,-0.000173,24.019587,-0.0077,1.474
4156.00,7.521777,25.19878,-0.000172,24.019175,-0.0077,1.474
4158.00,7.521808,25.19830,-0.000174,24.019054,-0.0077,1.474
4160.00,7.521925,25.19923,-0.000173,24.019398,-0.0077,1.474
4162.00,7.522264,25.19840,-0.000172,24.019773,-0.0077,1.473
4164.00,7.522049,25.19803,-0.000172,24.019558,-0.0077,1.474
4166.00,7.521640,25.19884,-0.000172,24.019447,-0.0076,1.474
4168.00,7.521340,25.19811,-0.000172,24.019993,-0.0077,1.474
4170.00,7.521029,25.19814,-0.000172,24.019936,-0.0077,1.474
4172.00,7.520415,25.19876,-0.000173,24.019681,-0.0077,1.474
4174.00,7.520094,25.19767,-0.000172,24.019588,-0.0077,1.474
4176.00,7.519205,25.19809,-0.000171,24.019465,-0.0077,1.474
4178.00,7.520516,25.19862,-0.000168,24.019472,-0.0077,1.474
4180.00,7.521219,25.19922,-0.000172,24.020007,-0.0077,1.474
4182.00,7.520628,25.19899,-0.000173,24.018675,-0.0077,1.474
4184.00,7.520210,25.19924,-0.000173,24.019041,-0.0077,1.474
4186.00,7.520265,25.19842,-0.000172,24.019258,-0.0077,1.474
4188.00,7.520310,25.19864,-0.000173,24.019616,-0.0077,1.475
4190.00,7.520266,25.19876,-0.000171,24.019708,-0.0077,1.474
4192.00,7.520256,25.19816,-0.000172,24.019035,-0.0077,1.474
4194.00,7.520839,25.19841,-0.000174,24.019648,-0.0076,1.474
4196.00,7.521123,25.19909,-0.000173,24.019418,-0.0077,1.474
4198.00,7.520848,25.19860,-0.000175,24.018328,-0.0077,1.474
4200.00,7.520961,25.19859,-0.000173,24.019496,-0.0077,1.474
@7,12.0000,24.0
4202.00,7.520795,25.19847,-0.000174,24.019722,-0.0077,1.474
4204.00,7.518612,25.19897,-0.000172,24.019476,-0.0077,1.475
4206.00,7.510206,25.19815,-0.000170,24.019387,-0.0077,1.474
4208.00,7.491170,25.19863,-0.000172,24.019222,-0.0077,1.472
4210.00,7.453874,25.19883,-0.000172,24.019311,-0.0077,1.472
4212.00,7.408632,25.19963,-0.000171,24.020083,-0.0077,1.473
4214.00,7.366179,25.19954,-0.000173,24.019603,-0.0077,1.473
4216.00,7.328747,25.19834,-0.000174,24.019327,-0.0076,1.474
4218.00,7.293083,25.19807,-0.000172,24.019487,-0.0076,1.475
4220.00,7.259508,25.19847,-0.000174,24.019409,-0.0077,1.475
4222.00,7.226359,25.19888,-0.000175,24.019211,-0.0077,1.474
4224.00,7.193696,25.19827,-0.000172,24.018976,-0.0077,1.475
4226.00,7.164162,25.19836,-0.000174,24.019383,-0.0077,1.475
4228.00,7.140414,25.19767,-0.000175,24.019956,-0.0077,1.475
4230.00,7.128456,25.19822,-0.000175,24.018872,-0.0077,1.476
4232.00,7.126694,25.19851,-0.000175,24.019465,-0.0077,1.476
4234.00,7.140695,25.19740,-0.000176,24.020074,-0.0077,1.476
4236.00,7.159714,25.19801,-0.000175,24.019808,-0.0077,1.475
4238.00,7.176883,25.19813,-0.000173,24.019695,-0.0077,1.474
4240.00,7.193531,25.19777,-0.000173,24.019523,-0.0077,1.474
4242.00,7.210758,25.19855,-0.000174,24.019150,-0.0077,1.474
4244.00,7.229087,25.19744,-0.000173,24.019008,-0.0077,1.475
4246.00,7.249396,25.19712,-0.000173,24.019456,-0.0077,1.474
4248.00,7.268830,25.19765,-0.000173,24.019315,-0.0077,1.473
4250.00,7.284925,25.19899,-0.000174,24.018765,-0.0077,1.473
4252.00,7.300455,25.19782,-0.000173,24.019947,-0.0077,1.474
4254.00,7.315497,25.19779,-0.000175,24.019043,-0.0077,1.474
4256.00,7.328908,25.19764,-0.000174,24.019132,-0.0076,1.474
4258.00,7.340607,25.19797,-0.000174,24.019994,-0.0077,1.473
4260.00,7.352662,25.19784,-0.000173,24.019005,-0.0077,1.473
4262.00,7.363105,25.19776,-0.000173,24.019150,-0.0077,1.474
4264.00,7.373136,25.19746,-0.000173,24.019645,-0.0077,1.474
4266.00,7.383782,25.19766,-0.000174,24.019057,-0.0077,1.474
4268.00,7.393858,25.19812,-0.000175,24.019376,-0.0077,1.474
4270.00,7.402388,25.19749,-0.000173,24.019733,-0.0077,1.473
4272.00,7.409684,25.19778,-0.000175,24.019302,-0.0077,1.474
4274.00,7.418242,25.19799,-0.000174,24.019722,-0.0077,1.473
4276.00,7.424973,25.19706,-0.000174,24.019962,-0.0077,1.474
4278.00,7.431165,25.19728,-0.000175,24.018976,-0.0077,1.474
4280.00,7.437247,25.19763,-0.000174,24.019786,-0.0077,1.473
4282.00,7.441489,25.19711,-0.000175,24.019409,-0.0077,1.474
4284.00,7.445284,25.19656,-0.000174,24.019090,-0.0077,1.473
4286.00,7.449920,25.19700,-0.000174,24.019967,-0.0077,1.473
4288.00,7.453430,25.19671,-0.000174,24.019467,-0.0077,1.473
4290.00,7.455898,25.19753,-0.000172,24.018834,-0.0077,1.473
4292.00,7.459056,25.19624,-0.000172,24.019215,-0.0077,1.473
4294.00,7.461997,25.19650,-0.000172,24.019093,-0.0077,1.473
4296.00,7.463650,25.19633,-0.000171,24.018820,-0.0077,1.474
4298.00,7.465181,25.19730,-0.000172,24.019358,-0.0077,1.474
4300.00,7.466547,25.19696,-0.000173,24.019809,-0.0077,1.474
4302.00,7.468287,25.19652,-0.000174,24.018943,-0.0077,1.474
4304.00,7.469478,25.19693,-0.000176,24.019648,-0.0077,1.473
4306.00,7.470713,25.19760,-0.000174,24.018967,-0.0077,1.473
4308.00,7.472017,25.19782,-0.000172,24.018448,-0.0077,1.474
4310.00,7.473310,25.19729,-0.000173,24.019445,-0.0077,1.474
4312.00,7.474697,25.19691,-0.000174,24.019788,-0.0077,1.473
4314.00,7.476951,25.19682,-0.000175,24.019797,-0.0077,1.473
4316.00,7.478362,25.19744,-0.000174,24.019244,-0.0077,1.473
4318.00,7.478724,25.19661,-0.000173,24.019442,-0.0077,1.474
4320.00,7.479883,25.19679,-0.000172,24.019240,-0.0077,1.474
4322.00,7.481249,25.19557,-0.000174,24.019070,-0.0077,1.474
4324.00,7.483858,25.19552,-0.000173,24.019360,-0.0077,1.473
4326.00,7.485068,25.19560,-0.000174,24.018832,-0.0077,1.474
4328.00,7.486401,25.19651,-0.000174,24.019338,-0.0077,1.474
4330.00,7.488280,25.19751,-0.000174,24.019365,-0.0077,1.474
4332.00,7.491127,25.19631,-0.000173,24.019021,-0.0077,1.473
4334.00,7.492609,25.19655,-0.000174,24.018796,-0.0077,1.474
4336.00,7.493302,25.19667,-0.000176,24.018289,-0.0077,1.474
4338.00,7.494486,25.19710,-0.000173,24.019249,-0.0077,1.474
4340.00,7.496215,25.19693,-0.000174,24.019554,-0.0077,1.474
4342.00,7.497549,25.19714,-0.000170,24.019425,-0.0077,1.473
4344.00,7.499258,25.19761,-0.000172,24.019452,-0.0077,1.473
4346.00,7.500477,25.19798,-0.000174,24.018947,-0.0077,1.474
4348.00,7.501474,25.19730,-0.000173,24.018735,-0.0077,1.474
4350.00,7.501643,25.19705,-0.000174,24.019023,-0.0077,1.473
4352.00,7.502027,25.19638,-0.000173,24.019079,-0.0077,1.474
4354.00,7.503391,25.19670,-0.000172,24.019857,-0.0077,1.474
4356.00,7.505249,25.19719,-0.000174,24.019717,-0.0077,1.474
4358.00,7.506533,25.19688,-0.000174,24.019583,-0.0077,1.473
4360.00,7.507678,25.19706,-0.000175,24.018925,-0.0077,1.473
4362.00,7.508184,25.19658,-0.000174,24.018883,-0.0078,1.473
4364.00,7.509196,25.19711,-0.000173,24.018999,-0.0077,1.474
4366.00,7.508757,25.19742,-0.000174,24.019229,-0.0077,1.474
4368.00,7.508728,25.19807,-0.000174,24.018689,-0.0077,1.474
4370.00,7.509438,25.19812,-0.000173,24.018731,-0.0077,1.474
4372.00,7.509837,25.19841,-0.000174,24.019512,-0.0077,1.473
4374.00,7.510369,25.19840,-0.000173,24.018992,-0.0077,1.473
4376.00,7.511283,25.19808,-0.000175,24.019251,-0.0077,1.474
4378.00,7.511238,25.19775,-0.000174,24.019543,-0.0077,1.473
4380.00,7.511349,25.19769,-0.000173,24.019064,-0.0077,1.474
4382.00,7.511289,25.19834,-0.000174,24.019641,-0.0077,1.473
4384.00,7.511982,25.19854,-0.000173,24.019699,-0.0077,1.474
4386.00,7.513005,25.19793,-0.000172,24.019643,-0.0077,1.474
4388.00,7.513388,25.19784,-0.000172,24.020147,-0.0077,1.474
4390.00,7.513973,25.19736,-0.000174,24.020399,-0.0077,1.473
4392.00,7.513892,25.19797,-0.000174,24.019333,-0.0077,1.474
4394.00,7.513644,25.19794,-0.000174,24.019170,-0.0077,1.474
4396.00,7.513574,25.19751,-0.000174,24.018722,-0.0077,1.473
4398.00,7.514136,25.19704,-0.000172,24.019161,-0.0077,1.473
4400.00,7.514845,25.19742,-0.000172,24.019079,-0.0077,1.474
4402.00,7.514045,25.19755,-0.000172,24.019030,-0.0077,1.474
4404.00,7.513783,25.19746,-0.000173,24.019478,-0.0077,1.474
4406.00,7.513743,25.19770,-0.000173,24.019547,-0.0077,1.474
4408.00,7.513946,25.19804,-0.000173,24.018776,-0.0077,1.473
4410.00,7.513594,25.19799,-0.000173,24.019211,-0.0077,1.474
4412.00,7.512935,25.19852,-0.000175,24.019311,-0.0077,1.474
4414.00,7.513166,25.19852,-0.000175,24.018405,-0.0077,1.474
4416.00,7.513985,25.19850,-0.000174,24.018961,-0.0077,1.474
4418.00,7.514650,25.19816,-0.000174,24.019050,-0.0077,1.474
4420.00,7.514759,25.19831,-0.000173,24.018773,-0.0077,1.474
4422.00,7.514221,25.19794,-0.000174,24.019057,-0.0077,1.474
4424.00,7.513612,25.19816,-0.000173,24.019672,-0.0077,1.474
4426.00,7.513612,25.19882,-0.000173,24.019496,-0.0077,1.474
4428.00,7.514540,25.19806,-0.000173,24.018651,-0.0077,1.474
4430.00,7.515233,25.19759,-0.000171,24.018822,-0.0077,1.473
4432.00,7.515049,25.19791,-0.000172,24.019373,-0.0077,1.474
4434.00,7.515131,25.19804,-0.000173,24.018548,-0.0077,1.474
4436.00,7.515904,25.19805,-0.000173,24.018909,-0.0077,1.474
4438.00,7.516543,25.19763,-0.000173,24.019596,-0.0077,1.474
4440.00,7.516509,25.19754,-0.000174,24.019150,-0.0077,1.473
4442.00,7.516389,25.19773,-0.000173,24.019494,-0.0077,1.474
4444.00,7.516964,25.19749,-0.000173,24.019588,-0.0077,1.474
4446.00,7.516768,25.19796,-0.000172,24.018802,-0.0077,1.474
4448.00,7.517056,25.19774,-0.000173,24.018769,-0.0077,1.474
4450.00,7.516134,25.19744,-0.000173,24.019422,-0.0077,1.473
4452.00,7.515689,25.19744,-0.000171,24.019619,-0.0077,1.474
4454.00,7.516193,25.19732,-0.000171,24.019182,-0.0077,1.474
4456.00,7.516301,25.19700,-0.000172,24.019762,-0.0077,1.474
4458.00,7.515373,25.19633,-0.000173,24.019422,-0.0077,1.474
4460.00,7.515795,25.19636,-0.000173,24.018677,-0.0077,1.474
4462.00,7.515904,25.19685,-0.000173,24.018997,-0.0077,1.474
4464.00,7.515976,25.19639,-0.000172,24.018977,-0.0077,1.474
4466.00,7.517073,25.19671,-0.000171,24.018854,-0.0077,1.474
4468.00,7.516404,25.19764,-0.000172,24.019327,-0.0078,1.474
4470.00,7.515680,25.19808,-0.000172,24.019452,-0.0077,1.473
4472.00,7.515193,25.19787,-0.000172,24.019568,-0.0077,1.474
4474.00,7.514983,25.19826,-0.000173,24.019021,-0.0077,1.474
4476.00,7.514808,25.19750,-0.000173,24.018522,-0.0077,1.474
4478.00,7.514359,25.19755,-0.000172,24.018972,-0.0077,1.474
4480.00,7.514091,25.19806,-0.000173,24.019724,-0.0077,1.474
4482.00,7.515017,25.19827,-0.000173,24.019367,-0.0077,1.473
4484.00,7.514878,25.19782,-0.000173,24.019871,-0.0077,1.474
4486.00,7.515290,25.19726,-0.000171,24.019356,-0.0077,1.473
4488.00,7.515326,25.19756,-0.000172,24.019447,-0.0077,1.474
4490.00,7.515382,25.19705,-0.000172,24.019146,-0.0077,1.473
4492.00,7.514714,25.19729,-0.000173,24.019519,-0.0077,1.474
4494.00,7.514690,25.19725,-0.000173,24.019188,-0.0078,1.473
4496.00,7.514525,25.19819,-0.000172,24.019284,-0.0077,1.474
4498.00,7.514736,25.19802,-0.000173,24.019416,-0.0077,1.474
4500.00,7.514227,25.19752,-0.000174,24.019610,-0.0077,1.474
4502.00,7.513616,25.19749,-0.000174,24.019342,-0.0077,1.474
4504.00,7.513184,25.19704,-0.000174,24.018976,-0.0077,1.474
4506.00,7.513586,25.19673,-0.000174,24.018961,-0.0077,1.474
4508.00,7.514468,25.19763,-0.000172,24.019777,-0.0077,1.473
4510.00,7.514529,25.19748,-0.000173,24.019478,-0.0077,1.474
4512.00,7.513808,25.19724,-0.000172,24.018992,-0.0077,1.473
4514.00,7.514649,25.19849,-0.000173,24.018704,-0.0077,1.474
4516.00,7.515403,25.19801,-0.000172,24.018738,-0.0077,1.474
4518.00,7.515252,25.19745,-0.000172,24.019162,-0.0077,1.474
4520.00,7.516162,25.19705,-0.000173,24.019565,-0.0077,1.474
4522.00,7.515919,25.19749,-0.000174,24.019262,-0.0077,1.475
4524.00,7.516088,25.19775,-0.000172,24.018863,-0.0078,1.474
4526.00,7.516867,25.19799,-0.000173,24.019409,-0.0077,1.474
4528.00,7.516630,25.19802,-0.000172,24.018987,-0.0077,1.473
4530.00,7.516899,25.19799,-0.000172,24.018930,-0.0077,1.474
4532.00,7.517898,25.19833,-0.000172,24.019935,-0.0077,1.474
4534.00,7.517465,25.19787,-0.000172,24.018901,-0.0077,1.474
4536.00,7.516612,25.19758,-0.000173,24.019311,-0.0077,1.474
4538.00,7.515766,25.19756,-0.000174,24.018999,-0.0077,1.474
4540.00,7.515581,25.19870,-0.000173,24.019157,-0.0077,1.474
4542.00,7.515824,25.19882,-0.000173,24.019133,-0.0077,1.474
4544.00,7.516094,25.19868,-0.000173,24.018985,-0.0077,1.474
4546.00,7.515430,25.19814,-0.000172,24.019385,-0.0077,1.473
4548.00,7.514762,25.19853,-0.000172,24.019159,-0.0077,1.474
4550.00,7.514744,25.19882,-0.000174,24.018999,-0.0077,1.474
4552.00,7.515107,25.19813,-0.000173,24.019641,-0.0077,1.474
4554.00,7.515076,25.19808,-0.000172,24.019824,-0.0077,1.474
4556.00,7.515869,25.19850,-0.000172,24.019202,-0.0077,1.473
4558.00,7.515711,25.19835,-0.000172,24.019306,-0.0077,1.473
4560.00,7.515298,25.19836,-0.000172,24.019737,-0.0077,1.473
4562.00,7.514768,25.19870,-0.000172,24.019692,-0.0077,1.474
4564.00,7.515054,25.19882,-0.000172,24.019063,-0.0077,1.475
4566.00,7.514686,25.19974,-0.000174,24.019266,-0.0077,1.473
4568.00,7.514596,25.19978,-0.000173,24.019650,-0.0077,1.474
4570.00,7.515565,25.19991,-0.000172,24.019284,-0.0077,1.473
4572.00,7.516170,25.19943,-0.000172,24.019273,-0.0077,1.474
4574.00,7.516031,25.19944,-0.000173,24.018354,-0.0077,1.474
4576.00,7.515792,25.19912,-0.000173,24.019318,-0.0077,1.474
4578.00,7.516137,25.19977,-0.000173,24.019068,-0.0077,1.474
4580.00,7.514852,25.19928,-0.000173,24.018905,-0.0077,1.473
4582.00,7.514365,25.20010,-0.000173,24.018852,-0.0077,1.473
4584.00,7.514977,25.19936,-0.000173,24.018559,-0.0077,1.473
4586.00,7.515516,25.19877,-0.000173,24.019200,-0.0077,1.473
4588.00,7.515331,25.19819,-0.000172,24.019155,-0.0077,1.474
4590.00,7.515298,25.19907,-0.000171,24.018475,-0.0077,1.474
4592.00,7.514095,25.19924,-0.000172,24.019695,-0.0077,1.474
4594.00,7.514688,25.19951,-0.000172,24.019960,-0.0077,1.474
4596.00,7.515426,25.19877,-0.000173,24.018631,-0.0077,1.474
4598.00,7.514552,25.19894,-0.000173,24.019436,-0.0077,1.474
4600.00,7.514778,25.19895,-0.000173,24.019429,-0.0077,1.474
4602.00,7.514699,25.19867,-0.000174,24.019675,-0.0077,1.474
4604.00,7.513678,25.19852,-0.000173,24.019463,-0.0077,1.473
4606.00,7.514310,25.19834,-0.000172,24.019349,-0.0077,1.474
4608.00,7.515508,25.19868,-0.000172,24.019394,-0.0077,1.474
4610.00,7.515399,25.19979,-0.000173,24.019396,-0.0077,1.474
4612.00,7.515378,25.19968,-0.000172,24.019316,-0.0077,1.474
4614.00,7.515396,25.19979,-0.000172,24.019249,-0.0077,1.473
4616.00,7.515705,25.19939,-0.000172,24.019568,-0.0077,1.473
4618.00,7.515908,25.20031,-0.000171,24.019630,-0.0077,1.473
4620.00,7.515679,25.20045,-0.000173,24.019026,-0.0077,1.474
4622.00,7.515700,25.19931,-0.000173,24.019639,-0.0077,1.474
4624.00,7.515143,25.20012,-0.000173,24.019260,-0.0077,1.474
4626.00,7.514771,25.20092,-0.000172,24.019003,-0.0077,1.474
4628.00,7.514536,25.20044,-0.000171,24.018071,-0.0077,1.474
4630.00,7.514495,25.19988,-0.000173,24.018749,-0.0077,1.474
4632.00,7.513516,25.20001,-0.000173,24.018948,-0.0077,1.474
4634.00,7.514514,25.19940,-0.000173,24.018954,-0.0077,1.474
4636.00,7.516009,25.19938,-0.000172,24.020429,-0.0077,1.474
4638.00,7.515205,25.19888,-0.000172,24.019935,-0.0077,1.473
4640.00,7.514856,25.19867,-0.000172,24.019121,-0.0077,1.474
4642.00,7.514559,25.19889,-0.000173,24.019119,-0.0077,1.474
4644.00,7.515325,25.19891,-0.000172,24.019345,-0.0077,1.474
4646.00,7.515767,25.19873,-0.000173,24.019164,-0.0077,1.475
4648.00,7.514846,25.19846,-0.000173,24.018827,-0.0077,1.473
4650.00,7.513784,25.19838,-0.000173,24.019128,-0.0077,1.474
4652.00,7.513596,25.19804,-0.000173,24.019277,-0.0077,1.474
4654.00,7.514377,25.19797,-0.000173,24.018638,-0.0077,1.474
4656.00,7.514362,25.19806,-0.000173,24.018682,-0.0077,1.474
4658.00,7.514353,25.19844,-0.000173,24.019354,-0.0077,1.474
4660.00,7.514974,25.19824,-0.000172,24.019625,-0.0077,1.473
4662.00,7.514902,25.19823,-0.000173,24.019300,-0.0077,1.473
4664.00,7.514063,25.19819,-0.000172,24.019226,-0.0077,1.474
4666.00,7.513722,25.19810,-0.000173,24.018733,-0.0077,1.474
4668.00,7.513892,25.19816,-0.000174,24.019195,-0.0077,1.474
4670.00,7.513954,25.19769,-0.000173,24.019092,-0.0077,1.474
4672.00,7.514459,25.19699,-0.000173,24.018938,-0.0077,1.474
4674.00,7.514894,25.19751,-0.000174,24.019422,-0.0077,1.474
4676.00,7.515354,25.19796,-0.000174,24.019474,-0.0077,1.475
4678.00,7.514136,25.19738,-0.000172,24.019594,-0.0077,1.474
4680.00,7.514019,25.19841,-0.000173,24.018419,-0.0077,1.474
4682.00,7.514089,25.19896,-0.000173,24.019295,-0.0077,1.473
4684.00,7.513927,25.19778,-0.000172,24.019155,-0.0077,1.474
4686.00,7.514441,25.19829,-0.000173,24.018486,-0.0077,1.474
4688.00,7.514336,25.19851,-0.000174,24.019088,-0.0077,1.474
4690.00,7.514061,25.19860,-0.000174,24.019813,-0.0077,1.474
4692.00,7.513859,25.19896,-0.000173,24.018836,-0.0077,1.474
4694.00,7.513760,25.19800,-0.000174,24.019068,-0.0077,1.474
4696.00,7.514350,25.19783,-0.000173,24.018713,-0.0077,1.473
4698.00,7.513144,25.19808,-0.000174,24.018450,-0.0077,1.474
4700.00,7.513277,25.19848,-0.000173,24.019277,-0.0077,1.473
4702.00,7.513935,25.19895,-0.000173,24.018861,-0.0077,1.474
4704.00,7.514021,25.19862,-0.000173,24.018579,-0.0077,1.474
4706.00,7.513951,25.19782,-0.000174,24.019298,-0.0077,1.474
4708.00,7.513623,25.19816,-0.000175,24.019420,-0.0077,1.474
4710.00,7.514151,25.19888,-0.000173,24.018611,-0.0077,1.473
4712.00,7.513958,25.19855,-0.000173,24.018638,-0.0077,1.473
4714.00,7.513967,25.19933,-0.000172,24.018664,-0.0077,1.473
4716.00,7.513521,25.19926,-0.000174,24.019338,-0.0077,1.474
4718.00,7.515076,25.19835,-0.000174,24.018965,-0.0077,1.474
4720.00,7.514301,25.19821,-0.000172,24.018921,-0.0077,1.474
4722.00,7.514155,25.19844,-0.000173,24.019255,-0.0077,1.474
4724.00,7.514077,25.19840,-0.000172,24.019449,-0.0077,1.474
4726.00,7.513560,25.19922,-0.000173,24.019383,-0.0077,1.474
4728.00,7.514112,25.19882,-0.000173,24.019081,-0.0077,1.474
4730.00,7.515148,25.19845,-0.000173,24.018586,-0.0078,1.474
4732.00,7.514875,25.19862,-0.000172,24.018713,-0.0077,1.473
4734.00,7.515304,25.19884,-0.000172,24.019072,-0.0077,1.474
4736.00,7.514731,25.19866,-0.000173,24.018918,-0.0077,1.474
4738.00,7.514022,25.19891,-0.000173,24.019246,-0.0077,1.474
4740.00,7.513328,25.19888,-0.000172,24.019144,-0.0077,1.473
4742.00,7.514934,25.19955,-0.000171,24.019610,-0.0077,1.473
4744.00,7.514500,25.19863,-0.000171,24.019195,-0.0077,1.473
4746.00,7.514623,25.19848,-0.000172,24.018771,-0.0077,1.474
4748.00,7.515021,25.19796,-0.000172,24.019037,-0.0077,1.474
4750.00,7.514542,25.19760,-0.000172,24.019588,-0.0077,1.474
4752.00,7.515002,25.19807,-0.000173,24.019572,-0.0078,1.473
4754.00,7.515142,25.19792,-0.000173,24.019561,-0.0077,1.473
4756.00,7.514133,25.19746,-0.000174,24.019159,-0.0077,1.473
4758.00,7.514030,25.19796,-0.000173,24.018896,-0.0077,1.473
4760.00,7.514596,25.19822,-0.000174,24.019382,-0.0077,1.474
4762.00,7.514795,25.19822,-0.000174,24.019269,-0.0077,1.474
4764.00,7.514617,25.19851,-0.000174,24.019527,-0.0077,1.474
4766.00,7.513554,25.19944,-0.000174,24.018609,-0.0077,1.473
4768.00,7.512213,25.19907,-0.000174,24.019670,-0.0077,1.473
4770.00,7.512379,25.19925,-0.000175,24.019264,-0.0077,1.474
4772.00,7.513155,25.19974,-0.000174,24.019170,-0.0077,1.473
4774.00,7.512950,25.19928,-0.000174,24.019380,-0.0077,1.474
4776.00,7.513417,25.19918,-0.000173,24.018628,-0.0077,1.474
4778.00,7.513366,25.19981,-0.000172,24.018976,-0.0077,1.474
4780.00,7.513624,25.19958,-0.000173,24.019336,-0.0078,1.473
4782.00,7.513618,25.19931,-0.000174,24.018747,-0.0077,1.473
4784.00,7.513713,25.19850,-0.000172,24.018580,-0.0077,1.474
4786.00,7.513369,25.19866,-0.000173,24.019485,-0.0077,1.474
4788.00,7.513074,25.19819,-0.000172,24.019150,-0.0077,1.473
4790.00,7.513129,25.19716,-0.000173,24.018959,-0.0077,1.474
4792.00,7.513162,25.19717,-0.000173,24.019016,-0.0077,1.474
4794.00,7.512700,25.19677,-0.000173,24.019233,-0.0077,1.474
4796.00,7.513485,25.19748,-0.000173,24.019532,-0.0077,1.473
4798.00,7.513371,25.19799,-0.000174,24.019492,-0.0077,1.474
4800.00,7.513822,25.19725,-0.000172,24.019848,-0.0077,1.473
4802.00,7.513692,25.19745,-0.000172,24.019505,-0.0077,1.473
@8,12.0000,24.0
4804.00,7.511496,25.19699,-0.000174,24.019306,-0.0077,1.473
4806.00,7.504429,25.19687,-0.000173,24.019655,-0.0077,1.473
4808.00,7.488828,25.19731,-0.000172,24.019097,-0.0077,1.472
4810.00,7.458492,25.19801,-0.000173,24.019340,-0.0077,1.473
4812.00,7.422900,25.19787,-0.000172,24.019110,-0.0077,1.473
4814.00,7.390331,25.19816,-0.000173,24.018531,-0.0077,1.474
4816.00,7.361590,25.19790,-0.000174,24.018390,-0.0077,1.474
4818.00,7.334378,25.19814,-0.000175,24.018992,-0.0077,1.474
4820.00,7.308491,25.19779,-0.000176,24.019229,-0.0077,1.474
4822.00,7.283676,25.19705,-0.000175,24.019037,-0.0077,1.474
4824.00,7.258915,25.19729,-0.000174,24.018898,-0.0077,1.474
4826.00,7.236348,25.19722,-0.000174,24.019164,-0.0077,1.474
4828.00,7.217666,25.19816,-0.000175,24.019425,-0.0077,1.475
4830.00,7.208748,25.19729,-0.000175,24.018861,-0.0077,1.475
4832.00,7.209119,25.19758,-0.000176,24.018542,-0.0077,1.476
4834.00,7.222639,25.19825,-0.000176,24.018981,-0.0077,1.476
4836.00,7.240764,25.19736,-0.000175,24.019353,-0.0077,1.475
4838.00,7.256955,25.19650,-0.000176,24.019490,-0.0077,1.474
4840.00,7.270805,25.19690,-0.000174,24.019365,-0.0077,1.474
4842.00,7.283703,25.19808,-0.000175,24.019061,-0.0077,1.474
4844.00,7.298436,25.19791,-0.000174,24.019113,-0.0077,1.473
4846.00,7.314542,25.19716,-0.000174,24.019500,-0.0077,1.473
4848.00,7.329838,25.19785,-0.000174,24.018265,-0.0077,1.474
4850.00,7.343481,25.19722,-0.000175,24.018249,-0.0077,1.474
4852.00,7.355928,25.19720,-0.000173,24.018631,-0.0077,1.473
4854.00,7.367456,25.19777,-0.000175,24.018865,-0.0077,1.473
4856.00,7.377604,25.19852,-0.000173,24.018619,-0.0077,1.473
4858.00,7.386645,25.19739,-0.000173,24.018435,-0.0077,1.473
4860.00,7.395668,25.19741,-0.000173,24.018773,-0.0077,1.473
4862.00,7.404824,25.19684,-0.000174,24.018858,-0.0077,1.473
4864.00,7.412393,25.19707,-0.000173,24.018845,-0.0077,1.473
4866.00,7.420015,25.19793,-0.000174,24.019229,-0.0077,1.473
4868.00,7.427258,25.19756,-0.000174,24.019489,-0.0077,1.473
4870.00,7.432416,25.19723,-0.000174,24.019141,-0.0077,1.473
4872.00,7.437760,25.19748,-0.000174,24.018405,-0.0077,1.473
4874.00,7.443532,25.19783,-0.000173,24.019132,-0.0077,1.473
4876.00,7.447770,25.19809,-0.000175,24.019674,-0.0077,1.472
4878.00,7.452732,25.19847,-0.000173,24.019458,-0.0077,1.473
4880.00,7.456876,25.19819,-0.000175,24.018970,-0.0077,1.473
4882.00,7.458964,25.19781,-0.000174,24.018584,-0.0077,1.473
4884.00,7.461248,25.19798,-0.000173,24.019108,-0.0077,1.473
4886.00,7.464570,25.19854,-0.000173,24.019467,-0.0077,1.473
4888.00,7.467592,25.19826,-0.000174,24.019625,-0.0077,1.473
4890.00,7.469786,25.19810,-0.000174,24.019039,-0.0077,1.473
4892.00,7.472109,25.19845,-0.000173,24.018078,-0.0077,1.473
4894.00,7.474267,25.19819,-0.000174,24.018709,-0.0077,1.473
4896.00,7.475362,25.19763,-0.000175,24.019275,-0.0077,1.473
4898.00,7.476028,25.19800,-0.000174,24.018629,-0.0077,1.473
4900.00,7.477423,25.19754,-0.000173,24.018872,-0.0077,1.473
4902.00,7.479305,25.19774,-0.000172,24.019264,-0.0077,1.473
4904.00,7.480758,25.19698,-0.000174,24.019006,-0.0077,1.473
4906.00,7.480469,25.19652,-0.000174,24.019200,-0.0077,1.473
4908.00,7.480178,25.19810,-0.000172,24.019219,-0.0077,1.473
4910.00,7.481765,25.19856,-0.000174,24.019017,-0.0077,1.473
4912.00,7.483609,25.19821,-0.000174,24.019585,-0.0077,1.473
4914.00,7.484311,25.19917,-0.000174,24.018566,-0.0077,1.473
4916.00,7.484725,25.19892,-0.000172,24.018880,-0.0077,1.473
4918.00,7.485342,25.19884,-0.000174,24.019311,-0.0077,1.473
4920.00,7.486214,25.19865,-0.000173,24.018410,-0.0077,1.473
4922.00,7.486957,25.19901,-0.000174,24.018776,-0.0077,1.473
4924.00,7.488974,25.19897,-0.000173,24.019030,-0.0077,1.472
4926.00,7.489496,25.19925,-0.000174,24.019161,-0.0077,1.473
4928.00,7.490524,25.20009,-0.000173,24.019291,-0.0077,1.474
4930.00,7.491335,25.20024,-0.000173,24.019041,-0.0077,1.473
4932.00,7.491555,25.19967,-0.000175,24.018948,-0.0077,1.473
4934.00,7.492880,25.19874,-0.000174,24.019425,-0.0077,1.473
4936.00,7.494504,25.19851,-0.000173,24.018910,-0.0077,1.472
4938.00,7.495825,25.19769,-0.000174,24.018945,-0.0077,1.473
4940.00,7.496036,25.19764,-0.000175,24.018716,-0.0077,1.474
4942.00,7.498176,25.19844,-0.000174,24.019260,-0.0077,1.473
4944.00,7.498978,25.19938,-0.000174,24.019052,-0.0077,1.473
4946.00,7.499404,25.19959,-0.000175,24.019523,-0.0078,1.472
4948.00,7.500107,25.19886,-0.000173,24.019307,-0.0077,1.473
4950.00,7.501184,25.19936,-0.000174,24.019249,-0.0077,1.474
4952.00,7.502274,25.19969,-0.000175,24.018602,-0.0077,1.473
4954.00,7.503673,25.19914,-0.000174,24.018885,-0.0077,1.473
4956.00,7.503589,25.19902,-0.000174,24.019623,-0.0077,1.473
4958.00,7.504320,25.19901,-0.000175,24.018961,-0.0077,1.473
4960.00,7.504064,25.19938,-0.000174,24.018455,-0.0077,1.473
4962.00,7.504540,25.19955,-0.000173,24.018834,-0.0077,1.473
4964.00,7.505604,25.19933,-0.000175,24.019625,-0.0077,1.473
4966.00,7.505587,25.19958,-0.000174,24.019006,-0.0077,1.474
4968.00,7.505338,25.19960,-0.000174,24.018292,-0.0077,1.474
4970.00,7.505884,25.20026,-0.000174,24.018410,-0.0077,1.473
4972.00,7.505857,25.19933,-0.000174,24.018736,-0.0077,1.473
4974.00,7.505159,25.19897,-0.000173,24.018586,-0.0077,1.473
4976.00,7.506423,25.19989,-0.000174,24.019409,-0.0077,1.473
4978.00,7.506975,25.19991,-0.000175,24.019244,-0.0077,1.474
4980.00,7.506775,25.19914,-0.000174,24.018657,-0.0077,1.474
4982.00,7.507189,25.19945,-0.000175,24.019324,-0.0077,1.473
4984.00,7.507565,25.19938,-0.000174,24.019059,-0.0077,1.473
4986.00,7.507968,25.19957,-0.000175,24.019050,-0.0077,1.473
4988.00,7.508560,25.20002,-0.000174,24.018156,-0.0077,1.473
4990.00,7.509093,25.19907,-0.000175,24.018852,-0.0077,1.474
4992.00,7.509367,25.19805,-0.000175,24.018715,-0.0077,1.474
4994.00,7.509302,25.19829,-0.000176,24.018890,-0.0077,1.474
4996.00,7.510484,25.19817,-0.000175,24.019197,-0.0078,1.473
4998.00,7.512134,25.19837,-0.000175,24.019295,-0.0077,1.473
5000.00,7.511455,25.19808,-0.000174,24.018769,-0.0078,1.473
5002.00,7.510859,25.19803,-0.000175,24.018823,-0.0077,1.473
5004.00,7.510215,25.19768,-0.000174,24.019451,-0.0077,1.473
5006.00,7.510770,25.19816,-0.000174,24.018909,-0.0077,1.473
5008.00,7.511458,25.19853,-0.000174,24.018796,-0.0077,1.473
5010.00,7.511751,25.19914,-0.000175,24.018238,-0.0077,1.473
5012.00,7.511727,25.19885,-0.000176,24.018109,-0.0077,1.473
5014.00,7.511768,25.19800,-0.000175,24.017959,-0.0077,1.473
5016.00,7.511231,25.19777,-0.000175,24.018513,-0.0077,1.473
5018.00,7.511252,25.19804,-0.000174,24.019458,-0.0077,1.474
5020.00,7.511280,25.19781,-0.000175,24.019072,-0.0077,1.473
5022.00,7.510182,25.19746,-0.000175,24.018096,-0.0078,1.474
5024.00,7.510164,25.19719,-0.000173,24.018559,-0.0078,1.473
5026.00,7.511415,25.19815,-0.000175,24.018691,-0.0077,1.474
5028.00,7.511959,25.19825,-0.000175,24.019110,-0.0077,1.473
5030.00,7.511744,25.19818,-0.000174,24.019362,-0.0078,1.473
5032.00,7.512555,25.19816,-0.000175,24.018745,-0.0078,1.473
5034.00,7.513454,25.19854,-0.000174,24.018265,-0.0078,1.473
5036.00,7.513594,25.19930,-0.000174,24.018800,-0.0078,1.473
5038.00,7.514051,25.19813,-0.000174,24.018867,-0.0077,1.473
5040.00,7.514649,25.19917,-0.000174,24.018664,-0.0077,1.473
5042.00,7.514450,25.19956,-0.000174,24.019478,-0.0077,1.473
5044.00,7.514187,25.19849,-0.000172,24.018599,-0.0077,1.474
5046.00,7.513679,25.19863,-0.000174,24.018834,-0.0078,1.473
5048.00,7.513015,25.19892,-0.000174,24.018985,-0.0078,1.473
5050.00,7.512770,25.19925,-0.000174,24.019251,-0.0077,1.474
5052.00,7.512845,25.19886,-0.000174,24.018653,-0.0077,1.474
5054.00,7.512267,25.19928,-0.000174,24.018635,-0.0077,1.473
5056.00,7.510982,25.19969,-0.000174,24.017825,-0.0077,1.473
5058.00,7.510450,25.19881,-0.000174,24.017959,-0.0077,1.473
5060.00,7.510628,25.19818,-0.000175,24.018863,-0.0077,1.473
5062.00,7.511109,25.19852,-0.000175,24.018809,-0.0077,1.473
5064.00,7.510923,25.19895,-0.000175,24.018600,-0.0077,1.473
5066.00,7.511567,25.19840,-0.000174,24.018780,-0.0078,1.473
5068.00,7.511682,25.19844,-0.000174,24.018591,-0.0077,1.473
5070.00,7.512059,25.19725,-0.000173,24.018800,-0.0078,1.473
5072.00,7.511496,25.19715,-0.000175,24.018903,-0.0077,1.474
5074.00,7.510698,25.19726,-0.000175,24.019101,-0.0078,1.474
5076.00,7.510259,25.19858,-0.000176,24.018658,-0.0078,1.473
5078.00,7.511607,25.19849,-0.000175,24.018504,-0.0077,1.473
5080.00,7.511106,25.19840,-0.000174,24.018727,-0.0077,1.473
5082.00,7.510958,25.19774,-0.000174,24.018517,-0.0078,1.473
5084.00,7.510540,25.19827,-0.000175,24.018577,-0.0078,1.474
5086.00,7.510554,25.19875,-0.000175,24.018992,-0.0078,1.474
5088.00,7.511425,25.19870,-0.000176,24.019010,-0.0078,1.474
5090.00,7.510822,25.19827,-0.000175,24.018261,-0.0077,1.473
5092.00,7.510316,25.19863,-0.000175,24.019017,-0.0077,1.473
5094.00,7.509736,25.19844,-0.000174,24.018829,-0.0077,1.473
5096.00,7.509363,25.19831,-0.000174,24.019122,-0.0077,1.473
5098.00,7.508996,25.19833,-0.000174,24.018816,-0.0077,1.473
5100.00,7.509611,25.19786,-0.000175,24.019021,-0.0078,1.474
5102.00,7.510243,25.19838,-0.000175,24.018963,-0.0078,1.474
5104.00,7.510530,25.19813,-0.000175,24.019383,-0.0078,1.473
5106.00,7.510607,25.19836,-0.000175,24.018758,-0.0077,1.473
5108.00,7.510270,25.19952,-0.000174,24.018646,-0.0077,1.473
5110.00,7.510413,25.19906,-0.000174,24.018956,-0.0077,1.474
5112.00,7.510025,25.19969,-0.000174,24.018546,-0.0077,1.473
5114.00,7.508618,25.20000,-0.000175,24.017868,-0.0077,1.473
5116.00,7.508779,25.20000,-0.000175,24.018820,-0.0077,1.473
5118.00,7.508470,25.19939,-0.000176,24.018200,-0.0077,1.474
5120.00,7.507998,25.19936,-0.000175,24.018446,-0.0077,1.474
5122.00,7.508149,25.19900,-0.000177,24.019398,-0.0078,1.473
5124.00,7.509034,25.19788,-0.000174,24.018570,-0.0078,1.473
5126.00,7.510272,25.19789,-0.000175,24.019001,-0.0077,1.473
5128.00,7.511388,25.19832,-0.000174,24.018867,-0.0077,1.474
5130.00,7.511722,25.19885,-0.000174,24.019347,-0.0077,1.473
5132.00,7.512131,25.19849,-0.000175,24.019084,-0.0077,1.473
5134.00,7.511507,25.19793,-0.000175,24.019146,-0.0078,1.474
5136.00,7.512035,25.19854,-0.000174,24.019083,-0.0078,1.473
5138.00,7.512546,25.19832,-0.000174,24.018698,-0.0078,1.473
5140.00,7.513009,25.19864,-0.000173,24.018629,-0.0077,1.473
5142.00,7.512757,25.19855,-0.000175,24.018972,-0.0077,1.473
5144.00,7.511944,25.19796,-0.000175,24.018751,-0.0077,1.473
5146.00,7.511402,25.19862,-0.000175,24.018403,-0.0077,1.473
5148.00,7.510242,25.19932,-0.000176,24.019217,-0.0077,1.474
5150.00,7.511157,25.19880,-0.000175,24.018987,-0.0078,1.473
5152.00,7.510690,25.19807,-0.000175,24.018838,-0.0077,1.473
5154.00,7.510161,25.19848,-0.000175,24.019331,-0.0077,1.473
5156.00,7.510690,25.19995,-0.000174,24.019075,-0.0077,1.473
5158.00,7.510707,25.20026,-0.000174,24.018604,-0.0077,1.474
5160.00,7.510836,25.19983,-0.000175,24.018783,-0.0077,1.474
5162.00,7.510524,25.19919,-0.000175,24.018343,-0.0077,1.474
5164.00,7.510199,25.19830,-0.000175,24.018419,-0.0077,1.473
5166.00,7.509350,25.19854,-0.000174,24.018787,-0.0077,1.473
5168.00,7.509519,25.19914,-0.000175,24.019077,-0.0077,1.473
5170.00,7.509414,25.19920,-0.000174,24.019162,-0.0077,1.473
5172.00,7.509768,25.19899,-0.000175,24.018722,-0.0077,1.473
5174.00,7.509925,25.19944,-0.000174,24.018571,-0.0077,1.473
5176.00,7.510046,25.19874,-0.000176,24.019021,-0.0077,1.474
5178.00,7.510282,25.19870,-0.000177,24.018811,-0.0077,1.474
5180.00,7.510710,25.19866,-0.000175,24.018729,-0.0077,1.473
5182.00,7.510368,25.19892,-0.000176,24.018840,-0.0077,1.474
5184.00,7.510196,25.19879,-0.000175,24.018794,-0.0077,1.473
5186.00,7.510663,25.19853,-0.000175,24.018747,-0.0077,1.474
5188.00,7.511375,25.19909,-0.000175,24.018205,-0.0078,1.473
5190.00,7.510991,25.19952,-0.000174,24.018488,-0.0078,1.474
5192.00,7.510086,25.19935,-0.000174,24.018615,-0.0077,1.474
5194.00,7.510128,25.19921,-0.000176,24.019075,-0.0077,1.474
5196.00,7.510525,25.19886,-0.000175,24.019077,-0.0077,1.474
5198.00,7.509984,25.19859,-0.000175,24.018343,-0.0077,1.474
5200.00,7.509934,25.19851,-0.000176,24.018519,-0.0078,1.474
5202.00,7.510546,25.19840,-0.000176,24.018434,-0.0078,1.473
5204.00,7.510612,25.19872,-0.000175,24.018504,-0.0077,1.473
5206.00,7.511593,25.19914,-0.000175,24.019097,-0.0077,1.473
5208.00,7.511567,25.19865,-0.000174,24.018689,-0.0077,1.474
5210.00,7.510992,25.19894,-0.000175,24.018363,-0.0078,1.473
5212.00,7.510318,25.19910,-0.000175,24.018209,-0.0077,1.473
5214.00,7.509912,25.19864,-0.000175,24.018483,-0.0077,1.473
5216.00,7.509689,25.19906,-0.000175,24.018856,-0.0077,1.473
5218.00,7.508900,25.19864,-0.000176,24.018542,-0.0078,1.474
5220.00,7.508998,25.19898,-0.000175,24.019046,-0.0077,1.474
5222.00,7.508707,25.19909,-0.000175,24.019006,-0.0077,1.474
5224.00,7.507869,25.19889,-0.000175,24.019300,-0.0077,1.473
5226.00,7.507963,25.19925,-0.000174,24.019124,-0.0077,1.473
5228.00,7.508098,25.19910,-0.000174,24.019046,-0.0077,1.474
5230.00,7.507440,25.19804,-0.000175,24.018584,-0.0077,1.474
5232.00,7.507596,25.19852,-0.000174,24.018381,-0.0078,1.473
5234.00,7.509092,25.19954,-0.000174,24.019019,-0.0078,1.473
5236.00,7.510048,25.19948,-0.000174,24.018417,-0.0077,1.473
5238.00,7.509534,25.19856,-0.000174,24.018401,-0.0077,1.473
5240.00,7.509438,25.19896,-0.000175,24.019184,-0.0077,1.473
5242.00,7.509356,25.19954,-0.000174,24.018435,-0.0077,1.474
5244.00,7.509961,25.19910,-0.000175,24.018403,-0.0077,1.474
5246.00,7.510904,25.19978,-0.000175,24.018959,-0.0077,1.473
5248.00,7.509602,25.19937,-0.000175,24.018415,-0.0077,1.473
5250.00,7.509399,25.19943,-0.000175,24.018435,-0.0077,1.474
5252.00,7.509707,25.19869,-0.000174,24.018258,-0.0077,1.473
5254.00,7.509437,25.19933,-0.000174,24.018990,-0.0077,1.474
5256.00,7.509694,25.19873,-0.000176,24.019184,-0.0077,1.473
5258.00,7.510403,25.19840,-0.000175,24.019362,-0.0077,1.474
5260.00,7.510365,25.19864,-0.000174,24.018604,-0.0078,1.473
5262.00,7.510780,25.19839,-0.000174,24.018716,-0.0077,1.473
5264.00,7.510254,25.19923,-0.000175,24.019382,-0.0077,1.473
5266.00,7.510202,25.19908,-0.000174,24.019179,-0.0078,1.474
5268.00,7.509326,25.19903,-0.000175,24.018805,-0.0077,1.474
5270.00,7.509395,25.19953,-0.000175,24.018562,-0.0078,1.473
5272.00,7.509947,25.19974,-0.000175,24.019258,-0.0078,1.474
5274.00,7.510108,25.19915,-0.000174,24.018774,-0.0077,1.474
5276.00,7.510619,25.19877,-0.000173,24.018368,-0.0077,1.473
5278.00,7.510667,25.19896,-0.000174,24.018874,-0.0078,1.473
5280.00,7.510424,25.19865,-0.000174,24.018769,-0.0077,1.474
5282.00,7.510731,25.19790,-0.000174,24.019364,-0.0078,1.473
5284.00,7.510356,25.19802,-0.000173,24.018767,-0.0077,1.473
5286.00,7.510645,25.19796,-0.000175,24.018575,-0.0077,1.473
5288.00,7.510594,25.19786,-0.000175,24.019190,-0.0077,1.473
5290.00,7.510699,25.19746,-0.000174,24.019253,-0.0077,1.474
5292.00,7.511068,25.19670,-0.000174,24.018854,-0.0077,1.474
5294.00,7.510490,25.19680,-0.000176,24.019001,-0.0077,1.474
5296.00,7.510565,25.19722,-0.000176,24.018499,-0.0077,1.474
5298.00,7.510059,25.19713,-0.000175,24.018584,-0.0077,1.473
5300.00,7.510119,25.19770,-0.000176,24.018258,-0.0078,1.473
5302.00,7.509448,25.19696,-0.000175,24.018776,-0.0078,1.474
5304.00,7.509341,25.19755,-0.000175,24.018651,-0.0078,1.473
5306.00,7.509540,25.19854,-0.000175,24.019161,-0.0078,1.473
5308.00,7.509611,25.19826,-0.000176,24.018872,-0.0077,1.474
5310.00,7.509389,25.19895,-0.000175,24.018352,-0.0078,1.474
5312.00,7.509440,25.19847,-0.000175,24.018510,-0.0078,1.473
5314.00,7.509364,25.19782,-0.000175,24.018432,-0.0078,1.473
5316.00,7.509430,25.19803,-0.000175,24.018359,-0.0078,1.474
5318.00,7.509505,25.19835,-0.000175,24.018256,-0.0077,1.474
5320.00,7.509716,25.19876,-0.000175,24.018687,-0.0077,1.474
5322.00,7.509508,25.19882,-0.000176,24.018350,-0.0077,1.474
5324.00,7.509156,25.19759,-0.000175,24.018613,-0.0078,1.474
5326.00,7.509347,25.19755,-0.000174,24.018778,-0.0077,1.473
5328.00,7.508707,25.19771,-0.000175,24.019095,-0.0077,1.474
5330.00,7.508237,25.19790,-0.000177,24.019490,-0.0077,1.473
5332.00,7.508360,25.19803,-0.000176,24.019159,-0.0077,1.474
5334.00,7.508778,25.19844,-0.000175,24.018909,-0.0077,1.474
5336.00,7.508842,25.19824,-0.000175,24.018655,-0.0078,1.474
5338.00,7.508404,25.19868,-0.000175,24.018370,-0.0077,1.474
5340.00,7.508043,25.19894,-0.000176,24.019059,-0.0077,1.474
5342.00,7.508224,25.19847,-0.000176,24.018711,-0.0077,1.473
5344.00,7.508780,25.19840,-0.000176,24.018822,-0.0077,1.473
5346.00,7.509451,25.19783,-0.000175,24.018513,-0.0077,1.473
5348.00,7.509643,25.19826,-0.000175,24.018735,-0.0078,1.474
5350.00,7.509157,25.19844,-0.000174,24.019483,-0.0078,1.473
5352.00,7.508413,25.19914,-0.000175,24.019034,-0.0077,1.474
5354.00,7.509379,25.19875,-0.000175,24.019012,-0.0077,1.474
5356.00,7.510198,25.19794,-0.000175,24.019414,-0.0078,1.474
5358.00,7.509787,25.19818,-0.000175,24.018555,-0.0077,1.474
5360.00,7.510074,25.19810,-0.000174,24.019173,-0.0077,1.473
5362.00,7.510129,25.19836,-0.000175,24.018026,-0.0077,1.473
5364.00,7.511191,25.19777,-0.000176,24.018178,-0.0078,1.473
5366.00,7.511941,25.19719,-0.000175,24.018290,-0.0078,1.473
5368.00,7.511271,25.19741,-0.000174,24.018660,-0.0078,1.474
5370.00,7.509912,25.19843,-0.000175,24.018464,-0.0077,1.473
5372.00,7.508763,25.19940,-0.000174,24.018907,-0.0078,1.473
5374.00,7.509078,25.19963,-0.000175,24.018521,-0.0078,1.474
5376.00,7.509782,25.19905,-0.000176,24.018367,-0.0077,1.474
5378.00,7.508669,25.19962,-0.000174,24.019190,-0.0077,1.473
5380.00,7.508698,25.19958,-0.000175,24.018932,-0.0077,1.473
5382.00,7.509111,25.19893,-0.000174,24.018559,-0.0078,1.474
5384.00,7.508795,25.19800,-0.000174,24.018292,-0.0078,1.474
5386.00,7.508660,25.19868,-0.000175,24.019342,-0.0078,1.474
5388.00,7.509056,25.19909,-0.000175,24.018617,-0.0077,1.474
5390.00,7.509380,25.19841,-0.000175,24.018890,-0.0078,1.474
5392.00,7.510138,25.19924,-0.000175,24.019266,-0.0078,1.473
5394.00,7.510071,25.19917,-0.000174,24.018930,-0.0077,1.473
5396.00,7.509633,25.19918,-0.000175,24.019278,-0.0077,1.473
5398.00,7.509776,25.19926,-0.000174,24.018559,-0.0077,1.473
5400.00,7.509880,25.19894,-0.000176,24.018825,-0.0077,1.474
5402.00,7.510607,25.19785,-0.000174,24.018814,-0.0078,1.474
@9,12.0000,24.0
5404.00,7.509585,25.19856,-0.000175,24.018928,-0.0077,1.474
5406.00,7.502073,25.19881,-0.000174,24.018793,-0.0077,1.473
5408.00,7.487959,25.19826,-0.000174,24.018461,-0.0077,1.471
5410.00,7.464002,25.19867,-0.000172,24.018640,-0.0077,1.472
5412.00,7.433694,25.19859,-0.000172,24.018782,-0.0077,1.473
5414.00,7.406148,25.19877,-0.000171,24.018981,-0.0077,1.473
5416.00,7.382645,25.19805,-0.000173,24.019204,-0.0077,1.474
5418.00,7.362348,25.19890,-0.000177,24.019113,-0.0078,1.474
5420.00,7.342321,25.19827,-0.000176,24.018923,-0.0078,1.475
5422.00,7.321214,25.19809,-0.000177,24.018287,-0.0077,1.475
5424.00,7.300756,25.19861,-0.000176,24.018466,-0.0077,1.474
5426.00,7.282467,25.19915,-0.000176,24.018827,-0.0077,1.474
5428.00,7.268542,25.19940,-0.000175,24.019398,-0.0077,1.474
5430.00,7.262249,25.19879,-0.000175,24.019472,-0.0077,1.475
5432.00,7.264554,25.19946,-0.000175,24.019481,-0.0077,1.475
5434.00,7.276669,25.19936,-0.000176,24.018377,-0.0078,1.476
5436.00,7.292656,25.19877,-0.000176,24.018281,-0.0077,1.475
5438.00,7.307512,25.19956,-0.000176,24.019840,-0.0077,1.475
5440.00,7.320259,25.19962,-0.000176,24.019117,-0.0077,1.474
5442.00,7.331751,25.19965,-0.000174,24.018823,-0.0077,1.473
5444.00,7.343504,25.19945,-0.000174,24.019344,-0.0078,1.473
5446.00,7.356095,25.19999,-0.000174,24.019438,-0.0078,1.473
5448.00,7.367946,25.19966,-0.000174,24.019298,-0.0077,1.473
5450.00,7.379411,25.19958,-0.000173,24.018860,-0.0077,1.473
5452.00,7.390725,25.19908,-0.000173,24.018749,-0.0077,1.473
5454.00,7.399680,25.19927,-0.000174,24.019171,-0.0077,1.473
5456.00,7.408357,25.19956,-0.000174,24.019048,-0.0077,1.474
5458.00,7.416075,25.19878,-0.000173,24.018144,-0.0077,1.473
5460.00,7.422673,25.19861,-0.000174,24.018996,-0.0077,1.474
5462.00,7.430348,25.19871,-0.000175,24.019135,-0.0077,1.473
5464.00,7.437144,25.19905,-0.000174,24.019226,-0.0077,1.473
5466.00,7.444524,25.19948,-0.000173,24.019400,-0.0077,1.473
5468.00,7.449646,25.19912,-0.000173,24.018907,-0.0077,1.472
5470.00,7.454433,25.19967,-0.000174,24.018840,-0.0077,1.473
5472.00,7.458250,25.19912,-0.000174,24.018249,-0.0077,1.473
5474.00,7.462417,25.19860,-0.000173,24.018426,-0.0077,1.473
5476.00,7.465711,25.19790,-0.000175,24.018580,-0.0077,1.473
5478.00,7.468145,25.19893,-0.000175,24.019393,-0.0077,1.473
5480.00,7.470975,25.19869,-0.000175,24.018907,-0.0077,1.473
5482.00,7.473843,25.19881,-0.000174,24.018519,-0.0078,1.473
5484.00,7.475150,25.19854,-0.000175,24.018591,-0.0078,1.474
5486.00,7.476043,25.19871,-0.000175,24.018502,-0.0078,1.473
5488.00,7.478221,25.19801,-0.000175,24.018927,-0.0077,1.473
5490.00,7.480298,25.19888,-0.000175,24.019191,-0.0077,1.473
5492.00,7.481511,25.19927,-0.000174,24.018658,-0.0077,1.473
5494.00,7.482463,25.19902,-0.000175,24.018890,-0.0077,1.473
5496.00,7.482780,25.19894,-0.000174,24.018501,-0.0078,1.473
5498.00,7.483527,25.19899,-0.000175,24.018970,-0.0077,1.474
5500.00,7.484058,25.19891,-0.000174,24.019101,-0.0078,1.474
5502.00,7.485112,25.19886,-0.000174,24.019335,-0.0077,1.473
5504.00,7.485897,25.19969,-0.000174,24.018501,-0.0077,1.472
5506.00,7.486807,25.19967,-0.000173,24.019202,-0.0077,1.473
5508.00,7.487615,25.20034,-0.000173,24.018506,-0.0077,1.473
5510.00,7.488260,25.20003,-0.000174,24.019601,-0.0077,1.473
5512.00,7.488848,25.20017,-0.000175,24.019166,-0.0077,1.473
5514.00,7.489492,25.20022,-0.000174,24.018448,-0.0077,1.473
5516.00,7.490158,25.19940,-0.000174,24.019298,-0.0077,1.473
5518.00,7.491510,25.19969,-0.000176,24.018907,-0.0077,1.474
5520.00,7.492241,25.20005,-0.000175,24.018461,-0.0078,1.473
5522.00,7.492373,25.19979,-0.000174,24.019112,-0.0078,1.473
5524.00,7.492495,25.20074,-0.000174,24.019095,-0.0077,1.473
5526.00,7.493736,25.20011,-0.000174,24.018727,-0.0077,1.473
5528.00,7.494077,25.20003,-0.000175,24.018551,-0.0077,1.474
5530.00,7.494620,25.20101,-0.000174,24.019505,-0.0077,1.473
5532.00,7.494476,25.20096,-0.000175,24.019005,-0.0077,1.473
5534.00,7.495283,25.20076,-0.000175,24.018580,-0.0078,1.474
5536.00,7.496149,25.20104,-0.000175,24.018292,-0.0077,1.473
5538.00,7.496506,25.20188,-0.000174,24.019075,-0.0077,1.473
5540.00,7.496521,25.20158,-0.000174,24.019121,-0.0077,1.473
5542.00,7.498716,25.20128,-0.000174,24.018856,-0.0077,1.473
5544.00,7.498929,25.20110,-0.000174,24.019257,-0.0077,1.473
5546.00,7.499584,25.20046,-0.000174,24.018945,-0.0077,1.473
5548.00,7.499475,25.20104,-0.000174,24.018985,-0.0078,1.473
5550.00,7.499925,25.20064,-0.000174,24.019536,-0.0077,1.473
5552.00,7.500329,25.20084,-0.000175,24.018348,-0.0077,1.473
5554.00,7.500554,25.20001,-0.000175,24.018729,-0.0078,1.474
5556.00,7.501719,25.20029,-0.000175,24.018564,-0.0077,1.473
5558.00,7.502215,25.20111,-0.000174,24.019242,-0.0077,1.473
5560.00,7.502399,25.20221,-0.000175,24.018841,-0.0077,1.473
5562.00,7.502330,25.20205,-0.000175,24.018952,-0.0077,1.473
5564.00,7.503072,25.20117,-0.000174,24.018803,-0.0077,1.473
5566.00,7.504043,25.20084,-0.000174,24.018950,-0.0078,1.473
5568.00,7.504549,25.20084,-0.000175,24.018461,-0.0078,1.474
5570.00,7.504920,25.20058,-0.000175,24.019006,-0.0077,1.474
5572.00,7.503899,25.20049,-0.000176,24.019413,-0.0077,1.473
5574.00,7.503253,25.20035,-0.000175,24.018595,-0.0077,1.473
5576.00,7.503196,25.20112,-0.000174,24.017638,-0.0077,1.473
5578.00,7.503529,25.20128,-0.000173,24.017415,-0.0077,1.473
5580.00,7.503175,25.20144,-0.000175,24.018107,-0.0077,1.474
5582.00,7.504769,25.20157,-0.000174,24.018452,-0.0077,1.473
5584.00,7.504915,25.20155,-0.000174,24.018644,-0.0077,1.473
5586.00,7.504383,25.20076,-0.000175,24.018689,-0.0078,1.474
5588.00,7.504615,25.20040,-0.000175,24.018608,-0.0077,1.474
5590.00,7.505253,25.19997,-0.000175,24.018861,-0.0078,1.474
5592.00,7.505809,25.19995,-0.000175,24.019182,-0.0077,1.473
5594.00,7.505895,25.19988,-0.000175,24.018577,-0.0077,1.473
5596.00,7.506163,25.19956,-0.000175,24.019199,-0.0077,1.473
5598.00,7.506198,25.20050,-0.000173,24.018394,-0.0077,1.473
5600.00,7.505716,25.20051,-0.000173,24.018700,-0.0078,1.473
5602.00,7.506501,25.20098,-0.000174,24.018651,-0.0077,1.474
5604.00,7.506443,25.20089,-0.000175,24.019626,-0.0077,1.474
5606.00,7.507005,25.20093,-0.000175,24.018736,-0.0078,1.473
5608.00,7.507039,25.20209,-0.000176,24.018715,-0.0078,1.473
5610.00,7.506932,25.20168,-0.000175,24.018932,-0.0077,1.473
5612.00,7.507001,25.20085,-0.000175,24.018680,-0.0078,1.473
5614.00,7.506845,25.20094,-0.000175,24.018704,-0.0078,1.473
5616.00,7.507133,25.20042,-0.000175,24.019144,-0.0077,1.473
5618.00,7.507133,25.20104,-0.000174,24.018649,-0.0077,1.473
5620.00,7.507631,25.20110,-0.000175,24.018983,-0.0077,1.474
5622.00,7.507249,25.20186,-0.000175,24.018965,-0.0077,1.474
5624.00,7.507878,25.20074,-0.000174,24.018836,-0.0077,1.473
5626.00,7.507883,25.20055,-0.000174,24.018909,-0.0077,1.473
5628.00,7.507295,25.20075,-0.000174,24.019296,-0.0078,1.473
5630.00,7.506609,25.20085,-0.000174,24.019556,-0.0077,1.474
5632.00,7.507325,25.20079,-0.000175,24.019222,-0.0077,1.473
5634.00,7.507303,25.20048,-0.000173,24.018874,-0.0077,1.473
5636.00,7.507285,25.20036,-0.000174,24.018854,-0.0077,1.473
5638.00,7.507349,25.20024,-0.000174,24.018365,-0.0077,1.473
5640.00,7.508265,25.20062,-0.000176,24.018396,-0.0077,1.474
5642.00,7.507259,25.20056,-0.000175,24.018845,-0.0077,1.473
5644.00,7.506873,25.19991,-0.000175,24.019186,-0.0077,1.473
5646.00,7.506515,25.19991,-0.000175,24.019425,-0.0077,1.473
5648.00,7.506035,25.20022,-0.000176,24.018377,-0.0077,1.474
5650.00,7.506018,25.19917,-0.000175,24.018722,-0.0078,1.473
5652.00,7.506459,25.19921,-0.000174,24.019670,-0.0077,1.474
5654.00,7.506243,25.19919,-0.000175,24.018903,-0.0077,1.473
5656.00,7.506467,25.19896,-0.000175,24.018914,-0.0077,1.473
5658.00,7.506389,25.19968,-0.000174,24.018635,-0.0077,1.473
5660.00,7.505848,25.20001,-0.000175,24.018553,-0.0077,1.473
5662.00,7.506456,25.19989,-0.000175,24.018622,-0.0077,1.474
5664.00,7.507085,25.19978,-0.000175,24.018459,-0.0078,1.473
5666.00,7.507522,25.19931,-0.000174,24.018406,-0.0077,1.473
5668.00,7.506906,25.19951,-0.000174,24.018220,-0.0077,1.473
5670.00,7.507327,25.19954,-0.000176,24.019284,-0.0078,1.474
5672.00,7.506927,25.19933,-0.000175,24.018751,-0.0078,1.474
5674.00,7.507210,25.19838,-0.000175,24.018468,-0.0077,1.473
5676.00,7.507258,25.19915,-0.000175,24.018501,-0.0077,1.473
5678.00,7.507214,25.19915,-0.000176,24.018448,-0.0077,1.474
5680.00,7.507240,25.19910,-0.000175,24.018965,-0.0077,1.474
5682.00,7.506988,25.19865,-0.000176,24.018642,-0.0077,1.474
5684.00,7.506617,25.19888,-0.000176,24.018238,-0.0078,1.473
5686.00,7.505979,25.19886,-0.000175,24.018881,-0.0077,1.473
5688.00,7.506806,25.19945,-0.000174,24.018865,-0.0077,1.473
5690.00,7.506621,25.19872,-0.000175,24.017997,-0.0078,1.474
5692.00,7.506739,25.19891,-0.000175,24.018631,-0.0078,1.474
5694.00,7.506008,25.19809,-0.000175,24.018528,-0.0078,1.474
5696.00,7.506053,25.19773,-0.000175,24.017694,-0.0078,1.473
5698.00,7.505759,25.19711,-0.000175,24.018662,-0.0077,1.474
5700.00,7.505074,25.19724,-0.000175,24.019238,-0.0077,1.473
5702.00,7.505502,25.19790,-0.000176,24.018852,-0.0077,1.474
5704.00,7.506413,25.19747,-0.000175,24.018352,-0.0077,1.473
5706.00,7.506448,25.19682,-0.000175,24.018834,-0.0078,1.473
5708.00,7.507453,25.19746,-0.000175,24.018736,-0.0078,1.474
5710.00,7.506980,25.19759,-0.000174,24.018918,-0.0078,1.474
5712.00,7.506655,25.19653,-0.000175,24.018321,-0.0077,1.473
5714.00,7.507017,25.19662,-0.000176,24.018771,-0.0077,1.474
5716.00,7.506969,25.19699,-0.000174,24.018633,-0.0077,1.474
5718.00,7.506073,25.19787,-0.000175,24.018899,-0.0077,1.473
5720.00,7.506294,25.19841,-0.000175,24.018356,-0.0077,1.474
5722.00,7.505801,25.19871,-0.000175,24.018637,-0.0078,1.474
5724.00,7.506804,25.19849,-0.000174,24.018620,-0.0078,1.474
5726.00,7.507735,25.19851,-0.000173,24.019126,-0.0078,1.473
5728.00,7.507985,25.19793,-0.000174,24.018876,-0.0078,1.472
5730.00,7.508101,25.19821,-0.000174,24.017942,-0.0077,1.473
5732.00,7.507356,25.19869,-0.000175,24.018185,-0.0077,1.474
5734.00,7.507145,25.19831,-0.000176,24.018426,-0.0077,1.473
5736.00,7.506995,25.19823,-0.000176,24.019180,-0.0077,1.474
5738.00,7.506341,25.19860,-0.000176,24.019280,-0.0077,1.474
5740.00,7.506548,25.19852,-0.000175,24.018580,-0.0078,1.474
5742.00,7.506533,25.19879,-0.000175,24.018446,-0.0078,1.473
5744.00,7.506285,25.19823,-0.000175,24.018455,-0.0078,1.473
5746.00,7.506087,25.19780,-0.000175,24.018345,-0.0078,1.473
5748.00,7.505976,25.19776,-0.000174,24.018539,-0.0077,1.473
5750.00,7.506517,25.19802,-0.000174,24.018180,-0.0077,1.474
5752.00,7.506391,25.19847,-0.000174,24.018749,-0.0077,1.474
5754.00,7.506048,25.19791,-0.000175,24.018709,-0.0077,1.474
5756.00,7.506268,25.19828,-0.000175,24.017973,-0.0078,1.474
5758.00,7.506106,25.19751,-0.000175,24.018490,-0.0077,1.474
5760.00,7.505707,25.19770,-0.000177,24.018551,-0.0077,1.474
5762.00,7.505387,25.19791,-0.000175,24.018055,-0.0078,1.473
5764.00,7.504965,25.19861,-0.000176,24.018617,-0.0078,1.473
5766.00,7.505864,25.19848,-0.000175,24.018417,-0.0078,1.473
5768.00,7.506715,25.19819,-0.000176,24.018167,-0.0078,1.473
5770.00,7.506411,25.19816,-0.000176,24.018651,-0.0078,1.474
5772.00,7.506199,25.19873,-0.000176,24.018619,-0.0078,1.474
5774.00,7.506365,25.19915,-0.000175,24.018521,-0.0077,1.473
5776.00,7.506456,25.19950,-0.000175,24.018091,-0.0077,1.473
5778.00,7.506612,25.19965,-0.000175,24.018165,-0.0078,1.474
5780.00,7.506186,25.19894,-0.000175,24.018615,-0.0078,1.473
5782.00,7.506198,25.19955,-0.000175,24.019164,-0.0077,1.474
5784.00,7.505982,25.19961,-0.000174,24.018649,-0.0078,1.473
5786.00,7.506720,25.19977,-0.000175,24.019095,-0.0078,1.473
5788.00,7.506417,25.19945,-0.000174,24.018742,-0.0077,1.473
5790.00,7.505706,25.19965,-0.000175,24.018392,-0.0078,1.474
5792.00,7.505900,25.19972,-0.000175,24.018800,-0.0078,1.473
5794.00,7.505958,25.19987,-0.000174,24.018542,-0.0078,1.474
5796.00,7.506067,25.19867,-0.000175,24.018164,-0.0078,1.474
5798.00,7.506252,25.19868,-0.000176,24.018486,-0.0078,1.473
5800.00,7.505808,25.19876,-0.000175,24.018205,-0.0078,1.473
5802.00,7.505404,25.19782,-0.000174,24.018419,-0.0078,1.473
5804.00,7.505136,25.19821,-0.000175,24.018599,-0.0077,1.474
5806.00,7.505356,25.19953,-0.000176,24.018327,-0.0078,1.474
5808.00,7.505290,25.19934,-0.000176,24.017888,-0.0077,1.474
5810.00,7.504701,25.19912,-0.000176,24.018270,-0.0078,1.473
5812.00,7.504800,25.20033,-0.000175,24.018599,-0.0078,1.473
5814.00,7.505372,25.20006,-0.000173,24.018887,-0.0078,1.473
5816.00,7.506220,25.19962,-0.000174,24.018281,-0.0078,1.473
5818.00,7.505231,25.20001,-0.000175,24.018994,-0.0078,1.474
5820.00,7.504893,25.19975,-0.000175,24.018718,-0.0078,1.474
5822.00,7.505244,25.19943,-0.000176,24.018570,-0.0077,1.474
5824.00,7.505541,25.19910,-0.000174,24.018896,-0.0078,1.474
5826.00,7.505760,25.19910,-0.000174,24.018954,-0.0078,1.473
5828.00,7.505880,25.19873,-0.000174,24.019077,-0.0077,1.473
5830.00,7.505648,25.19819,-0.000175,24.019144,-0.0077,1.473
5832.00,7.505672,25.19898,-0.000175,24.018580,-0.0077,1.474
5834.00,7.506316,25.19872,-0.000175,24.019093,-0.0077,1.474
5836.00,7.506905,25.19837,-0.000175,24.018887,-0.0078,1.474
5838.00,7.507800,25.19836,-0.000175,24.018455,-0.0078,1.474
5840.00,7.507452,25.19891,-0.000175,24.018258,-0.0078,1.474
5842.00,7.507020,25.19948,-0.000176,24.019151,-0.0078,1.474
5844.00,7.506570,25.19921,-0.000175,24.018412,-0.0077,1.474
5846.00,7.506953,25.19879,-0.000175,24.018976,-0.0077,1.473
5848.00,7.506890,25.19870,-0.000175,24.018457,-0.0078,1.473
5850.00,7.506487,25.19927,-0.000175,24.018187,-0.0078,1.473
5852.00,7.505981,25.19964,-0.000175,24.018990,-0.0078,1.473
5854.00,7.505613,25.19949,-0.000174,24.018200,-0.0078,1.473
5856.00,7.505579,25.19947,-0.000174,24.018773,-0.0077,1.473
5858.00,7.505294,25.19960,-0.000175,24.018883,-0.0077,1.474
5860.00,7.505604,25.19999,-0.000174,24.018682,-0.0077,1.474
5862.00,7.505522,25.19878,-0.000175,24.018564,-0.0078,1.473
5864.00,7.504817,25.19851,-0.000174,24.018336,-0.0078,1.473
5866.00,7.504264,25.19852,-0.000175,24.017879,-0.0078,1.473
5868.00,7.504587,25.19907,-0.000176,24.018531,-0.0078,1.474
5870.00,7.504399,25.19867,-0.000176,24.018609,-0.0077,1.474
5872.00,7.504452,25.19788,-0.000175,24.018231,-0.0078,1.474
5874.00,7.504526,25.19898,-0.000174,24.018894,-0.0078,1.473
5876.00,7.504235,25.19874,-0.000176,24.018394,-0.0078,1.474
5878.00,7.504712,25.19898,-0.000176,24.018377,-0.0077,1.473
5880.00,7.505348,25.19902,-0.000174,24.018102,-0.0077,1.473
5882.00,7.505476,25.19968,-0.000174,24.018749,-0.0077,1.474
5884.00,7.506897,25.20074,-0.000175,24.018537,-0.0077,1.474
5886.00,7.506585,25.20097,-0.000174,24.018383,-0.0078,1.474
5888.00,7.505793,25.20033,-0.000174,24.018907,-0.0077,1.473
5890.00,7.505618,25.19963,-0.000175,24.018571,-0.0077,1.473
5892.00,7.505224,25.20047,-0.000175,24.018852,-0.0077,1.473
5894.00,7.505065,25.20033,-0.000175,24.018443,-0.0077,1.474
5896.00,7.505308,25.20037,-0.000176,24.018425,-0.0078,1.473
5898.00,7.505063,25.19917,-0.000176,24.019146,-0.0078,1.474
5900.00,7.505073,25.19906,-0.000175,24.018455,-0.0077,1.474
5902.00,7.505434,25.19981,-0.000174,24.018082,-0.0078,1.474
5904.00,7.505525,25.20017,-0.000175,24.018319,-0.0077,1.473
5906.00,7.505072,25.20003,-0.000175,24.019148,-0.0078,1.473
5908.00,7.504934,25.20021,-0.000174,24.018994,-0.0078,1.473
5910.00,7.504410,25.20072,-0.000176,24.018522,-0.0078,1.474
5912.00,7.504973,25.19910,-0.000176,24.018361,-0.0078,1.473
5914.00,7.505788,25.19924,-0.000175,24.018829,-0.0078,1.473
5916.00,7.505166,25.19932,-0.000176,24.019229,-0.0078,1.473
5918.00,7.504776,25.19875,-0.000175,24.018760,-0.0078,1.473
5920.00,7.504772,25.19934,-0.000174,24.018421,-0.0078,1.474
5922.00,7.505213,25.19897,-0.000173,24.019077,-0.0078,1.474
5924.00,7.504967,25.19876,-0.000174,24.018716,-0.0077,1.474
5926.00,7.505203,25.19831,-0.000174,24.018754,-0.0078,1.473
5928.00,7.504844,25.19862,-0.000175,24.018865,-0.0078,1.473
5930.00,7.504772,25.19833,-0.000176,24.018450,-0.0078,1.473
5932.00,7.504538,25.19775,-0.000175,24.018272,-0.0078,1.474
5934.00,7.504710,25.19867,-0.000175,24.018517,-0.0078,1.473
5936.00,7.504742,25.19868,-0.000174,24.018274,-0.0078,1.473
5938.00,7.505018,25.19875,-0.000174,24.018822,-0.0078,1.473
5940.00,7.505472,25.19825,-0.000176,24.018464,-0.0077,1.474
5942.00,7.505632,25.19872,-0.000175,24.017926,-0.0077,1.474
5944.00,7.504745,25.19833,-0.000176,24.018352,-0.0078,1.474
5946.00,7.505268,25.19855,-0.000175,24.018673,-0.0078,1.473
5948.00,7.505424,25.19903,-0.000174,24.018352,-0.0077,1.474
5950.00,7.505215,25.19933,-0.000175,24.018051,-0.0077,1.473
5952.00,7.505826,25.19931,-0.000176,24.018459,-0.0078,1.474
5954.00,7.505671,25.19946,-0.000176,24.018303,-0.0077,1.473
5956.00,7.505052,25.19906,-0.000175,24.017939,-0.0078,1.473
5958.00,7.504171,25.19846,-0.000175,24.018439,-0.0078,1.473
5960.00,7.504995,25.19877,-0.000175,24.018901,-0.0077,1.474
5962.00,7.505260,25.19874,-0.000175,24.018120,-0.0078,1.473
5964.00,7.505243,25.19900,-0.000175,24.018551,-0.0078,1.474
5966.00,7.505334,25.19913,-0.000176,24.018686,-0.0078,1.474
5968.00,7.505309,25.19932,-0.000175,24.018829,-0.0078,1.473
5970.00,7.504623,25.19905,-0.000176,24.019481,-0.0078,1.474
5972.00,7.504949,25.19980,-0.000175,24.018196,-0.0077,1.473
5974.00,7.505074,25.19955,-0.000175,24.018918,-0.0078,1.473
5976.00,7.505965,25.19973,-0.000176,24.018624,-0.0078,1.473
5978.00,7.505507,25.20087,-0.000176,24.018745,-0.0078,1.473
5980.00,7.504339,25.20022,-0.000176,24.019079,-0.0078,1.474
5982.00,7.505022,25.20043,-0.000176,24.018327,-0.0078,1.473
5984.00,7.504833,25.20038,-0.000175,24.018522,-0.0078,1.473
5986.00,7.504229,25.20107,-0.000175,24.018747,-0.0078,1.473
5988.00,7.505021,25.20020,-0.000176,24.018533,-0.0078,1.474
5990.00,7.504888,25.19946,-0.000176,24.018522,-0.0077,1.473
5992.00,7.504331,25.19957,-0.000174,24.018321,-0.0077,1.473
5994.00,7.504697,25.19957,-0.000176,24.018359,-0.0077,1.473
5996.00,7.505055,25.19945,-0.000175,24.018985,-0.0078,1.473
5998.00,7.504984,25.19960,-0.000174,24.018758,-0.0078,1.473
6000.00,7.503666,25.20068,-0.000175,24.018754,-0.0078,1.473
6002.00,7.503790,25.20069,-0.000175,24.018361,-0.0077,1.474
@10,12.0000,24.0
6004.00,7.503392,25.20109,-0.000175,24.018622,-0.0077,1.474
6006.00,7.497464,25.20088,-0.000176,24.018655,-0.0078,1.473
6008.00,7.485741,25.20065,-0.000175,24.018207,-0.0078,1.472
6010.00,7.465239,25.20026,-0.000175,24.018700,-0.0077,1.472
6012.00,7.439153,25.19975,-0.000174,24.018870,-0.0077,1.472
6014.00,7.415688,25.20050,-0.000175,24.018557,-0.0078,1.473
6016.00,7.397048,25.19976,-0.000175,24.018408,-0.0078,1.473
6018.00,7.380445,25.19995,-0.000177,24.018390,-0.0078,1.474
6020.00,7.363002,25.19939,-0.000177,24.018814,-0.0077,1.474
6022.00,7.347034,25.19988,-0.000177,24.018475,-0.0077,1.475
6024.00,7.331217,25.20056,-0.000177,24.018580,-0.0078,1.475
6026.00,7.315589,25.19971,-0.000178,24.018840,-0.0078,1.474
6028.00,7.303009,25.19931,-0.000177,24.018646,-0.0078,1.474
6030.00,7.299329,25.20088,-0.000177,24.018655,-0.0078,1.475
6032.00,7.303571,25.20038,-0.000176,24.018261,-0.0078,1.476
6034.00,7.316077,25.20021,-0.000175,24.018488,-0.0078,1.476
6036.00,7.332051,25.19980,-0.000176,24.018860,-0.0077,1.475
6038.00,7.344571,25.20000,-0.000177,24.017906,-0.0078,1.474
6040.00,7.354565,25.20032,-0.000177,24.018740,-0.0078,1.474
6042.00,7.364117,25.20039,-0.000176,24.018767,-0.0078,1.473
6044.00,7.374442,25.20036,-0.000175,24.018956,-0.0078,1.473
6046.00,7.384294,25.20058,-0.000173,24.018843,-0.0078,1.473
6048.00,7.394253,25.20007,-0.000175,24.018414,-0.0078,1.473
6050.00,7.404429,25.19976,-0.000175,24.018698,-0.0078,1.474
6052.00,7.413681,25.20086,-0.000174,24.018865,-0.0078,1.473
6054.00,7.421128,25.20093,-0.000175,24.018773,-0.0078,1.474
6056.00,7.427910,25.20118,-0.000174,24.019485,-0.0078,1.473
6058.00,7.435079,25.20143,-0.000174,24.017999,-0.0078,1.473
6060.00,7.441687,25.19958,-0.000175,24.018345,-0.0078,1.473
6062.00,7.447777,25.19966,-0.000175,24.018372,-0.0077,1.474
6064.00,7.454173,25.19981,-0.000174,24.018629,-0.0077,1.473
6066.00,7.459161,25.20050,-0.000175,24.018528,-0.0078,1.473
6068.00,7.462865,25.20014,-0.000174,24.018162,-0.0078,1.473
6070.00,7.466691,25.20047,-0.000174,24.018762,-0.0077,1.473
6072.00,7.471271,25.20054,-0.000173,24.019231,-0.0077,1.473
6074.00,7.473403,25.20075,-0.000175,24.019307,-0.0078,1.473
6076.00,7.475576,25.20128,-0.000175,24.018408,-0.0078,1.473
6078.00,7.477796,25.20129,-0.000174,24.018856,-0.0078,1.473
6080.00,7.479398,25.20061,-0.000175,24.019191,-0.0078,1.473
6082.00,7.480065,25.20046,-0.000175,24.018764,-0.0078,1.473
6084.00,7.480845,25.20046,-0.000175,24.018062,-0.0078,1.472
6086.00,7.481094,25.20005,-0.000173,24.018812,-0.0078,1.473
6088.00,7.481816,25.19901,-0.000173,24.019017,-0.0078,1.473
6090.00,7.482917,25.19914,-0.000173,24.018785,-0.0077,1.473
6092.00,7.484248,25.19964,-0.000175,24.017730,-0.0077,1.473
6094.00,7.484962,25.20003,-0.000175,24.018590,-0.0077,1.473
6096.00,7.485268,25.20070,-0.000175,24.019030,-0.0078,1.473
6098.00,7.486306,25.20022,-0.000175,24.019028,-0.0077,1.472
6100.00,7.487430,25.19990,-0.000174,24.018673,-0.0077,1.473
6102.00,7.488024,25.20018,-0.000175,24.018820,-0.0077,1.473
6104.00,7.487522,25.20060,-0.000175,24.018783,-0.0077,1.473
6106.00,7.488089,25.20026,-0.000174,24.018849,-0.0078,1.473
6108.00,7.489275,25.20043,-0.000174,24.018865,-0.0077,1.473
6110.00,7.489381,25.20009,-0.000175,24.018370,-0.0078,1.473
6112.00,7.490564,25.20128,-0.000174,24.018521,-0.0077,1.473
6114.00,7.490141,25.20070,-0.000174,24.018555,-0.0077,1.473
6116.00,7.491451,25.20130,-0.000175,24.018557,-0.0078,1.473
6118.00,7.492677,25.20116,-0.000175,24.018238,-0.0077,1.473
6120.00,7.493296,25.20125,-0.000174,24.019025,-0.0077,1.473
6122.00,7.494106,25.20127,-0.000175,24.019043,-0.0078,1.473
6124.00,7.494352,25.20054,-0.000176,24.018684,-0.0078,1.473
6126.00,7.494860,25.20069,-0.000175,24.018392,-0.0078,1.473
6128.00,7.494890,25.20020,-0.000175,24.018222,-0.0077,1.473
6130.00,7.495912,25.20027,-0.000175,24.019162,-0.0078,1.473
6132.00,7.496728,25.19964,-0.000176,24.018887,-0.0078,1.474
6134.00,7.496880,25.19974,-0.000176,24.018483,-0.0078,1.473
6136.00,7.497532,25.20024,-0.000174,24.018055,-0.0078,1.473
6138.00,7.497740,25.20013,-0.000174,24.017772,-0.0078,1.473
6140.00,7.498466,25.20048,-0.000174,24.018492,-0.0078,1.473
6142.00,7.498659,25.19977,-0.000174,24.018774,-0.0078,1.473
6144.00,7.498403,25.19988,-0.000175,24.018992,-0.0078,1.473
6146.00,7.498202,25.20009,-0.000175,24.018910,-0.0077,1.473
6148.00,7.498745,25.20104,-0.000173,24.018624,-0.0078,1.473
6150.00,7.499993,25.20134,-0.000174,24.018196,-0.0078,1.474
6152.00,7.500590,25.20061,-0.000176,24.018312,-0.0078,1.473
6154.00,7.500501,25.20063,-0.000176,24.018727,-0.0078,1.473
6156.00,7.500249,25.20051,-0.000175,24.018903,-0.0078,1.474
6158.00,7.500686,25.20069,-0.000176,24.019110,-0.0078,1.473
6160.00,7.501094,25.20026,-0.000174,24.018493,-0.0077,1.473
6162.00,7.501350,25.20024,-0.000175,24.018241,-0.0078,1.474
6164.00,7.502469,25.20031,-0.000175,24.018559,-0.0077,1.473
6166.00,7.502303,25.20065,-0.000175,24.018446,-0.0077,1.473
6168.00,7.501950,25.20041,-0.000174,24.018715,-0.0078,1.473
6170.00,7.502499,25.20043,-0.000173,24.018738,-0.0078,1.473
6172.00,7.502990,25.20128,-0.000175,24.018918,-0.0078,1.473
6174.00,7.502610,25.20153,-0.000175,24.018301,-0.0078,1.473
6176.00,7.502205,25.20124,-0.000177,24.018593,-0.0078,1.473
6178.00,7.501913,25.20101,-0.000175,24.018125,-0.0078,1.473
6180.00,7.501798,25.20022,-0.000175,24.017950,-0.0078,1.473
6182.00,7.502581,25.20091,-0.000175,24.018827,-0.0078,1.473
6184.00,7.502601,25.19986,-0.000174,24.019017,-0.0077,1.473
6186.00,7.502601,25.20047,-0.000174,24.018649,-0.0077,1.472
6188.00,7.502908,25.20013,-0.000174,24.018526,-0.0077,1.473
6190.00,7.502679,25.19960,-0.000174,24.019055,-0.0078,1.473
6192.00,7.503860,25.19966,-0.000174,24.018987,-0.0077,1.472
6194.00,7.503942,25.19995,-0.000174,24.019057,-0.0078,1.473
6196.00,7.503968,25.19988,-0.000175,24.018892,-0.0077,1.473
6198.00,7.504416,25.19968,-0.000175,24.018348,-0.0078,1.474
6200.00,7.504325,25.19917,-0.000176,24.018783,-0.0078,1.474
6202.00,7.504340,25.19982,-0.000176,24.018444,-0.0077,1.474
6204.00,7.504341,25.20007,-0.000176,24.019336,-0.0078,1.473
6206.00,7.504909,25.20003,-0.000176,24.018443,-0.0078,1.473
6208.00,7.504495,25.19879,-0.000175,24.018223,-0.0078,1.473
6210.00,7.504465,25.19895,-0.000176,24.018606,-0.0078,1.473
6212.00,7.504501,25.19889,-0.000176,24.019222,-0.0078,1.473
6214.00,7.504101,25.19843,-0.000174,24.019072,-0.0078,1.473
6216.00,7.503734,25.19935,-0.000175,24.018613,-0.0078,1.473
6218.00,7.503539,25.19851,-0.000175,24.018338,-0.0078,1.473
6220.00,7.503826,25.19949,-0.000175,24.018488,-0.0077,1.473
6222.00,7.504076,25.20059,-0.000174,24.018738,-0.0077,1.473
6224.00,7.504437,25.19976,-0.000175,24.018015,-0.0078,1.472
6226.00,7.503338,25.19966,-0.000176,24.018073,-0.0078,1.473
6228.00,7.503209,25.19985,-0.000175,24.018575,-0.0078,1.473
6230.00,7.503496,25.20060,-0.000176,24.018666,-0.0078,1.473
6232.00,7.504040,25.20009,-0.000177,24.019046,-0.0078,1.473
6234.00,7.504624,25.19889,-0.000175,24.018361,-0.0078,1.473
6236.00,7.504584,25.19904,-0.000175,24.018947,-0.0078,1.473
6238.00,7.503927,25.19989,-0.000174,24.018646,-0.0078,1.472
6240.00,7.503717,25.20073,-0.000172,24.018412,-0.0078,1.473
6242.00,7.503371,25.20120,-0.000175,24.018343,-0.0078,1.473
6244.00,7.503328,25.20069,-0.000175,24.017690,-0.0077,1.473
6246.00,7.503627,25.20003,-0.000175,24.018611,-0.0078,1.473
6248.00,7.504346,25.20021,-0.000175,24.018745,-0.0078,1.474
6250.00,7.504214,25.20095,-0.000175,24.018381,-0.0078,1.473
6252.00,7.504023,25.20100,-0.000174,24.018236,-0.0078,1.472
6254.00,7.503780,25.20173,-0.000175,24.017857,-0.0078,1.473
6256.00,7.503101,25.20084,-0.000176,24.018339,-0.0078,1.473
6258.00,7.502351,25.20062,-0.000174,24.018227,-0.0077,1.473
6260.00,7.502782,25.20039,-0.000175,24.018860,-0.0078,1.474
6262.00,7.503355,25.20081,-0.000175,24.018996,-0.0078,1.473
6264.00,7.503589,25.20117,-0.000174,24.019086,-0.0078,1.473
6266.00,7.503146,25.20117,-0.000175,24.018646,-0.0077,1.473
6268.00,7.502071,25.20125,-0.000175,24.018167,-0.0078,1.473
6270.00,7.502049,25.20066,-0.000176,24.018508,-0.0078,1.473
6272.00,7.502319,25.20080,-0.000175,24.018267,-0.0078,1.473
6274.00,7.502442,25.19982,-0.000175,24.018967,-0.0078,1.473
6276.00,7.503085,25.19926,-0.000175,24.018580,-0.0078,1.473
6278.00,7.503148,25.19840,-0.000176,24.017935,-0.0078,1.473
6280.00,7.503365,25.19923,-0.000176,24.019266,-0.0078,1.473
6282.00,7.503147,25.20009,-0.000175,24.019144,-0.0078,1.473
6284.00,7.503163,25.19976,-0.000175,24.018497,-0.0078,1.473
6286.00,7.503611,25.19902,-0.000176,24.018646,-0.0078,1.473
6288.00,7.504254,25.19839,-0.000174,24.018131,-0.0078,1.473
6290.00,7.503680,25.19850,-0.000175,24.018510,-0.0077,1.473
6292.00,7.503954,25.19972,-0.000176,24.018593,-0.0077,1.473
6294.00,7.504166,25.19966,-0.000174,24.018765,-0.0078,1.473
6296.00,7.503764,25.19865,-0.000175,24.017558,-0.0078,1.473
6298.00,7.504634,25.19793,-0.000176,24.018481,-0.0078,1.474
6300.00,7.503225,25.19899,-0.000176,24.018559,-0.0077,1.474
6302.00,7.502602,25.19913,-0.000175,24.018118,-0.0078,1.473
6304.00,7.502930,25.20005,-0.000176,24.018604,-0.0078,1.474
6306.00,7.503700,25.19847,-0.000176,24.018499,-0.0078,1.474
6308.00,7.503998,25.19919,-0.000176,24.018212,-0.0078,1.473
6310.00,7.503677,25.19897,-0.000175,24.018386,-0.0078,1.473
6312.00,7.504331,25.19945,-0.000175,24.018789,-0.0078,1.473
6314.00,7.504611,25.19939,-0.000175,24.018903,-0.0078,1.473
6316.00,7.504427,25.20001,-0.000175,24.017641,-0.0078,1.473
6318.00,7.503281,25.20039,-0.000175,24.018377,-0.0078,1.474
6320.00,7.503198,25.20103,-0.000176,24.018504,-0.0078,1.473
6322.00,7.502997,25.20039,-0.000176,24.018753,-0.0078,1.473
6324.00,7.502566,25.19976,-0.000176,24.018174,-0.0078,1.473
6326.00,7.502449,25.19999,-0.000174,24.018374,-0.0078,1.473
6328.00,7.501831,25.19883,-0.000175,24.018450,-0.0078,1.474
6330.00,7.502401,25.19959,-0.000175,24.018648,-0.0077,1.473
6332.00,7.503127,25.19967,-0.000175,24.018078,-0.0078,1.473
6334.00,7.502561,25.19966,-0.000175,24.018653,-0.0078,1.474
6336.00,7.502669,25.20028,-0.000176,24.018452,-0.0078,1.474
6338.00,7.503348,25.20037,-0.000176,24.018611,-0.0078,1.474
6340.00,7.503225,25.20028,-0.000176,24.018735,-0.0078,1.474
6342.00,7.503414,25.20068,-0.000176,24.018245,-0.0078,1.473
6344.00,7.502860,25.20061,-0.000174,24.018038,-0.0077,1.473
6346.00,7.502497,25.20008,-0.000174,24.018425,-0.0078,1.473
6348.00,7.502763,25.19987,-0.000175,24.018579,-0.0078,1.473
6350.00,7.502854,25.20031,-0.000175,24.018903,-0.0078,1.473
6352.00,7.502737,25.20015,-0.000174,24.018435,-0.0077,1.473
6354.00,7.502974,25.20168,-0.000174,24.018611,-0.0078,1.473
6356.00,7.503109,25.20087,-0.000175,24.018203,-0.0078,1.473
6358.00,7.503169,25.20011,-0.000176,24.018473,-0.0078,1.474
6360.00,7.502827,25.20047,-0.000178,24.018309,-0.0078,1.473
6362.00,7.502183,25.20126,-0.000177,24.018142,-0.0078,1.473
6364.00,7.501650,25.20111,-0.000176,24.018180,-0.0078,1.473
6366.00,7.501950,25.20119,-0.000175,24.018064,-0.0078,1.473
6368.00,7.502351,25.20162,-0.000175,24.018956,-0.0077,1.473
6370.00,7.503165,25.20128,-0.000176,24.018087,-0.0078,1.473
6372.00,7.502907,25.20165,-0.000174,24.018071,-0.0078,1.473
6374.00,7.503453,25.20176,-0.000175,24.018390,-0.0078,1.474
6376.00,7.503455,25.20058,-0.000176,24.018093,-0.0078,1.473
6378.00,7.503088,25.20027,-0.000176,24.017989,-0.0078,1.473
6380.00,7.503298,25.20053,-0.000175,24.018359,-0.0078,1.473
6382.00,7.503114,25.20062,-0.000176,24.018836,-0.0078,1.473
6384.00,7.503274,25.20091,-0.000176,24.018551,-0.0078,1.474
6386.00,7.504211,25.20246,-0.000174,24.018686,-0.0077,1.473
6388.00,7.505058,25.20176,-0.000175,24.018410,-0.0077,1.473
6390.00,7.504845,25.20169,-0.000174,24.018771,-0.0077,1.473
6392.00,7.504156,25.20174,-0.000176,24.018486,-0.0077,1.474
6394.00,7.503685,25.20173,-0.000175,24.018430,-0.0077,1.472
6396.00,7.503140,25.20143,-0.000175,24.018437,-0.0078,1.473
6398.00,7.503417,25.20193,-0.000176,24.018736,-0.0078,1.473
6400.00,7.503277,25.20231,-0.000176,24.018562,-0.0078,1.473
6402.00,7.503211,25.20228,-0.000175,24.018287,-0.0078,1.473
6404.00,7.503212,25.20224,-0.000175,24.018294,-0.0078,1.473
6406.00,7.502819,25.20223,-0.000176,24.018836,-0.0077,1.474
6408.00,7.502282,25.20260,-0.000176,24.019092,-0.0077,1.473
6410.00,7.503677,25.20267,-0.000176,24.018809,-0.0078,1.473
6412.00,7.502954,25.20213,-0.000175,24.018472,-0.0077,1.473
6414.00,7.502752,25.20166,-0.000176,24.017848,-0.0078,1.473
6416.00,7.503295,25.20126,-0.000176,24.018515,-0.0078,1.473
6418.00,7.502424,25.20190,-0.000175,24.018323,-0.0078,1.473
6420.00,7.502814,25.20241,-0.000174,24.018247,-0.0078,1.473
6422.00,7.502215,25.20259,-0.000175,24.018359,-0.0078,1.473
6424.00,7.501494,25.20245,-0.000176,24.018238,-0.0078,1.473
6426.00,7.502062,25.20188,-0.000174,24.018651,-0.0078,1.473
6428.00,7.502741,25.20155,-0.000175,24.018994,-0.0077,1.473
6430.00,7.503007,25.20208,-0.000174,24.018602,-0.0078,1.473
6432.00,7.503259,25.20240,-0.000175,24.019413,-0.0077,1.474
6434.00,7.503008,25.20225,-0.000176,24.018475,-0.0077,1.473
6436.00,7.503200,25.20197,-0.000175,24.018642,-0.0077,1.474
6438.00,7.503697,25.20178,-0.000176,24.018892,-0.0078,1.473
6440.00,7.503865,25.20104,-0.000175,24.019092,-0.0078,1.473
6442.00,7.503665,25.20117,-0.000173,24.018785,-0.0078,1.472
6444.00,7.503072,25.20196,-0.000173,24.018745,-0.0078,1.474
6446.00,7.502590,25.20199,-0.000175,24.018606,-0.0078,1.474
6448.00,7.502568,25.20159,-0.000175,24.017919,-0.0078,1.473
6450.00,7.502112,25.20144,-0.000176,24.018502,-0.0078,1.473
6452.00,7.502967,25.20182,-0.000175,24.017993,-0.0078,1.473
6454.00,7.503112,25.20197,-0.000175,24.018561,-0.0077,1.473
6456.00,7.503199,25.20204,-0.000174,24.018312,-0.0078,1.473
6458.00,7.504020,25.20219,-0.000174,24.019074,-0.0078,1.473
6460.00,7.504102,25.20231,-0.000176,24.018425,-0.0078,1.474
6462.00,7.503169,25.20255,-0.000177,24.018867,-0.0078,1.474
6464.00,7.502941,25.20239,-0.000176,24.018508,-0.0077,1.473
6466.00,7.502635,25.20251,-0.000174,24.017828,-0.0078,1.473
6468.00,7.502265,25.20200,-0.000175,24.018524,-0.0078,1.473
6470.00,7.502212,25.20250,-0.000175,24.018390,-0.0078,1.472
6472.00,7.502452,25.20256,-0.000174,24.018524,-0.0078,1.474
6474.00,7.502755,25.20202,-0.000174,24.018677,-0.0078,1.474
6476.00,7.503029,25.20332,-0.000174,24.018528,-0.0077,1.473
6478.00,7.503421,25.20321,-0.000176,24.018473,-0.0077,1.474
6480.00,7.502769,25.20157,-0.000176,24.018760,-0.0077,1.473
6482.00,7.502470,25.20161,-0.000175,24.018392,-0.0078,1.473
6484.00,7.502460,25.20158,-0.000175,24.018261,-0.0078,1.474
6486.00,7.501738,25.20233,-0.000176,24.017368,-0.0078,1.474
6488.00,7.502086,25.20247,-0.000176,24.018131,-0.0078,1.473
6490.00,7.502107,25.20272,-0.000177,24.018240,-0.0078,1.473
6492.00,7.502395,25.20267,-0.000176,24.018194,-0.0077,1.473
6494.00,7.502481,25.20223,-0.000175,24.017883,-0.0077,1.473
6496.00,7.502866,25.20255,-0.000176,24.017837,-0.0078,1.473
6498.00,7.502984,25.20272,-0.000177,24.018069,-0.0078,1.473
6500.00,7.502413,25.20259,-0.000175,24.018216,-0.0078,1.474
6502.00,7.502343,25.20285,-0.000175,24.017835,-0.0078,1.473
6504.00,7.503205,25.20314,-0.000175,24.018568,-0.0078,1.473
6506.00,7.503220,25.20224,-0.000176,24.017922,-0.0078,1.473
6508.00,7.503470,25.20205,-0.000176,24.018479,-0.0078,1.473
6510.00,7.503068,25.20234,-0.000175,24.018207,-0.0078,1.473
6512.00,7.502850,25.20222,-0.000175,24.018258,-0.0077,1.473
6514.00,7.502512,25.20240,-0.000175,24.018457,-0.0078,1.474
6516.00,7.502515,25.20227,-0.000176,24.018932,-0.0078,1.473
6518.00,7.502599,25.20219,-0.000175,24.018153,-0.0078,1.473
6520.00,7.502840,25.20186,-0.000176,24.018600,-0.0078,1.473
6522.00,7.502720,25.20254,-0.000175,24.017864,-0.0078,1.474
6524.00,7.502522,25.20282,-0.000175,24.018345,-0.0078,1.473
6526.00,7.502775,25.20246,-0.000175,24.018080,-0.0077,1.473
6528.00,7.502869,25.20186,-0.000175,24.017857,-0.0078,1.473
6530.00,7.502947,25.20198,-0.000176,24.017892,-0.0078,1.473
6532.00,7.503268,25.20114,-0.000175,24.018515,-0.0078,1.473
6534.00,7.503933,25.20146,-0.000174,24.018227,-0.0078,1.473
6536.00,7.503029,25.20175,-0.000175,24.018361,-0.0078,1.473
6538.00,7.502932,25.20187,-0.000176,24.018561,-0.0078,1.473
6540.00,7.502685,25.20217,-0.000176,24.017783,-0.0078,1.473
6542.00,7.502063,25.20150,-0.000175,24.018289,-0.0078,1.473
6544.00,7.502096,25.20134,-0.000176,24.017872,-0.0078,1.474
6546.00,7.501356,25.20088,-0.000177,24.018354,-0.0078,1.473
6548.00,7.501082,25.20080,-0.000176,24.018452,-0.0078,1.473
6550.00,7.502024,25.20081,-0.000176,24.018711,-0.0078,1.473
6552.00,7.502214,25.20100,-0.000175,24.018700,-0.0078,1.473
6554.00,7.502101,25.20079,-0.000175,24.018399,-0.0078,1.473
6556.00,7.502128,25.20134,-0.000175,24.018002,-0.0078,1.473
6558.00,7.501920,25.20149,-0.000175,24.018492,-0.0078,1.473
6560.00,7.502058,25.20073,-0.000175,24.018017,-0.0078,1.473
6562.00,7.501637,25.20167,-0.000175,24.018996,-0.0078,1.473
6564.00,7.501095,25.20142,-0.000174,24.018530,-0.0078,1.473
6566.00,7.501343,25.20077,-0.000175,24.018437,-0.0078,1.473
6568.00,7.500901,25.20125,-0.000175,24.018145,-0.0078,1.474
6570.00,7.501629,25.20101,-0.000176,24.018328,-0.0078,1.474
6572.00,7.501515,25.20070,-0.000176,24.018597,-0.0077,1.473
6574.00,7.501704,25.20007,-0.000175,24.018907,-0.0078,1.473
6576.00,7.501614,25.20020,-0.000174,24.019137,-0.0078,1.473
6578.00,7.501459,25.19997,-0.000175,24.018852,-0.0078,1.473
6580.00,7.500946,25.19937,-0.000175,24.018526,-0.0078,1.474
6582.00,7.500972,25.19923,-0.000177,24.018075,-0.0078,1.474
6584.00,7.501452,25.19998,-0.000175,24.018573,-0.0077,1.473
6586.00,7.502205,25.20034,-0.000175,24.018887,-0.0078,1.473
6588.00,7.502150,25.20039,-0.000175,24.018657,-0.0078,1.473
6590.00,7.501898,25.19981,-0.000175,24.018187,-0.0078,1.473
6592.00,7.501477,25.19979,-0.000175,24.018597,-0.0078,1.473
6594.00,7.501441,25.20036,-0.000176,24.018693,-0.0078,1.474
6596.00,7.501429,25.19991,-0.000176,24.018428,-0.0078,1.473
6598.00,7.501769,25.20046,-0.000175,24.017676,-0.0078,1.473
6600.00,7.502428,25.20004,-0.000175,24.018673,-0.0078,1.473
6602.00,7.502132,25.20054,-0.000175,24.018211,-0.0078,1.473
@11,12.0000,24.0
6604.00,7.501105,25.20000,-0.000175,24.018002,-0.0078,1.473
6606.00,7.495624,25.19955,-0.000175,24.018615,-0.0078,1.473
6608.00,7.484099,25.19957,-0.000174,24.019045,-0.0077,1.472
6610.00,7.465237,25.19984,-0.000173,24.018584,-0.0078,1.472
6612.00,7.441196,25.20001,-0.000173,24.018100,-0.0078,1.472
6614.00,7.421040,25.20058,-0.000174,24.018414,-0.0078,1.473
6616.00,7.404945,25.20012,-0.000174,24.018452,-0.0078,1.473
6618.00,7.389753,25.20071,-0.000174,24.018013,-0.0078,1.474
6620.00,7.375421,25.20029,-0.000176,24.017931,-0.0078,1.474
6622.00,7.362201,25.20002,-0.000177,24.019476,-0.0078,1.474
6624.00,7.349189,25.19961,-0.000178,24.017883,-0.0078,1.474
6626.00,7.335937,25.20026,-0.000176,24.017883,-0.0078,1.474
6628.00,7.326405,25.20038,-0.000175,24.018865,-0.0077,1.474
6630.00,7.322695,25.19970,-0.000176,24.018921,-0.0078,1.475
6632.00,7.327696,25.20062,-0.000178,24.018296,-0.0078,1.475
6634.00,7.339284,25.20046,-0.000178,24.018629,-0.0078,1.476
6636.00,7.354423,25.20036,-0.000179,24.018707,-0.0077,1.476
6638.00,7.365756,25.20023,-0.000178,24.018122,-0.0078,1.474
6640.00,7.375483,25.20058,-0.000175,24.018095,-0.0078,1.473
6642.00,7.384332,25.19941,-0.000176,24.018680,-0.0078,1.473
6644.00,7.392931,25.19959,-0.000174,24.018495,-0.0078,1.473
6646.00,7.402250,25.20069,-0.000174,24.018415,-0.0078,1.473
6648.00,7.412584,25.20044,-0.000173,24.018638,-0.0077,1.473
6650.00,7.421495,25.20059,-0.000173,24.018069,-0.0077,1.473
6652.00,7.428034,25.20065,-0.000174,24.018189,-0.0077,1.473
6654.00,7.434393,25.20059,-0.000175,24.018488,-0.0078,1.473
6656.00,7.441391,25.20079,-0.000174,24.018086,-0.0077,1.473
6658.00,7.447404,25.20098,-0.000175,24.018359,-0.0077,1.473
6660.00,7.452309,25.20136,-0.000174,24.017999,-0.0077,1.473
6662.00,7.457355,25.20098,-0.000174,24.018321,-0.0077,1.472
6664.00,7.462127,25.20015,-0.000175,24.018394,-0.0078,1.473
6666.00,7.466904,25.20095,-0.000173,24.018281,-0.0078,1.473
6668.00,7.470390,25.20222,-0.000175,24.018301,-0.0078,1.473
6670.00,7.473571,25.20108,-0.000175,24.018551,-0.0077,1.473
6672.00,7.476678,25.20113,-0.000175,24.018165,-0.0077,1.473
6674.00,7.478597,25.20122,-0.000176,24.018368,-0.0078,1.473
6676.00,7.480921,25.20013,-0.000175,24.018566,-0.0078,1.472
6678.00,7.482583,25.20061,-0.000174,24.018312,-0.0078,1.473
6680.00,7.483778,25.20169,-0.000174,24.018783,-0.0078,1.472
6682.00,7.484434,25.20078,-0.000175,24.018495,-0.0078,1.473
6684.00,7.484592,25.20089,-0.000175,24.018151,-0.0078,1.473
6686.00,7.484865,25.20139,-0.000175,24.017868,-0.0078,1.473
6688.00,7.485070,25.20064,-0.000175,24.017999,-0.0078,1.473
6690.00,7.485458,25.20003,-0.000176,24.018281,-0.0078,1.473
6692.00,7.486355,25.20055,-0.000177,24.018530,-0.0078,1.473
6694.00,7.486807,25.20137,-0.000174,24.018310,-0.0077,1.473
6696.00,7.487891,25.20105,-0.000176,24.018994,-0.0078,1.473
6698.00,7.487999,25.20047,-0.000176,24.017930,-0.0078,1.473
6700.00,7.489512,25.20010,-0.000175,24.018127,-0.0078,1.473
6702.00,7.489794,25.19990,-0.000175,24.018298,-0.0078,1.472
6704.00,7.489285,25.20063,-0.000175,24.018711,-0.0078,1.473
6706.00,7.490017,25.20047,-0.000176,24.017681,-0.0078,1.473
6708.00,7.491038,25.20140,-0.000175,24.018234,-0.0078,1.472
6710.00,7.491404,25.20147,-0.000175,24.018477,-0.0078,1.473
6712.00,7.491614,25.20121,-0.000175,24.018031,-0.0078,1.473
6714.00,7.492185,25.20043,-0.000174,24.018918,-0.0078,1.473
6716.00,7.492372,25.20046,-0.000175,24.018426,-0.0078,1.472
6718.00,7.493062,25.20089,-0.000176,24.017794,-0.0078,1.473
6720.00,7.493259,25.19998,-0.000176,24.018073,-0.0078,1.473
6722.00,7.494717,25.20085,-0.000176,24.017623,-0.0078,1.472
6724.00,7.494620,25.20035,-0.000175,24.018162,-0.0078,1.473
6726.00,7.495175,25.19987,-0.000176,24.018075,-0.0078,1.473
6728.00,7.495560,25.19990,-0.000177,24.018209,-0.0078,1.473
6730.00,7.495329,25.20079,-0.000175,24.018136,-0.0078,1.473
6732.00,7.494708,25.20046,-0.000175,24.018095,-0.0078,1.472
6734.00,7.494862,25.19980,-0.000175,24.017843,-0.0078,1.472
6736.00,7.495960,25.19995,-0.000176,24.018214,-0.0078,1.473
6738.00,7.497110,25.20030,-0.000174,24.018078,-0.0078,1.473
6740.00,7.498159,25.20025,-0.000174,24.018461,-0.0078,1.473
6742.00,7.498478,25.19993,-0.000175,24.018118,-0.0077,1.473
6744.00,7.497759,25.20035,-0.000176,24.018754,-0.0078,1.473
6746.00,7.497984,25.20079,-0.000177,24.018559,-0.0078,1.472
6748.00,7.498621,25.20046,-0.000176,24.018425,-0.0078,1.473
6750.00,7.498235,25.20044,-0.000176,24.018096,-0.0078,1.473
6752.00,7.497978,25.20034,-0.000175,24.018029,-0.0078,1.473
6754.00,7.498337,25.20018,-0.000175,24.017964,-0.0078,1.473
6756.00,7.498941,25.20000,-0.000176,24.018145,-0.0078,1.473
6758.00,7.498124,25.19990,-0.000175,24.018423,-0.0078,1.473
6760.00,7.498079,25.20017,-0.000176,24.018004,-0.0078,1.473
6762.00,7.497962,25.19986,-0.000175,24.018180,-0.0078,1.473
6764.00,7.498675,25.20092,-0.000176,24.018579,-0.0078,1.473
6766.00,7.499365,25.20062,-0.000176,24.017919,-0.0078,1.473
6768.00,7.500299,25.20093,-0.000175,24.017995,-0.0078,1.473
6770.00,7.500301,25.20070,-0.000175,24.018644,-0.0078,1.473
6772.00,7.500141,25.20089,-0.000176,24.018202,-0.0078,1.473
6774.00,7.500973,25.20108,-0.000175,24.018555,-0.0077,1.473
6776.00,7.501719,25.20176,-0.000175,24.018189,-0.0078,1.473
6778.00,7.501461,25.20146,-0.000175,24.018522,-0.0078,1.473
6780.00,7.501190,25.20074,-0.000175,24.018539,-0.0077,1.473
6782.00,7.501290,25.20152,-0.000175,24.018135,-0.0077,1.473
6784.00,7.501155,25.20143,-0.000174,24.018401,-0.0078,1.473
6786.00,7.501024,25.20136,-0.000175,24.018441,-0.0078,1.473
6788.00,7.501261,25.20152,-0.000176,24.017255,-0.0078,1.473
6790.00,7.501573,25.20118,-0.000176,24.018165,-0.0078,1.472
6792.00,7.502017,25.20125,-0.000176,24.018653,-0.0078,1.473
6794.00,7.501548,25.20155,-0.000175,24.018287,-0.0078,1.473
6796.00,7.501013,25.20216,-0.000175,24.018591,-0.0078,1.473
6798.00,7.501020,25.20209,-0.000175,24.018298,-0.0078,1.473
6800.00,7.501595,25.20209,-0.000175,24.018731,-0.0078,1.472
6802.00,7.500999,25.20273,-0.000174,24.018345,-0.0078,1.472
6804.00,7.500118,25.20249,-0.000175,24.018517,-0.0078,1.473
6806.00,7.499782,25.20200,-0.000176,24.018425,-0.0078,1.474
6808.00,7.499765,25.20223,-0.000174,24.018575,-0.0078,1.473
6810.00,7.500257,25.20183,-0.000175,24.017837,-0.0078,1.473
6812.00,7.500957,25.20112,-0.000175,24.017730,-0.0078,1.472
6814.00,7.500871,25.20071,-0.000176,24.018486,-0.0078,1.473
6816.00,7.499995,25.20043,-0.000176,24.018823,-0.0078,1.473
6818.00,7.499656,25.20042,-0.000175,24.018325,-0.0078,1.473
6820.00,7.499429,25.20011,-0.000174,24.018401,-0.0078,1.472
6822.00,7.500119,25.20027,-0.000175,24.018764,-0.0078,1.472
6824.00,7.500233,25.20091,-0.000174,24.018430,-0.0078,1.473
6826.00,7.500618,25.20038,-0.000174,24.018193,-0.0078,1.473
6828.00,7.500973,25.19977,-0.000174,24.018323,-0.0078,1.473
6830.00,7.500858,25.19996,-0.000176,24.018584,-0.0077,1.473
6832.00,7.500217,25.19960,-0.000176,24.018468,-0.0078,1.473
6834.00,7.500042,25.20033,-0.000175,24.018517,-0.0078,1.473
6836.00,7.500154,25.19947,-0.000176,24.019016,-0.0078,1.473
6838.00,7.499959,25.19996,-0.000176,24.018334,-0.0078,1.473
6840.00,7.499709,25.20029,-0.000175,24.018867,-0.0078,1.473
6842.00,7.500059,25.20038,-0.000175,24.018080,-0.0078,1.473
6844.00,7.500648,25.20051,-0.000174,24.018501,-0.0078,1.473
6846.00,7.501165,25.19994,-0.000175,24.018035,-0.0078,1.473
6848.00,7.500858,25.20043,-0.000176,24.018127,-0.0077,1.473
6850.00,7.500999,25.20048,-0.000176,24.018169,-0.0078,1.473
6852.00,7.501239,25.20053,-0.000174,24.018849,-0.0077,1.473
6854.00,7.501666,25.20091,-0.000175,24.018566,-0.0078,1.473
6856.00,7.501330,25.20104,-0.000176,24.018548,-0.0078,1.472
6858.00,7.500431,25.20132,-0.000174,24.018457,-0.0078,1.473
6860.00,7.500735,25.20149,-0.000173,24.018843,-0.0078,1.473
6862.00,7.501567,25.20189,-0.000174,24.018666,-0.0077,1.473
6864.00,7.500875,25.20076,-0.000176,24.018194,-0.0078,1.473
6866.00,7.499627,25.20047,-0.000177,24.018758,-0.0078,1.473
6868.00,7.500011,25.20153,-0.000175,24.018484,-0.0078,1.472
6870.00,7.499892,25.20102,-0.000174,24.018038,-0.0078,1.472
6872.00,7.500068,25.20121,-0.000175,24.018559,-0.0078,1.473
6874.00,7.499917,25.20176,-0.000174,24.018773,-0.0078,1.473
6876.00,7.500467,25.20182,-0.000176,24.018499,-0.0078,1.473
6878.00,7.500424,25.20232,-0.000176,24.018791,-0.0078,1.473
6880.00,7.500229,25.20276,-0.000176,24.018209,-0.0078,1.473
6882.00,7.499789,25.20218,-0.000175,24.018316,-0.0078,1.473
6884.00,7.500025,25.20219,-0.000175,24.018256,-0.0078,1.473
6886.00,7.499145,25.20229,-0.000175,24.018350,-0.0078,1.473
6888.00,7.499505,25.20226,-0.000174,24.019021,-0.0077,1.473
6890.00,7.500340,25.20159,-0.000175,24.018644,-0.0078,1.473
6892.00,7.500950,25.20076,-0.000175,24.018531,-0.0078,1.473
6894.00,7.500778,25.20203,-0.000174,24.018851,-0.0078,1.473
6896.00,7.500105,25.20258,-0.000176,24.018965,-0.0077,1.473
6898.00,7.499997,25.20230,-0.000174,24.018450,-0.0077,1.473
6900.00,7.499896,25.20194,-0.000175,24.018276,-0.0078,1.472
6902.00,7.499838,25.20184,-0.000174,24.017944,-0.0078,1.473
6904.00,7.499807,25.20155,-0.000174,24.018793,-0.0077,1.473
6906.00,7.500051,25.20158,-0.000175,24.018492,-0.0077,1.472
6908.00,7.500371,25.20140,-0.000174,24.018633,-0.0077,1.473
6910.00,7.500437,25.20085,-0.000176,24.018270,-0.0078,1.472
6912.00,7.501026,25.20150,-0.000176,24.017556,-0.0078,1.472
6914.00,7.500574,25.20088,-0.000175,24.018131,-0.0078,1.473
6916.00,7.500297,25.20065,-0.000175,24.019151,-0.0078,1.473
6918.00,7.500644,25.20036,-0.000175,24.018392,-0.0078,1.473
6920.00,7.500348,25.20082,-0.000176,24.017752,-0.0078,1.473
6922.00,7.500171,25.20019,-0.000175,24.018611,-0.0078,1.473
6924.00,7.500048,25.19945,-0.000176,24.018970,-0.0078,1.473
6926.00,7.499924,25.20006,-0.000175,24.018093,-0.0077,1.472
6928.00,7.500309,25.20115,-0.000174,24.018599,-0.0078,1.473
6930.00,7.499704,25.20081,-0.000175,24.018794,-0.0078,1.473
6932.00,7.499204,25.19994,-0.000176,24.018550,-0.0078,1.473
6934.00,7.499386,25.19965,-0.000175,24.017948,-0.0078,1.472
6936.00,7.500195,25.20038,-0.000175,24.018426,-0.0078,1.472
6938.00,7.500015,25.20060,-0.000175,24.018881,-0.0078,1.473
6940.00,7.498861,25.20039,-0.000174,24.018343,-0.0078,1.472
6942.00,7.499448,25.19991,-0.000175,24.018606,-0.0078,1.473
6944.00,7.500180,25.20017,-0.000176,24.018459,-0.0078,1.473
6946.00,7.500010,25.19930,-0.000175,24.018289,-0.0078,1.472
6948.00,7.499686,25.20017,-0.000174,24.018339,-0.0078,1.473
6950.00,7.498855,25.20049,-0.000177,24.017710,-0.0078,1.473
6952.00,7.499085,25.20076,-0.000175,24.018669,-0.0078,1.472
6954.00,7.499339,25.19996,-0.000174,24.018383,-0.0078,1.472
6956.00,7.499613,25.20002,-0.000174,24.018292,-0.0078,1.473
6958.00,7.499948,25.20063,-0.000174,24.018446,-0.0078,1.473
6960.00,7.499821,25.20087,-0.000176,24.018385,-0.0078,1.473
6962.00,7.500066,25.20205,-0.000176,24.018363,-0.0078,1.472
6964.00,7.499358,25.20127,-0.000176,24.018633,-0.0078,1.473
6966.00,7.499515,25.20192,-0.000175,24.018954,-0.0078,1.473
6968.00,7.499245,25.20165,-0.000175,24.017908,-0.0077,1.473
6970.00,7.499215,25.19986,-0.000176,24.017681,-0.0078,1.473
6972.00,7.498349,25.20077,-0.000175,24.018649,-0.0078,1.473
6974.00,7.498093,25.20179,-0.000174,24.018620,-0.0078,1.473
6976.00,7.498511,25.20148,-0.000175,24.018606,-0.0078,1.473
6978.00,7.499254,25.20163,-0.000176,24.018444,-0.0078,1.473
6980.00,7.498883,25.20135,-0.000175,24.018142,-0.0078,1.473
6982.00,7.499299,25.20119,-0.000174,24.018280,-0.0078,1.472
6984.00,7.498886,25.20100,-0.000175,24.018100,-0.0078,1.473
6986.00,7.498368,25.20114,-0.000177,24.018388,-0.0077,1.473
6988.00,7.498817,25.20124,-0.000176,24.018823,-0.0078,1.472
6990.00,7.499142,25.20139,-0.000176,24.018046,-0.0078,1.473
6992.00,7.498734,25.20116,-0.000175,24.017973,-0.0078,1.473
6994.00,7.499057,25.20047,-0.000177,24.018169,-0.0078,1.472
6996.00,7.500204,25.20084,-0.000176,24.017587,-0.0078,1.473
6998.00,7.500114,25.20125,-0.000176,24.018555,-0.0078,1.473
7000.00,7.498682,25.20142,-0.000176,24.018164,-0.0078,1.473
7002.00,7.497959,25.20193,-0.000175,24.018608,-0.0078,1.472
7004.00,7.497794,25.20214,-0.000175,24.018490,-0.0078,1.473
7006.00,7.497678,25.20126,-0.000176,24.017683,-0.0078,1.472
7008.00,7.498074,25.20128,-0.000174,24.018595,-0.0078,1.472
7010.00,7.499236,25.20111,-0.000175,24.017515,-0.0078,1.472
7012.00,7.499610,25.20015,-0.000175,24.017971,-0.0078,1.472
7014.00,7.498773,25.19980,-0.000176,24.018193,-0.0078,1.473
7016.00,7.498709,25.20006,-0.000176,24.018604,-0.0078,1.473
7018.00,7.498883,25.20101,-0.000176,24.018977,-0.0078,1.473
7020.00,7.498861,25.20080,-0.000176,24.018209,-0.0078,1.473
7022.00,7.498028,25.20089,-0.000177,24.018533,-0.0078,1.472
7024.00,7.498291,25.20007,-0.000175,24.018437,-0.0078,1.472
7026.00,7.499851,25.20058,-0.000176,24.018203,-0.0078,1.473
7028.00,7.499869,25.20002,-0.000176,24.018055,-0.0078,1.473
7030.00,7.499168,25.19985,-0.000175,24.018417,-0.0078,1.473
7032.00,7.498967,25.19970,-0.000177,24.017783,-0.0078,1.473
7034.00,7.499911,25.20052,-0.000177,24.017999,-0.0078,1.473
7036.00,7.499782,25.20075,-0.000177,24.018084,-0.0078,1.473
7038.00,7.500015,25.20150,-0.000176,24.017788,-0.0078,1.472
7040.00,7.499900,25.20185,-0.000175,24.018751,-0.0078,1.472
7042.00,7.499670,25.20196,-0.000175,24.018251,-0.0078,1.473
7044.00,7.500071,25.20157,-0.000176,24.018609,-0.0078,1.473
7046.00,7.500030,25.20130,-0.000177,24.018771,-0.0078,1.473
7048.00,7.499692,25.20167,-0.000175,24.018156,-0.0078,1.473
7050.00,7.499888,25.20179,-0.000176,24.017854,-0.0078,1.472
7052.00,7.500557,25.20197,-0.000175,24.018832,-0.0078,1.472
7054.00,7.500459,25.20176,-0.000175,24.018287,-0.0078,1.472
7056.00,7.500626,25.20197,-0.000175,24.018338,-0.0078,1.472
7058.00,7.501128,25.20175,-0.000175,24.018696,-0.0078,1.473
7060.00,7.499957,25.20091,-0.000176,24.017888,-0.0078,1.473
7062.00,7.500999,25.20123,-0.000176,24.017282,-0.0078,1.473
7064.00,7.500386,25.20163,-0.000177,24.018162,-0.0078,1.473
7066.00,7.500985,25.20133,-0.000176,24.018105,-0.0078,1.472
7068.00,7.500713,25.20080,-0.000176,24.017679,-0.0078,1.473
7070.00,7.500015,25.20120,-0.000175,24.018276,-0.0078,1.473
7072.00,7.500269,25.20126,-0.000176,24.018426,-0.0078,1.473
7074.00,7.499817,25.20200,-0.000176,24.018533,-0.0078,1.473
7076.00,7.499933,25.20155,-0.000176,24.018174,-0.0078,1.473
7078.00,7.500016,25.20111,-0.000176,24.017926,-0.0078,1.472
7080.00,7.499947,25.20106,-0.000176,24.017922,-0.0078,1.473
7082.00,7.499738,25.20079,-0.000176,24.017971,-0.0078,1.472
7084.00,7.499405,25.20129,-0.000175,24.018405,-0.0077,1.473
7086.00,7.499377,25.20100,-0.000175,24.017955,-0.0078,1.473
7088.00,7.499717,25.20043,-0.000175,24.018294,-0.0078,1.473
7090.00,7.498946,25.20085,-0.000177,24.017812,-0.0078,1.473
7092.00,7.498490,25.20030,-0.000178,24.017714,-0.0078,1.473
7094.00,7.499594,25.19971,-0.000177,24.017464,-0.0078,1.473
7096.00,7.500264,25.19993,-0.000176,24.018695,-0.0078,1.473
7098.00,7.500023,25.20033,-0.000176,24.017710,-0.0078,1.473
7100.00,7.499760,25.19992,-0.000175,24.018648,-0.0077,1.473
7102.00,7.499388,25.19996,-0.000176,24.018586,-0.0078,1.473
7104.00,7.499417,25.19972,-0.000175,24.017937,-0.0078,1.473
7106.00,7.499190,25.20073,-0.000177,24.017960,-0.0078,1.472
7108.00,7.499294,25.19978,-0.000176,24.017531,-0.0078,1.472
7110.00,7.500174,25.19992,-0.000178,24.017571,-0.0078,1.472
7112.00,7.499778,25.20039,-0.000177,24.017350,-0.0078,1.472
7114.00,7.499851,25.20062,-0.000176,24.017453,-0.0078,1.473
7116.00,7.499069,25.20074,-0.000175,24.017524,-0.0078,1.472
7118.00,7.499473,25.20048,-0.000175,24.018002,-0.0078,1.473
7120.00,7.498871,25.20070,-0.000176,24.017866,-0.0078,1.473
7122.00,7.498732,25.20049,-0.000177,24.018698,-0.0078,1.473
7124.00,7.498680,25.20079,-0.000177,24.017861,-0.0078,1.473
7126.00,7.498167,25.20012,-0.000176,24.017589,-0.0078,1.473
7128.00,7.497747,25.20001,-0.000175,24.017821,-0.0078,1.473
7130.00,7.497081,25.20107,-0.000176,24.018009,-0.0078,1.473
7132.00,7.497515,25.20148,-0.000176,24.018747,-0.0078,1.472
7134.00,7.497142,25.20132,-0.000174,24.018406,-0.0078,1.472
7136.00,7.496607,25.20128,-0.000176,24.018354,-0.0078,1.473
7138.00,7.497126,25.20104,-0.000175,24.018156,-0.0078,1.473
7140.00,7.497648,25.20104,-0.000175,24.018350,-0.0078,1.472
7142.00,7.497637,25.20059,-0.000175,24.018357,-0.0078,1.473
7144.00,7.498277,25.20080,-0.000176,24.018495,-0.0078,1.473
7146.00,7.499089,25.20129,-0.000176,24.018067,-0.0078,1.473
7148.00,7.498678,25.20112,-0.000177,24.018138,-0.0078,1.473
7150.00,7.499000,25.20127,-0.000177,24.017667,-0.0078,1.472
7152.00,7.498596,25.20114,-0.000177,24.017727,-0.0078,1.473
7154.00,7.499019,25.20054,-0.000176,24.018084,-0.0078,1.473
7156.00,7.499424,25.20007,-0.000175,24.018203,-0.0078,1.472
7158.00,7.498875,25.20080,-0.000175,24.017872,-0.0078,1.473
7160.00,7.499443,25.20045,-0.000176,24.018341,-0.0078,1.473
7162.00,7.498731,25.20058,-0.000176,24.018528,-0.0078,1.473
7164.00,7.499224,25.20072,-0.000176,24.017377,-0.0078,1.473
7166.00,7.498963,25.20126,-0.000175,24.017863,-0.0078,1.472
7168.00,7.498607,25.20111,-0.000174,24.018479,-0.0078,1.472
7170.00,7.498986,25.20094,-0.000175,24.018165,-0.0078,1.472
7172.00,7.499545,25.20114,-0.000177,24.018149,-0.0078,1.473
7174.00,7.499502,25.20129,-0.000176,24.018232,-0.0078,1.473
7176.00,7.498803,25.20131,-0.000177,24.018247,-0.0078,1.472
7178.00,7.497763,25.20143,-0.000176,24.017310,-0.0078,1.472
7180.00,7.498313,25.20194,-0.000176,24.018127,-0.0078,1.473
7182.00,7.499099,25.20196,-0.000175,24.017868,-0.0078,1.473
7184.00,7.499487,25.20127,-0.000176,24.018044,-0.0078,1.473
7186.00,7.498772,25.20158,-0.000178,24.017284,-0.0078,1.473
7188.00,7.498855,25.20154,-0.000177,24.017708,-0.0078,1.472
7190.00,7.498773,25.20155,-0.000175,24.018811,-0.0078,1.472
7192.00,7.499125,25.20113,-0.000175,24.017915,-0.0078,1.473
7194.00,7.498676,25.20139,-0.000177,24.018058,-0.0078,1.473
7196.00,7.496858,25.20142,-0.000176,24.018174,-0.0078,1.473
7198.00,7.496829,25.20091,-0.000176,24.018296,-0.0078,1.473
7200.00,7.496802,25.20170,-0.000176,24.018294,-0.0078,1.473
7202.00,7.496720,25.20179,-0.000175,24.018709,-0.0078,1.473
@12,12.0000,24.0
7204.00,7.497003,25.20228,-0.000176,24.018412,-0.0078,1.473
7206.00,7.491874,25.20206,-0.000176,24.018136,-0.0078,1.472
7208.00,7.480146,25.20264,-0.000176,24.017926,-0.0078,1.472
7210.00,7.463720,25.20187,-0.000175,24.018649,-0.0078,1.471
7212.00,7.442574,25.20281,-0.000175,24.017825,-0.0078,1.471
7214.00,7.423310,25.20285,-0.000175,24.017812,-0.0078,1.472
7216.00,7.408825,25.20194,-0.000176,24.018057,-0.0078,1.472
7218.00,7.397332,25.20162,-0.000175,24.018040,-0.0078,1.473
7220.00,7.385341,25.20182,-0.000176,24.018372,-0.0078,1.473
7222.00,7.373721,25.20244,-0.000176,24.018778,-0.0078,1.473
7224.00,7.360964,25.20272,-0.000178,24.017854,-0.0078,1.473
7226.00,7.350616,25.20151,-0.000178,24.017232,-0.0078,1.473
7228.00,7.342308,25.20167,-0.000178,24.018167,-0.0078,1.473
7230.00,7.339044,25.20142,-0.000177,24.018568,-0.0078,1.473
7232.00,7.343201,25.20130,-0.000178,24.017765,-0.0078,1.474
7234.00,7.354379,25.20157,-0.000179,24.017826,-0.0078,1.474
7236.00,7.369359,25.20165,-0.000178,24.018385,-0.0078,1.474
7238.00,7.382516,25.20166,-0.000177,24.018231,-0.0078,1.473
7240.00,7.391307,25.20160,-0.000176,24.017366,-0.0078,1.473
7242.00,7.400230,25.20126,-0.000176,24.017988,-0.0078,1.472
7244.00,7.408764,25.20037,-0.000175,24.017855,-0.0078,1.472
7246.00,7.418335,25.20083,-0.000175,24.017855,-0.0078,1.472
7248.00,7.426268,25.20109,-0.000175,24.018078,-0.0078,1.473
7250.00,7.433849,25.20150,-0.000175,24.017863,-0.0078,1.472
7252.00,7.440512,25.20092,-0.000175,24.018078,-0.0078,1.472
7254.00,7.446474,25.20106,-0.000175,24.017705,-0.0078,1.471
7256.00,7.452011,25.20066,-0.000176,24.017612,-0.0078,1.471
7258.00,7.456589,25.20090,-0.000177,24.018791,-0.0078,1.472
7260.00,7.461101,25.20070,-0.000177,24.018164,-0.0078,1.473
7262.00,7.465129,25.20076,-0.000176,24.018218,-0.0078,1.472
7264.00,7.468285,25.20094,-0.000176,24.018169,-0.0078,1.472
7266.00,7.471297,25.20080,-0.000175,24.017380,-0.0078,1.472
7268.00,7.474256,25.20020,-0.000176,24.018216,-0.0078,1.473
7270.00,7.477812,25.20024,-0.000177,24.018343,-0.0078,1.472
7272.00,7.480995,25.20002,-0.000176,24.017968,-0.0078,1.472
7274.00,7.483505,25.20035,-0.000176,24.018252,-0.0078,1.472
7276.00,7.484785,25.20079,-0.000175,24.017603,-0.0078,1.472
7278.00,7.485910,25.20032,-0.000175,24.017832,-0.0078,1.471
7280.00,7.487105,25.20012,-0.000175,24.018334,-0.0078,1.472
7282.00,7.488244,25.20076,-0.000177,24.017924,-0.0078,1.473
7284.00,7.489990,25.20073,-0.000176,24.018017,-0.0078,1.472
7286.00,7.490707,25.20114,-0.000176,24.017799,-0.0078,1.471
7288.00,7.490307,25.20130,-0.000176,24.017866,-0.0078,1.472
7290.00,7.490920,25.20154,-0.000176,24.018568,-0.0078,1.472
7292.00,7.491097,25.20125,-0.000176,24.017819,-0.0078,1.472
7294.00,7.491126,25.20125,-0.000177,24.017614,-0.0078,1.472
7296.00,7.491274,25.20139,-0.000175,24.017435,-0.0078,1.472
7298.00,7.491073,25.20171,-0.000175,24.017585,-0.0078,1.472
7300.00,7.491202,25.20163,-0.000176,24.018314,-0.0078,1.472
7302.00,7.491146,25.20132,-0.000175,24.018376,-0.0078,1.472
7304.00,7.490766,25.20143,-0.000175,24.017569,-0.0078,1.472
7306.00,7.491337,25.20100,-0.000176,24.018338,-0.0078,1.473
7308.00,7.491865,25.20073,-0.000177,24.018725,-0.0078,1.473
7310.00,7.492437,25.20108,-0.000177,24.018207,-0.0078,1.472
7312.00,7.493257,25.20111,-0.000177,24.017982,-0.0078,1.473
7314.00,7.494222,25.20113,-0.000177,24.017676,-0.0078,1.472
7316.00,7.494189,25.20090,-0.000176,24.017708,-0.0078,1.472
7318.00,7.495009,25.20087,-0.000176,24.018347,-0.0078,1.472
7320.00,7.494888,25.20049,-0.000176,24.018425,-0.0078,1.472
7322.00,7.494627,25.20102,-0.000176,24.018280,-0.0078,1.472
7324.00,7.495468,25.20089,-0.000175,24.017857,-0.0078,1.472
7326.00,7.496503,25.20042,-0.000176,24.018488,-0.0078,1.472
7328.00,7.495929,25.20036,-0.000176,24.017714,-0.0078,1.472
7330.00,7.494990,25.20023,-0.000176,24.017912,-0.0078,1.472
7332.00,7.494969,25.19988,-0.000177,24.018098,-0.0078,1.472
7334.00,7.495527,25.20000,-0.000176,24.017772,-0.0078,1.472
7336.00,7.495730,25.20065,-0.000177,24.018102,-0.0078,1.472
7338.00,7.495421,25.20021,-0.000176,24.017708,-0.0078,1.473
7340.00,7.495420,25.19980,-0.000175,24.018272,-0.0078,1.472
7342.00,7.494970,25.20067,-0.000176,24.018299,-0.0078,1.472
7344.00,7.495457,25.20192,-0.000176,24.017928,-0.0078,1.472
7346.00,7.495458,25.20225,-0.000176,24.017977,-0.0078,1.472
7348.00,7.494850,25.20161,-0.000175,24.018617,-0.0078,1.472
7350.00,7.494785,25.20101,-0.000176,24.018425,-0.0078,1.472
7352.00,7.495070,25.20057,-0.000175,24.017493,-0.0078,1.472
7354.00,7.494550,25.20108,-0.000177,24.018140,-0.0078,1.473
7356.00,7.494887,25.20127,-0.000176,24.017870,-0.0078,1.473
7358.00,7.495011,25.20121,-0.000178,24.017928,-0.0078,1.472
7360.00,7.495498,25.20180,-0.000177,24.018919,-0.0078,1.472
7362.00,7.496377,25.20128,-0.000175,24.018309,-0.0078,1.472
7364.00,7.496830,25.20088,-0.000174,24.018187,-0.0078,1.472
7366.00,7.496599,25.20013,-0.000174,24.017712,-0.0078,1.473
7368.00,7.496799,25.20001,-0.000175,24.017652,-0.0078,1.472
7370.00,7.498193,25.20017,-0.000175,24.017317,-0.0078,1.472
7372.00,7.498323,25.19956,-0.000177,24.017728,-0.0078,1.472
7374.00,7.498516,25.20039,-0.000175,24.017966,-0.0078,1.472
7376.00,7.498717,25.20102,-0.000176,24.018281,-0.0078,1.472
7378.00,7.497992,25.19998,-0.000176,24.018145,-0.0078,1.472
7380.00,7.497907,25.20039,-0.000175,24.017870,-0.0078,1.472
7382.00,7.498591,25.20055,-0.000176,24.018370,-0.0078,1.472
7384.00,7.499348,25.20094,-0.000177,24.017812,-0.0078,1.472
7386.00,7.499630,25.20076,-0.000176,24.018354,-0.0078,1.472
7388.00,7.499080,25.20061,-0.000175,24.018058,-0.0078,1.472
7390.00,7.498106,25.20017,-0.000176,24.018229,-0.0078,1.472
7392.00,7.498200,25.20031,-0.000176,24.018533,-0.0078,1.473
7394.00,7.499227,25.20050,-0.000176,24.018057,-0.0078,1.472
7396.00,7.499420,25.20122,-0.000175,24.018662,-0.0078,1.473
7398.00,7.499523,25.20087,-0.000175,24.018216,-0.0078,1.472
7400.00,7.499467,25.20097,-0.000176,24.017892,-0.0078,1.472
7402.00,7.499761,25.20126,-0.000176,24.018069,-0.0078,1.472
7404.00,7.499144,25.20149,-0.000175,24.018276,-0.0078,1.472
7406.00,7.499269,25.20232,-0.000174,24.018357,-0.0078,1.472
7408.00,7.498590,25.20335,-0.000174,24.017790,-0.0078,1.472
7410.00,7.498218,25.20289,-0.000175,24.017812,-0.0078,1.472
7412.00,7.498219,25.20338,-0.000176,24.017995,-0.0078,1.472
7414.00,7.497775,25.20313,-0.000176,24.017694,-0.0078,1.472
7416.00,7.498277,25.20285,-0.000176,24.017848,-0.0078,1.473
7418.00,7.498060,25.20295,-0.000175,24.018562,-0.0078,1.472
7420.00,7.497384,25.20254,-0.000175,24.018053,-0.0078,1.472
7422.00,7.496660,25.20203,-0.000176,24.018430,-0.0078,1.472
7424.00,7.497147,25.20100,-0.000176,24.018319,-0.0078,1.472
7426.00,7.497559,25.20207,-0.000175,24.018075,-0.0078,1.471
7428.00,7.497373,25.20190,-0.000176,24.018053,-0.0078,1.472
7430.00,7.497691,25.20223,-0.000175,24.018330,-0.0078,1.472
7432.00,7.497783,25.20260,-0.000176,24.018051,-0.0078,1.472
7434.00,7.497608,25.20227,-0.000176,24.018461,-0.0078,1.472
7436.00,7.497762,25.20241,-0.000176,24.017966,-0.0078,1.472
7438.00,7.498319,25.20356,-0.000176,24.017757,-0.0078,1.472
7440.00,7.497963,25.20349,-0.000176,24.018105,-0.0078,1.472
7442.00,7.497693,25.20255,-0.000175,24.018483,-0.0078,1.472
7444.00,7.497711,25.20268,-0.000175,24.018144,-0.0078,1.472
7446.00,7.497456,25.20232,-0.000175,24.018319,-0.0078,1.472
7448.00,7.498421,25.20254,-0.000175,24.018265,-0.0078,1.472
7450.00,7.498512,25.20259,-0.000176,24.017754,-0.0078,1.473
7452.00,7.498441,25.20208,-0.000177,24.017931,-0.0078,1.473
7454.00,7.498845,25.20251,-0.000177,24.017446,-0.0078,1.472
7456.00,7.498772,25.20264,-0.000175,24.017574,-0.0078,1.472
7458.00,7.498555,25.20236,-0.000175,24.018086,-0.0078,1.472
7460.00,7.497998,25.20230,-0.000175,24.018252,-0.0078,1.472
7462.00,7.497779,25.20273,-0.000176,24.019137,-0.0078,1.472
7464.00,7.498242,25.20330,-0.000177,24.018149,-0.0078,1.473
7466.00,7.499171,25.20210,-0.000176,24.018111,-0.0078,1.472
7468.00,7.499671,25.20239,-0.000176,24.018256,-0.0078,1.472
7470.00,7.498359,25.20257,-0.000176,24.018443,-0.0078,1.472
7472.00,7.497973,25.20222,-0.000175,24.018256,-0.0078,1.472
7474.00,7.497528,25.20223,-0.000175,24.017756,-0.0078,1.472
7476.00,7.497320,25.20239,-0.000177,24.017785,-0.0078,1.472
7478.00,7.497541,25.20240,-0.000177,24.017475,-0.0078,1.472
7480.00,7.497370,25.20263,-0.000177,24.017948,-0.0078,1.472
7482.00,7.497169,25.20367,-0.000177,24.017355,-0.0078,1.472
7484.00,7.496627,25.20184,-0.000177,24.017980,-0.0078,1.472
7486.00,7.496552,25.20234,-0.000177,24.018531,-0.0078,1.472
7488.00,7.497129,25.20209,-0.000176,24.017890,-0.0078,1.472
7490.00,7.498047,25.20129,-0.000177,24.018160,-0.0078,1.472
7492.00,7.497754,25.20096,-0.000176,24.018095,-0.0078,1.472
7494.00,7.496999,25.20130,-0.000175,24.017505,-0.0078,1.472
7496.00,7.497334,25.20195,-0.000175,24.018131,-0.0078,1.472
7498.00,7.497910,25.20188,-0.000176,24.018006,-0.0078,1.472
7500.00,7.497241,25.20206,-0.000175,24.017716,-0.0078,1.472
7502.00,7.497205,25.20132,-0.000176,24.017857,-0.0078,1.472
7504.00,7.496448,25.20027,-0.000176,24.018156,-0.0078,1.472
7506.00,7.496250,25.19954,-0.000177,24.018428,-0.0078,1.472
7508.00,7.496944,25.20019,-0.000176,24.018100,-0.0078,1.473
7510.00,7.496390,25.20071,-0.000176,24.018051,-0.0078,1.473
7512.00,7.496562,25.20204,-0.000176,24.018011,-0.0078,1.472
7514.00,7.496235,25.20144,-0.000177,24.018182,-0.0079,1.472
7516.00,7.496965,25.20125,-0.000178,24.017714,-0.0079,1.472
7518.00,7.497099,25.20108,-0.000177,24.017699,-0.0078,1.472
7520.00,7.496841,25.20158,-0.000176,24.017382,-0.0078,1.472
7522.00,7.496522,25.20101,-0.000176,24.018551,-0.0078,1.472
7524.00,7.496964,25.20214,-0.000175,24.017924,-0.0078,1.471
7526.00,7.497436,25.20227,-0.000175,24.018586,-0.0078,1.472
7528.00,7.497248,25.20236,-0.000176,24.018392,-0.0078,1.472
7530.00,7.495720,25.20179,-0.000175,24.017942,-0.0078,1.472
7532.00,7.495747,25.20183,-0.000176,24.018454,-0.0078,1.473
7534.00,7.496571,25.20218,-0.000176,24.018316,-0.0078,1.472
7536.00,7.496713,25.20197,-0.000177,24.017864,-0.0078,1.472
7538.00,7.496580,25.20134,-0.000177,24.017649,-0.0078,1.473
7540.00,7.496868,25.20177,-0.000176,24.017500,-0.0078,1.472
7542.00,7.496544,25.20251,-0.000176,24.017875,-0.0078,1.472
7544.00,7.497197,25.20304,-0.000176,24.017948,-0.0078,1.472
7546.00,7.497503,25.20272,-0.000175,24.017825,-0.0078,1.472
7548.00,7.497345,25.20221,-0.000176,24.017986,-0.0079,1.472
7550.00,7.496844,25.20177,-0.000176,24.018002,-0.0078,1.472
7552.00,7.496373,25.20170,-0.000176,24.018397,-0.0078,1.472
7554.00,7.495984,25.20223,-0.000176,24.018274,-0.0078,1.472
7556.00,7.495656,25.20196,-0.000176,24.017948,-0.0079,1.473
7558.00,7.494875,25.20074,-0.000177,24.017587,-0.0078,1.473
7560.00,7.495232,25.20169,-0.000178,24.018321,-0.0078,1.472
7562.00,7.495778,25.20178,-0.000175,24.018107,-0.0078,1.472
7564.00,7.496090,25.20192,-0.000175,24.017663,-0.0078,1.472
7566.00,7.495991,25.20154,-0.000176,24.017554,-0.0078,1.472
7568.00,7.495541,25.20078,-0.000178,24.017594,-0.0078,1.473
7570.00,7.495751,25.20071,-0.000178,24.017569,-0.0078,1.472
7572.00,7.496152,25.20089,-0.000177,24.017844,-0.0078,1.472
7574.00,7.496689,25.20127,-0.000177,24.018122,-0.0078,1.472
7576.00,7.496345,25.20109,-0.000177,24.018100,-0.0078,1.472
7578.00,7.496373,25.20110,-0.000177,24.018140,-0.0078,1.472
7580.00,7.497490,25.20089,-0.000176,24.017511,-0.0078,1.472
7582.00,7.497825,25.20087,-0.000176,24.017959,-0.0078,1.472
7584.00,7.497152,25.20182,-0.000176,24.017924,-0.0078,1.472
7586.00,7.496021,25.20199,-0.000177,24.018280,-0.0078,1.472
7588.00,7.496260,25.20150,-0.000177,24.018270,-0.0078,1.473
7590.00,7.496476,25.20079,-0.000176,24.017565,-0.0078,1.472
7592.00,7.496228,25.20187,-0.000176,24.017988,-0.0078,1.472
7594.00,7.495991,25.20147,-0.000176,24.017953,-0.0078,1.472
7596.00,7.495205,25.20202,-0.000176,24.018376,-0.0078,1.472
7598.00,7.495617,25.20271,-0.000175,24.018383,-0.0078,1.472
7600.00,7.495571,25.20226,-0.000177,24.017712,-0.0078,1.472
7602.00,7.495301,25.20249,-0.000176,24.018098,-0.0078,1.472
7604.00,7.495533,25.20229,-0.000177,24.018444,-0.0078,1.472
7606.00,7.494982,25.20283,-0.000177,24.018388,-0.0078,1.472
7608.00,7.495874,25.20234,-0.000175,24.018798,-0.0078,1.472
7610.00,7.496008,25.20176,-0.000177,24.017605,-0.0078,1.472
7612.00,7.495777,25.20157,-0.000176,24.017534,-0.0078,1.472
7614.00,7.495942,25.20124,-0.000176,24.017748,-0.0078,1.472
7616.00,7.496031,25.20133,-0.000176,24.017754,-0.0078,1.472
7618.00,7.495521,25.20130,-0.000175,24.018542,-0.0078,1.472
7620.00,7.496770,25.20124,-0.000175,24.017727,-0.0078,1.472
7622.00,7.497623,25.20164,-0.000175,24.017732,-0.0078,1.473
7624.00,7.497172,25.20275,-0.000176,24.017859,-0.0078,1.473
7626.00,7.496780,25.20217,-0.000176,24.017815,-0.0078,1.472
7628.00,7.496647,25.20114,-0.000176,24.018280,-0.0078,1.471
7630.00,7.496388,25.20184,-0.000176,24.017823,-0.0078,1.472
7632.00,7.496842,25.20155,-0.000176,24.017571,-0.0078,1.473
7634.00,7.497178,25.20154,-0.000176,24.018254,-0.0078,1.472
7636.00,7.497146,25.20210,-0.000176,24.018410,-0.0078,1.472
7638.00,7.496676,25.20256,-0.000176,24.018818,-0.0078,1.472
7640.00,7.496359,25.20237,-0.000176,24.018294,-0.0078,1.472
7642.00,7.496371,25.20207,-0.000176,24.017892,-0.0078,1.472
7644.00,7.496339,25.20299,-0.000175,24.017980,-0.0078,1.472
7646.00,7.496484,25.20312,-0.000176,24.017580,-0.0078,1.471
7648.00,7.496525,25.20230,-0.000177,24.017650,-0.0078,1.472
7650.00,7.496161,25.20200,-0.000177,24.017861,-0.0078,1.472
7652.00,7.496280,25.20183,-0.000176,24.017538,-0.0078,1.472
7654.00,7.496719,25.20261,-0.000175,24.017620,-0.0078,1.473
7656.00,7.496321,25.20282,-0.000176,24.018051,-0.0078,1.472
7658.00,7.496422,25.20187,-0.000175,24.017339,-0.0078,1.471
7660.00,7.496838,25.20304,-0.000175,24.017674,-0.0078,1.472
7662.00,7.496400,25.20300,-0.000175,24.018368,-0.0078,1.471
7664.00,7.495829,25.20245,-0.000176,24.018591,-0.0078,1.472
7666.00,7.496513,25.20237,-0.000176,24.018307,-0.0078,1.472
7668.00,7.496314,25.20329,-0.000176,24.017921,-0.0078,1.472
7670.00,7.495570,25.20351,-0.000176,24.017685,-0.0078,1.472
7672.00,7.495282,25.20372,-0.000177,24.017446,-0.0078,1.472
7674.00,7.495467,25.20320,-0.000177,24.017788,-0.0078,1.472
7676.00,7.495821,25.20310,-0.000176,24.017812,-0.0078,1.471
7678.00,7.496038,25.20249,-0.000176,24.018218,-0.0079,1.472
7680.00,7.495392,25.20276,-0.000176,24.018457,-0.0078,1.472
7682.00,7.495253,25.20312,-0.000176,24.017917,-0.0078,1.472
7684.00,7.495413,25.20340,-0.000175,24.018135,-0.0078,1.471
7686.00,7.496070,25.20337,-0.000176,24.018176,-0.0078,1.472
7688.00,7.496295,25.20309,-0.000176,24.017756,-0.0078,1.472
7690.00,7.495870,25.20314,-0.000177,24.017471,-0.0078,1.472
7692.00,7.496361,25.20382,-0.000176,24.018522,-0.0078,1.472
7694.00,7.496689,25.20424,-0.000176,24.018347,-0.0078,1.472
7696.00,7.496596,25.20404,-0.000176,24.018095,-0.0078,1.472
7698.00,7.495659,25.20390,-0.000177,24.017799,-0.0078,1.472
7700.00,7.495832,25.20460,-0.000176,24.018303,-0.0078,1.472
7702.00,7.495914,25.20554,-0.000177,24.018214,-0.0078,1.472
7704.00,7.495953,25.20421,-0.000177,24.018336,-0.0078,1.472
7706.00,7.496194,25.20360,-0.000176,24.017777,-0.0078,1.472
7708.00,7.495933,25.20319,-0.000177,24.017810,-0.0078,1.472
7710.00,7.495198,25.20349,-0.000175,24.017297,-0.0078,1.472
7712.00,7.494881,25.20394,-0.000176,24.017284,-0.0078,1.472
7714.00,7.494421,25.20386,-0.000177,24.017583,-0.0078,1.473
7716.00,7.494667,25.20411,-0.000177,24.017524,-0.0079,1.472
7718.00,7.495130,25.20376,-0.000177,24.017964,-0.0079,1.472
7720.00,7.496014,25.20312,-0.000176,24.017850,-0.0078,1.472
7722.00,7.496720,25.20402,-0.000177,24.017424,-0.0078,1.472
7724.00,7.496627,25.20427,-0.000177,24.017667,-0.0078,1.472
7726.00,7.496059,25.20349,-0.000177,24.018038,-0.0078,1.472
7728.00,7.496124,25.20273,-0.000177,24.018238,-0.0078,1.472
7730.00,7.496611,25.20327,-0.000177,24.018000,-0.0078,1.473
7732.00,7.497046,25.20370,-0.000176,24.018135,-0.0078,1.473
7734.00,7.496340,25.20458,-0.000176,24.018473,-0.0078,1.473
7736.00,7.496032,25.20389,-0.000177,24.018252,-0.0078,1.471
7738.00,7.496087,25.20371,-0.000177,24.017941,-0.0078,1.472
7740.00,7.496584,25.20420,-0.000177,24.017906,-0.0078,1.472
7742.00,7.497219,25.20453,-0.000177,24.017223,-0.0078,1.472
7744.00,7.496441,25.20469,-0.000177,24.017962,-0.0078,1.473
7746.00,7.496346,25.20450,-0.000176,24.017670,-0.0078,1.472
7748.00,7.496005,25.20447,-0.000176,24.017253,-0.0078,1.472
7750.00,7.496222,25.20471,-0.000175,24.017906,-0.0078,1.472
7752.00,7.497204,25.20423,-0.000176,24.017663,-0.0078,1.473
7754.00,7.496644,25.20434,-0.000176,24.018026,-0.0078,1.472
7756.00,7.496375,25.20377,-0.000177,24.017420,-0.0078,1.472
7758.00,7.497084,25.20359,-0.000176,24.017701,-0.0078,1.472
7760.00,7.495794,25.20272,-0.000176,24.017819,-0.0078,1.472
7762.00,7.495425,25.20240,-0.000176,24.017598,-0.0078,1.472
7764.00,7.495148,25.20252,-0.000176,24.017901,-0.0078,1.472
7766.00,7.494869,25.20289,-0.000176,24.018000,-0.0078,1.472
7768.00,7.494782,25.20215,-0.000177,24.017806,-0.0078,1.472
7770.00,7.495328,25.20267,-0.000176,24.018160,-0.0078,1.471
7772.00,7.496221,25.20368,-0.000176,24.018060,-0.0078,1.472
7774.00,7.496129,25.20423,-0.000176,24.017665,-0.0078,1.472
7776.00,7.495979,25.20331,-0.000176,24.017569,-0.0078,1.472
7778.00,7.496378,25.20388,-0.000175,24.017781,-0.0078,1.472
7780.00,7.496533,25.20383,-0.000175,24.017337,-0.0078,1.472
7782.00,7.496338,25.20386,-0.000176,24.017573,-0.0078,1.472
7784.00,7.495233,25.20384,-0.000177,24.017870,-0.0078,1.472
7786.00,7.495789,25.20322,-0.000177,24.018270,-0.0078,1.473
7788.00,7.496267,25.20302,-0.000177,24.017861,-0.0078,1.472
7790.00,7.496289,25.20207,-0.000177,24.018247,-0.0078,1.472
7792.00,7.495662,25.20213,-0.000176,24.018354,-0.0078,1.472
7794.00,7.496085,25.20325,-0.000177,24.018207,-0.0078,1.472
7796.00,7.495844,25.20239,-0.000177,24.018285,-0.0078,1.472
7798.00,7.495650,25.20185,-0.000177,24.017799,-0.0078,1.472
7800.00,7.496080,25.20186,-0.000177,24.017959,-0.0078,1.473
7802.00,7.496504,25.20253,-0.000178,24.017752,-0.0078,1.473
@13,12.0000,24.0
7804.00,7.495880,25.20216,-0.000178,24.017785,-0.0078,1.472
7806.00,7.491753,25.20258,-0.000177,24.017826,-0.0078,1.472
7808.00,7.481925,25.20214,-0.000176,24.017817,-0.0078,1.472
7810.00,7.466377,25.20259,-0.000175,24.017841,-0.0078,1.470
7812.00,7.446732,25.20256,-0.000174,24.017563,-0.0078,1.471
7814.00,7.429321,25.20272,-0.000176,24.017527,-0.0078,1.471
7816.00,7.414887,25.20207,-0.000176,24.018162,-0.0078,1.472
7818.00,7.403494,25.20186,-0.000176,24.018241,-0.0078,1.473
7820.00,7.393404,25.20205,-0.000177,24.017524,-0.0078,1.473
7822.00,7.383305,25.20227,-0.000178,24.017498,-0.0078,1.473
7824.00,7.372970,25.20256,-0.000179,24.018840,-0.0078,1.473
7826.00,7.364078,25.20267,-0.000178,24.017525,-0.0078,1.473
7828.00,7.356517,25.20283,-0.000178,24.018058,-0.0078,1.473
7830.00,7.353567,25.20237,-0.000178,24.017447,-0.0078,1.473
7832.00,7.357582,25.20176,-0.000179,24.016820,-0.0078,1.474
7834.00,7.368740,25.20167,-0.000179,24.018033,-0.0078,1.474
7836.00,7.383118,25.20133,-0.000177,24.017658,-0.0078,1.473
7838.00,7.394706,25.20113,-0.000176,24.017761,-0.0078,1.473
7840.00,7.402853,25.20128,-0.000176,24.017767,-0.0078,1.472
7842.00,7.409712,25.20107,-0.000176,24.017759,-0.0078,1.472
7844.00,7.416706,25.20220,-0.000176,24.017634,-0.0078,1.472
7846.00,7.424521,25.20238,-0.000175,24.017205,-0.0078,1.472
7848.00,7.431912,25.20232,-0.000177,24.017933,-0.0078,1.472
7850.00,7.440451,25.20231,-0.000176,24.017941,-0.0078,1.471
7852.00,7.447108,25.20327,-0.000176,24.017370,-0.0078,1.472
7854.00,7.452265,25.20304,-0.000176,24.017748,-0.0078,1.471
7856.00,7.455656,25.20193,-0.000177,24.017641,-0.0078,1.472
7858.00,7.459573,25.20220,-0.000176,24.017939,-0.0078,1.472
7860.00,7.463744,25.20240,-0.000175,24.017678,-0.0078,1.472
7862.00,7.467889,25.20230,-0.000175,24.017745,-0.0078,1.472
7864.00,7.471150,25.20241,-0.000176,24.017913,-0.0078,1.471
7866.00,7.472789,25.20234,-0.000176,24.018024,-0.0078,1.472
7868.00,7.475097,25.20205,-0.000176,24.018060,-0.0079,1.472
7870.00,7.479116,25.20199,-0.000176,24.018222,-0.0078,1.472
7872.00,7.481427,25.20242,-0.000176,24.017888,-0.0078,1.472
7874.00,7.483311,25.20207,-0.000176,24.017736,-0.0078,1.472
7876.00,7.484414,25.20147,-0.000176,24.018566,-0.0078,1.471
7878.00,7.485528,25.20208,-0.000176,24.018430,-0.0078,1.472
7880.00,7.487249,25.20270,-0.000176,24.017756,-0.0078,1.472
7882.00,7.488516,25.20177,-0.000176,24.016740,-0.0078,1.471
7884.00,7.489374,25.20140,-0.000176,24.018432,-0.0078,1.472
7886.00,7.490101,25.20198,-0.000176,24.017732,-0.0078,1.472
7888.00,7.490750,25.20196,-0.000176,24.017513,-0.0078,1.471
7890.00,7.491029,25.20140,-0.000176,24.018035,-0.0079,1.472
7892.00,7.491138,25.20199,-0.000176,24.018115,-0.0078,1.472
7894.00,7.491129,25.20141,-0.000177,24.017380,-0.0078,1.472
7896.00,7.491013,25.20129,-0.000176,24.017707,-0.0078,1.471
7898.00,7.490218,25.20170,-0.000175,24.018022,-0.0078,1.472
7900.00,7.491483,25.20196,-0.000177,24.018220,-0.0078,1.471
7902.00,7.492616,25.20181,-0.000177,24.017941,-0.0078,1.471
7904.00,7.492827,25.20200,-0.000177,24.017960,-0.0078,1.472
7906.00,7.492669,25.20253,-0.000177,24.018254,-0.0078,1.471
7908.00,7.492824,25.20242,-0.000176,24.017917,-0.0078,1.471
7910.00,7.493534,25.20277,-0.000176,24.018687,-0.0078,1.471
7912.00,7.493275,25.20286,-0.000176,24.017620,-0.0078,1.472
7914.00,7.493251,25.20267,-0.000177,24.017308,-0.0078,1.472
7916.00,7.493242,25.20198,-0.000177,24.018314,-0.0078,1.472
7918.00,7.493304,25.20219,-0.000177,24.018352,-0.0078,1.471
7920.00,7.493065,25.20247,-0.000177,24.017505,-0.0078,1.472
7922.00,7.493598,25.20404,-0.000177,24.017841,-0.0078,1.472
7924.00,7.494540,25.20403,-0.000177,24.018330,-0.0078,1.472
7926.00,7.494762,25.20408,-0.000176,24.017350,-0.0078,1.471
7928.00,7.494808,25.20433,-0.000176,24.017902,-0.0078,1.472
7930.00,7.494722,25.20353,-0.000176,24.017837,-0.0078,1.471
7932.00,7.495239,25.20273,-0.000176,24.017801,-0.0078,1.472
7934.00,7.495519,25.20262,-0.000178,24.018477,-0.0078,1.471
7936.00,7.496053,25.20272,-0.000176,24.017701,-0.0078,1.471
7938.00,7.495727,25.20260,-0.000176,24.017834,-0.0078,1.472
7940.00,7.495333,25.20304,-0.000176,24.018301,-0.0078,1.472
7942.00,7.495236,25.20375,-0.000176,24.018562,-0.0078,1.472
7944.00,7.495315,25.20418,-0.000176,24.017986,-0.0078,1.471
7946.00,7.494843,25.20393,-0.000176,24.018064,-0.0078,1.471
7948.00,7.494477,25.20368,-0.000177,24.017970,-0.0078,1.471
7950.00,7.494702,25.20441,-0.000176,24.017922,-0.0078,1.471
7952.00,7.494523,25.20386,-0.000176,24.017835,-0.0078,1.471
7954.00,7.494063,25.20384,-0.000176,24.017815,-0.0078,1.472
7956.00,7.494160,25.20365,-0.000177,24.017832,-0.0078,1.472
7958.00,7.494273,25.20241,-0.000178,24.017339,-0.0078,1.471
7960.00,7.494586,25.20219,-0.000176,24.017505,-0.0078,1.471
7962.00,7.494824,25.20286,-0.000176,24.017904,-0.0078,1.471
7964.00,7.494678,25.20326,-0.000176,24.017750,-0.0078,1.472
7966.00,7.495239,25.20349,-0.000176,24.017995,-0.0078,1.472
7968.00,7.495911,25.20272,-0.000176,24.017703,-0.0078,1.472
7970.00,7.495076,25.20244,-0.000176,24.018258,-0.0078,1.471
7972.00,7.495434,25.20196,-0.000177,24.017569,-0.0078,1.472
7974.00,7.496247,25.20226,-0.000178,24.017502,-0.0078,1.471
7976.00,7.496138,25.20276,-0.000176,24.017834,-0.0078,1.472
7978.00,7.495360,25.20165,-0.000177,24.017759,-0.0078,1.472
7980.00,7.494785,25.20230,-0.000178,24.017897,-0.0078,1.472
7982.00,7.494712,25.20259,-0.000177,24.018053,-0.0078,1.472
7984.00,7.494885,25.20296,-0.000176,24.017777,-0.0078,1.473
7986.00,7.494493,25.20290,-0.000177,24.018037,-0.0078,1.471
7988.00,7.494692,25.20357,-0.000177,24.017491,-0.0078,1.471
7990.00,7.494972,25.20356,-0.000177,24.017815,-0.0078,1.471
7992.00,7.495687,25.20330,-0.000177,24.017669,-0.0078,1.472
7994.00,7.495275,25.20333,-0.000177,24.018133,-0.0078,1.472
7996.00,7.495065,25.20422,-0.000177,24.017732,-0.0078,1.471
7998.00,7.494426,25.20365,-0.000177,24.017520,-0.0078,1.471
8000.00,7.494359,25.20338,-0.000177,24.018285,-0.0078,1.472
8002.00,7.494156,25.20331,-0.000177,24.018091,-0.0078,1.471
8004.00,7.494386,25.20388,-0.000176,24.017879,-0.0078,1.472
8006.00,7.495475,25.20297,-0.000177,24.017690,-0.0078,1.472
8008.00,7.495001,25.20280,-0.000177,24.018017,-0.0078,1.471
8010.00,7.495226,25.20247,-0.000176,24.016815,-0.0078,1.472
8012.00,7.496299,25.20291,-0.000176,24.018051,-0.0079,1.472
8014.00,7.497018,25.20254,-0.000178,24.018127,-0.0078,1.471
8016.00,7.497168,25.20314,-0.000177,24.017714,-0.0079,1.472
8018.00,7.496653,25.20372,-0.000176,24.017598,-0.0079,1.472
8020.00,7.496805,25.20382,-0.000175,24.017286,-0.0078,1.471
8022.00,7.496572,25.20383,-0.000175,24.018363,-0.0078,1.472
8024.00,7.495732,25.20383,-0.000176,24.018013,-0.0078,1.472
8026.00,7.495658,25.20415,-0.000176,24.018590,-0.0078,1.472
8028.00,7.494870,25.20380,-0.000177,24.017757,-0.0078,1.472
8030.00,7.494893,25.20450,-0.000177,24.017727,-0.0078,1.471
8032.00,7.495763,25.20455,-0.000177,24.017745,-0.0078,1.472
8034.00,7.495851,25.20363,-0.000176,24.017750,-0.0078,1.472
8036.00,7.496449,25.20376,-0.000176,24.018100,-0.0078,1.472
8038.00,7.496199,25.20397,-0.000177,24.017765,-0.0078,1.472
8040.00,7.496515,25.20404,-0.000176,24.017658,-0.0078,1.472
8042.00,7.495790,25.20484,-0.000176,24.017623,-0.0078,1.471
8044.00,7.495448,25.20447,-0.000176,24.017507,-0.0078,1.471
8046.00,7.495770,25.20453,-0.000176,24.017670,-0.0078,1.472
8048.00,7.496279,25.20402,-0.000178,24.017848,-0.0078,1.471
8050.00,7.495923,25.20329,-0.000177,24.018169,-0.0078,1.472
8052.00,7.496196,25.20326,-0.000176,24.017674,-0.0078,1.471
8054.00,7.495649,25.20253,-0.000176,24.017400,-0.0078,1.472
8056.00,7.494589,25.20162,-0.000176,24.017877,-0.0078,1.472
8058.00,7.494095,25.20256,-0.000177,24.017815,-0.0078,1.472
8060.00,7.493255,25.20302,-0.000177,24.018334,-0.0078,1.472
8062.00,7.493418,25.20324,-0.000177,24.017685,-0.0078,1.471
8064.00,7.494478,25.20333,-0.000176,24.018580,-0.0078,1.471
8066.00,7.494768,25.20321,-0.000176,24.017942,-0.0078,1.472
8068.00,7.495191,25.20263,-0.000176,24.017732,-0.0078,1.472
8070.00,7.494503,25.20281,-0.000176,24.017912,-0.0078,1.472
8072.00,7.494840,25.20227,-0.000177,24.018180,-0.0078,1.472
8074.00,7.496054,25.20249,-0.000175,24.017719,-0.0078,1.471
8076.00,7.496949,25.20267,-0.000175,24.018089,-0.0078,1.472
8078.00,7.496495,25.20305,-0.000176,24.017850,-0.0078,1.472
8080.00,7.496039,25.20294,-0.000177,24.017549,-0.0078,1.472
8082.00,7.495952,25.20255,-0.000175,24.017767,-0.0078,1.471
8084.00,7.495867,25.20385,-0.000176,24.017759,-0.0078,1.471
8086.00,7.495773,25.20384,-0.000176,24.018359,-0.0078,1.471
8088.00,7.495622,25.20330,-0.000176,24.018216,-0.0079,1.472
8090.00,7.495409,25.20309,-0.000176,24.017776,-0.0078,1.472
8092.00,7.496193,25.20334,-0.000176,24.018009,-0.0079,1.471
8094.00,7.495763,25.20393,-0.000176,24.017752,-0.0078,1.472
8096.00,7.495772,25.20336,-0.000176,24.018067,-0.0078,1.472
8098.00,7.495534,25.20330,-0.000177,24.018492,-0.0078,1.472
8100.00,7.495007,25.20274,-0.000176,24.017502,-0.0078,1.471
8102.00,7.495341,25.20303,-0.000176,24.017152,-0.0078,1.471
8104.00,7.495260,25.20382,-0.000176,24.017937,-0.0078,1.472
8106.00,7.494236,25.20330,-0.000177,24.018149,-0.0078,1.472
8108.00,7.494169,25.20336,-0.000178,24.017748,-0.0079,1.472
8110.00,7.494886,25.20465,-0.000176,24.017747,-0.0078,1.471
8112.00,7.495004,25.20458,-0.000176,24.017922,-0.0078,1.471
8114.00,7.494773,25.20481,-0.000177,24.017888,-0.0078,1.472
8116.00,7.494810,25.20540,-0.000177,24.017449,-0.0078,1.471
8118.00,7.494729,25.20542,-0.000177,24.018365,-0.0078,1.471
8120.00,7.494999,25.20541,-0.000177,24.018512,-0.0078,1.472
8122.00,7.494165,25.20513,-0.000177,24.018020,-0.0078,1.472
8124.00,7.493943,25.20549,-0.000176,24.018073,-0.0078,1.472
8126.00,7.492948,25.20469,-0.000177,24.018018,-0.0078,1.472
8128.00,7.494279,25.20506,-0.000178,24.017643,-0.0078,1.471
8130.00,7.494471,25.20505,-0.000177,24.017879,-0.0078,1.471
8132.00,7.494056,25.20460,-0.000176,24.017861,-0.0078,1.471
8134.00,7.493770,25.20499,-0.000175,24.017380,-0.0078,1.471
8136.00,7.493735,25.20470,-0.000176,24.017656,-0.0078,1.472
8138.00,7.493544,25.20426,-0.000176,24.018133,-0.0078,1.471
8140.00,7.493905,25.20381,-0.000177,24.017756,-0.0078,1.471
8142.00,7.494312,25.20395,-0.000176,24.018009,-0.0078,1.472
8144.00,7.493617,25.20435,-0.000176,24.017768,-0.0078,1.472
8146.00,7.493908,25.20401,-0.000177,24.017475,-0.0078,1.471
8148.00,7.493314,25.20332,-0.000177,24.018363,-0.0078,1.472
8150.00,7.493125,25.20312,-0.000176,24.017576,-0.0079,1.472
8152.00,7.493929,25.20332,-0.000177,24.017873,-0.0078,1.472
8154.00,7.494210,25.20323,-0.000175,24.017908,-0.0078,1.471
8156.00,7.495172,25.20259,-0.000176,24.018314,-0.0078,1.471
8158.00,7.495366,25.20339,-0.000177,24.018046,-0.0078,1.471
8160.00,7.495544,25.20229,-0.000177,24.018490,-0.0078,1.472
8162.00,7.496441,25.20285,-0.000177,24.018107,-0.0078,1.471
8164.00,7.495792,25.20334,-0.000177,24.018009,-0.0078,1.472
8166.00,7.494880,25.20350,-0.000178,24.017685,-0.0078,1.471
8168.00,7.495643,25.20410,-0.000176,24.017420,-0.0078,1.472
8170.00,7.495670,25.20368,-0.000177,24.017342,-0.0078,1.472
8172.00,7.495566,25.20224,-0.000177,24.017621,-0.0078,1.472
8174.00,7.495395,25.20297,-0.000177,24.017888,-0.0079,1.471
8176.00,7.495335,25.20288,-0.000176,24.017864,-0.0078,1.472
8178.00,7.495781,25.20232,-0.000176,24.017310,-0.0078,1.472
8180.00,7.495809,25.20331,-0.000177,24.017212,-0.0078,1.472
8182.00,7.496106,25.20317,-0.000177,24.017647,-0.0078,1.471
8184.00,7.495183,25.20238,-0.000176,24.017986,-0.0078,1.472
8186.00,7.494861,25.20237,-0.000177,24.017960,-0.0078,1.472
8188.00,7.495093,25.20252,-0.000175,24.017554,-0.0078,1.471
8190.00,7.494577,25.20251,-0.000176,24.017863,-0.0078,1.472
8192.00,7.493966,25.20278,-0.000177,24.017754,-0.0078,1.471
8194.00,7.494180,25.20274,-0.000176,24.018707,-0.0078,1.471
8196.00,7.493981,25.20255,-0.000176,24.017922,-0.0078,1.472
8198.00,7.493690,25.20263,-0.000178,24.017344,-0.0078,1.472
8200.00,7.493781,25.20213,-0.000178,24.017641,-0.0078,1.472
8202.00,7.493838,25.20332,-0.000176,24.017870,-0.0078,1.471
8204.00,7.494126,25.20417,-0.000178,24.018524,-0.0078,1.472
8206.00,7.494168,25.20435,-0.000177,24.017020,-0.0078,1.471
8208.00,7.494342,25.20364,-0.000177,24.017377,-0.0078,1.472
8210.00,7.494630,25.20305,-0.000178,24.017743,-0.0078,1.472
8212.00,7.494247,25.20251,-0.000177,24.018102,-0.0078,1.472
8214.00,7.494740,25.20284,-0.000177,24.018062,-0.0078,1.472
8216.00,7.494398,25.20339,-0.000177,24.017765,-0.0078,1.472
8218.00,7.494194,25.20362,-0.000177,24.017931,-0.0078,1.472
8220.00,7.493566,25.20341,-0.000177,24.017540,-0.0078,1.472
8222.00,7.493605,25.20344,-0.000176,24.018305,-0.0078,1.472
8224.00,7.493836,25.20301,-0.000175,24.018185,-0.0078,1.471
8226.00,7.493828,25.20327,-0.000176,24.019121,-0.0078,1.472
8228.00,7.494092,25.20348,-0.000177,24.018657,-0.0078,1.472
8230.00,7.494518,25.20311,-0.000176,24.017779,-0.0078,1.471
8232.00,7.493957,25.20236,-0.000176,24.017915,-0.0078,1.472
8234.00,7.493580,25.20248,-0.000177,24.017955,-0.0078,1.472
8236.00,7.493467,25.20342,-0.000177,24.018008,-0.0078,1.472
8238.00,7.493680,25.20291,-0.000177,24.018222,-0.0078,1.472
8240.00,7.493768,25.20286,-0.000177,24.018037,-0.0078,1.471
8242.00,7.493041,25.20310,-0.000177,24.018700,-0.0078,1.471
8244.00,7.493360,25.20352,-0.000175,24.018396,-0.0078,1.471
8246.00,7.492988,25.20275,-0.000176,24.017937,-0.0078,1.472
8248.00,7.492759,25.20273,-0.000176,24.017852,-0.0078,1.472
8250.00,7.493327,25.20294,-0.000177,24.017854,-0.0078,1.472
8252.00,7.492404,25.20454,-0.000177,24.018468,-0.0078,1.472
8254.00,7.492563,25.20400,-0.000178,24.017339,-0.0078,1.472
8256.00,7.492923,25.20371,-0.000177,24.017647,-0.0078,1.471
8258.00,7.493403,25.20374,-0.000177,24.017538,-0.0078,1.472
8260.00,7.492731,25.20420,-0.000177,24.018488,-0.0078,1.471
8262.00,7.493000,25.20370,-0.000176,24.017790,-0.0078,1.472
8264.00,7.492850,25.20382,-0.000175,24.017912,-0.0078,1.472
8266.00,7.493250,25.20331,-0.000176,24.017237,-0.0078,1.471
8268.00,7.493600,25.20353,-0.000177,24.017136,-0.0079,1.472
8270.00,7.493100,25.20421,-0.000177,24.018067,-0.0079,1.472
8272.00,7.492661,25.20402,-0.000177,24.017406,-0.0078,1.473
8274.00,7.493132,25.20368,-0.000177,24.017061,-0.0078,1.472
8276.00,7.493460,25.20308,-0.000176,24.017912,-0.0078,1.471
8278.00,7.493224,25.20268,-0.000177,24.018020,-0.0079,1.471
8280.00,7.492851,25.20263,-0.000178,24.017699,-0.0078,1.472
8282.00,7.493151,25.20288,-0.000176,24.017886,-0.0079,1.471
8284.00,7.493701,25.20225,-0.000175,24.017941,-0.0078,1.471
8286.00,7.493270,25.20205,-0.000176,24.017618,-0.0078,1.472
8288.00,7.492988,25.20254,-0.000177,24.018069,-0.0079,1.472
8290.00,7.492865,25.20246,-0.000175,24.018018,-0.0078,1.472
8292.00,7.492815,25.20380,-0.000177,24.018156,-0.0078,1.471
8294.00,7.493019,25.20338,-0.000177,24.017984,-0.0078,1.472
8296.00,7.494048,25.20349,-0.000177,24.017727,-0.0078,1.472
8298.00,7.494038,25.20244,-0.000178,24.018124,-0.0078,1.472
8300.00,7.494919,25.20196,-0.000176,24.017654,-0.0078,1.472
8302.00,7.493961,25.20193,-0.000177,24.017453,-0.0078,1.472
8304.00,7.494165,25.20210,-0.000176,24.018410,-0.0078,1.472
8306.00,7.494304,25.20337,-0.000177,24.017428,-0.0078,1.472
8308.00,7.494062,25.20373,-0.000177,24.018620,-0.0078,1.472
8310.00,7.493191,25.20396,-0.000177,24.018267,-0.0078,1.472
8312.00,7.493717,25.20514,-0.000177,24.018236,-0.0078,1.472
8314.00,7.493800,25.20414,-0.000177,24.017879,-0.0078,1.472
8316.00,7.493670,25.20360,-0.000177,24.017241,-0.0078,1.471
8318.00,7.493367,25.20360,-0.000178,24.018095,-0.0078,1.472
8320.00,7.492988,25.20365,-0.000178,24.017395,-0.0078,1.472
8322.00,7.492058,25.20439,-0.000176,24.017776,-0.0078,1.471
8324.00,7.491971,25.20409,-0.000176,24.017980,-0.0078,1.471
8326.00,7.492987,25.20385,-0.000175,24.018214,-0.0078,1.472
8328.00,7.493460,25.20381,-0.000176,24.018098,-0.0078,1.472
8330.00,7.493354,25.20400,-0.000176,24.017783,-0.0078,1.473
8332.00,7.492954,25.20404,-0.000177,24.017895,-0.0078,1.472
8334.00,7.493096,25.20456,-0.000177,24.017834,-0.0078,1.471
8336.00,7.492941,25.20398,-0.000176,24.017023,-0.0078,1.471
8338.00,7.492522,25.20377,-0.000176,24.018069,-0.0078,1.471
8340.00,7.492868,25.20372,-0.000177,24.017946,-0.0078,1.472
8342.00,7.492784,25.20361,-0.000178,24.018167,-0.0078,1.472
8344.00,7.493112,25.20413,-0.000177,24.018144,-0.0078,1.472
8346.00,7.493237,25.20434,-0.000177,24.016967,-0.0078,1.472
8348.00,7.493774,25.20406,-0.000177,24.017551,-0.0078,1.472
8350.00,7.493704,25.20291,-0.000177,24.017986,-0.0078,1.472
8352.00,7.493976,25.20372,-0.000177,24.017464,-0.0078,1.472
8354.00,7.493819,25.20426,-0.000178,24.018096,-0.0078,1.472
8356.00,7.493543,25.20360,-0.000176,24.018582,-0.0078,1.472
8358.00,7.493206,25.20373,-0.000176,24.018385,-0.0079,1.471
8360.00,7.493778,25.20389,-0.000176,24.018009,-0.0078,1.471
8362.00,7.493886,25.20353,-0.000176,24.018327,-0.0078,1.472
8364.00,7.493359,25.20375,-0.000176,24.017446,-0.0078,1.472
8366.00,7.493112,25.20349,-0.000176,24.017531,-0.0078,1.472
8368.00,7.493110,25.20356,-0.000176,24.018468,-0.0078,1.472
8370.00,7.493443,25.20396,-0.000178,24.018002,-0.0078,1.472
8372.00,7.493939,25.20480,-0.000177,24.017826,-0.0078,1.472
8374.00,7.494191,25.20406,-0.000176,24.018002,-0.0078,1.472
8376.00,7.494486,25.20456,-0.000177,24.017647,-0.0078,1.472
8378.00,7.494669,25.20429,-0.000176,24.018191,-0.0078,1.472
8380.00,7.494557,25.20406,-0.000176,24.018359,-0.0078,1.471
8382.00,7.494582,25.20376,-0.000176,24.017821,-0.0079,1.472
8384.00,7.494474,25.20405,-0.000176,24.017605,-0.0078,1.472
8386.00,7.494694,25.20369,-0.000176,24.017616,-0.0078,1.472
8388.00,7.493777,25.20314,-0.000176,24.017148,-0.0078,1.472
8390.00,7.493423,25.20378,-0.000176,24.017166,-0.0079,1.472
8392.00,7.493174,25.20346,-0.000177,24.017689,-0.0078,1.472
8394.00,7.493115,25.20239,-0.000176,24.017205,-0.0078,1.471
8396.00,7.493303,25.20201,-0.000176,24.017433,-0.0078,1.472
8398.00,7.493681,25.20219,-0.000176,24.017237,-0.0078,1.472
8400.00,7.493441,25.20283,-0.000177,24.017669,-0.0079,1.472
8402.00,7.493557,25.20242,-0.000177,24.018158,-0.0078,1.472
@14,12.0000,24.0
8404.00,7.493440,25.20297,-0.000177,24.017834,-0.0078,1.472
8406.00,7.489424,25.20332,-0.000176,24.018611,-0.0078,1.471
8408.00,7.479922,25.20368,-0.000175,24.018015,-0.0078,1.470
8410.00,7.465615,25.20421,-0.000175,24.017473,-0.0078,1.470
8412.00,7.447393,25.20328,-0.000175,24.018185,-0.0078,1.471
8414.00,7.429927,25.20376,-0.000175,24.018430,-0.0078,1.471
8416.00,7.417078,25.20373,-0.000176,24.017774,-0.0078,1.471
8418.00,7.408042,25.20360,-0.000177,24.017263,-0.0078,1.472
8420.00,7.399617,25.20411,-0.000176,24.017603,-0.0078,1.472
8422.00,7.390663,25.20426,-0.000176,24.017739,-0.0078,1.472
8424.00,7.381590,25.20411,-0.000176,24.017781,-0.0078,1.473
8426.00,7.373628,25.20439,-0.000176,24.018240,-0.0078,1.473
8428.00,7.365772,25.20417,-0.000179,24.017290,-0.0078,1.472
8430.00,7.362883,25.20363,-0.000178,24.018011,-0.0078,1.472
8432.00,7.367619,25.20411,-0.000178,24.017872,-0.0078,1.473
8434.00,7.377800,25.20395,-0.000177,24.017672,-0.0078,1.473
8436.00,7.391037,25.20324,-0.000177,24.018646,-0.0079,1.473
8438.00,7.401719,25.20242,-0.000178,24.017647,-0.0078,1.473
8440.00,7.409150,25.20253,-0.000177,24.018495,-0.0078,1.473
8442.00,7.415299,25.20320,-0.000176,24.018087,-0.0078,1.472
8444.00,7.422190,25.20218,-0.000176,24.017922,-0.0078,1.471
8446.00,7.428696,25.20336,-0.000175,24.017672,-0.0078,1.471
8448.00,7.435340,25.20313,-0.000174,24.017616,-0.0078,1.471
8450.00,7.442408,25.20243,-0.000176,24.017562,-0.0078,1.472
8452.00,7.448552,25.20319,-0.000176,24.017391,-0.0078,1.471
8454.00,7.454356,25.20215,-0.000175,24.017279,-0.0078,1.471
8456.00,7.458347,25.20205,-0.000176,24.017360,-0.0078,1.472
8458.00,7.462222,25.20266,-0.000175,24.018113,-0.0078,1.471
8460.00,7.465870,25.20265,-0.000175,24.017708,-0.0078,1.471
8462.00,7.469328,25.20313,-0.000176,24.018091,-0.0078,1.471
8464.00,7.472019,25.20320,-0.000177,24.018075,-0.0078,1.471
8466.00,7.474321,25.20340,-0.000177,24.017939,-0.0078,1.471
8468.00,7.477095,25.20317,-0.000176,24.017805,-0.0078,1.471
8470.00,7.478987,25.20308,-0.000175,24.017781,-0.0078,1.471
8472.00,7.480034,25.20328,-0.000176,24.017796,-0.0079,1.472
8474.00,7.482007,25.20363,-0.000177,24.018359,-0.0079,1.472
8476.00,7.484232,25.20311,-0.000177,24.018512,-0.0078,1.472
8478.00,7.485843,25.20228,-0.000177,24.017841,-0.0078,1.471
8480.00,7.486171,25.20268,-0.000177,24.018111,-0.0078,1.471
8482.00,7.486858,25.20303,-0.000176,24.017710,-0.0078,1.472
8484.00,7.489270,25.20311,-0.000176,24.017676,-0.0078,1.470
8486.00,7.489715,25.20370,-0.000176,24.017067,-0.0078,1.471
8488.00,7.489649,25.20360,-0.000176,24.018162,-0.0078,1.472
8490.00,7.490759,25.20333,-0.000177,24.017389,-0.0078,1.472
8492.00,7.490333,25.20366,-0.000177,24.017863,-0.0078,1.472
8494.00,7.491346,25.20363,-0.000178,24.018588,-0.0078,1.471
8496.00,7.491786,25.20398,-0.000178,24.017252,-0.0078,1.471
8498.00,7.492024,25.20282,-0.000176,24.017312,-0.0079,1.471
8500.00,7.492500,25.20300,-0.000176,24.018167,-0.0078,1.471
8502.00,7.492150,25.20291,-0.000176,24.018488,-0.0078,1.472
8504.00,7.492365,25.20363,-0.000177,24.018122,-0.0078,1.472
8506.00,7.492706,25.20356,-0.000177,24.017828,-0.0078,1.471
8508.00,7.492781,25.20389,-0.000176,24.017843,-0.0078,1.471
8510.00,7.493707,25.20306,-0.000177,24.018461,-0.0078,1.471
8512.00,7.493553,25.20332,-0.000177,24.018164,-0.0078,1.471
8514.00,7.492390,25.20278,-0.000178,24.018218,-0.0078,1.471
8516.00,7.492172,25.20284,-0.000176,24.018082,-0.0078,1.471
8518.00,7.491964,25.20233,-0.000177,24.017977,-0.0078,1.471
8520.00,7.491589,25.20285,-0.000177,24.018060,-0.0078,1.471
8522.00,7.492119,25.20360,-0.000177,24.017710,-0.0078,1.471
8524.00,7.492026,25.20325,-0.000178,24.018028,-0.0078,1.471
8526.00,7.492001,25.20331,-0.000177,24.018229,-0.0078,1.472
8528.00,7.492337,25.20357,-0.000176,24.017511,-0.0078,1.471
8530.00,7.492599,25.20286,-0.000177,24.017850,-0.0078,1.471
8532.00,7.492645,25.20233,-0.000176,24.017901,-0.0078,1.471
8534.00,7.492299,25.20315,-0.000176,24.018100,-0.0078,1.471
8536.00,7.492730,25.20383,-0.000177,24.018140,-0.0078,1.472
8538.00,7.492676,25.20325,-0.000176,24.017330,-0.0078,1.471
8540.00,7.492821,25.20330,-0.000176,24.018218,-0.0078,1.470
8542.00,7.493511,25.20361,-0.000176,24.018849,-0.0078,1.472
8544.00,7.493775,25.20315,-0.000177,24.017418,-0.0078,1.472
8546.00,7.493553,25.20327,-0.000177,24.017313,-0.0078,1.471
8548.00,7.493254,25.20373,-0.000177,24.017933,-0.0078,1.471
8550.00,7.493449,25.20413,-0.000178,24.017946,-0.0078,1.471
8552.00,7.493294,25.20391,-0.000178,24.017939,-0.0079,1.471
8554.00,7.493646,25.20345,-0.000177,24.018124,-0.0078,1.471
8556.00,7.492894,25.20457,-0.000177,24.017776,-0.0078,1.471
8558.00,7.491815,25.20412,-0.000177,24.017781,-0.0078,1.471
8560.00,7.491591,25.20406,-0.000177,24.017854,-0.0078,1.471
8562.00,7.490949,25.20399,-0.000178,24.017768,-0.0079,1.471
8564.00,7.490662,25.20404,-0.000177,24.017453,-0.0078,1.471
8566.00,7.489425,25.20325,-0.000177,24.017819,-0.0078,1.471
8568.00,7.489096,25.20467,-0.000177,24.017884,-0.0078,1.471
8570.00,7.489838,25.20425,-0.000176,24.016742,-0.0079,1.471
8572.00,7.491078,25.20381,-0.000177,24.017843,-0.0078,1.471
8574.00,7.493105,25.20418,-0.000177,24.017971,-0.0078,1.471
8576.00,7.493825,25.20407,-0.000178,24.017901,-0.0078,1.472
8578.00,7.493620,25.20389,-0.000178,24.017767,-0.0079,1.472
8580.00,7.493348,25.20413,-0.000178,24.017739,-0.0079,1.471
8582.00,7.493397,25.20405,-0.000177,24.016996,-0.0078,1.471
8584.00,7.493439,25.20441,-0.000177,24.017371,-0.0078,1.471
8586.00,7.493446,25.20444,-0.000177,24.017728,-0.0078,1.471
8588.00,7.493363,25.20427,-0.000177,24.018252,-0.0078,1.472
8590.00,7.493851,25.20403,-0.000177,24.017685,-0.0078,1.471
8592.00,7.493631,25.20374,-0.000177,24.016945,-0.0078,1.471
8594.00,7.494379,25.20402,-0.000177,24.017640,-0.0078,1.471
8596.00,7.495743,25.20445,-0.000176,24.017496,-0.0078,1.471
8598.00,7.496419,25.20492,-0.000176,24.017792,-0.0078,1.471
8600.00,7.495522,25.20518,-0.000176,24.017781,-0.0078,1.471
8602.00,7.494983,25.20414,-0.000176,24.018200,-0.0078,1.471
8604.00,7.495050,25.20497,-0.000176,24.017708,-0.0078,1.471
8606.00,7.495151,25.20466,-0.000176,24.018531,-0.0078,1.471
8608.00,7.495286,25.20510,-0.000176,24.018006,-0.0079,1.471
8610.00,7.495857,25.20445,-0.000176,24.017712,-0.0078,1.471
8612.00,7.495814,25.20476,-0.000176,24.018252,-0.0078,1.471
8614.00,7.495636,25.20443,-0.000177,24.017873,-0.0078,1.471
8616.00,7.496406,25.20443,-0.000175,24.017897,-0.0078,1.471
8618.00,7.495244,25.20454,-0.000176,24.018539,-0.0078,1.471
8620.00,7.494185,25.20457,-0.000177,24.017868,-0.0078,1.471
8622.00,7.493840,25.20436,-0.000178,24.018151,-0.0078,1.470
8624.00,7.493228,25.20492,-0.000177,24.017756,-0.0078,1.471
8626.00,7.493139,25.20449,-0.000177,24.018193,-0.0079,1.471
8628.00,7.493115,25.20420,-0.000177,24.018165,-0.0078,1.471
8630.00,7.492811,25.20532,-0.000177,24.018298,-0.0078,1.471
8632.00,7.491956,25.20602,-0.000178,24.017573,-0.0078,1.471
8634.00,7.491683,25.20605,-0.000177,24.017761,-0.0078,1.471
8636.00,7.491166,25.20582,-0.000177,24.017794,-0.0078,1.471
8638.00,7.490275,25.20502,-0.000178,24.018274,-0.0078,1.472
8640.00,7.491555,25.20520,-0.000178,24.017491,-0.0078,1.471
8642.00,7.492729,25.20459,-0.000178,24.018049,-0.0078,1.470
8644.00,7.493056,25.20509,-0.000178,24.017830,-0.0078,1.471
8646.00,7.492665,25.20453,-0.000178,24.017544,-0.0078,1.472
8648.00,7.493753,25.20497,-0.000178,24.017272,-0.0079,1.471
8650.00,7.493938,25.20462,-0.000177,24.017692,-0.0078,1.471
8652.00,7.493530,25.20504,-0.000177,24.017921,-0.0078,1.471
8654.00,7.493794,25.20466,-0.000178,24.017708,-0.0078,1.471
8656.00,7.494359,25.20425,-0.000178,24.017540,-0.0079,1.472
8658.00,7.494219,25.20403,-0.000178,24.018015,-0.0078,1.472
8660.00,7.494176,25.20402,-0.000179,24.017560,-0.0079,1.472
8662.00,7.493683,25.20487,-0.000178,24.017268,-0.0078,1.471
8664.00,7.494044,25.20446,-0.000176,24.017237,-0.0078,1.471
8666.00,7.494451,25.20469,-0.000178,24.017739,-0.0078,1.471
8668.00,7.494369,25.20536,-0.000177,24.017879,-0.0078,1.471
8670.00,7.494769,25.20472,-0.000177,24.017910,-0.0079,1.471
8672.00,7.494792,25.20473,-0.000178,24.017830,-0.0078,1.471
8674.00,7.494618,25.20431,-0.000177,24.017634,-0.0078,1.470
8676.00,7.494412,25.20490,-0.000176,24.018236,-0.0079,1.471
8678.00,7.493919,25.20402,-0.000177,24.017899,-0.0079,1.472
8680.00,7.494177,25.20325,-0.000177,24.018122,-0.0078,1.471
8682.00,7.494103,25.20431,-0.000177,24.018183,-0.0078,1.471
8684.00,7.492876,25.20411,-0.000177,24.017645,-0.0078,1.471
8686.00,7.492703,25.20442,-0.000178,24.017399,-0.0078,1.472
8688.00,7.492788,25.20469,-0.000177,24.017678,-0.0078,1.471
8690.00,7.492336,25.20435,-0.000178,24.017819,-0.0079,1.471
8692.00,7.492227,25.20427,-0.000177,24.018075,-0.0078,1.471
8694.00,7.492143,25.20496,-0.000177,24.017734,-0.0078,1.472
8696.00,7.492585,25.20586,-0.000177,24.017692,-0.0078,1.472
8698.00,7.493435,25.20473,-0.000177,24.017438,-0.0078,1.471
8700.00,7.493926,25.20531,-0.000177,24.017498,-0.0078,1.471
8702.00,7.494284,25.20418,-0.000176,24.018129,-0.0078,1.471
8704.00,7.494083,25.20504,-0.000177,24.017603,-0.0078,1.472
8706.00,7.493206,25.20491,-0.000176,24.017384,-0.0078,1.471
8708.00,7.493270,25.20405,-0.000176,24.017734,-0.0078,1.471
8710.00,7.493149,25.20446,-0.000176,24.018158,-0.0078,1.471
8712.00,7.493018,25.20517,-0.000177,24.017759,-0.0078,1.471
8714.00,7.493338,25.20442,-0.000177,24.017342,-0.0078,1.471
8716.00,7.493169,25.20419,-0.000177,24.017888,-0.0078,1.471
8718.00,7.492672,25.20400,-0.000178,24.017801,-0.0078,1.471
8720.00,7.492999,25.20446,-0.000177,24.018292,-0.0078,1.471
8722.00,7.493342,25.20447,-0.000176,24.018667,-0.0078,1.471
8724.00,7.492840,25.20391,-0.000177,24.017515,-0.0078,1.471
8726.00,7.492244,25.20394,-0.000176,24.018278,-0.0078,1.471
8728.00,7.491806,25.20493,-0.000176,24.017578,-0.0078,1.471
8730.00,7.491373,25.20436,-0.000175,24.018430,-0.0078,1.471
8732.00,7.492098,25.20386,-0.000175,24.018049,-0.0078,1.471
8734.00,7.492771,25.20406,-0.000176,24.018345,-0.0078,1.472
8736.00,7.492918,25.20323,-0.000177,24.018437,-0.0078,1.471
8738.00,7.492181,25.20372,-0.000176,24.018033,-0.0078,1.471
8740.00,7.492050,25.20374,-0.000177,24.018024,-0.0078,1.471
8742.00,7.492433,25.20248,-0.000176,24.018249,-0.0078,1.471
8744.00,7.492667,25.20309,-0.000177,24.018354,-0.0078,1.471
8746.00,7.493251,25.20246,-0.000176,24.018231,-0.0078,1.471
8748.00,7.493033,25.20288,-0.000177,24.018125,-0.0078,1.471
8750.00,7.493449,25.20363,-0.000178,24.018256,-0.0078,1.471
8752.00,7.493417,25.20376,-0.000177,24.017863,-0.0078,1.471
8754.00,7.493534,25.20325,-0.000177,24.017611,-0.0078,1.471
8756.00,7.493349,25.20383,-0.000176,24.017864,-0.0078,1.471
8758.00,7.493027,25.20466,-0.000176,24.018000,-0.0078,1.471
8760.00,7.492434,25.20442,-0.000176,24.018154,-0.0078,1.471
8762.00,7.492216,25.20490,-0.000177,24.018024,-0.0078,1.471
8764.00,7.492075,25.20442,-0.000177,24.017770,-0.0078,1.472
8766.00,7.491550,25.20450,-0.000176,24.017660,-0.0078,1.471
8768.00,7.491852,25.20476,-0.000177,24.017721,-0.0078,1.472
8770.00,7.492202,25.20468,-0.000178,24.017979,-0.0079,1.471
8772.00,7.492562,25.20502,-0.000176,24.017672,-0.0079,1.471
8774.00,7.491780,25.20475,-0.000176,24.018182,-0.0078,1.471
8776.00,7.491112,25.20532,-0.000177,24.017745,-0.0078,1.471
8778.00,7.492106,25.20503,-0.000177,24.017906,-0.0078,1.471
8780.00,7.492219,25.20484,-0.000176,24.017542,-0.0078,1.471
8782.00,7.492357,25.20491,-0.000176,24.018223,-0.0078,1.471
8784.00,7.492127,25.20453,-0.000176,24.017986,-0.0078,1.472
8786.00,7.492266,25.20405,-0.000177,24.018029,-0.0079,1.471
8788.00,7.491478,25.20483,-0.000177,24.017774,-0.0078,1.471
8790.00,7.491232,25.20454,-0.000176,24.018483,-0.0078,1.471
8792.00,7.492067,25.20353,-0.000177,24.017993,-0.0078,1.472
8794.00,7.492302,25.20361,-0.000177,24.017941,-0.0078,1.472
8796.00,7.493128,25.20319,-0.000176,24.018144,-0.0078,1.471
8798.00,7.493351,25.20372,-0.000176,24.018071,-0.0078,1.472
8800.00,7.493354,25.20407,-0.000177,24.017279,-0.0079,1.471
8802.00,7.493025,25.20459,-0.000178,24.017516,-0.0079,1.471
8804.00,7.493890,25.20540,-0.000178,24.017805,-0.0079,1.471
8806.00,7.493047,25.20465,-0.000176,24.017408,-0.0079,1.471
8808.00,7.492820,25.20482,-0.000177,24.018064,-0.0078,1.471
8810.00,7.493581,25.20503,-0.000177,24.017382,-0.0078,1.472
8812.00,7.493594,25.20421,-0.000176,24.017854,-0.0078,1.471
8814.00,7.492376,25.20502,-0.000177,24.018229,-0.0078,1.472
8816.00,7.492841,25.20485,-0.000177,24.017556,-0.0078,1.472
8818.00,7.493657,25.20486,-0.000176,24.017768,-0.0078,1.471
8820.00,7.493832,25.20437,-0.000177,24.018105,-0.0078,1.472
8822.00,7.493673,25.20413,-0.000177,24.018430,-0.0078,1.471
8824.00,7.493142,25.20413,-0.000177,24.017852,-0.0078,1.472
8826.00,7.493131,25.20484,-0.000176,24.018571,-0.0078,1.472
8828.00,7.493110,25.20480,-0.000177,24.017627,-0.0078,1.472
8830.00,7.492680,25.20447,-0.000177,24.017805,-0.0078,1.472
8832.00,7.492476,25.20496,-0.000177,24.018680,-0.0078,1.471
8834.00,7.492754,25.20541,-0.000176,24.017402,-0.0078,1.471
8836.00,7.492708,25.20554,-0.000176,24.018225,-0.0078,1.472
8838.00,7.492278,25.20608,-0.000176,24.018020,-0.0078,1.471
8840.00,7.492301,25.20513,-0.000177,24.017679,-0.0078,1.471
8842.00,7.492354,25.20518,-0.000177,24.017736,-0.0078,1.471
8844.00,7.492053,25.20514,-0.000177,24.017279,-0.0078,1.472
8846.00,7.492802,25.20479,-0.000177,24.018241,-0.0078,1.472
8848.00,7.491812,25.20398,-0.000177,24.018289,-0.0078,1.472
8850.00,7.491937,25.20458,-0.000177,24.017670,-0.0078,1.472
8852.00,7.492518,25.20516,-0.000177,24.017641,-0.0078,1.471
8854.00,7.492129,25.20481,-0.000176,24.018205,-0.0078,1.471
8856.00,7.491990,25.20473,-0.000176,24.017489,-0.0078,1.472
8858.00,7.492775,25.20501,-0.000177,24.017757,-0.0078,1.472
8860.00,7.492770,25.20505,-0.000177,24.017823,-0.0078,1.472
8862.00,7.492554,25.20494,-0.000177,24.017110,-0.0078,1.472
8864.00,7.492530,25.20609,-0.000177,24.017768,-0.0078,1.471
8866.00,7.492306,25.20587,-0.000176,24.017699,-0.0078,1.472
8868.00,7.491550,25.20607,-0.000175,24.017843,-0.0078,1.472
8870.00,7.491621,25.20585,-0.000176,24.017806,-0.0078,1.472
8872.00,7.491387,25.20599,-0.000177,24.017360,-0.0079,1.472
8874.00,7.491950,25.20633,-0.000177,24.017995,-0.0078,1.472
8876.00,7.492079,25.20605,-0.000177,24.017371,-0.0078,1.472
8878.00,7.492017,25.20599,-0.000177,24.017538,-0.0078,1.472
8880.00,7.492307,25.20609,-0.000177,24.017549,-0.0079,1.471
8882.00,7.492925,25.20635,-0.000177,24.017215,-0.0078,1.472
8884.00,7.493377,25.20608,-0.000177,24.017558,-0.0078,1.472
8886.00,7.493056,25.20549,-0.000177,24.018280,-0.0078,1.472
8888.00,7.492175,25.20557,-0.000176,24.017899,-0.0078,1.472
8890.00,7.492211,25.20567,-0.000177,24.018058,-0.0078,1.472
8892.00,7.491884,25.20563,-0.000178,24.017348,-0.0079,1.472
8894.00,7.491648,25.20585,-0.000177,24.017567,-0.0078,1.472
8896.00,7.491734,25.20562,-0.000177,24.017549,-0.0078,1.472
8898.00,7.490937,25.20586,-0.000178,24.017870,-0.0078,1.472
8900.00,7.490697,25.20561,-0.000178,24.017505,-0.0078,1.472
8902.00,7.490795,25.20494,-0.000178,24.017212,-0.0078,1.472
8904.00,7.490713,25.20557,-0.000177,24.017587,-0.0078,1.472
8906.00,7.490900,25.20610,-0.000176,24.017496,-0.0078,1.472
8908.00,7.491821,25.20644,-0.000177,24.017480,-0.0078,1.472
8910.00,7.491993,25.20594,-0.000178,24.017796,-0.0079,1.472
8912.00,7.491580,25.20620,-0.000176,24.017629,-0.0078,1.471
8914.00,7.491736,25.20664,-0.000176,24.017941,-0.0078,1.472
8916.00,7.491590,25.20633,-0.000176,24.017393,-0.0078,1.472
8918.00,7.492047,25.20620,-0.000178,24.017854,-0.0078,1.472
8920.00,7.492256,25.20585,-0.000178,24.018423,-0.0079,1.472
8922.00,7.491849,25.20627,-0.000178,24.017504,-0.0078,1.472
8924.00,7.491591,25.20627,-0.000176,24.017857,-0.0078,1.472
8926.00,7.492222,25.20664,-0.000176,24.017857,-0.0078,1.472
8928.00,7.492669,25.20642,-0.000177,24.016809,-0.0078,1.472
8930.00,7.492461,25.20601,-0.000177,24.018044,-0.0079,1.472
8932.00,7.491995,25.20646,-0.000178,24.017725,-0.0079,1.472
8934.00,7.493158,25.20677,-0.000178,24.017170,-0.0078,1.472
8936.00,7.493021,25.20584,-0.000176,24.017596,-0.0078,1.472
8938.00,7.492596,25.20679,-0.000178,24.017578,-0.0078,1.473
8940.00,7.492284,25.20632,-0.000177,24.017214,-0.0078,1.472
8942.00,7.492617,25.20580,-0.000176,24.017212,-0.0078,1.472
8944.00,7.493158,25.20583,-0.000178,24.017794,-0.0079,1.472
8946.00,7.492533,25.20680,-0.000177,24.017725,-0.0078,1.472
8948.00,7.492369,25.20712,-0.000177,24.017732,-0.0078,1.471
8950.00,7.492805,25.20649,-0.000178,24.017640,-0.0078,1.472
8952.00,7.492378,25.20605,-0.000176,24.017099,-0.0078,1.472
8954.00,7.491907,25.20563,-0.000176,24.017428,-0.0079,1.472
8956.00,7.492115,25.20562,-0.000177,24.018011,-0.0078,1.472
8958.00,7.491612,25.20623,-0.000177,24.017275,-0.0078,1.471
8960.00,7.491749,25.20570,-0.000177,24.017331,-0.0078,1.471
8962.00,7.491524,25.20493,-0.000178,24.017705,-0.0078,1.472
8964.00,7.491832,25.20460,-0.000178,24.017703,-0.0078,1.472
8966.00,7.491589,25.20508,-0.000178,24.017674,-0.0078,1.473
8968.00,7.491818,25.20548,-0.000177,24.017250,-0.0078,1.472
8970.00,7.491991,25.20462,-0.000178,24.017935,-0.0079,1.472
8972.00,7.492356,25.20508,-0.000178,24.016936,-0.0079,1.472
8974.00,7.492527,25.20557,-0.000177,24.017734,-0.0078,1.472
8976.00,7.491896,25.20518,-0.000178,24.017672,-0.0078,1.472
8978.00,7.491368,25.20524,-0.000178,24.017772,-0.0079,1.472
8980.00,7.491122,25.20547,-0.000178,24.018057,-0.0078,1.471
8982.00,7.491291,25.20585,-0.000178,24.017678,-0.0078,1.472
8984.00,7.491462,25.20565,-0.000178,24.017437,-0.0079,1.472
8986.00,7.491214,25.20545,-0.000177,24.017255,-0.0078,1.472
8988.00,7.491243,25.20512,-0.000176,24.017621,-0.0078,1.472
8990.00,7.491354,25.20509,-0.000177,24.017500,-0.0078,1.472
8992.00,7.490595,25.20472,-0.000178,24.017500,-0.0078,1.472
8994.00,7.490793,25.20441,-0.000177,24.017738,-0.0078,1.472
8996.00,7.491572,25.20473,-0.000176,24.017317,-0.0078,1.471
8998.00,7.491998,25.20498,-0.000177,24.017388,-0.0079,1.471
9000.00,7.491714,25.20493,-0.000178,24.017330,-0.0078,1.472
9002.00,7.491561,25.20529,-0.000177,24.017960,-0.0079,1.472
@15,12.0000,24.0
9004.00,7.491417,25.20525,-0.000176,24.017453,-0.0078,1.472
9006.00,7.488550,25.20476,-0.000177,24.017553,-0.0078,1.472
9008.00,7.479009,25.20485,-0.000177,24.018000,-0.0078,1.472
9010.00,7.465876,25.20542,-0.000177,24.017716,-0.0078,1.470
9012.00,7.448567,25.20525,-0.000177,24.017174,-0.0078,1.471
9014.00,7.432464,25.20634,-0.000175,24.017591,-0.0078,1.471
9016.00,7.420849,25.20636,-0.000176,24.018144,-0.0078,1.472
9018.00,7.412703,25.20644,-0.000176,24.018521,-0.0078,1.471
9020.00,7.405217,25.20727,-0.000175,24.017754,-0.0078,1.472
9022.00,7.397925,25.20645,-0.000176,24.017846,-0.0078,1.473
9024.00,7.389846,25.20582,-0.000177,24.018038,-0.0078,1.472
9026.00,7.382446,25.20670,-0.000177,24.017837,-0.0078,1.472
9028.00,7.376191,25.20618,-0.000177,24.018078,-0.0078,1.473
9030.00,7.372921,25.20551,-0.000176,24.017982,-0.0078,1.473
9032.00,7.376598,25.20526,-0.000178,24.017384,-0.0079,1.474
9034.00,7.385993,25.20512,-0.000178,24.017321,-0.0078,1.474
9036.00,7.399108,25.20522,-0.000178,24.017620,-0.0078,1.473
9038.00,7.410403,25.20633,-0.000178,24.018377,-0.0078,1.473
9040.00,7.417524,25.20613,-0.000177,24.017931,-0.0078,1.472
9042.00,7.423033,25.20611,-0.000176,24.017870,-0.0078,1.472
9044.00,7.428538,25.20598,-0.000175,24.017779,-0.0079,1.472
9046.00,7.433602,25.20606,-0.000176,24.017353,-0.0078,1.472
9048.00,7.438863,25.20617,-0.000176,24.017326,-0.0078,1.472
9050.00,7.444351,25.20649,-0.000175,24.017690,-0.0078,1.472
9052.00,7.451044,25.20611,-0.000176,24.017565,-0.0079,1.472
9054.00,7.456371,25.20644,-0.000176,24.017515,-0.0078,1.472
9056.00,7.461130,25.20621,-0.000177,24.017661,-0.0078,1.472
9058.00,7.464038,25.20533,-0.000176,24.017192,-0.0078,1.472
9060.00,7.465817,25.20546,-0.000176,24.017351,-0.0078,1.471
9062.00,7.468471,25.20528,-0.000176,24.017852,-0.0078,1.471
9064.00,7.471464,25.20493,-0.000176,24.017895,-0.0078,1.471
9066.00,7.474048,25.20506,-0.000176,24.017302,-0.0078,1.471
9068.00,7.475507,25.20517,-0.000177,24.017137,-0.0078,1.471
9070.00,7.476862,25.20510,-0.000176,24.017252,-0.0078,1.471
9072.00,7.479563,25.20540,-0.000177,24.017351,-0.0078,1.472
9074.00,7.480922,25.20581,-0.000178,24.017632,-0.0079,1.472
9076.00,7.482202,25.20509,-0.000177,24.018064,-0.0079,1.472
9078.00,7.484349,25.20496,-0.000178,24.017060,-0.0078,1.471
9080.00,7.486149,25.20523,-0.000176,24.017081,-0.0079,1.471
9082.00,7.487706,25.20474,-0.000176,24.017513,-0.0079,1.471
9084.00,7.489075,25.20573,-0.000177,24.018321,-0.0079,1.471
9086.00,7.490276,25.20598,-0.000177,24.018606,-0.0078,1.471
9088.00,7.491048,25.20601,-0.000176,24.018071,-0.0078,1.471
9090.00,7.491551,25.20518,-0.000176,24.018053,-0.0078,1.471
9092.00,7.491347,25.20561,-0.000177,24.017602,-0.0079,1.471
9094.00,7.491449,25.20501,-0.000177,24.017910,-0.0078,1.471
9096.00,7.492145,25.20523,-0.000177,24.017513,-0.0078,1.471
9098.00,7.492211,25.20501,-0.000177,24.017228,-0.0078,1.471
9100.00,7.492195,25.20499,-0.000176,24.017908,-0.0078,1.472
9102.00,7.491857,25.20556,-0.000176,24.018107,-0.0078,1.472
9104.00,7.492229,25.20558,-0.000175,24.017625,-0.0078,1.471
9106.00,7.492483,25.20594,-0.000178,24.017509,-0.0078,1.471
9108.00,7.493580,25.20668,-0.000177,24.017944,-0.0078,1.471
9110.00,7.493383,25.20621,-0.000178,24.017839,-0.0078,1.471
9112.00,7.492426,25.20636,-0.000177,24.017814,-0.0078,1.471
9114.00,7.491464,25.20615,-0.000177,24.018140,-0.0078,1.471
9116.00,7.491663,25.20593,-0.000178,24.017422,-0.0078,1.471
9118.00,7.491692,25.20540,-0.000177,24.017480,-0.0078,1.471
9120.00,7.491790,25.20517,-0.000176,24.017565,-0.0078,1.471
9122.00,7.491747,25.20512,-0.000177,24.017598,-0.0078,1.471
9124.00,7.492000,25.20522,-0.000177,24.017507,-0.0078,1.471
9126.00,7.491740,25.20598,-0.000177,24.017466,-0.0078,1.471
9128.00,7.491711,25.20563,-0.000177,24.017665,-0.0079,1.471
9130.00,7.491851,25.20463,-0.000178,24.017518,-0.0078,1.472
9132.00,7.491590,25.20565,-0.000177,24.017108,-0.0078,1.471
9134.00,7.490666,25.20632,-0.000177,24.017484,-0.0078,1.471
9136.00,7.490943,25.20645,-0.000177,24.017264,-0.0078,1.471
9138.00,7.491321,25.20630,-0.000178,24.017979,-0.0079,1.471
9140.00,7.491025,25.20613,-0.000178,24.017623,-0.0079,1.471
9142.00,7.490199,25.20668,-0.000178,24.017676,-0.0078,1.471
9144.00,7.490538,25.20597,-0.000177,24.016982,-0.0078,1.472
9146.00,7.491632,25.20526,-0.000177,24.017341,-0.0078,1.472
9148.00,7.491833,25.20542,-0.000177,24.018066,-0.0078,1.471
9150.00,7.491748,25.20559,-0.000176,24.017293,-0.0078,1.471
9152.00,7.491516,25.20563,-0.000177,24.017457,-0.0078,1.471
9154.00,7.491395,25.20546,-0.000178,24.017941,-0.0079,1.472
9156.00,7.491827,25.20506,-0.000177,24.017181,-0.0078,1.472
9158.00,7.492483,25.20445,-0.000179,24.017701,-0.0078,1.472
9160.00,7.492014,25.20393,-0.000178,24.017962,-0.0078,1.471
9162.00,7.491407,25.20441,-0.000178,24.017808,-0.0079,1.471
9164.00,7.490810,25.20476,-0.000177,24.017750,-0.0079,1.471
9166.00,7.491093,25.20476,-0.000177,24.017723,-0.0079,1.471
9168.00,7.490722,25.20550,-0.000178,24.017032,-0.0079,1.472
9170.00,7.490771,25.20472,-0.000177,24.017223,-0.0079,1.471
9172.00,7.491711,25.20454,-0.000177,24.016944,-0.0078,1.471
9174.00,7.491971,25.20564,-0.000178,24.017904,-0.0078,1.471
9176.00,7.491513,25.20509,-0.000177,24.018321,-0.0078,1.471
9178.00,7.491171,25.20476,-0.000177,24.018067,-0.0078,1.471
9180.00,7.490803,25.20539,-0.000176,24.017636,-0.0078,1.471
9182.00,7.491243,25.20549,-0.000176,24.017895,-0.0079,1.471
9184.00,7.491748,25.20570,-0.000177,24.016864,-0.0079,1.472
9186.00,7.491883,25.20499,-0.000177,24.017641,-0.0078,1.471
9188.00,7.492116,25.20549,-0.000177,24.018234,-0.0078,1.470
9190.00,7.491202,25.20523,-0.000177,24.017750,-0.0078,1.471
9192.00,7.490138,25.20575,-0.000176,24.018002,-0.0078,1.472
9194.00,7.490497,25.20675,-0.000176,24.018249,-0.0078,1.471
9196.00,7.492061,25.20775,-0.000177,24.017623,-0.0078,1.471
9198.00,7.493013,25.20750,-0.000178,24.017616,-0.0078,1.471
9200.00,7.492598,25.20631,-0.000178,24.017493,-0.0078,1.471
9202.00,7.492702,25.20621,-0.000179,24.017734,-0.0078,1.471
9204.00,7.492448,25.20697,-0.000178,24.018038,-0.0079,1.471
9206.00,7.492880,25.20688,-0.000177,24.017279,-0.0079,1.471
9208.00,7.492698,25.20677,-0.000177,24.017542,-0.0078,1.471
9210.00,7.492645,25.20712,-0.000177,24.017469,-0.0079,1.471
9212.00,7.492422,25.20716,-0.000177,24.017774,-0.0078,1.471
9214.00,7.492734,25.20620,-0.000178,24.018120,-0.0078,1.471
9216.00,7.492672,25.20649,-0.000178,24.017473,-0.0078,1.472
9218.00,7.493443,25.20690,-0.000178,24.018147,-0.0078,1.472
9220.00,7.492848,25.20643,-0.000179,24.017942,-0.0078,1.472
9222.00,7.492759,25.20669,-0.000178,24.018194,-0.0078,1.472
9224.00,7.492926,25.20698,-0.000178,24.017480,-0.0078,1.471
9226.00,7.493696,25.20695,-0.000178,24.017533,-0.0078,1.471
9228.00,7.493511,25.20601,-0.000178,24.018138,-0.0078,1.472
9230.00,7.493768,25.20616,-0.000178,24.017438,-0.0079,1.471
9232.00,7.493635,25.20632,-0.000178,24.017471,-0.0078,1.471
9234.00,7.493207,25.20617,-0.000178,24.017678,-0.0079,1.472
9236.00,7.492440,25.20542,-0.000177,24.018051,-0.0078,1.471
9238.00,7.491737,25.20638,-0.000176,24.017507,-0.0078,1.471
9240.00,7.492184,25.20678,-0.000178,24.018078,-0.0078,1.472
9242.00,7.491932,25.20640,-0.000177,24.018080,-0.0078,1.472
9244.00,7.492225,25.20579,-0.000177,24.016907,-0.0079,1.471
9246.00,7.492094,25.20659,-0.000177,24.018287,-0.0078,1.472
9248.00,7.492041,25.20674,-0.000178,24.017447,-0.0078,1.471
9250.00,7.492040,25.20595,-0.000178,24.016922,-0.0078,1.471
9252.00,7.491692,25.20616,-0.000177,24.017223,-0.0078,1.472
9254.00,7.491695,25.20581,-0.000177,24.017837,-0.0078,1.471
9256.00,7.491953,25.20525,-0.000178,24.017672,-0.0078,1.471
9258.00,7.491928,25.20563,-0.000176,24.017826,-0.0078,1.471
9260.00,7.491531,25.20628,-0.000177,24.018125,-0.0079,1.471
9262.00,7.491687,25.20578,-0.000177,24.017980,-0.0078,1.472
9264.00,7.491264,25.20535,-0.000178,24.017580,-0.0078,1.472
9266.00,7.491527,25.20537,-0.000177,24.017759,-0.0078,1.472
9268.00,7.491731,25.20521,-0.000177,24.017895,-0.0078,1.472
9270.00,7.492305,25.20615,-0.000178,24.017931,-0.0078,1.471
9272.00,7.492311,25.20535,-0.000177,24.018127,-0.0078,1.471
9274.00,7.491841,25.20556,-0.000177,24.017486,-0.0078,1.471
9276.00,7.492195,25.20562,-0.000177,24.017650,-0.0079,1.472
9278.00,7.492540,25.20649,-0.000175,24.017846,-0.0078,1.471
9280.00,7.491821,25.20658,-0.000177,24.018051,-0.0078,1.472
9282.00,7.492553,25.20607,-0.000177,24.017919,-0.0078,1.471
9284.00,7.494027,25.20679,-0.000176,24.017750,-0.0079,1.472
9286.00,7.493228,25.20683,-0.000177,24.017157,-0.0078,1.472
9288.00,7.492690,25.20600,-0.000176,24.016945,-0.0078,1.471
9290.00,7.492536,25.20668,-0.000175,24.018223,-0.0078,1.471
9292.00,7.492487,25.20720,-0.000176,24.018164,-0.0078,1.472
9294.00,7.492286,25.20654,-0.000177,24.017901,-0.0078,1.472
9296.00,7.492019,25.20704,-0.000178,24.017440,-0.0078,1.472
9298.00,7.492474,25.20749,-0.000178,24.017043,-0.0078,1.471
9300.00,7.492899,25.20745,-0.000177,24.017486,-0.0078,1.472
9302.00,7.492849,25.20698,-0.000177,24.017689,-0.0078,1.472
9304.00,7.492566,25.20742,-0.000177,24.018064,-0.0078,1.472
9306.00,7.492287,25.20747,-0.000177,24.017489,-0.0078,1.472
9308.00,7.491913,25.20739,-0.000178,24.017277,-0.0078,1.471
9310.00,7.491837,25.20852,-0.000178,24.016864,-0.0079,1.472
9312.00,7.491752,25.20728,-0.000178,24.017649,-0.0079,1.472
9314.00,7.491846,25.20665,-0.000178,24.018136,-0.0079,1.472
9316.00,7.491819,25.20674,-0.000177,24.017496,-0.0079,1.471
9318.00,7.491874,25.20691,-0.000177,24.017872,-0.0079,1.472
9320.00,7.491637,25.20743,-0.000177,24.017652,-0.0078,1.472
9322.00,7.491412,25.20737,-0.000177,24.017699,-0.0078,1.472
9324.00,7.490736,25.20733,-0.000178,24.017518,-0.0078,1.472
9326.00,7.490523,25.20685,-0.000178,24.017098,-0.0078,1.471
9328.00,7.490543,25.20716,-0.000177,24.018024,-0.0078,1.472
9330.00,7.490867,25.20736,-0.000178,24.017899,-0.0079,1.472
9332.00,7.491435,25.20690,-0.000177,24.017908,-0.0078,1.471
9334.00,7.492450,25.20751,-0.000177,24.017551,-0.0078,1.472
9336.00,7.492234,25.20650,-0.000177,24.017150,-0.0078,1.472
9338.00,7.491393,25.20664,-0.000176,24.017011,-0.0079,1.472
9340.00,7.491438,25.20661,-0.000177,24.017292,-0.0078,1.472
9342.00,7.490963,25.20632,-0.000178,24.017772,-0.0079,1.472
9344.00,7.490478,25.20635,-0.000177,24.017710,-0.0078,1.471
9346.00,7.490814,25.20716,-0.000176,24.017592,-0.0078,1.471
9348.00,7.491329,25.20694,-0.000177,24.017776,-0.0079,1.472
9350.00,7.491476,25.20725,-0.000177,24.017846,-0.0078,1.471
9352.00,7.490481,25.20691,-0.000177,24.018104,-0.0078,1.472
9354.00,7.490059,25.20718,-0.000177,24.017620,-0.0079,1.472
9356.00,7.490519,25.20710,-0.000176,24.017339,-0.0078,1.472
9358.00,7.489856,25.20638,-0.000177,24.018236,-0.0078,1.472
9360.00,7.489441,25.20670,-0.000177,24.017953,-0.0079,1.472
9362.00,7.489532,25.20689,-0.000177,24.017774,-0.0078,1.472
9364.00,7.490899,25.20712,-0.000176,24.017895,-0.0078,1.472
9366.00,7.490421,25.20737,-0.000176,24.017962,-0.0079,1.472
9368.00,7.490473,25.20654,-0.000176,24.017743,-0.0078,1.472
9370.00,7.490488,25.20602,-0.000176,24.017350,-0.0079,1.472
9372.00,7.490205,25.20613,-0.000176,24.018002,-0.0078,1.472
9374.00,7.491521,25.20593,-0.000177,24.017921,-0.0078,1.471
9376.00,7.492223,25.20627,-0.000177,24.017281,-0.0078,1.472
9378.00,7.491363,25.20680,-0.000177,24.017333,-0.0078,1.472
9380.00,7.490977,25.20633,-0.000177,24.017460,-0.0078,1.471
9382.00,7.492010,25.20644,-0.000178,24.017335,-0.0078,1.472
9384.00,7.491716,25.20612,-0.000177,24.017322,-0.0078,1.472
9386.00,7.492074,25.20633,-0.000177,24.017112,-0.0078,1.471
9388.00,7.492340,25.20640,-0.000178,24.017756,-0.0079,1.471
9390.00,7.492127,25.20653,-0.000178,24.017750,-0.0078,1.472
9392.00,7.491921,25.20658,-0.000177,24.017119,-0.0078,1.471
9394.00,7.490738,25.20662,-0.000176,24.018169,-0.0078,1.472
9396.00,7.490093,25.20648,-0.000176,24.018443,-0.0078,1.472
9398.00,7.490333,25.20638,-0.000177,24.017177,-0.0078,1.472
9400.00,7.490081,25.20597,-0.000177,24.017785,-0.0078,1.472
9402.00,7.490834,25.20646,-0.000178,24.018363,-0.0078,1.472
9404.00,7.490626,25.20566,-0.000177,24.018142,-0.0078,1.471
9406.00,7.490649,25.20617,-0.000177,24.018336,-0.0078,1.472
9408.00,7.489812,25.20546,-0.000177,24.016898,-0.0078,1.471
9410.00,7.490944,25.20571,-0.000177,24.017884,-0.0078,1.471
9412.00,7.490958,25.20520,-0.000176,24.017386,-0.0078,1.471
9414.00,7.491087,25.20609,-0.000177,24.017638,-0.0078,1.472
9416.00,7.491190,25.20681,-0.000177,24.018011,-0.0078,1.471
9418.00,7.491417,25.20661,-0.000177,24.018008,-0.0078,1.472
9420.00,7.491329,25.20580,-0.000177,24.018397,-0.0079,1.472
9422.00,7.491578,25.20624,-0.000177,24.017685,-0.0078,1.471
9424.00,7.492404,25.20696,-0.000176,24.017698,-0.0078,1.471
9426.00,7.492564,25.20696,-0.000177,24.016963,-0.0078,1.472
9428.00,7.491267,25.20635,-0.000176,24.017370,-0.0079,1.471
9430.00,7.490578,25.20631,-0.000176,24.018475,-0.0078,1.471
9432.00,7.490844,25.20659,-0.000177,24.018444,-0.0078,1.472
9434.00,7.490537,25.20666,-0.000177,24.017072,-0.0078,1.472
9436.00,7.490509,25.20620,-0.000177,24.017683,-0.0078,1.472
9438.00,7.489686,25.20671,-0.000177,24.017359,-0.0078,1.472
9440.00,7.489450,25.20689,-0.000176,24.017428,-0.0078,1.472
9442.00,7.489047,25.20729,-0.000176,24.017502,-0.0078,1.471
9444.00,7.489165,25.20713,-0.000176,24.018673,-0.0078,1.472
9446.00,7.490176,25.20849,-0.000176,24.018100,-0.0079,1.472
9448.00,7.490979,25.20791,-0.000176,24.018822,-0.0078,1.472
9450.00,7.491270,25.20734,-0.000177,24.018191,-0.0078,1.472
9452.00,7.490365,25.20636,-0.000177,24.018091,-0.0078,1.472
9454.00,7.490840,25.20682,-0.000177,24.017658,-0.0078,1.471
9456.00,7.490968,25.20749,-0.000177,24.017895,-0.0078,1.472
9458.00,7.490843,25.20726,-0.000177,24.017000,-0.0078,1.472
9460.00,7.490422,25.20721,-0.000178,24.018086,-0.0079,1.472
9462.00,7.490265,25.20730,-0.000177,24.018265,-0.0078,1.472
9464.00,7.490299,25.20799,-0.000176,24.017536,-0.0078,1.471
9466.00,7.490918,25.20723,-0.000177,24.017674,-0.0078,1.472
9468.00,7.490552,25.20689,-0.000176,24.017743,-0.0078,1.471
9470.00,7.489739,25.20723,-0.000178,24.017525,-0.0078,1.472
9472.00,7.490486,25.20692,-0.000177,24.017281,-0.0078,1.472
9474.00,7.490889,25.20667,-0.000177,24.017734,-0.0078,1.472
9476.00,7.491217,25.20653,-0.000178,24.017511,-0.0079,1.472
9478.00,7.490896,25.20633,-0.000177,24.017282,-0.0079,1.472
9480.00,7.490460,25.20630,-0.000178,24.017362,-0.0079,1.472
9482.00,7.489941,25.20652,-0.000178,24.017422,-0.0078,1.472
9484.00,7.489732,25.20637,-0.000178,24.017714,-0.0078,1.472
9486.00,7.489897,25.20573,-0.000178,24.017402,-0.0079,1.472
9488.00,7.490401,25.20558,-0.000177,24.017611,-0.0079,1.472
9490.00,7.489828,25.20637,-0.000178,24.017872,-0.0078,1.472
9492.00,7.490392,25.20732,-0.000177,24.018575,-0.0078,1.472
9494.00,7.489803,25.20685,-0.000178,24.017890,-0.0078,1.472
9496.00,7.489843,25.20697,-0.000177,24.017511,-0.0078,1.472
9498.00,7.489819,25.20702,-0.000177,24.017366,-0.0079,1.472
9500.00,7.489454,25.20678,-0.000178,24.017315,-0.0078,1.472
9502.00,7.489957,25.20673,-0.000177,24.016905,-0.0079,1.472
9504.00,7.490160,25.20636,-0.000177,24.017433,-0.0078,1.472
9506.00,7.490272,25.20610,-0.000176,24.017275,-0.0078,1.472
9508.00,7.491487,25.20659,-0.000177,24.017638,-0.0079,1.472
9510.00,7.490913,25.20717,-0.000177,24.017310,-0.0079,1.472
9512.00,7.489891,25.20640,-0.000177,24.017607,-0.0078,1.472
9514.00,7.489657,25.20638,-0.000178,24.017908,-0.0078,1.472
9516.00,7.489781,25.20643,-0.000178,24.017094,-0.0079,1.472
9518.00,7.489293,25.20625,-0.000177,24.017652,-0.0078,1.472
9520.00,7.489110,25.20621,-0.000177,24.016927,-0.0079,1.472
9522.00,7.490001,25.20597,-0.000178,24.017573,-0.0078,1.472
9524.00,7.489919,25.20737,-0.000178,24.018374,-0.0079,1.473
9526.00,7.489249,25.20732,-0.000177,24.017922,-0.0079,1.472
9528.00,7.488623,25.20796,-0.000178,24.017594,-0.0078,1.472
9530.00,7.488062,25.20840,-0.000176,24.017467,-0.0078,1.471
9532.00,7.488530,25.20824,-0.000177,24.017643,-0.0078,1.471
9534.00,7.488514,25.20835,-0.000176,24.018037,-0.0079,1.472
9536.00,7.488614,25.20939,-0.000177,24.017002,-0.0079,1.472
9538.00,7.488595,25.20835,-0.000178,24.017457,-0.0078,1.472
9540.00,7.489155,25.20838,-0.000178,24.017808,-0.0078,1.473
9542.00,7.489723,25.20830,-0.000178,24.017732,-0.0078,1.472
9544.00,7.490071,25.20768,-0.000178,24.017272,-0.0078,1.472
9546.00,7.490105,25.20797,-0.000178,24.017016,-0.0079,1.472
9548.00,7.490561,25.20753,-0.000178,24.017699,-0.0078,1.472
9550.00,7.490825,25.20703,-0.000179,24.017359,-0.0078,1.472
9552.00,7.489536,25.20730,-0.000178,24.017152,-0.0079,1.472
9554.00,7.488936,25.20749,-0.000178,24.017391,-0.0078,1.472
9556.00,7.489058,25.20779,-0.000177,24.017592,-0.0079,1.472
9558.00,7.489632,25.20742,-0.000178,24.017794,-0.0078,1.473
9560.00,7.489923,25.20710,-0.000177,24.017466,-0.0078,1.473
9562.00,7.490140,25.20740,-0.000178,24.016971,-0.0078,1.472
9564.00,7.490256,25.20762,-0.000176,24.017708,-0.0078,1.471
9566.00,7.489878,25.20632,-0.000176,24.017205,-0.0078,1.472
9568.00,7.489783,25.20697,-0.000177,24.017931,-0.0078,1.473
9570.00,7.490267,25.20705,-0.000177,24.017391,-0.0078,1.472
9572.00,7.489900,25.20743,-0.000177,24.017837,-0.0078,1.472
9574.00,7.489737,25.20738,-0.000176,24.017670,-0.0078,1.472
9576.00,7.489916,25.20689,-0.000178,24.018120,-0.0078,1.472
9578.00,7.489910,25.20683,-0.000179,24.018138,-0.0079,1.472
9580.00,7.489967,25.20699,-0.000178,24.017545,-0.0079,1.472
9582.00,7.489076,25.20724,-0.000177,24.017487,-0.0078,1.473
9584.00,7.489283,25.20728,-0.000178,24.017567,-0.0078,1.473
9586.00,7.490091,25.20741,-0.000178,24.016751,-0.0079,1.473
9588.00,7.489601,25.20724,-0.000177,24.017620,-0.0079,1.472
9590.00,7.489215,25.20716,-0.000176,24.017810,-0.0078,1.472
9592.00,7.489814,25.20643,-0.000177,24.017067,-0.0078,1.472
9594.00,7.489595,25.20687,-0.000177,24.017730,-0.0078,1.472
9596.00,7.489828,25.20650,-0.000177,24.017614,-0.0079,1.472
9598.00,7.489592,25.20621,-0.000177,24.017895,-0.0078,1.472
9600.00,7.489584,25.20643,-0.000177,24.017431,-0.0079,1.472
9602.00,7.489158,25.20709,-0.000176,24.017573,-0.0078,1.472
@16,12.0000,24.0
9604.00,7.489193,25.20712,-0.000177,24.018026,-0.0078,1.472
9606.00,7.486742,25.20680,-0.000177,24.017449,-0.0078,1.472
9608.00,7.477938,25.20668,-0.000176,24.017875,-0.0078,1.472
9610.00,7.464932,25.20605,-0.000175,24.017674,-0.0078,1.471
9612.00,7.448197,25.20666,-0.000175,24.018024,-0.0078,1.471
9614.00,7.432258,25.20625,-0.000175,24.017672,-0.0078,1.471
9616.00,7.421219,25.20640,-0.000177,24.017692,-0.0079,1.471
9618.00,7.414433,25.20620,-0.000175,24.017282,-0.0079,1.472
9620.00,7.407799,25.20694,-0.000177,24.017660,-0.0078,1.473
9622.00,7.401499,25.20726,-0.000177,24.018057,-0.0078,1.473
9624.00,7.395090,25.20798,-0.000179,24.018223,-0.0078,1.472
9626.00,7.388599,25.20733,-0.000178,24.017942,-0.0079,1.472
9628.00,7.382451,25.20739,-0.000176,24.017359,-0.0078,1.472
9630.00,7.379746,25.20753,-0.000177,24.017464,-0.0079,1.472
9632.00,7.385265,25.20700,-0.000178,24.018028,-0.0078,1.474
9634.00,7.396196,25.20712,-0.000179,24.017696,-0.0078,1.474
9636.00,7.408865,25.20727,-0.000179,24.018263,-0.0078,1.474
9638.00,7.419863,25.20752,-0.000177,24.017790,-0.0078,1.473
9640.00,7.426572,25.20703,-0.000177,24.016942,-0.0079,1.472
9642.00,7.429785,25.20725,-0.000176,24.017473,-0.0078,1.472
9644.00,7.432752,25.20654,-0.000176,24.018095,-0.0078,1.472
9646.00,7.437227,25.20667,-0.000176,24.017244,-0.0078,1.471
9648.00,7.442210,25.20683,-0.000175,24.017487,-0.0079,1.471
9650.00,7.447860,25.20744,-0.000176,24.017883,-0.0078,1.471
9652.00,7.452374,25.20828,-0.000175,24.017498,-0.0078,1.471
9654.00,7.455524,25.20806,-0.000176,24.017765,-0.0078,1.472
9656.00,7.460279,25.20777,-0.000176,24.016991,-0.0078,1.472
9658.00,7.464236,25.20773,-0.000176,24.017553,-0.0078,1.472
9660.00,7.467091,25.20689,-0.000176,24.017282,-0.0078,1.472
9662.00,7.469777,25.20655,-0.000176,24.017910,-0.0078,1.471
9664.00,7.472896,25.20693,-0.000177,24.017567,-0.0078,1.472
9666.00,7.475022,25.20727,-0.000177,24.017757,-0.0078,1.471
9668.00,7.476376,25.20699,-0.000177,24.017870,-0.0078,1.471
9670.00,7.478021,25.20743,-0.000177,24.018256,-0.0078,1.471
9672.00,7.479527,25.20680,-0.000176,24.017067,-0.0078,1.471
9674.00,7.479415,25.20627,-0.000176,24.017605,-0.0078,1.471
9676.00,7.480705,25.20756,-0.000176,24.017748,-0.0078,1.472
9678.00,7.481389,25.20678,-0.000177,24.017698,-0.0079,1.471
9680.00,7.482474,25.20631,-0.000177,24.017446,-0.0079,1.471
9682.00,7.484186,25.20599,-0.000177,24.017505,-0.0079,1.471
9684.00,7.485680,25.20651,-0.000177,24.016561,-0.0078,1.472
9686.00,7.486411,25.20640,-0.000178,24.017014,-0.0078,1.472
9688.00,7.487087,25.20612,-0.000177,24.017841,-0.0079,1.470
9690.00,7.488413,25.20663,-0.000176,24.017846,-0.0078,1.471
9692.00,7.489375,25.20654,-0.000178,24.017475,-0.0079,1.471
9694.00,7.489230,25.20666,-0.000177,24.017348,-0.0078,1.472
9696.00,7.489081,25.20775,-0.000178,24.017747,-0.0079,1.472
9698.00,7.489090,25.20782,-0.000177,24.017544,-0.0078,1.471
9700.00,7.489840,25.20791,-0.000177,24.017861,-0.0078,1.471
9702.00,7.490171,25.20723,-0.000177,24.017353,-0.0078,1.472
9704.00,7.489945,25.20709,-0.000177,24.017350,-0.0079,1.471
9706.00,7.489789,25.20748,-0.000178,24.017545,-0.0079,1.472
9708.00,7.488767,25.20691,-0.000178,24.017881,-0.0078,1.472
9710.00,7.489281,25.20682,-0.000178,24.017346,-0.0078,1.472
9712.00,7.490539,25.20678,-0.000177,24.016826,-0.0079,1.471
9714.00,7.489883,25.20614,-0.000178,24.017045,-0.0079,1.471
9716.00,7.489890,25.20623,-0.000177,24.017428,-0.0078,1.471
9718.00,7.489475,25.20660,-0.000177,24.017292,-0.0078,1.472
9720.00,7.489639,25.20727,-0.000177,24.017580,-0.0079,1.471
9722.00,7.489562,25.20697,-0.000176,24.017534,-0.0078,1.471
9724.00,7.488856,25.20760,-0.000177,24.017408,-0.0079,1.471
9726.00,7.488312,25.20730,-0.000177,24.017420,-0.0078,1.471
9728.00,7.488107,25.20726,-0.000176,24.017031,-0.0078,1.471
9730.00,7.488196,25.20692,-0.000177,24.017868,-0.0079,1.472
9732.00,7.488205,25.20682,-0.000177,24.018075,-0.0078,1.472
9734.00,7.487772,25.20652,-0.000177,24.017315,-0.0078,1.471
9736.00,7.488704,25.20760,-0.000177,24.018107,-0.0078,1.471
9738.00,7.490356,25.20719,-0.000177,24.017612,-0.0079,1.471
9740.00,7.489814,25.20620,-0.000178,24.017108,-0.0079,1.471
9742.00,7.489476,25.20648,-0.000177,24.017380,-0.0078,1.472
9744.00,7.490460,25.20706,-0.000178,24.017545,-0.0079,1.472
9746.00,7.490247,25.20781,-0.000178,24.017402,-0.0078,1.472
9748.00,7.489660,25.20787,-0.000178,24.017438,-0.0079,1.471
9750.00,7.488984,25.20824,-0.000177,24.017536,-0.0079,1.471
9752.00,7.489319,25.20769,-0.000177,24.017156,-0.0079,1.472
9754.00,7.490106,25.20746,-0.000177,24.017344,-0.0079,1.471
9756.00,7.490144,25.20783,-0.000177,24.017634,-0.0079,1.472
9758.00,7.490308,25.20869,-0.000177,24.017569,-0.0078,1.471
9760.00,7.490495,25.20763,-0.000177,24.017757,-0.0078,1.471
9762.00,7.490776,25.20747,-0.000177,24.018430,-0.0078,1.472
9764.00,7.489645,25.20720,-0.000177,24.017757,-0.0078,1.472
9766.00,7.489103,25.20781,-0.000178,24.017500,-0.0078,1.472
9768.00,7.490080,25.20795,-0.000177,24.017823,-0.0078,1.471
9770.00,7.490603,25.20792,-0.000176,24.017638,-0.0078,1.471
9772.00,7.490787,25.20770,-0.000178,24.017678,-0.0078,1.472
9774.00,7.490709,25.20783,-0.000177,24.017587,-0.0078,1.472
9776.00,7.489971,25.20732,-0.000176,24.017558,-0.0079,1.471
9778.00,7.490802,25.20708,-0.000176,24.017899,-0.0078,1.471
9780.00,7.491681,25.20722,-0.000176,24.017288,-0.0078,1.471
9782.00,7.491536,25.20789,-0.000176,24.017667,-0.0079,1.472
9784.00,7.491606,25.20873,-0.000177,24.018441,-0.0078,1.471
9786.00,7.491988,25.20860,-0.000177,24.017902,-0.0078,1.472
9788.00,7.492128,25.20810,-0.000179,24.018078,-0.0078,1.472
9790.00,7.491496,25.20803,-0.000178,24.017411,-0.0078,1.471
9792.00,7.491718,25.20793,-0.000177,24.017505,-0.0078,1.472
9794.00,7.491574,25.20793,-0.000177,24.018042,-0.0079,1.471
9796.00,7.491951,25.20718,-0.000177,24.017616,-0.0078,1.471
9798.00,7.492110,25.20700,-0.000178,24.017446,-0.0079,1.472
9800.00,7.491181,25.20733,-0.000178,24.017417,-0.0078,1.471
9802.00,7.490724,25.20686,-0.000178,24.018203,-0.0079,1.471
9804.00,7.491180,25.20732,-0.000178,24.019010,-0.0078,1.472
9806.00,7.491560,25.20653,-0.000178,24.017553,-0.0079,1.472
9808.00,7.491663,25.20705,-0.000177,24.017786,-0.0079,1.472
9810.00,7.491019,25.20675,-0.000177,24.017765,-0.0078,1.472
9812.00,7.491605,25.20737,-0.000178,24.017498,-0.0078,1.472
9814.00,7.491459,25.20734,-0.000178,24.017950,-0.0079,1.472
9816.00,7.491579,25.20751,-0.000177,24.018289,-0.0078,1.472
9818.00,7.491813,25.20806,-0.000177,24.018261,-0.0078,1.471
9820.00,7.491676,25.20752,-0.000177,24.017708,-0.0079,1.471
9822.00,7.492062,25.20781,-0.000176,24.017529,-0.0078,1.472
9824.00,7.493048,25.20874,-0.000176,24.017505,-0.0078,1.472
9826.00,7.493083,25.20846,-0.000176,24.018211,-0.0078,1.472
9828.00,7.493560,25.20816,-0.000177,24.017449,-0.0078,1.472
9830.00,7.493165,25.20770,-0.000178,24.017406,-0.0079,1.472
9832.00,7.492409,25.20750,-0.000177,24.018011,-0.0079,1.472
9834.00,7.492029,25.20832,-0.000178,24.017569,-0.0079,1.472
9836.00,7.491434,25.20857,-0.000179,24.017917,-0.0078,1.471
9838.00,7.491052,25.20812,-0.000177,24.017049,-0.0078,1.471
9840.00,7.491284,25.20784,-0.000177,24.017447,-0.0079,1.471
9842.00,7.490947,25.20711,-0.000178,24.017623,-0.0078,1.472
9844.00,7.490259,25.20739,-0.000177,24.017417,-0.0078,1.472
9846.00,7.490056,25.20671,-0.000177,24.017701,-0.0078,1.471
9848.00,7.489547,25.20669,-0.000178,24.018076,-0.0078,1.472
9850.00,7.488947,25.20651,-0.000177,24.017834,-0.0078,1.471
9852.00,7.489875,25.20668,-0.000177,24.018075,-0.0078,1.471
9854.00,7.490166,25.20754,-0.000176,24.017975,-0.0078,1.471
9856.00,7.489870,25.20673,-0.000176,24.017993,-0.0078,1.472
9858.00,7.489531,25.20736,-0.000178,24.017788,-0.0078,1.472
9860.00,7.490394,25.20805,-0.000176,24.017941,-0.0078,1.472
9862.00,7.491209,25.20836,-0.000177,24.017658,-0.0078,1.472
9864.00,7.491652,25.20804,-0.000178,24.018169,-0.0079,1.471
9866.00,7.491021,25.20784,-0.000177,24.017736,-0.0079,1.472
9868.00,7.491226,25.20779,-0.000177,24.017185,-0.0079,1.471
9870.00,7.491657,25.20725,-0.000178,24.017460,-0.0078,1.471
9872.00,7.492024,25.20691,-0.000178,24.017712,-0.0079,1.472
9874.00,7.491786,25.20777,-0.000177,24.017217,-0.0078,1.472
9876.00,7.491949,25.20829,-0.000178,24.017906,-0.0079,1.471
9878.00,7.491243,25.20764,-0.000178,24.017489,-0.0079,1.471
9880.00,7.491351,25.20715,-0.000176,24.017324,-0.0078,1.471
9882.00,7.491781,25.20704,-0.000177,24.017739,-0.0078,1.471
9884.00,7.491766,25.20624,-0.000177,24.017835,-0.0079,1.472
9886.00,7.491229,25.20667,-0.000176,24.018174,-0.0078,1.472
9888.00,7.491035,25.20670,-0.000177,24.017756,-0.0078,1.472
9890.00,7.490647,25.20675,-0.000177,24.017636,-0.0078,1.472
9892.00,7.489725,25.20646,-0.000178,24.017447,-0.0078,1.472
9894.00,7.489289,25.20727,-0.000177,24.017935,-0.0078,1.472
9896.00,7.489345,25.20691,-0.000177,24.017674,-0.0079,1.471
9898.00,7.489529,25.20670,-0.000176,24.017408,-0.0079,1.471
9900.00,7.488861,25.20725,-0.000175,24.017852,-0.0079,1.472
9902.00,7.488724,25.20774,-0.000177,24.017797,-0.0078,1.472
9904.00,7.489162,25.20774,-0.000176,24.018348,-0.0078,1.471
9906.00,7.489646,25.20776,-0.000177,24.017866,-0.0078,1.471
9908.00,7.489349,25.20752,-0.000177,24.017908,-0.0078,1.472
9910.00,7.489201,25.20804,-0.000177,24.017750,-0.0078,1.472
9912.00,7.490069,25.20816,-0.000176,24.018165,-0.0078,1.471
9914.00,7.490122,25.20780,-0.000177,24.018782,-0.0078,1.472
9916.00,7.489969,25.20763,-0.000176,24.018069,-0.0079,1.472
9918.00,7.489364,25.20849,-0.000177,24.017864,-0.0078,1.471
9920.00,7.489273,25.20884,-0.000176,24.018415,-0.0078,1.472
9922.00,7.489077,25.20851,-0.000176,24.018189,-0.0078,1.472
9924.00,7.489942,25.20816,-0.000177,24.018193,-0.0078,1.471
9926.00,7.489660,25.20831,-0.000178,24.018058,-0.0078,1.472
9928.00,7.489049,25.20951,-0.000177,24.017279,-0.0078,1.472
9930.00,7.489053,25.20881,-0.000176,24.017979,-0.0079,1.471
9932.00,7.489219,25.20854,-0.000177,24.017738,-0.0079,1.472
9934.00,7.489207,25.20870,-0.000177,24.017995,-0.0078,1.472
9936.00,7.490029,25.20946,-0.000177,24.018084,-0.0078,1.471
9938.00,7.490122,25.20875,-0.000176,24.017964,-0.0078,1.472
9940.00,7.489579,25.20912,-0.000176,24.017872,-0.0078,1.472
9942.00,7.489537,25.20884,-0.000177,24.018144,-0.0079,1.471
9944.00,7.489875,25.20844,-0.000177,24.017893,-0.0079,1.472
9946.00,7.490140,25.20891,-0.000178,24.017656,-0.0079,1.471
9948.00,7.489375,25.20895,-0.000177,24.017721,-0.0078,1.472
9950.00,7.489331,25.20800,-0.000177,24.018006,-0.0079,1.472
9952.00,7.489185,25.20868,-0.000176,24.016991,-0.0078,1.472
9954.00,7.489772,25.20881,-0.000178,24.017609,-0.0078,1.472
9956.00,7.490236,25.20843,-0.000178,24.017451,-0.0078,1.472
9958.00,7.490168,25.20767,-0.000177,24.017567,-0.0078,1.471
9960.00,7.490065,25.20720,-0.000176,24.017563,-0.0078,1.471
9962.00,7.490573,25.20732,-0.000176,24.017440,-0.0079,1.472
9964.00,7.490028,25.20704,-0.000177,24.018042,-0.0078,1.472
9966.00,7.490201,25.20757,-0.000177,24.017228,-0.0078,1.471
9968.00,7.491349,25.20749,-0.000177,24.017382,-0.0078,1.471
9970.00,7.490579,25.20629,-0.000178,24.017873,-0.0078,1.472
9972.00,7.489993,25.20605,-0.000177,24.017007,-0.0079,1.472
9974.00,7.489884,25.20563,-0.000178,24.017527,-0.0079,1.472
9976.00,7.489873,25.20653,-0.000177,24.017892,-0.0079,1.471
9978.00,7.489436,25.20596,-0.000177,24.017790,-0.0079,1.471
9980.00,7.489575,25.20673,-0.000177,24.017828,-0.0078,1.472
9982.00,7.488578,25.20690,-0.000177,24.017679,-0.0079,1.471
9984.00,7.488593,25.20632,-0.000177,24.017919,-0.0078,1.472
9986.00,7.489354,25.20694,-0.000177,24.017292,-0.0078,1.472
9988.00,7.489433,25.20720,-0.000177,24.018310,-0.0078,1.472
9990.00,7.488971,25.20719,-0.000176,24.017837,-0.0078,1.471
9992.00,7.488217,25.20686,-0.000175,24.017975,-0.0078,1.471
9994.00,7.488704,25.20726,-0.000176,24.017438,-0.0078,1.472
9996.00,7.488862,25.20745,-0.000177,24.017756,-0.0079,1.472
9998.00,7.488946,25.20695,-0.000178,24.017748,-0.0078,1.472
10000.00,7.489486,25.20729,-0.000177,24.017326,-0.0078,1.471
10002.00,7.490441,25.20721,-0.000177,24.016925,-0.0078,1.471
10004.00,7.490382,25.20797,-0.000178,24.018055,-0.0078,1.471
10006.00,7.489667,25.20744,-0.000177,24.017863,-0.0078,1.472
10008.00,7.489026,25.20653,-0.000177,24.018229,-0.0078,1.471
10010.00,7.489073,25.20688,-0.000177,24.017531,-0.0079,1.472
10012.00,7.488781,25.20685,-0.000177,24.017433,-0.0078,1.472
10014.00,7.489051,25.20652,-0.000178,24.016750,-0.0078,1.472
10016.00,7.488546,25.20636,-0.000178,24.017915,-0.0078,1.472
10018.00,7.489101,25.20660,-0.000178,24.018325,-0.0078,1.472
10020.00,7.488717,25.20718,-0.000177,24.017861,-0.0078,1.471
10022.00,7.488655,25.20697,-0.000176,24.016974,-0.0079,1.471
10024.00,7.487862,25.20729,-0.000177,24.017794,-0.0079,1.472
10026.00,7.487995,25.20755,-0.000176,24.017538,-0.0079,1.472
10028.00,7.488063,25.20785,-0.000176,24.017556,-0.0078,1.472
10030.00,7.488720,25.20758,-0.000177,24.017649,-0.0078,1.471
10032.00,7.489061,25.20840,-0.000177,24.017930,-0.0078,1.471
10034.00,7.488978,25.20765,-0.000178,24.017268,-0.0078,1.471
10036.00,7.488039,25.20740,-0.000177,24.018165,-0.0079,1.472
10038.00,7.488776,25.20784,-0.000176,24.018258,-0.0078,1.471
10040.00,7.489453,25.20717,-0.000176,24.017281,-0.0078,1.471
10042.00,7.489320,25.20764,-0.000177,24.017942,-0.0078,1.471
10044.00,7.489276,25.20732,-0.000177,24.018392,-0.0078,1.472
10046.00,7.489192,25.20757,-0.000177,24.018144,-0.0078,1.472
10048.00,7.489090,25.20708,-0.000177,24.018187,-0.0078,1.472
10050.00,7.489372,25.20816,-0.000177,24.017652,-0.0078,1.472
10052.00,7.489616,25.20852,-0.000178,24.016858,-0.0079,1.472
10054.00,7.489405,25.20815,-0.000175,24.017580,-0.0079,1.472
10056.00,7.489252,25.20794,-0.000175,24.017259,-0.0079,1.471
10058.00,7.489523,25.20764,-0.000177,24.017600,-0.0078,1.471
10060.00,7.488926,25.20761,-0.000177,24.017534,-0.0078,1.472
10062.00,7.488058,25.20817,-0.000177,24.017752,-0.0078,1.472
10064.00,7.488665,25.20815,-0.000177,24.018073,-0.0078,1.472
10066.00,7.489843,25.20842,-0.000177,24.018401,-0.0078,1.471
10068.00,7.489724,25.20708,-0.000176,24.017986,-0.0078,1.472
10070.00,7.488332,25.20746,-0.000177,24.017181,-0.0078,1.472
10072.00,7.487585,25.20772,-0.000176,24.018174,-0.0078,1.471
10074.00,7.488507,25.20807,-0.000177,24.017611,-0.0078,1.471
10076.00,7.488614,25.20772,-0.000177,24.017408,-0.0078,1.472
10078.00,7.488423,25.20712,-0.000176,24.017854,-0.0078,1.472
10080.00,7.488312,25.20748,-0.000175,24.017694,-0.0078,1.472
10082.00,7.488088,25.20707,-0.000176,24.018252,-0.0078,1.472
10084.00,7.487494,25.20809,-0.000177,24.018122,-0.0078,1.471
10086.00,7.487948,25.20841,-0.000178,24.018153,-0.0078,1.472
10088.00,7.488193,25.20852,-0.000179,24.017997,-0.0079,1.472
10090.00,7.488217,25.20844,-0.000177,24.017832,-0.0078,1.472
10092.00,7.488527,25.20819,-0.000176,24.018633,-0.0078,1.470
10094.00,7.488778,25.20838,-0.000175,24.017861,-0.0078,1.471
10096.00,7.487928,25.20855,-0.000176,24.017904,-0.0078,1.472
10098.00,7.488661,25.20773,-0.000177,24.017438,-0.0078,1.472
10100.00,7.488849,25.20803,-0.000177,24.017779,-0.0079,1.472
10102.00,7.488510,25.20844,-0.000176,24.018086,-0.0078,1.472
10104.00,7.489379,25.20772,-0.000177,24.017901,-0.0078,1.472
10106.00,7.489120,25.20849,-0.000177,24.018432,-0.0078,1.472
10108.00,7.488929,25.20808,-0.000177,24.017406,-0.0079,1.471
10110.00,7.488285,25.20724,-0.000177,24.016619,-0.0078,1.472
10112.00,7.488072,25.20707,-0.000178,24.016891,-0.0079,1.472
10114.00,7.487828,25.20708,-0.000178,24.017667,-0.0079,1.472
10116.00,7.487795,25.20684,-0.000177,24.017777,-0.0079,1.472
10118.00,7.487948,25.20705,-0.000177,24.017835,-0.0078,1.472
10120.00,7.488371,25.20681,-0.000177,24.017377,-0.0078,1.473
10122.00,7.488775,25.20643,-0.000178,24.017879,-0.0079,1.472
10124.00,7.488812,25.20661,-0.000177,24.017516,-0.0079,1.472
10126.00,7.489087,25.20743,-0.000177,24.017941,-0.0079,1.472
10128.00,7.489039,25.20784,-0.000177,24.018412,-0.0078,1.472
10130.00,7.489121,25.20782,-0.000176,24.016831,-0.0078,1.472
10132.00,7.489025,25.20798,-0.000177,24.017563,-0.0078,1.472
10134.00,7.488916,25.20811,-0.000177,24.017038,-0.0078,1.472
10136.00,7.488505,25.20849,-0.000177,24.017040,-0.0078,1.472
10138.00,7.488256,25.20818,-0.000177,24.017130,-0.0078,1.472
10140.00,7.488150,25.20743,-0.000177,24.017594,-0.0079,1.472
10142.00,7.488466,25.20753,-0.000179,24.017317,-0.0079,1.472
10144.00,7.488602,25.20720,-0.000177,24.017195,-0.0078,1.472
10146.00,7.488143,25.20779,-0.000177,24.017942,-0.0079,1.473
10148.00,7.489123,25.20803,-0.000178,24.018064,-0.0078,1.471
10150.00,7.489628,25.20792,-0.000177,24.017190,-0.0079,1.472
10152.00,7.488871,25.20759,-0.000177,24.017640,-0.0079,1.472
10154.00,7.488707,25.20811,-0.000177,24.018096,-0.0079,1.472
10156.00,7.488395,25.20716,-0.000177,24.017219,-0.0078,1.471
10158.00,7.488781,25.20809,-0.000178,24.017690,-0.0079,1.472
10160.00,7.488918,25.20782,-0.000177,24.017297,-0.0078,1.473
10162.00,7.488662,25.20727,-0.000177,24.017596,-0.0078,1.472
10164.00,7.489344,25.20701,-0.000177,24.017139,-0.0078,1.472
10166.00,7.489018,25.20667,-0.000177,24.017672,-0.0078,1.472
10168.00,7.488879,25.20763,-0.000177,24.017667,-0.0078,1.471
10170.00,7.488156,25.20681,-0.000176,24.018122,-0.0078,1.472
10172.00,7.488654,25.20686,-0.000178,24.017558,-0.0078,1.471
10174.00,7.489019,25.20728,-0.000177,24.017714,-0.0079,1.472
10176.00,7.489759,25.20706,-0.000177,24.016496,-0.0079,1.472
10178.00,7.489980,25.20760,-0.000177,24.017447,-0.0078,1.472
10180.00,7.489379,25.20772,-0.000177,24.017708,-0.0079,1.472
10182.00,7.488978,25.20679,-0.000177,24.017507,-0.0079,1.471
10184.00,7.488613,25.20686,-0.000176,24.016730,-0.0078,1.472
10186.00,7.490013,25.20690,-0.000178,24.017544,-0.0078,1.472
10188.00,7.490232,25.20585,-0.000178,24.018062,-0.0078,1.472
10190.00,7.489179,25.20682,-0.000177,24.017772,-0.0078,1.472
10192.00,7.488980,25.20692,-0.000178,24.017904,-0.0078,1.472
10194.00,7.489016,25.20754,-0.000177,24.017594,-0.0078,1.472
10196.00,7.488695,25.20816,-0.000177,24.017246,-0.0078,1.472
10198.00,7.488462,25.20768,-0.000177,24.017997,-0.0078,1.472
10200.00,7.488099,25.20755,-0.000178,24.018446,-0.0078,1.473
10202.00,7.487387,25.20738,-0.000178,24.018022,-0.0078,1.472
10204.00,7.488830,25.20668,-0.000178,24.017373,-0.0078,1.472
@17,12.0000,24.0
10206.00,7.487040,25.20682,-0.000178,24.016806,-0.0079,1.472
10208.00,7.478902,25.20749,-0.000177,24.017772,-0.0078,1.471
10210.00,7.466106,25.20811,-0.000176,24.017678,-0.0078,1.470
10212.00,7.449573,25.20806,-0.000175,24.017580,-0.0078,1.470
10214.00,7.434640,25.20746,-0.000176,24.017752,-0.0078,1.471
10216.00,7.423976,25.20694,-0.000176,24.018107,-0.0078,1.472
10218.00,7.416551,25.20755,-0.000178,24.017772,-0.0078,1.473
10220.00,7.411694,25.20757,-0.000177,24.018657,-0.0078,1.473
10222.00,7.406009,25.20777,-0.000178,24.017757,-0.0078,1.473
10224.00,7.399622,25.20784,-0.000177,24.018376,-0.0078,1.473
10226.00,7.394184,25.20812,-0.000177,24.018078,-0.0078,1.472
10228.00,7.389171,25.20821,-0.000177,24.017176,-0.0078,1.472
10230.00,7.385972,25.20840,-0.000177,24.017859,-0.0079,1.472
10232.00,7.391062,25.20822,-0.000178,24.017906,-0.0079,1.473
10234.00,7.401363,25.20797,-0.000178,24.017995,-0.0078,1.474
10236.00,7.413956,25.20757,-0.000179,24.017554,-0.0078,1.473
10238.00,7.424688,25.20698,-0.000178,24.017092,-0.0078,1.473
10240.00,7.431018,25.20703,-0.000178,24.017379,-0.0078,1.472
10242.00,7.434423,25.20810,-0.000177,24.017489,-0.0079,1.472
10244.00,7.436856,25.20801,-0.000177,24.017195,-0.0078,1.471
10246.00,7.440561,25.20815,-0.000178,24.017297,-0.0079,1.472
10248.00,7.444821,25.20858,-0.000175,24.017067,-0.0079,1.471
10250.00,7.449120,25.20772,-0.000175,24.017195,-0.0079,1.471
10252.00,7.453584,25.20759,-0.000176,24.017132,-0.0078,1.471
10254.00,7.458093,25.20851,-0.000176,24.018067,-0.0078,1.470
10256.00,7.460918,25.20833,-0.000175,24.017843,-0.0078,1.470
10258.00,7.463361,25.20878,-0.000176,24.018687,-0.0078,1.472
10260.00,7.465705,25.20904,-0.000176,24.017128,-0.0078,1.471
10262.00,7.467928,25.20846,-0.000177,24.017964,-0.0078,1.471
10264.00,7.470927,25.20906,-0.000177,24.017553,-0.0079,1.471
10266.00,7.472311,25.20856,-0.000176,24.017658,-0.0079,1.471
10268.00,7.473737,25.20991,-0.000176,24.017272,-0.0079,1.471
10270.00,7.474884,25.20926,-0.000178,24.017493,-0.0079,1.472
10272.00,7.476101,25.20821,-0.000178,24.017049,-0.0078,1.471
10274.00,7.478315,25.20850,-0.000177,24.017205,-0.0078,1.471
10276.00,7.479903,25.20787,-0.000176,24.017168,-0.0078,1.471
10278.00,7.482014,25.20766,-0.000176,24.017495,-0.0078,1.471
10280.00,7.483518,25.20765,-0.000176,24.017649,-0.0078,1.471
10282.00,7.484309,25.20901,-0.000177,24.017183,-0.0078,1.471
10284.00,7.485604,25.20913,-0.000177,24.017937,-0.0078,1.471
10286.00,7.486024,25.20775,-0.000177,24.017747,-0.0078,1.471
10288.00,7.487079,25.20738,-0.000177,24.017850,-0.0079,1.471
10290.00,7.487798,25.20762,-0.000178,24.017739,-0.0078,1.471
10292.00,7.488586,25.20692,-0.000177,24.018028,-0.0079,1.471
10294.00,7.490139,25.20757,-0.000178,24.017487,-0.0079,1.472
10296.00,7.489838,25.20838,-0.000178,24.017248,-0.0079,1.471
10298.00,7.489041,25.20794,-0.000178,24.017587,-0.0078,1.471
10300.00,7.489241,25.20783,-0.000177,24.017701,-0.0079,1.471
10302.00,7.488909,25.20848,-0.000177,24.018189,-0.0078,1.471
10304.00,7.489005,25.20780,-0.000176,24.018076,-0.0078,1.471
10306.00,7.488442,25.20795,-0.000177,24.017875,-0.0078,1.471
10308.00,7.487948,25.20817,-0.000178,24.017478,-0.0079,1.472
10310.00,7.487915,25.20765,-0.000178,24.017255,-0.0078,1.471
10312.00,7.487471,25.20733,-0.000177,24.017415,-0.0078,1.471
10314.00,7.488535,25.20749,-0.000177,24.017551,-0.0079,1.471
10316.00,7.488750,25.20737,-0.000177,24.017246,-0.0078,1.472
10318.00,7.488071,25.20740,-0.000177,24.017942,-0.0078,1.472
10320.00,7.487628,25.20707,-0.000176,24.017721,-0.0079,1.472
10322.00,7.488208,25.20626,-0.000177,24.017029,-0.0078,1.471
10324.00,7.488578,25.20595,-0.000177,24.017435,-0.0079,1.471
10326.00,7.489156,25.20661,-0.000176,24.017440,-0.0078,1.471
10328.00,7.489200,25.20688,-0.000176,24.017487,-0.0078,1.471
10330.00,7.489360,25.20690,-0.000177,24.017734,-0.0079,1.471
10332.00,7.489475,25.20760,-0.000178,24.017636,-0.0079,1.472
10334.00,7.490256,25.20738,-0.000177,24.017971,-0.0079,1.471
10336.00,7.490392,25.20740,-0.000177,24.017600,-0.0079,1.471
10338.00,7.490338,25.20785,-0.000177,24.017529,-0.0078,1.471
10340.00,7.489600,25.20831,-0.000176,24.017462,-0.0078,1.471
10342.00,7.489703,25.20802,-0.000178,24.017968,-0.0078,1.472
10344.00,7.490271,25.20792,-0.000178,24.018026,-0.0079,1.471
10346.00,7.489803,25.20889,-0.000177,24.017772,-0.0079,1.471
10348.00,7.489083,25.20836,-0.000179,24.017854,-0.0079,1.472
10350.00,7.488793,25.20731,-0.000176,24.018006,-0.0079,1.471
10352.00,7.489776,25.20677,-0.000177,24.017910,-0.0079,1.471
10354.00,7.490880,25.20760,-0.000178,24.017123,-0.0079,1.471
10356.00,7.490017,25.20776,-0.000177,24.017527,-0.0078,1.472
10358.00,7.489739,25.20734,-0.000178,24.017868,-0.0078,1.472
10360.00,7.490741,25.20800,-0.000178,24.017578,-0.0079,1.471
10362.00,7.490870,25.20740,-0.000177,24.017092,-0.0079,1.471
10364.00,7.489943,25.20695,-0.000177,24.017743,-0.0078,1.471
10366.00,7.490004,25.20736,-0.000177,24.017721,-0.0078,1.471
10368.00,7.490148,25.20729,-0.000177,24.017234,-0.0078,1.471
10370.00,7.490644,25.20711,-0.000177,24.017971,-0.0078,1.471
10372.00,7.490711,25.20805,-0.000177,24.017580,-0.0078,1.472
10374.00,7.491840,25.20861,-0.000176,24.017538,-0.0078,1.471
10376.00,7.491811,25.20726,-0.000177,24.017444,-0.0078,1.472
10378.00,7.490717,25.20758,-0.000177,24.017592,-0.0078,1.471
10380.00,7.490483,25.20683,-0.000179,24.017652,-0.0078,1.471
10382.00,7.490868,25.20708,-0.000178,24.017513,-0.0079,1.471
10384.00,7.491679,25.20724,-0.000178,24.017714,-0.0078,1.472
10386.00,7.491375,25.20713,-0.000178,24.017641,-0.0078,1.471
10388.00,7.491169,25.20687,-0.000177,24.016889,-0.0078,1.472
10390.00,7.491846,25.20664,-0.000177,24.018425,-0.0078,1.471
10392.00,7.490829,25.20753,-0.000176,24.018078,-0.0078,1.472
10394.00,7.490849,25.20697,-0.000176,24.017107,-0.0078,1.471
10396.00,7.491558,25.20709,-0.000176,24.018029,-0.0079,1.471
10398.00,7.491050,25.20669,-0.000176,24.017466,-0.0079,1.471
10400.00,7.490943,25.20712,-0.000177,24.017476,-0.0078,1.471
10402.00,7.490967,25.20786,-0.000177,24.016983,-0.0078,1.471
10404.00,7.490797,25.20781,-0.000178,24.017382,-0.0078,1.472
10406.00,7.490044,25.20770,-0.000179,24.017585,-0.0079,1.471
10408.00,7.489776,25.20771,-0.000177,24.017513,-0.0079,1.471
10410.00,7.489558,25.20847,-0.000177,24.018321,-0.0078,1.472
10412.00,7.489653,25.20766,-0.000178,24.017888,-0.0079,1.472
10414.00,7.490349,25.20736,-0.000178,24.017689,-0.0078,1.472
10416.00,7.490351,25.20761,-0.000177,24.017844,-0.0078,1.471
10418.00,7.490582,25.20712,-0.000177,24.017728,-0.0078,1.471
10420.00,7.490401,25.20721,-0.000176,24.017826,-0.0078,1.471
10422.00,7.490290,25.20704,-0.000177,24.018057,-0.0078,1.472
10424.00,7.490665,25.20739,-0.000177,24.018131,-0.0078,1.472
10426.00,7.490745,25.20779,-0.000177,24.017418,-0.0078,1.471
10428.00,7.489888,25.20789,-0.000177,24.018008,-0.0078,1.471
10430.00,7.489872,25.20773,-0.000178,24.017788,-0.0078,1.471
10432.00,7.490497,25.20849,-0.000177,24.017578,-0.0078,1.472
10434.00,7.489726,25.20908,-0.000176,24.017297,-0.0079,1.471
10436.00,7.489058,25.20853,-0.000177,24.018533,-0.0079,1.471
10438.00,7.488940,25.20877,-0.000178,24.017790,-0.0078,1.471
10440.00,7.488743,25.20807,-0.000177,24.018020,-0.0078,1.471
10442.00,7.489040,25.20839,-0.000177,24.017277,-0.0078,1.472
10444.00,7.489138,25.20863,-0.000178,24.017428,-0.0078,1.472
10446.00,7.488838,25.20808,-0.000177,24.017819,-0.0078,1.471
10448.00,7.488980,25.20818,-0.000177,24.017750,-0.0078,1.471
10450.00,7.489348,25.20855,-0.000176,24.018136,-0.0078,1.471
10452.00,7.490163,25.20844,-0.000177,24.018075,-0.0079,1.471
10454.00,7.490247,25.20786,-0.000177,24.018006,-0.0078,1.472
10456.00,7.490212,25.20897,-0.000177,24.017875,-0.0078,1.471
10458.00,7.491111,25.20889,-0.000177,24.018361,-0.0078,1.471
10460.00,7.490846,25.20899,-0.000176,24.017681,-0.0078,1.471
10462.00,7.490119,25.20899,-0.000176,24.018046,-0.0078,1.471
10464.00,7.490109,25.20912,-0.000176,24.018040,-0.0078,1.471
10466.00,7.489793,25.20836,-0.000177,24.018051,-0.0078,1.472
10468.00,7.489687,25.20851,-0.000177,24.017843,-0.0078,1.471
10470.00,7.489458,25.20815,-0.000177,24.018260,-0.0078,1.471
10472.00,7.490147,25.20771,-0.000177,24.017380,-0.0078,1.472
10474.00,7.491107,25.20754,-0.000176,24.017415,-0.0078,1.471
10476.00,7.490242,25.20685,-0.000176,24.018582,-0.0078,1.471
10478.00,7.490682,25.20674,-0.000177,24.017745,-0.0078,1.471
10480.00,7.490713,25.20643,-0.000176,24.018218,-0.0078,1.471
10482.00,7.490385,25.20635,-0.000176,24.018200,-0.0078,1.471
10484.00,7.490043,25.20615,-0.000175,24.018131,-0.0078,1.471
10486.00,7.489804,25.20628,-0.000177,24.018444,-0.0078,1.471
10488.00,7.490487,25.20710,-0.000176,24.017734,-0.0079,1.472
10490.00,7.490916,25.20739,-0.000176,24.018069,-0.0079,1.471
10492.00,7.490233,25.20775,-0.000176,24.018354,-0.0079,1.472
10494.00,7.489111,25.20831,-0.000177,24.017699,-0.0078,1.471
10496.00,7.488954,25.20805,-0.000176,24.017777,-0.0078,1.471
10498.00,7.489186,25.20710,-0.000177,24.017883,-0.0078,1.472
10500.00,7.488463,25.20703,-0.000177,24.017921,-0.0079,1.471
10502.00,7.487769,25.20729,-0.000178,24.018314,-0.0079,1.472
10504.00,7.488093,25.20746,-0.000178,24.018245,-0.0078,1.471
10506.00,7.488212,25.20754,-0.000176,24.017830,-0.0078,1.471
10508.00,7.488051,25.20688,-0.000176,24.017580,-0.0078,1.471
10510.00,7.488256,25.20771,-0.000177,24.017598,-0.0078,1.472
10512.00,7.488378,25.20764,-0.000177,24.017489,-0.0078,1.472
10514.00,7.488759,25.20749,-0.000178,24.017592,-0.0078,1.471
10516.00,7.487964,25.20802,-0.000177,24.018771,-0.0078,1.471
10518.00,7.487588,25.20787,-0.000176,24.017598,-0.0078,1.472
10520.00,7.487905,25.20805,-0.000177,24.017933,-0.0078,1.472
10522.00,7.487978,25.20848,-0.000177,24.017861,-0.0078,1.471
10524.00,7.488154,25.20809,-0.000177,24.018107,-0.0079,1.471
10526.00,7.488094,25.20761,-0.000177,24.017703,-0.0079,1.471
10528.00,7.488244,25.20808,-0.000177,24.017879,-0.0079,1.472
10530.00,7.488864,25.20828,-0.000177,24.017647,-0.0078,1.472
10532.00,7.488680,25.20708,-0.000177,24.018076,-0.0078,1.472
10534.00,7.488330,25.20813,-0.000177,24.018609,-0.0078,1.472
10536.00,7.488856,25.20840,-0.000177,24.017739,-0.0078,1.472
10538.00,7.488934,25.20879,-0.000176,24.017609,-0.0078,1.471
10540.00,7.488210,25.20859,-0.000177,24.018051,-0.0078,1.471
10542.00,7.488420,25.20898,-0.000177,24.017743,-0.0078,1.472
10544.00,7.489007,25.20968,-0.000177,24.017971,-0.0078,1.472
10546.00,7.488695,25.20876,-0.000177,24.018136,-0.0078,1.471
10548.00,7.488405,25.20938,-0.000176,24.017480,-0.0078,1.471
10550.00,7.488158,25.20937,-0.000176,24.017984,-0.0078,1.471
10552.00,7.487878,25.20978,-0.000175,24.017748,-0.0079,1.472
10554.00,7.488567,25.20985,-0.000175,24.018154,-0.0078,1.472
10556.00,7.488572,25.20928,-0.000178,24.017676,-0.0078,1.472
10558.00,7.488554,25.20876,-0.000176,24.017674,-0.0078,1.471
10560.00,7.488262,25.20809,-0.000175,24.017583,-0.0078,1.471
10562.00,7.488781,25.20811,-0.000176,24.017774,-0.0078,1.472
10564.00,7.488870,25.20901,-0.000176,24.017960,-0.0078,1.472
10566.00,7.489230,25.20986,-0.000177,24.018171,-0.0079,1.472
10568.00,7.488709,25.20930,-0.000178,24.017848,-0.0078,1.472
10570.00,7.488581,25.20888,-0.000177,24.017625,-0.0078,1.472
10572.00,7.488584,25.20890,-0.000177,24.017806,-0.0078,1.472
10574.00,7.488233,25.20848,-0.000176,24.017143,-0.0078,1.471
10576.00,7.488751,25.20875,-0.000176,24.017605,-0.0078,1.472
10578.00,7.488815,25.20863,-0.000177,24.017826,-0.0078,1.472
10580.00,7.488407,25.20838,-0.000175,24.017698,-0.0078,1.471
10582.00,7.488168,25.20782,-0.000176,24.018198,-0.0078,1.471
10584.00,7.488436,25.20930,-0.000176,24.018058,-0.0078,1.471
10586.00,7.488437,25.20970,-0.000176,24.017418,-0.0078,1.472
10588.00,7.488079,25.20929,-0.000177,24.017689,-0.0078,1.472
10590.00,7.488198,25.20951,-0.000176,24.017959,-0.0078,1.472
10592.00,7.488282,25.20919,-0.000175,24.017850,-0.0078,1.472
10594.00,7.487983,25.20934,-0.000176,24.017701,-0.0078,1.472
10596.00,7.487701,25.20991,-0.000176,24.017966,-0.0078,1.472
10598.00,7.487385,25.20949,-0.000176,24.017681,-0.0078,1.472
10600.00,7.487114,25.20961,-0.000177,24.017346,-0.0078,1.471
10602.00,7.486788,25.20976,-0.000176,24.016978,-0.0078,1.472
10604.00,7.487643,25.21007,-0.000177,24.017953,-0.0078,1.472
10606.00,7.487949,25.21040,-0.000178,24.017817,-0.0078,1.473
10608.00,7.487186,25.21012,-0.000177,24.018227,-0.0078,1.472
10610.00,7.486800,25.21050,-0.000176,24.018086,-0.0078,1.471
10612.00,7.487114,25.20939,-0.000177,24.018067,-0.0078,1.472
10614.00,7.487913,25.20918,-0.000176,24.017850,-0.0079,1.472
10616.00,7.488108,25.21007,-0.000176,24.018093,-0.0078,1.472
10618.00,7.488608,25.21048,-0.000176,24.018820,-0.0078,1.472
10620.00,7.489134,25.21003,-0.000177,24.017738,-0.0078,1.471
10622.00,7.488377,25.20962,-0.000176,24.017951,-0.0079,1.471
10624.00,7.488036,25.20977,-0.000177,24.018408,-0.0078,1.472
10626.00,7.487734,25.20924,-0.000176,24.017545,-0.0078,1.471
10628.00,7.487892,25.20997,-0.000177,24.017524,-0.0078,1.472
10630.00,7.487567,25.21027,-0.000178,24.017631,-0.0078,1.472
10632.00,7.487764,25.21051,-0.000177,24.017881,-0.0079,1.472
10634.00,7.486980,25.20985,-0.000177,24.018468,-0.0078,1.472
10636.00,7.486823,25.21081,-0.000177,24.018379,-0.0078,1.472
10638.00,7.486772,25.21035,-0.000178,24.018076,-0.0078,1.472
10640.00,7.486829,25.21067,-0.000177,24.017533,-0.0078,1.472
10642.00,7.486599,25.21099,-0.000176,24.018033,-0.0078,1.472
10644.00,7.486585,25.21102,-0.000177,24.017353,-0.0078,1.472
10646.00,7.487668,25.21026,-0.000177,24.016858,-0.0078,1.472
10648.00,7.487391,25.20958,-0.000178,24.017420,-0.0078,1.472
10650.00,7.487567,25.20995,-0.000177,24.018136,-0.0079,1.472
10652.00,7.487513,25.21041,-0.000177,24.017796,-0.0078,1.472
10654.00,7.487285,25.21021,-0.000177,24.017721,-0.0079,1.471
10656.00,7.487165,25.21025,-0.000177,24.017016,-0.0078,1.472
10658.00,7.487587,25.21077,-0.000176,24.018024,-0.0078,1.472
10660.00,7.487411,25.20978,-0.000176,24.017661,-0.0078,1.472
10662.00,7.487687,25.21015,-0.000177,24.017792,-0.0078,1.472
10664.00,7.487262,25.20995,-0.000177,24.017578,-0.0079,1.472
10666.00,7.486784,25.20979,-0.000177,24.018011,-0.0078,1.472
10668.00,7.486191,25.20887,-0.000177,24.017694,-0.0078,1.472
10670.00,7.486263,25.20904,-0.000177,24.018191,-0.0078,1.471
10672.00,7.487166,25.20946,-0.000176,24.017676,-0.0078,1.471
10674.00,7.487578,25.20916,-0.000176,24.017415,-0.0078,1.472
10676.00,7.488289,25.20908,-0.000177,24.017752,-0.0079,1.472
10678.00,7.488704,25.20968,-0.000177,24.017625,-0.0079,1.472
10680.00,7.488170,25.20908,-0.000177,24.017946,-0.0078,1.472
10682.00,7.488187,25.20913,-0.000177,24.017984,-0.0078,1.472
10684.00,7.487982,25.20963,-0.000177,24.017337,-0.0079,1.471
10686.00,7.488140,25.21005,-0.000176,24.017901,-0.0079,1.472
10688.00,7.487674,25.20958,-0.000176,24.017676,-0.0078,1.473
10690.00,7.486804,25.20949,-0.000178,24.017195,-0.0078,1.472
10692.00,7.486563,25.21018,-0.000177,24.017341,-0.0079,1.472
10694.00,7.486479,25.20945,-0.000177,24.017170,-0.0079,1.472
10696.00,7.487053,25.20926,-0.000176,24.017591,-0.0079,1.472
10698.00,7.487868,25.20973,-0.000177,24.017018,-0.0079,1.472
10700.00,7.488315,25.20984,-0.000178,24.017186,-0.0079,1.472
10702.00,7.487007,25.20895,-0.000178,24.017350,-0.0079,1.472
10704.00,7.487000,25.20906,-0.000176,24.017685,-0.0078,1.472
10706.00,7.487015,25.20968,-0.000178,24.017362,-0.0078,1.472
10708.00,7.486330,25.20998,-0.000179,24.017718,-0.0079,1.472
10710.00,7.487579,25.20927,-0.000177,24.017241,-0.0078,1.472
10712.00,7.488441,25.20975,-0.000177,24.017114,-0.0079,1.472
10714.00,7.489185,25.20933,-0.000177,24.017573,-0.0079,1.472
10716.00,7.489107,25.20872,-0.000177,24.017890,-0.0079,1.472
10718.00,7.488320,25.20893,-0.000176,24.017553,-0.0079,1.472
10720.00,7.487045,25.20938,-0.000177,24.017727,-0.0078,1.472
10722.00,7.486782,25.20972,-0.000177,24.017912,-0.0079,1.472
10724.00,7.486828,25.20885,-0.000177,24.017632,-0.0078,1.472
10726.00,7.487310,25.21009,-0.000177,24.017449,-0.0078,1.472
10728.00,7.487647,25.21018,-0.000177,24.018234,-0.0078,1.472
10730.00,7.487291,25.20967,-0.000177,24.018183,-0.0078,1.472
10732.00,7.486491,25.21029,-0.000177,24.017130,-0.0078,1.472
10734.00,7.487145,25.20984,-0.000177,24.017255,-0.0078,1.472
10736.00,7.487333,25.21004,-0.000177,24.017585,-0.0078,1.472
10738.00,7.487434,25.21030,-0.000176,24.017573,-0.0079,1.471
10740.00,7.487033,25.20962,-0.000176,24.017288,-0.0078,1.472
10742.00,7.486690,25.20968,-0.000178,24.017854,-0.0078,1.473
10744.00,7.486414,25.20952,-0.000178,24.017645,-0.0078,1.473
10746.00,7.486604,25.20897,-0.000177,24.017828,-0.0078,1.472
10748.00,7.487054,25.20907,-0.000178,24.018468,-0.0078,1.473
10750.00,7.487214,25.21045,-0.000178,24.017823,-0.0078,1.472
10752.00,7.487744,25.21080,-0.000176,24.017426,-0.0079,1.472
10754.00,7.488687,25.21072,-0.000176,24.017397,-0.0079,1.472
10756.00,7.489239,25.21072,-0.000176,24.018276,-0.0078,1.472
10758.00,7.489214,25.21123,-0.000177,24.017210,-0.0079,1.472
10760.00,7.487781,25.21078,-0.000178,24.017110,-0.0078,1.472
10762.00,7.485977,25.21027,-0.000178,24.017248,-0.0078,1.472
10764.00,7.485840,25.20981,-0.000178,24.017641,-0.0078,1.472
10766.00,7.486207,25.20991,-0.000177,24.018089,-0.0078,1.472
10768.00,7.486427,25.21039,-0.000177,24.017872,-0.0079,1.472
10770.00,7.485319,25.21032,-0.000177,24.017603,-0.0079,1.472
10772.00,7.486560,25.21078,-0.000177,24.017534,-0.0078,1.473
10774.00,7.487668,25.21104,-0.000178,24.017451,-0.0079,1.473
10776.00,7.486538,25.21114,-0.000177,24.017777,-0.0078,1.472
10778.00,7.485501,25.21010,-0.000176,24.017252,-0.0078,1.472
10780.00,7.486228,25.20998,-0.000176,24.017348,-0.0079,1.472
10782.00,7.486257,25.21048,-0.000176,24.017602,-0.0078,1.473
10784.00,7.486347,25.20974,-0.000176,24.017185,-0.0078,1.472
10786.00,7.485979,25.20900,-0.000177,24.017009,-0.0078,1.472
10788.00,7.486675,25.20933,-0.000177,24.016967,-0.0079,1.472
10790.00,7.487253,25.20971,-0.000177,24.017107,-0.0078,1.472
10792.00,7.487464,25.20992,-0.000177,24.018247,-0.0078,1.473
10794.00,7.487037,25.21006,-0.000177,24.017243,-0.0078,1.472
10796.00,7.486688,25.20930,-0.000176,24.017400,-0.0078,1.472
10798.00,7.486468,25.20934,-0.000177,24.017897,-0.0078,1.472
10800.00,7.486355,25.20979,-0.000176,24.018296,-0.0078,1.473
10802.00,7.486335,25.21022,-0.000176,24.017776,-0.0078,1.472
10804.00,7.486642,25.21062,-0.000176,24.017607,-0.0078,1.472
@18,12.0000,24.0
10806.00,7.485264,25.21037,-0.000176,24.018040,-0.0078,1.472
10808.00,7.477249,25.21044,-0.000176,24.017785,-0.0078,1.471
10810.00,7.464584,25.21009,-0.000176,24.017819,-0.0078,1.471
10812.00,7.449223,25.21094,-0.000176,24.017883,-0.0078,1.470
10814.00,7.434243,25.21176,-0.000175,24.017917,-0.0078,1.471
10816.00,7.423704,25.21126,-0.000176,24.017480,-0.0078,1.471
10818.00,7.417929,25.21095,-0.000176,24.017524,-0.0078,1.473
10820.00,7.413146,25.21167,-0.000178,24.018031,-0.0079,1.473
10822.00,7.408656,25.21195,-0.000178,24.018270,-0.0078,1.473
10824.00,7.402868,25.21090,-0.000178,24.017592,-0.0078,1.472
10826.00,7.397962,25.21054,-0.000177,24.018051,-0.0078,1.473
10828.00,7.393534,25.21042,-0.000179,24.017881,-0.0078,1.473
10830.00,7.390823,25.20967,-0.000178,24.017919,-0.0078,1.474
10832.00,7.396132,25.20991,-0.000178,24.018406,-0.0078,1.474
10834.00,7.405983,25.21040,-0.000179,24.016911,-0.0078,1.473
10836.00,7.418821,25.20968,-0.000177,24.017734,-0.0079,1.473
10838.00,7.429756,25.21004,-0.000178,24.017330,-0.0078,1.474
10840.00,7.436691,25.21067,-0.000177,24.017970,-0.0078,1.473
10842.00,7.439302,25.21062,-0.000177,24.017623,-0.0078,1.472
10844.00,7.442092,25.21095,-0.000176,24.018089,-0.0078,1.472
10846.00,7.444722,25.21048,-0.000175,24.017665,-0.0079,1.471
10848.00,7.448270,25.21106,-0.000175,24.018082,-0.0078,1.472
10850.00,7.452050,25.21043,-0.000175,24.017092,-0.0078,1.472
10852.00,7.455248,25.21123,-0.000177,24.017611,-0.0078,1.472
10854.00,7.458185,25.21039,-0.000177,24.017491,-0.0079,1.472
10856.00,7.460644,25.21045,-0.000177,24.017333,-0.0078,1.471
10858.00,7.461855,25.21129,-0.000175,24.017790,-0.0078,1.471
10860.00,7.463586,25.21132,-0.000176,24.018125,-0.0078,1.472
10862.00,7.465503,25.21050,-0.000177,24.017825,-0.0078,1.472
10864.00,7.467158,25.21002,-0.000176,24.017665,-0.0078,1.471
10866.00,7.468682,25.20995,-0.000176,24.016751,-0.0078,1.472
10868.00,7.470606,25.21013,-0.000177,24.017337,-0.0079,1.471
10870.00,7.472603,25.21040,-0.000177,24.017547,-0.0078,1.472
10872.00,7.475544,25.21079,-0.000177,24.017513,-0.0078,1.472
10874.00,7.477600,25.21025,-0.000177,24.017125,-0.0079,1.472
10876.00,7.479165,25.21021,-0.000177,24.017828,-0.0078,1.472
10878.00,7.480997,25.21045,-0.000178,24.016728,-0.0078,1.472
10880.00,7.482096,25.21014,-0.000177,24.017864,-0.0078,1.472
10882.00,7.483567,25.21091,-0.000178,24.017547,-0.0078,1.472
10884.00,7.484800,25.20994,-0.000177,24.017525,-0.0078,1.471
10886.00,7.485337,25.21017,-0.000177,24.017980,-0.0079,1.471
10888.00,7.485593,25.21053,-0.000176,24.017812,-0.0078,1.471
10890.00,7.485608,25.21077,-0.000176,24.017739,-0.0079,1.472
10892.00,7.485970,25.21143,-0.000177,24.017868,-0.0078,1.472
10894.00,7.486414,25.21016,-0.000177,24.016624,-0.0078,1.472
10896.00,7.487454,25.20997,-0.000177,24.017518,-0.0078,1.472
10898.00,7.487431,25.20931,-0.000177,24.017893,-0.0078,1.472
10900.00,7.487368,25.20964,-0.000178,24.017596,-0.0079,1.472
10902.00,7.486643,25.20945,-0.000176,24.017235,-0.0078,1.472
10904.00,7.486756,25.20923,-0.000176,24.017192,-0.0079,1.472
10906.00,7.486809,25.20849,-0.000176,24.016992,-0.0078,1.471
10908.00,7.486623,25.20969,-0.000176,24.017832,-0.0078,1.471
10910.00,7.487675,25.20908,-0.000177,24.017872,-0.0078,1.471
10912.00,7.488357,25.20982,-0.000177,24.017870,-0.0078,1.472
10914.00,7.488372,25.20998,-0.000177,24.017886,-0.0078,1.472
10916.00,7.487988,25.21030,-0.000178,24.017467,-0.0079,1.472
10918.00,7.488451,25.21127,-0.000177,24.017788,-0.0079,1.472
10920.00,7.488619,25.21031,-0.000176,24.017864,-0.0078,1.472
10922.00,7.489500,25.20977,-0.000176,24.018379,-0.0078,1.472
10924.00,7.490078,25.20978,-0.000178,24.017504,-0.0078,1.472
10926.00,7.490403,25.21004,-0.000177,24.017924,-0.0078,1.472
10928.00,7.490611,25.21023,-0.000178,24.017868,-0.0078,1.472
10930.00,7.489952,25.21069,-0.000177,24.017701,-0.0078,1.472
10932.00,7.490115,25.21082,-0.000177,24.018444,-0.0078,1.472
10934.00,7.491090,25.21080,-0.000177,24.018341,-0.0078,1.471
10936.00,7.490898,25.21101,-0.000178,24.017418,-0.0078,1.472
10938.00,7.490182,25.21139,-0.000177,24.017379,-0.0078,1.472
10940.00,7.490522,25.21109,-0.000179,24.018046,-0.0079,1.472
10942.00,7.490862,25.21131,-0.000178,24.018171,-0.0078,1.472
10944.00,7.490904,25.21155,-0.000179,24.018488,-0.0078,1.472
10946.00,7.490113,25.21194,-0.000178,24.017786,-0.0078,1.472
10948.00,7.490040,25.21049,-0.000177,24.017939,-0.0078,1.472
10950.00,7.489986,25.21076,-0.000177,24.017669,-0.0078,1.472
10952.00,7.489739,25.20946,-0.000178,24.017921,-0.0079,1.472
10954.00,7.489960,25.21002,-0.000178,24.017582,-0.0078,1.472
10956.00,7.489451,25.21026,-0.000177,24.018343,-0.0078,1.472
10958.00,7.489662,25.21002,-0.000176,24.017384,-0.0079,1.472
10960.00,7.491007,25.21004,-0.000177,24.017707,-0.0078,1.472
10962.00,7.492382,25.21019,-0.000179,24.018292,-0.0078,1.472
10964.00,7.492101,25.21108,-0.000177,24.017980,-0.0079,1.471
10966.00,7.492290,25.21026,-0.000177,24.017745,-0.0078,1.472
10968.00,7.491544,25.21003,-0.000179,24.017230,-0.0079,1.472
10970.00,7.491456,25.20982,-0.000178,24.017563,-0.0079,1.472
10972.00,7.490839,25.20986,-0.000179,24.017301,-0.0078,1.472
10974.00,7.491028,25.20969,-0.000177,24.017859,-0.0078,1.471
10976.00,7.490480,25.20983,-0.000177,24.017578,-0.0078,1.472
10978.00,7.489579,25.20969,-0.000178,24.017902,-0.0079,1.472
10980.00,7.489677,25.21006,-0.000177,24.017326,-0.0079,1.472
10982.00,7.489875,25.20982,-0.000178,24.016880,-0.0078,1.472
10984.00,7.490113,25.20949,-0.000178,24.017286,-0.0078,1.472
10986.00,7.490277,25.20921,-0.000178,24.016802,-0.0078,1.472
10988.00,7.490650,25.20954,-0.000178,24.017708,-0.0078,1.472
10990.00,7.490698,25.20922,-0.000177,24.017502,-0.0078,1.472
10992.00,7.490519,25.20953,-0.000177,24.017884,-0.0078,1.472
10994.00,7.490141,25.20915,-0.000179,24.018124,-0.0078,1.472
10996.00,7.490034,25.21027,-0.000177,24.016748,-0.0079,1.472
10998.00,7.490430,25.21067,-0.000177,24.016994,-0.0079,1.472
11000.00,7.490584,25.20988,-0.000177,24.017486,-0.0079,1.472
11002.00,7.491001,25.20993,-0.000177,24.017484,-0.0079,1.472
11004.00,7.491185,25.20915,-0.000179,24.017353,-0.0078,1.473
11006.00,7.490515,25.20892,-0.000178,24.016663,-0.0078,1.472
11008.00,7.490482,25.21007,-0.000178,24.017442,-0.0078,1.473
11010.00,7.490475,25.20912,-0.000178,24.017600,-0.0079,1.472
11012.00,7.490609,25.20856,-0.000177,24.017237,-0.0079,1.472
11014.00,7.490508,25.20848,-0.000176,24.017239,-0.0079,1.472
11016.00,7.490617,25.20883,-0.000177,24.017498,-0.0079,1.472
11018.00,7.490702,25.20918,-0.000177,24.018100,-0.0078,1.472
11020.00,7.490220,25.21026,-0.000177,24.017899,-0.0078,1.472
11022.00,7.489811,25.20982,-0.000178,24.018209,-0.0078,1.472
11024.00,7.489771,25.20954,-0.000176,24.017732,-0.0078,1.472
11026.00,7.490093,25.21049,-0.000178,24.017435,-0.0078,1.473
11028.00,7.489342,25.20957,-0.000177,24.017567,-0.0078,1.472
11030.00,7.489022,25.20911,-0.000177,24.017643,-0.0078,1.472
11032.00,7.488847,25.20860,-0.000176,24.018388,-0.0078,1.471
11034.00,7.489341,25.20897,-0.000176,24.017224,-0.0078,1.472
11036.00,7.489055,25.20928,-0.000176,24.017826,-0.0079,1.472
11038.00,7.488453,25.20975,-0.000177,24.017208,-0.0078,1.472
11040.00,7.488189,25.20997,-0.000176,24.017466,-0.0079,1.472
11042.00,7.488743,25.20997,-0.000177,24.018154,-0.0078,1.472
11044.00,7.489169,25.21006,-0.000177,24.017770,-0.0078,1.472
11046.00,7.489072,25.21013,-0.000177,24.018153,-0.0078,1.472
11048.00,7.488872,25.21049,-0.000176,24.018125,-0.0078,1.472
11050.00,7.489176,25.21089,-0.000176,24.018026,-0.0078,1.472
11052.00,7.489359,25.21076,-0.000177,24.017948,-0.0078,1.472
11054.00,7.489556,25.21026,-0.000177,24.017310,-0.0078,1.472
11056.00,7.489629,25.20973,-0.000176,24.017935,-0.0078,1.472
11058.00,7.488759,25.21015,-0.000176,24.017955,-0.0078,1.472
11060.00,7.488795,25.20986,-0.000177,24.017621,-0.0079,1.472
11062.00,7.489055,25.20928,-0.000177,24.017756,-0.0079,1.473
11064.00,7.489102,25.20944,-0.000177,24.017930,-0.0079,1.473
11066.00,7.488860,25.20948,-0.000178,24.018082,-0.0079,1.472
11068.00,7.489002,25.21025,-0.000178,24.016958,-0.0078,1.472
11070.00,7.489262,25.21134,-0.000177,24.017844,-0.0078,1.472
11072.00,7.488928,25.21069,-0.000176,24.017710,-0.0079,1.472
11074.00,7.490000,25.21049,-0.000177,24.018018,-0.0079,1.472
11076.00,7.489716,25.21035,-0.000176,24.017317,-0.0079,1.472
11078.00,7.489385,25.21029,-0.000177,24.017855,-0.0078,1.473
11080.00,7.489423,25.21059,-0.000177,24.017623,-0.0079,1.472
11082.00,7.489150,25.21066,-0.000178,24.018009,-0.0079,1.473
11084.00,7.487887,25.21055,-0.000177,24.017825,-0.0079,1.472
11086.00,7.487558,25.21162,-0.000177,24.018202,-0.0079,1.472
11088.00,7.487752,25.21030,-0.000177,24.017471,-0.0079,1.472
11090.00,7.487414,25.21093,-0.000176,24.018269,-0.0078,1.472
11092.00,7.488111,25.21137,-0.000177,24.017224,-0.0078,1.472
11094.00,7.487694,25.21181,-0.000177,24.017466,-0.0078,1.473
11096.00,7.487253,25.21108,-0.000176,24.017752,-0.0078,1.472
11098.00,7.487389,25.21115,-0.000177,24.017801,-0.0078,1.472
11100.00,7.486641,25.21129,-0.000175,24.017063,-0.0078,1.472
11102.00,7.485959,25.21139,-0.000177,24.017386,-0.0078,1.473
11104.00,7.486034,25.21082,-0.000177,24.017518,-0.0078,1.473
11106.00,7.487018,25.21056,-0.000177,24.017796,-0.0078,1.472
11108.00,7.487692,25.21051,-0.000177,24.017694,-0.0078,1.472
11110.00,7.487789,25.21068,-0.000176,24.018234,-0.0078,1.472
11112.00,7.487690,25.21058,-0.000177,24.017776,-0.0078,1.472
11114.00,7.487626,25.21000,-0.000177,24.017939,-0.0078,1.472
11116.00,7.487753,25.20974,-0.000177,24.017895,-0.0078,1.472
11118.00,7.487728,25.20959,-0.000177,24.018352,-0.0078,1.472
11120.00,7.487557,25.20970,-0.000177,24.017970,-0.0079,1.473
11122.00,7.488455,25.21011,-0.000177,24.017558,-0.0078,1.472
11124.00,7.488728,25.21089,-0.000177,24.017937,-0.0079,1.472
11126.00,7.488827,25.21052,-0.000176,24.017083,-0.0078,1.472
11128.00,7.488574,25.21118,-0.000177,24.017504,-0.0079,1.472
11130.00,7.487554,25.21161,-0.000176,24.018600,-0.0078,1.472
11132.00,7.487364,25.21081,-0.000177,24.017761,-0.0078,1.472
11134.00,7.486715,25.21037,-0.000177,24.017395,-0.0078,1.472
11136.00,7.486429,25.21061,-0.000177,24.018209,-0.0078,1.473
11138.00,7.487199,25.21006,-0.000177,24.018055,-0.0078,1.473
11140.00,7.487030,25.20980,-0.000176,24.017500,-0.0078,1.472
11142.00,7.487370,25.20990,-0.000175,24.017796,-0.0079,1.472
11144.00,7.488045,25.20988,-0.000176,24.017582,-0.0078,1.472
11146.00,7.488050,25.21078,-0.000177,24.017921,-0.0078,1.473
11148.00,7.488275,25.21060,-0.000177,24.017433,-0.0078,1.473
11150.00,7.487804,25.21097,-0.000177,24.017302,-0.0079,1.472
11152.00,7.487786,25.21044,-0.000176,24.017522,-0.0078,1.473
11154.00,7.487751,25.21104,-0.000176,24.016844,-0.0078,1.473
11156.00,7.487605,25.21051,-0.000178,24.017745,-0.0078,1.472
11158.00,7.486764,25.21073,-0.000176,24.018055,-0.0079,1.471
11160.00,7.487153,25.20968,-0.000176,24.017859,-0.0078,1.472
11162.00,7.487144,25.21016,-0.000177,24.017886,-0.0078,1.472
11164.00,7.487184,25.21088,-0.000176,24.017524,-0.0079,1.473
11166.00,7.486609,25.21110,-0.000177,24.017855,-0.0078,1.472
11168.00,7.486726,25.21022,-0.000176,24.017788,-0.0079,1.472
11170.00,7.487770,25.21079,-0.000176,24.017761,-0.0078,1.472
11172.00,7.487835,25.21134,-0.000177,24.017050,-0.0078,1.472
11174.00,7.487720,25.21143,-0.000177,24.017710,-0.0078,1.473
11176.00,7.488158,25.21147,-0.000176,24.018160,-0.0078,1.472
11178.00,7.488103,25.21151,-0.000176,24.017473,-0.0078,1.473
11180.00,7.487433,25.21159,-0.000177,24.018107,-0.0078,1.472
11182.00,7.487539,25.21149,-0.000176,24.017611,-0.0078,1.472
11184.00,7.487561,25.21097,-0.000177,24.017293,-0.0078,1.472
11186.00,7.487821,25.21116,-0.000176,24.017442,-0.0078,1.472
11188.00,7.487726,25.21163,-0.000177,24.017214,-0.0078,1.473
11190.00,7.488129,25.21175,-0.000177,24.017466,-0.0079,1.472
11192.00,7.487939,25.21083,-0.000177,24.017786,-0.0078,1.473
11194.00,7.487001,25.21014,-0.000176,24.017984,-0.0078,1.472
11196.00,7.486568,25.21081,-0.000177,24.018096,-0.0078,1.473
11198.00,7.486968,25.21027,-0.000177,24.018098,-0.0078,1.472
11200.00,7.486802,25.20994,-0.000177,24.017721,-0.0078,1.472
11202.00,7.486865,25.21103,-0.000176,24.017886,-0.0078,1.473
11204.00,7.487300,25.21146,-0.000176,24.017174,-0.0078,1.473
11206.00,7.487210,25.21046,-0.000176,24.017409,-0.0078,1.472
11208.00,7.487837,25.21074,-0.000176,24.018138,-0.0078,1.473
11210.00,7.487956,25.21064,-0.000177,24.018120,-0.0078,1.472
11212.00,7.487716,25.21051,-0.000176,24.017070,-0.0078,1.472
11214.00,7.487411,25.21051,-0.000176,24.017395,-0.0079,1.473
11216.00,7.487023,25.21074,-0.000177,24.017988,-0.0079,1.472
11218.00,7.486348,25.21058,-0.000176,24.017843,-0.0078,1.472
11220.00,7.487020,25.21050,-0.000177,24.017603,-0.0079,1.473
11222.00,7.487677,25.21023,-0.000175,24.017072,-0.0078,1.472
11224.00,7.487593,25.21003,-0.000177,24.018078,-0.0078,1.473
11226.00,7.487090,25.21062,-0.000178,24.017745,-0.0079,1.473
11228.00,7.486747,25.21034,-0.000177,24.017738,-0.0078,1.473
11230.00,7.486839,25.21001,-0.000177,24.017166,-0.0078,1.472
11232.00,7.486954,25.21028,-0.000176,24.017466,-0.0078,1.472
11234.00,7.485898,25.21030,-0.000177,24.017195,-0.0078,1.473
11236.00,7.485529,25.21059,-0.000178,24.017549,-0.0079,1.472
11238.00,7.486372,25.21057,-0.000177,24.017959,-0.0079,1.472
11240.00,7.486732,25.21090,-0.000178,24.017364,-0.0079,1.473
11242.00,7.486476,25.21093,-0.000177,24.017286,-0.0079,1.473
11244.00,7.486195,25.21123,-0.000177,24.017611,-0.0079,1.473
11246.00,7.486137,25.21179,-0.000178,24.017527,-0.0078,1.472
11248.00,7.486281,25.21088,-0.000177,24.017692,-0.0078,1.473
11250.00,7.485535,25.21062,-0.000177,24.017857,-0.0078,1.473
11252.00,7.485032,25.21089,-0.000177,24.017341,-0.0078,1.473
11254.00,7.484821,25.21124,-0.000177,24.017560,-0.0078,1.473
11256.00,7.485251,25.21069,-0.000177,24.017806,-0.0078,1.473
11258.00,7.485766,25.21037,-0.000178,24.017504,-0.0078,1.473
11260.00,7.485609,25.21074,-0.000177,24.017460,-0.0078,1.472
11262.00,7.486400,25.21079,-0.000176,24.018133,-0.0078,1.473
11264.00,7.486033,25.21110,-0.000177,24.018403,-0.0078,1.472
11266.00,7.486920,25.21136,-0.000178,24.017661,-0.0078,1.474
11268.00,7.487410,25.21113,-0.000176,24.017319,-0.0078,1.473
11270.00,7.487225,25.21056,-0.000176,24.017089,-0.0078,1.472
11272.00,7.487561,25.21047,-0.000176,24.017881,-0.0078,1.472
11274.00,7.487744,25.21060,-0.000177,24.017785,-0.0078,1.473
11276.00,7.487980,25.21039,-0.000177,24.017788,-0.0078,1.473
11278.00,7.487518,25.21137,-0.000177,24.017560,-0.0078,1.473
11280.00,7.487725,25.21088,-0.000177,24.017687,-0.0078,1.473
11282.00,7.488360,25.21015,-0.000177,24.017591,-0.0079,1.473
11284.00,7.487715,25.21033,-0.000177,24.017551,-0.0078,1.473
11286.00,7.487430,25.20998,-0.000177,24.017509,-0.0078,1.472
11288.00,7.487428,25.21034,-0.000177,24.017689,-0.0079,1.473
11290.00,7.487245,25.20974,-0.000177,24.017812,-0.0079,1.473
11292.00,7.486274,25.20950,-0.000176,24.018216,-0.0079,1.473
11294.00,7.486095,25.20976,-0.000176,24.017393,-0.0078,1.473
11296.00,7.485826,25.20988,-0.000177,24.017346,-0.0078,1.473
11298.00,7.486006,25.20953,-0.000176,24.018193,-0.0078,1.472
11300.00,7.485985,25.20964,-0.000177,24.017576,-0.0079,1.474
11302.00,7.486038,25.20895,-0.000177,24.016938,-0.0078,1.473
11304.00,7.486713,25.20941,-0.000178,24.017689,-0.0079,1.473
11306.00,7.486668,25.20948,-0.000178,24.017892,-0.0079,1.473
11308.00,7.485801,25.21021,-0.000177,24.017025,-0.0079,1.472
11310.00,7.485139,25.21042,-0.000177,24.017172,-0.0079,1.473
11312.00,7.485770,25.21024,-0.000177,24.016824,-0.0079,1.473
11314.00,7.486135,25.21006,-0.000178,24.017402,-0.0079,1.473
11316.00,7.485682,25.21139,-0.000177,24.018214,-0.0078,1.473
11318.00,7.486238,25.21176,-0.000176,24.018260,-0.0078,1.473
11320.00,7.486681,25.21153,-0.000176,24.018281,-0.0079,1.473
11322.00,7.486818,25.21144,-0.000176,24.017823,-0.0078,1.473
11324.00,7.487354,25.21118,-0.000178,24.017319,-0.0079,1.472
11326.00,7.486149,25.21109,-0.000177,24.017667,-0.0078,1.473
11328.00,7.486041,25.21124,-0.000178,24.017719,-0.0079,1.473
11330.00,7.486311,25.21159,-0.000177,24.017736,-0.0079,1.473
11332.00,7.485335,25.21141,-0.000177,24.017712,-0.0079,1.473
11334.00,7.484919,25.21046,-0.000179,24.018312,-0.0078,1.473
11336.00,7.485113,25.21083,-0.000179,24.017982,-0.0078,1.472
11338.00,7.484690,25.21110,-0.000176,24.017623,-0.0078,1.473
11340.00,7.485308,25.21112,-0.000177,24.017426,-0.0079,1.473
11342.00,7.486061,25.21076,-0.000178,24.017611,-0.0079,1.473
11344.00,7.485952,25.21038,-0.000178,24.017560,-0.0078,1.473
11346.00,7.485988,25.21035,-0.000176,24.017823,-0.0078,1.472
11348.00,7.485391,25.20990,-0.000176,24.017312,-0.0078,1.472
11350.00,7.485872,25.21128,-0.000177,24.017344,-0.0078,1.472
11352.00,7.486392,25.21021,-0.000176,24.018203,-0.0078,1.473
11354.00,7.486208,25.20987,-0.000177,24.017734,-0.0078,1.472
11356.00,7.484971,25.21046,-0.000177,24.017375,-0.0078,1.472
11358.00,7.485225,25.20982,-0.000178,24.017288,-0.0079,1.472
11360.00,7.486005,25.20927,-0.000178,24.016954,-0.0078,1.473
11362.00,7.486177,25.20988,-0.000177,24.017652,-0.0078,1.472
11364.00,7.486877,25.20970,-0.000177,24.017420,-0.0079,1.472
11366.00,7.486347,25.20913,-0.000177,24.017409,-0.0079,1.473
11368.00,7.486518,25.20885,-0.000178,24.017734,-0.0079,1.473
11370.00,7.485991,25.20970,-0.000178,24.017854,-0.0079,1.472
11372.00,7.485124,25.20957,-0.000177,24.017941,-0.0079,1.473
11374.00,7.484436,25.20918,-0.000178,24.017783,-0.0079,1.473
11376.00,7.485268,25.20951,-0.000177,24.017629,-0.0078,1.473
11378.00,7.486213,25.20996,-0.000176,24.017297,-0.0078,1.473
11380.00,7.487004,25.21008,-0.000177,24.017306,-0.0078,1.473
11382.00,7.487394,25.21067,-0.000176,24.017752,-0.0078,1.472
11384.00,7.486970,25.21038,-0.000176,24.017272,-0.0079,1.472
11386.00,7.487538,25.20934,-0.000177,24.018051,-0.0078,1.472
11388.00,7.486893,25.21002,-0.000177,24.017513,-0.0079,1.473
11390.00,7.486955,25.21017,-0.000177,24.017290,-0.0078,1.473
11392.00,7.486676,25.20991,-0.000178,24.017676,-0.0078,1.473
11394.00,7.485500,25.21027,-0.000177,24.017875,-0.0079,1.472
11396.00,7.486327,25.20975,-0.000178,24.017293,-0.0079,1.472
11398.00,7.486107,25.20864,-0.000178,24.017094,-0.0079,1.473
11400.00,7.485785,25.21007,-0.000177,24.017504,-0.0079,1.473
11402.00,7.486362,25.21014,-0.000178,24.017333,-0.0079,1.473
11404.00,7.485737,25.20974,-0.000178,24.016721,-0.0078,1.473
@19,12.0000,24.0
11406.00,7.484453,25.21040,-0.000178,24.017832,-0.0078,1.473
11408.00,7.476974,25.21041,-0.000177,24.017908,-0.0078,1.472
11410.00,7.464801,25.21052,-0.000176,24.017197,-0.0078,1.471
11412.00,7.449317,25.21008,-0.000176,24.017830,-0.0078,1.471
11414.00,7.433749,25.21008,-0.000176,24.017337,-0.0078,1.473
11416.00,7.424025,25.21075,-0.000177,24.018225,-0.0079,1.472
11418.00,7.419463,25.21053,-0.000177,24.017576,-0.0079,1.473
11420.00,7.416145,25.20972,-0.000177,24.017460,-0.0079,1.473
11422.00,7.411525,25.20995,-0.000178,24.017620,-0.0079,1.473
11424.00,7.406233,25.20973,-0.000178,24.017250,-0.0079,1.474
11426.00,7.401762,25.21070,-0.000179,24.018008,-0.0079,1.473
11428.00,7.397620,25.21048,-0.000177,24.018651,-0.0078,1.473
11430.00,7.394791,25.21031,-0.000177,24.018080,-0.0078,1.474
11432.00,7.398636,25.21029,-0.000178,24.017190,-0.0078,1.475
11434.00,7.407890,25.21127,-0.000179,24.017723,-0.0078,1.474
11436.00,7.421775,25.21009,-0.000179,24.017685,-0.0078,1.474
11438.00,7.433590,25.21040,-0.000178,24.017370,-0.0078,1.474
11440.00,7.440664,25.21054,-0.000177,24.017669,-0.0079,1.473
11442.00,7.443174,25.21014,-0.000177,24.017297,-0.0079,1.473
11444.00,7.445054,25.20984,-0.000176,24.017875,-0.0078,1.473
11446.00,7.448277,25.21067,-0.000175,24.017203,-0.0078,1.473
11448.00,7.450794,25.21115,-0.000176,24.016927,-0.0078,1.473
11450.00,7.453264,25.21021,-0.000176,24.017614,-0.0078,1.472
11452.00,7.456982,25.21037,-0.000174,24.017679,-0.0078,1.471
11454.00,7.459919,25.21043,-0.000175,24.017687,-0.0078,1.472
11456.00,7.462513,25.21051,-0.000175,24.018745,-0.0078,1.472
11458.00,7.463192,25.21035,-0.000176,24.017799,-0.0078,1.472
11460.00,7.464531,25.21034,-0.000177,24.017475,-0.0078,1.472
11462.00,7.466116,25.21090,-0.000176,24.017420,-0.0078,1.472
11464.00,7.467949,25.21082,-0.000177,24.017457,-0.0078,1.473
11466.00,7.469336,25.21083,-0.000176,24.017866,-0.0078,1.472
11468.00,7.471182,25.21010,-0.000176,24.017562,-0.0078,1.472
11470.00,7.472737,25.21007,-0.000177,24.017522,-0.0078,1.472
11472.00,7.474976,25.21035,-0.000176,24.018035,-0.0078,1.472
11474.00,7.477277,25.20998,-0.000176,24.017665,-0.0078,1.472
11476.00,7.479706,25.21079,-0.000177,24.017464,-0.0078,1.472
11478.00,7.481956,25.21025,-0.000177,24.017355,-0.0078,1.472
11480.00,7.482754,25.20982,-0.000178,24.017823,-0.0078,1.472
11482.00,7.484146,25.21045,-0.000177,24.017738,-0.0078,1.473
11484.00,7.485897,25.21001,-0.000177,24.018522,-0.0078,1.472
11486.00,7.486194,25.21053,-0.000177,24.017933,-0.0079,1.471
11488.00,7.485662,25.21027,-0.000176,24.017741,-0.0079,1.471
11490.00,7.486371,25.20947,-0.000176,24.017941,-0.0078,1.472
11492.00,7.486232,25.20918,-0.000177,24.017598,-0.0078,1.472
11494.00,7.486459,25.20972,-0.000177,24.017549,-0.0078,1.472
11496.00,7.487178,25.20987,-0.000178,24.017959,-0.0078,1.472
11498.00,7.487737,25.20898,-0.000177,24.017699,-0.0078,1.472
11500.00,7.486128,25.20883,-0.000178,24.017801,-0.0078,1.472
11502.00,7.485596,25.20994,-0.000178,24.017478,-0.0078,1.473
11504.00,7.485373,25.20975,-0.000178,24.017317,-0.0078,1.472
11506.00,7.484982,25.20936,-0.000179,24.018162,-0.0078,1.472
11508.00,7.485679,25.20928,-0.000178,24.017031,-0.0079,1.472
11510.00,7.486099,25.20979,-0.000178,24.017328,-0.0079,1.472
11512.00,7.486862,25.21054,-0.000177,24.018098,-0.0078,1.472
11514.00,7.487612,25.21060,-0.000178,24.017734,-0.0078,1.473
11516.00,7.487376,25.20978,-0.000178,24.017841,-0.0079,1.472
11518.00,7.488131,25.21029,-0.000177,24.017598,-0.0078,1.472
11520.00,7.488814,25.20972,-0.000177,24.016643,-0.0078,1.473
11522.00,7.489262,25.20915,-0.000177,24.017489,-0.0078,1.472
11524.00,7.490763,25.21004,-0.000177,24.017776,-0.0078,1.473
11526.00,7.489759,25.20979,-0.000176,24.017366,-0.0079,1.472
11528.00,7.489209,25.20874,-0.000177,24.016748,-0.0079,1.472
11530.00,7.489021,25.20909,-0.000176,24.017239,-0.0078,1.471
11532.00,7.488991,25.20934,-0.000177,24.017486,-0.0078,1.472
11534.00,7.489339,25.20928,-0.000176,24.017440,-0.0079,1.472
11536.00,7.490058,25.20952,-0.000178,24.018028,-0.0079,1.473
11538.00,7.489844,25.20902,-0.000178,24.017810,-0.0079,1.473
11540.00,7.489474,25.20864,-0.000177,24.017962,-0.0079,1.472
11542.00,7.490554,25.20848,-0.000177,24.017480,-0.0078,1.472
11544.00,7.490678,25.20850,-0.000176,24.017534,-0.0079,1.472
11546.00,7.490878,25.20892,-0.000178,24.017950,-0.0079,1.473
11548.00,7.490235,25.20945,-0.000177,24.017253,-0.0078,1.473
11550.00,7.490905,25.20875,-0.000178,24.017513,-0.0079,1.472
11552.00,7.491997,25.20894,-0.000177,24.018116,-0.0078,1.473
11554.00,7.491496,25.20952,-0.000177,24.017986,-0.0079,1.473
11556.00,7.491063,25.20954,-0.000178,24.017616,-0.0078,1.473
11558.00,7.490971,25.20907,-0.000178,24.017732,-0.0078,1.472
11560.00,7.490793,25.20946,-0.000178,24.017250,-0.0078,1.472
11562.00,7.489783,25.20997,-0.000177,24.017785,-0.0078,1.472
11564.00,7.490844,25.20998,-0.000177,24.017406,-0.0078,1.472
11566.00,7.491541,25.20992,-0.000178,24.017302,-0.0078,1.473
11568.00,7.491344,25.20960,-0.000177,24.017397,-0.0079,1.472
11570.00,7.491692,25.21026,-0.000176,24.017455,-0.0078,1.472
11572.00,7.492109,25.20997,-0.000176,24.017814,-0.0079,1.473
11574.00,7.491532,25.21007,-0.000177,24.018312,-0.0079,1.473
11576.00,7.490488,25.21103,-0.000177,24.017576,-0.0078,1.473
11578.00,7.491200,25.21108,-0.000177,24.017154,-0.0078,1.472
11580.00,7.491550,25.21102,-0.000177,24.017580,-0.0078,1.473
11582.00,7.491118,25.21156,-0.000178,24.018062,-0.0079,1.473
11584.00,7.491718,25.21203,-0.000177,24.018428,-0.0078,1.473
11586.00,7.491540,25.21158,-0.000177,24.017567,-0.0078,1.473
11588.00,7.491222,25.21173,-0.000178,24.017377,-0.0078,1.473
11590.00,7.491464,25.21127,-0.000176,24.018076,-0.0078,1.472
11592.00,7.491111,25.21048,-0.000176,24.017973,-0.0078,1.472
11594.00,7.491200,25.21087,-0.000177,24.017959,-0.0078,1.472
11596.00,7.491466,25.21136,-0.000177,24.017868,-0.0079,1.473
11598.00,7.491077,25.21101,-0.000178,24.017527,-0.0078,1.473
11600.00,7.490260,25.21064,-0.000177,24.017174,-0.0078,1.473
11602.00,7.489665,25.21178,-0.000177,24.017558,-0.0078,1.472
11604.00,7.489311,25.21203,-0.000176,24.017928,-0.0078,1.473
11606.00,7.489165,25.21164,-0.000176,24.018076,-0.0078,1.473
11608.00,7.489026,25.21236,-0.000177,24.017391,-0.0078,1.473
11610.00,7.489223,25.21240,-0.000177,24.017063,-0.0078,1.473
11612.00,7.488312,25.21167,-0.000177,24.017462,-0.0078,1.472
11614.00,7.487306,25.21172,-0.000177,24.017801,-0.0079,1.472
11616.00,7.488414,25.21143,-0.000177,24.018153,-0.0078,1.472
11618.00,7.488605,25.21218,-0.000177,24.017765,-0.0078,1.473
11620.00,7.488964,25.21149,-0.000177,24.017573,-0.0079,1.473
11622.00,7.489311,25.21163,-0.000177,24.017275,-0.0078,1.472
11624.00,7.488941,25.21141,-0.000178,24.017761,-0.0078,1.473
11626.00,7.488322,25.21122,-0.000178,24.017551,-0.0078,1.473
11628.00,7.488165,25.21150,-0.000177,24.017785,-0.0078,1.473
11630.00,7.488761,25.21165,-0.000177,24.017672,-0.0078,1.473
11632.00,7.488860,25.21205,-0.000177,24.017649,-0.0078,1.472
11634.00,7.489721,25.21164,-0.000177,24.018051,-0.0078,1.473
11636.00,7.489517,25.21183,-0.000177,24.017777,-0.0078,1.473
11638.00,7.488811,25.21077,-0.000176,24.017786,-0.0079,1.473
11640.00,7.487909,25.21086,-0.000177,24.018091,-0.0079,1.473
11642.00,7.488101,25.21089,-0.000177,24.017513,-0.0078,1.473
11644.00,7.487486,25.21103,-0.000177,24.017373,-0.0078,1.473
11646.00,7.487322,25.21152,-0.000178,24.017788,-0.0079,1.473
11648.00,7.488106,25.21236,-0.000177,24.017373,-0.0079,1.473
11650.00,7.487885,25.21201,-0.000176,24.017725,-0.0079,1.473
11652.00,7.488202,25.21165,-0.000176,24.017652,-0.0078,1.474
11654.00,7.488838,25.21148,-0.000177,24.017083,-0.0078,1.473
11656.00,7.488338,25.21146,-0.000177,24.018080,-0.0078,1.473
11658.00,7.487736,25.21158,-0.000177,24.017500,-0.0078,1.472
11660.00,7.487898,25.21198,-0.000176,24.017928,-0.0078,1.472
11662.00,7.487468,25.21140,-0.000177,24.017282,-0.0078,1.473
11664.00,7.487577,25.21098,-0.000177,24.017583,-0.0078,1.473
11666.00,7.487215,25.21084,-0.000176,24.017536,-0.0078,1.473
11668.00,7.487159,25.21117,-0.000177,24.017970,-0.0078,1.474
11670.00,7.487638,25.21037,-0.000178,24.017772,-0.0078,1.473
11672.00,7.488163,25.21007,-0.000177,24.017507,-0.0078,1.473
11674.00,7.487157,25.21002,-0.000177,24.017761,-0.0078,1.473
11676.00,7.486146,25.21103,-0.000176,24.018240,-0.0078,1.473
11678.00,7.487061,25.21029,-0.000177,24.018147,-0.0078,1.473
11680.00,7.488410,25.21079,-0.000177,24.017185,-0.0078,1.473
11682.00,7.488085,25.21042,-0.000176,24.016358,-0.0078,1.472
11684.00,7.488248,25.20972,-0.000177,24.017524,-0.0079,1.473
11686.00,7.488220,25.21018,-0.000178,24.017890,-0.0079,1.473
11688.00,7.488191,25.21056,-0.000177,24.017279,-0.0079,1.473
11690.00,7.487635,25.21075,-0.000177,24.017672,-0.0078,1.473
11692.00,7.487441,25.21118,-0.000177,24.017728,-0.0078,1.473
11694.00,7.486832,25.21154,-0.000178,24.017496,-0.0079,1.473
11696.00,7.486902,25.21155,-0.000178,24.017826,-0.0079,1.473
11698.00,7.486952,25.21103,-0.000177,24.017145,-0.0079,1.473
11700.00,7.486982,25.21062,-0.000177,24.017525,-0.0079,1.473
11702.00,7.487717,25.21084,-0.000177,24.016876,-0.0079,1.473
11704.00,7.487641,25.21116,-0.000177,24.017377,-0.0078,1.473
11706.00,7.487164,25.21177,-0.000177,24.017458,-0.0078,1.473
11708.00,7.487751,25.21155,-0.000177,24.017913,-0.0078,1.473
11710.00,7.488111,25.21192,-0.000178,24.016978,-0.0079,1.474
11712.00,7.487882,25.21145,-0.000177,24.017902,-0.0079,1.474
11714.00,7.487620,25.21112,-0.000178,24.017984,-0.0079,1.473
11716.00,7.487362,25.21018,-0.000178,24.017685,-0.0079,1.473
11718.00,7.486996,25.21092,-0.000178,24.017752,-0.0078,1.473
11720.00,7.486905,25.21151,-0.000177,24.016574,-0.0078,1.473
11722.00,7.487002,25.21162,-0.000177,24.017292,-0.0078,1.473
11724.00,7.486969,25.21113,-0.000178,24.017640,-0.0078,1.473
11726.00,7.487308,25.21254,-0.000178,24.017382,-0.0078,1.473
11728.00,7.487845,25.21283,-0.000176,24.017219,-0.0078,1.473
11730.00,7.487453,25.21218,-0.000178,24.017574,-0.0079,1.473
11732.00,7.487784,25.21197,-0.000177,24.018397,-0.0078,1.473
11734.00,7.488019,25.21131,-0.000177,24.017647,-0.0078,1.474
11736.00,7.486980,25.21162,-0.000178,24.017264,-0.0079,1.474
11738.00,7.485552,25.21249,-0.000178,24.017689,-0.0079,1.473
11740.00,7.485956,25.21171,-0.000176,24.018073,-0.0079,1.474
11742.00,7.486455,25.21156,-0.000178,24.018281,-0.0078,1.474
11744.00,7.486832,25.21137,-0.000177,24.016733,-0.0079,1.473
11746.00,7.486638,25.21132,-0.000177,24.017099,-0.0079,1.473
11748.00,7.485597,25.21188,-0.000176,24.017418,-0.0079,1.473
11750.00,7.485174,25.21223,-0.000178,24.017641,-0.0079,1.473
11752.00,7.484916,25.21220,-0.000178,24.017901,-0.0078,1.474
11754.00,7.485541,25.21290,-0.000177,24.017511,-0.0078,1.474
11756.00,7.485404,25.21267,-0.000177,24.017964,-0.0078,1.473
11758.00,7.485618,25.21267,-0.000176,24.017538,-0.0078,1.473
11760.00,7.485892,25.21233,-0.000176,24.017803,-0.0078,1.473
11762.00,7.485893,25.21267,-0.000175,24.017643,-0.0078,1.474
11764.00,7.485488,25.21194,-0.000176,24.018158,-0.0078,1.474
11766.00,7.485767,25.21165,-0.000177,24.018182,-0.0078,1.474
11768.00,7.485349,25.21179,-0.000176,24.017420,-0.0078,1.473
11770.00,7.486554,25.21213,-0.000176,24.017745,-0.0078,1.473
11772.00,7.486645,25.21274,-0.000177,24.017883,-0.0078,1.474
11774.00,7.486418,25.21273,-0.000177,24.018111,-0.0079,1.474
11776.00,7.486570,25.21215,-0.000178,24.017573,-0.0078,1.473
11778.00,7.486708,25.21208,-0.000177,24.017221,-0.0079,1.474
11780.00,7.486062,25.21186,-0.000176,24.017765,-0.0079,1.473
11782.00,7.485540,25.21138,-0.000177,24.017163,-0.0079,1.474
11784.00,7.485719,25.21191,-0.000177,24.017023,-0.0078,1.473
11786.00,7.485832,25.21191,-0.000177,24.017513,-0.0078,1.473
11788.00,7.485672,25.21175,-0.000177,24.017478,-0.0078,1.473
11790.00,7.485942,25.21261,-0.000178,24.017754,-0.0078,1.473
11792.00,7.485828,25.21184,-0.000178,24.017467,-0.0078,1.474
11794.00,7.486373,25.21209,-0.000177,24.016818,-0.0078,1.474
11796.00,7.485737,25.21223,-0.000178,24.017801,-0.0078,1.474
11798.00,7.484694,25.21184,-0.000178,24.017689,-0.0079,1.474
11800.00,7.484289,25.21094,-0.000178,24.017031,-0.0078,1.473
11802.00,7.484195,25.21167,-0.000176,24.017562,-0.0078,1.473
11804.00,7.484166,25.21166,-0.000177,24.018252,-0.0078,1.473
11806.00,7.483826,25.21169,-0.000177,24.016907,-0.0078,1.474
11808.00,7.485355,25.21180,-0.000177,24.017832,-0.0078,1.473
11810.00,7.485838,25.21099,-0.000177,24.017355,-0.0079,1.474
11812.00,7.485394,25.21120,-0.000176,24.017650,-0.0079,1.474
11814.00,7.484917,25.21183,-0.000177,24.018022,-0.0078,1.474
11816.00,7.485529,25.21209,-0.000178,24.017692,-0.0079,1.473
11818.00,7.485145,25.21171,-0.000178,24.017817,-0.0079,1.474
11820.00,7.484981,25.21163,-0.000178,24.017197,-0.0079,1.473
11822.00,7.485809,25.21324,-0.000177,24.017641,-0.0079,1.473
11824.00,7.486256,25.21288,-0.000177,24.017580,-0.0079,1.474
11826.00,7.486161,25.21300,-0.000178,24.017206,-0.0079,1.474
11828.00,7.485792,25.21334,-0.000176,24.017286,-0.0078,1.474
11830.00,7.484745,25.21309,-0.000177,24.017748,-0.0078,1.473
11832.00,7.485027,25.21282,-0.000177,24.017391,-0.0078,1.473
11834.00,7.486702,25.21275,-0.000176,24.017669,-0.0078,1.473
11836.00,7.487005,25.21152,-0.000177,24.017304,-0.0078,1.474
11838.00,7.487262,25.21195,-0.000177,24.017279,-0.0079,1.474
11840.00,7.486719,25.21171,-0.000178,24.017469,-0.0079,1.474
11842.00,7.487054,25.21137,-0.000178,24.017565,-0.0079,1.474
11844.00,7.486642,25.21143,-0.000177,24.017515,-0.0079,1.473
11846.00,7.486616,25.21172,-0.000176,24.017500,-0.0078,1.474
11848.00,7.486007,25.21118,-0.000177,24.017796,-0.0079,1.474
11850.00,7.486442,25.21122,-0.000177,24.017386,-0.0079,1.473
11852.00,7.486408,25.21080,-0.000176,24.018046,-0.0078,1.474
11854.00,7.487003,25.21141,-0.000177,24.017166,-0.0079,1.474
11856.00,7.488033,25.21166,-0.000175,24.017188,-0.0079,1.474
11858.00,7.488085,25.21092,-0.000176,24.017738,-0.0078,1.474
11860.00,7.486908,25.21152,-0.000177,24.017531,-0.0079,1.474
11862.00,7.486252,25.21283,-0.000177,24.017830,-0.0078,1.474
11864.00,7.486678,25.21181,-0.000177,24.017788,-0.0078,1.474
11866.00,7.486507,25.21151,-0.000176,24.017739,-0.0078,1.473
11868.00,7.486736,25.21175,-0.000176,24.017489,-0.0078,1.473
11870.00,7.486128,25.21244,-0.000177,24.017386,-0.0079,1.474
11872.00,7.485754,25.21175,-0.000177,24.017844,-0.0079,1.474
11874.00,7.485489,25.21139,-0.000177,24.017935,-0.0079,1.474
11876.00,7.484880,25.21184,-0.000177,24.017777,-0.0079,1.474
11878.00,7.485840,25.21319,-0.000177,24.017273,-0.0079,1.473
11880.00,7.485557,25.21303,-0.000178,24.017750,-0.0078,1.474
11882.00,7.485288,25.21241,-0.000177,24.017391,-0.0078,1.474
11884.00,7.485339,25.21211,-0.000177,24.017602,-0.0079,1.474
11886.00,7.485022,25.21237,-0.000177,24.018238,-0.0078,1.474
11888.00,7.485291,25.21250,-0.000177,24.017544,-0.0079,1.473
11890.00,7.484998,25.21209,-0.000177,24.018046,-0.0079,1.474
11892.00,7.484355,25.21275,-0.000176,24.017471,-0.0078,1.473
11894.00,7.484928,25.21273,-0.000177,24.017785,-0.0079,1.474
11896.00,7.485598,25.21278,-0.000176,24.017944,-0.0078,1.474
11898.00,7.484959,25.21246,-0.000177,24.017495,-0.0078,1.474
11900.00,7.485276,25.21138,-0.000177,24.017306,-0.0078,1.474
11902.00,7.484839,25.21171,-0.000177,24.017330,-0.0078,1.474
11904.00,7.484728,25.21223,-0.000176,24.017904,-0.0078,1.473
11906.00,7.484668,25.21211,-0.000176,24.017420,-0.0078,1.474
11908.00,7.485206,25.21195,-0.000176,24.017486,-0.0078,1.473
11910.00,7.485184,25.21219,-0.000176,24.017886,-0.0078,1.474
11912.00,7.484905,25.21167,-0.000177,24.018185,-0.0078,1.474
11914.00,7.485335,25.21232,-0.000177,24.017669,-0.0078,1.474
11916.00,7.485433,25.21269,-0.000177,24.017547,-0.0078,1.474
11918.00,7.485719,25.21256,-0.000176,24.018218,-0.0078,1.475
11920.00,7.485365,25.21190,-0.000177,24.017431,-0.0078,1.474
11922.00,7.485003,25.21211,-0.000177,24.018376,-0.0078,1.473
11924.00,7.485469,25.21284,-0.000175,24.018238,-0.0078,1.473
11926.00,7.485661,25.21173,-0.000176,24.017750,-0.0078,1.474
11928.00,7.485472,25.21240,-0.000176,24.018167,-0.0078,1.474
11930.00,7.484981,25.21226,-0.000176,24.018173,-0.0078,1.474
11932.00,7.485327,25.21233,-0.000177,24.017810,-0.0078,1.473
11934.00,7.486040,25.21211,-0.000177,24.017785,-0.0078,1.474
11936.00,7.485754,25.21193,-0.000177,24.017123,-0.0078,1.474
11938.00,7.485401,25.21167,-0.000177,24.018816,-0.0078,1.474
11940.00,7.485558,25.21154,-0.000176,24.018164,-0.0078,1.473
11942.00,7.486102,25.21104,-0.000176,24.017734,-0.0078,1.473
11944.00,7.485891,25.21093,-0.000176,24.017979,-0.0078,1.474
11946.00,7.485222,25.21101,-0.000176,24.018058,-0.0078,1.474
11948.00,7.485449,25.21151,-0.000176,24.017786,-0.0078,1.474
11950.00,7.485596,25.21120,-0.000176,24.017750,-0.0078,1.473
11952.00,7.485535,25.21145,-0.000176,24.018305,-0.0078,1.474
11954.00,7.485560,25.21204,-0.000176,24.018122,-0.0078,1.474
11956.00,7.485285,25.21225,-0.000176,24.018350,-0.0078,1.474
11958.00,7.484353,25.21210,-0.000176,24.018033,-0.0078,1.474
11960.00,7.483829,25.21119,-0.000177,24.017738,-0.0078,1.475
11962.00,7.485329,25.21199,-0.000177,24.017705,-0.0078,1.473
11964.00,7.485754,25.21172,-0.000176,24.017360,-0.0078,1.473
11966.00,7.485087,25.21128,-0.000175,24.018006,-0.0078,1.474
11968.00,7.485481,25.21239,-0.000176,24.017814,-0.0078,1.474
11970.00,7.485478,25.21228,-0.000177,24.017919,-0.0078,1.474
11972.00,7.486318,25.21154,-0.000176,24.017966,-0.0078,1.473
11974.00,7.486345,25.21154,-0.000175,24.017913,-0.0078,1.474
11976.00,7.485905,25.21184,-0.000175,24.018200,-0.0078,1.474
11978.00,7.485763,25.21200,-0.000177,24.017792,-0.0078,1.474
11980.00,7.485317,25.21276,-0.000177,24.017534,-0.0078,1.474
11982.00,7.485292,25.21187,-0.000177,24.018020,-0.0079,1.474
11984.00,7.485622,25.21141,-0.000176,24.018600,-0.0078,1.474
11986.00,7.485033,25.21147,-0.000176,24.016971,-0.0078,1.474
11988.00,7.484424,25.21193,-0.000176,24.017275,-0.0078,1.474
11990.00,7.485240,25.21163,-0.000177,24.017944,-0.0078,1.474
11992.00,7.485872,25.21117,-0.000176,24.017377,-0.0078,1.474
11994.00,7.485486,25.21206,-0.000177,24.017609,-0.0078,1.474
11996.00,7.485243,25.21199,-0.000176,24.017433,-0.0078,1.474
11998.00,7.485455,25.21186,-0.000178,24.018218,-0.0078,1.474
12000.00,7.485763,25.21240,-0.000176,24.017854,-0.0078,1.474
12002.00,7.485179,25.21126,-0.000177,24.018093,-0.0079,1.474
12004.00,7.485136,25.21192,-0.000177,24.017364,-0.0078,1.474
@20,12.0000,24.0
12006.00,7.484970,25.21165,-0.000177,24.017640,-0.0078,1.474
12008.00,7.478315,25.21156,-0.000177,24.018102,-0.0078,1.474
12010.00,7.465487,25.21215,-0.000176,24.017426,-0.0079,1.473
12012.00,7.449672,25.21202,-0.000176,24.017047,-0.0079,1.473
12014.00,7.435122,25.21151,-0.000175,24.017739,-0.0079,1.473
12016.00,7.425841,25.21156,-0.000175,24.017312,-0.0078,1.473
12018.00,7.420281,25.21166,-0.000177,24.017529,-0.0078,1.473
12020.00,7.416389,25.21159,-0.000176,24.017852,-0.0078,1.475
12022.00,7.413223,25.21178,-0.000177,24.017810,-0.0078,1.475
12024.00,7.408757,25.21105,-0.000178,24.017469,-0.0078,1.474
12026.00,7.404104,25.21124,-0.000177,24.017879,-0.0078,1.474
12028.00,7.400541,25.21108,-0.000176,24.017397,-0.0078,1.475
12030.00,7.398209,25.21082,-0.000178,24.017750,-0.0078,1.475
12032.00,7.401738,25.21033,-0.000177,24.017337,-0.0079,1.475
12034.00,7.411631,25.21054,-0.000177,24.017895,-0.0078,1.475
12036.00,7.425247,25.21122,-0.000178,24.018000,-0.0078,1.476
12038.00,7.437152,25.21175,-0.000180,24.017573,-0.0078,1.475
12040.00,7.444620,25.21193,-0.000178,24.017364,-0.0078,1.475
12042.00,7.447723,25.21231,-0.000177,24.018249,-0.0078,1.474
12044.00,7.448997,25.21281,-0.000176,24.016978,-0.0078,1.474
12046.00,7.450091,25.21228,-0.000175,24.017357,-0.0078,1.473
12048.00,7.451923,25.21220,-0.000175,24.017866,-0.0078,1.473
12050.00,7.454760,25.21190,-0.000176,24.017342,-0.0078,1.473
12052.00,7.457506,25.21173,-0.000177,24.018042,-0.0078,1.473
12054.00,7.459883,25.21229,-0.000176,24.017971,-0.0078,1.473
12056.00,7.461903,25.21149,-0.000175,24.017801,-0.0078,1.473
12058.00,7.462819,25.21183,-0.000177,24.017446,-0.0078,1.473
12060.00,7.464074,25.21204,-0.000177,24.017634,-0.0078,1.473
12062.00,7.465574,25.21292,-0.000177,24.017768,-0.0078,1.474
12064.00,7.467413,25.21257,-0.000177,24.017341,-0.0078,1.473
12066.00,7.469353,25.21280,-0.000176,24.017942,-0.0078,1.473
12068.00,7.471083,25.21279,-0.000177,24.017328,-0.0078,1.473
12070.00,7.471327,25.21164,-0.000177,24.017415,-0.0078,1.472
12072.00,7.473638,25.21126,-0.000176,24.017660,-0.0078,1.473
12074.00,7.475186,25.21133,-0.000177,24.017409,-0.0078,1.474
12076.00,7.476853,25.21246,-0.000177,24.018220,-0.0079,1.473
12078.00,7.479393,25.21239,-0.000177,24.017658,-0.0078,1.473
12080.00,7.480959,25.21241,-0.000177,24.017765,-0.0078,1.473
12082.00,7.481889,25.21230,-0.000176,24.017964,-0.0078,1.473
12084.00,7.483241,25.21200,-0.000177,24.017799,-0.0079,1.473
12086.00,7.483934,25.21103,-0.000177,24.018069,-0.0079,1.474
12088.00,7.484833,25.21124,-0.000176,24.017266,-0.0078,1.473
12090.00,7.485350,25.21210,-0.000177,24.017527,-0.0078,1.473
12092.00,7.485936,25.21176,-0.000177,24.017534,-0.0079,1.473
12094.00,7.485984,25.21146,-0.000178,24.017157,-0.0079,1.474
12096.00,7.485462,25.21159,-0.000178,24.017362,-0.0079,1.474
12098.00,7.485079,25.21285,-0.000178,24.017663,-0.0078,1.473
12100.00,7.485371,25.21298,-0.000178,24.017893,-0.0079,1.473
12102.00,7.483965,25.21232,-0.000176,24.017431,-0.0078,1.473
12104.00,7.484160,25.21251,-0.000177,24.017848,-0.0078,1.473
12106.00,7.484160,25.21197,-0.000177,24.017438,-0.0078,1.474
12108.00,7.484815,25.21232,-0.000177,24.017594,-0.0079,1.474
12110.00,7.485575,25.21250,-0.000178,24.017232,-0.0079,1.473
12112.00,7.486884,25.21234,-0.000176,24.017712,-0.0078,1.473
12114.00,7.486897,25.21133,-0.000177,24.017525,-0.0078,1.473
12116.00,7.487661,25.21107,-0.000176,24.017761,-0.0079,1.473
12118.00,7.488930,25.21095,-0.000177,24.017569,-0.0079,1.473
12120.00,7.489797,25.21147,-0.000177,24.017964,-0.0079,1.473
12122.00,7.489533,25.21206,-0.000177,24.017215,-0.0078,1.473
12124.00,7.489718,25.21199,-0.000178,24.017304,-0.0078,1.474
12126.00,7.489469,25.21209,-0.000177,24.016904,-0.0078,1.474
12128.00,7.489344,25.21184,-0.000177,24.016864,-0.0078,1.474
12130.00,7.490194,25.21202,-0.000179,24.017161,-0.0079,1.474
12132.00,7.490163,25.21277,-0.000176,24.017602,-0.0078,1.474
12134.00,7.490298,25.21247,-0.000178,24.017105,-0.0078,1.474
12136.00,7.490293,25.21228,-0.000178,24.016936,-0.0078,1.474
12138.00,7.490548,25.21184,-0.000178,24.017224,-0.0079,1.473
12140.00,7.490348,25.21216,-0.000178,24.017362,-0.0078,1.473
12142.00,7.490264,25.21224,-0.000177,24.017542,-0.0078,1.473
12144.00,7.490260,25.21193,-0.000177,24.017912,-0.0079,1.473
12146.00,7.491004,25.21249,-0.000176,24.017810,-0.0079,1.473
12148.00,7.490995,25.21235,-0.000177,24.017203,-0.0079,1.474
12150.00,7.490328,25.21267,-0.000178,24.016697,-0.0079,1.473
12152.00,7.490066,25.21177,-0.000179,24.017308,-0.0078,1.474
12154.00,7.490705,25.21211,-0.000177,24.017306,-0.0079,1.474
12156.00,7.490547,25.21188,-0.000177,24.017371,-0.0079,1.474
12158.00,7.489819,25.21259,-0.000177,24.017567,-0.0078,1.473
12160.00,7.489911,25.21245,-0.000176,24.017699,-0.0078,1.473
12162.00,7.490968,25.21212,-0.000177,24.017531,-0.0079,1.474
12164.00,7.491773,25.21241,-0.000178,24.017701,-0.0079,1.474
12166.00,7.491383,25.21210,-0.000177,24.017402,-0.0079,1.474
12168.00,7.490576,25.21200,-0.000177,24.017964,-0.0078,1.473
12170.00,7.490849,25.21210,-0.000177,24.017788,-0.0078,1.473
12172.00,7.491669,25.21171,-0.000177,24.018066,-0.0078,1.473
12174.00,7.491720,25.21138,-0.000178,24.017930,-0.0078,1.473
12176.00,7.491566,25.21191,-0.000177,24.017489,-0.0078,1.474
12178.00,7.491120,25.21218,-0.000178,24.017478,-0.0078,1.474
12180.00,7.491050,25.21273,-0.000179,24.017467,-0.0079,1.474
12182.00,7.490779,25.21264,-0.000178,24.017748,-0.0078,1.474
12184.00,7.489813,25.21265,-0.000177,24.018115,-0.0078,1.474
12186.00,7.489565,25.21282,-0.000178,24.017426,-0.0079,1.474
12188.00,7.489697,25.21223,-0.000177,24.017750,-0.0078,1.474
12190.00,7.489543,25.21261,-0.000178,24.017712,-0.0078,1.473
12192.00,7.488933,25.21270,-0.000177,24.017366,-0.0078,1.473
12194.00,7.489634,25.21156,-0.000177,24.017632,-0.0079,1.473
12196.00,7.490175,25.21190,-0.000177,24.017719,-0.0078,1.474
12198.00,7.490507,25.21218,-0.000178,24.017415,-0.0078,1.474
12200.00,7.489308,25.21215,-0.000177,24.018310,-0.0079,1.474
12202.00,7.488259,25.21135,-0.000178,24.017716,-0.0078,1.473
12204.00,7.488890,25.21117,-0.000178,24.017228,-0.0078,1.473
12206.00,7.488829,25.21099,-0.000176,24.017578,-0.0078,1.474
12208.00,7.487949,25.21117,-0.000176,24.017612,-0.0078,1.474
12210.00,7.488332,25.21179,-0.000176,24.017591,-0.0078,1.473
12212.00,7.488644,25.21119,-0.000176,24.017199,-0.0078,1.474
12214.00,7.488693,25.21200,-0.000176,24.017899,-0.0078,1.473
12216.00,7.489340,25.21212,-0.000177,24.017215,-0.0079,1.474
12218.00,7.489126,25.21155,-0.000178,24.017029,-0.0078,1.473
12220.00,7.488527,25.21144,-0.000177,24.017163,-0.0078,1.474
12222.00,7.488648,25.21163,-0.000178,24.017147,-0.0079,1.474
12224.00,7.488401,25.21133,-0.000177,24.017243,-0.0078,1.474
12226.00,7.488193,25.21104,-0.000177,24.017634,-0.0078,1.474
12228.00,7.488258,25.21048,-0.000177,24.017299,-0.0078,1.474
12230.00,7.487611,25.21007,-0.000177,24.016735,-0.0079,1.474
12232.00,7.486858,25.21068,-0.000177,24.017556,-0.0079,1.474
12234.00,7.486960,25.21028,-0.000178,24.017257,-0.0078,1.474
12236.00,7.487796,25.21061,-0.000177,24.017772,-0.0079,1.473
12238.00,7.487320,25.21051,-0.000176,24.016965,-0.0078,1.473
12240.00,7.487625,25.21101,-0.000176,24.017464,-0.0078,1.474
12242.00,7.488078,25.21071,-0.000176,24.017977,-0.0079,1.474
12244.00,7.487470,25.21125,-0.000176,24.017661,-0.0079,1.474
12246.00,7.488818,25.21131,-0.000176,24.017634,-0.0078,1.473
12248.00,7.488299,25.21200,-0.000176,24.017643,-0.0078,1.474
12250.00,7.488247,25.21249,-0.000176,24.017937,-0.0078,1.474
12252.00,7.488066,25.21220,-0.000177,24.017304,-0.0078,1.474
12254.00,7.486951,25.21229,-0.000177,24.017505,-0.0078,1.474
12256.00,7.486841,25.21144,-0.000177,24.017814,-0.0078,1.473
12258.00,7.486356,25.21218,-0.000176,24.018356,-0.0078,1.473
12260.00,7.486479,25.21233,-0.000176,24.018497,-0.0078,1.473
12262.00,7.486760,25.21190,-0.000177,24.017529,-0.0078,1.474
12264.00,7.487629,25.21081,-0.000177,24.017326,-0.0078,1.474
12266.00,7.487612,25.21151,-0.000178,24.018254,-0.0078,1.473
12268.00,7.486723,25.21214,-0.000177,24.018330,-0.0078,1.473
12270.00,7.486006,25.21195,-0.000176,24.017578,-0.0078,1.474
12272.00,7.485752,25.21137,-0.000176,24.018541,-0.0079,1.474
12274.00,7.486526,25.21154,-0.000177,24.017964,-0.0078,1.474
12276.00,7.486299,25.21185,-0.000176,24.017765,-0.0078,1.473
12278.00,7.486213,25.21220,-0.000176,24.018162,-0.0078,1.474
12280.00,7.486463,25.21258,-0.000176,24.017331,-0.0078,1.474
12282.00,7.486646,25.21200,-0.000177,24.017277,-0.0078,1.474
12284.00,7.487201,25.21224,-0.000176,24.017618,-0.0078,1.473
12286.00,7.487109,25.21140,-0.000176,24.017679,-0.0079,1.474
12288.00,7.486597,25.21221,-0.000177,24.017743,-0.0078,1.474
12290.00,7.486362,25.21220,-0.000176,24.018093,-0.0078,1.474
12292.00,7.486156,25.21192,-0.000176,24.018105,-0.0078,1.473
12294.00,7.486571,25.21241,-0.000176,24.017786,-0.0078,1.473
12296.00,7.486426,25.21192,-0.000177,24.017502,-0.0078,1.474
12298.00,7.486216,25.21218,-0.000177,24.017493,-0.0079,1.474
12300.00,7.485438,25.21240,-0.000177,24.017883,-0.0078,1.473
12302.00,7.484973,25.21189,-0.000177,24.017908,-0.0078,1.473
12304.00,7.484522,25.21256,-0.000178,24.017843,-0.0078,1.474
12306.00,7.484510,25.21227,-0.000177,24.017620,-0.0079,1.474
12308.00,7.485612,25.21223,-0.000177,24.017395,-0.0079,1.474
12310.00,7.485642,25.21187,-0.000177,24.017844,-0.0079,1.473
12312.00,7.485043,25.21238,-0.000176,24.018111,-0.0078,1.473
12314.00,7.485245,25.21303,-0.000177,24.017444,-0.0078,1.474
12316.00,7.484972,25.21250,-0.000179,24.017495,-0.0079,1.473
12318.00,7.484868,25.21269,-0.000178,24.017942,-0.0079,1.474
12320.00,7.485846,25.21282,-0.000176,24.017979,-0.0079,1.474
12322.00,7.486481,25.21253,-0.000176,24.017487,-0.0078,1.474
12324.00,7.486604,25.21263,-0.000177,24.018145,-0.0078,1.474
12326.00,7.486363,25.21272,-0.000176,24.017489,-0.0078,1.474
12328.00,7.486084,25.21302,-0.000177,24.016980,-0.0079,1.474
12330.00,7.485417,25.21272,-0.000177,24.017736,-0.0079,1.474
12332.00,7.484891,25.21275,-0.000177,24.017641,-0.0079,1.474
12334.00,7.484934,25.21301,-0.000177,24.017462,-0.0078,1.473
12336.00,7.485139,25.21284,-0.000177,24.017926,-0.0078,1.473
12338.00,7.485161,25.21193,-0.000177,24.017542,-0.0079,1.474
12340.00,7.485396,25.21225,-0.000178,24.017348,-0.0078,1.474
12342.00,7.486062,25.21273,-0.000178,24.017883,-0.0079,1.474
12344.00,7.486615,25.21192,-0.000177,24.017174,-0.0079,1.473
12346.00,7.486165,25.21165,-0.000177,24.017351,-0.0078,1.474
12348.00,7.485533,25.21133,-0.000177,24.017815,-0.0079,1.474
12350.00,7.484952,25.21197,-0.000178,24.018122,-0.0079,1.474
12352.00,7.484689,25.21165,-0.000178,24.017678,-0.0078,1.474
12354.00,7.485600,25.21170,-0.000178,24.017422,-0.0079,1.474
12356.00,7.485783,25.21223,-0.000178,24.017544,-0.0079,1.474
12358.00,7.485760,25.21168,-0.000177,24.017375,-0.0079,1.474
12360.00,7.485302,25.21163,-0.000177,24.017444,-0.0079,1.474
12362.00,7.485995,25.21156,-0.000178,24.017855,-0.0079,1.474
12364.00,7.486599,25.21199,-0.000177,24.018002,-0.0078,1.474
12366.00,7.485884,25.21179,-0.000178,24.018111,-0.0078,1.474
12368.00,7.485369,25.21152,-0.000177,24.017282,-0.0079,1.474
12370.00,7.485544,25.21109,-0.000177,24.017868,-0.0078,1.473
12372.00,7.485687,25.21198,-0.000177,24.018060,-0.0078,1.474
12374.00,7.485151,25.21217,-0.000177,24.017585,-0.0078,1.474
12376.00,7.484749,25.21189,-0.000179,24.017560,-0.0078,1.474
12378.00,7.484624,25.21187,-0.000178,24.017852,-0.0079,1.474
12380.00,7.484731,25.21204,-0.000178,24.017533,-0.0078,1.473
12382.00,7.485595,25.21223,-0.000178,24.017451,-0.0078,1.474
12384.00,7.485378,25.21215,-0.000176,24.017553,-0.0078,1.474
12386.00,7.484935,25.21195,-0.000177,24.018234,-0.0078,1.474
12388.00,7.485217,25.21208,-0.000177,24.017462,-0.0078,1.474
12390.00,7.485377,25.21180,-0.000178,24.017221,-0.0078,1.475
12392.00,7.485611,25.21142,-0.000177,24.017944,-0.0078,1.474
12394.00,7.484870,25.21204,-0.000177,24.018200,-0.0078,1.474
12396.00,7.485442,25.21219,-0.000177,24.017647,-0.0078,1.474
12398.00,7.485022,25.21185,-0.000177,24.017424,-0.0078,1.474
12400.00,7.484782,25.21241,-0.000177,24.017598,-0.0079,1.474
12402.00,7.484642,25.21220,-0.000177,24.017480,-0.0078,1.474
12404.00,7.484662,25.21199,-0.000177,24.017839,-0.0079,1.474
12406.00,7.484323,25.21098,-0.000176,24.017440,-0.0079,1.474
12408.00,7.484664,25.21078,-0.000177,24.017502,-0.0079,1.475
12410.00,7.485104,25.21147,-0.000177,24.017500,-0.0079,1.474
12412.00,7.484684,25.21205,-0.000177,24.017544,-0.0078,1.474
12414.00,7.484002,25.21141,-0.000177,24.018075,-0.0079,1.474
12416.00,7.484273,25.21090,-0.000178,24.017447,-0.0079,1.474
12418.00,7.484400,25.21137,-0.000176,24.017404,-0.0078,1.474
12420.00,7.484661,25.21129,-0.000177,24.018078,-0.0078,1.474
12422.00,7.484069,25.21090,-0.000176,24.017547,-0.0078,1.473
12424.00,7.483927,25.21152,-0.000176,24.017143,-0.0078,1.474
12426.00,7.483903,25.21000,-0.000177,24.017796,-0.0079,1.475
12428.00,7.484518,25.21055,-0.000178,24.017636,-0.0078,1.474
12430.00,7.485268,25.21107,-0.000177,24.017246,-0.0078,1.474
12432.00,7.485500,25.21107,-0.000176,24.017794,-0.0078,1.474
12434.00,7.484969,25.21132,-0.000177,24.018738,-0.0079,1.474
12436.00,7.484504,25.21166,-0.000178,24.017826,-0.0079,1.474
12438.00,7.484481,25.21135,-0.000177,24.017770,-0.0079,1.474
12440.00,7.483533,25.21199,-0.000176,24.018051,-0.0079,1.474
12442.00,7.483794,25.21150,-0.000177,24.017767,-0.0079,1.474
12444.00,7.484769,25.21150,-0.000177,24.018084,-0.0078,1.474
12446.00,7.484293,25.21203,-0.000178,24.017919,-0.0078,1.474
12448.00,7.484342,25.21294,-0.000177,24.017353,-0.0078,1.474
12450.00,7.484155,25.21235,-0.000177,24.017301,-0.0079,1.474
12452.00,7.484776,25.21193,-0.000177,24.017986,-0.0078,1.474
12454.00,7.485163,25.21150,-0.000176,24.018312,-0.0078,1.474
12456.00,7.485242,25.21169,-0.000177,24.018022,-0.0079,1.474
12458.00,7.485045,25.21126,-0.000177,24.017643,-0.0079,1.474
12460.00,7.483976,25.21079,-0.000178,24.017484,-0.0078,1.474
12462.00,7.483207,25.21155,-0.000177,24.017290,-0.0078,1.474
12464.00,7.484134,25.21100,-0.000177,24.017359,-0.0078,1.474
12466.00,7.485015,25.21071,-0.000178,24.017837,-0.0078,1.474
12468.00,7.485017,25.21076,-0.000177,24.017741,-0.0079,1.474
12470.00,7.484682,25.21176,-0.000177,24.016949,-0.0079,1.474
12472.00,7.484194,25.21133,-0.000176,24.017759,-0.0079,1.475
12474.00,7.484445,25.21206,-0.000178,24.017272,-0.0079,1.474
12476.00,7.484248,25.21233,-0.000177,24.017413,-0.0079,1.474
12478.00,7.484030,25.21237,-0.000177,24.017094,-0.0079,1.474
12480.00,7.483508,25.21223,-0.000178,24.017498,-0.0079,1.474
12482.00,7.483825,25.21162,-0.000177,24.017536,-0.0079,1.474
12484.00,7.483881,25.21262,-0.000177,24.017333,-0.0079,1.474
12486.00,7.483892,25.21244,-0.000177,24.016905,-0.0078,1.474
12488.00,7.484483,25.21210,-0.000178,24.017012,-0.0079,1.474
12490.00,7.483948,25.21205,-0.000178,24.017040,-0.0078,1.475
12492.00,7.483943,25.21079,-0.000177,24.017565,-0.0078,1.473
12494.00,7.483906,25.21142,-0.000177,24.017917,-0.0078,1.474
12496.00,7.483900,25.21269,-0.000178,24.017511,-0.0078,1.475
12498.00,7.483820,25.21324,-0.000178,24.017621,-0.0078,1.474
12500.00,7.484106,25.21298,-0.000178,24.018459,-0.0078,1.475
12502.00,7.483884,25.21379,-0.000178,24.017685,-0.0079,1.474
12504.00,7.483886,25.21388,-0.000178,24.017302,-0.0079,1.473
12506.00,7.484553,25.21420,-0.000176,24.018055,-0.0079,1.475
12508.00,7.485121,25.21434,-0.000177,24.017719,-0.0079,1.474
12510.00,7.484647,25.21374,-0.000176,24.017638,-0.0078,1.474
12512.00,7.484487,25.21401,-0.000176,24.017803,-0.0078,1.475
12514.00,7.484558,25.21431,-0.000177,24.017023,-0.0078,1.474
12516.00,7.484764,25.21448,-0.000177,24.016938,-0.0079,1.475
12518.00,7.484781,25.21428,-0.000178,24.017698,-0.0079,1.475
12520.00,7.484582,25.21398,-0.000177,24.017825,-0.0078,1.474
12522.00,7.484514,25.21353,-0.000178,24.018038,-0.0078,1.474
12524.00,7.484700,25.21350,-0.000177,24.017496,-0.0078,1.474
12526.00,7.483783,25.21277,-0.000177,24.017234,-0.0078,1.474
12528.00,7.483811,25.21284,-0.000178,24.017201,-0.0078,1.475
12530.00,7.483429,25.21293,-0.000178,24.018156,-0.0078,1.475
12532.00,7.483845,25.21329,-0.000177,24.017415,-0.0079,1.474
12534.00,7.484200,25.21303,-0.000177,24.017194,-0.0078,1.474
12536.00,7.483804,25.21210,-0.000176,24.017437,-0.0079,1.474
12538.00,7.484120,25.21206,-0.000178,24.017360,-0.0078,1.474
12540.00,7.484703,25.21168,-0.000177,24.017235,-0.0079,1.475
12542.00,7.485252,25.21207,-0.000177,24.017732,-0.0078,1.474
12544.00,7.485832,25.21218,-0.000178,24.017966,-0.0078,1.475
12546.00,7.485965,25.21245,-0.000177,24.017609,-0.0079,1.475
12548.00,7.485734,25.21226,-0.000178,24.017643,-0.0079,1.474
12550.00,7.485031,25.21243,-0.000177,24.017819,-0.0079,1.474
12552.00,7.485038,25.21271,-0.000177,24.016840,-0.0079,1.474
12554.00,7.485472,25.21221,-0.000177,24.017116,-0.0079,1.474
12556.00,7.485547,25.21304,-0.000176,24.017665,-0.0078,1.475
12558.00,7.484634,25.21313,-0.000178,24.017533,-0.0078,1.475
12560.00,7.485566,25.21155,-0.000177,24.017241,-0.0078,1.474
12562.00,7.486312,25.21154,-0.000176,24.018151,-0.0078,1.475
12564.00,7.485060,25.21259,-0.000178,24.017440,-0.0079,1.475
12566.00,7.484764,25.21233,-0.000176,24.018388,-0.0078,1.474
12568.00,7.485358,25.21252,-0.000177,24.018004,-0.0079,1.474
12570.00,7.485499,25.21274,-0.000176,24.017221,-0.0079,1.474
12572.00,7.485027,25.21157,-0.000176,24.017534,-0.0078,1.474
12574.00,7.484393,25.21127,-0.000177,24.016791,-0.0078,1.475
12576.00,7.484744,25.21160,-0.000178,24.017230,-0.0078,1.474
12578.00,7.484335,25.21161,-0.000177,24.017893,-0.0078,1.474
12580.00,7.484050,25.21217,-0.000177,24.017723,-0.0079,1.474
12582.00,7.483714,25.21253,-0.000177,24.017045,-0.0078,1.474
12584.00,7.485343,25.21128,-0.000179,24.016974,-0.0078,1.474
12586.00,7.485467,25.21154,-0.000178,24.017868,-0.0078,1.474
12588.00,7.485272,25.21144,-0.000178,24.017031,-0.0079,1.475
12590.00,7.484511,25.21111,-0.000178,24.018080,-0.0079,1.475
12592.00,7.484108,25.21122,-0.000179,24.018028,-0.0078,1.475
12594.00,7.484186,25.21123,-0.000178,24.017524,-0.0078,1.474
12596.00,7.484467,25.21127,-0.000178,24.018296,-0.0079,1.474
12598.00,7.484019,25.21283,-0.000177,24.017975,-0.0079,1.474
12600.00,7.484128,25.21288,-0.000177,24.017150,-0.0079,1.474
12602.00,7.484657,25.21237,-0.000177,24.017411,-0.0078,1.474
12604.00,7.484407,25.21285,-0.000178,24.017250,-0.0078,1.475
@21,12.0000,24.0
12606.00,7.483754,25.21249,-0.000177,24.017449,-0.0078,1.475
12608.00,7.477699,25.21215,-0.000177,24.017955,-0.0078,1.474
12610.00,7.466359,25.21306,-0.000176,24.018202,-0.0078,1.474
12612.00,7.451498,25.21265,-0.000176,24.018131,-0.0078,1.473
12614.00,7.437234,25.21252,-0.000177,24.017689,-0.0078,1.473
12616.00,7.427099,25.21321,-0.000176,24.017663,-0.0078,1.474
12618.00,7.420616,25.21162,-0.000177,24.017667,-0.0079,1.475
12620.00,7.416572,25.21215,-0.000177,24.017585,-0.0079,1.475
12622.00,7.412545,25.21307,-0.000178,24.017105,-0.0078,1.475
12624.00,7.409312,25.21316,-0.000178,24.017328,-0.0078,1.475
12626.00,7.406202,25.21330,-0.000178,24.017527,-0.0078,1.475
12628.00,7.402511,25.21310,-0.000178,24.017446,-0.0079,1.475
12630.00,7.399797,25.21312,-0.000178,24.017629,-0.0078,1.475
12632.00,7.403135,25.21390,-0.000178,24.017464,-0.0078,1.475
12634.00,7.414107,25.21332,-0.000177,24.017650,-0.0079,1.476
12636.00,7.426838,25.21260,-0.000178,24.017355,-0.0078,1.476
12638.00,7.439235,25.21278,-0.000180,24.017306,-0.0078,1.475
12640.00,7.446308,25.21237,-0.000177,24.016904,-0.0078,1.475
12642.00,7.448635,25.21331,-0.000176,24.017643,-0.0078,1.474
12644.00,7.450553,25.21363,-0.000176,24.017774,-0.0078,1.474
12646.00,7.452367,25.21333,-0.000176,24.017524,-0.0078,1.473
12648.00,7.454304,25.21264,-0.000176,24.017259,-0.0079,1.474
12650.00,7.457352,25.21264,-0.000175,24.017370,-0.0079,1.474
12652.00,7.459251,25.21322,-0.000177,24.017634,-0.0078,1.474
12654.00,7.460874,25.21279,-0.000176,24.017971,-0.0078,1.474
12656.00,7.463313,25.21159,-0.000176,24.017560,-0.0079,1.474
12658.00,7.464662,25.21236,-0.000176,24.017440,-0.0079,1.474
12660.00,7.465546,25.21190,-0.000176,24.017188,-0.0078,1.473
12662.00,7.466569,25.21178,-0.000176,24.017832,-0.0078,1.474
12664.00,7.467585,25.21232,-0.000176,24.017654,-0.0078,1.474
12666.00,7.468494,25.21274,-0.000177,24.017587,-0.0078,1.473
12668.00,7.469755,25.21205,-0.000176,24.017674,-0.0078,1.474
12670.00,7.471314,25.21160,-0.000176,24.017658,-0.0078,1.474
12672.00,7.473660,25.21200,-0.000177,24.018069,-0.0078,1.473
12674.00,7.475482,25.21241,-0.000177,24.017393,-0.0078,1.474
12676.00,7.477870,25.21231,-0.000177,24.017487,-0.0078,1.474
12678.00,7.478748,25.21173,-0.000177,24.017426,-0.0079,1.474
12680.00,7.480087,25.21230,-0.000176,24.017855,-0.0079,1.474
12682.00,7.480899,25.21187,-0.000176,24.017428,-0.0079,1.473
12684.00,7.482383,25.21179,-0.000176,24.017393,-0.0079,1.473
12686.00,7.483083,25.21182,-0.000177,24.017212,-0.0078,1.474
12688.00,7.483832,25.21204,-0.000177,24.017701,-0.0078,1.474
12690.00,7.483484,25.21189,-0.000177,24.017919,-0.0078,1.473
12692.00,7.485056,25.21144,-0.000176,24.017578,-0.0078,1.473
12694.00,7.484844,25.21098,-0.000176,24.017964,-0.0079,1.473
12696.00,7.484585,25.21130,-0.000176,24.017968,-0.0079,1.473
12698.00,7.484644,25.21172,-0.000176,24.017727,-0.0078,1.474
12700.00,7.485441,25.21196,-0.000177,24.017799,-0.0078,1.474
12702.00,7.485224,25.21184,-0.000177,24.017728,-0.0078,1.474
12704.00,7.484791,25.21158,-0.000177,24.018167,-0.0078,1.474
12706.00,7.485055,25.21083,-0.000177,24.017777,-0.0079,1.474
12708.00,7.485600,25.21072,-0.000177,24.017665,-0.0079,1.473
12710.00,7.485421,25.21016,-0.000177,24.017643,-0.0079,1.473
12712.00,7.485162,25.20978,-0.000177,24.017832,-0.0079,1.473
12714.00,7.485875,25.21082,-0.000177,24.017748,-0.0078,1.474
12716.00,7.486409,25.21115,-0.000177,24.018133,-0.0078,1.473
12718.00,7.486972,25.21057,-0.000177,24.017377,-0.0079,1.473
12720.00,7.487191,25.21148,-0.000177,24.017496,-0.0079,1.473
12722.00,7.487652,25.21200,-0.000177,24.017321,-0.0079,1.474
12724.00,7.486995,25.21159,-0.000177,24.017324,-0.0078,1.474
12726.00,7.487318,25.21183,-0.000176,24.018252,-0.0078,1.474
12728.00,7.487559,25.21196,-0.000177,24.017779,-0.0079,1.474
12730.00,7.487262,25.21258,-0.000178,24.017087,-0.0079,1.473
12732.00,7.487803,25.21318,-0.000177,24.017716,-0.0078,1.473
12734.00,7.488356,25.21329,-0.000177,24.018147,-0.0078,1.474
12736.00,7.489294,25.21324,-0.000178,24.017583,-0.0078,1.474
12738.00,7.488999,25.21284,-0.000176,24.017596,-0.0078,1.473
12740.00,7.489279,25.21283,-0.000177,24.017912,-0.0078,1.473
12742.00,7.488730,25.21296,-0.000178,24.017186,-0.0078,1.474
12744.00,7.487833,25.21331,-0.000177,24.017834,-0.0078,1.474
12746.00,7.488064,25.21319,-0.000177,24.017190,-0.0079,1.474
12748.00,7.488384,25.21349,-0.000177,24.017328,-0.0078,1.474
12750.00,7.488788,25.21344,-0.000178,24.017573,-0.0078,1.474
12752.00,7.488687,25.21377,-0.000178,24.017810,-0.0078,1.474
12754.00,7.488145,25.21285,-0.000178,24.018443,-0.0078,1.474
12756.00,7.487580,25.21308,-0.000177,24.017625,-0.0078,1.473
12758.00,7.487874,25.21300,-0.000177,24.017366,-0.0079,1.474
12760.00,7.488461,25.21310,-0.000178,24.018046,-0.0078,1.473
12762.00,7.488943,25.21283,-0.000178,24.017379,-0.0078,1.474
12764.00,7.488194,25.21350,-0.000178,24.017049,-0.0078,1.474
12766.00,7.488891,25.21236,-0.000178,24.017857,-0.0078,1.474
12768.00,7.489491,25.21272,-0.000178,24.017960,-0.0078,1.474
12770.00,7.489227,25.21269,-0.000177,24.017542,-0.0079,1.474
12772.00,7.488357,25.21241,-0.000177,24.017716,-0.0078,1.474
12774.00,7.488807,25.21166,-0.000176,24.018488,-0.0078,1.474
12776.00,7.489209,25.21176,-0.000176,24.017707,-0.0078,1.474
12778.00,7.489479,25.21155,-0.000177,24.017703,-0.0078,1.474
12780.00,7.488978,25.21130,-0.000177,24.017429,-0.0078,1.474
12782.00,7.489007,25.21289,-0.000177,24.017631,-0.0078,1.474
12784.00,7.488425,25.21215,-0.000178,24.017714,-0.0078,1.474
12786.00,7.488060,25.21100,-0.000176,24.017368,-0.0078,1.474
12788.00,7.487734,25.21131,-0.000177,24.017195,-0.0078,1.475
12790.00,7.487799,25.21184,-0.000178,24.017400,-0.0079,1.474
12792.00,7.488044,25.21170,-0.000178,24.017939,-0.0079,1.474
12794.00,7.487597,25.21134,-0.000177,24.017767,-0.0079,1.474
12796.00,7.487867,25.21195,-0.000177,24.017554,-0.0078,1.474
12798.00,7.487374,25.21166,-0.000178,24.017513,-0.0078,1.474
12800.00,7.486873,25.21128,-0.000177,24.017540,-0.0079,1.474
12802.00,7.486855,25.21165,-0.000177,24.017243,-0.0078,1.474
12804.00,7.486610,25.21161,-0.000177,24.017796,-0.0079,1.474
12806.00,7.486523,25.21170,-0.000176,24.018738,-0.0078,1.474
12808.00,7.486291,25.21136,-0.000176,24.017449,-0.0079,1.474
12810.00,7.486876,25.21148,-0.000177,24.017663,-0.0078,1.474
12812.00,7.486983,25.21102,-0.000178,24.017438,-0.0078,1.474
12814.00,7.486427,25.21155,-0.000177,24.017464,-0.0078,1.474
12816.00,7.486022,25.21271,-0.000178,24.017897,-0.0079,1.474
12818.00,7.486195,25.21297,-0.000177,24.017476,-0.0078,1.474
12820.00,7.486075,25.21194,-0.000178,24.017437,-0.0078,1.474
12822.00,7.486320,25.21242,-0.000178,24.017941,-0.0079,1.474
12824.00,7.486576,25.21245,-0.000177,24.017491,-0.0078,1.474
12826.00,7.485958,25.21152,-0.000177,24.017386,-0.0079,1.474
12828.00,7.485703,25.21188,-0.000177,24.018062,-0.0079,1.475
12830.00,7.485598,25.21286,-0.000177,24.017906,-0.0079,1.474
12832.00,7.485557,25.21194,-0.000178,24.017156,-0.0078,1.474
12834.00,7.485445,25.21276,-0.000178,24.017902,-0.0078,1.474
12836.00,7.485800,25.21267,-0.000176,24.017299,-0.0078,1.475
12838.00,7.486466,25.21234,-0.000177,24.017658,-0.0078,1.475
12840.00,7.486610,25.21201,-0.000178,24.017632,-0.0078,1.474
12842.00,7.486371,25.21260,-0.000177,24.018024,-0.0078,1.474
12844.00,7.486680,25.21273,-0.000176,24.018251,-0.0078,1.474
12846.00,7.485499,25.21244,-0.000176,24.017748,-0.0079,1.474
12848.00,7.485864,25.21266,-0.000177,24.018178,-0.0078,1.474
12850.00,7.486499,25.21254,-0.000177,24.017982,-0.0078,1.474
12852.00,7.487328,25.21207,-0.000178,24.017525,-0.0078,1.474
12854.00,7.487062,25.21152,-0.000178,24.017286,-0.0078,1.474
12856.00,7.486134,25.21182,-0.000177,24.017480,-0.0078,1.474
12858.00,7.485305,25.21115,-0.000177,24.018135,-0.0079,1.474
12860.00,7.485505,25.21189,-0.000177,24.017712,-0.0079,1.474
12862.00,7.485581,25.21207,-0.000177,24.018049,-0.0079,1.474
12864.00,7.485782,25.21232,-0.000177,24.017594,-0.0079,1.474
12866.00,7.485613,25.21212,-0.000177,24.017553,-0.0079,1.474
12868.00,7.485104,25.21182,-0.000178,24.017757,-0.0078,1.473
12870.00,7.484994,25.21178,-0.000177,24.017547,-0.0078,1.474
12872.00,7.486438,25.21204,-0.000177,24.017600,-0.0078,1.475
12874.00,7.486338,25.21195,-0.000177,24.017629,-0.0078,1.474
12876.00,7.486056,25.21243,-0.000177,24.017464,-0.0079,1.474
12878.00,7.485415,25.21169,-0.000177,24.017272,-0.0079,1.474
12880.00,7.485781,25.21100,-0.000177,24.017351,-0.0078,1.474
12882.00,7.486311,25.21155,-0.000176,24.017658,-0.0079,1.474
12884.00,7.486515,25.21153,-0.000177,24.017527,-0.0079,1.474
12886.00,7.486248,25.21155,-0.000176,24.017266,-0.0079,1.475
12888.00,7.485959,25.21185,-0.000178,24.017542,-0.0079,1.474
12890.00,7.485547,25.21169,-0.000177,24.018301,-0.0079,1.475
12892.00,7.485736,25.21205,-0.000177,24.017950,-0.0078,1.474
12894.00,7.486168,25.21238,-0.000177,24.017645,-0.0078,1.474
12896.00,7.485239,25.21153,-0.000177,24.017968,-0.0078,1.474
12898.00,7.485024,25.21195,-0.000177,24.017756,-0.0079,1.474
12900.00,7.484017,25.21275,-0.000176,24.017745,-0.0079,1.473
12902.00,7.483814,25.21277,-0.000176,24.017290,-0.0078,1.474
12904.00,7.484573,25.21265,-0.000177,24.018167,-0.0078,1.474
12906.00,7.484621,25.21243,-0.000177,24.017823,-0.0078,1.474
12908.00,7.484745,25.21241,-0.000177,24.018035,-0.0078,1.474
12910.00,7.484140,25.21243,-0.000177,24.017609,-0.0078,1.474
12912.00,7.484100,25.21315,-0.000177,24.016612,-0.0078,1.474
12914.00,7.483415,25.21329,-0.000178,24.017355,-0.0078,1.474
12916.00,7.483922,25.21288,-0.000178,24.016963,-0.0078,1.474
12918.00,7.484195,25.21312,-0.000178,24.016929,-0.0079,1.474
12920.00,7.484054,25.21406,-0.000178,24.017654,-0.0078,1.474
12922.00,7.485005,25.21296,-0.000178,24.017464,-0.0078,1.475
12924.00,7.484954,25.21298,-0.000177,24.017654,-0.0078,1.474
12926.00,7.484662,25.21303,-0.000178,24.017636,-0.0079,1.474
12928.00,7.484377,25.21315,-0.000178,24.017453,-0.0078,1.474
12930.00,7.484771,25.21363,-0.000178,24.017214,-0.0079,1.474
12932.00,7.484646,25.21337,-0.000176,24.017738,-0.0079,1.474
12934.00,7.484422,25.21288,-0.000177,24.017877,-0.0079,1.475
12936.00,7.484736,25.21369,-0.000178,24.017756,-0.0078,1.474
12938.00,7.485771,25.21325,-0.000177,24.017250,-0.0078,1.474
12940.00,7.485770,25.21295,-0.000177,24.017451,-0.0078,1.474
12942.00,7.485089,25.21233,-0.000177,24.017578,-0.0078,1.475
12944.00,7.484993,25.21274,-0.000176,24.018189,-0.0078,1.474
12946.00,7.484848,25.21281,-0.000177,24.017908,-0.0078,1.474
12948.00,7.484889,25.21258,-0.000178,24.017750,-0.0079,1.475
12950.00,7.484802,25.21328,-0.000178,24.017629,-0.0078,1.474
12952.00,7.484241,25.21348,-0.000177,24.017563,-0.0078,1.474
12954.00,7.483572,25.21420,-0.000177,24.017203,-0.0078,1.475
12956.00,7.484180,25.21348,-0.000177,24.017928,-0.0078,1.475
12958.00,7.485075,25.21301,-0.000177,24.017721,-0.0078,1.475
12960.00,7.484590,25.21427,-0.000177,24.017533,-0.0078,1.474
12962.00,7.484223,25.21416,-0.000177,24.018017,-0.0078,1.474
12964.00,7.483840,25.21484,-0.000176,24.017538,-0.0079,1.474
12966.00,7.483948,25.21446,-0.000177,24.017786,-0.0079,1.474
12968.00,7.484096,25.21387,-0.000177,24.017948,-0.0078,1.475
12970.00,7.483249,25.21271,-0.000178,24.017003,-0.0079,1.474
12972.00,7.483268,25.21268,-0.000178,24.016824,-0.0079,1.474
12974.00,7.482726,25.21250,-0.000176,24.017156,-0.0079,1.474
12976.00,7.483297,25.21363,-0.000178,24.017774,-0.0079,1.474
12978.00,7.483737,25.21296,-0.000176,24.018287,-0.0079,1.475
12980.00,7.483326,25.21340,-0.000177,24.018055,-0.0079,1.475
12982.00,7.482442,25.21329,-0.000178,24.017835,-0.0079,1.474
12984.00,7.482453,25.21261,-0.000178,24.017400,-0.0078,1.474
12986.00,7.482994,25.21271,-0.000177,24.017690,-0.0078,1.475
12988.00,7.482858,25.21301,-0.000176,24.017919,-0.0078,1.475
12990.00,7.482963,25.21337,-0.000177,24.017716,-0.0078,1.474
12992.00,7.482917,25.21394,-0.000176,24.017565,-0.0078,1.475
12994.00,7.482525,25.21362,-0.000176,24.018947,-0.0079,1.475
12996.00,7.483209,25.21396,-0.000177,24.018111,-0.0078,1.474
12998.00,7.483584,25.21451,-0.000176,24.017875,-0.0078,1.474
13000.00,7.484594,25.21365,-0.000176,24.017772,-0.0078,1.475
13002.00,7.485189,25.21319,-0.000176,24.018528,-0.0078,1.475
13004.00,7.484933,25.21381,-0.000177,24.017799,-0.0078,1.475
13006.00,7.484897,25.21403,-0.000177,24.018372,-0.0078,1.475
13008.00,7.485289,25.21362,-0.000177,24.018490,-0.0078,1.474
13010.00,7.484909,25.21364,-0.000177,24.018071,-0.0078,1.475
13012.00,7.484728,25.21371,-0.000177,24.017592,-0.0078,1.475
13014.00,7.485540,25.21381,-0.000177,24.018096,-0.0078,1.475
13016.00,7.485319,25.21406,-0.000176,24.018330,-0.0078,1.475
13018.00,7.485120,25.21418,-0.000176,24.017551,-0.0078,1.474
13020.00,7.484730,25.21355,-0.000177,24.018171,-0.0079,1.474
13022.00,7.485263,25.21322,-0.000178,24.017844,-0.0079,1.474
13024.00,7.484996,25.21410,-0.000177,24.017808,-0.0078,1.475
13026.00,7.484393,25.21392,-0.000177,24.017625,-0.0079,1.475
13028.00,7.484112,25.21316,-0.000177,24.017487,-0.0078,1.475
13030.00,7.484527,25.21296,-0.000176,24.017290,-0.0078,1.475
13032.00,7.484381,25.21295,-0.000176,24.017930,-0.0078,1.475
13034.00,7.484766,25.21318,-0.000176,24.018470,-0.0078,1.474
13036.00,7.484630,25.21382,-0.000176,24.018133,-0.0078,1.475
13038.00,7.484971,25.21379,-0.000177,24.017908,-0.0078,1.475
13040.00,7.485597,25.21350,-0.000176,24.018245,-0.0078,1.475
13042.00,7.485660,25.21438,-0.000176,24.017096,-0.0079,1.474
13044.00,7.485372,25.21486,-0.000176,24.017721,-0.0078,1.475
13046.00,7.484695,25.21408,-0.000176,24.017284,-0.0078,1.474
13048.00,7.484204,25.21433,-0.000176,24.018167,-0.0078,1.474
13050.00,7.484514,25.21348,-0.000175,24.018448,-0.0078,1.474
13052.00,7.484393,25.21352,-0.000175,24.017734,-0.0078,1.474
13054.00,7.484233,25.21378,-0.000176,24.018142,-0.0078,1.474
13056.00,7.484385,25.21387,-0.000176,24.018046,-0.0078,1.474
13058.00,7.483528,25.21370,-0.000176,24.017239,-0.0078,1.475
13060.00,7.482308,25.21286,-0.000178,24.018258,-0.0078,1.475
13062.00,7.481039,25.21366,-0.000176,24.017478,-0.0078,1.475
13064.00,7.481530,25.21358,-0.000175,24.017788,-0.0078,1.474
13066.00,7.482080,25.21359,-0.000176,24.018426,-0.0078,1.474
13068.00,7.482511,25.21311,-0.000177,24.018321,-0.0079,1.475
13070.00,7.483392,25.21296,-0.000176,24.017768,-0.0078,1.475
13072.00,7.482440,25.21371,-0.000176,24.017148,-0.0078,1.474
13074.00,7.482211,25.21370,-0.000176,24.018176,-0.0078,1.474
13076.00,7.482184,25.21354,-0.000175,24.018129,-0.0078,1.475
13078.00,7.482247,25.21321,-0.000176,24.017714,-0.0077,1.475
13080.00,7.482879,25.21315,-0.000176,24.017667,-0.0078,1.475
13082.00,7.482454,25.21331,-0.000176,24.018386,-0.0078,1.474
13084.00,7.482415,25.21292,-0.000177,24.017589,-0.0078,1.474
13086.00,7.483541,25.21278,-0.000176,24.017685,-0.0078,1.474
13088.00,7.484442,25.21347,-0.000176,24.018298,-0.0078,1.475
13090.00,7.484850,25.21448,-0.000177,24.018093,-0.0078,1.475
13092.00,7.484333,25.21434,-0.000177,24.018256,-0.0078,1.475
13094.00,7.483657,25.21432,-0.000175,24.017799,-0.0078,1.474
13096.00,7.483517,25.21482,-0.000176,24.018164,-0.0078,1.475
13098.00,7.484582,25.21445,-0.000176,24.018289,-0.0078,1.474
13100.00,7.485380,25.21431,-0.000175,24.017777,-0.0078,1.475
13102.00,7.485004,25.21445,-0.000177,24.018787,-0.0078,1.475
13104.00,7.484648,25.21494,-0.000176,24.018417,-0.0078,1.475
13106.00,7.484561,25.21512,-0.000175,24.017826,-0.0078,1.475
13108.00,7.484634,25.21460,-0.000175,24.018127,-0.0078,1.474
13110.00,7.485191,25.21457,-0.000175,24.018847,-0.0078,1.475
13112.00,7.485212,25.21510,-0.000177,24.017955,-0.0078,1.475
13114.00,7.484560,25.21517,-0.000177,24.017959,-0.0078,1.475
13116.00,7.484542,25.21477,-0.000177,24.018087,-0.0078,1.475
13118.00,7.484820,25.21554,-0.000177,24.018254,-0.0078,1.474
13120.00,7.484855,25.21457,-0.000175,24.018189,-0.0078,1.475
13122.00,7.484296,25.21526,-0.000176,24.017418,-0.0078,1.475
13124.00,7.484417,25.21509,-0.000177,24.018062,-0.0078,1.475
13126.00,7.483930,25.21544,-0.000176,24.017933,-0.0078,1.475
13128.00,7.483970,25.21481,-0.000176,24.018183,-0.0078,1.474
13130.00,7.484211,25.21475,-0.000176,24.018693,-0.0078,1.475
13132.00,7.483927,25.21526,-0.000176,24.018396,-0.0078,1.475
13134.00,7.483410,25.21532,-0.000177,24.017785,-0.0078,1.476
13136.00,7.483313,25.21510,-0.000176,24.017310,-0.0078,1.475
13138.00,7.483779,25.21479,-0.000177,24.018379,-0.0078,1.475
13140.00,7.483614,25.21397,-0.000176,24.017803,-0.0078,1.475
13142.00,7.482859,25.21453,-0.000176,24.017618,-0.0078,1.475
13144.00,7.483078,25.21425,-0.000177,24.018038,-0.0078,1.474
13146.00,7.483327,25.21427,-0.000175,24.017937,-0.0078,1.475
13148.00,7.483314,25.21353,-0.000177,24.017968,-0.0078,1.476
13150.00,7.483698,25.21393,-0.000176,24.017839,-0.0078,1.475
13152.00,7.484094,25.21490,-0.000177,24.017904,-0.0078,1.475
13154.00,7.484312,25.21547,-0.000177,24.018002,-0.0078,1.476
13156.00,7.485347,25.21508,-0.000175,24.018278,-0.0078,1.475
13158.00,7.483963,25.21509,-0.000176,24.017587,-0.0078,1.475
13160.00,7.483481,25.21531,-0.000176,24.017774,-0.0078,1.475
13162.00,7.483120,25.21601,-0.000176,24.017725,-0.0078,1.475
13164.00,7.482857,25.21562,-0.000177,24.017955,-0.0078,1.475
13166.00,7.482996,25.21493,-0.000177,24.017919,-0.0078,1.475
13168.00,7.484003,25.21584,-0.000176,24.017743,-0.0078,1.475
13170.00,7.484242,25.21596,-0.000178,24.018116,-0.0078,1.476
13172.00,7.483256,25.21553,-0.000176,24.017643,-0.0078,1.475
13174.00,7.483787,25.21499,-0.000177,24.017505,-0.0078,1.475
13176.00,7.484270,25.21498,-0.000176,24.017803,-0.0078,1.475
13178.00,7.483285,25.21468,-0.000176,24.018196,-0.0078,1.475
13180.00,7.482564,25.21475,-0.000176,24.018153,-0.0078,1.475
13182.00,7.482481,25.21451,-0.000177,24.017979,-0.0078,1.475
13184.00,7.482416,25.21502,-0.000176,24.018018,-0.0078,1.475
13186.00,7.482558,25.21514,-0.000176,24.017460,-0.0078,1.475
13188.00,7.483236,25.21593,-0.000177,24.017953,-0.0078,1.475
13190.00,7.483160,25.21604,-0.000177,24.017861,-0.0078,1.475
13192.00,7.483118,25.21625,-0.000175,24.018522,-0.0078,1.475
13194.00,7.483601,25.21668,-0.000174,24.018193,-0.0078,1.475
13196.00,7.483549,25.21570,-0.000176,24.018559,-0.0078,1.475
13198.00,7.483568,25.21563,-0.000176,24.018316,-0.0078,1.476
13200.00,7.483499,25.21575,-0.000176,24.018417,-0.0078,1.475
13202.00,7.483514,25.21508,-0.000176,24.017576,-0.0078,1.475
13204.00,7.482600,25.21518,-0.000177,24.017237,-0.0078,1.475
@22,12.0000,24.0
13206.00,7.482619,25.21538,-0.000176,24.017801,-0.0078,1.475
13208.00,7.477583,25.21593,-0.000177,24.017591,-0.0078,1.475
13210.00,7.465456,25.21590,-0.000176,24.017625,-0.0078,1.474
13212.00,7.450921,25.21550,-0.000175,24.018251,-0.0078,1.474
13214.00,7.437216,25.21528,-0.000175,24.018162,-0.0078,1.474
13216.00,7.427025,25.21588,-0.000175,24.018290,-0.0078,1.475
13218.00,7.420941,25.21499,-0.000176,24.017716,-0.0078,1.476
13220.00,7.417233,25.21424,-0.000176,24.017913,-0.0078,1.476
13222.00,7.414247,25.21396,-0.000177,24.018600,-0.0078,1.476
13224.00,7.410469,25.21435,-0.000177,24.018455,-0.0078,1.475
13226.00,7.406147,25.21518,-0.000177,24.017574,-0.0078,1.476
13228.00,7.403068,25.21571,-0.000177,24.018111,-0.0078,1.476
13230.00,7.400490,25.21484,-0.000177,24.017805,-0.0078,1.476
13232.00,7.404079,25.21558,-0.000178,24.017861,-0.0078,1.476
13234.00,7.414259,25.21501,-0.000178,24.018046,-0.0078,1.477
13236.00,7.426618,25.21502,-0.000179,24.017627,-0.0078,1.476
13238.00,7.438726,25.21593,-0.000178,24.018055,-0.0078,1.476
13240.00,7.445868,25.21573,-0.000177,24.017656,-0.0078,1.475
13242.00,7.449699,25.21546,-0.000176,24.017892,-0.0078,1.475
13244.00,7.450898,25.21554,-0.000175,24.018495,-0.0078,1.475
13246.00,7.452743,25.21518,-0.000174,24.017549,-0.0078,1.474
13248.00,7.454706,25.21535,-0.000175,24.018189,-0.0078,1.474
13250.00,7.457065,25.21519,-0.000173,24.018151,-0.0078,1.475
13252.00,7.459421,25.21420,-0.000174,24.018365,-0.0078,1.475
[truncated: 53,471 more chars]
