# Supplementary material for: Hormonal steroids induce multidrug resistance and stress response genes in Neisseria gonorrhoeae by binding to MtrR
Source: Nat Commun. 2024 Feb 7;15:1153. doi: 10.1038/s41467-024-45195-1 (PMC10850145; doi:10.1038/s41467-024-45195-1)
Supplement: Supplementary file 6 — Source Data [file 41467_2024_45195_MOESM6_ESM.zip › Source Data/ITC/WT/Ethinyl Estradiol/5NDRMtrRWT2023Jan10.itc]

$ITC
$ 25 
$NOT
$ 25 
$ 600 
$ 199 
$ 8 
$ 2 
$ADCGainCode:  3 
$True,True,True
$ 2 , 4 , 600 , 2 
$ 12 , 24 , 600 , 2 
$ 12 , 24 , 600 , 2 
$ 12 , 24 , 600 , 2 
$ 12 , 24 , 600 , 2 
$ 12 , 24 , 600 , 2 
$ 12 , 24 , 600 , 2 
$ 12 , 24 , 600 , 2 
$ 12 , 24 , 600 , 2 
$ 12 , 24 , 600 , 2 
$ 12 , 24 , 600 , 2 
$ 12 , 24 , 600 , 2 
$ 12 , 24 , 600 , 2 
$ 12 , 24 , 600 , 2 
$ 12 , 24 , 600 , 2 
$ 12 , 24 , 600 , 2 
$ 12 , 24 , 600 , 2 
$ 12 , 24 , 600 , 2 
$ 12 , 24 , 600 , 2 
$ 12 , 24 , 600 , 2 
$ 12 , 24 , 600 , 2 
$ 12 , 24 , 600 , 2 
$ 12 , 24 , 600 , 2 
$ 12 , 24 , 600 , 2 
$ 12 , 24 , 600 , 2 
# 0 
# 0.125 
# 0.005 
# 1.4485 
# 25 
# 28.9316 
# 15.91949 
?
% VPITC12.10.1003
% 1.4485 
% 28.9316 
%-1.096232 , 100.1901 
% 0.443748 , 95.77349 
% 0.2232 
% 124.02 , 123.95 
% 1 , 80 
%-0.001812 , 0.055139 
% 0 , 8 
% 0 , 18 
% 104422       320637 
% 101.8 
% 260 , 310 , 470 , 530 
% 0.08632 ,-0.00346 , 0.0000110163 , 0.000000290198 ,-0.0000000019883 
% VPViewer2000 Ver: 1.40.0
@0
2.00,7.771241,24.89807,-0.000169,24.021374,-0.0075,1.292
4.00,7.770030,24.89810,-0.000170,24.021265,-0.0076,1.292
6.00,7.769858,24.89809,-0.000169,24.021651,-0.0075,1.292
8.00,7.770268,24.89758,-0.000169,24.022121,-0.0076,1.292
10.00,7.769729,24.89825,-0.000168,24.021419,-0.0075,1.293
12.00,7.769729,24.89761,-0.000169,24.021584,-0.0076,1.292
14.00,7.769776,24.89724,-0.000168,24.021470,-0.0076,1.291
16.00,7.769137,24.89798,-0.000169,24.021698,-0.0076,1.292
18.00,7.768005,24.89794,-0.000169,24.021555,-0.0076,1.292
20.00,7.767849,24.89831,-0.000169,24.021961,-0.0076,1.292
22.00,7.767415,24.89884,-0.000169,24.021193,-0.0076,1.292
24.00,7.767100,24.89864,-0.000168,24.021127,-0.0076,1.292
26.00,7.767690,24.89950,-0.000169,24.021336,-0.0076,1.292
28.00,7.767326,24.89987,-0.000169,24.021501,-0.0076,1.292
30.00,7.767251,24.89991,-0.000170,24.021408,-0.0076,1.292
32.00,7.766459,24.89898,-0.000169,24.021586,-0.0075,1.292
34.00,7.765533,24.89898,-0.000169,24.021265,-0.0076,1.293
36.00,7.765095,24.89939,-0.000170,24.021182,-0.0076,1.292
38.00,7.765657,24.89937,-0.000169,24.021048,-0.0076,1.292
40.00,7.766003,24.89917,-0.000168,24.021700,-0.0076,1.292
42.00,7.765697,24.89899,-0.000168,24.021445,-0.0075,1.292
44.00,7.765844,24.89913,-0.000168,24.022260,-0.0076,1.292
46.00,7.765988,24.89885,-0.000169,24.022237,-0.0075,1.292
48.00,7.766133,24.89945,-0.000169,24.021073,-0.0076,1.292
50.00,7.766612,24.89888,-0.000170,24.021740,-0.0075,1.292
52.00,7.766789,24.89846,-0.000169,24.021392,-0.0076,1.292
54.00,7.766109,24.89884,-0.000169,24.021758,-0.0076,1.292
56.00,7.764821,24.89907,-0.000169,24.021901,-0.0076,1.293
58.00,7.763694,24.89889,-0.000170,24.021082,-0.0076,1.292
60.00,7.762726,24.89860,-0.000170,24.021115,-0.0076,1.292
62.00,7.762608,24.89866,-0.000170,24.021042,-0.0076,1.292
64.00,7.762800,24.89819,-0.000170,24.021379,-0.0076,1.293
66.00,7.762901,24.89881,-0.000169,24.021000,-0.0076,1.292
68.00,7.763051,24.89894,-0.000169,24.021756,-0.0076,1.292
70.00,7.763685,24.89813,-0.000169,24.021392,-0.0076,1.292
72.00,7.762458,24.89845,-0.000169,24.021227,-0.0076,1.292
74.00,7.761997,24.89873,-0.000170,24.021555,-0.0075,1.292
76.00,7.761355,24.89836,-0.000169,24.021891,-0.0075,1.292
78.00,7.761091,24.89824,-0.000169,24.021611,-0.0076,1.292
80.00,7.761105,24.89878,-0.000169,24.020868,-0.0076,1.293
82.00,7.760730,24.89860,-0.000170,24.021711,-0.0076,1.292
84.00,7.760151,24.89949,-0.000169,24.021785,-0.0076,1.292
86.00,7.760588,24.89939,-0.000170,24.021301,-0.0076,1.292
88.00,7.760352,24.89911,-0.000169,24.021691,-0.0076,1.292
90.00,7.759210,24.89891,-0.000169,24.021604,-0.0076,1.292
92.00,7.758688,24.89860,-0.000169,24.021704,-0.0076,1.292
94.00,7.758554,24.89916,-0.000169,24.022036,-0.0076,1.292
96.00,7.758828,24.89912,-0.000169,24.020881,-0.0076,1.292
98.00,7.759228,24.89843,-0.000170,24.021359,-0.0076,1.292
100.00,7.758632,24.89870,-0.000170,24.020618,-0.0076,1.293
102.00,7.758247,24.89858,-0.000170,24.021115,-0.0076,1.292
104.00,7.757858,24.89849,-0.000169,24.021843,-0.0075,1.292
106.00,7.758285,24.89869,-0.000169,24.021715,-0.0076,1.292
108.00,7.758260,24.89928,-0.000170,24.021764,-0.0075,1.292
110.00,7.757541,24.90023,-0.000170,24.021455,-0.0075,1.292
112.00,7.757627,24.89997,-0.000168,24.021707,-0.0076,1.292
114.00,7.757600,24.89865,-0.000169,24.022104,-0.0075,1.292
116.00,7.757735,24.89962,-0.000169,24.022656,-0.0076,1.292
118.00,7.757571,24.89955,-0.000169,24.022159,-0.0076,1.292
120.00,7.756897,24.89867,-0.000169,24.021441,-0.0076,1.292
122.00,7.756632,24.89888,-0.000169,24.020747,-0.0076,1.292
124.00,7.757887,24.89937,-0.000169,24.021660,-0.0076,1.292
126.00,7.757157,24.90066,-0.000169,24.021211,-0.0076,1.292
128.00,7.756149,24.90013,-0.000168,24.021581,-0.0076,1.292
130.00,7.755688,24.89965,-0.000171,24.021539,-0.0076,1.293
132.00,7.755793,24.89930,-0.000168,24.021809,-0.0076,1.292
134.00,7.755864,24.89832,-0.000170,24.021133,-0.0076,1.293
136.00,7.755296,24.89860,-0.000171,24.021450,-0.0076,1.292
138.00,7.755349,24.89912,-0.000170,24.021570,-0.0076,1.292
140.00,7.755363,24.89876,-0.000170,24.021497,-0.0076,1.292
142.00,7.755163,24.89826,-0.000168,24.022081,-0.0076,1.291
144.00,7.754336,24.89879,-0.000169,24.021483,-0.0076,1.292
146.00,7.753971,24.89867,-0.000170,24.021950,-0.0076,1.292
148.00,7.753983,24.89840,-0.000170,24.021593,-0.0076,1.292
150.00,7.754422,24.89825,-0.000170,24.021006,-0.0076,1.292
152.00,7.753670,24.89846,-0.000170,24.021475,-0.0076,1.292
154.00,7.753313,24.89817,-0.000170,24.022023,-0.0076,1.293
156.00,7.753771,24.89818,-0.000170,24.022094,-0.0076,1.293
158.00,7.752888,24.89806,-0.000168,24.022074,-0.0075,1.292
160.00,7.752397,24.89825,-0.000169,24.021372,-0.0076,1.292
162.00,7.752501,24.89820,-0.000168,24.021778,-0.0076,1.292
164.00,7.752443,24.89939,-0.000169,24.021823,-0.0076,1.292
166.00,7.752470,24.89896,-0.000170,24.021363,-0.0076,1.292
168.00,7.752499,24.89914,-0.000169,24.020721,-0.0076,1.292
170.00,7.751799,24.89843,-0.000168,24.020779,-0.0076,1.291
172.00,7.752448,24.89796,-0.000169,24.022315,-0.0076,1.292
174.00,7.752207,24.89857,-0.000169,24.022177,-0.0076,1.293
176.00,7.750906,24.89831,-0.000169,24.021952,-0.0076,1.292
178.00,7.751097,24.89840,-0.000168,24.021486,-0.0076,1.292
180.00,7.750533,24.89781,-0.000168,24.021693,-0.0076,1.292
182.00,7.749407,24.89757,-0.000169,24.021278,-0.0076,1.293
184.00,7.748504,24.89832,-0.000169,24.022222,-0.0076,1.293
186.00,7.748597,24.89825,-0.000168,24.022110,-0.0076,1.293
188.00,7.749055,24.89825,-0.000169,24.022063,-0.0075,1.292
190.00,7.748793,24.89779,-0.000169,24.021310,-0.0076,1.292
192.00,7.748871,24.89814,-0.000169,24.021216,-0.0076,1.292
194.00,7.747952,24.89744,-0.000169,24.021378,-0.0076,1.293
196.00,7.747071,24.89752,-0.000168,24.021140,-0.0076,1.292
198.00,7.747559,24.89729,-0.000169,24.021626,-0.0076,1.292
200.00,7.748257,24.89778,-0.000168,24.021800,-0.0076,1.292
202.00,7.748572,24.89814,-0.000168,24.021847,-0.0076,1.293
204.00,7.747873,24.89795,-0.000169,24.021209,-0.0076,1.292
206.00,7.747166,24.89797,-0.000169,24.022181,-0.0076,1.292
208.00,7.746433,24.89821,-0.000168,24.021981,-0.0076,1.292
210.00,7.746749,24.89789,-0.000167,24.021508,-0.0076,1.292
212.00,7.746388,24.89799,-0.000167,24.021972,-0.0075,1.292
214.00,7.745819,24.89795,-0.000167,24.021207,-0.0076,1.292
216.00,7.745310,24.89780,-0.000168,24.021671,-0.0076,1.292
218.00,7.745100,24.89744,-0.000169,24.020865,-0.0076,1.292
220.00,7.745719,24.89797,-0.000169,24.021194,-0.0075,1.293
222.00,7.745847,24.89864,-0.000170,24.022128,-0.0076,1.292
224.00,7.745691,24.89869,-0.000169,24.021762,-0.0076,1.292
226.00,7.744815,24.89849,-0.000170,24.021410,-0.0076,1.293
228.00,7.744598,24.89759,-0.000169,24.021744,-0.0075,1.293
230.00,7.744437,24.89749,-0.000169,24.021528,-0.0075,1.292
232.00,7.744020,24.89698,-0.000169,24.021292,-0.0076,1.292
234.00,7.744183,24.89674,-0.000169,24.022052,-0.0076,1.292
236.00,7.744856,24.89707,-0.000168,24.021896,-0.0076,1.292
238.00,7.744284,24.89744,-0.000168,24.021905,-0.0075,1.293
240.00,7.744696,24.89759,-0.000170,24.021883,-0.0075,1.292
242.00,7.744007,24.89796,-0.000168,24.020792,-0.0076,1.292
244.00,7.744281,24.89768,-0.000169,24.021532,-0.0075,1.292
246.00,7.743746,24.89771,-0.000169,24.021338,-0.0076,1.292
248.00,7.744276,24.89773,-0.000169,24.021659,-0.0075,1.292
250.00,7.743272,24.89876,-0.000168,24.021412,-0.0076,1.292
252.00,7.742318,24.89933,-0.000168,24.021738,-0.0075,1.292
254.00,7.741788,24.89922,-0.000168,24.021216,-0.0076,1.293
256.00,7.742203,24.89879,-0.000168,24.021747,-0.0075,1.292
258.00,7.742340,24.89823,-0.000169,24.021238,-0.0076,1.292
260.00,7.742021,24.89826,-0.000168,24.021470,-0.0076,1.292
262.00,7.741930,24.89782,-0.000169,24.021756,-0.0076,1.292
264.00,7.740974,24.89852,-0.000170,24.022275,-0.0076,1.292
266.00,7.741068,24.89857,-0.000170,24.021934,-0.0076,1.292
268.00,7.741368,24.89906,-0.000169,24.021619,-0.0076,1.292
270.00,7.741413,24.89879,-0.000169,24.021874,-0.0076,1.292
272.00,7.741336,24.89940,-0.000169,24.021588,-0.0076,1.292
274.00,7.740464,24.89896,-0.000169,24.021530,-0.0076,1.292
276.00,7.739999,24.89883,-0.000168,24.022596,-0.0076,1.292
278.00,7.740952,24.89871,-0.000169,24.022137,-0.0076,1.292
280.00,7.741072,24.89890,-0.000169,24.021207,-0.0076,1.292
282.00,7.740913,24.89910,-0.000168,24.021320,-0.0075,1.292
284.00,7.740524,24.89867,-0.000170,24.021749,-0.0075,1.292
286.00,7.740443,24.89822,-0.000169,24.022025,-0.0075,1.292
288.00,7.740179,24.89817,-0.000170,24.021929,-0.0076,1.293
290.00,7.740403,24.89890,-0.000168,24.021477,-0.0076,1.292
292.00,7.740328,24.89956,-0.000168,24.022037,-0.0076,1.292
294.00,7.739418,24.89868,-0.000168,24.021372,-0.0076,1.293
296.00,7.738963,24.89880,-0.000169,24.021283,-0.0075,1.292
298.00,7.738547,24.89892,-0.000168,24.021619,-0.0075,1.292
300.00,7.737858,24.89871,-0.000168,24.021289,-0.0075,1.292
302.00,7.737250,24.89837,-0.000168,24.021785,-0.0076,1.293
304.00,7.737158,24.89834,-0.000169,24.021833,-0.0076,1.292
306.00,7.736521,24.89903,-0.000169,24.021220,-0.0076,1.292
308.00,7.736607,24.89935,-0.000169,24.022007,-0.0075,1.292
310.00,7.736819,24.89893,-0.000168,24.021981,-0.0075,1.293
312.00,7.737234,24.89895,-0.000168,24.021724,-0.0075,1.293
314.00,7.737659,24.89875,-0.000168,24.021510,-0.0075,1.292
316.00,7.738093,24.89920,-0.000168,24.021561,-0.0075,1.293
318.00,7.737387,24.89920,-0.000167,24.022460,-0.0076,1.292
320.00,7.736728,24.89931,-0.000168,24.022139,-0.0076,1.292
322.00,7.735827,24.89912,-0.000168,24.022150,-0.0076,1.292
324.00,7.736308,24.89885,-0.000168,24.021468,-0.0076,1.292
326.00,7.736159,24.89878,-0.000169,24.022063,-0.0075,1.292
328.00,7.735889,24.89886,-0.000169,24.021804,-0.0076,1.293
330.00,7.735346,24.89929,-0.000170,24.021265,-0.0076,1.293
332.00,7.735611,24.89955,-0.000168,24.022208,-0.0076,1.292
334.00,7.735996,24.89980,-0.000169,24.021749,-0.0075,1.292
336.00,7.736211,24.89960,-0.000169,24.021753,-0.0076,1.292
338.00,7.735542,24.90006,-0.000169,24.021796,-0.0075,1.292
340.00,7.734885,24.90035,-0.000168,24.021436,-0.0075,1.292
342.00,7.734970,24.89985,-0.000168,24.021283,-0.0075,1.293
344.00,7.734793,24.89862,-0.000169,24.021586,-0.0076,1.293
346.00,7.734436,24.89813,-0.000170,24.021682,-0.0076,1.292
348.00,7.734317,24.89864,-0.000169,24.021477,-0.0076,1.292
350.00,7.733717,24.89896,-0.000168,24.022135,-0.0075,1.292
352.00,7.732893,24.89862,-0.000167,24.021581,-0.0075,1.293
354.00,7.732828,24.89848,-0.000167,24.021778,-0.0075,1.292
356.00,7.732767,24.89778,-0.000166,24.021528,-0.0075,1.292
358.00,7.732704,24.89715,-0.000168,24.022404,-0.0075,1.293
360.00,7.733302,24.89854,-0.000167,24.022143,-0.0075,1.292
362.00,7.732702,24.89842,-0.000167,24.021586,-0.0076,1.293
364.00,7.732558,24.89879,-0.000168,24.021630,-0.0075,1.292
366.00,7.732734,24.89869,-0.000167,24.021334,-0.0075,1.292
368.00,7.731884,24.89929,-0.000168,24.022101,-0.0075,1.292
370.00,7.731670,24.89901,-0.000168,24.022188,-0.0075,1.292
372.00,7.731563,24.89849,-0.000169,24.021698,-0.0075,1.293
374.00,7.732322,24.89899,-0.000169,24.021753,-0.0075,1.292
376.00,7.731610,24.89898,-0.000169,24.022028,-0.0075,1.292
378.00,7.731072,24.89918,-0.000169,24.022159,-0.0075,1.293
380.00,7.730719,24.89848,-0.000168,24.022155,-0.0075,1.293
382.00,7.731047,24.89880,-0.000168,24.021724,-0.0075,1.293
384.00,7.731776,24.89833,-0.000168,24.021532,-0.0076,1.292
386.00,7.732104,24.89877,-0.000168,24.022162,-0.0075,1.292
388.00,7.731367,24.89975,-0.000168,24.021488,-0.0076,1.293
390.00,7.730858,24.89975,-0.000168,24.021577,-0.0076,1.293
392.00,7.730206,24.89962,-0.000168,24.021678,-0.0075,1.292
394.00,7.729493,24.89994,-0.000168,24.021872,-0.0075,1.292
396.00,7.728902,24.89941,-0.000168,24.022231,-0.0075,1.293
398.00,7.728997,24.90024,-0.000167,24.021963,-0.0075,1.292
400.00,7.729143,24.90094,-0.000167,24.022831,-0.0075,1.292
402.00,7.728458,24.90100,-0.000168,24.021648,-0.0075,1.293
404.00,7.728644,24.90041,-0.000168,24.021894,-0.0075,1.292
406.00,7.728998,24.89978,-0.000167,24.021664,-0.0075,1.292
408.00,7.729516,24.90021,-0.000168,24.021416,-0.0075,1.292
410.00,7.729076,24.90024,-0.000167,24.021787,-0.0075,1.292
412.00,7.729043,24.90006,-0.000168,24.022445,-0.0076,1.293
414.00,7.729121,24.90013,-0.000168,24.021669,-0.0075,1.292
416.00,7.728967,24.90017,-0.000168,24.021524,-0.0075,1.292
418.00,7.727881,24.89984,-0.000169,24.021646,-0.0075,1.293
420.00,7.727035,24.89995,-0.000168,24.021069,-0.0076,1.293
422.00,7.726786,24.90036,-0.000168,24.021775,-0.0076,1.292
424.00,7.726780,24.90022,-0.000168,24.021713,-0.0075,1.292
426.00,7.726472,24.89968,-0.000169,24.021871,-0.0075,1.292
428.00,7.726660,24.89981,-0.000169,24.021838,-0.0075,1.292
430.00,7.726841,24.89998,-0.000168,24.021601,-0.0076,1.292
432.00,7.726413,24.89984,-0.000168,24.021572,-0.0076,1.292
434.00,7.726167,24.90056,-0.000168,24.021515,-0.0075,1.292
436.00,7.725750,24.90030,-0.000170,24.021709,-0.0075,1.293
438.00,7.725811,24.90000,-0.000170,24.021907,-0.0075,1.292
440.00,7.725481,24.89974,-0.000168,24.022126,-0.0075,1.292
442.00,7.725844,24.89917,-0.000168,24.022469,-0.0076,1.292
444.00,7.726444,24.89891,-0.000169,24.022770,-0.0076,1.293
446.00,7.726739,24.89912,-0.000169,24.022101,-0.0075,1.293
448.00,7.726089,24.89908,-0.000169,24.021771,-0.0075,1.292
450.00,7.725440,24.89909,-0.000169,24.021979,-0.0075,1.292
452.00,7.724676,24.89985,-0.000169,24.021885,-0.0075,1.292
454.00,7.724334,24.89958,-0.000169,24.022224,-0.0075,1.292
456.00,7.724097,24.90013,-0.000168,24.022177,-0.0075,1.292
458.00,7.724269,24.89990,-0.000168,24.021923,-0.0075,1.292
460.00,7.724311,24.90085,-0.000168,24.021950,-0.0075,1.293
462.00,7.724698,24.90090,-0.000168,24.021976,-0.0075,1.293
464.00,7.724453,24.90062,-0.000170,24.021773,-0.0075,1.293
466.00,7.724190,24.90056,-0.000169,24.021869,-0.0075,1.292
468.00,7.724090,24.90084,-0.000169,24.021675,-0.0075,1.292
470.00,7.723347,24.90085,-0.000168,24.022030,-0.0076,1.292
472.00,7.722755,24.90016,-0.000167,24.022429,-0.0076,1.292
474.00,7.723842,24.90001,-0.000168,24.021697,-0.0075,1.293
476.00,7.724614,24.90005,-0.000168,24.021160,-0.0075,1.292
478.00,7.723961,24.89951,-0.000169,24.021776,-0.0075,1.293
480.00,7.723768,24.89913,-0.000169,24.021711,-0.0076,1.293
482.00,7.723133,24.89841,-0.000169,24.022353,-0.0075,1.293
484.00,7.721666,24.89920,-0.000169,24.022075,-0.0075,1.293
486.00,7.721491,24.89912,-0.000169,24.021900,-0.0076,1.293
488.00,7.722000,24.89893,-0.000169,24.022282,-0.0075,1.293
490.00,7.721098,24.89910,-0.000169,24.021903,-0.0075,1.292
492.00,7.720133,24.89982,-0.000168,24.021697,-0.0076,1.292
494.00,7.719998,24.90020,-0.000168,24.022023,-0.0076,1.293
496.00,7.720111,24.89904,-0.000169,24.021673,-0.0076,1.292
498.00,7.720519,24.89863,-0.000168,24.022271,-0.0076,1.292
500.00,7.721386,24.89851,-0.000168,24.021755,-0.0076,1.292
502.00,7.721467,24.89939,-0.000169,24.021635,-0.0075,1.293
504.00,7.720809,24.89952,-0.000170,24.022021,-0.0075,1.293
506.00,7.720547,24.89941,-0.000169,24.022429,-0.0075,1.293
508.00,7.720356,24.89888,-0.000169,24.022418,-0.0075,1.293
510.00,7.720306,24.89840,-0.000169,24.021905,-0.0076,1.292
512.00,7.720735,24.89878,-0.000169,24.021881,-0.0076,1.292
514.00,7.719876,24.89872,-0.000169,24.021543,-0.0075,1.293
516.00,7.719415,24.89905,-0.000169,24.022012,-0.0076,1.292
518.00,7.718981,24.89835,-0.000169,24.021804,-0.0075,1.293
520.00,7.718884,24.89815,-0.000169,24.020986,-0.0076,1.292
522.00,7.718988,24.89878,-0.000168,24.021785,-0.0076,1.292
524.00,7.718643,24.89812,-0.000168,24.021501,-0.0076,1.292
526.00,7.718668,24.89856,-0.000169,24.021198,-0.0076,1.293
528.00,7.718111,24.89817,-0.000170,24.022097,-0.0076,1.293
530.00,7.718402,24.89797,-0.000169,24.021490,-0.0076,1.293
532.00,7.717762,24.89792,-0.000169,24.021475,-0.0076,1.293
534.00,7.717381,24.89708,-0.000168,24.021374,-0.0075,1.292
536.00,7.716916,24.89798,-0.000168,24.021599,-0.0075,1.292
538.00,7.716741,24.89888,-0.000168,24.022027,-0.0075,1.292
540.00,7.717322,24.89869,-0.000168,24.021582,-0.0075,1.292
542.00,7.717443,24.89792,-0.000169,24.021457,-0.0076,1.292
544.00,7.716742,24.89799,-0.000169,24.021916,-0.0076,1.293
546.00,7.716513,24.89782,-0.000169,24.021630,-0.0076,1.293
548.00,7.716584,24.89847,-0.000169,24.021909,-0.0075,1.292
550.00,7.715989,24.89844,-0.000169,24.021789,-0.0075,1.293
552.00,7.715476,24.89880,-0.000169,24.021905,-0.0075,1.292
554.00,7.715713,24.89832,-0.000168,24.021889,-0.0075,1.292
556.00,7.716261,24.89897,-0.000168,24.021410,-0.0076,1.292
558.00,7.715683,24.89818,-0.000169,24.021615,-0.0075,1.293
560.00,7.716285,24.89863,-0.000170,24.021439,-0.0076,1.293
562.00,7.716232,24.89890,-0.000170,24.021468,-0.0076,1.292
564.00,7.715466,24.89886,-0.000167,24.022612,-0.0075,1.292
566.00,7.714416,24.89942,-0.000169,24.021987,-0.0075,1.292
568.00,7.714523,24.89866,-0.000168,24.021845,-0.0076,1.292
570.00,7.714409,24.89811,-0.000169,24.022293,-0.0075,1.292
572.00,7.715157,24.89822,-0.000168,24.021659,-0.0075,1.293
574.00,7.714912,24.89842,-0.000168,24.021718,-0.0075,1.292
576.00,7.713907,24.89875,-0.000168,24.021474,-0.0075,1.292
578.00,7.713551,24.89816,-0.000169,24.021633,-0.0076,1.292
580.00,7.713659,24.89886,-0.000169,24.021684,-0.0075,1.292
582.00,7.713155,24.89904,-0.000169,24.021711,-0.0075,1.292
584.00,7.712819,24.89951,-0.000168,24.021894,-0.0075,1.292
586.00,7.712543,24.89914,-0.000168,24.021950,-0.0076,1.292
588.00,7.712537,24.89902,-0.000169,24.022639,-0.0075,1.293
590.00,7.712793,24.89923,-0.000169,24.022309,-0.0075,1.292
592.00,7.712517,24.89840,-0.000168,24.022356,-0.0075,1.292
594.00,7.712370,24.89896,-0.000168,24.022337,-0.0076,1.292
596.00,7.713089,24.89934,-0.000169,24.022081,-0.0075,1.293
598.00,7.712778,24.89871,-0.000168,24.021789,-0.0076,1.293
600.00,7.712378,24.89831,-0.000168,24.022106,-0.0076,1.293
602.00,7.711728,24.89892,-0.000169,24.021095,-0.0075,1.293
@1,2.0000,4.0
604.00,7.711403,24.89872,-0.000169,24.021127,-0.0076,1.293
606.00,7.708404,24.89882,-0.000169,24.021419,-0.0076,1.292
608.00,7.700363,24.89864,-0.000169,24.021546,-0.0075,1.292
610.00,7.695369,24.89899,-0.000167,24.021805,-0.0076,1.291
612.00,7.687013,24.89897,-0.000168,24.022108,-0.0076,1.292
614.00,7.684659,24.89875,-0.000168,24.021985,-0.0076,1.293
616.00,7.687262,24.89897,-0.000168,24.021164,-0.0076,1.294
618.00,7.689605,24.89986,-0.000170,24.021624,-0.0075,1.293
620.00,7.692012,24.89968,-0.000169,24.022391,-0.0076,1.293
622.00,7.693423,24.89904,-0.000168,24.022133,-0.0076,1.292
624.00,7.693888,24.89834,-0.000168,24.021934,-0.0076,1.292
626.00,7.694370,24.89870,-0.000167,24.022630,-0.0076,1.292
628.00,7.695972,24.89777,-0.000168,24.021865,-0.0075,1.293
630.00,7.696312,24.89867,-0.000168,24.021778,-0.0075,1.292
632.00,7.697402,24.89945,-0.000168,24.021889,-0.0076,1.292
634.00,7.698734,24.89952,-0.000167,24.022032,-0.0075,1.292
636.00,7.699549,24.89919,-0.000168,24.021488,-0.0075,1.292
638.00,7.699683,24.89938,-0.000169,24.022326,-0.0076,1.293
640.00,7.700763,24.89917,-0.000169,24.022389,-0.0076,1.293
642.00,7.701765,24.89917,-0.000169,24.022177,-0.0075,1.293
644.00,7.702325,24.89962,-0.000169,24.021889,-0.0075,1.293
646.00,7.702498,24.89978,-0.000169,24.022003,-0.0075,1.293
648.00,7.702856,24.89963,-0.000167,24.022155,-0.0075,1.292
650.00,7.703063,24.89872,-0.000168,24.021684,-0.0075,1.292
652.00,7.703533,24.89913,-0.000169,24.021541,-0.0076,1.293
654.00,7.704465,24.89920,-0.000169,24.022271,-0.0076,1.293
656.00,7.704835,24.89884,-0.000170,24.021936,-0.0076,1.292
658.00,7.705395,24.89913,-0.000169,24.021515,-0.0075,1.292
660.00,7.706435,24.89898,-0.000168,24.021590,-0.0076,1.292
662.00,7.706592,24.89838,-0.000170,24.021644,-0.0076,1.294
664.00,7.705715,24.89882,-0.000170,24.022411,-0.0075,1.293
666.00,7.706572,24.89917,-0.000169,24.021408,-0.0076,1.292
668.00,7.706655,24.89887,-0.000168,24.021483,-0.0076,1.292
670.00,7.706207,24.89900,-0.000169,24.021747,-0.0076,1.292
672.00,7.705101,24.89850,-0.000168,24.021706,-0.0076,1.292
674.00,7.704475,24.89857,-0.000170,24.021205,-0.0076,1.293
676.00,7.704305,24.89864,-0.000171,24.021187,-0.0076,1.293
678.00,7.704618,24.89858,-0.000170,24.021697,-0.0076,1.293
680.00,7.705140,24.89883,-0.000170,24.021954,-0.0076,1.292
682.00,7.705086,24.89873,-0.000168,24.021909,-0.0076,1.292
684.00,7.705250,24.89894,-0.000168,24.022240,-0.0075,1.292
686.00,7.704374,24.89982,-0.000169,24.022066,-0.0075,1.292
688.00,7.704122,24.89953,-0.000168,24.021620,-0.0075,1.293
690.00,7.704490,24.90016,-0.000169,24.021512,-0.0076,1.293
692.00,7.704905,24.89951,-0.000170,24.021361,-0.0076,1.293
694.00,7.704955,24.89961,-0.000169,24.021898,-0.0076,1.292
696.00,7.704875,24.89893,-0.000169,24.021869,-0.0076,1.292
698.00,7.704355,24.89930,-0.000169,24.021794,-0.0076,1.292
700.00,7.704062,24.89901,-0.000169,24.021523,-0.0075,1.293
702.00,7.703424,24.89917,-0.000170,24.021329,-0.0075,1.293
704.00,7.704032,24.89939,-0.000170,24.021867,-0.0076,1.293
706.00,7.704593,24.89939,-0.000169,24.021608,-0.0075,1.293
708.00,7.704456,24.89956,-0.000170,24.021593,-0.0076,1.292
710.00,7.704131,24.89984,-0.000169,24.021867,-0.0076,1.293
712.00,7.703808,24.89928,-0.000170,24.021285,-0.0076,1.292
714.00,7.703323,24.89963,-0.000169,24.022211,-0.0076,1.292
716.00,7.703481,24.89931,-0.000168,24.022349,-0.0076,1.292
718.00,7.704395,24.90011,-0.000168,24.021778,-0.0075,1.293
720.00,7.703799,24.90049,-0.000168,24.021628,-0.0075,1.292
722.00,7.703032,24.90023,-0.000168,24.022235,-0.0075,1.293
724.00,7.702485,24.90023,-0.000168,24.022016,-0.0075,1.293
726.00,7.702010,24.89967,-0.000168,24.021597,-0.0076,1.292
728.00,7.702134,24.89983,-0.000168,24.021836,-0.0075,1.293
730.00,7.702306,24.90020,-0.000168,24.021615,-0.0076,1.293
732.00,7.702038,24.90000,-0.000169,24.021555,-0.0076,1.293
734.00,7.702387,24.90039,-0.000168,24.021943,-0.0076,1.293
736.00,7.702581,24.90013,-0.000168,24.021135,-0.0076,1.293
738.00,7.702126,24.90042,-0.000169,24.021800,-0.0076,1.293
740.00,7.702056,24.90060,-0.000169,24.021022,-0.0076,1.293
742.00,7.702116,24.90059,-0.000169,24.021544,-0.0076,1.292
744.00,7.701822,24.89943,-0.000169,24.021894,-0.0076,1.292
746.00,7.702469,24.89923,-0.000168,24.021577,-0.0076,1.292
748.00,7.701469,24.89926,-0.000168,24.021800,-0.0075,1.292
750.00,7.701234,24.90032,-0.000168,24.021062,-0.0076,1.293
752.00,7.701109,24.89941,-0.000168,24.021553,-0.0076,1.293
754.00,7.701138,24.89907,-0.000169,24.021831,-0.0075,1.293
756.00,7.701030,24.89950,-0.000169,24.021388,-0.0076,1.293
758.00,7.700381,24.89933,-0.000170,24.021610,-0.0075,1.292
760.00,7.700889,24.89999,-0.000169,24.021843,-0.0075,1.292
762.00,7.700296,24.89943,-0.000169,24.021267,-0.0075,1.292
764.00,7.700517,24.89903,-0.000169,24.021448,-0.0076,1.293
766.00,7.701019,24.89898,-0.000170,24.021537,-0.0075,1.293
768.00,7.700483,24.89936,-0.000169,24.022083,-0.0075,1.293
770.00,7.700234,24.89962,-0.000169,24.021660,-0.0076,1.293
772.00,7.700346,24.89854,-0.000170,24.022277,-0.0076,1.293
774.00,7.700735,24.89903,-0.000170,24.022054,-0.0075,1.293
776.00,7.699768,24.89911,-0.000169,24.021537,-0.0076,1.292
778.00,7.699010,24.89920,-0.000168,24.021920,-0.0076,1.292
780.00,7.698802,24.89902,-0.000170,24.021649,-0.0075,1.293
782.00,7.698000,24.89896,-0.000168,24.021869,-0.0075,1.293
784.00,7.697567,24.89902,-0.000168,24.021892,-0.0075,1.293
786.00,7.697392,24.89936,-0.000168,24.021662,-0.0075,1.293
788.00,7.697964,24.89845,-0.000167,24.021310,-0.0075,1.293
790.00,7.697946,24.89889,-0.000168,24.022164,-0.0075,1.292
792.00,7.697163,24.89936,-0.000169,24.021963,-0.0075,1.293
794.00,7.696802,24.89990,-0.000168,24.021780,-0.0075,1.293
796.00,7.696851,24.89997,-0.000168,24.022008,-0.0075,1.293
798.00,7.696580,24.89936,-0.000169,24.022277,-0.0075,1.292
800.00,7.697180,24.89950,-0.000167,24.022230,-0.0076,1.293
802.00,7.696721,24.90097,-0.000168,24.021981,-0.0076,1.293
804.00,7.697063,24.90189,-0.000169,24.021517,-0.0075,1.293
806.00,7.697189,24.90110,-0.000169,24.021225,-0.0075,1.293
808.00,7.697289,24.90035,-0.000168,24.022030,-0.0075,1.293
810.00,7.697768,24.90073,-0.000168,24.021519,-0.0075,1.293
812.00,7.697151,24.90120,-0.000168,24.021762,-0.0075,1.293
814.00,7.696445,24.90091,-0.000168,24.021669,-0.0076,1.294
816.00,7.696925,24.90101,-0.000168,24.021669,-0.0075,1.293
818.00,7.696818,24.90103,-0.000169,24.021648,-0.0075,1.293
820.00,7.696813,24.90053,-0.000169,24.021568,-0.0075,1.293
822.00,7.696948,24.90017,-0.000169,24.021646,-0.0076,1.293
824.00,7.696864,24.90084,-0.000169,24.021914,-0.0076,1.293
826.00,7.696292,24.90109,-0.000168,24.021492,-0.0075,1.293
828.00,7.696578,24.90080,-0.000168,24.021994,-0.0075,1.292
830.00,7.696145,24.90122,-0.000167,24.021350,-0.0075,1.292
832.00,7.695240,24.90078,-0.000168,24.021577,-0.0076,1.293
834.00,7.695308,24.90080,-0.000168,24.022302,-0.0076,1.293
836.00,7.696190,24.90057,-0.000168,24.021564,-0.0075,1.293
838.00,7.695706,24.90066,-0.000168,24.022036,-0.0076,1.293
840.00,7.695127,24.90142,-0.000168,24.021581,-0.0076,1.293
842.00,7.695280,24.90102,-0.000169,24.021238,-0.0076,1.293
844.00,7.694972,24.90052,-0.000169,24.021151,-0.0076,1.293
846.00,7.694978,24.89980,-0.000168,24.020839,-0.0076,1.293
848.00,7.694390,24.90022,-0.000168,24.021372,-0.0076,1.293
850.00,7.694881,24.90029,-0.000169,24.021780,-0.0076,1.293
852.00,7.693814,24.90029,-0.000169,24.021291,-0.0076,1.293
854.00,7.693255,24.90075,-0.000169,24.021175,-0.0075,1.293
856.00,7.693357,24.90043,-0.000168,24.021615,-0.0076,1.292
858.00,7.694095,24.90030,-0.000168,24.022048,-0.0076,1.293
860.00,7.694072,24.90027,-0.000168,24.021720,-0.0076,1.293
862.00,7.693684,24.90020,-0.000168,24.020884,-0.0076,1.292
864.00,7.693113,24.90008,-0.000169,24.021057,-0.0076,1.292
866.00,7.692371,24.89989,-0.000168,24.021588,-0.0076,1.292
868.00,7.692803,24.90016,-0.000168,24.021481,-0.0076,1.293
870.00,7.692747,24.89991,-0.000170,24.021394,-0.0076,1.293
872.00,7.691907,24.89952,-0.000168,24.021668,-0.0076,1.293
874.00,7.692057,24.89883,-0.000168,24.021789,-0.0075,1.293
876.00,7.691891,24.89927,-0.000169,24.021720,-0.0075,1.293
878.00,7.692521,24.89903,-0.000168,24.022014,-0.0075,1.293
880.00,7.692176,24.89938,-0.000169,24.022104,-0.0075,1.293
882.00,7.692453,24.89949,-0.000169,24.022043,-0.0075,1.293
884.00,7.692066,24.89990,-0.000169,24.021666,-0.0075,1.293
886.00,7.691538,24.89933,-0.000169,24.022246,-0.0075,1.293
888.00,7.690986,24.89915,-0.000170,24.021624,-0.0076,1.293
890.00,7.691360,24.89912,-0.000168,24.022117,-0.0075,1.293
892.00,7.691258,24.89917,-0.000169,24.021758,-0.0075,1.293
894.00,7.691694,24.89832,-0.000168,24.020678,-0.0075,1.293
896.00,7.691921,24.89761,-0.000169,24.022181,-0.0075,1.293
898.00,7.692556,24.89885,-0.000169,24.022309,-0.0075,1.293
900.00,7.692097,24.89862,-0.000169,24.022210,-0.0075,1.293
902.00,7.690877,24.89811,-0.000169,24.022081,-0.0075,1.292
904.00,7.690470,24.89850,-0.000169,24.021488,-0.0075,1.293
906.00,7.689824,24.89918,-0.000168,24.021450,-0.0075,1.293
908.00,7.689489,24.89904,-0.000169,24.021978,-0.0076,1.293
910.00,7.689398,24.89929,-0.000169,24.022170,-0.0076,1.293
912.00,7.690266,24.89950,-0.000169,24.021503,-0.0076,1.292
914.00,7.690368,24.89982,-0.000168,24.021597,-0.0075,1.293
916.00,7.689690,24.90021,-0.000169,24.022217,-0.0076,1.293
918.00,7.690139,24.89997,-0.000169,24.021474,-0.0075,1.293
920.00,7.690238,24.89965,-0.000168,24.021646,-0.0076,1.293
922.00,7.690188,24.89918,-0.000169,24.021747,-0.0075,1.293
924.00,7.690557,24.90055,-0.000169,24.021769,-0.0076,1.293
926.00,7.690308,24.90049,-0.000169,24.021207,-0.0076,1.293
928.00,7.689679,24.90038,-0.000168,24.021941,-0.0075,1.293
930.00,7.689309,24.90048,-0.000169,24.021088,-0.0075,1.293
932.00,7.689032,24.89936,-0.000169,24.021698,-0.0076,1.292
934.00,7.688732,24.89845,-0.000169,24.022003,-0.0076,1.292
936.00,7.688788,24.89900,-0.000169,24.021653,-0.0075,1.293
938.00,7.688823,24.89991,-0.000168,24.021100,-0.0075,1.293
940.00,7.689332,24.89989,-0.000169,24.021428,-0.0075,1.293
942.00,7.689118,24.90053,-0.000168,24.022391,-0.0075,1.293
944.00,7.688312,24.90147,-0.000170,24.022362,-0.0075,1.293
946.00,7.687443,24.90027,-0.000169,24.022072,-0.0075,1.294
948.00,7.688288,24.89962,-0.000170,24.021530,-0.0076,1.293
950.00,7.687605,24.89980,-0.000169,24.022146,-0.0076,1.292
952.00,7.687835,24.90111,-0.000168,24.021816,-0.0076,1.293
954.00,7.687568,24.90075,-0.000169,24.021925,-0.0075,1.293
956.00,7.687565,24.90000,-0.000169,24.022402,-0.0075,1.292
958.00,7.686942,24.90006,-0.000168,24.022572,-0.0075,1.293
960.00,7.686684,24.89958,-0.000169,24.022496,-0.0075,1.293
962.00,7.686392,24.89964,-0.000169,24.021823,-0.0075,1.293
964.00,7.685211,24.89910,-0.000168,24.022052,-0.0076,1.293
966.00,7.686424,24.89933,-0.000168,24.022385,-0.0076,1.292
968.00,7.687293,24.89951,-0.000168,24.021796,-0.0076,1.293
970.00,7.686531,24.90054,-0.000168,24.022251,-0.0075,1.293
972.00,7.685718,24.89943,-0.000169,24.021791,-0.0075,1.293
974.00,7.686115,24.90014,-0.000169,24.022014,-0.0075,1.293
976.00,7.687074,24.90012,-0.000169,24.022001,-0.0075,1.293
978.00,7.686609,24.89977,-0.000168,24.021747,-0.0075,1.292
980.00,7.685979,24.89938,-0.000169,24.021967,-0.0075,1.293
982.00,7.686225,24.89928,-0.000169,24.022440,-0.0075,1.293
984.00,7.685373,24.90006,-0.000169,24.021918,-0.0076,1.293
986.00,7.685237,24.89985,-0.000167,24.021852,-0.0076,1.293
988.00,7.684834,24.89980,-0.000169,24.022278,-0.0076,1.293
990.00,7.684856,24.89951,-0.000169,24.021671,-0.0076,1.292
992.00,7.685154,24.89966,-0.000168,24.021077,-0.0075,1.293
994.00,7.684788,24.89976,-0.000168,24.021238,-0.0076,1.293
996.00,7.683780,24.89953,-0.000170,24.021825,-0.0076,1.294
998.00,7.683873,24.89935,-0.000169,24.021927,-0.0075,1.294
1000.00,7.683717,24.90003,-0.000170,24.021490,-0.0075,1.292
1002.00,7.683700,24.90035,-0.000170,24.021198,-0.0075,1.292
1004.00,7.683467,24.90048,-0.000168,24.022396,-0.0076,1.293
1006.00,7.683946,24.89946,-0.000169,24.021472,-0.0075,1.293
1008.00,7.683463,24.90009,-0.000169,24.021414,-0.0076,1.293
1010.00,7.683814,24.89980,-0.000169,24.021671,-0.0075,1.293
1012.00,7.683472,24.89937,-0.000170,24.022266,-0.0076,1.293
1014.00,7.683208,24.89918,-0.000169,24.022034,-0.0076,1.293
1016.00,7.682877,24.89991,-0.000169,24.022534,-0.0075,1.293
1018.00,7.683245,24.89943,-0.000169,24.022016,-0.0075,1.293
1020.00,7.683268,24.90016,-0.000170,24.022106,-0.0076,1.293
1022.00,7.683248,24.90072,-0.000168,24.022037,-0.0076,1.293
1024.00,7.683623,24.90077,-0.000168,24.021827,-0.0075,1.292
1026.00,7.683114,24.89981,-0.000168,24.021082,-0.0076,1.293
1028.00,7.683860,24.90020,-0.000169,24.021769,-0.0076,1.292
1030.00,7.683382,24.89973,-0.000168,24.021010,-0.0076,1.292
1032.00,7.682549,24.90002,-0.000169,24.021833,-0.0076,1.293
1034.00,7.682660,24.90036,-0.000169,24.021794,-0.0076,1.293
1036.00,7.683019,24.90045,-0.000168,24.021769,-0.0075,1.293
1038.00,7.682912,24.89950,-0.000168,24.022407,-0.0075,1.293
1040.00,7.682066,24.89968,-0.000169,24.021943,-0.0075,1.294
1042.00,7.680936,24.89990,-0.000168,24.021421,-0.0076,1.293
1044.00,7.680275,24.90003,-0.000168,24.021854,-0.0075,1.293
1046.00,7.680951,24.89975,-0.000167,24.021639,-0.0075,1.293
1048.00,7.680991,24.89997,-0.000169,24.021363,-0.0076,1.294
1050.00,7.680363,24.89872,-0.000169,24.021385,-0.0075,1.294
1052.00,7.680191,24.89975,-0.000169,24.022046,-0.0075,1.293
1054.00,7.680677,24.89976,-0.000168,24.021332,-0.0076,1.293
1056.00,7.680729,24.89890,-0.000168,24.022170,-0.0076,1.293
1058.00,7.680533,24.89958,-0.000168,24.021568,-0.0076,1.293
1060.00,7.680304,24.89973,-0.000169,24.021657,-0.0076,1.293
1062.00,7.679900,24.89860,-0.000168,24.021847,-0.0075,1.294
1064.00,7.679320,24.89960,-0.000168,24.021617,-0.0075,1.293
1066.00,7.678986,24.89962,-0.000168,24.021555,-0.0075,1.293
1068.00,7.679794,24.90034,-0.000169,24.021785,-0.0075,1.293
1070.00,7.679408,24.89988,-0.000169,24.022284,-0.0076,1.293
1072.00,7.679804,24.89873,-0.000168,24.021738,-0.0075,1.292
1074.00,7.679624,24.89970,-0.000168,24.021316,-0.0075,1.292
1076.00,7.678813,24.89947,-0.000168,24.020993,-0.0076,1.293
1078.00,7.678020,24.89896,-0.000169,24.021566,-0.0075,1.294
1080.00,7.677553,24.89904,-0.000170,24.021240,-0.0075,1.293
1082.00,7.678222,24.89798,-0.000168,24.022052,-0.0076,1.293
1084.00,7.678489,24.89827,-0.000169,24.022259,-0.0075,1.292
1086.00,7.678044,24.89869,-0.000169,24.021920,-0.0076,1.293
1088.00,7.677884,24.89939,-0.000168,24.021794,-0.0075,1.293
1090.00,7.677952,24.89980,-0.000169,24.021956,-0.0075,1.293
1092.00,7.678062,24.90006,-0.000168,24.021613,-0.0076,1.293
1094.00,7.677665,24.90040,-0.000168,24.021869,-0.0075,1.293
1096.00,7.677162,24.90027,-0.000169,24.021738,-0.0075,1.293
1098.00,7.677929,24.89988,-0.000169,24.022059,-0.0076,1.293
1100.00,7.678211,24.89961,-0.000169,24.021485,-0.0076,1.293
1102.00,7.678490,24.89971,-0.000169,24.021648,-0.0075,1.293
1104.00,7.677808,24.89906,-0.000169,24.021214,-0.0076,1.293
1106.00,7.677759,24.89948,-0.000169,24.020988,-0.0076,1.293
1108.00,7.678399,24.89970,-0.000168,24.021430,-0.0075,1.293
1110.00,7.678411,24.89980,-0.000168,24.021329,-0.0076,1.294
1112.00,7.678900,24.89904,-0.000169,24.021615,-0.0075,1.294
1114.00,7.678492,24.89993,-0.000168,24.022108,-0.0075,1.293
1116.00,7.677896,24.90047,-0.000168,24.021374,-0.0075,1.293
1118.00,7.677935,24.90055,-0.000168,24.021704,-0.0075,1.293
1120.00,7.677516,24.90033,-0.000169,24.021604,-0.0075,1.292
1122.00,7.677437,24.90047,-0.000168,24.022126,-0.0075,1.293
1124.00,7.677475,24.90041,-0.000168,24.021572,-0.0076,1.292
1126.00,7.677642,24.90037,-0.000168,24.021689,-0.0076,1.293
1128.00,7.676842,24.90124,-0.000169,24.021622,-0.0076,1.294
1130.00,7.676213,24.90107,-0.000169,24.021100,-0.0075,1.293
1132.00,7.676534,24.90028,-0.000168,24.021865,-0.0075,1.293
1134.00,7.676154,24.90048,-0.000168,24.021495,-0.0076,1.293
1136.00,7.676323,24.90000,-0.000170,24.021434,-0.0076,1.294
1138.00,7.676135,24.90050,-0.000168,24.021537,-0.0075,1.293
1140.00,7.675914,24.90116,-0.000168,24.021793,-0.0076,1.293
1142.00,7.675637,24.90143,-0.000169,24.021533,-0.0076,1.294
1144.00,7.675686,24.90048,-0.000168,24.021715,-0.0076,1.293
1146.00,7.675328,24.90102,-0.000170,24.021450,-0.0076,1.294
1148.00,7.675103,24.90071,-0.000169,24.021911,-0.0075,1.293
1150.00,7.675660,24.90054,-0.000169,24.022224,-0.0075,1.293
1152.00,7.675381,24.90104,-0.000168,24.022320,-0.0075,1.293
1154.00,7.675417,24.90089,-0.000169,24.021767,-0.0075,1.293
1156.00,7.676229,24.90042,-0.000168,24.021979,-0.0075,1.293
1158.00,7.675412,24.90041,-0.000168,24.021878,-0.0076,1.293
1160.00,7.675656,24.90057,-0.000168,24.021584,-0.0075,1.293
1162.00,7.675918,24.90062,-0.000167,24.021688,-0.0075,1.293
1164.00,7.676553,24.90058,-0.000167,24.021430,-0.0076,1.294
1166.00,7.676689,24.90087,-0.000167,24.022201,-0.0075,1.294
1168.00,7.675608,24.90070,-0.000168,24.021814,-0.0075,1.293
1170.00,7.675393,24.90007,-0.000167,24.022844,-0.0075,1.293
1172.00,7.674712,24.90010,-0.000168,24.022070,-0.0075,1.293
1174.00,7.674471,24.90110,-0.000168,24.022447,-0.0075,1.293
1176.00,7.674653,24.90121,-0.000169,24.021952,-0.0075,1.294
1178.00,7.674903,24.90158,-0.000167,24.022530,-0.0075,1.294
1180.00,7.674512,24.90127,-0.000168,24.022032,-0.0075,1.294
1182.00,7.674314,24.90125,-0.000167,24.022482,-0.0075,1.293
1184.00,7.674780,24.90049,-0.000167,24.022085,-0.0075,1.293
1186.00,7.674896,24.90138,-0.000168,24.021575,-0.0076,1.293
1188.00,7.674016,24.90252,-0.000168,24.022146,-0.0075,1.293
1190.00,7.673788,24.90210,-0.000168,24.021900,-0.0075,1.293
1192.00,7.673670,24.90155,-0.000167,24.021871,-0.0075,1.294
1194.00,7.674633,24.90131,-0.000168,24.022375,-0.0075,1.294
1196.00,7.674883,24.90114,-0.000167,24.022161,-0.0076,1.294
1198.00,7.674768,24.90109,-0.000169,24.021938,-0.0075,1.293
1200.00,7.674788,24.90067,-0.000168,24.022059,-0.0075,1.293
1202.00,7.672945,24.90118,-0.000168,24.021749,-0.0075,1.293
@2,12.0000,24.0
1204.00,7.671261,24.90163,-0.000168,24.022220,-0.0075,1.293
1206.00,7.661980,24.90105,-0.000169,24.022333,-0.0076,1.293
1208.00,7.647458,24.90098,-0.000169,24.021385,-0.0075,1.291
1210.00,7.623565,24.90033,-0.000168,24.022114,-0.0075,1.292
1212.00,7.593004,24.90045,-0.000168,24.022592,-0.0075,1.292
1214.00,7.564397,24.90051,-0.000169,24.021849,-0.0075,1.293
1216.00,7.539530,24.90127,-0.000168,24.021747,-0.0075,1.294
1218.00,7.518501,24.90028,-0.000170,24.021570,-0.0076,1.293
1220.00,7.500389,24.90067,-0.000170,24.021722,-0.0075,1.294
1222.00,7.482174,24.90077,-0.000170,24.021553,-0.0076,1.294
1224.00,7.465220,24.90146,-0.000169,24.021871,-0.0076,1.294
1226.00,7.448851,24.90138,-0.000169,24.022143,-0.0075,1.295
1228.00,7.436451,24.90082,-0.000171,24.022008,-0.0075,1.295
1230.00,7.434067,24.90122,-0.000171,24.021747,-0.0075,1.295
1232.00,7.437853,24.90102,-0.000171,24.022079,-0.0076,1.295
1234.00,7.452070,24.90188,-0.000170,24.022052,-0.0075,1.295
1236.00,7.471478,24.90147,-0.000170,24.022335,-0.0076,1.295
1238.00,7.489079,24.90109,-0.000170,24.021920,-0.0075,1.295
1240.00,7.504204,24.90131,-0.000170,24.022061,-0.0075,1.294
1242.00,7.515256,24.90150,-0.000170,24.021707,-0.0075,1.294
1244.00,7.527175,24.90186,-0.000168,24.021736,-0.0075,1.293
1246.00,7.539710,24.90221,-0.000168,24.021894,-0.0076,1.294
1248.00,7.550708,24.90187,-0.000168,24.022048,-0.0075,1.294
1250.00,7.561960,24.90194,-0.000168,24.021912,-0.0075,1.293
1252.00,7.572652,24.90254,-0.000169,24.021753,-0.0075,1.294
1254.00,7.582504,24.90290,-0.000168,24.021769,-0.0075,1.294
1256.00,7.591650,24.90264,-0.000169,24.021998,-0.0075,1.294
1258.00,7.600577,24.90253,-0.000170,24.021646,-0.0076,1.293
1260.00,7.608837,24.90203,-0.000170,24.021660,-0.0076,1.293
1262.00,7.616093,24.90193,-0.000169,24.021642,-0.0075,1.293
1264.00,7.621619,24.90169,-0.000170,24.021512,-0.0075,1.294
1266.00,7.627158,24.90158,-0.000169,24.021972,-0.0076,1.294
1268.00,7.632451,24.90142,-0.000168,24.022264,-0.0076,1.294
1270.00,7.637079,24.90156,-0.000169,24.021871,-0.0075,1.293
1272.00,7.640465,24.90139,-0.000168,24.021823,-0.0075,1.293
1274.00,7.644334,24.90092,-0.000169,24.022036,-0.0075,1.293
1276.00,7.647200,24.90143,-0.000169,24.021718,-0.0075,1.293
1278.00,7.650729,24.90100,-0.000168,24.022251,-0.0075,1.293
1280.00,7.652665,24.90048,-0.000169,24.022141,-0.0076,1.293
1282.00,7.653532,24.90134,-0.000170,24.021443,-0.0076,1.294
1284.00,7.654432,24.90067,-0.000169,24.021920,-0.0076,1.294
1286.00,7.656560,24.90117,-0.000169,24.021936,-0.0076,1.293
1288.00,7.659108,24.90055,-0.000168,24.021956,-0.0075,1.293
1290.00,7.659608,24.90122,-0.000167,24.022465,-0.0075,1.293
1292.00,7.659725,24.90165,-0.000168,24.022195,-0.0075,1.293
1294.00,7.660574,24.90172,-0.000169,24.022715,-0.0075,1.294
1296.00,7.661045,24.90056,-0.000170,24.021501,-0.0076,1.293
1298.00,7.661999,24.90108,-0.000166,24.021274,-0.0075,1.293
1300.00,7.662997,24.90096,-0.000167,24.021794,-0.0075,1.293
1302.00,7.662954,24.90094,-0.000168,24.021765,-0.0075,1.294
1304.00,7.661556,24.90123,-0.000168,24.022340,-0.0076,1.293
1306.00,7.661307,24.90132,-0.000167,24.022123,-0.0075,1.293
1308.00,7.661469,24.90129,-0.000166,24.022195,-0.0075,1.293
1310.00,7.662398,24.90177,-0.000167,24.021155,-0.0075,1.294
1312.00,7.662961,24.90231,-0.000167,24.022362,-0.0076,1.294
1314.00,7.663573,24.90136,-0.000168,24.022413,-0.0075,1.293
1316.00,7.664715,24.90119,-0.000169,24.022931,-0.0075,1.293
1318.00,7.664768,24.90174,-0.000167,24.022362,-0.0076,1.294
1320.00,7.664751,24.90165,-0.000169,24.022056,-0.0075,1.294
1322.00,7.663998,24.90284,-0.000168,24.022052,-0.0076,1.293
1324.00,7.663301,24.90230,-0.000167,24.021901,-0.0075,1.294
1326.00,7.663185,24.90265,-0.000168,24.021912,-0.0075,1.293
1328.00,7.663748,24.90196,-0.000169,24.022182,-0.0075,1.293
1330.00,7.663695,24.90252,-0.000168,24.022728,-0.0075,1.294
1332.00,7.663149,24.90187,-0.000168,24.022389,-0.0076,1.293
1334.00,7.663070,24.90176,-0.000168,24.022721,-0.0076,1.293
1336.00,7.663915,24.90209,-0.000169,24.022400,-0.0075,1.293
1338.00,7.664069,24.90273,-0.000168,24.021950,-0.0075,1.293
1340.00,7.663786,24.90299,-0.000168,24.021947,-0.0075,1.294
1342.00,7.663837,24.90273,-0.000167,24.022239,-0.0076,1.294
1344.00,7.663535,24.90303,-0.000169,24.022210,-0.0075,1.294
1346.00,7.663994,24.90218,-0.000168,24.022023,-0.0075,1.294
1348.00,7.664599,24.90226,-0.000167,24.022153,-0.0075,1.294
1350.00,7.664724,24.90085,-0.000168,24.021731,-0.0075,1.293
1352.00,7.664988,24.90114,-0.000169,24.021794,-0.0075,1.294
1354.00,7.664400,24.90185,-0.000168,24.022184,-0.0076,1.294
1356.00,7.664537,24.90165,-0.000168,24.022168,-0.0075,1.294
1358.00,7.664971,24.90186,-0.000168,24.021838,-0.0075,1.294
1360.00,7.665329,24.90165,-0.000169,24.021905,-0.0075,1.294
1362.00,7.665375,24.90154,-0.000168,24.022297,-0.0075,1.294
1364.00,7.664904,24.90200,-0.000168,24.021990,-0.0075,1.294
1366.00,7.665474,24.90239,-0.000168,24.021856,-0.0075,1.294
1368.00,7.664548,24.90289,-0.000169,24.022273,-0.0075,1.293
1370.00,7.664398,24.90280,-0.000168,24.021765,-0.0075,1.294
1372.00,7.664937,24.90269,-0.000167,24.022288,-0.0076,1.294
1374.00,7.664444,24.90237,-0.000168,24.021731,-0.0076,1.294
1376.00,7.664074,24.90200,-0.000169,24.021459,-0.0076,1.294
1378.00,7.664042,24.90194,-0.000169,24.021546,-0.0076,1.294
1380.00,7.663659,24.90215,-0.000168,24.022364,-0.0075,1.294
1382.00,7.664367,24.90154,-0.000168,24.021901,-0.0075,1.294
1384.00,7.664650,24.90218,-0.000168,24.021751,-0.0076,1.294
1386.00,7.663095,24.90207,-0.000169,24.021747,-0.0076,1.294
1388.00,7.662944,24.90211,-0.000168,24.021988,-0.0075,1.294
1390.00,7.663181,24.90214,-0.000167,24.021940,-0.0075,1.293
1392.00,7.663128,24.90203,-0.000167,24.021546,-0.0075,1.294
1394.00,7.663057,24.90157,-0.000168,24.022162,-0.0075,1.294
1396.00,7.662918,24.90151,-0.000169,24.022289,-0.0075,1.294
1398.00,7.662419,24.90180,-0.000169,24.022596,-0.0076,1.294
1400.00,7.662983,24.90111,-0.000169,24.020759,-0.0076,1.293
1402.00,7.663604,24.90147,-0.000168,24.022534,-0.0075,1.293
1404.00,7.662948,24.90097,-0.000167,24.021318,-0.0075,1.293
1406.00,7.663136,24.90109,-0.000167,24.021497,-0.0075,1.294
1408.00,7.663724,24.90062,-0.000168,24.022371,-0.0076,1.294
1410.00,7.663270,24.90123,-0.000167,24.021361,-0.0075,1.294
1412.00,7.663239,24.90176,-0.000169,24.021967,-0.0076,1.294
1414.00,7.662402,24.90232,-0.000168,24.021883,-0.0075,1.294
1416.00,7.662185,24.90211,-0.000168,24.022043,-0.0075,1.294
1418.00,7.662302,24.90205,-0.000168,24.022121,-0.0075,1.293
1420.00,7.661295,24.90175,-0.000168,24.022315,-0.0075,1.293
1422.00,7.661090,24.90196,-0.000168,24.022494,-0.0076,1.294
1424.00,7.661273,24.90196,-0.000168,24.021532,-0.0076,1.293
1426.00,7.661030,24.90083,-0.000167,24.021138,-0.0076,1.294
1428.00,7.661466,24.90072,-0.000169,24.020870,-0.0076,1.294
1430.00,7.660743,24.90036,-0.000169,24.021410,-0.0075,1.294
1432.00,7.661197,24.90105,-0.000168,24.021659,-0.0075,1.294
1434.00,7.661391,24.90081,-0.000168,24.021970,-0.0075,1.294
1436.00,7.660838,24.90107,-0.000169,24.022405,-0.0075,1.293
1438.00,7.661303,24.90149,-0.000167,24.021300,-0.0076,1.294
1440.00,7.661605,24.90162,-0.000169,24.021782,-0.0075,1.293
1442.00,7.661065,24.90216,-0.000168,24.022143,-0.0075,1.294
1444.00,7.660654,24.90224,-0.000168,24.021851,-0.0075,1.294
1446.00,7.660483,24.90195,-0.000167,24.021949,-0.0075,1.294
1448.00,7.661454,24.90171,-0.000169,24.021747,-0.0075,1.294
1450.00,7.660557,24.90195,-0.000168,24.021746,-0.0075,1.294
1452.00,7.660897,24.90164,-0.000167,24.022307,-0.0075,1.294
1454.00,7.661209,24.90084,-0.000168,24.021894,-0.0076,1.293
1456.00,7.660910,24.90219,-0.000167,24.022106,-0.0075,1.293
1458.00,7.661340,24.90168,-0.000167,24.021836,-0.0075,1.294
1460.00,7.661850,24.90195,-0.000168,24.021785,-0.0075,1.294
1462.00,7.661847,24.90206,-0.000167,24.021776,-0.0075,1.294
1464.00,7.661500,24.90121,-0.000168,24.022190,-0.0076,1.294
1466.00,7.660706,24.90098,-0.000168,24.021863,-0.0076,1.294
1468.00,7.660908,24.90101,-0.000168,24.022066,-0.0076,1.294
1470.00,7.661157,24.90071,-0.000169,24.021332,-0.0076,1.294
1472.00,7.659921,24.90091,-0.000169,24.021851,-0.0075,1.294
1474.00,7.659729,24.90112,-0.000169,24.022166,-0.0076,1.293
1476.00,7.660166,24.90075,-0.000169,24.021633,-0.0076,1.295
1478.00,7.660899,24.90125,-0.000168,24.021956,-0.0075,1.293
1480.00,7.660061,24.90080,-0.000168,24.022028,-0.0075,1.294
1482.00,7.659577,24.90123,-0.000168,24.021887,-0.0075,1.294
1484.00,7.659628,24.90167,-0.000169,24.022344,-0.0076,1.294
1486.00,7.659225,24.90144,-0.000169,24.021564,-0.0075,1.294
1488.00,7.659147,24.90117,-0.000168,24.021602,-0.0075,1.294
1490.00,7.658953,24.90171,-0.000168,24.022268,-0.0075,1.294
1492.00,7.658597,24.90165,-0.000168,24.022545,-0.0075,1.294
1494.00,7.657955,24.90260,-0.000168,24.021026,-0.0075,1.294
1496.00,7.658600,24.90253,-0.000168,24.022115,-0.0075,1.294
1498.00,7.659415,24.90219,-0.000169,24.022097,-0.0076,1.294
1500.00,7.659214,24.90319,-0.000169,24.022282,-0.0075,1.294
1502.00,7.659654,24.90367,-0.000168,24.022422,-0.0075,1.294
1504.00,7.660233,24.90394,-0.000168,24.021820,-0.0076,1.294
1506.00,7.659337,24.90393,-0.000168,24.022273,-0.0075,1.294
1508.00,7.658408,24.90352,-0.000170,24.021793,-0.0075,1.294
1510.00,7.658340,24.90300,-0.000169,24.021002,-0.0075,1.294
1512.00,7.658362,24.90206,-0.000168,24.021843,-0.0075,1.294
1514.00,7.658494,24.90286,-0.000167,24.022057,-0.0075,1.294
1516.00,7.658212,24.90293,-0.000168,24.021425,-0.0076,1.293
1518.00,7.657726,24.90200,-0.000169,24.021358,-0.0076,1.294
1520.00,7.657106,24.90187,-0.000169,24.021247,-0.0076,1.294
1522.00,7.656726,24.90233,-0.000169,24.021368,-0.0076,1.294
1524.00,7.657527,24.90193,-0.000169,24.021421,-0.0075,1.294
1526.00,7.657771,24.90162,-0.000170,24.021292,-0.0075,1.294
1528.00,7.657889,24.90119,-0.000169,24.020933,-0.0076,1.294
1530.00,7.658003,24.90186,-0.000169,24.021852,-0.0075,1.294
1532.00,7.657839,24.90200,-0.000168,24.021156,-0.0075,1.294
1534.00,7.657966,24.90297,-0.000168,24.021916,-0.0075,1.294
1536.00,7.657948,24.90238,-0.000168,24.021985,-0.0075,1.294
1538.00,7.657157,24.90265,-0.000169,24.021717,-0.0076,1.294
1540.00,7.657196,24.90265,-0.000170,24.021916,-0.0075,1.294
1542.00,7.656423,24.90266,-0.000169,24.022173,-0.0075,1.294
1544.00,7.656301,24.90290,-0.000169,24.020984,-0.0076,1.294
1546.00,7.655540,24.90274,-0.000169,24.021162,-0.0075,1.293
1548.00,7.655639,24.90238,-0.000169,24.020997,-0.0075,1.294
1550.00,7.655616,24.90187,-0.000169,24.021624,-0.0075,1.294
1552.00,7.654785,24.90208,-0.000169,24.021229,-0.0075,1.294
1554.00,7.655327,24.90198,-0.000169,24.021584,-0.0075,1.294
1556.00,7.654931,24.90310,-0.000169,24.023096,-0.0075,1.295
1558.00,7.654187,24.90267,-0.000169,24.022427,-0.0075,1.295
1560.00,7.653798,24.90292,-0.000170,24.022333,-0.0075,1.295
1562.00,7.653094,24.90375,-0.000169,24.022195,-0.0075,1.294
1564.00,7.653756,24.90358,-0.000169,24.022043,-0.0075,1.294
1566.00,7.654503,24.90340,-0.000169,24.021988,-0.0075,1.294
1568.00,7.655316,24.90330,-0.000169,24.022112,-0.0075,1.294
1570.00,7.655461,24.90274,-0.000170,24.021610,-0.0076,1.294
1572.00,7.654614,24.90250,-0.000170,24.021845,-0.0075,1.294
1574.00,7.654426,24.90418,-0.000169,24.021633,-0.0076,1.294
1576.00,7.654511,24.90305,-0.000169,24.021133,-0.0075,1.294
1578.00,7.654477,24.90355,-0.000170,24.022155,-0.0075,1.295
1580.00,7.654218,24.90372,-0.000169,24.022329,-0.0075,1.294
1582.00,7.654553,24.90357,-0.000168,24.021983,-0.0075,1.295
1584.00,7.654234,24.90411,-0.000169,24.022585,-0.0075,1.294
1586.00,7.653023,24.90345,-0.000168,24.022271,-0.0075,1.294
1588.00,7.652888,24.90307,-0.000169,24.021553,-0.0075,1.294
1590.00,7.651953,24.90265,-0.000170,24.021709,-0.0075,1.295
1592.00,7.651996,24.90225,-0.000170,24.022046,-0.0075,1.294
1594.00,7.652297,24.90297,-0.000170,24.021943,-0.0075,1.294
1596.00,7.652166,24.90258,-0.000170,24.021927,-0.0075,1.295
1598.00,7.652479,24.90227,-0.000170,24.021823,-0.0075,1.294
1600.00,7.652648,24.90241,-0.000169,24.022280,-0.0076,1.294
1602.00,7.652971,24.90235,-0.000170,24.022293,-0.0075,1.295
1604.00,7.653014,24.90209,-0.000170,24.022295,-0.0075,1.295
1606.00,7.651919,24.90255,-0.000170,24.022046,-0.0075,1.294
1608.00,7.651599,24.90282,-0.000168,24.021947,-0.0075,1.294
1610.00,7.651067,24.90213,-0.000168,24.021543,-0.0075,1.295
1612.00,7.650793,24.90298,-0.000168,24.021969,-0.0075,1.295
1614.00,7.650569,24.90266,-0.000168,24.022034,-0.0075,1.294
1616.00,7.649807,24.90269,-0.000168,24.021901,-0.0076,1.295
1618.00,7.649984,24.90316,-0.000168,24.022518,-0.0075,1.294
1620.00,7.650449,24.90264,-0.000168,24.021860,-0.0075,1.294
1622.00,7.650492,24.90302,-0.000169,24.021898,-0.0075,1.294
1624.00,7.650777,24.90261,-0.000169,24.021805,-0.0075,1.294
1626.00,7.650333,24.90249,-0.000170,24.022007,-0.0075,1.295
1628.00,7.650736,24.90249,-0.000169,24.022288,-0.0075,1.295
1630.00,7.650586,24.90274,-0.000169,24.021194,-0.0075,1.294
1632.00,7.650499,24.90251,-0.000169,24.022130,-0.0075,1.294
1634.00,7.650046,24.90282,-0.000170,24.022516,-0.0076,1.295
1636.00,7.649807,24.90331,-0.000170,24.022150,-0.0075,1.295
1638.00,7.649294,24.90279,-0.000170,24.021851,-0.0075,1.294
1640.00,7.649526,24.90302,-0.000170,24.022231,-0.0075,1.295
1642.00,7.649122,24.90296,-0.000170,24.021767,-0.0075,1.294
1644.00,7.648710,24.90331,-0.000169,24.021620,-0.0075,1.294
1646.00,7.649319,24.90350,-0.000169,24.021865,-0.0075,1.294
1648.00,7.649541,24.90368,-0.000168,24.022414,-0.0075,1.295
1650.00,7.649236,24.90371,-0.000169,24.022137,-0.0075,1.295
1652.00,7.649682,24.90432,-0.000170,24.021823,-0.0076,1.295
1654.00,7.649218,24.90346,-0.000170,24.021934,-0.0076,1.294
1656.00,7.649275,24.90349,-0.000170,24.022298,-0.0075,1.294
1658.00,7.650254,24.90337,-0.000171,24.022313,-0.0075,1.294
1660.00,7.649885,24.90310,-0.000170,24.022431,-0.0075,1.295
1662.00,7.649644,24.90239,-0.000169,24.022054,-0.0076,1.295
1664.00,7.649902,24.90296,-0.000169,24.022219,-0.0075,1.294
1666.00,7.649890,24.90238,-0.000168,24.022289,-0.0075,1.294
1668.00,7.650060,24.90143,-0.000169,24.022025,-0.0075,1.295
1670.00,7.649643,24.90234,-0.000170,24.021367,-0.0075,1.295
1672.00,7.649434,24.90222,-0.000169,24.022627,-0.0075,1.294
1674.00,7.648614,24.90231,-0.000170,24.022224,-0.0075,1.294
1676.00,7.647597,24.90224,-0.000169,24.022685,-0.0075,1.294
1678.00,7.647023,24.90238,-0.000168,24.021557,-0.0075,1.294
1680.00,7.646957,24.90269,-0.000168,24.022094,-0.0075,1.295
1682.00,7.647117,24.90274,-0.000169,24.022086,-0.0075,1.295
1684.00,7.647712,24.90352,-0.000170,24.022010,-0.0075,1.295
1686.00,7.648088,24.90336,-0.000169,24.021738,-0.0075,1.296
1688.00,7.648518,24.90374,-0.000170,24.021996,-0.0075,1.295
1690.00,7.648251,24.90293,-0.000170,24.022121,-0.0075,1.294
1692.00,7.648969,24.90264,-0.000170,24.022001,-0.0075,1.295
1694.00,7.648603,24.90263,-0.000169,24.021630,-0.0076,1.295
1696.00,7.648919,24.90253,-0.000169,24.021566,-0.0075,1.295
1698.00,7.649191,24.90168,-0.000169,24.022362,-0.0075,1.294
1700.00,7.649345,24.90239,-0.000170,24.021894,-0.0076,1.294
1702.00,7.648499,24.90195,-0.000168,24.021472,-0.0076,1.295
1704.00,7.648385,24.90246,-0.000168,24.022757,-0.0075,1.294
1706.00,7.649396,24.90151,-0.000169,24.022164,-0.0075,1.295
1708.00,7.649144,24.90112,-0.000169,24.022482,-0.0075,1.294
1710.00,7.648651,24.90077,-0.000169,24.022268,-0.0076,1.295
1712.00,7.648536,24.90192,-0.000170,24.021702,-0.0075,1.295
1714.00,7.648172,24.90184,-0.000170,24.021891,-0.0075,1.295
1716.00,7.648060,24.90140,-0.000171,24.021684,-0.0075,1.295
1718.00,7.648825,24.90191,-0.000169,24.021443,-0.0075,1.295
1720.00,7.648839,24.90275,-0.000168,24.022023,-0.0075,1.295
1722.00,7.647731,24.90202,-0.000170,24.021617,-0.0075,1.294
1724.00,7.647109,24.90194,-0.000169,24.021702,-0.0076,1.294
1726.00,7.647042,24.90261,-0.000169,24.021731,-0.0076,1.294
1728.00,7.647024,24.90228,-0.000169,24.021251,-0.0075,1.295
1730.00,7.647412,24.90132,-0.000170,24.021994,-0.0076,1.295
1732.00,7.646989,24.90190,-0.000169,24.021840,-0.0076,1.295
1734.00,7.646543,24.90233,-0.000168,24.022068,-0.0075,1.294
1736.00,7.645800,24.90281,-0.000170,24.022057,-0.0075,1.295
1738.00,7.645627,24.90306,-0.000168,24.021900,-0.0075,1.295
1740.00,7.645735,24.90290,-0.000169,24.021758,-0.0075,1.295
1742.00,7.645667,24.90250,-0.000169,24.022201,-0.0076,1.294
1744.00,7.645184,24.90238,-0.000169,24.022496,-0.0076,1.295
1746.00,7.645363,24.90249,-0.000169,24.022237,-0.0075,1.295
1748.00,7.644406,24.90256,-0.000169,24.023014,-0.0075,1.295
1750.00,7.645005,24.90356,-0.000169,24.022010,-0.0075,1.294
1752.00,7.645897,24.90233,-0.000169,24.021053,-0.0076,1.295
1754.00,7.645208,24.90198,-0.000169,24.021555,-0.0076,1.295
1756.00,7.644994,24.90295,-0.000169,24.022317,-0.0075,1.295
1758.00,7.645380,24.90369,-0.000168,24.022373,-0.0075,1.294
1760.00,7.645804,24.90434,-0.000169,24.021626,-0.0076,1.295
1762.00,7.646478,24.90408,-0.000170,24.021249,-0.0076,1.296
1764.00,7.646085,24.90345,-0.000169,24.022070,-0.0075,1.295
1766.00,7.646237,24.90199,-0.000169,24.021811,-0.0076,1.294
1768.00,7.646208,24.90262,-0.000170,24.022108,-0.0075,1.294
1770.00,7.646813,24.90299,-0.000169,24.021637,-0.0075,1.295
1772.00,7.647342,24.90294,-0.000169,24.022224,-0.0076,1.295
1774.00,7.647383,24.90266,-0.000169,24.022034,-0.0075,1.294
1776.00,7.646166,24.90298,-0.000170,24.021338,-0.0075,1.294
1778.00,7.645891,24.90253,-0.000170,24.022005,-0.0075,1.294
1780.00,7.646365,24.90316,-0.000169,24.022012,-0.0075,1.294
1782.00,7.646148,24.90345,-0.000170,24.021601,-0.0076,1.296
1784.00,7.646204,24.90263,-0.000170,24.021669,-0.0075,1.295
1786.00,7.646310,24.90280,-0.000169,24.021291,-0.0075,1.294
1788.00,7.646356,24.90251,-0.000169,24.021463,-0.0075,1.295
1790.00,7.645699,24.90245,-0.000170,24.022041,-0.0076,1.295
1792.00,7.645261,24.90227,-0.000171,24.021911,-0.0075,1.295
1794.00,7.645630,24.90195,-0.000170,24.021818,-0.0075,1.295
1796.00,7.646550,24.90202,-0.000171,24.021787,-0.0075,1.295
1798.00,7.646263,24.90226,-0.000170,24.021726,-0.0075,1.295
1800.00,7.645464,24.90186,-0.000170,24.021548,-0.0075,1.294
1802.00,7.644859,24.90071,-0.000170,24.021252,-0.0075,1.294
@3,12.0000,24.0
1804.00,7.644142,24.90076,-0.000169,24.021468,-0.0076,1.294
1806.00,7.635416,24.90018,-0.000169,24.021907,-0.0076,1.295
1808.00,7.621163,24.90066,-0.000169,24.021465,-0.0076,1.294
1810.00,7.599170,24.90094,-0.000169,24.021640,-0.0076,1.294
1812.00,7.571047,24.90092,-0.000168,24.021700,-0.0076,1.294
1814.00,7.543935,24.90120,-0.000169,24.022364,-0.0076,1.294
1816.00,7.520565,24.90139,-0.000168,24.021992,-0.0076,1.294
1818.00,7.499411,24.90132,-0.000170,24.021450,-0.0076,1.296
1820.00,7.481323,24.90137,-0.000171,24.021557,-0.0075,1.296
1822.00,7.464888,24.90150,-0.000170,24.021985,-0.0076,1.296
1824.00,7.447661,24.90135,-0.000170,24.021657,-0.0075,1.296
1826.00,7.432317,24.90145,-0.000170,24.021854,-0.0076,1.296
1828.00,7.419874,24.90072,-0.000170,24.022697,-0.0076,1.296
1830.00,7.416231,24.90107,-0.000170,24.022632,-0.0076,1.296
1832.00,7.419589,24.90164,-0.000170,24.022043,-0.0076,1.297
1834.00,7.432178,24.90180,-0.000170,24.021673,-0.0075,1.297
1836.00,7.450693,24.90177,-0.000171,24.021666,-0.0075,1.297
1838.00,7.467636,24.90180,-0.000169,24.022668,-0.0075,1.296
1840.00,7.480752,24.90226,-0.000170,24.021731,-0.0076,1.296
1842.00,7.492666,24.90335,-0.000170,24.021492,-0.0075,1.295
1844.00,7.505262,24.90361,-0.000170,24.022362,-0.0075,1.295
1846.00,7.516630,24.90278,-0.000168,24.021608,-0.0076,1.295
1848.00,7.528685,24.90371,-0.000166,24.022057,-0.0075,1.294
1850.00,7.540004,24.90389,-0.000168,24.021936,-0.0076,1.294
1852.00,7.550055,24.90299,-0.000168,24.021385,-0.0075,1.295
1854.00,7.559155,24.90310,-0.000168,24.021501,-0.0075,1.295
1856.00,7.567477,24.90323,-0.000169,24.021858,-0.0075,1.295
1858.00,7.573967,24.90291,-0.000169,24.022132,-0.0075,1.295
1860.00,7.580225,24.90258,-0.000169,24.021410,-0.0075,1.294
1862.00,7.586509,24.90243,-0.000168,24.022065,-0.0075,1.295
1864.00,7.592917,24.90223,-0.000167,24.022407,-0.0076,1.295
1866.00,7.598540,24.90212,-0.000168,24.021887,-0.0075,1.295
1868.00,7.602771,24.90293,-0.000169,24.022342,-0.0075,1.295
1870.00,7.606714,24.90314,-0.000168,24.022260,-0.0075,1.295
1872.00,7.609731,24.90279,-0.000169,24.022275,-0.0075,1.294
1874.00,7.612191,24.90335,-0.000169,24.021958,-0.0075,1.295
1876.00,7.614622,24.90334,-0.000169,24.021963,-0.0075,1.295
1878.00,7.617310,24.90309,-0.000170,24.021546,-0.0076,1.295
1880.00,7.619049,24.90329,-0.000169,24.020999,-0.0075,1.295
1882.00,7.620716,24.90226,-0.000169,24.022811,-0.0075,1.295
1884.00,7.623134,24.90208,-0.000169,24.022034,-0.0076,1.295
1886.00,7.624334,24.90267,-0.000168,24.021796,-0.0075,1.295
1888.00,7.626054,24.90264,-0.000168,24.021463,-0.0075,1.295
1890.00,7.626173,24.90231,-0.000168,24.021749,-0.0075,1.295
1892.00,7.626692,24.90286,-0.000168,24.021437,-0.0075,1.295
1894.00,7.628423,24.90309,-0.000168,24.021818,-0.0075,1.295
1896.00,7.628547,24.90328,-0.000169,24.022382,-0.0075,1.295
1898.00,7.628508,24.90374,-0.000169,24.022132,-0.0076,1.294
1900.00,7.628970,24.90314,-0.000169,24.022123,-0.0075,1.295
1902.00,7.629782,24.90224,-0.000169,24.022346,-0.0075,1.295
1904.00,7.630025,24.90253,-0.000169,24.022744,-0.0075,1.295
1906.00,7.630557,24.90289,-0.000168,24.022850,-0.0075,1.295
1908.00,7.631151,24.90288,-0.000169,24.021988,-0.0076,1.296
1910.00,7.632392,24.90324,-0.000169,24.022311,-0.0075,1.295
1912.00,7.633009,24.90233,-0.000169,24.021564,-0.0076,1.295
1914.00,7.632467,24.90281,-0.000168,24.021798,-0.0076,1.296
1916.00,7.632915,24.90362,-0.000170,24.022045,-0.0075,1.295
1918.00,7.633484,24.90338,-0.000170,24.022248,-0.0075,1.295
1920.00,7.633618,24.90350,-0.000169,24.022010,-0.0075,1.294
1922.00,7.634290,24.90343,-0.000170,24.021691,-0.0075,1.294
1924.00,7.634670,24.90298,-0.000170,24.022112,-0.0075,1.295
1926.00,7.634603,24.90244,-0.000170,24.021735,-0.0075,1.295
1928.00,7.635556,24.90239,-0.000170,24.021488,-0.0075,1.295
1930.00,7.636141,24.90274,-0.000170,24.021575,-0.0075,1.295
1932.00,7.635694,24.90300,-0.000170,24.022565,-0.0075,1.296
1934.00,7.634948,24.90389,-0.000169,24.021771,-0.0075,1.295
1936.00,7.634849,24.90336,-0.000169,24.022046,-0.0075,1.295
1938.00,7.635154,24.90374,-0.000169,24.021860,-0.0075,1.295
1940.00,7.636304,24.90356,-0.000170,24.022342,-0.0075,1.295
1942.00,7.637813,24.90356,-0.000170,24.021947,-0.0075,1.294
1944.00,7.638255,24.90337,-0.000169,24.021927,-0.0075,1.295
1946.00,7.637347,24.90323,-0.000169,24.021871,-0.0075,1.295
1948.00,7.636451,24.90371,-0.000169,24.022191,-0.0076,1.295
1950.00,7.636601,24.90331,-0.000169,24.022052,-0.0075,1.295
1952.00,7.636988,24.90303,-0.000169,24.022137,-0.0075,1.295
1954.00,7.636643,24.90288,-0.000170,24.022271,-0.0075,1.295
1956.00,7.636352,24.90291,-0.000170,24.021595,-0.0075,1.295
1958.00,7.636741,24.90324,-0.000169,24.021785,-0.0075,1.295
1960.00,7.636767,24.90314,-0.000170,24.021760,-0.0075,1.295
1962.00,7.636731,24.90258,-0.000169,24.022148,-0.0076,1.295
1964.00,7.636540,24.90250,-0.000170,24.021706,-0.0076,1.295
1966.00,7.637286,24.90276,-0.000170,24.022378,-0.0076,1.295
1968.00,7.637807,24.90334,-0.000170,24.021872,-0.0075,1.296
1970.00,7.637687,24.90270,-0.000170,24.021167,-0.0076,1.295
1972.00,7.637931,24.90218,-0.000170,24.022211,-0.0075,1.295
1974.00,7.636843,24.90288,-0.000169,24.022442,-0.0075,1.295
1976.00,7.635559,24.90358,-0.000169,24.022447,-0.0076,1.295
1978.00,7.633695,24.90321,-0.000170,24.021793,-0.0076,1.295
1980.00,7.632761,24.90331,-0.000168,24.021784,-0.0075,1.295
1982.00,7.631724,24.90264,-0.000169,24.021849,-0.0075,1.295
1984.00,7.631119,24.90304,-0.000169,24.021401,-0.0075,1.295
1986.00,7.631359,24.90345,-0.000169,24.022114,-0.0075,1.295
1988.00,7.631382,24.90359,-0.000168,24.021483,-0.0076,1.294
1990.00,7.632576,24.90457,-0.000169,24.022360,-0.0076,1.295
1992.00,7.634313,24.90380,-0.000169,24.022085,-0.0075,1.296
1994.00,7.634261,24.90323,-0.000170,24.022112,-0.0076,1.295
1996.00,7.632697,24.90235,-0.000170,24.022260,-0.0075,1.295
1998.00,7.632234,24.90200,-0.000171,24.021990,-0.0075,1.295
2000.00,7.631872,24.90193,-0.000169,24.022313,-0.0075,1.294
2002.00,7.632537,24.90299,-0.000169,24.021887,-0.0075,1.295
2004.00,7.632516,24.90375,-0.000170,24.021405,-0.0076,1.295
2006.00,7.632772,24.90302,-0.000169,24.022226,-0.0075,1.295
2008.00,7.632180,24.90311,-0.000168,24.021731,-0.0076,1.296
2010.00,7.631686,24.90364,-0.000169,24.021570,-0.0075,1.295
2012.00,7.631556,24.90369,-0.000170,24.021383,-0.0076,1.296
2014.00,7.631937,24.90371,-0.000170,24.021372,-0.0075,1.295
2016.00,7.632263,24.90384,-0.000170,24.022133,-0.0075,1.295
2018.00,7.632118,24.90372,-0.000169,24.021604,-0.0075,1.295
2020.00,7.631774,24.90364,-0.000170,24.021452,-0.0075,1.295
2022.00,7.631446,24.90356,-0.000169,24.022041,-0.0075,1.295
2024.00,7.630606,24.90402,-0.000170,24.021414,-0.0076,1.296
2026.00,7.630436,24.90401,-0.000171,24.021925,-0.0076,1.296
2028.00,7.630774,24.90473,-0.000170,24.021840,-0.0076,1.295
2030.00,7.630886,24.90485,-0.000169,24.022139,-0.0076,1.295
2032.00,7.631399,24.90399,-0.000168,24.021561,-0.0075,1.296
2034.00,7.631392,24.90358,-0.000169,24.021461,-0.0075,1.295
2036.00,7.631474,24.90387,-0.000170,24.021849,-0.0075,1.295
2038.00,7.631076,24.90445,-0.000169,24.021586,-0.0075,1.295
2040.00,7.630663,24.90471,-0.000168,24.021945,-0.0075,1.295
2042.00,7.631353,24.90560,-0.000168,24.022023,-0.0075,1.295
2044.00,7.631195,24.90535,-0.000168,24.021753,-0.0075,1.295
2046.00,7.630347,24.90476,-0.000169,24.021816,-0.0076,1.295
2048.00,7.629986,24.90398,-0.000169,24.021644,-0.0076,1.296
2050.00,7.629939,24.90493,-0.000169,24.021238,-0.0075,1.296
2052.00,7.630168,24.90501,-0.000169,24.022117,-0.0076,1.296
2054.00,7.630463,24.90384,-0.000169,24.021310,-0.0075,1.295
2056.00,7.630624,24.90440,-0.000170,24.022037,-0.0076,1.295
2058.00,7.629704,24.90440,-0.000169,24.022298,-0.0076,1.295
2060.00,7.630510,24.90442,-0.000168,24.022039,-0.0075,1.295
2062.00,7.631171,24.90432,-0.000169,24.021880,-0.0075,1.295
2064.00,7.631446,24.90458,-0.000169,24.021446,-0.0076,1.295
2066.00,7.631385,24.90425,-0.000170,24.022037,-0.0075,1.295
2068.00,7.631361,24.90430,-0.000168,24.021727,-0.0075,1.295
2070.00,7.630913,24.90470,-0.000169,24.021749,-0.0076,1.295
2072.00,7.631063,24.90379,-0.000169,24.021796,-0.0075,1.295
2074.00,7.631090,24.90324,-0.000169,24.022068,-0.0076,1.295
2076.00,7.631132,24.90383,-0.000169,24.021385,-0.0075,1.295
2078.00,7.630831,24.90377,-0.000169,24.021753,-0.0075,1.295
2080.00,7.630529,24.90435,-0.000169,24.021804,-0.0076,1.295
2082.00,7.630281,24.90386,-0.000170,24.021358,-0.0076,1.295
2084.00,7.630072,24.90378,-0.000169,24.021965,-0.0075,1.296
2086.00,7.629707,24.90330,-0.000169,24.021591,-0.0075,1.296
2088.00,7.629200,24.90269,-0.000168,24.021938,-0.0075,1.295
2090.00,7.629395,24.90365,-0.000169,24.022137,-0.0075,1.295
2092.00,7.629959,24.90448,-0.000169,24.022269,-0.0075,1.296
2094.00,7.630114,24.90421,-0.000171,24.021965,-0.0076,1.295
2096.00,7.629412,24.90455,-0.000171,24.021878,-0.0075,1.296
2098.00,7.629720,24.90482,-0.000169,24.022188,-0.0075,1.295
2100.00,7.630591,24.90455,-0.000167,24.022309,-0.0075,1.295
2102.00,7.630609,24.90470,-0.000168,24.021847,-0.0075,1.295
2104.00,7.630111,24.90436,-0.000169,24.021693,-0.0076,1.295
2106.00,7.630001,24.90428,-0.000168,24.022114,-0.0075,1.295
2108.00,7.629738,24.90445,-0.000170,24.021981,-0.0075,1.296
2110.00,7.630015,24.90518,-0.000169,24.022123,-0.0076,1.296
2112.00,7.630398,24.90463,-0.000168,24.022213,-0.0075,1.296
2114.00,7.629678,24.90474,-0.000170,24.021285,-0.0075,1.296
2116.00,7.628808,24.90470,-0.000169,24.021669,-0.0075,1.296
2118.00,7.628586,24.90412,-0.000169,24.022030,-0.0075,1.295
2120.00,7.629261,24.90274,-0.000170,24.022317,-0.0075,1.295
2122.00,7.629232,24.90323,-0.000169,24.022268,-0.0075,1.296
2124.00,7.628309,24.90373,-0.000168,24.022260,-0.0075,1.296
2126.00,7.628765,24.90349,-0.000168,24.021548,-0.0075,1.295
2128.00,7.628154,24.90398,-0.000168,24.022224,-0.0075,1.296
2130.00,7.627581,24.90409,-0.000168,24.021842,-0.0075,1.296
2132.00,7.627660,24.90367,-0.000169,24.022868,-0.0075,1.295
2134.00,7.627341,24.90391,-0.000168,24.022411,-0.0075,1.296
2136.00,7.627341,24.90406,-0.000169,24.021727,-0.0075,1.296
2138.00,7.627225,24.90327,-0.000169,24.021706,-0.0075,1.296
2140.00,7.626530,24.90416,-0.000167,24.022460,-0.0075,1.295
2142.00,7.626276,24.90319,-0.000169,24.022143,-0.0075,1.296
2144.00,7.626799,24.90250,-0.000168,24.021909,-0.0075,1.296
2146.00,7.627070,24.90179,-0.000170,24.022242,-0.0075,1.296
2148.00,7.626240,24.90174,-0.000168,24.022487,-0.0076,1.295
2150.00,7.625554,24.90172,-0.000168,24.021894,-0.0075,1.295
2152.00,7.625604,24.90206,-0.000168,24.022177,-0.0075,1.296
2154.00,7.625797,24.90306,-0.000167,24.022297,-0.0075,1.296
2156.00,7.626044,24.90282,-0.000169,24.022422,-0.0075,1.296
2158.00,7.626081,24.90256,-0.000169,24.022079,-0.0075,1.296
2160.00,7.625580,24.90292,-0.000169,24.022101,-0.0075,1.295
2162.00,7.625102,24.90232,-0.000168,24.022578,-0.0075,1.296
2164.00,7.625381,24.90266,-0.000167,24.021929,-0.0075,1.296
2166.00,7.625142,24.90269,-0.000168,24.022625,-0.0075,1.297
2168.00,7.624898,24.90289,-0.000168,24.022973,-0.0075,1.296
2170.00,7.624888,24.90223,-0.000168,24.022371,-0.0075,1.295
2172.00,7.625622,24.90167,-0.000167,24.022182,-0.0075,1.295
2174.00,7.626025,24.90203,-0.000168,24.022253,-0.0075,1.295
2176.00,7.625640,24.90285,-0.000168,24.022489,-0.0075,1.295
2178.00,7.625175,24.90327,-0.000167,24.022300,-0.0075,1.296
2180.00,7.624813,24.90276,-0.000168,24.021698,-0.0075,1.295
2182.00,7.624506,24.90216,-0.000167,24.021863,-0.0075,1.296
2184.00,7.624574,24.90327,-0.000168,24.022123,-0.0075,1.296
2186.00,7.624153,24.90326,-0.000168,24.021963,-0.0075,1.295
2188.00,7.623593,24.90247,-0.000168,24.022297,-0.0075,1.295
2190.00,7.623395,24.90242,-0.000167,24.022637,-0.0075,1.296
2192.00,7.623682,24.90336,-0.000168,24.021965,-0.0075,1.296
2194.00,7.623988,24.90334,-0.000168,24.021691,-0.0076,1.296
2196.00,7.623482,24.90314,-0.000167,24.022222,-0.0075,1.296
2198.00,7.624228,24.90351,-0.000166,24.022583,-0.0075,1.295
2200.00,7.624862,24.90370,-0.000167,24.022317,-0.0075,1.296
2202.00,7.624419,24.90400,-0.000168,24.021789,-0.0075,1.296
2204.00,7.624312,24.90384,-0.000169,24.022443,-0.0075,1.296
2206.00,7.624345,24.90409,-0.000169,24.022625,-0.0075,1.296
2208.00,7.624959,24.90387,-0.000169,24.022277,-0.0075,1.295
2210.00,7.624773,24.90338,-0.000169,24.022719,-0.0075,1.295
2212.00,7.624321,24.90343,-0.000168,24.021923,-0.0075,1.296
2214.00,7.624731,24.90424,-0.000168,24.021881,-0.0075,1.296
2216.00,7.623977,24.90401,-0.000168,24.022282,-0.0076,1.296
2218.00,7.623714,24.90326,-0.000169,24.022054,-0.0076,1.296
2220.00,7.624665,24.90268,-0.000169,24.022126,-0.0075,1.296
2222.00,7.623697,24.90302,-0.000167,24.022259,-0.0075,1.296
2224.00,7.623705,24.90366,-0.000168,24.022422,-0.0075,1.295
2226.00,7.623918,24.90339,-0.000168,24.022175,-0.0075,1.295
2228.00,7.623513,24.90352,-0.000168,24.022317,-0.0076,1.295
2230.00,7.623971,24.90314,-0.000167,24.022206,-0.0076,1.295
2232.00,7.624452,24.90383,-0.000168,24.022389,-0.0075,1.296
2234.00,7.624690,24.90398,-0.000168,24.022195,-0.0075,1.296
2236.00,7.624708,24.90360,-0.000168,24.022046,-0.0075,1.296
2238.00,7.624116,24.90415,-0.000169,24.021727,-0.0075,1.295
2240.00,7.623541,24.90422,-0.000169,24.022166,-0.0075,1.295
2242.00,7.623197,24.90388,-0.000168,24.023132,-0.0075,1.295
2244.00,7.622939,24.90326,-0.000168,24.022175,-0.0075,1.296
2246.00,7.623015,24.90382,-0.000168,24.021700,-0.0075,1.295
2248.00,7.622687,24.90395,-0.000168,24.022326,-0.0075,1.296
2250.00,7.623129,24.90346,-0.000170,24.022489,-0.0075,1.296
2252.00,7.622022,24.90319,-0.000168,24.022175,-0.0075,1.295
2254.00,7.622780,24.90363,-0.000167,24.022197,-0.0075,1.296
2256.00,7.622961,24.90344,-0.000167,24.021804,-0.0075,1.296
2258.00,7.622124,24.90314,-0.000168,24.022097,-0.0075,1.296
2260.00,7.622016,24.90313,-0.000169,24.022108,-0.0075,1.296
2262.00,7.622284,24.90317,-0.000169,24.021847,-0.0075,1.296
2264.00,7.622624,24.90333,-0.000168,24.021423,-0.0076,1.296
2266.00,7.622820,24.90353,-0.000168,24.021385,-0.0076,1.296
2268.00,7.622079,24.90341,-0.000169,24.022324,-0.0075,1.296
2270.00,7.621225,24.90307,-0.000169,24.022636,-0.0075,1.295
2272.00,7.621148,24.90273,-0.000169,24.022619,-0.0075,1.295
2274.00,7.621784,24.90277,-0.000167,24.021940,-0.0075,1.296
2276.00,7.621254,24.90293,-0.000167,24.022786,-0.0075,1.296
2278.00,7.621252,24.90263,-0.000169,24.022204,-0.0075,1.296
2280.00,7.620919,24.90261,-0.000170,24.022400,-0.0075,1.296
2282.00,7.621285,24.90216,-0.000169,24.022157,-0.0075,1.296
2284.00,7.620628,24.90297,-0.000169,24.021678,-0.0076,1.296
2286.00,7.620514,24.90394,-0.000168,24.022172,-0.0075,1.296
2288.00,7.620577,24.90345,-0.000168,24.022186,-0.0076,1.296
2290.00,7.620708,24.90370,-0.000168,24.022393,-0.0075,1.295
2292.00,7.620620,24.90238,-0.000168,24.021784,-0.0075,1.296
2294.00,7.620432,24.90281,-0.000169,24.021764,-0.0076,1.297
2296.00,7.620514,24.90329,-0.000169,24.022260,-0.0075,1.296
2298.00,7.621085,24.90313,-0.000168,24.022603,-0.0075,1.296
2300.00,7.620407,24.90276,-0.000170,24.021976,-0.0075,1.296
2302.00,7.620952,24.90260,-0.000169,24.021479,-0.0075,1.295
2304.00,7.620497,24.90324,-0.000168,24.022311,-0.0075,1.296
2306.00,7.619866,24.90356,-0.000169,24.022193,-0.0075,1.296
2308.00,7.620451,24.90333,-0.000169,24.021733,-0.0076,1.296
2310.00,7.621476,24.90314,-0.000169,24.022032,-0.0075,1.296
2312.00,7.620508,24.90342,-0.000169,24.021671,-0.0076,1.296
2314.00,7.620406,24.90319,-0.000170,24.022666,-0.0076,1.296
2316.00,7.620980,24.90341,-0.000170,24.022003,-0.0075,1.296
2318.00,7.620463,24.90424,-0.000170,24.022518,-0.0075,1.295
2320.00,7.620726,24.90409,-0.000169,24.022578,-0.0075,1.295
2322.00,7.620982,24.90368,-0.000169,24.021782,-0.0075,1.296
2324.00,7.620665,24.90350,-0.000170,24.021905,-0.0075,1.296
2326.00,7.620195,24.90335,-0.000170,24.022717,-0.0075,1.296
2328.00,7.619880,24.90426,-0.000169,24.022208,-0.0075,1.296
2330.00,7.619560,24.90344,-0.000168,24.021967,-0.0075,1.295
2332.00,7.620111,24.90364,-0.000169,24.022302,-0.0075,1.296
2334.00,7.620889,24.90318,-0.000169,24.022414,-0.0075,1.296
2336.00,7.621072,24.90350,-0.000169,24.021865,-0.0075,1.296
2338.00,7.619629,24.90436,-0.000169,24.022237,-0.0075,1.296
2340.00,7.619756,24.90420,-0.000169,24.021883,-0.0075,1.296
2342.00,7.619986,24.90398,-0.000169,24.021976,-0.0075,1.296
2344.00,7.620723,24.90449,-0.000169,24.022775,-0.0076,1.296
2346.00,7.620665,24.90418,-0.000168,24.022840,-0.0075,1.296
2348.00,7.620947,24.90419,-0.000169,24.021901,-0.0076,1.296
2350.00,7.620811,24.90484,-0.000170,24.022166,-0.0075,1.296
2352.00,7.621135,24.90377,-0.000169,24.022074,-0.0076,1.296
2354.00,7.621755,24.90342,-0.000168,24.022873,-0.0075,1.297
2356.00,7.620739,24.90438,-0.000169,24.022670,-0.0075,1.296
2358.00,7.620337,24.90460,-0.000169,24.021421,-0.0075,1.296
2360.00,7.620773,24.90438,-0.000169,24.021653,-0.0075,1.296
2362.00,7.620495,24.90304,-0.000169,24.021291,-0.0075,1.296
2364.00,7.620047,24.90297,-0.000169,24.022014,-0.0076,1.296
2366.00,7.619633,24.90415,-0.000169,24.022657,-0.0076,1.296
2368.00,7.619763,24.90400,-0.000169,24.021751,-0.0076,1.296
2370.00,7.618838,24.90332,-0.000169,24.021664,-0.0075,1.296
2372.00,7.619072,24.90330,-0.000170,24.022152,-0.0075,1.296
2374.00,7.618793,24.90261,-0.000169,24.022425,-0.0075,1.296
2376.00,7.619033,24.90356,-0.000168,24.022614,-0.0075,1.296
2378.00,7.619394,24.90376,-0.000169,24.022478,-0.0075,1.297
2380.00,7.619461,24.90330,-0.000170,24.021445,-0.0075,1.296
2382.00,7.620228,24.90299,-0.000169,24.022094,-0.0075,1.296
2384.00,7.619723,24.90301,-0.000169,24.022104,-0.0075,1.296
2386.00,7.619612,24.90278,-0.000169,24.021726,-0.0075,1.297
2388.00,7.619575,24.90276,-0.000169,24.022453,-0.0075,1.297
2390.00,7.619433,24.90304,-0.000169,24.022732,-0.0075,1.296
2392.00,7.618441,24.90346,-0.000170,24.021749,-0.0076,1.296
2394.00,7.618427,24.90311,-0.000171,24.021439,-0.0075,1.297
2396.00,7.619001,24.90331,-0.000171,24.021883,-0.0076,1.297
2398.00,7.618459,24.90378,-0.000170,24.021985,-0.0076,1.296
2400.00,7.618583,24.90260,-0.000170,24.022224,-0.0075,1.296
2402.00,7.618960,24.90225,-0.000170,24.022162,-0.0075,1.296
@4,12.0000,24.0
2404.00,7.618601,24.90317,-0.000169,24.022356,-0.0075,1.296
2406.00,7.610873,24.90285,-0.000169,24.022610,-0.0075,1.296
2408.00,7.597537,24.90332,-0.000169,24.022208,-0.0075,1.296
2410.00,7.577301,24.90391,-0.000168,24.021662,-0.0075,1.295
2412.00,7.550174,24.90280,-0.000168,24.021885,-0.0075,1.295
2414.00,7.524915,24.90340,-0.000168,24.021693,-0.0075,1.295
2416.00,7.503157,24.90372,-0.000168,24.022699,-0.0075,1.296
2418.00,7.484646,24.90374,-0.000168,24.022079,-0.0075,1.297
2420.00,7.468266,24.90378,-0.000169,24.021416,-0.0075,1.297
2422.00,7.452146,24.90376,-0.000168,24.022277,-0.0075,1.297
2424.00,7.437483,24.90338,-0.000169,24.022284,-0.0075,1.297
2426.00,7.423798,24.90365,-0.000170,24.021292,-0.0075,1.297
2428.00,7.412199,24.90361,-0.000170,24.021820,-0.0075,1.297
2430.00,7.408474,24.90417,-0.000169,24.021639,-0.0076,1.297
2432.00,7.411705,24.90401,-0.000170,24.022027,-0.0076,1.299
2434.00,7.422826,24.90400,-0.000171,24.022213,-0.0075,1.299
2436.00,7.438833,24.90376,-0.000171,24.022152,-0.0075,1.299
2438.00,7.451928,24.90387,-0.000170,24.021865,-0.0075,1.297
2440.00,7.462302,24.90354,-0.000169,24.022376,-0.0075,1.297
2442.00,7.471761,24.90404,-0.000169,24.022538,-0.0075,1.297
2444.00,7.481544,24.90377,-0.000168,24.022665,-0.0075,1.297
2446.00,7.491228,24.90360,-0.000168,24.022208,-0.0075,1.297
2448.00,7.500383,24.90313,-0.000169,24.022249,-0.0075,1.296
2450.00,7.509269,24.90379,-0.000169,24.022572,-0.0075,1.296
2452.00,7.518017,24.90322,-0.000168,24.022257,-0.0075,1.296
2454.00,7.526938,24.90422,-0.000168,24.022538,-0.0075,1.296
2456.00,7.534229,24.90487,-0.000167,24.022893,-0.0075,1.296
2458.00,7.541184,24.90493,-0.000170,24.022246,-0.0075,1.296
2460.00,7.548292,24.90483,-0.000169,24.021900,-0.0075,1.297
2462.00,7.555119,24.90399,-0.000169,24.021794,-0.0075,1.297
2464.00,7.561225,24.90420,-0.000169,24.021909,-0.0075,1.297
2466.00,7.566887,24.90449,-0.000168,24.021320,-0.0075,1.296
2468.00,7.571237,24.90462,-0.000170,24.021367,-0.0075,1.296
2470.00,7.575853,24.90485,-0.000169,24.022088,-0.0075,1.297
2472.00,7.580321,24.90469,-0.000168,24.021098,-0.0075,1.297
2474.00,7.583688,24.90410,-0.000169,24.021856,-0.0075,1.297
2476.00,7.587086,24.90427,-0.000168,24.022375,-0.0075,1.297
2478.00,7.589903,24.90382,-0.000170,24.022119,-0.0076,1.297
2480.00,7.591637,24.90414,-0.000168,24.021307,-0.0075,1.297
2482.00,7.594046,24.90398,-0.000168,24.022081,-0.0075,1.297
2484.00,7.595338,24.90425,-0.000168,24.021834,-0.0075,1.297
2486.00,7.596244,24.90421,-0.000168,24.022416,-0.0075,1.296
2488.00,7.598227,24.90403,-0.000168,24.021635,-0.0075,1.296
2490.00,7.599594,24.90427,-0.000169,24.021807,-0.0076,1.297
2492.00,7.599681,24.90390,-0.000168,24.021678,-0.0076,1.297
2494.00,7.600699,24.90415,-0.000169,24.022447,-0.0075,1.296
2496.00,7.601478,24.90409,-0.000169,24.022034,-0.0076,1.296
2498.00,7.601417,24.90426,-0.000168,24.021648,-0.0075,1.296
2500.00,7.601559,24.90448,-0.000168,24.022710,-0.0075,1.296
2502.00,7.602576,24.90388,-0.000168,24.022197,-0.0075,1.297
2504.00,7.602940,24.90307,-0.000168,24.022266,-0.0076,1.297
2506.00,7.604580,24.90423,-0.000168,24.023043,-0.0075,1.297
2508.00,7.605433,24.90362,-0.000168,24.023160,-0.0075,1.297
2510.00,7.605430,24.90392,-0.000169,24.021566,-0.0075,1.297
2512.00,7.605865,24.90415,-0.000169,24.022356,-0.0075,1.297
2514.00,7.605752,24.90414,-0.000169,24.022210,-0.0075,1.296
2516.00,7.606765,24.90364,-0.000168,24.022262,-0.0075,1.296
2518.00,7.608098,24.90388,-0.000169,24.022462,-0.0075,1.296
2520.00,7.608122,24.90466,-0.000168,24.022532,-0.0075,1.296
2522.00,7.609013,24.90445,-0.000168,24.022413,-0.0075,1.297
2524.00,7.609867,24.90480,-0.000168,24.022489,-0.0075,1.297
2526.00,7.609470,24.90558,-0.000168,24.021726,-0.0075,1.296
2528.00,7.609469,24.90638,-0.000169,24.021704,-0.0075,1.297
2530.00,7.609116,24.90567,-0.000169,24.022886,-0.0076,1.297
2532.00,7.609719,24.90472,-0.000169,24.022079,-0.0075,1.297
2534.00,7.610277,24.90386,-0.000169,24.021118,-0.0075,1.296
2536.00,7.609944,24.90405,-0.000169,24.022420,-0.0075,1.296
2538.00,7.609425,24.90381,-0.000167,24.021793,-0.0076,1.296
2540.00,7.609893,24.90452,-0.000168,24.022037,-0.0075,1.297
2542.00,7.610991,24.90475,-0.000168,24.022239,-0.0075,1.296
2544.00,7.611385,24.90537,-0.000169,24.022072,-0.0075,1.297
2546.00,7.610832,24.90537,-0.000169,24.021271,-0.0075,1.297
2548.00,7.611063,24.90486,-0.000169,24.022159,-0.0075,1.297
2550.00,7.610441,24.90504,-0.000168,24.022605,-0.0075,1.296
2552.00,7.609170,24.90489,-0.000169,24.022656,-0.0075,1.297
2554.00,7.608984,24.90563,-0.000169,24.021909,-0.0075,1.297
2556.00,7.608341,24.90582,-0.000168,24.021954,-0.0075,1.296
2558.00,7.607698,24.90526,-0.000168,24.022337,-0.0075,1.296
2560.00,7.607853,24.90485,-0.000168,24.022672,-0.0075,1.296
2562.00,7.607230,24.90425,-0.000169,24.021945,-0.0075,1.296
2564.00,7.605917,24.90404,-0.000169,24.022937,-0.0075,1.297
2566.00,7.606473,24.90473,-0.000168,24.022008,-0.0075,1.297
2568.00,7.606897,24.90446,-0.000169,24.022739,-0.0075,1.297
2570.00,7.607217,24.90388,-0.000169,24.021760,-0.0076,1.297
2572.00,7.607890,24.90443,-0.000169,24.022366,-0.0075,1.297
2574.00,7.608312,24.90404,-0.000169,24.022391,-0.0075,1.296
2576.00,7.608578,24.90360,-0.000170,24.021495,-0.0076,1.297
2578.00,7.609247,24.90351,-0.000169,24.022297,-0.0076,1.296
2580.00,7.609076,24.90428,-0.000168,24.022244,-0.0075,1.296
2582.00,7.608770,24.90417,-0.000169,24.022224,-0.0075,1.296
2584.00,7.608661,24.90427,-0.000168,24.022302,-0.0075,1.296
2586.00,7.608682,24.90395,-0.000169,24.022503,-0.0075,1.297
2588.00,7.608387,24.90381,-0.000170,24.022206,-0.0075,1.297
2590.00,7.608628,24.90436,-0.000170,24.022440,-0.0075,1.297
2592.00,7.609009,24.90430,-0.000170,24.022347,-0.0075,1.297
2594.00,7.608347,24.90326,-0.000170,24.022188,-0.0075,1.297
2596.00,7.608286,24.90410,-0.000168,24.021649,-0.0075,1.296
2598.00,7.608431,24.90399,-0.000168,24.022300,-0.0076,1.297
2600.00,7.607738,24.90380,-0.000168,24.022226,-0.0075,1.297
2602.00,7.606985,24.90382,-0.000168,24.022402,-0.0075,1.297
2604.00,7.607113,24.90420,-0.000168,24.022023,-0.0075,1.296
2606.00,7.607512,24.90433,-0.000170,24.021998,-0.0075,1.297
2608.00,7.606666,24.90437,-0.000169,24.022190,-0.0076,1.296
2610.00,7.606486,24.90473,-0.000168,24.021911,-0.0076,1.297
2612.00,7.607250,24.90515,-0.000169,24.021753,-0.0075,1.297
2614.00,7.606341,24.90530,-0.000168,24.021718,-0.0075,1.296
2616.00,7.606562,24.90463,-0.000168,24.022385,-0.0076,1.297
2618.00,7.608200,24.90458,-0.000169,24.022482,-0.0075,1.297
2620.00,7.608769,24.90480,-0.000168,24.022969,-0.0075,1.296
2622.00,7.608239,24.90462,-0.000168,24.021916,-0.0075,1.296
2624.00,7.608011,24.90489,-0.000169,24.022148,-0.0076,1.297
2626.00,7.608089,24.90483,-0.000170,24.022123,-0.0076,1.297
2628.00,7.607228,24.90504,-0.000169,24.022621,-0.0075,1.297
2630.00,7.607072,24.90477,-0.000169,24.022425,-0.0075,1.297
2632.00,7.607002,24.90458,-0.000169,24.021414,-0.0075,1.297
2634.00,7.606969,24.90501,-0.000168,24.021965,-0.0076,1.297
2636.00,7.607599,24.90457,-0.000168,24.022304,-0.0076,1.296
2638.00,7.607775,24.90412,-0.000169,24.021836,-0.0075,1.297
2640.00,7.607872,24.90370,-0.000169,24.022048,-0.0076,1.296
2642.00,7.608339,24.90388,-0.000169,24.022166,-0.0075,1.296
2644.00,7.607867,24.90344,-0.000169,24.021764,-0.0075,1.297
2646.00,7.606820,24.90261,-0.000168,24.021760,-0.0076,1.297
2648.00,7.606657,24.90337,-0.000168,24.022083,-0.0076,1.296
2650.00,7.605515,24.90430,-0.000168,24.021885,-0.0075,1.296
2652.00,7.604917,24.90452,-0.000169,24.022237,-0.0075,1.297
2654.00,7.605168,24.90436,-0.000168,24.021804,-0.0075,1.297
2656.00,7.606328,24.90432,-0.000168,24.022016,-0.0075,1.297
2658.00,7.606334,24.90480,-0.000169,24.022547,-0.0075,1.297
2660.00,7.606015,24.90511,-0.000169,24.022659,-0.0075,1.297
2662.00,7.605440,24.90497,-0.000168,24.021838,-0.0076,1.296
2664.00,7.605216,24.90447,-0.000169,24.021615,-0.0075,1.296
2666.00,7.605683,24.90477,-0.000169,24.021911,-0.0075,1.297
2668.00,7.605115,24.90465,-0.000169,24.022184,-0.0075,1.297
2670.00,7.604894,24.90464,-0.000169,24.022382,-0.0075,1.297
2672.00,7.605159,24.90454,-0.000169,24.023366,-0.0075,1.297
2674.00,7.605047,24.90571,-0.000167,24.022612,-0.0075,1.297
2676.00,7.605388,24.90522,-0.000168,24.022398,-0.0075,1.297
2678.00,7.606013,24.90464,-0.000169,24.022831,-0.0075,1.297
2680.00,7.605848,24.90451,-0.000168,24.022480,-0.0075,1.297
2682.00,7.605651,24.90433,-0.000168,24.022030,-0.0075,1.297
2684.00,7.605672,24.90326,-0.000168,24.022342,-0.0075,1.296
2686.00,7.605439,24.90422,-0.000167,24.022483,-0.0075,1.296
2688.00,7.605113,24.90463,-0.000167,24.022224,-0.0075,1.297
2690.00,7.604916,24.90482,-0.000168,24.022656,-0.0075,1.298
2692.00,7.604853,24.90350,-0.000169,24.022808,-0.0075,1.297
2694.00,7.604527,24.90492,-0.000169,24.022097,-0.0075,1.296
2696.00,7.605327,24.90548,-0.000168,24.022561,-0.0075,1.297
2698.00,7.604980,24.90502,-0.000169,24.021941,-0.0075,1.297
2700.00,7.604045,24.90468,-0.000169,24.022280,-0.0076,1.297
2702.00,7.604142,24.90529,-0.000168,24.022569,-0.0075,1.296
2704.00,7.605019,24.90548,-0.000168,24.022768,-0.0075,1.296
2706.00,7.604303,24.90502,-0.000168,24.022837,-0.0075,1.297
2708.00,7.603636,24.90596,-0.000169,24.022425,-0.0075,1.298
2710.00,7.604460,24.90606,-0.000168,24.021923,-0.0075,1.297
2712.00,7.604531,24.90572,-0.000168,24.022376,-0.0075,1.297
2714.00,7.603475,24.90508,-0.000168,24.022808,-0.0075,1.296
2716.00,7.603474,24.90504,-0.000168,24.022144,-0.0075,1.296
2718.00,7.603396,24.90516,-0.000168,24.021985,-0.0076,1.297
2720.00,7.603191,24.90559,-0.000169,24.022240,-0.0076,1.297
2722.00,7.603022,24.90551,-0.000169,24.022255,-0.0075,1.297
2724.00,7.602473,24.90523,-0.000169,24.022474,-0.0075,1.297
2726.00,7.603439,24.90593,-0.000169,24.021514,-0.0076,1.297
2728.00,7.603289,24.90615,-0.000169,24.021836,-0.0076,1.297
2730.00,7.602773,24.90543,-0.000170,24.022220,-0.0075,1.297
2732.00,7.602784,24.90601,-0.000168,24.021820,-0.0075,1.297
2734.00,7.603282,24.90580,-0.000168,24.022393,-0.0075,1.296
2736.00,7.603176,24.90550,-0.000168,24.022202,-0.0075,1.297
2738.00,7.602489,24.90517,-0.000169,24.021675,-0.0075,1.297
2740.00,7.601414,24.90520,-0.000168,24.022511,-0.0076,1.297
2742.00,7.601595,24.90535,-0.000168,24.022391,-0.0075,1.297
2744.00,7.602484,24.90539,-0.000169,24.022271,-0.0075,1.297
2746.00,7.602285,24.90538,-0.000169,24.022210,-0.0075,1.296
2748.00,7.601946,24.90575,-0.000169,24.021758,-0.0075,1.297
2750.00,7.601448,24.90646,-0.000168,24.021891,-0.0075,1.297
2752.00,7.601190,24.90583,-0.000169,24.022391,-0.0075,1.298
2754.00,7.600897,24.90589,-0.000169,24.021914,-0.0075,1.297
2756.00,7.600893,24.90511,-0.000169,24.021747,-0.0075,1.297
2758.00,7.600780,24.90533,-0.000168,24.022070,-0.0075,1.297
2760.00,7.600672,24.90502,-0.000168,24.022052,-0.0075,1.297
2762.00,7.600819,24.90610,-0.000168,24.022230,-0.0075,1.297
2764.00,7.600662,24.90648,-0.000168,24.021698,-0.0076,1.297
2766.00,7.600070,24.90588,-0.000168,24.021878,-0.0075,1.297
2768.00,7.601482,24.90502,-0.000168,24.022054,-0.0075,1.297
2770.00,7.602102,24.90460,-0.000168,24.021918,-0.0075,1.297
2772.00,7.601770,24.90443,-0.000167,24.022045,-0.0076,1.296
2774.00,7.600984,24.90555,-0.000168,24.021697,-0.0075,1.297
2776.00,7.600074,24.90573,-0.000169,24.021675,-0.0075,1.297
2778.00,7.600237,24.90488,-0.000170,24.021702,-0.0075,1.297
2780.00,7.600434,24.90538,-0.000169,24.021862,-0.0075,1.297
2782.00,7.600133,24.90638,-0.000171,24.021921,-0.0075,1.297
2784.00,7.599251,24.90569,-0.000168,24.021515,-0.0075,1.297
2786.00,7.599893,24.90650,-0.000168,24.022166,-0.0075,1.297
2788.00,7.600454,24.90649,-0.000168,24.022621,-0.0075,1.297
2790.00,7.600803,24.90562,-0.000168,24.022445,-0.0075,1.297
2792.00,7.601329,24.90604,-0.000167,24.022204,-0.0075,1.297
2794.00,7.600856,24.90602,-0.000168,24.022106,-0.0075,1.297
2796.00,7.600024,24.90610,-0.000169,24.022289,-0.0075,1.297
2798.00,7.600175,24.90534,-0.000169,24.022317,-0.0075,1.297
2800.00,7.600102,24.90523,-0.000169,24.022130,-0.0075,1.297
2802.00,7.600148,24.90526,-0.000169,24.022240,-0.0075,1.297
2804.00,7.599506,24.90497,-0.000168,24.022748,-0.0075,1.297
2806.00,7.599036,24.90510,-0.000168,24.021713,-0.0075,1.297
2808.00,7.599165,24.90505,-0.000168,24.022211,-0.0075,1.296
2810.00,7.598811,24.90541,-0.000167,24.021521,-0.0076,1.297
2812.00,7.598908,24.90556,-0.000168,24.021320,-0.0075,1.297
2814.00,7.599212,24.90497,-0.000170,24.022353,-0.0076,1.297
2816.00,7.599283,24.90497,-0.000169,24.022340,-0.0076,1.297
2818.00,7.599281,24.90528,-0.000168,24.021746,-0.0075,1.297
2820.00,7.599180,24.90531,-0.000168,24.022646,-0.0075,1.297
2822.00,7.599014,24.90540,-0.000169,24.021920,-0.0075,1.297
2824.00,7.598864,24.90511,-0.000170,24.021167,-0.0075,1.297
2826.00,7.598453,24.90460,-0.000169,24.022148,-0.0075,1.297
2828.00,7.598132,24.90460,-0.000169,24.022275,-0.0075,1.297
2830.00,7.598530,24.90503,-0.000168,24.021791,-0.0075,1.297
2832.00,7.598540,24.90535,-0.000169,24.021410,-0.0076,1.297
2834.00,7.598387,24.90590,-0.000168,24.021911,-0.0076,1.297
2836.00,7.598331,24.90606,-0.000168,24.022610,-0.0075,1.297
2838.00,7.598914,24.90533,-0.000168,24.021523,-0.0076,1.297
2840.00,7.599415,24.90480,-0.000168,24.022056,-0.0076,1.297
2842.00,7.598915,24.90505,-0.000168,24.022059,-0.0076,1.297
2844.00,7.598473,24.90546,-0.000169,24.021673,-0.0076,1.297
2846.00,7.598427,24.90559,-0.000170,24.022367,-0.0075,1.297
2848.00,7.598953,24.90510,-0.000169,24.022317,-0.0075,1.297
2850.00,7.598892,24.90432,-0.000169,24.022291,-0.0075,1.297
2852.00,7.597978,24.90490,-0.000168,24.021601,-0.0075,1.297
2854.00,7.597953,24.90561,-0.000168,24.022286,-0.0075,1.297
2856.00,7.598178,24.90462,-0.000168,24.022500,-0.0075,1.297
2858.00,7.598169,24.90482,-0.000169,24.022440,-0.0075,1.297
2860.00,7.597077,24.90526,-0.000169,24.022257,-0.0075,1.297
2862.00,7.596102,24.90548,-0.000168,24.021907,-0.0075,1.297
2864.00,7.596807,24.90513,-0.000167,24.021970,-0.0075,1.297
2866.00,7.597883,24.90507,-0.000168,24.021934,-0.0075,1.297
2868.00,7.598578,24.90552,-0.000169,24.022472,-0.0075,1.296
2870.00,7.596896,24.90601,-0.000168,24.022411,-0.0075,1.297
2872.00,7.596577,24.90620,-0.000169,24.021791,-0.0075,1.297
2874.00,7.597442,24.90591,-0.000168,24.021967,-0.0075,1.297
2876.00,7.597370,24.90568,-0.000168,24.021940,-0.0075,1.297
2878.00,7.597232,24.90606,-0.000169,24.022298,-0.0075,1.297
2880.00,7.597453,24.90667,-0.000168,24.022065,-0.0075,1.298
2882.00,7.597209,24.90655,-0.000169,24.022659,-0.0075,1.297
2884.00,7.597706,24.90636,-0.000168,24.022338,-0.0075,1.296
2886.00,7.597498,24.90575,-0.000168,24.022262,-0.0075,1.297
2888.00,7.597728,24.90589,-0.000168,24.022095,-0.0075,1.297
2890.00,7.597627,24.90648,-0.000169,24.021822,-0.0075,1.297
2892.00,7.596591,24.90621,-0.000168,24.022075,-0.0075,1.297
2894.00,7.596816,24.90626,-0.000168,24.022191,-0.0075,1.297
2896.00,7.596183,24.90588,-0.000169,24.021896,-0.0075,1.297
2898.00,7.596576,24.90605,-0.000168,24.022039,-0.0075,1.297
2900.00,7.596744,24.90629,-0.000169,24.022246,-0.0076,1.297
2902.00,7.596236,24.90589,-0.000168,24.021501,-0.0076,1.297
2904.00,7.596733,24.90555,-0.000168,24.021769,-0.0075,1.297
2906.00,7.596337,24.90553,-0.000168,24.022442,-0.0075,1.297
2908.00,7.595843,24.90524,-0.000168,24.022028,-0.0075,1.298
2910.00,7.596326,24.90573,-0.000168,24.021537,-0.0076,1.298
2912.00,7.596593,24.90644,-0.000169,24.022132,-0.0075,1.298
2914.00,7.596059,24.90739,-0.000168,24.022206,-0.0075,1.297
2916.00,7.595132,24.90684,-0.000167,24.021818,-0.0075,1.297
2918.00,7.595245,24.90697,-0.000168,24.022119,-0.0075,1.297
2920.00,7.595587,24.90652,-0.000168,24.022735,-0.0075,1.297
2922.00,7.595255,24.90622,-0.000167,24.021979,-0.0075,1.297
2924.00,7.595098,24.90609,-0.000168,24.022132,-0.0075,1.297
2926.00,7.594449,24.90623,-0.000169,24.022554,-0.0075,1.297
2928.00,7.594395,24.90677,-0.000168,24.022456,-0.0076,1.297
2930.00,7.594815,24.90604,-0.000169,24.022130,-0.0075,1.298
2932.00,7.595015,24.90622,-0.000170,24.022424,-0.0075,1.297
2934.00,7.595422,24.90685,-0.000169,24.022003,-0.0076,1.298
2936.00,7.595826,24.90686,-0.000169,24.022231,-0.0076,1.297
2938.00,7.595503,24.90727,-0.000168,24.022104,-0.0075,1.297
2940.00,7.595384,24.90732,-0.000170,24.021524,-0.0075,1.297
2942.00,7.594418,24.90694,-0.000168,24.022099,-0.0075,1.297
2944.00,7.593550,24.90703,-0.000168,24.021863,-0.0075,1.297
2946.00,7.593697,24.90694,-0.000167,24.022393,-0.0075,1.296
2948.00,7.594017,24.90730,-0.000168,24.021992,-0.0075,1.297
2950.00,7.593391,24.90739,-0.000168,24.021653,-0.0075,1.298
2952.00,7.593751,24.90641,-0.000169,24.021659,-0.0075,1.297
2954.00,7.594352,24.90633,-0.000169,24.021664,-0.0075,1.297
2956.00,7.594247,24.90703,-0.000168,24.022525,-0.0075,1.297
2958.00,7.593411,24.90635,-0.000168,24.022487,-0.0075,1.297
2960.00,7.594020,24.90602,-0.000169,24.022095,-0.0075,1.298
2962.00,7.594074,24.90660,-0.000169,24.022404,-0.0076,1.297
2964.00,7.594164,24.90683,-0.000169,24.021657,-0.0076,1.297
2966.00,7.593030,24.90584,-0.000168,24.022050,-0.0075,1.297
2968.00,7.593082,24.90591,-0.000170,24.022228,-0.0075,1.298
2970.00,7.593037,24.90621,-0.000168,24.022443,-0.0076,1.297
2972.00,7.592672,24.90652,-0.000168,24.021715,-0.0075,1.297
2974.00,7.593380,24.90690,-0.000168,24.022293,-0.0075,1.297
2976.00,7.593771,24.90784,-0.000168,24.022014,-0.0075,1.296
2978.00,7.594276,24.90691,-0.000169,24.021439,-0.0075,1.297
2980.00,7.593196,24.90722,-0.000169,24.021988,-0.0075,1.297
2982.00,7.593025,24.90641,-0.000168,24.022592,-0.0075,1.298
2984.00,7.593290,24.90576,-0.000168,24.021791,-0.0076,1.297
2986.00,7.593356,24.90612,-0.000169,24.021793,-0.0076,1.297
2988.00,7.593140,24.90603,-0.000169,24.021668,-0.0075,1.297
2990.00,7.592993,24.90597,-0.000169,24.022184,-0.0075,1.297
2992.00,7.593651,24.90621,-0.000168,24.022400,-0.0075,1.298
2994.00,7.593769,24.90600,-0.000168,24.021477,-0.0075,1.297
2996.00,7.593159,24.90652,-0.000168,24.021271,-0.0076,1.297
2998.00,7.593520,24.90630,-0.000168,24.021573,-0.0075,1.297
3000.00,7.593736,24.90613,-0.000168,24.022556,-0.0075,1.297
3002.00,7.593988,24.90593,-0.000168,24.021930,-0.0075,1.297
@5,12.0000,24.0
3004.00,7.593672,24.90573,-0.000169,24.022288,-0.0075,1.298
3006.00,7.585958,24.90494,-0.000168,24.021869,-0.0075,1.297
3008.00,7.572457,24.90587,-0.000169,24.022282,-0.0076,1.297
3010.00,7.554575,24.90607,-0.000169,24.022349,-0.0076,1.296
3012.00,7.531184,24.90630,-0.000166,24.022191,-0.0075,1.296
3014.00,7.508121,24.90552,-0.000166,24.022860,-0.0075,1.297
3016.00,7.489289,24.90473,-0.000168,24.021950,-0.0075,1.297
3018.00,7.472074,24.90443,-0.000170,24.021892,-0.0075,1.298
3020.00,7.458276,24.90474,-0.000170,24.023065,-0.0075,1.298
3022.00,7.446311,24.90547,-0.000169,24.022487,-0.0075,1.298
3024.00,7.434779,24.90525,-0.000170,24.022099,-0.0075,1.299
3026.00,7.423748,24.90524,-0.000171,24.022085,-0.0075,1.299
3028.00,7.414023,24.90583,-0.000170,24.021822,-0.0075,1.299
3030.00,7.411319,24.90543,-0.000170,24.021921,-0.0075,1.299
3032.00,7.416832,24.90553,-0.000171,24.021898,-0.0075,1.300
3034.00,7.426931,24.90606,-0.000171,24.022355,-0.0075,1.299
3036.00,7.440786,24.90626,-0.000171,24.021497,-0.0075,1.299
3038.00,7.452394,24.90584,-0.000169,24.021669,-0.0075,1.299
3040.00,7.461174,24.90694,-0.000169,24.021885,-0.0075,1.299
3042.00,7.469093,24.90660,-0.000170,24.021601,-0.0075,1.298
3044.00,7.476074,24.90620,-0.000169,24.022304,-0.0075,1.298
3046.00,7.483104,24.90558,-0.000168,24.022288,-0.0075,1.297
3048.00,7.490054,24.90628,-0.000168,24.022643,-0.0075,1.297
3050.00,7.496321,24.90613,-0.000168,24.022230,-0.0075,1.297
3052.00,7.503382,24.90634,-0.000167,24.022288,-0.0075,1.298
3054.00,7.509415,24.90655,-0.000168,24.021809,-0.0075,1.298
3056.00,7.515617,24.90626,-0.000168,24.022201,-0.0076,1.298
3058.00,7.521812,24.90632,-0.000169,24.022003,-0.0075,1.298
3060.00,7.526579,24.90615,-0.000168,24.022193,-0.0075,1.298
3062.00,7.530903,24.90613,-0.000169,24.022480,-0.0075,1.298
3064.00,7.536007,24.90669,-0.000169,24.022190,-0.0075,1.298
3066.00,7.541510,24.90658,-0.000169,24.021798,-0.0075,1.297
3068.00,7.546421,24.90627,-0.000168,24.022311,-0.0076,1.297
3070.00,7.550604,24.90734,-0.000168,24.022182,-0.0075,1.297
3072.00,7.554203,24.90816,-0.000167,24.022172,-0.0075,1.298
3074.00,7.557049,24.90765,-0.000168,24.022085,-0.0075,1.297
3076.00,7.560011,24.90713,-0.000167,24.022179,-0.0075,1.297
3078.00,7.562572,24.90711,-0.000168,24.022132,-0.0075,1.298
3080.00,7.565119,24.90783,-0.000169,24.021622,-0.0075,1.298
3082.00,7.567189,24.90816,-0.000170,24.022085,-0.0075,1.298
3084.00,7.568982,24.90724,-0.000169,24.022409,-0.0075,1.297
3086.00,7.570478,24.90765,-0.000169,24.022273,-0.0075,1.297
3088.00,7.572276,24.90736,-0.000169,24.022440,-0.0075,1.298
3090.00,7.575144,24.90680,-0.000169,24.022472,-0.0075,1.297
3092.00,7.577442,24.90639,-0.000168,24.022188,-0.0075,1.298
3094.00,7.578909,24.90627,-0.000169,24.022085,-0.0075,1.298
3096.00,7.580754,24.90674,-0.000168,24.022625,-0.0075,1.298
3098.00,7.581993,24.90644,-0.000171,24.022068,-0.0075,1.298
3100.00,7.582337,24.90519,-0.000170,24.022674,-0.0075,1.297
3102.00,7.582998,24.90581,-0.000169,24.022659,-0.0075,1.297
3104.00,7.584151,24.90536,-0.000168,24.022451,-0.0075,1.297
3106.00,7.584987,24.90589,-0.000168,24.022692,-0.0075,1.298
3108.00,7.586093,24.90651,-0.000167,24.022003,-0.0075,1.298
3110.00,7.586702,24.90561,-0.000169,24.022173,-0.0075,1.298
3112.00,7.586872,24.90566,-0.000167,24.021651,-0.0076,1.297
3114.00,7.587238,24.90696,-0.000167,24.022152,-0.0075,1.298
3116.00,7.587945,24.90631,-0.000168,24.022579,-0.0075,1.297
3118.00,7.589055,24.90632,-0.000168,24.021981,-0.0075,1.298
3120.00,7.589316,24.90561,-0.000168,24.021504,-0.0076,1.298
3122.00,7.589010,24.90583,-0.000168,24.022036,-0.0075,1.297
3124.00,7.588669,24.90590,-0.000169,24.022371,-0.0075,1.297
3126.00,7.588130,24.90490,-0.000168,24.022110,-0.0075,1.297
3128.00,7.588932,24.90564,-0.000168,24.022260,-0.0075,1.297
3130.00,7.589328,24.90630,-0.000166,24.022023,-0.0075,1.298
3132.00,7.589099,24.90563,-0.000168,24.021686,-0.0075,1.298
3134.00,7.589076,24.90604,-0.000169,24.021765,-0.0075,1.298
3136.00,7.590181,24.90539,-0.000169,24.021936,-0.0075,1.297
3138.00,7.590226,24.90519,-0.000168,24.022344,-0.0075,1.298
3140.00,7.589549,24.90470,-0.000168,24.021800,-0.0075,1.298
3142.00,7.588464,24.90474,-0.000169,24.022900,-0.0076,1.297
3144.00,7.588609,24.90522,-0.000167,24.022463,-0.0075,1.297
3146.00,7.589197,24.90553,-0.000167,24.022177,-0.0075,1.298
3148.00,7.589209,24.90578,-0.000167,24.022463,-0.0075,1.297
3150.00,7.588978,24.90597,-0.000168,24.022483,-0.0075,1.297
3152.00,7.588784,24.90559,-0.000169,24.022099,-0.0075,1.298
3154.00,7.589371,24.90585,-0.000168,24.022376,-0.0075,1.298
3156.00,7.589660,24.90536,-0.000168,24.021988,-0.0075,1.298
3158.00,7.589784,24.90557,-0.000169,24.021457,-0.0075,1.298
3160.00,7.590209,24.90539,-0.000170,24.021930,-0.0076,1.297
3162.00,7.590199,24.90605,-0.000169,24.022326,-0.0075,1.298
3164.00,7.589336,24.90548,-0.000169,24.021867,-0.0075,1.297
3166.00,7.588292,24.90582,-0.000168,24.022695,-0.0075,1.298
3168.00,7.587719,24.90531,-0.000168,24.021684,-0.0075,1.298
3170.00,7.587981,24.90547,-0.000167,24.022496,-0.0075,1.298
3172.00,7.588681,24.90425,-0.000167,24.022110,-0.0075,1.298
3174.00,7.589203,24.90434,-0.000168,24.022298,-0.0075,1.298
3176.00,7.589327,24.90480,-0.000168,24.022347,-0.0075,1.298
3178.00,7.589549,24.90468,-0.000168,24.022322,-0.0075,1.297
3180.00,7.588730,24.90450,-0.000168,24.022491,-0.0075,1.297
3182.00,7.589005,24.90459,-0.000168,24.022010,-0.0076,1.297
3184.00,7.588741,24.90420,-0.000169,24.022115,-0.0075,1.297
3186.00,7.588062,24.90404,-0.000169,24.021999,-0.0075,1.298
3188.00,7.588167,24.90385,-0.000167,24.022208,-0.0075,1.298
3190.00,7.588185,24.90521,-0.000168,24.022797,-0.0075,1.298
3192.00,7.588355,24.90472,-0.000167,24.022657,-0.0075,1.298
3194.00,7.589246,24.90349,-0.000169,24.022525,-0.0075,1.298
3196.00,7.589821,24.90423,-0.000168,24.022014,-0.0075,1.297
3198.00,7.589097,24.90406,-0.000168,24.022356,-0.0075,1.298
3200.00,7.588796,24.90438,-0.000168,24.022317,-0.0075,1.297
3202.00,7.587972,24.90433,-0.000167,24.022810,-0.0075,1.297
3204.00,7.587484,24.90413,-0.000167,24.022396,-0.0075,1.297
3206.00,7.587560,24.90420,-0.000168,24.022733,-0.0075,1.298
3208.00,7.587305,24.90432,-0.000169,24.022688,-0.0075,1.298
3210.00,7.587006,24.90463,-0.000168,24.022278,-0.0075,1.297
3212.00,7.587019,24.90487,-0.000168,24.021961,-0.0075,1.298
3214.00,7.586277,24.90517,-0.000168,24.022322,-0.0075,1.298
3216.00,7.585640,24.90464,-0.000169,24.021586,-0.0075,1.297
3218.00,7.585952,24.90397,-0.000168,24.021867,-0.0075,1.298
3220.00,7.586112,24.90450,-0.000168,24.021998,-0.0075,1.298
3222.00,7.586092,24.90482,-0.000169,24.022674,-0.0075,1.298
3224.00,7.586638,24.90476,-0.000167,24.021894,-0.0075,1.297
3226.00,7.585480,24.90468,-0.000169,24.021713,-0.0076,1.298
3228.00,7.585068,24.90593,-0.000169,24.022083,-0.0075,1.297
3230.00,7.584271,24.90481,-0.000168,24.021867,-0.0075,1.298
3232.00,7.584302,24.90436,-0.000169,24.021604,-0.0075,1.298
3234.00,7.584876,24.90458,-0.000169,24.021746,-0.0075,1.298
3236.00,7.585899,24.90455,-0.000169,24.022197,-0.0075,1.298
3238.00,7.585655,24.90398,-0.000170,24.022230,-0.0075,1.298
3240.00,7.585882,24.90370,-0.000169,24.022498,-0.0075,1.298
3242.00,7.586372,24.90418,-0.000169,24.022514,-0.0075,1.298
3244.00,7.586273,24.90430,-0.000169,24.021816,-0.0075,1.298
3246.00,7.586318,24.90431,-0.000167,24.021992,-0.0075,1.297
3248.00,7.586585,24.90450,-0.000167,24.022077,-0.0075,1.297
3250.00,7.586461,24.90447,-0.000167,24.022032,-0.0075,1.298
3252.00,7.586407,24.90427,-0.000168,24.022520,-0.0075,1.298
3254.00,7.585721,24.90451,-0.000168,24.022538,-0.0075,1.298
3256.00,7.585433,24.90482,-0.000170,24.022309,-0.0075,1.299
3258.00,7.585458,24.90410,-0.000170,24.022056,-0.0075,1.298
3260.00,7.585362,24.90454,-0.000169,24.022463,-0.0075,1.297
3262.00,7.585266,24.90464,-0.000170,24.022228,-0.0075,1.297
3264.00,7.585566,24.90545,-0.000169,24.022074,-0.0075,1.298
3266.00,7.585531,24.90549,-0.000169,24.021620,-0.0075,1.298
3268.00,7.586006,24.90494,-0.000169,24.021356,-0.0075,1.297
3270.00,7.585117,24.90515,-0.000168,24.022152,-0.0075,1.297
3272.00,7.584874,24.90475,-0.000168,24.022521,-0.0075,1.298
3274.00,7.584792,24.90459,-0.000168,24.022404,-0.0075,1.297
3276.00,7.584435,24.90520,-0.000168,24.022046,-0.0075,1.297
3278.00,7.584416,24.90532,-0.000168,24.022603,-0.0075,1.298
3280.00,7.584510,24.90542,-0.000169,24.022712,-0.0075,1.298
3282.00,7.584285,24.90528,-0.000169,24.022532,-0.0075,1.298
3284.00,7.584085,24.90554,-0.000170,24.021530,-0.0075,1.297
3286.00,7.584791,24.90539,-0.000170,24.022050,-0.0075,1.298
3288.00,7.585391,24.90381,-0.000169,24.021965,-0.0075,1.298
3290.00,7.585200,24.90393,-0.000169,24.022161,-0.0075,1.298
3292.00,7.584782,24.90455,-0.000169,24.022320,-0.0075,1.297
3294.00,7.584186,24.90632,-0.000167,24.022065,-0.0075,1.297
3296.00,7.584469,24.90600,-0.000167,24.021950,-0.0075,1.298
3298.00,7.584548,24.90604,-0.000168,24.022346,-0.0075,1.298
3300.00,7.584317,24.90517,-0.000168,24.022143,-0.0075,1.297
3302.00,7.583779,24.90468,-0.000168,24.023085,-0.0075,1.297
3304.00,7.583818,24.90491,-0.000169,24.022269,-0.0075,1.298
3306.00,7.584654,24.90443,-0.000168,24.022726,-0.0075,1.297
3308.00,7.583924,24.90506,-0.000169,24.021820,-0.0075,1.297
3310.00,7.583930,24.90539,-0.000169,24.021843,-0.0076,1.297
3312.00,7.584492,24.90454,-0.000169,24.021940,-0.0075,1.298
3314.00,7.584701,24.90404,-0.000170,24.021940,-0.0076,1.298
3316.00,7.585025,24.90474,-0.000170,24.022275,-0.0075,1.298
3318.00,7.585638,24.90488,-0.000169,24.022007,-0.0075,1.298
3320.00,7.585784,24.90568,-0.000168,24.021932,-0.0075,1.298
3322.00,7.585896,24.90555,-0.000168,24.022744,-0.0075,1.297
3324.00,7.585926,24.90511,-0.000169,24.022182,-0.0075,1.298
3326.00,7.585112,24.90573,-0.000169,24.021765,-0.0075,1.298
3328.00,7.586199,24.90640,-0.000168,24.022293,-0.0075,1.297
3330.00,7.586720,24.90510,-0.000167,24.021918,-0.0075,1.297
3332.00,7.586432,24.90464,-0.000167,24.022028,-0.0075,1.297
3334.00,7.585846,24.90511,-0.000168,24.021780,-0.0076,1.297
3336.00,7.585991,24.90500,-0.000169,24.021726,-0.0075,1.298
3338.00,7.585575,24.90434,-0.000170,24.021998,-0.0075,1.298
3340.00,7.584382,24.90509,-0.000170,24.022036,-0.0075,1.298
3342.00,7.583770,24.90563,-0.000169,24.022375,-0.0076,1.298
3344.00,7.583882,24.90515,-0.000169,24.022166,-0.0075,1.298
3346.00,7.583975,24.90516,-0.000169,24.022242,-0.0075,1.298
3348.00,7.584168,24.90494,-0.000169,24.022337,-0.0075,1.298
3350.00,7.582935,24.90499,-0.000170,24.022054,-0.0075,1.298
3352.00,7.583263,24.90532,-0.000169,24.022217,-0.0075,1.298
3354.00,7.583395,24.90450,-0.000169,24.022121,-0.0075,1.297
3356.00,7.583439,24.90422,-0.000169,24.022429,-0.0075,1.298
3358.00,7.583577,24.90424,-0.000169,24.022190,-0.0076,1.298
3360.00,7.583463,24.90531,-0.000169,24.021947,-0.0075,1.297
3362.00,7.583430,24.90461,-0.000168,24.022596,-0.0075,1.298
3364.00,7.583269,24.90541,-0.000168,24.022117,-0.0075,1.298
3366.00,7.583201,24.90519,-0.000168,24.022402,-0.0075,1.297
3368.00,7.583126,24.90445,-0.000167,24.022440,-0.0075,1.298
3370.00,7.583134,24.90571,-0.000169,24.022429,-0.0075,1.297
3372.00,7.583944,24.90521,-0.000168,24.021693,-0.0075,1.298
3374.00,7.584253,24.90576,-0.000170,24.022164,-0.0075,1.298
3376.00,7.584921,24.90526,-0.000168,24.021823,-0.0075,1.297
3378.00,7.585135,24.90420,-0.000168,24.022733,-0.0075,1.297
3380.00,7.584870,24.90445,-0.000168,24.022030,-0.0075,1.297
3382.00,7.584024,24.90486,-0.000170,24.022456,-0.0075,1.298
3384.00,7.582742,24.90504,-0.000169,24.022449,-0.0075,1.298
3386.00,7.582292,24.90492,-0.000170,24.022670,-0.0075,1.297
3388.00,7.583584,24.90528,-0.000169,24.022523,-0.0075,1.298
3390.00,7.584271,24.90461,-0.000170,24.022063,-0.0076,1.297
3392.00,7.584294,24.90545,-0.000168,24.022492,-0.0075,1.298
3394.00,7.582996,24.90662,-0.000168,24.022761,-0.0075,1.298
3396.00,7.582786,24.90597,-0.000170,24.022288,-0.0075,1.297
3398.00,7.582813,24.90541,-0.000168,24.022540,-0.0075,1.298
3400.00,7.583068,24.90509,-0.000168,24.022627,-0.0075,1.298
3402.00,7.583140,24.90503,-0.000167,24.022442,-0.0075,1.298
3404.00,7.583176,24.90567,-0.000170,24.022404,-0.0075,1.298
3406.00,7.582360,24.90548,-0.000169,24.022389,-0.0075,1.298
3408.00,7.581535,24.90518,-0.000169,24.021923,-0.0075,1.297
3410.00,7.581646,24.90504,-0.000168,24.021970,-0.0075,1.297
3412.00,7.582646,24.90518,-0.000170,24.021238,-0.0075,1.298
3414.00,7.583139,24.90507,-0.000169,24.022059,-0.0075,1.298
3416.00,7.583046,24.90467,-0.000169,24.022259,-0.0075,1.297
3418.00,7.584529,24.90510,-0.000169,24.022193,-0.0075,1.298
3420.00,7.586363,24.90508,-0.000168,24.022418,-0.0075,1.298
3422.00,7.586797,24.90545,-0.000170,24.022318,-0.0075,1.298
3424.00,7.586503,24.90509,-0.000170,24.021858,-0.0075,1.297
3426.00,7.585360,24.90504,-0.000169,24.022393,-0.0075,1.297
3428.00,7.584249,24.90609,-0.000169,24.022061,-0.0075,1.298
3430.00,7.582213,24.90563,-0.000169,24.021871,-0.0075,1.298
3432.00,7.581751,24.90563,-0.000168,24.021985,-0.0075,1.298
3434.00,7.581556,24.90527,-0.000170,24.022333,-0.0075,1.297
3436.00,7.580573,24.90515,-0.000168,24.022085,-0.0075,1.297
3438.00,7.579539,24.90558,-0.000169,24.022530,-0.0075,1.298
3440.00,7.579965,24.90487,-0.000169,24.022181,-0.0075,1.298
3442.00,7.580722,24.90498,-0.000170,24.022429,-0.0075,1.298
3444.00,7.581595,24.90485,-0.000170,24.021813,-0.0075,1.298
3446.00,7.582438,24.90580,-0.000169,24.022545,-0.0075,1.298
3448.00,7.582767,24.90685,-0.000169,24.021912,-0.0076,1.297
3450.00,7.582393,24.90642,-0.000167,24.021863,-0.0075,1.297
3452.00,7.582933,24.90575,-0.000169,24.022063,-0.0075,1.297
3454.00,7.583253,24.90702,-0.000169,24.022041,-0.0075,1.297
3456.00,7.583244,24.90706,-0.000170,24.022356,-0.0075,1.298
3458.00,7.583334,24.90566,-0.000170,24.022230,-0.0076,1.298
3460.00,7.584916,24.90631,-0.000169,24.021604,-0.0076,1.298
3462.00,7.586114,24.90588,-0.000170,24.021860,-0.0075,1.298
3464.00,7.586687,24.90581,-0.000169,24.022001,-0.0075,1.298
3466.00,7.586161,24.90582,-0.000169,24.022152,-0.0075,1.298
3468.00,7.585744,24.90686,-0.000170,24.021718,-0.0075,1.298
3470.00,7.585631,24.90599,-0.000169,24.021965,-0.0076,1.298
3472.00,7.584507,24.90579,-0.000169,24.022275,-0.0075,1.298
3474.00,7.583988,24.90597,-0.000170,24.022358,-0.0075,1.298
3476.00,7.585434,24.90572,-0.000169,24.021682,-0.0075,1.298
3478.00,7.585069,24.90598,-0.000169,24.022251,-0.0075,1.298
3480.00,7.584849,24.90546,-0.000169,24.022335,-0.0075,1.298
3482.00,7.585640,24.90586,-0.000169,24.021532,-0.0075,1.298
3484.00,7.585480,24.90556,-0.000169,24.022489,-0.0075,1.298
3486.00,7.584683,24.90512,-0.000168,24.022897,-0.0075,1.298
3488.00,7.584140,24.90594,-0.000169,24.022188,-0.0075,1.298
3490.00,7.583666,24.90583,-0.000168,24.022748,-0.0075,1.298
3492.00,7.582955,24.90585,-0.000169,24.022628,-0.0075,1.297
3494.00,7.582406,24.90639,-0.000169,24.022226,-0.0075,1.297
3496.00,7.580848,24.90626,-0.000169,24.022559,-0.0075,1.298
3498.00,7.579618,24.90619,-0.000168,24.022307,-0.0075,1.298
3500.00,7.579817,24.90682,-0.000169,24.022400,-0.0075,1.298
3502.00,7.579700,24.90669,-0.000169,24.021929,-0.0075,1.298
3504.00,7.579560,24.90580,-0.000169,24.022583,-0.0075,1.298
3506.00,7.580195,24.90609,-0.000169,24.022028,-0.0076,1.298
3508.00,7.579496,24.90641,-0.000169,24.022173,-0.0075,1.298
3510.00,7.578704,24.90595,-0.000169,24.022257,-0.0075,1.298
3512.00,7.578027,24.90603,-0.000167,24.021965,-0.0075,1.298
3514.00,7.577565,24.90606,-0.000168,24.022338,-0.0075,1.297
3516.00,7.576787,24.90637,-0.000167,24.022162,-0.0075,1.297
3518.00,7.577496,24.90655,-0.000168,24.022278,-0.0075,1.298
3520.00,7.578662,24.90711,-0.000169,24.022414,-0.0075,1.298
3522.00,7.579099,24.90724,-0.000168,24.022985,-0.0075,1.298
3524.00,7.578604,24.90651,-0.000169,24.022318,-0.0075,1.298
3526.00,7.579101,24.90602,-0.000169,24.022554,-0.0075,1.298
3528.00,7.579965,24.90680,-0.000169,24.022500,-0.0075,1.299
3530.00,7.579930,24.90660,-0.000170,24.022307,-0.0075,1.298
3532.00,7.579248,24.90683,-0.000169,24.022587,-0.0075,1.298
3534.00,7.579308,24.90750,-0.000169,24.022233,-0.0075,1.298
3536.00,7.579429,24.90762,-0.000169,24.022023,-0.0075,1.298
3538.00,7.579691,24.90726,-0.000168,24.022289,-0.0075,1.298
3540.00,7.579261,24.90718,-0.000169,24.022581,-0.0075,1.298
3542.00,7.578869,24.90682,-0.000168,24.022884,-0.0076,1.298
3544.00,7.578606,24.90679,-0.000167,24.022277,-0.0075,1.298
3546.00,7.579038,24.90773,-0.000167,24.022958,-0.0075,1.298
3548.00,7.578418,24.90754,-0.000167,24.022433,-0.0075,1.298
3550.00,7.576822,24.90758,-0.000167,24.022233,-0.0075,1.298
3552.00,7.576543,24.90702,-0.000169,24.022690,-0.0075,1.298
3554.00,7.577186,24.90687,-0.000168,24.022112,-0.0075,1.298
3556.00,7.578772,24.90676,-0.000169,24.022224,-0.0075,1.298
3558.00,7.580197,24.90756,-0.000170,24.022351,-0.0075,1.298
3560.00,7.579639,24.90649,-0.000170,24.022447,-0.0075,1.299
3562.00,7.578741,24.90610,-0.000169,24.022175,-0.0075,1.298
3564.00,7.577607,24.90603,-0.000169,24.021800,-0.0075,1.298
3566.00,7.575995,24.90730,-0.000168,24.022554,-0.0075,1.298
3568.00,7.575842,24.90712,-0.000169,24.022703,-0.0075,1.298
3570.00,7.577684,24.90628,-0.000169,24.022414,-0.0075,1.299
3572.00,7.579572,24.90741,-0.000169,24.022304,-0.0075,1.298
3574.00,7.581041,24.90717,-0.000169,24.022117,-0.0075,1.298
3576.00,7.581274,24.90676,-0.000169,24.022547,-0.0075,1.298
3578.00,7.580811,24.90709,-0.000168,24.023031,-0.0075,1.298
3580.00,7.581125,24.90753,-0.000168,24.022320,-0.0075,1.298
3582.00,7.580874,24.90710,-0.000169,24.022032,-0.0075,1.298
3584.00,7.580109,24.90720,-0.000169,24.023049,-0.0075,1.299
3586.00,7.580185,24.90724,-0.000169,24.022605,-0.0075,1.298
3588.00,7.580217,24.90649,-0.000167,24.022101,-0.0075,1.298
3590.00,7.579460,24.90736,-0.000168,24.022518,-0.0075,1.298
3592.00,7.578679,24.90698,-0.000168,24.022266,-0.0075,1.298
3594.00,7.578709,24.90610,-0.000168,24.022416,-0.0075,1.299
3596.00,7.578917,24.90562,-0.000168,24.022307,-0.0075,1.298
3598.00,7.578741,24.90648,-0.000168,24.022353,-0.0075,1.298
3600.00,7.578498,24.90575,-0.000168,24.022391,-0.0075,1.299
3602.00,7.577986,24.90614,-0.000168,24.022454,-0.0075,1.298
@6,12.0000,24.0
3604.00,7.577935,24.90588,-0.000169,24.021838,-0.0075,1.298
3606.00,7.573194,24.90580,-0.000168,24.022431,-0.0075,1.298
3608.00,7.561328,24.90605,-0.000167,24.022360,-0.0075,1.298
3610.00,7.544858,24.90611,-0.000167,24.022746,-0.0075,1.297
3612.00,7.524713,24.90567,-0.000168,24.023138,-0.0075,1.297
3614.00,7.504986,24.90577,-0.000168,24.022864,-0.0075,1.297
3616.00,7.487313,24.90640,-0.000168,24.022830,-0.0075,1.299
3618.00,7.473322,24.90618,-0.000169,24.023049,-0.0075,1.299
3620.00,7.461049,24.90711,-0.000168,24.021669,-0.0075,1.299
3622.00,7.451165,24.90767,-0.000169,24.022318,-0.0075,1.299
3624.00,7.440882,24.90705,-0.000169,24.022888,-0.0075,1.299
3626.00,7.431916,24.90644,-0.000170,24.023038,-0.0075,1.300
3628.00,7.423867,24.90635,-0.000169,24.022699,-0.0075,1.299
3630.00,7.421929,24.90665,-0.000169,24.022130,-0.0076,1.300
3632.00,7.426375,24.90613,-0.000170,24.022246,-0.0075,1.300
3634.00,7.434470,24.90600,-0.000169,24.022327,-0.0075,1.300
3636.00,7.446055,24.90602,-0.000169,24.022741,-0.0075,1.299
3638.00,7.456998,24.90690,-0.000169,24.022255,-0.0075,1.299
3640.00,7.464790,24.90673,-0.000168,24.022146,-0.0075,1.299
3642.00,7.470474,24.90675,-0.000169,24.022686,-0.0075,1.299
3644.00,7.475160,24.90658,-0.000169,24.022264,-0.0075,1.298
3646.00,7.479682,24.90666,-0.000167,24.022810,-0.0075,1.299
3648.00,7.486893,24.90669,-0.000167,24.022726,-0.0074,1.299
3650.00,7.493360,24.90680,-0.000168,24.022967,-0.0075,1.299
3652.00,7.499227,24.90722,-0.000168,24.022358,-0.0075,1.299
3654.00,7.506287,24.90654,-0.000167,24.022599,-0.0075,1.298
3656.00,7.512661,24.90671,-0.000166,24.022639,-0.0075,1.298
3658.00,7.518024,24.90698,-0.000168,24.022445,-0.0075,1.298
3660.00,7.523871,24.90696,-0.000167,24.022416,-0.0075,1.298
3662.00,7.528205,24.90678,-0.000167,24.022104,-0.0075,1.298
3664.00,7.532476,24.90660,-0.000167,24.022976,-0.0075,1.299
3666.00,7.536976,24.90579,-0.000168,24.022694,-0.0075,1.298
3668.00,7.540843,24.90569,-0.000168,24.022413,-0.0075,1.298
3670.00,7.544095,24.90604,-0.000167,24.022445,-0.0075,1.298
3672.00,7.546369,24.90619,-0.000167,24.022563,-0.0075,1.298
3674.00,7.548410,24.90615,-0.000168,24.022409,-0.0075,1.298
3676.00,7.551135,24.90673,-0.000167,24.022344,-0.0075,1.299
3678.00,7.551801,24.90684,-0.000167,24.021916,-0.0075,1.299
3680.00,7.554189,24.90687,-0.000167,24.022846,-0.0075,1.298
3682.00,7.556908,24.90655,-0.000168,24.022496,-0.0075,1.298
3684.00,7.557731,24.90655,-0.000168,24.022288,-0.0075,1.299
3686.00,7.557845,24.90560,-0.000168,24.022821,-0.0076,1.298
3688.00,7.558946,24.90592,-0.000167,24.023029,-0.0075,1.298
3690.00,7.560702,24.90626,-0.000168,24.022224,-0.0075,1.299
3692.00,7.561725,24.90597,-0.000168,24.022422,-0.0075,1.298
3694.00,7.562057,24.90673,-0.000167,24.022942,-0.0075,1.298
3696.00,7.562689,24.90648,-0.000168,24.022889,-0.0075,1.298
3698.00,7.563359,24.90665,-0.000168,24.022795,-0.0075,1.299
3700.00,7.563640,24.90750,-0.000168,24.022842,-0.0075,1.298
3702.00,7.564259,24.90723,-0.000168,24.022978,-0.0075,1.299
3704.00,7.565245,24.90744,-0.000169,24.023085,-0.0075,1.299
3706.00,7.564988,24.90722,-0.000169,24.022779,-0.0075,1.299
3708.00,7.565969,24.90717,-0.000168,24.022483,-0.0075,1.298
3710.00,7.566983,24.90704,-0.000169,24.022748,-0.0075,1.298
3712.00,7.567538,24.90725,-0.000168,24.022480,-0.0075,1.298
3714.00,7.568655,24.90670,-0.000168,24.022529,-0.0075,1.298
3716.00,7.569391,24.90682,-0.000168,24.022549,-0.0075,1.298
3718.00,7.569863,24.90692,-0.000168,24.022503,-0.0075,1.298
3720.00,7.569204,24.90769,-0.000168,24.021564,-0.0075,1.298
3722.00,7.567659,24.90673,-0.000168,24.021590,-0.0075,1.298
3724.00,7.567331,24.90760,-0.000168,24.022170,-0.0075,1.299
3726.00,7.568144,24.90719,-0.000169,24.022108,-0.0075,1.299
3728.00,7.569562,24.90678,-0.000169,24.022228,-0.0075,1.299
3730.00,7.569391,24.90642,-0.000168,24.022268,-0.0075,1.298
3732.00,7.570179,24.90570,-0.000169,24.022688,-0.0075,1.299
3734.00,7.570872,24.90705,-0.000168,24.022380,-0.0075,1.299
3736.00,7.571355,24.90659,-0.000168,24.021494,-0.0075,1.299
3738.00,7.571987,24.90655,-0.000169,24.022271,-0.0075,1.298
3740.00,7.572347,24.90671,-0.000169,24.022793,-0.0075,1.298
3742.00,7.571746,24.90653,-0.000168,24.022235,-0.0075,1.298
3744.00,7.570839,24.90691,-0.000167,24.022155,-0.0075,1.298
3746.00,7.570669,24.90690,-0.000168,24.022425,-0.0075,1.298
3748.00,7.572176,24.90607,-0.000169,24.022688,-0.0075,1.298
3750.00,7.572909,24.90626,-0.000167,24.022101,-0.0074,1.298
3752.00,7.572594,24.90629,-0.000168,24.022886,-0.0074,1.299
3754.00,7.571854,24.90640,-0.000168,24.022458,-0.0075,1.298
3756.00,7.571997,24.90679,-0.000168,24.022860,-0.0075,1.299
3758.00,7.573085,24.90649,-0.000168,24.022110,-0.0075,1.299
3760.00,7.573082,24.90637,-0.000167,24.022104,-0.0075,1.299
3762.00,7.572896,24.90610,-0.000168,24.022482,-0.0075,1.299
3764.00,7.572321,24.90609,-0.000169,24.022674,-0.0075,1.299
3766.00,7.571642,24.90599,-0.000168,24.022094,-0.0076,1.298
3768.00,7.572093,24.90608,-0.000167,24.022641,-0.0075,1.298
3770.00,7.573129,24.90614,-0.000167,24.022235,-0.0075,1.298
3772.00,7.573487,24.90660,-0.000167,24.022628,-0.0075,1.299
3774.00,7.572633,24.90673,-0.000168,24.023018,-0.0075,1.298
3776.00,7.572350,24.90653,-0.000167,24.022699,-0.0075,1.299
3778.00,7.572818,24.90663,-0.000168,24.022953,-0.0075,1.299
3780.00,7.573511,24.90638,-0.000168,24.023241,-0.0074,1.299
3782.00,7.572616,24.90659,-0.000166,24.022909,-0.0075,1.298
3784.00,7.572207,24.90676,-0.000167,24.023147,-0.0075,1.298
3786.00,7.572076,24.90686,-0.000168,24.022712,-0.0075,1.298
3788.00,7.571765,24.90678,-0.000166,24.023163,-0.0075,1.299
3790.00,7.571642,24.90765,-0.000167,24.023082,-0.0075,1.298
3792.00,7.571033,24.90752,-0.000167,24.022503,-0.0075,1.298
3794.00,7.571130,24.90727,-0.000167,24.022569,-0.0075,1.299
3796.00,7.571596,24.90710,-0.000167,24.022494,-0.0075,1.299
3798.00,7.571391,24.90636,-0.000167,24.022817,-0.0074,1.298
3800.00,7.570824,24.90660,-0.000167,24.022478,-0.0075,1.298
3802.00,7.571353,24.90689,-0.000167,24.022797,-0.0075,1.298
3804.00,7.571056,24.90615,-0.000167,24.022670,-0.0075,1.298
3806.00,7.571409,24.90613,-0.000168,24.023210,-0.0075,1.298
3808.00,7.571956,24.90616,-0.000167,24.023250,-0.0075,1.299
3810.00,7.572079,24.90659,-0.000168,24.022869,-0.0075,1.299
3812.00,7.571768,24.90628,-0.000168,24.022433,-0.0075,1.299
3814.00,7.571216,24.90550,-0.000168,24.022819,-0.0075,1.299
3816.00,7.570829,24.90602,-0.000167,24.022632,-0.0075,1.298
3818.00,7.570919,24.90615,-0.000168,24.022494,-0.0075,1.299
3820.00,7.571488,24.90571,-0.000167,24.022070,-0.0075,1.298
3822.00,7.572013,24.90595,-0.000167,24.023274,-0.0075,1.299
3824.00,7.572247,24.90534,-0.000168,24.022583,-0.0074,1.298
3826.00,7.572638,24.90543,-0.000168,24.022594,-0.0074,1.298
3828.00,7.571208,24.90546,-0.000167,24.022795,-0.0074,1.298
3830.00,7.570755,24.90591,-0.000168,24.023223,-0.0075,1.298
3832.00,7.569642,24.90669,-0.000166,24.022929,-0.0075,1.298
3834.00,7.568848,24.90741,-0.000167,24.022971,-0.0075,1.299
3836.00,7.568563,24.90759,-0.000167,24.022547,-0.0075,1.298
3838.00,7.568559,24.90782,-0.000168,24.022821,-0.0075,1.298
3840.00,7.569976,24.90824,-0.000168,24.023198,-0.0075,1.299
3842.00,7.569540,24.90770,-0.000168,24.022877,-0.0075,1.298
3844.00,7.569450,24.90740,-0.000167,24.022995,-0.0075,1.298
3846.00,7.569283,24.90816,-0.000167,24.023071,-0.0075,1.298
3848.00,7.569069,24.90790,-0.000168,24.022706,-0.0074,1.298
3850.00,7.569565,24.90749,-0.000167,24.022750,-0.0075,1.298
3852.00,7.570640,24.90750,-0.000167,24.023004,-0.0075,1.299
3854.00,7.571194,24.90730,-0.000168,24.022630,-0.0075,1.299
3856.00,7.570475,24.90724,-0.000169,24.022701,-0.0075,1.298
3858.00,7.570278,24.90716,-0.000167,24.022779,-0.0075,1.298
3860.00,7.571058,24.90771,-0.000167,24.022249,-0.0075,1.299
3862.00,7.571018,24.90759,-0.000166,24.022451,-0.0075,1.299
3864.00,7.570671,24.90815,-0.000166,24.022850,-0.0075,1.298
3866.00,7.570421,24.90757,-0.000166,24.022733,-0.0075,1.298
3868.00,7.570763,24.90743,-0.000167,24.022536,-0.0075,1.298
3870.00,7.570229,24.90783,-0.000167,24.022969,-0.0075,1.299
3872.00,7.570292,24.90822,-0.000167,24.023121,-0.0075,1.299
3874.00,7.569673,24.90774,-0.000167,24.022717,-0.0075,1.298
3876.00,7.570217,24.90756,-0.000168,24.022536,-0.0075,1.298
3878.00,7.570475,24.90742,-0.000168,24.022659,-0.0075,1.299
3880.00,7.570811,24.90762,-0.000168,24.023129,-0.0075,1.299
3882.00,7.570463,24.90796,-0.000168,24.023350,-0.0075,1.299
3884.00,7.570620,24.90723,-0.000169,24.022458,-0.0075,1.299
3886.00,7.570205,24.90773,-0.000168,24.022668,-0.0075,1.299
3888.00,7.569525,24.90751,-0.000168,24.022364,-0.0075,1.298
3890.00,7.569344,24.90748,-0.000168,24.022822,-0.0075,1.299
3892.00,7.568978,24.90828,-0.000168,24.022824,-0.0075,1.299
3894.00,7.568432,24.90766,-0.000167,24.022409,-0.0075,1.299
3896.00,7.567829,24.90793,-0.000168,24.022278,-0.0075,1.299
3898.00,7.567475,24.90743,-0.000168,24.022398,-0.0075,1.299
3900.00,7.567314,24.90714,-0.000168,24.022768,-0.0075,1.299
3902.00,7.567516,24.90700,-0.000168,24.022511,-0.0075,1.299
3904.00,7.567570,24.90686,-0.000167,24.023156,-0.0075,1.299
3906.00,7.567503,24.90761,-0.000167,24.023033,-0.0075,1.299
3908.00,7.566996,24.90776,-0.000167,24.022879,-0.0075,1.299
3910.00,7.567383,24.90719,-0.000166,24.022603,-0.0075,1.299
3912.00,7.567820,24.90748,-0.000168,24.022541,-0.0075,1.299
3914.00,7.567624,24.90821,-0.000167,24.022532,-0.0075,1.299
3916.00,7.567632,24.90786,-0.000167,24.022848,-0.0075,1.299
3918.00,7.568293,24.90722,-0.000167,24.022770,-0.0075,1.299
3920.00,7.568926,24.90734,-0.000167,24.023513,-0.0075,1.300
3922.00,7.568841,24.90797,-0.000168,24.022717,-0.0074,1.299
3924.00,7.569122,24.90787,-0.000166,24.022723,-0.0075,1.299
3926.00,7.569211,24.90869,-0.000168,24.023038,-0.0075,1.299
3928.00,7.569135,24.90892,-0.000167,24.022926,-0.0075,1.300
3930.00,7.569027,24.90857,-0.000167,24.023779,-0.0075,1.298
3932.00,7.569564,24.90923,-0.000167,24.022304,-0.0075,1.299
3934.00,7.570703,24.90877,-0.000167,24.023025,-0.0075,1.299
3936.00,7.572497,24.90873,-0.000168,24.024059,-0.0075,1.299
3938.00,7.572779,24.90942,-0.000167,24.022630,-0.0075,1.299
3940.00,7.572503,24.90904,-0.000166,24.022853,-0.0075,1.299
3942.00,7.572333,24.90858,-0.000167,24.023060,-0.0074,1.299
3944.00,7.572457,24.90840,-0.000167,24.022790,-0.0075,1.299
3946.00,7.572349,24.90867,-0.000168,24.023595,-0.0075,1.299
3948.00,7.571943,24.90829,-0.000167,24.023043,-0.0075,1.299
3950.00,7.570904,24.90840,-0.000168,24.023558,-0.0075,1.299
3952.00,7.568470,24.90884,-0.000168,24.023334,-0.0075,1.299
3954.00,7.566861,24.90855,-0.000166,24.022665,-0.0075,1.299
3956.00,7.565090,24.90853,-0.000168,24.022710,-0.0075,1.299
3958.00,7.564133,24.90785,-0.000168,24.022842,-0.0075,1.299
3960.00,7.564342,24.90847,-0.000168,24.022284,-0.0074,1.299
3962.00,7.566472,24.90866,-0.000167,24.022938,-0.0074,1.298
3964.00,7.567541,24.90907,-0.000168,24.022750,-0.0075,1.299
3966.00,7.568393,24.90824,-0.000168,24.022588,-0.0075,1.299
3968.00,7.569245,24.90782,-0.000168,24.022630,-0.0075,1.299
3970.00,7.568963,24.90759,-0.000167,24.022996,-0.0075,1.299
3972.00,7.568618,24.90873,-0.000168,24.022795,-0.0075,1.300
3974.00,7.570272,24.90775,-0.000169,24.023343,-0.0074,1.299
3976.00,7.571390,24.90724,-0.000167,24.023283,-0.0075,1.299
3978.00,7.570041,24.90722,-0.000168,24.023045,-0.0075,1.299
3980.00,7.567571,24.90792,-0.000168,24.022588,-0.0075,1.300
3982.00,7.566121,24.90759,-0.000168,24.022648,-0.0075,1.300
3984.00,7.565964,24.90696,-0.000168,24.023009,-0.0075,1.300
3986.00,7.566422,24.90733,-0.000169,24.022418,-0.0075,1.299
3988.00,7.566667,24.90776,-0.000168,24.022353,-0.0075,1.299
3990.00,7.566485,24.90717,-0.000169,24.022512,-0.0075,1.299
3992.00,7.567889,24.90675,-0.000168,24.022239,-0.0075,1.298
3994.00,7.569241,24.90674,-0.000167,24.021729,-0.0075,1.299
3996.00,7.569383,24.90571,-0.000168,24.021983,-0.0075,1.300
3998.00,7.570511,24.90606,-0.000167,24.022148,-0.0075,1.300
4000.00,7.571526,24.90619,-0.000168,24.023000,-0.0075,1.300
4002.00,7.571471,24.90608,-0.000168,24.023274,-0.0075,1.299
4004.00,7.570857,24.90672,-0.000168,24.022833,-0.0075,1.300
4006.00,7.570446,24.90634,-0.000167,24.022485,-0.0074,1.299
4008.00,7.570175,24.90638,-0.000167,24.022583,-0.0075,1.299
4010.00,7.570505,24.90607,-0.000167,24.022362,-0.0075,1.299
4012.00,7.570317,24.90607,-0.000167,24.022233,-0.0075,1.299
4014.00,7.569223,24.90577,-0.000167,24.022315,-0.0075,1.300
4016.00,7.568466,24.90637,-0.000169,24.022797,-0.0075,1.300
4018.00,7.568364,24.90681,-0.000168,24.022717,-0.0075,1.299
4020.00,7.568543,24.90648,-0.000167,24.022641,-0.0075,1.299
4022.00,7.567687,24.90659,-0.000168,24.022436,-0.0075,1.300
4024.00,7.567618,24.90646,-0.000168,24.022792,-0.0075,1.299
4026.00,7.567454,24.90625,-0.000167,24.022701,-0.0075,1.299
4028.00,7.567258,24.90697,-0.000167,24.022380,-0.0075,1.299
4030.00,7.566335,24.90779,-0.000167,24.022530,-0.0075,1.299
4032.00,7.565830,24.90721,-0.000167,24.021862,-0.0075,1.299
4034.00,7.565376,24.90630,-0.000169,24.022248,-0.0075,1.300
4036.00,7.565164,24.90634,-0.000169,24.022795,-0.0075,1.300
4038.00,7.565531,24.90696,-0.000167,24.022429,-0.0075,1.299
4040.00,7.564760,24.90687,-0.000167,24.022427,-0.0075,1.299
4042.00,7.565174,24.90601,-0.000168,24.022708,-0.0075,1.300
4044.00,7.566069,24.90584,-0.000167,24.023259,-0.0075,1.299
4046.00,7.565433,24.90595,-0.000167,24.023227,-0.0075,1.300
4048.00,7.564503,24.90650,-0.000168,24.022619,-0.0075,1.299
4050.00,7.563248,24.90621,-0.000169,24.022166,-0.0075,1.299
4052.00,7.563508,24.90634,-0.000168,24.022773,-0.0075,1.298
4054.00,7.564853,24.90611,-0.000169,24.022208,-0.0075,1.300
4056.00,7.565073,24.90641,-0.000168,24.022056,-0.0075,1.299
4058.00,7.565594,24.90640,-0.000167,24.022471,-0.0075,1.299
4060.00,7.565435,24.90609,-0.000168,24.022811,-0.0075,1.299
4062.00,7.566595,24.90606,-0.000168,24.022014,-0.0075,1.299
4064.00,7.567837,24.90677,-0.000169,24.021301,-0.0075,1.299
4066.00,7.569212,24.90719,-0.000168,24.022146,-0.0075,1.299
4068.00,7.570164,24.90683,-0.000168,24.022552,-0.0075,1.300
4070.00,7.570054,24.90623,-0.000168,24.022483,-0.0075,1.300
4072.00,7.570554,24.90700,-0.000169,24.022465,-0.0075,1.300
4074.00,7.569406,24.90639,-0.000169,24.022833,-0.0075,1.299
4076.00,7.567497,24.90655,-0.000167,24.022402,-0.0075,1.299
4078.00,7.566467,24.90727,-0.000167,24.022494,-0.0075,1.299
4080.00,7.566266,24.90805,-0.000168,24.022384,-0.0075,1.299
4082.00,7.565271,24.90800,-0.000168,24.022280,-0.0075,1.299
4084.00,7.565479,24.90788,-0.000168,24.022375,-0.0075,1.299
4086.00,7.565687,24.90740,-0.000169,24.022273,-0.0075,1.300
4088.00,7.565061,24.90767,-0.000169,24.022010,-0.0075,1.300
4090.00,7.564999,24.90791,-0.000169,24.022077,-0.0075,1.300
4092.00,7.564893,24.90791,-0.000169,24.022190,-0.0076,1.298
4094.00,7.564992,24.90783,-0.000167,24.022869,-0.0075,1.298
4096.00,7.565949,24.90806,-0.000168,24.022779,-0.0075,1.299
4098.00,7.567009,24.90778,-0.000169,24.021584,-0.0075,1.300
4100.00,7.566657,24.90744,-0.000169,24.022057,-0.0075,1.300
4102.00,7.566426,24.90875,-0.000170,24.022804,-0.0075,1.300
4104.00,7.567241,24.90811,-0.000170,24.021912,-0.0075,1.299
4106.00,7.567478,24.90753,-0.000168,24.022507,-0.0075,1.300
4108.00,7.566524,24.90823,-0.000167,24.022842,-0.0075,1.299
4110.00,7.566723,24.90786,-0.000168,24.022753,-0.0075,1.300
4112.00,7.566371,24.90699,-0.000168,24.022759,-0.0075,1.300
4114.00,7.564504,24.90671,-0.000168,24.022695,-0.0075,1.300
4116.00,7.561991,24.90761,-0.000168,24.022594,-0.0075,1.300
4118.00,7.560943,24.90804,-0.000168,24.022130,-0.0075,1.299
4120.00,7.560262,24.90745,-0.000168,24.023016,-0.0075,1.299
4122.00,7.559631,24.90810,-0.000167,24.023214,-0.0075,1.299
4124.00,7.559973,24.90759,-0.000168,24.022639,-0.0075,1.299
4126.00,7.559937,24.90809,-0.000168,24.022587,-0.0075,1.300
4128.00,7.559897,24.90808,-0.000169,24.022474,-0.0075,1.299
4130.00,7.560643,24.90783,-0.000168,24.022037,-0.0075,1.299
4132.00,7.561626,24.90796,-0.000168,24.022195,-0.0075,1.300
4134.00,7.561290,24.90911,-0.000169,24.022150,-0.0075,1.300
4136.00,7.561489,24.90929,-0.000168,24.022529,-0.0075,1.300
4138.00,7.562265,24.90825,-0.000168,24.022380,-0.0075,1.300
4140.00,7.562124,24.90814,-0.000168,24.022429,-0.0075,1.299
4142.00,7.561953,24.90857,-0.000168,24.022554,-0.0075,1.300
4144.00,7.562470,24.90750,-0.000167,24.022690,-0.0075,1.299
4146.00,7.564323,24.90822,-0.000168,24.021688,-0.0075,1.300
4148.00,7.565062,24.90752,-0.000168,24.022521,-0.0075,1.300
4150.00,7.565227,24.90781,-0.000167,24.022826,-0.0074,1.300
4152.00,7.564635,24.90843,-0.000167,24.022469,-0.0075,1.299
4154.00,7.563044,24.90817,-0.000167,24.022511,-0.0075,1.299
4156.00,7.563844,24.90825,-0.000167,24.023261,-0.0075,1.299
4158.00,7.565688,24.90797,-0.000167,24.022547,-0.0075,1.299
4160.00,7.566478,24.90854,-0.000168,24.022164,-0.0075,1.300
4162.00,7.565757,24.90845,-0.000169,24.022556,-0.0075,1.300
4164.00,7.566636,24.90889,-0.000168,24.022262,-0.0075,1.300
4166.00,7.568121,24.90835,-0.000169,24.022670,-0.0075,1.300
4168.00,7.568418,24.90804,-0.000169,24.022333,-0.0075,1.300
4170.00,7.568899,24.90812,-0.000168,24.022514,-0.0075,1.300
4172.00,7.569299,24.90869,-0.000168,24.022623,-0.0075,1.300
4174.00,7.569449,24.90870,-0.000167,24.023031,-0.0075,1.300
4176.00,7.568414,24.90916,-0.000167,24.022574,-0.0075,1.300
4178.00,7.568309,24.90936,-0.000168,24.022326,-0.0075,1.300
4180.00,7.567391,24.90863,-0.000168,24.022471,-0.0075,1.300
4182.00,7.566449,24.90880,-0.000168,24.022545,-0.0075,1.299
4184.00,7.565371,24.90904,-0.000168,24.022710,-0.0075,1.300
4186.00,7.564898,24.90962,-0.000168,24.022590,-0.0075,1.300
4188.00,7.565370,24.90968,-0.000168,24.022491,-0.0075,1.300
4190.00,7.565654,24.90932,-0.000169,24.023540,-0.0075,1.300
4192.00,7.564907,24.90904,-0.000169,24.022706,-0.0075,1.300
4194.00,7.565116,24.90869,-0.000168,24.022652,-0.0075,1.300
4196.00,7.565156,24.90925,-0.000167,24.022400,-0.0075,1.300
4198.00,7.564860,24.90961,-0.000168,24.022570,-0.0075,1.300
4200.00,7.564685,24.90986,-0.000168,24.022761,-0.0075,1.299
4202.00,7.564827,24.90932,-0.000169,24.021892,-0.0075,1.300
@7,12.0000,24.0
4204.00,7.564737,24.90872,-0.000168,24.022155,-0.0075,1.300
4206.00,7.560424,24.90931,-0.000169,24.022141,-0.0075,1.300
4208.00,7.549045,24.90906,-0.000167,24.022695,-0.0075,1.299
4210.00,7.534566,24.90880,-0.000168,24.022621,-0.0075,1.299
4212.00,7.517302,24.90894,-0.000168,24.022364,-0.0075,1.299
4214.00,7.501866,24.90989,-0.000168,24.022656,-0.0075,1.299
4216.00,7.488332,24.90984,-0.000167,24.022268,-0.0075,1.300
4218.00,7.479716,24.90937,-0.000167,24.022781,-0.0075,1.300
4220.00,7.473181,24.90972,-0.000169,24.022474,-0.0075,1.301
4222.00,7.467335,24.90915,-0.000170,24.022307,-0.0075,1.301
4224.00,7.460679,24.90879,-0.000171,24.022715,-0.0075,1.301
4226.00,7.454864,24.90862,-0.000170,24.022775,-0.0075,1.301
4228.00,7.450342,24.90932,-0.000169,24.022619,-0.0075,1.302
4230.00,7.450616,24.90878,-0.000169,24.022019,-0.0075,1.302
4232.00,7.459873,24.90875,-0.000169,24.022023,-0.0075,1.302
4234.00,7.472051,24.90931,-0.000170,24.022059,-0.0075,1.302
4236.00,7.484264,24.90906,-0.000170,24.022059,-0.0075,1.302
4238.00,7.494472,24.90805,-0.000170,24.021653,-0.0075,1.301
4240.00,7.499407,24.90869,-0.000168,24.022472,-0.0075,1.301
4242.00,7.502909,24.90822,-0.000169,24.022115,-0.0075,1.301
4244.00,7.505184,24.90886,-0.000168,24.022106,-0.0075,1.300
4246.00,7.507496,24.90968,-0.000168,24.021894,-0.0075,1.300
4248.00,7.512498,24.90792,-0.000168,24.022025,-0.0075,1.300
4250.00,7.517255,24.90845,-0.000168,24.021620,-0.0075,1.301
4252.00,7.521484,24.90767,-0.000168,24.022266,-0.0075,1.301
4254.00,7.524937,24.90845,-0.000168,24.022095,-0.0075,1.300
4256.00,7.529180,24.90823,-0.000167,24.022268,-0.0075,1.300
4258.00,7.532849,24.90888,-0.000168,24.021597,-0.0075,1.300
4260.00,7.535576,24.90888,-0.000167,24.021794,-0.0075,1.300
4262.00,7.537953,24.90847,-0.000168,24.022148,-0.0075,1.300
4264.00,7.540969,24.90776,-0.000168,24.022248,-0.0075,1.300
4266.00,7.542668,24.90838,-0.000169,24.021825,-0.0075,1.300
4268.00,7.545197,24.90910,-0.000169,24.022704,-0.0075,1.300
4270.00,7.546576,24.90954,-0.000169,24.022596,-0.0075,1.300
4272.00,7.550220,24.90836,-0.000167,24.022063,-0.0075,1.299
4274.00,7.553237,24.90801,-0.000166,24.022121,-0.0075,1.300
4276.00,7.555432,24.90881,-0.000168,24.022643,-0.0075,1.300
4278.00,7.557347,24.90901,-0.000168,24.022781,-0.0075,1.300
4280.00,7.558348,24.90833,-0.000169,24.022453,-0.0075,1.300
4282.00,7.557912,24.90829,-0.000169,24.021878,-0.0075,1.300
4284.00,7.556961,24.90834,-0.000168,24.022507,-0.0075,1.300
4286.00,7.556366,24.90893,-0.000169,24.022380,-0.0075,1.300
4288.00,7.556161,24.90828,-0.000168,24.022636,-0.0075,1.300
4290.00,7.555967,24.90802,-0.000169,24.022460,-0.0075,1.300
4292.00,7.556855,24.90791,-0.000168,24.022155,-0.0075,1.300
4294.00,7.558162,24.90744,-0.000168,24.021809,-0.0075,1.299
4296.00,7.558960,24.90732,-0.000167,24.022445,-0.0075,1.300
4298.00,7.560211,24.90745,-0.000169,24.022050,-0.0075,1.300
4300.00,7.559928,24.90784,-0.000169,24.021914,-0.0075,1.301
4302.00,7.560834,24.90772,-0.000168,24.021885,-0.0075,1.300
4304.00,7.562011,24.90765,-0.000168,24.022534,-0.0075,1.300
4306.00,7.563523,24.90633,-0.000169,24.022643,-0.0075,1.300
4308.00,7.564363,24.90626,-0.000169,24.022300,-0.0075,1.300
4310.00,7.564523,24.90699,-0.000169,24.021310,-0.0075,1.300
4312.00,7.564763,24.90685,-0.000170,24.022288,-0.0075,1.300
4314.00,7.565194,24.90758,-0.000169,24.021655,-0.0076,1.300
4316.00,7.565716,24.90700,-0.000168,24.022353,-0.0075,1.300
4318.00,7.566028,24.90664,-0.000168,24.022561,-0.0075,1.300
4320.00,7.566868,24.90677,-0.000168,24.022315,-0.0075,1.300
4322.00,7.566630,24.90715,-0.000168,24.022714,-0.0075,1.300
4324.00,7.566124,24.90744,-0.000168,24.022541,-0.0075,1.300
4326.00,7.565060,24.90669,-0.000168,24.022095,-0.0075,1.300
4328.00,7.565751,24.90724,-0.000168,24.022670,-0.0075,1.300
4330.00,7.566427,24.90724,-0.000169,24.022877,-0.0075,1.300
4332.00,7.566401,24.90699,-0.000170,24.022451,-0.0075,1.300
4334.00,7.566066,24.90801,-0.000169,24.021987,-0.0075,1.300
4336.00,7.566168,24.90748,-0.000170,24.022405,-0.0075,1.300
4338.00,7.565774,24.90765,-0.000168,24.022733,-0.0075,1.300
4340.00,7.565748,24.90820,-0.000168,24.022215,-0.0075,1.300
4342.00,7.565276,24.90786,-0.000168,24.022505,-0.0075,1.300
4344.00,7.564616,24.90813,-0.000168,24.022237,-0.0075,1.300
4346.00,7.565149,24.90860,-0.000168,24.022315,-0.0075,1.300
4348.00,7.566158,24.90848,-0.000168,24.021852,-0.0075,1.300
4350.00,7.565862,24.90848,-0.000169,24.022318,-0.0075,1.300
4352.00,7.564717,24.90848,-0.000169,24.022623,-0.0075,1.300
4354.00,7.564485,24.90832,-0.000168,24.022179,-0.0075,1.300
4356.00,7.564258,24.90797,-0.000168,24.022536,-0.0075,1.300
4358.00,7.564681,24.90782,-0.000168,24.021782,-0.0075,1.301
4360.00,7.564830,24.90844,-0.000168,24.022534,-0.0075,1.301
4362.00,7.564762,24.90857,-0.000168,24.022917,-0.0075,1.300
4364.00,7.564102,24.90886,-0.000168,24.022070,-0.0075,1.300
4366.00,7.564081,24.90922,-0.000168,24.022405,-0.0075,1.300
4368.00,7.564929,24.90923,-0.000167,24.022451,-0.0075,1.300
4370.00,7.564732,24.90889,-0.000169,24.022179,-0.0075,1.301
4372.00,7.564438,24.90875,-0.000168,24.022309,-0.0075,1.301
4374.00,7.564681,24.90770,-0.000168,24.022382,-0.0075,1.300
4376.00,7.564802,24.90741,-0.000169,24.022590,-0.0075,1.300
4378.00,7.564401,24.90884,-0.000168,24.022418,-0.0075,1.300
4380.00,7.564236,24.90891,-0.000169,24.022246,-0.0075,1.301
4382.00,7.562731,24.90899,-0.000169,24.022755,-0.0075,1.300
4384.00,7.562980,24.90811,-0.000168,24.022628,-0.0075,1.300
4386.00,7.563719,24.90845,-0.000168,24.022309,-0.0075,1.300
4388.00,7.563741,24.90838,-0.000169,24.022025,-0.0075,1.300
4390.00,7.563245,24.90888,-0.000168,24.022313,-0.0075,1.300
4392.00,7.563341,24.90857,-0.000168,24.022933,-0.0075,1.300
4394.00,7.562955,24.90843,-0.000168,24.023120,-0.0075,1.301
4396.00,7.563046,24.90883,-0.000168,24.022326,-0.0075,1.300
4398.00,7.563329,24.90905,-0.000168,24.021898,-0.0075,1.300
4400.00,7.563141,24.90870,-0.000168,24.022752,-0.0075,1.301
4402.00,7.562883,24.90839,-0.000167,24.022449,-0.0075,1.300
4404.00,7.562602,24.90858,-0.000167,24.021894,-0.0075,1.300
4406.00,7.562734,24.90938,-0.000169,24.022500,-0.0075,1.300
4408.00,7.562384,24.90853,-0.000169,24.022733,-0.0075,1.301
4410.00,7.562560,24.90743,-0.000168,24.022181,-0.0075,1.301
4412.00,7.562735,24.90824,-0.000169,24.023299,-0.0075,1.300
4414.00,7.562660,24.90872,-0.000169,24.022587,-0.0075,1.301
4416.00,7.562978,24.90834,-0.000169,24.022320,-0.0075,1.301
4418.00,7.563510,24.90794,-0.000167,24.022625,-0.0075,1.300
4420.00,7.562731,24.90821,-0.000168,24.022335,-0.0075,1.300
4422.00,7.562868,24.90794,-0.000166,24.022315,-0.0075,1.300
4424.00,7.562993,24.90794,-0.000167,24.022570,-0.0075,1.300
4426.00,7.561702,24.90785,-0.000167,24.022828,-0.0075,1.301
4428.00,7.560996,24.90843,-0.000169,24.022400,-0.0075,1.301
4430.00,7.561052,24.90864,-0.000169,24.022561,-0.0075,1.301
4432.00,7.560597,24.90825,-0.000168,24.022777,-0.0075,1.300
4434.00,7.559836,24.90868,-0.000168,24.022897,-0.0075,1.301
4436.00,7.559502,24.90821,-0.000167,24.023430,-0.0075,1.300
4438.00,7.559646,24.90818,-0.000167,24.022871,-0.0075,1.301
4440.00,7.559307,24.90786,-0.000167,24.022037,-0.0075,1.300
4442.00,7.558487,24.90748,-0.000168,24.022395,-0.0075,1.301
4444.00,7.558237,24.90765,-0.000168,24.023294,-0.0075,1.301
4446.00,7.557948,24.90796,-0.000168,24.022514,-0.0075,1.301
4448.00,7.558699,24.90686,-0.000168,24.022875,-0.0075,1.300
4450.00,7.558555,24.90807,-0.000168,24.022172,-0.0075,1.301
4452.00,7.558424,24.90783,-0.000167,24.022385,-0.0075,1.300
4454.00,7.558038,24.90731,-0.000169,24.022467,-0.0075,1.301
4456.00,7.558385,24.90678,-0.000169,24.022661,-0.0075,1.301
4458.00,7.558644,24.90687,-0.000167,24.022304,-0.0075,1.300
4460.00,7.558358,24.90735,-0.000167,24.021983,-0.0075,1.300
4462.00,7.558214,24.90770,-0.000167,24.022177,-0.0075,1.300
4464.00,7.558575,24.90721,-0.000167,24.022373,-0.0075,1.300
4466.00,7.557662,24.90674,-0.000167,24.022413,-0.0075,1.300
4468.00,7.557534,24.90734,-0.000168,24.022530,-0.0075,1.301
4470.00,7.557721,24.90779,-0.000169,24.022541,-0.0075,1.301
4472.00,7.558541,24.90769,-0.000168,24.022391,-0.0075,1.300
4474.00,7.558406,24.90733,-0.000167,24.021816,-0.0075,1.300
4476.00,7.557410,24.90759,-0.000166,24.023009,-0.0075,1.300
4478.00,7.557535,24.90786,-0.000167,24.022735,-0.0075,1.301
4480.00,7.557506,24.90821,-0.000169,24.022521,-0.0075,1.300
4482.00,7.556559,24.90773,-0.000168,24.022248,-0.0076,1.300
4484.00,7.556697,24.90684,-0.000168,24.022161,-0.0075,1.301
4486.00,7.556566,24.90750,-0.000168,24.021972,-0.0075,1.300
4488.00,7.556504,24.90747,-0.000168,24.022761,-0.0075,1.300
4490.00,7.556206,24.90720,-0.000167,24.022487,-0.0075,1.300
4492.00,7.556976,24.90804,-0.000168,24.022242,-0.0075,1.300
4494.00,7.556874,24.90805,-0.000167,24.022400,-0.0075,1.300
4496.00,7.557174,24.90778,-0.000167,24.023138,-0.0075,1.301
4498.00,7.557303,24.90726,-0.000168,24.023406,-0.0075,1.301
4500.00,7.557669,24.90760,-0.000167,24.022616,-0.0075,1.300
4502.00,7.556868,24.90763,-0.000168,24.022679,-0.0075,1.301
4504.00,7.556343,24.90682,-0.000168,24.022637,-0.0075,1.301
4506.00,7.556495,24.90669,-0.000167,24.023013,-0.0075,1.300
4508.00,7.555856,24.90790,-0.000167,24.023214,-0.0075,1.300
4510.00,7.554569,24.90789,-0.000167,24.022561,-0.0075,1.300
4512.00,7.554376,24.90753,-0.000167,24.022427,-0.0075,1.300
4514.00,7.554920,24.90700,-0.000168,24.022659,-0.0075,1.300
4516.00,7.555502,24.90722,-0.000168,24.022438,-0.0075,1.301
4518.00,7.555909,24.90705,-0.000168,24.023054,-0.0075,1.301
4520.00,7.557098,24.90700,-0.000168,24.021959,-0.0075,1.300
4522.00,7.558401,24.90760,-0.000168,24.023136,-0.0075,1.301
4524.00,7.558862,24.90795,-0.000168,24.022927,-0.0075,1.300
4526.00,7.558624,24.90893,-0.000168,24.023056,-0.0075,1.300
4528.00,7.558762,24.90844,-0.000166,24.022121,-0.0075,1.300
4530.00,7.558671,24.90768,-0.000168,24.023261,-0.0075,1.300
4532.00,7.558389,24.90753,-0.000167,24.022741,-0.0075,1.300
4534.00,7.558627,24.90813,-0.000167,24.022815,-0.0075,1.300
4536.00,7.558016,24.90800,-0.000167,24.022552,-0.0075,1.300
4538.00,7.557782,24.90873,-0.000168,24.022996,-0.0075,1.300
4540.00,7.557211,24.90863,-0.000167,24.022966,-0.0075,1.300
4542.00,7.556414,24.90764,-0.000166,24.022822,-0.0075,1.301
4544.00,7.556134,24.90805,-0.000167,24.023375,-0.0075,1.300
4546.00,7.555776,24.90773,-0.000167,24.023043,-0.0075,1.301
4548.00,7.555275,24.90810,-0.000168,24.022277,-0.0075,1.301
4550.00,7.555491,24.90845,-0.000167,24.022300,-0.0075,1.300
4552.00,7.555425,24.90820,-0.000167,24.022213,-0.0075,1.300
4554.00,7.555703,24.90742,-0.000167,24.023009,-0.0075,1.300
4556.00,7.555792,24.90826,-0.000167,24.022806,-0.0075,1.300
4558.00,7.556005,24.90789,-0.000167,24.022010,-0.0075,1.301
4560.00,7.555599,24.90810,-0.000168,24.022646,-0.0075,1.300
4562.00,7.555919,24.90751,-0.000167,24.022414,-0.0075,1.301
4564.00,7.556343,24.90662,-0.000167,24.022012,-0.0075,1.301
4566.00,7.556694,24.90700,-0.000168,24.022598,-0.0074,1.301
4568.00,7.556529,24.90762,-0.000168,24.022665,-0.0075,1.301
4570.00,7.556818,24.90815,-0.000168,24.022851,-0.0075,1.301
4572.00,7.556656,24.90784,-0.000167,24.022717,-0.0075,1.301
4574.00,7.556209,24.90730,-0.000167,24.022652,-0.0075,1.301
4576.00,7.556456,24.90805,-0.000168,24.022278,-0.0075,1.300
4578.00,7.556463,24.90825,-0.000167,24.022494,-0.0075,1.301
4580.00,7.556106,24.90852,-0.000168,24.022951,-0.0075,1.301
4582.00,7.555712,24.90793,-0.000166,24.022802,-0.0075,1.301
4584.00,7.555168,24.90689,-0.000167,24.021662,-0.0075,1.300
4586.00,7.555933,24.90714,-0.000168,24.022065,-0.0075,1.301
4588.00,7.555965,24.90706,-0.000168,24.022706,-0.0075,1.301
4590.00,7.555062,24.90734,-0.000168,24.022271,-0.0075,1.301
4592.00,7.555036,24.90691,-0.000168,24.022888,-0.0075,1.301
4594.00,7.555311,24.90760,-0.000167,24.022942,-0.0075,1.301
4596.00,7.555278,24.90733,-0.000168,24.022405,-0.0075,1.301
4598.00,7.555630,24.90713,-0.000168,24.022842,-0.0075,1.301
4600.00,7.555763,24.90833,-0.000167,24.022498,-0.0075,1.301
4602.00,7.555907,24.90812,-0.000166,24.022576,-0.0075,1.300
4604.00,7.555873,24.90753,-0.000167,24.022313,-0.0075,1.301
4606.00,7.555424,24.90829,-0.000169,24.022443,-0.0075,1.301
4608.00,7.555294,24.90832,-0.000168,24.023145,-0.0075,1.301
4610.00,7.554824,24.90791,-0.000168,24.022908,-0.0075,1.300
4612.00,7.555257,24.90730,-0.000168,24.022822,-0.0075,1.300
4614.00,7.555913,24.90698,-0.000168,24.022596,-0.0075,1.301
4616.00,7.556063,24.90717,-0.000168,24.022592,-0.0075,1.301
4618.00,7.555703,24.90733,-0.000168,24.022543,-0.0075,1.301
4620.00,7.555446,24.90776,-0.000168,24.022724,-0.0075,1.301
4622.00,7.555616,24.90752,-0.000167,24.022737,-0.0075,1.300
4624.00,7.555477,24.90842,-0.000167,24.022851,-0.0075,1.301
4626.00,7.555109,24.90837,-0.000166,24.022326,-0.0075,1.301
4628.00,7.554320,24.90776,-0.000167,24.022530,-0.0075,1.300
4630.00,7.553908,24.90748,-0.000166,24.022607,-0.0075,1.301
4632.00,7.554205,24.90741,-0.000167,24.023051,-0.0075,1.301
4634.00,7.554271,24.90689,-0.000167,24.022545,-0.0075,1.301
4636.00,7.554144,24.90664,-0.000167,24.022728,-0.0075,1.301
4638.00,7.554844,24.90634,-0.000168,24.022784,-0.0075,1.300
4640.00,7.554667,24.90686,-0.000167,24.022085,-0.0075,1.301
4642.00,7.553898,24.90707,-0.000168,24.022420,-0.0075,1.301
4644.00,7.554450,24.90711,-0.000167,24.022434,-0.0075,1.301
4646.00,7.554873,24.90698,-0.000167,24.022150,-0.0075,1.301
4648.00,7.554781,24.90775,-0.000167,24.022297,-0.0075,1.301
4650.00,7.555064,24.90795,-0.000167,24.022153,-0.0075,1.301
4652.00,7.556316,24.90874,-0.000168,24.022128,-0.0075,1.301
4654.00,7.558455,24.90861,-0.000167,24.022380,-0.0075,1.301
4656.00,7.557570,24.90770,-0.000168,24.022976,-0.0075,1.301
4658.00,7.555413,24.90693,-0.000167,24.022819,-0.0075,1.301
4660.00,7.553825,24.90777,-0.000167,24.022489,-0.0075,1.301
4662.00,7.553630,24.90736,-0.000167,24.023091,-0.0075,1.301
4664.00,7.553537,24.90766,-0.000167,24.022670,-0.0075,1.301
4666.00,7.553393,24.90798,-0.000168,24.022514,-0.0075,1.301
4668.00,7.553876,24.90779,-0.000167,24.023000,-0.0075,1.301
4670.00,7.554430,24.90855,-0.000167,24.023154,-0.0075,1.300
4672.00,7.553644,24.90847,-0.000167,24.022637,-0.0075,1.301
4674.00,7.553014,24.90880,-0.000166,24.022181,-0.0075,1.300
4676.00,7.552914,24.90852,-0.000167,24.022976,-0.0074,1.301
4678.00,7.552762,24.90820,-0.000167,24.022307,-0.0075,1.301
4680.00,7.553096,24.90861,-0.000167,24.023025,-0.0075,1.301
4682.00,7.552543,24.90913,-0.000168,24.022525,-0.0075,1.302
4684.00,7.551716,24.90941,-0.000167,24.022418,-0.0075,1.301
4686.00,7.552409,24.90872,-0.000167,24.022492,-0.0075,1.301
4688.00,7.552285,24.90830,-0.000167,24.022293,-0.0075,1.302
4690.00,7.551280,24.90852,-0.000168,24.022596,-0.0075,1.301
4692.00,7.551005,24.90785,-0.000168,24.022168,-0.0075,1.300
4694.00,7.551265,24.90821,-0.000167,24.022753,-0.0074,1.301
4696.00,7.551435,24.90832,-0.000167,24.022944,-0.0075,1.302
4698.00,7.551493,24.90837,-0.000167,24.022148,-0.0075,1.301
4700.00,7.551841,24.90901,-0.000165,24.021827,-0.0075,1.300
4702.00,7.551217,24.90974,-0.000167,24.022228,-0.0075,1.301
4704.00,7.551259,24.90942,-0.000168,24.022801,-0.0075,1.301
4706.00,7.551256,24.90869,-0.000167,24.022840,-0.0075,1.301
4708.00,7.551672,24.90839,-0.000165,24.023431,-0.0074,1.301
4710.00,7.552117,24.90925,-0.000167,24.022496,-0.0075,1.301
4712.00,7.552586,24.91010,-0.000167,24.022541,-0.0075,1.301
4714.00,7.552394,24.90986,-0.000166,24.022733,-0.0075,1.300
4716.00,7.552207,24.90934,-0.000167,24.023292,-0.0075,1.301
4718.00,7.552243,24.90951,-0.000167,24.022260,-0.0075,1.301
4720.00,7.550983,24.90943,-0.000166,24.022543,-0.0075,1.301
4722.00,7.551040,24.90965,-0.000167,24.022799,-0.0074,1.302
4724.00,7.551958,24.90937,-0.000167,24.022326,-0.0075,1.302
4726.00,7.552371,24.90887,-0.000167,24.022143,-0.0075,1.301
4728.00,7.551998,24.90880,-0.000167,24.022540,-0.0074,1.301
4730.00,7.551102,24.90883,-0.000167,24.023031,-0.0074,1.300
4732.00,7.550929,24.90961,-0.000166,24.022690,-0.0074,1.300
4734.00,7.551931,24.90989,-0.000166,24.022976,-0.0075,1.301
4736.00,7.551869,24.90954,-0.000166,24.023332,-0.0075,1.301
4738.00,7.551782,24.90964,-0.000168,24.023227,-0.0075,1.301
4740.00,7.551486,24.90980,-0.000167,24.022467,-0.0075,1.302
4742.00,7.551269,24.90901,-0.000168,24.022376,-0.0075,1.301
4744.00,7.551174,24.90924,-0.000169,24.022692,-0.0075,1.302
4746.00,7.551653,24.90910,-0.000169,24.022324,-0.0075,1.301
4748.00,7.551357,24.90909,-0.000168,24.022690,-0.0075,1.301
4750.00,7.551546,24.91008,-0.000168,24.022469,-0.0075,1.301
4752.00,7.551914,24.91092,-0.000169,24.023013,-0.0075,1.302
4754.00,7.551201,24.90932,-0.000168,24.022659,-0.0075,1.301
4756.00,7.550902,24.90888,-0.000167,24.022402,-0.0075,1.301
4758.00,7.550490,24.90981,-0.000167,24.023071,-0.0075,1.301
4760.00,7.550843,24.91013,-0.000166,24.023074,-0.0075,1.301
4762.00,7.550485,24.91006,-0.000166,24.022873,-0.0075,1.301
4764.00,7.550164,24.91080,-0.000167,24.022168,-0.0075,1.301
4766.00,7.551254,24.91024,-0.000167,24.022685,-0.0075,1.302
4768.00,7.552690,24.91005,-0.000167,24.022512,-0.0075,1.301
4770.00,7.553395,24.91041,-0.000167,24.023294,-0.0075,1.301
4772.00,7.553996,24.91013,-0.000167,24.022995,-0.0075,1.301
4774.00,7.554467,24.91004,-0.000167,24.022193,-0.0075,1.302
4776.00,7.553376,24.91042,-0.000167,24.022616,-0.0075,1.301
4778.00,7.552451,24.90992,-0.000167,24.022396,-0.0075,1.301
4780.00,7.552248,24.90934,-0.000168,24.022842,-0.0075,1.302
4782.00,7.551742,24.90941,-0.000168,24.022433,-0.0075,1.301
4784.00,7.551377,24.90913,-0.000168,24.022634,-0.0074,1.301
4786.00,7.551497,24.90926,-0.000168,24.023027,-0.0075,1.301
4788.00,7.552420,24.90926,-0.000168,24.022744,-0.0075,1.301
4790.00,7.552175,24.90897,-0.000168,24.022735,-0.0075,1.302
4792.00,7.551946,24.91003,-0.000167,24.021894,-0.0075,1.301
4794.00,7.552358,24.90907,-0.000167,24.022231,-0.0075,1.301
4796.00,7.552716,24.90928,-0.000167,24.022924,-0.0075,1.302
4798.00,7.551631,24.90933,-0.000167,24.022917,-0.0075,1.302
4800.00,7.550381,24.90935,-0.000166,24.022520,-0.0075,1.301
4802.00,7.549971,24.90932,-0.000166,24.023270,-0.0075,1.302
@8,12.0000,24.0
4804.00,7.550384,24.90933,-0.000168,24.022487,-0.0075,1.301
4806.00,7.547191,24.90876,-0.000168,24.022021,-0.0075,1.301
4808.00,7.535692,24.90879,-0.000167,24.021804,-0.0075,1.301
4810.00,7.523363,24.90927,-0.000167,24.022309,-0.0075,1.301
4812.00,7.509373,24.90920,-0.000168,24.022492,-0.0075,1.301
4814.00,7.496493,24.90896,-0.000168,24.022356,-0.0075,1.301
4816.00,7.487615,24.90889,-0.000168,24.022850,-0.0075,1.301
4818.00,7.480712,24.90897,-0.000168,24.022507,-0.0075,1.302
4820.00,7.474815,24.90937,-0.000168,24.022701,-0.0075,1.302
4822.00,7.470785,24.90952,-0.000169,24.022431,-0.0075,1.302
4824.00,7.465926,24.90895,-0.000170,24.022480,-0.0075,1.303
4826.00,7.461722,24.90899,-0.000169,24.023227,-0.0075,1.303
4828.00,7.457884,24.90838,-0.000169,24.023406,-0.0075,1.303
4830.00,7.457740,24.90983,-0.000171,24.022830,-0.0075,1.303
4832.00,7.466207,24.90952,-0.000169,24.022601,-0.0075,1.303
4834.00,7.476237,24.90978,-0.000170,24.022726,-0.0075,1.304
4836.00,7.487046,24.90891,-0.000170,24.022380,-0.0075,1.304
4838.00,7.495610,24.90910,-0.000169,24.022873,-0.0075,1.303
4840.00,7.501619,24.90836,-0.000168,24.022302,-0.0075,1.302
4842.00,7.504151,24.90821,-0.000168,24.022483,-0.0075,1.302
4844.00,7.506664,24.90862,-0.000168,24.022862,-0.0075,1.303
4846.00,7.509781,24.90868,-0.000168,24.022525,-0.0075,1.302
4848.00,7.512957,24.90890,-0.000168,24.022908,-0.0075,1.301
4850.00,7.515690,24.90930,-0.000166,24.022449,-0.0075,1.302
4852.00,7.519604,24.90904,-0.000167,24.022598,-0.0075,1.302
4854.00,7.522543,24.90896,-0.000166,24.022674,-0.0075,1.302
4856.00,7.525456,24.90963,-0.000167,24.022839,-0.0075,1.302
4858.00,7.528105,24.90859,-0.000167,24.022947,-0.0075,1.302
4860.00,7.529928,24.90857,-0.000168,24.021321,-0.0075,1.302
4862.00,7.531254,24.90939,-0.000168,24.022079,-0.0075,1.302
4864.00,7.533527,24.90985,-0.000168,24.022358,-0.0075,1.301
4866.00,7.534702,24.91052,-0.000168,24.022688,-0.0075,1.302
4868.00,7.536133,24.90984,-0.000168,24.022010,-0.0075,1.302
4870.00,7.537646,24.90894,-0.000168,24.022235,-0.0075,1.301
4872.00,7.539163,24.90935,-0.000168,24.021740,-0.0075,1.301
4874.00,7.540662,24.91066,-0.000168,24.021733,-0.0076,1.302
4876.00,7.541972,24.91088,-0.000169,24.021530,-0.0075,1.302
4878.00,7.541980,24.91109,-0.000169,24.021974,-0.0075,1.302
4880.00,7.542026,24.91084,-0.000168,24.022057,-0.0075,1.301
4882.00,7.542388,24.91056,-0.000167,24.022039,-0.0075,1.302
4884.00,7.542324,24.91106,-0.000168,24.022737,-0.0075,1.302
4886.00,7.542751,24.91124,-0.000168,24.022278,-0.0075,1.302
4888.00,7.542745,24.91146,-0.000169,24.022458,-0.0075,1.301
4890.00,7.543275,24.91118,-0.000167,24.022211,-0.0075,1.302
4892.00,7.542835,24.91058,-0.000168,24.022853,-0.0075,1.302
4894.00,7.542483,24.91031,-0.000168,24.021524,-0.0075,1.302
4896.00,7.543029,24.91023,-0.000169,24.022019,-0.0075,1.302
4898.00,7.544213,24.91077,-0.000168,24.022541,-0.0075,1.302
4900.00,7.544286,24.91098,-0.000169,24.022717,-0.0075,1.301
4902.00,7.544428,24.91078,-0.000167,24.022549,-0.0075,1.302
4904.00,7.544642,24.91119,-0.000167,24.022166,-0.0075,1.302
4906.00,7.544178,24.91160,-0.000168,24.021863,-0.0075,1.302
4908.00,7.543563,24.91166,-0.000168,24.021604,-0.0075,1.302
4910.00,7.542985,24.91128,-0.000168,24.021793,-0.0075,1.302
4912.00,7.543517,24.90992,-0.000168,24.021780,-0.0075,1.302
4914.00,7.543385,24.91032,-0.000169,24.022095,-0.0075,1.302
4916.00,7.543521,24.90986,-0.000168,24.021510,-0.0075,1.302
4918.00,7.544092,24.91002,-0.000168,24.022692,-0.0075,1.302
4920.00,7.545497,24.91097,-0.000168,24.022288,-0.0075,1.302
4922.00,7.545103,24.91077,-0.000169,24.022627,-0.0075,1.302
4924.00,7.544472,24.91057,-0.000167,24.022248,-0.0075,1.301
4926.00,7.545235,24.90995,-0.000168,24.022431,-0.0075,1.302
4928.00,7.546207,24.90984,-0.000168,24.022728,-0.0075,1.301
4930.00,7.546213,24.90972,-0.000168,24.022320,-0.0075,1.302
4932.00,7.545164,24.90979,-0.000168,24.022315,-0.0075,1.302
4934.00,7.544633,24.90991,-0.000168,24.021573,-0.0075,1.302
4936.00,7.545145,24.90955,-0.000169,24.022210,-0.0075,1.302
4938.00,7.545923,24.91050,-0.000168,24.022500,-0.0075,1.302
4940.00,7.545896,24.91057,-0.000169,24.022706,-0.0075,1.302
4942.00,7.545698,24.91113,-0.000170,24.022859,-0.0075,1.302
4944.00,7.546137,24.91115,-0.000168,24.022643,-0.0075,1.301
4946.00,7.545090,24.91137,-0.000169,24.022612,-0.0075,1.302
4948.00,7.545255,24.91178,-0.000168,24.022482,-0.0075,1.302
4950.00,7.545552,24.91176,-0.000169,24.022797,-0.0075,1.302
4952.00,7.546243,24.91156,-0.000169,24.022240,-0.0075,1.302
4954.00,7.545749,24.91122,-0.000168,24.022369,-0.0075,1.302
4956.00,7.545193,24.91076,-0.000168,24.022101,-0.0075,1.303
4958.00,7.544752,24.91050,-0.000169,24.022121,-0.0075,1.302
4960.00,7.544396,24.90992,-0.000170,24.022395,-0.0075,1.302
4962.00,7.544225,24.90934,-0.000169,24.022828,-0.0075,1.302
4964.00,7.544245,24.90975,-0.000167,24.022821,-0.0075,1.302
4966.00,7.544905,24.91027,-0.000168,24.021903,-0.0075,1.302
4968.00,7.544138,24.91015,-0.000168,24.022469,-0.0075,1.301
4970.00,7.544092,24.91064,-0.000168,24.021978,-0.0075,1.302
4972.00,7.544324,24.91049,-0.000168,24.022085,-0.0076,1.303
4974.00,7.544096,24.91021,-0.000167,24.022429,-0.0076,1.302
4976.00,7.544459,24.91020,-0.000169,24.022478,-0.0075,1.302
4978.00,7.545051,24.91004,-0.000169,24.022139,-0.0075,1.302
4980.00,7.545174,24.91013,-0.000168,24.023324,-0.0075,1.302
4982.00,7.545121,24.90979,-0.000169,24.022230,-0.0075,1.302
4984.00,7.544478,24.91020,-0.000169,24.021535,-0.0075,1.302
4986.00,7.543979,24.91069,-0.000168,24.021927,-0.0076,1.302
4988.00,7.544014,24.91010,-0.000168,24.022320,-0.0075,1.302
4990.00,7.544121,24.91003,-0.000169,24.022268,-0.0075,1.302
4992.00,7.545117,24.90953,-0.000168,24.022491,-0.0075,1.302
4994.00,7.543932,24.90944,-0.000168,24.021775,-0.0076,1.302
4996.00,7.543491,24.91038,-0.000168,24.022652,-0.0075,1.302
4998.00,7.543219,24.90989,-0.000168,24.021744,-0.0075,1.301
5000.00,7.544003,24.90930,-0.000169,24.022746,-0.0076,1.302
5002.00,7.544572,24.90950,-0.000168,24.022462,-0.0076,1.302
5004.00,7.544749,24.90952,-0.000169,24.021938,-0.0076,1.302
5006.00,7.544424,24.90950,-0.000169,24.022037,-0.0075,1.302
5008.00,7.544000,24.91014,-0.000168,24.021267,-0.0075,1.302
5010.00,7.543639,24.91064,-0.000168,24.022226,-0.0075,1.302
5012.00,7.543153,24.91032,-0.000169,24.021789,-0.0076,1.303
5014.00,7.542979,24.91027,-0.000170,24.021735,-0.0075,1.302
5016.00,7.544359,24.91074,-0.000170,24.021660,-0.0075,1.302
5018.00,7.544692,24.91047,-0.000170,24.021996,-0.0075,1.303
5020.00,7.544395,24.91100,-0.000169,24.021769,-0.0075,1.302
5022.00,7.543708,24.91064,-0.000168,24.022066,-0.0075,1.302
5024.00,7.543279,24.91038,-0.000168,24.021459,-0.0075,1.302
5026.00,7.544471,24.91028,-0.000169,24.021911,-0.0076,1.303
5028.00,7.545385,24.91021,-0.000170,24.021298,-0.0076,1.302
5030.00,7.545556,24.91026,-0.000170,24.022110,-0.0076,1.303
5032.00,7.544369,24.91025,-0.000169,24.021863,-0.0075,1.303
5034.00,7.544860,24.91052,-0.000169,24.021046,-0.0075,1.302
5036.00,7.544934,24.90997,-0.000168,24.021260,-0.0075,1.302
5038.00,7.544701,24.90970,-0.000169,24.022306,-0.0075,1.302
5040.00,7.544964,24.90962,-0.000168,24.022201,-0.0075,1.302
5042.00,7.544756,24.90980,-0.000168,24.022075,-0.0075,1.302
5044.00,7.543530,24.90916,-0.000168,24.021881,-0.0075,1.302
5046.00,7.543657,24.90949,-0.000169,24.022244,-0.0075,1.303
5048.00,7.544742,24.90919,-0.000168,24.022409,-0.0075,1.302
5050.00,7.544112,24.90976,-0.000168,24.022246,-0.0075,1.302
5052.00,7.543588,24.90942,-0.000168,24.022077,-0.0075,1.302
5054.00,7.544053,24.90962,-0.000169,24.022298,-0.0076,1.303
5056.00,7.542960,24.91010,-0.000170,24.022503,-0.0076,1.302
5058.00,7.543341,24.91055,-0.000170,24.021842,-0.0076,1.302
5060.00,7.544232,24.90992,-0.000170,24.021294,-0.0075,1.302
5062.00,7.543580,24.91000,-0.000170,24.021762,-0.0076,1.302
5064.00,7.543288,24.91078,-0.000170,24.022104,-0.0075,1.303
5066.00,7.543884,24.91090,-0.000169,24.022019,-0.0075,1.302
5068.00,7.544797,24.91084,-0.000169,24.021852,-0.0075,1.302
5070.00,7.543845,24.91051,-0.000168,24.021782,-0.0075,1.302
5072.00,7.542936,24.90937,-0.000169,24.022072,-0.0076,1.303
5074.00,7.542782,24.90993,-0.000170,24.021811,-0.0076,1.302
5076.00,7.542745,24.91031,-0.000168,24.021798,-0.0075,1.302
5078.00,7.542681,24.91020,-0.000170,24.022007,-0.0075,1.302
5080.00,7.541993,24.91031,-0.000170,24.022315,-0.0075,1.302
5082.00,7.541484,24.90986,-0.000170,24.022201,-0.0075,1.303
5084.00,7.542136,24.90949,-0.000170,24.022538,-0.0075,1.302
5086.00,7.541883,24.90956,-0.000169,24.022356,-0.0075,1.303
5088.00,7.541577,24.90992,-0.000169,24.022781,-0.0075,1.302
5090.00,7.541349,24.91006,-0.000170,24.021180,-0.0075,1.303
5092.00,7.542668,24.91017,-0.000171,24.021590,-0.0076,1.303
5094.00,7.543662,24.91025,-0.000169,24.022141,-0.0075,1.302
5096.00,7.543515,24.90911,-0.000169,24.022137,-0.0075,1.302
5098.00,7.543156,24.90873,-0.000168,24.022133,-0.0075,1.302
5100.00,7.542417,24.90875,-0.000168,24.021717,-0.0075,1.303
5102.00,7.542007,24.90888,-0.000169,24.022204,-0.0075,1.303
5104.00,7.542234,24.90831,-0.000169,24.022204,-0.0075,1.303
5106.00,7.542741,24.90834,-0.000170,24.022614,-0.0075,1.303
5108.00,7.543629,24.90895,-0.000169,24.022152,-0.0075,1.302
5110.00,7.543543,24.90891,-0.000168,24.022048,-0.0075,1.303
5112.00,7.543354,24.90894,-0.000169,24.021963,-0.0076,1.303
5114.00,7.542681,24.90935,-0.000169,24.022001,-0.0075,1.302
5116.00,7.542114,24.90950,-0.000167,24.022090,-0.0075,1.302
5118.00,7.541996,24.90949,-0.000168,24.022059,-0.0075,1.303
5120.00,7.542947,24.90921,-0.000168,24.021744,-0.0076,1.303
5122.00,7.543804,24.90926,-0.000169,24.022487,-0.0075,1.303
5124.00,7.542369,24.90889,-0.000168,24.022025,-0.0075,1.303
5126.00,7.541243,24.90913,-0.000168,24.022859,-0.0075,1.302
5128.00,7.541908,24.90931,-0.000169,24.021969,-0.0075,1.302
5130.00,7.542234,24.90948,-0.000169,24.021854,-0.0076,1.303
5132.00,7.541240,24.90979,-0.000170,24.022900,-0.0075,1.303
5134.00,7.541222,24.90980,-0.000168,24.022877,-0.0075,1.303
5136.00,7.541477,24.90980,-0.000169,24.022023,-0.0075,1.302
5138.00,7.541165,24.90917,-0.000169,24.021983,-0.0075,1.303
5140.00,7.540207,24.90915,-0.000169,24.022559,-0.0075,1.303
5142.00,7.539541,24.90972,-0.000168,24.022708,-0.0075,1.302
5144.00,7.540003,24.90997,-0.000168,24.021760,-0.0075,1.302
5146.00,7.540908,24.91017,-0.000168,24.021813,-0.0075,1.303
5148.00,7.540673,24.91121,-0.000168,24.021978,-0.0075,1.303
5150.00,7.541049,24.91023,-0.000168,24.022115,-0.0075,1.303
5152.00,7.541019,24.91050,-0.000169,24.021923,-0.0075,1.303
5154.00,7.540864,24.91081,-0.000169,24.022059,-0.0075,1.303
5156.00,7.540628,24.91016,-0.000169,24.022300,-0.0076,1.302
5158.00,7.540441,24.91055,-0.000169,24.022630,-0.0076,1.303
5160.00,7.540666,24.91095,-0.000169,24.021823,-0.0075,1.303
5162.00,7.540632,24.91122,-0.000169,24.022402,-0.0076,1.303
5164.00,7.540214,24.91117,-0.000170,24.021883,-0.0075,1.303
5166.00,7.540260,24.91101,-0.000170,24.022346,-0.0075,1.303
5168.00,7.540290,24.91157,-0.000168,24.022911,-0.0075,1.302
5170.00,7.541136,24.91114,-0.000168,24.022219,-0.0075,1.303
5172.00,7.541712,24.91109,-0.000168,24.021869,-0.0075,1.303
5174.00,7.540557,24.91104,-0.000169,24.022603,-0.0075,1.302
5176.00,7.541089,24.91131,-0.000168,24.022476,-0.0075,1.302
5178.00,7.540410,24.91091,-0.000168,24.022636,-0.0075,1.302
5180.00,7.539966,24.91131,-0.000168,24.022427,-0.0075,1.303
5182.00,7.540007,24.91130,-0.000169,24.022346,-0.0075,1.303
5184.00,7.538808,24.91080,-0.000167,24.022855,-0.0075,1.303
5186.00,7.539375,24.91141,-0.000169,24.021972,-0.0075,1.303
5188.00,7.539255,24.91082,-0.000169,24.022471,-0.0075,1.303
5190.00,7.540249,24.91072,-0.000169,24.022143,-0.0075,1.302
5192.00,7.540779,24.91045,-0.000168,24.022436,-0.0075,1.303
5194.00,7.541065,24.91040,-0.000168,24.022688,-0.0075,1.303
5196.00,7.539742,24.91009,-0.000168,24.022210,-0.0075,1.303
5198.00,7.539196,24.90984,-0.000168,24.022726,-0.0075,1.303
5200.00,7.539704,24.91054,-0.000169,24.022193,-0.0075,1.303
5202.00,7.539185,24.91041,-0.000169,24.021978,-0.0075,1.303
5204.00,7.538833,24.90991,-0.000169,24.022393,-0.0076,1.303
5206.00,7.539270,24.91027,-0.000169,24.022126,-0.0075,1.303
5208.00,7.539903,24.91001,-0.000169,24.022688,-0.0075,1.303
5210.00,7.539667,24.91012,-0.000168,24.022746,-0.0075,1.303
5212.00,7.539866,24.91000,-0.000168,24.021838,-0.0075,1.302
5214.00,7.539372,24.91088,-0.000168,24.021066,-0.0075,1.302
5216.00,7.539623,24.91052,-0.000169,24.022208,-0.0075,1.304
5218.00,7.539889,24.91100,-0.000169,24.022714,-0.0075,1.303
5220.00,7.539769,24.91052,-0.000169,24.022801,-0.0075,1.303
5222.00,7.539500,24.91046,-0.000169,24.022824,-0.0075,1.303
5224.00,7.539403,24.91000,-0.000169,24.022454,-0.0075,1.303
5226.00,7.540199,24.90984,-0.000168,24.022179,-0.0076,1.303
5228.00,7.540968,24.91026,-0.000168,24.021883,-0.0075,1.303
5230.00,7.541111,24.91055,-0.000168,24.022095,-0.0075,1.303
5232.00,7.540707,24.90975,-0.000168,24.022088,-0.0075,1.303
5234.00,7.540599,24.91026,-0.000168,24.021892,-0.0075,1.303
5236.00,7.539871,24.90920,-0.000169,24.022375,-0.0075,1.303
5238.00,7.539813,24.90860,-0.000169,24.022828,-0.0075,1.303
5240.00,7.540009,24.90933,-0.000168,24.021938,-0.0075,1.303
5242.00,7.540018,24.90923,-0.000168,24.021822,-0.0075,1.303
5244.00,7.539067,24.90846,-0.000169,24.021572,-0.0075,1.303
5246.00,7.538745,24.90858,-0.000170,24.022574,-0.0075,1.303
5248.00,7.539032,24.90808,-0.000169,24.022264,-0.0075,1.303
5250.00,7.540080,24.90847,-0.000167,24.022005,-0.0075,1.303
5252.00,7.540215,24.90934,-0.000167,24.021611,-0.0076,1.303
5254.00,7.539459,24.90929,-0.000168,24.021664,-0.0075,1.303
5256.00,7.539825,24.90887,-0.000168,24.022436,-0.0075,1.303
5258.00,7.539513,24.90871,-0.000168,24.022253,-0.0075,1.302
5260.00,7.538844,24.90821,-0.000167,24.022494,-0.0075,1.303
5262.00,7.538312,24.90908,-0.000167,24.022144,-0.0075,1.303
5264.00,7.538746,24.90918,-0.000168,24.022614,-0.0075,1.303
5266.00,7.538520,24.90963,-0.000168,24.023185,-0.0075,1.303
5268.00,7.538708,24.90896,-0.000168,24.022429,-0.0075,1.303
5270.00,7.538384,24.90877,-0.000167,24.022654,-0.0075,1.303
5272.00,7.538396,24.90938,-0.000168,24.022543,-0.0075,1.302
5274.00,7.538211,24.90881,-0.000168,24.022356,-0.0075,1.302
5276.00,7.538482,24.90908,-0.000168,24.022482,-0.0075,1.303
5278.00,7.537990,24.90928,-0.000168,24.022351,-0.0075,1.303
5280.00,7.537749,24.90913,-0.000168,24.023183,-0.0075,1.303
5282.00,7.538210,24.90967,-0.000169,24.021876,-0.0075,1.303
5284.00,7.538292,24.90888,-0.000168,24.022670,-0.0075,1.303
5286.00,7.538080,24.90928,-0.000167,24.022578,-0.0075,1.303
5288.00,7.537864,24.90899,-0.000168,24.022226,-0.0075,1.303
5290.00,7.537730,24.90904,-0.000167,24.022474,-0.0075,1.303
5292.00,7.537323,24.90878,-0.000168,24.021930,-0.0076,1.303
5294.00,7.536720,24.90909,-0.000168,24.022938,-0.0075,1.303
5296.00,7.537535,24.90807,-0.000168,24.022645,-0.0075,1.303
5298.00,7.537374,24.90907,-0.000167,24.022462,-0.0075,1.303
5300.00,7.536898,24.90904,-0.000168,24.022130,-0.0075,1.303
5302.00,7.537249,24.90834,-0.000168,24.021871,-0.0075,1.303
5304.00,7.538045,24.90778,-0.000168,24.022103,-0.0075,1.302
5306.00,7.538443,24.90760,-0.000167,24.022465,-0.0075,1.302
5308.00,7.538755,24.90827,-0.000168,24.022766,-0.0075,1.303
5310.00,7.539138,24.90818,-0.000169,24.022777,-0.0075,1.303
5312.00,7.538775,24.90847,-0.000168,24.022179,-0.0075,1.303
5314.00,7.538942,24.90868,-0.000168,24.022382,-0.0075,1.303
5316.00,7.538915,24.90831,-0.000168,24.022228,-0.0075,1.303
5318.00,7.539355,24.90860,-0.000168,24.022095,-0.0075,1.302
5320.00,7.539633,24.90904,-0.000168,24.021921,-0.0075,1.303
5322.00,7.539295,24.90899,-0.000167,24.022030,-0.0075,1.302
5324.00,7.538533,24.90779,-0.000168,24.021954,-0.0075,1.303
5326.00,7.539206,24.90798,-0.000167,24.022724,-0.0075,1.303
5328.00,7.538998,24.90913,-0.000167,24.022518,-0.0075,1.302
5330.00,7.538239,24.90932,-0.000168,24.022703,-0.0075,1.304
5332.00,7.537480,24.90799,-0.000167,24.022543,-0.0075,1.303
5334.00,7.537765,24.90850,-0.000166,24.022019,-0.0075,1.302
5336.00,7.538190,24.90875,-0.000167,24.023062,-0.0075,1.303
5338.00,7.538146,24.90904,-0.000168,24.023586,-0.0075,1.303
5340.00,7.538396,24.90859,-0.000167,24.022619,-0.0075,1.303
5342.00,7.538503,24.90894,-0.000167,24.022815,-0.0075,1.303
5344.00,7.538497,24.90891,-0.000167,24.022440,-0.0075,1.303
5346.00,7.537657,24.90841,-0.000168,24.022108,-0.0075,1.303
5348.00,7.537030,24.90885,-0.000167,24.022759,-0.0075,1.303
5350.00,7.538411,24.90977,-0.000168,24.022511,-0.0075,1.303
5352.00,7.538764,24.90939,-0.000167,24.022190,-0.0075,1.303
5354.00,7.538636,24.90971,-0.000168,24.022784,-0.0075,1.303
5356.00,7.538661,24.90965,-0.000166,24.023053,-0.0075,1.303
5358.00,7.538609,24.90978,-0.000167,24.022717,-0.0075,1.302
5360.00,7.537839,24.91013,-0.000167,24.022445,-0.0075,1.302
5362.00,7.538206,24.90985,-0.000167,24.022436,-0.0075,1.303
5364.00,7.538720,24.90987,-0.000167,24.022931,-0.0075,1.303
5366.00,7.539540,24.90984,-0.000169,24.022873,-0.0075,1.303
5368.00,7.538893,24.91034,-0.000168,24.022349,-0.0075,1.304
5370.00,7.538542,24.90991,-0.000169,24.022021,-0.0075,1.303
5372.00,7.538439,24.91071,-0.000169,24.022594,-0.0075,1.303
5374.00,7.538794,24.91025,-0.000168,24.022431,-0.0075,1.303
5376.00,7.538762,24.91052,-0.000167,24.021996,-0.0075,1.303
5378.00,7.538138,24.91096,-0.000167,24.022949,-0.0075,1.303
5380.00,7.538005,24.91082,-0.000167,24.023022,-0.0075,1.303
5382.00,7.537563,24.91094,-0.000168,24.022190,-0.0075,1.303
5384.00,7.537840,24.91099,-0.000168,24.021731,-0.0075,1.303
5386.00,7.537806,24.91119,-0.000168,24.022663,-0.0075,1.303
5388.00,7.537196,24.91099,-0.000168,24.022313,-0.0075,1.303
5390.00,7.536365,24.91063,-0.000169,24.021617,-0.0075,1.303
5392.00,7.537007,24.91087,-0.000168,24.022396,-0.0075,1.303
5394.00,7.538179,24.91052,-0.000169,24.022474,-0.0075,1.303
5396.00,7.537729,24.91059,-0.000168,24.022139,-0.0075,1.303
5398.00,7.537414,24.91053,-0.000168,24.022318,-0.0075,1.303
5400.00,7.536584,24.90980,-0.000169,24.022509,-0.0075,1.303
5402.00,7.536739,24.90991,-0.000169,24.022259,-0.0075,1.303
@9,12.0000,24.0
5404.00,7.537580,24.91054,-0.000167,24.022786,-0.0075,1.303
5406.00,7.535673,24.91066,-0.000167,24.023091,-0.0075,1.302
5408.00,7.525491,24.91113,-0.000166,24.022268,-0.0075,1.302
5410.00,7.512018,24.91013,-0.000167,24.022507,-0.0075,1.302
5412.00,7.498263,24.91055,-0.000168,24.022500,-0.0075,1.302
5414.00,7.486986,24.91007,-0.000167,24.021843,-0.0075,1.302
5416.00,7.479026,24.90997,-0.000168,24.022114,-0.0075,1.303
5418.00,7.473407,24.91080,-0.000169,24.022509,-0.0075,1.303
5420.00,7.469880,24.91065,-0.000169,24.022719,-0.0075,1.304
5422.00,7.467091,24.91085,-0.000170,24.022558,-0.0075,1.304
5424.00,7.463145,24.91110,-0.000170,24.022704,-0.0075,1.304
5426.00,7.459812,24.91025,-0.000170,24.022768,-0.0075,1.304
5428.00,7.456223,24.91051,-0.000169,24.021878,-0.0075,1.304
5430.00,7.456484,24.91087,-0.000169,24.022295,-0.0075,1.304
5432.00,7.464549,24.91148,-0.000170,24.022349,-0.0075,1.305
5434.00,7.475120,24.91161,-0.000169,24.022559,-0.0075,1.305
5436.00,7.486565,24.91150,-0.000170,24.021671,-0.0075,1.305
5438.00,7.495865,24.91091,-0.000169,24.022208,-0.0075,1.304
5440.00,7.501115,24.91074,-0.000168,24.022918,-0.0075,1.304
5442.00,7.504757,24.91016,-0.000169,24.022612,-0.0075,1.304
5444.00,7.507584,24.90993,-0.000169,24.022599,-0.0075,1.304
5446.00,7.509433,24.90915,-0.000169,24.022561,-0.0075,1.304
5448.00,7.511790,24.90995,-0.000168,24.022917,-0.0075,1.303
5450.00,7.513779,24.90952,-0.000169,24.022810,-0.0075,1.303
5452.00,7.516130,24.90915,-0.000168,24.022621,-0.0075,1.303
5454.00,7.519392,24.90877,-0.000167,24.022389,-0.0075,1.303
5456.00,7.522243,24.90897,-0.000167,24.021891,-0.0075,1.304
5458.00,7.525371,24.90891,-0.000168,24.022367,-0.0075,1.304
5460.00,7.527839,24.90911,-0.000168,24.022391,-0.0075,1.304
5462.00,7.530237,24.90990,-0.000168,24.022685,-0.0075,1.303
5464.00,7.532911,24.91033,-0.000168,24.022347,-0.0075,1.303
5466.00,7.533533,24.91034,-0.000167,24.022598,-0.0075,1.303
5468.00,7.534386,24.91047,-0.000167,24.022822,-0.0075,1.303
5470.00,7.535013,24.91005,-0.000167,24.022766,-0.0075,1.303
5472.00,7.536255,24.91022,-0.000167,24.022456,-0.0075,1.303
5474.00,7.537567,24.91037,-0.000168,24.021998,-0.0075,1.304
5476.00,7.538365,24.90976,-0.000168,24.022674,-0.0075,1.303
5478.00,7.538722,24.90941,-0.000168,24.023256,-0.0075,1.303
5480.00,7.538124,24.90940,-0.000168,24.022824,-0.0075,1.303
5482.00,7.538195,24.91110,-0.000168,24.022402,-0.0075,1.303
5484.00,7.539733,24.91173,-0.000169,24.022385,-0.0075,1.303
5486.00,7.540623,24.91036,-0.000168,24.022752,-0.0075,1.303
5488.00,7.540699,24.91003,-0.000167,24.022739,-0.0075,1.303
5490.00,7.540560,24.91070,-0.000168,24.022280,-0.0075,1.304
5492.00,7.539931,24.91029,-0.000168,24.022168,-0.0075,1.304
5494.00,7.539822,24.91014,-0.000168,24.022362,-0.0075,1.303
5496.00,7.540320,24.91021,-0.000168,24.022833,-0.0075,1.304
5498.00,7.541128,24.91091,-0.000170,24.021936,-0.0075,1.303
5500.00,7.540647,24.91102,-0.000168,24.022228,-0.0075,1.304
5502.00,7.540345,24.91081,-0.000168,24.022367,-0.0075,1.304
5504.00,7.540147,24.91125,-0.000168,24.022554,-0.0075,1.303
5506.00,7.540307,24.91145,-0.000168,24.022663,-0.0075,1.303
5508.00,7.540209,24.91195,-0.000168,24.022976,-0.0075,1.303
5510.00,7.539884,24.91170,-0.000167,24.022792,-0.0075,1.303
5512.00,7.539906,24.91075,-0.000167,24.022373,-0.0075,1.303
5514.00,7.540325,24.91116,-0.000167,24.022327,-0.0075,1.303
5516.00,7.540070,24.91141,-0.000169,24.022453,-0.0075,1.303
5518.00,7.540135,24.91099,-0.000168,24.021969,-0.0075,1.303
5520.00,7.538970,24.91132,-0.000167,24.022868,-0.0075,1.303
5522.00,7.538290,24.91173,-0.000168,24.022402,-0.0075,1.303
5524.00,7.538623,24.91107,-0.000169,24.022065,-0.0075,1.304
5526.00,7.538741,24.91085,-0.000169,24.021769,-0.0075,1.304
5528.00,7.539967,24.91053,-0.000168,24.021956,-0.0075,1.303
5530.00,7.540026,24.91019,-0.000168,24.022458,-0.0075,1.303
5532.00,7.539628,24.91075,-0.000168,24.022534,-0.0075,1.303
5534.00,7.539190,24.91152,-0.000168,24.022307,-0.0075,1.303
5536.00,7.539945,24.91154,-0.000167,24.022909,-0.0075,1.303
5538.00,7.539993,24.91119,-0.000168,24.022904,-0.0075,1.303
5540.00,7.540055,24.91186,-0.000168,24.022402,-0.0075,1.303
5542.00,7.540074,24.91132,-0.000168,24.022563,-0.0075,1.303
5544.00,7.539693,24.91070,-0.000167,24.023127,-0.0075,1.303
5546.00,7.539063,24.91010,-0.000169,24.022768,-0.0075,1.304
5548.00,7.538855,24.91071,-0.000168,24.023210,-0.0075,1.303
5550.00,7.538494,24.91093,-0.000168,24.022628,-0.0075,1.303
5552.00,7.538269,24.91040,-0.000168,24.023072,-0.0075,1.304
5554.00,7.538127,24.91012,-0.000169,24.022514,-0.0075,1.304
5556.00,7.537802,24.91100,-0.000167,24.022764,-0.0075,1.303
5558.00,7.537193,24.91132,-0.000168,24.022366,-0.0075,1.303
5560.00,7.536917,24.91099,-0.000168,24.022598,-0.0075,1.303
5562.00,7.536716,24.91038,-0.000168,24.022737,-0.0075,1.303
5564.00,7.536831,24.91072,-0.000167,24.022433,-0.0075,1.303
5566.00,7.537701,24.91020,-0.000168,24.022028,-0.0075,1.304
5568.00,7.537890,24.91030,-0.000168,24.022897,-0.0075,1.303
5570.00,7.538036,24.91058,-0.000168,24.022685,-0.0075,1.304
5572.00,7.537271,24.91129,-0.000168,24.022074,-0.0075,1.303
5574.00,7.537178,24.91185,-0.000166,24.023299,-0.0075,1.303
5576.00,7.537214,24.91212,-0.000167,24.022766,-0.0075,1.304
5578.00,7.536055,24.91133,-0.000169,24.022605,-0.0075,1.304
5580.00,7.535442,24.91098,-0.000168,24.022106,-0.0075,1.303
5582.00,7.535543,24.91045,-0.000167,24.022434,-0.0075,1.303
5584.00,7.536263,24.91038,-0.000168,24.022104,-0.0075,1.303
5586.00,7.536636,24.91135,-0.000168,24.021959,-0.0075,1.303
5588.00,7.536168,24.91052,-0.000168,24.022449,-0.0075,1.303
5590.00,7.536286,24.90964,-0.000169,24.022175,-0.0075,1.304
5592.00,7.535909,24.91009,-0.000169,24.022846,-0.0075,1.304
5594.00,7.535791,24.91042,-0.000168,24.022538,-0.0075,1.303
5596.00,7.536473,24.91044,-0.000168,24.022090,-0.0075,1.304
5598.00,7.537246,24.91027,-0.000168,24.022424,-0.0075,1.303
5600.00,7.537495,24.91018,-0.000168,24.022726,-0.0075,1.303
5602.00,7.537045,24.91002,-0.000168,24.022507,-0.0075,1.304
5604.00,7.535897,24.91001,-0.000167,24.021849,-0.0075,1.304
5606.00,7.536449,24.90950,-0.000168,24.022123,-0.0075,1.303
5608.00,7.537291,24.90923,-0.000167,24.022355,-0.0075,1.303
5610.00,7.537109,24.90931,-0.000166,24.022416,-0.0075,1.304
5612.00,7.537053,24.90909,-0.000168,24.022407,-0.0075,1.304
5614.00,7.537039,24.90909,-0.000168,24.022418,-0.0075,1.304
5616.00,7.536820,24.90905,-0.000167,24.022409,-0.0075,1.304
5618.00,7.536383,24.90850,-0.000167,24.022121,-0.0075,1.304
5620.00,7.535937,24.90839,-0.000168,24.022898,-0.0075,1.304
5622.00,7.536079,24.90884,-0.000168,24.022634,-0.0075,1.304
5624.00,7.535801,24.90906,-0.000168,24.022220,-0.0075,1.304
5626.00,7.535777,24.90856,-0.000168,24.022384,-0.0075,1.303
5628.00,7.535010,24.90893,-0.000168,24.022251,-0.0075,1.303
5630.00,7.534459,24.90927,-0.000167,24.021950,-0.0075,1.304
5632.00,7.534627,24.90876,-0.000167,24.022570,-0.0075,1.304
5634.00,7.534792,24.90854,-0.000169,24.023221,-0.0075,1.304
5636.00,7.534330,24.90925,-0.000169,24.022587,-0.0075,1.304
5638.00,7.533625,24.90934,-0.000169,24.022395,-0.0075,1.303
5640.00,7.533294,24.90931,-0.000167,24.022697,-0.0075,1.303
5642.00,7.534400,24.90892,-0.000167,24.022846,-0.0075,1.303
5644.00,7.534174,24.90969,-0.000166,24.022592,-0.0075,1.303
5646.00,7.534695,24.91049,-0.000168,24.022891,-0.0075,1.304
5648.00,7.533979,24.91051,-0.000168,24.022402,-0.0075,1.304
5650.00,7.533178,24.91153,-0.000168,24.021930,-0.0075,1.304
5652.00,7.533580,24.91155,-0.000169,24.022567,-0.0075,1.303
5654.00,7.533289,24.91128,-0.000168,24.022862,-0.0075,1.304
5656.00,7.532940,24.91125,-0.000168,24.023034,-0.0075,1.304
5658.00,7.533487,24.91085,-0.000168,24.021934,-0.0075,1.304
5660.00,7.533636,24.91096,-0.000168,24.022701,-0.0075,1.303
5662.00,7.533486,24.91116,-0.000168,24.022592,-0.0075,1.304
5664.00,7.533407,24.91176,-0.000167,24.022891,-0.0075,1.303
5666.00,7.533334,24.91195,-0.000168,24.022480,-0.0075,1.303
5668.00,7.533842,24.91141,-0.000167,24.022482,-0.0075,1.303
5670.00,7.534150,24.91119,-0.000167,24.022074,-0.0075,1.304
5672.00,7.534406,24.91121,-0.000168,24.022605,-0.0075,1.304
5674.00,7.533654,24.91118,-0.000167,24.023136,-0.0075,1.304
5676.00,7.532917,24.91057,-0.000168,24.022777,-0.0075,1.304
5678.00,7.532896,24.91103,-0.000168,24.022793,-0.0075,1.304
5680.00,7.532788,24.91114,-0.000168,24.022366,-0.0075,1.303
5682.00,7.533072,24.91147,-0.000168,24.022237,-0.0075,1.304
5684.00,7.532656,24.91119,-0.000168,24.022157,-0.0075,1.304
5686.00,7.532287,24.91077,-0.000168,24.022917,-0.0075,1.304
5688.00,7.532211,24.91017,-0.000169,24.022549,-0.0075,1.304
5690.00,7.531966,24.91016,-0.000169,24.022469,-0.0075,1.304
5692.00,7.532025,24.91140,-0.000169,24.022476,-0.0075,1.304
5694.00,7.532588,24.91200,-0.000170,24.023036,-0.0075,1.304
5696.00,7.531671,24.91113,-0.000168,24.022552,-0.0076,1.303
5698.00,7.530641,24.91101,-0.000167,24.022182,-0.0075,1.303
5700.00,7.531660,24.91096,-0.000168,24.022027,-0.0075,1.304
5702.00,7.531880,24.91106,-0.000169,24.022282,-0.0075,1.304
5704.00,7.532525,24.91207,-0.000168,24.021481,-0.0076,1.304
5706.00,7.533277,24.91138,-0.000169,24.022681,-0.0076,1.304
5708.00,7.533119,24.91089,-0.000168,24.022659,-0.0075,1.304
5710.00,7.533750,24.91095,-0.000168,24.022190,-0.0075,1.304
5712.00,7.532523,24.91115,-0.000169,24.022322,-0.0075,1.304
5714.00,7.531430,24.91181,-0.000169,24.022413,-0.0075,1.304
5716.00,7.531323,24.91212,-0.000169,24.022362,-0.0075,1.304
5718.00,7.531778,24.91192,-0.000168,24.021744,-0.0075,1.304
5720.00,7.531641,24.91204,-0.000169,24.022605,-0.0075,1.304
5722.00,7.530499,24.91252,-0.000168,24.022757,-0.0075,1.304
5724.00,7.529865,24.91185,-0.000168,24.022724,-0.0075,1.304
5726.00,7.529889,24.91127,-0.000168,24.022436,-0.0075,1.304
5728.00,7.530059,24.91162,-0.000169,24.022431,-0.0075,1.304
5730.00,7.529762,24.91121,-0.000170,24.022509,-0.0075,1.304
5732.00,7.529786,24.91181,-0.000169,24.022646,-0.0075,1.304
5734.00,7.529532,24.91262,-0.000167,24.022315,-0.0075,1.304
5736.00,7.529099,24.91151,-0.000169,24.022810,-0.0076,1.304
5738.00,7.528845,24.91120,-0.000170,24.022300,-0.0075,1.304
5740.00,7.529903,24.91159,-0.000169,24.022007,-0.0075,1.303
5742.00,7.530538,24.91181,-0.000168,24.021950,-0.0075,1.303
5744.00,7.530381,24.91120,-0.000167,24.022387,-0.0076,1.303
5746.00,7.530987,24.91117,-0.000168,24.022162,-0.0075,1.304
5748.00,7.530660,24.91167,-0.000168,24.021956,-0.0075,1.304
5750.00,7.530511,24.91071,-0.000169,24.022304,-0.0075,1.304
5752.00,7.530623,24.91119,-0.000168,24.022438,-0.0075,1.305
5754.00,7.530476,24.91117,-0.000169,24.021697,-0.0075,1.304
5756.00,7.530018,24.91127,-0.000168,24.021784,-0.0075,1.304
5758.00,7.529500,24.91106,-0.000169,24.022039,-0.0075,1.304
5760.00,7.529573,24.91118,-0.000167,24.022472,-0.0075,1.304
5762.00,7.529213,24.91140,-0.000168,24.022133,-0.0075,1.305
5764.00,7.529586,24.91169,-0.000168,24.022927,-0.0075,1.304
5766.00,7.530116,24.91133,-0.000168,24.022273,-0.0076,1.304
5768.00,7.530899,24.91049,-0.000169,24.022288,-0.0075,1.304
5770.00,7.532212,24.91070,-0.000167,24.022434,-0.0075,1.303
5772.00,7.531730,24.91078,-0.000168,24.021923,-0.0075,1.304
5774.00,7.531544,24.91158,-0.000168,24.021860,-0.0075,1.304
5776.00,7.531345,24.91232,-0.000168,24.021930,-0.0075,1.304
5778.00,7.530728,24.91139,-0.000169,24.022596,-0.0075,1.305
5780.00,7.530034,24.91143,-0.000169,24.022088,-0.0075,1.305
5782.00,7.529859,24.91154,-0.000169,24.021746,-0.0075,1.304
5784.00,7.529364,24.91130,-0.000169,24.022008,-0.0075,1.304
5786.00,7.529466,24.91151,-0.000168,24.022898,-0.0075,1.304
5788.00,7.530072,24.91242,-0.000168,24.022646,-0.0075,1.304
5790.00,7.529251,24.91238,-0.000168,24.021833,-0.0075,1.304
5792.00,7.529013,24.91177,-0.000168,24.022817,-0.0075,1.304
5794.00,7.529429,24.91209,-0.000168,24.022460,-0.0075,1.304
5796.00,7.528043,24.91252,-0.000167,24.022733,-0.0075,1.304
5798.00,7.528099,24.91240,-0.000169,24.022324,-0.0076,1.304
5800.00,7.528519,24.91314,-0.000168,24.022331,-0.0075,1.304
5802.00,7.527874,24.91287,-0.000169,24.022092,-0.0075,1.304
5804.00,7.528069,24.91291,-0.000168,24.022755,-0.0075,1.304
5806.00,7.528070,24.91285,-0.000169,24.022802,-0.0076,1.305
5808.00,7.528426,24.91263,-0.000169,24.022213,-0.0075,1.304
5810.00,7.528668,24.91268,-0.000170,24.022036,-0.0075,1.304
5812.00,7.527965,24.91259,-0.000169,24.021800,-0.0075,1.304
5814.00,7.527555,24.91268,-0.000169,24.022306,-0.0075,1.304
5816.00,7.527993,24.91265,-0.000169,24.022587,-0.0075,1.305
5818.00,7.528186,24.91336,-0.000168,24.022639,-0.0075,1.304
5820.00,7.529146,24.91408,-0.000167,24.021760,-0.0075,1.304
5822.00,7.529723,24.91345,-0.000169,24.021727,-0.0075,1.304
5824.00,7.528716,24.91322,-0.000169,24.022492,-0.0075,1.305
5826.00,7.528734,24.91309,-0.000169,24.022617,-0.0075,1.304
5828.00,7.528048,24.91284,-0.000169,24.021698,-0.0076,1.305
5830.00,7.527961,24.91350,-0.000168,24.021943,-0.0075,1.304
5832.00,7.529393,24.91260,-0.000169,24.021981,-0.0076,1.304
5834.00,7.529400,24.91225,-0.000168,24.021590,-0.0076,1.305
5836.00,7.528038,24.91246,-0.000169,24.021262,-0.0075,1.305
5838.00,7.527684,24.91285,-0.000169,24.022453,-0.0075,1.305
5840.00,7.527831,24.91283,-0.000169,24.022108,-0.0075,1.304
5842.00,7.528037,24.91187,-0.000168,24.022404,-0.0075,1.304
5844.00,7.528729,24.91186,-0.000169,24.021820,-0.0076,1.304
5846.00,7.528422,24.91168,-0.000168,24.022433,-0.0075,1.305
5848.00,7.528459,24.91237,-0.000169,24.022514,-0.0075,1.305
5850.00,7.528836,24.91238,-0.000168,24.022112,-0.0075,1.305
5852.00,7.528887,24.91151,-0.000168,24.022636,-0.0075,1.305
5854.00,7.528090,24.91201,-0.000169,24.021970,-0.0075,1.304
5856.00,7.527621,24.91140,-0.000169,24.022322,-0.0075,1.305
5858.00,7.526980,24.91131,-0.000169,24.022101,-0.0075,1.304
5860.00,7.526569,24.91109,-0.000169,24.022971,-0.0075,1.305
5862.00,7.526984,24.91185,-0.000169,24.022559,-0.0075,1.304
5864.00,7.527134,24.91142,-0.000168,24.021671,-0.0075,1.305
5866.00,7.526640,24.91093,-0.000168,24.022438,-0.0075,1.305
5868.00,7.527385,24.91095,-0.000168,24.022703,-0.0075,1.305
5870.00,7.528681,24.91222,-0.000169,24.022850,-0.0075,1.304
5872.00,7.527732,24.91240,-0.000168,24.022550,-0.0075,1.305
5874.00,7.527144,24.91217,-0.000168,24.022364,-0.0075,1.305
5876.00,7.527057,24.91076,-0.000169,24.021722,-0.0075,1.305
5878.00,7.526550,24.91062,-0.000169,24.021949,-0.0075,1.305
5880.00,7.526874,24.91141,-0.000169,24.021715,-0.0075,1.305
5882.00,7.527520,24.91200,-0.000170,24.021771,-0.0075,1.304
5884.00,7.527601,24.91171,-0.000168,24.021827,-0.0075,1.304
5886.00,7.527815,24.91113,-0.000169,24.021934,-0.0075,1.305
5888.00,7.527494,24.91150,-0.000169,24.021457,-0.0075,1.305
5890.00,7.526160,24.91229,-0.000169,24.021869,-0.0075,1.305
5892.00,7.525804,24.91117,-0.000168,24.022353,-0.0075,1.304
5894.00,7.526356,24.91117,-0.000168,24.022255,-0.0075,1.305
5896.00,7.526874,24.91210,-0.000167,24.022418,-0.0075,1.305
5898.00,7.526717,24.91207,-0.000169,24.022172,-0.0075,1.305
5900.00,7.526763,24.91208,-0.000169,24.022413,-0.0075,1.305
5902.00,7.526883,24.91140,-0.000169,24.022286,-0.0075,1.305
5904.00,7.527159,24.91101,-0.000170,24.022840,-0.0075,1.305
5906.00,7.526854,24.91147,-0.000169,24.022545,-0.0075,1.304
5908.00,7.526740,24.91119,-0.000167,24.022164,-0.0075,1.304
5910.00,7.527213,24.91077,-0.000169,24.022043,-0.0075,1.305
5912.00,7.526998,24.91115,-0.000168,24.022016,-0.0075,1.305
5914.00,7.526038,24.91134,-0.000168,24.022909,-0.0075,1.304
5916.00,7.526649,24.91190,-0.000168,24.022050,-0.0075,1.304
5918.00,7.526134,24.91147,-0.000168,24.022103,-0.0075,1.305
5920.00,7.525861,24.91192,-0.000169,24.022249,-0.0075,1.304
5922.00,7.525650,24.91186,-0.000169,24.022266,-0.0075,1.305
5924.00,7.525372,24.91238,-0.000169,24.021854,-0.0075,1.305
5926.00,7.525801,24.91145,-0.000168,24.021778,-0.0075,1.305
5928.00,7.526507,24.91049,-0.000169,24.022043,-0.0075,1.304
5930.00,7.526831,24.91083,-0.000169,24.022126,-0.0076,1.304
5932.00,7.525612,24.91092,-0.000169,24.022356,-0.0075,1.306
5934.00,7.525135,24.91140,-0.000169,24.022674,-0.0075,1.304
5936.00,7.526315,24.91110,-0.000169,24.022130,-0.0075,1.305
5938.00,7.526072,24.91174,-0.000168,24.022525,-0.0075,1.305
5940.00,7.526206,24.91191,-0.000170,24.022295,-0.0076,1.305
5942.00,7.526105,24.91183,-0.000168,24.022378,-0.0076,1.304
5944.00,7.526111,24.91013,-0.000168,24.021814,-0.0076,1.305
5946.00,7.525994,24.91045,-0.000169,24.022222,-0.0075,1.305
5948.00,7.525251,24.91117,-0.000168,24.021822,-0.0075,1.304
5950.00,7.525965,24.91103,-0.000167,24.022008,-0.0075,1.304
5952.00,7.526704,24.91090,-0.000168,24.022420,-0.0075,1.304
5954.00,7.525893,24.91136,-0.000169,24.022128,-0.0075,1.304
5956.00,7.525737,24.91176,-0.000169,24.021608,-0.0075,1.305
5958.00,7.524902,24.91177,-0.000169,24.021617,-0.0075,1.306
5960.00,7.524534,24.91078,-0.000167,24.022313,-0.0075,1.304
5962.00,7.524215,24.91018,-0.000168,24.022088,-0.0076,1.305
5964.00,7.524803,24.91089,-0.000169,24.021929,-0.0076,1.306
5966.00,7.525203,24.91047,-0.000169,24.022168,-0.0075,1.306
5968.00,7.524972,24.91047,-0.000170,24.021992,-0.0075,1.304
5970.00,7.524674,24.91046,-0.000167,24.022465,-0.0075,1.304
5972.00,7.525132,24.91151,-0.000168,24.022052,-0.0075,1.305
5974.00,7.525964,24.91136,-0.000168,24.022433,-0.0076,1.305
5976.00,7.525675,24.91124,-0.000168,24.022478,-0.0076,1.305
5978.00,7.525547,24.91100,-0.000169,24.021466,-0.0076,1.305
5980.00,7.525141,24.91077,-0.000168,24.022462,-0.0075,1.304
5982.00,7.524573,24.91174,-0.000169,24.022806,-0.0075,1.305
5984.00,7.524579,24.91183,-0.000167,24.022411,-0.0075,1.304
5986.00,7.524757,24.91164,-0.000168,24.021486,-0.0075,1.305
5988.00,7.525547,24.91235,-0.000168,24.021952,-0.0075,1.305
5990.00,7.525034,24.91172,-0.000167,24.022240,-0.0075,1.304
5992.00,7.525396,24.91099,-0.000166,24.022021,-0.0075,1.305
5994.00,7.525385,24.91125,-0.000168,24.021999,-0.0075,1.305
5996.00,7.525101,24.91117,-0.000170,24.022395,-0.0075,1.305
5998.00,7.525409,24.91186,-0.000169,24.022469,-0.0075,1.305
6000.00,7.525173,24.91303,-0.000169,24.021969,-0.0075,1.305
6002.00,7.525041,24.91282,-0.000169,24.021825,-0.0075,1.304
6004.00,7.525827,24.91238,-0.000167,24.021833,-0.0075,1.304
@10,12.0000,24.0
6006.00,7.523622,24.91131,-0.000168,24.021880,-0.0075,1.305
6008.00,7.513199,24.91056,-0.000170,24.022282,-0.0075,1.304
6010.00,7.500605,24.91123,-0.000169,24.021943,-0.0075,1.304
6012.00,7.487033,24.91189,-0.000167,24.022097,-0.0075,1.304
6014.00,7.475123,24.91198,-0.000168,24.021990,-0.0075,1.304
6016.00,7.467192,24.91173,-0.000168,24.022242,-0.0075,1.305
6018.00,7.463324,24.91125,-0.000170,24.022244,-0.0075,1.305
6020.00,7.459901,24.91226,-0.000170,24.021620,-0.0075,1.305
6022.00,7.456338,24.91174,-0.000169,24.021126,-0.0076,1.305
6024.00,7.454254,24.91191,-0.000168,24.021733,-0.0075,1.306
6026.00,7.450748,24.91214,-0.000170,24.022150,-0.0076,1.306
6028.00,7.446721,24.91280,-0.000171,24.022556,-0.0075,1.306
6030.00,7.445573,24.91313,-0.000170,24.021847,-0.0075,1.306
6032.00,7.453056,24.91302,-0.000170,24.022164,-0.0075,1.307
6034.00,7.464276,24.91229,-0.000170,24.022353,-0.0075,1.306
6036.00,7.476134,24.91163,-0.000170,24.021963,-0.0076,1.307
6038.00,7.485423,24.91132,-0.000170,24.021954,-0.0075,1.306
6040.00,7.491508,24.91214,-0.000171,24.022262,-0.0075,1.306
6042.00,7.495907,24.91251,-0.000171,24.022066,-0.0075,1.306
6044.00,7.498973,24.91330,-0.000168,24.022027,-0.0075,1.305
6046.00,7.501701,24.91230,-0.000168,24.021867,-0.0075,1.304
6048.00,7.503517,24.91216,-0.000168,24.022233,-0.0076,1.305
6050.00,7.505915,24.91269,-0.000168,24.022371,-0.0075,1.305
6052.00,7.508202,24.91253,-0.000168,24.021816,-0.0075,1.305
6054.00,7.510806,24.91288,-0.000168,24.021994,-0.0075,1.305
6056.00,7.512893,24.91263,-0.000169,24.021940,-0.0075,1.305
6058.00,7.515132,24.91212,-0.000170,24.022289,-0.0075,1.304
6060.00,7.516791,24.91186,-0.000168,24.021724,-0.0075,1.305
6062.00,7.518215,24.91209,-0.000168,24.021947,-0.0075,1.304
6064.00,7.519092,24.91148,-0.000168,24.022411,-0.0075,1.305
6066.00,7.520438,24.91166,-0.000168,24.022529,-0.0075,1.305
6068.00,7.522494,24.91193,-0.000169,24.022728,-0.0075,1.305
6070.00,7.523419,24.91204,-0.000168,24.022032,-0.0075,1.305
6072.00,7.523794,24.91184,-0.000168,24.021555,-0.0075,1.305
6074.00,7.524243,24.91173,-0.000168,24.021568,-0.0075,1.305
6076.00,7.525680,24.91216,-0.000167,24.021668,-0.0075,1.305
6078.00,7.527212,24.91244,-0.000168,24.022052,-0.0076,1.305
6080.00,7.527689,24.91270,-0.000169,24.021985,-0.0075,1.305
6082.00,7.527677,24.91214,-0.000168,24.022148,-0.0076,1.306
6084.00,7.528404,24.91215,-0.000168,24.022027,-0.0075,1.305
6086.00,7.529551,24.91179,-0.000169,24.022085,-0.0075,1.305
6088.00,7.529452,24.91220,-0.000169,24.021680,-0.0075,1.304
6090.00,7.530152,24.91238,-0.000170,24.021778,-0.0075,1.305
6092.00,7.530013,24.91137,-0.000169,24.022257,-0.0075,1.304
6094.00,7.529550,24.91155,-0.000169,24.021296,-0.0075,1.305
6096.00,7.529565,24.91222,-0.000168,24.021504,-0.0075,1.304
6098.00,7.528934,24.91188,-0.000169,24.021927,-0.0075,1.305
6100.00,7.527991,24.91240,-0.000169,24.022271,-0.0076,1.305
6102.00,7.528070,24.91217,-0.000170,24.021653,-0.0076,1.305
6104.00,7.528615,24.91201,-0.000170,24.021523,-0.0076,1.305
6106.00,7.528639,24.91243,-0.000169,24.021631,-0.0075,1.305
6108.00,7.528663,24.91241,-0.000168,24.022395,-0.0075,1.305
6110.00,7.528263,24.91188,-0.000170,24.021979,-0.0076,1.305
6112.00,7.527575,24.91227,-0.000169,24.022505,-0.0075,1.305
6114.00,7.527467,24.91185,-0.000169,24.022333,-0.0076,1.305
6116.00,7.526539,24.91157,-0.000169,24.021285,-0.0075,1.305
6118.00,7.526645,24.91200,-0.000169,24.021992,-0.0075,1.305
6120.00,7.526966,24.91156,-0.000169,24.021666,-0.0075,1.306
6122.00,7.526466,24.91188,-0.000169,24.021662,-0.0075,1.305
6124.00,7.526002,24.91235,-0.000168,24.021669,-0.0076,1.305
6126.00,7.524562,24.91240,-0.000168,24.021892,-0.0075,1.305
6128.00,7.524487,24.91337,-0.000169,24.021707,-0.0075,1.305
6130.00,7.524239,24.91242,-0.000169,24.022213,-0.0075,1.305
6132.00,7.524167,24.91155,-0.000170,24.021660,-0.0075,1.305
6134.00,7.523568,24.91187,-0.000169,24.021289,-0.0075,1.305
6136.00,7.523048,24.91207,-0.000167,24.022262,-0.0075,1.306
6138.00,7.523492,24.91217,-0.000169,24.022144,-0.0075,1.306
6140.00,7.523457,24.91303,-0.000170,24.021823,-0.0075,1.305
6142.00,7.522945,24.91288,-0.000168,24.021825,-0.0075,1.305
6144.00,7.522697,24.91242,-0.000168,24.022364,-0.0076,1.305
6146.00,7.523277,24.91285,-0.000169,24.022101,-0.0075,1.305
6148.00,7.524366,24.91297,-0.000168,24.021481,-0.0075,1.305
6150.00,7.524273,24.91237,-0.000168,24.021845,-0.0076,1.305
6152.00,7.522784,24.91274,-0.000169,24.022413,-0.0075,1.305
6154.00,7.521886,24.91266,-0.000169,24.021887,-0.0075,1.305
6156.00,7.522027,24.91172,-0.000170,24.022230,-0.0075,1.305
6158.00,7.521826,24.91131,-0.000169,24.022121,-0.0075,1.304
6160.00,7.521217,24.91118,-0.000168,24.022538,-0.0075,1.305
6162.00,7.521164,24.91155,-0.000169,24.022244,-0.0075,1.305
6164.00,7.521579,24.91178,-0.000170,24.021869,-0.0076,1.305
6166.00,7.521960,24.91190,-0.000169,24.021445,-0.0075,1.305
6168.00,7.522072,24.91150,-0.000169,24.022186,-0.0076,1.305
6170.00,7.522439,24.91213,-0.000169,24.022239,-0.0075,1.305
6172.00,7.522505,24.91166,-0.000169,24.021804,-0.0075,1.306
6174.00,7.523086,24.91211,-0.000169,24.022465,-0.0076,1.305
6176.00,7.522036,24.91166,-0.000169,24.021515,-0.0076,1.305
6178.00,7.521758,24.91176,-0.000168,24.021800,-0.0076,1.305
6180.00,7.521486,24.91198,-0.000169,24.021735,-0.0076,1.305
6182.00,7.521301,24.91240,-0.000168,24.022115,-0.0075,1.305
6184.00,7.520885,24.91206,-0.000168,24.022001,-0.0075,1.305
6186.00,7.520096,24.91146,-0.000168,24.021767,-0.0075,1.305
6188.00,7.520569,24.91151,-0.000169,24.021738,-0.0076,1.305
6190.00,7.520400,24.91134,-0.000168,24.022427,-0.0076,1.305
6192.00,7.520270,24.91235,-0.000169,24.021604,-0.0076,1.305
6194.00,7.520516,24.91203,-0.000170,24.021892,-0.0075,1.305
6196.00,7.520682,24.91135,-0.000169,24.021577,-0.0075,1.305
6198.00,7.521244,24.91192,-0.000169,24.022063,-0.0075,1.305
6200.00,7.520357,24.91184,-0.000169,24.021680,-0.0075,1.305
6202.00,7.519963,24.91152,-0.000169,24.021709,-0.0075,1.305
6204.00,7.520187,24.91209,-0.000169,24.022367,-0.0076,1.306
6206.00,7.520106,24.91188,-0.000168,24.021252,-0.0076,1.305
6208.00,7.520271,24.91148,-0.000168,24.021608,-0.0075,1.305
6210.00,7.520041,24.91123,-0.000168,24.021508,-0.0076,1.305
6212.00,7.519372,24.91080,-0.000168,24.021932,-0.0076,1.305
6214.00,7.519192,24.91105,-0.000169,24.021615,-0.0075,1.305
6216.00,7.519279,24.91113,-0.000170,24.021686,-0.0076,1.306
6218.00,7.519771,24.91042,-0.000169,24.022014,-0.0076,1.305
6220.00,7.519725,24.91078,-0.000170,24.021648,-0.0076,1.305
6222.00,7.519318,24.91042,-0.000170,24.020877,-0.0076,1.306
6224.00,7.518771,24.91017,-0.000169,24.022017,-0.0076,1.305
6226.00,7.518730,24.91062,-0.000169,24.021581,-0.0076,1.305
6228.00,7.518704,24.91036,-0.000169,24.021648,-0.0076,1.305
6230.00,7.518737,24.91006,-0.000169,24.021272,-0.0075,1.305
6232.00,7.518628,24.91074,-0.000169,24.022139,-0.0075,1.305
6234.00,7.518909,24.91124,-0.000169,24.021954,-0.0076,1.305
6236.00,7.518983,24.91046,-0.000169,24.021976,-0.0076,1.306
6238.00,7.517953,24.91053,-0.000169,24.022124,-0.0076,1.306
6240.00,7.518723,24.91111,-0.000170,24.022001,-0.0075,1.305
6242.00,7.518856,24.91057,-0.000169,24.022286,-0.0075,1.305
6244.00,7.518126,24.91046,-0.000169,24.021472,-0.0075,1.305
6246.00,7.518084,24.91073,-0.000169,24.021976,-0.0075,1.305
6248.00,7.518541,24.91085,-0.000168,24.021490,-0.0075,1.305
6250.00,7.518717,24.91034,-0.000169,24.021956,-0.0075,1.305
6252.00,7.518314,24.91062,-0.000169,24.021820,-0.0075,1.305
6254.00,7.517609,24.91066,-0.000167,24.022184,-0.0075,1.305
6256.00,7.517732,24.91054,-0.000168,24.021528,-0.0076,1.305
6258.00,7.518107,24.91051,-0.000169,24.022201,-0.0075,1.306
6260.00,7.517352,24.91054,-0.000168,24.022259,-0.0075,1.305
6262.00,7.517122,24.91023,-0.000169,24.022755,-0.0076,1.305
6264.00,7.518046,24.91042,-0.000168,24.022208,-0.0075,1.305
6266.00,7.518235,24.91142,-0.000168,24.021593,-0.0076,1.305
6268.00,7.517394,24.91199,-0.000168,24.021178,-0.0075,1.305
6270.00,7.516773,24.91084,-0.000168,24.022447,-0.0075,1.305
6272.00,7.517140,24.91074,-0.000169,24.022027,-0.0075,1.305
6274.00,7.517547,24.91110,-0.000167,24.021990,-0.0075,1.305
6276.00,7.518081,24.91197,-0.000169,24.021459,-0.0076,1.305
6278.00,7.518059,24.91141,-0.000168,24.021637,-0.0076,1.306
6280.00,7.517807,24.91152,-0.000169,24.021144,-0.0075,1.306
6282.00,7.517909,24.91182,-0.000169,24.021403,-0.0075,1.305
6284.00,7.517336,24.91095,-0.000168,24.021905,-0.0075,1.305
6286.00,7.517117,24.91096,-0.000169,24.021642,-0.0076,1.304
6288.00,7.517362,24.91085,-0.000168,24.022014,-0.0075,1.305
6290.00,7.516535,24.91064,-0.000169,24.021800,-0.0075,1.305
6292.00,7.516467,24.91063,-0.000169,24.021572,-0.0076,1.305
6294.00,7.517524,24.91230,-0.000169,24.021979,-0.0076,1.306
6296.00,7.517760,24.91164,-0.000168,24.021965,-0.0076,1.305
6298.00,7.517773,24.91118,-0.000169,24.022072,-0.0075,1.305
6300.00,7.516795,24.91091,-0.000169,24.022317,-0.0075,1.305
6302.00,7.516595,24.91152,-0.000169,24.022121,-0.0075,1.305
6304.00,7.516280,24.91163,-0.000168,24.021020,-0.0076,1.304
6306.00,7.515921,24.91174,-0.000167,24.021448,-0.0075,1.305
6308.00,7.515871,24.91087,-0.000170,24.021838,-0.0075,1.305
6310.00,7.515317,24.91029,-0.000169,24.021483,-0.0076,1.305
6312.00,7.515810,24.91026,-0.000169,24.022141,-0.0075,1.305
6314.00,7.516432,24.91057,-0.000168,24.021952,-0.0075,1.305
6316.00,7.516191,24.91070,-0.000168,24.022478,-0.0075,1.305
6318.00,7.515652,24.91073,-0.000168,24.022027,-0.0075,1.305
6320.00,7.516289,24.91024,-0.000168,24.021760,-0.0075,1.305
6322.00,7.516210,24.91013,-0.000168,24.021677,-0.0076,1.305
6324.00,7.515496,24.91044,-0.000169,24.022409,-0.0075,1.305
6326.00,7.515292,24.91086,-0.000170,24.022302,-0.0075,1.305
6328.00,7.515812,24.91084,-0.000169,24.021426,-0.0075,1.304
6330.00,7.515707,24.91108,-0.000168,24.021626,-0.0075,1.305
6332.00,7.515405,24.91113,-0.000169,24.022202,-0.0075,1.305
6334.00,7.516035,24.91011,-0.000170,24.021707,-0.0075,1.306
6336.00,7.516739,24.90998,-0.000169,24.022307,-0.0075,1.305
6338.00,7.515647,24.91035,-0.000169,24.022313,-0.0076,1.305
6340.00,7.515494,24.91079,-0.000169,24.022037,-0.0075,1.304
6342.00,7.515311,24.91030,-0.000170,24.022594,-0.0075,1.306
6344.00,7.515093,24.91065,-0.000169,24.022228,-0.0075,1.305
6346.00,7.515555,24.91082,-0.000170,24.021675,-0.0075,1.305
6348.00,7.515583,24.91090,-0.000171,24.022099,-0.0075,1.305
6350.00,7.515614,24.91042,-0.000170,24.022172,-0.0076,1.305
6352.00,7.515872,24.91063,-0.000169,24.021999,-0.0075,1.305
6354.00,7.515877,24.91067,-0.000169,24.021653,-0.0075,1.305
6356.00,7.515458,24.91052,-0.000169,24.022632,-0.0075,1.305
6358.00,7.516319,24.91044,-0.000169,24.022070,-0.0075,1.305
6360.00,7.516492,24.91077,-0.000169,24.022643,-0.0076,1.305
6362.00,7.516088,24.91112,-0.000169,24.022605,-0.0075,1.305
6364.00,7.515243,24.91124,-0.000169,24.021668,-0.0076,1.305
6366.00,7.515649,24.91061,-0.000169,24.021923,-0.0076,1.305
6368.00,7.515466,24.91089,-0.000169,24.021702,-0.0075,1.305
6370.00,7.515724,24.91121,-0.000169,24.021517,-0.0075,1.305
6372.00,7.515388,24.91066,-0.000170,24.022257,-0.0075,1.305
6374.00,7.514837,24.91124,-0.000169,24.022019,-0.0075,1.305
6376.00,7.514585,24.91200,-0.000170,24.021075,-0.0076,1.305
6378.00,7.514913,24.91182,-0.000169,24.021501,-0.0076,1.304
6380.00,7.515203,24.91124,-0.000170,24.021974,-0.0075,1.305
6382.00,7.515323,24.91128,-0.000170,24.021524,-0.0076,1.305
6384.00,7.515707,24.91157,-0.000169,24.021978,-0.0076,1.305
6386.00,7.515580,24.91131,-0.000169,24.022021,-0.0076,1.305
6388.00,7.515766,24.91090,-0.000170,24.021789,-0.0076,1.305
6390.00,7.515552,24.91125,-0.000169,24.022034,-0.0076,1.305
6392.00,7.515942,24.91122,-0.000168,24.022951,-0.0075,1.305
6394.00,7.516016,24.91082,-0.000168,24.021958,-0.0075,1.305
6396.00,7.515743,24.91052,-0.000169,24.021959,-0.0075,1.305
6398.00,7.515177,24.91058,-0.000169,24.021854,-0.0075,1.305
6400.00,7.514831,24.91112,-0.000170,24.022190,-0.0076,1.305
6402.00,7.515540,24.91080,-0.000169,24.021673,-0.0076,1.306
6404.00,7.515683,24.91056,-0.000170,24.021481,-0.0075,1.305
6406.00,7.516155,24.91089,-0.000168,24.022260,-0.0075,1.305
6408.00,7.516105,24.91087,-0.000169,24.022616,-0.0075,1.305
6410.00,7.516229,24.91110,-0.000170,24.022413,-0.0075,1.305
6412.00,7.515925,24.90978,-0.000170,24.021959,-0.0075,1.305
6414.00,7.515242,24.91046,-0.000170,24.021909,-0.0076,1.305
6416.00,7.515014,24.91066,-0.000170,24.021927,-0.0076,1.306
6418.00,7.515578,24.91099,-0.000170,24.022085,-0.0076,1.305
6420.00,7.515553,24.91083,-0.000169,24.022249,-0.0076,1.305
6422.00,7.515324,24.91086,-0.000169,24.022770,-0.0075,1.305
6424.00,7.514507,24.91039,-0.000169,24.021898,-0.0075,1.305
6426.00,7.514434,24.91051,-0.000170,24.021849,-0.0075,1.305
6428.00,7.514647,24.91091,-0.000170,24.021898,-0.0076,1.306
6430.00,7.514295,24.91050,-0.000170,24.021222,-0.0075,1.306
6432.00,7.514406,24.91131,-0.000170,24.021985,-0.0075,1.306
6434.00,7.514633,24.91142,-0.000170,24.022440,-0.0075,1.305
6436.00,7.515389,24.91099,-0.000168,24.021887,-0.0075,1.305
6438.00,7.515606,24.91158,-0.000168,24.021718,-0.0076,1.305
6440.00,7.515174,24.91073,-0.000169,24.021738,-0.0075,1.306
6442.00,7.515115,24.91055,-0.000169,24.022822,-0.0075,1.305
6444.00,7.514898,24.91072,-0.000169,24.021934,-0.0076,1.305
6446.00,7.514819,24.90947,-0.000170,24.022104,-0.0075,1.305
6448.00,7.514407,24.91057,-0.000169,24.022942,-0.0076,1.305
6450.00,7.513746,24.90994,-0.000171,24.022253,-0.0076,1.306
6452.00,7.513851,24.91105,-0.000171,24.022014,-0.0076,1.306
6454.00,7.515454,24.91149,-0.000169,24.022025,-0.0075,1.306
6456.00,7.515485,24.91134,-0.000170,24.022661,-0.0075,1.305
6458.00,7.514525,24.91117,-0.000170,24.021561,-0.0075,1.305
6460.00,7.513222,24.91123,-0.000170,24.021883,-0.0076,1.305
6462.00,7.512993,24.91125,-0.000171,24.022848,-0.0075,1.306
6464.00,7.512756,24.91166,-0.000169,24.021900,-0.0075,1.306
6466.00,7.512678,24.91137,-0.000170,24.022366,-0.0075,1.306
6468.00,7.512767,24.91132,-0.000171,24.022440,-0.0075,1.305
6470.00,7.512789,24.91077,-0.000169,24.022429,-0.0075,1.306
6472.00,7.512581,24.91074,-0.000170,24.021691,-0.0075,1.305
6474.00,7.512713,24.91000,-0.000169,24.022108,-0.0075,1.306
6476.00,7.512451,24.90973,-0.000169,24.022083,-0.0075,1.306
6478.00,7.513334,24.91015,-0.000170,24.022683,-0.0075,1.306
6480.00,7.512993,24.91132,-0.000170,24.022579,-0.0075,1.305
6482.00,7.512397,24.91107,-0.000170,24.022284,-0.0075,1.305
6484.00,7.513695,24.91162,-0.000170,24.022101,-0.0075,1.305
6486.00,7.514069,24.91202,-0.000169,24.021916,-0.0075,1.306
6488.00,7.512574,24.91143,-0.000170,24.022588,-0.0075,1.306
6490.00,7.512515,24.91107,-0.000171,24.021907,-0.0075,1.306
6492.00,7.513870,24.91112,-0.000171,24.021849,-0.0075,1.306
6494.00,7.513164,24.91138,-0.000171,24.022114,-0.0075,1.306
6496.00,7.512263,24.91184,-0.000169,24.021912,-0.0075,1.305
6498.00,7.512367,24.91123,-0.000170,24.021898,-0.0075,1.306
6500.00,7.512841,24.91196,-0.000170,24.022056,-0.0075,1.305
6502.00,7.512511,24.91170,-0.000169,24.021436,-0.0075,1.306
6504.00,7.511797,24.91146,-0.000170,24.021865,-0.0075,1.305
6506.00,7.511349,24.91146,-0.000169,24.021934,-0.0075,1.306
6508.00,7.511451,24.91156,-0.000169,24.022072,-0.0075,1.306
6510.00,7.511723,24.91226,-0.000169,24.021959,-0.0075,1.305
6512.00,7.511516,24.91154,-0.000170,24.021925,-0.0075,1.306
6514.00,7.511232,24.91164,-0.000170,24.022400,-0.0075,1.306
6516.00,7.511073,24.91115,-0.000169,24.022447,-0.0075,1.305
6518.00,7.512014,24.91054,-0.000170,24.022753,-0.0075,1.305
6520.00,7.512747,24.91055,-0.000170,24.022462,-0.0075,1.305
6522.00,7.512965,24.91129,-0.000170,24.021898,-0.0075,1.306
6524.00,7.513378,24.91221,-0.000169,24.021940,-0.0075,1.306
6526.00,7.512911,24.91192,-0.000170,24.022066,-0.0076,1.306
6528.00,7.512468,24.91165,-0.000170,24.021863,-0.0076,1.306
6530.00,7.512434,24.91094,-0.000170,24.022231,-0.0075,1.306
6532.00,7.511823,24.91124,-0.000170,24.021923,-0.0075,1.306
6534.00,7.511261,24.91134,-0.000169,24.021736,-0.0075,1.306
6536.00,7.511285,24.91094,-0.000169,24.022496,-0.0075,1.305
6538.00,7.512395,24.91051,-0.000169,24.022630,-0.0075,1.305
6540.00,7.512868,24.91009,-0.000170,24.022491,-0.0075,1.306
6542.00,7.511917,24.91095,-0.000170,24.022585,-0.0075,1.306
6544.00,7.510799,24.91057,-0.000168,24.021706,-0.0075,1.306
6546.00,7.511966,24.91045,-0.000169,24.022782,-0.0075,1.305
6548.00,7.512796,24.91092,-0.000170,24.021630,-0.0075,1.306
6550.00,7.512800,24.91196,-0.000169,24.022674,-0.0075,1.305
6552.00,7.512575,24.91232,-0.000169,24.022630,-0.0075,1.305
6554.00,7.512855,24.91260,-0.000170,24.022135,-0.0075,1.306
6556.00,7.512519,24.91236,-0.000169,24.022213,-0.0075,1.306
6558.00,7.511631,24.91134,-0.000170,24.022172,-0.0075,1.306
6560.00,7.510671,24.91131,-0.000169,24.021756,-0.0075,1.306
6562.00,7.510503,24.91117,-0.000169,24.021856,-0.0075,1.305
6564.00,7.510899,24.91102,-0.000168,24.022788,-0.0075,1.306
6566.00,7.511321,24.91142,-0.000169,24.023250,-0.0076,1.306
6568.00,7.510898,24.91156,-0.000169,24.022117,-0.0075,1.305
6570.00,7.511023,24.91187,-0.000170,24.022184,-0.0075,1.306
6572.00,7.511739,24.91167,-0.000170,24.022422,-0.0075,1.306
6574.00,7.511870,24.91175,-0.000169,24.022268,-0.0075,1.306
6576.00,7.510764,24.91153,-0.000169,24.021488,-0.0075,1.305
6578.00,7.510613,24.91099,-0.000170,24.022135,-0.0075,1.305
6580.00,7.510932,24.91085,-0.000169,24.022001,-0.0076,1.305
6582.00,7.510866,24.91153,-0.000170,24.021729,-0.0076,1.306
6584.00,7.510735,24.91111,-0.000170,24.022375,-0.0075,1.307
6586.00,7.511021,24.91130,-0.000171,24.022039,-0.0076,1.306
6588.00,7.511499,24.91235,-0.000170,24.021776,-0.0076,1.305
6590.00,7.511407,24.91184,-0.000170,24.022068,-0.0076,1.306
6592.00,7.511939,24.91273,-0.000169,24.022179,-0.0075,1.306
6594.00,7.511107,24.91268,-0.000170,24.021851,-0.0075,1.305
6596.00,7.511176,24.91196,-0.000169,24.022413,-0.0075,1.305
6598.00,7.510275,24.91155,-0.000170,24.021840,-0.0075,1.306
6600.00,7.509988,24.91183,-0.000169,24.022297,-0.0075,1.306
6602.00,7.509233,24.91184,-0.000169,24.022487,-0.0075,1.306
6604.00,7.510136,24.91224,-0.000170,24.021579,-0.0075,1.305
@11,12.0000,24.0
6606.00,7.509335,24.91265,-0.000169,24.022085,-0.0075,1.306
6608.00,7.499428,24.91188,-0.000168,24.022264,-0.0075,1.305
6610.00,7.487195,24.91157,-0.000167,24.021689,-0.0075,1.304
6612.00,7.474625,24.91172,-0.000168,24.022132,-0.0075,1.304
6614.00,7.462752,24.91187,-0.000168,24.022474,-0.0075,1.305
6616.00,7.455189,24.91215,-0.000167,24.022190,-0.0076,1.306
6618.00,7.449935,24.91113,-0.000169,24.022114,-0.0076,1.306
6620.00,7.446152,24.91198,-0.000170,24.022119,-0.0075,1.306
6622.00,7.443555,24.91124,-0.000170,24.022199,-0.0075,1.306
6624.00,7.441183,24.91133,-0.000171,24.022117,-0.0075,1.306
6626.00,7.439389,24.91147,-0.000170,24.022434,-0.0076,1.307
6628.00,7.437257,24.91104,-0.000170,24.022692,-0.0076,1.306
6630.00,7.436419,24.91128,-0.000171,24.022641,-0.0075,1.306
6632.00,7.443079,24.91159,-0.000169,24.021700,-0.0075,1.307
6634.00,7.454302,24.91172,-0.000171,24.021916,-0.0075,1.308
6636.00,7.466604,24.91268,-0.000171,24.022454,-0.0075,1.308
6638.00,7.477167,24.91309,-0.000171,24.022264,-0.0075,1.308
6640.00,7.483739,24.91344,-0.000170,24.021646,-0.0076,1.307
6642.00,7.487042,24.91365,-0.000170,24.021831,-0.0075,1.307
6644.00,7.489207,24.91317,-0.000170,24.021923,-0.0075,1.306
6646.00,7.492199,24.91330,-0.000168,24.021648,-0.0075,1.306
6648.00,7.495881,24.91381,-0.000169,24.021494,-0.0075,1.305
6650.00,7.500285,24.91426,-0.000168,24.021707,-0.0075,1.305
6652.00,7.505373,24.91356,-0.000169,24.021711,-0.0076,1.306
6654.00,7.509251,24.91373,-0.000170,24.021849,-0.0076,1.306
6656.00,7.512452,24.91440,-0.000170,24.021767,-0.0075,1.306
6658.00,7.513818,24.91438,-0.000169,24.022046,-0.0075,1.306
6660.00,7.515861,24.91420,-0.000169,24.021825,-0.0075,1.305
6662.00,7.517717,24.91405,-0.000168,24.021874,-0.0075,1.306
6664.00,7.518041,24.91365,-0.000168,24.021858,-0.0075,1.306
6666.00,7.518227,24.91314,-0.000169,24.021796,-0.0075,1.306
6668.00,7.517213,24.91337,-0.000169,24.021907,-0.0075,1.306
6670.00,7.517255,24.91366,-0.000168,24.021736,-0.0076,1.306
6672.00,7.518220,24.91438,-0.000169,24.022385,-0.0075,1.306
6674.00,7.519519,24.91436,-0.000168,24.022741,-0.0075,1.306
6676.00,7.519479,24.91327,-0.000168,24.021644,-0.0075,1.306
6678.00,7.518171,24.91313,-0.000167,24.022217,-0.0075,1.306
6680.00,7.518371,24.91343,-0.000168,24.022110,-0.0075,1.306
6682.00,7.519240,24.91326,-0.000169,24.022181,-0.0075,1.306
6684.00,7.519031,24.91306,-0.000169,24.022045,-0.0076,1.306
6686.00,7.518041,24.91371,-0.000169,24.022733,-0.0075,1.306
6688.00,7.517090,24.91280,-0.000168,24.021584,-0.0076,1.306
6690.00,7.516663,24.91348,-0.000168,24.022190,-0.0075,1.306
6692.00,7.516664,24.91340,-0.000167,24.022373,-0.0075,1.306
6694.00,7.516672,24.91298,-0.000168,24.021298,-0.0075,1.306
6696.00,7.515864,24.91408,-0.000168,24.022036,-0.0075,1.306
6698.00,7.515246,24.91380,-0.000169,24.021867,-0.0075,1.305
6700.00,7.514674,24.91416,-0.000168,24.022509,-0.0075,1.306
6702.00,7.514642,24.91450,-0.000168,24.022222,-0.0075,1.307
6704.00,7.514126,24.91406,-0.000169,24.022411,-0.0075,1.307
6706.00,7.513761,24.91412,-0.000171,24.022182,-0.0075,1.306
6708.00,7.513525,24.91438,-0.000171,24.021356,-0.0075,1.307
6710.00,7.513652,24.91325,-0.000169,24.022099,-0.0075,1.306
6712.00,7.514304,24.91383,-0.000168,24.021820,-0.0075,1.305
6714.00,7.513608,24.91313,-0.000170,24.021872,-0.0075,1.306
6716.00,7.513782,24.91286,-0.000170,24.022003,-0.0076,1.306
6718.00,7.513434,24.91332,-0.000170,24.021611,-0.0075,1.306
6720.00,7.512949,24.91301,-0.000169,24.021642,-0.0075,1.306
6722.00,7.513024,24.91328,-0.000170,24.022400,-0.0075,1.306
6724.00,7.512711,24.91430,-0.000170,24.022536,-0.0075,1.306
6726.00,7.511709,24.91357,-0.000170,24.022157,-0.0076,1.306
6728.00,7.510857,24.91397,-0.000169,24.022246,-0.0075,1.306
6730.00,7.509637,24.91374,-0.000169,24.022525,-0.0075,1.306
6732.00,7.507962,24.91367,-0.000169,24.022302,-0.0075,1.306
6734.00,7.506767,24.91404,-0.000169,24.022382,-0.0075,1.306
6736.00,7.505697,24.91406,-0.000169,24.022157,-0.0075,1.306
6738.00,7.504906,24.91382,-0.000170,24.022431,-0.0076,1.306
6740.00,7.504760,24.91391,-0.000169,24.022222,-0.0076,1.306
6742.00,7.505026,24.91516,-0.000169,24.022422,-0.0075,1.306
6744.00,7.505587,24.91575,-0.000169,24.021950,-0.0075,1.306
6746.00,7.506370,24.91604,-0.000169,24.022246,-0.0075,1.305
6748.00,7.506072,24.91545,-0.000167,24.021724,-0.0075,1.306
6750.00,7.505839,24.91490,-0.000169,24.022480,-0.0075,1.306
6752.00,7.506177,24.91455,-0.000169,24.022197,-0.0075,1.306
6754.00,7.505729,24.91380,-0.000171,24.021943,-0.0075,1.307
6756.00,7.506085,24.91364,-0.000170,24.021742,-0.0075,1.306
6758.00,7.505953,24.91349,-0.000170,24.021833,-0.0075,1.307
6760.00,7.505410,24.91402,-0.000170,24.023058,-0.0075,1.306
6762.00,7.505430,24.91339,-0.000171,24.022248,-0.0076,1.307
6764.00,7.505960,24.91355,-0.000170,24.021972,-0.0076,1.307
6766.00,7.505236,24.91454,-0.000169,24.021644,-0.0075,1.306
6768.00,7.505577,24.91475,-0.000169,24.022530,-0.0075,1.306
6770.00,7.506379,24.91406,-0.000169,24.021969,-0.0075,1.306
6772.00,7.506527,24.91496,-0.000170,24.022112,-0.0075,1.306
6774.00,7.507111,24.91567,-0.000168,24.022427,-0.0075,1.306
6776.00,7.507974,24.91494,-0.000170,24.022541,-0.0075,1.307
6778.00,7.508729,24.91468,-0.000171,24.022364,-0.0075,1.307
6780.00,7.509016,24.91461,-0.000169,24.021809,-0.0075,1.306
6782.00,7.507843,24.91417,-0.000169,24.021677,-0.0075,1.307
6784.00,7.506942,24.91386,-0.000169,24.022808,-0.0075,1.307
6786.00,7.506407,24.91429,-0.000168,24.022442,-0.0075,1.306
6788.00,7.505485,24.91355,-0.000169,24.022248,-0.0075,1.306
6790.00,7.505793,24.91339,-0.000169,24.021907,-0.0075,1.306
6792.00,7.505736,24.91371,-0.000169,24.022587,-0.0075,1.306
6794.00,7.505475,24.91357,-0.000169,24.022153,-0.0075,1.306
6796.00,7.505979,24.91414,-0.000169,24.022170,-0.0075,1.306
6798.00,7.506174,24.91425,-0.000168,24.022438,-0.0075,1.306
6800.00,7.505987,24.91382,-0.000169,24.022155,-0.0075,1.306
6802.00,7.505489,24.91374,-0.000170,24.022072,-0.0075,1.306
6804.00,7.505595,24.91309,-0.000169,24.021831,-0.0075,1.307
6806.00,7.505533,24.91313,-0.000169,24.022485,-0.0075,1.307
6808.00,7.505242,24.91274,-0.000169,24.021597,-0.0075,1.306
6810.00,7.505232,24.91331,-0.000169,24.022162,-0.0076,1.306
6812.00,7.505960,24.91342,-0.000169,24.021885,-0.0076,1.306
6814.00,7.505801,24.91249,-0.000169,24.022407,-0.0075,1.306
6816.00,7.505614,24.91230,-0.000168,24.022030,-0.0075,1.306
6818.00,7.505319,24.91186,-0.000169,24.022286,-0.0076,1.307
6820.00,7.504489,24.91253,-0.000171,24.022619,-0.0076,1.307
6822.00,7.504981,24.91313,-0.000170,24.022318,-0.0076,1.306
6824.00,7.505716,24.91352,-0.000169,24.022132,-0.0075,1.306
6826.00,7.505306,24.91317,-0.000169,24.022123,-0.0075,1.307
6828.00,7.505519,24.91274,-0.000170,24.022259,-0.0075,1.306
6830.00,7.505115,24.91287,-0.000169,24.021655,-0.0075,1.306
6832.00,7.506226,24.91215,-0.000169,24.022023,-0.0076,1.306
6834.00,7.506368,24.91237,-0.000169,24.021742,-0.0076,1.306
6836.00,7.507041,24.91306,-0.000169,24.021849,-0.0075,1.306
6838.00,7.506570,24.91375,-0.000170,24.021842,-0.0076,1.307
6840.00,7.506361,24.91342,-0.000170,24.022547,-0.0075,1.306
6842.00,7.506468,24.91301,-0.000169,24.022204,-0.0075,1.307
6844.00,7.506385,24.91301,-0.000169,24.022344,-0.0075,1.307
6846.00,7.506532,24.91364,-0.000168,24.021958,-0.0076,1.307
6848.00,7.505068,24.91382,-0.000169,24.022598,-0.0075,1.306
6850.00,7.505400,24.91417,-0.000169,24.022278,-0.0075,1.306
6852.00,7.505856,24.91378,-0.000168,24.021407,-0.0075,1.306
6854.00,7.504281,24.91403,-0.000169,24.022197,-0.0075,1.306
6856.00,7.504136,24.91397,-0.000169,24.022054,-0.0075,1.306
6858.00,7.504644,24.91422,-0.000170,24.022155,-0.0075,1.307
6860.00,7.504498,24.91472,-0.000170,24.022454,-0.0075,1.307
6862.00,7.504196,24.91506,-0.000169,24.022054,-0.0075,1.306
6864.00,7.504920,24.91407,-0.000168,24.022137,-0.0075,1.306
6866.00,7.505043,24.91322,-0.000168,24.022197,-0.0075,1.306
6868.00,7.505024,24.91418,-0.000168,24.022391,-0.0075,1.306
6870.00,7.504743,24.91388,-0.000168,24.021601,-0.0075,1.307
6872.00,7.504851,24.91347,-0.000169,24.021940,-0.0075,1.307
6874.00,7.504810,24.91463,-0.000169,24.022449,-0.0075,1.306
6876.00,7.504648,24.91490,-0.000168,24.022516,-0.0075,1.306
6878.00,7.505273,24.91546,-0.000169,24.021713,-0.0075,1.306
6880.00,7.505058,24.91551,-0.000170,24.021889,-0.0075,1.306
6882.00,7.504458,24.91458,-0.000169,24.022259,-0.0075,1.306
6884.00,7.503964,24.91467,-0.000169,24.021878,-0.0075,1.306
6886.00,7.503914,24.91483,-0.000171,24.022413,-0.0075,1.307
6888.00,7.504074,24.91451,-0.000169,24.022503,-0.0075,1.306
6890.00,7.503530,24.91432,-0.000169,24.021541,-0.0075,1.306
6892.00,7.503468,24.91449,-0.000169,24.022369,-0.0076,1.307
6894.00,7.504085,24.91499,-0.000169,24.022491,-0.0075,1.307
6896.00,7.505014,24.91511,-0.000169,24.022246,-0.0075,1.306
6898.00,7.504904,24.91464,-0.000168,24.021778,-0.0075,1.306
6900.00,7.504380,24.91456,-0.000168,24.022119,-0.0075,1.306
6902.00,7.504119,24.91419,-0.000168,24.022980,-0.0075,1.306
6904.00,7.503166,24.91430,-0.000169,24.022367,-0.0075,1.306
6906.00,7.503686,24.91450,-0.000168,24.022284,-0.0075,1.307
6908.00,7.504758,24.91470,-0.000170,24.022124,-0.0075,1.307
6910.00,7.504820,24.91522,-0.000171,24.022434,-0.0075,1.307
6912.00,7.504180,24.91488,-0.000171,24.021845,-0.0075,1.307
6914.00,7.504150,24.91479,-0.000170,24.022135,-0.0076,1.306
6916.00,7.503889,24.91546,-0.000170,24.023000,-0.0075,1.306
6918.00,7.504086,24.91522,-0.000168,24.022532,-0.0075,1.306
6920.00,7.504011,24.91489,-0.000168,24.021519,-0.0075,1.306
6922.00,7.503594,24.91427,-0.000169,24.022036,-0.0075,1.307
6924.00,7.503561,24.91388,-0.000169,24.021678,-0.0075,1.307
6926.00,7.503432,24.91468,-0.000169,24.022712,-0.0076,1.307
6928.00,7.503415,24.91453,-0.000169,24.022226,-0.0076,1.307
6930.00,7.503273,24.91505,-0.000170,24.022527,-0.0075,1.306
6932.00,7.503311,24.91463,-0.000169,24.022032,-0.0075,1.306
6934.00,7.503844,24.91487,-0.000169,24.022052,-0.0075,1.306
6936.00,7.503921,24.91530,-0.000168,24.022237,-0.0075,1.306
6938.00,7.504214,24.91490,-0.000169,24.022309,-0.0075,1.307
6940.00,7.504482,24.91515,-0.000170,24.022523,-0.0075,1.307
6942.00,7.504133,24.91485,-0.000170,24.021666,-0.0075,1.307
6944.00,7.503817,24.91498,-0.000169,24.022195,-0.0075,1.306
6946.00,7.503508,24.91511,-0.000169,24.022559,-0.0075,1.307
6948.00,7.503475,24.91567,-0.000169,24.022239,-0.0075,1.306
6950.00,7.502895,24.91549,-0.000169,24.022021,-0.0076,1.306
6952.00,7.503650,24.91506,-0.000169,24.022039,-0.0075,1.306
6954.00,7.503433,24.91497,-0.000169,24.021639,-0.0075,1.306
6956.00,7.503549,24.91553,-0.000168,24.022003,-0.0075,1.306
6958.00,7.503275,24.91534,-0.000169,24.022153,-0.0075,1.306
6960.00,7.503595,24.91486,-0.000170,24.022679,-0.0075,1.306
6962.00,7.503641,24.91436,-0.000169,24.022036,-0.0075,1.307
6964.00,7.503011,24.91386,-0.000169,24.022092,-0.0075,1.307
6966.00,7.502549,24.91401,-0.000169,24.022320,-0.0075,1.307
6968.00,7.501830,24.91436,-0.000169,24.022309,-0.0075,1.307
6970.00,7.501944,24.91445,-0.000169,24.022462,-0.0075,1.306
6972.00,7.502159,24.91381,-0.000169,24.022351,-0.0075,1.307
6974.00,7.502843,24.91386,-0.000170,24.021481,-0.0075,1.307
6976.00,7.503135,24.91434,-0.000169,24.021776,-0.0075,1.307
6978.00,7.503297,24.91340,-0.000168,24.021918,-0.0075,1.306
6980.00,7.503164,24.91353,-0.000170,24.021852,-0.0075,1.306
6982.00,7.502424,24.91390,-0.000169,24.021911,-0.0075,1.306
6984.00,7.501855,24.91360,-0.000168,24.021838,-0.0075,1.306
6986.00,7.500847,24.91325,-0.000169,24.022391,-0.0075,1.307
6988.00,7.500890,24.91331,-0.000169,24.022987,-0.0075,1.307
6990.00,7.501288,24.91352,-0.000169,24.022197,-0.0075,1.306
6992.00,7.502007,24.91354,-0.000168,24.021454,-0.0075,1.306
6994.00,7.502348,24.91370,-0.000169,24.022496,-0.0076,1.307
6996.00,7.502533,24.91268,-0.000171,24.022416,-0.0076,1.307
6998.00,7.501566,24.91223,-0.000170,24.021619,-0.0075,1.307
7000.00,7.501437,24.91246,-0.000170,24.022273,-0.0075,1.307
7002.00,7.501682,24.91272,-0.000170,24.022248,-0.0075,1.307
7004.00,7.501419,24.91228,-0.000169,24.022648,-0.0075,1.307
7006.00,7.502060,24.91334,-0.000169,24.022385,-0.0076,1.307
7008.00,7.501727,24.91409,-0.000169,24.022646,-0.0075,1.306
7010.00,7.501664,24.91389,-0.000169,24.021894,-0.0075,1.307
7012.00,7.501622,24.91312,-0.000170,24.022039,-0.0075,1.307
7014.00,7.501701,24.91364,-0.000169,24.022030,-0.0076,1.306
7016.00,7.502364,24.91338,-0.000168,24.022061,-0.0075,1.306
7018.00,7.502788,24.91329,-0.000169,24.022003,-0.0075,1.307
7020.00,7.502511,24.91325,-0.000169,24.021818,-0.0075,1.307
7022.00,7.502316,24.91365,-0.000168,24.022659,-0.0075,1.306
7024.00,7.502230,24.91365,-0.000168,24.022733,-0.0075,1.306
7026.00,7.501673,24.91418,-0.000169,24.022541,-0.0075,1.306
7028.00,7.501227,24.91499,-0.000169,24.021782,-0.0076,1.307
7030.00,7.501069,24.91463,-0.000170,24.022199,-0.0075,1.307
7032.00,7.501508,24.91417,-0.000170,24.021570,-0.0075,1.307
7034.00,7.500611,24.91418,-0.000170,24.021570,-0.0075,1.307
7036.00,7.500652,24.91392,-0.000169,24.021789,-0.0075,1.306
7038.00,7.501024,24.91353,-0.000170,24.021575,-0.0075,1.306
7040.00,7.502051,24.91353,-0.000170,24.022081,-0.0075,1.308
7042.00,7.502242,24.91362,-0.000169,24.021455,-0.0075,1.307
7044.00,7.501899,24.91433,-0.000170,24.021762,-0.0075,1.307
7046.00,7.501712,24.91460,-0.000169,24.021684,-0.0075,1.307
7048.00,7.501322,24.91387,-0.000168,24.022023,-0.0076,1.306
7050.00,7.501379,24.91423,-0.000170,24.021963,-0.0076,1.306
7052.00,7.501226,24.91488,-0.000169,24.022520,-0.0076,1.307
7054.00,7.500973,24.91482,-0.000168,24.022094,-0.0076,1.307
7056.00,7.501092,24.91431,-0.000171,24.022139,-0.0076,1.307
7058.00,7.501461,24.91413,-0.000170,24.021856,-0.0075,1.307
7060.00,7.502607,24.91356,-0.000170,24.022578,-0.0076,1.307
7062.00,7.502371,24.91312,-0.000169,24.021691,-0.0075,1.307
7064.00,7.501328,24.91392,-0.000170,24.021829,-0.0076,1.307
7066.00,7.500959,24.91356,-0.000170,24.021258,-0.0075,1.306
7068.00,7.500364,24.91332,-0.000170,24.022132,-0.0075,1.306
7070.00,7.499646,24.91295,-0.000169,24.022117,-0.0076,1.307
7072.00,7.501182,24.91277,-0.000169,24.021417,-0.0076,1.307
7074.00,7.501351,24.91271,-0.000169,24.021940,-0.0076,1.306
7076.00,7.501218,24.91368,-0.000169,24.021610,-0.0076,1.307
7078.00,7.500831,24.91263,-0.000170,24.022389,-0.0076,1.307
7080.00,7.500588,24.91229,-0.000170,24.022104,-0.0076,1.306
7082.00,7.499983,24.91360,-0.000170,24.021916,-0.0075,1.307
7084.00,7.499273,24.91323,-0.000170,24.021639,-0.0076,1.307
7086.00,7.498874,24.91315,-0.000169,24.022335,-0.0075,1.307
7088.00,7.499167,24.91376,-0.000168,24.021992,-0.0076,1.306
7090.00,7.499152,24.91291,-0.000168,24.022491,-0.0076,1.307
7092.00,7.498599,24.91270,-0.000169,24.022324,-0.0075,1.308
7094.00,7.498505,24.91327,-0.000169,24.022077,-0.0075,1.306
7096.00,7.499700,24.91320,-0.000169,24.021983,-0.0076,1.307
7098.00,7.499849,24.91241,-0.000169,24.021662,-0.0076,1.308
7100.00,7.500015,24.91313,-0.000169,24.021925,-0.0076,1.307
7102.00,7.499927,24.91351,-0.000168,24.021840,-0.0075,1.306
7104.00,7.500600,24.91286,-0.000169,24.021620,-0.0075,1.307
7106.00,7.500734,24.91297,-0.000168,24.021972,-0.0075,1.307
7108.00,7.500460,24.91298,-0.000170,24.022871,-0.0075,1.308
7110.00,7.500385,24.91331,-0.000169,24.022099,-0.0076,1.307
7112.00,7.500473,24.91264,-0.000169,24.022447,-0.0075,1.307
7114.00,7.499939,24.91236,-0.000169,24.021912,-0.0076,1.306
7116.00,7.500182,24.91317,-0.000169,24.021630,-0.0075,1.307
7118.00,7.499506,24.91354,-0.000168,24.021680,-0.0075,1.307
7120.00,7.498859,24.91209,-0.000169,24.021876,-0.0076,1.306
7122.00,7.499017,24.91189,-0.000171,24.021959,-0.0075,1.306
7124.00,7.498596,24.91259,-0.000171,24.021947,-0.0075,1.307
7126.00,7.498338,24.91326,-0.000171,24.022440,-0.0075,1.308
7128.00,7.498090,24.91233,-0.000171,24.022191,-0.0075,1.307
7130.00,7.497796,24.91219,-0.000170,24.022353,-0.0075,1.307
7132.00,7.497168,24.91315,-0.000169,24.022552,-0.0075,1.307
7134.00,7.497577,24.91341,-0.000169,24.021726,-0.0075,1.307
7136.00,7.498673,24.91325,-0.000170,24.022108,-0.0076,1.306
7138.00,7.499368,24.91396,-0.000169,24.022333,-0.0075,1.307
7140.00,7.498858,24.91411,-0.000168,24.021630,-0.0076,1.307
7142.00,7.498537,24.91361,-0.000169,24.021289,-0.0075,1.307
7144.00,7.498424,24.91383,-0.000169,24.022549,-0.0075,1.307
7146.00,7.498476,24.91330,-0.000169,24.022387,-0.0076,1.307
7148.00,7.499104,24.91290,-0.000169,24.021936,-0.0075,1.307
7150.00,7.499984,24.91260,-0.000169,24.021689,-0.0075,1.307
7152.00,7.499386,24.91323,-0.000169,24.021506,-0.0075,1.307
7154.00,7.498207,24.91324,-0.000170,24.022346,-0.0075,1.307
7156.00,7.498026,24.91336,-0.000171,24.022436,-0.0076,1.307
7158.00,7.498433,24.91345,-0.000170,24.021570,-0.0075,1.307
7160.00,7.498366,24.91469,-0.000171,24.021805,-0.0075,1.307
7162.00,7.497168,24.91482,-0.000170,24.022268,-0.0075,1.307
7164.00,7.497942,24.91498,-0.000169,24.022304,-0.0075,1.307
7166.00,7.497703,24.91528,-0.000169,24.022025,-0.0075,1.308
7168.00,7.498030,24.91488,-0.000171,24.021691,-0.0076,1.308
7170.00,7.498541,24.91420,-0.000169,24.022092,-0.0075,1.307
7172.00,7.499338,24.91438,-0.000170,24.022317,-0.0075,1.307
7174.00,7.498870,24.91515,-0.000168,24.023029,-0.0075,1.307
7176.00,7.499028,24.91485,-0.000169,24.022529,-0.0075,1.307
7178.00,7.499266,24.91432,-0.000169,24.021813,-0.0075,1.307
7180.00,7.499344,24.91480,-0.000170,24.021804,-0.0075,1.307
7182.00,7.498659,24.91434,-0.000170,24.021704,-0.0076,1.307
7184.00,7.498297,24.91356,-0.000170,24.022052,-0.0076,1.307
7186.00,7.498376,24.91331,-0.000170,24.021640,-0.0075,1.307
7188.00,7.499104,24.91292,-0.000170,24.022268,-0.0076,1.307
7190.00,7.499839,24.91317,-0.000170,24.021825,-0.0076,1.307
7192.00,7.499721,24.91305,-0.000170,24.021744,-0.0075,1.307
7194.00,7.499451,24.91314,-0.000169,24.021608,-0.0076,1.307
7196.00,7.499610,24.91361,-0.000170,24.022106,-0.0076,1.307
7198.00,7.499566,24.91292,-0.000170,24.021765,-0.0076,1.307
7200.00,7.499155,24.91313,-0.000169,24.022255,-0.0075,1.307
7202.00,7.497871,24.91268,-0.000169,24.021823,-0.0075,1.307
7204.00,7.498077,24.91230,-0.000171,24.021862,-0.0076,1.307
@12,12.0000,24.0
7206.00,7.497599,24.91269,-0.000170,24.022016,-0.0075,1.307
7208.00,7.487929,24.91337,-0.000171,24.021852,-0.0075,1.306
7210.00,7.474416,24.91308,-0.000168,24.021876,-0.0075,1.306
7212.00,7.461688,24.91295,-0.000168,24.021345,-0.0076,1.305
7214.00,7.451089,24.91327,-0.000168,24.021374,-0.0076,1.306
7216.00,7.442921,24.91361,-0.000170,24.021004,-0.0076,1.307
7218.00,7.436895,24.91430,-0.000171,24.022471,-0.0075,1.307
7220.00,7.433963,24.91478,-0.000170,24.022204,-0.0075,1.308
7222.00,7.432559,24.91527,-0.000171,24.021943,-0.0076,1.307
7224.00,7.430056,24.91532,-0.000171,24.022193,-0.0076,1.308
7226.00,7.426581,24.91438,-0.000169,24.021785,-0.0076,1.307
7228.00,7.423143,24.91364,-0.000169,24.022043,-0.0076,1.308
7230.00,7.421955,24.91338,-0.000170,24.021403,-0.0076,1.308
7232.00,7.429129,24.91392,-0.000170,24.022271,-0.0075,1.308
7234.00,7.440684,24.91391,-0.000170,24.022237,-0.0075,1.309
7236.00,7.452277,24.91454,-0.000170,24.021767,-0.0076,1.309
7238.00,7.461913,24.91411,-0.000172,24.021876,-0.0075,1.308
7240.00,7.469349,24.91432,-0.000172,24.021329,-0.0076,1.308
7242.00,7.472992,24.91481,-0.000171,24.021497,-0.0075,1.308
7244.00,7.475096,24.91469,-0.000170,24.020752,-0.0076,1.307
7246.00,7.477336,24.91490,-0.000170,24.021816,-0.0076,1.307
7248.00,7.479555,24.91450,-0.000168,24.022291,-0.0076,1.307
7250.00,7.481825,24.91439,-0.000167,24.022418,-0.0075,1.307
7252.00,7.483928,24.91462,-0.000168,24.022115,-0.0076,1.307
7254.00,7.485024,24.91435,-0.000168,24.021702,-0.0076,1.307
7256.00,7.486425,24.91482,-0.000169,24.021813,-0.0075,1.308
7258.00,7.487695,24.91381,-0.000169,24.021996,-0.0075,1.307
7260.00,7.489812,24.91362,-0.000169,24.021628,-0.0076,1.307
7262.00,7.491210,24.91383,-0.000169,24.022206,-0.0076,1.307
7264.00,7.492268,24.91392,-0.000169,24.022326,-0.0076,1.307
7266.00,7.492564,24.91449,-0.000170,24.022168,-0.0076,1.308
7268.00,7.493001,24.91407,-0.000169,24.022054,-0.0076,1.308
7270.00,7.494264,24.91374,-0.000170,24.021894,-0.0076,1.307
7272.00,7.495828,24.91332,-0.000171,24.022130,-0.0076,1.307
7274.00,7.496469,24.91388,-0.000171,24.021573,-0.0076,1.308
7276.00,7.496588,24.91415,-0.000169,24.021943,-0.0076,1.308
7278.00,7.496801,24.91441,-0.000170,24.022210,-0.0076,1.307
7280.00,7.497773,24.91373,-0.000169,24.022099,-0.0075,1.306
7282.00,7.498781,24.91393,-0.000169,24.021726,-0.0075,1.307
7284.00,7.499253,24.91436,-0.000169,24.022458,-0.0075,1.308
7286.00,7.499942,24.91440,-0.000170,24.022052,-0.0075,1.307
7288.00,7.500774,24.91320,-0.000170,24.021356,-0.0076,1.307
7290.00,7.501014,24.91330,-0.000170,24.021994,-0.0076,1.307
7292.00,7.501061,24.91432,-0.000170,24.022675,-0.0076,1.307
7294.00,7.501804,24.91313,-0.000171,24.021630,-0.0076,1.307
7296.00,7.502031,24.91305,-0.000172,24.022291,-0.0075,1.307
7298.00,7.502030,24.91299,-0.000171,24.022181,-0.0076,1.307
7300.00,7.500879,24.91345,-0.000168,24.022139,-0.0075,1.307
7302.00,7.501412,24.91299,-0.000169,24.021934,-0.0075,1.307
7304.00,7.501974,24.91299,-0.000170,24.021896,-0.0076,1.307
7306.00,7.501520,24.91241,-0.000170,24.022143,-0.0075,1.307
7308.00,7.501387,24.91292,-0.000169,24.021669,-0.0076,1.307
7310.00,7.500868,24.91329,-0.000170,24.022137,-0.0075,1.307
7312.00,7.500193,24.91332,-0.000169,24.022164,-0.0075,1.308
7314.00,7.500282,24.91344,-0.000168,24.022607,-0.0075,1.307
7316.00,7.500323,24.91376,-0.000169,24.022217,-0.0076,1.307
7318.00,7.500555,24.91366,-0.000169,24.022094,-0.0075,1.307
7320.00,7.500336,24.91393,-0.000170,24.022353,-0.0075,1.307
7322.00,7.499421,24.91401,-0.000169,24.022637,-0.0075,1.307
7324.00,7.498689,24.91390,-0.000169,24.022126,-0.0076,1.306
7326.00,7.497590,24.91417,-0.000169,24.022025,-0.0076,1.307
7328.00,7.497397,24.91543,-0.000170,24.021891,-0.0075,1.307
7330.00,7.497604,24.91497,-0.000169,24.021867,-0.0075,1.307
7332.00,7.497193,24.91413,-0.000170,24.021965,-0.0075,1.307
7334.00,7.497546,24.91504,-0.000169,24.022144,-0.0075,1.308
7336.00,7.497125,24.91530,-0.000170,24.022639,-0.0075,1.308
7338.00,7.496065,24.91513,-0.000169,24.022304,-0.0075,1.307
7340.00,7.495000,24.91533,-0.000170,24.022322,-0.0075,1.307
7342.00,7.494864,24.91465,-0.000169,24.021577,-0.0075,1.307
7344.00,7.494707,24.91488,-0.000169,24.022172,-0.0075,1.307
7346.00,7.494125,24.91475,-0.000170,24.021343,-0.0075,1.307
7348.00,7.494804,24.91394,-0.000169,24.022008,-0.0075,1.307
7350.00,7.495660,24.91413,-0.000169,24.022244,-0.0076,1.307
7352.00,7.496235,24.91402,-0.000170,24.022465,-0.0075,1.307
7354.00,7.496532,24.91419,-0.000170,24.022592,-0.0075,1.307
7356.00,7.495640,24.91397,-0.000170,24.022337,-0.0076,1.307
7358.00,7.495046,24.91375,-0.000169,24.022075,-0.0076,1.307
7360.00,7.495829,24.91420,-0.000169,24.021974,-0.0076,1.307
7362.00,7.495963,24.91440,-0.000170,24.022106,-0.0075,1.307
7364.00,7.497688,24.91404,-0.000170,24.022489,-0.0075,1.307
7366.00,7.497668,24.91382,-0.000169,24.022353,-0.0075,1.307
7368.00,7.497829,24.91480,-0.000169,24.021869,-0.0075,1.307
7370.00,7.497375,24.91497,-0.000169,24.022266,-0.0075,1.307
7372.00,7.497023,24.91438,-0.000169,24.021740,-0.0076,1.307
7374.00,7.497049,24.91464,-0.000169,24.021122,-0.0076,1.307
7376.00,7.497162,24.91519,-0.000169,24.022083,-0.0075,1.307
7378.00,7.496684,24.91529,-0.000169,24.022199,-0.0075,1.307
7380.00,7.496215,24.91495,-0.000168,24.022005,-0.0075,1.307
7382.00,7.496015,24.91491,-0.000169,24.022467,-0.0075,1.307
7384.00,7.496197,24.91501,-0.000168,24.022340,-0.0075,1.306
7386.00,7.495913,24.91447,-0.000168,24.022494,-0.0075,1.307
7388.00,7.493624,24.91338,-0.000169,24.022253,-0.0075,1.307
7390.00,7.491012,24.91383,-0.000168,24.022324,-0.0075,1.307
7392.00,7.489941,24.91442,-0.000170,24.022289,-0.0075,1.307
7394.00,7.489150,24.91426,-0.000168,24.022358,-0.0075,1.306
7396.00,7.488437,24.91421,-0.000169,24.021916,-0.0075,1.307
7398.00,7.488512,24.91426,-0.000169,24.022190,-0.0075,1.307
7400.00,7.488603,24.91413,-0.000169,24.022367,-0.0075,1.307
7402.00,7.488084,24.91428,-0.000169,24.022104,-0.0075,1.307
7404.00,7.488243,24.91419,-0.000169,24.022313,-0.0075,1.307
7406.00,7.489228,24.91418,-0.000169,24.021626,-0.0075,1.307
7408.00,7.489780,24.91519,-0.000170,24.022157,-0.0075,1.307
7410.00,7.489740,24.91549,-0.000168,24.022092,-0.0075,1.307
7412.00,7.490372,24.91487,-0.000169,24.021822,-0.0075,1.307
7414.00,7.490177,24.91544,-0.000169,24.022590,-0.0075,1.307
7416.00,7.490539,24.91466,-0.000168,24.022530,-0.0075,1.307
7418.00,7.490453,24.91373,-0.000169,24.022075,-0.0075,1.307
7420.00,7.490365,24.91478,-0.000170,24.022665,-0.0075,1.307
7422.00,7.490953,24.91490,-0.000168,24.022371,-0.0076,1.307
7424.00,7.491675,24.91434,-0.000168,24.021649,-0.0076,1.307
7426.00,7.490846,24.91444,-0.000170,24.022309,-0.0075,1.307
7428.00,7.491894,24.91482,-0.000170,24.021169,-0.0075,1.307
7430.00,7.492052,24.91506,-0.000170,24.022384,-0.0075,1.307
7432.00,7.491387,24.91511,-0.000168,24.022349,-0.0076,1.307
7434.00,7.491338,24.91588,-0.000168,24.021595,-0.0076,1.307
7436.00,7.491293,24.91530,-0.000169,24.021809,-0.0075,1.307
7438.00,7.491685,24.91533,-0.000169,24.022636,-0.0075,1.307
7440.00,7.492300,24.91529,-0.000169,24.022074,-0.0076,1.307
7442.00,7.493000,24.91535,-0.000170,24.021399,-0.0075,1.308
7444.00,7.491946,24.91475,-0.000170,24.022220,-0.0076,1.307
7446.00,7.491578,24.91424,-0.000170,24.022032,-0.0075,1.307
7448.00,7.491630,24.91499,-0.000168,24.021666,-0.0075,1.307
7450.00,7.491161,24.91469,-0.000169,24.021622,-0.0075,1.307
7452.00,7.491199,24.91417,-0.000169,24.021780,-0.0075,1.307
7454.00,7.491434,24.91409,-0.000170,24.022246,-0.0075,1.307
7456.00,7.491632,24.91419,-0.000169,24.021972,-0.0075,1.307
7458.00,7.490433,24.91440,-0.000169,24.022237,-0.0076,1.307
7460.00,7.490095,24.91462,-0.000168,24.022690,-0.0076,1.307
7462.00,7.489860,24.91396,-0.000168,24.022482,-0.0076,1.307
7464.00,7.490442,24.91413,-0.000169,24.021872,-0.0075,1.306
7466.00,7.490909,24.91426,-0.000169,24.021999,-0.0075,1.307
7468.00,7.490696,24.91457,-0.000170,24.021778,-0.0075,1.307
7470.00,7.490036,24.91514,-0.000170,24.021954,-0.0076,1.307
7472.00,7.490759,24.91514,-0.000169,24.022579,-0.0076,1.307
7474.00,7.490412,24.91610,-0.000169,24.022420,-0.0075,1.307
7476.00,7.490503,24.91568,-0.000169,24.021671,-0.0076,1.306
7478.00,7.490376,24.91475,-0.000170,24.021784,-0.0076,1.307
7480.00,7.490290,24.91521,-0.000169,24.021639,-0.0076,1.308
7482.00,7.489732,24.91557,-0.000169,24.021405,-0.0076,1.306
7484.00,7.490660,24.91537,-0.000170,24.022387,-0.0076,1.307
7486.00,7.490603,24.91515,-0.000170,24.022179,-0.0075,1.307
7488.00,7.489602,24.91543,-0.000169,24.022056,-0.0076,1.307
7490.00,7.490281,24.91491,-0.000169,24.022046,-0.0075,1.307
7492.00,7.490351,24.91563,-0.000170,24.021744,-0.0075,1.308
7494.00,7.490624,24.91530,-0.000170,24.021784,-0.0076,1.307
7496.00,7.490593,24.91482,-0.000169,24.021318,-0.0076,1.306
7498.00,7.490041,24.91532,-0.000170,24.022264,-0.0075,1.307
7500.00,7.489928,24.91493,-0.000170,24.021923,-0.0076,1.307
7502.00,7.490072,24.91442,-0.000170,24.022115,-0.0075,1.307
7504.00,7.489278,24.91440,-0.000169,24.022184,-0.0075,1.307
7506.00,7.488366,24.91475,-0.000169,24.021894,-0.0076,1.307
7508.00,7.487830,24.91448,-0.000168,24.021985,-0.0075,1.307
7510.00,7.488207,24.91460,-0.000171,24.022637,-0.0075,1.307
7512.00,7.489305,24.91460,-0.000170,24.021758,-0.0076,1.307
7514.00,7.490513,24.91443,-0.000169,24.020727,-0.0075,1.307
7516.00,7.489716,24.91460,-0.000169,24.022081,-0.0076,1.307
7518.00,7.489461,24.91393,-0.000169,24.022161,-0.0075,1.307
7520.00,7.489615,24.91398,-0.000170,24.022424,-0.0075,1.307
7522.00,7.489770,24.91393,-0.000171,24.022168,-0.0076,1.307
7524.00,7.489503,24.91478,-0.000171,24.021771,-0.0076,1.308
7526.00,7.488887,24.91446,-0.000170,24.022300,-0.0075,1.307
7528.00,7.488769,24.91342,-0.000170,24.022385,-0.0075,1.307
7530.00,7.489376,24.91321,-0.000169,24.022017,-0.0075,1.307
7532.00,7.489425,24.91429,-0.000170,24.022045,-0.0075,1.307
7534.00,7.488911,24.91436,-0.000170,24.021804,-0.0075,1.307
7536.00,7.488680,24.91344,-0.000169,24.021894,-0.0076,1.307
7538.00,7.488886,24.91383,-0.000168,24.021499,-0.0076,1.307
7540.00,7.489551,24.91367,-0.000170,24.021412,-0.0075,1.308
7542.00,7.488812,24.91303,-0.000169,24.022617,-0.0076,1.307
7544.00,7.488434,24.91384,-0.000169,24.022382,-0.0075,1.306
7546.00,7.488372,24.91378,-0.000168,24.021889,-0.0075,1.307
7548.00,7.487863,24.91415,-0.000169,24.021978,-0.0075,1.307
7550.00,7.488166,24.91313,-0.000170,24.022233,-0.0076,1.307
7552.00,7.488560,24.91388,-0.000169,24.022337,-0.0075,1.308
7554.00,7.489191,24.91415,-0.000169,24.021649,-0.0076,1.308
7556.00,7.489540,24.91370,-0.000170,24.022037,-0.0075,1.307
7558.00,7.489215,24.91345,-0.000170,24.020961,-0.0076,1.307
7560.00,7.488797,24.91407,-0.000170,24.021459,-0.0076,1.306
7562.00,7.488876,24.91373,-0.000169,24.022048,-0.0075,1.307
7564.00,7.489207,24.91430,-0.000169,24.022193,-0.0075,1.307
7566.00,7.488365,24.91464,-0.000170,24.022083,-0.0076,1.308
7568.00,7.487620,24.91496,-0.000170,24.021992,-0.0075,1.307
7570.00,7.487401,24.91431,-0.000170,24.022017,-0.0075,1.307
7572.00,7.487988,24.91473,-0.000169,24.021807,-0.0075,1.307
7574.00,7.488475,24.91493,-0.000169,24.022115,-0.0075,1.307
7576.00,7.488837,24.91479,-0.000169,24.021883,-0.0076,1.307
7578.00,7.489199,24.91449,-0.000168,24.022286,-0.0075,1.306
7580.00,7.488445,24.91492,-0.000169,24.021976,-0.0075,1.307
7582.00,7.487168,24.91479,-0.000169,24.022074,-0.0075,1.308
7584.00,7.487288,24.91454,-0.000170,24.021883,-0.0075,1.307
7586.00,7.486867,24.91497,-0.000168,24.021941,-0.0075,1.307
7588.00,7.487022,24.91477,-0.000169,24.021526,-0.0076,1.307
7590.00,7.487722,24.91479,-0.000170,24.022511,-0.0075,1.307
7592.00,7.487576,24.91472,-0.000169,24.021771,-0.0076,1.307
7594.00,7.486887,24.91463,-0.000169,24.021715,-0.0075,1.307
7596.00,7.487000,24.91420,-0.000169,24.022353,-0.0076,1.307
7598.00,7.487150,24.91541,-0.000169,24.022072,-0.0076,1.307
7600.00,7.486595,24.91436,-0.000170,24.021276,-0.0075,1.307
7602.00,7.485356,24.91447,-0.000169,24.021552,-0.0075,1.307
7604.00,7.486181,24.91465,-0.000169,24.021599,-0.0075,1.307
7606.00,7.487077,24.91428,-0.000170,24.021423,-0.0076,1.306
7608.00,7.487071,24.91498,-0.000169,24.022231,-0.0075,1.307
7610.00,7.487314,24.91433,-0.000168,24.022271,-0.0075,1.307
7612.00,7.487731,24.91335,-0.000169,24.022012,-0.0075,1.307
7614.00,7.486974,24.91339,-0.000170,24.022126,-0.0075,1.307
7616.00,7.487428,24.91385,-0.000170,24.022202,-0.0075,1.307
7618.00,7.487852,24.91417,-0.000168,24.022670,-0.0075,1.307
7620.00,7.487569,24.91404,-0.000168,24.022175,-0.0075,1.307
7622.00,7.487507,24.91374,-0.000168,24.022074,-0.0075,1.306
7624.00,7.488228,24.91415,-0.000169,24.022023,-0.0076,1.308
7626.00,7.487953,24.91474,-0.000168,24.022637,-0.0075,1.307
7628.00,7.488072,24.91358,-0.000168,24.022028,-0.0075,1.307
7630.00,7.487611,24.91447,-0.000169,24.022090,-0.0075,1.307
7632.00,7.487206,24.91530,-0.000170,24.022220,-0.0075,1.307
7634.00,7.486690,24.91540,-0.000170,24.021468,-0.0075,1.307
7636.00,7.487196,24.91525,-0.000169,24.022166,-0.0075,1.307
7638.00,7.487017,24.91539,-0.000170,24.021958,-0.0075,1.307
7640.00,7.486554,24.91567,-0.000169,24.021452,-0.0076,1.307
7642.00,7.486602,24.91606,-0.000169,24.022043,-0.0076,1.307
7644.00,7.486871,24.91533,-0.000169,24.022273,-0.0075,1.307
7646.00,7.486339,24.91564,-0.000169,24.021998,-0.0075,1.307
7648.00,7.486246,24.91663,-0.000168,24.022469,-0.0075,1.307
7650.00,7.486763,24.91683,-0.000169,24.021990,-0.0075,1.307
7652.00,7.487069,24.91716,-0.000170,24.022173,-0.0075,1.307
7654.00,7.487323,24.91643,-0.000169,24.022449,-0.0075,1.307
7656.00,7.487385,24.91666,-0.000169,24.021684,-0.0075,1.307
7658.00,7.486916,24.91626,-0.000170,24.022226,-0.0075,1.308
7660.00,7.486708,24.91637,-0.000170,24.022347,-0.0075,1.307
7662.00,7.487512,24.91548,-0.000168,24.022005,-0.0076,1.307
7664.00,7.487661,24.91568,-0.000169,24.021972,-0.0076,1.308
7666.00,7.487069,24.91655,-0.000169,24.021889,-0.0075,1.307
7668.00,7.486648,24.91609,-0.000169,24.021564,-0.0076,1.307
7670.00,7.486713,24.91612,-0.000169,24.021894,-0.0075,1.307
7672.00,7.486814,24.91601,-0.000171,24.021327,-0.0076,1.307
7674.00,7.487048,24.91595,-0.000169,24.022117,-0.0075,1.307
7676.00,7.487607,24.91554,-0.000169,24.022375,-0.0076,1.307
7678.00,7.487802,24.91559,-0.000171,24.021987,-0.0076,1.307
7680.00,7.487559,24.91529,-0.000169,24.022054,-0.0076,1.307
7682.00,7.487095,24.91512,-0.000170,24.021733,-0.0076,1.307
7684.00,7.487478,24.91496,-0.000169,24.022269,-0.0076,1.307
7686.00,7.487103,24.91425,-0.000170,24.022103,-0.0076,1.307
7688.00,7.486047,24.91453,-0.000170,24.022184,-0.0075,1.307
7690.00,7.485819,24.91533,-0.000169,24.022146,-0.0076,1.307
7692.00,7.485997,24.91489,-0.000168,24.022621,-0.0076,1.306
7694.00,7.486989,24.91458,-0.000169,24.022097,-0.0075,1.307
7696.00,7.486241,24.91444,-0.000169,24.022398,-0.0075,1.307
7698.00,7.485839,24.91450,-0.000169,24.021934,-0.0075,1.307
7700.00,7.485561,24.91453,-0.000169,24.021872,-0.0075,1.307
7702.00,7.485279,24.91538,-0.000169,24.021646,-0.0075,1.307
7704.00,7.484764,24.91460,-0.000170,24.021281,-0.0076,1.307
7706.00,7.484742,24.91465,-0.000170,24.021620,-0.0075,1.307
7708.00,7.484765,24.91486,-0.000170,24.021071,-0.0076,1.307
7710.00,7.484812,24.91501,-0.000169,24.021642,-0.0076,1.308
7712.00,7.484293,24.91444,-0.000171,24.021546,-0.0076,1.308
7714.00,7.484030,24.91516,-0.000170,24.021298,-0.0075,1.307
7716.00,7.484779,24.91438,-0.000169,24.021822,-0.0075,1.307
7718.00,7.485418,24.91451,-0.000170,24.021923,-0.0076,1.307
7720.00,7.485598,24.91339,-0.000169,24.022130,-0.0076,1.307
7722.00,7.485499,24.91318,-0.000169,24.021744,-0.0075,1.307
7724.00,7.484987,24.91358,-0.000169,24.022115,-0.0075,1.307
7726.00,7.485298,24.91322,-0.000170,24.021867,-0.0076,1.307
7728.00,7.485308,24.91355,-0.000170,24.021878,-0.0076,1.307
7730.00,7.486413,24.91389,-0.000170,24.022010,-0.0076,1.307
7732.00,7.486917,24.91379,-0.000171,24.021637,-0.0076,1.307
7734.00,7.486326,24.91404,-0.000169,24.022603,-0.0075,1.307
7736.00,7.485801,24.91482,-0.000168,24.021532,-0.0076,1.306
7738.00,7.485325,24.91397,-0.000169,24.021553,-0.0076,1.307
7740.00,7.485282,24.91294,-0.000169,24.021778,-0.0076,1.307
7742.00,7.485626,24.91376,-0.000170,24.022039,-0.0075,1.308
7744.00,7.485232,24.91383,-0.000171,24.022222,-0.0075,1.307
7746.00,7.484662,24.91404,-0.000169,24.022248,-0.0075,1.307
7748.00,7.485456,24.91383,-0.000171,24.021865,-0.0075,1.307
7750.00,7.486013,24.91417,-0.000170,24.021602,-0.0075,1.307
7752.00,7.485967,24.91390,-0.000171,24.021354,-0.0076,1.307
7754.00,7.485825,24.91400,-0.000169,24.022008,-0.0075,1.307
7756.00,7.486234,24.91465,-0.000169,24.022427,-0.0075,1.307
7758.00,7.485444,24.91383,-0.000169,24.022144,-0.0076,1.307
7760.00,7.484809,24.91506,-0.000170,24.022246,-0.0075,1.307
7762.00,7.484992,24.91438,-0.000169,24.021829,-0.0076,1.307
7764.00,7.484125,24.91418,-0.000170,24.021640,-0.0075,1.308
7766.00,7.483364,24.91338,-0.000170,24.021903,-0.0075,1.307
7768.00,7.484824,24.91332,-0.000168,24.021901,-0.0076,1.307
7770.00,7.485655,24.91342,-0.000169,24.022072,-0.0076,1.307
7772.00,7.486545,24.91371,-0.000169,24.022135,-0.0075,1.307
7774.00,7.486150,24.91351,-0.000170,24.021985,-0.0076,1.307
7776.00,7.486038,24.91342,-0.000170,24.021591,-0.0076,1.308
7778.00,7.485517,24.91376,-0.000168,24.021747,-0.0076,1.307
7780.00,7.485809,24.91397,-0.000169,24.022356,-0.0075,1.307
7782.00,7.486485,24.91399,-0.000169,24.021510,-0.0076,1.307
7784.00,7.486632,24.91367,-0.000169,24.022300,-0.0075,1.307
7786.00,7.485023,24.91444,-0.000168,24.021920,-0.0075,1.307
7788.00,7.484098,24.91377,-0.000169,24.021905,-0.0075,1.307
7790.00,7.485217,24.91344,-0.000169,24.022552,-0.0076,1.307
7792.00,7.485334,24.91284,-0.000169,24.022168,-0.0076,1.308
7794.00,7.485033,24.91340,-0.000169,24.022025,-0.0076,1.307
7796.00,7.484511,24.91433,-0.000169,24.022387,-0.0076,1.307
7798.00,7.484287,24.91451,-0.000169,24.021626,-0.0076,1.307
7800.00,7.484087,24.91385,-0.000170,24.021640,-0.0076,1.307
7802.00,7.484537,24.91378,-0.000169,24.022570,-0.0075,1.307
7804.00,7.484790,24.91388,-0.000169,24.021347,-0.0076,1.307
@13,12.0000,24.0
7806.00,7.484008,24.91438,-0.000169,24.021407,-0.0075,1.307
7808.00,7.475603,24.91452,-0.000169,24.021760,-0.0076,1.307
7810.00,7.461682,24.91418,-0.000169,24.021992,-0.0076,1.306
7812.00,7.449228,24.91491,-0.000168,24.022048,-0.0075,1.306
7814.00,7.437979,24.91488,-0.000169,24.021289,-0.0075,1.306
7816.00,7.429712,24.91483,-0.000168,24.022101,-0.0075,1.307
7818.00,7.424812,24.91451,-0.000170,24.022324,-0.0075,1.308
7820.00,7.421693,24.91366,-0.000170,24.022733,-0.0076,1.307
7822.00,7.419308,24.91398,-0.000170,24.021724,-0.0075,1.308
7824.00,7.417671,24.91515,-0.000169,24.022088,-0.0075,1.308
7826.00,7.415100,24.91465,-0.000172,24.022645,-0.0075,1.309
7828.00,7.412949,24.91485,-0.000171,24.022143,-0.0076,1.308
7830.00,7.411837,24.91475,-0.000171,24.021252,-0.0075,1.308
7832.00,7.419558,24.91489,-0.000170,24.022367,-0.0075,1.309
7834.00,7.432267,24.91538,-0.000172,24.021969,-0.0075,1.309
7836.00,7.444668,24.91543,-0.000172,24.021764,-0.0076,1.310
7838.00,7.454583,24.91458,-0.000171,24.021746,-0.0076,1.309
7840.00,7.460911,24.91493,-0.000171,24.021711,-0.0075,1.307
7842.00,7.464757,24.91514,-0.000169,24.021878,-0.0075,1.307
7844.00,7.466818,24.91563,-0.000169,24.021523,-0.0075,1.308
7846.00,7.467710,24.91533,-0.000169,24.021878,-0.0076,1.308
7848.00,7.469047,24.91500,-0.000170,24.021512,-0.0076,1.307
7850.00,7.470221,24.91563,-0.000169,24.021078,-0.0075,1.307
7852.00,7.471079,24.91505,-0.000169,24.021611,-0.0075,1.307
7854.00,7.471951,24.91533,-0.000170,24.021969,-0.0076,1.308
7856.00,7.472101,24.91522,-0.000170,24.021813,-0.0075,1.307
7858.00,7.473124,24.91562,-0.000170,24.021368,-0.0075,1.307
7860.00,7.473824,24.91577,-0.000169,24.021175,-0.0075,1.307
7862.00,7.474734,24.91521,-0.000169,24.021862,-0.0076,1.307
7864.00,7.475950,24.91540,-0.000171,24.022291,-0.0076,1.307
7866.00,7.477286,24.91608,-0.000170,24.022184,-0.0075,1.307
7868.00,7.479194,24.91500,-0.000171,24.021575,-0.0075,1.308
7870.00,7.480226,24.91510,-0.000169,24.021466,-0.0075,1.307
7872.00,7.481753,24.91546,-0.000169,24.022132,-0.0075,1.307
7874.00,7.483241,24.91460,-0.000170,24.021243,-0.0075,1.307
7876.00,7.484351,24.91387,-0.000169,24.021903,-0.0076,1.307
7878.00,7.486133,24.91490,-0.000170,24.021767,-0.0075,1.308
7880.00,7.487388,24.91525,-0.000170,24.022491,-0.0075,1.308
7882.00,7.488912,24.91522,-0.000170,24.022110,-0.0076,1.307
7884.00,7.490061,24.91595,-0.000169,24.021521,-0.0075,1.307
7886.00,7.491015,24.91658,-0.000169,24.021321,-0.0075,1.307
7888.00,7.491433,24.91621,-0.000170,24.021905,-0.0076,1.307
7890.00,7.491202,24.91592,-0.000170,24.022101,-0.0075,1.308
7892.00,7.491520,24.91517,-0.000170,24.021852,-0.0076,1.308
7894.00,7.491539,24.91529,-0.000169,24.021956,-0.0075,1.307
7896.00,7.491914,24.91579,-0.000169,24.021575,-0.0075,1.307
7898.00,7.491389,24.91496,-0.000171,24.020917,-0.0076,1.308
7900.00,7.490611,24.91565,-0.000171,24.021098,-0.0076,1.307
7902.00,7.490539,24.91423,-0.000171,24.021637,-0.0076,1.307
7904.00,7.490178,24.91483,-0.000170,24.021537,-0.0075,1.308
7906.00,7.489767,24.91424,-0.000170,24.021481,-0.0075,1.308
7908.00,7.489628,24.91424,-0.000170,24.021446,-0.0075,1.307
7910.00,7.488866,24.91435,-0.000169,24.021552,-0.0076,1.307
7912.00,7.489125,24.91376,-0.000170,24.021771,-0.0076,1.307
7914.00,7.488261,24.91374,-0.000170,24.021026,-0.0075,1.308
7916.00,7.486781,24.91370,-0.000170,24.021653,-0.0076,1.307
7918.00,7.485863,24.91445,-0.000170,24.021289,-0.0076,1.307
7920.00,7.484600,24.91479,-0.000169,24.021481,-0.0076,1.307
7922.00,7.484671,24.91412,-0.000169,24.020953,-0.0075,1.307
7924.00,7.485099,24.91373,-0.000170,24.021495,-0.0075,1.308
7926.00,7.484525,24.91433,-0.000170,24.021620,-0.0075,1.307
7928.00,7.483590,24.91419,-0.000169,24.021446,-0.0075,1.307
7930.00,7.482753,24.91506,-0.000170,24.021762,-0.0076,1.307
7932.00,7.482786,24.91459,-0.000170,24.022088,-0.0076,1.307
7934.00,7.482696,24.91428,-0.000169,24.021947,-0.0075,1.307
7936.00,7.482410,24.91404,-0.000170,24.021521,-0.0076,1.307
7938.00,7.482544,24.91367,-0.000169,24.021793,-0.0075,1.307
7940.00,7.482021,24.91425,-0.000169,24.021443,-0.0075,1.307
7942.00,7.482244,24.91435,-0.000169,24.021880,-0.0076,1.307
7944.00,7.482358,24.91407,-0.000169,24.021296,-0.0076,1.307
7946.00,7.481484,24.91409,-0.000171,24.022202,-0.0076,1.308
7948.00,7.481654,24.91411,-0.000171,24.021455,-0.0076,1.307
7950.00,7.480926,24.91433,-0.000170,24.021514,-0.0076,1.307
7952.00,7.481218,24.91470,-0.000169,24.021048,-0.0076,1.307
7954.00,7.481299,24.91357,-0.000170,24.021494,-0.0075,1.307
7956.00,7.480649,24.91437,-0.000170,24.022139,-0.0076,1.307
7958.00,7.481450,24.91457,-0.000170,24.021557,-0.0076,1.307
7960.00,7.482139,24.91423,-0.000170,24.021022,-0.0076,1.307
7962.00,7.482627,24.91455,-0.000169,24.021329,-0.0076,1.307
7964.00,7.483159,24.91447,-0.000170,24.021249,-0.0076,1.308
7966.00,7.482380,24.91464,-0.000169,24.021499,-0.0075,1.308
7968.00,7.481173,24.91500,-0.000169,24.022081,-0.0075,1.308
7970.00,7.481335,24.91529,-0.000169,24.021789,-0.0076,1.307
7972.00,7.481595,24.91581,-0.000169,24.022385,-0.0076,1.307
7974.00,7.481927,24.91523,-0.000169,24.021455,-0.0076,1.307
7976.00,7.481959,24.91511,-0.000169,24.021729,-0.0075,1.307
7978.00,7.481938,24.91543,-0.000170,24.021461,-0.0075,1.307
7980.00,7.481699,24.91504,-0.000170,24.021727,-0.0075,1.307
7982.00,7.480889,24.91481,-0.000170,24.021731,-0.0076,1.307
7984.00,7.481213,24.91514,-0.000169,24.021579,-0.0076,1.308
7986.00,7.481032,24.91527,-0.000169,24.022529,-0.0075,1.308
7988.00,7.480656,24.91565,-0.000170,24.021789,-0.0075,1.307
7990.00,7.481291,24.91502,-0.000170,24.021528,-0.0075,1.308
7992.00,7.481190,24.91542,-0.000170,24.021746,-0.0075,1.308
7994.00,7.480612,24.91588,-0.000170,24.021164,-0.0076,1.307
7996.00,7.480262,24.91575,-0.000171,24.021287,-0.0076,1.308
7998.00,7.480852,24.91565,-0.000170,24.021762,-0.0075,1.307
8000.00,7.481913,24.91629,-0.000169,24.021847,-0.0075,1.307
8002.00,7.482016,24.91528,-0.000169,24.021709,-0.0075,1.307
8004.00,7.481539,24.91570,-0.000169,24.022007,-0.0076,1.307
8006.00,7.482089,24.91644,-0.000170,24.021911,-0.0075,1.308
8008.00,7.481773,24.91543,-0.000170,24.021952,-0.0075,1.307
8010.00,7.481630,24.91567,-0.000169,24.021954,-0.0075,1.307
8012.00,7.481009,24.91493,-0.000169,24.021914,-0.0075,1.307
8014.00,7.480704,24.91471,-0.000170,24.021425,-0.0076,1.307
8016.00,7.480605,24.91539,-0.000170,24.021780,-0.0075,1.307
8018.00,7.481013,24.91561,-0.000169,24.021673,-0.0076,1.307
8020.00,7.480748,24.91552,-0.000168,24.022150,-0.0076,1.307
8022.00,7.480489,24.91556,-0.000169,24.021577,-0.0076,1.307
8024.00,7.480046,24.91587,-0.000170,24.021825,-0.0076,1.308
8026.00,7.479726,24.91533,-0.000170,24.021423,-0.0075,1.307
8028.00,7.479254,24.91557,-0.000170,24.021423,-0.0075,1.307
8030.00,7.479557,24.91526,-0.000170,24.021992,-0.0075,1.307
8032.00,7.479788,24.91531,-0.000169,24.021303,-0.0076,1.307
8034.00,7.479558,24.91432,-0.000169,24.021952,-0.0076,1.307
8036.00,7.479564,24.91492,-0.000170,24.021923,-0.0076,1.307
8038.00,7.479575,24.91416,-0.000169,24.021481,-0.0076,1.307
8040.00,7.479628,24.91403,-0.000170,24.021981,-0.0076,1.307
8042.00,7.480495,24.91452,-0.000170,24.022032,-0.0075,1.308
8044.00,7.480340,24.91489,-0.000170,24.022048,-0.0076,1.308
8046.00,7.479488,24.91500,-0.000169,24.022036,-0.0076,1.307
8048.00,7.479441,24.91493,-0.000170,24.021492,-0.0076,1.307
8050.00,7.478935,24.91511,-0.000169,24.021646,-0.0075,1.307
8052.00,7.479328,24.91508,-0.000170,24.021483,-0.0076,1.307
8054.00,7.479613,24.91431,-0.000170,24.021307,-0.0076,1.308
8056.00,7.479842,24.91418,-0.000170,24.021880,-0.0076,1.307
8058.00,7.480380,24.91471,-0.000169,24.021851,-0.0076,1.308
8060.00,7.480126,24.91458,-0.000170,24.022099,-0.0076,1.307
8062.00,7.479791,24.91475,-0.000169,24.022037,-0.0076,1.307
8064.00,7.480156,24.91431,-0.000169,24.021655,-0.0075,1.307
8066.00,7.480027,24.91431,-0.000169,24.021802,-0.0075,1.308
8068.00,7.480241,24.91477,-0.000170,24.021856,-0.0076,1.307
8070.00,7.480385,24.91521,-0.000170,24.021544,-0.0076,1.307
8072.00,7.479654,24.91434,-0.000170,24.021992,-0.0075,1.308
8074.00,7.479780,24.91365,-0.000169,24.021180,-0.0076,1.307
8076.00,7.480098,24.91421,-0.000171,24.022197,-0.0076,1.308
8078.00,7.480017,24.91463,-0.000171,24.021836,-0.0076,1.308
8080.00,7.479893,24.91428,-0.000170,24.021095,-0.0076,1.307
8082.00,7.479702,24.91410,-0.000171,24.021425,-0.0076,1.307
8084.00,7.479342,24.91491,-0.000170,24.021310,-0.0076,1.307
8086.00,7.478738,24.91515,-0.000170,24.021477,-0.0076,1.308
8088.00,7.478861,24.91508,-0.000170,24.021441,-0.0076,1.307
8090.00,7.479245,24.91509,-0.000171,24.021834,-0.0076,1.307
8092.00,7.478528,24.91508,-0.000170,24.022079,-0.0076,1.308
8094.00,7.478143,24.91443,-0.000171,24.021775,-0.0076,1.307
8096.00,7.478120,24.91496,-0.000169,24.022429,-0.0076,1.307
8098.00,7.478469,24.91394,-0.000171,24.021892,-0.0076,1.308
8100.00,7.479781,24.91463,-0.000171,24.021236,-0.0075,1.307
8102.00,7.479346,24.91485,-0.000169,24.021640,-0.0075,1.307
8104.00,7.478968,24.91425,-0.000170,24.021793,-0.0076,1.307
8106.00,7.479093,24.91414,-0.000171,24.021414,-0.0076,1.307
8108.00,7.479452,24.91419,-0.000168,24.021874,-0.0076,1.307
8110.00,7.478457,24.91403,-0.000169,24.022124,-0.0076,1.308
8112.00,7.478764,24.91405,-0.000171,24.021343,-0.0076,1.307
8114.00,7.479496,24.91490,-0.000169,24.021392,-0.0075,1.307
8116.00,7.479599,24.91504,-0.000170,24.020984,-0.0076,1.308
8118.00,7.479536,24.91488,-0.000170,24.021401,-0.0076,1.308
8120.00,7.479836,24.91467,-0.000170,24.021769,-0.0076,1.307
8122.00,7.479906,24.91472,-0.000169,24.021909,-0.0076,1.307
8124.00,7.479070,24.91516,-0.000170,24.021883,-0.0076,1.307
8126.00,7.478310,24.91517,-0.000171,24.021562,-0.0075,1.307
8128.00,7.478197,24.91510,-0.000170,24.022204,-0.0075,1.307
8130.00,7.478410,24.91581,-0.000171,24.022643,-0.0076,1.308
8132.00,7.478506,24.91636,-0.000170,24.021838,-0.0076,1.308
8134.00,7.478618,24.91570,-0.000170,24.021524,-0.0075,1.307
8136.00,7.478324,24.91634,-0.000170,24.021541,-0.0076,1.307
8138.00,7.478468,24.91579,-0.000171,24.021414,-0.0075,1.307
8140.00,7.478932,24.91497,-0.000170,24.021999,-0.0075,1.307
8142.00,7.479009,24.91624,-0.000170,24.022291,-0.0075,1.308
8144.00,7.479182,24.91624,-0.000170,24.022230,-0.0075,1.307
8146.00,7.478841,24.91527,-0.000170,24.021753,-0.0075,1.307
8148.00,7.479002,24.91516,-0.000170,24.021938,-0.0076,1.307
8150.00,7.479242,24.91517,-0.000170,24.021776,-0.0076,1.307
8152.00,7.479864,24.91531,-0.000169,24.021682,-0.0076,1.308
8154.00,7.479072,24.91486,-0.000170,24.022210,-0.0075,1.307
8156.00,7.478939,24.91519,-0.000170,24.021590,-0.0075,1.308
8158.00,7.478975,24.91517,-0.000170,24.021760,-0.0075,1.308
8160.00,7.478810,24.91492,-0.000171,24.022262,-0.0076,1.308
8162.00,7.479201,24.91560,-0.000171,24.021802,-0.0076,1.308
8164.00,7.478850,24.91468,-0.000171,24.021446,-0.0076,1.307
8166.00,7.478845,24.91374,-0.000171,24.021443,-0.0075,1.307
8168.00,7.478591,24.91485,-0.000170,24.021372,-0.0076,1.307
8170.00,7.478281,24.91490,-0.000170,24.022104,-0.0076,1.307
8172.00,7.478340,24.91464,-0.000170,24.022045,-0.0076,1.308
8174.00,7.479333,24.91441,-0.000171,24.021711,-0.0075,1.308
8176.00,7.479491,24.91565,-0.000170,24.021814,-0.0076,1.307
8178.00,7.478563,24.91529,-0.000170,24.022001,-0.0076,1.307
8180.00,7.478912,24.91493,-0.000170,24.021749,-0.0075,1.307
8182.00,7.479362,24.91476,-0.000170,24.021718,-0.0075,1.308
8184.00,7.478796,24.91504,-0.000170,24.021867,-0.0076,1.307
8186.00,7.478186,24.91471,-0.000168,24.021878,-0.0075,1.307
8188.00,7.478333,24.91533,-0.000169,24.021397,-0.0075,1.307
8190.00,7.477944,24.91468,-0.000169,24.021238,-0.0075,1.308
8192.00,7.477208,24.91485,-0.000169,24.021949,-0.0075,1.308
8194.00,7.478445,24.91510,-0.000169,24.022414,-0.0075,1.307
8196.00,7.478762,24.91469,-0.000170,24.021383,-0.0076,1.308
8198.00,7.478932,24.91510,-0.000171,24.022153,-0.0075,1.308
8200.00,7.479306,24.91499,-0.000171,24.021577,-0.0075,1.307
8202.00,7.479395,24.91545,-0.000170,24.022090,-0.0075,1.307
8204.00,7.478105,24.91518,-0.000170,24.021688,-0.0075,1.308
8206.00,7.477958,24.91474,-0.000169,24.021443,-0.0076,1.307
8208.00,7.478149,24.91515,-0.000170,24.022153,-0.0075,1.307
8210.00,7.477559,24.91454,-0.000171,24.021122,-0.0076,1.307
8212.00,7.477912,24.91438,-0.000170,24.021731,-0.0076,1.307
8214.00,7.477930,24.91512,-0.000170,24.022072,-0.0076,1.307
8216.00,7.477381,24.91553,-0.000170,24.021742,-0.0075,1.308
8218.00,7.476501,24.91585,-0.000170,24.021394,-0.0076,1.308
8220.00,7.477270,24.91508,-0.000169,24.021211,-0.0076,1.307
8222.00,7.477473,24.91489,-0.000169,24.022066,-0.0075,1.307
8224.00,7.477782,24.91507,-0.000170,24.021678,-0.0076,1.307
8226.00,7.478565,24.91524,-0.000170,24.022068,-0.0075,1.308
8228.00,7.478002,24.91549,-0.000171,24.020899,-0.0076,1.307
8230.00,7.477778,24.91585,-0.000171,24.022104,-0.0075,1.307
8232.00,7.476923,24.91610,-0.000170,24.021254,-0.0075,1.308
8234.00,7.476448,24.91678,-0.000171,24.021015,-0.0076,1.307
8236.00,7.476863,24.91557,-0.000169,24.021735,-0.0076,1.307
8238.00,7.477678,24.91569,-0.000169,24.021310,-0.0076,1.308
8240.00,7.478004,24.91545,-0.000170,24.021320,-0.0076,1.308
8242.00,7.478648,24.91512,-0.000170,24.022233,-0.0075,1.307
8244.00,7.478414,24.91453,-0.000170,24.021921,-0.0076,1.307
8246.00,7.478475,24.91483,-0.000169,24.021793,-0.0076,1.308
8248.00,7.478219,24.91577,-0.000169,24.022249,-0.0075,1.308
8250.00,7.478351,24.91563,-0.000171,24.022427,-0.0075,1.307
8252.00,7.479278,24.91501,-0.000170,24.021845,-0.0076,1.307
8254.00,7.478338,24.91494,-0.000170,24.021561,-0.0075,1.307
8256.00,7.478274,24.91482,-0.000169,24.022447,-0.0076,1.307
8258.00,7.478399,24.91576,-0.000170,24.022103,-0.0076,1.308
8260.00,7.478181,24.91561,-0.000171,24.021361,-0.0076,1.307
8262.00,7.477867,24.91529,-0.000171,24.021345,-0.0075,1.307
8264.00,7.477891,24.91588,-0.000169,24.021062,-0.0076,1.307
8266.00,7.477803,24.91610,-0.000171,24.021874,-0.0076,1.308
8268.00,7.477195,24.91630,-0.000170,24.022130,-0.0076,1.308
8270.00,7.477516,24.91582,-0.000169,24.021862,-0.0075,1.308
8272.00,7.477380,24.91533,-0.000169,24.021867,-0.0075,1.307
8274.00,7.477963,24.91597,-0.000170,24.022012,-0.0076,1.307
8276.00,7.477165,24.91579,-0.000170,24.021854,-0.0075,1.308
8278.00,7.476957,24.91632,-0.000170,24.021381,-0.0076,1.307
8280.00,7.477344,24.91600,-0.000171,24.021499,-0.0076,1.308
8282.00,7.478042,24.91565,-0.000171,24.022424,-0.0075,1.307
8284.00,7.478263,24.91606,-0.000170,24.021941,-0.0076,1.307
8286.00,7.477984,24.91521,-0.000169,24.021508,-0.0076,1.307
8288.00,7.477136,24.91637,-0.000170,24.022030,-0.0075,1.307
8290.00,7.477319,24.91644,-0.000170,24.021749,-0.0075,1.307
8292.00,7.477155,24.91650,-0.000170,24.021916,-0.0075,1.308
8294.00,7.476690,24.91654,-0.000172,24.021659,-0.0076,1.308
8296.00,7.476833,24.91644,-0.000170,24.021700,-0.0075,1.308
8298.00,7.476845,24.91595,-0.000170,24.021394,-0.0076,1.307
8300.00,7.476542,24.91636,-0.000169,24.021446,-0.0076,1.307
8302.00,7.476569,24.91708,-0.000170,24.021486,-0.0076,1.308
8304.00,7.476824,24.91643,-0.000171,24.021593,-0.0075,1.308
8306.00,7.477004,24.91691,-0.000171,24.021992,-0.0076,1.308
8308.00,7.476990,24.91730,-0.000170,24.021622,-0.0076,1.307
8310.00,7.476974,24.91569,-0.000170,24.022275,-0.0076,1.307
8312.00,7.477250,24.91578,-0.000170,24.022220,-0.0076,1.307
8314.00,7.476983,24.91552,-0.000170,24.022097,-0.0076,1.308
8316.00,7.476897,24.91555,-0.000170,24.021673,-0.0076,1.308
8318.00,7.476535,24.91665,-0.000171,24.021854,-0.0075,1.308
8320.00,7.476641,24.91691,-0.000170,24.021811,-0.0076,1.308
8322.00,7.476490,24.91627,-0.000170,24.021628,-0.0076,1.307
8324.00,7.477318,24.91540,-0.000170,24.021793,-0.0076,1.307
8326.00,7.476524,24.91531,-0.000171,24.021798,-0.0076,1.307
8328.00,7.475830,24.91532,-0.000169,24.021771,-0.0075,1.307
8330.00,7.475932,24.91533,-0.000169,24.020859,-0.0075,1.308
8332.00,7.476380,24.91559,-0.000169,24.021697,-0.0076,1.308
8334.00,7.476931,24.91540,-0.000170,24.022173,-0.0076,1.308
8336.00,7.478094,24.91566,-0.000170,24.022092,-0.0075,1.307
8338.00,7.477382,24.91521,-0.000170,24.021947,-0.0075,1.307
8340.00,7.476992,24.91561,-0.000169,24.022293,-0.0075,1.307
8342.00,7.476145,24.91555,-0.000170,24.021678,-0.0075,1.308
8344.00,7.476491,24.91473,-0.000171,24.022335,-0.0075,1.307
8346.00,7.477162,24.91568,-0.000169,24.021746,-0.0075,1.308
8348.00,7.476452,24.91510,-0.000169,24.021646,-0.0076,1.308
8350.00,7.476987,24.91505,-0.000171,24.022092,-0.0075,1.307
8352.00,7.477666,24.91471,-0.000172,24.021557,-0.0075,1.307
8354.00,7.477570,24.91489,-0.000171,24.021492,-0.0076,1.307
8356.00,7.477621,24.91494,-0.000170,24.021649,-0.0076,1.307
8358.00,7.477455,24.91538,-0.000170,24.021671,-0.0075,1.308
8360.00,7.477569,24.91512,-0.000169,24.022210,-0.0075,1.308
8362.00,7.477271,24.91622,-0.000169,24.022527,-0.0075,1.308
8364.00,7.476663,24.91620,-0.000171,24.021666,-0.0075,1.308
8366.00,7.477048,24.91561,-0.000171,24.021961,-0.0076,1.308
8368.00,7.477146,24.91596,-0.000171,24.021947,-0.0076,1.308
8370.00,7.476765,24.91629,-0.000171,24.021477,-0.0076,1.307
8372.00,7.477350,24.91624,-0.000170,24.021310,-0.0076,1.308
8374.00,7.476636,24.91573,-0.000170,24.022092,-0.0076,1.308
8376.00,7.475957,24.91577,-0.000170,24.022278,-0.0075,1.308
8378.00,7.475879,24.91607,-0.000170,24.021289,-0.0076,1.307
8380.00,7.475714,24.91600,-0.000170,24.022041,-0.0075,1.308
8382.00,7.475674,24.91545,-0.000171,24.022164,-0.0076,1.308
8384.00,7.475783,24.91633,-0.000170,24.021004,-0.0076,1.307
8386.00,7.475944,24.91685,-0.000170,24.021336,-0.0076,1.308
8388.00,7.476404,24.91690,-0.000169,24.021999,-0.0075,1.308
8390.00,7.476594,24.91724,-0.000170,24.021280,-0.0075,1.308
8392.00,7.476391,24.91773,-0.000170,24.021508,-0.0075,1.307
8394.00,7.476250,24.91717,-0.000170,24.022251,-0.0076,1.307
8396.00,7.476265,24.91685,-0.000169,24.022228,-0.0075,1.308
8398.00,7.475837,24.91677,-0.000170,24.021793,-0.0075,1.308
8400.00,7.475926,24.91700,-0.000170,24.021037,-0.0076,1.308
8402.00,7.476263,24.91685,-0.000171,24.021407,-0.0076,1.308
8404.00,7.476770,24.91648,-0.000171,24.021956,-0.0076,1.308
@14,12.0000,24.0
8406.00,7.476135,24.91630,-0.000169,24.022086,-0.0076,1.307
8408.00,7.468482,24.91727,-0.000169,24.021387,-0.0075,1.307
8410.00,7.455339,24.91677,-0.000169,24.021838,-0.0076,1.306
8412.00,7.441368,24.91660,-0.000168,24.022195,-0.0076,1.307
8414.00,7.429230,24.91702,-0.000170,24.021231,-0.0076,1.307
8416.00,7.421615,24.91670,-0.000170,24.021693,-0.0076,1.308
8418.00,7.417110,24.91637,-0.000170,24.021940,-0.0076,1.308
8420.00,7.413837,24.91726,-0.000170,24.021167,-0.0075,1.308
8422.00,7.411290,24.91735,-0.000170,24.021602,-0.0076,1.308
8424.00,7.409629,24.91671,-0.000170,24.021408,-0.0076,1.309
8426.00,7.407904,24.91747,-0.000171,24.021736,-0.0076,1.309
8428.00,7.405872,24.91678,-0.000171,24.021907,-0.0076,1.309
8430.00,7.404505,24.91617,-0.000171,24.021796,-0.0076,1.309
8432.00,7.410010,24.91739,-0.000170,24.021240,-0.0075,1.309
8434.00,7.422042,24.91742,-0.000172,24.022050,-0.0076,1.310
8436.00,7.434814,24.91697,-0.000171,24.022148,-0.0076,1.310
8438.00,7.446406,24.91739,-0.000170,24.021566,-0.0075,1.309
8440.00,7.453217,24.91752,-0.000171,24.021651,-0.0076,1.309
8442.00,7.457598,24.91787,-0.000170,24.021680,-0.0076,1.309
8444.00,7.460525,24.91689,-0.000169,24.021597,-0.0075,1.308
8446.00,7.463489,24.91690,-0.000170,24.021378,-0.0075,1.308
8448.00,7.465180,24.91747,-0.000170,24.021617,-0.0076,1.307
8450.00,7.465735,24.91748,-0.000168,24.021376,-0.0076,1.308
8452.00,7.466677,24.91673,-0.000169,24.021704,-0.0075,1.308
8454.00,7.468072,24.91687,-0.000169,24.021702,-0.0075,1.308
8456.00,7.470003,24.91644,-0.000170,24.021747,-0.0076,1.308
8458.00,7.469631,24.91706,-0.000168,24.021804,-0.0076,1.308
8460.00,7.469656,24.91748,-0.000168,24.021742,-0.0076,1.308
8462.00,7.471214,24.91762,-0.000170,24.021508,-0.0075,1.308
8464.00,7.472061,24.91746,-0.000171,24.021548,-0.0075,1.308
8466.00,7.473678,24.91758,-0.000170,24.021651,-0.0076,1.308
8468.00,7.475760,24.91722,-0.000170,24.022284,-0.0075,1.308
8470.00,7.477499,24.91806,-0.000170,24.021682,-0.0076,1.308
8472.00,7.478167,24.91759,-0.000170,24.021185,-0.0075,1.308
8474.00,7.479560,24.91682,-0.000169,24.021921,-0.0076,1.308
8476.00,7.480954,24.91729,-0.000169,24.022007,-0.0076,1.308
8478.00,7.483122,24.91655,-0.000169,24.021845,-0.0075,1.308
8480.00,7.484309,24.91677,-0.000169,24.021595,-0.0076,1.308
8482.00,7.485854,24.91630,-0.000170,24.021876,-0.0075,1.308
8484.00,7.486735,24.91622,-0.000170,24.021715,-0.0075,1.308
8486.00,7.488291,24.91636,-0.000170,24.022291,-0.0076,1.308
8488.00,7.489054,24.91623,-0.000170,24.022550,-0.0075,1.308
8490.00,7.490011,24.91651,-0.000170,24.021475,-0.0075,1.308
8492.00,7.490102,24.91706,-0.000170,24.022195,-0.0075,1.308
8494.00,7.489513,24.91714,-0.000169,24.022559,-0.0075,1.308
8496.00,7.489910,24.91735,-0.000169,24.021940,-0.0075,1.308
8498.00,7.489578,24.91685,-0.000169,24.021657,-0.0075,1.307
8500.00,7.488726,24.91686,-0.000170,24.021778,-0.0076,1.307
8502.00,7.488291,24.91720,-0.000169,24.021416,-0.0075,1.308
8504.00,7.488305,24.91684,-0.000169,24.021408,-0.0076,1.308
8506.00,7.487719,24.91730,-0.000169,24.021595,-0.0076,1.308
8508.00,7.487261,24.91676,-0.000170,24.021597,-0.0075,1.308
8510.00,7.486727,24.91703,-0.000170,24.022124,-0.0075,1.308
8512.00,7.485690,24.91639,-0.000169,24.021758,-0.0076,1.308
8514.00,7.485601,24.91593,-0.000169,24.022114,-0.0075,1.307
8516.00,7.485499,24.91651,-0.000169,24.021363,-0.0076,1.308
8518.00,7.484544,24.91680,-0.000169,24.021037,-0.0076,1.309
8520.00,7.483260,24.91622,-0.000168,24.021726,-0.0076,1.308
8522.00,7.482106,24.91725,-0.000169,24.022414,-0.0075,1.308
8524.00,7.481017,24.91706,-0.000169,24.021717,-0.0075,1.308
8526.00,7.480721,24.91643,-0.000170,24.021457,-0.0076,1.308
8528.00,7.480332,24.91670,-0.000169,24.021918,-0.0075,1.308
8530.00,7.480024,24.91644,-0.000170,24.022081,-0.0076,1.308
8532.00,7.479742,24.91619,-0.000169,24.022298,-0.0076,1.308
8534.00,7.479745,24.91613,-0.000169,24.022059,-0.0075,1.307
8536.00,7.480230,24.91649,-0.000169,24.021330,-0.0076,1.307
8538.00,7.479751,24.91657,-0.000170,24.021405,-0.0076,1.307
8540.00,7.479772,24.91745,-0.000169,24.022411,-0.0076,1.308
8542.00,7.479056,24.91675,-0.000169,24.021798,-0.0075,1.308
8544.00,7.478888,24.91723,-0.000170,24.021510,-0.0076,1.308
8546.00,7.479402,24.91799,-0.000169,24.021892,-0.0076,1.308
8548.00,7.479427,24.91661,-0.000170,24.022043,-0.0076,1.308
8550.00,7.479441,24.91664,-0.000170,24.021526,-0.0076,1.308
8552.00,7.479097,24.91700,-0.000169,24.021535,-0.0076,1.307
8554.00,7.479356,24.91779,-0.000170,24.022380,-0.0076,1.307
8556.00,7.478085,24.91681,-0.000169,24.021267,-0.0076,1.308
8558.00,7.478284,24.91653,-0.000170,24.021631,-0.0075,1.308
8560.00,7.478356,24.91732,-0.000170,24.022079,-0.0075,1.308
8562.00,7.478913,24.91788,-0.000170,24.021517,-0.0075,1.308
8564.00,7.478337,24.91794,-0.000170,24.021628,-0.0076,1.308
8566.00,7.477631,24.91723,-0.000170,24.021510,-0.0076,1.308
8568.00,7.477663,24.91653,-0.000169,24.021285,-0.0076,1.308
8570.00,7.478555,24.91664,-0.000171,24.021557,-0.0076,1.309
8572.00,7.479312,24.91703,-0.000169,24.021325,-0.0075,1.308
8574.00,7.478934,24.91661,-0.000170,24.021782,-0.0076,1.307
8576.00,7.478758,24.91632,-0.000171,24.021312,-0.0076,1.308
8578.00,7.478911,24.91627,-0.000172,24.021042,-0.0076,1.308
8580.00,7.479646,24.91683,-0.000170,24.022199,-0.0075,1.308
8582.00,7.479202,24.91795,-0.000170,24.021733,-0.0075,1.308
8584.00,7.479160,24.91791,-0.000172,24.021642,-0.0076,1.308
8586.00,7.480171,24.91711,-0.000171,24.021323,-0.0076,1.308
8588.00,7.479744,24.91665,-0.000170,24.021240,-0.0076,1.308
8590.00,7.479770,24.91716,-0.000170,24.021508,-0.0076,1.308
8592.00,7.478705,24.91710,-0.000171,24.021827,-0.0076,1.308
8594.00,7.477737,24.91601,-0.000170,24.021631,-0.0075,1.307
8596.00,7.478533,24.91657,-0.000170,24.021833,-0.0076,1.308
8598.00,7.478901,24.91617,-0.000170,24.022114,-0.0076,1.307
8600.00,7.479102,24.91644,-0.000170,24.021581,-0.0076,1.308
8602.00,7.478580,24.91678,-0.000170,24.021591,-0.0075,1.308
8604.00,7.478751,24.91724,-0.000169,24.021620,-0.0075,1.308
8606.00,7.479148,24.91794,-0.000169,24.022090,-0.0075,1.307
8608.00,7.478212,24.91797,-0.000169,24.021758,-0.0076,1.308
8610.00,7.477622,24.91789,-0.000169,24.021842,-0.0076,1.308
8612.00,7.477881,24.91742,-0.000170,24.022420,-0.0075,1.308
8614.00,7.478479,24.91718,-0.000169,24.021996,-0.0075,1.307
8616.00,7.477981,24.91592,-0.000169,24.021678,-0.0075,1.307
8618.00,7.477762,24.91713,-0.000169,24.021784,-0.0075,1.308
8620.00,7.477853,24.91701,-0.000170,24.021557,-0.0075,1.308
8622.00,7.477357,24.91736,-0.000169,24.021706,-0.0075,1.308
8624.00,7.477110,24.91771,-0.000170,24.021523,-0.0076,1.307
8626.00,7.476647,24.91754,-0.000171,24.022170,-0.0075,1.308
8628.00,7.477081,24.91743,-0.000170,24.022112,-0.0076,1.307
8630.00,7.477213,24.91753,-0.000170,24.021872,-0.0076,1.308
8632.00,7.478222,24.91728,-0.000171,24.021782,-0.0076,1.308
8634.00,7.477522,24.91691,-0.000169,24.022094,-0.0076,1.308
8636.00,7.477592,24.91778,-0.000170,24.021720,-0.0075,1.308
8638.00,7.477792,24.91716,-0.000171,24.021039,-0.0075,1.308
8640.00,7.477288,24.91722,-0.000170,24.021419,-0.0076,1.308
8642.00,7.477103,24.91731,-0.000170,24.021243,-0.0075,1.308
8644.00,7.477603,24.91765,-0.000170,24.022166,-0.0075,1.308
8646.00,7.477230,24.91743,-0.000170,24.021916,-0.0075,1.308
8648.00,7.476424,24.91689,-0.000170,24.021956,-0.0076,1.307
8650.00,7.476295,24.91684,-0.000170,24.022088,-0.0076,1.307
8652.00,7.477055,24.91718,-0.000169,24.021688,-0.0075,1.307
8654.00,7.477308,24.91725,-0.000168,24.022088,-0.0075,1.308
8656.00,7.477019,24.91727,-0.000169,24.022781,-0.0075,1.307
8658.00,7.476543,24.91658,-0.000170,24.021941,-0.0076,1.307
8660.00,7.476941,24.91629,-0.000169,24.021689,-0.0075,1.308
8662.00,7.477884,24.91693,-0.000171,24.021318,-0.0075,1.308
8664.00,7.478869,24.91668,-0.000171,24.021764,-0.0075,1.307
8666.00,7.479612,24.91663,-0.000169,24.021818,-0.0076,1.307
8668.00,7.480632,24.91677,-0.000168,24.021887,-0.0075,1.308
8670.00,7.480151,24.91589,-0.000169,24.021753,-0.0075,1.308
8672.00,7.479924,24.91575,-0.000169,24.021557,-0.0076,1.308
8674.00,7.479969,24.91591,-0.000170,24.021934,-0.0075,1.308
8676.00,7.479178,24.91589,-0.000170,24.021965,-0.0076,1.307
8678.00,7.476961,24.91634,-0.000170,24.021720,-0.0076,1.307
8680.00,7.476329,24.91583,-0.000170,24.021381,-0.0075,1.307
8682.00,7.475841,24.91612,-0.000170,24.021620,-0.0076,1.308
8684.00,7.475332,24.91622,-0.000170,24.022182,-0.0075,1.307
8686.00,7.475306,24.91586,-0.000170,24.021720,-0.0076,1.307
8688.00,7.475611,24.91628,-0.000170,24.022313,-0.0076,1.308
8690.00,7.476731,24.91633,-0.000170,24.021403,-0.0075,1.308
8692.00,7.478733,24.91509,-0.000169,24.021659,-0.0075,1.307
8694.00,7.477223,24.91603,-0.000171,24.022249,-0.0075,1.308
8696.00,7.475613,24.91652,-0.000170,24.020962,-0.0076,1.308
8698.00,7.474377,24.91682,-0.000170,24.021776,-0.0076,1.308
8700.00,7.474310,24.91791,-0.000169,24.021981,-0.0076,1.308
8702.00,7.473981,24.91784,-0.000170,24.022130,-0.0076,1.308
8704.00,7.474185,24.91716,-0.000171,24.020977,-0.0076,1.307
8706.00,7.474221,24.91621,-0.000170,24.021307,-0.0076,1.308
8708.00,7.474610,24.91672,-0.000170,24.021062,-0.0076,1.307
8710.00,7.473460,24.91681,-0.000171,24.020984,-0.0076,1.308
8712.00,7.473789,24.91666,-0.000170,24.021733,-0.0075,1.308
8714.00,7.474953,24.91605,-0.000169,24.021601,-0.0076,1.307
8716.00,7.475386,24.91593,-0.000169,24.021147,-0.0076,1.307
8718.00,7.474294,24.91656,-0.000169,24.021479,-0.0076,1.307
8720.00,7.474390,24.91670,-0.000170,24.021849,-0.0076,1.308
8722.00,7.475345,24.91625,-0.000170,24.021385,-0.0075,1.308
8724.00,7.474784,24.91673,-0.000171,24.021352,-0.0075,1.308
8726.00,7.473310,24.91614,-0.000172,24.021680,-0.0076,1.308
8728.00,7.473100,24.91685,-0.000170,24.022021,-0.0076,1.308
8730.00,7.473726,24.91682,-0.000170,24.021555,-0.0076,1.308
8732.00,7.475014,24.91717,-0.000171,24.021126,-0.0076,1.308
8734.00,7.474403,24.91742,-0.000171,24.021920,-0.0075,1.308
8736.00,7.473938,24.91702,-0.000169,24.021796,-0.0076,1.307
8738.00,7.473338,24.91780,-0.000171,24.021338,-0.0076,1.308
8740.00,7.473725,24.91723,-0.000171,24.021713,-0.0075,1.308
8742.00,7.474195,24.91711,-0.000171,24.021269,-0.0076,1.308
8744.00,7.474973,24.91775,-0.000171,24.021648,-0.0076,1.308
8746.00,7.474484,24.91694,-0.000171,24.021523,-0.0076,1.308
8748.00,7.473948,24.91669,-0.000171,24.021798,-0.0076,1.307
8750.00,7.473723,24.91742,-0.000171,24.021972,-0.0075,1.307
8752.00,7.474679,24.91755,-0.000170,24.022066,-0.0075,1.307
8754.00,7.475175,24.91741,-0.000170,24.021945,-0.0076,1.307
8756.00,7.474562,24.91765,-0.000170,24.021412,-0.0076,1.308
8758.00,7.474346,24.91738,-0.000170,24.021617,-0.0076,1.308
8760.00,7.474794,24.91689,-0.000171,24.021628,-0.0076,1.308
8762.00,7.475633,24.91822,-0.000171,24.021350,-0.0075,1.308
8764.00,7.475613,24.91768,-0.000170,24.021646,-0.0076,1.308
8766.00,7.475962,24.91688,-0.000171,24.021746,-0.0076,1.308
8768.00,7.475685,24.91768,-0.000171,24.021878,-0.0076,1.307
8770.00,7.475327,24.91781,-0.000170,24.021958,-0.0076,1.308
8772.00,7.475588,24.91805,-0.000170,24.021963,-0.0076,1.307
8774.00,7.474866,24.91771,-0.000170,24.021811,-0.0076,1.308
8776.00,7.475110,24.91763,-0.000170,24.021711,-0.0075,1.308
8778.00,7.475192,24.91816,-0.000171,24.022121,-0.0075,1.307
8780.00,7.474415,24.91808,-0.000170,24.021738,-0.0076,1.308
8782.00,7.475023,24.91803,-0.000170,24.021378,-0.0076,1.308
8784.00,7.474655,24.91824,-0.000170,24.021376,-0.0075,1.308
8786.00,7.474257,24.91935,-0.000169,24.021265,-0.0075,1.308
8788.00,7.474689,24.91925,-0.000169,24.021842,-0.0075,1.308
8790.00,7.474637,24.91888,-0.000170,24.021869,-0.0075,1.308
8792.00,7.475047,24.91891,-0.000171,24.020984,-0.0076,1.308
8794.00,7.475147,24.91923,-0.000170,24.021470,-0.0075,1.308
8796.00,7.475428,24.91819,-0.000170,24.021985,-0.0075,1.308
8798.00,7.475196,24.91780,-0.000170,24.021530,-0.0075,1.308
8800.00,7.475788,24.91816,-0.000171,24.021961,-0.0075,1.307
8802.00,7.475720,24.91905,-0.000171,24.021731,-0.0075,1.307
8804.00,7.475603,24.91793,-0.000169,24.021746,-0.0076,1.308
8806.00,7.475673,24.91808,-0.000169,24.022110,-0.0075,1.308
8808.00,7.474097,24.91859,-0.000170,24.021963,-0.0075,1.308
8810.00,7.473466,24.91837,-0.000169,24.021749,-0.0075,1.308
8812.00,7.474768,24.91866,-0.000170,24.021648,-0.0075,1.308
8814.00,7.476829,24.91795,-0.000170,24.022181,-0.0075,1.308
8816.00,7.477063,24.91836,-0.000169,24.021657,-0.0076,1.308
8818.00,7.474142,24.91817,-0.000169,24.021896,-0.0075,1.308
8820.00,7.471502,24.91822,-0.000170,24.022213,-0.0076,1.308
8822.00,7.470011,24.91804,-0.000170,24.022079,-0.0076,1.308
8824.00,7.471289,24.91780,-0.000170,24.022240,-0.0076,1.308
8826.00,7.471220,24.91771,-0.000170,24.021214,-0.0076,1.308
8828.00,7.470372,24.91772,-0.000171,24.020783,-0.0076,1.308
8830.00,7.472369,24.91734,-0.000171,24.021107,-0.0076,1.308
8832.00,7.473453,24.91705,-0.000171,24.022110,-0.0076,1.308
8834.00,7.474517,24.91700,-0.000170,24.021691,-0.0076,1.307
8836.00,7.475582,24.91727,-0.000169,24.021506,-0.0075,1.308
8838.00,7.476145,24.91806,-0.000169,24.021675,-0.0076,1.307
8840.00,7.476703,24.91830,-0.000169,24.021272,-0.0076,1.307
8842.00,7.477209,24.91798,-0.000171,24.020973,-0.0076,1.308
8844.00,7.477559,24.91776,-0.000172,24.021459,-0.0076,1.308
8846.00,7.477732,24.91919,-0.000171,24.020707,-0.0075,1.307
8848.00,7.477725,24.91817,-0.000169,24.021727,-0.0075,1.307
8850.00,7.476999,24.91802,-0.000171,24.022043,-0.0075,1.308
8852.00,7.476412,24.91834,-0.000171,24.021825,-0.0075,1.308
8854.00,7.475384,24.91879,-0.000170,24.021709,-0.0076,1.308
8856.00,7.474743,24.91848,-0.000170,24.021305,-0.0075,1.308
8858.00,7.474402,24.91873,-0.000170,24.021573,-0.0075,1.308
8860.00,7.472666,24.91862,-0.000170,24.021822,-0.0076,1.308
8862.00,7.469160,24.91822,-0.000171,24.022226,-0.0075,1.308
8864.00,7.467679,24.91824,-0.000170,24.021289,-0.0076,1.308
8866.00,7.469707,24.91768,-0.000169,24.022143,-0.0075,1.307
8868.00,7.470034,24.91798,-0.000170,24.021514,-0.0076,1.307
8870.00,7.470452,24.91784,-0.000169,24.021300,-0.0076,1.308
8872.00,7.471614,24.91815,-0.000170,24.022220,-0.0075,1.308
8874.00,7.472550,24.91806,-0.000170,24.021695,-0.0076,1.307
8876.00,7.474904,24.91826,-0.000170,24.021338,-0.0076,1.307
8878.00,7.475672,24.91769,-0.000170,24.021707,-0.0076,1.308
8880.00,7.476647,24.91712,-0.000170,24.021949,-0.0076,1.308
8882.00,7.476687,24.91741,-0.000172,24.021630,-0.0076,1.308
8884.00,7.476902,24.91694,-0.000171,24.021756,-0.0076,1.307
8886.00,7.476075,24.91756,-0.000171,24.021238,-0.0076,1.307
8888.00,7.476574,24.91744,-0.000171,24.021301,-0.0076,1.308
8890.00,7.476032,24.91678,-0.000170,24.021635,-0.0075,1.307
8892.00,7.475561,24.91724,-0.000170,24.021881,-0.0076,1.307
8894.00,7.475724,24.91724,-0.000170,24.021662,-0.0076,1.307
8896.00,7.476282,24.91723,-0.000170,24.021729,-0.0075,1.307
8898.00,7.476303,24.91692,-0.000170,24.021414,-0.0076,1.308
8900.00,7.476057,24.91736,-0.000171,24.021713,-0.0076,1.308
8902.00,7.475684,24.91607,-0.000171,24.021892,-0.0076,1.308
8904.00,7.474532,24.91513,-0.000170,24.021102,-0.0076,1.308
8906.00,7.474311,24.91632,-0.000170,24.021624,-0.0076,1.307
8908.00,7.474311,24.91705,-0.000170,24.022384,-0.0076,1.307
8910.00,7.473218,24.91699,-0.000170,24.021532,-0.0076,1.308
8912.00,7.473727,24.91591,-0.000170,24.021336,-0.0076,1.308
8914.00,7.473369,24.91669,-0.000170,24.021782,-0.0076,1.308
8916.00,7.472144,24.91671,-0.000170,24.021804,-0.0075,1.308
8918.00,7.471870,24.91745,-0.000170,24.021706,-0.0075,1.309
8920.00,7.472157,24.91745,-0.000170,24.021343,-0.0076,1.308
8922.00,7.472615,24.91755,-0.000169,24.022081,-0.0075,1.307
8924.00,7.472999,24.91687,-0.000170,24.021764,-0.0076,1.308
8926.00,7.472101,24.91746,-0.000171,24.022521,-0.0075,1.308
8928.00,7.471846,24.91606,-0.000170,24.021911,-0.0076,1.308
8930.00,7.472217,24.91681,-0.000171,24.022182,-0.0076,1.309
8932.00,7.471840,24.91655,-0.000171,24.021943,-0.0076,1.308
8934.00,7.472416,24.91655,-0.000171,24.021680,-0.0076,1.308
8936.00,7.472202,24.91675,-0.000170,24.022233,-0.0076,1.308
8938.00,7.472462,24.91721,-0.000170,24.021303,-0.0076,1.307
8940.00,7.471841,24.91744,-0.000169,24.021965,-0.0076,1.308
8942.00,7.472289,24.91722,-0.000170,24.021867,-0.0076,1.308
8944.00,7.472219,24.91741,-0.000171,24.021334,-0.0075,1.308
8946.00,7.472870,24.91692,-0.000170,24.021876,-0.0075,1.309
8948.00,7.472190,24.91814,-0.000169,24.021970,-0.0075,1.309
8950.00,7.471795,24.91725,-0.000169,24.021934,-0.0075,1.308
8952.00,7.471339,24.91746,-0.000169,24.022498,-0.0076,1.308
8954.00,7.471176,24.91712,-0.000169,24.021514,-0.0076,1.308
8956.00,7.471503,24.91705,-0.000171,24.021891,-0.0076,1.308
8958.00,7.471876,24.91686,-0.000169,24.022411,-0.0075,1.308
8960.00,7.472751,24.91724,-0.000169,24.021920,-0.0076,1.308
8962.00,7.472730,24.91736,-0.000169,24.022139,-0.0076,1.308
8964.00,7.473377,24.91717,-0.000171,24.022182,-0.0075,1.308
8966.00,7.473294,24.91694,-0.000169,24.022017,-0.0075,1.308
8968.00,7.472415,24.91775,-0.000169,24.021550,-0.0076,1.308
8970.00,7.472739,24.91734,-0.000170,24.021858,-0.0076,1.309
8972.00,7.473091,24.91718,-0.000171,24.021668,-0.0076,1.308
8974.00,7.472654,24.91711,-0.000169,24.021397,-0.0075,1.307
8976.00,7.472449,24.91676,-0.000169,24.021771,-0.0076,1.308
8978.00,7.472642,24.91690,-0.000169,24.021599,-0.0075,1.308
8980.00,7.473255,24.91720,-0.000169,24.021390,-0.0076,1.308
8982.00,7.473659,24.91761,-0.000171,24.021597,-0.0076,1.308
8984.00,7.473383,24.91781,-0.000171,24.021492,-0.0076,1.308
8986.00,7.472879,24.91714,-0.000170,24.022019,-0.0076,1.308
8988.00,7.472568,24.91745,-0.000170,24.021764,-0.0076,1.308
8990.00,7.473067,24.91742,-0.000172,24.021865,-0.0076,1.308
8992.00,7.472966,24.91800,-0.000169,24.021457,-0.0076,1.308
8994.00,7.472515,24.91725,-0.000169,24.021591,-0.0076,1.308
8996.00,7.472965,24.91712,-0.000170,24.021998,-0.0076,1.308
8998.00,7.473418,24.91656,-0.000170,24.022652,-0.0076,1.308
9000.00,7.472673,24.91709,-0.000170,24.022262,-0.0076,1.308
9002.00,7.472917,24.91790,-0.000169,24.022034,-0.0076,1.308
9004.00,7.472967,24.91696,-0.000170,24.021651,-0.0076,1.308
@15,12.0000,24.0
9006.00,7.471420,24.91691,-0.000170,24.021727,-0.0075,1.308
9008.00,7.464986,24.91649,-0.000169,24.021553,-0.0075,1.308
9010.00,7.452491,24.91604,-0.000169,24.022182,-0.0075,1.307
9012.00,7.439198,24.91638,-0.000169,24.021417,-0.0075,1.307
9014.00,7.426716,24.91640,-0.000169,24.021695,-0.0075,1.307
9016.00,7.417481,24.91716,-0.000169,24.022598,-0.0076,1.308
9018.00,7.412022,24.91687,-0.000169,24.022331,-0.0075,1.308
9020.00,7.408734,24.91692,-0.000170,24.021755,-0.0075,1.308
9022.00,7.405555,24.91714,-0.000170,24.021550,-0.0075,1.309
9024.00,7.402955,24.91677,-0.000170,24.021823,-0.0076,1.309
9026.00,7.400775,24.91772,-0.000170,24.021588,-0.0075,1.309
9028.00,7.398173,24.91776,-0.000170,24.021664,-0.0076,1.309
9030.00,7.395394,24.91750,-0.000171,24.022095,-0.0075,1.309
9032.00,7.398819,24.91732,-0.000171,24.022137,-0.0076,1.310
9034.00,7.409714,24.91726,-0.000171,24.021093,-0.0076,1.310
9036.00,7.421324,24.91714,-0.000171,24.021530,-0.0075,1.311
9038.00,7.431703,24.91724,-0.000171,24.021970,-0.0076,1.310
9040.00,7.439069,24.91785,-0.000171,24.022041,-0.0075,1.310
9042.00,7.443760,24.91773,-0.000170,24.022148,-0.0075,1.309
9044.00,7.447445,24.91720,-0.000167,24.021530,-0.0076,1.308
9046.00,7.449561,24.91768,-0.000168,24.021488,-0.0075,1.308
9048.00,7.451062,24.91700,-0.000169,24.021492,-0.0075,1.308
9050.00,7.453269,24.91646,-0.000169,24.021599,-0.0076,1.308
9052.00,7.455205,24.91623,-0.000169,24.022830,-0.0075,1.309
9054.00,7.458201,24.91654,-0.000168,24.021916,-0.0076,1.309
9056.00,7.459686,24.91711,-0.000170,24.020913,-0.0076,1.308
9058.00,7.460016,24.91718,-0.000169,24.021727,-0.0076,1.308
9060.00,7.460602,24.91740,-0.000169,24.022043,-0.0075,1.308
9062.00,7.462074,24.91764,-0.000169,24.021648,-0.0076,1.308
9064.00,7.463585,24.91743,-0.000169,24.021524,-0.0076,1.309
9066.00,7.465836,24.91715,-0.000170,24.021590,-0.0076,1.308
9068.00,7.465752,24.91778,-0.000170,24.021682,-0.0076,1.308
9070.00,7.466212,24.91740,-0.000170,24.021597,-0.0075,1.308
9072.00,7.468296,24.91734,-0.000170,24.021740,-0.0076,1.308
9074.00,7.469267,24.91768,-0.000169,24.021537,-0.0076,1.308
9076.00,7.470420,24.91697,-0.000168,24.021503,-0.0076,1.308
9078.00,7.471555,24.91683,-0.000170,24.021407,-0.0076,1.309
9080.00,7.472568,24.91726,-0.000170,24.021764,-0.0076,1.308
9082.00,7.473485,24.91698,-0.000170,24.021312,-0.0076,1.308
9084.00,7.474621,24.91745,-0.000171,24.021624,-0.0076,1.308
9086.00,7.475471,24.91790,-0.000171,24.021749,-0.0075,1.309
9088.00,7.476525,24.91827,-0.000171,24.021238,-0.0076,1.309
9090.00,7.477503,24.91894,-0.000171,24.021871,-0.0075,1.309
9092.00,7.477268,24.91883,-0.000170,24.021421,-0.0075,1.308
9094.00,7.477492,24.91836,-0.000171,24.021746,-0.0076,1.308
9096.00,7.477290,24.91802,-0.000170,24.021381,-0.0076,1.308
9098.00,7.477239,24.91813,-0.000170,24.021885,-0.0076,1.308
9100.00,7.477049,24.91775,-0.000171,24.021303,-0.0076,1.308
9102.00,7.476709,24.91669,-0.000171,24.021323,-0.0076,1.308
9104.00,7.476228,24.91646,-0.000171,24.021648,-0.0076,1.308
9106.00,7.475479,24.91656,-0.000170,24.021399,-0.0076,1.308
9108.00,7.474860,24.91708,-0.000168,24.021976,-0.0076,1.308
9110.00,7.474011,24.91650,-0.000169,24.021011,-0.0076,1.309
9112.00,7.473095,24.91692,-0.000169,24.021967,-0.0076,1.309
9114.00,7.472540,24.91825,-0.000170,24.021914,-0.0076,1.308
9116.00,7.471949,24.91812,-0.000170,24.022324,-0.0076,1.309
9118.00,7.470905,24.91781,-0.000170,24.022199,-0.0075,1.308
9120.00,7.469830,24.91771,-0.000169,24.022414,-0.0076,1.308
9122.00,7.469058,24.91785,-0.000169,24.021867,-0.0075,1.308
9124.00,7.469718,24.91798,-0.000170,24.021562,-0.0075,1.308
9126.00,7.469157,24.91679,-0.000170,24.022039,-0.0075,1.308
9128.00,7.468373,24.91682,-0.000170,24.021756,-0.0075,1.309
9130.00,7.467736,24.91722,-0.000171,24.021388,-0.0075,1.308
9132.00,7.467025,24.91720,-0.000169,24.021490,-0.0076,1.308
9134.00,7.466613,24.91709,-0.000170,24.021258,-0.0076,1.309
9136.00,7.466510,24.91724,-0.000170,24.021876,-0.0076,1.308
9138.00,7.467415,24.91696,-0.000170,24.022456,-0.0075,1.308
9140.00,7.468152,24.91734,-0.000170,24.021863,-0.0075,1.308
9142.00,7.467417,24.91757,-0.000170,24.021840,-0.0076,1.308
9144.00,7.466583,24.91770,-0.000168,24.021747,-0.0076,1.308
9146.00,7.465645,24.91795,-0.000169,24.021746,-0.0076,1.308
9148.00,7.465581,24.91793,-0.000170,24.022590,-0.0075,1.308
9150.00,7.465146,24.91754,-0.000169,24.021976,-0.0075,1.308
9152.00,7.465135,24.91699,-0.000170,24.021825,-0.0075,1.308
9154.00,7.465258,24.91776,-0.000170,24.022300,-0.0075,1.309
9156.00,7.465109,24.91759,-0.000170,24.022045,-0.0076,1.309
9158.00,7.464004,24.91760,-0.000170,24.022204,-0.0076,1.308
9160.00,7.463482,24.91733,-0.000169,24.022175,-0.0076,1.309
9162.00,7.463870,24.91747,-0.000169,24.022367,-0.0075,1.308
9164.00,7.463237,24.91732,-0.000169,24.021856,-0.0076,1.308
9166.00,7.462369,24.91750,-0.000170,24.022041,-0.0075,1.309
9168.00,7.462808,24.91726,-0.000168,24.021403,-0.0075,1.308
9170.00,7.463530,24.91843,-0.000169,24.022179,-0.0075,1.308
9172.00,7.465044,24.91827,-0.000169,24.022438,-0.0075,1.308
9174.00,7.466271,24.91744,-0.000168,24.021361,-0.0075,1.308
9176.00,7.466412,24.91817,-0.000169,24.023256,-0.0075,1.308
9178.00,7.466465,24.91775,-0.000169,24.022195,-0.0076,1.308
9180.00,7.465866,24.91780,-0.000169,24.021816,-0.0076,1.308
9182.00,7.466265,24.91730,-0.000170,24.021990,-0.0076,1.308
9184.00,7.465740,24.91735,-0.000170,24.021916,-0.0075,1.308
9186.00,7.465977,24.91792,-0.000168,24.022072,-0.0075,1.308
9188.00,7.466007,24.91774,-0.000168,24.022017,-0.0075,1.308
9190.00,7.465551,24.91704,-0.000168,24.021930,-0.0075,1.308
9192.00,7.465623,24.91663,-0.000168,24.022177,-0.0075,1.308
9194.00,7.464907,24.91700,-0.000169,24.022431,-0.0075,1.308
9196.00,7.464135,24.91685,-0.000169,24.022164,-0.0075,1.308
9198.00,7.463799,24.91616,-0.000169,24.021885,-0.0075,1.308
9200.00,7.463341,24.91639,-0.000171,24.021822,-0.0075,1.308
9202.00,7.463420,24.91659,-0.000170,24.021896,-0.0075,1.308
9204.00,7.463937,24.91616,-0.000169,24.022318,-0.0076,1.308
9206.00,7.464995,24.91677,-0.000170,24.021961,-0.0075,1.308
9208.00,7.465241,24.91798,-0.000169,24.021397,-0.0075,1.308
9210.00,7.464697,24.91754,-0.000169,24.022182,-0.0076,1.308
9212.00,7.464775,24.91740,-0.000168,24.021838,-0.0076,1.309
9214.00,7.465490,24.91709,-0.000169,24.022201,-0.0076,1.309
9216.00,7.465277,24.91709,-0.000170,24.022186,-0.0076,1.308
9218.00,7.465450,24.91782,-0.000168,24.021816,-0.0075,1.308
9220.00,7.465037,24.91719,-0.000170,24.021983,-0.0076,1.308
9222.00,7.464950,24.91697,-0.000171,24.022168,-0.0075,1.308
9224.00,7.464624,24.91613,-0.000168,24.021994,-0.0075,1.307
9226.00,7.464036,24.91667,-0.000169,24.021713,-0.0076,1.308
9228.00,7.463902,24.91664,-0.000170,24.021454,-0.0076,1.308
9230.00,7.464594,24.91645,-0.000170,24.022144,-0.0075,1.309
9232.00,7.465613,24.91715,-0.000169,24.022204,-0.0075,1.308
9234.00,7.464906,24.91689,-0.000170,24.022815,-0.0075,1.308
9236.00,7.464574,24.91603,-0.000170,24.021907,-0.0076,1.308
9238.00,7.464386,24.91655,-0.000169,24.021506,-0.0075,1.308
9240.00,7.464884,24.91672,-0.000169,24.022048,-0.0075,1.308
9242.00,7.464405,24.91707,-0.000169,24.021559,-0.0076,1.308
9244.00,7.463733,24.91743,-0.000169,24.022313,-0.0075,1.308
9246.00,7.463843,24.91683,-0.000168,24.022240,-0.0076,1.308
9248.00,7.464286,24.91725,-0.000168,24.022186,-0.0075,1.308
9250.00,7.463812,24.91734,-0.000169,24.022032,-0.0075,1.309
9252.00,7.464049,24.91681,-0.000169,24.021985,-0.0076,1.309
9254.00,7.464420,24.91646,-0.000170,24.022036,-0.0076,1.308
9256.00,7.463969,24.91705,-0.000169,24.021736,-0.0075,1.308
9258.00,7.464630,24.91689,-0.000168,24.022036,-0.0075,1.308
9260.00,7.465111,24.91628,-0.000168,24.022027,-0.0076,1.308
9262.00,7.465451,24.91585,-0.000168,24.021443,-0.0075,1.309
9264.00,7.466239,24.91670,-0.000169,24.022173,-0.0076,1.309
9266.00,7.465799,24.91687,-0.000170,24.021887,-0.0075,1.308
9268.00,7.464993,24.91696,-0.000169,24.022066,-0.0076,1.308
9270.00,7.464807,24.91774,-0.000171,24.022612,-0.0075,1.308
9272.00,7.465030,24.91799,-0.000171,24.022460,-0.0076,1.308
9274.00,7.464448,24.91817,-0.000169,24.022304,-0.0075,1.308
9276.00,7.463935,24.91788,-0.000170,24.021885,-0.0076,1.308
9278.00,7.464548,24.91677,-0.000169,24.022046,-0.0076,1.308
9280.00,7.464663,24.91666,-0.000169,24.021664,-0.0075,1.308
9282.00,7.464257,24.91714,-0.000169,24.021709,-0.0075,1.309
9284.00,7.464309,24.91629,-0.000170,24.022010,-0.0075,1.308
9286.00,7.463335,24.91631,-0.000169,24.021465,-0.0075,1.308
9288.00,7.463952,24.91681,-0.000168,24.022162,-0.0076,1.307
9290.00,7.464327,24.91670,-0.000168,24.021809,-0.0076,1.307
9292.00,7.464966,24.91678,-0.000169,24.022063,-0.0075,1.308
9294.00,7.465190,24.91650,-0.000169,24.022313,-0.0076,1.308
9296.00,7.465026,24.91669,-0.000170,24.021891,-0.0075,1.309
9298.00,7.464191,24.91719,-0.000170,24.021782,-0.0075,1.310
9300.00,7.464374,24.91672,-0.000171,24.022634,-0.0075,1.308
9302.00,7.464581,24.91675,-0.000169,24.021671,-0.0075,1.308
9304.00,7.464372,24.91683,-0.000169,24.021920,-0.0076,1.308
9306.00,7.464383,24.91804,-0.000169,24.021744,-0.0075,1.308
9308.00,7.464430,24.91716,-0.000169,24.021847,-0.0076,1.309
9310.00,7.464348,24.91869,-0.000169,24.021787,-0.0076,1.308
9312.00,7.463549,24.91864,-0.000170,24.022956,-0.0075,1.308
9314.00,7.463153,24.91902,-0.000169,24.022208,-0.0076,1.308
9316.00,7.463531,24.91900,-0.000169,24.021809,-0.0076,1.309
9318.00,7.463921,24.91857,-0.000171,24.021646,-0.0076,1.309
9320.00,7.464062,24.91961,-0.000170,24.021930,-0.0076,1.308
9322.00,7.464470,24.91899,-0.000170,24.022179,-0.0075,1.308
9324.00,7.465255,24.91903,-0.000170,24.022114,-0.0075,1.308
9326.00,7.465506,24.91889,-0.000169,24.022061,-0.0075,1.309
9328.00,7.464313,24.91815,-0.000168,24.022021,-0.0075,1.308
9330.00,7.464132,24.91824,-0.000168,24.022090,-0.0075,1.308
9332.00,7.464460,24.91819,-0.000169,24.022152,-0.0075,1.309
9334.00,7.464592,24.91877,-0.000170,24.021374,-0.0076,1.309
9336.00,7.463797,24.91906,-0.000169,24.021503,-0.0075,1.308
9338.00,7.464080,24.91862,-0.000170,24.021778,-0.0076,1.309
9340.00,7.464917,24.91747,-0.000170,24.021129,-0.0075,1.309
9342.00,7.464243,24.91779,-0.000169,24.022278,-0.0076,1.308
9344.00,7.464160,24.91832,-0.000169,24.022436,-0.0075,1.308
9346.00,7.464025,24.91833,-0.000170,24.021633,-0.0076,1.308
9348.00,7.462938,24.91835,-0.000170,24.022418,-0.0076,1.308
9350.00,7.463036,24.91945,-0.000170,24.022172,-0.0075,1.308
9352.00,7.464215,24.91921,-0.000168,24.021425,-0.0075,1.308
9354.00,7.463891,24.91846,-0.000169,24.022322,-0.0075,1.308
9356.00,7.463715,24.91890,-0.000169,24.021874,-0.0076,1.309
9358.00,7.463039,24.91835,-0.000170,24.021396,-0.0076,1.309
9360.00,7.463104,24.91874,-0.000170,24.022077,-0.0076,1.308
9362.00,7.463208,24.91888,-0.000169,24.022228,-0.0075,1.308
9364.00,7.464003,24.91817,-0.000169,24.021577,-0.0076,1.308
9366.00,7.463543,24.91811,-0.000169,24.021918,-0.0076,1.308
9368.00,7.463615,24.91812,-0.000168,24.022014,-0.0075,1.309
9370.00,7.464061,24.91861,-0.000169,24.022233,-0.0076,1.308
9372.00,7.464141,24.91809,-0.000169,24.022144,-0.0076,1.308
9374.00,7.464522,24.91745,-0.000170,24.021901,-0.0075,1.308
9376.00,7.464390,24.91769,-0.000170,24.022046,-0.0075,1.308
9378.00,7.463832,24.91733,-0.000169,24.021713,-0.0076,1.308
9380.00,7.463678,24.91711,-0.000169,24.021780,-0.0075,1.308
9382.00,7.463655,24.91731,-0.000169,24.021923,-0.0076,1.309
9384.00,7.463315,24.91757,-0.000169,24.022168,-0.0076,1.308
9386.00,7.464377,24.91800,-0.000170,24.022309,-0.0075,1.308
9388.00,7.464482,24.91729,-0.000170,24.021731,-0.0076,1.308
9390.00,7.463734,24.91802,-0.000171,24.021735,-0.0076,1.309
9392.00,7.464454,24.91789,-0.000170,24.021305,-0.0075,1.309
9394.00,7.465366,24.91782,-0.000170,24.022025,-0.0076,1.309
9396.00,7.464867,24.91869,-0.000170,24.022291,-0.0075,1.309
9398.00,7.464468,24.91807,-0.000170,24.021276,-0.0076,1.309
9400.00,7.464186,24.91785,-0.000171,24.021854,-0.0076,1.308
9402.00,7.464124,24.91803,-0.000169,24.021454,-0.0076,1.308
9404.00,7.464024,24.91764,-0.000170,24.020576,-0.0076,1.308
9406.00,7.463832,24.91772,-0.000170,24.021611,-0.0076,1.308
9408.00,7.464627,24.91835,-0.000169,24.022197,-0.0076,1.308
9410.00,7.465716,24.91791,-0.000169,24.021194,-0.0076,1.308
9412.00,7.465281,24.91773,-0.000168,24.021655,-0.0076,1.309
9414.00,7.464318,24.91757,-0.000170,24.022248,-0.0076,1.309
9416.00,7.464562,24.91770,-0.000170,24.022811,-0.0076,1.308
9418.00,7.464618,24.91740,-0.000169,24.022208,-0.0076,1.308
9420.00,7.465252,24.91792,-0.000169,24.021309,-0.0076,1.307
9422.00,7.465083,24.91688,-0.000170,24.021851,-0.0075,1.308
9424.00,7.465271,24.91763,-0.000171,24.021673,-0.0075,1.308
9426.00,7.464683,24.91688,-0.000170,24.021457,-0.0076,1.308
9428.00,7.464274,24.91679,-0.000170,24.022137,-0.0076,1.309
9430.00,7.463684,24.91761,-0.000171,24.021718,-0.0076,1.308
9432.00,7.463501,24.91759,-0.000169,24.022005,-0.0075,1.308
9434.00,7.463730,24.91763,-0.000169,24.021814,-0.0075,1.308
9436.00,7.463954,24.91803,-0.000171,24.021258,-0.0076,1.308
9438.00,7.463054,24.91844,-0.000171,24.021401,-0.0076,1.309
9440.00,7.463505,24.91792,-0.000170,24.021198,-0.0076,1.309
9442.00,7.464016,24.91812,-0.000170,24.021550,-0.0076,1.308
9444.00,7.463038,24.91845,-0.000169,24.021787,-0.0076,1.308
9446.00,7.463274,24.91832,-0.000168,24.021225,-0.0076,1.308
9448.00,7.463525,24.91819,-0.000169,24.021983,-0.0076,1.308
9450.00,7.463435,24.91818,-0.000169,24.020975,-0.0076,1.308
9452.00,7.463646,24.91795,-0.000170,24.021135,-0.0076,1.308
9454.00,7.464052,24.91827,-0.000169,24.021280,-0.0076,1.308
9456.00,7.463627,24.91744,-0.000169,24.022041,-0.0075,1.309
9458.00,7.464462,24.91800,-0.000170,24.021604,-0.0075,1.308
9460.00,7.463821,24.91895,-0.000170,24.021637,-0.0075,1.308
9462.00,7.464819,24.91879,-0.000168,24.021927,-0.0075,1.308
9464.00,7.464858,24.91870,-0.000170,24.021901,-0.0075,1.308
9466.00,7.465057,24.91822,-0.000170,24.021666,-0.0075,1.309
9468.00,7.464889,24.91809,-0.000169,24.021816,-0.0076,1.308
9470.00,7.464190,24.91913,-0.000169,24.022007,-0.0076,1.308
9472.00,7.464175,24.91929,-0.000170,24.021543,-0.0076,1.308
9474.00,7.464562,24.91867,-0.000170,24.021582,-0.0076,1.308
9476.00,7.465317,24.91778,-0.000169,24.022360,-0.0076,1.308
9478.00,7.465592,24.91846,-0.000169,24.021785,-0.0076,1.307
9480.00,7.465085,24.91834,-0.000168,24.021588,-0.0075,1.308
9482.00,7.465862,24.91829,-0.000168,24.021706,-0.0075,1.308
9484.00,7.465748,24.91786,-0.000169,24.022088,-0.0076,1.309
9486.00,7.464656,24.91806,-0.000170,24.021892,-0.0075,1.308
9488.00,7.464656,24.91811,-0.000170,24.021918,-0.0075,1.308
9490.00,7.465248,24.91774,-0.000169,24.021961,-0.0075,1.308
9492.00,7.465057,24.91845,-0.000168,24.021823,-0.0075,1.308
9494.00,7.464903,24.91783,-0.000168,24.022306,-0.0075,1.308
9496.00,7.465116,24.91774,-0.000169,24.021976,-0.0075,1.309
9498.00,7.464675,24.91717,-0.000169,24.022489,-0.0075,1.309
9500.00,7.464233,24.91818,-0.000170,24.021920,-0.0075,1.308
9502.00,7.464032,24.91809,-0.000169,24.021305,-0.0075,1.309
9504.00,7.463931,24.91783,-0.000169,24.021432,-0.0076,1.308
9506.00,7.463877,24.91822,-0.000168,24.022132,-0.0076,1.308
9508.00,7.464163,24.91818,-0.000169,24.022010,-0.0076,1.308
9510.00,7.464254,24.91816,-0.000169,24.021863,-0.0076,1.309
9512.00,7.464783,24.91858,-0.000170,24.021765,-0.0076,1.308
9514.00,7.464644,24.91776,-0.000169,24.021704,-0.0075,1.308
9516.00,7.465464,24.91769,-0.000169,24.021485,-0.0076,1.309
9518.00,7.465457,24.91823,-0.000169,24.021809,-0.0075,1.309
9520.00,7.464016,24.91713,-0.000170,24.021535,-0.0076,1.308
9522.00,7.463642,24.91747,-0.000170,24.020935,-0.0076,1.308
9524.00,7.464119,24.91721,-0.000169,24.021762,-0.0076,1.309
9526.00,7.464891,24.91777,-0.000170,24.022043,-0.0076,1.309
9528.00,7.465362,24.91808,-0.000168,24.021688,-0.0076,1.308
9530.00,7.465541,24.91845,-0.000169,24.022066,-0.0076,1.309
9532.00,7.465989,24.91867,-0.000170,24.021591,-0.0076,1.309
9534.00,7.465810,24.91903,-0.000169,24.022036,-0.0076,1.308
9536.00,7.466385,24.91865,-0.000171,24.021432,-0.0075,1.309
9538.00,7.466645,24.91822,-0.000170,24.021880,-0.0075,1.308
9540.00,7.466214,24.91812,-0.000169,24.022482,-0.0075,1.308
9542.00,7.464558,24.91892,-0.000168,24.021918,-0.0076,1.309
9544.00,7.464910,24.91930,-0.000171,24.021985,-0.0076,1.309
9546.00,7.464936,24.91825,-0.000170,24.021907,-0.0075,1.308
9548.00,7.465263,24.91781,-0.000171,24.021655,-0.0075,1.308
9550.00,7.465361,24.91777,-0.000170,24.022056,-0.0076,1.308
9552.00,7.465382,24.91792,-0.000171,24.021979,-0.0075,1.308
9554.00,7.464401,24.91756,-0.000170,24.021512,-0.0076,1.308
9556.00,7.464572,24.91739,-0.000170,24.021434,-0.0075,1.309
9558.00,7.465089,24.91665,-0.000170,24.021805,-0.0076,1.309
9560.00,7.464945,24.91801,-0.000169,24.021543,-0.0075,1.309
9562.00,7.464232,24.91829,-0.000170,24.021736,-0.0076,1.309
9564.00,7.464381,24.91792,-0.000169,24.021553,-0.0076,1.309
9566.00,7.464364,24.91868,-0.000170,24.021874,-0.0075,1.309
9568.00,7.464451,24.91839,-0.000169,24.022286,-0.0076,1.309
9570.00,7.464498,24.91775,-0.000169,24.021921,-0.0076,1.308
9572.00,7.464445,24.91818,-0.000169,24.021918,-0.0076,1.308
9574.00,7.463641,24.91834,-0.000169,24.021909,-0.0076,1.308
9576.00,7.463430,24.91681,-0.000170,24.021865,-0.0075,1.309
9578.00,7.464523,24.91763,-0.000170,24.022295,-0.0076,1.309
9580.00,7.464750,24.91836,-0.000169,24.021849,-0.0076,1.309
9582.00,7.463803,24.91821,-0.000169,24.021932,-0.0076,1.309
9584.00,7.464047,24.91818,-0.000170,24.021028,-0.0076,1.309
9586.00,7.464328,24.91797,-0.000169,24.021619,-0.0076,1.308
9588.00,7.464212,24.91851,-0.000170,24.021601,-0.0076,1.309
9590.00,7.464612,24.91913,-0.000169,24.021813,-0.0076,1.308
9592.00,7.464430,24.91857,-0.000169,24.021633,-0.0076,1.308
9594.00,7.464017,24.91883,-0.000169,24.021410,-0.0076,1.308
9596.00,7.464375,24.91925,-0.000170,24.021561,-0.0075,1.309
9598.00,7.464368,24.91857,-0.000171,24.021216,-0.0075,1.309
9600.00,7.464468,24.91794,-0.000170,24.022050,-0.0075,1.309
9602.00,7.465116,24.91922,-0.000170,24.022050,-0.0075,1.308
9604.00,7.465143,24.91986,-0.000170,24.021510,-0.0075,1.308
@16,12.0000,24.0
9606.00,7.465280,24.92004,-0.000170,24.021390,-0.0075,1.309
9608.00,7.459967,24.91898,-0.000171,24.021753,-0.0076,1.309
9610.00,7.447269,24.91902,-0.000169,24.021969,-0.0076,1.308
9612.00,7.435180,24.91969,-0.000169,24.021657,-0.0076,1.307
9614.00,7.422465,24.92047,-0.000169,24.020991,-0.0076,1.307
9616.00,7.412351,24.91967,-0.000169,24.021648,-0.0076,1.308
9618.00,7.406873,24.91910,-0.000169,24.021461,-0.0076,1.308
9620.00,7.404073,24.91936,-0.000171,24.021318,-0.0076,1.309
9622.00,7.402139,24.91893,-0.000172,24.021586,-0.0076,1.310
9624.00,7.398787,24.91868,-0.000172,24.021303,-0.0076,1.310
9626.00,7.396066,24.91821,-0.000171,24.021747,-0.0076,1.309
9628.00,7.393801,24.91886,-0.000172,24.021635,-0.0076,1.310
9630.00,7.391890,24.91920,-0.000172,24.021397,-0.0076,1.309
9632.00,7.396741,24.91926,-0.000172,24.021889,-0.0076,1.310
9634.00,7.408967,24.91901,-0.000171,24.021165,-0.0076,1.310
9636.00,7.422628,24.91863,-0.000171,24.021586,-0.0076,1.311
9638.00,7.434698,24.91871,-0.000172,24.021546,-0.0076,1.311
9640.00,7.442356,24.91872,-0.000173,24.021104,-0.0076,1.310
9642.00,7.445555,24.91885,-0.000171,24.021080,-0.0075,1.309
9644.00,7.447210,24.91877,-0.000170,24.020939,-0.0075,1.309
9646.00,7.448410,24.91807,-0.000170,24.021843,-0.0075,1.309
9648.00,7.450160,24.91898,-0.000171,24.021544,-0.0076,1.309
9650.00,7.451257,24.91912,-0.000171,24.021524,-0.0076,1.309
9652.00,7.451700,24.91846,-0.000169,24.021289,-0.0076,1.309
9654.00,7.452364,24.91850,-0.000168,24.021394,-0.0076,1.309
9656.00,7.454592,24.91924,-0.000169,24.022133,-0.0075,1.309
9658.00,7.453660,24.91870,-0.000169,24.021820,-0.0076,1.308
9660.00,7.452604,24.91882,-0.000169,24.022347,-0.0076,1.308
9662.00,7.452124,24.91846,-0.000168,24.021222,-0.0076,1.308
9664.00,7.453378,24.91852,-0.000168,24.021345,-0.0076,1.308
9666.00,7.454837,24.91913,-0.000167,24.021524,-0.0075,1.308
9668.00,7.455674,24.91865,-0.000169,24.021312,-0.0076,1.309
9670.00,7.457620,24.91928,-0.000169,24.020859,-0.0076,1.309
9672.00,7.460435,24.91897,-0.000169,24.021107,-0.0076,1.308
9674.00,7.461690,24.91865,-0.000169,24.021218,-0.0076,1.308
9676.00,7.463438,24.91821,-0.000170,24.021004,-0.0076,1.308
9678.00,7.465594,24.91781,-0.000169,24.021602,-0.0076,1.308
9680.00,7.466979,24.91870,-0.000169,24.021678,-0.0076,1.308
9682.00,7.468936,24.91886,-0.000169,24.021055,-0.0075,1.308
9684.00,7.469019,24.91947,-0.000170,24.021437,-0.0075,1.309
9686.00,7.470908,24.91968,-0.000171,24.021303,-0.0076,1.308
9688.00,7.473518,24.91947,-0.000170,24.021591,-0.0076,1.309
9690.00,7.475164,24.91869,-0.000171,24.021735,-0.0076,1.309
9692.00,7.475191,24.91932,-0.000170,24.022124,-0.0076,1.308
9694.00,7.475302,24.91877,-0.000169,24.021588,-0.0075,1.308
9696.00,7.473532,24.91883,-0.000170,24.021765,-0.0075,1.309
9698.00,7.473213,24.91836,-0.000169,24.021450,-0.0075,1.308
9700.00,7.473211,24.91878,-0.000170,24.021037,-0.0075,1.309
9702.00,7.474311,24.91849,-0.000171,24.021425,-0.0076,1.309
9704.00,7.474621,24.91855,-0.000170,24.021423,-0.0076,1.308
9706.00,7.475379,24.91826,-0.000170,24.021481,-0.0076,1.308
9708.00,7.476223,24.91846,-0.000172,24.021552,-0.0076,1.309
9710.00,7.477285,24.91827,-0.000171,24.021833,-0.0076,1.309
9712.00,7.478785,24.91877,-0.000170,24.021775,-0.0076,1.309
9714.00,7.478811,24.91900,-0.000170,24.022211,-0.0076,1.309
9716.00,7.477710,24.91932,-0.000170,24.021903,-0.0075,1.309
9718.00,7.474149,24.91870,-0.000170,24.022094,-0.0075,1.309
9720.00,7.468858,24.91938,-0.000171,24.021543,-0.0075,1.309
9722.00,7.464901,24.91904,-0.000171,24.021403,-0.0075,1.308
9724.00,7.462914,24.91910,-0.000169,24.021918,-0.0076,1.308
9726.00,7.461548,24.91910,-0.000170,24.021952,-0.0076,1.309
9728.00,7.460758,24.91884,-0.000169,24.022088,-0.0075,1.308
9730.00,7.460417,24.91884,-0.000169,24.020941,-0.0075,1.308
9732.00,7.460706,24.91904,-0.000170,24.021220,-0.0076,1.308
9734.00,7.460279,24.91890,-0.000169,24.022028,-0.0076,1.308
9736.00,7.459855,24.91916,-0.000170,24.021633,-0.0076,1.308
9738.00,7.460541,24.91910,-0.000170,24.022003,-0.0075,1.308
9740.00,7.461647,24.91901,-0.000169,24.021775,-0.0075,1.308
9742.00,7.461923,24.91871,-0.000169,24.021316,-0.0075,1.308
9744.00,7.462030,24.91880,-0.000170,24.021630,-0.0076,1.309
9746.00,7.462351,24.91904,-0.000170,24.021920,-0.0076,1.309
9748.00,7.462657,24.91873,-0.000170,24.021863,-0.0075,1.308
9750.00,7.463869,24.91933,-0.000170,24.021555,-0.0075,1.308
9752.00,7.462790,24.91914,-0.000169,24.021778,-0.0075,1.308
9754.00,7.462808,24.91941,-0.000169,24.022027,-0.0076,1.308
9756.00,7.463761,24.91932,-0.000170,24.021911,-0.0075,1.309
9758.00,7.463095,24.91912,-0.000169,24.021461,-0.0076,1.308
9760.00,7.463130,24.91932,-0.000169,24.021758,-0.0076,1.308
9762.00,7.463506,24.91940,-0.000169,24.021610,-0.0076,1.309
9764.00,7.463914,24.91909,-0.000170,24.021682,-0.0076,1.308
9766.00,7.464716,24.91854,-0.000169,24.022112,-0.0076,1.309
9768.00,7.464904,24.91875,-0.000170,24.021633,-0.0076,1.309
9770.00,7.465022,24.91891,-0.000170,24.021417,-0.0076,1.308
9772.00,7.464723,24.91869,-0.000170,24.022030,-0.0076,1.308
9774.00,7.465303,24.91852,-0.000170,24.021532,-0.0076,1.308
9776.00,7.464892,24.91964,-0.000169,24.021443,-0.0076,1.308
9778.00,7.464424,24.91951,-0.000170,24.021508,-0.0076,1.308
9780.00,7.464967,24.91937,-0.000170,24.021091,-0.0076,1.308
9782.00,7.464992,24.91865,-0.000171,24.021961,-0.0076,1.309
9784.00,7.464420,24.91912,-0.000171,24.021617,-0.0076,1.309
9786.00,7.464003,24.91985,-0.000169,24.021390,-0.0075,1.308
9788.00,7.463902,24.91927,-0.000169,24.021601,-0.0076,1.308
9790.00,7.463866,24.91891,-0.000169,24.021359,-0.0076,1.308
9792.00,7.463448,24.91953,-0.000169,24.021477,-0.0075,1.308
9794.00,7.464051,24.91878,-0.000169,24.022186,-0.0076,1.309
9796.00,7.463640,24.91851,-0.000170,24.022146,-0.0075,1.308
9798.00,7.463556,24.91777,-0.000170,24.021407,-0.0076,1.309
9800.00,7.463089,24.91763,-0.000171,24.021686,-0.0076,1.309
9802.00,7.463071,24.91725,-0.000170,24.021961,-0.0076,1.309
9804.00,7.463850,24.91744,-0.000169,24.021849,-0.0076,1.308
9806.00,7.464172,24.91699,-0.000171,24.022128,-0.0076,1.308
9808.00,7.463539,24.91779,-0.000170,24.021820,-0.0075,1.309
9810.00,7.462627,24.91836,-0.000169,24.021622,-0.0075,1.309
9812.00,7.462912,24.91831,-0.000170,24.021709,-0.0076,1.308
9814.00,7.463206,24.91794,-0.000171,24.022666,-0.0075,1.309
9816.00,7.463765,24.91716,-0.000170,24.021385,-0.0075,1.308
9818.00,7.464246,24.91766,-0.000169,24.021620,-0.0076,1.309
9820.00,7.464431,24.91688,-0.000170,24.022092,-0.0075,1.309
9822.00,7.465635,24.91683,-0.000170,24.022269,-0.0075,1.309
9824.00,7.464830,24.91716,-0.000169,24.021717,-0.0075,1.309
9826.00,7.463372,24.91717,-0.000169,24.022027,-0.0075,1.308
9828.00,7.462256,24.91702,-0.000170,24.022269,-0.0075,1.308
9830.00,7.461607,24.91670,-0.000170,24.022373,-0.0076,1.308
9832.00,7.461831,24.91712,-0.000169,24.021747,-0.0076,1.308
9834.00,7.461714,24.91648,-0.000169,24.021381,-0.0075,1.309
9836.00,7.463224,24.91687,-0.000170,24.021945,-0.0076,1.309
9838.00,7.464146,24.91634,-0.000170,24.021349,-0.0076,1.309
9840.00,7.463815,24.91613,-0.000170,24.021892,-0.0076,1.308
9842.00,7.464437,24.91662,-0.000170,24.022144,-0.0076,1.308
9844.00,7.464062,24.91646,-0.000168,24.022306,-0.0075,1.308
9846.00,7.464009,24.91654,-0.000169,24.021744,-0.0076,1.309
9848.00,7.464119,24.91657,-0.000170,24.021976,-0.0076,1.309
9850.00,7.464100,24.91723,-0.000170,24.022434,-0.0076,1.308
9852.00,7.464185,24.91657,-0.000169,24.021588,-0.0076,1.309
9854.00,7.464079,24.91659,-0.000170,24.021242,-0.0076,1.308
9856.00,7.464580,24.91689,-0.000170,24.021628,-0.0075,1.308
9858.00,7.465157,24.91738,-0.000170,24.021158,-0.0076,1.309
9860.00,7.464710,24.91779,-0.000170,24.021557,-0.0076,1.309
9862.00,7.464811,24.91785,-0.000170,24.021553,-0.0076,1.308
9864.00,7.464637,24.91735,-0.000169,24.021202,-0.0076,1.309
9866.00,7.464911,24.91719,-0.000170,24.021553,-0.0075,1.308
9868.00,7.465185,24.91815,-0.000170,24.021439,-0.0075,1.308
9870.00,7.464818,24.91683,-0.000169,24.022092,-0.0076,1.308
9872.00,7.464465,24.91749,-0.000170,24.021921,-0.0076,1.308
9874.00,7.463783,24.91757,-0.000170,24.022376,-0.0076,1.308
9876.00,7.463006,24.91800,-0.000169,24.021816,-0.0075,1.308
9878.00,7.463986,24.91815,-0.000169,24.021816,-0.0075,1.309
9880.00,7.464663,24.91786,-0.000170,24.021949,-0.0075,1.309
9882.00,7.464880,24.91716,-0.000171,24.021829,-0.0076,1.309
9884.00,7.464537,24.91784,-0.000170,24.021689,-0.0075,1.308
9886.00,7.463585,24.91786,-0.000169,24.021167,-0.0075,1.308
9888.00,7.463661,24.91787,-0.000169,24.021842,-0.0075,1.308
9890.00,7.463458,24.91816,-0.000170,24.021807,-0.0075,1.308
9892.00,7.463364,24.91824,-0.000170,24.022311,-0.0076,1.308
9894.00,7.463563,24.91734,-0.000169,24.021929,-0.0076,1.308
9896.00,7.464426,24.91807,-0.000169,24.021633,-0.0075,1.309
9898.00,7.464258,24.91856,-0.000169,24.022244,-0.0075,1.308
9900.00,7.463502,24.91856,-0.000169,24.022092,-0.0076,1.309
9902.00,7.462810,24.91813,-0.000170,24.021941,-0.0076,1.308
9904.00,7.463238,24.91825,-0.000170,24.022527,-0.0075,1.309
9906.00,7.463424,24.91819,-0.000169,24.021925,-0.0076,1.308
9908.00,7.463695,24.91805,-0.000169,24.021724,-0.0075,1.308
9910.00,7.463326,24.91806,-0.000170,24.021829,-0.0076,1.309
9912.00,7.462871,24.91826,-0.000169,24.022346,-0.0076,1.308
9914.00,7.462953,24.91784,-0.000170,24.022567,-0.0075,1.309
9916.00,7.463419,24.91862,-0.000170,24.022235,-0.0075,1.309
9918.00,7.463859,24.91839,-0.000170,24.021626,-0.0075,1.308
9920.00,7.464018,24.91790,-0.000169,24.022373,-0.0075,1.308
9922.00,7.463803,24.91812,-0.000168,24.021854,-0.0075,1.309
9924.00,7.463413,24.91875,-0.000169,24.022094,-0.0076,1.309
9926.00,7.463070,24.91848,-0.000171,24.021854,-0.0076,1.309
9928.00,7.463006,24.91900,-0.000169,24.022291,-0.0075,1.309
9930.00,7.463431,24.91852,-0.000170,24.022088,-0.0076,1.308
9932.00,7.465071,24.91800,-0.000168,24.022306,-0.0076,1.308
9934.00,7.465180,24.91823,-0.000168,24.021860,-0.0076,1.308
9936.00,7.464960,24.91833,-0.000169,24.021911,-0.0075,1.309
9938.00,7.464721,24.91772,-0.000170,24.022014,-0.0075,1.309
9940.00,7.464180,24.91821,-0.000169,24.021851,-0.0075,1.309
9942.00,7.463906,24.91834,-0.000169,24.022723,-0.0075,1.309
9944.00,7.464713,24.91862,-0.000168,24.022608,-0.0075,1.309
9946.00,7.465452,24.91843,-0.000168,24.022645,-0.0076,1.309
9948.00,7.464691,24.91806,-0.000167,24.022056,-0.0076,1.308
9950.00,7.464103,24.91792,-0.000168,24.022175,-0.0075,1.309
9952.00,7.464114,24.91794,-0.000168,24.022550,-0.0075,1.308
9954.00,7.464031,24.91807,-0.000168,24.021965,-0.0075,1.308
9956.00,7.463006,24.91859,-0.000168,24.021949,-0.0075,1.308
9958.00,7.462976,24.91766,-0.000169,24.022569,-0.0075,1.308
9960.00,7.462912,24.91792,-0.000169,24.022697,-0.0075,1.309
9962.00,7.462919,24.91764,-0.000168,24.022389,-0.0075,1.309
9964.00,7.463214,24.91786,-0.000169,24.021943,-0.0076,1.309
9966.00,7.463318,24.91789,-0.000170,24.021746,-0.0075,1.309
9968.00,7.463726,24.91780,-0.000170,24.022016,-0.0075,1.309
9970.00,7.464065,24.91750,-0.000169,24.022175,-0.0076,1.309
9972.00,7.463387,24.91723,-0.000168,24.021985,-0.0075,1.308
9974.00,7.463049,24.91784,-0.000169,24.021155,-0.0075,1.309
9976.00,7.463102,24.91747,-0.000169,24.021891,-0.0075,1.309
9978.00,7.463214,24.91736,-0.000169,24.021657,-0.0075,1.309
9980.00,7.463486,24.91731,-0.000170,24.021840,-0.0075,1.308
9982.00,7.462953,24.91812,-0.000170,24.021891,-0.0076,1.309
9984.00,7.463170,24.91893,-0.000169,24.022262,-0.0075,1.309
9986.00,7.463074,24.91861,-0.000169,24.021967,-0.0075,1.309
9988.00,7.463443,24.91779,-0.000169,24.021726,-0.0075,1.309
9990.00,7.464588,24.91772,-0.000169,24.022356,-0.0075,1.310
9992.00,7.464761,24.91836,-0.000169,24.021851,-0.0075,1.309
9994.00,7.464373,24.91861,-0.000169,24.021862,-0.0076,1.308
9996.00,7.463888,24.91777,-0.000170,24.021271,-0.0076,1.309
9998.00,7.464016,24.91853,-0.000170,24.021780,-0.0075,1.309
10000.00,7.463795,24.91854,-0.000170,24.021374,-0.0075,1.309
10002.00,7.463068,24.91818,-0.000170,24.021553,-0.0076,1.309
10004.00,7.463417,24.91787,-0.000169,24.022179,-0.0075,1.309
10006.00,7.463119,24.91818,-0.000169,24.022210,-0.0076,1.309
10008.00,7.462946,24.91739,-0.000168,24.022427,-0.0075,1.309
10010.00,7.462170,24.91798,-0.000169,24.022110,-0.0076,1.309
10012.00,7.461644,24.91871,-0.000169,24.021524,-0.0076,1.309
10014.00,7.461360,24.91780,-0.000170,24.021911,-0.0075,1.308
10016.00,7.462042,24.91733,-0.000169,24.021818,-0.0075,1.309
10018.00,7.462257,24.91801,-0.000168,24.021791,-0.0075,1.308
10020.00,7.462055,24.91819,-0.000169,24.021552,-0.0075,1.308
10022.00,7.462519,24.91792,-0.000168,24.021722,-0.0075,1.309
10024.00,7.463201,24.91789,-0.000170,24.022032,-0.0076,1.309
10026.00,7.463501,24.91776,-0.000170,24.021961,-0.0075,1.309
10028.00,7.463616,24.91750,-0.000170,24.021847,-0.0075,1.309
10030.00,7.462548,24.91704,-0.000170,24.022226,-0.0075,1.309
10032.00,7.461616,24.91779,-0.000169,24.022376,-0.0076,1.308
10034.00,7.461546,24.91821,-0.000169,24.022554,-0.0075,1.309
10036.00,7.461373,24.91838,-0.000170,24.021988,-0.0075,1.309
10038.00,7.461695,24.91810,-0.000170,24.021896,-0.0076,1.309
10040.00,7.461734,24.91786,-0.000170,24.022027,-0.0075,1.309
10042.00,7.461741,24.91846,-0.000169,24.022173,-0.0076,1.308
10044.00,7.462201,24.91817,-0.000168,24.021929,-0.0076,1.309
10046.00,7.462089,24.91829,-0.000168,24.022197,-0.0075,1.309
10048.00,7.462424,24.91827,-0.000170,24.022400,-0.0075,1.308
10050.00,7.461969,24.91781,-0.000169,24.021664,-0.0075,1.309
10052.00,7.461915,24.91780,-0.000170,24.021472,-0.0075,1.309
10054.00,7.462382,24.91748,-0.000169,24.021996,-0.0075,1.309
10056.00,7.462680,24.91801,-0.000168,24.021990,-0.0076,1.309
10058.00,7.462740,24.91688,-0.000168,24.022257,-0.0075,1.308
10060.00,7.462568,24.91737,-0.000169,24.021804,-0.0075,1.309
10062.00,7.463125,24.91711,-0.000169,24.021455,-0.0076,1.309
10064.00,7.463010,24.91734,-0.000169,24.021959,-0.0075,1.309
10066.00,7.462551,24.91824,-0.000169,24.022090,-0.0075,1.309
10068.00,7.462325,24.91745,-0.000170,24.021301,-0.0076,1.309
10070.00,7.462393,24.91735,-0.000170,24.021412,-0.0076,1.309
10072.00,7.461551,24.91785,-0.000169,24.021726,-0.0076,1.309
10074.00,7.461318,24.91758,-0.000169,24.021925,-0.0075,1.308
10076.00,7.461306,24.91818,-0.000170,24.021686,-0.0075,1.309
10078.00,7.461884,24.91793,-0.000170,24.022126,-0.0075,1.309
10080.00,7.462446,24.91850,-0.000169,24.022059,-0.0075,1.309
10082.00,7.462132,24.91913,-0.000170,24.021914,-0.0075,1.308
10084.00,7.462020,24.91831,-0.000171,24.021907,-0.0075,1.308
10086.00,7.462050,24.91816,-0.000169,24.021852,-0.0076,1.308
10088.00,7.461763,24.91810,-0.000168,24.022007,-0.0076,1.308
10090.00,7.461426,24.91821,-0.000169,24.022141,-0.0075,1.309
10092.00,7.461491,24.91762,-0.000168,24.022172,-0.0075,1.309
10094.00,7.461797,24.91874,-0.000168,24.021979,-0.0075,1.309
10096.00,7.462304,24.91920,-0.000169,24.021726,-0.0075,1.309
10098.00,7.462362,24.91860,-0.000169,24.021749,-0.0075,1.308
10100.00,7.462394,24.91836,-0.000169,24.021649,-0.0075,1.309
10102.00,7.462285,24.91770,-0.000168,24.021793,-0.0076,1.309
10104.00,7.461902,24.91801,-0.000168,24.021829,-0.0075,1.309
10106.00,7.461813,24.91802,-0.000169,24.021878,-0.0075,1.308
10108.00,7.461069,24.91838,-0.000170,24.022300,-0.0076,1.309
10110.00,7.460694,24.91866,-0.000171,24.022733,-0.0075,1.309
10112.00,7.461180,24.91922,-0.000169,24.022184,-0.0075,1.308
10114.00,7.461261,24.91902,-0.000169,24.022523,-0.0075,1.308
10116.00,7.461143,24.91917,-0.000169,24.022065,-0.0075,1.309
10118.00,7.461088,24.91902,-0.000169,24.022197,-0.0076,1.309
10120.00,7.461046,24.91927,-0.000170,24.022440,-0.0076,1.309
10122.00,7.461470,24.91909,-0.000169,24.022275,-0.0076,1.309
10124.00,7.462328,24.91925,-0.000171,24.021437,-0.0075,1.309
10126.00,7.461898,24.92046,-0.000170,24.021947,-0.0076,1.309
10128.00,7.461719,24.91948,-0.000170,24.022054,-0.0076,1.308
10130.00,7.462434,24.91967,-0.000169,24.021956,-0.0076,1.309
10132.00,7.461940,24.91974,-0.000170,24.022315,-0.0076,1.309
10134.00,7.461008,24.91895,-0.000169,24.022367,-0.0075,1.309
10136.00,7.460714,24.91881,-0.000169,24.022179,-0.0076,1.309
10138.00,7.461362,24.91936,-0.000170,24.022340,-0.0076,1.309
10140.00,7.461302,24.91885,-0.000169,24.022191,-0.0076,1.309
10142.00,7.460636,24.91908,-0.000169,24.022500,-0.0076,1.309
10144.00,7.460778,24.91942,-0.000170,24.022569,-0.0076,1.308
10146.00,7.460933,24.91947,-0.000169,24.022188,-0.0075,1.309
10148.00,7.461402,24.91992,-0.000169,24.021606,-0.0075,1.309
10150.00,7.461531,24.91923,-0.000169,24.022121,-0.0076,1.309
10152.00,7.461407,24.91827,-0.000169,24.022161,-0.0076,1.308
10154.00,7.461176,24.91735,-0.000169,24.022416,-0.0075,1.309
10156.00,7.460862,24.91769,-0.000170,24.022233,-0.0075,1.309
10158.00,7.460617,24.91843,-0.000169,24.021863,-0.0075,1.309
10160.00,7.461146,24.91939,-0.000170,24.021437,-0.0076,1.309
10162.00,7.461047,24.91898,-0.000170,24.022179,-0.0076,1.309
10164.00,7.461383,24.91947,-0.000169,24.022045,-0.0076,1.309
10166.00,7.461726,24.91891,-0.000169,24.021733,-0.0075,1.309
10168.00,7.461972,24.91845,-0.000170,24.021912,-0.0076,1.309
10170.00,7.461858,24.91858,-0.000169,24.021517,-0.0076,1.309
10172.00,7.461420,24.91894,-0.000169,24.021825,-0.0075,1.309
10174.00,7.461294,24.91924,-0.000169,24.021675,-0.0075,1.309
10176.00,7.461930,24.91966,-0.000169,24.021963,-0.0075,1.309
10178.00,7.461456,24.91918,-0.000169,24.022052,-0.0075,1.308
10180.00,7.461206,24.91873,-0.000170,24.022077,-0.0076,1.309
10182.00,7.461361,24.91887,-0.000170,24.021736,-0.0075,1.309
10184.00,7.461170,24.91931,-0.000169,24.021876,-0.0075,1.309
10186.00,7.460771,24.92037,-0.000170,24.021920,-0.0075,1.309
10188.00,7.460802,24.91956,-0.000170,24.022059,-0.0075,1.309
10190.00,7.462134,24.91944,-0.000169,24.022230,-0.0076,1.309
10192.00,7.462392,24.91913,-0.000170,24.021189,-0.0076,1.309
10194.00,7.462528,24.92014,-0.000169,24.021169,-0.0076,1.309
10196.00,7.462452,24.91993,-0.000169,24.021446,-0.0076,1.309
10198.00,7.461729,24.91959,-0.000170,24.021916,-0.0075,1.309
10200.00,7.462339,24.91957,-0.000169,24.021552,-0.0075,1.308
10202.00,7.462168,24.91956,-0.000170,24.021659,-0.0076,1.309
10204.00,7.462463,24.91935,-0.000170,24.022201,-0.0076,1.309
@17,12.0000,24.0
10206.00,7.462721,24.91967,-0.000170,24.022195,-0.0075,1.309
10208.00,7.458673,24.91956,-0.000169,24.022239,-0.0075,1.309
10210.00,7.445402,24.91883,-0.000169,24.021979,-0.0076,1.308
10212.00,7.431395,24.91921,-0.000169,24.021492,-0.0076,1.307
10214.00,7.419562,24.91953,-0.000169,24.021557,-0.0076,1.308
10216.00,7.412481,24.91979,-0.000168,24.021702,-0.0076,1.308
10218.00,7.408502,24.91959,-0.000169,24.021867,-0.0075,1.309
10220.00,7.406098,24.92004,-0.000169,24.021936,-0.0076,1.309
10222.00,7.404115,24.91945,-0.000170,24.022001,-0.0076,1.309
10224.00,7.402262,24.91987,-0.000172,24.022396,-0.0075,1.310
10226.00,7.402676,24.91946,-0.000172,24.022208,-0.0076,1.310
10228.00,7.402144,24.92006,-0.000170,24.021726,-0.0075,1.309
10230.00,7.400164,24.91946,-0.000171,24.022110,-0.0075,1.310
10232.00,7.403189,24.91890,-0.000172,24.021852,-0.0076,1.310
10234.00,7.415521,24.91831,-0.000171,24.021582,-0.0076,1.310
10236.00,7.429444,24.91972,-0.000170,24.022030,-0.0076,1.310
10238.00,7.439312,24.92006,-0.000172,24.021976,-0.0076,1.311
10240.00,7.443845,24.91967,-0.000171,24.021599,-0.0076,1.310
10242.00,7.446259,24.91906,-0.000169,24.021510,-0.0076,1.310
10244.00,7.447706,24.91935,-0.000168,24.022186,-0.0076,1.309
10246.00,7.448881,24.91983,-0.000168,24.022297,-0.0075,1.309
10248.00,7.449114,24.92001,-0.000168,24.021704,-0.0075,1.308
10250.00,7.448839,24.92024,-0.000168,24.022153,-0.0075,1.309
10252.00,7.449486,24.91988,-0.000167,24.021465,-0.0076,1.309
10254.00,7.450017,24.92022,-0.000168,24.022088,-0.0075,1.309
10256.00,7.449961,24.92102,-0.000169,24.021889,-0.0075,1.309
10258.00,7.450627,24.92109,-0.000169,24.022126,-0.0075,1.309
10260.00,7.451987,24.92004,-0.000170,24.021697,-0.0076,1.309
10262.00,7.453042,24.91956,-0.000169,24.021686,-0.0076,1.309
10264.00,7.454248,24.91980,-0.000169,24.022304,-0.0076,1.309
10266.00,7.455747,24.92031,-0.000168,24.022414,-0.0075,1.309
10268.00,7.456721,24.91998,-0.000169,24.021813,-0.0075,1.309
10270.00,7.458159,24.91919,-0.000169,24.021504,-0.0076,1.309
10272.00,7.459885,24.91931,-0.000169,24.021965,-0.0076,1.309
10274.00,7.460293,24.91976,-0.000169,24.021941,-0.0076,1.309
10276.00,7.460930,24.91968,-0.000170,24.021804,-0.0076,1.309
10278.00,7.462683,24.91996,-0.000169,24.022282,-0.0076,1.309
10280.00,7.463492,24.91988,-0.000169,24.022128,-0.0075,1.309
10282.00,7.463883,24.92060,-0.000170,24.021778,-0.0076,1.309
10284.00,7.464455,24.91966,-0.000169,24.021878,-0.0075,1.308
10286.00,7.465736,24.91873,-0.000169,24.021488,-0.0076,1.309
10288.00,7.465848,24.91928,-0.000169,24.022215,-0.0075,1.309
10290.00,7.465961,24.92042,-0.000169,24.022162,-0.0076,1.309
10292.00,7.465368,24.91956,-0.000169,24.021871,-0.0076,1.309
10294.00,7.465981,24.91896,-0.000169,24.021557,-0.0076,1.309
10296.00,7.466472,24.91960,-0.000170,24.022056,-0.0076,1.309
10298.00,7.465393,24.91978,-0.000169,24.022016,-0.0076,1.309
10300.00,7.466145,24.91910,-0.000169,24.021553,-0.0076,1.308
10302.00,7.466660,24.91974,-0.000170,24.022356,-0.0076,1.309
10304.00,7.467027,24.91993,-0.000169,24.021707,-0.0076,1.309
10306.00,7.466188,24.91982,-0.000169,24.021818,-0.0075,1.309
10308.00,7.464781,24.91885,-0.000170,24.021657,-0.0076,1.309
10310.00,7.464234,24.91899,-0.000171,24.021914,-0.0076,1.309
10312.00,7.464082,24.91902,-0.000169,24.021693,-0.0076,1.309
10314.00,7.464175,24.91900,-0.000170,24.022137,-0.0075,1.309
10316.00,7.463747,24.91849,-0.000169,24.022337,-0.0075,1.308
10318.00,7.463399,24.91863,-0.000169,24.022097,-0.0076,1.309
10320.00,7.462794,24.91905,-0.000169,24.021684,-0.0075,1.309
10322.00,7.462674,24.91932,-0.000170,24.021876,-0.0075,1.309
10324.00,7.462217,24.91928,-0.000170,24.021927,-0.0075,1.309
10326.00,7.461681,24.91918,-0.000169,24.021633,-0.0075,1.309
10328.00,7.461401,24.92008,-0.000170,24.021829,-0.0075,1.309
10330.00,7.461045,24.92024,-0.000170,24.021539,-0.0075,1.309
10332.00,7.460085,24.91974,-0.000171,24.022119,-0.0076,1.308
10334.00,7.460292,24.91920,-0.000170,24.021992,-0.0076,1.308
10336.00,7.460214,24.91963,-0.000169,24.022050,-0.0075,1.310
10338.00,7.460553,24.91989,-0.000171,24.022454,-0.0075,1.310
10340.00,7.460810,24.91961,-0.000170,24.022422,-0.0075,1.309
10342.00,7.460587,24.91935,-0.000171,24.021727,-0.0075,1.309
10344.00,7.460589,24.91908,-0.000170,24.021914,-0.0075,1.309
10346.00,7.460389,24.91941,-0.000169,24.022161,-0.0075,1.309
10348.00,7.460471,24.91979,-0.000170,24.021436,-0.0075,1.309
10350.00,7.460529,24.91969,-0.000170,24.021564,-0.0076,1.309
10352.00,7.460171,24.92001,-0.000170,24.021533,-0.0076,1.309
10354.00,7.460844,24.91969,-0.000170,24.021880,-0.0076,1.309
10356.00,7.460330,24.91985,-0.000171,24.021575,-0.0076,1.309
10358.00,7.460525,24.91884,-0.000171,24.022172,-0.0076,1.309
10360.00,7.460980,24.91934,-0.000170,24.021700,-0.0075,1.310
10362.00,7.460928,24.91955,-0.000170,24.022017,-0.0075,1.309
10364.00,7.460706,24.91919,-0.000170,24.021354,-0.0075,1.309
10366.00,7.460873,24.91950,-0.000170,24.021577,-0.0076,1.309
10368.00,7.461175,24.92004,-0.000170,24.021698,-0.0075,1.309
10370.00,7.461076,24.91959,-0.000169,24.021196,-0.0076,1.309
10372.00,7.461223,24.91959,-0.000171,24.021776,-0.0076,1.309
10374.00,7.461457,24.92053,-0.000170,24.021640,-0.0076,1.310
10376.00,7.461347,24.91941,-0.000170,24.021851,-0.0076,1.309
10378.00,7.462078,24.91890,-0.000169,24.021689,-0.0076,1.309
10380.00,7.462443,24.91921,-0.000169,24.021238,-0.0075,1.309
10382.00,7.461573,24.91888,-0.000170,24.022112,-0.0076,1.310
10384.00,7.460611,24.91894,-0.000170,24.022757,-0.0075,1.309
10386.00,7.460243,24.91983,-0.000169,24.021260,-0.0075,1.310
10388.00,7.459887,24.91975,-0.000171,24.021200,-0.0076,1.309
10390.00,7.459368,24.91866,-0.000171,24.021713,-0.0076,1.310
10392.00,7.460196,24.91929,-0.000171,24.021796,-0.0076,1.309
10394.00,7.460225,24.92015,-0.000170,24.021602,-0.0076,1.309
10396.00,7.459330,24.91908,-0.000171,24.021940,-0.0076,1.309
10398.00,7.459005,24.91927,-0.000171,24.021350,-0.0076,1.309
10400.00,7.458779,24.91936,-0.000169,24.021731,-0.0076,1.309
10402.00,7.458986,24.91973,-0.000169,24.021833,-0.0076,1.310
10404.00,7.459197,24.91990,-0.000170,24.020973,-0.0076,1.309
10406.00,7.459703,24.91914,-0.000169,24.021358,-0.0076,1.309
10408.00,7.459883,24.91988,-0.000170,24.021963,-0.0076,1.309
10410.00,7.459159,24.91962,-0.000170,24.022173,-0.0075,1.309
10412.00,7.459040,24.91936,-0.000170,24.021969,-0.0076,1.310
10414.00,7.459730,24.92041,-0.000169,24.021459,-0.0075,1.309
10416.00,7.460384,24.91921,-0.000171,24.021465,-0.0075,1.309
10418.00,7.460838,24.91871,-0.000170,24.021339,-0.0076,1.309
10420.00,7.460042,24.91920,-0.000170,24.021842,-0.0076,1.310
10422.00,7.459962,24.91837,-0.000169,24.021352,-0.0076,1.309
10424.00,7.459877,24.91872,-0.000169,24.021684,-0.0076,1.309
10426.00,7.460565,24.91937,-0.000170,24.021747,-0.0076,1.309
10428.00,7.460049,24.91913,-0.000168,24.021789,-0.0075,1.309
10430.00,7.458756,24.91822,-0.000170,24.022429,-0.0076,1.310
10432.00,7.458980,24.91889,-0.000170,24.022099,-0.0076,1.309
10434.00,7.459032,24.91886,-0.000169,24.021361,-0.0075,1.310
10436.00,7.459407,24.91873,-0.000170,24.021914,-0.0075,1.310
10438.00,7.459233,24.91878,-0.000171,24.021727,-0.0075,1.310
10440.00,7.458866,24.91932,-0.000170,24.021874,-0.0075,1.310
10442.00,7.458215,24.91933,-0.000170,24.021296,-0.0075,1.309
10444.00,7.458320,24.91971,-0.000170,24.022554,-0.0076,1.309
10446.00,7.458291,24.91967,-0.000169,24.022375,-0.0076,1.309
10448.00,7.458930,24.91981,-0.000168,24.021374,-0.0076,1.308
10450.00,7.459139,24.91954,-0.000169,24.022075,-0.0076,1.309
10452.00,7.459236,24.91907,-0.000169,24.022242,-0.0075,1.309
10454.00,7.459466,24.91985,-0.000169,24.022135,-0.0075,1.310
10456.00,7.459706,24.92039,-0.000170,24.022665,-0.0076,1.310
10458.00,7.458785,24.91988,-0.000170,24.021796,-0.0075,1.310
10460.00,7.458289,24.91923,-0.000170,24.022375,-0.0075,1.310
10462.00,7.458772,24.91948,-0.000170,24.021767,-0.0075,1.309
10464.00,7.459495,24.91948,-0.000170,24.021698,-0.0075,1.309
10466.00,7.459095,24.91877,-0.000170,24.021562,-0.0076,1.309
10468.00,7.458914,24.91874,-0.000168,24.021582,-0.0076,1.309
10470.00,7.458774,24.91909,-0.000170,24.022039,-0.0076,1.310
10472.00,7.458538,24.91937,-0.000171,24.021764,-0.0076,1.309
10474.00,7.458723,24.91945,-0.000170,24.022014,-0.0076,1.309
10476.00,7.458705,24.91931,-0.000170,24.021405,-0.0076,1.309
10478.00,7.459625,24.91867,-0.000169,24.021512,-0.0076,1.309
10480.00,7.460656,24.91957,-0.000169,24.021582,-0.0075,1.309
10482.00,7.460305,24.91917,-0.000169,24.022135,-0.0075,1.309
10484.00,7.459614,24.91854,-0.000169,24.021356,-0.0075,1.309
10486.00,7.459729,24.91944,-0.000169,24.021715,-0.0075,1.309
10488.00,7.459295,24.91927,-0.000170,24.022052,-0.0075,1.311
10490.00,7.459645,24.91991,-0.000169,24.022661,-0.0075,1.309
10492.00,7.459505,24.91912,-0.000168,24.022253,-0.0076,1.309
10494.00,7.458837,24.91932,-0.000169,24.022447,-0.0076,1.309
10496.00,7.459121,24.91910,-0.000169,24.022226,-0.0076,1.309
10498.00,7.459850,24.91959,-0.000169,24.022056,-0.0075,1.309
10500.00,7.459041,24.91997,-0.000169,24.021753,-0.0076,1.309
10502.00,7.458982,24.91938,-0.000169,24.021749,-0.0075,1.309
10504.00,7.458818,24.91953,-0.000168,24.022476,-0.0075,1.309
10506.00,7.459015,24.92029,-0.000169,24.021758,-0.0075,1.309
10508.00,7.459593,24.92002,-0.000169,24.021564,-0.0075,1.310
10510.00,7.459725,24.92009,-0.000170,24.021223,-0.0076,1.310
10512.00,7.460004,24.91929,-0.000169,24.021281,-0.0075,1.310
10514.00,7.458922,24.91975,-0.000169,24.021555,-0.0075,1.310
10516.00,7.458686,24.91971,-0.000170,24.022186,-0.0075,1.310
10518.00,7.458631,24.91892,-0.000170,24.022023,-0.0076,1.310
10520.00,7.459522,24.91951,-0.000169,24.021553,-0.0075,1.310
10522.00,7.459419,24.91892,-0.000169,24.021954,-0.0075,1.310
10524.00,7.458652,24.91862,-0.000169,24.021584,-0.0076,1.310
10526.00,7.458933,24.91815,-0.000168,24.021945,-0.0075,1.309
10528.00,7.458635,24.91866,-0.000169,24.022295,-0.0075,1.310
10530.00,7.458628,24.91922,-0.000169,24.022005,-0.0076,1.309
10532.00,7.458198,24.91959,-0.000168,24.021738,-0.0075,1.310
10534.00,7.459003,24.91962,-0.000169,24.022061,-0.0075,1.310
10536.00,7.458595,24.91926,-0.000169,24.021972,-0.0075,1.310
10538.00,7.458341,24.91893,-0.000169,24.021604,-0.0075,1.310
10540.00,7.457975,24.91858,-0.000170,24.022427,-0.0075,1.309
10542.00,7.457619,24.91866,-0.000169,24.021887,-0.0075,1.310
10544.00,7.456837,24.91919,-0.000169,24.022239,-0.0075,1.309
10546.00,7.457616,24.91964,-0.000168,24.022088,-0.0075,1.310
10548.00,7.458742,24.91999,-0.000169,24.022259,-0.0075,1.309
10550.00,7.459493,24.91947,-0.000168,24.021867,-0.0075,1.309
10552.00,7.458924,24.91957,-0.000169,24.022043,-0.0075,1.310
10554.00,7.459411,24.91959,-0.000169,24.022654,-0.0075,1.310
10556.00,7.458788,24.91952,-0.000169,24.022121,-0.0075,1.309
10558.00,7.458258,24.92044,-0.000169,24.022106,-0.0075,1.310
10560.00,7.458774,24.91908,-0.000170,24.021843,-0.0075,1.311
10562.00,7.458960,24.92015,-0.000170,24.022211,-0.0075,1.310
10564.00,7.459195,24.92011,-0.000169,24.021760,-0.0074,1.309
10566.00,7.458349,24.92037,-0.000169,24.022133,-0.0075,1.309
10568.00,7.458917,24.92032,-0.000168,24.022108,-0.0075,1.310
10570.00,7.459024,24.91960,-0.000170,24.022331,-0.0075,1.310
10572.00,7.458731,24.92018,-0.000168,24.022862,-0.0076,1.309
10574.00,7.459038,24.92054,-0.000169,24.022001,-0.0075,1.310
10576.00,7.459188,24.91954,-0.000169,24.022766,-0.0075,1.310
10578.00,7.458645,24.91987,-0.000169,24.022434,-0.0075,1.309
10580.00,7.458513,24.92057,-0.000169,24.022420,-0.0075,1.309
10582.00,7.458920,24.91933,-0.000168,24.022322,-0.0075,1.309
10584.00,7.458845,24.91952,-0.000167,24.021742,-0.0075,1.309
10586.00,7.458982,24.91934,-0.000170,24.022367,-0.0075,1.309
10588.00,7.458621,24.91992,-0.000169,24.022014,-0.0075,1.310
10590.00,7.457849,24.91963,-0.000169,24.021836,-0.0075,1.310
10592.00,7.458055,24.91950,-0.000170,24.022327,-0.0075,1.310
10594.00,7.458083,24.92050,-0.000169,24.022353,-0.0075,1.310
10596.00,7.458657,24.91927,-0.000170,24.021863,-0.0075,1.310
10598.00,7.459647,24.91956,-0.000170,24.022367,-0.0075,1.310
10600.00,7.458722,24.92024,-0.000169,24.022239,-0.0075,1.310
10602.00,7.457766,24.91995,-0.000168,24.022193,-0.0075,1.309
10604.00,7.457682,24.92023,-0.000169,24.022173,-0.0075,1.310
10606.00,7.457268,24.91967,-0.000169,24.022347,-0.0075,1.309
10608.00,7.457679,24.92004,-0.000169,24.021901,-0.0075,1.310
10610.00,7.458187,24.92027,-0.000170,24.022052,-0.0075,1.310
10612.00,7.457600,24.92055,-0.000169,24.021863,-0.0075,1.310
10614.00,7.456756,24.91969,-0.000167,24.022496,-0.0075,1.309
10616.00,7.456801,24.91947,-0.000168,24.022014,-0.0075,1.310
10618.00,7.457814,24.92027,-0.000168,24.022217,-0.0075,1.310
10620.00,7.457910,24.92127,-0.000169,24.022130,-0.0075,1.310
10622.00,7.457834,24.92098,-0.000169,24.022304,-0.0075,1.309
10624.00,7.458281,24.92044,-0.000168,24.022315,-0.0075,1.309
10626.00,7.457276,24.92029,-0.000169,24.022400,-0.0076,1.309
10628.00,7.457419,24.92058,-0.000169,24.022039,-0.0075,1.309
10630.00,7.458597,24.91937,-0.000169,24.022010,-0.0075,1.309
10632.00,7.457776,24.91994,-0.000170,24.022347,-0.0075,1.310
10634.00,7.458134,24.91992,-0.000169,24.021940,-0.0075,1.309
10636.00,7.459234,24.91921,-0.000168,24.021450,-0.0075,1.309
10638.00,7.459117,24.91997,-0.000170,24.021813,-0.0075,1.310
10640.00,7.458648,24.91965,-0.000169,24.022556,-0.0076,1.310
10642.00,7.458814,24.92046,-0.000169,24.021775,-0.0075,1.310
10644.00,7.459002,24.92064,-0.000168,24.022056,-0.0075,1.309
10646.00,7.458433,24.92032,-0.000169,24.022034,-0.0075,1.310
10648.00,7.458138,24.91988,-0.000169,24.022027,-0.0075,1.310
10650.00,7.457330,24.91997,-0.000169,24.021969,-0.0075,1.309
10652.00,7.456970,24.91949,-0.000169,24.021586,-0.0075,1.310
10654.00,7.456998,24.92026,-0.000169,24.021845,-0.0075,1.310
10656.00,7.457391,24.92011,-0.000170,24.022150,-0.0075,1.310
10658.00,7.457898,24.91914,-0.000170,24.022144,-0.0075,1.310
10660.00,7.458025,24.92020,-0.000170,24.021727,-0.0075,1.310
10662.00,7.457865,24.92021,-0.000170,24.022259,-0.0075,1.310
10664.00,7.457604,24.92028,-0.000169,24.021816,-0.0075,1.310
10666.00,7.457515,24.92005,-0.000170,24.022590,-0.0075,1.311
10668.00,7.458014,24.91938,-0.000168,24.022202,-0.0075,1.310
10670.00,7.458638,24.92008,-0.000168,24.021539,-0.0075,1.309
10672.00,7.459199,24.92009,-0.000169,24.021608,-0.0075,1.310
10674.00,7.457931,24.92061,-0.000169,24.021885,-0.0075,1.309
10676.00,7.456895,24.92091,-0.000169,24.021994,-0.0075,1.311
10678.00,7.457883,24.92031,-0.000171,24.022066,-0.0076,1.310
10680.00,7.458149,24.92006,-0.000170,24.021229,-0.0075,1.310
10682.00,7.457907,24.91997,-0.000169,24.021439,-0.0075,1.309
10684.00,7.458316,24.91986,-0.000169,24.021633,-0.0075,1.310
10686.00,7.458581,24.92052,-0.000169,24.021825,-0.0075,1.311
10688.00,7.459325,24.91966,-0.000169,24.021272,-0.0075,1.310
10690.00,7.458997,24.92038,-0.000169,24.021755,-0.0076,1.310
10692.00,7.457873,24.92057,-0.000169,24.022085,-0.0075,1.310
10694.00,7.456741,24.92128,-0.000169,24.022306,-0.0075,1.310
10696.00,7.456768,24.92121,-0.000168,24.022278,-0.0075,1.309
10698.00,7.456948,24.92023,-0.000168,24.022674,-0.0075,1.309
10700.00,7.457051,24.91968,-0.000169,24.022072,-0.0075,1.310
10702.00,7.457414,24.91982,-0.000169,24.022034,-0.0075,1.310
10704.00,7.457278,24.91982,-0.000170,24.022206,-0.0075,1.310
10706.00,7.456511,24.91939,-0.000170,24.022808,-0.0075,1.311
10708.00,7.457421,24.91935,-0.000169,24.021892,-0.0075,1.310
10710.00,7.457235,24.91999,-0.000169,24.022032,-0.0075,1.310
10712.00,7.456610,24.91968,-0.000169,24.021595,-0.0075,1.310
10714.00,7.456972,24.92040,-0.000168,24.021702,-0.0075,1.310
10716.00,7.456410,24.91986,-0.000168,24.022206,-0.0075,1.310
10718.00,7.457465,24.92057,-0.000169,24.022195,-0.0076,1.310
10720.00,7.456818,24.91986,-0.000169,24.021961,-0.0076,1.310
10722.00,7.456492,24.92003,-0.000169,24.022255,-0.0075,1.310
10724.00,7.456534,24.92035,-0.000170,24.022019,-0.0076,1.310
10726.00,7.456439,24.92061,-0.000170,24.021940,-0.0075,1.310
10728.00,7.456774,24.92024,-0.000170,24.022208,-0.0075,1.310
10730.00,7.457138,24.92049,-0.000169,24.022342,-0.0075,1.310
10732.00,7.457256,24.92108,-0.000170,24.021909,-0.0075,1.310
10734.00,7.457650,24.92117,-0.000169,24.022017,-0.0075,1.310
10736.00,7.457667,24.92115,-0.000168,24.022532,-0.0075,1.310
10738.00,7.457344,24.92148,-0.000168,24.022259,-0.0075,1.310
10740.00,7.456979,24.92176,-0.000168,24.022021,-0.0075,1.310
10742.00,7.457498,24.92168,-0.000168,24.022016,-0.0075,1.310
10744.00,7.457851,24.92192,-0.000168,24.021920,-0.0075,1.311
10746.00,7.457304,24.92151,-0.000169,24.022375,-0.0075,1.310
10748.00,7.456139,24.92207,-0.000169,24.022583,-0.0075,1.310
10750.00,7.456983,24.92294,-0.000168,24.021642,-0.0076,1.310
10752.00,7.457367,24.92210,-0.000168,24.021517,-0.0076,1.310
10754.00,7.457350,24.92087,-0.000168,24.022128,-0.0075,1.310
10756.00,7.457812,24.92041,-0.000169,24.022494,-0.0075,1.310
10758.00,7.457108,24.92126,-0.000168,24.022025,-0.0075,1.310
10760.00,7.456531,24.92161,-0.000169,24.022909,-0.0075,1.310
10762.00,7.456604,24.92251,-0.000168,24.021932,-0.0075,1.311
10764.00,7.455907,24.92163,-0.000168,24.022211,-0.0075,1.310
10766.00,7.455812,24.92169,-0.000169,24.021546,-0.0075,1.310
10768.00,7.456291,24.92239,-0.000168,24.022097,-0.0075,1.310
10770.00,7.456521,24.92150,-0.000168,24.022610,-0.0075,1.310
10772.00,7.456447,24.92125,-0.000167,24.022008,-0.0075,1.310
10774.00,7.456450,24.92171,-0.000168,24.022097,-0.0075,1.310
10776.00,7.456177,24.92215,-0.000170,24.022264,-0.0075,1.310
10778.00,7.456222,24.92204,-0.000169,24.022146,-0.0075,1.310
10780.00,7.455785,24.92181,-0.000168,24.022643,-0.0075,1.310
10782.00,7.455930,24.92140,-0.000169,24.022665,-0.0075,1.310
10784.00,7.455546,24.92163,-0.000169,24.023120,-0.0075,1.310
10786.00,7.454852,24.92244,-0.000168,24.021930,-0.0075,1.309
10788.00,7.455327,24.92201,-0.000169,24.021925,-0.0075,1.310
10790.00,7.455905,24.92188,-0.000168,24.022594,-0.0075,1.310
10792.00,7.456497,24.92208,-0.000168,24.023089,-0.0075,1.310
10794.00,7.456113,24.92316,-0.000169,24.021912,-0.0075,1.310
10796.00,7.456114,24.92227,-0.000168,24.021223,-0.0075,1.310
10798.00,7.456112,24.92210,-0.000168,24.022072,-0.0075,1.310
10800.00,7.456725,24.92252,-0.000169,24.022327,-0.0076,1.310
10802.00,7.456463,24.92258,-0.000168,24.022549,-0.0075,1.310
10804.00,7.455890,24.92329,-0.000168,24.021639,-0.0075,1.310
@18,12.0000,24.0
10806.00,7.455728,24.92217,-0.000169,24.022719,-0.0075,1.310
10808.00,7.452761,24.92222,-0.000169,24.021987,-0.0075,1.310
10810.00,7.440824,24.92274,-0.000169,24.021949,-0.0075,1.310
10812.00,7.427001,24.92243,-0.000169,24.022255,-0.0076,1.309
10814.00,7.415305,24.92186,-0.000167,24.021881,-0.0075,1.309
10816.00,7.407882,24.92242,-0.000168,24.023101,-0.0075,1.309
10818.00,7.403524,24.92247,-0.000169,24.022587,-0.0075,1.310
10820.00,7.401763,24.92218,-0.000169,24.021880,-0.0075,1.311
10822.00,7.400378,24.92258,-0.000169,24.021751,-0.0075,1.311
10824.00,7.399388,24.92312,-0.000170,24.022144,-0.0076,1.311
10826.00,7.399336,24.92321,-0.000171,24.022251,-0.0075,1.311
10828.00,7.398539,24.92239,-0.000171,24.021869,-0.0075,1.311
10830.00,7.397834,24.92271,-0.000171,24.021791,-0.0076,1.311
10832.00,7.399812,24.92342,-0.000171,24.022471,-0.0075,1.311
10834.00,7.411967,24.92280,-0.000170,24.021620,-0.0076,1.312
10836.00,7.425014,24.92264,-0.000170,24.021666,-0.0075,1.312
10838.00,7.435771,24.92228,-0.000170,24.021947,-0.0076,1.312
10840.00,7.441117,24.92316,-0.000170,24.021454,-0.0075,1.311
10842.00,7.443746,24.92368,-0.000171,24.021738,-0.0075,1.311
10844.00,7.443717,24.92276,-0.000170,24.021684,-0.0075,1.311
10846.00,7.443859,24.92303,-0.000169,24.021385,-0.0075,1.310
10848.00,7.444390,24.92300,-0.000168,24.021921,-0.0075,1.310
10850.00,7.444797,24.92325,-0.000168,24.021854,-0.0075,1.310
10852.00,7.444240,24.92332,-0.000169,24.021789,-0.0076,1.310
10854.00,7.444249,24.92274,-0.000169,24.021597,-0.0076,1.310
10856.00,7.444800,24.92210,-0.000167,24.022422,-0.0075,1.310
10858.00,7.445917,24.92188,-0.000169,24.022302,-0.0075,1.311
10860.00,7.446222,24.92237,-0.000169,24.021901,-0.0075,1.311
10862.00,7.447045,24.92200,-0.000168,24.022418,-0.0075,1.310
10864.00,7.448298,24.92158,-0.000168,24.021329,-0.0075,1.309
10866.00,7.449600,24.92196,-0.000168,24.021664,-0.0075,1.310
10868.00,7.450792,24.92200,-0.000168,24.021450,-0.0075,1.310
10870.00,7.452039,24.92251,-0.000169,24.021825,-0.0076,1.310
10872.00,7.453214,24.92221,-0.000170,24.022347,-0.0075,1.310
10874.00,7.454725,24.92149,-0.000169,24.022184,-0.0075,1.310
10876.00,7.455673,24.92166,-0.000170,24.022518,-0.0075,1.310
10878.00,7.456798,24.92192,-0.000170,24.022498,-0.0075,1.310
10880.00,7.457589,24.92189,-0.000169,24.021626,-0.0075,1.310
10882.00,7.458528,24.92176,-0.000169,24.021510,-0.0076,1.310
10884.00,7.460042,24.92122,-0.000170,24.021619,-0.0075,1.310
10886.00,7.461339,24.92109,-0.000169,24.022240,-0.0076,1.310
10888.00,7.460964,24.92091,-0.000169,24.021649,-0.0075,1.310
10890.00,7.461291,24.92093,-0.000169,24.022268,-0.0075,1.310
10892.00,7.461575,24.92185,-0.000168,24.022674,-0.0075,1.310
10894.00,7.462254,24.92175,-0.000169,24.021843,-0.0075,1.310
10896.00,7.462162,24.92170,-0.000168,24.022275,-0.0075,1.310
10898.00,7.462185,24.92158,-0.000168,24.021998,-0.0075,1.310
10900.00,7.461722,24.92141,-0.000169,24.022001,-0.0075,1.310
10902.00,7.461199,24.92162,-0.000169,24.021965,-0.0075,1.310
10904.00,7.460660,24.92150,-0.000169,24.021990,-0.0075,1.310
10906.00,7.461009,24.92148,-0.000169,24.022607,-0.0075,1.310
10908.00,7.461080,24.92136,-0.000169,24.022324,-0.0075,1.310
10910.00,7.460595,24.92185,-0.000169,24.022195,-0.0076,1.311
10912.00,7.460131,24.92231,-0.000170,24.022092,-0.0075,1.310
10914.00,7.459404,24.92289,-0.000169,24.021914,-0.0075,1.311
10916.00,7.458134,24.92275,-0.000169,24.021836,-0.0075,1.310
10918.00,7.457172,24.92272,-0.000168,24.022634,-0.0076,1.309
10920.00,7.457753,24.92238,-0.000168,24.022048,-0.0075,1.310
10922.00,7.457973,24.92179,-0.000169,24.021746,-0.0075,1.310
10924.00,7.457862,24.92254,-0.000169,24.022114,-0.0075,1.311
10926.00,7.457644,24.92268,-0.000169,24.021526,-0.0076,1.310
10928.00,7.457067,24.92289,-0.000169,24.022014,-0.0075,1.310
10930.00,7.456889,24.92252,-0.000170,24.021711,-0.0075,1.310
10932.00,7.456792,24.92241,-0.000170,24.021869,-0.0076,1.310
10934.00,7.456338,24.92255,-0.000169,24.022752,-0.0076,1.311
10936.00,7.456518,24.92186,-0.000169,24.021526,-0.0076,1.310
10938.00,7.457097,24.92228,-0.000170,24.022108,-0.0075,1.309
10940.00,7.457000,24.92236,-0.000169,24.021952,-0.0076,1.310
10942.00,7.457319,24.92190,-0.000170,24.022074,-0.0075,1.310
10944.00,7.457276,24.92201,-0.000170,24.022516,-0.0075,1.310
10946.00,7.457308,24.92183,-0.000169,24.022157,-0.0075,1.310
10948.00,7.457524,24.92214,-0.000170,24.022445,-0.0075,1.310
10950.00,7.457608,24.92190,-0.000170,24.022095,-0.0076,1.310
10952.00,7.457994,24.92172,-0.000170,24.022204,-0.0075,1.310
10954.00,7.458041,24.92183,-0.000169,24.021816,-0.0076,1.310
10956.00,7.457351,24.92082,-0.000169,24.022193,-0.0075,1.310
10958.00,7.457876,24.92116,-0.000169,24.022391,-0.0075,1.310
10960.00,7.457927,24.92168,-0.000169,24.021999,-0.0076,1.310
10962.00,7.458378,24.92128,-0.000170,24.022007,-0.0075,1.311
10964.00,7.457151,24.92153,-0.000170,24.021405,-0.0075,1.311
10966.00,7.456869,24.92045,-0.000170,24.022353,-0.0075,1.310
10968.00,7.457148,24.92054,-0.000171,24.021423,-0.0075,1.311
10970.00,7.457592,24.92136,-0.000170,24.021142,-0.0075,1.310
10972.00,7.457550,24.92153,-0.000168,24.022288,-0.0076,1.310
10974.00,7.457133,24.92087,-0.000169,24.021651,-0.0076,1.310
10976.00,7.456334,24.92097,-0.000169,24.021972,-0.0075,1.310
10978.00,7.455537,24.92071,-0.000170,24.021729,-0.0075,1.311
10980.00,7.456127,24.92141,-0.000170,24.021630,-0.0075,1.311
10982.00,7.456124,24.92187,-0.000169,24.021963,-0.0075,1.310
10984.00,7.455284,24.92229,-0.000169,24.022161,-0.0075,1.310
10986.00,7.455631,24.92178,-0.000169,24.021952,-0.0075,1.310
10988.00,7.456117,24.92149,-0.000169,24.021550,-0.0075,1.310
10990.00,7.456606,24.92179,-0.000169,24.021983,-0.0075,1.310
10992.00,7.457412,24.92158,-0.000168,24.021742,-0.0075,1.310
10994.00,7.456159,24.92155,-0.000169,24.022607,-0.0075,1.311
10996.00,7.455733,24.92160,-0.000169,24.022291,-0.0076,1.310
10998.00,7.456525,24.92209,-0.000169,24.021932,-0.0075,1.310
11000.00,7.455922,24.92180,-0.000169,24.021378,-0.0075,1.310
11002.00,7.455892,24.92134,-0.000170,24.021847,-0.0075,1.311
11004.00,7.456604,24.92255,-0.000169,24.021811,-0.0075,1.310
11006.00,7.456709,24.92249,-0.000169,24.022166,-0.0076,1.310
11008.00,7.456461,24.92242,-0.000169,24.021677,-0.0076,1.310
11010.00,7.457001,24.92272,-0.000169,24.021804,-0.0075,1.311
11012.00,7.456505,24.92267,-0.000170,24.022240,-0.0075,1.311
11014.00,7.456013,24.92314,-0.000170,24.022101,-0.0075,1.310
11016.00,7.456200,24.92242,-0.000170,24.021573,-0.0075,1.311
11018.00,7.455522,24.92217,-0.000171,24.021952,-0.0075,1.310
11020.00,7.455138,24.92217,-0.000169,24.022521,-0.0075,1.310
11022.00,7.455281,24.92277,-0.000169,24.022231,-0.0075,1.310
11024.00,7.455527,24.92340,-0.000169,24.022041,-0.0075,1.311
11026.00,7.455773,24.92326,-0.000168,24.022253,-0.0075,1.310
11028.00,7.456606,24.92231,-0.000169,24.022204,-0.0075,1.310
11030.00,7.456552,24.92210,-0.000169,24.021486,-0.0075,1.310
11032.00,7.455962,24.92245,-0.000170,24.022201,-0.0075,1.310
11034.00,7.456619,24.92223,-0.000168,24.021836,-0.0075,1.311
11036.00,7.457547,24.92329,-0.000168,24.021851,-0.0075,1.310
11038.00,7.457133,24.92295,-0.000168,24.022326,-0.0075,1.310
11040.00,7.456956,24.92282,-0.000168,24.021541,-0.0075,1.310
11042.00,7.456449,24.92378,-0.000168,24.021914,-0.0075,1.310
11044.00,7.455955,24.92309,-0.000169,24.022063,-0.0076,1.311
11046.00,7.456672,24.92269,-0.000167,24.022077,-0.0075,1.311
11048.00,7.456225,24.92315,-0.000168,24.022293,-0.0076,1.311
11050.00,7.456213,24.92330,-0.000169,24.021896,-0.0075,1.310
11052.00,7.456337,24.92238,-0.000169,24.021867,-0.0075,1.311
11054.00,7.456644,24.92260,-0.000169,24.022168,-0.0076,1.311
11056.00,7.456433,24.92253,-0.000169,24.022081,-0.0075,1.311
11058.00,7.456825,24.92162,-0.000169,24.021901,-0.0075,1.310
11060.00,7.456963,24.92206,-0.000169,24.021938,-0.0076,1.310
11062.00,7.456863,24.92201,-0.000169,24.022186,-0.0075,1.310
11064.00,7.456467,24.92207,-0.000169,24.022291,-0.0076,1.310
11066.00,7.456486,24.92205,-0.000170,24.021949,-0.0075,1.310
11068.00,7.456051,24.92180,-0.000170,24.022449,-0.0075,1.311
11070.00,7.455764,24.92236,-0.000169,24.021635,-0.0076,1.311
11072.00,7.455521,24.92231,-0.000169,24.021911,-0.0075,1.311
11074.00,7.455636,24.92213,-0.000169,24.021838,-0.0076,1.311
11076.00,7.456263,24.92223,-0.000169,24.022028,-0.0076,1.310
11078.00,7.456494,24.92265,-0.000169,24.021655,-0.0075,1.310
11080.00,7.456304,24.92227,-0.000170,24.021637,-0.0075,1.311
11082.00,7.456151,24.92169,-0.000169,24.021809,-0.0075,1.311
11084.00,7.455778,24.92132,-0.000170,24.022360,-0.0075,1.311
11086.00,7.456225,24.92163,-0.000169,24.021316,-0.0076,1.311
11088.00,7.455745,24.92147,-0.000169,24.021727,-0.0076,1.311
11090.00,7.456352,24.92225,-0.000168,24.022108,-0.0076,1.311
11092.00,7.456640,24.92192,-0.000168,24.022385,-0.0075,1.310
11094.00,7.456376,24.92240,-0.000168,24.022001,-0.0075,1.311
11096.00,7.455914,24.92131,-0.000168,24.021566,-0.0075,1.310
11098.00,7.455585,24.92133,-0.000168,24.023152,-0.0075,1.311
11100.00,7.455054,24.92080,-0.000168,24.022309,-0.0075,1.311
11102.00,7.455394,24.92099,-0.000169,24.021146,-0.0075,1.310
11104.00,7.455029,24.92131,-0.000170,24.022422,-0.0075,1.311
11106.00,7.455405,24.92110,-0.000168,24.022233,-0.0075,1.310
11108.00,7.455314,24.92189,-0.000169,24.021704,-0.0075,1.310
11110.00,7.454642,24.92258,-0.000170,24.022164,-0.0075,1.311
11112.00,7.454302,24.92219,-0.000170,24.022043,-0.0075,1.311
11114.00,7.455462,24.92227,-0.000169,24.021539,-0.0075,1.311
11116.00,7.455765,24.92167,-0.000169,24.021869,-0.0076,1.310
11118.00,7.454296,24.92239,-0.000169,24.022712,-0.0076,1.310
11120.00,7.453736,24.92242,-0.000168,24.022420,-0.0075,1.310
11122.00,7.453829,24.92247,-0.000169,24.021146,-0.0075,1.310
11124.00,7.454586,24.92232,-0.000169,24.021938,-0.0075,1.310
11126.00,7.455001,24.92270,-0.000170,24.022739,-0.0075,1.311
11128.00,7.455083,24.92332,-0.000170,24.022219,-0.0075,1.311
11130.00,7.455397,24.92249,-0.000169,24.022172,-0.0075,1.311
11132.00,7.454527,24.92153,-0.000169,24.022480,-0.0075,1.311
11134.00,7.453511,24.92153,-0.000168,24.022045,-0.0075,1.310
11136.00,7.453461,24.92215,-0.000168,24.021793,-0.0075,1.310
11138.00,7.454842,24.92190,-0.000169,24.021755,-0.0076,1.310
11140.00,7.454466,24.92231,-0.000168,24.022402,-0.0076,1.310
11142.00,7.454797,24.92150,-0.000169,24.022010,-0.0075,1.311
11144.00,7.454657,24.92125,-0.000170,24.022989,-0.0075,1.311
11146.00,7.454720,24.92173,-0.000169,24.022315,-0.0075,1.311
11148.00,7.454708,24.92198,-0.000168,24.022079,-0.0075,1.310
11150.00,7.453960,24.92180,-0.000169,24.022001,-0.0075,1.311
11152.00,7.454146,24.92203,-0.000169,24.021771,-0.0075,1.311
11154.00,7.454391,24.92272,-0.000169,24.022438,-0.0075,1.311
11156.00,7.454453,24.92278,-0.000170,24.022460,-0.0075,1.311
11158.00,7.454933,24.92222,-0.000168,24.021572,-0.0075,1.311
11160.00,7.455262,24.92133,-0.000168,24.021666,-0.0075,1.310
11162.00,7.455416,24.92135,-0.000168,24.021281,-0.0075,1.311
11164.00,7.455618,24.92115,-0.000168,24.021834,-0.0075,1.310
11166.00,7.454737,24.92213,-0.000167,24.021762,-0.0076,1.311
11168.00,7.454404,24.92179,-0.000168,24.022010,-0.0075,1.311
11170.00,7.454260,24.92166,-0.000170,24.022170,-0.0075,1.311
11172.00,7.454370,24.92192,-0.000168,24.022491,-0.0075,1.311
11174.00,7.453969,24.92231,-0.000168,24.022211,-0.0075,1.310
11176.00,7.453891,24.92196,-0.000167,24.022289,-0.0075,1.311
11178.00,7.453402,24.92187,-0.000168,24.022518,-0.0075,1.311
11180.00,7.453779,24.92214,-0.000169,24.022166,-0.0075,1.311
11182.00,7.454121,24.92157,-0.000169,24.022177,-0.0075,1.311
11184.00,7.454464,24.92144,-0.000168,24.021943,-0.0075,1.311
11186.00,7.454311,24.92144,-0.000168,24.022048,-0.0075,1.311
11188.00,7.454032,24.92166,-0.000170,24.022063,-0.0075,1.311
11190.00,7.453811,24.92246,-0.000170,24.021929,-0.0075,1.311
11192.00,7.452725,24.92210,-0.000170,24.022075,-0.0076,1.311
11194.00,7.453567,24.92244,-0.000171,24.022085,-0.0075,1.311
11196.00,7.453555,24.92252,-0.000170,24.022306,-0.0075,1.311
11198.00,7.453499,24.92241,-0.000169,24.022003,-0.0076,1.311
11200.00,7.453612,24.92244,-0.000169,24.022036,-0.0075,1.310
11202.00,7.453990,24.92223,-0.000169,24.022297,-0.0075,1.311
11204.00,7.453681,24.92292,-0.000168,24.021359,-0.0075,1.310
11206.00,7.453362,24.92321,-0.000168,24.021198,-0.0076,1.310
11208.00,7.453273,24.92297,-0.000169,24.021988,-0.0075,1.311
11210.00,7.453121,24.92382,-0.000170,24.022592,-0.0075,1.310
11212.00,7.453799,24.92346,-0.000169,24.022433,-0.0075,1.311
11214.00,7.453782,24.92293,-0.000168,24.021950,-0.0075,1.311
11216.00,7.453647,24.92294,-0.000169,24.022027,-0.0075,1.311
11218.00,7.453681,24.92293,-0.000169,24.021620,-0.0075,1.310
11220.00,7.453249,24.92392,-0.000170,24.021729,-0.0075,1.311
11222.00,7.453952,24.92419,-0.000169,24.021767,-0.0075,1.311
11224.00,7.454587,24.92406,-0.000168,24.022668,-0.0075,1.310
11226.00,7.453982,24.92400,-0.000169,24.021644,-0.0075,1.310
11228.00,7.453813,24.92309,-0.000169,24.022291,-0.0075,1.311
11230.00,7.454072,24.92342,-0.000169,24.021901,-0.0075,1.311
11232.00,7.453626,24.92328,-0.000169,24.022161,-0.0075,1.311
11234.00,7.454127,24.92328,-0.000169,24.022848,-0.0075,1.311
11236.00,7.454874,24.92293,-0.000168,24.022150,-0.0075,1.311
11238.00,7.454254,24.92276,-0.000168,24.022050,-0.0075,1.311
11240.00,7.454119,24.92358,-0.000170,24.021892,-0.0076,1.311
11242.00,7.452926,24.92312,-0.000169,24.021597,-0.0075,1.311
11244.00,7.452587,24.92410,-0.000168,24.022327,-0.0075,1.311
11246.00,7.453247,24.92406,-0.000168,24.021660,-0.0075,1.311
11248.00,7.453581,24.92408,-0.000168,24.022391,-0.0076,1.310
11250.00,7.453424,24.92426,-0.000169,24.022023,-0.0076,1.311
11252.00,7.453179,24.92336,-0.000168,24.022576,-0.0075,1.310
11254.00,7.454411,24.92350,-0.000169,24.022226,-0.0075,1.310
11256.00,7.454436,24.92363,-0.000170,24.021988,-0.0076,1.311
11258.00,7.454009,24.92317,-0.000169,24.021950,-0.0076,1.310
11260.00,7.454452,24.92306,-0.000169,24.021900,-0.0076,1.310
11262.00,7.454753,24.92259,-0.000168,24.022048,-0.0075,1.311
11264.00,7.454921,24.92243,-0.000170,24.022277,-0.0075,1.311
11266.00,7.455141,24.92277,-0.000169,24.021675,-0.0075,1.310
11268.00,7.454116,24.92214,-0.000169,24.021383,-0.0075,1.310
11270.00,7.453002,24.92221,-0.000170,24.022179,-0.0075,1.311
11272.00,7.453283,24.92233,-0.000169,24.022190,-0.0075,1.311
11274.00,7.452663,24.92210,-0.000169,24.022095,-0.0076,1.310
11276.00,7.452257,24.92197,-0.000170,24.021925,-0.0076,1.311
11278.00,7.452857,24.92155,-0.000171,24.021762,-0.0075,1.311
11280.00,7.453043,24.92164,-0.000170,24.021818,-0.0076,1.311
11282.00,7.453333,24.92235,-0.000168,24.022449,-0.0075,1.311
11284.00,7.452409,24.92271,-0.000168,24.022645,-0.0075,1.310
11286.00,7.451603,24.92199,-0.000169,24.022092,-0.0076,1.311
11288.00,7.452418,24.92145,-0.000169,24.022411,-0.0075,1.311
11290.00,7.452470,24.92232,-0.000169,24.022543,-0.0075,1.311
11292.00,7.452892,24.92247,-0.000169,24.021785,-0.0075,1.310
11294.00,7.452888,24.92246,-0.000169,24.022201,-0.0075,1.311
11296.00,7.453123,24.92193,-0.000168,24.022066,-0.0075,1.311
11298.00,7.454435,24.92279,-0.000168,24.022451,-0.0075,1.310
11300.00,7.454402,24.92276,-0.000169,24.021959,-0.0075,1.310
11302.00,7.454001,24.92226,-0.000169,24.021365,-0.0075,1.311
11304.00,7.453701,24.92209,-0.000169,24.021816,-0.0075,1.311
11306.00,7.453443,24.92210,-0.000169,24.021765,-0.0075,1.310
11308.00,7.452565,24.92163,-0.000170,24.021640,-0.0075,1.311
11310.00,7.452972,24.92223,-0.000170,24.022099,-0.0075,1.311
11312.00,7.453641,24.92183,-0.000170,24.022309,-0.0076,1.311
11314.00,7.453467,24.92148,-0.000169,24.022103,-0.0076,1.311
11316.00,7.453265,24.92225,-0.000169,24.021978,-0.0076,1.311
11318.00,7.453498,24.92176,-0.000169,24.021921,-0.0075,1.310
11320.00,7.453675,24.92156,-0.000168,24.022114,-0.0075,1.311
11322.00,7.453734,24.92122,-0.000169,24.022333,-0.0075,1.310
11324.00,7.453971,24.92228,-0.000169,24.022288,-0.0075,1.311
11326.00,7.453912,24.92155,-0.000169,24.022182,-0.0075,1.311
11328.00,7.454113,24.92123,-0.000168,24.022086,-0.0075,1.311
11330.00,7.454326,24.92142,-0.000170,24.022025,-0.0076,1.311
11332.00,7.454385,24.92204,-0.000169,24.021903,-0.0075,1.311
11334.00,7.454970,24.92212,-0.000168,24.022153,-0.0075,1.311
11336.00,7.454197,24.92243,-0.000169,24.022273,-0.0075,1.311
11338.00,7.454310,24.92209,-0.000169,24.022172,-0.0075,1.311
11340.00,7.453406,24.92174,-0.000167,24.022045,-0.0075,1.311
11342.00,7.453867,24.92199,-0.000168,24.021648,-0.0075,1.310
11344.00,7.452952,24.92268,-0.000168,24.022367,-0.0076,1.311
11346.00,7.452712,24.92207,-0.000167,24.021938,-0.0075,1.311
11348.00,7.453306,24.92194,-0.000168,24.021874,-0.0075,1.312
11350.00,7.453014,24.92142,-0.000169,24.022110,-0.0075,1.311
11352.00,7.453341,24.92172,-0.000167,24.022652,-0.0075,1.310
11354.00,7.453370,24.92227,-0.000168,24.021695,-0.0075,1.311
11356.00,7.453371,24.92177,-0.000169,24.021916,-0.0075,1.311
11358.00,7.453530,24.92132,-0.000169,24.022244,-0.0075,1.311
11360.00,7.453103,24.92034,-0.000170,24.022007,-0.0075,1.311
11362.00,7.453898,24.92047,-0.000169,24.022025,-0.0075,1.311
11364.00,7.454607,24.92072,-0.000169,24.022065,-0.0075,1.311
11366.00,7.453537,24.92125,-0.000168,24.022052,-0.0075,1.311
11368.00,7.452661,24.92090,-0.000169,24.022755,-0.0075,1.311
11370.00,7.452134,24.92079,-0.000169,24.022576,-0.0075,1.311
11372.00,7.452214,24.92120,-0.000169,24.021557,-0.0075,1.311
11374.00,7.452587,24.92119,-0.000167,24.021969,-0.0075,1.311
11376.00,7.453198,24.92101,-0.000168,24.022123,-0.0075,1.311
11378.00,7.453761,24.92096,-0.000169,24.021934,-0.0075,1.311
11380.00,7.453363,24.92078,-0.000168,24.022255,-0.0075,1.310
11382.00,7.453588,24.91990,-0.000168,24.022057,-0.0075,1.311
11384.00,7.453411,24.92072,-0.000169,24.021940,-0.0075,1.311
11386.00,7.453661,24.92080,-0.000169,24.021767,-0.0075,1.312
11388.00,7.453320,24.92113,-0.000169,24.022017,-0.0075,1.312
11390.00,7.453501,24.92129,-0.000168,24.021858,-0.0075,1.311
11392.00,7.454338,24.92157,-0.000168,24.022103,-0.0075,1.311
11394.00,7.454332,24.92226,-0.000168,24.021938,-0.0075,1.310
11396.00,7.454414,24.92146,-0.000169,24.022088,-0.0075,1.311
11398.00,7.453155,24.92085,-0.000168,24.022779,-0.0075,1.311
11400.00,7.453244,24.92076,-0.000169,24.022404,-0.0075,1.311
11402.00,7.453599,24.92080,-0.000169,24.022195,-0.0075,1.311
11404.00,7.454142,24.92128,-0.000168,24.022799,-0.0075,1.311
@19,12.0000,24.0
11406.00,7.453752,24.92146,-0.000168,24.022391,-0.0076,1.311
11408.00,7.451804,24.92111,-0.000168,24.022318,-0.0075,1.311
11410.00,7.441013,24.92215,-0.000170,24.021903,-0.0075,1.310
11412.00,7.428124,24.92261,-0.000168,24.022193,-0.0075,1.311
11414.00,7.415642,24.92251,-0.000168,24.022590,-0.0075,1.310
11416.00,7.406088,24.92243,-0.000168,24.021242,-0.0075,1.310
11418.00,7.401137,24.92278,-0.000167,24.022048,-0.0075,1.311
11420.00,7.397935,24.92181,-0.000169,24.021894,-0.0075,1.312
11422.00,7.395067,24.92210,-0.000170,24.022068,-0.0075,1.312
11424.00,7.393737,24.92257,-0.000169,24.022065,-0.0075,1.312
11426.00,7.392532,24.92153,-0.000171,24.022065,-0.0075,1.312
11428.00,7.390755,24.92165,-0.000171,24.022106,-0.0075,1.312
11430.00,7.389878,24.92245,-0.000169,24.022057,-0.0075,1.312
11432.00,7.391843,24.92180,-0.000169,24.022489,-0.0075,1.312
11434.00,7.402665,24.92151,-0.000170,24.021972,-0.0075,1.313
11436.00,7.414808,24.92119,-0.000170,24.021086,-0.0075,1.313
11438.00,7.425408,24.92093,-0.000171,24.022059,-0.0075,1.313
11440.00,7.432797,24.92140,-0.000170,24.021869,-0.0075,1.313
11442.00,7.438806,24.92130,-0.000171,24.022045,-0.0075,1.313
11444.00,7.440857,24.92169,-0.000169,24.022242,-0.0075,1.311
11446.00,7.440733,24.92186,-0.000168,24.022085,-0.0075,1.311
11448.00,7.440940,24.92233,-0.000168,24.022710,-0.0075,1.311
11450.00,7.441392,24.92300,-0.000168,24.021858,-0.0075,1.311
11452.00,7.441349,24.92271,-0.000169,24.022456,-0.0075,1.312
11454.00,7.441897,24.92260,-0.000169,24.022688,-0.0075,1.311
11456.00,7.440847,24.92247,-0.000168,24.022313,-0.0075,1.312
11458.00,7.440925,24.92172,-0.000168,24.022656,-0.0075,1.312
11460.00,7.442228,24.92231,-0.000168,24.021940,-0.0075,1.311
11462.00,7.443369,24.92269,-0.000168,24.022197,-0.0075,1.311
11464.00,7.444544,24.92265,-0.000167,24.022338,-0.0075,1.310
11466.00,7.444967,24.92319,-0.000168,24.021793,-0.0075,1.311
11468.00,7.446235,24.92307,-0.000168,24.021441,-0.0075,1.311
11470.00,7.449496,24.92293,-0.000168,24.022318,-0.0075,1.312
11472.00,7.451316,24.92285,-0.000169,24.022549,-0.0075,1.311
11474.00,7.452444,24.92266,-0.000169,24.021974,-0.0075,1.310
11476.00,7.455205,24.92231,-0.000168,24.022612,-0.0075,1.311
11478.00,7.457706,24.92259,-0.000168,24.022320,-0.0075,1.311
11480.00,7.458659,24.92276,-0.000168,24.022744,-0.0075,1.311
11482.00,7.459617,24.92343,-0.000168,24.022135,-0.0075,1.312
11484.00,7.460005,24.92404,-0.000168,24.022056,-0.0075,1.311
11486.00,7.460611,24.92319,-0.000168,24.022275,-0.0075,1.311
11488.00,7.460899,24.92243,-0.000168,24.022157,-0.0075,1.311
11490.00,7.461591,24.92178,-0.000167,24.022436,-0.0075,1.311
11492.00,7.461124,24.92223,-0.000168,24.022048,-0.0075,1.311
11494.00,7.461187,24.92190,-0.000168,24.021595,-0.0076,1.311
11496.00,7.460151,24.92168,-0.000168,24.021582,-0.0075,1.312
11498.00,7.459657,24.92164,-0.000168,24.022317,-0.0075,1.312
11500.00,7.458892,24.92220,-0.000169,24.022527,-0.0075,1.311
11502.00,7.459473,24.92210,-0.000169,24.021655,-0.0075,1.311
11504.00,7.459328,24.92207,-0.000168,24.021633,-0.0075,1.311
11506.00,7.458983,24.92279,-0.000168,24.022088,-0.0075,1.311
11508.00,7.458396,24.92302,-0.000169,24.021970,-0.0075,1.311
11510.00,7.458260,24.92284,-0.000168,24.022112,-0.0075,1.311
11512.00,7.457398,24.92293,-0.000168,24.021878,-0.0075,1.312
11514.00,7.456488,24.92294,-0.000168,24.022300,-0.0075,1.311
11516.00,7.455098,24.92245,-0.000169,24.022375,-0.0075,1.312
11518.00,7.453950,24.92227,-0.000167,24.022404,-0.0075,1.311
11520.00,7.454375,24.92265,-0.000167,24.021655,-0.0075,1.311
11522.00,7.454548,24.92284,-0.000167,24.021849,-0.0075,1.311
11524.00,7.455019,24.92232,-0.000170,24.021620,-0.0075,1.312
11526.00,7.455267,24.92243,-0.000167,24.022572,-0.0075,1.311
11528.00,7.454602,24.92209,-0.000167,24.022184,-0.0075,1.311
11530.00,7.453911,24.92200,-0.000168,24.023071,-0.0075,1.311
11532.00,7.454007,24.92224,-0.000168,24.022902,-0.0075,1.311
11534.00,7.453403,24.92208,-0.000169,24.021887,-0.0075,1.311
11536.00,7.452338,24.92222,-0.000168,24.022190,-0.0075,1.311
11538.00,7.452510,24.92227,-0.000167,24.022413,-0.0075,1.311
11540.00,7.454047,24.92284,-0.000168,24.022438,-0.0075,1.311
11542.00,7.454857,24.92275,-0.000169,24.022458,-0.0075,1.312
11544.00,7.454242,24.92267,-0.000168,24.022088,-0.0075,1.312
11546.00,7.454723,24.92340,-0.000169,24.021494,-0.0075,1.311
11548.00,7.455188,24.92265,-0.000168,24.022929,-0.0075,1.311
11550.00,7.455218,24.92161,-0.000168,24.022275,-0.0075,1.311
11552.00,7.455227,24.92187,-0.000167,24.021562,-0.0075,1.311
11554.00,7.455085,24.92149,-0.000168,24.022318,-0.0075,1.311
11556.00,7.454955,24.92208,-0.000169,24.022327,-0.0075,1.311
11558.00,7.453913,24.92221,-0.000168,24.022172,-0.0075,1.311
11560.00,7.454037,24.92163,-0.000169,24.022269,-0.0075,1.312
11562.00,7.453505,24.92192,-0.000169,24.022627,-0.0075,1.312
11564.00,7.453045,24.92112,-0.000169,24.022360,-0.0075,1.311
11566.00,7.453515,24.92109,-0.000168,24.022025,-0.0075,1.311
11568.00,7.453180,24.92091,-0.000168,24.021709,-0.0075,1.311
11570.00,7.453096,24.92136,-0.000168,24.022148,-0.0075,1.311
11572.00,7.453682,24.92141,-0.000168,24.022326,-0.0075,1.312
11574.00,7.453561,24.92170,-0.000168,24.022480,-0.0075,1.311
11576.00,7.453635,24.92190,-0.000168,24.022610,-0.0075,1.311
11578.00,7.454018,24.92179,-0.000168,24.022027,-0.0075,1.311
11580.00,7.453164,24.92140,-0.000170,24.022063,-0.0075,1.312
11582.00,7.452675,24.92107,-0.000170,24.022268,-0.0075,1.312
11584.00,7.453482,24.92138,-0.000170,24.022014,-0.0075,1.311
11586.00,7.453363,24.92206,-0.000169,24.022041,-0.0075,1.311
11588.00,7.453383,24.92156,-0.000168,24.022012,-0.0076,1.311
11590.00,7.453647,24.92164,-0.000168,24.021985,-0.0076,1.312
11592.00,7.452707,24.92208,-0.000169,24.021611,-0.0075,1.312
11594.00,7.452812,24.92166,-0.000168,24.021930,-0.0075,1.311
11596.00,7.453590,24.92138,-0.000168,24.022583,-0.0075,1.311
11598.00,7.452692,24.92144,-0.000168,24.022835,-0.0075,1.311
11600.00,7.452599,24.92151,-0.000169,24.022398,-0.0075,1.311
11602.00,7.453281,24.92191,-0.000169,24.022458,-0.0075,1.312
11604.00,7.454277,24.92194,-0.000169,24.021988,-0.0076,1.311
11606.00,7.454273,24.92150,-0.000169,24.022186,-0.0075,1.311
11608.00,7.454782,24.92106,-0.000168,24.021934,-0.0075,1.312
11610.00,7.454420,24.92057,-0.000169,24.021631,-0.0075,1.312
11612.00,7.453739,24.92096,-0.000169,24.022211,-0.0075,1.311
11614.00,7.453990,24.92064,-0.000169,24.021949,-0.0075,1.312
11616.00,7.454143,24.92092,-0.000168,24.021820,-0.0075,1.311
11618.00,7.454502,24.92111,-0.000169,24.022291,-0.0075,1.311
11620.00,7.454206,24.92167,-0.000168,24.021858,-0.0075,1.311
11622.00,7.453830,24.92142,-0.000168,24.021678,-0.0075,1.312
11624.00,7.454090,24.92177,-0.000169,24.021998,-0.0075,1.311
11626.00,7.454547,24.92164,-0.000168,24.021938,-0.0076,1.311
11628.00,7.454376,24.92095,-0.000169,24.022141,-0.0075,1.312
11630.00,7.454511,24.92159,-0.000169,24.021954,-0.0075,1.311
11632.00,7.453676,24.92129,-0.000168,24.022255,-0.0075,1.311
11634.00,7.452628,24.92114,-0.000167,24.022485,-0.0075,1.312
11636.00,7.453517,24.92154,-0.000168,24.022483,-0.0075,1.312
11638.00,7.453121,24.92192,-0.000168,24.022429,-0.0075,1.312
11640.00,7.453417,24.92250,-0.000168,24.022425,-0.0075,1.312
11642.00,7.453379,24.92300,-0.000167,24.022054,-0.0075,1.311
11644.00,7.452409,24.92257,-0.000168,24.022202,-0.0075,1.312
11646.00,7.452413,24.92260,-0.000169,24.021744,-0.0075,1.311
11648.00,7.452548,24.92316,-0.000168,24.021784,-0.0075,1.311
11650.00,7.452585,24.92269,-0.000167,24.022431,-0.0075,1.311
11652.00,7.452671,24.92159,-0.000167,24.021562,-0.0075,1.311
11654.00,7.452819,24.92124,-0.000167,24.021972,-0.0075,1.311
11656.00,7.452381,24.92075,-0.000169,24.022233,-0.0075,1.311
11658.00,7.451614,24.92098,-0.000170,24.022266,-0.0075,1.312
11660.00,7.452212,24.92173,-0.000169,24.022920,-0.0075,1.313
11662.00,7.451960,24.92122,-0.000169,24.022389,-0.0075,1.311
11664.00,7.452074,24.92149,-0.000169,24.021930,-0.0075,1.311
11666.00,7.451824,24.92200,-0.000169,24.022947,-0.0075,1.311
11668.00,7.451631,24.92168,-0.000168,24.022195,-0.0075,1.311
11670.00,7.451238,24.92134,-0.000168,24.022059,-0.0075,1.311
11672.00,7.451992,24.92206,-0.000169,24.022331,-0.0075,1.312
11674.00,7.452253,24.92276,-0.000169,24.022735,-0.0075,1.311
11676.00,7.452498,24.92246,-0.000168,24.022211,-0.0075,1.311
11678.00,7.452916,24.92186,-0.000168,24.022153,-0.0075,1.312
11680.00,7.452328,24.92176,-0.000169,24.022585,-0.0075,1.312
11682.00,7.452483,24.92200,-0.000168,24.022112,-0.0075,1.312
11684.00,7.452853,24.92180,-0.000170,24.022570,-0.0075,1.312
11686.00,7.452598,24.92167,-0.000168,24.022596,-0.0075,1.312
11688.00,7.452291,24.92223,-0.000168,24.022630,-0.0075,1.312
11690.00,7.453069,24.92210,-0.000167,24.022081,-0.0075,1.312
11692.00,7.453587,24.92181,-0.000168,24.022295,-0.0075,1.312
11694.00,7.453539,24.92041,-0.000169,24.022483,-0.0075,1.312
11696.00,7.453193,24.92094,-0.000167,24.022329,-0.0075,1.311
11698.00,7.452934,24.92116,-0.000167,24.022612,-0.0075,1.311
11700.00,7.452575,24.92086,-0.000169,24.021925,-0.0075,1.311
11702.00,7.452355,24.92113,-0.000168,24.022291,-0.0075,1.312
11704.00,7.451318,24.92085,-0.000168,24.022400,-0.0075,1.312
11706.00,7.450898,24.92132,-0.000169,24.022376,-0.0075,1.312
11708.00,7.451306,24.92136,-0.000168,24.021575,-0.0075,1.311
11710.00,7.452669,24.92096,-0.000168,24.021987,-0.0075,1.312
11712.00,7.453123,24.92118,-0.000168,24.022342,-0.0075,1.312
11714.00,7.452020,24.92122,-0.000169,24.022322,-0.0075,1.312
11716.00,7.451829,24.92139,-0.000169,24.021874,-0.0075,1.312
11718.00,7.451215,24.92203,-0.000169,24.022148,-0.0075,1.312
11720.00,7.451368,24.92230,-0.000169,24.022277,-0.0075,1.312
11722.00,7.451701,24.92196,-0.000168,24.022853,-0.0075,1.312
11724.00,7.451362,24.92194,-0.000169,24.022235,-0.0075,1.312
11726.00,7.451110,24.92263,-0.000170,24.022164,-0.0075,1.312
11728.00,7.451294,24.92176,-0.000170,24.022645,-0.0075,1.311
11730.00,7.451820,24.92280,-0.000168,24.022311,-0.0075,1.311
11732.00,7.452358,24.92330,-0.000168,24.022569,-0.0075,1.312
11734.00,7.451836,24.92343,-0.000169,24.022389,-0.0075,1.312
11736.00,7.452110,24.92335,-0.000169,24.022375,-0.0075,1.312
11738.00,7.451577,24.92358,-0.000169,24.022115,-0.0075,1.312
11740.00,7.452076,24.92364,-0.000170,24.022701,-0.0075,1.311
11742.00,7.452253,24.92329,-0.000168,24.023149,-0.0075,1.311
11744.00,7.452261,24.92352,-0.000168,24.022393,-0.0075,1.311
11746.00,7.451554,24.92349,-0.000167,24.022614,-0.0075,1.312
11748.00,7.451617,24.92357,-0.000168,24.021829,-0.0075,1.312
11750.00,7.452444,24.92318,-0.000168,24.022255,-0.0075,1.312
11752.00,7.452599,24.92409,-0.000169,24.022663,-0.0075,1.312
11754.00,7.452598,24.92249,-0.000169,24.022275,-0.0075,1.312
11756.00,7.452354,24.92246,-0.000168,24.021767,-0.0076,1.311
11758.00,7.452553,24.92289,-0.000168,24.021963,-0.0075,1.311
11760.00,7.452610,24.92267,-0.000167,24.022404,-0.0075,1.311
11762.00,7.451753,24.92329,-0.000169,24.022075,-0.0075,1.312
11764.00,7.451902,24.92313,-0.000168,24.022375,-0.0075,1.312
11766.00,7.452100,24.92278,-0.000169,24.022661,-0.0075,1.311
11768.00,7.452683,24.92291,-0.000168,24.021871,-0.0075,1.312
11770.00,7.452115,24.92286,-0.000168,24.021999,-0.0075,1.312
11772.00,7.452617,24.92270,-0.000168,24.022331,-0.0075,1.312
11774.00,7.453137,24.92309,-0.000168,24.022284,-0.0075,1.312
11776.00,7.452967,24.92283,-0.000168,24.022101,-0.0075,1.311
11778.00,7.452568,24.92300,-0.000169,24.022485,-0.0075,1.311
11780.00,7.452165,24.92333,-0.000169,24.023156,-0.0075,1.312
11782.00,7.452898,24.92294,-0.000168,24.022124,-0.0075,1.312
11784.00,7.452164,24.92301,-0.000170,24.022170,-0.0075,1.312
11786.00,7.451770,24.92289,-0.000169,24.021298,-0.0075,1.312
11788.00,7.451719,24.92254,-0.000167,24.021762,-0.0075,1.312
11790.00,7.452057,24.92312,-0.000167,24.022083,-0.0075,1.312
11792.00,7.452275,24.92256,-0.000169,24.022099,-0.0075,1.312
11794.00,7.451888,24.92271,-0.000167,24.022320,-0.0075,1.312
11796.00,7.452761,24.92248,-0.000168,24.022369,-0.0075,1.312
11798.00,7.452103,24.92286,-0.000168,24.022619,-0.0075,1.311
11800.00,7.451304,24.92224,-0.000168,24.022598,-0.0075,1.312
11802.00,7.451109,24.92275,-0.000168,24.022416,-0.0075,1.312
11804.00,7.449886,24.92308,-0.000167,24.022128,-0.0075,1.312
11806.00,7.449641,24.92232,-0.000168,24.022295,-0.0075,1.312
11808.00,7.450551,24.92327,-0.000169,24.022008,-0.0075,1.312
11810.00,7.450545,24.92262,-0.000168,24.022463,-0.0075,1.312
11812.00,7.450369,24.92330,-0.000168,24.022904,-0.0075,1.311
11814.00,7.450978,24.92361,-0.000168,24.022059,-0.0075,1.311
11816.00,7.450828,24.92371,-0.000167,24.022447,-0.0075,1.311
11818.00,7.450786,24.92373,-0.000168,24.022576,-0.0075,1.312
11820.00,7.451635,24.92294,-0.000169,24.022349,-0.0075,1.312
11822.00,7.452101,24.92313,-0.000168,24.022249,-0.0075,1.312
11824.00,7.450917,24.92351,-0.000168,24.021825,-0.0075,1.311
11826.00,7.450750,24.92364,-0.000167,24.022759,-0.0075,1.312
11828.00,7.450734,24.92413,-0.000166,24.022355,-0.0075,1.312
11830.00,7.451486,24.92392,-0.000166,24.022244,-0.0075,1.311
11832.00,7.451789,24.92387,-0.000168,24.022219,-0.0075,1.312
11834.00,7.451912,24.92422,-0.000169,24.022327,-0.0075,1.312
11836.00,7.450133,24.92420,-0.000168,24.022500,-0.0075,1.312
11838.00,7.449683,24.92382,-0.000168,24.022288,-0.0075,1.312
11840.00,7.449712,24.92390,-0.000169,24.022222,-0.0075,1.312
11842.00,7.450090,24.92386,-0.000168,24.022440,-0.0074,1.312
11844.00,7.451042,24.92403,-0.000168,24.022476,-0.0075,1.312
11846.00,7.450470,24.92469,-0.000167,24.022612,-0.0075,1.312
11848.00,7.450293,24.92478,-0.000167,24.021934,-0.0075,1.312
11850.00,7.449917,24.92395,-0.000168,24.022538,-0.0075,1.312
11852.00,7.450224,24.92390,-0.000168,24.022735,-0.0075,1.312
11854.00,7.450855,24.92352,-0.000167,24.021938,-0.0075,1.312
11856.00,7.451273,24.92418,-0.000168,24.022556,-0.0075,1.312
11858.00,7.451117,24.92437,-0.000166,24.022543,-0.0075,1.311
11860.00,7.451142,24.92441,-0.000168,24.022846,-0.0075,1.312
11862.00,7.451920,24.92468,-0.000168,24.022052,-0.0075,1.312
11864.00,7.452186,24.92467,-0.000170,24.022168,-0.0075,1.312
11866.00,7.452297,24.92444,-0.000168,24.021979,-0.0075,1.312
11868.00,7.451925,24.92438,-0.000168,24.022309,-0.0075,1.311
11870.00,7.452028,24.92471,-0.000168,24.022759,-0.0075,1.311
11872.00,7.452178,24.92444,-0.000167,24.022306,-0.0075,1.312
11874.00,7.451413,24.92492,-0.000168,24.022574,-0.0075,1.312
11876.00,7.450409,24.92484,-0.000169,24.022969,-0.0075,1.312
11878.00,7.450311,24.92402,-0.000168,24.022404,-0.0075,1.312
11880.00,7.451493,24.92440,-0.000168,24.023092,-0.0075,1.312
11882.00,7.451237,24.92469,-0.000168,24.022445,-0.0075,1.312
11884.00,7.450735,24.92575,-0.000168,24.022235,-0.0075,1.312
11886.00,7.450563,24.92453,-0.000169,24.022141,-0.0075,1.312
11888.00,7.450633,24.92443,-0.000168,24.022790,-0.0075,1.312
11890.00,7.450455,24.92457,-0.000168,24.022741,-0.0075,1.312
11892.00,7.449992,24.92383,-0.000168,24.023024,-0.0075,1.312
11894.00,7.450281,24.92350,-0.000167,24.022496,-0.0075,1.312
11896.00,7.450274,24.92452,-0.000167,24.022607,-0.0075,1.312
11898.00,7.450417,24.92413,-0.000168,24.022645,-0.0075,1.312
11900.00,7.451619,24.92383,-0.000167,24.022509,-0.0075,1.311
11902.00,7.452191,24.92388,-0.000167,24.022706,-0.0075,1.312
11904.00,7.451463,24.92428,-0.000167,24.022920,-0.0075,1.312
11906.00,7.450449,24.92571,-0.000168,24.022567,-0.0075,1.312
11908.00,7.449391,24.92502,-0.000169,24.022989,-0.0075,1.312
11910.00,7.449796,24.92415,-0.000168,24.022036,-0.0075,1.312
11912.00,7.450381,24.92443,-0.000168,24.022137,-0.0075,1.312
11914.00,7.449869,24.92350,-0.000168,24.022244,-0.0075,1.312
11916.00,7.449831,24.92329,-0.000168,24.022132,-0.0075,1.312
11918.00,7.450258,24.92441,-0.000167,24.022897,-0.0075,1.312
11920.00,7.449992,24.92443,-0.000169,24.023218,-0.0075,1.311
11922.00,7.450719,24.92440,-0.000168,24.022810,-0.0075,1.311
11924.00,7.450593,24.92376,-0.000169,24.022331,-0.0074,1.312
11926.00,7.450439,24.92398,-0.000168,24.022172,-0.0075,1.312
11928.00,7.450829,24.92454,-0.000167,24.022563,-0.0075,1.312
11930.00,7.450389,24.92431,-0.000168,24.022741,-0.0075,1.312
11932.00,7.450783,24.92454,-0.000167,24.022703,-0.0075,1.312
11934.00,7.451240,24.92516,-0.000169,24.022472,-0.0075,1.312
11936.00,7.451756,24.92456,-0.000167,24.022556,-0.0075,1.312
11938.00,7.451528,24.92385,-0.000167,24.023337,-0.0075,1.312
11940.00,7.450583,24.92504,-0.000167,24.022567,-0.0075,1.312
11942.00,7.450279,24.92401,-0.000168,24.022797,-0.0075,1.312
11944.00,7.450326,24.92425,-0.000167,24.022523,-0.0075,1.312
11946.00,7.450239,24.92386,-0.000167,24.022710,-0.0075,1.312
11948.00,7.450763,24.92382,-0.000168,24.022572,-0.0075,1.312
11950.00,7.450067,24.92352,-0.000168,24.022775,-0.0075,1.311
11952.00,7.450311,24.92383,-0.000168,24.022320,-0.0075,1.312
11954.00,7.450614,24.92360,-0.000169,24.022121,-0.0075,1.312
11956.00,7.450619,24.92351,-0.000169,24.022179,-0.0075,1.312
11958.00,7.450445,24.92357,-0.000169,24.022483,-0.0075,1.312
11960.00,7.450085,24.92444,-0.000169,24.023036,-0.0075,1.312
11962.00,7.449441,24.92372,-0.000168,24.022614,-0.0075,1.312
11964.00,7.449937,24.92333,-0.000168,24.022358,-0.0075,1.312
11966.00,7.450377,24.92443,-0.000168,24.023250,-0.0075,1.312
11968.00,7.450604,24.92352,-0.000168,24.022931,-0.0075,1.311
11970.00,7.451254,24.92333,-0.000168,24.022342,-0.0075,1.312
11972.00,7.449907,24.92370,-0.000167,24.022634,-0.0075,1.312
11974.00,7.450191,24.92368,-0.000167,24.022909,-0.0075,1.313
11976.00,7.450431,24.92385,-0.000168,24.022371,-0.0075,1.312
11978.00,7.449926,24.92388,-0.000168,24.022811,-0.0075,1.312
11980.00,7.449647,24.92431,-0.000167,24.022079,-0.0075,1.312
11982.00,7.449579,24.92349,-0.000167,24.022008,-0.0075,1.312
11984.00,7.450376,24.92315,-0.000167,24.022523,-0.0075,1.313
11986.00,7.450160,24.92337,-0.000168,24.022848,-0.0075,1.312
11988.00,7.450005,24.92319,-0.000168,24.022866,-0.0075,1.312
11990.00,7.450514,24.92312,-0.000169,24.022028,-0.0075,1.312
11992.00,7.450924,24.92293,-0.000169,24.022433,-0.0075,1.313
11994.00,7.451237,24.92415,-0.000167,24.022389,-0.0075,1.312
11996.00,7.451108,24.92408,-0.000167,24.023091,-0.0075,1.312
11998.00,7.451426,24.92368,-0.000168,24.022184,-0.0075,1.313
12000.00,7.451136,24.92330,-0.000169,24.022666,-0.0075,1.312
12002.00,7.450845,24.92367,-0.000169,24.022759,-0.0075,1.312
12004.00,7.450876,24.92275,-0.000169,24.022442,-0.0075,1.312
12006.00,7.450419,24.92342,-0.000167,24.022476,-0.0075,1.312
@20,12.0000,24.0
12008.00,7.448487,24.92356,-0.000167,24.022385,-0.0075,1.312
12010.00,7.438294,24.92372,-0.000168,24.022433,-0.0075,1.312
12012.00,7.425534,24.92357,-0.000167,24.022291,-0.0075,1.311
12014.00,7.414260,24.92286,-0.000167,24.021983,-0.0075,1.311
12016.00,7.404756,24.92257,-0.000168,24.022438,-0.0075,1.311
12018.00,7.398912,24.92328,-0.000168,24.022766,-0.0075,1.312
12020.00,7.394812,24.92270,-0.000167,24.022525,-0.0075,1.312
12022.00,7.392669,24.92251,-0.000169,24.021764,-0.0075,1.313
12024.00,7.390956,24.92269,-0.000169,24.022605,-0.0075,1.313
12026.00,7.389742,24.92265,-0.000169,24.021925,-0.0075,1.313
12028.00,7.389102,24.92295,-0.000169,24.022204,-0.0075,1.313
12030.00,7.387730,24.92269,-0.000170,24.022186,-0.0075,1.313
12032.00,7.387664,24.92244,-0.000169,24.022469,-0.0075,1.313
12034.00,7.396718,24.92231,-0.000169,24.022462,-0.0075,1.314
12036.00,7.409883,24.92244,-0.000168,24.022530,-0.0075,1.314
12038.00,7.421195,24.92214,-0.000168,24.022132,-0.0075,1.315
12040.00,7.430019,24.92202,-0.000169,24.022353,-0.0075,1.314
12042.00,7.434802,24.92215,-0.000169,24.022902,-0.0075,1.313
12044.00,7.436852,24.92159,-0.000168,24.022074,-0.0075,1.313
12046.00,7.438693,24.92249,-0.000170,24.021988,-0.0075,1.313
12048.00,7.439919,24.92207,-0.000168,24.022844,-0.0075,1.312
12050.00,7.439748,24.92192,-0.000167,24.022748,-0.0075,1.312
12052.00,7.439618,24.92215,-0.000167,24.022302,-0.0075,1.312
12054.00,7.439750,24.92228,-0.000168,24.022730,-0.0075,1.312
12056.00,7.439684,24.92341,-0.000168,24.022523,-0.0075,1.312
12058.00,7.439896,24.92376,-0.000169,24.022750,-0.0075,1.313
12060.00,7.441392,24.92226,-0.000169,24.022712,-0.0075,1.312
12062.00,7.442575,24.92211,-0.000167,24.022579,-0.0074,1.312
12064.00,7.442091,24.92328,-0.000167,24.021885,-0.0075,1.313
12066.00,7.442706,24.92262,-0.000168,24.022753,-0.0075,1.313
12068.00,7.444643,24.92167,-0.000168,24.023141,-0.0075,1.313
12070.00,7.445913,24.92243,-0.000168,24.022485,-0.0075,1.313
12072.00,7.446622,24.92258,-0.000167,24.022440,-0.0075,1.313
12074.00,7.448022,24.92312,-0.000168,24.022217,-0.0075,1.312
12076.00,7.449730,24.92215,-0.000168,24.022668,-0.0075,1.312
12078.00,7.450368,24.92253,-0.000167,24.022755,-0.0075,1.312
12080.00,7.451249,24.92246,-0.000168,24.022266,-0.0075,1.312
12082.00,7.453027,24.92165,-0.000168,24.022529,-0.0075,1.313
12084.00,7.453971,24.92201,-0.000168,24.022391,-0.0075,1.313
12086.00,7.454777,24.92293,-0.000168,24.022434,-0.0075,1.313
12088.00,7.455454,24.92221,-0.000167,24.022420,-0.0075,1.313
12090.00,7.455343,24.92263,-0.000169,24.022835,-0.0075,1.313
12092.00,7.455311,24.92285,-0.000168,24.023658,-0.0075,1.312
12094.00,7.456303,24.92260,-0.000167,24.022714,-0.0075,1.313
12096.00,7.456423,24.92350,-0.000168,24.023031,-0.0075,1.312
12098.00,7.456389,24.92377,-0.000168,24.022431,-0.0075,1.312
12100.00,7.456617,24.92298,-0.000167,24.022561,-0.0075,1.312
12102.00,7.456390,24.92283,-0.000168,24.022946,-0.0075,1.312
12104.00,7.455434,24.92316,-0.000168,24.022619,-0.0075,1.312
12106.00,7.454870,24.92351,-0.000168,24.023005,-0.0075,1.313
12108.00,7.454657,24.92359,-0.000168,24.022471,-0.0075,1.312
12110.00,7.454213,24.92291,-0.000168,24.022324,-0.0075,1.312
12112.00,7.454088,24.92294,-0.000167,24.022536,-0.0075,1.313
12114.00,7.453101,24.92322,-0.000167,24.022862,-0.0075,1.312
12116.00,7.453032,24.92322,-0.000169,24.022614,-0.0075,1.313
12118.00,7.452618,24.92354,-0.000168,24.022779,-0.0075,1.312
12120.00,7.453072,24.92367,-0.000168,24.022440,-0.0075,1.313
12122.00,7.452694,24.92359,-0.000168,24.022329,-0.0075,1.312
12124.00,7.452311,24.92358,-0.000168,24.022753,-0.0075,1.312
12126.00,7.452857,24.92284,-0.000168,24.022804,-0.0075,1.313
12128.00,7.452696,24.92325,-0.000168,24.022409,-0.0075,1.313
12130.00,7.452606,24.92273,-0.000167,24.022623,-0.0075,1.312
12132.00,7.452116,24.92410,-0.000169,24.022587,-0.0075,1.313
12134.00,7.452240,24.92405,-0.000168,24.022967,-0.0075,1.313
12136.00,7.451745,24.92426,-0.000168,24.022454,-0.0075,1.312
12138.00,7.452153,24.92351,-0.000167,24.022578,-0.0075,1.312
12140.00,7.451433,24.92427,-0.000168,24.022824,-0.0075,1.313
12142.00,7.450160,24.92383,-0.000167,24.022846,-0.0075,1.313
12144.00,7.449996,24.92448,-0.000167,24.023094,-0.0074,1.313
12146.00,7.450753,24.92486,-0.000167,24.022603,-0.0075,1.313
12148.00,7.450806,24.92527,-0.000169,24.022753,-0.0075,1.312
12150.00,7.450493,24.92542,-0.000168,24.022056,-0.0075,1.312
12152.00,7.450713,24.92627,-0.000167,24.022572,-0.0075,1.313
12154.00,7.450606,24.92535,-0.000167,24.022349,-0.0075,1.312
12156.00,7.450408,24.92548,-0.000167,24.022603,-0.0075,1.312
12158.00,7.450981,24.92634,-0.000168,24.022590,-0.0075,1.313
12160.00,7.451131,24.92633,-0.000167,24.022572,-0.0075,1.313
12162.00,7.451410,24.92580,-0.000166,24.022152,-0.0075,1.313
12164.00,7.450977,24.92592,-0.000168,24.022757,-0.0075,1.313
12166.00,7.450679,24.92583,-0.000168,24.022418,-0.0075,1.313
12168.00,7.450470,24.92504,-0.000169,24.022297,-0.0075,1.313
12170.00,7.450836,24.92447,-0.000167,24.022268,-0.0075,1.312
12172.00,7.451151,24.92452,-0.000168,24.022810,-0.0075,1.312
12174.00,7.450228,24.92479,-0.000167,24.022529,-0.0075,1.313
12176.00,7.449785,24.92484,-0.000167,24.022512,-0.0075,1.313
12178.00,7.449768,24.92457,-0.000168,24.022492,-0.0075,1.313
12180.00,7.450246,24.92486,-0.000168,24.022400,-0.0075,1.313
12182.00,7.451295,24.92451,-0.000167,24.022764,-0.0075,1.313
12184.00,7.451712,24.92431,-0.000168,24.022784,-0.0075,1.313
12186.00,7.451839,24.92501,-0.000168,24.022579,-0.0075,1.313
12188.00,7.450601,24.92485,-0.000167,24.022251,-0.0075,1.313
12190.00,7.449530,24.92429,-0.000168,24.022532,-0.0075,1.313
12192.00,7.450188,24.92425,-0.000169,24.022141,-0.0075,1.313
12194.00,7.450854,24.92374,-0.000169,24.023074,-0.0075,1.313
12196.00,7.450886,24.92373,-0.000169,24.022853,-0.0075,1.312
12198.00,7.449965,24.92338,-0.000168,24.023230,-0.0075,1.312
12200.00,7.449861,24.92397,-0.000167,24.022280,-0.0075,1.312
12202.00,7.450141,24.92386,-0.000167,24.023167,-0.0075,1.313
12204.00,7.451107,24.92326,-0.000168,24.022860,-0.0075,1.313
12206.00,7.450876,24.92335,-0.000168,24.022815,-0.0075,1.313
12208.00,7.449359,24.92311,-0.000167,24.021958,-0.0075,1.312
12210.00,7.448792,24.92320,-0.000167,24.022567,-0.0075,1.313
12212.00,7.448376,24.92413,-0.000168,24.023189,-0.0075,1.313
12214.00,7.448750,24.92394,-0.000167,24.022768,-0.0075,1.313
12216.00,7.449863,24.92392,-0.000167,24.022648,-0.0075,1.313
12218.00,7.450012,24.92394,-0.000168,24.021994,-0.0075,1.312
12220.00,7.450403,24.92424,-0.000167,24.022349,-0.0075,1.312
12222.00,7.449954,24.92405,-0.000167,24.022409,-0.0075,1.312
12224.00,7.449854,24.92320,-0.000168,24.022302,-0.0075,1.313
12226.00,7.449716,24.92341,-0.000169,24.022150,-0.0075,1.314
12228.00,7.448786,24.92371,-0.000169,24.022313,-0.0075,1.313
12230.00,7.448657,24.92400,-0.000167,24.023020,-0.0075,1.313
12232.00,7.448677,24.92386,-0.000167,24.022625,-0.0074,1.313
12234.00,7.449063,24.92293,-0.000167,24.022753,-0.0075,1.313
12236.00,7.449577,24.92288,-0.000167,24.022309,-0.0075,1.313
12238.00,7.449885,24.92362,-0.000168,24.022384,-0.0075,1.312
12240.00,7.449551,24.92411,-0.000167,24.022017,-0.0075,1.313
12242.00,7.449840,24.92317,-0.000168,24.022005,-0.0075,1.313
12244.00,7.450379,24.92423,-0.000168,24.022871,-0.0075,1.313
12246.00,7.450122,24.92335,-0.000168,24.021999,-0.0075,1.313
12248.00,7.449882,24.92377,-0.000168,24.022730,-0.0075,1.313
12250.00,7.449853,24.92449,-0.000168,24.022373,-0.0075,1.312
12252.00,7.449535,24.92369,-0.000167,24.022748,-0.0075,1.313
12254.00,7.449415,24.92356,-0.000167,24.022389,-0.0075,1.313
12256.00,7.449646,24.92421,-0.000167,24.022581,-0.0075,1.313
12258.00,7.449950,24.92415,-0.000167,24.022830,-0.0075,1.313
12260.00,7.450147,24.92447,-0.000169,24.023013,-0.0075,1.313
12262.00,7.450302,24.92467,-0.000169,24.022318,-0.0075,1.313
12264.00,7.450153,24.92414,-0.000168,24.022168,-0.0074,1.313
12266.00,7.449852,24.92398,-0.000168,24.022835,-0.0075,1.313
12268.00,7.450307,24.92505,-0.000167,24.022902,-0.0075,1.313
12270.00,7.449656,24.92442,-0.000167,24.022670,-0.0075,1.313
12272.00,7.449431,24.92459,-0.000168,24.023221,-0.0075,1.313
12274.00,7.448998,24.92467,-0.000167,24.022447,-0.0075,1.313
12276.00,7.449622,24.92445,-0.000167,24.021979,-0.0075,1.313
12278.00,7.449697,24.92471,-0.000169,24.022494,-0.0074,1.313
12280.00,7.450197,24.92493,-0.000169,24.022433,-0.0075,1.313
12282.00,7.450044,24.92415,-0.000168,24.022482,-0.0075,1.313
12284.00,7.449201,24.92544,-0.000167,24.022859,-0.0075,1.313
12286.00,7.449528,24.92590,-0.000167,24.022179,-0.0075,1.313
12288.00,7.449767,24.92549,-0.000167,24.022768,-0.0075,1.313
12290.00,7.450148,24.92495,-0.000168,24.022202,-0.0075,1.313
12292.00,7.449601,24.92462,-0.000168,24.023384,-0.0075,1.313
12294.00,7.449175,24.92448,-0.000168,24.022665,-0.0075,1.313
12296.00,7.449524,24.92453,-0.000167,24.022376,-0.0075,1.313
12298.00,7.450462,24.92378,-0.000167,24.022730,-0.0075,1.313
12300.00,7.450376,24.92415,-0.000167,24.022958,-0.0074,1.313
12302.00,7.450235,24.92415,-0.000167,24.022670,-0.0075,1.314
12304.00,7.450503,24.92375,-0.000168,24.022132,-0.0075,1.313
12306.00,7.450294,24.92350,-0.000168,24.022666,-0.0075,1.313
12308.00,7.450009,24.92513,-0.000167,24.022511,-0.0074,1.313
12310.00,7.450128,24.92500,-0.000167,24.022772,-0.0074,1.313
12312.00,7.449365,24.92468,-0.000168,24.022420,-0.0075,1.313
12314.00,7.449228,24.92468,-0.000168,24.023072,-0.0075,1.313
12316.00,7.450131,24.92480,-0.000168,24.022938,-0.0075,1.313
12318.00,7.450626,24.92579,-0.000169,24.023236,-0.0075,1.313
12320.00,7.449955,24.92548,-0.000168,24.023297,-0.0075,1.313
12322.00,7.449157,24.92536,-0.000167,24.022358,-0.0075,1.312
12324.00,7.449107,24.92517,-0.000167,24.022306,-0.0075,1.313
12326.00,7.449572,24.92556,-0.000168,24.023080,-0.0075,1.313
12328.00,7.449191,24.92582,-0.000169,24.022362,-0.0075,1.313
12330.00,7.449116,24.92584,-0.000168,24.022366,-0.0075,1.314
12332.00,7.449114,24.92539,-0.000168,24.022748,-0.0075,1.313
12334.00,7.449756,24.92562,-0.000168,24.022449,-0.0075,1.312
12336.00,7.449917,24.92579,-0.000166,24.023034,-0.0075,1.312
12338.00,7.449851,24.92601,-0.000166,24.022003,-0.0075,1.313
12340.00,7.450945,24.92513,-0.000168,24.022206,-0.0075,1.313
12342.00,7.450706,24.92522,-0.000168,24.022144,-0.0075,1.312
12344.00,7.449716,24.92534,-0.000168,24.022688,-0.0075,1.314
12346.00,7.449595,24.92562,-0.000169,24.022338,-0.0075,1.313
12348.00,7.449173,24.92595,-0.000167,24.022246,-0.0075,1.313
12350.00,7.449597,24.92621,-0.000167,24.022434,-0.0075,1.313
12352.00,7.449725,24.92604,-0.000168,24.022469,-0.0075,1.314
12354.00,7.449302,24.92515,-0.000168,24.021851,-0.0075,1.313
12356.00,7.449088,24.92569,-0.000168,24.022353,-0.0075,1.313
12358.00,7.449291,24.92525,-0.000166,24.022697,-0.0075,1.313
12360.00,7.449632,24.92461,-0.000168,24.021927,-0.0075,1.313
12362.00,7.449095,24.92573,-0.000168,24.022634,-0.0075,1.314
12364.00,7.449136,24.92558,-0.000168,24.022462,-0.0075,1.314
12366.00,7.449753,24.92486,-0.000168,24.021976,-0.0075,1.313
12368.00,7.450021,24.92437,-0.000168,24.022322,-0.0075,1.313
12370.00,7.449958,24.92463,-0.000168,24.022723,-0.0075,1.313
12372.00,7.449818,24.92545,-0.000168,24.022576,-0.0075,1.313
12374.00,7.449380,24.92505,-0.000168,24.022364,-0.0075,1.314
12376.00,7.449459,24.92562,-0.000168,24.022482,-0.0075,1.313
12378.00,7.449486,24.92590,-0.000168,24.022871,-0.0075,1.313
12380.00,7.448852,24.92550,-0.000168,24.022824,-0.0075,1.313
12382.00,7.448871,24.92455,-0.000168,24.023190,-0.0075,1.313
12384.00,7.449151,24.92439,-0.000169,24.022373,-0.0075,1.314
12386.00,7.449002,24.92504,-0.000167,24.022429,-0.0075,1.313
12388.00,7.448494,24.92510,-0.000167,24.021804,-0.0075,1.313
12390.00,7.448907,24.92512,-0.000169,24.022431,-0.0075,1.314
12392.00,7.449139,24.92489,-0.000168,24.022081,-0.0075,1.314
12394.00,7.449279,24.92533,-0.000167,24.022277,-0.0075,1.313
12396.00,7.448631,24.92489,-0.000168,24.022860,-0.0075,1.313
12398.00,7.449142,24.92469,-0.000169,24.022842,-0.0075,1.313
12400.00,7.448171,24.92585,-0.000167,24.022326,-0.0075,1.313
12402.00,7.448784,24.92653,-0.000167,24.022536,-0.0075,1.313
12404.00,7.449540,24.92620,-0.000168,24.022418,-0.0075,1.313
12406.00,7.449458,24.92572,-0.000169,24.021889,-0.0075,1.313
12408.00,7.449962,24.92555,-0.000168,24.022045,-0.0075,1.313
12410.00,7.450244,24.92515,-0.000168,24.022902,-0.0075,1.313
12412.00,7.449455,24.92433,-0.000168,24.022378,-0.0075,1.314
12414.00,7.447734,24.92404,-0.000168,24.022101,-0.0075,1.313
12416.00,7.448345,24.92378,-0.000168,24.022260,-0.0075,1.314
12418.00,7.448783,24.92456,-0.000169,24.022922,-0.0075,1.313
12420.00,7.449463,24.92538,-0.000169,24.022985,-0.0075,1.313
12422.00,7.449146,24.92597,-0.000167,24.022358,-0.0075,1.314
12424.00,7.448554,24.92480,-0.000169,24.022955,-0.0075,1.314
12426.00,7.447844,24.92396,-0.000169,24.022273,-0.0075,1.314
12428.00,7.448138,24.92440,-0.000170,24.022369,-0.0075,1.313
12430.00,7.448591,24.92450,-0.000167,24.022168,-0.0075,1.313
12432.00,7.449028,24.92497,-0.000168,24.022088,-0.0075,1.313
12434.00,7.447896,24.92441,-0.000167,24.021782,-0.0075,1.313
12436.00,7.448237,24.92434,-0.000168,24.022193,-0.0075,1.314
12438.00,7.448384,24.92519,-0.000168,24.022514,-0.0075,1.313
12440.00,7.448002,24.92462,-0.000168,24.022576,-0.0075,1.313
12442.00,7.447356,24.92437,-0.000168,24.021829,-0.0075,1.313
12444.00,7.448494,24.92516,-0.000169,24.022255,-0.0075,1.314
12446.00,7.448714,24.92502,-0.000168,24.022320,-0.0075,1.313
12448.00,7.448032,24.92510,-0.000168,24.022061,-0.0075,1.313
12450.00,7.448164,24.92542,-0.000168,24.022110,-0.0075,1.313
12452.00,7.448327,24.92476,-0.000168,24.021923,-0.0075,1.314
12454.00,7.448208,24.92459,-0.000168,24.022569,-0.0075,1.313
12456.00,7.448438,24.92504,-0.000167,24.022792,-0.0075,1.313
12458.00,7.448265,24.92524,-0.000167,24.022382,-0.0075,1.313
12460.00,7.447626,24.92491,-0.000167,24.021577,-0.0075,1.314
12462.00,7.447687,24.92473,-0.000168,24.022246,-0.0075,1.314
12464.00,7.447551,24.92474,-0.000169,24.022152,-0.0075,1.314
12466.00,7.448427,24.92493,-0.000169,24.022155,-0.0075,1.314
12468.00,7.448540,24.92528,-0.000169,24.022692,-0.0075,1.313
12470.00,7.448525,24.92622,-0.000168,24.022115,-0.0075,1.314
12472.00,7.448455,24.92533,-0.000169,24.022143,-0.0075,1.313
12474.00,7.448630,24.92487,-0.000168,24.022255,-0.0075,1.313
12476.00,7.449286,24.92402,-0.000168,24.022588,-0.0075,1.314
12478.00,7.448674,24.92416,-0.000168,24.022137,-0.0075,1.314
12480.00,7.449349,24.92476,-0.000169,24.022219,-0.0075,1.314
12482.00,7.449727,24.92437,-0.000169,24.022271,-0.0075,1.313
12484.00,7.449091,24.92509,-0.000168,24.022309,-0.0075,1.313
12486.00,7.448728,24.92525,-0.000168,24.022322,-0.0075,1.314
12488.00,7.447920,24.92602,-0.000168,24.022095,-0.0075,1.313
12490.00,7.448317,24.92585,-0.000168,24.022295,-0.0075,1.314
12492.00,7.448535,24.92532,-0.000169,24.022152,-0.0075,1.313
12494.00,7.448714,24.92516,-0.000168,24.022204,-0.0075,1.314
12496.00,7.448662,24.92573,-0.000169,24.022677,-0.0075,1.313
12498.00,7.448058,24.92530,-0.000168,24.022211,-0.0075,1.313
12500.00,7.448185,24.92568,-0.000168,24.022266,-0.0075,1.314
12502.00,7.448348,24.92551,-0.000169,24.022335,-0.0075,1.314
12504.00,7.448755,24.92504,-0.000169,24.022037,-0.0075,1.314
12506.00,7.448120,24.92507,-0.000169,24.022376,-0.0075,1.314
12508.00,7.448033,24.92534,-0.000168,24.022278,-0.0076,1.313
12510.00,7.447601,24.92575,-0.000169,24.022382,-0.0075,1.313
12512.00,7.447980,24.92438,-0.000168,24.022594,-0.0075,1.313
12514.00,7.448599,24.92516,-0.000168,24.021764,-0.0075,1.314
12516.00,7.448019,24.92526,-0.000169,24.021918,-0.0075,1.314
12518.00,7.447456,24.92473,-0.000168,24.022150,-0.0075,1.314
12520.00,7.448609,24.92454,-0.000169,24.021785,-0.0075,1.314
12522.00,7.449322,24.92594,-0.000168,24.021428,-0.0076,1.313
12524.00,7.449376,24.92541,-0.000169,24.021996,-0.0076,1.314
12526.00,7.449192,24.92470,-0.000169,24.022427,-0.0075,1.314
12528.00,7.448731,24.92483,-0.000169,24.022376,-0.0075,1.313
12530.00,7.448050,24.92395,-0.000168,24.022179,-0.0075,1.313
12532.00,7.448322,24.92443,-0.000168,24.021990,-0.0075,1.313
12534.00,7.448725,24.92423,-0.000167,24.021677,-0.0075,1.314
12536.00,7.448863,24.92437,-0.000168,24.022521,-0.0075,1.314
12538.00,7.447768,24.92501,-0.000169,24.022442,-0.0076,1.314
12540.00,7.447764,24.92464,-0.000169,24.022384,-0.0075,1.314
12542.00,7.448276,24.92403,-0.000168,24.022306,-0.0075,1.314
12544.00,7.449206,24.92383,-0.000168,24.022172,-0.0075,1.314
12546.00,7.449392,24.92472,-0.000168,24.022703,-0.0075,1.314
12548.00,7.448986,24.92437,-0.000169,24.022599,-0.0075,1.314
12550.00,7.449253,24.92408,-0.000169,24.021151,-0.0075,1.314
12552.00,7.448600,24.92399,-0.000170,24.021624,-0.0076,1.314
12554.00,7.448580,24.92371,-0.000170,24.022240,-0.0076,1.314
12556.00,7.447990,24.92417,-0.000169,24.022152,-0.0075,1.313
12558.00,7.448122,24.92409,-0.000169,24.021316,-0.0075,1.313
12560.00,7.448751,24.92430,-0.000169,24.021439,-0.0075,1.314
12562.00,7.448952,24.92423,-0.000168,24.022219,-0.0076,1.314
12564.00,7.448394,24.92499,-0.000169,24.022001,-0.0075,1.313
12566.00,7.448804,24.92496,-0.000167,24.022420,-0.0075,1.313
12568.00,7.449120,24.92560,-0.000169,24.022019,-0.0075,1.314
12570.00,7.449473,24.92466,-0.000170,24.021825,-0.0076,1.314
12572.00,7.449062,24.92463,-0.000168,24.022175,-0.0075,1.314
12574.00,7.449037,24.92518,-0.000167,24.022112,-0.0075,1.314
12576.00,7.449100,24.92461,-0.000167,24.021813,-0.0075,1.314
12578.00,7.449609,24.92471,-0.000169,24.022291,-0.0076,1.314
12580.00,7.448706,24.92525,-0.000170,24.022442,-0.0076,1.314
12582.00,7.448831,24.92498,-0.000169,24.021648,-0.0076,1.313
12584.00,7.448936,24.92487,-0.000168,24.021867,-0.0075,1.314
12586.00,7.449329,24.92555,-0.000169,24.022081,-0.0075,1.315
12588.00,7.448782,24.92562,-0.000170,24.022144,-0.0075,1.314
12590.00,7.448542,24.92569,-0.000170,24.021956,-0.0075,1.314
12592.00,7.449379,24.92601,-0.000170,24.021588,-0.0075,1.314
12594.00,7.449799,24.92504,-0.000169,24.021548,-0.0075,1.313
12596.00,7.449508,24.92552,-0.000168,24.021769,-0.0075,1.313
12598.00,7.449223,24.92532,-0.000168,24.021390,-0.0076,1.314
12600.00,7.448911,24.92544,-0.000169,24.021901,-0.0076,1.314
12602.00,7.448816,24.92545,-0.000169,24.021729,-0.0075,1.315
12604.00,7.449073,24.92637,-0.000170,24.021468,-0.0075,1.314
12606.00,7.448218,24.92590,-0.000168,24.022181,-0.0076,1.314
@21,12.0000,24.0
12608.00,7.447195,24.92544,-0.000168,24.021999,-0.0076,1.314
12610.00,7.438049,24.92577,-0.000169,24.021912,-0.0075,1.313
12612.00,7.424798,24.92536,-0.000167,24.022175,-0.0076,1.313
12614.00,7.412178,24.92577,-0.000168,24.022144,-0.0075,1.313
12616.00,7.402083,24.92565,-0.000168,24.021325,-0.0075,1.313
12618.00,7.395735,24.92617,-0.000169,24.021952,-0.0075,1.314
12620.00,7.392738,24.92726,-0.000168,24.022172,-0.0075,1.314
12622.00,7.390367,24.92775,-0.000171,24.021967,-0.0075,1.314
12624.00,7.388922,24.92716,-0.000169,24.021978,-0.0075,1.315
12626.00,7.388210,24.92666,-0.000170,24.022672,-0.0075,1.315
12628.00,7.387634,24.92533,-0.000169,24.021849,-0.0075,1.315
12630.00,7.386909,24.92536,-0.000170,24.021751,-0.0075,1.315
12632.00,7.387674,24.92561,-0.000170,24.022331,-0.0075,1.315
12634.00,7.397692,24.92542,-0.000170,24.021635,-0.0075,1.315
12636.00,7.411291,24.92586,-0.000169,24.021903,-0.0075,1.316
12638.00,7.423005,24.92522,-0.000171,24.021666,-0.0075,1.316
12640.00,7.432579,24.92557,-0.000170,24.021543,-0.0075,1.315
12642.00,7.438835,24.92590,-0.000170,24.022694,-0.0075,1.315
12644.00,7.440395,24.92564,-0.000171,24.021798,-0.0076,1.314
12646.00,7.442307,24.92489,-0.000169,24.021465,-0.0076,1.314
12648.00,7.443961,24.92516,-0.000169,24.021309,-0.0075,1.314
12650.00,7.445381,24.92510,-0.000167,24.022001,-0.0075,1.314
12652.00,7.446867,24.92493,-0.000167,24.021867,-0.0075,1.314
12654.00,7.447272,24.92553,-0.000168,24.021724,-0.0075,1.314
12656.00,7.447458,24.92510,-0.000169,24.021017,-0.0075,1.314
12658.00,7.447540,24.92517,-0.000167,24.021566,-0.0075,1.314
12660.00,7.446550,24.92573,-0.000168,24.021876,-0.0076,1.314
12662.00,7.446464,24.92473,-0.000169,24.021943,-0.0075,1.314
12664.00,7.446429,24.92467,-0.000167,24.022110,-0.0075,1.314
12666.00,7.445859,24.92577,-0.000169,24.022407,-0.0075,1.315
12668.00,7.446068,24.92560,-0.000170,24.022166,-0.0075,1.314
12670.00,7.446081,24.92562,-0.000168,24.022144,-0.0075,1.313
12672.00,7.446504,24.92520,-0.000167,24.022083,-0.0075,1.314
12674.00,7.447032,24.92618,-0.000168,24.022596,-0.0076,1.314
12676.00,7.447703,24.92590,-0.000167,24.021784,-0.0075,1.313
12678.00,7.447288,24.92526,-0.000168,24.022282,-0.0075,1.314
12680.00,7.447484,24.92548,-0.000168,24.022106,-0.0075,1.314
12682.00,7.446761,24.92514,-0.000168,24.021742,-0.0075,1.313
12684.00,7.447080,24.92554,-0.000168,24.021271,-0.0075,1.314
12686.00,7.447430,24.92529,-0.000168,24.022322,-0.0075,1.314
12688.00,7.447948,24.92553,-0.000168,24.022104,-0.0076,1.314
12690.00,7.447996,24.92583,-0.000167,24.021287,-0.0076,1.314
12692.00,7.448284,24.92556,-0.000169,24.022338,-0.0075,1.313
12694.00,7.448812,24.92546,-0.000169,24.021874,-0.0075,1.314
12696.00,7.449098,24.92570,-0.000169,24.022273,-0.0075,1.314
12698.00,7.449593,24.92480,-0.000169,24.021541,-0.0075,1.315
12700.00,7.450138,24.92470,-0.000170,24.022202,-0.0075,1.315
12702.00,7.450353,24.92538,-0.000169,24.022286,-0.0075,1.314
12704.00,7.450817,24.92522,-0.000170,24.022039,-0.0075,1.314
12706.00,7.450949,24.92501,-0.000169,24.022532,-0.0075,1.314
12708.00,7.451801,24.92500,-0.000169,24.022311,-0.0076,1.313
12710.00,7.451107,24.92501,-0.000169,24.021579,-0.0075,1.314
12712.00,7.450876,24.92466,-0.000170,24.021591,-0.0075,1.314
12714.00,7.450939,24.92452,-0.000170,24.022097,-0.0076,1.314
12716.00,7.450724,24.92455,-0.000169,24.022518,-0.0075,1.314
12718.00,7.450413,24.92443,-0.000169,24.022086,-0.0075,1.314
12720.00,7.450196,24.92492,-0.000169,24.022092,-0.0075,1.314
12722.00,7.450960,24.92451,-0.000169,24.022735,-0.0075,1.314
12724.00,7.450853,24.92628,-0.000168,24.022402,-0.0075,1.314
12726.00,7.449853,24.92691,-0.000169,24.021477,-0.0075,1.314
12728.00,7.449913,24.92722,-0.000169,24.021805,-0.0075,1.314
12730.00,7.450217,24.92647,-0.000169,24.022233,-0.0075,1.314
12732.00,7.450889,24.92606,-0.000169,24.021838,-0.0075,1.314
12734.00,7.451692,24.92598,-0.000168,24.021885,-0.0075,1.314
12736.00,7.450867,24.92589,-0.000169,24.022066,-0.0075,1.315
12738.00,7.451135,24.92552,-0.000169,24.021570,-0.0076,1.314
12740.00,7.451569,24.92640,-0.000169,24.022117,-0.0076,1.314
12742.00,7.451441,24.92587,-0.000169,24.021689,-0.0075,1.314
12744.00,7.452296,24.92563,-0.000169,24.021561,-0.0075,1.313
12746.00,7.452191,24.92547,-0.000168,24.022280,-0.0075,1.314
12748.00,7.451462,24.92639,-0.000169,24.022037,-0.0075,1.314
12750.00,7.451133,24.92699,-0.000169,24.022440,-0.0075,1.315
12752.00,7.451526,24.92661,-0.000169,24.022079,-0.0075,1.315
12754.00,7.451841,24.92719,-0.000169,24.022090,-0.0075,1.314
12756.00,7.451941,24.92613,-0.000169,24.022443,-0.0075,1.314
12758.00,7.452492,24.92612,-0.000169,24.022036,-0.0075,1.314
12760.00,7.452015,24.92604,-0.000169,24.022369,-0.0075,1.314
12762.00,7.451522,24.92637,-0.000169,24.022233,-0.0075,1.314
12764.00,7.450512,24.92688,-0.000169,24.022103,-0.0075,1.314
12766.00,7.451240,24.92660,-0.000169,24.021883,-0.0075,1.314
12768.00,7.450953,24.92669,-0.000169,24.021535,-0.0075,1.314
12770.00,7.449506,24.92611,-0.000168,24.022708,-0.0075,1.314
12772.00,7.448621,24.92640,-0.000168,24.022224,-0.0075,1.314
12774.00,7.448130,24.92634,-0.000168,24.022449,-0.0075,1.314
12776.00,7.447335,24.92621,-0.000168,24.022572,-0.0075,1.314
12778.00,7.447795,24.92619,-0.000168,24.022144,-0.0075,1.314
12780.00,7.447016,24.92571,-0.000168,24.022315,-0.0075,1.314
12782.00,7.446227,24.92632,-0.000167,24.022028,-0.0075,1.313
12784.00,7.446066,24.92627,-0.000167,24.021702,-0.0075,1.314
12786.00,7.446273,24.92625,-0.000167,24.022139,-0.0075,1.314
12788.00,7.446031,24.92702,-0.000169,24.021755,-0.0075,1.314
12790.00,7.445580,24.92664,-0.000168,24.021925,-0.0076,1.314
12792.00,7.445322,24.92676,-0.000169,24.021985,-0.0076,1.315
12794.00,7.445022,24.92665,-0.000170,24.021869,-0.0076,1.314
12796.00,7.445005,24.92622,-0.000168,24.022103,-0.0075,1.314
12798.00,7.445376,24.92668,-0.000169,24.022424,-0.0075,1.314
12800.00,7.444988,24.92664,-0.000169,24.022244,-0.0075,1.314
12802.00,7.445085,24.92640,-0.000169,24.021849,-0.0076,1.314
12804.00,7.444540,24.92712,-0.000168,24.022440,-0.0075,1.314
12806.00,7.444374,24.92675,-0.000168,24.022429,-0.0075,1.314
12808.00,7.443822,24.92691,-0.000169,24.022467,-0.0075,1.314
12810.00,7.443970,24.92740,-0.000169,24.022255,-0.0075,1.314
12812.00,7.444316,24.92670,-0.000168,24.022480,-0.0075,1.314
12814.00,7.444040,24.92679,-0.000168,24.022665,-0.0075,1.314
12816.00,7.444237,24.92682,-0.000168,24.021930,-0.0075,1.314
12818.00,7.444384,24.92683,-0.000169,24.021950,-0.0075,1.315
12820.00,7.444143,24.92607,-0.000169,24.022373,-0.0075,1.314
12822.00,7.444837,24.92644,-0.000170,24.022478,-0.0075,1.314
12824.00,7.444505,24.92658,-0.000168,24.022286,-0.0075,1.314
12826.00,7.444118,24.92603,-0.000167,24.022179,-0.0075,1.314
12828.00,7.444466,24.92634,-0.000168,24.022226,-0.0075,1.314
12830.00,7.444826,24.92742,-0.000169,24.022295,-0.0075,1.314
12832.00,7.444433,24.92766,-0.000167,24.021713,-0.0075,1.314
12834.00,7.444086,24.92695,-0.000168,24.021941,-0.0075,1.314
12836.00,7.443408,24.92679,-0.000169,24.022511,-0.0075,1.314
12838.00,7.443022,24.92827,-0.000168,24.022621,-0.0075,1.314
12840.00,7.443288,24.92809,-0.000169,24.022614,-0.0075,1.314
12842.00,7.443460,24.92770,-0.000170,24.022422,-0.0075,1.314
12844.00,7.443519,24.92727,-0.000169,24.022246,-0.0076,1.313
12846.00,7.443441,24.92749,-0.000168,24.021887,-0.0075,1.314
12848.00,7.443017,24.92807,-0.000169,24.022271,-0.0075,1.314
12850.00,7.443083,24.92743,-0.000170,24.021731,-0.0075,1.314
12852.00,7.442350,24.92726,-0.000168,24.022074,-0.0075,1.314
12854.00,7.442973,24.92671,-0.000169,24.022034,-0.0075,1.314
12856.00,7.443764,24.92666,-0.000170,24.021573,-0.0075,1.315
12858.00,7.441913,24.92730,-0.000170,24.022083,-0.0075,1.314
12860.00,7.437932,24.92737,-0.000169,24.021706,-0.0075,1.314
12862.00,7.434519,24.92674,-0.000169,24.021796,-0.0075,1.315
12864.00,7.432283,24.92609,-0.000169,24.022969,-0.0075,1.315
12866.00,7.430637,24.92623,-0.000169,24.022025,-0.0075,1.314
12868.00,7.430909,24.92670,-0.000168,24.021735,-0.0075,1.314
12870.00,7.431334,24.92663,-0.000169,24.022119,-0.0075,1.314
12872.00,7.431713,24.92607,-0.000168,24.021827,-0.0075,1.314
12874.00,7.433021,24.92632,-0.000169,24.022161,-0.0076,1.315
12876.00,7.434745,24.92626,-0.000169,24.021780,-0.0075,1.315
12878.00,7.436352,24.92547,-0.000169,24.021889,-0.0075,1.314
12880.00,7.437616,24.92583,-0.000169,24.022130,-0.0075,1.314
12882.00,7.438825,24.92612,-0.000169,24.022463,-0.0075,1.314
12884.00,7.440175,24.92627,-0.000170,24.022346,-0.0075,1.315
12886.00,7.440262,24.92667,-0.000169,24.021947,-0.0075,1.314
12888.00,7.440821,24.92649,-0.000169,24.021878,-0.0075,1.314
12890.00,7.442747,24.92695,-0.000169,24.021762,-0.0075,1.314
12892.00,7.444086,24.92638,-0.000169,24.021726,-0.0076,1.315
12894.00,7.444544,24.92681,-0.000168,24.022545,-0.0075,1.315
12896.00,7.444361,24.92692,-0.000169,24.022182,-0.0075,1.314
12898.00,7.444032,24.92740,-0.000169,24.021987,-0.0075,1.314
12900.00,7.444095,24.92652,-0.000169,24.021466,-0.0076,1.314
12902.00,7.444426,24.92737,-0.000169,24.022433,-0.0075,1.314
12904.00,7.444675,24.92711,-0.000168,24.022248,-0.0075,1.315
12906.00,7.445406,24.92758,-0.000168,24.022313,-0.0075,1.314
12908.00,7.446346,24.92759,-0.000167,24.022429,-0.0075,1.315
12910.00,7.446756,24.92683,-0.000168,24.022230,-0.0075,1.314
12912.00,7.446627,24.92633,-0.000168,24.022554,-0.0075,1.314
12914.00,7.446578,24.92593,-0.000169,24.022023,-0.0075,1.314
12916.00,7.446934,24.92618,-0.000168,24.021780,-0.0075,1.314
12918.00,7.446836,24.92680,-0.000168,24.022351,-0.0075,1.314
12920.00,7.446969,24.92635,-0.000168,24.021843,-0.0075,1.314
12922.00,7.446399,24.92577,-0.000168,24.022123,-0.0076,1.314
12924.00,7.445716,24.92708,-0.000169,24.022810,-0.0075,1.315
12926.00,7.446257,24.92680,-0.000169,24.021581,-0.0075,1.314
12928.00,7.446620,24.92628,-0.000169,24.022126,-0.0075,1.315
12930.00,7.446449,24.92637,-0.000170,24.021972,-0.0075,1.314
12932.00,7.447256,24.92605,-0.000169,24.022280,-0.0075,1.315
12934.00,7.446817,24.92583,-0.000168,24.022130,-0.0075,1.315
12936.00,7.446923,24.92696,-0.000168,24.022496,-0.0075,1.315
12938.00,7.447475,24.92595,-0.000169,24.022427,-0.0075,1.314
12940.00,7.447281,24.92660,-0.000167,24.021659,-0.0075,1.314
12942.00,7.446636,24.92664,-0.000168,24.022005,-0.0075,1.315
12944.00,7.447515,24.92626,-0.000168,24.021867,-0.0075,1.315
12946.00,7.447885,24.92732,-0.000168,24.022315,-0.0075,1.314
12948.00,7.447634,24.92654,-0.000169,24.022327,-0.0075,1.314
12950.00,7.446444,24.92666,-0.000168,24.021901,-0.0075,1.314
12952.00,7.446879,24.92681,-0.000168,24.022398,-0.0075,1.314
12954.00,7.447418,24.92684,-0.000167,24.022367,-0.0075,1.315
12956.00,7.447249,24.92711,-0.000169,24.022117,-0.0075,1.314
12958.00,7.447668,24.92651,-0.000169,24.022476,-0.0075,1.314
12960.00,7.447868,24.92744,-0.000168,24.022173,-0.0075,1.314
12962.00,7.447692,24.92714,-0.000168,24.021814,-0.0075,1.314
12964.00,7.447624,24.92634,-0.000168,24.021900,-0.0075,1.314
12966.00,7.447721,24.92638,-0.000168,24.021570,-0.0075,1.315
12968.00,7.446722,24.92662,-0.000168,24.022224,-0.0075,1.314
12970.00,7.447068,24.92576,-0.000167,24.022179,-0.0075,1.314
12972.00,7.446895,24.92676,-0.000168,24.021874,-0.0076,1.315
12974.00,7.446910,24.92647,-0.000168,24.021610,-0.0075,1.314
12976.00,7.446977,24.92638,-0.000169,24.021994,-0.0075,1.314
12978.00,7.446595,24.92737,-0.000167,24.022320,-0.0075,1.314
12980.00,7.445810,24.92641,-0.000167,24.022264,-0.0075,1.314
12982.00,7.445631,24.92656,-0.000169,24.022416,-0.0075,1.315
12984.00,7.447064,24.92625,-0.000169,24.021700,-0.0075,1.315
12986.00,7.446886,24.92642,-0.000169,24.022416,-0.0075,1.314
12988.00,7.446768,24.92685,-0.000168,24.021903,-0.0075,1.314
12990.00,7.447232,24.92664,-0.000168,24.022574,-0.0075,1.314
12992.00,7.447754,24.92631,-0.000167,24.021601,-0.0075,1.314
12994.00,7.447844,24.92593,-0.000169,24.021747,-0.0076,1.315
12996.00,7.448794,24.92543,-0.000169,24.021969,-0.0075,1.314
12998.00,7.448456,24.92560,-0.000170,24.022456,-0.0075,1.314
13000.00,7.448042,24.92482,-0.000168,24.021979,-0.0076,1.314
13002.00,7.447699,24.92535,-0.000167,24.022108,-0.0076,1.314
13004.00,7.447033,24.92551,-0.000169,24.022061,-0.0076,1.314
13006.00,7.446567,24.92574,-0.000168,24.021648,-0.0076,1.314
13008.00,7.446937,24.92558,-0.000169,24.021969,-0.0075,1.314
13010.00,7.446670,24.92607,-0.000170,24.022462,-0.0076,1.315
13012.00,7.446844,24.92559,-0.000169,24.021775,-0.0076,1.315
13014.00,7.446845,24.92559,-0.000169,24.021963,-0.0075,1.314
13016.00,7.446352,24.92627,-0.000169,24.022288,-0.0076,1.314
13018.00,7.446457,24.92638,-0.000170,24.021691,-0.0076,1.315
13020.00,7.446810,24.92574,-0.000170,24.022329,-0.0075,1.314
13022.00,7.446193,24.92539,-0.000168,24.021586,-0.0075,1.314
13024.00,7.446600,24.92544,-0.000169,24.021189,-0.0075,1.314
13026.00,7.446599,24.92524,-0.000169,24.022222,-0.0075,1.314
13028.00,7.447124,24.92648,-0.000170,24.021582,-0.0075,1.314
13030.00,7.447844,24.92640,-0.000169,24.021579,-0.0075,1.314
13032.00,7.447611,24.92611,-0.000169,24.022010,-0.0076,1.314
13034.00,7.447541,24.92568,-0.000169,24.021892,-0.0075,1.315
13036.00,7.447047,24.92526,-0.000170,24.021905,-0.0076,1.314
13038.00,7.446860,24.92586,-0.000169,24.021390,-0.0075,1.314
13040.00,7.446433,24.92583,-0.000168,24.021684,-0.0075,1.314
13042.00,7.446107,24.92545,-0.000169,24.021776,-0.0075,1.314
13044.00,7.446362,24.92512,-0.000169,24.022043,-0.0076,1.314
13046.00,7.445960,24.92599,-0.000168,24.022382,-0.0076,1.314
13048.00,7.444772,24.92662,-0.000169,24.022583,-0.0075,1.315
13050.00,7.444571,24.92587,-0.000170,24.022202,-0.0075,1.315
13052.00,7.444380,24.92617,-0.000170,24.021996,-0.0076,1.314
13054.00,7.444937,24.92613,-0.000169,24.022119,-0.0076,1.314
13056.00,7.446123,24.92702,-0.000169,24.022222,-0.0075,1.315
13058.00,7.446835,24.92599,-0.000170,24.021682,-0.0075,1.314
13060.00,7.446170,24.92620,-0.000169,24.022097,-0.0075,1.314
13062.00,7.446149,24.92624,-0.000170,24.021778,-0.0075,1.314
13064.00,7.445866,24.92514,-0.000169,24.021697,-0.0076,1.314
13066.00,7.446156,24.92527,-0.000168,24.021827,-0.0075,1.314
13068.00,7.445884,24.92574,-0.000169,24.021318,-0.0076,1.314
13070.00,7.446109,24.92616,-0.000170,24.022443,-0.0075,1.314
13072.00,7.446204,24.92596,-0.000169,24.022021,-0.0075,1.314
13074.00,7.445235,24.92649,-0.000170,24.021967,-0.0075,1.314
13076.00,7.445816,24.92588,-0.000170,24.021479,-0.0075,1.314
13078.00,7.445926,24.92534,-0.000169,24.021378,-0.0075,1.315
13080.00,7.445626,24.92473,-0.000170,24.021481,-0.0075,1.315
13082.00,7.444600,24.92460,-0.000170,24.021758,-0.0075,1.314
13084.00,7.444042,24.92431,-0.000169,24.021767,-0.0076,1.314
13086.00,7.443983,24.92459,-0.000169,24.022048,-0.0075,1.314
13088.00,7.443914,24.92511,-0.000170,24.021601,-0.0076,1.314
13090.00,7.444420,24.92473,-0.000169,24.021564,-0.0075,1.314
13092.00,7.444925,24.92507,-0.000169,24.021557,-0.0076,1.314
13094.00,7.445134,24.92507,-0.000170,24.021358,-0.0076,1.314
13096.00,7.445191,24.92472,-0.000171,24.021601,-0.0076,1.315
13098.00,7.446764,24.92550,-0.000171,24.022311,-0.0076,1.315
13100.00,7.446506,24.92583,-0.000169,24.021983,-0.0076,1.315
13102.00,7.445816,24.92563,-0.000168,24.021898,-0.0075,1.315
13104.00,7.445731,24.92558,-0.000167,24.021642,-0.0076,1.314
13106.00,7.445157,24.92545,-0.000169,24.021836,-0.0076,1.314
13108.00,7.445951,24.92651,-0.000169,24.022242,-0.0075,1.314
13110.00,7.445275,24.92663,-0.000169,24.021262,-0.0076,1.314
13112.00,7.446265,24.92625,-0.000170,24.022088,-0.0076,1.314
13114.00,7.447019,24.92589,-0.000169,24.021677,-0.0075,1.315
13116.00,7.445902,24.92615,-0.000170,24.021639,-0.0076,1.315
13118.00,7.445812,24.92597,-0.000171,24.021940,-0.0076,1.315
13120.00,7.445983,24.92588,-0.000169,24.021958,-0.0075,1.314
13122.00,7.445303,24.92538,-0.000170,24.021921,-0.0075,1.314
13124.00,7.446197,24.92517,-0.000169,24.021800,-0.0075,1.315
13126.00,7.445275,24.92539,-0.000170,24.021367,-0.0076,1.315
13128.00,7.444016,24.92530,-0.000170,24.021961,-0.0075,1.315
13130.00,7.443114,24.92613,-0.000170,24.021396,-0.0075,1.314
13132.00,7.442921,24.92629,-0.000170,24.021296,-0.0075,1.314
13134.00,7.442550,24.92583,-0.000170,24.021896,-0.0076,1.314
13136.00,7.442564,24.92566,-0.000170,24.022501,-0.0076,1.314
13138.00,7.443224,24.92558,-0.000170,24.021865,-0.0076,1.314
13140.00,7.443287,24.92514,-0.000170,24.021508,-0.0076,1.315
13142.00,7.442863,24.92491,-0.000169,24.021999,-0.0076,1.314
13144.00,7.442757,24.92512,-0.000170,24.021720,-0.0075,1.314
13146.00,7.443388,24.92490,-0.000170,24.021825,-0.0075,1.314
13148.00,7.443657,24.92502,-0.000170,24.021485,-0.0076,1.315
13150.00,7.443363,24.92480,-0.000172,24.021256,-0.0076,1.314
13152.00,7.442792,24.92422,-0.000171,24.021762,-0.0076,1.314
13154.00,7.443180,24.92525,-0.000171,24.021675,-0.0076,1.314
13156.00,7.442848,24.92586,-0.000170,24.021365,-0.0076,1.314
13158.00,7.443005,24.92664,-0.000170,24.021053,-0.0076,1.315
13160.00,7.442995,24.92591,-0.000170,24.021557,-0.0076,1.314
13162.00,7.442921,24.92568,-0.000170,24.021664,-0.0075,1.314
13164.00,7.442158,24.92530,-0.000170,24.021325,-0.0076,1.314
13166.00,7.442833,24.92453,-0.000170,24.021865,-0.0075,1.314
13168.00,7.443625,24.92472,-0.000169,24.021615,-0.0075,1.315
13170.00,7.443058,24.92549,-0.000169,24.022034,-0.0076,1.314
13172.00,7.442400,24.92573,-0.000170,24.021764,-0.0076,1.314
13174.00,7.443456,24.92542,-0.000170,24.022052,-0.0076,1.313
13176.00,7.444262,24.92580,-0.000169,24.021778,-0.0076,1.314
13178.00,7.444348,24.92638,-0.000169,24.022329,-0.0076,1.315
13180.00,7.444157,24.92598,-0.000170,24.021693,-0.0076,1.315
13182.00,7.443509,24.92449,-0.000170,24.021753,-0.0075,1.314
13184.00,7.442269,24.92482,-0.000171,24.021396,-0.0075,1.315
13186.00,7.442499,24.92556,-0.000170,24.021020,-0.0076,1.314
13188.00,7.442963,24.92581,-0.000171,24.021291,-0.0076,1.314
13190.00,7.443395,24.92551,-0.000169,24.021731,-0.0075,1.314
13192.00,7.443557,24.92652,-0.000169,24.021539,-0.0076,1.314
13194.00,7.443515,24.92581,-0.000170,24.021260,-0.0075,1.314
13196.00,7.443500,24.92535,-0.000169,24.021970,-0.0076,1.314
13198.00,7.444050,24.92581,-0.000169,24.021849,-0.0075,1.313
13200.00,7.443730,24.92547,-0.000169,24.021775,-0.0075,1.314
13202.00,7.444032,24.92483,-0.000169,24.021448,-0.0076,1.313
13204.00,7.443497,24.92556,-0.000169,24.022030,-0.0075,1.313
13206.00,7.443236,24.92512,-0.000171,24.022014,-0.0076,1.314
@22,12.0000,24.0
13208.00,7.442924,24.92615,-0.000169,24.021499,-0.0076,1.314
13210.00,7.435545,24.92704,-0.000169,24.022257,-0.0075,1.312
13212.00,7.423131,24.92652,-0.000168,24.021559,-0.0076,1.312
13214.00,7.412070,24.92620,-0.000168,24.021504,-0.0076,1.312
13216.00,7.402982,24.92583,-0.000167,24.021869,-0.0075,1.313
13218.00,7.394825,24.92569,-0.000167,24.021858,-0.0075,1.312
13220.00,7.387402,24.92644,-0.000169,24.021305,-0.0075,1.313
13222.00,7.381751,24.92674,-0.000168,24.022226,-0.0075,1.314
13224.00,7.380351,24.92651,-0.000169,24.021863,-0.0076,1.314
13226.00,7.381662,24.92621,-0.000170,24.021225,-0.0076,1.314
13228.00,7.381007,24.92720,-0.000170,24.021582,-0.0075,1.314
13230.00,7.379434,24.92690,-0.000171,24.022360,-0.0076,1.314
13232.00,7.378007,24.92698,-0.000170,24.022239,-0.0075,1.315
13234.00,7.384986,24.92689,-0.000171,24.021488,-0.0075,1.314
13236.00,7.395977,24.92640,-0.000172,24.021564,-0.0076,1.316
13238.00,7.409994,24.92582,-0.000171,24.021798,-0.0076,1.315
13240.00,7.423959,24.92506,-0.000171,24.021941,-0.0076,1.315
13242.00,7.433056,24.92577,-0.000172,24.021521,-0.0076,1.315
13244.00,7.439075,24.92534,-0.000171,24.021506,-0.0076,1.314
13246.00,7.443790,24.92511,-0.000169,24.021002,-0.0075,1.313
13248.00,7.449029,24.92525,-0.000169,24.022494,-0.0075,1.314
13250.00,7.454111,24.92628,-0.000169,24.022007,-0.0075,1.313
13252.00,7.459043,24.92601,-0.000169,24.021691,-0.0076,1.313
[truncated: 53,532 more chars]
