# Supplementary material for: Hormonal steroids induce multidrug resistance and stress response genes in Neisseria gonorrhoeae by binding to MtrR
Source: Nat Commun. 2024 Feb 7;15:1153. doi: 10.1038/s41467-024-45195-1 (PMC10850145; doi:10.1038/s41467-024-45195-1)
Supplement: Supplementary file 6 — Source Data [file 41467_2024_45195_MOESM6_ESM.zip › Source Data/ITC/WT/Ethinyl Estradiol/NDRBLANK.itc]

$ITC
$ 25 
$NOT
$ 25 
$ 600 
$ 199 
$ 8 
$ 2 
$ADCGainCode:  3 
$True,True,True
$ 2 , 4 , 600 , 2 
$ 12 , 24 , 600 , 2 
$ 12 , 24 , 600 , 2 
$ 12 , 24 , 600 , 2 
$ 12 , 24 , 600 , 2 
$ 12 , 24 , 600 , 2 
$ 12 , 24 , 600 , 2 
$ 12 , 24 , 600 , 2 
$ 12 , 24 , 600 , 2 
$ 12 , 24 , 600 , 2 
$ 12 , 24 , 600 , 2 
$ 12 , 24 , 600 , 2 
$ 12 , 24 , 600 , 2 
$ 12 , 24 , 600 , 2 
$ 12 , 24 , 600 , 2 
$ 12 , 24 , 600 , 2 
$ 12 , 24 , 600 , 2 
$ 12 , 24 , 600 , 2 
$ 12 , 24 , 600 , 2 
$ 12 , 24 , 600 , 2 
$ 12 , 24 , 600 , 2 
$ 12 , 24 , 600 , 2 
$ 12 , 24 , 600 , 2 
$ 12 , 24 , 600 , 2 
$ 12 , 24 , 600 , 2 
# 0 
# 0.125 
# 0.005 
# 1.4485 
# 25 
# 28.9316 
# 15.91949 
?
% VPITC12.10.1003
% 1.4485 
% 28.9316 
%-1.096232 , 100.1901 
% 0.443748 , 95.77349 
% 0.2232 
% 124.02 , 123.95 
% 1 , 80 
%-0.001812 , 0.055139 
% 0 , 8 
% 0 , 18 
% 104422       320637 
% 101.8 
% 260 , 310 , 470 , 530 
% 0.08632 ,-0.00346 , 0.0000110163 , 0.000000290198 ,-0.0000000019883 
% VPViewer2000 Ver: 1.40.0
@0
2.00,7.409745,25.19222,-0.000172,24.019264,-0.0077,1.467
4.00,7.409972,25.19151,-0.000173,24.019338,-0.0077,1.468
6.00,7.412057,25.19200,-0.000174,24.019086,-0.0077,1.468
8.00,7.411670,25.19148,-0.000174,24.019594,-0.0077,1.468
10.00,7.409222,25.19246,-0.000173,24.018890,-0.0077,1.467
12.00,7.408021,25.19163,-0.000172,24.019101,-0.0077,1.467
14.00,7.408096,25.19186,-0.000173,24.018965,-0.0077,1.467
16.00,7.407881,25.19105,-0.000174,24.019255,-0.0077,1.468
18.00,7.406689,25.19158,-0.000174,24.019021,-0.0077,1.468
20.00,7.406179,25.19156,-0.000174,24.019130,-0.0077,1.468
22.00,7.406972,25.19146,-0.000174,24.019354,-0.0077,1.468
24.00,7.407530,25.19198,-0.000173,24.019135,-0.0077,1.467
26.00,7.406484,25.19256,-0.000173,24.018999,-0.0077,1.467
28.00,7.405313,25.19205,-0.000174,24.018916,-0.0077,1.468
30.00,7.404429,25.19216,-0.000174,24.018945,-0.0077,1.467
32.00,7.403222,25.19213,-0.000173,24.018475,-0.0077,1.467
34.00,7.401797,25.19119,-0.000173,24.019023,-0.0077,1.467
36.00,7.400248,25.19241,-0.000174,24.019119,-0.0077,1.467
38.00,7.400223,25.19143,-0.000173,24.019092,-0.0077,1.467
40.00,7.400498,25.19169,-0.000173,24.019037,-0.0077,1.468
42.00,7.399800,25.19196,-0.000173,24.019059,-0.0077,1.467
44.00,7.397987,25.19180,-0.000173,24.018807,-0.0077,1.467
46.00,7.397015,25.19145,-0.000174,24.018977,-0.0077,1.468
48.00,7.395010,25.19181,-0.000174,24.018885,-0.0077,1.468
50.00,7.393565,25.19226,-0.000173,24.018609,-0.0077,1.468
52.00,7.393032,25.19213,-0.000173,24.018849,-0.0077,1.468
54.00,7.390957,25.19218,-0.000173,24.019093,-0.0077,1.467
56.00,7.390420,25.19205,-0.000172,24.019074,-0.0077,1.467
58.00,7.390692,25.19155,-0.000173,24.019324,-0.0077,1.468
60.00,7.390661,25.19137,-0.000174,24.018778,-0.0077,1.467
62.00,7.390125,25.19149,-0.000173,24.019057,-0.0077,1.467
64.00,7.388852,25.19189,-0.000173,24.019083,-0.0077,1.467
66.00,7.388562,25.19058,-0.000174,24.018903,-0.0077,1.467
68.00,7.388865,25.19096,-0.000174,24.019016,-0.0077,1.468
70.00,7.389426,25.19135,-0.000174,24.019572,-0.0077,1.467
72.00,7.389558,25.19148,-0.000173,24.018729,-0.0077,1.467
74.00,7.390710,25.19144,-0.000173,24.018820,-0.0077,1.468
76.00,7.391066,25.19201,-0.000173,24.019005,-0.0077,1.468
78.00,7.391877,25.19227,-0.000174,24.019186,-0.0077,1.467
80.00,7.393178,25.19265,-0.000175,24.019340,-0.0077,1.467
82.00,7.393663,25.19177,-0.000174,24.019028,-0.0077,1.467
84.00,7.393330,25.19152,-0.000173,24.018727,-0.0078,1.467
86.00,7.392695,25.19191,-0.000173,24.019021,-0.0078,1.467
88.00,7.393046,25.19197,-0.000174,24.018495,-0.0077,1.467
90.00,7.393916,25.19168,-0.000173,24.019050,-0.0077,1.467
92.00,7.394024,25.19109,-0.000173,24.018183,-0.0077,1.467
94.00,7.393467,25.19164,-0.000172,24.019242,-0.0077,1.467
96.00,7.394189,25.19155,-0.000173,24.018909,-0.0077,1.467
98.00,7.395228,25.19176,-0.000173,24.018923,-0.0077,1.468
100.00,7.396378,25.19154,-0.000174,24.019099,-0.0077,1.467
102.00,7.397866,25.19123,-0.000174,24.019461,-0.0077,1.467
104.00,7.398783,25.19155,-0.000173,24.019443,-0.0077,1.468
106.00,7.399548,25.19115,-0.000173,24.018584,-0.0077,1.467
108.00,7.400092,25.19146,-0.000174,24.018812,-0.0077,1.467
110.00,7.400392,25.19187,-0.000173,24.019507,-0.0077,1.467
112.00,7.399873,25.19229,-0.000172,24.019278,-0.0077,1.467
114.00,7.398666,25.19137,-0.000173,24.019264,-0.0077,1.467
116.00,7.397449,25.19207,-0.000174,24.018468,-0.0077,1.467
118.00,7.397458,25.19156,-0.000174,24.019358,-0.0077,1.468
120.00,7.396146,25.19057,-0.000175,24.019275,-0.0077,1.467
122.00,7.395361,25.19075,-0.000175,24.019068,-0.0077,1.468
124.00,7.394560,25.19069,-0.000173,24.019416,-0.0077,1.467
126.00,7.393146,25.19086,-0.000172,24.019233,-0.0077,1.467
128.00,7.391004,25.19116,-0.000172,24.018619,-0.0077,1.468
130.00,7.387997,25.19189,-0.000173,24.018923,-0.0077,1.468
132.00,7.384847,25.19247,-0.000174,24.018343,-0.0077,1.468
134.00,7.383329,25.19205,-0.000172,24.019206,-0.0077,1.467
136.00,7.381572,25.19196,-0.000172,24.019456,-0.0077,1.468
138.00,7.379546,25.19197,-0.000174,24.018599,-0.0077,1.468
140.00,7.377858,25.19163,-0.000173,24.019373,-0.0077,1.467
142.00,7.375711,25.19191,-0.000174,24.019233,-0.0077,1.467
144.00,7.374404,25.19170,-0.000172,24.019059,-0.0077,1.467
146.00,7.373036,25.19134,-0.000174,24.019045,-0.0078,1.468
148.00,7.372171,25.19205,-0.000175,24.019090,-0.0077,1.468
150.00,7.372027,25.19292,-0.000174,24.019634,-0.0077,1.467
152.00,7.371977,25.19262,-0.000174,24.019512,-0.0077,1.468
154.00,7.371832,25.19155,-0.000174,24.019713,-0.0077,1.467
156.00,7.371783,25.19208,-0.000174,24.019512,-0.0077,1.467
158.00,7.371850,25.19309,-0.000175,24.019469,-0.0077,1.467
160.00,7.372374,25.19263,-0.000174,24.018716,-0.0077,1.468
162.00,7.373008,25.19246,-0.000172,24.019927,-0.0077,1.468
164.00,7.373626,25.19241,-0.000174,24.019025,-0.0077,1.468
166.00,7.373876,25.19176,-0.000172,24.019059,-0.0077,1.467
168.00,7.375381,25.19284,-0.000173,24.019402,-0.0077,1.468
170.00,7.375337,25.19217,-0.000172,24.018963,-0.0077,1.468
172.00,7.374454,25.19126,-0.000172,24.018673,-0.0077,1.467
174.00,7.375905,25.19145,-0.000173,24.019996,-0.0077,1.468
176.00,7.376660,25.19216,-0.000173,24.019090,-0.0077,1.468
178.00,7.376855,25.19265,-0.000174,24.019001,-0.0077,1.468
180.00,7.377984,25.19226,-0.000174,24.019577,-0.0077,1.468
182.00,7.378379,25.19226,-0.000173,24.019195,-0.0077,1.467
184.00,7.377535,25.19161,-0.000172,24.019442,-0.0077,1.467
186.00,7.379104,25.19234,-0.000172,24.019371,-0.0077,1.467
188.00,7.380021,25.19247,-0.000173,24.018524,-0.0077,1.468
190.00,7.379732,25.19226,-0.000175,24.018626,-0.0077,1.467
192.00,7.380552,25.19145,-0.000174,24.018735,-0.0077,1.467
194.00,7.382101,25.19142,-0.000172,24.018298,-0.0077,1.468
196.00,7.380888,25.19182,-0.000173,24.019046,-0.0077,1.468
198.00,7.380425,25.19281,-0.000174,24.019211,-0.0077,1.468
200.00,7.379835,25.19155,-0.000174,24.018765,-0.0077,1.467
202.00,7.378807,25.19075,-0.000173,24.018827,-0.0078,1.467
204.00,7.377773,25.19168,-0.000174,24.018550,-0.0077,1.468
206.00,7.376704,25.19204,-0.000174,24.018604,-0.0077,1.467
208.00,7.374127,25.19168,-0.000172,24.019588,-0.0077,1.467
210.00,7.372584,25.19270,-0.000172,24.018624,-0.0077,1.468
212.00,7.372008,25.19242,-0.000174,24.018584,-0.0077,1.468
214.00,7.373383,25.19267,-0.000174,24.018667,-0.0077,1.468
216.00,7.373185,25.19212,-0.000174,24.018870,-0.0077,1.468
218.00,7.370939,25.19203,-0.000175,24.018718,-0.0077,1.468
220.00,7.370835,25.19217,-0.000175,24.019191,-0.0077,1.467
222.00,7.370257,25.19315,-0.000175,24.018707,-0.0077,1.467
224.00,7.370591,25.19397,-0.000175,24.019151,-0.0078,1.468
226.00,7.371722,25.19364,-0.000174,24.018417,-0.0077,1.468
228.00,7.372272,25.19281,-0.000173,24.018947,-0.0078,1.467
230.00,7.371724,25.19270,-0.000174,24.019177,-0.0078,1.468
232.00,7.371511,25.19275,-0.000174,24.019088,-0.0077,1.468
234.00,7.371019,25.19284,-0.000174,24.018682,-0.0077,1.468
236.00,7.370093,25.19254,-0.000176,24.018901,-0.0077,1.468
238.00,7.367695,25.19346,-0.000174,24.019329,-0.0077,1.468
240.00,7.365164,25.19356,-0.000174,24.018582,-0.0077,1.468
242.00,7.362863,25.19363,-0.000174,24.018638,-0.0077,1.468
244.00,7.361036,25.19404,-0.000174,24.018919,-0.0077,1.467
246.00,7.360791,25.19386,-0.000173,24.019365,-0.0077,1.468
248.00,7.359735,25.19345,-0.000175,24.019117,-0.0077,1.469
250.00,7.358273,25.19304,-0.000176,24.019226,-0.0077,1.468
252.00,7.357347,25.19370,-0.000177,24.019074,-0.0077,1.468
254.00,7.357258,25.19339,-0.000174,24.018501,-0.0077,1.468
256.00,7.357569,25.19384,-0.000173,24.018628,-0.0077,1.468
258.00,7.355567,25.19405,-0.000173,24.018577,-0.0077,1.467
260.00,7.353348,25.19373,-0.000174,24.019121,-0.0077,1.468
262.00,7.353619,25.19291,-0.000174,24.019503,-0.0077,1.467
264.00,7.354545,25.19349,-0.000175,24.019220,-0.0077,1.468
266.00,7.355987,25.19344,-0.000174,24.018682,-0.0077,1.468
268.00,7.357089,25.19333,-0.000175,24.019142,-0.0077,1.468
270.00,7.357967,25.19378,-0.000175,24.019253,-0.0077,1.467
272.00,7.358787,25.19305,-0.000175,24.019090,-0.0077,1.467
274.00,7.359254,25.19333,-0.000174,24.019280,-0.0077,1.468
276.00,7.359235,25.19272,-0.000174,24.018869,-0.0077,1.468
278.00,7.359634,25.19246,-0.000174,24.019342,-0.0077,1.468
280.00,7.361022,25.19245,-0.000175,24.018738,-0.0077,1.468
282.00,7.361161,25.19274,-0.000174,24.019121,-0.0077,1.468
284.00,7.361361,25.19289,-0.000175,24.019063,-0.0077,1.467
286.00,7.361723,25.19295,-0.000176,24.018883,-0.0077,1.468
288.00,7.361574,25.19327,-0.000175,24.018977,-0.0077,1.468
290.00,7.361195,25.19292,-0.000175,24.019199,-0.0077,1.468
292.00,7.361087,25.19238,-0.000173,24.018754,-0.0077,1.468
294.00,7.360492,25.19163,-0.000172,24.019016,-0.0077,1.468
296.00,7.359721,25.19145,-0.000175,24.019525,-0.0077,1.467
298.00,7.359570,25.19190,-0.000175,24.018381,-0.0077,1.467
300.00,7.358026,25.19133,-0.000177,24.019190,-0.0077,1.468
302.00,7.358527,25.19172,-0.000175,24.019472,-0.0077,1.467
304.00,7.358689,25.19221,-0.000173,24.019034,-0.0077,1.467
306.00,7.358530,25.19156,-0.000174,24.019079,-0.0077,1.468
308.00,7.357958,25.19178,-0.000175,24.018838,-0.0077,1.468
310.00,7.357126,25.19153,-0.000174,24.018967,-0.0077,1.468
312.00,7.355358,25.19142,-0.000175,24.019764,-0.0077,1.468
314.00,7.354356,25.19176,-0.000175,24.019327,-0.0077,1.468
316.00,7.352397,25.19185,-0.000175,24.017975,-0.0077,1.468
318.00,7.350538,25.19252,-0.000176,24.018952,-0.0077,1.468
320.00,7.348997,25.19390,-0.000176,24.018628,-0.0077,1.468
322.00,7.348125,25.19321,-0.000175,24.018667,-0.0077,1.467
324.00,7.347607,25.19346,-0.000173,24.018967,-0.0077,1.467
326.00,7.346669,25.19258,-0.000173,24.019077,-0.0077,1.468
328.00,7.347186,25.19326,-0.000175,24.019193,-0.0077,1.468
330.00,7.347180,25.19338,-0.000174,24.018977,-0.0077,1.468
332.00,7.346548,25.19405,-0.000173,24.018963,-0.0077,1.468
334.00,7.346150,25.19354,-0.000176,24.019126,-0.0077,1.468
336.00,7.345781,25.19314,-0.000175,24.018216,-0.0077,1.468
338.00,7.344480,25.19240,-0.000176,24.019161,-0.0077,1.468
340.00,7.342600,25.19254,-0.000175,24.019880,-0.0077,1.468
342.00,7.342177,25.19318,-0.000175,24.019817,-0.0077,1.468
344.00,7.341757,25.19269,-0.000175,24.019248,-0.0077,1.468
346.00,7.341451,25.19209,-0.000175,24.019407,-0.0077,1.467
348.00,7.341128,25.19265,-0.000173,24.019606,-0.0077,1.468
350.00,7.341045,25.19267,-0.000174,24.018865,-0.0077,1.468
352.00,7.341747,25.19288,-0.000172,24.019402,-0.0077,1.468
354.00,7.342773,25.19306,-0.000175,24.019093,-0.0077,1.467
356.00,7.344080,25.19279,-0.000175,24.018985,-0.0077,1.467
358.00,7.346636,25.19336,-0.000172,24.018713,-0.0077,1.468
360.00,7.348436,25.19451,-0.000174,24.019184,-0.0077,1.468
362.00,7.348839,25.19323,-0.000172,24.018948,-0.0077,1.468
364.00,7.349965,25.19256,-0.000173,24.018265,-0.0077,1.468
366.00,7.351259,25.19233,-0.000172,24.019364,-0.0077,1.467
368.00,7.352589,25.19316,-0.000175,24.018860,-0.0077,1.468
370.00,7.353197,25.19309,-0.000174,24.018671,-0.0077,1.468
372.00,7.353921,25.19171,-0.000173,24.019771,-0.0077,1.468
374.00,7.354208,25.19166,-0.000173,24.019866,-0.0077,1.468
376.00,7.353932,25.19316,-0.000176,24.018751,-0.0077,1.468
378.00,7.354013,25.19310,-0.000175,24.019304,-0.0077,1.467
380.00,7.351041,25.19296,-0.000174,24.019159,-0.0077,1.468
382.00,7.349183,25.19297,-0.000174,24.019325,-0.0077,1.468
384.00,7.346242,25.19234,-0.000172,24.019480,-0.0076,1.467
386.00,7.343503,25.19331,-0.000174,24.019483,-0.0077,1.468
388.00,7.341293,25.19380,-0.000174,24.018943,-0.0077,1.468
390.00,7.340000,25.19362,-0.000173,24.018914,-0.0077,1.468
392.00,7.339912,25.19309,-0.000173,24.019389,-0.0077,1.468
394.00,7.339694,25.19264,-0.000174,24.018918,-0.0076,1.468
396.00,7.340685,25.19272,-0.000175,24.019144,-0.0077,1.468
398.00,7.341450,25.19335,-0.000175,24.019541,-0.0077,1.468
400.00,7.341846,25.19265,-0.000173,24.018954,-0.0078,1.468
402.00,7.342580,25.19247,-0.000173,24.018162,-0.0077,1.468
404.00,7.343082,25.19190,-0.000173,24.019313,-0.0077,1.468
406.00,7.344020,25.19429,-0.000172,24.019222,-0.0077,1.467
408.00,7.343403,25.19423,-0.000175,24.019307,-0.0077,1.468
410.00,7.343751,25.19338,-0.000174,24.019079,-0.0077,1.468
412.00,7.344576,25.19362,-0.000175,24.019579,-0.0077,1.467
414.00,7.345101,25.19344,-0.000171,24.019496,-0.0077,1.468
416.00,7.344543,25.19392,-0.000177,24.019418,-0.0077,1.468
418.00,7.341595,25.19346,-0.000176,24.019336,-0.0077,1.468
420.00,7.339651,25.19350,-0.000175,24.018896,-0.0077,1.468
422.00,7.339428,25.19297,-0.000171,24.019141,-0.0077,1.468
424.00,7.339537,25.19383,-0.000172,24.019309,-0.0077,1.468
426.00,7.339551,25.19322,-0.000173,24.019472,-0.0077,1.468
428.00,7.339292,25.19334,-0.000174,24.018635,-0.0077,1.468
430.00,7.339799,25.19376,-0.000174,24.018957,-0.0078,1.468
432.00,7.339636,25.19305,-0.000174,24.018357,-0.0077,1.467
434.00,7.338050,25.19379,-0.000172,24.019521,-0.0077,1.468
436.00,7.336558,25.19365,-0.000174,24.019373,-0.0077,1.468
438.00,7.336058,25.19484,-0.000173,24.018981,-0.0077,1.468
440.00,7.337128,25.19415,-0.000174,24.019697,-0.0077,1.468
442.00,7.337755,25.19434,-0.000174,24.019079,-0.0077,1.468
444.00,7.337678,25.19459,-0.000173,24.018338,-0.0077,1.468
446.00,7.336804,25.19385,-0.000174,24.019751,-0.0077,1.468
448.00,7.336159,25.19370,-0.000174,24.018724,-0.0077,1.468
450.00,7.336479,25.19348,-0.000175,24.018892,-0.0077,1.468
452.00,7.337053,25.19341,-0.000174,24.019106,-0.0076,1.468
454.00,7.337612,25.19318,-0.000174,24.018753,-0.0077,1.468
456.00,7.337518,25.19343,-0.000174,24.019882,-0.0077,1.468
458.00,7.336026,25.19310,-0.000173,24.018316,-0.0077,1.468
460.00,7.334196,25.19368,-0.000174,24.019605,-0.0077,1.468
462.00,7.331617,25.19425,-0.000172,24.019451,-0.0077,1.468
464.00,7.329778,25.19397,-0.000174,24.019494,-0.0076,1.467
466.00,7.328254,25.19404,-0.000173,24.019829,-0.0077,1.468
468.00,7.326997,25.19422,-0.000175,24.019043,-0.0077,1.468
470.00,7.326070,25.19386,-0.000175,24.018687,-0.0077,1.468
472.00,7.325056,25.19411,-0.000176,24.019184,-0.0077,1.468
474.00,7.324867,25.19346,-0.000175,24.019155,-0.0077,1.468
476.00,7.324900,25.19396,-0.000175,24.019159,-0.0077,1.468
478.00,7.325936,25.19332,-0.000175,24.019588,-0.0077,1.468
480.00,7.326195,25.19274,-0.000174,24.018959,-0.0077,1.468
482.00,7.325527,25.19342,-0.000173,24.019215,-0.0077,1.468
484.00,7.324352,25.19275,-0.000174,24.018851,-0.0077,1.468
486.00,7.323520,25.19369,-0.000174,24.019182,-0.0077,1.467
488.00,7.324591,25.19308,-0.000174,24.019204,-0.0077,1.468
490.00,7.325551,25.19289,-0.000175,24.019373,-0.0077,1.468
492.00,7.325340,25.19230,-0.000174,24.019224,-0.0077,1.468
494.00,7.324718,25.19243,-0.000175,24.019209,-0.0077,1.468
496.00,7.324138,25.19340,-0.000174,24.019231,-0.0077,1.468
498.00,7.325486,25.19350,-0.000172,24.019026,-0.0077,1.468
500.00,7.325665,25.19334,-0.000174,24.019074,-0.0077,1.468
502.00,7.324617,25.19328,-0.000173,24.019866,-0.0077,1.468
504.00,7.323014,25.19416,-0.000174,24.019159,-0.0077,1.467
506.00,7.321808,25.19337,-0.000174,24.020196,-0.0077,1.468
508.00,7.321007,25.19437,-0.000174,24.019679,-0.0077,1.468
510.00,7.320416,25.19432,-0.000174,24.019057,-0.0077,1.468
512.00,7.321093,25.19520,-0.000173,24.019741,-0.0077,1.468
514.00,7.320805,25.19468,-0.000174,24.019489,-0.0076,1.468
516.00,7.321678,25.19346,-0.000175,24.019432,-0.0077,1.468
518.00,7.323896,25.19367,-0.000174,24.019973,-0.0076,1.468
520.00,7.324764,25.19384,-0.000175,24.019153,-0.0077,1.468
522.00,7.327465,25.19337,-0.000174,24.018999,-0.0077,1.468
524.00,7.326551,25.19318,-0.000173,24.019041,-0.0077,1.468
526.00,7.326162,25.19506,-0.000175,24.018448,-0.0077,1.468
528.00,7.327018,25.19424,-0.000176,24.019311,-0.0077,1.468
530.00,7.327893,25.19473,-0.000174,24.018669,-0.0077,1.469
532.00,7.328001,25.19395,-0.000173,24.019228,-0.0077,1.468
534.00,7.328331,25.19473,-0.000171,24.018967,-0.0077,1.467
536.00,7.328391,25.19486,-0.000174,24.019280,-0.0077,1.467
538.00,7.328366,25.19610,-0.000174,24.018872,-0.0077,1.468
540.00,7.328446,25.19505,-0.000174,24.019364,-0.0077,1.468
542.00,7.327293,25.19564,-0.000175,24.019121,-0.0077,1.469
544.00,7.325752,25.19503,-0.000174,24.018791,-0.0077,1.468
546.00,7.323686,25.19469,-0.000174,24.019492,-0.0077,1.468
548.00,7.322475,25.19512,-0.000175,24.019635,-0.0077,1.468
550.00,7.321997,25.19439,-0.000175,24.019202,-0.0077,1.468
552.00,7.319329,25.19412,-0.000174,24.020119,-0.0077,1.468
554.00,7.316980,25.19348,-0.000173,24.019677,-0.0077,1.468
556.00,7.316737,25.19418,-0.000173,24.019594,-0.0077,1.468
558.00,7.316108,25.19377,-0.000173,24.019590,-0.0077,1.468
560.00,7.315657,25.19421,-0.000175,24.019654,-0.0077,1.468
562.00,7.315032,25.19380,-0.000174,24.018707,-0.0077,1.468
564.00,7.315242,25.19353,-0.000176,24.018823,-0.0077,1.468
566.00,7.317513,25.19356,-0.000175,24.019657,-0.0077,1.468
568.00,7.318728,25.19365,-0.000173,24.018718,-0.0077,1.468
570.00,7.317348,25.19423,-0.000174,24.019142,-0.0077,1.468
572.00,7.317228,25.19363,-0.000175,24.019456,-0.0077,1.468
574.00,7.315789,25.19375,-0.000174,24.019396,-0.0077,1.468
576.00,7.313472,25.19357,-0.000174,24.019394,-0.0078,1.468
578.00,7.311384,25.19415,-0.000173,24.019097,-0.0077,1.468
580.00,7.311400,25.19415,-0.000172,24.018764,-0.0077,1.468
582.00,7.312072,25.19446,-0.000174,24.019059,-0.0077,1.468
584.00,7.312573,25.19454,-0.000173,24.019490,-0.0077,1.468
586.00,7.312715,25.19407,-0.000174,24.019117,-0.0077,1.468
588.00,7.312892,25.19363,-0.000175,24.019086,-0.0077,1.468
590.00,7.313016,25.19359,-0.000174,24.019171,-0.0077,1.468
592.00,7.314131,25.19321,-0.000174,24.019409,-0.0077,1.468
594.00,7.315002,25.19346,-0.000173,24.018974,-0.0077,1.468
596.00,7.315464,25.19321,-0.000174,24.019483,-0.0077,1.468
598.00,7.316281,25.19354,-0.000174,24.019425,-0.0077,1.468
600.00,7.316435,25.19407,-0.000175,24.019541,-0.0077,1.468
@1,2.0000,4.0
602.00,7.316248,25.19479,-0.000174,24.018865,-0.0077,1.468
604.00,7.314001,25.19496,-0.000173,24.019440,-0.0077,1.468
606.00,7.284879,25.19367,-0.000175,24.019344,-0.0077,1.468
608.00,7.283657,25.19364,-0.000172,24.019081,-0.0077,1.467
610.00,7.305207,25.19346,-0.000174,24.019389,-0.0077,1.468
612.00,7.314055,25.19353,-0.000174,24.019249,-0.0077,1.469
614.00,7.315816,25.19352,-0.000174,24.018711,-0.0077,1.468
616.00,7.315393,25.19412,-0.000174,24.019293,-0.0077,1.468
618.00,7.314590,25.19331,-0.000175,24.019206,-0.0077,1.469
620.00,7.314247,25.19345,-0.000176,24.019360,-0.0077,1.468
622.00,7.316086,25.19330,-0.000174,24.019048,-0.0077,1.469
624.00,7.318008,25.19390,-0.000175,24.019193,-0.0077,1.468
626.00,7.318515,25.19505,-0.000172,24.019041,-0.0077,1.467
628.00,7.319548,25.19428,-0.000172,24.018865,-0.0077,1.468
630.00,7.319212,25.19325,-0.000173,24.019219,-0.0077,1.469
632.00,7.319099,25.19361,-0.000174,24.018856,-0.0077,1.468
634.00,7.320672,25.19318,-0.000174,24.018932,-0.0077,1.469
636.00,7.321079,25.19291,-0.000174,24.019429,-0.0077,1.468
638.00,7.321613,25.19390,-0.000174,24.019605,-0.0078,1.468
640.00,7.322068,25.19356,-0.000173,24.019679,-0.0077,1.468
642.00,7.322810,25.19367,-0.000172,24.019202,-0.0077,1.468
644.00,7.323987,25.19323,-0.000175,24.018963,-0.0077,1.468
646.00,7.325375,25.19325,-0.000175,24.019548,-0.0077,1.469
648.00,7.326824,25.19369,-0.000175,24.019485,-0.0077,1.469
650.00,7.330789,25.19232,-0.000175,24.019291,-0.0077,1.468
652.00,7.331558,25.19236,-0.000175,24.018981,-0.0077,1.468
654.00,7.329738,25.19337,-0.000175,24.019296,-0.0077,1.468
656.00,7.328928,25.19252,-0.000174,24.019686,-0.0077,1.468
658.00,7.329640,25.19345,-0.000175,24.019422,-0.0077,1.468
660.00,7.329768,25.19311,-0.000175,24.019066,-0.0077,1.468
662.00,7.328778,25.19248,-0.000175,24.018997,-0.0077,1.468
664.00,7.328784,25.19276,-0.000176,24.018867,-0.0077,1.468
666.00,7.328647,25.19323,-0.000175,24.019166,-0.0077,1.468
668.00,7.327493,25.19318,-0.000175,24.019197,-0.0077,1.468
670.00,7.325255,25.19303,-0.000173,24.018720,-0.0077,1.468
672.00,7.321941,25.19303,-0.000175,24.019075,-0.0077,1.468
674.00,7.318791,25.19312,-0.000173,24.019008,-0.0077,1.468
676.00,7.318326,25.19309,-0.000174,24.019061,-0.0077,1.468
678.00,7.317917,25.19341,-0.000175,24.018773,-0.0077,1.468
680.00,7.317841,25.19390,-0.000174,24.019199,-0.0077,1.467
682.00,7.315922,25.19308,-0.000174,24.019458,-0.0077,1.468
684.00,7.314327,25.19341,-0.000175,24.018901,-0.0077,1.468
686.00,7.314038,25.19386,-0.000175,24.019057,-0.0077,1.468
688.00,7.313068,25.19382,-0.000174,24.019296,-0.0077,1.468
690.00,7.311414,25.19403,-0.000174,24.019666,-0.0077,1.469
692.00,7.310301,25.19268,-0.000174,24.019543,-0.0077,1.469
694.00,7.310879,25.19315,-0.000173,24.019344,-0.0077,1.469
696.00,7.311141,25.19401,-0.000172,24.018624,-0.0077,1.468
698.00,7.312477,25.19358,-0.000174,24.019260,-0.0077,1.468
700.00,7.313034,25.19294,-0.000174,24.018832,-0.0077,1.468
702.00,7.313580,25.19234,-0.000174,24.018551,-0.0077,1.468
704.00,7.315178,25.19298,-0.000173,24.019132,-0.0077,1.469
706.00,7.316050,25.19302,-0.000173,24.018673,-0.0077,1.468
708.00,7.317185,25.19393,-0.000174,24.018793,-0.0077,1.469
710.00,7.316993,25.19440,-0.000173,24.018793,-0.0077,1.468
712.00,7.317753,25.19432,-0.000174,24.019797,-0.0077,1.468
714.00,7.318633,25.19367,-0.000173,24.020130,-0.0077,1.468
716.00,7.319495,25.19437,-0.000172,24.019224,-0.0077,1.468
718.00,7.321542,25.19375,-0.000173,24.019090,-0.0077,1.468
720.00,7.322381,25.19243,-0.000174,24.018847,-0.0077,1.469
722.00,7.322339,25.19328,-0.000174,24.019209,-0.0077,1.468
724.00,7.322583,25.19289,-0.000173,24.019487,-0.0078,1.468
726.00,7.321805,25.19270,-0.000173,24.019099,-0.0077,1.468
728.00,7.320654,25.19359,-0.000173,24.019771,-0.0077,1.468
730.00,7.320320,25.19285,-0.000173,24.019641,-0.0077,1.468
732.00,7.319124,25.19309,-0.000174,24.019246,-0.0077,1.468
734.00,7.318678,25.19325,-0.000173,24.018825,-0.0077,1.469
736.00,7.317928,25.19380,-0.000175,24.019376,-0.0077,1.468
738.00,7.317393,25.19418,-0.000175,24.019302,-0.0077,1.468
740.00,7.316215,25.19408,-0.000174,24.019487,-0.0077,1.469
742.00,7.314613,25.19364,-0.000176,24.019449,-0.0077,1.468
744.00,7.312826,25.19378,-0.000176,24.019119,-0.0077,1.468
746.00,7.310351,25.19361,-0.000172,24.018968,-0.0077,1.468
748.00,7.308788,25.19326,-0.000172,24.019507,-0.0077,1.468
750.00,7.307657,25.19334,-0.000174,24.019730,-0.0077,1.468
752.00,7.307361,25.19350,-0.000174,24.019527,-0.0077,1.468
754.00,7.307877,25.19391,-0.000174,24.018559,-0.0077,1.469
756.00,7.309549,25.19374,-0.000175,24.018164,-0.0077,1.468
758.00,7.308444,25.19389,-0.000174,24.019315,-0.0077,1.468
760.00,7.306740,25.19431,-0.000174,24.018600,-0.0077,1.468
762.00,7.306075,25.19399,-0.000174,24.019291,-0.0077,1.468
764.00,7.306355,25.19347,-0.000174,24.019320,-0.0077,1.468
766.00,7.307347,25.19330,-0.000173,24.019407,-0.0077,1.468
768.00,7.308313,25.19371,-0.000174,24.018968,-0.0077,1.469
770.00,7.309005,25.19364,-0.000172,24.019244,-0.0076,1.469
772.00,7.309656,25.19434,-0.000173,24.019057,-0.0077,1.469
774.00,7.310876,25.19451,-0.000174,24.019487,-0.0077,1.469
776.00,7.310993,25.19428,-0.000173,24.019159,-0.0077,1.468
778.00,7.312016,25.19400,-0.000174,24.019842,-0.0077,1.469
780.00,7.312535,25.19430,-0.000176,24.018802,-0.0076,1.469
782.00,7.312323,25.19459,-0.000175,24.019240,-0.0077,1.468
784.00,7.310732,25.19363,-0.000174,24.019724,-0.0077,1.469
786.00,7.308331,25.19375,-0.000173,24.019906,-0.0078,1.468
788.00,7.306813,25.19489,-0.000174,24.019081,-0.0077,1.468
790.00,7.304385,25.19449,-0.000174,24.018718,-0.0077,1.469
792.00,7.302487,25.19425,-0.000172,24.019596,-0.0077,1.469
794.00,7.301846,25.19441,-0.000174,24.019413,-0.0077,1.469
796.00,7.301758,25.19466,-0.000175,24.019347,-0.0077,1.469
798.00,7.301939,25.19489,-0.000174,24.019327,-0.0077,1.468
800.00,7.303365,25.19514,-0.000174,24.019304,-0.0077,1.468
802.00,7.304601,25.19471,-0.000174,24.019418,-0.0077,1.468
804.00,7.306698,25.19397,-0.000173,24.019795,-0.0077,1.468
806.00,7.308309,25.19436,-0.000172,24.019264,-0.0077,1.468
808.00,7.308922,25.19448,-0.000173,24.019039,-0.0077,1.468
810.00,7.309713,25.19422,-0.000175,24.018901,-0.0077,1.469
812.00,7.311146,25.19466,-0.000175,24.019345,-0.0076,1.468
814.00,7.310548,25.19399,-0.000174,24.018820,-0.0077,1.469
816.00,7.310352,25.19440,-0.000174,24.018588,-0.0077,1.468
818.00,7.309798,25.19378,-0.000174,24.019228,-0.0077,1.468
820.00,7.308597,25.19430,-0.000174,24.018856,-0.0077,1.469
822.00,7.305194,25.19498,-0.000174,24.018861,-0.0077,1.469
824.00,7.302287,25.19576,-0.000174,24.018881,-0.0077,1.468
826.00,7.300877,25.19496,-0.000174,24.018968,-0.0077,1.469
828.00,7.300370,25.19487,-0.000173,24.019324,-0.0077,1.468
830.00,7.300127,25.19456,-0.000174,24.019054,-0.0077,1.468
832.00,7.299501,25.19392,-0.000173,24.019873,-0.0077,1.469
834.00,7.300234,25.19369,-0.000173,24.019498,-0.0077,1.468
836.00,7.300872,25.19382,-0.000173,24.018803,-0.0077,1.468
838.00,7.301646,25.19396,-0.000173,24.019677,-0.0077,1.469
840.00,7.303072,25.19414,-0.000174,24.019545,-0.0077,1.469
842.00,7.303234,25.19489,-0.000174,24.019456,-0.0077,1.468
844.00,7.302445,25.19414,-0.000172,24.018925,-0.0077,1.468
846.00,7.301283,25.19415,-0.000173,24.018972,-0.0077,1.468
848.00,7.301889,25.19464,-0.000173,24.019625,-0.0077,1.469
850.00,7.300979,25.19442,-0.000173,24.020043,-0.0077,1.468
852.00,7.300983,25.19421,-0.000173,24.019674,-0.0077,1.469
854.00,7.301149,25.19407,-0.000173,24.019267,-0.0077,1.468
856.00,7.300613,25.19457,-0.000174,24.018948,-0.0077,1.468
858.00,7.300577,25.19423,-0.000174,24.019362,-0.0077,1.469
860.00,7.300223,25.19414,-0.000174,24.019635,-0.0077,1.468
862.00,7.299044,25.19392,-0.000174,24.019260,-0.0077,1.469
864.00,7.298525,25.19431,-0.000175,24.019262,-0.0077,1.468
866.00,7.298120,25.19468,-0.000174,24.019130,-0.0077,1.469
868.00,7.298067,25.19469,-0.000174,24.020087,-0.0077,1.469
870.00,7.298340,25.19505,-0.000174,24.019625,-0.0077,1.469
872.00,7.298579,25.19504,-0.000175,24.019166,-0.0077,1.469
874.00,7.300091,25.19465,-0.000173,24.019795,-0.0077,1.468
876.00,7.300376,25.19458,-0.000174,24.019035,-0.0077,1.469
878.00,7.300752,25.19492,-0.000175,24.018365,-0.0076,1.469
880.00,7.301107,25.19426,-0.000174,24.018843,-0.0077,1.469
882.00,7.300264,25.19444,-0.000175,24.020020,-0.0077,1.469
884.00,7.298766,25.19530,-0.000174,24.019530,-0.0077,1.469
886.00,7.298775,25.19447,-0.000175,24.019338,-0.0077,1.469
888.00,7.299007,25.19343,-0.000174,24.019340,-0.0076,1.468
890.00,7.299068,25.19482,-0.000174,24.019021,-0.0077,1.469
892.00,7.298287,25.19562,-0.000173,24.019500,-0.0077,1.469
894.00,7.298796,25.19564,-0.000173,24.018439,-0.0076,1.469
896.00,7.298862,25.19468,-0.000175,24.018241,-0.0077,1.468
898.00,7.298679,25.19413,-0.000173,24.019068,-0.0077,1.469
900.00,7.297882,25.19464,-0.000174,24.019242,-0.0076,1.469
902.00,7.297076,25.19462,-0.000175,24.019588,-0.0077,1.469
904.00,7.296718,25.19529,-0.000175,24.019070,-0.0077,1.468
906.00,7.295358,25.19477,-0.000175,24.019122,-0.0077,1.469
908.00,7.293890,25.19467,-0.000174,24.019418,-0.0077,1.468
910.00,7.292013,25.19432,-0.000173,24.019374,-0.0077,1.469
912.00,7.291649,25.19566,-0.000174,24.019209,-0.0077,1.469
914.00,7.290830,25.19535,-0.000173,24.018666,-0.0077,1.468
916.00,7.289424,25.19561,-0.000173,24.019393,-0.0077,1.468
918.00,7.288234,25.19487,-0.000172,24.020170,-0.0077,1.469
920.00,7.288351,25.19517,-0.000174,24.019788,-0.0077,1.469
922.00,7.288369,25.19529,-0.000175,24.019162,-0.0077,1.469
924.00,7.287049,25.19571,-0.000175,24.019148,-0.0077,1.469
926.00,7.286583,25.19567,-0.000176,24.019721,-0.0077,1.469
928.00,7.287618,25.19575,-0.000174,24.019300,-0.0077,1.469
930.00,7.288048,25.19556,-0.000173,24.018782,-0.0077,1.468
932.00,7.288978,25.19535,-0.000173,24.018419,-0.0077,1.469
934.00,7.289304,25.19534,-0.000175,24.019538,-0.0077,1.469
936.00,7.289446,25.19440,-0.000173,24.020074,-0.0077,1.469
938.00,7.290276,25.19525,-0.000172,24.019779,-0.0077,1.469
940.00,7.290933,25.19524,-0.000172,24.018887,-0.0077,1.469
942.00,7.291117,25.19512,-0.000172,24.019344,-0.0077,1.469
944.00,7.290427,25.19418,-0.000175,24.019150,-0.0077,1.469
946.00,7.290856,25.19431,-0.000174,24.019180,-0.0077,1.469
948.00,7.290047,25.19356,-0.000172,24.019155,-0.0077,1.469
950.00,7.288587,25.19359,-0.000175,24.018909,-0.0077,1.469
952.00,7.287594,25.19329,-0.000172,24.019664,-0.0077,1.469
954.00,7.286391,25.19375,-0.000175,24.019534,-0.0077,1.470
956.00,7.285094,25.19339,-0.000175,24.019898,-0.0076,1.469
958.00,7.283760,25.19437,-0.000175,24.019146,-0.0077,1.469
960.00,7.282930,25.19456,-0.000173,24.019063,-0.0077,1.469
962.00,7.282365,25.19441,-0.000176,24.018551,-0.0077,1.469
964.00,7.281461,25.19511,-0.000175,24.019304,-0.0077,1.469
966.00,7.281448,25.19395,-0.000174,24.019316,-0.0077,1.469
968.00,7.282275,25.19397,-0.000173,24.019534,-0.0077,1.469
970.00,7.283261,25.19398,-0.000174,24.018898,-0.0077,1.469
972.00,7.283360,25.19432,-0.000173,24.019469,-0.0077,1.468
974.00,7.284849,25.19399,-0.000174,24.018872,-0.0077,1.469
976.00,7.285608,25.19409,-0.000171,24.018798,-0.0077,1.469
978.00,7.284320,25.19423,-0.000174,24.019054,-0.0077,1.469
980.00,7.283839,25.19475,-0.000176,24.019112,-0.0077,1.469
982.00,7.283755,25.19512,-0.000175,24.018941,-0.0076,1.470
984.00,7.282337,25.19476,-0.000174,24.019262,-0.0076,1.469
986.00,7.281699,25.19521,-0.000174,24.019529,-0.0077,1.469
988.00,7.280726,25.19449,-0.000174,24.020022,-0.0077,1.469
990.00,7.280967,25.19492,-0.000174,24.019443,-0.0077,1.469
992.00,7.282243,25.19535,-0.000175,24.019016,-0.0077,1.469
994.00,7.282974,25.19465,-0.000173,24.019529,-0.0077,1.469
996.00,7.283077,25.19516,-0.000175,24.019115,-0.0077,1.469
998.00,7.282994,25.19436,-0.000175,24.019539,-0.0077,1.469
1000.00,7.283150,25.19463,-0.000175,24.019655,-0.0076,1.469
1002.00,7.283640,25.19515,-0.000174,24.019066,-0.0077,1.470
1004.00,7.283609,25.19544,-0.000173,24.019529,-0.0077,1.469
1006.00,7.283063,25.19570,-0.000172,24.019304,-0.0077,1.470
1008.00,7.283132,25.19465,-0.000175,24.019137,-0.0077,1.469
1010.00,7.282496,25.19499,-0.000176,24.018952,-0.0077,1.469
1012.00,7.280629,25.19499,-0.000174,24.019257,-0.0077,1.468
1014.00,7.279561,25.19520,-0.000172,24.019657,-0.0077,1.470
1016.00,7.278661,25.19545,-0.000174,24.018754,-0.0077,1.469
1018.00,7.277984,25.19471,-0.000172,24.019117,-0.0077,1.469
1020.00,7.278136,25.19513,-0.000175,24.019973,-0.0077,1.469
1022.00,7.277988,25.19480,-0.000174,24.018499,-0.0077,1.470
1024.00,7.278666,25.19493,-0.000173,24.018997,-0.0077,1.470
1026.00,7.279727,25.19529,-0.000175,24.019686,-0.0077,1.470
1028.00,7.281483,25.19586,-0.000175,24.019171,-0.0077,1.469
1030.00,7.282220,25.19651,-0.000174,24.019302,-0.0077,1.469
1032.00,7.283776,25.19611,-0.000172,24.019141,-0.0077,1.469
1034.00,7.284996,25.19601,-0.000173,24.019541,-0.0077,1.469
1036.00,7.284910,25.19642,-0.000172,24.019746,-0.0077,1.469
1038.00,7.285414,25.19595,-0.000173,24.019108,-0.0077,1.470
1040.00,7.288578,25.19562,-0.000173,24.019588,-0.0077,1.469
1042.00,7.292450,25.19560,-0.000174,24.019514,-0.0077,1.469
1044.00,7.291468,25.19559,-0.000175,24.018919,-0.0077,1.470
1046.00,7.287131,25.19540,-0.000174,24.018624,-0.0077,1.470
1048.00,7.288448,25.19559,-0.000175,24.018693,-0.0077,1.470
1050.00,7.291037,25.19576,-0.000174,24.019374,-0.0077,1.469
1052.00,7.289825,25.19514,-0.000175,24.019193,-0.0077,1.469
1054.00,7.286488,25.19530,-0.000174,24.019456,-0.0077,1.469
1056.00,7.284644,25.19474,-0.000173,24.019353,-0.0077,1.469
1058.00,7.283617,25.19479,-0.000174,24.019146,-0.0077,1.469
1060.00,7.281685,25.19558,-0.000175,24.019032,-0.0077,1.470
1062.00,7.280369,25.19391,-0.000175,24.018932,-0.0077,1.470
1064.00,7.279786,25.19528,-0.000174,24.019204,-0.0077,1.470
1066.00,7.279051,25.19580,-0.000175,24.019269,-0.0077,1.469
1068.00,7.278892,25.19509,-0.000175,24.019010,-0.0077,1.469
1070.00,7.279197,25.19613,-0.000174,24.019046,-0.0077,1.469
1072.00,7.279521,25.19541,-0.000174,24.020065,-0.0077,1.469
1074.00,7.281926,25.19587,-0.000176,24.019282,-0.0077,1.469
1076.00,7.282980,25.19551,-0.000175,24.019577,-0.0077,1.470
1078.00,7.282408,25.19488,-0.000176,24.019790,-0.0077,1.470
1080.00,7.283467,25.19547,-0.000175,24.019008,-0.0077,1.469
1082.00,7.284173,25.19518,-0.000175,24.019182,-0.0077,1.469
1084.00,7.284118,25.19645,-0.000173,24.019135,-0.0077,1.469
1086.00,7.283953,25.19668,-0.000172,24.019142,-0.0076,1.470
1088.00,7.283705,25.19585,-0.000174,24.019432,-0.0077,1.470
1090.00,7.283168,25.19585,-0.000175,24.019414,-0.0077,1.470
1092.00,7.282282,25.19670,-0.000177,24.019014,-0.0077,1.469
1094.00,7.282544,25.19520,-0.000174,24.019130,-0.0077,1.469
1096.00,7.283134,25.19494,-0.000173,24.019327,-0.0077,1.469
1098.00,7.283349,25.19501,-0.000173,24.019019,-0.0077,1.470
1100.00,7.284585,25.19474,-0.000174,24.020060,-0.0077,1.470
1102.00,7.285324,25.19504,-0.000175,24.019751,-0.0077,1.469
1104.00,7.284006,25.19548,-0.000173,24.019519,-0.0077,1.470
1106.00,7.282886,25.19543,-0.000173,24.019802,-0.0077,1.470
1108.00,7.282234,25.19544,-0.000176,24.019300,-0.0076,1.469
1110.00,7.282947,25.19474,-0.000173,24.019478,-0.0077,1.470
1112.00,7.283409,25.19503,-0.000174,24.019034,-0.0077,1.469
1114.00,7.283147,25.19586,-0.000175,24.019306,-0.0077,1.470
1116.00,7.282850,25.19673,-0.000177,24.019186,-0.0077,1.470
1118.00,7.282621,25.19584,-0.000175,24.018825,-0.0077,1.470
1120.00,7.283335,25.19482,-0.000174,24.019490,-0.0077,1.470
1122.00,7.282781,25.19575,-0.000177,24.019900,-0.0077,1.470
1124.00,7.279681,25.19581,-0.000174,24.019099,-0.0077,1.469
1126.00,7.277294,25.19593,-0.000175,24.019008,-0.0077,1.469
1128.00,7.275659,25.19592,-0.000172,24.018957,-0.0077,1.470
1130.00,7.273986,25.19595,-0.000172,24.018934,-0.0077,1.470
1132.00,7.272336,25.19569,-0.000174,24.019775,-0.0077,1.470
1134.00,7.269862,25.19525,-0.000174,24.019828,-0.0077,1.470
1136.00,7.269270,25.19535,-0.000170,24.019369,-0.0077,1.470
1138.00,7.270187,25.19537,-0.000175,24.018952,-0.0077,1.470
1140.00,7.271414,25.19508,-0.000174,24.019238,-0.0077,1.471
1142.00,7.271697,25.19477,-0.000173,24.019762,-0.0077,1.470
1144.00,7.270601,25.19530,-0.000173,24.018957,-0.0077,1.469
1146.00,7.269421,25.19447,-0.000173,24.019188,-0.0077,1.470
1148.00,7.270077,25.19437,-0.000172,24.018963,-0.0077,1.469
1150.00,7.271080,25.19378,-0.000172,24.018981,-0.0077,1.469
1152.00,7.271491,25.19461,-0.000173,24.019153,-0.0077,1.469
1154.00,7.273054,25.19514,-0.000173,24.019703,-0.0077,1.470
1156.00,7.274252,25.19449,-0.000175,24.019353,-0.0077,1.470
1158.00,7.274918,25.19479,-0.000173,24.019077,-0.0077,1.468
1160.00,7.276451,25.19482,-0.000170,24.019199,-0.0077,1.469
1162.00,7.277898,25.19531,-0.000173,24.019113,-0.0077,1.470
1164.00,7.278312,25.19559,-0.000174,24.019336,-0.0077,1.470
1166.00,7.277798,25.19500,-0.000174,24.020065,-0.0077,1.470
1168.00,7.278465,25.19502,-0.000174,24.019860,-0.0077,1.470
1170.00,7.279074,25.19600,-0.000174,24.019873,-0.0077,1.470
1172.00,7.279606,25.19613,-0.000175,24.019155,-0.0077,1.469
1174.00,7.278888,25.19599,-0.000174,24.019443,-0.0077,1.469
1176.00,7.277593,25.19620,-0.000174,24.019425,-0.0077,1.470
1178.00,7.277021,25.19565,-0.000174,24.019507,-0.0077,1.470
1180.00,7.276611,25.19503,-0.000172,24.019654,-0.0077,1.470
1182.00,7.274730,25.19619,-0.000173,24.019228,-0.0077,1.470
1184.00,7.273699,25.19659,-0.000174,24.019635,-0.0077,1.470
1186.00,7.273502,25.19661,-0.000174,24.019539,-0.0077,1.470
1188.00,7.273283,25.19565,-0.000174,24.019164,-0.0077,1.470
1190.00,7.272741,25.19614,-0.000174,24.020437,-0.0077,1.469
1192.00,7.273991,25.19697,-0.000174,24.019523,-0.0077,1.470
1194.00,7.274873,25.19679,-0.000173,24.019307,-0.0077,1.470
1196.00,7.275125,25.19552,-0.000175,24.018776,-0.0077,1.470
1198.00,7.275712,25.19540,-0.000174,24.018843,-0.0077,1.469
1200.00,7.275493,25.19535,-0.000176,24.019423,-0.0078,1.469
@2,12.0000,24.0
1202.00,7.275469,25.19609,-0.000174,24.019452,-0.0077,1.470
1204.00,7.249508,25.19569,-0.000173,24.018816,-0.0077,1.470
1206.00,7.213872,25.19651,-0.000173,24.019389,-0.0077,1.469
1208.00,7.203548,25.19668,-0.000173,24.018508,-0.0077,1.468
1210.00,7.204294,25.19513,-0.000171,24.018695,-0.0077,1.469
1212.00,7.208305,25.19527,-0.000174,24.019387,-0.0077,1.470
1214.00,7.212119,25.19530,-0.000175,24.018557,-0.0077,1.470
1216.00,7.216919,25.19429,-0.000175,24.019344,-0.0077,1.470
1218.00,7.222540,25.19475,-0.000175,24.019465,-0.0077,1.470
1220.00,7.227234,25.19499,-0.000176,24.018727,-0.0077,1.471
1222.00,7.228494,25.19423,-0.000175,24.019284,-0.0077,1.471
1224.00,7.231137,25.19426,-0.000175,24.019267,-0.0077,1.471
1226.00,7.238618,25.19493,-0.000174,24.020014,-0.0077,1.472
1228.00,7.274019,25.19498,-0.000175,24.019008,-0.0077,1.472
1230.00,7.315511,25.19513,-0.000175,24.020254,-0.0077,1.472
1232.00,7.332089,25.19546,-0.000177,24.019220,-0.0077,1.472
1234.00,7.337891,25.19496,-0.000176,24.019666,-0.0077,1.472
1236.00,7.337127,25.19595,-0.000175,24.019661,-0.0077,1.471
1238.00,7.333422,25.19521,-0.000175,24.018936,-0.0077,1.471
1240.00,7.328992,25.19494,-0.000173,24.019590,-0.0077,1.470
1242.00,7.324045,25.19610,-0.000173,24.019382,-0.0077,1.470
1244.00,7.320643,25.19560,-0.000173,24.018731,-0.0077,1.470
1246.00,7.318199,25.19516,-0.000174,24.018657,-0.0077,1.470
1248.00,7.318045,25.19529,-0.000174,24.018796,-0.0077,1.471
1250.00,7.319678,25.19532,-0.000174,24.018965,-0.0077,1.470
1252.00,7.319911,25.19551,-0.000171,24.019432,-0.0077,1.470
1254.00,7.317838,25.19493,-0.000173,24.019262,-0.0077,1.471
1256.00,7.313494,25.19453,-0.000173,24.018974,-0.0077,1.470
1258.00,7.309068,25.19564,-0.000174,24.018952,-0.0077,1.470
1260.00,7.305368,25.19604,-0.000174,24.019081,-0.0077,1.470
1262.00,7.300976,25.19538,-0.000174,24.019652,-0.0077,1.470
1264.00,7.296963,25.19600,-0.000174,24.019376,-0.0077,1.470
1266.00,7.293686,25.19544,-0.000172,24.019612,-0.0077,1.470
1268.00,7.292832,25.19501,-0.000174,24.019757,-0.0077,1.470
1270.00,7.290946,25.19467,-0.000174,24.019351,-0.0077,1.470
1272.00,7.290561,25.19566,-0.000174,24.019219,-0.0077,1.470
1274.00,7.291810,25.19604,-0.000173,24.019802,-0.0077,1.470
1276.00,7.292617,25.19578,-0.000173,24.019891,-0.0077,1.469
1278.00,7.296503,25.19541,-0.000174,24.019414,-0.0077,1.470
1280.00,7.298353,25.19546,-0.000174,24.019155,-0.0077,1.470
1282.00,7.298190,25.19523,-0.000176,24.019659,-0.0077,1.470
1284.00,7.297973,25.19515,-0.000175,24.019414,-0.0077,1.470
1286.00,7.298278,25.19470,-0.000172,24.019277,-0.0077,1.470
1288.00,7.297460,25.19528,-0.000173,24.019014,-0.0076,1.470
1290.00,7.295219,25.19516,-0.000174,24.019543,-0.0077,1.470
1292.00,7.295214,25.19544,-0.000175,24.019632,-0.0077,1.470
1294.00,7.296942,25.19471,-0.000173,24.019037,-0.0077,1.469
1296.00,7.297573,25.19386,-0.000173,24.019242,-0.0077,1.469
1298.00,7.296744,25.19453,-0.000173,24.019485,-0.0077,1.470
1300.00,7.294802,25.19459,-0.000172,24.019875,-0.0077,1.470
1302.00,7.294756,25.19389,-0.000176,24.019081,-0.0077,1.470
1304.00,7.296268,25.19494,-0.000174,24.019001,-0.0076,1.469
1306.00,7.295727,25.19569,-0.000175,24.018638,-0.0077,1.469
1308.00,7.294320,25.19565,-0.000175,24.019440,-0.0077,1.470
1310.00,7.295115,25.19520,-0.000176,24.019296,-0.0077,1.471
1312.00,7.295074,25.19549,-0.000176,24.019503,-0.0077,1.470
1314.00,7.292399,25.19521,-0.000175,24.019108,-0.0077,1.470
1316.00,7.291834,25.19462,-0.000175,24.019211,-0.0077,1.470
1318.00,7.290775,25.19524,-0.000174,24.019010,-0.0077,1.470
1320.00,7.289802,25.19518,-0.000174,24.019403,-0.0076,1.470
1322.00,7.288388,25.19535,-0.000174,24.019398,-0.0077,1.470
1324.00,7.286429,25.19486,-0.000174,24.019538,-0.0077,1.470
1326.00,7.284686,25.19423,-0.000174,24.019003,-0.0077,1.470
1328.00,7.284132,25.19485,-0.000173,24.019976,-0.0077,1.469
1330.00,7.281625,25.19447,-0.000174,24.018852,-0.0077,1.470
1332.00,7.279708,25.19421,-0.000175,24.018865,-0.0077,1.470
1334.00,7.278767,25.19479,-0.000174,24.019775,-0.0076,1.470
1336.00,7.278591,25.19568,-0.000173,24.019641,-0.0077,1.470
1338.00,7.277545,25.19629,-0.000173,24.018983,-0.0077,1.470
1340.00,7.277487,25.19643,-0.000173,24.018860,-0.0077,1.470
1342.00,7.276506,25.19527,-0.000174,24.019701,-0.0076,1.470
1344.00,7.274404,25.19449,-0.000174,24.019688,-0.0076,1.470
1346.00,7.273215,25.19448,-0.000173,24.019202,-0.0077,1.470
1348.00,7.271742,25.19492,-0.000173,24.019128,-0.0077,1.470
1350.00,7.271126,25.19453,-0.000173,24.019054,-0.0077,1.470
1352.00,7.272441,25.19418,-0.000173,24.019574,-0.0077,1.470
1354.00,7.272186,25.19475,-0.000172,24.019104,-0.0077,1.470
1356.00,7.271378,25.19526,-0.000174,24.019329,-0.0076,1.470
1358.00,7.272570,25.19402,-0.000173,24.019509,-0.0077,1.470
1360.00,7.273344,25.19526,-0.000173,24.018800,-0.0077,1.471
1362.00,7.272300,25.19505,-0.000174,24.019471,-0.0077,1.470
1364.00,7.272356,25.19555,-0.000174,24.019748,-0.0077,1.470
1366.00,7.271976,25.19505,-0.000174,24.019302,-0.0077,1.470
1368.00,7.271211,25.19478,-0.000174,24.019199,-0.0077,1.470
1370.00,7.271784,25.19465,-0.000175,24.019008,-0.0077,1.470
1372.00,7.273609,25.19411,-0.000174,24.019088,-0.0077,1.470
1374.00,7.274662,25.19514,-0.000174,24.019529,-0.0077,1.470
1376.00,7.274837,25.19510,-0.000174,24.019101,-0.0077,1.470
1378.00,7.274799,25.19462,-0.000172,24.019686,-0.0077,1.470
1380.00,7.275909,25.19408,-0.000174,24.019828,-0.0077,1.470
1382.00,7.276803,25.19551,-0.000174,24.019034,-0.0077,1.470
1384.00,7.278252,25.19495,-0.000174,24.018689,-0.0077,1.470
1386.00,7.278690,25.19426,-0.000174,24.019298,-0.0077,1.470
1388.00,7.277859,25.19409,-0.000175,24.019666,-0.0077,1.470
1390.00,7.278105,25.19495,-0.000174,24.019039,-0.0077,1.470
1392.00,7.278854,25.19435,-0.000174,24.019028,-0.0077,1.470
1394.00,7.278322,25.19376,-0.000175,24.019492,-0.0077,1.471
1396.00,7.277397,25.19403,-0.000176,24.018798,-0.0077,1.470
1398.00,7.276342,25.19396,-0.000175,24.019509,-0.0077,1.470
1400.00,7.275653,25.19461,-0.000173,24.019563,-0.0077,1.470
1402.00,7.275127,25.19487,-0.000172,24.019659,-0.0077,1.470
1404.00,7.273490,25.19543,-0.000173,24.019494,-0.0077,1.470
1406.00,7.270425,25.19566,-0.000173,24.019148,-0.0077,1.470
1408.00,7.267798,25.19585,-0.000174,24.019315,-0.0077,1.471
1410.00,7.264722,25.19600,-0.000174,24.019467,-0.0077,1.470
1412.00,7.261585,25.19617,-0.000174,24.019287,-0.0077,1.470
1414.00,7.259959,25.19657,-0.000173,24.019132,-0.0077,1.470
1416.00,7.261066,25.19714,-0.000173,24.018822,-0.0077,1.470
1418.00,7.262180,25.19588,-0.000176,24.019262,-0.0077,1.470
1420.00,7.261326,25.19643,-0.000175,24.018881,-0.0077,1.470
1422.00,7.262471,25.19651,-0.000174,24.019476,-0.0077,1.470
1424.00,7.264497,25.19657,-0.000174,24.018854,-0.0077,1.470
1426.00,7.264968,25.19589,-0.000174,24.018887,-0.0077,1.470
1428.00,7.265582,25.19644,-0.000175,24.018832,-0.0077,1.470
1430.00,7.267354,25.19644,-0.000173,24.019088,-0.0077,1.470
1432.00,7.267794,25.19636,-0.000174,24.019287,-0.0077,1.470
1434.00,7.268021,25.19547,-0.000173,24.019222,-0.0077,1.470
1436.00,7.268345,25.19608,-0.000173,24.019157,-0.0077,1.471
1438.00,7.268402,25.19554,-0.000173,24.019003,-0.0077,1.470
1440.00,7.267866,25.19510,-0.000173,24.018753,-0.0077,1.471
1442.00,7.267510,25.19505,-0.000173,24.019099,-0.0077,1.470
1444.00,7.266729,25.19503,-0.000173,24.018582,-0.0077,1.470
1446.00,7.265532,25.19518,-0.000174,24.019048,-0.0077,1.470
1448.00,7.266519,25.19499,-0.000172,24.018321,-0.0077,1.470
1450.00,7.268445,25.19562,-0.000173,24.019659,-0.0077,1.471
1452.00,7.269273,25.19472,-0.000174,24.019650,-0.0077,1.470
1454.00,7.270064,25.19450,-0.000174,24.019084,-0.0077,1.471
1456.00,7.268771,25.19509,-0.000173,24.019112,-0.0077,1.470
1458.00,7.268189,25.19536,-0.000175,24.019092,-0.0077,1.470
1460.00,7.268937,25.19580,-0.000174,24.018838,-0.0077,1.471
1462.00,7.270135,25.19656,-0.000173,24.019345,-0.0077,1.470
1464.00,7.271349,25.19604,-0.000172,24.019686,-0.0077,1.470
1466.00,7.271168,25.19566,-0.000173,24.019728,-0.0077,1.470
1468.00,7.272321,25.19633,-0.000173,24.018778,-0.0077,1.470
1470.00,7.273163,25.19614,-0.000173,24.019193,-0.0077,1.470
1472.00,7.270913,25.19580,-0.000173,24.019200,-0.0077,1.470
1474.00,7.267139,25.19463,-0.000174,24.018896,-0.0077,1.470
1476.00,7.265146,25.19450,-0.000173,24.019494,-0.0077,1.470
1478.00,7.263040,25.19552,-0.000173,24.019175,-0.0077,1.471
1480.00,7.260249,25.19509,-0.000174,24.019322,-0.0077,1.471
1482.00,7.259036,25.19568,-0.000174,24.019463,-0.0077,1.470
1484.00,7.258319,25.19528,-0.000174,24.019817,-0.0077,1.470
1486.00,7.258510,25.19557,-0.000172,24.020067,-0.0077,1.470
1488.00,7.259399,25.19574,-0.000173,24.019693,-0.0077,1.470
1490.00,7.259799,25.19522,-0.000174,24.019606,-0.0077,1.470
1492.00,7.259911,25.19491,-0.000172,24.019443,-0.0077,1.470
1494.00,7.259001,25.19540,-0.000174,24.019356,-0.0077,1.470
1496.00,7.258239,25.19474,-0.000174,24.019414,-0.0077,1.470
1498.00,7.256664,25.19498,-0.000172,24.019474,-0.0077,1.470
1500.00,7.256095,25.19509,-0.000173,24.018809,-0.0077,1.470
1502.00,7.256051,25.19512,-0.000175,24.020069,-0.0077,1.470
1504.00,7.255434,25.19568,-0.000173,24.019380,-0.0077,1.470
1506.00,7.255459,25.19560,-0.000174,24.019556,-0.0077,1.470
1508.00,7.254676,25.19554,-0.000174,24.019840,-0.0077,1.470
1510.00,7.254579,25.19555,-0.000173,24.019409,-0.0077,1.471
1512.00,7.255337,25.19548,-0.000174,24.018921,-0.0077,1.470
1514.00,7.257181,25.19603,-0.000174,24.020069,-0.0076,1.470
1516.00,7.258419,25.19608,-0.000174,24.019380,-0.0076,1.471
1518.00,7.260226,25.19575,-0.000173,24.019260,-0.0077,1.470
1520.00,7.262211,25.19459,-0.000174,24.019074,-0.0077,1.470
1522.00,7.263026,25.19485,-0.000174,24.019452,-0.0077,1.470
1524.00,7.263602,25.19458,-0.000174,24.019162,-0.0077,1.471
1526.00,7.264735,25.19435,-0.000175,24.019693,-0.0076,1.470
1528.00,7.264660,25.19487,-0.000174,24.019427,-0.0077,1.470
1530.00,7.264822,25.19395,-0.000174,24.018651,-0.0077,1.470
1532.00,7.265663,25.19404,-0.000174,24.019382,-0.0077,1.470
1534.00,7.266373,25.19467,-0.000174,24.019837,-0.0077,1.470
1536.00,7.267145,25.19418,-0.000173,24.018709,-0.0077,1.470
1538.00,7.267849,25.19331,-0.000173,24.019296,-0.0077,1.470
1540.00,7.267391,25.19342,-0.000174,24.019936,-0.0077,1.471
1542.00,7.267637,25.19471,-0.000174,24.019474,-0.0077,1.470
1544.00,7.266530,25.19445,-0.000174,24.019422,-0.0077,1.469
1546.00,7.264915,25.19590,-0.000174,24.018613,-0.0077,1.471
1548.00,7.262667,25.19627,-0.000174,24.019828,-0.0077,1.471
1550.00,7.261195,25.19477,-0.000174,24.019490,-0.0077,1.470
1552.00,7.260500,25.19444,-0.000173,24.019208,-0.0077,1.470
1554.00,7.259038,25.19500,-0.000173,24.019170,-0.0077,1.470
1556.00,7.257593,25.19469,-0.000174,24.019171,-0.0077,1.471
1558.00,7.256835,25.19428,-0.000175,24.019215,-0.0077,1.471
1560.00,7.256098,25.19429,-0.000174,24.019246,-0.0077,1.471
1562.00,7.255599,25.19524,-0.000174,24.019180,-0.0077,1.470
1564.00,7.254712,25.19596,-0.000174,24.019315,-0.0077,1.471
1566.00,7.254678,25.19532,-0.000172,24.018999,-0.0077,1.470
1568.00,7.254139,25.19503,-0.000172,24.019704,-0.0077,1.470
1570.00,7.253583,25.19476,-0.000173,24.018974,-0.0077,1.470
1572.00,7.251817,25.19444,-0.000174,24.018667,-0.0077,1.470
1574.00,7.250309,25.19475,-0.000175,24.019567,-0.0077,1.471
1576.00,7.248011,25.19567,-0.000173,24.019603,-0.0077,1.470
1578.00,7.246947,25.19573,-0.000173,24.019782,-0.0077,1.470
1580.00,7.249305,25.19550,-0.000172,24.019780,-0.0077,1.471
1582.00,7.251948,25.19575,-0.000173,24.019200,-0.0077,1.470
1584.00,7.253581,25.19587,-0.000174,24.019266,-0.0077,1.471
1586.00,7.253912,25.19545,-0.000172,24.019463,-0.0077,1.470
1588.00,7.254040,25.19577,-0.000173,24.019670,-0.0076,1.470
1590.00,7.252165,25.19584,-0.000173,24.019657,-0.0076,1.470
1592.00,7.249214,25.19569,-0.000173,24.019490,-0.0077,1.470
1594.00,7.247829,25.19533,-0.000174,24.018773,-0.0077,1.470
1596.00,7.247840,25.19583,-0.000173,24.019447,-0.0077,1.470
1598.00,7.248556,25.19622,-0.000173,24.019383,-0.0077,1.471
1600.00,7.249072,25.19535,-0.000174,24.019563,-0.0077,1.471
1602.00,7.249164,25.19553,-0.000174,24.019759,-0.0077,1.472
1604.00,7.247643,25.19616,-0.000174,24.019460,-0.0077,1.471
1606.00,7.246090,25.19516,-0.000174,24.018981,-0.0077,1.470
1608.00,7.244040,25.19571,-0.000174,24.019307,-0.0077,1.471
1610.00,7.244096,25.19580,-0.000174,24.019046,-0.0077,1.470
1612.00,7.246954,25.19564,-0.000174,24.019240,-0.0077,1.470
1614.00,7.249109,25.19629,-0.000172,24.019579,-0.0077,1.470
1616.00,7.250887,25.19621,-0.000172,24.019857,-0.0077,1.470
1618.00,7.254617,25.19588,-0.000174,24.019402,-0.0077,1.470
1620.00,7.258073,25.19636,-0.000173,24.019175,-0.0076,1.471
1622.00,7.258712,25.19585,-0.000173,24.019088,-0.0076,1.470
1624.00,7.257999,25.19562,-0.000174,24.019345,-0.0077,1.470
1626.00,7.258617,25.19477,-0.000173,24.020234,-0.0077,1.470
1628.00,7.261980,25.19518,-0.000174,24.019692,-0.0077,1.470
1630.00,7.265294,25.19414,-0.000175,24.019686,-0.0077,1.470
1632.00,7.266812,25.19511,-0.000173,24.019086,-0.0077,1.470
1634.00,7.268019,25.19561,-0.000174,24.019295,-0.0076,1.471
1636.00,7.267858,25.19491,-0.000173,24.019617,-0.0077,1.470
1638.00,7.268082,25.19478,-0.000173,24.019646,-0.0077,1.471
1640.00,7.266679,25.19444,-0.000173,24.019882,-0.0076,1.471
1642.00,7.266142,25.19356,-0.000173,24.019670,-0.0077,1.471
1644.00,7.263454,25.19474,-0.000173,24.019451,-0.0077,1.469
1646.00,7.260773,25.19475,-0.000173,24.019128,-0.0077,1.470
1648.00,7.257661,25.19517,-0.000172,24.019233,-0.0077,1.470
1650.00,7.256097,25.19567,-0.000172,24.019675,-0.0076,1.471
1652.00,7.253971,25.19514,-0.000173,24.019153,-0.0077,1.470
1654.00,7.251464,25.19475,-0.000173,24.019432,-0.0076,1.470
1656.00,7.250917,25.19462,-0.000173,24.019744,-0.0077,1.470
1658.00,7.251297,25.19537,-0.000173,24.019449,-0.0076,1.470
1660.00,7.252003,25.19519,-0.000172,24.019369,-0.0076,1.470
1662.00,7.252288,25.19442,-0.000173,24.019931,-0.0076,1.470
1664.00,7.251357,25.19471,-0.000173,24.020172,-0.0076,1.471
1666.00,7.249217,25.19494,-0.000173,24.019625,-0.0076,1.470
1668.00,7.247862,25.19523,-0.000173,24.019710,-0.0076,1.471
1670.00,7.248089,25.19504,-0.000174,24.019583,-0.0076,1.470
1672.00,7.248594,25.19422,-0.000173,24.019113,-0.0077,1.470
1674.00,7.248726,25.19436,-0.000173,24.020315,-0.0077,1.470
1676.00,7.249451,25.19540,-0.000172,24.019666,-0.0076,1.470
1678.00,7.250085,25.19498,-0.000173,24.018517,-0.0076,1.470
1680.00,7.250407,25.19392,-0.000171,24.019057,-0.0077,1.471
1682.00,7.252222,25.19393,-0.000172,24.019670,-0.0076,1.470
1684.00,7.251935,25.19381,-0.000173,24.019813,-0.0076,1.470
1686.00,7.251341,25.19402,-0.000173,24.019112,-0.0077,1.470
1688.00,7.251984,25.19436,-0.000172,24.019496,-0.0077,1.471
1690.00,7.253024,25.19440,-0.000172,24.020018,-0.0077,1.471
1692.00,7.253502,25.19507,-0.000173,24.019737,-0.0077,1.471
1694.00,7.252280,25.19546,-0.000172,24.020112,-0.0077,1.470
1696.00,7.250292,25.19464,-0.000173,24.019652,-0.0077,1.470
1698.00,7.248735,25.19452,-0.000173,24.019494,-0.0077,1.470
1700.00,7.246631,25.19484,-0.000171,24.020014,-0.0076,1.470
1702.00,7.245206,25.19506,-0.000172,24.019235,-0.0077,1.470
1704.00,7.245348,25.19477,-0.000172,24.019868,-0.0077,1.470
1706.00,7.245575,25.19502,-0.000172,24.020043,-0.0077,1.470
1708.00,7.246090,25.19487,-0.000173,24.019757,-0.0077,1.471
1710.00,7.246628,25.19490,-0.000173,24.019746,-0.0077,1.470
1712.00,7.247466,25.19475,-0.000172,24.019126,-0.0077,1.469
1714.00,7.249225,25.19422,-0.000172,24.019365,-0.0077,1.470
1716.00,7.250006,25.19458,-0.000172,24.019751,-0.0077,1.470
1718.00,7.249591,25.19436,-0.000173,24.020299,-0.0076,1.471
1720.00,7.248500,25.19489,-0.000174,24.019962,-0.0076,1.470
1722.00,7.247038,25.19477,-0.000173,24.019744,-0.0076,1.470
1724.00,7.246214,25.19451,-0.000172,24.019583,-0.0076,1.470
1726.00,7.246464,25.19430,-0.000173,24.019936,-0.0076,1.470
1728.00,7.245720,25.19443,-0.000172,24.020174,-0.0076,1.471
1730.00,7.246704,25.19395,-0.000173,24.019481,-0.0076,1.471
1732.00,7.247534,25.19356,-0.000173,24.019822,-0.0076,1.471
1734.00,7.248500,25.19365,-0.000172,24.019721,-0.0077,1.470
1736.00,7.249376,25.19431,-0.000171,24.019710,-0.0076,1.470
1738.00,7.250100,25.19491,-0.000172,24.020408,-0.0076,1.470
1740.00,7.250688,25.19488,-0.000172,24.020034,-0.0076,1.471
1742.00,7.251481,25.19410,-0.000173,24.019831,-0.0076,1.470
1744.00,7.252385,25.19392,-0.000172,24.019715,-0.0077,1.471
1746.00,7.252556,25.19465,-0.000174,24.019200,-0.0077,1.470
1748.00,7.251919,25.19457,-0.000172,24.019576,-0.0076,1.470
1750.00,7.251525,25.19440,-0.000172,24.019780,-0.0076,1.471
1752.00,7.251427,25.19531,-0.000173,24.019501,-0.0077,1.471
1754.00,7.251552,25.19536,-0.000174,24.019579,-0.0076,1.471
1756.00,7.251906,25.19491,-0.000173,24.020063,-0.0077,1.470
1758.00,7.251191,25.19492,-0.000174,24.019432,-0.0077,1.471
1760.00,7.250089,25.19568,-0.000174,24.019737,-0.0077,1.471
1762.00,7.249165,25.19459,-0.000174,24.019931,-0.0077,1.471
1764.00,7.248914,25.19537,-0.000172,24.019984,-0.0077,1.471
1766.00,7.248600,25.19578,-0.000173,24.019766,-0.0076,1.470
1768.00,7.248911,25.19496,-0.000174,24.020602,-0.0077,1.470
1770.00,7.247391,25.19559,-0.000173,24.020388,-0.0076,1.470
1772.00,7.246932,25.19659,-0.000173,24.019358,-0.0077,1.470
1774.00,7.246738,25.19500,-0.000173,24.020143,-0.0077,1.471
1776.00,7.246624,25.19611,-0.000173,24.019764,-0.0077,1.471
1778.00,7.246707,25.19686,-0.000173,24.019463,-0.0076,1.471
1780.00,7.245170,25.19638,-0.000174,24.019376,-0.0077,1.471
1782.00,7.244462,25.19565,-0.000172,24.019918,-0.0076,1.470
1784.00,7.244362,25.19560,-0.000172,24.019770,-0.0076,1.470
1786.00,7.244362,25.19608,-0.000172,24.019739,-0.0076,1.471
1788.00,7.244594,25.19617,-0.000172,24.019351,-0.0076,1.470
1790.00,7.245680,25.19656,-0.000173,24.019853,-0.0077,1.470
1792.00,7.247482,25.19565,-0.000174,24.019603,-0.0077,1.471
1794.00,7.249254,25.19514,-0.000172,24.019791,-0.0076,1.471
1796.00,7.251225,25.19576,-0.000172,24.019414,-0.0077,1.470
1798.00,7.253153,25.19552,-0.000173,24.019737,-0.0076,1.470
1800.00,7.255592,25.19595,-0.000173,24.019915,-0.0077,1.471
@3,12.0000,24.0
1802.00,7.256223,25.19572,-0.000173,24.019690,-0.0077,1.471
1804.00,7.233760,25.19623,-0.000172,24.019267,-0.0076,1.470
1806.00,7.196020,25.19578,-0.000173,24.019407,-0.0076,1.470
1808.00,7.181470,25.19543,-0.000173,24.019258,-0.0077,1.469
1810.00,7.177195,25.19486,-0.000173,24.019164,-0.0076,1.469
1812.00,7.175501,25.19514,-0.000173,24.019284,-0.0076,1.470
1814.00,7.176608,25.19541,-0.000172,24.020188,-0.0076,1.470
1816.00,7.180213,25.19597,-0.000173,24.019679,-0.0076,1.471
1818.00,7.184565,25.19577,-0.000174,24.019391,-0.0076,1.472
1820.00,7.189365,25.19623,-0.000176,24.019840,-0.0076,1.472
1822.00,7.195313,25.19583,-0.000174,24.019828,-0.0076,1.472
1824.00,7.201988,25.19611,-0.000174,24.019530,-0.0076,1.472
1826.00,7.209396,25.19568,-0.000175,24.019802,-0.0077,1.472
1828.00,7.238748,25.19617,-0.000175,24.019927,-0.0077,1.473
1830.00,7.277305,25.19622,-0.000175,24.020255,-0.0076,1.472
1832.00,7.291131,25.19678,-0.000175,24.019596,-0.0077,1.473
1834.00,7.294452,25.19669,-0.000175,24.019786,-0.0077,1.473
1836.00,7.294412,25.19572,-0.000175,24.020326,-0.0077,1.473
1838.00,7.291726,25.19593,-0.000174,24.018863,-0.0077,1.471
1840.00,7.287388,25.19595,-0.000173,24.019055,-0.0077,1.471
1842.00,7.284194,25.19628,-0.000173,24.019514,-0.0077,1.471
1844.00,7.282170,25.19646,-0.000174,24.019480,-0.0077,1.472
1846.00,7.279311,25.19566,-0.000174,24.019538,-0.0077,1.471
1848.00,7.275903,25.19609,-0.000173,24.019505,-0.0077,1.471
1850.00,7.274599,25.19575,-0.000171,24.019708,-0.0077,1.471
1852.00,7.273375,25.19557,-0.000173,24.019208,-0.0077,1.471
1854.00,7.272819,25.19581,-0.000173,24.018809,-0.0077,1.471
1856.00,7.271903,25.19523,-0.000173,24.019121,-0.0077,1.471
1858.00,7.270978,25.19618,-0.000173,24.019237,-0.0077,1.471
1860.00,7.271813,25.19592,-0.000172,24.018919,-0.0077,1.470
1862.00,7.273179,25.19564,-0.000172,24.019394,-0.0077,1.471
1864.00,7.275476,25.19546,-0.000172,24.019581,-0.0076,1.471
1866.00,7.278266,25.19574,-0.000173,24.018963,-0.0077,1.471
1868.00,7.280502,25.19622,-0.000172,24.019110,-0.0077,1.471
1870.00,7.282199,25.19626,-0.000173,24.019249,-0.0077,1.471
1872.00,7.281964,25.19663,-0.000172,24.019833,-0.0077,1.471
1874.00,7.279268,25.19600,-0.000173,24.019200,-0.0077,1.471
1876.00,7.274996,25.19522,-0.000173,24.019461,-0.0077,1.471
1878.00,7.271371,25.19574,-0.000173,24.020375,-0.0077,1.471
1880.00,7.267777,25.19566,-0.000171,24.019942,-0.0077,1.470
1882.00,7.265550,25.19513,-0.000172,24.019947,-0.0076,1.470
1884.00,7.262408,25.19509,-0.000173,24.019500,-0.0077,1.471
1886.00,7.260079,25.19558,-0.000173,24.019380,-0.0077,1.471
1888.00,7.259143,25.19652,-0.000174,24.019556,-0.0076,1.471
1890.00,7.259264,25.19624,-0.000173,24.019603,-0.0077,1.471
1892.00,7.259736,25.19626,-0.000174,24.019480,-0.0077,1.471
1894.00,7.260115,25.19630,-0.000174,24.019253,-0.0076,1.471
1896.00,7.263124,25.19651,-0.000174,24.019813,-0.0077,1.471
1898.00,7.267308,25.19598,-0.000173,24.019848,-0.0077,1.471
1900.00,7.270053,25.19648,-0.000175,24.018970,-0.0077,1.471
1902.00,7.268672,25.19581,-0.000174,24.019744,-0.0077,1.471
1904.00,7.265024,25.19538,-0.000173,24.019429,-0.0077,1.471
1906.00,7.259886,25.19506,-0.000173,24.019893,-0.0076,1.471
1908.00,7.253477,25.19539,-0.000172,24.019815,-0.0077,1.471
1910.00,7.247321,25.19525,-0.000172,24.020473,-0.0077,1.471
1912.00,7.244492,25.19507,-0.000173,24.019295,-0.0077,1.471
1914.00,7.246977,25.19549,-0.000172,24.019356,-0.0076,1.471
1916.00,7.251619,25.19555,-0.000173,24.019092,-0.0077,1.470
1918.00,7.253955,25.19636,-0.000172,24.020328,-0.0077,1.471
1920.00,7.256405,25.19646,-0.000174,24.019984,-0.0076,1.471
1922.00,7.259647,25.19524,-0.000173,24.019585,-0.0077,1.471
1924.00,7.262766,25.19516,-0.000174,24.019398,-0.0077,1.470
1926.00,7.262611,25.19571,-0.000174,24.019472,-0.0077,1.471
1928.00,7.260638,25.19539,-0.000175,24.020179,-0.0076,1.471
1930.00,7.255981,25.19557,-0.000174,24.019706,-0.0077,1.471
1932.00,7.251806,25.19513,-0.000173,24.019237,-0.0077,1.471
1934.00,7.249040,25.19555,-0.000173,24.019732,-0.0077,1.471
1936.00,7.247226,25.19530,-0.000174,24.020098,-0.0076,1.471
1938.00,7.245521,25.19511,-0.000174,24.019561,-0.0077,1.471
1940.00,7.246408,25.19572,-0.000174,24.018976,-0.0077,1.471
1942.00,7.247482,25.19554,-0.000174,24.019875,-0.0077,1.471
1944.00,7.246452,25.19543,-0.000174,24.019815,-0.0076,1.471
1946.00,7.243573,25.19516,-0.000173,24.019101,-0.0076,1.471
1948.00,7.241176,25.19463,-0.000173,24.019246,-0.0076,1.471
1950.00,7.239540,25.19477,-0.000173,24.019728,-0.0077,1.470
1952.00,7.238250,25.19532,-0.000174,24.019737,-0.0077,1.471
1954.00,7.236858,25.19588,-0.000172,24.018851,-0.0077,1.471
1956.00,7.237939,25.19589,-0.000172,24.019061,-0.0077,1.471
1958.00,7.239400,25.19653,-0.000173,24.019853,-0.0076,1.471
1960.00,7.239480,25.19676,-0.000174,24.019733,-0.0076,1.471
1962.00,7.239370,25.19651,-0.000173,24.020047,-0.0077,1.471
1964.00,7.241257,25.19538,-0.000173,24.019860,-0.0077,1.471
1966.00,7.243077,25.19606,-0.000174,24.019391,-0.0076,1.472
1968.00,7.242471,25.19595,-0.000173,24.020234,-0.0077,1.472
1970.00,7.240914,25.19556,-0.000172,24.019550,-0.0077,1.471
1972.00,7.239700,25.19595,-0.000172,24.019322,-0.0076,1.471
1974.00,7.239246,25.19547,-0.000173,24.019547,-0.0076,1.472
1976.00,7.239520,25.19585,-0.000173,24.019436,-0.0076,1.471
1978.00,7.239975,25.19549,-0.000173,24.019857,-0.0077,1.471
1980.00,7.240227,25.19594,-0.000173,24.019137,-0.0076,1.471
1982.00,7.241567,25.19565,-0.000172,24.019529,-0.0076,1.471
1984.00,7.243434,25.19477,-0.000173,24.019440,-0.0076,1.471
1986.00,7.243695,25.19535,-0.000173,24.020161,-0.0076,1.471
1988.00,7.243561,25.19465,-0.000173,24.019597,-0.0077,1.471
1990.00,7.245556,25.19512,-0.000173,24.019396,-0.0076,1.471
1992.00,7.247046,25.19561,-0.000173,24.019721,-0.0076,1.471
1994.00,7.247663,25.19593,-0.000172,24.020103,-0.0077,1.471
1996.00,7.248665,25.19606,-0.000173,24.019866,-0.0076,1.471
1998.00,7.251260,25.19670,-0.000173,24.019784,-0.0076,1.471
2000.00,7.257327,25.19642,-0.000172,24.019884,-0.0077,1.472
2002.00,7.259533,25.19619,-0.000173,24.019539,-0.0077,1.471
2004.00,7.260069,25.19652,-0.000172,24.020013,-0.0077,1.471
2006.00,7.258617,25.19603,-0.000173,24.019985,-0.0076,1.470
2008.00,7.258188,25.19543,-0.000173,24.019264,-0.0076,1.471
2010.00,7.257980,25.19558,-0.000173,24.020119,-0.0076,1.472
2012.00,7.256357,25.19538,-0.000172,24.020408,-0.0076,1.471
2014.00,7.254505,25.19633,-0.000172,24.019715,-0.0076,1.471
2016.00,7.252014,25.19637,-0.000171,24.019945,-0.0076,1.471
2018.00,7.250267,25.19644,-0.000172,24.019951,-0.0077,1.471
2020.00,7.250143,25.19654,-0.000172,24.020042,-0.0077,1.471
2022.00,7.249647,25.19623,-0.000172,24.020003,-0.0077,1.471
2024.00,7.248810,25.19673,-0.000171,24.019837,-0.0077,1.471
2026.00,7.247127,25.19741,-0.000173,24.019916,-0.0076,1.471
2028.00,7.245127,25.19698,-0.000172,24.019706,-0.0077,1.471
2030.00,7.242436,25.19683,-0.000173,24.020355,-0.0076,1.472
2032.00,7.239130,25.19686,-0.000173,24.019826,-0.0076,1.471
2034.00,7.234647,25.19689,-0.000173,24.020295,-0.0076,1.471
2036.00,7.231018,25.19728,-0.000173,24.020203,-0.0076,1.471
2038.00,7.228946,25.19662,-0.000172,24.019715,-0.0077,1.471
2040.00,7.228012,25.19723,-0.000173,24.019849,-0.0076,1.472
2042.00,7.230436,25.19702,-0.000173,24.019835,-0.0077,1.471
2044.00,7.234193,25.19634,-0.000172,24.020147,-0.0077,1.471
2046.00,7.237990,25.19718,-0.000172,24.020078,-0.0077,1.471
2048.00,7.240724,25.19663,-0.000172,24.019055,-0.0076,1.471
2050.00,7.242492,25.19570,-0.000172,24.019637,-0.0076,1.471
2052.00,7.244392,25.19663,-0.000174,24.019224,-0.0076,1.471
2054.00,7.243887,25.19689,-0.000173,24.019773,-0.0077,1.472
2056.00,7.241553,25.19578,-0.000174,24.019637,-0.0076,1.471
2058.00,7.238680,25.19577,-0.000173,24.019632,-0.0076,1.471
2060.00,7.235465,25.19636,-0.000173,24.019802,-0.0077,1.471
2062.00,7.233462,25.19663,-0.000173,24.019376,-0.0077,1.471
2064.00,7.234278,25.19687,-0.000173,24.019780,-0.0077,1.471
2066.00,7.234560,25.19681,-0.000174,24.019813,-0.0076,1.471
2068.00,7.234455,25.19630,-0.000173,24.019978,-0.0077,1.471
2070.00,7.233158,25.19721,-0.000172,24.019750,-0.0076,1.471
2072.00,7.231656,25.19634,-0.000173,24.019148,-0.0076,1.472
2074.00,7.233061,25.19609,-0.000174,24.019440,-0.0077,1.471
2076.00,7.234610,25.19616,-0.000173,24.019333,-0.0076,1.471
2078.00,7.232917,25.19655,-0.000172,24.019246,-0.0076,1.471
2080.00,7.228843,25.19645,-0.000172,24.019063,-0.0077,1.471
2082.00,7.228096,25.19585,-0.000175,24.019766,-0.0077,1.471
2084.00,7.228715,25.19648,-0.000172,24.020085,-0.0077,1.472
2086.00,7.229629,25.19637,-0.000170,24.019846,-0.0077,1.471
2088.00,7.231883,25.19557,-0.000171,24.019190,-0.0077,1.471
2090.00,7.232246,25.19564,-0.000172,24.019452,-0.0076,1.471
2092.00,7.232601,25.19659,-0.000172,24.020232,-0.0076,1.472
2094.00,7.232153,25.19695,-0.000172,24.019657,-0.0076,1.471
2096.00,7.231211,25.19699,-0.000173,24.019175,-0.0077,1.471
2098.00,7.230227,25.19748,-0.000174,24.020103,-0.0076,1.472
2100.00,7.229813,25.19739,-0.000176,24.019554,-0.0077,1.471
2102.00,7.230846,25.19669,-0.000174,24.019659,-0.0077,1.472
2104.00,7.232969,25.19677,-0.000175,24.019724,-0.0076,1.472
2106.00,7.235651,25.19717,-0.000173,24.020011,-0.0076,1.471
2108.00,7.236898,25.19746,-0.000172,24.019833,-0.0077,1.471
2110.00,7.238953,25.19725,-0.000173,24.020274,-0.0076,1.471
2112.00,7.239749,25.19694,-0.000173,24.019416,-0.0077,1.471
2114.00,7.239796,25.19641,-0.000174,24.019224,-0.0077,1.471
2116.00,7.239242,25.19703,-0.000175,24.019411,-0.0077,1.471
2118.00,7.237591,25.19662,-0.000174,24.019155,-0.0077,1.472
2120.00,7.234349,25.19685,-0.000174,24.019632,-0.0077,1.472
2122.00,7.230462,25.19732,-0.000173,24.019991,-0.0077,1.471
2124.00,7.226657,25.19665,-0.000173,24.019416,-0.0076,1.472
2126.00,7.223793,25.19734,-0.000173,24.019471,-0.0077,1.471
2128.00,7.222262,25.19743,-0.000173,24.019253,-0.0077,1.472
2130.00,7.221756,25.19744,-0.000175,24.019458,-0.0077,1.472
2132.00,7.221750,25.19725,-0.000176,24.019536,-0.0077,1.472
2134.00,7.220645,25.19765,-0.000174,24.019217,-0.0077,1.471
2136.00,7.220521,25.19737,-0.000176,24.019213,-0.0076,1.472
2138.00,7.219701,25.19709,-0.000177,24.019741,-0.0076,1.472
2140.00,7.218429,25.19651,-0.000175,24.019906,-0.0076,1.471
2142.00,7.217351,25.19569,-0.000175,24.019141,-0.0077,1.471
2144.00,7.217726,25.19615,-0.000174,24.019530,-0.0077,1.472
2146.00,7.217446,25.19470,-0.000175,24.019612,-0.0077,1.472
2148.00,7.217531,25.19511,-0.000176,24.019246,-0.0077,1.472
2150.00,7.218903,25.19563,-0.000176,24.019079,-0.0077,1.471
2152.00,7.220325,25.19545,-0.000173,24.018832,-0.0077,1.472
2154.00,7.222228,25.19592,-0.000173,24.020156,-0.0076,1.472
2156.00,7.224702,25.19720,-0.000175,24.019296,-0.0077,1.471
2158.00,7.227013,25.19735,-0.000176,24.019650,-0.0077,1.471
2160.00,7.229626,25.19607,-0.000175,24.019597,-0.0077,1.471
2162.00,7.232434,25.19539,-0.000170,24.019258,-0.0077,1.471
2164.00,7.234351,25.19522,-0.000171,24.019663,-0.0077,1.472
2166.00,7.233791,25.19513,-0.000174,24.019548,-0.0077,1.472
2168.00,7.232839,25.19601,-0.000173,24.019550,-0.0077,1.472
2170.00,7.233397,25.19644,-0.000173,24.020067,-0.0077,1.472
2172.00,7.237646,25.19622,-0.000173,24.019563,-0.0077,1.472
2174.00,7.241516,25.19614,-0.000174,24.019652,-0.0077,1.472
2176.00,7.242724,25.19542,-0.000174,24.019364,-0.0077,1.472
2178.00,7.241242,25.19478,-0.000174,24.019347,-0.0077,1.472
2180.00,7.237361,25.19432,-0.000173,24.019132,-0.0077,1.472
2182.00,7.233407,25.19536,-0.000174,24.019318,-0.0077,1.472
2184.00,7.231036,25.19558,-0.000174,24.019365,-0.0077,1.472
2186.00,7.229153,25.19603,-0.000176,24.018586,-0.0077,1.472
2188.00,7.228836,25.19603,-0.000174,24.018947,-0.0077,1.472
2190.00,7.229458,25.19591,-0.000173,24.019327,-0.0076,1.472
2192.00,7.229862,25.19550,-0.000175,24.019529,-0.0077,1.472
2194.00,7.232020,25.19610,-0.000175,24.019418,-0.0077,1.472
2196.00,7.233809,25.19513,-0.000173,24.019712,-0.0076,1.472
2198.00,7.237621,25.19511,-0.000174,24.019574,-0.0077,1.472
2200.00,7.238588,25.19533,-0.000175,24.019851,-0.0076,1.472
2202.00,7.237977,25.19576,-0.000175,24.019184,-0.0077,1.472
2204.00,7.237536,25.19569,-0.000174,24.019697,-0.0077,1.471
2206.00,7.239014,25.19502,-0.000172,24.019161,-0.0077,1.471
2208.00,7.238828,25.19503,-0.000172,24.019405,-0.0077,1.471
2210.00,7.238737,25.19563,-0.000173,24.019864,-0.0077,1.472
2212.00,7.237741,25.19572,-0.000174,24.019712,-0.0077,1.472
2214.00,7.235721,25.19663,-0.000174,24.019708,-0.0076,1.472
2216.00,7.234177,25.19701,-0.000174,24.020034,-0.0076,1.472
2218.00,7.232261,25.19659,-0.000173,24.019815,-0.0077,1.472
2220.00,7.231551,25.19599,-0.000173,24.019880,-0.0077,1.471
2222.00,7.230516,25.19601,-0.000172,24.019688,-0.0077,1.471
2224.00,7.229770,25.19684,-0.000172,24.018923,-0.0076,1.471
2226.00,7.228513,25.19700,-0.000174,24.019456,-0.0076,1.472
2228.00,7.228821,25.19617,-0.000175,24.020219,-0.0076,1.472
2230.00,7.229264,25.19624,-0.000174,24.019070,-0.0076,1.472
2232.00,7.228751,25.19573,-0.000173,24.019155,-0.0077,1.472
2234.00,7.227301,25.19613,-0.000173,24.019931,-0.0077,1.471
2236.00,7.224947,25.19608,-0.000174,24.020205,-0.0077,1.471
2238.00,7.223208,25.19551,-0.000172,24.019762,-0.0077,1.470
2240.00,7.223552,25.19601,-0.000173,24.018972,-0.0077,1.471
2242.00,7.224082,25.19486,-0.000174,24.019849,-0.0077,1.472
2244.00,7.224292,25.19473,-0.000174,24.019806,-0.0076,1.472
2246.00,7.224291,25.19457,-0.000174,24.019480,-0.0077,1.472
2248.00,7.224497,25.19605,-0.000174,24.018709,-0.0077,1.472
2250.00,7.226059,25.19662,-0.000174,24.018860,-0.0077,1.472
2252.00,7.229838,25.19576,-0.000173,24.018938,-0.0076,1.472
2254.00,7.232081,25.19534,-0.000173,24.019567,-0.0076,1.472
2256.00,7.231430,25.19576,-0.000173,24.019500,-0.0076,1.472
2258.00,7.230876,25.19600,-0.000173,24.019933,-0.0076,1.472
2260.00,7.230953,25.19587,-0.000172,24.019815,-0.0077,1.472
2262.00,7.228979,25.19480,-0.000173,24.019498,-0.0077,1.472
2264.00,7.228565,25.19456,-0.000174,24.020234,-0.0076,1.472
2266.00,7.228488,25.19529,-0.000174,24.019819,-0.0077,1.473
2268.00,7.227408,25.19454,-0.000174,24.019519,-0.0077,1.471
2270.00,7.225535,25.19500,-0.000173,24.019688,-0.0076,1.471
2272.00,7.225760,25.19493,-0.000174,24.020002,-0.0076,1.472
2274.00,7.227047,25.19466,-0.000174,24.019690,-0.0076,1.472
2276.00,7.228182,25.19463,-0.000174,24.020187,-0.0076,1.472
2278.00,7.228196,25.19482,-0.000174,24.019916,-0.0077,1.472
2280.00,7.229277,25.19540,-0.000174,24.019574,-0.0077,1.472
2282.00,7.229709,25.19507,-0.000173,24.019960,-0.0076,1.472
2284.00,7.228207,25.19501,-0.000173,24.020087,-0.0076,1.472
2286.00,7.226034,25.19440,-0.000173,24.019353,-0.0076,1.472
2288.00,7.223880,25.19496,-0.000173,24.019503,-0.0076,1.472
2290.00,7.223704,25.19496,-0.000174,24.020308,-0.0077,1.472
2292.00,7.224340,25.19520,-0.000173,24.019826,-0.0076,1.472
2294.00,7.224216,25.19496,-0.000173,24.019510,-0.0077,1.472
2296.00,7.223458,25.19488,-0.000174,24.019846,-0.0077,1.472
2298.00,7.223846,25.19547,-0.000173,24.019786,-0.0076,1.472
2300.00,7.224226,25.19566,-0.000174,24.019153,-0.0076,1.471
2302.00,7.224272,25.19496,-0.000172,24.019155,-0.0076,1.472
2304.00,7.221892,25.19471,-0.000173,24.019333,-0.0076,1.472
2306.00,7.217401,25.19561,-0.000173,24.019674,-0.0077,1.472
2308.00,7.212761,25.19596,-0.000172,24.020226,-0.0076,1.472
2310.00,7.210276,25.19486,-0.000174,24.020069,-0.0076,1.472
2312.00,7.209068,25.19445,-0.000172,24.019764,-0.0076,1.472
2314.00,7.210916,25.19424,-0.000170,24.019940,-0.0077,1.472
2316.00,7.215574,25.19440,-0.000173,24.019523,-0.0076,1.472
2318.00,7.219516,25.19472,-0.000173,24.019895,-0.0076,1.472
2320.00,7.221586,25.19404,-0.000174,24.019157,-0.0076,1.471
2322.00,7.222668,25.19431,-0.000172,24.018943,-0.0077,1.472
2324.00,7.223593,25.19495,-0.000173,24.020413,-0.0077,1.472
2326.00,7.224757,25.19469,-0.000173,24.019916,-0.0076,1.472
2328.00,7.224945,25.19452,-0.000175,24.019788,-0.0076,1.473
2330.00,7.223400,25.19431,-0.000174,24.019790,-0.0076,1.473
2332.00,7.222817,25.19510,-0.000176,24.020005,-0.0076,1.472
2334.00,7.224378,25.19493,-0.000174,24.019596,-0.0077,1.471
2336.00,7.225410,25.19541,-0.000173,24.020150,-0.0077,1.471
2338.00,7.226333,25.19529,-0.000173,24.019309,-0.0077,1.472
2340.00,7.228489,25.19471,-0.000173,24.020009,-0.0076,1.472
2342.00,7.228485,25.19485,-0.000174,24.019895,-0.0076,1.472
2344.00,7.226263,25.19584,-0.000174,24.019037,-0.0076,1.472
2346.00,7.224128,25.19624,-0.000174,24.019371,-0.0076,1.473
2348.00,7.221834,25.19598,-0.000174,24.020571,-0.0076,1.472
2350.00,7.220237,25.19468,-0.000172,24.019516,-0.0076,1.472
2352.00,7.219120,25.19549,-0.000172,24.020259,-0.0076,1.472
2354.00,7.219417,25.19566,-0.000172,24.020654,-0.0076,1.472
2356.00,7.220247,25.19502,-0.000174,24.020042,-0.0076,1.473
2358.00,7.222049,25.19615,-0.000174,24.019902,-0.0076,1.472
2360.00,7.223464,25.19525,-0.000173,24.020096,-0.0077,1.473
2362.00,7.223072,25.19587,-0.000173,24.019868,-0.0076,1.473
2364.00,7.223121,25.19560,-0.000174,24.019329,-0.0077,1.472
2366.00,7.223068,25.19492,-0.000174,24.019449,-0.0076,1.472
2368.00,7.222955,25.19545,-0.000174,24.019411,-0.0077,1.472
2370.00,7.221870,25.19627,-0.000173,24.019585,-0.0076,1.472
2372.00,7.220181,25.19599,-0.000174,24.019028,-0.0077,1.472
2374.00,7.218397,25.19628,-0.000174,24.020042,-0.0077,1.472
2376.00,7.216059,25.19559,-0.000173,24.019587,-0.0076,1.473
2378.00,7.214217,25.19492,-0.000172,24.019561,-0.0076,1.472
2380.00,7.212451,25.19533,-0.000173,24.019282,-0.0077,1.472
2382.00,7.211837,25.19533,-0.000172,24.019780,-0.0076,1.472
2384.00,7.211041,25.19642,-0.000173,24.020226,-0.0077,1.472
2386.00,7.210426,25.19569,-0.000173,24.019556,-0.0077,1.472
2388.00,7.208530,25.19531,-0.000174,24.019394,-0.0077,1.473
2390.00,7.207742,25.19590,-0.000173,24.019264,-0.0077,1.472
2392.00,7.208174,25.19574,-0.000172,24.020100,-0.0076,1.472
2394.00,7.208671,25.19561,-0.000174,24.020089,-0.0076,1.472
2396.00,7.208433,25.19546,-0.000175,24.019632,-0.0076,1.472
2398.00,7.209378,25.19625,-0.000177,24.020056,-0.0077,1.472
2400.00,7.208687,25.19558,-0.000174,24.019387,-0.0077,1.473
@4,12.0000,24.0
2402.00,7.207969,25.19575,-0.000174,24.019668,-0.0076,1.472
2404.00,7.191828,25.19659,-0.000175,24.019909,-0.0076,1.472
2406.00,7.155865,25.19576,-0.000173,24.019405,-0.0076,1.471
2408.00,7.143659,25.19583,-0.000170,24.019670,-0.0076,1.471
2410.00,7.146019,25.19673,-0.000172,24.019675,-0.0077,1.471
2412.00,7.152638,25.19609,-0.000171,24.019516,-0.0077,1.471
2414.00,7.161201,25.19616,-0.000172,24.019659,-0.0077,1.472
2416.00,7.169640,25.19646,-0.000173,24.020371,-0.0076,1.473
2418.00,7.178772,25.19608,-0.000174,24.020116,-0.0076,1.473
2420.00,7.186964,25.19540,-0.000174,24.019788,-0.0077,1.474
2422.00,7.195026,25.19645,-0.000176,24.020060,-0.0076,1.474
2424.00,7.201498,25.19629,-0.000174,24.019657,-0.0076,1.474
2426.00,7.207438,25.19603,-0.000176,24.019492,-0.0077,1.474
2428.00,7.229785,25.19573,-0.000174,24.019570,-0.0076,1.474
2430.00,7.268942,25.19566,-0.000175,24.019699,-0.0076,1.475
2432.00,7.284720,25.19581,-0.000176,24.019447,-0.0077,1.475
2434.00,7.288018,25.19518,-0.000175,24.019929,-0.0077,1.475
2436.00,7.283891,25.19520,-0.000173,24.019755,-0.0076,1.473
2438.00,7.277864,25.19612,-0.000173,24.019775,-0.0076,1.473
2440.00,7.271038,25.19640,-0.000172,24.020335,-0.0076,1.473
2442.00,7.264789,25.19663,-0.000172,24.019839,-0.0076,1.473
2444.00,7.258437,25.19714,-0.000173,24.019784,-0.0077,1.473
2446.00,7.253756,25.19747,-0.000172,24.019596,-0.0077,1.473
2448.00,7.250455,25.19781,-0.000172,24.019929,-0.0077,1.473
2450.00,7.247006,25.19783,-0.000173,24.019126,-0.0076,1.473
2452.00,7.245370,25.19705,-0.000171,24.019681,-0.0077,1.472
2454.00,7.243808,25.19686,-0.000171,24.019338,-0.0076,1.472
2456.00,7.242151,25.19713,-0.000171,24.019866,-0.0076,1.472
2458.00,7.239652,25.19761,-0.000172,24.019808,-0.0077,1.473
2460.00,7.236869,25.19833,-0.000173,24.020558,-0.0076,1.473
2462.00,7.236325,25.19803,-0.000172,24.019713,-0.0076,1.472
2464.00,7.235589,25.19772,-0.000173,24.019119,-0.0076,1.472
2466.00,7.235747,25.19798,-0.000171,24.019003,-0.0077,1.472
2468.00,7.234492,25.19808,-0.000172,24.019848,-0.0077,1.472
2470.00,7.234102,25.19723,-0.000174,24.020023,-0.0077,1.473
2472.00,7.234421,25.19734,-0.000171,24.019396,-0.0076,1.472
2474.00,7.235140,25.19692,-0.000172,24.019746,-0.0076,1.473
2476.00,7.235510,25.19722,-0.000172,24.019806,-0.0076,1.473
2478.00,7.234915,25.19752,-0.000172,24.019757,-0.0076,1.473
2480.00,7.233661,25.19796,-0.000172,24.019614,-0.0076,1.472
2482.00,7.234242,25.19737,-0.000171,24.019809,-0.0076,1.472
2484.00,7.234783,25.19735,-0.000171,24.019663,-0.0076,1.472
2486.00,7.235317,25.19781,-0.000171,24.020110,-0.0076,1.473
2488.00,7.234467,25.19784,-0.000172,24.019728,-0.0076,1.472
2490.00,7.234609,25.19741,-0.000171,24.020034,-0.0076,1.472
2492.00,7.234533,25.19778,-0.000172,24.020248,-0.0076,1.472
2494.00,7.232996,25.19744,-0.000172,24.020181,-0.0076,1.473
2496.00,7.230395,25.19776,-0.000173,24.019655,-0.0076,1.472
2498.00,7.229176,25.19722,-0.000174,24.019179,-0.0076,1.472
2500.00,7.228598,25.19742,-0.000173,24.019808,-0.0076,1.472
2502.00,7.226650,25.19730,-0.000173,24.019848,-0.0077,1.472
2504.00,7.224794,25.19594,-0.000173,24.019342,-0.0076,1.472
2506.00,7.222663,25.19616,-0.000172,24.019987,-0.0076,1.473
2508.00,7.223729,25.19644,-0.000174,24.020163,-0.0076,1.473
2510.00,7.225646,25.19684,-0.000174,24.019806,-0.0077,1.473
2512.00,7.225367,25.19631,-0.000174,24.020138,-0.0077,1.472
2514.00,7.224274,25.19683,-0.000173,24.019739,-0.0076,1.472
2516.00,7.226260,25.19762,-0.000173,24.019650,-0.0076,1.473
2518.00,7.226985,25.19653,-0.000173,24.020237,-0.0076,1.473
2520.00,7.226262,25.19662,-0.000174,24.020315,-0.0076,1.474
2522.00,7.223496,25.19778,-0.000175,24.019802,-0.0076,1.473
2524.00,7.219990,25.19679,-0.000173,24.020054,-0.0076,1.472
2526.00,7.216492,25.19726,-0.000173,24.019717,-0.0076,1.472
2528.00,7.212496,25.19808,-0.000173,24.020192,-0.0076,1.473
2530.00,7.209758,25.19832,-0.000174,24.019523,-0.0076,1.472
2532.00,7.208723,25.19698,-0.000173,24.019514,-0.0076,1.473
2534.00,7.208842,25.19714,-0.000174,24.020295,-0.0076,1.473
2536.00,7.208800,25.19723,-0.000173,24.019786,-0.0077,1.473
2538.00,7.210140,25.19714,-0.000174,24.020089,-0.0077,1.473
2540.00,7.211072,25.19726,-0.000172,24.019799,-0.0076,1.472
2542.00,7.211425,25.19702,-0.000172,24.020205,-0.0076,1.472
2544.00,7.212573,25.19659,-0.000172,24.020083,-0.0076,1.473
2546.00,7.213063,25.19663,-0.000173,24.019559,-0.0076,1.473
2548.00,7.212853,25.19635,-0.000173,24.019895,-0.0076,1.473
2550.00,7.213151,25.19668,-0.000172,24.019897,-0.0077,1.473
2552.00,7.212812,25.19598,-0.000172,24.019548,-0.0076,1.473
2554.00,7.211332,25.19730,-0.000173,24.020266,-0.0076,1.472
2556.00,7.211207,25.19719,-0.000173,24.019898,-0.0076,1.472
2558.00,7.210116,25.19704,-0.000172,24.019927,-0.0076,1.473
2560.00,7.210481,25.19670,-0.000174,24.020466,-0.0076,1.473
2562.00,7.212764,25.19741,-0.000173,24.020812,-0.0076,1.473
2564.00,7.213589,25.19766,-0.000172,24.019857,-0.0076,1.472
2566.00,7.215453,25.19817,-0.000171,24.020147,-0.0076,1.472
2568.00,7.217367,25.19784,-0.000171,24.019704,-0.0076,1.473
2570.00,7.218846,25.19815,-0.000173,24.020515,-0.0076,1.473
2572.00,7.218173,25.19841,-0.000171,24.020759,-0.0076,1.473
2574.00,7.216052,25.19781,-0.000171,24.020219,-0.0076,1.473
2576.00,7.214503,25.19807,-0.000170,24.020393,-0.0076,1.473
2578.00,7.216871,25.19853,-0.000171,24.020736,-0.0076,1.472
2580.00,7.220201,25.19876,-0.000173,24.020265,-0.0076,1.473
2582.00,7.222608,25.19786,-0.000173,24.019844,-0.0076,1.473
2584.00,7.223447,25.19839,-0.000173,24.019924,-0.0076,1.473
2586.00,7.223318,25.19807,-0.000172,24.020261,-0.0077,1.473
2588.00,7.222409,25.19887,-0.000172,24.020245,-0.0076,1.473
2590.00,7.220239,25.19821,-0.000172,24.019916,-0.0076,1.472
2592.00,7.218997,25.19834,-0.000171,24.019746,-0.0076,1.473
2594.00,7.219112,25.19909,-0.000173,24.020304,-0.0076,1.473
2596.00,7.217970,25.19847,-0.000171,24.020087,-0.0076,1.472
2598.00,7.216962,25.19847,-0.000169,24.020411,-0.0076,1.473
2600.00,7.217254,25.19826,-0.000171,24.019918,-0.0077,1.473
2602.00,7.219405,25.19901,-0.000173,24.020058,-0.0076,1.473
2604.00,7.221223,25.19935,-0.000173,24.019634,-0.0076,1.473
2606.00,7.222293,25.19867,-0.000171,24.019985,-0.0076,1.473
2608.00,7.222365,25.19825,-0.000172,24.020165,-0.0076,1.473
2610.00,7.219784,25.19913,-0.000174,24.020529,-0.0076,1.474
2612.00,7.217889,25.19895,-0.000173,24.020632,-0.0076,1.473
2614.00,7.216754,25.19906,-0.000173,24.020373,-0.0076,1.473
2616.00,7.216110,25.19984,-0.000174,24.020265,-0.0076,1.473
2618.00,7.214990,25.19941,-0.000173,24.020603,-0.0076,1.473
2620.00,7.212652,25.19975,-0.000173,24.020239,-0.0076,1.473
2622.00,7.210975,25.19925,-0.000170,24.021068,-0.0076,1.473
2624.00,7.210729,25.19887,-0.000172,24.020328,-0.0076,1.473
2626.00,7.210547,25.19875,-0.000173,24.020498,-0.0076,1.473
2628.00,7.210459,25.19928,-0.000172,24.020353,-0.0076,1.472
2630.00,7.210108,25.19836,-0.000171,24.020123,-0.0076,1.473
2632.00,7.209069,25.19758,-0.000174,24.020165,-0.0076,1.473
2634.00,7.208232,25.19640,-0.000172,24.020542,-0.0076,1.472
2636.00,7.206456,25.19727,-0.000172,24.020333,-0.0076,1.474
2638.00,7.203742,25.19729,-0.000169,24.019857,-0.0076,1.473
2640.00,7.201765,25.19701,-0.000174,24.020362,-0.0076,1.473
2642.00,7.200827,25.19674,-0.000172,24.020431,-0.0076,1.474
2644.00,7.200070,25.19733,-0.000173,24.020085,-0.0076,1.473
2646.00,7.201787,25.19812,-0.000171,24.019846,-0.0076,1.473
2648.00,7.203385,25.19814,-0.000171,24.020277,-0.0076,1.473
2650.00,7.206593,25.19810,-0.000172,24.020225,-0.0076,1.473
2652.00,7.211165,25.19836,-0.000175,24.019298,-0.0076,1.473
2654.00,7.215175,25.19853,-0.000172,24.019666,-0.0076,1.473
2656.00,7.216833,25.19852,-0.000173,24.019956,-0.0077,1.473
2658.00,7.217170,25.19865,-0.000170,24.019724,-0.0076,1.473
2660.00,7.216579,25.19911,-0.000172,24.020011,-0.0076,1.474
2662.00,7.215877,25.19889,-0.000171,24.020538,-0.0076,1.473
2664.00,7.216211,25.19733,-0.000172,24.019837,-0.0076,1.473
2666.00,7.216435,25.19732,-0.000172,24.019706,-0.0076,1.473
2668.00,7.217624,25.19750,-0.000171,24.020413,-0.0076,1.474
2670.00,7.216935,25.19804,-0.000173,24.020190,-0.0075,1.472
2672.00,7.216491,25.19875,-0.000171,24.020962,-0.0076,1.473
2674.00,7.216458,25.19820,-0.000173,24.020770,-0.0076,1.474
2676.00,7.217497,25.19757,-0.000172,24.020654,-0.0076,1.473
2678.00,7.218015,25.19724,-0.000171,24.020651,-0.0076,1.473
2680.00,7.216916,25.19781,-0.000171,24.020437,-0.0076,1.473
2682.00,7.216035,25.19686,-0.000172,24.019681,-0.0076,1.473
2684.00,7.213581,25.19737,-0.000174,24.020448,-0.0076,1.473
2686.00,7.211259,25.19806,-0.000174,24.020491,-0.0076,1.473
2688.00,7.209789,25.19803,-0.000173,24.020509,-0.0076,1.472
2690.00,7.209708,25.19785,-0.000171,24.020317,-0.0076,1.473
2692.00,7.208989,25.19852,-0.000173,24.020565,-0.0076,1.473
2694.00,7.206854,25.19744,-0.000172,24.020333,-0.0076,1.473
2696.00,7.204657,25.19738,-0.000173,24.020129,-0.0076,1.473
2698.00,7.201746,25.19672,-0.000173,24.020460,-0.0076,1.474
2700.00,7.201053,25.19804,-0.000174,24.020627,-0.0076,1.474
2702.00,7.199698,25.19810,-0.000173,24.020814,-0.0076,1.473
2704.00,7.199073,25.19808,-0.000172,24.020446,-0.0076,1.473
2706.00,7.198196,25.19745,-0.000171,24.020100,-0.0076,1.473
2708.00,7.197500,25.19853,-0.000172,24.020094,-0.0076,1.474
2710.00,7.198448,25.19846,-0.000172,24.020685,-0.0076,1.473
2712.00,7.198890,25.19893,-0.000171,24.020313,-0.0076,1.473
2714.00,7.199746,25.19915,-0.000171,24.020217,-0.0076,1.473
2716.00,7.201785,25.19838,-0.000173,24.020263,-0.0076,1.474
2718.00,7.203998,25.19829,-0.000173,24.019529,-0.0076,1.473
2720.00,7.205232,25.19832,-0.000171,24.019258,-0.0076,1.473
2722.00,7.206467,25.19932,-0.000171,24.019748,-0.0076,1.473
2724.00,7.206158,25.19973,-0.000171,24.019911,-0.0076,1.473
2726.00,7.206768,25.19962,-0.000170,24.020241,-0.0076,1.473
2728.00,7.206769,25.19894,-0.000172,24.020306,-0.0076,1.473
2730.00,7.206302,25.19942,-0.000171,24.020826,-0.0076,1.473
2732.00,7.205833,25.19993,-0.000172,24.019672,-0.0076,1.473
2734.00,7.204240,25.19850,-0.000172,24.020538,-0.0076,1.474
2736.00,7.201687,25.19889,-0.000171,24.020589,-0.0076,1.474
2738.00,7.201216,25.19980,-0.000173,24.020497,-0.0076,1.473
2740.00,7.200257,25.19967,-0.000171,24.021017,-0.0075,1.473
2742.00,7.199276,25.19931,-0.000171,24.020419,-0.0076,1.474
2744.00,7.198804,25.19886,-0.000172,24.020281,-0.0076,1.473
2746.00,7.198602,25.19831,-0.000171,24.020477,-0.0076,1.473
2748.00,7.199236,25.19819,-0.000171,24.020029,-0.0076,1.473
2750.00,7.200664,25.19844,-0.000171,24.020451,-0.0076,1.473
2752.00,7.201480,25.19855,-0.000171,24.021254,-0.0076,1.474
2754.00,7.202500,25.19883,-0.000171,24.020498,-0.0076,1.474
2756.00,7.202498,25.19935,-0.000171,24.020067,-0.0076,1.473
2758.00,7.202374,25.19899,-0.000172,24.020352,-0.0076,1.474
2760.00,7.202239,25.19816,-0.000172,24.020691,-0.0076,1.474
2762.00,7.202409,25.19728,-0.000171,24.020640,-0.0076,1.473
2764.00,7.203461,25.19776,-0.000172,24.020357,-0.0076,1.473
2766.00,7.205383,25.19773,-0.000171,24.020337,-0.0076,1.473
2768.00,7.206790,25.19845,-0.000172,24.020507,-0.0076,1.473
2770.00,7.208920,25.19806,-0.000172,24.020923,-0.0076,1.474
2772.00,7.208886,25.19777,-0.000172,24.020254,-0.0076,1.473
2774.00,7.209316,25.19812,-0.000171,24.020232,-0.0076,1.473
2776.00,7.210849,25.19841,-0.000171,24.020727,-0.0076,1.473
2778.00,7.211569,25.19805,-0.000172,24.020187,-0.0076,1.474
2780.00,7.210468,25.19765,-0.000173,24.020460,-0.0076,1.474
2782.00,7.208324,25.19835,-0.000173,24.020429,-0.0076,1.474
2784.00,7.207582,25.19790,-0.000172,24.020480,-0.0076,1.473
2786.00,7.206002,25.19848,-0.000173,24.020368,-0.0077,1.473
2788.00,7.204299,25.19836,-0.000171,24.020103,-0.0076,1.473
2790.00,7.203088,25.19805,-0.000171,24.020758,-0.0076,1.474
2792.00,7.202288,25.19847,-0.000172,24.020270,-0.0076,1.473
2794.00,7.200679,25.19800,-0.000171,24.020605,-0.0076,1.473
2796.00,7.201354,25.19879,-0.000172,24.020473,-0.0076,1.474
2798.00,7.202058,25.19842,-0.000173,24.020536,-0.0076,1.474
2800.00,7.201984,25.19776,-0.000173,24.020013,-0.0076,1.473
2802.00,7.202821,25.19828,-0.000172,24.020618,-0.0076,1.473
2804.00,7.204961,25.19777,-0.000171,24.019906,-0.0076,1.473
2806.00,7.205510,25.19795,-0.000171,24.020631,-0.0076,1.473
2808.00,7.206667,25.19779,-0.000173,24.020223,-0.0076,1.474
2810.00,7.207583,25.19817,-0.000172,24.020754,-0.0076,1.474
2812.00,7.207724,25.19836,-0.000174,24.020600,-0.0076,1.474
2814.00,7.208696,25.19782,-0.000172,24.020995,-0.0076,1.473
2816.00,7.209088,25.19806,-0.000171,24.019891,-0.0076,1.473
2818.00,7.206727,25.19849,-0.000172,24.020598,-0.0076,1.474
2820.00,7.206190,25.19880,-0.000172,24.020749,-0.0076,1.473
2822.00,7.205963,25.19875,-0.000172,24.020687,-0.0076,1.473
2824.00,7.204914,25.19897,-0.000172,24.019775,-0.0076,1.474
2826.00,7.203779,25.19885,-0.000173,24.020408,-0.0076,1.474
2828.00,7.203109,25.19839,-0.000172,24.020071,-0.0076,1.473
2830.00,7.202144,25.19714,-0.000173,24.020252,-0.0076,1.473
2832.00,7.201205,25.19769,-0.000172,24.020848,-0.0076,1.473
2834.00,7.201301,25.19859,-0.000171,24.020698,-0.0076,1.473
2836.00,7.200890,25.19914,-0.000172,24.020368,-0.0076,1.474
2838.00,7.199874,25.19893,-0.000172,24.020252,-0.0076,1.474
2840.00,7.199852,25.19829,-0.000172,24.020937,-0.0076,1.474
2842.00,7.200279,25.19832,-0.000173,24.020094,-0.0076,1.473
2844.00,7.200137,25.19856,-0.000172,24.020491,-0.0076,1.473
2846.00,7.200522,25.19894,-0.000171,24.019991,-0.0076,1.474
2848.00,7.201009,25.19842,-0.000172,24.019753,-0.0076,1.474
2850.00,7.201087,25.19840,-0.000172,24.020145,-0.0076,1.474
2852.00,7.200736,25.19850,-0.000172,24.020371,-0.0076,1.474
2854.00,7.200043,25.19907,-0.000172,24.019902,-0.0076,1.474
2856.00,7.198386,25.19919,-0.000171,24.020232,-0.0076,1.473
2858.00,7.197575,25.19865,-0.000171,24.020527,-0.0076,1.473
2860.00,7.196685,25.19898,-0.000173,24.019967,-0.0076,1.474
2862.00,7.196296,25.19851,-0.000173,24.020254,-0.0076,1.474
2864.00,7.195879,25.19819,-0.000172,24.020669,-0.0076,1.474
2866.00,7.196334,25.19757,-0.000173,24.020482,-0.0076,1.474
2868.00,7.196894,25.19802,-0.000172,24.020515,-0.0076,1.474
2870.00,7.197056,25.19846,-0.000171,24.020855,-0.0076,1.474
2872.00,7.196632,25.19826,-0.000170,24.020865,-0.0076,1.474
2874.00,7.196802,25.19898,-0.000171,24.020919,-0.0076,1.474
2876.00,7.196560,25.19811,-0.000171,24.020725,-0.0076,1.474
2878.00,7.196428,25.19825,-0.000170,24.020263,-0.0076,1.474
2880.00,7.196779,25.19875,-0.000172,24.019971,-0.0076,1.475
2882.00,7.197252,25.19808,-0.000173,24.020395,-0.0075,1.475
2884.00,7.197840,25.19725,-0.000171,24.019831,-0.0076,1.473
2886.00,7.201654,25.19761,-0.000171,24.019866,-0.0076,1.473
2888.00,7.205102,25.19810,-0.000172,24.020295,-0.0076,1.474
2890.00,7.207909,25.19811,-0.000172,24.020265,-0.0076,1.474
2892.00,7.211511,25.19839,-0.000171,24.020776,-0.0076,1.475
2894.00,7.213936,25.19817,-0.000171,24.020333,-0.0075,1.474
2896.00,7.215418,25.19847,-0.000172,24.021062,-0.0076,1.475
2898.00,7.213889,25.19922,-0.000171,24.020395,-0.0076,1.473
2900.00,7.211212,25.19939,-0.000171,24.020176,-0.0075,1.473
2902.00,7.208118,25.19847,-0.000171,24.020370,-0.0076,1.474
2904.00,7.205148,25.19829,-0.000172,24.020962,-0.0076,1.474
2906.00,7.203778,25.19815,-0.000172,24.020221,-0.0076,1.474
2908.00,7.202364,25.19791,-0.000172,24.020701,-0.0076,1.474
2910.00,7.200878,25.19755,-0.000172,24.020890,-0.0076,1.474
2912.00,7.200252,25.19702,-0.000171,24.020551,-0.0076,1.475
2914.00,7.199552,25.19707,-0.000171,24.020217,-0.0075,1.474
2916.00,7.197355,25.19699,-0.000170,24.020770,-0.0076,1.473
2918.00,7.195854,25.19642,-0.000170,24.020529,-0.0076,1.473
2920.00,7.194602,25.19695,-0.000171,24.020667,-0.0076,1.474
2922.00,7.194314,25.19668,-0.000172,24.021118,-0.0076,1.474
2924.00,7.194210,25.19737,-0.000171,24.020419,-0.0076,1.474
2926.00,7.196095,25.19774,-0.000171,24.020921,-0.0076,1.474
2928.00,7.198490,25.19784,-0.000171,24.020990,-0.0075,1.475
2930.00,7.201461,25.19823,-0.000171,24.020587,-0.0076,1.473
2932.00,7.203263,25.19828,-0.000169,24.020520,-0.0076,1.473
2934.00,7.205222,25.19835,-0.000171,24.021167,-0.0076,1.474
2936.00,7.208137,25.19751,-0.000172,24.021122,-0.0075,1.474
2938.00,7.208461,25.19819,-0.000170,24.021332,-0.0076,1.474
2940.00,7.206842,25.19765,-0.000171,24.021392,-0.0076,1.474
2942.00,7.205605,25.19797,-0.000172,24.020277,-0.0076,1.474
2944.00,7.203910,25.19829,-0.000171,24.020326,-0.0075,1.474
2946.00,7.201695,25.19734,-0.000171,24.020747,-0.0076,1.474
2948.00,7.200910,25.19663,-0.000171,24.020420,-0.0076,1.474
2950.00,7.200911,25.19722,-0.000172,24.020448,-0.0076,1.474
2952.00,7.200485,25.19708,-0.000171,24.021254,-0.0076,1.475
2954.00,7.198391,25.19751,-0.000171,24.021091,-0.0076,1.474
2956.00,7.195792,25.19804,-0.000169,24.021533,-0.0076,1.474
2958.00,7.194690,25.19811,-0.000170,24.020877,-0.0076,1.474
2960.00,7.194937,25.19798,-0.000171,24.020823,-0.0076,1.474
2962.00,7.195009,25.19815,-0.000170,24.021049,-0.0076,1.474
2964.00,7.195139,25.19779,-0.000170,24.020531,-0.0076,1.475
2966.00,7.195360,25.19799,-0.000170,24.020897,-0.0075,1.474
2968.00,7.197258,25.19730,-0.000171,24.020743,-0.0075,1.474
2970.00,7.199064,25.19806,-0.000171,24.021296,-0.0075,1.474
2972.00,7.199469,25.19855,-0.000171,24.020727,-0.0075,1.474
2974.00,7.200064,25.19848,-0.000171,24.021136,-0.0075,1.474
2976.00,7.200368,25.19788,-0.000171,24.021129,-0.0075,1.475
2978.00,7.199926,25.19784,-0.000172,24.020903,-0.0076,1.475
2980.00,7.198848,25.19933,-0.000169,24.020531,-0.0076,1.474
2982.00,7.199075,25.19902,-0.000169,24.021055,-0.0075,1.474
2984.00,7.199682,25.19925,-0.000170,24.021171,-0.0075,1.474
2986.00,7.199362,25.19900,-0.000171,24.020319,-0.0075,1.474
2988.00,7.199682,25.19832,-0.000169,24.021278,-0.0075,1.475
2990.00,7.200636,25.19827,-0.000172,24.020790,-0.0075,1.475
2992.00,7.200598,25.19895,-0.000170,24.020669,-0.0075,1.474
2994.00,7.199277,25.19860,-0.000170,24.021120,-0.0076,1.474
2996.00,7.198176,25.19844,-0.000171,24.021281,-0.0076,1.475
2998.00,7.198368,25.19887,-0.000171,24.021204,-0.0075,1.475
3000.00,7.197307,25.19940,-0.000170,24.021338,-0.0075,1.474
@5,12.0000,24.0
3002.00,7.195959,25.19904,-0.000171,24.021321,-0.0075,1.475
3004.00,7.182692,25.19932,-0.000170,24.021135,-0.0075,1.474
3006.00,7.146303,25.19958,-0.000169,24.021430,-0.0075,1.474
3008.00,7.131871,25.19871,-0.000168,24.021339,-0.0075,1.473
3010.00,7.129999,25.19931,-0.000169,24.020888,-0.0075,1.473
3012.00,7.133099,25.19967,-0.000169,24.020997,-0.0075,1.474
3014.00,7.138395,25.19914,-0.000170,24.020319,-0.0075,1.475
3016.00,7.144339,25.19866,-0.000172,24.020736,-0.0075,1.475
3018.00,7.150500,25.19935,-0.000170,24.021372,-0.0075,1.475
3020.00,7.156897,25.19939,-0.000171,24.021680,-0.0076,1.476
3022.00,7.162941,25.19886,-0.000172,24.021155,-0.0075,1.476
3024.00,7.169021,25.19925,-0.000172,24.020678,-0.0076,1.476
3026.00,7.176363,25.19877,-0.000173,24.020741,-0.0075,1.475
3028.00,7.196296,25.19915,-0.000172,24.021780,-0.0075,1.476
3030.00,7.236398,25.19951,-0.000171,24.020912,-0.0075,1.477
3032.00,7.253776,25.20010,-0.000172,24.021474,-0.0075,1.477
3034.00,7.257205,25.20035,-0.000172,24.021062,-0.0076,1.477
3036.00,7.256457,25.20013,-0.000171,24.021320,-0.0076,1.476
3038.00,7.254386,25.19979,-0.000171,24.021272,-0.0075,1.475
3040.00,7.253392,25.20061,-0.000170,24.020774,-0.0075,1.475
3042.00,7.251266,25.20033,-0.000168,24.021506,-0.0076,1.475
3044.00,7.249180,25.19969,-0.000168,24.020986,-0.0075,1.474
3046.00,7.247056,25.20012,-0.000170,24.020845,-0.0076,1.475
3048.00,7.244002,25.19980,-0.000170,24.020527,-0.0076,1.474
3050.00,7.240730,25.19988,-0.000168,24.020723,-0.0075,1.475
3052.00,7.237182,25.19961,-0.000168,24.021407,-0.0075,1.475
3054.00,7.233984,25.20080,-0.000170,24.021465,-0.0075,1.476
3056.00,7.229443,25.20062,-0.000170,24.020866,-0.0076,1.475
3058.00,7.225555,25.20019,-0.000171,24.021162,-0.0076,1.475
3060.00,7.220473,25.19982,-0.000171,24.020792,-0.0076,1.475
3062.00,7.216797,25.19937,-0.000171,24.020225,-0.0075,1.475
3064.00,7.213641,25.19928,-0.000170,24.020975,-0.0075,1.475
3066.00,7.210876,25.19967,-0.000170,24.020964,-0.0076,1.475
3068.00,7.207580,25.19936,-0.000171,24.020881,-0.0076,1.475
3070.00,7.205448,25.19945,-0.000171,24.021075,-0.0076,1.475
3072.00,7.203755,25.19983,-0.000168,24.020917,-0.0076,1.475
3074.00,7.202348,25.20018,-0.000170,24.021037,-0.0075,1.474
3076.00,7.201591,25.19928,-0.000170,24.020950,-0.0075,1.474
3078.00,7.202003,25.19882,-0.000170,24.020890,-0.0075,1.474
3080.00,7.201454,25.19958,-0.000171,24.021309,-0.0075,1.474
3082.00,7.201121,25.19973,-0.000171,24.020843,-0.0075,1.475
3084.00,7.200703,25.19983,-0.000170,24.020072,-0.0075,1.475
3086.00,7.199807,25.19940,-0.000170,24.020721,-0.0076,1.475
3088.00,7.200696,25.19919,-0.000171,24.021450,-0.0076,1.474
3090.00,7.201698,25.19893,-0.000172,24.020823,-0.0075,1.475
3092.00,7.202077,25.19931,-0.000170,24.021204,-0.0075,1.475
3094.00,7.202504,25.19897,-0.000170,24.021115,-0.0075,1.475
3096.00,7.202807,25.19871,-0.000170,24.020875,-0.0075,1.474
3098.00,7.202638,25.19820,-0.000169,24.020368,-0.0075,1.474
3100.00,7.202319,25.19832,-0.000171,24.021452,-0.0076,1.475
3102.00,7.201128,25.19840,-0.000170,24.021069,-0.0075,1.475
3104.00,7.197600,25.19766,-0.000170,24.020830,-0.0075,1.474
3106.00,7.194684,25.19889,-0.000170,24.021698,-0.0075,1.474
3108.00,7.194667,25.19869,-0.000170,24.021329,-0.0076,1.475
3110.00,7.197176,25.19789,-0.000172,24.020957,-0.0075,1.475
3112.00,7.197060,25.19864,-0.000170,24.021368,-0.0075,1.475
3114.00,7.195432,25.19803,-0.000170,24.021392,-0.0075,1.475
3116.00,7.195460,25.19807,-0.000170,24.021557,-0.0075,1.475
3118.00,7.197225,25.19840,-0.000169,24.021463,-0.0075,1.474
3120.00,7.198549,25.19845,-0.000169,24.021410,-0.0075,1.474
3122.00,7.199239,25.19828,-0.000169,24.021330,-0.0075,1.475
3124.00,7.197450,25.19780,-0.000170,24.020772,-0.0076,1.475
3126.00,7.197042,25.19804,-0.000170,24.021436,-0.0076,1.476
3128.00,7.196858,25.19817,-0.000169,24.021271,-0.0076,1.475
3130.00,7.196852,25.19809,-0.000170,24.020177,-0.0076,1.475
3132.00,7.197079,25.19833,-0.000170,24.020524,-0.0076,1.474
3134.00,7.198668,25.19899,-0.000170,24.021809,-0.0076,1.475
3136.00,7.200966,25.19946,-0.000169,24.020953,-0.0075,1.475
3138.00,7.204107,25.19867,-0.000169,24.020866,-0.0076,1.475
3140.00,7.207790,25.19823,-0.000170,24.021568,-0.0075,1.475
3142.00,7.210289,25.19929,-0.000170,24.021078,-0.0075,1.475
3144.00,7.211175,25.19922,-0.000170,24.020515,-0.0076,1.475
3146.00,7.210315,25.19884,-0.000171,24.021120,-0.0075,1.475
3148.00,7.207614,25.19873,-0.000169,24.021350,-0.0075,1.475
3150.00,7.205837,25.19880,-0.000171,24.020428,-0.0075,1.475
3152.00,7.205367,25.19915,-0.000171,24.021240,-0.0075,1.475
3154.00,7.204830,25.19915,-0.000171,24.020500,-0.0076,1.475
3156.00,7.202562,25.19887,-0.000171,24.021162,-0.0076,1.475
3158.00,7.201052,25.19851,-0.000171,24.021187,-0.0075,1.475
3160.00,7.201150,25.19886,-0.000169,24.021231,-0.0075,1.474
3162.00,7.201294,25.19816,-0.000170,24.020781,-0.0075,1.474
3164.00,7.199263,25.19771,-0.000170,24.021093,-0.0076,1.475
3166.00,7.198542,25.19831,-0.000169,24.021267,-0.0075,1.475
3168.00,7.198592,25.19937,-0.000170,24.021918,-0.0075,1.475
3170.00,7.200871,25.19965,-0.000168,24.021184,-0.0075,1.475
3172.00,7.202872,25.19925,-0.000169,24.021178,-0.0075,1.475
3174.00,7.200641,25.19876,-0.000170,24.021211,-0.0075,1.475
3176.00,7.197828,25.19808,-0.000170,24.021285,-0.0075,1.475
3178.00,7.195986,25.19847,-0.000170,24.020899,-0.0075,1.475
3180.00,7.194668,25.19784,-0.000169,24.021204,-0.0076,1.475
3182.00,7.191635,25.19895,-0.000170,24.021113,-0.0075,1.475
3184.00,7.191310,25.19838,-0.000169,24.020647,-0.0076,1.475
3186.00,7.193079,25.19827,-0.000170,24.021327,-0.0076,1.475
3188.00,7.192573,25.19841,-0.000170,24.021698,-0.0076,1.475
3190.00,7.191232,25.19884,-0.000170,24.021323,-0.0075,1.475
3192.00,7.190870,25.19857,-0.000171,24.021006,-0.0075,1.475
3194.00,7.192138,25.19903,-0.000171,24.020680,-0.0075,1.475
3196.00,7.194115,25.19931,-0.000171,24.020634,-0.0076,1.476
3198.00,7.194524,25.19939,-0.000171,24.020774,-0.0076,1.475
3200.00,7.194461,25.19854,-0.000171,24.021068,-0.0075,1.474
3202.00,7.194397,25.19813,-0.000170,24.020698,-0.0076,1.475
3204.00,7.193538,25.19916,-0.000170,24.021233,-0.0076,1.475
3206.00,7.193154,25.19856,-0.000170,24.021019,-0.0075,1.475
3208.00,7.192995,25.19896,-0.000171,24.021165,-0.0075,1.475
3210.00,7.190990,25.19940,-0.000172,24.021035,-0.0075,1.475
3212.00,7.188639,25.19980,-0.000171,24.020799,-0.0076,1.475
3214.00,7.185895,25.19934,-0.000170,24.021329,-0.0076,1.475
3216.00,7.185792,25.19948,-0.000170,24.020919,-0.0076,1.476
3218.00,7.189287,25.19912,-0.000170,24.021066,-0.0075,1.475
3220.00,7.191975,25.19826,-0.000170,24.020770,-0.0075,1.475
3222.00,7.191507,25.19900,-0.000171,24.021412,-0.0075,1.475
3224.00,7.191749,25.19909,-0.000170,24.021465,-0.0076,1.475
3226.00,7.192954,25.19939,-0.000171,24.021339,-0.0075,1.476
3228.00,7.194211,25.19954,-0.000170,24.021142,-0.0075,1.475
3230.00,7.196131,25.19922,-0.000169,24.020817,-0.0075,1.475
3232.00,7.196124,25.19935,-0.000170,24.020727,-0.0075,1.475
3234.00,7.195705,25.19919,-0.000170,24.020643,-0.0075,1.475
3236.00,7.195290,25.19994,-0.000171,24.020353,-0.0075,1.475
3238.00,7.192854,25.19958,-0.000170,24.021448,-0.0075,1.475
3240.00,7.190320,25.19952,-0.000170,24.021504,-0.0075,1.475
3242.00,7.188921,25.19906,-0.000171,24.020707,-0.0076,1.476
3244.00,7.189144,25.19916,-0.000171,24.020962,-0.0076,1.476
3246.00,7.188586,25.20020,-0.000171,24.021263,-0.0075,1.475
3248.00,7.188569,25.19993,-0.000169,24.021162,-0.0075,1.475
3250.00,7.190563,25.19931,-0.000170,24.021561,-0.0075,1.475
3252.00,7.196581,25.20005,-0.000170,24.021080,-0.0075,1.475
3254.00,7.204182,25.19981,-0.000171,24.020692,-0.0076,1.476
3256.00,7.209624,25.20013,-0.000170,24.020881,-0.0076,1.475
3258.00,7.210769,25.20056,-0.000170,24.021107,-0.0076,1.475
3260.00,7.208695,25.20081,-0.000171,24.021220,-0.0075,1.476
3262.00,7.206397,25.20096,-0.000171,24.020814,-0.0075,1.476
3264.00,7.204339,25.20075,-0.000170,24.021468,-0.0075,1.475
3266.00,7.202590,25.20076,-0.000170,24.021396,-0.0075,1.475
3268.00,7.201277,25.20062,-0.000170,24.021370,-0.0076,1.475
3270.00,7.200070,25.19995,-0.000171,24.020826,-0.0076,1.476
3272.00,7.197376,25.20070,-0.000170,24.021126,-0.0075,1.475
3274.00,7.195327,25.20052,-0.000169,24.020961,-0.0075,1.475
3276.00,7.195233,25.20053,-0.000171,24.020727,-0.0075,1.476
3278.00,7.196785,25.19999,-0.000170,24.020506,-0.0075,1.476
3280.00,7.197378,25.19897,-0.000171,24.020986,-0.0076,1.475
3282.00,7.198309,25.19863,-0.000169,24.020698,-0.0075,1.475
3284.00,7.195447,25.19966,-0.000168,24.020850,-0.0076,1.475
3286.00,7.192815,25.19986,-0.000170,24.021390,-0.0075,1.475
3288.00,7.190702,25.19965,-0.000172,24.021245,-0.0075,1.475
3290.00,7.189576,25.19887,-0.000171,24.020569,-0.0075,1.476
3292.00,7.188374,25.19923,-0.000171,24.021254,-0.0075,1.475
3294.00,7.187788,25.19915,-0.000170,24.021548,-0.0075,1.475
3296.00,7.186932,25.19840,-0.000170,24.021323,-0.0075,1.475
3298.00,7.187617,25.19974,-0.000170,24.021577,-0.0075,1.476
3300.00,7.188749,25.20091,-0.000170,24.021146,-0.0075,1.476
3302.00,7.188502,25.20060,-0.000170,24.021410,-0.0075,1.475
3304.00,7.187984,25.20019,-0.000170,24.021077,-0.0075,1.475
3306.00,7.188170,25.20085,-0.000171,24.020654,-0.0075,1.476
3308.00,7.190098,25.20049,-0.000173,24.021146,-0.0075,1.476
3310.00,7.190590,25.19970,-0.000171,24.020953,-0.0075,1.476
3312.00,7.191405,25.20004,-0.000170,24.020785,-0.0075,1.475
3314.00,7.192523,25.19973,-0.000170,24.021184,-0.0075,1.476
3316.00,7.194922,25.19991,-0.000169,24.020451,-0.0075,1.475
3318.00,7.194335,25.20022,-0.000170,24.020758,-0.0075,1.476
3320.00,7.194333,25.19928,-0.000170,24.021164,-0.0075,1.475
3322.00,7.192210,25.19872,-0.000170,24.021185,-0.0075,1.475
3324.00,7.191149,25.19863,-0.000171,24.021504,-0.0075,1.475
3326.00,7.190669,25.19864,-0.000170,24.020807,-0.0075,1.476
3328.00,7.189912,25.19989,-0.000170,24.020533,-0.0075,1.476
3330.00,7.190408,25.20024,-0.000170,24.021405,-0.0075,1.475
3332.00,7.189663,25.20069,-0.000169,24.021300,-0.0075,1.476
3334.00,7.188029,25.20065,-0.000170,24.021626,-0.0075,1.476
3336.00,7.187125,25.20037,-0.000170,24.021591,-0.0075,1.475
3338.00,7.186995,25.19976,-0.000170,24.021198,-0.0075,1.476
3340.00,7.186070,25.20093,-0.000170,24.020845,-0.0075,1.476
3342.00,7.186076,25.20144,-0.000170,24.021122,-0.0075,1.476
3344.00,7.187011,25.20119,-0.000170,24.021497,-0.0075,1.476
3346.00,7.188187,25.20098,-0.000170,24.021171,-0.0075,1.476
3348.00,7.188896,25.20053,-0.000170,24.021343,-0.0075,1.476
3350.00,7.188407,25.20146,-0.000171,24.020886,-0.0075,1.476
3352.00,7.188107,25.20186,-0.000170,24.020150,-0.0075,1.476
3354.00,7.187859,25.20181,-0.000169,24.020984,-0.0076,1.476
3356.00,7.188062,25.20153,-0.000170,24.020808,-0.0075,1.476
3358.00,7.188205,25.20142,-0.000170,24.021238,-0.0075,1.476
3360.00,7.189485,25.20161,-0.000170,24.021439,-0.0075,1.475
3362.00,7.190123,25.20176,-0.000170,24.021156,-0.0075,1.476
3364.00,7.189737,25.20110,-0.000170,24.021200,-0.0075,1.476
3366.00,7.190179,25.20104,-0.000170,24.021746,-0.0075,1.476
3368.00,7.189892,25.20083,-0.000170,24.021207,-0.0075,1.475
3370.00,7.188031,25.20073,-0.000170,24.021635,-0.0075,1.476
3372.00,7.186623,25.20108,-0.000171,24.021271,-0.0075,1.476
3374.00,7.186282,25.20081,-0.000170,24.020687,-0.0076,1.476
3376.00,7.185177,25.20057,-0.000171,24.020819,-0.0076,1.476
3378.00,7.183340,25.20120,-0.000170,24.021407,-0.0075,1.476
3380.00,7.182064,25.20151,-0.000170,24.021080,-0.0075,1.476
3382.00,7.181755,25.20176,-0.000170,24.021573,-0.0075,1.476
3384.00,7.181791,25.20159,-0.000169,24.021343,-0.0075,1.475
3386.00,7.183101,25.20136,-0.000170,24.021524,-0.0075,1.476
3388.00,7.183503,25.20136,-0.000169,24.021256,-0.0075,1.476
3390.00,7.184673,25.20133,-0.000170,24.021515,-0.0075,1.476
3392.00,7.186584,25.20175,-0.000169,24.021443,-0.0075,1.476
3394.00,7.188068,25.20142,-0.000170,24.021008,-0.0075,1.476
3396.00,7.189961,25.20215,-0.000170,24.021829,-0.0075,1.476
3398.00,7.191778,25.20138,-0.000169,24.021098,-0.0075,1.476
3400.00,7.193240,25.20139,-0.000169,24.020881,-0.0075,1.476
3402.00,7.193417,25.20092,-0.000170,24.020939,-0.0075,1.476
3404.00,7.193038,25.20061,-0.000170,24.021247,-0.0075,1.476
3406.00,7.193504,25.20055,-0.000170,24.021401,-0.0075,1.476
3408.00,7.195109,25.20105,-0.000171,24.021622,-0.0075,1.476
3410.00,7.195637,25.20112,-0.000171,24.021809,-0.0075,1.477
3412.00,7.195381,25.20113,-0.000169,24.021744,-0.0075,1.476
3414.00,7.194511,25.20091,-0.000169,24.021822,-0.0075,1.476
3416.00,7.194618,25.20007,-0.000169,24.021833,-0.0075,1.476
3418.00,7.194004,25.20067,-0.000170,24.021787,-0.0075,1.476
3420.00,7.192769,25.20003,-0.000169,24.021640,-0.0075,1.477
3422.00,7.191064,25.19983,-0.000169,24.020917,-0.0075,1.476
3424.00,7.189998,25.20053,-0.000170,24.021209,-0.0075,1.476
3426.00,7.189540,25.20010,-0.000170,24.021823,-0.0075,1.476
3428.00,7.188847,25.19936,-0.000170,24.021894,-0.0076,1.476
3430.00,7.187800,25.19940,-0.000170,24.021987,-0.0075,1.476
3432.00,7.187012,25.20006,-0.000170,24.021548,-0.0075,1.477
3434.00,7.187528,25.20056,-0.000169,24.022008,-0.0075,1.476
3436.00,7.189174,25.20011,-0.000169,24.021236,-0.0075,1.476
3438.00,7.188079,25.19968,-0.000169,24.020924,-0.0075,1.476
3440.00,7.186580,25.19939,-0.000172,24.020286,-0.0075,1.477
3442.00,7.186429,25.19917,-0.000170,24.020870,-0.0075,1.476
3444.00,7.186587,25.19881,-0.000171,24.021771,-0.0075,1.476
3446.00,7.186818,25.19973,-0.000171,24.021773,-0.0075,1.476
3448.00,7.188202,25.20075,-0.000170,24.021363,-0.0075,1.476
3450.00,7.189884,25.20029,-0.000169,24.020520,-0.0075,1.476
3452.00,7.190909,25.20061,-0.000170,24.020792,-0.0075,1.476
3454.00,7.192185,25.19969,-0.000170,24.021852,-0.0075,1.477
3456.00,7.193540,25.19989,-0.000171,24.020886,-0.0075,1.476
3458.00,7.195069,25.20028,-0.000169,24.021455,-0.0075,1.476
3460.00,7.194764,25.20051,-0.000169,24.020807,-0.0075,1.476
3462.00,7.193948,25.19976,-0.000169,24.021675,-0.0075,1.476
3464.00,7.193163,25.19881,-0.000170,24.022141,-0.0075,1.477
3466.00,7.192869,25.19899,-0.000170,24.021564,-0.0075,1.477
3468.00,7.191602,25.19913,-0.000170,24.020957,-0.0075,1.477
3470.00,7.189380,25.19811,-0.000170,24.020672,-0.0075,1.476
3472.00,7.188271,25.19907,-0.000170,24.021970,-0.0075,1.477
3474.00,7.186328,25.19875,-0.000171,24.021510,-0.0075,1.477
3476.00,7.185921,25.19908,-0.000170,24.021173,-0.0076,1.476
3478.00,7.187908,25.19909,-0.000170,24.021688,-0.0076,1.476
3480.00,7.189267,25.19939,-0.000170,24.021405,-0.0076,1.477
3482.00,7.189244,25.19921,-0.000170,24.021196,-0.0076,1.476
3484.00,7.189043,25.19972,-0.000171,24.021238,-0.0075,1.477
3486.00,7.188492,25.19973,-0.000170,24.021196,-0.0075,1.477
3488.00,7.188778,25.19846,-0.000172,24.021649,-0.0075,1.476
3490.00,7.188859,25.19918,-0.000170,24.021211,-0.0075,1.477
3492.00,7.188225,25.19833,-0.000170,24.020839,-0.0075,1.476
3494.00,7.188403,25.19856,-0.000170,24.020948,-0.0075,1.477
3496.00,7.187009,25.19921,-0.000170,24.021202,-0.0075,1.477
3498.00,7.186759,25.19864,-0.000169,24.021280,-0.0075,1.477
3500.00,7.186872,25.19934,-0.000171,24.021135,-0.0075,1.477
3502.00,7.184710,25.19925,-0.000171,24.021387,-0.0075,1.477
3504.00,7.183423,25.19907,-0.000171,24.021211,-0.0075,1.477
3506.00,7.182532,25.19934,-0.000171,24.021356,-0.0075,1.477
3508.00,7.182784,25.19941,-0.000170,24.021180,-0.0075,1.477
3510.00,7.184020,25.19925,-0.000170,24.021262,-0.0075,1.477
3512.00,7.184292,25.19971,-0.000172,24.021807,-0.0075,1.476
3514.00,7.184688,25.19919,-0.000170,24.021247,-0.0075,1.476
3516.00,7.183964,25.19966,-0.000170,24.021316,-0.0075,1.477
3518.00,7.183541,25.20010,-0.000170,24.021753,-0.0075,1.477
3520.00,7.184337,25.20030,-0.000171,24.021579,-0.0075,1.477
3522.00,7.184027,25.20004,-0.000171,24.021385,-0.0076,1.477
3524.00,7.183439,25.19965,-0.000171,24.021649,-0.0075,1.477
3526.00,7.183281,25.19982,-0.000171,24.021084,-0.0075,1.477
3528.00,7.184851,25.19988,-0.000171,24.021367,-0.0075,1.477
3530.00,7.186046,25.19982,-0.000170,24.020627,-0.0075,1.477
3532.00,7.186484,25.19947,-0.000170,24.021040,-0.0075,1.477
3534.00,7.187273,25.19961,-0.000170,24.021334,-0.0075,1.477
3536.00,7.186585,25.19900,-0.000168,24.020464,-0.0075,1.476
3538.00,7.186356,25.19946,-0.000169,24.020410,-0.0075,1.477
3540.00,7.187472,25.19927,-0.000170,24.021445,-0.0075,1.477
3542.00,7.188132,25.20051,-0.000170,24.021303,-0.0075,1.477
3544.00,7.187945,25.20019,-0.000171,24.021020,-0.0075,1.477
3546.00,7.188362,25.20000,-0.000170,24.020816,-0.0075,1.477
3548.00,7.188208,25.20040,-0.000171,24.020966,-0.0075,1.477
3550.00,7.187554,25.20034,-0.000169,24.021015,-0.0075,1.477
3552.00,7.188617,25.20071,-0.000170,24.020750,-0.0076,1.477
3554.00,7.189024,25.20050,-0.000170,24.021544,-0.0075,1.477
3556.00,7.190835,25.20050,-0.000172,24.021285,-0.0075,1.477
3558.00,7.191865,25.20016,-0.000172,24.020736,-0.0075,1.477
3560.00,7.191161,25.20089,-0.000170,24.020482,-0.0075,1.477
3562.00,7.190702,25.20049,-0.000170,24.021271,-0.0076,1.477
3564.00,7.190576,25.20064,-0.000172,24.021349,-0.0075,1.477
3566.00,7.190835,25.20144,-0.000171,24.020268,-0.0076,1.477
3568.00,7.190588,25.20067,-0.000170,24.020794,-0.0075,1.478
3570.00,7.190805,25.20029,-0.000171,24.020716,-0.0075,1.478
3572.00,7.190499,25.20028,-0.000170,24.021562,-0.0075,1.477
3574.00,7.189133,25.19982,-0.000171,24.021289,-0.0075,1.477
3576.00,7.187293,25.19983,-0.000170,24.021019,-0.0075,1.477
3578.00,7.186800,25.20057,-0.000170,24.021283,-0.0075,1.477
3580.00,7.186211,25.20032,-0.000171,24.021020,-0.0076,1.477
3582.00,7.184782,25.20062,-0.000172,24.021189,-0.0075,1.477
3584.00,7.184375,25.20101,-0.000171,24.021823,-0.0075,1.477
3586.00,7.183809,25.20191,-0.000170,24.021483,-0.0076,1.477
3588.00,7.182622,25.20139,-0.000171,24.021833,-0.0075,1.477
3590.00,7.180828,25.20140,-0.000169,24.021066,-0.0076,1.477
3592.00,7.179723,25.20047,-0.000169,24.021523,-0.0076,1.477
3594.00,7.180009,25.20069,-0.000169,24.021015,-0.0075,1.478
3596.00,7.181764,25.20012,-0.000170,24.021042,-0.0075,1.478
3598.00,7.183321,25.19982,-0.000170,24.021417,-0.0075,1.477
3600.00,7.183924,25.19960,-0.000170,24.020781,-0.0076,1.477
@6,12.0000,24.0
3602.00,7.184573,25.19962,-0.000169,24.021662,-0.0075,1.477
3604.00,7.176143,25.19980,-0.000171,24.021196,-0.0075,1.477
3606.00,7.142155,25.20010,-0.000170,24.021316,-0.0075,1.477
3608.00,7.126259,25.19965,-0.000169,24.021010,-0.0075,1.476
3610.00,7.124331,25.20001,-0.000168,24.020861,-0.0075,1.476
3612.00,7.126452,25.19990,-0.000168,24.020710,-0.0075,1.476
3614.00,7.131772,25.20080,-0.000170,24.021062,-0.0076,1.477
3616.00,7.136732,25.19992,-0.000172,24.021648,-0.0075,1.478
3618.00,7.141153,25.19970,-0.000171,24.021126,-0.0075,1.479
3620.00,7.146623,25.19998,-0.000172,24.021640,-0.0075,1.479
3622.00,7.150668,25.19979,-0.000173,24.021528,-0.0075,1.479
3624.00,7.155632,25.19949,-0.000173,24.020754,-0.0076,1.479
3626.00,7.161043,25.19961,-0.000171,24.021146,-0.0075,1.479
3628.00,7.176732,25.20023,-0.000173,24.020741,-0.0075,1.479
3630.00,7.216367,25.19877,-0.000172,24.020901,-0.0076,1.479
3632.00,7.236704,25.19901,-0.000173,24.021512,-0.0076,1.480
3634.00,7.239362,25.20012,-0.000173,24.021008,-0.0075,1.480
3636.00,7.237456,25.19956,-0.000173,24.021064,-0.0076,1.480
3638.00,7.234450,25.19960,-0.000172,24.020658,-0.0076,1.479
3640.00,7.230262,25.19949,-0.000171,24.020892,-0.0075,1.478
3642.00,7.226096,25.19876,-0.000170,24.021202,-0.0075,1.477
3644.00,7.221529,25.19999,-0.000169,24.021345,-0.0075,1.478
3646.00,7.216655,25.20052,-0.000170,24.021309,-0.0076,1.478
3648.00,7.212234,25.20087,-0.000170,24.021891,-0.0076,1.478
3650.00,7.208583,25.20026,-0.000171,24.020647,-0.0075,1.478
3652.00,7.205162,25.20000,-0.000170,24.020319,-0.0075,1.477
3654.00,7.203219,25.19925,-0.000169,24.020877,-0.0076,1.478
3656.00,7.202462,25.19955,-0.000171,24.020852,-0.0076,1.478
3658.00,7.201308,25.19892,-0.000171,24.020649,-0.0076,1.478
3660.00,7.199292,25.19904,-0.000170,24.021095,-0.0076,1.477
3662.00,7.196040,25.20007,-0.000170,24.021321,-0.0076,1.478
3664.00,7.193606,25.19967,-0.000172,24.020953,-0.0076,1.478
3666.00,7.192961,25.20012,-0.000170,24.021189,-0.0075,1.478
3668.00,7.193144,25.19954,-0.000171,24.020868,-0.0075,1.478
3670.00,7.194320,25.19971,-0.000171,24.021345,-0.0075,1.478
3672.00,7.195425,25.19988,-0.000171,24.021298,-0.0075,1.478
3674.00,7.196634,25.19915,-0.000172,24.020877,-0.0076,1.478
3676.00,7.196770,25.19873,-0.000170,24.021117,-0.0075,1.477
3678.00,7.195727,25.19899,-0.000170,24.021622,-0.0075,1.478
3680.00,7.193900,25.19939,-0.000171,24.020890,-0.0076,1.478
3682.00,7.191107,25.19995,-0.000170,24.020953,-0.0075,1.478
3684.00,7.186777,25.20031,-0.000171,24.021160,-0.0076,1.478
3686.00,7.183994,25.19968,-0.000171,24.021272,-0.0075,1.478
3688.00,7.183320,25.19989,-0.000170,24.021080,-0.0075,1.478
3690.00,7.183645,25.19955,-0.000170,24.020652,-0.0076,1.478
3692.00,7.185894,25.19907,-0.000170,24.021144,-0.0076,1.478
3694.00,7.187704,25.19865,-0.000171,24.021296,-0.0075,1.478
3696.00,7.188115,25.19906,-0.000171,24.021095,-0.0075,1.478
3698.00,7.187504,25.19970,-0.000172,24.020718,-0.0076,1.478
3700.00,7.187618,25.19951,-0.000171,24.021107,-0.0075,1.478
3702.00,7.187928,25.19902,-0.000170,24.021617,-0.0075,1.478
3704.00,7.187708,25.19882,-0.000171,24.021595,-0.0076,1.478
3706.00,7.187152,25.19960,-0.000170,24.020794,-0.0075,1.477
3708.00,7.185253,25.19958,-0.000171,24.021356,-0.0075,1.478
3710.00,7.184369,25.19955,-0.000171,24.021430,-0.0075,1.478
3712.00,7.184350,25.19957,-0.000170,24.021336,-0.0075,1.478
3714.00,7.184395,25.19964,-0.000171,24.021501,-0.0075,1.477
3716.00,7.186218,25.19964,-0.000171,24.021120,-0.0076,1.478
3718.00,7.187972,25.19928,-0.000170,24.020890,-0.0076,1.478
3720.00,7.188422,25.19869,-0.000171,24.021323,-0.0075,1.478
3722.00,7.189190,25.19932,-0.000170,24.021222,-0.0075,1.477
3724.00,7.191216,25.19990,-0.000171,24.021225,-0.0075,1.478
3726.00,7.193515,25.19849,-0.000172,24.021191,-0.0076,1.478
3728.00,7.192704,25.19943,-0.000172,24.020518,-0.0075,1.478
3730.00,7.188950,25.19901,-0.000171,24.021272,-0.0076,1.478
3732.00,7.184770,25.19922,-0.000170,24.021379,-0.0075,1.478
3734.00,7.181942,25.19912,-0.000170,24.020865,-0.0075,1.478
3736.00,7.181048,25.19913,-0.000171,24.020729,-0.0076,1.479
3738.00,7.180022,25.19999,-0.000171,24.021327,-0.0075,1.478
3740.00,7.179185,25.20003,-0.000171,24.021238,-0.0075,1.478
3742.00,7.179199,25.20014,-0.000170,24.021069,-0.0076,1.478
3744.00,7.178957,25.20085,-0.000170,24.020884,-0.0075,1.478
3746.00,7.179491,25.20037,-0.000170,24.020556,-0.0076,1.478
3748.00,7.181693,25.19985,-0.000171,24.020807,-0.0075,1.479
3750.00,7.183306,25.19988,-0.000171,24.021755,-0.0075,1.480
3752.00,7.185254,25.19972,-0.000170,24.021639,-0.0076,1.478
3754.00,7.187404,25.20021,-0.000171,24.021095,-0.0075,1.478
3756.00,7.188754,25.19902,-0.000170,24.020674,-0.0075,1.479
3758.00,7.189815,25.20025,-0.000171,24.020997,-0.0075,1.479
3760.00,7.190082,25.20037,-0.000171,24.020672,-0.0076,1.478
3762.00,7.188942,25.20096,-0.000170,24.021356,-0.0076,1.478
3764.00,7.187152,25.20029,-0.000170,24.020643,-0.0076,1.478
3766.00,7.185813,25.20068,-0.000170,24.021198,-0.0075,1.478
3768.00,7.184024,25.20056,-0.000170,24.020658,-0.0075,1.479
3770.00,7.181841,25.20079,-0.000170,24.021312,-0.0075,1.479
3772.00,7.180774,25.20140,-0.000171,24.021834,-0.0075,1.480
3774.00,7.181022,25.20147,-0.000170,24.020863,-0.0075,1.478
3776.00,7.180762,25.20140,-0.000170,24.021165,-0.0076,1.478
3778.00,7.180807,25.20175,-0.000170,24.020750,-0.0075,1.478
3780.00,7.179879,25.20160,-0.000170,24.020843,-0.0076,1.478
3782.00,7.178967,25.20099,-0.000171,24.021033,-0.0076,1.478
3784.00,7.180557,25.20214,-0.000170,24.021165,-0.0075,1.478
3786.00,7.181675,25.20146,-0.000171,24.020732,-0.0076,1.479
3788.00,7.180191,25.20115,-0.000170,24.020451,-0.0076,1.479
3790.00,7.178981,25.20058,-0.000170,24.020845,-0.0075,1.478
3792.00,7.179926,25.20050,-0.000169,24.020865,-0.0076,1.478
3794.00,7.182177,25.19969,-0.000170,24.020620,-0.0076,1.478
3796.00,7.183789,25.20014,-0.000171,24.020781,-0.0075,1.478
3798.00,7.184814,25.20070,-0.000171,24.021117,-0.0076,1.479
3800.00,7.185854,25.20066,-0.000171,24.020509,-0.0076,1.478
3802.00,7.187292,25.20059,-0.000171,24.020654,-0.0076,1.479
3804.00,7.189222,25.20138,-0.000170,24.020779,-0.0075,1.478
3806.00,7.190207,25.20174,-0.000170,24.021341,-0.0075,1.478
3808.00,7.192268,25.20196,-0.000171,24.020836,-0.0075,1.478
3810.00,7.192837,25.20161,-0.000171,24.020701,-0.0075,1.479
3812.00,7.190842,25.20159,-0.000170,24.021205,-0.0075,1.479
3814.00,7.189264,25.20156,-0.000170,24.021223,-0.0075,1.478
3816.00,7.187825,25.20133,-0.000170,24.020903,-0.0075,1.479
3818.00,7.185774,25.20090,-0.000171,24.021388,-0.0075,1.478
3820.00,7.184714,25.20080,-0.000170,24.021590,-0.0075,1.478
3822.00,7.184727,25.20074,-0.000169,24.021434,-0.0075,1.479
3824.00,7.184000,25.20025,-0.000170,24.021506,-0.0075,1.479
3826.00,7.182470,25.20076,-0.000172,24.020774,-0.0075,1.479
3828.00,7.181937,25.20056,-0.000171,24.021432,-0.0075,1.478
3830.00,7.182272,25.20101,-0.000171,24.021461,-0.0075,1.478
3832.00,7.182504,25.20146,-0.000170,24.020977,-0.0075,1.478
3834.00,7.181997,25.20146,-0.000171,24.020497,-0.0076,1.478
3836.00,7.180565,25.20133,-0.000171,24.020810,-0.0075,1.479
3838.00,7.179316,25.20160,-0.000170,24.021171,-0.0075,1.478
3840.00,7.178335,25.20167,-0.000170,24.021124,-0.0075,1.479
3842.00,7.178138,25.20254,-0.000170,24.021998,-0.0075,1.479
3844.00,7.178031,25.20153,-0.000170,24.020881,-0.0075,1.478
3846.00,7.177175,25.20188,-0.000169,24.021077,-0.0075,1.479
3848.00,7.176452,25.20235,-0.000171,24.021813,-0.0075,1.479
3850.00,7.176390,25.20208,-0.000170,24.021785,-0.0075,1.479
3852.00,7.174227,25.20260,-0.000170,24.020846,-0.0075,1.479
3854.00,7.172819,25.20256,-0.000169,24.021269,-0.0075,1.478
3856.00,7.172555,25.20222,-0.000169,24.021697,-0.0075,1.479
3858.00,7.172636,25.20210,-0.000169,24.021445,-0.0075,1.479
3860.00,7.173941,25.20217,-0.000169,24.022083,-0.0075,1.478
3862.00,7.176957,25.20266,-0.000170,24.021901,-0.0075,1.478
3864.00,7.181785,25.20244,-0.000169,24.021294,-0.0075,1.479
3866.00,7.186832,25.20299,-0.000169,24.021372,-0.0076,1.479
3868.00,7.188911,25.20240,-0.000168,24.021182,-0.0075,1.479
3870.00,7.191377,25.20247,-0.000169,24.021858,-0.0075,1.479
3872.00,7.193626,25.20222,-0.000170,24.021657,-0.0075,1.479
3874.00,7.195158,25.20246,-0.000170,24.021528,-0.0075,1.479
3876.00,7.195045,25.20329,-0.000170,24.021088,-0.0075,1.479
3878.00,7.193187,25.20286,-0.000169,24.021969,-0.0075,1.479
3880.00,7.190822,25.20296,-0.000169,24.021555,-0.0075,1.478
3882.00,7.188611,25.20228,-0.000169,24.021831,-0.0075,1.479
3884.00,7.187456,25.20313,-0.000169,24.021570,-0.0075,1.479
3886.00,7.186240,25.20303,-0.000171,24.021455,-0.0075,1.479
3888.00,7.184962,25.20357,-0.000170,24.020988,-0.0075,1.478
3890.00,7.183646,25.20445,-0.000169,24.022032,-0.0075,1.478
3892.00,7.181248,25.20389,-0.000169,24.021751,-0.0075,1.478
3894.00,7.177962,25.20381,-0.000168,24.021436,-0.0075,1.479
3896.00,7.174432,25.20442,-0.000169,24.021194,-0.0075,1.479
3898.00,7.171569,25.20469,-0.000169,24.021463,-0.0075,1.479
3900.00,7.170079,25.20506,-0.000170,24.021490,-0.0075,1.479
3902.00,7.169351,25.20527,-0.000168,24.022190,-0.0075,1.479
3904.00,7.171403,25.20424,-0.000168,24.021635,-0.0075,1.479
3906.00,7.174212,25.20460,-0.000169,24.021436,-0.0075,1.479
3908.00,7.177156,25.20441,-0.000169,24.021044,-0.0075,1.479
3910.00,7.180981,25.20450,-0.000168,24.021959,-0.0075,1.479
3912.00,7.185188,25.20446,-0.000170,24.022061,-0.0075,1.479
3914.00,7.186977,25.20367,-0.000169,24.021485,-0.0075,1.479
3916.00,7.188873,25.20390,-0.000169,24.021742,-0.0075,1.479
3918.00,7.189670,25.20397,-0.000169,24.022135,-0.0075,1.479
3920.00,7.190079,25.20406,-0.000169,24.021978,-0.0075,1.479
3922.00,7.189508,25.20341,-0.000169,24.021532,-0.0075,1.479
3924.00,7.189260,25.20394,-0.000169,24.022039,-0.0075,1.479
3926.00,7.188735,25.20466,-0.000169,24.022050,-0.0075,1.479
3928.00,7.188618,25.20448,-0.000170,24.022242,-0.0075,1.479
3930.00,7.188129,25.20477,-0.000170,24.021573,-0.0075,1.479
3932.00,7.187375,25.20416,-0.000169,24.021644,-0.0075,1.478
3934.00,7.185840,25.20407,-0.000169,24.022085,-0.0075,1.479
3936.00,7.183731,25.20456,-0.000169,24.021747,-0.0075,1.478
3938.00,7.182730,25.20381,-0.000169,24.021689,-0.0075,1.479
3940.00,7.183639,25.20393,-0.000170,24.021365,-0.0075,1.480
3942.00,7.183613,25.20447,-0.000171,24.021510,-0.0075,1.479
3944.00,7.182738,25.20483,-0.000169,24.022086,-0.0075,1.479
3946.00,7.181712,25.20457,-0.000169,24.021978,-0.0075,1.479
3948.00,7.180993,25.20358,-0.000168,24.021566,-0.0075,1.478
3950.00,7.180349,25.20399,-0.000168,24.022380,-0.0074,1.479
3952.00,7.180264,25.20326,-0.000168,24.021327,-0.0074,1.479
3954.00,7.180046,25.20381,-0.000168,24.021064,-0.0075,1.479
3956.00,7.180111,25.20406,-0.000169,24.021397,-0.0075,1.480
3958.00,7.180445,25.20404,-0.000169,24.021785,-0.0075,1.479
3960.00,7.180755,25.20360,-0.000170,24.021794,-0.0075,1.479
3962.00,7.180374,25.20410,-0.000169,24.021129,-0.0075,1.478
3964.00,7.179720,25.20428,-0.000169,24.021767,-0.0075,1.479
3966.00,7.178704,25.20386,-0.000168,24.021736,-0.0075,1.479
3968.00,7.179714,25.20314,-0.000168,24.021733,-0.0075,1.479
3970.00,7.179368,25.20335,-0.000168,24.021842,-0.0074,1.479
3972.00,7.178626,25.20364,-0.000168,24.021624,-0.0075,1.479
3974.00,7.178480,25.20437,-0.000168,24.021512,-0.0075,1.479
3976.00,7.179261,25.20462,-0.000170,24.021626,-0.0075,1.479
3978.00,7.178962,25.20373,-0.000168,24.022030,-0.0075,1.479
3980.00,7.179520,25.20382,-0.000167,24.021954,-0.0075,1.479
3982.00,7.179136,25.20347,-0.000168,24.022003,-0.0075,1.479
3984.00,7.178912,25.20383,-0.000169,24.022063,-0.0074,1.479
3986.00,7.178564,25.20371,-0.000169,24.022177,-0.0075,1.479
3988.00,7.178290,25.20424,-0.000169,24.022079,-0.0074,1.479
3990.00,7.177534,25.20451,-0.000169,24.021909,-0.0075,1.479
3992.00,7.177905,25.20498,-0.000169,24.021778,-0.0075,1.480
3994.00,7.178714,25.20548,-0.000169,24.021796,-0.0075,1.479
3996.00,7.179015,25.20548,-0.000169,24.021969,-0.0074,1.479
3998.00,7.179103,25.20494,-0.000168,24.022317,-0.0075,1.479
4000.00,7.179937,25.20406,-0.000169,24.021921,-0.0075,1.480
4002.00,7.181445,25.20396,-0.000169,24.022137,-0.0075,1.480
4004.00,7.182035,25.20446,-0.000168,24.022255,-0.0075,1.480
4006.00,7.184034,25.20490,-0.000169,24.021287,-0.0075,1.479
4008.00,7.185643,25.20554,-0.000169,24.021204,-0.0075,1.479
4010.00,7.185654,25.20544,-0.000168,24.021802,-0.0075,1.480
4012.00,7.186431,25.20490,-0.000169,24.021292,-0.0074,1.479
4014.00,7.187078,25.20428,-0.000169,24.021851,-0.0075,1.479
4016.00,7.187249,25.20435,-0.000169,24.021445,-0.0075,1.479
4018.00,7.188035,25.20459,-0.000168,24.021860,-0.0075,1.480
4020.00,7.187476,25.20491,-0.000169,24.022095,-0.0075,1.479
4022.00,7.185868,25.20436,-0.000169,24.022057,-0.0075,1.479
4024.00,7.184795,25.20398,-0.000170,24.022407,-0.0075,1.480
4026.00,7.184291,25.20450,-0.000169,24.021707,-0.0075,1.480
4028.00,7.183496,25.20497,-0.000169,24.022293,-0.0075,1.480
4030.00,7.182351,25.20424,-0.000170,24.022133,-0.0075,1.479
4032.00,7.180650,25.20438,-0.000169,24.021651,-0.0075,1.479
4034.00,7.179662,25.20431,-0.000169,24.022141,-0.0075,1.480
4036.00,7.179056,25.20374,-0.000167,24.021724,-0.0075,1.479
4038.00,7.178245,25.20417,-0.000168,24.022371,-0.0075,1.480
4040.00,7.176947,25.20352,-0.000168,24.022081,-0.0075,1.480
4042.00,7.175936,25.20387,-0.000168,24.021911,-0.0075,1.480
4044.00,7.176098,25.20409,-0.000168,24.022095,-0.0074,1.480
4046.00,7.177022,25.20524,-0.000168,24.021706,-0.0075,1.479
4048.00,7.177746,25.20526,-0.000169,24.021586,-0.0075,1.479
4050.00,7.177673,25.20391,-0.000169,24.021107,-0.0075,1.480
4052.00,7.178828,25.20346,-0.000169,24.022248,-0.0075,1.480
4054.00,7.180294,25.20430,-0.000169,24.021171,-0.0075,1.480
4056.00,7.181541,25.20451,-0.000167,24.021441,-0.0075,1.479
4058.00,7.183240,25.20444,-0.000168,24.021802,-0.0074,1.479
4060.00,7.183997,25.20406,-0.000169,24.022521,-0.0074,1.480
4062.00,7.183894,25.20421,-0.000167,24.022217,-0.0074,1.479
4064.00,7.183298,25.20373,-0.000166,24.022623,-0.0075,1.480
4066.00,7.183155,25.20439,-0.000168,24.022458,-0.0075,1.479
4068.00,7.183586,25.20419,-0.000169,24.022242,-0.0074,1.480
4070.00,7.183843,25.20405,-0.000169,24.022191,-0.0074,1.480
4072.00,7.183844,25.20390,-0.000169,24.021526,-0.0074,1.480
4074.00,7.183527,25.20396,-0.000167,24.022217,-0.0075,1.479
4076.00,7.182591,25.20419,-0.000167,24.021825,-0.0075,1.480
4078.00,7.181957,25.20451,-0.000167,24.021709,-0.0074,1.480
4080.00,7.180897,25.20520,-0.000168,24.022017,-0.0075,1.480
4082.00,7.180854,25.20519,-0.000168,24.022130,-0.0074,1.480
4084.00,7.180136,25.20547,-0.000168,24.022407,-0.0074,1.479
4086.00,7.180019,25.20493,-0.000167,24.021865,-0.0075,1.479
4088.00,7.180472,25.20485,-0.000168,24.022046,-0.0075,1.480
4090.00,7.179710,25.20507,-0.000169,24.021445,-0.0074,1.480
4092.00,7.178067,25.20598,-0.000169,24.021686,-0.0074,1.479
4094.00,7.177099,25.20582,-0.000167,24.021758,-0.0075,1.480
4096.00,7.176953,25.20585,-0.000169,24.022106,-0.0074,1.480
4098.00,7.176726,25.20513,-0.000169,24.021535,-0.0075,1.480
4100.00,7.177494,25.20568,-0.000168,24.022306,-0.0075,1.480
4102.00,7.177264,25.20609,-0.000168,24.022474,-0.0075,1.479
4104.00,7.177099,25.20591,-0.000168,24.021773,-0.0074,1.480
4106.00,7.177160,25.20586,-0.000168,24.022297,-0.0074,1.480
4108.00,7.176672,25.20564,-0.000169,24.022391,-0.0074,1.480
4110.00,7.176592,25.20595,-0.000168,24.022434,-0.0075,1.480
4112.00,7.176816,25.20565,-0.000168,24.022233,-0.0074,1.479
4114.00,7.175891,25.20541,-0.000168,24.021724,-0.0075,1.480
4116.00,7.174516,25.20514,-0.000168,24.021735,-0.0075,1.479
4118.00,7.174283,25.20490,-0.000168,24.021936,-0.0075,1.480
4120.00,7.174248,25.20453,-0.000169,24.021572,-0.0075,1.480
4122.00,7.173935,25.20446,-0.000169,24.022181,-0.0074,1.480
4124.00,7.174421,25.20484,-0.000167,24.021987,-0.0074,1.480
4126.00,7.174769,25.20453,-0.000169,24.022170,-0.0074,1.480
4128.00,7.174355,25.20481,-0.000168,24.021780,-0.0074,1.480
4130.00,7.173689,25.20472,-0.000169,24.021785,-0.0075,1.480
4132.00,7.173061,25.20474,-0.000168,24.021439,-0.0075,1.480
4134.00,7.173482,25.20464,-0.000168,24.022061,-0.0075,1.480
4136.00,7.172746,25.20598,-0.000169,24.022210,-0.0075,1.480
4138.00,7.173072,25.20582,-0.000168,24.022545,-0.0074,1.480
4140.00,7.173729,25.20602,-0.000167,24.021562,-0.0075,1.480
4142.00,7.175076,25.20575,-0.000168,24.022117,-0.0075,1.480
4144.00,7.176116,25.20542,-0.000168,24.022639,-0.0074,1.480
4146.00,7.177159,25.20568,-0.000169,24.022123,-0.0075,1.480
4148.00,7.178652,25.20552,-0.000169,24.021760,-0.0075,1.480
4150.00,7.179794,25.20456,-0.000168,24.022012,-0.0075,1.480
4152.00,7.181047,25.20527,-0.000169,24.022032,-0.0075,1.480
4154.00,7.181570,25.20547,-0.000169,24.021707,-0.0075,1.480
4156.00,7.182514,25.20537,-0.000168,24.022007,-0.0075,1.480
4158.00,7.183291,25.20442,-0.000169,24.021901,-0.0075,1.480
4160.00,7.183582,25.20522,-0.000168,24.022197,-0.0075,1.480
4162.00,7.183632,25.20505,-0.000169,24.022081,-0.0075,1.480
4164.00,7.182698,25.20501,-0.000166,24.022469,-0.0075,1.480
4166.00,7.182049,25.20500,-0.000168,24.022059,-0.0075,1.480
4168.00,7.183486,25.20513,-0.000168,24.021865,-0.0075,1.480
4170.00,7.183246,25.20462,-0.000168,24.021352,-0.0075,1.480
4172.00,7.183114,25.20420,-0.000169,24.021463,-0.0074,1.480
4174.00,7.182897,25.20455,-0.000168,24.021252,-0.0075,1.480
4176.00,7.182982,25.20513,-0.000168,24.022337,-0.0074,1.480
4178.00,7.184464,25.20464,-0.000169,24.021969,-0.0075,1.480
4180.00,7.185232,25.20458,-0.000169,24.021827,-0.0075,1.480
4182.00,7.183664,25.20460,-0.000167,24.021996,-0.0074,1.480
4184.00,7.182435,25.20371,-0.000169,24.021927,-0.0075,1.480
4186.00,7.180956,25.20369,-0.000169,24.022128,-0.0074,1.480
4188.00,7.179094,25.20397,-0.000169,24.021731,-0.0075,1.480
4190.00,7.177888,25.20386,-0.000169,24.022019,-0.0074,1.480
4192.00,7.176588,25.20420,-0.000168,24.021927,-0.0075,1.480
4194.00,7.175507,25.20414,-0.000169,24.022358,-0.0075,1.480
4196.00,7.175029,25.20405,-0.000168,24.021994,-0.0075,1.480
4198.00,7.174855,25.20324,-0.000168,24.021577,-0.0075,1.480
4200.00,7.174333,25.20286,-0.000168,24.021927,-0.0075,1.480
4202.00,7.174160,25.20289,-0.000169,24.021789,-0.0075,1.480
@7,12.0000,24.0
4204.00,7.168771,25.20260,-0.000169,24.021686,-0.0075,1.480
4206.00,7.135621,25.20254,-0.000168,24.022119,-0.0075,1.479
4208.00,7.116059,25.20238,-0.000168,24.021976,-0.0075,1.478
4210.00,7.113237,25.20270,-0.000167,24.022527,-0.0075,1.479
4212.00,7.116620,25.20324,-0.000168,24.022260,-0.0074,1.480
4214.00,7.121962,25.20314,-0.000169,24.022014,-0.0074,1.480
4216.00,7.125504,25.20234,-0.000169,24.022324,-0.0074,1.481
4218.00,7.129169,25.20336,-0.000169,24.021974,-0.0075,1.481
4220.00,7.133331,25.20360,-0.000169,24.022161,-0.0075,1.481
4222.00,7.137634,25.20435,-0.000170,24.022271,-0.0074,1.482
4224.00,7.140972,25.20390,-0.000170,24.022326,-0.0075,1.482
4226.00,7.143549,25.20433,-0.000170,24.022581,-0.0075,1.481
4228.00,7.154129,25.20435,-0.000169,24.022806,-0.0074,1.481
4230.00,7.192895,25.20437,-0.000170,24.021775,-0.0074,1.482
4232.00,7.214256,25.20388,-0.000171,24.021909,-0.0075,1.483
4234.00,7.219588,25.20372,-0.000172,24.021847,-0.0075,1.482
4236.00,7.220343,25.20352,-0.000171,24.022081,-0.0075,1.481
4238.00,7.218048,25.20384,-0.000169,24.022398,-0.0074,1.482
4240.00,7.214288,25.20434,-0.000167,24.022288,-0.0074,1.481
4242.00,7.210861,25.20443,-0.000168,24.021338,-0.0075,1.480
4244.00,7.208949,25.20343,-0.000168,24.022469,-0.0075,1.481
4246.00,7.207514,25.20317,-0.000168,24.021941,-0.0075,1.480
4248.00,7.208585,25.20316,-0.000168,24.021829,-0.0075,1.481
4250.00,7.209912,25.20315,-0.000168,24.021352,-0.0075,1.480
4252.00,7.208972,25.20413,-0.000167,24.022059,-0.0075,1.480
4254.00,7.205048,25.20407,-0.000168,24.022190,-0.0075,1.480
4256.00,7.200436,25.20393,-0.000167,24.022304,-0.0075,1.481
4258.00,7.196747,25.20309,-0.000168,24.021729,-0.0074,1.481
4260.00,7.194506,25.20442,-0.000168,24.022237,-0.0075,1.481
4262.00,7.191864,25.20405,-0.000169,24.021359,-0.0075,1.480
4264.00,7.190773,25.20397,-0.000169,24.021862,-0.0075,1.480
4266.00,7.190060,25.20340,-0.000168,24.021851,-0.0075,1.480
4268.00,7.189149,25.20335,-0.000169,24.021996,-0.0075,1.481
4270.00,7.188109,25.20452,-0.000170,24.021894,-0.0075,1.481
4272.00,7.189516,25.20515,-0.000170,24.021852,-0.0075,1.480
4274.00,7.191364,25.20514,-0.000169,24.022068,-0.0074,1.480
4276.00,7.192346,25.20468,-0.000168,24.022900,-0.0075,1.481
4278.00,7.192180,25.20494,-0.000169,24.022030,-0.0075,1.481
4280.00,7.192618,25.20420,-0.000169,24.021845,-0.0075,1.480
4282.00,7.193750,25.20431,-0.000169,24.022402,-0.0075,1.480
4284.00,7.194142,25.20464,-0.000167,24.021923,-0.0075,1.481
4286.00,7.194026,25.20432,-0.000167,24.022844,-0.0075,1.480
4288.00,7.193830,25.20518,-0.000168,24.021646,-0.0074,1.480
4290.00,7.194153,25.20500,-0.000168,24.022130,-0.0075,1.480
4292.00,7.193342,25.20518,-0.000169,24.021780,-0.0075,1.480
4294.00,7.192640,25.20533,-0.000168,24.021765,-0.0075,1.481
4296.00,7.192101,25.20552,-0.000169,24.021938,-0.0075,1.480
4298.00,7.192525,25.20519,-0.000169,24.021718,-0.0075,1.480
4300.00,7.194510,25.20528,-0.000169,24.021914,-0.0074,1.481
4302.00,7.193949,25.20508,-0.000166,24.021238,-0.0074,1.481
4304.00,7.192535,25.20395,-0.000168,24.021813,-0.0074,1.480
4306.00,7.191016,25.20457,-0.000169,24.022317,-0.0074,1.481
4308.00,7.190256,25.20416,-0.000169,24.021838,-0.0075,1.481
4310.00,7.189880,25.20355,-0.000169,24.021813,-0.0075,1.481
4312.00,7.189696,25.20389,-0.000169,24.021849,-0.0075,1.481
4314.00,7.187983,25.20436,-0.000169,24.021700,-0.0075,1.480
4316.00,7.186627,25.20403,-0.000168,24.021785,-0.0074,1.481
4318.00,7.185338,25.20428,-0.000170,24.022318,-0.0074,1.481
4320.00,7.185171,25.20484,-0.000169,24.021713,-0.0075,1.481
4322.00,7.183718,25.20481,-0.000168,24.022137,-0.0075,1.481
4324.00,7.182899,25.20473,-0.000169,24.022170,-0.0075,1.480
4326.00,7.182886,25.20451,-0.000169,24.021646,-0.0075,1.481
4328.00,7.183015,25.20461,-0.000170,24.021610,-0.0075,1.481
4330.00,7.182548,25.20516,-0.000170,24.021896,-0.0075,1.481
4332.00,7.182120,25.20543,-0.000169,24.021771,-0.0075,1.481
4334.00,7.182590,25.20559,-0.000170,24.021999,-0.0075,1.480
4336.00,7.183002,25.20537,-0.000168,24.021816,-0.0075,1.480
4338.00,7.182866,25.20529,-0.000168,24.022248,-0.0075,1.481
4340.00,7.183755,25.20561,-0.000168,24.021758,-0.0075,1.482
4342.00,7.183450,25.20531,-0.000169,24.022353,-0.0075,1.481
4344.00,7.182713,25.20607,-0.000169,24.021950,-0.0075,1.481
4346.00,7.182044,25.20588,-0.000168,24.021678,-0.0075,1.481
4348.00,7.182655,25.20512,-0.000168,24.022443,-0.0075,1.480
4350.00,7.183280,25.20553,-0.000169,24.021093,-0.0075,1.481
4352.00,7.184490,25.20510,-0.000169,24.021758,-0.0075,1.481
4354.00,7.184238,25.20531,-0.000168,24.022476,-0.0075,1.481
4356.00,7.185445,25.20500,-0.000169,24.021823,-0.0074,1.481
4358.00,7.187583,25.20580,-0.000168,24.022413,-0.0075,1.481
4360.00,7.187952,25.20600,-0.000167,24.021332,-0.0075,1.481
4362.00,7.187897,25.20544,-0.000168,24.022284,-0.0075,1.481
4364.00,7.187311,25.20601,-0.000168,24.022126,-0.0075,1.480
4366.00,7.186720,25.20619,-0.000168,24.022538,-0.0075,1.481
4368.00,7.187673,25.20587,-0.000168,24.022201,-0.0075,1.481
4370.00,7.187778,25.20549,-0.000169,24.022204,-0.0075,1.482
4372.00,7.188318,25.20609,-0.000169,24.021983,-0.0075,1.481
4374.00,7.188188,25.20583,-0.000168,24.021789,-0.0074,1.481
4376.00,7.186405,25.20491,-0.000169,24.022097,-0.0074,1.481
4378.00,7.184514,25.20553,-0.000169,24.022175,-0.0075,1.481
4380.00,7.183283,25.20553,-0.000168,24.021970,-0.0075,1.480
4382.00,7.181797,25.20600,-0.000168,24.021996,-0.0074,1.481
4384.00,7.179243,25.20571,-0.000168,24.021892,-0.0075,1.481
4386.00,7.177852,25.20660,-0.000167,24.022032,-0.0075,1.481
4388.00,7.177788,25.20665,-0.000168,24.022048,-0.0075,1.481
4390.00,7.176560,25.20617,-0.000168,24.022012,-0.0074,1.481
4392.00,7.176155,25.20576,-0.000168,24.021969,-0.0074,1.481
4394.00,7.176540,25.20547,-0.000168,24.021657,-0.0074,1.481
4396.00,7.177023,25.20596,-0.000168,24.021780,-0.0075,1.481
4398.00,7.176539,25.20619,-0.000168,24.021802,-0.0075,1.482
4400.00,7.176352,25.20590,-0.000167,24.022463,-0.0075,1.481
4402.00,7.174969,25.20538,-0.000167,24.022460,-0.0074,1.482
4404.00,7.175887,25.20496,-0.000168,24.021720,-0.0075,1.481
4406.00,7.176281,25.20542,-0.000169,24.022501,-0.0074,1.482
4408.00,7.175237,25.20548,-0.000168,24.022191,-0.0075,1.480
4410.00,7.173728,25.20568,-0.000168,24.022356,-0.0074,1.481
4412.00,7.172537,25.20570,-0.000168,24.022608,-0.0075,1.481
4414.00,7.172383,25.20567,-0.000167,24.021512,-0.0075,1.481
4416.00,7.171608,25.20579,-0.000167,24.021818,-0.0074,1.481
4418.00,7.171463,25.20552,-0.000167,24.022190,-0.0074,1.482
4420.00,7.171991,25.20623,-0.000168,24.021789,-0.0075,1.481
4422.00,7.173420,25.20615,-0.000167,24.022041,-0.0075,1.482
4424.00,7.174913,25.20608,-0.000168,24.022019,-0.0074,1.482
4426.00,7.175892,25.20667,-0.000169,24.022099,-0.0075,1.482
4428.00,7.177641,25.20575,-0.000168,24.022259,-0.0075,1.482
4430.00,7.179554,25.20552,-0.000168,24.021816,-0.0075,1.481
4432.00,7.182479,25.20444,-0.000168,24.022346,-0.0075,1.481
4434.00,7.183680,25.20518,-0.000168,24.021735,-0.0075,1.481
4436.00,7.184581,25.20561,-0.000167,24.022085,-0.0075,1.481
4438.00,7.185825,25.20580,-0.000167,24.022168,-0.0075,1.481
4440.00,7.186792,25.20591,-0.000166,24.021905,-0.0075,1.481
4442.00,7.186189,25.20574,-0.000167,24.022074,-0.0074,1.481
4444.00,7.184980,25.20466,-0.000167,24.021898,-0.0075,1.481
4446.00,7.183010,25.20424,-0.000168,24.022237,-0.0074,1.481
4448.00,7.180829,25.20384,-0.000167,24.022119,-0.0074,1.482
4450.00,7.178749,25.20383,-0.000168,24.022344,-0.0075,1.481
4452.00,7.176892,25.20433,-0.000170,24.022889,-0.0075,1.482
4454.00,7.175975,25.20532,-0.000168,24.022066,-0.0075,1.482
4456.00,7.174784,25.20569,-0.000168,24.021804,-0.0074,1.481
4458.00,7.174097,25.20554,-0.000168,24.021947,-0.0074,1.482
4460.00,7.172188,25.20431,-0.000168,24.022895,-0.0075,1.482
4462.00,7.169547,25.20538,-0.000167,24.022119,-0.0074,1.482
4464.00,7.168693,25.20606,-0.000168,24.022362,-0.0075,1.481
4466.00,7.169412,25.20611,-0.000168,24.022534,-0.0075,1.481
4468.00,7.170411,25.20581,-0.000167,24.021397,-0.0074,1.482
4470.00,7.172025,25.20598,-0.000167,24.021785,-0.0075,1.481
4472.00,7.174427,25.20695,-0.000167,24.022927,-0.0074,1.481
4474.00,7.176622,25.20683,-0.000167,24.021892,-0.0075,1.482
4476.00,7.178510,25.20604,-0.000167,24.022175,-0.0075,1.482
4478.00,7.180809,25.20636,-0.000170,24.022420,-0.0075,1.482
4480.00,7.182352,25.20615,-0.000169,24.022289,-0.0074,1.482
4482.00,7.182344,25.20634,-0.000167,24.021659,-0.0074,1.482
4484.00,7.182333,25.20652,-0.000167,24.022337,-0.0074,1.482
4486.00,7.182116,25.20682,-0.000167,24.021983,-0.0074,1.481
4488.00,7.182098,25.20648,-0.000167,24.021450,-0.0075,1.481
4490.00,7.182575,25.20679,-0.000168,24.022411,-0.0075,1.482
4492.00,7.183768,25.20605,-0.000168,24.022233,-0.0075,1.482
4494.00,7.184618,25.20510,-0.000167,24.022366,-0.0075,1.481
4496.00,7.184174,25.20497,-0.000169,24.022503,-0.0075,1.482
4498.00,7.182852,25.20570,-0.000169,24.022610,-0.0075,1.482
4500.00,7.181458,25.20548,-0.000166,24.022315,-0.0074,1.481
4502.00,7.180417,25.20601,-0.000167,24.021892,-0.0074,1.482
4504.00,7.178435,25.20565,-0.000167,24.022690,-0.0074,1.482
4506.00,7.175805,25.20441,-0.000167,24.022976,-0.0075,1.482
4508.00,7.174173,25.20475,-0.000168,24.021912,-0.0075,1.482
4510.00,7.173613,25.20472,-0.000168,24.022085,-0.0074,1.482
4512.00,7.173618,25.20410,-0.000169,24.022075,-0.0075,1.482
4514.00,7.172782,25.20460,-0.000168,24.021987,-0.0075,1.481
4516.00,7.172427,25.20377,-0.000167,24.021651,-0.0075,1.482
4518.00,7.173516,25.20353,-0.000169,24.022030,-0.0075,1.482
4520.00,7.175607,25.20454,-0.000169,24.021595,-0.0075,1.482
4522.00,7.175796,25.20415,-0.000169,24.022208,-0.0074,1.482
4524.00,7.174929,25.20465,-0.000167,24.022099,-0.0074,1.482
4526.00,7.174051,25.20459,-0.000168,24.021816,-0.0075,1.481
4528.00,7.173530,25.20442,-0.000166,24.021927,-0.0074,1.481
4530.00,7.173182,25.20458,-0.000168,24.021706,-0.0075,1.482
4532.00,7.172212,25.20499,-0.000167,24.021852,-0.0074,1.481
4534.00,7.172014,25.20586,-0.000168,24.022358,-0.0075,1.482
4536.00,7.172648,25.20549,-0.000168,24.021820,-0.0075,1.482
4538.00,7.174605,25.20535,-0.000170,24.022097,-0.0074,1.482
4540.00,7.174263,25.20454,-0.000169,24.022248,-0.0074,1.482
4542.00,7.174010,25.20451,-0.000168,24.022175,-0.0074,1.481
4544.00,7.174468,25.20511,-0.000168,24.022324,-0.0074,1.482
4546.00,7.174569,25.20428,-0.000168,24.022608,-0.0074,1.481
4548.00,7.173328,25.20468,-0.000168,24.022108,-0.0074,1.482
4550.00,7.173365,25.20500,-0.000169,24.022050,-0.0075,1.482
4552.00,7.174845,25.20455,-0.000169,24.022124,-0.0075,1.482
4554.00,7.174532,25.20539,-0.000169,24.021952,-0.0074,1.482
4556.00,7.174766,25.20601,-0.000169,24.022144,-0.0075,1.481
4558.00,7.174864,25.20543,-0.000168,24.021644,-0.0074,1.482
4560.00,7.174459,25.20573,-0.000169,24.021649,-0.0074,1.482
4562.00,7.175582,25.20531,-0.000169,24.021787,-0.0075,1.482
4564.00,7.176654,25.20449,-0.000170,24.022023,-0.0075,1.482
4566.00,7.177466,25.20474,-0.000169,24.021929,-0.0074,1.482
4568.00,7.176606,25.20400,-0.000167,24.021590,-0.0075,1.482
4570.00,7.176414,25.20414,-0.000168,24.021722,-0.0075,1.481
4572.00,7.176432,25.20437,-0.000168,24.021104,-0.0075,1.482
4574.00,7.175773,25.20457,-0.000168,24.022271,-0.0075,1.482
4576.00,7.175878,25.20456,-0.000169,24.021695,-0.0075,1.483
4578.00,7.176155,25.20404,-0.000169,24.021979,-0.0075,1.482
4580.00,7.175047,25.20430,-0.000169,24.021898,-0.0074,1.481
4582.00,7.174851,25.20457,-0.000168,24.021820,-0.0074,1.482
4584.00,7.175601,25.20445,-0.000169,24.021978,-0.0075,1.482
4586.00,7.174300,25.20531,-0.000169,24.021682,-0.0075,1.482
4588.00,7.173248,25.20455,-0.000168,24.022329,-0.0075,1.482
4590.00,7.174340,25.20565,-0.000168,24.022106,-0.0075,1.482
4592.00,7.174866,25.20505,-0.000168,24.021981,-0.0075,1.481
4594.00,7.174960,25.20570,-0.000167,24.022482,-0.0075,1.482
4596.00,7.175183,25.20605,-0.000168,24.022014,-0.0075,1.483
4598.00,7.175219,25.20589,-0.000169,24.021330,-0.0075,1.483
4600.00,7.175404,25.20642,-0.000169,24.022139,-0.0074,1.482
4602.00,7.176594,25.20617,-0.000169,24.022625,-0.0074,1.482
4604.00,7.177143,25.20544,-0.000168,24.021755,-0.0074,1.481
4606.00,7.177215,25.20551,-0.000167,24.021916,-0.0075,1.481
4608.00,7.177183,25.20611,-0.000169,24.022106,-0.0075,1.482
4610.00,7.177119,25.20510,-0.000168,24.021724,-0.0075,1.482
4612.00,7.177712,25.20520,-0.000169,24.022338,-0.0075,1.482
4614.00,7.179437,25.20654,-0.000168,24.021987,-0.0075,1.482
4616.00,7.179437,25.20526,-0.000168,24.022023,-0.0075,1.482
4618.00,7.178019,25.20488,-0.000168,24.022141,-0.0075,1.482
4620.00,7.177717,25.20454,-0.000167,24.021905,-0.0075,1.482
4622.00,7.177805,25.20441,-0.000167,24.022326,-0.0075,1.482
4624.00,7.179253,25.20423,-0.000167,24.021862,-0.0075,1.482
4626.00,7.180676,25.20520,-0.000168,24.022070,-0.0075,1.482
4628.00,7.180609,25.20561,-0.000168,24.021751,-0.0075,1.482
4630.00,7.179155,25.20496,-0.000167,24.021965,-0.0075,1.482
4632.00,7.177019,25.20489,-0.000169,24.022166,-0.0075,1.483
4634.00,7.176282,25.20517,-0.000168,24.021959,-0.0075,1.482
4636.00,7.175984,25.20523,-0.000169,24.021914,-0.0075,1.482
4638.00,7.174820,25.20538,-0.000168,24.022366,-0.0075,1.482
4640.00,7.174041,25.20535,-0.000168,24.022284,-0.0075,1.482
4642.00,7.173687,25.20499,-0.000168,24.022021,-0.0075,1.482
4644.00,7.172746,25.20479,-0.000168,24.022097,-0.0074,1.482
4646.00,7.171914,25.20487,-0.000168,24.022431,-0.0074,1.482
4648.00,7.170768,25.20493,-0.000168,24.022503,-0.0074,1.482
4650.00,7.169801,25.20457,-0.000168,24.022991,-0.0074,1.483
4652.00,7.168972,25.20435,-0.000168,24.022177,-0.0075,1.482
4654.00,7.169647,25.20502,-0.000168,24.022601,-0.0074,1.482
4656.00,7.170438,25.20506,-0.000168,24.022498,-0.0075,1.482
4658.00,7.170708,25.20501,-0.000168,24.021499,-0.0074,1.482
4660.00,7.172578,25.20440,-0.000167,24.021938,-0.0074,1.483
4662.00,7.174402,25.20525,-0.000167,24.022385,-0.0074,1.482
4664.00,7.175173,25.20458,-0.000168,24.021892,-0.0075,1.483
4666.00,7.176465,25.20421,-0.000168,24.022278,-0.0074,1.483
4668.00,7.178105,25.20440,-0.000168,24.022003,-0.0075,1.482
4670.00,7.178041,25.20333,-0.000167,24.021903,-0.0074,1.482
4672.00,7.177842,25.20372,-0.000167,24.022201,-0.0075,1.482
4674.00,7.178636,25.20462,-0.000167,24.022117,-0.0074,1.482
4676.00,7.178705,25.20500,-0.000168,24.022230,-0.0074,1.483
4678.00,7.179232,25.20529,-0.000168,24.022208,-0.0074,1.482
4680.00,7.179270,25.20588,-0.000167,24.022278,-0.0074,1.482
4682.00,7.178448,25.20530,-0.000168,24.022182,-0.0074,1.482
4684.00,7.177276,25.20572,-0.000168,24.021883,-0.0074,1.483
4686.00,7.177387,25.20582,-0.000168,24.022249,-0.0074,1.482
4688.00,7.178478,25.20632,-0.000167,24.022460,-0.0074,1.482
4690.00,7.178020,25.20622,-0.000167,24.022288,-0.0074,1.482
4692.00,7.178461,25.20679,-0.000169,24.022213,-0.0075,1.483
4694.00,7.178822,25.20680,-0.000168,24.022025,-0.0074,1.482
4696.00,7.178666,25.20679,-0.000167,24.021994,-0.0074,1.482
4698.00,7.178099,25.20674,-0.000168,24.021726,-0.0075,1.482
4700.00,7.177038,25.20740,-0.000168,24.022630,-0.0074,1.482
4702.00,7.177537,25.20679,-0.000169,24.022242,-0.0074,1.483
4704.00,7.175599,25.20604,-0.000168,24.021825,-0.0075,1.483
4706.00,7.173510,25.20565,-0.000168,24.021916,-0.0075,1.483
4708.00,7.171648,25.20650,-0.000167,24.022333,-0.0075,1.482
4710.00,7.169298,25.20615,-0.000168,24.021668,-0.0075,1.482
4712.00,7.165975,25.20637,-0.000168,24.021969,-0.0075,1.483
4714.00,7.164931,25.20623,-0.000169,24.021455,-0.0075,1.483
4716.00,7.167410,25.20632,-0.000169,24.021805,-0.0074,1.482
4718.00,7.169236,25.20659,-0.000168,24.022569,-0.0075,1.482
4720.00,7.169366,25.20542,-0.000168,24.021548,-0.0074,1.482
4722.00,7.169930,25.20542,-0.000169,24.022414,-0.0075,1.483
4724.00,7.172003,25.20649,-0.000169,24.022498,-0.0074,1.483
4726.00,7.173762,25.20548,-0.000169,24.022074,-0.0074,1.482
4728.00,7.174998,25.20597,-0.000169,24.021711,-0.0075,1.482
4730.00,7.175854,25.20620,-0.000169,24.021936,-0.0075,1.482
4732.00,7.175846,25.20520,-0.000168,24.022217,-0.0074,1.482
4734.00,7.174030,25.20594,-0.000168,24.022121,-0.0075,1.483
4736.00,7.172866,25.20642,-0.000168,24.021930,-0.0074,1.483
4738.00,7.172260,25.20611,-0.000168,24.021813,-0.0074,1.482
4740.00,7.172838,25.20604,-0.000168,24.021486,-0.0074,1.482
4742.00,7.174711,25.20546,-0.000170,24.021905,-0.0075,1.482
4744.00,7.175310,25.20592,-0.000168,24.021894,-0.0075,1.483
4746.00,7.175036,25.20591,-0.000168,24.021798,-0.0074,1.483
4748.00,7.174748,25.20567,-0.000168,24.021994,-0.0075,1.483
4750.00,7.173511,25.20638,-0.000168,24.022320,-0.0075,1.483
4752.00,7.173995,25.20591,-0.000168,24.022443,-0.0074,1.483
4754.00,7.175620,25.20603,-0.000168,24.021987,-0.0074,1.483
4756.00,7.175027,25.20662,-0.000168,24.022607,-0.0074,1.483
4758.00,7.173450,25.20589,-0.000168,24.021822,-0.0075,1.483
4760.00,7.173258,25.20538,-0.000169,24.021646,-0.0074,1.482
4762.00,7.172509,25.20641,-0.000167,24.022599,-0.0074,1.483
4764.00,7.172355,25.20564,-0.000168,24.022007,-0.0074,1.483
4766.00,7.172165,25.20555,-0.000169,24.022284,-0.0074,1.483
4768.00,7.171934,25.20524,-0.000169,24.022402,-0.0074,1.483
4770.00,7.173151,25.20557,-0.000168,24.021649,-0.0075,1.482
4772.00,7.174490,25.20557,-0.000168,24.021285,-0.0074,1.482
4774.00,7.174942,25.20504,-0.000170,24.021865,-0.0075,1.483
4776.00,7.176034,25.20506,-0.000170,24.022144,-0.0075,1.483
4778.00,7.176524,25.20523,-0.000168,24.021972,-0.0075,1.483
4780.00,7.176662,25.20424,-0.000169,24.021630,-0.0074,1.483
4782.00,7.175862,25.20477,-0.000169,24.022045,-0.0075,1.483
4784.00,7.175646,25.20523,-0.000169,24.022085,-0.0074,1.483
4786.00,7.175298,25.20637,-0.000170,24.022159,-0.0074,1.483
4788.00,7.175613,25.20625,-0.000169,24.021470,-0.0075,1.483
4790.00,7.175451,25.20552,-0.000170,24.021805,-0.0075,1.483
4792.00,7.174709,25.20550,-0.000167,24.022395,-0.0075,1.483
4794.00,7.174715,25.20466,-0.000168,24.022132,-0.0074,1.483
4796.00,7.175006,25.20441,-0.000169,24.022255,-0.0074,1.483
4798.00,7.173923,25.20510,-0.000168,24.021704,-0.0074,1.483
4800.00,7.173433,25.20533,-0.000168,24.021994,-0.0075,1.484
4802.00,7.174038,25.20552,-0.000169,24.022295,-0.0074,1.483
@8,12.0000,24.0
4804.00,7.169363,25.20562,-0.000169,24.022017,-0.0075,1.483
4806.00,7.136469,25.20555,-0.000168,24.021965,-0.0075,1.483
4808.00,7.114053,25.20501,-0.000167,24.022052,-0.0075,1.482
4810.00,7.110785,25.20494,-0.000167,24.021379,-0.0075,1.482
4812.00,7.112636,25.20595,-0.000167,24.021312,-0.0074,1.483
4814.00,7.117057,25.20541,-0.000168,24.021543,-0.0074,1.483
4816.00,7.122925,25.20650,-0.000168,24.022211,-0.0075,1.483
4818.00,7.128027,25.20641,-0.000169,24.021988,-0.0075,1.484
4820.00,7.131890,25.20521,-0.000169,24.022208,-0.0075,1.484
4822.00,7.135529,25.20476,-0.000170,24.021969,-0.0075,1.485
4824.00,7.139757,25.20482,-0.000170,24.021102,-0.0075,1.485
4826.00,7.144994,25.20523,-0.000170,24.021765,-0.0075,1.484
4828.00,7.154131,25.20452,-0.000169,24.021651,-0.0075,1.484
4830.00,7.192741,25.20395,-0.000169,24.021856,-0.0075,1.484
4832.00,7.218782,25.20565,-0.000169,24.022717,-0.0075,1.486
4834.00,7.224678,25.20553,-0.000170,24.022282,-0.0074,1.486
4836.00,7.223625,25.20566,-0.000170,24.021733,-0.0075,1.485
4838.00,7.222235,25.20582,-0.000170,24.022106,-0.0074,1.485
4840.00,7.220194,25.20527,-0.000170,24.021767,-0.0075,1.485
4842.00,7.218175,25.20568,-0.000169,24.021843,-0.0075,1.484
4844.00,7.215757,25.20584,-0.000168,24.021541,-0.0075,1.484
4846.00,7.210893,25.20553,-0.000167,24.021575,-0.0075,1.483
4848.00,7.207571,25.20569,-0.000167,24.021662,-0.0075,1.484
4850.00,7.204784,25.20528,-0.000168,24.021969,-0.0075,1.484
4852.00,7.200621,25.20513,-0.000168,24.021537,-0.0074,1.484
4854.00,7.196614,25.20501,-0.000168,24.022028,-0.0074,1.484
4856.00,7.193619,25.20474,-0.000169,24.021727,-0.0074,1.484
4858.00,7.190822,25.20489,-0.000169,24.022210,-0.0075,1.484
4860.00,7.189946,25.20532,-0.000170,24.021695,-0.0075,1.484
4862.00,7.188318,25.20505,-0.000169,24.022086,-0.0075,1.484
4864.00,7.186220,25.20514,-0.000167,24.021620,-0.0075,1.484
4866.00,7.184345,25.20455,-0.000168,24.022821,-0.0074,1.484
4868.00,7.183616,25.20537,-0.000169,24.022152,-0.0075,1.483
4870.00,7.182235,25.20650,-0.000168,24.021970,-0.0075,1.483
4872.00,7.181241,25.20528,-0.000167,24.021892,-0.0075,1.483
4874.00,7.183089,25.20620,-0.000168,24.022643,-0.0074,1.483
4876.00,7.185252,25.20581,-0.000168,24.022275,-0.0075,1.484
4878.00,7.186936,25.20557,-0.000169,24.022077,-0.0075,1.484
4880.00,7.185016,25.20603,-0.000169,24.022500,-0.0075,1.484
4882.00,7.182737,25.20630,-0.000169,24.021842,-0.0075,1.484
4884.00,7.180971,25.20563,-0.000168,24.021220,-0.0075,1.483
4886.00,7.178834,25.20547,-0.000168,24.021570,-0.0075,1.483
4888.00,7.177937,25.20548,-0.000166,24.021533,-0.0075,1.484
4890.00,7.176876,25.20532,-0.000168,24.020881,-0.0075,1.484
4892.00,7.175956,25.20439,-0.000169,24.021887,-0.0075,1.484
4894.00,7.175039,25.20475,-0.000169,24.022121,-0.0074,1.484
4896.00,7.174274,25.20508,-0.000168,24.021329,-0.0075,1.484
4898.00,7.173497,25.20565,-0.000168,24.021662,-0.0075,1.484
4900.00,7.173605,25.20575,-0.000169,24.021300,-0.0075,1.484
4902.00,7.174451,25.20593,-0.000169,24.021827,-0.0075,1.484
4904.00,7.174813,25.20534,-0.000168,24.022210,-0.0075,1.484
4906.00,7.176048,25.20515,-0.000168,24.021916,-0.0075,1.483
4908.00,7.177019,25.20506,-0.000168,24.021749,-0.0075,1.484
4910.00,7.177071,25.20412,-0.000168,24.021698,-0.0075,1.484
4912.00,7.176771,25.20444,-0.000167,24.022833,-0.0074,1.484
4914.00,7.178586,25.20364,-0.000168,24.022148,-0.0075,1.484
4916.00,7.180285,25.20471,-0.000168,24.022434,-0.0075,1.484
4918.00,7.180267,25.20436,-0.000167,24.022569,-0.0074,1.484
4920.00,7.180214,25.20408,-0.000168,24.022460,-0.0074,1.484
4922.00,7.179646,25.20365,-0.000170,24.022327,-0.0075,1.484
4924.00,7.178354,25.20395,-0.000169,24.021947,-0.0075,1.484
4926.00,7.177513,25.20347,-0.000167,24.022802,-0.0074,1.484
4928.00,7.176534,25.20415,-0.000168,24.022585,-0.0074,1.484
4930.00,7.175926,25.20398,-0.000167,24.021945,-0.0075,1.484
4932.00,7.174700,25.20377,-0.000168,24.022117,-0.0075,1.484
4934.00,7.175026,25.20386,-0.000169,24.022143,-0.0074,1.484
4936.00,7.175090,25.20447,-0.000168,24.021345,-0.0075,1.483
4938.00,7.175919,25.20408,-0.000168,24.022172,-0.0075,1.484
4940.00,7.176562,25.20403,-0.000168,24.022023,-0.0075,1.484
4942.00,7.176296,25.20411,-0.000168,24.021706,-0.0075,1.484
4944.00,7.177407,25.20436,-0.000168,24.022041,-0.0075,1.484
4946.00,7.178019,25.20330,-0.000166,24.022675,-0.0075,1.484
4948.00,7.178835,25.20356,-0.000168,24.022395,-0.0075,1.484
4950.00,7.179683,25.20327,-0.000168,24.022315,-0.0075,1.484
4952.00,7.180537,25.20407,-0.000167,24.022222,-0.0075,1.484
4954.00,7.180905,25.20377,-0.000168,24.021521,-0.0075,1.484
4956.00,7.181500,25.20472,-0.000169,24.022340,-0.0074,1.484
4958.00,7.181557,25.20354,-0.000169,24.022164,-0.0074,1.485
4960.00,7.181004,25.20362,-0.000168,24.022130,-0.0075,1.485
4962.00,7.182073,25.20423,-0.000167,24.022170,-0.0075,1.485
4964.00,7.181549,25.20413,-0.000169,24.021746,-0.0075,1.484
4966.00,7.180522,25.20330,-0.000168,24.021990,-0.0075,1.483
4968.00,7.180115,25.20278,-0.000167,24.021894,-0.0074,1.484
4970.00,7.179140,25.20335,-0.000167,24.022447,-0.0074,1.485
4972.00,7.177638,25.20338,-0.000168,24.021883,-0.0075,1.484
4974.00,7.176592,25.20297,-0.000169,24.021747,-0.0075,1.484
4976.00,7.175667,25.20284,-0.000169,24.021572,-0.0075,1.484
4978.00,7.175278,25.20274,-0.000167,24.022652,-0.0075,1.483
4980.00,7.175006,25.20263,-0.000167,24.021907,-0.0074,1.484
4982.00,7.172972,25.20270,-0.000168,24.021983,-0.0075,1.484
4984.00,7.171192,25.20315,-0.000169,24.022166,-0.0075,1.484
4986.00,7.169438,25.20319,-0.000169,24.021711,-0.0075,1.484
4988.00,7.168933,25.20347,-0.000169,24.021789,-0.0075,1.484
4990.00,7.168387,25.20404,-0.000168,24.022161,-0.0074,1.484
4992.00,7.168545,25.20320,-0.000168,24.022433,-0.0074,1.484
4994.00,7.168577,25.20273,-0.000168,24.022023,-0.0075,1.485
4996.00,7.168869,25.20404,-0.000168,24.022298,-0.0075,1.484
4998.00,7.170163,25.20371,-0.000168,24.022322,-0.0075,1.484
5000.00,7.171160,25.20435,-0.000169,24.022491,-0.0074,1.484
5002.00,7.171423,25.20393,-0.000168,24.022500,-0.0075,1.484
5004.00,7.171085,25.20416,-0.000168,24.022775,-0.0075,1.484
5006.00,7.170877,25.20394,-0.000169,24.022512,-0.0074,1.484
5008.00,7.170510,25.20407,-0.000169,24.021894,-0.0075,1.484
5010.00,7.169870,25.20435,-0.000169,24.021999,-0.0075,1.484
5012.00,7.169543,25.20420,-0.000167,24.022233,-0.0074,1.484
5014.00,7.171068,25.20499,-0.000169,24.021778,-0.0074,1.485
5016.00,7.173337,25.20490,-0.000168,24.021657,-0.0075,1.484
5018.00,7.174397,25.20433,-0.000168,24.022327,-0.0074,1.484
5020.00,7.175537,25.20411,-0.000167,24.021959,-0.0074,1.484
5022.00,7.176591,25.20433,-0.000168,24.022092,-0.0074,1.485
5024.00,7.176513,25.20441,-0.000168,24.022320,-0.0074,1.485
5026.00,7.175502,25.20447,-0.000167,24.021970,-0.0075,1.483
5028.00,7.174210,25.20455,-0.000168,24.022563,-0.0075,1.484
5030.00,7.173364,25.20394,-0.000168,24.021682,-0.0075,1.484
5032.00,7.172437,25.20436,-0.000169,24.021807,-0.0075,1.484
5034.00,7.171748,25.20388,-0.000170,24.021709,-0.0075,1.484
5036.00,7.170233,25.20394,-0.000168,24.021635,-0.0075,1.484
5038.00,7.169276,25.20368,-0.000167,24.022086,-0.0074,1.484
5040.00,7.168089,25.20355,-0.000168,24.021854,-0.0075,1.485
5042.00,7.168718,25.20407,-0.000168,24.021818,-0.0075,1.484
5044.00,7.168432,25.20314,-0.000168,24.021967,-0.0075,1.484
5046.00,7.167655,25.20380,-0.000169,24.021272,-0.0075,1.484
5048.00,7.167628,25.20378,-0.000167,24.022491,-0.0074,1.484
5050.00,7.168566,25.20349,-0.000168,24.022045,-0.0075,1.484
5052.00,7.168696,25.20411,-0.000168,24.021923,-0.0075,1.485
5054.00,7.170425,25.20391,-0.000168,24.022362,-0.0075,1.484
5056.00,7.171345,25.20438,-0.000169,24.021504,-0.0075,1.484
5058.00,7.171318,25.20415,-0.000169,24.021296,-0.0075,1.485
5060.00,7.171726,25.20443,-0.000169,24.022246,-0.0075,1.484
5062.00,7.172155,25.20530,-0.000168,24.022219,-0.0074,1.484
5064.00,7.171599,25.20527,-0.000168,24.021532,-0.0074,1.485
5066.00,7.171092,25.20556,-0.000168,24.022413,-0.0074,1.484
5068.00,7.171083,25.20543,-0.000168,24.021196,-0.0075,1.485
5070.00,7.171660,25.20532,-0.000168,24.021773,-0.0075,1.485
5072.00,7.172877,25.20572,-0.000168,24.022135,-0.0075,1.484
5074.00,7.173803,25.20511,-0.000168,24.022193,-0.0075,1.484
5076.00,7.173037,25.20515,-0.000168,24.021118,-0.0075,1.484
5078.00,7.173334,25.20555,-0.000168,24.021994,-0.0075,1.485
5080.00,7.175709,25.20510,-0.000170,24.022106,-0.0075,1.485
5082.00,7.175308,25.20541,-0.000169,24.021700,-0.0075,1.485
5084.00,7.174811,25.20542,-0.000168,24.022342,-0.0074,1.485
5086.00,7.173517,25.20492,-0.000169,24.022320,-0.0074,1.485
5088.00,7.173090,25.20462,-0.000169,24.022188,-0.0075,1.485
5090.00,7.173632,25.20561,-0.000168,24.021807,-0.0074,1.484
5092.00,7.175014,25.20576,-0.000169,24.022474,-0.0075,1.484
5094.00,7.174384,25.20481,-0.000168,24.021722,-0.0075,1.484
5096.00,7.174255,25.20590,-0.000168,24.022311,-0.0074,1.485
5098.00,7.175343,25.20646,-0.000169,24.022260,-0.0074,1.484
5100.00,7.173830,25.20581,-0.000169,24.021659,-0.0075,1.484
5102.00,7.172374,25.20606,-0.000168,24.022360,-0.0075,1.485
5104.00,7.171237,25.20638,-0.000167,24.022471,-0.0075,1.485
5106.00,7.169834,25.20572,-0.000168,24.022135,-0.0075,1.485
5108.00,7.168946,25.20554,-0.000169,24.022017,-0.0075,1.484
5110.00,7.167596,25.20561,-0.000168,24.021762,-0.0075,1.484
5112.00,7.166224,25.20618,-0.000169,24.021889,-0.0075,1.484
5114.00,7.165783,25.20560,-0.000169,24.021892,-0.0074,1.485
5116.00,7.165601,25.20512,-0.000167,24.022025,-0.0075,1.485
5118.00,7.165158,25.20601,-0.000168,24.021374,-0.0075,1.484
5120.00,7.165167,25.20512,-0.000169,24.021914,-0.0075,1.484
5122.00,7.165550,25.20565,-0.000168,24.021572,-0.0075,1.485
5124.00,7.165672,25.20575,-0.000168,24.021816,-0.0075,1.485
5126.00,7.165248,25.20600,-0.000168,24.021892,-0.0075,1.485
5128.00,7.165115,25.20660,-0.000170,24.021767,-0.0075,1.484
5130.00,7.165217,25.20561,-0.000169,24.022179,-0.0075,1.484
5132.00,7.166399,25.20558,-0.000168,24.021934,-0.0074,1.485
5134.00,7.166486,25.20652,-0.000167,24.021842,-0.0074,1.485
5136.00,7.165440,25.20621,-0.000167,24.022039,-0.0074,1.484
5138.00,7.165533,25.20546,-0.000167,24.021843,-0.0075,1.484
5140.00,7.165229,25.20538,-0.000167,24.021260,-0.0075,1.484
5142.00,7.165929,25.20551,-0.000167,24.021871,-0.0075,1.484
5144.00,7.166564,25.20606,-0.000167,24.022179,-0.0075,1.485
5146.00,7.168522,25.20645,-0.000168,24.021662,-0.0075,1.485
5148.00,7.171075,25.20657,-0.000167,24.021604,-0.0075,1.485
5150.00,7.172614,25.20661,-0.000168,24.022054,-0.0075,1.485
5152.00,7.172213,25.20650,-0.000168,24.022385,-0.0075,1.484
5154.00,7.171919,25.20698,-0.000168,24.021349,-0.0075,1.485
5156.00,7.171420,25.20718,-0.000167,24.021780,-0.0074,1.485
5158.00,7.170382,25.20797,-0.000168,24.021843,-0.0074,1.484
5160.00,7.169947,25.20753,-0.000168,24.021760,-0.0075,1.485
5162.00,7.170658,25.20729,-0.000169,24.021678,-0.0075,1.485
5164.00,7.170236,25.20732,-0.000168,24.021892,-0.0075,1.485
5166.00,7.170779,25.20710,-0.000169,24.021822,-0.0075,1.485
5168.00,7.170122,25.20767,-0.000169,24.022402,-0.0075,1.484
5170.00,7.168912,25.20691,-0.000169,24.022293,-0.0075,1.485
5172.00,7.168130,25.20746,-0.000168,24.022041,-0.0074,1.485
5174.00,7.167532,25.20772,-0.000167,24.022393,-0.0075,1.485
5176.00,7.166516,25.20775,-0.000167,24.021965,-0.0075,1.485
5178.00,7.165389,25.20764,-0.000169,24.022356,-0.0075,1.485
5180.00,7.164401,25.20733,-0.000168,24.021613,-0.0074,1.484
5182.00,7.163245,25.20701,-0.000167,24.021343,-0.0075,1.484
5184.00,7.162221,25.20676,-0.000168,24.021570,-0.0075,1.485
5186.00,7.162294,25.20566,-0.000167,24.021523,-0.0075,1.485
5188.00,7.162490,25.20635,-0.000167,24.022135,-0.0075,1.485
5190.00,7.162318,25.20667,-0.000168,24.021776,-0.0074,1.485
5192.00,7.162664,25.20617,-0.000167,24.022097,-0.0074,1.485
5194.00,7.164777,25.20634,-0.000167,24.022496,-0.0075,1.485
5196.00,7.166913,25.20703,-0.000168,24.022005,-0.0075,1.484
5198.00,7.168729,25.20770,-0.000168,24.022489,-0.0075,1.485
5200.00,7.169618,25.20691,-0.000169,24.022226,-0.0075,1.485
5202.00,7.170241,25.20593,-0.000169,24.021459,-0.0074,1.485
5204.00,7.172103,25.20636,-0.000169,24.021780,-0.0074,1.485
5206.00,7.172008,25.20670,-0.000168,24.022710,-0.0075,1.484
5208.00,7.171662,25.20759,-0.000167,24.022612,-0.0075,1.485
5210.00,7.170906,25.20741,-0.000168,24.022211,-0.0075,1.484
5212.00,7.170866,25.20687,-0.000169,24.021978,-0.0074,1.485
5214.00,7.172068,25.20689,-0.000169,24.021987,-0.0075,1.485
5216.00,7.173056,25.20634,-0.000169,24.022103,-0.0075,1.485
5218.00,7.173980,25.20652,-0.000168,24.022021,-0.0074,1.484
5220.00,7.173949,25.20699,-0.000167,24.021907,-0.0074,1.485
5222.00,7.172624,25.20667,-0.000168,24.022110,-0.0074,1.485
5224.00,7.172011,25.20719,-0.000169,24.022333,-0.0075,1.485
5226.00,7.172535,25.20726,-0.000167,24.022231,-0.0075,1.484
5228.00,7.172890,25.20733,-0.000168,24.021891,-0.0075,1.485
5230.00,7.173559,25.20803,-0.000167,24.022023,-0.0075,1.485
5232.00,7.173761,25.20826,-0.000167,24.022166,-0.0075,1.485
5234.00,7.173488,25.20793,-0.000167,24.022291,-0.0074,1.485
5236.00,7.173394,25.20778,-0.000168,24.021892,-0.0075,1.485
5238.00,7.172227,25.20715,-0.000169,24.021689,-0.0075,1.485
5240.00,7.171760,25.20802,-0.000169,24.022085,-0.0074,1.484
5242.00,7.171256,25.20867,-0.000168,24.022021,-0.0074,1.484
5244.00,7.171418,25.20819,-0.000168,24.021927,-0.0075,1.485
5246.00,7.172242,25.20818,-0.000168,24.022003,-0.0075,1.485
5248.00,7.173532,25.20786,-0.000168,24.021863,-0.0075,1.485
5250.00,7.174639,25.20820,-0.000169,24.021816,-0.0075,1.485
5252.00,7.175855,25.20796,-0.000170,24.022150,-0.0075,1.485
5254.00,7.177363,25.20739,-0.000169,24.021149,-0.0075,1.485
5256.00,7.178486,25.20713,-0.000168,24.021871,-0.0075,1.485
5258.00,7.179642,25.20723,-0.000170,24.022070,-0.0075,1.485
5260.00,7.179880,25.20718,-0.000168,24.021320,-0.0075,1.485
5262.00,7.180605,25.20814,-0.000169,24.021204,-0.0075,1.485
5264.00,7.180233,25.20751,-0.000168,24.021494,-0.0075,1.485
5266.00,7.179278,25.20824,-0.000169,24.021198,-0.0075,1.485
5268.00,7.178992,25.20877,-0.000169,24.021630,-0.0075,1.485
5270.00,7.177263,25.20809,-0.000169,24.022257,-0.0075,1.485
5272.00,7.174807,25.20792,-0.000169,24.021575,-0.0075,1.485
5274.00,7.173001,25.20776,-0.000169,24.022358,-0.0074,1.485
5276.00,7.172817,25.20748,-0.000169,24.021778,-0.0075,1.486
5278.00,7.171643,25.20703,-0.000169,24.022139,-0.0075,1.485
5280.00,7.170464,25.20729,-0.000169,24.021408,-0.0074,1.484
5282.00,7.168992,25.20723,-0.000168,24.021379,-0.0075,1.485
5284.00,7.167641,25.20693,-0.000169,24.021356,-0.0075,1.485
5286.00,7.166909,25.20760,-0.000168,24.022204,-0.0075,1.485
5288.00,7.167469,25.20755,-0.000168,24.022266,-0.0074,1.485
5290.00,7.167468,25.20732,-0.000168,24.021519,-0.0075,1.485
5292.00,7.166709,25.20705,-0.000168,24.021831,-0.0075,1.485
5294.00,7.166587,25.20741,-0.000168,24.022259,-0.0075,1.485
5296.00,7.166490,25.20695,-0.000167,24.021760,-0.0075,1.484
5298.00,7.166466,25.20719,-0.000167,24.021628,-0.0074,1.484
5300.00,7.167684,25.20751,-0.000168,24.021445,-0.0074,1.484
5302.00,7.168132,25.20816,-0.000169,24.021562,-0.0075,1.485
5304.00,7.168405,25.20734,-0.000168,24.021553,-0.0075,1.485
5306.00,7.169204,25.20707,-0.000168,24.022213,-0.0074,1.485
5308.00,7.168088,25.20687,-0.000168,24.021934,-0.0075,1.484
5310.00,7.167383,25.20679,-0.000168,24.021577,-0.0075,1.485
5312.00,7.165825,25.20745,-0.000168,24.021680,-0.0075,1.485
5314.00,7.164025,25.20823,-0.000168,24.021773,-0.0075,1.485
5316.00,7.164687,25.20757,-0.000168,24.021642,-0.0075,1.485
5318.00,7.164073,25.20789,-0.000168,24.021744,-0.0075,1.485
5320.00,7.164550,25.20790,-0.000168,24.021916,-0.0074,1.485
5322.00,7.164486,25.20763,-0.000168,24.021678,-0.0074,1.485
5324.00,7.163702,25.20826,-0.000167,24.022315,-0.0074,1.485
5326.00,7.161992,25.20781,-0.000167,24.022456,-0.0074,1.485
5328.00,7.162529,25.20758,-0.000168,24.021979,-0.0075,1.485
5330.00,7.163562,25.20682,-0.000168,24.021785,-0.0074,1.484
5332.00,7.164289,25.20681,-0.000169,24.021813,-0.0074,1.485
5334.00,7.165661,25.20663,-0.000167,24.022104,-0.0074,1.485
5336.00,7.167047,25.20653,-0.000167,24.021912,-0.0074,1.485
5338.00,7.166529,25.20647,-0.000168,24.022251,-0.0075,1.485
5340.00,7.167379,25.20673,-0.000168,24.022023,-0.0075,1.485
5342.00,7.168698,25.20802,-0.000168,24.022612,-0.0075,1.485
5344.00,7.169365,25.20748,-0.000168,24.021831,-0.0075,1.485
5346.00,7.170394,25.20814,-0.000169,24.021956,-0.0074,1.485
5348.00,7.169008,25.20755,-0.000168,24.022175,-0.0075,1.485
5350.00,7.167757,25.20770,-0.000168,24.021818,-0.0074,1.485
5352.00,7.167157,25.20723,-0.000168,24.022714,-0.0074,1.485
5354.00,7.167302,25.20718,-0.000167,24.022027,-0.0074,1.484
5356.00,7.168252,25.20656,-0.000167,24.022413,-0.0074,1.485
5358.00,7.168357,25.20644,-0.000168,24.021920,-0.0074,1.485
5360.00,7.168251,25.20644,-0.000169,24.022057,-0.0075,1.485
5362.00,7.167795,25.20662,-0.000168,24.021388,-0.0074,1.485
5364.00,7.168217,25.20754,-0.000168,24.021602,-0.0075,1.485
5366.00,7.169926,25.20707,-0.000168,24.022019,-0.0075,1.484
5368.00,7.169908,25.20663,-0.000167,24.022195,-0.0074,1.485
5370.00,7.169412,25.20713,-0.000168,24.021847,-0.0075,1.485
5372.00,7.168844,25.20724,-0.000169,24.022193,-0.0075,1.485
5374.00,7.167391,25.20692,-0.000168,24.022186,-0.0075,1.485
5376.00,7.166464,25.20706,-0.000168,24.021731,-0.0074,1.485
5378.00,7.165953,25.20750,-0.000168,24.022133,-0.0074,1.485
5380.00,7.165211,25.20733,-0.000168,24.022066,-0.0074,1.485
5382.00,7.163875,25.20624,-0.000168,24.021840,-0.0075,1.485
5384.00,7.162171,25.20629,-0.000167,24.021831,-0.0075,1.485
5386.00,7.161751,25.20687,-0.000167,24.022141,-0.0075,1.485
5388.00,7.161867,25.20784,-0.000167,24.022440,-0.0074,1.485
5390.00,7.162629,25.20723,-0.000166,24.022434,-0.0075,1.486
5392.00,7.163516,25.20719,-0.000167,24.023270,-0.0074,1.485
5394.00,7.164384,25.20784,-0.000168,24.021591,-0.0075,1.485
5396.00,7.164153,25.20606,-0.000168,24.022146,-0.0074,1.485
5398.00,7.164113,25.20678,-0.000166,24.023234,-0.0074,1.485
5400.00,7.163858,25.20739,-0.000167,24.022249,-0.0074,1.485
5402.00,7.163705,25.20751,-0.000167,24.022549,-0.0075,1.485
@9,12.0000,24.0
5404.00,7.161093,25.20785,-0.000167,24.021421,-0.0074,1.485
5406.00,7.130412,25.20722,-0.000168,24.022777,-0.0074,1.485
5408.00,7.104470,25.20698,-0.000167,24.022690,-0.0074,1.484
5410.00,7.098034,25.20703,-0.000165,24.022703,-0.0075,1.484
5412.00,7.100364,25.20782,-0.000167,24.022398,-0.0074,1.485
5414.00,7.104334,25.20706,-0.000168,24.021940,-0.0074,1.486
5416.00,7.108706,25.20756,-0.000169,24.022329,-0.0075,1.486
5418.00,7.114737,25.20753,-0.000169,24.021794,-0.0074,1.486
5420.00,7.120756,25.20755,-0.000169,24.021684,-0.0074,1.486
5422.00,7.125901,25.20657,-0.000168,24.022054,-0.0074,1.485
5424.00,7.130671,25.20630,-0.000168,24.022144,-0.0074,1.486
5426.00,7.136115,25.20640,-0.000170,24.022759,-0.0075,1.487
5428.00,7.145105,25.20680,-0.000169,24.022202,-0.0075,1.487
5430.00,7.180299,25.20786,-0.000168,24.022275,-0.0075,1.486
5432.00,7.207952,25.20836,-0.000169,24.021724,-0.0074,1.488
5434.00,7.215645,25.20783,-0.000170,24.021606,-0.0074,1.488
5436.00,7.216178,25.20844,-0.000170,24.021488,-0.0074,1.487
5438.00,7.213694,25.20810,-0.000169,24.022106,-0.0074,1.486
5440.00,7.208994,25.20866,-0.000169,24.022293,-0.0074,1.486
5442.00,7.204090,25.20837,-0.000169,24.022112,-0.0074,1.486
5444.00,7.201040,25.20881,-0.000167,24.021642,-0.0074,1.486
5446.00,7.198279,25.20887,-0.000167,24.021842,-0.0074,1.486
5448.00,7.194858,25.20880,-0.000167,24.022275,-0.0074,1.485
5450.00,7.191070,25.20832,-0.000167,24.022133,-0.0075,1.486
5452.00,7.187757,25.20902,-0.000167,24.022587,-0.0074,1.485
5454.00,7.184189,25.20902,-0.000167,24.022395,-0.0074,1.486
5456.00,7.180374,25.20894,-0.000167,24.022380,-0.0074,1.486
5458.00,7.176741,25.20835,-0.000168,24.022300,-0.0074,1.485
5460.00,7.174540,25.20897,-0.000167,24.022337,-0.0075,1.485
5462.00,7.172709,25.20866,-0.000167,24.021573,-0.0074,1.485
5464.00,7.171168,25.20869,-0.000168,24.021901,-0.0075,1.485
5466.00,7.169654,25.20880,-0.000167,24.022320,-0.0074,1.486
5468.00,7.170218,25.20800,-0.000167,24.022077,-0.0074,1.486
5470.00,7.171017,25.20780,-0.000169,24.022630,-0.0074,1.486
5472.00,7.173418,25.20837,-0.000168,24.022764,-0.0074,1.486
5474.00,7.177115,25.20887,-0.000167,24.021918,-0.0074,1.485
5476.00,7.181320,25.20858,-0.000168,24.021729,-0.0075,1.486
5478.00,7.185469,25.20872,-0.000166,24.021970,-0.0074,1.485
5480.00,7.185933,25.20851,-0.000168,24.022210,-0.0075,1.485
5482.00,7.184694,25.20774,-0.000169,24.022451,-0.0074,1.485
5484.00,7.180644,25.20742,-0.000166,24.022409,-0.0075,1.485
5486.00,7.175592,25.20746,-0.000167,24.022186,-0.0074,1.486
5488.00,7.171924,25.20842,-0.000167,24.021822,-0.0074,1.486
5490.00,7.168227,25.20875,-0.000168,24.021787,-0.0074,1.485
5492.00,7.165122,25.20832,-0.000168,24.021896,-0.0074,1.486
5494.00,7.163671,25.20808,-0.000167,24.022367,-0.0075,1.485
5496.00,7.163162,25.20860,-0.000167,24.022942,-0.0074,1.485
5498.00,7.163595,25.20853,-0.000166,24.022737,-0.0075,1.485
5500.00,7.163851,25.20826,-0.000167,24.022251,-0.0074,1.485
5502.00,7.165552,25.20828,-0.000167,24.023408,-0.0074,1.485
5504.00,7.168677,25.20836,-0.000167,24.022184,-0.0074,1.485
5506.00,7.172804,25.20823,-0.000168,24.022608,-0.0074,1.485
5508.00,7.177151,25.20821,-0.000167,24.022665,-0.0074,1.485
5510.00,7.179450,25.20790,-0.000167,24.021388,-0.0074,1.486
5512.00,7.181539,25.20799,-0.000167,24.022824,-0.0074,1.485
5514.00,7.182430,25.20795,-0.000167,24.022175,-0.0075,1.485
5516.00,7.181732,25.20820,-0.000166,24.021722,-0.0074,1.486
5518.00,7.181718,25.20853,-0.000167,24.022103,-0.0075,1.486
5520.00,7.180608,25.20785,-0.000167,24.022646,-0.0074,1.486
5522.00,7.177853,25.20720,-0.000166,24.022124,-0.0075,1.486
5524.00,7.173680,25.20827,-0.000166,24.021969,-0.0074,1.485
5526.00,7.170540,25.20878,-0.000167,24.022135,-0.0074,1.486
5528.00,7.167440,25.20796,-0.000168,24.021947,-0.0075,1.485
5530.00,7.166300,25.20858,-0.000168,24.022639,-0.0075,1.486
5532.00,7.167439,25.20809,-0.000167,24.022474,-0.0074,1.486
5534.00,7.169320,25.20764,-0.000168,24.022208,-0.0074,1.485
5536.00,7.170420,25.20883,-0.000168,24.022608,-0.0074,1.485
5538.00,7.171312,25.20875,-0.000167,24.022028,-0.0075,1.485
5540.00,7.171781,25.20848,-0.000166,24.021722,-0.0075,1.485
5542.00,7.172233,25.20947,-0.000166,24.022130,-0.0074,1.485
5544.00,7.170998,25.20944,-0.000168,24.022583,-0.0074,1.486
5546.00,7.171408,25.20836,-0.000168,24.022077,-0.0074,1.486
5548.00,7.173051,25.20847,-0.000167,24.021994,-0.0074,1.485
5550.00,7.173710,25.20776,-0.000167,24.022648,-0.0075,1.486
5552.00,7.174142,25.20783,-0.000167,24.022931,-0.0075,1.485
5554.00,7.174721,25.20820,-0.000166,24.023076,-0.0075,1.486
5556.00,7.174877,25.20734,-0.000166,24.023074,-0.0074,1.485
5558.00,7.175725,25.20782,-0.000168,24.022752,-0.0074,1.485
5560.00,7.174630,25.20768,-0.000167,24.022648,-0.0074,1.485
5562.00,7.173126,25.20828,-0.000168,24.022197,-0.0074,1.486
5564.00,7.172378,25.20845,-0.000168,24.022010,-0.0074,1.485
5566.00,7.170099,25.20819,-0.000167,24.022690,-0.0074,1.485
5568.00,7.167526,25.20871,-0.000167,24.022744,-0.0074,1.485
5570.00,7.165868,25.20920,-0.000167,24.021785,-0.0074,1.486
5572.00,7.165061,25.20894,-0.000168,24.021664,-0.0074,1.486
5574.00,7.162663,25.20913,-0.000167,24.022260,-0.0075,1.486
5576.00,7.160646,25.20881,-0.000166,24.022309,-0.0074,1.486
5578.00,7.160352,25.20811,-0.000167,24.022268,-0.0074,1.486
5580.00,7.160734,25.20881,-0.000166,24.022474,-0.0074,1.485
5582.00,7.161111,25.20871,-0.000164,24.022346,-0.0074,1.485
5584.00,7.161090,25.20796,-0.000166,24.022424,-0.0074,1.485
5586.00,7.161721,25.20788,-0.000168,24.022248,-0.0074,1.486
5588.00,7.163185,25.20824,-0.000168,24.022362,-0.0074,1.486
5590.00,7.164476,25.20881,-0.000168,24.021769,-0.0074,1.486
5592.00,7.166548,25.20839,-0.000167,24.022857,-0.0074,1.486
5594.00,7.169105,25.20827,-0.000167,24.022378,-0.0074,1.486
5596.00,7.171004,25.20812,-0.000167,24.022242,-0.0074,1.486
5598.00,7.172574,25.20720,-0.000167,24.022951,-0.0074,1.485
5600.00,7.173309,25.20696,-0.000168,24.022840,-0.0074,1.485
5602.00,7.174218,25.20749,-0.000167,24.022880,-0.0074,1.485
5604.00,7.174568,25.20823,-0.000166,24.022465,-0.0074,1.486
5606.00,7.173083,25.20872,-0.000167,24.022130,-0.0074,1.486
5608.00,7.171673,25.20751,-0.000167,24.022037,-0.0074,1.486
5610.00,7.171144,25.20759,-0.000168,24.021682,-0.0074,1.486
5612.00,7.170729,25.20791,-0.000167,24.021891,-0.0074,1.485
5614.00,7.170230,25.20752,-0.000166,24.022646,-0.0074,1.486
5616.00,7.168182,25.20751,-0.000167,24.022153,-0.0074,1.485
5618.00,7.166179,25.20680,-0.000167,24.022822,-0.0074,1.486
5620.00,7.166930,25.20710,-0.000168,24.022101,-0.0074,1.486
5622.00,7.167061,25.20729,-0.000167,24.022565,-0.0074,1.486
5624.00,7.167232,25.20714,-0.000166,24.022605,-0.0074,1.485
5626.00,7.167269,25.20796,-0.000167,24.022657,-0.0074,1.486
5628.00,7.168291,25.20798,-0.000167,24.021800,-0.0074,1.486
5630.00,7.168507,25.20801,-0.000166,24.022085,-0.0075,1.486
5632.00,7.170630,25.20882,-0.000167,24.022307,-0.0074,1.486
5634.00,7.172777,25.20864,-0.000166,24.022342,-0.0074,1.486
5636.00,7.174246,25.20803,-0.000168,24.021954,-0.0075,1.486
5638.00,7.175652,25.20737,-0.000168,24.022447,-0.0075,1.486
5640.00,7.174990,25.20767,-0.000167,24.022436,-0.0074,1.485
5642.00,7.173883,25.20771,-0.000168,24.022220,-0.0074,1.486
5644.00,7.173019,25.20726,-0.000167,24.022576,-0.0074,1.486
5646.00,7.171458,25.20705,-0.000168,24.022295,-0.0074,1.486
5648.00,7.171533,25.20676,-0.000167,24.021880,-0.0074,1.486
5650.00,7.171840,25.20615,-0.000168,24.022498,-0.0074,1.486
5652.00,7.171316,25.20611,-0.000167,24.022581,-0.0074,1.486
5654.00,7.170816,25.20632,-0.000167,24.022694,-0.0074,1.486
5656.00,7.169378,25.20648,-0.000167,24.022396,-0.0074,1.486
5658.00,7.167901,25.20686,-0.000166,24.022436,-0.0073,1.485
5660.00,7.166293,25.20697,-0.000166,24.022237,-0.0074,1.486
5662.00,7.164662,25.20715,-0.000165,24.022806,-0.0074,1.486
5664.00,7.163363,25.20701,-0.000167,24.022940,-0.0074,1.487
5666.00,7.163246,25.20671,-0.000167,24.022592,-0.0074,1.486
5668.00,7.163207,25.20663,-0.000167,24.022598,-0.0074,1.485
5670.00,7.163248,25.20716,-0.000167,24.022277,-0.0074,1.485
5672.00,7.163525,25.20772,-0.000168,24.021898,-0.0074,1.486
5674.00,7.162111,25.20726,-0.000168,24.022161,-0.0074,1.486
5676.00,7.162417,25.20776,-0.000167,24.022646,-0.0074,1.486
5678.00,7.163298,25.20729,-0.000168,24.022282,-0.0074,1.486
5680.00,7.165083,25.20706,-0.000168,24.022826,-0.0074,1.486
5682.00,7.166542,25.20657,-0.000166,24.022763,-0.0074,1.486
5684.00,7.167588,25.20778,-0.000167,24.022868,-0.0074,1.486
5686.00,7.168059,25.20849,-0.000167,24.022937,-0.0074,1.486
5688.00,7.167926,25.20878,-0.000166,24.023216,-0.0074,1.486
5690.00,7.168161,25.20794,-0.000166,24.023045,-0.0074,1.486
5692.00,7.168871,25.20801,-0.000167,24.022842,-0.0074,1.486
5694.00,7.169368,25.20792,-0.000168,24.022637,-0.0074,1.485
5696.00,7.170683,25.20776,-0.000166,24.023254,-0.0074,1.486
5698.00,7.171674,25.20778,-0.000168,24.022837,-0.0074,1.486
5700.00,7.171270,25.20722,-0.000167,24.021755,-0.0074,1.486
5702.00,7.171146,25.20774,-0.000168,24.022070,-0.0075,1.486
5704.00,7.171434,25.20784,-0.000168,24.021896,-0.0074,1.486
5706.00,7.169893,25.20754,-0.000167,24.022989,-0.0074,1.486
5708.00,7.169368,25.20697,-0.000166,24.022536,-0.0075,1.486
5710.00,7.169321,25.20711,-0.000167,24.022590,-0.0074,1.486
5712.00,7.167935,25.20727,-0.000167,24.022411,-0.0074,1.486
5714.00,7.166962,25.20817,-0.000167,24.022315,-0.0075,1.486
5716.00,7.165277,25.20802,-0.000168,24.022891,-0.0074,1.486
5718.00,7.163991,25.20786,-0.000167,24.022846,-0.0074,1.486
5720.00,7.162979,25.20812,-0.000167,24.022987,-0.0074,1.486
5722.00,7.162234,25.20816,-0.000167,24.022380,-0.0074,1.486
5724.00,7.161431,25.20746,-0.000166,24.021990,-0.0074,1.485
5726.00,7.160409,25.20815,-0.000165,24.022744,-0.0074,1.486
5728.00,7.160275,25.20842,-0.000164,24.023268,-0.0074,1.486
5730.00,7.160468,25.20763,-0.000166,24.023045,-0.0074,1.486
5732.00,7.159762,25.20816,-0.000165,24.022534,-0.0074,1.486
5734.00,7.160333,25.20893,-0.000165,24.022474,-0.0074,1.486
5736.00,7.160919,25.20895,-0.000167,24.022759,-0.0074,1.486
5738.00,7.162307,25.20800,-0.000166,24.022453,-0.0074,1.487
5740.00,7.163694,25.20752,-0.000167,24.022632,-0.0074,1.486
5742.00,7.165041,25.20779,-0.000167,24.022162,-0.0074,1.486
5744.00,7.166139,25.20809,-0.000166,24.022224,-0.0074,1.486
5746.00,7.166695,25.20793,-0.000166,24.022955,-0.0074,1.486
5748.00,7.166967,25.20873,-0.000166,24.021878,-0.0074,1.486
5750.00,7.166629,25.20874,-0.000166,24.022906,-0.0074,1.487
5752.00,7.167475,25.20823,-0.000167,24.022273,-0.0074,1.486
5754.00,7.168217,25.20767,-0.000166,24.022362,-0.0074,1.486
5756.00,7.168311,25.20925,-0.000166,24.022831,-0.0074,1.486
5758.00,7.168062,25.20926,-0.000165,24.022641,-0.0074,1.486
5760.00,7.167651,25.20799,-0.000167,24.022469,-0.0074,1.486
5762.00,7.167684,25.20777,-0.000167,24.022614,-0.0074,1.486
5764.00,7.168479,25.20792,-0.000166,24.022472,-0.0074,1.486
5766.00,7.170942,25.20754,-0.000166,24.022585,-0.0074,1.486
5768.00,7.172430,25.20790,-0.000167,24.022862,-0.0074,1.486
5770.00,7.172950,25.20758,-0.000167,24.021544,-0.0074,1.486
5772.00,7.171351,25.20800,-0.000166,24.022191,-0.0074,1.486
5774.00,7.170161,25.20941,-0.000166,24.022413,-0.0074,1.486
5776.00,7.169329,25.20890,-0.000166,24.022621,-0.0074,1.486
5778.00,7.168385,25.20786,-0.000166,24.022520,-0.0074,1.486
5780.00,7.167758,25.20780,-0.000166,24.022251,-0.0074,1.486
5782.00,7.167972,25.20834,-0.000166,24.023025,-0.0074,1.486
5784.00,7.168084,25.20947,-0.000167,24.022683,-0.0074,1.486
5786.00,7.166502,25.20944,-0.000167,24.022877,-0.0074,1.486
5788.00,7.165018,25.20926,-0.000167,24.021921,-0.0074,1.486
5790.00,7.164268,25.20818,-0.000167,24.023011,-0.0074,1.486
5792.00,7.164510,25.20792,-0.000167,24.022110,-0.0074,1.486
5794.00,7.164556,25.20885,-0.000168,24.022360,-0.0074,1.486
5796.00,7.164006,25.20962,-0.000166,24.022585,-0.0074,1.486
5798.00,7.163882,25.20872,-0.000167,24.021479,-0.0074,1.486
5800.00,7.164446,25.20958,-0.000166,24.022447,-0.0074,1.486
5802.00,7.164451,25.20946,-0.000165,24.023219,-0.0074,1.486
5804.00,7.165057,25.20987,-0.000165,24.022728,-0.0074,1.486
5806.00,7.165582,25.20904,-0.000167,24.022614,-0.0074,1.486
5808.00,7.166400,25.20857,-0.000167,24.022909,-0.0074,1.486
5810.00,7.166420,25.20926,-0.000168,24.022407,-0.0074,1.486
5812.00,7.165210,25.20896,-0.000167,24.022217,-0.0074,1.487
5814.00,7.163723,25.20842,-0.000166,24.022150,-0.0074,1.486
5816.00,7.161750,25.20907,-0.000166,24.022835,-0.0074,1.486
5818.00,7.159159,25.20923,-0.000167,24.022529,-0.0074,1.486
5820.00,7.158320,25.20883,-0.000167,24.022641,-0.0074,1.486
5822.00,7.159210,25.20952,-0.000167,24.022074,-0.0074,1.486
5824.00,7.158952,25.20958,-0.000166,24.022402,-0.0074,1.487
5826.00,7.158916,25.20854,-0.000167,24.022083,-0.0074,1.486
5828.00,7.160044,25.20882,-0.000166,24.022763,-0.0074,1.486
5830.00,7.161205,25.20938,-0.000167,24.022844,-0.0074,1.486
5832.00,7.162444,25.20990,-0.000167,24.022364,-0.0074,1.486
5834.00,7.164099,25.20962,-0.000167,24.022811,-0.0074,1.486
5836.00,7.165901,25.20968,-0.000167,24.022726,-0.0074,1.486
5838.00,7.168203,25.20994,-0.000168,24.022570,-0.0074,1.487
5840.00,7.170389,25.20943,-0.000167,24.021947,-0.0074,1.486
5842.00,7.172272,25.20985,-0.000167,24.022220,-0.0074,1.486
5844.00,7.173683,25.20962,-0.000169,24.022025,-0.0074,1.487
5846.00,7.175008,25.20813,-0.000167,24.022598,-0.0074,1.486
5848.00,7.174437,25.20924,-0.000167,24.022045,-0.0074,1.486
5850.00,7.173433,25.20851,-0.000167,24.022424,-0.0074,1.486
5852.00,7.172841,25.20859,-0.000167,24.022472,-0.0074,1.486
5854.00,7.171300,25.20832,-0.000168,24.022346,-0.0074,1.487
5856.00,7.169264,25.20798,-0.000167,24.022327,-0.0074,1.486
5858.00,7.167986,25.20790,-0.000168,24.022480,-0.0074,1.487
5860.00,7.166450,25.20848,-0.000167,24.023243,-0.0074,1.486
5862.00,7.164966,25.20876,-0.000167,24.022619,-0.0074,1.486
5864.00,7.163929,25.20887,-0.000167,24.022723,-0.0074,1.487
5866.00,7.162774,25.20842,-0.000167,24.022025,-0.0074,1.487
5868.00,7.162611,25.20912,-0.000167,24.022848,-0.0074,1.486
5870.00,7.163000,25.20931,-0.000167,24.022715,-0.0074,1.486
5872.00,7.163303,25.20908,-0.000167,24.022869,-0.0074,1.486
5874.00,7.164293,25.20975,-0.000166,24.023074,-0.0074,1.487
5876.00,7.164122,25.20904,-0.000165,24.022516,-0.0074,1.486
5878.00,7.164437,25.21000,-0.000166,24.022616,-0.0074,1.487
5880.00,7.165729,25.21007,-0.000169,24.022641,-0.0074,1.487
5882.00,7.168172,25.20990,-0.000167,24.022938,-0.0074,1.486
5884.00,7.168549,25.21047,-0.000166,24.022777,-0.0074,1.486
5886.00,7.168009,25.21021,-0.000167,24.022612,-0.0074,1.486
5888.00,7.168610,25.21030,-0.000167,24.022338,-0.0074,1.486
5890.00,7.168472,25.20953,-0.000167,24.022848,-0.0074,1.486
5892.00,7.168474,25.20975,-0.000167,24.022603,-0.0074,1.487
5894.00,7.168245,25.20954,-0.000167,24.022904,-0.0075,1.487
5896.00,7.168095,25.20955,-0.000167,24.022971,-0.0074,1.487
5898.00,7.167622,25.20917,-0.000167,24.022773,-0.0074,1.486
5900.00,7.166867,25.20924,-0.000166,24.022744,-0.0074,1.487
5902.00,7.167630,25.20980,-0.000166,24.022991,-0.0074,1.486
5904.00,7.169285,25.21041,-0.000165,24.022619,-0.0074,1.486
5906.00,7.170329,25.20930,-0.000167,24.022503,-0.0074,1.487
5908.00,7.170661,25.20985,-0.000167,24.022378,-0.0074,1.486
5910.00,7.170517,25.20959,-0.000166,24.022512,-0.0074,1.486
5912.00,7.169883,25.20977,-0.000167,24.022795,-0.0074,1.486
5914.00,7.168971,25.20945,-0.000166,24.022654,-0.0074,1.486
5916.00,7.167140,25.20863,-0.000167,24.022289,-0.0074,1.487
5918.00,7.164901,25.20930,-0.000167,24.022179,-0.0074,1.487
5920.00,7.161707,25.20869,-0.000167,24.022485,-0.0074,1.487
5922.00,7.159804,25.20876,-0.000166,24.021773,-0.0074,1.486
5924.00,7.161408,25.20802,-0.000166,24.022746,-0.0074,1.487
5926.00,7.160062,25.20836,-0.000166,24.022726,-0.0074,1.486
5928.00,7.159772,25.20843,-0.000165,24.022842,-0.0074,1.486
5930.00,7.159615,25.20829,-0.000167,24.022496,-0.0074,1.486
5932.00,7.160368,25.20881,-0.000167,24.022411,-0.0074,1.487
5934.00,7.160478,25.20869,-0.000167,24.022737,-0.0074,1.486
5936.00,7.161199,25.20966,-0.000166,24.022280,-0.0074,1.486
5938.00,7.162497,25.20962,-0.000166,24.022937,-0.0074,1.486
5940.00,7.163230,25.20854,-0.000167,24.022342,-0.0075,1.487
5942.00,7.163711,25.20937,-0.000168,24.022835,-0.0074,1.487
5944.00,7.163062,25.20908,-0.000167,24.022106,-0.0074,1.486
5946.00,7.161947,25.20881,-0.000167,24.022521,-0.0075,1.486
5948.00,7.160620,25.20938,-0.000168,24.022578,-0.0075,1.486
5950.00,7.160060,25.20912,-0.000169,24.021985,-0.0074,1.487
5952.00,7.161474,25.20907,-0.000168,24.021660,-0.0074,1.486
5954.00,7.162077,25.20909,-0.000169,24.022828,-0.0074,1.486
5956.00,7.160689,25.20889,-0.000167,24.022391,-0.0074,1.487
5958.00,7.160229,25.20881,-0.000168,24.022496,-0.0074,1.487
5960.00,7.160741,25.20877,-0.000167,24.022162,-0.0074,1.486
5962.00,7.161416,25.20923,-0.000166,24.022790,-0.0074,1.486
5964.00,7.163074,25.20907,-0.000167,24.022010,-0.0074,1.487
5966.00,7.163622,25.20941,-0.000168,24.021794,-0.0074,1.487
5968.00,7.163389,25.21003,-0.000166,24.021963,-0.0074,1.487
5970.00,7.164294,25.20925,-0.000168,24.022650,-0.0074,1.487
5972.00,7.165523,25.20908,-0.000167,24.021918,-0.0074,1.487
5974.00,7.165580,25.21029,-0.000169,24.022175,-0.0074,1.486
5976.00,7.166372,25.20975,-0.000169,24.022587,-0.0074,1.486
5978.00,7.167296,25.20949,-0.000166,24.022472,-0.0074,1.486
5980.00,7.167456,25.20941,-0.000166,24.022458,-0.0074,1.487
5982.00,7.168712,25.20954,-0.000166,24.022699,-0.0074,1.487
5984.00,7.168700,25.21014,-0.000166,24.022724,-0.0074,1.487
5986.00,7.168020,25.20982,-0.000168,24.021784,-0.0074,1.487
5988.00,7.168125,25.20973,-0.000168,24.022842,-0.0074,1.487
5990.00,7.169596,25.20953,-0.000167,24.021969,-0.0074,1.486
5992.00,7.170648,25.20840,-0.000167,24.022074,-0.0074,1.486
5994.00,7.169988,25.20707,-0.000167,24.022019,-0.0074,1.487
5996.00,7.169240,25.20783,-0.000168,24.022632,-0.0074,1.487
5998.00,7.167981,25.20816,-0.000168,24.022008,-0.0074,1.487
6000.00,7.170016,25.20765,-0.000167,24.022128,-0.0074,1.487
6002.00,7.171964,25.20723,-0.000169,24.021765,-0.0074,1.487
@10,12.0000,24.0
6004.00,7.169599,25.20739,-0.000168,24.022293,-0.0075,1.487
6006.00,7.141305,25.20773,-0.000168,24.021740,-0.0075,1.486
6008.00,7.114416,25.20832,-0.000167,24.022133,-0.0074,1.485
6010.00,7.107957,25.20844,-0.000166,24.022193,-0.0074,1.485
6012.00,7.108668,25.20813,-0.000167,24.021483,-0.0074,1.486
6014.00,7.110563,25.20801,-0.000167,24.022639,-0.0074,1.486
6016.00,7.115317,25.20717,-0.000166,24.022482,-0.0074,1.487
6018.00,7.120806,25.20670,-0.000169,24.022402,-0.0074,1.488
6020.00,7.124983,25.20728,-0.000168,24.022034,-0.0075,1.487
6022.00,7.128911,25.20722,-0.000169,24.022507,-0.0075,1.488
6024.00,7.132493,25.20773,-0.000170,24.022322,-0.0075,1.488
6026.00,7.135193,25.20733,-0.000169,24.022659,-0.0074,1.488
6028.00,7.140044,25.20708,-0.000170,24.022043,-0.0074,1.488
6030.00,7.170020,25.20681,-0.000169,24.022567,-0.0074,1.489
6032.00,7.198464,25.20738,-0.000169,24.022143,-0.0074,1.489
6034.00,7.204603,25.20724,-0.000170,24.022262,-0.0074,1.489
6036.00,7.203099,25.20796,-0.000169,24.022458,-0.0074,1.489
6038.00,7.200215,25.20839,-0.000168,24.022337,-0.0074,1.488
6040.00,7.195837,25.20838,-0.000168,24.022248,-0.0074,1.488
6042.00,7.190845,25.20790,-0.000167,24.022065,-0.0074,1.487
6044.00,7.186656,25.20804,-0.000168,24.021798,-0.0074,1.487
6046.00,7.183131,25.20806,-0.000167,24.022322,-0.0075,1.487
6048.00,7.180875,25.20786,-0.000168,24.021950,-0.0074,1.487
6050.00,7.178333,25.20786,-0.000168,24.021729,-0.0075,1.487
6052.00,7.175570,25.20804,-0.000167,24.021372,-0.0075,1.487
6054.00,7.173332,25.20784,-0.000166,24.021653,-0.0074,1.488
6056.00,7.171994,25.20717,-0.000167,24.021932,-0.0075,1.487
6058.00,7.171009,25.20763,-0.000168,24.021185,-0.0075,1.487
6060.00,7.170464,25.20754,-0.000167,24.022362,-0.0075,1.487
6062.00,7.169486,25.20829,-0.000167,24.022385,-0.0074,1.487
6064.00,7.168578,25.20736,-0.000168,24.022193,-0.0074,1.487
6066.00,7.166906,25.20741,-0.000167,24.022953,-0.0074,1.487
6068.00,7.167017,25.20786,-0.000166,24.022639,-0.0074,1.486
6070.00,7.167386,25.20725,-0.000166,24.022650,-0.0074,1.487
6072.00,7.165866,25.20771,-0.000167,24.022208,-0.0075,1.487
6074.00,7.165893,25.20790,-0.000168,24.021947,-0.0074,1.488
6076.00,7.165854,25.20691,-0.000168,24.021352,-0.0075,1.487
6078.00,7.166266,25.20727,-0.000167,24.022489,-0.0074,1.487
6080.00,7.168056,25.20683,-0.000167,24.022036,-0.0074,1.487
6082.00,7.167981,25.20689,-0.000167,24.022679,-0.0075,1.488
6084.00,7.167613,25.20712,-0.000169,24.022099,-0.0074,1.488
6086.00,7.168498,25.20728,-0.000167,24.021947,-0.0074,1.486
6088.00,7.168594,25.20719,-0.000168,24.023000,-0.0075,1.487
6090.00,7.167962,25.20765,-0.000167,24.022474,-0.0075,1.488
6092.00,7.168028,25.20738,-0.000167,24.022824,-0.0074,1.487
6094.00,7.168444,25.20771,-0.000168,24.022438,-0.0075,1.487
6096.00,7.168020,25.20782,-0.000167,24.022233,-0.0074,1.487
6098.00,7.168612,25.20783,-0.000167,24.022094,-0.0074,1.487
6100.00,7.168832,25.20738,-0.000168,24.022286,-0.0074,1.488
6102.00,7.167323,25.20826,-0.000168,24.022527,-0.0074,1.488
6104.00,7.166359,25.20832,-0.000170,24.022126,-0.0074,1.487
6106.00,7.166120,25.20798,-0.000167,24.022748,-0.0074,1.488
6108.00,7.166854,25.20863,-0.000167,24.022909,-0.0074,1.488
6110.00,7.166707,25.20934,-0.000168,24.022030,-0.0074,1.488
6112.00,7.166822,25.20861,-0.000167,24.021693,-0.0074,1.487
6114.00,7.166978,25.20791,-0.000167,24.021967,-0.0075,1.487
6116.00,7.166281,25.20832,-0.000169,24.022590,-0.0075,1.488
6118.00,7.166393,25.20838,-0.000168,24.021842,-0.0075,1.488
6120.00,7.167229,25.20750,-0.000167,24.021891,-0.0074,1.487
6122.00,7.166568,25.20721,-0.000168,24.021992,-0.0074,1.487
6124.00,7.166055,25.20752,-0.000167,24.022268,-0.0074,1.488
6126.00,7.167242,25.20746,-0.000168,24.022451,-0.0074,1.488
6128.00,7.167294,25.20690,-0.000168,24.022262,-0.0075,1.488
6130.00,7.166963,25.20664,-0.000167,24.022367,-0.0074,1.488
6132.00,7.166082,25.20690,-0.000167,24.022554,-0.0074,1.487
6134.00,7.164691,25.20765,-0.000168,24.021601,-0.0074,1.488
6136.00,7.163692,25.20757,-0.000168,24.022177,-0.0074,1.488
6138.00,7.164011,25.20731,-0.000167,24.022498,-0.0075,1.488
6140.00,7.164005,25.20741,-0.000167,24.022028,-0.0075,1.488
6142.00,7.163998,25.20741,-0.000167,24.022405,-0.0074,1.488
6144.00,7.162934,25.20702,-0.000168,24.022677,-0.0074,1.488
6146.00,7.161770,25.20756,-0.000167,24.021871,-0.0074,1.488
6148.00,7.161098,25.20795,-0.000166,24.021784,-0.0075,1.488
6150.00,7.160872,25.20660,-0.000168,24.021751,-0.0075,1.488
6152.00,7.161916,25.20713,-0.000168,24.022744,-0.0074,1.488
6154.00,7.162685,25.20825,-0.000168,24.022170,-0.0074,1.488
6156.00,7.163129,25.20875,-0.000168,24.021659,-0.0075,1.488
6158.00,7.164101,25.20827,-0.000167,24.021950,-0.0075,1.488
6160.00,7.164983,25.20794,-0.000168,24.022195,-0.0074,1.488
6162.00,7.166396,25.20859,-0.000168,24.022670,-0.0075,1.488
6164.00,7.167725,25.20915,-0.000169,24.023038,-0.0074,1.487
6166.00,7.167440,25.20937,-0.000169,24.022050,-0.0074,1.488
6168.00,7.167738,25.20964,-0.000168,24.022458,-0.0075,1.488
6170.00,7.166656,25.20947,-0.000167,24.022260,-0.0074,1.488
6172.00,7.165100,25.20881,-0.000169,24.021930,-0.0074,1.488
6174.00,7.163612,25.20849,-0.000168,24.022081,-0.0075,1.488
6176.00,7.163158,25.20830,-0.000168,24.022304,-0.0075,1.488
6178.00,7.162746,25.20793,-0.000167,24.021620,-0.0075,1.488
6180.00,7.163435,25.20911,-0.000167,24.022117,-0.0074,1.488
6182.00,7.164551,25.20896,-0.000168,24.022233,-0.0075,1.488
6184.00,7.166086,25.20868,-0.000169,24.022065,-0.0075,1.488
6186.00,7.167151,25.20847,-0.000168,24.022195,-0.0075,1.488
6188.00,7.168272,25.20840,-0.000168,24.022003,-0.0075,1.488
6190.00,7.168733,25.20876,-0.000169,24.021843,-0.0075,1.488
6192.00,7.168836,25.20842,-0.000169,24.021133,-0.0075,1.488
6194.00,7.168049,25.20849,-0.000168,24.021947,-0.0075,1.488
6196.00,7.167189,25.20896,-0.000168,24.021775,-0.0074,1.488
6198.00,7.166424,25.20907,-0.000168,24.022244,-0.0074,1.488
6200.00,7.164915,25.20793,-0.000167,24.021506,-0.0075,1.488
6202.00,7.162949,25.20784,-0.000167,24.021640,-0.0074,1.488
6204.00,7.161199,25.20752,-0.000167,24.022621,-0.0075,1.488
6206.00,7.160146,25.20768,-0.000167,24.021862,-0.0075,1.488
6208.00,7.160346,25.20791,-0.000167,24.022230,-0.0075,1.488
6210.00,7.159825,25.20733,-0.000167,24.022172,-0.0075,1.488
6212.00,7.160106,25.20765,-0.000168,24.021581,-0.0074,1.488
6214.00,7.160175,25.20772,-0.000168,24.022454,-0.0074,1.488
6216.00,7.159947,25.20782,-0.000168,24.022378,-0.0075,1.488
6218.00,7.159929,25.20868,-0.000168,24.021954,-0.0075,1.487
6220.00,7.161557,25.20858,-0.000168,24.021749,-0.0074,1.488
6222.00,7.163008,25.20818,-0.000168,24.021938,-0.0075,1.488
6224.00,7.162477,25.20855,-0.000167,24.022005,-0.0075,1.488
6226.00,7.158664,25.20861,-0.000168,24.022411,-0.0075,1.488
6228.00,7.158016,25.20749,-0.000168,24.022123,-0.0075,1.488
6230.00,7.159852,25.20764,-0.000168,24.022240,-0.0075,1.489
6232.00,7.160740,25.20750,-0.000169,24.021729,-0.0075,1.488
6234.00,7.161026,25.20814,-0.000169,24.021548,-0.0074,1.488
6236.00,7.161192,25.20754,-0.000168,24.021407,-0.0075,1.488
6238.00,7.162590,25.20726,-0.000168,24.022364,-0.0075,1.488
6240.00,7.164551,25.20730,-0.000167,24.022297,-0.0075,1.488
6242.00,7.166242,25.20763,-0.000168,24.021945,-0.0075,1.489
6244.00,7.166735,25.20790,-0.000169,24.021227,-0.0074,1.488
6246.00,7.167136,25.20772,-0.000168,24.021497,-0.0075,1.488
6248.00,7.167323,25.20801,-0.000168,24.021869,-0.0074,1.488
6250.00,7.167554,25.20759,-0.000168,24.021590,-0.0074,1.488
6252.00,7.167919,25.20727,-0.000168,24.021599,-0.0075,1.488
6254.00,7.168928,25.20752,-0.000167,24.022043,-0.0075,1.488
6256.00,7.168745,25.20814,-0.000168,24.022311,-0.0074,1.488
6258.00,7.167949,25.20803,-0.000169,24.021858,-0.0074,1.488
6260.00,7.165732,25.20770,-0.000168,24.021329,-0.0075,1.488
6262.00,7.164751,25.20745,-0.000167,24.022523,-0.0075,1.488
6264.00,7.163227,25.20747,-0.000168,24.021707,-0.0075,1.489
6266.00,7.162398,25.20812,-0.000168,24.022139,-0.0075,1.488
6268.00,7.161247,25.20759,-0.000168,24.021610,-0.0074,1.488
6270.00,7.160318,25.20689,-0.000167,24.021738,-0.0075,1.488
6272.00,7.159908,25.20675,-0.000167,24.021561,-0.0075,1.488
6274.00,7.159388,25.20689,-0.000167,24.021718,-0.0075,1.488
6276.00,7.159896,25.20643,-0.000168,24.021961,-0.0075,1.489
6278.00,7.160835,25.20646,-0.000167,24.021949,-0.0074,1.488
6280.00,7.161546,25.20620,-0.000168,24.022039,-0.0075,1.489
6282.00,7.162081,25.20666,-0.000167,24.021475,-0.0074,1.489
6284.00,7.162870,25.20628,-0.000167,24.021825,-0.0075,1.488
6286.00,7.162937,25.20686,-0.000167,24.022378,-0.0075,1.488
6288.00,7.163037,25.20722,-0.000168,24.022244,-0.0074,1.489
6290.00,7.163397,25.20700,-0.000169,24.022367,-0.0075,1.489
6292.00,7.164095,25.20705,-0.000167,24.022291,-0.0075,1.488
6294.00,7.164827,25.20653,-0.000168,24.021715,-0.0075,1.489
6296.00,7.165955,25.20618,-0.000169,24.021434,-0.0075,1.489
6298.00,7.165555,25.20588,-0.000168,24.021970,-0.0075,1.488
6300.00,7.164554,25.20651,-0.000167,24.022920,-0.0074,1.488
6302.00,7.163773,25.20691,-0.000167,24.022179,-0.0075,1.488
6304.00,7.162980,25.20587,-0.000168,24.022514,-0.0074,1.489
6306.00,7.162194,25.20594,-0.000167,24.022027,-0.0075,1.489
6308.00,7.163182,25.20638,-0.000167,24.021804,-0.0074,1.488
6310.00,7.163768,25.20714,-0.000167,24.021651,-0.0074,1.489
6312.00,7.163780,25.20694,-0.000169,24.021874,-0.0074,1.489
6314.00,7.163444,25.20649,-0.000168,24.022322,-0.0075,1.488
6316.00,7.164799,25.20592,-0.000168,24.021793,-0.0074,1.489
6318.00,7.165148,25.20671,-0.000169,24.021416,-0.0075,1.488
6320.00,7.164881,25.20762,-0.000168,24.021758,-0.0075,1.488
6322.00,7.165364,25.20673,-0.000168,24.021987,-0.0075,1.488
6324.00,7.165640,25.20639,-0.000167,24.022420,-0.0074,1.488
6326.00,7.165515,25.20725,-0.000167,24.021896,-0.0074,1.488
6328.00,7.165380,25.20696,-0.000168,24.021959,-0.0074,1.488
6330.00,7.165370,25.20698,-0.000167,24.022269,-0.0074,1.488
6332.00,7.164451,25.20675,-0.000168,24.021970,-0.0075,1.488
6334.00,7.164128,25.20720,-0.000168,24.021715,-0.0075,1.488
6336.00,7.165175,25.20617,-0.000169,24.021367,-0.0075,1.488
6338.00,7.165514,25.20679,-0.000168,24.021958,-0.0075,1.488
6340.00,7.164397,25.20730,-0.000168,24.021847,-0.0075,1.488
6342.00,7.163587,25.20743,-0.000168,24.022460,-0.0075,1.489
6344.00,7.163275,25.20709,-0.000168,24.022019,-0.0075,1.489
6346.00,7.165060,25.20783,-0.000169,24.021746,-0.0075,1.489
6348.00,7.165510,25.20720,-0.000169,24.022157,-0.0075,1.488
6350.00,7.164869,25.20671,-0.000167,24.021805,-0.0075,1.488
6352.00,7.164465,25.20727,-0.000167,24.021829,-0.0074,1.489
6354.00,7.162763,25.20814,-0.000168,24.021999,-0.0074,1.488
6356.00,7.160401,25.20779,-0.000168,24.022277,-0.0074,1.488
6358.00,7.158667,25.20807,-0.000167,24.022188,-0.0074,1.489
6360.00,7.157322,25.20829,-0.000168,24.021829,-0.0074,1.489
6362.00,7.157174,25.20821,-0.000169,24.022077,-0.0074,1.488
6364.00,7.157279,25.20797,-0.000169,24.021889,-0.0074,1.488
6366.00,7.157627,25.20806,-0.000168,24.021231,-0.0075,1.488
6368.00,7.156584,25.20816,-0.000168,24.022492,-0.0074,1.488
6370.00,7.156491,25.20936,-0.000168,24.022501,-0.0074,1.488
6372.00,7.157424,25.20893,-0.000168,24.021831,-0.0074,1.489
6374.00,7.157881,25.20859,-0.000168,24.022944,-0.0074,1.488
6376.00,7.158131,25.20889,-0.000167,24.021972,-0.0075,1.489
6378.00,7.160210,25.20871,-0.000167,24.021999,-0.0074,1.489
6380.00,7.161355,25.20927,-0.000167,24.021780,-0.0074,1.488
6382.00,7.161946,25.20844,-0.000167,24.021898,-0.0074,1.489
6384.00,7.162154,25.20827,-0.000167,24.022385,-0.0074,1.489
6386.00,7.163802,25.20867,-0.000167,24.022255,-0.0074,1.489
6388.00,7.164644,25.20909,-0.000167,24.022369,-0.0074,1.489
6390.00,7.166305,25.20871,-0.000167,24.021896,-0.0075,1.489
6392.00,7.167882,25.20815,-0.000168,24.021722,-0.0074,1.488
6394.00,7.168518,25.20803,-0.000168,24.021784,-0.0074,1.489
6396.00,7.169165,25.20895,-0.000169,24.022219,-0.0075,1.489
6398.00,7.170948,25.20867,-0.000167,24.021994,-0.0075,1.488
6400.00,7.172132,25.20885,-0.000168,24.021979,-0.0074,1.489
6402.00,7.172121,25.20880,-0.000169,24.022300,-0.0074,1.489
6404.00,7.172882,25.20840,-0.000169,24.022110,-0.0074,1.489
6406.00,7.173952,25.20804,-0.000168,24.022028,-0.0074,1.488
6408.00,7.173346,25.20856,-0.000168,24.022251,-0.0074,1.489
6410.00,7.171928,25.20933,-0.000167,24.022235,-0.0074,1.489
6412.00,7.171899,25.20970,-0.000167,24.021838,-0.0074,1.488
6414.00,7.172482,25.20997,-0.000167,24.021693,-0.0074,1.489
6416.00,7.172012,25.20978,-0.000169,24.021747,-0.0074,1.489
6418.00,7.173104,25.20884,-0.000169,24.022081,-0.0075,1.489
6420.00,7.173909,25.20823,-0.000168,24.022304,-0.0075,1.489
6422.00,7.174129,25.20840,-0.000168,24.022077,-0.0074,1.488
6424.00,7.174034,25.20885,-0.000167,24.022438,-0.0074,1.487
6426.00,7.172312,25.20903,-0.000167,24.022166,-0.0074,1.488
6428.00,7.170964,25.20923,-0.000167,24.021943,-0.0075,1.489
6430.00,7.170151,25.20915,-0.000167,24.022414,-0.0074,1.488
6432.00,7.168829,25.20990,-0.000167,24.021789,-0.0074,1.489
6434.00,7.167721,25.20930,-0.000168,24.022226,-0.0075,1.489
6436.00,7.166648,25.20920,-0.000168,24.022057,-0.0075,1.489
6438.00,7.165145,25.20943,-0.000167,24.022605,-0.0074,1.489
6440.00,7.164450,25.20948,-0.000168,24.022781,-0.0074,1.488
6442.00,7.162498,25.20865,-0.000168,24.022242,-0.0074,1.488
6444.00,7.160047,25.20880,-0.000167,24.022710,-0.0074,1.488
6446.00,7.157643,25.21003,-0.000168,24.022826,-0.0074,1.488
6448.00,7.155148,25.21020,-0.000168,24.021963,-0.0074,1.489
6450.00,7.152784,25.20948,-0.000168,24.022132,-0.0074,1.488
6452.00,7.150146,25.20909,-0.000167,24.022101,-0.0074,1.488
6454.00,7.149623,25.20961,-0.000167,24.022706,-0.0074,1.488
6456.00,7.149244,25.20978,-0.000168,24.021833,-0.0074,1.488
6458.00,7.147702,25.20928,-0.000168,24.022697,-0.0074,1.489
6460.00,7.145379,25.21011,-0.000168,24.022199,-0.0074,1.488
6462.00,7.145755,25.21042,-0.000168,24.022382,-0.0074,1.488
6464.00,7.147667,25.21072,-0.000168,24.022453,-0.0074,1.489
6466.00,7.148967,25.21057,-0.000169,24.022101,-0.0074,1.489
6468.00,7.152181,25.21022,-0.000169,24.021769,-0.0074,1.488
6470.00,7.156829,25.21116,-0.000168,24.022010,-0.0075,1.489
6472.00,7.160965,25.21115,-0.000167,24.022516,-0.0074,1.488
6474.00,7.165488,25.21107,-0.000168,24.022500,-0.0074,1.489
6476.00,7.170232,25.21053,-0.000169,24.021662,-0.0074,1.489
6478.00,7.172987,25.21105,-0.000168,24.022186,-0.0074,1.488
6480.00,7.173591,25.21100,-0.000168,24.022224,-0.0074,1.488
6482.00,7.173398,25.21020,-0.000167,24.022133,-0.0074,1.488
6484.00,7.173328,25.21044,-0.000168,24.022694,-0.0074,1.488
6486.00,7.173438,25.21096,-0.000168,24.022201,-0.0074,1.489
6488.00,7.173405,25.21023,-0.000169,24.021985,-0.0075,1.489
6490.00,7.173184,25.21024,-0.000169,24.022536,-0.0074,1.489
6492.00,7.172406,25.21061,-0.000169,24.022409,-0.0074,1.489
6494.00,7.170510,25.20942,-0.000169,24.021863,-0.0074,1.489
6496.00,7.169272,25.20951,-0.000167,24.022793,-0.0075,1.488
6498.00,7.166835,25.20990,-0.000167,24.022340,-0.0074,1.489
6500.00,7.167025,25.20986,-0.000167,24.022483,-0.0075,1.489
6502.00,7.167142,25.20973,-0.000167,24.022152,-0.0074,1.488
6504.00,7.166593,25.20978,-0.000167,24.022074,-0.0074,1.488
6506.00,7.165452,25.20967,-0.000167,24.022520,-0.0074,1.488
6508.00,7.163596,25.21104,-0.000167,24.022402,-0.0074,1.489
6510.00,7.161707,25.21027,-0.000167,24.021552,-0.0075,1.489
6512.00,7.160380,25.21063,-0.000168,24.022654,-0.0074,1.489
6514.00,7.159950,25.21043,-0.000168,24.022752,-0.0074,1.489
6516.00,7.160222,25.21005,-0.000167,24.021813,-0.0074,1.488
6518.00,7.161959,25.20980,-0.000167,24.021961,-0.0074,1.489
6520.00,7.163252,25.21041,-0.000166,24.022177,-0.0075,1.489
6522.00,7.162617,25.21133,-0.000169,24.022220,-0.0075,1.489
6524.00,7.162882,25.21007,-0.000169,24.022434,-0.0075,1.489
6526.00,7.163827,25.20960,-0.000168,24.021653,-0.0075,1.489
6528.00,7.164244,25.20989,-0.000168,24.021862,-0.0075,1.488
6530.00,7.163539,25.20950,-0.000167,24.022057,-0.0075,1.489
6532.00,7.163524,25.20950,-0.000168,24.021617,-0.0075,1.488
6534.00,7.163318,25.20900,-0.000168,24.021891,-0.0075,1.489
6536.00,7.161921,25.20928,-0.000169,24.022753,-0.0074,1.490
6538.00,7.160943,25.21085,-0.000169,24.022581,-0.0075,1.488
6540.00,7.160241,25.21056,-0.000169,24.022003,-0.0074,1.489
6542.00,7.159807,25.21065,-0.000168,24.022416,-0.0075,1.489
6544.00,7.159948,25.21042,-0.000167,24.021905,-0.0075,1.489
6546.00,7.158828,25.21043,-0.000167,24.022259,-0.0074,1.489
6548.00,7.158889,25.21125,-0.000168,24.021639,-0.0075,1.488
6550.00,7.159953,25.21108,-0.000168,24.021881,-0.0075,1.489
6552.00,7.160774,25.21103,-0.000167,24.022385,-0.0075,1.489
6554.00,7.160301,25.21103,-0.000167,24.021802,-0.0075,1.489
6556.00,7.160776,25.21129,-0.000168,24.021680,-0.0075,1.489
6558.00,7.160690,25.21074,-0.000168,24.022449,-0.0075,1.489
6560.00,7.160277,25.20993,-0.000168,24.022166,-0.0075,1.489
6562.00,7.160474,25.20985,-0.000167,24.021446,-0.0075,1.489
6564.00,7.160495,25.20965,-0.000168,24.022222,-0.0074,1.489
6566.00,7.160558,25.20916,-0.000168,24.021912,-0.0074,1.489
6568.00,7.160104,25.20909,-0.000166,24.021918,-0.0074,1.489
6570.00,7.159165,25.20930,-0.000167,24.022224,-0.0075,1.489
6572.00,7.158873,25.20928,-0.000168,24.022619,-0.0074,1.488
6574.00,7.158112,25.20954,-0.000168,24.022050,-0.0074,1.489
6576.00,7.159023,25.21048,-0.000167,24.022380,-0.0074,1.489
6578.00,7.161110,25.21069,-0.000168,24.022190,-0.0074,1.489
6580.00,7.162985,25.21028,-0.000167,24.021514,-0.0075,1.489
6582.00,7.162996,25.21089,-0.000167,24.021747,-0.0075,1.488
6584.00,7.162083,25.21108,-0.000168,24.021479,-0.0074,1.489
6586.00,7.162277,25.21118,-0.000168,24.022048,-0.0074,1.489
6588.00,7.163313,25.21060,-0.000168,24.022416,-0.0074,1.488
6590.00,7.163930,25.21048,-0.000168,24.021771,-0.0074,1.489
6592.00,7.163016,25.20924,-0.000168,24.022148,-0.0075,1.489
6594.00,7.162124,25.20973,-0.000169,24.022364,-0.0075,1.489
6596.00,7.160188,25.21004,-0.000169,24.022224,-0.0074,1.489
6598.00,7.157133,25.21067,-0.000168,24.022164,-0.0075,1.489
6600.00,7.155960,25.21018,-0.000168,24.022228,-0.0074,1.489
6602.00,7.156040,25.21111,-0.000169,24.021994,-0.0074,1.489
@11,12.0000,24.0
6604.00,7.155115,25.21043,-0.000169,24.022003,-0.0075,1.489
6606.00,7.132074,25.20993,-0.000168,24.022177,-0.0074,1.489
6608.00,7.102134,25.20970,-0.000166,24.022679,-0.0074,1.488
6610.00,7.093497,25.20997,-0.000165,24.022137,-0.0074,1.487
6612.00,7.093360,25.21029,-0.000165,24.021862,-0.0074,1.488
6614.00,7.097478,25.20946,-0.000166,24.022273,-0.0074,1.489
6616.00,7.104007,25.21020,-0.000167,24.022628,-0.0074,1.489
6618.00,7.110733,25.21090,-0.000168,24.022190,-0.0074,1.490
6620.00,7.116963,25.20952,-0.000169,24.022583,-0.0074,1.489
6622.00,7.125196,25.20994,-0.000169,24.022641,-0.0074,1.490
6624.00,7.130139,25.21078,-0.000170,24.021604,-0.0074,1.491
6626.00,7.133470,25.20977,-0.000170,24.021782,-0.0074,1.490
6628.00,7.137767,25.20942,-0.000170,24.023094,-0.0074,1.490
6630.00,7.165932,25.21013,-0.000169,24.022985,-0.0075,1.491
6632.00,7.200354,25.20888,-0.000169,24.022025,-0.0074,1.491
6634.00,7.212326,25.20896,-0.000169,24.022380,-0.0074,1.491
6636.00,7.214156,25.20945,-0.000168,24.022391,-0.0075,1.491
6638.00,7.212015,25.20919,-0.000168,24.022523,-0.0074,1.490
6640.00,7.208392,25.20919,-0.000169,24.021671,-0.0074,1.490
6642.00,7.205141,25.20954,-0.000168,24.022244,-0.0074,1.490
6644.00,7.202706,25.20947,-0.000167,24.022124,-0.0074,1.489
6646.00,7.201313,25.20879,-0.000167,24.021804,-0.0074,1.489
6648.00,7.199314,25.20902,-0.000166,24.021954,-0.0075,1.489
6650.00,7.197743,25.21068,-0.000167,24.022005,-0.0075,1.489
6652.00,7.196223,25.21099,-0.000166,24.021494,-0.0074,1.489
6654.00,7.194472,25.21063,-0.000166,24.022396,-0.0074,1.489
6656.00,7.192433,25.21093,-0.000167,24.022157,-0.0075,1.489
6658.00,7.189710,25.21053,-0.000168,24.021776,-0.0075,1.489
6660.00,7.188474,25.21048,-0.000167,24.022010,-0.0075,1.489
6662.00,7.186006,25.21065,-0.000168,24.022286,-0.0075,1.489
6664.00,7.183786,25.20993,-0.000167,24.021974,-0.0075,1.489
6666.00,7.182702,25.20955,-0.000166,24.022395,-0.0075,1.490
6668.00,7.183006,25.20956,-0.000168,24.022083,-0.0074,1.489
6670.00,7.182631,25.20982,-0.000168,24.022288,-0.0075,1.489
6672.00,7.182504,25.21074,-0.000166,24.022438,-0.0074,1.488
6674.00,7.181547,25.21082,-0.000167,24.022342,-0.0075,1.489
6676.00,7.181575,25.21051,-0.000167,24.021720,-0.0075,1.489
6678.00,7.182157,25.21055,-0.000168,24.022574,-0.0075,1.489
6680.00,7.181813,25.21014,-0.000168,24.022349,-0.0075,1.489
6682.00,7.180538,25.20966,-0.000167,24.022032,-0.0074,1.489
6684.00,7.179176,25.21006,-0.000168,24.022371,-0.0075,1.489
6686.00,7.177319,25.21021,-0.000168,24.021677,-0.0074,1.489
6688.00,7.176106,25.21060,-0.000168,24.021863,-0.0074,1.488
6690.00,7.175424,25.21023,-0.000168,24.022532,-0.0074,1.489
6692.00,7.174455,25.20994,-0.000168,24.022248,-0.0074,1.489
6694.00,7.173241,25.21021,-0.000168,24.022030,-0.0074,1.489
6696.00,7.172214,25.20945,-0.000167,24.021867,-0.0074,1.490
6698.00,7.170438,25.20957,-0.000168,24.021887,-0.0074,1.489
6700.00,7.170569,25.21004,-0.000168,24.022763,-0.0074,1.489
6702.00,7.169797,25.21029,-0.000167,24.022324,-0.0075,1.488
6704.00,7.168893,25.21017,-0.000167,24.021891,-0.0075,1.489
6706.00,7.168356,25.20963,-0.000168,24.021303,-0.0074,1.489
6708.00,7.167762,25.20968,-0.000168,24.022097,-0.0075,1.489
6710.00,7.167974,25.20950,-0.000169,24.022083,-0.0075,1.489
6712.00,7.168844,25.20968,-0.000167,24.021564,-0.0074,1.488
6714.00,7.169611,25.20981,-0.000167,24.022046,-0.0074,1.489
6716.00,7.171373,25.20997,-0.000168,24.022114,-0.0075,1.489
6718.00,7.172515,25.20981,-0.000168,24.022188,-0.0075,1.489
6720.00,7.171524,25.21011,-0.000168,24.021780,-0.0074,1.490
6722.00,7.170298,25.20999,-0.000167,24.022447,-0.0074,1.489
6724.00,7.169097,25.21053,-0.000168,24.022021,-0.0075,1.489
6726.00,7.170257,25.20995,-0.000168,24.022182,-0.0075,1.489
6728.00,7.170036,25.20923,-0.000167,24.022346,-0.0075,1.489
6730.00,7.169230,25.20929,-0.000168,24.022228,-0.0074,1.489
6732.00,7.169138,25.20974,-0.000167,24.022157,-0.0074,1.489
6734.00,7.169568,25.20906,-0.000168,24.022503,-0.0074,1.489
6736.00,7.168214,25.20965,-0.000167,24.021896,-0.0074,1.489
6738.00,7.168029,25.20956,-0.000167,24.022764,-0.0074,1.489
6740.00,7.168531,25.20922,-0.000167,24.022614,-0.0074,1.489
6742.00,7.166805,25.20940,-0.000167,24.022003,-0.0074,1.489
6744.00,7.166060,25.20962,-0.000166,24.022793,-0.0074,1.489
6746.00,7.166795,25.21005,-0.000167,24.023007,-0.0074,1.489
6748.00,7.166796,25.21101,-0.000168,24.022304,-0.0074,1.489
6750.00,7.166232,25.21102,-0.000167,24.023009,-0.0074,1.490
6752.00,7.165105,25.21031,-0.000168,24.021949,-0.0074,1.489
6754.00,7.164866,25.21060,-0.000167,24.022675,-0.0074,1.490
6756.00,7.165667,25.21112,-0.000166,24.022175,-0.0074,1.489
6758.00,7.166387,25.21066,-0.000167,24.022338,-0.0074,1.489
6760.00,7.165910,25.21017,-0.000168,24.022674,-0.0074,1.489
6762.00,7.166688,25.21140,-0.000168,24.022193,-0.0074,1.489
6764.00,7.167646,25.21143,-0.000167,24.021876,-0.0074,1.489
6766.00,7.168003,25.21051,-0.000167,24.021758,-0.0074,1.489
6768.00,7.168686,25.21030,-0.000167,24.021838,-0.0074,1.489
6770.00,7.169201,25.21069,-0.000167,24.022211,-0.0074,1.489
6772.00,7.170470,25.21077,-0.000168,24.022469,-0.0074,1.489
6774.00,7.170632,25.21101,-0.000167,24.021852,-0.0074,1.489
6776.00,7.170878,25.21065,-0.000168,24.022433,-0.0074,1.490
6778.00,7.171200,25.21026,-0.000167,24.022541,-0.0074,1.489
6780.00,7.171311,25.21083,-0.000167,24.022182,-0.0074,1.489
6782.00,7.170615,25.21093,-0.000166,24.022112,-0.0074,1.489
6784.00,7.170289,25.21111,-0.000168,24.022255,-0.0074,1.489
6786.00,7.170190,25.21189,-0.000169,24.022853,-0.0074,1.490
6788.00,7.170207,25.21228,-0.000169,24.021941,-0.0075,1.489
6790.00,7.169592,25.21231,-0.000168,24.022346,-0.0074,1.490
6792.00,7.169935,25.21231,-0.000168,24.022309,-0.0074,1.489
6794.00,7.170196,25.21130,-0.000167,24.022288,-0.0074,1.489
6796.00,7.169560,25.21136,-0.000167,24.023149,-0.0074,1.489
6798.00,7.169476,25.21199,-0.000168,24.022291,-0.0074,1.490
6800.00,7.168675,25.21238,-0.000168,24.022001,-0.0074,1.489
6802.00,7.167581,25.21245,-0.000167,24.022387,-0.0074,1.489
6804.00,7.168023,25.21253,-0.000167,24.022710,-0.0074,1.489
6806.00,7.166561,25.21263,-0.000167,24.022554,-0.0074,1.489
6808.00,7.164976,25.21218,-0.000168,24.022382,-0.0074,1.489
6810.00,7.164564,25.21160,-0.000167,24.021814,-0.0074,1.489
6812.00,7.163092,25.21286,-0.000168,24.022485,-0.0074,1.489
6814.00,7.162417,25.21337,-0.000167,24.021385,-0.0074,1.489
6816.00,7.162490,25.21388,-0.000167,24.022097,-0.0074,1.489
6818.00,7.163555,25.21325,-0.000167,24.022819,-0.0074,1.490
6820.00,7.164214,25.21276,-0.000168,24.022083,-0.0074,1.490
6822.00,7.163680,25.21243,-0.000167,24.022532,-0.0074,1.489
6824.00,7.162607,25.21242,-0.000167,24.022782,-0.0074,1.489
6826.00,7.163140,25.21239,-0.000166,24.022128,-0.0074,1.489
6828.00,7.165653,25.21178,-0.000165,24.022924,-0.0074,1.489
6830.00,7.168595,25.21200,-0.000167,24.022215,-0.0074,1.489
6832.00,7.169480,25.21221,-0.000167,24.021543,-0.0075,1.490
6834.00,7.170400,25.21186,-0.000166,24.022298,-0.0074,1.489
6836.00,7.170731,25.21158,-0.000166,24.021943,-0.0074,1.489
6838.00,7.171474,25.21090,-0.000167,24.021945,-0.0074,1.489
6840.00,7.172082,25.21147,-0.000168,24.022338,-0.0074,1.490
6842.00,7.171925,25.21230,-0.000169,24.021916,-0.0074,1.490
6844.00,7.171358,25.21248,-0.000168,24.022757,-0.0074,1.489
6846.00,7.170348,25.21287,-0.000167,24.023027,-0.0074,1.489
6848.00,7.170316,25.21280,-0.000166,24.022779,-0.0075,1.489
6850.00,7.169388,25.21216,-0.000167,24.022578,-0.0074,1.490
6852.00,7.168727,25.21141,-0.000166,24.022061,-0.0074,1.489
6854.00,7.168374,25.21192,-0.000167,24.022202,-0.0074,1.490
6856.00,7.168370,25.21187,-0.000167,24.022295,-0.0074,1.490
6858.00,7.168067,25.21167,-0.000167,24.022289,-0.0074,1.489
6860.00,7.170199,25.21206,-0.000167,24.022244,-0.0074,1.489
6862.00,7.170677,25.21231,-0.000167,24.021644,-0.0074,1.489
6864.00,7.169552,25.21213,-0.000168,24.022226,-0.0074,1.489
6866.00,7.169003,25.21216,-0.000168,24.022525,-0.0074,1.490
6868.00,7.169523,25.21165,-0.000167,24.022186,-0.0074,1.489
6870.00,7.171040,25.21255,-0.000168,24.022578,-0.0074,1.490
6872.00,7.170717,25.21267,-0.000167,24.022632,-0.0074,1.489
6874.00,7.167991,25.21216,-0.000166,24.021784,-0.0074,1.490
6876.00,7.166588,25.21218,-0.000166,24.022114,-0.0074,1.490
6878.00,7.167181,25.21253,-0.000168,24.022594,-0.0074,1.489
6880.00,7.167056,25.21202,-0.000167,24.022384,-0.0074,1.490
6882.00,7.167329,25.21173,-0.000167,24.022001,-0.0074,1.489
6884.00,7.167255,25.21194,-0.000166,24.022984,-0.0074,1.489
6886.00,7.166725,25.21208,-0.000167,24.022404,-0.0074,1.489
6888.00,7.166305,25.21166,-0.000167,24.021905,-0.0074,1.490
6890.00,7.166434,25.21243,-0.000167,24.022472,-0.0074,1.489
6892.00,7.167038,25.21241,-0.000168,24.022460,-0.0074,1.490
6894.00,7.167137,25.21272,-0.000167,24.022124,-0.0074,1.490
6896.00,7.168272,25.21154,-0.000167,24.022090,-0.0074,1.489
6898.00,7.166822,25.21113,-0.000167,24.022650,-0.0074,1.490
6900.00,7.166394,25.21214,-0.000167,24.022565,-0.0074,1.489
6902.00,7.165986,25.21221,-0.000167,24.021686,-0.0074,1.490
6904.00,7.165372,25.21131,-0.000166,24.021823,-0.0074,1.489
6906.00,7.164526,25.21203,-0.000166,24.022530,-0.0074,1.489
6908.00,7.165879,25.21183,-0.000167,24.022752,-0.0074,1.490
6910.00,7.166883,25.21207,-0.000168,24.022879,-0.0074,1.489
6912.00,7.165658,25.21151,-0.000167,24.022378,-0.0074,1.490
6914.00,7.165654,25.21172,-0.000168,24.022590,-0.0074,1.490
6916.00,7.166201,25.21158,-0.000167,24.023053,-0.0074,1.490
6918.00,7.166795,25.21215,-0.000166,24.022598,-0.0074,1.490
6920.00,7.166645,25.21173,-0.000167,24.022790,-0.0074,1.489
6922.00,7.167282,25.21175,-0.000166,24.022297,-0.0074,1.489
6924.00,7.167903,25.21143,-0.000167,24.022405,-0.0074,1.490
6926.00,7.169085,25.21106,-0.000167,24.022333,-0.0074,1.490
6928.00,7.170606,25.21073,-0.000168,24.022429,-0.0074,1.490
6930.00,7.170075,25.21174,-0.000167,24.021789,-0.0074,1.490
6932.00,7.167961,25.21156,-0.000167,24.022646,-0.0074,1.490
6934.00,7.166381,25.21056,-0.000168,24.022547,-0.0074,1.490
6936.00,7.165322,25.21062,-0.000167,24.022601,-0.0074,1.490
6938.00,7.163915,25.21084,-0.000167,24.022752,-0.0074,1.490
6940.00,7.162149,25.21192,-0.000166,24.022500,-0.0074,1.489
6942.00,7.162758,25.21173,-0.000167,24.022630,-0.0074,1.490
6944.00,7.163854,25.21185,-0.000167,24.022255,-0.0074,1.489
6946.00,7.164851,25.21144,-0.000167,24.022253,-0.0074,1.490
6948.00,7.164864,25.21130,-0.000168,24.022177,-0.0074,1.489
6950.00,7.164804,25.21093,-0.000167,24.022797,-0.0074,1.490
6952.00,7.165067,25.21080,-0.000168,24.022491,-0.0074,1.490
6954.00,7.165552,25.21051,-0.000167,24.022743,-0.0074,1.489
6956.00,7.164832,25.21031,-0.000166,24.022153,-0.0074,1.490
6958.00,7.166020,25.21015,-0.000167,24.022523,-0.0074,1.490
6960.00,7.165480,25.21079,-0.000168,24.022616,-0.0074,1.490
6962.00,7.165284,25.21129,-0.000168,24.021842,-0.0074,1.490
6964.00,7.165520,25.21160,-0.000168,24.022456,-0.0074,1.490
6966.00,7.165002,25.21094,-0.000168,24.022262,-0.0074,1.490
6968.00,7.165630,25.21057,-0.000167,24.021822,-0.0074,1.490
6970.00,7.166234,25.21056,-0.000167,24.022656,-0.0074,1.490
6972.00,7.165174,25.21049,-0.000166,24.022529,-0.0074,1.489
6974.00,7.163567,25.20984,-0.000166,24.022395,-0.0074,1.490
6976.00,7.161924,25.21012,-0.000168,24.022964,-0.0074,1.490
6978.00,7.161045,25.21063,-0.000167,24.022427,-0.0074,1.490
6980.00,7.160241,25.21043,-0.000167,24.022627,-0.0074,1.490
6982.00,7.159327,25.21095,-0.000167,24.021778,-0.0075,1.490
6984.00,7.158185,25.21041,-0.000168,24.022802,-0.0074,1.490
6986.00,7.157596,25.21075,-0.000167,24.021976,-0.0074,1.490
6988.00,7.157694,25.21127,-0.000168,24.022964,-0.0074,1.489
6990.00,7.157664,25.21147,-0.000167,24.022518,-0.0074,1.490
6992.00,7.158462,25.21076,-0.000168,24.022317,-0.0074,1.490
6994.00,7.159878,25.21060,-0.000165,24.022275,-0.0074,1.490
6996.00,7.161718,25.21140,-0.000167,24.021996,-0.0074,1.490
6998.00,7.163546,25.21063,-0.000168,24.022056,-0.0075,1.490
7000.00,7.165048,25.21087,-0.000168,24.022409,-0.0074,1.490
7002.00,7.166796,25.21111,-0.000167,24.022344,-0.0074,1.490
7004.00,7.168469,25.21166,-0.000166,24.022467,-0.0074,1.490
7006.00,7.170663,25.21128,-0.000167,24.022389,-0.0074,1.490
7008.00,7.171764,25.21087,-0.000169,24.021307,-0.0075,1.490
7010.00,7.171370,25.21057,-0.000167,24.022503,-0.0074,1.489
7012.00,7.170547,25.21100,-0.000168,24.022639,-0.0074,1.490
7014.00,7.170131,25.21100,-0.000168,24.022407,-0.0074,1.490
7016.00,7.169301,25.21119,-0.000167,24.022056,-0.0074,1.490
7018.00,7.168475,25.21136,-0.000166,24.022337,-0.0074,1.490
7020.00,7.169691,25.21041,-0.000166,24.022108,-0.0074,1.490
7022.00,7.171107,25.21018,-0.000166,24.022612,-0.0074,1.490
7024.00,7.172113,25.21025,-0.000168,24.022688,-0.0074,1.490
7026.00,7.174182,25.21016,-0.000167,24.021907,-0.0074,1.490
7028.00,7.175701,25.21027,-0.000167,24.022110,-0.0074,1.490
7030.00,7.175324,25.21074,-0.000167,24.022726,-0.0074,1.489
7032.00,7.174193,25.21083,-0.000168,24.022884,-0.0074,1.490
7034.00,7.173210,25.21053,-0.000168,24.022922,-0.0074,1.490
7036.00,7.171384,25.21084,-0.000167,24.022228,-0.0075,1.490
7038.00,7.168635,25.21151,-0.000167,24.022578,-0.0074,1.491
7040.00,7.164989,25.21178,-0.000167,24.022779,-0.0074,1.490
7042.00,7.163509,25.21167,-0.000167,24.022491,-0.0074,1.489
7044.00,7.163538,25.21282,-0.000168,24.022230,-0.0074,1.489
7046.00,7.164474,25.21333,-0.000167,24.021764,-0.0074,1.490
7048.00,7.165478,25.21274,-0.000166,24.022726,-0.0074,1.489
7050.00,7.166272,25.21236,-0.000167,24.023111,-0.0074,1.490
7052.00,7.165861,25.21196,-0.000168,24.022327,-0.0074,1.490
7054.00,7.166029,25.21270,-0.000167,24.022327,-0.0074,1.490
7056.00,7.166609,25.21254,-0.000167,24.022086,-0.0074,1.490
7058.00,7.166474,25.21250,-0.000167,24.021889,-0.0074,1.490
7060.00,7.166343,25.21237,-0.000168,24.021352,-0.0075,1.490
7062.00,7.165948,25.21246,-0.000168,24.022210,-0.0074,1.490
7064.00,7.165832,25.21204,-0.000167,24.022228,-0.0074,1.490
7066.00,7.164790,25.21224,-0.000168,24.022268,-0.0074,1.490
7068.00,7.165361,25.21230,-0.000168,24.022686,-0.0074,1.490
7070.00,7.165711,25.21207,-0.000167,24.022540,-0.0074,1.490
7072.00,7.165478,25.21222,-0.000167,24.022366,-0.0074,1.489
7074.00,7.164678,25.21234,-0.000167,24.021764,-0.0074,1.490
7076.00,7.164216,25.21224,-0.000166,24.022204,-0.0074,1.490
7078.00,7.163177,25.21304,-0.000166,24.022278,-0.0074,1.490
7080.00,7.162597,25.21275,-0.000167,24.022190,-0.0074,1.490
7082.00,7.160829,25.21239,-0.000167,24.022692,-0.0074,1.490
7084.00,7.160653,25.21282,-0.000167,24.022628,-0.0074,1.490
7086.00,7.160827,25.21319,-0.000167,24.022859,-0.0074,1.489
7088.00,7.160662,25.21303,-0.000167,24.022690,-0.0074,1.490
7090.00,7.161264,25.21291,-0.000166,24.022634,-0.0074,1.490
7092.00,7.162041,25.21262,-0.000167,24.022103,-0.0074,1.490
7094.00,7.162760,25.21259,-0.000167,24.022342,-0.0074,1.490
7096.00,7.163622,25.21197,-0.000167,24.022150,-0.0074,1.490
7098.00,7.164795,25.21185,-0.000167,24.022217,-0.0074,1.490
7100.00,7.165446,25.21197,-0.000167,24.022380,-0.0074,1.490
7102.00,7.165845,25.21251,-0.000167,24.022175,-0.0074,1.490
7104.00,7.164626,25.21229,-0.000167,24.022913,-0.0074,1.490
7106.00,7.163792,25.21103,-0.000167,24.022424,-0.0074,1.491
7108.00,7.163174,25.21192,-0.000166,24.022634,-0.0074,1.490
7110.00,7.162198,25.21191,-0.000166,24.022857,-0.0074,1.490
7112.00,7.161857,25.21198,-0.000166,24.022908,-0.0074,1.490
7114.00,7.163503,25.21221,-0.000167,24.022425,-0.0074,1.490
7116.00,7.163788,25.21193,-0.000166,24.022237,-0.0074,1.490
7118.00,7.163355,25.21175,-0.000166,24.022447,-0.0074,1.489
7120.00,7.163060,25.21229,-0.000167,24.022704,-0.0074,1.490
7122.00,7.163277,25.21250,-0.000166,24.022985,-0.0074,1.490
7124.00,7.164207,25.21328,-0.000166,24.022395,-0.0074,1.490
7126.00,7.164951,25.21315,-0.000166,24.022288,-0.0074,1.490
7128.00,7.166129,25.21225,-0.000167,24.022763,-0.0074,1.490
7130.00,7.164826,25.21227,-0.000167,24.022630,-0.0074,1.490
7132.00,7.163978,25.21250,-0.000167,24.022413,-0.0074,1.490
7134.00,7.164430,25.21200,-0.000167,24.022202,-0.0074,1.491
7136.00,7.165413,25.21311,-0.000167,24.022152,-0.0074,1.490
7138.00,7.165331,25.21253,-0.000166,24.022366,-0.0075,1.489
7140.00,7.165668,25.21231,-0.000166,24.023072,-0.0074,1.490
7142.00,7.166087,25.21188,-0.000167,24.022025,-0.0074,1.490
7144.00,7.166676,25.21158,-0.000166,24.022732,-0.0074,1.490
7146.00,7.167324,25.21149,-0.000167,24.022492,-0.0074,1.490
7148.00,7.167140,25.21149,-0.000167,24.023299,-0.0074,1.490
7150.00,7.166915,25.21308,-0.000167,24.022726,-0.0074,1.490
7152.00,7.166784,25.21252,-0.000167,24.022121,-0.0075,1.490
7154.00,7.167296,25.21275,-0.000167,24.021867,-0.0075,1.491
7156.00,7.167424,25.21231,-0.000168,24.021851,-0.0075,1.490
7158.00,7.167287,25.21178,-0.000167,24.021898,-0.0074,1.490
7160.00,7.166362,25.21216,-0.000167,24.021845,-0.0074,1.490
7162.00,7.165062,25.21190,-0.000167,24.022005,-0.0074,1.490
7164.00,7.164563,25.21227,-0.000166,24.021978,-0.0074,1.490
7166.00,7.165011,25.21193,-0.000167,24.022398,-0.0074,1.490
7168.00,7.164975,25.21202,-0.000167,24.022554,-0.0074,1.490
7170.00,7.165366,25.21226,-0.000167,24.022177,-0.0074,1.490
7172.00,7.167043,25.21233,-0.000168,24.022143,-0.0074,1.490
7174.00,7.168356,25.21232,-0.000167,24.022175,-0.0074,1.490
7176.00,7.169429,25.21277,-0.000167,24.022061,-0.0074,1.489
7178.00,7.169103,25.21251,-0.000168,24.022088,-0.0074,1.491
7180.00,7.168443,25.21167,-0.000167,24.022679,-0.0074,1.490
7182.00,7.167193,25.21132,-0.000168,24.022855,-0.0074,1.490
7184.00,7.167381,25.21208,-0.000168,24.022572,-0.0074,1.490
7186.00,7.166864,25.21146,-0.000169,24.021633,-0.0074,1.490
7188.00,7.165761,25.21300,-0.000168,24.022168,-0.0074,1.491
7190.00,7.164744,25.21281,-0.000168,24.022070,-0.0074,1.490
7192.00,7.164020,25.21318,-0.000168,24.022583,-0.0074,1.490
7194.00,7.162905,25.21274,-0.000168,24.022581,-0.0075,1.490
7196.00,7.161527,25.21259,-0.000168,24.022175,-0.0074,1.490
7198.00,7.161377,25.21232,-0.000168,24.022755,-0.0075,1.490
7200.00,7.161047,25.21329,-0.000166,24.022563,-0.0074,1.490
7202.00,7.160214,25.21322,-0.000166,24.022646,-0.0074,1.490
@12,12.0000,24.0
7204.00,7.159612,25.21253,-0.000167,24.023065,-0.0074,1.491
7206.00,7.138284,25.21255,-0.000168,24.022244,-0.0075,1.490
7208.00,7.105097,25.21302,-0.000167,24.021878,-0.0074,1.489
7210.00,7.095415,25.21285,-0.000166,24.022201,-0.0074,1.489
7212.00,7.095851,25.21310,-0.000165,24.022483,-0.0074,1.489
7214.00,7.100609,25.21277,-0.000166,24.022331,-0.0074,1.490
7216.00,7.106693,25.21307,-0.000167,24.022005,-0.0074,1.491
7218.00,7.112211,25.21245,-0.000168,24.022937,-0.0074,1.491
7220.00,7.116748,25.21178,-0.000169,24.021947,-0.0074,1.491
7222.00,7.121142,25.21211,-0.000169,24.021802,-0.0074,1.491
7224.00,7.125720,25.21226,-0.000168,24.022375,-0.0074,1.491
7226.00,7.129861,25.21168,-0.000168,24.022228,-0.0074,1.492
7228.00,7.133034,25.21120,-0.000169,24.023201,-0.0074,1.492
7230.00,7.157338,25.21120,-0.000168,24.023344,-0.0074,1.492
7232.00,7.193248,25.21135,-0.000168,24.021954,-0.0074,1.492
7234.00,7.207014,25.21182,-0.000169,24.022324,-0.0074,1.492
7236.00,7.209270,25.21250,-0.000170,24.022505,-0.0074,1.492
7238.00,7.205774,25.21251,-0.000169,24.022048,-0.0074,1.492
7240.00,7.200403,25.21259,-0.000168,24.022656,-0.0074,1.491
7242.00,7.194863,25.21229,-0.000168,24.022623,-0.0074,1.491
7244.00,7.191461,25.21248,-0.000167,24.022008,-0.0074,1.491
7246.00,7.188313,25.21178,-0.000166,24.022367,-0.0074,1.490
7248.00,7.185068,25.21183,-0.000165,24.022074,-0.0074,1.490
7250.00,7.182036,25.21100,-0.000166,24.022663,-0.0074,1.490
7252.00,7.180117,25.21046,-0.000166,24.022407,-0.0074,1.491
7254.00,7.178199,25.21100,-0.000166,24.022728,-0.0074,1.490
7256.00,7.177102,25.21259,-0.000166,24.022565,-0.0074,1.490
7258.00,7.176981,25.21242,-0.000166,24.022786,-0.0074,1.490
7260.00,7.176766,25.21173,-0.000166,24.022342,-0.0074,1.490
7262.00,7.177608,25.21204,-0.000166,24.022710,-0.0074,1.491
7264.00,7.177313,25.21184,-0.000167,24.023045,-0.0074,1.491
7266.00,7.175935,25.21209,-0.000167,24.022106,-0.0074,1.490
7268.00,7.175695,25.21158,-0.000166,24.021863,-0.0074,1.490
7270.00,7.175530,25.21193,-0.000168,24.021894,-0.0075,1.491
7272.00,7.174902,25.21228,-0.000167,24.021930,-0.0074,1.490
7274.00,7.174889,25.21179,-0.000167,24.022168,-0.0074,1.491
7276.00,7.174384,25.21178,-0.000168,24.022179,-0.0074,1.491
7278.00,7.173331,25.21166,-0.000168,24.022224,-0.0074,1.491
7280.00,7.172925,25.21166,-0.000168,24.022630,-0.0074,1.490
7282.00,7.172260,25.21140,-0.000168,24.022141,-0.0074,1.490
7284.00,7.171694,25.21114,-0.000167,24.022744,-0.0074,1.491
7286.00,7.170736,25.21144,-0.000167,24.022387,-0.0074,1.491
7288.00,7.169587,25.21137,-0.000167,24.022264,-0.0074,1.491
7290.00,7.168838,25.21163,-0.000167,24.022414,-0.0074,1.491
7292.00,7.167705,25.21127,-0.000167,24.022741,-0.0074,1.491
7294.00,7.167229,25.21140,-0.000167,24.022596,-0.0074,1.490
7296.00,7.167622,25.21121,-0.000168,24.022614,-0.0075,1.491
7298.00,7.167563,25.21169,-0.000167,24.021680,-0.0074,1.490
7300.00,7.167609,25.21051,-0.000167,24.022835,-0.0074,1.491
7302.00,7.169264,25.21035,-0.000167,24.022480,-0.0074,1.490
7304.00,7.170732,25.21080,-0.000167,24.022677,-0.0074,1.490
7306.00,7.171574,25.21074,-0.000167,24.022643,-0.0074,1.491
7308.00,7.172185,25.21063,-0.000166,24.022469,-0.0074,1.491
7310.00,7.173989,25.21033,-0.000167,24.022411,-0.0074,1.490
7312.00,7.175389,25.21103,-0.000167,24.022246,-0.0074,1.490
7314.00,7.175157,25.21191,-0.000167,24.022656,-0.0074,1.491
7316.00,7.173827,25.21231,-0.000167,24.022159,-0.0074,1.491
7318.00,7.173702,25.21193,-0.000166,24.021570,-0.0074,1.491
7320.00,7.174728,25.21226,-0.000169,24.022204,-0.0074,1.491
7322.00,7.174923,25.21304,-0.000167,24.021678,-0.0074,1.490
7324.00,7.174568,25.21259,-0.000168,24.022220,-0.0074,1.491
7326.00,7.174044,25.21254,-0.000168,24.022569,-0.0075,1.491
7328.00,7.173118,25.21312,-0.000168,24.022420,-0.0074,1.491
7330.00,7.172015,25.21282,-0.000167,24.021896,-0.0074,1.490
7332.00,7.171377,25.21303,-0.000167,24.022201,-0.0074,1.491
7334.00,7.170760,25.21251,-0.000167,24.022549,-0.0074,1.491
7336.00,7.169209,25.21304,-0.000168,24.022121,-0.0074,1.490
7338.00,7.168329,25.21311,-0.000167,24.021932,-0.0074,1.490
7340.00,7.167918,25.21295,-0.000167,24.021988,-0.0074,1.491
7342.00,7.168082,25.21264,-0.000167,24.022213,-0.0074,1.491
7344.00,7.167644,25.21257,-0.000166,24.022712,-0.0074,1.490
7346.00,7.166251,25.21276,-0.000166,24.023158,-0.0074,1.490
7348.00,7.165711,25.21323,-0.000166,24.022262,-0.0074,1.491
7350.00,7.164468,25.21176,-0.000168,24.022469,-0.0074,1.491
7352.00,7.163137,25.21171,-0.000168,24.022628,-0.0074,1.490
7354.00,7.162616,25.21200,-0.000167,24.022012,-0.0074,1.491
7356.00,7.161169,25.21184,-0.000166,24.022630,-0.0074,1.490
7358.00,7.160727,25.21195,-0.000166,24.022297,-0.0074,1.491
7360.00,7.160839,25.21181,-0.000167,24.022440,-0.0075,1.491
7362.00,7.161732,25.21226,-0.000167,24.021530,-0.0074,1.490
7364.00,7.161314,25.21214,-0.000167,24.022462,-0.0075,1.490
7366.00,7.161417,25.21125,-0.000167,24.023072,-0.0075,1.491
7368.00,7.161839,25.21159,-0.000167,24.022172,-0.0074,1.490
7370.00,7.162712,25.21186,-0.000166,24.022393,-0.0074,1.491
7372.00,7.163251,25.21217,-0.000166,24.022278,-0.0074,1.491
7374.00,7.164476,25.21182,-0.000167,24.022164,-0.0074,1.490
7376.00,7.166336,25.21199,-0.000168,24.022032,-0.0074,1.491
7378.00,7.166646,25.21218,-0.000168,24.021956,-0.0074,1.491
7380.00,7.168630,25.21194,-0.000167,24.022922,-0.0074,1.491
7382.00,7.170313,25.21225,-0.000167,24.022425,-0.0075,1.491
7384.00,7.171076,25.21214,-0.000168,24.021905,-0.0074,1.491
7386.00,7.170762,25.21168,-0.000169,24.022761,-0.0074,1.491
7388.00,7.169467,25.21182,-0.000168,24.021929,-0.0074,1.491
7390.00,7.169334,25.21218,-0.000168,24.022550,-0.0074,1.491
7392.00,7.170100,25.21220,-0.000167,24.022815,-0.0074,1.491
7394.00,7.170958,25.21193,-0.000168,24.022177,-0.0074,1.491
7396.00,7.169853,25.21245,-0.000169,24.021969,-0.0074,1.491
7398.00,7.168637,25.21293,-0.000168,24.022813,-0.0074,1.490
7400.00,7.169092,25.21239,-0.000167,24.022057,-0.0075,1.490
7402.00,7.169421,25.21234,-0.000166,24.022139,-0.0074,1.491
7404.00,7.169271,25.21256,-0.000169,24.022175,-0.0074,1.492
7406.00,7.169442,25.21209,-0.000169,24.022092,-0.0074,1.491
7408.00,7.168092,25.21221,-0.000169,24.022628,-0.0074,1.491
7410.00,7.167721,25.21188,-0.000167,24.022240,-0.0074,1.491
7412.00,7.167323,25.21122,-0.000167,24.021292,-0.0075,1.491
7414.00,7.166475,25.21178,-0.000167,24.022097,-0.0074,1.491
7416.00,7.167135,25.21158,-0.000168,24.022436,-0.0074,1.491
7418.00,7.167021,25.21110,-0.000167,24.022657,-0.0074,1.491
7420.00,7.166415,25.21078,-0.000168,24.022168,-0.0075,1.491
7422.00,7.167907,25.20985,-0.000168,24.021847,-0.0074,1.491
7424.00,7.167881,25.21076,-0.000167,24.021836,-0.0075,1.491
7426.00,7.167448,25.21110,-0.000168,24.022050,-0.0074,1.491
7428.00,7.165943,25.21110,-0.000168,24.022239,-0.0074,1.491
7430.00,7.164457,25.21141,-0.000168,24.021744,-0.0074,1.492
7432.00,7.163101,25.21203,-0.000168,24.022222,-0.0075,1.491
7434.00,7.162494,25.21124,-0.000168,24.021541,-0.0075,1.490
7436.00,7.162822,25.21099,-0.000167,24.021930,-0.0074,1.491
7438.00,7.161982,25.21047,-0.000167,24.021949,-0.0075,1.491
7440.00,7.161866,25.21087,-0.000167,24.022030,-0.0074,1.492
7442.00,7.161864,25.21102,-0.000168,24.021805,-0.0075,1.491
7444.00,7.162864,25.21117,-0.000168,24.022027,-0.0074,1.491
7446.00,7.165279,25.21119,-0.000167,24.021898,-0.0074,1.491
7448.00,7.165063,25.21120,-0.000168,24.021111,-0.0074,1.491
7450.00,7.165502,25.21092,-0.000168,24.022378,-0.0075,1.491
7452.00,7.166201,25.21097,-0.000167,24.022255,-0.0075,1.491
7454.00,7.165670,25.21062,-0.000168,24.022148,-0.0074,1.491
7456.00,7.164725,25.21089,-0.000167,24.022046,-0.0074,1.491
7458.00,7.164774,25.21077,-0.000168,24.021856,-0.0075,1.491
7460.00,7.165718,25.21072,-0.000168,24.022699,-0.0074,1.492
7462.00,7.164777,25.21051,-0.000168,24.022014,-0.0074,1.491
7464.00,7.163317,25.21110,-0.000166,24.022144,-0.0075,1.491
7466.00,7.162805,25.21206,-0.000167,24.022371,-0.0075,1.491
7468.00,7.162618,25.21147,-0.000166,24.022217,-0.0074,1.491
7470.00,7.160975,25.21108,-0.000166,24.022077,-0.0074,1.491
7472.00,7.159938,25.21109,-0.000169,24.021941,-0.0075,1.491
7474.00,7.160071,25.21128,-0.000168,24.022695,-0.0075,1.491
7476.00,7.160122,25.21143,-0.000168,24.022017,-0.0074,1.492
7478.00,7.160196,25.21110,-0.000167,24.023152,-0.0074,1.491
7480.00,7.159743,25.21068,-0.000168,24.021869,-0.0075,1.491
7482.00,7.158678,25.21110,-0.000167,24.022349,-0.0074,1.491
7484.00,7.158123,25.21020,-0.000168,24.022083,-0.0075,1.491
7486.00,7.157838,25.21105,-0.000170,24.021620,-0.0075,1.491
7488.00,7.157714,25.21118,-0.000169,24.022848,-0.0075,1.491
7490.00,7.157550,25.21172,-0.000169,24.021854,-0.0075,1.492
7492.00,7.158772,25.21181,-0.000169,24.021949,-0.0075,1.491
7494.00,7.160607,25.21102,-0.000167,24.021209,-0.0075,1.492
7496.00,7.161665,25.21108,-0.000168,24.021372,-0.0075,1.491
7498.00,7.161897,25.21083,-0.000168,24.022204,-0.0074,1.491
7500.00,7.162041,25.21156,-0.000168,24.022317,-0.0075,1.492
7502.00,7.163042,25.21171,-0.000169,24.022066,-0.0074,1.491
7504.00,7.164927,25.21160,-0.000168,24.022224,-0.0074,1.491
7506.00,7.165746,25.21154,-0.000167,24.022057,-0.0074,1.491
7508.00,7.164670,25.21136,-0.000167,24.022382,-0.0074,1.491
7510.00,7.163481,25.21094,-0.000168,24.022275,-0.0074,1.492
7512.00,7.163153,25.21089,-0.000167,24.021639,-0.0075,1.491
7514.00,7.162806,25.21059,-0.000169,24.022224,-0.0075,1.492
7516.00,7.163046,25.21095,-0.000169,24.022045,-0.0075,1.491
7518.00,7.163261,25.21024,-0.000168,24.020924,-0.0075,1.491
7520.00,7.162475,25.21065,-0.000168,24.022041,-0.0074,1.491
7522.00,7.162614,25.21063,-0.000167,24.021724,-0.0074,1.491
7524.00,7.162571,25.21005,-0.000168,24.021845,-0.0075,1.492
7526.00,7.160700,25.21037,-0.000168,24.022050,-0.0074,1.491
7528.00,7.159693,25.20957,-0.000168,24.021987,-0.0074,1.491
7530.00,7.160664,25.21001,-0.000167,24.022318,-0.0075,1.491
7532.00,7.160604,25.21016,-0.000169,24.022023,-0.0074,1.492
7534.00,7.159626,25.21061,-0.000168,24.022779,-0.0075,1.492
7536.00,7.160113,25.20993,-0.000167,24.021782,-0.0074,1.492
7538.00,7.161219,25.20963,-0.000168,24.021735,-0.0074,1.492
7540.00,7.162147,25.21023,-0.000168,24.022070,-0.0074,1.491
7542.00,7.162198,25.21067,-0.000168,24.022302,-0.0074,1.491
7544.00,7.164456,25.21048,-0.000168,24.022621,-0.0075,1.492
7546.00,7.166003,25.21081,-0.000168,24.021597,-0.0075,1.491
7548.00,7.165021,25.21057,-0.000168,24.022079,-0.0075,1.491
7550.00,7.163615,25.21170,-0.000168,24.021767,-0.0075,1.492
7552.00,7.162489,25.21199,-0.000168,24.021666,-0.0075,1.492
7554.00,7.162804,25.21136,-0.000168,24.021760,-0.0075,1.491
7556.00,7.162774,25.21115,-0.000168,24.021874,-0.0075,1.492
7558.00,7.162531,25.21121,-0.000166,24.022056,-0.0075,1.491
7560.00,7.162195,25.21093,-0.000167,24.022063,-0.0075,1.491
7562.00,7.161727,25.21065,-0.000168,24.021702,-0.0075,1.491
7564.00,7.160969,25.21000,-0.000168,24.021811,-0.0074,1.491
7566.00,7.161614,25.21030,-0.000168,24.022373,-0.0075,1.491
7568.00,7.163021,25.21091,-0.000169,24.022741,-0.0074,1.491
7570.00,7.162462,25.21123,-0.000168,24.022201,-0.0075,1.491
7572.00,7.161856,25.21148,-0.000168,24.022291,-0.0075,1.492
7574.00,7.160017,25.21094,-0.000168,24.021697,-0.0074,1.491
7576.00,7.157976,25.21063,-0.000169,24.021742,-0.0075,1.492
7578.00,7.157375,25.21093,-0.000170,24.021802,-0.0075,1.492
7580.00,7.156512,25.21141,-0.000170,24.021276,-0.0075,1.491
7582.00,7.156095,25.21133,-0.000169,24.021599,-0.0074,1.491
7584.00,7.155704,25.21108,-0.000170,24.022083,-0.0075,1.491
7586.00,7.155869,25.21110,-0.000169,24.022373,-0.0075,1.491
7588.00,7.156565,25.21085,-0.000170,24.021686,-0.0075,1.491
7590.00,7.157496,25.21089,-0.000170,24.021938,-0.0074,1.491
7592.00,7.158410,25.21094,-0.000170,24.021561,-0.0075,1.492
7594.00,7.158816,25.21065,-0.000169,24.021887,-0.0075,1.492
7596.00,7.157950,25.20951,-0.000170,24.022474,-0.0075,1.492
7598.00,7.157495,25.21025,-0.000169,24.021450,-0.0075,1.491
7600.00,7.157505,25.21093,-0.000169,24.022327,-0.0074,1.492
7602.00,7.157533,25.21070,-0.000169,24.021934,-0.0074,1.492
7604.00,7.157454,25.21160,-0.000168,24.021909,-0.0074,1.491
7606.00,7.157173,25.21216,-0.000168,24.021582,-0.0074,1.492
7608.00,7.157783,25.21177,-0.000167,24.021927,-0.0074,1.491
7610.00,7.157886,25.21131,-0.000167,24.022280,-0.0075,1.491
7612.00,7.158486,25.21135,-0.000168,24.022121,-0.0074,1.492
7614.00,7.158991,25.21115,-0.000169,24.022253,-0.0074,1.492
7616.00,7.159430,25.21120,-0.000168,24.022371,-0.0075,1.491
7618.00,7.159762,25.21110,-0.000166,24.023067,-0.0075,1.491
7620.00,7.159085,25.21128,-0.000169,24.022119,-0.0075,1.492
7622.00,7.158817,25.21102,-0.000168,24.021945,-0.0075,1.492
7624.00,7.159036,25.21028,-0.000170,24.021644,-0.0075,1.492
7626.00,7.160134,25.21033,-0.000168,24.021865,-0.0075,1.492
7628.00,7.161464,25.21039,-0.000168,24.022318,-0.0074,1.491
7630.00,7.161133,25.21157,-0.000166,24.022188,-0.0075,1.491
7632.00,7.161441,25.21133,-0.000168,24.021689,-0.0075,1.492
7634.00,7.161544,25.21136,-0.000168,24.022021,-0.0075,1.492
7636.00,7.160759,25.21112,-0.000167,24.022110,-0.0074,1.491
7638.00,7.160846,25.21096,-0.000167,24.022322,-0.0074,1.492
7640.00,7.161099,25.21069,-0.000167,24.022311,-0.0074,1.491
7642.00,7.161376,25.21174,-0.000167,24.021992,-0.0075,1.492
7644.00,7.161329,25.21158,-0.000168,24.022012,-0.0074,1.491
7646.00,7.160928,25.21102,-0.000168,24.021858,-0.0074,1.491
7648.00,7.159426,25.21055,-0.000168,24.021559,-0.0074,1.492
7650.00,7.158646,25.21103,-0.000168,24.022036,-0.0075,1.491
7652.00,7.158524,25.21102,-0.000167,24.022010,-0.0074,1.492
7654.00,7.157961,25.21004,-0.000168,24.021622,-0.0075,1.491
7656.00,7.156818,25.20928,-0.000169,24.022195,-0.0074,1.492
7658.00,7.155398,25.20979,-0.000169,24.022353,-0.0074,1.492
7660.00,7.154108,25.20898,-0.000169,24.022085,-0.0075,1.492
7662.00,7.153464,25.20983,-0.000168,24.022275,-0.0074,1.491
7664.00,7.152681,25.21019,-0.000167,24.021738,-0.0075,1.491
7666.00,7.152045,25.21016,-0.000168,24.021301,-0.0075,1.492
7668.00,7.151179,25.20984,-0.000169,24.022478,-0.0075,1.492
7670.00,7.151302,25.21011,-0.000169,24.022257,-0.0074,1.491
7672.00,7.151819,25.21072,-0.000168,24.021800,-0.0075,1.491
7674.00,7.153266,25.20990,-0.000170,24.021887,-0.0074,1.492
7676.00,7.154829,25.21013,-0.000169,24.021771,-0.0075,1.492
7678.00,7.156360,25.21035,-0.000169,24.022157,-0.0075,1.491
7680.00,7.156484,25.21155,-0.000168,24.021455,-0.0075,1.492
7682.00,7.156588,25.21055,-0.000169,24.021794,-0.0075,1.492
7684.00,7.156754,25.21050,-0.000169,24.022046,-0.0074,1.492
7686.00,7.156354,25.21037,-0.000170,24.022095,-0.0074,1.492
7688.00,7.156615,25.21030,-0.000169,24.022259,-0.0074,1.491
7690.00,7.156998,25.20993,-0.000169,24.022063,-0.0075,1.491
7692.00,7.158652,25.21083,-0.000169,24.022166,-0.0074,1.492
7694.00,7.161223,25.21088,-0.000167,24.021756,-0.0074,1.492
7696.00,7.162284,25.21068,-0.000167,24.021816,-0.0074,1.491
7698.00,7.161894,25.21075,-0.000168,24.022505,-0.0074,1.492
7700.00,7.159748,25.21033,-0.000168,24.022766,-0.0075,1.491
7702.00,7.159493,25.21074,-0.000168,24.022054,-0.0075,1.492
7704.00,7.160037,25.21030,-0.000167,24.021613,-0.0075,1.492
7706.00,7.159251,25.20930,-0.000167,24.021537,-0.0075,1.491
7708.00,7.158013,25.20925,-0.000167,24.022170,-0.0075,1.492
7710.00,7.158713,25.20952,-0.000168,24.022085,-0.0075,1.492
7712.00,7.160176,25.21015,-0.000167,24.022460,-0.0074,1.491
7714.00,7.161742,25.21065,-0.000167,24.022141,-0.0074,1.491
7716.00,7.162031,25.21104,-0.000166,24.021356,-0.0075,1.492
7718.00,7.163081,25.21016,-0.000166,24.022186,-0.0074,1.492
7720.00,7.164837,25.21077,-0.000167,24.022037,-0.0074,1.492
7722.00,7.166057,25.21083,-0.000167,24.022585,-0.0074,1.491
7724.00,7.166877,25.21187,-0.000167,24.022186,-0.0074,1.491
7726.00,7.167325,25.21145,-0.000166,24.022222,-0.0074,1.492
7728.00,7.167039,25.21107,-0.000167,24.022733,-0.0074,1.491
7730.00,7.166256,25.21133,-0.000167,24.022170,-0.0074,1.491
7732.00,7.164263,25.21144,-0.000167,24.022188,-0.0074,1.492
7734.00,7.162403,25.21185,-0.000167,24.022269,-0.0074,1.492
7736.00,7.160758,25.21073,-0.000167,24.022143,-0.0074,1.492
7738.00,7.158827,25.21084,-0.000167,24.022110,-0.0075,1.491
7740.00,7.158030,25.21134,-0.000167,24.022173,-0.0074,1.491
7742.00,7.158089,25.21107,-0.000168,24.022090,-0.0074,1.491
7744.00,7.157196,25.21097,-0.000168,24.022289,-0.0074,1.492
7746.00,7.156161,25.21121,-0.000169,24.022529,-0.0074,1.492
7748.00,7.156216,25.21033,-0.000168,24.022262,-0.0074,1.491
7750.00,7.155245,25.21050,-0.000167,24.022021,-0.0075,1.491
7752.00,7.154334,25.21094,-0.000168,24.022529,-0.0075,1.491
7754.00,7.153901,25.21173,-0.000168,24.022092,-0.0075,1.492
7756.00,7.154700,25.21234,-0.000168,24.022757,-0.0074,1.491
7758.00,7.156087,25.21143,-0.000168,24.022124,-0.0074,1.492
7760.00,7.157592,25.21225,-0.000168,24.021972,-0.0074,1.491
7762.00,7.158173,25.21169,-0.000168,24.022433,-0.0075,1.491
7764.00,7.158575,25.21187,-0.000168,24.021735,-0.0075,1.491
7766.00,7.158834,25.21328,-0.000169,24.022333,-0.0074,1.492
7768.00,7.159331,25.21346,-0.000168,24.022130,-0.0074,1.491
7770.00,7.160095,25.21313,-0.000167,24.021920,-0.0074,1.492
7772.00,7.160668,25.21322,-0.000168,24.022222,-0.0075,1.492
7774.00,7.160528,25.21290,-0.000166,24.021515,-0.0074,1.492
7776.00,7.160998,25.21236,-0.000167,24.022364,-0.0075,1.492
7778.00,7.160115,25.21175,-0.000167,24.022550,-0.0075,1.491
7780.00,7.160314,25.21127,-0.000166,24.022213,-0.0074,1.491
7782.00,7.159285,25.21194,-0.000167,24.022177,-0.0074,1.492
7784.00,7.158445,25.21266,-0.000169,24.021896,-0.0074,1.492
7786.00,7.159182,25.21148,-0.000167,24.022364,-0.0075,1.492
7788.00,7.159852,25.21148,-0.000168,24.022150,-0.0074,1.491
7790.00,7.158920,25.21104,-0.000169,24.022208,-0.0074,1.492
7792.00,7.157297,25.21074,-0.000168,24.021640,-0.0075,1.492
7794.00,7.155798,25.21024,-0.000168,24.022046,-0.0075,1.492
7796.00,7.155798,25.21032,-0.000168,24.022143,-0.0074,1.491
7798.00,7.157257,25.21124,-0.000167,24.022255,-0.0074,1.491
7800.00,7.158892,25.21189,-0.000167,24.022010,-0.0075,1.492
7802.00,7.162397,25.21142,-0.000168,24.021639,-0.0074,1.492
@13,12.0000,24.0
7804.00,7.164541,25.21117,-0.000168,24.022045,-0.0075,1.492
7806.00,7.149145,25.21054,-0.000167,24.022478,-0.0074,1.491
7808.00,7.114037,25.21081,-0.000167,24.022032,-0.0074,1.491
7810.00,7.100974,25.21043,-0.000165,24.023063,-0.0075,1.490
7812.00,7.100329,25.21108,-0.000166,24.022516,-0.0074,1.491
7814.00,7.103405,25.21046,-0.000168,24.021927,-0.0074,1.491
7816.00,7.107962,25.20996,-0.000165,24.022485,-0.0074,1.492
7818.00,7.113081,25.21008,-0.000167,24.021892,-0.0074,1.492
7820.00,7.117001,25.20939,-0.000170,24.021474,-0.0075,1.493
7822.00,7.120647,25.21013,-0.000170,24.022472,-0.0074,1.493
7824.00,7.123713,25.20974,-0.000169,24.022431,-0.0074,1.493
7826.00,7.126781,25.21008,-0.000169,24.022563,-0.0074,1.493
7828.00,7.128836,25.21049,-0.000168,24.022364,-0.0074,1.493
7830.00,7.148871,25.21047,-0.000169,24.021927,-0.0074,1.493
7832.00,7.186527,25.21138,-0.000169,24.022523,-0.0075,1.494
7834.00,7.201494,25.21065,-0.000170,24.022525,-0.0074,1.494
7836.00,7.204685,25.21086,-0.000168,24.022926,-0.0074,1.494
7838.00,7.203910,25.21066,-0.000169,24.022558,-0.0074,1.493
7840.00,7.202417,25.21130,-0.000168,24.022079,-0.0074,1.493
7842.00,7.200993,25.21154,-0.000166,24.021923,-0.0074,1.492
7844.00,7.197699,25.21063,-0.000166,24.021410,-0.0075,1.492
7846.00,7.194272,25.21096,-0.000167,24.022155,-0.0075,1.491
7848.00,7.188904,25.21100,-0.000166,24.022373,-0.0074,1.492
7850.00,7.184342,25.21073,-0.000167,24.022429,-0.0075,1.492
7852.00,7.180056,25.21054,-0.000167,24.022449,-0.0074,1.492
7854.00,7.176029,25.21086,-0.000168,24.021992,-0.0074,1.492
7856.00,7.173347,25.21031,-0.000167,24.021684,-0.0074,1.492
7858.00,7.170771,25.21066,-0.000168,24.021871,-0.0074,1.492
7860.00,7.166972,25.21090,-0.000167,24.022518,-0.0075,1.492
7862.00,7.164921,25.21099,-0.000167,24.022530,-0.0074,1.491
7864.00,7.164166,25.21112,-0.000167,24.022148,-0.0075,1.491
7866.00,7.163849,25.21139,-0.000168,24.022418,-0.0075,1.492
7868.00,7.164564,25.21082,-0.000167,24.022206,-0.0074,1.492
7870.00,7.165094,25.21040,-0.000167,24.022375,-0.0074,1.491
7872.00,7.164304,25.21080,-0.000167,24.022181,-0.0075,1.492
7874.00,7.163908,25.21102,-0.000167,24.022356,-0.0075,1.492
7876.00,7.162859,25.21094,-0.000168,24.021722,-0.0075,1.492
7878.00,7.162591,25.21100,-0.000168,24.022037,-0.0075,1.492
7880.00,7.162283,25.21022,-0.000168,24.022442,-0.0074,1.492
7882.00,7.163048,25.20942,-0.000166,24.022385,-0.0074,1.492
7884.00,7.163073,25.20918,-0.000167,24.022030,-0.0074,1.491
7886.00,7.162963,25.20982,-0.000167,24.021992,-0.0074,1.491
7888.00,7.163200,25.21023,-0.000166,24.022219,-0.0074,1.491
7890.00,7.163019,25.21015,-0.000167,24.022637,-0.0074,1.491
7892.00,7.162431,25.21086,-0.000168,24.022541,-0.0074,1.492
7894.00,7.162168,25.21033,-0.000167,24.022579,-0.0074,1.491
7896.00,7.160739,25.21042,-0.000167,24.021653,-0.0074,1.492
7898.00,7.160281,25.21070,-0.000167,24.022338,-0.0074,1.492
7900.00,7.160699,25.21047,-0.000169,24.022462,-0.0074,1.492
7902.00,7.160687,25.21181,-0.000167,24.022605,-0.0074,1.492
7904.00,7.161362,25.21080,-0.000168,24.022320,-0.0074,1.491
7906.00,7.162375,25.21067,-0.000167,24.022066,-0.0074,1.491
7908.00,7.163870,25.21078,-0.000167,24.022028,-0.0074,1.491
7910.00,7.163892,25.21065,-0.000166,24.023024,-0.0074,1.492
7912.00,7.164134,25.21106,-0.000167,24.022574,-0.0074,1.492
7914.00,7.164509,25.21013,-0.000166,24.022755,-0.0074,1.491
7916.00,7.163758,25.21153,-0.000166,24.022259,-0.0074,1.491
7918.00,7.162581,25.21146,-0.000168,24.022215,-0.0074,1.492
7920.00,7.161310,25.21224,-0.000167,24.022282,-0.0074,1.492
7922.00,7.161578,25.21168,-0.000166,24.021655,-0.0074,1.492
7924.00,7.161161,25.21035,-0.000167,24.022277,-0.0075,1.491
7926.00,7.159496,25.21118,-0.000168,24.022259,-0.0074,1.492
7928.00,7.158410,25.21078,-0.000169,24.022792,-0.0074,1.492
7930.00,7.157273,25.21073,-0.000169,24.022017,-0.0074,1.492
7932.00,7.156049,25.21014,-0.000168,24.022050,-0.0074,1.492
7934.00,7.155361,25.21047,-0.000168,24.021793,-0.0074,1.491
7936.00,7.155297,25.21054,-0.000168,24.022610,-0.0074,1.491
7938.00,7.156231,25.21068,-0.000167,24.022746,-0.0074,1.491
7940.00,7.156694,25.21042,-0.000167,24.022141,-0.0074,1.491
7942.00,7.156256,25.21013,-0.000168,24.022289,-0.0074,1.492
7944.00,7.156091,25.21070,-0.000169,24.022451,-0.0074,1.492
7946.00,7.155144,25.21076,-0.000169,24.021920,-0.0074,1.492
7948.00,7.154815,25.21057,-0.000168,24.022068,-0.0075,1.492
7950.00,7.154104,25.21041,-0.000168,24.022364,-0.0074,1.491
7952.00,7.153276,25.21003,-0.000168,24.022726,-0.0074,1.492
7954.00,7.154869,25.21004,-0.000168,24.022431,-0.0075,1.491
7956.00,7.155475,25.21024,-0.000168,24.022356,-0.0074,1.492
7958.00,7.154864,25.21071,-0.000169,24.021368,-0.0075,1.492
7960.00,7.155643,25.21102,-0.000168,24.022327,-0.0075,1.492
7962.00,7.157215,25.21024,-0.000168,24.021341,-0.0075,1.492
7964.00,7.158534,25.21004,-0.000169,24.021858,-0.0075,1.492
7966.00,7.159026,25.21043,-0.000168,24.021863,-0.0074,1.492
7968.00,7.159474,25.21080,-0.000167,24.022775,-0.0074,1.491
7970.00,7.160400,25.21029,-0.000167,24.022424,-0.0074,1.492
7972.00,7.161874,25.21037,-0.000167,24.021965,-0.0074,1.491
7974.00,7.163788,25.21063,-0.000167,24.021666,-0.0074,1.491
7976.00,7.165886,25.21081,-0.000166,24.021677,-0.0074,1.492
7978.00,7.166736,25.21026,-0.000168,24.022375,-0.0075,1.492
7980.00,7.166869,25.21044,-0.000167,24.022472,-0.0074,1.491
7982.00,7.167166,25.21112,-0.000167,24.021903,-0.0075,1.491
7984.00,7.165678,25.21118,-0.000167,24.021818,-0.0075,1.492
7986.00,7.163568,25.21130,-0.000167,24.021760,-0.0074,1.491
7988.00,7.160986,25.21089,-0.000168,24.021765,-0.0074,1.491
7990.00,7.160323,25.21094,-0.000168,24.022146,-0.0075,1.492
7992.00,7.159734,25.21124,-0.000167,24.022128,-0.0075,1.492
7994.00,7.158743,25.21126,-0.000169,24.021921,-0.0074,1.492
7996.00,7.159030,25.21114,-0.000169,24.021929,-0.0074,1.491
7998.00,7.158727,25.21082,-0.000168,24.021503,-0.0075,1.492
8000.00,7.158882,25.21031,-0.000167,24.021756,-0.0075,1.492
8002.00,7.158532,25.21106,-0.000169,24.021640,-0.0075,1.492
8004.00,7.159523,25.21076,-0.000167,24.022085,-0.0074,1.491
8006.00,7.160107,25.21115,-0.000167,24.021715,-0.0074,1.491
8008.00,7.160239,25.21051,-0.000168,24.022230,-0.0074,1.492
8010.00,7.159840,25.21096,-0.000168,24.021925,-0.0075,1.492
8012.00,7.158429,25.21199,-0.000168,24.022543,-0.0075,1.492
8014.00,7.157442,25.21157,-0.000166,24.022090,-0.0075,1.492
8016.00,7.155928,25.21141,-0.000168,24.022411,-0.0074,1.491
8018.00,7.156126,25.21092,-0.000168,24.022906,-0.0074,1.491
8020.00,7.156143,25.21106,-0.000168,24.022869,-0.0075,1.491
8022.00,7.155763,25.21126,-0.000168,24.021901,-0.0075,1.491
8024.00,7.155760,25.21087,-0.000169,24.021320,-0.0075,1.492
8026.00,7.156557,25.21037,-0.000169,24.022456,-0.0075,1.492
8028.00,7.156548,25.21046,-0.000168,24.021974,-0.0075,1.492
8030.00,7.156872,25.21064,-0.000168,24.021900,-0.0075,1.491
8032.00,7.156024,25.21063,-0.000168,24.021932,-0.0075,1.491
8034.00,7.154369,25.21076,-0.000169,24.021867,-0.0075,1.492
8036.00,7.154066,25.21009,-0.000168,24.022643,-0.0075,1.492
8038.00,7.153107,25.21167,-0.000169,24.022677,-0.0075,1.492
8040.00,7.153016,25.21071,-0.000169,24.021947,-0.0075,1.491
8042.00,7.152679,25.21038,-0.000168,24.021865,-0.0075,1.491
8044.00,7.153904,25.21059,-0.000168,24.022255,-0.0075,1.491
8046.00,7.153772,25.21089,-0.000169,24.022242,-0.0075,1.492
8048.00,7.152837,25.21065,-0.000168,24.022079,-0.0074,1.492
8050.00,7.153456,25.21083,-0.000167,24.021865,-0.0075,1.492
8052.00,7.153614,25.21157,-0.000168,24.021711,-0.0074,1.492
8054.00,7.154334,25.21153,-0.000169,24.023005,-0.0075,1.492
8056.00,7.154690,25.21024,-0.000168,24.021862,-0.0075,1.492
8058.00,7.155100,25.21110,-0.000168,24.021829,-0.0075,1.492
8060.00,7.154333,25.21184,-0.000168,24.022070,-0.0075,1.491
8062.00,7.154772,25.21140,-0.000168,24.021713,-0.0074,1.491
8064.00,7.155904,25.21144,-0.000169,24.021746,-0.0074,1.492
8066.00,7.155560,25.21211,-0.000168,24.021557,-0.0074,1.492
8068.00,7.156911,25.21274,-0.000168,24.021330,-0.0075,1.492
8070.00,7.158160,25.21157,-0.000169,24.021601,-0.0075,1.491
8072.00,7.157690,25.21132,-0.000170,24.022110,-0.0075,1.492
8074.00,7.156814,25.21105,-0.000169,24.021686,-0.0075,1.492
8076.00,7.157890,25.21195,-0.000169,24.021746,-0.0075,1.491
8078.00,7.157732,25.21116,-0.000167,24.021390,-0.0075,1.492
8080.00,7.157087,25.21117,-0.000170,24.022933,-0.0075,1.492
8082.00,7.156731,25.21151,-0.000170,24.022862,-0.0074,1.492
8084.00,7.155627,25.21136,-0.000169,24.021211,-0.0075,1.491
8086.00,7.153975,25.21107,-0.000168,24.022601,-0.0075,1.492
8088.00,7.153336,25.21109,-0.000168,24.021562,-0.0074,1.492
8090.00,7.151574,25.21224,-0.000169,24.021457,-0.0075,1.492
8092.00,7.150255,25.21225,-0.000167,24.022304,-0.0074,1.491
8094.00,7.149903,25.21230,-0.000168,24.022732,-0.0075,1.492
8096.00,7.151363,25.21229,-0.000168,24.022094,-0.0074,1.492
8098.00,7.153169,25.21108,-0.000167,24.021593,-0.0075,1.491
8100.00,7.154068,25.21020,-0.000168,24.022253,-0.0074,1.492
8102.00,7.154464,25.21006,-0.000169,24.022193,-0.0074,1.492
8104.00,7.155547,25.21132,-0.000168,24.021820,-0.0075,1.491
8106.00,7.156738,25.21201,-0.000167,24.021994,-0.0075,1.491
8108.00,7.156455,25.21224,-0.000168,24.022184,-0.0075,1.491
8110.00,7.156343,25.21238,-0.000168,24.021851,-0.0075,1.491
8112.00,7.157057,25.21224,-0.000169,24.020884,-0.0075,1.492
8114.00,7.156990,25.21160,-0.000169,24.022117,-0.0075,1.491
8116.00,7.156087,25.21116,-0.000169,24.022206,-0.0074,1.492
8118.00,7.155130,25.21109,-0.000169,24.021305,-0.0075,1.492
8120.00,7.155449,25.21086,-0.000169,24.021954,-0.0075,1.492
8122.00,7.155754,25.21133,-0.000168,24.022037,-0.0075,1.491
8124.00,7.154292,25.21222,-0.000168,24.022467,-0.0075,1.492
8126.00,7.153765,25.21161,-0.000168,24.021909,-0.0074,1.492
8128.00,7.153592,25.21171,-0.000168,24.021985,-0.0074,1.492
8130.00,7.152978,25.21162,-0.000167,24.021925,-0.0075,1.491
8132.00,7.152120,25.21147,-0.000168,24.022695,-0.0075,1.492
8134.00,7.152537,25.21135,-0.000169,24.021804,-0.0075,1.491
8136.00,7.153149,25.21133,-0.000168,24.022188,-0.0075,1.491
8138.00,7.153646,25.21115,-0.000168,24.021978,-0.0075,1.492
8140.00,7.153984,25.21136,-0.000169,24.022418,-0.0075,1.492
8142.00,7.155159,25.21107,-0.000169,24.021825,-0.0075,1.492
8144.00,7.156514,25.21096,-0.000169,24.021746,-0.0075,1.492
8146.00,7.158152,25.21172,-0.000169,24.021646,-0.0075,1.492
8148.00,7.159362,25.21107,-0.000168,24.020863,-0.0075,1.492
8150.00,7.159270,25.21182,-0.000168,24.021869,-0.0075,1.491
8152.00,7.159064,25.21207,-0.000167,24.021865,-0.0074,1.491
8154.00,7.158794,25.21101,-0.000167,24.022048,-0.0074,1.491
8156.00,7.157857,25.21076,-0.000168,24.022235,-0.0075,1.491
8158.00,7.156946,25.21077,-0.000168,24.022570,-0.0075,1.491
8160.00,7.157278,25.21063,-0.000167,24.022124,-0.0075,1.492
8162.00,7.158064,25.21219,-0.000167,24.021822,-0.0074,1.492
8164.00,7.158062,25.21233,-0.000169,24.022576,-0.0074,1.492
8166.00,7.158137,25.21305,-0.000170,24.021588,-0.0075,1.492
8168.00,7.158140,25.21288,-0.000169,24.022387,-0.0075,1.492
8170.00,7.156972,25.21160,-0.000169,24.021601,-0.0075,1.492
8172.00,7.156274,25.21167,-0.000168,24.021843,-0.0074,1.492
8174.00,7.155931,25.21216,-0.000168,24.022146,-0.0075,1.491
8176.00,7.155760,25.21192,-0.000169,24.021706,-0.0075,1.491
8178.00,7.155404,25.21219,-0.000169,24.021921,-0.0074,1.492
8180.00,7.154639,25.21286,-0.000169,24.022313,-0.0074,1.492
8182.00,7.154600,25.21255,-0.000169,24.021682,-0.0075,1.491
8184.00,7.154348,25.21271,-0.000168,24.021475,-0.0075,1.491
8186.00,7.153636,25.21200,-0.000168,24.021740,-0.0075,1.491
8188.00,7.153236,25.21220,-0.000169,24.021379,-0.0075,1.491
8190.00,7.152877,25.21261,-0.000168,24.021983,-0.0075,1.491
8192.00,7.153132,25.21237,-0.000168,24.021881,-0.0074,1.492
8194.00,7.153490,25.21268,-0.000168,24.021764,-0.0075,1.492
8196.00,7.153269,25.21252,-0.000168,24.021711,-0.0074,1.492
8198.00,7.152908,25.21156,-0.000168,24.022220,-0.0075,1.491
8200.00,7.153633,25.21206,-0.000169,24.021869,-0.0075,1.491
8202.00,7.154211,25.21175,-0.000169,24.022068,-0.0075,1.492
8204.00,7.154870,25.21229,-0.000169,24.022199,-0.0075,1.492
8206.00,7.154737,25.21225,-0.000169,24.022619,-0.0075,1.492
8208.00,7.153840,25.21145,-0.000169,24.021675,-0.0074,1.491
8210.00,7.154331,25.21288,-0.000168,24.021894,-0.0075,1.491
8212.00,7.154860,25.21250,-0.000169,24.021896,-0.0075,1.492
8214.00,7.154488,25.21187,-0.000169,24.021896,-0.0074,1.492
8216.00,7.153232,25.21121,-0.000169,24.021876,-0.0075,1.491
8218.00,7.153979,25.21199,-0.000169,24.022065,-0.0075,1.492
8220.00,7.154179,25.21151,-0.000168,24.022427,-0.0074,1.492
8222.00,7.153212,25.21117,-0.000170,24.022534,-0.0075,1.491
8224.00,7.153444,25.21114,-0.000169,24.021666,-0.0075,1.492
8226.00,7.154761,25.21150,-0.000168,24.021818,-0.0075,1.492
8228.00,7.155957,25.21205,-0.000169,24.022757,-0.0075,1.491
8230.00,7.156100,25.21226,-0.000169,24.021704,-0.0074,1.491
8232.00,7.156843,25.21270,-0.000168,24.021417,-0.0074,1.492
8234.00,7.157211,25.21283,-0.000169,24.021332,-0.0075,1.492
8236.00,7.157178,25.21274,-0.000169,24.021595,-0.0075,1.491
8238.00,7.156853,25.21256,-0.000168,24.022309,-0.0074,1.492
8240.00,7.156717,25.21242,-0.000170,24.022240,-0.0074,1.492
8242.00,7.156139,25.21228,-0.000169,24.022434,-0.0074,1.492
8244.00,7.156137,25.21265,-0.000168,24.022686,-0.0074,1.490
8246.00,7.156536,25.21237,-0.000168,24.022393,-0.0075,1.490
8248.00,7.157433,25.21161,-0.000167,24.022621,-0.0074,1.492
8250.00,7.157387,25.21131,-0.000168,24.022025,-0.0074,1.492
8252.00,7.156453,25.21212,-0.000169,24.022335,-0.0074,1.492
8254.00,7.155861,25.21184,-0.000170,24.022108,-0.0075,1.492
8256.00,7.156360,25.21246,-0.000170,24.021559,-0.0074,1.492
8258.00,7.157588,25.21261,-0.000168,24.022099,-0.0074,1.492
8260.00,7.157638,25.21195,-0.000168,24.022161,-0.0074,1.492
8262.00,7.157839,25.21201,-0.000167,24.022333,-0.0074,1.492
8264.00,7.158328,25.21213,-0.000166,24.022404,-0.0074,1.492
8266.00,7.158513,25.21238,-0.000167,24.022224,-0.0074,1.491
8268.00,7.157928,25.21213,-0.000168,24.021865,-0.0074,1.492
8270.00,7.157976,25.21219,-0.000169,24.022373,-0.0074,1.492
8272.00,7.158053,25.21262,-0.000169,24.022443,-0.0074,1.492
8274.00,7.158493,25.21270,-0.000168,24.022079,-0.0074,1.492
8276.00,7.158116,25.21285,-0.000169,24.023323,-0.0074,1.492
8278.00,7.158216,25.21396,-0.000167,24.022378,-0.0074,1.492
8280.00,7.158512,25.21337,-0.000168,24.022249,-0.0074,1.492
8282.00,7.157810,25.21246,-0.000167,24.021419,-0.0074,1.491
8284.00,7.157241,25.21277,-0.000167,24.022184,-0.0074,1.492
8286.00,7.156752,25.21370,-0.000168,24.022480,-0.0075,1.492
8288.00,7.156534,25.21318,-0.000169,24.022376,-0.0075,1.492
8290.00,7.156447,25.21285,-0.000168,24.022449,-0.0074,1.491
8292.00,7.156972,25.21285,-0.000169,24.022605,-0.0075,1.492
8294.00,7.157659,25.21400,-0.000168,24.022143,-0.0074,1.492
8296.00,7.157649,25.21379,-0.000167,24.022665,-0.0074,1.492
8298.00,7.157312,25.21395,-0.000168,24.022489,-0.0074,1.492
8300.00,7.157537,25.21329,-0.000168,24.021936,-0.0074,1.492
8302.00,7.157488,25.21432,-0.000168,24.022527,-0.0074,1.492
8304.00,7.156946,25.21482,-0.000168,24.022255,-0.0074,1.492
8306.00,7.157451,25.21578,-0.000168,24.022037,-0.0075,1.492
8308.00,7.158051,25.21559,-0.000168,24.022411,-0.0074,1.491
8310.00,7.157340,25.21530,-0.000167,24.022550,-0.0074,1.492
8312.00,7.156015,25.21382,-0.000170,24.022001,-0.0074,1.492
8314.00,7.155651,25.21423,-0.000170,24.022407,-0.0074,1.491
8316.00,7.155606,25.21391,-0.000168,24.022627,-0.0075,1.491
8318.00,7.155322,25.21387,-0.000168,24.022144,-0.0074,1.492
8320.00,7.154969,25.21400,-0.000168,24.022500,-0.0074,1.491
8322.00,7.155033,25.21337,-0.000168,24.022561,-0.0074,1.491
8324.00,7.155169,25.21361,-0.000168,24.022694,-0.0074,1.492
8326.00,7.154580,25.21382,-0.000167,24.022317,-0.0074,1.491
8328.00,7.152822,25.21413,-0.000168,24.021432,-0.0074,1.492
8330.00,7.153522,25.21430,-0.000169,24.021704,-0.0074,1.492
8332.00,7.153544,25.21377,-0.000168,24.022518,-0.0075,1.492
8334.00,7.152731,25.21461,-0.000168,24.022048,-0.0074,1.492
8336.00,7.152261,25.21431,-0.000167,24.022550,-0.0074,1.491
8338.00,7.151177,25.21379,-0.000166,24.022384,-0.0074,1.491
8340.00,7.151127,25.21391,-0.000167,24.022389,-0.0074,1.491
8342.00,7.150146,25.21327,-0.000168,24.022034,-0.0074,1.492
8344.00,7.150118,25.21436,-0.000168,24.022781,-0.0074,1.492
8346.00,7.150911,25.21320,-0.000168,24.022331,-0.0074,1.492
8348.00,7.152000,25.21232,-0.000169,24.022226,-0.0074,1.492
8350.00,7.152919,25.21298,-0.000169,24.021479,-0.0075,1.492
8352.00,7.153277,25.21248,-0.000169,24.022404,-0.0075,1.491
8354.00,7.153225,25.21304,-0.000169,24.022021,-0.0075,1.492
8356.00,7.153398,25.21199,-0.000167,24.022612,-0.0075,1.492
8358.00,7.153688,25.21240,-0.000167,24.022065,-0.0074,1.491
8360.00,7.153414,25.21179,-0.000168,24.022822,-0.0074,1.491
8362.00,7.152501,25.21260,-0.000168,24.022806,-0.0075,1.492
8364.00,7.151364,25.21218,-0.000168,24.021818,-0.0074,1.491
8366.00,7.151290,25.21153,-0.000168,24.022349,-0.0074,1.491
8368.00,7.152002,25.21233,-0.000167,24.022715,-0.0074,1.491
8370.00,7.153082,25.21194,-0.000168,24.022898,-0.0074,1.492
8372.00,7.152937,25.21165,-0.000168,24.022438,-0.0074,1.491
8374.00,7.152580,25.21119,-0.000168,24.022416,-0.0074,1.491
8376.00,7.153012,25.21174,-0.000168,24.022701,-0.0074,1.491
8378.00,7.153161,25.21140,-0.000168,24.022337,-0.0075,1.492
8380.00,7.153726,25.21141,-0.000168,24.022262,-0.0075,1.492
8382.00,7.154093,25.21095,-0.000168,24.021909,-0.0074,1.492
8384.00,7.153270,25.21151,-0.000168,24.022373,-0.0075,1.492
8386.00,7.151865,25.21123,-0.000169,24.021407,-0.0074,1.491
8388.00,7.152481,25.21149,-0.000169,24.022119,-0.0075,1.492
8390.00,7.152083,25.21239,-0.000168,24.021840,-0.0074,1.491
8392.00,7.151105,25.21231,-0.000167,24.022088,-0.0074,1.492
8394.00,7.151249,25.21271,-0.000167,24.022442,-0.0074,1.492
8396.00,7.152795,25.21325,-0.000168,24.022712,-0.0074,1.492
8398.00,7.153229,25.21327,-0.000169,24.022474,-0.0074,1.492
8400.00,7.153299,25.21317,-0.000169,24.021909,-0.0074,1.492
8402.00,7.153016,25.21274,-0.000169,24.022561,-0.0074,1.491
@14,12.0000,24.0
8404.00,7.154037,25.21336,-0.000167,24.022438,-0.0074,1.491
8406.00,7.140955,25.21314,-0.000166,24.022775,-0.0074,1.491
8408.00,7.105046,25.21229,-0.000167,24.021579,-0.0074,1.491
8410.00,7.090904,25.21233,-0.000166,24.021923,-0.0074,1.491
8412.00,7.090359,25.21266,-0.000165,24.021767,-0.0074,1.490
8414.00,7.092745,25.21240,-0.000166,24.022188,-0.0074,1.490
8416.00,7.099053,25.21302,-0.000166,24.022367,-0.0074,1.491
8418.00,7.104031,25.21330,-0.000168,24.022190,-0.0074,1.492
8420.00,7.108441,25.21305,-0.000167,24.022126,-0.0074,1.493
8422.00,7.114566,25.21297,-0.000170,24.022320,-0.0075,1.493
8424.00,7.118323,25.21271,-0.000169,24.022686,-0.0074,1.492
8426.00,7.122090,25.21201,-0.000167,24.021987,-0.0075,1.492
8428.00,7.126689,25.21298,-0.000168,24.022191,-0.0075,1.493
8430.00,7.144548,25.21245,-0.000168,24.022585,-0.0074,1.493
8432.00,7.181781,25.21233,-0.000169,24.022451,-0.0074,1.493
8434.00,7.197992,25.21279,-0.000170,24.022737,-0.0074,1.494
8436.00,7.201097,25.21266,-0.000169,24.022552,-0.0074,1.494
8438.00,7.199994,25.21356,-0.000169,24.021940,-0.0075,1.493
8440.00,7.197256,25.21294,-0.000168,24.022815,-0.0074,1.493
8442.00,7.193071,25.21219,-0.000168,24.022286,-0.0074,1.492
8444.00,7.187983,25.21264,-0.000167,24.022123,-0.0075,1.492
8446.00,7.184565,25.21214,-0.000167,24.022054,-0.0075,1.492
8448.00,7.181244,25.21216,-0.000168,24.021836,-0.0075,1.492
8450.00,7.178161,25.21209,-0.000167,24.022204,-0.0074,1.491
8452.00,7.175212,25.21301,-0.000167,24.021994,-0.0075,1.492
8454.00,7.172742,25.21287,-0.000167,24.022413,-0.0075,1.492
8456.00,7.170332,25.21288,-0.000168,24.022143,-0.0074,1.492
8458.00,7.168188,25.21337,-0.000167,24.022792,-0.0074,1.491
8460.00,7.166180,25.21289,-0.000167,24.023276,-0.0074,1.491
8462.00,7.164878,25.21189,-0.000168,24.022123,-0.0074,1.492
8464.00,7.164446,25.21280,-0.000168,24.021943,-0.0074,1.492
8466.00,7.163277,25.21304,-0.000167,24.022764,-0.0074,1.491
8468.00,7.162137,25.21287,-0.000166,24.022418,-0.0074,1.491
8470.00,7.160767,25.21180,-0.000166,24.022164,-0.0074,1.491
8472.00,7.159972,25.21166,-0.000167,24.021905,-0.0075,1.491
8474.00,7.159534,25.21115,-0.000167,24.021878,-0.0075,1.491
8476.00,7.159402,25.21196,-0.000168,24.021461,-0.0074,1.492
8478.00,7.159303,25.21201,-0.000168,24.021840,-0.0075,1.492
8480.00,7.159271,25.21241,-0.000168,24.022384,-0.0074,1.491
8482.00,7.159077,25.21392,-0.000168,24.021845,-0.0074,1.492
8484.00,7.158670,25.21361,-0.000168,24.022251,-0.0074,1.492
8486.00,7.158284,25.21329,-0.000169,24.021784,-0.0074,1.491
8488.00,7.157731,25.21355,-0.000168,24.022289,-0.0075,1.491
8490.00,7.156801,25.21321,-0.000168,24.022106,-0.0075,1.491
8492.00,7.156566,25.21264,-0.000167,24.022135,-0.0075,1.490
8494.00,7.155528,25.21368,-0.000168,24.022119,-0.0075,1.491
8496.00,7.155812,25.21410,-0.000168,24.022193,-0.0075,1.491
8498.00,7.155138,25.21338,-0.000168,24.022443,-0.0075,1.491
8500.00,7.154063,25.21400,-0.000169,24.022273,-0.0075,1.492
8502.00,7.152758,25.21417,-0.000169,24.022802,-0.0075,1.492
8504.00,7.152187,25.21399,-0.000169,24.021938,-0.0074,1.492
8506.00,7.151363,25.21377,-0.000169,24.021746,-0.0074,1.491
8508.00,7.151392,25.21268,-0.000168,24.022777,-0.0074,1.491
8510.00,7.151919,25.21194,-0.000167,24.021938,-0.0075,1.492
8512.00,7.151994,25.21282,-0.000168,24.021894,-0.0075,1.492
8514.00,7.152815,25.21344,-0.000167,24.022799,-0.0075,1.491
8516.00,7.154124,25.21431,-0.000168,24.021918,-0.0075,1.491
8518.00,7.156344,25.21360,-0.000169,24.021854,-0.0074,1.491
8520.00,7.157293,25.21358,-0.000168,24.022588,-0.0074,1.491
8522.00,7.158556,25.21417,-0.000166,24.022993,-0.0075,1.491
8524.00,7.159989,25.21414,-0.000167,24.022369,-0.0074,1.492
8526.00,7.160641,25.21289,-0.000167,24.021789,-0.0074,1.491
8528.00,7.162163,25.21313,-0.000167,24.022043,-0.0074,1.492
8530.00,7.164292,25.21332,-0.000167,24.022210,-0.0074,1.491
8532.00,7.165195,25.21380,-0.000167,24.022224,-0.0074,1.491
8534.00,7.164713,25.21268,-0.000168,24.022298,-0.0075,1.491
8536.00,7.163539,25.21296,-0.000166,24.021680,-0.0075,1.491
8538.00,7.161693,25.21276,-0.000166,24.022346,-0.0074,1.492
8540.00,7.159930,25.21279,-0.000167,24.022271,-0.0074,1.491
8542.00,7.158120,25.21273,-0.000168,24.022498,-0.0074,1.491
8544.00,7.157481,25.21250,-0.000168,24.022320,-0.0075,1.491
8546.00,7.157488,25.21209,-0.000168,24.021969,-0.0074,1.491
8548.00,7.156724,25.21211,-0.000169,24.022402,-0.0075,1.492
8550.00,7.155679,25.21144,-0.000170,24.021700,-0.0074,1.492
8552.00,7.154843,25.21196,-0.000169,24.021796,-0.0074,1.491
8554.00,7.154722,25.21276,-0.000169,24.022815,-0.0074,1.491
8556.00,7.154833,25.21267,-0.000169,24.022491,-0.0075,1.491
8558.00,7.155883,25.21215,-0.000169,24.022211,-0.0075,1.491
8560.00,7.155647,25.21294,-0.000169,24.022775,-0.0074,1.491
8562.00,7.154852,25.21358,-0.000168,24.022132,-0.0075,1.491
8564.00,7.154682,25.21361,-0.000168,24.021707,-0.0074,1.492
8566.00,7.153835,25.21269,-0.000168,24.022719,-0.0074,1.491
8568.00,7.153538,25.21175,-0.000168,24.021858,-0.0074,1.491
8570.00,7.154092,25.21261,-0.000169,24.022262,-0.0074,1.491
8572.00,7.153281,25.21297,-0.000168,24.022369,-0.0075,1.491
8574.00,7.152882,25.21387,-0.000167,24.021659,-0.0074,1.491
8576.00,7.152124,25.21400,-0.000168,24.022046,-0.0074,1.492
8578.00,7.151319,25.21345,-0.000169,24.021570,-0.0075,1.491
8580.00,7.151221,25.21311,-0.000169,24.021874,-0.0075,1.491
8582.00,7.151691,25.21333,-0.000168,24.021872,-0.0075,1.491
8584.00,7.151450,25.21311,-0.000168,24.022173,-0.0075,1.491
8586.00,7.150730,25.21269,-0.000167,24.022014,-0.0074,1.491
8588.00,7.151235,25.21344,-0.000169,24.021862,-0.0075,1.492
8590.00,7.152311,25.21411,-0.000168,24.021883,-0.0074,1.491
8592.00,7.153187,25.21351,-0.000168,24.021929,-0.0074,1.491
8594.00,7.153406,25.21323,-0.000168,24.022054,-0.0075,1.491
8596.00,7.154822,25.21358,-0.000169,24.022393,-0.0075,1.491
8598.00,7.156035,25.21366,-0.000168,24.021543,-0.0075,1.491
8600.00,7.157551,25.21319,-0.000168,24.021601,-0.0075,1.491
8602.00,7.158442,25.21330,-0.000170,24.021736,-0.0075,1.491
8604.00,7.157748,25.21295,-0.000170,24.021765,-0.0075,1.492
8606.00,7.157804,25.21266,-0.000169,24.022003,-0.0075,1.491
8608.00,7.158577,25.21256,-0.000169,24.021845,-0.0074,1.492
8610.00,7.158067,25.21286,-0.000169,24.021867,-0.0074,1.491
8612.00,7.158274,25.21211,-0.000168,24.022351,-0.0074,1.491
8614.00,7.158331,25.21263,-0.000168,24.022291,-0.0074,1.491
8616.00,7.156813,25.21148,-0.000169,24.021814,-0.0075,1.492
8618.00,7.156784,25.21193,-0.000169,24.021762,-0.0075,1.491
8620.00,7.156977,25.21230,-0.000168,24.022242,-0.0075,1.491
8622.00,7.155579,25.21277,-0.000168,24.022199,-0.0075,1.491
8624.00,7.155722,25.21251,-0.000169,24.022414,-0.0074,1.491
8626.00,7.156666,25.21273,-0.000169,24.021517,-0.0075,1.491
8628.00,7.155194,25.21324,-0.000170,24.021800,-0.0075,1.491
8630.00,7.155799,25.21407,-0.000169,24.022398,-0.0074,1.491
8632.00,7.155405,25.21375,-0.000169,24.022360,-0.0074,1.491
8634.00,7.154527,25.21329,-0.000168,24.021793,-0.0075,1.491
8636.00,7.153890,25.21367,-0.000169,24.021887,-0.0075,1.492
8638.00,7.153061,25.21334,-0.000169,24.020971,-0.0075,1.491
8640.00,7.152498,25.21370,-0.000169,24.022008,-0.0075,1.491
8642.00,7.152133,25.21243,-0.000168,24.021892,-0.0075,1.491
8644.00,7.151949,25.21272,-0.000169,24.022123,-0.0075,1.492
8646.00,7.150969,25.21230,-0.000170,24.022072,-0.0075,1.491
8648.00,7.150702,25.21192,-0.000169,24.021805,-0.0075,1.491
8650.00,7.149349,25.21213,-0.000169,24.022246,-0.0074,1.491
8652.00,7.149594,25.21148,-0.000168,24.022054,-0.0075,1.491
8654.00,7.149511,25.21182,-0.000169,24.021686,-0.0074,1.491
8656.00,7.149450,25.21207,-0.000168,24.022275,-0.0075,1.491
8658.00,7.150028,25.21159,-0.000168,24.022088,-0.0075,1.491
8660.00,7.150560,25.21251,-0.000167,24.022300,-0.0075,1.492
8662.00,7.149092,25.21223,-0.000169,24.021988,-0.0075,1.492
8664.00,7.148734,25.21168,-0.000169,24.021584,-0.0075,1.491
8666.00,7.148943,25.21167,-0.000167,24.021689,-0.0075,1.491
8668.00,7.150310,25.21190,-0.000168,24.022077,-0.0075,1.491
8670.00,7.152839,25.21199,-0.000169,24.021617,-0.0075,1.491
8672.00,7.154441,25.21209,-0.000169,24.021303,-0.0075,1.492
8674.00,7.155527,25.21197,-0.000170,24.022193,-0.0075,1.491
8676.00,7.157064,25.21200,-0.000168,24.022219,-0.0075,1.491
8678.00,7.157121,25.21228,-0.000168,24.022028,-0.0074,1.491
8680.00,7.157313,25.21256,-0.000170,24.021825,-0.0075,1.492
8682.00,7.158103,25.21170,-0.000169,24.021209,-0.0075,1.491
8684.00,7.159651,25.21191,-0.000167,24.022313,-0.0075,1.491
8686.00,7.159196,25.21156,-0.000168,24.022017,-0.0075,1.491
8688.00,7.157498,25.21123,-0.000169,24.021880,-0.0075,1.491
8690.00,7.156470,25.21131,-0.000170,24.021604,-0.0075,1.491
8692.00,7.155895,25.21189,-0.000169,24.022117,-0.0075,1.491
8694.00,7.154953,25.21158,-0.000169,24.021477,-0.0074,1.491
8696.00,7.153928,25.21105,-0.000169,24.022132,-0.0075,1.491
8698.00,7.153592,25.21179,-0.000168,24.021504,-0.0075,1.490
8700.00,7.153066,25.21205,-0.000169,24.021943,-0.0075,1.491
8702.00,7.152841,25.21246,-0.000169,24.021979,-0.0075,1.492
8704.00,7.152964,25.21137,-0.000170,24.022079,-0.0075,1.491
8706.00,7.153482,25.21085,-0.000170,24.021568,-0.0075,1.491
8708.00,7.153917,25.21145,-0.000169,24.021881,-0.0075,1.492
8710.00,7.153061,25.21069,-0.000170,24.021684,-0.0075,1.491
8712.00,7.152371,25.21001,-0.000170,24.021715,-0.0075,1.491
8714.00,7.152240,25.21088,-0.000169,24.022177,-0.0075,1.491
8716.00,7.151862,25.21081,-0.000169,24.021709,-0.0075,1.491
8718.00,7.151922,25.21073,-0.000169,24.021814,-0.0074,1.491
8720.00,7.152587,25.21080,-0.000170,24.022246,-0.0075,1.491
8722.00,7.152231,25.21013,-0.000168,24.022217,-0.0075,1.491
8724.00,7.151468,25.21077,-0.000169,24.021932,-0.0075,1.491
8726.00,7.150535,25.20992,-0.000170,24.022139,-0.0075,1.491
8728.00,7.150730,25.21107,-0.000169,24.021530,-0.0075,1.491
8730.00,7.151295,25.21118,-0.000168,24.021000,-0.0075,1.491
8732.00,7.151804,25.21131,-0.000168,24.022567,-0.0075,1.491
8734.00,7.153978,25.21083,-0.000169,24.022003,-0.0075,1.491
8736.00,7.154115,25.21044,-0.000169,24.021896,-0.0074,1.491
8738.00,7.154038,25.21096,-0.000169,24.021854,-0.0075,1.491
8740.00,7.154496,25.21054,-0.000169,24.021787,-0.0075,1.491
8742.00,7.154987,25.21003,-0.000169,24.021176,-0.0075,1.491
8744.00,7.154980,25.20995,-0.000169,24.021557,-0.0075,1.491
8746.00,7.155409,25.21076,-0.000168,24.021889,-0.0074,1.491
8748.00,7.155428,25.21068,-0.000168,24.022133,-0.0074,1.491
8750.00,7.155792,25.21113,-0.000169,24.021417,-0.0075,1.491
8752.00,7.156277,25.21086,-0.000170,24.021597,-0.0075,1.491
8754.00,7.155557,25.21205,-0.000170,24.021804,-0.0075,1.492
8756.00,7.154760,25.21169,-0.000169,24.022376,-0.0074,1.491
8758.00,7.154444,25.21198,-0.000168,24.022181,-0.0074,1.491
8760.00,7.153742,25.21195,-0.000169,24.021029,-0.0075,1.491
8762.00,7.153965,25.21202,-0.000169,24.021929,-0.0075,1.492
8764.00,7.152839,25.21180,-0.000168,24.021818,-0.0075,1.491
8766.00,7.152999,25.21138,-0.000168,24.022193,-0.0075,1.491
8768.00,7.153000,25.21129,-0.000169,24.021156,-0.0075,1.491
8770.00,7.152233,25.21126,-0.000169,24.021361,-0.0075,1.491
8772.00,7.151684,25.21124,-0.000169,24.022056,-0.0075,1.491
8774.00,7.151940,25.21007,-0.000168,24.020913,-0.0075,1.491
8776.00,7.152763,25.21061,-0.000169,24.021677,-0.0075,1.491
8778.00,7.152893,25.21056,-0.000169,24.022695,-0.0075,1.491
8780.00,7.154132,25.21082,-0.000168,24.021934,-0.0075,1.491
8782.00,7.154342,25.21097,-0.000170,24.021952,-0.0074,1.491
8784.00,7.155479,25.21058,-0.000169,24.022052,-0.0075,1.491
8786.00,7.156069,25.21056,-0.000169,24.021405,-0.0075,1.491
8788.00,7.156671,25.21148,-0.000170,24.021533,-0.0075,1.492
8790.00,7.157098,25.21142,-0.000171,24.021818,-0.0075,1.492
8792.00,7.157425,25.21096,-0.000170,24.021751,-0.0075,1.491
8794.00,7.156844,25.21173,-0.000169,24.022335,-0.0075,1.491
8796.00,7.156381,25.21086,-0.000169,24.022094,-0.0075,1.491
8798.00,7.156390,25.21088,-0.000169,24.022262,-0.0075,1.490
8800.00,7.157108,25.21120,-0.000169,24.022037,-0.0075,1.491
8802.00,7.157162,25.21127,-0.000168,24.021954,-0.0074,1.491
8804.00,7.157425,25.21163,-0.000169,24.022094,-0.0074,1.492
8806.00,7.158077,25.21127,-0.000169,24.022255,-0.0075,1.491
8808.00,7.157871,25.21039,-0.000170,24.021785,-0.0074,1.491
8810.00,7.158678,25.21033,-0.000168,24.021539,-0.0075,1.491
8812.00,7.158196,25.21062,-0.000168,24.021358,-0.0075,1.491
8814.00,7.157357,25.21010,-0.000169,24.021417,-0.0075,1.491
8816.00,7.156136,25.21086,-0.000168,24.021778,-0.0075,1.491
8818.00,7.155805,25.21087,-0.000169,24.021622,-0.0075,1.492
8820.00,7.155878,25.21097,-0.000169,24.021300,-0.0075,1.491
8822.00,7.155857,25.21064,-0.000170,24.021557,-0.0075,1.492
8824.00,7.155226,25.21128,-0.000170,24.021718,-0.0075,1.491
8826.00,7.154961,25.21140,-0.000169,24.021613,-0.0075,1.491
8828.00,7.154780,25.21070,-0.000170,24.021657,-0.0075,1.491
8830.00,7.155439,25.21107,-0.000171,24.021439,-0.0075,1.491
8832.00,7.155021,25.20966,-0.000169,24.021943,-0.0075,1.491
8834.00,7.154248,25.21042,-0.000169,24.022092,-0.0075,1.491
8836.00,7.154903,25.21058,-0.000169,24.021631,-0.0075,1.491
8838.00,7.155053,25.21038,-0.000169,24.021715,-0.0075,1.491
8840.00,7.155718,25.20902,-0.000170,24.020981,-0.0075,1.492
8842.00,7.155178,25.20914,-0.000169,24.022034,-0.0075,1.491
8844.00,7.154902,25.20969,-0.000168,24.022376,-0.0075,1.492
8846.00,7.155076,25.21034,-0.000168,24.021689,-0.0075,1.491
8848.00,7.155012,25.21000,-0.000170,24.021727,-0.0075,1.491
8850.00,7.154974,25.20991,-0.000170,24.021727,-0.0075,1.491
8852.00,7.154346,25.21014,-0.000169,24.022032,-0.0075,1.491
8854.00,7.154947,25.20959,-0.000170,24.021100,-0.0075,1.491
8856.00,7.155588,25.20981,-0.000169,24.021385,-0.0075,1.492
8858.00,7.154866,25.21048,-0.000170,24.021894,-0.0075,1.491
8860.00,7.153716,25.21031,-0.000169,24.021655,-0.0075,1.491
8862.00,7.153992,25.21000,-0.000169,24.021635,-0.0074,1.491
8864.00,7.153690,25.21057,-0.000170,24.021575,-0.0075,1.491
8866.00,7.153565,25.21003,-0.000169,24.021024,-0.0075,1.491
8868.00,7.153437,25.21042,-0.000168,24.021742,-0.0075,1.491
8870.00,7.154344,25.21039,-0.000168,24.022090,-0.0074,1.491
8872.00,7.154552,25.21083,-0.000170,24.022418,-0.0075,1.491
8874.00,7.154521,25.21053,-0.000169,24.022463,-0.0075,1.491
8876.00,7.155157,25.21016,-0.000168,24.021575,-0.0075,1.491
8878.00,7.154984,25.21049,-0.000170,24.021793,-0.0074,1.492
8880.00,7.154750,25.21103,-0.000171,24.021405,-0.0075,1.492
8882.00,7.155115,25.21153,-0.000169,24.021847,-0.0075,1.491
8884.00,7.155651,25.21148,-0.000169,24.021731,-0.0075,1.492
8886.00,7.155860,25.21182,-0.000170,24.021176,-0.0075,1.491
8888.00,7.155422,25.21135,-0.000170,24.021838,-0.0075,1.491
8890.00,7.155861,25.21105,-0.000168,24.021590,-0.0075,1.491
8892.00,7.154820,25.21138,-0.000169,24.021474,-0.0075,1.491
8894.00,7.154682,25.21122,-0.000169,24.022213,-0.0075,1.492
8896.00,7.155643,25.21034,-0.000169,24.022306,-0.0075,1.491
8898.00,7.154894,25.21016,-0.000169,24.021970,-0.0075,1.491
8900.00,7.154665,25.21031,-0.000170,24.021724,-0.0075,1.491
8902.00,7.154434,25.21023,-0.000170,24.021697,-0.0075,1.491
8904.00,7.153826,25.21100,-0.000169,24.021548,-0.0075,1.491
8906.00,7.153502,25.21107,-0.000169,24.021352,-0.0075,1.492
8908.00,7.154144,25.21065,-0.000169,24.021862,-0.0075,1.491
8910.00,7.155280,25.21100,-0.000169,24.021465,-0.0075,1.491
8912.00,7.155474,25.21127,-0.000169,24.021242,-0.0075,1.491
8914.00,7.154956,25.21133,-0.000171,24.021617,-0.0075,1.491
8916.00,7.155942,25.21150,-0.000171,24.021590,-0.0075,1.492
8918.00,7.156752,25.21159,-0.000170,24.022157,-0.0075,1.490
8920.00,7.156766,25.21155,-0.000170,24.021775,-0.0075,1.491
8922.00,7.156758,25.21171,-0.000170,24.021528,-0.0075,1.491
8924.00,7.157361,25.21174,-0.000169,24.022003,-0.0075,1.492
8926.00,7.157794,25.21171,-0.000170,24.022491,-0.0075,1.491
8928.00,7.157487,25.21138,-0.000169,24.021630,-0.0075,1.491
8930.00,7.157076,25.21201,-0.000170,24.021526,-0.0075,1.491
8932.00,7.157569,25.21190,-0.000169,24.021608,-0.0075,1.491
8934.00,7.158179,25.21183,-0.000169,24.021827,-0.0074,1.491
8936.00,7.157479,25.21176,-0.000169,24.021930,-0.0075,1.491
8938.00,7.156752,25.21175,-0.000170,24.021131,-0.0074,1.491
8940.00,7.155804,25.21197,-0.000168,24.021823,-0.0074,1.490
8942.00,7.155465,25.21263,-0.000169,24.021051,-0.0075,1.491
8944.00,7.154315,25.21170,-0.000169,24.021655,-0.0075,1.492
8946.00,7.154318,25.21149,-0.000169,24.021528,-0.0075,1.492
8948.00,7.155874,25.21167,-0.000169,24.022675,-0.0075,1.492
8950.00,7.155620,25.21175,-0.000169,24.022144,-0.0074,1.491
8952.00,7.155867,25.21204,-0.000169,24.021278,-0.0075,1.491
8954.00,7.155636,25.21204,-0.000169,24.021909,-0.0075,1.491
8956.00,7.155314,25.21206,-0.000168,24.021466,-0.0075,1.490
8958.00,7.154947,25.21242,-0.000167,24.021693,-0.0075,1.491
8960.00,7.155054,25.21250,-0.000169,24.021423,-0.0075,1.491
8962.00,7.154181,25.21269,-0.000169,24.021599,-0.0075,1.492
8964.00,7.154059,25.21202,-0.000170,24.021272,-0.0075,1.492
8966.00,7.155746,25.21255,-0.000170,24.021425,-0.0075,1.492
8968.00,7.156982,25.21342,-0.000170,24.021735,-0.0075,1.491
8970.00,7.156644,25.21309,-0.000168,24.021448,-0.0075,1.491
8972.00,7.156125,25.21328,-0.000169,24.021736,-0.0075,1.491
8974.00,7.155594,25.21292,-0.000169,24.022226,-0.0075,1.491
8976.00,7.156549,25.21226,-0.000168,24.021446,-0.0075,1.491
8978.00,7.157170,25.21210,-0.000168,24.022648,-0.0075,1.491
8980.00,7.157010,25.21241,-0.000168,24.022271,-0.0074,1.492
8982.00,7.157966,25.21181,-0.000168,24.021698,-0.0075,1.491
8984.00,7.158270,25.21207,-0.000168,24.022324,-0.0075,1.491
8986.00,7.158770,25.21264,-0.000168,24.022193,-0.0075,1.491
8988.00,7.158131,25.21257,-0.000168,24.021361,-0.0075,1.491
8990.00,7.158208,25.21231,-0.000168,24.022097,-0.0075,1.491
8992.00,7.157869,25.21220,-0.000168,24.021628,-0.0075,1.491
8994.00,7.157985,25.21207,-0.000169,24.021693,-0.0075,1.492
8996.00,7.157840,25.21215,-0.000170,24.022195,-0.0075,1.491
8998.00,7.157624,25.21170,-0.000169,24.022507,-0.0075,1.491
9000.00,7.157516,25.21129,-0.000169,24.021780,-0.0075,1.491
9002.00,7.158243,25.21153,-0.000169,24.021813,-0.0075,1.491
@15,12.0000,24.0
9004.00,7.157936,25.21148,-0.000169,24.021958,-0.0075,1.491
9006.00,7.147013,25.21219,-0.000168,24.022083,-0.0075,1.491
9008.00,7.111014,25.21219,-0.000168,24.022378,-0.0075,1.491
9010.00,7.094074,25.21205,-0.000167,24.020736,-0.0074,1.490
9012.00,7.093320,25.21137,-0.000167,24.021620,-0.0075,1.489
9014.00,7.096876,25.21136,-0.000167,24.022166,-0.0075,1.490
9016.00,7.100909,25.21160,-0.000167,24.021760,-0.0075,1.490
9018.00,7.104229,25.21204,-0.000168,24.021954,-0.0075,1.491
9020.00,7.108619,25.21186,-0.000167,24.021684,-0.0075,1.492
9022.00,7.113512,25.21224,-0.000168,24.021494,-0.0074,1.492
9024.00,7.117415,25.21162,-0.000170,24.022007,-0.0075,1.492
9026.00,7.121561,25.21257,-0.000170,24.021747,-0.0075,1.492
9028.00,7.124992,25.21288,-0.000169,24.021637,-0.0075,1.492
9030.00,7.139739,25.21302,-0.000169,24.021285,-0.0075,1.492
9032.00,7.179108,25.21320,-0.000169,24.021829,-0.0075,1.493
9034.00,7.196640,25.21292,-0.000170,24.021804,-0.0075,1.493
9036.00,7.199976,25.21170,-0.000170,24.022219,-0.0074,1.493
9038.00,7.197898,25.21275,-0.000169,24.022204,-0.0074,1.492
9040.00,7.194474,25.21225,-0.000168,24.021892,-0.0074,1.492
9042.00,7.190145,25.21202,-0.000169,24.021144,-0.0075,1.492
9044.00,7.185788,25.21242,-0.000168,24.021490,-0.0075,1.491
9046.00,7.183927,25.21218,-0.000168,24.021347,-0.0075,1.491
9048.00,7.181288,25.21231,-0.000167,24.021740,-0.0075,1.491
9050.00,7.177954,25.21209,-0.000166,24.021320,-0.0075,1.491
9052.00,7.175594,25.21207,-0.000169,24.021697,-0.0075,1.491
9054.00,7.174093,25.21250,-0.000168,24.021746,-0.0075,1.491
9056.00,7.171697,25.21281,-0.000167,24.021254,-0.0075,1.491
9058.00,7.169714,25.21230,-0.000168,24.021472,-0.0075,1.491
9060.00,7.168680,25.21226,-0.000168,24.021437,-0.0075,1.491
9062.00,7.166698,25.21183,-0.000167,24.021969,-0.0075,1.491
9064.00,7.164285,25.21223,-0.000167,24.021689,-0.0075,1.490
9066.00,7.163322,25.21238,-0.000167,24.021881,-0.0075,1.491
9068.00,7.163336,25.21164,-0.000166,24.021949,-0.0075,1.491
9070.00,7.162575,25.21144,-0.000167,24.021622,-0.0075,1.492
9072.00,7.162428,25.21166,-0.000168,24.021925,-0.0075,1.492
9074.00,7.162697,25.21143,-0.000168,24.022164,-0.0075,1.491
9076.00,7.162085,25.21087,-0.000167,24.022128,-0.0075,1.491
9078.00,7.161358,25.21096,-0.000166,24.021998,-0.0075,1.492
9080.00,7.161900,25.21138,-0.000168,24.022155,-0.0074,1.491
9082.00,7.162568,25.21226,-0.000167,24.021959,-0.0075,1.491
9084.00,7.163226,25.21274,-0.000169,24.021640,-0.0075,1.491
9086.00,7.163588,25.21213,-0.000168,24.022286,-0.0075,1.491
9088.00,7.163552,25.21175,-0.000168,24.022057,-0.0075,1.492
9090.00,7.162781,25.21215,-0.000169,24.021998,-0.0075,1.491
9092.00,7.161450,25.21268,-0.000167,24.022037,-0.0074,1.491
9094.00,7.159880,25.21282,-0.000166,24.022034,-0.0075,1.491
9096.00,7.157732,25.21205,-0.000168,24.021490,-0.0075,1.491
9098.00,7.157914,25.21143,-0.000169,24.021791,-0.0075,1.491
9100.00,7.156273,25.21232,-0.000168,24.021262,-0.0075,1.491
9102.00,7.155578,25.21238,-0.000168,24.022065,-0.0074,1.491
9104.00,7.156213,25.21188,-0.000167,24.022369,-0.0074,1.491
9106.00,7.155342,25.21270,-0.000168,24.021789,-0.0074,1.491
9108.00,7.154445,25.21216,-0.000169,24.021778,-0.0075,1.491
9110.00,7.154205,25.21216,-0.000169,24.022429,-0.0075,1.491
9112.00,7.154768,25.21200,-0.000169,24.021912,-0.0075,1.491
9114.00,7.155178,25.21284,-0.000169,24.021539,-0.0075,1.491
9116.00,7.154935,25.21278,-0.000168,24.021497,-0.0074,1.491
9118.00,7.155194,25.21259,-0.000170,24.021765,-0.0075,1.491
9120.00,7.154369,25.21263,-0.000168,24.021978,-0.0074,1.491
9122.00,7.153795,25.21232,-0.000168,24.021379,-0.0074,1.491
9124.00,7.153663,25.21273,-0.000168,24.021907,-0.0074,1.492
9126.00,7.154129,25.21212,-0.000169,24.021593,-0.0074,1.491
9128.00,7.154699,25.21250,-0.000169,24.021622,-0.0074,1.491
9130.00,7.154659,25.21254,-0.000170,24.021871,-0.0075,1.492
9132.00,7.154644,25.21298,-0.000169,24.021702,-0.0075,1.490
9134.00,7.156551,25.21325,-0.000169,24.021494,-0.0075,1.491
9136.00,7.157090,25.21260,-0.000170,24.021845,-0.0075,1.491
9138.00,7.156321,25.21295,-0.000169,24.022282,-0.0075,1.491
9140.00,7.155855,25.21296,-0.000168,24.021711,-0.0075,1.491
9142.00,7.155306,25.21214,-0.000168,24.022094,-0.0075,1.490
9144.00,7.155245,25.21226,-0.000169,24.021729,-0.0074,1.491
9146.00,7.155907,25.21303,-0.000169,24.021546,-0.0075,1.492
9148.00,7.155563,25.21236,-0.000170,24.021205,-0.0074,1.491
9150.00,7.154855,25.21225,-0.000170,24.021581,-0.0074,1.491
9152.00,7.155279,25.21260,-0.000169,24.021782,-0.0075,1.491
9154.00,7.156071,25.21243,-0.000169,24.021903,-0.0075,1.491
9156.00,7.156157,25.21204,-0.000169,24.021776,-0.0074,1.491
9158.00,7.155980,25.21278,-0.000170,24.021930,-0.0075,1.491
9160.00,7.156583,25.21239,-0.000169,24.021949,-0.0075,1.491
9162.00,7.155908,25.21150,-0.000169,24.022269,-0.0074,1.491
9164.00,7.154473,25.21245,-0.000168,24.022476,-0.0074,1.491
9166.00,7.153038,25.21254,-0.000168,24.022467,-0.0074,1.491
9168.00,7.153150,25.21216,-0.000168,24.021410,-0.0074,1.491
9170.00,7.153798,25.21207,-0.000167,24.022144,-0.0074,1.491
9172.00,7.153658,25.21172,-0.000167,24.022402,-0.0075,1.491
9174.00,7.153340,25.21236,-0.000169,24.021499,-0.0075,1.491
9176.00,7.153023,25.21328,-0.000169,24.021820,-0.0075,1.491
9178.00,7.153175,25.21337,-0.000169,24.022041,-0.0075,1.491
9180.00,7.152286,25.21281,-0.000168,24.021715,-0.0074,1.490
9182.00,7.151228,25.21337,-0.000168,24.022400,-0.0074,1.492
9184.00,7.151071,25.21340,-0.000169,24.022422,-0.0075,1.491
9186.00,7.150843,25.21352,-0.000169,24.021891,-0.0074,1.491
9188.00,7.151453,25.21301,-0.000168,24.022804,-0.0074,1.491
9190.00,7.152856,25.21381,-0.000169,24.021958,-0.0075,1.491
9192.00,7.152857,25.21381,-0.000168,24.021512,-0.0075,1.491
9194.00,7.152154,25.21417,-0.000168,24.022527,-0.0075,1.491
9196.00,7.151267,25.21353,-0.000168,24.022115,-0.0075,1.491
9198.00,7.151548,25.21320,-0.000169,24.021122,-0.0075,1.491
9200.00,7.151627,25.21315,-0.000167,24.021887,-0.0074,1.490
9202.00,7.151588,25.21351,-0.000167,24.021921,-0.0075,1.491
9204.00,7.153063,25.21353,-0.000169,24.022046,-0.0074,1.491
9206.00,7.153808,25.21364,-0.000168,24.022244,-0.0075,1.491
9208.00,7.154589,25.21298,-0.000168,24.021880,-0.0074,1.492
9210.00,7.155116,25.21216,-0.000170,24.021441,-0.0075,1.491
9212.00,7.154930,25.21306,-0.000170,24.022001,-0.0075,1.491
9214.00,7.153713,25.21364,-0.000168,24.022848,-0.0074,1.491
9216.00,7.153747,25.21370,-0.000169,24.021649,-0.0074,1.491
9218.00,7.153076,25.21345,-0.000170,24.021854,-0.0074,1.491
9220.00,7.151916,25.21393,-0.000168,24.022068,-0.0075,1.491
9222.00,7.151656,25.21302,-0.000166,24.021648,-0.0074,1.492
9224.00,7.151001,25.21298,-0.000169,24.021869,-0.0074,1.491
9226.00,7.150833,25.21157,-0.000168,24.022304,-0.0075,1.490
9228.00,7.151006,25.21179,-0.000169,24.021664,-0.0075,1.491
9230.00,7.151323,25.21194,-0.000168,24.021599,-0.0075,1.492
9232.00,7.150085,25.21255,-0.000168,24.021691,-0.0075,1.491
9234.00,7.149891,25.21243,-0.000169,24.022177,-0.0074,1.491
9236.00,7.149068,25.21296,-0.000170,24.022565,-0.0075,1.491
9238.00,7.149462,25.21403,-0.000170,24.022376,-0.0075,1.491
9240.00,7.148970,25.21370,-0.000169,24.021675,-0.0075,1.491
9242.00,7.148345,25.21310,-0.000169,24.022462,-0.0075,1.491
9244.00,7.148199,25.21293,-0.000169,24.022005,-0.0075,1.491
9246.00,7.148707,25.21300,-0.000168,24.021642,-0.0074,1.491
9248.00,7.149222,25.21325,-0.000168,24.021941,-0.0075,1.491
9250.00,7.149464,25.21258,-0.000167,24.021291,-0.0075,1.491
9252.00,7.150215,25.21236,-0.000169,24.022616,-0.0074,1.491
9254.00,7.151007,25.21243,-0.000169,24.021878,-0.0075,1.491
9256.00,7.150415,25.21219,-0.000169,24.021934,-0.0074,1.491
9258.00,7.150541,25.21165,-0.000168,24.021726,-0.0074,1.491
9260.00,7.150399,25.21174,-0.000168,24.021753,-0.0075,1.491
9262.00,7.150412,25.21193,-0.000168,24.022224,-0.0075,1.491
9264.00,7.150879,25.21206,-0.000169,24.022224,-0.0074,1.492
9266.00,7.151776,25.21176,-0.000169,24.022340,-0.0075,1.491
9268.00,7.151735,25.21148,-0.000170,24.021620,-0.0075,1.491
9270.00,7.151463,25.21096,-0.000170,24.021698,-0.0075,1.491
9272.00,7.151274,25.21168,-0.000167,24.021535,-0.0075,1.491
9274.00,7.151386,25.21116,-0.000167,24.021800,-0.0075,1.491
9276.00,7.150648,25.21142,-0.000168,24.021900,-0.0075,1.491
9278.00,7.151500,25.21151,-0.000167,24.022114,-0.0074,1.491
9280.00,7.151080,25.21135,-0.000167,24.021610,-0.0075,1.491
9282.00,7.150696,25.21238,-0.000167,24.021588,-0.0074,1.491
9284.00,7.149970,25.21241,-0.000168,24.022429,-0.0075,1.491
9286.00,7.149336,25.21228,-0.000168,24.021789,-0.0074,1.490
9288.00,7.148898,25.21317,-0.000170,24.022110,-0.0074,1.491
9290.00,7.148034,25.21257,-0.000169,24.022385,-0.0075,1.491
9292.00,7.148531,25.21297,-0.000168,24.021854,-0.0075,1.491
9294.00,7.149470,25.21259,-0.000168,24.021323,-0.0075,1.491
9296.00,7.149853,25.21098,-0.000168,24.021581,-0.0075,1.491
9298.00,7.148899,25.21155,-0.000168,24.022701,-0.0075,1.491
9300.00,7.149214,25.21169,-0.000169,24.022121,-0.0075,1.491
9302.00,7.150545,25.21212,-0.000168,24.022322,-0.0075,1.491
9304.00,7.151050,25.21230,-0.000168,24.021804,-0.0075,1.490
9306.00,7.151728,25.21222,-0.000168,24.021787,-0.0075,1.492
9308.00,7.152004,25.21167,-0.000169,24.022244,-0.0075,1.491
9310.00,7.152269,25.21201,-0.000169,24.022246,-0.0074,1.492
9312.00,7.153434,25.21163,-0.000168,24.021881,-0.0074,1.491
9314.00,7.154127,25.21212,-0.000169,24.021938,-0.0075,1.491
9316.00,7.154704,25.21276,-0.000168,24.021843,-0.0075,1.491
9318.00,7.155863,25.21215,-0.000167,24.021965,-0.0075,1.491
9320.00,7.156407,25.21239,-0.000168,24.022326,-0.0075,1.491
9322.00,7.156410,25.21174,-0.000168,24.022155,-0.0075,1.491
9324.00,7.156881,25.21233,-0.000168,24.022206,-0.0074,1.491
9326.00,7.158136,25.21267,-0.000169,24.022280,-0.0075,1.491
9328.00,7.157871,25.21240,-0.000169,24.021704,-0.0075,1.491
9330.00,7.157094,25.21224,-0.000168,24.021410,-0.0074,1.491
9332.00,7.156842,25.21204,-0.000167,24.022485,-0.0074,1.491
9334.00,7.156488,25.21268,-0.000168,24.021950,-0.0074,1.491
9336.00,7.157739,25.21290,-0.000168,24.021988,-0.0075,1.491
9338.00,7.157111,25.21209,-0.000168,24.021956,-0.0074,1.491
9340.00,7.155501,25.21282,-0.000169,24.021881,-0.0075,1.492
9342.00,7.154674,25.21286,-0.000168,24.022063,-0.0074,1.492
9344.00,7.153951,25.21292,-0.000168,24.022433,-0.0074,1.491
9346.00,7.153669,25.21338,-0.000169,24.021499,-0.0074,1.490
9348.00,7.153275,25.21281,-0.000168,24.022095,-0.0075,1.491
9350.00,7.154581,25.21265,-0.000168,24.022288,-0.0075,1.491
9352.00,7.154898,25.21268,-0.000169,24.021543,-0.0074,1.491
9354.00,7.153599,25.21331,-0.000169,24.022128,-0.0074,1.491
9356.00,7.154296,25.21355,-0.000169,24.022070,-0.0074,1.491
9358.00,7.154369,25.21371,-0.000168,24.021586,-0.0075,1.491
9360.00,7.153139,25.21242,-0.000169,24.022164,-0.0075,1.491
9362.00,7.152783,25.21225,-0.000168,24.022159,-0.0074,1.491
9364.00,7.151668,25.21297,-0.000168,24.022045,-0.0074,1.491
9366.00,7.151057,25.21318,-0.000168,24.022201,-0.0074,1.491
9368.00,7.151049,25.21309,-0.000168,24.022255,-0.0074,1.491
9370.00,7.151078,25.21361,-0.000168,24.022023,-0.0075,1.491
9372.00,7.150007,25.21348,-0.000167,24.021698,-0.0075,1.491
9374.00,7.150008,25.21359,-0.000169,24.022233,-0.0075,1.491
9376.00,7.151171,25.21419,-0.000168,24.022661,-0.0075,1.490
9378.00,7.150697,25.21398,-0.000167,24.021920,-0.0075,1.490
9380.00,7.149004,25.21355,-0.000167,24.022097,-0.0075,1.491
9382.00,7.147632,25.21269,-0.000168,24.021740,-0.0075,1.492
9384.00,7.146710,25.21241,-0.000169,24.022703,-0.0075,1.491
9386.00,7.147189,25.21273,-0.000168,24.022717,-0.0074,1.491
9388.00,7.146921,25.21341,-0.000168,24.022489,-0.0075,1.491
9390.00,7.145947,25.21386,-0.000168,24.021718,-0.0075,1.491
9392.00,7.145640,25.21305,-0.000169,24.022540,-0.0075,1.491
9394.00,7.145965,25.21218,-0.000168,24.021970,-0.0075,1.491
9396.00,7.146162,25.21339,-0.000169,24.021885,-0.0074,1.491
9398.00,7.145702,25.21335,-0.000168,24.021717,-0.0074,1.491
9400.00,7.146660,25.21305,-0.000169,24.021862,-0.0074,1.491
9402.00,7.148145,25.21370,-0.000169,24.021746,-0.0074,1.491
9404.00,7.148284,25.21370,-0.000168,24.022730,-0.0074,1.491
9406.00,7.148614,25.21321,-0.000168,24.022240,-0.0074,1.491
9408.00,7.148744,25.21316,-0.000168,24.021916,-0.0074,1.491
9410.00,7.149703,25.21337,-0.000168,24.021911,-0.0074,1.491
9412.00,7.150313,25.21293,-0.000168,24.022045,-0.0074,1.491
9414.00,7.150090,25.21259,-0.000169,24.022021,-0.0075,1.491
9416.00,7.150717,25.21285,-0.000168,24.021912,-0.0075,1.491
9418.00,7.151187,25.21245,-0.000168,24.022607,-0.0074,1.491
9420.00,7.151558,25.21281,-0.000169,24.021891,-0.0075,1.491
9422.00,7.151680,25.21379,-0.000168,24.022420,-0.0075,1.491
9424.00,7.151548,25.21298,-0.000168,24.022137,-0.0075,1.492
9426.00,7.151213,25.21373,-0.000168,24.022366,-0.0074,1.491
9428.00,7.151169,25.21363,-0.000169,24.022268,-0.0074,1.491
9430.00,7.150863,25.21367,-0.000169,24.022487,-0.0074,1.490
9432.00,7.151282,25.21280,-0.000167,24.022146,-0.0074,1.491
9434.00,7.151660,25.21286,-0.000168,24.021822,-0.0075,1.491
9436.00,7.151796,25.21325,-0.000168,24.022630,-0.0074,1.491
9438.00,7.150458,25.21263,-0.000168,24.022366,-0.0075,1.491
9440.00,7.150294,25.21297,-0.000169,24.021771,-0.0075,1.491
9442.00,7.150633,25.21282,-0.000166,24.022193,-0.0075,1.491
9444.00,7.150167,25.21314,-0.000167,24.022083,-0.0075,1.491
9446.00,7.150094,25.21218,-0.000168,24.021771,-0.0074,1.491
9448.00,7.150098,25.21167,-0.000168,24.021923,-0.0074,1.491
9450.00,7.151106,25.21266,-0.000169,24.022407,-0.0075,1.491
9452.00,7.150555,25.21244,-0.000168,24.022043,-0.0075,1.491
9454.00,7.150366,25.21187,-0.000168,24.022114,-0.0074,1.491
9456.00,7.150814,25.21271,-0.000167,24.022177,-0.0074,1.491
9458.00,7.151846,25.21238,-0.000168,24.022126,-0.0074,1.491
9460.00,7.152062,25.21253,-0.000168,24.022126,-0.0074,1.491
9462.00,7.152387,25.21296,-0.000168,24.022139,-0.0074,1.491
9464.00,7.152838,25.21267,-0.000168,24.021722,-0.0074,1.492
9466.00,7.152734,25.21255,-0.000167,24.022768,-0.0074,1.491
9468.00,7.151557,25.21320,-0.000168,24.022251,-0.0074,1.491
9470.00,7.151552,25.21356,-0.000168,24.022095,-0.0074,1.491
9472.00,7.151388,25.21274,-0.000168,24.022086,-0.0074,1.491
9474.00,7.151459,25.21288,-0.000169,24.021610,-0.0075,1.491
9476.00,7.152020,25.21358,-0.000169,24.022434,-0.0074,1.491
9478.00,7.152689,25.21300,-0.000168,24.022034,-0.0075,1.491
9480.00,7.152104,25.21244,-0.000168,24.021927,-0.0075,1.491
9482.00,7.151943,25.21223,-0.000167,24.021813,-0.0075,1.491
9484.00,7.152386,25.21268,-0.000168,24.022369,-0.0074,1.490
9486.00,7.152870,25.21343,-0.000167,24.021836,-0.0074,1.491
9488.00,7.152539,25.21374,-0.000169,24.021644,-0.0075,1.491
9490.00,7.152585,25.21440,-0.000170,24.022282,-0.0074,1.491
9492.00,7.151326,25.21400,-0.000168,24.022228,-0.0074,1.491
9494.00,7.150010,25.21399,-0.000167,24.022046,-0.0075,1.491
9496.00,7.149479,25.21433,-0.000168,24.022491,-0.0074,1.491
9498.00,7.149496,25.21424,-0.000169,24.021865,-0.0074,1.491
9500.00,7.150183,25.21489,-0.000168,24.022356,-0.0074,1.491
9502.00,7.149741,25.21431,-0.000169,24.021769,-0.0074,1.491
9504.00,7.149286,25.21487,-0.000168,24.022219,-0.0075,1.491
9506.00,7.149857,25.21366,-0.000168,24.021905,-0.0074,1.491
9508.00,7.149476,25.21430,-0.000168,24.022579,-0.0075,1.490
9510.00,7.149180,25.21509,-0.000167,24.021900,-0.0074,1.491
9512.00,7.149463,25.21499,-0.000168,24.022148,-0.0075,1.491
9514.00,7.150583,25.21553,-0.000168,24.021936,-0.0074,1.492
9516.00,7.151119,25.21561,-0.000168,24.022346,-0.0074,1.491
9518.00,7.149847,25.21527,-0.000168,24.021923,-0.0075,1.490
9520.00,7.149867,25.21499,-0.000168,24.022130,-0.0075,1.490
9522.00,7.150389,25.21470,-0.000167,24.022369,-0.0074,1.491
9524.00,7.151422,25.21474,-0.000169,24.022413,-0.0075,1.491
9526.00,7.151520,25.21413,-0.000168,24.022458,-0.0074,1.492
9528.00,7.151779,25.21354,-0.000167,24.021760,-0.0075,1.491
9530.00,7.152556,25.21364,-0.000169,24.022728,-0.0075,1.491
9532.00,7.154466,25.21495,-0.000167,24.021747,-0.0075,1.491
9534.00,7.153924,25.21382,-0.000167,24.022017,-0.0075,1.491
9536.00,7.153298,25.21392,-0.000168,24.022190,-0.0074,1.491
9538.00,7.153957,25.21449,-0.000168,24.021785,-0.0075,1.491
9540.00,7.153317,25.21386,-0.000168,24.021327,-0.0074,1.491
9542.00,7.153608,25.21328,-0.000169,24.021200,-0.0075,1.491
9544.00,7.155221,25.21435,-0.000168,24.022320,-0.0075,1.491
9546.00,7.154947,25.21346,-0.000169,24.022344,-0.0075,1.491
9548.00,7.155438,25.21327,-0.000169,24.021911,-0.0075,1.491
9550.00,7.154552,25.21380,-0.000169,24.022375,-0.0075,1.491
9552.00,7.154488,25.21332,-0.000169,24.021838,-0.0074,1.491
9554.00,7.154665,25.21341,-0.000168,24.021789,-0.0075,1.491
9556.00,7.154079,25.21325,-0.000170,24.021954,-0.0075,1.491
9558.00,7.152801,25.21237,-0.000169,24.022239,-0.0074,1.490
9560.00,7.153435,25.21252,-0.000168,24.022259,-0.0074,1.490
9562.00,7.153816,25.21249,-0.000169,24.021862,-0.0075,1.492
9564.00,7.153928,25.21366,-0.000168,24.022284,-0.0075,1.491
9566.00,7.153873,25.21275,-0.000168,24.021862,-0.0075,1.491
9568.00,7.153722,25.21303,-0.000167,24.022529,-0.0074,1.491
9570.00,7.153264,25.21319,-0.000169,24.022400,-0.0075,1.491
9572.00,7.152558,25.21257,-0.000168,24.021385,-0.0074,1.491
9574.00,7.151785,25.21366,-0.000168,24.021695,-0.0074,1.491
9576.00,7.152921,25.21216,-0.000168,24.022074,-0.0074,1.490
9578.00,7.153719,25.21222,-0.000167,24.022184,-0.0074,1.491
9580.00,7.153591,25.21314,-0.000168,24.021842,-0.0074,1.492
9582.00,7.152789,25.21268,-0.000169,24.022293,-0.0074,1.491
9584.00,7.151963,25.21305,-0.000168,24.021684,-0.0074,1.491
9586.00,7.151319,25.21366,-0.000169,24.022126,-0.0074,1.491
9588.00,7.149861,25.21391,-0.000168,24.022317,-0.0074,1.491
9590.00,7.149700,25.21351,-0.000168,24.021901,-0.0075,1.491
9592.00,7.150108,25.21329,-0.000168,24.021767,-0.0075,1.491
9594.00,7.150110,25.21307,-0.000167,24.021042,-0.0075,1.490
9596.00,7.150447,25.21324,-0.000169,24.021543,-0.0075,1.491
9598.00,7.150836,25.21375,-0.000168,24.021593,-0.0075,1.491
9600.00,7.151245,25.21381,-0.000169,24.022641,-0.0074,1.491
9602.00,7.150961,25.21387,-0.000167,24.022436,-0.0075,1.490
9604.00,7.150685,25.21292,-0.000168,24.021557,-0.0075,1.491
@16,12.0000,24.0
9606.00,7.144608,25.21349,-0.000170,24.021793,-0.0074,1.492
9608.00,7.109117,25.21352,-0.000169,24.022139,-0.0075,1.491
9610.00,7.089076,25.21383,-0.000167,24.021921,-0.0075,1.490
9612.00,7.086272,25.21289,-0.000168,24.021236,-0.0075,1.489
9614.00,7.088896,25.21260,-0.000167,24.022112,-0.0075,1.490
9616.00,7.093187,25.21338,-0.000168,24.022298,-0.0074,1.491
9618.00,7.098642,25.21420,-0.000168,24.022052,-0.0074,1.492
9620.00,7.103960,25.21398,-0.000170,24.022028,-0.0075,1.492
9622.00,7.109034,25.21394,-0.000170,24.022046,-0.0075,1.492
9624.00,7.113393,25.21453,-0.000170,24.021925,-0.0075,1.492
9626.00,7.117592,25.21490,-0.000170,24.021677,-0.0075,1.492
9628.00,7.120876,25.21470,-0.000170,24.021883,-0.0074,1.492
9630.00,7.131259,25.21470,-0.000169,24.022144,-0.0075,1.492
9632.00,7.169955,25.21503,-0.000170,24.021252,-0.0075,1.493
9634.00,7.192119,25.21490,-0.000172,24.021593,-0.0075,1.494
9636.00,7.198055,25.21487,-0.000171,24.021512,-0.0075,1.493
9638.00,7.198002,25.21473,-0.000169,24.021405,-0.0075,1.492
9640.00,7.195876,25.21481,-0.000168,24.021869,-0.0075,1.492
9642.00,7.193216,25.21521,-0.000169,24.022106,-0.0075,1.492
9644.00,7.189843,25.21476,-0.000169,24.021584,-0.0075,1.492
9646.00,7.185570,25.21474,-0.000168,24.021671,-0.0075,1.491
9648.00,7.182550,25.21488,-0.000169,24.022068,-0.0075,1.490
9650.00,7.179977,25.21545,-0.000168,24.022375,-0.0075,1.491
9652.00,7.176850,25.21514,-0.000168,24.021820,-0.0075,1.491
9654.00,7.173890,25.21510,-0.000167,24.021512,-0.0075,1.491
9656.00,7.170809,25.21509,-0.000168,24.021562,-0.0075,1.491
9658.00,7.169764,25.21585,-0.000168,24.022563,-0.0075,1.491
9660.00,7.167802,25.21615,-0.000168,24.022001,-0.0074,1.491
9662.00,7.165483,25.21581,-0.000167,24.021916,-0.0074,1.491
9664.00,7.164460,25.21543,-0.000167,24.021945,-0.0075,1.491
9666.00,7.163298,25.21619,-0.000168,24.021358,-0.0075,1.491
9668.00,7.162073,25.21541,-0.000167,24.021619,-0.0075,1.491
9670.00,7.160844,25.21522,-0.000167,24.021711,-0.0075,1.491
9672.00,7.159303,25.21496,-0.000169,24.021894,-0.0075,1.492
9674.00,7.158608,25.21507,-0.000169,24.021591,-0.0075,1.491
9676.00,7.158751,25.21453,-0.000167,24.021020,-0.0075,1.491
9678.00,7.158724,25.21438,-0.000168,24.021577,-0.0075,1.492
9680.00,7.158865,25.21523,-0.000168,24.021334,-0.0075,1.491
9682.00,7.158715,25.21458,-0.000168,24.021767,-0.0074,1.491
9684.00,7.158004,25.21394,-0.000168,24.022172,-0.0074,1.491
9686.00,7.157000,25.21440,-0.000168,24.021876,-0.0075,1.491
9688.00,7.156025,25.21513,-0.000168,24.021151,-0.0075,1.491
9690.00,7.155630,25.21517,-0.000168,24.020968,-0.0075,1.491
9692.00,7.155139,25.21411,-0.000168,24.022173,-0.0075,1.491
9694.00,7.154261,25.21435,-0.000168,24.021260,-0.0075,1.490
9696.00,7.153993,25.21398,-0.000169,24.021579,-0.0075,1.491
9698.00,7.153356,25.21458,-0.000168,24.021809,-0.0074,1.491
9700.00,7.152944,25.21518,-0.000169,24.022547,-0.0075,1.491
9702.00,7.153210,25.21480,-0.000168,24.021383,-0.0075,1.491
9704.00,7.153125,25.21485,-0.000168,24.022095,-0.0075,1.490
9706.00,7.152620,25.21452,-0.000169,24.021825,-0.0075,1.491
9708.00,7.152260,25.21431,-0.000169,24.021940,-0.0075,1.491
9710.00,7.151907,25.21411,-0.000168,24.022311,-0.0074,1.491
9712.00,7.151161,25.21428,-0.000168,24.022075,-0.0074,1.491
9714.00,7.150723,25.21420,-0.000169,24.022199,-0.0075,1.491
9716.00,7.149839,25.21363,-0.000168,24.022315,-0.0075,1.491
9718.00,7.148882,25.21383,-0.000168,24.021653,-0.0075,1.491
9720.00,7.149826,25.21348,-0.000169,24.021657,-0.0075,1.491
9722.00,7.149055,25.21285,-0.000167,24.022282,-0.0075,1.491
9724.00,7.149784,25.21330,-0.000168,24.022032,-0.0074,1.491
9726.00,7.150408,25.21370,-0.000169,24.022032,-0.0075,1.491
9728.00,7.149940,25.21390,-0.000168,24.022206,-0.0074,1.491
9730.00,7.150069,25.21413,-0.000168,24.021940,-0.0074,1.491
9732.00,7.149887,25.21367,-0.000168,24.021845,-0.0074,1.491
9734.00,7.149769,25.21328,-0.000168,24.022179,-0.0074,1.491
9736.00,7.148987,25.21255,-0.000169,24.021807,-0.0075,1.491
9738.00,7.148453,25.21309,-0.000169,24.021280,-0.0075,1.491
9740.00,7.148117,25.21273,-0.000168,24.021834,-0.0074,1.491
9742.00,7.148320,25.21301,-0.000168,24.021775,-0.0074,1.491
9744.00,7.148544,25.21322,-0.000167,24.021825,-0.0075,1.491
9746.00,7.149654,25.21340,-0.000167,24.022420,-0.0074,1.491
9748.00,7.150553,25.21320,-0.000167,24.022117,-0.0075,1.491
9750.00,7.150694,25.21324,-0.000169,24.022699,-0.0074,1.491
9752.00,7.151206,25.21315,-0.000169,24.022257,-0.0074,1.491
9754.00,7.152138,25.21429,-0.000168,24.022068,-0.0074,1.491
9756.00,7.152750,25.21421,-0.000169,24.022246,-0.0075,1.491
9758.00,7.152632,25.21425,-0.000170,24.021546,-0.0075,1.491
9760.00,7.153099,25.21488,-0.000168,24.021695,-0.0074,1.491
9762.00,7.153887,25.21562,-0.000168,24.022269,-0.0075,1.491
9764.00,7.154297,25.21501,-0.000169,24.022422,-0.0075,1.491
9766.00,7.154507,25.21444,-0.000169,24.021909,-0.0075,1.491
9768.00,7.154805,25.21453,-0.000168,24.022300,-0.0074,1.491
9770.00,7.154697,25.21470,-0.000169,24.022124,-0.0074,1.491
9772.00,7.155377,25.21516,-0.000169,24.022480,-0.0074,1.490
9774.00,7.154795,25.21470,-0.000168,24.022315,-0.0074,1.491
9776.00,7.153589,25.21479,-0.000166,24.021481,-0.0075,1.491
9778.00,7.153049,25.21486,-0.000168,24.022672,-0.0074,1.491
9780.00,7.152185,25.21474,-0.000167,24.022507,-0.0074,1.491
9782.00,7.152363,25.21463,-0.000169,24.021845,-0.0075,1.491
9784.00,7.153690,25.21514,-0.000168,24.022320,-0.0074,1.491
9786.00,7.153872,25.21497,-0.000169,24.021686,-0.0074,1.491
9788.00,7.153694,25.21478,-0.000169,24.022172,-0.0075,1.491
9790.00,7.154467,25.21461,-0.000168,24.021581,-0.0075,1.491
9792.00,7.153830,25.21470,-0.000168,24.021731,-0.0075,1.491
9794.00,7.152782,25.21484,-0.000168,24.022427,-0.0074,1.491
9796.00,7.153142,25.21516,-0.000169,24.021791,-0.0074,1.491
9798.00,7.153898,25.21586,-0.000168,24.022413,-0.0074,1.491
9800.00,7.154551,25.21506,-0.000168,24.022188,-0.0075,1.491
9802.00,7.153507,25.21504,-0.000169,24.021597,-0.0074,1.491
9804.00,7.152758,25.21555,-0.000169,24.022373,-0.0075,1.491
9806.00,7.152378,25.21586,-0.000168,24.022146,-0.0075,1.491
9808.00,7.151642,25.21512,-0.000167,24.022115,-0.0075,1.491
9810.00,7.151531,25.21548,-0.000168,24.022182,-0.0074,1.491
9812.00,7.151070,25.21550,-0.000168,24.021838,-0.0074,1.491
9814.00,7.151351,25.21486,-0.000168,24.022043,-0.0074,1.491
9816.00,7.151399,25.21504,-0.000168,24.022061,-0.0075,1.491
9818.00,7.150174,25.21495,-0.000168,24.021776,-0.0075,1.491
9820.00,7.150511,25.21553,-0.000169,24.021126,-0.0075,1.491
9822.00,7.150918,25.21574,-0.000169,24.022025,-0.0074,1.491
9824.00,7.150886,25.21663,-0.000168,24.021798,-0.0075,1.491
9826.00,7.151246,25.21606,-0.000167,24.022480,-0.0075,1.491
9828.00,7.150711,25.21519,-0.000167,24.022462,-0.0075,1.491
9830.00,7.150673,25.21569,-0.000168,24.022162,-0.0074,1.491
9832.00,7.150206,25.21602,-0.000169,24.021577,-0.0074,1.491
9834.00,7.150493,25.21613,-0.000169,24.021789,-0.0074,1.491
9836.00,7.150963,25.21477,-0.000169,24.021916,-0.0075,1.491
9838.00,7.148966,25.21454,-0.000168,24.021639,-0.0075,1.491
9840.00,7.147981,25.21434,-0.000168,24.022144,-0.0074,1.491
9842.00,7.148075,25.21552,-0.000168,24.022398,-0.0075,1.491
9844.00,7.148148,25.21574,-0.000168,24.022704,-0.0075,1.491
9846.00,7.147034,25.21640,-0.000168,24.022085,-0.0075,1.491
9848.00,7.146191,25.21530,-0.000169,24.021974,-0.0075,1.491
9850.00,7.145212,25.21578,-0.000169,24.022092,-0.0075,1.491
9852.00,7.145577,25.21625,-0.000169,24.021965,-0.0075,1.491
9854.00,7.145141,25.21570,-0.000168,24.022220,-0.0075,1.491
9856.00,7.145446,25.21500,-0.000168,24.022349,-0.0074,1.491
9858.00,7.146299,25.21536,-0.000169,24.022621,-0.0075,1.491
9860.00,7.146984,25.21532,-0.000168,24.022141,-0.0075,1.490
9862.00,7.147151,25.21524,-0.000169,24.022496,-0.0075,1.491
9864.00,7.146669,25.21546,-0.000168,24.021791,-0.0075,1.491
9866.00,7.145933,25.21551,-0.000168,24.021553,-0.0074,1.491
9868.00,7.146330,25.21519,-0.000169,24.022141,-0.0075,1.491
9870.00,7.147549,25.21511,-0.000169,24.022554,-0.0074,1.491
9872.00,7.147765,25.21608,-0.000168,24.021751,-0.0074,1.491
9874.00,7.147352,25.21646,-0.000168,24.022188,-0.0075,1.491
9876.00,7.146474,25.21584,-0.000169,24.022480,-0.0074,1.491
9878.00,7.145875,25.21540,-0.000169,24.022342,-0.0074,1.491
9880.00,7.146548,25.21585,-0.000168,24.022032,-0.0075,1.491
9882.00,7.146484,25.21580,-0.000168,24.021136,-0.0074,1.491
9884.00,7.146266,25.21657,-0.000169,24.021296,-0.0075,1.492
9886.00,7.146583,25.21595,-0.000168,24.021912,-0.0075,1.491
9888.00,7.146459,25.21622,-0.000168,24.021194,-0.0075,1.491
9890.00,7.146119,25.21573,-0.000168,24.021573,-0.0074,1.491
9892.00,7.145402,25.21585,-0.000167,24.021472,-0.0075,1.491
9894.00,7.146164,25.21565,-0.000169,24.021990,-0.0075,1.491
9896.00,7.146784,25.21583,-0.000168,24.021847,-0.0075,1.492
9898.00,7.145716,25.21613,-0.000169,24.021809,-0.0074,1.492
9900.00,7.144853,25.21646,-0.000169,24.020961,-0.0075,1.491
9902.00,7.144261,25.21591,-0.000168,24.021572,-0.0075,1.491
9904.00,7.145006,25.21608,-0.000168,24.022269,-0.0074,1.491
9906.00,7.145253,25.21596,-0.000167,24.021851,-0.0075,1.491
9908.00,7.145602,25.21529,-0.000168,24.022075,-0.0075,1.491
9910.00,7.145307,25.21484,-0.000168,24.022099,-0.0074,1.491
9912.00,7.145393,25.21497,-0.000168,24.022045,-0.0074,1.491
9914.00,7.146631,25.21490,-0.000169,24.022463,-0.0075,1.491
9916.00,7.146378,25.21526,-0.000169,24.021526,-0.0075,1.491
9918.00,7.146432,25.21469,-0.000169,24.021802,-0.0075,1.491
9920.00,7.147113,25.21432,-0.000169,24.022164,-0.0075,1.491
9922.00,7.147307,25.21455,-0.000170,24.022090,-0.0075,1.491
9924.00,7.147802,25.21357,-0.000169,24.022126,-0.0075,1.491
9926.00,7.148940,25.21371,-0.000169,24.020917,-0.0075,1.490
9928.00,7.149872,25.21363,-0.000169,24.021662,-0.0075,1.491
9930.00,7.150526,25.21438,-0.000169,24.021700,-0.0075,1.492
9932.00,7.150707,25.21430,-0.000170,24.022416,-0.0075,1.492
9934.00,7.150158,25.21422,-0.000169,24.021459,-0.0075,1.491
9936.00,7.151390,25.21496,-0.000169,24.021740,-0.0075,1.491
9938.00,7.151699,25.21521,-0.000167,24.021379,-0.0075,1.491
9940.00,7.152509,25.21483,-0.000169,24.022201,-0.0075,1.491
9942.00,7.152875,25.21468,-0.000169,24.021782,-0.0074,1.491
9944.00,7.154259,25.21379,-0.000169,24.021492,-0.0075,1.491
9946.00,7.155466,25.21405,-0.000169,24.021820,-0.0075,1.491
9948.00,7.154874,25.21459,-0.000169,24.021976,-0.0074,1.491
9950.00,7.154205,25.21486,-0.000169,24.022340,-0.0075,1.491
9952.00,7.153238,25.21475,-0.000169,24.022318,-0.0075,1.491
9954.00,7.152856,25.21457,-0.000169,24.021878,-0.0075,1.491
9956.00,7.153563,25.21434,-0.000170,24.022155,-0.0075,1.492
9958.00,7.153791,25.21428,-0.000170,24.022097,-0.0075,1.491
9960.00,7.153358,25.21418,-0.000169,24.021764,-0.0075,1.491
9962.00,7.153175,25.21378,-0.000169,24.022188,-0.0075,1.491
9964.00,7.152651,25.21412,-0.000169,24.021267,-0.0075,1.492
9966.00,7.151509,25.21395,-0.000169,24.021998,-0.0075,1.491
9968.00,7.150623,25.21402,-0.000169,24.021678,-0.0075,1.491
9970.00,7.150127,25.21483,-0.000168,24.021983,-0.0075,1.491
9972.00,7.148742,25.21556,-0.000167,24.022581,-0.0075,1.491
9974.00,7.148259,25.21467,-0.000169,24.021758,-0.0075,1.491
9976.00,7.148435,25.21504,-0.000169,24.020890,-0.0075,1.491
9978.00,7.147950,25.21543,-0.000169,24.021990,-0.0075,1.491
9980.00,7.147204,25.21455,-0.000169,24.021771,-0.0075,1.492
9982.00,7.146650,25.21428,-0.000169,24.021227,-0.0075,1.491
9984.00,7.146405,25.21518,-0.000169,24.022014,-0.0075,1.491
9986.00,7.145765,25.21566,-0.000169,24.021958,-0.0075,1.491
9988.00,7.145017,25.21473,-0.000168,24.021680,-0.0075,1.491
9990.00,7.144316,25.21510,-0.000168,24.022025,-0.0075,1.492
9992.00,7.143775,25.21422,-0.000169,24.021760,-0.0075,1.491
9994.00,7.143971,25.21418,-0.000168,24.021707,-0.0075,1.491
9996.00,7.144007,25.21482,-0.000169,24.022150,-0.0075,1.491
9998.00,7.144893,25.21480,-0.000170,24.022230,-0.0075,1.491
10000.00,7.144662,25.21517,-0.000169,24.022373,-0.0075,1.492
10002.00,7.144898,25.21386,-0.000168,24.022433,-0.0075,1.491
10004.00,7.146027,25.21285,-0.000169,24.022288,-0.0075,1.492
10006.00,7.147065,25.21281,-0.000169,24.021468,-0.0075,1.491
10008.00,7.147359,25.21274,-0.000169,24.021544,-0.0075,1.491
10010.00,7.148288,25.21285,-0.000169,24.021544,-0.0075,1.492
10012.00,7.148521,25.21278,-0.000170,24.021486,-0.0075,1.492
10014.00,7.147462,25.21379,-0.000170,24.021501,-0.0075,1.491
10016.00,7.147227,25.21467,-0.000169,24.022242,-0.0075,1.491
10018.00,7.147226,25.21422,-0.000169,24.021885,-0.0075,1.491
10020.00,7.148188,25.21416,-0.000168,24.021867,-0.0074,1.491
10022.00,7.148255,25.21470,-0.000169,24.021552,-0.0075,1.491
10024.00,7.147890,25.21455,-0.000170,24.021269,-0.0075,1.491
10026.00,7.147524,25.21523,-0.000169,24.021465,-0.0075,1.491
10028.00,7.147914,25.21568,-0.000169,24.021006,-0.0075,1.492
10030.00,7.147881,25.21575,-0.000170,24.021378,-0.0075,1.492
10032.00,7.147546,25.21517,-0.000169,24.021900,-0.0075,1.492
10034.00,7.147693,25.21474,-0.000168,24.021310,-0.0075,1.491
10036.00,7.148272,25.21394,-0.000170,24.021492,-0.0075,1.491
10038.00,7.148260,25.21401,-0.000169,24.021704,-0.0074,1.491
10040.00,7.148700,25.21458,-0.000169,24.021459,-0.0075,1.491
10042.00,7.148537,25.21462,-0.000169,24.021011,-0.0075,1.491
10044.00,7.148682,25.21496,-0.000168,24.021187,-0.0075,1.492
10046.00,7.148927,25.21460,-0.000169,24.021323,-0.0075,1.491
10048.00,7.148682,25.21313,-0.000168,24.021909,-0.0075,1.491
10050.00,7.149243,25.21346,-0.000169,24.022257,-0.0075,1.491
10052.00,7.149320,25.21345,-0.000169,24.021412,-0.0075,1.491
10054.00,7.148227,25.21411,-0.000169,24.021869,-0.0074,1.491
10056.00,7.147408,25.21388,-0.000169,24.021533,-0.0074,1.492
10058.00,7.148178,25.21346,-0.000170,24.021329,-0.0075,1.492
10060.00,7.149202,25.21402,-0.000170,24.021276,-0.0075,1.492
10062.00,7.150001,25.21383,-0.000169,24.020924,-0.0075,1.491
10064.00,7.150239,25.21324,-0.000168,24.021109,-0.0075,1.491
10066.00,7.150260,25.21294,-0.000169,24.022095,-0.0075,1.491
10068.00,7.150175,25.21359,-0.000169,24.021999,-0.0075,1.491
10070.00,7.149833,25.21422,-0.000170,24.021693,-0.0075,1.491
10072.00,7.149468,25.21416,-0.000169,24.021169,-0.0075,1.491
10074.00,7.149484,25.21416,-0.000170,24.021310,-0.0075,1.492
10076.00,7.149409,25.21403,-0.000170,24.021738,-0.0075,1.491
10078.00,7.149884,25.21428,-0.000169,24.021455,-0.0075,1.491
10080.00,7.150197,25.21489,-0.000169,24.021626,-0.0075,1.491
10082.00,7.150691,25.21444,-0.000169,24.021325,-0.0075,1.492
10084.00,7.151215,25.21445,-0.000169,24.021707,-0.0075,1.492
10086.00,7.151557,25.21425,-0.000168,24.021916,-0.0075,1.492
10088.00,7.151659,25.21433,-0.000168,24.021987,-0.0075,1.492
10090.00,7.152478,25.21469,-0.000168,24.021921,-0.0075,1.491
10092.00,7.152821,25.21507,-0.000168,24.022130,-0.0074,1.491
10094.00,7.152567,25.21381,-0.000168,24.021209,-0.0075,1.491
10096.00,7.152772,25.21445,-0.000169,24.021514,-0.0075,1.492
10098.00,7.153407,25.21481,-0.000170,24.020928,-0.0075,1.491
10100.00,7.153024,25.21483,-0.000170,24.021454,-0.0075,1.491
10102.00,7.153222,25.21470,-0.000169,24.021305,-0.0075,1.490
10104.00,7.152420,25.21427,-0.000170,24.021829,-0.0075,1.491
10106.00,7.151990,25.21386,-0.000169,24.021780,-0.0075,1.491
10108.00,7.151792,25.21433,-0.000169,24.020803,-0.0075,1.492
10110.00,7.151209,25.21445,-0.000169,24.021432,-0.0075,1.491
10112.00,7.151545,25.21432,-0.000168,24.021521,-0.0075,1.491
10114.00,7.151427,25.21465,-0.000168,24.020837,-0.0075,1.491
10116.00,7.150921,25.21560,-0.000168,24.021029,-0.0075,1.491
10118.00,7.150158,25.21580,-0.000168,24.021117,-0.0075,1.491
10120.00,7.150309,25.21562,-0.000170,24.021653,-0.0075,1.491
10122.00,7.149555,25.21536,-0.000170,24.021802,-0.0075,1.492
10124.00,7.149165,25.21571,-0.000170,24.022315,-0.0075,1.492
10126.00,7.149909,25.21556,-0.000169,24.021907,-0.0074,1.491
10128.00,7.149855,25.21548,-0.000169,24.021414,-0.0075,1.491
10130.00,7.148654,25.21504,-0.000169,24.021684,-0.0075,1.491
10132.00,7.148998,25.21565,-0.000169,24.021477,-0.0075,1.492
10134.00,7.149551,25.21505,-0.000168,24.021722,-0.0075,1.491
10136.00,7.149088,25.21472,-0.000168,24.021891,-0.0075,1.491
10138.00,7.149457,25.21547,-0.000167,24.022036,-0.0075,1.491
10140.00,7.150422,25.21603,-0.000169,24.022148,-0.0075,1.492
10142.00,7.150374,25.21563,-0.000170,24.022559,-0.0075,1.491
10144.00,7.150339,25.21618,-0.000169,24.021523,-0.0075,1.491
10146.00,7.150597,25.21615,-0.000170,24.021271,-0.0075,1.491
10148.00,7.150200,25.21592,-0.000170,24.021833,-0.0075,1.491
10150.00,7.150256,25.21597,-0.000169,24.021595,-0.0075,1.491
10152.00,7.150863,25.21584,-0.000169,24.021707,-0.0075,1.491
10154.00,7.150554,25.21553,-0.000169,24.021490,-0.0075,1.491
10156.00,7.150394,25.21498,-0.000169,24.021572,-0.0075,1.491
10158.00,7.149760,25.21555,-0.000168,24.021075,-0.0075,1.491
10160.00,7.149688,25.21545,-0.000169,24.021330,-0.0075,1.491
10162.00,7.149991,25.21496,-0.000170,24.021646,-0.0075,1.491
10164.00,7.150254,25.21514,-0.000169,24.020962,-0.0075,1.492
10166.00,7.152045,25.21468,-0.000170,24.021410,-0.0075,1.492
10168.00,7.153102,25.21463,-0.000169,24.022255,-0.0075,1.492
10170.00,7.154235,25.21478,-0.000169,24.021776,-0.0075,1.491
10172.00,7.155334,25.21422,-0.000169,24.021530,-0.0075,1.491
10174.00,7.156339,25.21486,-0.000170,24.021718,-0.0075,1.492
10176.00,7.157559,25.21539,-0.000170,24.021990,-0.0075,1.492
10178.00,7.157740,25.21445,-0.000169,24.021111,-0.0075,1.492
10180.00,7.158839,25.21517,-0.000169,24.021446,-0.0075,1.491
10182.00,7.159661,25.21591,-0.000168,24.021927,-0.0075,1.491
10184.00,7.159770,25.21576,-0.000168,24.021617,-0.0075,1.491
10186.00,7.159050,25.21460,-0.000168,24.021446,-0.0075,1.492
10188.00,7.157809,25.21411,-0.000169,24.021553,-0.0075,1.491
10190.00,7.157510,25.21399,-0.000170,24.021372,-0.0075,1.492
10192.00,7.156833,25.21392,-0.000169,24.021296,-0.0075,1.491
10194.00,7.156869,25.21503,-0.000169,24.021526,-0.0075,1.491
10196.00,7.155811,25.21497,-0.000169,24.021793,-0.0075,1.491
10198.00,7.154487,25.21470,-0.000168,24.021573,-0.0075,1.492
10200.00,7.153772,25.21490,-0.000169,24.021639,-0.0075,1.492
10202.00,7.151768,25.21480,-0.000169,24.022119,-0.0075,1.491
10204.00,7.149977,25.21471,-0.000169,24.021930,-0.0074,1.491
@17,12.0000,24.0
10206.00,7.144514,25.21506,-0.000170,24.022034,-0.0075,1.492
10208.00,7.111258,25.21562,-0.000169,24.021686,-0.0074,1.491
10210.00,7.087423,25.21521,-0.000168,24.021747,-0.0074,1.490
10212.00,7.082656,25.21547,-0.000168,24.022239,-0.0075,1.490
10214.00,7.083846,25.21545,-0.000169,24.022338,-0.0075,1.491
10216.00,7.088550,25.21493,-0.000169,24.021778,-0.0075,1.491
10218.00,7.093749,25.21529,-0.000168,24.021814,-0.0075,1.491
10220.00,7.098751,25.21535,-0.000169,24.021588,-0.0075,1.493
10222.00,7.104258,25.21591,-0.000171,24.021943,-0.0075,1.493
10224.00,7.109732,25.21533,-0.000170,24.021615,-0.0075,1.493
10226.00,7.114895,25.21559,-0.000171,24.021707,-0.0074,1.493
10228.00,7.119046,25.21573,-0.000170,24.021622,-0.0075,1.493
10230.00,7.127729,25.21630,-0.000170,24.021407,-0.0075,1.493
10232.00,7.164070,25.21638,-0.000170,24.021940,-0.0075,1.493
10234.00,7.187184,25.21592,-0.000170,24.021648,-0.0075,1.494
10236.00,7.193165,25.21577,-0.000171,24.021441,-0.0075,1.493
10238.00,7.193186,25.21537,-0.000171,24.021318,-0.0075,1.493
10240.00,7.189746,25.21377,-0.000171,24.021385,-0.0075,1.492
10242.00,7.185639,25.21456,-0.000169,24.022246,-0.0074,1.492
10244.00,7.181872,25.21461,-0.000169,24.021916,-0.0075,1.492
10246.00,7.178436,25.21522,-0.000169,24.021490,-0.0075,1.492
10248.00,7.176029,25.21547,-0.000168,24.021216,-0.0075,1.491
10250.00,7.173998,25.21589,-0.000168,24.022278,-0.0075,1.493
10252.00,7.171080,25.21600,-0.000168,24.022052,-0.0075,1.492
10254.00,7.168722,25.21523,-0.000167,24.022092,-0.0075,1.491
10256.00,7.168134,25.21560,-0.000169,24.021805,-0.0075,1.492
10258.00,7.165331,25.21584,-0.000169,24.021385,-0.0074,1.492
10260.00,7.163648,25.21559,-0.000167,24.021782,-0.0075,1.491
10262.00,7.162531,25.21491,-0.000167,24.021450,-0.0075,1.492
10264.00,7.160416,25.21516,-0.000168,24.021659,-0.0075,1.491
10266.00,7.158474,25.21563,-0.000168,24.021568,-0.0075,1.491
10268.00,7.156944,25.21567,-0.000169,24.021814,-0.0075,1.491
10270.00,7.156578,25.21605,-0.000171,24.021521,-0.0075,1.492
10272.00,7.156652,25.21508,-0.000169,24.021771,-0.0075,1.491
10274.00,7.156004,25.21406,-0.000169,24.022103,-0.0075,1.491
10276.00,7.155195,25.21438,-0.000168,24.021497,-0.0075,1.491
10278.00,7.154503,25.21431,-0.000169,24.021350,-0.0075,1.492
10280.00,7.153862,25.21461,-0.000170,24.021425,-0.0075,1.491
10282.00,7.153626,25.21418,-0.000169,24.022210,-0.0075,1.491
10284.00,7.153523,25.21464,-0.000168,24.021624,-0.0075,1.492
10286.00,7.153357,25.21394,-0.000169,24.021298,-0.0074,1.492
10288.00,7.152934,25.21426,-0.000170,24.022124,-0.0074,1.492
10290.00,7.152015,25.21473,-0.000169,24.021243,-0.0075,1.492
10292.00,7.151698,25.21473,-0.000168,24.021309,-0.0075,1.492
10294.00,7.151958,25.21448,-0.000168,24.022449,-0.0075,1.492
10296.00,7.152666,25.21539,-0.000169,24.022112,-0.0074,1.491
10298.00,7.153262,25.21569,-0.000169,24.021526,-0.0075,1.492
10300.00,7.153189,25.21523,-0.000169,24.021994,-0.0075,1.491
10302.00,7.153299,25.21550,-0.000170,24.022007,-0.0075,1.492
10304.00,7.152618,25.21526,-0.000169,24.021617,-0.0075,1.491
10306.00,7.152537,25.21563,-0.000168,24.022338,-0.0074,1.491
10308.00,7.152458,25.21592,-0.000169,24.022540,-0.0074,1.491
10310.00,7.151636,25.21656,-0.000168,24.022280,-0.0075,1.492
10312.00,7.149115,25.21701,-0.000169,24.022346,-0.0075,1.491
10314.00,7.147342,25.21555,-0.000167,24.021660,-0.0075,1.491
10316.00,7.148010,25.21588,-0.000169,24.022123,-0.0075,1.492
10318.00,7.150423,25.21659,-0.000168,24.022030,-0.0075,1.492
10320.00,7.151018,25.21617,-0.000169,24.021869,-0.0075,1.492
10322.00,7.150520,25.21570,-0.000167,24.022159,-0.0075,1.491
10324.00,7.150029,25.21574,-0.000168,24.022211,-0.0074,1.491
10326.00,7.149265,25.21569,-0.000169,24.021606,-0.0075,1.491
10328.00,7.149407,25.21606,-0.000169,24.021978,-0.0074,1.491
10330.00,7.149696,25.21579,-0.000168,24.021802,-0.0074,1.492
10332.00,7.148903,25.21490,-0.000169,24.021823,-0.0074,1.492
10334.00,7.148531,25.21436,-0.000168,24.021678,-0.0075,1.492
10336.00,7.146685,25.21403,-0.000168,24.021791,-0.0075,1.492
10338.00,7.146312,25.21381,-0.000169,24.022043,-0.0074,1.491
10340.00,7.146508,25.21416,-0.000168,24.021648,-0.0074,1.491
10342.00,7.146828,25.21424,-0.000169,24.021209,-0.0075,1.491
10344.00,7.146358,25.21382,-0.000168,24.022036,-0.0075,1.492
10346.00,7.147325,25.21425,-0.000168,24.021782,-0.0075,1.492
10348.00,7.146692,25.21437,-0.000169,24.021945,-0.0074,1.491
10350.00,7.146712,25.21437,-0.000169,24.022338,-0.0075,1.491
10352.00,7.147653,25.21461,-0.000168,24.022177,-0.0075,1.491
10354.00,7.147709,25.21450,-0.000168,24.021231,-0.0074,1.491
10356.00,7.147892,25.21531,-0.000168,24.022135,-0.0075,1.492
10358.00,7.148851,25.21570,-0.000169,24.021736,-0.0075,1.491
10360.00,7.149184,25.21512,-0.000169,24.022396,-0.0075,1.491
10362.00,7.149705,25.21495,-0.000169,24.022429,-0.0074,1.492
10364.00,7.149344,25.21505,-0.000169,24.022172,-0.0074,1.491
10366.00,7.149772,25.21544,-0.000169,24.021494,-0.0074,1.492
10368.00,7.150595,25.21570,-0.000169,24.021649,-0.0075,1.491
10370.00,7.151519,25.21588,-0.000169,24.021851,-0.0074,1.491
10372.00,7.151698,25.21633,-0.000169,24.022349,-0.0075,1.492
10374.00,7.152181,25.21594,-0.000169,24.021107,-0.0075,1.491
10376.00,7.152525,25.21504,-0.000169,24.021383,-0.0074,1.491
10378.00,7.152979,25.21497,-0.000168,24.021892,-0.0074,1.491
10380.00,7.152501,25.21455,-0.000168,24.021934,-0.0075,1.491
10382.00,7.152065,25.21460,-0.000169,24.021880,-0.0075,1.492
10384.00,7.152669,25.21563,-0.000168,24.021979,-0.0075,1.491
10386.00,7.153377,25.21528,-0.000169,24.022054,-0.0075,1.491
10388.00,7.152928,25.21529,-0.000169,24.022161,-0.0075,1.491
10390.00,7.151784,25.21484,-0.000168,24.021613,-0.0074,1.491
10392.00,7.151342,25.21526,-0.000168,24.022177,-0.0075,1.491
10394.00,7.153198,25.21503,-0.000167,24.022284,-0.0075,1.492
10396.00,7.153398,25.21570,-0.000168,24.021958,-0.0074,1.492
10398.00,7.153263,25.21509,-0.000169,24.022159,-0.0074,1.492
10400.00,7.152515,25.21507,-0.000169,24.022313,-0.0075,1.492
10402.00,7.152107,25.21479,-0.000168,24.022104,-0.0075,1.491
10404.00,7.152008,25.21604,-0.000167,24.021909,-0.0075,1.491
10406.00,7.152558,25.21523,-0.000167,24.022056,-0.0075,1.492
10408.00,7.153839,25.21522,-0.000169,24.022831,-0.0075,1.491
10410.00,7.154451,25.21575,-0.000167,24.022148,-0.0075,1.492
10412.00,7.154047,25.21570,-0.000168,24.021833,-0.0074,1.492
10414.00,7.153410,25.21494,-0.000168,24.022608,-0.0074,1.491
10416.00,7.152961,25.21480,-0.000168,24.022465,-0.0074,1.491
10418.00,7.151901,25.21459,-0.000168,24.022462,-0.0075,1.492
10420.00,7.152078,25.21458,-0.000168,24.022085,-0.0075,1.492
10422.00,7.151919,25.21457,-0.000168,24.021903,-0.0075,1.492
10424.00,7.151843,25.21558,-0.000168,24.021929,-0.0074,1.491
10426.00,7.152141,25.21510,-0.000168,24.021847,-0.0075,1.491
10428.00,7.151636,25.21508,-0.000168,24.022101,-0.0075,1.492
10430.00,7.151452,25.21540,-0.000169,24.022400,-0.0075,1.492
10432.00,7.150911,25.21576,-0.000169,24.021867,-0.0075,1.492
10434.00,7.150538,25.21567,-0.000168,24.021863,-0.0075,1.491
10436.00,7.150773,25.21467,-0.000169,24.022081,-0.0075,1.491
10438.00,7.150724,25.21566,-0.000168,24.021867,-0.0074,1.492
10440.00,7.149784,25.21548,-0.000167,24.021557,-0.0074,1.492
10442.00,7.150532,25.21570,-0.000167,24.022869,-0.0075,1.492
10444.00,7.150320,25.21531,-0.000168,24.021773,-0.0074,1.491
10446.00,7.150328,25.21523,-0.000169,24.022144,-0.0075,1.491
10448.00,7.149940,25.21527,-0.000169,24.021561,-0.0075,1.492
10450.00,7.150013,25.21580,-0.000169,24.021834,-0.0075,1.492
10452.00,7.150387,25.21542,-0.000168,24.021871,-0.0075,1.492
10454.00,7.150175,25.21514,-0.000170,24.021680,-0.0075,1.491
10456.00,7.150041,25.21510,-0.000168,24.021410,-0.0075,1.492
10458.00,7.150398,25.21517,-0.000169,24.022230,-0.0075,1.491
10460.00,7.150740,25.21529,-0.000170,24.021903,-0.0075,1.492
10462.00,7.150970,25.21595,-0.000169,24.022081,-0.0075,1.492
10464.00,7.149831,25.21563,-0.000169,24.021952,-0.0075,1.492
10466.00,7.149686,25.21543,-0.000169,24.021956,-0.0075,1.491
10468.00,7.149353,25.21535,-0.000169,24.022355,-0.0074,1.491
10470.00,7.148781,25.21569,-0.000168,24.021878,-0.0074,1.491
10472.00,7.149123,25.21549,-0.000170,24.021949,-0.0075,1.492
10474.00,7.149035,25.21485,-0.000169,24.021671,-0.0075,1.492
10476.00,7.148706,25.21458,-0.000169,24.021901,-0.0075,1.492
10478.00,7.148248,25.21510,-0.000169,24.021833,-0.0074,1.491
10480.00,7.148462,25.21470,-0.000168,24.021894,-0.0074,1.491
10482.00,7.149288,25.21536,-0.000168,24.022779,-0.0075,1.492
10484.00,7.150054,25.21502,-0.000168,24.021452,-0.0075,1.491
10486.00,7.150137,25.21486,-0.000169,24.022248,-0.0074,1.492
10488.00,7.151407,25.21503,-0.000169,24.022326,-0.0074,1.491
10490.00,7.152110,25.21504,-0.000170,24.022188,-0.0075,1.492
10492.00,7.152211,25.21531,-0.000168,24.022037,-0.0075,1.492
10494.00,7.153103,25.21501,-0.000168,24.022532,-0.0075,1.492
10496.00,7.152882,25.21426,-0.000169,24.021918,-0.0075,1.492
10498.00,7.153524,25.21481,-0.000168,24.022070,-0.0075,1.491
10500.00,7.155736,25.21529,-0.000168,24.022511,-0.0075,1.491
10502.00,7.157502,25.21527,-0.000169,24.022182,-0.0074,1.492
10504.00,7.157819,25.21507,-0.000169,24.022445,-0.0074,1.492
10506.00,7.158702,25.21502,-0.000168,24.023002,-0.0074,1.491
10508.00,7.159213,25.21579,-0.000167,24.022244,-0.0074,1.492
10510.00,7.157946,25.21545,-0.000167,24.022083,-0.0075,1.492
10512.00,7.158153,25.21538,-0.000168,24.022313,-0.0074,1.491
10514.00,7.158479,25.21458,-0.000167,24.021615,-0.0074,1.491
10516.00,7.158977,25.21492,-0.000167,24.022641,-0.0075,1.492
10518.00,7.158815,25.21446,-0.000169,24.022686,-0.0075,1.492
10520.00,7.159431,25.21507,-0.000168,24.023228,-0.0075,1.492
10522.00,7.159467,25.21515,-0.000168,24.021941,-0.0074,1.491
10524.00,7.158900,25.21461,-0.000168,24.022398,-0.0075,1.491
10526.00,7.158616,25.21480,-0.000168,24.022148,-0.0075,1.491
10528.00,7.158514,25.21417,-0.000168,24.022014,-0.0075,1.491
10530.00,7.157846,25.21475,-0.000168,24.021548,-0.0075,1.492
10532.00,7.156778,25.21475,-0.000168,24.022784,-0.0075,1.491
10534.00,7.156556,25.21560,-0.000169,24.022364,-0.0075,1.492
10536.00,7.155784,25.21619,-0.000170,24.022342,-0.0075,1.492
10538.00,7.154613,25.21632,-0.000169,24.021833,-0.0075,1.491
10540.00,7.153665,25.21506,-0.000168,24.021432,-0.0075,1.492
10542.00,7.152742,25.21535,-0.000169,24.022362,-0.0075,1.492
10544.00,7.152036,25.21599,-0.000169,24.022291,-0.0074,1.492
10546.00,7.151149,25.21572,-0.000168,24.021983,-0.0075,1.492
10548.00,7.149515,25.21598,-0.000168,24.022331,-0.0075,1.491
10550.00,7.148081,25.21491,-0.000168,24.023411,-0.0075,1.491
10552.00,7.146001,25.21403,-0.000168,24.021706,-0.0075,1.491
10554.00,7.145294,25.21360,-0.000168,24.021916,-0.0075,1.492
10556.00,7.144258,25.21405,-0.000168,24.022188,-0.0074,1.492
10558.00,7.143218,25.21477,-0.000169,24.021994,-0.0075,1.492
10560.00,7.143996,25.21518,-0.000169,24.022514,-0.0074,1.492
10562.00,7.143727,25.21432,-0.000171,24.022563,-0.0075,1.492
10564.00,7.143602,25.21421,-0.000169,24.022773,-0.0074,1.492
10566.00,7.143472,25.21363,-0.000169,24.021581,-0.0075,1.491
10568.00,7.143323,25.21478,-0.000168,24.021780,-0.0074,1.492
10570.00,7.144073,25.21552,-0.000169,24.022665,-0.0074,1.492
10572.00,7.144979,25.21603,-0.000168,24.022262,-0.0074,1.492
10574.00,7.145479,25.21536,-0.000167,24.021883,-0.0075,1.492
10576.00,7.146216,25.21528,-0.000168,24.022416,-0.0075,1.492
10578.00,7.146242,25.21544,-0.000168,24.022355,-0.0074,1.492
10580.00,7.146590,25.21616,-0.000167,24.022220,-0.0074,1.492
10582.00,7.146106,25.21590,-0.000168,24.021847,-0.0075,1.491
10584.00,7.146093,25.21514,-0.000168,24.021791,-0.0075,1.491
10586.00,7.146459,25.21579,-0.000169,24.022202,-0.0075,1.492
10588.00,7.147091,25.21531,-0.000168,24.022090,-0.0074,1.492
10590.00,7.146070,25.21597,-0.000168,24.022984,-0.0074,1.492
10592.00,7.145772,25.21672,-0.000167,24.023080,-0.0074,1.493
10594.00,7.144050,25.21662,-0.000167,24.021599,-0.0075,1.491
10596.00,7.143812,25.21664,-0.000168,24.021711,-0.0074,1.491
10598.00,7.144070,25.21629,-0.000168,24.022206,-0.0075,1.492
10600.00,7.144763,25.21616,-0.000168,24.022387,-0.0074,1.492
10602.00,7.144945,25.21544,-0.000168,24.022489,-0.0075,1.492
10604.00,7.144944,25.21561,-0.000169,24.022184,-0.0075,1.492
10606.00,7.144483,25.21533,-0.000168,24.022003,-0.0074,1.492
10608.00,7.144430,25.21504,-0.000168,24.021954,-0.0074,1.492
10610.00,7.145692,25.21538,-0.000169,24.021969,-0.0075,1.492
10612.00,7.146549,25.21604,-0.000169,24.022208,-0.0075,1.492
10614.00,7.147716,25.21557,-0.000168,24.022373,-0.0075,1.492
10616.00,7.148102,25.21631,-0.000168,24.021559,-0.0074,1.491
10618.00,7.148978,25.21606,-0.000169,24.022162,-0.0074,1.492
10620.00,7.148964,25.21593,-0.000168,24.022016,-0.0075,1.492
10622.00,7.148436,25.21447,-0.000170,24.021887,-0.0075,1.492
10624.00,7.148665,25.21513,-0.000168,24.021615,-0.0075,1.492
10626.00,7.148399,25.21504,-0.000168,24.021169,-0.0075,1.492
10628.00,7.148579,25.21476,-0.000167,24.022175,-0.0074,1.492
10630.00,7.148238,25.21532,-0.000167,24.022177,-0.0074,1.491
10632.00,7.148117,25.21477,-0.000168,24.021894,-0.0074,1.492
10634.00,7.149290,25.21407,-0.000169,24.021907,-0.0074,1.492
10636.00,7.150477,25.21442,-0.000168,24.022128,-0.0075,1.491
10638.00,7.150171,25.21580,-0.000168,24.022491,-0.0075,1.491
10640.00,7.150549,25.21520,-0.000168,24.022075,-0.0074,1.492
10642.00,7.150885,25.21451,-0.000168,24.022045,-0.0074,1.492
10644.00,7.151351,25.21563,-0.000168,24.021407,-0.0075,1.492
10646.00,7.150676,25.21533,-0.000168,24.022224,-0.0074,1.492
10648.00,7.150665,25.21573,-0.000167,24.022721,-0.0074,1.491
10650.00,7.150117,25.21712,-0.000167,24.021557,-0.0075,1.491
10652.00,7.149837,25.21702,-0.000168,24.021622,-0.0074,1.491
10654.00,7.148540,25.21659,-0.000168,24.022578,-0.0075,1.492
10656.00,7.148216,25.21672,-0.000169,24.021911,-0.0074,1.492
10658.00,7.148847,25.21542,-0.000169,24.021662,-0.0074,1.492
10660.00,7.148536,25.21571,-0.000168,24.021388,-0.0074,1.492
10662.00,7.148637,25.21597,-0.000168,24.022443,-0.0074,1.492
10664.00,7.148847,25.21506,-0.000168,24.022661,-0.0074,1.492
10666.00,7.148211,25.21490,-0.000168,24.021735,-0.0074,1.492
10668.00,7.147349,25.21440,-0.000169,24.021878,-0.0074,1.492
10670.00,7.147656,25.21452,-0.000168,24.022124,-0.0074,1.492
10672.00,7.148175,25.21492,-0.000168,24.022685,-0.0075,1.492
10674.00,7.148345,25.21528,-0.000168,24.022650,-0.0075,1.491
10676.00,7.148063,25.21573,-0.000167,24.022507,-0.0074,1.491
10678.00,7.147556,25.21545,-0.000167,24.022382,-0.0074,1.492
10680.00,7.147702,25.21565,-0.000169,24.022364,-0.0074,1.492
10682.00,7.147368,25.21521,-0.000169,24.022347,-0.0074,1.493
10684.00,7.148238,25.21636,-0.000167,24.022699,-0.0074,1.492
10686.00,7.149352,25.21681,-0.000168,24.021880,-0.0074,1.492
10688.00,7.149781,25.21644,-0.000167,24.022159,-0.0074,1.492
10690.00,7.149691,25.21626,-0.000168,24.021450,-0.0074,1.492
10692.00,7.149090,25.21652,-0.000168,24.021934,-0.0074,1.492
10694.00,7.147830,25.21679,-0.000168,24.022251,-0.0074,1.492
10696.00,7.146825,25.21577,-0.000169,24.022148,-0.0074,1.492
10698.00,7.146268,25.21553,-0.000167,24.022605,-0.0075,1.492
10700.00,7.146105,25.21598,-0.000167,24.022735,-0.0075,1.492
10702.00,7.145959,25.21565,-0.000167,24.022233,-0.0074,1.492
10704.00,7.144784,25.21631,-0.000168,24.022182,-0.0074,1.492
10706.00,7.144448,25.21573,-0.000168,24.022075,-0.0074,1.491
10708.00,7.144171,25.21569,-0.000168,24.021539,-0.0074,1.492
10710.00,7.145234,25.21570,-0.000168,24.021880,-0.0074,1.492
10712.00,7.146253,25.21469,-0.000168,24.022213,-0.0074,1.492
10714.00,7.146835,25.21539,-0.000168,24.021726,-0.0074,1.492
10716.00,7.146048,25.21590,-0.000168,24.022630,-0.0075,1.492
10718.00,7.146801,25.21530,-0.000168,24.022115,-0.0074,1.491
10720.00,7.146976,25.21515,-0.000167,24.022141,-0.0075,1.492
10722.00,7.147210,25.21504,-0.000168,24.021912,-0.0075,1.492
10724.00,7.146048,25.21509,-0.000167,24.021985,-0.0075,1.492
10726.00,7.145742,25.21441,-0.000168,24.022534,-0.0075,1.492
10728.00,7.145835,25.21564,-0.000170,24.022326,-0.0074,1.492
10730.00,7.145950,25.21584,-0.000169,24.021845,-0.0074,1.492
10732.00,7.146134,25.21566,-0.000167,24.022675,-0.0074,1.492
10734.00,7.147022,25.21579,-0.000166,24.022202,-0.0074,1.492
10736.00,7.147131,25.21618,-0.000168,24.022554,-0.0075,1.492
10738.00,7.146139,25.21579,-0.000168,24.022337,-0.0075,1.492
10740.00,7.146916,25.21624,-0.000167,24.022208,-0.0074,1.491
10742.00,7.148249,25.21628,-0.000168,24.022772,-0.0075,1.491
10744.00,7.147850,25.21625,-0.000168,24.022108,-0.0075,1.491
10746.00,7.148687,25.21731,-0.000168,24.022213,-0.0074,1.492
10748.00,7.148857,25.21746,-0.000168,24.022536,-0.0074,1.492
10750.00,7.148914,25.21755,-0.000169,24.021934,-0.0075,1.492
10752.00,7.150147,25.21738,-0.000169,24.021303,-0.0074,1.492
10754.00,7.151175,25.21713,-0.000169,24.021278,-0.0075,1.492
10756.00,7.151829,25.21661,-0.000169,24.022500,-0.0075,1.492
10758.00,7.151901,25.21589,-0.000168,24.022222,-0.0074,1.492
10760.00,7.151794,25.21560,-0.000167,24.022233,-0.0074,1.492
10762.00,7.152334,25.21632,-0.000169,24.021356,-0.0075,1.492
10764.00,7.153147,25.21796,-0.000168,24.022017,-0.0075,1.492
10766.00,7.152742,25.21696,-0.000168,24.022075,-0.0074,1.492
10768.00,7.152545,25.21710,-0.000168,24.022520,-0.0075,1.492
10770.00,7.152519,25.21654,-0.000168,24.022231,-0.0075,1.491
10772.00,7.151958,25.21670,-0.000168,24.022037,-0.0075,1.492
10774.00,7.151176,25.21666,-0.000169,24.021727,-0.0075,1.492
10776.00,7.150386,25.21620,-0.000169,24.021871,-0.0075,1.492
10778.00,7.149560,25.21536,-0.000168,24.021905,-0.0075,1.492
10780.00,7.149267,25.21555,-0.000169,24.023024,-0.0075,1.492
10782.00,7.149871,25.21593,-0.000167,24.022469,-0.0074,1.492
10784.00,7.149596,25.21652,-0.000168,24.021753,-0.0075,1.492
10786.00,7.150120,25.21631,-0.000168,24.022184,-0.0075,1.491
10788.00,7.149929,25.21521,-0.000167,24.022046,-0.0075,1.492
10790.00,7.149892,25.21468,-0.000169,24.021707,-0.0075,1.492
10792.00,7.149672,25.21479,-0.000167,24.021740,-0.0074,1.492
10794.00,7.150128,25.21609,-0.000168,24.022521,-0.0075,1.492
10796.00,7.150903,25.21612,-0.000168,24.022391,-0.0075,1.492
10798.00,7.151732,25.21539,-0.000169,24.022231,-0.0075,1.492
10800.00,7.151937,25.21550,-0.000167,24.022045,-0.0075,1.491
10802.00,7.151546,25.21561,-0.000168,24.021729,-0.0075,1.492
10804.00,7.151286,25.21528,-0.000168,24.022133,-0.0074,1.492
@18,12.0000,24.0
10806.00,7.149142,25.21454,-0.000168,24.022625,-0.0075,1.492
10808.00,7.118875,25.21488,-0.000166,24.022811,-0.0075,1.491
10810.00,7.093966,25.21437,-0.000166,24.022552,-0.0075,1.490
10812.00,7.087821,25.21507,-0.000167,24.022019,-0.0074,1.490
10814.00,7.089845,25.21470,-0.000166,24.021626,-0.0074,1.491
10816.00,7.093886,25.21457,-0.000166,24.021852,-0.0074,1.492
10818.00,7.097171,25.21510,-0.000168,24.021570,-0.0075,1.492
10820.00,7.100890,25.21642,-0.000169,24.022249,-0.0074,1.493
10822.00,7.105068,25.21654,-0.000168,24.022172,-0.0074,1.493
10824.00,7.109168,25.21696,-0.000168,24.022398,-0.0075,1.494
10826.00,7.113559,25.21664,-0.000169,24.022420,-0.0074,1.493
10828.00,7.117494,25.21636,-0.000171,24.021958,-0.0075,1.494
10830.00,7.123916,25.21630,-0.000170,24.021475,-0.0074,1.494
10832.00,7.158272,25.21675,-0.000169,24.022288,-0.0075,1.494
10834.00,7.184036,25.21617,-0.000170,24.021706,-0.0075,1.493
10836.00,7.190955,25.21634,-0.000170,24.022059,-0.0075,1.494
10838.00,7.190813,25.21612,-0.000169,24.021894,-0.0075,1.494
10840.00,7.186786,25.21595,-0.000168,24.022226,-0.0074,1.493
10842.00,7.182758,25.21540,-0.000167,24.022048,-0.0075,1.493
10844.00,7.179260,25.21674,-0.000167,24.021711,-0.0074,1.493
10846.00,7.176463,25.21688,-0.000169,24.022418,-0.0075,1.492
10848.00,7.174806,25.21596,-0.000168,24.022302,-0.0075,1.493
10850.00,7.172375,25.21604,-0.000167,24.021494,-0.0075,1.492
10852.00,7.169850,25.21537,-0.000166,24.021751,-0.0075,1.492
10854.00,7.166893,25.21539,-0.000168,24.022529,-0.0074,1.492
10856.00,7.163209,25.21503,-0.000166,24.021967,-0.0075,1.492
10858.00,7.160612,25.21500,-0.000166,24.022023,-0.0075,1.492
10860.00,7.158707,25.21516,-0.000167,24.022063,-0.0075,1.492
10862.00,7.155959,25.21512,-0.000168,24.021974,-0.0074,1.492
10864.00,7.154363,25.21493,-0.000167,24.022046,-0.0075,1.493
10866.00,7.153428,25.21419,-0.000168,24.021921,-0.0075,1.492
10868.00,7.152666,25.21510,-0.000168,24.022137,-0.0075,1.492
10870.00,7.151709,25.21546,-0.000168,24.022451,-0.0074,1.492
10872.00,7.150531,25.21577,-0.000168,24.022288,-0.0074,1.492
10874.00,7.150040,25.21569,-0.000168,24.021494,-0.0075,1.492
10876.00,7.151098,25.21519,-0.000168,24.021421,-0.0075,1.492
10878.00,7.151440,25.21562,-0.000167,24.022362,-0.0074,1.492
10880.00,7.151767,25.21531,-0.000167,24.021762,-0.0075,1.492
10882.00,7.152629,25.21516,-0.000169,24.022583,-0.0074,1.492
10884.00,7.153072,25.21453,-0.000170,24.021900,-0.0074,1.492
10886.00,7.153353,25.21395,-0.000169,24.021341,-0.0074,1.492
10888.00,7.152372,25.21455,-0.000169,24.022016,-0.0075,1.492
10890.00,7.151617,25.21415,-0.000168,24.022007,-0.0074,1.491
10892.00,7.151204,25.21467,-0.000169,24.021738,-0.0075,1.492
10894.00,7.151255,25.21473,-0.000169,24.021639,-0.0075,1.492
10896.00,7.151399,25.21538,-0.000169,24.021749,-0.0075,1.492
10898.00,7.150374,25.21501,-0.000169,24.021767,-0.0075,1.492
10900.00,7.149824,25.21574,-0.000169,24.021936,-0.0074,1.492
10902.00,7.149155,25.21636,-0.000168,24.022226,-0.0075,1.492
10904.00,7.147606,25.21590,-0.000168,24.021894,-0.0074,1.492
10906.00,7.147551,25.21562,-0.000169,24.022257,-0.0074,1.493
10908.00,7.146675,25.21661,-0.000168,24.021780,-0.0075,1.492
10910.00,7.146716,25.21665,-0.000167,24.022249,-0.0074,1.492
10912.00,7.147371,25.21693,-0.000167,24.021541,-0.0074,1.492
10914.00,7.148374,25.21743,-0.000167,24.022097,-0.0074,1.491
10916.00,7.147719,25.21753,-0.000168,24.021782,-0.0074,1.491
10918.00,7.146489,25.21764,-0.000168,24.022034,-0.0075,1.492
10920.00,7.145830,25.21684,-0.000168,24.022199,-0.0075,1.492
10922.00,7.144536,25.21651,-0.000168,24.021573,-0.0075,1.492
10924.00,7.143584,25.21632,-0.000169,24.021767,-0.0075,1.493
10926.00,7.143052,25.21622,-0.000169,24.021695,-0.0075,1.492
10928.00,7.143081,25.21615,-0.000168,24.021776,-0.0075,1.492
10930.00,7.143525,25.21532,-0.000168,24.022405,-0.0075,1.492
10932.00,7.144190,25.21616,-0.000169,24.021381,-0.0075,1.492
10934.00,7.142704,25.21590,-0.000169,24.021838,-0.0075,1.493
10936.00,7.141263,25.21577,-0.000168,24.021740,-0.0075,1.492
10938.00,7.140529,25.21641,-0.000169,24.021680,-0.0075,1.492
10940.00,7.140916,25.21662,-0.000167,24.021985,-0.0074,1.492
10942.00,7.141853,25.21600,-0.000168,24.021836,-0.0075,1.493
10944.00,7.142146,25.21552,-0.000169,24.022159,-0.0075,1.493
10946.00,7.142949,25.21551,-0.000169,24.022393,-0.0075,1.492
10948.00,7.142592,25.21573,-0.000169,24.021657,-0.0074,1.491
10950.00,7.142437,25.21551,-0.000166,24.022654,-0.0074,1.491
10952.00,7.143366,25.21513,-0.000167,24.022103,-0.0075,1.492
10954.00,7.143718,25.21490,-0.000168,24.021887,-0.0075,1.492
10956.00,7.143670,25.21459,-0.000168,24.021675,-0.0075,1.492
10958.00,7.143946,25.21511,-0.000168,24.022677,-0.0074,1.492
10960.00,7.143946,25.21596,-0.000168,24.022443,-0.0074,1.493
10962.00,7.144925,25.21606,-0.000169,24.021698,-0.0074,1.493
10964.00,7.145929,25.21596,-0.000168,24.022282,-0.0075,1.492
10966.00,7.146664,25.21573,-0.000167,24.021782,-0.0074,1.492
10968.00,7.147775,25.21573,-0.000168,24.022262,-0.0074,1.492
10970.00,7.149496,25.21510,-0.000168,24.022197,-0.0075,1.492
10972.00,7.150682,25.21525,-0.000168,24.021762,-0.0075,1.492
10974.00,7.152327,25.21531,-0.000168,24.021078,-0.0075,1.492
10976.00,7.154721,25.21562,-0.000168,24.021514,-0.0075,1.492
10978.00,7.155681,25.21561,-0.000170,24.021863,-0.0075,1.492
10980.00,7.155332,25.21588,-0.000169,24.022277,-0.0075,1.491
10982.00,7.154261,25.21581,-0.000170,24.021707,-0.0074,1.492
10984.00,7.152975,25.21487,-0.000169,24.022266,-0.0074,1.492
10986.00,7.151604,25.21497,-0.000169,24.022097,-0.0075,1.492
10988.00,7.151127,25.21470,-0.000169,24.021715,-0.0075,1.492
10990.00,7.151505,25.21502,-0.000169,24.021938,-0.0074,1.492
10992.00,7.151192,25.21467,-0.000169,24.022103,-0.0074,1.492
10994.00,7.149022,25.21499,-0.000169,24.022541,-0.0075,1.492
10996.00,7.146637,25.21491,-0.000168,24.022128,-0.0075,1.492
10998.00,7.144925,25.21501,-0.000169,24.021298,-0.0074,1.492
11000.00,7.144697,25.21525,-0.000168,24.022289,-0.0075,1.492
11002.00,7.144292,25.21518,-0.000169,24.022413,-0.0075,1.493
11004.00,7.143693,25.21440,-0.000169,24.022037,-0.0075,1.492
11006.00,7.143888,25.21502,-0.000168,24.022298,-0.0075,1.491
11008.00,7.143660,25.21574,-0.000167,24.021760,-0.0075,1.492
11010.00,7.142092,25.21575,-0.000168,24.021894,-0.0074,1.492
11012.00,7.141341,25.21645,-0.000167,24.022155,-0.0075,1.491
11014.00,7.140830,25.21666,-0.000167,24.022077,-0.0074,1.492
11016.00,7.141669,25.21547,-0.000169,24.021706,-0.0075,1.493
11018.00,7.142078,25.21558,-0.000169,24.022304,-0.0074,1.492
11020.00,7.142749,25.21602,-0.000168,24.022445,-0.0074,1.492
11022.00,7.143634,25.21576,-0.000167,24.021863,-0.0075,1.492
11024.00,7.144609,25.21642,-0.000167,24.021940,-0.0074,1.492
11026.00,7.144703,25.21644,-0.000168,24.021881,-0.0074,1.492
11028.00,7.145212,25.21533,-0.000169,24.022529,-0.0074,1.492
11030.00,7.146427,25.21559,-0.000168,24.022132,-0.0074,1.492
11032.00,7.147929,25.21632,-0.000168,24.022119,-0.0075,1.492
11034.00,7.147865,25.21560,-0.000168,24.022132,-0.0074,1.492
11036.00,7.146966,25.21558,-0.000167,24.021845,-0.0074,1.492
11038.00,7.145668,25.21556,-0.000168,24.021396,-0.0074,1.492
11040.00,7.145159,25.21623,-0.000167,24.021680,-0.0075,1.492
11042.00,7.145384,25.21603,-0.000168,24.021945,-0.0075,1.492
11044.00,7.145888,25.21581,-0.000168,24.021967,-0.0074,1.492
11046.00,7.146330,25.21618,-0.000167,24.021465,-0.0074,1.492
11048.00,7.147612,25.21517,-0.000167,24.021852,-0.0074,1.492
11050.00,7.148016,25.21527,-0.000168,24.022331,-0.0074,1.492
11052.00,7.147555,25.21522,-0.000167,24.021662,-0.0075,1.492
11054.00,7.147035,25.21641,-0.000166,24.022103,-0.0075,1.492
11056.00,7.147346,25.21642,-0.000167,24.022944,-0.0074,1.492
11058.00,7.147951,25.21644,-0.000167,24.021998,-0.0074,1.492
11060.00,7.148127,25.21641,-0.000169,24.022282,-0.0074,1.492
11062.00,7.146332,25.21712,-0.000168,24.022338,-0.0075,1.493
11064.00,7.146039,25.21719,-0.000168,24.021787,-0.0075,1.492
11066.00,7.145675,25.21604,-0.000168,24.022003,-0.0075,1.493
11068.00,7.144998,25.21584,-0.000169,24.021557,-0.0075,1.492
11070.00,7.145811,25.21599,-0.000168,24.022217,-0.0075,1.492
11072.00,7.146153,25.21603,-0.000167,24.022195,-0.0074,1.492
11074.00,7.147088,25.21660,-0.000167,24.021825,-0.0075,1.492
11076.00,7.147942,25.21688,-0.000168,24.021736,-0.0074,1.493
11078.00,7.146627,25.21752,-0.000168,24.022293,-0.0074,1.492
11080.00,7.145694,25.21663,-0.000168,24.022121,-0.0074,1.492
11082.00,7.145887,25.21613,-0.000168,24.021776,-0.0074,1.493
11084.00,7.146141,25.21585,-0.000167,24.022349,-0.0074,1.492
11086.00,7.145300,25.21544,-0.000168,24.021807,-0.0075,1.492
11088.00,7.145812,25.21477,-0.000168,24.022253,-0.0075,1.492
11090.00,7.146519,25.21539,-0.000169,24.022103,-0.0075,1.492
11092.00,7.146673,25.21523,-0.000169,24.022268,-0.0074,1.492
11094.00,7.145542,25.21555,-0.000168,24.021959,-0.0074,1.492
11096.00,7.144947,25.21601,-0.000169,24.021593,-0.0075,1.492
11098.00,7.145976,25.21680,-0.000169,24.022583,-0.0075,1.492
11100.00,7.147941,25.21588,-0.000169,24.021749,-0.0075,1.492
11102.00,7.148151,25.21594,-0.000168,24.021909,-0.0074,1.492
11104.00,7.147451,25.21679,-0.000168,24.021863,-0.0075,1.493
11106.00,7.147857,25.21629,-0.000168,24.021352,-0.0075,1.492
11108.00,7.147816,25.21657,-0.000169,24.021936,-0.0075,1.493
11110.00,7.147209,25.21595,-0.000168,24.022007,-0.0075,1.492
11112.00,7.147145,25.21553,-0.000168,24.022375,-0.0075,1.492
11114.00,7.145999,25.21570,-0.000169,24.021281,-0.0075,1.492
11116.00,7.145259,25.21549,-0.000168,24.021640,-0.0075,1.492
11118.00,7.144734,25.21589,-0.000168,24.021445,-0.0075,1.492
11120.00,7.143092,25.21524,-0.000168,24.021497,-0.0075,1.492
11122.00,7.141568,25.21570,-0.000167,24.021805,-0.0075,1.492
11124.00,7.141302,25.21553,-0.000168,24.021374,-0.0075,1.492
11126.00,7.142158,25.21588,-0.000168,24.022266,-0.0075,1.493
11128.00,7.142632,25.21598,-0.000167,24.021562,-0.0074,1.493
11130.00,7.142553,25.21628,-0.000168,24.021572,-0.0075,1.493
11132.00,7.140829,25.21689,-0.000169,24.022451,-0.0075,1.492
11134.00,7.140700,25.21622,-0.000168,24.021978,-0.0075,1.492
11136.00,7.141042,25.21637,-0.000167,24.021615,-0.0075,1.492
11138.00,7.141514,25.21632,-0.000168,24.021465,-0.0075,1.492
11140.00,7.142274,25.21584,-0.000167,24.022364,-0.0075,1.492
11142.00,7.143086,25.21642,-0.000169,24.022385,-0.0075,1.492
11144.00,7.143006,25.21656,-0.000168,24.021602,-0.0075,1.492
11146.00,7.142750,25.21684,-0.000169,24.022099,-0.0075,1.493
11148.00,7.142991,25.21716,-0.000169,24.021497,-0.0075,1.492
11150.00,7.142293,25.21618,-0.000169,24.021588,-0.0075,1.492
11152.00,7.142471,25.21614,-0.000168,24.021673,-0.0075,1.492
11154.00,7.143436,25.21581,-0.000168,24.021967,-0.0075,1.492
11156.00,7.143923,25.21570,-0.000168,24.021816,-0.0075,1.492
11158.00,7.144495,25.21690,-0.000168,24.022191,-0.0075,1.493
11160.00,7.145483,25.21645,-0.000169,24.022306,-0.0074,1.493
11162.00,7.146597,25.21632,-0.000169,24.022246,-0.0075,1.492
11164.00,7.147490,25.21665,-0.000170,24.021700,-0.0075,1.493
11166.00,7.148303,25.21586,-0.000168,24.021470,-0.0075,1.492
11168.00,7.148759,25.21613,-0.000168,24.021726,-0.0075,1.492
11170.00,7.147887,25.21574,-0.000169,24.021860,-0.0075,1.492
11172.00,7.146765,25.21565,-0.000169,24.022251,-0.0075,1.492
11174.00,7.147622,25.21579,-0.000168,24.021455,-0.0075,1.492
11176.00,7.148000,25.21593,-0.000167,24.021885,-0.0075,1.492
11178.00,7.148102,25.21601,-0.000168,24.021905,-0.0075,1.492
11180.00,7.148523,25.21587,-0.000168,24.021814,-0.0075,1.492
11182.00,7.148650,25.21590,-0.000169,24.022335,-0.0075,1.492
11184.00,7.148674,25.21635,-0.000168,24.022048,-0.0075,1.492
11186.00,7.147794,25.21638,-0.000169,24.021941,-0.0075,1.492
11188.00,7.147794,25.21617,-0.000169,24.021776,-0.0075,1.493
11190.00,7.147694,25.21581,-0.000169,24.021535,-0.0075,1.492
11192.00,7.147669,25.21521,-0.000168,24.021959,-0.0074,1.492
11194.00,7.147133,25.21626,-0.000168,24.022567,-0.0075,1.492
11196.00,7.147196,25.21714,-0.000168,24.022195,-0.0075,1.492
11198.00,7.148514,25.21648,-0.000167,24.022001,-0.0074,1.491
11200.00,7.147217,25.21582,-0.000167,24.022150,-0.0074,1.493
11202.00,7.145474,25.21642,-0.000167,24.022507,-0.0074,1.492
11204.00,7.144994,25.21583,-0.000167,24.021640,-0.0075,1.492
11206.00,7.145923,25.21627,-0.000168,24.021775,-0.0075,1.492
11208.00,7.148088,25.21608,-0.000169,24.022251,-0.0075,1.492
11210.00,7.148945,25.21643,-0.000169,24.021909,-0.0074,1.492
11212.00,7.149250,25.21599,-0.000167,24.022393,-0.0075,1.492
11214.00,7.147801,25.21621,-0.000168,24.021785,-0.0074,1.493
11216.00,7.147549,25.21555,-0.000168,24.021555,-0.0075,1.493
11218.00,7.148526,25.21499,-0.000169,24.021938,-0.0075,1.492
11220.00,7.148321,25.21578,-0.000168,24.022057,-0.0075,1.492
11222.00,7.147782,25.21505,-0.000168,24.021929,-0.0075,1.493
11224.00,7.146854,25.21472,-0.000169,24.021807,-0.0075,1.493
11226.00,7.146132,25.21508,-0.000169,24.022008,-0.0075,1.492
11228.00,7.146038,25.21567,-0.000168,24.021606,-0.0075,1.492
11230.00,7.145685,25.21559,-0.000169,24.021519,-0.0075,1.492
11232.00,7.145384,25.21544,-0.000168,24.021843,-0.0075,1.493
11234.00,7.145936,25.21683,-0.000169,24.021644,-0.0074,1.493
11236.00,7.148250,25.21523,-0.000170,24.021486,-0.0075,1.492
11238.00,7.148725,25.21502,-0.000169,24.021996,-0.0074,1.492
11240.00,7.147760,25.21592,-0.000168,24.021833,-0.0075,1.492
11242.00,7.146816,25.21642,-0.000168,24.022066,-0.0075,1.493
11244.00,7.146039,25.21658,-0.000168,24.022050,-0.0075,1.493
11246.00,7.145902,25.21648,-0.000169,24.022121,-0.0075,1.492
11248.00,7.145942,25.21683,-0.000169,24.022137,-0.0074,1.493
11250.00,7.145610,25.21658,-0.000169,24.021796,-0.0074,1.493
11252.00,7.146314,25.21633,-0.000169,24.021533,-0.0075,1.492
11254.00,7.146933,25.21622,-0.000169,24.022853,-0.0075,1.493
11256.00,7.147314,25.21668,-0.000169,24.022056,-0.0075,1.492
11258.00,7.147489,25.21723,-0.000168,24.022061,-0.0075,1.493
11260.00,7.147337,25.21703,-0.000168,24.021744,-0.0075,1.492
11262.00,7.147014,25.21683,-0.000169,24.021566,-0.0075,1.492
11264.00,7.146729,25.21637,-0.000169,24.021807,-0.0075,1.492
11266.00,7.146936,25.21636,-0.000170,24.021787,-0.0075,1.493
11268.00,7.147038,25.21571,-0.000169,24.022003,-0.0075,1.492
11270.00,7.147473,25.21655,-0.000170,24.021896,-0.0075,1.492
11272.00,7.146984,25.21725,-0.000168,24.021198,-0.0075,1.492
11274.00,7.146795,25.21703,-0.000166,24.021240,-0.0075,1.492
11276.00,7.145979,25.21737,-0.000169,24.022162,-0.0075,1.492
11278.00,7.146373,25.21760,-0.000168,24.021586,-0.0074,1.493
11280.00,7.146380,25.21682,-0.000168,24.021613,-0.0075,1.493
11282.00,7.145354,25.21647,-0.000169,24.022376,-0.0075,1.492
11284.00,7.145941,25.21664,-0.000169,24.021918,-0.0075,1.492
11286.00,7.146960,25.21607,-0.000168,24.021543,-0.0074,1.492
11288.00,7.148823,25.21590,-0.000168,24.022010,-0.0075,1.492
11290.00,7.150124,25.21564,-0.000170,24.021950,-0.0075,1.493
11292.00,7.151131,25.21547,-0.000170,24.021865,-0.0075,1.492
11294.00,7.151403,25.21586,-0.000169,24.021713,-0.0075,1.492
11296.00,7.151092,25.21605,-0.000168,24.021378,-0.0075,1.492
11298.00,7.151410,25.21606,-0.000168,24.022110,-0.0075,1.492
11300.00,7.152070,25.21577,-0.000168,24.021537,-0.0075,1.492
11302.00,7.152203,25.21658,-0.000168,24.021252,-0.0075,1.492
11304.00,7.151715,25.21660,-0.000168,24.021842,-0.0075,1.492
11306.00,7.151525,25.21660,-0.000169,24.022360,-0.0074,1.492
11308.00,7.152187,25.21696,-0.000169,24.022130,-0.0075,1.493
11310.00,7.151523,25.21591,-0.000169,24.021445,-0.0075,1.492
11312.00,7.151189,25.21615,-0.000169,24.021321,-0.0075,1.492
11314.00,7.151932,25.21584,-0.000170,24.022387,-0.0075,1.493
11316.00,7.152055,25.21611,-0.000168,24.021374,-0.0075,1.493
11318.00,7.152099,25.21618,-0.000170,24.021276,-0.0075,1.492
11320.00,7.152638,25.21572,-0.000168,24.021470,-0.0075,1.492
11322.00,7.153451,25.21534,-0.000169,24.022010,-0.0075,1.492
11324.00,7.152616,25.21533,-0.000169,24.021662,-0.0075,1.493
11326.00,7.151238,25.21511,-0.000168,24.022625,-0.0075,1.492
11328.00,7.150740,25.21517,-0.000169,24.021863,-0.0075,1.493
11330.00,7.151001,25.21563,-0.000169,24.022286,-0.0075,1.492
11332.00,7.150924,25.21511,-0.000170,24.021405,-0.0075,1.492
11334.00,7.151020,25.21560,-0.000170,24.021252,-0.0075,1.492
11336.00,7.150802,25.21546,-0.000169,24.021814,-0.0075,1.492
11338.00,7.151358,25.21545,-0.000169,24.021586,-0.0075,1.492
11340.00,7.151249,25.21529,-0.000169,24.021082,-0.0075,1.493
11342.00,7.150903,25.21554,-0.000170,24.021189,-0.0075,1.492
11344.00,7.150370,25.21503,-0.000170,24.021816,-0.0075,1.492
11346.00,7.150476,25.21459,-0.000169,24.022126,-0.0075,1.492
11348.00,7.150869,25.21525,-0.000169,24.021921,-0.0075,1.492
11350.00,7.150830,25.21511,-0.000170,24.021347,-0.0075,1.492
11352.00,7.150066,25.21533,-0.000169,24.021669,-0.0075,1.492
11354.00,7.150258,25.21584,-0.000169,24.021470,-0.0075,1.492
11356.00,7.150580,25.21596,-0.000170,24.021267,-0.0074,1.492
11358.00,7.149556,25.21631,-0.000169,24.022230,-0.0075,1.492
11360.00,7.148922,25.21630,-0.000170,24.021702,-0.0075,1.492
11362.00,7.149843,25.21571,-0.000171,24.021098,-0.0075,1.492
11364.00,7.148914,25.21577,-0.000169,24.022050,-0.0075,1.492
11366.00,7.147800,25.21573,-0.000169,24.021707,-0.0075,1.492
11368.00,7.146930,25.21582,-0.000168,24.021798,-0.0075,1.492
11370.00,7.147165,25.21638,-0.000169,24.022104,-0.0075,1.492
11372.00,7.147586,25.21628,-0.000168,24.021789,-0.0075,1.493
11374.00,7.146679,25.21626,-0.000168,24.022043,-0.0075,1.493
11376.00,7.145200,25.21663,-0.000170,24.022017,-0.0075,1.492
11378.00,7.144487,25.21688,-0.000168,24.021814,-0.0075,1.492
11380.00,7.143766,25.21704,-0.000168,24.022366,-0.0075,1.492
11382.00,7.143047,25.21698,-0.000168,24.021965,-0.0075,1.492
11384.00,7.142994,25.21562,-0.000168,24.020865,-0.0075,1.493
11386.00,7.143323,25.21617,-0.000169,24.021426,-0.0075,1.493
11388.00,7.143061,25.21733,-0.000168,24.021764,-0.0075,1.492
11390.00,7.142316,25.21773,-0.000167,24.021829,-0.0074,1.492
11392.00,7.141445,25.21756,-0.000168,24.021689,-0.0075,1.492
11394.00,7.141765,25.21731,-0.000169,24.021775,-0.0074,1.493
11396.00,7.141901,25.21810,-0.000169,24.021657,-0.0074,1.493
11398.00,7.141629,25.21865,-0.000168,24.021640,-0.0075,1.492
11400.00,7.141226,25.21731,-0.000168,24.021426,-0.0075,1.492
11402.00,7.140976,25.21800,-0.000168,24.021345,-0.0075,1.492
11404.00,7.142117,25.21872,-0.000169,24.021878,-0.0075,1.492
@19,12.0000,24.0
11406.00,7.140714,25.21823,-0.000170,24.021659,-0.0075,1.493
11408.00,7.112960,25.21804,-0.000169,24.021341,-0.0075,1.491
11410.00,7.085193,25.21794,-0.000167,24.021597,-0.0075,1.491
11412.00,7.078231,25.21812,-0.000168,24.021820,-0.0075,1.491
11414.00,7.079516,25.21770,-0.000167,24.021909,-0.0074,1.492
11416.00,7.084005,25.21749,-0.000168,24.021753,-0.0075,1.492
11418.00,7.089288,25.21711,-0.000167,24.022173,-0.0075,1.492
11420.00,7.093886,25.21743,-0.000168,24.021713,-0.0075,1.493
11422.00,7.098778,25.21793,-0.000169,24.021669,-0.0074,1.493
11424.00,7.103937,25.21818,-0.000170,24.021432,-0.0075,1.493
11426.00,7.107768,25.21790,-0.000169,24.022141,-0.0074,1.494
11428.00,7.112301,25.21734,-0.000171,24.021726,-0.0075,1.494
11430.00,7.118573,25.21752,-0.000171,24.021983,-0.0075,1.494
11432.00,7.149989,25.21659,-0.000171,24.021149,-0.0075,1.494
11434.00,7.177717,25.21740,-0.000171,24.021617,-0.0075,1.494
11436.00,7.186538,25.21745,-0.000171,24.022172,-0.0074,1.494
11438.00,7.187066,25.21741,-0.000171,24.021825,-0.0074,1.494
11440.00,7.184691,25.21778,-0.000168,24.021974,-0.0075,1.494
11442.00,7.181121,25.21790,-0.000169,24.021706,-0.0075,1.494
11444.00,7.176892,25.21749,-0.000168,24.021854,-0.0075,1.493
11446.00,7.175419,25.21771,-0.000168,24.021909,-0.0075,1.493
11448.00,7.172048,25.21783,-0.000168,24.022302,-0.0075,1.493
11450.00,7.167898,25.21682,-0.000167,24.021537,-0.0075,1.492
11452.00,7.164981,25.21742,-0.000165,24.021475,-0.0075,1.493
11454.00,7.162366,25.21729,-0.000167,24.021764,-0.0075,1.492
11456.00,7.159610,25.21748,-0.000168,24.021390,-0.0075,1.493
11458.00,7.156727,25.21809,-0.000168,24.022813,-0.0075,1.492
11460.00,7.154776,25.21824,-0.000169,24.021974,-0.0074,1.493
11462.00,7.153892,25.21785,-0.000168,24.021854,-0.0075,1.492
11464.00,7.152437,25.21809,-0.000167,24.021691,-0.0075,1.492
11466.00,7.151610,25.21802,-0.000167,24.021575,-0.0075,1.492
11468.00,7.150838,25.21806,-0.000167,24.021735,-0.0075,1.492
11470.00,7.149589,25.21814,-0.000169,24.021938,-0.0075,1.492
11472.00,7.148497,25.21871,-0.000168,24.021639,-0.0075,1.492
11474.00,7.147328,25.21783,-0.000169,24.022206,-0.0074,1.493
11476.00,7.146283,25.21762,-0.000168,24.022101,-0.0074,1.493
11478.00,7.146147,25.21773,-0.000168,24.022170,-0.0075,1.493
11480.00,7.145251,25.21715,-0.000168,24.022516,-0.0075,1.492
11482.00,7.144338,25.21780,-0.000167,24.022607,-0.0075,1.492
11484.00,7.143674,25.21740,-0.000168,24.022077,-0.0075,1.493
11486.00,7.143341,25.21783,-0.000168,24.021361,-0.0075,1.492
11488.00,7.143055,25.21789,-0.000167,24.022458,-0.0075,1.492
11490.00,7.143149,25.21796,-0.000168,24.021483,-0.0075,1.492
11492.00,7.142539,25.21828,-0.000167,24.021098,-0.0075,1.492
11494.00,7.142797,25.21856,-0.000169,24.021738,-0.0075,1.492
11496.00,7.143428,25.21769,-0.000169,24.021539,-0.0075,1.493
11498.00,7.143863,25.21723,-0.000168,24.021771,-0.0074,1.492
11500.00,7.143875,25.21650,-0.000168,24.021350,-0.0074,1.492
11502.00,7.143789,25.21715,-0.000168,24.021742,-0.0074,1.492
11504.00,7.143689,25.21728,-0.000168,24.022007,-0.0075,1.493
11506.00,7.143168,25.21729,-0.000170,24.021769,-0.0075,1.493
11508.00,7.143017,25.21765,-0.000169,24.021590,-0.0075,1.492
11510.00,7.143308,25.21734,-0.000169,24.021532,-0.0075,1.492
11512.00,7.142807,25.21747,-0.000168,24.021572,-0.0075,1.492
11514.00,7.141600,25.21790,-0.000166,24.021987,-0.0075,1.492
11516.00,7.141180,25.21775,-0.000167,24.021686,-0.0075,1.491
11518.00,7.140859,25.21810,-0.000169,24.021836,-0.0075,1.492
11520.00,7.140325,25.21803,-0.000169,24.021581,-0.0074,1.493
11522.00,7.139673,25.21809,-0.000169,24.022028,-0.0075,1.493
11524.00,7.140101,25.21755,-0.000169,24.021278,-0.0075,1.493
11526.00,7.140078,25.21752,-0.000168,24.020848,-0.0075,1.493
11528.00,7.140367,25.21683,-0.000168,24.021871,-0.0075,1.493
11530.00,7.140586,25.21699,-0.000169,24.021483,-0.0075,1.492
11532.00,7.141310,25.21733,-0.000168,24.021358,-0.0075,1.493
11534.00,7.141818,25.21703,-0.000168,24.021234,-0.0075,1.492
11536.00,7.142279,25.21711,-0.000168,24.022681,-0.0075,1.493
11538.00,7.143354,25.21803,-0.000168,24.021746,-0.0075,1.492
11540.00,7.143516,25.21799,-0.000169,24.021301,-0.0075,1.492
11542.00,7.143768,25.21821,-0.000169,24.022030,-0.0075,1.492
11544.00,7.144320,25.21843,-0.000169,24.021664,-0.0075,1.493
11546.00,7.145021,25.21820,-0.000169,24.022144,-0.0075,1.493
11548.00,7.144667,25.21816,-0.000169,24.021981,-0.0075,1.492
11550.00,7.143748,25.21792,-0.000168,24.021791,-0.0075,1.492
11552.00,7.144956,25.21804,-0.000168,24.021845,-0.0075,1.493
11554.00,7.145047,25.21835,-0.000168,24.022231,-0.0075,1.492
11556.00,7.145429,25.21824,-0.000169,24.022318,-0.0075,1.492
11558.00,7.146649,25.21872,-0.000169,24.021805,-0.0075,1.492
11560.00,7.146722,25.21839,-0.000169,24.021706,-0.0075,1.492
11562.00,7.146272,25.21765,-0.000168,24.021804,-0.0075,1.492
11564.00,7.145347,25.21741,-0.000169,24.021622,-0.0075,1.493
11566.00,7.145098,25.21692,-0.000168,24.022253,-0.0075,1.492
11568.00,7.144193,25.21812,-0.000168,24.021506,-0.0075,1.492
11570.00,7.143549,25.21822,-0.000168,24.022139,-0.0075,1.492
11572.00,7.143071,25.21771,-0.000168,24.021764,-0.0075,1.492
11574.00,7.142966,25.21740,-0.000167,24.022114,-0.0074,1.493
11576.00,7.142361,25.21723,-0.000168,24.022231,-0.0075,1.492
11578.00,7.142137,25.21711,-0.000167,24.021905,-0.0075,1.493
11580.00,7.142182,25.21727,-0.000168,24.022228,-0.0075,1.493
11582.00,7.142488,25.21777,-0.000169,24.021863,-0.0075,1.492
11584.00,7.142888,25.21853,-0.000168,24.021543,-0.0075,1.492
11586.00,7.143463,25.21821,-0.000167,24.021756,-0.0075,1.493
11588.00,7.144743,25.21821,-0.000169,24.022184,-0.0075,1.492
11590.00,7.146629,25.21728,-0.000169,24.022182,-0.0075,1.493
11592.00,7.147769,25.21759,-0.000169,24.022037,-0.0075,1.493
11594.00,7.148417,25.21799,-0.000169,24.021742,-0.0075,1.492
11596.00,7.147652,25.21815,-0.000169,24.021089,-0.0075,1.492
11598.00,7.147634,25.21770,-0.000169,24.021833,-0.0075,1.492
11600.00,7.148251,25.21799,-0.000169,24.022436,-0.0075,1.492
11602.00,7.149537,25.21801,-0.000169,24.022172,-0.0075,1.492
11604.00,7.149353,25.21740,-0.000169,24.022056,-0.0075,1.492
11606.00,7.148114,25.21769,-0.000169,24.021894,-0.0075,1.492
11608.00,7.147122,25.21812,-0.000168,24.021370,-0.0075,1.492
11610.00,7.145954,25.21751,-0.000168,24.022030,-0.0074,1.493
11612.00,7.145103,25.21756,-0.000168,24.021423,-0.0074,1.492
11614.00,7.143840,25.21760,-0.000169,24.021887,-0.0075,1.493
11616.00,7.143990,25.21773,-0.000168,24.021588,-0.0075,1.492
11618.00,7.143365,25.21710,-0.000168,24.021813,-0.0075,1.492
11620.00,7.141051,25.21784,-0.000168,24.021793,-0.0074,1.493
11622.00,7.139750,25.21776,-0.000168,24.022784,-0.0075,1.492
11624.00,7.140895,25.21741,-0.000168,24.022467,-0.0075,1.493
11626.00,7.141210,25.21773,-0.000169,24.021996,-0.0075,1.493
11628.00,7.140893,25.21768,-0.000168,24.022161,-0.0075,1.492
11630.00,7.139755,25.21807,-0.000167,24.023058,-0.0075,1.492
11632.00,7.138717,25.21732,-0.000168,24.022311,-0.0074,1.492
11634.00,7.138413,25.21723,-0.000168,24.021881,-0.0075,1.492
11636.00,7.137873,25.21765,-0.000168,24.022416,-0.0075,1.492
11638.00,7.137105,25.21801,-0.000167,24.022507,-0.0074,1.493
11640.00,7.137962,25.21742,-0.000168,24.022465,-0.0074,1.493
11642.00,7.139015,25.21749,-0.000168,24.021976,-0.0075,1.493
11644.00,7.138514,25.21811,-0.000167,24.021998,-0.0074,1.492
11646.00,7.139771,25.21774,-0.000169,24.021755,-0.0074,1.493
11648.00,7.140064,25.21799,-0.000169,24.021847,-0.0074,1.493
11650.00,7.139656,25.21788,-0.000169,24.021927,-0.0075,1.492
11652.00,7.139912,25.21777,-0.000169,24.021950,-0.0075,1.492
11654.00,7.140127,25.21796,-0.000168,24.021490,-0.0075,1.493
11656.00,7.141005,25.21761,-0.000169,24.021485,-0.0075,1.493
11658.00,7.141712,25.21781,-0.000169,24.021992,-0.0074,1.493
11660.00,7.142308,25.21812,-0.000170,24.021231,-0.0075,1.492
11662.00,7.142878,25.21828,-0.000168,24.022289,-0.0075,1.492
11664.00,7.142603,25.21763,-0.000168,24.022313,-0.0074,1.493
11666.00,7.143052,25.21778,-0.000167,24.022376,-0.0075,1.493
11668.00,7.144437,25.21831,-0.000167,24.021970,-0.0075,1.492
11670.00,7.145359,25.21818,-0.000167,24.021394,-0.0075,1.493
11672.00,7.145721,25.21856,-0.000169,24.021561,-0.0075,1.493
11674.00,7.144693,25.21841,-0.000168,24.022150,-0.0075,1.492
11676.00,7.144078,25.21836,-0.000167,24.022295,-0.0075,1.492
11678.00,7.143427,25.21876,-0.000168,24.022534,-0.0074,1.493
11680.00,7.143846,25.21833,-0.000168,24.021776,-0.0074,1.493
11682.00,7.143867,25.21875,-0.000168,24.021461,-0.0075,1.492
11684.00,7.144052,25.21860,-0.000168,24.021416,-0.0075,1.493
11686.00,7.143736,25.21891,-0.000168,24.022097,-0.0075,1.493
11688.00,7.142804,25.21791,-0.000168,24.021872,-0.0075,1.492
11690.00,7.142929,25.21883,-0.000167,24.021709,-0.0075,1.493
11692.00,7.144094,25.21857,-0.000168,24.022001,-0.0075,1.493
11694.00,7.144148,25.21885,-0.000169,24.021793,-0.0074,1.493
11696.00,7.144083,25.21790,-0.000168,24.022467,-0.0074,1.492
11698.00,7.143109,25.21751,-0.000168,24.022447,-0.0074,1.492
11700.00,7.142640,25.21734,-0.000168,24.021501,-0.0074,1.492
11702.00,7.142654,25.21711,-0.000168,24.022217,-0.0075,1.493
11704.00,7.143286,25.21775,-0.000168,24.022385,-0.0075,1.492
11706.00,7.142125,25.21829,-0.000168,24.021426,-0.0075,1.492
11708.00,7.141432,25.21790,-0.000167,24.021626,-0.0074,1.492
11710.00,7.141908,25.21752,-0.000166,24.021867,-0.0074,1.493
11712.00,7.141790,25.21774,-0.000168,24.021834,-0.0074,1.493
11714.00,7.142297,25.21774,-0.000167,24.022124,-0.0074,1.492
11716.00,7.143273,25.21844,-0.000168,24.022395,-0.0074,1.492
11718.00,7.143591,25.21887,-0.000169,24.022420,-0.0074,1.493
11720.00,7.142958,25.21936,-0.000168,24.022213,-0.0075,1.493
11722.00,7.142713,25.21858,-0.000168,24.021744,-0.0075,1.492
11724.00,7.142511,25.21917,-0.000168,24.021541,-0.0075,1.492
11726.00,7.142432,25.21834,-0.000168,24.022164,-0.0075,1.493
11728.00,7.141477,25.21843,-0.000169,24.021575,-0.0075,1.493
11730.00,7.138866,25.21845,-0.000169,24.022188,-0.0075,1.493
11732.00,7.138367,25.21812,-0.000169,24.021666,-0.0074,1.492
11734.00,7.138462,25.21790,-0.000168,24.022086,-0.0075,1.493
11736.00,7.137429,25.21792,-0.000169,24.022898,-0.0075,1.493
11738.00,7.136195,25.21814,-0.000169,24.022395,-0.0075,1.493
11740.00,7.137170,25.21925,-0.000169,24.021764,-0.0075,1.492
11742.00,7.138317,25.21927,-0.000169,24.021593,-0.0074,1.493
11744.00,7.138933,25.21899,-0.000169,24.021914,-0.0075,1.493
11746.00,7.140199,25.21873,-0.000169,24.021811,-0.0075,1.492
11748.00,7.141000,25.21847,-0.000168,24.022821,-0.0074,1.492
11750.00,7.140947,25.21821,-0.000167,24.021436,-0.0075,1.492
11752.00,7.141287,25.21881,-0.000167,24.021987,-0.0074,1.492
11754.00,7.141289,25.21791,-0.000167,24.022550,-0.0074,1.493
11756.00,7.141671,25.21832,-0.000168,24.022106,-0.0075,1.493
11758.00,7.142076,25.21859,-0.000168,24.021852,-0.0075,1.493
11760.00,7.142955,25.21858,-0.000169,24.022288,-0.0075,1.493
11762.00,7.143358,25.21802,-0.000168,24.021653,-0.0075,1.492
11764.00,7.143700,25.21891,-0.000168,24.021461,-0.0075,1.493
11766.00,7.144316,25.21911,-0.000168,24.021263,-0.0075,1.493
11768.00,7.143513,25.21854,-0.000168,24.022043,-0.0074,1.492
11770.00,7.142591,25.21848,-0.000168,24.021765,-0.0075,1.493
11772.00,7.142451,25.21913,-0.000168,24.022181,-0.0075,1.493
11774.00,7.143595,25.21942,-0.000169,24.021829,-0.0075,1.493
11776.00,7.144040,25.21940,-0.000168,24.021630,-0.0074,1.492
11778.00,7.143804,25.21877,-0.000168,24.021724,-0.0075,1.493
11780.00,7.144171,25.21886,-0.000168,24.022228,-0.0075,1.493
11782.00,7.143995,25.21799,-0.000169,24.022249,-0.0075,1.493
11784.00,7.145107,25.21780,-0.000169,24.021591,-0.0075,1.493
11786.00,7.145014,25.21799,-0.000168,24.022485,-0.0075,1.493
11788.00,7.144454,25.21825,-0.000168,24.022309,-0.0074,1.493
11790.00,7.144445,25.21848,-0.000167,24.021941,-0.0074,1.493
11792.00,7.144152,25.21849,-0.000168,24.021952,-0.0075,1.492
11794.00,7.143302,25.21805,-0.000168,24.021425,-0.0074,1.492
11796.00,7.143105,25.21833,-0.000168,24.022043,-0.0075,1.493
11798.00,7.142646,25.21871,-0.000168,24.022239,-0.0074,1.493
11800.00,7.142471,25.21913,-0.000167,24.021969,-0.0074,1.492
11802.00,7.143647,25.22002,-0.000167,24.021508,-0.0074,1.492
11804.00,7.143105,25.22003,-0.000168,24.022043,-0.0074,1.493
11806.00,7.143836,25.22007,-0.000168,24.021961,-0.0074,1.493
11808.00,7.144873,25.21901,-0.000169,24.021659,-0.0074,1.493
11810.00,7.144104,25.21839,-0.000168,24.021037,-0.0074,1.493
11812.00,7.142987,25.21880,-0.000168,24.021528,-0.0074,1.493
11814.00,7.142617,25.21839,-0.000167,24.022123,-0.0074,1.492
11816.00,7.142911,25.21841,-0.000167,24.021834,-0.0075,1.493
11818.00,7.142742,25.21853,-0.000168,24.021963,-0.0075,1.493
11820.00,7.142919,25.21840,-0.000168,24.021660,-0.0074,1.493
11822.00,7.142228,25.21843,-0.000167,24.021738,-0.0074,1.493
11824.00,7.142774,25.21884,-0.000167,24.021310,-0.0075,1.492
11826.00,7.142358,25.21712,-0.000168,24.021720,-0.0074,1.493
11828.00,7.143167,25.21723,-0.000167,24.021952,-0.0074,1.493
11830.00,7.143716,25.21782,-0.000169,24.022152,-0.0074,1.493
11832.00,7.143456,25.21855,-0.000168,24.021874,-0.0075,1.493
11834.00,7.143291,25.21821,-0.000169,24.021735,-0.0075,1.493
11836.00,7.143476,25.21888,-0.000169,24.022123,-0.0075,1.493
11838.00,7.143929,25.21774,-0.000168,24.021300,-0.0075,1.493
11840.00,7.143905,25.21786,-0.000167,24.022036,-0.0075,1.493
11842.00,7.143883,25.21900,-0.000168,24.022257,-0.0075,1.492
11844.00,7.143632,25.21891,-0.000169,24.022315,-0.0075,1.493
11846.00,7.143420,25.21786,-0.000168,24.021677,-0.0074,1.493
11848.00,7.144274,25.21828,-0.000168,24.021876,-0.0074,1.493
11850.00,7.144486,25.21951,-0.000169,24.022148,-0.0074,1.493
11852.00,7.144217,25.21891,-0.000168,24.022420,-0.0074,1.493
11854.00,7.144775,25.21911,-0.000167,24.022900,-0.0074,1.493
11856.00,7.144720,25.21921,-0.000168,24.021252,-0.0075,1.493
11858.00,7.145238,25.21851,-0.000167,24.021918,-0.0075,1.492
11860.00,7.144466,25.21910,-0.000167,24.022302,-0.0074,1.493
11862.00,7.142656,25.21890,-0.000168,24.022213,-0.0075,1.493
11864.00,7.141878,25.21842,-0.000167,24.022569,-0.0074,1.493
11866.00,7.141919,25.21806,-0.000168,24.022289,-0.0074,1.493
11868.00,7.142371,25.21780,-0.000168,24.021555,-0.0075,1.493
11870.00,7.141989,25.21771,-0.000168,24.022362,-0.0074,1.493
11872.00,7.142228,25.21797,-0.000167,24.021707,-0.0074,1.492
11874.00,7.141990,25.21879,-0.000168,24.021523,-0.0074,1.493
11876.00,7.141616,25.21889,-0.000168,24.021532,-0.0074,1.493
11878.00,7.142122,25.21867,-0.000168,24.021809,-0.0074,1.493
11880.00,7.142400,25.21770,-0.000168,24.022463,-0.0074,1.493
11882.00,7.142422,25.21820,-0.000168,24.021901,-0.0074,1.493
11884.00,7.141750,25.21828,-0.000169,24.022891,-0.0074,1.493
11886.00,7.140786,25.21855,-0.000167,24.022257,-0.0074,1.493
11888.00,7.141190,25.21784,-0.000168,24.022246,-0.0075,1.493
11890.00,7.141100,25.21745,-0.000169,24.022231,-0.0075,1.493
11892.00,7.141085,25.21879,-0.000169,24.021635,-0.0074,1.493
11894.00,7.140471,25.21905,-0.000169,24.021900,-0.0075,1.493
11896.00,7.140353,25.21832,-0.000169,24.021691,-0.0075,1.493
11898.00,7.139903,25.21813,-0.000168,24.021929,-0.0074,1.493
11900.00,7.139622,25.21799,-0.000168,24.021930,-0.0074,1.493
11902.00,7.139010,25.21812,-0.000169,24.021769,-0.0075,1.492
11904.00,7.139590,25.21838,-0.000168,24.022036,-0.0075,1.493
11906.00,7.140158,25.21855,-0.000168,24.022001,-0.0074,1.493
11908.00,7.139339,25.21889,-0.000169,24.021510,-0.0074,1.493
11910.00,7.138427,25.21915,-0.000169,24.021729,-0.0075,1.493
11912.00,7.139294,25.21909,-0.000170,24.021909,-0.0075,1.493
11914.00,7.140940,25.21863,-0.000169,24.022036,-0.0075,1.493
11916.00,7.138070,25.21888,-0.000168,24.021657,-0.0075,1.492
11918.00,7.133306,25.21955,-0.000168,24.021900,-0.0075,1.493
11920.00,7.132153,25.21913,-0.000167,24.022182,-0.0075,1.493
11922.00,7.133368,25.21875,-0.000168,24.021907,-0.0074,1.493
11924.00,7.135404,25.21957,-0.000169,24.021814,-0.0075,1.493
11926.00,7.137945,25.21924,-0.000168,24.021593,-0.0075,1.493
11928.00,7.139646,25.22071,-0.000169,24.022311,-0.0074,1.493
11930.00,7.140106,25.21988,-0.000169,24.022046,-0.0075,1.493
11932.00,7.141258,25.21925,-0.000167,24.022048,-0.0075,1.493
11934.00,7.141784,25.21889,-0.000167,24.021673,-0.0075,1.493
11936.00,7.142531,25.21882,-0.000167,24.022159,-0.0075,1.493
11938.00,7.143437,25.21846,-0.000167,24.021350,-0.0075,1.493
11940.00,7.143599,25.21840,-0.000168,24.022012,-0.0075,1.493
11942.00,7.143614,25.21896,-0.000167,24.022039,-0.0075,1.492
11944.00,7.144588,25.21874,-0.000166,24.021713,-0.0075,1.493
11946.00,7.143804,25.21900,-0.000167,24.021572,-0.0075,1.493
11948.00,7.143365,25.21927,-0.000168,24.021682,-0.0075,1.493
11950.00,7.142023,25.21893,-0.000168,24.021747,-0.0075,1.493
11952.00,7.141245,25.21902,-0.000168,24.022451,-0.0075,1.493
11954.00,7.142045,25.21961,-0.000168,24.022601,-0.0075,1.493
11956.00,7.142149,25.21956,-0.000168,24.022054,-0.0075,1.492
11958.00,7.142463,25.21981,-0.000168,24.021597,-0.0075,1.493
11960.00,7.141768,25.21935,-0.000168,24.022137,-0.0074,1.493
11962.00,7.141368,25.21903,-0.000168,24.022347,-0.0074,1.493
11964.00,7.139998,25.21951,-0.000169,24.021490,-0.0075,1.493
11966.00,7.139837,25.21995,-0.000169,24.021952,-0.0075,1.492
11968.00,7.140960,25.22005,-0.000169,24.021552,-0.0075,1.493
11970.00,7.141519,25.22026,-0.000168,24.020792,-0.0074,1.493
11972.00,7.141721,25.21956,-0.000168,24.021762,-0.0075,1.493
11974.00,7.141824,25.22004,-0.000168,24.021914,-0.0075,1.493
11976.00,7.141005,25.22001,-0.000170,24.021887,-0.0075,1.493
11978.00,7.141727,25.21950,-0.000169,24.021651,-0.0075,1.492
11980.00,7.142469,25.21964,-0.000168,24.022017,-0.0075,1.493
11982.00,7.142658,25.21973,-0.000168,24.021691,-0.0075,1.493
11984.00,7.143070,25.21988,-0.000168,24.021307,-0.0075,1.493
11986.00,7.143798,25.21999,-0.000169,24.021992,-0.0075,1.493
11988.00,7.144301,25.22032,-0.000168,24.022217,-0.0075,1.492
11990.00,7.144622,25.22026,-0.000168,24.022068,-0.0074,1.493
11992.00,7.145556,25.21998,-0.000169,24.022070,-0.0075,1.493
11994.00,7.146379,25.22062,-0.000170,24.020991,-0.0075,1.493
11996.00,7.145174,25.22039,-0.000169,24.021305,-0.0075,1.493
11998.00,7.144461,25.22017,-0.000169,24.021666,-0.0075,1.493
12000.00,7.143832,25.21965,-0.000168,24.022065,-0.0075,1.493
12002.00,7.143701,25.22012,-0.000167,24.021918,-0.0075,1.492
12004.00,7.143955,25.22056,-0.000168,24.021940,-0.0075,1.493
@20,12.0000,24.0
12006.00,7.142270,25.22033,-0.000168,24.021698,-0.0075,1.493
12008.00,7.117334,25.22109,-0.000169,24.022092,-0.0075,1.492
12010.00,7.088018,25.22016,-0.000169,24.022277,-0.0074,1.491
12012.00,7.079552,25.22087,-0.000167,24.021778,-0.0075,1.492
12014.00,7.080889,25.22059,-0.000167,24.022538,-0.0075,1.492
12016.00,7.083075,25.22011,-0.000169,24.021619,-0.0075,1.492
12018.00,7.087496,25.22048,-0.000169,24.021495,-0.0075,1.493
12020.00,7.094003,25.22024,-0.000169,24.021854,-0.0075,1.494
12022.00,7.099224,25.21972,-0.000170,24.021504,-0.0075,1.493
12024.00,7.103329,25.21988,-0.000170,24.021907,-0.0074,1.494
12026.00,7.106779,25.22043,-0.000169,24.022565,-0.0075,1.494
12028.00,7.108983,25.22107,-0.000169,24.022199,-0.0075,1.494
12030.00,7.112805,25.22132,-0.000168,24.022041,-0.0075,1.494
12032.00,7.142697,25.22201,-0.000170,24.022231,-0.0075,1.494
12034.00,7.174151,25.22178,-0.000170,24.021432,-0.0075,1.494
12036.00,7.183120,25.22148,-0.000170,24.022034,-0.0075,1.495
12038.00,7.183714,25.22180,-0.000169,24.022119,-0.0075,1.495
12040.00,7.181678,25.22196,-0.000169,24.021664,-0.0075,1.495
12042.00,7.177821,25.22172,-0.000169,24.021477,-0.0075,1.493
12044.00,7.173236,25.22124,-0.000169,24.022253,-0.0075,1.493
12046.00,7.169914,25.22064,-0.000168,24.022375,-0.0075,1.493
12048.00,7.166053,25.21977,-0.000167,24.021794,-0.0075,1.493
12050.00,7.163966,25.22036,-0.000166,24.021998,-0.0075,1.493
12052.00,7.162449,25.21996,-0.000167,24.021789,-0.0075,1.493
12054.00,7.158975,25.22013,-0.000167,24.021838,-0.0075,1.493
12056.00,7.156311,25.22088,-0.000168,24.022201,-0.0075,1.492
12058.00,7.154421,25.22001,-0.000168,24.021963,-0.0075,1.492
12060.00,7.153741,25.21992,-0.000168,24.021506,-0.0075,1.493
12062.00,7.152652,25.22118,-0.000167,24.021675,-0.0075,1.493
12064.00,7.152132,25.22192,-0.000168,24.021599,-0.0075,1.493
12066.00,7.151118,25.22139,-0.000169,24.021523,-0.0075,1.493
12068.00,7.150789,25.22139,-0.000168,24.022103,-0.0075,1.493
12070.00,7.150907,25.22158,-0.000168,24.021399,-0.0074,1.493
12072.00,7.149110,25.22106,-0.000168,24.022048,-0.0075,1.493
12074.00,7.148439,25.22166,-0.000168,24.021867,-0.0075,1.493
12076.00,7.147967,25.22130,-0.000169,24.021423,-0.0075,1.493
12078.00,7.147730,25.22032,-0.000169,24.021689,-0.0075,1.493
12080.00,7.147333,25.22044,-0.000169,24.021350,-0.0075,1.493
12082.00,7.146349,25.22035,-0.000169,24.021901,-0.0075,1.492
12084.00,7.145495,25.22098,-0.000167,24.021628,-0.0075,1.493
12086.00,7.144911,25.22030,-0.000168,24.021883,-0.0075,1.493
12088.00,7.144599,25.22071,-0.000168,24.021845,-0.0075,1.493
12090.00,7.144505,25.22042,-0.000168,24.022333,-0.0075,1.493
12092.00,7.143648,25.22047,-0.000168,24.022262,-0.0075,1.493
12094.00,7.142501,25.22008,-0.000169,24.021863,-0.0075,1.493
12096.00,7.141453,25.22087,-0.000168,24.021711,-0.0074,1.493
12098.00,7.140616,25.22081,-0.000168,24.021223,-0.0075,1.493
12100.00,7.139740,25.21997,-0.000168,24.022092,-0.0075,1.493
12102.00,7.138912,25.22022,-0.000168,24.021952,-0.0075,1.493
12104.00,7.139334,25.22049,-0.000168,24.021889,-0.0074,1.492
12106.00,7.139963,25.22100,-0.000169,24.021506,-0.0075,1.493
12108.00,7.139860,25.22087,-0.000169,24.022036,-0.0075,1.493
12110.00,7.139770,25.22102,-0.000168,24.022298,-0.0075,1.493
12112.00,7.140876,25.22087,-0.000168,24.021345,-0.0075,1.491
12114.00,7.141219,25.22068,-0.000167,24.021736,-0.0075,1.492
12116.00,7.141035,25.22026,-0.000168,24.022162,-0.0075,1.493
12118.00,7.142212,25.22072,-0.000169,24.022070,-0.0075,1.493
12120.00,7.142225,25.22204,-0.000168,24.021281,-0.0075,1.493
12122.00,7.143551,25.22170,-0.000170,24.021608,-0.0075,1.493
12124.00,7.149126,25.22095,-0.000168,24.021903,-0.0075,1.493
12126.00,7.153479,25.22034,-0.000169,24.021909,-0.0075,1.493
12128.00,7.154177,25.22050,-0.000169,24.021891,-0.0074,1.493
12130.00,7.152886,25.22098,-0.000169,24.021956,-0.0075,1.492
12132.00,7.150876,25.22136,-0.000169,24.021965,-0.0075,1.492
12134.00,7.149744,25.22087,-0.000168,24.022032,-0.0075,1.492
12136.00,7.149055,25.22124,-0.000169,24.021789,-0.0074,1.493
12138.00,7.148589,25.22164,-0.000168,24.021930,-0.0075,1.493
12140.00,7.147947,25.22087,-0.000169,24.022001,-0.0074,1.493
12142.00,7.147250,25.22112,-0.000168,24.022059,-0.0075,1.493
12144.00,7.145925,25.22123,-0.000168,24.022520,-0.0074,1.493
12146.00,7.145587,25.22022,-0.000169,24.021936,-0.0075,1.493
12148.00,7.145675,25.22032,-0.000168,24.021856,-0.0075,1.493
12150.00,7.146025,25.22068,-0.000170,24.022079,-0.0074,1.494
12152.00,7.146015,25.22137,-0.000169,24.022732,-0.0075,1.493
12154.00,7.145136,25.22075,-0.000167,24.021765,-0.0075,1.493
12156.00,7.146653,25.22038,-0.000168,24.021109,-0.0075,1.493
12158.00,7.146696,25.22081,-0.000168,24.021927,-0.0075,1.493
12160.00,7.145721,25.22083,-0.000169,24.022077,-0.0074,1.493
12162.00,7.145302,25.22149,-0.000168,24.021747,-0.0075,1.493
12164.00,7.144867,25.22135,-0.000167,24.021881,-0.0075,1.493
12166.00,7.144301,25.22165,-0.000168,24.022043,-0.0075,1.493
12168.00,7.144124,25.22154,-0.000169,24.021410,-0.0074,1.493
12170.00,7.144247,25.22033,-0.000169,24.021785,-0.0074,1.493
12172.00,7.144341,25.22065,-0.000169,24.021758,-0.0075,1.493
12174.00,7.145799,25.22043,-0.000169,24.022652,-0.0075,1.493
12176.00,7.147809,25.21966,-0.000170,24.022043,-0.0075,1.493
12178.00,7.148434,25.21977,-0.000169,24.022224,-0.0075,1.493
12180.00,7.147857,25.21955,-0.000168,24.021972,-0.0075,1.492
12182.00,7.147944,25.21950,-0.000168,24.021829,-0.0074,1.493
12184.00,7.148102,25.22001,-0.000168,24.022277,-0.0075,1.493
12186.00,7.147321,25.22005,-0.000168,24.021843,-0.0075,1.493
12188.00,7.146741,25.21980,-0.000169,24.022081,-0.0075,1.493
12190.00,7.146225,25.21959,-0.000168,24.021769,-0.0075,1.493
12192.00,7.145180,25.21839,-0.000169,24.021820,-0.0075,1.493
12194.00,7.144093,25.21854,-0.000169,24.021929,-0.0075,1.493
12196.00,7.143452,25.21911,-0.000169,24.021590,-0.0075,1.494
12198.00,7.142924,25.21976,-0.000170,24.021015,-0.0075,1.493
12200.00,7.142613,25.21933,-0.000170,24.021233,-0.0075,1.493
12202.00,7.142522,25.21918,-0.000169,24.022349,-0.0075,1.493
12204.00,7.143420,25.21910,-0.000169,24.022043,-0.0075,1.493
12206.00,7.144080,25.21863,-0.000167,24.021577,-0.0075,1.493
12208.00,7.143868,25.21956,-0.000167,24.022036,-0.0075,1.493
12210.00,7.143814,25.21997,-0.000168,24.021662,-0.0075,1.493
12212.00,7.143228,25.21951,-0.000167,24.021582,-0.0075,1.493
12214.00,7.141753,25.21933,-0.000168,24.021900,-0.0075,1.493
12216.00,7.141450,25.21914,-0.000169,24.022385,-0.0075,1.493
12218.00,7.141857,25.22017,-0.000168,24.022268,-0.0075,1.493
12220.00,7.140859,25.22127,-0.000168,24.022788,-0.0075,1.493
12222.00,7.140231,25.22074,-0.000169,24.022094,-0.0075,1.493
12224.00,7.140513,25.22037,-0.000169,24.021405,-0.0075,1.493
12226.00,7.139694,25.22101,-0.000169,24.021485,-0.0075,1.492
12228.00,7.140025,25.22057,-0.000168,24.021804,-0.0075,1.493
12230.00,7.141486,25.22097,-0.000169,24.022378,-0.0075,1.493
12232.00,7.141766,25.22016,-0.000168,24.021677,-0.0075,1.493
12234.00,7.142016,25.21975,-0.000168,24.021762,-0.0075,1.493
12236.00,7.141376,25.21975,-0.000169,24.021956,-0.0075,1.493
12238.00,7.141244,25.21942,-0.000169,24.022476,-0.0075,1.493
12240.00,7.141527,25.21953,-0.000169,24.021916,-0.0075,1.493
12242.00,7.142626,25.22011,-0.000169,24.020886,-0.0075,1.493
12244.00,7.143121,25.22008,-0.000168,24.022347,-0.0075,1.493
12246.00,7.142811,25.22032,-0.000169,24.021776,-0.0075,1.493
12248.00,7.142951,25.22046,-0.000168,24.022213,-0.0075,1.493
12250.00,7.143290,25.21916,-0.000170,24.021776,-0.0075,1.493
12252.00,7.143568,25.21977,-0.000170,24.022159,-0.0075,1.492
12254.00,7.143675,25.21889,-0.000169,24.021252,-0.0075,1.493
12256.00,7.143788,25.21865,-0.000168,24.022543,-0.0075,1.493
12258.00,7.144233,25.21911,-0.000168,24.021983,-0.0075,1.493
12260.00,7.145384,25.21884,-0.000169,24.021387,-0.0075,1.493
12262.00,7.145843,25.21954,-0.000168,24.021814,-0.0074,1.493
12264.00,7.145459,25.21907,-0.000169,24.022090,-0.0075,1.493
12266.00,7.144942,25.21861,-0.000169,24.021847,-0.0075,1.493
12268.00,7.145425,25.21813,-0.000169,24.021642,-0.0075,1.493
12270.00,7.145634,25.21744,-0.000169,24.021566,-0.0075,1.493
12272.00,7.144902,25.21772,-0.000170,24.022650,-0.0075,1.493
12274.00,7.143976,25.21821,-0.000169,24.021601,-0.0075,1.493
12276.00,7.143392,25.21887,-0.000168,24.021981,-0.0074,1.493
12278.00,7.143822,25.21887,-0.000168,24.022242,-0.0075,1.493
12280.00,7.143429,25.21842,-0.000168,24.021784,-0.0075,1.493
12282.00,7.141845,25.21845,-0.000169,24.021903,-0.0075,1.493
12284.00,7.141474,25.21910,-0.000169,24.021256,-0.0075,1.493
12286.00,7.140722,25.21882,-0.000169,24.021843,-0.0075,1.493
12288.00,7.139916,25.21928,-0.000169,24.022195,-0.0074,1.493
12290.00,7.141128,25.21865,-0.000168,24.021162,-0.0075,1.493
12292.00,7.141912,25.21884,-0.000169,24.022130,-0.0075,1.493
12294.00,7.142406,25.21923,-0.000168,24.021874,-0.0075,1.493
12296.00,7.142210,25.21883,-0.000167,24.021688,-0.0074,1.493
12298.00,7.142638,25.21908,-0.000167,24.021822,-0.0075,1.493
12300.00,7.143383,25.21881,-0.000168,24.022090,-0.0075,1.493
12302.00,7.143869,25.21962,-0.000167,24.021736,-0.0075,1.493
12304.00,7.144401,25.21815,-0.000167,24.022271,-0.0075,1.493
12306.00,7.145502,25.21928,-0.000169,24.022509,-0.0075,1.493
12308.00,7.146208,25.21965,-0.000169,24.021845,-0.0075,1.493
12310.00,7.145997,25.21893,-0.000168,24.022440,-0.0075,1.493
12312.00,7.146615,25.21956,-0.000168,24.021720,-0.0075,1.492
12314.00,7.147237,25.21969,-0.000169,24.021088,-0.0075,1.493
12316.00,7.147711,25.21992,-0.000169,24.021387,-0.0075,1.493
12318.00,7.147838,25.21962,-0.000169,24.020928,-0.0075,1.493
12320.00,7.147644,25.22010,-0.000168,24.022086,-0.0075,1.493
12322.00,7.145781,25.21918,-0.000170,24.021586,-0.0075,1.494
12324.00,7.145520,25.22058,-0.000170,24.022353,-0.0075,1.493
12326.00,7.146468,25.21970,-0.000169,24.020975,-0.0075,1.493
12328.00,7.146176,25.21912,-0.000168,24.022115,-0.0075,1.493
12330.00,7.145443,25.21994,-0.000168,24.021785,-0.0075,1.493
12332.00,7.145086,25.22004,-0.000168,24.020533,-0.0075,1.493
12334.00,7.145328,25.21994,-0.000168,24.021887,-0.0075,1.493
12336.00,7.144807,25.21864,-0.000168,24.022144,-0.0075,1.493
12338.00,7.143439,25.21891,-0.000168,24.021341,-0.0075,1.493
12340.00,7.142216,25.21932,-0.000168,24.021426,-0.0074,1.493
12342.00,7.142673,25.21923,-0.000168,24.022005,-0.0074,1.493
12344.00,7.142939,25.21929,-0.000168,24.022023,-0.0075,1.493
12346.00,7.142331,25.21966,-0.000168,24.022601,-0.0075,1.493
12348.00,7.142370,25.21942,-0.000169,24.022467,-0.0075,1.493
12350.00,7.144026,25.21882,-0.000169,24.021802,-0.0075,1.494
12352.00,7.143669,25.21894,-0.000168,24.021836,-0.0075,1.493
12354.00,7.143046,25.21860,-0.000168,24.021506,-0.0075,1.493
12356.00,7.142846,25.21869,-0.000167,24.021856,-0.0075,1.493
12358.00,7.142710,25.21910,-0.000169,24.021885,-0.0075,1.493
12360.00,7.142739,25.21967,-0.000169,24.022188,-0.0075,1.493
12362.00,7.143535,25.21906,-0.000169,24.021767,-0.0075,1.493
12364.00,7.143655,25.21952,-0.000169,24.021463,-0.0075,1.493
12366.00,7.141990,25.21923,-0.000169,24.021405,-0.0075,1.493
12368.00,7.141001,25.21961,-0.000169,24.021155,-0.0075,1.493
12370.00,7.141278,25.21952,-0.000168,24.021430,-0.0075,1.493
12372.00,7.141030,25.21904,-0.000168,24.021874,-0.0074,1.493
12374.00,7.141017,25.21847,-0.000168,24.021794,-0.0075,1.494
12376.00,7.141620,25.21887,-0.000169,24.021863,-0.0074,1.493
12378.00,7.141613,25.21857,-0.000168,24.021796,-0.0074,1.493
12380.00,7.140946,25.21815,-0.000167,24.022636,-0.0075,1.493
12382.00,7.140737,25.21810,-0.000169,24.022114,-0.0074,1.493
12384.00,7.140940,25.21838,-0.000169,24.022679,-0.0074,1.493
12386.00,7.140888,25.21911,-0.000168,24.022498,-0.0074,1.493
12388.00,7.141014,25.21879,-0.000167,24.022074,-0.0074,1.493
12390.00,7.141677,25.21828,-0.000168,24.022607,-0.0074,1.493
12392.00,7.142089,25.21787,-0.000168,24.021695,-0.0074,1.494
12394.00,7.140831,25.21866,-0.000168,24.021814,-0.0075,1.493
12396.00,7.140708,25.21904,-0.000168,24.022144,-0.0075,1.493
12398.00,7.141066,25.21897,-0.000169,24.021374,-0.0075,1.493
12400.00,7.141202,25.21893,-0.000169,24.021736,-0.0075,1.493
12402.00,7.141394,25.21816,-0.000168,24.022286,-0.0075,1.493
12404.00,7.143230,25.21811,-0.000168,24.021669,-0.0075,1.493
12406.00,7.144384,25.21950,-0.000168,24.022489,-0.0075,1.493
12408.00,7.144230,25.21945,-0.000169,24.022045,-0.0075,1.493
12410.00,7.143807,25.21931,-0.000168,24.021541,-0.0075,1.493
12412.00,7.143490,25.21924,-0.000168,24.021992,-0.0075,1.493
12414.00,7.144118,25.21911,-0.000168,24.021845,-0.0075,1.493
12416.00,7.144404,25.21910,-0.000169,24.021673,-0.0075,1.493
12418.00,7.144736,25.21908,-0.000169,24.021775,-0.0075,1.493
12420.00,7.145418,25.21878,-0.000168,24.021118,-0.0075,1.492
12422.00,7.144497,25.21903,-0.000167,24.021579,-0.0075,1.493
12424.00,7.144420,25.21945,-0.000169,24.022741,-0.0075,1.493
12426.00,7.145135,25.21888,-0.000168,24.021385,-0.0075,1.494
12428.00,7.144878,25.21876,-0.000168,24.022079,-0.0075,1.493
12430.00,7.143905,25.21898,-0.000168,24.022133,-0.0075,1.493
12432.00,7.144275,25.21864,-0.000168,24.022181,-0.0075,1.493
12434.00,7.144830,25.21889,-0.000166,24.022278,-0.0075,1.493
12436.00,7.144236,25.21949,-0.000168,24.021655,-0.0074,1.493
12438.00,7.143481,25.21968,-0.000168,24.022242,-0.0075,1.493
12440.00,7.144241,25.21990,-0.000170,24.022046,-0.0075,1.493
12442.00,7.143631,25.22027,-0.000170,24.021494,-0.0074,1.493
12444.00,7.143700,25.21980,-0.000169,24.021374,-0.0075,1.494
12446.00,7.141977,25.22043,-0.000168,24.021069,-0.0075,1.493
12448.00,7.142736,25.21909,-0.000169,24.021903,-0.0075,1.493
12450.00,7.143213,25.21781,-0.000168,24.021626,-0.0075,1.493
12452.00,7.143683,25.21801,-0.000169,24.021173,-0.0075,1.494
12454.00,7.144036,25.21765,-0.000168,24.021361,-0.0075,1.494
12456.00,7.144429,25.21805,-0.000169,24.021485,-0.0075,1.493
12458.00,7.144775,25.21797,-0.000169,24.021688,-0.0075,1.493
12460.00,7.144661,25.21882,-0.000168,24.021555,-0.0075,1.493
12462.00,7.144785,25.21853,-0.000169,24.021272,-0.0075,1.494
12464.00,7.143596,25.21890,-0.000169,24.021686,-0.0075,1.493
12466.00,7.142350,25.21869,-0.000169,24.021702,-0.0075,1.493
12468.00,7.141365,25.21809,-0.000169,24.022208,-0.0075,1.493
12470.00,7.141739,25.21793,-0.000168,24.021155,-0.0075,1.493
12472.00,7.141676,25.21860,-0.000169,24.020939,-0.0075,1.493
12474.00,7.141440,25.21908,-0.000169,24.021823,-0.0075,1.493
12476.00,7.140636,25.21889,-0.000170,24.021160,-0.0075,1.493
12478.00,7.139605,25.21902,-0.000170,24.021546,-0.0075,1.494
12480.00,7.139931,25.21858,-0.000170,24.021492,-0.0075,1.493
12482.00,7.140259,25.21833,-0.000169,24.021407,-0.0075,1.493
12484.00,7.140432,25.21833,-0.000169,24.021635,-0.0075,1.493
12486.00,7.140318,25.21862,-0.000168,24.021602,-0.0075,1.493
12488.00,7.140439,25.21821,-0.000170,24.021450,-0.0075,1.493
12490.00,7.139686,25.21855,-0.000170,24.021316,-0.0075,1.493
12492.00,7.138835,25.21812,-0.000170,24.022175,-0.0075,1.493
12494.00,7.140106,25.21781,-0.000170,24.021872,-0.0075,1.493
12496.00,7.140328,25.21857,-0.000170,24.021747,-0.0075,1.493
12498.00,7.139974,25.21981,-0.000169,24.021827,-0.0075,1.493
12500.00,7.140190,25.21971,-0.000169,24.021932,-0.0075,1.493
12502.00,7.140329,25.21920,-0.000169,24.021602,-0.0075,1.492
12504.00,7.140850,25.21951,-0.000168,24.021521,-0.0075,1.493
12506.00,7.141373,25.21959,-0.000168,24.021952,-0.0075,1.494
12508.00,7.141447,25.21859,-0.000169,24.021417,-0.0075,1.493
12510.00,7.141331,25.21830,-0.000168,24.021338,-0.0075,1.493
12512.00,7.142689,25.21890,-0.000169,24.021606,-0.0075,1.493
12514.00,7.142563,25.21835,-0.000168,24.021336,-0.0075,1.493
12516.00,7.142178,25.21874,-0.000168,24.021407,-0.0075,1.493
12518.00,7.141590,25.21895,-0.000168,24.021858,-0.0075,1.493
12520.00,7.141254,25.21854,-0.000168,24.021548,-0.0075,1.493
12522.00,7.141402,25.21868,-0.000168,24.021606,-0.0075,1.493
12524.00,7.141593,25.21844,-0.000168,24.021495,-0.0075,1.493
12526.00,7.142611,25.21816,-0.000168,24.021883,-0.0075,1.493
12528.00,7.143203,25.21774,-0.000168,24.022063,-0.0075,1.493
12530.00,7.142718,25.21885,-0.000169,24.021760,-0.0075,1.493
12532.00,7.142773,25.21876,-0.000170,24.021376,-0.0075,1.494
12534.00,7.142962,25.21804,-0.000170,24.021410,-0.0075,1.493
12536.00,7.142805,25.21821,-0.000168,24.021334,-0.0075,1.493
12538.00,7.142651,25.21844,-0.000170,24.021169,-0.0075,1.494
12540.00,7.143624,25.21837,-0.000169,24.021260,-0.0075,1.493
12542.00,7.144076,25.21708,-0.000169,24.021903,-0.0075,1.494
12544.00,7.144157,25.21731,-0.000170,24.021113,-0.0075,1.493
12546.00,7.143770,25.21706,-0.000170,24.021769,-0.0075,1.493
12548.00,7.143272,25.21785,-0.000170,24.021840,-0.0075,1.493
12550.00,7.143533,25.21811,-0.000170,24.021026,-0.0075,1.493
12552.00,7.144247,25.21764,-0.000170,24.020964,-0.0075,1.494
12554.00,7.144813,25.21851,-0.000170,24.021501,-0.0075,1.494
12556.00,7.144393,25.21877,-0.000169,24.022054,-0.0075,1.493
12558.00,7.143974,25.21864,-0.000169,24.021426,-0.0075,1.493
12560.00,7.143581,25.21828,-0.000169,24.021941,-0.0075,1.493
12562.00,7.143905,25.21786,-0.000169,24.021517,-0.0075,1.494
12564.00,7.144412,25.21803,-0.000170,24.021410,-0.0075,1.493
12566.00,7.144109,25.21791,-0.000168,24.021254,-0.0075,1.493
12568.00,7.142687,25.21840,-0.000168,24.021129,-0.0075,1.494
12570.00,7.141674,25.21768,-0.000170,24.021668,-0.0075,1.493
12572.00,7.141096,25.21856,-0.000169,24.022052,-0.0075,1.493
12574.00,7.141278,25.21896,-0.000168,24.020807,-0.0075,1.493
12576.00,7.141879,25.21835,-0.000169,24.021156,-0.0075,1.493
12578.00,7.142301,25.21789,-0.000169,24.021078,-0.0075,1.493
12580.00,7.143467,25.21778,-0.000169,24.021133,-0.0075,1.493
12582.00,7.144685,25.21783,-0.000168,24.022014,-0.0075,1.493
12584.00,7.145692,25.21660,-0.000169,24.021620,-0.0075,1.494
12586.00,7.145158,25.21872,-0.000169,24.021285,-0.0075,1.493
12588.00,7.145385,25.21869,-0.000169,24.021358,-0.0075,1.494
12590.00,7.146946,25.21751,-0.000170,24.021213,-0.0075,1.494
12592.00,7.148163,25.21819,-0.000170,24.021475,-0.0075,1.494
12594.00,7.148587,25.21816,-0.000171,24.021459,-0.0075,1.493
12596.00,7.149017,25.21829,-0.000171,24.021475,-0.0075,1.493
12598.00,7.149029,25.21847,-0.000170,24.021329,-0.0075,1.493
12600.00,7.148092,25.21849,-0.000170,24.021243,-0.0075,1.493
12602.00,7.147265,25.21790,-0.000170,24.021291,-0.0075,1.494
12604.00,7.146115,25.21769,-0.000169,24.021731,-0.0075,1.493
@21,12.0000,24.0
12606.00,7.146429,25.21822,-0.000169,24.021642,-0.0075,1.493
12608.00,7.127251,25.21934,-0.000170,24.021639,-0.0075,1.493
12610.00,7.093584,25.21931,-0.000169,24.021184,-0.0075,1.493
12612.00,7.083085,25.21834,-0.000170,24.021816,-0.0075,1.492
12614.00,7.083770,25.21807,-0.000169,24.021233,-0.0075,1.492
12616.00,7.087478,25.21849,-0.000170,24.021838,-0.0075,1.493
12618.00,7.091391,25.21815,-0.000169,24.021436,-0.0075,1.493
12620.00,7.095923,25.21823,-0.000169,24.021388,-0.0075,1.494
12622.00,7.100306,25.21754,-0.000171,24.021372,-0.0075,1.494
12624.00,7.103431,25.21736,-0.000170,24.021756,-0.0075,1.494
12626.00,7.106832,25.21783,-0.000170,24.021970,-0.0075,1.495
12628.00,7.109987,25.21807,-0.000171,24.021321,-0.0075,1.495
12630.00,7.113302,25.21890,-0.000171,24.022242,-0.0075,1.495
12632.00,7.136866,25.21847,-0.000172,24.022340,-0.0075,1.495
12634.00,7.170916,25.21878,-0.000172,24.021211,-0.0075,1.495
12636.00,7.183396,25.21922,-0.000171,24.020877,-0.0075,1.496
12638.00,7.184610,25.21849,-0.000170,24.021300,-0.0075,1.494
12640.00,7.182858,25.21839,-0.000170,24.021532,-0.0075,1.494
12642.00,7.179764,25.21905,-0.000170,24.021532,-0.0075,1.494
12644.00,7.174921,25.21873,-0.000171,24.020739,-0.0075,1.494
12646.00,7.170960,25.21853,-0.000169,24.021506,-0.0075,1.494
12648.00,7.167569,25.21813,-0.000168,24.021747,-0.0075,1.494
12650.00,7.164201,25.21823,-0.000167,24.021486,-0.0075,1.493
12652.00,7.161263,25.21752,-0.000167,24.022398,-0.0075,1.493
12654.00,7.158524,25.21726,-0.000168,24.021242,-0.0075,1.493
12656.00,7.156136,25.21861,-0.000168,24.021053,-0.0075,1.494
12658.00,7.153716,25.21882,-0.000170,24.021684,-0.0075,1.494
12660.00,7.150966,25.21854,-0.000170,24.020707,-0.0075,1.494
12662.00,7.149616,25.21865,-0.000170,24.021426,-0.0075,1.493
12664.00,7.147100,25.21875,-0.000169,24.021120,-0.0075,1.493
12666.00,7.145503,25.21890,-0.000170,24.020857,-0.0075,1.493
12668.00,7.144284,25.21891,-0.000169,24.021379,-0.0075,1.494
12670.00,7.143854,25.21849,-0.000170,24.021225,-0.0075,1.494
12672.00,7.143917,25.21796,-0.000170,24.021115,-0.0075,1.493
12674.00,7.144622,25.21743,-0.000169,24.021310,-0.0075,1.493
12676.00,7.144878,25.21783,-0.000168,24.021122,-0.0075,1.494
12678.00,7.144876,25.21708,-0.000169,24.021234,-0.0076,1.493
12680.00,7.145073,25.21738,-0.000168,24.021610,-0.0075,1.493
12682.00,7.144975,25.21791,-0.000169,24.021572,-0.0075,1.493
12684.00,7.145561,25.21804,-0.000168,24.021392,-0.0075,1.493
12686.00,7.144951,25.21856,-0.000169,24.020836,-0.0075,1.494
12688.00,7.144229,25.21805,-0.000169,24.021015,-0.0075,1.493
12690.00,7.143325,25.21840,-0.000170,24.021717,-0.0075,1.493
12692.00,7.142255,25.21747,-0.000169,24.021191,-0.0075,1.494
12694.00,7.141993,25.21722,-0.000170,24.021590,-0.0075,1.494
12696.00,7.141678,25.21721,-0.000170,24.021075,-0.0075,1.494
12698.00,7.141206,25.21741,-0.000170,24.021278,-0.0075,1.493
12700.00,7.141522,25.21746,-0.000169,24.020589,-0.0076,1.493
12702.00,7.141321,25.21738,-0.000170,24.021332,-0.0075,1.493
12704.00,7.141022,25.21820,-0.000169,24.021805,-0.0075,1.494
12706.00,7.140532,25.21870,-0.000170,24.021711,-0.0075,1.493
12708.00,7.140803,25.21924,-0.000169,24.021441,-0.0075,1.493
12710.00,7.140836,25.21866,-0.000168,24.020839,-0.0075,1.493
12712.00,7.140863,25.21889,-0.000170,24.021332,-0.0075,1.494
12714.00,7.142335,25.21848,-0.000169,24.022070,-0.0075,1.493
12716.00,7.143262,25.21777,-0.000169,24.021602,-0.0075,1.493
12718.00,7.142252,25.21823,-0.000168,24.020730,-0.0075,1.493
12720.00,7.142200,25.21777,-0.000169,24.021568,-0.0075,1.493
12722.00,7.142346,25.21861,-0.000170,24.021396,-0.0075,1.494
12724.00,7.141340,25.21842,-0.000170,24.021338,-0.0075,1.493
12726.00,7.140232,25.21884,-0.000169,24.021093,-0.0075,1.493
12728.00,7.139586,25.21835,-0.000170,24.020685,-0.0075,1.494
12730.00,7.139371,25.21862,-0.000170,24.020696,-0.0075,1.494
12732.00,7.140214,25.21778,-0.000170,24.021825,-0.0075,1.493
12734.00,7.139979,25.21738,-0.000169,24.020975,-0.0075,1.493
12736.00,7.139634,25.21716,-0.000170,24.021541,-0.0075,1.493
12738.00,7.139462,25.21701,-0.000170,24.021051,-0.0075,1.493
12740.00,7.139096,25.21736,-0.000168,24.021191,-0.0075,1.493
12742.00,7.139678,25.21602,-0.000170,24.021765,-0.0075,1.493
12744.00,7.140682,25.21743,-0.000171,24.021088,-0.0076,1.493
12746.00,7.140671,25.21866,-0.000169,24.022039,-0.0076,1.494
12748.00,7.141004,25.21848,-0.000169,24.021162,-0.0075,1.493
12750.00,7.142362,25.21769,-0.000169,24.021417,-0.0075,1.493
12752.00,7.143407,25.21816,-0.000170,24.021200,-0.0075,1.493
12754.00,7.143757,25.21812,-0.000170,24.020961,-0.0075,1.493
12756.00,7.142849,25.21850,-0.000170,24.021446,-0.0075,1.493
12758.00,7.142045,25.21823,-0.000169,24.021017,-0.0075,1.494
12760.00,7.142504,25.21825,-0.000170,24.021243,-0.0075,1.494
12762.00,7.142548,25.21841,-0.000169,24.021461,-0.0075,1.493
12764.00,7.142384,25.21747,-0.000170,24.021682,-0.0075,1.493
12766.00,7.142038,25.21826,-0.000171,24.020855,-0.0075,1.493
12768.00,7.142665,25.21802,-0.000170,24.021334,-0.0075,1.492
12770.00,7.142270,25.21731,-0.000170,24.021508,-0.0075,1.493
12772.00,7.142168,25.21768,-0.000169,24.021717,-0.0075,1.493
12774.00,7.142457,25.21774,-0.000169,24.021947,-0.0075,1.494
12776.00,7.142667,25.21741,-0.000171,24.020875,-0.0075,1.494
12778.00,7.142604,25.21784,-0.000170,24.020861,-0.0075,1.494
12780.00,7.142238,25.21769,-0.000170,24.022104,-0.0075,1.493
12782.00,7.141694,25.21764,-0.000170,24.021120,-0.0076,1.493
12784.00,7.141332,25.21829,-0.000171,24.021412,-0.0076,1.494
12786.00,7.141392,25.21868,-0.000170,24.021519,-0.0075,1.493
12788.00,7.141316,25.21799,-0.000169,24.021426,-0.0075,1.493
12790.00,7.141191,25.21820,-0.000170,24.021365,-0.0075,1.493
12792.00,7.141264,25.21886,-0.000169,24.021958,-0.0075,1.493
12794.00,7.141442,25.21840,-0.000170,24.021468,-0.0075,1.493
12796.00,7.141345,25.21825,-0.000172,24.021078,-0.0076,1.494
12798.00,7.141330,25.21810,-0.000171,24.020549,-0.0075,1.493
12800.00,7.141214,25.21807,-0.000170,24.020177,-0.0076,1.493
12802.00,7.140459,25.21769,-0.000169,24.020611,-0.0075,1.493
12804.00,7.140300,25.21681,-0.000169,24.020778,-0.0076,1.492
12806.00,7.140395,25.21832,-0.000170,24.020881,-0.0076,1.493
12808.00,7.140791,25.21876,-0.000170,24.021068,-0.0076,1.493
12810.00,7.140817,25.21876,-0.000170,24.021660,-0.0075,1.493
12812.00,7.141025,25.21962,-0.000170,24.021823,-0.0075,1.493
12814.00,7.140824,25.21828,-0.000171,24.021140,-0.0075,1.493
12816.00,7.141109,25.21777,-0.000171,24.021200,-0.0075,1.494
12818.00,7.141032,25.21858,-0.000171,24.020903,-0.0076,1.494
12820.00,7.141318,25.21774,-0.000169,24.021260,-0.0075,1.493
12822.00,7.141046,25.21721,-0.000170,24.021131,-0.0075,1.493
12824.00,7.141279,25.21800,-0.000171,24.020792,-0.0075,1.493
12826.00,7.142162,25.21747,-0.000169,24.020734,-0.0075,1.493
12828.00,7.141341,25.21749,-0.000169,24.020966,-0.0076,1.493
12830.00,7.141530,25.21724,-0.000170,24.021635,-0.0076,1.493
12832.00,7.141779,25.21807,-0.000169,24.021575,-0.0076,1.493
12834.00,7.141648,25.21875,-0.000169,24.021314,-0.0076,1.493
12836.00,7.141719,25.21853,-0.000170,24.021347,-0.0076,1.493
12838.00,7.141359,25.21771,-0.000170,24.020609,-0.0075,1.493
12840.00,7.140460,25.21857,-0.000171,24.021082,-0.0075,1.493
12842.00,7.140031,25.21868,-0.000170,24.021240,-0.0075,1.493
12844.00,7.139756,25.21828,-0.000170,24.021160,-0.0075,1.493
12846.00,7.139461,25.21794,-0.000170,24.020671,-0.0075,1.493
12848.00,7.140003,25.21791,-0.000170,24.021249,-0.0075,1.493
12850.00,7.141153,25.21811,-0.000170,24.020725,-0.0075,1.493
12852.00,7.142315,25.21790,-0.000170,24.021146,-0.0075,1.493
12854.00,7.142562,25.21770,-0.000170,24.020944,-0.0075,1.494
12856.00,7.143149,25.21736,-0.000170,24.020913,-0.0075,1.493
12858.00,7.143313,25.21738,-0.000170,24.021898,-0.0075,1.493
12860.00,7.142525,25.21810,-0.000171,24.021218,-0.0075,1.494
12862.00,7.142486,25.21732,-0.000171,24.020406,-0.0076,1.493
12864.00,7.144448,25.21792,-0.000170,24.021519,-0.0076,1.493
12866.00,7.145479,25.21780,-0.000170,24.021459,-0.0075,1.492
12868.00,7.144992,25.21664,-0.000170,24.020466,-0.0075,1.493
12870.00,7.144868,25.21617,-0.000169,24.021581,-0.0075,1.493
12872.00,7.144119,25.21607,-0.000171,24.021417,-0.0075,1.493
12874.00,7.143302,25.21679,-0.000169,24.021276,-0.0075,1.493
12876.00,7.142395,25.21743,-0.000170,24.021457,-0.0075,1.494
12878.00,7.142481,25.21746,-0.000171,24.021055,-0.0075,1.494
12880.00,7.142706,25.21791,-0.000170,24.021575,-0.0075,1.493
12882.00,7.142926,25.21745,-0.000170,24.021024,-0.0075,1.493
12884.00,7.141711,25.21767,-0.000169,24.021320,-0.0075,1.493
12886.00,7.140859,25.21833,-0.000170,24.021568,-0.0075,1.493
12888.00,7.140699,25.21889,-0.000170,24.021698,-0.0075,1.493
12890.00,7.141397,25.21865,-0.000169,24.021258,-0.0075,1.493
12892.00,7.141199,25.21872,-0.000170,24.021485,-0.0075,1.494
12894.00,7.140572,25.21854,-0.000170,24.021901,-0.0075,1.493
12896.00,7.140463,25.21883,-0.000171,24.021165,-0.0075,1.493
12898.00,7.140218,25.21869,-0.000170,24.021564,-0.0075,1.493
12900.00,7.140632,25.21857,-0.000169,24.021428,-0.0075,1.493
12902.00,7.140235,25.21877,-0.000169,24.020339,-0.0075,1.493
12904.00,7.140636,25.21908,-0.000170,24.021474,-0.0075,1.493
12906.00,7.140429,25.21970,-0.000171,24.021916,-0.0075,1.494
12908.00,7.139588,25.21900,-0.000171,24.021000,-0.0075,1.493
12910.00,7.139411,25.21886,-0.000171,24.020616,-0.0075,1.493
12912.00,7.139249,25.21922,-0.000170,24.020803,-0.0075,1.493
12914.00,7.139098,25.21917,-0.000170,24.021294,-0.0075,1.493
12916.00,7.140471,25.21843,-0.000169,24.021617,-0.0075,1.493
12918.00,7.141448,25.21928,-0.000170,24.020756,-0.0076,1.493
12920.00,7.142526,25.21924,-0.000169,24.021073,-0.0075,1.493
12922.00,7.144411,25.21912,-0.000170,24.021086,-0.0075,1.493
12924.00,7.145020,25.21904,-0.000169,24.021452,-0.0075,1.493
12926.00,7.144959,25.21907,-0.000170,24.021457,-0.0075,1.493
12928.00,7.144447,25.21873,-0.000170,24.020826,-0.0076,1.493
12930.00,7.143587,25.21893,-0.000170,24.020955,-0.0076,1.493
12932.00,7.142685,25.21914,-0.000170,24.020781,-0.0075,1.493
12934.00,7.142742,25.21927,-0.000170,24.021142,-0.0075,1.493
12936.00,7.141964,25.21914,-0.000169,24.021352,-0.0075,1.493
12938.00,7.141075,25.21874,-0.000169,24.020948,-0.0075,1.493
12940.00,7.140118,25.21845,-0.000169,24.020763,-0.0075,1.493
12942.00,7.139496,25.21885,-0.000169,24.021698,-0.0075,1.493
12944.00,7.139432,25.21942,-0.000169,24.020495,-0.0075,1.493
12946.00,7.138848,25.21913,-0.000170,24.020584,-0.0075,1.494
12948.00,7.138885,25.21904,-0.000171,24.020803,-0.0075,1.493
12950.00,7.138901,25.21896,-0.000170,24.021689,-0.0076,1.493
12952.00,7.138825,25.21995,-0.000170,24.021546,-0.0075,1.493
12954.00,7.138430,25.21890,-0.000169,24.021133,-0.0076,1.493
12956.00,7.139023,25.21859,-0.000170,24.020993,-0.0075,1.493
12958.00,7.139953,25.21853,-0.000169,24.020908,-0.0076,1.494
12960.00,7.140303,25.21872,-0.000169,24.021356,-0.0075,1.493
12962.00,7.139880,25.21827,-0.000169,24.021693,-0.0075,1.493
12964.00,7.138984,25.21876,-0.000171,24.020779,-0.0075,1.493
12966.00,7.138561,25.21855,-0.000171,24.021537,-0.0075,1.493
12968.00,7.138464,25.21777,-0.000171,24.020968,-0.0075,1.493
12970.00,7.139459,25.21802,-0.000170,24.021015,-0.0075,1.493
12972.00,7.140684,25.21843,-0.000170,24.021191,-0.0075,1.493
12974.00,7.141069,25.21915,-0.000171,24.021611,-0.0075,1.493
12976.00,7.141251,25.21853,-0.000169,24.020634,-0.0076,1.493
12978.00,7.141505,25.21851,-0.000170,24.021117,-0.0076,1.493
12980.00,7.142408,25.21795,-0.000170,24.020377,-0.0075,1.493
12982.00,7.143326,25.21804,-0.000170,24.021330,-0.0075,1.493
12984.00,7.143457,25.21785,-0.000170,24.021450,-0.0075,1.493
12986.00,7.143422,25.21906,-0.000170,24.020894,-0.0076,1.493
12988.00,7.143896,25.21912,-0.000170,24.020705,-0.0075,1.492
12990.00,7.144513,25.22026,-0.000170,24.021262,-0.0075,1.492
12992.00,7.143689,25.22012,-0.000170,24.021093,-0.0075,1.493
12994.00,7.143414,25.21998,-0.000169,24.021260,-0.0075,1.493
12996.00,7.143390,25.21987,-0.000169,24.021691,-0.0075,1.493
12998.00,7.142960,25.21906,-0.000170,24.021628,-0.0075,1.493
13000.00,7.143661,25.21963,-0.000171,24.021334,-0.0075,1.493
13002.00,7.143350,25.21962,-0.000170,24.020489,-0.0075,1.493
13004.00,7.142557,25.21964,-0.000170,24.021078,-0.0075,1.493
13006.00,7.141931,25.21969,-0.000170,24.021746,-0.0075,1.492
13008.00,7.141051,25.21910,-0.000169,24.021242,-0.0075,1.493
13010.00,7.141101,25.21917,-0.000170,24.021572,-0.0075,1.493
13012.00,7.142062,25.21945,-0.000170,24.021378,-0.0075,1.493
13014.00,7.143051,25.22030,-0.000169,24.021372,-0.0075,1.493
13016.00,7.143581,25.21978,-0.000170,24.021167,-0.0075,1.493
13018.00,7.143454,25.21926,-0.000169,24.020957,-0.0075,1.493
13020.00,7.144036,25.21954,-0.000169,24.021707,-0.0076,1.493
13022.00,7.144219,25.21993,-0.000170,24.021138,-0.0075,1.493
13024.00,7.143814,25.21935,-0.000169,24.021601,-0.0075,1.492
13026.00,7.143617,25.21954,-0.000168,24.021724,-0.0075,1.493
13028.00,7.143001,25.21933,-0.000170,24.021394,-0.0075,1.493
13030.00,7.142445,25.21955,-0.000170,24.021292,-0.0075,1.493
13032.00,7.143652,25.21990,-0.000171,24.021976,-0.0075,1.493
13034.00,7.143799,25.21999,-0.000169,24.021700,-0.0075,1.493
13036.00,7.144178,25.21972,-0.000170,24.020984,-0.0075,1.492
13038.00,7.144478,25.21913,-0.000170,24.021097,-0.0075,1.492
13040.00,7.143705,25.21986,-0.000170,24.021887,-0.0075,1.493
13042.00,7.143653,25.22007,-0.000170,24.020761,-0.0075,1.493
13044.00,7.142890,25.21966,-0.000170,24.021127,-0.0075,1.493
13046.00,7.142112,25.21988,-0.000170,24.021361,-0.0075,1.493
13048.00,7.141974,25.21943,-0.000169,24.021789,-0.0076,1.493
13050.00,7.141918,25.22061,-0.000171,24.021695,-0.0075,1.492
13052.00,7.141189,25.22041,-0.000171,24.020730,-0.0075,1.493
13054.00,7.142697,25.22113,-0.000169,24.021057,-0.0075,1.493
13056.00,7.141945,25.22122,-0.000169,24.021390,-0.0075,1.493
13058.00,7.141013,25.22067,-0.000170,24.022070,-0.0075,1.492
13060.00,7.140879,25.21999,-0.000170,24.020966,-0.0075,1.493
13062.00,7.141612,25.22043,-0.000169,24.021283,-0.0075,1.493
13064.00,7.140658,25.22020,-0.000169,24.021028,-0.0075,1.493
13066.00,7.141428,25.21984,-0.000169,24.021474,-0.0075,1.493
13068.00,7.141703,25.22065,-0.000170,24.021597,-0.0075,1.492
13070.00,7.141995,25.22029,-0.000170,24.021581,-0.0075,1.493
13072.00,7.144000,25.21922,-0.000169,24.021407,-0.0075,1.493
13074.00,7.143812,25.21984,-0.000170,24.020979,-0.0075,1.493
13076.00,7.142962,25.21977,-0.000170,24.020986,-0.0076,1.493
13078.00,7.143012,25.21937,-0.000170,24.021068,-0.0075,1.494
13080.00,7.143352,25.21882,-0.000171,24.021430,-0.0075,1.493
13082.00,7.144259,25.21847,-0.000171,24.021093,-0.0075,1.493
13084.00,7.144562,25.21893,-0.000170,24.021497,-0.0075,1.492
13086.00,7.145483,25.21908,-0.000170,24.021494,-0.0075,1.492
13088.00,7.144843,25.21939,-0.000170,24.021365,-0.0075,1.493
13090.00,7.144859,25.21897,-0.000170,24.021156,-0.0075,1.493
13092.00,7.144348,25.21949,-0.000169,24.021361,-0.0075,1.493
13094.00,7.144522,25.21847,-0.000169,24.020725,-0.0075,1.493
13096.00,7.143584,25.21785,-0.000170,24.020741,-0.0075,1.493
13098.00,7.142693,25.21713,-0.000171,24.021200,-0.0075,1.493
13100.00,7.141703,25.21712,-0.000170,24.021046,-0.0075,1.492
13102.00,7.141300,25.21806,-0.000169,24.021573,-0.0075,1.493
13104.00,7.140946,25.21828,-0.000170,24.021686,-0.0075,1.493
13106.00,7.140850,25.21826,-0.000170,24.021860,-0.0075,1.493
13108.00,7.139871,25.21854,-0.000170,24.021178,-0.0076,1.493
13110.00,7.139418,25.21845,-0.000171,24.022099,-0.0075,1.493
13112.00,7.138325,25.21915,-0.000170,24.021008,-0.0075,1.493
13114.00,7.138184,25.21941,-0.000171,24.021156,-0.0075,1.493
13116.00,7.137506,25.21904,-0.000170,24.022041,-0.0075,1.493
13118.00,7.136964,25.21847,-0.000169,24.021356,-0.0076,1.492
13120.00,7.138249,25.21869,-0.000170,24.021575,-0.0075,1.493
13122.00,7.138519,25.21921,-0.000170,24.021033,-0.0075,1.493
13124.00,7.139307,25.21974,-0.000170,24.021751,-0.0075,1.493
13126.00,7.140223,25.22013,-0.000170,24.021483,-0.0075,1.492
13128.00,7.140658,25.22053,-0.000170,24.021775,-0.0075,1.492
13130.00,7.140724,25.22014,-0.000170,24.021838,-0.0075,1.493
13132.00,7.141440,25.21938,-0.000169,24.021582,-0.0075,1.493
13134.00,7.141228,25.21950,-0.000169,24.020582,-0.0075,1.493
13136.00,7.141082,25.21982,-0.000170,24.020739,-0.0075,1.493
13138.00,7.140692,25.21980,-0.000169,24.021069,-0.0075,1.493
13140.00,7.140854,25.21974,-0.000170,24.020932,-0.0075,1.492
13142.00,7.140575,25.21986,-0.000170,24.021305,-0.0075,1.494
13144.00,7.140877,25.22033,-0.000170,24.021775,-0.0075,1.493
13146.00,7.140805,25.21999,-0.000171,24.021425,-0.0076,1.493
13148.00,7.140213,25.22031,-0.000171,24.021267,-0.0076,1.493
13150.00,7.141040,25.21978,-0.000170,24.021452,-0.0075,1.493
13152.00,7.141581,25.22016,-0.000170,24.020631,-0.0075,1.493
13154.00,7.142615,25.22037,-0.000169,24.021388,-0.0075,1.493
13156.00,7.142102,25.22043,-0.000170,24.021405,-0.0075,1.493
13158.00,7.141580,25.22006,-0.000169,24.021292,-0.0075,1.493
13160.00,7.142031,25.22087,-0.000169,24.021240,-0.0075,1.493
13162.00,7.143046,25.22018,-0.000169,24.020970,-0.0076,1.493
13164.00,7.142585,25.21991,-0.000169,24.021069,-0.0075,1.492
13166.00,7.141534,25.22029,-0.000168,24.021383,-0.0075,1.492
13168.00,7.141047,25.22022,-0.000170,24.021410,-0.0075,1.493
13170.00,7.140629,25.22110,-0.000171,24.020801,-0.0075,1.493
13172.00,7.141162,25.22052,-0.000170,24.021521,-0.0075,1.493
13174.00,7.140390,25.22056,-0.000170,24.020705,-0.0075,1.493
13176.00,7.140374,25.21898,-0.000171,24.020990,-0.0075,1.493
13178.00,7.140600,25.21959,-0.000170,24.021544,-0.0075,1.493
13180.00,7.140699,25.21970,-0.000169,24.020923,-0.0075,1.492
13182.00,7.141328,25.22033,-0.000169,24.021178,-0.0075,1.493
13184.00,7.140633,25.22060,-0.000169,24.021455,-0.0075,1.493
13186.00,7.141077,25.21948,-0.000169,24.021187,-0.0075,1.493
13188.00,7.141040,25.21917,-0.000169,24.020825,-0.0075,1.493
13190.00,7.142724,25.21913,-0.000169,24.022119,-0.0075,1.493
13192.00,7.143184,25.22039,-0.000170,24.021597,-0.0075,1.493
13194.00,7.142695,25.22030,-0.000170,24.021602,-0.0076,1.492
13196.00,7.142065,25.21974,-0.000170,24.021851,-0.0075,1.492
13198.00,7.141368,25.21965,-0.000171,24.020872,-0.0075,1.493
13200.00,7.141470,25.22010,-0.000170,24.021068,-0.0075,1.493
13202.00,7.142131,25.21953,-0.000169,24.021949,-0.0075,1.493
13204.00,7.141559,25.21972,-0.000170,24.021419,-0.0075,1.493
@22,12.0000,24.0
13206.00,7.141138,25.21951,-0.000170,24.021572,-0.0075,1.493
13208.00,7.125196,25.21963,-0.000169,24.021526,-0.0075,1.492
13210.00,7.090283,25.21964,-0.000169,24.021325,-0.0075,1.493
13212.00,7.078498,25.21954,-0.000169,24.021029,-0.0075,1.492
13214.00,7.077478,25.21957,-0.000169,24.021252,-0.0075,1.491
13216.00,7.081592,25.22036,-0.000169,24.021570,-0.0075,1.492
13218.00,7.086645,25.22064,-0.000169,24.021037,-0.0075,1.493
13220.00,7.091827,25.22088,-0.000170,24.020971,-0.0075,1.493
13222.00,7.096723,25.22072,-0.000171,24.020953,-0.0075,1.494
13224.00,7.100796,25.22031,-0.000172,24.020489,-0.0075,1.494
13226.00,7.103964,25.22037,-0.000171,24.020709,-0.0075,1.494
13228.00,7.108389,25.21985,-0.000171,24.021015,-0.0075,1.494
13230.00,7.112242,25.21904,-0.000170,24.021562,-0.0075,1.493
13232.00,7.132157,25.21910,-0.000170,24.021702,-0.0075,1.495
13234.00,7.167639,25.21964,-0.000171,24.021367,-0.0075,1.495
13236.00,7.180277,25.21908,-0.000172,24.021463,-0.0075,1.496
13238.00,7.182119,25.21998,-0.000172,24.021809,-0.0075,1.495
13240.00,7.179506,25.21993,-0.000171,24.021064,-0.0075,1.495
13242.00,7.174427,25.22080,-0.000170,24.021916,-0.0075,1.494
13244.00,7.169714,25.22112,-0.000169,24.020850,-0.0075,1.493
13246.00,7.165444,25.22005,-0.000168,24.021106,-0.0075,1.492
13248.00,7.161844,25.21914,-0.000168,24.021256,-0.0075,1.492
13250.00,7.158131,25.21899,-0.000169,24.020417,-0.0075,1.493
13252.00,7.155808,25.21958,-0.000170,24.020866,-0.0075,1.493
[truncated: 53,532 more chars]
