# Supplementary material for: Hormonal steroids induce multidrug resistance and stress response genes in Neisseria gonorrhoeae by binding to MtrR
Source: Nat Commun. 2024 Feb 7;15:1153. doi: 10.1038/s41467-024-45195-1 (PMC10850145; doi:10.1038/s41467-024-45195-1)
Supplement: Supplementary file 6 — Source Data [file 41467_2024_45195_MOESM6_ESM.zip › Source Data/ITC/WT/Ethinyl Estradiol/7NDRMtrRWT2023Jan12.itc]

$ITC
$ 25 
$NOT
$ 25 
$ 600 
$ 199 
$ 8 
$ 2 
$ADCGainCode:  3 
$True,True,True
$ 2 , 4 , 600 , 2 
$ 12 , 24 , 600 , 2 
$ 12 , 24 , 600 , 2 
$ 12 , 24 , 600 , 2 
$ 12 , 24 , 600 , 2 
$ 12 , 24 , 600 , 2 
$ 12 , 24 , 600 , 2 
$ 12 , 24 , 600 , 2 
$ 12 , 24 , 600 , 2 
$ 12 , 24 , 600 , 2 
$ 12 , 24 , 600 , 2 
$ 12 , 24 , 600 , 2 
$ 12 , 24 , 600 , 2 
$ 12 , 24 , 600 , 2 
$ 12 , 24 , 600 , 2 
$ 12 , 24 , 600 , 2 
$ 12 , 24 , 600 , 2 
$ 12 , 24 , 600 , 2 
$ 12 , 24 , 600 , 2 
$ 12 , 24 , 600 , 2 
$ 12 , 24 , 600 , 2 
$ 12 , 24 , 600 , 2 
$ 12 , 24 , 600 , 2 
$ 12 , 24 , 600 , 2 
$ 12 , 24 , 600 , 2 
# 0 
# 0.125 
# 0.005 
# 1.4485 
# 25 
# 28.9316 
# 15.91949 
?
% VPITC12.10.1003
% 1.4485 
% 28.9316 
%-1.096232 , 100.1901 
% 0.443748 , 95.77349 
% 0.2232 
% 124.02 , 123.95 
% 1 , 80 
%-0.001812 , 0.055139 
% 0 , 8 
% 0 , 18 
% 104422       320637 
% 101.8 
% 260 , 310 , 470 , 530 
% 0.08632 ,-0.00346 , 0.0000110163 , 0.000000290198 ,-0.0000000019883 
% VPViewer2000 Ver: 1.40.0
@0
2.00,7.848255,24.96957,-0.000170,24.020446,-0.0076,1.329
4.00,7.847849,24.96963,-0.000170,24.020268,-0.0076,1.328
6.00,7.848197,24.96896,-0.000171,24.020502,-0.0077,1.329
8.00,7.847230,24.96925,-0.000171,24.021062,-0.0076,1.328
10.00,7.846746,24.96966,-0.000171,24.020935,-0.0077,1.329
12.00,7.846255,24.97058,-0.000171,24.020542,-0.0076,1.328
14.00,7.846335,24.97029,-0.000171,24.021242,-0.0076,1.328
16.00,7.846016,24.97037,-0.000170,24.021265,-0.0076,1.329
18.00,7.845297,24.97088,-0.000170,24.020877,-0.0076,1.328
20.00,7.844768,24.96999,-0.000172,24.020863,-0.0076,1.328
22.00,7.844305,24.97031,-0.000170,24.020710,-0.0076,1.328
24.00,7.844032,24.97043,-0.000170,24.020375,-0.0076,1.328
26.00,7.844281,24.97113,-0.000171,24.020906,-0.0076,1.328
28.00,7.844294,24.97061,-0.000171,24.020788,-0.0076,1.328
30.00,7.843966,24.97063,-0.000170,24.020092,-0.0077,1.328
32.00,7.843397,24.97080,-0.000171,24.020509,-0.0077,1.329
34.00,7.842303,24.97037,-0.000171,24.020504,-0.0076,1.328
36.00,7.841598,24.97007,-0.000171,24.021213,-0.0076,1.329
38.00,7.841169,24.97005,-0.000171,24.020841,-0.0076,1.328
40.00,7.840874,24.96952,-0.000171,24.020584,-0.0076,1.328
42.00,7.840877,24.97063,-0.000171,24.020326,-0.0076,1.328
44.00,7.841015,24.97033,-0.000171,24.020678,-0.0076,1.328
46.00,7.840132,24.97041,-0.000171,24.020694,-0.0076,1.329
48.00,7.839512,24.97083,-0.000170,24.020439,-0.0076,1.329
50.00,7.839474,24.97036,-0.000171,24.020061,-0.0076,1.328
52.00,7.839259,24.96995,-0.000171,24.020092,-0.0077,1.328
54.00,7.838864,24.97071,-0.000171,24.020294,-0.0077,1.329
56.00,7.837761,24.97031,-0.000171,24.019606,-0.0077,1.328
58.00,7.837984,24.96984,-0.000171,24.020855,-0.0077,1.328
60.00,7.837919,24.96993,-0.000170,24.021004,-0.0076,1.329
62.00,7.837830,24.97047,-0.000171,24.020469,-0.0077,1.329
64.00,7.837385,24.97089,-0.000170,24.020250,-0.0077,1.328
66.00,7.836716,24.97062,-0.000169,24.020518,-0.0077,1.329
68.00,7.835897,24.96973,-0.000170,24.020096,-0.0076,1.329
70.00,7.835384,24.97073,-0.000170,24.020464,-0.0077,1.329
72.00,7.835354,24.97134,-0.000170,24.020243,-0.0077,1.329
74.00,7.835147,24.97127,-0.000170,24.020498,-0.0076,1.328
76.00,7.834105,24.97014,-0.000171,24.020090,-0.0077,1.328
78.00,7.832928,24.96948,-0.000171,24.020609,-0.0077,1.328
80.00,7.833131,24.96986,-0.000172,24.021341,-0.0076,1.328
82.00,7.832622,24.97052,-0.000170,24.019804,-0.0077,1.328
84.00,7.832985,24.97059,-0.000171,24.020779,-0.0076,1.329
86.00,7.831710,24.97086,-0.000171,24.020698,-0.0077,1.328
88.00,7.830635,24.97066,-0.000171,24.020176,-0.0076,1.329
90.00,7.830058,24.97008,-0.000171,24.020250,-0.0076,1.328
92.00,7.830228,24.97017,-0.000171,24.020828,-0.0077,1.328
94.00,7.830530,24.97022,-0.000171,24.020642,-0.0076,1.328
96.00,7.830107,24.97040,-0.000171,24.020342,-0.0076,1.328
98.00,7.829964,24.97007,-0.000171,24.020408,-0.0076,1.328
100.00,7.829780,24.97048,-0.000170,24.020863,-0.0076,1.329
102.00,7.829247,24.97047,-0.000171,24.020551,-0.0076,1.329
104.00,7.828834,24.97114,-0.000172,24.020518,-0.0076,1.329
106.00,7.827490,24.97115,-0.000171,24.020217,-0.0076,1.328
108.00,7.827308,24.97133,-0.000170,24.020013,-0.0076,1.328
110.00,7.827195,24.97065,-0.000171,24.020832,-0.0076,1.329
112.00,7.826998,24.97028,-0.000171,24.020767,-0.0076,1.328
114.00,7.827930,24.97079,-0.000170,24.020710,-0.0077,1.329
116.00,7.827545,24.97151,-0.000171,24.020433,-0.0077,1.329
118.00,7.827051,24.97119,-0.000170,24.019936,-0.0076,1.328
120.00,7.826393,24.97067,-0.000170,24.020214,-0.0076,1.329
122.00,7.825615,24.96999,-0.000170,24.020560,-0.0076,1.329
124.00,7.825438,24.97043,-0.000169,24.020759,-0.0076,1.328
126.00,7.825067,24.97118,-0.000170,24.020507,-0.0076,1.328
128.00,7.825033,24.97066,-0.000170,24.020729,-0.0077,1.328
130.00,7.824695,24.97052,-0.000170,24.020486,-0.0076,1.329
132.00,7.824392,24.97070,-0.000172,24.020995,-0.0076,1.329
134.00,7.823331,24.97040,-0.000172,24.020692,-0.0077,1.329
136.00,7.823134,24.97114,-0.000170,24.020148,-0.0076,1.328
138.00,7.822979,24.97145,-0.000170,24.019953,-0.0076,1.328
140.00,7.823299,24.97125,-0.000170,24.020509,-0.0076,1.329
142.00,7.823439,24.97167,-0.000170,24.021231,-0.0077,1.329
144.00,7.822337,24.97124,-0.000170,24.019556,-0.0077,1.329
146.00,7.821420,24.97093,-0.000170,24.020890,-0.0077,1.329
148.00,7.821262,24.97118,-0.000170,24.020739,-0.0076,1.328
150.00,7.820906,24.97164,-0.000171,24.020277,-0.0076,1.329
152.00,7.820029,24.97204,-0.000171,24.020834,-0.0076,1.329
154.00,7.820328,24.97240,-0.000172,24.020020,-0.0077,1.328
156.00,7.819203,24.97241,-0.000171,24.020056,-0.0076,1.328
158.00,7.819562,24.97217,-0.000171,24.020388,-0.0077,1.329
160.00,7.819675,24.97168,-0.000170,24.020694,-0.0077,1.329
162.00,7.819187,24.97095,-0.000170,24.020981,-0.0077,1.329
164.00,7.818149,24.97183,-0.000171,24.020629,-0.0077,1.329
166.00,7.817611,24.97231,-0.000171,24.020567,-0.0077,1.329
168.00,7.817770,24.97121,-0.000170,24.020498,-0.0076,1.329
170.00,7.817921,24.97170,-0.000170,24.020009,-0.0076,1.328
172.00,7.818266,24.97239,-0.000170,24.020395,-0.0076,1.329
174.00,7.817861,24.97166,-0.000170,24.020094,-0.0076,1.328
176.00,7.816570,24.97187,-0.000171,24.020507,-0.0076,1.329
178.00,7.816548,24.97206,-0.000169,24.021091,-0.0077,1.328
180.00,7.816051,24.97165,-0.000170,24.020150,-0.0077,1.329
182.00,7.815130,24.97153,-0.000170,24.020848,-0.0076,1.329
184.00,7.814749,24.97225,-0.000171,24.020379,-0.0076,1.329
186.00,7.813724,24.97180,-0.000170,24.019842,-0.0077,1.328
188.00,7.812886,24.97163,-0.000169,24.020603,-0.0076,1.328
190.00,7.811740,24.97145,-0.000169,24.019978,-0.0076,1.328
192.00,7.812301,24.97165,-0.000170,24.020498,-0.0076,1.329
194.00,7.812787,24.97170,-0.000172,24.020245,-0.0076,1.329
196.00,7.812982,24.97071,-0.000171,24.020629,-0.0076,1.329
198.00,7.812164,24.97085,-0.000170,24.020768,-0.0077,1.329
200.00,7.811824,24.97145,-0.000170,24.020729,-0.0077,1.328
202.00,7.811038,24.97178,-0.000169,24.020352,-0.0076,1.328
204.00,7.811246,24.97141,-0.000169,24.021144,-0.0076,1.328
206.00,7.810960,24.97127,-0.000170,24.020990,-0.0076,1.328
208.00,7.810606,24.97071,-0.000169,24.020678,-0.0076,1.328
210.00,7.810348,24.97149,-0.000169,24.020605,-0.0076,1.328
212.00,7.810447,24.97083,-0.000171,24.021006,-0.0076,1.329
214.00,7.810434,24.97073,-0.000171,24.020685,-0.0076,1.329
216.00,7.810367,24.97081,-0.000172,24.019998,-0.0077,1.329
218.00,7.808670,24.97050,-0.000170,24.020738,-0.0077,1.329
220.00,7.808153,24.97093,-0.000170,24.020656,-0.0077,1.329
222.00,7.808502,24.96984,-0.000172,24.020029,-0.0077,1.329
224.00,7.808087,24.96869,-0.000171,24.020009,-0.0077,1.328
226.00,7.807272,24.96963,-0.000170,24.020966,-0.0077,1.328
228.00,7.806919,24.97001,-0.000170,24.020779,-0.0076,1.329
230.00,7.806273,24.97091,-0.000170,24.020390,-0.0076,1.328
232.00,7.806615,24.97064,-0.000169,24.021517,-0.0076,1.328
234.00,7.807156,24.96991,-0.000170,24.020359,-0.0076,1.329
236.00,7.807029,24.97080,-0.000170,24.020150,-0.0076,1.329
238.00,7.805483,24.97069,-0.000170,24.020594,-0.0076,1.328
240.00,7.804801,24.97091,-0.000170,24.020966,-0.0077,1.328
242.00,7.804845,24.97082,-0.000170,24.020469,-0.0076,1.329
244.00,7.804590,24.97051,-0.000169,24.021136,-0.0076,1.328
246.00,7.804529,24.97095,-0.000169,24.020451,-0.0076,1.329
248.00,7.804686,24.97115,-0.000171,24.020912,-0.0076,1.329
250.00,7.803908,24.97134,-0.000171,24.020631,-0.0076,1.328
252.00,7.802989,24.97093,-0.000170,24.020921,-0.0076,1.328
254.00,7.802938,24.97086,-0.000170,24.020651,-0.0076,1.328
256.00,7.803058,24.97020,-0.000170,24.020607,-0.0076,1.328
258.00,7.802321,24.97086,-0.000171,24.020852,-0.0076,1.329
260.00,7.802060,24.97115,-0.000171,24.021530,-0.0076,1.329
262.00,7.802144,24.97198,-0.000170,24.020723,-0.0076,1.328
264.00,7.801559,24.97184,-0.000170,24.020788,-0.0076,1.328
266.00,7.800524,24.97187,-0.000170,24.020935,-0.0076,1.329
268.00,7.799991,24.97191,-0.000170,24.020957,-0.0076,1.329
270.00,7.800319,24.97220,-0.000170,24.019842,-0.0076,1.329
272.00,7.800468,24.97212,-0.000170,24.021046,-0.0077,1.329
274.00,7.800781,24.97132,-0.000170,24.020952,-0.0076,1.328
276.00,7.801328,24.97147,-0.000169,24.020614,-0.0076,1.328
278.00,7.801023,24.97122,-0.000170,24.020701,-0.0076,1.328
280.00,7.800017,24.97131,-0.000169,24.020839,-0.0076,1.328
282.00,7.799460,24.97123,-0.000170,24.020689,-0.0076,1.329
284.00,7.799780,24.97168,-0.000170,24.020542,-0.0076,1.329
286.00,7.798911,24.97207,-0.000169,24.020553,-0.0076,1.328
288.00,7.798098,24.97207,-0.000168,24.020393,-0.0077,1.328
290.00,7.798490,24.97152,-0.000170,24.020462,-0.0077,1.329
292.00,7.797505,24.97153,-0.000171,24.020446,-0.0076,1.329
294.00,7.796406,24.97168,-0.000172,24.021133,-0.0077,1.329
296.00,7.796805,24.97145,-0.000171,24.020797,-0.0076,1.329
298.00,7.796839,24.97178,-0.000171,24.020527,-0.0076,1.328
300.00,7.796545,24.97117,-0.000172,24.020433,-0.0076,1.329
302.00,7.796170,24.97129,-0.000171,24.020701,-0.0076,1.328
304.00,7.796212,24.97179,-0.000170,24.020464,-0.0076,1.328
306.00,7.795879,24.97158,-0.000172,24.020221,-0.0077,1.329
308.00,7.795188,24.97221,-0.000171,24.020593,-0.0076,1.328
310.00,7.794909,24.97283,-0.000170,24.020725,-0.0076,1.329
312.00,7.794985,24.97255,-0.000171,24.021057,-0.0076,1.329
314.00,7.794445,24.97268,-0.000171,24.020527,-0.0076,1.329
316.00,7.794442,24.97270,-0.000171,24.020303,-0.0076,1.329
318.00,7.794571,24.97283,-0.000171,24.020944,-0.0077,1.329
320.00,7.793471,24.97265,-0.000172,24.021082,-0.0076,1.329
322.00,7.793407,24.97209,-0.000171,24.021124,-0.0076,1.329
324.00,7.793275,24.97252,-0.000171,24.021069,-0.0076,1.329
326.00,7.793383,24.97301,-0.000170,24.020444,-0.0076,1.328
328.00,7.792854,24.97273,-0.000170,24.020375,-0.0076,1.328
330.00,7.792604,24.97296,-0.000171,24.021080,-0.0076,1.329
332.00,7.792016,24.97274,-0.000172,24.020462,-0.0076,1.329
334.00,7.791947,24.97328,-0.000171,24.020203,-0.0076,1.328
336.00,7.791483,24.97361,-0.000171,24.021064,-0.0076,1.329
338.00,7.791447,24.97349,-0.000171,24.020071,-0.0076,1.329
340.00,7.790724,24.97337,-0.000170,24.019603,-0.0076,1.328
342.00,7.789545,24.97380,-0.000171,24.021225,-0.0076,1.329
344.00,7.789545,24.97416,-0.000171,24.020678,-0.0076,1.329
346.00,7.788878,24.97415,-0.000171,24.020634,-0.0076,1.329
348.00,7.787436,24.97342,-0.000170,24.020919,-0.0076,1.328
350.00,7.786695,24.97267,-0.000170,24.020531,-0.0076,1.328
352.00,7.786576,24.97287,-0.000170,24.020932,-0.0076,1.329
354.00,7.786079,24.97264,-0.000170,24.020843,-0.0076,1.329
356.00,7.785856,24.97270,-0.000170,24.020206,-0.0076,1.329
358.00,7.786021,24.97293,-0.000170,24.020353,-0.0076,1.329
360.00,7.784681,24.97319,-0.000171,24.021019,-0.0076,1.328
362.00,7.784737,24.97276,-0.000169,24.020964,-0.0076,1.328
364.00,7.784490,24.97227,-0.000170,24.020527,-0.0076,1.329
366.00,7.784978,24.97233,-0.000170,24.020932,-0.0076,1.329
368.00,7.784626,24.97265,-0.000170,24.020230,-0.0076,1.328
370.00,7.784618,24.97261,-0.000170,24.021051,-0.0076,1.328
372.00,7.784189,24.97284,-0.000170,24.021198,-0.0076,1.329
374.00,7.784683,24.97241,-0.000170,24.020319,-0.0076,1.329
376.00,7.784261,24.97244,-0.000171,24.020785,-0.0076,1.329
378.00,7.784229,24.97228,-0.000171,24.020935,-0.0076,1.329
380.00,7.783963,24.97217,-0.000171,24.021028,-0.0076,1.328
382.00,7.783264,24.97251,-0.000169,24.020339,-0.0076,1.329
384.00,7.783208,24.97225,-0.000170,24.021200,-0.0076,1.329
386.00,7.782142,24.97245,-0.000170,24.021055,-0.0076,1.328
388.00,7.782431,24.97221,-0.000169,24.019824,-0.0076,1.328
390.00,7.781613,24.97190,-0.000170,24.020649,-0.0076,1.329
392.00,7.781299,24.97184,-0.000169,24.021029,-0.0076,1.328
394.00,7.780999,24.97224,-0.000170,24.020301,-0.0076,1.329
396.00,7.780572,24.97275,-0.000171,24.020790,-0.0076,1.329
398.00,7.781298,24.97299,-0.000170,24.020268,-0.0076,1.328
400.00,7.779711,24.97360,-0.000171,24.020903,-0.0077,1.329
402.00,7.779828,24.97381,-0.000171,24.021403,-0.0076,1.328
404.00,7.780154,24.97370,-0.000172,24.021153,-0.0076,1.329
406.00,7.780170,24.97372,-0.000171,24.021146,-0.0076,1.329
408.00,7.780449,24.97286,-0.000171,24.021017,-0.0076,1.329
410.00,7.779812,24.97261,-0.000171,24.020758,-0.0076,1.329
412.00,7.778649,24.97360,-0.000171,24.020484,-0.0076,1.329
414.00,7.778445,24.97351,-0.000171,24.020321,-0.0076,1.328
416.00,7.778451,24.97310,-0.000170,24.020933,-0.0076,1.328
418.00,7.778451,24.97375,-0.000171,24.021291,-0.0076,1.329
420.00,7.777802,24.97364,-0.000170,24.020910,-0.0076,1.329
422.00,7.777947,24.97316,-0.000171,24.020732,-0.0076,1.328
424.00,7.778265,24.97287,-0.000171,24.020879,-0.0076,1.329
426.00,7.777823,24.97338,-0.000169,24.021684,-0.0076,1.328
428.00,7.777304,24.97410,-0.000170,24.021289,-0.0076,1.329
430.00,7.775872,24.97422,-0.000172,24.020825,-0.0076,1.328
432.00,7.775372,24.97404,-0.000170,24.020292,-0.0076,1.328
434.00,7.774600,24.97317,-0.000169,24.020736,-0.0076,1.328
436.00,7.773719,24.97290,-0.000170,24.020952,-0.0076,1.329
438.00,7.773970,24.97333,-0.000170,24.020549,-0.0076,1.329
440.00,7.773924,24.97263,-0.000169,24.020707,-0.0076,1.328
442.00,7.773476,24.97326,-0.000171,24.020567,-0.0076,1.328
444.00,7.772845,24.97385,-0.000170,24.020350,-0.0077,1.329
446.00,7.772449,24.97380,-0.000171,24.020700,-0.0076,1.329
448.00,7.772653,24.97421,-0.000171,24.021155,-0.0076,1.329
450.00,7.772613,24.97403,-0.000171,24.020410,-0.0076,1.328
452.00,7.772933,24.97311,-0.000171,24.020977,-0.0076,1.329
454.00,7.772806,24.97387,-0.000170,24.020622,-0.0076,1.328
456.00,7.772929,24.97402,-0.000170,24.020283,-0.0076,1.329
458.00,7.772928,24.97297,-0.000170,24.020736,-0.0076,1.328
460.00,7.772647,24.97378,-0.000171,24.020060,-0.0076,1.328
462.00,7.771848,24.97398,-0.000171,24.020747,-0.0076,1.329
464.00,7.771851,24.97366,-0.000170,24.021156,-0.0076,1.328
466.00,7.771544,24.97360,-0.000170,24.020569,-0.0076,1.328
468.00,7.771288,24.97342,-0.000170,24.020627,-0.0076,1.328
470.00,7.770592,24.97337,-0.000169,24.020681,-0.0076,1.329
472.00,7.770130,24.97287,-0.000171,24.021182,-0.0076,1.329
474.00,7.769714,24.97220,-0.000171,24.020647,-0.0076,1.328
476.00,7.769991,24.97174,-0.000170,24.021002,-0.0076,1.327
478.00,7.770593,24.97231,-0.000170,24.020672,-0.0076,1.329
480.00,7.770057,24.97245,-0.000169,24.021040,-0.0076,1.329
482.00,7.770116,24.97184,-0.000169,24.020984,-0.0076,1.329
484.00,7.769029,24.97207,-0.000170,24.020825,-0.0076,1.328
486.00,7.768588,24.97198,-0.000171,24.020542,-0.0076,1.328
488.00,7.768616,24.97231,-0.000171,24.020696,-0.0076,1.329
490.00,7.767864,24.97213,-0.000170,24.020879,-0.0076,1.328
492.00,7.767888,24.97202,-0.000169,24.020593,-0.0076,1.328
494.00,7.767951,24.97124,-0.000170,24.020339,-0.0076,1.329
496.00,7.766713,24.97089,-0.000170,24.020665,-0.0076,1.329
498.00,7.765036,24.97140,-0.000171,24.020845,-0.0076,1.329
500.00,7.765250,24.97243,-0.000171,24.020855,-0.0076,1.329
502.00,7.765848,24.97287,-0.000169,24.020551,-0.0076,1.329
504.00,7.766587,24.97271,-0.000170,24.020420,-0.0076,1.329
506.00,7.766626,24.97275,-0.000170,24.021048,-0.0076,1.328
508.00,7.766735,24.97260,-0.000169,24.020790,-0.0076,1.329
510.00,7.766818,24.97208,-0.000169,24.020603,-0.0076,1.329
512.00,7.765352,24.97224,-0.000170,24.020301,-0.0076,1.329
514.00,7.764246,24.97119,-0.000170,24.020787,-0.0076,1.329
516.00,7.763968,24.97167,-0.000171,24.020970,-0.0076,1.329
518.00,7.763347,24.97224,-0.000170,24.021314,-0.0076,1.329
520.00,7.763322,24.97216,-0.000171,24.021178,-0.0076,1.329
522.00,7.763085,24.97112,-0.000171,24.020426,-0.0076,1.329
524.00,7.762325,24.97122,-0.000171,24.021120,-0.0076,1.329
526.00,7.762659,24.97206,-0.000171,24.021256,-0.0077,1.328
528.00,7.762621,24.97273,-0.000170,24.020671,-0.0076,1.328
530.00,7.762450,24.97186,-0.000170,24.020749,-0.0076,1.329
532.00,7.761894,24.97181,-0.000171,24.020912,-0.0076,1.329
534.00,7.762259,24.97171,-0.000171,24.020790,-0.0076,1.328
536.00,7.761629,24.97238,-0.000170,24.021102,-0.0076,1.329
538.00,7.761322,24.97282,-0.000170,24.020533,-0.0076,1.329
540.00,7.760651,24.97182,-0.000171,24.020620,-0.0076,1.329
542.00,7.759756,24.97183,-0.000171,24.021231,-0.0076,1.329
544.00,7.760156,24.97172,-0.000172,24.021102,-0.0076,1.329
546.00,7.761154,24.97177,-0.000172,24.020678,-0.0076,1.329
548.00,7.760487,24.97087,-0.000170,24.020681,-0.0077,1.328
550.00,7.760248,24.97128,-0.000171,24.020497,-0.0077,1.328
552.00,7.760527,24.97171,-0.000171,24.020926,-0.0076,1.329
554.00,7.760477,24.97093,-0.000172,24.020326,-0.0076,1.329
556.00,7.760262,24.97102,-0.000171,24.020460,-0.0076,1.329
558.00,7.760341,24.97080,-0.000171,24.021281,-0.0076,1.329
560.00,7.759805,24.97082,-0.000171,24.021291,-0.0076,1.329
562.00,7.760230,24.97098,-0.000171,24.021343,-0.0076,1.329
564.00,7.760051,24.97150,-0.000171,24.021180,-0.0076,1.328
566.00,7.758975,24.97127,-0.000170,24.020839,-0.0076,1.329
568.00,7.758025,24.97187,-0.000170,24.020988,-0.0076,1.329
570.00,7.757230,24.97204,-0.000170,24.020810,-0.0076,1.329
572.00,7.757243,24.97339,-0.000170,24.020770,-0.0076,1.329
574.00,7.757429,24.97250,-0.000171,24.021029,-0.0076,1.329
576.00,7.757286,24.97331,-0.000171,24.020955,-0.0076,1.329
578.00,7.757157,24.97358,-0.000170,24.020716,-0.0076,1.329
580.00,7.757623,24.97306,-0.000170,24.021049,-0.0076,1.329
582.00,7.757227,24.97336,-0.000172,24.020821,-0.0076,1.329
584.00,7.756013,24.97327,-0.000170,24.020022,-0.0076,1.329
586.00,7.756056,24.97235,-0.000170,24.020366,-0.0076,1.328
588.00,7.755628,24.97277,-0.000170,24.020756,-0.0076,1.328
590.00,7.754723,24.97279,-0.000172,24.020174,-0.0076,1.329
592.00,7.754465,24.97249,-0.000171,24.020531,-0.0076,1.329
594.00,7.755034,24.97279,-0.000172,24.020208,-0.0076,1.329
596.00,7.754033,24.97242,-0.000171,24.020613,-0.0076,1.328
598.00,7.753295,24.97242,-0.000171,24.020544,-0.0076,1.329
600.00,7.753310,24.97320,-0.000170,24.020971,-0.0076,1.329
@1,2.0000,4.0
602.00,7.752663,24.97337,-0.000171,24.021579,-0.0076,1.329
604.00,7.750285,24.97311,-0.000171,24.020981,-0.0076,1.329
606.00,7.744075,24.97322,-0.000169,24.020585,-0.0076,1.328
608.00,7.738803,24.97390,-0.000169,24.020701,-0.0076,1.328
610.00,7.731056,24.97313,-0.000170,24.021048,-0.0076,1.328
612.00,7.728301,24.97250,-0.000171,24.021590,-0.0076,1.329
614.00,7.730565,24.97337,-0.000170,24.020765,-0.0076,1.329
616.00,7.732695,24.97286,-0.000170,24.020665,-0.0076,1.330
618.00,7.733160,24.97235,-0.000171,24.021207,-0.0076,1.329
620.00,7.733683,24.97321,-0.000170,24.021088,-0.0076,1.329
622.00,7.734049,24.97346,-0.000170,24.020754,-0.0076,1.329
624.00,7.734570,24.97376,-0.000170,24.020497,-0.0076,1.329
626.00,7.734947,24.97346,-0.000170,24.021169,-0.0076,1.328
628.00,7.736386,24.97316,-0.000169,24.020899,-0.0077,1.328
630.00,7.738297,24.97231,-0.000169,24.021307,-0.0076,1.329
632.00,7.738583,24.97251,-0.000170,24.021173,-0.0076,1.328
634.00,7.739638,24.97283,-0.000170,24.021151,-0.0076,1.329
636.00,7.740753,24.97258,-0.000171,24.020721,-0.0076,1.329
638.00,7.741965,24.97213,-0.000169,24.021744,-0.0076,1.329
640.00,7.743558,24.97222,-0.000171,24.021223,-0.0076,1.329
642.00,7.743752,24.97222,-0.000170,24.021024,-0.0076,1.329
644.00,7.744085,24.97181,-0.000171,24.020828,-0.0076,1.330
646.00,7.743962,24.97266,-0.000171,24.020745,-0.0076,1.329
648.00,7.743125,24.97242,-0.000170,24.020855,-0.0076,1.329
650.00,7.743703,24.97236,-0.000170,24.020928,-0.0076,1.329
652.00,7.744327,24.97309,-0.000170,24.021543,-0.0076,1.329
654.00,7.744766,24.97286,-0.000170,24.020355,-0.0077,1.329
656.00,7.745176,24.97237,-0.000169,24.020850,-0.0076,1.329
658.00,7.745745,24.97190,-0.000169,24.021301,-0.0076,1.329
660.00,7.745733,24.97306,-0.000171,24.021622,-0.0076,1.329
662.00,7.745686,24.97176,-0.000169,24.020917,-0.0076,1.328
664.00,7.746144,24.97224,-0.000168,24.020611,-0.0076,1.328
666.00,7.746604,24.97279,-0.000169,24.020671,-0.0076,1.329
668.00,7.745482,24.97223,-0.000170,24.020132,-0.0076,1.329
670.00,7.745138,24.97218,-0.000171,24.020662,-0.0076,1.329
672.00,7.745017,24.97224,-0.000169,24.020999,-0.0076,1.329
674.00,7.744464,24.97170,-0.000169,24.020114,-0.0076,1.328
676.00,7.745497,24.97189,-0.000169,24.020324,-0.0076,1.329
678.00,7.744095,24.97128,-0.000170,24.021278,-0.0076,1.328
680.00,7.742626,24.97143,-0.000170,24.021477,-0.0076,1.329
682.00,7.742476,24.97106,-0.000170,24.020112,-0.0076,1.329
684.00,7.742629,24.97139,-0.000170,24.021138,-0.0076,1.328
686.00,7.742744,24.97142,-0.000171,24.020422,-0.0076,1.329
688.00,7.742594,24.97157,-0.000171,24.021356,-0.0076,1.330
690.00,7.741955,24.97131,-0.000171,24.021153,-0.0076,1.329
692.00,7.741870,24.97262,-0.000171,24.020477,-0.0076,1.329
694.00,7.742200,24.97297,-0.000170,24.021024,-0.0076,1.329
696.00,7.742856,24.97191,-0.000170,24.020691,-0.0077,1.329
698.00,7.741708,24.97204,-0.000169,24.021503,-0.0076,1.328
700.00,7.741099,24.97166,-0.000170,24.020158,-0.0076,1.329
702.00,7.741737,24.97115,-0.000171,24.020984,-0.0076,1.329
704.00,7.741521,24.97209,-0.000171,24.020836,-0.0076,1.329
706.00,7.740638,24.97249,-0.000171,24.019851,-0.0076,1.328
708.00,7.740107,24.97284,-0.000169,24.020823,-0.0076,1.329
710.00,7.740152,24.97214,-0.000170,24.021499,-0.0076,1.329
712.00,7.741271,24.97300,-0.000169,24.021002,-0.0076,1.329
714.00,7.740146,24.97305,-0.000169,24.020335,-0.0076,1.329
716.00,7.739306,24.97266,-0.000170,24.021220,-0.0076,1.329
718.00,7.738978,24.97319,-0.000171,24.021383,-0.0076,1.329
720.00,7.739116,24.97232,-0.000171,24.021044,-0.0076,1.329
722.00,7.739380,24.97200,-0.000170,24.020683,-0.0076,1.328
724.00,7.739068,24.97118,-0.000169,24.020607,-0.0076,1.329
726.00,7.738541,24.97141,-0.000170,24.020239,-0.0076,1.329
728.00,7.737652,24.97131,-0.000170,24.021111,-0.0076,1.329
730.00,7.737581,24.97217,-0.000170,24.021421,-0.0076,1.329
732.00,7.738213,24.97189,-0.000168,24.020754,-0.0076,1.329
734.00,7.738479,24.97193,-0.000168,24.021457,-0.0076,1.329
736.00,7.738399,24.97261,-0.000169,24.021196,-0.0076,1.330
738.00,7.737643,24.97266,-0.000171,24.020906,-0.0076,1.330
740.00,7.737036,24.97278,-0.000170,24.020555,-0.0076,1.329
742.00,7.737677,24.97301,-0.000170,24.020975,-0.0076,1.329
744.00,7.738050,24.97297,-0.000170,24.021122,-0.0076,1.328
746.00,7.737970,24.97243,-0.000169,24.020881,-0.0076,1.328
748.00,7.737643,24.97259,-0.000170,24.020381,-0.0076,1.329
750.00,7.736625,24.97298,-0.000169,24.021214,-0.0076,1.329
752.00,7.736995,24.97314,-0.000170,24.020549,-0.0076,1.330
754.00,7.735697,24.97251,-0.000170,24.020168,-0.0076,1.329
756.00,7.734640,24.97274,-0.000171,24.020475,-0.0076,1.329
758.00,7.734454,24.97239,-0.000171,24.020689,-0.0076,1.329
760.00,7.733767,24.97213,-0.000171,24.020649,-0.0076,1.329
762.00,7.732932,24.97176,-0.000171,24.019837,-0.0076,1.329
764.00,7.732943,24.97230,-0.000170,24.020045,-0.0076,1.329
766.00,7.733138,24.97148,-0.000171,24.021479,-0.0076,1.329
768.00,7.733782,24.97182,-0.000170,24.021109,-0.0076,1.329
770.00,7.734047,24.97217,-0.000170,24.020763,-0.0076,1.329
772.00,7.734130,24.97272,-0.000170,24.020263,-0.0076,1.329
774.00,7.733214,24.97324,-0.000169,24.019911,-0.0076,1.329
776.00,7.732884,24.97267,-0.000170,24.020718,-0.0076,1.329
778.00,7.732432,24.97224,-0.000171,24.020603,-0.0076,1.329
780.00,7.731836,24.97186,-0.000170,24.021071,-0.0076,1.329
782.00,7.731820,24.97130,-0.000169,24.021136,-0.0076,1.329
784.00,7.732317,24.97146,-0.000170,24.020855,-0.0076,1.329
786.00,7.731751,24.97186,-0.000170,24.021053,-0.0076,1.329
788.00,7.731364,24.97162,-0.000170,24.020921,-0.0076,1.329
790.00,7.732084,24.97156,-0.000169,24.020932,-0.0076,1.329
792.00,7.732231,24.97125,-0.000170,24.021283,-0.0076,1.330
794.00,7.731807,24.97152,-0.000170,24.020509,-0.0076,1.330
796.00,7.730404,24.97174,-0.000170,24.020868,-0.0076,1.330
798.00,7.729819,24.97147,-0.000170,24.020810,-0.0076,1.329
800.00,7.729918,24.97167,-0.000171,24.020794,-0.0077,1.329
802.00,7.730189,24.97196,-0.000170,24.020295,-0.0077,1.329
804.00,7.729744,24.97107,-0.000170,24.020560,-0.0076,1.329
806.00,7.729455,24.97069,-0.000170,24.020930,-0.0076,1.329
808.00,7.730516,24.97185,-0.000171,24.021211,-0.0076,1.329
810.00,7.731063,24.97230,-0.000170,24.020990,-0.0076,1.329
812.00,7.730290,24.97222,-0.000169,24.020669,-0.0076,1.329
814.00,7.729536,24.97127,-0.000170,24.020861,-0.0076,1.329
816.00,7.729181,24.97125,-0.000169,24.020903,-0.0076,1.330
818.00,7.728726,24.97158,-0.000170,24.020025,-0.0076,1.329
820.00,7.728279,24.97197,-0.000172,24.020254,-0.0076,1.329
822.00,7.728174,24.97184,-0.000170,24.019868,-0.0077,1.329
824.00,7.727618,24.97133,-0.000171,24.020634,-0.0077,1.329
826.00,7.727189,24.97139,-0.000170,24.021486,-0.0076,1.329
828.00,7.727263,24.97185,-0.000170,24.020712,-0.0076,1.329
830.00,7.726366,24.97162,-0.000171,24.020768,-0.0076,1.329
832.00,7.725470,24.97056,-0.000172,24.020265,-0.0076,1.329
834.00,7.726002,24.97148,-0.000172,24.020709,-0.0077,1.329
836.00,7.725858,24.97152,-0.000171,24.020830,-0.0077,1.329
838.00,7.726404,24.97125,-0.000171,24.020281,-0.0076,1.329
840.00,7.726194,24.97128,-0.000171,24.021000,-0.0076,1.329
842.00,7.725887,24.97168,-0.000172,24.020913,-0.0076,1.330
844.00,7.725399,24.97132,-0.000172,24.020730,-0.0076,1.330
846.00,7.725401,24.97098,-0.000172,24.020955,-0.0076,1.329
848.00,7.725090,24.97121,-0.000170,24.020011,-0.0076,1.329
850.00,7.724410,24.97154,-0.000171,24.020518,-0.0076,1.329
852.00,7.723756,24.97216,-0.000172,24.020723,-0.0076,1.329
854.00,7.724479,24.97217,-0.000170,24.020859,-0.0076,1.329
856.00,7.724732,24.97113,-0.000170,24.021227,-0.0076,1.330
858.00,7.724250,24.97086,-0.000171,24.020846,-0.0076,1.329
860.00,7.723406,24.97108,-0.000171,24.020734,-0.0077,1.329
862.00,7.723250,24.97077,-0.000172,24.020629,-0.0076,1.329
864.00,7.722422,24.97224,-0.000171,24.020636,-0.0076,1.329
866.00,7.722486,24.97179,-0.000171,24.020913,-0.0077,1.329
868.00,7.723321,24.97157,-0.000172,24.020790,-0.0076,1.330
870.00,7.722981,24.97168,-0.000171,24.020232,-0.0076,1.330
872.00,7.722710,24.97156,-0.000171,24.020482,-0.0077,1.329
874.00,7.722113,24.97218,-0.000171,24.020134,-0.0076,1.329
876.00,7.722164,24.97180,-0.000170,24.020248,-0.0077,1.328
878.00,7.722968,24.97166,-0.000171,24.020636,-0.0077,1.329
880.00,7.722898,24.97140,-0.000171,24.020620,-0.0077,1.329
882.00,7.722797,24.97127,-0.000171,24.020756,-0.0077,1.330
884.00,7.722374,24.97109,-0.000171,24.020150,-0.0077,1.329
886.00,7.721602,24.97113,-0.000171,24.020426,-0.0077,1.329
888.00,7.721506,24.97216,-0.000171,24.020654,-0.0076,1.329
890.00,7.721046,24.97248,-0.000171,24.020524,-0.0076,1.329
892.00,7.720198,24.97220,-0.000171,24.020685,-0.0076,1.329
894.00,7.719932,24.97173,-0.000171,24.020727,-0.0076,1.330
896.00,7.720400,24.97134,-0.000171,24.020788,-0.0077,1.329
898.00,7.720084,24.97192,-0.000170,24.020667,-0.0077,1.329
900.00,7.720645,24.97177,-0.000171,24.020197,-0.0076,1.330
902.00,7.721252,24.97240,-0.000170,24.020134,-0.0076,1.330
904.00,7.720166,24.97196,-0.000171,24.020217,-0.0076,1.329
906.00,7.719376,24.97211,-0.000171,24.020919,-0.0077,1.330
908.00,7.719531,24.97277,-0.000171,24.020464,-0.0076,1.329
910.00,7.720002,24.97223,-0.000171,24.020324,-0.0076,1.329
912.00,7.720034,24.97242,-0.000172,24.020712,-0.0076,1.329
914.00,7.719058,24.97223,-0.000170,24.020458,-0.0076,1.329
916.00,7.719096,24.97142,-0.000171,24.021040,-0.0076,1.329
918.00,7.718742,24.97169,-0.000172,24.020375,-0.0076,1.329
920.00,7.718754,24.97190,-0.000170,24.020524,-0.0076,1.330
922.00,7.717481,24.97225,-0.000171,24.020451,-0.0076,1.330
924.00,7.716918,24.97230,-0.000171,24.020458,-0.0076,1.329
926.00,7.716033,24.97202,-0.000170,24.021066,-0.0076,1.329
928.00,7.716341,24.97238,-0.000171,24.021193,-0.0076,1.329
930.00,7.716989,24.97237,-0.000170,24.020611,-0.0076,1.330
932.00,7.717132,24.97250,-0.000171,24.020538,-0.0076,1.329
934.00,7.717618,24.97257,-0.000170,24.020841,-0.0076,1.329
936.00,7.717466,24.97285,-0.000170,24.020556,-0.0076,1.329
938.00,7.717235,24.97150,-0.000170,24.021156,-0.0076,1.329
940.00,7.716184,24.97196,-0.000171,24.020616,-0.0076,1.329
942.00,7.715645,24.97223,-0.000170,24.020428,-0.0076,1.329
944.00,7.714699,24.97229,-0.000171,24.020371,-0.0077,1.329
946.00,7.714959,24.97209,-0.000171,24.020807,-0.0076,1.329
948.00,7.714887,24.97262,-0.000170,24.020745,-0.0076,1.329
950.00,7.714246,24.97229,-0.000172,24.020092,-0.0076,1.330
952.00,7.714365,24.97170,-0.000172,24.020790,-0.0076,1.329
954.00,7.713871,24.97219,-0.000171,24.021247,-0.0076,1.329
956.00,7.713758,24.97279,-0.000172,24.021233,-0.0076,1.329
958.00,7.713742,24.97281,-0.000170,24.019971,-0.0076,1.329
960.00,7.713687,24.97224,-0.000171,24.020393,-0.0076,1.330
962.00,7.714371,24.97246,-0.000170,24.020607,-0.0076,1.329
964.00,7.714049,24.97293,-0.000170,24.020910,-0.0077,1.329
966.00,7.713201,24.97269,-0.000172,24.020515,-0.0077,1.330
968.00,7.712595,24.97305,-0.000171,24.020756,-0.0076,1.329
970.00,7.713184,24.97361,-0.000170,24.020268,-0.0077,1.329
972.00,7.713861,24.97334,-0.000170,24.020758,-0.0076,1.329
974.00,7.712879,24.97290,-0.000170,24.020832,-0.0076,1.328
976.00,7.712022,24.97332,-0.000170,24.020734,-0.0076,1.328
978.00,7.712562,24.97375,-0.000170,24.020801,-0.0076,1.330
980.00,7.712859,24.97378,-0.000171,24.020973,-0.0076,1.330
982.00,7.712186,24.97379,-0.000171,24.020901,-0.0076,1.329
984.00,7.712084,24.97279,-0.000171,24.021071,-0.0077,1.330
986.00,7.711296,24.97246,-0.000171,24.021240,-0.0076,1.329
988.00,7.711486,24.97279,-0.000170,24.020382,-0.0076,1.329
990.00,7.711336,24.97190,-0.000171,24.020634,-0.0077,1.329
992.00,7.711539,24.97218,-0.000172,24.020826,-0.0077,1.329
994.00,7.710484,24.97215,-0.000171,24.020821,-0.0076,1.329
996.00,7.710466,24.97254,-0.000172,24.020756,-0.0077,1.329
998.00,7.710796,24.97289,-0.000170,24.019938,-0.0076,1.329
1000.00,7.710087,24.97235,-0.000170,24.020946,-0.0076,1.330
1002.00,7.709736,24.97227,-0.000171,24.020535,-0.0076,1.329
1004.00,7.709545,24.97269,-0.000171,24.019926,-0.0076,1.329
1006.00,7.709008,24.97238,-0.000170,24.020022,-0.0076,1.329
1008.00,7.708618,24.97257,-0.000171,24.020656,-0.0076,1.329
1010.00,7.709247,24.97236,-0.000171,24.020382,-0.0076,1.329
1012.00,7.708808,24.97330,-0.000171,24.020768,-0.0076,1.329
1014.00,7.709212,24.97277,-0.000171,24.020471,-0.0077,1.329
1016.00,7.708778,24.97240,-0.000169,24.020092,-0.0076,1.329
1018.00,7.708016,24.97189,-0.000171,24.020807,-0.0076,1.329
1020.00,7.708289,24.97200,-0.000170,24.020732,-0.0076,1.330
1022.00,7.708141,24.97213,-0.000170,24.021452,-0.0076,1.329
1024.00,7.707871,24.97324,-0.000170,24.020707,-0.0076,1.329
1026.00,7.707390,24.97272,-0.000170,24.019976,-0.0076,1.329
1028.00,7.707213,24.97172,-0.000170,24.020730,-0.0076,1.329
1030.00,7.707057,24.97168,-0.000172,24.020442,-0.0077,1.330
1032.00,7.706743,24.97186,-0.000172,24.020671,-0.0076,1.330
1034.00,7.706515,24.97251,-0.000171,24.020321,-0.0076,1.329
1036.00,7.706727,24.97165,-0.000170,24.020830,-0.0076,1.329
1038.00,7.706431,24.97121,-0.000171,24.020473,-0.0076,1.329
1040.00,7.706967,24.97083,-0.000172,24.020460,-0.0077,1.329
1042.00,7.706872,24.97161,-0.000171,24.020373,-0.0077,1.329
1044.00,7.706096,24.97128,-0.000170,24.020810,-0.0077,1.328
1046.00,7.706051,24.97138,-0.000169,24.020400,-0.0077,1.329
1048.00,7.705801,24.97100,-0.000170,24.020807,-0.0077,1.329
1050.00,7.705124,24.97116,-0.000170,24.020723,-0.0076,1.329
1052.00,7.705266,24.97129,-0.000171,24.020471,-0.0076,1.330
1054.00,7.705349,24.97114,-0.000171,24.020894,-0.0076,1.329
1056.00,7.704444,24.97195,-0.000171,24.020663,-0.0077,1.329
1058.00,7.704119,24.97259,-0.000171,24.020591,-0.0076,1.328
1060.00,7.704423,24.97224,-0.000170,24.020277,-0.0076,1.329
1062.00,7.704683,24.97196,-0.000172,24.020634,-0.0076,1.329
1064.00,7.704045,24.97286,-0.000172,24.020491,-0.0077,1.330
1066.00,7.704009,24.97184,-0.000171,24.020794,-0.0076,1.329
1068.00,7.703213,24.97217,-0.000171,24.020995,-0.0076,1.329
1070.00,7.702881,24.97227,-0.000171,24.020410,-0.0076,1.329
1072.00,7.702964,24.97076,-0.000172,24.020364,-0.0076,1.329
1074.00,7.703720,24.97176,-0.000171,24.020857,-0.0076,1.329
1076.00,7.703572,24.97141,-0.000171,24.020504,-0.0076,1.329
1078.00,7.704393,24.97091,-0.000170,24.020710,-0.0076,1.330
1080.00,7.703969,24.97168,-0.000171,24.020971,-0.0076,1.329
1082.00,7.703587,24.97256,-0.000170,24.020741,-0.0076,1.329
1084.00,7.702412,24.97225,-0.000170,24.021171,-0.0076,1.328
1086.00,7.702566,24.97239,-0.000170,24.020810,-0.0076,1.329
1088.00,7.702159,24.97202,-0.000170,24.020886,-0.0076,1.329
1090.00,7.700868,24.97173,-0.000169,24.021104,-0.0076,1.329
1092.00,7.700986,24.97176,-0.000171,24.020883,-0.0076,1.330
1094.00,7.701161,24.97142,-0.000170,24.021176,-0.0076,1.330
1096.00,7.701281,24.97228,-0.000171,24.020904,-0.0076,1.329
1098.00,7.701209,24.97168,-0.000170,24.020034,-0.0076,1.329
1100.00,7.701218,24.97246,-0.000169,24.020511,-0.0077,1.329
1102.00,7.700183,24.97092,-0.000170,24.021006,-0.0077,1.329
1104.00,7.699646,24.97168,-0.000170,24.020170,-0.0077,1.329
1106.00,7.700205,24.97188,-0.000171,24.020478,-0.0076,1.330
1108.00,7.700433,24.97222,-0.000171,24.021209,-0.0076,1.329
1110.00,7.699732,24.97125,-0.000171,24.020516,-0.0076,1.329
1112.00,7.699856,24.97210,-0.000172,24.020551,-0.0077,1.329
1114.00,7.699957,24.97115,-0.000170,24.020739,-0.0077,1.329
1116.00,7.699600,24.97166,-0.000170,24.020625,-0.0076,1.329
1118.00,7.698314,24.97196,-0.000170,24.019895,-0.0076,1.329
1120.00,7.698629,24.97198,-0.000170,24.020855,-0.0076,1.329
1122.00,7.697910,24.97180,-0.000171,24.021131,-0.0076,1.329
1124.00,7.697133,24.97127,-0.000171,24.020101,-0.0076,1.329
1126.00,7.696768,24.97095,-0.000170,24.020975,-0.0076,1.329
1128.00,7.697458,24.97137,-0.000171,24.021180,-0.0076,1.329
1130.00,7.698027,24.97138,-0.000170,24.020573,-0.0076,1.329
1132.00,7.698549,24.97082,-0.000171,24.020252,-0.0076,1.329
1134.00,7.698742,24.97072,-0.000170,24.020306,-0.0076,1.329
1136.00,7.698177,24.97128,-0.000171,24.020971,-0.0076,1.330
1138.00,7.697562,24.97172,-0.000171,24.020895,-0.0077,1.329
1140.00,7.696805,24.97182,-0.000172,24.020647,-0.0076,1.329
1142.00,7.697329,24.97100,-0.000171,24.020402,-0.0077,1.329
1144.00,7.697561,24.97122,-0.000171,24.020295,-0.0077,1.329
1146.00,7.697629,24.97114,-0.000171,24.020549,-0.0076,1.330
1148.00,7.697357,24.97116,-0.000171,24.020090,-0.0076,1.329
1150.00,7.696671,24.97084,-0.000172,24.020625,-0.0076,1.329
1152.00,7.696552,24.97038,-0.000172,24.020826,-0.0077,1.329
1154.00,7.696390,24.97098,-0.000171,24.020961,-0.0076,1.329
1156.00,7.695769,24.97084,-0.000170,24.020850,-0.0076,1.329
1158.00,7.695758,24.97144,-0.000169,24.020736,-0.0076,1.328
1160.00,7.696900,24.97176,-0.000170,24.020555,-0.0076,1.328
1162.00,7.695858,24.97193,-0.000168,24.020333,-0.0076,1.329
1164.00,7.695762,24.97127,-0.000169,24.020681,-0.0076,1.329
1166.00,7.695838,24.97066,-0.000171,24.020442,-0.0076,1.329
1168.00,7.695678,24.97139,-0.000171,24.020921,-0.0076,1.330
1170.00,7.694762,24.97096,-0.000171,24.021095,-0.0076,1.329
1172.00,7.694632,24.97148,-0.000169,24.020549,-0.0077,1.329
1174.00,7.693128,24.97244,-0.000170,24.020487,-0.0076,1.329
1176.00,7.693589,24.97203,-0.000170,24.020556,-0.0076,1.329
1178.00,7.694527,24.97186,-0.000170,24.020645,-0.0076,1.329
1180.00,7.694656,24.97166,-0.000170,24.020377,-0.0076,1.330
1182.00,7.694543,24.97140,-0.000171,24.020460,-0.0076,1.329
1184.00,7.693519,24.97153,-0.000169,24.020729,-0.0076,1.329
1186.00,7.692850,24.97177,-0.000169,24.020598,-0.0076,1.329
1188.00,7.693064,24.97121,-0.000169,24.020574,-0.0076,1.329
1190.00,7.692353,24.97066,-0.000171,24.020468,-0.0076,1.329
1192.00,7.691822,24.97185,-0.000171,24.020268,-0.0076,1.329
1194.00,7.691906,24.97125,-0.000170,24.021245,-0.0076,1.328
1196.00,7.692044,24.97074,-0.000171,24.020303,-0.0076,1.329
1198.00,7.691168,24.97139,-0.000172,24.020540,-0.0076,1.329
1200.00,7.691436,24.97068,-0.000170,24.020549,-0.0076,1.329
@2,12.0000,24.0
1202.00,7.691618,24.97075,-0.000170,24.020399,-0.0076,1.329
1204.00,7.685183,24.97141,-0.000170,24.020955,-0.0076,1.329
1206.00,7.673194,24.97184,-0.000170,24.020509,-0.0077,1.328
1208.00,7.653344,24.97179,-0.000170,24.020471,-0.0077,1.327
1210.00,7.626492,24.97172,-0.000170,24.019956,-0.0076,1.328
1212.00,7.600326,24.97157,-0.000170,24.020370,-0.0076,1.329
1214.00,7.577069,24.97148,-0.000171,24.020935,-0.0077,1.330
1216.00,7.556590,24.97162,-0.000171,24.020522,-0.0076,1.330
1218.00,7.537136,24.97152,-0.000171,24.020148,-0.0077,1.330
1220.00,7.518356,24.97202,-0.000171,24.021220,-0.0076,1.331
1222.00,7.501156,24.97219,-0.000173,24.020266,-0.0076,1.331
1224.00,7.484500,24.97171,-0.000172,24.020071,-0.0077,1.330
1226.00,7.469255,24.97149,-0.000173,24.020143,-0.0077,1.331
1228.00,7.461841,24.97141,-0.000173,24.021031,-0.0076,1.331
1230.00,7.463355,24.97218,-0.000173,24.020535,-0.0076,1.332
1232.00,7.473451,24.97173,-0.000173,24.020219,-0.0076,1.331
1234.00,7.489724,24.97243,-0.000174,24.020576,-0.0076,1.332
1236.00,7.504788,24.97201,-0.000174,24.020362,-0.0076,1.331
1238.00,7.518703,24.97202,-0.000171,24.020408,-0.0076,1.330
1240.00,7.533056,24.97188,-0.000170,24.020348,-0.0077,1.330
1242.00,7.546418,24.97187,-0.000170,24.020217,-0.0076,1.329
1244.00,7.559617,24.97291,-0.000170,24.020090,-0.0076,1.329
1246.00,7.573409,24.97274,-0.000171,24.020681,-0.0076,1.329
1248.00,7.587389,24.97353,-0.000170,24.020678,-0.0076,1.330
1250.00,7.599106,24.97390,-0.000170,24.021263,-0.0077,1.330
1252.00,7.608781,24.97375,-0.000170,24.020295,-0.0076,1.330
1254.00,7.619417,24.97344,-0.000172,24.020542,-0.0077,1.329
1256.00,7.629996,24.97296,-0.000170,24.020600,-0.0076,1.330
1258.00,7.639046,24.97302,-0.000172,24.020323,-0.0077,1.329
1260.00,7.646368,24.97206,-0.000172,24.020745,-0.0077,1.329
1262.00,7.651992,24.97255,-0.000172,24.020326,-0.0077,1.329
1264.00,7.657811,24.97237,-0.000171,24.019588,-0.0077,1.330
1266.00,7.663103,24.97235,-0.000170,24.021097,-0.0076,1.330
1268.00,7.666969,24.97209,-0.000169,24.020580,-0.0076,1.330
1270.00,7.669797,24.97238,-0.000171,24.020295,-0.0076,1.330
1272.00,7.671801,24.97253,-0.000171,24.020328,-0.0077,1.330
1274.00,7.674582,24.97279,-0.000171,24.020457,-0.0077,1.330
1276.00,7.676127,24.97270,-0.000170,24.020275,-0.0076,1.329
1278.00,7.676635,24.97322,-0.000172,24.020422,-0.0076,1.329
1280.00,7.677831,24.97315,-0.000172,24.020460,-0.0076,1.330
1282.00,7.678586,24.97348,-0.000170,24.020622,-0.0076,1.330
1284.00,7.679198,24.97365,-0.000171,24.020571,-0.0077,1.330
1286.00,7.678833,24.97337,-0.000171,24.020758,-0.0076,1.330
1288.00,7.678551,24.97276,-0.000170,24.020756,-0.0077,1.330
1290.00,7.679393,24.97266,-0.000170,24.019639,-0.0077,1.329
1292.00,7.679876,24.97309,-0.000170,24.019746,-0.0077,1.329
1294.00,7.679563,24.97418,-0.000170,24.020408,-0.0077,1.330
1296.00,7.680029,24.97375,-0.000171,24.019938,-0.0077,1.329
1298.00,7.680251,24.97384,-0.000172,24.020830,-0.0076,1.329
1300.00,7.680709,24.97404,-0.000172,24.020464,-0.0076,1.329
1302.00,7.680375,24.97304,-0.000171,24.020593,-0.0076,1.330
1304.00,7.679848,24.97351,-0.000170,24.020281,-0.0076,1.329
1306.00,7.680600,24.97414,-0.000170,24.020168,-0.0076,1.329
1308.00,7.681519,24.97370,-0.000171,24.020469,-0.0077,1.330
1310.00,7.681479,24.97318,-0.000170,24.021218,-0.0077,1.330
1312.00,7.680733,24.97340,-0.000172,24.020611,-0.0076,1.330
1314.00,7.681163,24.97300,-0.000171,24.020121,-0.0076,1.329
1316.00,7.681732,24.97311,-0.000170,24.020451,-0.0077,1.329
1318.00,7.682148,24.97308,-0.000170,24.020402,-0.0077,1.329
1320.00,7.682925,24.97309,-0.000170,24.020410,-0.0076,1.330
1322.00,7.682769,24.97319,-0.000170,24.021086,-0.0076,1.329
1324.00,7.681759,24.97301,-0.000170,24.020489,-0.0076,1.329
1326.00,7.681753,24.97219,-0.000171,24.020662,-0.0076,1.330
1328.00,7.681976,24.97254,-0.000171,24.020629,-0.0076,1.330
1330.00,7.683021,24.97250,-0.000171,24.020710,-0.0076,1.330
1332.00,7.683651,24.97269,-0.000170,24.020236,-0.0076,1.330
1334.00,7.683391,24.97232,-0.000171,24.019828,-0.0076,1.329
1336.00,7.683168,24.97262,-0.000172,24.020080,-0.0077,1.330
1338.00,7.682740,24.97214,-0.000170,24.019936,-0.0077,1.329
1340.00,7.682561,24.97294,-0.000170,24.020448,-0.0076,1.329
1342.00,7.682915,24.97280,-0.000171,24.021501,-0.0076,1.330
1344.00,7.683124,24.97251,-0.000173,24.020090,-0.0076,1.329
1346.00,7.682787,24.97281,-0.000172,24.020899,-0.0076,1.329
1348.00,7.681864,24.97271,-0.000172,24.020812,-0.0076,1.329
1350.00,7.681521,24.97236,-0.000171,24.020375,-0.0076,1.330
1352.00,7.680972,24.97276,-0.000171,24.020089,-0.0076,1.329
1354.00,7.680532,24.97270,-0.000171,24.020390,-0.0076,1.329
1356.00,7.680213,24.97276,-0.000171,24.020241,-0.0076,1.329
1358.00,7.680612,24.97285,-0.000169,24.020212,-0.0076,1.329
1360.00,7.680497,24.97247,-0.000169,24.020281,-0.0076,1.329
1362.00,7.680485,24.97250,-0.000171,24.021080,-0.0077,1.330
1364.00,7.680695,24.97296,-0.000171,24.021343,-0.0077,1.330
1366.00,7.679749,24.97297,-0.000171,24.021122,-0.0076,1.330
1368.00,7.679886,24.97219,-0.000171,24.020812,-0.0076,1.330
1370.00,7.680044,24.97255,-0.000170,24.020439,-0.0076,1.329
1372.00,7.680507,24.97281,-0.000170,24.020390,-0.0076,1.329
1374.00,7.679541,24.97211,-0.000171,24.020473,-0.0076,1.330
1376.00,7.680103,24.97295,-0.000170,24.021457,-0.0076,1.329
1378.00,7.680141,24.97270,-0.000170,24.021285,-0.0076,1.329
1380.00,7.679464,24.97293,-0.000170,24.020085,-0.0076,1.329
1382.00,7.679442,24.97260,-0.000171,24.020687,-0.0076,1.329
1384.00,7.680126,24.97264,-0.000170,24.020999,-0.0077,1.330
1386.00,7.679895,24.97311,-0.000170,24.020348,-0.0076,1.330
1388.00,7.680198,24.97280,-0.000170,24.020924,-0.0076,1.329
1390.00,7.679317,24.97322,-0.000169,24.020493,-0.0076,1.329
1392.00,7.679147,24.97278,-0.000170,24.020524,-0.0077,1.330
1394.00,7.678616,24.97305,-0.000171,24.021243,-0.0076,1.330
1396.00,7.678063,24.97279,-0.000170,24.020547,-0.0076,1.329
1398.00,7.676686,24.97170,-0.000170,24.020632,-0.0076,1.329
1400.00,7.676459,24.97284,-0.000170,24.021359,-0.0076,1.330
1402.00,7.676500,24.97242,-0.000170,24.020190,-0.0077,1.330
1404.00,7.676431,24.97289,-0.000170,24.020897,-0.0077,1.330
1406.00,7.676454,24.97322,-0.000170,24.020593,-0.0076,1.329
1408.00,7.675717,24.97266,-0.000169,24.020886,-0.0077,1.329
1410.00,7.676459,24.97361,-0.000170,24.020681,-0.0076,1.330
1412.00,7.677190,24.97295,-0.000170,24.020613,-0.0076,1.329
1414.00,7.676777,24.97315,-0.000170,24.020620,-0.0076,1.330
1416.00,7.676299,24.97352,-0.000170,24.020915,-0.0076,1.330
1418.00,7.676040,24.97357,-0.000169,24.020574,-0.0076,1.329
1420.00,7.675701,24.97327,-0.000169,24.020892,-0.0076,1.330
1422.00,7.675689,24.97306,-0.000170,24.020379,-0.0077,1.330
1424.00,7.675505,24.97383,-0.000170,24.019916,-0.0077,1.330
1426.00,7.674694,24.97406,-0.000171,24.020979,-0.0076,1.330
1428.00,7.675318,24.97312,-0.000171,24.020506,-0.0076,1.330
1430.00,7.674723,24.97278,-0.000169,24.020826,-0.0076,1.329
1432.00,7.674377,24.97274,-0.000170,24.021439,-0.0076,1.330
1434.00,7.674940,24.97294,-0.000170,24.021097,-0.0076,1.330
1436.00,7.675286,24.97338,-0.000171,24.020545,-0.0076,1.330
1438.00,7.675319,24.97319,-0.000171,24.020121,-0.0076,1.330
1440.00,7.674370,24.97282,-0.000171,24.021051,-0.0076,1.330
1442.00,7.674130,24.97272,-0.000171,24.020446,-0.0077,1.330
1444.00,7.674027,24.97223,-0.000170,24.020848,-0.0076,1.330
1446.00,7.673953,24.97295,-0.000169,24.021405,-0.0076,1.330
1448.00,7.674386,24.97270,-0.000170,24.020734,-0.0076,1.329
1450.00,7.674037,24.97259,-0.000170,24.021430,-0.0076,1.330
1452.00,7.673487,24.97261,-0.000171,24.020790,-0.0076,1.330
1454.00,7.672905,24.97206,-0.000170,24.020544,-0.0076,1.330
1456.00,7.672669,24.97277,-0.000171,24.021062,-0.0076,1.330
1458.00,7.672805,24.97285,-0.000170,24.020930,-0.0076,1.330
1460.00,7.672306,24.97295,-0.000171,24.021113,-0.0077,1.330
1462.00,7.672978,24.97295,-0.000170,24.021118,-0.0076,1.330
1464.00,7.672644,24.97318,-0.000170,24.020783,-0.0076,1.330
1466.00,7.672854,24.97258,-0.000171,24.020250,-0.0076,1.330
1468.00,7.673368,24.97248,-0.000170,24.020614,-0.0076,1.330
1470.00,7.673234,24.97257,-0.000171,24.020645,-0.0076,1.330
1472.00,7.673043,24.97297,-0.000171,24.021106,-0.0076,1.329
1474.00,7.672714,24.97338,-0.000169,24.021160,-0.0076,1.329
1476.00,7.672812,24.97245,-0.000171,24.021370,-0.0076,1.330
1478.00,7.672812,24.97263,-0.000171,24.019809,-0.0076,1.329
1480.00,7.672596,24.97270,-0.000171,24.020756,-0.0076,1.330
1482.00,7.671783,24.97224,-0.000170,24.021015,-0.0076,1.330
1484.00,7.671001,24.97236,-0.000171,24.020651,-0.0076,1.330
1486.00,7.670784,24.97301,-0.000171,24.020749,-0.0076,1.330
1488.00,7.670888,24.97369,-0.000171,24.021048,-0.0076,1.330
1490.00,7.670311,24.97423,-0.000171,24.020491,-0.0076,1.330
1492.00,7.670013,24.97497,-0.000170,24.020865,-0.0076,1.330
1494.00,7.669800,24.97494,-0.000170,24.020883,-0.0076,1.329
1496.00,7.669423,24.97540,-0.000170,24.020823,-0.0076,1.329
1498.00,7.669473,24.97483,-0.000170,24.020317,-0.0076,1.330
1500.00,7.670007,24.97548,-0.000170,24.021376,-0.0076,1.330
1502.00,7.670071,24.97514,-0.000169,24.020545,-0.0076,1.329
1504.00,7.669801,24.97423,-0.000170,24.020886,-0.0076,1.330
1506.00,7.670065,24.97600,-0.000169,24.021291,-0.0076,1.330
1508.00,7.670694,24.97603,-0.000170,24.021028,-0.0076,1.330
1510.00,7.670033,24.97584,-0.000170,24.020698,-0.0076,1.330
1512.00,7.669805,24.97516,-0.000171,24.020703,-0.0076,1.329
1514.00,7.669809,24.97460,-0.000170,24.021075,-0.0076,1.329
1516.00,7.669502,24.97482,-0.000169,24.020875,-0.0076,1.330
1518.00,7.669181,24.97436,-0.000170,24.019877,-0.0076,1.330
1520.00,7.669050,24.97467,-0.000171,24.020312,-0.0076,1.330
1522.00,7.669972,24.97572,-0.000170,24.021104,-0.0076,1.330
1524.00,7.669517,24.97603,-0.000171,24.020487,-0.0076,1.330
1526.00,7.669122,24.97616,-0.000170,24.021129,-0.0076,1.329
1528.00,7.668873,24.97675,-0.000170,24.020788,-0.0076,1.330
1530.00,7.667827,24.97626,-0.000170,24.021320,-0.0076,1.330
1532.00,7.667451,24.97600,-0.000171,24.021088,-0.0076,1.330
1534.00,7.667374,24.97557,-0.000170,24.021115,-0.0076,1.330
1536.00,7.667917,24.97510,-0.000170,24.020975,-0.0076,1.330
1538.00,7.668250,24.97564,-0.000170,24.021022,-0.0076,1.330
1540.00,7.669091,24.97487,-0.000170,24.020486,-0.0076,1.330
1542.00,7.668427,24.97515,-0.000171,24.020863,-0.0076,1.329
1544.00,7.667651,24.97560,-0.000170,24.020524,-0.0077,1.329
1546.00,7.666942,24.97497,-0.000170,24.020779,-0.0076,1.330
1548.00,7.666928,24.97493,-0.000170,24.021173,-0.0076,1.330
1550.00,7.666594,24.97483,-0.000170,24.021051,-0.0076,1.330
1552.00,7.665853,24.97530,-0.000169,24.020422,-0.0076,1.330
1554.00,7.666175,24.97490,-0.000168,24.021080,-0.0076,1.330
1556.00,7.666592,24.97481,-0.000170,24.021327,-0.0076,1.330
1558.00,7.665823,24.97500,-0.000170,24.021126,-0.0076,1.330
1560.00,7.665706,24.97584,-0.000170,24.020656,-0.0076,1.330
1562.00,7.665122,24.97406,-0.000171,24.020874,-0.0076,1.330
1564.00,7.664669,24.97420,-0.000172,24.020752,-0.0076,1.330
1566.00,7.665341,24.97368,-0.000172,24.020982,-0.0076,1.330
1568.00,7.665923,24.97361,-0.000171,24.020497,-0.0077,1.330
1570.00,7.665563,24.97385,-0.000170,24.020270,-0.0076,1.329
1572.00,7.665872,24.97420,-0.000169,24.020761,-0.0076,1.329
1574.00,7.666243,24.97375,-0.000170,24.020391,-0.0076,1.330
1576.00,7.665756,24.97377,-0.000169,24.019873,-0.0076,1.330
1578.00,7.665382,24.97314,-0.000170,24.020921,-0.0076,1.330
1580.00,7.666516,24.97353,-0.000170,24.020448,-0.0076,1.330
1582.00,7.665270,24.97427,-0.000171,24.021107,-0.0077,1.330
1584.00,7.663705,24.97350,-0.000171,24.020549,-0.0076,1.329
1586.00,7.663870,24.97307,-0.000169,24.020781,-0.0076,1.330
1588.00,7.663567,24.97293,-0.000170,24.021111,-0.0076,1.330
1590.00,7.663614,24.97379,-0.000171,24.021068,-0.0076,1.330
1592.00,7.663816,24.97411,-0.000170,24.020359,-0.0076,1.330
1594.00,7.663961,24.97348,-0.000170,24.020915,-0.0076,1.330
1596.00,7.664111,24.97313,-0.000170,24.020584,-0.0076,1.329
1598.00,7.664122,24.97217,-0.000171,24.020136,-0.0076,1.330
1600.00,7.664002,24.97235,-0.000170,24.020692,-0.0077,1.329
1602.00,7.663376,24.97317,-0.000169,24.020571,-0.0076,1.330
1604.00,7.663388,24.97345,-0.000170,24.020692,-0.0076,1.330
1606.00,7.663050,24.97374,-0.000171,24.021416,-0.0076,1.330
1608.00,7.662341,24.97389,-0.000170,24.020281,-0.0076,1.330
1610.00,7.662866,24.97364,-0.000170,24.020219,-0.0076,1.330
1612.00,7.662029,24.97381,-0.000171,24.020580,-0.0076,1.330
1614.00,7.661238,24.97412,-0.000171,24.020642,-0.0076,1.330
1616.00,7.661773,24.97380,-0.000169,24.020816,-0.0076,1.329
1618.00,7.661936,24.97293,-0.000169,24.020669,-0.0076,1.329
1620.00,7.662076,24.97267,-0.000169,24.020926,-0.0076,1.329
1622.00,7.662724,24.97366,-0.000169,24.021258,-0.0076,1.330
1624.00,7.662487,24.97437,-0.000171,24.020477,-0.0076,1.330
1626.00,7.662166,24.97406,-0.000170,24.020408,-0.0076,1.330
1628.00,7.662023,24.97354,-0.000169,24.021031,-0.0076,1.330
1630.00,7.661860,24.97364,-0.000169,24.020603,-0.0076,1.329
1632.00,7.660973,24.97384,-0.000170,24.020388,-0.0076,1.330
1634.00,7.660831,24.97321,-0.000170,24.020747,-0.0076,1.331
1636.00,7.661266,24.97291,-0.000169,24.021124,-0.0076,1.330
1638.00,7.661553,24.97322,-0.000170,24.021106,-0.0076,1.329
1640.00,7.660495,24.97311,-0.000169,24.021164,-0.0076,1.330
1642.00,7.660002,24.97281,-0.000169,24.020564,-0.0076,1.330
1644.00,7.660594,24.97336,-0.000169,24.020749,-0.0077,1.330
1646.00,7.660251,24.97385,-0.000170,24.020558,-0.0076,1.331
1648.00,7.660724,24.97358,-0.000171,24.020968,-0.0076,1.329
1650.00,7.660460,24.97421,-0.000170,24.021327,-0.0076,1.329
1652.00,7.660176,24.97356,-0.000169,24.021140,-0.0077,1.330
1654.00,7.660497,24.97401,-0.000170,24.020632,-0.0076,1.330
1656.00,7.660866,24.97327,-0.000170,24.020743,-0.0076,1.330
1658.00,7.660242,24.97332,-0.000170,24.020640,-0.0076,1.330
1660.00,7.660143,24.97412,-0.000169,24.020439,-0.0076,1.329
1662.00,7.659815,24.97470,-0.000170,24.020870,-0.0076,1.330
1664.00,7.659402,24.97431,-0.000170,24.020886,-0.0076,1.330
1666.00,7.659090,24.97484,-0.000171,24.020379,-0.0076,1.330
1668.00,7.658907,24.97509,-0.000170,24.020810,-0.0076,1.329
1670.00,7.659531,24.97502,-0.000170,24.020993,-0.0076,1.329
1672.00,7.658629,24.97406,-0.000170,24.021258,-0.0076,1.330
1674.00,7.659691,24.97459,-0.000170,24.020823,-0.0076,1.330
1676.00,7.658982,24.97477,-0.000170,24.020912,-0.0076,1.330
1678.00,7.658968,24.97394,-0.000171,24.020221,-0.0076,1.330
1680.00,7.659034,24.97391,-0.000170,24.020632,-0.0076,1.330
1682.00,7.657990,24.97515,-0.000171,24.021341,-0.0076,1.330
1684.00,7.657100,24.97477,-0.000170,24.020892,-0.0076,1.330
1686.00,7.657474,24.97514,-0.000170,24.020944,-0.0076,1.330
1688.00,7.657414,24.97662,-0.000170,24.021260,-0.0076,1.330
1690.00,7.657459,24.97637,-0.000169,24.020591,-0.0076,1.331
1692.00,7.658394,24.97567,-0.000170,24.020823,-0.0076,1.330
1694.00,7.658242,24.97587,-0.000170,24.020584,-0.0076,1.330
1696.00,7.657758,24.97613,-0.000170,24.021202,-0.0076,1.330
1698.00,7.657847,24.97612,-0.000169,24.021501,-0.0076,1.329
1700.00,7.658409,24.97520,-0.000169,24.021501,-0.0076,1.329
1702.00,7.657919,24.97601,-0.000170,24.020758,-0.0076,1.330
1704.00,7.657165,24.97602,-0.000170,24.020250,-0.0076,1.330
1706.00,7.657126,24.97569,-0.000169,24.020471,-0.0076,1.331
1708.00,7.657493,24.97653,-0.000170,24.021575,-0.0076,1.331
1710.00,7.657510,24.97653,-0.000171,24.020725,-0.0076,1.330
1712.00,7.657296,24.97637,-0.000169,24.020763,-0.0076,1.330
1714.00,7.657044,24.97618,-0.000170,24.021086,-0.0076,1.330
1716.00,7.657334,24.97653,-0.000170,24.021274,-0.0076,1.330
1718.00,7.657094,24.97666,-0.000169,24.020736,-0.0076,1.330
1720.00,7.656564,24.97612,-0.000171,24.020328,-0.0076,1.330
1722.00,7.656349,24.97683,-0.000171,24.020953,-0.0076,1.330
1724.00,7.656927,24.97598,-0.000170,24.020295,-0.0076,1.330
1726.00,7.656433,24.97515,-0.000170,24.021173,-0.0076,1.330
1728.00,7.655784,24.97559,-0.000171,24.021129,-0.0076,1.330
1730.00,7.655888,24.97533,-0.000170,24.020770,-0.0076,1.330
1732.00,7.655594,24.97482,-0.000169,24.020397,-0.0076,1.331
1734.00,7.655368,24.97456,-0.000171,24.021448,-0.0076,1.330
1736.00,7.655100,24.97500,-0.000171,24.021046,-0.0076,1.330
1738.00,7.654956,24.97585,-0.000171,24.021251,-0.0076,1.330
1740.00,7.654722,24.97527,-0.000171,24.021541,-0.0076,1.330
1742.00,7.654792,24.97490,-0.000171,24.020747,-0.0076,1.330
1744.00,7.654912,24.97502,-0.000171,24.021291,-0.0076,1.330
1746.00,7.655077,24.97535,-0.000171,24.021062,-0.0076,1.330
1748.00,7.654841,24.97456,-0.000172,24.021352,-0.0076,1.330
1750.00,7.654422,24.97443,-0.000171,24.020924,-0.0076,1.329
1752.00,7.653960,24.97490,-0.000171,24.020703,-0.0076,1.330
1754.00,7.653086,24.97567,-0.000171,24.020928,-0.0076,1.330
1756.00,7.652791,24.97477,-0.000171,24.021225,-0.0076,1.330
1758.00,7.653525,24.97498,-0.000171,24.021124,-0.0076,1.330
1760.00,7.652802,24.97518,-0.000170,24.020988,-0.0076,1.330
1762.00,7.653023,24.97450,-0.000171,24.021611,-0.0076,1.330
1764.00,7.653526,24.97375,-0.000170,24.021633,-0.0076,1.330
1766.00,7.653481,24.97364,-0.000171,24.020995,-0.0076,1.330
1768.00,7.653632,24.97412,-0.000172,24.020866,-0.0076,1.330
1770.00,7.653978,24.97398,-0.000171,24.020901,-0.0076,1.330
1772.00,7.653626,24.97419,-0.000171,24.020830,-0.0076,1.330
1774.00,7.652901,24.97429,-0.000171,24.021075,-0.0076,1.330
1776.00,7.652513,24.97441,-0.000172,24.021109,-0.0076,1.330
1778.00,7.652684,24.97499,-0.000172,24.020725,-0.0076,1.331
1780.00,7.653342,24.97551,-0.000171,24.021339,-0.0076,1.330
1782.00,7.653071,24.97477,-0.000172,24.020455,-0.0076,1.330
1784.00,7.652828,24.97405,-0.000172,24.020734,-0.0076,1.330
1786.00,7.652228,24.97408,-0.000171,24.020859,-0.0076,1.330
1788.00,7.652300,24.97355,-0.000170,24.020948,-0.0076,1.331
1790.00,7.652158,24.97368,-0.000172,24.020897,-0.0076,1.330
1792.00,7.651959,24.97514,-0.000172,24.020640,-0.0076,1.330
1794.00,7.652064,24.97472,-0.000172,24.021160,-0.0076,1.330
1796.00,7.651818,24.97482,-0.000172,24.020734,-0.0076,1.330
1798.00,7.651155,24.97446,-0.000172,24.020573,-0.0076,1.330
1800.00,7.650922,24.97390,-0.000171,24.020832,-0.0076,1.330
@3,12.0000,24.0
1802.00,7.650419,24.97396,-0.000171,24.020228,-0.0076,1.330
1804.00,7.645215,24.97393,-0.000169,24.020966,-0.0076,1.330
1806.00,7.634536,24.97363,-0.000171,24.021312,-0.0076,1.329
1808.00,7.614769,24.97391,-0.000171,24.020685,-0.0076,1.328
1810.00,7.589204,24.97415,-0.000170,24.020734,-0.0076,1.329
1812.00,7.563553,24.97451,-0.000170,24.021503,-0.0076,1.330
1814.00,7.541463,24.97508,-0.000171,24.020792,-0.0076,1.331
1816.00,7.522387,24.97476,-0.000171,24.020857,-0.0076,1.332
1818.00,7.503701,24.97443,-0.000172,24.020801,-0.0077,1.331
1820.00,7.485760,24.97415,-0.000172,24.020768,-0.0076,1.331
1822.00,7.467750,24.97399,-0.000171,24.021526,-0.0076,1.331
1824.00,7.451440,24.97394,-0.000172,24.020522,-0.0076,1.331
1826.00,7.436642,24.97425,-0.000172,24.020817,-0.0076,1.332
1828.00,7.428956,24.97375,-0.000171,24.020462,-0.0076,1.331
1830.00,7.428690,24.97338,-0.000171,24.020841,-0.0076,1.332
1832.00,7.437623,24.97427,-0.000171,24.020636,-0.0076,1.332
1834.00,7.453037,24.97351,-0.000170,24.021572,-0.0076,1.332
1836.00,7.467979,24.97310,-0.000172,24.020866,-0.0076,1.332
1838.00,7.481024,24.97352,-0.000172,24.020524,-0.0076,1.331
1840.00,7.493708,24.97375,-0.000171,24.020451,-0.0076,1.331
1842.00,7.507468,24.97406,-0.000170,24.020778,-0.0076,1.330
1844.00,7.521086,24.97374,-0.000170,24.021026,-0.0076,1.330
1846.00,7.533946,24.97455,-0.000169,24.020946,-0.0076,1.331
1848.00,7.547128,24.97504,-0.000169,24.021004,-0.0076,1.331
1850.00,7.559771,24.97452,-0.000171,24.021265,-0.0076,1.330
1852.00,7.570824,24.97407,-0.000171,24.020881,-0.0076,1.330
1854.00,7.580600,24.97515,-0.000171,24.021236,-0.0076,1.329
1856.00,7.590125,24.97484,-0.000170,24.020939,-0.0076,1.330
1858.00,7.598813,24.97553,-0.000171,24.020533,-0.0076,1.330
1860.00,7.606596,24.97528,-0.000171,24.020270,-0.0076,1.330
1862.00,7.612434,24.97544,-0.000172,24.020172,-0.0076,1.330
1864.00,7.617783,24.97646,-0.000170,24.020723,-0.0076,1.330
1866.00,7.623072,24.97603,-0.000171,24.021334,-0.0076,1.331
1868.00,7.626684,24.97596,-0.000171,24.021089,-0.0076,1.330
1870.00,7.629572,24.97586,-0.000172,24.020350,-0.0076,1.330
1872.00,7.632328,24.97505,-0.000172,24.020230,-0.0077,1.330
1874.00,7.633857,24.97472,-0.000172,24.021024,-0.0076,1.330
1876.00,7.635279,24.97516,-0.000172,24.020536,-0.0076,1.330
1878.00,7.636219,24.97497,-0.000172,24.020826,-0.0076,1.330
1880.00,7.636992,24.97525,-0.000171,24.021129,-0.0076,1.330
1882.00,7.637021,24.97523,-0.000171,24.021211,-0.0076,1.330
1884.00,7.637415,24.97559,-0.000172,24.021541,-0.0076,1.330
1886.00,7.638824,24.97549,-0.000171,24.021336,-0.0076,1.330
1888.00,7.638985,24.97564,-0.000170,24.020261,-0.0076,1.330
1890.00,7.638052,24.97592,-0.000171,24.021131,-0.0076,1.330
1892.00,7.638389,24.97530,-0.000171,24.020527,-0.0076,1.330
1894.00,7.639836,24.97495,-0.000171,24.021446,-0.0076,1.331
1896.00,7.639519,24.97592,-0.000171,24.020808,-0.0076,1.331
1898.00,7.639680,24.97573,-0.000171,24.020814,-0.0076,1.330
1900.00,7.639658,24.97579,-0.000170,24.021414,-0.0076,1.330
1902.00,7.639907,24.97565,-0.000170,24.021040,-0.0076,1.330
1904.00,7.639873,24.97578,-0.000170,24.020841,-0.0076,1.330
1906.00,7.640902,24.97574,-0.000170,24.020816,-0.0076,1.330
1908.00,7.641671,24.97581,-0.000171,24.021147,-0.0076,1.330
1910.00,7.641164,24.97547,-0.000171,24.021468,-0.0076,1.331
1912.00,7.641268,24.97575,-0.000172,24.020607,-0.0076,1.330
1914.00,7.641605,24.97564,-0.000172,24.020555,-0.0076,1.330
1916.00,7.642461,24.97483,-0.000171,24.020620,-0.0076,1.330
1918.00,7.643050,24.97516,-0.000170,24.020600,-0.0076,1.330
1920.00,7.643667,24.97533,-0.000170,24.021695,-0.0076,1.330
1922.00,7.644352,24.97577,-0.000172,24.020475,-0.0076,1.331
1924.00,7.644470,24.97523,-0.000171,24.021165,-0.0076,1.331
1926.00,7.644652,24.97604,-0.000171,24.020924,-0.0076,1.330
1928.00,7.645103,24.97670,-0.000171,24.020930,-0.0076,1.331
1930.00,7.644745,24.97660,-0.000171,24.020692,-0.0076,1.330
1932.00,7.644639,24.97681,-0.000172,24.020738,-0.0076,1.330
1934.00,7.644861,24.97674,-0.000171,24.020825,-0.0076,1.331
1936.00,7.645032,24.97568,-0.000169,24.021100,-0.0076,1.331
1938.00,7.645621,24.97684,-0.000170,24.021970,-0.0076,1.331
1940.00,7.645535,24.97774,-0.000171,24.021740,-0.0076,1.330
1942.00,7.644756,24.97779,-0.000170,24.021223,-0.0076,1.330
1944.00,7.644828,24.97802,-0.000169,24.021024,-0.0076,1.331
1946.00,7.644865,24.97771,-0.000171,24.021307,-0.0075,1.330
1948.00,7.644856,24.97754,-0.000170,24.020625,-0.0076,1.331
1950.00,7.645188,24.97813,-0.000171,24.021387,-0.0076,1.332
1952.00,7.645538,24.97797,-0.000170,24.021249,-0.0076,1.331
1954.00,7.644593,24.97806,-0.000171,24.020348,-0.0076,1.330
1956.00,7.644337,24.97792,-0.000170,24.021481,-0.0076,1.330
1958.00,7.644374,24.97751,-0.000170,24.020584,-0.0076,1.330
1960.00,7.644680,24.97735,-0.000170,24.020962,-0.0075,1.330
1962.00,7.645521,24.97806,-0.000170,24.020787,-0.0076,1.330
1964.00,7.645894,24.97730,-0.000170,24.020732,-0.0076,1.330
1966.00,7.645670,24.97740,-0.000171,24.020910,-0.0076,1.330
1968.00,7.644775,24.97748,-0.000171,24.020270,-0.0077,1.330
1970.00,7.644045,24.97693,-0.000170,24.020605,-0.0076,1.331
1972.00,7.643705,24.97731,-0.000170,24.021204,-0.0076,1.330
1974.00,7.645094,24.97719,-0.000171,24.020464,-0.0076,1.331
1976.00,7.644663,24.97776,-0.000171,24.021126,-0.0076,1.331
1978.00,7.643161,24.97657,-0.000170,24.020823,-0.0076,1.331
1980.00,7.642896,24.97733,-0.000171,24.020732,-0.0076,1.331
1982.00,7.642763,24.97737,-0.000170,24.020861,-0.0076,1.330
1984.00,7.642988,24.97745,-0.000170,24.020741,-0.0076,1.331
1986.00,7.643200,24.97693,-0.000171,24.020995,-0.0076,1.330
1988.00,7.643088,24.97662,-0.000171,24.020912,-0.0076,1.331
1990.00,7.642435,24.97689,-0.000171,24.020816,-0.0076,1.331
1992.00,7.642698,24.97649,-0.000172,24.020759,-0.0076,1.330
1994.00,7.642643,24.97601,-0.000171,24.021301,-0.0076,1.330
1996.00,7.642290,24.97562,-0.000171,24.021229,-0.0076,1.330
1998.00,7.642408,24.97611,-0.000171,24.020859,-0.0076,1.330
2000.00,7.641858,24.97620,-0.000171,24.020830,-0.0076,1.331
2002.00,7.642031,24.97561,-0.000171,24.020551,-0.0076,1.331
2004.00,7.641820,24.97496,-0.000170,24.021042,-0.0076,1.330
2006.00,7.642220,24.97431,-0.000170,24.020865,-0.0076,1.330
2008.00,7.642847,24.97428,-0.000170,24.021171,-0.0076,1.331
2010.00,7.642664,24.97438,-0.000170,24.021180,-0.0076,1.330
2012.00,7.642108,24.97492,-0.000171,24.021198,-0.0076,1.331
2014.00,7.641971,24.97427,-0.000171,24.020127,-0.0076,1.331
2016.00,7.641309,24.97362,-0.000171,24.020758,-0.0076,1.331
2018.00,7.641498,24.97373,-0.000171,24.020799,-0.0076,1.331
2020.00,7.641510,24.97417,-0.000171,24.020765,-0.0076,1.330
2022.00,7.641184,24.97461,-0.000170,24.020997,-0.0076,1.330
2024.00,7.641045,24.97470,-0.000171,24.021470,-0.0076,1.331
2026.00,7.640994,24.97451,-0.000172,24.020674,-0.0076,1.330
2028.00,7.641629,24.97354,-0.000170,24.021151,-0.0076,1.331
2030.00,7.641712,24.97346,-0.000170,24.021370,-0.0076,1.331
2032.00,7.640083,24.97313,-0.000171,24.021688,-0.0076,1.331
2034.00,7.639871,24.97381,-0.000171,24.020716,-0.0077,1.331
2036.00,7.640069,24.97374,-0.000170,24.020607,-0.0076,1.330
2038.00,7.640415,24.97350,-0.000170,24.020964,-0.0076,1.330
2040.00,7.639458,24.97368,-0.000171,24.020823,-0.0076,1.331
2042.00,7.639001,24.97454,-0.000171,24.021363,-0.0076,1.331
2044.00,7.639647,24.97547,-0.000171,24.021049,-0.0076,1.331
2046.00,7.640482,24.97427,-0.000171,24.021593,-0.0076,1.331
2048.00,7.640498,24.97490,-0.000171,24.020700,-0.0076,1.331
2050.00,7.639562,24.97508,-0.000170,24.020810,-0.0076,1.330
2052.00,7.639665,24.97536,-0.000169,24.020640,-0.0076,1.331
2054.00,7.640147,24.97558,-0.000170,24.021321,-0.0076,1.331
2056.00,7.639386,24.97581,-0.000170,24.020400,-0.0076,1.330
2058.00,7.639246,24.97578,-0.000169,24.020825,-0.0076,1.331
2060.00,7.639341,24.97539,-0.000171,24.020462,-0.0076,1.331
2062.00,7.639853,24.97505,-0.000171,24.020544,-0.0076,1.331
2064.00,7.639125,24.97531,-0.000171,24.021182,-0.0076,1.331
2066.00,7.639030,24.97582,-0.000170,24.020962,-0.0076,1.330
2068.00,7.638434,24.97596,-0.000171,24.020482,-0.0076,1.330
2070.00,7.638015,24.97606,-0.000170,24.020975,-0.0076,1.331
2072.00,7.637965,24.97620,-0.000171,24.021211,-0.0076,1.331
2074.00,7.638485,24.97581,-0.000170,24.020832,-0.0076,1.330
2076.00,7.639356,24.97640,-0.000171,24.021234,-0.0076,1.331
2078.00,7.639405,24.97639,-0.000170,24.021329,-0.0076,1.331
2080.00,7.639435,24.97704,-0.000170,24.021310,-0.0076,1.330
2082.00,7.639971,24.97758,-0.000169,24.021651,-0.0076,1.330
2084.00,7.639414,24.97734,-0.000170,24.020830,-0.0076,1.330
2086.00,7.638174,24.97742,-0.000170,24.020877,-0.0076,1.331
2088.00,7.637448,24.97693,-0.000171,24.021329,-0.0076,1.331
2090.00,7.638298,24.97751,-0.000171,24.020631,-0.0076,1.331
2092.00,7.637258,24.97747,-0.000171,24.021031,-0.0076,1.331
2094.00,7.636568,24.97632,-0.000171,24.021281,-0.0076,1.331
2096.00,7.636413,24.97667,-0.000170,24.020645,-0.0076,1.331
2098.00,7.636935,24.97683,-0.000171,24.020830,-0.0076,1.331
2100.00,7.637548,24.97652,-0.000172,24.020852,-0.0076,1.330
2102.00,7.637279,24.97610,-0.000172,24.021234,-0.0076,1.331
2104.00,7.636598,24.97610,-0.000172,24.021263,-0.0076,1.331
2106.00,7.635941,24.97652,-0.000172,24.020944,-0.0076,1.331
2108.00,7.635932,24.97645,-0.000171,24.020662,-0.0076,1.331
2110.00,7.635507,24.97593,-0.000171,24.021301,-0.0076,1.331
2112.00,7.635252,24.97566,-0.000171,24.020518,-0.0076,1.331
2114.00,7.634373,24.97590,-0.000172,24.021106,-0.0076,1.331
2116.00,7.634907,24.97541,-0.000171,24.020888,-0.0076,1.331
2118.00,7.635840,24.97561,-0.000171,24.020971,-0.0076,1.330
2120.00,7.634688,24.97575,-0.000170,24.020667,-0.0076,1.331
2122.00,7.634487,24.97613,-0.000169,24.020752,-0.0076,1.331
2124.00,7.634686,24.97564,-0.000171,24.020897,-0.0076,1.332
2126.00,7.634431,24.97503,-0.000171,24.021506,-0.0076,1.331
2128.00,7.634478,24.97576,-0.000169,24.021122,-0.0076,1.331
2130.00,7.634858,24.97643,-0.000170,24.020498,-0.0076,1.331
2132.00,7.634474,24.97608,-0.000171,24.020941,-0.0076,1.331
2134.00,7.634175,24.97592,-0.000171,24.020585,-0.0076,1.331
2136.00,7.634036,24.97636,-0.000171,24.020754,-0.0076,1.331
2138.00,7.634861,24.97606,-0.000170,24.020930,-0.0076,1.331
2140.00,7.634859,24.97670,-0.000170,24.020567,-0.0076,1.331
2142.00,7.634502,24.97648,-0.000171,24.020930,-0.0076,1.331
2144.00,7.634006,24.97735,-0.000170,24.021126,-0.0076,1.331
2146.00,7.634344,24.97715,-0.000169,24.020819,-0.0076,1.331
2148.00,7.634939,24.97694,-0.000171,24.021004,-0.0076,1.331
2150.00,7.635260,24.97612,-0.000170,24.020875,-0.0076,1.330
2152.00,7.633699,24.97659,-0.000170,24.020486,-0.0076,1.330
2154.00,7.632827,24.97673,-0.000170,24.021129,-0.0076,1.331
2156.00,7.633264,24.97745,-0.000169,24.021310,-0.0076,1.331
2158.00,7.632456,24.97748,-0.000170,24.020504,-0.0076,1.331
2160.00,7.631633,24.97692,-0.000171,24.021035,-0.0076,1.331
2162.00,7.631886,24.97709,-0.000170,24.020852,-0.0076,1.331
2164.00,7.631875,24.97716,-0.000170,24.020283,-0.0076,1.331
2166.00,7.632025,24.97692,-0.000170,24.020957,-0.0076,1.331
2168.00,7.633421,24.97754,-0.000171,24.021020,-0.0076,1.331
2170.00,7.633665,24.97721,-0.000171,24.020703,-0.0076,1.331
2172.00,7.633389,24.97733,-0.000171,24.021543,-0.0076,1.331
2174.00,7.633259,24.97707,-0.000169,24.021709,-0.0076,1.331
2176.00,7.633347,24.97627,-0.000170,24.021167,-0.0076,1.331
2178.00,7.633318,24.97604,-0.000169,24.021905,-0.0076,1.331
2180.00,7.632946,24.97598,-0.000169,24.021160,-0.0076,1.331
2182.00,7.633217,24.97549,-0.000169,24.020942,-0.0076,1.331
2184.00,7.633594,24.97611,-0.000170,24.021193,-0.0076,1.331
2186.00,7.633585,24.97653,-0.000170,24.021425,-0.0076,1.331
2188.00,7.634350,24.97660,-0.000171,24.021883,-0.0076,1.331
2190.00,7.634082,24.97701,-0.000171,24.020770,-0.0076,1.331
2192.00,7.633600,24.97657,-0.000170,24.021049,-0.0076,1.332
2194.00,7.632664,24.97612,-0.000169,24.021031,-0.0076,1.331
2196.00,7.632219,24.97546,-0.000169,24.021446,-0.0076,1.331
2198.00,7.631870,24.97620,-0.000170,24.021678,-0.0076,1.331
2200.00,7.631832,24.97736,-0.000169,24.021751,-0.0076,1.331
2202.00,7.631524,24.97717,-0.000170,24.020959,-0.0076,1.331
2204.00,7.631034,24.97701,-0.000170,24.021568,-0.0076,1.331
2206.00,7.630754,24.97695,-0.000170,24.020832,-0.0076,1.331
2208.00,7.631313,24.97621,-0.000169,24.020807,-0.0076,1.331
2210.00,7.632006,24.97649,-0.000170,24.021245,-0.0076,1.332
2212.00,7.631916,24.97686,-0.000170,24.020712,-0.0076,1.331
2214.00,7.631380,24.97627,-0.000170,24.020817,-0.0076,1.331
2216.00,7.631312,24.97626,-0.000170,24.020935,-0.0076,1.331
2218.00,7.630909,24.97692,-0.000169,24.021477,-0.0076,1.331
2220.00,7.630619,24.97691,-0.000170,24.020837,-0.0076,1.331
2222.00,7.630821,24.97711,-0.000171,24.021414,-0.0076,1.330
2224.00,7.631464,24.97716,-0.000170,24.021151,-0.0076,1.331
2226.00,7.631950,24.97730,-0.000171,24.020836,-0.0076,1.330
2228.00,7.630454,24.97658,-0.000171,24.021515,-0.0076,1.330
2230.00,7.630044,24.97756,-0.000170,24.021367,-0.0076,1.331
2232.00,7.630156,24.97730,-0.000170,24.021053,-0.0076,1.331
2234.00,7.630536,24.97822,-0.000169,24.021164,-0.0076,1.331
2236.00,7.630385,24.97730,-0.000169,24.021512,-0.0076,1.331
2238.00,7.630101,24.97657,-0.000170,24.021189,-0.0076,1.331
2240.00,7.630870,24.97675,-0.000170,24.021006,-0.0076,1.332
2242.00,7.630945,24.97700,-0.000171,24.020919,-0.0076,1.331
2244.00,7.629588,24.97722,-0.000171,24.021126,-0.0076,1.331
2246.00,7.629251,24.97793,-0.000170,24.021316,-0.0076,1.331
2248.00,7.629566,24.97771,-0.000170,24.021019,-0.0076,1.331
2250.00,7.630145,24.97717,-0.000170,24.021091,-0.0076,1.332
2252.00,7.630310,24.97736,-0.000170,24.022135,-0.0075,1.331
2254.00,7.628121,24.97703,-0.000170,24.020747,-0.0076,1.331
2256.00,7.627972,24.97708,-0.000170,24.021252,-0.0076,1.331
2258.00,7.628730,24.97716,-0.000170,24.021503,-0.0075,1.331
2260.00,7.628588,24.97584,-0.000169,24.020870,-0.0076,1.331
2262.00,7.628164,24.97659,-0.000170,24.021568,-0.0076,1.331
2264.00,7.627563,24.97645,-0.000169,24.021749,-0.0076,1.331
2266.00,7.627843,24.97692,-0.000169,24.021430,-0.0076,1.330
2268.00,7.627689,24.97631,-0.000171,24.020908,-0.0076,1.331
2270.00,7.627592,24.97603,-0.000170,24.021187,-0.0076,1.331
2272.00,7.628170,24.97586,-0.000171,24.021060,-0.0076,1.331
2274.00,7.627809,24.97629,-0.000171,24.021135,-0.0076,1.331
2276.00,7.627360,24.97686,-0.000169,24.021426,-0.0076,1.331
2278.00,7.627500,24.97751,-0.000169,24.021262,-0.0076,1.330
2280.00,7.626573,24.97761,-0.000169,24.020638,-0.0076,1.331
2282.00,7.625816,24.97746,-0.000171,24.021258,-0.0076,1.332
2284.00,7.626334,24.97788,-0.000170,24.021198,-0.0076,1.331
2286.00,7.626685,24.97721,-0.000171,24.020569,-0.0076,1.331
2288.00,7.626831,24.97687,-0.000170,24.020538,-0.0076,1.330
2290.00,7.626476,24.97734,-0.000170,24.021142,-0.0076,1.331
2292.00,7.625899,24.97706,-0.000171,24.020906,-0.0076,1.331
2294.00,7.625923,24.97670,-0.000169,24.020268,-0.0076,1.331
2296.00,7.625505,24.97669,-0.000171,24.021443,-0.0076,1.331
2298.00,7.625397,24.97653,-0.000170,24.020792,-0.0076,1.332
2300.00,7.625489,24.97623,-0.000170,24.020888,-0.0076,1.330
2302.00,7.626601,24.97694,-0.000171,24.021334,-0.0076,1.331
2304.00,7.625815,24.97656,-0.000170,24.020386,-0.0076,1.332
2306.00,7.626187,24.97651,-0.000170,24.021022,-0.0076,1.331
2308.00,7.626286,24.97638,-0.000170,24.020941,-0.0076,1.331
2310.00,7.626850,24.97756,-0.000171,24.020627,-0.0076,1.331
2312.00,7.627026,24.97784,-0.000170,24.021040,-0.0076,1.331
2314.00,7.626334,24.97724,-0.000170,24.020448,-0.0076,1.331
2316.00,7.625514,24.97778,-0.000169,24.020935,-0.0076,1.332
2318.00,7.625000,24.97735,-0.000170,24.020083,-0.0076,1.331
2320.00,7.624980,24.97677,-0.000171,24.021164,-0.0076,1.331
2322.00,7.625490,24.97626,-0.000171,24.020652,-0.0076,1.331
2324.00,7.626244,24.97571,-0.000171,24.021019,-0.0076,1.331
2326.00,7.625962,24.97585,-0.000169,24.020901,-0.0076,1.331
2328.00,7.625183,24.97656,-0.000170,24.020785,-0.0076,1.331
2330.00,7.624113,24.97689,-0.000170,24.020948,-0.0076,1.331
2332.00,7.623434,24.97634,-0.000170,24.020915,-0.0076,1.331
2334.00,7.624285,24.97659,-0.000170,24.020406,-0.0076,1.331
2336.00,7.624734,24.97754,-0.000170,24.020674,-0.0076,1.332
2338.00,7.624617,24.97691,-0.000171,24.020388,-0.0076,1.331
2340.00,7.624107,24.97652,-0.000170,24.020270,-0.0076,1.331
2342.00,7.624433,24.97545,-0.000171,24.021240,-0.0076,1.331
2344.00,7.624963,24.97560,-0.000171,24.020406,-0.0076,1.331
2346.00,7.625186,24.97583,-0.000170,24.021227,-0.0076,1.331
2348.00,7.625146,24.97629,-0.000170,24.020937,-0.0075,1.331
2350.00,7.624783,24.97532,-0.000171,24.021024,-0.0076,1.331
2352.00,7.624686,24.97526,-0.000171,24.020797,-0.0076,1.331
2354.00,7.624098,24.97587,-0.000171,24.020890,-0.0076,1.331
2356.00,7.624271,24.97683,-0.000171,24.020814,-0.0076,1.332
2358.00,7.623720,24.97700,-0.000171,24.021459,-0.0076,1.332
2360.00,7.623259,24.97722,-0.000170,24.020464,-0.0076,1.331
2362.00,7.623270,24.97647,-0.000170,24.020600,-0.0076,1.331
2364.00,7.621924,24.97666,-0.000170,24.021004,-0.0076,1.331
2366.00,7.622110,24.97697,-0.000170,24.021073,-0.0076,1.332
2368.00,7.622687,24.97691,-0.000170,24.021069,-0.0076,1.331
2370.00,7.622615,24.97743,-0.000168,24.021350,-0.0076,1.330
2372.00,7.622631,24.97754,-0.000170,24.020846,-0.0076,1.331
2374.00,7.622829,24.97741,-0.000170,24.020564,-0.0076,1.332
2376.00,7.622599,24.97798,-0.000170,24.020917,-0.0076,1.331
2378.00,7.623366,24.97816,-0.000170,24.021098,-0.0076,1.331
2380.00,7.624412,24.97903,-0.000171,24.020817,-0.0076,1.331
2382.00,7.623144,24.97923,-0.000171,24.021176,-0.0076,1.331
2384.00,7.622709,24.97907,-0.000170,24.021363,-0.0076,1.331
2386.00,7.623220,24.97920,-0.000170,24.020689,-0.0076,1.331
2388.00,7.623978,24.97908,-0.000170,24.021283,-0.0076,1.331
2390.00,7.624417,24.97908,-0.000170,24.021595,-0.0076,1.332
2392.00,7.624355,24.97920,-0.000170,24.020662,-0.0076,1.331
2394.00,7.624381,24.97942,-0.000171,24.021474,-0.0076,1.332
2396.00,7.623857,24.98030,-0.000170,24.021265,-0.0076,1.331
2398.00,7.623329,24.97995,-0.000170,24.020872,-0.0076,1.331
2400.00,7.623191,24.97918,-0.000169,24.021392,-0.0076,1.332
@4,12.0000,24.0
2402.00,7.622381,24.97855,-0.000169,24.020984,-0.0075,1.332
2404.00,7.618145,24.97861,-0.000170,24.021343,-0.0076,1.331
2406.00,7.607675,24.97828,-0.000169,24.021189,-0.0076,1.330
2408.00,7.589717,24.97829,-0.000169,24.021543,-0.0076,1.330
2410.00,7.565286,24.97780,-0.000167,24.021343,-0.0076,1.330
2412.00,7.541124,24.97852,-0.000169,24.021691,-0.0076,1.332
2414.00,7.520003,24.97909,-0.000169,24.021240,-0.0076,1.331
2416.00,7.501433,24.97888,-0.000171,24.020970,-0.0076,1.332
2418.00,7.483181,24.97953,-0.000171,24.020662,-0.0076,1.332
2420.00,7.466413,24.97973,-0.000171,24.020899,-0.0076,1.332
2422.00,7.450900,24.97856,-0.000171,24.020749,-0.0076,1.333
2424.00,7.435737,24.97826,-0.000172,24.021446,-0.0075,1.333
2426.00,7.421122,24.97805,-0.000171,24.021165,-0.0076,1.333
2428.00,7.414127,24.97893,-0.000171,24.021746,-0.0076,1.333
2430.00,7.413922,24.97837,-0.000171,24.021002,-0.0076,1.333
2432.00,7.421492,24.97796,-0.000171,24.021178,-0.0076,1.334
2434.00,7.435562,24.97842,-0.000173,24.021321,-0.0076,1.333
2436.00,7.449574,24.97840,-0.000172,24.021187,-0.0076,1.332
2438.00,7.461181,24.97797,-0.000170,24.021372,-0.0076,1.332
2440.00,7.471587,24.97832,-0.000171,24.020953,-0.0076,1.332
2442.00,7.483373,24.97772,-0.000170,24.020952,-0.0076,1.332
2444.00,7.496439,24.97705,-0.000170,24.021514,-0.0076,1.332
2446.00,7.509017,24.97720,-0.000171,24.021080,-0.0076,1.332
2448.00,7.521146,24.97704,-0.000170,24.021073,-0.0076,1.332
2450.00,7.532274,24.97732,-0.000170,24.021582,-0.0076,1.332
2452.00,7.543643,24.97769,-0.000171,24.021749,-0.0076,1.332
2454.00,7.553704,24.97733,-0.000170,24.021053,-0.0076,1.332
2456.00,7.563514,24.97630,-0.000171,24.020917,-0.0076,1.331
2458.00,7.572076,24.97708,-0.000169,24.021218,-0.0076,1.331
2460.00,7.579695,24.97747,-0.000170,24.020507,-0.0076,1.332
2462.00,7.585083,24.97786,-0.000169,24.020636,-0.0076,1.332
2464.00,7.589904,24.97836,-0.000169,24.021481,-0.0076,1.332
2466.00,7.594032,24.97726,-0.000169,24.020845,-0.0076,1.331
2468.00,7.596834,24.97778,-0.000170,24.021378,-0.0076,1.332
2470.00,7.599237,24.97745,-0.000170,24.021233,-0.0076,1.331
2472.00,7.603129,24.97735,-0.000169,24.021283,-0.0076,1.331
2474.00,7.605339,24.97774,-0.000169,24.020825,-0.0076,1.331
2476.00,7.606172,24.97812,-0.000170,24.022045,-0.0076,1.331
2478.00,7.607023,24.97840,-0.000169,24.021537,-0.0076,1.331
2480.00,7.607884,24.97785,-0.000170,24.021488,-0.0076,1.332
2482.00,7.608367,24.97787,-0.000170,24.021350,-0.0076,1.331
2484.00,7.608535,24.97735,-0.000170,24.020845,-0.0076,1.331
2486.00,7.609316,24.97764,-0.000170,24.020982,-0.0076,1.332
2488.00,7.610260,24.97744,-0.000171,24.020935,-0.0076,1.332
2490.00,7.610720,24.97797,-0.000171,24.021466,-0.0076,1.332
2492.00,7.610319,24.97824,-0.000171,24.021321,-0.0076,1.332
2494.00,7.610355,24.97691,-0.000171,24.021202,-0.0076,1.332
2496.00,7.610579,24.97707,-0.000171,24.021305,-0.0075,1.332
2498.00,7.610795,24.97659,-0.000169,24.021252,-0.0076,1.331
2500.00,7.611029,24.97669,-0.000170,24.021392,-0.0076,1.331
2502.00,7.611414,24.97645,-0.000172,24.021452,-0.0076,1.332
2504.00,7.612233,24.97644,-0.000171,24.020464,-0.0076,1.331
2506.00,7.612341,24.97689,-0.000170,24.020946,-0.0076,1.331
2508.00,7.612842,24.97664,-0.000171,24.021842,-0.0076,1.332
2510.00,7.613126,24.97669,-0.000171,24.021361,-0.0076,1.333
2512.00,7.614221,24.97596,-0.000169,24.020625,-0.0076,1.331
2514.00,7.614233,24.97635,-0.000170,24.021950,-0.0076,1.331
2516.00,7.614702,24.97661,-0.000169,24.020944,-0.0076,1.332
2518.00,7.615618,24.97637,-0.000169,24.021106,-0.0076,1.332
2520.00,7.616657,24.97728,-0.000170,24.021678,-0.0076,1.332
2522.00,7.616456,24.97724,-0.000170,24.021593,-0.0076,1.331
2524.00,7.615576,24.97804,-0.000170,24.021702,-0.0076,1.331
2526.00,7.617039,24.97762,-0.000170,24.020812,-0.0076,1.331
2528.00,7.617707,24.97837,-0.000170,24.021443,-0.0076,1.332
2530.00,7.617299,24.97787,-0.000170,24.021840,-0.0076,1.332
2532.00,7.617681,24.97783,-0.000170,24.021800,-0.0076,1.332
2534.00,7.618231,24.97816,-0.000170,24.021287,-0.0076,1.332
2536.00,7.618142,24.97800,-0.000171,24.021200,-0.0076,1.332
2538.00,7.617310,24.97766,-0.000170,24.021552,-0.0076,1.332
2540.00,7.616732,24.97849,-0.000170,24.021597,-0.0076,1.332
2542.00,7.617336,24.97800,-0.000170,24.021167,-0.0076,1.332
2544.00,7.617942,24.97826,-0.000170,24.020680,-0.0076,1.332
2546.00,7.617427,24.97903,-0.000171,24.021225,-0.0076,1.332
2548.00,7.618104,24.97759,-0.000171,24.021292,-0.0076,1.332
2550.00,7.618114,24.97788,-0.000170,24.021506,-0.0076,1.332
2552.00,7.618299,24.97799,-0.000171,24.021488,-0.0076,1.332
2554.00,7.618278,24.97771,-0.000171,24.021633,-0.0076,1.332
2556.00,7.618244,24.97769,-0.000170,24.022003,-0.0076,1.331
2558.00,7.619012,24.97770,-0.000170,24.021334,-0.0076,1.332
2560.00,7.618357,24.97787,-0.000170,24.021765,-0.0076,1.332
2562.00,7.617373,24.97713,-0.000171,24.020870,-0.0076,1.332
2564.00,7.617222,24.97681,-0.000171,24.021329,-0.0076,1.332
2566.00,7.617126,24.97680,-0.000170,24.021617,-0.0076,1.331
2568.00,7.617631,24.97753,-0.000171,24.021916,-0.0076,1.332
2570.00,7.617640,24.97805,-0.000171,24.021399,-0.0076,1.332
2572.00,7.617229,24.97838,-0.000171,24.021410,-0.0075,1.332
2574.00,7.617063,24.97817,-0.000170,24.021209,-0.0076,1.332
2576.00,7.617029,24.97837,-0.000170,24.021455,-0.0076,1.331
2578.00,7.616383,24.97857,-0.000169,24.021532,-0.0075,1.332
2580.00,7.616963,24.97871,-0.000171,24.021470,-0.0076,1.331
2582.00,7.618013,24.97863,-0.000171,24.021918,-0.0075,1.332
2584.00,7.617854,24.97889,-0.000170,24.022188,-0.0076,1.332
2586.00,7.617474,24.97877,-0.000169,24.021068,-0.0076,1.331
2588.00,7.617142,24.97843,-0.000169,24.021684,-0.0076,1.332
2590.00,7.618082,24.97871,-0.000170,24.021550,-0.0075,1.332
2592.00,7.617037,24.97916,-0.000170,24.021368,-0.0075,1.332
2594.00,7.616450,24.97873,-0.000170,24.021118,-0.0076,1.331
2596.00,7.616104,24.97991,-0.000171,24.021153,-0.0076,1.331
2598.00,7.616044,24.97908,-0.000170,24.021630,-0.0076,1.332
2600.00,7.615950,24.97905,-0.000170,24.021276,-0.0076,1.332
2602.00,7.616397,24.97919,-0.000170,24.021655,-0.0076,1.332
2604.00,7.615039,24.98000,-0.000170,24.020828,-0.0076,1.331
2606.00,7.614425,24.98027,-0.000170,24.020868,-0.0076,1.332
2608.00,7.614779,24.97957,-0.000170,24.021008,-0.0076,1.332
2610.00,7.614500,24.97936,-0.000169,24.020917,-0.0076,1.332
2612.00,7.614001,24.97944,-0.000170,24.020765,-0.0076,1.332
2614.00,7.614246,24.97907,-0.000170,24.021305,-0.0076,1.332
2616.00,7.615616,24.97816,-0.000169,24.021459,-0.0076,1.331
2618.00,7.616323,24.97811,-0.000169,24.022181,-0.0076,1.332
2620.00,7.615628,24.97849,-0.000170,24.021416,-0.0076,1.332
2622.00,7.615270,24.97849,-0.000170,24.020834,-0.0076,1.332
2624.00,7.615673,24.97817,-0.000169,24.020783,-0.0076,1.332
2626.00,7.615191,24.97888,-0.000170,24.021131,-0.0076,1.332
2628.00,7.614659,24.97957,-0.000170,24.021068,-0.0076,1.332
2630.00,7.613766,24.97930,-0.000170,24.022063,-0.0076,1.332
2632.00,7.613808,24.97897,-0.000169,24.021044,-0.0076,1.332
2634.00,7.614397,24.97915,-0.000169,24.021461,-0.0075,1.332
2636.00,7.614298,24.97821,-0.000170,24.021378,-0.0076,1.332
2638.00,7.614614,24.97811,-0.000170,24.021004,-0.0076,1.332
2640.00,7.615140,24.97866,-0.000170,24.021441,-0.0076,1.332
2642.00,7.614740,24.97800,-0.000170,24.021657,-0.0076,1.332
2644.00,7.613515,24.97893,-0.000170,24.020875,-0.0076,1.332
2646.00,7.612830,24.97909,-0.000169,24.020993,-0.0076,1.331
2648.00,7.613170,24.97819,-0.000169,24.021120,-0.0076,1.332
2650.00,7.614049,24.97889,-0.000170,24.020750,-0.0076,1.332
2652.00,7.613568,24.97838,-0.000169,24.020863,-0.0076,1.331
2654.00,7.613733,24.97916,-0.000168,24.021508,-0.0076,1.332
2656.00,7.612551,24.97897,-0.000168,24.021666,-0.0076,1.332
2658.00,7.612868,24.97875,-0.000169,24.021688,-0.0076,1.333
2660.00,7.612859,24.97858,-0.000169,24.020964,-0.0076,1.332
2662.00,7.612958,24.97917,-0.000169,24.021236,-0.0076,1.333
2664.00,7.613135,24.97889,-0.000170,24.021097,-0.0076,1.331
2666.00,7.613028,24.97949,-0.000170,24.021523,-0.0076,1.331
2668.00,7.612633,24.97944,-0.000169,24.021412,-0.0075,1.331
2670.00,7.612672,24.97881,-0.000169,24.021753,-0.0076,1.332
2672.00,7.613236,24.97905,-0.000169,24.020743,-0.0076,1.332
2674.00,7.613255,24.97903,-0.000169,24.020984,-0.0076,1.332
2676.00,7.613061,24.97934,-0.000169,24.021678,-0.0075,1.332
2678.00,7.612435,24.97883,-0.000170,24.021060,-0.0076,1.331
2680.00,7.612535,24.97825,-0.000169,24.021401,-0.0075,1.332
2682.00,7.612089,24.97879,-0.000169,24.021189,-0.0076,1.332
2684.00,7.611684,24.97931,-0.000168,24.021265,-0.0076,1.332
2686.00,7.611560,24.97914,-0.000170,24.021610,-0.0076,1.332
2688.00,7.611576,24.97874,-0.000170,24.021452,-0.0076,1.332
2690.00,7.612180,24.97852,-0.000169,24.021584,-0.0076,1.332
2692.00,7.611895,24.97866,-0.000169,24.021347,-0.0076,1.332
2694.00,7.611517,24.97884,-0.000168,24.020886,-0.0076,1.332
2696.00,7.611256,24.97804,-0.000169,24.021135,-0.0076,1.332
2698.00,7.611531,24.97785,-0.000170,24.022095,-0.0076,1.332
2700.00,7.610725,24.97881,-0.000169,24.021700,-0.0075,1.332
2702.00,7.611084,24.97904,-0.000169,24.021488,-0.0076,1.332
2704.00,7.611373,24.97851,-0.000171,24.020935,-0.0076,1.332
2706.00,7.611226,24.97857,-0.000171,24.021978,-0.0076,1.333
2708.00,7.611516,24.97789,-0.000171,24.021437,-0.0075,1.332
2710.00,7.611939,24.97851,-0.000169,24.021204,-0.0075,1.332
2712.00,7.611175,24.97792,-0.000169,24.021798,-0.0076,1.331
2714.00,7.611113,24.97764,-0.000169,24.021930,-0.0076,1.332
2716.00,7.611304,24.97825,-0.000170,24.021555,-0.0076,1.332
2718.00,7.611079,24.97785,-0.000170,24.021122,-0.0076,1.332
2720.00,7.610760,24.97772,-0.000169,24.021566,-0.0076,1.332
2722.00,7.610805,24.97779,-0.000169,24.021584,-0.0076,1.332
2724.00,7.610830,24.97819,-0.000168,24.021744,-0.0076,1.332
2726.00,7.611980,24.97848,-0.000170,24.020855,-0.0076,1.332
2728.00,7.612349,24.97856,-0.000169,24.021657,-0.0076,1.332
2730.00,7.611198,24.97835,-0.000168,24.021394,-0.0076,1.331
2732.00,7.609678,24.97938,-0.000169,24.021207,-0.0076,1.332
2734.00,7.608885,24.97921,-0.000170,24.021845,-0.0075,1.332
2736.00,7.609830,24.97902,-0.000170,24.021486,-0.0076,1.332
2738.00,7.609821,24.97955,-0.000170,24.021521,-0.0076,1.332
2740.00,7.609918,24.97966,-0.000170,24.021486,-0.0076,1.332
2742.00,7.610167,24.97933,-0.000170,24.020988,-0.0076,1.332
2744.00,7.609977,24.97917,-0.000170,24.021178,-0.0076,1.332
2746.00,7.609298,24.97811,-0.000169,24.021252,-0.0076,1.331
2748.00,7.609991,24.97862,-0.000169,24.021485,-0.0076,1.332
2750.00,7.610477,24.97868,-0.000170,24.020371,-0.0076,1.332
2752.00,7.610399,24.97999,-0.000169,24.021037,-0.0076,1.332
2754.00,7.609968,24.97930,-0.000168,24.021506,-0.0075,1.332
2756.00,7.609907,24.97949,-0.000170,24.021013,-0.0075,1.332
2758.00,7.609972,24.98004,-0.000170,24.021376,-0.0076,1.332
2760.00,7.609473,24.97969,-0.000169,24.021506,-0.0076,1.332
2762.00,7.608802,24.97948,-0.000169,24.021336,-0.0075,1.332
2764.00,7.609801,24.97901,-0.000169,24.021501,-0.0075,1.332
2766.00,7.609698,24.97929,-0.000170,24.021818,-0.0076,1.333
2768.00,7.609259,24.97925,-0.000169,24.020741,-0.0076,1.332
2770.00,7.609450,24.97877,-0.000170,24.020821,-0.0076,1.332
2772.00,7.608856,24.97919,-0.000170,24.021802,-0.0076,1.332
2774.00,7.608284,24.97989,-0.000169,24.021514,-0.0076,1.332
2776.00,7.607477,24.98061,-0.000169,24.021488,-0.0076,1.331
2778.00,7.607737,24.97973,-0.000170,24.021706,-0.0076,1.332
2780.00,7.607663,24.97945,-0.000170,24.021584,-0.0076,1.333
2782.00,7.608424,24.97921,-0.000170,24.021305,-0.0076,1.332
2784.00,7.609332,24.97942,-0.000169,24.021934,-0.0076,1.332
2786.00,7.609594,24.98022,-0.000169,24.021582,-0.0076,1.332
2788.00,7.609375,24.97992,-0.000170,24.021773,-0.0076,1.332
2790.00,7.609434,24.97977,-0.000170,24.021485,-0.0076,1.332
2792.00,7.609298,24.97988,-0.000170,24.021678,-0.0076,1.332
2794.00,7.608341,24.97992,-0.000169,24.022030,-0.0076,1.332
2796.00,7.608536,24.98010,-0.000169,24.021397,-0.0075,1.332
2798.00,7.608543,24.97898,-0.000169,24.021573,-0.0075,1.332
2800.00,7.608111,24.97984,-0.000169,24.021918,-0.0076,1.332
2802.00,7.608017,24.98025,-0.000169,24.021804,-0.0076,1.332
2804.00,7.608355,24.97990,-0.000168,24.021510,-0.0076,1.332
2806.00,7.609438,24.97996,-0.000168,24.021608,-0.0075,1.332
2808.00,7.609788,24.97905,-0.000169,24.021767,-0.0075,1.332
2810.00,7.609801,24.97869,-0.000170,24.021180,-0.0076,1.332
2812.00,7.609444,24.97896,-0.000169,24.021780,-0.0075,1.332
2814.00,7.608964,24.97896,-0.000170,24.021688,-0.0076,1.332
2816.00,7.608740,24.97854,-0.000169,24.021363,-0.0076,1.332
2818.00,7.608476,24.97966,-0.000168,24.021401,-0.0076,1.332
2820.00,7.607445,24.97912,-0.000169,24.021414,-0.0076,1.332
2822.00,7.606565,24.97888,-0.000169,24.021626,-0.0076,1.333
2824.00,7.606865,24.97913,-0.000170,24.021488,-0.0076,1.332
2826.00,7.607323,24.97991,-0.000169,24.020861,-0.0076,1.332
2828.00,7.608223,24.97937,-0.000170,24.020549,-0.0076,1.332
2830.00,7.607449,24.97847,-0.000170,24.021156,-0.0075,1.332
2832.00,7.606475,24.97862,-0.000169,24.021871,-0.0076,1.333
2834.00,7.606539,24.97801,-0.000169,24.020576,-0.0076,1.332
2836.00,7.607378,24.97781,-0.000170,24.021106,-0.0076,1.332
2838.00,7.606868,24.97770,-0.000170,24.021127,-0.0076,1.332
2840.00,7.606942,24.97737,-0.000170,24.020667,-0.0076,1.332
2842.00,7.606763,24.97736,-0.000169,24.021280,-0.0076,1.332
2844.00,7.606332,24.97771,-0.000170,24.020680,-0.0076,1.331
2846.00,7.606008,24.97694,-0.000170,24.020705,-0.0076,1.332
2848.00,7.605785,24.97810,-0.000170,24.021486,-0.0076,1.331
2850.00,7.605658,24.97756,-0.000170,24.021100,-0.0076,1.332
2852.00,7.606054,24.97677,-0.000169,24.020745,-0.0076,1.333
2854.00,7.605206,24.97615,-0.000169,24.021860,-0.0076,1.332
2856.00,7.605292,24.97645,-0.000170,24.021274,-0.0076,1.333
2858.00,7.605520,24.97728,-0.000170,24.020797,-0.0076,1.332
2860.00,7.605699,24.97688,-0.000169,24.021372,-0.0076,1.332
2862.00,7.605327,24.97666,-0.000169,24.020429,-0.0076,1.332
2864.00,7.604948,24.97679,-0.000170,24.021200,-0.0076,1.332
2866.00,7.604629,24.97700,-0.000171,24.021049,-0.0076,1.332
2868.00,7.604672,24.97720,-0.000170,24.021601,-0.0076,1.332
2870.00,7.605163,24.97765,-0.000171,24.021068,-0.0076,1.332
2872.00,7.605120,24.97790,-0.000170,24.020855,-0.0076,1.332
2874.00,7.605805,24.97788,-0.000169,24.020968,-0.0076,1.332
2876.00,7.605837,24.97768,-0.000169,24.021434,-0.0076,1.332
2878.00,7.605436,24.97715,-0.000170,24.021744,-0.0076,1.332
2880.00,7.606031,24.97766,-0.000170,24.020890,-0.0076,1.331
2882.00,7.606843,24.97751,-0.000169,24.021138,-0.0076,1.332
2884.00,7.606806,24.97767,-0.000170,24.021276,-0.0076,1.332
2886.00,7.606658,24.97795,-0.000170,24.021385,-0.0076,1.332
2888.00,7.605453,24.97761,-0.000171,24.021485,-0.0076,1.332
2890.00,7.605679,24.97730,-0.000170,24.021552,-0.0076,1.332
2892.00,7.605649,24.97828,-0.000169,24.021064,-0.0076,1.332
2894.00,7.605106,24.97804,-0.000169,24.021445,-0.0076,1.332
2896.00,7.604769,24.97828,-0.000170,24.021144,-0.0076,1.332
2898.00,7.605234,24.97751,-0.000170,24.020794,-0.0076,1.332
2900.00,7.605075,24.97726,-0.000169,24.020709,-0.0076,1.332
2902.00,7.604645,24.97694,-0.000171,24.021526,-0.0076,1.332
2904.00,7.605134,24.97679,-0.000170,24.021287,-0.0076,1.332
2906.00,7.605653,24.97746,-0.000169,24.021073,-0.0076,1.332
2908.00,7.604306,24.97809,-0.000169,24.021343,-0.0076,1.332
2910.00,7.604114,24.97766,-0.000171,24.021057,-0.0076,1.332
2912.00,7.603603,24.97904,-0.000170,24.020567,-0.0076,1.332
2914.00,7.602923,24.97885,-0.000170,24.021281,-0.0076,1.332
2916.00,7.602002,24.97881,-0.000169,24.020917,-0.0076,1.332
2918.00,7.602280,24.97694,-0.000170,24.020785,-0.0076,1.332
2920.00,7.603812,24.97758,-0.000168,24.021736,-0.0076,1.333
2922.00,7.604382,24.97724,-0.000169,24.021332,-0.0076,1.332
2924.00,7.603423,24.97719,-0.000170,24.020948,-0.0076,1.332
2926.00,7.603266,24.97760,-0.000170,24.020466,-0.0076,1.332
2928.00,7.603670,24.97795,-0.000170,24.020913,-0.0076,1.333
2930.00,7.602910,24.97855,-0.000170,24.021046,-0.0076,1.332
2932.00,7.603699,24.97722,-0.000170,24.021066,-0.0076,1.332
2934.00,7.603860,24.97662,-0.000171,24.020720,-0.0076,1.332
2936.00,7.603905,24.97774,-0.000170,24.020973,-0.0076,1.332
2938.00,7.603747,24.97791,-0.000170,24.020605,-0.0076,1.332
2940.00,7.603951,24.97742,-0.000169,24.021184,-0.0076,1.332
2942.00,7.603269,24.97708,-0.000170,24.020674,-0.0076,1.332
2944.00,7.602973,24.97723,-0.000170,24.021053,-0.0076,1.333
2946.00,7.602993,24.97740,-0.000171,24.020638,-0.0076,1.333
2948.00,7.602696,24.97844,-0.000170,24.020903,-0.0076,1.333
2950.00,7.602542,24.97812,-0.000171,24.021300,-0.0076,1.332
2952.00,7.603291,24.97732,-0.000170,24.020709,-0.0076,1.332
2954.00,7.604181,24.97825,-0.000168,24.021620,-0.0076,1.332
2956.00,7.603853,24.97858,-0.000170,24.020629,-0.0076,1.332
2958.00,7.604343,24.97819,-0.000170,24.020870,-0.0076,1.333
2960.00,7.604277,24.97837,-0.000170,24.021281,-0.0076,1.332
2962.00,7.603627,24.97808,-0.000169,24.020986,-0.0076,1.333
2964.00,7.604065,24.97796,-0.000169,24.020752,-0.0076,1.332
2966.00,7.604439,24.97804,-0.000170,24.021024,-0.0076,1.332
2968.00,7.602023,24.97737,-0.000170,24.021091,-0.0076,1.332
2970.00,7.601429,24.97734,-0.000170,24.020578,-0.0075,1.332
2972.00,7.602424,24.97770,-0.000171,24.021144,-0.0076,1.332
2974.00,7.602624,24.97719,-0.000171,24.021323,-0.0076,1.333
2976.00,7.602500,24.97762,-0.000171,24.021595,-0.0076,1.333
2978.00,7.602283,24.97782,-0.000171,24.021461,-0.0075,1.333
2980.00,7.601956,24.97842,-0.000170,24.021207,-0.0076,1.332
2982.00,7.601798,24.97830,-0.000170,24.021303,-0.0076,1.333
2984.00,7.602355,24.97887,-0.000170,24.021144,-0.0076,1.332
2986.00,7.602558,24.97803,-0.000170,24.021004,-0.0076,1.332
2988.00,7.603042,24.97761,-0.000170,24.020823,-0.0076,1.332
2990.00,7.602358,24.97706,-0.000170,24.020970,-0.0076,1.332
2992.00,7.602166,24.97721,-0.000171,24.021088,-0.0076,1.332
2994.00,7.601877,24.97740,-0.000171,24.021521,-0.0076,1.332
2996.00,7.601738,24.97743,-0.000171,24.021517,-0.0076,1.332
2998.00,7.601946,24.97746,-0.000169,24.020511,-0.0076,1.333
3000.00,7.601486,24.97770,-0.000170,24.021175,-0.0076,1.333
@5,12.0000,24.0
3002.00,7.600506,24.97793,-0.000171,24.021736,-0.0076,1.333
3004.00,7.597114,24.97758,-0.000171,24.021397,-0.0076,1.332
3006.00,7.588174,24.97731,-0.000169,24.021298,-0.0076,1.332
3008.00,7.572308,24.97828,-0.000169,24.021084,-0.0075,1.331
3010.00,7.548571,24.97782,-0.000168,24.021347,-0.0076,1.332
3012.00,7.524289,24.97749,-0.000169,24.021256,-0.0075,1.332
3014.00,7.503855,24.97810,-0.000168,24.021262,-0.0075,1.332
3016.00,7.485962,24.97743,-0.000170,24.020506,-0.0076,1.333
3018.00,7.470431,24.97660,-0.000171,24.020709,-0.0076,1.333
3020.00,7.456192,24.97694,-0.000171,24.020774,-0.0076,1.333
3022.00,7.440951,24.97723,-0.000171,24.021247,-0.0076,1.334
3024.00,7.426341,24.97731,-0.000171,24.021269,-0.0076,1.334
3026.00,7.413674,24.97723,-0.000171,24.021098,-0.0075,1.334
3028.00,7.406739,24.97682,-0.000172,24.020999,-0.0076,1.335
3030.00,7.405917,24.97741,-0.000172,24.020487,-0.0076,1.334
3032.00,7.414013,24.97681,-0.000171,24.021216,-0.0076,1.334
3034.00,7.427533,24.97738,-0.000171,24.021238,-0.0076,1.334
3036.00,7.439054,24.97791,-0.000171,24.021089,-0.0076,1.334
3038.00,7.449433,24.97788,-0.000169,24.020692,-0.0076,1.333
3040.00,7.460028,24.97789,-0.000171,24.021900,-0.0076,1.333
3042.00,7.470640,24.97797,-0.000170,24.020865,-0.0076,1.333
3044.00,7.481453,24.97882,-0.000170,24.020669,-0.0076,1.333
3046.00,7.493235,24.97933,-0.000170,24.020194,-0.0076,1.332
3048.00,7.503552,24.97865,-0.000169,24.021347,-0.0076,1.333
3050.00,7.514091,24.97846,-0.000170,24.021303,-0.0076,1.333
3052.00,7.524000,24.97799,-0.000169,24.021191,-0.0076,1.333
3054.00,7.532419,24.97822,-0.000170,24.021421,-0.0076,1.333
3056.00,7.540530,24.97883,-0.000170,24.021372,-0.0076,1.333
3058.00,7.548203,24.97873,-0.000170,24.021419,-0.0076,1.333
3060.00,7.554853,24.97829,-0.000170,24.020567,-0.0076,1.332
3062.00,7.560930,24.97814,-0.000169,24.021695,-0.0076,1.333
3064.00,7.566620,24.97804,-0.000170,24.021269,-0.0076,1.333
3066.00,7.570762,24.97849,-0.000172,24.021175,-0.0076,1.333
3068.00,7.574286,24.97791,-0.000171,24.021383,-0.0076,1.333
3070.00,7.577041,24.97763,-0.000171,24.020961,-0.0076,1.333
3072.00,7.578942,24.97791,-0.000169,24.020808,-0.0076,1.332
3074.00,7.580856,24.97754,-0.000170,24.021184,-0.0076,1.332
3076.00,7.582394,24.97730,-0.000171,24.021388,-0.0076,1.333
3078.00,7.583717,24.97712,-0.000170,24.021082,-0.0076,1.333
3080.00,7.584811,24.97665,-0.000170,24.021002,-0.0076,1.333
3082.00,7.585022,24.97669,-0.000170,24.021066,-0.0076,1.332
3084.00,7.585883,24.97713,-0.000170,24.021497,-0.0076,1.333
3086.00,7.586385,24.97718,-0.000171,24.021280,-0.0076,1.334
3088.00,7.586459,24.97698,-0.000170,24.021111,-0.0076,1.333
3090.00,7.587002,24.97761,-0.000170,24.021238,-0.0076,1.332
3092.00,7.587930,24.97738,-0.000169,24.021320,-0.0076,1.332
3094.00,7.588311,24.97753,-0.000169,24.021245,-0.0076,1.332
3096.00,7.588621,24.97660,-0.000169,24.021069,-0.0076,1.332
3098.00,7.589288,24.97623,-0.000170,24.021251,-0.0076,1.333
3100.00,7.589528,24.97669,-0.000168,24.021445,-0.0076,1.333
3102.00,7.588459,24.97712,-0.000168,24.021256,-0.0076,1.333
3104.00,7.589752,24.97676,-0.000170,24.020614,-0.0076,1.332
3106.00,7.591378,24.97728,-0.000170,24.020930,-0.0076,1.333
3108.00,7.592032,24.97643,-0.000170,24.021521,-0.0076,1.332
3110.00,7.591731,24.97627,-0.000169,24.021619,-0.0076,1.332
3112.00,7.591554,24.97656,-0.000170,24.021807,-0.0076,1.333
3114.00,7.592591,24.97628,-0.000171,24.020997,-0.0076,1.333
3116.00,7.592657,24.97689,-0.000169,24.020779,-0.0076,1.332
3118.00,7.593276,24.97655,-0.000169,24.021711,-0.0076,1.332
3120.00,7.594343,24.97695,-0.000169,24.021949,-0.0076,1.332
3122.00,7.595206,24.97744,-0.000169,24.021410,-0.0076,1.332
3124.00,7.595496,24.97775,-0.000169,24.021597,-0.0076,1.332
3126.00,7.595607,24.97665,-0.000171,24.021039,-0.0076,1.332
3128.00,7.595812,24.97602,-0.000169,24.021492,-0.0076,1.333
3130.00,7.595735,24.97727,-0.000170,24.021033,-0.0076,1.333
3132.00,7.595574,24.97812,-0.000171,24.020968,-0.0076,1.333
3134.00,7.596310,24.97748,-0.000170,24.021243,-0.0076,1.332
3136.00,7.597166,24.97631,-0.000171,24.020908,-0.0076,1.332
3138.00,7.597570,24.97675,-0.000171,24.020805,-0.0076,1.333
3140.00,7.596990,24.97678,-0.000170,24.020832,-0.0076,1.333
3142.00,7.596237,24.97669,-0.000170,24.020817,-0.0076,1.333
3144.00,7.597004,24.97634,-0.000170,24.021171,-0.0076,1.333
3146.00,7.597576,24.97601,-0.000170,24.020843,-0.0076,1.333
3148.00,7.597865,24.97654,-0.000170,24.021291,-0.0076,1.332
3150.00,7.598571,24.97608,-0.000169,24.021301,-0.0076,1.332
3152.00,7.598016,24.97631,-0.000169,24.021040,-0.0075,1.333
3154.00,7.598098,24.97597,-0.000170,24.020961,-0.0076,1.333
3156.00,7.597349,24.97603,-0.000169,24.021506,-0.0076,1.333
3158.00,7.597621,24.97633,-0.000170,24.021298,-0.0075,1.332
3160.00,7.597598,24.97728,-0.000170,24.021533,-0.0076,1.333
3162.00,7.597546,24.97695,-0.000170,24.021581,-0.0076,1.333
3164.00,7.598162,24.97790,-0.000170,24.021296,-0.0076,1.333
3166.00,7.598032,24.97833,-0.000171,24.021029,-0.0076,1.332
3168.00,7.597076,24.97860,-0.000170,24.021222,-0.0076,1.333
3170.00,7.597277,24.97794,-0.000171,24.020944,-0.0076,1.333
3172.00,7.597623,24.97769,-0.000170,24.020776,-0.0076,1.332
3174.00,7.597562,24.97718,-0.000170,24.021015,-0.0076,1.333
3176.00,7.597423,24.97695,-0.000170,24.020484,-0.0076,1.333
3178.00,7.597450,24.97700,-0.000171,24.021756,-0.0076,1.333
3180.00,7.597931,24.97761,-0.000170,24.021378,-0.0076,1.332
3182.00,7.598260,24.97835,-0.000169,24.020924,-0.0076,1.332
3184.00,7.598513,24.97781,-0.000169,24.021323,-0.0076,1.332
3186.00,7.597838,24.97769,-0.000169,24.020506,-0.0076,1.333
3188.00,7.597831,24.97804,-0.000170,24.020785,-0.0076,1.334
3190.00,7.598077,24.97767,-0.000170,24.021267,-0.0076,1.333
3192.00,7.597967,24.97699,-0.000170,24.021588,-0.0076,1.332
3194.00,7.597945,24.97691,-0.000169,24.021455,-0.0076,1.333
3196.00,7.597303,24.97727,-0.000170,24.021396,-0.0076,1.333
3198.00,7.597358,24.97757,-0.000170,24.021664,-0.0076,1.333
3200.00,7.597164,24.97819,-0.000170,24.021673,-0.0076,1.333
3202.00,7.597745,24.97714,-0.000171,24.021579,-0.0076,1.333
3204.00,7.597609,24.97739,-0.000170,24.021517,-0.0076,1.333
3206.00,7.597470,24.97747,-0.000170,24.021281,-0.0076,1.333
3208.00,7.597313,24.97827,-0.000169,24.021031,-0.0075,1.333
3210.00,7.597212,24.97779,-0.000169,24.021124,-0.0076,1.333
3212.00,7.597902,24.97738,-0.000169,24.021459,-0.0076,1.332
3214.00,7.596898,24.97837,-0.000169,24.021310,-0.0076,1.333
3216.00,7.595999,24.97828,-0.000169,24.020966,-0.0076,1.333
3218.00,7.595629,24.97770,-0.000170,24.020888,-0.0076,1.333
3220.00,7.596082,24.97787,-0.000170,24.021497,-0.0076,1.332
3222.00,7.596663,24.97790,-0.000170,24.021727,-0.0076,1.333
3224.00,7.596780,24.97819,-0.000170,24.021164,-0.0076,1.333
3226.00,7.596065,24.97752,-0.000170,24.020886,-0.0076,1.333
3228.00,7.595359,24.97733,-0.000170,24.020886,-0.0076,1.333
3230.00,7.595491,24.97823,-0.000170,24.020935,-0.0076,1.333
3232.00,7.595450,24.97812,-0.000171,24.021514,-0.0076,1.333
3234.00,7.596179,24.97831,-0.000171,24.021082,-0.0076,1.333
3236.00,7.596104,24.97829,-0.000170,24.020634,-0.0076,1.333
3238.00,7.596413,24.97815,-0.000170,24.021300,-0.0076,1.333
3240.00,7.596419,24.97868,-0.000170,24.020096,-0.0076,1.333
3242.00,7.596317,24.97883,-0.000170,24.020997,-0.0076,1.333
3244.00,7.596495,24.97788,-0.000170,24.020984,-0.0076,1.333
3246.00,7.597151,24.97693,-0.000171,24.021069,-0.0076,1.333
3248.00,7.596432,24.97623,-0.000170,24.020997,-0.0076,1.332
3250.00,7.595599,24.97711,-0.000170,24.021276,-0.0076,1.333
3252.00,7.595002,24.97696,-0.000171,24.021165,-0.0076,1.333
3254.00,7.595365,24.97715,-0.000170,24.020353,-0.0076,1.333
3256.00,7.595610,24.97713,-0.000171,24.020549,-0.0076,1.333
3258.00,7.595772,24.97750,-0.000170,24.020491,-0.0076,1.333
3260.00,7.595400,24.97731,-0.000170,24.020665,-0.0076,1.334
3262.00,7.595454,24.97682,-0.000171,24.021818,-0.0076,1.333
3264.00,7.595412,24.97679,-0.000171,24.020730,-0.0076,1.333
3266.00,7.596563,24.97675,-0.000170,24.020504,-0.0076,1.333
3268.00,7.596994,24.97682,-0.000171,24.020703,-0.0076,1.333
3270.00,7.596798,24.97707,-0.000171,24.021142,-0.0076,1.333
3272.00,7.597295,24.97779,-0.000169,24.020696,-0.0076,1.332
3274.00,7.596748,24.97704,-0.000169,24.020973,-0.0076,1.333
3276.00,7.595726,24.97737,-0.000169,24.021930,-0.0076,1.333
3278.00,7.595035,24.97729,-0.000169,24.021251,-0.0076,1.333
3280.00,7.594864,24.97722,-0.000170,24.020917,-0.0076,1.333
3282.00,7.594948,24.97673,-0.000171,24.020625,-0.0076,1.333
3284.00,7.595232,24.97720,-0.000169,24.020424,-0.0076,1.333
3286.00,7.594912,24.97781,-0.000171,24.020707,-0.0076,1.333
3288.00,7.595105,24.97816,-0.000170,24.020770,-0.0076,1.333
3290.00,7.594664,24.97805,-0.000169,24.021358,-0.0076,1.333
3292.00,7.594242,24.97769,-0.000170,24.021416,-0.0077,1.332
3294.00,7.593611,24.97777,-0.000169,24.020805,-0.0076,1.333
3296.00,7.593917,24.97678,-0.000170,24.020691,-0.0076,1.333
3298.00,7.594061,24.97651,-0.000170,24.021182,-0.0076,1.333
3300.00,7.593232,24.97726,-0.000169,24.020903,-0.0076,1.333
3302.00,7.592891,24.97752,-0.000170,24.021078,-0.0076,1.333
3304.00,7.593381,24.97835,-0.000170,24.020745,-0.0076,1.333
3306.00,7.593701,24.97771,-0.000170,24.020868,-0.0076,1.333
3308.00,7.592341,24.97803,-0.000171,24.020895,-0.0076,1.333
3310.00,7.592285,24.97826,-0.000170,24.021029,-0.0076,1.333
3312.00,7.592389,24.97854,-0.000170,24.021455,-0.0076,1.333
3314.00,7.592601,24.97830,-0.000171,24.020962,-0.0076,1.333
3316.00,7.592498,24.97777,-0.000170,24.021368,-0.0076,1.333
3318.00,7.592275,24.97751,-0.000171,24.020995,-0.0076,1.334
3320.00,7.591955,24.97792,-0.000171,24.021058,-0.0076,1.334
3322.00,7.592516,24.97741,-0.000171,24.021339,-0.0076,1.333
3324.00,7.593216,24.97770,-0.000170,24.020957,-0.0076,1.332
3326.00,7.593170,24.97699,-0.000170,24.021086,-0.0076,1.333
3328.00,7.593186,24.97723,-0.000170,24.020977,-0.0076,1.333
3330.00,7.593690,24.97733,-0.000170,24.020509,-0.0076,1.333
3332.00,7.593576,24.97689,-0.000171,24.021122,-0.0076,1.334
3334.00,7.594025,24.97673,-0.000171,24.020797,-0.0076,1.333
3336.00,7.594117,24.97702,-0.000170,24.020395,-0.0076,1.333
3338.00,7.594110,24.97674,-0.000170,24.020656,-0.0076,1.334
3340.00,7.594348,24.97705,-0.000171,24.021485,-0.0076,1.333
3342.00,7.593958,24.97663,-0.000171,24.021020,-0.0076,1.333
3344.00,7.593516,24.97751,-0.000171,24.020466,-0.0076,1.333
3346.00,7.594181,24.97755,-0.000171,24.020623,-0.0076,1.333
3348.00,7.593974,24.97812,-0.000172,24.020868,-0.0076,1.334
3350.00,7.593790,24.97744,-0.000170,24.021349,-0.0076,1.333
3352.00,7.593689,24.97733,-0.000170,24.021000,-0.0076,1.333
3354.00,7.592780,24.97705,-0.000170,24.020854,-0.0077,1.333
3356.00,7.593444,24.97739,-0.000170,24.021272,-0.0076,1.332
3358.00,7.593592,24.97725,-0.000169,24.021216,-0.0076,1.333
3360.00,7.593201,24.97812,-0.000170,24.021080,-0.0076,1.333
3362.00,7.592340,24.97743,-0.000171,24.021495,-0.0076,1.333
3364.00,7.592916,24.97797,-0.000171,24.020981,-0.0076,1.333
3366.00,7.593139,24.97728,-0.000171,24.021209,-0.0076,1.334
3368.00,7.592205,24.97770,-0.000171,24.020718,-0.0076,1.333
3370.00,7.591677,24.97752,-0.000170,24.019911,-0.0076,1.333
3372.00,7.591832,24.97693,-0.000170,24.021372,-0.0076,1.333
3374.00,7.591882,24.97689,-0.000169,24.020836,-0.0076,1.333
3376.00,7.591855,24.97700,-0.000171,24.021013,-0.0076,1.333
3378.00,7.590984,24.97688,-0.000170,24.020478,-0.0076,1.333
3380.00,7.590851,24.97754,-0.000170,24.021533,-0.0076,1.333
3382.00,7.590504,24.97726,-0.000170,24.020955,-0.0076,1.333
3384.00,7.591054,24.97651,-0.000171,24.020971,-0.0077,1.333
3386.00,7.591670,24.97734,-0.000172,24.021133,-0.0076,1.333
3388.00,7.591449,24.97751,-0.000172,24.021254,-0.0076,1.334
3390.00,7.591687,24.97685,-0.000172,24.020694,-0.0076,1.333
3392.00,7.591244,24.97684,-0.000171,24.020600,-0.0076,1.333
3394.00,7.590790,24.97691,-0.000171,24.020475,-0.0077,1.333
3396.00,7.590418,24.97679,-0.000171,24.020698,-0.0076,1.333
3398.00,7.589883,24.97741,-0.000171,24.020482,-0.0076,1.333
3400.00,7.590042,24.97702,-0.000171,24.020872,-0.0076,1.334
3402.00,7.590271,24.97761,-0.000171,24.020975,-0.0076,1.333
3404.00,7.589526,24.97765,-0.000170,24.020850,-0.0076,1.332
3406.00,7.589918,24.97769,-0.000170,24.021318,-0.0076,1.334
3408.00,7.590958,24.97855,-0.000171,24.021767,-0.0076,1.334
3410.00,7.590738,24.97818,-0.000169,24.020701,-0.0076,1.333
3412.00,7.590701,24.97829,-0.000170,24.020846,-0.0076,1.333
3414.00,7.590705,24.97807,-0.000170,24.021626,-0.0077,1.334
3416.00,7.590205,24.97801,-0.000169,24.020977,-0.0076,1.333
3418.00,7.590411,24.97893,-0.000171,24.020685,-0.0076,1.334
3420.00,7.590971,24.97780,-0.000171,24.020444,-0.0076,1.334
3422.00,7.591434,24.97762,-0.000171,24.020437,-0.0076,1.334
3424.00,7.591771,24.97768,-0.000171,24.020676,-0.0076,1.333
3426.00,7.590912,24.97813,-0.000170,24.020132,-0.0076,1.333
3428.00,7.590861,24.97741,-0.000170,24.020770,-0.0076,1.333
3430.00,7.590433,24.97728,-0.000170,24.020995,-0.0076,1.333
3432.00,7.589737,24.97704,-0.000170,24.021247,-0.0076,1.333
3434.00,7.590538,24.97714,-0.000171,24.020810,-0.0076,1.333
3436.00,7.591051,24.97695,-0.000170,24.020758,-0.0076,1.333
3438.00,7.591315,24.97696,-0.000170,24.020919,-0.0076,1.333
3440.00,7.591354,24.97737,-0.000170,24.020875,-0.0076,1.333
3442.00,7.591712,24.97776,-0.000171,24.020509,-0.0076,1.333
3444.00,7.591177,24.97811,-0.000170,24.021243,-0.0076,1.333
3446.00,7.590353,24.97756,-0.000170,24.021425,-0.0076,1.333
3448.00,7.590592,24.97676,-0.000170,24.020915,-0.0076,1.333
3450.00,7.591618,24.97672,-0.000169,24.020779,-0.0076,1.333
3452.00,7.590845,24.97664,-0.000170,24.021365,-0.0076,1.334
3454.00,7.589843,24.97700,-0.000172,24.020901,-0.0076,1.334
3456.00,7.589731,24.97745,-0.000170,24.020667,-0.0077,1.333
3458.00,7.589878,24.97719,-0.000171,24.021044,-0.0077,1.334
3460.00,7.590610,24.97756,-0.000170,24.021240,-0.0076,1.333
3462.00,7.589581,24.97730,-0.000169,24.021060,-0.0077,1.334
3464.00,7.589730,24.97763,-0.000171,24.020313,-0.0077,1.333
3466.00,7.588765,24.97751,-0.000170,24.021151,-0.0076,1.333
3468.00,7.588964,24.97813,-0.000171,24.021086,-0.0076,1.334
3470.00,7.588720,24.97801,-0.000171,24.020678,-0.0076,1.333
3472.00,7.589038,24.97801,-0.000171,24.021151,-0.0076,1.333
3474.00,7.588525,24.97806,-0.000169,24.021066,-0.0076,1.333
3476.00,7.589943,24.97714,-0.000170,24.020522,-0.0076,1.333
3478.00,7.589745,24.97768,-0.000171,24.021407,-0.0076,1.334
3480.00,7.589000,24.97734,-0.000171,24.021332,-0.0076,1.334
3482.00,7.589379,24.97735,-0.000172,24.020613,-0.0076,1.333
3484.00,7.588772,24.97684,-0.000170,24.020660,-0.0076,1.333
3486.00,7.588334,24.97740,-0.000170,24.020342,-0.0076,1.333
3488.00,7.589595,24.97747,-0.000170,24.020863,-0.0076,1.334
3490.00,7.589107,24.97728,-0.000171,24.021147,-0.0076,1.333
3492.00,7.588948,24.97770,-0.000170,24.020879,-0.0076,1.333
3494.00,7.588951,24.97746,-0.000170,24.020957,-0.0076,1.334
3496.00,7.589219,24.97742,-0.000170,24.020424,-0.0076,1.333
3498.00,7.589738,24.97826,-0.000169,24.020578,-0.0076,1.334
3500.00,7.589612,24.97778,-0.000170,24.021388,-0.0077,1.333
3502.00,7.589273,24.97732,-0.000169,24.020248,-0.0076,1.333
3504.00,7.589563,24.97817,-0.000170,24.020767,-0.0076,1.333
3506.00,7.589041,24.97698,-0.000170,24.021002,-0.0076,1.334
3508.00,7.588634,24.97799,-0.000171,24.020752,-0.0076,1.333
3510.00,7.588600,24.97778,-0.000171,24.021533,-0.0076,1.334
3512.00,7.589573,24.97776,-0.000171,24.021276,-0.0076,1.333
3514.00,7.589990,24.97836,-0.000170,24.020859,-0.0076,1.333
3516.00,7.589145,24.97783,-0.000170,24.021107,-0.0077,1.333
3518.00,7.588623,24.97822,-0.000170,24.020738,-0.0076,1.333
3520.00,7.588801,24.97812,-0.000170,24.020246,-0.0076,1.334
3522.00,7.588114,24.97805,-0.000170,24.020609,-0.0076,1.333
3524.00,7.587619,24.97807,-0.000169,24.021209,-0.0076,1.333
3526.00,7.588064,24.97826,-0.000170,24.020957,-0.0077,1.333
3528.00,7.587855,24.97757,-0.000170,24.021296,-0.0076,1.333
3530.00,7.587881,24.97723,-0.000169,24.020778,-0.0076,1.333
3532.00,7.586464,24.97817,-0.000170,24.021746,-0.0076,1.333
3534.00,7.586894,24.97862,-0.000170,24.021204,-0.0076,1.333
3536.00,7.588052,24.97748,-0.000169,24.021048,-0.0076,1.333
3538.00,7.588534,24.97897,-0.000170,24.020696,-0.0076,1.334
3540.00,7.587621,24.97854,-0.000171,24.020933,-0.0076,1.333
3542.00,7.587550,24.97849,-0.000171,24.021010,-0.0076,1.334
3544.00,7.587736,24.97900,-0.000171,24.020836,-0.0076,1.333
3546.00,7.587248,24.97921,-0.000170,24.021263,-0.0076,1.333
3548.00,7.586749,24.97800,-0.000170,24.020573,-0.0076,1.333
3550.00,7.586070,24.97806,-0.000171,24.020803,-0.0076,1.333
3552.00,7.585983,24.97881,-0.000170,24.021461,-0.0076,1.333
3554.00,7.586784,24.97859,-0.000170,24.020712,-0.0076,1.333
3556.00,7.587239,24.97822,-0.000171,24.020518,-0.0076,1.334
3558.00,7.587715,24.97817,-0.000170,24.021504,-0.0076,1.334
3560.00,7.587580,24.97807,-0.000170,24.020970,-0.0076,1.334
3562.00,7.587472,24.97837,-0.000170,24.020720,-0.0076,1.334
3564.00,7.587825,24.97796,-0.000170,24.020819,-0.0076,1.334
3566.00,7.587934,24.97858,-0.000171,24.021526,-0.0076,1.333
3568.00,7.588597,24.97877,-0.000170,24.021223,-0.0076,1.333
3570.00,7.589295,24.97826,-0.000171,24.021033,-0.0076,1.333
3572.00,7.589573,24.97853,-0.000170,24.020466,-0.0076,1.334
3574.00,7.588739,24.97857,-0.000170,24.020854,-0.0076,1.333
3576.00,7.588384,24.97832,-0.000169,24.021706,-0.0076,1.334
3578.00,7.587607,24.97785,-0.000170,24.020817,-0.0076,1.333
3580.00,7.587165,24.97774,-0.000170,24.021033,-0.0076,1.334
3582.00,7.586974,24.97905,-0.000170,24.020890,-0.0076,1.333
3584.00,7.587643,24.97946,-0.000169,24.020953,-0.0076,1.334
3586.00,7.587152,24.97911,-0.000169,24.021106,-0.0076,1.333
3588.00,7.586842,24.97916,-0.000169,24.021514,-0.0076,1.333
3590.00,7.586826,24.97895,-0.000170,24.020569,-0.0076,1.333
3592.00,7.587271,24.97823,-0.000170,24.020545,-0.0076,1.333
3594.00,7.587831,24.97854,-0.000170,24.020843,-0.0076,1.334
3596.00,7.587286,24.97795,-0.000170,24.021851,-0.0076,1.333
3598.00,7.587283,24.97826,-0.000169,24.021426,-0.0076,1.333
3600.00,7.586215,24.97818,-0.000170,24.021024,-0.0076,1.333
@6,12.0000,24.0
3602.00,7.585746,24.97809,-0.000171,24.020625,-0.0076,1.334
3604.00,7.583101,24.97793,-0.000170,24.020913,-0.0076,1.333
3606.00,7.573902,24.97801,-0.000171,24.021310,-0.0076,1.333
3608.00,7.558596,24.97850,-0.000169,24.020942,-0.0076,1.332
3610.00,7.537548,24.97780,-0.000168,24.020955,-0.0076,1.333
3612.00,7.515935,24.97765,-0.000170,24.020701,-0.0076,1.333
3614.00,7.497760,24.97799,-0.000170,24.020283,-0.0076,1.333
3616.00,7.481477,24.97796,-0.000171,24.020377,-0.0076,1.334
3618.00,7.466467,24.97827,-0.000171,24.021075,-0.0076,1.334
3620.00,7.451860,24.97890,-0.000171,24.020721,-0.0076,1.335
3622.00,7.437650,24.97929,-0.000171,24.021564,-0.0076,1.334
3624.00,7.424119,24.97936,-0.000173,24.021000,-0.0076,1.335
3626.00,7.412372,24.97857,-0.000172,24.020812,-0.0076,1.335
3628.00,7.404889,24.97776,-0.000172,24.021218,-0.0076,1.335
3630.00,7.405104,24.97838,-0.000172,24.021802,-0.0076,1.335
3632.00,7.411111,24.97903,-0.000172,24.021022,-0.0076,1.336
3634.00,7.422626,24.97905,-0.000171,24.020894,-0.0076,1.335
3636.00,7.434276,24.97894,-0.000171,24.021439,-0.0076,1.335
3638.00,7.444106,24.97802,-0.000171,24.020990,-0.0076,1.334
3640.00,7.452857,24.97752,-0.000171,24.020941,-0.0076,1.334
3642.00,7.462079,24.97771,-0.000170,24.021631,-0.0076,1.334
3644.00,7.470530,24.97801,-0.000170,24.020754,-0.0076,1.334
3646.00,7.480376,24.97823,-0.000171,24.021151,-0.0076,1.334
3648.00,7.490757,24.97768,-0.000171,24.020750,-0.0076,1.334
3650.00,7.500593,24.97692,-0.000171,24.021216,-0.0076,1.333
3652.00,7.510337,24.97785,-0.000171,24.020884,-0.0076,1.334
3654.00,7.519220,24.97808,-0.000170,24.021256,-0.0076,1.333
3656.00,7.527143,24.97853,-0.000169,24.020990,-0.0076,1.334
3658.00,7.534040,24.97823,-0.000170,24.020772,-0.0076,1.334
3660.00,7.540361,24.97884,-0.000169,24.020703,-0.0076,1.333
3662.00,7.546651,24.97792,-0.000170,24.020872,-0.0076,1.333
3664.00,7.551532,24.97707,-0.000170,24.020932,-0.0076,1.333
3666.00,7.555926,24.97739,-0.000169,24.020877,-0.0076,1.333
3668.00,7.559223,24.97870,-0.000170,24.021314,-0.0076,1.334
3670.00,7.561564,24.97883,-0.000170,24.020903,-0.0076,1.334
3672.00,7.563692,24.97848,-0.000171,24.020908,-0.0076,1.334
3674.00,7.565416,24.97785,-0.000171,24.020312,-0.0076,1.334
3676.00,7.567039,24.97812,-0.000170,24.021483,-0.0076,1.333
3678.00,7.568328,24.97940,-0.000170,24.020678,-0.0076,1.333
3680.00,7.570403,24.97948,-0.000170,24.021062,-0.0076,1.334
3682.00,7.570581,24.98026,-0.000171,24.020680,-0.0076,1.333
3684.00,7.571241,24.98055,-0.000170,24.021488,-0.0076,1.333
3686.00,7.571749,24.98081,-0.000169,24.021327,-0.0076,1.333
3688.00,7.572013,24.98086,-0.000170,24.020620,-0.0076,1.333
3690.00,7.572970,24.98089,-0.000169,24.020892,-0.0076,1.334
3692.00,7.573259,24.98068,-0.000170,24.021292,-0.0076,1.334
3694.00,7.572677,24.98103,-0.000171,24.021523,-0.0076,1.334
3696.00,7.572544,24.98162,-0.000171,24.020973,-0.0076,1.333
3698.00,7.573279,24.98116,-0.000171,24.021550,-0.0076,1.333
3700.00,7.573770,24.98145,-0.000170,24.021037,-0.0076,1.333
3702.00,7.573075,24.98160,-0.000170,24.020778,-0.0076,1.334
3704.00,7.573586,24.98152,-0.000170,24.020850,-0.0076,1.334
3706.00,7.574668,24.98167,-0.000171,24.021557,-0.0076,1.334
3708.00,7.574916,24.98233,-0.000169,24.021807,-0.0076,1.333
3710.00,7.576325,24.98244,-0.000170,24.021843,-0.0076,1.334
3712.00,7.577239,24.98226,-0.000172,24.021002,-0.0075,1.334
3714.00,7.576552,24.98204,-0.000170,24.021541,-0.0076,1.333
3716.00,7.576971,24.98166,-0.000170,24.021457,-0.0076,1.334
3718.00,7.577816,24.98141,-0.000170,24.021182,-0.0076,1.333
3720.00,7.578467,24.98188,-0.000171,24.021281,-0.0076,1.334
3722.00,7.578486,24.98196,-0.000171,24.021381,-0.0076,1.334
3724.00,7.579550,24.98240,-0.000172,24.021359,-0.0076,1.334
3726.00,7.579668,24.98157,-0.000172,24.021584,-0.0076,1.333
3728.00,7.580276,24.98166,-0.000170,24.021688,-0.0076,1.333
3730.00,7.580533,24.98168,-0.000170,24.021425,-0.0076,1.334
3732.00,7.581362,24.98204,-0.000171,24.021171,-0.0076,1.334
3734.00,7.581786,24.98238,-0.000171,24.021066,-0.0076,1.333
3736.00,7.581963,24.98275,-0.000170,24.021664,-0.0076,1.333
3738.00,7.581811,24.98291,-0.000171,24.021499,-0.0076,1.334
3740.00,7.582379,24.98288,-0.000169,24.021622,-0.0076,1.333
3742.00,7.582058,24.98337,-0.000169,24.021842,-0.0076,1.333
3744.00,7.581662,24.98377,-0.000169,24.020883,-0.0076,1.334
3746.00,7.581844,24.98401,-0.000170,24.021780,-0.0076,1.334
3748.00,7.582575,24.98339,-0.000169,24.021860,-0.0075,1.334
3750.00,7.583150,24.98343,-0.000170,24.021300,-0.0076,1.333
3752.00,7.583455,24.98293,-0.000171,24.020952,-0.0076,1.333
3754.00,7.582670,24.98327,-0.000170,24.020741,-0.0076,1.333
3756.00,7.582755,24.98233,-0.000171,24.021100,-0.0076,1.334
3758.00,7.581931,24.98204,-0.000170,24.021572,-0.0076,1.334
3760.00,7.581019,24.98215,-0.000170,24.020750,-0.0076,1.334
3762.00,7.582153,24.98184,-0.000170,24.021698,-0.0076,1.333
3764.00,7.583127,24.98161,-0.000170,24.021602,-0.0076,1.333
3766.00,7.584250,24.98133,-0.000170,24.021544,-0.0076,1.333
3768.00,7.584012,24.98149,-0.000169,24.021707,-0.0076,1.334
3770.00,7.582934,24.98213,-0.000170,24.021209,-0.0076,1.334
3772.00,7.583144,24.98117,-0.000169,24.021262,-0.0076,1.334
3774.00,7.582626,24.98032,-0.000170,24.021688,-0.0076,1.333
3776.00,7.582048,24.98048,-0.000171,24.021756,-0.0076,1.334
3778.00,7.582517,24.98163,-0.000171,24.021822,-0.0075,1.333
3780.00,7.582520,24.98098,-0.000170,24.021963,-0.0076,1.333
3782.00,7.582344,24.98127,-0.000169,24.021323,-0.0076,1.333
3784.00,7.582506,24.98170,-0.000169,24.021120,-0.0076,1.333
3786.00,7.582093,24.98113,-0.000170,24.021577,-0.0076,1.334
3788.00,7.581492,24.98181,-0.000169,24.021142,-0.0075,1.334
3790.00,7.581561,24.98169,-0.000169,24.021845,-0.0075,1.333
3792.00,7.581538,24.98259,-0.000171,24.021970,-0.0076,1.334
3794.00,7.582021,24.98154,-0.000171,24.021550,-0.0076,1.334
3796.00,7.581868,24.98219,-0.000170,24.020881,-0.0076,1.333
3798.00,7.582116,24.98232,-0.000169,24.021941,-0.0076,1.333
3800.00,7.583058,24.98202,-0.000171,24.021657,-0.0076,1.333
3802.00,7.583354,24.98176,-0.000171,24.021334,-0.0076,1.333
3804.00,7.582798,24.98104,-0.000171,24.021204,-0.0076,1.333
3806.00,7.582316,24.98092,-0.000170,24.021349,-0.0076,1.334
3808.00,7.581821,24.98136,-0.000171,24.021758,-0.0075,1.334
3810.00,7.581685,24.98099,-0.000171,24.021173,-0.0075,1.333
3812.00,7.582049,24.98090,-0.000171,24.021122,-0.0076,1.334
3814.00,7.581947,24.98085,-0.000172,24.022275,-0.0075,1.334
3816.00,7.581973,24.98095,-0.000171,24.021753,-0.0076,1.334
3818.00,7.581737,24.98143,-0.000170,24.021474,-0.0076,1.334
3820.00,7.581902,24.98073,-0.000170,24.021095,-0.0076,1.334
3822.00,7.582698,24.98132,-0.000171,24.020874,-0.0076,1.334
3824.00,7.582547,24.98119,-0.000169,24.020649,-0.0076,1.333
3826.00,7.582131,24.98080,-0.000170,24.021124,-0.0076,1.334
3828.00,7.582584,24.98091,-0.000170,24.021671,-0.0076,1.333
3830.00,7.581505,24.98142,-0.000170,24.021274,-0.0076,1.334
3832.00,7.581513,24.98128,-0.000169,24.020846,-0.0076,1.333
3834.00,7.581400,24.98115,-0.000170,24.021624,-0.0076,1.333
3836.00,7.581270,24.98029,-0.000170,24.021300,-0.0076,1.333
3838.00,7.581346,24.98023,-0.000170,24.021512,-0.0076,1.334
3840.00,7.581005,24.97978,-0.000170,24.021220,-0.0076,1.334
3842.00,7.582088,24.98035,-0.000170,24.021530,-0.0076,1.334
3844.00,7.582321,24.98030,-0.000171,24.021124,-0.0076,1.334
3846.00,7.581470,24.97992,-0.000171,24.022398,-0.0075,1.334
3848.00,7.581350,24.98054,-0.000171,24.021414,-0.0076,1.334
3850.00,7.580811,24.98058,-0.000170,24.021338,-0.0076,1.334
3852.00,7.580484,24.98044,-0.000170,24.021376,-0.0076,1.334
3854.00,7.580742,24.98121,-0.000171,24.021573,-0.0076,1.334
3856.00,7.581666,24.98108,-0.000171,24.021666,-0.0076,1.334
3858.00,7.581284,24.98059,-0.000171,24.021026,-0.0076,1.333
3860.00,7.581425,24.98130,-0.000169,24.021419,-0.0076,1.333
3862.00,7.581932,24.98072,-0.000169,24.020781,-0.0076,1.333
3864.00,7.580894,24.98096,-0.000170,24.021164,-0.0076,1.333
3866.00,7.580070,24.98063,-0.000169,24.021147,-0.0076,1.334
3868.00,7.580299,24.98188,-0.000170,24.020839,-0.0076,1.334
3870.00,7.579511,24.98119,-0.000170,24.021343,-0.0076,1.333
3872.00,7.579421,24.97994,-0.000171,24.021978,-0.0076,1.334
3874.00,7.578237,24.97995,-0.000169,24.021158,-0.0076,1.334
3876.00,7.578159,24.98097,-0.000170,24.020872,-0.0076,1.334
3878.00,7.577938,24.98067,-0.000171,24.020814,-0.0076,1.334
3880.00,7.578317,24.98085,-0.000170,24.021082,-0.0076,1.334
3882.00,7.580127,24.98094,-0.000170,24.021383,-0.0076,1.334
3884.00,7.581154,24.98088,-0.000171,24.021309,-0.0076,1.334
3886.00,7.580768,24.98010,-0.000170,24.021510,-0.0076,1.334
3888.00,7.581292,24.97975,-0.000169,24.021060,-0.0076,1.333
3890.00,7.581511,24.98001,-0.000170,24.021312,-0.0076,1.334
3892.00,7.581327,24.98136,-0.000171,24.021646,-0.0076,1.334
3894.00,7.580777,24.98112,-0.000171,24.021660,-0.0076,1.334
3896.00,7.580123,24.98045,-0.000171,24.021813,-0.0076,1.333
3898.00,7.579676,24.98128,-0.000171,24.020765,-0.0076,1.334
3900.00,7.579602,24.98071,-0.000170,24.021231,-0.0076,1.334
3902.00,7.578842,24.98060,-0.000169,24.021180,-0.0076,1.334
3904.00,7.579241,24.97965,-0.000170,24.021539,-0.0075,1.334
3906.00,7.578417,24.98002,-0.000170,24.021115,-0.0076,1.334
3908.00,7.578908,24.98067,-0.000169,24.021216,-0.0076,1.333
3910.00,7.579415,24.98028,-0.000169,24.021129,-0.0076,1.334
3912.00,7.579623,24.98067,-0.000171,24.020915,-0.0076,1.334
3914.00,7.578911,24.98002,-0.000171,24.021069,-0.0076,1.334
3916.00,7.578535,24.98007,-0.000171,24.021729,-0.0076,1.334
3918.00,7.579285,24.98078,-0.000170,24.021341,-0.0076,1.334
3920.00,7.579529,24.97989,-0.000171,24.021171,-0.0076,1.334
3922.00,7.579180,24.97981,-0.000171,24.021365,-0.0076,1.333
3924.00,7.580173,24.97978,-0.000171,24.021039,-0.0076,1.333
3926.00,7.579972,24.98004,-0.000170,24.021243,-0.0076,1.334
3928.00,7.579419,24.98041,-0.000169,24.021680,-0.0076,1.334
3930.00,7.579050,24.98011,-0.000170,24.021222,-0.0076,1.334
3932.00,7.579321,24.97982,-0.000170,24.021144,-0.0076,1.334
3934.00,7.579055,24.98060,-0.000171,24.020988,-0.0076,1.335
3936.00,7.579156,24.97955,-0.000172,24.021057,-0.0076,1.334
3938.00,7.579033,24.97905,-0.000171,24.022039,-0.0076,1.333
3940.00,7.578642,24.97997,-0.000170,24.021165,-0.0076,1.334
3942.00,7.578689,24.97993,-0.000170,24.021416,-0.0076,1.334
3944.00,7.579114,24.97952,-0.000171,24.021135,-0.0076,1.334
3946.00,7.578928,24.97939,-0.000170,24.021969,-0.0076,1.334
3948.00,7.579221,24.97932,-0.000170,24.021535,-0.0076,1.334
3950.00,7.579392,24.97984,-0.000170,24.020587,-0.0076,1.334
3952.00,7.579148,24.97985,-0.000171,24.020942,-0.0076,1.334
3954.00,7.578799,24.97955,-0.000172,24.021863,-0.0076,1.334
3956.00,7.577765,24.97911,-0.000171,24.020993,-0.0076,1.334
3958.00,7.577440,24.97968,-0.000170,24.020716,-0.0075,1.334
3960.00,7.577734,24.97903,-0.000170,24.021368,-0.0076,1.334
3962.00,7.578264,24.97887,-0.000170,24.021086,-0.0076,1.334
3964.00,7.577426,24.97932,-0.000169,24.020841,-0.0076,1.334
3966.00,7.577078,24.97937,-0.000171,24.021430,-0.0076,1.334
3968.00,7.576925,24.97895,-0.000171,24.021365,-0.0076,1.334
3970.00,7.577028,24.97976,-0.000170,24.020928,-0.0076,1.334
3972.00,7.577966,24.97972,-0.000170,24.020921,-0.0076,1.334
3974.00,7.577800,24.97912,-0.000169,24.020727,-0.0076,1.334
3976.00,7.577852,24.97860,-0.000169,24.021222,-0.0076,1.333
3978.00,7.577823,24.97805,-0.000170,24.021396,-0.0076,1.334
3980.00,7.577874,24.97905,-0.000171,24.020767,-0.0076,1.334
3982.00,7.578826,24.97808,-0.000171,24.020991,-0.0076,1.334
3984.00,7.579639,24.97885,-0.000172,24.021153,-0.0076,1.334
3986.00,7.578430,24.97917,-0.000170,24.020569,-0.0076,1.334
3988.00,7.578022,24.97905,-0.000171,24.020428,-0.0076,1.334
3990.00,7.578458,24.97811,-0.000171,24.020484,-0.0076,1.335
3992.00,7.578623,24.97850,-0.000171,24.021591,-0.0076,1.334
3994.00,7.577783,24.97972,-0.000168,24.021309,-0.0076,1.334
3996.00,7.578804,24.97991,-0.000168,24.021550,-0.0076,1.334
3998.00,7.578947,24.97923,-0.000169,24.021089,-0.0076,1.334
4000.00,7.578836,24.97964,-0.000169,24.021446,-0.0076,1.334
4002.00,7.578788,24.98018,-0.000169,24.021078,-0.0076,1.334
4004.00,7.579456,24.98041,-0.000170,24.021381,-0.0076,1.334
4006.00,7.578616,24.98001,-0.000170,24.021537,-0.0075,1.334
4008.00,7.578208,24.98031,-0.000169,24.021000,-0.0076,1.334
4010.00,7.578227,24.98054,-0.000170,24.021751,-0.0075,1.334
4012.00,7.577833,24.98111,-0.000170,24.021724,-0.0076,1.335
4014.00,7.577211,24.98096,-0.000169,24.020672,-0.0076,1.334
4016.00,7.576202,24.98130,-0.000169,24.021318,-0.0076,1.334
4018.00,7.576685,24.98094,-0.000169,24.021541,-0.0075,1.334
4020.00,7.577244,24.98056,-0.000169,24.021209,-0.0076,1.334
4022.00,7.577022,24.98079,-0.000170,24.021760,-0.0076,1.334
4024.00,7.576933,24.98196,-0.000171,24.020970,-0.0075,1.334
4026.00,7.576062,24.98187,-0.000171,24.021274,-0.0076,1.334
4028.00,7.575940,24.98166,-0.000170,24.021775,-0.0076,1.334
4030.00,7.576628,24.98135,-0.000170,24.021408,-0.0076,1.334
4032.00,7.577245,24.98342,-0.000171,24.021483,-0.0076,1.334
4034.00,7.577455,24.98299,-0.000170,24.022230,-0.0076,1.334
4036.00,7.576814,24.98228,-0.000170,24.020897,-0.0076,1.334
4038.00,7.576401,24.98179,-0.000170,24.020507,-0.0076,1.334
4040.00,7.576380,24.98227,-0.000170,24.021354,-0.0075,1.334
4042.00,7.577149,24.98194,-0.000170,24.021782,-0.0076,1.334
4044.00,7.578311,24.98132,-0.000171,24.021356,-0.0076,1.334
4046.00,7.578207,24.98152,-0.000170,24.021497,-0.0076,1.334
4048.00,7.577251,24.98138,-0.000170,24.021428,-0.0076,1.335
4050.00,7.577046,24.98087,-0.000169,24.020930,-0.0076,1.335
4052.00,7.577152,24.98082,-0.000170,24.021370,-0.0076,1.335
4054.00,7.577206,24.98110,-0.000170,24.021000,-0.0076,1.334
4056.00,7.576859,24.98156,-0.000169,24.021107,-0.0076,1.333
4058.00,7.577007,24.98178,-0.000170,24.021503,-0.0076,1.334
4060.00,7.577708,24.98103,-0.000169,24.021539,-0.0076,1.334
4062.00,7.577241,24.98026,-0.000169,24.021684,-0.0076,1.334
4064.00,7.577444,24.98063,-0.000170,24.021336,-0.0076,1.334
4066.00,7.576770,24.98023,-0.000169,24.021117,-0.0076,1.335
4068.00,7.576842,24.98072,-0.000170,24.021388,-0.0076,1.335
4070.00,7.576529,24.98045,-0.000170,24.020986,-0.0076,1.334
4072.00,7.576868,24.98084,-0.000170,24.022257,-0.0076,1.334
4074.00,7.577618,24.98157,-0.000170,24.021167,-0.0076,1.335
4076.00,7.577824,24.98126,-0.000170,24.021593,-0.0076,1.334
4078.00,7.578268,24.98186,-0.000170,24.021530,-0.0075,1.334
4080.00,7.577826,24.98134,-0.000170,24.020959,-0.0076,1.334
4082.00,7.577381,24.98182,-0.000170,24.021162,-0.0076,1.335
4084.00,7.575980,24.98281,-0.000171,24.020825,-0.0076,1.334
4086.00,7.576730,24.98169,-0.000171,24.021147,-0.0076,1.334
4088.00,7.576224,24.98182,-0.000169,24.021691,-0.0076,1.334
4090.00,7.576330,24.98112,-0.000170,24.021570,-0.0076,1.335
4092.00,7.577093,24.98143,-0.000170,24.021769,-0.0076,1.334
4094.00,7.577193,24.98156,-0.000171,24.021519,-0.0076,1.334
4096.00,7.576446,24.98120,-0.000171,24.021291,-0.0075,1.334
4098.00,7.576165,24.98083,-0.000170,24.020643,-0.0076,1.334
4100.00,7.576286,24.98063,-0.000169,24.020573,-0.0076,1.334
4102.00,7.577064,24.98192,-0.000170,24.021816,-0.0076,1.335
4104.00,7.577197,24.98099,-0.000170,24.021521,-0.0076,1.334
4106.00,7.576394,24.98088,-0.000170,24.021240,-0.0075,1.334
4108.00,7.575548,24.98079,-0.000169,24.021298,-0.0076,1.334
4110.00,7.575805,24.98060,-0.000170,24.021523,-0.0076,1.334
4112.00,7.575795,24.98112,-0.000170,24.021115,-0.0076,1.334
4114.00,7.575556,24.98032,-0.000170,24.021649,-0.0076,1.335
4116.00,7.575007,24.98031,-0.000171,24.021448,-0.0076,1.335
4118.00,7.575202,24.98106,-0.000171,24.020685,-0.0076,1.335
4120.00,7.576190,24.98086,-0.000171,24.021867,-0.0076,1.334
4122.00,7.576148,24.98104,-0.000170,24.020825,-0.0076,1.334
4124.00,7.576137,24.98141,-0.000168,24.021428,-0.0076,1.334
4126.00,7.576528,24.98137,-0.000168,24.021769,-0.0075,1.334
4128.00,7.576302,24.98112,-0.000168,24.021455,-0.0075,1.334
4130.00,7.575632,24.98123,-0.000170,24.021450,-0.0076,1.334
4132.00,7.575641,24.98128,-0.000169,24.021135,-0.0076,1.334
4134.00,7.575979,24.98047,-0.000169,24.021379,-0.0076,1.334
4136.00,7.576230,24.98084,-0.000170,24.021901,-0.0076,1.334
4138.00,7.575517,24.98102,-0.000170,24.020895,-0.0076,1.335
4140.00,7.574323,24.98025,-0.000170,24.021588,-0.0076,1.334
4142.00,7.575172,24.98094,-0.000170,24.022179,-0.0075,1.334
4144.00,7.575418,24.98138,-0.000169,24.020870,-0.0076,1.335
4146.00,7.575649,24.98081,-0.000169,24.021136,-0.0075,1.335
4148.00,7.575745,24.98036,-0.000170,24.021604,-0.0075,1.335
4150.00,7.575556,24.98103,-0.000170,24.021310,-0.0075,1.334
4152.00,7.575824,24.98089,-0.000170,24.021787,-0.0076,1.334
4154.00,7.576087,24.98069,-0.000170,24.021990,-0.0075,1.335
4156.00,7.575463,24.98196,-0.000169,24.020794,-0.0076,1.334
4158.00,7.574967,24.98147,-0.000170,24.021102,-0.0076,1.334
4160.00,7.574761,24.98075,-0.000170,24.021512,-0.0075,1.335
4162.00,7.573896,24.98037,-0.000170,24.021294,-0.0076,1.335
4164.00,7.573144,24.98027,-0.000170,24.021537,-0.0076,1.334
4166.00,7.572821,24.98002,-0.000169,24.021475,-0.0075,1.335
4168.00,7.572698,24.98075,-0.000171,24.021387,-0.0075,1.335
4170.00,7.573518,24.98049,-0.000169,24.021454,-0.0075,1.334
4172.00,7.574764,24.98043,-0.000170,24.020836,-0.0076,1.334
4174.00,7.575716,24.98048,-0.000171,24.020999,-0.0076,1.334
4176.00,7.574941,24.98034,-0.000169,24.021845,-0.0076,1.335
4178.00,7.575363,24.98025,-0.000170,24.021443,-0.0076,1.335
4180.00,7.575215,24.98047,-0.000170,24.021474,-0.0076,1.335
4182.00,7.575301,24.98111,-0.000170,24.021921,-0.0076,1.334
4184.00,7.574676,24.98172,-0.000169,24.021485,-0.0076,1.335
4186.00,7.574837,24.98104,-0.000170,24.020721,-0.0076,1.335
4188.00,7.574606,24.98148,-0.000169,24.021883,-0.0076,1.335
4190.00,7.575163,24.98065,-0.000170,24.021155,-0.0076,1.335
4192.00,7.574890,24.98083,-0.000170,24.021078,-0.0075,1.335
4194.00,7.574260,24.98032,-0.000170,24.021483,-0.0076,1.335
4196.00,7.574196,24.98016,-0.000169,24.021323,-0.0076,1.335
4198.00,7.574192,24.98022,-0.000169,24.020712,-0.0076,1.334
4200.00,7.574876,24.98040,-0.000170,24.021077,-0.0075,1.334
@7,12.0000,24.0
4202.00,7.575225,24.97987,-0.000170,24.020598,-0.0076,1.335
4204.00,7.573010,24.97942,-0.000169,24.021552,-0.0076,1.335
4206.00,7.564452,24.97999,-0.000168,24.021920,-0.0076,1.333
4208.00,7.550850,24.98015,-0.000168,24.021269,-0.0076,1.334
4210.00,7.530863,24.97983,-0.000168,24.021113,-0.0076,1.333
4212.00,7.510095,24.97948,-0.000167,24.021475,-0.0076,1.334
4214.00,7.491706,24.97990,-0.000169,24.021490,-0.0076,1.334
4216.00,7.477466,24.98071,-0.000170,24.020663,-0.0076,1.335
4218.00,7.464648,24.98066,-0.000170,24.021051,-0.0076,1.336
4220.00,7.451591,24.98048,-0.000172,24.021814,-0.0076,1.336
4222.00,7.439776,24.98043,-0.000171,24.021252,-0.0076,1.336
4224.00,7.427267,24.97965,-0.000171,24.021320,-0.0075,1.335
4226.00,7.415538,24.97986,-0.000172,24.021117,-0.0076,1.336
4228.00,7.408871,24.98044,-0.000171,24.021796,-0.0075,1.336
4230.00,7.408668,24.98055,-0.000170,24.022117,-0.0075,1.336
4232.00,7.413113,24.97989,-0.000170,24.021327,-0.0075,1.337
4234.00,7.423026,24.97928,-0.000171,24.020895,-0.0076,1.337
4236.00,7.433615,24.97927,-0.000171,24.022023,-0.0076,1.337
4238.00,7.442672,24.97919,-0.000170,24.021316,-0.0076,1.335
4240.00,7.450504,24.97897,-0.000169,24.021695,-0.0076,1.335
4242.00,7.458662,24.97901,-0.000170,24.021586,-0.0075,1.335
4244.00,7.466978,24.97907,-0.000170,24.021397,-0.0076,1.335
4246.00,7.475819,24.97876,-0.000170,24.021182,-0.0076,1.335
4248.00,7.484258,24.97894,-0.000170,24.021455,-0.0076,1.335
4250.00,7.492643,24.97857,-0.000170,24.020928,-0.0076,1.335
4252.00,7.500899,24.97906,-0.000170,24.020946,-0.0076,1.335
4254.00,7.508136,24.97886,-0.000171,24.020344,-0.0076,1.335
4256.00,7.515604,24.97878,-0.000169,24.021222,-0.0076,1.335
4258.00,7.523176,24.97913,-0.000168,24.021156,-0.0076,1.335
4260.00,7.528500,24.97912,-0.000169,24.021151,-0.0076,1.335
4262.00,7.533442,24.97948,-0.000168,24.021455,-0.0076,1.335
4264.00,7.537368,24.97934,-0.000169,24.021049,-0.0076,1.335
4266.00,7.541806,24.98027,-0.000170,24.021479,-0.0076,1.335
4268.00,7.544783,24.98033,-0.000169,24.021631,-0.0076,1.335
4270.00,7.548443,24.98004,-0.000170,24.021202,-0.0076,1.334
4272.00,7.550592,24.98016,-0.000169,24.021155,-0.0076,1.335
4274.00,7.552302,24.98052,-0.000169,24.021167,-0.0075,1.334
4276.00,7.553979,24.98084,-0.000169,24.020272,-0.0076,1.335
4278.00,7.555171,24.97992,-0.000170,24.020866,-0.0076,1.335
4280.00,7.556438,24.98083,-0.000170,24.021713,-0.0075,1.335
4282.00,7.557120,24.98101,-0.000169,24.021347,-0.0076,1.335
4284.00,7.556899,24.98020,-0.000170,24.020959,-0.0076,1.335
4286.00,7.555457,24.98023,-0.000170,24.021646,-0.0076,1.335
4288.00,7.555854,24.98108,-0.000171,24.021414,-0.0076,1.335
4290.00,7.555852,24.98077,-0.000169,24.021249,-0.0076,1.334
4292.00,7.556343,24.98120,-0.000170,24.021269,-0.0076,1.335
4294.00,7.556748,24.98014,-0.000169,24.020625,-0.0075,1.335
4296.00,7.557064,24.97958,-0.000170,24.020689,-0.0076,1.335
4298.00,7.557830,24.98047,-0.000172,24.021227,-0.0076,1.335
4300.00,7.558283,24.97999,-0.000170,24.021185,-0.0076,1.336
4302.00,7.559251,24.98138,-0.000169,24.021503,-0.0076,1.334
4304.00,7.559920,24.98118,-0.000170,24.021057,-0.0076,1.334
4306.00,7.560300,24.98115,-0.000169,24.020895,-0.0076,1.335
4308.00,7.561099,24.98046,-0.000170,24.021782,-0.0076,1.335
4310.00,7.562198,24.98090,-0.000171,24.021756,-0.0076,1.335
4312.00,7.564040,24.98093,-0.000171,24.021164,-0.0076,1.335
4314.00,7.564573,24.98110,-0.000170,24.022117,-0.0076,1.334
4316.00,7.564117,24.98048,-0.000170,24.021234,-0.0076,1.335
4318.00,7.565269,24.98110,-0.000169,24.021300,-0.0076,1.336
4320.00,7.566620,24.98123,-0.000170,24.021475,-0.0076,1.334
4322.00,7.567756,24.98085,-0.000169,24.021523,-0.0075,1.334
4324.00,7.568246,24.98115,-0.000169,24.020736,-0.0076,1.335
4326.00,7.568823,24.98090,-0.000169,24.021713,-0.0076,1.335
4328.00,7.568736,24.98095,-0.000169,24.021562,-0.0075,1.335
4330.00,7.568587,24.98135,-0.000170,24.021388,-0.0076,1.336
4332.00,7.568600,24.98224,-0.000169,24.021606,-0.0076,1.336
4334.00,7.569021,24.98220,-0.000171,24.021256,-0.0075,1.335
4336.00,7.569092,24.98124,-0.000169,24.021200,-0.0076,1.335
4338.00,7.568146,24.98144,-0.000168,24.021755,-0.0075,1.334
4340.00,7.568122,24.98155,-0.000168,24.021526,-0.0076,1.335
4342.00,7.568612,24.98258,-0.000168,24.021452,-0.0076,1.334
4344.00,7.568788,24.98185,-0.000169,24.021127,-0.0076,1.335
4346.00,7.568044,24.98178,-0.000171,24.021066,-0.0076,1.335
4348.00,7.567980,24.98133,-0.000170,24.021858,-0.0076,1.335
4350.00,7.569417,24.98144,-0.000169,24.021336,-0.0075,1.335
4352.00,7.569858,24.98126,-0.000168,24.021120,-0.0076,1.335
4354.00,7.570510,24.98117,-0.000170,24.021847,-0.0076,1.335
4356.00,7.571216,24.98077,-0.000170,24.021135,-0.0075,1.335
4358.00,7.570861,24.98048,-0.000169,24.021187,-0.0076,1.334
4360.00,7.570736,24.98060,-0.000168,24.021263,-0.0076,1.335
4362.00,7.570997,24.98049,-0.000169,24.020919,-0.0076,1.335
4364.00,7.571340,24.98164,-0.000168,24.021028,-0.0076,1.335
4366.00,7.572725,24.98172,-0.000169,24.021149,-0.0076,1.335
4368.00,7.572552,24.98154,-0.000170,24.021252,-0.0076,1.335
4370.00,7.571114,24.98154,-0.000169,24.021280,-0.0076,1.335
4372.00,7.571086,24.98086,-0.000169,24.021185,-0.0076,1.335
4374.00,7.571565,24.98100,-0.000169,24.022106,-0.0076,1.335
4376.00,7.570880,24.98183,-0.000169,24.021671,-0.0076,1.335
4378.00,7.570716,24.98177,-0.000170,24.021165,-0.0075,1.335
4380.00,7.570465,24.98187,-0.000170,24.021343,-0.0076,1.335
4382.00,7.570762,24.98177,-0.000169,24.021664,-0.0076,1.335
4384.00,7.570646,24.98094,-0.000170,24.021535,-0.0076,1.335
4386.00,7.570673,24.98119,-0.000170,24.021363,-0.0075,1.335
4388.00,7.571174,24.98173,-0.000170,24.021539,-0.0076,1.335
4390.00,7.571226,24.98118,-0.000170,24.020817,-0.0076,1.335
4392.00,7.571123,24.98176,-0.000170,24.020556,-0.0076,1.335
4394.00,7.571168,24.98100,-0.000170,24.021077,-0.0076,1.335
4396.00,7.570207,24.98086,-0.000170,24.020803,-0.0076,1.335
4398.00,7.569428,24.98139,-0.000170,24.020971,-0.0076,1.335
4400.00,7.569945,24.98093,-0.000170,24.021755,-0.0076,1.335
4402.00,7.570346,24.98140,-0.000170,24.020663,-0.0075,1.335
4404.00,7.570436,24.98098,-0.000169,24.021329,-0.0075,1.335
4406.00,7.570520,24.98019,-0.000169,24.021611,-0.0076,1.335
4408.00,7.570540,24.98032,-0.000170,24.021064,-0.0076,1.335
4410.00,7.570618,24.98053,-0.000171,24.021528,-0.0076,1.335
4412.00,7.571044,24.98142,-0.000170,24.020886,-0.0076,1.335
4414.00,7.570641,24.98056,-0.000170,24.020997,-0.0076,1.334
4416.00,7.570769,24.98044,-0.000170,24.021436,-0.0076,1.335
4418.00,7.570232,24.98074,-0.000169,24.021280,-0.0075,1.335
4420.00,7.569159,24.98071,-0.000169,24.020919,-0.0076,1.335
4422.00,7.569251,24.98086,-0.000169,24.022112,-0.0076,1.335
4424.00,7.568473,24.98065,-0.000170,24.021798,-0.0076,1.335
4426.00,7.568874,24.97945,-0.000170,24.021586,-0.0076,1.335
4428.00,7.568358,24.98020,-0.000170,24.020886,-0.0076,1.336
4430.00,7.568957,24.98007,-0.000169,24.021365,-0.0076,1.335
4432.00,7.568968,24.97988,-0.000168,24.021789,-0.0076,1.334
4434.00,7.568805,24.98011,-0.000170,24.021227,-0.0076,1.335
4436.00,7.569115,24.98166,-0.000171,24.021318,-0.0076,1.335
4438.00,7.569463,24.98261,-0.000170,24.020591,-0.0076,1.334
4440.00,7.569402,24.98209,-0.000169,24.020904,-0.0076,1.335
4442.00,7.569422,24.98261,-0.000171,24.021622,-0.0076,1.335
4444.00,7.569526,24.98257,-0.000170,24.021229,-0.0076,1.335
4446.00,7.570234,24.98285,-0.000170,24.021758,-0.0076,1.335
4448.00,7.571113,24.98229,-0.000170,24.021454,-0.0075,1.335
4450.00,7.570984,24.98180,-0.000170,24.020727,-0.0076,1.334
4452.00,7.570449,24.98201,-0.000169,24.021561,-0.0076,1.335
4454.00,7.571135,24.98225,-0.000170,24.021468,-0.0076,1.335
4456.00,7.570321,24.98100,-0.000170,24.021318,-0.0076,1.335
4458.00,7.570468,24.98152,-0.000171,24.021760,-0.0075,1.335
4460.00,7.569516,24.98235,-0.000171,24.021555,-0.0076,1.335
4462.00,7.570237,24.98189,-0.000170,24.020942,-0.0076,1.335
4464.00,7.570778,24.98116,-0.000170,24.021097,-0.0076,1.335
4466.00,7.571783,24.98169,-0.000170,24.020337,-0.0076,1.335
4468.00,7.571748,24.98193,-0.000172,24.021432,-0.0076,1.335
4470.00,7.570951,24.98135,-0.000170,24.020981,-0.0076,1.335
4472.00,7.569210,24.98075,-0.000170,24.020910,-0.0076,1.335
4474.00,7.568876,24.98091,-0.000170,24.021187,-0.0076,1.335
4476.00,7.568382,24.98124,-0.000170,24.021064,-0.0076,1.335
4478.00,7.567947,24.98204,-0.000171,24.021648,-0.0076,1.335
4480.00,7.568340,24.98164,-0.000171,24.021568,-0.0076,1.335
4482.00,7.568365,24.98081,-0.000170,24.021390,-0.0076,1.335
4484.00,7.568625,24.98028,-0.000169,24.021503,-0.0076,1.335
4486.00,7.568910,24.97987,-0.000169,24.021697,-0.0076,1.335
4488.00,7.568370,24.97978,-0.000170,24.021129,-0.0076,1.335
4490.00,7.568008,24.97968,-0.000170,24.021341,-0.0076,1.335
4492.00,7.568579,24.97997,-0.000170,24.021593,-0.0076,1.335
4494.00,7.569028,24.98044,-0.000170,24.021164,-0.0076,1.335
4496.00,7.568755,24.98078,-0.000169,24.020313,-0.0076,1.335
4498.00,7.568717,24.98059,-0.000169,24.021218,-0.0076,1.335
4500.00,7.569206,24.97975,-0.000171,24.021316,-0.0076,1.335
4502.00,7.569148,24.97998,-0.000170,24.020913,-0.0076,1.335
4504.00,7.569334,24.98025,-0.000169,24.021483,-0.0076,1.335
4506.00,7.569537,24.98068,-0.000169,24.021287,-0.0076,1.335
4508.00,7.569697,24.98085,-0.000169,24.021628,-0.0076,1.335
4510.00,7.568258,24.98080,-0.000169,24.021706,-0.0076,1.335
4512.00,7.566105,24.98043,-0.000170,24.021316,-0.0076,1.335
4514.00,7.565656,24.98076,-0.000170,24.021885,-0.0076,1.336
4516.00,7.565673,24.98053,-0.000171,24.021891,-0.0076,1.336
4518.00,7.566199,24.98078,-0.000170,24.021158,-0.0076,1.335
4520.00,7.566222,24.98107,-0.000168,24.021064,-0.0076,1.335
4522.00,7.566799,24.98093,-0.000168,24.021271,-0.0076,1.335
4524.00,7.566732,24.98058,-0.000170,24.021136,-0.0075,1.335
4526.00,7.565776,24.98055,-0.000170,24.021240,-0.0076,1.335
4528.00,7.565589,24.98143,-0.000171,24.021204,-0.0076,1.335
4530.00,7.566330,24.98115,-0.000170,24.020743,-0.0076,1.335
4532.00,7.566597,24.98143,-0.000170,24.020939,-0.0076,1.335
4534.00,7.566984,24.98182,-0.000172,24.020638,-0.0076,1.335
4536.00,7.566885,24.98148,-0.000170,24.021419,-0.0076,1.335
4538.00,7.567496,24.98174,-0.000170,24.020901,-0.0076,1.335
4540.00,7.567326,24.98150,-0.000170,24.021251,-0.0076,1.335
4542.00,7.567522,24.98131,-0.000171,24.021575,-0.0076,1.336
4544.00,7.567099,24.98080,-0.000170,24.021155,-0.0076,1.336
4546.00,7.567372,24.98136,-0.000171,24.021410,-0.0076,1.335
4548.00,7.568128,24.98178,-0.000170,24.021329,-0.0076,1.335
4550.00,7.568162,24.98077,-0.000169,24.021233,-0.0075,1.335
4552.00,7.567831,24.98106,-0.000170,24.021923,-0.0075,1.335
4554.00,7.568225,24.98052,-0.000171,24.021243,-0.0076,1.335
4556.00,7.568289,24.98042,-0.000171,24.021033,-0.0075,1.335
4558.00,7.568519,24.98028,-0.000169,24.021539,-0.0075,1.336
4560.00,7.568340,24.97954,-0.000169,24.022137,-0.0076,1.336
4562.00,7.567895,24.98038,-0.000169,24.021419,-0.0076,1.335
4564.00,7.567808,24.98139,-0.000169,24.021526,-0.0076,1.335
4566.00,7.568136,24.98128,-0.000169,24.020779,-0.0076,1.335
4568.00,7.567089,24.98110,-0.000169,24.021301,-0.0076,1.335
4570.00,7.566509,24.98210,-0.000168,24.021071,-0.0076,1.335
4572.00,7.567767,24.98112,-0.000170,24.020545,-0.0076,1.335
4574.00,7.568195,24.98136,-0.000170,24.021167,-0.0076,1.335
4576.00,7.567741,24.98152,-0.000171,24.021267,-0.0076,1.335
4578.00,7.567347,24.98180,-0.000170,24.021332,-0.0076,1.335
4580.00,7.566510,24.98233,-0.000170,24.021024,-0.0076,1.335
4582.00,7.566686,24.98228,-0.000170,24.020937,-0.0076,1.336
4584.00,7.566619,24.98223,-0.000171,24.021407,-0.0076,1.336
4586.00,7.566733,24.98238,-0.000172,24.021392,-0.0076,1.336
4588.00,7.567050,24.98206,-0.000171,24.021200,-0.0076,1.335
4590.00,7.567366,24.98203,-0.000170,24.020990,-0.0076,1.335
4592.00,7.567089,24.98219,-0.000171,24.020865,-0.0076,1.336
4594.00,7.567445,24.98119,-0.000170,24.021374,-0.0076,1.335
4596.00,7.567345,24.98159,-0.000169,24.021485,-0.0076,1.336
4598.00,7.567025,24.98153,-0.000170,24.021158,-0.0076,1.335
4600.00,7.567060,24.98136,-0.000171,24.020683,-0.0076,1.336
4602.00,7.567516,24.98091,-0.000171,24.021106,-0.0076,1.336
4604.00,7.567429,24.98024,-0.000170,24.021251,-0.0076,1.335
4606.00,7.566916,24.98135,-0.000171,24.021729,-0.0076,1.336
4608.00,7.567203,24.98166,-0.000171,24.021439,-0.0076,1.335
4610.00,7.568190,24.98101,-0.000169,24.021417,-0.0076,1.335
4612.00,7.569489,24.98060,-0.000169,24.021265,-0.0076,1.336
4614.00,7.569693,24.98049,-0.000170,24.021204,-0.0076,1.336
4616.00,7.570032,24.98101,-0.000170,24.021486,-0.0076,1.336
4618.00,7.570149,24.98038,-0.000170,24.021564,-0.0076,1.335
4620.00,7.569053,24.98104,-0.000169,24.021544,-0.0076,1.335
4622.00,7.568352,24.98057,-0.000170,24.021903,-0.0075,1.336
4624.00,7.567878,24.98097,-0.000169,24.020750,-0.0076,1.336
4626.00,7.567623,24.98094,-0.000170,24.021298,-0.0076,1.336
4628.00,7.567298,24.98021,-0.000171,24.021365,-0.0076,1.335
4630.00,7.568354,24.98057,-0.000170,24.020317,-0.0076,1.335
4632.00,7.568159,24.98012,-0.000170,24.020894,-0.0076,1.335
4634.00,7.567448,24.98064,-0.000170,24.021352,-0.0076,1.335
4636.00,7.566661,24.98043,-0.000170,24.021035,-0.0076,1.335
4638.00,7.566435,24.98064,-0.000169,24.021466,-0.0076,1.335
4640.00,7.566185,24.98070,-0.000170,24.021771,-0.0075,1.335
4642.00,7.566091,24.98102,-0.000170,24.020986,-0.0076,1.335
4644.00,7.565643,24.98058,-0.000170,24.021455,-0.0075,1.336
4646.00,7.565689,24.98057,-0.000171,24.021809,-0.0076,1.336
4648.00,7.567096,24.98116,-0.000170,24.021445,-0.0076,1.336
4650.00,7.566947,24.98097,-0.000170,24.021388,-0.0075,1.335
4652.00,7.566321,24.98117,-0.000170,24.021020,-0.0076,1.335
4654.00,7.566125,24.98103,-0.000170,24.021169,-0.0076,1.335
4656.00,7.565632,24.98093,-0.000171,24.021046,-0.0076,1.336
4658.00,7.565630,24.98070,-0.000170,24.021361,-0.0076,1.335
4660.00,7.565590,24.98020,-0.000169,24.021541,-0.0076,1.335
4662.00,7.565369,24.97989,-0.000170,24.021468,-0.0076,1.335
4664.00,7.565307,24.97997,-0.000170,24.021657,-0.0076,1.335
4666.00,7.565769,24.97951,-0.000170,24.021434,-0.0076,1.335
4668.00,7.566426,24.97961,-0.000169,24.021805,-0.0076,1.335
4670.00,7.566494,24.97908,-0.000170,24.020794,-0.0076,1.335
4672.00,7.566259,24.97938,-0.000170,24.021646,-0.0076,1.335
4674.00,7.566011,24.98033,-0.000170,24.021697,-0.0076,1.336
4676.00,7.566476,24.98003,-0.000170,24.021659,-0.0076,1.336
4678.00,7.566866,24.98097,-0.000172,24.021280,-0.0076,1.336
4680.00,7.566743,24.98121,-0.000170,24.021784,-0.0076,1.336
4682.00,7.566164,24.98040,-0.000172,24.021392,-0.0076,1.335
4684.00,7.565315,24.98035,-0.000171,24.020770,-0.0076,1.335
4686.00,7.565737,24.98093,-0.000170,24.021321,-0.0076,1.336
4688.00,7.566192,24.98096,-0.000170,24.021211,-0.0076,1.335
4690.00,7.566243,24.98073,-0.000169,24.021135,-0.0076,1.335
4692.00,7.565699,24.98060,-0.000169,24.020647,-0.0076,1.335
4694.00,7.566573,24.98061,-0.000170,24.021804,-0.0076,1.335
4696.00,7.567200,24.98117,-0.000171,24.021120,-0.0076,1.336
4698.00,7.565571,24.98076,-0.000171,24.020981,-0.0076,1.335
4700.00,7.565621,24.98070,-0.000170,24.021368,-0.0076,1.336
4702.00,7.566410,24.98085,-0.000170,24.021504,-0.0076,1.335
4704.00,7.567239,24.98040,-0.000170,24.020504,-0.0075,1.335
4706.00,7.568303,24.98144,-0.000169,24.021555,-0.0076,1.335
4708.00,7.568051,24.98101,-0.000169,24.020921,-0.0076,1.335
4710.00,7.568072,24.98176,-0.000169,24.021039,-0.0076,1.336
4712.00,7.567825,24.98192,-0.000169,24.021318,-0.0076,1.335
4714.00,7.567742,24.98150,-0.000170,24.021175,-0.0075,1.335
4716.00,7.566689,24.98177,-0.000169,24.020613,-0.0075,1.335
4718.00,7.566304,24.98219,-0.000168,24.020451,-0.0075,1.336
4720.00,7.566518,24.98195,-0.000170,24.021301,-0.0076,1.336
4722.00,7.566187,24.98232,-0.000170,24.021880,-0.0075,1.336
4724.00,7.566456,24.98220,-0.000169,24.021715,-0.0075,1.335
4726.00,7.566755,24.98214,-0.000170,24.021773,-0.0075,1.335
4728.00,7.566437,24.98233,-0.000171,24.021653,-0.0076,1.335
4730.00,7.566144,24.98194,-0.000170,24.021147,-0.0076,1.335
4732.00,7.566092,24.98153,-0.000169,24.020993,-0.0076,1.336
4734.00,7.566024,24.98153,-0.000171,24.020997,-0.0076,1.336
4736.00,7.566480,24.98196,-0.000170,24.021156,-0.0076,1.336
4738.00,7.566450,24.98163,-0.000170,24.021969,-0.0076,1.334
4740.00,7.566183,24.98176,-0.000171,24.021858,-0.0076,1.336
4742.00,7.565634,24.98170,-0.000170,24.021300,-0.0076,1.335
4744.00,7.565628,24.98178,-0.000169,24.020312,-0.0076,1.335
4746.00,7.565083,24.98181,-0.000170,24.021102,-0.0076,1.336
4748.00,7.564997,24.98233,-0.000170,24.021417,-0.0076,1.336
4750.00,7.564566,24.98133,-0.000170,24.022320,-0.0076,1.335
4752.00,7.565143,24.98106,-0.000170,24.020948,-0.0076,1.335
4754.00,7.565332,24.98167,-0.000169,24.021410,-0.0075,1.335
4756.00,7.565844,24.98189,-0.000169,24.021256,-0.0075,1.335
4758.00,7.566274,24.98279,-0.000170,24.021510,-0.0076,1.335
4760.00,7.566147,24.98360,-0.000170,24.021974,-0.0076,1.335
4762.00,7.566583,24.98362,-0.000170,24.021370,-0.0076,1.336
4764.00,7.566742,24.98399,-0.000170,24.021024,-0.0076,1.335
4766.00,7.566193,24.98423,-0.000170,24.021082,-0.0075,1.336
4768.00,7.566918,24.98427,-0.000170,24.021283,-0.0076,1.336
4770.00,7.566516,24.98409,-0.000169,24.021097,-0.0076,1.335
4772.00,7.566096,24.98420,-0.000169,24.020932,-0.0076,1.336
4774.00,7.565919,24.98441,-0.000169,24.021666,-0.0076,1.336
4776.00,7.565861,24.98377,-0.000169,24.021227,-0.0075,1.336
4778.00,7.565616,24.98398,-0.000170,24.021301,-0.0075,1.335
4780.00,7.565440,24.98367,-0.000169,24.021262,-0.0076,1.335
4782.00,7.565058,24.98339,-0.000169,24.021316,-0.0075,1.336
4784.00,7.565278,24.98339,-0.000170,24.021822,-0.0076,1.336
4786.00,7.565660,24.98299,-0.000170,24.021622,-0.0076,1.335
4788.00,7.566160,24.98322,-0.000169,24.021316,-0.0075,1.335
4790.00,7.565589,24.98370,-0.000170,24.021749,-0.0076,1.336
4792.00,7.565662,24.98409,-0.000170,24.021584,-0.0076,1.336
4794.00,7.564921,24.98450,-0.000170,24.021789,-0.0076,1.335
4796.00,7.564362,24.98341,-0.000169,24.021135,-0.0076,1.336
4798.00,7.564306,24.98296,-0.000169,24.022039,-0.0076,1.336
4800.00,7.563890,24.98305,-0.000169,24.021216,-0.0076,1.336
@8,12.0000,24.0
4802.00,7.563692,24.98279,-0.000169,24.020602,-0.0076,1.335
4804.00,7.560806,24.98194,-0.000168,24.021111,-0.0076,1.335
4806.00,7.552710,24.98261,-0.000169,24.021240,-0.0075,1.335
4808.00,7.541144,24.98245,-0.000169,24.020999,-0.0076,1.334
4810.00,7.524275,24.98275,-0.000169,24.021084,-0.0076,1.335
4812.00,7.504641,24.98319,-0.000168,24.021974,-0.0076,1.334
4814.00,7.488837,24.98283,-0.000169,24.022249,-0.0076,1.336
4816.00,7.476511,24.98273,-0.000170,24.021225,-0.0076,1.336
4818.00,7.464582,24.98322,-0.000170,24.021207,-0.0076,1.336
4820.00,7.453099,24.98223,-0.000170,24.021207,-0.0075,1.337
4822.00,7.442195,24.98310,-0.000171,24.021020,-0.0076,1.337
4824.00,7.431685,24.98269,-0.000171,24.021543,-0.0076,1.337
4826.00,7.422176,24.98176,-0.000171,24.020830,-0.0075,1.337
4828.00,7.416287,24.98219,-0.000171,24.021158,-0.0076,1.337
4830.00,7.417552,24.98224,-0.000172,24.021508,-0.0076,1.338
4832.00,7.423548,24.98214,-0.000170,24.020574,-0.0076,1.337
4834.00,7.434595,24.98268,-0.000172,24.021530,-0.0075,1.337
4836.00,7.445066,24.98211,-0.000171,24.021735,-0.0075,1.337
4838.00,7.453385,24.98124,-0.000171,24.021590,-0.0075,1.336
4840.00,7.459539,24.98246,-0.000170,24.021517,-0.0076,1.336
4842.00,7.466114,24.98161,-0.000169,24.021204,-0.0076,1.336
4844.00,7.473538,24.98176,-0.000169,24.021066,-0.0076,1.336
4846.00,7.481027,24.98159,-0.000169,24.021314,-0.0076,1.336
4848.00,7.488372,24.98118,-0.000169,24.020884,-0.0076,1.335
4850.00,7.495437,24.98193,-0.000169,24.021225,-0.0076,1.336
4852.00,7.503141,24.98081,-0.000168,24.021544,-0.0076,1.336
4854.00,7.509402,24.98105,-0.000171,24.021182,-0.0076,1.336
4856.00,7.514309,24.98032,-0.000170,24.021736,-0.0076,1.335
4858.00,7.519064,24.98066,-0.000169,24.020602,-0.0076,1.336
4860.00,7.524050,24.98082,-0.000169,24.021338,-0.0075,1.335
4862.00,7.528812,24.98052,-0.000168,24.021932,-0.0075,1.336
4864.00,7.532091,24.98059,-0.000168,24.021365,-0.0076,1.335
4866.00,7.535316,24.98091,-0.000169,24.021349,-0.0076,1.336
4868.00,7.539147,24.98106,-0.000169,24.021051,-0.0076,1.335
4870.00,7.540908,24.98104,-0.000170,24.021182,-0.0076,1.336
4872.00,7.542470,24.98094,-0.000170,24.021483,-0.0076,1.335
4874.00,7.544710,24.98148,-0.000169,24.021339,-0.0076,1.336
4876.00,7.546554,24.98140,-0.000171,24.021071,-0.0076,1.336
4878.00,7.547521,24.98085,-0.000169,24.021120,-0.0076,1.335
4880.00,7.547837,24.98093,-0.000169,24.020859,-0.0076,1.335
4882.00,7.546766,24.98066,-0.000169,24.020636,-0.0076,1.335
4884.00,7.546338,24.98087,-0.000170,24.021434,-0.0076,1.336
4886.00,7.546876,24.98036,-0.000171,24.021002,-0.0076,1.336
4888.00,7.546771,24.98060,-0.000171,24.021436,-0.0076,1.336
4890.00,7.547050,24.98021,-0.000170,24.021180,-0.0076,1.335
4892.00,7.547473,24.98038,-0.000171,24.021327,-0.0076,1.335
4894.00,7.547192,24.98081,-0.000169,24.021796,-0.0076,1.335
4896.00,7.548055,24.98143,-0.000171,24.021222,-0.0075,1.335
4898.00,7.549036,24.98100,-0.000169,24.021171,-0.0076,1.335
4900.00,7.549982,24.98139,-0.000169,24.020783,-0.0076,1.335
4902.00,7.550292,24.98125,-0.000171,24.021316,-0.0076,1.336
4904.00,7.550909,24.98154,-0.000171,24.021026,-0.0076,1.336
4906.00,7.551840,24.98195,-0.000170,24.021258,-0.0076,1.335
4908.00,7.552998,24.98174,-0.000169,24.020962,-0.0076,1.335
4910.00,7.553599,24.98245,-0.000170,24.021117,-0.0076,1.335
4912.00,7.554640,24.98185,-0.000170,24.020995,-0.0075,1.335
4914.00,7.556244,24.98118,-0.000169,24.021198,-0.0076,1.336
4916.00,7.556554,24.98155,-0.000170,24.021620,-0.0076,1.335
4918.00,7.557178,24.98099,-0.000170,24.021189,-0.0076,1.335
4920.00,7.557654,24.98069,-0.000170,24.020629,-0.0076,1.335
4922.00,7.557038,24.98103,-0.000169,24.020953,-0.0076,1.335
4924.00,7.557733,24.98024,-0.000169,24.021049,-0.0076,1.335
4926.00,7.558276,24.98043,-0.000170,24.021481,-0.0075,1.336
4928.00,7.558949,24.98034,-0.000171,24.020857,-0.0076,1.335
4930.00,7.559419,24.98023,-0.000171,24.021251,-0.0076,1.335
4932.00,7.560085,24.98091,-0.000170,24.020982,-0.0076,1.336
4934.00,7.559581,24.98151,-0.000170,24.021234,-0.0076,1.335
4936.00,7.559609,24.98139,-0.000169,24.021269,-0.0076,1.336
4938.00,7.559041,24.98136,-0.000170,24.020881,-0.0075,1.336
4940.00,7.558071,24.98117,-0.000171,24.021236,-0.0076,1.336
4942.00,7.558085,24.98094,-0.000170,24.021709,-0.0076,1.335
4944.00,7.558384,24.98160,-0.000169,24.021191,-0.0075,1.335
4946.00,7.559301,24.98293,-0.000170,24.020770,-0.0076,1.336
4948.00,7.559974,24.98219,-0.000170,24.022155,-0.0076,1.335
4950.00,7.559651,24.98205,-0.000170,24.021156,-0.0076,1.335
4952.00,7.559507,24.98149,-0.000170,24.021042,-0.0076,1.336
4954.00,7.559566,24.98193,-0.000169,24.021376,-0.0076,1.336
4956.00,7.560804,24.98182,-0.000169,24.021755,-0.0075,1.335
4958.00,7.561533,24.98241,-0.000168,24.021553,-0.0076,1.335
4960.00,7.560796,24.98213,-0.000169,24.021459,-0.0076,1.335
4962.00,7.560294,24.98216,-0.000168,24.021814,-0.0075,1.335
4964.00,7.561532,24.98214,-0.000170,24.022088,-0.0075,1.336
4966.00,7.562305,24.98241,-0.000170,24.022039,-0.0076,1.336
4968.00,7.562396,24.98248,-0.000169,24.021497,-0.0076,1.336
4970.00,7.561558,24.98233,-0.000171,24.021950,-0.0075,1.335
4972.00,7.562039,24.98195,-0.000170,24.021249,-0.0075,1.334
4974.00,7.561111,24.98213,-0.000169,24.022159,-0.0076,1.335
4976.00,7.560973,24.98305,-0.000170,24.022574,-0.0075,1.336
4978.00,7.560360,24.98333,-0.000170,24.021254,-0.0075,1.336
4980.00,7.560172,24.98386,-0.000170,24.021535,-0.0076,1.336
4982.00,7.560853,24.98391,-0.000169,24.022005,-0.0075,1.336
4984.00,7.561218,24.98375,-0.000168,24.021437,-0.0075,1.336
4986.00,7.561045,24.98319,-0.000169,24.021746,-0.0076,1.336
4988.00,7.561392,24.98305,-0.000170,24.021744,-0.0075,1.335
4990.00,7.561146,24.98356,-0.000169,24.021254,-0.0076,1.335
4992.00,7.560408,24.98365,-0.000169,24.021301,-0.0076,1.335
4994.00,7.560924,24.98261,-0.000169,24.021494,-0.0076,1.336
4996.00,7.561418,24.98320,-0.000168,24.022036,-0.0075,1.336
4998.00,7.560728,24.98353,-0.000169,24.021666,-0.0076,1.336
5000.00,7.560191,24.98326,-0.000169,24.021577,-0.0076,1.335
5002.00,7.559045,24.98299,-0.000171,24.021688,-0.0075,1.336
5004.00,7.559225,24.98291,-0.000168,24.021544,-0.0076,1.335
5006.00,7.560589,24.98336,-0.000168,24.021392,-0.0075,1.336
5008.00,7.561173,24.98321,-0.000167,24.021773,-0.0075,1.336
5010.00,7.561222,24.98216,-0.000170,24.020982,-0.0076,1.335
5012.00,7.561011,24.98298,-0.000169,24.021829,-0.0075,1.336
5014.00,7.560502,24.98374,-0.000168,24.021758,-0.0076,1.336
5016.00,7.560075,24.98428,-0.000168,24.021967,-0.0076,1.336
5018.00,7.559452,24.98387,-0.000169,24.021747,-0.0075,1.336
5020.00,7.558727,24.98333,-0.000169,24.021637,-0.0076,1.336
5022.00,7.559371,24.98308,-0.000169,24.022030,-0.0075,1.335
5024.00,7.559269,24.98263,-0.000168,24.021659,-0.0075,1.335
5026.00,7.559346,24.98301,-0.000167,24.021709,-0.0075,1.335
5028.00,7.559072,24.98369,-0.000168,24.021820,-0.0075,1.336
5030.00,7.558536,24.98313,-0.000170,24.021688,-0.0075,1.336
5032.00,7.558355,24.98330,-0.000169,24.021887,-0.0076,1.336
5034.00,7.558471,24.98400,-0.000169,24.021399,-0.0075,1.336
5036.00,7.558974,24.98416,-0.000169,24.021291,-0.0076,1.336
5038.00,7.559940,24.98335,-0.000169,24.021552,-0.0076,1.336
5040.00,7.561582,24.98409,-0.000168,24.021426,-0.0075,1.335
5042.00,7.561677,24.98475,-0.000169,24.021773,-0.0075,1.336
5044.00,7.560748,24.98403,-0.000168,24.021851,-0.0076,1.336
5046.00,7.561081,24.98428,-0.000168,24.022068,-0.0076,1.336
5048.00,7.560773,24.98462,-0.000168,24.021436,-0.0076,1.336
5050.00,7.559738,24.98391,-0.000168,24.021098,-0.0076,1.335
5052.00,7.559061,24.98457,-0.000169,24.021291,-0.0075,1.336
5054.00,7.560102,24.98503,-0.000168,24.021466,-0.0075,1.336
5056.00,7.559997,24.98408,-0.000170,24.021530,-0.0075,1.336
5058.00,7.559676,24.98399,-0.000169,24.021655,-0.0075,1.336
5060.00,7.560351,24.98423,-0.000169,24.021573,-0.0075,1.336
5062.00,7.559462,24.98429,-0.000169,24.022166,-0.0075,1.336
5064.00,7.559273,24.98539,-0.000169,24.021686,-0.0075,1.336
5066.00,7.559511,24.98580,-0.000169,24.021938,-0.0075,1.336
5068.00,7.560301,24.98510,-0.000168,24.022329,-0.0075,1.336
5070.00,7.560879,24.98520,-0.000168,24.021519,-0.0075,1.336
5072.00,7.560860,24.98478,-0.000169,24.021604,-0.0075,1.336
5074.00,7.561136,24.98422,-0.000168,24.021711,-0.0075,1.335
5076.00,7.560922,24.98507,-0.000168,24.022309,-0.0075,1.336
5078.00,7.560225,24.98564,-0.000168,24.021483,-0.0075,1.336
5080.00,7.559612,24.98567,-0.000168,24.022021,-0.0075,1.336
5082.00,7.559567,24.98573,-0.000169,24.022077,-0.0076,1.336
5084.00,7.559285,24.98485,-0.000169,24.022375,-0.0075,1.336
5086.00,7.560836,24.98468,-0.000168,24.022619,-0.0075,1.336
5088.00,7.561107,24.98570,-0.000167,24.022239,-0.0075,1.335
5090.00,7.561442,24.98562,-0.000168,24.022027,-0.0075,1.336
5092.00,7.561404,24.98511,-0.000168,24.022462,-0.0075,1.335
5094.00,7.561264,24.98494,-0.000167,24.022108,-0.0075,1.335
5096.00,7.561723,24.98561,-0.000168,24.021285,-0.0075,1.336
5098.00,7.561518,24.98498,-0.000170,24.022202,-0.0075,1.336
5100.00,7.561279,24.98471,-0.000168,24.022143,-0.0075,1.336
5102.00,7.560506,24.98509,-0.000169,24.021584,-0.0075,1.336
5104.00,7.560982,24.98455,-0.000168,24.021204,-0.0076,1.336
5106.00,7.560988,24.98448,-0.000168,24.022286,-0.0076,1.336
5108.00,7.560928,24.98529,-0.000167,24.022434,-0.0075,1.335
5110.00,7.560639,24.98561,-0.000168,24.021860,-0.0075,1.336
5112.00,7.560628,24.98528,-0.000168,24.022628,-0.0075,1.336
5114.00,7.560481,24.98502,-0.000168,24.022344,-0.0075,1.336
5116.00,7.559465,24.98390,-0.000167,24.021938,-0.0075,1.336
5118.00,7.560113,24.98431,-0.000168,24.022112,-0.0075,1.336
5120.00,7.560233,24.98413,-0.000168,24.021760,-0.0075,1.336
5122.00,7.560536,24.98376,-0.000168,24.021619,-0.0075,1.336
5124.00,7.560938,24.98409,-0.000168,24.022356,-0.0075,1.336
5126.00,7.560897,24.98383,-0.000167,24.022476,-0.0075,1.336
5128.00,7.561014,24.98475,-0.000168,24.022297,-0.0075,1.335
5130.00,7.561398,24.98505,-0.000168,24.022360,-0.0075,1.336
5132.00,7.560633,24.98498,-0.000168,24.022434,-0.0075,1.336
5134.00,7.560569,24.98462,-0.000168,24.022425,-0.0075,1.336
5136.00,7.561059,24.98488,-0.000168,24.022202,-0.0075,1.337
5138.00,7.561000,24.98411,-0.000169,24.022104,-0.0075,1.336
5140.00,7.560956,24.98482,-0.000168,24.022141,-0.0075,1.336
5142.00,7.561141,24.98493,-0.000169,24.022971,-0.0075,1.336
5144.00,7.561361,24.98524,-0.000169,24.022063,-0.0075,1.336
5146.00,7.560599,24.98449,-0.000169,24.022036,-0.0075,1.336
5148.00,7.560476,24.98473,-0.000169,24.021909,-0.0075,1.336
5150.00,7.560482,24.98426,-0.000168,24.022478,-0.0076,1.336
5152.00,7.560983,24.98426,-0.000169,24.021742,-0.0075,1.336
5154.00,7.561553,24.98424,-0.000169,24.021809,-0.0075,1.335
5156.00,7.560105,24.98447,-0.000168,24.021858,-0.0075,1.336
5158.00,7.559345,24.98394,-0.000168,24.022420,-0.0075,1.336
5160.00,7.559337,24.98458,-0.000169,24.022184,-0.0075,1.336
5162.00,7.558780,24.98392,-0.000168,24.022017,-0.0075,1.336
5164.00,7.558667,24.98434,-0.000168,24.022166,-0.0075,1.336
5166.00,7.559069,24.98424,-0.000168,24.022329,-0.0075,1.336
5168.00,7.559230,24.98547,-0.000168,24.021680,-0.0075,1.336
5170.00,7.558981,24.98516,-0.000168,24.022075,-0.0075,1.336
5172.00,7.559042,24.98469,-0.000168,24.021791,-0.0075,1.335
5174.00,7.559078,24.98414,-0.000167,24.021876,-0.0075,1.335
5176.00,7.560029,24.98408,-0.000167,24.022761,-0.0075,1.336
5178.00,7.559513,24.98461,-0.000168,24.022110,-0.0075,1.337
5180.00,7.560070,24.98539,-0.000167,24.022616,-0.0075,1.336
5182.00,7.559914,24.98511,-0.000167,24.022320,-0.0075,1.336
5184.00,7.559610,24.98547,-0.000167,24.021762,-0.0075,1.337
5186.00,7.559106,24.98613,-0.000168,24.022056,-0.0075,1.336
5188.00,7.558466,24.98539,-0.000167,24.022036,-0.0075,1.336
5190.00,7.558598,24.98575,-0.000168,24.021794,-0.0075,1.336
5192.00,7.558744,24.98531,-0.000168,24.022144,-0.0075,1.336
5194.00,7.559839,24.98510,-0.000168,24.022074,-0.0075,1.336
5196.00,7.560472,24.98486,-0.000168,24.022289,-0.0075,1.337
5198.00,7.559644,24.98461,-0.000169,24.022563,-0.0075,1.337
5200.00,7.559207,24.98477,-0.000168,24.021575,-0.0075,1.336
5202.00,7.559135,24.98440,-0.000168,24.022284,-0.0075,1.336
5204.00,7.559658,24.98429,-0.000167,24.022230,-0.0075,1.336
5206.00,7.560528,24.98412,-0.000167,24.022598,-0.0075,1.336
5208.00,7.559989,24.98485,-0.000167,24.022282,-0.0075,1.336
5210.00,7.559181,24.98431,-0.000168,24.022213,-0.0075,1.336
5212.00,7.559178,24.98474,-0.000168,24.022115,-0.0075,1.336
5214.00,7.559347,24.98454,-0.000168,24.021573,-0.0075,1.336
5216.00,7.558778,24.98475,-0.000169,24.022505,-0.0075,1.336
5218.00,7.558130,24.98455,-0.000169,24.022918,-0.0075,1.337
5220.00,7.559207,24.98531,-0.000168,24.021773,-0.0075,1.336
5222.00,7.559950,24.98559,-0.000168,24.022088,-0.0075,1.336
5224.00,7.560064,24.98532,-0.000169,24.021604,-0.0075,1.336
5226.00,7.560112,24.98564,-0.000169,24.022135,-0.0076,1.336
5228.00,7.560474,24.98625,-0.000168,24.022273,-0.0075,1.336
5230.00,7.559959,24.98615,-0.000167,24.022538,-0.0075,1.336
5232.00,7.560318,24.98563,-0.000169,24.021990,-0.0075,1.336
5234.00,7.560939,24.98578,-0.000168,24.022027,-0.0075,1.336
5236.00,7.559240,24.98607,-0.000167,24.021843,-0.0075,1.336
5238.00,7.558707,24.98568,-0.000166,24.021648,-0.0075,1.336
5240.00,7.559817,24.98597,-0.000167,24.021987,-0.0075,1.336
5242.00,7.559672,24.98507,-0.000168,24.021985,-0.0075,1.336
5244.00,7.559520,24.98537,-0.000169,24.022723,-0.0075,1.336
5246.00,7.559486,24.98524,-0.000169,24.021613,-0.0075,1.335
5248.00,7.558920,24.98587,-0.000168,24.022124,-0.0075,1.336
5250.00,7.558565,24.98596,-0.000168,24.021983,-0.0075,1.337
5252.00,7.559184,24.98616,-0.000168,24.021940,-0.0075,1.336
5254.00,7.559464,24.98516,-0.000170,24.021562,-0.0075,1.337
5256.00,7.559199,24.98509,-0.000169,24.021943,-0.0075,1.337
5258.00,7.559123,24.98546,-0.000168,24.021426,-0.0075,1.336
5260.00,7.558778,24.98460,-0.000168,24.021323,-0.0075,1.336
5262.00,7.558439,24.98619,-0.000169,24.021517,-0.0075,1.336
5264.00,7.557874,24.98579,-0.000169,24.021978,-0.0075,1.336
5266.00,7.558053,24.98576,-0.000167,24.022157,-0.0075,1.337
5268.00,7.558506,24.98467,-0.000168,24.021794,-0.0075,1.337
5270.00,7.558315,24.98466,-0.000169,24.021912,-0.0075,1.337
5272.00,7.558553,24.98520,-0.000169,24.021588,-0.0075,1.337
5274.00,7.558539,24.98473,-0.000170,24.021807,-0.0075,1.336
5276.00,7.558876,24.98404,-0.000169,24.021564,-0.0075,1.336
5278.00,7.558281,24.98487,-0.000168,24.021838,-0.0075,1.336
5280.00,7.558609,24.98437,-0.000168,24.022449,-0.0075,1.337
5282.00,7.559510,24.98468,-0.000168,24.022271,-0.0075,1.336
5284.00,7.559590,24.98506,-0.000168,24.021874,-0.0075,1.336
5286.00,7.559462,24.98504,-0.000168,24.021619,-0.0075,1.336
5288.00,7.558710,24.98383,-0.000167,24.021361,-0.0075,1.336
5290.00,7.559011,24.98450,-0.000167,24.021988,-0.0075,1.337
5292.00,7.559034,24.98391,-0.000168,24.021461,-0.0075,1.336
5294.00,7.558473,24.98475,-0.000168,24.021852,-0.0075,1.337
5296.00,7.557595,24.98457,-0.000169,24.021407,-0.0075,1.336
5298.00,7.556869,24.98477,-0.000168,24.021738,-0.0075,1.336
5300.00,7.557404,24.98501,-0.000167,24.021642,-0.0076,1.337
5302.00,7.557009,24.98434,-0.000168,24.021455,-0.0075,1.336
5304.00,7.557577,24.98523,-0.000168,24.021544,-0.0075,1.336
5306.00,7.557768,24.98384,-0.000170,24.021785,-0.0075,1.336
5308.00,7.557934,24.98456,-0.000168,24.021724,-0.0075,1.336
5310.00,7.558800,24.98459,-0.000168,24.021849,-0.0075,1.336
5312.00,7.558663,24.98508,-0.000169,24.022190,-0.0076,1.337
5314.00,7.557921,24.98469,-0.000169,24.022123,-0.0075,1.337
5316.00,7.557303,24.98392,-0.000168,24.021709,-0.0075,1.336
5318.00,7.557861,24.98407,-0.000168,24.021437,-0.0075,1.336
5320.00,7.558388,24.98503,-0.000168,24.021887,-0.0075,1.336
5322.00,7.557591,24.98516,-0.000167,24.022181,-0.0075,1.336
5324.00,7.558339,24.98409,-0.000167,24.022311,-0.0075,1.336
5326.00,7.558568,24.98436,-0.000169,24.021990,-0.0075,1.336
5328.00,7.558402,24.98469,-0.000169,24.021852,-0.0075,1.336
5330.00,7.558469,24.98548,-0.000168,24.021974,-0.0075,1.336
5332.00,7.557912,24.98535,-0.000168,24.022289,-0.0075,1.337
5334.00,7.557990,24.98492,-0.000169,24.020752,-0.0075,1.337
5336.00,7.558116,24.98484,-0.000169,24.021851,-0.0075,1.336
5338.00,7.558165,24.98476,-0.000168,24.021517,-0.0075,1.336
5340.00,7.559686,24.98577,-0.000168,24.021329,-0.0076,1.337
5342.00,7.559452,24.98477,-0.000168,24.021717,-0.0075,1.337
5344.00,7.559217,24.98492,-0.000169,24.021624,-0.0075,1.336
5346.00,7.559474,24.98468,-0.000169,24.021254,-0.0075,1.336
5348.00,7.559027,24.98383,-0.000171,24.021425,-0.0075,1.336
5350.00,7.558080,24.98385,-0.000170,24.022016,-0.0075,1.336
5352.00,7.557852,24.98460,-0.000169,24.021932,-0.0075,1.337
5354.00,7.558341,24.98473,-0.000169,24.021470,-0.0076,1.336
5356.00,7.558058,24.98494,-0.000168,24.021631,-0.0075,1.337
5358.00,7.557549,24.98517,-0.000169,24.022242,-0.0075,1.337
5360.00,7.557773,24.98562,-0.000169,24.021475,-0.0076,1.336
5362.00,7.557891,24.98639,-0.000168,24.022445,-0.0075,1.336
5364.00,7.556793,24.98564,-0.000168,24.021628,-0.0075,1.336
5366.00,7.556291,24.98498,-0.000168,24.021434,-0.0076,1.336
5368.00,7.555964,24.98516,-0.000168,24.021526,-0.0076,1.337
5370.00,7.555968,24.98503,-0.000169,24.021985,-0.0076,1.337
5372.00,7.556131,24.98441,-0.000170,24.021613,-0.0075,1.336
5374.00,7.555254,24.98469,-0.000168,24.021852,-0.0076,1.337
5376.00,7.555154,24.98487,-0.000168,24.021593,-0.0075,1.336
5378.00,7.555514,24.98513,-0.000169,24.021117,-0.0075,1.337
5380.00,7.555550,24.98484,-0.000168,24.021291,-0.0075,1.337
5382.00,7.556832,24.98421,-0.000168,24.022153,-0.0075,1.336
5384.00,7.557314,24.98542,-0.000169,24.021689,-0.0075,1.336
5386.00,7.558338,24.98532,-0.000168,24.021455,-0.0075,1.336
5388.00,7.558857,24.98420,-0.000168,24.022228,-0.0075,1.337
5390.00,7.559033,24.98391,-0.000168,24.021700,-0.0075,1.336
5392.00,7.559425,24.98378,-0.000169,24.021568,-0.0075,1.336
5394.00,7.559472,24.98383,-0.000168,24.021158,-0.0075,1.337
5396.00,7.559250,24.98405,-0.000169,24.021207,-0.0075,1.337
5398.00,7.558786,24.98500,-0.000168,24.021506,-0.0076,1.336
5400.00,7.559406,24.98509,-0.000168,24.021436,-0.0076,1.336
5402.00,7.558827,24.98561,-0.000168,24.021900,-0.0075,1.336
@9,12.0000,24.0
5404.00,7.556586,24.98514,-0.000169,24.021619,-0.0075,1.337
5406.00,7.548548,24.98414,-0.000170,24.021635,-0.0075,1.337
5408.00,7.536043,24.98498,-0.000168,24.021374,-0.0075,1.335
5410.00,7.519486,24.98496,-0.000167,24.021608,-0.0076,1.335
5412.00,7.502717,24.98516,-0.000169,24.021640,-0.0076,1.336
5414.00,7.488990,24.98471,-0.000169,24.021352,-0.0076,1.337
5416.00,7.476529,24.98470,-0.000168,24.021838,-0.0076,1.336
5418.00,7.466081,24.98477,-0.000169,24.021726,-0.0076,1.338
5420.00,7.456274,24.98455,-0.000170,24.021548,-0.0075,1.338
5422.00,7.446538,24.98470,-0.000169,24.021599,-0.0076,1.338
5424.00,7.437645,24.98469,-0.000171,24.022061,-0.0075,1.338
5426.00,7.429243,24.98525,-0.000170,24.021831,-0.0075,1.338
5428.00,7.426288,24.98448,-0.000171,24.022010,-0.0075,1.338
5430.00,7.430759,24.98572,-0.000169,24.021979,-0.0075,1.339
5432.00,7.438828,24.98588,-0.000170,24.021488,-0.0075,1.339
5434.00,7.451711,24.98479,-0.000170,24.022092,-0.0075,1.338
5436.00,7.463788,24.98571,-0.000169,24.021793,-0.0075,1.338
5438.00,7.472163,24.98492,-0.000169,24.022104,-0.0075,1.338
5440.00,7.479154,24.98429,-0.000169,24.021222,-0.0075,1.338
5442.00,7.484612,24.98429,-0.000169,24.021593,-0.0075,1.337
5444.00,7.490228,24.98427,-0.000168,24.021586,-0.0076,1.337
5446.00,7.496442,24.98463,-0.000168,24.021428,-0.0075,1.337
5448.00,7.502803,24.98448,-0.000167,24.021167,-0.0075,1.337
5450.00,7.508894,24.98441,-0.000168,24.021385,-0.0075,1.337
5452.00,7.515313,24.98350,-0.000168,24.021517,-0.0075,1.337
5454.00,7.520259,24.98350,-0.000167,24.020982,-0.0075,1.336
5456.00,7.525432,24.98309,-0.000167,24.021414,-0.0076,1.336
5458.00,7.530687,24.98363,-0.000168,24.021349,-0.0075,1.337
5460.00,7.533500,24.98425,-0.000170,24.021570,-0.0075,1.338
5462.00,7.537016,24.98334,-0.000169,24.021408,-0.0075,1.337
5464.00,7.540406,24.98327,-0.000170,24.021276,-0.0075,1.337
5466.00,7.543055,24.98383,-0.000169,24.021586,-0.0076,1.337
5468.00,7.544623,24.98403,-0.000169,24.021802,-0.0076,1.337
5470.00,7.546415,24.98317,-0.000170,24.021238,-0.0075,1.336
5472.00,7.548148,24.98353,-0.000169,24.021111,-0.0075,1.336
5474.00,7.549221,24.98376,-0.000168,24.021678,-0.0076,1.337
5476.00,7.549947,24.98342,-0.000169,24.021138,-0.0075,1.337
5478.00,7.551061,24.98395,-0.000169,24.021649,-0.0075,1.337
5480.00,7.552403,24.98389,-0.000167,24.021046,-0.0075,1.336
5482.00,7.553120,24.98428,-0.000168,24.021548,-0.0076,1.337
5484.00,7.554310,24.98405,-0.000169,24.021733,-0.0075,1.337
5486.00,7.555580,24.98381,-0.000169,24.021829,-0.0076,1.337
5488.00,7.556140,24.98398,-0.000169,24.022085,-0.0075,1.337
5490.00,7.556192,24.98410,-0.000169,24.020944,-0.0075,1.337
5492.00,7.557299,24.98380,-0.000169,24.021307,-0.0075,1.337
5494.00,7.557840,24.98404,-0.000170,24.021475,-0.0076,1.337
5496.00,7.557777,24.98411,-0.000169,24.021316,-0.0076,1.336
5498.00,7.557513,24.98381,-0.000168,24.021738,-0.0075,1.336
5500.00,7.556805,24.98436,-0.000168,24.021958,-0.0075,1.337
5502.00,7.556517,24.98421,-0.000168,24.022030,-0.0075,1.337
5504.00,7.555712,24.98371,-0.000168,24.021780,-0.0075,1.337
5506.00,7.556725,24.98373,-0.000169,24.021294,-0.0075,1.337
5508.00,7.557909,24.98382,-0.000169,24.021310,-0.0076,1.337
5510.00,7.559513,24.98502,-0.000169,24.021271,-0.0075,1.338
5512.00,7.561308,24.98485,-0.000169,24.021570,-0.0075,1.337
5514.00,7.563078,24.98394,-0.000169,24.021325,-0.0076,1.337
5516.00,7.562854,24.98384,-0.000169,24.021238,-0.0075,1.337
5518.00,7.562450,24.98413,-0.000170,24.021640,-0.0075,1.337
5520.00,7.561680,24.98424,-0.000170,24.021858,-0.0076,1.337
5522.00,7.561759,24.98437,-0.000168,24.021562,-0.0076,1.337
5524.00,7.561871,24.98438,-0.000168,24.021912,-0.0076,1.337
5526.00,7.561053,24.98412,-0.000169,24.021717,-0.0075,1.337
5528.00,7.560831,24.98378,-0.000170,24.021327,-0.0075,1.337
5530.00,7.561282,24.98347,-0.000170,24.021524,-0.0076,1.337
5532.00,7.562175,24.98368,-0.000170,24.021180,-0.0075,1.337
5534.00,7.562880,24.98321,-0.000169,24.020770,-0.0076,1.337
5536.00,7.563182,24.98408,-0.000169,24.021459,-0.0075,1.338
5538.00,7.563775,24.98393,-0.000169,24.021165,-0.0075,1.337
5540.00,7.563341,24.98387,-0.000170,24.021223,-0.0075,1.337
5542.00,7.562853,24.98383,-0.000171,24.021289,-0.0076,1.337
5544.00,7.561443,24.98466,-0.000169,24.021499,-0.0075,1.337
5546.00,7.560890,24.98575,-0.000169,24.021379,-0.0075,1.337
5548.00,7.561815,24.98542,-0.000168,24.021546,-0.0075,1.337
5550.00,7.561649,24.98524,-0.000168,24.022032,-0.0076,1.337
5552.00,7.560936,24.98505,-0.000169,24.021655,-0.0076,1.337
5554.00,7.561123,24.98450,-0.000169,24.021780,-0.0075,1.337
5556.00,7.560566,24.98501,-0.000168,24.021564,-0.0075,1.337
5558.00,7.560619,24.98557,-0.000168,24.021610,-0.0075,1.337
5560.00,7.560973,24.98419,-0.000169,24.021602,-0.0076,1.337
5562.00,7.560406,24.98511,-0.000169,24.021526,-0.0075,1.337
5564.00,7.559787,24.98516,-0.000169,24.021903,-0.0075,1.337
5566.00,7.559368,24.98473,-0.000168,24.021802,-0.0075,1.337
5568.00,7.559269,24.98500,-0.000169,24.021521,-0.0075,1.337
5570.00,7.558036,24.98490,-0.000168,24.021889,-0.0075,1.337
5572.00,7.557433,24.98557,-0.000169,24.021414,-0.0075,1.338
5574.00,7.556159,24.98542,-0.000169,24.021530,-0.0075,1.337
5576.00,7.556425,24.98506,-0.000168,24.021992,-0.0075,1.337
5578.00,7.556495,24.98458,-0.000169,24.021448,-0.0075,1.337
5580.00,7.556797,24.98424,-0.000169,24.021559,-0.0076,1.337
5582.00,7.557141,24.98476,-0.000169,24.021606,-0.0076,1.337
5584.00,7.557751,24.98469,-0.000170,24.021648,-0.0076,1.338
5586.00,7.558198,24.98504,-0.000169,24.021412,-0.0076,1.337
5588.00,7.559296,24.98476,-0.000169,24.021668,-0.0075,1.338
5590.00,7.558926,24.98480,-0.000170,24.021805,-0.0076,1.337
5592.00,7.558290,24.98439,-0.000169,24.022066,-0.0076,1.337
5594.00,7.559091,24.98438,-0.000167,24.021185,-0.0076,1.337
5596.00,7.559580,24.98381,-0.000167,24.021252,-0.0075,1.337
5598.00,7.558516,24.98476,-0.000169,24.021698,-0.0075,1.337
5600.00,7.557806,24.98380,-0.000168,24.021555,-0.0075,1.337
5602.00,7.559216,24.98397,-0.000169,24.021528,-0.0075,1.338
5604.00,7.559854,24.98446,-0.000168,24.021164,-0.0075,1.336
5606.00,7.560508,24.98424,-0.000169,24.021891,-0.0075,1.338
5608.00,7.560387,24.98376,-0.000169,24.021374,-0.0075,1.338
5610.00,7.560599,24.98425,-0.000169,24.021227,-0.0075,1.337
5612.00,7.560513,24.98511,-0.000170,24.021698,-0.0075,1.337
5614.00,7.560977,24.98576,-0.000168,24.021789,-0.0075,1.336
5616.00,7.560780,24.98611,-0.000168,24.021715,-0.0075,1.337
5618.00,7.560942,24.98523,-0.000168,24.021243,-0.0075,1.338
5620.00,7.561314,24.98526,-0.000169,24.021798,-0.0075,1.337
5622.00,7.561432,24.98576,-0.000169,24.021508,-0.0075,1.337
5624.00,7.560982,24.98541,-0.000167,24.022003,-0.0075,1.337
5626.00,7.560868,24.98611,-0.000167,24.021802,-0.0075,1.337
5628.00,7.561521,24.98600,-0.000169,24.021958,-0.0075,1.338
5630.00,7.561476,24.98575,-0.000170,24.021568,-0.0076,1.338
5632.00,7.562562,24.98635,-0.000168,24.021561,-0.0076,1.337
5634.00,7.563238,24.98694,-0.000170,24.021080,-0.0076,1.338
5636.00,7.562727,24.98691,-0.000169,24.021885,-0.0076,1.337
5638.00,7.561944,24.98702,-0.000170,24.021680,-0.0076,1.337
5640.00,7.561802,24.98615,-0.000168,24.021218,-0.0076,1.337
5642.00,7.561572,24.98651,-0.000169,24.021620,-0.0076,1.337
5644.00,7.561665,24.98690,-0.000169,24.021597,-0.0075,1.338
5646.00,7.561971,24.98631,-0.000168,24.021533,-0.0076,1.337
5648.00,7.561327,24.98599,-0.000168,24.021668,-0.0075,1.338
5650.00,7.561135,24.98672,-0.000170,24.021909,-0.0075,1.337
5652.00,7.560497,24.98651,-0.000170,24.021622,-0.0076,1.337
5654.00,7.559893,24.98623,-0.000169,24.022487,-0.0076,1.338
5656.00,7.559850,24.98571,-0.000168,24.021793,-0.0075,1.337
5658.00,7.560206,24.98632,-0.000169,24.021474,-0.0076,1.337
5660.00,7.560037,24.98581,-0.000169,24.021814,-0.0075,1.338
5662.00,7.560012,24.98495,-0.000168,24.021151,-0.0075,1.337
5664.00,7.559632,24.98586,-0.000168,24.021753,-0.0076,1.337
5666.00,7.559126,24.98515,-0.000168,24.021669,-0.0076,1.337
5668.00,7.559049,24.98513,-0.000167,24.021920,-0.0076,1.338
5670.00,7.558816,24.98629,-0.000168,24.021329,-0.0076,1.338
5672.00,7.559204,24.98625,-0.000169,24.022268,-0.0075,1.337
5674.00,7.559117,24.98617,-0.000168,24.021664,-0.0076,1.337
5676.00,7.559458,24.98695,-0.000169,24.022184,-0.0076,1.338
5678.00,7.558923,24.98652,-0.000169,24.021497,-0.0075,1.337
5680.00,7.558472,24.98619,-0.000168,24.021448,-0.0075,1.338
5682.00,7.559127,24.98658,-0.000168,24.022387,-0.0075,1.337
5684.00,7.558833,24.98631,-0.000168,24.021767,-0.0075,1.338
5686.00,7.559168,24.98715,-0.000168,24.021341,-0.0076,1.337
5688.00,7.558569,24.98723,-0.000169,24.021292,-0.0076,1.337
5690.00,7.558322,24.98693,-0.000168,24.022224,-0.0075,1.338
5692.00,7.559667,24.98708,-0.000168,24.022162,-0.0076,1.337
5694.00,7.560142,24.98659,-0.000168,24.021869,-0.0076,1.338
5696.00,7.559164,24.98678,-0.000169,24.021635,-0.0075,1.337
5698.00,7.560058,24.98711,-0.000169,24.021876,-0.0075,1.336
5700.00,7.560375,24.98671,-0.000168,24.022244,-0.0075,1.338
5702.00,7.560038,24.98641,-0.000170,24.021532,-0.0075,1.338
5704.00,7.558784,24.98607,-0.000169,24.022521,-0.0075,1.337
5706.00,7.557502,24.98657,-0.000169,24.022184,-0.0075,1.337
5708.00,7.556884,24.98649,-0.000169,24.021959,-0.0075,1.337
5710.00,7.557099,24.98643,-0.000168,24.021863,-0.0075,1.337
5712.00,7.556241,24.98613,-0.000170,24.021706,-0.0076,1.338
5714.00,7.555714,24.98664,-0.000168,24.021570,-0.0075,1.337
5716.00,7.555361,24.98653,-0.000167,24.021227,-0.0075,1.337
5718.00,7.557194,24.98719,-0.000168,24.021278,-0.0076,1.338
5720.00,7.557779,24.98688,-0.000170,24.021929,-0.0076,1.337
5722.00,7.558065,24.98686,-0.000169,24.021278,-0.0076,1.337
5724.00,7.558259,24.98669,-0.000169,24.021711,-0.0075,1.337
5726.00,7.559106,24.98589,-0.000169,24.021323,-0.0075,1.337
5728.00,7.559729,24.98632,-0.000169,24.021088,-0.0075,1.338
5730.00,7.559909,24.98571,-0.000170,24.021787,-0.0076,1.338
5732.00,7.559882,24.98554,-0.000169,24.021965,-0.0075,1.338
5734.00,7.560342,24.98670,-0.000169,24.021646,-0.0075,1.337
5736.00,7.560204,24.98647,-0.000168,24.021974,-0.0075,1.337
5738.00,7.559580,24.98599,-0.000168,24.021318,-0.0075,1.337
5740.00,7.558503,24.98630,-0.000169,24.021153,-0.0075,1.337
5742.00,7.559347,24.98641,-0.000169,24.021544,-0.0075,1.337
5744.00,7.559295,24.98698,-0.000168,24.021923,-0.0075,1.338
5746.00,7.558551,24.98703,-0.000168,24.021994,-0.0075,1.338
5748.00,7.558470,24.98635,-0.000168,24.021900,-0.0075,1.338
5750.00,7.558211,24.98727,-0.000168,24.021746,-0.0076,1.337
5752.00,7.558857,24.98705,-0.000169,24.021630,-0.0076,1.337
5754.00,7.557445,24.98692,-0.000169,24.021642,-0.0076,1.338
5756.00,7.556968,24.98725,-0.000169,24.022191,-0.0075,1.337
5758.00,7.557514,24.98654,-0.000170,24.021760,-0.0075,1.337
5760.00,7.557532,24.98575,-0.000168,24.021559,-0.0075,1.337
5762.00,7.557769,24.98541,-0.000168,24.021267,-0.0075,1.337
5764.00,7.558092,24.98599,-0.000169,24.021784,-0.0075,1.338
5766.00,7.557544,24.98669,-0.000169,24.021707,-0.0075,1.337
5768.00,7.557034,24.98600,-0.000168,24.021849,-0.0075,1.337
5770.00,7.557190,24.98621,-0.000168,24.021646,-0.0075,1.338
5772.00,7.556818,24.98693,-0.000169,24.021325,-0.0075,1.338
5774.00,7.556388,24.98693,-0.000170,24.021499,-0.0075,1.338
5776.00,7.556607,24.98725,-0.000169,24.021869,-0.0075,1.337
5778.00,7.556460,24.98711,-0.000167,24.021834,-0.0075,1.337
5780.00,7.556189,24.98679,-0.000169,24.021416,-0.0076,1.338
5782.00,7.557152,24.98678,-0.000169,24.022007,-0.0076,1.338
5784.00,7.558240,24.98723,-0.000169,24.021434,-0.0076,1.338
5786.00,7.557696,24.98699,-0.000169,24.021597,-0.0076,1.337
5788.00,7.556955,24.98803,-0.000168,24.022173,-0.0076,1.338
5790.00,7.556901,24.98719,-0.000169,24.021682,-0.0075,1.338
5792.00,7.556799,24.98768,-0.000169,24.021825,-0.0076,1.337
5794.00,7.555639,24.98729,-0.000168,24.021481,-0.0076,1.337
5796.00,7.556397,24.98674,-0.000168,24.021929,-0.0076,1.337
5798.00,7.557077,24.98688,-0.000168,24.021974,-0.0076,1.338
5800.00,7.557193,24.98723,-0.000169,24.021004,-0.0075,1.337
5802.00,7.557833,24.98721,-0.000167,24.021936,-0.0075,1.338
5804.00,7.558857,24.98815,-0.000169,24.022021,-0.0075,1.337
5806.00,7.558199,24.98717,-0.000169,24.021385,-0.0076,1.337
5808.00,7.557328,24.98666,-0.000169,24.021577,-0.0075,1.337
5810.00,7.556237,24.98661,-0.000169,24.021227,-0.0076,1.337
5812.00,7.555225,24.98620,-0.000169,24.021640,-0.0075,1.337
5814.00,7.553993,24.98552,-0.000169,24.021318,-0.0076,1.337
5816.00,7.553875,24.98634,-0.000169,24.021245,-0.0076,1.337
5818.00,7.555243,24.98534,-0.000169,24.021590,-0.0076,1.337
5820.00,7.556912,24.98495,-0.000169,24.021800,-0.0076,1.338
5822.00,7.557219,24.98540,-0.000169,24.021559,-0.0075,1.337
5824.00,7.557893,24.98567,-0.000168,24.020982,-0.0076,1.337
5826.00,7.559217,24.98547,-0.000168,24.021151,-0.0075,1.337
5828.00,7.559070,24.98511,-0.000168,24.022307,-0.0076,1.337
5830.00,7.559150,24.98554,-0.000169,24.021372,-0.0076,1.337
5832.00,7.559410,24.98544,-0.000169,24.021544,-0.0075,1.337
5834.00,7.558842,24.98557,-0.000170,24.021829,-0.0076,1.337
5836.00,7.558752,24.98464,-0.000169,24.020970,-0.0076,1.338
5838.00,7.558454,24.98516,-0.000169,24.021193,-0.0076,1.338
5840.00,7.557555,24.98521,-0.000169,24.021064,-0.0076,1.337
5842.00,7.557499,24.98573,-0.000169,24.021776,-0.0076,1.337
5844.00,7.557737,24.98479,-0.000170,24.020908,-0.0076,1.337
5846.00,7.556577,24.98452,-0.000169,24.021437,-0.0076,1.338
5848.00,7.556185,24.98358,-0.000169,24.021584,-0.0076,1.337
5850.00,7.556076,24.98406,-0.000170,24.021718,-0.0076,1.337
5852.00,7.555677,24.98345,-0.000170,24.021581,-0.0076,1.338
5854.00,7.555590,24.98407,-0.000170,24.021260,-0.0076,1.338
5856.00,7.555394,24.98336,-0.000170,24.021524,-0.0076,1.338
5858.00,7.555666,24.98320,-0.000171,24.021281,-0.0075,1.338
5860.00,7.555461,24.98366,-0.000169,24.020783,-0.0076,1.337
5862.00,7.555042,24.98359,-0.000169,24.021827,-0.0076,1.337
5864.00,7.555087,24.98322,-0.000169,24.021887,-0.0076,1.338
5866.00,7.555506,24.98348,-0.000169,24.021686,-0.0076,1.337
5868.00,7.555420,24.98399,-0.000170,24.020964,-0.0076,1.337
5870.00,7.556921,24.98372,-0.000169,24.021122,-0.0076,1.337
5872.00,7.558104,24.98431,-0.000170,24.021368,-0.0076,1.337
5874.00,7.558072,24.98440,-0.000170,24.021332,-0.0076,1.337
5876.00,7.557584,24.98574,-0.000170,24.021111,-0.0075,1.338
5878.00,7.557238,24.98532,-0.000170,24.021620,-0.0076,1.338
5880.00,7.556766,24.98486,-0.000170,24.021345,-0.0076,1.338
5882.00,7.557027,24.98510,-0.000170,24.021426,-0.0076,1.338
5884.00,7.557565,24.98468,-0.000169,24.021885,-0.0076,1.338
5886.00,7.557274,24.98494,-0.000168,24.021677,-0.0076,1.338
5888.00,7.557085,24.98468,-0.000169,24.021550,-0.0076,1.337
5890.00,7.556490,24.98554,-0.000168,24.021368,-0.0075,1.337
5892.00,7.555691,24.98535,-0.000168,24.021403,-0.0075,1.337
5894.00,7.555390,24.98460,-0.000168,24.022037,-0.0076,1.338
5896.00,7.555572,24.98446,-0.000170,24.021620,-0.0076,1.338
5898.00,7.556050,24.98509,-0.000170,24.021564,-0.0076,1.337
5900.00,7.556350,24.98551,-0.000170,24.021006,-0.0076,1.337
5902.00,7.556450,24.98511,-0.000170,24.022695,-0.0076,1.337
5904.00,7.557436,24.98502,-0.000169,24.021934,-0.0076,1.337
5906.00,7.557452,24.98429,-0.000170,24.021055,-0.0076,1.337
5908.00,7.557952,24.98377,-0.000170,24.021327,-0.0076,1.337
5910.00,7.557514,24.98409,-0.000170,24.021655,-0.0076,1.338
5912.00,7.557666,24.98400,-0.000170,24.021403,-0.0076,1.337
5914.00,7.557797,24.98302,-0.000170,24.021399,-0.0076,1.337
5916.00,7.558305,24.98390,-0.000170,24.021488,-0.0076,1.338
5918.00,7.558232,24.98307,-0.000170,24.021058,-0.0075,1.338
5920.00,7.557257,24.98362,-0.000170,24.021024,-0.0076,1.337
5922.00,7.557959,24.98453,-0.000168,24.021191,-0.0076,1.338
5924.00,7.557662,24.98425,-0.000170,24.020921,-0.0076,1.337
5926.00,7.557611,24.98442,-0.000170,24.021254,-0.0076,1.337
5928.00,7.557999,24.98386,-0.000170,24.021891,-0.0076,1.337
5930.00,7.558249,24.98384,-0.000170,24.021131,-0.0076,1.337
5932.00,7.557275,24.98404,-0.000170,24.020295,-0.0076,1.338
5934.00,7.555662,24.98377,-0.000169,24.021450,-0.0075,1.338
5936.00,7.554508,24.98447,-0.000170,24.021468,-0.0075,1.338
5938.00,7.553531,24.98435,-0.000171,24.021920,-0.0076,1.338
5940.00,7.553571,24.98429,-0.000169,24.021617,-0.0076,1.338
5942.00,7.554371,24.98479,-0.000169,24.020491,-0.0076,1.337
5944.00,7.554390,24.98449,-0.000169,24.021350,-0.0076,1.338
5946.00,7.553978,24.98442,-0.000168,24.020937,-0.0076,1.337
5948.00,7.554594,24.98428,-0.000170,24.021042,-0.0076,1.338
5950.00,7.555377,24.98365,-0.000170,24.021381,-0.0076,1.337
5952.00,7.556250,24.98367,-0.000170,24.021988,-0.0076,1.337
5954.00,7.557256,24.98326,-0.000169,24.021457,-0.0076,1.338
5956.00,7.558020,24.98246,-0.000170,24.021029,-0.0076,1.337
5958.00,7.558611,24.98311,-0.000169,24.021285,-0.0076,1.338
5960.00,7.559289,24.98301,-0.000168,24.021173,-0.0076,1.338
5962.00,7.559097,24.98206,-0.000170,24.020382,-0.0076,1.338
5964.00,7.558970,24.98316,-0.000170,24.020671,-0.0075,1.338
5966.00,7.558417,24.98386,-0.000170,24.021242,-0.0076,1.338
5968.00,7.557107,24.98281,-0.000170,24.021193,-0.0076,1.337
5970.00,7.556875,24.98232,-0.000170,24.021194,-0.0076,1.338
5972.00,7.557264,24.98227,-0.000170,24.020669,-0.0076,1.338
5974.00,7.557113,24.98210,-0.000168,24.021205,-0.0075,1.338
5976.00,7.557285,24.98219,-0.000168,24.020944,-0.0076,1.338
5978.00,7.557504,24.98200,-0.000169,24.020703,-0.0076,1.338
5980.00,7.557146,24.98256,-0.000170,24.020955,-0.0076,1.338
5982.00,7.556219,24.98198,-0.000171,24.021015,-0.0076,1.338
5984.00,7.554850,24.98249,-0.000170,24.021581,-0.0076,1.338
5986.00,7.553902,24.98326,-0.000169,24.021604,-0.0076,1.337
5988.00,7.553896,24.98313,-0.000170,24.020143,-0.0076,1.338
5990.00,7.554452,24.98297,-0.000169,24.020772,-0.0076,1.337
5992.00,7.554956,24.98262,-0.000169,24.021131,-0.0075,1.338
5994.00,7.555259,24.98311,-0.000169,24.020794,-0.0076,1.338
5996.00,7.556093,24.98288,-0.000170,24.021055,-0.0076,1.337
5998.00,7.556178,24.98336,-0.000171,24.020952,-0.0076,1.337
6000.00,7.556646,24.98359,-0.000170,24.020692,-0.0076,1.337
6002.00,7.556882,24.98350,-0.000170,24.021265,-0.0076,1.338
@10,12.0000,24.0
6004.00,7.556451,24.98387,-0.000170,24.021133,-0.0076,1.338
6006.00,7.550398,24.98343,-0.000171,24.020790,-0.0076,1.338
6008.00,7.540219,24.98324,-0.000168,24.021474,-0.0076,1.336
6010.00,7.525620,24.98339,-0.000168,24.021254,-0.0076,1.336
6012.00,7.510830,24.98347,-0.000169,24.021336,-0.0076,1.337
6014.00,7.498308,24.98407,-0.000169,24.020854,-0.0076,1.337
6016.00,7.488694,24.98439,-0.000170,24.021202,-0.0076,1.338
6018.00,7.481252,24.98399,-0.000170,24.021262,-0.0076,1.338
6020.00,7.472844,24.98328,-0.000172,24.020872,-0.0076,1.339
6022.00,7.466522,24.98365,-0.000172,24.020874,-0.0076,1.339
6024.00,7.460392,24.98384,-0.000171,24.020955,-0.0076,1.339
6026.00,7.453957,24.98448,-0.000170,24.020894,-0.0076,1.338
6028.00,7.450935,24.98415,-0.000171,24.021582,-0.0076,1.339
6030.00,7.454610,24.98416,-0.000171,24.020990,-0.0076,1.339
6032.00,7.463472,24.98380,-0.000171,24.021426,-0.0076,1.340
6034.00,7.474362,24.98252,-0.000172,24.021397,-0.0076,1.340
6036.00,7.484520,24.98348,-0.000172,24.021475,-0.0076,1.339
6038.00,7.493146,24.98369,-0.000171,24.021720,-0.0076,1.338
6040.00,7.498991,24.98411,-0.000170,24.020966,-0.0076,1.338
6042.00,7.504982,24.98429,-0.000169,24.021437,-0.0076,1.338
6044.00,7.511877,24.98391,-0.000169,24.020975,-0.0076,1.338
6046.00,7.518754,24.98338,-0.000169,24.021223,-0.0076,1.338
6048.00,7.525370,24.98361,-0.000169,24.020961,-0.0076,1.338
6050.00,7.531351,24.98378,-0.000169,24.020892,-0.0076,1.338
6052.00,7.535865,24.98390,-0.000169,24.021339,-0.0076,1.338
6054.00,7.540551,24.98345,-0.000170,24.020971,-0.0076,1.338
6056.00,7.545876,24.98423,-0.000171,24.021515,-0.0076,1.338
6058.00,7.550290,24.98438,-0.000168,24.020839,-0.0076,1.337
6060.00,7.553866,24.98437,-0.000169,24.020843,-0.0076,1.337
6062.00,7.556539,24.98392,-0.000168,24.021022,-0.0076,1.337
6064.00,7.558841,24.98412,-0.000168,24.021185,-0.0076,1.338
6066.00,7.560632,24.98416,-0.000170,24.020698,-0.0076,1.338
6068.00,7.561003,24.98418,-0.000170,24.020607,-0.0076,1.337
6070.00,7.562364,24.98482,-0.000169,24.020660,-0.0076,1.338
6072.00,7.562449,24.98445,-0.000169,24.020948,-0.0076,1.338
6074.00,7.561081,24.98441,-0.000169,24.020859,-0.0075,1.338
6076.00,7.561262,24.98376,-0.000169,24.021501,-0.0076,1.338
6078.00,7.561184,24.98356,-0.000170,24.021388,-0.0076,1.338
6080.00,7.561475,24.98419,-0.000171,24.021068,-0.0076,1.338
6082.00,7.560263,24.98454,-0.000169,24.020930,-0.0076,1.337
6084.00,7.559693,24.98402,-0.000169,24.020632,-0.0076,1.338
6086.00,7.558748,24.98452,-0.000168,24.021089,-0.0076,1.338
6088.00,7.556967,24.98463,-0.000169,24.021912,-0.0076,1.338
6090.00,7.556762,24.98541,-0.000169,24.021704,-0.0076,1.338
6092.00,7.555576,24.98535,-0.000169,24.021412,-0.0076,1.338
6094.00,7.554222,24.98529,-0.000169,24.021818,-0.0075,1.338
6096.00,7.553503,24.98516,-0.000169,24.020962,-0.0075,1.338
6098.00,7.554052,24.98565,-0.000169,24.021039,-0.0076,1.337
6100.00,7.554373,24.98579,-0.000169,24.022048,-0.0076,1.337
6102.00,7.554334,24.98531,-0.000169,24.021396,-0.0076,1.337
6104.00,7.553188,24.98574,-0.000169,24.021813,-0.0075,1.338
6106.00,7.553514,24.98607,-0.000168,24.022168,-0.0075,1.338
6108.00,7.553286,24.98765,-0.000169,24.022367,-0.0076,1.338
6110.00,7.554881,24.98660,-0.000169,24.021717,-0.0075,1.338
6112.00,7.556143,24.98719,-0.000170,24.021854,-0.0075,1.338
6114.00,7.556267,24.98696,-0.000168,24.021945,-0.0075,1.338
6116.00,7.555878,24.98701,-0.000169,24.021715,-0.0075,1.338
6118.00,7.556016,24.98663,-0.000169,24.021109,-0.0075,1.338
6120.00,7.556675,24.98656,-0.000168,24.021758,-0.0076,1.338
6122.00,7.556190,24.98617,-0.000169,24.021495,-0.0075,1.338
6124.00,7.556974,24.98658,-0.000169,24.020768,-0.0075,1.338
6126.00,7.557753,24.98566,-0.000170,24.021559,-0.0075,1.338
6128.00,7.558107,24.98617,-0.000171,24.021767,-0.0076,1.338
6130.00,7.556997,24.98581,-0.000170,24.021002,-0.0076,1.338
6132.00,7.557431,24.98623,-0.000169,24.021662,-0.0076,1.337
6134.00,7.558198,24.98658,-0.000169,24.021472,-0.0075,1.338
6136.00,7.559167,24.98639,-0.000168,24.021916,-0.0075,1.338
6138.00,7.560101,24.98651,-0.000168,24.021416,-0.0075,1.338
6140.00,7.560805,24.98696,-0.000167,24.022342,-0.0076,1.337
6142.00,7.561526,24.98730,-0.000169,24.022157,-0.0075,1.337
6144.00,7.561434,24.98657,-0.000169,24.022068,-0.0075,1.338
6146.00,7.560706,24.98729,-0.000169,24.021399,-0.0075,1.338
6148.00,7.559712,24.98697,-0.000168,24.021718,-0.0075,1.338
6150.00,7.558054,24.98669,-0.000169,24.021165,-0.0076,1.338
6152.00,7.556679,24.98694,-0.000168,24.021869,-0.0076,1.338
6154.00,7.556270,24.98755,-0.000168,24.021639,-0.0076,1.338
6156.00,7.556275,24.98776,-0.000168,24.021408,-0.0076,1.337
6158.00,7.556055,24.98595,-0.000168,24.021804,-0.0075,1.338
6160.00,7.554389,24.98619,-0.000168,24.022239,-0.0075,1.338
6162.00,7.554231,24.98630,-0.000169,24.021756,-0.0075,1.339
6164.00,7.554034,24.98642,-0.000169,24.022612,-0.0075,1.338
6166.00,7.554381,24.98663,-0.000168,24.021820,-0.0075,1.337
6168.00,7.554819,24.98692,-0.000168,24.021818,-0.0075,1.337
6170.00,7.555854,24.98682,-0.000169,24.021718,-0.0075,1.337
6172.00,7.555688,24.98711,-0.000169,24.021530,-0.0075,1.337
6174.00,7.554653,24.98640,-0.000168,24.021577,-0.0075,1.338
6176.00,7.554294,24.98673,-0.000170,24.021881,-0.0075,1.338
6178.00,7.554460,24.98668,-0.000170,24.021773,-0.0075,1.338
6180.00,7.555102,24.98777,-0.000169,24.022148,-0.0075,1.338
6182.00,7.556515,24.98656,-0.000169,24.021485,-0.0075,1.337
6184.00,7.557607,24.98688,-0.000167,24.022025,-0.0075,1.337
6186.00,7.558598,24.98760,-0.000168,24.021852,-0.0075,1.337
6188.00,7.557486,24.98757,-0.000169,24.021782,-0.0076,1.338
6190.00,7.557455,24.98814,-0.000168,24.021985,-0.0076,1.338
6192.00,7.556661,24.98704,-0.000169,24.021827,-0.0075,1.338
6194.00,7.556201,24.98763,-0.000168,24.021559,-0.0075,1.338
6196.00,7.555775,24.98734,-0.000169,24.021577,-0.0075,1.338
6198.00,7.554550,24.98661,-0.000169,24.021356,-0.0075,1.338
6200.00,7.554470,24.98662,-0.000168,24.022007,-0.0075,1.338
6202.00,7.553931,24.98713,-0.000168,24.021911,-0.0075,1.338
6204.00,7.554272,24.98719,-0.000169,24.021700,-0.0075,1.338
6206.00,7.555602,24.98667,-0.000169,24.021102,-0.0075,1.337
6208.00,7.555771,24.98716,-0.000168,24.021671,-0.0075,1.337
6210.00,7.556212,24.98703,-0.000168,24.021463,-0.0075,1.338
6212.00,7.556632,24.98736,-0.000168,24.021833,-0.0075,1.338
6214.00,7.557446,24.98801,-0.000169,24.021291,-0.0075,1.338
6216.00,7.557639,24.98797,-0.000169,24.021622,-0.0075,1.338
6218.00,7.557316,24.98796,-0.000168,24.021963,-0.0075,1.337
6220.00,7.557533,24.98718,-0.000168,24.022552,-0.0075,1.338
6222.00,7.557520,24.98757,-0.000169,24.021167,-0.0075,1.338
6224.00,7.556954,24.98693,-0.000169,24.021017,-0.0075,1.337
6226.00,7.556468,24.98809,-0.000169,24.021330,-0.0075,1.338
6228.00,7.557421,24.98747,-0.000169,24.021724,-0.0075,1.339
6230.00,7.557193,24.98678,-0.000170,24.021383,-0.0075,1.338
6232.00,7.556862,24.98683,-0.000170,24.021985,-0.0075,1.338
6234.00,7.557436,24.98649,-0.000169,24.021416,-0.0076,1.337
6236.00,7.557409,24.98700,-0.000168,24.021794,-0.0075,1.337
6238.00,7.557731,24.98636,-0.000169,24.021615,-0.0075,1.337
6240.00,7.557533,24.98539,-0.000169,24.020591,-0.0076,1.337
6242.00,7.557267,24.98534,-0.000169,24.021753,-0.0076,1.338
6244.00,7.557903,24.98637,-0.000169,24.021370,-0.0075,1.338
6246.00,7.557750,24.98667,-0.000170,24.021570,-0.0075,1.338
6248.00,7.557170,24.98576,-0.000169,24.021793,-0.0076,1.337
6250.00,7.556867,24.98542,-0.000168,24.021039,-0.0075,1.338
6252.00,7.557357,24.98709,-0.000169,24.021655,-0.0075,1.338
6254.00,7.557633,24.98725,-0.000170,24.021515,-0.0075,1.338
6256.00,7.558180,24.98697,-0.000169,24.021405,-0.0076,1.338
6258.00,7.557944,24.98680,-0.000168,24.021425,-0.0076,1.338
6260.00,7.557915,24.98716,-0.000168,24.021401,-0.0076,1.337
6262.00,7.557752,24.98836,-0.000169,24.021979,-0.0075,1.338
6264.00,7.558434,24.98752,-0.000169,24.021678,-0.0076,1.338
6266.00,7.558242,24.98804,-0.000169,24.021330,-0.0075,1.338
6268.00,7.557876,24.98784,-0.000168,24.022008,-0.0075,1.337
6270.00,7.557999,24.98756,-0.000169,24.021867,-0.0075,1.337
6272.00,7.558143,24.98736,-0.000169,24.021907,-0.0075,1.338
6274.00,7.557643,24.98746,-0.000169,24.022306,-0.0075,1.338
6276.00,7.558138,24.98751,-0.000170,24.021742,-0.0076,1.338
6278.00,7.559047,24.98789,-0.000170,24.021588,-0.0075,1.337
6280.00,7.558604,24.98727,-0.000170,24.021871,-0.0076,1.338
6282.00,7.557336,24.98670,-0.000170,24.021816,-0.0075,1.338
6284.00,7.556711,24.98729,-0.000168,24.021610,-0.0075,1.337
6286.00,7.556630,24.98748,-0.000170,24.021593,-0.0075,1.338
6288.00,7.557260,24.98697,-0.000170,24.021626,-0.0075,1.338
6290.00,7.556761,24.98734,-0.000170,24.021900,-0.0076,1.338
6292.00,7.557118,24.98822,-0.000170,24.021388,-0.0076,1.338
6294.00,7.559187,24.98668,-0.000170,24.021940,-0.0076,1.338
6296.00,7.558524,24.98659,-0.000170,24.021332,-0.0076,1.337
6298.00,7.558104,24.98699,-0.000170,24.021213,-0.0076,1.337
6300.00,7.557859,24.98667,-0.000169,24.021952,-0.0075,1.338
6302.00,7.557058,24.98664,-0.000170,24.021223,-0.0075,1.337
6304.00,7.556978,24.98637,-0.000170,24.021223,-0.0075,1.338
6306.00,7.556805,24.98639,-0.000169,24.021441,-0.0075,1.338
6308.00,7.555821,24.98525,-0.000169,24.020948,-0.0076,1.338
6310.00,7.556286,24.98514,-0.000168,24.021234,-0.0075,1.338
6312.00,7.556043,24.98591,-0.000170,24.021952,-0.0075,1.338
6314.00,7.555644,24.98599,-0.000169,24.021481,-0.0075,1.338
6316.00,7.555790,24.98601,-0.000169,24.021387,-0.0075,1.337
6318.00,7.556396,24.98529,-0.000168,24.022030,-0.0075,1.338
6320.00,7.556489,24.98519,-0.000170,24.020917,-0.0076,1.338
6322.00,7.556186,24.98506,-0.000169,24.022039,-0.0075,1.338
6324.00,7.555724,24.98536,-0.000169,24.020979,-0.0075,1.337
6326.00,7.556081,24.98553,-0.000170,24.020848,-0.0076,1.338
6328.00,7.555966,24.98564,-0.000169,24.021760,-0.0076,1.338
6330.00,7.555896,24.98612,-0.000169,24.020774,-0.0076,1.337
6332.00,7.555124,24.98555,-0.000169,24.021136,-0.0076,1.337
6334.00,7.555609,24.98528,-0.000170,24.021448,-0.0075,1.338
6336.00,7.556399,24.98585,-0.000168,24.021729,-0.0075,1.338
6338.00,7.556773,24.98536,-0.000169,24.021698,-0.0075,1.339
6340.00,7.557916,24.98478,-0.000169,24.022010,-0.0075,1.338
6342.00,7.556342,24.98505,-0.000170,24.021562,-0.0075,1.337
6344.00,7.555384,24.98499,-0.000169,24.021374,-0.0075,1.338
6346.00,7.554433,24.98535,-0.000169,24.021550,-0.0076,1.338
6348.00,7.554290,24.98545,-0.000169,24.021147,-0.0076,1.338
6350.00,7.555339,24.98537,-0.000170,24.020841,-0.0076,1.338
6352.00,7.555525,24.98598,-0.000171,24.021321,-0.0076,1.337
6354.00,7.553239,24.98516,-0.000170,24.020986,-0.0076,1.337
6356.00,7.552724,24.98480,-0.000168,24.021238,-0.0076,1.338
6358.00,7.552746,24.98565,-0.000169,24.021146,-0.0076,1.338
6360.00,7.552702,24.98535,-0.000169,24.021459,-0.0076,1.338
6362.00,7.553272,24.98581,-0.000168,24.022023,-0.0076,1.338
6364.00,7.553998,24.98558,-0.000168,24.021146,-0.0076,1.338
6366.00,7.555106,24.98504,-0.000169,24.021136,-0.0076,1.337
6368.00,7.554255,24.98533,-0.000170,24.021490,-0.0075,1.338
6370.00,7.554179,24.98587,-0.000170,24.022306,-0.0075,1.338
6372.00,7.554090,24.98560,-0.000169,24.020810,-0.0076,1.338
6374.00,7.553693,24.98613,-0.000170,24.021180,-0.0076,1.337
6376.00,7.553177,24.98634,-0.000170,24.021191,-0.0076,1.338
6378.00,7.553026,24.98586,-0.000170,24.021452,-0.0076,1.338
6380.00,7.553157,24.98590,-0.000169,24.021932,-0.0075,1.338
6382.00,7.552952,24.98643,-0.000169,24.021657,-0.0075,1.338
6384.00,7.552414,24.98509,-0.000169,24.020739,-0.0076,1.338
6386.00,7.551804,24.98516,-0.000171,24.021492,-0.0076,1.338
6388.00,7.551249,24.98520,-0.000171,24.021262,-0.0075,1.337
6390.00,7.550982,24.98523,-0.000169,24.021726,-0.0076,1.338
6392.00,7.551098,24.98513,-0.000169,24.021220,-0.0075,1.338
6394.00,7.551780,24.98528,-0.000169,24.021825,-0.0076,1.338
6396.00,7.551099,24.98518,-0.000169,24.021249,-0.0076,1.338
6398.00,7.551223,24.98504,-0.000170,24.021347,-0.0076,1.338
6400.00,7.551095,24.98459,-0.000171,24.020877,-0.0076,1.338
6402.00,7.551146,24.98434,-0.000170,24.021646,-0.0076,1.338
6404.00,7.550698,24.98403,-0.000170,24.021613,-0.0076,1.338
6406.00,7.551494,24.98404,-0.000170,24.020696,-0.0076,1.337
6408.00,7.550922,24.98484,-0.000171,24.021213,-0.0076,1.338
6410.00,7.552501,24.98570,-0.000170,24.021397,-0.0076,1.338
6412.00,7.553920,24.98530,-0.000169,24.021368,-0.0076,1.338
6414.00,7.554135,24.98502,-0.000169,24.021269,-0.0076,1.337
6416.00,7.554363,24.98452,-0.000169,24.020915,-0.0076,1.337
6418.00,7.554039,24.98394,-0.000169,24.021635,-0.0076,1.338
6420.00,7.554453,24.98472,-0.000170,24.021169,-0.0076,1.338
6422.00,7.553287,24.98425,-0.000169,24.020658,-0.0076,1.338
6424.00,7.552392,24.98338,-0.000169,24.021285,-0.0075,1.338
6426.00,7.552025,24.98460,-0.000169,24.021515,-0.0076,1.338
6428.00,7.551092,24.98503,-0.000171,24.021078,-0.0076,1.338
6430.00,7.550346,24.98604,-0.000170,24.021113,-0.0076,1.338
6432.00,7.550111,24.98545,-0.000170,24.021533,-0.0076,1.338
6434.00,7.551103,24.98642,-0.000169,24.021956,-0.0076,1.337
6436.00,7.551822,24.98637,-0.000168,24.021213,-0.0076,1.338
6438.00,7.552056,24.98590,-0.000168,24.021285,-0.0076,1.338
6440.00,7.552630,24.98579,-0.000169,24.021582,-0.0076,1.338
6442.00,7.554000,24.98581,-0.000169,24.021843,-0.0076,1.338
6444.00,7.554461,24.98539,-0.000169,24.021669,-0.0076,1.338
6446.00,7.552577,24.98565,-0.000169,24.021651,-0.0076,1.338
6448.00,7.551652,24.98566,-0.000169,24.021057,-0.0076,1.338
6450.00,7.552514,24.98588,-0.000169,24.021231,-0.0076,1.339
6452.00,7.553256,24.98595,-0.000170,24.021240,-0.0076,1.338
6454.00,7.553036,24.98632,-0.000170,24.021573,-0.0075,1.338
6456.00,7.553905,24.98604,-0.000169,24.021597,-0.0076,1.337
6458.00,7.554675,24.98496,-0.000168,24.020531,-0.0076,1.338
6460.00,7.553894,24.98455,-0.000169,24.021586,-0.0076,1.337
6462.00,7.553280,24.98512,-0.000169,24.021131,-0.0076,1.338
6464.00,7.552874,24.98502,-0.000169,24.022103,-0.0076,1.338
6466.00,7.553705,24.98420,-0.000170,24.022179,-0.0075,1.338
6468.00,7.554117,24.98530,-0.000169,24.021104,-0.0075,1.337
6470.00,7.553602,24.98520,-0.000168,24.021582,-0.0076,1.338
6472.00,7.552961,24.98525,-0.000168,24.021669,-0.0076,1.338
6474.00,7.553942,24.98503,-0.000168,24.021512,-0.0076,1.338
6476.00,7.554079,24.98533,-0.000169,24.020814,-0.0076,1.338
6478.00,7.553392,24.98502,-0.000170,24.021956,-0.0075,1.338
6480.00,7.552539,24.98512,-0.000169,24.021956,-0.0076,1.338
6482.00,7.551624,24.98520,-0.000168,24.021020,-0.0075,1.338
6484.00,7.551640,24.98515,-0.000169,24.021789,-0.0076,1.338
6486.00,7.552789,24.98558,-0.000170,24.021854,-0.0076,1.338
6488.00,7.553158,24.98508,-0.000169,24.021793,-0.0076,1.338
6490.00,7.551855,24.98537,-0.000168,24.021477,-0.0075,1.338
6492.00,7.551774,24.98466,-0.000167,24.021247,-0.0076,1.338
6494.00,7.551956,24.98450,-0.000168,24.021827,-0.0076,1.338
6496.00,7.552412,24.98459,-0.000169,24.021436,-0.0076,1.338
6498.00,7.553936,24.98477,-0.000169,24.021445,-0.0075,1.338
6500.00,7.554335,24.98487,-0.000168,24.021608,-0.0076,1.337
6502.00,7.554319,24.98509,-0.000168,24.021352,-0.0076,1.338
6504.00,7.555423,24.98436,-0.000169,24.021068,-0.0076,1.338
6506.00,7.555436,24.98417,-0.000169,24.021700,-0.0075,1.338
6508.00,7.555336,24.98387,-0.000169,24.021570,-0.0076,1.338
6510.00,7.554355,24.98372,-0.000169,24.021272,-0.0076,1.338
6512.00,7.554461,24.98441,-0.000170,24.022219,-0.0075,1.339
6514.00,7.554298,24.98483,-0.000169,24.020718,-0.0076,1.338
6516.00,7.554142,24.98532,-0.000169,24.021417,-0.0076,1.338
6518.00,7.552851,24.98464,-0.000169,24.021474,-0.0076,1.338
6520.00,7.552212,24.98488,-0.000169,24.021162,-0.0076,1.338
6522.00,7.552339,24.98473,-0.000169,24.021758,-0.0076,1.338
6524.00,7.552128,24.98400,-0.000168,24.021171,-0.0076,1.338
6526.00,7.552789,24.98425,-0.000168,24.021388,-0.0076,1.338
6528.00,7.552306,24.98549,-0.000169,24.022153,-0.0076,1.338
6530.00,7.551725,24.98578,-0.000168,24.020729,-0.0076,1.338
6532.00,7.551548,24.98547,-0.000169,24.021709,-0.0076,1.338
6534.00,7.551225,24.98529,-0.000169,24.021136,-0.0076,1.338
6536.00,7.550712,24.98474,-0.000168,24.021060,-0.0076,1.338
6538.00,7.550882,24.98494,-0.000169,24.021472,-0.0075,1.338
6540.00,7.550449,24.98541,-0.000169,24.020855,-0.0076,1.338
6542.00,7.550745,24.98534,-0.000169,24.021575,-0.0076,1.338
6544.00,7.551679,24.98575,-0.000169,24.021778,-0.0076,1.338
6546.00,7.551710,24.98623,-0.000169,24.021318,-0.0075,1.338
6548.00,7.551632,24.98604,-0.000169,24.021223,-0.0076,1.338
6550.00,7.551438,24.98508,-0.000169,24.021029,-0.0076,1.338
6552.00,7.550814,24.98473,-0.000169,24.021635,-0.0076,1.338
6554.00,7.550661,24.98518,-0.000169,24.020796,-0.0076,1.338
6556.00,7.549894,24.98509,-0.000169,24.020551,-0.0075,1.338
6558.00,7.550130,24.98497,-0.000170,24.021715,-0.0075,1.338
6560.00,7.549111,24.98485,-0.000171,24.021499,-0.0076,1.338
6562.00,7.549628,24.98530,-0.000170,24.021155,-0.0076,1.338
6564.00,7.550408,24.98519,-0.000169,24.020819,-0.0076,1.338
6566.00,7.549596,24.98515,-0.000169,24.021178,-0.0076,1.338
6568.00,7.549518,24.98538,-0.000170,24.021000,-0.0076,1.338
6570.00,7.549579,24.98565,-0.000169,24.021098,-0.0076,1.338
6572.00,7.550391,24.98584,-0.000170,24.021388,-0.0076,1.338
6574.00,7.551325,24.98563,-0.000169,24.021345,-0.0076,1.338
6576.00,7.552131,24.98533,-0.000169,24.021325,-0.0076,1.337
6578.00,7.553058,24.98515,-0.000168,24.021544,-0.0076,1.338
6580.00,7.554116,24.98546,-0.000169,24.021403,-0.0075,1.338
6582.00,7.554407,24.98552,-0.000170,24.021354,-0.0076,1.338
6584.00,7.554171,24.98539,-0.000169,24.020625,-0.0076,1.338
6586.00,7.554042,24.98565,-0.000170,24.021271,-0.0076,1.338
6588.00,7.553596,24.98561,-0.000169,24.021211,-0.0076,1.338
6590.00,7.553266,24.98534,-0.000170,24.021465,-0.0076,1.338
6592.00,7.552523,24.98524,-0.000169,24.020868,-0.0076,1.338
6594.00,7.551741,24.98552,-0.000170,24.021552,-0.0076,1.339
6596.00,7.551318,24.98598,-0.000170,24.021285,-0.0076,1.338
6598.00,7.551735,24.98466,-0.000169,24.021367,-0.0076,1.338
6600.00,7.550856,24.98494,-0.000170,24.021403,-0.0076,1.338
6602.00,7.551279,24.98470,-0.000169,24.021000,-0.0076,1.338
@11,12.0000,24.0
6604.00,7.550486,24.98527,-0.000170,24.021604,-0.0076,1.338
6606.00,7.544157,24.98544,-0.000168,24.021903,-0.0076,1.338
6608.00,7.534229,24.98489,-0.000168,24.021575,-0.0076,1.337
6610.00,7.521415,24.98468,-0.000168,24.021407,-0.0076,1.337
6612.00,7.508520,24.98416,-0.000168,24.022242,-0.0076,1.337
6614.00,7.498137,24.98482,-0.000169,24.021796,-0.0076,1.338
6616.00,7.490527,24.98498,-0.000171,24.021271,-0.0076,1.339
6618.00,7.484051,24.98596,-0.000170,24.021892,-0.0076,1.338
6620.00,7.479056,24.98614,-0.000170,24.021959,-0.0075,1.338
6622.00,7.473825,24.98682,-0.000171,24.021445,-0.0076,1.339
6624.00,7.468903,24.98567,-0.000171,24.021555,-0.0076,1.339
6626.00,7.464161,24.98566,-0.000170,24.021720,-0.0076,1.340
6628.00,7.460785,24.98551,-0.000170,24.021374,-0.0076,1.340
6630.00,7.463821,24.98491,-0.000171,24.021372,-0.0076,1.340
6632.00,7.470675,24.98474,-0.000173,24.020754,-0.0076,1.340
6634.00,7.482345,24.98504,-0.000171,24.021055,-0.0076,1.340
6636.00,7.494272,24.98512,-0.000171,24.021256,-0.0076,1.340
6638.00,7.502611,24.98494,-0.000170,24.021247,-0.0076,1.339
6640.00,7.508833,24.98464,-0.000169,24.021202,-0.0076,1.339
6642.00,7.515015,24.98516,-0.000169,24.021155,-0.0076,1.339
6644.00,7.521365,24.98594,-0.000169,24.020419,-0.0076,1.339
6646.00,7.525929,24.98449,-0.000168,24.021171,-0.0076,1.338
6648.00,7.530713,24.98559,-0.000168,24.021426,-0.0076,1.338
6650.00,7.535476,24.98543,-0.000169,24.021086,-0.0076,1.338
6652.00,7.541373,24.98509,-0.000169,24.020767,-0.0076,1.338
6654.00,7.545260,24.98501,-0.000169,24.021729,-0.0075,1.338
6656.00,7.547931,24.98646,-0.000169,24.021519,-0.0075,1.338
6658.00,7.550813,24.98558,-0.000168,24.021262,-0.0076,1.339
6660.00,7.552900,24.98530,-0.000169,24.021448,-0.0076,1.338
6662.00,7.554566,24.98524,-0.000170,24.021673,-0.0076,1.339
6664.00,7.555983,24.98442,-0.000170,24.021151,-0.0076,1.338
6666.00,7.556473,24.98522,-0.000168,24.021048,-0.0075,1.338
6668.00,7.556513,24.98476,-0.000168,24.021202,-0.0076,1.338
6670.00,7.557703,24.98475,-0.000168,24.021715,-0.0076,1.338
6672.00,7.558044,24.98518,-0.000169,24.021668,-0.0075,1.338
6674.00,7.558115,24.98527,-0.000169,24.021339,-0.0076,1.338
6676.00,7.557694,24.98621,-0.000170,24.021303,-0.0075,1.338
6678.00,7.558054,24.98644,-0.000170,24.021707,-0.0075,1.339
6680.00,7.557992,24.98594,-0.000169,24.021555,-0.0076,1.339
6682.00,7.558095,24.98556,-0.000170,24.021113,-0.0076,1.339
6684.00,7.558111,24.98472,-0.000171,24.020727,-0.0076,1.338
6686.00,7.558633,24.98515,-0.000170,24.021169,-0.0076,1.338
6688.00,7.557870,24.98508,-0.000170,24.021040,-0.0076,1.338
6690.00,7.556944,24.98494,-0.000169,24.021037,-0.0076,1.338
6692.00,7.556861,24.98523,-0.000170,24.020990,-0.0076,1.338
6694.00,7.556538,24.98534,-0.000170,24.021272,-0.0076,1.338
6696.00,7.556631,24.98406,-0.000168,24.021233,-0.0076,1.338
6698.00,7.556723,24.98364,-0.000168,24.021738,-0.0076,1.338
6700.00,7.557977,24.98437,-0.000169,24.021146,-0.0076,1.338
6702.00,7.558328,24.98482,-0.000169,24.021213,-0.0076,1.338
6704.00,7.558844,24.98543,-0.000170,24.020979,-0.0075,1.339
6706.00,7.558606,24.98462,-0.000169,24.021526,-0.0075,1.338
6708.00,7.557936,24.98517,-0.000169,24.020966,-0.0076,1.338
6710.00,7.557736,24.98481,-0.000169,24.020826,-0.0076,1.337
6712.00,7.557823,24.98469,-0.000169,24.021740,-0.0075,1.339
6714.00,7.558116,24.98469,-0.000170,24.021755,-0.0075,1.339
6716.00,7.557946,24.98455,-0.000170,24.021011,-0.0076,1.339
6718.00,7.557351,24.98474,-0.000170,24.021294,-0.0076,1.338
6720.00,7.557933,24.98467,-0.000169,24.021967,-0.0075,1.338
6722.00,7.557663,24.98448,-0.000168,24.021756,-0.0075,1.338
6724.00,7.558082,24.98461,-0.000170,24.021037,-0.0076,1.338
6726.00,7.559268,24.98453,-0.000170,24.021426,-0.0075,1.338
6728.00,7.559493,24.98504,-0.000169,24.021356,-0.0076,1.338
6730.00,7.559001,24.98581,-0.000168,24.021397,-0.0076,1.338
6732.00,7.558502,24.98578,-0.000170,24.021332,-0.0076,1.338
6734.00,7.558542,24.98619,-0.000169,24.021120,-0.0076,1.338
6736.00,7.558769,24.98603,-0.000169,24.021640,-0.0076,1.338
6738.00,7.558651,24.98620,-0.000170,24.021784,-0.0076,1.338
6740.00,7.558543,24.98599,-0.000170,24.021387,-0.0076,1.338
6742.00,7.557643,24.98587,-0.000169,24.021503,-0.0076,1.338
6744.00,7.557886,24.98528,-0.000169,24.021071,-0.0076,1.338
6746.00,7.557764,24.98587,-0.000170,24.021216,-0.0076,1.338
6748.00,7.557979,24.98636,-0.000169,24.021416,-0.0076,1.338
6750.00,7.558087,24.98611,-0.000169,24.021069,-0.0076,1.338
6752.00,7.557959,24.98588,-0.000169,24.021256,-0.0076,1.338
6754.00,7.556930,24.98528,-0.000170,24.021276,-0.0076,1.338
6756.00,7.557053,24.98510,-0.000170,24.020997,-0.0076,1.338
6758.00,7.557122,24.98552,-0.000169,24.021010,-0.0076,1.338
6760.00,7.556644,24.98542,-0.000169,24.020785,-0.0076,1.338
6762.00,7.556969,24.98568,-0.000169,24.020812,-0.0075,1.338
6764.00,7.556809,24.98494,-0.000171,24.020917,-0.0076,1.339
6766.00,7.556324,24.98611,-0.000169,24.021794,-0.0076,1.339
6768.00,7.557007,24.98633,-0.000170,24.021452,-0.0076,1.339
6770.00,7.557237,24.98660,-0.000171,24.021029,-0.0076,1.339
6772.00,7.556412,24.98639,-0.000170,24.020507,-0.0076,1.338
6774.00,7.556428,24.98679,-0.000170,24.021126,-0.0076,1.338
6776.00,7.556503,24.98671,-0.000170,24.020654,-0.0076,1.338
6778.00,7.555500,24.98601,-0.000170,24.021345,-0.0076,1.338
6780.00,7.555766,24.98604,-0.000170,24.021078,-0.0076,1.338
6782.00,7.555360,24.98622,-0.000170,24.021042,-0.0076,1.338
6784.00,7.554691,24.98573,-0.000170,24.021338,-0.0076,1.338
6786.00,7.555402,24.98561,-0.000170,24.021167,-0.0076,1.338
6788.00,7.555049,24.98655,-0.000169,24.021207,-0.0076,1.338
6790.00,7.554788,24.98572,-0.000169,24.020966,-0.0075,1.338
6792.00,7.554093,24.98540,-0.000169,24.021022,-0.0076,1.338
6794.00,7.553624,24.98604,-0.000169,24.020917,-0.0076,1.338
6796.00,7.554787,24.98534,-0.000169,24.021039,-0.0076,1.339
6798.00,7.555251,24.98502,-0.000170,24.021742,-0.0075,1.339
6800.00,7.555516,24.98478,-0.000170,24.021421,-0.0075,1.338
6802.00,7.554482,24.98450,-0.000170,24.021057,-0.0076,1.338
6804.00,7.554359,24.98411,-0.000169,24.020547,-0.0076,1.339
6806.00,7.553428,24.98519,-0.000169,24.021198,-0.0075,1.338
6808.00,7.554019,24.98523,-0.000169,24.020964,-0.0076,1.338
6810.00,7.554295,24.98520,-0.000169,24.021298,-0.0076,1.338
6812.00,7.553255,24.98604,-0.000168,24.021211,-0.0076,1.338
6814.00,7.553113,24.98608,-0.000169,24.021006,-0.0076,1.338
6816.00,7.553721,24.98563,-0.000169,24.021475,-0.0076,1.339
6818.00,7.553350,24.98586,-0.000171,24.021378,-0.0076,1.339
6820.00,7.553966,24.98560,-0.000172,24.020457,-0.0076,1.339
6822.00,7.553669,24.98550,-0.000171,24.020520,-0.0076,1.338
6824.00,7.552994,24.98512,-0.000169,24.021149,-0.0076,1.338
6826.00,7.552861,24.98634,-0.000169,24.020923,-0.0076,1.338
6828.00,7.552941,24.98564,-0.000168,24.021220,-0.0076,1.338
6830.00,7.553821,24.98533,-0.000169,24.021388,-0.0076,1.338
6832.00,7.553818,24.98583,-0.000169,24.021194,-0.0076,1.338
6834.00,7.553802,24.98494,-0.000170,24.021553,-0.0075,1.339
6836.00,7.554474,24.98620,-0.000170,24.021370,-0.0075,1.338
6838.00,7.553138,24.98606,-0.000169,24.021363,-0.0076,1.338
6840.00,7.552935,24.98649,-0.000168,24.021541,-0.0076,1.338
6842.00,7.553972,24.98682,-0.000168,24.021412,-0.0076,1.338
6844.00,7.554138,24.98710,-0.000168,24.021713,-0.0076,1.338
6846.00,7.553940,24.98785,-0.000169,24.021660,-0.0075,1.339
6848.00,7.553945,24.98657,-0.000170,24.020767,-0.0076,1.339
6850.00,7.554546,24.98655,-0.000169,24.021033,-0.0076,1.338
6852.00,7.555524,24.98709,-0.000169,24.020433,-0.0076,1.338
6854.00,7.556056,24.98681,-0.000169,24.020897,-0.0076,1.339
6856.00,7.555866,24.98662,-0.000169,24.021392,-0.0076,1.338
6858.00,7.555366,24.98696,-0.000168,24.021231,-0.0076,1.338
6860.00,7.554333,24.98707,-0.000169,24.021341,-0.0075,1.339
6862.00,7.553404,24.98620,-0.000168,24.021572,-0.0075,1.338
6864.00,7.553715,24.98626,-0.000169,24.021510,-0.0075,1.338
6866.00,7.553943,24.98740,-0.000169,24.021869,-0.0076,1.338
6868.00,7.554223,24.98642,-0.000168,24.021058,-0.0075,1.338
6870.00,7.553943,24.98642,-0.000168,24.021606,-0.0075,1.338
6872.00,7.554261,24.98691,-0.000169,24.022616,-0.0076,1.339
6874.00,7.553463,24.98672,-0.000168,24.021920,-0.0076,1.338
6876.00,7.552285,24.98712,-0.000169,24.021037,-0.0076,1.338
6878.00,7.551698,24.98637,-0.000168,24.021122,-0.0076,1.338
6880.00,7.551515,24.98682,-0.000168,24.021316,-0.0076,1.338
6882.00,7.551496,24.98808,-0.000169,24.021414,-0.0075,1.339
6884.00,7.552075,24.98811,-0.000169,24.021553,-0.0075,1.338
6886.00,7.552285,24.98839,-0.000169,24.021998,-0.0076,1.338
6888.00,7.552284,24.98770,-0.000170,24.021365,-0.0076,1.338
6890.00,7.552840,24.98810,-0.000169,24.021727,-0.0076,1.339
6892.00,7.553035,24.98811,-0.000169,24.021907,-0.0076,1.338
6894.00,7.552717,24.98770,-0.000168,24.020995,-0.0076,1.338
6896.00,7.552440,24.98826,-0.000168,24.021039,-0.0076,1.338
6898.00,7.552597,24.98833,-0.000168,24.021349,-0.0076,1.338
6900.00,7.552434,24.98832,-0.000169,24.022219,-0.0076,1.338
6902.00,7.551713,24.98785,-0.000169,24.021887,-0.0075,1.338
6904.00,7.551022,24.98878,-0.000168,24.021615,-0.0075,1.338
6906.00,7.551365,24.98894,-0.000169,24.021655,-0.0076,1.339
6908.00,7.551022,24.98895,-0.000169,24.021664,-0.0076,1.338
6910.00,7.549778,24.98897,-0.000170,24.021628,-0.0076,1.338
6912.00,7.549578,24.98875,-0.000170,24.021628,-0.0075,1.337
6914.00,7.549327,24.98874,-0.000170,24.021834,-0.0075,1.338
6916.00,7.549888,24.98914,-0.000169,24.021521,-0.0075,1.339
6918.00,7.549610,24.98842,-0.000170,24.021479,-0.0075,1.338
6920.00,7.548982,24.98935,-0.000170,24.022347,-0.0075,1.337
6922.00,7.549346,24.98888,-0.000169,24.021648,-0.0075,1.338
6924.00,7.550586,24.98896,-0.000168,24.021586,-0.0075,1.338
6926.00,7.551218,24.98900,-0.000169,24.021207,-0.0075,1.338
6928.00,7.550520,24.98941,-0.000169,24.021651,-0.0076,1.338
6930.00,7.551569,24.98945,-0.000168,24.021834,-0.0076,1.339
6932.00,7.552325,24.99014,-0.000169,24.021343,-0.0076,1.339
6934.00,7.551620,24.99005,-0.000169,24.021305,-0.0076,1.338
6936.00,7.551586,24.98953,-0.000168,24.020872,-0.0075,1.338
6938.00,7.550858,24.98955,-0.000168,24.021994,-0.0076,1.338
6940.00,7.550807,24.98882,-0.000169,24.021120,-0.0076,1.338
6942.00,7.550936,24.98883,-0.000168,24.021566,-0.0075,1.338
6944.00,7.551115,24.98974,-0.000169,24.021887,-0.0075,1.338
6946.00,7.551143,24.99013,-0.000167,24.021831,-0.0076,1.337
6948.00,7.550826,24.98966,-0.000169,24.022057,-0.0075,1.338
6950.00,7.549913,24.98874,-0.000169,24.021996,-0.0075,1.338
6952.00,7.549494,24.98835,-0.000170,24.021452,-0.0075,1.338
6954.00,7.549355,24.98852,-0.000169,24.021613,-0.0075,1.338
6956.00,7.549644,24.98860,-0.000170,24.021463,-0.0076,1.339
6958.00,7.549238,24.98887,-0.000169,24.021794,-0.0076,1.338
6960.00,7.549242,24.98890,-0.000169,24.020939,-0.0075,1.338
6962.00,7.549368,24.99026,-0.000170,24.021218,-0.0075,1.338
6964.00,7.549018,24.98973,-0.000169,24.021294,-0.0076,1.337
6966.00,7.548419,24.98953,-0.000167,24.021543,-0.0075,1.338
6968.00,7.548628,24.99015,-0.000168,24.021883,-0.0076,1.338
6970.00,7.549090,24.98975,-0.000168,24.022034,-0.0076,1.337
6972.00,7.548947,24.98932,-0.000169,24.022128,-0.0076,1.338
6974.00,7.548310,24.98899,-0.000168,24.021648,-0.0076,1.338
6976.00,7.547884,24.98944,-0.000168,24.021470,-0.0075,1.337
6978.00,7.547544,24.98929,-0.000168,24.021276,-0.0076,1.338
6980.00,7.547772,24.98838,-0.000169,24.021635,-0.0075,1.338
6982.00,7.547599,24.98863,-0.000170,24.020721,-0.0075,1.338
6984.00,7.548060,24.98797,-0.000168,24.021396,-0.0075,1.338
6986.00,7.548044,24.98902,-0.000168,24.021769,-0.0075,1.338
6988.00,7.547968,24.98853,-0.000168,24.022052,-0.0075,1.338
6990.00,7.547956,24.98894,-0.000168,24.022003,-0.0075,1.338
6992.00,7.547345,24.98863,-0.000168,24.021979,-0.0075,1.338
6994.00,7.548052,24.98739,-0.000169,24.021283,-0.0075,1.338
6996.00,7.547941,24.98827,-0.000168,24.022168,-0.0075,1.338
6998.00,7.547888,24.98858,-0.000170,24.021426,-0.0075,1.339
7000.00,7.548260,24.98783,-0.000169,24.022108,-0.0075,1.339
7002.00,7.548118,24.98763,-0.000168,24.022395,-0.0075,1.338
7004.00,7.548027,24.98805,-0.000169,24.021760,-0.0075,1.338
7006.00,7.548027,24.98902,-0.000169,24.021432,-0.0075,1.338
7008.00,7.547643,24.98891,-0.000169,24.022646,-0.0075,1.338
7010.00,7.547457,24.98916,-0.000169,24.021610,-0.0076,1.338
7012.00,7.546470,24.98844,-0.000169,24.021550,-0.0075,1.338
7014.00,7.546138,24.98792,-0.000170,24.021796,-0.0075,1.338
7016.00,7.546448,24.98822,-0.000171,24.022482,-0.0075,1.339
7018.00,7.546258,24.98793,-0.000169,24.021894,-0.0075,1.338
7020.00,7.546264,24.98774,-0.000169,24.021831,-0.0075,1.338
7022.00,7.545818,24.98757,-0.000169,24.022424,-0.0075,1.337
7024.00,7.544276,24.98736,-0.000168,24.022489,-0.0075,1.338
7026.00,7.543387,24.98730,-0.000168,24.021568,-0.0075,1.338
7028.00,7.544755,24.98842,-0.000170,24.021876,-0.0075,1.338
7030.00,7.545652,24.98802,-0.000168,24.021445,-0.0075,1.338
7032.00,7.547021,24.98822,-0.000169,24.021856,-0.0075,1.338
7034.00,7.547780,24.98882,-0.000168,24.021439,-0.0075,1.338
7036.00,7.548650,24.98882,-0.000169,24.021417,-0.0075,1.338
7038.00,7.549851,24.98902,-0.000169,24.021593,-0.0075,1.339
7040.00,7.551715,24.98876,-0.000168,24.022079,-0.0075,1.337
7042.00,7.552508,24.98863,-0.000167,24.021115,-0.0075,1.338
7044.00,7.551735,24.98834,-0.000168,24.021405,-0.0075,1.337
7046.00,7.552748,24.98788,-0.000168,24.022052,-0.0075,1.338
7048.00,7.553370,24.98892,-0.000168,24.021706,-0.0075,1.338
7050.00,7.553971,24.98820,-0.000169,24.021825,-0.0076,1.338
7052.00,7.553352,24.98759,-0.000169,24.021586,-0.0076,1.338
7054.00,7.551683,24.98764,-0.000169,24.021555,-0.0076,1.338
7056.00,7.549474,24.98768,-0.000169,24.021305,-0.0076,1.338
7058.00,7.548943,24.98792,-0.000169,24.021102,-0.0076,1.338
7060.00,7.548097,24.98804,-0.000169,24.022110,-0.0076,1.338
7062.00,7.546561,24.98702,-0.000170,24.021671,-0.0076,1.337
7064.00,7.546704,24.98756,-0.000170,24.021019,-0.0076,1.337
7066.00,7.545641,24.98770,-0.000168,24.021644,-0.0076,1.338
7068.00,7.545946,24.98704,-0.000169,24.021678,-0.0075,1.338
7070.00,7.546059,24.98700,-0.000168,24.021941,-0.0075,1.338
7072.00,7.546252,24.98729,-0.000168,24.021439,-0.0075,1.338
7074.00,7.546632,24.98718,-0.000169,24.021561,-0.0075,1.339
7076.00,7.547156,24.98629,-0.000169,24.021617,-0.0075,1.338
7078.00,7.548344,24.98644,-0.000168,24.021575,-0.0075,1.338
7080.00,7.548824,24.98719,-0.000168,24.022014,-0.0075,1.337
7082.00,7.548547,24.98750,-0.000168,24.021528,-0.0075,1.338
7084.00,7.548383,24.98812,-0.000169,24.021173,-0.0075,1.338
7086.00,7.548907,24.98783,-0.000168,24.021702,-0.0075,1.338
7088.00,7.549564,24.98804,-0.000168,24.021156,-0.0075,1.338
7090.00,7.549302,24.98789,-0.000170,24.021981,-0.0075,1.338
7092.00,7.549661,24.98771,-0.000169,24.021735,-0.0075,1.337
7094.00,7.549352,24.98828,-0.000168,24.021981,-0.0076,1.338
7096.00,7.547965,24.98763,-0.000169,24.021191,-0.0076,1.338
7098.00,7.547395,24.98874,-0.000170,24.021403,-0.0075,1.338
7100.00,7.546527,24.98848,-0.000169,24.021765,-0.0076,1.338
7102.00,7.546779,24.98818,-0.000170,24.021249,-0.0075,1.339
7104.00,7.546356,24.98876,-0.000170,24.020906,-0.0075,1.338
7106.00,7.545143,24.98885,-0.000169,24.021523,-0.0076,1.338
7108.00,7.544998,24.98774,-0.000170,24.021544,-0.0076,1.338
7110.00,7.544196,24.98748,-0.000170,24.021401,-0.0076,1.338
7112.00,7.544380,24.98720,-0.000170,24.021019,-0.0076,1.339
7114.00,7.544833,24.98764,-0.000169,24.021499,-0.0076,1.338
7116.00,7.544400,24.98820,-0.000170,24.022259,-0.0075,1.338
7118.00,7.544322,24.98792,-0.000169,24.021309,-0.0075,1.338
7120.00,7.544445,24.98816,-0.000169,24.021539,-0.0075,1.338
7122.00,7.545023,24.98796,-0.000169,24.021285,-0.0076,1.338
7124.00,7.545023,24.98831,-0.000168,24.021403,-0.0075,1.338
7126.00,7.545551,24.98820,-0.000169,24.021568,-0.0076,1.337
7128.00,7.546183,24.98885,-0.000168,24.021111,-0.0076,1.338
7130.00,7.547245,24.98885,-0.000168,24.021697,-0.0076,1.338
7132.00,7.547100,24.98918,-0.000169,24.021425,-0.0076,1.338
7134.00,7.547131,24.98854,-0.000169,24.021084,-0.0075,1.338
7136.00,7.547384,24.98859,-0.000169,24.021002,-0.0075,1.338
7138.00,7.547300,24.98837,-0.000170,24.021312,-0.0075,1.339
7140.00,7.546938,24.98750,-0.000170,24.021135,-0.0075,1.338
7142.00,7.547028,24.98812,-0.000169,24.021660,-0.0075,1.338
7144.00,7.546690,24.98801,-0.000169,24.021834,-0.0075,1.338
7146.00,7.547005,24.98822,-0.000170,24.021664,-0.0075,1.338
7148.00,7.548273,24.98963,-0.000169,24.021843,-0.0075,1.338
7150.00,7.548444,24.98981,-0.000168,24.021767,-0.0075,1.338
7152.00,7.548540,24.98887,-0.000169,24.021639,-0.0075,1.339
7154.00,7.547802,24.98851,-0.000169,24.021617,-0.0076,1.338
7156.00,7.548104,24.98843,-0.000170,24.020986,-0.0076,1.338
7158.00,7.548391,24.98869,-0.000169,24.021247,-0.0075,1.338
7160.00,7.548190,24.98935,-0.000169,24.021729,-0.0075,1.338
7162.00,7.548448,24.98969,-0.000169,24.020834,-0.0075,1.338
7164.00,7.548266,24.98881,-0.000169,24.021136,-0.0075,1.338
7166.00,7.549662,24.98848,-0.000168,24.021620,-0.0076,1.338
7168.00,7.550467,24.98946,-0.000168,24.021524,-0.0076,1.338
7170.00,7.550883,24.98945,-0.000168,24.021613,-0.0075,1.338
7172.00,7.550258,24.98851,-0.000169,24.021111,-0.0075,1.339
7174.00,7.548934,24.98843,-0.000169,24.021628,-0.0076,1.338
7176.00,7.547471,24.98900,-0.000169,24.021874,-0.0076,1.338
7178.00,7.547063,24.98921,-0.000170,24.021811,-0.0076,1.339
7180.00,7.546755,24.98875,-0.000170,24.021437,-0.0076,1.339
7182.00,7.546833,24.98929,-0.000171,24.022190,-0.0076,1.338
7184.00,7.546636,24.98919,-0.000169,24.021584,-0.0075,1.338
7186.00,7.546611,24.98953,-0.000169,24.021559,-0.0075,1.339
7188.00,7.546046,24.98896,-0.000169,24.021029,-0.0075,1.338
7190.00,7.546570,24.98927,-0.000168,24.022367,-0.0075,1.338
7192.00,7.547773,24.98921,-0.000169,24.021697,-0.0075,1.338
7194.00,7.547467,24.98878,-0.000169,24.021648,-0.0075,1.338
7196.00,7.546562,24.98873,-0.000168,24.022454,-0.0075,1.338
7198.00,7.546018,24.98936,-0.000169,24.021501,-0.0075,1.338
7200.00,7.545369,24.98950,-0.000168,24.021693,-0.0076,1.338
7202.00,7.545539,24.98930,-0.000169,24.021329,-0.0076,1.339
@12,12.0000,24.0
7204.00,7.545466,24.98964,-0.000169,24.021468,-0.0076,1.338
7206.00,7.539132,24.98877,-0.000167,24.021455,-0.0075,1.338
7208.00,7.528835,24.98867,-0.000167,24.022322,-0.0076,1.337
7210.00,7.516102,24.98849,-0.000168,24.022175,-0.0075,1.337
7212.00,7.503580,24.98918,-0.000168,24.021633,-0.0075,1.337
7214.00,7.494028,24.98988,-0.000167,24.021842,-0.0075,1.337
7216.00,7.487820,24.98919,-0.000168,24.021729,-0.0075,1.338
7218.00,7.482383,24.98905,-0.000168,24.021892,-0.0075,1.339
7220.00,7.476603,24.98901,-0.000170,24.021858,-0.0075,1.339
7222.00,7.472371,24.98976,-0.000169,24.022433,-0.0075,1.339
7224.00,7.468392,24.99051,-0.000169,24.021557,-0.0075,1.339
7226.00,7.463594,24.99060,-0.000169,24.021736,-0.0075,1.339
7228.00,7.460570,24.99070,-0.000169,24.022101,-0.0075,1.339
7230.00,7.463024,24.99011,-0.000170,24.021575,-0.0075,1.339
7232.00,7.471152,24.99007,-0.000170,24.021943,-0.0075,1.340
7234.00,7.481344,24.99015,-0.000171,24.022121,-0.0075,1.341
7236.00,7.492011,24.99046,-0.000172,24.021749,-0.0075,1.340
7238.00,7.499678,24.99058,-0.000170,24.022284,-0.0075,1.339
7240.00,7.505882,24.98951,-0.000170,24.021503,-0.0075,1.339
7242.00,7.511409,24.99027,-0.000169,24.021515,-0.0075,1.338
7244.00,7.515772,24.99034,-0.000167,24.022373,-0.0075,1.338
7246.00,7.520316,24.99009,-0.000168,24.022184,-0.0075,1.338
7248.00,7.525205,24.99043,-0.000168,24.021151,-0.0076,1.338
7250.00,7.530337,24.98977,-0.000167,24.022088,-0.0075,1.338
7252.00,7.535307,24.99005,-0.000167,24.022315,-0.0075,1.338
7254.00,7.539957,24.99055,-0.000168,24.022304,-0.0075,1.339
7256.00,7.542454,24.99137,-0.000168,24.022536,-0.0075,1.338
7258.00,7.545488,24.99122,-0.000168,24.022153,-0.0075,1.339
7260.00,7.547915,24.99137,-0.000169,24.021950,-0.0076,1.339
7262.00,7.550193,24.99119,-0.000168,24.021829,-0.0075,1.338
7264.00,7.552250,24.99148,-0.000167,24.021780,-0.0075,1.338
7266.00,7.553487,24.99104,-0.000167,24.022525,-0.0075,1.338
7268.00,7.553769,24.99087,-0.000167,24.022144,-0.0075,1.338
7270.00,7.553827,24.99081,-0.000167,24.022095,-0.0075,1.338
7272.00,7.553530,24.99051,-0.000168,24.022030,-0.0075,1.338
7274.00,7.553398,24.98997,-0.000167,24.021938,-0.0075,1.338
7276.00,7.551770,24.99105,-0.000169,24.022373,-0.0075,1.338
7278.00,7.551505,24.99090,-0.000167,24.021907,-0.0075,1.338
7280.00,7.551823,24.99081,-0.000167,24.021765,-0.0075,1.338
7282.00,7.551872,24.99140,-0.000168,24.021698,-0.0075,1.338
7284.00,7.551770,24.99155,-0.000168,24.022313,-0.0075,1.338
7286.00,7.551023,24.99158,-0.000167,24.022822,-0.0075,1.338
7288.00,7.549943,24.99116,-0.000167,24.022371,-0.0075,1.338
7290.00,7.549553,24.99086,-0.000167,24.021798,-0.0075,1.338
7292.00,7.549833,24.99017,-0.000168,24.022643,-0.0075,1.338
7294.00,7.548478,24.98999,-0.000168,24.021865,-0.0075,1.338
7296.00,7.546401,24.99078,-0.000169,24.021880,-0.0075,1.338
7298.00,7.544680,24.99131,-0.000169,24.021934,-0.0075,1.338
7300.00,7.544793,24.99149,-0.000168,24.022168,-0.0075,1.338
7302.00,7.544455,24.99240,-0.000169,24.021898,-0.0075,1.338
7304.00,7.544672,24.99213,-0.000168,24.021981,-0.0075,1.338
7306.00,7.543778,24.99157,-0.000168,24.022228,-0.0075,1.339
7308.00,7.543330,24.99187,-0.000168,24.022061,-0.0075,1.337
7310.00,7.543345,24.99187,-0.000168,24.021718,-0.0075,1.338
7312.00,7.543911,24.99191,-0.000168,24.022572,-0.0075,1.339
7314.00,7.544551,24.99177,-0.000169,24.022480,-0.0075,1.338
7316.00,7.544516,24.99212,-0.000169,24.022177,-0.0075,1.338
7318.00,7.544395,24.99183,-0.000169,24.022445,-0.0075,1.338
7320.00,7.544975,24.99118,-0.000168,24.022032,-0.0075,1.338
7322.00,7.546117,24.99100,-0.000168,24.021601,-0.0075,1.338
7324.00,7.546784,24.99159,-0.000169,24.021822,-0.0075,1.338
7326.00,7.548030,24.99222,-0.000168,24.022072,-0.0075,1.338
7328.00,7.549058,24.99108,-0.000167,24.022115,-0.0075,1.338
7330.00,7.550269,24.99099,-0.000168,24.022057,-0.0075,1.338
7332.00,7.549595,24.99070,-0.000169,24.022516,-0.0075,1.339
7334.00,7.549234,24.99156,-0.000168,24.021775,-0.0075,1.339
7336.00,7.548426,24.99152,-0.000168,24.022046,-0.0075,1.338
7338.00,7.548097,24.99155,-0.000168,24.022023,-0.0075,1.337
7340.00,7.547847,24.99163,-0.000168,24.022184,-0.0075,1.339
7342.00,7.547593,24.99090,-0.000168,24.021497,-0.0075,1.338
7344.00,7.547090,24.99177,-0.000169,24.022141,-0.0075,1.339
7346.00,7.546692,24.99126,-0.000168,24.022382,-0.0075,1.338
7348.00,7.546514,24.99098,-0.000167,24.022489,-0.0075,1.338
7350.00,7.546576,24.99092,-0.000168,24.021918,-0.0075,1.338
7352.00,7.546003,24.99110,-0.000168,24.021445,-0.0075,1.338
7354.00,7.546132,24.99108,-0.000168,24.022130,-0.0076,1.339
7356.00,7.546493,24.99120,-0.000169,24.021407,-0.0076,1.339
7358.00,7.546909,24.99117,-0.000169,24.022088,-0.0075,1.339
7360.00,7.546502,24.99140,-0.000169,24.021584,-0.0075,1.338
7362.00,7.546548,24.99176,-0.000168,24.022652,-0.0075,1.338
7364.00,7.547216,24.99118,-0.000168,24.021987,-0.0076,1.338
7366.00,7.548076,24.99122,-0.000168,24.022565,-0.0075,1.338
7368.00,7.548024,24.99096,-0.000169,24.021689,-0.0075,1.338
7370.00,7.548251,24.99033,-0.000168,24.021675,-0.0075,1.338
7372.00,7.548434,24.99128,-0.000168,24.021825,-0.0075,1.339
7374.00,7.547887,24.99130,-0.000168,24.021900,-0.0075,1.338
7376.00,7.547605,24.98999,-0.000168,24.022101,-0.0075,1.338
7378.00,7.548126,24.99011,-0.000168,24.021785,-0.0075,1.337
7380.00,7.548397,24.99016,-0.000169,24.021749,-0.0075,1.338
7382.00,7.548676,24.99004,-0.000169,24.021994,-0.0075,1.339
7384.00,7.547682,24.98984,-0.000169,24.021572,-0.0075,1.339
7386.00,7.546648,24.98976,-0.000170,24.021426,-0.0075,1.338
7388.00,7.545993,24.98938,-0.000169,24.022246,-0.0076,1.338
7390.00,7.547061,24.98903,-0.000170,24.021845,-0.0076,1.338
7392.00,7.547273,24.98859,-0.000169,24.021292,-0.0076,1.338
7394.00,7.548070,24.98851,-0.000169,24.021204,-0.0075,1.338
7396.00,7.547455,24.98892,-0.000170,24.021242,-0.0076,1.338
7398.00,7.546210,24.98846,-0.000169,24.021140,-0.0076,1.339
7400.00,7.545613,24.98754,-0.000169,24.021909,-0.0075,1.338
7402.00,7.545992,24.98798,-0.000169,24.021115,-0.0075,1.338
7404.00,7.546076,24.98848,-0.000169,24.021100,-0.0075,1.338
7406.00,7.545195,24.98816,-0.000169,24.021914,-0.0075,1.338
7408.00,7.544459,24.98834,-0.000169,24.020928,-0.0076,1.339
7410.00,7.544045,24.98749,-0.000168,24.020928,-0.0076,1.338
7412.00,7.544263,24.98771,-0.000170,24.021397,-0.0075,1.338
7414.00,7.545049,24.98744,-0.000170,24.021814,-0.0075,1.338
7416.00,7.545148,24.98667,-0.000170,24.021271,-0.0076,1.338
7418.00,7.545086,24.98720,-0.000170,24.021247,-0.0076,1.339
7420.00,7.545441,24.98639,-0.000171,24.021923,-0.0076,1.338
7422.00,7.545535,24.98707,-0.000169,24.021504,-0.0076,1.338
7424.00,7.544972,24.98602,-0.000169,24.022101,-0.0076,1.338
7426.00,7.543813,24.98650,-0.000169,24.022369,-0.0076,1.339
7428.00,7.543478,24.98619,-0.000169,24.021686,-0.0076,1.338
7430.00,7.543865,24.98660,-0.000170,24.021909,-0.0075,1.338
7432.00,7.544244,24.98602,-0.000170,24.021118,-0.0075,1.339
7434.00,7.544347,24.98696,-0.000170,24.021775,-0.0076,1.339
7436.00,7.544123,24.98583,-0.000170,24.021751,-0.0076,1.339
7438.00,7.545443,24.98520,-0.000170,24.021347,-0.0076,1.338
7440.00,7.546391,24.98542,-0.000169,24.021412,-0.0076,1.338
7442.00,7.546947,24.98536,-0.000169,24.021359,-0.0075,1.338
7444.00,7.546848,24.98506,-0.000169,24.020714,-0.0076,1.338
7446.00,7.546575,24.98558,-0.000170,24.021142,-0.0076,1.339
7448.00,7.546696,24.98563,-0.000170,24.021771,-0.0076,1.339
7450.00,7.545839,24.98642,-0.000170,24.021490,-0.0076,1.339
7452.00,7.544746,24.98617,-0.000170,24.021381,-0.0076,1.338
7454.00,7.545819,24.98527,-0.000170,24.021633,-0.0076,1.338
7456.00,7.545925,24.98543,-0.000171,24.021457,-0.0076,1.338
7458.00,7.545602,24.98476,-0.000170,24.021510,-0.0076,1.338
7460.00,7.545436,24.98466,-0.000170,24.020761,-0.0076,1.338
7462.00,7.545516,24.98524,-0.000170,24.021042,-0.0075,1.338
7464.00,7.544239,24.98526,-0.000169,24.020982,-0.0076,1.339
7466.00,7.542704,24.98489,-0.000170,24.020767,-0.0076,1.338
7468.00,7.542227,24.98528,-0.000170,24.021825,-0.0076,1.338
7470.00,7.542708,24.98530,-0.000170,24.021702,-0.0076,1.339
7472.00,7.542511,24.98596,-0.000170,24.021106,-0.0076,1.338
7474.00,7.542347,24.98642,-0.000170,24.021784,-0.0076,1.338
7476.00,7.542550,24.98654,-0.000171,24.021387,-0.0075,1.339
7478.00,7.542052,24.98686,-0.000171,24.020355,-0.0076,1.338
7480.00,7.541767,24.98582,-0.000170,24.021381,-0.0076,1.338
7482.00,7.542254,24.98669,-0.000170,24.021325,-0.0075,1.339
7484.00,7.542980,24.98592,-0.000169,24.021312,-0.0075,1.339
7486.00,7.542620,24.98581,-0.000170,24.020609,-0.0076,1.338
7488.00,7.542514,24.98643,-0.000169,24.021334,-0.0075,1.338
7490.00,7.542798,24.98615,-0.000169,24.020894,-0.0076,1.338
7492.00,7.542790,24.98625,-0.000169,24.021833,-0.0076,1.339
7494.00,7.543395,24.98715,-0.000170,24.021475,-0.0076,1.339
7496.00,7.544273,24.98681,-0.000170,24.021274,-0.0076,1.338
7498.00,7.544273,24.98624,-0.000170,24.021649,-0.0076,1.339
7500.00,7.544846,24.98676,-0.000170,24.021548,-0.0076,1.339
7502.00,7.545876,24.98705,-0.000170,24.021533,-0.0075,1.338
7504.00,7.546934,24.98568,-0.000170,24.021713,-0.0076,1.339
7506.00,7.547407,24.98545,-0.000170,24.021662,-0.0076,1.339
7508.00,7.546845,24.98594,-0.000170,24.021191,-0.0076,1.339
7510.00,7.545869,24.98603,-0.000171,24.020941,-0.0076,1.339
7512.00,7.545099,24.98628,-0.000171,24.021883,-0.0076,1.339
7514.00,7.543372,24.98623,-0.000168,24.020995,-0.0076,1.338
7516.00,7.543825,24.98631,-0.000170,24.021934,-0.0076,1.338
7518.00,7.544938,24.98652,-0.000170,24.020999,-0.0076,1.338
7520.00,7.543730,24.98686,-0.000168,24.021066,-0.0076,1.338
7522.00,7.543031,24.98626,-0.000169,24.021579,-0.0076,1.338
7524.00,7.542107,24.98553,-0.000170,24.021100,-0.0076,1.338
7526.00,7.541686,24.98585,-0.000169,24.020886,-0.0076,1.339
7528.00,7.542112,24.98624,-0.000169,24.021414,-0.0076,1.339
7530.00,7.542379,24.98616,-0.000171,24.022014,-0.0076,1.339
7532.00,7.542258,24.98573,-0.000171,24.021165,-0.0076,1.339
7534.00,7.541255,24.98561,-0.000170,24.021271,-0.0076,1.338
7536.00,7.541419,24.98495,-0.000170,24.021080,-0.0076,1.338
7538.00,7.541973,24.98511,-0.000171,24.021242,-0.0076,1.338
7540.00,7.542395,24.98512,-0.000170,24.021372,-0.0076,1.339
7542.00,7.542051,24.98545,-0.000169,24.021711,-0.0076,1.339
7544.00,7.541202,24.98544,-0.000171,24.021222,-0.0076,1.339
7546.00,7.540430,24.98578,-0.000171,24.021298,-0.0076,1.339
7548.00,7.540941,24.98548,-0.000171,24.021089,-0.0076,1.338
7550.00,7.541210,24.98550,-0.000169,24.020509,-0.0076,1.339
7552.00,7.541824,24.98570,-0.000170,24.021407,-0.0076,1.339
7554.00,7.541353,24.98556,-0.000170,24.021524,-0.0076,1.339
7556.00,7.540661,24.98568,-0.000171,24.020529,-0.0076,1.339
7558.00,7.540620,24.98614,-0.000169,24.021156,-0.0076,1.338
7560.00,7.540568,24.98560,-0.000169,24.021706,-0.0076,1.339
7562.00,7.540943,24.98580,-0.000170,24.021271,-0.0076,1.339
7564.00,7.541591,24.98602,-0.000170,24.021019,-0.0076,1.338
7566.00,7.542094,24.98538,-0.000170,24.020964,-0.0076,1.339
7568.00,7.543698,24.98499,-0.000171,24.021140,-0.0076,1.339
7570.00,7.544181,24.98586,-0.000170,24.020971,-0.0075,1.339
7572.00,7.543744,24.98520,-0.000170,24.021158,-0.0076,1.339
7574.00,7.543149,24.98458,-0.000170,24.020678,-0.0076,1.339
7576.00,7.543521,24.98523,-0.000170,24.020781,-0.0076,1.339
7578.00,7.543973,24.98526,-0.000171,24.021091,-0.0076,1.340
7580.00,7.543741,24.98535,-0.000170,24.021287,-0.0076,1.339
7582.00,7.543047,24.98611,-0.000170,24.021144,-0.0076,1.338
7584.00,7.542654,24.98577,-0.000170,24.021903,-0.0076,1.339
7586.00,7.542110,24.98593,-0.000170,24.021780,-0.0076,1.340
7588.00,7.541524,24.98580,-0.000170,24.020895,-0.0076,1.339
7590.00,7.541445,24.98569,-0.000170,24.021242,-0.0076,1.340
7592.00,7.540925,24.98539,-0.000171,24.020823,-0.0076,1.339
7594.00,7.541204,24.98541,-0.000170,24.020941,-0.0076,1.338
7596.00,7.541510,24.98542,-0.000169,24.020950,-0.0076,1.339
7598.00,7.541758,24.98506,-0.000169,24.021229,-0.0076,1.339
7600.00,7.542701,24.98562,-0.000169,24.020808,-0.0076,1.339
7602.00,7.543352,24.98544,-0.000169,24.020756,-0.0076,1.338
7604.00,7.543770,24.98549,-0.000170,24.021432,-0.0076,1.339
7606.00,7.543059,24.98560,-0.000170,24.021615,-0.0076,1.339
7608.00,7.543167,24.98520,-0.000170,24.020855,-0.0076,1.340
7610.00,7.541935,24.98527,-0.000170,24.020854,-0.0075,1.339
7612.00,7.541073,24.98521,-0.000170,24.021555,-0.0076,1.339
7614.00,7.541477,24.98580,-0.000170,24.020698,-0.0076,1.339
7616.00,7.541546,24.98650,-0.000169,24.021300,-0.0076,1.339
7618.00,7.542240,24.98619,-0.000169,24.020986,-0.0076,1.339
7620.00,7.543111,24.98614,-0.000169,24.021028,-0.0076,1.339
7622.00,7.544206,24.98683,-0.000170,24.021470,-0.0076,1.339
7624.00,7.543884,24.98709,-0.000170,24.021532,-0.0076,1.339
7626.00,7.543611,24.98700,-0.000170,24.021361,-0.0076,1.339
7628.00,7.543851,24.98662,-0.000170,24.021354,-0.0076,1.339
7630.00,7.543402,24.98672,-0.000169,24.021492,-0.0076,1.339
7632.00,7.542463,24.98655,-0.000169,24.020977,-0.0076,1.339
7634.00,7.542126,24.98677,-0.000170,24.021495,-0.0076,1.339
7636.00,7.542231,24.98726,-0.000169,24.021133,-0.0076,1.339
7638.00,7.541432,24.98654,-0.000169,24.021171,-0.0076,1.339
7640.00,7.541218,24.98587,-0.000169,24.021088,-0.0076,1.339
7642.00,7.541126,24.98577,-0.000172,24.020855,-0.0076,1.339
7644.00,7.540943,24.98529,-0.000170,24.020594,-0.0076,1.339
7646.00,7.540239,24.98501,-0.000170,24.021229,-0.0076,1.339
7648.00,7.540372,24.98521,-0.000172,24.021256,-0.0076,1.340
7650.00,7.541019,24.98527,-0.000171,24.021575,-0.0076,1.339
7652.00,7.541049,24.98685,-0.000170,24.020781,-0.0076,1.339
7654.00,7.539627,24.98761,-0.000170,24.020848,-0.0076,1.338
7656.00,7.540183,24.98784,-0.000169,24.020678,-0.0077,1.339
7658.00,7.540729,24.98760,-0.000170,24.020908,-0.0076,1.340
7660.00,7.540750,24.98765,-0.000170,24.020875,-0.0076,1.339
7662.00,7.541375,24.98783,-0.000169,24.020872,-0.0076,1.339
7664.00,7.542154,24.98742,-0.000170,24.020692,-0.0076,1.339
7666.00,7.541669,24.98766,-0.000169,24.021073,-0.0076,1.339
7668.00,7.541343,24.98732,-0.000169,24.021214,-0.0076,1.339
7670.00,7.541899,24.98780,-0.000170,24.020279,-0.0076,1.339
7672.00,7.542457,24.98755,-0.000171,24.021414,-0.0076,1.338
7674.00,7.542896,24.98798,-0.000170,24.020866,-0.0076,1.339
7676.00,7.542766,24.98784,-0.000169,24.021700,-0.0076,1.339
7678.00,7.541954,24.98802,-0.000170,24.021863,-0.0076,1.339
7680.00,7.541771,24.98817,-0.000170,24.020736,-0.0076,1.339
7682.00,7.541619,24.98773,-0.000170,24.021040,-0.0076,1.339
7684.00,7.542064,24.98757,-0.000170,24.021247,-0.0076,1.338
7686.00,7.542412,24.98757,-0.000170,24.020689,-0.0076,1.340
7688.00,7.541925,24.98744,-0.000170,24.021075,-0.0076,1.338
7690.00,7.541309,24.98727,-0.000169,24.021981,-0.0076,1.339
7692.00,7.541515,24.98673,-0.000171,24.021008,-0.0076,1.339
7694.00,7.541474,24.98733,-0.000170,24.021309,-0.0076,1.339
7696.00,7.542006,24.98794,-0.000170,24.020622,-0.0075,1.340
7698.00,7.542134,24.98701,-0.000170,24.021171,-0.0076,1.339
7700.00,7.542188,24.98722,-0.000170,24.020696,-0.0076,1.339
7702.00,7.542619,24.98728,-0.000170,24.021120,-0.0075,1.339
7704.00,7.542571,24.98649,-0.000171,24.021497,-0.0076,1.339
7706.00,7.542747,24.98624,-0.000170,24.021356,-0.0076,1.339
7708.00,7.543898,24.98696,-0.000170,24.020555,-0.0076,1.340
7710.00,7.543539,24.98764,-0.000170,24.021474,-0.0076,1.339
7712.00,7.544042,24.98765,-0.000170,24.021918,-0.0076,1.339
7714.00,7.544016,24.98831,-0.000170,24.021557,-0.0076,1.339
7716.00,7.544150,24.98877,-0.000169,24.021339,-0.0076,1.339
7718.00,7.543901,24.98748,-0.000169,24.021019,-0.0076,1.339
7720.00,7.542938,24.98715,-0.000169,24.020933,-0.0075,1.339
7722.00,7.542031,24.98789,-0.000170,24.020817,-0.0076,1.340
7724.00,7.542151,24.98717,-0.000170,24.020683,-0.0076,1.340
7726.00,7.542302,24.98615,-0.000170,24.020990,-0.0076,1.339
7728.00,7.541830,24.98628,-0.000170,24.020903,-0.0075,1.339
7730.00,7.542762,24.98619,-0.000170,24.020558,-0.0076,1.339
7732.00,7.542986,24.98670,-0.000170,24.021338,-0.0076,1.339
7734.00,7.542035,24.98676,-0.000169,24.021486,-0.0076,1.339
7736.00,7.541218,24.98703,-0.000169,24.021358,-0.0076,1.339
7738.00,7.542202,24.98726,-0.000170,24.021490,-0.0076,1.339
7740.00,7.541847,24.98617,-0.000169,24.021262,-0.0076,1.339
7742.00,7.541740,24.98629,-0.000169,24.021104,-0.0076,1.339
7744.00,7.542234,24.98636,-0.000168,24.021610,-0.0076,1.339
7746.00,7.542204,24.98687,-0.000169,24.021492,-0.0076,1.339
7748.00,7.542700,24.98668,-0.000170,24.020879,-0.0076,1.339
7750.00,7.542033,24.98643,-0.000170,24.021080,-0.0076,1.339
7752.00,7.541479,24.98567,-0.000168,24.021455,-0.0076,1.339
7754.00,7.540961,24.98622,-0.000168,24.021044,-0.0076,1.339
7756.00,7.540155,24.98628,-0.000170,24.021213,-0.0076,1.339
7758.00,7.540885,24.98616,-0.000170,24.021664,-0.0075,1.339
7760.00,7.542294,24.98650,-0.000171,24.021051,-0.0076,1.339
7762.00,7.542323,24.98726,-0.000170,24.021135,-0.0076,1.339
7764.00,7.541166,24.98725,-0.000169,24.021077,-0.0076,1.339
7766.00,7.540943,24.98725,-0.000169,24.021448,-0.0076,1.340
7768.00,7.540670,24.98719,-0.000170,24.021287,-0.0076,1.339
7770.00,7.541128,24.98730,-0.000170,24.021218,-0.0076,1.339
7772.00,7.540965,24.98724,-0.000170,24.020948,-0.0076,1.340
7774.00,7.541429,24.98745,-0.000170,24.021334,-0.0076,1.339
7776.00,7.541811,24.98667,-0.000170,24.021330,-0.0076,1.339
7778.00,7.542064,24.98714,-0.000170,24.021459,-0.0076,1.340
7780.00,7.542581,24.98724,-0.000169,24.021686,-0.0076,1.339
7782.00,7.542914,24.98720,-0.000170,24.021713,-0.0076,1.339
7784.00,7.543130,24.98726,-0.000170,24.021930,-0.0076,1.339
7786.00,7.543408,24.98745,-0.000169,24.021388,-0.0076,1.339
7788.00,7.543294,24.98707,-0.000169,24.021068,-0.0076,1.339
7790.00,7.542964,24.98799,-0.000169,24.021057,-0.0076,1.339
7792.00,7.542379,24.98771,-0.000168,24.021588,-0.0076,1.339
7794.00,7.542819,24.98794,-0.000169,24.021233,-0.0076,1.339
7796.00,7.542669,24.98813,-0.000169,24.021305,-0.0076,1.339
7798.00,7.541951,24.98802,-0.000170,24.022395,-0.0076,1.339
7800.00,7.541274,24.98772,-0.000169,24.021167,-0.0076,1.339
7802.00,7.540109,24.98797,-0.000171,24.020785,-0.0076,1.340
@13,12.0000,24.0
7804.00,7.539418,24.98775,-0.000171,24.021336,-0.0076,1.340
7806.00,7.534386,24.98783,-0.000169,24.021053,-0.0075,1.339
7808.00,7.524518,24.98766,-0.000170,24.021127,-0.0075,1.338
7810.00,7.513031,24.98830,-0.000168,24.021305,-0.0076,1.338
7812.00,7.500421,24.98807,-0.000168,24.021073,-0.0076,1.338
7814.00,7.490828,24.98758,-0.000171,24.021106,-0.0076,1.339
7816.00,7.484589,24.98783,-0.000168,24.021062,-0.0075,1.340
7818.00,7.479483,24.98769,-0.000169,24.021628,-0.0076,1.340
7820.00,7.474720,24.98715,-0.000170,24.022021,-0.0075,1.340
7822.00,7.469537,24.98688,-0.000171,24.020959,-0.0075,1.340
7824.00,7.465839,24.98735,-0.000171,24.021040,-0.0076,1.341
7826.00,7.462776,24.98718,-0.000170,24.021356,-0.0076,1.340
7828.00,7.459516,24.98729,-0.000170,24.021678,-0.0076,1.340
7830.00,7.462610,24.98780,-0.000171,24.021352,-0.0076,1.341
7832.00,7.471327,24.98868,-0.000171,24.020797,-0.0076,1.341
7834.00,7.482773,24.98867,-0.000171,24.020999,-0.0076,1.341
7836.00,7.492866,24.98835,-0.000172,24.020933,-0.0076,1.341
7838.00,7.500057,24.98861,-0.000172,24.021100,-0.0076,1.340
7840.00,7.505733,24.98847,-0.000170,24.020602,-0.0076,1.340
7842.00,7.510186,24.98885,-0.000170,24.021044,-0.0075,1.340
7844.00,7.514901,24.98842,-0.000169,24.021631,-0.0076,1.339
7846.00,7.519370,24.98735,-0.000169,24.021339,-0.0076,1.339
7848.00,7.523205,24.98767,-0.000169,24.021506,-0.0076,1.339
7850.00,7.527954,24.98697,-0.000169,24.021376,-0.0076,1.339
7852.00,7.532339,24.98769,-0.000170,24.021283,-0.0076,1.339
7854.00,7.536834,24.98792,-0.000170,24.021301,-0.0076,1.340
7856.00,7.540527,24.98691,-0.000170,24.020765,-0.0076,1.340
7858.00,7.542792,24.98774,-0.000170,24.021704,-0.0076,1.339
7860.00,7.544640,24.98846,-0.000170,24.021809,-0.0076,1.339
7862.00,7.546959,24.98825,-0.000169,24.021312,-0.0076,1.339
7864.00,7.547425,24.98752,-0.000171,24.021118,-0.0075,1.339
7866.00,7.548180,24.98803,-0.000170,24.021606,-0.0075,1.340
7868.00,7.549076,24.98776,-0.000169,24.020991,-0.0076,1.340
7870.00,7.549405,24.98761,-0.000169,24.021713,-0.0076,1.339
7872.00,7.549496,24.98799,-0.000168,24.021320,-0.0076,1.339
7874.00,7.548982,24.98871,-0.000170,24.021320,-0.0075,1.339
7876.00,7.548330,24.98852,-0.000170,24.021688,-0.0076,1.339
7878.00,7.547509,24.98779,-0.000169,24.021133,-0.0076,1.339
7880.00,7.546893,24.98852,-0.000168,24.020797,-0.0076,1.340
7882.00,7.545227,24.98774,-0.000170,24.021258,-0.0075,1.339
7884.00,7.543915,24.98799,-0.000169,24.021077,-0.0076,1.339
7886.00,7.542850,24.98889,-0.000170,24.021417,-0.0076,1.340
7888.00,7.542314,24.98811,-0.000170,24.021019,-0.0076,1.339
7890.00,7.542444,24.98762,-0.000170,24.021615,-0.0076,1.339
7892.00,7.541752,24.98763,-0.000168,24.021193,-0.0075,1.340
7894.00,7.541158,24.98828,-0.000170,24.020743,-0.0076,1.340
7896.00,7.540739,24.98789,-0.000169,24.021659,-0.0076,1.339
7898.00,7.540893,24.98707,-0.000169,24.021660,-0.0075,1.340
7900.00,7.541235,24.98754,-0.000170,24.021543,-0.0076,1.339
7902.00,7.541493,24.98782,-0.000170,24.021631,-0.0075,1.339
7904.00,7.541860,24.98820,-0.000168,24.020721,-0.0075,1.339
7906.00,7.541094,24.98832,-0.000169,24.021039,-0.0075,1.339
7908.00,7.542219,24.98782,-0.000170,24.021620,-0.0076,1.339
7910.00,7.543078,24.98722,-0.000170,24.020939,-0.0075,1.340
7912.00,7.544132,24.98686,-0.000170,24.021717,-0.0076,1.340
7914.00,7.544784,24.98742,-0.000170,24.021305,-0.0075,1.340
7916.00,7.544257,24.98751,-0.000169,24.021336,-0.0076,1.340
7918.00,7.544959,24.98711,-0.000169,24.021481,-0.0076,1.339
7920.00,7.545385,24.98701,-0.000170,24.020574,-0.0076,1.340
7922.00,7.545941,24.98676,-0.000170,24.020453,-0.0076,1.340
7924.00,7.545457,24.98681,-0.000169,24.021171,-0.0076,1.339
7926.00,7.545946,24.98728,-0.000168,24.021836,-0.0076,1.339
7928.00,7.545169,24.98785,-0.000169,24.021325,-0.0076,1.340
7930.00,7.543976,24.98916,-0.000170,24.021320,-0.0075,1.339
7932.00,7.543001,24.98860,-0.000168,24.021358,-0.0076,1.339
7934.00,7.543545,24.98715,-0.000170,24.020933,-0.0076,1.340
7936.00,7.543474,24.98645,-0.000170,24.020966,-0.0076,1.340
7938.00,7.544041,24.98733,-0.000170,24.021229,-0.0076,1.340
7940.00,7.544020,24.98730,-0.000170,24.021213,-0.0075,1.340
7942.00,7.543588,24.98730,-0.000171,24.021182,-0.0076,1.340
7944.00,7.543566,24.98737,-0.000170,24.021570,-0.0076,1.339
7946.00,7.544067,24.98671,-0.000170,24.021267,-0.0076,1.339
7948.00,7.543074,24.98748,-0.000169,24.021339,-0.0076,1.340
7950.00,7.542866,24.98809,-0.000169,24.021595,-0.0076,1.340
7952.00,7.542644,24.98747,-0.000170,24.021060,-0.0076,1.339
7954.00,7.542436,24.98711,-0.000170,24.021305,-0.0076,1.340
7956.00,7.542884,24.98652,-0.000171,24.020924,-0.0076,1.340
7958.00,7.541905,24.98720,-0.000170,24.020700,-0.0076,1.339
7960.00,7.542552,24.98668,-0.000169,24.021300,-0.0076,1.339
7962.00,7.542820,24.98684,-0.000170,24.020908,-0.0076,1.339
7964.00,7.542425,24.98735,-0.000170,24.020810,-0.0076,1.339
7966.00,7.542536,24.98624,-0.000171,24.020921,-0.0076,1.340
7968.00,7.542272,24.98510,-0.000170,24.021651,-0.0076,1.340
7970.00,7.542243,24.98586,-0.000170,24.021216,-0.0076,1.339
7972.00,7.541783,24.98622,-0.000170,24.020654,-0.0076,1.339
7974.00,7.542320,24.98598,-0.000171,24.020912,-0.0076,1.340
7976.00,7.542827,24.98652,-0.000170,24.021374,-0.0076,1.340
7978.00,7.541725,24.98669,-0.000170,24.021718,-0.0076,1.340
7980.00,7.541269,24.98617,-0.000171,24.021619,-0.0076,1.340
7982.00,7.541598,24.98666,-0.000169,24.020614,-0.0076,1.339
7984.00,7.541498,24.98699,-0.000169,24.020564,-0.0075,1.339
7986.00,7.541203,24.98671,-0.000168,24.021454,-0.0076,1.339
7988.00,7.541415,24.98698,-0.000169,24.021707,-0.0076,1.339
7990.00,7.541653,24.98621,-0.000170,24.021510,-0.0076,1.340
7992.00,7.542058,24.98680,-0.000171,24.020663,-0.0076,1.340
7994.00,7.541978,24.98691,-0.000170,24.020990,-0.0076,1.340
7996.00,7.541742,24.98613,-0.000169,24.021291,-0.0076,1.339
7998.00,7.541243,24.98664,-0.000169,24.021249,-0.0076,1.340
8000.00,7.539995,24.98693,-0.000171,24.021209,-0.0076,1.339
8002.00,7.539439,24.98686,-0.000171,24.021396,-0.0076,1.339
8004.00,7.541118,24.98707,-0.000170,24.020533,-0.0076,1.340
8006.00,7.542130,24.98655,-0.000171,24.020906,-0.0076,1.339
8008.00,7.541532,24.98699,-0.000169,24.020912,-0.0076,1.340
8010.00,7.542085,24.98694,-0.000171,24.020576,-0.0076,1.340
8012.00,7.542290,24.98688,-0.000170,24.021093,-0.0076,1.340
8014.00,7.542154,24.98719,-0.000171,24.020890,-0.0076,1.340
8016.00,7.542425,24.98583,-0.000172,24.020919,-0.0076,1.341
8018.00,7.542338,24.98669,-0.000170,24.021486,-0.0076,1.340
8020.00,7.541629,24.98693,-0.000171,24.021151,-0.0076,1.340
8022.00,7.540125,24.98636,-0.000171,24.021405,-0.0076,1.339
8024.00,7.539433,24.98638,-0.000170,24.021446,-0.0076,1.339
8026.00,7.540072,24.98657,-0.000169,24.020948,-0.0076,1.339
8028.00,7.540817,24.98593,-0.000169,24.020923,-0.0076,1.340
8030.00,7.540693,24.98670,-0.000171,24.021281,-0.0076,1.340
8032.00,7.540529,24.98653,-0.000170,24.021327,-0.0076,1.339
8034.00,7.540306,24.98601,-0.000171,24.020897,-0.0076,1.340
8036.00,7.540631,24.98644,-0.000170,24.020738,-0.0076,1.339
8038.00,7.540422,24.98638,-0.000170,24.021084,-0.0076,1.339
8040.00,7.539625,24.98686,-0.000171,24.021271,-0.0076,1.340
8042.00,7.539414,24.98634,-0.000170,24.020776,-0.0076,1.340
8044.00,7.538999,24.98547,-0.000171,24.021249,-0.0076,1.340
8046.00,7.537994,24.98561,-0.000170,24.020332,-0.0076,1.340
8048.00,7.539265,24.98625,-0.000171,24.020823,-0.0076,1.340
8050.00,7.539530,24.98626,-0.000172,24.020518,-0.0076,1.340
8052.00,7.540010,24.98494,-0.000171,24.020647,-0.0076,1.340
8054.00,7.540591,24.98586,-0.000171,24.021267,-0.0076,1.340
8056.00,7.540512,24.98647,-0.000172,24.021591,-0.0076,1.340
8058.00,7.540380,24.98627,-0.000171,24.021011,-0.0076,1.340
8060.00,7.541914,24.98600,-0.000171,24.021193,-0.0076,1.339
8062.00,7.541655,24.98609,-0.000170,24.021307,-0.0076,1.340
8064.00,7.542022,24.98569,-0.000171,24.021008,-0.0076,1.340
8066.00,7.542951,24.98500,-0.000170,24.021278,-0.0076,1.340
8068.00,7.542929,24.98564,-0.000170,24.021051,-0.0076,1.340
8070.00,7.541754,24.98624,-0.000170,24.020339,-0.0076,1.340
8072.00,7.541599,24.98562,-0.000170,24.021024,-0.0076,1.340
8074.00,7.541435,24.98656,-0.000169,24.021945,-0.0076,1.339
8076.00,7.541806,24.98713,-0.000169,24.021109,-0.0076,1.340
8078.00,7.542369,24.98672,-0.000170,24.020982,-0.0076,1.340
8080.00,7.541402,24.98664,-0.000170,24.021060,-0.0076,1.340
8082.00,7.541708,24.98719,-0.000171,24.020654,-0.0076,1.340
8084.00,7.541348,24.98660,-0.000171,24.020304,-0.0076,1.339
8086.00,7.539851,24.98636,-0.000171,24.021385,-0.0076,1.340
8088.00,7.539343,24.98674,-0.000170,24.021831,-0.0076,1.340
8090.00,7.540590,24.98794,-0.000170,24.021619,-0.0076,1.339
8092.00,7.540749,24.98869,-0.000170,24.020979,-0.0075,1.339
8094.00,7.540500,24.98791,-0.000170,24.020632,-0.0076,1.340
8096.00,7.539760,24.98769,-0.000169,24.021499,-0.0076,1.340
8098.00,7.538982,24.98822,-0.000170,24.021640,-0.0076,1.340
8100.00,7.539249,24.98846,-0.000169,24.021586,-0.0075,1.340
8102.00,7.539781,24.98833,-0.000171,24.021062,-0.0076,1.340
8104.00,7.539519,24.98845,-0.000170,24.021193,-0.0076,1.340
8106.00,7.538558,24.98918,-0.000170,24.021423,-0.0076,1.339
8108.00,7.536843,24.98972,-0.000170,24.022048,-0.0076,1.339
8110.00,7.536783,24.98833,-0.000169,24.021057,-0.0076,1.340
8112.00,7.537215,24.98775,-0.000169,24.021229,-0.0076,1.340
8114.00,7.537660,24.98825,-0.000169,24.021240,-0.0076,1.340
8116.00,7.537676,24.98840,-0.000169,24.020941,-0.0076,1.340
8118.00,7.538177,24.98769,-0.000171,24.021408,-0.0076,1.341
8120.00,7.538078,24.98842,-0.000171,24.020613,-0.0076,1.340
8122.00,7.538099,24.98828,-0.000171,24.020741,-0.0076,1.340
8124.00,7.538243,24.98811,-0.000172,24.021022,-0.0076,1.340
8126.00,7.539045,24.98855,-0.000171,24.021818,-0.0076,1.339
8128.00,7.539349,24.98789,-0.000171,24.021171,-0.0076,1.339
8130.00,7.539415,24.98836,-0.000170,24.021626,-0.0076,1.340
8132.00,7.540550,24.98825,-0.000170,24.021265,-0.0076,1.340
8134.00,7.540721,24.98794,-0.000170,24.021325,-0.0076,1.340
8136.00,7.541704,24.98802,-0.000171,24.021165,-0.0076,1.340
8138.00,7.541441,24.98796,-0.000170,24.021878,-0.0076,1.340
8140.00,7.540931,24.98829,-0.000171,24.020991,-0.0076,1.340
8142.00,7.540494,24.98833,-0.000169,24.021140,-0.0076,1.339
8144.00,7.540709,24.98813,-0.000168,24.020928,-0.0075,1.339
8146.00,7.540742,24.98851,-0.000169,24.020848,-0.0075,1.340
8148.00,7.541057,24.98854,-0.000170,24.021058,-0.0076,1.339
8150.00,7.540664,24.98833,-0.000171,24.020468,-0.0076,1.340
8152.00,7.540359,24.98820,-0.000170,24.021347,-0.0076,1.341
8154.00,7.541199,24.98861,-0.000171,24.020810,-0.0076,1.340
8156.00,7.541883,24.98766,-0.000169,24.021274,-0.0076,1.340
8158.00,7.542285,24.98719,-0.000169,24.020903,-0.0076,1.340
8160.00,7.541042,24.98785,-0.000170,24.021425,-0.0076,1.340
8162.00,7.539994,24.98745,-0.000169,24.021223,-0.0075,1.340
8164.00,7.539642,24.98824,-0.000170,24.021069,-0.0076,1.340
8166.00,7.539680,24.98785,-0.000170,24.021350,-0.0076,1.339
8168.00,7.539722,24.98727,-0.000170,24.021184,-0.0076,1.341
8170.00,7.539277,24.98747,-0.000171,24.021175,-0.0076,1.340
8172.00,7.538678,24.98701,-0.000170,24.021175,-0.0075,1.340
8174.00,7.538953,24.98741,-0.000170,24.021310,-0.0076,1.340
8176.00,7.539480,24.98696,-0.000169,24.021408,-0.0075,1.339
8178.00,7.538668,24.98687,-0.000170,24.020970,-0.0076,1.340
8180.00,7.537944,24.98711,-0.000170,24.021640,-0.0076,1.340
8182.00,7.538053,24.98726,-0.000172,24.021566,-0.0076,1.341
8184.00,7.538534,24.98701,-0.000170,24.021517,-0.0075,1.340
8186.00,7.539007,24.98685,-0.000169,24.021015,-0.0075,1.340
8188.00,7.539092,24.98686,-0.000169,24.021109,-0.0075,1.339
8190.00,7.538013,24.98680,-0.000169,24.020942,-0.0076,1.339
8192.00,7.539270,24.98713,-0.000169,24.022162,-0.0076,1.340
8194.00,7.540205,24.98738,-0.000170,24.021611,-0.0076,1.339
8196.00,7.540810,24.98712,-0.000170,24.020979,-0.0076,1.340
8198.00,7.541060,24.98723,-0.000171,24.021399,-0.0076,1.340
8200.00,7.541767,24.98733,-0.000170,24.020685,-0.0076,1.339
8202.00,7.541433,24.98662,-0.000170,24.021416,-0.0076,1.340
8204.00,7.540009,24.98712,-0.000170,24.021974,-0.0076,1.340
8206.00,7.539030,24.98745,-0.000170,24.021426,-0.0076,1.340
8208.00,7.539475,24.98717,-0.000169,24.020957,-0.0076,1.339
8210.00,7.539499,24.98732,-0.000169,24.021900,-0.0076,1.340
8212.00,7.539790,24.98748,-0.000171,24.020941,-0.0076,1.340
8214.00,7.540631,24.98675,-0.000170,24.021117,-0.0076,1.341
8216.00,7.540458,24.98684,-0.000170,24.021175,-0.0076,1.340
8218.00,7.540582,24.98673,-0.000169,24.021358,-0.0076,1.340
8220.00,7.540780,24.98749,-0.000170,24.021312,-0.0076,1.339
8222.00,7.539775,24.98737,-0.000170,24.020859,-0.0076,1.339
8224.00,7.538870,24.98765,-0.000170,24.021207,-0.0076,1.340
8226.00,7.538720,24.98711,-0.000169,24.021000,-0.0076,1.340
8228.00,7.537895,24.98738,-0.000170,24.020790,-0.0076,1.340
8230.00,7.538101,24.98775,-0.000169,24.020672,-0.0076,1.340
8232.00,7.538077,24.98855,-0.000169,24.021437,-0.0076,1.340
8234.00,7.538185,24.98852,-0.000170,24.021298,-0.0076,1.340
8236.00,7.537657,24.98834,-0.000169,24.020990,-0.0076,1.339
8238.00,7.537273,24.98859,-0.000170,24.021610,-0.0076,1.340
8240.00,7.536912,24.98857,-0.000169,24.021552,-0.0076,1.340
8242.00,7.537682,24.98795,-0.000170,24.020649,-0.0076,1.340
8244.00,7.538128,24.98827,-0.000170,24.021368,-0.0076,1.340
8246.00,7.537266,24.98887,-0.000169,24.021648,-0.0076,1.340
8248.00,7.536650,24.98905,-0.000169,24.021256,-0.0076,1.340
8250.00,7.536761,24.98929,-0.000170,24.021338,-0.0076,1.340
8252.00,7.536398,24.98838,-0.000170,24.022162,-0.0076,1.340
8254.00,7.536724,24.98925,-0.000170,24.021517,-0.0076,1.340
8256.00,7.537104,24.98899,-0.000169,24.021040,-0.0076,1.340
8258.00,7.537876,24.98881,-0.000171,24.021401,-0.0076,1.340
8260.00,7.537647,24.98983,-0.000171,24.020507,-0.0076,1.340
8262.00,7.537508,24.98960,-0.000169,24.021457,-0.0076,1.340
8264.00,7.538466,24.98969,-0.000170,24.021412,-0.0076,1.339
8266.00,7.539375,24.98992,-0.000169,24.021156,-0.0076,1.340
8268.00,7.539439,24.98924,-0.000169,24.021738,-0.0076,1.340
8270.00,7.541093,24.98909,-0.000170,24.020970,-0.0076,1.340
8272.00,7.541382,24.98956,-0.000170,24.020921,-0.0076,1.340
8274.00,7.541914,24.98938,-0.000169,24.021662,-0.0076,1.340
8276.00,7.540925,24.98977,-0.000169,24.021376,-0.0076,1.339
8278.00,7.539388,24.98917,-0.000170,24.021053,-0.0076,1.340
8280.00,7.539596,24.98881,-0.000170,24.021281,-0.0076,1.340
8282.00,7.539746,24.98929,-0.000170,24.021361,-0.0076,1.340
8284.00,7.539408,24.98844,-0.000171,24.020473,-0.0076,1.341
8286.00,7.539472,24.98780,-0.000170,24.020990,-0.0076,1.340
8288.00,7.539203,24.98784,-0.000170,24.021158,-0.0076,1.340
8290.00,7.539226,24.98761,-0.000171,24.021349,-0.0076,1.341
8292.00,7.539001,24.98814,-0.000170,24.021144,-0.0076,1.340
8294.00,7.538306,24.98926,-0.000170,24.020884,-0.0076,1.340
8296.00,7.537195,24.98885,-0.000170,24.021044,-0.0076,1.340
8298.00,7.537091,24.98842,-0.000170,24.021227,-0.0076,1.340
8300.00,7.537050,24.98864,-0.000170,24.021234,-0.0076,1.340
8302.00,7.536740,24.98807,-0.000169,24.020913,-0.0076,1.340
8304.00,7.535570,24.98833,-0.000171,24.021160,-0.0076,1.341
8306.00,7.535118,24.98804,-0.000169,24.020870,-0.0076,1.340
8308.00,7.536066,24.98851,-0.000169,24.021410,-0.0076,1.340
8310.00,7.536358,24.98862,-0.000169,24.021354,-0.0076,1.340
8312.00,7.536239,24.98775,-0.000169,24.020778,-0.0075,1.340
8314.00,7.536373,24.98847,-0.000170,24.021194,-0.0076,1.340
8316.00,7.536409,24.98835,-0.000170,24.021162,-0.0076,1.341
8318.00,7.536644,24.98815,-0.000169,24.020995,-0.0076,1.341
8320.00,7.536737,24.98825,-0.000169,24.021017,-0.0076,1.340
8322.00,7.537761,24.98836,-0.000171,24.021089,-0.0076,1.340
8324.00,7.538826,24.98797,-0.000170,24.020868,-0.0076,1.340
8326.00,7.539159,24.98791,-0.000170,24.020672,-0.0076,1.340
8328.00,7.538861,24.98770,-0.000171,24.021776,-0.0076,1.341
8330.00,7.538265,24.98732,-0.000171,24.021053,-0.0076,1.340
8332.00,7.539053,24.98730,-0.000171,24.020948,-0.0076,1.340
8334.00,7.538994,24.98742,-0.000169,24.020913,-0.0076,1.340
8336.00,7.539239,24.98736,-0.000169,24.021124,-0.0076,1.340
8338.00,7.538678,24.98850,-0.000171,24.021296,-0.0076,1.341
8340.00,7.538389,24.98850,-0.000170,24.021147,-0.0076,1.340
8342.00,7.538145,24.98724,-0.000171,24.021107,-0.0076,1.340
8344.00,7.538024,24.98836,-0.000170,24.020935,-0.0076,1.340
8346.00,7.538284,24.98749,-0.000171,24.020908,-0.0076,1.340
8348.00,7.538191,24.98747,-0.000170,24.021314,-0.0076,1.340
8350.00,7.538608,24.98791,-0.000170,24.020888,-0.0076,1.341
8352.00,7.538226,24.98768,-0.000170,24.021118,-0.0076,1.341
8354.00,7.538095,24.98737,-0.000169,24.021361,-0.0076,1.341
8356.00,7.537389,24.98663,-0.000170,24.020716,-0.0076,1.341
8358.00,7.537733,24.98670,-0.000170,24.020845,-0.0076,1.340
8360.00,7.537463,24.98797,-0.000170,24.020865,-0.0076,1.341
8362.00,7.536770,24.98761,-0.000170,24.021497,-0.0076,1.340
8364.00,7.536046,24.98819,-0.000170,24.020926,-0.0076,1.341
8366.00,7.536098,24.98757,-0.000169,24.021269,-0.0076,1.340
8368.00,7.535913,24.98793,-0.000170,24.021969,-0.0076,1.341
8370.00,7.535757,24.98759,-0.000171,24.021073,-0.0076,1.341
8372.00,7.535937,24.98727,-0.000170,24.021477,-0.0075,1.341
8374.00,7.536087,24.98756,-0.000170,24.021144,-0.0076,1.340
8376.00,7.536051,24.98716,-0.000170,24.020937,-0.0076,1.340
8378.00,7.536612,24.98767,-0.000170,24.021207,-0.0076,1.340
8380.00,7.535712,24.98701,-0.000169,24.020645,-0.0076,1.341
8382.00,7.535453,24.98731,-0.000170,24.021921,-0.0076,1.341
8384.00,7.534976,24.98792,-0.000170,24.021216,-0.0076,1.341
8386.00,7.535311,24.98728,-0.000170,24.021193,-0.0075,1.340
8388.00,7.535573,24.98662,-0.000171,24.021454,-0.0076,1.340
8390.00,7.536453,24.98764,-0.000170,24.020745,-0.0076,1.341
8392.00,7.537054,24.98692,-0.000171,24.021354,-0.0076,1.341
8394.00,7.536133,24.98737,-0.000170,24.021477,-0.0076,1.340
8396.00,7.536664,24.98818,-0.000169,24.021494,-0.0075,1.340
8398.00,7.537084,24.98780,-0.000169,24.021334,-0.0076,1.340
8400.00,7.537097,24.98807,-0.000170,24.021816,-0.0075,1.341
8402.00,7.537313,24.98803,-0.000170,24.021169,-0.0076,1.341
@14,12.0000,24.0
8404.00,7.536900,24.98771,-0.000170,24.021205,-0.0076,1.341
8406.00,7.532954,24.98724,-0.000171,24.021374,-0.0076,1.341
8408.00,7.523282,24.98738,-0.000170,24.021521,-0.0076,1.340
8410.00,7.512334,24.98770,-0.000169,24.020736,-0.0076,1.339
8412.00,7.501052,24.98760,-0.000169,24.021194,-0.0076,1.340
8414.00,7.490690,24.98738,-0.000170,24.020794,-0.0076,1.340
8416.00,7.483706,24.98762,-0.000170,24.021519,-0.0076,1.341
8418.00,7.478208,24.98800,-0.000171,24.021182,-0.0076,1.341
8420.00,7.474020,24.98785,-0.000171,24.021276,-0.0076,1.342
8422.00,7.469471,24.98763,-0.000172,24.020968,-0.0076,1.342
8424.00,7.465160,24.98789,-0.000173,24.021312,-0.0075,1.342
8426.00,7.461695,24.98708,-0.000171,24.021472,-0.0076,1.341
8428.00,7.458844,24.98734,-0.000173,24.021533,-0.0076,1.342
8430.00,7.460350,24.98766,-0.000171,24.020948,-0.0076,1.342
8432.00,7.467419,24.98698,-0.000170,24.021833,-0.0076,1.342
8434.00,7.477229,24.98780,-0.000172,24.021764,-0.0076,1.343
8436.00,7.487630,24.98715,-0.000172,24.020729,-0.0076,1.343
8438.00,7.496003,24.98695,-0.000172,24.020850,-0.0076,1.342
8440.00,7.501481,24.98723,-0.000171,24.021097,-0.0076,1.342
8442.00,7.507500,24.98742,-0.000170,24.021559,-0.0076,1.341
8444.00,7.511164,24.98661,-0.000170,24.021173,-0.0076,1.341
8446.00,7.515241,24.98721,-0.000170,24.021184,-0.0076,1.341
8448.00,7.520230,24.98763,-0.000169,24.020944,-0.0076,1.341
8450.00,7.524882,24.98749,-0.000169,24.021582,-0.0076,1.341
8452.00,7.529948,24.98737,-0.000169,24.020710,-0.0076,1.341
8454.00,7.533268,24.98751,-0.000168,24.020946,-0.0076,1.341
8456.00,7.536775,24.98728,-0.000169,24.020663,-0.0076,1.341
8458.00,7.539789,24.98743,-0.000169,24.020921,-0.0076,1.341
8460.00,7.541589,24.98797,-0.000170,24.021358,-0.0076,1.341
8462.00,7.542735,24.98763,-0.000170,24.021301,-0.0076,1.341
8464.00,7.544004,24.98759,-0.000170,24.021347,-0.0076,1.341
8466.00,7.545026,24.98763,-0.000171,24.021281,-0.0076,1.341
8468.00,7.545748,24.98826,-0.000170,24.020446,-0.0076,1.341
8470.00,7.546263,24.98835,-0.000170,24.021376,-0.0076,1.341
8472.00,7.545923,24.98875,-0.000170,24.021303,-0.0076,1.341
8474.00,7.544828,24.98916,-0.000170,24.020720,-0.0076,1.341
8476.00,7.544310,24.98850,-0.000169,24.021115,-0.0076,1.341
8478.00,7.543559,24.98807,-0.000170,24.021002,-0.0076,1.341
8480.00,7.544096,24.98766,-0.000170,24.020797,-0.0076,1.341
8482.00,7.543354,24.98745,-0.000169,24.021272,-0.0076,1.341
8484.00,7.542111,24.98704,-0.000169,24.021423,-0.0076,1.341
8486.00,7.541846,24.98774,-0.000170,24.021162,-0.0076,1.341
8488.00,7.540717,24.98763,-0.000170,24.020944,-0.0076,1.341
8490.00,7.539844,24.98736,-0.000169,24.020790,-0.0076,1.340
8492.00,7.539803,24.98693,-0.000169,24.020859,-0.0076,1.341
8494.00,7.538556,24.98721,-0.000169,24.021218,-0.0076,1.341
8496.00,7.537898,24.98703,-0.000169,24.021080,-0.0076,1.340
8498.00,7.538885,24.98614,-0.000168,24.021470,-0.0076,1.341
8500.00,7.538995,24.98641,-0.000168,24.020977,-0.0076,1.341
8502.00,7.538083,24.98789,-0.000169,24.021227,-0.0076,1.341
8504.00,7.538025,24.98744,-0.000169,24.021325,-0.0076,1.341
8506.00,7.539152,24.98738,-0.000170,24.021722,-0.0075,1.341
8508.00,7.538380,24.98744,-0.000170,24.021138,-0.0076,1.341
8510.00,7.537801,24.98698,-0.000169,24.021104,-0.0075,1.341
8512.00,7.537715,24.98711,-0.000170,24.021405,-0.0076,1.341
8514.00,7.538413,24.98701,-0.000170,24.021388,-0.0076,1.341
8516.00,7.538444,24.98670,-0.000170,24.021934,-0.0076,1.341
8518.00,7.539078,24.98703,-0.000171,24.021483,-0.0076,1.341
8520.00,7.538922,24.98687,-0.000171,24.020930,-0.0076,1.341
8522.00,7.539234,24.98690,-0.000169,24.021862,-0.0075,1.341
8524.00,7.538745,24.98718,-0.000169,24.021474,-0.0076,1.341
8526.00,7.537479,24.98776,-0.000170,24.021744,-0.0076,1.341
8528.00,7.537433,24.98762,-0.000170,24.021251,-0.0076,1.341
8530.00,7.538600,24.98716,-0.000170,24.021753,-0.0076,1.341
8532.00,7.538055,24.98641,-0.000169,24.021450,-0.0076,1.341
8534.00,7.537826,24.98741,-0.000169,24.020999,-0.0076,1.341
8536.00,7.537718,24.98712,-0.000169,24.021133,-0.0076,1.341
8538.00,7.538251,24.98736,-0.000169,24.021202,-0.0076,1.341
8540.00,7.537689,24.98665,-0.000170,24.021222,-0.0076,1.341
8542.00,7.537597,24.98725,-0.000170,24.021091,-0.0076,1.341
8544.00,7.538253,24.98709,-0.000169,24.021591,-0.0075,1.341
8546.00,7.538540,24.98783,-0.000169,24.021764,-0.0076,1.341
8548.00,7.539238,24.98796,-0.000170,24.022027,-0.0076,1.341
8550.00,7.539099,24.98778,-0.000169,24.021002,-0.0076,1.340
8552.00,7.539264,24.98718,-0.000168,24.021111,-0.0076,1.341
8554.00,7.539908,24.98706,-0.000170,24.021205,-0.0076,1.341
8556.00,7.539705,24.98716,-0.000170,24.021133,-0.0076,1.341
8558.00,7.540103,24.98702,-0.000172,24.020797,-0.0076,1.341
8560.00,7.540185,24.98750,-0.000171,24.021142,-0.0076,1.341
8562.00,7.539031,24.98717,-0.000170,24.021251,-0.0076,1.341
8564.00,7.538579,24.98717,-0.000169,24.021671,-0.0076,1.341
8566.00,7.538990,24.98632,-0.000168,24.021111,-0.0076,1.341
8568.00,7.538753,24.98623,-0.000169,24.021425,-0.0076,1.341
8570.00,7.537883,24.98749,-0.000169,24.021403,-0.0076,1.341
8572.00,7.537699,24.98777,-0.000170,24.020778,-0.0076,1.341
8574.00,7.536454,24.98752,-0.000170,24.021011,-0.0076,1.341
8576.00,7.536158,24.98756,-0.000169,24.021062,-0.0076,1.341
8578.00,7.536321,24.98770,-0.000169,24.021035,-0.0076,1.341
8580.00,7.536622,24.98798,-0.000171,24.021470,-0.0075,1.342
8582.00,7.536583,24.98793,-0.000171,24.021403,-0.0076,1.341
8584.00,7.536980,24.98787,-0.000170,24.021611,-0.0076,1.341
8586.00,7.535375,24.98817,-0.000169,24.021075,-0.0076,1.341
8588.00,7.535044,24.98819,-0.000169,24.021381,-0.0076,1.341
8590.00,7.535218,24.98742,-0.000170,24.020750,-0.0076,1.341
8592.00,7.536180,24.98743,-0.000169,24.021252,-0.0076,1.341
8594.00,7.536779,24.98773,-0.000168,24.020502,-0.0076,1.341
8596.00,7.536329,24.98799,-0.000170,24.021448,-0.0076,1.341
8598.00,7.536356,24.98828,-0.000171,24.020944,-0.0076,1.341
8600.00,7.537150,24.98799,-0.000170,24.020729,-0.0076,1.340
8602.00,7.536841,24.98730,-0.000169,24.021608,-0.0076,1.341
8604.00,7.535889,24.98767,-0.000169,24.021287,-0.0076,1.342
8606.00,7.535938,24.98835,-0.000170,24.021263,-0.0076,1.342
8608.00,7.535620,24.98886,-0.000171,24.021271,-0.0076,1.341
8610.00,7.535640,24.98897,-0.000169,24.021002,-0.0076,1.341
8612.00,7.536345,24.98914,-0.000170,24.021365,-0.0076,1.341
8614.00,7.536516,24.98831,-0.000170,24.021129,-0.0076,1.340
8616.00,7.536336,24.98827,-0.000168,24.020687,-0.0076,1.341
8618.00,7.536282,24.98805,-0.000170,24.020671,-0.0076,1.341
8620.00,7.536517,24.98815,-0.000169,24.021533,-0.0076,1.342
8622.00,7.536660,24.98855,-0.000170,24.021057,-0.0076,1.341
8624.00,7.536032,24.98905,-0.000169,24.020531,-0.0076,1.341
8626.00,7.535960,24.98861,-0.000170,24.021162,-0.0076,1.341
8628.00,7.535912,24.98815,-0.000169,24.020863,-0.0076,1.341
8630.00,7.536411,24.98869,-0.000170,24.021680,-0.0076,1.341
8632.00,7.534934,24.98847,-0.000169,24.021640,-0.0076,1.341
8634.00,7.533634,24.98806,-0.000170,24.020718,-0.0076,1.342
8636.00,7.533787,24.98764,-0.000171,24.021113,-0.0076,1.342
8638.00,7.535256,24.98757,-0.000170,24.021323,-0.0076,1.341
8640.00,7.535040,24.98762,-0.000170,24.021062,-0.0076,1.341
8642.00,7.535243,24.98752,-0.000170,24.021200,-0.0076,1.341
8644.00,7.536227,24.98682,-0.000170,24.021804,-0.0076,1.341
8646.00,7.536875,24.98762,-0.000170,24.021057,-0.0076,1.340
8648.00,7.536995,24.98789,-0.000169,24.020651,-0.0076,1.341
8650.00,7.537217,24.98741,-0.000170,24.020591,-0.0076,1.341
8652.00,7.537731,24.98734,-0.000170,24.021490,-0.0076,1.342
8654.00,7.538164,24.98764,-0.000169,24.021428,-0.0076,1.342
8656.00,7.539220,24.98755,-0.000170,24.021289,-0.0076,1.341
8658.00,7.539149,24.98857,-0.000170,24.021287,-0.0076,1.341
8660.00,7.538753,24.98760,-0.000171,24.020917,-0.0076,1.341
8662.00,7.539410,24.98773,-0.000169,24.021794,-0.0076,1.341
8664.00,7.538147,24.98824,-0.000169,24.021541,-0.0076,1.341
8666.00,7.537744,24.98801,-0.000169,24.021439,-0.0075,1.341
8668.00,7.538893,24.98795,-0.000170,24.020342,-0.0076,1.341
8670.00,7.538631,24.98829,-0.000170,24.021776,-0.0076,1.341
8672.00,7.536671,24.98816,-0.000170,24.021146,-0.0076,1.341
8674.00,7.535591,24.98897,-0.000169,24.020607,-0.0076,1.341
8676.00,7.535812,24.98852,-0.000169,24.021735,-0.0076,1.342
8678.00,7.535960,24.98808,-0.000169,24.021042,-0.0076,1.341
8680.00,7.536301,24.98870,-0.000169,24.021421,-0.0076,1.341
8682.00,7.536219,24.98873,-0.000170,24.020979,-0.0076,1.342
8684.00,7.536139,24.98935,-0.000170,24.021416,-0.0076,1.341
8686.00,7.536005,24.98955,-0.000169,24.020903,-0.0075,1.341
8688.00,7.535927,24.98948,-0.000169,24.021713,-0.0075,1.341
8690.00,7.535776,24.98939,-0.000168,24.021749,-0.0075,1.341
8692.00,7.535933,24.98871,-0.000169,24.021338,-0.0076,1.341
8694.00,7.536372,24.98799,-0.000170,24.020723,-0.0076,1.341
8696.00,7.535979,24.98784,-0.000170,24.021938,-0.0076,1.341
8698.00,7.535236,24.98804,-0.000169,24.021543,-0.0076,1.342
8700.00,7.535085,24.98852,-0.000169,24.021584,-0.0076,1.341
8702.00,7.534796,24.98772,-0.000170,24.020826,-0.0076,1.342
8704.00,7.533715,24.98780,-0.000170,24.021842,-0.0076,1.342
8706.00,7.534793,24.98820,-0.000170,24.021392,-0.0076,1.342
8708.00,7.534885,24.98779,-0.000169,24.020843,-0.0076,1.341
8710.00,7.534533,24.98854,-0.000169,24.021312,-0.0076,1.341
8712.00,7.534043,24.98941,-0.000169,24.021943,-0.0076,1.341
8714.00,7.534073,24.98842,-0.000169,24.021095,-0.0076,1.342
8716.00,7.534732,24.98889,-0.000171,24.021700,-0.0076,1.342
8718.00,7.534362,24.98946,-0.000170,24.021249,-0.0075,1.341
8720.00,7.535490,24.98841,-0.000169,24.021240,-0.0076,1.341
8722.00,7.535897,24.98879,-0.000170,24.021129,-0.0075,1.342
8724.00,7.535843,24.98895,-0.000170,24.021457,-0.0076,1.342
8726.00,7.535914,24.98887,-0.000170,24.021468,-0.0076,1.342
8728.00,7.536363,24.98986,-0.000170,24.021298,-0.0075,1.341
8730.00,7.536436,24.98998,-0.000170,24.020937,-0.0076,1.341
8732.00,7.535448,24.99051,-0.000169,24.021789,-0.0076,1.342
8734.00,7.534425,24.98919,-0.000169,24.021225,-0.0075,1.341
8736.00,7.533755,24.98876,-0.000168,24.021537,-0.0076,1.342
8738.00,7.533447,24.98904,-0.000169,24.021740,-0.0076,1.342
8740.00,7.533182,24.98901,-0.000170,24.021207,-0.0076,1.342
8742.00,7.533174,24.98859,-0.000169,24.020823,-0.0076,1.342
8744.00,7.532829,24.98867,-0.000169,24.021153,-0.0076,1.342
8746.00,7.532272,24.98908,-0.000170,24.021071,-0.0076,1.342
8748.00,7.532829,24.98870,-0.000169,24.021287,-0.0075,1.341
8750.00,7.533298,24.98929,-0.000170,24.021615,-0.0075,1.341
8752.00,7.533214,24.98841,-0.000169,24.021584,-0.0076,1.341
8754.00,7.533299,24.98769,-0.000168,24.021256,-0.0076,1.342
8756.00,7.533791,24.98856,-0.000169,24.021213,-0.0075,1.342
8758.00,7.534209,24.98870,-0.000169,24.021372,-0.0075,1.342
8760.00,7.533662,24.98825,-0.000169,24.021620,-0.0076,1.342
8762.00,7.532990,24.98906,-0.000169,24.022010,-0.0076,1.341
8764.00,7.533466,24.98935,-0.000169,24.021213,-0.0075,1.342
8766.00,7.533917,24.98900,-0.000170,24.021010,-0.0076,1.342
8768.00,7.533691,24.98915,-0.000170,24.021274,-0.0076,1.342
8770.00,7.534149,24.98954,-0.000170,24.021102,-0.0075,1.341
8772.00,7.534485,24.98830,-0.000169,24.021878,-0.0076,1.341
8774.00,7.534564,24.98813,-0.000168,24.021689,-0.0076,1.341
8776.00,7.535146,24.98851,-0.000169,24.021207,-0.0076,1.341
8778.00,7.535373,24.98887,-0.000169,24.021535,-0.0076,1.342
8780.00,7.535092,24.98888,-0.000170,24.021626,-0.0076,1.342
8782.00,7.535361,24.98905,-0.000170,24.020952,-0.0076,1.342
8784.00,7.535456,24.98833,-0.000168,24.020487,-0.0076,1.342
8786.00,7.535503,24.98797,-0.000169,24.020937,-0.0076,1.342
8788.00,7.535549,24.98844,-0.000168,24.021104,-0.0076,1.341
8790.00,7.535894,24.98902,-0.000169,24.020908,-0.0076,1.341
8792.00,7.536485,24.98896,-0.000170,24.020981,-0.0076,1.342
8794.00,7.536968,24.98945,-0.000170,24.021434,-0.0076,1.342
8796.00,7.536127,24.98981,-0.000170,24.021231,-0.0076,1.342
8798.00,7.535611,24.98917,-0.000170,24.020888,-0.0076,1.342
8800.00,7.534528,24.98900,-0.000170,24.021341,-0.0076,1.342
8802.00,7.534232,24.98955,-0.000169,24.021388,-0.0076,1.341
8804.00,7.533982,24.99016,-0.000169,24.022019,-0.0076,1.341
8806.00,7.532975,24.99061,-0.000169,24.021557,-0.0075,1.342
8808.00,7.532781,24.98994,-0.000170,24.021767,-0.0075,1.342
8810.00,7.532827,24.98981,-0.000169,24.021749,-0.0076,1.342
8812.00,7.532662,24.98970,-0.000169,24.021668,-0.0076,1.342
8814.00,7.532577,24.98974,-0.000169,24.021952,-0.0076,1.342
8816.00,7.533520,24.98974,-0.000169,24.021508,-0.0076,1.341
8818.00,7.533802,24.98940,-0.000169,24.021691,-0.0076,1.342
8820.00,7.533492,24.98906,-0.000168,24.021327,-0.0076,1.342
8822.00,7.533609,24.98850,-0.000168,24.020460,-0.0076,1.342
8824.00,7.533681,24.98876,-0.000170,24.021385,-0.0076,1.342
8826.00,7.534131,24.98881,-0.000169,24.021263,-0.0075,1.342
8828.00,7.533315,24.98910,-0.000168,24.021385,-0.0076,1.342
8830.00,7.533167,24.98970,-0.000169,24.021278,-0.0076,1.342
8832.00,7.532827,24.98912,-0.000171,24.021193,-0.0076,1.342
8834.00,7.533064,24.98929,-0.000169,24.021214,-0.0076,1.342
8836.00,7.532885,24.98944,-0.000168,24.021755,-0.0076,1.342
8838.00,7.533422,24.98908,-0.000169,24.020877,-0.0076,1.342
8840.00,7.533730,24.98900,-0.000169,24.021086,-0.0076,1.342
8842.00,7.535046,24.98886,-0.000169,24.021742,-0.0075,1.342
8844.00,7.535496,24.98923,-0.000169,24.021303,-0.0075,1.342
8846.00,7.535937,24.98995,-0.000167,24.021463,-0.0076,1.341
8848.00,7.536096,24.98994,-0.000168,24.021269,-0.0076,1.342
8850.00,7.535727,24.98993,-0.000169,24.021688,-0.0075,1.342
8852.00,7.535379,24.99081,-0.000168,24.021314,-0.0076,1.342
8854.00,7.535245,24.99093,-0.000170,24.022162,-0.0076,1.342
8856.00,7.534722,24.99098,-0.000170,24.021307,-0.0076,1.342
8858.00,7.533809,24.99113,-0.000167,24.021341,-0.0075,1.341
8860.00,7.533393,24.99142,-0.000169,24.021526,-0.0075,1.342
8862.00,7.533465,24.99088,-0.000170,24.021620,-0.0076,1.342
8864.00,7.533451,24.99106,-0.000168,24.022114,-0.0075,1.342
8866.00,7.533189,24.99082,-0.000168,24.021490,-0.0075,1.341
8868.00,7.532849,24.99076,-0.000168,24.021062,-0.0075,1.342
8870.00,7.533014,24.99081,-0.000168,24.021900,-0.0075,1.342
8872.00,7.533071,24.99033,-0.000169,24.021329,-0.0076,1.342
8874.00,7.533289,24.99100,-0.000169,24.021544,-0.0075,1.342
8876.00,7.533684,24.99035,-0.000169,24.022391,-0.0075,1.342
8878.00,7.533570,24.99050,-0.000169,24.021831,-0.0076,1.341
8880.00,7.533237,24.99028,-0.000170,24.020830,-0.0076,1.342
8882.00,7.533057,24.99000,-0.000169,24.020966,-0.0075,1.343
8884.00,7.533376,24.98960,-0.000169,24.021363,-0.0075,1.342
8886.00,7.533485,24.98982,-0.000169,24.021811,-0.0076,1.341
8888.00,7.532927,24.99074,-0.000169,24.022005,-0.0076,1.342
8890.00,7.533665,24.99099,-0.000169,24.021849,-0.0076,1.342
8892.00,7.533774,24.99083,-0.000169,24.020966,-0.0075,1.341
8894.00,7.533699,24.99103,-0.000168,24.020605,-0.0076,1.342
8896.00,7.534191,24.98976,-0.000170,24.021543,-0.0075,1.342
8898.00,7.534345,24.99030,-0.000171,24.021611,-0.0076,1.342
8900.00,7.534480,24.99066,-0.000169,24.021972,-0.0076,1.342
8902.00,7.533961,24.99074,-0.000169,24.022607,-0.0076,1.343
8904.00,7.533138,24.99097,-0.000170,24.021514,-0.0076,1.342
8906.00,7.532944,24.99071,-0.000169,24.020855,-0.0076,1.342
8908.00,7.533536,24.99060,-0.000168,24.020881,-0.0076,1.342
8910.00,7.533505,24.99061,-0.000169,24.021120,-0.0076,1.342
8912.00,7.533892,24.99089,-0.000170,24.021568,-0.0076,1.342
8914.00,7.534750,24.99048,-0.000168,24.021060,-0.0076,1.342
8916.00,7.534501,24.99031,-0.000169,24.021756,-0.0076,1.342
8918.00,7.533753,24.99107,-0.000169,24.021501,-0.0076,1.342
8920.00,7.533562,24.98977,-0.000169,24.022532,-0.0076,1.342
8922.00,7.532870,24.99001,-0.000169,24.021840,-0.0076,1.342
8924.00,7.533669,24.98967,-0.000169,24.021102,-0.0076,1.342
8926.00,7.533288,24.98877,-0.000168,24.021624,-0.0076,1.343
8928.00,7.533343,24.98945,-0.000171,24.021717,-0.0075,1.343
8930.00,7.534347,24.98981,-0.000169,24.021646,-0.0075,1.342
8932.00,7.534491,24.98965,-0.000169,24.021838,-0.0075,1.341
8934.00,7.534737,24.98914,-0.000168,24.021838,-0.0075,1.341
8936.00,7.534455,24.98934,-0.000168,24.021572,-0.0076,1.342
8938.00,7.533840,24.98951,-0.000169,24.021379,-0.0075,1.343
8940.00,7.533911,24.98918,-0.000169,24.021680,-0.0075,1.343
8942.00,7.534926,24.98865,-0.000170,24.022121,-0.0075,1.342
8944.00,7.534258,24.98939,-0.000169,24.021472,-0.0075,1.342
8946.00,7.533798,24.98873,-0.000169,24.020944,-0.0076,1.342
8948.00,7.533817,24.98944,-0.000168,24.021285,-0.0075,1.342
8950.00,7.533667,24.98921,-0.000169,24.021236,-0.0076,1.342
8952.00,7.533328,24.98956,-0.000169,24.021517,-0.0075,1.342
8954.00,7.534166,24.99041,-0.000169,24.021802,-0.0075,1.342
8956.00,7.533964,24.98948,-0.000169,24.021265,-0.0075,1.342
8958.00,7.533891,24.98943,-0.000170,24.021222,-0.0076,1.343
8960.00,7.534347,24.99006,-0.000170,24.021992,-0.0075,1.342
8962.00,7.532824,24.99038,-0.000169,24.022556,-0.0076,1.342
8964.00,7.532078,24.98949,-0.000170,24.021680,-0.0075,1.342
8966.00,7.532584,24.99029,-0.000167,24.021162,-0.0076,1.342
8968.00,7.532990,24.98984,-0.000169,24.021920,-0.0075,1.342
8970.00,7.532877,24.99003,-0.000169,24.021562,-0.0075,1.342
8972.00,7.533190,24.98966,-0.000169,24.021321,-0.0075,1.342
8974.00,7.533681,24.98915,-0.000170,24.021617,-0.0075,1.342
8976.00,7.533944,24.98958,-0.000169,24.020883,-0.0076,1.342
8978.00,7.533926,24.98917,-0.000168,24.021461,-0.0076,1.342
8980.00,7.534251,24.99007,-0.000168,24.021459,-0.0075,1.342
8982.00,7.534674,24.98928,-0.000168,24.021412,-0.0075,1.342
8984.00,7.534439,24.98914,-0.000169,24.021457,-0.0075,1.342
8986.00,7.534872,24.98927,-0.000168,24.021684,-0.0076,1.342
8988.00,7.535168,24.98881,-0.000168,24.021865,-0.0075,1.342
8990.00,7.534759,24.98924,-0.000168,24.021664,-0.0076,1.342
8992.00,7.534057,24.98931,-0.000169,24.021595,-0.0076,1.342
8994.00,7.533461,24.98962,-0.000169,24.021965,-0.0075,1.342
8996.00,7.533014,24.99013,-0.000169,24.022206,-0.0076,1.342
8998.00,7.533055,24.98952,-0.000167,24.021233,-0.0075,1.342
9000.00,7.533246,24.99031,-0.000168,24.021408,-0.0075,1.343
9002.00,7.532991,24.99007,-0.000169,24.021789,-0.0075,1.342
@15,12.0000,24.0
9004.00,7.533568,24.99062,-0.000170,24.021642,-0.0076,1.343
9006.00,7.530384,24.99052,-0.000168,24.021979,-0.0076,1.342
9008.00,7.521605,24.99025,-0.000169,24.022123,-0.0076,1.342
9010.00,7.510909,24.98959,-0.000170,24.021611,-0.0076,1.342
9012.00,7.498857,24.98985,-0.000169,24.021575,-0.0076,1.341
9014.00,7.488568,24.98995,-0.000168,24.020903,-0.0076,1.341
9016.00,7.481899,24.98952,-0.000168,24.021559,-0.0075,1.342
9018.00,7.476094,24.99044,-0.000168,24.021015,-0.0076,1.342
9020.00,7.470971,24.98966,-0.000169,24.021896,-0.0076,1.343
9022.00,7.467407,24.98995,-0.000171,24.021588,-0.0075,1.344
9024.00,7.464274,24.99004,-0.000171,24.021397,-0.0076,1.344
9026.00,7.459246,24.98978,-0.000170,24.021746,-0.0075,1.344
9028.00,7.454636,24.99007,-0.000171,24.021532,-0.0076,1.344
9030.00,7.454816,24.99008,-0.000170,24.021677,-0.0076,1.344
9032.00,7.462440,24.99046,-0.000170,24.021617,-0.0076,1.344
9034.00,7.473228,24.99032,-0.000171,24.021898,-0.0076,1.344
9036.00,7.485483,24.99035,-0.000171,24.021677,-0.0076,1.344
9038.00,7.496927,24.99010,-0.000170,24.021735,-0.0076,1.344
9040.00,7.504463,24.99028,-0.000171,24.020970,-0.0076,1.343
9042.00,7.510189,24.99110,-0.000168,24.021851,-0.0076,1.343
9044.00,7.516070,24.99034,-0.000166,24.021298,-0.0075,1.342
9046.00,7.521682,24.98962,-0.000168,24.021635,-0.0075,1.342
9048.00,7.527119,24.98992,-0.000168,24.021323,-0.0076,1.343
9050.00,7.531475,24.99004,-0.000169,24.021053,-0.0076,1.343
9052.00,7.537707,24.98931,-0.000168,24.021845,-0.0076,1.342
9054.00,7.543277,24.98923,-0.000168,24.021671,-0.0076,1.342
9056.00,7.547221,24.98988,-0.000167,24.021048,-0.0075,1.342
9058.00,7.550866,24.99044,-0.000169,24.020803,-0.0076,1.343
9060.00,7.554306,24.98873,-0.000168,24.021283,-0.0076,1.343
9062.00,7.555850,24.98939,-0.000169,24.021865,-0.0075,1.343
9064.00,7.558218,24.98905,-0.000169,24.020937,-0.0075,1.343
9066.00,7.560783,24.98892,-0.000168,24.021291,-0.0075,1.343
9068.00,7.562683,24.98859,-0.000168,24.021111,-0.0076,1.343
9070.00,7.563478,24.98912,-0.000169,24.021262,-0.0076,1.342
9072.00,7.563790,24.98956,-0.000168,24.021707,-0.0075,1.342
9074.00,7.563489,24.98975,-0.000168,24.021517,-0.0075,1.343
9076.00,7.562883,24.98957,-0.000170,24.020832,-0.0075,1.343
9078.00,7.563004,24.99069,-0.000169,24.020830,-0.0075,1.342
9080.00,7.562760,24.99078,-0.000169,24.021561,-0.0076,1.343
9082.00,7.562321,24.99069,-0.000169,24.020955,-0.0075,1.342
9084.00,7.561787,24.99057,-0.000168,24.021394,-0.0076,1.342
9086.00,7.561479,24.99060,-0.000169,24.020868,-0.0076,1.342
9088.00,7.559962,24.99078,-0.000167,24.020912,-0.0076,1.342
9090.00,7.558962,24.99078,-0.000168,24.021223,-0.0075,1.342
9092.00,7.558566,24.99042,-0.000167,24.021700,-0.0075,1.342
9094.00,7.557904,24.99046,-0.000169,24.021974,-0.0075,1.343
9096.00,7.556732,24.98996,-0.000169,24.021526,-0.0075,1.342
9098.00,7.554786,24.99027,-0.000167,24.021466,-0.0075,1.343
9100.00,7.553667,24.99050,-0.000168,24.021412,-0.0075,1.343
9102.00,7.553391,24.99007,-0.000169,24.021648,-0.0075,1.343
9104.00,7.552297,24.99041,-0.000169,24.020796,-0.0075,1.342
9106.00,7.552218,24.99060,-0.000168,24.021421,-0.0075,1.342
9108.00,7.551702,24.99011,-0.000168,24.022298,-0.0075,1.343
9110.00,7.551363,24.99026,-0.000168,24.021358,-0.0075,1.343
9112.00,7.550644,24.99076,-0.000168,24.021753,-0.0076,1.342
9114.00,7.550881,24.99065,-0.000169,24.021733,-0.0076,1.342
9116.00,7.551212,24.99018,-0.000168,24.021970,-0.0075,1.342
9118.00,7.551944,24.99057,-0.000169,24.021472,-0.0075,1.343
9120.00,7.551724,24.99037,-0.000169,24.021167,-0.0076,1.342
9122.00,7.551134,24.98926,-0.000168,24.021338,-0.0076,1.342
9124.00,7.550644,24.98900,-0.000168,24.020981,-0.0076,1.343
9126.00,7.550707,24.98988,-0.000169,24.021216,-0.0076,1.342
9128.00,7.550629,24.99012,-0.000169,24.021136,-0.0076,1.343
9130.00,7.551263,24.99035,-0.000170,24.021735,-0.0076,1.343
9132.00,7.550722,24.98987,-0.000169,24.020794,-0.0075,1.342
9134.00,7.551272,24.99013,-0.000169,24.020652,-0.0076,1.342
9136.00,7.550951,24.99038,-0.000169,24.021778,-0.0076,1.343
9138.00,7.551665,24.99007,-0.000169,24.021022,-0.0075,1.343
9140.00,7.551828,24.98970,-0.000169,24.021118,-0.0075,1.342
9142.00,7.551548,24.98967,-0.000169,24.021736,-0.0075,1.343
9144.00,7.550543,24.99016,-0.000170,24.021321,-0.0075,1.343
9146.00,7.550478,24.98952,-0.000170,24.021254,-0.0076,1.343
9148.00,7.550728,24.98940,-0.000169,24.021691,-0.0076,1.342
9150.00,7.550934,24.98931,-0.000170,24.021031,-0.0076,1.342
9152.00,7.550885,24.98916,-0.000168,24.021238,-0.0076,1.342
9154.00,7.551361,24.98897,-0.000168,24.021711,-0.0076,1.342
9156.00,7.551188,24.98958,-0.000169,24.021044,-0.0076,1.343
9158.00,7.550134,24.98963,-0.000171,24.021722,-0.0076,1.342
9160.00,7.549795,24.98980,-0.000169,24.021339,-0.0076,1.342
9162.00,7.549462,24.98935,-0.000168,24.020712,-0.0076,1.342
9164.00,7.549371,24.98972,-0.000169,24.021637,-0.0076,1.343
9166.00,7.549264,24.98923,-0.000170,24.020948,-0.0075,1.343
9168.00,7.549085,24.98885,-0.000170,24.021494,-0.0076,1.343
9170.00,7.548120,24.98929,-0.000171,24.020884,-0.0076,1.343
9172.00,7.548108,24.98892,-0.000170,24.020739,-0.0076,1.343
9174.00,7.548590,24.98863,-0.000171,24.021325,-0.0076,1.343
9176.00,7.548893,24.98838,-0.000170,24.022188,-0.0076,1.343
9178.00,7.547783,24.98901,-0.000170,24.021539,-0.0076,1.343
9180.00,7.546708,24.98830,-0.000170,24.021189,-0.0076,1.342
9182.00,7.547016,24.98881,-0.000169,24.021204,-0.0076,1.342
9184.00,7.547960,24.98961,-0.000168,24.021098,-0.0076,1.342
9186.00,7.548130,24.98949,-0.000168,24.021209,-0.0076,1.343
9188.00,7.548010,24.98908,-0.000170,24.020937,-0.0076,1.342
9190.00,7.547154,24.98962,-0.000172,24.021483,-0.0076,1.343
9192.00,7.546922,24.98999,-0.000171,24.020761,-0.0076,1.343
9194.00,7.546529,24.98965,-0.000171,24.020894,-0.0076,1.343
9196.00,7.545474,24.98977,-0.000169,24.022148,-0.0075,1.343
9198.00,7.545465,24.98958,-0.000170,24.021651,-0.0076,1.342
9200.00,7.545765,24.99003,-0.000170,24.021396,-0.0075,1.342
9202.00,7.545049,24.99002,-0.000169,24.021049,-0.0076,1.343
9204.00,7.544739,24.98948,-0.000169,24.021548,-0.0076,1.343
9206.00,7.543861,24.98874,-0.000170,24.020937,-0.0076,1.343
9208.00,7.543903,24.98894,-0.000171,24.021084,-0.0076,1.343
9210.00,7.544254,24.98912,-0.000170,24.020442,-0.0075,1.343
9212.00,7.545479,24.98861,-0.000170,24.021434,-0.0075,1.343
9214.00,7.545992,24.98985,-0.000170,24.021341,-0.0076,1.343
9216.00,7.546495,24.98956,-0.000170,24.021155,-0.0076,1.343
9218.00,7.547417,24.98905,-0.000171,24.021463,-0.0076,1.343
9220.00,7.547666,24.98878,-0.000170,24.021236,-0.0075,1.343
9222.00,7.546773,24.98853,-0.000169,24.020894,-0.0075,1.343
9224.00,7.546271,24.98915,-0.000169,24.021539,-0.0076,1.343
9226.00,7.545977,24.98878,-0.000168,24.021372,-0.0076,1.343
9228.00,7.545710,24.98902,-0.000170,24.020895,-0.0076,1.343
9230.00,7.546178,24.98826,-0.000170,24.021051,-0.0075,1.342
9232.00,7.546360,24.98786,-0.000169,24.021653,-0.0076,1.343
9234.00,7.545800,24.98893,-0.000170,24.020973,-0.0076,1.343
9236.00,7.545881,24.98945,-0.000169,24.021510,-0.0075,1.343
9238.00,7.545684,24.98942,-0.000169,24.021463,-0.0076,1.343
9240.00,7.545388,24.98896,-0.000169,24.022030,-0.0076,1.343
9242.00,7.544828,24.98913,-0.000169,24.021693,-0.0076,1.343
9244.00,7.544896,24.98876,-0.000170,24.020923,-0.0076,1.343
9246.00,7.544396,24.98957,-0.000169,24.020632,-0.0076,1.343
9248.00,7.544986,24.98905,-0.000170,24.021323,-0.0075,1.343
9250.00,7.544685,24.98891,-0.000169,24.021697,-0.0076,1.343
9252.00,7.544108,24.98867,-0.000170,24.021071,-0.0075,1.343
9254.00,7.544026,24.98830,-0.000169,24.021367,-0.0075,1.343
9256.00,7.543265,24.98861,-0.000170,24.021039,-0.0075,1.343
9258.00,7.542276,24.98894,-0.000169,24.020712,-0.0076,1.343
9260.00,7.542771,24.98888,-0.000169,24.020845,-0.0076,1.342
9262.00,7.543197,24.98836,-0.000168,24.021898,-0.0076,1.343
9264.00,7.543708,24.98814,-0.000168,24.021503,-0.0076,1.343
9266.00,7.543869,24.98749,-0.000170,24.021533,-0.0075,1.342
9268.00,7.543527,24.98854,-0.000169,24.020894,-0.0075,1.343
9270.00,7.542877,24.98885,-0.000169,24.021075,-0.0075,1.343
9272.00,7.543091,24.98854,-0.000168,24.020962,-0.0075,1.342
9274.00,7.543937,24.98788,-0.000170,24.021234,-0.0076,1.343
9276.00,7.545187,24.98814,-0.000171,24.021068,-0.0076,1.343
9278.00,7.544830,24.98925,-0.000170,24.021233,-0.0076,1.344
9280.00,7.544331,24.98893,-0.000169,24.020946,-0.0076,1.343
9282.00,7.544234,24.98895,-0.000170,24.021002,-0.0076,1.343
9284.00,7.543663,24.98867,-0.000170,24.020602,-0.0076,1.343
9286.00,7.542825,24.98882,-0.000170,24.021169,-0.0076,1.342
9288.00,7.542690,24.98840,-0.000170,24.020749,-0.0076,1.343
9290.00,7.543156,24.98721,-0.000169,24.020850,-0.0076,1.343
9292.00,7.542795,24.98711,-0.000168,24.021401,-0.0076,1.343
9294.00,7.542498,24.98872,-0.000169,24.021700,-0.0076,1.343
9296.00,7.541891,24.98990,-0.000169,24.020912,-0.0076,1.343
9298.00,7.542083,24.98919,-0.000167,24.020801,-0.0076,1.343
9300.00,7.541934,24.98817,-0.000169,24.021370,-0.0076,1.342
9302.00,7.541588,24.98719,-0.000169,24.021200,-0.0076,1.343
9304.00,7.541556,24.98791,-0.000168,24.020875,-0.0076,1.343
9306.00,7.541311,24.98846,-0.000171,24.021223,-0.0076,1.343
9308.00,7.540332,24.98864,-0.000172,24.021252,-0.0076,1.343
9310.00,7.540236,24.98867,-0.000171,24.021604,-0.0076,1.343
9312.00,7.540503,24.98798,-0.000169,24.020796,-0.0076,1.343
9314.00,7.542120,24.98706,-0.000170,24.021131,-0.0076,1.343
9316.00,7.542761,24.98723,-0.000170,24.021236,-0.0076,1.343
9318.00,7.543210,24.98745,-0.000170,24.020709,-0.0076,1.343
9320.00,7.543282,24.98691,-0.000170,24.021385,-0.0076,1.343
9322.00,7.543308,24.98721,-0.000169,24.021223,-0.0076,1.343
9324.00,7.543386,24.98752,-0.000170,24.020874,-0.0076,1.342
9326.00,7.543292,24.98814,-0.000170,24.021011,-0.0076,1.342
9328.00,7.543128,24.98763,-0.000169,24.020333,-0.0076,1.343
9330.00,7.543398,24.98778,-0.000171,24.021158,-0.0076,1.343
9332.00,7.543946,24.98741,-0.000169,24.021020,-0.0076,1.342
9334.00,7.543772,24.98704,-0.000170,24.020556,-0.0076,1.342
9336.00,7.543381,24.98828,-0.000169,24.020942,-0.0076,1.343
9338.00,7.543802,24.98852,-0.000170,24.021160,-0.0076,1.344
9340.00,7.543528,24.98869,-0.000170,24.020999,-0.0076,1.344
9342.00,7.541791,24.98836,-0.000171,24.021004,-0.0076,1.343
9344.00,7.541732,24.98755,-0.000171,24.021468,-0.0076,1.343
9346.00,7.542619,24.98706,-0.000171,24.021356,-0.0076,1.343
9348.00,7.542571,24.98755,-0.000172,24.020921,-0.0076,1.343
9350.00,7.542434,24.98750,-0.000170,24.020877,-0.0076,1.343
9352.00,7.542460,24.98780,-0.000170,24.020429,-0.0076,1.343
9354.00,7.542416,24.98815,-0.000170,24.021289,-0.0076,1.343
9356.00,7.542482,24.98815,-0.000171,24.021339,-0.0076,1.343
9358.00,7.543185,24.98766,-0.000170,24.021407,-0.0076,1.342
9360.00,7.542356,24.98785,-0.000169,24.021762,-0.0075,1.343
9362.00,7.541409,24.98799,-0.000168,24.020884,-0.0076,1.343
9364.00,7.540773,24.98765,-0.000170,24.020390,-0.0076,1.343
9366.00,7.540772,24.98789,-0.000171,24.021064,-0.0076,1.344
9368.00,7.540929,24.98783,-0.000171,24.021171,-0.0076,1.343
9370.00,7.541056,24.98837,-0.000169,24.021323,-0.0076,1.343
9372.00,7.540483,24.98878,-0.000169,24.020982,-0.0076,1.342
9374.00,7.540416,24.98833,-0.000170,24.020529,-0.0076,1.343
9376.00,7.540758,24.98780,-0.000170,24.021093,-0.0076,1.342
9378.00,7.541805,24.98757,-0.000170,24.021341,-0.0076,1.343
9380.00,7.542015,24.98773,-0.000171,24.021049,-0.0076,1.344
9382.00,7.542402,24.98873,-0.000171,24.020192,-0.0076,1.343
9384.00,7.542765,24.98865,-0.000169,24.020645,-0.0076,1.342
9386.00,7.541553,24.98797,-0.000169,24.020404,-0.0076,1.343
9388.00,7.540677,24.98808,-0.000170,24.021077,-0.0076,1.343
9390.00,7.540214,24.98885,-0.000170,24.021468,-0.0076,1.343
9392.00,7.539380,24.98827,-0.000169,24.021242,-0.0076,1.343
9394.00,7.539744,24.98905,-0.000171,24.021115,-0.0076,1.343
9396.00,7.540711,24.98934,-0.000169,24.020732,-0.0076,1.343
9398.00,7.541375,24.98948,-0.000169,24.020255,-0.0076,1.342
9400.00,7.541706,24.98855,-0.000170,24.021463,-0.0076,1.343
9402.00,7.541228,24.98938,-0.000170,24.020594,-0.0076,1.343
9404.00,7.541015,24.98878,-0.000170,24.020826,-0.0076,1.343
9406.00,7.539697,24.98882,-0.000170,24.020743,-0.0076,1.343
9408.00,7.539557,24.98927,-0.000170,24.020458,-0.0076,1.343
9410.00,7.540347,24.98829,-0.000171,24.021017,-0.0076,1.343
9412.00,7.541150,24.98775,-0.000171,24.020826,-0.0076,1.343
9414.00,7.542542,24.98870,-0.000170,24.021033,-0.0076,1.343
9416.00,7.542736,24.98812,-0.000170,24.021992,-0.0076,1.343
9418.00,7.542678,24.98809,-0.000170,24.020955,-0.0076,1.343
9420.00,7.541639,24.98816,-0.000170,24.021066,-0.0076,1.343
9422.00,7.540639,24.98883,-0.000169,24.021646,-0.0076,1.343
9424.00,7.540207,24.98867,-0.000170,24.020971,-0.0076,1.343
9426.00,7.539935,24.98911,-0.000169,24.020718,-0.0076,1.343
9428.00,7.540021,24.98952,-0.000169,24.020970,-0.0076,1.343
9430.00,7.540454,24.98894,-0.000170,24.021700,-0.0076,1.343
9432.00,7.539782,24.98928,-0.000170,24.021055,-0.0076,1.343
9434.00,7.539465,24.98920,-0.000170,24.021410,-0.0076,1.343
9436.00,7.540432,24.98988,-0.000170,24.021394,-0.0076,1.343
9438.00,7.540706,24.99053,-0.000170,24.020729,-0.0076,1.343
9440.00,7.538978,24.98919,-0.000170,24.021058,-0.0076,1.343
9442.00,7.538599,24.98876,-0.000169,24.021813,-0.0075,1.343
9444.00,7.538594,24.98881,-0.000170,24.020993,-0.0076,1.344
9446.00,7.538917,24.98841,-0.000171,24.020859,-0.0076,1.343
9448.00,7.539151,24.98840,-0.000171,24.021432,-0.0076,1.343
9450.00,7.539551,24.99026,-0.000171,24.021378,-0.0076,1.343
9452.00,7.539516,24.98974,-0.000170,24.021229,-0.0076,1.343
9454.00,7.539913,24.98941,-0.000170,24.020881,-0.0076,1.343
9456.00,7.539859,24.98793,-0.000170,24.021055,-0.0076,1.343
9458.00,7.540008,24.98863,-0.000171,24.020299,-0.0076,1.343
9460.00,7.539663,24.98822,-0.000170,24.021020,-0.0076,1.343
9462.00,7.539558,24.98783,-0.000170,24.021479,-0.0076,1.343
9464.00,7.539525,24.98828,-0.000171,24.021171,-0.0076,1.343
9466.00,7.538701,24.98816,-0.000169,24.021075,-0.0076,1.343
9468.00,7.537549,24.98853,-0.000170,24.021283,-0.0076,1.343
9470.00,7.537174,24.98920,-0.000170,24.020899,-0.0076,1.343
9472.00,7.537150,24.98849,-0.000170,24.021276,-0.0075,1.343
9474.00,7.536422,24.98894,-0.000170,24.021376,-0.0076,1.343
9476.00,7.535557,24.98853,-0.000169,24.021002,-0.0076,1.343
9478.00,7.535963,24.98801,-0.000170,24.020103,-0.0076,1.343
9480.00,7.536137,24.98809,-0.000170,24.020937,-0.0076,1.343
9482.00,7.535755,24.98799,-0.000169,24.021617,-0.0076,1.343
9484.00,7.535912,24.98851,-0.000169,24.020549,-0.0076,1.343
9486.00,7.536560,24.98843,-0.000170,24.020785,-0.0076,1.344
9488.00,7.536676,24.98809,-0.000170,24.020816,-0.0076,1.344
9490.00,7.536289,24.98845,-0.000170,24.020881,-0.0076,1.343
9492.00,7.536616,24.98928,-0.000170,24.021517,-0.0076,1.343
9494.00,7.537835,24.98837,-0.000170,24.021544,-0.0076,1.343
9496.00,7.537985,24.98865,-0.000170,24.020933,-0.0076,1.344
9498.00,7.537824,24.98879,-0.000170,24.020759,-0.0076,1.343
9500.00,7.537620,24.98877,-0.000171,24.020721,-0.0076,1.343
9502.00,7.537297,24.98898,-0.000171,24.020531,-0.0076,1.343
9504.00,7.537271,24.98878,-0.000170,24.020932,-0.0076,1.344
9506.00,7.537829,24.98902,-0.000171,24.020431,-0.0076,1.343
9508.00,7.537959,24.98894,-0.000170,24.021068,-0.0076,1.343
9510.00,7.538156,24.98900,-0.000169,24.020770,-0.0076,1.343
9512.00,7.538434,24.98935,-0.000170,24.021260,-0.0076,1.343
9514.00,7.537677,24.98875,-0.000170,24.020558,-0.0076,1.343
9516.00,7.537553,24.98863,-0.000170,24.021196,-0.0076,1.343
9518.00,7.537871,24.98896,-0.000172,24.021475,-0.0076,1.344
9520.00,7.536761,24.98899,-0.000172,24.020792,-0.0076,1.344
9522.00,7.536195,24.98994,-0.000171,24.020484,-0.0076,1.343
9524.00,7.536560,24.98954,-0.000171,24.020723,-0.0076,1.343
9526.00,7.535989,24.98934,-0.000170,24.020435,-0.0076,1.343
9528.00,7.536692,24.98908,-0.000170,24.021461,-0.0076,1.344
9530.00,7.536763,24.98920,-0.000170,24.020897,-0.0076,1.343
9532.00,7.536538,24.98870,-0.000170,24.021222,-0.0076,1.343
9534.00,7.536268,24.98844,-0.000170,24.020531,-0.0076,1.344
9536.00,7.536771,24.98879,-0.000170,24.021407,-0.0076,1.344
9538.00,7.537474,24.98866,-0.000170,24.021193,-0.0076,1.343
9540.00,7.537253,24.98816,-0.000170,24.020797,-0.0076,1.344
9542.00,7.537684,24.98870,-0.000170,24.020886,-0.0076,1.344
9544.00,7.538190,24.98895,-0.000171,24.021064,-0.0076,1.343
9546.00,7.538080,24.98866,-0.000171,24.021111,-0.0076,1.344
9548.00,7.538330,24.98768,-0.000172,24.021494,-0.0076,1.343
9550.00,7.538812,24.98820,-0.000171,24.020962,-0.0076,1.343
9552.00,7.537984,24.98893,-0.000171,24.020790,-0.0076,1.343
9554.00,7.537811,24.98806,-0.000171,24.020741,-0.0076,1.344
9556.00,7.537772,24.98891,-0.000171,24.020680,-0.0076,1.344
9558.00,7.538167,24.98923,-0.000170,24.020828,-0.0076,1.343
9560.00,7.538548,24.98854,-0.000171,24.020437,-0.0076,1.343
9562.00,7.538008,24.98898,-0.000172,24.020422,-0.0076,1.343
9564.00,7.537521,24.98803,-0.000169,24.020959,-0.0076,1.343
9566.00,7.537166,24.98905,-0.000169,24.021287,-0.0076,1.343
9568.00,7.537012,24.98789,-0.000170,24.021432,-0.0076,1.344
9570.00,7.536350,24.98789,-0.000170,24.020846,-0.0076,1.344
9572.00,7.536866,24.98821,-0.000170,24.021762,-0.0076,1.344
9574.00,7.537651,24.98746,-0.000170,24.021552,-0.0076,1.344
9576.00,7.538071,24.98797,-0.000170,24.021138,-0.0076,1.344
9578.00,7.538441,24.98800,-0.000170,24.020689,-0.0076,1.344
9580.00,7.538872,24.98784,-0.000170,24.020917,-0.0076,1.343
9582.00,7.538779,24.98832,-0.000170,24.020558,-0.0076,1.344
9584.00,7.538522,24.98820,-0.000170,24.020294,-0.0076,1.343
9586.00,7.537816,24.98890,-0.000170,24.020807,-0.0076,1.343
9588.00,7.537863,24.98960,-0.000170,24.020553,-0.0076,1.344
9590.00,7.537879,24.98843,-0.000171,24.020816,-0.0077,1.343
9592.00,7.537836,24.98827,-0.000170,24.021044,-0.0076,1.344
9594.00,7.536823,24.98893,-0.000170,24.021073,-0.0076,1.344
9596.00,7.536487,24.98841,-0.000171,24.020332,-0.0076,1.344
9598.00,7.535708,24.98838,-0.000170,24.020810,-0.0077,1.344
9600.00,7.535440,24.98946,-0.000170,24.020616,-0.0076,1.344
9602.00,7.535937,24.98909,-0.000169,24.021488,-0.0076,1.344
@16,12.0000,24.0
9604.00,7.535848,24.98882,-0.000170,24.021532,-0.0076,1.343
9606.00,7.532468,24.98869,-0.000170,24.020894,-0.0076,1.344
9608.00,7.523005,24.98864,-0.000170,24.020968,-0.0076,1.343
9610.00,7.511347,24.98799,-0.000170,24.019936,-0.0076,1.343
9612.00,7.499985,24.98834,-0.000170,24.021361,-0.0076,1.343
9614.00,7.490968,24.98877,-0.000169,24.021220,-0.0076,1.343
9616.00,7.483700,24.98849,-0.000169,24.020705,-0.0076,1.344
9618.00,7.478647,24.98891,-0.000171,24.021555,-0.0076,1.344
9620.00,7.473998,24.98829,-0.000171,24.021457,-0.0076,1.344
9622.00,7.470904,24.98741,-0.000170,24.020901,-0.0076,1.345
9624.00,7.468349,24.98828,-0.000171,24.021811,-0.0076,1.346
9626.00,7.464886,24.98952,-0.000171,24.020973,-0.0076,1.345
9628.00,7.462815,24.98900,-0.000171,24.020924,-0.0076,1.345
9630.00,7.464183,24.98862,-0.000171,24.021178,-0.0076,1.344
9632.00,7.470783,24.98890,-0.000172,24.021140,-0.0076,1.345
9634.00,7.479678,24.98914,-0.000172,24.020917,-0.0076,1.346
9636.00,7.489855,24.98932,-0.000172,24.021214,-0.0076,1.346
9638.00,7.498169,24.98938,-0.000171,24.021688,-0.0076,1.345
9640.00,7.503817,24.98952,-0.000171,24.020776,-0.0076,1.346
9642.00,7.508403,24.98993,-0.000171,24.021506,-0.0075,1.345
9644.00,7.510881,24.98931,-0.000170,24.021455,-0.0076,1.344
9646.00,7.514998,24.98910,-0.000170,24.020350,-0.0076,1.344
9648.00,7.518851,24.98807,-0.000169,24.021051,-0.0076,1.343
9650.00,7.523360,24.98797,-0.000169,24.021042,-0.0076,1.344
9652.00,7.527845,24.98891,-0.000169,24.020337,-0.0076,1.344
9654.00,7.530925,24.98814,-0.000169,24.020899,-0.0076,1.343
9656.00,7.533945,24.98869,-0.000169,24.020968,-0.0076,1.344
9658.00,7.536972,24.98890,-0.000169,24.020955,-0.0076,1.344
9660.00,7.540015,24.98923,-0.000170,24.020995,-0.0076,1.344
9662.00,7.541777,24.98963,-0.000171,24.020819,-0.0076,1.344
9664.00,7.543731,24.98861,-0.000171,24.022117,-0.0076,1.344
9666.00,7.545838,24.98929,-0.000170,24.020991,-0.0076,1.344
9668.00,7.548248,24.98983,-0.000169,24.021590,-0.0076,1.343
9670.00,7.550965,24.98893,-0.000170,24.020636,-0.0076,1.344
9672.00,7.552223,24.98930,-0.000169,24.020932,-0.0076,1.344
9674.00,7.553304,24.98981,-0.000170,24.021485,-0.0076,1.343
9676.00,7.553929,24.98949,-0.000169,24.021249,-0.0076,1.344
9678.00,7.553239,24.98999,-0.000169,24.021443,-0.0076,1.343
9680.00,7.552759,24.98930,-0.000169,24.021124,-0.0076,1.344
9682.00,7.552100,24.98945,-0.000171,24.020884,-0.0076,1.344
9684.00,7.551202,24.98939,-0.000170,24.020482,-0.0076,1.344
9686.00,7.550384,24.98963,-0.000170,24.021127,-0.0076,1.344
9688.00,7.549460,24.98916,-0.000170,24.021524,-0.0076,1.343
9690.00,7.548712,24.98951,-0.000170,24.021624,-0.0076,1.344
9692.00,7.548504,24.98931,-0.000170,24.021301,-0.0076,1.344
9694.00,7.547620,24.98950,-0.000171,24.020718,-0.0076,1.345
9696.00,7.545492,24.98974,-0.000171,24.021004,-0.0076,1.344
9698.00,7.545029,24.98905,-0.000170,24.021260,-0.0076,1.343
9700.00,7.544263,24.98931,-0.000169,24.020944,-0.0076,1.343
9702.00,7.543143,24.98806,-0.000170,24.020651,-0.0076,1.343
9704.00,7.543443,24.98888,-0.000170,24.021726,-0.0076,1.344
9706.00,7.543739,24.98970,-0.000170,24.020411,-0.0076,1.344
9708.00,7.543241,24.98992,-0.000171,24.020616,-0.0076,1.344
9710.00,7.542027,24.98922,-0.000171,24.020982,-0.0076,1.344
9712.00,7.541428,24.98892,-0.000171,24.021039,-0.0076,1.344
9714.00,7.541389,24.98975,-0.000170,24.021292,-0.0076,1.343
9716.00,7.541139,24.98956,-0.000171,24.021113,-0.0076,1.344
9718.00,7.541213,24.98882,-0.000171,24.020729,-0.0076,1.344
9720.00,7.542157,24.98963,-0.000170,24.020602,-0.0076,1.344
9722.00,7.542693,24.98877,-0.000171,24.020605,-0.0076,1.343
9724.00,7.542400,24.98970,-0.000170,24.020975,-0.0076,1.344
9726.00,7.541290,24.99010,-0.000171,24.021539,-0.0076,1.344
9728.00,7.541488,24.98893,-0.000171,24.020808,-0.0076,1.344
9730.00,7.542093,24.98888,-0.000170,24.020915,-0.0076,1.344
9732.00,7.541998,24.98804,-0.000169,24.020839,-0.0076,1.343
9734.00,7.541964,24.98843,-0.000170,24.020975,-0.0076,1.344
9736.00,7.541653,24.98810,-0.000170,24.020371,-0.0076,1.344
9738.00,7.541563,24.98802,-0.000169,24.021280,-0.0076,1.344
9740.00,7.541244,24.98861,-0.000169,24.020821,-0.0076,1.344
9742.00,7.540440,24.98737,-0.000171,24.020952,-0.0076,1.344
9744.00,7.540239,24.98807,-0.000172,24.020850,-0.0076,1.344
9746.00,7.540846,24.98826,-0.000171,24.020834,-0.0076,1.344
9748.00,7.540896,24.98815,-0.000170,24.020790,-0.0076,1.344
9750.00,7.540981,24.98879,-0.000171,24.021042,-0.0076,1.344
9752.00,7.539976,24.98829,-0.000171,24.020685,-0.0076,1.344
9754.00,7.540316,24.98885,-0.000170,24.020593,-0.0076,1.344
9756.00,7.540593,24.98866,-0.000171,24.020344,-0.0077,1.344
9758.00,7.540592,24.98943,-0.000170,24.021423,-0.0076,1.344
9760.00,7.540945,24.98957,-0.000169,24.021156,-0.0076,1.343
9762.00,7.540531,24.98905,-0.000170,24.021135,-0.0076,1.344
9764.00,7.540572,24.98864,-0.000170,24.020981,-0.0076,1.344
9766.00,7.540542,24.98816,-0.000171,24.020598,-0.0076,1.344
9768.00,7.540461,24.98916,-0.000171,24.020458,-0.0076,1.344
9770.00,7.540701,24.98816,-0.000171,24.020250,-0.0076,1.344
9772.00,7.540438,24.98844,-0.000171,24.020779,-0.0076,1.344
9774.00,7.540009,24.98851,-0.000170,24.021291,-0.0076,1.344
9776.00,7.539985,24.98866,-0.000170,24.021097,-0.0076,1.344
9778.00,7.540459,24.98838,-0.000171,24.020411,-0.0076,1.344
9780.00,7.540599,24.98808,-0.000171,24.020727,-0.0076,1.344
9782.00,7.540028,24.98921,-0.000170,24.020768,-0.0076,1.344
9784.00,7.540037,24.98846,-0.000170,24.021811,-0.0076,1.344
9786.00,7.540149,24.98863,-0.000170,24.021102,-0.0076,1.344
9788.00,7.540433,24.98850,-0.000170,24.021146,-0.0076,1.344
9790.00,7.540311,24.98824,-0.000170,24.020961,-0.0076,1.344
9792.00,7.539944,24.98876,-0.000170,24.020584,-0.0076,1.344
9794.00,7.541026,24.98896,-0.000170,24.020915,-0.0076,1.344
9796.00,7.540248,24.98859,-0.000170,24.021216,-0.0076,1.343
9798.00,7.540071,24.98890,-0.000170,24.020866,-0.0076,1.343
9800.00,7.539289,24.98910,-0.000170,24.021441,-0.0076,1.344
9802.00,7.538816,24.98874,-0.000170,24.020903,-0.0076,1.344
9804.00,7.539241,24.98955,-0.000169,24.021093,-0.0076,1.343
9806.00,7.539044,24.98900,-0.000170,24.020545,-0.0076,1.344
9808.00,7.538020,24.98900,-0.000170,24.020656,-0.0076,1.344
9810.00,7.537406,24.98892,-0.000171,24.021231,-0.0076,1.345
9812.00,7.537530,24.98885,-0.000171,24.021053,-0.0076,1.344
9814.00,7.537239,24.98878,-0.000170,24.021040,-0.0076,1.344
9816.00,7.536960,24.98895,-0.000170,24.020941,-0.0076,1.344
9818.00,7.537074,24.98838,-0.000170,24.021091,-0.0076,1.344
9820.00,7.536801,24.98845,-0.000170,24.020779,-0.0076,1.344
9822.00,7.537214,24.98837,-0.000170,24.021254,-0.0076,1.345
9824.00,7.536465,24.99011,-0.000170,24.021396,-0.0076,1.344
9826.00,7.536452,24.98965,-0.000170,24.021156,-0.0076,1.344
9828.00,7.537306,24.98924,-0.000170,24.020643,-0.0076,1.344
9830.00,7.538715,24.98989,-0.000170,24.021091,-0.0076,1.344
9832.00,7.539183,24.99023,-0.000170,24.021026,-0.0076,1.344
9834.00,7.539334,24.98968,-0.000170,24.020177,-0.0076,1.344
9836.00,7.538879,24.98971,-0.000170,24.021312,-0.0076,1.344
9838.00,7.539574,24.98924,-0.000171,24.020645,-0.0076,1.344
9840.00,7.540191,24.98887,-0.000170,24.021091,-0.0076,1.344
9842.00,7.540031,24.98839,-0.000170,24.020942,-0.0076,1.345
9844.00,7.539290,24.98824,-0.000170,24.021144,-0.0076,1.344
9846.00,7.539281,24.98851,-0.000169,24.021006,-0.0076,1.344
9848.00,7.539041,24.98889,-0.000170,24.021289,-0.0076,1.344
9850.00,7.538302,24.98817,-0.000169,24.021292,-0.0076,1.344
9852.00,7.538023,24.98852,-0.000170,24.020981,-0.0076,1.344
9854.00,7.537530,24.98812,-0.000170,24.020750,-0.0076,1.344
9856.00,7.536838,24.98848,-0.000170,24.021020,-0.0076,1.344
9858.00,7.536384,24.98841,-0.000170,24.021666,-0.0076,1.344
9860.00,7.536015,24.98836,-0.000170,24.021213,-0.0076,1.345
9862.00,7.535402,24.98829,-0.000170,24.020765,-0.0076,1.344
9864.00,7.534920,24.98824,-0.000169,24.021049,-0.0076,1.344
9866.00,7.534813,24.98872,-0.000170,24.021102,-0.0076,1.345
9868.00,7.535822,24.98816,-0.000171,24.020973,-0.0076,1.345
9870.00,7.535732,24.98808,-0.000171,24.020607,-0.0076,1.344
9872.00,7.534708,24.98775,-0.000170,24.020707,-0.0076,1.344
9874.00,7.534681,24.98841,-0.000170,24.021089,-0.0075,1.344
9876.00,7.535089,24.98854,-0.000170,24.021361,-0.0076,1.344
9878.00,7.534393,24.98900,-0.000169,24.021441,-0.0075,1.344
9880.00,7.534084,24.98971,-0.000169,24.021363,-0.0076,1.343
9882.00,7.534905,24.98971,-0.000169,24.020518,-0.0076,1.344
9884.00,7.535518,24.98964,-0.000169,24.020431,-0.0076,1.344
9886.00,7.535562,24.99036,-0.000170,24.021291,-0.0076,1.345
9888.00,7.534969,24.98993,-0.000170,24.020801,-0.0076,1.345
9890.00,7.534895,24.98966,-0.000171,24.021368,-0.0076,1.345
9892.00,7.535429,24.99022,-0.000171,24.021713,-0.0076,1.344
9894.00,7.534619,24.98984,-0.000170,24.020899,-0.0076,1.345
9896.00,7.534218,24.98942,-0.000170,24.021144,-0.0076,1.344
9898.00,7.534706,24.98983,-0.000170,24.021006,-0.0075,1.344
9900.00,7.534434,24.99020,-0.000169,24.021066,-0.0076,1.344
9902.00,7.534308,24.98990,-0.000169,24.021256,-0.0076,1.344
9904.00,7.534780,24.99012,-0.000170,24.020638,-0.0076,1.344
9906.00,7.535033,24.98998,-0.000169,24.021222,-0.0076,1.344
9908.00,7.533822,24.98986,-0.000171,24.020890,-0.0076,1.344
9910.00,7.533483,24.98933,-0.000170,24.021662,-0.0076,1.345
9912.00,7.534334,24.98949,-0.000170,24.020952,-0.0076,1.345
9914.00,7.534502,24.98962,-0.000169,24.020796,-0.0076,1.344
9916.00,7.534123,24.98991,-0.000169,24.021291,-0.0075,1.344
9918.00,7.534283,24.99039,-0.000170,24.021397,-0.0075,1.344
9920.00,7.533425,24.99071,-0.000169,24.021223,-0.0076,1.345
9922.00,7.532407,24.99082,-0.000170,24.020529,-0.0076,1.344
9924.00,7.532095,24.99087,-0.000169,24.021024,-0.0076,1.344
9926.00,7.532229,24.99100,-0.000169,24.020836,-0.0076,1.344
9928.00,7.532037,24.99067,-0.000170,24.021347,-0.0076,1.344
9930.00,7.531812,24.99033,-0.000169,24.021524,-0.0076,1.344
9932.00,7.532785,24.98977,-0.000170,24.021327,-0.0075,1.345
9934.00,7.533081,24.99047,-0.000170,24.021437,-0.0076,1.344
9936.00,7.534215,24.99026,-0.000170,24.020727,-0.0076,1.344
9938.00,7.534822,24.99014,-0.000171,24.021254,-0.0076,1.344
9940.00,7.533725,24.98954,-0.000170,24.021470,-0.0076,1.345
9942.00,7.533421,24.99048,-0.000169,24.021252,-0.0076,1.345
9944.00,7.533301,24.98957,-0.000169,24.021570,-0.0076,1.344
9946.00,7.532934,24.98879,-0.000170,24.020881,-0.0076,1.345
9948.00,7.533757,24.98984,-0.000170,24.021481,-0.0076,1.345
9950.00,7.533315,24.98997,-0.000170,24.020680,-0.0076,1.344
9952.00,7.532022,24.98929,-0.000170,24.020855,-0.0076,1.344
9954.00,7.532271,24.98996,-0.000170,24.021011,-0.0076,1.345
9956.00,7.534389,24.99095,-0.000170,24.021813,-0.0076,1.344
9958.00,7.534560,24.99096,-0.000169,24.021002,-0.0076,1.344
9960.00,7.533043,24.99114,-0.000170,24.021379,-0.0075,1.344
9962.00,7.532534,24.99113,-0.000170,24.020968,-0.0076,1.345
9964.00,7.532294,24.99191,-0.000171,24.021423,-0.0076,1.345
9966.00,7.532260,24.99218,-0.000170,24.021149,-0.0076,1.344
9968.00,7.532462,24.99159,-0.000169,24.021026,-0.0076,1.343
9970.00,7.532257,24.99122,-0.000170,24.021321,-0.0076,1.345
9972.00,7.531170,24.99208,-0.000170,24.021291,-0.0076,1.344
9974.00,7.531889,24.99247,-0.000170,24.021301,-0.0076,1.345
9976.00,7.531880,24.99221,-0.000169,24.021532,-0.0076,1.344
9978.00,7.531436,24.99229,-0.000170,24.021015,-0.0076,1.345
9980.00,7.531498,24.99168,-0.000171,24.020493,-0.0076,1.345
9982.00,7.531828,24.99203,-0.000171,24.021628,-0.0076,1.344
9984.00,7.532116,24.99161,-0.000170,24.021118,-0.0076,1.344
9986.00,7.532384,24.99255,-0.000169,24.021169,-0.0076,1.344
9988.00,7.532719,24.99236,-0.000169,24.020964,-0.0076,1.344
9990.00,7.533319,24.99226,-0.000170,24.022014,-0.0076,1.345
9992.00,7.533155,24.99198,-0.000169,24.021630,-0.0076,1.344
9994.00,7.533375,24.99206,-0.000170,24.021419,-0.0076,1.345
9996.00,7.534144,24.99157,-0.000170,24.021184,-0.0076,1.345
9998.00,7.533816,24.99234,-0.000170,24.021523,-0.0076,1.344
10000.00,7.532478,24.99257,-0.000169,24.020819,-0.0076,1.344
10002.00,7.531833,24.99139,-0.000169,24.021133,-0.0076,1.344
10004.00,7.532302,24.99201,-0.000170,24.021193,-0.0076,1.345
10006.00,7.532484,24.99331,-0.000170,24.021207,-0.0076,1.344
10008.00,7.532769,24.99375,-0.000171,24.021216,-0.0075,1.344
10010.00,7.532079,24.99335,-0.000170,24.020730,-0.0076,1.345
10012.00,7.532258,24.99362,-0.000170,24.020290,-0.0076,1.345
10014.00,7.531832,24.99413,-0.000170,24.021200,-0.0076,1.344
10016.00,7.531903,24.99421,-0.000169,24.021233,-0.0076,1.344
10018.00,7.532788,24.99497,-0.000170,24.020839,-0.0076,1.344
10020.00,7.532620,24.99546,-0.000169,24.020652,-0.0076,1.344
10022.00,7.532173,24.99487,-0.000170,24.020828,-0.0076,1.344
10024.00,7.531666,24.99471,-0.000170,24.021281,-0.0076,1.345
10026.00,7.531376,24.99559,-0.000172,24.021363,-0.0076,1.345
10028.00,7.532339,24.99573,-0.000171,24.020411,-0.0076,1.344
10030.00,7.532573,24.99491,-0.000170,24.020410,-0.0076,1.344
10032.00,7.531673,24.99504,-0.000170,24.020558,-0.0076,1.344
10034.00,7.531304,24.99449,-0.000169,24.021039,-0.0076,1.344
10036.00,7.531524,24.99514,-0.000169,24.021109,-0.0076,1.344
10038.00,7.531612,24.99586,-0.000170,24.021223,-0.0076,1.344
10040.00,7.531755,24.99572,-0.000170,24.020821,-0.0076,1.344
10042.00,7.531118,24.99567,-0.000170,24.021187,-0.0076,1.345
10044.00,7.531104,24.99524,-0.000169,24.021497,-0.0075,1.345
10046.00,7.531506,24.99496,-0.000170,24.021339,-0.0075,1.345
10048.00,7.531985,24.99599,-0.000170,24.020366,-0.0075,1.344
10050.00,7.532735,24.99435,-0.000169,24.021276,-0.0076,1.345
10052.00,7.532858,24.99461,-0.000168,24.021385,-0.0075,1.345
10054.00,7.531641,24.99494,-0.000170,24.021515,-0.0075,1.345
10056.00,7.531459,24.99479,-0.000171,24.021115,-0.0075,1.344
10058.00,7.531254,24.99499,-0.000170,24.021231,-0.0076,1.344
10060.00,7.531320,24.99488,-0.000168,24.021541,-0.0076,1.344
10062.00,7.531726,24.99487,-0.000168,24.021715,-0.0076,1.344
10064.00,7.532446,24.99493,-0.000169,24.021613,-0.0076,1.344
10066.00,7.531592,24.99396,-0.000170,24.021639,-0.0076,1.344
10068.00,7.530989,24.99380,-0.000170,24.021140,-0.0075,1.345
10070.00,7.531135,24.99380,-0.000170,24.021611,-0.0075,1.344
10072.00,7.530909,24.99457,-0.000170,24.021336,-0.0076,1.344
10074.00,7.530745,24.99473,-0.000170,24.021697,-0.0075,1.344
10076.00,7.530286,24.99412,-0.000169,24.021642,-0.0076,1.345
10078.00,7.530502,24.99432,-0.000168,24.021546,-0.0076,1.343
10080.00,7.530900,24.99503,-0.000169,24.021146,-0.0076,1.344
10082.00,7.531073,24.99428,-0.000169,24.021046,-0.0076,1.344
10084.00,7.531734,24.99396,-0.000171,24.021138,-0.0076,1.345
10086.00,7.531489,24.99255,-0.000170,24.021028,-0.0076,1.344
10088.00,7.531251,24.99329,-0.000171,24.021285,-0.0076,1.344
10090.00,7.530985,24.99364,-0.000171,24.021171,-0.0076,1.344
10092.00,7.530973,24.99290,-0.000170,24.021399,-0.0076,1.344
10094.00,7.531614,24.99284,-0.000169,24.021227,-0.0076,1.345
10096.00,7.531539,24.99299,-0.000170,24.021338,-0.0076,1.344
10098.00,7.532147,24.99301,-0.000169,24.021510,-0.0076,1.344
10100.00,7.532246,24.99331,-0.000168,24.021425,-0.0076,1.344
10102.00,7.531904,24.99329,-0.000169,24.020894,-0.0076,1.344
10104.00,7.531243,24.99283,-0.000170,24.021051,-0.0076,1.344
10106.00,7.530607,24.99252,-0.000171,24.021381,-0.0076,1.344
10108.00,7.531052,24.99266,-0.000169,24.021390,-0.0076,1.344
10110.00,7.530925,24.99379,-0.000170,24.021109,-0.0075,1.344
10112.00,7.531427,24.99383,-0.000170,24.021374,-0.0076,1.345
10114.00,7.531449,24.99412,-0.000171,24.021111,-0.0076,1.345
10116.00,7.531344,24.99360,-0.000170,24.021173,-0.0076,1.345
10118.00,7.531416,24.99314,-0.000169,24.021445,-0.0076,1.344
10120.00,7.531246,24.99425,-0.000169,24.021865,-0.0076,1.345
10122.00,7.531475,24.99430,-0.000170,24.021457,-0.0075,1.344
10124.00,7.531707,24.99433,-0.000170,24.021262,-0.0076,1.345
10126.00,7.531425,24.99356,-0.000169,24.021526,-0.0075,1.345
10128.00,7.532141,24.99285,-0.000170,24.020962,-0.0075,1.345
10130.00,7.532309,24.99399,-0.000168,24.020874,-0.0076,1.345
10132.00,7.531812,24.99385,-0.000170,24.021200,-0.0076,1.344
10134.00,7.531762,24.99351,-0.000169,24.021637,-0.0076,1.344
10136.00,7.531753,24.99339,-0.000171,24.020942,-0.0076,1.345
10138.00,7.531490,24.99224,-0.000171,24.021046,-0.0076,1.345
10140.00,7.531103,24.99212,-0.000170,24.020130,-0.0076,1.344
10142.00,7.530814,24.99302,-0.000170,24.021526,-0.0076,1.344
10144.00,7.531130,24.99343,-0.000170,24.021175,-0.0076,1.344
10146.00,7.530357,24.99426,-0.000169,24.020634,-0.0076,1.344
10148.00,7.530122,24.99488,-0.000170,24.021410,-0.0076,1.344
10150.00,7.529347,24.99422,-0.000170,24.021160,-0.0076,1.344
10152.00,7.529726,24.99416,-0.000168,24.021521,-0.0076,1.344
10154.00,7.530335,24.99366,-0.000168,24.021100,-0.0075,1.344
10156.00,7.531029,24.99373,-0.000170,24.021113,-0.0076,1.345
10158.00,7.530726,24.99440,-0.000170,24.020547,-0.0076,1.345
10160.00,7.530292,24.99395,-0.000170,24.021173,-0.0076,1.344
10162.00,7.529449,24.99422,-0.000170,24.021147,-0.0076,1.345
10164.00,7.529232,24.99298,-0.000170,24.021149,-0.0076,1.344
10166.00,7.528935,24.99326,-0.000169,24.020875,-0.0075,1.344
10168.00,7.529361,24.99375,-0.000169,24.021173,-0.0076,1.344
10170.00,7.529704,24.99426,-0.000170,24.020979,-0.0076,1.344
10172.00,7.530754,24.99525,-0.000170,24.021804,-0.0076,1.345
10174.00,7.531500,24.99588,-0.000170,24.020801,-0.0076,1.345
10176.00,7.530856,24.99565,-0.000170,24.021185,-0.0076,1.344
10178.00,7.530882,24.99450,-0.000171,24.021715,-0.0075,1.345
10180.00,7.532157,24.99417,-0.000169,24.021562,-0.0076,1.345
10182.00,7.532837,24.99380,-0.000169,24.021184,-0.0076,1.345
10184.00,7.532507,24.99354,-0.000169,24.020752,-0.0076,1.344
10186.00,7.533005,24.99372,-0.000170,24.021341,-0.0075,1.345
10188.00,7.533221,24.99306,-0.000171,24.021155,-0.0075,1.345
10190.00,7.533147,24.99309,-0.000170,24.021167,-0.0076,1.344
10192.00,7.532820,24.99286,-0.000168,24.020792,-0.0076,1.345
10194.00,7.532318,24.99286,-0.000169,24.021049,-0.0075,1.344
10196.00,7.531860,24.99236,-0.000169,24.020547,-0.0076,1.345
10198.00,7.531429,24.99243,-0.000171,24.020337,-0.0076,1.345
10200.00,7.530936,24.99228,-0.000170,24.021343,-0.0076,1.346
10202.00,7.530493,24.99287,-0.000171,24.021298,-0.0076,1.345
@17,12.0000,24.0
10204.00,7.530919,24.99324,-0.000170,24.021368,-0.0076,1.345
10206.00,7.528780,24.99318,-0.000170,24.021158,-0.0076,1.344
10208.00,7.519257,24.99304,-0.000169,24.020921,-0.0076,1.343
10210.00,7.506899,24.99254,-0.000169,24.020792,-0.0076,1.343
10212.00,7.494340,24.99239,-0.000169,24.020863,-0.0076,1.344
10214.00,7.485327,24.99230,-0.000168,24.021394,-0.0076,1.344
10216.00,7.479855,24.99195,-0.000169,24.020872,-0.0076,1.345
10218.00,7.475328,24.99305,-0.000171,24.021019,-0.0076,1.346
10220.00,7.471152,24.99292,-0.000171,24.021329,-0.0076,1.345
10222.00,7.467724,24.99374,-0.000171,24.021269,-0.0076,1.346
10224.00,7.465085,24.99411,-0.000172,24.020709,-0.0076,1.346
10226.00,7.462222,24.99376,-0.000172,24.020727,-0.0076,1.347
10228.00,7.458678,24.99360,-0.000172,24.021455,-0.0076,1.347
10230.00,7.458934,24.99380,-0.000171,24.020973,-0.0076,1.346
10232.00,7.467740,24.99417,-0.000171,24.021122,-0.0076,1.346
10234.00,7.479067,24.99490,-0.000172,24.021055,-0.0076,1.347
10236.00,7.490505,24.99404,-0.000171,24.020812,-0.0076,1.346
10238.00,7.499319,24.99333,-0.000171,24.021992,-0.0076,1.346
10240.00,7.506161,24.99391,-0.000172,24.021060,-0.0076,1.346
10242.00,7.511158,24.99417,-0.000171,24.021269,-0.0076,1.345
10244.00,7.514245,24.99401,-0.000170,24.021176,-0.0075,1.345
10246.00,7.519481,24.99346,-0.000169,24.020890,-0.0076,1.345
10248.00,7.524297,24.99323,-0.000170,24.020366,-0.0076,1.345
10250.00,7.527337,24.99266,-0.000169,24.020361,-0.0076,1.345
10252.00,7.529754,24.99356,-0.000170,24.020486,-0.0076,1.346
10254.00,7.531969,24.99436,-0.000170,24.020620,-0.0076,1.345
10256.00,7.534506,24.99330,-0.000169,24.020805,-0.0076,1.345
10258.00,7.536662,24.99254,-0.000170,24.020678,-0.0076,1.345
10260.00,7.538110,24.99396,-0.000171,24.021140,-0.0076,1.344
10262.00,7.539122,24.99439,-0.000170,24.021182,-0.0076,1.345
10264.00,7.540130,24.99386,-0.000170,24.020475,-0.0076,1.345
10266.00,7.541016,24.99378,-0.000171,24.020843,-0.0076,1.346
10268.00,7.540529,24.99375,-0.000170,24.020386,-0.0076,1.345
10270.00,7.541826,24.99379,-0.000169,24.021303,-0.0076,1.345
10272.00,7.542746,24.99411,-0.000170,24.021165,-0.0076,1.345
10274.00,7.542960,24.99381,-0.000169,24.021118,-0.0076,1.345
10276.00,7.542715,24.99355,-0.000169,24.021037,-0.0076,1.345
10278.00,7.542148,24.99401,-0.000170,24.020206,-0.0076,1.345
10280.00,7.541713,24.99350,-0.000171,24.021175,-0.0076,1.345
10282.00,7.540428,24.99336,-0.000171,24.020671,-0.0076,1.345
10284.00,7.540430,24.99324,-0.000170,24.021077,-0.0076,1.345
10286.00,7.540868,24.99346,-0.000170,24.020825,-0.0076,1.345
10288.00,7.540940,24.99292,-0.000170,24.021339,-0.0076,1.345
10290.00,7.540683,24.99292,-0.000171,24.020881,-0.0076,1.346
10292.00,7.539583,24.99321,-0.000171,24.021037,-0.0076,1.345
10294.00,7.538773,24.99362,-0.000170,24.020497,-0.0076,1.345
10296.00,7.538749,24.99328,-0.000169,24.020942,-0.0076,1.345
10298.00,7.539216,24.99334,-0.000169,24.020680,-0.0076,1.345
10300.00,7.537701,24.99407,-0.000170,24.021026,-0.0075,1.345
10302.00,7.537239,24.99333,-0.000171,24.020466,-0.0076,1.345
10304.00,7.536598,24.99250,-0.000170,24.021254,-0.0076,1.345
10306.00,7.536634,24.99252,-0.000170,24.020658,-0.0076,1.345
10308.00,7.537684,24.99346,-0.000171,24.020890,-0.0076,1.345
10310.00,7.537018,24.99392,-0.000170,24.020574,-0.0076,1.345
10312.00,7.535774,24.99465,-0.000170,24.020585,-0.0076,1.345
10314.00,7.535799,24.99423,-0.000171,24.021298,-0.0076,1.345
10316.00,7.535590,24.99400,-0.000171,24.021883,-0.0076,1.345
10318.00,7.535723,24.99392,-0.000170,24.020330,-0.0076,1.345
10320.00,7.536085,24.99356,-0.000169,24.020772,-0.0076,1.345
10322.00,7.535185,24.99385,-0.000170,24.021325,-0.0076,1.345
10324.00,7.534577,24.99381,-0.000171,24.021269,-0.0076,1.345
10326.00,7.534912,24.99425,-0.000169,24.021746,-0.0076,1.345
10328.00,7.534406,24.99318,-0.000169,24.021474,-0.0076,1.345
10330.00,7.533847,24.99302,-0.000169,24.021200,-0.0076,1.345
10332.00,7.533653,24.99340,-0.000169,24.021707,-0.0076,1.345
10334.00,7.533396,24.99364,-0.000169,24.020580,-0.0076,1.345
10336.00,7.533444,24.99389,-0.000170,24.021216,-0.0076,1.345
10338.00,7.533200,24.99406,-0.000169,24.021392,-0.0076,1.345
10340.00,7.532432,24.99369,-0.000171,24.020926,-0.0076,1.345
10342.00,7.533549,24.99439,-0.000169,24.021187,-0.0076,1.345
10344.00,7.533745,24.99434,-0.000169,24.021091,-0.0075,1.345
10346.00,7.532999,24.99463,-0.000170,24.020656,-0.0076,1.345
10348.00,7.532631,24.99499,-0.000170,24.021367,-0.0076,1.345
10350.00,7.533120,24.99477,-0.000170,24.020921,-0.0075,1.345
10352.00,7.533421,24.99450,-0.000169,24.020797,-0.0076,1.345
10354.00,7.533191,24.99515,-0.000170,24.021124,-0.0075,1.345
10356.00,7.532928,24.99522,-0.000168,24.020758,-0.0076,1.345
10358.00,7.532568,24.99512,-0.000170,24.020854,-0.0076,1.346
10360.00,7.532145,24.99468,-0.000171,24.021144,-0.0076,1.345
10362.00,7.532375,24.99379,-0.000172,24.020961,-0.0076,1.345
10364.00,7.532231,24.99368,-0.000170,24.021550,-0.0076,1.345
10366.00,7.532539,24.99388,-0.000170,24.020569,-0.0076,1.345
10368.00,7.531462,24.99481,-0.000170,24.020373,-0.0076,1.345
10370.00,7.531673,24.99457,-0.000170,24.021575,-0.0076,1.345
10372.00,7.532256,24.99477,-0.000171,24.021573,-0.0076,1.346
10374.00,7.532104,24.99487,-0.000170,24.020754,-0.0076,1.345
10376.00,7.531175,24.99471,-0.000170,24.020458,-0.0076,1.345
10378.00,7.530726,24.99433,-0.000169,24.020785,-0.0076,1.345
10380.00,7.530665,24.99366,-0.000169,24.020941,-0.0076,1.345
10382.00,7.531501,24.99334,-0.000168,24.020482,-0.0076,1.346
10384.00,7.530835,24.99446,-0.000170,24.021336,-0.0076,1.345
10386.00,7.529381,24.99354,-0.000170,24.021659,-0.0076,1.345
10388.00,7.529712,24.99404,-0.000170,24.020868,-0.0076,1.344
10390.00,7.529771,24.99413,-0.000170,24.021029,-0.0076,1.345
10392.00,7.529683,24.99361,-0.000171,24.020808,-0.0076,1.346
10394.00,7.530006,24.99354,-0.000170,24.021033,-0.0076,1.345
10396.00,7.530586,24.99436,-0.000170,24.021133,-0.0076,1.345
10398.00,7.530713,24.99447,-0.000170,24.021700,-0.0076,1.345
10400.00,7.531157,24.99388,-0.000170,24.021287,-0.0076,1.345
10402.00,7.530612,24.99402,-0.000170,24.021800,-0.0075,1.344
10404.00,7.529885,24.99338,-0.000170,24.021367,-0.0076,1.345
10406.00,7.529666,24.99280,-0.000170,24.021535,-0.0076,1.345
10408.00,7.530277,24.99374,-0.000171,24.020964,-0.0076,1.345
10410.00,7.530641,24.99370,-0.000171,24.020970,-0.0076,1.345
10412.00,7.530667,24.99433,-0.000171,24.021414,-0.0076,1.345
10414.00,7.531096,24.99452,-0.000170,24.021231,-0.0076,1.344
10416.00,7.530698,24.99460,-0.000169,24.020373,-0.0076,1.345
10418.00,7.530057,24.99528,-0.000170,24.020828,-0.0076,1.345
10420.00,7.529768,24.99564,-0.000170,24.020975,-0.0076,1.345
10422.00,7.530009,24.99522,-0.000170,24.020823,-0.0076,1.345
10424.00,7.529497,24.99546,-0.000170,24.020988,-0.0076,1.345
10426.00,7.530103,24.99543,-0.000170,24.020745,-0.0076,1.346
10428.00,7.530801,24.99595,-0.000171,24.021367,-0.0076,1.345
10430.00,7.530241,24.99582,-0.000171,24.021318,-0.0076,1.345
10432.00,7.529956,24.99482,-0.000169,24.021122,-0.0076,1.344
10434.00,7.529675,24.99491,-0.000169,24.020846,-0.0076,1.345
10436.00,7.529549,24.99531,-0.000169,24.020199,-0.0076,1.345
10438.00,7.529517,24.99614,-0.000170,24.021236,-0.0076,1.345
10440.00,7.529013,24.99611,-0.000170,24.021432,-0.0076,1.345
10442.00,7.528939,24.99623,-0.000171,24.021126,-0.0075,1.345
10444.00,7.529060,24.99577,-0.000170,24.020986,-0.0076,1.346
10446.00,7.529345,24.99669,-0.000170,24.021637,-0.0076,1.345
10448.00,7.530312,24.99697,-0.000170,24.020402,-0.0076,1.345
10450.00,7.531083,24.99642,-0.000170,24.021214,-0.0076,1.345
10452.00,7.530269,24.99594,-0.000170,24.021178,-0.0076,1.346
10454.00,7.529986,24.99619,-0.000170,24.020176,-0.0076,1.346
10456.00,7.529445,24.99521,-0.000170,24.020908,-0.0076,1.345
10458.00,7.529003,24.99457,-0.000170,24.020535,-0.0076,1.345
10460.00,7.529178,24.99500,-0.000170,24.020721,-0.0076,1.345
10462.00,7.529787,24.99541,-0.000170,24.020810,-0.0076,1.345
10464.00,7.529759,24.99469,-0.000171,24.020973,-0.0076,1.345
10466.00,7.529526,24.99448,-0.000171,24.020509,-0.0076,1.345
10468.00,7.529112,24.99375,-0.000170,24.020419,-0.0076,1.346
10470.00,7.528822,24.99417,-0.000170,24.021136,-0.0076,1.345
10472.00,7.528810,24.99471,-0.000170,24.020368,-0.0076,1.345
10474.00,7.528182,24.99465,-0.000170,24.020734,-0.0076,1.346
10476.00,7.528316,24.99422,-0.000170,24.021274,-0.0076,1.345
10478.00,7.528834,24.99476,-0.000169,24.021091,-0.0076,1.345
10480.00,7.529775,24.99476,-0.000169,24.021191,-0.0075,1.345
10482.00,7.530178,24.99429,-0.000171,24.021182,-0.0076,1.345
10484.00,7.529927,24.99438,-0.000171,24.020803,-0.0076,1.346
10486.00,7.529757,24.99425,-0.000170,24.021169,-0.0076,1.345
10488.00,7.529606,24.99397,-0.000170,24.020649,-0.0076,1.345
10490.00,7.528919,24.99359,-0.000170,24.021191,-0.0076,1.346
10492.00,7.529545,24.99408,-0.000169,24.021231,-0.0076,1.345
10494.00,7.529270,24.99511,-0.000169,24.020540,-0.0076,1.345
10496.00,7.528758,24.99476,-0.000170,24.020863,-0.0076,1.345
10498.00,7.529313,24.99478,-0.000171,24.020649,-0.0076,1.345
10500.00,7.529213,24.99467,-0.000171,24.020255,-0.0076,1.344
10502.00,7.529011,24.99481,-0.000170,24.021263,-0.0076,1.345
10504.00,7.528282,24.99526,-0.000170,24.020988,-0.0076,1.345
10506.00,7.528446,24.99531,-0.000170,24.021325,-0.0076,1.346
10508.00,7.527822,24.99534,-0.000170,24.021358,-0.0076,1.345
10510.00,7.528165,24.99583,-0.000171,24.020883,-0.0076,1.345
10512.00,7.528597,24.99511,-0.000170,24.020877,-0.0076,1.346
10514.00,7.529129,24.99535,-0.000171,24.020692,-0.0076,1.345
10516.00,7.528969,24.99506,-0.000170,24.021160,-0.0076,1.345
10518.00,7.528690,24.99470,-0.000171,24.020415,-0.0076,1.345
10520.00,7.529150,24.99467,-0.000170,24.021301,-0.0076,1.345
10522.00,7.529452,24.99462,-0.000171,24.021294,-0.0076,1.345
10524.00,7.529311,24.99464,-0.000171,24.020944,-0.0076,1.346
10526.00,7.529249,24.99495,-0.000170,24.021028,-0.0076,1.345
10528.00,7.529267,24.99499,-0.000171,24.020981,-0.0076,1.345
10530.00,7.529665,24.99438,-0.000171,24.021171,-0.0076,1.345
10532.00,7.529673,24.99449,-0.000171,24.020899,-0.0076,1.345
10534.00,7.530158,24.99494,-0.000171,24.021122,-0.0076,1.345
10536.00,7.530194,24.99453,-0.000170,24.021479,-0.0076,1.345
10538.00,7.531268,24.99454,-0.000170,24.020449,-0.0076,1.345
10540.00,7.531577,24.99458,-0.000171,24.020703,-0.0076,1.345
10542.00,7.532070,24.99420,-0.000170,24.020486,-0.0076,1.345
10544.00,7.532454,24.99368,-0.000171,24.021381,-0.0076,1.346
10546.00,7.531570,24.99378,-0.000170,24.021251,-0.0076,1.345
10548.00,7.530207,24.99403,-0.000171,24.020912,-0.0076,1.345
10550.00,7.529199,24.99320,-0.000171,24.021042,-0.0076,1.345
10552.00,7.528765,24.99396,-0.000171,24.021323,-0.0076,1.345
10554.00,7.528781,24.99422,-0.000171,24.020709,-0.0076,1.345
10556.00,7.528741,24.99475,-0.000171,24.021124,-0.0076,1.345
10558.00,7.528074,24.99433,-0.000171,24.021133,-0.0076,1.345
10560.00,7.528134,24.99365,-0.000169,24.020620,-0.0076,1.346
10562.00,7.527454,24.99395,-0.000170,24.021408,-0.0076,1.345
10564.00,7.527964,24.99367,-0.000171,24.020698,-0.0076,1.346
10566.00,7.528301,24.99475,-0.000170,24.020865,-0.0076,1.346
10568.00,7.528680,24.99399,-0.000171,24.020625,-0.0076,1.345
10570.00,7.528891,24.99420,-0.000171,24.020863,-0.0076,1.345
10572.00,7.529076,24.99416,-0.000170,24.020433,-0.0076,1.345
10574.00,7.529475,24.99366,-0.000171,24.021280,-0.0076,1.345
10576.00,7.529705,24.99431,-0.000171,24.020962,-0.0076,1.345
10578.00,7.529505,24.99454,-0.000171,24.020326,-0.0076,1.345
10580.00,7.529511,24.99465,-0.000171,24.020942,-0.0076,1.345
10582.00,7.529319,24.99424,-0.000170,24.020872,-0.0076,1.345
10584.00,7.529434,24.99532,-0.000169,24.020549,-0.0076,1.346
10586.00,7.529671,24.99515,-0.000170,24.020696,-0.0076,1.346
10588.00,7.529645,24.99443,-0.000170,24.021352,-0.0076,1.346
10590.00,7.529821,24.99532,-0.000171,24.020832,-0.0076,1.345
10592.00,7.528857,24.99526,-0.000171,24.021236,-0.0076,1.345
10594.00,7.528053,24.99605,-0.000169,24.020607,-0.0076,1.345
10596.00,7.528638,24.99621,-0.000170,24.020564,-0.0076,1.345
10598.00,7.528823,24.99657,-0.000170,24.021055,-0.0076,1.345
10600.00,7.529163,24.99591,-0.000171,24.021060,-0.0076,1.346
10602.00,7.530135,24.99571,-0.000170,24.021013,-0.0076,1.345
10604.00,7.530896,24.99542,-0.000170,24.020623,-0.0076,1.345
10606.00,7.530697,24.99597,-0.000169,24.020883,-0.0076,1.345
10608.00,7.529725,24.99730,-0.000169,24.020955,-0.0076,1.345
10610.00,7.529677,24.99721,-0.000171,24.020591,-0.0076,1.345
10612.00,7.529334,24.99763,-0.000169,24.020817,-0.0076,1.345
10614.00,7.529267,24.99785,-0.000169,24.020879,-0.0076,1.345
10616.00,7.528772,24.99751,-0.000170,24.020707,-0.0076,1.345
10618.00,7.528967,24.99759,-0.000171,24.020942,-0.0076,1.345
10620.00,7.529009,24.99735,-0.000171,24.020997,-0.0076,1.345
10622.00,7.528457,24.99730,-0.000171,24.020527,-0.0076,1.345
10624.00,7.528315,24.99678,-0.000173,24.021307,-0.0076,1.346
10626.00,7.528200,24.99619,-0.000170,24.020671,-0.0076,1.346
10628.00,7.528244,24.99662,-0.000171,24.021214,-0.0076,1.346
10630.00,7.528016,24.99629,-0.000170,24.020832,-0.0076,1.345
10632.00,7.528715,24.99720,-0.000170,24.020663,-0.0076,1.345
10634.00,7.528949,24.99777,-0.000169,24.020165,-0.0076,1.345
10636.00,7.529182,24.99712,-0.000170,24.021024,-0.0076,1.345
10638.00,7.529463,24.99674,-0.000170,24.020536,-0.0076,1.345
10640.00,7.529152,24.99645,-0.000170,24.020480,-0.0076,1.345
10642.00,7.528851,24.99622,-0.000170,24.020901,-0.0076,1.346
10644.00,7.528876,24.99662,-0.000170,24.021343,-0.0076,1.345
10646.00,7.529048,24.99639,-0.000170,24.021180,-0.0076,1.345
10648.00,7.528711,24.99606,-0.000169,24.020879,-0.0076,1.345
10650.00,7.528288,24.99644,-0.000169,24.021026,-0.0076,1.345
10652.00,7.529258,24.99614,-0.000170,24.021204,-0.0075,1.345
10654.00,7.529535,24.99550,-0.000170,24.021115,-0.0076,1.345
10656.00,7.528605,24.99544,-0.000170,24.021176,-0.0076,1.345
10658.00,7.528436,24.99557,-0.000170,24.020912,-0.0076,1.345
10660.00,7.529488,24.99623,-0.000170,24.021543,-0.0076,1.345
10662.00,7.529262,24.99580,-0.000169,24.021191,-0.0076,1.346
10664.00,7.528451,24.99616,-0.000170,24.021263,-0.0076,1.345
10666.00,7.528443,24.99537,-0.000169,24.021262,-0.0076,1.345
10668.00,7.528554,24.99582,-0.000168,24.020333,-0.0076,1.345
10670.00,7.528267,24.99595,-0.000168,24.021062,-0.0076,1.345
10672.00,7.527434,24.99619,-0.000168,24.020600,-0.0076,1.345
10674.00,7.526640,24.99629,-0.000170,24.020613,-0.0076,1.345
10676.00,7.527294,24.99665,-0.000170,24.021492,-0.0076,1.346
10678.00,7.527439,24.99659,-0.000170,24.021238,-0.0075,1.346
10680.00,7.527955,24.99598,-0.000169,24.021572,-0.0076,1.345
10682.00,7.527645,24.99578,-0.000169,24.021187,-0.0076,1.344
10684.00,7.528303,24.99520,-0.000170,24.021506,-0.0076,1.345
10686.00,7.528957,24.99623,-0.000171,24.021352,-0.0076,1.346
10688.00,7.529196,24.99692,-0.000170,24.021211,-0.0076,1.345
10690.00,7.529201,24.99615,-0.000171,24.021445,-0.0076,1.345
10692.00,7.528515,24.99647,-0.000170,24.021823,-0.0076,1.345
10694.00,7.528461,24.99628,-0.000170,24.021309,-0.0076,1.345
10696.00,7.528233,24.99643,-0.000169,24.021495,-0.0076,1.345
10698.00,7.528599,24.99669,-0.000169,24.021539,-0.0076,1.345
10700.00,7.528088,24.99695,-0.000169,24.021115,-0.0076,1.345
10702.00,7.528974,24.99697,-0.000170,24.021570,-0.0076,1.345
10704.00,7.529892,24.99675,-0.000170,24.021269,-0.0076,1.345
10706.00,7.529943,24.99651,-0.000169,24.020319,-0.0076,1.345
10708.00,7.529639,24.99629,-0.000169,24.021301,-0.0076,1.345
10710.00,7.529011,24.99668,-0.000170,24.021033,-0.0075,1.345
10712.00,7.529731,24.99609,-0.000168,24.021341,-0.0075,1.345
10714.00,7.530651,24.99618,-0.000170,24.021189,-0.0076,1.345
10716.00,7.530236,24.99639,-0.000169,24.021829,-0.0076,1.345
10718.00,7.529440,24.99592,-0.000171,24.021457,-0.0076,1.345
10720.00,7.528568,24.99588,-0.000170,24.021459,-0.0076,1.345
10722.00,7.528280,24.99614,-0.000170,24.020754,-0.0076,1.346
10724.00,7.528976,24.99660,-0.000170,24.021028,-0.0076,1.345
10726.00,7.528452,24.99716,-0.000170,24.020794,-0.0076,1.345
10728.00,7.528037,24.99613,-0.000169,24.021189,-0.0075,1.345
10730.00,7.527931,24.99665,-0.000169,24.020881,-0.0076,1.345
10732.00,7.527796,24.99561,-0.000169,24.020770,-0.0076,1.345
10734.00,7.527300,24.99607,-0.000168,24.021622,-0.0076,1.345
10736.00,7.527403,24.99628,-0.000169,24.021523,-0.0076,1.345
10738.00,7.527929,24.99601,-0.000170,24.021171,-0.0076,1.345
10740.00,7.527747,24.99616,-0.000169,24.020899,-0.0075,1.345
10742.00,7.528033,24.99572,-0.000170,24.021242,-0.0076,1.346
10744.00,7.528180,24.99696,-0.000170,24.021216,-0.0075,1.346
10746.00,7.528834,24.99612,-0.000169,24.021189,-0.0075,1.345
10748.00,7.529288,24.99590,-0.000169,24.021378,-0.0076,1.345
10750.00,7.528722,24.99616,-0.000169,24.021117,-0.0076,1.345
10752.00,7.528690,24.99590,-0.000169,24.021949,-0.0075,1.345
10754.00,7.529117,24.99579,-0.000169,24.021622,-0.0076,1.345
10756.00,7.529523,24.99571,-0.000170,24.021359,-0.0075,1.345
10758.00,7.529238,24.99614,-0.000170,24.020758,-0.0076,1.345
10760.00,7.528360,24.99651,-0.000169,24.021646,-0.0076,1.345
10762.00,7.528707,24.99627,-0.000170,24.021809,-0.0076,1.345
10764.00,7.528073,24.99548,-0.000169,24.021936,-0.0076,1.344
10766.00,7.527502,24.99540,-0.000169,24.021274,-0.0076,1.345
10768.00,7.528085,24.99581,-0.000167,24.021336,-0.0076,1.345
10770.00,7.528535,24.99481,-0.000168,24.021262,-0.0075,1.345
10772.00,7.528539,24.99544,-0.000169,24.021492,-0.0076,1.345
10774.00,7.528750,24.99557,-0.000169,24.021387,-0.0075,1.345
10776.00,7.528867,24.99537,-0.000169,24.021144,-0.0075,1.345
10778.00,7.529099,24.99518,-0.000169,24.021858,-0.0075,1.345
10780.00,7.528593,24.99513,-0.000169,24.021644,-0.0075,1.345
10782.00,7.528144,24.99552,-0.000169,24.021301,-0.0076,1.345
10784.00,7.528632,24.99601,-0.000167,24.021249,-0.0076,1.345
10786.00,7.528924,24.99620,-0.000168,24.021579,-0.0076,1.345
10788.00,7.527301,24.99652,-0.000169,24.021461,-0.0075,1.345
10790.00,7.526771,24.99672,-0.000170,24.021597,-0.0075,1.346
10792.00,7.526961,24.99649,-0.000170,24.021599,-0.0075,1.345
10794.00,7.527504,24.99640,-0.000169,24.021238,-0.0075,1.345
10796.00,7.527082,24.99675,-0.000169,24.021419,-0.0075,1.345
10798.00,7.527016,24.99724,-0.000168,24.021017,-0.0075,1.345
10800.00,7.527234,24.99647,-0.000168,24.021590,-0.0076,1.345
10802.00,7.527383,24.99630,-0.000170,24.021691,-0.0075,1.346
10804.00,7.527540,24.99643,-0.000170,24.021601,-0.0075,1.345
@18,12.0000,24.0
10806.00,7.525962,24.99610,-0.000169,24.021731,-0.0075,1.345
10808.00,7.518138,24.99598,-0.000168,24.021146,-0.0076,1.344
10810.00,7.507822,24.99582,-0.000168,24.021564,-0.0075,1.344
10812.00,7.495813,24.99612,-0.000168,24.021628,-0.0075,1.344
10814.00,7.486467,24.99644,-0.000169,24.022148,-0.0076,1.344
10816.00,7.480267,24.99600,-0.000170,24.020917,-0.0076,1.345
10818.00,7.475720,24.99645,-0.000169,24.021579,-0.0075,1.345
10820.00,7.471905,24.99653,-0.000170,24.022259,-0.0076,1.345
10822.00,7.468345,24.99666,-0.000170,24.022554,-0.0075,1.346
10824.00,7.464660,24.99694,-0.000170,24.021907,-0.0075,1.347
10826.00,7.461543,24.99682,-0.000171,24.020968,-0.0075,1.346
10828.00,7.459745,24.99736,-0.000169,24.021517,-0.0075,1.345
10830.00,7.460757,24.99771,-0.000169,24.022237,-0.0075,1.346
10832.00,7.468259,24.99756,-0.000170,24.021204,-0.0076,1.346
10834.00,7.478855,24.99629,-0.000170,24.020810,-0.0076,1.347
10836.00,7.490173,24.99679,-0.000170,24.021321,-0.0076,1.347
10838.00,7.498808,24.99641,-0.000172,24.020866,-0.0076,1.347
10840.00,7.505089,24.99598,-0.000171,24.021932,-0.0075,1.346
10842.00,7.509541,24.99642,-0.000171,24.021711,-0.0075,1.346
10844.00,7.513653,24.99698,-0.000171,24.021439,-0.0076,1.345
10846.00,7.517938,24.99693,-0.000168,24.021599,-0.0076,1.345
10848.00,7.522005,24.99762,-0.000168,24.022036,-0.0075,1.345
10850.00,7.524949,24.99715,-0.000169,24.021707,-0.0075,1.346
10852.00,7.527488,24.99809,-0.000168,24.021581,-0.0076,1.345
10854.00,7.530402,24.99776,-0.000168,24.021564,-0.0075,1.346
10856.00,7.531772,24.99776,-0.000169,24.021078,-0.0075,1.346
10858.00,7.532405,24.99760,-0.000168,24.021189,-0.0076,1.345
10860.00,7.532941,24.99674,-0.000169,24.021118,-0.0076,1.345
10862.00,7.533597,24.99719,-0.000170,24.021392,-0.0076,1.345
10864.00,7.533357,24.99734,-0.000169,24.020971,-0.0076,1.345
10866.00,7.533912,24.99761,-0.000169,24.021100,-0.0076,1.345
10868.00,7.534763,24.99782,-0.000169,24.021628,-0.0075,1.345
10870.00,7.534776,24.99759,-0.000168,24.021049,-0.0075,1.346
10872.00,7.535632,24.99812,-0.000169,24.021338,-0.0076,1.344
10874.00,7.535913,24.99765,-0.000168,24.021704,-0.0075,1.345
10876.00,7.536686,24.99755,-0.000169,24.021463,-0.0076,1.346
10878.00,7.536506,24.99838,-0.000168,24.021015,-0.0075,1.346
10880.00,7.536384,24.99860,-0.000169,24.021425,-0.0075,1.346
10882.00,7.536649,24.99809,-0.000169,24.021717,-0.0076,1.345
10884.00,7.536094,24.99764,-0.000168,24.022175,-0.0075,1.345
10886.00,7.536757,24.99761,-0.000168,24.020870,-0.0076,1.345
10888.00,7.537203,24.99695,-0.000169,24.021312,-0.0076,1.345
10890.00,7.536647,24.99619,-0.000169,24.022355,-0.0076,1.345
10892.00,7.536151,24.99633,-0.000168,24.021426,-0.0075,1.345
10894.00,7.536686,24.99655,-0.000169,24.021669,-0.0075,1.346
10896.00,7.537045,24.99750,-0.000169,24.021816,-0.0075,1.345
10898.00,7.536751,24.99742,-0.000169,24.021321,-0.0075,1.345
10900.00,7.536288,24.99731,-0.000168,24.021341,-0.0076,1.345
10902.00,7.535763,24.99828,-0.000168,24.020926,-0.0075,1.345
10904.00,7.535173,24.99816,-0.000168,24.021200,-0.0076,1.345
10906.00,7.534191,24.99763,-0.000168,24.021601,-0.0075,1.344
10908.00,7.533083,24.99816,-0.000169,24.021604,-0.0075,1.345
10910.00,7.531997,24.99754,-0.000168,24.021356,-0.0076,1.345
10912.00,7.531552,24.99814,-0.000169,24.021465,-0.0075,1.345
10914.00,7.530872,24.99819,-0.000169,24.021938,-0.0075,1.345
10916.00,7.530540,24.99819,-0.000170,24.021720,-0.0075,1.345
10918.00,7.530411,24.99760,-0.000170,24.021524,-0.0076,1.345
10920.00,7.529777,24.99692,-0.000169,24.022025,-0.0075,1.346
10922.00,7.530223,24.99836,-0.000169,24.022121,-0.0075,1.345
10924.00,7.530197,24.99874,-0.000169,24.021653,-0.0075,1.345
10926.00,7.529532,24.99862,-0.000170,24.021900,-0.0076,1.345
10928.00,7.529388,24.99887,-0.000169,24.021294,-0.0076,1.345
10930.00,7.530109,24.99833,-0.000168,24.021867,-0.0075,1.345
10932.00,7.530655,24.99890,-0.000168,24.022322,-0.0075,1.346
10934.00,7.530784,24.99938,-0.000168,24.022235,-0.0075,1.346
10936.00,7.530229,24.99861,-0.000169,24.021388,-0.0075,1.345
10938.00,7.530248,24.99835,-0.000169,24.021711,-0.0075,1.345
10940.00,7.530219,24.99952,-0.000169,24.021800,-0.0076,1.345
10942.00,7.529441,24.99940,-0.000167,24.021133,-0.0076,1.344
10944.00,7.529856,24.99885,-0.000168,24.021959,-0.0075,1.345
10946.00,7.530405,24.99849,-0.000169,24.021711,-0.0075,1.346
10948.00,7.529897,24.99904,-0.000168,24.021597,-0.0075,1.345
10950.00,7.528687,24.99896,-0.000168,24.022150,-0.0076,1.345
10952.00,7.529064,24.99918,-0.000169,24.021836,-0.0075,1.345
10954.00,7.529377,24.99889,-0.000170,24.021769,-0.0075,1.345
10956.00,7.529313,24.99806,-0.000168,24.021963,-0.0075,1.344
10958.00,7.529162,24.99843,-0.000168,24.021180,-0.0075,1.345
10960.00,7.529262,24.99765,-0.000169,24.021568,-0.0075,1.345
10962.00,7.528946,24.99722,-0.000169,24.021204,-0.0075,1.345
10964.00,7.529347,24.99754,-0.000169,24.021499,-0.0076,1.346
10966.00,7.529372,24.99760,-0.000168,24.021911,-0.0075,1.345
10968.00,7.528702,24.99805,-0.000169,24.021947,-0.0076,1.344
10970.00,7.528789,24.99862,-0.000168,24.021617,-0.0075,1.344
10972.00,7.529827,24.99790,-0.000168,24.021698,-0.0075,1.345
10974.00,7.529967,24.99882,-0.000169,24.021378,-0.0075,1.346
10976.00,7.530152,24.99891,-0.000168,24.021198,-0.0076,1.345
10978.00,7.529754,24.99888,-0.000168,24.021900,-0.0075,1.345
10980.00,7.529085,24.99924,-0.000168,24.021303,-0.0075,1.346
10982.00,7.529100,24.99922,-0.000168,24.021490,-0.0075,1.345
10984.00,7.529020,24.99877,-0.000168,24.021780,-0.0075,1.345
10986.00,7.528978,24.99843,-0.000169,24.021205,-0.0075,1.345
10988.00,7.529004,24.99808,-0.000168,24.021608,-0.0075,1.345
10990.00,7.529079,24.99827,-0.000168,24.021305,-0.0076,1.344
10992.00,7.528604,24.99888,-0.000168,24.021722,-0.0075,1.346
10994.00,7.528417,24.99852,-0.000169,24.021276,-0.0075,1.345
10996.00,7.528477,24.99768,-0.000169,24.021184,-0.0075,1.345
10998.00,7.528126,24.99696,-0.000168,24.021559,-0.0075,1.345
11000.00,7.528134,24.99752,-0.000168,24.021689,-0.0075,1.345
11002.00,7.528646,24.99758,-0.000169,24.021887,-0.0075,1.345
11004.00,7.528080,24.99843,-0.000169,24.020836,-0.0075,1.345
11006.00,7.527633,24.99809,-0.000168,24.021245,-0.0075,1.345
11008.00,7.528249,24.99891,-0.000169,24.021392,-0.0075,1.345
11010.00,7.527939,24.99765,-0.000169,24.022046,-0.0075,1.345
11012.00,7.528375,24.99767,-0.000169,24.022436,-0.0075,1.345
11014.00,7.529267,24.99693,-0.000169,24.021947,-0.0075,1.346
11016.00,7.529594,24.99633,-0.000170,24.020857,-0.0076,1.345
11018.00,7.529938,24.99661,-0.000168,24.021557,-0.0075,1.345
11020.00,7.529837,24.99774,-0.000168,24.021240,-0.0076,1.345
11022.00,7.529284,24.99642,-0.000170,24.021401,-0.0076,1.345
11024.00,7.528504,24.99675,-0.000170,24.021320,-0.0076,1.345
11026.00,7.529255,24.99710,-0.000169,24.021831,-0.0076,1.345
11028.00,7.529214,24.99686,-0.000169,24.021512,-0.0075,1.345
11030.00,7.528921,24.99684,-0.000169,24.020839,-0.0076,1.345
11032.00,7.528591,24.99703,-0.000168,24.021640,-0.0075,1.345
11034.00,7.527591,24.99729,-0.000170,24.021289,-0.0075,1.345
11036.00,7.527943,24.99801,-0.000169,24.021887,-0.0075,1.345
11038.00,7.528473,24.99802,-0.000169,24.021756,-0.0075,1.346
11040.00,7.528712,24.99791,-0.000169,24.020855,-0.0076,1.345
11042.00,7.528064,24.99785,-0.000169,24.021220,-0.0076,1.345
11044.00,7.527870,24.99767,-0.000169,24.021740,-0.0076,1.345
11046.00,7.528474,24.99751,-0.000169,24.020750,-0.0076,1.344
11048.00,7.528194,24.99791,-0.000169,24.021077,-0.0076,1.345
11050.00,7.528014,24.99759,-0.000170,24.021086,-0.0076,1.346
11052.00,7.528764,24.99792,-0.000169,24.021608,-0.0076,1.345
11054.00,7.528615,24.99752,-0.000169,24.020877,-0.0076,1.345
11056.00,7.528442,24.99865,-0.000169,24.021470,-0.0076,1.345
11058.00,7.528767,24.99879,-0.000169,24.021238,-0.0075,1.345
11060.00,7.529104,24.99888,-0.000169,24.020971,-0.0076,1.345
11062.00,7.529358,24.99804,-0.000169,24.020906,-0.0075,1.346
11064.00,7.529166,24.99836,-0.000170,24.020986,-0.0075,1.345
11066.00,7.528420,24.99777,-0.000169,24.021454,-0.0076,1.345
11068.00,7.529422,24.99849,-0.000170,24.021162,-0.0076,1.345
11070.00,7.528635,24.99840,-0.000168,24.021196,-0.0076,1.345
11072.00,7.527734,24.99855,-0.000168,24.022085,-0.0076,1.345
11074.00,7.527543,24.99885,-0.000169,24.021446,-0.0075,1.345
11076.00,7.527497,24.99916,-0.000169,24.021310,-0.0075,1.345
11078.00,7.528381,24.99851,-0.000170,24.022086,-0.0075,1.345
11080.00,7.528118,24.99890,-0.000168,24.021466,-0.0075,1.345
11082.00,7.528106,24.99935,-0.000169,24.021646,-0.0075,1.345
11084.00,7.528623,24.99855,-0.000168,24.021702,-0.0076,1.345
11086.00,7.528888,24.99778,-0.000168,24.021428,-0.0076,1.345
11088.00,7.528752,24.99819,-0.000168,24.021668,-0.0076,1.345
11090.00,7.528080,24.99826,-0.000169,24.021448,-0.0075,1.345
11092.00,7.527450,24.99899,-0.000168,24.021967,-0.0075,1.344
11094.00,7.527951,24.99854,-0.000168,24.021963,-0.0075,1.346
11096.00,7.528530,24.99796,-0.000169,24.022141,-0.0075,1.345
11098.00,7.528255,24.99801,-0.000169,24.021731,-0.0075,1.345
11100.00,7.528104,24.99863,-0.000168,24.020892,-0.0075,1.345
11102.00,7.528130,24.99909,-0.000169,24.021626,-0.0075,1.345
11104.00,7.528059,24.99810,-0.000169,24.021461,-0.0076,1.345
11106.00,7.528662,24.99805,-0.000169,24.021448,-0.0076,1.345
11108.00,7.529216,24.99835,-0.000169,24.021416,-0.0076,1.345
11110.00,7.528950,24.99863,-0.000169,24.021972,-0.0075,1.345
11112.00,7.529071,24.99864,-0.000168,24.021517,-0.0075,1.345
11114.00,7.529048,24.99777,-0.000168,24.021863,-0.0075,1.345
11116.00,7.528506,24.99781,-0.000169,24.021718,-0.0075,1.346
11118.00,7.528229,24.99756,-0.000168,24.021196,-0.0075,1.345
11120.00,7.528839,24.99844,-0.000169,24.022389,-0.0076,1.345
11122.00,7.528831,24.99853,-0.000169,24.021912,-0.0075,1.345
11124.00,7.529265,24.99742,-0.000168,24.021836,-0.0075,1.345
11126.00,7.529231,24.99697,-0.000169,24.022046,-0.0075,1.346
11128.00,7.528729,24.99749,-0.000170,24.021466,-0.0075,1.346
11130.00,7.527930,24.99757,-0.000169,24.022168,-0.0075,1.345
11132.00,7.528422,24.99780,-0.000169,24.020913,-0.0075,1.345
11134.00,7.528196,24.99705,-0.000169,24.021809,-0.0076,1.345
11136.00,7.528423,24.99774,-0.000167,24.022061,-0.0076,1.344
11138.00,7.528781,24.99747,-0.000167,24.021785,-0.0075,1.345
11140.00,7.528933,24.99713,-0.000168,24.021548,-0.0075,1.345
11142.00,7.528388,24.99723,-0.000169,24.021615,-0.0075,1.345
11144.00,7.527946,24.99795,-0.000168,24.021604,-0.0075,1.345
11146.00,7.527498,24.99737,-0.000168,24.021068,-0.0076,1.345
11148.00,7.527368,24.99793,-0.000167,24.021379,-0.0076,1.345
11150.00,7.527353,24.99752,-0.000169,24.021698,-0.0075,1.345
11152.00,7.527689,24.99756,-0.000169,24.021312,-0.0075,1.345
11154.00,7.527589,24.99649,-0.000170,24.021202,-0.0075,1.346
11156.00,7.527073,24.99776,-0.000169,24.021205,-0.0075,1.345
11158.00,7.527204,24.99846,-0.000169,24.021753,-0.0075,1.345
11160.00,7.527307,24.99791,-0.000167,24.021133,-0.0075,1.345
11162.00,7.526923,24.99845,-0.000168,24.021969,-0.0075,1.345
11164.00,7.526615,24.99848,-0.000168,24.022104,-0.0075,1.345
11166.00,7.526670,24.99785,-0.000169,24.022340,-0.0075,1.345
11168.00,7.527450,24.99811,-0.000169,24.021976,-0.0075,1.345
11170.00,7.527655,24.99827,-0.000168,24.021379,-0.0076,1.345
11172.00,7.526213,24.99822,-0.000169,24.021394,-0.0075,1.345
11174.00,7.526073,24.99842,-0.000169,24.021722,-0.0075,1.345
11176.00,7.527230,24.99915,-0.000169,24.021619,-0.0075,1.345
11178.00,7.528008,24.99806,-0.000169,24.021486,-0.0075,1.345
11180.00,7.526849,24.99756,-0.000168,24.021363,-0.0076,1.344
11182.00,7.527426,24.99814,-0.000169,24.020977,-0.0075,1.345
11184.00,7.527250,24.99888,-0.000169,24.020145,-0.0076,1.345
11186.00,7.527000,24.99759,-0.000169,24.021562,-0.0076,1.345
11188.00,7.526869,24.99734,-0.000169,24.021709,-0.0075,1.346
11190.00,7.527091,24.99807,-0.000169,24.021281,-0.0075,1.345
11192.00,7.526731,24.99825,-0.000168,24.020776,-0.0076,1.345
11194.00,7.526365,24.99793,-0.000168,24.021664,-0.0076,1.345
11196.00,7.526210,24.99788,-0.000169,24.021579,-0.0076,1.345
11198.00,7.526826,24.99782,-0.000169,24.021040,-0.0076,1.345
11200.00,7.527107,24.99763,-0.000169,24.021414,-0.0076,1.345
11202.00,7.526662,24.99755,-0.000169,24.021256,-0.0076,1.346
11204.00,7.527204,24.99877,-0.000169,24.021999,-0.0076,1.345
11206.00,7.528543,24.99902,-0.000169,24.021553,-0.0076,1.344
11208.00,7.528352,24.99876,-0.000169,24.021481,-0.0076,1.345
11210.00,7.528251,24.99838,-0.000169,24.021840,-0.0075,1.345
11212.00,7.529210,24.99836,-0.000170,24.021562,-0.0076,1.345
11214.00,7.528542,24.99852,-0.000169,24.020942,-0.0076,1.345
11216.00,7.527221,24.99887,-0.000169,24.021653,-0.0076,1.345
11218.00,7.528092,24.99871,-0.000169,24.021466,-0.0075,1.345
11220.00,7.528228,24.99902,-0.000169,24.021233,-0.0076,1.346
11222.00,7.528496,24.99900,-0.000168,24.022262,-0.0076,1.346
11224.00,7.529575,24.99919,-0.000170,24.021831,-0.0076,1.345
11226.00,7.529594,24.99889,-0.000170,24.021278,-0.0075,1.345
11228.00,7.529938,24.99904,-0.000170,24.022077,-0.0075,1.345
11230.00,7.528914,24.99827,-0.000170,24.021164,-0.0075,1.345
11232.00,7.528225,24.99719,-0.000169,24.021147,-0.0076,1.345
11234.00,7.528142,24.99787,-0.000169,24.021760,-0.0075,1.345
11236.00,7.527765,24.99807,-0.000169,24.021769,-0.0075,1.345
11238.00,7.527906,24.99885,-0.000168,24.021785,-0.0075,1.345
11240.00,7.528014,24.99845,-0.000169,24.021524,-0.0075,1.344
11242.00,7.528674,24.99889,-0.000169,24.021127,-0.0076,1.344
11244.00,7.529141,24.99803,-0.000169,24.021048,-0.0076,1.344
11246.00,7.527821,24.99820,-0.000169,24.020970,-0.0076,1.345
11248.00,7.527471,24.99893,-0.000169,24.021117,-0.0075,1.345
11250.00,7.527973,24.99788,-0.000169,24.020895,-0.0075,1.345
11252.00,7.527636,24.99764,-0.000169,24.021649,-0.0076,1.345
11254.00,7.527125,24.99828,-0.000169,24.021211,-0.0076,1.346
11256.00,7.526039,24.99813,-0.000171,24.020924,-0.0076,1.345
11258.00,7.525925,24.99824,-0.000170,24.021432,-0.0076,1.345
11260.00,7.526095,24.99857,-0.000168,24.020763,-0.0076,1.345
11262.00,7.526453,24.99885,-0.000169,24.021466,-0.0076,1.346
11264.00,7.526753,24.99855,-0.000169,24.021784,-0.0076,1.345
11266.00,7.526539,24.99832,-0.000169,24.021345,-0.0076,1.345
11268.00,7.527168,24.99874,-0.000171,24.021397,-0.0076,1.345
11270.00,7.527180,24.99798,-0.000170,24.021276,-0.0076,1.345
11272.00,7.527904,24.99860,-0.000169,24.021396,-0.0076,1.345
11274.00,7.528105,24.99831,-0.000169,24.021524,-0.0075,1.345
11276.00,7.527250,24.99986,-0.000169,24.021407,-0.0075,1.345
11278.00,7.526614,24.99889,-0.000169,24.021590,-0.0076,1.345
11280.00,7.525956,24.99932,-0.000169,24.021323,-0.0076,1.345
11282.00,7.525867,24.99995,-0.000170,24.021178,-0.0076,1.345
11284.00,7.525706,25.00014,-0.000170,24.021791,-0.0076,1.344
11286.00,7.526415,24.99924,-0.000168,24.021432,-0.0076,1.345
11288.00,7.526009,24.99920,-0.000169,24.021388,-0.0076,1.345
11290.00,7.525652,24.99908,-0.000168,24.020573,-0.0075,1.344
11292.00,7.526088,24.99945,-0.000169,24.020837,-0.0076,1.345
11294.00,7.526271,24.99988,-0.000170,24.021572,-0.0076,1.345
11296.00,7.526310,24.99972,-0.000171,24.021350,-0.0076,1.345
11298.00,7.526945,25.00081,-0.000169,24.021738,-0.0076,1.346
11300.00,7.527232,25.00036,-0.000169,24.021256,-0.0076,1.345
11302.00,7.527025,25.00127,-0.000169,24.020743,-0.0076,1.345
11304.00,7.527961,25.00096,-0.000170,24.021262,-0.0076,1.346
11306.00,7.528026,25.00108,-0.000169,24.020863,-0.0076,1.345
11308.00,7.527496,25.00163,-0.000169,24.021709,-0.0076,1.345
11310.00,7.527170,25.00028,-0.000170,24.021280,-0.0075,1.345
11312.00,7.526848,25.00081,-0.000169,24.021318,-0.0076,1.345
11314.00,7.526920,25.00089,-0.000169,24.021252,-0.0075,1.346
11316.00,7.526698,24.99999,-0.000170,24.020721,-0.0076,1.345
11318.00,7.526875,25.00046,-0.000170,24.021417,-0.0076,1.345
11320.00,7.526362,25.00065,-0.000170,24.022150,-0.0075,1.345
11322.00,7.525621,25.00061,-0.000170,24.021508,-0.0076,1.346
11324.00,7.525877,25.00105,-0.000169,24.020997,-0.0076,1.345
11326.00,7.526673,25.00069,-0.000169,24.021140,-0.0076,1.345
11328.00,7.527297,25.00075,-0.000170,24.020984,-0.0075,1.345
11330.00,7.526279,25.00064,-0.000171,24.021697,-0.0076,1.345
11332.00,7.526450,25.00117,-0.000170,24.021189,-0.0075,1.345
11334.00,7.526993,25.00034,-0.000170,24.020765,-0.0076,1.345
11336.00,7.527023,25.00170,-0.000170,24.021151,-0.0076,1.345
11338.00,7.526741,25.00132,-0.000169,24.021077,-0.0076,1.345
11340.00,7.527286,25.00026,-0.000170,24.021287,-0.0076,1.346
11342.00,7.526795,25.00064,-0.000169,24.021267,-0.0076,1.345
11344.00,7.526213,25.00090,-0.000170,24.021747,-0.0076,1.345
11346.00,7.525188,25.00041,-0.000169,24.020919,-0.0076,1.344
11348.00,7.525910,25.00004,-0.000169,24.021559,-0.0076,1.345
11350.00,7.525948,25.00055,-0.000169,24.022240,-0.0076,1.346
11352.00,7.526417,25.00039,-0.000169,24.021624,-0.0076,1.345
11354.00,7.526720,24.99904,-0.000169,24.020895,-0.0076,1.345
11356.00,7.526891,24.99993,-0.000170,24.021666,-0.0075,1.345
11358.00,7.526737,24.99982,-0.000169,24.021985,-0.0076,1.345
11360.00,7.526911,24.99964,-0.000170,24.020676,-0.0076,1.345
11362.00,7.527695,24.99938,-0.000170,24.020678,-0.0075,1.346
11364.00,7.527572,24.99897,-0.000171,24.021631,-0.0076,1.345
11366.00,7.526943,24.99984,-0.000170,24.021104,-0.0076,1.345
11368.00,7.527414,24.99975,-0.000169,24.021289,-0.0076,1.346
11370.00,7.527628,24.99975,-0.000169,24.021434,-0.0075,1.345
11372.00,7.527446,25.00019,-0.000169,24.021080,-0.0076,1.345
11374.00,7.526658,25.00096,-0.000169,24.020933,-0.0076,1.345
11376.00,7.526284,25.00105,-0.000170,24.020995,-0.0076,1.345
11378.00,7.525843,25.00037,-0.000169,24.021680,-0.0075,1.345
11380.00,7.525875,24.99967,-0.000170,24.021862,-0.0076,1.345
11382.00,7.525973,24.99992,-0.000170,24.021107,-0.0076,1.345
11384.00,7.526207,25.00119,-0.000170,24.020935,-0.0076,1.346
11386.00,7.526516,25.00050,-0.000169,24.021287,-0.0076,1.346
11388.00,7.526599,25.00115,-0.000169,24.021336,-0.0075,1.345
11390.00,7.527635,25.00103,-0.000170,24.021066,-0.0076,1.345
11392.00,7.526230,25.00088,-0.000169,24.021822,-0.0075,1.345
11394.00,7.525994,25.00148,-0.000169,24.020821,-0.0076,1.346
11396.00,7.526973,25.00082,-0.000169,24.021276,-0.0076,1.346
11398.00,7.527278,25.00077,-0.000170,24.021519,-0.0076,1.345
11400.00,7.527278,25.00057,-0.000170,24.021254,-0.0076,1.345
11402.00,7.528428,24.99950,-0.000169,24.021330,-0.0076,1.345
11404.00,7.528724,25.00059,-0.000170,24.021325,-0.0076,1.346
@19,12.0000,24.0
11406.00,7.527170,24.99927,-0.000169,24.021742,-0.0076,1.345
11408.00,7.518717,24.99848,-0.000170,24.021305,-0.0076,1.345
11410.00,7.507342,24.99925,-0.000169,24.021106,-0.0075,1.344
11412.00,7.496385,24.99842,-0.000170,24.021691,-0.0076,1.344
11414.00,7.486222,24.99919,-0.000169,24.021949,-0.0076,1.344
11416.00,7.478834,24.99974,-0.000170,24.021042,-0.0076,1.345
11418.00,7.474100,25.00069,-0.000170,24.021330,-0.0075,1.345
11420.00,7.470539,24.99967,-0.000171,24.020783,-0.0076,1.346
11422.00,7.466188,25.00013,-0.000171,24.021028,-0.0076,1.346
11424.00,7.463808,25.00010,-0.000171,24.020999,-0.0076,1.346
11426.00,7.460904,24.99964,-0.000171,24.021341,-0.0076,1.347
11428.00,7.458131,24.99932,-0.000171,24.021176,-0.0076,1.346
11430.00,7.459190,24.99961,-0.000170,24.021753,-0.0076,1.346
11432.00,7.467009,24.99869,-0.000171,24.021077,-0.0076,1.347
11434.00,7.477928,24.99937,-0.000171,24.021118,-0.0076,1.347
11436.00,7.490433,24.99983,-0.000171,24.021107,-0.0076,1.347
11438.00,7.501266,24.99930,-0.000171,24.020843,-0.0076,1.347
11440.00,7.507253,24.99983,-0.000171,24.021227,-0.0076,1.347
11442.00,7.511895,25.00019,-0.000170,24.021481,-0.0076,1.346
11444.00,7.516029,25.00073,-0.000170,24.021417,-0.0076,1.346
11446.00,7.519778,25.00041,-0.000169,24.021425,-0.0076,1.345
11448.00,7.523620,25.00100,-0.000168,24.021463,-0.0076,1.344
11450.00,7.526315,25.00042,-0.000168,24.020658,-0.0076,1.345
11452.00,7.528473,25.00019,-0.000168,24.021633,-0.0076,1.346
11454.00,7.531051,25.00024,-0.000169,24.021849,-0.0075,1.345
11456.00,7.532255,25.00043,-0.000168,24.021387,-0.0076,1.345
11458.00,7.533226,25.00012,-0.000169,24.021247,-0.0076,1.346
11460.00,7.533617,25.00049,-0.000169,24.021702,-0.0076,1.345
11462.00,7.534066,25.00035,-0.000168,24.020723,-0.0076,1.345
11464.00,7.534700,25.00084,-0.000169,24.021586,-0.0075,1.345
11466.00,7.534661,25.00093,-0.000168,24.021459,-0.0075,1.345
11468.00,7.534528,25.00098,-0.000168,24.021452,-0.0076,1.345
11470.00,7.533933,25.00023,-0.000169,24.021885,-0.0076,1.345
11472.00,7.534099,24.99960,-0.000169,24.021620,-0.0075,1.345
11474.00,7.534047,25.00001,-0.000168,24.021900,-0.0076,1.344
11476.00,7.534924,25.00055,-0.000168,24.021405,-0.0076,1.345
11478.00,7.534610,24.99989,-0.000168,24.021503,-0.0076,1.346
11480.00,7.534755,24.99981,-0.000168,24.021350,-0.0075,1.345
11482.00,7.534988,24.99981,-0.000169,24.021102,-0.0075,1.345
11484.00,7.534297,24.99928,-0.000170,24.021223,-0.0075,1.345
11486.00,7.534223,24.99978,-0.000168,24.021193,-0.0075,1.345
11488.00,7.535033,25.00019,-0.000169,24.021436,-0.0075,1.345
11490.00,7.534860,25.00032,-0.000170,24.020776,-0.0076,1.345
11492.00,7.533762,25.00030,-0.000169,24.022231,-0.0076,1.345
11494.00,7.533268,25.00055,-0.000168,24.021271,-0.0076,1.345
11496.00,7.532891,24.99988,-0.000169,24.021202,-0.0076,1.345
11498.00,7.532617,25.00022,-0.000168,24.021555,-0.0076,1.345
11500.00,7.532862,24.99993,-0.000168,24.021613,-0.0076,1.345
11502.00,7.533366,25.00001,-0.000169,24.021445,-0.0076,1.345
11504.00,7.533415,25.00004,-0.000169,24.021481,-0.0076,1.345
11506.00,7.533613,25.00077,-0.000169,24.021722,-0.0076,1.345
11508.00,7.532504,25.00082,-0.000169,24.021918,-0.0075,1.346
11510.00,7.532099,25.00039,-0.000169,24.021127,-0.0076,1.345
11512.00,7.531538,25.00038,-0.000170,24.021541,-0.0076,1.345
11514.00,7.530305,25.00060,-0.000171,24.021495,-0.0075,1.345
11516.00,7.530021,25.00140,-0.000168,24.020796,-0.0075,1.346
11518.00,7.530119,25.00082,-0.000169,24.021189,-0.0076,1.345
11520.00,7.530180,25.00052,-0.000168,24.021412,-0.0076,1.345
11522.00,7.530739,25.00014,-0.000169,24.021135,-0.0075,1.345
11524.00,7.530803,25.00056,-0.000168,24.021720,-0.0075,1.345
11526.00,7.530208,25.00073,-0.000170,24.021336,-0.0076,1.345
11528.00,7.529698,25.00043,-0.000170,24.021142,-0.0076,1.345
11530.00,7.528925,25.00109,-0.000168,24.021660,-0.0076,1.345
11532.00,7.528860,25.00086,-0.000170,24.022025,-0.0075,1.345
11534.00,7.528996,25.00123,-0.000170,24.021058,-0.0075,1.345
11536.00,7.529037,25.00097,-0.000169,24.021265,-0.0076,1.345
11538.00,7.529146,25.00171,-0.000169,24.021249,-0.0075,1.345
11540.00,7.528790,25.00129,-0.000170,24.021448,-0.0076,1.346
11542.00,7.528571,25.00121,-0.000170,24.021423,-0.0076,1.346
11544.00,7.528924,25.00207,-0.000170,24.021058,-0.0076,1.345
11546.00,7.529080,25.00083,-0.000169,24.021401,-0.0075,1.346
11548.00,7.528523,25.00073,-0.000168,24.021193,-0.0075,1.345
11550.00,7.528437,25.00093,-0.000169,24.020979,-0.0076,1.345
11552.00,7.529446,25.00100,-0.000170,24.021434,-0.0075,1.345
11554.00,7.529078,25.00052,-0.000168,24.021566,-0.0076,1.345
11556.00,7.528449,25.00066,-0.000169,24.021408,-0.0076,1.346
11558.00,7.528260,25.00058,-0.000170,24.021920,-0.0076,1.346
11560.00,7.528589,25.00071,-0.000169,24.021936,-0.0076,1.345
11562.00,7.527845,25.00075,-0.000170,24.021356,-0.0075,1.346
11564.00,7.527196,25.00003,-0.000169,24.020672,-0.0075,1.345
11566.00,7.528431,25.00018,-0.000170,24.021011,-0.0076,1.346
11568.00,7.528258,25.00031,-0.000168,24.021441,-0.0075,1.345
11570.00,7.528436,24.99985,-0.000169,24.021599,-0.0076,1.345
11572.00,7.527729,24.99962,-0.000169,24.021285,-0.0076,1.345
11574.00,7.527938,25.00022,-0.000169,24.020353,-0.0076,1.345
11576.00,7.528147,25.00043,-0.000168,24.020578,-0.0076,1.345
11578.00,7.527954,25.00018,-0.000169,24.022331,-0.0075,1.345
11580.00,7.527739,25.00057,-0.000167,24.021566,-0.0076,1.345
11582.00,7.528840,25.00014,-0.000168,24.021394,-0.0076,1.345
11584.00,7.529437,25.00033,-0.000169,24.021528,-0.0076,1.345
11586.00,7.528076,25.00094,-0.000169,24.021459,-0.0075,1.345
11588.00,7.527617,25.00060,-0.000169,24.021198,-0.0075,1.345
11590.00,7.527319,25.00080,-0.000169,24.021341,-0.0075,1.345
11592.00,7.527748,25.00061,-0.000169,24.021858,-0.0076,1.345
11594.00,7.527866,25.00098,-0.000170,24.021584,-0.0076,1.345
11596.00,7.528467,25.00029,-0.000169,24.021162,-0.0076,1.345
11598.00,7.529213,25.00002,-0.000169,24.022085,-0.0076,1.345
11600.00,7.527863,25.00014,-0.000169,24.021548,-0.0076,1.345
11602.00,7.527117,25.00026,-0.000169,24.021736,-0.0075,1.345
11604.00,7.527694,25.00007,-0.000169,24.021595,-0.0075,1.345
11606.00,7.527813,25.00038,-0.000169,24.021530,-0.0076,1.345
11608.00,7.528126,25.00093,-0.000169,24.021633,-0.0076,1.345
11610.00,7.527837,25.00064,-0.000169,24.021231,-0.0076,1.345
11612.00,7.527565,25.00050,-0.000170,24.021490,-0.0075,1.345
11614.00,7.527136,25.00076,-0.000169,24.021214,-0.0075,1.346
11616.00,7.526889,24.99991,-0.000169,24.021285,-0.0076,1.345
11618.00,7.526983,25.00007,-0.000169,24.020843,-0.0075,1.346
11620.00,7.526513,24.99984,-0.000169,24.020901,-0.0076,1.345
11622.00,7.526064,25.00051,-0.000169,24.021599,-0.0075,1.345
11624.00,7.525534,25.00038,-0.000170,24.021813,-0.0076,1.345
11626.00,7.525644,24.99954,-0.000168,24.021706,-0.0075,1.345
11628.00,7.526979,24.99949,-0.000169,24.021691,-0.0076,1.346
11630.00,7.527682,24.99924,-0.000169,24.021216,-0.0076,1.344
11632.00,7.527926,25.00006,-0.000169,24.021479,-0.0075,1.344
11634.00,7.527805,24.99987,-0.000169,24.021194,-0.0076,1.345
11636.00,7.527780,25.00031,-0.000169,24.021164,-0.0075,1.345
11638.00,7.528195,25.00028,-0.000169,24.020857,-0.0076,1.345
11640.00,7.527505,25.00027,-0.000169,24.020500,-0.0076,1.345
11642.00,7.527552,25.00092,-0.000170,24.021969,-0.0075,1.345
11644.00,7.526977,25.00074,-0.000171,24.021220,-0.0076,1.346
11646.00,7.527007,24.99997,-0.000170,24.021426,-0.0075,1.345
11648.00,7.527502,25.00021,-0.000169,24.021934,-0.0076,1.345
11650.00,7.527383,25.00050,-0.000169,24.021151,-0.0075,1.345
11652.00,7.526965,25.00001,-0.000169,24.021155,-0.0076,1.345
11654.00,7.526966,25.00048,-0.000170,24.021347,-0.0076,1.345
11656.00,7.526773,25.00029,-0.000169,24.021412,-0.0076,1.345
11658.00,7.526774,24.99976,-0.000169,24.021702,-0.0076,1.345
11660.00,7.527069,24.99864,-0.000170,24.021283,-0.0076,1.345
11662.00,7.526624,24.99823,-0.000169,24.021383,-0.0076,1.346
11664.00,7.527357,24.99902,-0.000169,24.021265,-0.0076,1.345
11666.00,7.528507,24.99905,-0.000169,24.020680,-0.0076,1.345
11668.00,7.528262,24.99918,-0.000169,24.021062,-0.0075,1.344
11670.00,7.527368,25.00008,-0.000169,24.021251,-0.0075,1.345
11672.00,7.528360,25.00036,-0.000169,24.021107,-0.0075,1.345
11674.00,7.528333,25.00065,-0.000168,24.021921,-0.0076,1.345
11676.00,7.528320,25.00045,-0.000169,24.021367,-0.0076,1.345
11678.00,7.528147,24.99949,-0.000169,24.021214,-0.0075,1.345
11680.00,7.528396,24.99926,-0.000169,24.021238,-0.0076,1.344
11682.00,7.528317,25.00010,-0.000168,24.021800,-0.0075,1.345
11684.00,7.528024,24.99967,-0.000168,24.021283,-0.0075,1.345
11686.00,7.527723,24.99925,-0.000168,24.021396,-0.0076,1.345
11688.00,7.527781,24.99938,-0.000168,24.021338,-0.0076,1.345
11690.00,7.527820,24.99990,-0.000169,24.021265,-0.0075,1.346
11692.00,7.527681,25.00005,-0.000169,24.021860,-0.0075,1.345
11694.00,7.527738,25.00008,-0.000170,24.020901,-0.0075,1.345
11696.00,7.527089,25.00001,-0.000169,24.021426,-0.0075,1.345
11698.00,7.527205,24.99956,-0.000168,24.020917,-0.0075,1.344
11700.00,7.527823,24.99995,-0.000169,24.021084,-0.0075,1.345
11702.00,7.527919,24.99993,-0.000169,24.021180,-0.0076,1.345
11704.00,7.527887,25.00046,-0.000168,24.021225,-0.0076,1.345
11706.00,7.527677,24.99975,-0.000169,24.021633,-0.0076,1.345
11708.00,7.528025,24.99931,-0.000169,24.020721,-0.0075,1.345
11710.00,7.528025,24.99947,-0.000168,24.021156,-0.0075,1.345
11712.00,7.527662,24.99908,-0.000169,24.021669,-0.0075,1.345
11714.00,7.527191,24.99968,-0.000169,24.021283,-0.0076,1.345
11716.00,7.527127,24.99978,-0.000170,24.021501,-0.0076,1.344
11718.00,7.526993,24.99998,-0.000170,24.021185,-0.0075,1.345
11720.00,7.527719,24.99863,-0.000169,24.021013,-0.0076,1.345
11722.00,7.526357,24.99767,-0.000169,24.020979,-0.0075,1.345
11724.00,7.526240,24.99877,-0.000169,24.021776,-0.0076,1.345
11726.00,7.526139,24.99916,-0.000169,24.022398,-0.0075,1.345
11728.00,7.525921,24.99968,-0.000169,24.021653,-0.0075,1.345
11730.00,7.526394,25.00001,-0.000169,24.021718,-0.0075,1.345
11732.00,7.526574,24.99993,-0.000168,24.021102,-0.0076,1.345
11734.00,7.525968,24.99928,-0.000169,24.021492,-0.0075,1.345
11736.00,7.525893,24.99954,-0.000168,24.021517,-0.0076,1.345
11738.00,7.526296,24.99942,-0.000169,24.021731,-0.0075,1.345
11740.00,7.526917,24.99967,-0.000168,24.021013,-0.0076,1.345
11742.00,7.527308,24.99908,-0.000168,24.021291,-0.0075,1.344
11744.00,7.527116,24.99912,-0.000168,24.021497,-0.0075,1.345
11746.00,7.526548,24.99828,-0.000168,24.021133,-0.0075,1.345
11748.00,7.526365,24.99837,-0.000168,24.020957,-0.0075,1.344
11750.00,7.526421,24.99914,-0.000169,24.020999,-0.0075,1.345
11752.00,7.526888,24.99986,-0.000170,24.021135,-0.0076,1.345
11754.00,7.526435,24.99853,-0.000169,24.021867,-0.0075,1.345
11756.00,7.525794,24.99839,-0.000168,24.021843,-0.0076,1.344
11758.00,7.525565,24.99871,-0.000168,24.021544,-0.0076,1.344
11760.00,7.525626,24.99831,-0.000168,24.021597,-0.0076,1.345
11762.00,7.525693,24.99850,-0.000168,24.022041,-0.0076,1.344
11764.00,7.525910,24.99885,-0.000169,24.022532,-0.0076,1.345
11766.00,7.525432,24.99840,-0.000168,24.022032,-0.0075,1.345
11768.00,7.525789,24.99860,-0.000169,24.021601,-0.0075,1.345
11770.00,7.525561,24.99842,-0.000169,24.021434,-0.0075,1.345
11772.00,7.525683,24.99915,-0.000169,24.021517,-0.0076,1.345
11774.00,7.525647,24.99882,-0.000169,24.022017,-0.0076,1.345
11776.00,7.525875,24.99901,-0.000168,24.021704,-0.0076,1.344
11778.00,7.525920,24.99893,-0.000170,24.020667,-0.0076,1.344
11780.00,7.525985,24.99874,-0.000169,24.020781,-0.0076,1.345
11782.00,7.526563,24.99989,-0.000168,24.021437,-0.0076,1.346
11784.00,7.526898,25.00042,-0.000171,24.020990,-0.0076,1.345
11786.00,7.527010,25.00016,-0.000171,24.021852,-0.0076,1.345
11788.00,7.526594,24.99999,-0.000170,24.020585,-0.0076,1.344
11790.00,7.526939,24.99935,-0.000170,24.021151,-0.0075,1.344
11792.00,7.527191,24.99887,-0.000171,24.021865,-0.0075,1.345
11794.00,7.526827,24.99937,-0.000168,24.021735,-0.0076,1.345
11796.00,7.526444,24.99918,-0.000169,24.021495,-0.0076,1.344
11798.00,7.526269,24.99999,-0.000169,24.021800,-0.0076,1.345
11800.00,7.526264,24.99968,-0.000170,24.021477,-0.0076,1.344
11802.00,7.525839,24.99901,-0.000170,24.021252,-0.0075,1.345
11804.00,7.526389,24.99993,-0.000171,24.020993,-0.0075,1.345
11806.00,7.526178,25.00118,-0.000169,24.020805,-0.0075,1.345
11808.00,7.526279,25.00082,-0.000169,24.021938,-0.0075,1.345
11810.00,7.525948,24.99957,-0.000167,24.021601,-0.0076,1.345
11812.00,7.526348,25.00011,-0.000168,24.021185,-0.0076,1.345
11814.00,7.526767,25.00023,-0.000168,24.021504,-0.0076,1.344
11816.00,7.526331,24.99968,-0.000168,24.022054,-0.0076,1.345
11818.00,7.525446,24.99988,-0.000169,24.021562,-0.0075,1.345
11820.00,7.526104,25.00022,-0.000170,24.020848,-0.0076,1.345
11822.00,7.526763,25.00059,-0.000169,24.021566,-0.0076,1.345
11824.00,7.526526,25.00073,-0.000171,24.021662,-0.0076,1.345
11826.00,7.527145,25.00085,-0.000169,24.021862,-0.0076,1.345
11828.00,7.527492,25.00057,-0.000170,24.021305,-0.0076,1.345
11830.00,7.526562,25.00158,-0.000170,24.021595,-0.0076,1.345
11832.00,7.526419,25.00109,-0.000172,24.021543,-0.0076,1.344
11834.00,7.526210,25.00085,-0.000167,24.021459,-0.0076,1.344
11836.00,7.526591,25.00069,-0.000169,24.021720,-0.0076,1.344
11838.00,7.527568,25.00094,-0.000166,24.020741,-0.0075,1.344
11840.00,7.528444,25.00080,-0.000167,24.021630,-0.0076,1.344
11842.00,7.528384,25.00018,-0.000167,24.022046,-0.0076,1.345
11844.00,7.527561,25.00017,-0.000168,24.021659,-0.0075,1.345
11846.00,7.527131,25.00034,-0.000168,24.022197,-0.0076,1.344
11848.00,7.527401,25.00020,-0.000167,24.021483,-0.0076,1.345
11850.00,7.526657,25.00077,-0.000168,24.021327,-0.0075,1.345
11852.00,7.527054,25.00085,-0.000167,24.020961,-0.0076,1.345
11854.00,7.527103,24.99966,-0.000169,24.021470,-0.0075,1.345
11856.00,7.527312,24.99934,-0.000169,24.020672,-0.0075,1.345
11858.00,7.526370,25.00003,-0.000169,24.021655,-0.0076,1.345
11860.00,7.526038,24.99994,-0.000169,24.021490,-0.0075,1.345
11862.00,7.527099,24.99987,-0.000170,24.021718,-0.0075,1.345
11864.00,7.526982,25.00062,-0.000169,24.021920,-0.0075,1.344
11866.00,7.527091,25.00042,-0.000168,24.021399,-0.0075,1.344
11868.00,7.526133,25.00009,-0.000168,24.021388,-0.0075,1.345
11870.00,7.525840,25.00005,-0.000170,24.021323,-0.0075,1.345
11872.00,7.525509,24.99998,-0.000169,24.021318,-0.0075,1.345
11874.00,7.524884,24.99946,-0.000168,24.022150,-0.0075,1.344
11876.00,7.524716,25.00057,-0.000169,24.021796,-0.0075,1.345
11878.00,7.525296,25.00108,-0.000168,24.021019,-0.0075,1.344
11880.00,7.525868,25.00155,-0.000169,24.021814,-0.0075,1.344
11882.00,7.525851,25.00066,-0.000168,24.021798,-0.0075,1.345
11884.00,7.526366,25.00056,-0.000170,24.021874,-0.0075,1.344
11886.00,7.526362,24.99976,-0.000169,24.021611,-0.0075,1.344
11888.00,7.526730,24.99964,-0.000169,24.021987,-0.0075,1.345
11890.00,7.526733,24.99980,-0.000168,24.021573,-0.0075,1.344
11892.00,7.526750,24.99959,-0.000168,24.021707,-0.0075,1.344
11894.00,7.526547,24.99935,-0.000168,24.021327,-0.0076,1.345
11896.00,7.525976,24.99932,-0.000170,24.021281,-0.0076,1.345
11898.00,7.526928,25.00043,-0.000170,24.021285,-0.0076,1.344
11900.00,7.527248,24.99962,-0.000170,24.021566,-0.0075,1.344
11902.00,7.526153,24.99983,-0.000168,24.021557,-0.0075,1.344
11904.00,7.525732,24.99860,-0.000169,24.020861,-0.0075,1.344
11906.00,7.526029,24.99793,-0.000168,24.021247,-0.0075,1.345
11908.00,7.525572,24.99926,-0.000169,24.021312,-0.0075,1.345
11910.00,7.525212,24.99901,-0.000169,24.020745,-0.0076,1.344
11912.00,7.524932,25.00011,-0.000170,24.021550,-0.0075,1.344
11914.00,7.524840,24.99987,-0.000171,24.021171,-0.0076,1.345
11916.00,7.524786,24.99932,-0.000169,24.021749,-0.0075,1.344
11918.00,7.524490,25.00026,-0.000170,24.021180,-0.0075,1.344
11920.00,7.524639,24.99974,-0.000170,24.021142,-0.0075,1.345
11922.00,7.524560,24.99928,-0.000168,24.021497,-0.0075,1.345
11924.00,7.524519,24.99963,-0.000169,24.021615,-0.0075,1.344
11926.00,7.524963,25.00020,-0.000169,24.021104,-0.0076,1.345
11928.00,7.524945,25.00011,-0.000168,24.021492,-0.0076,1.345
11930.00,7.524424,25.00026,-0.000170,24.021662,-0.0075,1.345
11932.00,7.524874,25.00133,-0.000170,24.021080,-0.0075,1.344
11934.00,7.524909,25.00045,-0.000169,24.021443,-0.0076,1.344
11936.00,7.525428,25.00047,-0.000169,24.021379,-0.0076,1.344
11938.00,7.526168,25.00066,-0.000169,24.021185,-0.0076,1.344
11940.00,7.525977,25.00041,-0.000170,24.021403,-0.0075,1.345
11942.00,7.526068,25.00103,-0.000171,24.021312,-0.0076,1.345
11944.00,7.525622,25.00136,-0.000170,24.021122,-0.0076,1.345
11946.00,7.525742,25.00108,-0.000171,24.021646,-0.0075,1.344
11948.00,7.525322,25.00098,-0.000169,24.021026,-0.0076,1.344
11950.00,7.525727,25.00123,-0.000167,24.021330,-0.0076,1.344
11952.00,7.526485,25.00106,-0.000166,24.021474,-0.0076,1.345
11954.00,7.526419,25.00040,-0.000170,24.021307,-0.0075,1.345
11956.00,7.526655,25.00102,-0.000169,24.021448,-0.0076,1.344
11958.00,7.526434,25.00054,-0.000167,24.021223,-0.0076,1.345
11960.00,7.525132,25.00126,-0.000168,24.020841,-0.0075,1.345
11962.00,7.524281,25.00055,-0.000169,24.021378,-0.0075,1.345
11964.00,7.525237,25.00070,-0.000170,24.021591,-0.0076,1.345
11966.00,7.525149,25.00052,-0.000169,24.021307,-0.0075,1.344
11968.00,7.525660,25.00089,-0.000169,24.021822,-0.0076,1.344
11970.00,7.525332,25.00155,-0.000169,24.021863,-0.0076,1.344
11972.00,7.524902,25.00016,-0.000167,24.021033,-0.0076,1.344
11974.00,7.524648,25.00105,-0.000170,24.021129,-0.0076,1.345
11976.00,7.524383,25.00019,-0.000170,24.020890,-0.0075,1.345
11978.00,7.524115,25.00129,-0.000170,24.021892,-0.0075,1.344
11980.00,7.524135,25.00255,-0.000171,24.021260,-0.0075,1.344
11982.00,7.524160,25.00218,-0.000170,24.021078,-0.0076,1.344
11984.00,7.523401,25.00124,-0.000170,24.021298,-0.0075,1.345
11986.00,7.523343,25.00080,-0.000170,24.020794,-0.0076,1.345
11988.00,7.523604,25.00108,-0.000169,24.020863,-0.0076,1.345
11990.00,7.523011,25.00181,-0.000170,24.021481,-0.0076,1.344
11992.00,7.523046,25.00240,-0.000168,24.021660,-0.0076,1.344
11994.00,7.523144,25.00188,-0.000168,24.021755,-0.0076,1.344
11996.00,7.522262,25.00183,-0.000168,24.021662,-0.0076,1.344
11998.00,7.522986,25.00151,-0.000168,24.021229,-0.0076,1.345
12000.00,7.523889,25.00228,-0.000170,24.021071,-0.0076,1.345
12002.00,7.524474,25.00219,-0.000169,24.021185,-0.0076,1.345
12004.00,7.524759,25.00173,-0.000169,24.021202,-0.0075,1.344
@20,12.0000,24.0
12006.00,7.524534,25.00213,-0.000168,24.020522,-0.0076,1.344
12008.00,7.517654,25.00204,-0.000169,24.021078,-0.0076,1.344
12010.00,7.506063,25.00189,-0.000169,24.021120,-0.0076,1.343
12012.00,7.494176,25.00115,-0.000169,24.021410,-0.0076,1.343
12014.00,7.483861,25.00062,-0.000168,24.021423,-0.0076,1.343
12016.00,7.476718,25.00064,-0.000168,24.021417,-0.0076,1.344
12018.00,7.470899,25.00148,-0.000171,24.021262,-0.0076,1.345
12020.00,7.467420,25.00148,-0.000171,24.021673,-0.0076,1.345
12022.00,7.464403,25.00175,-0.000170,24.021173,-0.0076,1.345
12024.00,7.461758,25.00211,-0.000172,24.021492,-0.0075,1.346
12026.00,7.459573,25.00101,-0.000171,24.021514,-0.0076,1.346
12028.00,7.457264,25.00143,-0.000172,24.021593,-0.0076,1.345
12030.00,7.456567,25.00124,-0.000170,24.021151,-0.0075,1.345
12032.00,7.463048,25.00050,-0.000170,24.021176,-0.0075,1.346
12034.00,7.474772,25.00111,-0.000171,24.021218,-0.0076,1.346
12036.00,7.488374,25.00089,-0.000173,24.021726,-0.0075,1.346
12038.00,7.499653,25.00097,-0.000172,24.021918,-0.0076,1.346
12040.00,7.507648,25.00103,-0.000169,24.021236,-0.0076,1.346
12042.00,7.513081,25.00106,-0.000170,24.021617,-0.0076,1.346
12044.00,7.517593,25.00071,-0.000170,24.021722,-0.0076,1.345
12046.00,7.521846,25.00129,-0.000170,24.021871,-0.0075,1.345
12048.00,7.525803,25.00076,-0.000168,24.021080,-0.0075,1.344
12050.00,7.529448,25.00082,-0.000169,24.021845,-0.0076,1.344
12052.00,7.532005,24.99963,-0.000168,24.021639,-0.0076,1.345
12054.00,7.533219,24.99964,-0.000168,24.020805,-0.0076,1.345
12056.00,7.533907,24.99985,-0.000168,24.021978,-0.0076,1.344
12058.00,7.533954,24.99999,-0.000169,24.020888,-0.0075,1.345
12060.00,7.533301,25.00013,-0.000169,24.021450,-0.0076,1.345
12062.00,7.532625,24.99917,-0.000169,24.021727,-0.0075,1.343
12064.00,7.532692,24.99915,-0.000167,24.021140,-0.0076,1.344
12066.00,7.532497,24.99907,-0.000169,24.021827,-0.0075,1.345
12068.00,7.531579,24.99914,-0.000169,24.021664,-0.0076,1.344
12070.00,7.531166,24.99842,-0.000168,24.021572,-0.0075,1.344
12072.00,7.531427,24.99901,-0.000170,24.021280,-0.0075,1.344
12074.00,7.530807,24.99911,-0.000169,24.021073,-0.0075,1.344
12076.00,7.530692,24.99893,-0.000168,24.021069,-0.0076,1.345
12078.00,7.530517,24.99867,-0.000169,24.021434,-0.0076,1.345
12080.00,7.530520,24.99852,-0.000169,24.021852,-0.0076,1.344
12082.00,7.531056,24.99854,-0.000170,24.021488,-0.0076,1.344
12084.00,7.531689,24.99832,-0.000169,24.021691,-0.0076,1.344
12086.00,7.531938,24.99851,-0.000169,24.021280,-0.0076,1.344
12088.00,7.531480,24.99876,-0.000168,24.021804,-0.0076,1.344
12090.00,7.530900,24.99797,-0.000170,24.021553,-0.0076,1.345
12092.00,7.531335,24.99875,-0.000170,24.021504,-0.0076,1.345
12094.00,7.531737,24.99805,-0.000170,24.020268,-0.0075,1.344
12096.00,7.531222,24.99858,-0.000169,24.021363,-0.0076,1.344
12098.00,7.530645,25.00002,-0.000168,24.021345,-0.0076,1.344
12100.00,7.530824,24.99902,-0.000169,24.021932,-0.0075,1.344
12102.00,7.530797,24.99872,-0.000169,24.021916,-0.0076,1.345
12104.00,7.530268,24.99927,-0.000168,24.021245,-0.0076,1.344
12106.00,7.529882,24.99860,-0.000170,24.021033,-0.0075,1.344
12108.00,7.530098,24.99908,-0.000169,24.021140,-0.0075,1.344
12110.00,7.529495,24.99876,-0.000168,24.021254,-0.0075,1.344
12112.00,7.528936,24.99820,-0.000168,24.021738,-0.0076,1.344
12114.00,7.529355,24.99858,-0.000169,24.021758,-0.0076,1.344
12116.00,7.530019,24.99890,-0.000169,24.021611,-0.0076,1.344
12118.00,7.529118,24.99808,-0.000171,24.021668,-0.0075,1.344
12120.00,7.529138,24.99755,-0.000170,24.021446,-0.0076,1.344
12122.00,7.528868,24.99852,-0.000169,24.021269,-0.0076,1.344
12124.00,7.528646,25.00009,-0.000170,24.021298,-0.0076,1.344
12126.00,7.528814,24.99950,-0.000169,24.021053,-0.0076,1.344
12128.00,7.528333,24.99845,-0.000170,24.021247,-0.0075,1.345
12130.00,7.528015,24.99939,-0.000170,24.021814,-0.0075,1.345
12132.00,7.527341,24.99978,-0.000170,24.021543,-0.0075,1.344
12134.00,7.527068,24.99943,-0.000168,24.021956,-0.0075,1.344
12136.00,7.526716,25.00003,-0.000169,24.021591,-0.0075,1.344
12138.00,7.527210,25.00022,-0.000170,24.021126,-0.0076,1.344
12140.00,7.528086,25.00037,-0.000170,24.020948,-0.0076,1.344
12142.00,7.529150,24.99967,-0.000170,24.021707,-0.0075,1.344
12144.00,7.528767,25.00033,-0.000170,24.021390,-0.0075,1.344
12146.00,7.528460,24.99900,-0.000170,24.021263,-0.0075,1.344
12148.00,7.529022,24.99959,-0.000170,24.021892,-0.0076,1.345
12150.00,7.529414,24.99919,-0.000170,24.022536,-0.0075,1.345
12152.00,7.528796,24.99925,-0.000170,24.022228,-0.0075,1.345
12154.00,7.528693,24.99866,-0.000170,24.021187,-0.0076,1.344
12156.00,7.528665,24.99831,-0.000169,24.021555,-0.0075,1.344
12158.00,7.528666,24.99923,-0.000169,24.021927,-0.0075,1.344
12160.00,7.528167,24.99852,-0.000168,24.021448,-0.0076,1.344
12162.00,7.527535,24.99968,-0.000168,24.021251,-0.0076,1.344
12164.00,7.528355,24.99956,-0.000169,24.021796,-0.0075,1.344
12166.00,7.528578,25.00056,-0.000170,24.021459,-0.0075,1.344
12168.00,7.528259,24.99992,-0.000170,24.020743,-0.0075,1.344
12170.00,7.528823,25.00026,-0.000169,24.021599,-0.0075,1.344
12172.00,7.528878,25.00015,-0.000169,24.021713,-0.0076,1.344
12174.00,7.528527,25.00008,-0.000170,24.021332,-0.0075,1.345
12176.00,7.528329,25.00021,-0.000170,24.021532,-0.0076,1.345
12178.00,7.528060,25.00005,-0.000170,24.021010,-0.0076,1.344
12180.00,7.528173,24.99997,-0.000169,24.021234,-0.0075,1.344
12182.00,7.527953,25.00136,-0.000168,24.020832,-0.0076,1.344
12184.00,7.527520,25.00162,-0.000169,24.021497,-0.0076,1.344
12186.00,7.527847,25.00215,-0.000169,24.022135,-0.0075,1.344
12188.00,7.527634,25.00223,-0.000168,24.021305,-0.0076,1.344
12190.00,7.527647,25.00164,-0.000169,24.021194,-0.0076,1.345
12192.00,7.527071,25.00186,-0.000168,24.021265,-0.0076,1.344
12194.00,7.526537,25.00108,-0.000168,24.021117,-0.0075,1.344
12196.00,7.526589,25.00123,-0.000170,24.021682,-0.0075,1.345
12198.00,7.526289,25.00025,-0.000169,24.020839,-0.0076,1.345
12200.00,7.526423,25.00125,-0.000169,24.021071,-0.0076,1.344
12202.00,7.526924,25.00123,-0.000170,24.020870,-0.0076,1.344
12204.00,7.526514,25.00117,-0.000170,24.021445,-0.0076,1.344
12206.00,7.525947,25.00070,-0.000170,24.021347,-0.0075,1.344
12208.00,7.526823,25.00116,-0.000168,24.021639,-0.0076,1.344
12210.00,7.526765,25.00137,-0.000169,24.021811,-0.0076,1.344
12212.00,7.526498,25.00137,-0.000170,24.021321,-0.0076,1.345
12214.00,7.526664,25.00063,-0.000167,24.021593,-0.0076,1.344
12216.00,7.526064,25.00056,-0.000167,24.021399,-0.0076,1.343
12218.00,7.525486,25.00089,-0.000168,24.020919,-0.0075,1.344
12220.00,7.526243,25.00059,-0.000168,24.020975,-0.0075,1.344
12222.00,7.525992,25.00048,-0.000167,24.021202,-0.0076,1.345
12224.00,7.525691,25.00015,-0.000170,24.021717,-0.0076,1.344
12226.00,7.525640,25.00085,-0.000169,24.021508,-0.0076,1.344
12228.00,7.525769,25.00104,-0.000169,24.020919,-0.0076,1.344
12230.00,7.526702,25.00127,-0.000169,24.021118,-0.0076,1.344
12232.00,7.526806,25.00162,-0.000169,24.021573,-0.0076,1.344
12234.00,7.526550,25.00165,-0.000169,24.021330,-0.0075,1.344
12236.00,7.526209,25.00198,-0.000169,24.021033,-0.0075,1.344
12238.00,7.525902,25.00150,-0.000169,24.021303,-0.0075,1.345
12240.00,7.526468,25.00134,-0.000169,24.021523,-0.0075,1.344
12242.00,7.526243,25.00093,-0.000167,24.021441,-0.0075,1.344
12244.00,7.525934,25.00094,-0.000168,24.022206,-0.0075,1.344
12246.00,7.526650,25.00185,-0.000169,24.021733,-0.0075,1.344
12248.00,7.527078,25.00170,-0.000167,24.021468,-0.0076,1.343
12250.00,7.527456,25.00052,-0.000169,24.021833,-0.0076,1.344
12252.00,7.526701,25.00108,-0.000169,24.020841,-0.0076,1.344
12254.00,7.526747,25.00014,-0.000169,24.021160,-0.0076,1.344
12256.00,7.527178,25.00050,-0.000170,24.021238,-0.0076,1.344
12258.00,7.527582,25.00103,-0.000168,24.021445,-0.0075,1.344
12260.00,7.527602,25.00142,-0.000168,24.021378,-0.0075,1.345
12262.00,7.526635,25.00172,-0.000169,24.021254,-0.0076,1.344
12264.00,7.525647,25.00058,-0.000168,24.021162,-0.0075,1.344
12266.00,7.526611,25.00118,-0.000168,24.021838,-0.0075,1.344
12268.00,7.526883,25.00203,-0.000169,24.021385,-0.0075,1.344
12270.00,7.526349,25.00173,-0.000168,24.021213,-0.0075,1.344
12272.00,7.526051,25.00132,-0.000168,24.022110,-0.0075,1.344
12274.00,7.525917,25.00131,-0.000169,24.022246,-0.0075,1.344
12276.00,7.526064,25.00089,-0.000170,24.021675,-0.0075,1.344
12278.00,7.524944,25.00188,-0.000169,24.021222,-0.0075,1.345
12280.00,7.524610,25.00160,-0.000169,24.021486,-0.0076,1.344
12282.00,7.524812,25.00182,-0.000168,24.021541,-0.0075,1.344
12284.00,7.525280,25.00189,-0.000169,24.021013,-0.0076,1.343
12286.00,7.525374,25.00155,-0.000169,24.021131,-0.0075,1.344
12288.00,7.525001,25.00180,-0.000168,24.021796,-0.0075,1.344
12290.00,7.525565,25.00138,-0.000168,24.021156,-0.0075,1.345
12292.00,7.526694,25.00174,-0.000168,24.021207,-0.0076,1.344
12294.00,7.526874,25.00113,-0.000169,24.021472,-0.0075,1.344
12296.00,7.526830,25.00095,-0.000169,24.022364,-0.0076,1.344
12298.00,7.526514,25.00184,-0.000169,24.021727,-0.0075,1.343
12300.00,7.527085,25.00220,-0.000168,24.021851,-0.0075,1.344
12302.00,7.526839,25.00266,-0.000169,24.021765,-0.0075,1.344
12304.00,7.526782,25.00140,-0.000167,24.021965,-0.0075,1.344
12306.00,7.526342,25.00188,-0.000169,24.021885,-0.0075,1.345
12308.00,7.525737,25.00297,-0.000169,24.021465,-0.0075,1.345
12310.00,7.526259,25.00266,-0.000168,24.021149,-0.0075,1.344
12312.00,7.526190,25.00171,-0.000168,24.021091,-0.0076,1.344
12314.00,7.526176,25.00215,-0.000168,24.021501,-0.0075,1.344
12316.00,7.526054,25.00115,-0.000168,24.021678,-0.0076,1.343
12318.00,7.525506,25.00115,-0.000170,24.022141,-0.0076,1.344
12320.00,7.525156,25.00137,-0.000168,24.021439,-0.0076,1.344
12322.00,7.524967,25.00162,-0.000169,24.021327,-0.0076,1.344
12324.00,7.524707,25.00203,-0.000169,24.021698,-0.0076,1.344
12326.00,7.524882,25.00085,-0.000171,24.021325,-0.0076,1.344
12328.00,7.525423,25.00143,-0.000170,24.020826,-0.0076,1.344
12330.00,7.525981,25.00140,-0.000171,24.021214,-0.0075,1.345
12332.00,7.525821,25.00103,-0.000169,24.021794,-0.0075,1.344
12334.00,7.525718,25.00072,-0.000169,24.020957,-0.0076,1.344
12336.00,7.525089,25.00040,-0.000170,24.021446,-0.0076,1.344
12338.00,7.525493,25.00132,-0.000167,24.021630,-0.0076,1.344
12340.00,7.526130,25.00040,-0.000169,24.021022,-0.0076,1.344
12342.00,7.526153,25.00110,-0.000169,24.021291,-0.0076,1.344
12344.00,7.526192,25.00166,-0.000168,24.021421,-0.0076,1.343
12346.00,7.526532,25.00132,-0.000169,24.021256,-0.0076,1.344
12348.00,7.526402,25.00199,-0.000170,24.021622,-0.0075,1.344
12350.00,7.526226,25.00255,-0.000169,24.021865,-0.0075,1.344
12352.00,7.525738,25.00192,-0.000169,24.021046,-0.0076,1.344
12354.00,7.526429,25.00229,-0.000169,24.020846,-0.0076,1.343
12356.00,7.526719,25.00167,-0.000169,24.021717,-0.0076,1.345
12358.00,7.527657,25.00208,-0.000170,24.020535,-0.0076,1.344
12360.00,7.527636,25.00098,-0.000171,24.021397,-0.0076,1.344
12362.00,7.526847,25.00169,-0.000169,24.022204,-0.0076,1.344
12364.00,7.527420,25.00246,-0.000170,24.021804,-0.0075,1.344
12366.00,7.527249,25.00123,-0.000168,24.021767,-0.0076,1.343
12368.00,7.527476,25.00157,-0.000169,24.021927,-0.0075,1.343
12370.00,7.527993,25.00119,-0.000169,24.021301,-0.0076,1.343
12372.00,7.527176,25.00164,-0.000168,24.020944,-0.0076,1.344
12374.00,7.526092,25.00234,-0.000169,24.021419,-0.0075,1.345
12376.00,7.526201,25.00210,-0.000168,24.021227,-0.0076,1.344
12378.00,7.526674,25.00218,-0.000169,24.021588,-0.0076,1.343
12380.00,7.527308,25.00263,-0.000170,24.021205,-0.0075,1.344
12382.00,7.526063,25.00247,-0.000171,24.021519,-0.0075,1.343
12384.00,7.524829,25.00209,-0.000169,24.021519,-0.0076,1.343
12386.00,7.524872,25.00263,-0.000169,24.021312,-0.0076,1.343
12388.00,7.524819,25.00274,-0.000169,24.021225,-0.0076,1.345
12390.00,7.524421,25.00121,-0.000169,24.021171,-0.0076,1.344
12392.00,7.525508,25.00099,-0.000168,24.021223,-0.0076,1.343
12394.00,7.526281,25.00151,-0.000168,24.020928,-0.0076,1.344
12396.00,7.526001,25.00178,-0.000168,24.021836,-0.0075,1.344
12398.00,7.525536,25.00261,-0.000169,24.021704,-0.0075,1.343
12400.00,7.525749,25.00278,-0.000169,24.021519,-0.0075,1.343
12402.00,7.526866,25.00242,-0.000169,24.021439,-0.0075,1.343
12404.00,7.525987,25.00183,-0.000170,24.021709,-0.0076,1.343
12406.00,7.525688,25.00268,-0.000170,24.021097,-0.0076,1.343
12408.00,7.525825,25.00215,-0.000170,24.020707,-0.0076,1.344
12410.00,7.526595,25.00144,-0.000170,24.021107,-0.0076,1.344
12412.00,7.526221,25.00150,-0.000169,24.021441,-0.0076,1.344
12414.00,7.525602,25.00149,-0.000169,24.021711,-0.0076,1.344
12416.00,7.525694,25.00177,-0.000171,24.021374,-0.0076,1.343
12418.00,7.526358,25.00143,-0.000169,24.020877,-0.0076,1.344
12420.00,7.526195,25.00146,-0.000169,24.021688,-0.0076,1.344
12422.00,7.526452,25.00120,-0.000170,24.021327,-0.0076,1.343
12424.00,7.525617,25.00110,-0.000170,24.021113,-0.0075,1.344
12426.00,7.525525,25.00149,-0.000169,24.021593,-0.0076,1.343
12428.00,7.524971,25.00222,-0.000169,24.020892,-0.0076,1.344
12430.00,7.524148,25.00236,-0.000169,24.020855,-0.0076,1.344
12432.00,7.524279,25.00182,-0.000170,24.021557,-0.0076,1.343
12434.00,7.525024,25.00136,-0.000169,24.021191,-0.0076,1.343
12436.00,7.525048,25.00257,-0.000170,24.021521,-0.0076,1.344
12438.00,7.525406,25.00230,-0.000169,24.021301,-0.0076,1.344
12440.00,7.525178,25.00265,-0.000169,24.021794,-0.0075,1.343
12442.00,7.525498,25.00331,-0.000169,24.021354,-0.0076,1.344
12444.00,7.526067,25.00244,-0.000170,24.021791,-0.0076,1.344
12446.00,7.524944,25.00223,-0.000170,24.021434,-0.0076,1.343
12448.00,7.524900,25.00299,-0.000170,24.021218,-0.0076,1.344
12450.00,7.525487,25.00243,-0.000169,24.021588,-0.0075,1.344
12452.00,7.524581,25.00153,-0.000168,24.021454,-0.0075,1.344
12454.00,7.524919,25.00160,-0.000169,24.021269,-0.0076,1.344
12456.00,7.526074,25.00165,-0.000169,24.021575,-0.0075,1.344
12458.00,7.526548,25.00197,-0.000170,24.021586,-0.0075,1.344
12460.00,7.526086,25.00260,-0.000168,24.021390,-0.0075,1.344
12462.00,7.525267,25.00229,-0.000169,24.021515,-0.0075,1.343
12464.00,7.525042,25.00267,-0.000170,24.020903,-0.0076,1.344
12466.00,7.524958,25.00188,-0.000169,24.021225,-0.0076,1.343
12468.00,7.525225,25.00228,-0.000170,24.021408,-0.0075,1.344
12470.00,7.525824,25.00235,-0.000170,24.021481,-0.0076,1.343
12472.00,7.526157,25.00176,-0.000169,24.020629,-0.0076,1.343
12474.00,7.525489,25.00197,-0.000168,24.020765,-0.0076,1.343
12476.00,7.526012,25.00179,-0.000170,24.021211,-0.0076,1.343
12478.00,7.526159,25.00213,-0.000169,24.021488,-0.0076,1.343
12480.00,7.525666,25.00236,-0.000169,24.021414,-0.0076,1.343
12482.00,7.525855,25.00226,-0.000169,24.020785,-0.0076,1.343
12484.00,7.525466,25.00232,-0.000171,24.021175,-0.0076,1.344
12486.00,7.524925,25.00122,-0.000171,24.021305,-0.0076,1.344
12488.00,7.524662,25.00106,-0.000170,24.021329,-0.0076,1.344
12490.00,7.525327,25.00057,-0.000169,24.020823,-0.0076,1.344
12492.00,7.525424,25.00040,-0.000170,24.021671,-0.0076,1.343
12494.00,7.526835,25.00025,-0.000170,24.021514,-0.0076,1.344
12496.00,7.525765,25.00090,-0.000169,24.020475,-0.0076,1.344
12498.00,7.525803,25.00123,-0.000169,24.021349,-0.0076,1.343
12500.00,7.525486,25.00081,-0.000168,24.021129,-0.0076,1.343
12502.00,7.524375,25.00106,-0.000167,24.021089,-0.0076,1.343
12504.00,7.525130,25.00068,-0.000169,24.020952,-0.0076,1.344
12506.00,7.524733,25.00038,-0.000169,24.021238,-0.0076,1.343
12508.00,7.524664,25.00114,-0.000169,24.021426,-0.0075,1.344
12510.00,7.524319,25.00203,-0.000169,24.021015,-0.0076,1.344
12512.00,7.524480,25.00163,-0.000169,24.020772,-0.0076,1.343
12514.00,7.524254,25.00179,-0.000169,24.021463,-0.0076,1.343
12516.00,7.523535,25.00153,-0.000170,24.020551,-0.0076,1.343
12518.00,7.523760,25.00194,-0.000170,24.021029,-0.0076,1.344
12520.00,7.524469,25.00147,-0.000170,24.021147,-0.0076,1.344
12522.00,7.524798,25.00113,-0.000169,24.021345,-0.0076,1.343
12524.00,7.524658,25.00150,-0.000169,24.021267,-0.0076,1.343
12526.00,7.524578,25.00058,-0.000170,24.021383,-0.0076,1.343
12528.00,7.525415,25.00132,-0.000169,24.021506,-0.0076,1.343
12530.00,7.525351,25.00118,-0.000168,24.020899,-0.0076,1.343
12532.00,7.525070,25.00127,-0.000169,24.021086,-0.0076,1.343
12534.00,7.525528,25.00175,-0.000169,24.021008,-0.0076,1.343
12536.00,7.526058,25.00135,-0.000170,24.021062,-0.0076,1.343
12538.00,7.526017,25.00125,-0.000170,24.020807,-0.0076,1.344
12540.00,7.526388,25.00135,-0.000171,24.021102,-0.0076,1.344
12542.00,7.525614,25.00087,-0.000171,24.021263,-0.0076,1.344
12544.00,7.526707,25.00093,-0.000170,24.021470,-0.0076,1.343
12546.00,7.526822,25.00127,-0.000169,24.020973,-0.0076,1.343
12548.00,7.526888,25.00178,-0.000170,24.021459,-0.0076,1.343
12550.00,7.525495,25.00136,-0.000168,24.021698,-0.0076,1.343
12552.00,7.524612,25.00106,-0.000168,24.021243,-0.0076,1.343
12554.00,7.525720,25.00165,-0.000169,24.021153,-0.0076,1.343
12556.00,7.525996,25.00024,-0.000169,24.020638,-0.0076,1.344
12558.00,7.525128,25.00060,-0.000169,24.021477,-0.0076,1.344
12560.00,7.525157,25.00108,-0.000170,24.021281,-0.0075,1.343
12562.00,7.525525,25.00030,-0.000170,24.020727,-0.0076,1.343
12564.00,7.524737,25.00044,-0.000170,24.020942,-0.0076,1.343
12566.00,7.524814,24.99989,-0.000169,24.020772,-0.0076,1.343
12568.00,7.524579,25.00036,-0.000169,24.020923,-0.0076,1.343
12570.00,7.523964,25.00081,-0.000170,24.021153,-0.0076,1.343
12572.00,7.523934,25.00122,-0.000169,24.020810,-0.0076,1.343
12574.00,7.523541,25.00052,-0.000169,24.020783,-0.0076,1.344
12576.00,7.523436,25.00017,-0.000169,24.021115,-0.0076,1.343
12578.00,7.523197,25.00013,-0.000170,24.021412,-0.0075,1.343
12580.00,7.523538,25.00058,-0.000169,24.021280,-0.0075,1.343
12582.00,7.524413,25.00145,-0.000170,24.021702,-0.0076,1.343
12584.00,7.524581,25.00140,-0.000169,24.022106,-0.0076,1.343
12586.00,7.523526,25.00133,-0.000168,24.022242,-0.0076,1.344
12588.00,7.523791,25.00110,-0.000169,24.021345,-0.0076,1.343
12590.00,7.524229,25.00021,-0.000169,24.021347,-0.0075,1.343
12592.00,7.523704,25.00093,-0.000169,24.021515,-0.0076,1.343
12594.00,7.523973,25.00121,-0.000169,24.021149,-0.0076,1.343
12596.00,7.524768,25.00165,-0.000170,24.021165,-0.0076,1.343
12598.00,7.524614,25.00160,-0.000170,24.020955,-0.0076,1.343
12600.00,7.524262,25.00193,-0.000168,24.020783,-0.0076,1.343
12602.00,7.524127,25.00182,-0.000169,24.020923,-0.0076,1.343
12604.00,7.524431,25.00127,-0.000170,24.020823,-0.0076,1.343
@21,12.0000,24.0
12606.00,7.524526,25.00101,-0.000169,24.021517,-0.0076,1.343
12608.00,7.517699,25.00107,-0.000169,24.021916,-0.0075,1.343
12610.00,7.506526,25.00124,-0.000170,24.021615,-0.0076,1.342
12612.00,7.494279,25.00075,-0.000169,24.021535,-0.0076,1.342
12614.00,7.484695,25.00161,-0.000169,24.021167,-0.0076,1.341
12616.00,7.478761,25.00175,-0.000170,24.020828,-0.0076,1.343
12618.00,7.473530,25.00213,-0.000170,24.020836,-0.0076,1.344
12620.00,7.469428,25.00196,-0.000170,24.021022,-0.0076,1.344
12622.00,7.465137,25.00305,-0.000170,24.021818,-0.0076,1.344
12624.00,7.460838,25.00302,-0.000172,24.021479,-0.0076,1.344
12626.00,7.457888,25.00243,-0.000171,24.020906,-0.0076,1.344
12628.00,7.455212,25.00210,-0.000172,24.021102,-0.0076,1.344
12630.00,7.455512,25.00108,-0.000171,24.020763,-0.0076,1.344
12632.00,7.462536,25.00165,-0.000170,24.021276,-0.0076,1.344
12634.00,7.474997,25.00199,-0.000171,24.020870,-0.0076,1.345
12636.00,7.487013,25.00209,-0.000172,24.021124,-0.0076,1.346
12638.00,7.497128,25.00149,-0.000171,24.021107,-0.0076,1.345
12640.00,7.506040,25.00120,-0.000172,24.021136,-0.0076,1.344
12642.00,7.512256,25.00158,-0.000171,24.020930,-0.0075,1.344
12644.00,7.516584,25.00168,-0.000169,24.021222,-0.0076,1.343
12646.00,7.520595,25.00197,-0.000168,24.020781,-0.0076,1.343
12648.00,7.524186,25.00157,-0.000169,24.020627,-0.0076,1.343
12650.00,7.527883,25.00129,-0.000168,24.021680,-0.0076,1.343
12652.00,7.530535,25.00118,-0.000169,24.021289,-0.0076,1.343
12654.00,7.530980,25.00093,-0.000168,24.020921,-0.0076,1.343
12656.00,7.532601,25.00070,-0.000169,24.020950,-0.0076,1.344
12658.00,7.533050,25.00144,-0.000170,24.021068,-0.0075,1.344
12660.00,7.532674,25.00157,-0.000170,24.021006,-0.0075,1.343
12662.00,7.532309,25.00122,-0.000169,24.021207,-0.0076,1.342
12664.00,7.531987,25.00161,-0.000168,24.021194,-0.0076,1.343
12666.00,7.531544,25.00041,-0.000170,24.021051,-0.0076,1.343
12668.00,7.530903,25.00071,-0.000169,24.021167,-0.0076,1.343
12670.00,7.529958,25.00114,-0.000170,24.020988,-0.0075,1.343
12672.00,7.528955,25.00081,-0.000169,24.021552,-0.0076,1.343
12674.00,7.528720,25.00103,-0.000170,24.021216,-0.0076,1.343
12676.00,7.529091,25.00135,-0.000170,24.020953,-0.0075,1.343
12678.00,7.529619,25.00105,-0.000169,24.021075,-0.0076,1.343
12680.00,7.529861,25.00091,-0.000169,24.021017,-0.0076,1.343
12682.00,7.529950,25.00095,-0.000170,24.021233,-0.0076,1.343
12684.00,7.530257,25.00086,-0.000170,24.020487,-0.0076,1.343
12686.00,7.529843,25.00085,-0.000169,24.021258,-0.0076,1.342
12688.00,7.529026,25.00111,-0.000169,24.021251,-0.0076,1.343
12690.00,7.529460,25.00157,-0.000170,24.021869,-0.0076,1.343
12692.00,7.529744,25.00121,-0.000171,24.021035,-0.0076,1.343
12694.00,7.529397,25.00217,-0.000170,24.021350,-0.0076,1.343
12696.00,7.529005,25.00169,-0.000169,24.021698,-0.0076,1.343
12698.00,7.528821,25.00147,-0.000169,24.021245,-0.0076,1.342
12700.00,7.528615,25.00121,-0.000170,24.020879,-0.0076,1.343
12702.00,7.529061,25.00068,-0.000170,24.021441,-0.0076,1.343
12704.00,7.528336,25.00154,-0.000169,24.021370,-0.0076,1.343
12706.00,7.527775,25.00169,-0.000170,24.020732,-0.0076,1.343
12708.00,7.527202,25.00064,-0.000170,24.021082,-0.0076,1.343
12710.00,7.526910,25.00131,-0.000171,24.020710,-0.0076,1.343
12712.00,7.527011,25.00054,-0.000171,24.021129,-0.0076,1.343
12714.00,7.527365,25.00185,-0.000169,24.020839,-0.0076,1.343
12716.00,7.527216,25.00173,-0.000169,24.020870,-0.0076,1.343
12718.00,7.526583,25.00209,-0.000170,24.020975,-0.0076,1.343
12720.00,7.527129,25.00214,-0.000170,24.021425,-0.0076,1.343
12722.00,7.527708,25.00126,-0.000170,24.021407,-0.0076,1.343
12724.00,7.527319,25.00205,-0.000170,24.020315,-0.0076,1.342
12726.00,7.527795,25.00160,-0.000169,24.020491,-0.0076,1.343
12728.00,7.527362,25.00192,-0.000171,24.021171,-0.0076,1.343
12730.00,7.526828,25.00213,-0.000170,24.021131,-0.0076,1.343
12732.00,7.526825,25.00141,-0.000170,24.021281,-0.0076,1.342
12734.00,7.526348,25.00225,-0.000169,24.020872,-0.0076,1.343
12736.00,7.526826,25.00243,-0.000169,24.020979,-0.0076,1.342
12738.00,7.527010,25.00250,-0.000169,24.020652,-0.0076,1.343
12740.00,7.526569,25.00241,-0.000170,24.021358,-0.0076,1.343
12742.00,7.525933,25.00202,-0.000170,24.021064,-0.0076,1.343
12744.00,7.525634,25.00124,-0.000170,24.021347,-0.0076,1.343
12746.00,7.525691,25.00064,-0.000171,24.021512,-0.0076,1.343
12748.00,7.526291,25.00173,-0.000171,24.021403,-0.0076,1.343
12750.00,7.526498,25.00167,-0.000170,24.020973,-0.0076,1.343
12752.00,7.526841,25.00192,-0.000169,24.020962,-0.0076,1.342
12754.00,7.527262,25.00198,-0.000169,24.021252,-0.0076,1.342
12756.00,7.527182,25.00176,-0.000169,24.020968,-0.0076,1.343
12758.00,7.526616,25.00132,-0.000169,24.020890,-0.0076,1.343
12760.00,7.526363,25.00017,-0.000169,24.021198,-0.0076,1.342
12762.00,7.526693,25.00044,-0.000170,24.021452,-0.0076,1.343
12764.00,7.526981,25.00073,-0.000169,24.020620,-0.0076,1.343
12766.00,7.526635,25.00104,-0.000170,24.021388,-0.0076,1.343
12768.00,7.526878,25.00103,-0.000170,24.021252,-0.0076,1.343
12770.00,7.527270,25.00057,-0.000169,24.020701,-0.0076,1.343
12772.00,7.526651,25.00131,-0.000169,24.021537,-0.0076,1.342
12774.00,7.526662,25.00177,-0.000170,24.020874,-0.0076,1.342
12776.00,7.526617,25.00098,-0.000170,24.021122,-0.0076,1.342
12778.00,7.526440,25.00023,-0.000170,24.020750,-0.0076,1.342
12780.00,7.526229,25.00044,-0.000169,24.021162,-0.0076,1.342
12782.00,7.525379,25.00055,-0.000170,24.020906,-0.0076,1.342
12784.00,7.524949,25.00105,-0.000170,24.021825,-0.0076,1.343
12786.00,7.526090,25.00155,-0.000170,24.021956,-0.0075,1.342
12788.00,7.526716,25.00085,-0.000170,24.021334,-0.0076,1.342
12790.00,7.525955,25.00093,-0.000169,24.021472,-0.0076,1.342
12792.00,7.526731,25.00122,-0.000169,24.020763,-0.0076,1.343
12794.00,7.526981,25.00147,-0.000170,24.021354,-0.0076,1.342
12796.00,7.527107,25.00095,-0.000170,24.020977,-0.0076,1.343
12798.00,7.528166,25.00127,-0.000171,24.020591,-0.0076,1.343
12800.00,7.528128,25.00103,-0.000169,24.020705,-0.0076,1.342
12802.00,7.527552,25.00011,-0.000170,24.020471,-0.0076,1.343
12804.00,7.528024,24.99979,-0.000171,24.020342,-0.0076,1.342
12806.00,7.527865,25.00037,-0.000170,24.021499,-0.0076,1.342
12808.00,7.527609,25.00133,-0.000169,24.020924,-0.0076,1.342
12810.00,7.527806,25.00077,-0.000170,24.021378,-0.0076,1.342
12812.00,7.526283,25.00053,-0.000169,24.021401,-0.0076,1.342
12814.00,7.525783,25.00015,-0.000169,24.020901,-0.0076,1.342
12816.00,7.525466,24.99980,-0.000169,24.020973,-0.0076,1.343
12818.00,7.525520,24.99982,-0.000168,24.021374,-0.0076,1.342
12820.00,7.525847,25.00020,-0.000170,24.020725,-0.0076,1.342
12822.00,7.525266,25.00064,-0.000169,24.020977,-0.0076,1.342
12824.00,7.525347,25.00051,-0.000170,24.020912,-0.0076,1.342
12826.00,7.524799,25.00161,-0.000169,24.021472,-0.0076,1.343
12828.00,7.524851,25.00109,-0.000170,24.021762,-0.0076,1.342
12830.00,7.525147,25.00087,-0.000169,24.021104,-0.0076,1.342
12832.00,7.525056,25.00138,-0.000169,24.020937,-0.0076,1.342
12834.00,7.525562,25.00036,-0.000170,24.020602,-0.0076,1.342
12836.00,7.524907,25.00029,-0.000170,24.020524,-0.0076,1.342
12838.00,7.525189,25.00086,-0.000170,24.020825,-0.0076,1.342
12840.00,7.524473,25.00000,-0.000170,24.021495,-0.0076,1.342
12842.00,7.524993,25.00100,-0.000170,24.020903,-0.0076,1.343
12844.00,7.525938,25.00092,-0.000170,24.021158,-0.0076,1.342
12846.00,7.525462,25.00101,-0.000169,24.020665,-0.0076,1.343
12848.00,7.526583,25.00120,-0.000170,24.021080,-0.0076,1.342
12850.00,7.526128,25.00104,-0.000169,24.021214,-0.0076,1.342
12852.00,7.525925,25.00103,-0.000169,24.020881,-0.0076,1.342
12854.00,7.526107,25.00109,-0.000169,24.020988,-0.0076,1.342
12856.00,7.525543,25.00166,-0.000170,24.021387,-0.0076,1.342
12858.00,7.525343,25.00205,-0.000169,24.021205,-0.0076,1.342
12860.00,7.524651,25.00205,-0.000169,24.020903,-0.0076,1.342
12862.00,7.524129,25.00202,-0.000168,24.020937,-0.0076,1.342
12864.00,7.523714,25.00192,-0.000169,24.020821,-0.0076,1.343
12866.00,7.523817,25.00165,-0.000170,24.020870,-0.0076,1.342
12868.00,7.523626,25.00252,-0.000169,24.021091,-0.0076,1.342
12870.00,7.524012,25.00174,-0.000168,24.021227,-0.0076,1.342
12872.00,7.524183,25.00221,-0.000169,24.021178,-0.0076,1.342
12874.00,7.523534,25.00238,-0.000168,24.022226,-0.0076,1.342
12876.00,7.523120,25.00239,-0.000169,24.021508,-0.0076,1.343
12878.00,7.523208,25.00259,-0.000170,24.021077,-0.0076,1.342
12880.00,7.523681,25.00215,-0.000169,24.021497,-0.0076,1.342
12882.00,7.523713,25.00233,-0.000170,24.021133,-0.0076,1.342
12884.00,7.523923,25.00238,-0.000169,24.021164,-0.0076,1.343
12886.00,7.524536,25.00207,-0.000169,24.020986,-0.0076,1.342
12888.00,7.524419,25.00184,-0.000169,24.020698,-0.0076,1.342
12890.00,7.523636,25.00201,-0.000170,24.021053,-0.0076,1.343
12892.00,7.522907,25.00244,-0.000169,24.021648,-0.0076,1.343
12894.00,7.523151,25.00225,-0.000170,24.020935,-0.0076,1.342
12896.00,7.523746,25.00182,-0.000170,24.021044,-0.0076,1.342
12898.00,7.524768,25.00156,-0.000170,24.021272,-0.0076,1.342
12900.00,7.524766,25.00181,-0.000169,24.021234,-0.0076,1.342
12902.00,7.524950,25.00266,-0.000170,24.021430,-0.0076,1.342
12904.00,7.523900,25.00222,-0.000170,24.020634,-0.0075,1.342
12906.00,7.523030,25.00244,-0.000170,24.020620,-0.0076,1.343
12908.00,7.523252,25.00276,-0.000170,24.020603,-0.0076,1.342
12910.00,7.523488,25.00238,-0.000169,24.020542,-0.0076,1.342
12912.00,7.524220,25.00185,-0.000169,24.021064,-0.0075,1.341
12914.00,7.524376,25.00180,-0.000170,24.021454,-0.0076,1.342
12916.00,7.524083,25.00175,-0.000170,24.021327,-0.0076,1.342
12918.00,7.523441,25.00158,-0.000171,24.021494,-0.0076,1.342
12920.00,7.524364,25.00140,-0.000170,24.021022,-0.0076,1.342
12922.00,7.524910,25.00141,-0.000170,24.021387,-0.0076,1.342
12924.00,7.524949,25.00184,-0.000170,24.021042,-0.0076,1.341
12926.00,7.524247,25.00171,-0.000169,24.020245,-0.0076,1.342
12928.00,7.523734,25.00137,-0.000170,24.021372,-0.0076,1.343
12930.00,7.523187,25.00176,-0.000170,24.021240,-0.0075,1.342
12932.00,7.524330,25.00031,-0.000169,24.021089,-0.0076,1.342
12934.00,7.524606,25.00076,-0.000170,24.021523,-0.0076,1.342
12936.00,7.524894,25.00110,-0.000170,24.021443,-0.0076,1.342
12938.00,7.525403,25.00082,-0.000169,24.020739,-0.0076,1.342
12940.00,7.524609,25.00112,-0.000169,24.020848,-0.0076,1.342
12942.00,7.523662,25.00100,-0.000169,24.021073,-0.0076,1.342
12944.00,7.523670,25.00125,-0.000170,24.020865,-0.0076,1.342
12946.00,7.524212,25.00120,-0.000169,24.021329,-0.0076,1.342
12948.00,7.523815,25.00129,-0.000170,24.021472,-0.0076,1.342
12950.00,7.523648,25.00133,-0.000170,24.021202,-0.0076,1.342
12952.00,7.523951,25.00181,-0.000170,24.020651,-0.0076,1.342
12954.00,7.524076,25.00185,-0.000170,24.020781,-0.0076,1.342
12956.00,7.524766,25.00205,-0.000170,24.021019,-0.0076,1.342
12958.00,7.525123,25.00193,-0.000170,24.021209,-0.0075,1.342
12960.00,7.525505,25.00112,-0.000170,24.020642,-0.0076,1.342
12962.00,7.524909,25.00130,-0.000170,24.021098,-0.0076,1.342
12964.00,7.524776,25.00166,-0.000170,24.021463,-0.0076,1.342
12966.00,7.524982,25.00178,-0.000170,24.021323,-0.0076,1.342
12968.00,7.525524,25.00149,-0.000169,24.021019,-0.0076,1.342
12970.00,7.525059,25.00158,-0.000170,24.020828,-0.0076,1.342
12972.00,7.524698,25.00123,-0.000169,24.021084,-0.0076,1.342
12974.00,7.524747,25.00090,-0.000170,24.020982,-0.0076,1.341
12976.00,7.524501,25.00075,-0.000169,24.021191,-0.0076,1.342
12978.00,7.523893,25.00069,-0.000169,24.021575,-0.0076,1.342
12980.00,7.523229,25.00095,-0.000170,24.021189,-0.0076,1.342
12982.00,7.523651,25.00142,-0.000170,24.020979,-0.0076,1.342
12984.00,7.523472,25.00118,-0.000170,24.020502,-0.0076,1.341
12986.00,7.523138,25.00171,-0.000170,24.020937,-0.0076,1.342
12988.00,7.522701,25.00236,-0.000171,24.020915,-0.0076,1.342
12990.00,7.523520,25.00227,-0.000171,24.021120,-0.0076,1.342
12992.00,7.524178,25.00289,-0.000171,24.020381,-0.0076,1.342
12994.00,7.524054,25.00208,-0.000170,24.019949,-0.0076,1.342
12996.00,7.523560,25.00222,-0.000170,24.020953,-0.0076,1.342
12998.00,7.523032,25.00221,-0.000169,24.020803,-0.0075,1.342
13000.00,7.523122,25.00121,-0.000170,24.020805,-0.0076,1.342
13002.00,7.523245,25.00271,-0.000170,24.021403,-0.0076,1.342
13004.00,7.523684,25.00270,-0.000170,24.020959,-0.0076,1.342
13006.00,7.523690,25.00232,-0.000170,24.020375,-0.0076,1.341
13008.00,7.522977,25.00333,-0.000170,24.021272,-0.0076,1.342
13010.00,7.523484,25.00320,-0.000169,24.021407,-0.0076,1.342
13012.00,7.523899,25.00227,-0.000170,24.021091,-0.0076,1.342
13014.00,7.523843,25.00225,-0.000171,24.021156,-0.0076,1.342
13016.00,7.523850,25.00273,-0.000171,24.021365,-0.0076,1.342
13018.00,7.524168,25.00292,-0.000169,24.021278,-0.0076,1.342
13020.00,7.524810,25.00331,-0.000169,24.021765,-0.0076,1.341
13022.00,7.526034,25.00454,-0.000169,24.021252,-0.0076,1.341
13024.00,7.525894,25.00384,-0.000170,24.020373,-0.0076,1.342
13026.00,7.525054,25.00307,-0.000171,24.021029,-0.0076,1.342
13028.00,7.525138,25.00280,-0.000170,24.021381,-0.0076,1.342
13030.00,7.525555,25.00261,-0.000170,24.021564,-0.0076,1.342
13032.00,7.525457,25.00229,-0.000169,24.021180,-0.0076,1.342
13034.00,7.524632,25.00177,-0.000169,24.021349,-0.0076,1.342
13036.00,7.524090,25.00144,-0.000170,24.021533,-0.0076,1.342
13038.00,7.524105,25.00147,-0.000169,24.021428,-0.0076,1.341
13040.00,7.525026,25.00182,-0.000170,24.021017,-0.0076,1.342
13042.00,7.525010,25.00137,-0.000169,24.020531,-0.0076,1.341
13044.00,7.523926,25.00144,-0.000170,24.021245,-0.0076,1.342
13046.00,7.524778,25.00162,-0.000171,24.021135,-0.0076,1.342
13048.00,7.524333,25.00102,-0.000171,24.021229,-0.0076,1.342
13050.00,7.523351,25.00098,-0.000170,24.020957,-0.0076,1.342
13052.00,7.523053,25.00033,-0.000170,24.020917,-0.0076,1.342
13054.00,7.523116,25.00140,-0.000171,24.020167,-0.0076,1.342
13056.00,7.523062,25.00195,-0.000170,24.020901,-0.0076,1.342
13058.00,7.523155,25.00170,-0.000170,24.020433,-0.0076,1.342
13060.00,7.524310,25.00144,-0.000169,24.020694,-0.0076,1.341
13062.00,7.525286,25.00198,-0.000169,24.020855,-0.0076,1.342
13064.00,7.525967,25.00134,-0.000170,24.020613,-0.0076,1.342
13066.00,7.525196,25.00113,-0.000170,24.020997,-0.0076,1.342
13068.00,7.524423,25.00218,-0.000170,24.020587,-0.0076,1.341
13070.00,7.524957,25.00207,-0.000170,24.020301,-0.0075,1.341
13072.00,7.525029,25.00196,-0.000169,24.020464,-0.0076,1.342
13074.00,7.524724,25.00196,-0.000170,24.020834,-0.0076,1.342
13076.00,7.524329,25.00165,-0.000171,24.021022,-0.0076,1.342
13078.00,7.524457,25.00239,-0.000171,24.020964,-0.0076,1.342
13080.00,7.525000,25.00221,-0.000170,24.020803,-0.0076,1.342
13082.00,7.525027,25.00269,-0.000170,24.020948,-0.0076,1.342
13084.00,7.524490,25.00208,-0.000170,24.020971,-0.0076,1.342
13086.00,7.524484,25.00178,-0.000169,24.021702,-0.0076,1.341
13088.00,7.524699,25.00265,-0.000169,24.021465,-0.0076,1.342
13090.00,7.524398,25.00191,-0.000169,24.021122,-0.0076,1.342
13092.00,7.524016,25.00126,-0.000170,24.020729,-0.0076,1.342
13094.00,7.523929,25.00108,-0.000169,24.020883,-0.0076,1.341
13096.00,7.523924,25.00166,-0.000169,24.020866,-0.0076,1.341
13098.00,7.523988,25.00198,-0.000169,24.021011,-0.0076,1.342
13100.00,7.525165,25.00228,-0.000169,24.021903,-0.0075,1.342
13102.00,7.524787,25.00217,-0.000169,24.021423,-0.0076,1.342
13104.00,7.524709,25.00241,-0.000170,24.020924,-0.0076,1.342
13106.00,7.524805,25.00190,-0.000170,24.021010,-0.0076,1.342
13108.00,7.525078,25.00138,-0.000170,24.020429,-0.0076,1.341
13110.00,7.523408,25.00166,-0.000169,24.020625,-0.0076,1.341
13112.00,7.523139,25.00161,-0.000169,24.021541,-0.0076,1.341
13114.00,7.523324,25.00108,-0.000169,24.020177,-0.0076,1.342
13116.00,7.523410,25.00200,-0.000169,24.020870,-0.0076,1.342
13118.00,7.523723,25.00226,-0.000170,24.021397,-0.0076,1.342
13120.00,7.523574,25.00214,-0.000170,24.021164,-0.0075,1.341
13122.00,7.523990,25.00276,-0.000170,24.021171,-0.0076,1.342
13124.00,7.523489,25.00186,-0.000169,24.021450,-0.0076,1.342
13126.00,7.523483,25.00152,-0.000170,24.021223,-0.0076,1.342
13128.00,7.523946,25.00161,-0.000169,24.021225,-0.0076,1.342
13130.00,7.523914,25.00292,-0.000169,24.020971,-0.0076,1.341
13132.00,7.523727,25.00299,-0.000169,24.021475,-0.0076,1.341
13134.00,7.523291,25.00235,-0.000170,24.020982,-0.0076,1.341
13136.00,7.523181,25.00289,-0.000170,24.021020,-0.0076,1.342
13138.00,7.523833,25.00337,-0.000170,24.021280,-0.0076,1.342
13140.00,7.523621,25.00306,-0.000169,24.020921,-0.0076,1.341
13142.00,7.523410,25.00252,-0.000169,24.021539,-0.0076,1.341
13144.00,7.523711,25.00233,-0.000169,24.021082,-0.0076,1.342
13146.00,7.523799,25.00251,-0.000169,24.021037,-0.0076,1.341
13148.00,7.524425,25.00241,-0.000170,24.021776,-0.0076,1.341
13150.00,7.524310,25.00177,-0.000169,24.020788,-0.0076,1.341
13152.00,7.523884,25.00187,-0.000170,24.020051,-0.0076,1.342
13154.00,7.524417,25.00220,-0.000170,24.020933,-0.0076,1.342
13156.00,7.523748,25.00218,-0.000170,24.020962,-0.0076,1.342
13158.00,7.523853,25.00175,-0.000169,24.020770,-0.0076,1.342
13160.00,7.523771,25.00151,-0.000169,24.021229,-0.0076,1.341
13162.00,7.524187,25.00172,-0.000169,24.020602,-0.0076,1.341
13164.00,7.525020,25.00115,-0.000169,24.020933,-0.0076,1.341
13166.00,7.525064,25.00136,-0.000169,24.021131,-0.0076,1.341
13168.00,7.524132,25.00100,-0.000169,24.020839,-0.0076,1.342
13170.00,7.523947,25.00093,-0.000169,24.021414,-0.0075,1.341
13172.00,7.524335,25.00117,-0.000169,24.021111,-0.0075,1.342
13174.00,7.523603,25.00125,-0.000169,24.021225,-0.0075,1.341
13176.00,7.524607,25.00093,-0.000169,24.021390,-0.0076,1.341
13178.00,7.525081,25.00063,-0.000169,24.021485,-0.0075,1.341
13180.00,7.524375,25.00107,-0.000169,24.020912,-0.0076,1.341
13182.00,7.524219,25.00123,-0.000168,24.020377,-0.0076,1.341
13184.00,7.524177,25.00152,-0.000168,24.020919,-0.0075,1.341
13186.00,7.523934,25.00173,-0.000168,24.021011,-0.0076,1.341
13188.00,7.524586,25.00053,-0.000170,24.021370,-0.0076,1.341
13190.00,7.524700,25.00124,-0.000169,24.021341,-0.0076,1.342
13192.00,7.525248,25.00206,-0.000170,24.021782,-0.0076,1.342
13194.00,7.525713,25.00218,-0.000169,24.020701,-0.0076,1.341
13196.00,7.524985,25.00272,-0.000169,24.021408,-0.0076,1.341
13198.00,7.525177,25.00255,-0.000169,24.021058,-0.0076,1.342
13200.00,7.524909,25.00192,-0.000171,24.020763,-0.0075,1.341
13202.00,7.524857,25.00186,-0.000170,24.021368,-0.0076,1.341
13204.00,7.524883,25.00172,-0.000169,24.020890,-0.0076,1.341
@22,12.0000,24.0
13206.00,7.524655,25.00162,-0.000170,24.021184,-0.0076,1.341
13208.00,7.518619,25.00200,-0.000170,24.021283,-0.0076,1.341
13210.00,7.507430,25.00110,-0.000170,24.021213,-0.0076,1.340
13212.00,7.495474,25.00147,-0.000168,24.021383,-0.0076,1.340
13214.00,7.484454,25.00135,-0.000168,24.021577,-0.0076,1.340
13216.00,7.476521,25.00197,-0.000167,24.021383,-0.0076,1.340
13218.00,7.471056,25.00251,-0.000169,24.021225,-0.0076,1.342
13220.00,7.466816,25.00252,-0.000170,24.021283,-0.0076,1.342
13222.00,7.463399,25.00311,-0.000172,24.020846,-0.0076,1.342
13224.00,7.460621,25.00231,-0.000172,24.021644,-0.0076,1.342
13226.00,7.458650,25.00194,-0.000172,24.021642,-0.0076,1.342
13228.00,7.456756,25.00201,-0.000171,24.021472,-0.0076,1.342
13230.00,7.456665,25.00251,-0.000171,24.021570,-0.0076,1.342
13232.00,7.462220,25.00206,-0.000171,24.021088,-0.0076,1.343
13234.00,7.473336,25.00226,-0.000171,24.020527,-0.0076,1.343
13236.00,7.486728,25.00196,-0.000172,24.021207,-0.0076,1.343
13238.00,7.498523,25.00152,-0.000171,24.021071,-0.0076,1.343
13240.00,7.506869,25.00276,-0.000171,24.020966,-0.0076,1.342
13242.00,7.513125,25.00272,-0.000171,24.020995,-0.0075,1.343
13244.00,7.518601,25.00180,-0.000169,24.021352,-0.0076,1.342
13246.00,7.522793,25.00259,-0.000168,24.020507,-0.0075,1.341
13248.00,7.526134,25.00193,-0.000168,24.020865,-0.0076,1.341
13250.00,7.528679,25.00115,-0.000168,24.021356,-0.0076,1.342
13252.00,7.531053,25.00197,-0.000169,24.020910,-0.0076,1.341
[truncated: 53,471 more chars]
