# Supplementary material for: Hormonal steroids induce multidrug resistance and stress response genes in Neisseria gonorrhoeae by binding to MtrR
Source: Nat Commun. 2024 Feb 7;15:1153. doi: 10.1038/s41467-024-45195-1 (PMC10850145; doi:10.1038/s41467-024-45195-1)
Supplement: Supplementary file 6 — Source Data [file 41467_2024_45195_MOESM6_ESM.zip › Source Data/ITC/WT/Ethinyl Estradiol/6NDRMtrRWT2023Jan10.itc]

$ITC
$ 25 
$NOT
$ 25 
$ 600 
$ 199 
$ 8 
$ 2 
$ADCGainCode:  3 
$True,True,True
$ 2 , 4 , 600 , 2 
$ 12 , 24 , 600 , 2 
$ 12 , 24 , 600 , 2 
$ 12 , 24 , 600 , 2 
$ 12 , 24 , 600 , 2 
$ 12 , 24 , 600 , 2 
$ 12 , 24 , 600 , 2 
$ 12 , 24 , 600 , 2 
$ 12 , 24 , 600 , 2 
$ 12 , 24 , 600 , 2 
$ 12 , 24 , 600 , 2 
$ 12 , 24 , 600 , 2 
$ 12 , 24 , 600 , 2 
$ 12 , 24 , 600 , 2 
$ 12 , 24 , 600 , 2 
$ 12 , 24 , 600 , 2 
$ 12 , 24 , 600 , 2 
$ 12 , 24 , 600 , 2 
$ 12 , 24 , 600 , 2 
$ 12 , 24 , 600 , 2 
$ 12 , 24 , 600 , 2 
$ 12 , 24 , 600 , 2 
$ 12 , 24 , 600 , 2 
$ 12 , 24 , 600 , 2 
$ 12 , 24 , 600 , 2 
# 0 
# 0.125 
# 0.005 
# 1.4485 
# 25 
# 28.9316 
# 15.91949 
?
% VPITC12.10.1003
% 1.4485 
% 28.9316 
%-1.096232 , 100.1901 
% 0.443748 , 95.77349 
% 0.2232 
% 124.02 , 123.95 
% 1 , 80 
%-0.001812 , 0.055139 
% 0 , 8 
% 0 , 18 
% 104422       320637 
% 101.8 
% 260 , 310 , 470 , 530 
% 0.08632 ,-0.00346 , 0.0000110163 , 0.000000290198 ,-0.0000000019883 
% VPViewer2000 Ver: 1.40.0
@0
2.00,7.825454,24.89779,-0.000172,24.020159,-0.0077,1.286
4.00,7.824931,24.89787,-0.000170,24.020449,-0.0077,1.285
6.00,7.824406,24.89796,-0.000170,24.020134,-0.0076,1.286
8.00,7.823802,24.89762,-0.000171,24.020243,-0.0077,1.286
10.00,7.823501,24.89761,-0.000172,24.020504,-0.0077,1.286
12.00,7.823049,24.89710,-0.000172,24.020807,-0.0076,1.286
14.00,7.822783,24.89732,-0.000170,24.020355,-0.0076,1.286
16.00,7.822500,24.89814,-0.000171,24.020665,-0.0077,1.286
18.00,7.822004,24.89803,-0.000171,24.020323,-0.0077,1.285
20.00,7.821227,24.89798,-0.000170,24.020355,-0.0077,1.285
22.00,7.820657,24.89839,-0.000170,24.020797,-0.0076,1.286
24.00,7.820556,24.89788,-0.000170,24.020321,-0.0076,1.286
26.00,7.821131,24.89805,-0.000172,24.020883,-0.0076,1.287
28.00,7.819807,24.89848,-0.000171,24.020397,-0.0077,1.286
30.00,7.819273,24.89786,-0.000171,24.020799,-0.0076,1.286
32.00,7.818963,24.89814,-0.000170,24.020910,-0.0076,1.285
34.00,7.818932,24.89828,-0.000172,24.020448,-0.0077,1.286
36.00,7.818847,24.89762,-0.000172,24.020854,-0.0076,1.286
38.00,7.818369,24.89832,-0.000170,24.021251,-0.0076,1.286
40.00,7.818136,24.89824,-0.000170,24.020868,-0.0076,1.286
42.00,7.817560,24.89695,-0.000170,24.020602,-0.0076,1.286
44.00,7.817078,24.89694,-0.000171,24.020223,-0.0076,1.286
46.00,7.817058,24.89750,-0.000171,24.020357,-0.0077,1.286
48.00,7.816544,24.89841,-0.000171,24.020489,-0.0076,1.286
50.00,7.815838,24.89774,-0.000172,24.020634,-0.0076,1.286
52.00,7.815591,24.89700,-0.000170,24.020221,-0.0076,1.286
54.00,7.815156,24.89713,-0.000171,24.020526,-0.0076,1.287
56.00,7.815595,24.89694,-0.000170,24.020136,-0.0077,1.286
58.00,7.814438,24.89675,-0.000170,24.020306,-0.0077,1.286
60.00,7.813791,24.89657,-0.000171,24.020382,-0.0077,1.285
62.00,7.812808,24.89638,-0.000170,24.020799,-0.0076,1.286
64.00,7.813185,24.89729,-0.000172,24.020043,-0.0077,1.286
66.00,7.813566,24.89707,-0.000172,24.020542,-0.0077,1.286
68.00,7.812741,24.89822,-0.000170,24.021144,-0.0077,1.286
70.00,7.812677,24.89824,-0.000172,24.020361,-0.0077,1.286
72.00,7.812426,24.89865,-0.000172,24.020042,-0.0076,1.286
74.00,7.811728,24.89821,-0.000172,24.020433,-0.0076,1.286
76.00,7.812171,24.89827,-0.000171,24.020366,-0.0076,1.286
78.00,7.811642,24.89846,-0.000171,24.019935,-0.0076,1.286
80.00,7.811523,24.89839,-0.000172,24.020303,-0.0077,1.286
82.00,7.810749,24.89863,-0.000169,24.020714,-0.0077,1.285
84.00,7.809954,24.89933,-0.000170,24.020580,-0.0076,1.286
86.00,7.809777,24.89885,-0.000169,24.020518,-0.0076,1.286
88.00,7.809259,24.89860,-0.000171,24.020279,-0.0076,1.286
90.00,7.809516,24.89836,-0.000171,24.020283,-0.0077,1.286
92.00,7.809549,24.89827,-0.000170,24.020687,-0.0077,1.286
94.00,7.809179,24.89929,-0.000170,24.020323,-0.0076,1.286
96.00,7.808380,24.89892,-0.000171,24.021004,-0.0076,1.287
98.00,7.807993,24.89843,-0.000172,24.020594,-0.0076,1.286
100.00,7.807636,24.89858,-0.000170,24.020466,-0.0076,1.286
102.00,7.806812,24.89861,-0.000170,24.020772,-0.0076,1.286
104.00,7.806579,24.89898,-0.000170,24.021251,-0.0077,1.286
106.00,7.806026,24.89947,-0.000170,24.020545,-0.0077,1.286
108.00,7.805017,24.89864,-0.000170,24.020709,-0.0077,1.286
110.00,7.805126,24.89856,-0.000171,24.020529,-0.0076,1.286
112.00,7.805994,24.89927,-0.000170,24.021285,-0.0076,1.287
114.00,7.805796,24.89898,-0.000170,24.021455,-0.0076,1.286
116.00,7.805036,24.89841,-0.000170,24.020607,-0.0076,1.286
118.00,7.804706,24.89910,-0.000170,24.020948,-0.0077,1.286
120.00,7.803831,24.89932,-0.000170,24.020540,-0.0077,1.286
122.00,7.803228,24.89955,-0.000170,24.020812,-0.0077,1.287
124.00,7.803936,24.89871,-0.000170,24.020671,-0.0076,1.286
126.00,7.803588,24.89883,-0.000170,24.021071,-0.0076,1.286
128.00,7.802821,24.89884,-0.000170,24.020928,-0.0076,1.286
130.00,7.802343,24.89943,-0.000171,24.020950,-0.0076,1.287
132.00,7.802234,24.89870,-0.000172,24.020946,-0.0076,1.286
134.00,7.802243,24.89870,-0.000171,24.020830,-0.0076,1.286
136.00,7.802155,24.89898,-0.000171,24.020904,-0.0076,1.286
138.00,7.801710,24.89914,-0.000170,24.021343,-0.0076,1.286
140.00,7.801864,24.89896,-0.000171,24.020158,-0.0077,1.286
142.00,7.801162,24.89905,-0.000170,24.020248,-0.0077,1.286
144.00,7.800464,24.89952,-0.000171,24.020368,-0.0077,1.286
146.00,7.800464,24.89933,-0.000170,24.020598,-0.0077,1.286
148.00,7.800061,24.89906,-0.000169,24.020683,-0.0076,1.286
150.00,7.799429,24.89859,-0.000171,24.020991,-0.0076,1.286
152.00,7.799584,24.89865,-0.000171,24.021483,-0.0076,1.287
154.00,7.798895,24.89988,-0.000171,24.020913,-0.0076,1.286
156.00,7.797799,24.89993,-0.000171,24.019955,-0.0076,1.286
158.00,7.797964,24.89957,-0.000171,24.021136,-0.0077,1.286
160.00,7.798032,24.89944,-0.000172,24.020923,-0.0076,1.286
162.00,7.797529,24.89967,-0.000171,24.021162,-0.0076,1.286
164.00,7.797191,24.89974,-0.000171,24.020810,-0.0076,1.286
166.00,7.796973,24.89973,-0.000171,24.020573,-0.0076,1.287
168.00,7.796090,24.89964,-0.000172,24.021243,-0.0076,1.286
170.00,7.795944,24.89958,-0.000172,24.021008,-0.0076,1.286
172.00,7.794987,24.90025,-0.000171,24.020560,-0.0077,1.286
174.00,7.795644,24.89985,-0.000171,24.020801,-0.0076,1.287
176.00,7.795578,24.89940,-0.000172,24.021026,-0.0077,1.287
178.00,7.794385,24.89862,-0.000171,24.021097,-0.0076,1.286
180.00,7.794108,24.89892,-0.000170,24.020634,-0.0076,1.286
182.00,7.793605,24.89951,-0.000170,24.020645,-0.0076,1.286
184.00,7.792538,24.89960,-0.000171,24.020785,-0.0077,1.286
186.00,7.792603,24.89929,-0.000170,24.020850,-0.0077,1.285
188.00,7.792897,24.89973,-0.000170,24.020529,-0.0077,1.286
190.00,7.792817,24.89931,-0.000171,24.020921,-0.0077,1.286
192.00,7.792458,24.89862,-0.000171,24.020894,-0.0077,1.286
194.00,7.791779,24.89920,-0.000172,24.020491,-0.0076,1.286
196.00,7.791027,24.89989,-0.000171,24.020779,-0.0077,1.287
198.00,7.791071,24.90035,-0.000172,24.020999,-0.0076,1.286
200.00,7.790923,24.89954,-0.000172,24.021414,-0.0076,1.286
202.00,7.790755,24.89942,-0.000172,24.021117,-0.0077,1.286
204.00,7.790734,24.89960,-0.000171,24.021211,-0.0076,1.286
206.00,7.790575,24.89900,-0.000171,24.020259,-0.0076,1.286
208.00,7.790637,24.89925,-0.000172,24.020614,-0.0076,1.286
210.00,7.790395,24.89913,-0.000172,24.021198,-0.0076,1.287
212.00,7.788999,24.89922,-0.000171,24.021283,-0.0076,1.286
214.00,7.789035,24.89895,-0.000171,24.020946,-0.0076,1.287
216.00,7.788890,24.89922,-0.000171,24.020837,-0.0076,1.286
218.00,7.788212,24.89924,-0.000171,24.020999,-0.0076,1.285
220.00,7.787822,24.89902,-0.000170,24.020067,-0.0076,1.286
222.00,7.787863,24.89992,-0.000170,24.021053,-0.0076,1.286
224.00,7.787807,24.89925,-0.000171,24.020924,-0.0076,1.286
226.00,7.787363,24.89906,-0.000170,24.019916,-0.0076,1.286
228.00,7.786897,24.89818,-0.000170,24.021613,-0.0076,1.286
230.00,7.786483,24.89798,-0.000170,24.020361,-0.0076,1.285
232.00,7.786759,24.89841,-0.000170,24.021158,-0.0076,1.286
234.00,7.786841,24.89877,-0.000170,24.021376,-0.0076,1.286
236.00,7.786443,24.89909,-0.000172,24.021126,-0.0076,1.286
238.00,7.786230,24.89946,-0.000170,24.021385,-0.0076,1.286
240.00,7.785597,24.89890,-0.000171,24.020487,-0.0076,1.286
242.00,7.785372,24.89869,-0.000170,24.020622,-0.0076,1.286
244.00,7.784812,24.89863,-0.000171,24.020265,-0.0076,1.286
246.00,7.783378,24.89838,-0.000171,24.020692,-0.0076,1.286
248.00,7.783362,24.89863,-0.000171,24.020589,-0.0076,1.286
250.00,7.783091,24.89894,-0.000171,24.020638,-0.0076,1.286
252.00,7.783330,24.89847,-0.000171,24.021033,-0.0076,1.287
254.00,7.783419,24.89901,-0.000171,24.020359,-0.0076,1.287
256.00,7.783423,24.89944,-0.000170,24.021644,-0.0076,1.286
258.00,7.782512,24.89943,-0.000170,24.021068,-0.0076,1.286
260.00,7.782101,24.89918,-0.000170,24.020921,-0.0076,1.286
262.00,7.783035,24.89896,-0.000171,24.021359,-0.0076,1.286
264.00,7.782049,24.89885,-0.000171,24.020970,-0.0076,1.286
266.00,7.781355,24.89784,-0.000170,24.020627,-0.0076,1.285
268.00,7.781561,24.89884,-0.000170,24.020698,-0.0076,1.286
270.00,7.780890,24.89877,-0.000171,24.020397,-0.0076,1.286
272.00,7.781275,24.89893,-0.000170,24.021053,-0.0076,1.286
274.00,7.782065,24.89980,-0.000171,24.021178,-0.0076,1.287
276.00,7.781180,24.89909,-0.000171,24.020904,-0.0077,1.286
278.00,7.780054,24.89912,-0.000171,24.020729,-0.0077,1.286
280.00,7.779426,24.89933,-0.000171,24.020930,-0.0077,1.287
282.00,7.779735,24.89895,-0.000172,24.019893,-0.0076,1.286
284.00,7.779390,24.89925,-0.000171,24.020042,-0.0076,1.286
286.00,7.779295,24.89841,-0.000171,24.020973,-0.0076,1.286
288.00,7.778145,24.89817,-0.000171,24.021122,-0.0076,1.286
290.00,7.778132,24.89883,-0.000171,24.020645,-0.0076,1.287
292.00,7.777600,24.89921,-0.000172,24.020977,-0.0076,1.286
294.00,7.776747,24.89955,-0.000171,24.020768,-0.0076,1.287
296.00,7.776618,24.89958,-0.000172,24.020578,-0.0076,1.287
298.00,7.776491,24.89921,-0.000171,24.020230,-0.0076,1.287
300.00,7.776022,24.89862,-0.000171,24.020995,-0.0076,1.286
302.00,7.775972,24.89847,-0.000171,24.020453,-0.0077,1.286
304.00,7.776353,24.89865,-0.000171,24.019918,-0.0077,1.286
306.00,7.775285,24.89972,-0.000170,24.020404,-0.0077,1.286
308.00,7.775254,24.89930,-0.000171,24.020598,-0.0076,1.287
310.00,7.775065,24.89954,-0.000172,24.020710,-0.0076,1.287
312.00,7.774099,24.89908,-0.000171,24.020779,-0.0076,1.286
314.00,7.774185,24.89925,-0.000171,24.021002,-0.0076,1.286
316.00,7.773698,24.89959,-0.000170,24.020681,-0.0077,1.286
318.00,7.773267,24.89884,-0.000171,24.019813,-0.0076,1.286
320.00,7.774525,24.89944,-0.000171,24.020712,-0.0076,1.286
322.00,7.773780,24.89846,-0.000171,24.020950,-0.0076,1.287
324.00,7.772742,24.89778,-0.000171,24.020254,-0.0076,1.286
326.00,7.771857,24.89862,-0.000171,24.020691,-0.0077,1.286
328.00,7.772248,24.89889,-0.000170,24.021243,-0.0076,1.287
330.00,7.772997,24.89881,-0.000171,24.021024,-0.0076,1.286
332.00,7.773160,24.89939,-0.000171,24.020819,-0.0076,1.287
334.00,7.772706,24.89999,-0.000171,24.020071,-0.0077,1.286
336.00,7.771542,24.89928,-0.000172,24.020364,-0.0077,1.286
338.00,7.770634,24.89908,-0.000170,24.020272,-0.0076,1.286
340.00,7.770250,24.89844,-0.000169,24.021187,-0.0077,1.286
342.00,7.770841,24.89797,-0.000169,24.021300,-0.0076,1.286
344.00,7.771212,24.89798,-0.000170,24.020493,-0.0076,1.287
346.00,7.770674,24.89811,-0.000171,24.021691,-0.0076,1.287
348.00,7.770736,24.89851,-0.000171,24.020997,-0.0076,1.286
350.00,7.770217,24.89905,-0.000171,24.021354,-0.0076,1.286
352.00,7.769801,24.89894,-0.000171,24.020950,-0.0076,1.286
354.00,7.770230,24.89951,-0.000172,24.020605,-0.0076,1.287
356.00,7.770461,24.89948,-0.000171,24.020109,-0.0077,1.286
358.00,7.768671,24.89870,-0.000170,24.021107,-0.0077,1.286
360.00,7.767570,24.89812,-0.000172,24.020962,-0.0077,1.288
362.00,7.767602,24.89895,-0.000173,24.020727,-0.0076,1.287
364.00,7.766117,24.89910,-0.000171,24.020170,-0.0076,1.286
366.00,7.765434,24.89878,-0.000172,24.020170,-0.0076,1.287
368.00,7.765853,24.89873,-0.000172,24.021028,-0.0076,1.287
370.00,7.765627,24.89861,-0.000172,24.021307,-0.0077,1.287
372.00,7.766108,24.89857,-0.000172,24.020536,-0.0076,1.287
374.00,7.765753,24.89889,-0.000170,24.020598,-0.0076,1.286
376.00,7.765094,24.89947,-0.000169,24.020937,-0.0076,1.286
378.00,7.764958,24.89881,-0.000170,24.021040,-0.0076,1.286
380.00,7.764918,24.89840,-0.000171,24.020555,-0.0077,1.287
382.00,7.765021,24.89881,-0.000171,24.020234,-0.0077,1.286
384.00,7.764288,24.89851,-0.000170,24.020952,-0.0077,1.286
386.00,7.763866,24.89810,-0.000171,24.021213,-0.0077,1.286
388.00,7.763731,24.89845,-0.000171,24.020080,-0.0077,1.286
390.00,7.762566,24.89852,-0.000172,24.021060,-0.0076,1.287
392.00,7.761659,24.89919,-0.000172,24.020564,-0.0077,1.286
394.00,7.761199,24.89965,-0.000172,24.021133,-0.0077,1.286
396.00,7.760933,24.89961,-0.000172,24.020167,-0.0076,1.286
398.00,7.761199,24.89906,-0.000171,24.020431,-0.0076,1.286
400.00,7.762241,24.89857,-0.000172,24.020547,-0.0076,1.286
402.00,7.762320,24.89861,-0.000171,24.020826,-0.0077,1.286
404.00,7.761986,24.89888,-0.000172,24.021325,-0.0076,1.286
406.00,7.762346,24.89844,-0.000170,24.021109,-0.0076,1.286
408.00,7.762339,24.89963,-0.000170,24.020754,-0.0076,1.287
410.00,7.762656,24.89901,-0.000172,24.020734,-0.0076,1.286
412.00,7.762057,24.89870,-0.000170,24.020718,-0.0076,1.286
414.00,7.760452,24.89935,-0.000170,24.020970,-0.0076,1.287
416.00,7.759999,24.89972,-0.000171,24.020364,-0.0077,1.286
418.00,7.760318,24.90017,-0.000171,24.020609,-0.0077,1.286
420.00,7.760114,24.89963,-0.000170,24.020562,-0.0076,1.286
422.00,7.759038,24.89862,-0.000170,24.020886,-0.0076,1.286
424.00,7.759137,24.89972,-0.000171,24.020404,-0.0076,1.286
426.00,7.758474,24.89970,-0.000171,24.021238,-0.0076,1.286
428.00,7.758457,24.90027,-0.000171,24.020832,-0.0076,1.286
430.00,7.758363,24.90038,-0.000172,24.020350,-0.0077,1.286
432.00,7.758000,24.89917,-0.000171,24.020671,-0.0076,1.287
434.00,7.758170,24.89960,-0.000170,24.020294,-0.0077,1.286
436.00,7.758385,24.89901,-0.000171,24.020531,-0.0076,1.286
438.00,7.758514,24.89929,-0.000170,24.020482,-0.0076,1.286
440.00,7.758322,24.89811,-0.000171,24.020997,-0.0076,1.287
442.00,7.756814,24.89856,-0.000171,24.020937,-0.0077,1.287
444.00,7.756042,24.89881,-0.000171,24.021407,-0.0076,1.287
446.00,7.755819,24.89876,-0.000172,24.020839,-0.0076,1.287
448.00,7.755341,24.89822,-0.000170,24.020651,-0.0076,1.286
450.00,7.756075,24.89818,-0.000171,24.020444,-0.0076,1.286
452.00,7.755352,24.89794,-0.000172,24.020270,-0.0076,1.287
454.00,7.754939,24.89823,-0.000171,24.020993,-0.0076,1.286
456.00,7.754829,24.89851,-0.000170,24.020841,-0.0076,1.287
458.00,7.754581,24.89765,-0.000171,24.020999,-0.0077,1.287
460.00,7.755234,24.89796,-0.000173,24.020455,-0.0077,1.287
462.00,7.754661,24.89825,-0.000171,24.021053,-0.0077,1.287
464.00,7.753538,24.89842,-0.000170,24.020970,-0.0077,1.286
466.00,7.753259,24.89845,-0.000171,24.020078,-0.0076,1.286
468.00,7.753502,24.89865,-0.000171,24.020306,-0.0077,1.286
470.00,7.752684,24.89844,-0.000170,24.020038,-0.0076,1.287
472.00,7.751667,24.89801,-0.000171,24.020839,-0.0076,1.287
474.00,7.751672,24.89850,-0.000171,24.020779,-0.0076,1.286
476.00,7.751980,24.89815,-0.000171,24.020935,-0.0076,1.287
478.00,7.751750,24.89866,-0.000171,24.021002,-0.0076,1.287
480.00,7.751595,24.89871,-0.000172,24.020749,-0.0076,1.286
482.00,7.751132,24.89861,-0.000170,24.020424,-0.0076,1.286
484.00,7.750787,24.89837,-0.000170,24.020083,-0.0076,1.286
486.00,7.750761,24.89968,-0.000171,24.020658,-0.0076,1.286
488.00,7.750417,24.89974,-0.000170,24.020613,-0.0076,1.286
490.00,7.750599,24.89939,-0.000171,24.020865,-0.0076,1.286
492.00,7.750554,24.89913,-0.000170,24.020580,-0.0076,1.287
494.00,7.749520,24.89825,-0.000172,24.020850,-0.0076,1.287
496.00,7.749929,24.89886,-0.000172,24.020631,-0.0077,1.287
498.00,7.749807,24.89937,-0.000171,24.020662,-0.0076,1.286
500.00,7.749281,24.89898,-0.000171,24.020770,-0.0076,1.287
502.00,7.749520,24.89897,-0.000170,24.020756,-0.0076,1.287
504.00,7.749557,24.89888,-0.000171,24.020990,-0.0076,1.286
506.00,7.749381,24.89899,-0.000170,24.020877,-0.0076,1.288
508.00,7.748733,24.89889,-0.000171,24.019866,-0.0076,1.287
510.00,7.748004,24.89829,-0.000170,24.021416,-0.0076,1.287
512.00,7.748309,24.89842,-0.000171,24.020861,-0.0076,1.287
514.00,7.747948,24.89816,-0.000172,24.020564,-0.0076,1.287
516.00,7.747113,24.89874,-0.000171,24.020819,-0.0076,1.287
518.00,7.746956,24.89849,-0.000171,24.020895,-0.0076,1.287
520.00,7.746965,24.89909,-0.000171,24.020680,-0.0077,1.287
522.00,7.747524,24.89934,-0.000170,24.020487,-0.0076,1.286
524.00,7.746442,24.89901,-0.000170,24.020442,-0.0076,1.287
526.00,7.745727,24.89827,-0.000171,24.020993,-0.0076,1.287
528.00,7.745585,24.89911,-0.000171,24.020778,-0.0076,1.287
530.00,7.745039,24.89891,-0.000171,24.020732,-0.0076,1.287
532.00,7.744486,24.89898,-0.000172,24.021031,-0.0076,1.287
534.00,7.744136,24.89889,-0.000170,24.020382,-0.0076,1.286
536.00,7.744282,24.89942,-0.000172,24.021082,-0.0076,1.287
538.00,7.744534,24.89922,-0.000172,24.020582,-0.0076,1.287
540.00,7.744898,24.89818,-0.000171,24.020500,-0.0076,1.286
542.00,7.744826,24.89844,-0.000171,24.021151,-0.0077,1.287
544.00,7.744253,24.89889,-0.000170,24.020912,-0.0076,1.287
546.00,7.743933,24.89959,-0.000170,24.020962,-0.0077,1.287
548.00,7.743556,24.90025,-0.000172,24.020868,-0.0077,1.287
550.00,7.743275,24.90005,-0.000171,24.020183,-0.0076,1.287
552.00,7.743401,24.90031,-0.000171,24.020185,-0.0076,1.287
554.00,7.743050,24.90017,-0.000171,24.020582,-0.0076,1.287
556.00,7.741572,24.89993,-0.000171,24.020589,-0.0076,1.287
558.00,7.741155,24.90019,-0.000171,24.020520,-0.0076,1.288
560.00,7.741166,24.90013,-0.000172,24.021171,-0.0076,1.287
562.00,7.740299,24.89986,-0.000170,24.020845,-0.0076,1.286
564.00,7.740032,24.90011,-0.000170,24.020603,-0.0077,1.287
566.00,7.740272,24.90021,-0.000170,24.021258,-0.0077,1.286
568.00,7.741105,24.90045,-0.000171,24.021138,-0.0076,1.287
570.00,7.741292,24.89975,-0.000171,24.020807,-0.0076,1.287
572.00,7.740565,24.89971,-0.000171,24.020272,-0.0077,1.287
574.00,7.740366,24.90033,-0.000171,24.021118,-0.0076,1.288
576.00,7.739422,24.90016,-0.000171,24.020598,-0.0076,1.287
578.00,7.740024,24.89999,-0.000170,24.020761,-0.0076,1.287
580.00,7.739358,24.89942,-0.000171,24.021437,-0.0076,1.287
582.00,7.738765,24.89877,-0.000170,24.020919,-0.0076,1.286
584.00,7.738868,24.89809,-0.000170,24.020580,-0.0076,1.287
586.00,7.739045,24.89890,-0.000170,24.022027,-0.0076,1.287
588.00,7.738130,24.89864,-0.000170,24.021465,-0.0076,1.287
590.00,7.737330,24.89914,-0.000171,24.020810,-0.0076,1.287
592.00,7.736176,24.89835,-0.000171,24.021046,-0.0076,1.287
594.00,7.736002,24.89905,-0.000170,24.020603,-0.0076,1.287
596.00,7.736372,24.89862,-0.000170,24.021115,-0.0076,1.287
598.00,7.736314,24.89923,-0.000171,24.021519,-0.0076,1.287
600.00,7.736324,24.89945,-0.000170,24.021416,-0.0077,1.287
602.00,7.736362,24.89954,-0.000170,24.020977,-0.0076,1.287
@1,2.0000,4.0
604.00,7.736633,24.89985,-0.000170,24.021117,-0.0076,1.287
606.00,7.734433,24.89917,-0.000171,24.020701,-0.0076,1.287
608.00,7.728051,24.89854,-0.000170,24.020730,-0.0076,1.287
610.00,7.724883,24.89890,-0.000171,24.020881,-0.0076,1.286
612.00,7.718435,24.89886,-0.000170,24.020455,-0.0077,1.286
614.00,7.714094,24.89873,-0.000170,24.021144,-0.0076,1.287
616.00,7.714492,24.89835,-0.000171,24.020556,-0.0076,1.287
618.00,7.715885,24.89835,-0.000171,24.020243,-0.0076,1.287
620.00,7.716759,24.89866,-0.000171,24.021445,-0.0076,1.288
622.00,7.717209,24.89915,-0.000172,24.021173,-0.0076,1.287
624.00,7.717617,24.89976,-0.000171,24.020778,-0.0077,1.287
626.00,7.718422,24.89952,-0.000172,24.020667,-0.0076,1.287
628.00,7.718954,24.89880,-0.000170,24.020841,-0.0076,1.286
630.00,7.719735,24.89870,-0.000170,24.020658,-0.0076,1.287
632.00,7.720494,24.89916,-0.000170,24.020756,-0.0076,1.287
634.00,7.721137,24.89917,-0.000171,24.020881,-0.0076,1.287
636.00,7.722006,24.89907,-0.000171,24.020991,-0.0076,1.287
638.00,7.723415,24.89853,-0.000171,24.020928,-0.0077,1.287
640.00,7.723865,24.89938,-0.000171,24.020738,-0.0076,1.287
642.00,7.724631,24.89922,-0.000171,24.020790,-0.0076,1.287
644.00,7.725755,24.89889,-0.000172,24.020767,-0.0076,1.287
646.00,7.726249,24.89826,-0.000172,24.020163,-0.0076,1.286
648.00,7.727097,24.89883,-0.000170,24.021080,-0.0076,1.286
650.00,7.727144,24.89877,-0.000171,24.020767,-0.0076,1.288
652.00,7.727878,24.89792,-0.000171,24.020366,-0.0076,1.287
654.00,7.728087,24.89801,-0.000171,24.020921,-0.0076,1.287
656.00,7.727595,24.89786,-0.000172,24.021004,-0.0076,1.288
658.00,7.728569,24.89783,-0.000171,24.020542,-0.0076,1.287
660.00,7.729371,24.89766,-0.000171,24.019944,-0.0077,1.287
662.00,7.729131,24.89799,-0.000171,24.020478,-0.0077,1.286
664.00,7.728736,24.89783,-0.000172,24.020861,-0.0076,1.287
666.00,7.728281,24.89885,-0.000170,24.020720,-0.0076,1.287
668.00,7.728164,24.89875,-0.000170,24.020536,-0.0076,1.287
670.00,7.728208,24.89850,-0.000171,24.020736,-0.0077,1.287
672.00,7.728424,24.89854,-0.000172,24.021178,-0.0076,1.287
674.00,7.728281,24.89842,-0.000171,24.020810,-0.0076,1.287
676.00,7.728571,24.89829,-0.000171,24.020651,-0.0076,1.287
678.00,7.728243,24.89824,-0.000171,24.020632,-0.0076,1.287
680.00,7.727442,24.89844,-0.000172,24.020185,-0.0076,1.287
682.00,7.726173,24.89808,-0.000172,24.020275,-0.0076,1.287
684.00,7.725411,24.89797,-0.000172,24.020694,-0.0076,1.287
686.00,7.725330,24.89844,-0.000171,24.020435,-0.0077,1.287
688.00,7.726377,24.89856,-0.000171,24.020932,-0.0076,1.287
690.00,7.726845,24.89860,-0.000170,24.020865,-0.0076,1.287
692.00,7.726010,24.89817,-0.000171,24.020252,-0.0076,1.287
694.00,7.726075,24.89784,-0.000171,24.021392,-0.0076,1.287
696.00,7.726364,24.89808,-0.000172,24.021519,-0.0076,1.287
698.00,7.726308,24.89850,-0.000171,24.020634,-0.0076,1.288
700.00,7.725409,24.89865,-0.000171,24.020991,-0.0076,1.288
702.00,7.725468,24.89904,-0.000172,24.021414,-0.0076,1.287
704.00,7.724839,24.89807,-0.000171,24.020990,-0.0076,1.287
706.00,7.724876,24.89816,-0.000171,24.021185,-0.0076,1.287
708.00,7.724914,24.89859,-0.000170,24.020417,-0.0076,1.287
710.00,7.724865,24.89886,-0.000172,24.020567,-0.0077,1.287
712.00,7.725035,24.89914,-0.000172,24.020875,-0.0076,1.288
714.00,7.724726,24.89813,-0.000172,24.021204,-0.0076,1.287
716.00,7.724066,24.89809,-0.000171,24.021260,-0.0076,1.287
718.00,7.723559,24.89818,-0.000172,24.020404,-0.0076,1.287
720.00,7.723641,24.89821,-0.000171,24.020970,-0.0076,1.288
722.00,7.723474,24.89828,-0.000171,24.020703,-0.0076,1.288
724.00,7.723926,24.89822,-0.000171,24.020884,-0.0076,1.287
726.00,7.723504,24.89815,-0.000172,24.020716,-0.0076,1.288
728.00,7.722585,24.89886,-0.000171,24.021138,-0.0076,1.287
730.00,7.723100,24.89799,-0.000171,24.020944,-0.0077,1.287
732.00,7.723213,24.89879,-0.000172,24.020598,-0.0077,1.288
734.00,7.723047,24.89941,-0.000171,24.020787,-0.0076,1.287
736.00,7.723180,24.89905,-0.000171,24.020957,-0.0077,1.287
738.00,7.722830,24.89886,-0.000171,24.020304,-0.0076,1.287
740.00,7.721999,24.89937,-0.000171,24.020709,-0.0076,1.287
742.00,7.721372,24.89873,-0.000171,24.020696,-0.0076,1.288
744.00,7.721221,24.89884,-0.000172,24.020518,-0.0076,1.287
746.00,7.721399,24.89931,-0.000171,24.020872,-0.0076,1.288
748.00,7.721200,24.89975,-0.000171,24.020685,-0.0076,1.288
750.00,7.720247,24.89984,-0.000171,24.021156,-0.0076,1.287
752.00,7.720765,24.89935,-0.000172,24.021040,-0.0076,1.288
754.00,7.719812,24.90013,-0.000171,24.020304,-0.0077,1.287
756.00,7.719793,24.89977,-0.000170,24.020444,-0.0076,1.287
758.00,7.720094,24.90014,-0.000171,24.020377,-0.0076,1.288
760.00,7.720030,24.90015,-0.000171,24.020576,-0.0076,1.287
762.00,7.719929,24.89978,-0.000172,24.021222,-0.0076,1.288
764.00,7.719789,24.90011,-0.000170,24.020680,-0.0077,1.287
766.00,7.718281,24.89890,-0.000171,24.020408,-0.0077,1.288
768.00,7.718498,24.89993,-0.000171,24.020857,-0.0077,1.288
770.00,7.719058,24.90007,-0.000171,24.020952,-0.0076,1.287
772.00,7.718553,24.89944,-0.000172,24.021198,-0.0076,1.287
774.00,7.717868,24.89944,-0.000170,24.021020,-0.0077,1.288
776.00,7.718670,24.89992,-0.000170,24.020339,-0.0076,1.288
778.00,7.718092,24.89909,-0.000171,24.021309,-0.0076,1.288
780.00,7.718037,24.89917,-0.000171,24.021281,-0.0076,1.288
782.00,7.717965,24.89915,-0.000172,24.020875,-0.0076,1.288
784.00,7.717918,24.89943,-0.000172,24.020774,-0.0077,1.287
786.00,7.717891,24.89965,-0.000171,24.020761,-0.0076,1.288
788.00,7.717580,24.89946,-0.000171,24.020660,-0.0076,1.288
790.00,7.716620,24.89913,-0.000171,24.020863,-0.0076,1.288
792.00,7.716387,24.89888,-0.000172,24.020437,-0.0076,1.287
794.00,7.715878,24.89922,-0.000170,24.021399,-0.0076,1.288
796.00,7.715440,24.89919,-0.000171,24.020743,-0.0076,1.288
798.00,7.716579,24.89905,-0.000171,24.020502,-0.0076,1.288
800.00,7.716732,24.89916,-0.000170,24.020275,-0.0076,1.288
802.00,7.715441,24.89864,-0.000171,24.020674,-0.0076,1.287
804.00,7.715433,24.89885,-0.000171,24.021216,-0.0076,1.288
806.00,7.715679,24.89977,-0.000172,24.020828,-0.0076,1.287
808.00,7.714671,24.89973,-0.000170,24.020895,-0.0076,1.287
810.00,7.713898,24.89979,-0.000171,24.020946,-0.0076,1.287
812.00,7.714084,24.89957,-0.000171,24.020553,-0.0076,1.288
814.00,7.714162,24.89946,-0.000170,24.020663,-0.0076,1.288
816.00,7.713798,24.89992,-0.000171,24.020859,-0.0076,1.288
818.00,7.714080,24.89959,-0.000170,24.021155,-0.0076,1.288
820.00,7.713905,24.89866,-0.000172,24.020768,-0.0077,1.288
822.00,7.713034,24.89772,-0.000172,24.020852,-0.0076,1.288
824.00,7.712758,24.89903,-0.000170,24.020558,-0.0076,1.288
826.00,7.712861,24.89867,-0.000171,24.020270,-0.0076,1.287
828.00,7.713876,24.89923,-0.000171,24.021091,-0.0076,1.288
830.00,7.712765,24.89889,-0.000171,24.020975,-0.0076,1.287
832.00,7.712725,24.89884,-0.000170,24.021457,-0.0076,1.288
834.00,7.712436,24.89880,-0.000172,24.020571,-0.0076,1.288
836.00,7.712291,24.89913,-0.000169,24.020765,-0.0077,1.288
838.00,7.712045,24.89927,-0.000170,24.020812,-0.0076,1.288
840.00,7.711035,24.89851,-0.000171,24.020489,-0.0076,1.288
842.00,7.711254,24.89834,-0.000171,24.020502,-0.0077,1.287
844.00,7.712382,24.89864,-0.000170,24.020671,-0.0076,1.287
846.00,7.711652,24.89935,-0.000171,24.020839,-0.0076,1.289
848.00,7.710623,24.89926,-0.000170,24.020930,-0.0076,1.288
850.00,7.710159,24.89902,-0.000172,24.020729,-0.0076,1.287
852.00,7.710683,24.89909,-0.000171,24.020370,-0.0076,1.288
854.00,7.710929,24.89986,-0.000170,24.020761,-0.0076,1.288
856.00,7.710095,24.89961,-0.000171,24.020214,-0.0076,1.287
858.00,7.710221,24.89980,-0.000171,24.020375,-0.0076,1.288
860.00,7.710175,24.89952,-0.000171,24.020631,-0.0076,1.287
862.00,7.709397,24.89977,-0.000170,24.020125,-0.0076,1.288
864.00,7.709600,24.89959,-0.000171,24.021804,-0.0076,1.288
866.00,7.710180,24.89937,-0.000170,24.021470,-0.0076,1.287
868.00,7.708876,24.90053,-0.000170,24.020696,-0.0076,1.288
870.00,7.708892,24.89993,-0.000170,24.020475,-0.0077,1.287
872.00,7.709296,24.89984,-0.000170,24.020939,-0.0077,1.287
874.00,7.709279,24.90010,-0.000170,24.020660,-0.0076,1.287
876.00,7.709062,24.90021,-0.000170,24.020478,-0.0076,1.288
878.00,7.707894,24.90020,-0.000171,24.020540,-0.0076,1.288
880.00,7.708400,24.89896,-0.000172,24.021006,-0.0076,1.288
882.00,7.707226,24.89901,-0.000171,24.020946,-0.0076,1.287
884.00,7.706348,24.90046,-0.000171,24.020868,-0.0076,1.287
886.00,7.706692,24.90022,-0.000171,24.020953,-0.0076,1.288
888.00,7.707292,24.89986,-0.000171,24.020571,-0.0076,1.287
890.00,7.706983,24.89946,-0.000170,24.021151,-0.0076,1.287
892.00,7.707094,24.89993,-0.000171,24.020593,-0.0076,1.288
894.00,7.707730,24.89953,-0.000172,24.021026,-0.0076,1.288
896.00,7.707775,24.89974,-0.000172,24.020894,-0.0076,1.288
898.00,7.707524,24.89964,-0.000171,24.021274,-0.0076,1.288
900.00,7.706474,24.89941,-0.000170,24.020807,-0.0077,1.288
902.00,7.705103,24.89959,-0.000170,24.020444,-0.0076,1.288
904.00,7.705405,24.90026,-0.000171,24.020767,-0.0076,1.288
906.00,7.705677,24.90002,-0.000171,24.020826,-0.0076,1.288
908.00,7.705655,24.89831,-0.000172,24.021251,-0.0077,1.288
910.00,7.705628,24.89875,-0.000171,24.020625,-0.0076,1.288
912.00,7.705067,24.89932,-0.000170,24.020763,-0.0076,1.288
914.00,7.704312,24.89911,-0.000170,24.021194,-0.0076,1.288
916.00,7.704581,24.89952,-0.000171,24.020957,-0.0076,1.288
918.00,7.704587,24.90038,-0.000170,24.020761,-0.0076,1.288
920.00,7.703900,24.90094,-0.000169,24.021002,-0.0077,1.287
922.00,7.703199,24.90039,-0.000169,24.021078,-0.0076,1.287
924.00,7.703497,24.90051,-0.000168,24.020875,-0.0076,1.288
926.00,7.703571,24.89990,-0.000171,24.021068,-0.0076,1.288
928.00,7.703032,24.90080,-0.000170,24.020680,-0.0076,1.288
930.00,7.702750,24.90008,-0.000170,24.020535,-0.0076,1.288
932.00,7.702650,24.89895,-0.000171,24.021153,-0.0076,1.288
934.00,7.701611,24.89954,-0.000171,24.021109,-0.0076,1.288
936.00,7.701221,24.89986,-0.000170,24.020901,-0.0076,1.288
938.00,7.701327,24.89913,-0.000170,24.020888,-0.0076,1.288
940.00,7.701495,24.89994,-0.000170,24.020923,-0.0076,1.288
942.00,7.701434,24.90028,-0.000170,24.020952,-0.0076,1.288
944.00,7.702272,24.89990,-0.000170,24.021327,-0.0076,1.287
946.00,7.702191,24.89969,-0.000171,24.020685,-0.0076,1.288
948.00,7.701471,24.90026,-0.000169,24.020301,-0.0076,1.288
950.00,7.701476,24.90108,-0.000170,24.020785,-0.0076,1.287
952.00,7.701824,24.90008,-0.000170,24.020852,-0.0076,1.288
954.00,7.701344,24.89989,-0.000170,24.020513,-0.0076,1.288
956.00,7.701646,24.90094,-0.000170,24.021113,-0.0076,1.288
958.00,7.701232,24.90065,-0.000171,24.021066,-0.0076,1.289
960.00,7.700698,24.90036,-0.000172,24.021100,-0.0076,1.288
962.00,7.699739,24.89961,-0.000171,24.021000,-0.0077,1.287
964.00,7.699595,24.89999,-0.000172,24.021124,-0.0077,1.287
966.00,7.699986,24.89945,-0.000171,24.020868,-0.0077,1.288
968.00,7.699290,24.90036,-0.000171,24.020863,-0.0076,1.288
970.00,7.699265,24.90019,-0.000172,24.020576,-0.0076,1.288
972.00,7.699619,24.89998,-0.000171,24.021800,-0.0076,1.288
974.00,7.699061,24.90037,-0.000170,24.021263,-0.0076,1.288
976.00,7.698824,24.89963,-0.000169,24.020179,-0.0077,1.288
978.00,7.699050,24.89965,-0.000171,24.020603,-0.0076,1.288
980.00,7.698627,24.89851,-0.000170,24.020433,-0.0076,1.288
982.00,7.697970,24.89891,-0.000170,24.020460,-0.0077,1.288
984.00,7.698260,24.89936,-0.000171,24.020636,-0.0077,1.288
986.00,7.698482,24.90003,-0.000171,24.020446,-0.0076,1.289
988.00,7.697497,24.89993,-0.000171,24.020667,-0.0076,1.288
990.00,7.697530,24.89926,-0.000171,24.021229,-0.0076,1.287
992.00,7.698303,24.89924,-0.000171,24.020721,-0.0076,1.288
994.00,7.697563,24.89920,-0.000171,24.020453,-0.0077,1.288
996.00,7.696717,24.89993,-0.000170,24.020691,-0.0076,1.289
998.00,7.696618,24.89954,-0.000170,24.021249,-0.0076,1.289
1000.00,7.696919,24.90010,-0.000170,24.020614,-0.0076,1.288
1002.00,7.696900,24.90055,-0.000170,24.020768,-0.0076,1.288
1004.00,7.697028,24.89960,-0.000169,24.021309,-0.0076,1.288
1006.00,7.696499,24.89959,-0.000170,24.021049,-0.0076,1.288
1008.00,7.696434,24.89930,-0.000170,24.020656,-0.0076,1.288
1010.00,7.696632,24.89956,-0.000171,24.020016,-0.0076,1.288
1012.00,7.696062,24.89983,-0.000170,24.021040,-0.0076,1.288
1014.00,7.696050,24.89931,-0.000170,24.020448,-0.0076,1.288
1016.00,7.696120,24.90019,-0.000170,24.020545,-0.0076,1.288
1018.00,7.696037,24.89986,-0.000170,24.020513,-0.0076,1.288
1020.00,7.695868,24.89969,-0.000170,24.021495,-0.0076,1.288
1022.00,7.695718,24.90047,-0.000171,24.020883,-0.0076,1.288
1024.00,7.695426,24.90071,-0.000170,24.020988,-0.0076,1.288
1026.00,7.694212,24.90072,-0.000171,24.021066,-0.0076,1.288
1028.00,7.694398,24.90067,-0.000170,24.020522,-0.0076,1.288
1030.00,7.694130,24.89951,-0.000171,24.021073,-0.0076,1.289
1032.00,7.693483,24.89913,-0.000169,24.020687,-0.0076,1.288
1034.00,7.693539,24.89914,-0.000169,24.021002,-0.0076,1.288
1036.00,7.693291,24.89803,-0.000170,24.020884,-0.0076,1.289
1038.00,7.693228,24.89938,-0.000171,24.020573,-0.0076,1.288
1040.00,7.692830,24.89969,-0.000171,24.020634,-0.0076,1.288
1042.00,7.692188,24.89950,-0.000170,24.021089,-0.0076,1.288
1044.00,7.692512,24.89975,-0.000171,24.020841,-0.0076,1.288
1046.00,7.692433,24.90031,-0.000171,24.020886,-0.0076,1.288
1048.00,7.692197,24.90050,-0.000172,24.021015,-0.0077,1.289
1050.00,7.692598,24.89975,-0.000172,24.020538,-0.0077,1.289
1052.00,7.693750,24.90007,-0.000171,24.020761,-0.0077,1.289
1054.00,7.692955,24.89972,-0.000172,24.020770,-0.0076,1.288
1056.00,7.692776,24.89992,-0.000170,24.020602,-0.0076,1.288
1058.00,7.692350,24.90035,-0.000171,24.020475,-0.0076,1.288
1060.00,7.692280,24.90025,-0.000170,24.020524,-0.0076,1.288
1062.00,7.691764,24.90048,-0.000170,24.020895,-0.0077,1.288
1064.00,7.691848,24.90032,-0.000170,24.020526,-0.0076,1.288
1066.00,7.692339,24.90071,-0.000171,24.020518,-0.0076,1.289
1068.00,7.692312,24.90022,-0.000171,24.020910,-0.0076,1.288
1070.00,7.691337,24.90044,-0.000171,24.020685,-0.0076,1.288
1072.00,7.690936,24.90033,-0.000171,24.021073,-0.0076,1.288
1074.00,7.690651,24.90059,-0.000172,24.020875,-0.0077,1.288
1076.00,7.690307,24.90044,-0.000171,24.020881,-0.0077,1.289
1078.00,7.689894,24.90020,-0.000172,24.020765,-0.0076,1.288
1080.00,7.690494,24.90044,-0.000172,24.020739,-0.0076,1.289
1082.00,7.690429,24.90119,-0.000172,24.020623,-0.0076,1.289
1084.00,7.690954,24.90085,-0.000172,24.020442,-0.0076,1.289
1086.00,7.690618,24.90099,-0.000172,24.020718,-0.0077,1.289
1088.00,7.690440,24.89974,-0.000172,24.020439,-0.0077,1.288
1090.00,7.690594,24.90014,-0.000171,24.020674,-0.0077,1.288
1092.00,7.690848,24.90081,-0.000171,24.021042,-0.0076,1.288
1094.00,7.690763,24.90129,-0.000171,24.020219,-0.0076,1.289
1096.00,7.691111,24.90120,-0.000171,24.020000,-0.0076,1.289
1098.00,7.690447,24.90047,-0.000171,24.021865,-0.0076,1.289
1100.00,7.691003,24.90054,-0.000173,24.021000,-0.0076,1.289
1102.00,7.690770,24.89966,-0.000172,24.020217,-0.0076,1.288
1104.00,7.689992,24.90024,-0.000172,24.020759,-0.0076,1.289
1106.00,7.689759,24.90010,-0.000171,24.021006,-0.0076,1.288
1108.00,7.689249,24.90034,-0.000172,24.020352,-0.0077,1.288
1110.00,7.688627,24.89993,-0.000171,24.021113,-0.0077,1.289
1112.00,7.688953,24.90100,-0.000171,24.020317,-0.0077,1.289
1114.00,7.689226,24.90058,-0.000170,24.021106,-0.0076,1.288
1116.00,7.688258,24.90044,-0.000171,24.021325,-0.0076,1.289
1118.00,7.687763,24.90039,-0.000172,24.020807,-0.0076,1.289
1120.00,7.687410,24.90028,-0.000171,24.020857,-0.0076,1.289
1122.00,7.687806,24.90047,-0.000171,24.020482,-0.0076,1.289
1124.00,7.687623,24.89973,-0.000172,24.020013,-0.0076,1.288
1126.00,7.686781,24.89997,-0.000173,24.020743,-0.0077,1.289
1128.00,7.687762,24.90003,-0.000170,24.021167,-0.0076,1.288
1130.00,7.688371,24.89985,-0.000171,24.020513,-0.0076,1.288
1132.00,7.687497,24.89951,-0.000171,24.020645,-0.0076,1.289
1134.00,7.687018,24.89870,-0.000171,24.020221,-0.0076,1.288
1136.00,7.687039,24.89861,-0.000171,24.020453,-0.0076,1.289
1138.00,7.686687,24.89941,-0.000171,24.020863,-0.0076,1.289
1140.00,7.687574,24.89951,-0.000171,24.021158,-0.0077,1.288
1142.00,7.687079,24.90007,-0.000171,24.020147,-0.0077,1.289
1144.00,7.687002,24.89945,-0.000172,24.020792,-0.0077,1.289
1146.00,7.686990,24.90068,-0.000171,24.020808,-0.0076,1.289
1148.00,7.686844,24.89953,-0.000170,24.020937,-0.0076,1.289
1150.00,7.687299,24.90002,-0.000170,24.020569,-0.0076,1.288
1152.00,7.687328,24.90065,-0.000169,24.020778,-0.0076,1.288
1154.00,7.686504,24.90010,-0.000171,24.021233,-0.0076,1.289
1156.00,7.686151,24.89969,-0.000171,24.020932,-0.0076,1.289
1158.00,7.685563,24.90054,-0.000170,24.020707,-0.0076,1.289
1160.00,7.685118,24.89945,-0.000170,24.021022,-0.0076,1.289
1162.00,7.684560,24.89998,-0.000171,24.021260,-0.0076,1.289
1164.00,7.684871,24.90023,-0.000171,24.020749,-0.0077,1.288
1166.00,7.684412,24.89984,-0.000170,24.021004,-0.0076,1.288
1168.00,7.683966,24.90010,-0.000170,24.021446,-0.0077,1.288
1170.00,7.683496,24.90044,-0.000171,24.021214,-0.0077,1.288
1172.00,7.683454,24.90032,-0.000170,24.021158,-0.0077,1.288
1174.00,7.682747,24.90014,-0.000170,24.021251,-0.0076,1.288
1176.00,7.681989,24.90147,-0.000170,24.021178,-0.0076,1.289
1178.00,7.682396,24.90108,-0.000170,24.021223,-0.0076,1.289
1180.00,7.681874,24.90105,-0.000171,24.020361,-0.0076,1.289
1182.00,7.682679,24.90090,-0.000171,24.020333,-0.0076,1.289
1184.00,7.683552,24.90059,-0.000171,24.021088,-0.0076,1.289
1186.00,7.683853,24.90087,-0.000170,24.021238,-0.0076,1.289
1188.00,7.682904,24.90072,-0.000171,24.020796,-0.0076,1.289
1190.00,7.682262,24.90085,-0.000171,24.021267,-0.0076,1.288
1192.00,7.682619,24.90059,-0.000170,24.021711,-0.0076,1.288
1194.00,7.683052,24.90084,-0.000170,24.020527,-0.0076,1.288
1196.00,7.682430,24.90009,-0.000170,24.020778,-0.0076,1.288
1198.00,7.682268,24.90079,-0.000170,24.020895,-0.0076,1.289
1200.00,7.682521,24.90118,-0.000170,24.020935,-0.0076,1.289
1202.00,7.682582,24.90080,-0.000171,24.020600,-0.0077,1.289
@2,12.0000,24.0
1204.00,7.681166,24.90061,-0.000171,24.020241,-0.0076,1.289
1206.00,7.675080,24.90192,-0.000171,24.021258,-0.0076,1.289
1208.00,7.664504,24.90091,-0.000170,24.021106,-0.0076,1.288
1210.00,7.648486,24.90021,-0.000170,24.020886,-0.0076,1.288
1212.00,7.627321,24.89992,-0.000170,24.020647,-0.0077,1.288
1214.00,7.605435,24.89929,-0.000169,24.020884,-0.0077,1.288
1216.00,7.585863,24.90018,-0.000170,24.020420,-0.0076,1.289
1218.00,7.568229,24.90019,-0.000172,24.020703,-0.0076,1.290
1220.00,7.552026,24.90090,-0.000172,24.021359,-0.0076,1.290
1222.00,7.534554,24.90008,-0.000172,24.021165,-0.0076,1.290
1224.00,7.518111,24.89999,-0.000172,24.020765,-0.0076,1.289
1226.00,7.501529,24.90139,-0.000172,24.021234,-0.0076,1.290
1228.00,7.486648,24.90069,-0.000172,24.020923,-0.0076,1.290
1230.00,7.478845,24.90069,-0.000172,24.021182,-0.0077,1.291
1232.00,7.476446,24.90133,-0.000174,24.020763,-0.0076,1.291
1234.00,7.482522,24.90061,-0.000174,24.020899,-0.0076,1.291
1236.00,7.494022,24.90043,-0.000174,24.020678,-0.0076,1.290
1238.00,7.505736,24.90056,-0.000173,24.021135,-0.0076,1.290
1240.00,7.516509,24.90093,-0.000172,24.021490,-0.0076,1.290
1242.00,7.526644,24.90149,-0.000171,24.021136,-0.0076,1.289
1244.00,7.536776,24.90085,-0.000169,24.021213,-0.0076,1.288
1246.00,7.548340,24.90176,-0.000169,24.021434,-0.0076,1.289
1248.00,7.561208,24.90177,-0.000169,24.020848,-0.0077,1.289
1250.00,7.573713,24.90121,-0.000171,24.020304,-0.0076,1.289
1252.00,7.585890,24.90146,-0.000170,24.020226,-0.0076,1.289
1254.00,7.597657,24.90089,-0.000171,24.019962,-0.0077,1.290
1256.00,7.608287,24.90153,-0.000171,24.021031,-0.0076,1.289
1258.00,7.618354,24.90109,-0.000171,24.020877,-0.0076,1.289
1260.00,7.627922,24.90088,-0.000172,24.021111,-0.0076,1.288
1262.00,7.635932,24.90164,-0.000171,24.020981,-0.0076,1.289
1264.00,7.642036,24.90202,-0.000172,24.021287,-0.0076,1.290
1266.00,7.647263,24.90181,-0.000172,24.020678,-0.0076,1.289
1268.00,7.653214,24.90082,-0.000171,24.021149,-0.0076,1.288
1270.00,7.659307,24.90189,-0.000170,24.020877,-0.0076,1.289
1272.00,7.663337,24.90185,-0.000170,24.020172,-0.0076,1.289
1274.00,7.666304,24.90205,-0.000169,24.021358,-0.0076,1.290
1276.00,7.668904,24.90234,-0.000171,24.021002,-0.0077,1.289
1278.00,7.670751,24.90203,-0.000170,24.020455,-0.0076,1.289
1280.00,7.671925,24.90139,-0.000170,24.020749,-0.0077,1.289
1282.00,7.673019,24.90248,-0.000171,24.020971,-0.0076,1.290
1284.00,7.673864,24.90278,-0.000170,24.020531,-0.0076,1.289
1286.00,7.673981,24.90196,-0.000171,24.020352,-0.0076,1.289
1288.00,7.674114,24.90215,-0.000171,24.021278,-0.0076,1.288
1290.00,7.674273,24.90230,-0.000170,24.020863,-0.0076,1.289
1292.00,7.674604,24.90194,-0.000171,24.020422,-0.0076,1.290
1294.00,7.674662,24.90214,-0.000170,24.020984,-0.0076,1.289
1296.00,7.675859,24.90219,-0.000169,24.020990,-0.0076,1.289
1298.00,7.676312,24.90230,-0.000170,24.020497,-0.0076,1.289
1300.00,7.675457,24.90276,-0.000170,24.021028,-0.0076,1.289
1302.00,7.675471,24.90245,-0.000170,24.021164,-0.0076,1.290
1304.00,7.675290,24.90189,-0.000171,24.020924,-0.0076,1.290
1306.00,7.675956,24.90204,-0.000171,24.020881,-0.0076,1.289
1308.00,7.675696,24.90255,-0.000171,24.021106,-0.0077,1.289
1310.00,7.674803,24.90282,-0.000171,24.020038,-0.0076,1.289
1312.00,7.675815,24.90173,-0.000171,24.020105,-0.0076,1.290
1314.00,7.675766,24.90116,-0.000172,24.020810,-0.0076,1.289
1316.00,7.674630,24.90124,-0.000171,24.021300,-0.0076,1.289
1318.00,7.675349,24.90150,-0.000170,24.020750,-0.0077,1.290
1320.00,7.676324,24.90093,-0.000171,24.021080,-0.0077,1.289
1322.00,7.676626,24.90126,-0.000172,24.020957,-0.0076,1.289
1324.00,7.676785,24.90068,-0.000170,24.020243,-0.0076,1.289
1326.00,7.676120,24.90086,-0.000170,24.020283,-0.0077,1.289
1328.00,7.676112,24.90088,-0.000170,24.020814,-0.0077,1.289
1330.00,7.675727,24.90112,-0.000171,24.020957,-0.0076,1.289
1332.00,7.675808,24.90132,-0.000171,24.020500,-0.0076,1.289
1334.00,7.675642,24.90160,-0.000171,24.020917,-0.0077,1.289
1336.00,7.675500,24.90221,-0.000170,24.021321,-0.0076,1.289
1338.00,7.675471,24.90221,-0.000171,24.020616,-0.0076,1.290
1340.00,7.675462,24.90229,-0.000172,24.020778,-0.0076,1.290
1342.00,7.675284,24.90238,-0.000171,24.019654,-0.0076,1.289
1344.00,7.675113,24.90153,-0.000171,24.020574,-0.0076,1.289
1346.00,7.675474,24.90230,-0.000171,24.020457,-0.0076,1.289
1348.00,7.675113,24.90208,-0.000171,24.020712,-0.0076,1.289
1350.00,7.674987,24.90245,-0.000171,24.020491,-0.0076,1.289
1352.00,7.673942,24.90205,-0.000171,24.020475,-0.0076,1.289
1354.00,7.673127,24.90194,-0.000171,24.020917,-0.0076,1.289
1356.00,7.673501,24.90211,-0.000172,24.020531,-0.0076,1.289
1358.00,7.674491,24.90153,-0.000172,24.020506,-0.0076,1.289
1360.00,7.673857,24.90190,-0.000172,24.020792,-0.0076,1.290
1362.00,7.672979,24.90186,-0.000173,24.020785,-0.0076,1.289
1364.00,7.674113,24.90176,-0.000171,24.021213,-0.0076,1.289
1366.00,7.673738,24.90215,-0.000171,24.020803,-0.0076,1.289
1368.00,7.673085,24.90220,-0.000171,24.021187,-0.0076,1.289
1370.00,7.673607,24.90194,-0.000171,24.020518,-0.0076,1.289
1372.00,7.673147,24.90193,-0.000171,24.020556,-0.0076,1.289
1374.00,7.672633,24.90195,-0.000170,24.021187,-0.0076,1.289
1376.00,7.672356,24.90269,-0.000171,24.020478,-0.0076,1.289
1378.00,7.672676,24.90306,-0.000171,24.020284,-0.0077,1.290
1380.00,7.672960,24.90193,-0.000171,24.020460,-0.0076,1.289
1382.00,7.672167,24.90155,-0.000171,24.020379,-0.0076,1.289
1384.00,7.671132,24.90267,-0.000171,24.021136,-0.0076,1.290
1386.00,7.671324,24.90222,-0.000171,24.020607,-0.0076,1.289
1388.00,7.671378,24.90220,-0.000170,24.020437,-0.0077,1.290
1390.00,7.670789,24.90224,-0.000171,24.020616,-0.0076,1.290
1392.00,7.671011,24.90290,-0.000170,24.021475,-0.0076,1.289
1394.00,7.671358,24.90321,-0.000171,24.021158,-0.0076,1.290
1396.00,7.670696,24.90254,-0.000171,24.020990,-0.0076,1.289
1398.00,7.670532,24.90211,-0.000171,24.020968,-0.0076,1.289
1400.00,7.670209,24.90226,-0.000171,24.020877,-0.0076,1.289
1402.00,7.670126,24.90229,-0.000169,24.021035,-0.0076,1.289
1404.00,7.670147,24.90269,-0.000170,24.021490,-0.0076,1.290
1406.00,7.669422,24.90197,-0.000171,24.020674,-0.0076,1.290
1408.00,7.669325,24.90180,-0.000170,24.021639,-0.0076,1.289
1410.00,7.669660,24.90184,-0.000171,24.021445,-0.0076,1.290
1412.00,7.669262,24.90193,-0.000170,24.020788,-0.0076,1.289
1414.00,7.669799,24.90228,-0.000170,24.020788,-0.0076,1.290
1416.00,7.669979,24.90163,-0.000170,24.020982,-0.0076,1.290
1418.00,7.669646,24.90205,-0.000170,24.021028,-0.0076,1.290
1420.00,7.669356,24.90279,-0.000170,24.020712,-0.0077,1.289
1422.00,7.669244,24.90296,-0.000170,24.020683,-0.0077,1.289
1424.00,7.668814,24.90322,-0.000170,24.020725,-0.0076,1.289
1426.00,7.668480,24.90308,-0.000170,24.020268,-0.0076,1.289
1428.00,7.667347,24.90319,-0.000170,24.020660,-0.0076,1.289
1430.00,7.666906,24.90315,-0.000170,24.021155,-0.0076,1.290
1432.00,7.667481,24.90332,-0.000170,24.021611,-0.0076,1.290
1434.00,7.667996,24.90388,-0.000171,24.021892,-0.0076,1.290
1436.00,7.668107,24.90293,-0.000171,24.021026,-0.0076,1.289
1438.00,7.668254,24.90296,-0.000170,24.020883,-0.0076,1.289
1440.00,7.668676,24.90374,-0.000171,24.020794,-0.0077,1.290
1442.00,7.668457,24.90277,-0.000170,24.020326,-0.0076,1.289
1444.00,7.668223,24.90297,-0.000171,24.021222,-0.0076,1.289
1446.00,7.667693,24.90339,-0.000170,24.020714,-0.0076,1.289
1448.00,7.666892,24.90358,-0.000170,24.021191,-0.0076,1.289
1450.00,7.666297,24.90272,-0.000171,24.020723,-0.0076,1.290
1452.00,7.666259,24.90220,-0.000171,24.021129,-0.0076,1.290
1454.00,7.666667,24.90236,-0.000171,24.020845,-0.0076,1.289
1456.00,7.666142,24.90218,-0.000171,24.020589,-0.0076,1.290
1458.00,7.666036,24.90113,-0.000172,24.020899,-0.0076,1.289
1460.00,7.665091,24.90169,-0.000172,24.021031,-0.0076,1.290
1462.00,7.665727,24.90192,-0.000171,24.020743,-0.0076,1.290
1464.00,7.665920,24.90234,-0.000171,24.020564,-0.0076,1.289
1466.00,7.665893,24.90222,-0.000171,24.021318,-0.0076,1.289
1468.00,7.664990,24.90149,-0.000170,24.020627,-0.0077,1.289
1470.00,7.664888,24.90279,-0.000171,24.020953,-0.0076,1.290
1472.00,7.663987,24.90235,-0.000171,24.020112,-0.0076,1.290
1474.00,7.664290,24.90185,-0.000171,24.020214,-0.0076,1.290
1476.00,7.663408,24.90177,-0.000171,24.020469,-0.0076,1.289
1478.00,7.662649,24.90178,-0.000170,24.021082,-0.0077,1.289
1480.00,7.662363,24.90187,-0.000169,24.020705,-0.0076,1.289
1482.00,7.662401,24.90290,-0.000170,24.019877,-0.0076,1.290
1484.00,7.662696,24.90306,-0.000171,24.020814,-0.0076,1.290
1486.00,7.662771,24.90293,-0.000171,24.020913,-0.0077,1.290
1488.00,7.663101,24.90321,-0.000170,24.020455,-0.0077,1.290
1490.00,7.663346,24.90308,-0.000170,24.020991,-0.0076,1.290
1492.00,7.663423,24.90302,-0.000171,24.020482,-0.0076,1.289
1494.00,7.662652,24.90254,-0.000169,24.020816,-0.0076,1.289
1496.00,7.661810,24.90237,-0.000169,24.020765,-0.0076,1.289
1498.00,7.662991,24.90315,-0.000170,24.020879,-0.0076,1.290
1500.00,7.663932,24.90240,-0.000170,24.020959,-0.0076,1.290
1502.00,7.663324,24.90216,-0.000171,24.020594,-0.0076,1.290
1504.00,7.663288,24.90274,-0.000170,24.020609,-0.0077,1.290
1506.00,7.663259,24.90314,-0.000172,24.020399,-0.0077,1.289
1508.00,7.663814,24.90311,-0.000170,24.020678,-0.0076,1.290
1510.00,7.663800,24.90288,-0.000171,24.020788,-0.0076,1.290
1512.00,7.663404,24.90289,-0.000170,24.020036,-0.0076,1.290
1514.00,7.662671,24.90231,-0.000170,24.020821,-0.0076,1.290
1516.00,7.661872,24.90258,-0.000170,24.020578,-0.0076,1.290
1518.00,7.661917,24.90268,-0.000170,24.020749,-0.0076,1.290
1520.00,7.662662,24.90296,-0.000170,24.020551,-0.0076,1.290
1522.00,7.661950,24.90342,-0.000171,24.020649,-0.0076,1.290
1524.00,7.660216,24.90292,-0.000171,24.020874,-0.0076,1.290
1526.00,7.660112,24.90385,-0.000171,24.020400,-0.0076,1.290
1528.00,7.660473,24.90327,-0.000170,24.020489,-0.0077,1.290
1530.00,7.660658,24.90326,-0.000170,24.020725,-0.0076,1.289
1532.00,7.661396,24.90349,-0.000170,24.020339,-0.0076,1.289
1534.00,7.661053,24.90300,-0.000170,24.021214,-0.0076,1.290
1536.00,7.659921,24.90301,-0.000170,24.020547,-0.0076,1.290
1538.00,7.659492,24.90326,-0.000170,24.020953,-0.0076,1.290
1540.00,7.660054,24.90320,-0.000170,24.021249,-0.0076,1.289
1542.00,7.660713,24.90322,-0.000170,24.020830,-0.0076,1.289
1544.00,7.661434,24.90435,-0.000170,24.020906,-0.0076,1.290
1546.00,7.661102,24.90397,-0.000171,24.021086,-0.0076,1.290
1548.00,7.660308,24.90400,-0.000171,24.021104,-0.0076,1.290
1550.00,7.660148,24.90385,-0.000170,24.020790,-0.0076,1.290
1552.00,7.660119,24.90321,-0.000171,24.020573,-0.0077,1.291
1554.00,7.660501,24.90250,-0.000171,24.020785,-0.0077,1.290
1556.00,7.660658,24.90340,-0.000170,24.021535,-0.0077,1.290
1558.00,7.660950,24.90394,-0.000171,24.020658,-0.0076,1.290
1560.00,7.661504,24.90350,-0.000171,24.020718,-0.0076,1.290
1562.00,7.660639,24.90297,-0.000171,24.021646,-0.0076,1.290
1564.00,7.659261,24.90359,-0.000170,24.020636,-0.0076,1.289
1566.00,7.658984,24.90311,-0.000170,24.020462,-0.0077,1.290
1568.00,7.659612,24.90292,-0.000170,24.020622,-0.0076,1.290
1570.00,7.659954,24.90283,-0.000171,24.020410,-0.0077,1.290
1572.00,7.660088,24.90343,-0.000170,24.020362,-0.0077,1.290
1574.00,7.661810,24.90286,-0.000170,24.021466,-0.0076,1.290
1576.00,7.662389,24.90341,-0.000170,24.021111,-0.0076,1.289
1578.00,7.662762,24.90357,-0.000170,24.021320,-0.0076,1.289
1580.00,7.662424,24.90372,-0.000171,24.020625,-0.0076,1.290
1582.00,7.661879,24.90395,-0.000170,24.021095,-0.0076,1.291
1584.00,7.661487,24.90407,-0.000172,24.020312,-0.0076,1.290
1586.00,7.660272,24.90328,-0.000171,24.021222,-0.0076,1.290
1588.00,7.659260,24.90309,-0.000170,24.021160,-0.0076,1.290
1590.00,7.658921,24.90221,-0.000170,24.020712,-0.0076,1.290
1592.00,7.658519,24.90228,-0.000169,24.020435,-0.0076,1.290
1594.00,7.658063,24.90310,-0.000171,24.020993,-0.0076,1.290
1596.00,7.657106,24.90302,-0.000172,24.020817,-0.0077,1.290
1598.00,7.656551,24.90260,-0.000172,24.021165,-0.0077,1.290
1600.00,7.656019,24.90337,-0.000173,24.020710,-0.0076,1.290
1602.00,7.656889,24.90352,-0.000172,24.020689,-0.0076,1.290
1604.00,7.656710,24.90423,-0.000171,24.021332,-0.0076,1.290
1606.00,7.655295,24.90411,-0.000172,24.020486,-0.0076,1.290
1608.00,7.655190,24.90343,-0.000173,24.020243,-0.0076,1.290
1610.00,7.655063,24.90332,-0.000173,24.020346,-0.0076,1.290
1612.00,7.654504,24.90247,-0.000171,24.020883,-0.0076,1.289
1614.00,7.654685,24.90257,-0.000173,24.020616,-0.0076,1.290
1616.00,7.655230,24.90292,-0.000173,24.020797,-0.0076,1.290
1618.00,7.655396,24.90430,-0.000172,24.020919,-0.0076,1.290
1620.00,7.654670,24.90341,-0.000172,24.020319,-0.0076,1.290
1622.00,7.654408,24.90290,-0.000170,24.020580,-0.0076,1.290
1624.00,7.654515,24.90339,-0.000171,24.021265,-0.0076,1.289
1626.00,7.653504,24.90285,-0.000172,24.021167,-0.0076,1.290
1628.00,7.652512,24.90313,-0.000171,24.021019,-0.0076,1.290
1630.00,7.652265,24.90223,-0.000172,24.021111,-0.0076,1.290
1632.00,7.651831,24.90276,-0.000172,24.020796,-0.0076,1.290
1634.00,7.652731,24.90292,-0.000171,24.020817,-0.0076,1.290
1636.00,7.653416,24.90320,-0.000172,24.021439,-0.0076,1.290
1638.00,7.653283,24.90264,-0.000172,24.020799,-0.0076,1.290
1640.00,7.652782,24.90278,-0.000170,24.021455,-0.0076,1.290
1642.00,7.652098,24.90327,-0.000171,24.021029,-0.0076,1.290
1644.00,7.651767,24.90298,-0.000172,24.020092,-0.0076,1.290
1646.00,7.651253,24.90337,-0.000172,24.021562,-0.0076,1.290
1648.00,7.651177,24.90345,-0.000171,24.021048,-0.0076,1.290
1650.00,7.651179,24.90274,-0.000172,24.021015,-0.0076,1.290
1652.00,7.651309,24.90323,-0.000171,24.021428,-0.0076,1.290
1654.00,7.651290,24.90313,-0.000171,24.020761,-0.0076,1.290
1656.00,7.651294,24.90211,-0.000171,24.021426,-0.0076,1.290
1658.00,7.651537,24.90266,-0.000173,24.020348,-0.0077,1.289
1660.00,7.651103,24.90302,-0.000172,24.020147,-0.0076,1.289
1662.00,7.651418,24.90290,-0.000172,24.020199,-0.0076,1.290
1664.00,7.651526,24.90274,-0.000172,24.020551,-0.0076,1.290
1666.00,7.650854,24.90240,-0.000171,24.020788,-0.0076,1.290
1668.00,7.649982,24.90351,-0.000171,24.020319,-0.0076,1.290
1670.00,7.650531,24.90310,-0.000172,24.020866,-0.0076,1.290
1672.00,7.650463,24.90365,-0.000171,24.021187,-0.0076,1.291
1674.00,7.649783,24.90331,-0.000172,24.021283,-0.0076,1.290
1676.00,7.650065,24.90289,-0.000172,24.021320,-0.0076,1.290
1678.00,7.649628,24.90344,-0.000171,24.020749,-0.0076,1.290
1680.00,7.648857,24.90390,-0.000171,24.021276,-0.0076,1.290
1682.00,7.648988,24.90329,-0.000171,24.020884,-0.0076,1.290
1684.00,7.649945,24.90367,-0.000172,24.020935,-0.0076,1.290
1686.00,7.650094,24.90334,-0.000172,24.020912,-0.0076,1.290
1688.00,7.649860,24.90334,-0.000172,24.021372,-0.0076,1.290
1690.00,7.649972,24.90342,-0.000171,24.021517,-0.0077,1.290
1692.00,7.649746,24.90398,-0.000170,24.021336,-0.0076,1.290
1694.00,7.649062,24.90399,-0.000171,24.020310,-0.0077,1.290
1696.00,7.648639,24.90366,-0.000171,24.021171,-0.0076,1.290
1698.00,7.648913,24.90431,-0.000171,24.021140,-0.0076,1.291
1700.00,7.648492,24.90417,-0.000171,24.021332,-0.0076,1.291
1702.00,7.648340,24.90341,-0.000171,24.021194,-0.0076,1.290
1704.00,7.649773,24.90360,-0.000171,24.020984,-0.0076,1.290
1706.00,7.649241,24.90355,-0.000171,24.020890,-0.0076,1.290
1708.00,7.649142,24.90396,-0.000172,24.020803,-0.0076,1.289
1710.00,7.649029,24.90356,-0.000171,24.021149,-0.0076,1.290
1712.00,7.649157,24.90335,-0.000172,24.021000,-0.0076,1.290
1714.00,7.648859,24.90347,-0.000172,24.021269,-0.0076,1.290
1716.00,7.647813,24.90358,-0.000173,24.021347,-0.0076,1.291
1718.00,7.647467,24.90333,-0.000171,24.020607,-0.0076,1.290
1720.00,7.647910,24.90310,-0.000170,24.020845,-0.0076,1.290
1722.00,7.647667,24.90356,-0.000170,24.020555,-0.0076,1.290
1724.00,7.647867,24.90440,-0.000171,24.020681,-0.0076,1.290
1726.00,7.647597,24.90370,-0.000172,24.021002,-0.0076,1.290
1728.00,7.647445,24.90368,-0.000172,24.021631,-0.0076,1.290
1730.00,7.647622,24.90441,-0.000172,24.021437,-0.0076,1.290
1732.00,7.647429,24.90465,-0.000170,24.021644,-0.0076,1.290
1734.00,7.646700,24.90391,-0.000171,24.021499,-0.0076,1.290
1736.00,7.645716,24.90413,-0.000171,24.020881,-0.0076,1.290
1738.00,7.644869,24.90417,-0.000170,24.021401,-0.0076,1.289
1740.00,7.644348,24.90348,-0.000170,24.021541,-0.0076,1.290
1742.00,7.643770,24.90392,-0.000171,24.020979,-0.0076,1.290
1744.00,7.643393,24.90376,-0.000170,24.020890,-0.0076,1.291
1746.00,7.644043,24.90315,-0.000171,24.020631,-0.0076,1.291
1748.00,7.643933,24.90263,-0.000171,24.020716,-0.0076,1.290
1750.00,7.643942,24.90273,-0.000171,24.021778,-0.0076,1.291
1752.00,7.644211,24.90223,-0.000172,24.020883,-0.0076,1.291
1754.00,7.643809,24.90237,-0.000170,24.021189,-0.0076,1.290
1756.00,7.643569,24.90342,-0.000172,24.021231,-0.0076,1.291
1758.00,7.643858,24.90368,-0.000171,24.021138,-0.0076,1.290
1760.00,7.644580,24.90414,-0.000170,24.020875,-0.0076,1.290
1762.00,7.644729,24.90310,-0.000170,24.021316,-0.0076,1.290
1764.00,7.644203,24.90235,-0.000170,24.021010,-0.0076,1.290
1766.00,7.643508,24.90333,-0.000170,24.021615,-0.0076,1.290
1768.00,7.643366,24.90228,-0.000170,24.020549,-0.0076,1.290
1770.00,7.644355,24.90325,-0.000170,24.020870,-0.0076,1.290
1772.00,7.645106,24.90359,-0.000171,24.021494,-0.0076,1.291
1774.00,7.645108,24.90489,-0.000171,24.020792,-0.0076,1.290
1776.00,7.644660,24.90452,-0.000171,24.020917,-0.0076,1.290
1778.00,7.644450,24.90396,-0.000170,24.020930,-0.0077,1.290
1780.00,7.644060,24.90306,-0.000170,24.020455,-0.0076,1.290
1782.00,7.643561,24.90329,-0.000170,24.021729,-0.0076,1.289
1784.00,7.643869,24.90316,-0.000171,24.020912,-0.0076,1.290
1786.00,7.643731,24.90310,-0.000171,24.021194,-0.0077,1.291
1788.00,7.643256,24.90314,-0.000172,24.022010,-0.0076,1.290
1790.00,7.643696,24.90385,-0.000171,24.020930,-0.0076,1.290
1792.00,7.644462,24.90419,-0.000170,24.020370,-0.0076,1.290
1794.00,7.644585,24.90291,-0.000170,24.021106,-0.0076,1.290
1796.00,7.644645,24.90334,-0.000171,24.020729,-0.0076,1.290
1798.00,7.644229,24.90351,-0.000171,24.021158,-0.0076,1.290
1800.00,7.643798,24.90355,-0.000171,24.020950,-0.0077,1.290
1802.00,7.644199,24.90335,-0.000171,24.021417,-0.0076,1.291
@3,12.0000,24.0
1804.00,7.643906,24.90285,-0.000171,24.021040,-0.0076,1.290
1806.00,7.637658,24.90228,-0.000172,24.020756,-0.0077,1.289
1808.00,7.627266,24.90352,-0.000170,24.021147,-0.0076,1.288
1810.00,7.612051,24.90373,-0.000169,24.021320,-0.0076,1.290
1812.00,7.591782,24.90347,-0.000170,24.021107,-0.0076,1.290
1814.00,7.570595,24.90297,-0.000171,24.020950,-0.0076,1.290
1816.00,7.552420,24.90393,-0.000170,24.021263,-0.0076,1.290
1818.00,7.535481,24.90317,-0.000170,24.021243,-0.0076,1.290
1820.00,7.520493,24.90325,-0.000171,24.021060,-0.0076,1.291
1822.00,7.505410,24.90368,-0.000172,24.021477,-0.0076,1.292
1824.00,7.490868,24.90334,-0.000171,24.020611,-0.0076,1.291
1826.00,7.477450,24.90314,-0.000173,24.021135,-0.0076,1.292
1828.00,7.465333,24.90354,-0.000173,24.021514,-0.0076,1.291
1830.00,7.458799,24.90375,-0.000172,24.020524,-0.0077,1.292
1832.00,7.457491,24.90327,-0.000173,24.020790,-0.0077,1.293
1834.00,7.461491,24.90253,-0.000173,24.020304,-0.0076,1.293
1836.00,7.471282,24.90305,-0.000172,24.021029,-0.0076,1.292
1838.00,7.481566,24.90303,-0.000172,24.020620,-0.0076,1.291
1840.00,7.490602,24.90322,-0.000171,24.020729,-0.0076,1.291
1842.00,7.499600,24.90313,-0.000172,24.020749,-0.0077,1.291
1844.00,7.507864,24.90339,-0.000172,24.020993,-0.0076,1.291
1846.00,7.515933,24.90308,-0.000171,24.020787,-0.0076,1.291
1848.00,7.524854,24.90335,-0.000171,24.021762,-0.0076,1.290
1850.00,7.534646,24.90294,-0.000170,24.020776,-0.0076,1.291
1852.00,7.545007,24.90253,-0.000171,24.020616,-0.0076,1.291
1854.00,7.554451,24.90321,-0.000172,24.020556,-0.0076,1.290
1856.00,7.564036,24.90370,-0.000171,24.021205,-0.0076,1.290
1858.00,7.571901,24.90290,-0.000171,24.021365,-0.0076,1.291
1860.00,7.579926,24.90286,-0.000172,24.021086,-0.0076,1.291
1862.00,7.587270,24.90265,-0.000172,24.020598,-0.0076,1.290
1864.00,7.593122,24.90363,-0.000171,24.020768,-0.0077,1.291
1866.00,7.599513,24.90345,-0.000170,24.020560,-0.0076,1.291
1868.00,7.604912,24.90227,-0.000170,24.020709,-0.0076,1.290
1870.00,7.609942,24.90311,-0.000171,24.021204,-0.0076,1.290
1872.00,7.613682,24.90374,-0.000171,24.020977,-0.0076,1.291
1874.00,7.616932,24.90361,-0.000171,24.020649,-0.0076,1.291
1876.00,7.619854,24.90329,-0.000171,24.020272,-0.0076,1.291
1878.00,7.622869,24.90334,-0.000172,24.021251,-0.0076,1.291
1880.00,7.624797,24.90268,-0.000171,24.020828,-0.0076,1.291
1882.00,7.626292,24.90335,-0.000172,24.020843,-0.0076,1.291
1884.00,7.627457,24.90307,-0.000172,24.020687,-0.0077,1.290
1886.00,7.628557,24.90272,-0.000171,24.020788,-0.0076,1.290
1888.00,7.629491,24.90249,-0.000171,24.020935,-0.0076,1.290
1890.00,7.630619,24.90251,-0.000170,24.021209,-0.0076,1.290
1892.00,7.630904,24.90337,-0.000171,24.020609,-0.0076,1.290
1894.00,7.631066,24.90423,-0.000171,24.020734,-0.0077,1.290
1896.00,7.631501,24.90351,-0.000172,24.021475,-0.0077,1.291
1898.00,7.632386,24.90303,-0.000173,24.021365,-0.0076,1.291
1900.00,7.633141,24.90374,-0.000171,24.021088,-0.0076,1.290
1902.00,7.632808,24.90353,-0.000172,24.020738,-0.0076,1.291
1904.00,7.632721,24.90374,-0.000172,24.020703,-0.0077,1.291
1906.00,7.632325,24.90278,-0.000170,24.021013,-0.0076,1.291
1908.00,7.632437,24.90310,-0.000172,24.021267,-0.0076,1.291
1910.00,7.633964,24.90390,-0.000171,24.021345,-0.0076,1.291
1912.00,7.633809,24.90440,-0.000171,24.020435,-0.0076,1.290
1914.00,7.633792,24.90378,-0.000171,24.021376,-0.0076,1.291
1916.00,7.633978,24.90289,-0.000171,24.021263,-0.0076,1.291
1918.00,7.634307,24.90386,-0.000170,24.020649,-0.0076,1.290
1920.00,7.634681,24.90392,-0.000171,24.020999,-0.0076,1.291
1922.00,7.636203,24.90311,-0.000171,24.021396,-0.0076,1.291
1924.00,7.635535,24.90376,-0.000171,24.020959,-0.0076,1.291
1926.00,7.634913,24.90452,-0.000172,24.020685,-0.0076,1.291
1928.00,7.635051,24.90331,-0.000172,24.020836,-0.0076,1.291
1930.00,7.634912,24.90353,-0.000172,24.021122,-0.0076,1.291
1932.00,7.634140,24.90371,-0.000171,24.021147,-0.0077,1.290
1934.00,7.634624,24.90349,-0.000171,24.020953,-0.0076,1.291
1936.00,7.636530,24.90357,-0.000171,24.021330,-0.0076,1.291
1938.00,7.636767,24.90327,-0.000171,24.021196,-0.0076,1.290
1940.00,7.636934,24.90371,-0.000172,24.020660,-0.0076,1.291
1942.00,7.637367,24.90442,-0.000171,24.021361,-0.0076,1.291
1944.00,7.636633,24.90397,-0.000171,24.021356,-0.0076,1.290
1946.00,7.636588,24.90459,-0.000171,24.020995,-0.0076,1.291
1948.00,7.636310,24.90356,-0.000171,24.020863,-0.0076,1.291
1950.00,7.636907,24.90312,-0.000171,24.020555,-0.0076,1.291
1952.00,7.636863,24.90308,-0.000172,24.020944,-0.0076,1.291
1954.00,7.636745,24.90378,-0.000172,24.021055,-0.0076,1.291
1956.00,7.636343,24.90409,-0.000172,24.021390,-0.0076,1.291
1958.00,7.636383,24.90341,-0.000171,24.020957,-0.0076,1.291
1960.00,7.635712,24.90319,-0.000171,24.020828,-0.0076,1.291
1962.00,7.635347,24.90360,-0.000172,24.021204,-0.0076,1.291
1964.00,7.634615,24.90369,-0.000171,24.021334,-0.0076,1.291
1966.00,7.633870,24.90410,-0.000171,24.020897,-0.0077,1.291
1968.00,7.634133,24.90355,-0.000171,24.021004,-0.0076,1.291
1970.00,7.634278,24.90336,-0.000171,24.020743,-0.0076,1.291
1972.00,7.634333,24.90410,-0.000170,24.021158,-0.0076,1.291
1974.00,7.634293,24.90360,-0.000171,24.021097,-0.0076,1.291
1976.00,7.634296,24.90394,-0.000172,24.020767,-0.0076,1.291
1978.00,7.634073,24.90360,-0.000172,24.021544,-0.0076,1.291
1980.00,7.633495,24.90373,-0.000170,24.021958,-0.0076,1.291
1982.00,7.633489,24.90350,-0.000170,24.020720,-0.0076,1.291
1984.00,7.633745,24.90327,-0.000171,24.021343,-0.0076,1.291
1986.00,7.633584,24.90322,-0.000170,24.020803,-0.0076,1.291
1988.00,7.632741,24.90299,-0.000170,24.021503,-0.0076,1.290
1990.00,7.632267,24.90298,-0.000170,24.020894,-0.0076,1.291
1992.00,7.632091,24.90235,-0.000170,24.020953,-0.0076,1.291
1994.00,7.632080,24.90259,-0.000170,24.021214,-0.0076,1.291
1996.00,7.631755,24.90288,-0.000171,24.020531,-0.0076,1.290
1998.00,7.631705,24.90224,-0.000170,24.021514,-0.0076,1.290
2000.00,7.632018,24.90234,-0.000170,24.021202,-0.0076,1.291
2002.00,7.631855,24.90206,-0.000171,24.021058,-0.0076,1.291
2004.00,7.630885,24.90210,-0.000171,24.020810,-0.0076,1.291
2006.00,7.630676,24.90269,-0.000171,24.021292,-0.0076,1.291
2008.00,7.630713,24.90275,-0.000170,24.021191,-0.0076,1.291
2010.00,7.630953,24.90334,-0.000171,24.020841,-0.0076,1.291
2012.00,7.630788,24.90341,-0.000172,24.020790,-0.0076,1.292
2014.00,7.631122,24.90374,-0.000172,24.021218,-0.0076,1.292
2016.00,7.631439,24.90353,-0.000172,24.021020,-0.0076,1.291
2018.00,7.632093,24.90403,-0.000171,24.021343,-0.0076,1.291
2020.00,7.632447,24.90376,-0.000170,24.020524,-0.0076,1.291
2022.00,7.632148,24.90343,-0.000171,24.021189,-0.0076,1.291
2024.00,7.631749,24.90293,-0.000173,24.020886,-0.0076,1.291
2026.00,7.630685,24.90309,-0.000172,24.020393,-0.0076,1.291
2028.00,7.630972,24.90296,-0.000170,24.020129,-0.0076,1.291
2030.00,7.630398,24.90317,-0.000170,24.020591,-0.0076,1.291
2032.00,7.629402,24.90394,-0.000170,24.020874,-0.0076,1.291
2034.00,7.629460,24.90412,-0.000171,24.020721,-0.0076,1.291
2036.00,7.629339,24.90359,-0.000171,24.020779,-0.0076,1.291
2038.00,7.629295,24.90329,-0.000170,24.021350,-0.0076,1.291
2040.00,7.630205,24.90378,-0.000171,24.021204,-0.0076,1.291
2042.00,7.631195,24.90399,-0.000171,24.020959,-0.0076,1.292
2044.00,7.631035,24.90442,-0.000171,24.020620,-0.0076,1.291
2046.00,7.630500,24.90420,-0.000171,24.020299,-0.0076,1.291
2048.00,7.630836,24.90323,-0.000171,24.020767,-0.0076,1.292
2050.00,7.630788,24.90365,-0.000172,24.021069,-0.0076,1.292
2052.00,7.629879,24.90344,-0.000171,24.020836,-0.0076,1.291
2054.00,7.629540,24.90435,-0.000170,24.020667,-0.0076,1.291
2056.00,7.629985,24.90373,-0.000169,24.020991,-0.0076,1.291
2058.00,7.630308,24.90382,-0.000169,24.021553,-0.0076,1.290
2060.00,7.629852,24.90395,-0.000169,24.021280,-0.0076,1.290
2062.00,7.629130,24.90370,-0.000170,24.020582,-0.0076,1.291
2064.00,7.628822,24.90323,-0.000170,24.020486,-0.0076,1.291
2066.00,7.628791,24.90314,-0.000171,24.021010,-0.0076,1.291
2068.00,7.628317,24.90288,-0.000170,24.020482,-0.0076,1.292
2070.00,7.628575,24.90282,-0.000172,24.021093,-0.0076,1.291
2072.00,7.629198,24.90347,-0.000171,24.020087,-0.0076,1.291
2074.00,7.628782,24.90328,-0.000171,24.020788,-0.0076,1.291
2076.00,7.627961,24.90300,-0.000171,24.020923,-0.0076,1.291
2078.00,7.627445,24.90292,-0.000171,24.020739,-0.0076,1.291
2080.00,7.627743,24.90177,-0.000172,24.020866,-0.0076,1.292
2082.00,7.628271,24.90249,-0.000169,24.020999,-0.0076,1.291
2084.00,7.627216,24.90267,-0.000170,24.021514,-0.0076,1.291
2086.00,7.627730,24.90251,-0.000170,24.020803,-0.0076,1.291
2088.00,7.628693,24.90245,-0.000172,24.020770,-0.0076,1.291
2090.00,7.628331,24.90338,-0.000171,24.020774,-0.0076,1.291
2092.00,7.627792,24.90283,-0.000171,24.020906,-0.0076,1.291
2094.00,7.627131,24.90246,-0.000171,24.021100,-0.0076,1.291
2096.00,7.626922,24.90271,-0.000171,24.020714,-0.0076,1.291
2098.00,7.627203,24.90244,-0.000170,24.020924,-0.0076,1.291
2100.00,7.627619,24.90244,-0.000171,24.021234,-0.0076,1.291
2102.00,7.626898,24.90298,-0.000170,24.020982,-0.0076,1.292
2104.00,7.627752,24.90225,-0.000170,24.021519,-0.0076,1.291
2106.00,7.627667,24.90383,-0.000171,24.021640,-0.0076,1.291
2108.00,7.627962,24.90384,-0.000169,24.021055,-0.0076,1.291
2110.00,7.628776,24.90473,-0.000171,24.020652,-0.0076,1.291
2112.00,7.629094,24.90415,-0.000171,24.020658,-0.0076,1.292
2114.00,7.628658,24.90389,-0.000171,24.021153,-0.0077,1.291
2116.00,7.628743,24.90444,-0.000171,24.020846,-0.0076,1.291
2118.00,7.628238,24.90438,-0.000170,24.021374,-0.0075,1.291
2120.00,7.628053,24.90482,-0.000171,24.020270,-0.0076,1.292
2122.00,7.627065,24.90430,-0.000171,24.020952,-0.0076,1.292
2124.00,7.626503,24.90422,-0.000172,24.020797,-0.0076,1.292
2126.00,7.626961,24.90471,-0.000171,24.021049,-0.0076,1.291
2128.00,7.627201,24.90496,-0.000170,24.020651,-0.0076,1.291
2130.00,7.626796,24.90541,-0.000171,24.020941,-0.0076,1.292
2132.00,7.627391,24.90569,-0.000171,24.021278,-0.0076,1.291
2134.00,7.626512,24.90586,-0.000170,24.020892,-0.0076,1.291
2136.00,7.625943,24.90566,-0.000170,24.021214,-0.0076,1.291
2138.00,7.626099,24.90606,-0.000170,24.021107,-0.0076,1.292
2140.00,7.626415,24.90661,-0.000171,24.020988,-0.0076,1.292
2142.00,7.626921,24.90628,-0.000171,24.020529,-0.0076,1.291
2144.00,7.626012,24.90526,-0.000171,24.020973,-0.0076,1.291
2146.00,7.625875,24.90449,-0.000171,24.020613,-0.0076,1.292
2148.00,7.626033,24.90491,-0.000171,24.021234,-0.0076,1.292
2150.00,7.625973,24.90533,-0.000170,24.020678,-0.0076,1.291
2152.00,7.625378,24.90432,-0.000170,24.021399,-0.0076,1.291
2154.00,7.624312,24.90451,-0.000169,24.021149,-0.0076,1.291
2156.00,7.623837,24.90466,-0.000170,24.020692,-0.0076,1.291
2158.00,7.623595,24.90570,-0.000170,24.021430,-0.0076,1.291
2160.00,7.623399,24.90556,-0.000171,24.020206,-0.0076,1.292
2162.00,7.624243,24.90551,-0.000170,24.021127,-0.0076,1.291
2164.00,7.623859,24.90527,-0.000171,24.021274,-0.0076,1.292
2166.00,7.623745,24.90469,-0.000171,24.020350,-0.0076,1.291
2168.00,7.623999,24.90529,-0.000170,24.020979,-0.0076,1.291
2170.00,7.623647,24.90562,-0.000170,24.021033,-0.0076,1.292
2172.00,7.623608,24.90558,-0.000169,24.020647,-0.0076,1.292
2174.00,7.624570,24.90477,-0.000170,24.020591,-0.0076,1.292
2176.00,7.624326,24.90511,-0.000171,24.020962,-0.0076,1.292
2178.00,7.623704,24.90494,-0.000171,24.021185,-0.0076,1.292
2180.00,7.622944,24.90506,-0.000171,24.020970,-0.0076,1.291
2182.00,7.623317,24.90517,-0.000170,24.020768,-0.0076,1.291
2184.00,7.623521,24.90522,-0.000170,24.021213,-0.0076,1.291
2186.00,7.623187,24.90453,-0.000170,24.021347,-0.0076,1.291
2188.00,7.622822,24.90497,-0.000169,24.021077,-0.0076,1.291
2190.00,7.623300,24.90444,-0.000171,24.020580,-0.0076,1.292
2192.00,7.623856,24.90545,-0.000171,24.020957,-0.0076,1.291
2194.00,7.623180,24.90480,-0.000171,24.021022,-0.0076,1.292
2196.00,7.622064,24.90435,-0.000171,24.021252,-0.0076,1.292
2198.00,7.621551,24.90328,-0.000171,24.020491,-0.0076,1.292
2200.00,7.622270,24.90349,-0.000171,24.020603,-0.0076,1.292
2202.00,7.622028,24.90397,-0.000171,24.020591,-0.0076,1.291
2204.00,7.622081,24.90419,-0.000171,24.021010,-0.0076,1.291
2206.00,7.622852,24.90431,-0.000170,24.020937,-0.0076,1.291
2208.00,7.623077,24.90396,-0.000170,24.021196,-0.0076,1.291
2210.00,7.623158,24.90331,-0.000170,24.020894,-0.0076,1.291
2212.00,7.622902,24.90357,-0.000170,24.020803,-0.0076,1.292
2214.00,7.622883,24.90371,-0.000170,24.021499,-0.0076,1.292
2216.00,7.622552,24.90365,-0.000169,24.021421,-0.0076,1.292
2218.00,7.622097,24.90420,-0.000170,24.021046,-0.0076,1.291
2220.00,7.622096,24.90457,-0.000170,24.020997,-0.0076,1.292
2222.00,7.622235,24.90379,-0.000170,24.021084,-0.0076,1.291
2224.00,7.622599,24.90283,-0.000170,24.021356,-0.0076,1.292
2226.00,7.621784,24.90234,-0.000171,24.020691,-0.0076,1.291
2228.00,7.621244,24.90245,-0.000171,24.020591,-0.0076,1.292
2230.00,7.621404,24.90334,-0.000171,24.021517,-0.0076,1.292
2232.00,7.621405,24.90323,-0.000171,24.020426,-0.0076,1.292
2234.00,7.620852,24.90264,-0.000172,24.021383,-0.0076,1.291
2236.00,7.620302,24.90253,-0.000171,24.020928,-0.0076,1.292
2238.00,7.620316,24.90362,-0.000170,24.021579,-0.0076,1.292
2240.00,7.621219,24.90381,-0.000171,24.020567,-0.0076,1.292
2242.00,7.622105,24.90227,-0.000170,24.021109,-0.0076,1.292
2244.00,7.621749,24.90334,-0.000170,24.021254,-0.0076,1.291
2246.00,7.621445,24.90311,-0.000170,24.021113,-0.0076,1.292
2248.00,7.621486,24.90314,-0.000171,24.020667,-0.0076,1.292
2250.00,7.621956,24.90343,-0.000170,24.020437,-0.0076,1.291
2252.00,7.621808,24.90326,-0.000171,24.021078,-0.0076,1.292
2254.00,7.621061,24.90330,-0.000172,24.020417,-0.0076,1.292
2256.00,7.621046,24.90327,-0.000172,24.021532,-0.0076,1.292
2258.00,7.621860,24.90360,-0.000171,24.020457,-0.0076,1.292
2260.00,7.621622,24.90274,-0.000171,24.020845,-0.0076,1.292
2262.00,7.621726,24.90318,-0.000171,24.021403,-0.0076,1.292
2264.00,7.620186,24.90349,-0.000170,24.021039,-0.0076,1.292
2266.00,7.619288,24.90371,-0.000171,24.020957,-0.0076,1.292
2268.00,7.618566,24.90424,-0.000171,24.020857,-0.0076,1.292
2270.00,7.619264,24.90325,-0.000169,24.021820,-0.0076,1.292
2272.00,7.619484,24.90233,-0.000170,24.021436,-0.0076,1.291
2274.00,7.618982,24.90269,-0.000172,24.020810,-0.0076,1.292
2276.00,7.619684,24.90282,-0.000171,24.020812,-0.0076,1.292
2278.00,7.619699,24.90291,-0.000172,24.020799,-0.0076,1.292
2280.00,7.620069,24.90318,-0.000171,24.021552,-0.0076,1.292
2282.00,7.619450,24.90366,-0.000171,24.021920,-0.0076,1.292
2284.00,7.619252,24.90318,-0.000172,24.021089,-0.0076,1.293
2286.00,7.619767,24.90323,-0.000172,24.021191,-0.0076,1.291
2288.00,7.619551,24.90375,-0.000171,24.020857,-0.0076,1.292
2290.00,7.619871,24.90268,-0.000171,24.020498,-0.0076,1.292
2292.00,7.619584,24.90270,-0.000171,24.021053,-0.0076,1.292
2294.00,7.619595,24.90245,-0.000171,24.021851,-0.0076,1.292
2296.00,7.619424,24.90328,-0.000171,24.020988,-0.0076,1.292
2298.00,7.619168,24.90301,-0.000172,24.020772,-0.0076,1.292
2300.00,7.618447,24.90305,-0.000171,24.020480,-0.0076,1.291
2302.00,7.618708,24.90255,-0.000171,24.020747,-0.0076,1.292
2304.00,7.618941,24.90290,-0.000171,24.020498,-0.0076,1.292
2306.00,7.618484,24.90290,-0.000171,24.020390,-0.0076,1.292
2308.00,7.618194,24.90307,-0.000172,24.021486,-0.0076,1.292
2310.00,7.618647,24.90353,-0.000171,24.021187,-0.0076,1.292
2312.00,7.619230,24.90352,-0.000171,24.021370,-0.0075,1.292
2314.00,7.620237,24.90355,-0.000170,24.021762,-0.0076,1.292
2316.00,7.619302,24.90402,-0.000171,24.021448,-0.0076,1.292
2318.00,7.618651,24.90480,-0.000171,24.021078,-0.0076,1.291
2320.00,7.618314,24.90473,-0.000170,24.021194,-0.0076,1.292
2322.00,7.618546,24.90465,-0.000171,24.020555,-0.0076,1.292
2324.00,7.618624,24.90465,-0.000172,24.021231,-0.0076,1.292
2326.00,7.618106,24.90501,-0.000172,24.020390,-0.0076,1.292
2328.00,7.617262,24.90466,-0.000172,24.021185,-0.0076,1.292
2330.00,7.617695,24.90461,-0.000170,24.020841,-0.0076,1.292
2332.00,7.617780,24.90528,-0.000170,24.020560,-0.0076,1.292
2334.00,7.617714,24.90418,-0.000172,24.020756,-0.0076,1.292
2336.00,7.617768,24.90421,-0.000171,24.020187,-0.0076,1.292
2338.00,7.617728,24.90397,-0.000171,24.020125,-0.0076,1.292
2340.00,7.618011,24.90435,-0.000171,24.021106,-0.0075,1.293
2342.00,7.617360,24.90468,-0.000171,24.021205,-0.0076,1.292
2344.00,7.617858,24.90343,-0.000171,24.020498,-0.0076,1.292
2346.00,7.616685,24.90356,-0.000171,24.020618,-0.0076,1.292
2348.00,7.616620,24.90393,-0.000170,24.021314,-0.0076,1.291
2350.00,7.617264,24.90340,-0.000171,24.021510,-0.0076,1.292
2352.00,7.617698,24.90368,-0.000171,24.021320,-0.0076,1.292
2354.00,7.617813,24.90393,-0.000171,24.021671,-0.0076,1.292
2356.00,7.617805,24.90355,-0.000170,24.021242,-0.0076,1.292
2358.00,7.617814,24.90444,-0.000172,24.021557,-0.0076,1.292
2360.00,7.618308,24.90403,-0.000170,24.021263,-0.0076,1.292
2362.00,7.617744,24.90367,-0.000170,24.021521,-0.0076,1.292
2364.00,7.617754,24.90395,-0.000172,24.021370,-0.0076,1.293
2366.00,7.616871,24.90423,-0.000171,24.020707,-0.0076,1.292
2368.00,7.616576,24.90432,-0.000172,24.021920,-0.0076,1.292
2370.00,7.615943,24.90452,-0.000171,24.020883,-0.0076,1.292
2372.00,7.615947,24.90470,-0.000173,24.021127,-0.0076,1.293
2374.00,7.616070,24.90464,-0.000172,24.021816,-0.0076,1.292
2376.00,7.616860,24.90520,-0.000170,24.020763,-0.0076,1.292
2378.00,7.616413,24.90479,-0.000171,24.021318,-0.0076,1.292
2380.00,7.616208,24.90460,-0.000171,24.020828,-0.0076,1.292
2382.00,7.616685,24.90425,-0.000171,24.021104,-0.0076,1.292
2384.00,7.617440,24.90396,-0.000171,24.020995,-0.0076,1.292
2386.00,7.616655,24.90443,-0.000172,24.020736,-0.0076,1.292
2388.00,7.615792,24.90399,-0.000172,24.021421,-0.0076,1.292
2390.00,7.616569,24.90384,-0.000171,24.021309,-0.0076,1.292
2392.00,7.616904,24.90401,-0.000170,24.020772,-0.0076,1.292
2394.00,7.616113,24.90494,-0.000170,24.021791,-0.0076,1.292
2396.00,7.615356,24.90472,-0.000170,24.021717,-0.0076,1.292
2398.00,7.615540,24.90490,-0.000170,24.021562,-0.0076,1.292
2400.00,7.615110,24.90482,-0.000171,24.021294,-0.0076,1.292
2402.00,7.614869,24.90428,-0.000170,24.020830,-0.0076,1.292
@4,12.0000,24.0
2404.00,7.614315,24.90364,-0.000170,24.021680,-0.0076,1.292
2406.00,7.609019,24.90378,-0.000171,24.021312,-0.0076,1.292
2408.00,7.598822,24.90413,-0.000169,24.020712,-0.0076,1.291
2410.00,7.585222,24.90386,-0.000169,24.020906,-0.0076,1.291
2412.00,7.565992,24.90355,-0.000169,24.020390,-0.0076,1.291
2414.00,7.546849,24.90418,-0.000170,24.020801,-0.0076,1.292
2416.00,7.530317,24.90429,-0.000170,24.021321,-0.0076,1.293
2418.00,7.516540,24.90465,-0.000172,24.021508,-0.0076,1.293
2420.00,7.502727,24.90434,-0.000172,24.020672,-0.0076,1.293
2422.00,7.489369,24.90428,-0.000171,24.021414,-0.0076,1.293
2424.00,7.476494,24.90403,-0.000171,24.021078,-0.0076,1.293
2426.00,7.463958,24.90439,-0.000171,24.021256,-0.0076,1.293
2428.00,7.452646,24.90456,-0.000171,24.021138,-0.0076,1.293
2430.00,7.447633,24.90494,-0.000171,24.020651,-0.0076,1.293
2432.00,7.446513,24.90531,-0.000172,24.020758,-0.0076,1.295
2434.00,7.449999,24.90501,-0.000173,24.021660,-0.0076,1.295
2436.00,7.459832,24.90447,-0.000173,24.021548,-0.0076,1.294
2438.00,7.469287,24.90430,-0.000172,24.021300,-0.0076,1.293
2440.00,7.476390,24.90443,-0.000172,24.022177,-0.0076,1.293
2442.00,7.481603,24.90378,-0.000170,24.021242,-0.0076,1.293
2444.00,7.486934,24.90393,-0.000171,24.020805,-0.0076,1.293
2446.00,7.494329,24.90373,-0.000171,24.021100,-0.0076,1.293
2448.00,7.501909,24.90352,-0.000172,24.020939,-0.0076,1.292
2450.00,7.509964,24.90422,-0.000171,24.021383,-0.0076,1.292
2452.00,7.519057,24.90353,-0.000169,24.020745,-0.0076,1.293
2454.00,7.528610,24.90405,-0.000171,24.020874,-0.0076,1.292
2456.00,7.537002,24.90410,-0.000170,24.020620,-0.0076,1.292
2458.00,7.544605,24.90446,-0.000170,24.020736,-0.0076,1.291
2460.00,7.552160,24.90379,-0.000171,24.020919,-0.0076,1.292
2462.00,7.558864,24.90461,-0.000172,24.020544,-0.0076,1.293
2464.00,7.565453,24.90481,-0.000172,24.020384,-0.0076,1.293
2466.00,7.571101,24.90491,-0.000170,24.021352,-0.0076,1.292
2468.00,7.575946,24.90480,-0.000172,24.021035,-0.0076,1.292
2470.00,7.580574,24.90453,-0.000171,24.020848,-0.0076,1.293
2472.00,7.584630,24.90387,-0.000173,24.021058,-0.0076,1.293
2474.00,7.587467,24.90390,-0.000170,24.020638,-0.0076,1.292
2476.00,7.590649,24.90464,-0.000169,24.021020,-0.0076,1.292
2478.00,7.592742,24.90342,-0.000171,24.020932,-0.0076,1.292
2480.00,7.594826,24.90481,-0.000170,24.021363,-0.0076,1.291
2482.00,7.596606,24.90469,-0.000171,24.020631,-0.0076,1.292
2484.00,7.597822,24.90508,-0.000172,24.020603,-0.0076,1.293
2486.00,7.598882,24.90500,-0.000171,24.021301,-0.0076,1.293
2488.00,7.599359,24.90504,-0.000171,24.020832,-0.0076,1.292
2490.00,7.600442,24.90490,-0.000171,24.020526,-0.0076,1.292
2492.00,7.600477,24.90441,-0.000171,24.021077,-0.0076,1.292
2494.00,7.600703,24.90505,-0.000171,24.020645,-0.0076,1.292
2496.00,7.600844,24.90454,-0.000172,24.020825,-0.0076,1.292
2498.00,7.602135,24.90430,-0.000172,24.021300,-0.0076,1.293
2500.00,7.603042,24.90400,-0.000171,24.020348,-0.0077,1.293
2502.00,7.603981,24.90442,-0.000172,24.021296,-0.0076,1.293
2504.00,7.604241,24.90509,-0.000171,24.021086,-0.0076,1.292
2506.00,7.604881,24.90495,-0.000170,24.020982,-0.0076,1.292
2508.00,7.605886,24.90471,-0.000170,24.021213,-0.0076,1.292
2510.00,7.606047,24.90463,-0.000170,24.021428,-0.0076,1.292
2512.00,7.606074,24.90429,-0.000170,24.020997,-0.0076,1.293
2514.00,7.606264,24.90375,-0.000171,24.021390,-0.0076,1.292
2516.00,7.606788,24.90425,-0.000170,24.021233,-0.0076,1.292
2518.00,7.607432,24.90424,-0.000171,24.020736,-0.0076,1.292
2520.00,7.608893,24.90468,-0.000170,24.021218,-0.0076,1.293
2522.00,7.609339,24.90416,-0.000170,24.021017,-0.0076,1.292
2524.00,7.608419,24.90426,-0.000170,24.020796,-0.0076,1.292
2526.00,7.608664,24.90408,-0.000170,24.021582,-0.0076,1.293
2528.00,7.608837,24.90479,-0.000171,24.021504,-0.0076,1.293
2530.00,7.608566,24.90508,-0.000171,24.021095,-0.0076,1.292
2532.00,7.609274,24.90557,-0.000171,24.021209,-0.0076,1.292
2534.00,7.609648,24.90602,-0.000170,24.020576,-0.0076,1.293
2536.00,7.609360,24.90574,-0.000171,24.020904,-0.0076,1.293
2538.00,7.609834,24.90582,-0.000171,24.020730,-0.0076,1.292
2540.00,7.610490,24.90572,-0.000171,24.021044,-0.0076,1.292
2542.00,7.610136,24.90432,-0.000171,24.021216,-0.0076,1.292
2544.00,7.610839,24.90489,-0.000169,24.022052,-0.0076,1.292
2546.00,7.610162,24.90519,-0.000170,24.021412,-0.0076,1.293
2548.00,7.609617,24.90496,-0.000170,24.021151,-0.0076,1.293
2550.00,7.609975,24.90486,-0.000170,24.021071,-0.0076,1.292
2552.00,7.610127,24.90584,-0.000170,24.021477,-0.0076,1.292
2554.00,7.610243,24.90609,-0.000169,24.021236,-0.0076,1.292
2556.00,7.609732,24.90566,-0.000171,24.020924,-0.0076,1.292
2558.00,7.609597,24.90562,-0.000171,24.021055,-0.0076,1.292
2560.00,7.609917,24.90579,-0.000170,24.021709,-0.0076,1.292
2562.00,7.609167,24.90570,-0.000170,24.021628,-0.0076,1.293
2564.00,7.609158,24.90575,-0.000171,24.021524,-0.0076,1.292
2566.00,7.608749,24.90598,-0.000171,24.021642,-0.0076,1.292
2568.00,7.608488,24.90637,-0.000170,24.021104,-0.0076,1.292
2570.00,7.609011,24.90693,-0.000169,24.020574,-0.0076,1.292
2572.00,7.609690,24.90583,-0.000170,24.021289,-0.0076,1.292
2574.00,7.609384,24.90525,-0.000171,24.020631,-0.0076,1.292
2576.00,7.609214,24.90589,-0.000171,24.021291,-0.0076,1.292
2578.00,7.608754,24.90544,-0.000170,24.021292,-0.0076,1.293
2580.00,7.608062,24.90548,-0.000171,24.020942,-0.0076,1.293
2582.00,7.607976,24.90525,-0.000171,24.021604,-0.0076,1.293
2584.00,7.608130,24.90562,-0.000170,24.021709,-0.0076,1.292
2586.00,7.608478,24.90592,-0.000170,24.021093,-0.0076,1.292
2588.00,7.609036,24.90637,-0.000171,24.021214,-0.0076,1.292
2590.00,7.609334,24.90620,-0.000171,24.021414,-0.0076,1.293
2592.00,7.609278,24.90594,-0.000170,24.021039,-0.0076,1.293
2594.00,7.609281,24.90551,-0.000171,24.020781,-0.0076,1.293
2596.00,7.609701,24.90485,-0.000171,24.020442,-0.0076,1.293
2598.00,7.610156,24.90410,-0.000171,24.021037,-0.0076,1.293
2600.00,7.609687,24.90412,-0.000171,24.021291,-0.0076,1.293
2602.00,7.609804,24.90412,-0.000171,24.021363,-0.0076,1.292
2604.00,7.611522,24.90467,-0.000170,24.020953,-0.0076,1.293
2606.00,7.611796,24.90424,-0.000170,24.021847,-0.0076,1.292
2608.00,7.611121,24.90366,-0.000170,24.021874,-0.0076,1.292
2610.00,7.610716,24.90407,-0.000169,24.022088,-0.0076,1.293
2612.00,7.610704,24.90436,-0.000170,24.021354,-0.0076,1.292
2614.00,7.610323,24.90492,-0.000171,24.021385,-0.0076,1.292
2616.00,7.610279,24.90443,-0.000171,24.021178,-0.0076,1.293
2618.00,7.609952,24.90453,-0.000171,24.021193,-0.0076,1.293
2620.00,7.610384,24.90450,-0.000170,24.021720,-0.0076,1.293
2622.00,7.610118,24.90406,-0.000171,24.021289,-0.0076,1.293
2624.00,7.609944,24.90456,-0.000171,24.021495,-0.0076,1.293
2626.00,7.610391,24.90485,-0.000171,24.021397,-0.0076,1.293
2628.00,7.609885,24.90476,-0.000171,24.021376,-0.0076,1.293
2630.00,7.609521,24.90490,-0.000171,24.021403,-0.0076,1.293
2632.00,7.609798,24.90418,-0.000171,24.021526,-0.0076,1.292
2634.00,7.609204,24.90447,-0.000170,24.020926,-0.0076,1.292
2636.00,7.609110,24.90538,-0.000171,24.021156,-0.0077,1.293
2638.00,7.608289,24.90517,-0.000171,24.020792,-0.0076,1.292
2640.00,7.608468,24.90529,-0.000171,24.021515,-0.0076,1.293
2642.00,7.609030,24.90483,-0.000171,24.021037,-0.0076,1.293
2644.00,7.608226,24.90487,-0.000172,24.021044,-0.0076,1.293
2646.00,7.608563,24.90499,-0.000171,24.021209,-0.0076,1.293
2648.00,7.609757,24.90463,-0.000171,24.021423,-0.0076,1.293
2650.00,7.610312,24.90470,-0.000171,24.021552,-0.0076,1.292
2652.00,7.610129,24.90514,-0.000170,24.020576,-0.0075,1.292
2654.00,7.609506,24.90539,-0.000170,24.021098,-0.0076,1.293
2656.00,7.609764,24.90544,-0.000171,24.020810,-0.0076,1.293
2658.00,7.609327,24.90485,-0.000172,24.021678,-0.0076,1.293
2660.00,7.609005,24.90489,-0.000171,24.021138,-0.0076,1.293
2662.00,7.608573,24.90582,-0.000170,24.021479,-0.0076,1.293
2664.00,7.609286,24.90541,-0.000170,24.021231,-0.0076,1.293
2666.00,7.610089,24.90558,-0.000170,24.021057,-0.0076,1.293
2668.00,7.609830,24.90617,-0.000171,24.021611,-0.0076,1.293
2670.00,7.609754,24.90590,-0.000170,24.020857,-0.0076,1.293
2672.00,7.609531,24.90594,-0.000170,24.021209,-0.0076,1.293
2674.00,7.608879,24.90553,-0.000171,24.020799,-0.0076,1.293
2676.00,7.608313,24.90481,-0.000170,24.020778,-0.0076,1.293
2678.00,7.608429,24.90443,-0.000170,24.021285,-0.0076,1.293
2680.00,7.608382,24.90523,-0.000169,24.021098,-0.0076,1.293
2682.00,7.608030,24.90558,-0.000170,24.021006,-0.0076,1.293
2684.00,7.609216,24.90471,-0.000171,24.021262,-0.0076,1.293
2686.00,7.609280,24.90474,-0.000170,24.020841,-0.0076,1.293
2688.00,7.608406,24.90603,-0.000170,24.021126,-0.0076,1.293
2690.00,7.608112,24.90582,-0.000169,24.021334,-0.0076,1.293
2692.00,7.608152,24.90542,-0.000171,24.021274,-0.0076,1.293
2694.00,7.608057,24.90509,-0.000170,24.021615,-0.0076,1.293
2696.00,7.608681,24.90613,-0.000170,24.022021,-0.0076,1.293
2698.00,7.607693,24.90530,-0.000169,24.021720,-0.0076,1.293
2700.00,7.608218,24.90539,-0.000169,24.021135,-0.0076,1.293
2702.00,7.608056,24.90519,-0.000170,24.021767,-0.0076,1.293
2704.00,7.608217,24.90523,-0.000170,24.022331,-0.0076,1.293
2706.00,7.607590,24.90569,-0.000170,24.021338,-0.0076,1.293
2708.00,7.606620,24.90582,-0.000170,24.021214,-0.0076,1.293
2710.00,7.607335,24.90632,-0.000169,24.021461,-0.0076,1.293
2712.00,7.607696,24.90583,-0.000171,24.021891,-0.0076,1.293
2714.00,7.607511,24.90580,-0.000170,24.021002,-0.0076,1.294
2716.00,7.606653,24.90581,-0.000169,24.020701,-0.0075,1.293
2718.00,7.608086,24.90592,-0.000170,24.021437,-0.0076,1.293
2720.00,7.610063,24.90603,-0.000170,24.021524,-0.0076,1.293
2722.00,7.610657,24.90567,-0.000171,24.020692,-0.0076,1.293
2724.00,7.609669,24.90629,-0.000171,24.020788,-0.0076,1.293
2726.00,7.609603,24.90552,-0.000170,24.021401,-0.0076,1.293
2728.00,7.609057,24.90592,-0.000170,24.021611,-0.0076,1.293
2730.00,7.608742,24.90533,-0.000169,24.021028,-0.0076,1.293
2732.00,7.608976,24.90580,-0.000170,24.020807,-0.0076,1.293
2734.00,7.607914,24.90553,-0.000170,24.020970,-0.0076,1.293
2736.00,7.606861,24.90558,-0.000169,24.020745,-0.0076,1.293
2738.00,7.606881,24.90555,-0.000170,24.020890,-0.0076,1.293
2740.00,7.607289,24.90531,-0.000170,24.021349,-0.0076,1.293
2742.00,7.606521,24.90505,-0.000171,24.021093,-0.0076,1.293
2744.00,7.605896,24.90605,-0.000169,24.021256,-0.0076,1.293
2746.00,7.605649,24.90605,-0.000170,24.020866,-0.0076,1.294
2748.00,7.605668,24.90528,-0.000170,24.021251,-0.0076,1.294
2750.00,7.606607,24.90514,-0.000171,24.020794,-0.0076,1.293
2752.00,7.605400,24.90542,-0.000170,24.020792,-0.0076,1.293
2754.00,7.605240,24.90496,-0.000170,24.021060,-0.0076,1.293
2756.00,7.605154,24.90480,-0.000170,24.020999,-0.0076,1.293
2758.00,7.604966,24.90562,-0.000170,24.021954,-0.0076,1.293
2760.00,7.604218,24.90494,-0.000170,24.021334,-0.0076,1.293
2762.00,7.603924,24.90573,-0.000171,24.021347,-0.0076,1.292
2764.00,7.603884,24.90524,-0.000170,24.021378,-0.0076,1.293
2766.00,7.603652,24.90415,-0.000171,24.021064,-0.0076,1.294
2768.00,7.604064,24.90415,-0.000171,24.020747,-0.0076,1.294
2770.00,7.604238,24.90465,-0.000171,24.021439,-0.0076,1.293
2772.00,7.603710,24.90524,-0.000169,24.020982,-0.0076,1.293
2774.00,7.603533,24.90630,-0.000171,24.020932,-0.0076,1.293
2776.00,7.603823,24.90588,-0.000170,24.021222,-0.0075,1.293
2778.00,7.603431,24.90481,-0.000170,24.021245,-0.0076,1.294
2780.00,7.603222,24.90411,-0.000171,24.020788,-0.0076,1.294
2782.00,7.602680,24.90467,-0.000171,24.021271,-0.0076,1.294
2784.00,7.602133,24.90562,-0.000172,24.020933,-0.0076,1.294
2786.00,7.602822,24.90525,-0.000171,24.020935,-0.0076,1.293
2788.00,7.603394,24.90476,-0.000170,24.020834,-0.0076,1.293
2790.00,7.603147,24.90493,-0.000170,24.020759,-0.0076,1.293
2792.00,7.603277,24.90529,-0.000170,24.021524,-0.0076,1.294
2794.00,7.603806,24.90518,-0.000170,24.021153,-0.0076,1.293
2796.00,7.603454,24.90578,-0.000170,24.021416,-0.0076,1.293
2798.00,7.603311,24.90520,-0.000170,24.021338,-0.0076,1.294
2800.00,7.604147,24.90519,-0.000170,24.020816,-0.0076,1.293
2802.00,7.604403,24.90602,-0.000171,24.020859,-0.0076,1.293
2804.00,7.603263,24.90575,-0.000171,24.021298,-0.0076,1.293
2806.00,7.603221,24.90565,-0.000171,24.020962,-0.0076,1.293
2808.00,7.603407,24.90467,-0.000170,24.021129,-0.0076,1.293
2810.00,7.603391,24.90553,-0.000171,24.021222,-0.0076,1.294
2812.00,7.603603,24.90554,-0.000170,24.020817,-0.0076,1.293
2814.00,7.603195,24.90510,-0.000170,24.020589,-0.0076,1.293
2816.00,7.602766,24.90442,-0.000170,24.020990,-0.0076,1.294
2818.00,7.603256,24.90339,-0.000171,24.021301,-0.0076,1.294
2820.00,7.603771,24.90401,-0.000172,24.021272,-0.0076,1.293
2822.00,7.603314,24.90457,-0.000171,24.020730,-0.0076,1.294
2824.00,7.602323,24.90473,-0.000171,24.020464,-0.0076,1.293
2826.00,7.602057,24.90462,-0.000171,24.021573,-0.0076,1.294
2828.00,7.602138,24.90397,-0.000173,24.020961,-0.0076,1.294
2830.00,7.603033,24.90380,-0.000170,24.020687,-0.0076,1.292
2832.00,7.603004,24.90501,-0.000169,24.021229,-0.0076,1.293
2834.00,7.601759,24.90469,-0.000170,24.021173,-0.0076,1.293
2836.00,7.602049,24.90557,-0.000170,24.021124,-0.0076,1.294
2838.00,7.601595,24.90606,-0.000171,24.021296,-0.0076,1.294
2840.00,7.601084,24.90548,-0.000170,24.021532,-0.0076,1.293
2842.00,7.600648,24.90515,-0.000172,24.021178,-0.0077,1.294
2844.00,7.600455,24.90507,-0.000170,24.020807,-0.0076,1.293
2846.00,7.601392,24.90519,-0.000170,24.021182,-0.0076,1.293
2848.00,7.600481,24.90506,-0.000171,24.020852,-0.0076,1.293
2850.00,7.600613,24.90550,-0.000171,24.021035,-0.0076,1.293
2852.00,7.600225,24.90526,-0.000170,24.020968,-0.0076,1.293
2854.00,7.599391,24.90466,-0.000170,24.020823,-0.0076,1.293
2856.00,7.599538,24.90411,-0.000171,24.021153,-0.0076,1.294
2858.00,7.599429,24.90435,-0.000172,24.020632,-0.0076,1.294
2860.00,7.599616,24.90523,-0.000172,24.021252,-0.0076,1.293
2862.00,7.600057,24.90561,-0.000171,24.020807,-0.0076,1.293
2864.00,7.600333,24.90541,-0.000170,24.021173,-0.0076,1.293
2866.00,7.600238,24.90539,-0.000171,24.021100,-0.0076,1.293
2868.00,7.600760,24.90468,-0.000171,24.021057,-0.0076,1.293
2870.00,7.601503,24.90432,-0.000171,24.020518,-0.0075,1.293
2872.00,7.601152,24.90438,-0.000171,24.021548,-0.0076,1.294
2874.00,7.601357,24.90551,-0.000171,24.020796,-0.0076,1.294
2876.00,7.601666,24.90530,-0.000171,24.020565,-0.0076,1.294
2878.00,7.601173,24.90527,-0.000171,24.020625,-0.0076,1.294
2880.00,7.600805,24.90550,-0.000170,24.021568,-0.0076,1.293
2882.00,7.600759,24.90569,-0.000172,24.021715,-0.0076,1.293
2884.00,7.600681,24.90555,-0.000171,24.021472,-0.0076,1.294
2886.00,7.601431,24.90487,-0.000171,24.021343,-0.0076,1.294
2888.00,7.600656,24.90538,-0.000171,24.021688,-0.0076,1.294
2890.00,7.600223,24.90467,-0.000171,24.021131,-0.0076,1.293
2892.00,7.599560,24.90514,-0.000171,24.021443,-0.0076,1.293
2894.00,7.600059,24.90525,-0.000171,24.021320,-0.0076,1.294
2896.00,7.600344,24.90398,-0.000171,24.020942,-0.0076,1.293
2898.00,7.600228,24.90518,-0.000170,24.021097,-0.0076,1.294
2900.00,7.600164,24.90538,-0.000170,24.021247,-0.0076,1.294
2902.00,7.599995,24.90512,-0.000170,24.020767,-0.0076,1.294
2904.00,7.599472,24.90495,-0.000171,24.021107,-0.0076,1.293
2906.00,7.599301,24.90601,-0.000171,24.020571,-0.0076,1.293
2908.00,7.599861,24.90558,-0.000171,24.021220,-0.0076,1.294
2910.00,7.599708,24.90616,-0.000171,24.021363,-0.0076,1.294
2912.00,7.599854,24.90586,-0.000170,24.020324,-0.0076,1.293
2914.00,7.599233,24.90605,-0.000169,24.020781,-0.0076,1.293
2916.00,7.598602,24.90557,-0.000169,24.020600,-0.0076,1.293
2918.00,7.598752,24.90645,-0.000170,24.020669,-0.0076,1.294
2920.00,7.600019,24.90602,-0.000171,24.020823,-0.0076,1.294
2922.00,7.600297,24.90566,-0.000170,24.021225,-0.0076,1.293
2924.00,7.600195,24.90622,-0.000170,24.020932,-0.0076,1.293
2926.00,7.599458,24.90607,-0.000171,24.021508,-0.0076,1.294
2928.00,7.599459,24.90634,-0.000172,24.021528,-0.0076,1.294
2930.00,7.599643,24.90624,-0.000170,24.021604,-0.0076,1.293
2932.00,7.599007,24.90588,-0.000170,24.021514,-0.0076,1.294
2934.00,7.599094,24.90573,-0.000172,24.020982,-0.0076,1.294
2936.00,7.599558,24.90554,-0.000171,24.021425,-0.0076,1.293
2938.00,7.599514,24.90489,-0.000171,24.021106,-0.0076,1.294
2940.00,7.599393,24.90509,-0.000171,24.021347,-0.0076,1.294
2942.00,7.599148,24.90518,-0.000170,24.020999,-0.0076,1.293
2944.00,7.599655,24.90601,-0.000169,24.021327,-0.0076,1.294
2946.00,7.600678,24.90644,-0.000171,24.021316,-0.0076,1.293
2948.00,7.599505,24.90668,-0.000171,24.021401,-0.0076,1.294
2950.00,7.599540,24.90610,-0.000173,24.020837,-0.0076,1.294
2952.00,7.599140,24.90514,-0.000171,24.020848,-0.0076,1.294
2954.00,7.598430,24.90525,-0.000172,24.021397,-0.0076,1.294
2956.00,7.598377,24.90523,-0.000171,24.020767,-0.0076,1.293
2958.00,7.598167,24.90618,-0.000172,24.021287,-0.0076,1.293
2960.00,7.598091,24.90594,-0.000170,24.021546,-0.0075,1.293
2962.00,7.597094,24.90472,-0.000170,24.021011,-0.0076,1.294
2964.00,7.597282,24.90530,-0.000172,24.021307,-0.0076,1.294
2966.00,7.597928,24.90513,-0.000172,24.021051,-0.0076,1.293
2968.00,7.597770,24.90495,-0.000170,24.020333,-0.0076,1.294
2970.00,7.597207,24.90497,-0.000170,24.021341,-0.0076,1.294
2972.00,7.597783,24.90438,-0.000170,24.020846,-0.0076,1.294
2974.00,7.598822,24.90497,-0.000170,24.020834,-0.0076,1.293
2976.00,7.599407,24.90393,-0.000170,24.021356,-0.0076,1.294
2978.00,7.599649,24.90475,-0.000172,24.020944,-0.0076,1.294
2980.00,7.598714,24.90478,-0.000170,24.021033,-0.0076,1.294
2982.00,7.598132,24.90503,-0.000169,24.020939,-0.0076,1.294
2984.00,7.598123,24.90482,-0.000170,24.021436,-0.0076,1.293
2986.00,7.598531,24.90528,-0.000170,24.020569,-0.0076,1.294
2988.00,7.597968,24.90535,-0.000170,24.021260,-0.0076,1.294
2990.00,7.598544,24.90545,-0.000171,24.021256,-0.0076,1.294
2992.00,7.599335,24.90547,-0.000171,24.020799,-0.0076,1.294
2994.00,7.598461,24.90487,-0.000172,24.020261,-0.0076,1.294
2996.00,7.598394,24.90538,-0.000170,24.021472,-0.0076,1.294
2998.00,7.596816,24.90593,-0.000170,24.021343,-0.0076,1.294
3000.00,7.597541,24.90660,-0.000170,24.021142,-0.0076,1.293
3002.00,7.597562,24.90576,-0.000171,24.021374,-0.0076,1.294
@5,12.0000,24.0
3004.00,7.596828,24.90602,-0.000170,24.021169,-0.0076,1.293
3006.00,7.592811,24.90570,-0.000169,24.021751,-0.0076,1.293
3008.00,7.583719,24.90624,-0.000170,24.021196,-0.0076,1.293
3010.00,7.571892,24.90566,-0.000169,24.020701,-0.0076,1.292
3012.00,7.554460,24.90528,-0.000169,24.021017,-0.0076,1.293
3014.00,7.536418,24.90611,-0.000170,24.021392,-0.0076,1.293
3016.00,7.520799,24.90637,-0.000170,24.021755,-0.0076,1.294
3018.00,7.507700,24.90608,-0.000171,24.021280,-0.0076,1.294
3020.00,7.496055,24.90545,-0.000172,24.020944,-0.0076,1.295
3022.00,7.483935,24.90609,-0.000171,24.020843,-0.0076,1.294
3024.00,7.472630,24.90646,-0.000172,24.021349,-0.0076,1.294
3026.00,7.461238,24.90649,-0.000172,24.020939,-0.0076,1.295
3028.00,7.450223,24.90658,-0.000171,24.021144,-0.0076,1.295
3030.00,7.444085,24.90581,-0.000172,24.021066,-0.0076,1.295
3032.00,7.443170,24.90621,-0.000172,24.021419,-0.0076,1.295
3034.00,7.446586,24.90621,-0.000171,24.021976,-0.0076,1.295
3036.00,7.453505,24.90644,-0.000171,24.020549,-0.0076,1.295
3038.00,7.460420,24.90615,-0.000173,24.020930,-0.0076,1.296
3040.00,7.465824,24.90607,-0.000171,24.021078,-0.0076,1.295
3042.00,7.470716,24.90584,-0.000172,24.021735,-0.0076,1.295
3044.00,7.476147,24.90661,-0.000171,24.021309,-0.0076,1.294
3046.00,7.481455,24.90637,-0.000170,24.020942,-0.0076,1.294
3048.00,7.487642,24.90638,-0.000170,24.021314,-0.0076,1.294
3050.00,7.495329,24.90643,-0.000170,24.021339,-0.0076,1.293
3052.00,7.503862,24.90672,-0.000170,24.021198,-0.0076,1.294
3054.00,7.512497,24.90705,-0.000171,24.020473,-0.0076,1.294
3056.00,7.521225,24.90667,-0.000170,24.021562,-0.0076,1.294
3058.00,7.529159,24.90740,-0.000171,24.021084,-0.0076,1.294
3060.00,7.537278,24.90692,-0.000170,24.021432,-0.0076,1.294
3062.00,7.545236,24.90621,-0.000171,24.021002,-0.0076,1.294
3064.00,7.551324,24.90638,-0.000170,24.021223,-0.0076,1.294
3066.00,7.557361,24.90615,-0.000170,24.020941,-0.0076,1.294
3068.00,7.562812,24.90637,-0.000170,24.021191,-0.0076,1.293
3070.00,7.567012,24.90635,-0.000170,24.020970,-0.0076,1.294
3072.00,7.571184,24.90485,-0.000169,24.021345,-0.0076,1.295
3074.00,7.574196,24.90487,-0.000172,24.020634,-0.0076,1.294
3076.00,7.576542,24.90523,-0.000171,24.020821,-0.0076,1.294
3078.00,7.578755,24.90552,-0.000170,24.020591,-0.0076,1.294
3080.00,7.580073,24.90515,-0.000171,24.020614,-0.0076,1.294
3082.00,7.581250,24.90431,-0.000172,24.021387,-0.0076,1.294
3084.00,7.582545,24.90366,-0.000173,24.021028,-0.0076,1.293
3086.00,7.583881,24.90427,-0.000172,24.021039,-0.0076,1.294
3088.00,7.584120,24.90453,-0.000171,24.021198,-0.0076,1.293
3090.00,7.585115,24.90486,-0.000171,24.021744,-0.0076,1.295
3092.00,7.584870,24.90492,-0.000169,24.021564,-0.0076,1.294
3094.00,7.585069,24.90546,-0.000170,24.020754,-0.0076,1.294
3096.00,7.584953,24.90604,-0.000172,24.021086,-0.0076,1.294
3098.00,7.585063,24.90595,-0.000170,24.020810,-0.0076,1.294
3100.00,7.586040,24.90637,-0.000171,24.021069,-0.0076,1.294
3102.00,7.586857,24.90612,-0.000169,24.020368,-0.0076,1.294
3104.00,7.587247,24.90607,-0.000169,24.020852,-0.0076,1.294
3106.00,7.587389,24.90604,-0.000171,24.020692,-0.0076,1.295
3108.00,7.588785,24.90605,-0.000170,24.021445,-0.0076,1.294
3110.00,7.589340,24.90559,-0.000169,24.021298,-0.0076,1.294
3112.00,7.589182,24.90611,-0.000170,24.021350,-0.0076,1.294
3114.00,7.589779,24.90629,-0.000171,24.020830,-0.0076,1.293
3116.00,7.590381,24.90607,-0.000170,24.021339,-0.0076,1.294
3118.00,7.590771,24.90671,-0.000169,24.021412,-0.0076,1.294
3120.00,7.590845,24.90594,-0.000171,24.021283,-0.0076,1.294
3122.00,7.590372,24.90618,-0.000170,24.021506,-0.0076,1.295
3124.00,7.590974,24.90678,-0.000171,24.021601,-0.0076,1.295
3126.00,7.590569,24.90579,-0.000171,24.020962,-0.0076,1.294
3128.00,7.590444,24.90561,-0.000170,24.021289,-0.0076,1.294
3130.00,7.590482,24.90583,-0.000169,24.021222,-0.0076,1.294
3132.00,7.591462,24.90610,-0.000169,24.020710,-0.0076,1.293
3134.00,7.592764,24.90570,-0.000170,24.020723,-0.0076,1.294
3136.00,7.591974,24.90543,-0.000171,24.021089,-0.0076,1.294
3138.00,7.591974,24.90590,-0.000170,24.021153,-0.0076,1.294
3140.00,7.592325,24.90631,-0.000171,24.021136,-0.0076,1.294
3142.00,7.592035,24.90645,-0.000170,24.021490,-0.0076,1.294
3144.00,7.591637,24.90604,-0.000170,24.020955,-0.0076,1.294
3146.00,7.592009,24.90588,-0.000170,24.021262,-0.0076,1.294
3148.00,7.592953,24.90640,-0.000171,24.020826,-0.0076,1.294
3150.00,7.592694,24.90605,-0.000170,24.021051,-0.0076,1.294
3152.00,7.592871,24.90555,-0.000171,24.021205,-0.0076,1.295
3154.00,7.592679,24.90559,-0.000171,24.021320,-0.0076,1.295
3156.00,7.592316,24.90630,-0.000172,24.021872,-0.0076,1.295
3158.00,7.592439,24.90637,-0.000172,24.021394,-0.0076,1.294
3160.00,7.592520,24.90623,-0.000171,24.020585,-0.0076,1.294
3162.00,7.592773,24.90601,-0.000170,24.021546,-0.0076,1.294
3164.00,7.593338,24.90668,-0.000170,24.021026,-0.0076,1.294
3166.00,7.592606,24.90788,-0.000169,24.021390,-0.0076,1.294
3168.00,7.591844,24.90735,-0.000170,24.021506,-0.0076,1.294
3170.00,7.592278,24.90776,-0.000170,24.021602,-0.0076,1.294
3172.00,7.591973,24.90713,-0.000170,24.021452,-0.0076,1.294
3174.00,7.591242,24.90655,-0.000170,24.021425,-0.0076,1.294
3176.00,7.590788,24.90587,-0.000170,24.021408,-0.0076,1.294
3178.00,7.591265,24.90680,-0.000171,24.021262,-0.0076,1.294
3180.00,7.591159,24.90711,-0.000169,24.021350,-0.0076,1.294
3182.00,7.592047,24.90658,-0.000170,24.021245,-0.0076,1.294
3184.00,7.591040,24.90669,-0.000170,24.020942,-0.0076,1.294
3186.00,7.590630,24.90679,-0.000170,24.021930,-0.0076,1.294
3188.00,7.591377,24.90669,-0.000171,24.021686,-0.0076,1.294
3190.00,7.591414,24.90694,-0.000171,24.020999,-0.0076,1.294
3192.00,7.591832,24.90647,-0.000169,24.021162,-0.0076,1.294
3194.00,7.591409,24.90566,-0.000171,24.021115,-0.0076,1.294
3196.00,7.591244,24.90550,-0.000169,24.021446,-0.0076,1.294
3198.00,7.591472,24.90495,-0.000170,24.021954,-0.0076,1.295
3200.00,7.591859,24.90464,-0.000171,24.021698,-0.0076,1.294
3202.00,7.591610,24.90551,-0.000170,24.021503,-0.0076,1.294
3204.00,7.590406,24.90578,-0.000168,24.021573,-0.0076,1.293
3206.00,7.591237,24.90620,-0.000169,24.021142,-0.0076,1.294
3208.00,7.591837,24.90571,-0.000169,24.021553,-0.0076,1.294
3210.00,7.591097,24.90606,-0.000169,24.021082,-0.0076,1.295
3212.00,7.590980,24.90684,-0.000171,24.020861,-0.0076,1.294
3214.00,7.590755,24.90637,-0.000169,24.021222,-0.0076,1.295
3216.00,7.591459,24.90636,-0.000170,24.021312,-0.0076,1.295
3218.00,7.591857,24.90560,-0.000170,24.021528,-0.0076,1.294
3220.00,7.591615,24.90594,-0.000169,24.021698,-0.0076,1.294
3222.00,7.591242,24.90704,-0.000170,24.021184,-0.0076,1.295
3224.00,7.591614,24.90609,-0.000170,24.021562,-0.0076,1.294
3226.00,7.592356,24.90583,-0.000170,24.021833,-0.0076,1.294
3228.00,7.591198,24.90625,-0.000170,24.021289,-0.0076,1.294
3230.00,7.590530,24.90598,-0.000169,24.021972,-0.0076,1.294
3232.00,7.591091,24.90592,-0.000169,24.021602,-0.0076,1.294
3234.00,7.591105,24.90633,-0.000170,24.021392,-0.0076,1.294
3236.00,7.591646,24.90657,-0.000170,24.021479,-0.0076,1.294
3238.00,7.590865,24.90601,-0.000171,24.020928,-0.0076,1.294
3240.00,7.590352,24.90609,-0.000170,24.020770,-0.0076,1.294
3242.00,7.590257,24.90570,-0.000170,24.020966,-0.0076,1.295
3244.00,7.590668,24.90612,-0.000170,24.021149,-0.0076,1.295
3246.00,7.590791,24.90648,-0.000170,24.021403,-0.0075,1.295
3248.00,7.589649,24.90577,-0.000168,24.021387,-0.0076,1.295
3250.00,7.589363,24.90616,-0.000170,24.021390,-0.0076,1.295
3252.00,7.590014,24.90555,-0.000169,24.021842,-0.0076,1.294
3254.00,7.589794,24.90576,-0.000171,24.021017,-0.0076,1.294
3256.00,7.589806,24.90484,-0.000170,24.021002,-0.0076,1.294
3258.00,7.588884,24.90449,-0.000171,24.021758,-0.0075,1.295
3260.00,7.589298,24.90564,-0.000170,24.021058,-0.0076,1.295
3262.00,7.589769,24.90606,-0.000169,24.020381,-0.0076,1.295
3264.00,7.589342,24.90659,-0.000170,24.021499,-0.0076,1.295
3266.00,7.589003,24.90611,-0.000170,24.020941,-0.0076,1.295
3268.00,7.588895,24.90560,-0.000170,24.021164,-0.0076,1.295
3270.00,7.589627,24.90506,-0.000170,24.021381,-0.0076,1.295
3272.00,7.589507,24.90556,-0.000170,24.021350,-0.0076,1.295
3274.00,7.589057,24.90539,-0.000169,24.021180,-0.0076,1.295
3276.00,7.588863,24.90638,-0.000170,24.020942,-0.0076,1.295
3278.00,7.588832,24.90591,-0.000168,24.021127,-0.0076,1.294
3280.00,7.588785,24.90583,-0.000169,24.020515,-0.0076,1.295
3282.00,7.589521,24.90553,-0.000168,24.021109,-0.0076,1.294
3284.00,7.589967,24.90544,-0.000169,24.021301,-0.0076,1.295
3286.00,7.589946,24.90550,-0.000171,24.021767,-0.0076,1.295
3288.00,7.590027,24.90634,-0.000170,24.021368,-0.0076,1.295
3290.00,7.589853,24.90658,-0.000170,24.021182,-0.0076,1.295
3292.00,7.589187,24.90545,-0.000170,24.020937,-0.0076,1.295
3294.00,7.588943,24.90540,-0.000170,24.021329,-0.0076,1.294
3296.00,7.588008,24.90526,-0.000170,24.021365,-0.0076,1.295
3298.00,7.588261,24.90593,-0.000169,24.021637,-0.0076,1.295
3300.00,7.589259,24.90681,-0.000170,24.021339,-0.0076,1.295
3302.00,7.588762,24.90669,-0.000169,24.021138,-0.0076,1.295
3304.00,7.589485,24.90618,-0.000169,24.022144,-0.0076,1.294
3306.00,7.589748,24.90619,-0.000169,24.021146,-0.0076,1.294
3308.00,7.589524,24.90675,-0.000169,24.020732,-0.0076,1.295
3310.00,7.588791,24.90693,-0.000169,24.021358,-0.0076,1.295
3312.00,7.588258,24.90611,-0.000168,24.021254,-0.0076,1.295
3314.00,7.588501,24.90585,-0.000169,24.020855,-0.0076,1.295
3316.00,7.589445,24.90648,-0.000169,24.021613,-0.0076,1.295
3318.00,7.590108,24.90618,-0.000170,24.021697,-0.0076,1.295
3320.00,7.589472,24.90686,-0.000171,24.021619,-0.0076,1.296
3322.00,7.588352,24.90703,-0.000170,24.021339,-0.0076,1.294
3324.00,7.588089,24.90556,-0.000169,24.020975,-0.0076,1.295
3326.00,7.588023,24.90545,-0.000169,24.021416,-0.0076,1.295
3328.00,7.588833,24.90576,-0.000170,24.021240,-0.0076,1.295
3330.00,7.587442,24.90554,-0.000170,24.021365,-0.0075,1.295
3332.00,7.587871,24.90602,-0.000170,24.021358,-0.0076,1.294
3334.00,7.587975,24.90651,-0.000170,24.021423,-0.0076,1.295
3336.00,7.586916,24.90599,-0.000169,24.020797,-0.0076,1.295
3338.00,7.587358,24.90654,-0.000170,24.022182,-0.0076,1.295
3340.00,7.587369,24.90668,-0.000170,24.021327,-0.0076,1.295
3342.00,7.587276,24.90668,-0.000169,24.021118,-0.0076,1.295
3344.00,7.588400,24.90640,-0.000169,24.022233,-0.0076,1.294
3346.00,7.589325,24.90749,-0.000169,24.021423,-0.0076,1.295
3348.00,7.588576,24.90717,-0.000169,24.022099,-0.0076,1.295
3350.00,7.588302,24.90677,-0.000169,24.022219,-0.0075,1.295
3352.00,7.589208,24.90714,-0.000170,24.021454,-0.0076,1.295
3354.00,7.588789,24.90646,-0.000169,24.021167,-0.0076,1.295
3356.00,7.587542,24.90665,-0.000170,24.021111,-0.0076,1.295
3358.00,7.588344,24.90627,-0.000169,24.021064,-0.0076,1.295
3360.00,7.588799,24.90616,-0.000170,24.020979,-0.0076,1.295
3362.00,7.588493,24.90655,-0.000169,24.021049,-0.0076,1.295
3364.00,7.588357,24.90595,-0.000168,24.021678,-0.0076,1.295
3366.00,7.588457,24.90570,-0.000170,24.021276,-0.0076,1.295
3368.00,7.588385,24.90617,-0.000169,24.020774,-0.0076,1.295
3370.00,7.587675,24.90714,-0.000169,24.021709,-0.0076,1.296
3372.00,7.587527,24.90719,-0.000170,24.021098,-0.0076,1.295
3374.00,7.587821,24.90786,-0.000169,24.021599,-0.0076,1.295
3376.00,7.587662,24.90822,-0.000168,24.020912,-0.0076,1.295
3378.00,7.587665,24.90856,-0.000171,24.020170,-0.0076,1.295
3380.00,7.588278,24.90893,-0.000170,24.021093,-0.0076,1.295
3382.00,7.588721,24.90869,-0.000169,24.021626,-0.0076,1.296
3384.00,7.587983,24.90888,-0.000170,24.021891,-0.0076,1.295
3386.00,7.588324,24.90859,-0.000170,24.021557,-0.0076,1.295
3388.00,7.588656,24.90921,-0.000169,24.021291,-0.0076,1.295
3390.00,7.588851,24.90807,-0.000169,24.021106,-0.0076,1.296
3392.00,7.588206,24.90839,-0.000169,24.021376,-0.0076,1.295
3394.00,7.587787,24.90803,-0.000169,24.021925,-0.0075,1.295
3396.00,7.588212,24.90792,-0.000169,24.021584,-0.0076,1.295
3398.00,7.588231,24.90767,-0.000170,24.021521,-0.0076,1.295
3400.00,7.589034,24.90841,-0.000170,24.021220,-0.0076,1.295
3402.00,7.587498,24.90922,-0.000170,24.021586,-0.0076,1.295
3404.00,7.587213,24.90890,-0.000169,24.021167,-0.0076,1.295
3406.00,7.587713,24.90844,-0.000170,24.021599,-0.0076,1.295
3408.00,7.588188,24.90789,-0.000170,24.021300,-0.0076,1.295
3410.00,7.587862,24.90792,-0.000169,24.020917,-0.0076,1.295
3412.00,7.587866,24.90851,-0.000170,24.021537,-0.0076,1.295
3414.00,7.586720,24.90781,-0.000170,24.021198,-0.0076,1.295
3416.00,7.586186,24.90787,-0.000170,24.021436,-0.0076,1.295
3418.00,7.586599,24.90734,-0.000171,24.020988,-0.0076,1.296
3420.00,7.587140,24.90659,-0.000170,24.021840,-0.0076,1.295
3422.00,7.587284,24.90747,-0.000170,24.020995,-0.0076,1.295
3424.00,7.586442,24.90699,-0.000170,24.020946,-0.0076,1.295
3426.00,7.586523,24.90697,-0.000169,24.021135,-0.0076,1.295
3428.00,7.586633,24.90736,-0.000169,24.021242,-0.0075,1.295
3430.00,7.586711,24.90697,-0.000169,24.020839,-0.0076,1.296
3432.00,7.586249,24.90717,-0.000171,24.020979,-0.0076,1.295
3434.00,7.585925,24.90787,-0.000170,24.021175,-0.0076,1.295
3436.00,7.586225,24.90696,-0.000170,24.020955,-0.0076,1.295
3438.00,7.585914,24.90661,-0.000170,24.021378,-0.0076,1.295
3440.00,7.586419,24.90671,-0.000170,24.020952,-0.0076,1.295
3442.00,7.587175,24.90669,-0.000170,24.020910,-0.0076,1.295
3444.00,7.587389,24.90633,-0.000171,24.021548,-0.0076,1.295
3446.00,7.587257,24.90578,-0.000169,24.020921,-0.0076,1.295
3448.00,7.587122,24.90610,-0.000169,24.021715,-0.0076,1.295
3450.00,7.586461,24.90693,-0.000169,24.020730,-0.0076,1.295
3452.00,7.586066,24.90629,-0.000170,24.021570,-0.0076,1.295
3454.00,7.585217,24.90589,-0.000170,24.021845,-0.0076,1.295
3456.00,7.585646,24.90622,-0.000170,24.021566,-0.0076,1.295
3458.00,7.585330,24.90725,-0.000170,24.021470,-0.0076,1.295
3460.00,7.585215,24.90646,-0.000171,24.021615,-0.0076,1.295
3462.00,7.585290,24.90629,-0.000169,24.021579,-0.0075,1.294
3464.00,7.585966,24.90590,-0.000169,24.020906,-0.0076,1.296
3466.00,7.586078,24.90585,-0.000169,24.021410,-0.0076,1.296
3468.00,7.586142,24.90562,-0.000170,24.021430,-0.0076,1.295
3470.00,7.585959,24.90642,-0.000170,24.021142,-0.0076,1.296
3472.00,7.586191,24.90690,-0.000171,24.021407,-0.0076,1.296
3474.00,7.586535,24.90700,-0.000170,24.021008,-0.0076,1.295
3476.00,7.586362,24.90746,-0.000169,24.021791,-0.0076,1.295
3478.00,7.585740,24.90686,-0.000170,24.021747,-0.0076,1.295
3480.00,7.585987,24.90678,-0.000170,24.021735,-0.0076,1.296
3482.00,7.586670,24.90772,-0.000169,24.021851,-0.0076,1.295
3484.00,7.586766,24.90756,-0.000170,24.021298,-0.0076,1.296
3486.00,7.586299,24.90603,-0.000171,24.021691,-0.0076,1.295
3488.00,7.586109,24.90594,-0.000171,24.021657,-0.0076,1.295
3490.00,7.586694,24.90673,-0.000170,24.021443,-0.0076,1.295
3492.00,7.586186,24.90725,-0.000169,24.021492,-0.0076,1.295
3494.00,7.585220,24.90698,-0.000171,24.020968,-0.0076,1.295
3496.00,7.585498,24.90644,-0.000169,24.021972,-0.0076,1.295
3498.00,7.585190,24.90655,-0.000169,24.021726,-0.0076,1.295
3500.00,7.585748,24.90731,-0.000170,24.021475,-0.0076,1.295
3502.00,7.585891,24.90778,-0.000170,24.021291,-0.0076,1.296
3504.00,7.585249,24.90687,-0.000170,24.021040,-0.0076,1.295
3506.00,7.584805,24.90642,-0.000171,24.021626,-0.0075,1.295
3508.00,7.585233,24.90646,-0.000169,24.021700,-0.0076,1.295
3510.00,7.585910,24.90762,-0.000169,24.021332,-0.0075,1.295
3512.00,7.585842,24.90670,-0.000170,24.021291,-0.0076,1.296
3514.00,7.585033,24.90715,-0.000172,24.021490,-0.0076,1.295
3516.00,7.585211,24.90684,-0.000170,24.021405,-0.0076,1.296
3518.00,7.585381,24.90663,-0.000170,24.021543,-0.0075,1.295
3520.00,7.584126,24.90711,-0.000169,24.021604,-0.0076,1.295
3522.00,7.583386,24.90673,-0.000169,24.021572,-0.0076,1.295
3524.00,7.583019,24.90700,-0.000172,24.022017,-0.0075,1.295
3526.00,7.583430,24.90704,-0.000171,24.021700,-0.0076,1.295
3528.00,7.583627,24.90652,-0.000169,24.021445,-0.0076,1.295
3530.00,7.584547,24.90640,-0.000172,24.021298,-0.0076,1.296
3532.00,7.584684,24.90685,-0.000171,24.021149,-0.0076,1.295
3534.00,7.583644,24.90687,-0.000171,24.021162,-0.0075,1.295
3536.00,7.583967,24.90703,-0.000171,24.021501,-0.0076,1.296
3538.00,7.584308,24.90711,-0.000170,24.021688,-0.0076,1.295
3540.00,7.584375,24.90698,-0.000170,24.021432,-0.0076,1.295
3542.00,7.583204,24.90729,-0.000171,24.022106,-0.0076,1.295
3544.00,7.583554,24.90620,-0.000171,24.021775,-0.0076,1.295
3546.00,7.583396,24.90650,-0.000171,24.021463,-0.0076,1.295
3548.00,7.583883,24.90750,-0.000171,24.021640,-0.0076,1.296
3550.00,7.584415,24.90816,-0.000171,24.021082,-0.0076,1.296
3552.00,7.584749,24.90659,-0.000169,24.021778,-0.0076,1.296
3554.00,7.584513,24.90620,-0.000169,24.021381,-0.0076,1.295
3556.00,7.583783,24.90659,-0.000170,24.021019,-0.0076,1.296
3558.00,7.582752,24.90641,-0.000170,24.021363,-0.0076,1.295
3560.00,7.583117,24.90716,-0.000171,24.021416,-0.0075,1.295
3562.00,7.583703,24.90697,-0.000170,24.021162,-0.0076,1.295
3564.00,7.584036,24.90638,-0.000170,24.021726,-0.0076,1.296
3566.00,7.584304,24.90735,-0.000170,24.021564,-0.0076,1.295
3568.00,7.584208,24.90790,-0.000169,24.022271,-0.0076,1.295
3570.00,7.582986,24.90742,-0.000171,24.021374,-0.0076,1.295
3572.00,7.582635,24.90662,-0.000170,24.021432,-0.0076,1.296
3574.00,7.582934,24.90653,-0.000169,24.021207,-0.0076,1.295
3576.00,7.583575,24.90758,-0.000171,24.021530,-0.0076,1.295
3578.00,7.582915,24.90755,-0.000170,24.022041,-0.0076,1.296
3580.00,7.582801,24.90794,-0.000170,24.021610,-0.0076,1.296
3582.00,7.582455,24.90765,-0.000172,24.021198,-0.0076,1.295
3584.00,7.583074,24.90768,-0.000172,24.021468,-0.0076,1.296
3586.00,7.583525,24.90743,-0.000171,24.021430,-0.0076,1.295
3588.00,7.583099,24.90798,-0.000170,24.021430,-0.0076,1.295
3590.00,7.583428,24.90780,-0.000170,24.020913,-0.0076,1.295
3592.00,7.582598,24.90761,-0.000170,24.021178,-0.0076,1.295
3594.00,7.582987,24.90674,-0.000170,24.021669,-0.0076,1.296
3596.00,7.583137,24.90737,-0.000171,24.021158,-0.0076,1.296
3598.00,7.582283,24.90709,-0.000171,24.021068,-0.0076,1.296
3600.00,7.582912,24.90606,-0.000170,24.021439,-0.0076,1.296
3602.00,7.582187,24.90639,-0.000171,24.021709,-0.0076,1.296
@6,12.0000,24.0
3604.00,7.582263,24.90631,-0.000169,24.021196,-0.0076,1.295
3606.00,7.579002,24.90680,-0.000170,24.021477,-0.0076,1.295
3608.00,7.569543,24.90706,-0.000170,24.021305,-0.0076,1.294
3610.00,7.557848,24.90639,-0.000168,24.021229,-0.0076,1.295
3612.00,7.542962,24.90725,-0.000169,24.022068,-0.0076,1.295
3614.00,7.526590,24.90742,-0.000169,24.021639,-0.0076,1.296
3616.00,7.512320,24.90718,-0.000171,24.021472,-0.0076,1.295
3618.00,7.501641,24.90700,-0.000171,24.021026,-0.0076,1.296
3620.00,7.491845,24.90774,-0.000171,24.020808,-0.0076,1.296
3622.00,7.482001,24.90763,-0.000171,24.022133,-0.0076,1.296
3624.00,7.472724,24.90771,-0.000171,24.022201,-0.0076,1.297
3626.00,7.464002,24.90812,-0.000171,24.021131,-0.0076,1.297
3628.00,7.454705,24.90763,-0.000171,24.021410,-0.0076,1.297
3630.00,7.449780,24.90723,-0.000171,24.021622,-0.0076,1.297
3632.00,7.450724,24.90706,-0.000172,24.022346,-0.0076,1.297
3634.00,7.454393,24.90656,-0.000171,24.021129,-0.0076,1.298
3636.00,7.461423,24.90620,-0.000171,24.020884,-0.0076,1.298
3638.00,7.468364,24.90672,-0.000171,24.021488,-0.0076,1.297
3640.00,7.474202,24.90713,-0.000172,24.021514,-0.0075,1.297
3642.00,7.476981,24.90732,-0.000171,24.020879,-0.0076,1.296
3644.00,7.479280,24.90707,-0.000170,24.021691,-0.0076,1.296
3646.00,7.483855,24.90689,-0.000170,24.021011,-0.0076,1.296
3648.00,7.488981,24.90746,-0.000170,24.021347,-0.0076,1.295
3650.00,7.494189,24.90733,-0.000170,24.021575,-0.0076,1.296
3652.00,7.500242,24.90768,-0.000169,24.021082,-0.0076,1.296
3654.00,7.507145,24.90811,-0.000169,24.021488,-0.0075,1.296
3656.00,7.515407,24.90791,-0.000169,24.021436,-0.0075,1.296
3658.00,7.522379,24.90825,-0.000169,24.022059,-0.0076,1.296
3660.00,7.527111,24.90788,-0.000169,24.021969,-0.0075,1.296
3662.00,7.533144,24.90722,-0.000168,24.021987,-0.0076,1.296
3664.00,7.539345,24.90749,-0.000169,24.021300,-0.0076,1.296
3666.00,7.544161,24.90760,-0.000170,24.021220,-0.0076,1.296
3668.00,7.548918,24.90789,-0.000170,24.021397,-0.0076,1.296
3670.00,7.552443,24.90647,-0.000170,24.021441,-0.0076,1.296
3672.00,7.554873,24.90769,-0.000170,24.021151,-0.0076,1.296
3674.00,7.557351,24.90678,-0.000170,24.021084,-0.0076,1.296
3676.00,7.559555,24.90747,-0.000170,24.021446,-0.0076,1.296
3678.00,7.561853,24.90751,-0.000171,24.021142,-0.0076,1.296
3680.00,7.564010,24.90669,-0.000170,24.021055,-0.0076,1.296
3682.00,7.564957,24.90718,-0.000170,24.021207,-0.0076,1.296
3684.00,7.566055,24.90637,-0.000171,24.021303,-0.0076,1.297
3686.00,7.566518,24.90702,-0.000171,24.022032,-0.0076,1.296
3688.00,7.567512,24.90716,-0.000172,24.020897,-0.0076,1.296
3690.00,7.568446,24.90659,-0.000171,24.021069,-0.0076,1.296
3692.00,7.569010,24.90688,-0.000171,24.021555,-0.0076,1.296
3694.00,7.569300,24.90739,-0.000170,24.021204,-0.0076,1.296
3696.00,7.569049,24.90796,-0.000170,24.020526,-0.0076,1.296
3698.00,7.570023,24.90832,-0.000170,24.021334,-0.0076,1.296
3700.00,7.570823,24.90785,-0.000170,24.020745,-0.0076,1.295
3702.00,7.570472,24.90728,-0.000169,24.020779,-0.0075,1.295
3704.00,7.570334,24.90703,-0.000168,24.021329,-0.0076,1.296
3706.00,7.571052,24.90715,-0.000168,24.021477,-0.0075,1.296
3708.00,7.572506,24.90756,-0.000170,24.021526,-0.0076,1.296
3710.00,7.572789,24.90851,-0.000171,24.021200,-0.0076,1.296
3712.00,7.573273,24.90866,-0.000170,24.021579,-0.0076,1.296
3714.00,7.573530,24.90859,-0.000170,24.021339,-0.0076,1.296
3716.00,7.573701,24.90850,-0.000170,24.021129,-0.0076,1.296
3718.00,7.574147,24.90837,-0.000169,24.021689,-0.0076,1.296
3720.00,7.574290,24.90755,-0.000171,24.021851,-0.0076,1.296
3722.00,7.574866,24.90678,-0.000170,24.021486,-0.0075,1.296
3724.00,7.574653,24.90701,-0.000171,24.020937,-0.0076,1.297
3726.00,7.574648,24.90730,-0.000171,24.020458,-0.0076,1.297
3728.00,7.575466,24.90744,-0.000171,24.021294,-0.0076,1.296
3730.00,7.575105,24.90688,-0.000171,24.021445,-0.0076,1.296
3732.00,7.575785,24.90796,-0.000171,24.021363,-0.0076,1.296
3734.00,7.576487,24.90745,-0.000170,24.021350,-0.0076,1.295
3736.00,7.577623,24.90799,-0.000170,24.021207,-0.0076,1.295
3738.00,7.578299,24.90819,-0.000170,24.020881,-0.0076,1.296
3740.00,7.577740,24.90807,-0.000170,24.020981,-0.0076,1.296
3742.00,7.577581,24.90748,-0.000170,24.021361,-0.0076,1.296
3744.00,7.577808,24.90829,-0.000170,24.021718,-0.0076,1.296
3746.00,7.577878,24.90730,-0.000171,24.021379,-0.0076,1.297
3748.00,7.577433,24.90787,-0.000172,24.021405,-0.0076,1.297
3750.00,7.577788,24.90855,-0.000172,24.021872,-0.0076,1.296
3752.00,7.578552,24.90845,-0.000170,24.020587,-0.0076,1.296
3754.00,7.577986,24.90845,-0.000171,24.021341,-0.0076,1.296
3756.00,7.577405,24.90831,-0.000171,24.021441,-0.0076,1.296
3758.00,7.577574,24.90840,-0.000171,24.021653,-0.0076,1.297
3760.00,7.577200,24.90841,-0.000170,24.021416,-0.0076,1.297
3762.00,7.576490,24.90800,-0.000171,24.020830,-0.0076,1.297
3764.00,7.576445,24.90807,-0.000171,24.021365,-0.0076,1.296
3766.00,7.577643,24.90780,-0.000171,24.021075,-0.0076,1.296
3768.00,7.577444,24.90817,-0.000170,24.021354,-0.0076,1.296
3770.00,7.577508,24.90892,-0.000170,24.021180,-0.0076,1.297
3772.00,7.577797,24.90778,-0.000170,24.021035,-0.0076,1.296
3774.00,7.578392,24.90731,-0.000170,24.021207,-0.0076,1.296
3776.00,7.578841,24.90814,-0.000171,24.020968,-0.0076,1.296
3778.00,7.578447,24.90837,-0.000170,24.021831,-0.0076,1.296
3780.00,7.577376,24.90855,-0.000169,24.021318,-0.0076,1.296
3782.00,7.576851,24.90928,-0.000170,24.020981,-0.0076,1.296
3784.00,7.576899,24.90826,-0.000171,24.021233,-0.0076,1.296
3786.00,7.577468,24.90820,-0.000170,24.021265,-0.0076,1.297
3788.00,7.577653,24.90751,-0.000169,24.021437,-0.0076,1.296
3790.00,7.577252,24.90826,-0.000170,24.021233,-0.0075,1.296
3792.00,7.576904,24.90784,-0.000170,24.021639,-0.0076,1.295
3794.00,7.577076,24.90784,-0.000169,24.021918,-0.0076,1.296
3796.00,7.577492,24.90788,-0.000170,24.020957,-0.0076,1.297
3798.00,7.578454,24.90814,-0.000170,24.021312,-0.0076,1.296
3800.00,7.578390,24.90704,-0.000169,24.021339,-0.0076,1.296
3802.00,7.577812,24.90768,-0.000170,24.021069,-0.0076,1.296
3804.00,7.576865,24.90751,-0.000171,24.021408,-0.0076,1.297
3806.00,7.576303,24.90709,-0.000171,24.021461,-0.0076,1.297
3808.00,7.576834,24.90770,-0.000170,24.021921,-0.0075,1.296
3810.00,7.576704,24.90846,-0.000170,24.021327,-0.0076,1.297
3812.00,7.576087,24.90772,-0.000171,24.021644,-0.0076,1.296
3814.00,7.576213,24.90737,-0.000170,24.021575,-0.0076,1.296
3816.00,7.576332,24.90773,-0.000170,24.021802,-0.0076,1.296
3818.00,7.576817,24.90771,-0.000171,24.021724,-0.0076,1.296
3820.00,7.576685,24.90734,-0.000170,24.021702,-0.0076,1.296
3822.00,7.577505,24.90801,-0.000169,24.021541,-0.0076,1.297
3824.00,7.576506,24.90798,-0.000170,24.021385,-0.0076,1.297
3826.00,7.576176,24.90765,-0.000169,24.021753,-0.0075,1.296
3828.00,7.576354,24.90774,-0.000170,24.021805,-0.0076,1.297
3830.00,7.576981,24.90810,-0.000171,24.021519,-0.0075,1.297
3832.00,7.576694,24.90849,-0.000171,24.021479,-0.0075,1.296
3834.00,7.576219,24.90857,-0.000171,24.021508,-0.0075,1.296
3836.00,7.575914,24.90814,-0.000170,24.021466,-0.0076,1.296
3838.00,7.575960,24.90881,-0.000170,24.021769,-0.0076,1.296
3840.00,7.575578,24.90842,-0.000170,24.021049,-0.0076,1.296
3842.00,7.575888,24.90854,-0.000170,24.021666,-0.0076,1.297
3844.00,7.575041,24.90829,-0.000170,24.021271,-0.0076,1.297
3846.00,7.575921,24.90831,-0.000169,24.021887,-0.0075,1.297
3848.00,7.576291,24.90829,-0.000170,24.021689,-0.0076,1.297
3850.00,7.577283,24.90765,-0.000170,24.021831,-0.0076,1.296
3852.00,7.577316,24.90758,-0.000170,24.021066,-0.0076,1.296
3854.00,7.576405,24.90756,-0.000169,24.021738,-0.0075,1.296
3856.00,7.575489,24.90813,-0.000169,24.021954,-0.0076,1.296
3858.00,7.575327,24.90796,-0.000169,24.021263,-0.0076,1.296
3860.00,7.576144,24.90792,-0.000170,24.021066,-0.0075,1.296
3862.00,7.576200,24.90767,-0.000171,24.021936,-0.0076,1.297
3864.00,7.575654,24.90719,-0.000170,24.021889,-0.0076,1.296
3866.00,7.575396,24.90681,-0.000170,24.022115,-0.0076,1.296
3868.00,7.575148,24.90705,-0.000171,24.021597,-0.0076,1.297
3870.00,7.574961,24.90740,-0.000169,24.021579,-0.0075,1.296
3872.00,7.575506,24.90683,-0.000170,24.021325,-0.0076,1.296
3874.00,7.575455,24.90785,-0.000169,24.021896,-0.0076,1.296
3876.00,7.574967,24.90758,-0.000169,24.021591,-0.0076,1.296
3878.00,7.575115,24.90733,-0.000169,24.021785,-0.0076,1.297
3880.00,7.574789,24.90833,-0.000170,24.021684,-0.0076,1.296
3882.00,7.575193,24.90835,-0.000170,24.021285,-0.0076,1.296
3884.00,7.575425,24.90684,-0.000170,24.021611,-0.0075,1.296
3886.00,7.575144,24.90722,-0.000169,24.021521,-0.0075,1.296
3888.00,7.574606,24.90786,-0.000169,24.021004,-0.0076,1.296
3890.00,7.573581,24.90764,-0.000169,24.021051,-0.0076,1.296
3892.00,7.574253,24.90761,-0.000169,24.021176,-0.0076,1.297
3894.00,7.575333,24.90713,-0.000170,24.021060,-0.0076,1.297
3896.00,7.575625,24.90801,-0.000170,24.021251,-0.0076,1.296
3898.00,7.575320,24.90811,-0.000170,24.021236,-0.0076,1.296
3900.00,7.576009,24.90757,-0.000170,24.020694,-0.0076,1.296
3902.00,7.575514,24.90817,-0.000171,24.021303,-0.0076,1.297
3904.00,7.575519,24.90770,-0.000170,24.021280,-0.0076,1.296
3906.00,7.575032,24.90821,-0.000169,24.021495,-0.0075,1.296
3908.00,7.575023,24.90805,-0.000170,24.021524,-0.0076,1.297
3910.00,7.574588,24.90899,-0.000171,24.021678,-0.0076,1.297
3912.00,7.574985,24.90802,-0.000172,24.021508,-0.0075,1.296
3914.00,7.575655,24.90799,-0.000170,24.020933,-0.0076,1.296
3916.00,7.575383,24.90744,-0.000171,24.021051,-0.0076,1.296
3918.00,7.574771,24.90713,-0.000170,24.021521,-0.0076,1.296
3920.00,7.574686,24.90707,-0.000170,24.021541,-0.0076,1.297
3922.00,7.574959,24.90773,-0.000172,24.021383,-0.0076,1.297
3924.00,7.574670,24.90808,-0.000171,24.020839,-0.0076,1.296
3926.00,7.575356,24.90848,-0.000170,24.021591,-0.0076,1.297
3928.00,7.575134,24.90903,-0.000170,24.021874,-0.0076,1.296
3930.00,7.574989,24.90896,-0.000170,24.021269,-0.0076,1.297
3932.00,7.575669,24.90889,-0.000170,24.021666,-0.0076,1.296
3934.00,7.575374,24.90798,-0.000169,24.021673,-0.0076,1.297
3936.00,7.575412,24.90725,-0.000170,24.022433,-0.0076,1.297
3938.00,7.574376,24.90842,-0.000170,24.021697,-0.0076,1.297
3940.00,7.573360,24.90904,-0.000170,24.021303,-0.0075,1.297
3942.00,7.573561,24.90886,-0.000169,24.021523,-0.0076,1.297
3944.00,7.574082,24.90899,-0.000171,24.021238,-0.0076,1.297
3946.00,7.573727,24.90908,-0.000170,24.021414,-0.0075,1.296
3948.00,7.573956,24.90916,-0.000169,24.021896,-0.0076,1.296
3950.00,7.574910,24.90963,-0.000169,24.022278,-0.0075,1.296
3952.00,7.574778,24.90947,-0.000169,24.021833,-0.0075,1.296
3954.00,7.574941,24.90913,-0.000170,24.021075,-0.0076,1.297
3956.00,7.574932,24.90925,-0.000171,24.021570,-0.0076,1.298
3958.00,7.574264,24.90877,-0.000169,24.021180,-0.0076,1.298
3960.00,7.574553,24.90892,-0.000171,24.021223,-0.0076,1.297
3962.00,7.573554,24.90801,-0.000171,24.020826,-0.0076,1.297
3964.00,7.574682,24.90846,-0.000169,24.021423,-0.0076,1.297
3966.00,7.575147,24.90912,-0.000169,24.021800,-0.0076,1.296
3968.00,7.574363,24.90849,-0.000169,24.021165,-0.0076,1.297
3970.00,7.573799,24.90907,-0.000170,24.021608,-0.0076,1.297
3972.00,7.573366,24.90880,-0.000170,24.021557,-0.0076,1.297
3974.00,7.573218,24.90852,-0.000170,24.021470,-0.0076,1.297
3976.00,7.573021,24.90883,-0.000170,24.021729,-0.0075,1.297
3978.00,7.572888,24.90823,-0.000170,24.021135,-0.0075,1.297
3980.00,7.572368,24.90894,-0.000170,24.020942,-0.0076,1.297
3982.00,7.572647,24.90932,-0.000169,24.021316,-0.0076,1.297
3984.00,7.572641,24.90886,-0.000170,24.021089,-0.0076,1.297
3986.00,7.572442,24.90970,-0.000170,24.021972,-0.0076,1.297
3988.00,7.573187,24.90947,-0.000170,24.021838,-0.0075,1.297
3990.00,7.572895,24.90960,-0.000170,24.020981,-0.0076,1.297
3992.00,7.572290,24.90987,-0.000171,24.021548,-0.0075,1.298
3994.00,7.572242,24.91024,-0.000170,24.021680,-0.0075,1.298
3996.00,7.574140,24.91120,-0.000170,24.021787,-0.0075,1.297
3998.00,7.575275,24.91117,-0.000170,24.021314,-0.0075,1.297
4000.00,7.575970,24.91134,-0.000171,24.022326,-0.0075,1.297
4002.00,7.576885,24.91147,-0.000170,24.022143,-0.0075,1.297
4004.00,7.577437,24.91135,-0.000170,24.022197,-0.0076,1.297
4006.00,7.577662,24.91172,-0.000169,24.021189,-0.0076,1.296
4008.00,7.577871,24.91200,-0.000169,24.020995,-0.0076,1.297
4010.00,7.578308,24.91133,-0.000170,24.021753,-0.0076,1.297
4012.00,7.578327,24.91234,-0.000170,24.021291,-0.0076,1.297
4014.00,7.577897,24.91223,-0.000171,24.021885,-0.0076,1.297
4016.00,7.577265,24.91224,-0.000170,24.022103,-0.0075,1.297
4018.00,7.577634,24.91282,-0.000170,24.021611,-0.0076,1.297
4020.00,7.577312,24.91272,-0.000170,24.021885,-0.0076,1.297
4022.00,7.576317,24.91201,-0.000169,24.021669,-0.0076,1.297
4024.00,7.575267,24.91206,-0.000170,24.021193,-0.0076,1.296
4026.00,7.575370,24.91192,-0.000169,24.021305,-0.0075,1.297
4028.00,7.575267,24.91137,-0.000169,24.021416,-0.0076,1.297
4030.00,7.574419,24.91167,-0.000170,24.020982,-0.0076,1.297
4032.00,7.573494,24.91193,-0.000170,24.021519,-0.0076,1.298
4034.00,7.572940,24.91294,-0.000170,24.021747,-0.0076,1.297
4036.00,7.573130,24.91205,-0.000171,24.021601,-0.0076,1.297
4038.00,7.573172,24.91230,-0.000170,24.022025,-0.0075,1.297
4040.00,7.573270,24.91282,-0.000170,24.022498,-0.0076,1.297
4042.00,7.572750,24.91296,-0.000170,24.020897,-0.0076,1.297
4044.00,7.573448,24.91282,-0.000169,24.021294,-0.0076,1.297
4046.00,7.573664,24.91263,-0.000169,24.022025,-0.0076,1.297
4048.00,7.573563,24.91296,-0.000169,24.021486,-0.0076,1.297
4050.00,7.573739,24.91331,-0.000169,24.021827,-0.0075,1.297
4052.00,7.573894,24.91348,-0.000169,24.021865,-0.0075,1.298
4054.00,7.574190,24.91386,-0.000170,24.022106,-0.0075,1.298
4056.00,7.574467,24.91420,-0.000170,24.021970,-0.0076,1.297
4058.00,7.573379,24.91303,-0.000169,24.021798,-0.0076,1.297
4060.00,7.572781,24.91261,-0.000169,24.021818,-0.0075,1.297
4062.00,7.573555,24.91352,-0.000168,24.021751,-0.0075,1.297
4064.00,7.574845,24.91340,-0.000170,24.021651,-0.0075,1.297
4066.00,7.574537,24.91318,-0.000170,24.021689,-0.0076,1.297
4068.00,7.574120,24.91332,-0.000170,24.021564,-0.0076,1.297
4070.00,7.573865,24.91357,-0.000169,24.021637,-0.0075,1.298
4072.00,7.574956,24.91390,-0.000170,24.021584,-0.0076,1.298
4074.00,7.575166,24.91358,-0.000170,24.022590,-0.0075,1.297
4076.00,7.575517,24.91323,-0.000170,24.021753,-0.0075,1.297
4078.00,7.575655,24.91423,-0.000170,24.021501,-0.0076,1.297
4080.00,7.575512,24.91429,-0.000169,24.021606,-0.0075,1.297
4082.00,7.574421,24.91426,-0.000169,24.021278,-0.0076,1.297
4084.00,7.571887,24.91357,-0.000169,24.021860,-0.0076,1.297
4086.00,7.568202,24.91366,-0.000171,24.022041,-0.0076,1.297
4088.00,7.565560,24.91374,-0.000170,24.022226,-0.0075,1.298
4090.00,7.564029,24.91335,-0.000170,24.022054,-0.0075,1.298
4092.00,7.563940,24.91349,-0.000168,24.021724,-0.0076,1.297
4094.00,7.564689,24.91342,-0.000170,24.021762,-0.0076,1.297
4096.00,7.565359,24.91262,-0.000168,24.021350,-0.0076,1.297
4098.00,7.566317,24.91308,-0.000168,24.020623,-0.0075,1.297
4100.00,7.567058,24.91306,-0.000170,24.021461,-0.0076,1.297
4102.00,7.567716,24.91441,-0.000169,24.021903,-0.0076,1.297
4104.00,7.568132,24.91435,-0.000170,24.021262,-0.0076,1.298
4106.00,7.569081,24.91434,-0.000169,24.021488,-0.0075,1.297
4108.00,7.570004,24.91547,-0.000170,24.022072,-0.0076,1.297
4110.00,7.570516,24.91474,-0.000170,24.021648,-0.0076,1.297
4112.00,7.570978,24.91446,-0.000169,24.021196,-0.0076,1.297
4114.00,7.571395,24.91525,-0.000170,24.021450,-0.0076,1.297
4116.00,7.571946,24.91468,-0.000169,24.021243,-0.0076,1.297
4118.00,7.572369,24.91508,-0.000169,24.021403,-0.0075,1.298
4120.00,7.572683,24.91473,-0.000170,24.021804,-0.0076,1.298
4122.00,7.572647,24.91415,-0.000170,24.021669,-0.0076,1.297
4124.00,7.572780,24.91374,-0.000169,24.020948,-0.0076,1.298
4126.00,7.572755,24.91380,-0.000170,24.021147,-0.0076,1.298
4128.00,7.572508,24.91405,-0.000170,24.021446,-0.0076,1.297
4130.00,7.571930,24.91412,-0.000169,24.021591,-0.0076,1.297
4132.00,7.572061,24.91420,-0.000170,24.021512,-0.0075,1.297
4134.00,7.572363,24.91520,-0.000170,24.022133,-0.0076,1.298
4136.00,7.571809,24.91617,-0.000170,24.021793,-0.0076,1.298
4138.00,7.572096,24.91610,-0.000171,24.021408,-0.0075,1.298
4140.00,7.572799,24.91474,-0.000169,24.021361,-0.0076,1.297
4142.00,7.572301,24.91479,-0.000169,24.021675,-0.0075,1.297
4144.00,7.573144,24.91488,-0.000169,24.021992,-0.0075,1.297
4146.00,7.572199,24.91504,-0.000168,24.022130,-0.0076,1.297
4148.00,7.572224,24.91486,-0.000169,24.021291,-0.0075,1.298
4150.00,7.572486,24.91428,-0.000169,24.021771,-0.0075,1.298
4152.00,7.573073,24.91478,-0.000170,24.021934,-0.0076,1.298
4154.00,7.572962,24.91392,-0.000169,24.021782,-0.0075,1.298
4156.00,7.572207,24.91485,-0.000169,24.021847,-0.0075,1.297
4158.00,7.571698,24.91511,-0.000169,24.021566,-0.0075,1.297
4160.00,7.572145,24.91434,-0.000169,24.021465,-0.0076,1.297
4162.00,7.571653,24.91511,-0.000169,24.021851,-0.0076,1.297
4164.00,7.572113,24.91449,-0.000170,24.022099,-0.0075,1.298
4166.00,7.571477,24.91469,-0.000169,24.021930,-0.0076,1.298
4168.00,7.571328,24.91472,-0.000169,24.022460,-0.0076,1.298
4170.00,7.571229,24.91509,-0.000170,24.022028,-0.0075,1.297
4172.00,7.571849,24.91513,-0.000169,24.021930,-0.0075,1.298
4174.00,7.571312,24.91472,-0.000169,24.021646,-0.0075,1.297
4176.00,7.571621,24.91412,-0.000169,24.021727,-0.0075,1.298
4178.00,7.571392,24.91386,-0.000169,24.021162,-0.0075,1.298
4180.00,7.571117,24.91426,-0.000170,24.022101,-0.0076,1.297
4182.00,7.572021,24.91406,-0.000169,24.022075,-0.0075,1.297
4184.00,7.572293,24.91400,-0.000169,24.021809,-0.0075,1.297
4186.00,7.571929,24.91467,-0.000170,24.022378,-0.0075,1.297
4188.00,7.571457,24.91413,-0.000171,24.020968,-0.0076,1.297
4190.00,7.570684,24.91361,-0.000168,24.021695,-0.0076,1.297
4192.00,7.570768,24.91373,-0.000169,24.021182,-0.0075,1.297
4194.00,7.571433,24.91328,-0.000169,24.021827,-0.0076,1.297
4196.00,7.570192,24.91429,-0.000169,24.021903,-0.0076,1.297
4198.00,7.569741,24.91406,-0.000169,24.022416,-0.0076,1.298
4200.00,7.570845,24.91412,-0.000170,24.022282,-0.0075,1.298
4202.00,7.570871,24.91436,-0.000169,24.021593,-0.0075,1.298
@7,12.0000,24.0
4204.00,7.570804,24.91340,-0.000170,24.021765,-0.0076,1.297
4206.00,7.569008,24.91325,-0.000170,24.021678,-0.0076,1.297
4208.00,7.562867,24.91278,-0.000169,24.021457,-0.0075,1.297
4210.00,7.553928,24.91344,-0.000169,24.021818,-0.0076,1.297
4212.00,7.540227,24.91403,-0.000168,24.021992,-0.0076,1.297
4214.00,7.524140,24.91372,-0.000170,24.021024,-0.0075,1.297
4216.00,7.512192,24.91391,-0.000169,24.022099,-0.0075,1.298
4218.00,7.503507,24.91443,-0.000170,24.021724,-0.0076,1.297
4220.00,7.495775,24.91368,-0.000171,24.021689,-0.0075,1.299
4222.00,7.487385,24.91248,-0.000170,24.021833,-0.0076,1.298
4224.00,7.478020,24.91215,-0.000169,24.021535,-0.0075,1.299
4226.00,7.469103,24.91219,-0.000168,24.021666,-0.0076,1.298
4228.00,7.461077,24.91261,-0.000170,24.021878,-0.0076,1.298
4230.00,7.457638,24.91225,-0.000170,24.021561,-0.0076,1.299
4232.00,7.457590,24.91118,-0.000170,24.021831,-0.0076,1.299
4234.00,7.459559,24.91090,-0.000171,24.022191,-0.0076,1.300
4236.00,7.464048,24.91137,-0.000172,24.021680,-0.0076,1.299
4238.00,7.467655,24.91188,-0.000169,24.022150,-0.0075,1.298
4240.00,7.469962,24.91229,-0.000169,24.021439,-0.0075,1.299
4242.00,7.471775,24.91217,-0.000169,24.021376,-0.0075,1.298
4244.00,7.474338,24.91184,-0.000169,24.021535,-0.0075,1.298
4246.00,7.477903,24.91311,-0.000168,24.021979,-0.0076,1.298
4248.00,7.483964,24.91278,-0.000169,24.022534,-0.0076,1.298
4250.00,7.490196,24.91276,-0.000169,24.021907,-0.0075,1.298
4252.00,7.497762,24.91262,-0.000168,24.021668,-0.0075,1.298
4254.00,7.505648,24.91218,-0.000170,24.022351,-0.0076,1.298
4256.00,7.511801,24.91316,-0.000169,24.021778,-0.0076,1.297
4258.00,7.517373,24.91349,-0.000169,24.021700,-0.0076,1.297
4260.00,7.523359,24.91247,-0.000168,24.021695,-0.0075,1.297
4262.00,7.528406,24.91238,-0.000168,24.021760,-0.0075,1.297
4264.00,7.532969,24.91251,-0.000170,24.021494,-0.0076,1.298
4266.00,7.536335,24.91317,-0.000170,24.021765,-0.0076,1.298
4268.00,7.539755,24.91355,-0.000170,24.022128,-0.0075,1.298
4270.00,7.542795,24.91422,-0.000170,24.021434,-0.0076,1.297
4272.00,7.545643,24.91375,-0.000170,24.021512,-0.0076,1.297
4274.00,7.548460,24.91328,-0.000170,24.021941,-0.0076,1.297
4276.00,7.550842,24.91325,-0.000168,24.022059,-0.0075,1.297
4278.00,7.552913,24.91383,-0.000169,24.021784,-0.0076,1.298
4280.00,7.554071,24.91404,-0.000170,24.021707,-0.0076,1.298
4282.00,7.555138,24.91423,-0.000169,24.020872,-0.0076,1.298
4284.00,7.555731,24.91459,-0.000169,24.021608,-0.0076,1.298
4286.00,7.557321,24.91426,-0.000169,24.021809,-0.0076,1.298
4288.00,7.558294,24.91389,-0.000168,24.022224,-0.0076,1.298
4290.00,7.558764,24.91387,-0.000169,24.021722,-0.0076,1.298
4292.00,7.558723,24.91334,-0.000169,24.022041,-0.0076,1.297
4294.00,7.558963,24.91318,-0.000168,24.021457,-0.0076,1.297
4296.00,7.559761,24.91290,-0.000168,24.021218,-0.0075,1.298
4298.00,7.560920,24.91334,-0.000168,24.021925,-0.0075,1.298
4300.00,7.560972,24.91380,-0.000169,24.021956,-0.0076,1.297
4302.00,7.560288,24.91288,-0.000169,24.021436,-0.0076,1.297
4304.00,7.560682,24.91209,-0.000168,24.022153,-0.0075,1.297
4306.00,7.560423,24.91296,-0.000168,24.022202,-0.0076,1.297
4308.00,7.560649,24.91341,-0.000170,24.021896,-0.0075,1.298
4310.00,7.561662,24.91366,-0.000170,24.021807,-0.0076,1.298
4312.00,7.561114,24.91354,-0.000169,24.022179,-0.0075,1.297
4314.00,7.560248,24.91407,-0.000168,24.021635,-0.0075,1.297
4316.00,7.561768,24.91376,-0.000169,24.022070,-0.0075,1.298
4318.00,7.562813,24.91451,-0.000170,24.022699,-0.0075,1.298
4320.00,7.563264,24.91278,-0.000169,24.022092,-0.0075,1.298
4322.00,7.563496,24.91268,-0.000168,24.022108,-0.0075,1.297
4324.00,7.562902,24.91283,-0.000169,24.021646,-0.0076,1.298
4326.00,7.562726,24.91386,-0.000169,24.021798,-0.0075,1.298
4328.00,7.563301,24.91308,-0.000169,24.021548,-0.0076,1.298
4330.00,7.565003,24.91207,-0.000170,24.021675,-0.0075,1.298
4332.00,7.566825,24.91303,-0.000169,24.022309,-0.0075,1.297
4334.00,7.568239,24.91307,-0.000169,24.022422,-0.0075,1.298
4336.00,7.567910,24.91327,-0.000170,24.022106,-0.0075,1.298
4338.00,7.565980,24.91226,-0.000169,24.021809,-0.0075,1.298
4340.00,7.565498,24.91214,-0.000170,24.021546,-0.0076,1.298
4342.00,7.565014,24.91309,-0.000170,24.021789,-0.0076,1.298
4344.00,7.563864,24.91257,-0.000169,24.022141,-0.0075,1.297
4346.00,7.562454,24.91198,-0.000169,24.021602,-0.0075,1.297
4348.00,7.560597,24.91262,-0.000170,24.021073,-0.0075,1.298
4350.00,7.559506,24.91185,-0.000171,24.021624,-0.0076,1.298
4352.00,7.558918,24.91183,-0.000171,24.022534,-0.0075,1.298
4354.00,7.559475,24.91323,-0.000169,24.022190,-0.0075,1.298
4356.00,7.560181,24.91298,-0.000169,24.021700,-0.0075,1.297
4358.00,7.560370,24.91280,-0.000168,24.022233,-0.0075,1.297
4360.00,7.560756,24.91289,-0.000169,24.021918,-0.0075,1.298
4362.00,7.562093,24.91312,-0.000170,24.021883,-0.0076,1.298
4364.00,7.563184,24.91302,-0.000170,24.021530,-0.0076,1.298
4366.00,7.566114,24.91301,-0.000170,24.021809,-0.0075,1.298
4368.00,7.569666,24.91307,-0.000170,24.021452,-0.0076,1.298
4370.00,7.571764,24.91319,-0.000170,24.022021,-0.0076,1.298
4372.00,7.571553,24.91366,-0.000169,24.022501,-0.0076,1.298
4374.00,7.570852,24.91397,-0.000168,24.021727,-0.0075,1.298
4376.00,7.569056,24.91312,-0.000170,24.021606,-0.0075,1.298
4378.00,7.568858,24.91295,-0.000169,24.021920,-0.0075,1.297
4380.00,7.569125,24.91261,-0.000168,24.021649,-0.0075,1.297
4382.00,7.569495,24.91226,-0.000169,24.022193,-0.0075,1.298
4384.00,7.569863,24.91256,-0.000170,24.021358,-0.0076,1.298
4386.00,7.570654,24.91230,-0.000169,24.022059,-0.0076,1.298
4388.00,7.570323,24.91360,-0.000168,24.022472,-0.0075,1.298
4390.00,7.569114,24.91401,-0.000169,24.022375,-0.0075,1.298
4392.00,7.567281,24.91342,-0.000170,24.021744,-0.0075,1.298
4394.00,7.566961,24.91334,-0.000169,24.020868,-0.0076,1.298
4396.00,7.567538,24.91287,-0.000169,24.021689,-0.0076,1.298
4398.00,7.567060,24.91301,-0.000170,24.021869,-0.0076,1.298
4400.00,7.564397,24.91219,-0.000169,24.022222,-0.0076,1.298
4402.00,7.561811,24.91288,-0.000169,24.022037,-0.0075,1.298
4404.00,7.560753,24.91239,-0.000168,24.022003,-0.0075,1.298
4406.00,7.560466,24.91246,-0.000170,24.021787,-0.0076,1.298
4408.00,7.561165,24.91253,-0.000169,24.021796,-0.0076,1.298
4410.00,7.561739,24.91200,-0.000169,24.022001,-0.0075,1.298
4412.00,7.561607,24.91242,-0.000169,24.021666,-0.0076,1.298
4414.00,7.562196,24.91244,-0.000169,24.021359,-0.0076,1.298
4416.00,7.563003,24.91280,-0.000168,24.021664,-0.0075,1.297
4418.00,7.564272,24.91308,-0.000168,24.021639,-0.0076,1.297
4420.00,7.565690,24.91276,-0.000169,24.022070,-0.0076,1.298
4422.00,7.566273,24.91284,-0.000169,24.021660,-0.0075,1.298
4424.00,7.567522,24.91257,-0.000170,24.021117,-0.0075,1.298
4426.00,7.567871,24.91243,-0.000169,24.021459,-0.0076,1.298
4428.00,7.568533,24.91218,-0.000169,24.021883,-0.0076,1.298
4430.00,7.569303,24.91112,-0.000169,24.021758,-0.0076,1.298
4432.00,7.571289,24.91133,-0.000170,24.021428,-0.0076,1.298
4434.00,7.574570,24.91134,-0.000170,24.021742,-0.0075,1.298
4436.00,7.575335,24.91016,-0.000169,24.021593,-0.0075,1.298
4438.00,7.574337,24.90990,-0.000169,24.021338,-0.0075,1.298
4440.00,7.572972,24.91016,-0.000168,24.021171,-0.0075,1.297
4442.00,7.570289,24.91024,-0.000168,24.021755,-0.0075,1.298
4444.00,7.568284,24.91142,-0.000168,24.021746,-0.0075,1.298
4446.00,7.568351,24.91133,-0.000169,24.021281,-0.0076,1.298
4448.00,7.568263,24.91148,-0.000169,24.021423,-0.0076,1.298
4450.00,7.566932,24.91165,-0.000169,24.022095,-0.0075,1.298
4452.00,7.564584,24.91197,-0.000169,24.021738,-0.0076,1.298
4454.00,7.562389,24.91235,-0.000168,24.022074,-0.0075,1.298
4456.00,7.561607,24.91295,-0.000169,24.021979,-0.0075,1.298
4458.00,7.560768,24.91227,-0.000170,24.022233,-0.0075,1.298
4460.00,7.559799,24.91264,-0.000169,24.021392,-0.0075,1.298
4462.00,7.561049,24.91343,-0.000169,24.021332,-0.0075,1.298
4464.00,7.563002,24.91336,-0.000169,24.021568,-0.0075,1.298
4466.00,7.564193,24.91285,-0.000169,24.022008,-0.0076,1.297
4468.00,7.566289,24.91197,-0.000168,24.021461,-0.0076,1.298
4470.00,7.569645,24.91291,-0.000168,24.022117,-0.0075,1.298
4472.00,7.571490,24.91280,-0.000169,24.021735,-0.0076,1.298
4474.00,7.572036,24.91352,-0.000169,24.021437,-0.0076,1.298
4476.00,7.571544,24.91331,-0.000169,24.021751,-0.0076,1.298
4478.00,7.570172,24.91268,-0.000169,24.021978,-0.0075,1.298
4480.00,7.568685,24.91272,-0.000168,24.022340,-0.0076,1.297
4482.00,7.568459,24.91387,-0.000168,24.021564,-0.0075,1.298
4484.00,7.568751,24.91433,-0.000168,24.022050,-0.0076,1.298
4486.00,7.569618,24.91378,-0.000169,24.022735,-0.0075,1.299
4488.00,7.568174,24.91380,-0.000170,24.021996,-0.0075,1.299
4490.00,7.565049,24.91432,-0.000170,24.022659,-0.0075,1.298
4492.00,7.562060,24.91430,-0.000170,24.021521,-0.0076,1.298
4494.00,7.560915,24.91501,-0.000169,24.021845,-0.0075,1.298
4496.00,7.560114,24.91441,-0.000169,24.021214,-0.0076,1.298
4498.00,7.559679,24.91493,-0.000170,24.021196,-0.0076,1.298
4500.00,7.560284,24.91435,-0.000169,24.021586,-0.0075,1.298
4502.00,7.560690,24.91456,-0.000168,24.022478,-0.0076,1.298
4504.00,7.560181,24.91388,-0.000169,24.022478,-0.0075,1.298
4506.00,7.560299,24.91369,-0.000170,24.021990,-0.0075,1.299
4508.00,7.561775,24.91344,-0.000170,24.021780,-0.0076,1.299
4510.00,7.564026,24.91257,-0.000170,24.021756,-0.0075,1.297
4512.00,7.566750,24.91326,-0.000168,24.021624,-0.0075,1.298
4514.00,7.570819,24.91296,-0.000168,24.021990,-0.0075,1.298
4516.00,7.574174,24.91255,-0.000168,24.021776,-0.0075,1.298
4518.00,7.574570,24.91196,-0.000168,24.021204,-0.0075,1.298
4520.00,7.573004,24.91169,-0.000169,24.021557,-0.0076,1.298
4522.00,7.570550,24.91221,-0.000170,24.021421,-0.0075,1.298
4524.00,7.568253,24.91253,-0.000169,24.021590,-0.0076,1.297
4526.00,7.567343,24.91270,-0.000169,24.022126,-0.0075,1.298
4528.00,7.567050,24.91224,-0.000168,24.022511,-0.0075,1.298
4530.00,7.564997,24.91289,-0.000169,24.021994,-0.0075,1.298
4532.00,7.563852,24.91235,-0.000170,24.022014,-0.0076,1.298
4534.00,7.561670,24.91286,-0.000169,24.021568,-0.0076,1.298
4536.00,7.560705,24.91297,-0.000169,24.021372,-0.0075,1.298
4538.00,7.560570,24.91284,-0.000170,24.021767,-0.0075,1.298
4540.00,7.560423,24.91241,-0.000170,24.021601,-0.0076,1.298
4542.00,7.561250,24.91229,-0.000170,24.022001,-0.0076,1.299
4544.00,7.561229,24.91174,-0.000169,24.021865,-0.0075,1.298
4546.00,7.561910,24.91197,-0.000169,24.021778,-0.0076,1.297
4548.00,7.562714,24.91235,-0.000169,24.021736,-0.0076,1.297
4550.00,7.563642,24.91313,-0.000169,24.021577,-0.0075,1.298
4552.00,7.564499,24.91278,-0.000169,24.021949,-0.0075,1.298
4554.00,7.566107,24.91259,-0.000169,24.021622,-0.0075,1.298
4556.00,7.566527,24.91313,-0.000170,24.021528,-0.0076,1.298
4558.00,7.567771,24.91296,-0.000169,24.021755,-0.0076,1.298
4560.00,7.570019,24.91247,-0.000170,24.022012,-0.0075,1.298
4562.00,7.571747,24.91312,-0.000168,24.022373,-0.0075,1.298
4564.00,7.571595,24.91333,-0.000168,24.021858,-0.0075,1.298
4566.00,7.570643,24.91323,-0.000169,24.021903,-0.0075,1.298
4568.00,7.568757,24.91245,-0.000170,24.022017,-0.0076,1.298
4570.00,7.568381,24.91358,-0.000169,24.021503,-0.0075,1.298
4572.00,7.568848,24.91419,-0.000170,24.021765,-0.0075,1.299
4574.00,7.569629,24.91406,-0.000170,24.022507,-0.0076,1.298
4576.00,7.568264,24.91458,-0.000169,24.021524,-0.0076,1.298
4578.00,7.564882,24.91502,-0.000169,24.021998,-0.0076,1.298
4580.00,7.561616,24.91560,-0.000168,24.021773,-0.0075,1.299
4582.00,7.560456,24.91585,-0.000168,24.022083,-0.0075,1.299
4584.00,7.559514,24.91570,-0.000169,24.022453,-0.0075,1.298
4586.00,7.558661,24.91575,-0.000168,24.021606,-0.0075,1.297
4588.00,7.559076,24.91532,-0.000169,24.021483,-0.0076,1.298
4590.00,7.560424,24.91525,-0.000169,24.021457,-0.0075,1.299
4592.00,7.561796,24.91575,-0.000170,24.021934,-0.0075,1.299
4594.00,7.564843,24.91668,-0.000170,24.021831,-0.0075,1.298
4596.00,7.567966,24.91625,-0.000169,24.022059,-0.0075,1.297
4598.00,7.569099,24.91573,-0.000167,24.022008,-0.0076,1.298
4600.00,7.569599,24.91600,-0.000168,24.021851,-0.0075,1.298
4602.00,7.568819,24.91553,-0.000169,24.022373,-0.0075,1.298
4604.00,7.567328,24.91555,-0.000169,24.021958,-0.0075,1.298
4606.00,7.565927,24.91601,-0.000169,24.022059,-0.0076,1.298
4608.00,7.567798,24.91650,-0.000170,24.022097,-0.0076,1.299
4610.00,7.571044,24.91652,-0.000169,24.021883,-0.0076,1.298
4612.00,7.572290,24.91574,-0.000170,24.021320,-0.0076,1.299
4614.00,7.573172,24.91594,-0.000170,24.021450,-0.0076,1.299
4616.00,7.572092,24.91561,-0.000170,24.021825,-0.0075,1.299
4618.00,7.570864,24.91585,-0.000170,24.021615,-0.0075,1.298
4620.00,7.567348,24.91640,-0.000170,24.021309,-0.0076,1.299
4622.00,7.562495,24.91671,-0.000170,24.021718,-0.0075,1.298
4624.00,7.558565,24.91607,-0.000170,24.022253,-0.0075,1.299
4626.00,7.557342,24.91629,-0.000170,24.021934,-0.0075,1.298
4628.00,7.557067,24.91708,-0.000169,24.021584,-0.0075,1.298
4630.00,7.557612,24.91727,-0.000170,24.021564,-0.0075,1.298
4632.00,7.559768,24.91737,-0.000169,24.021572,-0.0075,1.298
4634.00,7.562449,24.91763,-0.000170,24.021852,-0.0076,1.298
4636.00,7.565158,24.91698,-0.000170,24.021840,-0.0076,1.298
4638.00,7.566526,24.91690,-0.000169,24.022601,-0.0076,1.297
4640.00,7.567846,24.91694,-0.000168,24.022482,-0.0076,1.298
4642.00,7.567974,24.91679,-0.000168,24.021825,-0.0075,1.298
4644.00,7.566678,24.91674,-0.000169,24.021325,-0.0076,1.299
4646.00,7.564032,24.91687,-0.000170,24.021611,-0.0076,1.298
4648.00,7.563537,24.91596,-0.000170,24.021633,-0.0076,1.299
4650.00,7.564866,24.91661,-0.000171,24.021468,-0.0076,1.298
4652.00,7.567117,24.91692,-0.000169,24.021677,-0.0076,1.298
4654.00,7.568045,24.91763,-0.000169,24.020685,-0.0075,1.298
4656.00,7.567124,24.91715,-0.000170,24.021470,-0.0076,1.298
4658.00,7.566118,24.91703,-0.000170,24.022260,-0.0075,1.298
4660.00,7.563606,24.91729,-0.000171,24.021242,-0.0076,1.298
4662.00,7.559172,24.91734,-0.000170,24.021791,-0.0075,1.298
4664.00,7.555803,24.91765,-0.000168,24.021233,-0.0076,1.298
4666.00,7.554200,24.91788,-0.000169,24.022204,-0.0076,1.298
4668.00,7.553833,24.91699,-0.000169,24.021769,-0.0075,1.298
4670.00,7.554475,24.91615,-0.000169,24.021843,-0.0075,1.298
4672.00,7.556798,24.91653,-0.000168,24.021205,-0.0076,1.298
4674.00,7.561479,24.91714,-0.000168,24.021173,-0.0075,1.298
4676.00,7.565070,24.91592,-0.000169,24.021912,-0.0075,1.298
4678.00,7.565866,24.91531,-0.000170,24.021329,-0.0076,1.298
4680.00,7.566499,24.91607,-0.000169,24.021577,-0.0076,1.298
4682.00,7.566416,24.91612,-0.000170,24.021528,-0.0075,1.298
4684.00,7.564905,24.91612,-0.000170,24.021718,-0.0075,1.298
4686.00,7.564211,24.91677,-0.000170,24.021749,-0.0075,1.298
4688.00,7.566900,24.91551,-0.000169,24.022266,-0.0076,1.298
4690.00,7.569451,24.91593,-0.000169,24.022184,-0.0076,1.298
4692.00,7.569848,24.91610,-0.000168,24.021720,-0.0076,1.298
4694.00,7.569987,24.91710,-0.000169,24.021784,-0.0076,1.299
4696.00,7.567921,24.91626,-0.000170,24.021352,-0.0076,1.298
4698.00,7.563398,24.91609,-0.000170,24.021840,-0.0076,1.299
4700.00,7.559786,24.91680,-0.000170,24.021187,-0.0075,1.298
4702.00,7.558169,24.91648,-0.000169,24.021729,-0.0076,1.298
4704.00,7.556960,24.91621,-0.000169,24.022143,-0.0076,1.299
4706.00,7.556808,24.91613,-0.000170,24.021372,-0.0076,1.298
4708.00,7.558345,24.91794,-0.000169,24.021399,-0.0076,1.298
4710.00,7.559399,24.91797,-0.000169,24.021724,-0.0075,1.298
4712.00,7.561364,24.91693,-0.000168,24.021664,-0.0075,1.299
4714.00,7.564228,24.91686,-0.000169,24.021207,-0.0075,1.298
4716.00,7.566845,24.91649,-0.000170,24.021504,-0.0076,1.298
4718.00,7.568423,24.91693,-0.000171,24.022119,-0.0075,1.298
4720.00,7.567871,24.91683,-0.000170,24.021537,-0.0075,1.298
4722.00,7.567161,24.91770,-0.000169,24.022367,-0.0076,1.298
4724.00,7.565531,24.91757,-0.000170,24.021932,-0.0075,1.298
4726.00,7.562648,24.91816,-0.000170,24.022291,-0.0076,1.299
4728.00,7.562529,24.91776,-0.000169,24.021446,-0.0076,1.298
4730.00,7.565547,24.91810,-0.000170,24.021898,-0.0076,1.298
4732.00,7.567861,24.91743,-0.000169,24.021698,-0.0075,1.298
4734.00,7.567915,24.91752,-0.000168,24.021617,-0.0076,1.297
4736.00,7.567360,24.91729,-0.000169,24.022278,-0.0076,1.297
4738.00,7.566355,24.91734,-0.000170,24.022228,-0.0076,1.299
4740.00,7.563789,24.91783,-0.000170,24.022222,-0.0076,1.299
4742.00,7.560297,24.91738,-0.000170,24.022191,-0.0075,1.298
4744.00,7.557279,24.91676,-0.000170,24.021577,-0.0076,1.298
4746.00,7.555131,24.91696,-0.000169,24.021388,-0.0076,1.299
4748.00,7.554169,24.91686,-0.000170,24.021805,-0.0076,1.298
4750.00,7.555251,24.91684,-0.000169,24.021390,-0.0076,1.298
4752.00,7.559595,24.91610,-0.000169,24.021586,-0.0076,1.298
4754.00,7.562600,24.91583,-0.000168,24.021379,-0.0075,1.298
4756.00,7.563631,24.91611,-0.000169,24.021414,-0.0075,1.298
4758.00,7.563864,24.91693,-0.000169,24.021689,-0.0076,1.298
4760.00,7.563690,24.91662,-0.000169,24.022079,-0.0075,1.298
4762.00,7.562204,24.91614,-0.000168,24.021911,-0.0076,1.298
4764.00,7.561537,24.91695,-0.000169,24.021291,-0.0076,1.298
4766.00,7.563716,24.91574,-0.000169,24.021465,-0.0076,1.298
4768.00,7.566919,24.91577,-0.000170,24.021979,-0.0075,1.298
4770.00,7.568934,24.91626,-0.000168,24.021626,-0.0075,1.298
4772.00,7.569453,24.91636,-0.000169,24.021764,-0.0075,1.298
4774.00,7.569192,24.91632,-0.000168,24.021717,-0.0075,1.298
4776.00,7.566821,24.91688,-0.000170,24.022173,-0.0075,1.298
4778.00,7.563076,24.91766,-0.000170,24.021633,-0.0076,1.298
4780.00,7.558648,24.91730,-0.000170,24.021796,-0.0076,1.299
4782.00,7.555665,24.91622,-0.000170,24.022141,-0.0076,1.299
4784.00,7.554957,24.91671,-0.000169,24.021769,-0.0076,1.298
4786.00,7.555359,24.91795,-0.000170,24.021388,-0.0076,1.299
4788.00,7.556668,24.91652,-0.000170,24.021958,-0.0076,1.298
4790.00,7.560549,24.91608,-0.000170,24.022355,-0.0075,1.298
4792.00,7.563596,24.91646,-0.000170,24.021434,-0.0075,1.298
4794.00,7.564968,24.91600,-0.000170,24.021455,-0.0076,1.298
4796.00,7.563946,24.91633,-0.000170,24.021049,-0.0076,1.298
4798.00,7.564035,24.91600,-0.000169,24.021535,-0.0076,1.298
4800.00,7.563379,24.91562,-0.000171,24.021822,-0.0075,1.299
4802.00,7.561244,24.91590,-0.000170,24.021782,-0.0076,1.298
@8,12.0000,24.0
4804.00,7.561851,24.91595,-0.000170,24.021075,-0.0075,1.299
4806.00,7.562234,24.91630,-0.000170,24.021720,-0.0075,1.298
4808.00,7.558019,24.91682,-0.000168,24.021940,-0.0076,1.297
4810.00,7.549292,24.91618,-0.000168,24.021813,-0.0076,1.297
4812.00,7.535555,24.91557,-0.000169,24.022257,-0.0075,1.298
4814.00,7.521244,24.91656,-0.000167,24.021979,-0.0075,1.297
4816.00,7.509375,24.91637,-0.000169,24.021775,-0.0075,1.298
4818.00,7.497656,24.91624,-0.000170,24.021457,-0.0075,1.299
4820.00,7.487337,24.91683,-0.000170,24.022099,-0.0076,1.299
4822.00,7.479406,24.91643,-0.000171,24.021718,-0.0075,1.300
4824.00,7.473352,24.91620,-0.000170,24.022172,-0.0076,1.300
4826.00,7.468301,24.91624,-0.000170,24.020886,-0.0076,1.299
4828.00,7.462775,24.91554,-0.000170,24.020768,-0.0076,1.299
4830.00,7.460683,24.91458,-0.000171,24.021490,-0.0076,1.300
4832.00,7.464815,24.91569,-0.000172,24.021425,-0.0076,1.300
4834.00,7.474922,24.91573,-0.000172,24.021541,-0.0075,1.300
4836.00,7.488750,24.91548,-0.000171,24.021626,-0.0076,1.300
4838.00,7.501027,24.91592,-0.000171,24.021425,-0.0076,1.299
4840.00,7.508316,24.91590,-0.000171,24.021794,-0.0075,1.299
4842.00,7.510146,24.91544,-0.000171,24.021595,-0.0076,1.299
4844.00,7.507734,24.91629,-0.000170,24.021537,-0.0076,1.299
4846.00,7.504067,24.91646,-0.000170,24.021631,-0.0076,1.298
4848.00,7.504383,24.91655,-0.000169,24.021363,-0.0076,1.297
4850.00,7.505803,24.91634,-0.000169,24.021102,-0.0075,1.298
4852.00,7.506203,24.91650,-0.000169,24.021204,-0.0075,1.299
4854.00,7.506090,24.91616,-0.000170,24.021251,-0.0076,1.299
4856.00,7.506445,24.91600,-0.000172,24.021642,-0.0076,1.299
4858.00,7.508177,24.91632,-0.000169,24.021582,-0.0076,1.298
4860.00,7.511517,24.91650,-0.000168,24.021668,-0.0075,1.298
4862.00,7.515509,24.91651,-0.000169,24.020736,-0.0076,1.298
4864.00,7.519407,24.91554,-0.000168,24.020872,-0.0076,1.298
4866.00,7.523263,24.91510,-0.000170,24.021771,-0.0075,1.298
4868.00,7.526707,24.91519,-0.000170,24.021450,-0.0076,1.298
4870.00,7.530360,24.91506,-0.000169,24.022025,-0.0076,1.298
4872.00,7.534015,24.91497,-0.000170,24.021974,-0.0076,1.299
4874.00,7.537134,24.91490,-0.000170,24.021601,-0.0076,1.299
4876.00,7.542274,24.91502,-0.000169,24.021285,-0.0076,1.298
4878.00,7.548123,24.91464,-0.000169,24.021477,-0.0076,1.298
4880.00,7.552277,24.91539,-0.000168,24.020933,-0.0076,1.298
4882.00,7.555417,24.91570,-0.000169,24.021664,-0.0076,1.298
4884.00,7.557102,24.91604,-0.000168,24.022179,-0.0076,1.299
4886.00,7.557128,24.91631,-0.000169,24.022264,-0.0076,1.298
4888.00,7.556337,24.91655,-0.000170,24.021271,-0.0075,1.298
4890.00,7.555569,24.91618,-0.000169,24.021073,-0.0076,1.298
4892.00,7.555837,24.91516,-0.000170,24.021492,-0.0076,1.298
4894.00,7.554960,24.91570,-0.000170,24.022017,-0.0076,1.298
4896.00,7.554684,24.91532,-0.000169,24.021437,-0.0076,1.298
4898.00,7.555099,24.91487,-0.000169,24.021434,-0.0076,1.298
4900.00,7.556751,24.91545,-0.000169,24.021775,-0.0076,1.298
4902.00,7.557844,24.91513,-0.000170,24.021185,-0.0076,1.298
4904.00,7.557678,24.91517,-0.000170,24.021697,-0.0076,1.298
4906.00,7.557243,24.91428,-0.000170,24.021907,-0.0076,1.298
4908.00,7.555841,24.91441,-0.000169,24.021664,-0.0075,1.298
4910.00,7.555498,24.91463,-0.000168,24.021298,-0.0076,1.298
4912.00,7.556306,24.91499,-0.000170,24.021356,-0.0076,1.298
4914.00,7.558414,24.91553,-0.000170,24.021820,-0.0076,1.298
4916.00,7.561261,24.91542,-0.000169,24.021805,-0.0076,1.297
4918.00,7.561480,24.91531,-0.000170,24.021501,-0.0076,1.298
4920.00,7.561067,24.91589,-0.000170,24.021780,-0.0075,1.298
4922.00,7.559948,24.91577,-0.000168,24.020716,-0.0076,1.298
4924.00,7.556146,24.91529,-0.000168,24.021091,-0.0076,1.298
4926.00,7.552621,24.91477,-0.000169,24.021441,-0.0076,1.298
4928.00,7.549741,24.91471,-0.000169,24.022307,-0.0076,1.298
4930.00,7.548124,24.91495,-0.000169,24.022181,-0.0075,1.299
4932.00,7.548162,24.91543,-0.000170,24.021053,-0.0076,1.299
4934.00,7.549376,24.91552,-0.000170,24.021271,-0.0076,1.298
4936.00,7.553247,24.91603,-0.000169,24.021466,-0.0075,1.298
4938.00,7.557569,24.91512,-0.000168,24.020808,-0.0076,1.298
4940.00,7.560078,24.91505,-0.000170,24.021528,-0.0076,1.298
4942.00,7.560779,24.91468,-0.000170,24.021820,-0.0075,1.298
4944.00,7.561110,24.91461,-0.000170,24.021637,-0.0076,1.298
4946.00,7.560431,24.91382,-0.000168,24.022538,-0.0075,1.298
4948.00,7.559404,24.91338,-0.000169,24.020691,-0.0076,1.298
4950.00,7.560085,24.91455,-0.000170,24.020930,-0.0076,1.298
4952.00,7.561660,24.91448,-0.000170,24.021463,-0.0076,1.298
4954.00,7.563492,24.91436,-0.000170,24.021294,-0.0076,1.298
4956.00,7.564534,24.91385,-0.000170,24.020955,-0.0075,1.298
4958.00,7.565224,24.91370,-0.000171,24.021702,-0.0075,1.298
4960.00,7.564522,24.91357,-0.000169,24.021358,-0.0076,1.298
4962.00,7.562370,24.91352,-0.000169,24.021379,-0.0076,1.298
4964.00,7.558401,24.91350,-0.000170,24.021367,-0.0076,1.299
4966.00,7.553918,24.91385,-0.000170,24.021385,-0.0076,1.299
4968.00,7.552411,24.91364,-0.000169,24.021820,-0.0076,1.298
4970.00,7.554004,24.91450,-0.000170,24.021682,-0.0075,1.298
4972.00,7.557482,24.91400,-0.000169,24.021990,-0.0075,1.298
4974.00,7.559834,24.91436,-0.000170,24.021722,-0.0075,1.298
4976.00,7.561416,24.91380,-0.000169,24.022086,-0.0075,1.297
4978.00,7.561154,24.91374,-0.000169,24.021978,-0.0076,1.298
4980.00,7.560439,24.91508,-0.000170,24.020571,-0.0076,1.299
4982.00,7.559052,24.91434,-0.000170,24.021285,-0.0076,1.298
4984.00,7.559298,24.91404,-0.000171,24.021593,-0.0075,1.298
4986.00,7.560842,24.91509,-0.000171,24.021967,-0.0075,1.298
4988.00,7.563439,24.91413,-0.000169,24.021927,-0.0076,1.298
4990.00,7.564740,24.91394,-0.000169,24.022179,-0.0076,1.298
4992.00,7.564760,24.91342,-0.000169,24.021561,-0.0075,1.298
4994.00,7.562376,24.91417,-0.000167,24.021495,-0.0075,1.299
4996.00,7.558662,24.91509,-0.000169,24.021408,-0.0076,1.299
4998.00,7.554406,24.91436,-0.000170,24.020872,-0.0076,1.299
5000.00,7.551993,24.91382,-0.000169,24.021336,-0.0076,1.298
5002.00,7.551023,24.91370,-0.000169,24.021901,-0.0076,1.298
5004.00,7.551164,24.91385,-0.000170,24.020948,-0.0076,1.298
5006.00,7.551275,24.91426,-0.000168,24.021680,-0.0075,1.298
5008.00,7.552872,24.91374,-0.000169,24.021479,-0.0075,1.299
5010.00,7.554737,24.91439,-0.000170,24.021836,-0.0075,1.298
5012.00,7.556749,24.91462,-0.000169,24.022215,-0.0076,1.299
5014.00,7.558825,24.91451,-0.000168,24.021731,-0.0076,1.298
5016.00,7.562455,24.91436,-0.000169,24.021755,-0.0076,1.298
5018.00,7.565678,24.91429,-0.000169,24.021494,-0.0075,1.298
5020.00,7.565572,24.91432,-0.000170,24.021407,-0.0076,1.299
5022.00,7.565496,24.91458,-0.000170,24.021062,-0.0076,1.298
5024.00,7.564844,24.91450,-0.000170,24.021390,-0.0076,1.298
5026.00,7.563311,24.91426,-0.000169,24.021479,-0.0076,1.299
5028.00,7.561407,24.91443,-0.000170,24.021758,-0.0076,1.299
5030.00,7.561318,24.91467,-0.000169,24.021836,-0.0076,1.298
5032.00,7.563799,24.91475,-0.000169,24.021207,-0.0076,1.298
5034.00,7.565157,24.91411,-0.000169,24.021051,-0.0076,1.299
5036.00,7.564876,24.91427,-0.000168,24.022208,-0.0076,1.298
5038.00,7.564366,24.91458,-0.000168,24.022552,-0.0076,1.298
5040.00,7.562325,24.91436,-0.000169,24.022220,-0.0075,1.298
5042.00,7.558397,24.91467,-0.000170,24.021833,-0.0076,1.298
5044.00,7.554492,24.91559,-0.000170,24.021291,-0.0075,1.299
5046.00,7.554305,24.91498,-0.000169,24.021068,-0.0076,1.298
5048.00,7.556609,24.91522,-0.000169,24.021298,-0.0076,1.298
5050.00,7.559560,24.91467,-0.000170,24.021490,-0.0076,1.298
5052.00,7.561070,24.91469,-0.000170,24.021267,-0.0076,1.298
5054.00,7.561406,24.91395,-0.000170,24.021479,-0.0075,1.299
5056.00,7.559954,24.91318,-0.000168,24.022177,-0.0076,1.299
5058.00,7.557367,24.91273,-0.000170,24.021436,-0.0076,1.298
5060.00,7.555763,24.91301,-0.000168,24.021048,-0.0075,1.298
5062.00,7.556504,24.91320,-0.000169,24.021593,-0.0075,1.298
5064.00,7.558279,24.91256,-0.000169,24.021825,-0.0075,1.298
5066.00,7.560651,24.91359,-0.000169,24.022525,-0.0076,1.298
5068.00,7.562429,24.91334,-0.000171,24.022112,-0.0075,1.299
5070.00,7.563403,24.91261,-0.000171,24.021657,-0.0075,1.298
5072.00,7.562182,24.91335,-0.000170,24.021392,-0.0076,1.299
5074.00,7.559685,24.91339,-0.000171,24.021532,-0.0076,1.299
5076.00,7.555734,24.91267,-0.000170,24.021620,-0.0075,1.299
5078.00,7.552466,24.91219,-0.000169,24.021689,-0.0076,1.299
5080.00,7.551942,24.91257,-0.000169,24.021408,-0.0076,1.298
5082.00,7.554620,24.91261,-0.000169,24.021733,-0.0076,1.298
5084.00,7.557030,24.91223,-0.000169,24.021180,-0.0076,1.298
5086.00,7.559607,24.91299,-0.000168,24.021394,-0.0075,1.298
5088.00,7.561452,24.91367,-0.000170,24.021952,-0.0075,1.299
5090.00,7.560881,24.91313,-0.000169,24.022070,-0.0076,1.299
5092.00,7.559151,24.91259,-0.000168,24.021753,-0.0075,1.298
5094.00,7.558005,24.91303,-0.000169,24.021639,-0.0075,1.298
5096.00,7.557953,24.91292,-0.000169,24.021336,-0.0075,1.298
5098.00,7.559719,24.91243,-0.000169,24.021744,-0.0076,1.298
5100.00,7.561869,24.91290,-0.000168,24.021740,-0.0076,1.298
5102.00,7.562507,24.91334,-0.000169,24.021426,-0.0076,1.299
5104.00,7.562385,24.91278,-0.000170,24.021959,-0.0076,1.299
5106.00,7.560895,24.91269,-0.000169,24.022177,-0.0076,1.298
5108.00,7.556935,24.91328,-0.000169,24.021359,-0.0076,1.298
5110.00,7.552562,24.91265,-0.000168,24.021756,-0.0076,1.299
5112.00,7.549706,24.91284,-0.000169,24.020981,-0.0076,1.299
5114.00,7.550640,24.91232,-0.000170,24.021590,-0.0076,1.299
5116.00,7.552290,24.91137,-0.000170,24.021889,-0.0076,1.298
5118.00,7.555355,24.91152,-0.000170,24.022405,-0.0075,1.298
5120.00,7.559533,24.91242,-0.000169,24.021524,-0.0076,1.298
5122.00,7.562863,24.91320,-0.000169,24.021510,-0.0076,1.298
5124.00,7.564696,24.91236,-0.000170,24.021852,-0.0075,1.299
5126.00,7.565404,24.91194,-0.000169,24.021809,-0.0075,1.298
5128.00,7.564215,24.91213,-0.000168,24.021943,-0.0075,1.299
5130.00,7.561884,24.91238,-0.000170,24.021851,-0.0075,1.298
5132.00,7.559962,24.91315,-0.000170,24.021967,-0.0075,1.298
5134.00,7.559020,24.91274,-0.000170,24.022045,-0.0076,1.299
5136.00,7.558518,24.91276,-0.000169,24.021961,-0.0076,1.298
5138.00,7.560219,24.91305,-0.000169,24.021990,-0.0076,1.298
5140.00,7.562561,24.91317,-0.000170,24.021918,-0.0075,1.299
5142.00,7.564033,24.91257,-0.000170,24.021620,-0.0075,1.298
5144.00,7.562627,24.91323,-0.000169,24.022201,-0.0075,1.298
5146.00,7.559847,24.91375,-0.000169,24.022083,-0.0076,1.299
5148.00,7.556152,24.91328,-0.000169,24.021294,-0.0075,1.298
5150.00,7.552024,24.91374,-0.000169,24.021504,-0.0075,1.299
5152.00,7.550754,24.91342,-0.000169,24.021620,-0.0076,1.298
5154.00,7.551435,24.91329,-0.000169,24.021637,-0.0076,1.298
5156.00,7.553508,24.91296,-0.000168,24.021510,-0.0075,1.297
5158.00,7.556555,24.91262,-0.000169,24.021475,-0.0075,1.298
5160.00,7.558906,24.91223,-0.000170,24.021272,-0.0075,1.298
5162.00,7.560981,24.91242,-0.000169,24.021118,-0.0076,1.298
5164.00,7.561858,24.91228,-0.000169,24.021718,-0.0076,1.298
5166.00,7.560701,24.91159,-0.000169,24.021566,-0.0076,1.299
5168.00,7.558930,24.91222,-0.000169,24.021310,-0.0076,1.298
5170.00,7.555975,24.91225,-0.000169,24.021325,-0.0076,1.298
5172.00,7.554845,24.91254,-0.000169,24.021343,-0.0075,1.298
5174.00,7.556191,24.91257,-0.000169,24.021530,-0.0076,1.298
5176.00,7.556724,24.91317,-0.000169,24.021756,-0.0075,1.299
5178.00,7.557289,24.91345,-0.000169,24.021823,-0.0075,1.298
5180.00,7.558716,24.91390,-0.000169,24.021568,-0.0076,1.298
5182.00,7.559659,24.91443,-0.000169,24.021684,-0.0076,1.299
5184.00,7.560235,24.91427,-0.000170,24.021312,-0.0076,1.298
5186.00,7.560634,24.91354,-0.000170,24.021838,-0.0075,1.298
5188.00,7.560422,24.91401,-0.000169,24.022230,-0.0075,1.298
5190.00,7.558983,24.91469,-0.000169,24.022327,-0.0076,1.298
5192.00,7.556645,24.91527,-0.000169,24.021749,-0.0076,1.299
5194.00,7.556340,24.91498,-0.000168,24.021349,-0.0076,1.298
5196.00,7.559066,24.91413,-0.000169,24.021784,-0.0076,1.299
5198.00,7.560630,24.91368,-0.000169,24.021122,-0.0076,1.298
5200.00,7.560698,24.91335,-0.000168,24.020738,-0.0076,1.298
5202.00,7.558948,24.91367,-0.000169,24.021965,-0.0075,1.298
5204.00,7.555669,24.91376,-0.000169,24.021872,-0.0075,1.298
5206.00,7.552227,24.91362,-0.000168,24.021749,-0.0075,1.298
5208.00,7.549805,24.91239,-0.000168,24.022104,-0.0076,1.298
5210.00,7.548060,24.91188,-0.000169,24.021416,-0.0076,1.299
5212.00,7.548397,24.91288,-0.000170,24.021851,-0.0076,1.298
5214.00,7.548695,24.91260,-0.000170,24.021854,-0.0075,1.298
5216.00,7.549079,24.91399,-0.000168,24.021668,-0.0075,1.298
5218.00,7.551117,24.91293,-0.000169,24.021428,-0.0075,1.298
5220.00,7.555425,24.91240,-0.000170,24.021543,-0.0075,1.298
5222.00,7.559644,24.91306,-0.000170,24.021543,-0.0076,1.298
5224.00,7.562035,24.91301,-0.000170,24.021867,-0.0076,1.298
5226.00,7.562758,24.91420,-0.000169,24.021276,-0.0076,1.299
5228.00,7.562779,24.91428,-0.000169,24.021682,-0.0075,1.299
5230.00,7.562613,24.91398,-0.000170,24.021358,-0.0075,1.299
5232.00,7.560590,24.91359,-0.000169,24.021533,-0.0075,1.298
5234.00,7.558410,24.91293,-0.000169,24.021804,-0.0075,1.298
5236.00,7.558067,24.91277,-0.000168,24.021530,-0.0076,1.298
5238.00,7.559622,24.91301,-0.000170,24.022463,-0.0075,1.299
5240.00,7.562583,24.91313,-0.000170,24.021825,-0.0076,1.298
5242.00,7.562982,24.91338,-0.000169,24.021805,-0.0075,1.298
5244.00,7.561540,24.91349,-0.000169,24.022025,-0.0075,1.299
5246.00,7.557719,24.91271,-0.000169,24.021552,-0.0076,1.298
5248.00,7.554129,24.91304,-0.000169,24.021807,-0.0076,1.299
5250.00,7.553783,24.91388,-0.000169,24.021537,-0.0075,1.299
5252.00,7.555733,24.91368,-0.000170,24.021492,-0.0076,1.299
5254.00,7.558530,24.91442,-0.000170,24.021642,-0.0076,1.299
5256.00,7.560628,24.91399,-0.000169,24.022005,-0.0076,1.298
5258.00,7.561543,24.91374,-0.000169,24.021550,-0.0076,1.299
5260.00,7.562873,24.91279,-0.000169,24.021521,-0.0076,1.298
5262.00,7.563149,24.91314,-0.000168,24.021321,-0.0076,1.297
5264.00,7.561835,24.91383,-0.000169,24.021463,-0.0076,1.298
5266.00,7.560307,24.91335,-0.000168,24.021673,-0.0075,1.299
5268.00,7.558033,24.91368,-0.000170,24.021907,-0.0075,1.298
5270.00,7.555421,24.91371,-0.000169,24.022014,-0.0075,1.298
5272.00,7.553045,24.91330,-0.000168,24.022284,-0.0075,1.299
5274.00,7.553408,24.91415,-0.000169,24.021368,-0.0076,1.299
5276.00,7.556117,24.91374,-0.000170,24.021126,-0.0076,1.298
5278.00,7.557544,24.91360,-0.000168,24.021834,-0.0075,1.298
5280.00,7.557929,24.91324,-0.000169,24.022057,-0.0076,1.298
5282.00,7.556888,24.91346,-0.000169,24.021682,-0.0075,1.298
5284.00,7.556149,24.91318,-0.000168,24.021780,-0.0075,1.298
5286.00,7.556413,24.91411,-0.000169,24.021963,-0.0076,1.298
5288.00,7.558609,24.91438,-0.000170,24.021688,-0.0075,1.299
5290.00,7.559940,24.91387,-0.000169,24.021209,-0.0075,1.298
5292.00,7.560694,24.91451,-0.000169,24.021546,-0.0076,1.299
5294.00,7.561347,24.91386,-0.000169,24.021421,-0.0076,1.299
5296.00,7.562017,24.91375,-0.000171,24.021475,-0.0076,1.299
5298.00,7.561734,24.91391,-0.000169,24.021693,-0.0076,1.298
5300.00,7.559932,24.91345,-0.000168,24.021071,-0.0076,1.298
5302.00,7.558345,24.91319,-0.000169,24.020937,-0.0076,1.298
5304.00,7.556349,24.91349,-0.000168,24.022126,-0.0076,1.298
5306.00,7.553762,24.91395,-0.000170,24.022030,-0.0076,1.298
5308.00,7.551767,24.91326,-0.000169,24.022162,-0.0076,1.299
5310.00,7.553791,24.91456,-0.000170,24.022179,-0.0076,1.299
5312.00,7.555943,24.91470,-0.000170,24.021441,-0.0076,1.298
5314.00,7.556398,24.91474,-0.000171,24.021747,-0.0075,1.299
5316.00,7.554809,24.91406,-0.000171,24.021107,-0.0076,1.298
5318.00,7.551717,24.91426,-0.000170,24.021309,-0.0076,1.299
5320.00,7.548786,24.91458,-0.000169,24.021448,-0.0075,1.298
5322.00,7.547473,24.91450,-0.000169,24.021269,-0.0075,1.299
5324.00,7.546661,24.91487,-0.000170,24.021666,-0.0075,1.298
5326.00,7.546237,24.91504,-0.000169,24.021519,-0.0075,1.298
5328.00,7.546489,24.91575,-0.000170,24.021843,-0.0075,1.298
5330.00,7.548367,24.91693,-0.000170,24.021390,-0.0076,1.298
5332.00,7.551870,24.91639,-0.000169,24.020767,-0.0075,1.298
5334.00,7.556745,24.91638,-0.000169,24.021485,-0.0075,1.299
5336.00,7.560537,24.91583,-0.000170,24.022538,-0.0075,1.299
5338.00,7.563261,24.91537,-0.000170,24.021889,-0.0075,1.298
5340.00,7.563334,24.91508,-0.000168,24.021907,-0.0075,1.298
5342.00,7.562765,24.91580,-0.000168,24.021234,-0.0076,1.298
5344.00,7.562022,24.91601,-0.000168,24.021956,-0.0075,1.298
5346.00,7.559510,24.91579,-0.000168,24.021731,-0.0075,1.298
5348.00,7.556768,24.91531,-0.000169,24.022041,-0.0076,1.298
5350.00,7.555836,24.91547,-0.000168,24.021666,-0.0075,1.298
5352.00,7.557683,24.91560,-0.000168,24.021952,-0.0075,1.298
5354.00,7.559977,24.91567,-0.000169,24.021771,-0.0076,1.298
5356.00,7.560510,24.91544,-0.000168,24.021724,-0.0075,1.298
5358.00,7.559739,24.91528,-0.000168,24.021436,-0.0076,1.297
5360.00,7.555921,24.91589,-0.000169,24.022112,-0.0076,1.298
5362.00,7.552067,24.91603,-0.000169,24.021903,-0.0076,1.299
5364.00,7.549327,24.91635,-0.000170,24.021497,-0.0076,1.298
5366.00,7.547811,24.91755,-0.000170,24.021814,-0.0075,1.299
5368.00,7.548284,24.91714,-0.000168,24.021590,-0.0075,1.298
5370.00,7.550817,24.91673,-0.000169,24.021356,-0.0076,1.298
5372.00,7.555234,24.91563,-0.000169,24.021233,-0.0076,1.298
5374.00,7.558169,24.91577,-0.000169,24.021874,-0.0075,1.298
5376.00,7.559977,24.91517,-0.000169,24.021764,-0.0075,1.298
5378.00,7.560410,24.91504,-0.000170,24.021644,-0.0076,1.298
5380.00,7.559854,24.91543,-0.000169,24.022023,-0.0076,1.298
5382.00,7.558504,24.91578,-0.000169,24.021753,-0.0076,1.298
5384.00,7.556583,24.91520,-0.000169,24.021448,-0.0076,1.298
5386.00,7.554621,24.91528,-0.000168,24.021572,-0.0076,1.298
5388.00,7.555462,24.91605,-0.000169,24.022507,-0.0075,1.298
5390.00,7.557210,24.91572,-0.000169,24.022385,-0.0076,1.298
5392.00,7.554955,24.91505,-0.000168,24.021635,-0.0075,1.298
5394.00,7.551849,24.91493,-0.000169,24.021677,-0.0076,1.298
5396.00,7.550529,24.91551,-0.000169,24.022313,-0.0076,1.298
5398.00,7.549184,24.91543,-0.000169,24.021606,-0.0076,1.298
5400.00,7.548373,24.91455,-0.000170,24.021606,-0.0076,1.298
5402.00,7.548622,24.91425,-0.000170,24.021147,-0.0076,1.298
@9,12.0000,24.0
5404.00,7.550323,24.91469,-0.000168,24.022480,-0.0075,1.298
5406.00,7.552951,24.91504,-0.000170,24.021432,-0.0076,1.298
5408.00,7.548998,24.91519,-0.000170,24.021680,-0.0075,1.298
5410.00,7.541105,24.91546,-0.000168,24.021823,-0.0075,1.297
5412.00,7.529947,24.91535,-0.000168,24.022311,-0.0075,1.296
5414.00,7.519463,24.91583,-0.000167,24.022253,-0.0075,1.297
5416.00,7.510769,24.91625,-0.000169,24.021503,-0.0076,1.297
5418.00,7.502171,24.91516,-0.000170,24.021539,-0.0076,1.299
5420.00,7.494262,24.91498,-0.000169,24.021704,-0.0075,1.299
5422.00,7.487609,24.91558,-0.000171,24.022492,-0.0075,1.299
5424.00,7.481331,24.91571,-0.000170,24.021403,-0.0076,1.298
5426.00,7.473195,24.91597,-0.000171,24.021666,-0.0076,1.299
5428.00,7.466742,24.91587,-0.000170,24.021954,-0.0076,1.299
5430.00,7.465129,24.91581,-0.000170,24.021485,-0.0076,1.299
5432.00,7.472529,24.91513,-0.000169,24.022195,-0.0076,1.299
5434.00,7.485583,24.91509,-0.000170,24.021466,-0.0075,1.300
5436.00,7.498537,24.91493,-0.000173,24.021610,-0.0076,1.300
5438.00,7.507902,24.91520,-0.000172,24.021316,-0.0076,1.299
5440.00,7.510983,24.91467,-0.000170,24.021760,-0.0076,1.299
5442.00,7.510517,24.91445,-0.000170,24.021457,-0.0076,1.298
5444.00,7.507947,24.91484,-0.000169,24.021707,-0.0075,1.298
5446.00,7.506775,24.91476,-0.000169,24.021359,-0.0075,1.298
5448.00,7.508135,24.91491,-0.000169,24.021648,-0.0075,1.299
5450.00,7.511402,24.91485,-0.000170,24.022398,-0.0076,1.298
5452.00,7.513145,24.91527,-0.000169,24.022117,-0.0076,1.298
5454.00,7.512487,24.91482,-0.000169,24.021733,-0.0076,1.298
5456.00,7.511778,24.91567,-0.000168,24.022028,-0.0076,1.298
5458.00,7.511531,24.91591,-0.000168,24.021711,-0.0075,1.298
5460.00,7.514004,24.91539,-0.000169,24.021932,-0.0075,1.298
5462.00,7.517418,24.91594,-0.000169,24.021392,-0.0076,1.298
5464.00,7.521949,24.91591,-0.000169,24.021272,-0.0076,1.298
5466.00,7.529588,24.91636,-0.000169,24.021474,-0.0075,1.297
5468.00,7.537299,24.91631,-0.000169,24.021620,-0.0076,1.298
5470.00,7.543726,24.91568,-0.000169,24.022344,-0.0075,1.298
5472.00,7.548005,24.91612,-0.000169,24.022008,-0.0075,1.298
5474.00,7.549847,24.91545,-0.000168,24.022152,-0.0075,1.297
5476.00,7.551899,24.91631,-0.000168,24.022197,-0.0076,1.298
5478.00,7.552141,24.91595,-0.000168,24.022260,-0.0075,1.299
5480.00,7.553072,24.91579,-0.000169,24.022030,-0.0075,1.298
5482.00,7.555230,24.91578,-0.000169,24.022088,-0.0076,1.298
5484.00,7.556512,24.91471,-0.000168,24.022523,-0.0075,1.298
5486.00,7.556033,24.91536,-0.000168,24.022456,-0.0076,1.298
5488.00,7.552686,24.91619,-0.000168,24.021722,-0.0075,1.298
5490.00,7.548784,24.91654,-0.000168,24.021528,-0.0075,1.298
5492.00,7.544930,24.91579,-0.000169,24.021356,-0.0075,1.298
5494.00,7.542912,24.91534,-0.000170,24.021461,-0.0076,1.298
5496.00,7.544378,24.91526,-0.000169,24.021892,-0.0076,1.298
5498.00,7.548828,24.91525,-0.000170,24.022166,-0.0075,1.298
5500.00,7.552275,24.91549,-0.000169,24.021010,-0.0075,1.298
5502.00,7.554477,24.91555,-0.000169,24.021970,-0.0075,1.297
5504.00,7.555546,24.91535,-0.000169,24.021874,-0.0075,1.298
5506.00,7.555266,24.91553,-0.000168,24.022315,-0.0075,1.297
5508.00,7.553244,24.91531,-0.000169,24.021829,-0.0075,1.298
5510.00,7.551346,24.91459,-0.000170,24.021494,-0.0075,1.298
5512.00,7.552428,24.91467,-0.000168,24.021213,-0.0075,1.298
5514.00,7.555136,24.91479,-0.000169,24.021555,-0.0075,1.298
5516.00,7.555458,24.91418,-0.000169,24.021595,-0.0076,1.297
5518.00,7.554520,24.91407,-0.000167,24.021945,-0.0075,1.297
5520.00,7.551780,24.91457,-0.000169,24.021990,-0.0075,1.298
5522.00,7.547745,24.91446,-0.000169,24.021615,-0.0075,1.298
5524.00,7.545244,24.91421,-0.000169,24.021930,-0.0075,1.297
5526.00,7.544522,24.91468,-0.000169,24.022407,-0.0075,1.298
5528.00,7.545344,24.91450,-0.000169,24.021606,-0.0076,1.298
5530.00,7.546697,24.91467,-0.000170,24.022030,-0.0076,1.298
5532.00,7.550291,24.91426,-0.000169,24.021820,-0.0076,1.298
5534.00,7.554438,24.91401,-0.000169,24.021929,-0.0075,1.298
5536.00,7.557399,24.91472,-0.000170,24.021454,-0.0076,1.297
5538.00,7.559419,24.91507,-0.000169,24.021229,-0.0076,1.297
5540.00,7.560612,24.91482,-0.000169,24.021843,-0.0076,1.298
5542.00,7.560270,24.91509,-0.000170,24.021205,-0.0076,1.297
5544.00,7.558636,24.91539,-0.000169,24.021775,-0.0075,1.297
5546.00,7.554830,24.91491,-0.000170,24.022050,-0.0075,1.298
5548.00,7.553059,24.91494,-0.000169,24.021940,-0.0075,1.299
5550.00,7.553341,24.91426,-0.000169,24.022106,-0.0075,1.298
5552.00,7.551991,24.91436,-0.000169,24.021620,-0.0076,1.298
5554.00,7.548664,24.91452,-0.000170,24.021637,-0.0075,1.297
5556.00,7.546854,24.91464,-0.000170,24.021626,-0.0075,1.297
5558.00,7.546742,24.91484,-0.000169,24.021419,-0.0075,1.298
5560.00,7.546477,24.91537,-0.000170,24.021901,-0.0076,1.298
5562.00,7.546644,24.91572,-0.000169,24.021562,-0.0075,1.298
5564.00,7.546967,24.91575,-0.000170,24.021584,-0.0075,1.298
5566.00,7.547530,24.91550,-0.000169,24.021345,-0.0076,1.298
5568.00,7.547846,24.91608,-0.000169,24.021950,-0.0075,1.298
5570.00,7.550592,24.91592,-0.000169,24.021445,-0.0075,1.297
5572.00,7.553977,24.91486,-0.000168,24.021586,-0.0076,1.297
5574.00,7.557831,24.91469,-0.000168,24.021298,-0.0076,1.297
5576.00,7.559763,24.91496,-0.000169,24.020776,-0.0076,1.297
5578.00,7.561432,24.91502,-0.000168,24.021269,-0.0075,1.298
5580.00,7.560929,24.91455,-0.000169,24.022173,-0.0075,1.297
5582.00,7.559362,24.91462,-0.000171,24.021867,-0.0075,1.299
5584.00,7.556182,24.91452,-0.000170,24.021686,-0.0076,1.298
5586.00,7.552091,24.91406,-0.000170,24.021553,-0.0075,1.298
5588.00,7.550753,24.91366,-0.000170,24.022150,-0.0075,1.298
5590.00,7.552009,24.91355,-0.000169,24.022025,-0.0076,1.297
5592.00,7.551008,24.91390,-0.000169,24.021934,-0.0075,1.297
5594.00,7.549276,24.91389,-0.000168,24.021880,-0.0075,1.298
5596.00,7.546476,24.91382,-0.000169,24.022291,-0.0076,1.298
5598.00,7.545319,24.91314,-0.000169,24.022095,-0.0076,1.298
5600.00,7.545306,24.91393,-0.000169,24.022121,-0.0076,1.298
5602.00,7.546062,24.91355,-0.000170,24.021818,-0.0076,1.298
5604.00,7.547582,24.91359,-0.000169,24.021628,-0.0075,1.298
5606.00,7.547509,24.91375,-0.000170,24.020810,-0.0075,1.298
5608.00,7.547038,24.91331,-0.000169,24.022025,-0.0075,1.297
5610.00,7.547340,24.91270,-0.000170,24.022023,-0.0075,1.298
5612.00,7.549203,24.91282,-0.000168,24.021394,-0.0075,1.298
5614.00,7.553095,24.91312,-0.000168,24.021956,-0.0075,1.298
5616.00,7.557407,24.91360,-0.000168,24.021669,-0.0075,1.298
5618.00,7.559807,24.91420,-0.000169,24.021568,-0.0075,1.298
5620.00,7.561981,24.91419,-0.000169,24.021459,-0.0075,1.297
5622.00,7.562492,24.91477,-0.000168,24.021713,-0.0075,1.297
5624.00,7.561652,24.91402,-0.000167,24.021744,-0.0075,1.298
5626.00,7.559374,24.91443,-0.000169,24.021403,-0.0075,1.298
5628.00,7.556200,24.91524,-0.000169,24.021671,-0.0075,1.298
5630.00,7.552778,24.91574,-0.000169,24.021738,-0.0075,1.297
5632.00,7.552044,24.91558,-0.000168,24.021383,-0.0075,1.297
5634.00,7.551689,24.91589,-0.000168,24.021579,-0.0075,1.297
5636.00,7.550323,24.91602,-0.000170,24.021633,-0.0075,1.298
5638.00,7.549036,24.91634,-0.000169,24.021524,-0.0075,1.297
5640.00,7.546803,24.91703,-0.000169,24.022115,-0.0075,1.298
5642.00,7.545916,24.91649,-0.000167,24.021401,-0.0075,1.298
5644.00,7.545536,24.91681,-0.000170,24.021689,-0.0076,1.298
5646.00,7.544795,24.91582,-0.000169,24.021729,-0.0075,1.297
5648.00,7.544896,24.91583,-0.000169,24.022114,-0.0076,1.298
5650.00,7.545166,24.91611,-0.000169,24.022277,-0.0075,1.298
5652.00,7.545967,24.91667,-0.000171,24.021564,-0.0075,1.297
5654.00,7.548181,24.91570,-0.000169,24.021588,-0.0076,1.297
5656.00,7.551761,24.91594,-0.000169,24.021912,-0.0075,1.298
5658.00,7.555145,24.91629,-0.000168,24.022259,-0.0076,1.297
5660.00,7.557587,24.91597,-0.000169,24.021999,-0.0076,1.298
5662.00,7.559926,24.91645,-0.000169,24.022179,-0.0075,1.297
5664.00,7.561270,24.91564,-0.000170,24.022153,-0.0076,1.298
5666.00,7.562525,24.91583,-0.000169,24.021524,-0.0076,1.297
5668.00,7.563339,24.91629,-0.000170,24.021765,-0.0076,1.297
5670.00,7.563228,24.91547,-0.000169,24.021900,-0.0075,1.298
5672.00,7.563554,24.91656,-0.000170,24.021981,-0.0075,1.298
5674.00,7.562253,24.91627,-0.000172,24.021532,-0.0076,1.297
5676.00,7.561328,24.91611,-0.000170,24.021233,-0.0075,1.297
5678.00,7.559225,24.91600,-0.000168,24.022433,-0.0075,1.298
5680.00,7.556620,24.91667,-0.000170,24.022253,-0.0075,1.298
5682.00,7.553327,24.91619,-0.000170,24.021720,-0.0075,1.299
5684.00,7.550762,24.91552,-0.000169,24.021387,-0.0075,1.297
5686.00,7.550245,24.91640,-0.000170,24.021731,-0.0076,1.297
5688.00,7.550078,24.91619,-0.000170,24.021343,-0.0076,1.298
5690.00,7.547592,24.91547,-0.000171,24.021367,-0.0076,1.298
5692.00,7.546222,24.91545,-0.000170,24.021987,-0.0075,1.297
5694.00,7.547100,24.91674,-0.000169,24.022090,-0.0075,1.298
5696.00,7.549714,24.91606,-0.000169,24.021688,-0.0075,1.297
5698.00,7.552607,24.91509,-0.000170,24.021887,-0.0075,1.298
5700.00,7.554638,24.91531,-0.000168,24.022001,-0.0076,1.298
5702.00,7.554341,24.91543,-0.000166,24.021805,-0.0076,1.297
5704.00,7.553001,24.91521,-0.000169,24.021709,-0.0076,1.297
5706.00,7.551061,24.91485,-0.000168,24.021691,-0.0075,1.298
5708.00,7.549003,24.91494,-0.000170,24.021852,-0.0075,1.297
5710.00,7.549433,24.91548,-0.000170,24.021613,-0.0075,1.298
5712.00,7.549127,24.91535,-0.000170,24.021575,-0.0076,1.298
5714.00,7.547113,24.91495,-0.000169,24.021782,-0.0076,1.298
5716.00,7.544557,24.91499,-0.000170,24.021167,-0.0075,1.297
5718.00,7.543841,24.91563,-0.000170,24.021727,-0.0075,1.298
5720.00,7.544545,24.91643,-0.000168,24.021494,-0.0076,1.298
5722.00,7.546171,24.91668,-0.000170,24.022380,-0.0075,1.297
5724.00,7.548455,24.91687,-0.000169,24.022315,-0.0075,1.298
5726.00,7.550547,24.91687,-0.000169,24.022081,-0.0075,1.298
5728.00,7.551614,24.91737,-0.000169,24.022206,-0.0075,1.297
5730.00,7.553602,24.91716,-0.000168,24.021504,-0.0075,1.298
5732.00,7.556000,24.91693,-0.000169,24.021985,-0.0076,1.298
5734.00,7.558633,24.91668,-0.000168,24.021729,-0.0076,1.298
5736.00,7.560964,24.91700,-0.000170,24.021231,-0.0076,1.297
5738.00,7.560587,24.91674,-0.000170,24.022135,-0.0076,1.298
5740.00,7.560229,24.91589,-0.000171,24.021809,-0.0076,1.298
5742.00,7.558268,24.91493,-0.000170,24.021916,-0.0076,1.297
5744.00,7.554369,24.91558,-0.000169,24.021742,-0.0076,1.297
5746.00,7.552388,24.91564,-0.000168,24.022489,-0.0076,1.298
5748.00,7.552246,24.91687,-0.000170,24.022277,-0.0076,1.298
5750.00,7.552798,24.91607,-0.000168,24.021762,-0.0076,1.297
5752.00,7.550241,24.91563,-0.000168,24.021501,-0.0075,1.297
5754.00,7.547392,24.91658,-0.000170,24.022010,-0.0076,1.297
5756.00,7.545266,24.91641,-0.000171,24.021764,-0.0076,1.298
5758.00,7.543901,24.91634,-0.000171,24.020850,-0.0076,1.298
5760.00,7.543072,24.91524,-0.000170,24.021254,-0.0076,1.298
5762.00,7.543030,24.91452,-0.000169,24.021840,-0.0075,1.298
5764.00,7.543484,24.91439,-0.000170,24.021202,-0.0075,1.298
5766.00,7.543816,24.91522,-0.000170,24.022065,-0.0076,1.297
5768.00,7.544235,24.91560,-0.000167,24.020694,-0.0076,1.297
5770.00,7.545660,24.91545,-0.000170,24.021149,-0.0076,1.297
5772.00,7.548537,24.91475,-0.000170,24.022112,-0.0076,1.298
5774.00,7.552993,24.91553,-0.000170,24.021900,-0.0076,1.298
5776.00,7.556721,24.91497,-0.000171,24.021305,-0.0076,1.297
5778.00,7.559231,24.91417,-0.000171,24.021374,-0.0075,1.298
5780.00,7.559535,24.91451,-0.000169,24.022025,-0.0075,1.298
5782.00,7.558516,24.91472,-0.000170,24.021785,-0.0076,1.297
5784.00,7.556654,24.91418,-0.000170,24.021140,-0.0075,1.298
5786.00,7.553984,24.91478,-0.000171,24.021680,-0.0075,1.298
5788.00,7.552798,24.91404,-0.000172,24.021988,-0.0075,1.298
5790.00,7.552758,24.91421,-0.000170,24.021753,-0.0075,1.297
5792.00,7.553237,24.91417,-0.000171,24.022070,-0.0076,1.298
5794.00,7.552098,24.91325,-0.000170,24.021193,-0.0076,1.298
5796.00,7.549528,24.91306,-0.000169,24.020977,-0.0076,1.298
5798.00,7.547778,24.91312,-0.000170,24.021240,-0.0076,1.298
5800.00,7.547236,24.91321,-0.000170,24.021428,-0.0076,1.297
5802.00,7.547602,24.91330,-0.000168,24.021283,-0.0076,1.297
5804.00,7.548222,24.91390,-0.000167,24.020832,-0.0076,1.298
5806.00,7.549696,24.91408,-0.000169,24.021512,-0.0076,1.297
5808.00,7.551391,24.91516,-0.000168,24.021718,-0.0076,1.297
5810.00,7.554268,24.91399,-0.000165,24.021180,-0.0076,1.297
5812.00,7.556948,24.91449,-0.000168,24.021091,-0.0075,1.297
5814.00,7.558541,24.91537,-0.000168,24.021160,-0.0075,1.298
5816.00,7.557761,24.91486,-0.000171,24.021751,-0.0076,1.298
5818.00,7.556104,24.91429,-0.000170,24.022191,-0.0076,1.297
5820.00,7.553206,24.91452,-0.000167,24.021894,-0.0076,1.298
5822.00,7.550436,24.91534,-0.000169,24.021434,-0.0076,1.297
5824.00,7.550210,24.91514,-0.000169,24.021367,-0.0076,1.298
5826.00,7.549398,24.91462,-0.000170,24.021590,-0.0076,1.298
5828.00,7.547649,24.91484,-0.000170,24.021921,-0.0075,1.298
5830.00,7.546309,24.91396,-0.000170,24.022188,-0.0075,1.298
5832.00,7.548262,24.91310,-0.000171,24.021472,-0.0075,1.298
5834.00,7.551397,24.91399,-0.000167,24.021936,-0.0075,1.297
5836.00,7.552772,24.91371,-0.000169,24.021689,-0.0076,1.297
5838.00,7.553791,24.91344,-0.000170,24.021675,-0.0076,1.298
5840.00,7.554244,24.91343,-0.000169,24.022021,-0.0076,1.297
5842.00,7.552713,24.91358,-0.000170,24.021133,-0.0076,1.297
5844.00,7.550728,24.91462,-0.000171,24.021865,-0.0076,1.297
5846.00,7.549415,24.91484,-0.000171,24.021028,-0.0076,1.298
5848.00,7.551607,24.91439,-0.000170,24.021611,-0.0076,1.298
5850.00,7.555404,24.91395,-0.000171,24.021809,-0.0076,1.298
5852.00,7.555513,24.91491,-0.000170,24.021523,-0.0075,1.297
5854.00,7.553485,24.91462,-0.000168,24.021595,-0.0075,1.297
5856.00,7.550974,24.91501,-0.000169,24.021445,-0.0076,1.296
5858.00,7.549240,24.91467,-0.000169,24.021223,-0.0076,1.297
5860.00,7.549183,24.91590,-0.000169,24.021785,-0.0076,1.297
5862.00,7.550141,24.91472,-0.000169,24.021320,-0.0075,1.297
5864.00,7.551812,24.91412,-0.000170,24.021930,-0.0075,1.298
5866.00,7.551488,24.91410,-0.000170,24.022050,-0.0075,1.298
5868.00,7.550743,24.91430,-0.000170,24.021356,-0.0076,1.298
5870.00,7.549404,24.91431,-0.000170,24.021350,-0.0076,1.297
5872.00,7.547654,24.91417,-0.000170,24.021606,-0.0076,1.297
5874.00,7.548979,24.91414,-0.000168,24.022454,-0.0076,1.297
5876.00,7.550962,24.91419,-0.000168,24.021378,-0.0076,1.297
5878.00,7.552344,24.91351,-0.000170,24.021780,-0.0076,1.297
5880.00,7.552400,24.91382,-0.000168,24.021555,-0.0076,1.297
5882.00,7.552833,24.91386,-0.000169,24.021686,-0.0076,1.298
5884.00,7.551796,24.91346,-0.000171,24.022070,-0.0076,1.298
5886.00,7.550573,24.91394,-0.000171,24.020932,-0.0076,1.297
5888.00,7.548543,24.91312,-0.000171,24.021191,-0.0076,1.297
5890.00,7.544604,24.91341,-0.000170,24.021388,-0.0076,1.297
5892.00,7.542028,24.91420,-0.000169,24.021189,-0.0076,1.297
5894.00,7.540171,24.91403,-0.000170,24.021120,-0.0076,1.296
5896.00,7.539760,24.91411,-0.000170,24.021107,-0.0076,1.297
5898.00,7.541595,24.91421,-0.000170,24.022191,-0.0076,1.297
5900.00,7.542250,24.91468,-0.000170,24.020990,-0.0076,1.298
5902.00,7.545189,24.91419,-0.000170,24.021510,-0.0076,1.297
5904.00,7.549981,24.91510,-0.000170,24.021934,-0.0076,1.297
5906.00,7.554169,24.91536,-0.000171,24.021031,-0.0076,1.297
5908.00,7.556109,24.91448,-0.000170,24.021314,-0.0076,1.298
5910.00,7.556973,24.91472,-0.000170,24.021559,-0.0076,1.297
5912.00,7.554460,24.91493,-0.000170,24.021604,-0.0076,1.297
5914.00,7.551960,24.91520,-0.000169,24.021954,-0.0076,1.297
5916.00,7.551890,24.91540,-0.000169,24.021813,-0.0076,1.298
5918.00,7.552490,24.91522,-0.000169,24.021617,-0.0076,1.297
5920.00,7.552005,24.91526,-0.000167,24.020917,-0.0076,1.297
5922.00,7.554724,24.91515,-0.000168,24.021376,-0.0076,1.297
5924.00,7.558435,24.91462,-0.000168,24.021109,-0.0076,1.297
5926.00,7.558946,24.91497,-0.000169,24.021793,-0.0076,1.298
5928.00,7.558822,24.91544,-0.000170,24.021731,-0.0076,1.297
5930.00,7.556824,24.91559,-0.000170,24.021537,-0.0076,1.297
5932.00,7.552846,24.91494,-0.000170,24.020857,-0.0076,1.297
5934.00,7.549925,24.91499,-0.000171,24.021207,-0.0075,1.298
5936.00,7.550088,24.91526,-0.000171,24.020770,-0.0076,1.297
5938.00,7.548556,24.91451,-0.000168,24.021421,-0.0076,1.298
5940.00,7.547069,24.91556,-0.000170,24.021834,-0.0076,1.297
5942.00,7.545268,24.91580,-0.000170,24.021794,-0.0076,1.297
5944.00,7.545531,24.91412,-0.000169,24.021945,-0.0076,1.297
5946.00,7.547087,24.91432,-0.000171,24.021283,-0.0076,1.297
5948.00,7.549189,24.91466,-0.000170,24.020852,-0.0076,1.298
5950.00,7.550380,24.91488,-0.000168,24.021231,-0.0076,1.297
5952.00,7.551423,24.91529,-0.000168,24.021200,-0.0076,1.297
5954.00,7.552271,24.91451,-0.000168,24.021591,-0.0076,1.297
5956.00,7.553136,24.91515,-0.000167,24.021880,-0.0076,1.297
5958.00,7.554103,24.91487,-0.000169,24.021515,-0.0076,1.297
5960.00,7.554064,24.91492,-0.000170,24.021225,-0.0075,1.298
5962.00,7.554423,24.91502,-0.000169,24.021129,-0.0076,1.297
5964.00,7.555358,24.91473,-0.000169,24.021644,-0.0076,1.297
5966.00,7.555910,24.91493,-0.000169,24.021446,-0.0076,1.297
5968.00,7.557400,24.91536,-0.000171,24.021365,-0.0076,1.298
5970.00,7.559196,24.91468,-0.000169,24.021726,-0.0076,1.297
5972.00,7.559424,24.91567,-0.000170,24.021626,-0.0076,1.297
5974.00,7.558728,24.91509,-0.000171,24.021564,-0.0076,1.297
5976.00,7.557161,24.91517,-0.000170,24.021445,-0.0076,1.298
5978.00,7.553258,24.91538,-0.000171,24.021816,-0.0075,1.298
5980.00,7.550095,24.91587,-0.000171,24.021927,-0.0075,1.298
5982.00,7.548658,24.91617,-0.000171,24.021251,-0.0075,1.297
5984.00,7.547770,24.91609,-0.000170,24.021920,-0.0076,1.297
5986.00,7.545331,24.91637,-0.000170,24.022115,-0.0075,1.296
5988.00,7.544968,24.91656,-0.000168,24.021847,-0.0076,1.297
5990.00,7.545246,24.91617,-0.000170,24.021840,-0.0075,1.297
5992.00,7.545515,24.91637,-0.000169,24.022320,-0.0075,1.297
5994.00,7.547421,24.91727,-0.000170,24.021932,-0.0076,1.298
5996.00,7.550050,24.91701,-0.000170,24.020990,-0.0075,1.297
5998.00,7.551777,24.91745,-0.000169,24.021591,-0.0076,1.297
6000.00,7.554884,24.91869,-0.000168,24.021354,-0.0076,1.298
6002.00,7.557274,24.91771,-0.000168,24.022019,-0.0076,1.297
6004.00,7.557739,24.91728,-0.000168,24.021938,-0.0076,1.297
@10,12.0000,24.0
6006.00,7.555171,24.91942,-0.000169,24.021809,-0.0075,1.297
6008.00,7.548104,24.91834,-0.000169,24.021127,-0.0075,1.297
6010.00,7.537908,24.91871,-0.000170,24.021379,-0.0075,1.296
6012.00,7.524851,24.91735,-0.000167,24.021769,-0.0075,1.296
6014.00,7.512428,24.91780,-0.000169,24.022362,-0.0076,1.297
6016.00,7.503374,24.91835,-0.000171,24.021738,-0.0076,1.297
6018.00,7.495482,24.91846,-0.000168,24.021740,-0.0076,1.297
6020.00,7.488608,24.91806,-0.000170,24.021187,-0.0076,1.298
6022.00,7.481790,24.91792,-0.000171,24.021481,-0.0075,1.299
6024.00,7.475567,24.91779,-0.000172,24.022104,-0.0075,1.298
6026.00,7.471229,24.91808,-0.000173,24.021891,-0.0075,1.298
6028.00,7.469550,24.91829,-0.000172,24.021530,-0.0076,1.298
6030.00,7.470001,24.91794,-0.000170,24.022188,-0.0076,1.299
6032.00,7.475949,24.91779,-0.000171,24.021068,-0.0076,1.298
6034.00,7.484741,24.91780,-0.000170,24.021697,-0.0076,1.299
6036.00,7.497191,24.91747,-0.000171,24.021628,-0.0075,1.299
6038.00,7.510176,24.91714,-0.000171,24.022199,-0.0075,1.298
6040.00,7.522320,24.91757,-0.000168,24.021432,-0.0076,1.298
6042.00,7.531250,24.91690,-0.000171,24.021231,-0.0076,1.297
6044.00,7.535208,24.91677,-0.000169,24.021434,-0.0075,1.298
6046.00,7.536301,24.91659,-0.000168,24.021553,-0.0076,1.297
6048.00,7.535052,24.91685,-0.000167,24.021700,-0.0075,1.297
6050.00,7.532208,24.91698,-0.000168,24.021862,-0.0076,1.297
6052.00,7.528815,24.91671,-0.000168,24.021323,-0.0076,1.297
6054.00,7.527533,24.91687,-0.000169,24.022487,-0.0075,1.297
6056.00,7.527906,24.91586,-0.000170,24.021740,-0.0075,1.296
6058.00,7.526874,24.91597,-0.000168,24.021639,-0.0076,1.298
6060.00,7.525100,24.91524,-0.000170,24.021383,-0.0076,1.297
6062.00,7.523863,24.91558,-0.000170,24.020846,-0.0076,1.296
6064.00,7.523939,24.91489,-0.000168,24.021368,-0.0076,1.297
6066.00,7.526559,24.91519,-0.000169,24.021133,-0.0076,1.296
6068.00,7.529193,24.91489,-0.000169,24.021800,-0.0076,1.296
6070.00,7.533300,24.91418,-0.000169,24.021974,-0.0075,1.296
6072.00,7.539618,24.91497,-0.000170,24.021640,-0.0076,1.297
6074.00,7.545477,24.91511,-0.000171,24.021394,-0.0076,1.297
6076.00,7.550093,24.91495,-0.000170,24.021956,-0.0075,1.297
6078.00,7.553287,24.91642,-0.000170,24.021706,-0.0075,1.296
6080.00,7.554707,24.91614,-0.000167,24.021867,-0.0075,1.296
6082.00,7.554173,24.91686,-0.000168,24.021920,-0.0075,1.297
6084.00,7.551755,24.91563,-0.000170,24.021546,-0.0076,1.297
6086.00,7.549677,24.91514,-0.000168,24.021749,-0.0076,1.297
6088.00,7.549404,24.91668,-0.000171,24.021443,-0.0076,1.297
6090.00,7.548472,24.91643,-0.000171,24.021474,-0.0076,1.296
6092.00,7.548209,24.91574,-0.000171,24.021660,-0.0076,1.297
6094.00,7.548364,24.91589,-0.000170,24.021718,-0.0076,1.296
6096.00,7.549012,24.91609,-0.000169,24.021588,-0.0076,1.296
6098.00,7.550587,24.91581,-0.000169,24.021363,-0.0076,1.296
6100.00,7.550376,24.91619,-0.000170,24.021356,-0.0076,1.297
6102.00,7.548254,24.91555,-0.000173,24.021178,-0.0076,1.297
6104.00,7.545401,24.91547,-0.000171,24.021245,-0.0076,1.297
6106.00,7.544944,24.91551,-0.000171,24.021002,-0.0076,1.297
6108.00,7.544561,24.91529,-0.000172,24.021474,-0.0076,1.297
6110.00,7.542313,24.91482,-0.000171,24.021176,-0.0076,1.297
6112.00,7.540454,24.91485,-0.000169,24.020623,-0.0075,1.297
6114.00,7.540226,24.91571,-0.000170,24.021577,-0.0076,1.297
6116.00,7.541593,24.91621,-0.000167,24.021419,-0.0076,1.297
6118.00,7.543503,24.91593,-0.000168,24.020816,-0.0076,1.296
6120.00,7.545531,24.91628,-0.000170,24.021332,-0.0076,1.297
6122.00,7.548230,24.91699,-0.000170,24.021599,-0.0075,1.297
6124.00,7.551090,24.91787,-0.000170,24.021475,-0.0076,1.297
6126.00,7.554713,24.91792,-0.000171,24.021274,-0.0076,1.297
6128.00,7.557613,24.91670,-0.000170,24.021385,-0.0076,1.297
6130.00,7.558964,24.91684,-0.000169,24.020458,-0.0076,1.297
6132.00,7.559382,24.91684,-0.000170,24.020881,-0.0076,1.297
6134.00,7.557460,24.91755,-0.000169,24.020908,-0.0076,1.297
6136.00,7.554120,24.91724,-0.000169,24.021726,-0.0076,1.297
6138.00,7.550341,24.91806,-0.000168,24.021746,-0.0076,1.297
6140.00,7.549009,24.91786,-0.000170,24.021196,-0.0076,1.297
6142.00,7.549207,24.91730,-0.000170,24.021610,-0.0076,1.297
6144.00,7.547303,24.91790,-0.000171,24.021938,-0.0076,1.297
6146.00,7.545140,24.91789,-0.000170,24.021485,-0.0076,1.296
6148.00,7.545479,24.91711,-0.000169,24.020990,-0.0075,1.297
6150.00,7.547941,24.91811,-0.000171,24.021664,-0.0075,1.297
6152.00,7.550397,24.91916,-0.000170,24.021445,-0.0076,1.297
6154.00,7.551962,24.91900,-0.000168,24.020979,-0.0075,1.296
6156.00,7.553862,24.91823,-0.000169,24.021566,-0.0075,1.296
6158.00,7.555465,24.91784,-0.000169,24.022117,-0.0075,1.296
6160.00,7.556315,24.91751,-0.000169,24.021969,-0.0076,1.297
6162.00,7.557413,24.91774,-0.000170,24.021673,-0.0076,1.297
6164.00,7.556689,24.91836,-0.000170,24.020803,-0.0075,1.297
6166.00,7.555834,24.91906,-0.000170,24.020600,-0.0076,1.297
6168.00,7.553700,24.91955,-0.000170,24.021173,-0.0076,1.297
6170.00,7.552024,24.91899,-0.000168,24.020915,-0.0075,1.297
6172.00,7.549794,24.91858,-0.000170,24.022153,-0.0075,1.297
6174.00,7.546060,24.91888,-0.000169,24.021718,-0.0076,1.296
6176.00,7.541495,24.91911,-0.000169,24.021678,-0.0076,1.297
6178.00,7.540631,24.91938,-0.000170,24.021706,-0.0075,1.297
6180.00,7.543110,24.91910,-0.000169,24.021601,-0.0076,1.297
6182.00,7.542053,24.91892,-0.000169,24.022153,-0.0075,1.297
6184.00,7.540774,24.91883,-0.000169,24.021407,-0.0076,1.296
6186.00,7.539747,24.91939,-0.000170,24.021318,-0.0075,1.297
6188.00,7.538517,24.91898,-0.000170,24.021809,-0.0076,1.297
6190.00,7.538021,24.91940,-0.000171,24.022003,-0.0076,1.296
6192.00,7.538999,24.91853,-0.000170,24.021713,-0.0076,1.297
6194.00,7.540037,24.91866,-0.000169,24.021414,-0.0075,1.296
6196.00,7.540369,24.91851,-0.000170,24.021929,-0.0075,1.297
6198.00,7.541498,24.91851,-0.000170,24.021372,-0.0076,1.297
6200.00,7.542736,24.91832,-0.000169,24.021396,-0.0076,1.297
6202.00,7.544228,24.91924,-0.000170,24.021992,-0.0076,1.296
6204.00,7.544504,24.91914,-0.000171,24.021938,-0.0076,1.296
6206.00,7.544191,24.91975,-0.000170,24.021738,-0.0076,1.297
6208.00,7.544430,24.91939,-0.000169,24.021546,-0.0076,1.297
6210.00,7.543936,24.91964,-0.000170,24.021078,-0.0076,1.296
6212.00,7.545168,24.92035,-0.000169,24.021497,-0.0076,1.296
6214.00,7.546402,24.91957,-0.000170,24.021031,-0.0076,1.297
6216.00,7.547551,24.91989,-0.000169,24.021057,-0.0076,1.297
6218.00,7.551102,24.91923,-0.000171,24.020620,-0.0076,1.297
6220.00,7.554868,24.91854,-0.000170,24.021660,-0.0076,1.296
6222.00,7.557758,24.91862,-0.000170,24.022222,-0.0076,1.296
6224.00,7.557967,24.91932,-0.000170,24.021903,-0.0076,1.296
6226.00,7.557694,24.91977,-0.000170,24.021680,-0.0076,1.297
6228.00,7.553973,24.91936,-0.000171,24.021477,-0.0076,1.297
6230.00,7.551453,24.91899,-0.000169,24.021162,-0.0075,1.296
6232.00,7.550620,24.91869,-0.000169,24.021680,-0.0076,1.297
6234.00,7.548205,24.91907,-0.000171,24.021889,-0.0075,1.297
6236.00,7.545743,24.91808,-0.000170,24.022242,-0.0076,1.297
6238.00,7.543933,24.91793,-0.000170,24.021622,-0.0076,1.297
6240.00,7.542435,24.91801,-0.000171,24.021301,-0.0076,1.297
6242.00,7.542003,24.91856,-0.000169,24.021729,-0.0076,1.297
6244.00,7.542518,24.91912,-0.000170,24.021718,-0.0076,1.297
6246.00,7.542624,24.91916,-0.000170,24.021751,-0.0076,1.296
6248.00,7.542637,24.91955,-0.000170,24.022159,-0.0076,1.296
6250.00,7.543143,24.91962,-0.000170,24.021898,-0.0075,1.296
6252.00,7.542324,24.91996,-0.000170,24.021871,-0.0076,1.296
6254.00,7.542582,24.92064,-0.000169,24.021178,-0.0075,1.297
6256.00,7.543205,24.91991,-0.000169,24.021526,-0.0075,1.297
6258.00,7.543996,24.92004,-0.000170,24.021784,-0.0076,1.296
6260.00,7.544615,24.92015,-0.000169,24.021709,-0.0076,1.296
6262.00,7.544578,24.91998,-0.000170,24.022219,-0.0076,1.297
6264.00,7.545530,24.91895,-0.000170,24.021367,-0.0076,1.297
6266.00,7.545923,24.91894,-0.000169,24.021639,-0.0076,1.297
6268.00,7.546106,24.91921,-0.000168,24.021327,-0.0075,1.296
6270.00,7.548333,24.91918,-0.000169,24.021602,-0.0075,1.296
6272.00,7.553416,24.91929,-0.000170,24.021591,-0.0076,1.297
6274.00,7.556580,24.92042,-0.000171,24.021579,-0.0076,1.297
6276.00,7.557781,24.92064,-0.000169,24.021742,-0.0076,1.297
6278.00,7.558153,24.92028,-0.000170,24.021876,-0.0076,1.296
6280.00,7.556803,24.91912,-0.000169,24.022086,-0.0076,1.296
6282.00,7.553627,24.91884,-0.000170,24.021470,-0.0076,1.296
6284.00,7.551339,24.91901,-0.000168,24.021874,-0.0075,1.297
6286.00,7.551491,24.91957,-0.000169,24.021193,-0.0075,1.297
6288.00,7.549639,24.91918,-0.000169,24.021465,-0.0075,1.297
6290.00,7.547115,24.91928,-0.000170,24.021863,-0.0076,1.297
6292.00,7.543817,24.91939,-0.000168,24.021443,-0.0075,1.296
6294.00,7.542208,24.91946,-0.000169,24.021526,-0.0075,1.297
6296.00,7.544276,24.91866,-0.000170,24.021903,-0.0076,1.297
6298.00,7.547782,24.91871,-0.000169,24.021432,-0.0075,1.296
6300.00,7.550525,24.91810,-0.000169,24.021483,-0.0076,1.297
6302.00,7.552064,24.91818,-0.000168,24.022242,-0.0076,1.297
6304.00,7.552378,24.91772,-0.000169,24.022442,-0.0076,1.297
6306.00,7.549914,24.91754,-0.000169,24.021798,-0.0076,1.296
6308.00,7.547985,24.91750,-0.000169,24.021775,-0.0076,1.296
6310.00,7.547754,24.91791,-0.000168,24.022012,-0.0075,1.297
6312.00,7.549192,24.91771,-0.000169,24.022088,-0.0076,1.297
6314.00,7.548268,24.91815,-0.000170,24.021858,-0.0075,1.297
6316.00,7.546842,24.91829,-0.000171,24.021490,-0.0076,1.297
6318.00,7.544773,24.91696,-0.000171,24.021938,-0.0075,1.297
6320.00,7.542961,24.91726,-0.000169,24.021361,-0.0075,1.297
6322.00,7.541800,24.91766,-0.000170,24.021916,-0.0076,1.296
6324.00,7.540920,24.91792,-0.000168,24.021954,-0.0075,1.296
6326.00,7.541200,24.91752,-0.000169,24.021455,-0.0076,1.297
6328.00,7.542084,24.91712,-0.000169,24.020977,-0.0076,1.296
6330.00,7.542381,24.91817,-0.000171,24.021441,-0.0075,1.297
6332.00,7.542758,24.91779,-0.000169,24.021316,-0.0075,1.297
6334.00,7.543461,24.91841,-0.000169,24.022153,-0.0075,1.296
6336.00,7.543431,24.91789,-0.000170,24.021407,-0.0076,1.297
6338.00,7.543724,24.91786,-0.000169,24.021760,-0.0075,1.297
6340.00,7.544662,24.91862,-0.000169,24.020854,-0.0075,1.297
6342.00,7.545874,24.91793,-0.000169,24.021463,-0.0075,1.296
6344.00,7.548010,24.91861,-0.000170,24.021419,-0.0076,1.297
6346.00,7.551924,24.91842,-0.000169,24.021468,-0.0075,1.296
6348.00,7.556409,24.91793,-0.000169,24.022074,-0.0075,1.297
6350.00,7.558318,24.91778,-0.000170,24.021874,-0.0075,1.297
6352.00,7.559580,24.91724,-0.000170,24.021811,-0.0076,1.297
6354.00,7.559317,24.91739,-0.000169,24.021285,-0.0075,1.296
6356.00,7.558831,24.91724,-0.000168,24.021934,-0.0076,1.296
6358.00,7.554967,24.91701,-0.000169,24.021338,-0.0076,1.296
6360.00,7.551462,24.91624,-0.000169,24.021657,-0.0075,1.297
6362.00,7.550439,24.91637,-0.000169,24.021791,-0.0076,1.297
6364.00,7.549231,24.91590,-0.000171,24.022045,-0.0075,1.297
6366.00,7.546132,24.91594,-0.000170,24.021233,-0.0076,1.297
6368.00,7.542617,24.91577,-0.000169,24.021506,-0.0076,1.296
6370.00,7.541018,24.91506,-0.000169,24.022375,-0.0076,1.296
6372.00,7.539672,24.91471,-0.000168,24.021457,-0.0076,1.296
6374.00,7.539217,24.91434,-0.000170,24.021327,-0.0076,1.297
6376.00,7.539312,24.91518,-0.000171,24.021524,-0.0076,1.297
6378.00,7.539574,24.91522,-0.000171,24.022360,-0.0076,1.297
6380.00,7.540352,24.91581,-0.000170,24.021829,-0.0076,1.297
6382.00,7.541561,24.91572,-0.000170,24.021809,-0.0076,1.296
6384.00,7.542530,24.91570,-0.000169,24.022766,-0.0075,1.296
6386.00,7.542580,24.91588,-0.000169,24.021543,-0.0075,1.296
6388.00,7.542915,24.91479,-0.000169,24.021778,-0.0076,1.296
6390.00,7.544405,24.91559,-0.000169,24.021947,-0.0076,1.296
6392.00,7.544806,24.91420,-0.000170,24.021532,-0.0075,1.297
6394.00,7.543709,24.91520,-0.000170,24.021684,-0.0076,1.296
6396.00,7.544215,24.91569,-0.000170,24.021822,-0.0075,1.296
6398.00,7.545990,24.91530,-0.000169,24.021862,-0.0075,1.297
6400.00,7.547668,24.91610,-0.000170,24.021974,-0.0075,1.296
6402.00,7.547744,24.91493,-0.000170,24.021871,-0.0076,1.297
6404.00,7.550508,24.91600,-0.000169,24.021655,-0.0075,1.297
6406.00,7.554446,24.91496,-0.000170,24.021635,-0.0075,1.296
6408.00,7.558401,24.91555,-0.000169,24.021814,-0.0075,1.296
6410.00,7.560702,24.91592,-0.000169,24.021762,-0.0075,1.297
6412.00,7.561313,24.91645,-0.000170,24.022039,-0.0075,1.296
6414.00,7.560972,24.91643,-0.000170,24.021947,-0.0075,1.296
6416.00,7.560009,24.91568,-0.000169,24.021940,-0.0076,1.296
6418.00,7.557745,24.91552,-0.000168,24.022037,-0.0076,1.296
6420.00,7.553378,24.91587,-0.000169,24.021468,-0.0076,1.296
6422.00,7.548891,24.91647,-0.000170,24.022302,-0.0075,1.297
6424.00,7.545462,24.91487,-0.000170,24.021909,-0.0076,1.297
6426.00,7.543603,24.91505,-0.000170,24.021916,-0.0076,1.297
6428.00,7.543659,24.91555,-0.000169,24.021767,-0.0075,1.296
6430.00,7.542741,24.91600,-0.000169,24.021702,-0.0075,1.297
6432.00,7.540474,24.91634,-0.000170,24.021865,-0.0076,1.296
6434.00,7.539798,24.91644,-0.000170,24.022202,-0.0075,1.296
6436.00,7.539391,24.91710,-0.000169,24.021802,-0.0075,1.296
6438.00,7.538286,24.91708,-0.000168,24.021938,-0.0075,1.296
6440.00,7.537770,24.91658,-0.000168,24.021972,-0.0075,1.296
6442.00,7.537947,24.91663,-0.000169,24.021916,-0.0075,1.296
6444.00,7.538835,24.91754,-0.000169,24.021726,-0.0075,1.296
6446.00,7.540618,24.91759,-0.000168,24.022144,-0.0076,1.296
6448.00,7.542737,24.91741,-0.000169,24.021590,-0.0076,1.296
6450.00,7.546407,24.91777,-0.000170,24.021887,-0.0076,1.297
6452.00,7.550517,24.91681,-0.000169,24.021798,-0.0075,1.297
6454.00,7.554507,24.91729,-0.000169,24.021695,-0.0075,1.296
6456.00,7.557212,24.91741,-0.000169,24.022090,-0.0075,1.297
6458.00,7.558363,24.91714,-0.000169,24.021459,-0.0075,1.296
6460.00,7.558888,24.91776,-0.000169,24.022411,-0.0076,1.296
6462.00,7.558604,24.91758,-0.000169,24.021858,-0.0075,1.296
6464.00,7.556538,24.91805,-0.000169,24.020930,-0.0075,1.296
6466.00,7.554253,24.91692,-0.000169,24.021396,-0.0076,1.297
6468.00,7.552694,24.91770,-0.000170,24.021517,-0.0076,1.297
6470.00,7.548467,24.91741,-0.000169,24.022648,-0.0076,1.296
6472.00,7.544725,24.91820,-0.000169,24.022317,-0.0075,1.296
6474.00,7.544373,24.91742,-0.000168,24.021990,-0.0075,1.297
6476.00,7.544102,24.91805,-0.000168,24.021800,-0.0075,1.297
6478.00,7.542842,24.91708,-0.000169,24.021568,-0.0076,1.296
6480.00,7.540562,24.91759,-0.000168,24.021245,-0.0076,1.297
6482.00,7.539158,24.91707,-0.000169,24.022101,-0.0075,1.297
6484.00,7.538692,24.91665,-0.000169,24.021920,-0.0076,1.297
6486.00,7.539281,24.91705,-0.000169,24.021688,-0.0075,1.296
6488.00,7.540420,24.91739,-0.000167,24.022121,-0.0075,1.297
6490.00,7.542541,24.91723,-0.000169,24.021999,-0.0075,1.297
6492.00,7.544308,24.91808,-0.000169,24.021501,-0.0075,1.297
6494.00,7.545702,24.91755,-0.000169,24.021785,-0.0075,1.296
6496.00,7.547141,24.91715,-0.000168,24.021539,-0.0076,1.296
6498.00,7.547251,24.91679,-0.000169,24.021949,-0.0075,1.296
6500.00,7.547354,24.91708,-0.000169,24.021416,-0.0075,1.296
6502.00,7.548832,24.91756,-0.000169,24.022132,-0.0075,1.296
6504.00,7.550083,24.91753,-0.000169,24.021854,-0.0075,1.296
6506.00,7.550277,24.91779,-0.000169,24.022514,-0.0075,1.297
6508.00,7.550580,24.91753,-0.000169,24.022257,-0.0075,1.297
6510.00,7.550734,24.91794,-0.000169,24.022025,-0.0076,1.296
6512.00,7.550897,24.91768,-0.000169,24.021809,-0.0075,1.296
6514.00,7.550941,24.91659,-0.000169,24.021381,-0.0076,1.296
6516.00,7.550723,24.91657,-0.000170,24.021722,-0.0075,1.296
6518.00,7.550369,24.91672,-0.000170,24.022181,-0.0075,1.296
6520.00,7.550934,24.91784,-0.000167,24.021921,-0.0075,1.295
6522.00,7.552448,24.91736,-0.000167,24.021405,-0.0075,1.295
6524.00,7.552350,24.91772,-0.000168,24.022077,-0.0075,1.296
6526.00,7.550830,24.91725,-0.000170,24.021619,-0.0075,1.297
6528.00,7.548787,24.91678,-0.000170,24.022124,-0.0075,1.296
6530.00,7.545434,24.91726,-0.000170,24.021519,-0.0075,1.296
6532.00,7.544320,24.91724,-0.000169,24.020933,-0.0076,1.296
6534.00,7.543795,24.91645,-0.000169,24.021158,-0.0075,1.296
6536.00,7.540916,24.91553,-0.000170,24.022121,-0.0075,1.296
6538.00,7.538594,24.91592,-0.000169,24.022179,-0.0076,1.296
6540.00,7.538027,24.91646,-0.000168,24.021508,-0.0076,1.296
6542.00,7.540803,24.91637,-0.000169,24.021477,-0.0076,1.297
6544.00,7.543635,24.91672,-0.000169,24.021758,-0.0075,1.296
6546.00,7.545372,24.91701,-0.000169,24.021399,-0.0076,1.296
6548.00,7.547267,24.91643,-0.000168,24.021590,-0.0075,1.295
6550.00,7.549767,24.91622,-0.000167,24.022239,-0.0076,1.296
6552.00,7.552839,24.91652,-0.000168,24.022099,-0.0075,1.296
6554.00,7.554666,24.91644,-0.000169,24.021862,-0.0075,1.297
6556.00,7.554611,24.91693,-0.000169,24.021497,-0.0075,1.297
6558.00,7.554550,24.91670,-0.000169,24.021802,-0.0075,1.296
6560.00,7.554327,24.91705,-0.000169,24.022007,-0.0075,1.296
6562.00,7.553415,24.91808,-0.000169,24.022337,-0.0076,1.296
6564.00,7.551014,24.91865,-0.000168,24.021905,-0.0076,1.296
6566.00,7.547294,24.91799,-0.000170,24.022137,-0.0075,1.297
6568.00,7.543400,24.91856,-0.000170,24.022277,-0.0076,1.297
6570.00,7.542100,24.91879,-0.000170,24.021517,-0.0076,1.297
6572.00,7.541806,24.91889,-0.000169,24.022913,-0.0075,1.296
6574.00,7.541167,24.91905,-0.000168,24.022395,-0.0076,1.296
6576.00,7.539373,24.91947,-0.000168,24.022074,-0.0075,1.296
6578.00,7.540217,24.91994,-0.000168,24.022492,-0.0075,1.296
6580.00,7.542410,24.91974,-0.000168,24.021753,-0.0075,1.297
6582.00,7.545196,24.91964,-0.000168,24.021497,-0.0076,1.296
6584.00,7.546446,24.91970,-0.000169,24.021303,-0.0075,1.296
6586.00,7.547043,24.91972,-0.000168,24.021358,-0.0075,1.296
6588.00,7.546953,24.91986,-0.000169,24.021343,-0.0075,1.296
6590.00,7.546504,24.92009,-0.000170,24.021655,-0.0075,1.296
6592.00,7.545252,24.91916,-0.000170,24.021501,-0.0075,1.296
6594.00,7.543674,24.91849,-0.000169,24.022124,-0.0075,1.296
6596.00,7.542889,24.91857,-0.000169,24.021644,-0.0076,1.296
6598.00,7.542931,24.91859,-0.000169,24.021256,-0.0076,1.297
6600.00,7.543786,24.91905,-0.000168,24.022061,-0.0075,1.296
6602.00,7.542966,24.91958,-0.000168,24.022249,-0.0075,1.296
6604.00,7.541513,24.91921,-0.000168,24.021987,-0.0075,1.296
@11,12.0000,24.0
6606.00,7.538663,24.91923,-0.000169,24.021717,-0.0075,1.297
6608.00,7.530477,24.91832,-0.000168,24.021860,-0.0075,1.296
6610.00,7.520383,24.91869,-0.000168,24.022132,-0.0075,1.295
6612.00,7.509916,24.91863,-0.000168,24.022268,-0.0075,1.295
6614.00,7.499905,24.91896,-0.000168,24.022588,-0.0075,1.295
6616.00,7.492685,24.91899,-0.000169,24.022474,-0.0075,1.296
6618.00,7.488824,24.91848,-0.000169,24.022032,-0.0076,1.296
6620.00,7.490443,24.91834,-0.000170,24.022460,-0.0075,1.297
6622.00,7.495274,24.91791,-0.000171,24.022143,-0.0075,1.297
6624.00,7.498260,24.91774,-0.000170,24.021780,-0.0076,1.297
6626.00,7.497477,24.91815,-0.000170,24.022095,-0.0075,1.297
6628.00,7.492391,24.91817,-0.000171,24.021798,-0.0076,1.298
6630.00,7.486718,24.91849,-0.000172,24.022411,-0.0075,1.298
6632.00,7.486950,24.91877,-0.000170,24.021582,-0.0075,1.298
6634.00,7.489663,24.91977,-0.000171,24.022210,-0.0075,1.298
6636.00,7.494661,24.91974,-0.000172,24.022115,-0.0076,1.298
6638.00,7.501676,24.91950,-0.000170,24.022213,-0.0075,1.298
6640.00,7.510206,24.91954,-0.000170,24.021736,-0.0076,1.298
6642.00,7.516581,24.91998,-0.000168,24.021620,-0.0075,1.297
6644.00,7.519404,24.91998,-0.000168,24.021947,-0.0076,1.297
6646.00,7.520450,24.91993,-0.000168,24.021936,-0.0075,1.297
6648.00,7.522921,24.91871,-0.000168,24.022202,-0.0075,1.297
6650.00,7.524025,24.91907,-0.000168,24.022043,-0.0075,1.296
6652.00,7.523192,24.91915,-0.000167,24.022059,-0.0075,1.296
6654.00,7.521835,24.91902,-0.000167,24.022137,-0.0075,1.296
6656.00,7.523287,24.91885,-0.000167,24.022389,-0.0075,1.296
6658.00,7.524738,24.91883,-0.000169,24.021833,-0.0075,1.297
6660.00,7.526378,24.91891,-0.000168,24.021354,-0.0075,1.297
6662.00,7.528909,24.91813,-0.000168,24.022177,-0.0075,1.296
6664.00,7.530624,24.91829,-0.000169,24.022188,-0.0075,1.297
6666.00,7.531340,24.91862,-0.000169,24.022460,-0.0075,1.297
6668.00,7.534441,24.91895,-0.000168,24.021912,-0.0076,1.296
6670.00,7.539298,24.91826,-0.000168,24.021778,-0.0075,1.296
6672.00,7.542799,24.91719,-0.000168,24.021867,-0.0075,1.296
6674.00,7.546130,24.91849,-0.000168,24.021568,-0.0075,1.296
6676.00,7.549758,24.91828,-0.000168,24.022944,-0.0075,1.296
6678.00,7.554769,24.91843,-0.000169,24.021762,-0.0075,1.296
6680.00,7.557780,24.91838,-0.000169,24.021814,-0.0075,1.296
6682.00,7.558667,24.91792,-0.000168,24.022066,-0.0076,1.297
6684.00,7.557712,24.91818,-0.000169,24.021552,-0.0075,1.297
6686.00,7.554935,24.91868,-0.000169,24.021871,-0.0075,1.297
6688.00,7.553822,24.91926,-0.000169,24.022003,-0.0075,1.297
6690.00,7.553856,24.91974,-0.000169,24.021851,-0.0076,1.296
6692.00,7.554627,24.91981,-0.000169,24.022037,-0.0075,1.296
6694.00,7.553098,24.92020,-0.000169,24.021303,-0.0075,1.296
6696.00,7.549316,24.91993,-0.000168,24.021423,-0.0075,1.296
6698.00,7.544264,24.92022,-0.000168,24.022106,-0.0076,1.296
6700.00,7.541332,24.92031,-0.000168,24.021566,-0.0075,1.296
6702.00,7.541665,24.92050,-0.000168,24.022114,-0.0075,1.296
6704.00,7.543762,24.92063,-0.000168,24.022313,-0.0075,1.296
6706.00,7.545419,24.92078,-0.000168,24.021934,-0.0075,1.297
6708.00,7.546878,24.92074,-0.000169,24.022315,-0.0075,1.297
6710.00,7.547925,24.91983,-0.000170,24.021726,-0.0075,1.296
6712.00,7.545900,24.91937,-0.000170,24.021871,-0.0075,1.296
6714.00,7.543121,24.91930,-0.000169,24.022144,-0.0076,1.296
6716.00,7.542660,24.91972,-0.000168,24.022074,-0.0075,1.296
6718.00,7.543262,24.91949,-0.000169,24.022427,-0.0076,1.296
6720.00,7.542219,24.91977,-0.000168,24.022014,-0.0076,1.296
6722.00,7.539910,24.91911,-0.000168,24.021938,-0.0075,1.296
6724.00,7.538458,24.91998,-0.000169,24.021994,-0.0075,1.297
6726.00,7.538150,24.91999,-0.000168,24.021736,-0.0075,1.297
6728.00,7.536939,24.91980,-0.000168,24.021586,-0.0076,1.296
6730.00,7.538700,24.91965,-0.000169,24.021842,-0.0076,1.296
6732.00,7.542386,24.91864,-0.000169,24.021738,-0.0076,1.297
6734.00,7.545365,24.91880,-0.000170,24.021758,-0.0075,1.296
6736.00,7.548979,24.91840,-0.000168,24.021954,-0.0076,1.296
6738.00,7.551021,24.91788,-0.000168,24.022164,-0.0076,1.296
6740.00,7.550287,24.91866,-0.000169,24.021702,-0.0075,1.296
6742.00,7.548655,24.91808,-0.000170,24.021267,-0.0076,1.296
6744.00,7.545712,24.91813,-0.000170,24.021541,-0.0075,1.297
6746.00,7.545164,24.91826,-0.000169,24.021515,-0.0075,1.296
6748.00,7.546573,24.91835,-0.000169,24.022021,-0.0076,1.297
6750.00,7.546673,24.91822,-0.000169,24.021726,-0.0075,1.296
6752.00,7.544548,24.91819,-0.000169,24.021891,-0.0075,1.296
6754.00,7.540721,24.91909,-0.000170,24.021856,-0.0076,1.296
6756.00,7.538349,24.91939,-0.000168,24.022630,-0.0076,1.296
6758.00,7.538227,24.91969,-0.000168,24.022366,-0.0075,1.296
6760.00,7.539037,24.91951,-0.000169,24.021566,-0.0075,1.297
6762.00,7.539244,24.91989,-0.000168,24.022748,-0.0075,1.296
6764.00,7.538841,24.91996,-0.000169,24.022153,-0.0075,1.296
6766.00,7.538811,24.91950,-0.000170,24.022133,-0.0075,1.297
6768.00,7.538363,24.91909,-0.000170,24.021842,-0.0076,1.296
6770.00,7.538866,24.91918,-0.000169,24.021905,-0.0075,1.297
6772.00,7.539144,24.91903,-0.000169,24.021990,-0.0076,1.296
6774.00,7.540575,24.91847,-0.000169,24.021243,-0.0076,1.297
6776.00,7.541681,24.91865,-0.000169,24.021300,-0.0076,1.297
6778.00,7.542384,24.91893,-0.000170,24.021936,-0.0076,1.296
6780.00,7.543321,24.91850,-0.000169,24.021856,-0.0075,1.296
6782.00,7.542876,24.91878,-0.000169,24.021881,-0.0076,1.297
6784.00,7.543911,24.91951,-0.000170,24.021746,-0.0075,1.296
6786.00,7.547951,24.92021,-0.000169,24.021378,-0.0076,1.296
6788.00,7.551299,24.91952,-0.000169,24.021675,-0.0076,1.296
6790.00,7.553857,24.91942,-0.000167,24.021907,-0.0075,1.296
6792.00,7.554315,24.91968,-0.000168,24.021764,-0.0076,1.296
6794.00,7.552326,24.91961,-0.000169,24.022117,-0.0076,1.296
6796.00,7.549239,24.91876,-0.000172,24.021662,-0.0076,1.297
6798.00,7.547575,24.91787,-0.000170,24.022025,-0.0076,1.296
6800.00,7.547695,24.91890,-0.000169,24.022353,-0.0075,1.297
6802.00,7.548436,24.91960,-0.000170,24.020877,-0.0076,1.296
6804.00,7.546024,24.91863,-0.000169,24.022558,-0.0075,1.296
6806.00,7.541376,24.91870,-0.000168,24.022001,-0.0075,1.296
6808.00,7.539290,24.91921,-0.000169,24.021635,-0.0075,1.296
6810.00,7.537908,24.91800,-0.000170,24.021497,-0.0076,1.296
6812.00,7.537175,24.91798,-0.000170,24.021742,-0.0076,1.296
6814.00,7.537876,24.91765,-0.000169,24.022124,-0.0076,1.297
6816.00,7.538128,24.91803,-0.000169,24.022400,-0.0075,1.296
6818.00,7.538582,24.91852,-0.000168,24.021825,-0.0075,1.297
6820.00,7.538364,24.91799,-0.000169,24.021756,-0.0075,1.297
6822.00,7.539291,24.91773,-0.000170,24.021530,-0.0075,1.297
6824.00,7.540261,24.91730,-0.000170,24.022048,-0.0075,1.296
6826.00,7.541434,24.91748,-0.000169,24.022646,-0.0076,1.297
6828.00,7.541635,24.91790,-0.000169,24.021911,-0.0075,1.296
6830.00,7.542078,24.91830,-0.000169,24.021620,-0.0076,1.296
6832.00,7.543982,24.91866,-0.000168,24.021702,-0.0075,1.296
6834.00,7.547272,24.91915,-0.000169,24.022665,-0.0076,1.296
6836.00,7.550353,24.91907,-0.000169,24.022012,-0.0075,1.296
6838.00,7.554073,24.91856,-0.000169,24.021011,-0.0076,1.296
6840.00,7.555876,24.91803,-0.000169,24.022081,-0.0075,1.296
6842.00,7.557053,24.91855,-0.000170,24.021530,-0.0076,1.296
6844.00,7.557184,24.91871,-0.000170,24.021115,-0.0076,1.296
6846.00,7.556033,24.91895,-0.000170,24.021555,-0.0076,1.296
6848.00,7.554275,24.91766,-0.000170,24.022358,-0.0075,1.297
6850.00,7.550910,24.91838,-0.000169,24.022246,-0.0075,1.296
6852.00,7.545496,24.91841,-0.000170,24.021408,-0.0075,1.296
6854.00,7.543076,24.91800,-0.000169,24.020825,-0.0075,1.297
6856.00,7.542670,24.91811,-0.000168,24.021820,-0.0076,1.296
6858.00,7.543652,24.91852,-0.000168,24.022152,-0.0075,1.296
6860.00,7.543678,24.91892,-0.000170,24.021659,-0.0076,1.297
6862.00,7.541514,24.91857,-0.000171,24.022083,-0.0076,1.297
6864.00,7.537807,24.91935,-0.000170,24.022048,-0.0075,1.297
6866.00,7.535083,24.91969,-0.000170,24.021387,-0.0075,1.296
6868.00,7.535709,24.91938,-0.000169,24.022066,-0.0075,1.296
6870.00,7.538900,24.91947,-0.000168,24.021519,-0.0075,1.296
6872.00,7.543121,24.92018,-0.000170,24.021428,-0.0075,1.297
6874.00,7.546243,24.91949,-0.000170,24.021755,-0.0075,1.296
6876.00,7.547171,24.91886,-0.000170,24.021649,-0.0076,1.296
6878.00,7.547253,24.91962,-0.000170,24.021649,-0.0076,1.296
6880.00,7.544846,24.92015,-0.000169,24.021903,-0.0076,1.296
6882.00,7.543154,24.92041,-0.000168,24.022193,-0.0075,1.296
6884.00,7.543388,24.92088,-0.000169,24.021485,-0.0075,1.297
6886.00,7.544733,24.91997,-0.000170,24.022128,-0.0075,1.297
6888.00,7.544575,24.91947,-0.000170,24.021769,-0.0076,1.296
6890.00,7.542334,24.92014,-0.000168,24.022329,-0.0075,1.297
6892.00,7.540579,24.91987,-0.000169,24.021996,-0.0075,1.297
6894.00,7.539285,24.91984,-0.000169,24.021930,-0.0076,1.297
6896.00,7.537099,24.91949,-0.000170,24.021715,-0.0075,1.297
6898.00,7.536523,24.91901,-0.000169,24.022037,-0.0075,1.296
6900.00,7.537205,24.92013,-0.000169,24.021608,-0.0076,1.296
6902.00,7.537344,24.92035,-0.000169,24.021452,-0.0076,1.297
6904.00,7.537963,24.91914,-0.000168,24.021514,-0.0076,1.297
6906.00,7.537789,24.91923,-0.000170,24.021318,-0.0076,1.297
6908.00,7.538564,24.91901,-0.000169,24.022007,-0.0075,1.297
6910.00,7.539564,24.91882,-0.000170,24.021999,-0.0075,1.297
6912.00,7.540559,24.91854,-0.000169,24.021577,-0.0075,1.296
6914.00,7.541022,24.91860,-0.000169,24.022579,-0.0075,1.297
6916.00,7.540681,24.91927,-0.000169,24.021979,-0.0075,1.297
6918.00,7.540921,24.91894,-0.000169,24.021936,-0.0076,1.296
6920.00,7.542019,24.91797,-0.000169,24.022204,-0.0076,1.297
6922.00,7.542023,24.91837,-0.000169,24.022112,-0.0076,1.297
6924.00,7.541246,24.91890,-0.000169,24.021559,-0.0076,1.297
6926.00,7.541804,24.91940,-0.000170,24.021695,-0.0075,1.296
6928.00,7.543219,24.91864,-0.000169,24.021095,-0.0075,1.296
6930.00,7.543452,24.91809,-0.000170,24.021064,-0.0075,1.296
6932.00,7.545901,24.91849,-0.000170,24.021341,-0.0076,1.296
6934.00,7.548926,24.91910,-0.000170,24.022007,-0.0075,1.297
6936.00,7.551203,24.91943,-0.000169,24.021998,-0.0075,1.296
6938.00,7.553916,24.91880,-0.000169,24.021954,-0.0076,1.296
6940.00,7.556181,24.91882,-0.000169,24.022300,-0.0075,1.296
6942.00,7.557746,24.91916,-0.000169,24.021642,-0.0076,1.297
6944.00,7.557992,24.91940,-0.000169,24.021941,-0.0076,1.297
6946.00,7.557059,24.91926,-0.000168,24.021167,-0.0075,1.296
6948.00,7.554476,24.91981,-0.000169,24.021981,-0.0076,1.296
6950.00,7.550574,24.91979,-0.000171,24.022275,-0.0076,1.296
6952.00,7.545051,24.91885,-0.000170,24.021677,-0.0076,1.297
6954.00,7.541683,24.92012,-0.000169,24.021378,-0.0076,1.296
6956.00,7.541810,24.91998,-0.000168,24.021847,-0.0076,1.296
6958.00,7.539615,24.92001,-0.000170,24.021269,-0.0076,1.297
6960.00,7.537039,24.91973,-0.000170,24.021978,-0.0076,1.297
6962.00,7.535468,24.91995,-0.000170,24.020739,-0.0076,1.297
6964.00,7.534413,24.92070,-0.000169,24.021307,-0.0076,1.297
6966.00,7.533621,24.91991,-0.000170,24.021688,-0.0076,1.297
6968.00,7.534358,24.92025,-0.000169,24.022085,-0.0076,1.296
6970.00,7.534652,24.92011,-0.000169,24.021764,-0.0076,1.296
6972.00,7.534974,24.92050,-0.000168,24.022239,-0.0076,1.296
6974.00,7.535683,24.92043,-0.000168,24.022315,-0.0075,1.297
6976.00,7.537210,24.92001,-0.000168,24.021131,-0.0075,1.297
6978.00,7.539618,24.91911,-0.000169,24.021267,-0.0076,1.296
6980.00,7.544148,24.91905,-0.000169,24.021996,-0.0076,1.296
6982.00,7.549161,24.91881,-0.000168,24.022199,-0.0076,1.295
6984.00,7.553248,24.91969,-0.000167,24.022014,-0.0076,1.296
6986.00,7.555155,24.91949,-0.000169,24.021780,-0.0075,1.297
6988.00,7.556325,24.91928,-0.000170,24.021722,-0.0076,1.297
6990.00,7.555409,24.91965,-0.000169,24.022335,-0.0075,1.297
6992.00,7.554449,24.91993,-0.000169,24.021575,-0.0076,1.296
6994.00,7.554038,24.91963,-0.000169,24.022043,-0.0075,1.296
6996.00,7.553100,24.91987,-0.000169,24.021622,-0.0076,1.296
6998.00,7.552249,24.91957,-0.000169,24.021852,-0.0076,1.296
7000.00,7.551721,24.91936,-0.000170,24.021381,-0.0076,1.296
7002.00,7.550608,24.91911,-0.000170,24.021736,-0.0076,1.296
7004.00,7.548860,24.91995,-0.000172,24.021867,-0.0076,1.296
7006.00,7.547268,24.92046,-0.000172,24.021613,-0.0076,1.297
7008.00,7.546439,24.91982,-0.000170,24.021359,-0.0076,1.296
7010.00,7.545813,24.92054,-0.000168,24.021639,-0.0076,1.296
7012.00,7.544661,24.92081,-0.000168,24.021787,-0.0076,1.296
7014.00,7.543968,24.92118,-0.000170,24.021642,-0.0075,1.297
7016.00,7.543288,24.92110,-0.000170,24.022059,-0.0076,1.297
7018.00,7.542874,24.92003,-0.000171,24.022030,-0.0076,1.297
7020.00,7.543258,24.91946,-0.000170,24.021187,-0.0076,1.296
7022.00,7.544138,24.92034,-0.000169,24.021713,-0.0076,1.296
7024.00,7.544376,24.92141,-0.000169,24.021756,-0.0076,1.296
7026.00,7.544470,24.92099,-0.000170,24.021303,-0.0076,1.297
7028.00,7.543746,24.92032,-0.000170,24.021916,-0.0076,1.296
7030.00,7.540214,24.92050,-0.000170,24.021735,-0.0076,1.296
7032.00,7.539263,24.92065,-0.000170,24.021316,-0.0076,1.296
7034.00,7.540414,24.92003,-0.000170,24.021407,-0.0076,1.296
7036.00,7.540493,24.92002,-0.000170,24.021689,-0.0076,1.297
7038.00,7.540819,24.92070,-0.000169,24.021320,-0.0076,1.297
7040.00,7.540564,24.92104,-0.000170,24.021789,-0.0076,1.297
7042.00,7.540449,24.92078,-0.000171,24.020703,-0.0076,1.297
7044.00,7.537541,24.92129,-0.000170,24.021773,-0.0075,1.296
7046.00,7.534429,24.92094,-0.000169,24.021740,-0.0076,1.297
7048.00,7.532043,24.92073,-0.000170,24.021437,-0.0076,1.297
7050.00,7.530534,24.91999,-0.000169,24.021771,-0.0076,1.297
7052.00,7.529592,24.91948,-0.000170,24.021969,-0.0076,1.297
7054.00,7.529727,24.92023,-0.000170,24.021593,-0.0075,1.296
7056.00,7.531047,24.92033,-0.000169,24.021265,-0.0076,1.296
7058.00,7.531631,24.92045,-0.000170,24.021680,-0.0076,1.297
7060.00,7.533259,24.92058,-0.000170,24.021843,-0.0076,1.296
7062.00,7.538419,24.91955,-0.000169,24.021434,-0.0075,1.296
7064.00,7.542910,24.92035,-0.000170,24.021548,-0.0075,1.296
7066.00,7.546587,24.92034,-0.000170,24.021615,-0.0076,1.297
7068.00,7.548837,24.92070,-0.000170,24.022050,-0.0075,1.296
7070.00,7.550583,24.92150,-0.000169,24.021588,-0.0076,1.296
7072.00,7.551815,24.92136,-0.000167,24.021495,-0.0076,1.296
7074.00,7.551790,24.92145,-0.000168,24.021575,-0.0076,1.296
7076.00,7.551381,24.92145,-0.000169,24.021162,-0.0076,1.296
7078.00,7.551241,24.92118,-0.000170,24.021992,-0.0075,1.297
7080.00,7.551281,24.92160,-0.000170,24.022351,-0.0076,1.297
7082.00,7.551020,24.92167,-0.000170,24.021889,-0.0075,1.296
7084.00,7.549977,24.92181,-0.000169,24.021492,-0.0075,1.296
7086.00,7.548757,24.92261,-0.000170,24.021818,-0.0075,1.296
7088.00,7.547537,24.92116,-0.000171,24.021742,-0.0075,1.297
7090.00,7.547369,24.92058,-0.000171,24.021590,-0.0075,1.297
7092.00,7.546843,24.92105,-0.000171,24.021354,-0.0076,1.296
7094.00,7.547285,24.92028,-0.000169,24.021907,-0.0075,1.296
7096.00,7.546839,24.92033,-0.000169,24.022081,-0.0075,1.296
7098.00,7.545555,24.92158,-0.000170,24.021713,-0.0076,1.297
7100.00,7.543746,24.92123,-0.000170,24.021802,-0.0076,1.297
7102.00,7.540724,24.92176,-0.000169,24.021557,-0.0076,1.296
7104.00,7.539617,24.92129,-0.000169,24.021820,-0.0076,1.296
7106.00,7.538765,24.92169,-0.000169,24.022121,-0.0075,1.296
7108.00,7.537938,24.92148,-0.000169,24.021485,-0.0076,1.296
7110.00,7.535230,24.92110,-0.000167,24.022094,-0.0075,1.296
7112.00,7.531684,24.92157,-0.000170,24.022697,-0.0076,1.296
7114.00,7.530536,24.92176,-0.000169,24.021472,-0.0075,1.296
7116.00,7.529604,24.92185,-0.000168,24.022144,-0.0076,1.296
7118.00,7.529858,24.92164,-0.000169,24.021760,-0.0076,1.297
7120.00,7.530142,24.92177,-0.000169,24.021368,-0.0076,1.297
7122.00,7.530648,24.92075,-0.000170,24.022668,-0.0076,1.297
7124.00,7.530920,24.92185,-0.000170,24.021940,-0.0076,1.296
7126.00,7.532392,24.92160,-0.000169,24.021967,-0.0075,1.296
7128.00,7.534191,24.92194,-0.000168,24.022409,-0.0076,1.296
7130.00,7.536445,24.92230,-0.000168,24.021577,-0.0076,1.295
7132.00,7.537492,24.92146,-0.000169,24.021417,-0.0076,1.297
7134.00,7.538882,24.92168,-0.000169,24.021399,-0.0075,1.296
7136.00,7.540019,24.92152,-0.000169,24.022478,-0.0076,1.297
7138.00,7.540804,24.92166,-0.000170,24.021867,-0.0075,1.296
7140.00,7.541682,24.92119,-0.000169,24.021979,-0.0075,1.296
7142.00,7.541255,24.92101,-0.000169,24.021397,-0.0075,1.297
7144.00,7.542483,24.92154,-0.000170,24.021903,-0.0076,1.296
7146.00,7.544039,24.92153,-0.000169,24.021510,-0.0076,1.296
7148.00,7.545871,24.92177,-0.000170,24.021651,-0.0076,1.296
7150.00,7.546802,24.92169,-0.000170,24.021260,-0.0076,1.297
7152.00,7.547429,24.92163,-0.000169,24.020962,-0.0076,1.296
7154.00,7.548128,24.92196,-0.000170,24.020999,-0.0076,1.296
7156.00,7.547652,24.92174,-0.000170,24.021684,-0.0075,1.297
7158.00,7.548016,24.92179,-0.000170,24.021457,-0.0075,1.297
7160.00,7.548495,24.92201,-0.000169,24.021274,-0.0075,1.296
7162.00,7.547840,24.92216,-0.000170,24.021912,-0.0076,1.296
7164.00,7.547305,24.92243,-0.000171,24.021938,-0.0076,1.297
7166.00,7.546904,24.92288,-0.000170,24.022291,-0.0076,1.296
7168.00,7.546690,24.92286,-0.000169,24.021029,-0.0076,1.296
7170.00,7.546785,24.92305,-0.000170,24.021510,-0.0075,1.296
7172.00,7.546275,24.92308,-0.000170,24.021698,-0.0076,1.296
7174.00,7.546475,24.92199,-0.000172,24.021430,-0.0076,1.296
7176.00,7.546524,24.92217,-0.000171,24.021706,-0.0076,1.296
7178.00,7.545863,24.92167,-0.000170,24.021912,-0.0076,1.296
7180.00,7.545990,24.92227,-0.000170,24.021586,-0.0076,1.296
7182.00,7.545999,24.92225,-0.000169,24.021724,-0.0075,1.295
7184.00,7.545611,24.92251,-0.000170,24.021911,-0.0076,1.296
7186.00,7.544952,24.92195,-0.000170,24.021390,-0.0076,1.296
7188.00,7.545295,24.92222,-0.000171,24.021189,-0.0076,1.297
7190.00,7.546197,24.92154,-0.000171,24.021405,-0.0076,1.296
7192.00,7.546319,24.92241,-0.000169,24.021657,-0.0076,1.295
7194.00,7.546472,24.92165,-0.000170,24.021392,-0.0076,1.296
7196.00,7.546592,24.92197,-0.000171,24.021765,-0.0076,1.297
7198.00,7.547180,24.92222,-0.000170,24.021606,-0.0076,1.296
7200.00,7.547664,24.92144,-0.000171,24.021938,-0.0076,1.296
7202.00,7.546991,24.92163,-0.000170,24.021981,-0.0076,1.296
7204.00,7.546272,24.92189,-0.000170,24.021381,-0.0076,1.296
@12,12.0000,24.0
7206.00,7.544343,24.92149,-0.000170,24.022230,-0.0076,1.296
7208.00,7.537575,24.92101,-0.000171,24.021499,-0.0075,1.296
7210.00,7.527315,24.92211,-0.000169,24.021528,-0.0076,1.295
7212.00,7.515716,24.92241,-0.000168,24.021677,-0.0076,1.295
7214.00,7.505426,24.92226,-0.000169,24.021388,-0.0075,1.295
7216.00,7.497768,24.92239,-0.000169,24.021234,-0.0076,1.295
7218.00,7.493604,24.92171,-0.000171,24.021233,-0.0076,1.296
7220.00,7.491039,24.92173,-0.000171,24.021178,-0.0076,1.297
7222.00,7.489021,24.92171,-0.000170,24.021555,-0.0076,1.297
7224.00,7.488986,24.92209,-0.000170,24.021860,-0.0076,1.297
7226.00,7.488335,24.92114,-0.000171,24.021504,-0.0076,1.297
7228.00,7.487064,24.92149,-0.000172,24.021131,-0.0075,1.297
7230.00,7.485554,24.92058,-0.000170,24.021657,-0.0076,1.297
7232.00,7.489903,24.92039,-0.000170,24.021869,-0.0076,1.297
7234.00,7.497383,24.92070,-0.000172,24.021943,-0.0075,1.298
7236.00,7.505163,24.92053,-0.000172,24.021162,-0.0075,1.299
7238.00,7.510841,24.92039,-0.000172,24.021463,-0.0076,1.298
7240.00,7.513488,24.92002,-0.000171,24.021646,-0.0075,1.297
7242.00,7.514731,24.92052,-0.000170,24.021441,-0.0076,1.297
7244.00,7.514512,24.91999,-0.000170,24.021881,-0.0075,1.296
7246.00,7.514440,24.92088,-0.000169,24.022150,-0.0076,1.297
7248.00,7.513678,24.92113,-0.000169,24.021472,-0.0076,1.296
7250.00,7.512659,24.92133,-0.000170,24.021635,-0.0076,1.296
7252.00,7.510750,24.92061,-0.000169,24.021898,-0.0076,1.296
7254.00,7.509364,24.92141,-0.000170,24.021620,-0.0076,1.296
7256.00,7.510381,24.92104,-0.000170,24.021327,-0.0076,1.297
7258.00,7.512472,24.92056,-0.000170,24.021443,-0.0076,1.296
7260.00,7.517080,24.92036,-0.000169,24.021729,-0.0076,1.296
7262.00,7.521610,24.92185,-0.000169,24.022141,-0.0076,1.296
7264.00,7.525109,24.92143,-0.000168,24.021898,-0.0076,1.296
7266.00,7.528886,24.92127,-0.000168,24.022317,-0.0076,1.297
7268.00,7.532620,24.92136,-0.000168,24.021156,-0.0075,1.297
7270.00,7.535688,24.92107,-0.000170,24.021604,-0.0076,1.296
7272.00,7.538460,24.92062,-0.000169,24.021961,-0.0076,1.296
7274.00,7.540703,24.92052,-0.000170,24.021678,-0.0075,1.297
7276.00,7.544770,24.92037,-0.000170,24.021775,-0.0075,1.296
7278.00,7.550285,24.91966,-0.000169,24.022197,-0.0076,1.296
7280.00,7.554658,24.91961,-0.000168,24.021562,-0.0076,1.297
7282.00,7.556013,24.91976,-0.000169,24.021930,-0.0076,1.296
7284.00,7.556833,24.91932,-0.000168,24.021214,-0.0075,1.295
7286.00,7.557411,24.92003,-0.000169,24.021202,-0.0075,1.296
7288.00,7.557253,24.91990,-0.000170,24.021387,-0.0075,1.296
7290.00,7.556293,24.91970,-0.000170,24.022222,-0.0075,1.296
7292.00,7.554007,24.91982,-0.000170,24.021881,-0.0076,1.296
7294.00,7.552073,24.91992,-0.000169,24.022052,-0.0075,1.296
7296.00,7.549903,24.92027,-0.000170,24.022027,-0.0075,1.296
7298.00,7.547532,24.92087,-0.000170,24.021753,-0.0075,1.296
7300.00,7.546198,24.91967,-0.000169,24.021624,-0.0075,1.295
7302.00,7.544062,24.92037,-0.000169,24.022106,-0.0076,1.296
7304.00,7.538327,24.92127,-0.000169,24.021111,-0.0076,1.295
7306.00,7.535190,24.92048,-0.000169,24.021323,-0.0076,1.296
7308.00,7.536447,24.92031,-0.000168,24.021807,-0.0076,1.296
7310.00,7.536239,24.92077,-0.000168,24.022095,-0.0076,1.297
7312.00,7.536009,24.92037,-0.000169,24.021280,-0.0076,1.296
7314.00,7.535276,24.91993,-0.000168,24.021849,-0.0076,1.297
7316.00,7.534031,24.91998,-0.000169,24.021260,-0.0075,1.296
7318.00,7.531857,24.91986,-0.000168,24.021238,-0.0075,1.296
7320.00,7.530984,24.92000,-0.000169,24.021312,-0.0075,1.296
7322.00,7.532487,24.92077,-0.000168,24.022148,-0.0075,1.296
7324.00,7.536791,24.92125,-0.000169,24.021996,-0.0076,1.296
7326.00,7.541355,24.92105,-0.000170,24.021932,-0.0076,1.296
7328.00,7.543644,24.92107,-0.000170,24.021630,-0.0076,1.296
7330.00,7.545309,24.92079,-0.000169,24.021849,-0.0075,1.296
7332.00,7.547203,24.92127,-0.000170,24.022228,-0.0075,1.296
7334.00,7.548395,24.92154,-0.000170,24.021985,-0.0076,1.296
7336.00,7.548227,24.92234,-0.000169,24.021702,-0.0076,1.296
7338.00,7.548518,24.92204,-0.000169,24.022036,-0.0076,1.296
7340.00,7.548847,24.92227,-0.000169,24.021682,-0.0076,1.296
7342.00,7.547910,24.92307,-0.000169,24.021747,-0.0076,1.296
7344.00,7.547377,24.92327,-0.000170,24.022083,-0.0075,1.296
7346.00,7.547624,24.92340,-0.000169,24.021930,-0.0076,1.296
7348.00,7.547240,24.92327,-0.000170,24.021923,-0.0076,1.296
7350.00,7.546519,24.92348,-0.000169,24.021526,-0.0076,1.296
7352.00,7.545854,24.92295,-0.000169,24.021378,-0.0076,1.296
7354.00,7.545699,24.92331,-0.000170,24.021086,-0.0076,1.296
7356.00,7.545569,24.92404,-0.000170,24.021555,-0.0076,1.296
7358.00,7.544497,24.92352,-0.000169,24.021445,-0.0076,1.296
7360.00,7.544187,24.92330,-0.000169,24.021437,-0.0076,1.296
7362.00,7.543483,24.92352,-0.000170,24.021720,-0.0076,1.296
7364.00,7.543003,24.92365,-0.000169,24.021568,-0.0076,1.296
7366.00,7.542171,24.92350,-0.000169,24.021408,-0.0076,1.296
7368.00,7.541955,24.92288,-0.000169,24.021881,-0.0076,1.296
7370.00,7.541491,24.92282,-0.000169,24.021945,-0.0075,1.296
7372.00,7.541014,24.92324,-0.000169,24.021920,-0.0076,1.296
7374.00,7.540167,24.92279,-0.000170,24.021122,-0.0076,1.296
7376.00,7.539340,24.92208,-0.000170,24.021573,-0.0075,1.296
7378.00,7.539475,24.92207,-0.000169,24.022132,-0.0075,1.296
7380.00,7.540166,24.92147,-0.000170,24.021555,-0.0075,1.296
7382.00,7.540169,24.92198,-0.000170,24.021077,-0.0075,1.296
7384.00,7.540461,24.92156,-0.000168,24.021617,-0.0076,1.296
7386.00,7.541044,24.92184,-0.000170,24.022262,-0.0076,1.296
7388.00,7.540849,24.92176,-0.000170,24.021715,-0.0076,1.296
7390.00,7.540423,24.92135,-0.000170,24.021289,-0.0075,1.296
7392.00,7.540047,24.92145,-0.000171,24.021642,-0.0075,1.296
7394.00,7.540204,24.92113,-0.000169,24.021700,-0.0076,1.295
7396.00,7.540386,24.92069,-0.000170,24.021564,-0.0076,1.296
7398.00,7.540585,24.92124,-0.000170,24.022141,-0.0076,1.296
7400.00,7.540974,24.92110,-0.000170,24.021720,-0.0076,1.295
7402.00,7.541329,24.92167,-0.000169,24.021057,-0.0076,1.296
7404.00,7.540697,24.92093,-0.000170,24.021463,-0.0076,1.296
7406.00,7.541468,24.92108,-0.000169,24.021555,-0.0076,1.295
7408.00,7.541315,24.92132,-0.000169,24.021833,-0.0076,1.296
7410.00,7.540659,24.92212,-0.000169,24.021472,-0.0076,1.296
7412.00,7.539727,24.92233,-0.000170,24.021758,-0.0076,1.296
7414.00,7.540165,24.92151,-0.000170,24.021796,-0.0076,1.295
7416.00,7.539966,24.92172,-0.000169,24.022685,-0.0076,1.296
7418.00,7.539936,24.92232,-0.000169,24.021301,-0.0076,1.295
7420.00,7.539574,24.92252,-0.000170,24.021254,-0.0076,1.295
7422.00,7.539949,24.92162,-0.000170,24.021153,-0.0075,1.296
7424.00,7.540638,24.92212,-0.000170,24.021959,-0.0076,1.296
7426.00,7.540200,24.92300,-0.000170,24.021793,-0.0075,1.296
7428.00,7.540351,24.92295,-0.000168,24.021869,-0.0076,1.296
7430.00,7.540551,24.92346,-0.000170,24.021787,-0.0076,1.296
7432.00,7.541213,24.92281,-0.000170,24.021780,-0.0076,1.296
7434.00,7.541208,24.92122,-0.000170,24.022157,-0.0076,1.295
7436.00,7.541047,24.92126,-0.000170,24.021702,-0.0075,1.295
7438.00,7.540935,24.92179,-0.000169,24.021383,-0.0076,1.295
7440.00,7.541554,24.92144,-0.000170,24.021379,-0.0075,1.296
7442.00,7.542115,24.92136,-0.000169,24.021738,-0.0076,1.296
7444.00,7.541641,24.92057,-0.000170,24.021439,-0.0075,1.296
7446.00,7.540647,24.92054,-0.000171,24.021849,-0.0076,1.296
7448.00,7.540082,24.92112,-0.000171,24.021457,-0.0076,1.296
7450.00,7.540301,24.92095,-0.000171,24.021100,-0.0076,1.295
7452.00,7.540705,24.92010,-0.000169,24.020567,-0.0076,1.296
7454.00,7.540886,24.92038,-0.000170,24.020814,-0.0076,1.295
7456.00,7.540834,24.92099,-0.000168,24.021838,-0.0075,1.296
7458.00,7.540264,24.92077,-0.000169,24.022293,-0.0075,1.296
7460.00,7.540331,24.92031,-0.000169,24.021831,-0.0075,1.295
7462.00,7.541440,24.92088,-0.000169,24.021481,-0.0076,1.296
7464.00,7.540448,24.92090,-0.000169,24.021709,-0.0076,1.296
7466.00,7.539798,24.92105,-0.000170,24.022273,-0.0076,1.296
7468.00,7.540077,24.92141,-0.000170,24.021669,-0.0076,1.295
7470.00,7.540380,24.92153,-0.000170,24.021749,-0.0076,1.296
7472.00,7.539738,24.92151,-0.000170,24.022057,-0.0075,1.295
7474.00,7.536532,24.92110,-0.000169,24.021347,-0.0075,1.295
7476.00,7.533208,24.92102,-0.000169,24.021512,-0.0076,1.296
7478.00,7.532103,24.92147,-0.000170,24.021695,-0.0076,1.295
7480.00,7.532006,24.92151,-0.000170,24.021298,-0.0076,1.295
7482.00,7.531738,24.92151,-0.000170,24.022333,-0.0076,1.296
7484.00,7.529965,24.92117,-0.000170,24.021601,-0.0075,1.296
7486.00,7.528649,24.92091,-0.000169,24.021731,-0.0076,1.296
7488.00,7.528047,24.92104,-0.000169,24.021920,-0.0075,1.296
7490.00,7.527669,24.92164,-0.000170,24.021436,-0.0076,1.296
7492.00,7.527666,24.92116,-0.000169,24.022041,-0.0076,1.296
7494.00,7.528783,24.92128,-0.000170,24.021358,-0.0076,1.295
7496.00,7.529829,24.92132,-0.000170,24.021445,-0.0076,1.296
7498.00,7.530433,24.91997,-0.000171,24.020904,-0.0076,1.296
7500.00,7.531693,24.92025,-0.000170,24.021291,-0.0076,1.295
7502.00,7.531532,24.91947,-0.000168,24.021684,-0.0076,1.295
7504.00,7.532775,24.91946,-0.000170,24.021577,-0.0076,1.296
7506.00,7.534507,24.91987,-0.000169,24.021544,-0.0075,1.296
7508.00,7.535167,24.91989,-0.000170,24.021747,-0.0076,1.296
7510.00,7.535376,24.92045,-0.000169,24.021862,-0.0076,1.296
7512.00,7.536541,24.92099,-0.000169,24.021572,-0.0076,1.295
7514.00,7.538284,24.92012,-0.000168,24.021271,-0.0075,1.295
7516.00,7.539011,24.91997,-0.000169,24.022161,-0.0075,1.296
7518.00,7.539860,24.92033,-0.000170,24.021321,-0.0076,1.296
7520.00,7.541110,24.92042,-0.000170,24.021053,-0.0076,1.295
7522.00,7.543096,24.92067,-0.000169,24.021399,-0.0075,1.295
7524.00,7.545796,24.92011,-0.000169,24.021561,-0.0076,1.295
7526.00,7.547760,24.91995,-0.000171,24.022237,-0.0076,1.296
7528.00,7.549111,24.92020,-0.000170,24.021374,-0.0076,1.296
7530.00,7.548953,24.91998,-0.000171,24.022010,-0.0075,1.296
7532.00,7.549822,24.92021,-0.000170,24.021586,-0.0075,1.296
7534.00,7.550870,24.92071,-0.000168,24.021441,-0.0076,1.295
7536.00,7.551131,24.92048,-0.000169,24.021765,-0.0076,1.295
7538.00,7.551224,24.92078,-0.000168,24.021613,-0.0075,1.295
7540.00,7.550052,24.92101,-0.000168,24.022052,-0.0076,1.295
7542.00,7.549847,24.92050,-0.000169,24.020741,-0.0076,1.295
7544.00,7.549560,24.92101,-0.000171,24.021662,-0.0076,1.296
7546.00,7.548631,24.92133,-0.000171,24.021584,-0.0075,1.296
7548.00,7.548203,24.92141,-0.000171,24.021327,-0.0075,1.295
7550.00,7.548018,24.92032,-0.000170,24.021720,-0.0076,1.295
7552.00,7.547873,24.92070,-0.000170,24.021789,-0.0076,1.295
7554.00,7.546972,24.92199,-0.000170,24.021535,-0.0076,1.295
7556.00,7.546088,24.92179,-0.000170,24.021898,-0.0076,1.295
7558.00,7.544256,24.92126,-0.000170,24.021773,-0.0076,1.296
7560.00,7.542949,24.92033,-0.000170,24.021843,-0.0076,1.296
7562.00,7.541872,24.91986,-0.000170,24.021465,-0.0076,1.295
7564.00,7.541883,24.91953,-0.000170,24.021590,-0.0076,1.295
7566.00,7.541079,24.92015,-0.000171,24.021753,-0.0076,1.296
7568.00,7.540054,24.92013,-0.000169,24.021343,-0.0076,1.296
7570.00,7.538900,24.91951,-0.000171,24.021751,-0.0076,1.295
7572.00,7.539130,24.92055,-0.000171,24.021979,-0.0076,1.296
7574.00,7.539460,24.92059,-0.000170,24.021610,-0.0076,1.296
7576.00,7.538875,24.92105,-0.000170,24.021535,-0.0076,1.295
7578.00,7.538210,24.92150,-0.000170,24.021854,-0.0075,1.295
7580.00,7.538398,24.92091,-0.000171,24.021655,-0.0076,1.295
7582.00,7.536752,24.92124,-0.000169,24.021368,-0.0076,1.295
7584.00,7.535312,24.92231,-0.000168,24.021802,-0.0076,1.296
7586.00,7.532717,24.92132,-0.000170,24.020977,-0.0076,1.296
7588.00,7.528045,24.92159,-0.000170,24.021396,-0.0076,1.295
7590.00,7.524600,24.92129,-0.000170,24.021617,-0.0076,1.295
7592.00,7.523523,24.92181,-0.000169,24.021390,-0.0076,1.295
7594.00,7.524138,24.92224,-0.000169,24.021378,-0.0076,1.295
7596.00,7.524969,24.92282,-0.000170,24.021684,-0.0076,1.295
7598.00,7.525161,24.92175,-0.000170,24.021370,-0.0076,1.296
7600.00,7.525354,24.92174,-0.000169,24.021499,-0.0076,1.295
7602.00,7.526478,24.92139,-0.000170,24.021133,-0.0076,1.295
7604.00,7.528244,24.92211,-0.000170,24.021885,-0.0076,1.296
7606.00,7.529572,24.92251,-0.000170,24.021911,-0.0076,1.296
7608.00,7.530980,24.92292,-0.000171,24.021088,-0.0076,1.295
7610.00,7.532434,24.92265,-0.000170,24.021029,-0.0076,1.295
7612.00,7.534493,24.92150,-0.000170,24.022054,-0.0076,1.295
7614.00,7.537039,24.92121,-0.000169,24.021619,-0.0076,1.295
7616.00,7.539807,24.92192,-0.000170,24.021927,-0.0076,1.296
7618.00,7.542129,24.92167,-0.000171,24.021751,-0.0076,1.295
7620.00,7.543977,24.92205,-0.000170,24.021146,-0.0076,1.296
7622.00,7.545178,24.92212,-0.000170,24.021765,-0.0076,1.295
7624.00,7.546956,24.92175,-0.000170,24.021291,-0.0076,1.295
7626.00,7.548116,24.92137,-0.000170,24.021813,-0.0076,1.295
7628.00,7.548174,24.92170,-0.000171,24.021639,-0.0076,1.296
7630.00,7.548847,24.92144,-0.000172,24.021426,-0.0076,1.296
7632.00,7.548450,24.92178,-0.000170,24.021541,-0.0076,1.295
7634.00,7.548119,24.92121,-0.000170,24.021651,-0.0076,1.295
7636.00,7.548974,24.92088,-0.000170,24.020884,-0.0076,1.295
7638.00,7.548730,24.92059,-0.000171,24.021173,-0.0076,1.295
7640.00,7.548555,24.92034,-0.000171,24.020415,-0.0076,1.295
7642.00,7.549083,24.92009,-0.000170,24.021546,-0.0076,1.295
7644.00,7.548441,24.92080,-0.000171,24.021417,-0.0076,1.296
7646.00,7.547881,24.92002,-0.000171,24.021539,-0.0076,1.296
7648.00,7.547358,24.92073,-0.000170,24.021631,-0.0076,1.296
7650.00,7.545935,24.92095,-0.000169,24.021318,-0.0076,1.295
7652.00,7.543477,24.92014,-0.000168,24.021289,-0.0076,1.295
7654.00,7.541425,24.92048,-0.000168,24.021541,-0.0076,1.295
7656.00,7.541059,24.91958,-0.000169,24.021281,-0.0076,1.296
7658.00,7.539064,24.91957,-0.000169,24.021829,-0.0076,1.295
7660.00,7.537483,24.92026,-0.000169,24.021234,-0.0076,1.295
7662.00,7.535702,24.91944,-0.000169,24.020709,-0.0076,1.295
7664.00,7.534249,24.92004,-0.000169,24.021543,-0.0076,1.296
7666.00,7.534369,24.92069,-0.000170,24.022248,-0.0076,1.295
7668.00,7.534679,24.92050,-0.000170,24.021191,-0.0076,1.295
7670.00,7.534172,24.92012,-0.000170,24.021504,-0.0075,1.295
7672.00,7.532590,24.91905,-0.000170,24.021633,-0.0076,1.295
7674.00,7.529545,24.91951,-0.000170,24.021561,-0.0076,1.295
7676.00,7.526933,24.91971,-0.000169,24.021689,-0.0076,1.296
7678.00,7.528704,24.91965,-0.000169,24.021550,-0.0076,1.295
7680.00,7.531518,24.91902,-0.000169,24.021184,-0.0075,1.295
7682.00,7.534064,24.91957,-0.000170,24.021301,-0.0076,1.295
7684.00,7.536337,24.91902,-0.000170,24.021437,-0.0076,1.295
7686.00,7.536829,24.91898,-0.000169,24.020808,-0.0075,1.295
7688.00,7.536241,24.91928,-0.000169,24.021251,-0.0076,1.296
7690.00,7.534623,24.91905,-0.000170,24.021896,-0.0076,1.295
7692.00,7.532873,24.91939,-0.000171,24.021296,-0.0076,1.296
7694.00,7.530578,24.91878,-0.000170,24.021144,-0.0076,1.295
7696.00,7.527536,24.91935,-0.000170,24.021943,-0.0076,1.295
7698.00,7.526244,24.91974,-0.000170,24.021787,-0.0076,1.295
7700.00,7.526639,24.92050,-0.000169,24.021405,-0.0076,1.295
7702.00,7.527133,24.92119,-0.000169,24.022172,-0.0075,1.296
7704.00,7.528635,24.92068,-0.000169,24.021479,-0.0075,1.296
7706.00,7.529423,24.92067,-0.000170,24.021637,-0.0076,1.295
7708.00,7.531056,24.92006,-0.000170,24.021796,-0.0076,1.295
7710.00,7.532581,24.91968,-0.000170,24.021794,-0.0076,1.295
7712.00,7.534110,24.92025,-0.000171,24.021470,-0.0076,1.295
7714.00,7.535444,24.92060,-0.000169,24.020718,-0.0076,1.295
7716.00,7.536678,24.92043,-0.000170,24.021071,-0.0076,1.295
7718.00,7.537013,24.91970,-0.000171,24.021722,-0.0076,1.295
7720.00,7.537855,24.92054,-0.000171,24.021463,-0.0076,1.295
7722.00,7.538886,24.92082,-0.000169,24.021929,-0.0076,1.295
7724.00,7.539646,24.92058,-0.000169,24.021222,-0.0076,1.296
7726.00,7.538577,24.91904,-0.000171,24.021608,-0.0076,1.296
7728.00,7.538329,24.92042,-0.000170,24.021160,-0.0076,1.296
7730.00,7.539427,24.92072,-0.000169,24.021198,-0.0076,1.295
7732.00,7.539141,24.92008,-0.000170,24.021175,-0.0076,1.295
7734.00,7.538610,24.91977,-0.000170,24.021091,-0.0076,1.296
7736.00,7.538735,24.91935,-0.000169,24.021383,-0.0076,1.295
7738.00,7.538560,24.92054,-0.000170,24.021465,-0.0076,1.295
7740.00,7.538852,24.92015,-0.000169,24.021749,-0.0076,1.295
7742.00,7.538261,24.92016,-0.000170,24.021678,-0.0076,1.295
7744.00,7.538864,24.91910,-0.000169,24.021543,-0.0076,1.295
7746.00,7.538522,24.91905,-0.000170,24.021303,-0.0076,1.295
7748.00,7.538432,24.91863,-0.000170,24.021468,-0.0076,1.296
7750.00,7.538866,24.91943,-0.000171,24.021171,-0.0076,1.296
7752.00,7.538926,24.91890,-0.000170,24.021146,-0.0076,1.295
7754.00,7.538620,24.91868,-0.000170,24.021640,-0.0076,1.295
7756.00,7.538770,24.91995,-0.000169,24.022155,-0.0075,1.295
7758.00,7.538960,24.91899,-0.000169,24.021258,-0.0076,1.296
7760.00,7.539422,24.91910,-0.000170,24.021506,-0.0076,1.295
7762.00,7.538681,24.91831,-0.000169,24.021541,-0.0076,1.295
7764.00,7.538001,24.91932,-0.000170,24.021162,-0.0076,1.295
7766.00,7.537409,24.91946,-0.000170,24.021227,-0.0076,1.295
7768.00,7.537928,24.91963,-0.000170,24.020509,-0.0076,1.294
7770.00,7.537792,24.91926,-0.000169,24.021164,-0.0076,1.295
7772.00,7.537084,24.91889,-0.000169,24.021372,-0.0076,1.295
7774.00,7.537540,24.91906,-0.000170,24.021805,-0.0076,1.295
7776.00,7.537591,24.91928,-0.000170,24.021874,-0.0076,1.295
7778.00,7.537835,24.91978,-0.000170,24.021805,-0.0076,1.295
7780.00,7.537198,24.91996,-0.000169,24.021524,-0.0076,1.295
7782.00,7.536639,24.91947,-0.000170,24.021412,-0.0075,1.295
7784.00,7.536847,24.91952,-0.000170,24.021706,-0.0076,1.295
7786.00,7.537235,24.91992,-0.000169,24.021983,-0.0076,1.296
7788.00,7.537397,24.91953,-0.000170,24.021673,-0.0076,1.296
7790.00,7.537267,24.92021,-0.000171,24.021234,-0.0076,1.295
7792.00,7.537380,24.91961,-0.000170,24.021359,-0.0076,1.295
7794.00,7.536561,24.91945,-0.000170,24.021746,-0.0076,1.295
7796.00,7.536733,24.91966,-0.000170,24.021243,-0.0075,1.295
7798.00,7.536594,24.91988,-0.000170,24.022133,-0.0075,1.295
7800.00,7.536293,24.91905,-0.000169,24.021698,-0.0075,1.295
7802.00,7.537070,24.91962,-0.000169,24.022148,-0.0075,1.295
7804.00,7.536903,24.91860,-0.000169,24.021209,-0.0076,1.295
@13,12.0000,24.0
7806.00,7.536775,24.91864,-0.000169,24.022362,-0.0076,1.295
7808.00,7.531152,24.91919,-0.000169,24.021727,-0.0076,1.295
7810.00,7.522348,24.91912,-0.000169,24.021539,-0.0076,1.294
7812.00,7.512293,24.91977,-0.000168,24.022097,-0.0076,1.294
7814.00,7.503571,24.92050,-0.000168,24.021597,-0.0075,1.294
7816.00,7.498265,24.91940,-0.000168,24.022239,-0.0076,1.294
7818.00,7.496588,24.91914,-0.000170,24.022061,-0.0076,1.296
7820.00,7.495974,24.91964,-0.000171,24.021238,-0.0076,1.296
7822.00,7.496804,24.91947,-0.000171,24.021260,-0.0076,1.296
7824.00,7.496502,24.91923,-0.000171,24.020926,-0.0076,1.296
7826.00,7.495834,24.91903,-0.000171,24.021245,-0.0076,1.296
7828.00,7.494841,24.91913,-0.000172,24.022193,-0.0076,1.296
7830.00,7.495212,24.91965,-0.000171,24.021943,-0.0076,1.295
7832.00,7.500522,24.92040,-0.000170,24.021827,-0.0076,1.296
7834.00,7.510212,24.92006,-0.000170,24.021802,-0.0075,1.297
7836.00,7.520067,24.91996,-0.000170,24.021847,-0.0076,1.298
7838.00,7.529056,24.92053,-0.000172,24.021956,-0.0075,1.297
7840.00,7.534310,24.92024,-0.000171,24.021109,-0.0075,1.296
7842.00,7.535722,24.92038,-0.000170,24.021352,-0.0076,1.296
7844.00,7.535224,24.92098,-0.000169,24.021229,-0.0076,1.295
7846.00,7.535012,24.92088,-0.000168,24.021457,-0.0076,1.295
7848.00,7.534970,24.92032,-0.000168,24.021999,-0.0076,1.295
7850.00,7.534691,24.92157,-0.000168,24.021635,-0.0076,1.295
7852.00,7.534961,24.92140,-0.000170,24.021633,-0.0076,1.295
7854.00,7.535390,24.92094,-0.000169,24.022264,-0.0076,1.295
7856.00,7.534179,24.92088,-0.000169,24.021524,-0.0076,1.295
7858.00,7.532935,24.92086,-0.000169,24.021048,-0.0076,1.295
7860.00,7.533214,24.91992,-0.000171,24.021996,-0.0076,1.295
7862.00,7.534330,24.92017,-0.000170,24.021459,-0.0076,1.295
7864.00,7.534465,24.92007,-0.000168,24.021077,-0.0076,1.295
7866.00,7.535369,24.92005,-0.000170,24.021300,-0.0076,1.295
7868.00,7.538390,24.91997,-0.000170,24.021548,-0.0075,1.294
7870.00,7.536216,24.91987,-0.000169,24.021133,-0.0075,1.294
7872.00,7.532811,24.92015,-0.000169,24.021064,-0.0076,1.294
7874.00,7.533005,24.92022,-0.000169,24.021519,-0.0076,1.294
7876.00,7.534521,24.91992,-0.000170,24.021367,-0.0076,1.295
7878.00,7.535532,24.92089,-0.000170,24.021309,-0.0076,1.295
7880.00,7.536490,24.92134,-0.000171,24.021796,-0.0076,1.296
7882.00,7.536411,24.92115,-0.000169,24.021760,-0.0076,1.295
7884.00,7.535942,24.92057,-0.000169,24.021419,-0.0075,1.295
7886.00,7.535884,24.92044,-0.000169,24.021265,-0.0076,1.295
7888.00,7.534325,24.92097,-0.000169,24.021805,-0.0076,1.294
7890.00,7.533520,24.92061,-0.000170,24.021519,-0.0076,1.295
7892.00,7.533727,24.91996,-0.000171,24.021622,-0.0076,1.295
7894.00,7.533854,24.92071,-0.000169,24.021570,-0.0076,1.295
7896.00,7.533469,24.92077,-0.000168,24.021501,-0.0076,1.294
7898.00,7.533187,24.92113,-0.000169,24.021300,-0.0076,1.295
7900.00,7.533589,24.92148,-0.000171,24.021347,-0.0076,1.295
7902.00,7.532886,24.92054,-0.000172,24.021129,-0.0076,1.295
7904.00,7.531505,24.92027,-0.000170,24.021019,-0.0076,1.295
7906.00,7.530003,24.91980,-0.000170,24.021180,-0.0076,1.295
7908.00,7.529510,24.92018,-0.000169,24.021450,-0.0076,1.294
7910.00,7.528696,24.92062,-0.000170,24.021037,-0.0075,1.294
7912.00,7.529203,24.92091,-0.000170,24.021689,-0.0075,1.295
7914.00,7.530661,24.92118,-0.000170,24.021720,-0.0076,1.294
7916.00,7.532059,24.92142,-0.000170,24.021497,-0.0076,1.295
7918.00,7.533300,24.92142,-0.000169,24.020979,-0.0076,1.295
7920.00,7.533311,24.92182,-0.000171,24.021403,-0.0076,1.295
7922.00,7.534276,24.92170,-0.000171,24.021416,-0.0076,1.295
7924.00,7.535537,24.92077,-0.000170,24.021628,-0.0076,1.295
7926.00,7.536753,24.92135,-0.000170,24.021673,-0.0076,1.295
7928.00,7.537558,24.92136,-0.000170,24.021155,-0.0076,1.295
7930.00,7.537399,24.92157,-0.000170,24.021731,-0.0076,1.295
7932.00,7.537886,24.92145,-0.000171,24.021731,-0.0076,1.295
7934.00,7.538736,24.92126,-0.000170,24.021753,-0.0076,1.295
7936.00,7.539298,24.92212,-0.000170,24.021053,-0.0076,1.295
7938.00,7.539627,24.92129,-0.000169,24.021252,-0.0076,1.295
7940.00,7.540026,24.92170,-0.000171,24.021878,-0.0075,1.295
7942.00,7.540177,24.92146,-0.000169,24.021247,-0.0076,1.295
7944.00,7.540178,24.92151,-0.000170,24.021798,-0.0076,1.295
7946.00,7.540258,24.92123,-0.000169,24.021648,-0.0076,1.294
7948.00,7.540967,24.92166,-0.000170,24.021272,-0.0076,1.294
7950.00,7.540701,24.92173,-0.000170,24.021646,-0.0076,1.295
7952.00,7.540293,24.92179,-0.000170,24.021115,-0.0076,1.295
7954.00,7.540112,24.92150,-0.000170,24.021102,-0.0076,1.295
7956.00,7.539675,24.92262,-0.000170,24.021146,-0.0076,1.295
7958.00,7.541620,24.92199,-0.000169,24.021544,-0.0076,1.295
7960.00,7.545801,24.92169,-0.000170,24.021146,-0.0076,1.295
7962.00,7.550010,24.92125,-0.000170,24.021209,-0.0076,1.294
7964.00,7.552516,24.92073,-0.000169,24.021405,-0.0076,1.295
7966.00,7.553364,24.92126,-0.000168,24.021611,-0.0076,1.294
7968.00,7.553364,24.92124,-0.000169,24.021060,-0.0076,1.295
7970.00,7.552966,24.92131,-0.000170,24.021615,-0.0076,1.295
7972.00,7.552244,24.92161,-0.000170,24.021662,-0.0076,1.294
7974.00,7.550474,24.92183,-0.000169,24.021372,-0.0076,1.294
7976.00,7.549244,24.92096,-0.000170,24.021031,-0.0076,1.295
7978.00,7.548518,24.92024,-0.000171,24.020696,-0.0076,1.294
7980.00,7.547455,24.92057,-0.000170,24.021524,-0.0076,1.295
7982.00,7.545113,24.92064,-0.000171,24.020879,-0.0076,1.295
7984.00,7.542921,24.92091,-0.000171,24.021198,-0.0076,1.295
7986.00,7.540579,24.92057,-0.000170,24.021405,-0.0076,1.294
7988.00,7.538855,24.92138,-0.000170,24.021445,-0.0076,1.294
7990.00,7.537953,24.92074,-0.000170,24.021858,-0.0076,1.294
7992.00,7.537907,24.92168,-0.000169,24.021474,-0.0076,1.295
7994.00,7.538204,24.92217,-0.000169,24.021336,-0.0076,1.295
7996.00,7.536925,24.92154,-0.000170,24.021233,-0.0075,1.295
7998.00,7.534714,24.92231,-0.000170,24.021160,-0.0076,1.295
8000.00,7.531208,24.92207,-0.000171,24.021733,-0.0076,1.295
8002.00,7.527764,24.92121,-0.000171,24.021495,-0.0076,1.294
8004.00,7.527628,24.92186,-0.000171,24.020955,-0.0076,1.294
8006.00,7.530410,24.92179,-0.000169,24.020477,-0.0076,1.294
8008.00,7.533187,24.92186,-0.000169,24.020919,-0.0076,1.295
8010.00,7.534760,24.92118,-0.000170,24.021184,-0.0077,1.295
8012.00,7.535080,24.92145,-0.000171,24.021178,-0.0076,1.294
8014.00,7.536470,24.92115,-0.000170,24.021439,-0.0076,1.294
8016.00,7.537385,24.92178,-0.000170,24.021798,-0.0076,1.295
8018.00,7.536658,24.92179,-0.000170,24.021178,-0.0076,1.294
8020.00,7.536708,24.92135,-0.000170,24.021378,-0.0076,1.294
8022.00,7.537163,24.92098,-0.000170,24.021814,-0.0076,1.294
8024.00,7.537478,24.92092,-0.000170,24.021147,-0.0076,1.295
8026.00,7.538050,24.92167,-0.000171,24.021673,-0.0076,1.295
8028.00,7.537096,24.92192,-0.000171,24.021339,-0.0076,1.294
8030.00,7.535085,24.92205,-0.000170,24.021952,-0.0076,1.294
8032.00,7.532806,24.92182,-0.000170,24.021249,-0.0076,1.295
8034.00,7.532248,24.92184,-0.000171,24.021046,-0.0076,1.295
8036.00,7.531895,24.92168,-0.000171,24.020906,-0.0076,1.295
8038.00,7.530938,24.92210,-0.000170,24.021610,-0.0076,1.295
8040.00,7.530290,24.92181,-0.000171,24.021048,-0.0076,1.295
8042.00,7.529487,24.92149,-0.000170,24.020933,-0.0076,1.295
8044.00,7.530469,24.92148,-0.000171,24.020645,-0.0076,1.295
8046.00,7.530764,24.92175,-0.000171,24.021504,-0.0076,1.295
8048.00,7.531557,24.92197,-0.000170,24.021062,-0.0076,1.295
8050.00,7.532399,24.92191,-0.000172,24.020803,-0.0076,1.294
8052.00,7.532401,24.92152,-0.000170,24.020477,-0.0076,1.295
8054.00,7.533676,24.92178,-0.000171,24.021165,-0.0076,1.295
8056.00,7.534994,24.92239,-0.000170,24.021541,-0.0076,1.295
8058.00,7.534665,24.92260,-0.000171,24.021532,-0.0076,1.295
8060.00,7.535133,24.92282,-0.000170,24.020939,-0.0075,1.295
8062.00,7.535580,24.92304,-0.000171,24.021434,-0.0076,1.295
8064.00,7.536277,24.92324,-0.000170,24.021220,-0.0076,1.295
8066.00,7.537222,24.92332,-0.000171,24.020643,-0.0076,1.295
8068.00,7.537645,24.92280,-0.000171,24.021178,-0.0076,1.295
8070.00,7.537704,24.92166,-0.000171,24.021213,-0.0076,1.294
8072.00,7.537369,24.92138,-0.000171,24.021135,-0.0076,1.294
8074.00,7.538055,24.92205,-0.000169,24.021419,-0.0076,1.294
8076.00,7.538660,24.92201,-0.000169,24.020903,-0.0076,1.295
8078.00,7.538675,24.92150,-0.000170,24.021231,-0.0076,1.295
8080.00,7.541116,24.92147,-0.000170,24.021133,-0.0076,1.294
8082.00,7.546963,24.92206,-0.000171,24.021243,-0.0076,1.294
8084.00,7.549366,24.92170,-0.000170,24.021285,-0.0075,1.295
8086.00,7.550022,24.92189,-0.000169,24.020629,-0.0076,1.294
8088.00,7.549301,24.92311,-0.000170,24.021187,-0.0076,1.294
8090.00,7.549069,24.92246,-0.000171,24.021029,-0.0076,1.295
8092.00,7.548618,24.92157,-0.000171,24.020516,-0.0076,1.294
8094.00,7.547399,24.92196,-0.000171,24.021591,-0.0076,1.294
8096.00,7.545780,24.92234,-0.000170,24.021055,-0.0076,1.294
8098.00,7.542671,24.92307,-0.000170,24.021115,-0.0076,1.295
8100.00,7.536983,24.92210,-0.000169,24.021334,-0.0076,1.294
8102.00,7.532650,24.92249,-0.000170,24.021135,-0.0076,1.295
8104.00,7.531778,24.92181,-0.000171,24.021272,-0.0076,1.295
8106.00,7.533490,24.92168,-0.000170,24.021260,-0.0076,1.295
8108.00,7.536500,24.92143,-0.000170,24.021033,-0.0076,1.294
8110.00,7.538378,24.92141,-0.000170,24.021684,-0.0076,1.294
8112.00,7.539281,24.92109,-0.000170,24.020993,-0.0076,1.294
8114.00,7.539799,24.92114,-0.000171,24.020937,-0.0076,1.295
8116.00,7.540302,24.92015,-0.000171,24.021149,-0.0076,1.295
8118.00,7.539487,24.92032,-0.000172,24.021227,-0.0076,1.294
8120.00,7.538053,24.92087,-0.000172,24.021823,-0.0076,1.295
8122.00,7.536420,24.92136,-0.000170,24.020453,-0.0076,1.294
8124.00,7.534344,24.92146,-0.000171,24.021278,-0.0076,1.295
8126.00,7.531743,24.92130,-0.000171,24.021303,-0.0076,1.294
8128.00,7.529875,24.92148,-0.000170,24.021316,-0.0076,1.294
8130.00,7.529285,24.92081,-0.000169,24.021697,-0.0076,1.295
8132.00,7.529677,24.92040,-0.000171,24.021368,-0.0076,1.295
8134.00,7.530569,24.92062,-0.000171,24.021421,-0.0076,1.295
8136.00,7.531306,24.92111,-0.000171,24.021251,-0.0076,1.295
8138.00,7.531288,24.92082,-0.000171,24.021180,-0.0076,1.294
8140.00,7.531622,24.92072,-0.000170,24.020964,-0.0077,1.294
8142.00,7.532324,24.92064,-0.000169,24.021771,-0.0076,1.294
8144.00,7.533532,24.92058,-0.000171,24.021709,-0.0076,1.294
8146.00,7.534014,24.92121,-0.000170,24.021428,-0.0076,1.294
8148.00,7.535027,24.92092,-0.000171,24.021325,-0.0076,1.294
8150.00,7.536215,24.92068,-0.000171,24.020917,-0.0076,1.294
8152.00,7.535587,24.92120,-0.000171,24.021767,-0.0076,1.294
8154.00,7.535009,24.92144,-0.000170,24.021325,-0.0076,1.295
8156.00,7.535304,24.92169,-0.000170,24.020400,-0.0076,1.296
8158.00,7.536035,24.92202,-0.000170,24.021568,-0.0076,1.295
8160.00,7.535772,24.92204,-0.000170,24.021323,-0.0076,1.295
8162.00,7.535242,24.92201,-0.000169,24.020663,-0.0076,1.293
8164.00,7.534312,24.92272,-0.000170,24.021285,-0.0076,1.294
8166.00,7.533006,24.92249,-0.000170,24.021468,-0.0076,1.294
8168.00,7.532197,24.92234,-0.000170,24.020997,-0.0076,1.295
8170.00,7.531564,24.92211,-0.000171,24.020792,-0.0076,1.294
8172.00,7.532190,24.92322,-0.000171,24.021523,-0.0076,1.294
8174.00,7.532394,24.92413,-0.000169,24.020991,-0.0076,1.295
8176.00,7.533362,24.92319,-0.000170,24.020482,-0.0076,1.295
8178.00,7.533480,24.92340,-0.000170,24.021207,-0.0076,1.294
8180.00,7.533536,24.92291,-0.000170,24.020982,-0.0076,1.294
8182.00,7.533418,24.92384,-0.000169,24.021365,-0.0076,1.294
8184.00,7.533099,24.92311,-0.000170,24.020874,-0.0076,1.294
8186.00,7.534345,24.92412,-0.000170,24.021436,-0.0076,1.295
8188.00,7.534547,24.92417,-0.000171,24.020845,-0.0076,1.295
8190.00,7.535642,24.92350,-0.000171,24.021029,-0.0076,1.295
8192.00,7.535259,24.92389,-0.000170,24.021392,-0.0076,1.294
8194.00,7.534798,24.92368,-0.000170,24.021262,-0.0077,1.294
8196.00,7.536526,24.92320,-0.000171,24.021272,-0.0076,1.294
8198.00,7.537381,24.92398,-0.000171,24.021006,-0.0076,1.295
8200.00,7.536753,24.92343,-0.000173,24.021039,-0.0076,1.295
8202.00,7.536275,24.92382,-0.000170,24.021524,-0.0076,1.294
8204.00,7.536279,24.92431,-0.000170,24.021662,-0.0076,1.294
8206.00,7.537349,24.92529,-0.000169,24.021156,-0.0076,1.294
8208.00,7.536945,24.92347,-0.000169,24.021071,-0.0076,1.294
8210.00,7.536013,24.92479,-0.000170,24.020977,-0.0076,1.295
8212.00,7.536700,24.92419,-0.000170,24.021651,-0.0076,1.294
8214.00,7.537076,24.92488,-0.000170,24.021613,-0.0076,1.295
8216.00,7.537917,24.92517,-0.000171,24.021338,-0.0076,1.294
8218.00,7.539258,24.92566,-0.000170,24.020672,-0.0076,1.294
8220.00,7.542851,24.92535,-0.000170,24.020881,-0.0076,1.294
8222.00,7.546656,24.92539,-0.000172,24.021129,-0.0076,1.294
8224.00,7.549847,24.92479,-0.000172,24.020946,-0.0076,1.294
8226.00,7.546380,24.92512,-0.000170,24.021022,-0.0076,1.294
8228.00,7.543515,24.92494,-0.000170,24.021533,-0.0076,1.294
8230.00,7.543077,24.92429,-0.000170,24.021992,-0.0076,1.294
8232.00,7.542454,24.92425,-0.000170,24.021461,-0.0076,1.294
8234.00,7.540908,24.92482,-0.000171,24.022164,-0.0076,1.294
8236.00,7.538508,24.92512,-0.000170,24.021814,-0.0076,1.294
8238.00,7.535777,24.92559,-0.000170,24.021225,-0.0076,1.294
8240.00,7.533849,24.92505,-0.000170,24.020861,-0.0076,1.295
8242.00,7.532454,24.92519,-0.000170,24.020384,-0.0076,1.294
8244.00,7.531786,24.92510,-0.000171,24.020941,-0.0076,1.294
8246.00,7.530776,24.92449,-0.000172,24.021978,-0.0076,1.294
8248.00,7.529548,24.92485,-0.000172,24.020741,-0.0076,1.294
8250.00,7.529233,24.92446,-0.000171,24.021242,-0.0076,1.294
8252.00,7.528535,24.92460,-0.000172,24.021211,-0.0076,1.294
8254.00,7.528104,24.92488,-0.000170,24.021738,-0.0076,1.295
8256.00,7.527785,24.92511,-0.000171,24.020892,-0.0076,1.295
8258.00,7.527452,24.92559,-0.000171,24.021120,-0.0076,1.294
8260.00,7.527568,24.92541,-0.000170,24.021818,-0.0076,1.294
8262.00,7.528882,24.92532,-0.000170,24.021624,-0.0076,1.294
8264.00,7.529406,24.92556,-0.000171,24.021894,-0.0076,1.294
8266.00,7.530310,24.92536,-0.000171,24.021811,-0.0076,1.295
8268.00,7.531377,24.92609,-0.000171,24.021680,-0.0076,1.295
8270.00,7.531174,24.92559,-0.000170,24.021240,-0.0076,1.294
8272.00,7.532241,24.92426,-0.000170,24.021660,-0.0076,1.294
8274.00,7.532688,24.92426,-0.000170,24.021477,-0.0076,1.294
8276.00,7.533270,24.92441,-0.000170,24.021327,-0.0076,1.294
8278.00,7.533817,24.92467,-0.000170,24.021147,-0.0076,1.294
8280.00,7.534193,24.92439,-0.000169,24.021028,-0.0076,1.294
8282.00,7.535176,24.92399,-0.000169,24.020993,-0.0076,1.294
8284.00,7.536321,24.92470,-0.000170,24.021037,-0.0076,1.294
8286.00,7.536873,24.92404,-0.000171,24.021258,-0.0076,1.295
8288.00,7.537066,24.92373,-0.000169,24.021301,-0.0076,1.294
8290.00,7.537254,24.92483,-0.000170,24.021550,-0.0076,1.294
8292.00,7.540569,24.92381,-0.000171,24.021368,-0.0076,1.294
8294.00,7.544433,24.92347,-0.000170,24.021474,-0.0076,1.293
8296.00,7.546433,24.92389,-0.000169,24.021260,-0.0076,1.294
8298.00,7.548730,24.92404,-0.000171,24.021138,-0.0076,1.294
8300.00,7.551038,24.92373,-0.000170,24.021383,-0.0076,1.294
8302.00,7.551938,24.92380,-0.000169,24.020970,-0.0076,1.293
8304.00,7.552451,24.92328,-0.000170,24.021000,-0.0076,1.294
8306.00,7.551738,24.92316,-0.000169,24.021640,-0.0076,1.294
8308.00,7.549828,24.92411,-0.000171,24.021557,-0.0076,1.294
8310.00,7.548128,24.92446,-0.000171,24.021068,-0.0076,1.294
8312.00,7.546221,24.92479,-0.000171,24.021176,-0.0076,1.294
8314.00,7.543233,24.92570,-0.000171,24.021242,-0.0076,1.294
8316.00,7.541949,24.92559,-0.000170,24.021481,-0.0076,1.294
8318.00,7.540867,24.92537,-0.000171,24.021053,-0.0076,1.294
8320.00,7.540069,24.92516,-0.000170,24.021405,-0.0076,1.294
8322.00,7.538857,24.92579,-0.000170,24.021349,-0.0076,1.294
8324.00,7.537890,24.92549,-0.000171,24.021051,-0.0076,1.294
8326.00,7.537996,24.92453,-0.000171,24.021289,-0.0076,1.294
8328.00,7.538054,24.92522,-0.000170,24.020732,-0.0076,1.293
8330.00,7.537470,24.92543,-0.000171,24.021136,-0.0076,1.294
8332.00,7.536439,24.92504,-0.000170,24.021178,-0.0076,1.294
8334.00,7.535305,24.92455,-0.000170,24.021205,-0.0076,1.294
8336.00,7.533936,24.92488,-0.000170,24.021254,-0.0076,1.294
8338.00,7.532742,24.92447,-0.000171,24.021597,-0.0076,1.295
8340.00,7.530372,24.92434,-0.000172,24.021811,-0.0076,1.294
8342.00,7.528238,24.92492,-0.000170,24.021468,-0.0076,1.294
8344.00,7.524336,24.92511,-0.000169,24.022168,-0.0076,1.294
8346.00,7.521406,24.92451,-0.000170,24.021818,-0.0076,1.294
8348.00,7.520573,24.92402,-0.000169,24.021133,-0.0076,1.294
8350.00,7.522364,24.92398,-0.000170,24.021688,-0.0076,1.293
8352.00,7.523717,24.92462,-0.000171,24.021793,-0.0076,1.294
8354.00,7.525454,24.92548,-0.000170,24.021530,-0.0076,1.293
8356.00,7.526460,24.92483,-0.000170,24.020917,-0.0076,1.294
8358.00,7.528073,24.92544,-0.000171,24.020761,-0.0076,1.294
8360.00,7.527965,24.92528,-0.000170,24.021765,-0.0076,1.294
8362.00,7.528579,24.92432,-0.000171,24.021590,-0.0076,1.294
8364.00,7.528602,24.92496,-0.000170,24.021880,-0.0076,1.294
8366.00,7.528871,24.92510,-0.000169,24.021749,-0.0076,1.294
8368.00,7.529987,24.92533,-0.000168,24.021461,-0.0076,1.294
8370.00,7.531367,24.92478,-0.000170,24.021015,-0.0076,1.294
8372.00,7.532685,24.92485,-0.000170,24.020776,-0.0076,1.294
8374.00,7.532635,24.92458,-0.000170,24.021561,-0.0076,1.294
8376.00,7.532012,24.92507,-0.000170,24.021490,-0.0076,1.293
8378.00,7.531832,24.92611,-0.000169,24.021463,-0.0076,1.293
8380.00,7.532686,24.92509,-0.000169,24.021657,-0.0076,1.294
8382.00,7.533134,24.92574,-0.000170,24.021399,-0.0075,1.294
8384.00,7.533346,24.92566,-0.000171,24.021584,-0.0076,1.294
8386.00,7.533544,24.92545,-0.000170,24.020756,-0.0076,1.293
8388.00,7.533853,24.92493,-0.000171,24.021249,-0.0076,1.294
8390.00,7.533677,24.92534,-0.000169,24.021399,-0.0076,1.294
8392.00,7.534314,24.92577,-0.000170,24.021058,-0.0076,1.294
8394.00,7.534246,24.92505,-0.000170,24.021776,-0.0076,1.294
8396.00,7.534985,24.92528,-0.000170,24.021880,-0.0076,1.294
8398.00,7.535534,24.92571,-0.000170,24.021133,-0.0076,1.293
8400.00,7.535813,24.92562,-0.000170,24.021341,-0.0076,1.293
8402.00,7.535367,24.92578,-0.000170,24.021278,-0.0075,1.294
8404.00,7.534776,24.92519,-0.000170,24.021138,-0.0075,1.293
@14,12.0000,24.0
8406.00,7.534678,24.92462,-0.000171,24.021702,-0.0076,1.293
8408.00,7.530968,24.92452,-0.000170,24.021332,-0.0076,1.293
8410.00,7.523248,24.92571,-0.000170,24.021191,-0.0076,1.293
8412.00,7.515037,24.92486,-0.000169,24.021630,-0.0076,1.293
8414.00,7.505520,24.92481,-0.000170,24.021216,-0.0076,1.292
8416.00,7.497225,24.92491,-0.000169,24.020897,-0.0076,1.293
8418.00,7.491577,24.92454,-0.000171,24.021214,-0.0076,1.294
8420.00,7.486789,24.92445,-0.000171,24.021343,-0.0076,1.294
8422.00,7.482812,24.92336,-0.000171,24.021628,-0.0076,1.294
8424.00,7.479831,24.92322,-0.000171,24.022085,-0.0076,1.295
8426.00,7.477174,24.92360,-0.000171,24.021428,-0.0076,1.295
8428.00,7.473750,24.92338,-0.000172,24.021285,-0.0076,1.295
8430.00,7.470587,24.92392,-0.000172,24.021448,-0.0076,1.294
8432.00,7.473665,24.92463,-0.000171,24.020955,-0.0076,1.295
8434.00,7.479912,24.92412,-0.000171,24.021920,-0.0076,1.295
8436.00,7.486274,24.92507,-0.000171,24.021959,-0.0076,1.295
8438.00,7.493691,24.92460,-0.000172,24.021423,-0.0076,1.295
8440.00,7.499146,24.92498,-0.000172,24.021000,-0.0076,1.295
8442.00,7.502704,24.92467,-0.000170,24.020870,-0.0076,1.294
8444.00,7.506883,24.92472,-0.000170,24.021254,-0.0076,1.294
8446.00,7.511243,24.92547,-0.000170,24.021998,-0.0076,1.294
8448.00,7.515001,24.92549,-0.000170,24.021033,-0.0076,1.294
8450.00,7.519478,24.92366,-0.000168,24.021213,-0.0076,1.294
8452.00,7.523519,24.92374,-0.000171,24.021561,-0.0076,1.294
8454.00,7.527221,24.92372,-0.000170,24.020681,-0.0076,1.293
8456.00,7.531990,24.92432,-0.000170,24.020890,-0.0076,1.294
8458.00,7.536067,24.92429,-0.000170,24.021381,-0.0076,1.293
8460.00,7.539609,24.92407,-0.000170,24.021635,-0.0076,1.294
8462.00,7.543538,24.92357,-0.000169,24.021628,-0.0076,1.294
8464.00,7.547656,24.92354,-0.000170,24.021182,-0.0076,1.293
8466.00,7.550711,24.92419,-0.000168,24.021666,-0.0076,1.293
8468.00,7.552690,24.92412,-0.000168,24.021347,-0.0076,1.293
8470.00,7.553682,24.92433,-0.000169,24.021198,-0.0076,1.294
8472.00,7.555012,24.92468,-0.000168,24.021985,-0.0076,1.293
8474.00,7.555475,24.92454,-0.000169,24.021363,-0.0076,1.294
8476.00,7.556879,24.92512,-0.000170,24.021294,-0.0076,1.294
8478.00,7.557426,24.92450,-0.000170,24.021173,-0.0076,1.294
8480.00,7.557009,24.92449,-0.000169,24.021562,-0.0076,1.293
8482.00,7.555873,24.92494,-0.000169,24.021548,-0.0076,1.293
8484.00,7.555099,24.92469,-0.000169,24.021425,-0.0076,1.294
8486.00,7.553851,24.92523,-0.000169,24.021356,-0.0076,1.294
8488.00,7.552830,24.92431,-0.000171,24.021194,-0.0076,1.294
8490.00,7.552589,24.92409,-0.000171,24.021387,-0.0076,1.294
8492.00,7.550939,24.92435,-0.000170,24.021901,-0.0076,1.293
8494.00,7.549805,24.92381,-0.000171,24.020923,-0.0076,1.294
8496.00,7.548361,24.92392,-0.000170,24.021677,-0.0076,1.294
8498.00,7.547356,24.92354,-0.000171,24.021619,-0.0076,1.293
8500.00,7.545620,24.92402,-0.000170,24.021106,-0.0076,1.293
8502.00,7.543824,24.92379,-0.000170,24.021923,-0.0076,1.293
8504.00,7.542937,24.92426,-0.000170,24.022208,-0.0076,1.293
8506.00,7.542618,24.92415,-0.000170,24.021742,-0.0076,1.293
8508.00,7.541933,24.92464,-0.000170,24.021762,-0.0076,1.293
8510.00,7.540729,24.92425,-0.000170,24.020602,-0.0076,1.294
8512.00,7.540675,24.92393,-0.000171,24.020886,-0.0076,1.293
8514.00,7.540851,24.92360,-0.000171,24.021075,-0.0076,1.293
8516.00,7.540474,24.92387,-0.000171,24.021666,-0.0076,1.294
8518.00,7.539970,24.92415,-0.000171,24.021339,-0.0076,1.294
8520.00,7.539233,24.92368,-0.000170,24.021492,-0.0076,1.293
8522.00,7.538569,24.92376,-0.000170,24.021064,-0.0076,1.293
8524.00,7.538916,24.92345,-0.000171,24.021178,-0.0076,1.294
8526.00,7.538714,24.92331,-0.000171,24.021026,-0.0076,1.293
8528.00,7.538014,24.92355,-0.000171,24.021562,-0.0076,1.293
8530.00,7.537656,24.92382,-0.000170,24.021466,-0.0076,1.293
8532.00,7.537744,24.92369,-0.000170,24.021655,-0.0076,1.293
8534.00,7.538776,24.92351,-0.000170,24.021349,-0.0076,1.294
8536.00,7.538747,24.92340,-0.000172,24.021550,-0.0076,1.293
8538.00,7.538076,24.92282,-0.000171,24.021370,-0.0076,1.293
8540.00,7.537613,24.92350,-0.000171,24.020950,-0.0076,1.293
8542.00,7.537444,24.92416,-0.000170,24.021535,-0.0076,1.294
8544.00,7.537051,24.92448,-0.000171,24.020908,-0.0076,1.294
8546.00,7.536743,24.92493,-0.000171,24.020913,-0.0076,1.293
8548.00,7.537513,24.92389,-0.000170,24.021292,-0.0076,1.293
8550.00,7.536915,24.92395,-0.000170,24.021524,-0.0076,1.293
8552.00,7.537174,24.92431,-0.000170,24.020968,-0.0076,1.294
8554.00,7.536888,24.92411,-0.000170,24.021655,-0.0076,1.294
8556.00,7.535978,24.92458,-0.000170,24.021213,-0.0076,1.293
8558.00,7.535776,24.92467,-0.000170,24.021548,-0.0076,1.293
8560.00,7.536780,24.92358,-0.000170,24.021258,-0.0076,1.293
8562.00,7.536722,24.92402,-0.000170,24.020877,-0.0076,1.294
8564.00,7.537354,24.92431,-0.000170,24.021437,-0.0076,1.293
8566.00,7.537118,24.92361,-0.000170,24.021289,-0.0076,1.293
8568.00,7.537674,24.92397,-0.000170,24.021843,-0.0076,1.293
8570.00,7.537867,24.92408,-0.000170,24.021499,-0.0076,1.293
8572.00,7.537068,24.92466,-0.000170,24.021457,-0.0076,1.294
8574.00,7.536839,24.92445,-0.000171,24.020411,-0.0076,1.294
8576.00,7.536497,24.92453,-0.000171,24.021175,-0.0076,1.293
8578.00,7.535421,24.92436,-0.000169,24.021303,-0.0076,1.293
8580.00,7.535469,24.92394,-0.000169,24.021388,-0.0076,1.293
8582.00,7.535258,24.92306,-0.000169,24.021446,-0.0076,1.293
8584.00,7.535709,24.92267,-0.000170,24.021635,-0.0076,1.293
8586.00,7.536119,24.92268,-0.000169,24.021361,-0.0076,1.293
8588.00,7.536558,24.92292,-0.000171,24.020981,-0.0076,1.293
8590.00,7.536222,24.92297,-0.000170,24.021664,-0.0076,1.293
8592.00,7.536031,24.92274,-0.000169,24.021573,-0.0076,1.293
8594.00,7.536866,24.92175,-0.000169,24.021548,-0.0076,1.293
8596.00,7.536643,24.92172,-0.000170,24.021470,-0.0076,1.293
8598.00,7.536483,24.92222,-0.000170,24.021651,-0.0076,1.293
8600.00,7.537107,24.92207,-0.000170,24.020946,-0.0076,1.294
8602.00,7.536704,24.92131,-0.000169,24.021194,-0.0076,1.293
8604.00,7.535956,24.92109,-0.000170,24.021425,-0.0076,1.293
8606.00,7.536299,24.92148,-0.000172,24.021354,-0.0076,1.293
8608.00,7.536222,24.92093,-0.000171,24.021265,-0.0076,1.293
8610.00,7.536716,24.92148,-0.000170,24.021068,-0.0076,1.293
8612.00,7.536810,24.92128,-0.000170,24.021343,-0.0076,1.293
8614.00,7.536756,24.92251,-0.000169,24.021753,-0.0076,1.293
8616.00,7.536956,24.92231,-0.000171,24.021608,-0.0076,1.294
8618.00,7.536610,24.92211,-0.000171,24.021669,-0.0076,1.294
8620.00,7.535218,24.92258,-0.000171,24.021272,-0.0076,1.293
8622.00,7.534718,24.92230,-0.000170,24.021608,-0.0076,1.293
8624.00,7.535545,24.92239,-0.000170,24.020703,-0.0076,1.293
8626.00,7.536049,24.92159,-0.000170,24.021178,-0.0076,1.294
8628.00,7.535844,24.92164,-0.000172,24.021713,-0.0076,1.294
8630.00,7.536362,24.92194,-0.000171,24.021736,-0.0076,1.293
8632.00,7.535689,24.92293,-0.000170,24.021577,-0.0076,1.292
8634.00,7.535046,24.92231,-0.000171,24.021372,-0.0076,1.293
8636.00,7.534874,24.92248,-0.000169,24.020899,-0.0076,1.293
8638.00,7.535817,24.92236,-0.000170,24.021165,-0.0076,1.294
8640.00,7.536591,24.92185,-0.000172,24.021194,-0.0076,1.293
8642.00,7.536626,24.92166,-0.000170,24.021207,-0.0076,1.293
8644.00,7.535617,24.92166,-0.000169,24.021356,-0.0076,1.293
8646.00,7.535226,24.92168,-0.000169,24.021488,-0.0076,1.293
8648.00,7.535345,24.92191,-0.000170,24.021233,-0.0075,1.293
8650.00,7.536064,24.92258,-0.000170,24.021305,-0.0076,1.293
8652.00,7.535800,24.92309,-0.000170,24.021249,-0.0076,1.293
8654.00,7.535457,24.92268,-0.000171,24.021011,-0.0076,1.294
8656.00,7.534540,24.92215,-0.000171,24.021207,-0.0076,1.294
8658.00,7.533864,24.92147,-0.000170,24.020991,-0.0076,1.293
8660.00,7.533515,24.92138,-0.000170,24.021033,-0.0076,1.293
8662.00,7.534962,24.92156,-0.000170,24.021668,-0.0076,1.292
8664.00,7.535183,24.92210,-0.000170,24.021543,-0.0076,1.293
8666.00,7.534521,24.92277,-0.000170,24.020917,-0.0076,1.293
8668.00,7.534705,24.92182,-0.000171,24.020944,-0.0076,1.294
8670.00,7.535488,24.92122,-0.000171,24.021178,-0.0076,1.293
8672.00,7.535981,24.92105,-0.000171,24.020437,-0.0076,1.293
8674.00,7.535996,24.92075,-0.000170,24.020580,-0.0076,1.293
8676.00,7.537130,24.92090,-0.000170,24.021095,-0.0076,1.293
8678.00,7.537013,24.92082,-0.000171,24.021048,-0.0076,1.294
8680.00,7.536247,24.92056,-0.000171,24.020971,-0.0076,1.293
8682.00,7.535800,24.92048,-0.000169,24.021494,-0.0076,1.292
8684.00,7.536086,24.92104,-0.000170,24.021707,-0.0076,1.293
8686.00,7.536519,24.92120,-0.000170,24.021755,-0.0076,1.293
8688.00,7.535554,24.92113,-0.000170,24.022246,-0.0076,1.293
8690.00,7.534872,24.92175,-0.000171,24.020977,-0.0076,1.293
8692.00,7.534729,24.92195,-0.000170,24.021305,-0.0076,1.293
8694.00,7.535059,24.92241,-0.000170,24.021193,-0.0076,1.293
8696.00,7.535496,24.92186,-0.000171,24.021599,-0.0076,1.293
8698.00,7.535309,24.92207,-0.000170,24.022007,-0.0076,1.292
8700.00,7.535551,24.92206,-0.000168,24.021022,-0.0076,1.293
8702.00,7.536080,24.92155,-0.000169,24.021080,-0.0076,1.293
8704.00,7.536784,24.92194,-0.000171,24.021425,-0.0076,1.294
8706.00,7.536801,24.92183,-0.000170,24.021388,-0.0076,1.293
8708.00,7.535894,24.92226,-0.000169,24.021184,-0.0076,1.293
8710.00,7.534941,24.92197,-0.000170,24.021428,-0.0076,1.293
8712.00,7.534490,24.92238,-0.000170,24.021639,-0.0076,1.293
8714.00,7.535066,24.92198,-0.000171,24.021336,-0.0076,1.293
8716.00,7.534164,24.92296,-0.000171,24.020973,-0.0076,1.293
8718.00,7.533439,24.92296,-0.000171,24.021309,-0.0076,1.293
8720.00,7.534121,24.92316,-0.000170,24.021700,-0.0076,1.293
8722.00,7.533077,24.92241,-0.000170,24.021693,-0.0076,1.293
8724.00,7.531264,24.92202,-0.000171,24.021379,-0.0076,1.293
8726.00,7.529172,24.92197,-0.000170,24.021258,-0.0076,1.293
8728.00,7.527980,24.92267,-0.000170,24.022530,-0.0076,1.293
8730.00,7.527541,24.92277,-0.000170,24.021086,-0.0076,1.294
8732.00,7.528134,24.92279,-0.000170,24.020850,-0.0076,1.293
8734.00,7.528802,24.92281,-0.000170,24.021543,-0.0076,1.293
8736.00,7.529320,24.92247,-0.000170,24.020895,-0.0076,1.293
8738.00,7.530681,24.92183,-0.000170,24.020656,-0.0076,1.293
8740.00,7.531393,24.92116,-0.000171,24.021320,-0.0076,1.293
8742.00,7.531932,24.92181,-0.000170,24.021814,-0.0076,1.293
8744.00,7.532705,24.92279,-0.000170,24.021673,-0.0076,1.293
8746.00,7.533551,24.92313,-0.000170,24.021528,-0.0076,1.293
8748.00,7.534833,24.92307,-0.000170,24.022133,-0.0076,1.293
8750.00,7.535629,24.92253,-0.000170,24.021800,-0.0076,1.293
8752.00,7.536148,24.92219,-0.000170,24.021222,-0.0076,1.293
8754.00,7.536416,24.92249,-0.000169,24.021133,-0.0076,1.292
8756.00,7.536887,24.92185,-0.000168,24.020948,-0.0076,1.292
8758.00,7.536359,24.92195,-0.000169,24.021428,-0.0076,1.292
8760.00,7.536263,24.92175,-0.000170,24.021626,-0.0076,1.293
8762.00,7.536377,24.92182,-0.000169,24.021740,-0.0076,1.293
8764.00,7.536257,24.92175,-0.000170,24.021060,-0.0077,1.294
8766.00,7.536510,24.92124,-0.000170,24.020895,-0.0076,1.293
8768.00,7.537133,24.92191,-0.000171,24.021200,-0.0076,1.293
8770.00,7.537211,24.92168,-0.000170,24.022094,-0.0076,1.293
8772.00,7.536776,24.92208,-0.000168,24.021637,-0.0076,1.293
8774.00,7.536648,24.92233,-0.000169,24.021281,-0.0076,1.293
8776.00,7.536214,24.92291,-0.000169,24.021167,-0.0076,1.293
8778.00,7.535379,24.92243,-0.000169,24.021033,-0.0076,1.293
8780.00,7.534963,24.92190,-0.000169,24.021959,-0.0076,1.293
8782.00,7.534916,24.92339,-0.000170,24.021932,-0.0076,1.293
8784.00,7.535581,24.92284,-0.000169,24.021185,-0.0076,1.293
8786.00,7.536857,24.92238,-0.000169,24.021060,-0.0076,1.293
8788.00,7.538223,24.92245,-0.000170,24.021412,-0.0076,1.293
8790.00,7.540507,24.92258,-0.000170,24.021397,-0.0076,1.293
8792.00,7.542498,24.92303,-0.000171,24.020932,-0.0076,1.293
8794.00,7.545169,24.92246,-0.000170,24.021715,-0.0076,1.292
8796.00,7.546956,24.92208,-0.000169,24.021639,-0.0076,1.292
8798.00,7.547508,24.92307,-0.000170,24.021742,-0.0076,1.293
8800.00,7.547753,24.92315,-0.000171,24.020845,-0.0076,1.293
8802.00,7.547815,24.92318,-0.000172,24.021733,-0.0076,1.293
8804.00,7.547549,24.92320,-0.000170,24.021417,-0.0076,1.292
8806.00,7.547686,24.92285,-0.000170,24.020703,-0.0076,1.293
8808.00,7.546730,24.92277,-0.000170,24.021459,-0.0076,1.293
8810.00,7.545275,24.92375,-0.000171,24.021796,-0.0076,1.292
8812.00,7.544033,24.92332,-0.000170,24.021280,-0.0076,1.292
8814.00,7.542817,24.92262,-0.000170,24.021898,-0.0076,1.293
8816.00,7.541571,24.92251,-0.000171,24.021720,-0.0076,1.293
8818.00,7.541849,24.92357,-0.000171,24.021209,-0.0076,1.292
8820.00,7.541092,24.92455,-0.000169,24.021465,-0.0076,1.292
8822.00,7.540552,24.92531,-0.000169,24.021120,-0.0076,1.292
8824.00,7.539839,24.92403,-0.000170,24.020928,-0.0076,1.292
8826.00,7.539457,24.92387,-0.000169,24.020850,-0.0076,1.292
8828.00,7.538513,24.92395,-0.000170,24.021356,-0.0076,1.293
8830.00,7.537228,24.92408,-0.000172,24.020799,-0.0075,1.293
8832.00,7.537242,24.92367,-0.000170,24.021546,-0.0076,1.293
8834.00,7.537342,24.92421,-0.000170,24.021026,-0.0076,1.293
8836.00,7.536789,24.92445,-0.000170,24.021178,-0.0076,1.293
8838.00,7.536561,24.92381,-0.000170,24.021117,-0.0076,1.292
8840.00,7.536861,24.92446,-0.000169,24.021278,-0.0076,1.292
8842.00,7.536713,24.92471,-0.000170,24.021463,-0.0076,1.293
8844.00,7.536872,24.92482,-0.000170,24.021088,-0.0076,1.292
8846.00,7.536785,24.92545,-0.000170,24.021280,-0.0076,1.292
8848.00,7.536227,24.92522,-0.000170,24.020270,-0.0076,1.292
8850.00,7.535807,24.92413,-0.000170,24.020551,-0.0076,1.293
8852.00,7.535264,24.92405,-0.000170,24.021423,-0.0076,1.293
8854.00,7.535021,24.92431,-0.000169,24.021184,-0.0076,1.293
8856.00,7.535177,24.92399,-0.000171,24.021604,-0.0076,1.293
8858.00,7.535271,24.92424,-0.000171,24.021613,-0.0076,1.293
8860.00,7.534962,24.92392,-0.000170,24.020955,-0.0076,1.293
8862.00,7.535454,24.92471,-0.000171,24.021287,-0.0076,1.292
8864.00,7.536088,24.92438,-0.000170,24.020961,-0.0076,1.292
8866.00,7.535844,24.92369,-0.000170,24.021408,-0.0076,1.293
8868.00,7.534512,24.92339,-0.000170,24.021008,-0.0076,1.292
8870.00,7.534378,24.92424,-0.000170,24.021541,-0.0076,1.293
8872.00,7.534654,24.92459,-0.000170,24.021651,-0.0076,1.293
8874.00,7.534096,24.92464,-0.000171,24.021530,-0.0076,1.293
8876.00,7.534082,24.92525,-0.000171,24.020281,-0.0076,1.293
8878.00,7.534247,24.92544,-0.000170,24.020444,-0.0076,1.292
8880.00,7.534343,24.92560,-0.000170,24.020801,-0.0076,1.293
8882.00,7.535429,24.92589,-0.000170,24.021263,-0.0076,1.292
8884.00,7.534327,24.92508,-0.000169,24.021483,-0.0076,1.292
8886.00,7.534281,24.92471,-0.000169,24.020683,-0.0076,1.293
8888.00,7.534466,24.92430,-0.000171,24.021013,-0.0076,1.293
8890.00,7.534859,24.92381,-0.000171,24.021184,-0.0076,1.292
8892.00,7.535116,24.92359,-0.000169,24.021535,-0.0076,1.292
8894.00,7.535073,24.92334,-0.000169,24.021584,-0.0076,1.293
8896.00,7.534813,24.92411,-0.000170,24.020611,-0.0076,1.293
8898.00,7.535045,24.92420,-0.000172,24.020930,-0.0076,1.294
8900.00,7.535071,24.92400,-0.000170,24.021967,-0.0076,1.293
8902.00,7.534864,24.92340,-0.000171,24.021546,-0.0076,1.293
8904.00,7.535216,24.92290,-0.000170,24.021381,-0.0076,1.292
8906.00,7.535129,24.92368,-0.000169,24.021577,-0.0076,1.292
8908.00,7.534607,24.92385,-0.000169,24.021495,-0.0076,1.293
8910.00,7.534501,24.92349,-0.000170,24.021657,-0.0076,1.293
8912.00,7.534308,24.92290,-0.000170,24.021180,-0.0076,1.293
8914.00,7.534539,24.92127,-0.000170,24.021833,-0.0076,1.293
8916.00,7.534787,24.92177,-0.000170,24.020767,-0.0076,1.292
8918.00,7.534357,24.92260,-0.000169,24.021309,-0.0076,1.292
8920.00,7.534133,24.92346,-0.000168,24.020859,-0.0076,1.292
8922.00,7.534596,24.92319,-0.000169,24.021794,-0.0076,1.293
8924.00,7.533946,24.92343,-0.000170,24.021474,-0.0076,1.293
8926.00,7.533690,24.92327,-0.000171,24.021463,-0.0076,1.293
8928.00,7.533030,24.92275,-0.000170,24.021310,-0.0075,1.292
8930.00,7.533771,24.92304,-0.000169,24.021753,-0.0076,1.292
8932.00,7.534682,24.92378,-0.000169,24.021611,-0.0076,1.292
8934.00,7.535285,24.92362,-0.000169,24.021376,-0.0076,1.293
8936.00,7.535144,24.92359,-0.000170,24.021481,-0.0075,1.292
8938.00,7.534502,24.92371,-0.000170,24.022115,-0.0075,1.293
8940.00,7.534755,24.92405,-0.000170,24.021976,-0.0076,1.293
8942.00,7.534689,24.92368,-0.000170,24.021504,-0.0076,1.292
8944.00,7.534872,24.92368,-0.000170,24.021584,-0.0076,1.292
8946.00,7.534303,24.92385,-0.000169,24.021222,-0.0075,1.292
8948.00,7.533798,24.92359,-0.000170,24.020756,-0.0076,1.293
8950.00,7.534213,24.92375,-0.000170,24.021950,-0.0076,1.293
8952.00,7.534264,24.92352,-0.000170,24.021744,-0.0076,1.292
8954.00,7.534217,24.92402,-0.000170,24.020930,-0.0076,1.293
8956.00,7.533394,24.92357,-0.000169,24.021365,-0.0076,1.292
8958.00,7.533293,24.92327,-0.000170,24.021646,-0.0076,1.292
8960.00,7.533317,24.92317,-0.000170,24.021249,-0.0076,1.292
8962.00,7.533490,24.92372,-0.000171,24.021543,-0.0076,1.293
8964.00,7.532939,24.92349,-0.000171,24.021078,-0.0076,1.292
8966.00,7.533640,24.92359,-0.000170,24.021706,-0.0076,1.293
8968.00,7.534661,24.92313,-0.000170,24.021102,-0.0076,1.293
8970.00,7.533951,24.92278,-0.000170,24.021671,-0.0076,1.292
8972.00,7.534350,24.92275,-0.000170,24.021049,-0.0076,1.292
8974.00,7.534320,24.92323,-0.000170,24.021280,-0.0075,1.292
8976.00,7.534196,24.92356,-0.000170,24.020955,-0.0076,1.292
8978.00,7.534250,24.92374,-0.000169,24.020935,-0.0076,1.292
8980.00,7.533810,24.92395,-0.000169,24.020928,-0.0075,1.292
8982.00,7.533613,24.92401,-0.000169,24.021167,-0.0076,1.292
8984.00,7.533121,24.92488,-0.000169,24.021343,-0.0076,1.292
8986.00,7.533223,24.92494,-0.000169,24.021686,-0.0075,1.292
8988.00,7.533421,24.92491,-0.000169,24.021871,-0.0075,1.292
8990.00,7.533249,24.92468,-0.000170,24.021294,-0.0076,1.293
8992.00,7.533388,24.92519,-0.000171,24.022005,-0.0076,1.292
8994.00,7.533267,24.92448,-0.000169,24.021800,-0.0076,1.293
8996.00,7.532813,24.92459,-0.000168,24.021903,-0.0076,1.292
8998.00,7.533650,24.92446,-0.000168,24.021537,-0.0076,1.292
9000.00,7.533733,24.92560,-0.000170,24.021753,-0.0076,1.293
9002.00,7.532385,24.92601,-0.000170,24.021249,-0.0076,1.292
9004.00,7.532633,24.92557,-0.000170,24.021523,-0.0076,1.292
@15,12.0000,24.0
9006.00,7.533228,24.92536,-0.000170,24.021368,-0.0076,1.292
9008.00,7.528380,24.92500,-0.000170,24.021885,-0.0076,1.292
9010.00,7.520371,24.92430,-0.000170,24.021747,-0.0076,1.292
9012.00,7.511125,24.92541,-0.000170,24.022601,-0.0075,1.291
9014.00,7.502183,24.92434,-0.000169,24.021421,-0.0075,1.291
9016.00,7.496018,24.92411,-0.000169,24.021287,-0.0076,1.292
9018.00,7.492673,24.92343,-0.000169,24.021746,-0.0076,1.292
9020.00,7.490790,24.92331,-0.000169,24.021338,-0.0076,1.293
9022.00,7.490475,24.92336,-0.000171,24.020749,-0.0076,1.293
9024.00,7.490421,24.92382,-0.000171,24.021568,-0.0076,1.293
9026.00,7.490720,24.92358,-0.000170,24.021184,-0.0076,1.293
9028.00,7.491284,24.92318,-0.000171,24.020544,-0.0076,1.294
9030.00,7.492635,24.92235,-0.000172,24.020995,-0.0076,1.294
9032.00,7.498057,24.92238,-0.000172,24.021410,-0.0076,1.293
9034.00,7.508213,24.92299,-0.000171,24.020502,-0.0076,1.294
9036.00,7.520115,24.92327,-0.000171,24.022182,-0.0076,1.294
9038.00,7.530572,24.92279,-0.000172,24.021858,-0.0076,1.295
9040.00,7.536395,24.92257,-0.000172,24.021588,-0.0076,1.293
9042.00,7.538354,24.92293,-0.000171,24.021254,-0.0076,1.293
9044.00,7.538401,24.92282,-0.000170,24.021372,-0.0076,1.292
9046.00,7.538497,24.92362,-0.000170,24.021309,-0.0076,1.292
9048.00,7.538285,24.92321,-0.000171,24.020901,-0.0076,1.293
9050.00,7.537782,24.92309,-0.000169,24.021430,-0.0076,1.292
9052.00,7.537301,24.92378,-0.000170,24.021490,-0.0076,1.292
9054.00,7.535960,24.92376,-0.000170,24.021049,-0.0076,1.292
9056.00,7.534360,24.92381,-0.000169,24.020903,-0.0076,1.292
9058.00,7.532815,24.92477,-0.000170,24.021586,-0.0076,1.292
9060.00,7.531858,24.92481,-0.000170,24.021113,-0.0076,1.292
9062.00,7.530907,24.92439,-0.000170,24.021107,-0.0076,1.293
9064.00,7.529597,24.92442,-0.000170,24.021307,-0.0076,1.293
9066.00,7.528575,24.92434,-0.000171,24.021445,-0.0076,1.293
9068.00,7.528151,24.92432,-0.000170,24.020549,-0.0076,1.292
9070.00,7.528539,24.92425,-0.000169,24.020440,-0.0076,1.292
9072.00,7.529101,24.92346,-0.000170,24.021053,-0.0076,1.292
9074.00,7.528876,24.92401,-0.000171,24.021026,-0.0076,1.292
9076.00,7.528072,24.92400,-0.000170,24.020736,-0.0076,1.292
9078.00,7.527894,24.92433,-0.000170,24.021657,-0.0076,1.292
9080.00,7.528480,24.92399,-0.000170,24.021452,-0.0076,1.292
9082.00,7.528417,24.92418,-0.000170,24.021682,-0.0076,1.292
9084.00,7.528231,24.92480,-0.000170,24.021767,-0.0076,1.292
9086.00,7.528299,24.92450,-0.000171,24.021691,-0.0076,1.292
9088.00,7.528043,24.92393,-0.000169,24.021517,-0.0076,1.292
9090.00,7.529124,24.92474,-0.000170,24.020600,-0.0076,1.292
9092.00,7.530142,24.92457,-0.000170,24.020975,-0.0076,1.293
9094.00,7.530034,24.92376,-0.000170,24.021040,-0.0076,1.292
9096.00,7.530479,24.92373,-0.000171,24.021468,-0.0076,1.292
9098.00,7.531586,24.92435,-0.000171,24.021822,-0.0076,1.292
9100.00,7.531380,24.92449,-0.000171,24.021147,-0.0076,1.292
9102.00,7.530626,24.92284,-0.000171,24.021227,-0.0076,1.292
9104.00,7.531500,24.92312,-0.000171,24.020776,-0.0076,1.292
9106.00,7.532712,24.92377,-0.000172,24.021049,-0.0076,1.292
9108.00,7.532930,24.92414,-0.000170,24.020886,-0.0076,1.292
9110.00,7.532536,24.92447,-0.000171,24.021082,-0.0076,1.293
9112.00,7.532513,24.92426,-0.000171,24.021947,-0.0076,1.293
9114.00,7.532983,24.92401,-0.000171,24.021291,-0.0076,1.292
9116.00,7.533322,24.92377,-0.000170,24.021243,-0.0076,1.292
9118.00,7.532772,24.92417,-0.000171,24.021169,-0.0076,1.292
9120.00,7.532926,24.92392,-0.000170,24.021577,-0.0076,1.292
9122.00,7.533004,24.92405,-0.000169,24.020964,-0.0076,1.292
9124.00,7.533542,24.92432,-0.000169,24.020926,-0.0076,1.292
9126.00,7.534079,24.92470,-0.000170,24.021611,-0.0076,1.292
9128.00,7.534469,24.92402,-0.000171,24.021082,-0.0076,1.292
9130.00,7.534996,24.92549,-0.000170,24.021310,-0.0076,1.293
9132.00,7.535145,24.92594,-0.000171,24.021142,-0.0076,1.292
9134.00,7.535500,24.92488,-0.000171,24.021024,-0.0076,1.293
9136.00,7.535182,24.92415,-0.000170,24.021376,-0.0076,1.292
9138.00,7.534297,24.92382,-0.000169,24.021564,-0.0076,1.292
9140.00,7.534442,24.92303,-0.000170,24.021106,-0.0076,1.292
9142.00,7.534965,24.92298,-0.000170,24.021399,-0.0076,1.292
9144.00,7.535582,24.92315,-0.000171,24.020397,-0.0076,1.293
9146.00,7.535603,24.92345,-0.000170,24.021017,-0.0075,1.292
9148.00,7.536088,24.92428,-0.000171,24.021628,-0.0076,1.292
9150.00,7.535858,24.92425,-0.000170,24.021630,-0.0076,1.292
9152.00,7.535785,24.92452,-0.000169,24.021446,-0.0076,1.292
9154.00,7.536509,24.92464,-0.000171,24.021146,-0.0076,1.292
9156.00,7.536154,24.92434,-0.000170,24.021124,-0.0076,1.292
9158.00,7.536159,24.92409,-0.000169,24.021519,-0.0076,1.292
9160.00,7.536805,24.92374,-0.000171,24.020391,-0.0076,1.292
9162.00,7.536697,24.92327,-0.000171,24.021204,-0.0076,1.292
9164.00,7.535949,24.92286,-0.000170,24.020810,-0.0076,1.292
9166.00,7.535079,24.92362,-0.000170,24.020941,-0.0076,1.292
9168.00,7.534731,24.92362,-0.000170,24.021149,-0.0076,1.293
9170.00,7.535575,24.92289,-0.000170,24.021552,-0.0076,1.292
9172.00,7.535623,24.92312,-0.000170,24.022269,-0.0076,1.292
9174.00,7.535214,24.92313,-0.000169,24.021180,-0.0076,1.292
9176.00,7.535252,24.92295,-0.000170,24.021628,-0.0076,1.292
9178.00,7.535046,24.92253,-0.000170,24.021800,-0.0076,1.292
9180.00,7.535043,24.92266,-0.000170,24.021336,-0.0076,1.293
9182.00,7.535445,24.92336,-0.000170,24.020571,-0.0076,1.292
9184.00,7.535918,24.92312,-0.000170,24.020984,-0.0076,1.292
9186.00,7.535999,24.92363,-0.000171,24.020884,-0.0076,1.292
9188.00,7.534970,24.92397,-0.000171,24.020913,-0.0076,1.292
9190.00,7.534724,24.92313,-0.000170,24.020730,-0.0076,1.292
9192.00,7.535317,24.92288,-0.000170,24.020616,-0.0076,1.292
9194.00,7.535480,24.92361,-0.000170,24.021136,-0.0076,1.292
9196.00,7.534529,24.92343,-0.000170,24.021367,-0.0076,1.292
9198.00,7.534210,24.92405,-0.000169,24.021307,-0.0076,1.292
9200.00,7.534836,24.92363,-0.000170,24.021301,-0.0076,1.292
9202.00,7.535666,24.92373,-0.000170,24.020946,-0.0076,1.292
9204.00,7.536989,24.92353,-0.000171,24.021158,-0.0076,1.292
9206.00,7.536087,24.92458,-0.000171,24.021552,-0.0076,1.292
9208.00,7.535902,24.92375,-0.000171,24.020841,-0.0076,1.292
9210.00,7.536127,24.92356,-0.000171,24.020884,-0.0076,1.292
9212.00,7.535967,24.92414,-0.000171,24.021026,-0.0076,1.292
9214.00,7.535120,24.92424,-0.000170,24.020973,-0.0076,1.292
9216.00,7.534923,24.92486,-0.000170,24.021156,-0.0076,1.292
9218.00,7.535302,24.92398,-0.000170,24.020894,-0.0076,1.292
9220.00,7.535256,24.92420,-0.000169,24.021490,-0.0076,1.292
9222.00,7.534624,24.92526,-0.000170,24.021474,-0.0076,1.292
9224.00,7.534576,24.92478,-0.000170,24.020901,-0.0076,1.292
9226.00,7.535019,24.92433,-0.000170,24.021470,-0.0076,1.293
9228.00,7.535597,24.92545,-0.000171,24.020466,-0.0076,1.292
9230.00,7.535294,24.92522,-0.000170,24.020507,-0.0076,1.292
9232.00,7.534460,24.92475,-0.000170,24.020913,-0.0076,1.292
9234.00,7.534332,24.92446,-0.000170,24.020413,-0.0076,1.293
9236.00,7.534564,24.92361,-0.000171,24.020486,-0.0076,1.292
9238.00,7.534945,24.92394,-0.000171,24.021544,-0.0076,1.292
9240.00,7.535434,24.92352,-0.000171,24.021370,-0.0076,1.292
9242.00,7.535617,24.92330,-0.000172,24.021300,-0.0076,1.292
9244.00,7.535317,24.92323,-0.000170,24.022202,-0.0076,1.292
9246.00,7.534162,24.92343,-0.000171,24.021169,-0.0076,1.292
9248.00,7.533516,24.92270,-0.000171,24.020732,-0.0076,1.292
9250.00,7.532956,24.92295,-0.000170,24.021557,-0.0076,1.292
9252.00,7.533388,24.92372,-0.000170,24.021791,-0.0076,1.293
9254.00,7.533624,24.92339,-0.000171,24.021218,-0.0076,1.292
9256.00,7.533278,24.92366,-0.000171,24.021077,-0.0076,1.292
9258.00,7.533744,24.92376,-0.000170,24.020594,-0.0076,1.292
9260.00,7.533943,24.92343,-0.000171,24.020819,-0.0076,1.292
9262.00,7.534477,24.92314,-0.000172,24.020669,-0.0076,1.293
9264.00,7.534436,24.92315,-0.000171,24.020622,-0.0076,1.293
9266.00,7.534510,24.92337,-0.000171,24.021292,-0.0076,1.292
9268.00,7.534239,24.92376,-0.000171,24.020758,-0.0076,1.292
9270.00,7.533780,24.92379,-0.000171,24.021448,-0.0076,1.292
9272.00,7.533709,24.92327,-0.000171,24.020805,-0.0076,1.292
9274.00,7.532910,24.92353,-0.000171,24.020402,-0.0076,1.292
9276.00,7.532673,24.92216,-0.000171,24.021247,-0.0076,1.292
9278.00,7.532982,24.92213,-0.000171,24.021062,-0.0076,1.292
9280.00,7.533342,24.92268,-0.000171,24.020832,-0.0076,1.292
9282.00,7.532882,24.92274,-0.000171,24.021035,-0.0076,1.292
9284.00,7.532722,24.92319,-0.000170,24.021753,-0.0076,1.292
9286.00,7.533242,24.92397,-0.000171,24.020975,-0.0076,1.292
9288.00,7.533839,24.92371,-0.000171,24.021115,-0.0076,1.292
9290.00,7.533727,24.92306,-0.000171,24.020785,-0.0076,1.291
9292.00,7.533536,24.92316,-0.000170,24.021559,-0.0076,1.292
9294.00,7.533267,24.92360,-0.000170,24.020821,-0.0076,1.292
9296.00,7.532646,24.92350,-0.000170,24.021189,-0.0076,1.292
9298.00,7.532734,24.92343,-0.000171,24.021735,-0.0076,1.292
9300.00,7.532292,24.92430,-0.000171,24.021495,-0.0076,1.293
9302.00,7.532612,24.92409,-0.000172,24.021017,-0.0076,1.292
9304.00,7.532677,24.92400,-0.000171,24.020703,-0.0076,1.292
9306.00,7.532837,24.92399,-0.000172,24.020823,-0.0076,1.292
9308.00,7.532888,24.92407,-0.000171,24.021746,-0.0076,1.292
9310.00,7.532482,24.92480,-0.000171,24.021225,-0.0076,1.292
9312.00,7.532130,24.92451,-0.000171,24.020948,-0.0076,1.292
9314.00,7.532026,24.92411,-0.000171,24.020141,-0.0076,1.292
9316.00,7.532348,24.92416,-0.000171,24.021240,-0.0076,1.291
9318.00,7.532408,24.92496,-0.000170,24.021521,-0.0076,1.292
9320.00,7.532203,24.92561,-0.000170,24.021158,-0.0076,1.292
9322.00,7.533247,24.92548,-0.000171,24.021432,-0.0076,1.292
9324.00,7.532846,24.92611,-0.000171,24.021425,-0.0076,1.293
9326.00,7.533012,24.92611,-0.000170,24.020970,-0.0076,1.292
9328.00,7.533139,24.92662,-0.000170,24.020703,-0.0076,1.292
9330.00,7.533439,24.92639,-0.000171,24.020897,-0.0076,1.292
9332.00,7.533275,24.92611,-0.000170,24.021048,-0.0076,1.292
9334.00,7.533468,24.92533,-0.000170,24.020872,-0.0076,1.291
9336.00,7.533200,24.92604,-0.000170,24.020906,-0.0076,1.292
9338.00,7.532763,24.92575,-0.000169,24.021180,-0.0076,1.291
9340.00,7.532601,24.92560,-0.000169,24.021495,-0.0076,1.292
9342.00,7.533334,24.92526,-0.000170,24.021149,-0.0076,1.293
9344.00,7.533211,24.92499,-0.000171,24.020973,-0.0076,1.292
9346.00,7.532910,24.92440,-0.000171,24.020875,-0.0076,1.292
9348.00,7.532798,24.92541,-0.000171,24.020651,-0.0076,1.292
9350.00,7.532787,24.92605,-0.000171,24.020863,-0.0076,1.292
9352.00,7.533104,24.92577,-0.000170,24.021272,-0.0076,1.291
9354.00,7.532740,24.92555,-0.000170,24.021258,-0.0076,1.291
9356.00,7.532488,24.92580,-0.000171,24.021432,-0.0076,1.292
9358.00,7.532848,24.92554,-0.000170,24.021682,-0.0076,1.292
9360.00,7.532980,24.92519,-0.000171,24.021236,-0.0076,1.293
9362.00,7.532647,24.92582,-0.000170,24.021365,-0.0076,1.293
9364.00,7.532154,24.92552,-0.000169,24.021358,-0.0076,1.292
9366.00,7.532703,24.92545,-0.000170,24.020913,-0.0076,1.291
9368.00,7.533172,24.92519,-0.000171,24.021501,-0.0076,1.292
9370.00,7.533119,24.92552,-0.000170,24.020953,-0.0076,1.292
9372.00,7.532807,24.92561,-0.000169,24.020979,-0.0076,1.292
9374.00,7.532363,24.92575,-0.000170,24.021301,-0.0076,1.292
9376.00,7.532171,24.92549,-0.000169,24.021668,-0.0076,1.292
9378.00,7.532105,24.92566,-0.000169,24.021842,-0.0076,1.292
9380.00,7.532489,24.92523,-0.000170,24.020908,-0.0076,1.292
9382.00,7.532832,24.92560,-0.000170,24.021457,-0.0076,1.292
9384.00,7.532910,24.92628,-0.000171,24.021655,-0.0076,1.292
9386.00,7.532629,24.92689,-0.000170,24.021784,-0.0076,1.292
9388.00,7.532744,24.92652,-0.000170,24.021791,-0.0076,1.291
9390.00,7.533326,24.92714,-0.000169,24.021374,-0.0076,1.292
9392.00,7.532909,24.92626,-0.000171,24.020904,-0.0076,1.292
9394.00,7.533521,24.92549,-0.000171,24.021077,-0.0076,1.292
9396.00,7.533148,24.92567,-0.000170,24.022318,-0.0076,1.291
9398.00,7.532942,24.92616,-0.000169,24.021247,-0.0076,1.291
9400.00,7.532310,24.92575,-0.000171,24.021144,-0.0076,1.292
9402.00,7.532124,24.92487,-0.000169,24.021182,-0.0076,1.292
9404.00,7.532448,24.92513,-0.000171,24.021055,-0.0076,1.292
9406.00,7.532872,24.92550,-0.000172,24.021425,-0.0076,1.292
9408.00,7.533392,24.92610,-0.000170,24.021794,-0.0076,1.291
9410.00,7.532586,24.92670,-0.000169,24.022210,-0.0076,1.292
9412.00,7.532737,24.92642,-0.000171,24.021267,-0.0076,1.292
9414.00,7.532284,24.92523,-0.000173,24.021155,-0.0076,1.292
9416.00,7.531695,24.92540,-0.000170,24.021421,-0.0076,1.292
9418.00,7.531985,24.92569,-0.000170,24.021300,-0.0076,1.292
9420.00,7.531981,24.92657,-0.000170,24.021439,-0.0076,1.292
9422.00,7.532508,24.92627,-0.000170,24.021780,-0.0076,1.292
9424.00,7.531798,24.92597,-0.000171,24.021718,-0.0076,1.292
9426.00,7.531302,24.92497,-0.000170,24.021204,-0.0076,1.291
9428.00,7.532030,24.92519,-0.000169,24.021291,-0.0076,1.291
9430.00,7.532520,24.92589,-0.000170,24.021151,-0.0076,1.292
9432.00,7.532145,24.92578,-0.000171,24.021519,-0.0076,1.292
9434.00,7.532624,24.92609,-0.000169,24.021465,-0.0076,1.292
9436.00,7.532646,24.92619,-0.000172,24.021305,-0.0076,1.292
9438.00,7.532564,24.92621,-0.000173,24.021115,-0.0076,1.292
9440.00,7.532101,24.92630,-0.000172,24.021432,-0.0076,1.292
9442.00,7.532613,24.92672,-0.000170,24.020705,-0.0076,1.291
9444.00,7.532473,24.92649,-0.000171,24.021247,-0.0076,1.292
9446.00,7.532428,24.92659,-0.000172,24.020901,-0.0076,1.292
9448.00,7.532696,24.92705,-0.000171,24.021385,-0.0076,1.291
9450.00,7.532650,24.92696,-0.000170,24.021736,-0.0076,1.291
9452.00,7.532401,24.92681,-0.000170,24.021793,-0.0076,1.291
9454.00,7.532563,24.92685,-0.000171,24.020805,-0.0076,1.292
9456.00,7.533275,24.92663,-0.000170,24.020792,-0.0076,1.292
9458.00,7.533288,24.92633,-0.000168,24.021088,-0.0076,1.291
9460.00,7.532813,24.92656,-0.000171,24.020594,-0.0076,1.291
9462.00,7.532721,24.92650,-0.000169,24.020997,-0.0076,1.291
9464.00,7.532668,24.92659,-0.000169,24.021184,-0.0076,1.291
9466.00,7.532585,24.92701,-0.000170,24.021185,-0.0076,1.292
9468.00,7.532108,24.92673,-0.000170,24.021842,-0.0076,1.292
9470.00,7.531899,24.92690,-0.000171,24.021512,-0.0076,1.292
9472.00,7.532230,24.92721,-0.000170,24.021158,-0.0076,1.292
9474.00,7.532161,24.92732,-0.000169,24.021662,-0.0076,1.291
9476.00,7.532263,24.92754,-0.000170,24.021430,-0.0076,1.292
9478.00,7.532508,24.92649,-0.000172,24.021590,-0.0076,1.292
9480.00,7.532801,24.92634,-0.000170,24.022342,-0.0076,1.292
9482.00,7.532669,24.92660,-0.000169,24.021827,-0.0076,1.291
9484.00,7.532105,24.92660,-0.000170,24.021624,-0.0075,1.292
9486.00,7.531847,24.92622,-0.000169,24.021615,-0.0076,1.291
9488.00,7.531591,24.92686,-0.000171,24.021499,-0.0076,1.292
9490.00,7.531919,24.92657,-0.000170,24.021117,-0.0076,1.291
9492.00,7.532451,24.92633,-0.000171,24.021383,-0.0076,1.291
9494.00,7.532033,24.92526,-0.000169,24.021608,-0.0076,1.291
9496.00,7.531601,24.92577,-0.000170,24.021441,-0.0076,1.291
9498.00,7.531538,24.92675,-0.000170,24.021684,-0.0076,1.291
9500.00,7.531774,24.92662,-0.000171,24.021155,-0.0076,1.292
9502.00,7.531805,24.92651,-0.000171,24.020846,-0.0076,1.292
9504.00,7.531628,24.92664,-0.000171,24.020805,-0.0076,1.291
9506.00,7.532055,24.92603,-0.000169,24.021649,-0.0076,1.292
9508.00,7.533422,24.92712,-0.000170,24.021329,-0.0076,1.291
9510.00,7.532849,24.92703,-0.000170,24.021296,-0.0076,1.291
9512.00,7.531531,24.92636,-0.000169,24.020952,-0.0076,1.292
9514.00,7.531693,24.92651,-0.000169,24.021055,-0.0076,1.292
9516.00,7.531981,24.92552,-0.000170,24.021423,-0.0076,1.292
9518.00,7.531635,24.92625,-0.000171,24.021443,-0.0076,1.292
9520.00,7.532002,24.92629,-0.000171,24.021236,-0.0076,1.292
9522.00,7.531690,24.92614,-0.000171,24.021028,-0.0076,1.291
9524.00,7.531265,24.92681,-0.000171,24.021455,-0.0076,1.292
9526.00,7.531481,24.92579,-0.000171,24.020747,-0.0076,1.291
9528.00,7.531382,24.92550,-0.000171,24.021031,-0.0076,1.291
9530.00,7.531495,24.92612,-0.000170,24.021514,-0.0076,1.291
9532.00,7.531865,24.92587,-0.000170,24.021475,-0.0076,1.291
9534.00,7.531710,24.92528,-0.000170,24.021407,-0.0076,1.291
9536.00,7.532345,24.92489,-0.000169,24.020440,-0.0076,1.291
9538.00,7.531880,24.92495,-0.000169,24.021671,-0.0076,1.292
9540.00,7.531184,24.92471,-0.000170,24.021465,-0.0076,1.292
9542.00,7.532297,24.92428,-0.000172,24.021450,-0.0076,1.292
9544.00,7.531907,24.92434,-0.000171,24.021504,-0.0076,1.291
9546.00,7.532053,24.92407,-0.000171,24.021463,-0.0076,1.291
9548.00,7.531713,24.92430,-0.000171,24.021499,-0.0076,1.291
9550.00,7.531287,24.92421,-0.000168,24.021316,-0.0076,1.291
9552.00,7.530183,24.92322,-0.000171,24.021401,-0.0076,1.292
9554.00,7.529579,24.92324,-0.000170,24.021131,-0.0075,1.292
9556.00,7.529978,24.92373,-0.000170,24.020986,-0.0076,1.291
9558.00,7.529675,24.92338,-0.000170,24.021088,-0.0076,1.291
9560.00,7.529894,24.92249,-0.000169,24.021495,-0.0076,1.291
9562.00,7.531195,24.92258,-0.000168,24.021615,-0.0076,1.292
9564.00,7.531249,24.92282,-0.000169,24.021479,-0.0076,1.292
9566.00,7.531408,24.92231,-0.000170,24.021577,-0.0076,1.291
9568.00,7.531426,24.92182,-0.000171,24.020556,-0.0076,1.291
9570.00,7.531665,24.92267,-0.000170,24.021678,-0.0076,1.291
9572.00,7.531849,24.92290,-0.000170,24.021646,-0.0076,1.292
9574.00,7.530854,24.92207,-0.000169,24.021858,-0.0076,1.291
9576.00,7.531359,24.92216,-0.000170,24.021466,-0.0076,1.292
9578.00,7.532025,24.92159,-0.000170,24.020687,-0.0076,1.292
9580.00,7.531970,24.92215,-0.000170,24.021517,-0.0076,1.291
9582.00,7.531558,24.92205,-0.000170,24.021068,-0.0076,1.291
9584.00,7.530904,24.92224,-0.000171,24.021840,-0.0076,1.292
9586.00,7.532262,24.92159,-0.000171,24.021443,-0.0076,1.291
9588.00,7.532291,24.92141,-0.000170,24.021620,-0.0076,1.291
9590.00,7.532686,24.92138,-0.000170,24.021912,-0.0076,1.291
9592.00,7.532890,24.92221,-0.000169,24.021488,-0.0076,1.291
9594.00,7.532434,24.92301,-0.000170,24.020854,-0.0076,1.292
9596.00,7.531759,24.92254,-0.000171,24.021147,-0.0076,1.291
9598.00,7.531666,24.92195,-0.000171,24.021343,-0.0076,1.292
9600.00,7.532475,24.92157,-0.000169,24.021823,-0.0076,1.292
9602.00,7.533217,24.92251,-0.000170,24.021659,-0.0076,1.291
9604.00,7.532661,24.92220,-0.000170,24.021463,-0.0076,1.291
@16,12.0000,24.0
9606.00,7.532647,24.92222,-0.000169,24.021872,-0.0076,1.291
9608.00,7.528333,24.92243,-0.000171,24.021755,-0.0076,1.291
9610.00,7.519339,24.92301,-0.000170,24.021419,-0.0076,1.290
9612.00,7.509465,24.92350,-0.000169,24.021258,-0.0076,1.290
9614.00,7.501011,24.92311,-0.000169,24.021169,-0.0076,1.290
9616.00,7.494606,24.92229,-0.000170,24.021604,-0.0076,1.291
9618.00,7.491973,24.92216,-0.000171,24.021436,-0.0076,1.291
9620.00,7.490621,24.92177,-0.000170,24.022197,-0.0076,1.292
9622.00,7.490331,24.92235,-0.000172,24.021385,-0.0076,1.293
9624.00,7.489887,24.92250,-0.000172,24.021602,-0.0076,1.292
9626.00,7.488668,24.92290,-0.000171,24.020941,-0.0076,1.293
9628.00,7.488470,24.92288,-0.000171,24.021321,-0.0076,1.293
9630.00,7.488975,24.92252,-0.000172,24.021220,-0.0076,1.293
9632.00,7.494387,24.92268,-0.000172,24.021546,-0.0076,1.293
9634.00,7.505668,24.92227,-0.000172,24.021111,-0.0076,1.293
9636.00,7.518587,24.92302,-0.000172,24.021010,-0.0076,1.293
9638.00,7.530917,24.92239,-0.000172,24.020937,-0.0076,1.293
9640.00,7.540498,24.92272,-0.000171,24.021704,-0.0076,1.293
9642.00,7.546365,24.92219,-0.000171,24.021617,-0.0076,1.292
9644.00,7.549454,24.92354,-0.000170,24.020799,-0.0076,1.292
9646.00,7.551201,24.92322,-0.000168,24.021557,-0.0076,1.292
9648.00,7.550891,24.92313,-0.000170,24.022021,-0.0076,1.291
9650.00,7.551029,24.92304,-0.000170,24.021758,-0.0076,1.291
9652.00,7.550777,24.92282,-0.000170,24.021198,-0.0076,1.291
9654.00,7.549829,24.92350,-0.000169,24.021776,-0.0076,1.292
9656.00,7.547436,24.92353,-0.000171,24.021671,-0.0076,1.291
9658.00,7.544249,24.92416,-0.000170,24.022184,-0.0076,1.291
9660.00,7.541856,24.92431,-0.000170,24.021514,-0.0076,1.291
9662.00,7.539826,24.92463,-0.000169,24.021499,-0.0076,1.292
9664.00,7.538190,24.92436,-0.000170,24.020745,-0.0076,1.292
9666.00,7.537694,24.92469,-0.000170,24.020910,-0.0076,1.291
9668.00,7.536719,24.92505,-0.000169,24.021539,-0.0076,1.291
9670.00,7.536208,24.92479,-0.000168,24.021169,-0.0076,1.291
9672.00,7.535745,24.92522,-0.000169,24.021655,-0.0076,1.292
9674.00,7.536425,24.92461,-0.000170,24.021675,-0.0076,1.291
9676.00,7.536621,24.92446,-0.000170,24.021662,-0.0076,1.292
9678.00,7.537539,24.92428,-0.000170,24.021483,-0.0076,1.291
9680.00,7.538178,24.92438,-0.000169,24.021871,-0.0076,1.291
9682.00,7.538219,24.92421,-0.000170,24.020451,-0.0076,1.291
9684.00,7.538059,24.92443,-0.000171,24.020957,-0.0076,1.291
9686.00,7.538309,24.92411,-0.000170,24.021726,-0.0076,1.291
9688.00,7.538651,24.92375,-0.000170,24.021198,-0.0076,1.291
9690.00,7.539375,24.92367,-0.000170,24.020323,-0.0076,1.292
9692.00,7.539963,24.92438,-0.000171,24.021060,-0.0076,1.291
9694.00,7.541095,24.92495,-0.000170,24.021321,-0.0076,1.291
9696.00,7.541753,24.92434,-0.000171,24.020854,-0.0076,1.291
9698.00,7.541910,24.92362,-0.000170,24.021024,-0.0076,1.291
9700.00,7.542500,24.92431,-0.000171,24.021146,-0.0075,1.291
9702.00,7.541817,24.92417,-0.000171,24.021365,-0.0076,1.291
9704.00,7.541476,24.92412,-0.000171,24.021354,-0.0076,1.291
9706.00,7.542233,24.92337,-0.000170,24.021111,-0.0076,1.291
9708.00,7.544029,24.92321,-0.000171,24.020971,-0.0076,1.291
9710.00,7.544385,24.92280,-0.000171,24.021479,-0.0076,1.291
9712.00,7.544592,24.92263,-0.000172,24.021165,-0.0075,1.291
9714.00,7.545480,24.92251,-0.000171,24.021372,-0.0076,1.291
9716.00,7.545678,24.92325,-0.000170,24.021388,-0.0076,1.291
9718.00,7.544202,24.92367,-0.000170,24.020948,-0.0076,1.290
9720.00,7.544797,24.92348,-0.000171,24.021033,-0.0076,1.291
9722.00,7.544706,24.92291,-0.000172,24.021194,-0.0076,1.291
9724.00,7.545444,24.92374,-0.000172,24.021405,-0.0076,1.291
9726.00,7.546110,24.92416,-0.000172,24.021793,-0.0075,1.291
9728.00,7.545576,24.92501,-0.000172,24.021026,-0.0076,1.291
9730.00,7.544767,24.92451,-0.000173,24.021029,-0.0076,1.291
9732.00,7.544956,24.92425,-0.000171,24.021169,-0.0076,1.291
9734.00,7.544785,24.92356,-0.000171,24.020894,-0.0076,1.291
9736.00,7.544865,24.92360,-0.000172,24.021463,-0.0076,1.291
9738.00,7.544165,24.92364,-0.000171,24.020997,-0.0076,1.291
9740.00,7.543590,24.92390,-0.000170,24.021233,-0.0076,1.291
9742.00,7.544270,24.92412,-0.000169,24.021740,-0.0076,1.292
9744.00,7.544822,24.92456,-0.000171,24.020970,-0.0076,1.291
9746.00,7.545612,24.92423,-0.000169,24.021184,-0.0076,1.291
9748.00,7.546412,24.92449,-0.000170,24.021327,-0.0076,1.291
9750.00,7.546467,24.92453,-0.000170,24.021731,-0.0076,1.292
9752.00,7.546534,24.92359,-0.000171,24.021129,-0.0076,1.291
9754.00,7.545546,24.92419,-0.000170,24.021396,-0.0076,1.291
9756.00,7.545884,24.92527,-0.000169,24.021095,-0.0076,1.291
9758.00,7.545644,24.92570,-0.000171,24.021225,-0.0076,1.292
9760.00,7.545449,24.92651,-0.000171,24.021526,-0.0076,1.292
9762.00,7.544795,24.92570,-0.000172,24.021503,-0.0076,1.292
9764.00,7.544371,24.92562,-0.000171,24.021187,-0.0076,1.291
9766.00,7.544880,24.92569,-0.000171,24.021660,-0.0076,1.292
9768.00,7.545484,24.92598,-0.000171,24.021921,-0.0076,1.292
9770.00,7.545125,24.92609,-0.000172,24.020785,-0.0076,1.292
9772.00,7.544608,24.92552,-0.000172,24.021448,-0.0076,1.292
9774.00,7.545109,24.92524,-0.000171,24.020672,-0.0076,1.291
9776.00,7.545642,24.92612,-0.000171,24.021608,-0.0076,1.291
9778.00,7.546195,24.92517,-0.000170,24.020904,-0.0076,1.291
9780.00,7.546223,24.92559,-0.000169,24.020602,-0.0076,1.291
9782.00,7.545754,24.92500,-0.000170,24.020691,-0.0076,1.292
9784.00,7.544995,24.92452,-0.000171,24.021586,-0.0076,1.292
9786.00,7.545238,24.92479,-0.000171,24.021635,-0.0076,1.291
9788.00,7.545571,24.92505,-0.000170,24.021459,-0.0076,1.291
9790.00,7.546047,24.92517,-0.000170,24.021818,-0.0076,1.291
9792.00,7.546070,24.92459,-0.000171,24.021376,-0.0076,1.292
9794.00,7.546283,24.92485,-0.000171,24.020861,-0.0076,1.291
9796.00,7.546557,24.92521,-0.000172,24.021243,-0.0076,1.291
9798.00,7.545223,24.92477,-0.000170,24.021256,-0.0076,1.291
9800.00,7.544409,24.92487,-0.000170,24.021448,-0.0076,1.291
9802.00,7.543731,24.92567,-0.000169,24.021136,-0.0076,1.291
9804.00,7.543789,24.92488,-0.000170,24.021107,-0.0076,1.292
9806.00,7.544055,24.92561,-0.000171,24.021349,-0.0076,1.291
9808.00,7.544662,24.92599,-0.000170,24.020939,-0.0076,1.292
9810.00,7.544194,24.92527,-0.000170,24.020739,-0.0076,1.291
9812.00,7.544650,24.92577,-0.000171,24.021200,-0.0076,1.292
9814.00,7.544178,24.92600,-0.000170,24.021265,-0.0076,1.291
9816.00,7.543840,24.92638,-0.000170,24.021831,-0.0076,1.291
9818.00,7.544196,24.92742,-0.000171,24.021318,-0.0076,1.291
9820.00,7.543868,24.92776,-0.000172,24.021822,-0.0076,1.291
9822.00,7.543227,24.92709,-0.000170,24.021146,-0.0076,1.291
9824.00,7.543119,24.92705,-0.000169,24.021300,-0.0076,1.291
9826.00,7.543168,24.92713,-0.000171,24.020826,-0.0076,1.292
9828.00,7.542521,24.92634,-0.000172,24.021060,-0.0076,1.290
9830.00,7.542973,24.92693,-0.000171,24.021193,-0.0076,1.291
9832.00,7.543453,24.92713,-0.000169,24.021106,-0.0076,1.291
9834.00,7.543368,24.92707,-0.000172,24.020788,-0.0076,1.292
9836.00,7.542495,24.92636,-0.000172,24.021019,-0.0076,1.292
9838.00,7.542828,24.92641,-0.000171,24.021535,-0.0076,1.291
9840.00,7.543944,24.92766,-0.000171,24.021426,-0.0076,1.292
9842.00,7.543577,24.92742,-0.000172,24.021227,-0.0076,1.292
9844.00,7.543100,24.92784,-0.000171,24.021405,-0.0076,1.292
9846.00,7.543284,24.92781,-0.000170,24.020995,-0.0076,1.291
9848.00,7.542983,24.92704,-0.000170,24.021368,-0.0076,1.291
9850.00,7.543635,24.92674,-0.000170,24.021532,-0.0076,1.292
9852.00,7.543142,24.92698,-0.000170,24.021889,-0.0076,1.291
9854.00,7.544346,24.92748,-0.000170,24.021591,-0.0076,1.291
9856.00,7.544536,24.92805,-0.000169,24.021459,-0.0076,1.292
9858.00,7.545032,24.92709,-0.000170,24.021310,-0.0075,1.291
9860.00,7.544054,24.92757,-0.000172,24.020814,-0.0076,1.291
9862.00,7.544066,24.92673,-0.000170,24.021550,-0.0076,1.291
9864.00,7.543488,24.92694,-0.000168,24.021492,-0.0075,1.291
9866.00,7.543313,24.92735,-0.000170,24.021842,-0.0075,1.291
9868.00,7.542404,24.92710,-0.000171,24.022128,-0.0076,1.291
9870.00,7.541796,24.92670,-0.000171,24.021726,-0.0076,1.291
9872.00,7.541504,24.92697,-0.000171,24.021341,-0.0076,1.292
9874.00,7.541838,24.92764,-0.000170,24.021405,-0.0076,1.291
9876.00,7.542101,24.92785,-0.000170,24.021495,-0.0076,1.291
9878.00,7.541554,24.92743,-0.000171,24.021245,-0.0076,1.292
9880.00,7.540755,24.92679,-0.000170,24.020714,-0.0076,1.291
9882.00,7.540771,24.92660,-0.000169,24.021461,-0.0076,1.291
9884.00,7.540776,24.92722,-0.000170,24.021524,-0.0076,1.291
9886.00,7.540900,24.92745,-0.000171,24.021425,-0.0076,1.292
9888.00,7.539976,24.92787,-0.000170,24.021454,-0.0076,1.291
9890.00,7.539922,24.92740,-0.000171,24.021729,-0.0076,1.291
9892.00,7.540147,24.92713,-0.000170,24.021929,-0.0076,1.291
9894.00,7.540364,24.92795,-0.000170,24.021062,-0.0076,1.291
9896.00,7.540121,24.92709,-0.000169,24.021894,-0.0076,1.291
9898.00,7.539344,24.92655,-0.000170,24.020870,-0.0076,1.291
9900.00,7.538747,24.92735,-0.000169,24.021242,-0.0076,1.292
9902.00,7.539245,24.92792,-0.000169,24.021559,-0.0076,1.292
9904.00,7.538669,24.92668,-0.000170,24.021483,-0.0076,1.291
9906.00,7.539032,24.92663,-0.000170,24.021579,-0.0076,1.291
9908.00,7.539186,24.92794,-0.000170,24.021840,-0.0076,1.292
9910.00,7.539420,24.92703,-0.000171,24.020712,-0.0076,1.291
9912.00,7.539116,24.92619,-0.000170,24.021611,-0.0076,1.291
9914.00,7.538555,24.92711,-0.000169,24.021078,-0.0076,1.291
9916.00,7.539052,24.92706,-0.000170,24.021423,-0.0076,1.291
9918.00,7.538762,24.92657,-0.000170,24.021394,-0.0076,1.291
9920.00,7.537699,24.92613,-0.000169,24.021506,-0.0076,1.291
9922.00,7.537704,24.92593,-0.000169,24.021530,-0.0076,1.292
9924.00,7.537342,24.92663,-0.000170,24.021611,-0.0076,1.292
9926.00,7.537333,24.92671,-0.000170,24.021294,-0.0076,1.291
9928.00,7.538066,24.92554,-0.000169,24.021102,-0.0076,1.292
9930.00,7.539040,24.92539,-0.000171,24.021586,-0.0076,1.291
9932.00,7.538940,24.92634,-0.000171,24.020948,-0.0076,1.291
9934.00,7.538418,24.92672,-0.000171,24.021767,-0.0076,1.291
9936.00,7.538699,24.92644,-0.000172,24.021543,-0.0076,1.292
9938.00,7.538585,24.92732,-0.000170,24.021178,-0.0076,1.291
9940.00,7.538119,24.92773,-0.000169,24.021845,-0.0076,1.291
9942.00,7.538311,24.92682,-0.000168,24.021191,-0.0076,1.291
9944.00,7.538494,24.92621,-0.000169,24.021762,-0.0075,1.291
9946.00,7.538103,24.92626,-0.000169,24.021416,-0.0076,1.292
9948.00,7.537765,24.92619,-0.000170,24.021387,-0.0076,1.292
9950.00,7.536890,24.92556,-0.000169,24.021465,-0.0076,1.291
9952.00,7.536666,24.92601,-0.000170,24.021644,-0.0076,1.291
9954.00,7.536903,24.92601,-0.000170,24.021388,-0.0076,1.291
9956.00,7.537389,24.92690,-0.000170,24.021129,-0.0076,1.291
9958.00,7.537851,24.92768,-0.000171,24.021620,-0.0076,1.291
9960.00,7.538011,24.92660,-0.000170,24.021601,-0.0076,1.291
9962.00,7.537783,24.92722,-0.000170,24.021425,-0.0076,1.291
9964.00,7.537794,24.92726,-0.000170,24.021822,-0.0076,1.292
9966.00,7.537098,24.92793,-0.000170,24.021107,-0.0076,1.292
9968.00,7.536504,24.92654,-0.000170,24.021414,-0.0076,1.292
9970.00,7.536059,24.92706,-0.000169,24.021441,-0.0076,1.291
9972.00,7.536099,24.92731,-0.000170,24.021617,-0.0076,1.290
9974.00,7.536594,24.92663,-0.000170,24.022037,-0.0076,1.292
9976.00,7.536554,24.92782,-0.000171,24.021300,-0.0076,1.292
9978.00,7.537029,24.92843,-0.000170,24.021305,-0.0076,1.292
9980.00,7.537157,24.92863,-0.000170,24.021818,-0.0076,1.291
9982.00,7.537109,24.92862,-0.000171,24.021329,-0.0076,1.291
9984.00,7.535784,24.92773,-0.000170,24.021220,-0.0076,1.291
9986.00,7.535834,24.92850,-0.000169,24.020890,-0.0076,1.292
9988.00,7.536379,24.92948,-0.000170,24.021165,-0.0076,1.292
9990.00,7.536269,24.92891,-0.000169,24.021341,-0.0076,1.291
9992.00,7.536447,24.92910,-0.000170,24.021591,-0.0076,1.291
9994.00,7.536917,24.92878,-0.000170,24.021845,-0.0076,1.292
9996.00,7.537655,24.92833,-0.000170,24.021213,-0.0076,1.292
9998.00,7.537186,24.92874,-0.000171,24.021807,-0.0076,1.291
10000.00,7.537130,24.92825,-0.000169,24.021611,-0.0076,1.291
10002.00,7.537202,24.92814,-0.000169,24.021019,-0.0076,1.291
10004.00,7.537474,24.92802,-0.000170,24.021702,-0.0076,1.291
10006.00,7.537268,24.92814,-0.000170,24.022046,-0.0076,1.292
10008.00,7.536447,24.92803,-0.000170,24.021225,-0.0076,1.291
10010.00,7.536245,24.92843,-0.000170,24.021285,-0.0076,1.291
10012.00,7.537083,24.92813,-0.000171,24.020995,-0.0076,1.292
10014.00,7.537735,24.92848,-0.000171,24.021517,-0.0076,1.291
10016.00,7.536535,24.92846,-0.000170,24.021122,-0.0076,1.291
10018.00,7.535757,24.92859,-0.000169,24.021495,-0.0076,1.291
10020.00,7.535132,24.92901,-0.000170,24.021086,-0.0076,1.291
10022.00,7.534943,24.92858,-0.000170,24.020846,-0.0076,1.291
10024.00,7.535404,24.92913,-0.000170,24.021515,-0.0076,1.291
10026.00,7.535393,24.92901,-0.000171,24.021932,-0.0076,1.292
10028.00,7.535069,24.92900,-0.000170,24.022072,-0.0076,1.292
10030.00,7.534751,24.92980,-0.000168,24.021106,-0.0076,1.291
10032.00,7.535146,24.92924,-0.000170,24.021430,-0.0076,1.292
10034.00,7.535015,24.92975,-0.000171,24.021869,-0.0076,1.291
10036.00,7.535062,24.92916,-0.000170,24.021559,-0.0076,1.291
10038.00,7.534450,24.92884,-0.000169,24.021521,-0.0076,1.291
10040.00,7.534499,24.92954,-0.000170,24.022088,-0.0076,1.292
10042.00,7.535033,24.92851,-0.000170,24.021644,-0.0076,1.292
10044.00,7.535005,24.92856,-0.000171,24.020888,-0.0076,1.291
10046.00,7.534692,24.92806,-0.000170,24.021767,-0.0076,1.292
10048.00,7.534742,24.92778,-0.000169,24.021847,-0.0075,1.291
10050.00,7.535337,24.92826,-0.000169,24.021515,-0.0076,1.291
10052.00,7.535798,24.92858,-0.000169,24.021869,-0.0076,1.291
10054.00,7.535905,24.92827,-0.000170,24.020948,-0.0076,1.291
10056.00,7.535370,24.92739,-0.000169,24.021262,-0.0076,1.292
10058.00,7.535850,24.92770,-0.000170,24.021648,-0.0076,1.291
10060.00,7.535328,24.92878,-0.000171,24.020888,-0.0076,1.291
10062.00,7.535149,24.92787,-0.000171,24.021436,-0.0076,1.292
10064.00,7.534577,24.92801,-0.000169,24.021236,-0.0076,1.291
10066.00,7.534889,24.92859,-0.000170,24.021200,-0.0076,1.292
10068.00,7.535096,24.92815,-0.000168,24.020578,-0.0076,1.291
10070.00,7.535410,24.92798,-0.000169,24.021428,-0.0076,1.291
10072.00,7.535058,24.92874,-0.000170,24.021782,-0.0076,1.291
10074.00,7.535313,24.92920,-0.000170,24.021305,-0.0076,1.291
10076.00,7.535337,24.92811,-0.000169,24.021202,-0.0076,1.291
10078.00,7.535574,24.92821,-0.000169,24.021845,-0.0076,1.291
10080.00,7.535489,24.92812,-0.000169,24.022177,-0.0076,1.292
10082.00,7.535864,24.92794,-0.000170,24.021967,-0.0076,1.292
10084.00,7.535737,24.92821,-0.000170,24.021736,-0.0076,1.291
10086.00,7.534295,24.92920,-0.000169,24.020736,-0.0076,1.292
10088.00,7.533960,24.92893,-0.000170,24.020810,-0.0076,1.292
10090.00,7.534780,24.92817,-0.000169,24.021434,-0.0076,1.291
10092.00,7.534880,24.92851,-0.000169,24.020832,-0.0076,1.292
10094.00,7.534579,24.92855,-0.000170,24.021479,-0.0076,1.291
10096.00,7.534759,24.92902,-0.000170,24.021988,-0.0076,1.291
10098.00,7.533871,24.92839,-0.000169,24.021428,-0.0076,1.291
10100.00,7.533868,24.92853,-0.000169,24.021117,-0.0076,1.292
10102.00,7.535267,24.92880,-0.000169,24.021883,-0.0076,1.290
10104.00,7.534999,24.92869,-0.000170,24.021044,-0.0076,1.291
10106.00,7.534525,24.92808,-0.000170,24.021495,-0.0076,1.292
10108.00,7.534823,24.92836,-0.000171,24.021640,-0.0076,1.292
10110.00,7.534998,24.92877,-0.000171,24.022079,-0.0076,1.291
10112.00,7.534441,24.92768,-0.000171,24.021414,-0.0076,1.291
10114.00,7.534624,24.92802,-0.000171,24.021278,-0.0076,1.292
10116.00,7.535068,24.92818,-0.000171,24.021064,-0.0076,1.292
10118.00,7.535311,24.92794,-0.000170,24.021524,-0.0076,1.291
10120.00,7.535052,24.92778,-0.000171,24.021488,-0.0076,1.292
10122.00,7.534774,24.92787,-0.000171,24.020899,-0.0076,1.292
10124.00,7.534357,24.92789,-0.000169,24.021363,-0.0076,1.291
10126.00,7.534578,24.92870,-0.000170,24.022110,-0.0076,1.292
10128.00,7.533922,24.92888,-0.000170,24.021033,-0.0076,1.291
10130.00,7.534618,24.92859,-0.000170,24.021530,-0.0076,1.291
10132.00,7.534525,24.92869,-0.000169,24.021905,-0.0076,1.291
10134.00,7.534019,24.92866,-0.000169,24.022474,-0.0076,1.291
10136.00,7.534254,24.92939,-0.000169,24.021738,-0.0076,1.291
10138.00,7.534194,24.92883,-0.000169,24.021969,-0.0075,1.291
10140.00,7.533718,24.92912,-0.000169,24.021474,-0.0076,1.291
10142.00,7.533267,24.92947,-0.000169,24.021666,-0.0076,1.291
10144.00,7.534054,24.92906,-0.000168,24.021349,-0.0076,1.292
10146.00,7.533550,24.92852,-0.000169,24.021323,-0.0075,1.292
10148.00,7.533416,24.92928,-0.000170,24.021127,-0.0076,1.291
10150.00,7.533631,24.92832,-0.000169,24.021390,-0.0076,1.291
10152.00,7.533618,24.92868,-0.000169,24.021637,-0.0076,1.292
10154.00,7.533995,24.92854,-0.000169,24.021379,-0.0076,1.291
10156.00,7.533790,24.92888,-0.000170,24.020924,-0.0076,1.291
10158.00,7.533745,24.92904,-0.000170,24.021637,-0.0076,1.291
10160.00,7.533858,24.92917,-0.000169,24.021613,-0.0076,1.292
10162.00,7.533941,24.92821,-0.000170,24.022239,-0.0076,1.292
10164.00,7.533512,24.92784,-0.000170,24.022268,-0.0076,1.292
10166.00,7.533808,24.92820,-0.000170,24.021762,-0.0076,1.292
10168.00,7.533858,24.92850,-0.000170,24.022409,-0.0076,1.292
10170.00,7.534043,24.92854,-0.000170,24.022137,-0.0076,1.291
10172.00,7.533793,24.92849,-0.000170,24.022186,-0.0076,1.291
10174.00,7.533610,24.92802,-0.000170,24.021117,-0.0076,1.291
10176.00,7.534140,24.92787,-0.000170,24.020917,-0.0075,1.292
10178.00,7.534412,24.92740,-0.000169,24.021640,-0.0076,1.291
10180.00,7.533916,24.92724,-0.000170,24.021222,-0.0076,1.292
10182.00,7.534188,24.92794,-0.000170,24.021909,-0.0076,1.291
10184.00,7.533885,24.92758,-0.000170,24.021825,-0.0076,1.291
10186.00,7.533410,24.92796,-0.000169,24.021341,-0.0076,1.292
10188.00,7.532923,24.92756,-0.000170,24.021280,-0.0076,1.292
10190.00,7.533490,24.92711,-0.000171,24.021352,-0.0076,1.292
10192.00,7.533264,24.92831,-0.000171,24.020749,-0.0076,1.291
10194.00,7.533578,24.92873,-0.000170,24.021624,-0.0076,1.291
10196.00,7.534157,24.92813,-0.000170,24.020957,-0.0076,1.292
10198.00,7.533850,24.92742,-0.000170,24.021272,-0.0076,1.292
10200.00,7.533304,24.92694,-0.000169,24.021649,-0.0076,1.292
10202.00,7.533080,24.92709,-0.000170,24.021029,-0.0076,1.292
10204.00,7.532843,24.92632,-0.000170,24.021196,-0.0076,1.292
@17,12.0000,24.0
10206.00,7.533487,24.92649,-0.000171,24.020941,-0.0076,1.292
10208.00,7.531055,24.92696,-0.000170,24.021575,-0.0076,1.292
10210.00,7.522743,24.92744,-0.000170,24.020781,-0.0076,1.291
10212.00,7.512238,24.92790,-0.000169,24.020868,-0.0076,1.291
10214.00,7.502910,24.92781,-0.000170,24.021463,-0.0076,1.290
10216.00,7.497303,24.92718,-0.000168,24.021528,-0.0076,1.291
10218.00,7.494146,24.92675,-0.000169,24.021060,-0.0076,1.291
10220.00,7.492835,24.92738,-0.000171,24.021408,-0.0076,1.292
10222.00,7.491976,24.92715,-0.000171,24.020874,-0.0076,1.293
10224.00,7.491821,24.92709,-0.000171,24.021251,-0.0076,1.292
10226.00,7.492160,24.92716,-0.000170,24.020910,-0.0076,1.292
10228.00,7.493088,24.92753,-0.000171,24.021151,-0.0076,1.293
10230.00,7.495870,24.92792,-0.000172,24.021744,-0.0075,1.293
10232.00,7.500016,24.92795,-0.000171,24.021356,-0.0076,1.294
10234.00,7.510105,24.92823,-0.000173,24.021184,-0.0076,1.294
10236.00,7.522652,24.92780,-0.000172,24.021702,-0.0076,1.294
10238.00,7.533064,24.92824,-0.000171,24.021240,-0.0076,1.293
10240.00,7.539949,24.92801,-0.000171,24.020937,-0.0076,1.293
10242.00,7.543664,24.92835,-0.000171,24.021736,-0.0076,1.293
10244.00,7.543738,24.92831,-0.000171,24.020807,-0.0076,1.292
10246.00,7.543875,24.92737,-0.000170,24.021142,-0.0076,1.292
10248.00,7.544649,24.92721,-0.000169,24.020894,-0.0076,1.291
10250.00,7.544758,24.92782,-0.000169,24.021619,-0.0076,1.292
10252.00,7.542807,24.92757,-0.000170,24.021113,-0.0076,1.292
10254.00,7.539892,24.92779,-0.000170,24.021309,-0.0076,1.291
10256.00,7.537686,24.92733,-0.000168,24.021691,-0.0076,1.291
10258.00,7.536733,24.92809,-0.000169,24.021182,-0.0076,1.292
10260.00,7.536480,24.92848,-0.000169,24.020872,-0.0076,1.292
10262.00,7.534943,24.92822,-0.000170,24.021068,-0.0076,1.292
10264.00,7.534331,24.92787,-0.000170,24.021323,-0.0076,1.292
10266.00,7.534222,24.92766,-0.000169,24.021771,-0.0076,1.292
10268.00,7.533416,24.92838,-0.000170,24.021485,-0.0076,1.292
10270.00,7.531993,24.92847,-0.000170,24.021508,-0.0076,1.292
10272.00,7.531325,24.92856,-0.000171,24.021423,-0.0076,1.292
10274.00,7.531740,24.92787,-0.000170,24.020687,-0.0076,1.292
10276.00,7.531652,24.92850,-0.000170,24.021213,-0.0076,1.292
10278.00,7.530962,24.92712,-0.000170,24.021182,-0.0076,1.291
10280.00,7.530634,24.92632,-0.000170,24.020609,-0.0076,1.292
10282.00,7.530981,24.92605,-0.000170,24.021405,-0.0076,1.292
10284.00,7.530520,24.92655,-0.000170,24.021544,-0.0076,1.292
10286.00,7.531242,24.92639,-0.000171,24.021354,-0.0076,1.292
10288.00,7.531291,24.92688,-0.000171,24.020750,-0.0076,1.292
10290.00,7.531744,24.92649,-0.000170,24.021064,-0.0076,1.292
10292.00,7.531422,24.92634,-0.000171,24.021633,-0.0076,1.291
10294.00,7.531579,24.92590,-0.000170,24.021325,-0.0076,1.292
10296.00,7.531758,24.92699,-0.000170,24.021452,-0.0076,1.292
10298.00,7.531941,24.92741,-0.000170,24.021260,-0.0076,1.292
10300.00,7.532537,24.92728,-0.000170,24.021136,-0.0076,1.292
10302.00,7.532646,24.92665,-0.000169,24.021040,-0.0076,1.292
10304.00,7.534124,24.92667,-0.000169,24.021504,-0.0076,1.292
10306.00,7.534503,24.92705,-0.000169,24.021227,-0.0076,1.291
10308.00,7.534012,24.92715,-0.000169,24.021399,-0.0076,1.292
10310.00,7.534208,24.92746,-0.000170,24.021390,-0.0076,1.292
10312.00,7.534536,24.92703,-0.000169,24.021465,-0.0076,1.291
10314.00,7.534745,24.92665,-0.000168,24.021546,-0.0076,1.291
10316.00,7.534275,24.92668,-0.000169,24.021798,-0.0076,1.292
10318.00,7.534693,24.92751,-0.000169,24.021546,-0.0076,1.291
10320.00,7.533947,24.92764,-0.000170,24.021403,-0.0076,1.291
10322.00,7.533453,24.92752,-0.000170,24.020970,-0.0076,1.291
10324.00,7.534617,24.92697,-0.000170,24.020787,-0.0076,1.292
10326.00,7.534745,24.92692,-0.000170,24.021240,-0.0076,1.292
10328.00,7.533930,24.92731,-0.000171,24.021149,-0.0076,1.292
10330.00,7.534547,24.92762,-0.000171,24.020834,-0.0076,1.292
10332.00,7.534976,24.92696,-0.000171,24.020921,-0.0076,1.291
10334.00,7.535484,24.92650,-0.000170,24.021760,-0.0076,1.291
10336.00,7.534569,24.92737,-0.000171,24.020794,-0.0076,1.292
10338.00,7.534303,24.92670,-0.000169,24.021396,-0.0076,1.291
10340.00,7.534517,24.92741,-0.000170,24.021077,-0.0076,1.292
10342.00,7.534218,24.92684,-0.000170,24.021836,-0.0076,1.292
10344.00,7.534758,24.92680,-0.000170,24.020897,-0.0077,1.292
10346.00,7.535217,24.92648,-0.000170,24.020799,-0.0076,1.291
10348.00,7.534988,24.92680,-0.000170,24.021151,-0.0076,1.292
10350.00,7.534471,24.92609,-0.000169,24.021539,-0.0076,1.292
10352.00,7.534564,24.92636,-0.000170,24.021860,-0.0076,1.292
10354.00,7.534034,24.92721,-0.000170,24.021068,-0.0076,1.292
10356.00,7.534104,24.92733,-0.000171,24.020678,-0.0076,1.292
10358.00,7.534690,24.92764,-0.000170,24.021272,-0.0076,1.292
10360.00,7.534951,24.92731,-0.000168,24.021149,-0.0076,1.292
10362.00,7.534899,24.92725,-0.000170,24.021091,-0.0075,1.292
10364.00,7.534901,24.92678,-0.000170,24.020975,-0.0076,1.292
10366.00,7.534944,24.92711,-0.000171,24.021450,-0.0076,1.293
10368.00,7.534552,24.92754,-0.000170,24.021575,-0.0076,1.292
10370.00,7.534797,24.92828,-0.000170,24.021229,-0.0076,1.292
10372.00,7.535037,24.92799,-0.000171,24.021613,-0.0076,1.292
10374.00,7.535748,24.92751,-0.000171,24.021035,-0.0076,1.291
10376.00,7.535710,24.92767,-0.000171,24.020848,-0.0076,1.291
10378.00,7.536075,24.92774,-0.000170,24.021354,-0.0076,1.292
10380.00,7.534579,24.92821,-0.000171,24.021247,-0.0076,1.293
10382.00,7.534642,24.92850,-0.000171,24.021330,-0.0076,1.292
10384.00,7.535080,24.92812,-0.000170,24.020431,-0.0076,1.292
10386.00,7.535072,24.92724,-0.000170,24.021767,-0.0076,1.292
10388.00,7.534673,24.92811,-0.000170,24.021310,-0.0076,1.292
10390.00,7.534285,24.92788,-0.000171,24.021417,-0.0076,1.292
10392.00,7.534892,24.92806,-0.000171,24.021267,-0.0076,1.292
10394.00,7.534617,24.92801,-0.000170,24.021196,-0.0076,1.292
10396.00,7.534223,24.92780,-0.000169,24.021907,-0.0076,1.292
10398.00,7.533820,24.92768,-0.000170,24.021040,-0.0076,1.292
10400.00,7.532967,24.92755,-0.000170,24.021144,-0.0076,1.291
10402.00,7.533566,24.92774,-0.000169,24.021640,-0.0076,1.291
10404.00,7.533329,24.92734,-0.000169,24.020979,-0.0076,1.292
10406.00,7.532551,24.92713,-0.000171,24.021332,-0.0076,1.292
10408.00,7.532543,24.92745,-0.000170,24.021630,-0.0076,1.292
10410.00,7.533147,24.92840,-0.000171,24.020649,-0.0076,1.292
10412.00,7.533804,24.92815,-0.000170,24.021403,-0.0076,1.293
10414.00,7.533684,24.92828,-0.000170,24.021260,-0.0076,1.292
10416.00,7.533252,24.92904,-0.000169,24.021615,-0.0076,1.292
10418.00,7.532461,24.92882,-0.000170,24.021722,-0.0076,1.292
10420.00,7.532693,24.92862,-0.000171,24.021109,-0.0076,1.292
10422.00,7.532504,24.92890,-0.000171,24.021205,-0.0076,1.292
10424.00,7.533321,24.92898,-0.000170,24.021475,-0.0076,1.292
10426.00,7.534042,24.92901,-0.000171,24.021760,-0.0076,1.292
10428.00,7.533594,24.92882,-0.000170,24.021564,-0.0076,1.292
10430.00,7.532502,24.92840,-0.000171,24.021512,-0.0076,1.292
10432.00,7.532742,24.92902,-0.000170,24.021553,-0.0076,1.292
10434.00,7.532189,24.92991,-0.000171,24.021586,-0.0076,1.292
10436.00,7.532880,24.92901,-0.000171,24.021147,-0.0076,1.292
10438.00,7.533587,24.92947,-0.000171,24.020964,-0.0076,1.292
10440.00,7.533566,24.92899,-0.000171,24.021227,-0.0076,1.292
10442.00,7.532898,24.92904,-0.000170,24.021441,-0.0076,1.293
10444.00,7.532571,24.92932,-0.000170,24.021312,-0.0076,1.292
10446.00,7.533358,24.93005,-0.000171,24.021793,-0.0076,1.292
10448.00,7.533304,24.92965,-0.000171,24.021823,-0.0076,1.292
10450.00,7.532505,24.92959,-0.000170,24.021573,-0.0076,1.292
10452.00,7.531960,24.92982,-0.000171,24.020924,-0.0076,1.292
10454.00,7.532112,24.93006,-0.000170,24.021365,-0.0076,1.291
10456.00,7.532077,24.93055,-0.000170,24.021423,-0.0075,1.292
10458.00,7.531434,24.93025,-0.000170,24.021684,-0.0076,1.292
10460.00,7.531185,24.92922,-0.000171,24.021548,-0.0076,1.291
10462.00,7.530977,24.92906,-0.000170,24.020712,-0.0076,1.292
10464.00,7.530275,24.92976,-0.000172,24.021564,-0.0076,1.293
10466.00,7.530350,24.92985,-0.000172,24.021028,-0.0076,1.293
10468.00,7.531130,24.92956,-0.000171,24.020910,-0.0076,1.292
10470.00,7.531179,24.92897,-0.000171,24.021657,-0.0076,1.291
10472.00,7.531262,24.92869,-0.000171,24.021698,-0.0076,1.292
10474.00,7.531442,24.92823,-0.000171,24.021903,-0.0076,1.292
10476.00,7.530904,24.92931,-0.000170,24.021920,-0.0076,1.292
10478.00,7.530753,24.92910,-0.000171,24.021080,-0.0076,1.292
10480.00,7.530915,24.93000,-0.000171,24.021084,-0.0076,1.292
10482.00,7.531483,24.92997,-0.000171,24.020912,-0.0076,1.293
10484.00,7.531767,24.93039,-0.000171,24.021929,-0.0076,1.292
10486.00,7.531980,24.92896,-0.000171,24.021140,-0.0076,1.292
10488.00,7.532652,24.92830,-0.000171,24.020451,-0.0076,1.291
10490.00,7.533070,24.92851,-0.000171,24.020774,-0.0076,1.292
10492.00,7.532110,24.92800,-0.000173,24.021010,-0.0076,1.292
10494.00,7.532546,24.92806,-0.000171,24.020303,-0.0076,1.292
10496.00,7.532337,24.92786,-0.000171,24.020924,-0.0076,1.292
10498.00,7.532743,24.92735,-0.000170,24.021514,-0.0076,1.293
10500.00,7.532240,24.92808,-0.000170,24.021358,-0.0076,1.292
10502.00,7.532073,24.92803,-0.000170,24.020749,-0.0076,1.292
10504.00,7.531257,24.92772,-0.000170,24.021477,-0.0076,1.292
10506.00,7.530842,24.92755,-0.000170,24.021854,-0.0076,1.292
10508.00,7.530640,24.92680,-0.000172,24.021423,-0.0076,1.293
10510.00,7.530947,24.92713,-0.000171,24.020964,-0.0077,1.291
10512.00,7.531883,24.92731,-0.000170,24.021071,-0.0076,1.291
10514.00,7.532191,24.92788,-0.000170,24.020631,-0.0076,1.292
10516.00,7.531621,24.92814,-0.000171,24.020884,-0.0076,1.292
10518.00,7.531298,24.92799,-0.000170,24.021251,-0.0076,1.292
10520.00,7.531109,24.92814,-0.000170,24.021006,-0.0076,1.291
10522.00,7.530998,24.92801,-0.000170,24.020892,-0.0076,1.292
10524.00,7.531792,24.92768,-0.000170,24.021167,-0.0076,1.292
10526.00,7.531539,24.92783,-0.000171,24.021477,-0.0076,1.292
10528.00,7.530283,24.92698,-0.000171,24.021258,-0.0076,1.292
10530.00,7.530357,24.92723,-0.000173,24.021376,-0.0076,1.292
10532.00,7.530864,24.92664,-0.000172,24.020897,-0.0076,1.292
10534.00,7.531745,24.92692,-0.000170,24.020968,-0.0076,1.291
10536.00,7.531335,24.92724,-0.000171,24.020651,-0.0076,1.292
10538.00,7.530296,24.92758,-0.000170,24.021097,-0.0076,1.292
10540.00,7.530706,24.92764,-0.000171,24.020671,-0.0077,1.292
10542.00,7.531200,24.92831,-0.000171,24.021017,-0.0077,1.292
10544.00,7.531369,24.92734,-0.000171,24.021033,-0.0076,1.292
10546.00,7.531321,24.92788,-0.000172,24.020765,-0.0076,1.292
10548.00,7.529924,24.92774,-0.000172,24.020636,-0.0076,1.291
10550.00,7.529471,24.92802,-0.000170,24.021033,-0.0076,1.291
10552.00,7.529674,24.92747,-0.000171,24.020781,-0.0076,1.292
10554.00,7.530006,24.92741,-0.000171,24.021352,-0.0076,1.292
10556.00,7.529952,24.92778,-0.000171,24.020732,-0.0076,1.292
10558.00,7.529817,24.92784,-0.000172,24.021133,-0.0076,1.292
10560.00,7.529401,24.92843,-0.000170,24.021733,-0.0076,1.291
10562.00,7.530092,24.92810,-0.000170,24.021024,-0.0076,1.291
10564.00,7.530678,24.92710,-0.000171,24.020966,-0.0076,1.292
10566.00,7.530292,24.92684,-0.000171,24.020872,-0.0076,1.292
10568.00,7.530457,24.92669,-0.000171,24.021664,-0.0076,1.292
10570.00,7.530020,24.92669,-0.000172,24.020950,-0.0076,1.292
10572.00,7.529460,24.92659,-0.000171,24.020765,-0.0076,1.291
10574.00,7.529711,24.92682,-0.000172,24.021176,-0.0076,1.292
10576.00,7.529868,24.92676,-0.000171,24.021532,-0.0076,1.292
10578.00,7.529011,24.92667,-0.000169,24.020622,-0.0076,1.292
10580.00,7.529541,24.92660,-0.000170,24.020763,-0.0076,1.292
10582.00,7.530127,24.92660,-0.000171,24.020805,-0.0076,1.292
10584.00,7.530131,24.92665,-0.000172,24.021040,-0.0076,1.292
10586.00,7.529811,24.92705,-0.000171,24.021015,-0.0076,1.292
10588.00,7.529358,24.92738,-0.000172,24.020129,-0.0076,1.291
10590.00,7.529113,24.92713,-0.000170,24.020651,-0.0076,1.292
10592.00,7.529431,24.92663,-0.000170,24.020941,-0.0076,1.292
10594.00,7.529060,24.92615,-0.000172,24.021189,-0.0076,1.292
10596.00,7.529425,24.92646,-0.000172,24.021417,-0.0076,1.292
10598.00,7.529972,24.92753,-0.000172,24.021158,-0.0076,1.292
10600.00,7.530219,24.92769,-0.000172,24.021093,-0.0076,1.292
10602.00,7.529673,24.92757,-0.000171,24.021457,-0.0076,1.292
10604.00,7.529660,24.92752,-0.000171,24.021280,-0.0076,1.292
10606.00,7.529555,24.92624,-0.000171,24.020531,-0.0076,1.291
10608.00,7.529661,24.92653,-0.000170,24.021387,-0.0076,1.292
10610.00,7.529078,24.92726,-0.000171,24.021577,-0.0076,1.292
10612.00,7.529072,24.92707,-0.000171,24.020966,-0.0076,1.291
10614.00,7.530027,24.92713,-0.000171,24.020984,-0.0076,1.291
10616.00,7.531034,24.92726,-0.000171,24.020364,-0.0076,1.292
10618.00,7.530183,24.92625,-0.000171,24.020899,-0.0076,1.292
10620.00,7.529374,24.92612,-0.000170,24.021343,-0.0076,1.291
10622.00,7.528669,24.92655,-0.000170,24.021058,-0.0076,1.292
10624.00,7.528870,24.92686,-0.000170,24.021216,-0.0076,1.292
10626.00,7.529219,24.92779,-0.000171,24.020915,-0.0076,1.292
10628.00,7.529338,24.92622,-0.000171,24.020919,-0.0076,1.292
10630.00,7.529292,24.92623,-0.000171,24.020647,-0.0076,1.291
10632.00,7.530166,24.92646,-0.000171,24.021271,-0.0076,1.292
10634.00,7.530972,24.92638,-0.000171,24.021535,-0.0075,1.292
10636.00,7.529429,24.92633,-0.000172,24.021029,-0.0076,1.292
10638.00,7.528834,24.92609,-0.000172,24.020826,-0.0076,1.292
10640.00,7.529250,24.92650,-0.000171,24.021823,-0.0076,1.291
10642.00,7.529954,24.92617,-0.000170,24.021519,-0.0076,1.291
10644.00,7.530523,24.92594,-0.000170,24.021711,-0.0076,1.291
10646.00,7.530872,24.92587,-0.000170,24.022081,-0.0076,1.292
10648.00,7.530504,24.92595,-0.000171,24.021240,-0.0076,1.292
10650.00,7.530459,24.92630,-0.000170,24.020848,-0.0076,1.292
10652.00,7.530975,24.92625,-0.000171,24.021171,-0.0076,1.292
10654.00,7.531738,24.92624,-0.000171,24.020832,-0.0076,1.292
10656.00,7.532022,24.92590,-0.000171,24.020497,-0.0076,1.292
10658.00,7.531597,24.92505,-0.000171,24.021320,-0.0076,1.292
10660.00,7.531123,24.92527,-0.000169,24.020681,-0.0076,1.291
10662.00,7.530992,24.92589,-0.000170,24.021258,-0.0076,1.291
10664.00,7.529890,24.92567,-0.000170,24.021104,-0.0076,1.291
10666.00,7.529728,24.92529,-0.000171,24.021787,-0.0076,1.292
10668.00,7.529621,24.92561,-0.000171,24.021242,-0.0076,1.292
10670.00,7.529669,24.92641,-0.000170,24.021823,-0.0076,1.291
10672.00,7.530492,24.92666,-0.000171,24.021314,-0.0076,1.291
10674.00,7.530688,24.92692,-0.000171,24.021967,-0.0076,1.292
10676.00,7.530313,24.92703,-0.000171,24.021430,-0.0076,1.292
10678.00,7.529727,24.92725,-0.000170,24.021169,-0.0076,1.291
10680.00,7.529189,24.92685,-0.000170,24.021403,-0.0076,1.292
10682.00,7.529373,24.92693,-0.000171,24.021419,-0.0076,1.292
10684.00,7.528895,24.92638,-0.000171,24.021158,-0.0076,1.292
10686.00,7.528626,24.92641,-0.000170,24.021120,-0.0076,1.291
10688.00,7.529030,24.92723,-0.000170,24.021523,-0.0076,1.291
10690.00,7.529218,24.92752,-0.000170,24.020819,-0.0076,1.292
10692.00,7.529084,24.92766,-0.000170,24.021637,-0.0075,1.292
10694.00,7.529071,24.92725,-0.000170,24.021102,-0.0076,1.292
10696.00,7.529561,24.92688,-0.000171,24.021764,-0.0076,1.292
10698.00,7.529400,24.92725,-0.000170,24.021155,-0.0076,1.292
10700.00,7.528878,24.92816,-0.000170,24.021332,-0.0076,1.292
10702.00,7.528754,24.92828,-0.000170,24.020993,-0.0076,1.292
10704.00,7.529038,24.92828,-0.000171,24.021191,-0.0076,1.291
10706.00,7.528770,24.92808,-0.000170,24.020962,-0.0077,1.293
10708.00,7.528869,24.92737,-0.000171,24.021519,-0.0076,1.292
10710.00,7.528727,24.92770,-0.000170,24.020442,-0.0076,1.291
10712.00,7.528545,24.92702,-0.000170,24.021689,-0.0076,1.292
10714.00,7.528814,24.92754,-0.000170,24.021611,-0.0076,1.292
10716.00,7.528901,24.92711,-0.000171,24.020680,-0.0076,1.292
10718.00,7.528944,24.92756,-0.000170,24.020618,-0.0076,1.292
10720.00,7.529891,24.92693,-0.000170,24.020846,-0.0076,1.292
10722.00,7.530331,24.92685,-0.000171,24.020883,-0.0076,1.292
10724.00,7.529483,24.92660,-0.000171,24.020538,-0.0076,1.292
10726.00,7.529056,24.92639,-0.000172,24.021403,-0.0076,1.292
10728.00,7.528763,24.92612,-0.000171,24.021044,-0.0076,1.292
10730.00,7.528368,24.92658,-0.000171,24.021262,-0.0076,1.292
10732.00,7.528256,24.92663,-0.000170,24.020665,-0.0076,1.292
10734.00,7.528859,24.92693,-0.000171,24.020538,-0.0076,1.292
10736.00,7.528810,24.92768,-0.000171,24.020837,-0.0076,1.292
10738.00,7.528243,24.92747,-0.000171,24.020727,-0.0076,1.292
10740.00,7.527520,24.92789,-0.000171,24.021358,-0.0076,1.292
10742.00,7.527488,24.92907,-0.000170,24.021408,-0.0076,1.292
10744.00,7.527409,24.92863,-0.000171,24.021227,-0.0076,1.292
10746.00,7.527270,24.92890,-0.000171,24.020344,-0.0076,1.292
10748.00,7.527803,24.92845,-0.000171,24.020932,-0.0076,1.292
10750.00,7.528314,24.92813,-0.000170,24.020739,-0.0076,1.292
10752.00,7.528936,24.92836,-0.000171,24.020063,-0.0076,1.293
10754.00,7.529356,24.92920,-0.000172,24.021318,-0.0076,1.292
10756.00,7.529082,24.92826,-0.000170,24.020778,-0.0076,1.292
10758.00,7.528935,24.92858,-0.000170,24.020839,-0.0076,1.292
10760.00,7.529149,24.92924,-0.000170,24.021093,-0.0076,1.292
10762.00,7.529159,24.92968,-0.000170,24.020953,-0.0076,1.291
10764.00,7.528537,24.92921,-0.000171,24.021242,-0.0076,1.292
10766.00,7.528504,24.92879,-0.000172,24.021736,-0.0076,1.293
10768.00,7.528741,24.92900,-0.000171,24.021412,-0.0076,1.292
10770.00,7.529506,24.92978,-0.000170,24.020225,-0.0076,1.292
10772.00,7.529332,24.92990,-0.000170,24.020821,-0.0076,1.292
10774.00,7.529471,24.92927,-0.000170,24.021622,-0.0076,1.292
10776.00,7.528949,24.92965,-0.000170,24.021155,-0.0076,1.292
10778.00,7.528849,24.93049,-0.000170,24.020609,-0.0076,1.292
10780.00,7.528781,24.93112,-0.000170,24.020763,-0.0076,1.292
10782.00,7.528840,24.93039,-0.000170,24.021234,-0.0076,1.292
10784.00,7.528400,24.93082,-0.000169,24.021069,-0.0076,1.292
10786.00,7.529364,24.93077,-0.000170,24.021031,-0.0076,1.292
10788.00,7.529827,24.93057,-0.000170,24.020821,-0.0076,1.292
10790.00,7.529650,24.93016,-0.000171,24.020917,-0.0076,1.292
10792.00,7.530029,24.92991,-0.000171,24.020913,-0.0076,1.292
10794.00,7.529554,24.93009,-0.000170,24.021011,-0.0076,1.292
10796.00,7.528214,24.92966,-0.000170,24.021062,-0.0076,1.293
10798.00,7.527846,24.92912,-0.000171,24.021109,-0.0076,1.292
10800.00,7.527971,24.92880,-0.000171,24.021291,-0.0076,1.292
10802.00,7.528594,24.92914,-0.000170,24.021106,-0.0076,1.292
10804.00,7.529121,24.92988,-0.000171,24.022201,-0.0076,1.293
@18,12.0000,24.0
10806.00,7.528942,24.93002,-0.000170,24.021724,-0.0076,1.292
10808.00,7.525831,24.92902,-0.000171,24.020854,-0.0076,1.292
10810.00,7.518121,24.92898,-0.000170,24.020364,-0.0077,1.291
10812.00,7.508579,24.92871,-0.000170,24.020335,-0.0076,1.291
10814.00,7.500239,24.92844,-0.000170,24.020732,-0.0076,1.290
10816.00,7.494137,24.92886,-0.000170,24.020527,-0.0076,1.291
10818.00,7.490266,24.92881,-0.000171,24.021073,-0.0076,1.292
10820.00,7.489291,24.92902,-0.000172,24.020642,-0.0076,1.292
10822.00,7.488553,24.92865,-0.000172,24.020801,-0.0076,1.292
10824.00,7.487969,24.92816,-0.000173,24.021729,-0.0076,1.293
10826.00,7.489068,24.92781,-0.000172,24.020596,-0.0076,1.293
10828.00,7.489894,24.92797,-0.000173,24.021421,-0.0076,1.293
10830.00,7.490866,24.92776,-0.000173,24.020801,-0.0076,1.293
10832.00,7.495222,24.92856,-0.000173,24.021490,-0.0076,1.294
10834.00,7.505065,24.92891,-0.000173,24.020738,-0.0077,1.294
10836.00,7.516133,24.92848,-0.000171,24.020828,-0.0076,1.294
10838.00,7.526740,24.92795,-0.000172,24.020857,-0.0076,1.294
10840.00,7.533942,24.92820,-0.000173,24.021475,-0.0076,1.294
10842.00,7.537080,24.92779,-0.000172,24.020948,-0.0076,1.293
10844.00,7.538073,24.92783,-0.000170,24.021465,-0.0076,1.292
10846.00,7.538230,24.92691,-0.000169,24.021305,-0.0076,1.292
10848.00,7.538050,24.92696,-0.000170,24.020266,-0.0076,1.292
10850.00,7.538080,24.92748,-0.000171,24.020571,-0.0076,1.292
10852.00,7.536856,24.92713,-0.000170,24.020805,-0.0076,1.292
10854.00,7.535193,24.92753,-0.000169,24.021126,-0.0077,1.292
10856.00,7.532384,24.92722,-0.000170,24.021120,-0.0076,1.292
10858.00,7.530076,24.92750,-0.000170,24.021142,-0.0076,1.292
10860.00,7.529088,24.92767,-0.000171,24.020669,-0.0076,1.292
10862.00,7.527514,24.92727,-0.000170,24.020672,-0.0076,1.292
10864.00,7.526336,24.92678,-0.000170,24.020694,-0.0076,1.292
10866.00,7.525262,24.92634,-0.000170,24.020955,-0.0076,1.292
10868.00,7.524660,24.92581,-0.000170,24.021443,-0.0076,1.292
10870.00,7.524264,24.92540,-0.000169,24.020825,-0.0076,1.292
10872.00,7.523388,24.92614,-0.000170,24.020435,-0.0076,1.292
10874.00,7.523623,24.92694,-0.000170,24.020540,-0.0076,1.292
10876.00,7.523829,24.92719,-0.000171,24.021008,-0.0076,1.292
10878.00,7.524010,24.92684,-0.000171,24.020377,-0.0076,1.292
10880.00,7.523233,24.92706,-0.000170,24.021104,-0.0076,1.292
10882.00,7.523302,24.92689,-0.000169,24.020875,-0.0076,1.291
10884.00,7.524022,24.92667,-0.000169,24.020993,-0.0076,1.292
10886.00,7.524447,24.92655,-0.000170,24.020897,-0.0076,1.292
10888.00,7.524676,24.92576,-0.000170,24.020955,-0.0076,1.292
10890.00,7.523905,24.92575,-0.000170,24.021383,-0.0076,1.291
10892.00,7.523981,24.92604,-0.000171,24.021695,-0.0076,1.292
10894.00,7.524332,24.92579,-0.000171,24.021622,-0.0076,1.292
10896.00,7.525566,24.92604,-0.000171,24.022030,-0.0076,1.292
10898.00,7.525614,24.92638,-0.000170,24.021280,-0.0076,1.292
10900.00,7.525350,24.92721,-0.000171,24.020660,-0.0076,1.292
10902.00,7.525540,24.92709,-0.000171,24.020632,-0.0076,1.291
10904.00,7.525937,24.92581,-0.000171,24.021078,-0.0076,1.292
10906.00,7.526442,24.92529,-0.000170,24.020841,-0.0076,1.292
10908.00,7.527497,24.92579,-0.000170,24.020585,-0.0076,1.292
10910.00,7.528083,24.92664,-0.000170,24.021042,-0.0076,1.291
10912.00,7.528534,24.92649,-0.000170,24.021013,-0.0076,1.291
10914.00,7.528872,24.92603,-0.000170,24.021225,-0.0076,1.292
10916.00,7.529048,24.92658,-0.000171,24.021695,-0.0076,1.292
10918.00,7.529007,24.92624,-0.000170,24.020903,-0.0076,1.291
10920.00,7.528873,24.92595,-0.000170,24.020487,-0.0076,1.291
10922.00,7.528279,24.92586,-0.000170,24.021345,-0.0076,1.291
10924.00,7.528167,24.92609,-0.000171,24.020542,-0.0076,1.292
10926.00,7.528721,24.92618,-0.000171,24.021673,-0.0076,1.292
10928.00,7.529295,24.92592,-0.000171,24.021271,-0.0076,1.292
10930.00,7.529522,24.92598,-0.000171,24.020123,-0.0076,1.292
10932.00,7.529460,24.92517,-0.000170,24.020841,-0.0076,1.292
10934.00,7.529132,24.92491,-0.000170,24.020808,-0.0076,1.291
10936.00,7.529102,24.92546,-0.000171,24.021519,-0.0076,1.292
10938.00,7.530155,24.92619,-0.000169,24.021416,-0.0076,1.293
10940.00,7.531064,24.92617,-0.000171,24.021149,-0.0076,1.292
10942.00,7.530098,24.92605,-0.000171,24.022170,-0.0076,1.292
10944.00,7.529862,24.92502,-0.000170,24.021062,-0.0076,1.292
10946.00,7.530595,24.92555,-0.000170,24.021165,-0.0076,1.292
10948.00,7.531251,24.92623,-0.000171,24.021173,-0.0076,1.292
10950.00,7.530366,24.92605,-0.000173,24.020591,-0.0076,1.292
10952.00,7.530184,24.92653,-0.000171,24.021155,-0.0076,1.292
10954.00,7.530317,24.92627,-0.000171,24.021421,-0.0076,1.292
10956.00,7.530545,24.92655,-0.000171,24.020763,-0.0076,1.292
10958.00,7.530500,24.92671,-0.000171,24.020739,-0.0076,1.292
10960.00,7.529655,24.92687,-0.000171,24.020888,-0.0076,1.292
10962.00,7.529649,24.92716,-0.000171,24.020437,-0.0076,1.291
10964.00,7.529767,24.92705,-0.000170,24.021000,-0.0076,1.292
10966.00,7.529955,24.92662,-0.000169,24.021387,-0.0076,1.292
10968.00,7.529810,24.92558,-0.000170,24.020382,-0.0076,1.292
10970.00,7.529624,24.92548,-0.000171,24.021191,-0.0076,1.293
10972.00,7.528418,24.92585,-0.000172,24.021204,-0.0076,1.292
10974.00,7.528630,24.92579,-0.000171,24.020312,-0.0076,1.292
10976.00,7.529069,24.92501,-0.000170,24.021209,-0.0076,1.292
10978.00,7.529667,24.92518,-0.000171,24.021432,-0.0076,1.292
10980.00,7.530078,24.92594,-0.000170,24.021218,-0.0076,1.291
10982.00,7.530292,24.92544,-0.000169,24.021162,-0.0076,1.291
10984.00,7.529566,24.92434,-0.000171,24.021151,-0.0076,1.292
10986.00,7.529030,24.92506,-0.000170,24.021570,-0.0076,1.292
10988.00,7.529437,24.92582,-0.000171,24.021399,-0.0076,1.292
10990.00,7.529561,24.92525,-0.000170,24.021521,-0.0076,1.292
10992.00,7.530456,24.92551,-0.000171,24.021062,-0.0076,1.292
10994.00,7.529344,24.92435,-0.000172,24.020990,-0.0076,1.292
10996.00,7.530135,24.92467,-0.000171,24.020973,-0.0076,1.292
10998.00,7.530027,24.92530,-0.000170,24.021165,-0.0076,1.292
11000.00,7.529933,24.92512,-0.000171,24.021294,-0.0076,1.292
11002.00,7.529915,24.92583,-0.000171,24.020808,-0.0076,1.292
11004.00,7.529574,24.92514,-0.000171,24.021318,-0.0076,1.292
11006.00,7.530020,24.92467,-0.000170,24.021566,-0.0076,1.292
11008.00,7.529810,24.92534,-0.000169,24.021262,-0.0076,1.291
11010.00,7.529895,24.92518,-0.000171,24.020834,-0.0076,1.292
11012.00,7.529876,24.92495,-0.000170,24.021833,-0.0076,1.292
11014.00,7.529981,24.92505,-0.000169,24.021445,-0.0076,1.292
11016.00,7.529978,24.92413,-0.000170,24.021407,-0.0076,1.291
11018.00,7.529845,24.92441,-0.000171,24.021252,-0.0076,1.292
11020.00,7.529939,24.92510,-0.000170,24.021499,-0.0076,1.292
11022.00,7.529807,24.92407,-0.000169,24.020315,-0.0076,1.291
11024.00,7.530186,24.92357,-0.000171,24.021173,-0.0076,1.292
11026.00,7.529802,24.92352,-0.000171,24.021735,-0.0076,1.292
11028.00,7.529262,24.92356,-0.000168,24.020747,-0.0075,1.292
11030.00,7.528447,24.92363,-0.000169,24.020797,-0.0076,1.292
11032.00,7.528538,24.92416,-0.000169,24.020952,-0.0075,1.292
11034.00,7.528508,24.92431,-0.000169,24.020995,-0.0076,1.291
11036.00,7.529041,24.92454,-0.000169,24.021060,-0.0076,1.292
11038.00,7.529793,24.92431,-0.000169,24.021091,-0.0076,1.292
11040.00,7.530032,24.92404,-0.000169,24.021354,-0.0076,1.292
11042.00,7.529571,24.92368,-0.000169,24.021510,-0.0076,1.291
11044.00,7.529689,24.92430,-0.000169,24.021329,-0.0076,1.292
11046.00,7.528925,24.92385,-0.000169,24.021773,-0.0076,1.292
11048.00,7.529105,24.92358,-0.000169,24.021354,-0.0076,1.292
11050.00,7.529222,24.92324,-0.000169,24.021597,-0.0076,1.292
11052.00,7.529541,24.92484,-0.000170,24.021787,-0.0076,1.292
11054.00,7.528076,24.92448,-0.000170,24.021668,-0.0076,1.292
11056.00,7.528616,24.92510,-0.000170,24.021572,-0.0076,1.292
11058.00,7.528736,24.92515,-0.000169,24.021015,-0.0076,1.292
11060.00,7.529298,24.92574,-0.000171,24.021640,-0.0075,1.292
11062.00,7.529216,24.92607,-0.000171,24.021485,-0.0076,1.292
11064.00,7.529171,24.92669,-0.000169,24.021452,-0.0076,1.292
11066.00,7.529285,24.92678,-0.000169,24.021425,-0.0076,1.292
11068.00,7.528907,24.92654,-0.000170,24.021591,-0.0076,1.292
11070.00,7.529224,24.92687,-0.000171,24.021686,-0.0076,1.291
11072.00,7.529094,24.92621,-0.000169,24.021459,-0.0076,1.291
11074.00,7.529121,24.92710,-0.000169,24.020745,-0.0076,1.291
11076.00,7.529121,24.92637,-0.000169,24.021412,-0.0076,1.292
11078.00,7.529161,24.92626,-0.000171,24.020770,-0.0076,1.292
11080.00,7.528333,24.92673,-0.000171,24.021455,-0.0076,1.292
11082.00,7.527706,24.92657,-0.000170,24.020910,-0.0076,1.292
11084.00,7.528029,24.92633,-0.000171,24.021595,-0.0076,1.292
11086.00,7.528658,24.92602,-0.000171,24.021405,-0.0076,1.292
11088.00,7.528862,24.92471,-0.000171,24.021372,-0.0076,1.291
11090.00,7.528666,24.92515,-0.000170,24.021914,-0.0076,1.292
11092.00,7.528899,24.92578,-0.000168,24.021840,-0.0076,1.291
11094.00,7.528580,24.92609,-0.000170,24.021651,-0.0076,1.292
11096.00,7.528324,24.92633,-0.000170,24.021387,-0.0076,1.292
11098.00,7.527941,24.92651,-0.000170,24.021628,-0.0076,1.292
11100.00,7.527616,24.92628,-0.000171,24.021854,-0.0076,1.292
11102.00,7.527894,24.92610,-0.000170,24.021776,-0.0076,1.292
11104.00,7.527711,24.92648,-0.000169,24.022048,-0.0076,1.292
11106.00,7.527792,24.92612,-0.000170,24.022230,-0.0076,1.292
11108.00,7.527853,24.92619,-0.000170,24.022253,-0.0076,1.292
11110.00,7.528151,24.92594,-0.000168,24.021537,-0.0076,1.291
11112.00,7.527294,24.92599,-0.000170,24.021238,-0.0076,1.292
11114.00,7.526752,24.92608,-0.000170,24.021339,-0.0076,1.291
11116.00,7.526867,24.92611,-0.000170,24.021566,-0.0076,1.291
11118.00,7.527287,24.92662,-0.000170,24.021334,-0.0076,1.292
11120.00,7.527713,24.92692,-0.000170,24.021316,-0.0076,1.292
11122.00,7.527833,24.92629,-0.000169,24.021755,-0.0075,1.292
11124.00,7.527810,24.92586,-0.000170,24.021260,-0.0075,1.291
11126.00,7.528089,24.92573,-0.000170,24.021615,-0.0076,1.292
11128.00,7.528356,24.92566,-0.000170,24.021515,-0.0076,1.292
11130.00,7.527749,24.92599,-0.000169,24.021437,-0.0076,1.292
11132.00,7.528048,24.92683,-0.000169,24.021640,-0.0076,1.291
11134.00,7.527698,24.92747,-0.000169,24.022489,-0.0076,1.291
11136.00,7.527751,24.92754,-0.000169,24.022124,-0.0075,1.292
11138.00,7.528374,24.92724,-0.000169,24.021930,-0.0076,1.292
11140.00,7.527794,24.92732,-0.000169,24.021735,-0.0076,1.291
11142.00,7.527955,24.92679,-0.000170,24.021961,-0.0076,1.292
11144.00,7.527525,24.92680,-0.000170,24.021914,-0.0076,1.292
11146.00,7.527533,24.92667,-0.000169,24.021918,-0.0075,1.292
11148.00,7.528025,24.92739,-0.000168,24.022177,-0.0075,1.291
11150.00,7.527676,24.92677,-0.000169,24.021789,-0.0075,1.291
11152.00,7.527941,24.92635,-0.000168,24.021151,-0.0075,1.291
11154.00,7.526900,24.92698,-0.000168,24.022074,-0.0075,1.291
11156.00,7.525993,24.92722,-0.000168,24.021898,-0.0075,1.292
11158.00,7.526290,24.92711,-0.000168,24.021847,-0.0076,1.292
11160.00,7.526249,24.92766,-0.000169,24.021619,-0.0075,1.292
11162.00,7.526245,24.92809,-0.000169,24.021465,-0.0075,1.291
11164.00,7.527394,24.92810,-0.000169,24.022003,-0.0075,1.292
11166.00,7.527690,24.92857,-0.000169,24.022404,-0.0075,1.291
11168.00,7.527827,24.92835,-0.000169,24.021959,-0.0075,1.291
11170.00,7.527898,24.92772,-0.000169,24.020957,-0.0076,1.291
11172.00,7.528054,24.92741,-0.000169,24.022260,-0.0076,1.292
11174.00,7.528478,24.92668,-0.000169,24.022077,-0.0076,1.292
11176.00,7.528330,24.92719,-0.000169,24.022391,-0.0076,1.292
11178.00,7.527750,24.92716,-0.000169,24.021856,-0.0076,1.291
11180.00,7.527061,24.92731,-0.000169,24.022101,-0.0076,1.292
11182.00,7.527278,24.92774,-0.000169,24.022409,-0.0075,1.291
11184.00,7.527822,24.92736,-0.000169,24.021626,-0.0075,1.291
11186.00,7.528327,24.92574,-0.000169,24.021590,-0.0075,1.292
11188.00,7.528851,24.92599,-0.000169,24.021760,-0.0076,1.291
11190.00,7.527814,24.92666,-0.000169,24.022529,-0.0075,1.291
11192.00,7.527720,24.92647,-0.000169,24.021954,-0.0075,1.292
11194.00,7.528056,24.92692,-0.000170,24.021562,-0.0075,1.292
11196.00,7.528189,24.92616,-0.000169,24.022344,-0.0075,1.292
11198.00,7.528789,24.92597,-0.000169,24.022371,-0.0075,1.292
11200.00,7.528346,24.92578,-0.000169,24.021731,-0.0075,1.291
11202.00,7.527964,24.92621,-0.000167,24.021872,-0.0075,1.291
11204.00,7.527026,24.92603,-0.000167,24.022146,-0.0075,1.292
11206.00,7.526645,24.92567,-0.000169,24.022598,-0.0075,1.292
11208.00,7.526753,24.92543,-0.000170,24.021649,-0.0075,1.292
11210.00,7.526942,24.92542,-0.000169,24.021949,-0.0075,1.292
11212.00,7.527478,24.92583,-0.000168,24.021936,-0.0076,1.292
11214.00,7.527958,24.92552,-0.000168,24.021514,-0.0075,1.291
11216.00,7.528332,24.92621,-0.000168,24.021735,-0.0075,1.291
11218.00,7.527902,24.92582,-0.000169,24.021842,-0.0076,1.291
11220.00,7.527590,24.92552,-0.000169,24.021613,-0.0076,1.291
11222.00,7.527911,24.92592,-0.000169,24.022235,-0.0076,1.292
11224.00,7.528423,24.92706,-0.000170,24.021981,-0.0076,1.292
11226.00,7.528482,24.92752,-0.000170,24.020988,-0.0076,1.292
11228.00,7.528294,24.92849,-0.000170,24.021666,-0.0075,1.292
11230.00,7.527149,24.92797,-0.000170,24.022230,-0.0075,1.292
11232.00,7.527128,24.92829,-0.000169,24.021461,-0.0076,1.292
11234.00,7.527831,24.92819,-0.000169,24.021751,-0.0075,1.292
11236.00,7.528273,24.92796,-0.000168,24.021630,-0.0075,1.292
11238.00,7.528859,24.92755,-0.000169,24.021417,-0.0076,1.292
11240.00,7.527615,24.92898,-0.000168,24.021704,-0.0076,1.292
11242.00,7.526727,24.92840,-0.000171,24.021981,-0.0076,1.292
11244.00,7.527561,24.92794,-0.000169,24.021388,-0.0075,1.292
11246.00,7.527754,24.92738,-0.000169,24.021497,-0.0076,1.292
11248.00,7.527625,24.92747,-0.000170,24.021796,-0.0076,1.292
11250.00,7.527823,24.92726,-0.000170,24.021289,-0.0076,1.292
11252.00,7.527446,24.92696,-0.000170,24.021684,-0.0076,1.292
11254.00,7.527206,24.92729,-0.000169,24.021947,-0.0075,1.291
11256.00,7.527343,24.92700,-0.000168,24.021486,-0.0076,1.292
11258.00,7.527765,24.92769,-0.000170,24.021370,-0.0075,1.292
11260.00,7.528555,24.92783,-0.000168,24.022291,-0.0075,1.292
11262.00,7.527807,24.92762,-0.000169,24.021421,-0.0075,1.292
11264.00,7.527990,24.92750,-0.000168,24.021854,-0.0075,1.291
11266.00,7.527396,24.92814,-0.000167,24.022017,-0.0075,1.292
11268.00,7.526642,24.92860,-0.000167,24.021521,-0.0075,1.292
11270.00,7.527383,24.92952,-0.000169,24.022886,-0.0075,1.292
11272.00,7.527109,24.92940,-0.000169,24.022150,-0.0076,1.291
11274.00,7.526932,24.93001,-0.000168,24.021762,-0.0075,1.292
11276.00,7.526667,24.92973,-0.000168,24.022143,-0.0075,1.292
11278.00,7.527288,24.92909,-0.000168,24.021885,-0.0076,1.292
11280.00,7.527539,24.92913,-0.000168,24.021160,-0.0075,1.292
11282.00,7.527421,24.92926,-0.000168,24.021648,-0.0075,1.291
11284.00,7.526886,24.92920,-0.000169,24.022358,-0.0076,1.292
11286.00,7.527035,24.92912,-0.000170,24.021967,-0.0075,1.292
11288.00,7.527699,24.92926,-0.000170,24.022210,-0.0075,1.292
11290.00,7.527725,24.92965,-0.000169,24.022001,-0.0076,1.292
11292.00,7.527863,24.92966,-0.000170,24.021700,-0.0075,1.292
11294.00,7.527677,24.92949,-0.000169,24.021901,-0.0075,1.292
11296.00,7.527059,24.92958,-0.000168,24.021987,-0.0075,1.292
11298.00,7.527343,24.92912,-0.000169,24.022282,-0.0075,1.292
11300.00,7.527415,24.92912,-0.000169,24.022112,-0.0076,1.292
11302.00,7.527224,24.92914,-0.000169,24.021169,-0.0075,1.292
11304.00,7.528114,24.92903,-0.000170,24.021555,-0.0075,1.292
11306.00,7.527654,24.92890,-0.000169,24.021566,-0.0076,1.292
11308.00,7.527348,24.92887,-0.000168,24.021827,-0.0075,1.292
11310.00,7.526890,24.92886,-0.000169,24.021920,-0.0075,1.292
11312.00,7.527152,24.92912,-0.000168,24.021704,-0.0076,1.291
11314.00,7.526738,24.92910,-0.000169,24.022356,-0.0076,1.292
11316.00,7.526511,24.92880,-0.000170,24.021637,-0.0076,1.292
11318.00,7.527600,24.92887,-0.000170,24.021979,-0.0075,1.293
11320.00,7.527083,24.92891,-0.000170,24.021660,-0.0076,1.292
11322.00,7.526422,24.92947,-0.000169,24.022909,-0.0076,1.292
11324.00,7.526841,24.92878,-0.000168,24.022054,-0.0076,1.292
11326.00,7.528172,24.92852,-0.000169,24.021809,-0.0075,1.292
11328.00,7.528273,24.92922,-0.000169,24.021901,-0.0076,1.292
11330.00,7.527404,24.92917,-0.000169,24.021718,-0.0075,1.292
11332.00,7.527433,24.92919,-0.000168,24.021633,-0.0075,1.292
11334.00,7.526919,24.92959,-0.000169,24.021967,-0.0075,1.292
11336.00,7.527225,24.92886,-0.000169,24.021349,-0.0076,1.292
11338.00,7.527560,24.92840,-0.000170,24.021378,-0.0075,1.292
11340.00,7.526849,24.92765,-0.000169,24.022329,-0.0075,1.292
11342.00,7.526992,24.92816,-0.000168,24.022784,-0.0075,1.292
11344.00,7.527654,24.92782,-0.000170,24.021591,-0.0076,1.292
11346.00,7.527505,24.92750,-0.000169,24.021735,-0.0076,1.292
11348.00,7.526638,24.92752,-0.000168,24.021816,-0.0075,1.292
11350.00,7.526898,24.92753,-0.000169,24.022307,-0.0075,1.292
11352.00,7.527474,24.92770,-0.000169,24.022469,-0.0075,1.292
11354.00,7.527035,24.92698,-0.000170,24.021664,-0.0075,1.292
11356.00,7.526791,24.92680,-0.000169,24.021820,-0.0075,1.292
11358.00,7.527521,24.92706,-0.000169,24.022191,-0.0075,1.292
11360.00,7.527627,24.92639,-0.000170,24.022079,-0.0076,1.292
11362.00,7.527418,24.92655,-0.000169,24.021733,-0.0076,1.292
11364.00,7.526922,24.92684,-0.000169,24.021809,-0.0075,1.293
11366.00,7.527201,24.92702,-0.000168,24.022172,-0.0075,1.292
11368.00,7.527386,24.92756,-0.000168,24.022530,-0.0075,1.292
11370.00,7.526996,24.92767,-0.000170,24.021514,-0.0075,1.292
11372.00,7.526443,24.92763,-0.000169,24.022240,-0.0075,1.292
11374.00,7.527377,24.92740,-0.000169,24.021506,-0.0075,1.292
11376.00,7.527216,24.92695,-0.000170,24.021727,-0.0075,1.292
11378.00,7.526923,24.92731,-0.000170,24.022242,-0.0075,1.293
11380.00,7.526450,24.92839,-0.000168,24.021941,-0.0075,1.292
11382.00,7.526150,24.92821,-0.000169,24.021193,-0.0076,1.292
11384.00,7.525662,24.92777,-0.000168,24.021544,-0.0076,1.292
11386.00,7.525906,24.92711,-0.000169,24.021767,-0.0075,1.292
11388.00,7.526280,24.92710,-0.000169,24.022164,-0.0075,1.292
11390.00,7.527230,24.92691,-0.000169,24.022103,-0.0076,1.292
11392.00,7.526853,24.92752,-0.000169,24.021912,-0.0075,1.292
11394.00,7.526701,24.92767,-0.000169,24.021426,-0.0075,1.292
11396.00,7.527024,24.92797,-0.000169,24.021024,-0.0075,1.291
11398.00,7.527947,24.92724,-0.000168,24.021397,-0.0075,1.292
11400.00,7.527944,24.92685,-0.000168,24.022228,-0.0075,1.292
11402.00,7.527591,24.92707,-0.000169,24.021735,-0.0075,1.293
11404.00,7.527535,24.92681,-0.000168,24.022271,-0.0076,1.292
11406.00,7.526828,24.92714,-0.000168,24.022460,-0.0075,1.292
@19,12.0000,24.0
11408.00,7.524950,24.92758,-0.000168,24.021388,-0.0075,1.292
11410.00,7.517998,24.92686,-0.000169,24.021559,-0.0075,1.292
11412.00,7.508460,24.92661,-0.000168,24.022199,-0.0075,1.291
11414.00,7.498975,24.92673,-0.000168,24.022048,-0.0075,1.291
11416.00,7.491860,24.92630,-0.000168,24.021998,-0.0076,1.291
11418.00,7.488507,24.92645,-0.000168,24.022233,-0.0075,1.291
11420.00,7.487588,24.92677,-0.000169,24.021862,-0.0075,1.293
11422.00,7.487383,24.92729,-0.000169,24.022083,-0.0076,1.293
11424.00,7.487795,24.92704,-0.000169,24.021907,-0.0076,1.293
11426.00,7.486578,24.92705,-0.000169,24.021608,-0.0075,1.293
11428.00,7.486265,24.92750,-0.000171,24.021921,-0.0075,1.294
11430.00,7.488342,24.92796,-0.000172,24.021860,-0.0075,1.294
11432.00,7.491551,24.92759,-0.000170,24.021729,-0.0076,1.293
11434.00,7.500885,24.92777,-0.000170,24.021682,-0.0076,1.294
11436.00,7.513692,24.92830,-0.000170,24.021550,-0.0075,1.294
11438.00,7.525924,24.92855,-0.000170,24.022152,-0.0075,1.294
11440.00,7.534992,24.92885,-0.000170,24.021970,-0.0075,1.294
11442.00,7.539609,24.92878,-0.000169,24.021258,-0.0075,1.294
11444.00,7.541963,24.92867,-0.000168,24.022719,-0.0075,1.294
11446.00,7.541903,24.92947,-0.000168,24.021755,-0.0075,1.293
11448.00,7.541678,24.92904,-0.000168,24.021912,-0.0075,1.292
11450.00,7.541313,24.92957,-0.000168,24.021814,-0.0076,1.292
11452.00,7.541364,24.92924,-0.000167,24.021115,-0.0076,1.292
11454.00,7.539947,24.92936,-0.000168,24.022396,-0.0075,1.292
11456.00,7.538056,24.93011,-0.000169,24.022228,-0.0075,1.292
11458.00,7.536597,24.92979,-0.000169,24.022056,-0.0076,1.293
11460.00,7.535370,24.93027,-0.000169,24.021367,-0.0075,1.293
11462.00,7.533387,24.92961,-0.000170,24.022271,-0.0076,1.293
11464.00,7.531968,24.92956,-0.000169,24.021314,-0.0076,1.292
11466.00,7.531167,24.92904,-0.000168,24.021508,-0.0076,1.292
11468.00,7.529977,24.92889,-0.000169,24.021765,-0.0076,1.293
11470.00,7.529666,24.92903,-0.000169,24.021898,-0.0076,1.293
11472.00,7.528969,24.92872,-0.000168,24.021207,-0.0076,1.292
11474.00,7.528772,24.92833,-0.000167,24.021644,-0.0075,1.292
11476.00,7.528802,24.92847,-0.000167,24.022248,-0.0075,1.293
11478.00,7.529077,24.92898,-0.000169,24.021842,-0.0075,1.293
11480.00,7.528061,24.92768,-0.000168,24.021352,-0.0075,1.292
11482.00,7.528920,24.92690,-0.000167,24.021869,-0.0075,1.292
11484.00,7.529852,24.92645,-0.000169,24.021233,-0.0076,1.293
11486.00,7.528951,24.92687,-0.000169,24.021733,-0.0076,1.293
11488.00,7.529142,24.92711,-0.000170,24.022201,-0.0075,1.293
11490.00,7.529640,24.92728,-0.000169,24.022052,-0.0075,1.292
11492.00,7.530283,24.92727,-0.000169,24.021218,-0.0075,1.293
11494.00,7.529541,24.92643,-0.000169,24.021988,-0.0075,1.293
11496.00,7.529408,24.92688,-0.000169,24.022251,-0.0075,1.293
11498.00,7.529743,24.92665,-0.000170,24.021412,-0.0075,1.293
11500.00,7.530502,24.92645,-0.000169,24.022476,-0.0075,1.293
11502.00,7.530709,24.92656,-0.000169,24.022103,-0.0075,1.293
11504.00,7.530681,24.92580,-0.000168,24.021762,-0.0075,1.292
11506.00,7.531600,24.92633,-0.000169,24.020663,-0.0075,1.293
11508.00,7.531567,24.92609,-0.000169,24.021740,-0.0075,1.293
11510.00,7.532127,24.92544,-0.000168,24.021622,-0.0075,1.293
11512.00,7.532664,24.92587,-0.000168,24.021678,-0.0076,1.292
11514.00,7.532858,24.92564,-0.000168,24.022224,-0.0075,1.293
11516.00,7.533030,24.92532,-0.000169,24.021176,-0.0075,1.293
11518.00,7.533254,24.92639,-0.000170,24.021457,-0.0076,1.293
11520.00,7.533495,24.92596,-0.000169,24.021423,-0.0075,1.293
11522.00,7.532776,24.92539,-0.000169,24.021715,-0.0075,1.292
11524.00,7.532240,24.92526,-0.000168,24.021646,-0.0076,1.293
11526.00,7.532213,24.92506,-0.000169,24.021978,-0.0075,1.292
11528.00,7.532585,24.92572,-0.000169,24.021920,-0.0076,1.292
11530.00,7.532847,24.92610,-0.000168,24.021887,-0.0075,1.293
11532.00,7.532607,24.92575,-0.000168,24.022202,-0.0076,1.293
11534.00,7.533217,24.92672,-0.000168,24.021727,-0.0075,1.293
11536.00,7.532510,24.92633,-0.000168,24.022046,-0.0076,1.293
11538.00,7.532503,24.92725,-0.000169,24.022133,-0.0076,1.293
11540.00,7.533343,24.92699,-0.000169,24.021229,-0.0076,1.292
11542.00,7.534078,24.92682,-0.000169,24.021162,-0.0076,1.292
11544.00,7.533279,24.92605,-0.000168,24.022240,-0.0075,1.293
11546.00,7.532838,24.92679,-0.000169,24.021653,-0.0075,1.293
11548.00,7.533259,24.92640,-0.000169,24.022248,-0.0075,1.293
11550.00,7.532662,24.92680,-0.000170,24.022032,-0.0075,1.293
11552.00,7.532599,24.92684,-0.000169,24.022063,-0.0075,1.293
11554.00,7.534010,24.92665,-0.000168,24.022527,-0.0075,1.293
11556.00,7.534773,24.92638,-0.000168,24.021932,-0.0075,1.293
11558.00,7.534173,24.92667,-0.000169,24.021981,-0.0075,1.293
11560.00,7.533654,24.92720,-0.000170,24.021778,-0.0076,1.293
11562.00,7.532764,24.92651,-0.000168,24.022068,-0.0076,1.293
11564.00,7.532683,24.92682,-0.000168,24.022659,-0.0075,1.293
11566.00,7.532370,24.92724,-0.000168,24.022639,-0.0075,1.292
11568.00,7.532568,24.92662,-0.000168,24.022550,-0.0075,1.293
11570.00,7.533871,24.92660,-0.000168,24.022304,-0.0075,1.293
11572.00,7.533892,24.92581,-0.000168,24.022110,-0.0075,1.293
11574.00,7.532848,24.92592,-0.000169,24.022724,-0.0075,1.293
11576.00,7.533199,24.92666,-0.000168,24.021738,-0.0075,1.294
11578.00,7.533949,24.92696,-0.000168,24.022195,-0.0075,1.293
11580.00,7.534524,24.92683,-0.000168,24.022114,-0.0075,1.293
11582.00,7.534547,24.92675,-0.000169,24.022868,-0.0075,1.294
11584.00,7.533934,24.92769,-0.000170,24.022052,-0.0075,1.293
11586.00,7.533763,24.92750,-0.000168,24.022119,-0.0075,1.293
11588.00,7.532774,24.92681,-0.000169,24.021572,-0.0076,1.293
11590.00,7.533047,24.92673,-0.000168,24.021635,-0.0076,1.293
11592.00,7.532396,24.92699,-0.000168,24.021798,-0.0076,1.292
11594.00,7.532355,24.92658,-0.000168,24.022282,-0.0076,1.293
11596.00,7.533101,24.92701,-0.000169,24.022072,-0.0075,1.294
11598.00,7.533022,24.92622,-0.000169,24.022220,-0.0075,1.294
11600.00,7.532446,24.92635,-0.000168,24.021923,-0.0075,1.293
11602.00,7.532649,24.92626,-0.000168,24.022028,-0.0075,1.293
11604.00,7.532073,24.92606,-0.000168,24.022380,-0.0075,1.294
11606.00,7.531577,24.92654,-0.000168,24.022550,-0.0075,1.293
11608.00,7.531353,24.92627,-0.000168,24.022474,-0.0075,1.293
11610.00,7.531841,24.92583,-0.000168,24.022199,-0.0076,1.293
11612.00,7.532624,24.92579,-0.000168,24.022117,-0.0075,1.293
11614.00,7.532023,24.92604,-0.000169,24.022483,-0.0075,1.294
11616.00,7.531921,24.92626,-0.000169,24.021751,-0.0075,1.293
11618.00,7.532217,24.92640,-0.000169,24.021905,-0.0075,1.294
11620.00,7.532293,24.92609,-0.000169,24.021689,-0.0075,1.294
11622.00,7.532176,24.92575,-0.000169,24.021760,-0.0075,1.293
11624.00,7.531370,24.92566,-0.000167,24.022052,-0.0075,1.293
11626.00,7.531341,24.92504,-0.000168,24.022438,-0.0075,1.293
11628.00,7.531643,24.92564,-0.000168,24.022213,-0.0075,1.293
11630.00,7.531538,24.92622,-0.000168,24.021640,-0.0075,1.293
11632.00,7.531731,24.92538,-0.000167,24.022746,-0.0075,1.293
11634.00,7.531661,24.92623,-0.000167,24.022732,-0.0075,1.293
11636.00,7.531443,24.92683,-0.000169,24.023011,-0.0075,1.293
11638.00,7.531534,24.92617,-0.000168,24.022081,-0.0075,1.293
11640.00,7.531432,24.92593,-0.000169,24.022037,-0.0075,1.294
11642.00,7.531185,24.92631,-0.000169,24.021780,-0.0075,1.294
11644.00,7.530685,24.92760,-0.000168,24.021934,-0.0075,1.293
11646.00,7.531224,24.92764,-0.000169,24.022625,-0.0075,1.294
11648.00,7.531589,24.92740,-0.000168,24.022326,-0.0075,1.294
11650.00,7.531996,24.92709,-0.000167,24.022625,-0.0075,1.293
11652.00,7.531821,24.92708,-0.000167,24.022271,-0.0075,1.294
11654.00,7.531813,24.92747,-0.000167,24.021822,-0.0075,1.294
11656.00,7.531765,24.92723,-0.000168,24.022387,-0.0075,1.293
11658.00,7.531094,24.92637,-0.000167,24.021874,-0.0075,1.293
11660.00,7.530637,24.92646,-0.000168,24.021912,-0.0075,1.293
11662.00,7.530812,24.92670,-0.000169,24.022356,-0.0075,1.294
11664.00,7.531751,24.92685,-0.000169,24.022391,-0.0075,1.295
11666.00,7.530763,24.92686,-0.000169,24.022065,-0.0075,1.294
11668.00,7.530660,24.92722,-0.000169,24.022172,-0.0075,1.294
11670.00,7.530634,24.92829,-0.000170,24.022173,-0.0075,1.294
11672.00,7.531500,24.92746,-0.000169,24.022454,-0.0075,1.294
11674.00,7.530732,24.92676,-0.000169,24.022608,-0.0075,1.293
11676.00,7.530968,24.92640,-0.000170,24.022231,-0.0075,1.294
11678.00,7.530539,24.92567,-0.000170,24.022061,-0.0076,1.294
11680.00,7.530560,24.92636,-0.000170,24.021823,-0.0076,1.294
11682.00,7.531089,24.92609,-0.000169,24.022179,-0.0075,1.294
11684.00,7.530467,24.92601,-0.000168,24.022023,-0.0075,1.294
11686.00,7.530289,24.92661,-0.000169,24.021901,-0.0075,1.294
11688.00,7.530507,24.92631,-0.000168,24.022395,-0.0075,1.294
11690.00,7.530965,24.92615,-0.000168,24.022184,-0.0075,1.294
11692.00,7.531843,24.92637,-0.000169,24.022538,-0.0075,1.294
11694.00,7.531751,24.92691,-0.000168,24.022806,-0.0075,1.293
11696.00,7.531233,24.92748,-0.000168,24.022623,-0.0075,1.293
11698.00,7.530412,24.92764,-0.000167,24.021755,-0.0075,1.293
11700.00,7.529531,24.92745,-0.000168,24.022231,-0.0075,1.293
11702.00,7.529124,24.92681,-0.000167,24.022895,-0.0075,1.294
11704.00,7.529346,24.92685,-0.000168,24.022569,-0.0075,1.295
11706.00,7.529554,24.92673,-0.000167,24.022768,-0.0075,1.294
11708.00,7.529737,24.92653,-0.000167,24.022665,-0.0075,1.294
11710.00,7.529696,24.92716,-0.000169,24.022414,-0.0075,1.294
11712.00,7.529595,24.92689,-0.000169,24.022184,-0.0075,1.294
11714.00,7.530449,24.92665,-0.000169,24.022262,-0.0075,1.294
11716.00,7.530162,24.92569,-0.000168,24.022438,-0.0075,1.294
11718.00,7.529592,24.92540,-0.000168,24.022135,-0.0075,1.294
11720.00,7.529335,24.92591,-0.000167,24.022124,-0.0075,1.294
11722.00,7.529798,24.92632,-0.000169,24.021871,-0.0075,1.294
11724.00,7.529444,24.92610,-0.000167,24.022690,-0.0075,1.294
11726.00,7.530047,24.92614,-0.000168,24.021956,-0.0075,1.294
11728.00,7.530617,24.92618,-0.000169,24.022231,-0.0075,1.295
11730.00,7.530273,24.92577,-0.000169,24.022460,-0.0075,1.294
11732.00,7.529806,24.92655,-0.000168,24.023047,-0.0075,1.294
11734.00,7.529282,24.92694,-0.000168,24.022755,-0.0075,1.294
11736.00,7.529867,24.92661,-0.000169,24.022324,-0.0075,1.293
11738.00,7.530700,24.92667,-0.000168,24.022262,-0.0075,1.295
11740.00,7.530565,24.92648,-0.000168,24.021407,-0.0075,1.294
11742.00,7.530636,24.92615,-0.000168,24.022598,-0.0075,1.294
11744.00,7.530731,24.92628,-0.000168,24.022385,-0.0075,1.294
11746.00,7.530293,24.92690,-0.000168,24.022177,-0.0075,1.294
11748.00,7.530008,24.92667,-0.000168,24.022126,-0.0075,1.294
11750.00,7.529786,24.92740,-0.000168,24.021969,-0.0075,1.294
11752.00,7.529423,24.92663,-0.000167,24.022193,-0.0075,1.294
11754.00,7.529512,24.92675,-0.000167,24.022278,-0.0075,1.294
11756.00,7.528983,24.92739,-0.000168,24.022652,-0.0075,1.295
11758.00,7.529059,24.92800,-0.000168,24.022217,-0.0075,1.295
11760.00,7.529709,24.92836,-0.000169,24.021537,-0.0075,1.294
11762.00,7.529302,24.92847,-0.000168,24.022246,-0.0075,1.295
11764.00,7.529094,24.92813,-0.000168,24.022404,-0.0075,1.295
11766.00,7.529272,24.92806,-0.000168,24.022607,-0.0075,1.294
11768.00,7.529023,24.92874,-0.000167,24.022248,-0.0075,1.294
11770.00,7.528866,24.92932,-0.000167,24.022378,-0.0075,1.294
11772.00,7.529470,24.92911,-0.000168,24.022405,-0.0074,1.295
11774.00,7.529298,24.92869,-0.000168,24.022393,-0.0075,1.295
11776.00,7.528991,24.92892,-0.000169,24.022362,-0.0075,1.295
11778.00,7.528247,24.92937,-0.000168,24.022559,-0.0075,1.295
11780.00,7.528598,24.92926,-0.000168,24.022391,-0.0076,1.295
11782.00,7.529433,24.92926,-0.000168,24.022614,-0.0075,1.294
11784.00,7.529697,24.92845,-0.000167,24.021970,-0.0075,1.295
11786.00,7.529021,24.92892,-0.000168,24.021996,-0.0075,1.295
11788.00,7.528901,24.92910,-0.000168,24.022347,-0.0075,1.294
11790.00,7.529213,24.92961,-0.000168,24.021990,-0.0075,1.295
11792.00,7.528326,24.92906,-0.000168,24.021852,-0.0075,1.294
11794.00,7.528502,24.92852,-0.000168,24.022715,-0.0075,1.295
11796.00,7.528619,24.92907,-0.000168,24.022601,-0.0075,1.294
11798.00,7.529050,24.92959,-0.000168,24.022404,-0.0075,1.294
11800.00,7.528411,24.92973,-0.000167,24.022376,-0.0075,1.294
11802.00,7.528153,24.92960,-0.000167,24.022810,-0.0075,1.295
11804.00,7.529124,24.92941,-0.000168,24.022086,-0.0075,1.294
11806.00,7.530104,24.92925,-0.000168,24.021778,-0.0075,1.294
11808.00,7.530281,24.92998,-0.000168,24.021791,-0.0075,1.295
11810.00,7.529169,24.92992,-0.000168,24.021934,-0.0075,1.295
11812.00,7.528548,24.93000,-0.000168,24.021912,-0.0075,1.295
11814.00,7.528024,24.92954,-0.000169,24.022235,-0.0075,1.295
11816.00,7.527942,24.93011,-0.000167,24.021881,-0.0076,1.294
11818.00,7.529023,24.92976,-0.000167,24.021557,-0.0076,1.295
11820.00,7.529133,24.92941,-0.000168,24.022443,-0.0075,1.294
11822.00,7.529150,24.93012,-0.000168,24.022028,-0.0075,1.295
11824.00,7.528630,24.92932,-0.000168,24.022799,-0.0075,1.295
11826.00,7.528857,24.92860,-0.000168,24.022414,-0.0075,1.295
11828.00,7.529183,24.92918,-0.000167,24.022627,-0.0075,1.295
11830.00,7.529634,24.92954,-0.000168,24.023324,-0.0075,1.295
11832.00,7.528482,24.93003,-0.000168,24.022770,-0.0075,1.295
11834.00,7.528023,24.92890,-0.000168,24.022266,-0.0075,1.294
11836.00,7.529026,24.92876,-0.000167,24.022092,-0.0075,1.294
11838.00,7.529505,24.92850,-0.000168,24.022307,-0.0075,1.295
11840.00,7.528925,24.92847,-0.000169,24.022364,-0.0075,1.295
11842.00,7.528997,24.92820,-0.000169,24.022453,-0.0075,1.295
11844.00,7.529032,24.92899,-0.000168,24.022846,-0.0075,1.295
11846.00,7.529083,24.92953,-0.000167,24.022877,-0.0075,1.295
11848.00,7.528783,24.92889,-0.000168,24.023156,-0.0075,1.294
11850.00,7.527949,24.92923,-0.000168,24.022474,-0.0075,1.295
11852.00,7.528052,24.92793,-0.000168,24.022253,-0.0075,1.295
11854.00,7.528145,24.92773,-0.000168,24.021827,-0.0075,1.295
11856.00,7.528865,24.92816,-0.000168,24.022634,-0.0075,1.295
11858.00,7.528800,24.92898,-0.000169,24.023096,-0.0075,1.295
11860.00,7.528452,24.92928,-0.000168,24.021764,-0.0075,1.295
11862.00,7.528378,24.92832,-0.000167,24.022108,-0.0075,1.296
11864.00,7.528144,24.92812,-0.000168,24.022141,-0.0075,1.296
11866.00,7.528070,24.92751,-0.000169,24.022414,-0.0075,1.295
11868.00,7.527843,24.92790,-0.000168,24.022869,-0.0075,1.295
11870.00,7.529159,24.92827,-0.000168,24.022733,-0.0075,1.295
11872.00,7.528216,24.92753,-0.000168,24.021874,-0.0075,1.295
11874.00,7.528526,24.92765,-0.000168,24.022501,-0.0075,1.296
11876.00,7.528803,24.92747,-0.000169,24.022001,-0.0075,1.296
11878.00,7.528635,24.92717,-0.000167,24.022525,-0.0075,1.295
11880.00,7.528116,24.92775,-0.000168,24.023091,-0.0075,1.295
11882.00,7.527631,24.92817,-0.000167,24.022744,-0.0075,1.295
11884.00,7.527938,24.92784,-0.000168,24.022115,-0.0075,1.295
11886.00,7.529177,24.92711,-0.000167,24.022565,-0.0075,1.295
11888.00,7.528895,24.92679,-0.000167,24.023027,-0.0075,1.295
11890.00,7.527962,24.92705,-0.000168,24.022561,-0.0075,1.296
11892.00,7.528394,24.92730,-0.000168,24.021883,-0.0075,1.296
11894.00,7.528589,24.92625,-0.000168,24.022391,-0.0075,1.296
11896.00,7.528588,24.92625,-0.000167,24.022681,-0.0075,1.295
11898.00,7.529090,24.92703,-0.000166,24.022770,-0.0075,1.295
11900.00,7.529126,24.92621,-0.000167,24.022340,-0.0075,1.295
11902.00,7.529065,24.92697,-0.000167,24.023237,-0.0074,1.295
11904.00,7.529084,24.92629,-0.000167,24.022210,-0.0075,1.295
11906.00,7.528303,24.92690,-0.000168,24.022266,-0.0075,1.295
11908.00,7.527924,24.92778,-0.000168,24.022065,-0.0075,1.295
11910.00,7.527741,24.92831,-0.000168,24.022552,-0.0075,1.296
11912.00,7.527884,24.92761,-0.000168,24.022837,-0.0075,1.295
11914.00,7.528114,24.92714,-0.000168,24.021900,-0.0075,1.296
11916.00,7.528243,24.92715,-0.000168,24.022559,-0.0075,1.295
11918.00,7.528647,24.92778,-0.000167,24.023230,-0.0075,1.295
11920.00,7.528692,24.92799,-0.000168,24.023065,-0.0075,1.295
11922.00,7.528156,24.92769,-0.000167,24.022808,-0.0075,1.295
11924.00,7.527808,24.92821,-0.000167,24.023125,-0.0075,1.295
11926.00,7.527679,24.92751,-0.000167,24.022596,-0.0075,1.295
11928.00,7.526924,24.92741,-0.000167,24.022527,-0.0075,1.296
11930.00,7.527282,24.92817,-0.000168,24.022971,-0.0075,1.296
11932.00,7.527320,24.92778,-0.000166,24.022996,-0.0075,1.296
11934.00,7.527291,24.92770,-0.000167,24.022917,-0.0075,1.295
11936.00,7.527345,24.92806,-0.000167,24.022451,-0.0075,1.296
11938.00,7.527773,24.92815,-0.000168,24.022868,-0.0075,1.296
11940.00,7.526942,24.92802,-0.000168,24.022369,-0.0075,1.295
11942.00,7.527048,24.92852,-0.000168,24.022817,-0.0074,1.296
11944.00,7.528152,24.92793,-0.000168,24.022065,-0.0075,1.296
11946.00,7.528337,24.92675,-0.000167,24.022601,-0.0075,1.296
11948.00,7.528393,24.92734,-0.000167,24.022424,-0.0075,1.296
11950.00,7.527779,24.92815,-0.000167,24.022605,-0.0075,1.296
11952.00,7.526980,24.92800,-0.000168,24.022208,-0.0075,1.295
11954.00,7.527594,24.92738,-0.000168,24.021896,-0.0075,1.295
11956.00,7.527475,24.92699,-0.000167,24.022634,-0.0075,1.296
11958.00,7.527797,24.92721,-0.000167,24.022353,-0.0075,1.296
11960.00,7.528653,24.92671,-0.000166,24.022617,-0.0075,1.295
11962.00,7.528781,24.92701,-0.000167,24.022527,-0.0074,1.296
11964.00,7.528352,24.92795,-0.000166,24.022579,-0.0074,1.296
11966.00,7.528680,24.92784,-0.000168,24.022857,-0.0075,1.296
11968.00,7.528999,24.92709,-0.000167,24.023178,-0.0075,1.295
11970.00,7.528816,24.92644,-0.000168,24.022674,-0.0075,1.296
11972.00,7.528124,24.92683,-0.000167,24.022770,-0.0074,1.296
11974.00,7.528358,24.92810,-0.000166,24.022844,-0.0075,1.296
11976.00,7.527797,24.92849,-0.000167,24.022543,-0.0075,1.296
11978.00,7.527938,24.92836,-0.000167,24.022402,-0.0075,1.296
11980.00,7.528714,24.92818,-0.000167,24.022748,-0.0074,1.296
11982.00,7.528182,24.92811,-0.000167,24.022373,-0.0075,1.296
11984.00,7.527279,24.92756,-0.000167,24.022570,-0.0075,1.296
11986.00,7.527465,24.92825,-0.000167,24.022877,-0.0075,1.296
11988.00,7.527103,24.92937,-0.000167,24.022545,-0.0074,1.296
11990.00,7.527729,24.92857,-0.000168,24.022918,-0.0074,1.296
11992.00,7.528834,24.92836,-0.000168,24.023236,-0.0075,1.296
11994.00,7.527465,24.92869,-0.000166,24.023092,-0.0074,1.295
11996.00,7.527574,24.92911,-0.000165,24.022882,-0.0075,1.296
11998.00,7.528881,24.92833,-0.000166,24.023020,-0.0075,1.296
12000.00,7.528704,24.92845,-0.000166,24.023145,-0.0075,1.295
12002.00,7.527951,24.92817,-0.000166,24.022980,-0.0075,1.296
12004.00,7.528059,24.92840,-0.000167,24.023196,-0.0075,1.296
12006.00,7.526722,24.92832,-0.000167,24.022853,-0.0075,1.296
@20,12.0000,24.0
12008.00,7.525538,24.92764,-0.000168,24.022037,-0.0075,1.296
12010.00,7.518036,24.92697,-0.000168,24.023071,-0.0075,1.296
12012.00,7.508589,24.92710,-0.000167,24.023036,-0.0075,1.295
12014.00,7.500487,24.92780,-0.000166,24.023170,-0.0075,1.296
12016.00,7.493813,24.92828,-0.000165,24.022750,-0.0075,1.296
12018.00,7.490357,24.92778,-0.000167,24.022656,-0.0075,1.296
12020.00,7.489643,24.92734,-0.000167,24.023060,-0.0075,1.296
12022.00,7.488925,24.92733,-0.000167,24.023352,-0.0074,1.297
12024.00,7.489451,24.92762,-0.000168,24.022763,-0.0075,1.297
12026.00,7.490604,24.92810,-0.000168,24.023033,-0.0075,1.297
12028.00,7.491259,24.92815,-0.000168,24.023205,-0.0074,1.297
12030.00,7.492371,24.92834,-0.000168,24.022973,-0.0075,1.297
12032.00,7.495808,24.92815,-0.000167,24.022023,-0.0075,1.297
12034.00,7.504631,24.92855,-0.000169,24.023205,-0.0075,1.298
12036.00,7.516379,24.92799,-0.000169,24.023009,-0.0075,1.298
12038.00,7.526226,24.92871,-0.000169,24.022763,-0.0075,1.299
12040.00,7.533986,24.92893,-0.000169,24.022471,-0.0075,1.298
12042.00,7.537204,24.92888,-0.000169,24.022792,-0.0075,1.298
12044.00,7.538401,24.92867,-0.000168,24.022605,-0.0075,1.297
12046.00,7.538335,24.92920,-0.000166,24.022552,-0.0074,1.296
12048.00,7.538887,24.92958,-0.000167,24.022811,-0.0075,1.296
12050.00,7.538433,24.92874,-0.000165,24.022692,-0.0074,1.297
12052.00,7.536726,24.92903,-0.000167,24.022266,-0.0075,1.297
12054.00,7.534845,24.92941,-0.000166,24.022581,-0.0075,1.296
12056.00,7.533414,24.92966,-0.000166,24.022599,-0.0075,1.296
12058.00,7.530830,24.93038,-0.000167,24.022007,-0.0075,1.297
12060.00,7.528061,24.93012,-0.000167,24.022717,-0.0075,1.297
12062.00,7.526409,24.92897,-0.000167,24.022732,-0.0075,1.297
12064.00,7.525879,24.92899,-0.000168,24.022476,-0.0075,1.297
12066.00,7.525484,24.92847,-0.000167,24.022297,-0.0075,1.296
12068.00,7.525140,24.92860,-0.000168,24.022621,-0.0075,1.296
12070.00,7.524533,24.92954,-0.000166,24.022730,-0.0074,1.296
12072.00,7.524449,24.93018,-0.000167,24.023310,-0.0074,1.297
12074.00,7.523850,24.92910,-0.000167,24.022436,-0.0075,1.297
12076.00,7.522435,24.93006,-0.000167,24.022860,-0.0075,1.297
12078.00,7.521981,24.93020,-0.000167,24.022695,-0.0075,1.296
12080.00,7.521930,24.92943,-0.000167,24.022851,-0.0075,1.297
12082.00,7.521723,24.93024,-0.000166,24.022572,-0.0074,1.296
12084.00,7.522237,24.93033,-0.000166,24.022839,-0.0075,1.296
12086.00,7.523012,24.92998,-0.000166,24.023158,-0.0074,1.297
12088.00,7.522971,24.93015,-0.000167,24.022295,-0.0074,1.297
12090.00,7.523000,24.93042,-0.000167,24.022929,-0.0075,1.297
12092.00,7.522834,24.92985,-0.000168,24.022839,-0.0075,1.297
12094.00,7.522387,24.93042,-0.000167,24.022712,-0.0075,1.296
12096.00,7.522950,24.93001,-0.000166,24.022172,-0.0075,1.296
12098.00,7.523689,24.92947,-0.000167,24.022119,-0.0075,1.297
12100.00,7.524639,24.92967,-0.000167,24.022574,-0.0075,1.297
12102.00,7.525612,24.93038,-0.000168,24.022282,-0.0075,1.297
12104.00,7.525601,24.93027,-0.000167,24.022761,-0.0075,1.297
12106.00,7.526003,24.92929,-0.000169,24.023067,-0.0075,1.296
12108.00,7.525931,24.92941,-0.000168,24.022128,-0.0075,1.297
12110.00,7.526745,24.93034,-0.000168,24.022237,-0.0075,1.297
12112.00,7.526774,24.93020,-0.000167,24.022478,-0.0075,1.297
12114.00,7.526689,24.92893,-0.000167,24.022554,-0.0075,1.297
12116.00,7.527406,24.92864,-0.000167,24.022588,-0.0075,1.296
12118.00,7.527958,24.92883,-0.000167,24.022690,-0.0074,1.297
12120.00,7.528584,24.92936,-0.000167,24.022543,-0.0074,1.297
12122.00,7.527930,24.92927,-0.000167,24.022735,-0.0075,1.297
12124.00,7.527811,24.92871,-0.000168,24.022886,-0.0075,1.297
12126.00,7.528456,24.92816,-0.000168,24.022623,-0.0074,1.297
12128.00,7.528399,24.92794,-0.000168,24.022938,-0.0074,1.297
12130.00,7.528179,24.92796,-0.000167,24.023381,-0.0075,1.297
12132.00,7.528043,24.92808,-0.000168,24.022755,-0.0075,1.297
12134.00,7.527626,24.92893,-0.000167,24.023013,-0.0074,1.297
12136.00,7.526689,24.92927,-0.000168,24.022612,-0.0074,1.297
12138.00,7.526556,24.92797,-0.000167,24.022489,-0.0075,1.297
12140.00,7.526988,24.92806,-0.000169,24.023178,-0.0075,1.297
12142.00,7.526709,24.92788,-0.000167,24.021760,-0.0075,1.297
12144.00,7.527702,24.92763,-0.000167,24.021802,-0.0075,1.297
12146.00,7.528474,24.92763,-0.000168,24.021805,-0.0075,1.296
12148.00,7.528703,24.92816,-0.000168,24.021923,-0.0075,1.297
12150.00,7.527761,24.92850,-0.000167,24.022409,-0.0075,1.298
12152.00,7.527518,24.92804,-0.000168,24.022342,-0.0075,1.298
12154.00,7.527383,24.92936,-0.000167,24.022492,-0.0075,1.297
12156.00,7.526685,24.92916,-0.000166,24.022556,-0.0075,1.296
12158.00,7.527307,24.92883,-0.000167,24.022416,-0.0075,1.297
12160.00,7.527661,24.92815,-0.000167,24.022443,-0.0074,1.296
12162.00,7.528048,24.92817,-0.000166,24.022369,-0.0075,1.297
12164.00,7.527976,24.92752,-0.000167,24.022429,-0.0075,1.298
12166.00,7.527750,24.92867,-0.000167,24.021852,-0.0075,1.297
12168.00,7.527964,24.92837,-0.000167,24.022859,-0.0075,1.297
12170.00,7.527872,24.92799,-0.000167,24.023083,-0.0075,1.296
12172.00,7.527425,24.92811,-0.000167,24.022552,-0.0075,1.297
12174.00,7.527014,24.92768,-0.000167,24.022249,-0.0075,1.297
12176.00,7.527482,24.92762,-0.000168,24.022685,-0.0075,1.297
12178.00,7.527880,24.92802,-0.000167,24.021883,-0.0075,1.297
12180.00,7.528069,24.92755,-0.000167,24.021854,-0.0075,1.296
12182.00,7.527943,24.92800,-0.000167,24.022690,-0.0075,1.297
12184.00,7.527121,24.92708,-0.000167,24.022643,-0.0075,1.296
12186.00,7.526948,24.92751,-0.000167,24.022962,-0.0075,1.297
12188.00,7.526767,24.92786,-0.000168,24.022715,-0.0075,1.297
12190.00,7.526274,24.92819,-0.000166,24.022782,-0.0075,1.297
12192.00,7.526490,24.92821,-0.000167,24.022168,-0.0075,1.297
12194.00,7.527213,24.92799,-0.000167,24.022681,-0.0075,1.297
12196.00,7.526669,24.92727,-0.000167,24.022181,-0.0075,1.298
12198.00,7.527374,24.92753,-0.000166,24.023040,-0.0075,1.297
12200.00,7.528254,24.92808,-0.000168,24.023071,-0.0075,1.297
12202.00,7.528254,24.92829,-0.000167,24.023069,-0.0075,1.297
12204.00,7.528549,24.92743,-0.000167,24.023063,-0.0074,1.297
12206.00,7.528427,24.92842,-0.000167,24.022922,-0.0075,1.297
12208.00,7.528112,24.92895,-0.000167,24.022677,-0.0075,1.297
12210.00,7.528541,24.92903,-0.000167,24.022491,-0.0074,1.298
12212.00,7.527764,24.92862,-0.000168,24.022645,-0.0075,1.297
12214.00,7.527940,24.92813,-0.000167,24.022411,-0.0074,1.297
12216.00,7.528074,24.92804,-0.000167,24.022549,-0.0075,1.298
12218.00,7.527684,24.92771,-0.000167,24.022335,-0.0075,1.298
12220.00,7.526899,24.92815,-0.000167,24.022850,-0.0075,1.298
12222.00,7.526725,24.92756,-0.000167,24.022746,-0.0074,1.297
12224.00,7.526634,24.92735,-0.000167,24.022690,-0.0074,1.297
12226.00,7.526744,24.92855,-0.000167,24.022859,-0.0075,1.297
12228.00,7.527050,24.92822,-0.000167,24.022862,-0.0074,1.298
12230.00,7.526622,24.92793,-0.000168,24.022806,-0.0074,1.298
12232.00,7.526379,24.92877,-0.000168,24.023593,-0.0075,1.297
12234.00,7.526315,24.92915,-0.000167,24.022857,-0.0074,1.297
12236.00,7.526681,24.92924,-0.000167,24.022530,-0.0074,1.298
12238.00,7.527301,24.92937,-0.000166,24.022985,-0.0074,1.298
12240.00,7.527425,24.93032,-0.000166,24.022962,-0.0075,1.297
12242.00,7.527286,24.93070,-0.000165,24.023029,-0.0074,1.297
12244.00,7.526799,24.93079,-0.000166,24.022993,-0.0075,1.297
12246.00,7.528021,24.93008,-0.000166,24.023600,-0.0075,1.297
12248.00,7.528033,24.92967,-0.000166,24.022989,-0.0075,1.297
12250.00,7.528086,24.93078,-0.000166,24.022699,-0.0075,1.297
12252.00,7.527843,24.93142,-0.000167,24.022389,-0.0075,1.298
12254.00,7.527914,24.93130,-0.000167,24.022478,-0.0075,1.298
12256.00,7.527797,24.93037,-0.000168,24.022322,-0.0075,1.298
12258.00,7.527525,24.93048,-0.000167,24.023321,-0.0074,1.297
12260.00,7.526896,24.93002,-0.000167,24.023575,-0.0074,1.297
12262.00,7.527318,24.93004,-0.000167,24.023593,-0.0074,1.298
12264.00,7.527718,24.93048,-0.000168,24.023276,-0.0074,1.298
12266.00,7.527703,24.93000,-0.000166,24.022527,-0.0074,1.297
12268.00,7.527859,24.93028,-0.000166,24.022724,-0.0074,1.298
12270.00,7.526662,24.93120,-0.000167,24.022937,-0.0074,1.298
12272.00,7.526382,24.93054,-0.000166,24.022496,-0.0075,1.297
12274.00,7.526363,24.92989,-0.000166,24.023431,-0.0074,1.297
12276.00,7.527252,24.93027,-0.000168,24.023179,-0.0074,1.298
12278.00,7.528518,24.93024,-0.000168,24.022304,-0.0074,1.298
12280.00,7.527389,24.92977,-0.000167,24.023210,-0.0074,1.298
12282.00,7.526190,24.93044,-0.000167,24.022931,-0.0075,1.298
12284.00,7.525724,24.92953,-0.000167,24.023154,-0.0075,1.298
12286.00,7.525131,24.92984,-0.000166,24.022463,-0.0074,1.298
12288.00,7.525830,24.92954,-0.000166,24.022746,-0.0075,1.298
12290.00,7.526299,24.92950,-0.000166,24.023431,-0.0075,1.298
12292.00,7.526802,24.92985,-0.000165,24.023573,-0.0075,1.297
12294.00,7.527059,24.92921,-0.000167,24.022985,-0.0075,1.298
12296.00,7.526897,24.92955,-0.000166,24.022826,-0.0075,1.298
12298.00,7.527712,24.92968,-0.000167,24.023058,-0.0075,1.298
12300.00,7.527553,24.92944,-0.000167,24.023042,-0.0075,1.298
12302.00,7.527784,24.92909,-0.000166,24.022625,-0.0074,1.298
12304.00,7.528164,24.92894,-0.000167,24.022871,-0.0075,1.298
12306.00,7.528330,24.92941,-0.000167,24.022937,-0.0075,1.298
12308.00,7.527518,24.92923,-0.000166,24.022976,-0.0075,1.297
12310.00,7.526500,24.92958,-0.000166,24.022817,-0.0074,1.298
12312.00,7.526456,24.92952,-0.000167,24.023245,-0.0074,1.298
12314.00,7.525773,24.92916,-0.000168,24.022866,-0.0074,1.298
12316.00,7.525818,24.92849,-0.000166,24.023091,-0.0075,1.298
12318.00,7.525520,24.92811,-0.000165,24.023085,-0.0075,1.298
12320.00,7.525653,24.92871,-0.000166,24.023098,-0.0075,1.298
12322.00,7.525989,24.92880,-0.000167,24.023442,-0.0074,1.298
12324.00,7.525935,24.92889,-0.000166,24.022436,-0.0075,1.298
12326.00,7.526234,24.92855,-0.000167,24.022987,-0.0074,1.298
12328.00,7.526459,24.92794,-0.000167,24.022404,-0.0074,1.298
12330.00,7.526970,24.92743,-0.000165,24.023495,-0.0075,1.298
12332.00,7.526465,24.92766,-0.000167,24.023343,-0.0074,1.298
12334.00,7.526416,24.92718,-0.000167,24.022875,-0.0074,1.298
12336.00,7.527348,24.92678,-0.000167,24.022898,-0.0075,1.298
12338.00,7.526919,24.92747,-0.000167,24.023138,-0.0075,1.298
12340.00,7.525864,24.92836,-0.000167,24.023111,-0.0075,1.298
12342.00,7.524697,24.92838,-0.000167,24.023192,-0.0075,1.298
12344.00,7.525866,24.92832,-0.000166,24.022384,-0.0074,1.298
12346.00,7.527287,24.92759,-0.000166,24.022726,-0.0074,1.298
12348.00,7.527929,24.92772,-0.000165,24.023819,-0.0075,1.298
12350.00,7.527494,24.92758,-0.000168,24.023703,-0.0075,1.299
12352.00,7.527534,24.92816,-0.000168,24.022817,-0.0074,1.298
12354.00,7.526719,24.92825,-0.000167,24.022405,-0.0075,1.298
12356.00,7.526894,24.92914,-0.000167,24.022835,-0.0075,1.298
12358.00,7.525630,24.92995,-0.000167,24.022753,-0.0075,1.298
12360.00,7.525441,24.92954,-0.000168,24.022703,-0.0074,1.298
12362.00,7.525609,24.93047,-0.000167,24.022570,-0.0074,1.299
12364.00,7.525004,24.93109,-0.000166,24.023167,-0.0075,1.298
12366.00,7.525705,24.93053,-0.000167,24.022737,-0.0074,1.299
12368.00,7.525674,24.93045,-0.000167,24.022465,-0.0075,1.298
12370.00,7.525721,24.93014,-0.000167,24.022467,-0.0075,1.298
12372.00,7.526280,24.93105,-0.000167,24.022440,-0.0075,1.298
12374.00,7.525957,24.93140,-0.000166,24.022217,-0.0075,1.299
12376.00,7.526429,24.93079,-0.000167,24.022946,-0.0075,1.298
12378.00,7.526112,24.93061,-0.000168,24.023149,-0.0074,1.299
12380.00,7.525107,24.93057,-0.000168,24.022384,-0.0075,1.299
12382.00,7.524027,24.93187,-0.000167,24.023480,-0.0075,1.299
12384.00,7.524275,24.93108,-0.000167,24.022891,-0.0074,1.298
12386.00,7.524200,24.93088,-0.000167,24.022686,-0.0075,1.299
12388.00,7.525548,24.93091,-0.000167,24.023709,-0.0075,1.298
12390.00,7.525261,24.93113,-0.000168,24.023020,-0.0075,1.299
12392.00,7.525099,24.93185,-0.000167,24.023089,-0.0075,1.299
12394.00,7.525678,24.93157,-0.000167,24.022873,-0.0075,1.298
12396.00,7.524744,24.93209,-0.000167,24.023076,-0.0075,1.299
12398.00,7.524058,24.93194,-0.000166,24.022382,-0.0075,1.299
12400.00,7.524511,24.93171,-0.000168,24.022489,-0.0075,1.299
12402.00,7.525105,24.93156,-0.000166,24.022521,-0.0075,1.298
12404.00,7.525281,24.93190,-0.000167,24.022804,-0.0075,1.299
12406.00,7.525408,24.93223,-0.000166,24.022612,-0.0075,1.299
12408.00,7.525571,24.93194,-0.000167,24.022581,-0.0075,1.298
12410.00,7.525225,24.93218,-0.000166,24.022927,-0.0074,1.299
12412.00,7.525201,24.93167,-0.000166,24.022929,-0.0075,1.299
12414.00,7.524276,24.93136,-0.000167,24.022532,-0.0074,1.299
12416.00,7.524731,24.93119,-0.000167,24.022409,-0.0074,1.299
12418.00,7.524514,24.93161,-0.000166,24.022219,-0.0074,1.299
12420.00,7.524586,24.93254,-0.000167,24.022578,-0.0075,1.299
12422.00,7.524861,24.93216,-0.000167,24.022462,-0.0074,1.299
12424.00,7.525414,24.93272,-0.000167,24.023056,-0.0075,1.299
12426.00,7.525926,24.93259,-0.000168,24.022753,-0.0075,1.299
12428.00,7.525769,24.93194,-0.000167,24.023080,-0.0075,1.299
12430.00,7.525984,24.93166,-0.000166,24.022926,-0.0074,1.299
12432.00,7.526470,24.93124,-0.000166,24.022579,-0.0075,1.300
12434.00,7.525990,24.93113,-0.000167,24.022801,-0.0075,1.299
12436.00,7.525365,24.93176,-0.000167,24.023107,-0.0075,1.299
12438.00,7.525222,24.93148,-0.000167,24.022683,-0.0074,1.299
12440.00,7.526173,24.93107,-0.000167,24.022987,-0.0075,1.299
12442.00,7.526436,24.93155,-0.000166,24.023053,-0.0075,1.299
12444.00,7.525397,24.93118,-0.000167,24.022724,-0.0075,1.300
12446.00,7.524964,24.93165,-0.000166,24.022362,-0.0075,1.299
12448.00,7.525937,24.93179,-0.000168,24.022991,-0.0075,1.299
12450.00,7.525670,24.93202,-0.000168,24.022915,-0.0075,1.299
12452.00,7.525904,24.93224,-0.000166,24.022529,-0.0075,1.299
12454.00,7.526716,24.93176,-0.000166,24.022777,-0.0075,1.299
12456.00,7.525481,24.93113,-0.000167,24.021889,-0.0074,1.299
12458.00,7.525135,24.93109,-0.000167,24.022792,-0.0074,1.299
12460.00,7.526089,24.93072,-0.000168,24.022391,-0.0075,1.299
12462.00,7.525851,24.93105,-0.000168,24.022634,-0.0075,1.300
12464.00,7.525468,24.93124,-0.000166,24.022966,-0.0075,1.299
12466.00,7.524471,24.93116,-0.000166,24.022859,-0.0075,1.299
12468.00,7.524866,24.93108,-0.000167,24.023011,-0.0075,1.299
12470.00,7.525245,24.93070,-0.000166,24.022846,-0.0074,1.299
12472.00,7.524593,24.93154,-0.000166,24.022405,-0.0075,1.299
12474.00,7.524588,24.93064,-0.000166,24.022453,-0.0075,1.299
12476.00,7.524384,24.93191,-0.000166,24.022717,-0.0075,1.299
12478.00,7.524668,24.93129,-0.000167,24.023165,-0.0075,1.300
12480.00,7.524639,24.93144,-0.000166,24.022828,-0.0075,1.299
12482.00,7.524732,24.93115,-0.000166,24.022839,-0.0075,1.299
12484.00,7.524515,24.93264,-0.000166,24.022592,-0.0075,1.299
12486.00,7.523616,24.93266,-0.000167,24.022822,-0.0075,1.299
12488.00,7.523783,24.93199,-0.000169,24.022882,-0.0075,1.300
12490.00,7.524514,24.93178,-0.000168,24.022344,-0.0075,1.299
12492.00,7.524896,24.93177,-0.000166,24.022501,-0.0075,1.299
12494.00,7.524788,24.93155,-0.000167,24.022231,-0.0075,1.300
12496.00,7.525797,24.93181,-0.000167,24.022458,-0.0075,1.299
12498.00,7.525461,24.93088,-0.000166,24.022782,-0.0074,1.300
12500.00,7.525225,24.93140,-0.000166,24.022688,-0.0075,1.299
12502.00,7.524381,24.93096,-0.000166,24.022380,-0.0075,1.299
12504.00,7.524543,24.93031,-0.000166,24.022929,-0.0075,1.300
12506.00,7.525579,24.93040,-0.000168,24.022309,-0.0075,1.299
12508.00,7.525413,24.93044,-0.000167,24.022482,-0.0075,1.299
12510.00,7.525783,24.93079,-0.000167,24.022133,-0.0075,1.300
12512.00,7.526597,24.93104,-0.000167,24.022984,-0.0075,1.300
12514.00,7.526446,24.93030,-0.000168,24.023346,-0.0074,1.300
12516.00,7.525960,24.93014,-0.000167,24.021947,-0.0075,1.299
12518.00,7.526517,24.93050,-0.000168,24.022601,-0.0074,1.299
12520.00,7.526506,24.93056,-0.000166,24.022681,-0.0075,1.299
12522.00,7.525463,24.93142,-0.000166,24.022882,-0.0074,1.300
12524.00,7.525298,24.93129,-0.000167,24.022411,-0.0075,1.299
12526.00,7.525628,24.93190,-0.000166,24.022351,-0.0075,1.300
12528.00,7.526732,24.93195,-0.000167,24.022588,-0.0074,1.299
12530.00,7.526950,24.93193,-0.000166,24.022817,-0.0074,1.299
12532.00,7.527178,24.93150,-0.000166,24.022420,-0.0075,1.299
12534.00,7.526449,24.93160,-0.000168,24.022043,-0.0074,1.300
12536.00,7.526110,24.93042,-0.000167,24.022500,-0.0075,1.300
12538.00,7.525921,24.93020,-0.000167,24.022683,-0.0075,1.300
12540.00,7.525058,24.93138,-0.000167,24.023005,-0.0075,1.300
12542.00,7.525161,24.93054,-0.000167,24.022632,-0.0075,1.300
12544.00,7.524919,24.93117,-0.000168,24.022431,-0.0075,1.300
12546.00,7.525824,24.93153,-0.000168,24.022617,-0.0075,1.299
12548.00,7.525953,24.93152,-0.000168,24.022532,-0.0075,1.299
12550.00,7.525790,24.93062,-0.000168,24.022665,-0.0075,1.299
12552.00,7.525736,24.92983,-0.000167,24.022601,-0.0075,1.300
12554.00,7.525998,24.92972,-0.000168,24.022864,-0.0074,1.300
12556.00,7.525548,24.93106,-0.000168,24.022855,-0.0075,1.299
12558.00,7.525024,24.93025,-0.000167,24.022706,-0.0075,1.299
12560.00,7.524616,24.92965,-0.000166,24.022527,-0.0075,1.299
12562.00,7.524932,24.93002,-0.000167,24.022583,-0.0074,1.299
12564.00,7.524479,24.93067,-0.000167,24.022737,-0.0075,1.300
12566.00,7.524896,24.93037,-0.000168,24.022668,-0.0075,1.301
12568.00,7.525037,24.93022,-0.000168,24.022043,-0.0075,1.300
12570.00,7.525189,24.92990,-0.000167,24.021959,-0.0074,1.299
12572.00,7.525432,24.93027,-0.000168,24.022153,-0.0075,1.300
12574.00,7.525925,24.93103,-0.000168,24.022628,-0.0075,1.300
12576.00,7.525851,24.93085,-0.000167,24.022699,-0.0075,1.300
12578.00,7.525803,24.93024,-0.000167,24.022590,-0.0075,1.300
12580.00,7.525541,24.93053,-0.000166,24.022512,-0.0075,1.300
12582.00,7.525736,24.93106,-0.000166,24.022966,-0.0074,1.300
12584.00,7.526052,24.93200,-0.000165,24.022411,-0.0074,1.300
12586.00,7.525527,24.93161,-0.000166,24.022743,-0.0075,1.300
12588.00,7.526029,24.93138,-0.000167,24.022973,-0.0075,1.300
12590.00,7.526344,24.93121,-0.000168,24.022889,-0.0074,1.300
12592.00,7.526424,24.93049,-0.000168,24.022271,-0.0075,1.300
12594.00,7.526026,24.93047,-0.000167,24.022777,-0.0075,1.299
12596.00,7.525207,24.93147,-0.000167,24.023196,-0.0075,1.300
12598.00,7.525431,24.93139,-0.000166,24.022808,-0.0074,1.300
12600.00,7.525613,24.93098,-0.000165,24.023069,-0.0075,1.300
12602.00,7.525541,24.93094,-0.000165,24.023029,-0.0075,1.300
12604.00,7.525827,24.93087,-0.000166,24.022159,-0.0075,1.300
12606.00,7.525687,24.93057,-0.000167,24.022650,-0.0074,1.300
@21,12.0000,24.0
12608.00,7.523650,24.93036,-0.000167,24.022500,-0.0075,1.301
12610.00,7.517195,24.93030,-0.000167,24.022897,-0.0075,1.300
12612.00,7.508121,24.92994,-0.000168,24.023236,-0.0074,1.299
12614.00,7.498939,24.93060,-0.000167,24.022471,-0.0075,1.298
12616.00,7.492150,24.93013,-0.000165,24.021836,-0.0075,1.298
12618.00,7.488674,24.92971,-0.000166,24.022605,-0.0075,1.299
12620.00,7.487349,24.92997,-0.000167,24.022926,-0.0075,1.301
12622.00,7.487555,24.92963,-0.000168,24.022688,-0.0075,1.301
12624.00,7.488623,24.93014,-0.000168,24.022561,-0.0074,1.302
12626.00,7.489278,24.93021,-0.000169,24.023633,-0.0075,1.301
12628.00,7.490979,24.93065,-0.000168,24.022918,-0.0074,1.301
12630.00,7.493552,24.93040,-0.000169,24.022888,-0.0074,1.301
12632.00,7.497160,24.93143,-0.000168,24.022621,-0.0075,1.301
12634.00,7.506672,24.93036,-0.000170,24.022996,-0.0075,1.301
12636.00,7.518485,24.92966,-0.000168,24.022895,-0.0075,1.302
12638.00,7.530124,24.92956,-0.000168,24.022869,-0.0075,1.302
12640.00,7.538967,24.92974,-0.000170,24.022949,-0.0075,1.303
12642.00,7.543232,24.92988,-0.000169,24.022877,-0.0075,1.302
12644.00,7.544988,24.92944,-0.000168,24.022324,-0.0075,1.301
12646.00,7.545943,24.92907,-0.000167,24.022815,-0.0075,1.301
12648.00,7.545829,24.92879,-0.000167,24.022516,-0.0075,1.300
12650.00,7.546048,24.92899,-0.000166,24.022743,-0.0075,1.300
12652.00,7.546815,24.92900,-0.000166,24.022342,-0.0075,1.300
12654.00,7.545511,24.92801,-0.000167,24.022375,-0.0075,1.300
12656.00,7.542786,24.92860,-0.000168,24.022304,-0.0075,1.301
12658.00,7.540095,24.92832,-0.000167,24.023121,-0.0075,1.301
12660.00,7.537558,24.92824,-0.000167,24.023792,-0.0074,1.301
12662.00,7.536330,24.92853,-0.000165,24.023250,-0.0075,1.301
12664.00,7.534738,24.92964,-0.000167,24.023279,-0.0075,1.301
12666.00,7.533897,24.92926,-0.000168,24.022764,-0.0074,1.301
12668.00,7.533992,24.92927,-0.000168,24.022962,-0.0075,1.300
12670.00,7.533297,24.92935,-0.000167,24.022904,-0.0074,1.300
12672.00,7.532246,24.92965,-0.000169,24.022940,-0.0074,1.301
12674.00,7.532178,24.92957,-0.000166,24.023348,-0.0075,1.301
12676.00,7.530912,24.92981,-0.000168,24.023502,-0.0075,1.301
12678.00,7.531194,24.93003,-0.000168,24.023105,-0.0075,1.301
12680.00,7.531731,24.92930,-0.000167,24.023531,-0.0075,1.300
12682.00,7.531522,24.92924,-0.000168,24.022777,-0.0075,1.300
12684.00,7.532714,24.92874,-0.000167,24.022790,-0.0074,1.301
12686.00,7.532577,24.92906,-0.000165,24.023136,-0.0075,1.301
12688.00,7.532693,24.93022,-0.000168,24.023453,-0.0075,1.301
12690.00,7.532848,24.92994,-0.000167,24.023101,-0.0075,1.301
12692.00,7.532838,24.92958,-0.000168,24.022583,-0.0074,1.301
12694.00,7.533042,24.92955,-0.000165,24.023147,-0.0074,1.301
12696.00,7.533354,24.92902,-0.000167,24.023051,-0.0074,1.301
12698.00,7.533271,24.92842,-0.000165,24.023091,-0.0074,1.300
12700.00,7.533753,24.92812,-0.000166,24.023373,-0.0074,1.301
12702.00,7.532911,24.92831,-0.000169,24.022810,-0.0074,1.301
12704.00,7.532941,24.92910,-0.000167,24.022821,-0.0074,1.301
12706.00,7.533629,24.92848,-0.000166,24.022596,-0.0075,1.301
12708.00,7.534227,24.92860,-0.000166,24.023063,-0.0075,1.300
12710.00,7.534843,24.92875,-0.000166,24.022996,-0.0075,1.300
12712.00,7.535551,24.92825,-0.000166,24.022656,-0.0075,1.300
12714.00,7.535503,24.92872,-0.000167,24.023065,-0.0074,1.300
12716.00,7.535284,24.92907,-0.000167,24.023172,-0.0075,1.301
12718.00,7.535666,24.92963,-0.000166,24.022578,-0.0074,1.301
12720.00,7.536024,24.93037,-0.000165,24.023227,-0.0075,1.301
12722.00,7.536116,24.93061,-0.000166,24.022472,-0.0075,1.301
12724.00,7.536030,24.92979,-0.000168,24.022153,-0.0075,1.301
12726.00,7.535894,24.93065,-0.000167,24.022661,-0.0075,1.301
12728.00,7.535449,24.93076,-0.000166,24.022888,-0.0074,1.301
12730.00,7.535840,24.93044,-0.000165,24.022966,-0.0075,1.302
12732.00,7.535984,24.93051,-0.000167,24.022249,-0.0074,1.301
12734.00,7.535941,24.93060,-0.000168,24.022636,-0.0074,1.301
12736.00,7.536383,24.92984,-0.000167,24.023731,-0.0074,1.301
12738.00,7.536347,24.92917,-0.000166,24.023384,-0.0075,1.300
12740.00,7.535779,24.93005,-0.000166,24.023520,-0.0074,1.301
12742.00,7.536524,24.92909,-0.000168,24.023212,-0.0074,1.302
12744.00,7.536670,24.93007,-0.000167,24.022962,-0.0075,1.301
12746.00,7.537143,24.92991,-0.000166,24.022704,-0.0074,1.301
12748.00,7.536367,24.93013,-0.000166,24.023393,-0.0075,1.302
12750.00,7.536028,24.92975,-0.000167,24.023029,-0.0075,1.302
12752.00,7.536366,24.92971,-0.000167,24.022739,-0.0075,1.301
12754.00,7.535699,24.92963,-0.000166,24.022828,-0.0074,1.301
12756.00,7.535591,24.92883,-0.000166,24.022735,-0.0074,1.301
12758.00,7.534935,24.92850,-0.000167,24.023098,-0.0075,1.302
12760.00,7.534739,24.92965,-0.000167,24.022873,-0.0074,1.301
12762.00,7.535258,24.92923,-0.000165,24.023426,-0.0074,1.301
12764.00,7.535725,24.92939,-0.000166,24.023074,-0.0074,1.301
12766.00,7.535053,24.92959,-0.000166,24.022456,-0.0075,1.301
12768.00,7.536111,24.92962,-0.000165,24.023192,-0.0075,1.301
12770.00,7.535677,24.92974,-0.000165,24.023154,-0.0074,1.301
12772.00,7.534971,24.92907,-0.000166,24.023051,-0.0074,1.301
12774.00,7.534074,24.92910,-0.000167,24.022639,-0.0075,1.301
12776.00,7.533612,24.92964,-0.000166,24.023214,-0.0074,1.302
12778.00,7.534379,24.92964,-0.000167,24.022650,-0.0075,1.302
12780.00,7.533582,24.92988,-0.000166,24.022768,-0.0075,1.301
12782.00,7.533317,24.93050,-0.000166,24.022641,-0.0075,1.302
12784.00,7.533132,24.93006,-0.000167,24.021891,-0.0074,1.301
12786.00,7.532906,24.93035,-0.000166,24.022356,-0.0074,1.301
12788.00,7.533413,24.93139,-0.000166,24.022766,-0.0075,1.301
12790.00,7.534574,24.93110,-0.000166,24.023314,-0.0074,1.301
12792.00,7.535033,24.93129,-0.000168,24.022911,-0.0074,1.301
12794.00,7.534407,24.93112,-0.000166,24.022576,-0.0074,1.301
12796.00,7.533570,24.93075,-0.000166,24.022750,-0.0074,1.303
12798.00,7.533411,24.93014,-0.000167,24.022030,-0.0075,1.302
12800.00,7.533067,24.93098,-0.000168,24.022657,-0.0075,1.301
12802.00,7.533753,24.93090,-0.000166,24.022313,-0.0074,1.301
12804.00,7.534215,24.92999,-0.000166,24.022641,-0.0075,1.302
12806.00,7.533908,24.93010,-0.000166,24.022472,-0.0074,1.302
12808.00,7.533842,24.93035,-0.000166,24.022826,-0.0075,1.301
12810.00,7.533580,24.93069,-0.000167,24.022915,-0.0074,1.302
12812.00,7.532679,24.93015,-0.000167,24.023138,-0.0075,1.302
12814.00,7.533225,24.93003,-0.000167,24.023033,-0.0075,1.302
12816.00,7.534252,24.93035,-0.000167,24.022712,-0.0075,1.302
12818.00,7.535176,24.93070,-0.000166,24.022665,-0.0074,1.302
12820.00,7.534919,24.93034,-0.000166,24.022801,-0.0074,1.302
12822.00,7.534530,24.93151,-0.000165,24.022828,-0.0074,1.302
12824.00,7.533673,24.93158,-0.000166,24.023353,-0.0075,1.302
12826.00,7.533836,24.93151,-0.000166,24.023484,-0.0075,1.301
12828.00,7.533381,24.93190,-0.000166,24.023315,-0.0075,1.301
12830.00,7.533257,24.93153,-0.000166,24.022850,-0.0075,1.302
12832.00,7.532762,24.93203,-0.000167,24.022880,-0.0075,1.302
12834.00,7.532510,24.93270,-0.000167,24.022612,-0.0074,1.302
12836.00,7.532654,24.93146,-0.000166,24.022781,-0.0075,1.301
12838.00,7.532020,24.93201,-0.000166,24.022864,-0.0074,1.302
12840.00,7.532773,24.93267,-0.000166,24.023111,-0.0074,1.302
12842.00,7.532891,24.93260,-0.000166,24.023024,-0.0075,1.302
12844.00,7.532598,24.93237,-0.000167,24.022670,-0.0074,1.302
12846.00,7.532339,24.93160,-0.000167,24.022853,-0.0074,1.302
12848.00,7.531844,24.93095,-0.000167,24.023150,-0.0075,1.303
12850.00,7.532302,24.93162,-0.000168,24.022569,-0.0075,1.302
12852.00,7.532564,24.93271,-0.000168,24.023091,-0.0074,1.302
12854.00,7.532235,24.93256,-0.000167,24.022960,-0.0075,1.302
12856.00,7.532295,24.93185,-0.000166,24.023230,-0.0075,1.302
12858.00,7.532539,24.93147,-0.000166,24.022697,-0.0074,1.302
12860.00,7.532273,24.93119,-0.000167,24.022842,-0.0075,1.302
12862.00,7.532100,24.93117,-0.000166,24.022946,-0.0074,1.301
12864.00,7.532141,24.93077,-0.000166,24.022915,-0.0074,1.302
12866.00,7.531752,24.93001,-0.000167,24.023022,-0.0074,1.303
12868.00,7.531683,24.93081,-0.000167,24.022598,-0.0074,1.302
12870.00,7.531518,24.93094,-0.000166,24.023604,-0.0074,1.302
12872.00,7.531488,24.93106,-0.000167,24.022973,-0.0074,1.302
12874.00,7.531064,24.93178,-0.000165,24.023120,-0.0074,1.302
12876.00,7.530999,24.93069,-0.000167,24.023263,-0.0074,1.302
12878.00,7.530164,24.93069,-0.000167,24.023498,-0.0074,1.303
12880.00,7.530596,24.93174,-0.000167,24.022739,-0.0074,1.302
12882.00,7.531661,24.93098,-0.000167,24.022973,-0.0075,1.302
12884.00,7.532003,24.93119,-0.000166,24.022641,-0.0074,1.302
12886.00,7.531125,24.93046,-0.000166,24.023149,-0.0074,1.302
12888.00,7.531327,24.93034,-0.000166,24.023256,-0.0074,1.302
12890.00,7.531730,24.93036,-0.000166,24.022306,-0.0075,1.302
12892.00,7.531538,24.93016,-0.000166,24.022884,-0.0074,1.302
12894.00,7.530559,24.92999,-0.000166,24.022364,-0.0074,1.302
12896.00,7.530548,24.92999,-0.000166,24.022561,-0.0075,1.303
12898.00,7.529751,24.92996,-0.000167,24.022844,-0.0074,1.302
12900.00,7.530380,24.92960,-0.000167,24.023556,-0.0074,1.303
12902.00,7.531166,24.92972,-0.000167,24.023009,-0.0074,1.302
12904.00,7.530486,24.93001,-0.000166,24.023772,-0.0074,1.302
12906.00,7.529729,24.93038,-0.000167,24.023112,-0.0074,1.302
12908.00,7.530080,24.93000,-0.000167,24.023216,-0.0074,1.302
12910.00,7.530047,24.92931,-0.000165,24.023024,-0.0075,1.302
12912.00,7.529908,24.92988,-0.000166,24.023825,-0.0075,1.303
12914.00,7.529825,24.93016,-0.000167,24.023147,-0.0075,1.303
12916.00,7.529624,24.93031,-0.000166,24.023152,-0.0074,1.303
12918.00,7.529652,24.92995,-0.000166,24.022440,-0.0075,1.302
12920.00,7.529643,24.93076,-0.000166,24.022951,-0.0074,1.302
12922.00,7.529455,24.93007,-0.000166,24.022955,-0.0074,1.302
12924.00,7.530041,24.93011,-0.000167,24.022777,-0.0074,1.302
12926.00,7.530536,24.93044,-0.000167,24.022920,-0.0074,1.303
12928.00,7.531149,24.92999,-0.000168,24.022804,-0.0075,1.303
12930.00,7.531128,24.92978,-0.000167,24.022556,-0.0075,1.302
12932.00,7.531057,24.93003,-0.000165,24.023417,-0.0074,1.303
12934.00,7.530122,24.93045,-0.000166,24.023170,-0.0075,1.302
12936.00,7.530399,24.93046,-0.000165,24.023210,-0.0074,1.302
12938.00,7.530824,24.93064,-0.000165,24.023109,-0.0074,1.303
12940.00,7.530372,24.93057,-0.000166,24.023388,-0.0075,1.303
12942.00,7.530641,24.93116,-0.000166,24.023007,-0.0074,1.302
12944.00,7.530398,24.93058,-0.000167,24.023756,-0.0074,1.302
12946.00,7.529802,24.93068,-0.000166,24.023569,-0.0074,1.302
12948.00,7.530040,24.93123,-0.000165,24.023484,-0.0074,1.303
12950.00,7.529914,24.93115,-0.000166,24.023189,-0.0074,1.303
12952.00,7.530700,24.93129,-0.000167,24.023745,-0.0074,1.303
12954.00,7.529971,24.93104,-0.000166,24.023375,-0.0074,1.302
12956.00,7.530358,24.93047,-0.000167,24.022975,-0.0074,1.302
12958.00,7.530089,24.93025,-0.000168,24.023353,-0.0074,1.302
12960.00,7.529980,24.93007,-0.000167,24.022770,-0.0075,1.303
12962.00,7.529325,24.92914,-0.000167,24.023306,-0.0075,1.302
12964.00,7.528860,24.92899,-0.000166,24.022966,-0.0074,1.302
12966.00,7.529145,24.92996,-0.000167,24.022714,-0.0074,1.303
12968.00,7.529362,24.92997,-0.000168,24.022616,-0.0075,1.303
12970.00,7.528569,24.92977,-0.000168,24.022938,-0.0075,1.303
12972.00,7.528744,24.92913,-0.000166,24.022324,-0.0075,1.303
12974.00,7.529558,24.92944,-0.000168,24.022646,-0.0074,1.302
12976.00,7.528736,24.93033,-0.000167,24.023069,-0.0074,1.303
12978.00,7.528411,24.92980,-0.000168,24.022128,-0.0074,1.303
12980.00,7.528566,24.93027,-0.000167,24.022862,-0.0074,1.303
12982.00,7.528352,24.93109,-0.000167,24.023060,-0.0074,1.302
12984.00,7.529650,24.93047,-0.000167,24.022733,-0.0074,1.303
12986.00,7.529488,24.92981,-0.000167,24.022813,-0.0075,1.303
12988.00,7.529773,24.93098,-0.000167,24.023272,-0.0074,1.302
12990.00,7.530534,24.93182,-0.000166,24.023082,-0.0075,1.302
12992.00,7.530909,24.93199,-0.000167,24.023250,-0.0075,1.303
12994.00,7.529471,24.93012,-0.000168,24.022746,-0.0075,1.303
12996.00,7.529245,24.93000,-0.000167,24.022964,-0.0075,1.303
12998.00,7.530356,24.93068,-0.000167,24.022757,-0.0074,1.303
13000.00,7.530387,24.93041,-0.000168,24.022523,-0.0075,1.303
13002.00,7.529985,24.93076,-0.000167,24.023118,-0.0074,1.303
13004.00,7.529356,24.93073,-0.000166,24.023109,-0.0074,1.303
13006.00,7.529243,24.93067,-0.000167,24.022746,-0.0074,1.304
13008.00,7.529630,24.93074,-0.000168,24.022710,-0.0074,1.303
13010.00,7.529222,24.93042,-0.000167,24.023098,-0.0074,1.303
13012.00,7.529013,24.93062,-0.000167,24.022395,-0.0074,1.303
13014.00,7.529212,24.93154,-0.000167,24.022799,-0.0074,1.303
13016.00,7.529390,24.93152,-0.000166,24.022549,-0.0074,1.303
13018.00,7.529076,24.93071,-0.000166,24.023016,-0.0075,1.304
13020.00,7.528523,24.93080,-0.000165,24.022891,-0.0075,1.303
13022.00,7.528394,24.93067,-0.000166,24.023167,-0.0074,1.303
13024.00,7.529251,24.93035,-0.000167,24.023225,-0.0074,1.303
13026.00,7.529713,24.93041,-0.000165,24.022915,-0.0074,1.303
13028.00,7.529828,24.93028,-0.000166,24.023738,-0.0074,1.303
13030.00,7.528799,24.92918,-0.000166,24.022902,-0.0074,1.303
13032.00,7.528519,24.93004,-0.000166,24.023227,-0.0074,1.303
13034.00,7.529377,24.93049,-0.000167,24.022427,-0.0074,1.303
13036.00,7.529454,24.93019,-0.000167,24.023002,-0.0074,1.303
13038.00,7.529035,24.93003,-0.000166,24.022482,-0.0074,1.304
13040.00,7.528626,24.93126,-0.000167,24.022793,-0.0074,1.304
13042.00,7.528850,24.93093,-0.000167,24.023007,-0.0074,1.304
13044.00,7.528014,24.93037,-0.000166,24.023016,-0.0074,1.303
13046.00,7.528277,24.93094,-0.000168,24.022851,-0.0075,1.303
13048.00,7.529505,24.93102,-0.000167,24.022715,-0.0075,1.303
13050.00,7.529744,24.93070,-0.000166,24.022891,-0.0074,1.303
13052.00,7.529734,24.93044,-0.000167,24.023025,-0.0074,1.304
13054.00,7.529341,24.93030,-0.000167,24.023281,-0.0074,1.303
13056.00,7.528569,24.93058,-0.000166,24.023578,-0.0075,1.304
13058.00,7.527595,24.93072,-0.000166,24.023149,-0.0075,1.303
13060.00,7.528254,24.93061,-0.000166,24.023013,-0.0075,1.304
13062.00,7.528441,24.93018,-0.000166,24.023149,-0.0074,1.304
13064.00,7.528998,24.93024,-0.000166,24.022534,-0.0074,1.304
13066.00,7.528943,24.93060,-0.000165,24.023114,-0.0074,1.304
13068.00,7.529058,24.92986,-0.000166,24.022996,-0.0075,1.303
13070.00,7.528692,24.93052,-0.000167,24.022574,-0.0074,1.303
13072.00,7.528527,24.93056,-0.000166,24.022980,-0.0074,1.304
13074.00,7.527952,24.93059,-0.000167,24.022955,-0.0074,1.304
13076.00,7.528307,24.93119,-0.000165,24.023410,-0.0074,1.304
13078.00,7.528591,24.93117,-0.000167,24.023489,-0.0074,1.303
13080.00,7.529446,24.93168,-0.000165,24.023390,-0.0074,1.303
13082.00,7.529543,24.93285,-0.000165,24.023587,-0.0074,1.303
13084.00,7.528514,24.93330,-0.000165,24.023185,-0.0074,1.303
13086.00,7.528781,24.93371,-0.000165,24.022889,-0.0074,1.304
13088.00,7.528483,24.93410,-0.000166,24.022937,-0.0074,1.304
13090.00,7.528036,24.93284,-0.000165,24.022632,-0.0074,1.304
13092.00,7.528176,24.93284,-0.000165,24.023103,-0.0074,1.303
13094.00,7.528508,24.93393,-0.000166,24.023513,-0.0074,1.304
13096.00,7.528747,24.93371,-0.000166,24.023237,-0.0074,1.304
13098.00,7.528367,24.93255,-0.000166,24.022750,-0.0074,1.304
13100.00,7.527162,24.93258,-0.000167,24.023372,-0.0074,1.304
13102.00,7.527301,24.93315,-0.000166,24.023575,-0.0074,1.304
13104.00,7.527601,24.93284,-0.000166,24.022748,-0.0075,1.304
13106.00,7.528020,24.93199,-0.000167,24.022813,-0.0075,1.304
13108.00,7.527804,24.93302,-0.000167,24.022835,-0.0075,1.304
13110.00,7.527764,24.93278,-0.000166,24.023152,-0.0074,1.304
13112.00,7.527728,24.93192,-0.000166,24.022659,-0.0075,1.304
13114.00,7.527727,24.93229,-0.000165,24.023428,-0.0074,1.304
13116.00,7.527838,24.93227,-0.000166,24.022860,-0.0074,1.304
13118.00,7.527876,24.93257,-0.000166,24.022967,-0.0074,1.304
13120.00,7.527618,24.93262,-0.000166,24.023192,-0.0074,1.303
13122.00,7.526698,24.93148,-0.000165,24.023140,-0.0074,1.304
13124.00,7.526290,24.93099,-0.000166,24.022639,-0.0074,1.305
13126.00,7.526680,24.93166,-0.000166,24.023116,-0.0074,1.304
13128.00,7.526350,24.93131,-0.000165,24.023368,-0.0075,1.304
13130.00,7.525317,24.93152,-0.000166,24.023221,-0.0074,1.304
13132.00,7.524950,24.93253,-0.000166,24.023682,-0.0074,1.304
13134.00,7.525070,24.93346,-0.000165,24.023665,-0.0074,1.304
13136.00,7.525512,24.93218,-0.000165,24.022900,-0.0074,1.304
13138.00,7.525490,24.93275,-0.000166,24.023613,-0.0074,1.303
13140.00,7.525371,24.93386,-0.000165,24.023473,-0.0074,1.304
13142.00,7.525655,24.93398,-0.000166,24.023803,-0.0074,1.304
13144.00,7.526340,24.93406,-0.000165,24.023384,-0.0074,1.304
13146.00,7.526708,24.93386,-0.000166,24.023315,-0.0074,1.304
13148.00,7.526270,24.93361,-0.000167,24.023368,-0.0074,1.304
13150.00,7.526925,24.93331,-0.000167,24.022964,-0.0075,1.304
13152.00,7.527287,24.93283,-0.000165,24.023439,-0.0075,1.304
13154.00,7.526052,24.93204,-0.000165,24.022677,-0.0074,1.305
13156.00,7.525927,24.93205,-0.000165,24.023187,-0.0074,1.304
13158.00,7.526858,24.93222,-0.000166,24.023096,-0.0074,1.304
13160.00,7.527869,24.93188,-0.000167,24.023489,-0.0074,1.305
13162.00,7.527647,24.93189,-0.000166,24.023638,-0.0074,1.304
13164.00,7.527140,24.93214,-0.000165,24.023691,-0.0074,1.304
13166.00,7.527021,24.93253,-0.000167,24.023459,-0.0074,1.304
13168.00,7.526564,24.93292,-0.000166,24.022538,-0.0074,1.305
13170.00,7.526376,24.93283,-0.000167,24.022956,-0.0074,1.304
13172.00,7.526807,24.93288,-0.000167,24.023448,-0.0074,1.305
13174.00,7.527497,24.93223,-0.000166,24.023551,-0.0074,1.305
13176.00,7.527028,24.93161,-0.000167,24.023033,-0.0074,1.305
13178.00,7.526614,24.93177,-0.000167,24.023096,-0.0074,1.305
13180.00,7.526210,24.93257,-0.000167,24.023727,-0.0074,1.304
13182.00,7.526102,24.93230,-0.000166,24.023009,-0.0074,1.304
13184.00,7.526034,24.93295,-0.000165,24.023018,-0.0074,1.304
13186.00,7.526167,24.93278,-0.000165,24.023353,-0.0074,1.304
13188.00,7.526535,24.93342,-0.000166,24.022980,-0.0074,1.304
13190.00,7.526826,24.93351,-0.000166,24.023644,-0.0074,1.304
13192.00,7.527347,24.93338,-0.000165,24.023645,-0.0074,1.305
13194.00,7.527719,24.93237,-0.000166,24.023654,-0.0074,1.305
13196.00,7.527158,24.93160,-0.000166,24.023125,-0.0074,1.305
13198.00,7.527652,24.93234,-0.000165,24.023392,-0.0074,1.305
13200.00,7.527612,24.93283,-0.000166,24.023004,-0.0074,1.304
13202.00,7.526967,24.93300,-0.000166,24.022924,-0.0074,1.304
13204.00,7.525794,24.93176,-0.000165,24.023546,-0.0074,1.305
13206.00,7.526220,24.93153,-0.000165,24.023640,-0.0074,1.305
@22,12.0000,24.0
13208.00,7.525859,24.93193,-0.000164,24.023638,-0.0074,1.305
13210.00,7.520662,24.93257,-0.000165,24.023455,-0.0074,1.304
13212.00,7.511531,24.93247,-0.000166,24.023025,-0.0074,1.304
13214.00,7.502267,24.93219,-0.000166,24.023520,-0.0074,1.303
13216.00,7.495573,24.93203,-0.000164,24.023259,-0.0074,1.303
13218.00,7.491990,24.93126,-0.000165,24.023765,-0.0074,1.304
13220.00,7.489671,24.93121,-0.000166,24.023326,-0.0074,1.304
13222.00,7.489738,24.93028,-0.000167,24.023161,-0.0074,1.305
13224.00,7.489615,24.93006,-0.000167,24.023448,-0.0074,1.305
13226.00,7.490142,24.93164,-0.000168,24.023482,-0.0074,1.306
13228.00,7.490509,24.93150,-0.000166,24.022931,-0.0074,1.305
13230.00,7.491067,24.93108,-0.000166,24.023555,-0.0074,1.306
13232.00,7.493551,24.93240,-0.000167,24.023352,-0.0074,1.306
13234.00,7.501103,24.93192,-0.000167,24.023727,-0.0074,1.306
13236.00,7.511508,24.93253,-0.000168,24.022694,-0.0074,1.306
13238.00,7.521546,24.93176,-0.000167,24.023401,-0.0074,1.306
13240.00,7.529116,24.93159,-0.000166,24.024115,-0.0074,1.307
13242.00,7.533468,24.93149,-0.000167,24.023395,-0.0074,1.306
13244.00,7.533946,24.93103,-0.000166,24.023613,-0.0074,1.306
13246.00,7.533563,24.93095,-0.000167,24.023324,-0.0074,1.305
13248.00,7.533503,24.93123,-0.000165,24.023404,-0.0074,1.306
13250.00,7.532224,24.93123,-0.000165,24.023968,-0.0074,1.305
13252.00,7.531383,24.93218,-0.000163,24.023752,-0.0075,1.305
[truncated: 53,532 more chars]
