# Supplementary material for: Hormonal steroids induce multidrug resistance and stress response genes in Neisseria gonorrhoeae by binding to MtrR
Source: Nat Commun. 2024 Feb 7;15:1153. doi: 10.1038/s41467-024-45195-1 (PMC10850145; doi:10.1038/s41467-024-45195-1)
Supplement: Supplementary file 6 — Source Data [file 41467_2024_45195_MOESM6_ESM.zip › Source Data/ITC/WT/Estrogen/3Estradiol125MtrR2022May17.itc]

$ITC
$ 25 
$NOT
$ 25 
$ 600 
$ 199 
$ 8 
$ 2 
$ADCGainCode:  3 
$False,True,True
$ 2 , 4 , 600 , 2 
$ 12 , 24 , 600 , 2 
$ 12 , 24 , 600 , 2 
$ 12 , 24 , 600 , 2 
$ 12 , 24 , 600 , 2 
$ 12 , 24 , 600 , 2 
$ 12 , 24 , 600 , 2 
$ 12 , 24 , 600 , 2 
$ 12 , 24 , 600 , 2 
$ 12 , 24 , 600 , 2 
$ 12 , 24 , 600 , 2 
$ 12 , 24 , 600 , 2 
$ 12 , 24 , 600 , 2 
$ 12 , 24 , 600 , 2 
$ 12 , 24 , 600 , 2 
$ 12 , 24 , 600 , 2 
$ 12 , 24 , 600 , 2 
$ 12 , 24 , 600 , 2 
$ 12 , 24 , 600 , 2 
$ 12 , 24 , 600 , 2 
$ 12 , 24 , 600 , 2 
$ 12 , 24 , 600 , 2 
$ 12 , 24 , 600 , 2 
$ 12 , 24 , 600 , 2 
$ 12 , 24 , 600 , 2 
# 0 
# 0.125 
# 0.05 
# 1.4485 
# 25 
# 28.9316 
# 15.91949 
?
% VPITC12.10.1003
% 1.4485 
% 28.9316 
%-1.096232 , 100.1901 
% 0.443748 , 95.77349 
% 0.2232 
% 124.02 , 123.95 
% 1 , 80 
%-0.001812 , 0.055139 
% 0 , 8 
% 0 , 18 
% 104422       320637 
% 101.8 
% 260 , 310 , 470 , 530 
% 0.08632 ,-0.00346 , 0.0000110163 , 0.000000290198 ,-0.0000000019883 
% VPViewer2000 Ver: 1.40.0
@0
2.00,7.728642,25.06399,-0.000164,24.016498,-0.0079,1.404
4.00,7.727921,25.06445,-0.000165,24.015593,-0.0079,1.403
6.00,7.727807,25.06463,-0.000165,24.016345,-0.0079,1.403
8.00,7.726493,25.06421,-0.000165,24.016260,-0.0079,1.403
10.00,7.725744,25.06432,-0.000166,24.016235,-0.0079,1.403
12.00,7.725624,25.06512,-0.000166,24.016858,-0.0078,1.404
14.00,7.725208,25.06500,-0.000166,24.016775,-0.0078,1.404
16.00,7.724236,25.06434,-0.000166,24.015959,-0.0078,1.404
18.00,7.723685,25.06421,-0.000166,24.016563,-0.0078,1.404
20.00,7.722761,25.06450,-0.000165,24.016405,-0.0078,1.404
22.00,7.721823,25.06422,-0.000165,24.016287,-0.0078,1.403
24.00,7.721139,25.06520,-0.000165,24.016097,-0.0078,1.403
26.00,7.720795,25.06426,-0.000164,24.015865,-0.0078,1.403
28.00,7.720495,25.06429,-0.000164,24.016275,-0.0078,1.403
30.00,7.720469,25.06402,-0.000166,24.016684,-0.0078,1.403
32.00,7.720373,25.06412,-0.000165,24.016585,-0.0079,1.404
34.00,7.718737,25.06481,-0.000165,24.016528,-0.0078,1.404
36.00,7.717526,25.06369,-0.000165,24.016224,-0.0078,1.403
38.00,7.717041,25.06427,-0.000166,24.017092,-0.0078,1.403
40.00,7.716413,25.06429,-0.000166,24.016608,-0.0079,1.403
42.00,7.716637,25.06459,-0.000165,24.016664,-0.0079,1.403
44.00,7.716497,25.06428,-0.000165,24.016516,-0.0078,1.404
46.00,7.715505,25.06527,-0.000167,24.016623,-0.0079,1.403
48.00,7.714447,25.06497,-0.000165,24.016438,-0.0078,1.403
50.00,7.714322,25.06448,-0.000166,24.016231,-0.0078,1.403
52.00,7.713846,25.06493,-0.000166,24.016420,-0.0079,1.404
54.00,7.714101,25.06506,-0.000166,24.016637,-0.0079,1.403
56.00,7.713751,25.06473,-0.000165,24.016815,-0.0079,1.403
58.00,7.712409,25.06554,-0.000163,24.016329,-0.0078,1.404
60.00,7.711963,25.06608,-0.000164,24.016762,-0.0078,1.403
62.00,7.711442,25.06562,-0.000165,24.016309,-0.0078,1.403
64.00,7.710702,25.06497,-0.000165,24.015923,-0.0078,1.403
66.00,7.710471,25.06448,-0.000164,24.016978,-0.0079,1.404
68.00,7.709784,25.06401,-0.000164,24.016896,-0.0079,1.404
70.00,7.709080,25.06444,-0.000164,24.016900,-0.0078,1.403
72.00,7.707547,25.06477,-0.000165,24.017065,-0.0078,1.404
74.00,7.706455,25.06524,-0.000165,24.016626,-0.0078,1.404
76.00,7.706888,25.06438,-0.000165,24.016108,-0.0078,1.404
78.00,7.705752,25.06473,-0.000163,24.016764,-0.0078,1.403
80.00,7.705252,25.06491,-0.000163,24.016391,-0.0078,1.403
82.00,7.704623,25.06396,-0.000164,24.016055,-0.0078,1.403
84.00,7.704343,25.06439,-0.000164,24.016739,-0.0078,1.404
86.00,7.702935,25.06462,-0.000165,24.016483,-0.0078,1.403
88.00,7.702877,25.06521,-0.000165,24.016737,-0.0078,1.403
90.00,7.703559,25.06566,-0.000163,24.016963,-0.0078,1.403
92.00,7.702737,25.06654,-0.000164,24.016875,-0.0078,1.404
94.00,7.702312,25.06604,-0.000164,24.016202,-0.0078,1.403
96.00,7.701466,25.06572,-0.000164,24.016255,-0.0078,1.403
98.00,7.700868,25.06592,-0.000165,24.016784,-0.0078,1.404
100.00,7.700293,25.06602,-0.000166,24.017319,-0.0078,1.404
102.00,7.699520,25.06586,-0.000165,24.016779,-0.0078,1.404
104.00,7.698962,25.06642,-0.000165,24.016403,-0.0079,1.403
106.00,7.698225,25.06661,-0.000165,24.016771,-0.0078,1.403
108.00,7.697418,25.06670,-0.000165,24.016650,-0.0078,1.403
110.00,7.697954,25.06581,-0.000166,24.016733,-0.0079,1.403
112.00,7.697071,25.06573,-0.000164,24.016271,-0.0078,1.403
114.00,7.696337,25.06534,-0.000163,24.016115,-0.0078,1.403
116.00,7.695834,25.06463,-0.000165,24.016334,-0.0078,1.403
118.00,7.695961,25.06528,-0.000165,24.016878,-0.0078,1.403
120.00,7.694549,25.06576,-0.000166,24.016793,-0.0078,1.404
122.00,7.694504,25.06595,-0.000165,24.017029,-0.0079,1.404
124.00,7.694669,25.06439,-0.000164,24.016512,-0.0079,1.403
126.00,7.694071,25.06367,-0.000165,24.016284,-0.0079,1.403
128.00,7.692824,25.06356,-0.000165,24.016809,-0.0078,1.404
130.00,7.692154,25.06356,-0.000164,24.017127,-0.0078,1.404
132.00,7.691361,25.06376,-0.000165,24.016753,-0.0078,1.404
134.00,7.690722,25.06414,-0.000164,24.016893,-0.0078,1.403
136.00,7.691071,25.06459,-0.000164,24.016605,-0.0078,1.403
138.00,7.690060,25.06411,-0.000165,24.016391,-0.0078,1.404
140.00,7.688707,25.06313,-0.000165,24.017018,-0.0078,1.403
142.00,7.688274,25.06267,-0.000166,24.016909,-0.0078,1.403
144.00,7.687404,25.06352,-0.000164,24.016742,-0.0078,1.404
146.00,7.686957,25.06350,-0.000165,24.017034,-0.0078,1.404
148.00,7.686059,25.06407,-0.000166,24.016347,-0.0078,1.404
150.00,7.685880,25.06382,-0.000166,24.016534,-0.0078,1.403
152.00,7.686022,25.06366,-0.000164,24.016621,-0.0078,1.403
154.00,7.686002,25.06453,-0.000165,24.016639,-0.0078,1.404
156.00,7.686161,25.06454,-0.000166,24.016122,-0.0078,1.404
158.00,7.685358,25.06363,-0.000165,24.016427,-0.0078,1.403
160.00,7.684256,25.06415,-0.000166,24.016896,-0.0078,1.404
162.00,7.684262,25.06474,-0.000165,24.017034,-0.0078,1.403
164.00,7.683487,25.06473,-0.000164,24.017714,-0.0079,1.403
166.00,7.682418,25.06414,-0.000166,24.016902,-0.0078,1.404
168.00,7.681666,25.06454,-0.000167,24.016472,-0.0078,1.403
170.00,7.681149,25.06512,-0.000165,24.016713,-0.0078,1.403
172.00,7.681015,25.06533,-0.000165,24.016443,-0.0078,1.403
174.00,7.680245,25.06519,-0.000167,24.016338,-0.0079,1.403
176.00,7.679249,25.06464,-0.000165,24.016895,-0.0079,1.404
178.00,7.678736,25.06502,-0.000165,24.016672,-0.0078,1.403
180.00,7.678104,25.06582,-0.000165,24.016909,-0.0078,1.403
182.00,7.677693,25.06583,-0.000166,24.017101,-0.0078,1.403
184.00,7.677715,25.06542,-0.000168,24.016612,-0.0078,1.404
186.00,7.676964,25.06646,-0.000164,24.016200,-0.0078,1.403
188.00,7.676867,25.06604,-0.000168,24.016586,-0.0079,1.404
190.00,7.676122,25.06532,-0.000165,24.016739,-0.0078,1.404
192.00,7.675791,25.06519,-0.000163,24.016275,-0.0078,1.403
194.00,7.675606,25.06568,-0.000164,24.016610,-0.0078,1.404
196.00,7.674745,25.06541,-0.000167,24.016528,-0.0079,1.403
198.00,7.674370,25.06525,-0.000164,24.016264,-0.0078,1.404
200.00,7.674213,25.06614,-0.000162,24.017029,-0.0078,1.404
202.00,7.672959,25.06656,-0.000162,24.017136,-0.0078,1.404
204.00,7.673348,25.06616,-0.000167,24.017061,-0.0078,1.403
206.00,7.672356,25.06666,-0.000166,24.016655,-0.0078,1.404
208.00,7.672110,25.06627,-0.000166,24.016536,-0.0079,1.403
210.00,7.671993,25.06617,-0.000166,24.016655,-0.0078,1.404
212.00,7.670588,25.06697,-0.000164,24.016934,-0.0078,1.403
214.00,7.670340,25.06586,-0.000166,24.015678,-0.0078,1.404
216.00,7.670333,25.06654,-0.000167,24.016920,-0.0078,1.404
218.00,7.669308,25.06749,-0.000166,24.016953,-0.0078,1.403
220.00,7.668354,25.06698,-0.000164,24.016354,-0.0078,1.403
222.00,7.667903,25.06745,-0.000164,24.016944,-0.0078,1.404
224.00,7.667553,25.06795,-0.000165,24.016673,-0.0078,1.404
226.00,7.667110,25.06764,-0.000165,24.016519,-0.0078,1.404
228.00,7.666593,25.06793,-0.000164,24.017248,-0.0078,1.403
230.00,7.666513,25.06808,-0.000165,24.016637,-0.0078,1.404
232.00,7.666145,25.06803,-0.000165,24.016760,-0.0078,1.404
234.00,7.666281,25.06787,-0.000164,24.016915,-0.0078,1.404
236.00,7.665867,25.06692,-0.000165,24.016944,-0.0078,1.403
238.00,7.664869,25.06707,-0.000165,24.016142,-0.0078,1.404
240.00,7.663782,25.06602,-0.000165,24.016585,-0.0078,1.404
242.00,7.662857,25.06706,-0.000165,24.017457,-0.0078,1.404
244.00,7.662316,25.06733,-0.000165,24.017542,-0.0078,1.404
246.00,7.662694,25.06728,-0.000165,24.016653,-0.0078,1.404
248.00,7.662892,25.06689,-0.000163,24.016980,-0.0078,1.404
250.00,7.662655,25.06691,-0.000163,24.017174,-0.0078,1.403
252.00,7.661487,25.06744,-0.000165,24.016818,-0.0078,1.404
254.00,7.659730,25.06694,-0.000164,24.016537,-0.0078,1.403
256.00,7.659478,25.06685,-0.000164,24.016701,-0.0078,1.403
258.00,7.659713,25.06720,-0.000164,24.017404,-0.0078,1.403
260.00,7.659174,25.06655,-0.000164,24.016989,-0.0078,1.403
262.00,7.658617,25.06591,-0.000164,24.016913,-0.0078,1.404
264.00,7.657784,25.06612,-0.000165,24.017469,-0.0078,1.404
266.00,7.657705,25.06610,-0.000164,24.016759,-0.0078,1.404
268.00,7.657655,25.06590,-0.000165,24.016266,-0.0078,1.404
270.00,7.657047,25.06648,-0.000165,24.017353,-0.0078,1.404
272.00,7.656430,25.06663,-0.000164,24.016483,-0.0078,1.404
274.00,7.656018,25.06687,-0.000163,24.016499,-0.0078,1.403
276.00,7.655790,25.06653,-0.000164,24.016753,-0.0078,1.403
278.00,7.655237,25.06537,-0.000165,24.016556,-0.0078,1.404
280.00,7.654700,25.06563,-0.000166,24.016615,-0.0078,1.403
282.00,7.654039,25.06592,-0.000167,24.016599,-0.0078,1.404
284.00,7.654272,25.06691,-0.000166,24.017020,-0.0078,1.403
286.00,7.653650,25.06692,-0.000167,24.017484,-0.0078,1.403
288.00,7.653018,25.06765,-0.000166,24.016933,-0.0078,1.404
290.00,7.651989,25.06668,-0.000167,24.016418,-0.0078,1.404
292.00,7.651040,25.06624,-0.000166,24.016155,-0.0078,1.404
294.00,7.651265,25.06636,-0.000165,24.016938,-0.0078,1.403
296.00,7.651374,25.06634,-0.000165,24.016429,-0.0078,1.403
298.00,7.651130,25.06702,-0.000166,24.017161,-0.0078,1.403
300.00,7.649686,25.06701,-0.000166,24.016670,-0.0078,1.404
302.00,7.648850,25.06705,-0.000167,24.016617,-0.0078,1.404
304.00,7.648712,25.06704,-0.000167,24.016934,-0.0077,1.403
306.00,7.648113,25.06654,-0.000166,24.016895,-0.0078,1.404
308.00,7.647451,25.06737,-0.000166,24.016887,-0.0078,1.404
310.00,7.646054,25.06694,-0.000166,24.016316,-0.0078,1.404
312.00,7.646260,25.06752,-0.000166,24.017221,-0.0078,1.403
314.00,7.646739,25.06781,-0.000166,24.016706,-0.0078,1.403
316.00,7.646476,25.06742,-0.000166,24.017025,-0.0078,1.404
318.00,7.646205,25.06757,-0.000166,24.017089,-0.0078,1.404
320.00,7.646144,25.06790,-0.000165,24.016650,-0.0078,1.404
322.00,7.644853,25.06750,-0.000167,24.016927,-0.0078,1.404
324.00,7.643989,25.06748,-0.000165,24.016597,-0.0078,1.403
326.00,7.644445,25.06742,-0.000165,24.017107,-0.0078,1.403
328.00,7.644071,25.06758,-0.000166,24.016920,-0.0078,1.404
330.00,7.643298,25.06748,-0.000167,24.016708,-0.0078,1.404
332.00,7.643058,25.06731,-0.000167,24.017089,-0.0078,1.404
334.00,7.642545,25.06731,-0.000167,24.016643,-0.0078,1.403
336.00,7.641867,25.06718,-0.000167,24.016340,-0.0078,1.403
338.00,7.641217,25.06705,-0.000167,24.017208,-0.0078,1.404
340.00,7.640631,25.06688,-0.000166,24.017011,-0.0078,1.404
342.00,7.640280,25.06639,-0.000166,24.016527,-0.0078,1.403
344.00,7.640083,25.06665,-0.000167,24.016325,-0.0078,1.403
346.00,7.640074,25.06626,-0.000166,24.016119,-0.0078,1.404
348.00,7.639409,25.06631,-0.000166,24.016498,-0.0078,1.404
350.00,7.639556,25.06575,-0.000166,24.016467,-0.0078,1.403
352.00,7.638719,25.06577,-0.000166,24.016577,-0.0078,1.403
354.00,7.637896,25.06621,-0.000165,24.016329,-0.0078,1.403
356.00,7.637728,25.06620,-0.000166,24.017072,-0.0078,1.404
358.00,7.637135,25.06580,-0.000167,24.017250,-0.0078,1.404
360.00,7.636158,25.06715,-0.000167,24.016429,-0.0078,1.404
362.00,7.636308,25.06707,-0.000165,24.016757,-0.0078,1.403
364.00,7.635362,25.06637,-0.000167,24.016735,-0.0078,1.404
366.00,7.634387,25.06637,-0.000165,24.016246,-0.0078,1.404
368.00,7.634156,25.06666,-0.000165,24.017326,-0.0078,1.403
370.00,7.633909,25.06652,-0.000166,24.016343,-0.0078,1.404
372.00,7.634304,25.06660,-0.000166,24.017255,-0.0078,1.404
374.00,7.634022,25.06680,-0.000166,24.017025,-0.0078,1.404
376.00,7.633016,25.06614,-0.000165,24.016996,-0.0078,1.404
378.00,7.632705,25.06613,-0.000166,24.017128,-0.0078,1.404
380.00,7.632335,25.06706,-0.000166,24.017569,-0.0078,1.403
382.00,7.632746,25.06615,-0.000166,24.016708,-0.0078,1.403
384.00,7.632640,25.06601,-0.000165,24.016592,-0.0078,1.403
386.00,7.631811,25.06628,-0.000166,24.016991,-0.0078,1.404
388.00,7.631020,25.06666,-0.000166,24.017214,-0.0078,1.404
390.00,7.630296,25.06690,-0.000165,24.017703,-0.0078,1.404
392.00,7.630288,25.06781,-0.000166,24.017451,-0.0078,1.404
394.00,7.630488,25.06728,-0.000167,24.017099,-0.0078,1.404
396.00,7.630159,25.06672,-0.000166,24.016387,-0.0078,1.403
398.00,7.629433,25.06651,-0.000166,24.017504,-0.0078,1.404
400.00,7.628449,25.06676,-0.000167,24.017344,-0.0078,1.404
402.00,7.627073,25.06750,-0.000165,24.017353,-0.0078,1.404
404.00,7.627709,25.06757,-0.000166,24.016739,-0.0078,1.404
406.00,7.627172,25.06732,-0.000165,24.017063,-0.0078,1.404
408.00,7.627173,25.06661,-0.000166,24.017388,-0.0078,1.404
410.00,7.626877,25.06631,-0.000167,24.016530,-0.0078,1.404
412.00,7.626263,25.06631,-0.000166,24.017099,-0.0078,1.403
414.00,7.625823,25.06724,-0.000165,24.017094,-0.0078,1.403
416.00,7.625620,25.06769,-0.000165,24.017201,-0.0078,1.403
418.00,7.625576,25.06773,-0.000164,24.017977,-0.0078,1.403
420.00,7.625924,25.06742,-0.000165,24.016559,-0.0077,1.403
422.00,7.625074,25.06706,-0.000165,24.016577,-0.0078,1.403
424.00,7.623517,25.06621,-0.000165,24.016630,-0.0078,1.404
426.00,7.623093,25.06645,-0.000167,24.017469,-0.0078,1.404
428.00,7.622657,25.06641,-0.000165,24.016777,-0.0078,1.403
430.00,7.621282,25.06718,-0.000165,24.016938,-0.0078,1.404
432.00,7.620070,25.06688,-0.000166,24.016936,-0.0078,1.403
434.00,7.619013,25.06633,-0.000165,24.016875,-0.0078,1.404
436.00,7.619187,25.06682,-0.000166,24.017600,-0.0078,1.404
438.00,7.619323,25.06710,-0.000167,24.016873,-0.0078,1.403
440.00,7.619388,25.06735,-0.000165,24.017837,-0.0078,1.403
442.00,7.618601,25.06812,-0.000165,24.017110,-0.0078,1.403
444.00,7.618516,25.06708,-0.000165,24.017014,-0.0078,1.403
446.00,7.618900,25.06673,-0.000165,24.016904,-0.0078,1.404
448.00,7.618626,25.06686,-0.000166,24.016779,-0.0078,1.404
450.00,7.619402,25.06698,-0.000167,24.016940,-0.0078,1.404
452.00,7.619076,25.06661,-0.000166,24.017170,-0.0078,1.404
454.00,7.617990,25.06633,-0.000166,24.017301,-0.0078,1.403
456.00,7.616894,25.06639,-0.000165,24.017302,-0.0078,1.403
458.00,7.615966,25.06671,-0.000166,24.016996,-0.0078,1.403
460.00,7.615514,25.06650,-0.000165,24.017009,-0.0078,1.403
462.00,7.616416,25.06591,-0.000166,24.016994,-0.0078,1.403
464.00,7.615099,25.06615,-0.000167,24.016927,-0.0078,1.404
466.00,7.614162,25.06576,-0.000166,24.017408,-0.0078,1.404
468.00,7.614522,25.06612,-0.000166,24.017342,-0.0078,1.404
470.00,7.614585,25.06664,-0.000165,24.017098,-0.0078,1.403
472.00,7.614838,25.06661,-0.000166,24.016983,-0.0078,1.404
474.00,7.614411,25.06672,-0.000167,24.016820,-0.0078,1.404
476.00,7.613627,25.06633,-0.000167,24.017107,-0.0078,1.404
478.00,7.613432,25.06564,-0.000167,24.016862,-0.0078,1.404
480.00,7.612348,25.06629,-0.000167,24.017224,-0.0078,1.404
482.00,7.612584,25.06585,-0.000166,24.017313,-0.0078,1.402
484.00,7.611801,25.06643,-0.000166,24.017375,-0.0078,1.403
486.00,7.610925,25.06655,-0.000165,24.016860,-0.0078,1.404
488.00,7.609441,25.06603,-0.000166,24.016715,-0.0078,1.404
490.00,7.609530,25.06648,-0.000166,24.017168,-0.0078,1.404
492.00,7.609487,25.06570,-0.000166,24.016537,-0.0078,1.404
494.00,7.610086,25.06547,-0.000167,24.016759,-0.0078,1.404
496.00,7.609451,25.06578,-0.000166,24.017105,-0.0079,1.403
498.00,7.608435,25.06647,-0.000165,24.017060,-0.0078,1.403
500.00,7.608226,25.06659,-0.000166,24.017750,-0.0078,1.404
502.00,7.607279,25.06626,-0.000165,24.017738,-0.0078,1.403
504.00,7.606776,25.06709,-0.000165,24.016793,-0.0078,1.403
506.00,7.606689,25.06726,-0.000166,24.017417,-0.0078,1.403
508.00,7.606669,25.06748,-0.000166,24.017498,-0.0078,1.403
510.00,7.606407,25.06766,-0.000165,24.016867,-0.0078,1.403
512.00,7.605482,25.06663,-0.000166,24.016976,-0.0078,1.404
514.00,7.605462,25.06605,-0.000168,24.016445,-0.0078,1.404
516.00,7.604554,25.06664,-0.000166,24.017261,-0.0078,1.404
518.00,7.604608,25.06814,-0.000165,24.017107,-0.0078,1.403
520.00,7.605722,25.06759,-0.000165,24.017161,-0.0078,1.404
522.00,7.605736,25.06674,-0.000166,24.016967,-0.0078,1.404
524.00,7.605858,25.06712,-0.000166,24.016985,-0.0078,1.404
526.00,7.605824,25.06833,-0.000166,24.017431,-0.0078,1.403
528.00,7.605095,25.06801,-0.000166,24.016760,-0.0078,1.404
530.00,7.604248,25.06795,-0.000168,24.016735,-0.0078,1.404
532.00,7.603886,25.06787,-0.000167,24.017132,-0.0078,1.403
534.00,7.603475,25.06837,-0.000165,24.017360,-0.0078,1.403
536.00,7.602840,25.06855,-0.000166,24.017003,-0.0078,1.404
538.00,7.601781,25.06881,-0.000167,24.017179,-0.0078,1.404
540.00,7.601076,25.06840,-0.000168,24.016588,-0.0078,1.404
542.00,7.600054,25.06827,-0.000167,24.016809,-0.0078,1.404
544.00,7.599947,25.06817,-0.000167,24.016494,-0.0078,1.403
546.00,7.600036,25.06824,-0.000167,24.017159,-0.0078,1.403
548.00,7.600072,25.06764,-0.000167,24.016470,-0.0078,1.404
550.00,7.600486,25.06695,-0.000168,24.016973,-0.0078,1.404
552.00,7.600841,25.06712,-0.000167,24.016539,-0.0078,1.404
554.00,7.599413,25.06713,-0.000167,24.016695,-0.0078,1.404
556.00,7.597739,25.06722,-0.000166,24.017544,-0.0078,1.404
558.00,7.597472,25.06789,-0.000168,24.016780,-0.0078,1.404
560.00,7.596793,25.06841,-0.000167,24.017000,-0.0078,1.404
562.00,7.597466,25.06876,-0.000167,24.016759,-0.0078,1.404
564.00,7.597899,25.06934,-0.000168,24.016704,-0.0078,1.404
566.00,7.595693,25.06895,-0.000166,24.016708,-0.0078,1.404
568.00,7.595277,25.06812,-0.000165,24.017083,-0.0078,1.403
570.00,7.594757,25.06795,-0.000165,24.016664,-0.0078,1.404
572.00,7.594529,25.06728,-0.000166,24.017076,-0.0078,1.404
574.00,7.594229,25.06811,-0.000167,24.017025,-0.0078,1.404
576.00,7.594924,25.06808,-0.000165,24.017043,-0.0078,1.404
578.00,7.594254,25.06767,-0.000166,24.016550,-0.0078,1.404
580.00,7.593406,25.06684,-0.000167,24.016293,-0.0078,1.404
582.00,7.593434,25.06669,-0.000167,24.016886,-0.0078,1.404
584.00,7.592964,25.06632,-0.000167,24.017500,-0.0078,1.404
586.00,7.592548,25.06779,-0.000167,24.016969,-0.0078,1.404
588.00,7.592166,25.06769,-0.000166,24.016624,-0.0078,1.404
590.00,7.591901,25.06775,-0.000166,24.016846,-0.0078,1.403
592.00,7.591064,25.06720,-0.000167,24.016760,-0.0078,1.404
594.00,7.591790,25.06759,-0.000167,24.017614,-0.0078,1.404
596.00,7.592037,25.06932,-0.000168,24.017139,-0.0078,1.404
598.00,7.590659,25.06924,-0.000167,24.016693,-0.0078,1.404
600.00,7.590471,25.06819,-0.000167,24.016915,-0.0078,1.404
@1,2.0000,4.0
602.00,7.590938,25.06760,-0.000167,24.016775,-0.0078,1.404
604.00,7.589236,25.06747,-0.000166,24.016692,-0.0078,1.404
606.00,7.585976,25.06759,-0.000167,24.016563,-0.0078,1.404
608.00,7.583979,25.06798,-0.000167,24.016820,-0.0078,1.404
610.00,7.582123,25.06700,-0.000168,24.016619,-0.0078,1.403
612.00,7.580259,25.06680,-0.000168,24.016762,-0.0078,1.404
614.00,7.579656,25.06701,-0.000167,24.017263,-0.0078,1.405
616.00,7.579512,25.06724,-0.000167,24.016927,-0.0078,1.404
618.00,7.579737,25.06811,-0.000167,24.017223,-0.0078,1.404
620.00,7.579599,25.06782,-0.000168,24.017230,-0.0078,1.404
622.00,7.579334,25.06785,-0.000167,24.017188,-0.0078,1.404
624.00,7.579185,25.06844,-0.000166,24.017018,-0.0078,1.404
626.00,7.579578,25.06834,-0.000166,24.016764,-0.0078,1.404
628.00,7.579456,25.06771,-0.000168,24.016768,-0.0078,1.405
630.00,7.579154,25.06815,-0.000167,24.016963,-0.0078,1.404
632.00,7.578745,25.06804,-0.000167,24.016643,-0.0078,1.404
634.00,7.579039,25.06774,-0.000167,24.017105,-0.0078,1.404
636.00,7.579450,25.06785,-0.000166,24.016835,-0.0078,1.405
638.00,7.578700,25.06813,-0.000166,24.016934,-0.0078,1.404
640.00,7.578913,25.06728,-0.000167,24.016769,-0.0078,1.404
642.00,7.579658,25.06723,-0.000168,24.017210,-0.0078,1.405
644.00,7.579779,25.06814,-0.000167,24.017348,-0.0078,1.404
646.00,7.579429,25.06709,-0.000167,24.016409,-0.0078,1.404
648.00,7.579269,25.06640,-0.000168,24.017150,-0.0078,1.404
650.00,7.578838,25.06684,-0.000167,24.017070,-0.0078,1.404
652.00,7.578904,25.06764,-0.000167,24.016844,-0.0078,1.404
654.00,7.579091,25.06680,-0.000167,24.016238,-0.0078,1.404
656.00,7.578255,25.06705,-0.000166,24.016777,-0.0078,1.404
658.00,7.578061,25.06793,-0.000166,24.016594,-0.0078,1.405
660.00,7.578426,25.06816,-0.000167,24.016762,-0.0078,1.404
662.00,7.578275,25.06737,-0.000168,24.017108,-0.0078,1.404
664.00,7.577743,25.06847,-0.000169,24.017375,-0.0078,1.404
666.00,7.577144,25.06775,-0.000169,24.017335,-0.0079,1.404
668.00,7.576798,25.06877,-0.000168,24.017446,-0.0078,1.404
670.00,7.576889,25.06775,-0.000168,24.016905,-0.0078,1.404
672.00,7.576291,25.06764,-0.000169,24.016635,-0.0078,1.404
674.00,7.576171,25.06860,-0.000167,24.016933,-0.0078,1.404
676.00,7.576696,25.06824,-0.000166,24.016180,-0.0078,1.404
678.00,7.577340,25.06752,-0.000166,24.016782,-0.0078,1.404
680.00,7.576539,25.06749,-0.000167,24.016775,-0.0078,1.404
682.00,7.575880,25.06676,-0.000168,24.016851,-0.0078,1.404
684.00,7.574859,25.06672,-0.000168,24.016581,-0.0078,1.404
686.00,7.574480,25.06662,-0.000168,24.017009,-0.0078,1.404
688.00,7.574608,25.06672,-0.000167,24.017498,-0.0078,1.404
690.00,7.574326,25.06658,-0.000168,24.016568,-0.0078,1.404
692.00,7.573977,25.06593,-0.000167,24.016701,-0.0078,1.404
694.00,7.574528,25.06618,-0.000168,24.017032,-0.0078,1.404
696.00,7.574559,25.06596,-0.000167,24.017047,-0.0078,1.403
698.00,7.574431,25.06602,-0.000167,24.016653,-0.0078,1.404
700.00,7.574599,25.06621,-0.000166,24.016860,-0.0078,1.404
702.00,7.574141,25.06640,-0.000167,24.017081,-0.0078,1.404
704.00,7.573382,25.06584,-0.000167,24.016675,-0.0078,1.404
706.00,7.572004,25.06594,-0.000166,24.016298,-0.0078,1.404
708.00,7.571741,25.06681,-0.000167,24.016971,-0.0078,1.404
710.00,7.572380,25.06731,-0.000167,24.016994,-0.0078,1.404
712.00,7.572987,25.06664,-0.000168,24.016960,-0.0078,1.404
714.00,7.573321,25.06680,-0.000168,24.016527,-0.0078,1.404
716.00,7.573979,25.06655,-0.000167,24.016595,-0.0078,1.403
718.00,7.573412,25.06634,-0.000167,24.016719,-0.0078,1.404
720.00,7.572203,25.06595,-0.000167,24.017018,-0.0079,1.404
722.00,7.571720,25.06614,-0.000167,24.017074,-0.0078,1.404
724.00,7.571388,25.06680,-0.000166,24.016969,-0.0078,1.404
726.00,7.570912,25.06651,-0.000167,24.016960,-0.0078,1.404
728.00,7.570584,25.06706,-0.000166,24.017159,-0.0078,1.404
730.00,7.570154,25.06632,-0.000167,24.016846,-0.0079,1.404
732.00,7.570502,25.06629,-0.000167,24.016615,-0.0078,1.404
734.00,7.570800,25.06679,-0.000167,24.016146,-0.0078,1.404
736.00,7.568983,25.06655,-0.000166,24.016764,-0.0078,1.404
738.00,7.569481,25.06634,-0.000168,24.016934,-0.0078,1.404
740.00,7.569415,25.06712,-0.000167,24.016931,-0.0078,1.404
742.00,7.569556,25.06642,-0.000165,24.016938,-0.0078,1.404
744.00,7.569093,25.06647,-0.000167,24.016858,-0.0078,1.404
746.00,7.568397,25.06595,-0.000169,24.017621,-0.0078,1.404
748.00,7.568146,25.06711,-0.000167,24.016851,-0.0078,1.404
750.00,7.567190,25.06791,-0.000167,24.016994,-0.0078,1.404
752.00,7.566990,25.06766,-0.000167,24.016737,-0.0078,1.404
754.00,7.566891,25.06757,-0.000168,24.017235,-0.0078,1.404
756.00,7.567127,25.06783,-0.000167,24.016452,-0.0078,1.404
758.00,7.566281,25.06852,-0.000166,24.016898,-0.0078,1.404
760.00,7.565880,25.06888,-0.000167,24.017230,-0.0078,1.404
762.00,7.566242,25.06795,-0.000166,24.016753,-0.0078,1.404
764.00,7.566092,25.06765,-0.000167,24.016815,-0.0078,1.404
766.00,7.565314,25.06828,-0.000165,24.016643,-0.0078,1.404
768.00,7.565354,25.06876,-0.000166,24.017194,-0.0078,1.404
770.00,7.564694,25.06862,-0.000169,24.017616,-0.0078,1.404
772.00,7.564885,25.06938,-0.000167,24.017259,-0.0078,1.405
774.00,7.564876,25.06807,-0.000168,24.016510,-0.0078,1.404
776.00,7.564287,25.06751,-0.000167,24.016514,-0.0078,1.405
778.00,7.563912,25.06748,-0.000169,24.017186,-0.0078,1.405
780.00,7.564050,25.06836,-0.000167,24.016626,-0.0078,1.404
782.00,7.563678,25.06746,-0.000168,24.016886,-0.0078,1.404
784.00,7.563337,25.06723,-0.000166,24.016648,-0.0078,1.404
786.00,7.562173,25.06694,-0.000166,24.016793,-0.0078,1.403
788.00,7.561230,25.06764,-0.000167,24.017504,-0.0078,1.404
790.00,7.561708,25.06724,-0.000169,24.016915,-0.0078,1.404
792.00,7.562209,25.06758,-0.000169,24.016372,-0.0078,1.405
794.00,7.561392,25.06789,-0.000168,24.017070,-0.0078,1.404
796.00,7.560125,25.06678,-0.000167,24.016855,-0.0078,1.404
798.00,7.560061,25.06726,-0.000167,24.017009,-0.0078,1.404
800.00,7.560345,25.06821,-0.000165,24.017513,-0.0078,1.404
802.00,7.559306,25.06719,-0.000166,24.017417,-0.0078,1.404
804.00,7.558366,25.06798,-0.000167,24.016566,-0.0078,1.404
806.00,7.558658,25.06806,-0.000169,24.017399,-0.0078,1.404
808.00,7.558987,25.06822,-0.000168,24.016735,-0.0078,1.404
810.00,7.558464,25.06759,-0.000168,24.016989,-0.0078,1.405
812.00,7.559162,25.06794,-0.000168,24.016773,-0.0078,1.404
814.00,7.558647,25.06851,-0.000166,24.017330,-0.0078,1.404
816.00,7.558053,25.06824,-0.000167,24.016550,-0.0078,1.404
818.00,7.558014,25.06850,-0.000166,24.017049,-0.0078,1.404
820.00,7.558264,25.06788,-0.000168,24.016436,-0.0078,1.404
822.00,7.558431,25.06810,-0.000164,24.017190,-0.0078,1.404
824.00,7.557990,25.06840,-0.000166,24.017203,-0.0078,1.403
826.00,7.557906,25.06871,-0.000165,24.017384,-0.0078,1.404
828.00,7.556821,25.06841,-0.000169,24.016924,-0.0078,1.405
830.00,7.555676,25.06791,-0.000167,24.017125,-0.0078,1.405
832.00,7.555751,25.06826,-0.000164,24.017172,-0.0078,1.404
834.00,7.555952,25.06795,-0.000168,24.017451,-0.0078,1.404
836.00,7.556070,25.06796,-0.000165,24.017379,-0.0078,1.404
838.00,7.556611,25.06834,-0.000165,24.016238,-0.0078,1.404
840.00,7.556214,25.06821,-0.000166,24.016815,-0.0078,1.404
842.00,7.556073,25.06831,-0.000168,24.016855,-0.0078,1.404
844.00,7.555853,25.06894,-0.000168,24.017020,-0.0078,1.403
846.00,7.555157,25.06836,-0.000168,24.016715,-0.0078,1.404
848.00,7.555576,25.06881,-0.000166,24.016757,-0.0078,1.405
850.00,7.554741,25.06813,-0.000167,24.016788,-0.0078,1.404
852.00,7.554996,25.06796,-0.000168,24.016467,-0.0078,1.405
854.00,7.554761,25.06748,-0.000168,24.016822,-0.0078,1.404
856.00,7.554040,25.06760,-0.000168,24.016706,-0.0078,1.404
858.00,7.553344,25.06698,-0.000167,24.017589,-0.0078,1.404
860.00,7.552532,25.06689,-0.000168,24.016624,-0.0078,1.404
862.00,7.552169,25.06566,-0.000167,24.016905,-0.0078,1.404
864.00,7.551163,25.06718,-0.000166,24.016726,-0.0078,1.405
866.00,7.550761,25.06776,-0.000166,24.017438,-0.0078,1.404
868.00,7.550316,25.06810,-0.000165,24.017306,-0.0078,1.404
870.00,7.550163,25.06794,-0.000167,24.016971,-0.0078,1.405
872.00,7.551557,25.06750,-0.000167,24.016626,-0.0078,1.404
874.00,7.551867,25.06681,-0.000167,24.017132,-0.0078,1.404
876.00,7.551472,25.06693,-0.000166,24.016719,-0.0078,1.404
878.00,7.551110,25.06706,-0.000167,24.016574,-0.0078,1.404
880.00,7.551596,25.06749,-0.000166,24.017183,-0.0078,1.404
882.00,7.551384,25.06706,-0.000168,24.017344,-0.0078,1.404
884.00,7.550639,25.06662,-0.000168,24.016869,-0.0078,1.404
886.00,7.550199,25.06754,-0.000166,24.017237,-0.0078,1.405
888.00,7.550202,25.06673,-0.000168,24.017449,-0.0078,1.404
890.00,7.550226,25.06705,-0.000167,24.016679,-0.0078,1.404
892.00,7.549744,25.06661,-0.000167,24.016565,-0.0078,1.404
894.00,7.549008,25.06637,-0.000168,24.016378,-0.0078,1.404
896.00,7.548175,25.06659,-0.000169,24.016795,-0.0078,1.404
898.00,7.547835,25.06709,-0.000169,24.016469,-0.0078,1.405
900.00,7.547466,25.06645,-0.000168,24.016664,-0.0078,1.404
902.00,7.546841,25.06691,-0.000168,24.017297,-0.0078,1.404
904.00,7.546980,25.06693,-0.000169,24.016702,-0.0078,1.405
906.00,7.546684,25.06713,-0.000168,24.016911,-0.0078,1.404
908.00,7.546029,25.06677,-0.000168,24.016915,-0.0078,1.404
910.00,7.546420,25.06611,-0.000167,24.016779,-0.0078,1.404
912.00,7.546144,25.06656,-0.000167,24.017161,-0.0078,1.405
914.00,7.545752,25.06716,-0.000169,24.016949,-0.0078,1.404
916.00,7.545233,25.06655,-0.000169,24.015359,-0.0078,1.405
918.00,7.544686,25.06598,-0.000169,24.017005,-0.0078,1.405
920.00,7.545879,25.06617,-0.000169,24.016601,-0.0078,1.405
922.00,7.546299,25.06588,-0.000168,24.016519,-0.0079,1.404
924.00,7.545840,25.06589,-0.000168,24.016166,-0.0079,1.404
926.00,7.545050,25.06547,-0.000168,24.016574,-0.0078,1.404
928.00,7.545162,25.06505,-0.000168,24.016666,-0.0078,1.404
930.00,7.543933,25.06557,-0.000168,24.016835,-0.0078,1.404
932.00,7.543786,25.06596,-0.000168,24.016788,-0.0078,1.405
934.00,7.543046,25.06586,-0.000168,24.016867,-0.0078,1.405
936.00,7.542923,25.06657,-0.000167,24.015943,-0.0078,1.404
938.00,7.542815,25.06712,-0.000168,24.016643,-0.0078,1.404
940.00,7.543011,25.06662,-0.000168,24.016414,-0.0078,1.404
942.00,7.543062,25.06660,-0.000168,24.017110,-0.0078,1.404
944.00,7.542812,25.06559,-0.000167,24.017107,-0.0078,1.404
946.00,7.542818,25.06540,-0.000167,24.016944,-0.0078,1.404
948.00,7.542022,25.06544,-0.000167,24.016708,-0.0079,1.404
950.00,7.541176,25.06570,-0.000168,24.016875,-0.0078,1.404
952.00,7.541456,25.06577,-0.000168,24.016561,-0.0078,1.404
954.00,7.540365,25.06597,-0.000169,24.016867,-0.0078,1.404
956.00,7.540322,25.06625,-0.000169,24.016262,-0.0079,1.404
958.00,7.540209,25.06614,-0.000169,24.016800,-0.0078,1.404
960.00,7.539874,25.06613,-0.000169,24.016218,-0.0078,1.404
962.00,7.539188,25.06542,-0.000167,24.015767,-0.0079,1.404
964.00,7.538964,25.06533,-0.000170,24.016809,-0.0078,1.405
966.00,7.539566,25.06530,-0.000168,24.016606,-0.0078,1.404
968.00,7.539525,25.06555,-0.000169,24.016322,-0.0078,1.404
970.00,7.539375,25.06613,-0.000170,24.016900,-0.0078,1.404
972.00,7.538730,25.06599,-0.000168,24.016536,-0.0078,1.404
974.00,7.538220,25.06634,-0.000168,24.016363,-0.0078,1.405
976.00,7.537929,25.06710,-0.000167,24.016663,-0.0078,1.404
978.00,7.538029,25.06639,-0.000168,24.016400,-0.0079,1.404
980.00,7.538536,25.06596,-0.000170,24.016296,-0.0078,1.404
982.00,7.538325,25.06660,-0.000170,24.016197,-0.0078,1.404
984.00,7.537985,25.06584,-0.000170,24.016539,-0.0078,1.404
986.00,7.536532,25.06547,-0.000169,24.016722,-0.0078,1.404
988.00,7.536138,25.06566,-0.000169,24.015932,-0.0078,1.404
990.00,7.536727,25.06518,-0.000169,24.016053,-0.0078,1.405
992.00,7.537220,25.06605,-0.000170,24.016735,-0.0078,1.404
994.00,7.536839,25.06663,-0.000169,24.016811,-0.0078,1.404
996.00,7.536237,25.06710,-0.000167,24.016556,-0.0078,1.404
998.00,7.536251,25.06669,-0.000168,24.016421,-0.0078,1.404
1000.00,7.536956,25.06613,-0.000168,24.016579,-0.0078,1.404
1002.00,7.537208,25.06609,-0.000169,24.016322,-0.0078,1.404
1004.00,7.536442,25.06670,-0.000170,24.016576,-0.0078,1.405
1006.00,7.535780,25.06644,-0.000167,24.016835,-0.0078,1.405
1008.00,7.535699,25.06535,-0.000169,24.017000,-0.0078,1.405
1010.00,7.534940,25.06528,-0.000170,24.017020,-0.0078,1.404
1012.00,7.534664,25.06580,-0.000167,24.016813,-0.0078,1.404
1014.00,7.534613,25.06606,-0.000168,24.016851,-0.0078,1.404
1016.00,7.533995,25.06601,-0.000167,24.016362,-0.0078,1.404
1018.00,7.534016,25.06555,-0.000166,24.017058,-0.0078,1.404
1020.00,7.533981,25.06585,-0.000168,24.016108,-0.0078,1.404
1022.00,7.533661,25.06544,-0.000169,24.016635,-0.0078,1.405
1024.00,7.533724,25.06514,-0.000169,24.016563,-0.0078,1.405
1026.00,7.534441,25.06493,-0.000168,24.016746,-0.0078,1.404
1028.00,7.533508,25.06483,-0.000169,24.016771,-0.0078,1.404
1030.00,7.532949,25.06403,-0.000168,24.016369,-0.0078,1.404
1032.00,7.533553,25.06443,-0.000169,24.016590,-0.0078,1.404
1034.00,7.532351,25.06545,-0.000167,24.016760,-0.0078,1.405
1036.00,7.532305,25.06584,-0.000168,24.017308,-0.0078,1.405
1038.00,7.532491,25.06619,-0.000168,24.017085,-0.0079,1.405
1040.00,7.532860,25.06534,-0.000167,24.016449,-0.0078,1.404
1042.00,7.532785,25.06463,-0.000169,24.016378,-0.0078,1.404
1044.00,7.531744,25.06449,-0.000169,24.017186,-0.0078,1.404
1046.00,7.531090,25.06520,-0.000169,24.016423,-0.0078,1.404
1048.00,7.531330,25.06515,-0.000168,24.016806,-0.0078,1.404
1050.00,7.530860,25.06560,-0.000170,24.016779,-0.0078,1.405
1052.00,7.529663,25.06608,-0.000170,24.016209,-0.0078,1.405
1054.00,7.528319,25.06601,-0.000169,24.016411,-0.0078,1.404
1056.00,7.528546,25.06607,-0.000169,24.016528,-0.0078,1.405
1058.00,7.529783,25.06580,-0.000170,24.015823,-0.0078,1.405
1060.00,7.529289,25.06584,-0.000170,24.015849,-0.0078,1.404
1062.00,7.528435,25.06631,-0.000169,24.016886,-0.0078,1.404
1064.00,7.528847,25.06626,-0.000169,24.016570,-0.0078,1.405
1066.00,7.528104,25.06645,-0.000169,24.016460,-0.0079,1.405
1068.00,7.528471,25.06692,-0.000170,24.016211,-0.0078,1.405
1070.00,7.527811,25.06574,-0.000169,24.015852,-0.0078,1.404
1072.00,7.527631,25.06510,-0.000169,24.016295,-0.0078,1.404
1074.00,7.527935,25.06532,-0.000170,24.016521,-0.0078,1.405
1076.00,7.527566,25.06550,-0.000170,24.017012,-0.0079,1.405
1078.00,7.527883,25.06548,-0.000170,24.016597,-0.0078,1.405
1080.00,7.527460,25.06715,-0.000169,24.016619,-0.0078,1.404
1082.00,7.526413,25.06655,-0.000169,24.016137,-0.0078,1.404
1084.00,7.526133,25.06707,-0.000168,24.016677,-0.0079,1.405
1086.00,7.526950,25.06686,-0.000169,24.016211,-0.0078,1.405
1088.00,7.526958,25.06725,-0.000170,24.016273,-0.0078,1.404
1090.00,7.526727,25.06701,-0.000169,24.016882,-0.0078,1.404
1092.00,7.526371,25.06744,-0.000171,24.016258,-0.0078,1.405
1094.00,7.526038,25.06649,-0.000170,24.016307,-0.0078,1.405
1096.00,7.525625,25.06654,-0.000169,24.017166,-0.0078,1.405
1098.00,7.525706,25.06732,-0.000168,24.016900,-0.0078,1.404
1100.00,7.526031,25.06672,-0.000169,24.016746,-0.0079,1.405
1102.00,7.525056,25.06731,-0.000170,24.015836,-0.0079,1.405
1104.00,7.524522,25.06705,-0.000169,24.016233,-0.0079,1.404
1106.00,7.524110,25.06728,-0.000170,24.016673,-0.0079,1.404
1108.00,7.524378,25.06633,-0.000170,24.016139,-0.0078,1.405
1110.00,7.524612,25.06557,-0.000169,24.016195,-0.0078,1.405
1112.00,7.524517,25.06614,-0.000169,24.016711,-0.0078,1.404
1114.00,7.524584,25.06579,-0.000170,24.017011,-0.0078,1.405
1116.00,7.524175,25.06582,-0.000169,24.016175,-0.0078,1.405
1118.00,7.523752,25.06551,-0.000170,24.016454,-0.0078,1.405
1120.00,7.522993,25.06742,-0.000169,24.016568,-0.0078,1.405
1122.00,7.522416,25.06703,-0.000171,24.016554,-0.0078,1.405
1124.00,7.522095,25.06644,-0.000170,24.016721,-0.0078,1.405
1126.00,7.522471,25.06610,-0.000169,24.015517,-0.0079,1.405
1128.00,7.523254,25.06591,-0.000170,24.015635,-0.0078,1.404
1130.00,7.522799,25.06664,-0.000169,24.016327,-0.0078,1.404
1132.00,7.522635,25.06656,-0.000169,24.015943,-0.0079,1.404
1134.00,7.523068,25.06687,-0.000169,24.015881,-0.0079,1.405
1136.00,7.522439,25.06689,-0.000168,24.016284,-0.0078,1.405
1138.00,7.522084,25.06668,-0.000167,24.016704,-0.0079,1.405
1140.00,7.522167,25.06598,-0.000169,24.016543,-0.0078,1.405
1142.00,7.522040,25.06708,-0.000170,24.015620,-0.0079,1.405
1144.00,7.521571,25.06716,-0.000169,24.016706,-0.0078,1.405
1146.00,7.521259,25.06694,-0.000170,24.016305,-0.0079,1.405
1148.00,7.520990,25.06687,-0.000170,24.016242,-0.0078,1.405
1150.00,7.520760,25.06728,-0.000170,24.016148,-0.0079,1.405
1152.00,7.520733,25.06642,-0.000169,24.016271,-0.0078,1.404
1154.00,7.520348,25.06712,-0.000169,24.016169,-0.0078,1.405
1156.00,7.520484,25.06619,-0.000168,24.016095,-0.0078,1.405
1158.00,7.519745,25.06651,-0.000169,24.016365,-0.0078,1.404
1160.00,7.519479,25.06635,-0.000169,24.016133,-0.0079,1.405
1162.00,7.518825,25.06642,-0.000169,24.016635,-0.0078,1.405
1164.00,7.519669,25.06651,-0.000170,24.015716,-0.0078,1.405
1166.00,7.519511,25.06587,-0.000171,24.016264,-0.0079,1.405
1168.00,7.518626,25.06591,-0.000171,24.016251,-0.0078,1.405
1170.00,7.518078,25.06580,-0.000169,24.016295,-0.0079,1.404
1172.00,7.517985,25.06506,-0.000168,24.016603,-0.0079,1.404
1174.00,7.518136,25.06464,-0.000168,24.016452,-0.0079,1.405
1176.00,7.518278,25.06519,-0.000169,24.017112,-0.0078,1.404
1178.00,7.518618,25.06565,-0.000169,24.016657,-0.0078,1.404
1180.00,7.518329,25.06649,-0.000169,24.016960,-0.0079,1.405
1182.00,7.518065,25.06639,-0.000169,24.016974,-0.0079,1.405
1184.00,7.517637,25.06643,-0.000169,24.016278,-0.0078,1.405
1186.00,7.517648,25.06623,-0.000169,24.016808,-0.0078,1.405
1188.00,7.517833,25.06699,-0.000167,24.016581,-0.0078,1.404
1190.00,7.516889,25.06702,-0.000168,24.016247,-0.0078,1.404
1192.00,7.515981,25.06665,-0.000168,24.015789,-0.0078,1.405
1194.00,7.515681,25.06678,-0.000169,24.016362,-0.0078,1.405
1196.00,7.515325,25.06703,-0.000169,24.016619,-0.0078,1.404
1198.00,7.515291,25.06720,-0.000167,24.016886,-0.0078,1.404
1200.00,7.515014,25.06786,-0.000168,24.016155,-0.0078,1.404
@2,12.0000,24.0
1202.00,7.514512,25.06730,-0.000169,24.016840,-0.0079,1.405
1204.00,7.509244,25.06733,-0.000170,24.016806,-0.0078,1.405
1206.00,7.500777,25.06757,-0.000168,24.016218,-0.0078,1.403
1208.00,7.491605,25.06715,-0.000168,24.016503,-0.0078,1.403
1210.00,7.479288,25.06786,-0.000167,24.016621,-0.0078,1.403
1212.00,7.465405,25.06745,-0.000168,24.016427,-0.0079,1.404
1214.00,7.451688,25.06730,-0.000170,24.016699,-0.0078,1.406
1216.00,7.438543,25.06699,-0.000169,24.016751,-0.0078,1.405
1218.00,7.425047,25.06725,-0.000171,24.016220,-0.0078,1.406
1220.00,7.412665,25.06771,-0.000170,24.016663,-0.0078,1.406
1222.00,7.400835,25.06775,-0.000170,24.016817,-0.0078,1.406
1224.00,7.389615,25.06779,-0.000171,24.016579,-0.0078,1.406
1226.00,7.379577,25.06749,-0.000170,24.016550,-0.0078,1.406
1228.00,7.375187,25.06716,-0.000171,24.017214,-0.0078,1.406
1230.00,7.372760,25.06729,-0.000171,24.016454,-0.0079,1.407
1232.00,7.372813,25.06755,-0.000170,24.016925,-0.0078,1.407
1234.00,7.375327,25.06726,-0.000171,24.016561,-0.0078,1.406
1236.00,7.378765,25.06723,-0.000169,24.016356,-0.0078,1.406
1238.00,7.383335,25.06746,-0.000166,24.016322,-0.0078,1.405
1240.00,7.387817,25.06761,-0.000167,24.017317,-0.0078,1.405
1242.00,7.392060,25.06807,-0.000169,24.017326,-0.0078,1.405
1244.00,7.396894,25.06922,-0.000170,24.016229,-0.0078,1.405
1246.00,7.400526,25.06933,-0.000167,24.016423,-0.0078,1.405
1248.00,7.404625,25.06865,-0.000169,24.016632,-0.0078,1.405
1250.00,7.408874,25.06831,-0.000169,24.016302,-0.0078,1.404
1252.00,7.412602,25.06785,-0.000166,24.017341,-0.0078,1.403
1254.00,7.416855,25.06791,-0.000168,24.017304,-0.0078,1.404
1256.00,7.421289,25.06885,-0.000169,24.016929,-0.0078,1.405
1258.00,7.425167,25.06885,-0.000169,24.016954,-0.0078,1.406
1260.00,7.428912,25.06889,-0.000169,24.016748,-0.0078,1.405
1262.00,7.432815,25.06904,-0.000168,24.016191,-0.0078,1.404
1264.00,7.436811,25.06787,-0.000169,24.017250,-0.0078,1.404
1266.00,7.440034,25.06862,-0.000169,24.016443,-0.0078,1.404
1268.00,7.443487,25.06877,-0.000168,24.016566,-0.0078,1.405
1270.00,7.446848,25.06916,-0.000169,24.016826,-0.0078,1.405
1272.00,7.449695,25.06898,-0.000169,24.016614,-0.0078,1.405
1274.00,7.451763,25.06831,-0.000169,24.016652,-0.0079,1.405
1276.00,7.454167,25.06929,-0.000169,24.016372,-0.0078,1.405
1278.00,7.456667,25.06891,-0.000168,24.016677,-0.0078,1.404
1280.00,7.458312,25.06910,-0.000169,24.016510,-0.0078,1.405
1282.00,7.460855,25.06881,-0.000169,24.016353,-0.0079,1.404
1284.00,7.464037,25.06843,-0.000168,24.017020,-0.0078,1.404
1286.00,7.466308,25.06863,-0.000168,24.016795,-0.0078,1.404
1288.00,7.467835,25.06777,-0.000169,24.016840,-0.0078,1.404
1290.00,7.469405,25.06793,-0.000169,24.016791,-0.0078,1.405
1292.00,7.470954,25.06872,-0.000169,24.016769,-0.0078,1.405
1294.00,7.473506,25.06903,-0.000169,24.016641,-0.0078,1.404
1296.00,7.475341,25.06973,-0.000169,24.016934,-0.0078,1.405
1298.00,7.477091,25.06931,-0.000170,24.016838,-0.0078,1.405
1300.00,7.478133,25.06853,-0.000170,24.017103,-0.0078,1.404
1302.00,7.480467,25.06883,-0.000169,24.016759,-0.0078,1.404
1304.00,7.481948,25.06826,-0.000169,24.016565,-0.0078,1.404
1306.00,7.482127,25.06800,-0.000170,24.016262,-0.0078,1.405
1308.00,7.482818,25.06772,-0.000169,24.016773,-0.0078,1.405
1310.00,7.484642,25.06776,-0.000170,24.016572,-0.0079,1.404
1312.00,7.485470,25.06797,-0.000169,24.017070,-0.0078,1.404
1314.00,7.487154,25.06807,-0.000168,24.016731,-0.0078,1.405
1316.00,7.487640,25.06801,-0.000168,24.017029,-0.0078,1.404
1318.00,7.487197,25.06779,-0.000169,24.016365,-0.0077,1.405
1320.00,7.487808,25.06775,-0.000169,24.016309,-0.0078,1.405
1322.00,7.488454,25.06775,-0.000170,24.016383,-0.0079,1.405
1324.00,7.489383,25.06842,-0.000168,24.016483,-0.0078,1.404
1326.00,7.490379,25.06893,-0.000168,24.016652,-0.0078,1.404
1328.00,7.491248,25.06957,-0.000165,24.016280,-0.0078,1.405
1330.00,7.492536,25.06910,-0.000169,24.016974,-0.0078,1.405
1332.00,7.493198,25.06962,-0.000167,24.016934,-0.0078,1.405
1334.00,7.493505,25.06908,-0.000169,24.016307,-0.0078,1.404
1336.00,7.493832,25.06865,-0.000169,24.016581,-0.0078,1.405
1338.00,7.493622,25.06832,-0.000171,24.016614,-0.0078,1.404
1340.00,7.493735,25.06842,-0.000169,24.016724,-0.0078,1.405
1342.00,7.494270,25.06766,-0.000171,24.017052,-0.0078,1.405
1344.00,7.494339,25.06786,-0.000170,24.016467,-0.0078,1.405
1346.00,7.494048,25.06913,-0.000167,24.016697,-0.0078,1.404
1348.00,7.494559,25.06807,-0.000168,24.016695,-0.0078,1.405
1350.00,7.494606,25.06791,-0.000169,24.016510,-0.0078,1.405
1352.00,7.495373,25.06900,-0.000170,24.016516,-0.0078,1.404
1354.00,7.495583,25.06845,-0.000172,24.017132,-0.0078,1.405
1356.00,7.495461,25.06883,-0.000170,24.016624,-0.0078,1.405
1358.00,7.495476,25.06855,-0.000168,24.016619,-0.0078,1.405
1360.00,7.496536,25.06852,-0.000169,24.016740,-0.0078,1.405
1362.00,7.496808,25.06845,-0.000169,24.017301,-0.0078,1.405
1364.00,7.497136,25.06795,-0.000170,24.017185,-0.0078,1.405
1366.00,7.497202,25.06753,-0.000169,24.016867,-0.0078,1.404
1368.00,7.497183,25.06654,-0.000169,24.016229,-0.0078,1.405
1370.00,7.497688,25.06729,-0.000168,24.016682,-0.0079,1.405
1372.00,7.497381,25.06746,-0.000170,24.017041,-0.0079,1.405
1374.00,7.496807,25.06842,-0.000169,24.016969,-0.0078,1.405
1376.00,7.496225,25.06923,-0.000168,24.016922,-0.0078,1.405
1378.00,7.495793,25.06855,-0.000168,24.016692,-0.0078,1.404
1380.00,7.495674,25.06773,-0.000169,24.016907,-0.0078,1.405
1382.00,7.496499,25.06775,-0.000168,24.016840,-0.0078,1.405
1384.00,7.497382,25.06718,-0.000169,24.016467,-0.0078,1.405
1386.00,7.497046,25.06669,-0.000169,24.016251,-0.0078,1.404
1388.00,7.496406,25.06727,-0.000169,24.016345,-0.0078,1.404
1390.00,7.496416,25.06742,-0.000170,24.017043,-0.0078,1.405
1392.00,7.496030,25.06744,-0.000169,24.017201,-0.0078,1.405
1394.00,7.496330,25.06766,-0.000169,24.017212,-0.0078,1.404
1396.00,7.496855,25.06724,-0.000167,24.016722,-0.0078,1.405
1398.00,7.496016,25.06671,-0.000171,24.016789,-0.0078,1.405
1400.00,7.495336,25.06759,-0.000171,24.016871,-0.0078,1.405
1402.00,7.494845,25.06806,-0.000169,24.016811,-0.0078,1.405
1404.00,7.495097,25.06729,-0.000170,24.016458,-0.0078,1.406
1406.00,7.495391,25.06795,-0.000170,24.016362,-0.0078,1.405
1408.00,7.495913,25.06720,-0.000170,24.017179,-0.0078,1.405
1410.00,7.495860,25.06745,-0.000169,24.016731,-0.0078,1.404
1412.00,7.494945,25.06813,-0.000169,24.016871,-0.0078,1.405
1414.00,7.495211,25.06905,-0.000170,24.016621,-0.0078,1.405
1416.00,7.495346,25.06952,-0.000169,24.016606,-0.0078,1.405
1418.00,7.495297,25.06911,-0.000168,24.016405,-0.0078,1.404
1420.00,7.495587,25.06831,-0.000169,24.016111,-0.0078,1.405
1422.00,7.496336,25.06887,-0.000170,24.016244,-0.0078,1.405
1424.00,7.496848,25.06925,-0.000170,24.016779,-0.0078,1.405
1426.00,7.496331,25.06934,-0.000170,24.017518,-0.0078,1.404
1428.00,7.496098,25.06909,-0.000168,24.017110,-0.0078,1.405
1430.00,7.496033,25.06843,-0.000169,24.016117,-0.0078,1.404
1432.00,7.495278,25.06875,-0.000168,24.016418,-0.0078,1.404
1434.00,7.494562,25.06800,-0.000170,24.016971,-0.0078,1.405
1436.00,7.494916,25.06869,-0.000169,24.017116,-0.0078,1.405
1438.00,7.495175,25.06887,-0.000170,24.017041,-0.0078,1.405
1440.00,7.495419,25.06825,-0.000170,24.017183,-0.0078,1.404
1442.00,7.495694,25.06759,-0.000169,24.017533,-0.0078,1.404
1444.00,7.495263,25.06853,-0.000169,24.017487,-0.0078,1.405
1446.00,7.494564,25.06802,-0.000169,24.017159,-0.0078,1.405
1448.00,7.494533,25.06835,-0.000169,24.017286,-0.0078,1.405
1450.00,7.494631,25.06868,-0.000169,24.017185,-0.0078,1.404
1452.00,7.494412,25.06877,-0.000169,24.017293,-0.0078,1.405
1454.00,7.494430,25.06855,-0.000169,24.017377,-0.0078,1.404
1456.00,7.494179,25.06828,-0.000170,24.017041,-0.0078,1.404
1458.00,7.494895,25.06898,-0.000170,24.016594,-0.0078,1.405
1460.00,7.495604,25.06852,-0.000169,24.016864,-0.0078,1.404
1462.00,7.495205,25.06921,-0.000170,24.016798,-0.0078,1.404
1464.00,7.494951,25.06907,-0.000171,24.017096,-0.0078,1.405
1466.00,7.494585,25.06899,-0.000170,24.017725,-0.0078,1.404
1468.00,7.494303,25.07010,-0.000170,24.017243,-0.0078,1.405
1470.00,7.493443,25.07006,-0.000170,24.017103,-0.0078,1.404
1472.00,7.493937,25.06996,-0.000168,24.016911,-0.0078,1.404
1474.00,7.493911,25.06902,-0.000168,24.016668,-0.0078,1.404
1476.00,7.493265,25.06843,-0.000172,24.017255,-0.0078,1.405
1478.00,7.492324,25.06834,-0.000171,24.016837,-0.0078,1.405
1480.00,7.492309,25.06791,-0.000171,24.016811,-0.0078,1.405
1482.00,7.492708,25.06795,-0.000171,24.017397,-0.0078,1.404
1484.00,7.492442,25.06802,-0.000167,24.016543,-0.0078,1.405
1486.00,7.493364,25.06799,-0.000168,24.016650,-0.0078,1.405
1488.00,7.493112,25.06921,-0.000168,24.016692,-0.0078,1.405
1490.00,7.492313,25.06927,-0.000168,24.016282,-0.0078,1.405
1492.00,7.491953,25.06905,-0.000166,24.017447,-0.0077,1.404
1494.00,7.492286,25.06908,-0.000166,24.017281,-0.0078,1.405
1496.00,7.491864,25.06983,-0.000168,24.017056,-0.0078,1.405
1498.00,7.491332,25.06941,-0.000168,24.017105,-0.0078,1.404
1500.00,7.491253,25.06835,-0.000169,24.016737,-0.0078,1.404
1502.00,7.491765,25.06862,-0.000171,24.017054,-0.0078,1.405
1504.00,7.492554,25.06863,-0.000170,24.017310,-0.0078,1.404
1506.00,7.491874,25.06877,-0.000168,24.017143,-0.0078,1.404
1508.00,7.491781,25.06927,-0.000167,24.016188,-0.0078,1.404
1510.00,7.491089,25.06942,-0.000170,24.017250,-0.0078,1.405
1512.00,7.490855,25.06945,-0.000171,24.016599,-0.0078,1.405
1514.00,7.491605,25.06930,-0.000170,24.016237,-0.0078,1.405
1516.00,7.491686,25.07007,-0.000168,24.016724,-0.0078,1.404
1518.00,7.491166,25.06975,-0.000169,24.016889,-0.0078,1.404
1520.00,7.491168,25.07000,-0.000169,24.016405,-0.0078,1.405
1522.00,7.490754,25.06998,-0.000166,24.017000,-0.0077,1.404
1524.00,7.489898,25.06818,-0.000170,24.017518,-0.0078,1.405
1526.00,7.490262,25.06874,-0.000170,24.017326,-0.0078,1.405
1528.00,7.490487,25.06962,-0.000170,24.018078,-0.0078,1.405
1530.00,7.490375,25.06973,-0.000170,24.016777,-0.0078,1.405
1532.00,7.490416,25.06841,-0.000171,24.016641,-0.0078,1.404
1534.00,7.490312,25.06872,-0.000170,24.016508,-0.0078,1.404
1536.00,7.490741,25.06815,-0.000169,24.016550,-0.0078,1.405
1538.00,7.490151,25.06895,-0.000167,24.016800,-0.0078,1.405
1540.00,7.489490,25.06841,-0.000171,24.016847,-0.0078,1.405
1542.00,7.489612,25.06792,-0.000173,24.017524,-0.0078,1.404
1544.00,7.489682,25.06861,-0.000170,24.016853,-0.0078,1.405
1546.00,7.489163,25.06779,-0.000171,24.017696,-0.0078,1.405
1548.00,7.489099,25.06837,-0.000171,24.016896,-0.0078,1.404
1550.00,7.489308,25.06845,-0.000170,24.016496,-0.0079,1.404
1552.00,7.489637,25.06867,-0.000169,24.016849,-0.0078,1.404
1554.00,7.488892,25.06827,-0.000169,24.016829,-0.0078,1.404
1556.00,7.487808,25.06845,-0.000168,24.016438,-0.0078,1.405
1558.00,7.488599,25.06843,-0.000170,24.016980,-0.0078,1.405
1560.00,7.488354,25.06871,-0.000171,24.016730,-0.0078,1.405
1562.00,7.488506,25.06809,-0.000170,24.017157,-0.0078,1.405
1564.00,7.488971,25.06807,-0.000172,24.017244,-0.0078,1.405
1566.00,7.488476,25.06806,-0.000171,24.017484,-0.0078,1.405
1568.00,7.487708,25.06849,-0.000170,24.017021,-0.0078,1.405
1570.00,7.488302,25.06888,-0.000169,24.017471,-0.0078,1.404
1572.00,7.488258,25.06854,-0.000168,24.016798,-0.0078,1.405
1574.00,7.487997,25.06810,-0.000171,24.017527,-0.0078,1.405
1576.00,7.488876,25.06769,-0.000169,24.016934,-0.0078,1.405
1578.00,7.489126,25.06859,-0.000168,24.017186,-0.0078,1.405
1580.00,7.488140,25.06877,-0.000168,24.017237,-0.0078,1.405
1582.00,7.487661,25.06816,-0.000170,24.016739,-0.0078,1.404
1584.00,7.488575,25.06832,-0.000170,24.016675,-0.0078,1.405
1586.00,7.488075,25.06853,-0.000171,24.017495,-0.0078,1.405
1588.00,7.487214,25.06818,-0.000169,24.017433,-0.0078,1.404
1590.00,7.487240,25.06845,-0.000169,24.017112,-0.0078,1.405
1592.00,7.488655,25.06843,-0.000168,24.016382,-0.0078,1.405
1594.00,7.487966,25.06910,-0.000169,24.016762,-0.0078,1.404
1596.00,7.487995,25.06960,-0.000170,24.017232,-0.0078,1.405
1598.00,7.487365,25.06952,-0.000170,24.017290,-0.0078,1.404
1600.00,7.487028,25.06917,-0.000170,24.016744,-0.0078,1.405
1602.00,7.487001,25.06902,-0.000169,24.017043,-0.0078,1.405
1604.00,7.486552,25.06840,-0.000169,24.016817,-0.0078,1.405
1606.00,7.486198,25.06846,-0.000168,24.017317,-0.0078,1.404
1608.00,7.486287,25.06896,-0.000168,24.017168,-0.0078,1.405
1610.00,7.485952,25.06875,-0.000170,24.016811,-0.0078,1.404
1612.00,7.486354,25.06886,-0.000168,24.016936,-0.0078,1.404
1614.00,7.485819,25.06941,-0.000169,24.016722,-0.0078,1.404
1616.00,7.485053,25.06922,-0.000169,24.016545,-0.0078,1.405
1618.00,7.485245,25.06777,-0.000170,24.017130,-0.0077,1.405
1620.00,7.484475,25.06825,-0.000170,24.016769,-0.0078,1.405
1622.00,7.483746,25.06899,-0.000169,24.016782,-0.0078,1.405
1624.00,7.483616,25.06911,-0.000170,24.016635,-0.0078,1.404
1626.00,7.483590,25.06870,-0.000170,24.017397,-0.0078,1.405
1628.00,7.483677,25.06890,-0.000168,24.017040,-0.0078,1.404
1630.00,7.484749,25.06889,-0.000168,24.017085,-0.0078,1.404
1632.00,7.484233,25.06911,-0.000167,24.017005,-0.0078,1.404
1634.00,7.483460,25.06834,-0.000168,24.017424,-0.0078,1.405
1636.00,7.483246,25.06798,-0.000170,24.017007,-0.0078,1.405
1638.00,7.483229,25.06803,-0.000171,24.016806,-0.0078,1.405
1640.00,7.483866,25.06871,-0.000169,24.016833,-0.0078,1.405
1642.00,7.484106,25.06835,-0.000168,24.016949,-0.0078,1.405
1644.00,7.483757,25.06760,-0.000168,24.016916,-0.0078,1.405
1646.00,7.482963,25.06829,-0.000169,24.017634,-0.0078,1.405
1648.00,7.483709,25.06899,-0.000169,24.017259,-0.0078,1.405
1650.00,7.483472,25.06797,-0.000170,24.017029,-0.0078,1.405
1652.00,7.483485,25.06799,-0.000169,24.017282,-0.0078,1.405
1654.00,7.482895,25.06815,-0.000169,24.017094,-0.0078,1.405
1656.00,7.482758,25.06770,-0.000169,24.017527,-0.0078,1.405
1658.00,7.482851,25.06821,-0.000169,24.017366,-0.0078,1.405
1660.00,7.482306,25.06898,-0.000169,24.016918,-0.0078,1.405
1662.00,7.482728,25.06875,-0.000169,24.016068,-0.0078,1.404
1664.00,7.482976,25.06886,-0.000170,24.017214,-0.0078,1.405
1666.00,7.482850,25.06890,-0.000170,24.017114,-0.0078,1.405
1668.00,7.482928,25.06881,-0.000170,24.017132,-0.0078,1.405
1670.00,7.482823,25.06839,-0.000168,24.017118,-0.0078,1.404
1672.00,7.482985,25.06836,-0.000170,24.017551,-0.0078,1.405
1674.00,7.482173,25.06838,-0.000170,24.017174,-0.0078,1.405
1676.00,7.482033,25.06815,-0.000170,24.016755,-0.0078,1.405
1678.00,7.481152,25.06783,-0.000170,24.017380,-0.0078,1.405
1680.00,7.481191,25.06755,-0.000168,24.016931,-0.0078,1.405
1682.00,7.481624,25.06729,-0.000169,24.017594,-0.0078,1.405
1684.00,7.481750,25.06725,-0.000171,24.017290,-0.0078,1.404
1686.00,7.482059,25.06798,-0.000171,24.016518,-0.0078,1.404
1688.00,7.481821,25.06849,-0.000171,24.016601,-0.0078,1.405
1690.00,7.481570,25.06880,-0.000170,24.016962,-0.0078,1.405
1692.00,7.481293,25.06772,-0.000169,24.017259,-0.0078,1.405
1694.00,7.481889,25.06842,-0.000170,24.016586,-0.0078,1.405
1696.00,7.481611,25.06852,-0.000169,24.016829,-0.0078,1.404
1698.00,7.481192,25.06835,-0.000169,24.016251,-0.0078,1.405
1700.00,7.480783,25.06824,-0.000170,24.016925,-0.0078,1.405
1702.00,7.480447,25.06799,-0.000168,24.016820,-0.0078,1.404
1704.00,7.480655,25.06829,-0.000169,24.017185,-0.0078,1.404
1706.00,7.479885,25.06888,-0.000168,24.016951,-0.0078,1.405
1708.00,7.480329,25.06856,-0.000168,24.016915,-0.0078,1.405
1710.00,7.480412,25.06748,-0.000169,24.016657,-0.0078,1.405
1712.00,7.479739,25.06758,-0.000170,24.017257,-0.0078,1.405
1714.00,7.479822,25.06884,-0.000170,24.017489,-0.0077,1.405
1716.00,7.479822,25.06917,-0.000169,24.016860,-0.0078,1.404
1718.00,7.480360,25.06910,-0.000168,24.016798,-0.0078,1.405
1720.00,7.480335,25.06848,-0.000169,24.016838,-0.0078,1.405
1722.00,7.480246,25.06890,-0.000169,24.016469,-0.0078,1.405
1724.00,7.480697,25.06785,-0.000169,24.017437,-0.0078,1.405
1726.00,7.480532,25.06694,-0.000170,24.017399,-0.0078,1.404
1728.00,7.479529,25.06754,-0.000168,24.017074,-0.0078,1.404
1730.00,7.479042,25.06804,-0.000170,24.016492,-0.0078,1.405
1732.00,7.478816,25.06857,-0.000170,24.016777,-0.0078,1.405
1734.00,7.479813,25.06813,-0.000170,24.016933,-0.0078,1.405
1736.00,7.479940,25.06783,-0.000170,24.017224,-0.0078,1.405
1738.00,7.479429,25.06866,-0.000170,24.016891,-0.0078,1.405
1740.00,7.479696,25.06930,-0.000169,24.016713,-0.0078,1.405
1742.00,7.479495,25.06903,-0.000169,24.016648,-0.0078,1.405
1744.00,7.479116,25.06835,-0.000170,24.017041,-0.0078,1.405
1746.00,7.479459,25.06890,-0.000170,24.016762,-0.0078,1.405
1748.00,7.479158,25.06992,-0.000169,24.017083,-0.0078,1.405
1750.00,7.479224,25.06865,-0.000169,24.017540,-0.0078,1.405
1752.00,7.477990,25.06947,-0.000168,24.017306,-0.0078,1.405
1754.00,7.477502,25.06979,-0.000168,24.017380,-0.0078,1.405
1756.00,7.477976,25.06954,-0.000170,24.017074,-0.0078,1.405
1758.00,7.478223,25.06907,-0.000171,24.017168,-0.0078,1.404
1760.00,7.478152,25.06908,-0.000170,24.016817,-0.0078,1.405
1762.00,7.478080,25.06963,-0.000170,24.017031,-0.0078,1.405
1764.00,7.477824,25.07008,-0.000170,24.017007,-0.0078,1.404
1766.00,7.476973,25.06997,-0.000171,24.017012,-0.0078,1.405
1768.00,7.477989,25.06975,-0.000170,24.017353,-0.0078,1.405
1770.00,7.478303,25.06941,-0.000170,24.017027,-0.0078,1.405
1772.00,7.476975,25.06943,-0.000171,24.016632,-0.0078,1.405
1774.00,7.477112,25.07003,-0.000169,24.017491,-0.0078,1.404
1776.00,7.477735,25.07085,-0.000167,24.016896,-0.0078,1.405
1778.00,7.477519,25.07068,-0.000168,24.017317,-0.0078,1.405
1780.00,7.477452,25.07063,-0.000169,24.017379,-0.0078,1.405
1782.00,7.478346,25.07012,-0.000170,24.017011,-0.0078,1.406
1784.00,7.477915,25.06942,-0.000171,24.016708,-0.0078,1.405
1786.00,7.478328,25.06898,-0.000168,24.016902,-0.0078,1.404
1788.00,7.477940,25.06853,-0.000170,24.017748,-0.0078,1.404
1790.00,7.476913,25.06860,-0.000170,24.017092,-0.0078,1.405
1792.00,7.476119,25.06862,-0.000170,24.017683,-0.0078,1.405
1794.00,7.476302,25.06874,-0.000170,24.017025,-0.0078,1.404
1796.00,7.476405,25.06881,-0.000171,24.017168,-0.0078,1.405
1798.00,7.476348,25.06817,-0.000171,24.017273,-0.0078,1.405
1800.00,7.476356,25.06922,-0.000170,24.016690,-0.0078,1.405
@3,12.0000,24.0
1802.00,7.475501,25.06895,-0.000169,24.017110,-0.0078,1.404
1804.00,7.470224,25.07036,-0.000168,24.017482,-0.0078,1.405
1806.00,7.462635,25.07020,-0.000167,24.017235,-0.0078,1.404
1808.00,7.452958,25.06969,-0.000169,24.017739,-0.0078,1.403
1810.00,7.441884,25.06996,-0.000169,24.017034,-0.0078,1.404
1812.00,7.430276,25.07004,-0.000169,24.017067,-0.0077,1.405
1814.00,7.417711,25.07053,-0.000168,24.017379,-0.0078,1.405
1816.00,7.405821,25.07039,-0.000168,24.017868,-0.0078,1.406
1818.00,7.395160,25.06984,-0.000171,24.017830,-0.0077,1.406
1820.00,7.385192,25.06943,-0.000171,24.017250,-0.0078,1.406
1822.00,7.374784,25.07045,-0.000170,24.017752,-0.0078,1.406
1824.00,7.364423,25.07035,-0.000169,24.017357,-0.0078,1.405
1826.00,7.355701,25.06947,-0.000171,24.017641,-0.0078,1.405
1828.00,7.352290,25.06981,-0.000171,24.017536,-0.0078,1.406
1830.00,7.351819,25.06960,-0.000173,24.017683,-0.0078,1.407
1832.00,7.353234,25.06942,-0.000172,24.017264,-0.0078,1.406
1834.00,7.355837,25.06865,-0.000172,24.016757,-0.0078,1.407
1836.00,7.359228,25.06929,-0.000171,24.017009,-0.0078,1.406
1838.00,7.363173,25.06897,-0.000170,24.017679,-0.0078,1.406
1840.00,7.367903,25.06985,-0.000171,24.017181,-0.0078,1.405
1842.00,7.372387,25.06875,-0.000169,24.016938,-0.0078,1.405
1844.00,7.375940,25.06939,-0.000167,24.017065,-0.0078,1.405
1846.00,7.379223,25.06994,-0.000168,24.016586,-0.0078,1.405
1848.00,7.383343,25.06991,-0.000168,24.016855,-0.0077,1.405
1850.00,7.386540,25.07022,-0.000169,24.016824,-0.0078,1.405
1852.00,7.390151,25.07023,-0.000169,24.017384,-0.0078,1.405
1854.00,7.393837,25.06894,-0.000168,24.017181,-0.0078,1.405
1856.00,7.398509,25.06916,-0.000170,24.016954,-0.0078,1.405
1858.00,7.401663,25.06915,-0.000168,24.017767,-0.0078,1.404
1860.00,7.404457,25.06972,-0.000169,24.017306,-0.0078,1.405
1862.00,7.407553,25.07014,-0.000169,24.016672,-0.0078,1.405
1864.00,7.410463,25.07013,-0.000169,24.017228,-0.0078,1.405
1866.00,7.413820,25.06971,-0.000168,24.017516,-0.0078,1.404
1868.00,7.416561,25.07010,-0.000169,24.017281,-0.0078,1.405
1870.00,7.418160,25.07051,-0.000168,24.017444,-0.0078,1.405
1872.00,7.420197,25.06941,-0.000168,24.016721,-0.0078,1.405
1874.00,7.422775,25.06953,-0.000170,24.016942,-0.0078,1.405
1876.00,7.425494,25.06920,-0.000170,24.017368,-0.0078,1.404
1878.00,7.426895,25.06912,-0.000170,24.017616,-0.0077,1.405
1880.00,7.428499,25.06911,-0.000170,24.017467,-0.0078,1.405
1882.00,7.430502,25.06987,-0.000169,24.017482,-0.0078,1.404
1884.00,7.432153,25.07056,-0.000170,24.016818,-0.0077,1.405
1886.00,7.433998,25.07036,-0.000168,24.017344,-0.0078,1.404
1888.00,7.435473,25.07063,-0.000168,24.017355,-0.0078,1.405
1890.00,7.437123,25.07099,-0.000170,24.017942,-0.0078,1.404
1892.00,7.439113,25.07175,-0.000169,24.017092,-0.0078,1.405
1894.00,7.440975,25.07115,-0.000172,24.017081,-0.0077,1.405
1896.00,7.441805,25.07126,-0.000170,24.017116,-0.0078,1.405
1898.00,7.442806,25.07184,-0.000169,24.016483,-0.0078,1.405
1900.00,7.444308,25.07164,-0.000170,24.016902,-0.0078,1.405
1902.00,7.445671,25.07091,-0.000169,24.017049,-0.0078,1.405
1904.00,7.447367,25.07125,-0.000168,24.017522,-0.0077,1.404
1906.00,7.448453,25.07167,-0.000169,24.017418,-0.0078,1.405
1908.00,7.449421,25.07087,-0.000168,24.017304,-0.0078,1.405
1910.00,7.449985,25.07127,-0.000169,24.017466,-0.0078,1.405
1912.00,7.450855,25.07134,-0.000170,24.017268,-0.0077,1.404
1914.00,7.451816,25.07167,-0.000169,24.017290,-0.0077,1.404
1916.00,7.452096,25.07150,-0.000169,24.017081,-0.0078,1.404
1918.00,7.452821,25.07176,-0.000168,24.016862,-0.0078,1.405
1920.00,7.453664,25.07107,-0.000169,24.017147,-0.0078,1.405
1922.00,7.455028,25.07207,-0.000169,24.017723,-0.0078,1.405
1924.00,7.456276,25.07208,-0.000171,24.016982,-0.0078,1.405
1926.00,7.456827,25.07140,-0.000171,24.017284,-0.0078,1.404
1928.00,7.456563,25.07140,-0.000169,24.017299,-0.0078,1.404
1930.00,7.456931,25.07146,-0.000169,24.017973,-0.0078,1.405
1932.00,7.458118,25.07096,-0.000170,24.016938,-0.0078,1.405
1934.00,7.458977,25.07139,-0.000171,24.016851,-0.0078,1.405
1936.00,7.458970,25.07053,-0.000170,24.017244,-0.0078,1.404
1938.00,7.458256,25.07011,-0.000170,24.017076,-0.0078,1.405
1940.00,7.458361,25.07066,-0.000169,24.017335,-0.0078,1.405
1942.00,7.458655,25.07084,-0.000169,24.016933,-0.0078,1.405
1944.00,7.459094,25.07045,-0.000170,24.016893,-0.0078,1.405
1946.00,7.459557,25.07034,-0.000169,24.017288,-0.0078,1.405
1948.00,7.460445,25.07052,-0.000168,24.017399,-0.0078,1.405
1950.00,7.460526,25.06964,-0.000170,24.017393,-0.0078,1.405
1952.00,7.460892,25.07005,-0.000170,24.017083,-0.0077,1.404
1954.00,7.461457,25.07059,-0.000169,24.016847,-0.0078,1.405
1956.00,7.462153,25.07061,-0.000169,24.017272,-0.0078,1.405
1958.00,7.462722,25.07005,-0.000170,24.016478,-0.0078,1.405
1960.00,7.463076,25.06954,-0.000170,24.016295,-0.0078,1.404
1962.00,7.463800,25.07008,-0.000169,24.016846,-0.0078,1.404
1964.00,7.463591,25.06971,-0.000169,24.017243,-0.0078,1.405
1966.00,7.463859,25.06928,-0.000169,24.017524,-0.0078,1.405
1968.00,7.463510,25.07010,-0.000169,24.017290,-0.0078,1.405
1970.00,7.463356,25.07028,-0.000170,24.016820,-0.0078,1.405
1972.00,7.463255,25.07100,-0.000170,24.016429,-0.0078,1.405
1974.00,7.462650,25.07048,-0.000170,24.017118,-0.0078,1.405
1976.00,7.462983,25.07082,-0.000168,24.017036,-0.0078,1.406
1978.00,7.462994,25.07030,-0.000170,24.016954,-0.0078,1.405
1980.00,7.463604,25.07041,-0.000170,24.017011,-0.0078,1.405
1982.00,7.463766,25.07091,-0.000169,24.017114,-0.0078,1.405
1984.00,7.463761,25.07017,-0.000168,24.016583,-0.0078,1.405
1986.00,7.462931,25.06980,-0.000170,24.017786,-0.0078,1.404
1988.00,7.463077,25.07001,-0.000169,24.016559,-0.0078,1.404
1990.00,7.463947,25.07019,-0.000170,24.017400,-0.0078,1.405
1992.00,7.464291,25.06969,-0.000168,24.017360,-0.0078,1.405
1994.00,7.463566,25.06995,-0.000169,24.016666,-0.0078,1.405
1996.00,7.463137,25.06917,-0.000171,24.017090,-0.0078,1.405
1998.00,7.462889,25.06931,-0.000170,24.016777,-0.0078,1.405
2000.00,7.463420,25.06909,-0.000170,24.016209,-0.0078,1.405
2002.00,7.463262,25.07009,-0.000167,24.017243,-0.0077,1.405
2004.00,7.463555,25.07048,-0.000164,24.016856,-0.0077,1.405
2006.00,7.463937,25.07034,-0.000166,24.017792,-0.0077,1.405
2008.00,7.463843,25.07086,-0.000166,24.016784,-0.0077,1.405
2010.00,7.463462,25.07090,-0.000165,24.016884,-0.0078,1.405
2012.00,7.463981,25.07044,-0.000166,24.016599,-0.0078,1.404
2014.00,7.464239,25.06927,-0.000169,24.016273,-0.0078,1.405
2016.00,7.464575,25.06832,-0.000168,24.016635,-0.0078,1.405
2018.00,7.465093,25.06852,-0.000170,24.017631,-0.0078,1.405
2020.00,7.465414,25.06888,-0.000171,24.017011,-0.0078,1.405
2022.00,7.464767,25.06989,-0.000169,24.016735,-0.0078,1.405
2024.00,7.464348,25.06945,-0.000172,24.015957,-0.0078,1.405
2026.00,7.463547,25.07023,-0.000170,24.016916,-0.0078,1.405
2028.00,7.463422,25.06942,-0.000169,24.017279,-0.0078,1.405
2030.00,7.464343,25.06882,-0.000169,24.016873,-0.0077,1.405
2032.00,7.465087,25.06882,-0.000170,24.017284,-0.0078,1.405
2034.00,7.464890,25.06934,-0.000170,24.017317,-0.0078,1.406
2036.00,7.464558,25.06966,-0.000172,24.016909,-0.0078,1.405
2038.00,7.463570,25.07002,-0.000168,24.016643,-0.0078,1.405
2040.00,7.463342,25.06910,-0.000169,24.016514,-0.0078,1.406
2042.00,7.464011,25.06897,-0.000170,24.015952,-0.0078,1.406
2044.00,7.463172,25.06880,-0.000172,24.016599,-0.0078,1.405
2046.00,7.463381,25.06833,-0.000172,24.016586,-0.0078,1.405
2048.00,7.463204,25.06748,-0.000170,24.016925,-0.0078,1.405
2050.00,7.463378,25.06947,-0.000167,24.015946,-0.0078,1.405
2052.00,7.464104,25.06810,-0.000170,24.016940,-0.0078,1.405
2054.00,7.463729,25.06783,-0.000170,24.016762,-0.0078,1.405
2056.00,7.463808,25.06753,-0.000170,24.017234,-0.0078,1.406
2058.00,7.463496,25.06849,-0.000170,24.017194,-0.0078,1.405
2060.00,7.463527,25.06828,-0.000169,24.016715,-0.0078,1.405
2062.00,7.463654,25.06898,-0.000168,24.016907,-0.0078,1.405
2064.00,7.464027,25.06844,-0.000170,24.016394,-0.0078,1.404
2066.00,7.464043,25.06840,-0.000171,24.017522,-0.0078,1.405
2068.00,7.463752,25.06821,-0.000171,24.017313,-0.0078,1.404
2070.00,7.463449,25.06823,-0.000170,24.017145,-0.0078,1.405
2072.00,7.463218,25.06753,-0.000171,24.017217,-0.0078,1.405
2074.00,7.463807,25.06786,-0.000171,24.017067,-0.0078,1.406
2076.00,7.463610,25.06840,-0.000170,24.016759,-0.0078,1.405
2078.00,7.463062,25.06877,-0.000170,24.016795,-0.0078,1.405
2080.00,7.462513,25.06898,-0.000169,24.016672,-0.0078,1.405
2082.00,7.461860,25.06937,-0.000169,24.017154,-0.0078,1.405
2084.00,7.461658,25.06980,-0.000169,24.017089,-0.0078,1.405
2086.00,7.461362,25.06897,-0.000170,24.017308,-0.0078,1.405
2088.00,7.462032,25.06998,-0.000170,24.017199,-0.0077,1.405
2090.00,7.462544,25.07019,-0.000169,24.016681,-0.0078,1.404
2092.00,7.463381,25.07007,-0.000170,24.016784,-0.0078,1.405
2094.00,7.463175,25.06980,-0.000170,24.017453,-0.0078,1.405
2096.00,7.462876,25.06904,-0.000171,24.017462,-0.0078,1.405
2098.00,7.462731,25.06954,-0.000170,24.016809,-0.0078,1.404
2100.00,7.463404,25.06950,-0.000168,24.017047,-0.0078,1.404
2102.00,7.462769,25.06875,-0.000169,24.017360,-0.0078,1.405
2104.00,7.462304,25.06893,-0.000171,24.017038,-0.0078,1.405
2106.00,7.462254,25.07015,-0.000170,24.016994,-0.0078,1.406
2108.00,7.461601,25.06991,-0.000170,24.017665,-0.0078,1.405
2110.00,7.462136,25.06930,-0.000169,24.016938,-0.0078,1.405
2112.00,7.462714,25.06967,-0.000169,24.016695,-0.0078,1.406
2114.00,7.461993,25.06979,-0.000169,24.016860,-0.0078,1.405
2116.00,7.461108,25.06998,-0.000169,24.017366,-0.0078,1.405
2118.00,7.460827,25.06999,-0.000169,24.017165,-0.0078,1.405
2120.00,7.461572,25.06994,-0.000170,24.016403,-0.0078,1.405
2122.00,7.462426,25.06922,-0.000169,24.016739,-0.0078,1.405
2124.00,7.462094,25.06872,-0.000169,24.017475,-0.0078,1.405
2126.00,7.461864,25.06976,-0.000169,24.017067,-0.0078,1.405
2128.00,7.461617,25.06961,-0.000168,24.016702,-0.0078,1.405
2130.00,7.462959,25.06886,-0.000171,24.016827,-0.0078,1.405
2132.00,7.463443,25.06883,-0.000170,24.017107,-0.0078,1.405
2134.00,7.463009,25.06882,-0.000170,24.017063,-0.0078,1.405
2136.00,7.462192,25.06843,-0.000170,24.016635,-0.0078,1.405
2138.00,7.462835,25.06890,-0.000170,24.017235,-0.0078,1.405
2140.00,7.462415,25.06781,-0.000170,24.016996,-0.0078,1.405
2142.00,7.461591,25.06835,-0.000170,24.017234,-0.0078,1.406
2144.00,7.461016,25.06789,-0.000172,24.017061,-0.0078,1.405
2146.00,7.461359,25.06719,-0.000171,24.016809,-0.0078,1.405
2148.00,7.461414,25.06873,-0.000170,24.016603,-0.0078,1.405
2150.00,7.460377,25.06816,-0.000170,24.016942,-0.0078,1.405
2152.00,7.460740,25.06775,-0.000169,24.017255,-0.0078,1.405
2154.00,7.460424,25.06851,-0.000171,24.017638,-0.0078,1.406
2156.00,7.460966,25.06877,-0.000169,24.016996,-0.0078,1.405
2158.00,7.460824,25.06805,-0.000170,24.016356,-0.0078,1.405
2160.00,7.460646,25.06831,-0.000171,24.017029,-0.0078,1.405
2162.00,7.460863,25.06764,-0.000170,24.017003,-0.0078,1.404
2164.00,7.461444,25.06653,-0.000169,24.016724,-0.0078,1.405
2166.00,7.461497,25.06796,-0.000169,24.017130,-0.0078,1.405
2168.00,7.461229,25.06773,-0.000170,24.017418,-0.0078,1.405
2170.00,7.460642,25.06713,-0.000171,24.016708,-0.0078,1.405
2172.00,7.460827,25.06851,-0.000171,24.016722,-0.0078,1.405
2174.00,7.460531,25.06850,-0.000171,24.017364,-0.0078,1.405
2176.00,7.460727,25.06763,-0.000171,24.016750,-0.0078,1.406
2178.00,7.461240,25.06773,-0.000171,24.016499,-0.0078,1.405
2180.00,7.461049,25.06843,-0.000170,24.017462,-0.0078,1.405
2182.00,7.460589,25.06799,-0.000170,24.016927,-0.0078,1.405
2184.00,7.460614,25.06677,-0.000172,24.016322,-0.0078,1.405
2186.00,7.460411,25.06749,-0.000172,24.017060,-0.0078,1.406
2188.00,7.460533,25.06729,-0.000171,24.017107,-0.0078,1.405
2190.00,7.460944,25.06740,-0.000171,24.016922,-0.0078,1.405
2192.00,7.460905,25.06647,-0.000171,24.017020,-0.0079,1.405
2194.00,7.460348,25.06710,-0.000171,24.016791,-0.0078,1.405
2196.00,7.460375,25.06656,-0.000171,24.016383,-0.0078,1.405
2198.00,7.460577,25.06680,-0.000170,24.017112,-0.0077,1.405
2200.00,7.460741,25.06838,-0.000173,24.016920,-0.0078,1.405
2202.00,7.460048,25.06826,-0.000171,24.016639,-0.0078,1.405
2204.00,7.459625,25.06883,-0.000170,24.016813,-0.0078,1.405
2206.00,7.460215,25.06893,-0.000171,24.016974,-0.0078,1.405
2208.00,7.460028,25.06946,-0.000170,24.016804,-0.0078,1.405
2210.00,7.459940,25.06914,-0.000170,24.016710,-0.0078,1.405
2212.00,7.460183,25.06913,-0.000170,24.016748,-0.0078,1.405
2214.00,7.461176,25.06982,-0.000170,24.016521,-0.0078,1.405
2216.00,7.461817,25.06929,-0.000171,24.017408,-0.0078,1.406
2218.00,7.461101,25.06968,-0.000170,24.017482,-0.0078,1.406
2220.00,7.460430,25.07019,-0.000170,24.016940,-0.0078,1.405
2222.00,7.460317,25.06898,-0.000170,24.016991,-0.0078,1.405
2224.00,7.460479,25.06994,-0.000172,24.016701,-0.0078,1.405
2226.00,7.460220,25.07002,-0.000171,24.017000,-0.0078,1.406
2228.00,7.460184,25.07018,-0.000169,24.017014,-0.0078,1.405
2230.00,7.459459,25.07072,-0.000171,24.016740,-0.0078,1.405
2232.00,7.459749,25.07051,-0.000170,24.016809,-0.0078,1.406
2234.00,7.459763,25.07045,-0.000170,24.017335,-0.0078,1.405
2236.00,7.459007,25.07027,-0.000171,24.016664,-0.0078,1.405
2238.00,7.459363,25.06995,-0.000172,24.017395,-0.0078,1.405
2240.00,7.459166,25.07029,-0.000171,24.016898,-0.0078,1.406
2242.00,7.458808,25.07038,-0.000170,24.016559,-0.0078,1.405
2244.00,7.458753,25.07000,-0.000171,24.016663,-0.0078,1.405
2246.00,7.458789,25.07027,-0.000170,24.017165,-0.0078,1.405
2248.00,7.458852,25.06959,-0.000170,24.016909,-0.0078,1.405
2250.00,7.459389,25.06986,-0.000171,24.016541,-0.0078,1.406
2252.00,7.459306,25.06937,-0.000171,24.016217,-0.0078,1.405
2254.00,7.459333,25.06921,-0.000172,24.016797,-0.0078,1.405
2256.00,7.459340,25.06871,-0.000170,24.016514,-0.0078,1.405
2258.00,7.459077,25.06883,-0.000170,24.016951,-0.0078,1.405
2260.00,7.458990,25.06933,-0.000172,24.016304,-0.0078,1.406
2262.00,7.458447,25.06891,-0.000171,24.016039,-0.0078,1.405
2264.00,7.458959,25.06813,-0.000171,24.016780,-0.0078,1.406
2266.00,7.459500,25.06826,-0.000172,24.016827,-0.0078,1.406
2268.00,7.460217,25.06864,-0.000170,24.016429,-0.0078,1.405
2270.00,7.459852,25.06938,-0.000170,24.016898,-0.0078,1.405
2272.00,7.459874,25.06980,-0.000170,24.016227,-0.0078,1.405
2274.00,7.459345,25.06960,-0.000169,24.016855,-0.0077,1.405
2276.00,7.460132,25.06987,-0.000170,24.017063,-0.0078,1.405
2278.00,7.459186,25.06988,-0.000172,24.016343,-0.0078,1.405
2280.00,7.458391,25.07031,-0.000172,24.017460,-0.0078,1.405
2282.00,7.458470,25.07006,-0.000171,24.016954,-0.0078,1.405
2284.00,7.458593,25.07100,-0.000171,24.016463,-0.0078,1.406
2286.00,7.458683,25.07082,-0.000172,24.016973,-0.0078,1.406
2288.00,7.458871,25.06984,-0.000171,24.017194,-0.0077,1.405
2290.00,7.458243,25.07038,-0.000170,24.016764,-0.0078,1.405
2292.00,7.457625,25.06927,-0.000171,24.016566,-0.0078,1.405
2294.00,7.459066,25.06888,-0.000172,24.017569,-0.0078,1.406
2296.00,7.458329,25.06931,-0.000170,24.017029,-0.0078,1.405
2298.00,7.457823,25.06914,-0.000171,24.017054,-0.0078,1.405
2300.00,7.457661,25.06907,-0.000172,24.016479,-0.0078,1.405
2302.00,7.458156,25.06941,-0.000170,24.016403,-0.0079,1.405
2304.00,7.458713,25.07017,-0.000171,24.017067,-0.0078,1.405
2306.00,7.458573,25.06984,-0.000171,24.017205,-0.0078,1.406
2308.00,7.458332,25.06960,-0.000171,24.016858,-0.0078,1.406
2310.00,7.458146,25.06897,-0.000170,24.017061,-0.0078,1.405
2312.00,7.457765,25.06912,-0.000171,24.016991,-0.0078,1.405
2314.00,7.457295,25.06954,-0.000171,24.016679,-0.0078,1.406
2316.00,7.457457,25.07001,-0.000170,24.016987,-0.0078,1.405
2318.00,7.457901,25.07011,-0.000171,24.017166,-0.0078,1.406
2320.00,7.457421,25.06995,-0.000171,24.016262,-0.0078,1.405
2322.00,7.456903,25.06960,-0.000171,24.016653,-0.0078,1.405
2324.00,7.456948,25.06982,-0.000170,24.016793,-0.0078,1.406
2326.00,7.456408,25.07015,-0.000171,24.017257,-0.0078,1.406
2328.00,7.456923,25.06919,-0.000170,24.016933,-0.0078,1.405
2330.00,7.457118,25.06884,-0.000170,24.016713,-0.0078,1.405
2332.00,7.457160,25.06937,-0.000171,24.016414,-0.0078,1.406
2334.00,7.457289,25.06969,-0.000171,24.016706,-0.0078,1.405
2336.00,7.457173,25.06928,-0.000170,24.016469,-0.0078,1.405
2338.00,7.457652,25.06940,-0.000171,24.017507,-0.0078,1.405
2340.00,7.457671,25.06960,-0.000170,24.017159,-0.0078,1.405
2342.00,7.457642,25.07002,-0.000170,24.017602,-0.0078,1.405
2344.00,7.457039,25.07027,-0.000170,24.017330,-0.0079,1.405
2346.00,7.456490,25.07097,-0.000172,24.017643,-0.0079,1.405
2348.00,7.456739,25.07070,-0.000172,24.016715,-0.0078,1.405
2350.00,7.457677,25.07137,-0.000171,24.016208,-0.0078,1.406
2352.00,7.457524,25.07089,-0.000170,24.016804,-0.0078,1.406
2354.00,7.457283,25.07155,-0.000170,24.016537,-0.0078,1.405
2356.00,7.457252,25.07045,-0.000170,24.016769,-0.0078,1.405
2358.00,7.457396,25.06944,-0.000173,24.016229,-0.0079,1.406
2360.00,7.456841,25.06980,-0.000173,24.016795,-0.0078,1.406
2362.00,7.456832,25.07057,-0.000172,24.016351,-0.0078,1.405
2364.00,7.457224,25.07055,-0.000171,24.016523,-0.0078,1.405
2366.00,7.456473,25.07047,-0.000171,24.016750,-0.0078,1.405
2368.00,7.456748,25.07063,-0.000171,24.016478,-0.0078,1.406
2370.00,7.456518,25.07042,-0.000171,24.016037,-0.0078,1.406
2372.00,7.456204,25.06917,-0.000174,24.017253,-0.0079,1.406
2374.00,7.456707,25.06960,-0.000172,24.016958,-0.0078,1.406
2376.00,7.456154,25.07086,-0.000171,24.016012,-0.0078,1.405
2378.00,7.455938,25.07030,-0.000172,24.016345,-0.0078,1.405
2380.00,7.456249,25.07082,-0.000172,24.016875,-0.0078,1.405
2382.00,7.455970,25.07100,-0.000170,24.016817,-0.0078,1.405
2384.00,7.455405,25.07057,-0.000171,24.016750,-0.0078,1.405
2386.00,7.454757,25.07124,-0.000171,24.016659,-0.0078,1.406
2388.00,7.454828,25.07058,-0.000172,24.016577,-0.0078,1.406
2390.00,7.454734,25.07022,-0.000171,24.016668,-0.0078,1.405
2392.00,7.455763,25.07046,-0.000171,24.017083,-0.0078,1.405
2394.00,7.455640,25.07038,-0.000171,24.017295,-0.0078,1.405
2396.00,7.456199,25.07035,-0.000171,24.016844,-0.0078,1.405
2398.00,7.456366,25.07033,-0.000171,24.017069,-0.0078,1.405
2400.00,7.455481,25.07020,-0.000172,24.016577,-0.0078,1.405
@4,12.0000,24.0
2402.00,7.455135,25.07038,-0.000172,24.017145,-0.0078,1.405
2404.00,7.451496,25.07123,-0.000170,24.016106,-0.0078,1.405
2406.00,7.443396,25.07028,-0.000172,24.016514,-0.0078,1.404
2408.00,7.434600,25.07054,-0.000172,24.016768,-0.0078,1.404
2410.00,7.425182,25.07052,-0.000169,24.016454,-0.0078,1.404
2412.00,7.414570,25.07097,-0.000167,24.016728,-0.0078,1.405
2414.00,7.402367,25.06994,-0.000170,24.016311,-0.0078,1.405
2416.00,7.391907,25.06909,-0.000171,24.016692,-0.0078,1.406
2418.00,7.382345,25.06956,-0.000173,24.016851,-0.0078,1.406
2420.00,7.373089,25.06962,-0.000172,24.016664,-0.0078,1.407
2422.00,7.365120,25.06970,-0.000175,24.016817,-0.0078,1.407
2424.00,7.357641,25.07015,-0.000175,24.016189,-0.0078,1.407
2426.00,7.349712,25.07082,-0.000172,24.016411,-0.0078,1.406
2428.00,7.346672,25.07006,-0.000173,24.016309,-0.0078,1.407
2430.00,7.348334,25.06952,-0.000173,24.016233,-0.0078,1.407
2432.00,7.350330,25.07059,-0.000173,24.016791,-0.0078,1.408
2434.00,7.352848,25.07202,-0.000173,24.017041,-0.0078,1.407
2436.00,7.357509,25.07117,-0.000172,24.016864,-0.0078,1.407
2438.00,7.362444,25.07071,-0.000171,24.016924,-0.0078,1.406
2440.00,7.366173,25.07070,-0.000172,24.016789,-0.0078,1.406
2442.00,7.369234,25.06942,-0.000172,24.017050,-0.0078,1.406
2444.00,7.372867,25.06936,-0.000172,24.016722,-0.0078,1.405
2446.00,7.376963,25.06946,-0.000170,24.017533,-0.0078,1.405
2448.00,7.380038,25.07048,-0.000170,24.016895,-0.0078,1.406
2450.00,7.383780,25.07058,-0.000170,24.016354,-0.0078,1.405
2452.00,7.387013,25.06957,-0.000170,24.017261,-0.0078,1.405
2454.00,7.389161,25.06997,-0.000170,24.016474,-0.0078,1.406
2456.00,7.392575,25.07046,-0.000170,24.016920,-0.0078,1.406
2458.00,7.396126,25.06973,-0.000170,24.016971,-0.0078,1.406
2460.00,7.398050,25.06963,-0.000170,24.016858,-0.0078,1.406
2462.00,7.400070,25.07011,-0.000171,24.016815,-0.0078,1.405
2464.00,7.402373,25.07011,-0.000171,24.016722,-0.0078,1.406
2466.00,7.405426,25.07003,-0.000170,24.017210,-0.0078,1.406
2468.00,7.408190,25.07007,-0.000170,24.016818,-0.0078,1.404
2470.00,7.410726,25.07024,-0.000169,24.016949,-0.0078,1.405
2472.00,7.411911,25.07006,-0.000170,24.017003,-0.0078,1.405
2474.00,7.412943,25.07016,-0.000170,24.016976,-0.0078,1.406
2476.00,7.413740,25.07043,-0.000170,24.017136,-0.0078,1.406
2478.00,7.414779,25.07062,-0.000170,24.016744,-0.0078,1.406
2480.00,7.416894,25.07078,-0.000169,24.016440,-0.0078,1.406
2482.00,7.418696,25.06935,-0.000171,24.016818,-0.0078,1.406
2484.00,7.420897,25.07032,-0.000171,24.017266,-0.0078,1.405
2486.00,7.423056,25.07015,-0.000171,24.016568,-0.0078,1.406
2488.00,7.424675,25.06996,-0.000170,24.016896,-0.0078,1.406
2490.00,7.425277,25.06986,-0.000172,24.017350,-0.0078,1.406
2492.00,7.425624,25.07033,-0.000170,24.016690,-0.0078,1.405
2494.00,7.426670,25.06977,-0.000170,24.016508,-0.0078,1.405
2496.00,7.427990,25.06992,-0.000169,24.017085,-0.0078,1.405
2498.00,7.429337,25.07008,-0.000170,24.016853,-0.0078,1.405
2500.00,7.430347,25.07064,-0.000170,24.016978,-0.0078,1.405
2502.00,7.431100,25.07010,-0.000171,24.016721,-0.0078,1.405
2504.00,7.433021,25.07092,-0.000170,24.017215,-0.0078,1.405
2506.00,7.433233,25.06999,-0.000172,24.017558,-0.0078,1.406
2508.00,7.434125,25.06915,-0.000172,24.016916,-0.0078,1.406
2510.00,7.434958,25.07082,-0.000172,24.017725,-0.0078,1.405
2512.00,7.435805,25.07121,-0.000170,24.016822,-0.0078,1.405
2514.00,7.436417,25.07053,-0.000171,24.016601,-0.0078,1.405
2516.00,7.437066,25.07028,-0.000172,24.017277,-0.0078,1.405
2518.00,7.437966,25.07140,-0.000170,24.017295,-0.0078,1.405
2520.00,7.438344,25.07184,-0.000169,24.016898,-0.0077,1.405
2522.00,7.439532,25.07162,-0.000168,24.016510,-0.0078,1.406
2524.00,7.439473,25.07188,-0.000171,24.017228,-0.0078,1.406
2526.00,7.439286,25.07159,-0.000172,24.016833,-0.0078,1.405
2528.00,7.439626,25.07107,-0.000171,24.016503,-0.0078,1.405
2530.00,7.440049,25.07097,-0.000170,24.016755,-0.0078,1.406
2532.00,7.440869,25.07036,-0.000173,24.016521,-0.0078,1.405
2534.00,7.441910,25.07104,-0.000171,24.016512,-0.0078,1.405
2536.00,7.442132,25.07141,-0.000172,24.016864,-0.0078,1.406
2538.00,7.443076,25.07128,-0.000173,24.015772,-0.0078,1.406
2540.00,7.443627,25.07109,-0.000170,24.017045,-0.0078,1.405
2542.00,7.443214,25.07110,-0.000169,24.016717,-0.0078,1.406
2544.00,7.443692,25.07004,-0.000170,24.016523,-0.0078,1.405
2546.00,7.443990,25.07015,-0.000170,24.016592,-0.0078,1.405
2548.00,7.444641,25.07089,-0.000166,24.016989,-0.0078,1.406
2550.00,7.444481,25.07124,-0.000169,24.016650,-0.0078,1.406
2552.00,7.443964,25.07085,-0.000172,24.017273,-0.0078,1.406
2554.00,7.443777,25.07066,-0.000172,24.016719,-0.0078,1.406
2556.00,7.443718,25.07124,-0.000171,24.016637,-0.0078,1.406
2558.00,7.444358,25.07064,-0.000172,24.017507,-0.0078,1.405
2560.00,7.445138,25.07123,-0.000169,24.017228,-0.0078,1.405
2562.00,7.444973,25.07011,-0.000172,24.017190,-0.0078,1.405
2564.00,7.445053,25.07036,-0.000172,24.016956,-0.0078,1.406
2566.00,7.445950,25.07011,-0.000170,24.016543,-0.0078,1.405
2568.00,7.447405,25.07092,-0.000171,24.016753,-0.0078,1.405
2570.00,7.447177,25.07111,-0.000168,24.017108,-0.0077,1.406
2572.00,7.447197,25.07055,-0.000170,24.016737,-0.0078,1.405
2574.00,7.446756,25.07058,-0.000172,24.017034,-0.0078,1.406
2576.00,7.446568,25.07023,-0.000171,24.017139,-0.0078,1.406
2578.00,7.445939,25.07022,-0.000171,24.017161,-0.0078,1.406
2580.00,7.445595,25.07082,-0.000170,24.016585,-0.0078,1.406
2582.00,7.446491,25.07112,-0.000171,24.016296,-0.0078,1.406
2584.00,7.446503,25.07072,-0.000172,24.016530,-0.0078,1.406
2586.00,7.446300,25.07064,-0.000172,24.017034,-0.0078,1.406
2588.00,7.446654,25.07094,-0.000171,24.016775,-0.0078,1.406
2590.00,7.447201,25.06989,-0.000171,24.016496,-0.0078,1.405
2592.00,7.447436,25.07008,-0.000170,24.017921,-0.0078,1.406
2594.00,7.448047,25.07053,-0.000170,24.016572,-0.0078,1.405
2596.00,7.448339,25.07063,-0.000169,24.016131,-0.0078,1.406
2598.00,7.447571,25.07057,-0.000170,24.016657,-0.0078,1.406
2600.00,7.447516,25.07091,-0.000170,24.016552,-0.0078,1.405
2602.00,7.447301,25.07065,-0.000169,24.016853,-0.0078,1.405
2604.00,7.447415,25.07109,-0.000170,24.016363,-0.0078,1.405
2606.00,7.446927,25.07146,-0.000171,24.016525,-0.0078,1.406
2608.00,7.447322,25.07223,-0.000170,24.017243,-0.0078,1.406
2610.00,7.447524,25.07301,-0.000171,24.016791,-0.0078,1.406
2612.00,7.447834,25.07286,-0.000170,24.017257,-0.0078,1.406
2614.00,7.447195,25.07253,-0.000171,24.016681,-0.0078,1.406
2616.00,7.447333,25.07262,-0.000170,24.017143,-0.0078,1.405
2618.00,7.447405,25.07190,-0.000171,24.017538,-0.0078,1.405
2620.00,7.447493,25.07164,-0.000169,24.016383,-0.0078,1.406
2622.00,7.447298,25.07091,-0.000170,24.016556,-0.0078,1.406
2624.00,7.447775,25.07086,-0.000171,24.016889,-0.0078,1.406
2626.00,7.448407,25.07081,-0.000171,24.016780,-0.0078,1.405
2628.00,7.448594,25.07034,-0.000171,24.016621,-0.0078,1.405
2630.00,7.448831,25.07137,-0.000169,24.016773,-0.0078,1.405
2632.00,7.448634,25.07113,-0.000170,24.016766,-0.0078,1.406
2634.00,7.449180,25.07153,-0.000171,24.016853,-0.0078,1.405
2636.00,7.448492,25.07185,-0.000171,24.017036,-0.0078,1.405
2638.00,7.447960,25.07174,-0.000171,24.016731,-0.0078,1.406
2640.00,7.448557,25.07244,-0.000170,24.016565,-0.0078,1.406
2642.00,7.447852,25.07277,-0.000171,24.016427,-0.0078,1.406
2644.00,7.447896,25.07254,-0.000171,24.016759,-0.0078,1.405
2646.00,7.447645,25.07273,-0.000170,24.016478,-0.0078,1.405
2648.00,7.447701,25.07340,-0.000171,24.016351,-0.0078,1.405
2650.00,7.447765,25.07362,-0.000171,24.017012,-0.0078,1.405
2652.00,7.447549,25.07270,-0.000170,24.017038,-0.0078,1.405
2654.00,7.447389,25.07211,-0.000171,24.016927,-0.0078,1.405
2656.00,7.447202,25.07259,-0.000169,24.016855,-0.0078,1.405
2658.00,7.447807,25.07229,-0.000169,24.017337,-0.0078,1.406
2660.00,7.448425,25.07210,-0.000170,24.016661,-0.0078,1.405
2662.00,7.448246,25.07247,-0.000171,24.016898,-0.0078,1.405
2664.00,7.448849,25.07159,-0.000171,24.016376,-0.0078,1.406
2666.00,7.448860,25.07167,-0.000171,24.016585,-0.0078,1.406
2668.00,7.448923,25.07241,-0.000171,24.016775,-0.0078,1.406
2670.00,7.449002,25.07250,-0.000170,24.017484,-0.0078,1.405
2672.00,7.448235,25.07185,-0.000171,24.017050,-0.0078,1.406
2674.00,7.448149,25.07229,-0.000171,24.016829,-0.0078,1.406
2676.00,7.447831,25.07159,-0.000172,24.017538,-0.0078,1.405
2678.00,7.448431,25.07082,-0.000171,24.016610,-0.0078,1.406
2680.00,7.448858,25.07124,-0.000172,24.016731,-0.0078,1.406
2682.00,7.449135,25.07059,-0.000172,24.016947,-0.0078,1.405
2684.00,7.448729,25.07140,-0.000171,24.016586,-0.0078,1.405
2686.00,7.448751,25.07144,-0.000170,24.016643,-0.0078,1.406
2688.00,7.448569,25.07104,-0.000171,24.016481,-0.0078,1.406
2690.00,7.449673,25.07179,-0.000170,24.017206,-0.0078,1.406
2692.00,7.450022,25.07221,-0.000170,24.016775,-0.0078,1.406
2694.00,7.449604,25.07204,-0.000169,24.017206,-0.0078,1.405
2696.00,7.449022,25.07164,-0.000170,24.016766,-0.0078,1.406
2698.00,7.449267,25.07161,-0.000170,24.017096,-0.0078,1.406
2700.00,7.449905,25.07189,-0.000173,24.017279,-0.0078,1.406
2702.00,7.449937,25.07106,-0.000172,24.016119,-0.0078,1.406
2704.00,7.449393,25.07090,-0.000172,24.016759,-0.0078,1.406
2706.00,7.448940,25.07091,-0.000171,24.017003,-0.0078,1.407
2708.00,7.448862,25.07021,-0.000172,24.017136,-0.0078,1.406
2710.00,7.448885,25.07155,-0.000170,24.016583,-0.0078,1.406
2712.00,7.448821,25.07280,-0.000171,24.016512,-0.0078,1.406
2714.00,7.447876,25.07254,-0.000172,24.016973,-0.0078,1.406
2716.00,7.448060,25.07279,-0.000171,24.016806,-0.0078,1.405
2718.00,7.448328,25.07327,-0.000170,24.016456,-0.0078,1.405
2720.00,7.449735,25.07201,-0.000170,24.017754,-0.0078,1.406
2722.00,7.450088,25.07225,-0.000169,24.016797,-0.0078,1.406
2724.00,7.449913,25.07177,-0.000170,24.017313,-0.0078,1.406
2726.00,7.449998,25.07170,-0.000169,24.017453,-0.0078,1.406
2728.00,7.448672,25.07209,-0.000170,24.017058,-0.0078,1.406
2730.00,7.448578,25.07124,-0.000170,24.017205,-0.0078,1.406
2732.00,7.448164,25.07234,-0.000169,24.017159,-0.0078,1.406
2734.00,7.448921,25.07150,-0.000170,24.017170,-0.0078,1.405
2736.00,7.448730,25.07118,-0.000170,24.017094,-0.0078,1.406
2738.00,7.448969,25.07158,-0.000170,24.017487,-0.0078,1.406
2740.00,7.448349,25.07108,-0.000170,24.016697,-0.0078,1.405
2742.00,7.447643,25.07122,-0.000170,24.016795,-0.0078,1.406
2744.00,7.447692,25.07160,-0.000170,24.017614,-0.0078,1.406
2746.00,7.447699,25.07145,-0.000172,24.017288,-0.0078,1.406
2748.00,7.447928,25.07178,-0.000171,24.016994,-0.0078,1.406
2750.00,7.448756,25.07201,-0.000169,24.016470,-0.0078,1.406
2752.00,7.448969,25.07264,-0.000169,24.017527,-0.0078,1.406
2754.00,7.448354,25.07288,-0.000170,24.017413,-0.0078,1.406
2756.00,7.447883,25.07263,-0.000170,24.017574,-0.0078,1.406
2758.00,7.448767,25.07244,-0.000171,24.017054,-0.0078,1.405
2760.00,7.448783,25.07260,-0.000169,24.017156,-0.0078,1.406
2762.00,7.448406,25.07285,-0.000170,24.017127,-0.0078,1.407
2764.00,7.447954,25.07186,-0.000170,24.017264,-0.0078,1.406
2766.00,7.448112,25.07173,-0.000170,24.017366,-0.0077,1.405
2768.00,7.448536,25.07234,-0.000170,24.017359,-0.0078,1.406
2770.00,7.447875,25.07257,-0.000170,24.016884,-0.0078,1.406
2772.00,7.447088,25.07310,-0.000171,24.016427,-0.0078,1.406
2774.00,7.446550,25.07307,-0.000169,24.017413,-0.0078,1.405
2776.00,7.446589,25.07205,-0.000170,24.017306,-0.0078,1.406
2778.00,7.446948,25.07211,-0.000171,24.016867,-0.0078,1.406
2780.00,7.447709,25.07140,-0.000171,24.016686,-0.0078,1.406
2782.00,7.447701,25.07227,-0.000170,24.016846,-0.0078,1.406
2784.00,7.447976,25.07160,-0.000169,24.017540,-0.0078,1.406
2786.00,7.447879,25.07152,-0.000168,24.016947,-0.0078,1.406
2788.00,7.448223,25.07138,-0.000170,24.017422,-0.0078,1.406
2790.00,7.448380,25.07220,-0.000171,24.016708,-0.0078,1.405
2792.00,7.447436,25.07248,-0.000172,24.016878,-0.0078,1.406
2794.00,7.446442,25.07183,-0.000171,24.016992,-0.0078,1.406
2796.00,7.446228,25.07201,-0.000171,24.016936,-0.0077,1.406
2798.00,7.446579,25.07091,-0.000170,24.017509,-0.0078,1.406
2800.00,7.446634,25.07016,-0.000171,24.016951,-0.0078,1.406
2802.00,7.446766,25.07015,-0.000172,24.016521,-0.0078,1.406
2804.00,7.447473,25.07144,-0.000171,24.016744,-0.0078,1.406
2806.00,7.448618,25.07097,-0.000171,24.016846,-0.0078,1.406
2808.00,7.448293,25.07111,-0.000170,24.016603,-0.0078,1.406
2810.00,7.448770,25.07128,-0.000169,24.016873,-0.0078,1.406
2812.00,7.449187,25.07031,-0.000170,24.017360,-0.0078,1.406
2814.00,7.448764,25.06999,-0.000173,24.016909,-0.0078,1.406
2816.00,7.448179,25.07108,-0.000169,24.017879,-0.0077,1.405
2818.00,7.448069,25.07112,-0.000171,24.017148,-0.0078,1.407
2820.00,7.448121,25.07056,-0.000172,24.016835,-0.0078,1.406
2822.00,7.448550,25.07043,-0.000171,24.016889,-0.0078,1.406
2824.00,7.448255,25.07046,-0.000172,24.016907,-0.0078,1.405
2826.00,7.448579,25.07030,-0.000171,24.017281,-0.0078,1.406
2828.00,7.448481,25.07132,-0.000170,24.017417,-0.0078,1.406
2830.00,7.448411,25.07102,-0.000171,24.017395,-0.0078,1.407
2832.00,7.448072,25.07092,-0.000171,24.017012,-0.0078,1.407
2834.00,7.448128,25.07101,-0.000172,24.017132,-0.0078,1.407
2836.00,7.447361,25.07088,-0.000170,24.016706,-0.0078,1.405
2838.00,7.446744,25.07045,-0.000171,24.016773,-0.0078,1.405
2840.00,7.447501,25.07112,-0.000172,24.017511,-0.0078,1.406
2842.00,7.447148,25.07107,-0.000172,24.017457,-0.0078,1.406
2844.00,7.447108,25.07102,-0.000169,24.017866,-0.0078,1.407
2846.00,7.446754,25.07054,-0.000171,24.017500,-0.0078,1.406
2848.00,7.448107,25.07020,-0.000171,24.017185,-0.0078,1.405
2850.00,7.447873,25.07114,-0.000170,24.017203,-0.0078,1.406
2852.00,7.448002,25.07109,-0.000171,24.017226,-0.0078,1.406
2854.00,7.448670,25.07099,-0.000170,24.016844,-0.0078,1.406
2856.00,7.449246,25.07111,-0.000171,24.017089,-0.0078,1.406
2858.00,7.449809,25.07076,-0.000171,24.017219,-0.0078,1.406
2860.00,7.448680,25.07032,-0.000171,24.016728,-0.0078,1.406
2862.00,7.448598,25.07042,-0.000171,24.016833,-0.0078,1.406
2864.00,7.447761,25.07062,-0.000170,24.016566,-0.0078,1.406
2866.00,7.447327,25.06999,-0.000171,24.016559,-0.0078,1.406
2868.00,7.446916,25.06934,-0.000172,24.017223,-0.0078,1.407
2870.00,7.447522,25.06927,-0.000173,24.017038,-0.0078,1.406
2872.00,7.448021,25.07052,-0.000168,24.016998,-0.0078,1.406
2874.00,7.448761,25.07028,-0.000170,24.016954,-0.0078,1.406
2876.00,7.448509,25.07043,-0.000171,24.017040,-0.0078,1.406
2878.00,7.448248,25.07031,-0.000172,24.017400,-0.0078,1.406
2880.00,7.447571,25.07104,-0.000167,24.017165,-0.0078,1.406
2882.00,7.447506,25.07156,-0.000165,24.017208,-0.0078,1.407
2884.00,7.447196,25.07118,-0.000170,24.016927,-0.0078,1.406
2886.00,7.446597,25.07173,-0.000171,24.016179,-0.0078,1.406
2888.00,7.447082,25.07112,-0.000169,24.016880,-0.0078,1.406
2890.00,7.447472,25.07036,-0.000169,24.017250,-0.0078,1.406
2892.00,7.447334,25.06953,-0.000171,24.017137,-0.0078,1.406
2894.00,7.447272,25.06917,-0.000173,24.017872,-0.0077,1.406
2896.00,7.446736,25.06952,-0.000168,24.016998,-0.0078,1.406
2898.00,7.447083,25.06963,-0.000171,24.016898,-0.0078,1.407
2900.00,7.447595,25.06956,-0.000171,24.017464,-0.0078,1.407
2902.00,7.447530,25.06911,-0.000171,24.016963,-0.0078,1.406
2904.00,7.447756,25.07024,-0.000170,24.017399,-0.0078,1.406
2906.00,7.446915,25.07032,-0.000172,24.017533,-0.0078,1.406
2908.00,7.446850,25.06971,-0.000169,24.017689,-0.0077,1.406
2910.00,7.447577,25.06943,-0.000167,24.017292,-0.0078,1.406
2912.00,7.447049,25.06965,-0.000170,24.017368,-0.0078,1.407
2914.00,7.446990,25.06967,-0.000171,24.016750,-0.0078,1.407
2916.00,7.447049,25.06902,-0.000172,24.016851,-0.0078,1.406
2918.00,7.447351,25.06908,-0.000172,24.017293,-0.0078,1.406
2920.00,7.447443,25.06876,-0.000171,24.016826,-0.0078,1.407
2922.00,7.446775,25.06819,-0.000171,24.017032,-0.0078,1.406
2924.00,7.446416,25.06878,-0.000170,24.018075,-0.0078,1.406
2926.00,7.446651,25.06887,-0.000171,24.016982,-0.0078,1.406
2928.00,7.446283,25.06896,-0.000170,24.017121,-0.0078,1.406
2930.00,7.446473,25.06892,-0.000170,24.016614,-0.0078,1.406
2932.00,7.446692,25.06856,-0.000172,24.016579,-0.0078,1.406
2934.00,7.446933,25.06867,-0.000171,24.016927,-0.0078,1.406
2936.00,7.445935,25.06872,-0.000170,24.017241,-0.0078,1.406
2938.00,7.446290,25.06914,-0.000170,24.017237,-0.0078,1.406
2940.00,7.446779,25.07049,-0.000164,24.017752,-0.0077,1.407
2942.00,7.446473,25.06966,-0.000169,24.017067,-0.0077,1.406
2944.00,7.446976,25.06895,-0.000170,24.017065,-0.0078,1.406
2946.00,7.447041,25.07005,-0.000169,24.017156,-0.0078,1.407
2948.00,7.446599,25.06996,-0.000171,24.016976,-0.0078,1.407
2950.00,7.446698,25.06981,-0.000171,24.016762,-0.0078,1.406
2952.00,7.446602,25.06984,-0.000171,24.016552,-0.0078,1.406
2954.00,7.447109,25.07026,-0.000169,24.016973,-0.0078,1.406
2956.00,7.447220,25.07025,-0.000171,24.016980,-0.0078,1.406
2958.00,7.446219,25.07074,-0.000171,24.017192,-0.0078,1.406
2960.00,7.446290,25.07100,-0.000170,24.017594,-0.0078,1.407
2962.00,7.446046,25.06939,-0.000171,24.017259,-0.0077,1.406
2964.00,7.445716,25.06973,-0.000170,24.016862,-0.0077,1.406
2966.00,7.446460,25.06964,-0.000172,24.017096,-0.0078,1.406
2968.00,7.445747,25.07051,-0.000169,24.017308,-0.0078,1.406
2970.00,7.445479,25.07033,-0.000170,24.016737,-0.0078,1.406
2972.00,7.445937,25.07048,-0.000172,24.017012,-0.0078,1.406
2974.00,7.445457,25.07037,-0.000172,24.017331,-0.0078,1.407
2976.00,7.446447,25.07112,-0.000171,24.017058,-0.0078,1.407
2978.00,7.446419,25.07126,-0.000171,24.017136,-0.0078,1.407
2980.00,7.447018,25.07100,-0.000171,24.017301,-0.0078,1.406
2982.00,7.447029,25.07172,-0.000172,24.017565,-0.0078,1.407
2984.00,7.446754,25.07140,-0.000172,24.017350,-0.0077,1.406
2986.00,7.445759,25.07118,-0.000169,24.017562,-0.0078,1.406
2988.00,7.445779,25.07204,-0.000171,24.017339,-0.0078,1.407
2990.00,7.446912,25.07269,-0.000170,24.017437,-0.0078,1.406
2992.00,7.447244,25.07335,-0.000170,24.016987,-0.0078,1.407
2994.00,7.447360,25.07289,-0.000169,24.016980,-0.0078,1.406
2996.00,7.447048,25.07219,-0.000172,24.016905,-0.0078,1.406
2998.00,7.446423,25.07246,-0.000171,24.016918,-0.0078,1.406
3000.00,7.445669,25.07166,-0.000171,24.017489,-0.0078,1.406
@5,12.0000,24.0
3002.00,7.445267,25.07253,-0.000172,24.018093,-0.0078,1.406
3004.00,7.441349,25.07265,-0.000174,24.017261,-0.0078,1.406
3006.00,7.434866,25.07264,-0.000172,24.016135,-0.0078,1.406
3008.00,7.426884,25.07248,-0.000171,24.017632,-0.0078,1.405
3010.00,7.418082,25.07239,-0.000170,24.017469,-0.0077,1.406
3012.00,7.409320,25.07140,-0.000170,24.017462,-0.0078,1.406
3014.00,7.399482,25.07093,-0.000172,24.017214,-0.0078,1.406
3016.00,7.391268,25.07122,-0.000172,24.017166,-0.0078,1.407
3018.00,7.383427,25.07173,-0.000169,24.017728,-0.0078,1.407
3020.00,7.376079,25.07226,-0.000171,24.017186,-0.0078,1.407
3022.00,7.368295,25.07267,-0.000172,24.017507,-0.0078,1.408
3024.00,7.362300,25.07280,-0.000173,24.017654,-0.0078,1.408
3026.00,7.356504,25.07320,-0.000174,24.016798,-0.0078,1.408
3028.00,7.354070,25.07345,-0.000173,24.017288,-0.0078,1.408
3030.00,7.356320,25.07259,-0.000173,24.017333,-0.0078,1.409
3032.00,7.358834,25.07201,-0.000175,24.017457,-0.0078,1.409
3034.00,7.361836,25.07191,-0.000174,24.017110,-0.0078,1.408
3036.00,7.366882,25.07259,-0.000171,24.017444,-0.0078,1.407
3038.00,7.371971,25.07221,-0.000171,24.016840,-0.0078,1.407
3040.00,7.375500,25.07295,-0.000167,24.017050,-0.0078,1.407
3042.00,7.378121,25.07252,-0.000170,24.017409,-0.0078,1.407
3044.00,7.381235,25.07285,-0.000170,24.016818,-0.0078,1.407
3046.00,7.384374,25.07293,-0.000168,24.017344,-0.0078,1.407
3048.00,7.386990,25.07202,-0.000169,24.016827,-0.0078,1.406
3050.00,7.390465,25.07241,-0.000170,24.017050,-0.0078,1.407
3052.00,7.394035,25.07254,-0.000170,24.017344,-0.0078,1.407
3054.00,7.395831,25.07285,-0.000170,24.016898,-0.0078,1.407
3056.00,7.398042,25.07292,-0.000169,24.016621,-0.0078,1.407
3058.00,7.400619,25.07257,-0.000170,24.017330,-0.0078,1.407
3060.00,7.402929,25.07192,-0.000171,24.016938,-0.0078,1.407
3062.00,7.404840,25.07134,-0.000171,24.016632,-0.0078,1.407
3064.00,7.406115,25.07167,-0.000172,24.017025,-0.0078,1.407
3066.00,7.408061,25.07182,-0.000171,24.017370,-0.0078,1.407
3068.00,7.409654,25.07187,-0.000170,24.016742,-0.0078,1.408
3070.00,7.410359,25.07191,-0.000171,24.017384,-0.0078,1.407
3072.00,7.412245,25.07167,-0.000169,24.017563,-0.0078,1.406
3074.00,7.413673,25.07161,-0.000170,24.017342,-0.0078,1.407
3076.00,7.414430,25.07165,-0.000170,24.016708,-0.0077,1.406
3078.00,7.415345,25.07170,-0.000171,24.017217,-0.0078,1.407
3080.00,7.416311,25.07103,-0.000171,24.017415,-0.0078,1.407
3082.00,7.417899,25.07130,-0.000169,24.017154,-0.0078,1.407
3084.00,7.419025,25.07232,-0.000171,24.017687,-0.0077,1.407
3086.00,7.419704,25.07216,-0.000170,24.017357,-0.0078,1.407
3088.00,7.420214,25.07066,-0.000171,24.017197,-0.0078,1.407
3090.00,7.421172,25.07106,-0.000171,24.017507,-0.0078,1.408
3092.00,7.422903,25.07060,-0.000172,24.017752,-0.0078,1.407
3094.00,7.423250,25.07162,-0.000171,24.017447,-0.0078,1.407
3096.00,7.423599,25.07188,-0.000171,24.017821,-0.0078,1.406
3098.00,7.424807,25.07217,-0.000170,24.017950,-0.0078,1.406
3100.00,7.426225,25.07182,-0.000170,24.017226,-0.0078,1.407
3102.00,7.426400,25.07136,-0.000171,24.017003,-0.0078,1.407
3104.00,7.426641,25.07090,-0.000170,24.017076,-0.0077,1.407
3106.00,7.427595,25.07124,-0.000171,24.017069,-0.0077,1.407
3108.00,7.429108,25.07097,-0.000172,24.017119,-0.0078,1.406
3110.00,7.429044,25.07112,-0.000171,24.016913,-0.0078,1.406
3112.00,7.429889,25.07067,-0.000171,24.017208,-0.0078,1.406
3114.00,7.430840,25.07040,-0.000172,24.016978,-0.0078,1.406
3116.00,7.431844,25.07079,-0.000170,24.017063,-0.0077,1.407
3118.00,7.432029,25.07188,-0.000170,24.017335,-0.0077,1.406
3120.00,7.431749,25.07210,-0.000170,24.016992,-0.0078,1.407
3122.00,7.431331,25.07216,-0.000170,24.017197,-0.0078,1.407
3124.00,7.432714,25.07137,-0.000171,24.016983,-0.0077,1.407
3126.00,7.434195,25.07082,-0.000171,24.016827,-0.0078,1.406
3128.00,7.434847,25.07099,-0.000171,24.017192,-0.0078,1.406
3130.00,7.434962,25.07057,-0.000171,24.017139,-0.0077,1.407
3132.00,7.434972,25.07083,-0.000171,24.017079,-0.0078,1.407
3134.00,7.434247,25.07152,-0.000171,24.017335,-0.0078,1.407
3136.00,7.434570,25.07134,-0.000172,24.016985,-0.0078,1.406
3138.00,7.435237,25.07075,-0.000172,24.017411,-0.0078,1.407
3140.00,7.435752,25.07084,-0.000171,24.017342,-0.0078,1.406
3142.00,7.435334,25.07089,-0.000170,24.016769,-0.0078,1.406
3144.00,7.436691,25.07121,-0.000171,24.017099,-0.0078,1.406
3146.00,7.437258,25.07111,-0.000171,24.017326,-0.0078,1.407
3148.00,7.436792,25.07134,-0.000173,24.016285,-0.0078,1.407
3150.00,7.437128,25.07053,-0.000172,24.016920,-0.0078,1.407
3152.00,7.437115,25.07168,-0.000172,24.017319,-0.0078,1.407
3154.00,7.437326,25.07164,-0.000172,24.016483,-0.0078,1.407
3156.00,7.437813,25.07072,-0.000172,24.016646,-0.0078,1.407
3158.00,7.437301,25.07163,-0.000172,24.017534,-0.0078,1.406
3160.00,7.437564,25.07160,-0.000171,24.017428,-0.0078,1.407
3162.00,7.437269,25.07185,-0.000172,24.017281,-0.0078,1.408
3164.00,7.437494,25.07191,-0.000173,24.017118,-0.0078,1.407
3166.00,7.437662,25.07180,-0.000173,24.017186,-0.0078,1.406
3168.00,7.438009,25.07280,-0.000174,24.017116,-0.0078,1.407
3170.00,7.437042,25.07208,-0.000173,24.017770,-0.0078,1.406
3172.00,7.436965,25.07270,-0.000173,24.017542,-0.0078,1.406
3174.00,7.437909,25.07275,-0.000172,24.017696,-0.0078,1.407
3176.00,7.438088,25.07221,-0.000174,24.016764,-0.0078,1.407
3178.00,7.438102,25.07253,-0.000173,24.016974,-0.0078,1.407
3180.00,7.438352,25.07273,-0.000171,24.016739,-0.0078,1.407
3182.00,7.437835,25.07214,-0.000170,24.017447,-0.0078,1.407
3184.00,7.438562,25.07106,-0.000172,24.016764,-0.0078,1.407
3186.00,7.438662,25.07189,-0.000170,24.016998,-0.0078,1.407
3188.00,7.439081,25.07162,-0.000172,24.016987,-0.0078,1.407
3190.00,7.438579,25.07067,-0.000175,24.017281,-0.0078,1.407
3192.00,7.438197,25.07027,-0.000175,24.017409,-0.0078,1.406
3194.00,7.439830,25.07064,-0.000174,24.017562,-0.0078,1.407
3196.00,7.440673,25.07125,-0.000171,24.017850,-0.0078,1.407
3198.00,7.439417,25.07089,-0.000172,24.016967,-0.0078,1.407
3200.00,7.439590,25.07090,-0.000172,24.016804,-0.0078,1.407
3202.00,7.439256,25.07125,-0.000171,24.016576,-0.0078,1.407
3204.00,7.439562,25.07080,-0.000172,24.017150,-0.0078,1.407
3206.00,7.439276,25.07060,-0.000172,24.017569,-0.0078,1.406
3208.00,7.439337,25.07139,-0.000172,24.016769,-0.0078,1.406
3210.00,7.439193,25.07187,-0.000171,24.017112,-0.0078,1.407
3212.00,7.439270,25.07111,-0.000171,24.016681,-0.0078,1.408
3214.00,7.439483,25.07100,-0.000172,24.016731,-0.0078,1.407
3216.00,7.440379,25.07150,-0.000172,24.017159,-0.0078,1.407
3218.00,7.440854,25.07144,-0.000172,24.016606,-0.0078,1.407
3220.00,7.440622,25.07207,-0.000172,24.016798,-0.0078,1.407
3222.00,7.440147,25.07282,-0.000172,24.016862,-0.0078,1.407
3224.00,7.440326,25.07206,-0.000172,24.017078,-0.0078,1.407
3226.00,7.440644,25.07049,-0.000172,24.016800,-0.0078,1.407
3228.00,7.440913,25.07142,-0.000172,24.016982,-0.0078,1.407
3230.00,7.440965,25.07138,-0.000172,24.016106,-0.0078,1.407
3232.00,7.441381,25.07114,-0.000172,24.016635,-0.0078,1.407
3234.00,7.440837,25.07153,-0.000174,24.017241,-0.0078,1.407
3236.00,7.439798,25.07141,-0.000172,24.016954,-0.0078,1.407
3238.00,7.439095,25.07093,-0.000171,24.016305,-0.0079,1.407
3240.00,7.439623,25.07110,-0.000172,24.016737,-0.0078,1.406
3242.00,7.439779,25.07115,-0.000173,24.016886,-0.0078,1.407
3244.00,7.439206,25.07093,-0.000173,24.017096,-0.0078,1.407
3246.00,7.439225,25.07015,-0.000174,24.016842,-0.0078,1.407
3248.00,7.439048,25.06947,-0.000174,24.016608,-0.0078,1.407
3250.00,7.438805,25.06967,-0.000173,24.016028,-0.0078,1.407
3252.00,7.439693,25.06973,-0.000172,24.016548,-0.0079,1.407
3254.00,7.439075,25.06949,-0.000172,24.017029,-0.0078,1.407
3256.00,7.439422,25.07014,-0.000172,24.017098,-0.0079,1.407
3258.00,7.438909,25.06986,-0.000173,24.016789,-0.0078,1.407
3260.00,7.439549,25.06983,-0.000172,24.016793,-0.0078,1.407
3262.00,7.439810,25.07130,-0.000170,24.017489,-0.0078,1.407
3264.00,7.440070,25.07143,-0.000171,24.017203,-0.0078,1.407
3266.00,7.440751,25.07119,-0.000171,24.017203,-0.0078,1.406
3268.00,7.440376,25.07125,-0.000170,24.017003,-0.0078,1.407
3270.00,7.440479,25.07105,-0.000172,24.017023,-0.0078,1.408
3272.00,7.441210,25.07101,-0.000171,24.016624,-0.0078,1.407
3274.00,7.442123,25.07066,-0.000171,24.016229,-0.0078,1.407
3276.00,7.442993,25.07096,-0.000172,24.016791,-0.0078,1.407
3278.00,7.442002,25.07055,-0.000174,24.016983,-0.0078,1.407
3280.00,7.440627,25.06957,-0.000173,24.017406,-0.0078,1.407
3282.00,7.440215,25.07064,-0.000171,24.016421,-0.0078,1.407
3284.00,7.441381,25.07101,-0.000171,24.016231,-0.0078,1.407
3286.00,7.441414,25.07128,-0.000170,24.017444,-0.0078,1.407
3288.00,7.441246,25.07167,-0.000172,24.017321,-0.0078,1.407
3290.00,7.442028,25.07109,-0.000171,24.017136,-0.0078,1.407
3292.00,7.442603,25.07049,-0.000172,24.017148,-0.0078,1.407
3294.00,7.442314,25.07059,-0.000172,24.017217,-0.0078,1.406
3296.00,7.442260,25.07092,-0.000173,24.016954,-0.0078,1.406
3298.00,7.442307,25.07040,-0.000172,24.017036,-0.0078,1.407
3300.00,7.441483,25.07090,-0.000171,24.016432,-0.0078,1.407
3302.00,7.441080,25.07056,-0.000173,24.016706,-0.0078,1.408
3304.00,7.441067,25.07008,-0.000174,24.016813,-0.0078,1.407
3306.00,7.441830,25.07019,-0.000173,24.016989,-0.0078,1.408
3308.00,7.441737,25.06916,-0.000173,24.016456,-0.0078,1.407
3310.00,7.441501,25.06993,-0.000172,24.016055,-0.0078,1.407
3312.00,7.440826,25.06993,-0.000173,24.016860,-0.0078,1.407
3314.00,7.440667,25.06906,-0.000173,24.016927,-0.0078,1.407
3316.00,7.440517,25.06959,-0.000171,24.016728,-0.0078,1.407
3318.00,7.441223,25.07002,-0.000172,24.016909,-0.0078,1.407
3320.00,7.440920,25.06993,-0.000172,24.017310,-0.0078,1.407
3322.00,7.441135,25.07049,-0.000171,24.017136,-0.0078,1.406
3324.00,7.441700,25.06969,-0.000173,24.017206,-0.0078,1.407
3326.00,7.441418,25.06943,-0.000173,24.016808,-0.0078,1.407
3328.00,7.441789,25.06926,-0.000173,24.017118,-0.0078,1.407
3330.00,7.442257,25.06840,-0.000173,24.017052,-0.0078,1.408
3332.00,7.442030,25.06899,-0.000173,24.016815,-0.0078,1.407
3334.00,7.441825,25.07004,-0.000172,24.017217,-0.0077,1.407
3336.00,7.442020,25.07050,-0.000172,24.017206,-0.0078,1.407
3338.00,7.442058,25.07104,-0.000172,24.017226,-0.0078,1.407
3340.00,7.441046,25.07059,-0.000173,24.016992,-0.0078,1.407
3342.00,7.441308,25.07062,-0.000174,24.017344,-0.0078,1.407
3344.00,7.442226,25.07013,-0.000173,24.016719,-0.0078,1.407
3346.00,7.442515,25.06985,-0.000172,24.017112,-0.0078,1.407
3348.00,7.442956,25.06952,-0.000171,24.016987,-0.0078,1.406
3350.00,7.442975,25.07019,-0.000171,24.016429,-0.0078,1.407
3352.00,7.441997,25.06946,-0.000171,24.016780,-0.0078,1.407
3354.00,7.441170,25.06967,-0.000171,24.017393,-0.0078,1.407
3356.00,7.441027,25.06955,-0.000172,24.017101,-0.0078,1.407
3358.00,7.440357,25.06890,-0.000173,24.016362,-0.0078,1.407
3360.00,7.440802,25.06979,-0.000171,24.017264,-0.0078,1.407
3362.00,7.440831,25.07027,-0.000172,24.017063,-0.0078,1.408
3364.00,7.441197,25.06979,-0.000174,24.017050,-0.0078,1.407
3366.00,7.441373,25.06934,-0.000174,24.016898,-0.0078,1.407
3368.00,7.441396,25.06849,-0.000172,24.016945,-0.0078,1.407
3370.00,7.441197,25.06937,-0.000172,24.016460,-0.0078,1.407
3372.00,7.441122,25.06938,-0.000172,24.016135,-0.0079,1.407
3374.00,7.440175,25.06899,-0.000173,24.016101,-0.0078,1.407
3376.00,7.441079,25.06851,-0.000173,24.016407,-0.0078,1.408
3378.00,7.442008,25.06880,-0.000173,24.016195,-0.0078,1.407
3380.00,7.441678,25.06940,-0.000172,24.016789,-0.0078,1.407
3382.00,7.441085,25.06929,-0.000173,24.016626,-0.0078,1.407
3384.00,7.442349,25.06835,-0.000173,24.016171,-0.0078,1.407
3386.00,7.442571,25.06789,-0.000172,24.016467,-0.0078,1.407
3388.00,7.442604,25.06864,-0.000172,24.016985,-0.0078,1.407
3390.00,7.442627,25.06858,-0.000173,24.016920,-0.0078,1.407
3392.00,7.442174,25.06838,-0.000173,24.017335,-0.0078,1.407
3394.00,7.442490,25.06932,-0.000173,24.016630,-0.0078,1.407
3396.00,7.442380,25.06965,-0.000172,24.016603,-0.0078,1.407
3398.00,7.442504,25.06995,-0.000172,24.016973,-0.0078,1.407
3400.00,7.443260,25.06968,-0.000172,24.017683,-0.0078,1.407
3402.00,7.442548,25.06954,-0.000173,24.016855,-0.0079,1.407
3404.00,7.442760,25.07057,-0.000173,24.017148,-0.0078,1.407
3406.00,7.442342,25.07039,-0.000173,24.016768,-0.0078,1.407
3408.00,7.441729,25.06963,-0.000174,24.016644,-0.0078,1.407
3410.00,7.442265,25.07030,-0.000173,24.016896,-0.0078,1.407
3412.00,7.442023,25.07066,-0.000173,24.016886,-0.0078,1.408
3414.00,7.442528,25.07096,-0.000172,24.016804,-0.0078,1.407
3416.00,7.442686,25.06996,-0.000172,24.017199,-0.0078,1.407
3418.00,7.442797,25.06976,-0.000173,24.017317,-0.0078,1.407
3420.00,7.442374,25.06959,-0.000172,24.016508,-0.0078,1.407
3422.00,7.442726,25.07013,-0.000172,24.016679,-0.0078,1.407
3424.00,7.443420,25.07091,-0.000172,24.017263,-0.0078,1.407
3426.00,7.442653,25.06956,-0.000173,24.016695,-0.0078,1.407
3428.00,7.442513,25.07016,-0.000173,24.016973,-0.0078,1.407
3430.00,7.441600,25.07138,-0.000172,24.016014,-0.0078,1.407
3432.00,7.441378,25.07121,-0.000173,24.016630,-0.0078,1.408
3434.00,7.441780,25.07037,-0.000173,24.016681,-0.0078,1.408
3436.00,7.441893,25.06981,-0.000173,24.017275,-0.0078,1.407
3438.00,7.441852,25.07041,-0.000172,24.016599,-0.0078,1.407
3440.00,7.441447,25.07019,-0.000173,24.016612,-0.0078,1.407
3442.00,7.441995,25.07026,-0.000172,24.016421,-0.0078,1.407
3444.00,7.442623,25.07006,-0.000173,24.016706,-0.0078,1.408
3446.00,7.442576,25.07052,-0.000173,24.016469,-0.0078,1.407
3448.00,7.441889,25.07060,-0.000173,24.015317,-0.0078,1.407
3450.00,7.441968,25.07002,-0.000173,24.016818,-0.0078,1.408
3452.00,7.442850,25.06980,-0.000173,24.017333,-0.0078,1.407
3454.00,7.442894,25.07054,-0.000172,24.016282,-0.0078,1.407
3456.00,7.443659,25.07025,-0.000171,24.016702,-0.0078,1.407
3458.00,7.443492,25.07081,-0.000172,24.017089,-0.0078,1.407
3460.00,7.442166,25.07104,-0.000171,24.016904,-0.0078,1.407
3462.00,7.442810,25.07134,-0.000171,24.016682,-0.0078,1.407
3464.00,7.442935,25.07173,-0.000171,24.016427,-0.0078,1.407
3466.00,7.442922,25.07173,-0.000173,24.016735,-0.0078,1.407
3468.00,7.442621,25.07115,-0.000172,24.016227,-0.0078,1.407
3470.00,7.441776,25.07097,-0.000173,24.016755,-0.0078,1.408
3472.00,7.442370,25.07024,-0.000172,24.016851,-0.0078,1.408
3474.00,7.442877,25.06936,-0.000173,24.016782,-0.0078,1.408
3476.00,7.442059,25.06984,-0.000173,24.016721,-0.0078,1.407
3478.00,7.441861,25.07019,-0.000172,24.016400,-0.0078,1.407
3480.00,7.442304,25.07010,-0.000173,24.016686,-0.0078,1.408
3482.00,7.442177,25.07047,-0.000172,24.016958,-0.0078,1.407
3484.00,7.441585,25.07079,-0.000172,24.016505,-0.0078,1.407
3486.00,7.441714,25.07095,-0.000172,24.017058,-0.0078,1.407
3488.00,7.441586,25.07072,-0.000172,24.016657,-0.0078,1.408
3490.00,7.440689,25.07105,-0.000173,24.016072,-0.0078,1.407
3492.00,7.441207,25.07112,-0.000173,24.016458,-0.0078,1.407
3494.00,7.441335,25.07115,-0.000172,24.017252,-0.0078,1.407
3496.00,7.441875,25.07036,-0.000171,24.016652,-0.0078,1.407
3498.00,7.441851,25.07138,-0.000173,24.017089,-0.0078,1.407
3500.00,7.441515,25.07115,-0.000173,24.016092,-0.0078,1.408
3502.00,7.442049,25.07106,-0.000173,24.016525,-0.0078,1.407
3504.00,7.441963,25.07063,-0.000173,24.016246,-0.0079,1.407
3506.00,7.441924,25.07099,-0.000173,24.017130,-0.0078,1.406
3508.00,7.441172,25.07031,-0.000173,24.016492,-0.0078,1.408
3510.00,7.442411,25.07035,-0.000173,24.016737,-0.0079,1.407
3512.00,7.442480,25.07026,-0.000174,24.017040,-0.0078,1.407
3514.00,7.442064,25.07121,-0.000174,24.016024,-0.0078,1.407
3516.00,7.442525,25.07091,-0.000173,24.016697,-0.0078,1.407
3518.00,7.443348,25.07031,-0.000172,24.017092,-0.0079,1.407
3520.00,7.442753,25.07009,-0.000173,24.017128,-0.0078,1.407
3522.00,7.442485,25.07043,-0.000173,24.016479,-0.0079,1.407
3524.00,7.442880,25.07089,-0.000173,24.016585,-0.0078,1.407
3526.00,7.442815,25.07083,-0.000172,24.017638,-0.0078,1.407
3528.00,7.441905,25.07119,-0.000174,24.016166,-0.0078,1.407
3530.00,7.441407,25.07084,-0.000173,24.016673,-0.0078,1.407
3532.00,7.442320,25.07089,-0.000173,24.016133,-0.0079,1.407
3534.00,7.441890,25.07071,-0.000173,24.016070,-0.0078,1.407
3536.00,7.442494,25.07127,-0.000173,24.016421,-0.0078,1.407
3538.00,7.441889,25.07131,-0.000173,24.016940,-0.0078,1.407
3540.00,7.442410,25.07089,-0.000172,24.016985,-0.0078,1.408
3542.00,7.442425,25.07041,-0.000172,24.016565,-0.0078,1.408
3544.00,7.441900,25.07137,-0.000173,24.016759,-0.0078,1.408
3546.00,7.442315,25.07069,-0.000172,24.016806,-0.0078,1.407
3548.00,7.442483,25.07012,-0.000171,24.016682,-0.0078,1.407
3550.00,7.442063,25.06990,-0.000172,24.017165,-0.0078,1.407
3552.00,7.442371,25.07083,-0.000173,24.016452,-0.0078,1.407
3554.00,7.443094,25.07118,-0.000172,24.016545,-0.0078,1.407
3556.00,7.443112,25.07043,-0.000172,24.016592,-0.0078,1.408
3558.00,7.442314,25.07060,-0.000172,24.016739,-0.0078,1.408
3560.00,7.442827,25.07086,-0.000172,24.016634,-0.0078,1.407
3562.00,7.442699,25.07045,-0.000172,24.016476,-0.0078,1.407
3564.00,7.442163,25.07021,-0.000173,24.016697,-0.0078,1.407
3566.00,7.441698,25.06978,-0.000173,24.016063,-0.0078,1.407
3568.00,7.441195,25.06997,-0.000172,24.016505,-0.0078,1.407
3570.00,7.441723,25.07000,-0.000172,24.017556,-0.0078,1.407
3572.00,7.441779,25.06998,-0.000173,24.017237,-0.0078,1.408
3574.00,7.441784,25.06997,-0.000172,24.016215,-0.0078,1.407
3576.00,7.442019,25.07001,-0.000172,24.017096,-0.0078,1.407
3578.00,7.442129,25.07011,-0.000173,24.017156,-0.0078,1.407
3580.00,7.441957,25.06982,-0.000173,24.016927,-0.0078,1.407
3582.00,7.441104,25.07002,-0.000173,24.016545,-0.0078,1.408
3584.00,7.441424,25.07048,-0.000172,24.016463,-0.0078,1.407
3586.00,7.441091,25.07003,-0.000171,24.017000,-0.0078,1.407
3588.00,7.440517,25.07027,-0.000172,24.016849,-0.0078,1.407
3590.00,7.441128,25.07077,-0.000172,24.016809,-0.0078,1.407
3592.00,7.440750,25.07110,-0.000172,24.017317,-0.0077,1.407
3594.00,7.440870,25.07062,-0.000172,24.017081,-0.0078,1.408
3596.00,7.441404,25.07053,-0.000174,24.016566,-0.0077,1.408
3598.00,7.441165,25.06930,-0.000174,24.017061,-0.0078,1.407
3600.00,7.440545,25.06946,-0.000172,24.016815,-0.0078,1.407
@6,12.0000,24.0
3602.00,7.441287,25.07038,-0.000172,24.016896,-0.0078,1.407
3604.00,7.439495,25.07020,-0.000172,24.016721,-0.0078,1.407
3606.00,7.433300,25.07009,-0.000172,24.016820,-0.0078,1.406
3608.00,7.426141,25.06971,-0.000171,24.016548,-0.0078,1.406
3610.00,7.417851,25.06957,-0.000171,24.017114,-0.0078,1.406
3612.00,7.409267,25.07012,-0.000170,24.017168,-0.0078,1.407
3614.00,7.400111,25.07046,-0.000171,24.016430,-0.0078,1.408
3616.00,7.392396,25.07035,-0.000171,24.016324,-0.0078,1.408
3618.00,7.386099,25.07067,-0.000173,24.016934,-0.0078,1.408
3620.00,7.379309,25.07051,-0.000174,24.017058,-0.0078,1.408
3622.00,7.373618,25.07069,-0.000173,24.017127,-0.0078,1.408
3624.00,7.368994,25.07020,-0.000174,24.016630,-0.0078,1.409
3626.00,7.365289,25.07069,-0.000175,24.016985,-0.0078,1.409
3628.00,7.365208,25.07052,-0.000175,24.016565,-0.0078,1.409
3630.00,7.368386,25.07012,-0.000175,24.017056,-0.0078,1.409
3632.00,7.371926,25.06991,-0.000174,24.015734,-0.0078,1.410
3634.00,7.375230,25.06919,-0.000174,24.017112,-0.0078,1.409
3636.00,7.379558,25.06908,-0.000173,24.016739,-0.0078,1.408
3638.00,7.383902,25.06904,-0.000173,24.016458,-0.0078,1.409
3640.00,7.388010,25.06941,-0.000173,24.016817,-0.0078,1.408
3642.00,7.391163,25.06980,-0.000171,24.016478,-0.0078,1.407
3644.00,7.393045,25.07049,-0.000171,24.016559,-0.0078,1.407
3646.00,7.395924,25.07050,-0.000171,24.016614,-0.0078,1.407
3648.00,7.398361,25.07063,-0.000172,24.016082,-0.0078,1.408
3650.00,7.399790,25.07008,-0.000172,24.017031,-0.0078,1.407
3652.00,7.402413,25.07035,-0.000173,24.017096,-0.0078,1.408
3654.00,7.405008,25.07014,-0.000172,24.017132,-0.0078,1.407
3656.00,7.406588,25.07033,-0.000172,24.016724,-0.0078,1.407
3658.00,7.408516,25.07027,-0.000172,24.017217,-0.0078,1.408
3660.00,7.411357,25.06979,-0.000171,24.016635,-0.0079,1.408
3662.00,7.413454,25.06993,-0.000172,24.017143,-0.0078,1.407
3664.00,7.414845,25.06999,-0.000171,24.017036,-0.0078,1.407
3666.00,7.415882,25.06988,-0.000172,24.016840,-0.0078,1.407
3668.00,7.416220,25.06923,-0.000172,24.017469,-0.0078,1.407
3670.00,7.416743,25.07013,-0.000172,24.017128,-0.0078,1.408
3672.00,7.418192,25.06970,-0.000173,24.017504,-0.0078,1.408
3674.00,7.419688,25.06906,-0.000173,24.016347,-0.0078,1.408
3676.00,7.420877,25.06953,-0.000173,24.016655,-0.0078,1.407
3678.00,7.421076,25.07009,-0.000172,24.016338,-0.0078,1.407
3680.00,7.420960,25.06907,-0.000172,24.016557,-0.0078,1.407
3682.00,7.421658,25.06846,-0.000173,24.016525,-0.0078,1.407
3684.00,7.422649,25.06919,-0.000173,24.017076,-0.0078,1.408
3686.00,7.423239,25.06987,-0.000174,24.016412,-0.0079,1.407
3688.00,7.423939,25.06943,-0.000173,24.016750,-0.0078,1.407
3690.00,7.424474,25.06965,-0.000172,24.017353,-0.0078,1.407
3692.00,7.425091,25.07081,-0.000171,24.016227,-0.0078,1.407
3694.00,7.426674,25.07055,-0.000172,24.016673,-0.0078,1.407
3696.00,7.427181,25.07074,-0.000173,24.016443,-0.0078,1.407
3698.00,7.427115,25.07091,-0.000173,24.017288,-0.0078,1.408
3700.00,7.428004,25.07210,-0.000174,24.016516,-0.0078,1.407
3702.00,7.428889,25.07108,-0.000173,24.016164,-0.0078,1.407
3704.00,7.429278,25.07043,-0.000174,24.016082,-0.0078,1.407
3706.00,7.429410,25.07053,-0.000172,24.016791,-0.0078,1.407
3708.00,7.430173,25.07054,-0.000173,24.017002,-0.0078,1.407
3710.00,7.429777,25.07125,-0.000173,24.016706,-0.0078,1.408
3712.00,7.429992,25.07093,-0.000173,24.016048,-0.0078,1.407
3714.00,7.430550,25.07122,-0.000172,24.016343,-0.0078,1.407
3716.00,7.430397,25.07148,-0.000173,24.016715,-0.0078,1.407
3718.00,7.431777,25.07052,-0.000172,24.016637,-0.0078,1.407
3720.00,7.431989,25.06975,-0.000174,24.017060,-0.0079,1.407
3722.00,7.432350,25.06956,-0.000173,24.016521,-0.0078,1.407
3724.00,7.432492,25.06949,-0.000173,24.016655,-0.0078,1.407
3726.00,7.432497,25.06906,-0.000173,24.016467,-0.0078,1.407
3728.00,7.431940,25.06971,-0.000172,24.016554,-0.0078,1.407
3730.00,7.432817,25.06997,-0.000172,24.016795,-0.0078,1.407
3732.00,7.432826,25.07021,-0.000173,24.016407,-0.0078,1.407
3734.00,7.433359,25.06988,-0.000173,24.016681,-0.0078,1.407
3736.00,7.433812,25.06988,-0.000173,24.016608,-0.0078,1.407
3738.00,7.433564,25.06957,-0.000173,24.016853,-0.0078,1.407
3740.00,7.433131,25.06963,-0.000173,24.016876,-0.0078,1.407
3742.00,7.433005,25.06980,-0.000171,24.017165,-0.0078,1.407
3744.00,7.432929,25.07035,-0.000171,24.017194,-0.0078,1.407
3746.00,7.433095,25.06998,-0.000174,24.016438,-0.0078,1.407
3748.00,7.433715,25.06987,-0.000174,24.016269,-0.0078,1.407
3750.00,7.434353,25.07023,-0.000173,24.017011,-0.0078,1.407
3752.00,7.434481,25.07043,-0.000172,24.016490,-0.0078,1.407
3754.00,7.434485,25.07040,-0.000173,24.015787,-0.0078,1.408
3756.00,7.434719,25.07043,-0.000173,24.016780,-0.0078,1.407
3758.00,7.435261,25.07012,-0.000173,24.017040,-0.0078,1.407
3760.00,7.435503,25.06977,-0.000173,24.016128,-0.0078,1.407
3762.00,7.435429,25.07005,-0.000173,24.016893,-0.0078,1.407
3764.00,7.435180,25.07122,-0.000173,24.016470,-0.0078,1.407
3766.00,7.435640,25.07140,-0.000172,24.016385,-0.0078,1.407
3768.00,7.435250,25.07181,-0.000173,24.017163,-0.0078,1.407
3770.00,7.436008,25.07195,-0.000173,24.016365,-0.0078,1.406
3772.00,7.436185,25.07181,-0.000173,24.016773,-0.0078,1.406
3774.00,7.435469,25.07160,-0.000173,24.017660,-0.0078,1.407
3776.00,7.435230,25.07165,-0.000173,24.017306,-0.0079,1.407
3778.00,7.435490,25.07177,-0.000174,24.016626,-0.0078,1.407
3780.00,7.436519,25.07264,-0.000173,24.016860,-0.0078,1.407
3782.00,7.436529,25.07218,-0.000172,24.016777,-0.0078,1.407
3784.00,7.435988,25.07212,-0.000173,24.017076,-0.0078,1.407
3786.00,7.435649,25.07197,-0.000172,24.016561,-0.0078,1.407
3788.00,7.435905,25.07181,-0.000173,24.016465,-0.0078,1.407
3790.00,7.435670,25.07197,-0.000174,24.016811,-0.0078,1.407
3792.00,7.435500,25.07205,-0.000174,24.016614,-0.0078,1.407
3794.00,7.436544,25.07236,-0.000173,24.016295,-0.0078,1.407
3796.00,7.437046,25.07190,-0.000173,24.016851,-0.0078,1.407
3798.00,7.437566,25.07133,-0.000174,24.016405,-0.0078,1.407
3800.00,7.436951,25.07216,-0.000173,24.015772,-0.0078,1.407
3802.00,7.436391,25.07135,-0.000172,24.016309,-0.0078,1.407
3804.00,7.436421,25.07112,-0.000172,24.016590,-0.0078,1.407
3806.00,7.436895,25.07070,-0.000173,24.016440,-0.0079,1.407
3808.00,7.437421,25.07058,-0.000174,24.016044,-0.0078,1.407
3810.00,7.437295,25.07135,-0.000174,24.015995,-0.0078,1.407
3812.00,7.438025,25.07135,-0.000175,24.016325,-0.0079,1.407
3814.00,7.438674,25.07048,-0.000174,24.016936,-0.0078,1.407
3816.00,7.438685,25.07069,-0.000175,24.016499,-0.0078,1.407
3818.00,7.438235,25.07035,-0.000173,24.016289,-0.0078,1.407
3820.00,7.437476,25.07013,-0.000174,24.016507,-0.0078,1.407
3822.00,7.437764,25.07053,-0.000172,24.016523,-0.0078,1.406
3824.00,7.438064,25.07004,-0.000172,24.016590,-0.0079,1.407
3826.00,7.437593,25.07044,-0.000174,24.016608,-0.0078,1.407
3828.00,7.437886,25.07076,-0.000172,24.016481,-0.0079,1.407
3830.00,7.437851,25.07054,-0.000174,24.016479,-0.0078,1.407
3832.00,7.437775,25.07126,-0.000173,24.016842,-0.0078,1.407
3834.00,7.438646,25.07103,-0.000173,24.016527,-0.0078,1.407
3836.00,7.438810,25.07059,-0.000173,24.016677,-0.0079,1.407
3838.00,7.438088,25.07037,-0.000172,24.016601,-0.0078,1.406
3840.00,7.437728,25.07117,-0.000173,24.016721,-0.0078,1.406
3842.00,7.437152,25.07027,-0.000174,24.016927,-0.0078,1.407
3844.00,7.436673,25.07047,-0.000174,24.016472,-0.0079,1.408
3846.00,7.437158,25.07046,-0.000173,24.016467,-0.0079,1.407
3848.00,7.437971,25.07073,-0.000172,24.016789,-0.0079,1.406
3850.00,7.438577,25.07052,-0.000174,24.016369,-0.0078,1.407
3852.00,7.438339,25.07111,-0.000174,24.016742,-0.0078,1.407
3854.00,7.438554,25.07071,-0.000173,24.016637,-0.0078,1.407
3856.00,7.438365,25.07102,-0.000173,24.016798,-0.0078,1.407
3858.00,7.438177,25.07073,-0.000173,24.017576,-0.0078,1.407
3860.00,7.438790,25.07075,-0.000174,24.016780,-0.0078,1.407
3862.00,7.439240,25.07097,-0.000173,24.016626,-0.0078,1.407
3864.00,7.439335,25.07046,-0.000173,24.016561,-0.0078,1.406
3866.00,7.438825,25.06999,-0.000173,24.016035,-0.0078,1.407
3868.00,7.439139,25.07000,-0.000173,24.017069,-0.0078,1.407
3870.00,7.439711,25.06951,-0.000172,24.016432,-0.0079,1.407
3872.00,7.439646,25.07033,-0.000172,24.016285,-0.0078,1.406
3874.00,7.440145,25.07035,-0.000172,24.016759,-0.0078,1.406
3876.00,7.440416,25.06963,-0.000172,24.016693,-0.0078,1.407
3878.00,7.440292,25.07015,-0.000172,24.017232,-0.0078,1.407
3880.00,7.439666,25.07030,-0.000174,24.016302,-0.0078,1.406
3882.00,7.438918,25.07061,-0.000172,24.016646,-0.0078,1.407
3884.00,7.438897,25.07154,-0.000173,24.016505,-0.0078,1.407
3886.00,7.438758,25.07063,-0.000173,24.016405,-0.0078,1.407
3888.00,7.438443,25.07057,-0.000172,24.017081,-0.0078,1.407
3890.00,7.438728,25.07138,-0.000174,24.016438,-0.0078,1.407
3892.00,7.439325,25.07184,-0.000174,24.017170,-0.0078,1.407
3894.00,7.439214,25.07159,-0.000174,24.016634,-0.0078,1.407
3896.00,7.438758,25.07141,-0.000172,24.015905,-0.0078,1.406
3898.00,7.439321,25.07192,-0.000172,24.016606,-0.0078,1.407
3900.00,7.438370,25.07287,-0.000173,24.016884,-0.0078,1.407
3902.00,7.438586,25.07170,-0.000171,24.016128,-0.0078,1.407
3904.00,7.439448,25.07121,-0.000172,24.016508,-0.0078,1.407
3906.00,7.439915,25.07114,-0.000174,24.016710,-0.0079,1.407
3908.00,7.439673,25.07054,-0.000173,24.016035,-0.0078,1.407
3910.00,7.438988,25.07140,-0.000173,24.016777,-0.0079,1.407
3912.00,7.438589,25.07102,-0.000173,24.016396,-0.0078,1.407
3914.00,7.439667,25.07044,-0.000173,24.016325,-0.0078,1.407
3916.00,7.440034,25.07078,-0.000173,24.016585,-0.0078,1.407
3918.00,7.439689,25.07094,-0.000173,24.016606,-0.0078,1.407
3920.00,7.439779,25.07028,-0.000173,24.016536,-0.0078,1.407
3922.00,7.439549,25.07075,-0.000173,24.016630,-0.0079,1.406
3924.00,7.440199,25.07009,-0.000173,24.016470,-0.0078,1.407
3926.00,7.439722,25.07014,-0.000174,24.016262,-0.0078,1.408
3928.00,7.438442,25.07030,-0.000173,24.016450,-0.0078,1.407
3930.00,7.438697,25.07096,-0.000173,24.016574,-0.0078,1.407
3932.00,7.439406,25.07132,-0.000172,24.016866,-0.0078,1.407
3934.00,7.439488,25.07113,-0.000173,24.016748,-0.0078,1.407
3936.00,7.439238,25.07142,-0.000173,24.016677,-0.0078,1.407
3938.00,7.438807,25.07220,-0.000174,24.016430,-0.0078,1.407
3940.00,7.439115,25.07142,-0.000174,24.016588,-0.0078,1.406
3942.00,7.439589,25.07082,-0.000172,24.016595,-0.0078,1.407
3944.00,7.440385,25.07071,-0.000173,24.016722,-0.0078,1.407
3946.00,7.440334,25.07066,-0.000173,24.016824,-0.0078,1.406
3948.00,7.440383,25.07060,-0.000174,24.016779,-0.0078,1.407
3950.00,7.440349,25.06957,-0.000174,24.016862,-0.0078,1.407
3952.00,7.440644,25.06961,-0.000173,24.016519,-0.0078,1.407
3954.00,7.440325,25.06971,-0.000174,24.016494,-0.0078,1.406
3956.00,7.440794,25.07011,-0.000173,24.016162,-0.0079,1.407
3958.00,7.441099,25.06979,-0.000173,24.016918,-0.0079,1.407
3960.00,7.440311,25.06976,-0.000174,24.016721,-0.0078,1.406
3962.00,7.440697,25.07018,-0.000173,24.016608,-0.0079,1.407
3964.00,7.441267,25.07003,-0.000174,24.015850,-0.0079,1.407
3966.00,7.441578,25.07065,-0.000174,24.017313,-0.0078,1.407
3968.00,7.439942,25.07012,-0.000173,24.016726,-0.0078,1.407
3970.00,7.439656,25.07072,-0.000174,24.017018,-0.0078,1.407
3972.00,7.439693,25.07077,-0.000173,24.016605,-0.0078,1.407
3974.00,7.439632,25.07124,-0.000173,24.016791,-0.0078,1.407
3976.00,7.438592,25.07144,-0.000174,24.016862,-0.0078,1.408
3978.00,7.438323,25.07118,-0.000174,24.016953,-0.0078,1.407
3980.00,7.439599,25.07141,-0.000173,24.016886,-0.0078,1.407
3982.00,7.439538,25.07114,-0.000173,24.016519,-0.0078,1.407
3984.00,7.439327,25.07084,-0.000173,24.016226,-0.0078,1.406
3986.00,7.440119,25.07083,-0.000173,24.017208,-0.0078,1.407
3988.00,7.439593,25.07060,-0.000173,24.017346,-0.0078,1.407
3990.00,7.440347,25.07028,-0.000173,24.016559,-0.0078,1.407
3992.00,7.441064,25.07143,-0.000175,24.016280,-0.0078,1.407
3994.00,7.440275,25.07072,-0.000174,24.016737,-0.0078,1.407
3996.00,7.439757,25.07138,-0.000174,24.016469,-0.0078,1.407
3998.00,7.439379,25.07196,-0.000174,24.016017,-0.0078,1.407
4000.00,7.440272,25.07121,-0.000174,24.016449,-0.0078,1.407
4002.00,7.440742,25.07128,-0.000175,24.016576,-0.0078,1.407
4004.00,7.440069,25.07162,-0.000173,24.017301,-0.0078,1.407
4006.00,7.440793,25.07190,-0.000174,24.017137,-0.0078,1.407
4008.00,7.441403,25.07180,-0.000174,24.016485,-0.0079,1.407
4010.00,7.440131,25.07205,-0.000174,24.016755,-0.0078,1.407
4012.00,7.440390,25.07175,-0.000174,24.016956,-0.0078,1.407
4014.00,7.440638,25.07204,-0.000173,24.016191,-0.0078,1.407
4016.00,7.440790,25.07078,-0.000174,24.016333,-0.0078,1.407
4018.00,7.440370,25.07077,-0.000175,24.016487,-0.0078,1.407
4020.00,7.439736,25.07107,-0.000174,24.016568,-0.0078,1.408
4022.00,7.440078,25.07150,-0.000174,24.016008,-0.0078,1.407
4024.00,7.440143,25.07104,-0.000173,24.016338,-0.0078,1.406
4026.00,7.440298,25.07067,-0.000174,24.016624,-0.0078,1.407
4028.00,7.440029,25.07026,-0.000173,24.017335,-0.0078,1.407
4030.00,7.440116,25.07111,-0.000173,24.016851,-0.0078,1.407
4032.00,7.439485,25.07173,-0.000173,24.016913,-0.0078,1.407
4034.00,7.439407,25.07110,-0.000173,24.016737,-0.0078,1.407
4036.00,7.440160,25.07098,-0.000173,24.016485,-0.0078,1.407
4038.00,7.439979,25.07143,-0.000174,24.016059,-0.0078,1.407
4040.00,7.440062,25.07134,-0.000174,24.016371,-0.0078,1.407
4042.00,7.440594,25.07127,-0.000174,24.016369,-0.0078,1.407
4044.00,7.440690,25.07178,-0.000173,24.016815,-0.0078,1.407
4046.00,7.440708,25.07103,-0.000173,24.016945,-0.0078,1.407
4048.00,7.440599,25.07086,-0.000173,24.017299,-0.0078,1.407
4050.00,7.441227,25.07071,-0.000174,24.016967,-0.0078,1.407
4052.00,7.442045,25.07040,-0.000174,24.016336,-0.0078,1.408
4054.00,7.441141,25.07118,-0.000174,24.016798,-0.0078,1.406
4056.00,7.439837,25.07152,-0.000174,24.016652,-0.0078,1.407
4058.00,7.439139,25.07274,-0.000174,24.016815,-0.0078,1.407
4060.00,7.440096,25.07210,-0.000174,24.017089,-0.0078,1.407
4062.00,7.439948,25.07220,-0.000173,24.016550,-0.0078,1.406
4064.00,7.439400,25.07204,-0.000173,24.016392,-0.0078,1.407
4066.00,7.440499,25.07217,-0.000173,24.016641,-0.0078,1.407
4068.00,7.440986,25.07204,-0.000174,24.016463,-0.0078,1.407
4070.00,7.440759,25.07219,-0.000174,24.016492,-0.0079,1.408
4072.00,7.440678,25.07165,-0.000174,24.016430,-0.0078,1.407
4074.00,7.440659,25.07154,-0.000174,24.016773,-0.0078,1.407
4076.00,7.440133,25.07107,-0.000174,24.017116,-0.0078,1.407
4078.00,7.439746,25.07226,-0.000174,24.017170,-0.0078,1.407
4080.00,7.440843,25.07223,-0.000173,24.016554,-0.0078,1.407
4082.00,7.440330,25.07197,-0.000174,24.016663,-0.0078,1.407
4084.00,7.440285,25.07302,-0.000174,24.016264,-0.0078,1.407
4086.00,7.440578,25.07334,-0.000174,24.016396,-0.0078,1.408
4088.00,7.440471,25.07259,-0.000174,24.016820,-0.0078,1.408
4090.00,7.440850,25.07219,-0.000174,24.016432,-0.0078,1.407
4092.00,7.440818,25.07142,-0.000173,24.016014,-0.0078,1.407
4094.00,7.441017,25.07208,-0.000173,24.017186,-0.0078,1.407
4096.00,7.440824,25.07183,-0.000173,24.016735,-0.0078,1.408
4098.00,7.440883,25.07268,-0.000173,24.016953,-0.0078,1.407
4100.00,7.440642,25.07243,-0.000173,24.016499,-0.0078,1.408
4102.00,7.440761,25.07246,-0.000172,24.016296,-0.0078,1.407
4104.00,7.440717,25.07191,-0.000174,24.016846,-0.0078,1.408
4106.00,7.440806,25.07259,-0.000174,24.016980,-0.0078,1.407
4108.00,7.440694,25.07322,-0.000173,24.016189,-0.0078,1.408
4110.00,7.440402,25.07337,-0.000172,24.016793,-0.0078,1.407
4112.00,7.440376,25.07405,-0.000173,24.016061,-0.0078,1.407
4114.00,7.440582,25.07319,-0.000172,24.016449,-0.0078,1.407
4116.00,7.440672,25.07335,-0.000173,24.016788,-0.0078,1.408
4118.00,7.440965,25.07244,-0.000173,24.016701,-0.0078,1.407
4120.00,7.440771,25.07320,-0.000173,24.016668,-0.0078,1.407
4122.00,7.440683,25.07201,-0.000173,24.016360,-0.0079,1.408
4124.00,7.440968,25.07222,-0.000173,24.016476,-0.0078,1.408
4126.00,7.441327,25.07233,-0.000174,24.015921,-0.0078,1.408
4128.00,7.441278,25.07180,-0.000174,24.016411,-0.0078,1.407
4130.00,7.441772,25.07179,-0.000173,24.016088,-0.0078,1.408
4132.00,7.441413,25.07231,-0.000173,24.016742,-0.0078,1.408
4134.00,7.441462,25.07178,-0.000173,24.016182,-0.0079,1.408
4136.00,7.440891,25.07156,-0.000173,24.016615,-0.0079,1.407
4138.00,7.439800,25.07074,-0.000172,24.016235,-0.0078,1.407
4140.00,7.440066,25.07172,-0.000173,24.016304,-0.0078,1.408
4142.00,7.440776,25.07122,-0.000174,24.016269,-0.0078,1.408
4144.00,7.441009,25.07108,-0.000174,24.016771,-0.0078,1.407
4146.00,7.440976,25.07186,-0.000172,24.016048,-0.0078,1.406
4148.00,7.440774,25.07050,-0.000173,24.016307,-0.0078,1.407
4150.00,7.440815,25.07114,-0.000173,24.016626,-0.0078,1.408
4152.00,7.440723,25.07098,-0.000173,24.016929,-0.0078,1.408
4154.00,7.440680,25.07137,-0.000174,24.016465,-0.0078,1.408
4156.00,7.441158,25.07180,-0.000174,24.016423,-0.0078,1.407
4158.00,7.441008,25.07094,-0.000173,24.015847,-0.0078,1.407
4160.00,7.440239,25.07156,-0.000173,24.016846,-0.0078,1.407
4162.00,7.440216,25.07081,-0.000174,24.016463,-0.0078,1.407
4164.00,7.440420,25.07052,-0.000174,24.016833,-0.0078,1.408
4166.00,7.440523,25.07096,-0.000172,24.016769,-0.0078,1.407
4168.00,7.440333,25.07070,-0.000172,24.016586,-0.0078,1.407
4170.00,7.439566,25.07059,-0.000172,24.016878,-0.0078,1.407
4172.00,7.440078,25.07128,-0.000172,24.017069,-0.0078,1.407
4174.00,7.441591,25.07094,-0.000173,24.016951,-0.0079,1.407
4176.00,7.441820,25.07157,-0.000173,24.016601,-0.0078,1.407
4178.00,7.441610,25.07084,-0.000173,24.016956,-0.0078,1.407
4180.00,7.441339,25.07070,-0.000174,24.016275,-0.0079,1.407
4182.00,7.441523,25.07058,-0.000172,24.017089,-0.0078,1.407
4184.00,7.442237,25.07139,-0.000173,24.016915,-0.0078,1.408
4186.00,7.441710,25.07104,-0.000174,24.016722,-0.0078,1.407
4188.00,7.441307,25.06990,-0.000174,24.016400,-0.0078,1.407
4190.00,7.441352,25.07118,-0.000174,24.015932,-0.0079,1.407
4192.00,7.441036,25.07177,-0.000173,24.016057,-0.0078,1.408
4194.00,7.440970,25.07153,-0.000175,24.015928,-0.0078,1.408
4196.00,7.441027,25.07148,-0.000173,24.017141,-0.0078,1.407
4198.00,7.440643,25.07143,-0.000173,24.016401,-0.0078,1.407
4200.00,7.440563,25.07066,-0.000173,24.016891,-0.0078,1.407
@7,12.0000,24.0
4202.00,7.440568,25.07093,-0.000173,24.017261,-0.0078,1.407
4204.00,7.438299,25.07036,-0.000172,24.016909,-0.0078,1.407
4206.00,7.431521,25.06998,-0.000173,24.016614,-0.0078,1.406
4208.00,7.424250,25.07029,-0.000173,24.016630,-0.0078,1.406
4210.00,7.417394,25.07122,-0.000172,24.016891,-0.0078,1.406
4212.00,7.410996,25.07089,-0.000172,24.017090,-0.0078,1.407
4214.00,7.404101,25.07113,-0.000172,24.017123,-0.0078,1.407
4216.00,7.398081,25.07146,-0.000173,24.017045,-0.0078,1.408
4218.00,7.392029,25.07183,-0.000173,24.016771,-0.0078,1.408
4220.00,7.387133,25.07223,-0.000174,24.016706,-0.0078,1.408
4222.00,7.383024,25.07146,-0.000174,24.016661,-0.0078,1.409
4224.00,7.379661,25.07237,-0.000173,24.016797,-0.0078,1.408
4226.00,7.376401,25.07241,-0.000173,24.016367,-0.0078,1.409
4228.00,7.375808,25.07243,-0.000174,24.016719,-0.0078,1.409
4230.00,7.381488,25.07283,-0.000175,24.016711,-0.0078,1.409
4232.00,7.386080,25.07327,-0.000176,24.016324,-0.0078,1.410
4234.00,7.389824,25.07334,-0.000175,24.016215,-0.0079,1.409
4236.00,7.394172,25.07310,-0.000173,24.016632,-0.0078,1.409
4238.00,7.397444,25.07323,-0.000174,24.016101,-0.0078,1.408
4240.00,7.401115,25.07290,-0.000172,24.016643,-0.0078,1.408
4242.00,7.403746,25.07316,-0.000171,24.015927,-0.0078,1.408
4244.00,7.406793,25.07246,-0.000172,24.016166,-0.0078,1.408
4246.00,7.409684,25.07230,-0.000171,24.016652,-0.0078,1.407
4248.00,7.412006,25.07248,-0.000171,24.016851,-0.0079,1.408
4250.00,7.413935,25.07290,-0.000171,24.016927,-0.0078,1.408
4252.00,7.416241,25.07251,-0.000171,24.016188,-0.0078,1.408
4254.00,7.417777,25.07304,-0.000173,24.016576,-0.0078,1.407
4256.00,7.418640,25.07307,-0.000173,24.016922,-0.0078,1.408
4258.00,7.420212,25.07391,-0.000173,24.016617,-0.0079,1.408
4260.00,7.422223,25.07297,-0.000173,24.016479,-0.0078,1.407
4262.00,7.424045,25.07368,-0.000173,24.016387,-0.0078,1.407
4264.00,7.425812,25.07369,-0.000173,24.016788,-0.0078,1.408
4266.00,7.426518,25.07354,-0.000172,24.017074,-0.0078,1.407
4268.00,7.426511,25.07272,-0.000172,24.016293,-0.0078,1.407
4270.00,7.427112,25.07254,-0.000172,24.016171,-0.0078,1.407
4272.00,7.427151,25.07185,-0.000172,24.016121,-0.0079,1.408
4274.00,7.428190,25.07203,-0.000173,24.016463,-0.0078,1.408
4276.00,7.428357,25.07228,-0.000173,24.016768,-0.0078,1.408
4278.00,7.429417,25.07234,-0.000173,24.016740,-0.0078,1.407
4280.00,7.429776,25.07231,-0.000172,24.016856,-0.0078,1.407
4282.00,7.429912,25.07203,-0.000172,24.017210,-0.0078,1.407
4284.00,7.430313,25.07218,-0.000172,24.016641,-0.0078,1.407
4286.00,7.431051,25.07200,-0.000171,24.017031,-0.0078,1.407
4288.00,7.431190,25.07263,-0.000172,24.016893,-0.0078,1.407
4290.00,7.431518,25.07268,-0.000172,24.016452,-0.0078,1.407
4292.00,7.431615,25.07228,-0.000173,24.017005,-0.0078,1.407
4294.00,7.431627,25.07239,-0.000173,24.017012,-0.0078,1.407
4296.00,7.431362,25.07228,-0.000173,24.017290,-0.0078,1.408
4298.00,7.432199,25.07165,-0.000173,24.016820,-0.0079,1.408
4300.00,7.432714,25.07168,-0.000173,24.017032,-0.0078,1.407
4302.00,7.432631,25.07171,-0.000174,24.016289,-0.0078,1.408
4304.00,7.433199,25.07174,-0.000174,24.016590,-0.0078,1.408
4306.00,7.434017,25.07191,-0.000172,24.016909,-0.0078,1.407
4308.00,7.434092,25.07221,-0.000173,24.016295,-0.0078,1.407
4310.00,7.434237,25.07150,-0.000173,24.016728,-0.0078,1.407
4312.00,7.433857,25.07181,-0.000174,24.016438,-0.0078,1.408
4314.00,7.434617,25.07183,-0.000173,24.016657,-0.0078,1.408
4316.00,7.435698,25.07157,-0.000173,24.017134,-0.0078,1.408
4318.00,7.434506,25.07225,-0.000174,24.016398,-0.0078,1.408
4320.00,7.434150,25.07226,-0.000173,24.016672,-0.0078,1.407
4322.00,7.434202,25.07292,-0.000173,24.016454,-0.0078,1.408
4324.00,7.434481,25.07294,-0.000173,24.016626,-0.0078,1.407
4326.00,7.435158,25.07200,-0.000172,24.016815,-0.0078,1.408
4328.00,7.435435,25.07287,-0.000173,24.015836,-0.0078,1.407
4330.00,7.434628,25.07299,-0.000173,24.016208,-0.0078,1.407
4332.00,7.435102,25.07363,-0.000172,24.016429,-0.0078,1.407
4334.00,7.435697,25.07344,-0.000173,24.016499,-0.0078,1.407
4336.00,7.435765,25.07327,-0.000173,24.016490,-0.0078,1.408
4338.00,7.435882,25.07346,-0.000174,24.017041,-0.0078,1.408
4340.00,7.435374,25.07385,-0.000173,24.016639,-0.0078,1.408
4342.00,7.436083,25.07387,-0.000173,24.016206,-0.0078,1.408
4344.00,7.436188,25.07356,-0.000174,24.016557,-0.0078,1.408
4346.00,7.436976,25.07311,-0.000173,24.017185,-0.0078,1.408
4348.00,7.436486,25.07344,-0.000173,24.016641,-0.0078,1.407
4350.00,7.435895,25.07357,-0.000173,24.016777,-0.0078,1.407
4352.00,7.436077,25.07329,-0.000173,24.016483,-0.0078,1.408
4354.00,7.436505,25.07320,-0.000174,24.016313,-0.0078,1.408
4356.00,7.436849,25.07326,-0.000174,24.016893,-0.0078,1.408
4358.00,7.436361,25.07294,-0.000173,24.016706,-0.0078,1.407
4360.00,7.436509,25.07267,-0.000174,24.016541,-0.0078,1.407
4362.00,7.436447,25.07250,-0.000174,24.015956,-0.0078,1.408
4364.00,7.436248,25.07279,-0.000173,24.017072,-0.0078,1.408
4366.00,7.436375,25.07274,-0.000173,24.016476,-0.0078,1.408
4368.00,7.436338,25.07272,-0.000174,24.016742,-0.0078,1.407
4370.00,7.436318,25.07312,-0.000174,24.016842,-0.0078,1.408
4372.00,7.436505,25.07376,-0.000173,24.016316,-0.0079,1.408
4374.00,7.436683,25.07328,-0.000173,24.015841,-0.0079,1.408
4376.00,7.436535,25.07285,-0.000173,24.016222,-0.0078,1.408
4378.00,7.436835,25.07266,-0.000174,24.016407,-0.0078,1.408
4380.00,7.437911,25.07202,-0.000174,24.016191,-0.0078,1.407
4382.00,7.438449,25.07145,-0.000172,24.016623,-0.0079,1.407
4384.00,7.438189,25.07206,-0.000174,24.017185,-0.0078,1.407
4386.00,7.437418,25.07286,-0.000173,24.017025,-0.0078,1.407
4388.00,7.438259,25.07358,-0.000173,24.016804,-0.0078,1.408
4390.00,7.438054,25.07362,-0.000175,24.016782,-0.0078,1.408
4392.00,7.438233,25.07365,-0.000174,24.016496,-0.0078,1.407
4394.00,7.438202,25.07354,-0.000174,24.017016,-0.0078,1.407
4396.00,7.438302,25.07350,-0.000174,24.016737,-0.0078,1.407
4398.00,7.437897,25.07279,-0.000175,24.016262,-0.0079,1.407
4400.00,7.437528,25.07202,-0.000174,24.016456,-0.0079,1.408
4402.00,7.436646,25.07280,-0.000174,24.016519,-0.0078,1.407
4404.00,7.436921,25.07263,-0.000173,24.016329,-0.0078,1.407
4406.00,7.436784,25.07243,-0.000173,24.017108,-0.0078,1.408
4408.00,7.436698,25.07289,-0.000174,24.016673,-0.0078,1.408
4410.00,7.438133,25.07322,-0.000174,24.016296,-0.0078,1.408
4412.00,7.438923,25.07299,-0.000173,24.016570,-0.0078,1.407
4414.00,7.438609,25.07278,-0.000173,24.016256,-0.0078,1.407
4416.00,7.438291,25.07274,-0.000173,24.016869,-0.0078,1.407
4418.00,7.437561,25.07247,-0.000174,24.016668,-0.0078,1.408
4420.00,7.437344,25.07257,-0.000174,24.016525,-0.0078,1.408
4422.00,7.437604,25.07270,-0.000174,24.016769,-0.0078,1.408
4424.00,7.438395,25.07268,-0.000175,24.017027,-0.0079,1.408
4426.00,7.437937,25.07357,-0.000175,24.017003,-0.0078,1.408
4428.00,7.438249,25.07315,-0.000174,24.016902,-0.0078,1.407
4430.00,7.438257,25.07308,-0.000174,24.016795,-0.0078,1.407
4432.00,7.438268,25.07280,-0.000174,24.017192,-0.0078,1.407
4434.00,7.438431,25.07222,-0.000174,24.016271,-0.0078,1.408
4436.00,7.437989,25.07220,-0.000173,24.016759,-0.0078,1.407
4438.00,7.438581,25.07251,-0.000173,24.016021,-0.0078,1.408
4440.00,7.438645,25.07321,-0.000174,24.016762,-0.0078,1.407
4442.00,7.438676,25.07325,-0.000173,24.017112,-0.0078,1.408
4444.00,7.438159,25.07308,-0.000173,24.016858,-0.0078,1.407
4446.00,7.438208,25.07324,-0.000173,24.016434,-0.0078,1.407
4448.00,7.438788,25.07251,-0.000174,24.016392,-0.0078,1.408
4450.00,7.439014,25.07269,-0.000174,24.016360,-0.0079,1.407
4452.00,7.439196,25.07202,-0.000174,24.016077,-0.0079,1.407
4454.00,7.438616,25.07219,-0.000175,24.016539,-0.0079,1.408
4456.00,7.439593,25.07307,-0.000174,24.016075,-0.0078,1.408
4458.00,7.440108,25.07246,-0.000174,24.016258,-0.0078,1.408
4460.00,7.439937,25.07193,-0.000174,24.016508,-0.0079,1.408
4462.00,7.439957,25.07277,-0.000174,24.017145,-0.0078,1.407
4464.00,7.439474,25.07234,-0.000174,24.016519,-0.0079,1.408
4466.00,7.439728,25.07143,-0.000174,24.016565,-0.0078,1.408
4468.00,7.439219,25.07260,-0.000175,24.016539,-0.0078,1.408
4470.00,7.439380,25.07202,-0.000174,24.016521,-0.0078,1.407
4472.00,7.440167,25.07279,-0.000173,24.016525,-0.0078,1.407
4474.00,7.439505,25.07240,-0.000173,24.016296,-0.0078,1.407
4476.00,7.438725,25.07196,-0.000173,24.016855,-0.0078,1.408
4478.00,7.439482,25.07298,-0.000173,24.016764,-0.0078,1.408
4480.00,7.440205,25.07262,-0.000174,24.015827,-0.0078,1.408
4482.00,7.440405,25.07156,-0.000174,24.016585,-0.0078,1.408
4484.00,7.440005,25.07111,-0.000173,24.016309,-0.0078,1.408
4486.00,7.439297,25.07169,-0.000174,24.017137,-0.0078,1.408
4488.00,7.438773,25.07162,-0.000173,24.016318,-0.0079,1.407
4490.00,7.439315,25.07189,-0.000174,24.017045,-0.0078,1.408
4492.00,7.439749,25.07297,-0.000173,24.016855,-0.0078,1.407
4494.00,7.438951,25.07309,-0.000173,24.016343,-0.0078,1.408
4496.00,7.438777,25.07300,-0.000173,24.016559,-0.0078,1.408
4498.00,7.439432,25.07230,-0.000172,24.017199,-0.0078,1.408
4500.00,7.439284,25.07202,-0.000175,24.016423,-0.0078,1.407
4502.00,7.438994,25.07231,-0.000174,24.016184,-0.0078,1.408
4504.00,7.439337,25.07184,-0.000174,24.016701,-0.0078,1.407
4506.00,7.439418,25.07198,-0.000173,24.016202,-0.0078,1.408
4508.00,7.438563,25.07196,-0.000173,24.017087,-0.0078,1.408
4510.00,7.438764,25.07224,-0.000174,24.017565,-0.0078,1.408
4512.00,7.438921,25.07229,-0.000174,24.016862,-0.0078,1.408
4514.00,7.439340,25.07274,-0.000173,24.017137,-0.0078,1.407
4516.00,7.439021,25.07268,-0.000172,24.016809,-0.0078,1.408
4518.00,7.440111,25.07286,-0.000174,24.016476,-0.0078,1.408
4520.00,7.440164,25.07224,-0.000174,24.017116,-0.0079,1.407
4522.00,7.440594,25.07185,-0.000173,24.016802,-0.0078,1.407
4524.00,7.440450,25.07232,-0.000173,24.016291,-0.0078,1.407
4526.00,7.439918,25.07187,-0.000173,24.016044,-0.0078,1.408
4528.00,7.438542,25.07168,-0.000174,24.016527,-0.0078,1.408
4530.00,7.438890,25.07172,-0.000173,24.016911,-0.0079,1.408
4532.00,7.439273,25.07209,-0.000174,24.016871,-0.0078,1.408
4534.00,7.439447,25.07187,-0.000174,24.016991,-0.0078,1.408
4536.00,7.439632,25.07181,-0.000174,24.016619,-0.0078,1.407
4538.00,7.439892,25.07125,-0.000174,24.016543,-0.0078,1.408
4540.00,7.440222,25.07186,-0.000173,24.016545,-0.0078,1.408
4542.00,7.440551,25.07226,-0.000173,24.016489,-0.0078,1.408
4544.00,7.439961,25.07179,-0.000174,24.016198,-0.0078,1.407
4546.00,7.439923,25.07178,-0.000174,24.017032,-0.0078,1.407
4548.00,7.439285,25.07160,-0.000174,24.017134,-0.0078,1.408
4550.00,7.438936,25.07123,-0.000174,24.016702,-0.0079,1.408
4552.00,7.439253,25.07174,-0.000175,24.016198,-0.0079,1.409
4554.00,7.439092,25.07136,-0.000174,24.016398,-0.0078,1.408
4556.00,7.439338,25.07184,-0.000173,24.016198,-0.0079,1.407
4558.00,7.439201,25.07122,-0.000175,24.016679,-0.0079,1.408
4560.00,7.439644,25.07100,-0.000174,24.016624,-0.0078,1.408
4562.00,7.439472,25.07181,-0.000174,24.016581,-0.0078,1.407
4564.00,7.440056,25.07149,-0.000174,24.016586,-0.0078,1.408
4566.00,7.440598,25.07188,-0.000174,24.016826,-0.0078,1.407
4568.00,7.440755,25.07151,-0.000174,24.016412,-0.0078,1.408
4570.00,7.440774,25.07092,-0.000175,24.016324,-0.0079,1.408
4572.00,7.440698,25.07038,-0.000173,24.016028,-0.0079,1.407
4574.00,7.440529,25.07099,-0.000174,24.016483,-0.0078,1.408
4576.00,7.440466,25.07141,-0.000174,24.016403,-0.0078,1.408
4578.00,7.440528,25.07098,-0.000174,24.016599,-0.0078,1.408
4580.00,7.440502,25.07038,-0.000174,24.016760,-0.0078,1.408
4582.00,7.439786,25.07053,-0.000175,24.016349,-0.0078,1.408
4584.00,7.440109,25.07032,-0.000176,24.016782,-0.0078,1.408
4586.00,7.440043,25.07009,-0.000174,24.017152,-0.0078,1.408
4588.00,7.440034,25.07134,-0.000174,24.016695,-0.0079,1.408
4590.00,7.439654,25.07141,-0.000174,24.016653,-0.0078,1.408
4592.00,7.439387,25.07115,-0.000174,24.016269,-0.0078,1.408
4594.00,7.439595,25.07126,-0.000175,24.016753,-0.0079,1.408
4596.00,7.440400,25.07137,-0.000175,24.016866,-0.0079,1.408
4598.00,7.440055,25.07176,-0.000174,24.016309,-0.0079,1.408
4600.00,7.439329,25.07160,-0.000174,24.016421,-0.0078,1.408
4602.00,7.440064,25.07186,-0.000174,24.016307,-0.0078,1.409
4604.00,7.439876,25.07245,-0.000174,24.016639,-0.0078,1.408
4606.00,7.440266,25.07304,-0.000174,24.016657,-0.0078,1.408
4608.00,7.440575,25.07402,-0.000174,24.016258,-0.0079,1.408
4610.00,7.440469,25.07408,-0.000174,24.016213,-0.0078,1.407
4612.00,7.440108,25.07252,-0.000173,24.016412,-0.0078,1.408
4614.00,7.440767,25.07233,-0.000174,24.016624,-0.0078,1.408
4616.00,7.441241,25.07321,-0.000175,24.016528,-0.0078,1.409
4618.00,7.440595,25.07344,-0.000176,24.015928,-0.0079,1.408
4620.00,7.439052,25.07256,-0.000174,24.015769,-0.0078,1.408
4622.00,7.439373,25.07211,-0.000175,24.015482,-0.0079,1.408
4624.00,7.439238,25.07263,-0.000174,24.016327,-0.0078,1.408
4626.00,7.439099,25.07274,-0.000174,24.016780,-0.0078,1.409
4628.00,7.439689,25.07330,-0.000174,24.016014,-0.0078,1.408
4630.00,7.440037,25.07364,-0.000175,24.016416,-0.0078,1.408
4632.00,7.440340,25.07336,-0.000174,24.017078,-0.0079,1.408
4634.00,7.439670,25.07364,-0.000173,24.016197,-0.0079,1.407
4636.00,7.439933,25.07228,-0.000173,24.016443,-0.0078,1.408
4638.00,7.440244,25.07163,-0.000174,24.016382,-0.0079,1.408
4640.00,7.439954,25.07263,-0.000175,24.016371,-0.0079,1.408
4642.00,7.440534,25.07193,-0.000175,24.016505,-0.0078,1.408
4644.00,7.440921,25.07263,-0.000174,24.015876,-0.0078,1.408
4646.00,7.440552,25.07338,-0.000174,24.016566,-0.0078,1.409
4648.00,7.440298,25.07344,-0.000175,24.015939,-0.0079,1.408
4650.00,7.440297,25.07241,-0.000176,24.015722,-0.0078,1.408
4652.00,7.440054,25.07262,-0.000174,24.016786,-0.0078,1.408
4654.00,7.439843,25.07291,-0.000175,24.016670,-0.0078,1.408
4656.00,7.439702,25.07251,-0.000174,24.016713,-0.0079,1.408
4658.00,7.440332,25.07258,-0.000174,24.016965,-0.0078,1.408
4660.00,7.440966,25.07281,-0.000174,24.016353,-0.0078,1.408
4662.00,7.440816,25.07272,-0.000174,24.016583,-0.0078,1.408
4664.00,7.441724,25.07250,-0.000174,24.016673,-0.0079,1.408
4666.00,7.441926,25.07250,-0.000175,24.016434,-0.0079,1.408
4668.00,7.441581,25.07212,-0.000175,24.016081,-0.0078,1.408
4670.00,7.440762,25.07198,-0.000174,24.016144,-0.0078,1.409
4672.00,7.440277,25.07180,-0.000174,24.016434,-0.0078,1.408
4674.00,7.440545,25.07211,-0.000174,24.016512,-0.0078,1.408
4676.00,7.440761,25.07206,-0.000173,24.016289,-0.0079,1.408
4678.00,7.440842,25.07213,-0.000173,24.016527,-0.0078,1.408
4680.00,7.440739,25.07241,-0.000174,24.016378,-0.0079,1.408
4682.00,7.440531,25.07238,-0.000174,24.015751,-0.0078,1.408
4684.00,7.440312,25.07242,-0.000174,24.015724,-0.0078,1.408
4686.00,7.440539,25.07250,-0.000174,24.016247,-0.0078,1.408
4688.00,7.440803,25.07267,-0.000174,24.016646,-0.0078,1.408
4690.00,7.440842,25.07159,-0.000174,24.016276,-0.0079,1.408
4692.00,7.441200,25.07117,-0.000173,24.016641,-0.0078,1.408
4694.00,7.440279,25.07235,-0.000174,24.016724,-0.0078,1.408
4696.00,7.440320,25.07230,-0.000175,24.016702,-0.0079,1.408
4698.00,7.440564,25.07226,-0.000175,24.015629,-0.0079,1.408
4700.00,7.440908,25.07172,-0.000175,24.016465,-0.0079,1.408
4702.00,7.441053,25.07136,-0.000174,24.016365,-0.0079,1.407
4704.00,7.440874,25.07169,-0.000173,24.016380,-0.0078,1.407
4706.00,7.440429,25.07177,-0.000174,24.016789,-0.0079,1.408
4708.00,7.440685,25.07155,-0.000176,24.016682,-0.0078,1.408
4710.00,7.441586,25.07227,-0.000174,24.016454,-0.0078,1.408
4712.00,7.439968,25.07159,-0.000174,24.016131,-0.0079,1.408
4714.00,7.439908,25.07161,-0.000175,24.016354,-0.0079,1.408
4716.00,7.440554,25.07242,-0.000174,24.016086,-0.0079,1.409
4718.00,7.440789,25.07288,-0.000174,24.016552,-0.0079,1.408
4720.00,7.440720,25.07320,-0.000174,24.016463,-0.0078,1.408
4722.00,7.440738,25.07375,-0.000174,24.015928,-0.0079,1.408
4724.00,7.440056,25.07362,-0.000174,24.016485,-0.0079,1.407
4726.00,7.440717,25.07263,-0.000174,24.016394,-0.0078,1.408
4728.00,7.441096,25.07278,-0.000174,24.016519,-0.0078,1.408
4730.00,7.440427,25.07178,-0.000174,24.016385,-0.0079,1.409
4732.00,7.440742,25.07186,-0.000174,24.016788,-0.0079,1.408
4734.00,7.440014,25.07171,-0.000176,24.016833,-0.0078,1.408
4736.00,7.440044,25.07200,-0.000175,24.016360,-0.0078,1.407
4738.00,7.440540,25.07247,-0.000174,24.016951,-0.0078,1.408
4740.00,7.440498,25.07319,-0.000174,24.016621,-0.0079,1.409
4742.00,7.440687,25.07262,-0.000175,24.016478,-0.0078,1.408
4744.00,7.441298,25.07218,-0.000174,24.016706,-0.0078,1.409
4746.00,7.441287,25.07179,-0.000174,24.016289,-0.0078,1.408
4748.00,7.441380,25.07193,-0.000174,24.016802,-0.0078,1.408
4750.00,7.441491,25.07177,-0.000173,24.016615,-0.0078,1.407
4752.00,7.441749,25.07024,-0.000174,24.017069,-0.0078,1.408
4754.00,7.441049,25.07011,-0.000173,24.017335,-0.0078,1.408
4756.00,7.440334,25.07094,-0.000174,24.016704,-0.0078,1.408
4758.00,7.440659,25.07135,-0.000174,24.015783,-0.0078,1.408
4760.00,7.440889,25.07130,-0.000173,24.016251,-0.0078,1.408
4762.00,7.440686,25.06997,-0.000175,24.016494,-0.0078,1.408
4764.00,7.440872,25.07015,-0.000174,24.016289,-0.0078,1.408
4766.00,7.441281,25.07040,-0.000174,24.016371,-0.0079,1.408
4768.00,7.442052,25.07074,-0.000174,24.015974,-0.0079,1.408
4770.00,7.441691,25.06961,-0.000174,24.016440,-0.0078,1.408
4772.00,7.441662,25.07010,-0.000175,24.016220,-0.0078,1.408
4774.00,7.442192,25.07040,-0.000174,24.016320,-0.0078,1.408
4776.00,7.441853,25.07072,-0.000173,24.015830,-0.0078,1.408
4778.00,7.441377,25.07120,-0.000175,24.016324,-0.0078,1.408
4780.00,7.442059,25.07184,-0.000174,24.015642,-0.0079,1.408
4782.00,7.440845,25.07239,-0.000175,24.016356,-0.0078,1.409
4784.00,7.441462,25.07235,-0.000173,24.016106,-0.0078,1.408
4786.00,7.442536,25.07196,-0.000173,24.016887,-0.0079,1.408
4788.00,7.442402,25.07248,-0.000175,24.016255,-0.0078,1.408
4790.00,7.441700,25.07352,-0.000174,24.016240,-0.0079,1.408
4792.00,7.441416,25.07337,-0.000175,24.016663,-0.0079,1.408
4794.00,7.441375,25.07317,-0.000175,24.016387,-0.0078,1.408
4796.00,7.441009,25.07297,-0.000175,24.016679,-0.0079,1.409
4798.00,7.440540,25.07328,-0.000175,24.016311,-0.0078,1.408
4800.00,7.441343,25.07252,-0.000175,24.016278,-0.0078,1.408
@8,12.0000,24.0
4802.00,7.439989,25.07195,-0.000174,24.017163,-0.0078,1.408
4804.00,7.439227,25.07157,-0.000174,24.016249,-0.0079,1.408
4806.00,7.433760,25.07207,-0.000173,24.016289,-0.0079,1.407
4808.00,7.426904,25.07289,-0.000173,24.017152,-0.0079,1.407
4810.00,7.421080,25.07311,-0.000174,24.016090,-0.0078,1.407
4812.00,7.416475,25.07384,-0.000172,24.016043,-0.0079,1.407
4814.00,7.410733,25.07386,-0.000173,24.016374,-0.0079,1.408
4816.00,7.404981,25.07385,-0.000173,24.015954,-0.0078,1.409
4818.00,7.400041,25.07299,-0.000174,24.016554,-0.0078,1.409
4820.00,7.395798,25.07296,-0.000175,24.016686,-0.0078,1.409
4822.00,7.392181,25.07296,-0.000174,24.016715,-0.0079,1.410
4824.00,7.390684,25.07405,-0.000174,24.016434,-0.0079,1.410
4826.00,7.388833,25.07351,-0.000176,24.017121,-0.0078,1.409
4828.00,7.389408,25.07247,-0.000175,24.016764,-0.0078,1.411
4830.00,7.394300,25.07222,-0.000175,24.015803,-0.0078,1.410
4832.00,7.398977,25.07345,-0.000175,24.016119,-0.0078,1.410
4834.00,7.401849,25.07331,-0.000174,24.016043,-0.0078,1.411
4836.00,7.406378,25.07330,-0.000174,24.016008,-0.0078,1.410
4838.00,7.411697,25.07288,-0.000174,24.016530,-0.0079,1.409
4840.00,7.415361,25.07239,-0.000173,24.017072,-0.0078,1.409
4842.00,7.418366,25.07245,-0.000174,24.016514,-0.0078,1.409
4844.00,7.421886,25.07241,-0.000174,24.016090,-0.0078,1.409
4846.00,7.424545,25.07239,-0.000173,24.016188,-0.0078,1.409
4848.00,7.426212,25.07300,-0.000173,24.016215,-0.0078,1.408
4850.00,7.428068,25.07275,-0.000174,24.016833,-0.0078,1.409
4852.00,7.429688,25.07246,-0.000172,24.016363,-0.0078,1.409
4854.00,7.430694,25.07150,-0.000173,24.016271,-0.0078,1.409
4856.00,7.431357,25.07227,-0.000174,24.016933,-0.0078,1.408
4858.00,7.431450,25.07254,-0.000172,24.016398,-0.0078,1.408
4860.00,7.431637,25.07230,-0.000174,24.016476,-0.0079,1.409
4862.00,7.433273,25.07285,-0.000174,24.016380,-0.0079,1.409
4864.00,7.434592,25.07259,-0.000174,24.015548,-0.0079,1.409
4866.00,7.434675,25.07227,-0.000172,24.015990,-0.0078,1.408
4868.00,7.434895,25.07291,-0.000173,24.016566,-0.0079,1.408
4870.00,7.435833,25.07329,-0.000173,24.016461,-0.0079,1.409
4872.00,7.435498,25.07377,-0.000174,24.016365,-0.0079,1.409
4874.00,7.435933,25.07367,-0.000174,24.016256,-0.0079,1.408
4876.00,7.435337,25.07332,-0.000174,24.016070,-0.0078,1.408
4878.00,7.435478,25.07339,-0.000174,24.016298,-0.0078,1.408
4880.00,7.435593,25.07332,-0.000174,24.015997,-0.0078,1.409
4882.00,7.435298,25.07346,-0.000173,24.016429,-0.0078,1.408
4884.00,7.435524,25.07375,-0.000174,24.016518,-0.0078,1.409
4886.00,7.435599,25.07385,-0.000174,24.016240,-0.0078,1.408
4888.00,7.436153,25.07390,-0.000174,24.016465,-0.0078,1.408
4890.00,7.436569,25.07400,-0.000174,24.017574,-0.0078,1.409
4892.00,7.436513,25.07311,-0.000175,24.016438,-0.0079,1.408
4894.00,7.436860,25.07376,-0.000175,24.016208,-0.0079,1.409
4896.00,7.436668,25.07383,-0.000173,24.016766,-0.0078,1.408
4898.00,7.437154,25.07387,-0.000174,24.016541,-0.0078,1.408
4900.00,7.437302,25.07377,-0.000174,24.016360,-0.0079,1.408
4902.00,7.437056,25.07459,-0.000174,24.016869,-0.0079,1.409
4904.00,7.437268,25.07406,-0.000174,24.016068,-0.0079,1.409
4906.00,7.436762,25.07318,-0.000174,24.016605,-0.0079,1.408
4908.00,7.437255,25.07384,-0.000174,24.015937,-0.0078,1.408
4910.00,7.436992,25.07354,-0.000174,24.016115,-0.0078,1.408
4912.00,7.437059,25.07365,-0.000173,24.016764,-0.0078,1.408
4914.00,7.437729,25.07357,-0.000175,24.016476,-0.0078,1.408
4916.00,7.436996,25.07305,-0.000173,24.016862,-0.0079,1.409
4918.00,7.437106,25.07337,-0.000173,24.016603,-0.0078,1.408
4920.00,7.436973,25.07261,-0.000175,24.016240,-0.0078,1.408
4922.00,7.437541,25.07272,-0.000174,24.016108,-0.0078,1.408
4924.00,7.437657,25.07324,-0.000173,24.016004,-0.0078,1.408
4926.00,7.437626,25.07253,-0.000173,24.016144,-0.0078,1.409
4928.00,7.438110,25.07206,-0.000173,24.016539,-0.0078,1.407
4930.00,7.437619,25.07322,-0.000173,24.016285,-0.0078,1.408
4932.00,7.437736,25.07327,-0.000172,24.016231,-0.0078,1.409
4934.00,7.438381,25.07248,-0.000173,24.016576,-0.0078,1.408
4936.00,7.438696,25.07264,-0.000175,24.016840,-0.0078,1.408
4938.00,7.438497,25.07332,-0.000174,24.017027,-0.0078,1.408
4940.00,7.437646,25.07382,-0.000173,24.016452,-0.0079,1.408
4942.00,7.437648,25.07410,-0.000174,24.015836,-0.0079,1.409
4944.00,7.438300,25.07365,-0.000173,24.016159,-0.0078,1.408
4946.00,7.438171,25.07339,-0.000173,24.016354,-0.0078,1.408
4948.00,7.438009,25.07218,-0.000175,24.016688,-0.0078,1.409
4950.00,7.438328,25.07155,-0.000174,24.015867,-0.0079,1.408
4952.00,7.438383,25.07224,-0.000175,24.016302,-0.0078,1.409
4954.00,7.437917,25.07179,-0.000174,24.016160,-0.0079,1.408
4956.00,7.438409,25.07249,-0.000174,24.016140,-0.0079,1.409
4958.00,7.438575,25.07269,-0.000175,24.016615,-0.0079,1.409
4960.00,7.437957,25.07323,-0.000175,24.016565,-0.0079,1.409
4962.00,7.437202,25.07356,-0.000173,24.016342,-0.0079,1.408
4964.00,7.438117,25.07347,-0.000174,24.015928,-0.0078,1.408
4966.00,7.438327,25.07225,-0.000175,24.016208,-0.0078,1.408
4968.00,7.438146,25.07326,-0.000175,24.016479,-0.0078,1.409
4970.00,7.437890,25.07359,-0.000174,24.016362,-0.0079,1.408
4972.00,7.437919,25.07359,-0.000174,24.016953,-0.0078,1.408
4974.00,7.437777,25.07330,-0.000175,24.016878,-0.0078,1.408
4976.00,7.438730,25.07229,-0.000175,24.017854,-0.0078,1.408
4978.00,7.439168,25.07335,-0.000173,24.016936,-0.0078,1.408
4980.00,7.438902,25.07365,-0.000173,24.016247,-0.0078,1.408
4982.00,7.439438,25.07385,-0.000174,24.016012,-0.0078,1.409
4984.00,7.438895,25.07361,-0.000175,24.016345,-0.0079,1.408
4986.00,7.438193,25.07418,-0.000174,24.016276,-0.0078,1.409
4988.00,7.438257,25.07361,-0.000175,24.015979,-0.0078,1.410
4990.00,7.438142,25.07254,-0.000174,24.016204,-0.0078,1.408
4992.00,7.438436,25.07244,-0.000174,24.016858,-0.0078,1.408
4994.00,7.438925,25.07298,-0.000174,24.016269,-0.0078,1.408
4996.00,7.439263,25.07323,-0.000173,24.016256,-0.0078,1.408
4998.00,7.439173,25.07265,-0.000174,24.015995,-0.0078,1.408
5000.00,7.438750,25.07173,-0.000176,24.016499,-0.0079,1.409
5002.00,7.439641,25.07299,-0.000174,24.016624,-0.0079,1.407
5004.00,7.439295,25.07276,-0.000175,24.016300,-0.0079,1.408
5006.00,7.438996,25.07359,-0.000174,24.016028,-0.0078,1.408
5008.00,7.440194,25.07369,-0.000175,24.016095,-0.0079,1.408
5010.00,7.440097,25.07343,-0.000175,24.016822,-0.0079,1.408
5012.00,7.439817,25.07298,-0.000174,24.016800,-0.0078,1.409
5014.00,7.439074,25.07236,-0.000174,24.015796,-0.0078,1.408
5016.00,7.439392,25.07284,-0.000174,24.015849,-0.0078,1.408
5018.00,7.439276,25.07273,-0.000174,24.016026,-0.0079,1.408
5020.00,7.439371,25.07278,-0.000174,24.015941,-0.0079,1.409
5022.00,7.439123,25.07327,-0.000174,24.016711,-0.0078,1.408
5024.00,7.439321,25.07293,-0.000174,24.016945,-0.0079,1.408
5026.00,7.439965,25.07282,-0.000175,24.016305,-0.0079,1.409
5028.00,7.440344,25.07271,-0.000175,24.016227,-0.0079,1.408
5030.00,7.440348,25.07200,-0.000175,24.016329,-0.0078,1.408
5032.00,7.440128,25.07158,-0.000175,24.015818,-0.0078,1.408
5034.00,7.440207,25.07173,-0.000174,24.016155,-0.0078,1.408
5036.00,7.440130,25.07186,-0.000175,24.015903,-0.0078,1.409
5038.00,7.438834,25.07106,-0.000175,24.016505,-0.0079,1.408
5040.00,7.438328,25.07115,-0.000175,24.016652,-0.0079,1.408
5042.00,7.437848,25.07120,-0.000175,24.015968,-0.0078,1.408
5044.00,7.437861,25.07183,-0.000174,24.016150,-0.0078,1.408
5046.00,7.438425,25.07202,-0.000175,24.016590,-0.0078,1.408
5048.00,7.438726,25.07212,-0.000174,24.016217,-0.0078,1.408
5050.00,7.440120,25.07126,-0.000174,24.016264,-0.0078,1.408
5052.00,7.439304,25.07175,-0.000173,24.017148,-0.0078,1.408
5054.00,7.438387,25.07284,-0.000174,24.016378,-0.0079,1.408
5056.00,7.437928,25.07289,-0.000175,24.016730,-0.0078,1.408
5058.00,7.438742,25.07322,-0.000175,24.016427,-0.0078,1.408
5060.00,7.439305,25.07248,-0.000174,24.015966,-0.0078,1.408
5062.00,7.439155,25.07216,-0.000174,24.016240,-0.0078,1.408
5064.00,7.439279,25.07167,-0.000175,24.016233,-0.0079,1.408
5066.00,7.438835,25.07206,-0.000176,24.016592,-0.0078,1.408
5068.00,7.438863,25.07181,-0.000176,24.016545,-0.0079,1.408
5070.00,7.440793,25.07144,-0.000175,24.016349,-0.0079,1.408
5072.00,7.440363,25.07173,-0.000174,24.016528,-0.0078,1.408
5074.00,7.439227,25.07277,-0.000174,24.016728,-0.0079,1.409
5076.00,7.439621,25.07315,-0.000174,24.016496,-0.0079,1.408
5078.00,7.439788,25.07352,-0.000176,24.016566,-0.0079,1.408
5080.00,7.440243,25.07415,-0.000175,24.016320,-0.0079,1.409
5082.00,7.440387,25.07437,-0.000174,24.015988,-0.0079,1.408
5084.00,7.440713,25.07444,-0.000174,24.016249,-0.0079,1.408
5086.00,7.439998,25.07394,-0.000176,24.016006,-0.0079,1.408
5088.00,7.440171,25.07399,-0.000175,24.016737,-0.0079,1.408
5090.00,7.440439,25.07441,-0.000174,24.015805,-0.0079,1.408
5092.00,7.440574,25.07526,-0.000175,24.016318,-0.0079,1.408
5094.00,7.439876,25.07453,-0.000175,24.015794,-0.0079,1.408
5096.00,7.440304,25.07470,-0.000176,24.015872,-0.0079,1.409
5098.00,7.439850,25.07481,-0.000175,24.017021,-0.0079,1.408
5100.00,7.439972,25.07529,-0.000175,24.015754,-0.0079,1.408
5102.00,7.440119,25.07438,-0.000175,24.016425,-0.0079,1.408
5104.00,7.440514,25.07534,-0.000173,24.016499,-0.0079,1.408
5106.00,7.440254,25.07458,-0.000174,24.016099,-0.0079,1.408
5108.00,7.439945,25.07521,-0.000174,24.016760,-0.0079,1.408
5110.00,7.439839,25.07476,-0.000175,24.016204,-0.0079,1.409
5112.00,7.440304,25.07525,-0.000174,24.016490,-0.0078,1.408
5114.00,7.440388,25.07544,-0.000175,24.016523,-0.0079,1.408
5116.00,7.440841,25.07624,-0.000173,24.016191,-0.0079,1.407
5118.00,7.440886,25.07631,-0.000174,24.015602,-0.0079,1.409
5120.00,7.440809,25.07604,-0.000175,24.016026,-0.0078,1.409
5122.00,7.441353,25.07559,-0.000176,24.016740,-0.0078,1.409
5124.00,7.441629,25.07520,-0.000175,24.016407,-0.0078,1.408
5126.00,7.440543,25.07480,-0.000175,24.016460,-0.0078,1.408
5128.00,7.439894,25.07429,-0.000174,24.016186,-0.0078,1.408
5130.00,7.440180,25.07497,-0.000175,24.016637,-0.0078,1.409
5132.00,7.439883,25.07500,-0.000175,24.016742,-0.0078,1.409
5134.00,7.440508,25.07494,-0.000175,24.016597,-0.0078,1.408
5136.00,7.440977,25.07466,-0.000175,24.015707,-0.0078,1.408
5138.00,7.440632,25.07418,-0.000176,24.016258,-0.0078,1.409
5140.00,7.440239,25.07317,-0.000176,24.016472,-0.0078,1.408
5142.00,7.440854,25.07382,-0.000174,24.016041,-0.0078,1.408
5144.00,7.441877,25.07332,-0.000175,24.016246,-0.0078,1.409
5146.00,7.441356,25.07385,-0.000176,24.016382,-0.0078,1.408
5148.00,7.441185,25.07397,-0.000175,24.016108,-0.0079,1.408
5150.00,7.440592,25.07382,-0.000175,24.016023,-0.0078,1.409
5152.00,7.440590,25.07381,-0.000174,24.016024,-0.0078,1.408
5154.00,7.441145,25.07380,-0.000175,24.016128,-0.0079,1.408
5156.00,7.441418,25.07414,-0.000175,24.016227,-0.0079,1.408
5158.00,7.441901,25.07394,-0.000174,24.016285,-0.0079,1.409
5160.00,7.441737,25.07352,-0.000175,24.015858,-0.0079,1.408
5162.00,7.441725,25.07343,-0.000176,24.016043,-0.0078,1.408
5164.00,7.441979,25.07295,-0.000175,24.016434,-0.0079,1.409
5166.00,7.441684,25.07377,-0.000176,24.015907,-0.0079,1.408
5168.00,7.441410,25.07404,-0.000176,24.015981,-0.0079,1.408
5170.00,7.441955,25.07388,-0.000175,24.016401,-0.0079,1.408
5172.00,7.442556,25.07440,-0.000174,24.015849,-0.0079,1.409
5174.00,7.442072,25.07428,-0.000174,24.015917,-0.0079,1.409
5176.00,7.441151,25.07458,-0.000175,24.016505,-0.0079,1.408
5178.00,7.440555,25.07548,-0.000175,24.016026,-0.0079,1.408
5180.00,7.440689,25.07468,-0.000176,24.016061,-0.0078,1.409
5182.00,7.441591,25.07434,-0.000175,24.016652,-0.0079,1.408
5184.00,7.440908,25.07420,-0.000176,24.016164,-0.0078,1.408
5186.00,7.440752,25.07407,-0.000175,24.015288,-0.0079,1.408
5188.00,7.440681,25.07493,-0.000176,24.015365,-0.0079,1.409
5190.00,7.441078,25.07519,-0.000175,24.015888,-0.0079,1.408
5192.00,7.441661,25.07497,-0.000175,24.016048,-0.0078,1.408
5194.00,7.441675,25.07469,-0.000176,24.015975,-0.0079,1.408
5196.00,7.441525,25.07455,-0.000174,24.016710,-0.0078,1.409
5198.00,7.441941,25.07437,-0.000174,24.016817,-0.0079,1.408
5200.00,7.441472,25.07414,-0.000175,24.015747,-0.0079,1.408
5202.00,7.441048,25.07445,-0.000175,24.015756,-0.0078,1.408
5204.00,7.440964,25.07463,-0.000175,24.016846,-0.0079,1.408
5206.00,7.441219,25.07386,-0.000175,24.016162,-0.0078,1.408
5208.00,7.441395,25.07453,-0.000176,24.016133,-0.0078,1.408
5210.00,7.440872,25.07353,-0.000175,24.015867,-0.0078,1.409
5212.00,7.441799,25.07350,-0.000175,24.016353,-0.0078,1.409
5214.00,7.442058,25.07365,-0.000176,24.016014,-0.0079,1.408
5216.00,7.441441,25.07314,-0.000175,24.016208,-0.0078,1.408
5218.00,7.440360,25.07210,-0.000175,24.016121,-0.0078,1.408
5220.00,7.440995,25.07323,-0.000175,24.017085,-0.0079,1.408
5222.00,7.441641,25.07468,-0.000174,24.015990,-0.0079,1.408
5224.00,7.441623,25.07471,-0.000174,24.016512,-0.0079,1.408
5226.00,7.441752,25.07459,-0.000174,24.016191,-0.0079,1.408
5228.00,7.441560,25.07542,-0.000174,24.016023,-0.0078,1.408
5230.00,7.441621,25.07500,-0.000175,24.016189,-0.0078,1.408
5232.00,7.441750,25.07520,-0.000174,24.015606,-0.0078,1.408
5234.00,7.440675,25.07533,-0.000175,24.015278,-0.0078,1.408
5236.00,7.440919,25.07529,-0.000176,24.015927,-0.0078,1.409
5238.00,7.441220,25.07524,-0.000175,24.016447,-0.0079,1.408
5240.00,7.441567,25.07420,-0.000175,24.016217,-0.0078,1.407
5242.00,7.441776,25.07483,-0.000175,24.015497,-0.0079,1.408
5244.00,7.441629,25.07367,-0.000174,24.016238,-0.0079,1.409
5246.00,7.441844,25.07373,-0.000174,24.015883,-0.0079,1.408
5248.00,7.441701,25.07379,-0.000175,24.016561,-0.0079,1.408
5250.00,7.442474,25.07379,-0.000174,24.016092,-0.0078,1.409
5252.00,7.442542,25.07377,-0.000174,24.016166,-0.0078,1.408
5254.00,7.440539,25.07368,-0.000174,24.016418,-0.0078,1.408
5256.00,7.440949,25.07290,-0.000174,24.016550,-0.0079,1.408
5258.00,7.441194,25.07219,-0.000174,24.016371,-0.0078,1.408
5260.00,7.442059,25.07232,-0.000175,24.016260,-0.0078,1.408
5262.00,7.441535,25.07241,-0.000174,24.015872,-0.0078,1.408
5264.00,7.441532,25.07268,-0.000173,24.016371,-0.0079,1.408
5266.00,7.440424,25.07335,-0.000174,24.016949,-0.0079,1.408
5268.00,7.440413,25.07257,-0.000175,24.017121,-0.0078,1.408
5270.00,7.441372,25.07288,-0.000174,24.016702,-0.0078,1.408
5272.00,7.442011,25.07346,-0.000175,24.016262,-0.0078,1.409
5274.00,7.442178,25.07265,-0.000174,24.016153,-0.0078,1.408
5276.00,7.442687,25.07233,-0.000175,24.015821,-0.0079,1.409
5278.00,7.442381,25.07337,-0.000175,24.016476,-0.0078,1.408
5280.00,7.442099,25.07399,-0.000176,24.015716,-0.0078,1.408
5282.00,7.442180,25.07354,-0.000175,24.016338,-0.0078,1.408
5284.00,7.442038,25.07380,-0.000175,24.015910,-0.0079,1.409
5286.00,7.441767,25.07353,-0.000174,24.016784,-0.0079,1.409
5288.00,7.442111,25.07334,-0.000174,24.016184,-0.0078,1.408
5290.00,7.442544,25.07465,-0.000174,24.015905,-0.0078,1.408
5292.00,7.441802,25.07403,-0.000174,24.016372,-0.0079,1.408
5294.00,7.441732,25.07462,-0.000173,24.016211,-0.0078,1.408
5296.00,7.442784,25.07418,-0.000174,24.016242,-0.0078,1.408
5298.00,7.443783,25.07442,-0.000173,24.016262,-0.0079,1.408
5300.00,7.442677,25.07488,-0.000174,24.015633,-0.0079,1.409
5302.00,7.441977,25.07462,-0.000175,24.016037,-0.0079,1.408
5304.00,7.442220,25.07454,-0.000175,24.016552,-0.0078,1.408
5306.00,7.441636,25.07422,-0.000176,24.017183,-0.0078,1.408
5308.00,7.440842,25.07412,-0.000174,24.016140,-0.0078,1.408
5310.00,7.440495,25.07380,-0.000175,24.016507,-0.0078,1.408
5312.00,7.440877,25.07366,-0.000175,24.016715,-0.0079,1.408
5314.00,7.441428,25.07393,-0.000174,24.016333,-0.0079,1.408
5316.00,7.441577,25.07495,-0.000175,24.016420,-0.0079,1.408
5318.00,7.441687,25.07446,-0.000176,24.015785,-0.0079,1.408
5320.00,7.442019,25.07425,-0.000176,24.016512,-0.0079,1.409
5322.00,7.442274,25.07389,-0.000175,24.016093,-0.0079,1.409
5324.00,7.442189,25.07440,-0.000175,24.016628,-0.0079,1.408
5326.00,7.441800,25.07466,-0.000174,24.015995,-0.0079,1.408
5328.00,7.441984,25.07496,-0.000174,24.015783,-0.0078,1.408
5330.00,7.441939,25.07459,-0.000174,24.016568,-0.0079,1.408
5332.00,7.441002,25.07411,-0.000175,24.016715,-0.0078,1.408
5334.00,7.441281,25.07459,-0.000175,24.016561,-0.0078,1.409
5336.00,7.441757,25.07432,-0.000175,24.016400,-0.0079,1.408
5338.00,7.441917,25.07502,-0.000174,24.016191,-0.0079,1.408
5340.00,7.441810,25.07447,-0.000174,24.016082,-0.0078,1.408
5342.00,7.441013,25.07411,-0.000174,24.016432,-0.0078,1.409
5344.00,7.440937,25.07434,-0.000175,24.016155,-0.0078,1.409
5346.00,7.441592,25.07459,-0.000174,24.016628,-0.0079,1.408
5348.00,7.442344,25.07473,-0.000174,24.016278,-0.0079,1.408
5350.00,7.442779,25.07525,-0.000173,24.016168,-0.0078,1.408
5352.00,7.443412,25.07592,-0.000173,24.016108,-0.0078,1.408
5354.00,7.443633,25.07521,-0.000172,24.016128,-0.0078,1.408
5356.00,7.443490,25.07460,-0.000174,24.015950,-0.0078,1.408
5358.00,7.442956,25.07439,-0.000174,24.015693,-0.0079,1.408
5360.00,7.442350,25.07438,-0.000174,24.016153,-0.0079,1.408
5362.00,7.442107,25.07428,-0.000174,24.016581,-0.0078,1.408
5364.00,7.441493,25.07410,-0.000174,24.015932,-0.0079,1.408
5366.00,7.442431,25.07453,-0.000175,24.015968,-0.0079,1.408
5368.00,7.442175,25.07444,-0.000174,24.016588,-0.0079,1.408
5370.00,7.442552,25.07513,-0.000173,24.016106,-0.0078,1.408
5372.00,7.442257,25.07371,-0.000175,24.016715,-0.0078,1.408
5374.00,7.441633,25.07364,-0.000176,24.016664,-0.0078,1.409
5376.00,7.441510,25.07368,-0.000175,24.016106,-0.0078,1.408
5378.00,7.441497,25.07356,-0.000173,24.015997,-0.0079,1.408
5380.00,7.441938,25.07390,-0.000175,24.016750,-0.0078,1.409
5382.00,7.442028,25.07449,-0.000175,24.015713,-0.0078,1.409
5384.00,7.442040,25.07360,-0.000173,24.015870,-0.0079,1.408
5386.00,7.441850,25.07308,-0.000173,24.016603,-0.0078,1.409
5388.00,7.442139,25.07222,-0.000174,24.017228,-0.0078,1.408
5390.00,7.441868,25.07287,-0.000175,24.016485,-0.0078,1.409
5392.00,7.441935,25.07311,-0.000174,24.016559,-0.0078,1.408
5394.00,7.441858,25.07383,-0.000174,24.016046,-0.0078,1.408
5396.00,7.442351,25.07474,-0.000173,24.016184,-0.0078,1.408
5398.00,7.442587,25.07467,-0.000173,24.016356,-0.0078,1.408
5400.00,7.441512,25.07414,-0.000173,24.016073,-0.0078,1.409
5402.00,7.441980,25.07415,-0.000175,24.016242,-0.0079,1.409
@9,12.0000,24.0
5404.00,7.441386,25.07367,-0.000174,24.016460,-0.0078,1.408
5406.00,7.435382,25.07377,-0.000173,24.016715,-0.0078,1.407
5408.00,7.427851,25.07444,-0.000173,24.016314,-0.0079,1.407
5410.00,7.422076,25.07456,-0.000172,24.016623,-0.0078,1.407
5412.00,7.417380,25.07534,-0.000173,24.016871,-0.0079,1.408
5414.00,7.412928,25.07517,-0.000174,24.016873,-0.0078,1.409
5416.00,7.408529,25.07514,-0.000174,24.016142,-0.0078,1.408
5418.00,7.405007,25.07475,-0.000174,24.016159,-0.0078,1.409
5420.00,7.403002,25.07495,-0.000175,24.016253,-0.0079,1.409
5422.00,7.400335,25.07490,-0.000174,24.016041,-0.0078,1.409
5424.00,7.398157,25.07455,-0.000174,24.016064,-0.0078,1.410
5426.00,7.396860,25.07428,-0.000176,24.016003,-0.0079,1.410
5428.00,7.398225,25.07436,-0.000175,24.016133,-0.0078,1.411
5430.00,7.404038,25.07423,-0.000175,24.015917,-0.0078,1.410
5432.00,7.410562,25.07372,-0.000174,24.016010,-0.0078,1.410
5434.00,7.415619,25.07379,-0.000175,24.016171,-0.0078,1.410
5436.00,7.419607,25.07474,-0.000176,24.016347,-0.0079,1.411
5438.00,7.423007,25.07468,-0.000175,24.016318,-0.0079,1.409
5440.00,7.426409,25.07373,-0.000173,24.016449,-0.0079,1.409
5442.00,7.429281,25.07392,-0.000173,24.016632,-0.0078,1.409
5444.00,7.432314,25.07455,-0.000174,24.015908,-0.0078,1.409
5446.00,7.434305,25.07471,-0.000174,24.016052,-0.0079,1.408
5448.00,7.436719,25.07470,-0.000174,24.015792,-0.0079,1.408
5450.00,7.437299,25.07448,-0.000174,24.016204,-0.0078,1.409
5452.00,7.438263,25.07455,-0.000174,24.016302,-0.0078,1.409
5454.00,7.439872,25.07555,-0.000175,24.016365,-0.0079,1.408
5456.00,7.441398,25.07463,-0.000174,24.016407,-0.0079,1.408
5458.00,7.442499,25.07441,-0.000174,24.017076,-0.0078,1.408
5460.00,7.443044,25.07445,-0.000173,24.016057,-0.0079,1.409
5462.00,7.442969,25.07527,-0.000174,24.016450,-0.0078,1.409
5464.00,7.442430,25.07487,-0.000175,24.016449,-0.0079,1.409
5466.00,7.442736,25.07517,-0.000175,24.015524,-0.0079,1.408
5468.00,7.442896,25.07496,-0.000174,24.015854,-0.0078,1.408
5470.00,7.443170,25.07503,-0.000173,24.016099,-0.0078,1.408
5472.00,7.443481,25.07525,-0.000174,24.016024,-0.0078,1.409
5474.00,7.443874,25.07533,-0.000175,24.015974,-0.0079,1.408
5476.00,7.444039,25.07589,-0.000174,24.016389,-0.0079,1.408
5478.00,7.442832,25.07530,-0.000176,24.016133,-0.0078,1.409
5480.00,7.441750,25.07432,-0.000175,24.016512,-0.0078,1.408
5482.00,7.441292,25.07433,-0.000175,24.016300,-0.0078,1.409
5484.00,7.441133,25.07477,-0.000176,24.015573,-0.0079,1.408
5486.00,7.441244,25.07415,-0.000175,24.015743,-0.0079,1.408
5488.00,7.441077,25.07375,-0.000175,24.016150,-0.0079,1.408
5490.00,7.440853,25.07480,-0.000174,24.016313,-0.0078,1.408
5492.00,7.441439,25.07471,-0.000174,24.016208,-0.0078,1.408
5494.00,7.440645,25.07399,-0.000174,24.016231,-0.0078,1.409
5496.00,7.440475,25.07466,-0.000176,24.015406,-0.0079,1.408
5498.00,7.440664,25.07385,-0.000174,24.016782,-0.0078,1.408
5500.00,7.441127,25.07356,-0.000175,24.016568,-0.0079,1.409
5502.00,7.441112,25.07401,-0.000175,24.015812,-0.0079,1.409
5504.00,7.441626,25.07421,-0.000173,24.015832,-0.0079,1.408
5506.00,7.441717,25.07452,-0.000173,24.016037,-0.0078,1.408
5508.00,7.440989,25.07448,-0.000175,24.016269,-0.0078,1.408
5510.00,7.440524,25.07411,-0.000175,24.016532,-0.0079,1.409
5512.00,7.440510,25.07475,-0.000174,24.016066,-0.0078,1.409
5514.00,7.441703,25.07519,-0.000175,24.016603,-0.0078,1.409
5516.00,7.441158,25.07482,-0.000174,24.016496,-0.0079,1.408
5518.00,7.440742,25.07487,-0.000174,24.016563,-0.0079,1.408
5520.00,7.440127,25.07575,-0.000175,24.016701,-0.0079,1.409
5522.00,7.440543,25.07610,-0.000175,24.015629,-0.0079,1.409
5524.00,7.441411,25.07562,-0.000175,24.015905,-0.0079,1.408
5526.00,7.441335,25.07515,-0.000174,24.016489,-0.0078,1.408
5528.00,7.441595,25.07497,-0.000175,24.016273,-0.0079,1.409
5530.00,7.442020,25.07479,-0.000174,24.016237,-0.0078,1.409
5532.00,7.441895,25.07446,-0.000174,24.016519,-0.0078,1.408
5534.00,7.441624,25.07421,-0.000174,24.016432,-0.0078,1.408
5536.00,7.441812,25.07433,-0.000173,24.016724,-0.0078,1.409
5538.00,7.442272,25.07515,-0.000174,24.016387,-0.0079,1.409
5540.00,7.441801,25.07555,-0.000174,24.015821,-0.0078,1.409
5542.00,7.440951,25.07525,-0.000174,24.016066,-0.0078,1.408
5544.00,7.440785,25.07476,-0.000174,24.015782,-0.0078,1.409
5546.00,7.440549,25.07500,-0.000175,24.016113,-0.0078,1.408
5548.00,7.441018,25.07421,-0.000174,24.016276,-0.0078,1.408
5550.00,7.440676,25.07442,-0.000174,24.016499,-0.0079,1.408
5552.00,7.440432,25.07357,-0.000174,24.016222,-0.0078,1.409
5554.00,7.440305,25.07356,-0.000175,24.016088,-0.0078,1.409
5556.00,7.440689,25.07412,-0.000175,24.016193,-0.0079,1.409
5558.00,7.441137,25.07384,-0.000175,24.016630,-0.0079,1.408
5560.00,7.441435,25.07352,-0.000174,24.016532,-0.0078,1.408
5562.00,7.441629,25.07322,-0.000174,24.017154,-0.0078,1.409
5564.00,7.440875,25.07389,-0.000175,24.016748,-0.0078,1.409
5566.00,7.440392,25.07416,-0.000175,24.016606,-0.0078,1.409
5568.00,7.440088,25.07409,-0.000174,24.016490,-0.0078,1.409
5570.00,7.440525,25.07433,-0.000175,24.015763,-0.0079,1.409
5572.00,7.440643,25.07458,-0.000175,24.016213,-0.0078,1.408
5574.00,7.441600,25.07494,-0.000174,24.015152,-0.0078,1.408
5576.00,7.442017,25.07341,-0.000173,24.015858,-0.0079,1.408
5578.00,7.442346,25.07267,-0.000175,24.016527,-0.0078,1.409
5580.00,7.441881,25.07411,-0.000173,24.016304,-0.0078,1.408
5582.00,7.442070,25.07393,-0.000174,24.016757,-0.0078,1.409
5584.00,7.441566,25.07339,-0.000173,24.016372,-0.0078,1.409
5586.00,7.440971,25.07313,-0.000175,24.015762,-0.0079,1.409
5588.00,7.441303,25.07386,-0.000174,24.016367,-0.0078,1.409
5590.00,7.441554,25.07437,-0.000175,24.016762,-0.0078,1.409
5592.00,7.440720,25.07500,-0.000175,24.016479,-0.0079,1.409
5594.00,7.440346,25.07484,-0.000175,24.016579,-0.0079,1.409
5596.00,7.440390,25.07399,-0.000176,24.015849,-0.0078,1.409
5598.00,7.441331,25.07382,-0.000176,24.016204,-0.0078,1.409
5600.00,7.441445,25.07339,-0.000176,24.015956,-0.0078,1.409
5602.00,7.441192,25.07351,-0.000175,24.015957,-0.0078,1.409
5604.00,7.440979,25.07423,-0.000175,24.016474,-0.0078,1.409
5606.00,7.441683,25.07431,-0.000175,24.015622,-0.0078,1.409
5608.00,7.441429,25.07428,-0.000175,24.016200,-0.0078,1.409
5610.00,7.441989,25.07437,-0.000177,24.016059,-0.0078,1.409
5612.00,7.440865,25.07422,-0.000175,24.015930,-0.0078,1.409
5614.00,7.440957,25.07430,-0.000175,24.016227,-0.0078,1.409
5616.00,7.441676,25.07489,-0.000173,24.017110,-0.0078,1.409
5618.00,7.441092,25.07501,-0.000175,24.017002,-0.0078,1.409
5620.00,7.441354,25.07452,-0.000174,24.016777,-0.0078,1.408
5622.00,7.440902,25.07423,-0.000175,24.016238,-0.0078,1.409
5624.00,7.440226,25.07459,-0.000177,24.015890,-0.0079,1.409
5626.00,7.439327,25.07492,-0.000175,24.016412,-0.0078,1.409
5628.00,7.439981,25.07527,-0.000174,24.016291,-0.0078,1.409
5630.00,7.440730,25.07490,-0.000172,24.016478,-0.0078,1.409
5632.00,7.440858,25.07478,-0.000174,24.016945,-0.0078,1.409
5634.00,7.441546,25.07460,-0.000176,24.016492,-0.0078,1.409
5636.00,7.442359,25.07460,-0.000175,24.016550,-0.0079,1.408
5638.00,7.442174,25.07488,-0.000176,24.015664,-0.0079,1.409
5640.00,7.440998,25.07570,-0.000173,24.016371,-0.0079,1.409
5642.00,7.441284,25.07471,-0.000175,24.015990,-0.0079,1.409
5644.00,7.441503,25.07407,-0.000175,24.016403,-0.0079,1.409
5646.00,7.441036,25.07452,-0.000174,24.016525,-0.0078,1.409
5648.00,7.441634,25.07527,-0.000175,24.016405,-0.0078,1.409
5650.00,7.441252,25.07581,-0.000175,24.016010,-0.0078,1.409
5652.00,7.441804,25.07503,-0.000175,24.016537,-0.0078,1.409
5654.00,7.442577,25.07444,-0.000174,24.016664,-0.0078,1.409
5656.00,7.442307,25.07520,-0.000174,24.016711,-0.0078,1.409
5658.00,7.442387,25.07577,-0.000175,24.016195,-0.0078,1.409
5660.00,7.442231,25.07524,-0.000175,24.016434,-0.0078,1.409
5662.00,7.441999,25.07419,-0.000175,24.016563,-0.0078,1.409
5664.00,7.441980,25.07400,-0.000174,24.016336,-0.0079,1.408
5666.00,7.442712,25.07406,-0.000175,24.016093,-0.0079,1.409
5668.00,7.442085,25.07485,-0.000175,24.016318,-0.0078,1.410
5670.00,7.441228,25.07499,-0.000175,24.016686,-0.0078,1.409
5672.00,7.441285,25.07533,-0.000175,24.017317,-0.0078,1.409
5674.00,7.441108,25.07518,-0.000175,24.016530,-0.0079,1.409
5676.00,7.440877,25.07538,-0.000177,24.016586,-0.0078,1.409
5678.00,7.441631,25.07553,-0.000175,24.016061,-0.0078,1.409
5680.00,7.442182,25.07584,-0.000175,24.016026,-0.0078,1.409
5682.00,7.442489,25.07558,-0.000174,24.016155,-0.0078,1.409
5684.00,7.442873,25.07546,-0.000174,24.016391,-0.0078,1.409
5686.00,7.442193,25.07574,-0.000174,24.016418,-0.0079,1.409
5688.00,7.442708,25.07595,-0.000174,24.016447,-0.0078,1.409
5690.00,7.441812,25.07656,-0.000174,24.016733,-0.0078,1.409
5692.00,7.441588,25.07573,-0.000174,24.016615,-0.0078,1.409
5694.00,7.441440,25.07620,-0.000174,24.016412,-0.0078,1.410
5696.00,7.442444,25.07651,-0.000173,24.017141,-0.0078,1.409
5698.00,7.442122,25.07582,-0.000173,24.016563,-0.0078,1.409
5700.00,7.441887,25.07593,-0.000173,24.016635,-0.0078,1.409
5702.00,7.442077,25.07596,-0.000174,24.016092,-0.0078,1.409
5704.00,7.442336,25.07576,-0.000174,24.016650,-0.0078,1.409
5706.00,7.442415,25.07546,-0.000173,24.016889,-0.0078,1.409
5708.00,7.442624,25.07494,-0.000175,24.017016,-0.0078,1.409
5710.00,7.443359,25.07490,-0.000175,24.016682,-0.0079,1.409
5712.00,7.442849,25.07515,-0.000174,24.016592,-0.0078,1.408
5714.00,7.442007,25.07485,-0.000175,24.016646,-0.0078,1.409
5716.00,7.442195,25.07576,-0.000175,24.016412,-0.0078,1.409
5718.00,7.441421,25.07559,-0.000173,24.015836,-0.0078,1.409
5720.00,7.441558,25.07492,-0.000175,24.015841,-0.0078,1.408
5722.00,7.441577,25.07542,-0.000173,24.015345,-0.0078,1.409
5724.00,7.441701,25.07594,-0.000174,24.016157,-0.0078,1.409
5726.00,7.441368,25.07570,-0.000175,24.016875,-0.0079,1.409
5728.00,7.441626,25.07529,-0.000174,24.015948,-0.0078,1.409
5730.00,7.442170,25.07552,-0.000174,24.016182,-0.0078,1.408
5732.00,7.442021,25.07501,-0.000174,24.016369,-0.0078,1.409
5734.00,7.441888,25.07506,-0.000174,24.016340,-0.0078,1.409
5736.00,7.442506,25.07544,-0.000173,24.016068,-0.0078,1.409
5738.00,7.442703,25.07549,-0.000174,24.016519,-0.0078,1.409
5740.00,7.442969,25.07429,-0.000174,24.016429,-0.0078,1.409
5742.00,7.442660,25.07370,-0.000175,24.017116,-0.0078,1.409
5744.00,7.442726,25.07439,-0.000175,24.016003,-0.0079,1.409
5746.00,7.442213,25.07321,-0.000175,24.016014,-0.0078,1.408
5748.00,7.442310,25.07314,-0.000174,24.016117,-0.0079,1.409
5750.00,7.442428,25.07396,-0.000174,24.016701,-0.0079,1.409
5752.00,7.443190,25.07457,-0.000174,24.016023,-0.0079,1.409
5754.00,7.443146,25.07474,-0.000174,24.016711,-0.0078,1.409
5756.00,7.443259,25.07480,-0.000174,24.016244,-0.0078,1.409
5758.00,7.443722,25.07508,-0.000174,24.016385,-0.0078,1.409
5760.00,7.443474,25.07514,-0.000173,24.016124,-0.0079,1.409
5762.00,7.443322,25.07449,-0.000173,24.016249,-0.0078,1.409
5764.00,7.443191,25.07495,-0.000173,24.016496,-0.0078,1.409
5766.00,7.443142,25.07402,-0.000174,24.016594,-0.0078,1.409
5768.00,7.443120,25.07476,-0.000174,24.016224,-0.0079,1.409
5770.00,7.443960,25.07514,-0.000173,24.016003,-0.0079,1.409
5772.00,7.444091,25.07499,-0.000174,24.016032,-0.0078,1.409
5774.00,7.444052,25.07528,-0.000173,24.016213,-0.0078,1.409
5776.00,7.444059,25.07638,-0.000174,24.016405,-0.0078,1.409
5778.00,7.443865,25.07602,-0.000172,24.016920,-0.0078,1.409
5780.00,7.443993,25.07560,-0.000172,24.016565,-0.0078,1.408
5782.00,7.443452,25.07557,-0.000173,24.016563,-0.0078,1.409
5784.00,7.443386,25.07521,-0.000173,24.017040,-0.0078,1.409
5786.00,7.443109,25.07503,-0.000174,24.016635,-0.0078,1.409
5788.00,7.443502,25.07420,-0.000174,24.016119,-0.0078,1.409
5790.00,7.443301,25.07514,-0.000174,24.016445,-0.0078,1.409
5792.00,7.443169,25.07544,-0.000175,24.016965,-0.0078,1.409
5794.00,7.442612,25.07536,-0.000175,24.016159,-0.0078,1.409
5796.00,7.442706,25.07437,-0.000175,24.016784,-0.0078,1.409
5798.00,7.442517,25.07542,-0.000174,24.016802,-0.0078,1.408
5800.00,7.443594,25.07518,-0.000173,24.015914,-0.0078,1.409
5802.00,7.444022,25.07492,-0.000174,24.015662,-0.0078,1.409
5804.00,7.443124,25.07487,-0.000175,24.016282,-0.0079,1.409
5806.00,7.442426,25.07457,-0.000175,24.016498,-0.0078,1.409
5808.00,7.442251,25.07408,-0.000177,24.016363,-0.0078,1.409
5810.00,7.443255,25.07442,-0.000175,24.015899,-0.0079,1.409
5812.00,7.443789,25.07444,-0.000174,24.016191,-0.0079,1.409
5814.00,7.443520,25.07472,-0.000175,24.016566,-0.0079,1.408
5816.00,7.443072,25.07513,-0.000174,24.016465,-0.0078,1.409
5818.00,7.441833,25.07526,-0.000174,24.016536,-0.0078,1.409
5820.00,7.441830,25.07487,-0.000174,24.016104,-0.0078,1.409
5822.00,7.441589,25.07432,-0.000175,24.016153,-0.0078,1.409
5824.00,7.441697,25.07365,-0.000175,24.016989,-0.0078,1.409
5826.00,7.442295,25.07332,-0.000175,24.015988,-0.0079,1.409
5828.00,7.442078,25.07310,-0.000174,24.016771,-0.0078,1.410
5830.00,7.441317,25.07338,-0.000175,24.016672,-0.0079,1.409
5832.00,7.441420,25.07383,-0.000174,24.015894,-0.0079,1.409
5834.00,7.441676,25.07462,-0.000174,24.015979,-0.0079,1.409
5836.00,7.442285,25.07469,-0.000174,24.016092,-0.0078,1.409
5838.00,7.442645,25.07460,-0.000175,24.015707,-0.0078,1.409
5840.00,7.442418,25.07434,-0.000175,24.016556,-0.0079,1.409
5842.00,7.442545,25.07439,-0.000175,24.016244,-0.0079,1.409
5844.00,7.443184,25.07499,-0.000174,24.016643,-0.0078,1.409
5846.00,7.443209,25.07515,-0.000174,24.017003,-0.0078,1.409
5848.00,7.442160,25.07492,-0.000175,24.016508,-0.0079,1.409
5850.00,7.442147,25.07528,-0.000175,24.016695,-0.0079,1.408
5852.00,7.442420,25.07483,-0.000173,24.016327,-0.0078,1.409
5854.00,7.442028,25.07465,-0.000175,24.016130,-0.0079,1.409
5856.00,7.441554,25.07489,-0.000175,24.016851,-0.0079,1.409
5858.00,7.441676,25.07523,-0.000174,24.016430,-0.0078,1.409
5860.00,7.441782,25.07547,-0.000175,24.016427,-0.0079,1.409
5862.00,7.441968,25.07477,-0.000174,24.016956,-0.0078,1.409
5864.00,7.441948,25.07510,-0.000174,24.015952,-0.0079,1.409
5866.00,7.442666,25.07547,-0.000175,24.016124,-0.0079,1.409
5868.00,7.444009,25.07503,-0.000174,24.016476,-0.0078,1.409
5870.00,7.443510,25.07525,-0.000174,24.016711,-0.0078,1.409
5872.00,7.442294,25.07477,-0.000174,24.015950,-0.0078,1.409
5874.00,7.442811,25.07540,-0.000175,24.016218,-0.0078,1.409
5876.00,7.442887,25.07480,-0.000175,24.016331,-0.0078,1.409
5878.00,7.442964,25.07477,-0.000174,24.016224,-0.0078,1.409
5880.00,7.442747,25.07520,-0.000176,24.016189,-0.0079,1.409
5882.00,7.442488,25.07529,-0.000175,24.016499,-0.0079,1.409
5884.00,7.442579,25.07433,-0.000174,24.016142,-0.0078,1.409
5886.00,7.442834,25.07541,-0.000174,24.015388,-0.0079,1.409
5888.00,7.443226,25.07489,-0.000174,24.015986,-0.0079,1.409
5890.00,7.442041,25.07542,-0.000175,24.016325,-0.0078,1.409
5892.00,7.442113,25.07620,-0.000175,24.015937,-0.0078,1.409
5894.00,7.442879,25.07682,-0.000174,24.015968,-0.0078,1.409
5896.00,7.443342,25.07630,-0.000175,24.015805,-0.0079,1.409
5898.00,7.442945,25.07561,-0.000175,24.016101,-0.0079,1.409
5900.00,7.441726,25.07548,-0.000174,24.016425,-0.0079,1.409
5902.00,7.441793,25.07604,-0.000175,24.016436,-0.0078,1.409
5904.00,7.443218,25.07526,-0.000174,24.016222,-0.0078,1.409
5906.00,7.443901,25.07578,-0.000174,24.015908,-0.0078,1.409
5908.00,7.443638,25.07596,-0.000174,24.016353,-0.0078,1.409
5910.00,7.443834,25.07605,-0.000174,24.016677,-0.0079,1.409
5912.00,7.443338,25.07600,-0.000174,24.016646,-0.0078,1.409
5914.00,7.442939,25.07555,-0.000175,24.015874,-0.0078,1.409
5916.00,7.442412,25.07410,-0.000176,24.016343,-0.0079,1.409
5918.00,7.442665,25.07430,-0.000175,24.016224,-0.0079,1.409
5920.00,7.442762,25.07495,-0.000174,24.016503,-0.0079,1.409
5922.00,7.442863,25.07454,-0.000176,24.016793,-0.0079,1.409
5924.00,7.442568,25.07541,-0.000175,24.015609,-0.0079,1.409
5926.00,7.442292,25.07538,-0.000174,24.016249,-0.0079,1.409
5928.00,7.442740,25.07452,-0.000174,24.016017,-0.0078,1.409
5930.00,7.443073,25.07403,-0.000174,24.016222,-0.0079,1.409
5932.00,7.442163,25.07398,-0.000174,24.016102,-0.0078,1.409
5934.00,7.442297,25.07374,-0.000175,24.015629,-0.0079,1.409
5936.00,7.442838,25.07322,-0.000175,24.016104,-0.0079,1.409
5938.00,7.443335,25.07387,-0.000176,24.015827,-0.0079,1.409
5940.00,7.443017,25.07381,-0.000176,24.016057,-0.0078,1.408
5942.00,7.443309,25.07282,-0.000174,24.016110,-0.0078,1.409
5944.00,7.443971,25.07395,-0.000174,24.016099,-0.0079,1.409
5946.00,7.443269,25.07397,-0.000174,24.015598,-0.0079,1.408
5948.00,7.442877,25.07405,-0.000175,24.016133,-0.0078,1.409
5950.00,7.443062,25.07450,-0.000174,24.016545,-0.0078,1.409
5952.00,7.443148,25.07409,-0.000173,24.016010,-0.0079,1.409
5954.00,7.443000,25.07433,-0.000175,24.015776,-0.0079,1.409
5956.00,7.443248,25.07459,-0.000175,24.016137,-0.0078,1.409
5958.00,7.443418,25.07453,-0.000175,24.016314,-0.0078,1.409
5960.00,7.443494,25.07421,-0.000176,24.015870,-0.0079,1.408
5962.00,7.442972,25.07389,-0.000175,24.015711,-0.0078,1.409
5964.00,7.442690,25.07368,-0.000176,24.016084,-0.0079,1.409
5966.00,7.442717,25.07379,-0.000175,24.015631,-0.0078,1.409
5968.00,7.442297,25.07361,-0.000175,24.015925,-0.0079,1.409
5970.00,7.442973,25.07418,-0.000174,24.016053,-0.0078,1.409
5972.00,7.443317,25.07559,-0.000174,24.016673,-0.0079,1.409
5974.00,7.443253,25.07503,-0.000174,24.015252,-0.0079,1.409
5976.00,7.443614,25.07545,-0.000175,24.015854,-0.0079,1.409
5978.00,7.444098,25.07569,-0.000174,24.016090,-0.0078,1.409
5980.00,7.443418,25.07591,-0.000174,24.016173,-0.0079,1.409
5982.00,7.442779,25.07534,-0.000173,24.015843,-0.0079,1.409
5984.00,7.443165,25.07485,-0.000174,24.015961,-0.0078,1.408
5986.00,7.443992,25.07476,-0.000173,24.016423,-0.0079,1.409
5988.00,7.444383,25.07517,-0.000175,24.015622,-0.0079,1.409
5990.00,7.444701,25.07445,-0.000175,24.016313,-0.0079,1.409
5992.00,7.443859,25.07522,-0.000174,24.016430,-0.0078,1.409
5994.00,7.443031,25.07517,-0.000175,24.016082,-0.0079,1.410
5996.00,7.443887,25.07501,-0.000174,24.016082,-0.0078,1.409
5998.00,7.443999,25.07498,-0.000174,24.016673,-0.0078,1.409
6000.00,7.443866,25.07522,-0.000174,24.015930,-0.0078,1.409
6002.00,7.444187,25.07602,-0.000173,24.016048,-0.0078,1.409
@10,12.0000,24.0
6004.00,7.442668,25.07504,-0.000175,24.015939,-0.0078,1.409
6006.00,7.437408,25.07507,-0.000174,24.016008,-0.0078,1.408
6008.00,7.429750,25.07564,-0.000174,24.016256,-0.0079,1.407
6010.00,7.424847,25.07581,-0.000173,24.016191,-0.0079,1.408
6012.00,7.420748,25.07532,-0.000174,24.016030,-0.0078,1.408
6014.00,7.416636,25.07548,-0.000174,24.016157,-0.0079,1.409
6016.00,7.413157,25.07569,-0.000174,24.016561,-0.0079,1.410
6018.00,7.410312,25.07680,-0.000175,24.015937,-0.0078,1.409
6020.00,7.409017,25.07664,-0.000175,24.016133,-0.0078,1.410
6022.00,7.407651,25.07511,-0.000175,24.016394,-0.0079,1.410
6024.00,7.406765,25.07465,-0.000176,24.016305,-0.0078,1.410
6026.00,7.407110,25.07516,-0.000176,24.016329,-0.0078,1.410
6028.00,7.408070,25.07602,-0.000174,24.016592,-0.0078,1.410
6030.00,7.412707,25.07582,-0.000175,24.016244,-0.0078,1.411
6032.00,7.419280,25.07549,-0.000175,24.016597,-0.0078,1.411
6034.00,7.425519,25.07518,-0.000175,24.016023,-0.0079,1.411
6036.00,7.431132,25.07489,-0.000177,24.016055,-0.0079,1.411
6038.00,7.436390,25.07491,-0.000175,24.016614,-0.0079,1.410
6040.00,7.440593,25.07468,-0.000176,24.016411,-0.0078,1.409
6042.00,7.443190,25.07441,-0.000174,24.016382,-0.0078,1.409
6044.00,7.445419,25.07427,-0.000173,24.016173,-0.0078,1.409
6046.00,7.447528,25.07496,-0.000174,24.016568,-0.0079,1.409
6048.00,7.448335,25.07538,-0.000175,24.015883,-0.0078,1.409
6050.00,7.448340,25.07554,-0.000173,24.015508,-0.0079,1.409
6052.00,7.449235,25.07614,-0.000173,24.016193,-0.0078,1.409
6054.00,7.450448,25.07687,-0.000173,24.016169,-0.0078,1.409
6056.00,7.451234,25.07630,-0.000175,24.016034,-0.0078,1.409
6058.00,7.451027,25.07600,-0.000173,24.016474,-0.0079,1.409
6060.00,7.451380,25.07644,-0.000174,24.016086,-0.0078,1.409
6062.00,7.452243,25.07594,-0.000173,24.016070,-0.0079,1.409
6064.00,7.451846,25.07544,-0.000175,24.015972,-0.0078,1.409
6066.00,7.450864,25.07577,-0.000174,24.015705,-0.0078,1.409
6068.00,7.451070,25.07558,-0.000174,24.015660,-0.0079,1.409
6070.00,7.451638,25.07521,-0.000175,24.015858,-0.0078,1.409
6072.00,7.450714,25.07522,-0.000175,24.016626,-0.0078,1.410
6074.00,7.450230,25.07548,-0.000175,24.016485,-0.0079,1.410
6076.00,7.449255,25.07562,-0.000174,24.016478,-0.0079,1.409
6078.00,7.449095,25.07633,-0.000174,24.016351,-0.0078,1.409
6080.00,7.448683,25.07675,-0.000174,24.015932,-0.0078,1.409
6082.00,7.448348,25.07749,-0.000175,24.015530,-0.0079,1.409
6084.00,7.448021,25.07668,-0.000175,24.016342,-0.0079,1.410
6086.00,7.447260,25.07605,-0.000175,24.016806,-0.0078,1.409
6088.00,7.446545,25.07560,-0.000174,24.016505,-0.0078,1.409
6090.00,7.446714,25.07539,-0.000174,24.015870,-0.0078,1.409
6092.00,7.447371,25.07631,-0.000174,24.015932,-0.0078,1.408
6094.00,7.447102,25.07726,-0.000173,24.016320,-0.0078,1.409
6096.00,7.446505,25.07742,-0.000175,24.016646,-0.0078,1.409
6098.00,7.445559,25.07688,-0.000174,24.016104,-0.0078,1.409
6100.00,7.445691,25.07740,-0.000174,24.016354,-0.0078,1.409
6102.00,7.445436,25.07711,-0.000174,24.016008,-0.0078,1.410
6104.00,7.445773,25.07691,-0.000174,24.015966,-0.0078,1.409
6106.00,7.446456,25.07746,-0.000175,24.016235,-0.0079,1.409
6108.00,7.445757,25.07762,-0.000173,24.016405,-0.0079,1.409
6110.00,7.445007,25.07760,-0.000174,24.016081,-0.0079,1.409
6112.00,7.444629,25.07762,-0.000174,24.015985,-0.0079,1.409
6114.00,7.444887,25.07724,-0.000173,24.016412,-0.0079,1.409
6116.00,7.444836,25.07755,-0.000173,24.016541,-0.0078,1.409
6118.00,7.444597,25.07790,-0.000174,24.015994,-0.0078,1.409
6120.00,7.444205,25.07766,-0.000174,24.016760,-0.0078,1.409
6122.00,7.444724,25.07686,-0.000175,24.016309,-0.0078,1.409
6124.00,7.444680,25.07683,-0.000175,24.015945,-0.0078,1.409
6126.00,7.444310,25.07610,-0.000173,24.016053,-0.0079,1.408
6128.00,7.444241,25.07650,-0.000174,24.016188,-0.0078,1.409
6130.00,7.444640,25.07672,-0.000174,24.016985,-0.0078,1.409
6132.00,7.444649,25.07653,-0.000174,24.016389,-0.0078,1.409
6134.00,7.444785,25.07671,-0.000174,24.016494,-0.0078,1.409
6136.00,7.444035,25.07612,-0.000174,24.015898,-0.0078,1.409
6138.00,7.443865,25.07688,-0.000174,24.016545,-0.0078,1.409
6140.00,7.444095,25.07719,-0.000173,24.016838,-0.0078,1.409
6142.00,7.443163,25.07687,-0.000175,24.016121,-0.0079,1.409
6144.00,7.442306,25.07634,-0.000173,24.015963,-0.0078,1.409
6146.00,7.441881,25.07695,-0.000174,24.015968,-0.0078,1.409
6148.00,7.442026,25.07572,-0.000175,24.016427,-0.0078,1.409
6150.00,7.442980,25.07606,-0.000173,24.016300,-0.0078,1.409
6152.00,7.443156,25.07587,-0.000174,24.015936,-0.0078,1.409
6154.00,7.442156,25.07625,-0.000175,24.016175,-0.0078,1.409
6156.00,7.441808,25.07648,-0.000174,24.015760,-0.0078,1.409
6158.00,7.442383,25.07630,-0.000173,24.015930,-0.0079,1.409
6160.00,7.443086,25.07577,-0.000174,24.016133,-0.0079,1.409
6162.00,7.443017,25.07666,-0.000174,24.016126,-0.0079,1.409
6164.00,7.442738,25.07621,-0.000175,24.016077,-0.0079,1.409
6166.00,7.442550,25.07585,-0.000174,24.016554,-0.0079,1.409
6168.00,7.443023,25.07613,-0.000173,24.016907,-0.0079,1.410
6170.00,7.442586,25.07587,-0.000175,24.016672,-0.0079,1.409
6172.00,7.442497,25.07572,-0.000175,24.015823,-0.0079,1.409
6174.00,7.442864,25.07649,-0.000174,24.016811,-0.0078,1.409
6176.00,7.442593,25.07701,-0.000174,24.016222,-0.0079,1.409
6178.00,7.442438,25.07659,-0.000175,24.016298,-0.0078,1.409
6180.00,7.442768,25.07685,-0.000174,24.016603,-0.0079,1.409
6182.00,7.443042,25.07751,-0.000175,24.015948,-0.0079,1.410
6184.00,7.442160,25.07691,-0.000176,24.016182,-0.0079,1.409
6186.00,7.442740,25.07655,-0.000173,24.016121,-0.0079,1.410
6188.00,7.442873,25.07700,-0.000173,24.016387,-0.0079,1.410
6190.00,7.441826,25.07719,-0.000174,24.015794,-0.0078,1.409
6192.00,7.442718,25.07655,-0.000174,24.016200,-0.0078,1.409
6194.00,7.443295,25.07693,-0.000174,24.016474,-0.0079,1.409
6196.00,7.443623,25.07725,-0.000174,24.016343,-0.0079,1.409
6198.00,7.442582,25.07727,-0.000174,24.016237,-0.0079,1.409
6200.00,7.442593,25.07726,-0.000174,24.016380,-0.0079,1.409
6202.00,7.442397,25.07788,-0.000174,24.015847,-0.0078,1.409
6204.00,7.442742,25.07779,-0.000174,24.015524,-0.0078,1.409
6206.00,7.443170,25.07760,-0.000174,24.015749,-0.0078,1.409
6208.00,7.443564,25.07751,-0.000174,24.016498,-0.0078,1.409
6210.00,7.442768,25.07695,-0.000175,24.016430,-0.0078,1.409
6212.00,7.442835,25.07638,-0.000174,24.016409,-0.0078,1.409
6214.00,7.442971,25.07683,-0.000175,24.016634,-0.0078,1.410
6216.00,7.442774,25.07601,-0.000175,24.016218,-0.0079,1.409
6218.00,7.442993,25.07543,-0.000175,24.017098,-0.0078,1.409
6220.00,7.442185,25.07550,-0.000174,24.016394,-0.0078,1.409
6222.00,7.442005,25.07563,-0.000172,24.015936,-0.0078,1.409
6224.00,7.442753,25.07562,-0.000173,24.016918,-0.0078,1.409
6226.00,7.442632,25.07596,-0.000174,24.016721,-0.0078,1.409
6228.00,7.442459,25.07590,-0.000175,24.016106,-0.0078,1.409
6230.00,7.442459,25.07592,-0.000174,24.016382,-0.0078,1.409
6232.00,7.442820,25.07610,-0.000174,24.016472,-0.0078,1.409
6234.00,7.442314,25.07567,-0.000174,24.015782,-0.0078,1.408
6236.00,7.441935,25.07585,-0.000173,24.016034,-0.0078,1.409
6238.00,7.442623,25.07584,-0.000174,24.016889,-0.0078,1.409
6240.00,7.443245,25.07473,-0.000174,24.016485,-0.0078,1.409
6242.00,7.443229,25.07460,-0.000174,24.016209,-0.0078,1.409
6244.00,7.443031,25.07485,-0.000174,24.015530,-0.0078,1.409
6246.00,7.443401,25.07502,-0.000173,24.016135,-0.0078,1.409
6248.00,7.443821,25.07512,-0.000175,24.016715,-0.0078,1.409
6250.00,7.443227,25.07510,-0.000175,24.017085,-0.0078,1.409
6252.00,7.443526,25.07510,-0.000177,24.015738,-0.0079,1.410
6254.00,7.443922,25.07563,-0.000175,24.016115,-0.0079,1.409
6256.00,7.444031,25.07505,-0.000175,24.017212,-0.0078,1.409
6258.00,7.443040,25.07546,-0.000176,24.016599,-0.0078,1.409
6260.00,7.443821,25.07497,-0.000175,24.016124,-0.0079,1.409
6262.00,7.443899,25.07438,-0.000174,24.016329,-0.0078,1.409
6264.00,7.443462,25.07496,-0.000175,24.016086,-0.0079,1.408
6266.00,7.443223,25.07480,-0.000174,24.016646,-0.0079,1.409
6268.00,7.442794,25.07450,-0.000174,24.016769,-0.0078,1.409
6270.00,7.443091,25.07494,-0.000174,24.016394,-0.0079,1.409
6272.00,7.443269,25.07535,-0.000175,24.016757,-0.0078,1.410
6274.00,7.442545,25.07623,-0.000176,24.016180,-0.0078,1.409
6276.00,7.442803,25.07586,-0.000175,24.016644,-0.0078,1.409
6278.00,7.443504,25.07519,-0.000174,24.015869,-0.0078,1.409
6280.00,7.443821,25.07551,-0.000175,24.016430,-0.0079,1.409
6282.00,7.443885,25.07453,-0.000173,24.016804,-0.0079,1.409
6284.00,7.444220,25.07473,-0.000174,24.015994,-0.0078,1.409
6286.00,7.443769,25.07469,-0.000174,24.016034,-0.0078,1.410
6288.00,7.443400,25.07456,-0.000175,24.016276,-0.0078,1.409
6290.00,7.444560,25.07447,-0.000174,24.016276,-0.0078,1.409
6292.00,7.444467,25.07486,-0.000174,24.016427,-0.0078,1.409
6294.00,7.444044,25.07424,-0.000174,24.016779,-0.0078,1.409
6296.00,7.443540,25.07440,-0.000174,24.016576,-0.0078,1.409
6298.00,7.443362,25.07460,-0.000173,24.016229,-0.0078,1.409
6300.00,7.443826,25.07394,-0.000174,24.016617,-0.0079,1.409
6302.00,7.443816,25.07387,-0.000174,24.016518,-0.0078,1.409
6304.00,7.443980,25.07419,-0.000175,24.016017,-0.0078,1.409
6306.00,7.444618,25.07385,-0.000175,24.016338,-0.0078,1.408
6308.00,7.444017,25.07488,-0.000174,24.016463,-0.0079,1.409
6310.00,7.443114,25.07546,-0.000174,24.016476,-0.0079,1.409
6312.00,7.442613,25.07568,-0.000175,24.016046,-0.0078,1.409
6314.00,7.442709,25.07573,-0.000175,24.016073,-0.0079,1.410
6316.00,7.443234,25.07568,-0.000175,24.016539,-0.0079,1.409
6318.00,7.443886,25.07557,-0.000174,24.016557,-0.0079,1.409
6320.00,7.443573,25.07553,-0.000174,24.016285,-0.0078,1.408
6322.00,7.443238,25.07552,-0.000174,24.016798,-0.0078,1.409
6324.00,7.443770,25.07499,-0.000174,24.016476,-0.0078,1.409
6326.00,7.444397,25.07507,-0.000173,24.016340,-0.0078,1.409
6328.00,7.444445,25.07444,-0.000174,24.016599,-0.0078,1.409
6330.00,7.444450,25.07490,-0.000174,24.015977,-0.0079,1.409
6332.00,7.444499,25.07523,-0.000173,24.015749,-0.0079,1.408
6334.00,7.444492,25.07499,-0.000173,24.016353,-0.0078,1.409
6336.00,7.443860,25.07499,-0.000173,24.017009,-0.0078,1.409
6338.00,7.443573,25.07522,-0.000175,24.016151,-0.0079,1.409
6340.00,7.444290,25.07640,-0.000174,24.015644,-0.0078,1.409
6342.00,7.444348,25.07538,-0.000173,24.016521,-0.0078,1.408
6344.00,7.443987,25.07551,-0.000174,24.016267,-0.0078,1.409
6346.00,7.443535,25.07570,-0.000175,24.016131,-0.0078,1.409
6348.00,7.444144,25.07518,-0.000175,24.016365,-0.0079,1.410
6350.00,7.444655,25.07517,-0.000175,24.016003,-0.0079,1.409
6352.00,7.444191,25.07455,-0.000174,24.015767,-0.0078,1.408
6354.00,7.444357,25.07488,-0.000175,24.016099,-0.0078,1.409
6356.00,7.443958,25.07564,-0.000174,24.016447,-0.0078,1.409
6358.00,7.444435,25.07633,-0.000173,24.016102,-0.0078,1.409
6360.00,7.444953,25.07560,-0.000174,24.015713,-0.0078,1.410
6362.00,7.444670,25.07511,-0.000174,24.015898,-0.0079,1.409
6364.00,7.443489,25.07481,-0.000175,24.015816,-0.0079,1.409
6366.00,7.442858,25.07532,-0.000177,24.016735,-0.0078,1.409
6368.00,7.443425,25.07547,-0.000174,24.015959,-0.0078,1.409
6370.00,7.444839,25.07487,-0.000173,24.016989,-0.0079,1.409
6372.00,7.445500,25.07551,-0.000174,24.017083,-0.0078,1.409
6374.00,7.445102,25.07490,-0.000174,24.016340,-0.0078,1.409
6376.00,7.445249,25.07483,-0.000173,24.015617,-0.0079,1.409
6378.00,7.444951,25.07518,-0.000174,24.016363,-0.0078,1.408
6380.00,7.444934,25.07560,-0.000174,24.016155,-0.0078,1.409
6382.00,7.444903,25.07580,-0.000175,24.016349,-0.0079,1.409
6384.00,7.445117,25.07572,-0.000174,24.016454,-0.0078,1.409
6386.00,7.444623,25.07610,-0.000174,24.015856,-0.0078,1.409
6388.00,7.445217,25.07610,-0.000175,24.016340,-0.0078,1.409
6390.00,7.444322,25.07569,-0.000175,24.016353,-0.0078,1.409
6392.00,7.443559,25.07721,-0.000174,24.016644,-0.0079,1.409
6394.00,7.444244,25.07727,-0.000173,24.016623,-0.0078,1.409
6396.00,7.444381,25.07644,-0.000175,24.016039,-0.0078,1.409
6398.00,7.443396,25.07529,-0.000175,24.015841,-0.0079,1.409
6400.00,7.443435,25.07597,-0.000175,24.016295,-0.0079,1.410
6402.00,7.444059,25.07568,-0.000174,24.015716,-0.0078,1.410
6404.00,7.443444,25.07494,-0.000174,24.016267,-0.0078,1.409
6406.00,7.444139,25.07518,-0.000174,24.016445,-0.0078,1.409
6408.00,7.444703,25.07589,-0.000174,24.016383,-0.0078,1.409
6410.00,7.444511,25.07540,-0.000175,24.016505,-0.0078,1.409
6412.00,7.444494,25.07477,-0.000175,24.015939,-0.0078,1.409
6414.00,7.444458,25.07510,-0.000172,24.016184,-0.0079,1.409
6416.00,7.445280,25.07608,-0.000174,24.016320,-0.0078,1.410
6418.00,7.444891,25.07571,-0.000174,24.015965,-0.0079,1.409
6420.00,7.444920,25.07555,-0.000174,24.016429,-0.0078,1.409
6422.00,7.444916,25.07515,-0.000174,24.016360,-0.0079,1.410
6424.00,7.445033,25.07508,-0.000174,24.016255,-0.0079,1.409
6426.00,7.445221,25.07502,-0.000174,24.016188,-0.0078,1.409
6428.00,7.444558,25.07499,-0.000173,24.016954,-0.0078,1.409
6430.00,7.444653,25.07570,-0.000175,24.016561,-0.0079,1.409
6432.00,7.444242,25.07480,-0.000176,24.015899,-0.0079,1.410
6434.00,7.444805,25.07444,-0.000174,24.016142,-0.0078,1.409
6436.00,7.444564,25.07441,-0.000175,24.016867,-0.0078,1.409
6438.00,7.444887,25.07565,-0.000174,24.016594,-0.0078,1.409
6440.00,7.445068,25.07569,-0.000174,24.016231,-0.0078,1.409
6442.00,7.444463,25.07554,-0.000174,24.016382,-0.0078,1.409
6444.00,7.444417,25.07590,-0.000175,24.016372,-0.0079,1.409
6446.00,7.444474,25.07574,-0.000175,24.015811,-0.0078,1.409
6448.00,7.444034,25.07546,-0.000175,24.016211,-0.0078,1.409
6450.00,7.443859,25.07465,-0.000176,24.016300,-0.0078,1.409
6452.00,7.444560,25.07542,-0.000174,24.016264,-0.0078,1.408
6454.00,7.443885,25.07648,-0.000174,24.016394,-0.0078,1.409
6456.00,7.444878,25.07620,-0.000174,24.016155,-0.0079,1.410
6458.00,7.445196,25.07580,-0.000174,24.015720,-0.0079,1.409
6460.00,7.445399,25.07552,-0.000174,24.016226,-0.0078,1.409
6462.00,7.445189,25.07615,-0.000173,24.016320,-0.0078,1.409
6464.00,7.445509,25.07552,-0.000174,24.017047,-0.0079,1.408
6466.00,7.445421,25.07514,-0.000174,24.016391,-0.0079,1.409
6468.00,7.444818,25.07631,-0.000174,24.016585,-0.0079,1.409
6470.00,7.445002,25.07653,-0.000174,24.015997,-0.0078,1.409
6472.00,7.444387,25.07614,-0.000175,24.016043,-0.0079,1.410
6474.00,7.444213,25.07519,-0.000174,24.015685,-0.0079,1.410
6476.00,7.444868,25.07560,-0.000175,24.016396,-0.0079,1.409
6478.00,7.444679,25.07675,-0.000174,24.016041,-0.0078,1.409
6480.00,7.444863,25.07582,-0.000174,24.015852,-0.0079,1.409
6482.00,7.444606,25.07578,-0.000175,24.015695,-0.0079,1.409
6484.00,7.444865,25.07666,-0.000173,24.016403,-0.0078,1.409
6486.00,7.443951,25.07659,-0.000174,24.016385,-0.0078,1.409
6488.00,7.444360,25.07527,-0.000174,24.016334,-0.0079,1.409
6490.00,7.445104,25.07510,-0.000175,24.016447,-0.0079,1.409
6492.00,7.444283,25.07484,-0.000175,24.016251,-0.0079,1.409
6494.00,7.444984,25.07522,-0.000175,24.015888,-0.0079,1.409
6496.00,7.445946,25.07558,-0.000175,24.016666,-0.0079,1.409
6498.00,7.446145,25.07528,-0.000174,24.016441,-0.0078,1.409
6500.00,7.445990,25.07556,-0.000175,24.016445,-0.0078,1.409
6502.00,7.446422,25.07528,-0.000175,24.015995,-0.0079,1.410
6504.00,7.446530,25.07500,-0.000174,24.015593,-0.0079,1.409
6506.00,7.446523,25.07529,-0.000174,24.015727,-0.0079,1.409
6508.00,7.446342,25.07558,-0.000173,24.015771,-0.0079,1.409
6510.00,7.446279,25.07488,-0.000174,24.015722,-0.0079,1.409
6512.00,7.445418,25.07497,-0.000174,24.016273,-0.0078,1.409
6514.00,7.446323,25.07490,-0.000175,24.015912,-0.0078,1.409
6516.00,7.446533,25.07391,-0.000175,24.016015,-0.0079,1.409
6518.00,7.446587,25.07478,-0.000175,24.016449,-0.0079,1.409
6520.00,7.446166,25.07469,-0.000175,24.016574,-0.0079,1.410
6522.00,7.445420,25.07455,-0.000175,24.015673,-0.0078,1.409
6524.00,7.444792,25.07537,-0.000174,24.016311,-0.0079,1.408
6526.00,7.445186,25.07593,-0.000173,24.016708,-0.0079,1.409
6528.00,7.445559,25.07572,-0.000174,24.015803,-0.0078,1.409
6530.00,7.445392,25.07597,-0.000174,24.015430,-0.0079,1.409
6532.00,7.444967,25.07581,-0.000175,24.015776,-0.0078,1.410
6534.00,7.444840,25.07590,-0.000174,24.016472,-0.0078,1.410
6536.00,7.446431,25.07651,-0.000175,24.016523,-0.0078,1.409
6538.00,7.446392,25.07666,-0.000173,24.016333,-0.0078,1.408
6540.00,7.445994,25.07681,-0.000172,24.015937,-0.0078,1.408
6542.00,7.446724,25.07606,-0.000174,24.016592,-0.0078,1.409
6544.00,7.446327,25.07571,-0.000174,24.016102,-0.0078,1.409
6546.00,7.446147,25.07530,-0.000174,24.016483,-0.0079,1.409
6548.00,7.446246,25.07557,-0.000174,24.016255,-0.0078,1.410
6550.00,7.445795,25.07582,-0.000174,24.016222,-0.0078,1.409
6552.00,7.445635,25.07601,-0.000175,24.015896,-0.0078,1.409
6554.00,7.445492,25.07664,-0.000175,24.015975,-0.0079,1.408
6556.00,7.445713,25.07677,-0.000174,24.016235,-0.0079,1.409
6558.00,7.445329,25.07643,-0.000174,24.016327,-0.0078,1.409
6560.00,7.445002,25.07666,-0.000174,24.016496,-0.0078,1.409
6562.00,7.444698,25.07689,-0.000174,24.016492,-0.0078,1.409
6564.00,7.445189,25.07714,-0.000174,24.016150,-0.0078,1.409
6566.00,7.446038,25.07693,-0.000174,24.017094,-0.0079,1.409
6568.00,7.446663,25.07696,-0.000175,24.016206,-0.0078,1.408
6570.00,7.446867,25.07677,-0.000175,24.016039,-0.0078,1.409
6572.00,7.445913,25.07729,-0.000175,24.016037,-0.0079,1.409
6574.00,7.445975,25.07690,-0.000176,24.015912,-0.0079,1.410
6576.00,7.445329,25.07688,-0.000174,24.016206,-0.0078,1.409
6578.00,7.445205,25.07701,-0.000174,24.016672,-0.0078,1.409
6580.00,7.445483,25.07681,-0.000173,24.016182,-0.0079,1.409
6582.00,7.445165,25.07660,-0.000174,24.015910,-0.0079,1.409
6584.00,7.446174,25.07656,-0.000175,24.016503,-0.0079,1.409
6586.00,7.446021,25.07640,-0.000174,24.015892,-0.0078,1.409
6588.00,7.445982,25.07662,-0.000174,24.016200,-0.0078,1.409
6590.00,7.445719,25.07758,-0.000175,24.016262,-0.0078,1.410
6592.00,7.445438,25.07664,-0.000174,24.016191,-0.0078,1.409
6594.00,7.445427,25.07627,-0.000175,24.016131,-0.0078,1.410
6596.00,7.445661,25.07597,-0.000175,24.016653,-0.0078,1.409
6598.00,7.445563,25.07658,-0.000174,24.016844,-0.0079,1.409
6600.00,7.445686,25.07694,-0.000174,24.015858,-0.0079,1.409
6602.00,7.445392,25.07680,-0.000173,24.016430,-0.0078,1.409
@11,12.0000,24.0
6604.00,7.445223,25.07620,-0.000174,24.016140,-0.0078,1.409
6606.00,7.440438,25.07606,-0.000174,24.016652,-0.0078,1.409
6608.00,7.433544,25.07661,-0.000174,24.016385,-0.0078,1.408
6610.00,7.427936,25.07708,-0.000174,24.016889,-0.0078,1.408
6612.00,7.424637,25.07675,-0.000174,24.016856,-0.0079,1.409
6614.00,7.422089,25.07778,-0.000174,24.017137,-0.0078,1.409
6616.00,7.418507,25.07729,-0.000173,24.016324,-0.0078,1.409
6618.00,7.416356,25.07705,-0.000175,24.015981,-0.0078,1.410
6620.00,7.414582,25.07653,-0.000174,24.016032,-0.0079,1.411
6622.00,7.413543,25.07678,-0.000175,24.016082,-0.0078,1.410
6624.00,7.412177,25.07662,-0.000175,24.016679,-0.0078,1.410
6626.00,7.412792,25.07581,-0.000175,24.016447,-0.0078,1.411
6628.00,7.414426,25.07601,-0.000175,24.016579,-0.0078,1.410
6630.00,7.419862,25.07626,-0.000176,24.016374,-0.0078,1.411
6632.00,7.427619,25.07677,-0.000175,24.016255,-0.0078,1.412
6634.00,7.433160,25.07676,-0.000176,24.016532,-0.0079,1.412
6636.00,7.437408,25.07643,-0.000177,24.016556,-0.0078,1.411
6638.00,7.441580,25.07671,-0.000175,24.016568,-0.0078,1.410
6640.00,7.444637,25.07680,-0.000174,24.016409,-0.0078,1.410
6642.00,7.447668,25.07743,-0.000174,24.015965,-0.0079,1.409
6644.00,7.450202,25.07661,-0.000173,24.016347,-0.0079,1.409
6646.00,7.451984,25.07671,-0.000172,24.016579,-0.0078,1.409
6648.00,7.452807,25.07646,-0.000173,24.016233,-0.0078,1.410
6650.00,7.453734,25.07724,-0.000173,24.016612,-0.0078,1.410
6652.00,7.454981,25.07753,-0.000174,24.016420,-0.0078,1.410
6654.00,7.455736,25.07708,-0.000174,24.015883,-0.0078,1.410
6656.00,7.456152,25.07685,-0.000174,24.016372,-0.0078,1.409
6658.00,7.456114,25.07798,-0.000173,24.016351,-0.0078,1.409
6660.00,7.457042,25.07716,-0.000175,24.016411,-0.0078,1.409
6662.00,7.457364,25.07652,-0.000173,24.016599,-0.0079,1.409
6664.00,7.457099,25.07710,-0.000173,24.016541,-0.0078,1.409
6666.00,7.456680,25.07649,-0.000174,24.016891,-0.0078,1.409
6668.00,7.456718,25.07623,-0.000175,24.016494,-0.0078,1.410
6670.00,7.455656,25.07736,-0.000175,24.016334,-0.0079,1.409
6672.00,7.455230,25.07717,-0.000174,24.016202,-0.0078,1.409
6674.00,7.455111,25.07694,-0.000173,24.015633,-0.0078,1.410
6676.00,7.454543,25.07764,-0.000174,24.016405,-0.0078,1.410
6678.00,7.454696,25.07796,-0.000174,24.016617,-0.0078,1.409
6680.00,7.455036,25.07746,-0.000174,24.016150,-0.0078,1.409
6682.00,7.453869,25.07715,-0.000173,24.016867,-0.0078,1.409
6684.00,7.452903,25.07722,-0.000173,24.016907,-0.0078,1.409
6686.00,7.452705,25.07703,-0.000174,24.016420,-0.0078,1.410
6688.00,7.452416,25.07710,-0.000174,24.016639,-0.0078,1.409
6690.00,7.450763,25.07719,-0.000174,24.016483,-0.0079,1.410
6692.00,7.450315,25.07729,-0.000174,24.016833,-0.0078,1.409
6694.00,7.450602,25.07711,-0.000174,24.016345,-0.0078,1.409
6696.00,7.449606,25.07742,-0.000174,24.016653,-0.0078,1.410
6698.00,7.449747,25.07698,-0.000173,24.016648,-0.0078,1.409
6700.00,7.450136,25.07615,-0.000173,24.016260,-0.0078,1.409
6702.00,7.450324,25.07614,-0.000173,24.016697,-0.0078,1.409
6704.00,7.449582,25.07591,-0.000174,24.016779,-0.0078,1.410
6706.00,7.449114,25.07596,-0.000174,24.016876,-0.0078,1.410
6708.00,7.449559,25.07634,-0.000174,24.016664,-0.0079,1.410
6710.00,7.449886,25.07611,-0.000174,24.016701,-0.0079,1.410
6712.00,7.449790,25.07679,-0.000174,24.016534,-0.0078,1.409
6714.00,7.449823,25.07635,-0.000174,24.015977,-0.0078,1.409
6716.00,7.448935,25.07653,-0.000174,24.015956,-0.0078,1.409
6718.00,7.448855,25.07641,-0.000173,24.016423,-0.0078,1.410
6720.00,7.449545,25.07680,-0.000172,24.016222,-0.0078,1.409
6722.00,7.449409,25.07734,-0.000174,24.016217,-0.0078,1.409
6724.00,7.448689,25.07659,-0.000174,24.016213,-0.0079,1.410
6726.00,7.448246,25.07662,-0.000174,24.015814,-0.0079,1.409
6728.00,7.448303,25.07652,-0.000173,24.016251,-0.0079,1.409
6730.00,7.448540,25.07649,-0.000174,24.016322,-0.0078,1.409
6732.00,7.448520,25.07617,-0.000173,24.015823,-0.0078,1.410
6734.00,7.447875,25.07577,-0.000173,24.016929,-0.0079,1.410
6736.00,7.447590,25.07555,-0.000174,24.016579,-0.0079,1.410
6738.00,7.447643,25.07564,-0.000175,24.016550,-0.0079,1.410
6740.00,7.447159,25.07636,-0.000174,24.015930,-0.0078,1.410
6742.00,7.447106,25.07711,-0.000175,24.016064,-0.0078,1.410
6744.00,7.447561,25.07615,-0.000175,24.016554,-0.0078,1.410
6746.00,7.447120,25.07660,-0.000174,24.017359,-0.0078,1.410
6748.00,7.446129,25.07690,-0.000174,24.016385,-0.0078,1.410
6750.00,7.446398,25.07758,-0.000176,24.016552,-0.0078,1.409
6752.00,7.446550,25.07708,-0.000175,24.016423,-0.0079,1.410
6754.00,7.446759,25.07619,-0.000174,24.014989,-0.0079,1.409
6756.00,7.446466,25.07609,-0.000174,24.016298,-0.0079,1.410
6758.00,7.445744,25.07667,-0.000173,24.016632,-0.0078,1.410
6760.00,7.445311,25.07646,-0.000174,24.016440,-0.0078,1.410
6762.00,7.445536,25.07620,-0.000174,24.016334,-0.0079,1.410
6764.00,7.446324,25.07704,-0.000172,24.016882,-0.0078,1.409
6766.00,7.446553,25.07679,-0.000174,24.017009,-0.0078,1.410
6768.00,7.446218,25.07678,-0.000174,24.016371,-0.0078,1.410
6770.00,7.446937,25.07638,-0.000175,24.015772,-0.0078,1.409
6772.00,7.446648,25.07709,-0.000175,24.015843,-0.0078,1.410
6774.00,7.445929,25.07583,-0.000174,24.016068,-0.0078,1.410
6776.00,7.445758,25.07576,-0.000174,24.016445,-0.0079,1.410
6778.00,7.445375,25.07610,-0.000172,24.017243,-0.0079,1.410
6780.00,7.444801,25.07577,-0.000173,24.016657,-0.0078,1.409
6782.00,7.445193,25.07631,-0.000173,24.016465,-0.0078,1.409
6784.00,7.444681,25.07610,-0.000175,24.016140,-0.0078,1.410
6786.00,7.444565,25.07705,-0.000173,24.015983,-0.0078,1.410
6788.00,7.444889,25.07588,-0.000174,24.016117,-0.0079,1.409
6790.00,7.444708,25.07657,-0.000173,24.015782,-0.0078,1.410
6792.00,7.444855,25.07720,-0.000174,24.016634,-0.0078,1.410
6794.00,7.445013,25.07682,-0.000176,24.017036,-0.0078,1.410
6796.00,7.445052,25.07728,-0.000174,24.017081,-0.0078,1.410
6798.00,7.445250,25.07654,-0.000172,24.015985,-0.0078,1.409
6800.00,7.445041,25.07637,-0.000173,24.016789,-0.0078,1.410
6802.00,7.444817,25.07599,-0.000176,24.016969,-0.0079,1.410
6804.00,7.445590,25.07655,-0.000175,24.017411,-0.0079,1.410
6806.00,7.445742,25.07654,-0.000174,24.016253,-0.0078,1.410
6808.00,7.445377,25.07757,-0.000174,24.016110,-0.0078,1.410
6810.00,7.444774,25.07737,-0.000175,24.016041,-0.0078,1.409
6812.00,7.444547,25.07711,-0.000174,24.016639,-0.0078,1.409
6814.00,7.444291,25.07710,-0.000174,24.015533,-0.0079,1.409
6816.00,7.444110,25.07643,-0.000175,24.016595,-0.0078,1.410
6818.00,7.443614,25.07640,-0.000176,24.016737,-0.0079,1.410
6820.00,7.444173,25.07695,-0.000175,24.016626,-0.0079,1.410
6822.00,7.444588,25.07655,-0.000174,24.016139,-0.0078,1.410
6824.00,7.445408,25.07686,-0.000173,24.016336,-0.0079,1.409
6826.00,7.444440,25.07642,-0.000173,24.016122,-0.0078,1.410
6828.00,7.444720,25.07708,-0.000171,24.016151,-0.0079,1.410
6830.00,7.445361,25.07798,-0.000170,24.016271,-0.0078,1.410
6832.00,7.445201,25.07674,-0.000175,24.016063,-0.0078,1.410
6834.00,7.444987,25.07655,-0.000175,24.016313,-0.0078,1.410
6836.00,7.444950,25.07738,-0.000174,24.016505,-0.0078,1.410
6838.00,7.445115,25.07734,-0.000175,24.016554,-0.0078,1.410
6840.00,7.444848,25.07709,-0.000175,24.015959,-0.0078,1.410
6842.00,7.445015,25.07767,-0.000175,24.016387,-0.0078,1.410
6844.00,7.444512,25.07732,-0.000174,24.016516,-0.0078,1.410
6846.00,7.444400,25.07721,-0.000175,24.015905,-0.0078,1.409
6848.00,7.444378,25.07768,-0.000175,24.015954,-0.0079,1.410
6850.00,7.444124,25.07826,-0.000174,24.015642,-0.0079,1.410
6852.00,7.444930,25.07706,-0.000174,24.016266,-0.0079,1.410
6854.00,7.445133,25.07746,-0.000174,24.017069,-0.0079,1.410
6856.00,7.444697,25.07677,-0.000173,24.015914,-0.0079,1.409
6858.00,7.444515,25.07698,-0.000175,24.016771,-0.0079,1.410
6860.00,7.444699,25.07667,-0.000175,24.016150,-0.0078,1.410
6862.00,7.444728,25.07684,-0.000174,24.015386,-0.0079,1.409
6864.00,7.444744,25.07665,-0.000174,24.016280,-0.0079,1.410
6866.00,7.444577,25.07532,-0.000177,24.016362,-0.0079,1.410
6868.00,7.444794,25.07574,-0.000178,24.016075,-0.0079,1.410
6870.00,7.444737,25.07601,-0.000176,24.015727,-0.0079,1.410
6872.00,7.444946,25.07651,-0.000176,24.015878,-0.0079,1.410
6874.00,7.444781,25.07681,-0.000174,24.016202,-0.0079,1.410
6876.00,7.445021,25.07626,-0.000176,24.016101,-0.0079,1.409
6878.00,7.445500,25.07647,-0.000176,24.016980,-0.0079,1.410
6880.00,7.445637,25.07686,-0.000175,24.016646,-0.0079,1.410
6882.00,7.445581,25.07736,-0.000176,24.015488,-0.0079,1.410
6884.00,7.445061,25.07675,-0.000175,24.015945,-0.0079,1.410
6886.00,7.444814,25.07635,-0.000176,24.016015,-0.0079,1.410
6888.00,7.445384,25.07700,-0.000174,24.015823,-0.0079,1.409
6890.00,7.445900,25.07632,-0.000176,24.016432,-0.0079,1.410
6892.00,7.445349,25.07626,-0.000175,24.015838,-0.0079,1.410
6894.00,7.445036,25.07524,-0.000176,24.016478,-0.0079,1.410
6896.00,7.445210,25.07587,-0.000175,24.016235,-0.0078,1.409
6898.00,7.445589,25.07629,-0.000174,24.016048,-0.0079,1.410
6900.00,7.445207,25.07613,-0.000174,24.016131,-0.0079,1.410
6902.00,7.445057,25.07577,-0.000174,24.016543,-0.0078,1.410
6904.00,7.445783,25.07631,-0.000177,24.016815,-0.0079,1.410
6906.00,7.445779,25.07621,-0.000174,24.016655,-0.0079,1.410
6908.00,7.445222,25.07702,-0.000174,24.016646,-0.0079,1.410
6910.00,7.444927,25.07737,-0.000174,24.015867,-0.0079,1.409
6912.00,7.444356,25.07765,-0.000175,24.016240,-0.0079,1.409
6914.00,7.444427,25.07824,-0.000173,24.016215,-0.0079,1.410
6916.00,7.445812,25.07717,-0.000174,24.015845,-0.0078,1.410
6918.00,7.445836,25.07740,-0.000175,24.016133,-0.0079,1.410
6920.00,7.445161,25.07753,-0.000175,24.015936,-0.0079,1.411
6922.00,7.444784,25.07822,-0.000175,24.016197,-0.0079,1.410
6924.00,7.444802,25.07876,-0.000175,24.015992,-0.0079,1.410
6926.00,7.445205,25.07787,-0.000174,24.016226,-0.0078,1.410
6928.00,7.445549,25.07816,-0.000174,24.016820,-0.0078,1.410
6930.00,7.445292,25.07778,-0.000175,24.016034,-0.0078,1.410
6932.00,7.445353,25.07817,-0.000175,24.015840,-0.0078,1.410
6934.00,7.444715,25.07766,-0.000175,24.015560,-0.0079,1.410
6936.00,7.445038,25.07763,-0.000175,24.016082,-0.0079,1.409
6938.00,7.445464,25.07735,-0.000172,24.015834,-0.0078,1.411
6940.00,7.445214,25.07801,-0.000177,24.016222,-0.0078,1.411
6942.00,7.445064,25.07894,-0.000175,24.016494,-0.0078,1.410
6944.00,7.446181,25.07807,-0.000174,24.016144,-0.0078,1.410
6946.00,7.446103,25.07706,-0.000175,24.016443,-0.0079,1.410
6948.00,7.446515,25.07720,-0.000174,24.016133,-0.0079,1.410
6950.00,7.447139,25.07673,-0.000174,24.015504,-0.0079,1.410
6952.00,7.446327,25.07736,-0.000173,24.015903,-0.0078,1.410
6954.00,7.445939,25.07658,-0.000175,24.016287,-0.0078,1.410
6956.00,7.445996,25.07651,-0.000175,24.016121,-0.0079,1.410
6958.00,7.445719,25.07590,-0.000176,24.016394,-0.0079,1.410
6960.00,7.446052,25.07667,-0.000176,24.016099,-0.0079,1.410
6962.00,7.445506,25.07698,-0.000175,24.016349,-0.0078,1.410
6964.00,7.445964,25.07784,-0.000172,24.015850,-0.0078,1.410
6966.00,7.445677,25.07705,-0.000175,24.015803,-0.0078,1.410
6968.00,7.445864,25.07666,-0.000176,24.016155,-0.0079,1.411
6970.00,7.446075,25.07692,-0.000174,24.016953,-0.0079,1.410
6972.00,7.446364,25.07755,-0.000174,24.016574,-0.0078,1.410
6974.00,7.446035,25.07772,-0.000176,24.016188,-0.0079,1.410
6976.00,7.445855,25.07735,-0.000175,24.016617,-0.0079,1.411
6978.00,7.445376,25.07797,-0.000175,24.016744,-0.0079,1.410
6980.00,7.444784,25.07916,-0.000173,24.016028,-0.0078,1.410
6982.00,7.445337,25.07896,-0.000174,24.016262,-0.0079,1.410
6984.00,7.445363,25.07865,-0.000176,24.016498,-0.0078,1.410
6986.00,7.445194,25.07841,-0.000175,24.016904,-0.0078,1.411
6988.00,7.446166,25.07895,-0.000174,24.015687,-0.0079,1.411
6990.00,7.446076,25.07881,-0.000174,24.016574,-0.0078,1.410
6992.00,7.445302,25.07918,-0.000172,24.016606,-0.0078,1.410
6994.00,7.445618,25.07862,-0.000174,24.016405,-0.0079,1.411
6996.00,7.445820,25.07818,-0.000174,24.016244,-0.0078,1.410
6998.00,7.446192,25.07877,-0.000175,24.016177,-0.0078,1.410
7000.00,7.446846,25.07887,-0.000175,24.016061,-0.0078,1.410
7002.00,7.446358,25.07851,-0.000175,24.016204,-0.0078,1.410
7004.00,7.446423,25.07863,-0.000174,24.016342,-0.0079,1.410
7006.00,7.446742,25.07854,-0.000174,24.015867,-0.0078,1.410
7008.00,7.446690,25.07752,-0.000176,24.016461,-0.0079,1.411
7010.00,7.446257,25.07768,-0.000176,24.016227,-0.0078,1.410
7012.00,7.446275,25.07716,-0.000175,24.016059,-0.0079,1.410
7014.00,7.447039,25.07691,-0.000173,24.015716,-0.0079,1.410
7016.00,7.447554,25.07744,-0.000174,24.016266,-0.0079,1.410
7018.00,7.447814,25.07795,-0.000173,24.016568,-0.0079,1.410
7020.00,7.447040,25.07842,-0.000176,24.016695,-0.0078,1.410
7022.00,7.445996,25.07891,-0.000173,24.016887,-0.0078,1.410
7024.00,7.446563,25.07928,-0.000173,24.016764,-0.0078,1.410
7026.00,7.446439,25.07852,-0.000174,24.016409,-0.0078,1.410
7028.00,7.446285,25.07839,-0.000172,24.016557,-0.0079,1.410
7030.00,7.446599,25.07770,-0.000173,24.016325,-0.0079,1.410
7032.00,7.446178,25.07816,-0.000173,24.016224,-0.0078,1.410
7034.00,7.446093,25.07791,-0.000174,24.015638,-0.0079,1.410
7036.00,7.447227,25.07757,-0.000174,24.016322,-0.0079,1.411
7038.00,7.446702,25.07826,-0.000174,24.016623,-0.0079,1.411
7040.00,7.446776,25.07828,-0.000175,24.016866,-0.0078,1.411
7042.00,7.447064,25.07812,-0.000171,24.016565,-0.0078,1.410
7044.00,7.446484,25.07818,-0.000172,24.016992,-0.0078,1.410
7046.00,7.445757,25.07816,-0.000173,24.016478,-0.0078,1.410
7048.00,7.446059,25.07797,-0.000174,24.016055,-0.0078,1.410
7050.00,7.446656,25.07834,-0.000173,24.015930,-0.0078,1.410
7052.00,7.446685,25.07967,-0.000172,24.016218,-0.0078,1.411
7054.00,7.446481,25.07877,-0.000175,24.015856,-0.0079,1.410
7056.00,7.446492,25.07897,-0.000175,24.016661,-0.0079,1.410
7058.00,7.446435,25.07816,-0.000174,24.016026,-0.0079,1.411
7060.00,7.447039,25.07835,-0.000174,24.015617,-0.0079,1.410
7062.00,7.446388,25.07802,-0.000174,24.016256,-0.0079,1.410
7064.00,7.446993,25.07840,-0.000174,24.016670,-0.0078,1.410
7066.00,7.447482,25.07824,-0.000174,24.016014,-0.0079,1.410
7068.00,7.446643,25.07860,-0.000174,24.016927,-0.0079,1.411
7070.00,7.445793,25.07879,-0.000173,24.016853,-0.0078,1.410
7072.00,7.446115,25.07839,-0.000175,24.016898,-0.0078,1.410
7074.00,7.446649,25.07811,-0.000175,24.016144,-0.0079,1.411
7076.00,7.447374,25.07837,-0.000173,24.015642,-0.0079,1.410
7078.00,7.446774,25.07735,-0.000174,24.016084,-0.0078,1.410
7080.00,7.446556,25.07740,-0.000176,24.016608,-0.0078,1.410
7082.00,7.446950,25.07760,-0.000178,24.015923,-0.0079,1.411
7084.00,7.446661,25.07856,-0.000174,24.015832,-0.0079,1.411
7086.00,7.446306,25.07811,-0.000174,24.015876,-0.0079,1.410
7088.00,7.447186,25.07827,-0.000175,24.016554,-0.0078,1.410
7090.00,7.446910,25.07794,-0.000175,24.016340,-0.0078,1.410
7092.00,7.446357,25.07796,-0.000174,24.016684,-0.0078,1.410
7094.00,7.446183,25.07860,-0.000175,24.016255,-0.0078,1.411
7096.00,7.446660,25.07949,-0.000176,24.016202,-0.0079,1.411
7098.00,7.446176,25.07935,-0.000175,24.016066,-0.0079,1.411
7100.00,7.445753,25.07951,-0.000175,24.015613,-0.0078,1.410
7102.00,7.445864,25.07922,-0.000174,24.016213,-0.0078,1.410
7104.00,7.446471,25.07894,-0.000175,24.015423,-0.0079,1.411
7106.00,7.446910,25.07902,-0.000175,24.016365,-0.0078,1.410
7108.00,7.446422,25.07850,-0.000175,24.016258,-0.0079,1.410
7110.00,7.446437,25.07867,-0.000174,24.016117,-0.0078,1.411
7112.00,7.446185,25.07881,-0.000175,24.015972,-0.0078,1.410
7114.00,7.446248,25.07769,-0.000174,24.016048,-0.0078,1.410
7116.00,7.446129,25.07730,-0.000174,24.016443,-0.0078,1.410
7118.00,7.446639,25.07740,-0.000173,24.016532,-0.0079,1.410
7120.00,7.447480,25.07709,-0.000175,24.015887,-0.0079,1.411
7122.00,7.447425,25.07733,-0.000175,24.016142,-0.0079,1.410
7124.00,7.446791,25.07798,-0.000174,24.016135,-0.0079,1.410
7126.00,7.446950,25.07737,-0.000177,24.015939,-0.0078,1.411
7128.00,7.447016,25.07754,-0.000175,24.015948,-0.0078,1.410
7130.00,7.446980,25.07810,-0.000172,24.016934,-0.0078,1.410
7132.00,7.446632,25.07807,-0.000172,24.016552,-0.0078,1.410
7134.00,7.446746,25.07789,-0.000174,24.015796,-0.0079,1.410
7136.00,7.446771,25.07830,-0.000175,24.016403,-0.0079,1.410
7138.00,7.446701,25.07763,-0.000176,24.016208,-0.0079,1.410
7140.00,7.446818,25.07851,-0.000175,24.015198,-0.0079,1.410
7142.00,7.446872,25.07907,-0.000173,24.015225,-0.0078,1.410
7144.00,7.446674,25.07840,-0.000177,24.016532,-0.0079,1.410
7146.00,7.446783,25.07808,-0.000174,24.016316,-0.0079,1.411
7148.00,7.446758,25.07810,-0.000175,24.015526,-0.0079,1.410
7150.00,7.446460,25.07828,-0.000175,24.015760,-0.0079,1.411
7152.00,7.447139,25.07843,-0.000177,24.015809,-0.0079,1.411
7154.00,7.447625,25.07911,-0.000176,24.015734,-0.0079,1.410
7156.00,7.448464,25.07891,-0.000176,24.015408,-0.0079,1.410
7158.00,7.448422,25.07993,-0.000174,24.015825,-0.0078,1.410
7160.00,7.448345,25.07987,-0.000173,24.015901,-0.0078,1.409
7162.00,7.448413,25.07842,-0.000174,24.016231,-0.0078,1.410
7164.00,7.449165,25.07877,-0.000174,24.015758,-0.0078,1.411
7166.00,7.449210,25.07841,-0.000175,24.016224,-0.0079,1.411
7168.00,7.448579,25.07744,-0.000176,24.015740,-0.0079,1.411
7170.00,7.448153,25.07726,-0.000176,24.015870,-0.0079,1.410
7172.00,7.447480,25.07802,-0.000176,24.015890,-0.0078,1.410
7174.00,7.447172,25.07834,-0.000173,24.015916,-0.0078,1.410
7176.00,7.447710,25.07855,-0.000174,24.016075,-0.0079,1.411
7178.00,7.448526,25.07886,-0.000176,24.016298,-0.0079,1.410
7180.00,7.447365,25.07822,-0.000176,24.016333,-0.0079,1.410
7182.00,7.447358,25.07815,-0.000176,24.016759,-0.0078,1.410
7184.00,7.446731,25.07868,-0.000175,24.016316,-0.0078,1.410
7186.00,7.447667,25.07836,-0.000174,24.016445,-0.0079,1.410
7188.00,7.447245,25.07769,-0.000175,24.016563,-0.0079,1.410
7190.00,7.446428,25.07818,-0.000175,24.016026,-0.0079,1.410
7192.00,7.447275,25.07753,-0.000175,24.015666,-0.0079,1.410
7194.00,7.447758,25.07729,-0.000175,24.016481,-0.0079,1.411
7196.00,7.447787,25.07700,-0.000176,24.016126,-0.0079,1.411
7198.00,7.447744,25.07680,-0.000174,24.015754,-0.0079,1.410
7200.00,7.448003,25.07676,-0.000174,24.016028,-0.0079,1.410
7202.00,7.447773,25.07684,-0.000175,24.015934,-0.0079,1.410
@12,12.0000,24.0
7204.00,7.446214,25.07646,-0.000175,24.015945,-0.0079,1.411
7206.00,7.441120,25.07719,-0.000175,24.016197,-0.0078,1.410
7208.00,7.434309,25.07691,-0.000175,24.016117,-0.0078,1.409
7210.00,7.429435,25.07707,-0.000175,24.015849,-0.0078,1.409
7212.00,7.426294,25.07764,-0.000174,24.016316,-0.0078,1.410
7214.00,7.423716,25.07736,-0.000176,24.016004,-0.0078,1.410
7216.00,7.421351,25.07700,-0.000175,24.016081,-0.0078,1.410
7218.00,7.420310,25.07761,-0.000175,24.016991,-0.0079,1.411
7220.00,7.419265,25.07772,-0.000176,24.016365,-0.0079,1.411
7222.00,7.418865,25.07842,-0.000175,24.015985,-0.0078,1.411
7224.00,7.417464,25.07888,-0.000177,24.016608,-0.0078,1.411
7226.00,7.417929,25.07902,-0.000176,24.015720,-0.0078,1.412
7228.00,7.420245,25.07782,-0.000176,24.016389,-0.0078,1.412
7230.00,7.425669,25.07750,-0.000177,24.017020,-0.0078,1.411
7232.00,7.433642,25.07757,-0.000176,24.016878,-0.0078,1.413
7234.00,7.439659,25.07796,-0.000177,24.016847,-0.0078,1.413
7236.00,7.443998,25.07850,-0.000176,24.016518,-0.0078,1.412
7238.00,7.447116,25.07909,-0.000174,24.015742,-0.0078,1.411
7240.00,7.449991,25.07815,-0.000174,24.016287,-0.0079,1.411
7242.00,7.452479,25.07813,-0.000175,24.016780,-0.0078,1.410
7244.00,7.455023,25.07813,-0.000174,24.016188,-0.0078,1.410
7246.00,7.457134,25.07909,-0.000174,24.015946,-0.0078,1.410
7248.00,7.458626,25.07830,-0.000173,24.016168,-0.0078,1.411
7250.00,7.459687,25.07741,-0.000175,24.015651,-0.0079,1.411
7252.00,7.459899,25.07773,-0.000178,24.015685,-0.0079,1.410
7254.00,7.460034,25.07770,-0.000175,24.015849,-0.0079,1.410
7256.00,7.460965,25.07753,-0.000174,24.015724,-0.0079,1.411
7258.00,7.460455,25.07732,-0.000175,24.016639,-0.0078,1.411
7260.00,7.460661,25.07792,-0.000176,24.015564,-0.0078,1.410
7262.00,7.461250,25.07795,-0.000175,24.016320,-0.0079,1.409
7264.00,7.460121,25.07799,-0.000173,24.016708,-0.0079,1.411
7266.00,7.459467,25.07803,-0.000175,24.015847,-0.0079,1.410
7268.00,7.458788,25.07741,-0.000175,24.016197,-0.0079,1.410
7270.00,7.457618,25.07847,-0.000174,24.015753,-0.0079,1.410
7272.00,7.458261,25.07719,-0.000175,24.016329,-0.0079,1.409
7274.00,7.458542,25.07745,-0.000176,24.015827,-0.0079,1.410
7276.00,7.458281,25.07823,-0.000175,24.016101,-0.0079,1.410
7278.00,7.458075,25.07859,-0.000175,24.016282,-0.0078,1.410
7280.00,7.457529,25.07865,-0.000175,24.016496,-0.0078,1.410
7282.00,7.457488,25.07860,-0.000175,24.016079,-0.0078,1.410
7284.00,7.456390,25.07802,-0.000175,24.016186,-0.0078,1.410
7286.00,7.455936,25.07926,-0.000175,24.016436,-0.0078,1.410
7288.00,7.455838,25.07930,-0.000175,24.016371,-0.0078,1.411
7290.00,7.454831,25.07820,-0.000175,24.016311,-0.0078,1.410
7292.00,7.453868,25.07852,-0.000174,24.016461,-0.0078,1.410
7294.00,7.453125,25.07928,-0.000175,24.016023,-0.0078,1.409
7296.00,7.453418,25.07891,-0.000175,24.016111,-0.0078,1.410
7298.00,7.453228,25.07865,-0.000174,24.016193,-0.0078,1.410
7300.00,7.452536,25.07892,-0.000175,24.016126,-0.0078,1.410
7302.00,7.452038,25.07883,-0.000175,24.015707,-0.0079,1.410
7304.00,7.451562,25.07860,-0.000174,24.016090,-0.0079,1.409
7306.00,7.450318,25.07761,-0.000175,24.015613,-0.0079,1.410
7308.00,7.450885,25.07805,-0.000175,24.016363,-0.0078,1.410
7310.00,7.451720,25.07921,-0.000175,24.016251,-0.0078,1.410
7312.00,7.452214,25.07795,-0.000175,24.016215,-0.0078,1.410
7314.00,7.451970,25.07775,-0.000174,24.015767,-0.0079,1.410
7316.00,7.451954,25.07810,-0.000173,24.016811,-0.0079,1.410
7318.00,7.450654,25.07836,-0.000174,24.016523,-0.0079,1.410
7320.00,7.449764,25.07802,-0.000174,24.016353,-0.0079,1.409
7322.00,7.450053,25.07858,-0.000174,24.016204,-0.0078,1.410
7324.00,7.449890,25.07947,-0.000175,24.015787,-0.0079,1.410
7326.00,7.449490,25.07932,-0.000175,24.016052,-0.0079,1.410
7328.00,7.450027,25.07893,-0.000175,24.016213,-0.0078,1.410
7330.00,7.450343,25.07830,-0.000175,24.015970,-0.0079,1.410
7332.00,7.450541,25.07824,-0.000175,24.016336,-0.0079,1.410
7334.00,7.450488,25.07849,-0.000174,24.016291,-0.0078,1.410
7336.00,7.450521,25.07797,-0.000175,24.016077,-0.0079,1.410
7338.00,7.450131,25.07775,-0.000175,24.015546,-0.0079,1.410
7340.00,7.449284,25.07668,-0.000174,24.015841,-0.0079,1.410
7342.00,7.448381,25.07664,-0.000175,24.015945,-0.0079,1.410
7344.00,7.448810,25.07706,-0.000175,24.015847,-0.0079,1.410
7346.00,7.448433,25.07760,-0.000174,24.015986,-0.0078,1.410
7348.00,7.448470,25.07750,-0.000174,24.015747,-0.0079,1.410
7350.00,7.447855,25.07709,-0.000175,24.015854,-0.0079,1.411
7352.00,7.447611,25.07736,-0.000176,24.016452,-0.0078,1.410
7354.00,7.447860,25.07778,-0.000174,24.016050,-0.0078,1.410
7356.00,7.448207,25.07853,-0.000174,24.016137,-0.0078,1.411
7358.00,7.447696,25.07863,-0.000175,24.016035,-0.0078,1.410
7360.00,7.447447,25.07736,-0.000174,24.016253,-0.0079,1.410
7362.00,7.447942,25.07754,-0.000175,24.016374,-0.0079,1.410
7364.00,7.449141,25.07811,-0.000175,24.016082,-0.0079,1.410
7366.00,7.448653,25.07795,-0.000176,24.016135,-0.0079,1.410
7368.00,7.447840,25.07834,-0.000175,24.016101,-0.0078,1.410
7370.00,7.447270,25.07826,-0.000175,24.016403,-0.0078,1.410
7372.00,7.448168,25.07802,-0.000175,24.016463,-0.0078,1.410
7374.00,7.448952,25.07807,-0.000175,24.016648,-0.0078,1.410
7376.00,7.448680,25.07876,-0.000174,24.016028,-0.0078,1.411
7378.00,7.449089,25.07962,-0.000175,24.015747,-0.0078,1.411
7380.00,7.448394,25.08006,-0.000174,24.016133,-0.0079,1.411
7382.00,7.447442,25.08022,-0.000175,24.016043,-0.0078,1.410
7384.00,7.447372,25.08089,-0.000174,24.016102,-0.0078,1.410
7386.00,7.446949,25.08000,-0.000174,24.016168,-0.0079,1.410
7388.00,7.447647,25.07934,-0.000174,24.015758,-0.0079,1.410
7390.00,7.447186,25.07883,-0.000175,24.015883,-0.0079,1.410
7392.00,7.446969,25.07863,-0.000175,24.015914,-0.0078,1.410
7394.00,7.446841,25.07871,-0.000175,24.015975,-0.0078,1.410
7396.00,7.445959,25.07959,-0.000176,24.016572,-0.0079,1.410
7398.00,7.446299,25.08014,-0.000176,24.015928,-0.0079,1.410
7400.00,7.446556,25.08007,-0.000174,24.016035,-0.0079,1.410
7402.00,7.446598,25.07970,-0.000174,24.016287,-0.0079,1.410
7404.00,7.446448,25.07946,-0.000175,24.016293,-0.0079,1.409
7406.00,7.447033,25.07912,-0.000176,24.016298,-0.0079,1.410
7408.00,7.447415,25.07919,-0.000175,24.016169,-0.0078,1.410
7410.00,7.445804,25.07844,-0.000174,24.016117,-0.0078,1.410
7412.00,7.444255,25.07903,-0.000174,24.016405,-0.0078,1.410
7414.00,7.445398,25.07861,-0.000175,24.016644,-0.0078,1.410
7416.00,7.446234,25.07837,-0.000175,24.016104,-0.0079,1.410
7418.00,7.445987,25.07839,-0.000175,24.015620,-0.0078,1.411
7420.00,7.444998,25.07969,-0.000175,24.016423,-0.0078,1.411
7422.00,7.445398,25.08029,-0.000175,24.016659,-0.0078,1.410
7424.00,7.445531,25.08050,-0.000175,24.016035,-0.0079,1.410
7426.00,7.445099,25.08063,-0.000175,24.015869,-0.0079,1.409
7428.00,7.445482,25.08017,-0.000174,24.016452,-0.0079,1.410
7430.00,7.446151,25.07921,-0.000175,24.015925,-0.0079,1.410
7432.00,7.446058,25.07827,-0.000175,24.016320,-0.0079,1.410
7434.00,7.446460,25.07854,-0.000175,24.015981,-0.0078,1.410
7436.00,7.445685,25.07848,-0.000174,24.015598,-0.0079,1.410
7438.00,7.446311,25.07854,-0.000174,24.015988,-0.0078,1.410
7440.00,7.446380,25.07878,-0.000174,24.015965,-0.0078,1.411
7442.00,7.446179,25.07877,-0.000176,24.016256,-0.0079,1.410
7444.00,7.445862,25.07802,-0.000175,24.016231,-0.0079,1.410
7446.00,7.445513,25.07791,-0.000175,24.015629,-0.0079,1.409
7448.00,7.445734,25.07825,-0.000174,24.016518,-0.0079,1.409
7450.00,7.446498,25.07869,-0.000174,24.016213,-0.0079,1.410
7452.00,7.446862,25.07803,-0.000175,24.016715,-0.0079,1.410
7454.00,7.447206,25.07817,-0.000175,24.016256,-0.0079,1.410
7456.00,7.447686,25.07795,-0.000175,24.015740,-0.0078,1.410
7458.00,7.447565,25.07819,-0.000175,24.016635,-0.0078,1.410
7460.00,7.447289,25.07856,-0.000175,24.016307,-0.0078,1.411
7462.00,7.446987,25.07939,-0.000175,24.016115,-0.0079,1.410
7464.00,7.447724,25.07817,-0.000175,24.016329,-0.0078,1.410
7466.00,7.446949,25.07781,-0.000175,24.016690,-0.0079,1.410
7468.00,7.447460,25.07819,-0.000175,24.016951,-0.0079,1.410
7470.00,7.447511,25.07755,-0.000175,24.016077,-0.0078,1.410
7472.00,7.447147,25.07748,-0.000176,24.015932,-0.0078,1.411
7474.00,7.446593,25.07733,-0.000174,24.016003,-0.0079,1.410
7476.00,7.446656,25.07751,-0.000175,24.016034,-0.0079,1.410
7478.00,7.447140,25.07607,-0.000175,24.016251,-0.0079,1.411
7480.00,7.447430,25.07741,-0.000175,24.016113,-0.0078,1.410
7482.00,7.447547,25.07766,-0.000175,24.016133,-0.0078,1.410
7484.00,7.446794,25.07716,-0.000175,24.016021,-0.0079,1.410
7486.00,7.446058,25.07742,-0.000174,24.015936,-0.0079,1.409
7488.00,7.445845,25.07765,-0.000173,24.015783,-0.0079,1.410
7490.00,7.446069,25.07690,-0.000175,24.015787,-0.0078,1.410
7492.00,7.445742,25.07647,-0.000174,24.016260,-0.0079,1.410
7494.00,7.445631,25.07691,-0.000175,24.016552,-0.0079,1.410
7496.00,7.446231,25.07771,-0.000174,24.016523,-0.0078,1.411
7498.00,7.446246,25.07804,-0.000175,24.016117,-0.0079,1.410
7500.00,7.446723,25.07753,-0.000174,24.015522,-0.0078,1.410
7502.00,7.446093,25.07731,-0.000174,24.015912,-0.0078,1.410
7504.00,7.446323,25.07814,-0.000173,24.016363,-0.0079,1.410
7506.00,7.446332,25.07852,-0.000173,24.016483,-0.0079,1.410
7508.00,7.446622,25.07867,-0.000175,24.016719,-0.0079,1.410
7510.00,7.447212,25.07845,-0.000175,24.016320,-0.0079,1.410
7512.00,7.446792,25.07901,-0.000174,24.016543,-0.0078,1.410
7514.00,7.446566,25.07924,-0.000175,24.016017,-0.0079,1.410
7516.00,7.445980,25.07841,-0.000174,24.016110,-0.0079,1.410
7518.00,7.447152,25.07835,-0.000175,24.016543,-0.0078,1.410
7520.00,7.448083,25.07872,-0.000174,24.016073,-0.0078,1.410
7522.00,7.448242,25.07900,-0.000174,24.016454,-0.0078,1.410
7524.00,7.447909,25.07987,-0.000175,24.016574,-0.0078,1.410
7526.00,7.448264,25.07968,-0.000174,24.016508,-0.0079,1.410
7528.00,7.448500,25.08038,-0.000174,24.016179,-0.0078,1.410
7530.00,7.447998,25.08002,-0.000176,24.016353,-0.0078,1.410
7532.00,7.448561,25.08031,-0.000176,24.016458,-0.0079,1.410
7534.00,7.447229,25.07989,-0.000173,24.016284,-0.0078,1.409
7536.00,7.447777,25.07992,-0.000173,24.016006,-0.0078,1.410
7538.00,7.447085,25.08045,-0.000174,24.016411,-0.0079,1.410
7540.00,7.447071,25.07968,-0.000174,24.016240,-0.0078,1.410
7542.00,7.446616,25.07882,-0.000174,24.015879,-0.0078,1.410
7544.00,7.446728,25.07946,-0.000174,24.016063,-0.0078,1.410
7546.00,7.447310,25.07922,-0.000174,24.016278,-0.0078,1.410
7548.00,7.447446,25.07881,-0.000175,24.016362,-0.0079,1.410
7550.00,7.447511,25.07890,-0.000174,24.016291,-0.0079,1.410
7552.00,7.447589,25.07926,-0.000174,24.016019,-0.0079,1.410
7554.00,7.448176,25.07891,-0.000175,24.016191,-0.0078,1.410
7556.00,7.448279,25.07824,-0.000175,24.016285,-0.0078,1.410
7558.00,7.447511,25.07906,-0.000175,24.016766,-0.0078,1.411
7560.00,7.446716,25.07776,-0.000174,24.016916,-0.0079,1.410
7562.00,7.446477,25.07839,-0.000175,24.016652,-0.0079,1.410
7564.00,7.446578,25.07863,-0.000175,24.016333,-0.0078,1.410
7566.00,7.446873,25.07866,-0.000174,24.015966,-0.0078,1.410
7568.00,7.447471,25.07884,-0.000174,24.015981,-0.0079,1.410
7570.00,7.448055,25.07812,-0.000175,24.016521,-0.0079,1.410
7572.00,7.447530,25.07785,-0.000176,24.016534,-0.0079,1.410
7574.00,7.447507,25.07865,-0.000176,24.016148,-0.0079,1.410
7576.00,7.448200,25.07782,-0.000176,24.016630,-0.0079,1.410
7578.00,7.448618,25.07782,-0.000175,24.016585,-0.0079,1.410
7580.00,7.447994,25.07845,-0.000175,24.016191,-0.0078,1.410
7582.00,7.447343,25.07825,-0.000173,24.016075,-0.0078,1.410
7584.00,7.447543,25.07883,-0.000173,24.016719,-0.0078,1.410
7586.00,7.447337,25.07791,-0.000174,24.016652,-0.0078,1.410
7588.00,7.447538,25.07833,-0.000174,24.016376,-0.0079,1.410
7590.00,7.447815,25.07861,-0.000173,24.016338,-0.0078,1.410
7592.00,7.448540,25.07837,-0.000174,24.016460,-0.0079,1.410
7594.00,7.448362,25.07834,-0.000175,24.016762,-0.0079,1.411
7596.00,7.447873,25.07863,-0.000174,24.016175,-0.0079,1.411
7598.00,7.447410,25.07876,-0.000175,24.016365,-0.0079,1.410
7600.00,7.448951,25.07973,-0.000173,24.016171,-0.0079,1.410
7602.00,7.448595,25.08010,-0.000175,24.015990,-0.0079,1.410
7604.00,7.448817,25.07959,-0.000174,24.016648,-0.0079,1.410
7606.00,7.448691,25.08066,-0.000175,24.016478,-0.0079,1.411
7608.00,7.448662,25.08027,-0.000175,24.016202,-0.0078,1.410
7610.00,7.448130,25.08087,-0.000175,24.016249,-0.0078,1.410
7612.00,7.448429,25.08053,-0.000174,24.015910,-0.0079,1.410
7614.00,7.448081,25.08056,-0.000174,24.017054,-0.0078,1.411
7616.00,7.447901,25.08031,-0.000175,24.016284,-0.0079,1.410
7618.00,7.447920,25.07972,-0.000175,24.015966,-0.0079,1.410
7620.00,7.447770,25.08018,-0.000174,24.015966,-0.0079,1.410
7622.00,7.448304,25.07895,-0.000174,24.016452,-0.0078,1.410
7624.00,7.448238,25.07875,-0.000175,24.016574,-0.0078,1.410
7626.00,7.447450,25.07871,-0.000176,24.016458,-0.0078,1.411
7628.00,7.447723,25.07926,-0.000174,24.015894,-0.0079,1.410
7630.00,7.448086,25.07913,-0.000174,24.015863,-0.0079,1.410
7632.00,7.448797,25.07864,-0.000175,24.015979,-0.0078,1.410
7634.00,7.448678,25.07903,-0.000174,24.016202,-0.0079,1.410
7636.00,7.447448,25.07863,-0.000174,24.015729,-0.0078,1.411
7638.00,7.447635,25.07915,-0.000175,24.016139,-0.0079,1.410
7640.00,7.447551,25.07875,-0.000175,24.016159,-0.0079,1.410
7642.00,7.447022,25.07892,-0.000176,24.015861,-0.0079,1.410
7644.00,7.447191,25.07913,-0.000176,24.016276,-0.0079,1.410
7646.00,7.447219,25.07866,-0.000175,24.016278,-0.0079,1.410
7648.00,7.448285,25.07883,-0.000175,24.016184,-0.0078,1.410
7650.00,7.448587,25.07773,-0.000174,24.015845,-0.0079,1.410
7652.00,7.448441,25.07861,-0.000175,24.016416,-0.0079,1.410
7654.00,7.449011,25.07887,-0.000174,24.016354,-0.0079,1.411
7656.00,7.449047,25.07892,-0.000176,24.016430,-0.0079,1.411
7658.00,7.448366,25.07867,-0.000177,24.016197,-0.0079,1.410
7660.00,7.448414,25.07873,-0.000175,24.016148,-0.0079,1.410
7662.00,7.448507,25.07783,-0.000176,24.015718,-0.0079,1.410
7664.00,7.447730,25.07796,-0.000176,24.016429,-0.0078,1.410
7666.00,7.447670,25.07773,-0.000176,24.016220,-0.0079,1.409
7668.00,7.446943,25.07870,-0.000175,24.016759,-0.0079,1.410
7670.00,7.447135,25.07874,-0.000176,24.016023,-0.0079,1.410
7672.00,7.448110,25.07842,-0.000175,24.015927,-0.0079,1.410
7674.00,7.449013,25.07899,-0.000175,24.016670,-0.0079,1.410
7676.00,7.449440,25.07954,-0.000175,24.016599,-0.0078,1.411
7678.00,7.448883,25.07950,-0.000176,24.016465,-0.0078,1.411
7680.00,7.447668,25.07839,-0.000176,24.016271,-0.0078,1.410
7682.00,7.447440,25.07888,-0.000174,24.016218,-0.0078,1.410
7684.00,7.447220,25.07924,-0.000175,24.016501,-0.0078,1.410
7686.00,7.448057,25.07859,-0.000173,24.016284,-0.0078,1.410
7688.00,7.448654,25.07849,-0.000175,24.016991,-0.0078,1.410
7690.00,7.448625,25.07787,-0.000175,24.015734,-0.0079,1.410
7692.00,7.448788,25.07828,-0.000175,24.016380,-0.0079,1.410
7694.00,7.448744,25.07818,-0.000174,24.016142,-0.0079,1.410
7696.00,7.448601,25.07756,-0.000174,24.015961,-0.0079,1.410
7698.00,7.449029,25.07867,-0.000175,24.016160,-0.0078,1.411
7700.00,7.449359,25.07879,-0.000174,24.015798,-0.0079,1.411
7702.00,7.448999,25.07822,-0.000175,24.016296,-0.0079,1.410
7704.00,7.448979,25.07824,-0.000176,24.016635,-0.0078,1.410
7706.00,7.449156,25.07813,-0.000176,24.016876,-0.0079,1.410
7708.00,7.449386,25.07784,-0.000176,24.016217,-0.0079,1.411
7710.00,7.449660,25.07858,-0.000175,24.016846,-0.0079,1.410
7712.00,7.448948,25.07806,-0.000175,24.016673,-0.0078,1.411
7714.00,7.449184,25.07754,-0.000175,24.016006,-0.0078,1.410
7716.00,7.449162,25.07732,-0.000175,24.016630,-0.0078,1.411
7718.00,7.449035,25.07818,-0.000175,24.015934,-0.0078,1.411
7720.00,7.448300,25.07739,-0.000174,24.016140,-0.0078,1.410
7722.00,7.448008,25.07698,-0.000174,24.016372,-0.0079,1.410
7724.00,7.449050,25.07842,-0.000175,24.016305,-0.0079,1.410
7726.00,7.449438,25.07860,-0.000176,24.015872,-0.0079,1.411
7728.00,7.448737,25.07832,-0.000175,24.015771,-0.0079,1.411
7730.00,7.447948,25.07782,-0.000175,24.016818,-0.0078,1.410
7732.00,7.448012,25.07845,-0.000175,24.016751,-0.0078,1.410
7734.00,7.448006,25.07852,-0.000174,24.016507,-0.0079,1.410
7736.00,7.448431,25.07759,-0.000174,24.016222,-0.0078,1.410
7738.00,7.448586,25.07700,-0.000174,24.016663,-0.0078,1.411
7740.00,7.448765,25.07726,-0.000174,24.016362,-0.0078,1.410
7742.00,7.448305,25.07700,-0.000175,24.016019,-0.0078,1.410
7744.00,7.448992,25.07806,-0.000175,24.016530,-0.0078,1.410
7746.00,7.450186,25.07762,-0.000175,24.016119,-0.0078,1.410
7748.00,7.449634,25.07752,-0.000175,24.015763,-0.0079,1.410
7750.00,7.450044,25.07789,-0.000175,24.016463,-0.0079,1.411
7752.00,7.449921,25.07858,-0.000174,24.016684,-0.0078,1.410
7754.00,7.450095,25.07887,-0.000175,24.016416,-0.0078,1.411
7756.00,7.448999,25.07909,-0.000175,24.016186,-0.0078,1.410
7758.00,7.448170,25.07849,-0.000175,24.016527,-0.0078,1.410
7760.00,7.448432,25.07841,-0.000175,24.016409,-0.0078,1.410
7762.00,7.448676,25.07898,-0.000175,24.016401,-0.0079,1.410
7764.00,7.448445,25.07921,-0.000175,24.016846,-0.0079,1.411
7766.00,7.448084,25.07887,-0.000174,24.016171,-0.0078,1.410
7768.00,7.447956,25.07860,-0.000174,24.015954,-0.0079,1.410
7770.00,7.447121,25.07977,-0.000173,24.016318,-0.0079,1.410
7772.00,7.447623,25.07933,-0.000175,24.015734,-0.0079,1.410
7774.00,7.448563,25.07920,-0.000175,24.016305,-0.0078,1.411
7776.00,7.448540,25.07902,-0.000175,24.016430,-0.0078,1.411
7778.00,7.448877,25.07851,-0.000176,24.016215,-0.0078,1.410
7780.00,7.449417,25.07841,-0.000176,24.015660,-0.0078,1.410
7782.00,7.449673,25.07830,-0.000174,24.015684,-0.0079,1.410
7784.00,7.449114,25.07843,-0.000175,24.015578,-0.0078,1.410
7786.00,7.448944,25.07885,-0.000174,24.016324,-0.0078,1.410
7788.00,7.449542,25.07841,-0.000174,24.016632,-0.0079,1.410
7790.00,7.448876,25.07858,-0.000175,24.015379,-0.0078,1.411
7792.00,7.449269,25.07872,-0.000173,24.016206,-0.0078,1.411
7794.00,7.448611,25.07774,-0.000174,24.015887,-0.0079,1.411
7796.00,7.448605,25.07806,-0.000174,24.016066,-0.0079,1.410
7798.00,7.448309,25.07880,-0.000173,24.016166,-0.0079,1.411
7800.00,7.447928,25.07856,-0.000174,24.016206,-0.0079,1.410
7802.00,7.447729,25.07894,-0.000173,24.016053,-0.0079,1.410
@13,12.0000,24.0
7804.00,7.448669,25.07902,-0.000174,24.016392,-0.0079,1.410
7806.00,7.444592,25.07848,-0.000176,24.016378,-0.0078,1.410
7808.00,7.437056,25.07883,-0.000175,24.015798,-0.0078,1.409
7810.00,7.431392,25.07891,-0.000174,24.016030,-0.0078,1.409
7812.00,7.428817,25.07762,-0.000173,24.015787,-0.0078,1.409
7814.00,7.426996,25.07775,-0.000173,24.016240,-0.0078,1.410
7816.00,7.424684,25.07827,-0.000176,24.016510,-0.0079,1.410
7818.00,7.422662,25.07821,-0.000176,24.015602,-0.0079,1.411
7820.00,7.421487,25.07762,-0.000176,24.015870,-0.0079,1.411
7822.00,7.422154,25.07938,-0.000177,24.016253,-0.0079,1.411
7824.00,7.422904,25.08021,-0.000177,24.016275,-0.0078,1.411
7826.00,7.424127,25.07959,-0.000176,24.016117,-0.0079,1.412
7828.00,7.425701,25.07851,-0.000175,24.016168,-0.0078,1.411
7830.00,7.431069,25.07856,-0.000176,24.016295,-0.0078,1.412
7832.00,7.439148,25.07901,-0.000177,24.016289,-0.0079,1.412
7834.00,7.445507,25.07914,-0.000176,24.016122,-0.0078,1.413
7836.00,7.449661,25.07825,-0.000176,24.016202,-0.0078,1.412
7838.00,7.452333,25.07897,-0.000177,24.015747,-0.0078,1.411
7840.00,7.454572,25.07900,-0.000176,24.016305,-0.0079,1.411
7842.00,7.456492,25.07879,-0.000174,24.016088,-0.0079,1.411
7844.00,7.458890,25.07899,-0.000174,24.016222,-0.0079,1.411
7846.00,7.460880,25.07948,-0.000175,24.016481,-0.0079,1.411
7848.00,7.461513,25.07937,-0.000175,24.015883,-0.0079,1.410
7850.00,7.461507,25.08009,-0.000175,24.016744,-0.0078,1.410
7852.00,7.462985,25.08047,-0.000174,24.016585,-0.0078,1.410
7854.00,7.463109,25.08040,-0.000174,24.016452,-0.0079,1.411
7856.00,7.463877,25.08024,-0.000173,24.016576,-0.0078,1.411
7858.00,7.464573,25.08001,-0.000174,24.016443,-0.0078,1.410
7860.00,7.465325,25.07930,-0.000175,24.016692,-0.0079,1.410
7862.00,7.465140,25.07910,-0.000174,24.016256,-0.0079,1.411
7864.00,7.464425,25.07946,-0.000174,24.016128,-0.0079,1.410
7866.00,7.463676,25.07898,-0.000174,24.016461,-0.0078,1.410
7868.00,7.463896,25.07907,-0.000174,24.016405,-0.0079,1.410
7870.00,7.462908,25.07840,-0.000174,24.016518,-0.0079,1.410
7872.00,7.461773,25.07800,-0.000174,24.016262,-0.0078,1.410
7874.00,7.460717,25.07848,-0.000174,24.016075,-0.0078,1.410
7876.00,7.459492,25.07834,-0.000174,24.016576,-0.0079,1.411
7878.00,7.459008,25.07862,-0.000175,24.016307,-0.0079,1.410
7880.00,7.457911,25.07872,-0.000175,24.016128,-0.0079,1.410
7882.00,7.457628,25.07879,-0.000176,24.015372,-0.0079,1.410
7884.00,7.457373,25.07827,-0.000176,24.016099,-0.0079,1.410
7886.00,7.457051,25.07891,-0.000175,24.016733,-0.0078,1.411
7888.00,7.457247,25.07924,-0.000175,24.016287,-0.0078,1.411
7890.00,7.457855,25.07903,-0.000176,24.016467,-0.0079,1.410
7892.00,7.457935,25.07883,-0.000175,24.016151,-0.0079,1.410
7894.00,7.457744,25.07898,-0.000175,24.016362,-0.0079,1.410
7896.00,7.457611,25.07917,-0.000176,24.016383,-0.0078,1.410
7898.00,7.456873,25.08009,-0.000176,24.016550,-0.0079,1.410
7900.00,7.456368,25.07959,-0.000175,24.016469,-0.0079,1.409
7902.00,7.455999,25.07872,-0.000174,24.016340,-0.0078,1.410
7904.00,7.454884,25.07900,-0.000175,24.016449,-0.0079,1.410
7906.00,7.454559,25.07858,-0.000176,24.016751,-0.0079,1.410
7908.00,7.453956,25.07788,-0.000175,24.015731,-0.0079,1.411
7910.00,7.453922,25.07832,-0.000176,24.015608,-0.0078,1.411
7912.00,7.454501,25.07843,-0.000174,24.015499,-0.0079,1.411
7914.00,7.454407,25.07910,-0.000175,24.015847,-0.0079,1.410
7916.00,7.454391,25.07834,-0.000177,24.016425,-0.0079,1.411
7918.00,7.453732,25.07785,-0.000177,24.015753,-0.0079,1.411
7920.00,7.453231,25.07852,-0.000175,24.016242,-0.0079,1.410
7922.00,7.452792,25.07820,-0.000175,24.016443,-0.0079,1.411
7924.00,7.451861,25.07855,-0.000175,24.015896,-0.0079,1.411
7926.00,7.451439,25.07812,-0.000174,24.015240,-0.0079,1.410
7928.00,7.451335,25.07741,-0.000175,24.016376,-0.0078,1.410
7930.00,7.451575,25.07820,-0.000174,24.016525,-0.0079,1.410
7932.00,7.452418,25.07912,-0.000174,24.016516,-0.0079,1.410
7934.00,7.452404,25.07883,-0.000175,24.016360,-0.0079,1.410
7936.00,7.451660,25.07904,-0.000176,24.016035,-0.0079,1.411
7938.00,7.451099,25.07940,-0.000176,24.016478,-0.0079,1.410
7940.00,7.450590,25.07897,-0.000175,24.016237,-0.0078,1.411
7942.00,7.451071,25.07895,-0.000175,24.015894,-0.0078,1.411
7944.00,7.450826,25.07862,-0.000173,24.016784,-0.0078,1.410
7946.00,7.449995,25.07896,-0.000174,24.016231,-0.0078,1.410
7948.00,7.449960,25.07889,-0.000175,24.016144,-0.0079,1.410
7950.00,7.449473,25.07949,-0.000175,24.016353,-0.0078,1.410
7952.00,7.449387,25.07888,-0.000175,24.015524,-0.0079,1.410
7954.00,7.448497,25.07834,-0.000174,24.016307,-0.0078,1.411
7956.00,7.448200,25.07848,-0.000175,24.016652,-0.0079,1.411
7958.00,7.448697,25.07968,-0.000175,24.016626,-0.0079,1.411
7960.00,7.448903,25.07989,-0.000176,24.016296,-0.0079,1.410
7962.00,7.449202,25.07882,-0.000176,24.016048,-0.0079,1.411
7964.00,7.449907,25.07916,-0.000174,24.016329,-0.0078,1.410
7966.00,7.449567,25.07946,-0.000174,24.016271,-0.0078,1.410
7968.00,7.449443,25.07933,-0.000175,24.015885,-0.0079,1.411
7970.00,7.449639,25.07818,-0.000175,24.016537,-0.0079,1.411
7972.00,7.450334,25.07800,-0.000175,24.016458,-0.0079,1.411
7974.00,7.450262,25.07919,-0.000175,24.016434,-0.0078,1.411
7976.00,7.449242,25.07930,-0.000175,24.015720,-0.0079,1.411
7978.00,7.448911,25.07781,-0.000176,24.016017,-0.0079,1.411
7980.00,7.448834,25.07834,-0.000176,24.015381,-0.0079,1.411
7982.00,7.449084,25.07857,-0.000175,24.015970,-0.0078,1.411
7984.00,7.448539,25.07845,-0.000176,24.015560,-0.0078,1.411
7986.00,7.448618,25.07807,-0.000176,24.016345,-0.0079,1.410
7988.00,7.448742,25.07913,-0.000175,24.016305,-0.0079,1.411
7990.00,7.449778,25.07923,-0.000176,24.015627,-0.0079,1.411
7992.00,7.449974,25.07949,-0.000175,24.016769,-0.0079,1.411
7994.00,7.449505,25.07897,-0.000175,24.015787,-0.0079,1.410
7996.00,7.449483,25.07918,-0.000175,24.016146,-0.0078,1.410
7998.00,7.448991,25.07869,-0.000175,24.016135,-0.0078,1.410
8000.00,7.449186,25.07832,-0.000175,24.016601,-0.0079,1.411
8002.00,7.448706,25.07851,-0.000175,24.016409,-0.0079,1.411
8004.00,7.448322,25.07976,-0.000175,24.016251,-0.0079,1.411
8006.00,7.447486,25.07970,-0.000176,24.016552,-0.0079,1.411
8008.00,7.447726,25.07937,-0.000175,24.015785,-0.0079,1.411
8010.00,7.448045,25.07996,-0.000174,24.016458,-0.0079,1.410
8012.00,7.447170,25.07996,-0.000176,24.016168,-0.0078,1.411
8014.00,7.446855,25.07923,-0.000176,24.016318,-0.0079,1.411
8016.00,7.446622,25.07893,-0.000175,24.017226,-0.0078,1.411
8018.00,7.446831,25.07972,-0.000174,24.016501,-0.0078,1.411
8020.00,7.447228,25.07982,-0.000174,24.015959,-0.0079,1.411
8022.00,7.447962,25.07941,-0.000175,24.016780,-0.0078,1.411
8024.00,7.447243,25.07873,-0.000176,24.016476,-0.0079,1.411
8026.00,7.447511,25.07895,-0.000175,24.016498,-0.0078,1.411
8028.00,7.447455,25.07890,-0.000175,24.015986,-0.0079,1.411
8030.00,7.447175,25.07955,-0.000175,24.016327,-0.0078,1.410
8032.00,7.447546,25.07885,-0.000175,24.016369,-0.0079,1.410
8034.00,7.448550,25.07898,-0.000174,24.016385,-0.0079,1.410
8036.00,7.448547,25.07951,-0.000176,24.016360,-0.0078,1.411
8038.00,7.447799,25.08007,-0.000175,24.016334,-0.0078,1.412
8040.00,7.448084,25.07903,-0.000175,24.015535,-0.0078,1.411
8042.00,7.449315,25.07798,-0.000175,24.016231,-0.0078,1.411
8044.00,7.449630,25.07854,-0.000176,24.015785,-0.0079,1.410
8046.00,7.449276,25.07912,-0.000175,24.016766,-0.0079,1.411
8048.00,7.449117,25.07923,-0.000174,24.016436,-0.0079,1.411
8050.00,7.449025,25.07990,-0.000174,24.015312,-0.0079,1.410
8052.00,7.449335,25.07983,-0.000175,24.015718,-0.0079,1.411
8054.00,7.449271,25.07829,-0.000176,24.015417,-0.0079,1.410
8056.00,7.448464,25.07813,-0.000174,24.015979,-0.0078,1.410
8058.00,7.448109,25.07849,-0.000174,24.016285,-0.0079,1.411
8060.00,7.448116,25.07766,-0.000178,24.015656,-0.0079,1.411
8062.00,7.447771,25.07858,-0.000177,24.015792,-0.0079,1.411
8064.00,7.447816,25.07813,-0.000177,24.016392,-0.0078,1.410
8066.00,7.448088,25.07796,-0.000175,24.016182,-0.0079,1.410
8068.00,7.448010,25.07968,-0.000173,24.016338,-0.0078,1.410
8070.00,7.447589,25.08014,-0.000173,24.016322,-0.0078,1.410
8072.00,7.447759,25.07978,-0.000173,24.016142,-0.0078,1.410
8074.00,7.447846,25.07884,-0.000172,24.015963,-0.0078,1.410
8076.00,7.448573,25.07913,-0.000174,24.016496,-0.0079,1.411
8078.00,7.448820,25.08022,-0.000172,24.016316,-0.0078,1.410
8080.00,7.448024,25.07975,-0.000175,24.015898,-0.0079,1.411
8082.00,7.448377,25.07913,-0.000176,24.015939,-0.0079,1.411
8084.00,7.448293,25.07952,-0.000176,24.016010,-0.0078,1.411
8086.00,7.448223,25.08013,-0.000175,24.015878,-0.0078,1.410
8088.00,7.447855,25.07962,-0.000175,24.015988,-0.0079,1.411
8090.00,7.447848,25.07964,-0.000174,24.016180,-0.0079,1.411
8092.00,7.447659,25.07977,-0.000175,24.016461,-0.0078,1.410
8094.00,7.448196,25.07934,-0.000177,24.016726,-0.0079,1.410
8096.00,7.448616,25.07989,-0.000175,24.015861,-0.0079,1.411
8098.00,7.448277,25.07951,-0.000176,24.015531,-0.0079,1.412
8100.00,7.448503,25.08060,-0.000175,24.015988,-0.0078,1.411
8102.00,7.448951,25.08107,-0.000174,24.016233,-0.0079,1.410
8104.00,7.448685,25.08077,-0.000173,24.016423,-0.0078,1.411
8106.00,7.448587,25.08008,-0.000174,24.016333,-0.0078,1.410
8108.00,7.448525,25.07951,-0.000175,24.015965,-0.0078,1.411
8110.00,7.447990,25.07979,-0.000175,24.016345,-0.0078,1.411
8112.00,7.448156,25.07970,-0.000176,24.016518,-0.0079,1.411
8114.00,7.447953,25.07978,-0.000174,24.016133,-0.0079,1.410
8116.00,7.447881,25.07983,-0.000174,24.015807,-0.0079,1.411
8118.00,7.447862,25.07883,-0.000176,24.015490,-0.0078,1.411
8120.00,7.447709,25.07854,-0.000177,24.016450,-0.0079,1.411
8122.00,7.447475,25.07976,-0.000175,24.016619,-0.0078,1.411
8124.00,7.447587,25.07998,-0.000172,24.016324,-0.0078,1.411
8126.00,7.447642,25.08060,-0.000175,24.016686,-0.0079,1.411
8128.00,7.447382,25.08176,-0.000173,24.016218,-0.0078,1.411
8130.00,7.447091,25.08005,-0.000175,24.015769,-0.0078,1.411
8132.00,7.448734,25.08047,-0.000176,24.016023,-0.0078,1.411
8134.00,7.449105,25.08113,-0.000175,24.016559,-0.0078,1.411
8136.00,7.449432,25.08134,-0.000175,24.016213,-0.0078,1.411
8138.00,7.449838,25.08014,-0.000176,24.016140,-0.0078,1.411
8140.00,7.450183,25.07973,-0.000176,24.015283,-0.0079,1.411
8142.00,7.449530,25.08100,-0.000175,24.015865,-0.0079,1.411
8144.00,7.449023,25.08127,-0.000176,24.016117,-0.0079,1.411
8146.00,7.449275,25.08099,-0.000176,24.015298,-0.0078,1.411
8148.00,7.449290,25.08096,-0.000175,24.016153,-0.0079,1.412
8150.00,7.448821,25.08066,-0.000175,24.016285,-0.0079,1.411
8152.00,7.448352,25.08195,-0.000175,24.015778,-0.0079,1.411
8154.00,7.448664,25.08133,-0.000176,24.016412,-0.0079,1.411
8156.00,7.448896,25.08032,-0.000176,24.016655,-0.0079,1.411
8158.00,7.448939,25.08025,-0.000176,24.016287,-0.0079,1.411
8160.00,7.449357,25.08077,-0.000174,24.015582,-0.0078,1.411
8162.00,7.450236,25.08051,-0.000174,24.015626,-0.0079,1.410
8164.00,7.450008,25.07998,-0.000175,24.016186,-0.0079,1.412
8166.00,7.449916,25.08110,-0.000173,24.015959,-0.0078,1.411
8168.00,7.449479,25.08108,-0.000173,24.015627,-0.0079,1.411
8170.00,7.449153,25.08028,-0.000176,24.016179,-0.0078,1.411
8172.00,7.448663,25.08020,-0.000176,24.016140,-0.0078,1.411
8174.00,7.448155,25.08098,-0.000173,24.016536,-0.0078,1.411
8176.00,7.448466,25.08082,-0.000175,24.015811,-0.0078,1.411
8178.00,7.447725,25.08039,-0.000173,24.015861,-0.0079,1.411
8180.00,7.448706,25.07994,-0.000176,24.016340,-0.0079,1.411
8182.00,7.448883,25.08009,-0.000177,24.016266,-0.0079,1.411
8184.00,7.449391,25.08012,-0.000175,24.016510,-0.0078,1.411
8186.00,7.449360,25.07998,-0.000176,24.016755,-0.0079,1.411
8188.00,7.448933,25.07991,-0.000177,24.016779,-0.0079,1.411
8190.00,7.449000,25.08056,-0.000175,24.016079,-0.0078,1.411
8192.00,7.449408,25.08110,-0.000177,24.015511,-0.0079,1.411
8194.00,7.448941,25.08134,-0.000177,24.016744,-0.0079,1.411
8196.00,7.449160,25.08191,-0.000177,24.016907,-0.0079,1.411
8198.00,7.449316,25.08116,-0.000176,24.016371,-0.0078,1.411
8200.00,7.449057,25.08030,-0.000175,24.016374,-0.0078,1.411
8202.00,7.448857,25.08102,-0.000174,24.016679,-0.0078,1.412
8204.00,7.448695,25.08192,-0.000174,24.016387,-0.0078,1.411
8206.00,7.449257,25.08194,-0.000175,24.016117,-0.0079,1.411
8208.00,7.449737,25.08085,-0.000176,24.016653,-0.0078,1.411
8210.00,7.449668,25.08084,-0.000176,24.015800,-0.0079,1.411
8212.00,7.449548,25.08076,-0.000172,24.016530,-0.0078,1.411
8214.00,7.450266,25.08126,-0.000173,24.016264,-0.0078,1.411
8216.00,7.450364,25.08124,-0.000173,24.016048,-0.0078,1.411
8218.00,7.450101,25.08042,-0.000175,24.016467,-0.0078,1.411
8220.00,7.450304,25.08007,-0.000175,24.016101,-0.0078,1.412
8222.00,7.450934,25.08091,-0.000174,24.017134,-0.0078,1.411
8224.00,7.450629,25.08063,-0.000177,24.016501,-0.0078,1.411
8226.00,7.450458,25.08102,-0.000173,24.016614,-0.0078,1.412
8228.00,7.448997,25.08076,-0.000175,24.016603,-0.0078,1.412
8230.00,7.449403,25.08049,-0.000174,24.017096,-0.0079,1.412
8232.00,7.449077,25.08037,-0.000174,24.017103,-0.0079,1.411
8234.00,7.448987,25.08017,-0.000174,24.016369,-0.0078,1.411
8236.00,7.449248,25.08115,-0.000172,24.015970,-0.0078,1.412
8238.00,7.450314,25.08057,-0.000175,24.016871,-0.0078,1.411
8240.00,7.450107,25.08033,-0.000175,24.016764,-0.0078,1.411
8242.00,7.449415,25.08045,-0.000176,24.016425,-0.0078,1.411
8244.00,7.449403,25.08068,-0.000175,24.016028,-0.0078,1.411
8246.00,7.449340,25.08049,-0.000172,24.016615,-0.0078,1.412
8248.00,7.449923,25.08071,-0.000174,24.016322,-0.0078,1.411
8250.00,7.450180,25.07990,-0.000173,24.016487,-0.0078,1.411
8252.00,7.449991,25.07996,-0.000175,24.017128,-0.0079,1.411
8254.00,7.449725,25.08093,-0.000169,24.016021,-0.0078,1.411
8256.00,7.449929,25.08056,-0.000172,24.016492,-0.0078,1.411
8258.00,7.449598,25.08091,-0.000174,24.017107,-0.0078,1.411
8260.00,7.449614,25.08062,-0.000174,24.016673,-0.0079,1.411
8262.00,7.450341,25.08014,-0.000175,24.016421,-0.0078,1.411
8264.00,7.450806,25.08012,-0.000176,24.016887,-0.0078,1.411
8266.00,7.450894,25.08040,-0.000174,24.017509,-0.0078,1.411
8268.00,7.450428,25.07990,-0.000176,24.015937,-0.0079,1.411
8270.00,7.449321,25.07946,-0.000175,24.015916,-0.0079,1.411
8272.00,7.448927,25.07965,-0.000174,24.016023,-0.0079,1.411
8274.00,7.449285,25.08029,-0.000175,24.015898,-0.0079,1.411
8276.00,7.449728,25.07994,-0.000174,24.016160,-0.0078,1.411
8278.00,7.449270,25.07996,-0.000173,24.016139,-0.0079,1.411
8280.00,7.448996,25.07974,-0.000175,24.016340,-0.0079,1.412
8282.00,7.449305,25.07941,-0.000176,24.016655,-0.0079,1.412
8284.00,7.449891,25.08027,-0.000175,24.016075,-0.0078,1.411
8286.00,7.449932,25.07978,-0.000175,24.016166,-0.0078,1.411
8288.00,7.449956,25.07920,-0.000174,24.016302,-0.0079,1.411
8290.00,7.450141,25.07957,-0.000175,24.016971,-0.0078,1.411
8292.00,7.450498,25.08058,-0.000175,24.016285,-0.0078,1.410
8294.00,7.450112,25.08000,-0.000176,24.016565,-0.0078,1.411
8296.00,7.449153,25.07936,-0.000177,24.016258,-0.0078,1.412
8298.00,7.449597,25.07928,-0.000175,24.016559,-0.0079,1.411
8300.00,7.449038,25.07911,-0.000177,24.016425,-0.0079,1.411
8302.00,7.450017,25.07931,-0.000177,24.016505,-0.0079,1.411
8304.00,7.451008,25.07980,-0.000176,24.016563,-0.0079,1.411
8306.00,7.449371,25.07975,-0.000174,24.017205,-0.0079,1.411
8308.00,7.449131,25.07922,-0.000175,24.016751,-0.0079,1.411
8310.00,7.449924,25.07874,-0.000176,24.015975,-0.0079,1.411
8312.00,7.449947,25.07950,-0.000175,24.015678,-0.0079,1.411
8314.00,7.450284,25.08023,-0.000175,24.016233,-0.0078,1.411
8316.00,7.450060,25.08006,-0.000176,24.016157,-0.0079,1.411
8318.00,7.450006,25.07935,-0.000176,24.015995,-0.0079,1.411
8320.00,7.450514,25.07882,-0.000176,24.016523,-0.0079,1.411
8322.00,7.449220,25.07898,-0.000175,24.016822,-0.0078,1.410
8324.00,7.448749,25.07985,-0.000175,24.015932,-0.0079,1.411
8326.00,7.448865,25.07949,-0.000175,24.015656,-0.0079,1.411
8328.00,7.449721,25.07979,-0.000175,24.016124,-0.0079,1.411
8330.00,7.449502,25.07987,-0.000175,24.016039,-0.0079,1.411
8332.00,7.448320,25.08036,-0.000175,24.016345,-0.0079,1.411
8334.00,7.448742,25.08085,-0.000176,24.015760,-0.0079,1.411
8336.00,7.448687,25.08013,-0.000176,24.015676,-0.0078,1.411
8338.00,7.448537,25.08019,-0.000176,24.016565,-0.0079,1.411
8340.00,7.448762,25.08004,-0.000175,24.016572,-0.0078,1.410
8342.00,7.449011,25.08032,-0.000175,24.016759,-0.0078,1.411
8344.00,7.449171,25.08048,-0.000175,24.016034,-0.0078,1.411
8346.00,7.449345,25.07976,-0.000175,24.016452,-0.0079,1.411
8348.00,7.449515,25.07844,-0.000175,24.016142,-0.0079,1.411
8350.00,7.449786,25.07860,-0.000176,24.016401,-0.0078,1.411
8352.00,7.449404,25.07909,-0.000175,24.016400,-0.0078,1.411
8354.00,7.449342,25.08028,-0.000175,24.016304,-0.0079,1.411
8356.00,7.449913,25.07965,-0.000175,24.015995,-0.0079,1.411
8358.00,7.449290,25.07918,-0.000175,24.016072,-0.0079,1.411
8360.00,7.449135,25.07941,-0.000176,24.016287,-0.0078,1.411
8362.00,7.449430,25.08019,-0.000175,24.015800,-0.0079,1.411
8364.00,7.450702,25.07960,-0.000175,24.015762,-0.0078,1.410
8366.00,7.451222,25.08006,-0.000175,24.015974,-0.0079,1.410
8368.00,7.450291,25.07963,-0.000176,24.016021,-0.0079,1.411
8370.00,7.450087,25.07945,-0.000175,24.016119,-0.0079,1.411
8372.00,7.450675,25.07875,-0.000176,24.015970,-0.0079,1.411
8374.00,7.450067,25.07870,-0.000176,24.016218,-0.0078,1.412
8376.00,7.450434,25.07796,-0.000175,24.016353,-0.0079,1.411
8378.00,7.449321,25.07833,-0.000175,24.016548,-0.0079,1.411
8380.00,7.448906,25.07847,-0.000178,24.016213,-0.0079,1.411
8382.00,7.449565,25.07820,-0.000173,24.016169,-0.0079,1.411
8384.00,7.449877,25.07913,-0.000172,24.016324,-0.0078,1.411
8386.00,7.450085,25.07850,-0.000174,24.015633,-0.0079,1.411
8388.00,7.449660,25.07827,-0.000177,24.016222,-0.0079,1.411
8390.00,7.449255,25.07837,-0.000175,24.015937,-0.0078,1.411
8392.00,7.449638,25.07835,-0.000176,24.015946,-0.0079,1.411
8394.00,7.449652,25.07825,-0.000176,24.016412,-0.0078,1.411
8396.00,7.450117,25.07860,-0.000174,24.016097,-0.0078,1.411
8398.00,7.449852,25.07804,-0.000177,24.016465,-0.0079,1.412
8400.00,7.449720,25.07853,-0.000176,24.016365,-0.0079,1.411
8402.00,7.449929,25.07845,-0.000177,24.016307,-0.0079,1.411
@14,12.0000,24.0
8404.00,7.449449,25.07920,-0.000172,24.016148,-0.0078,1.410
8406.00,7.446587,25.07832,-0.000174,24.016336,-0.0079,1.410
8408.00,7.439928,25.07868,-0.000176,24.016382,-0.0078,1.410
8410.00,7.434821,25.07837,-0.000173,24.016269,-0.0078,1.410
8412.00,7.432153,25.07796,-0.000175,24.016028,-0.0079,1.410
8414.00,7.429907,25.07875,-0.000175,24.016510,-0.0078,1.411
8416.00,7.427795,25.07920,-0.000176,24.016436,-0.0079,1.411
8418.00,7.425698,25.07939,-0.000176,24.016073,-0.0079,1.412
8420.00,7.425096,25.07974,-0.000176,24.016218,-0.0078,1.411
8422.00,7.425699,25.08006,-0.000177,24.016238,-0.0078,1.412
8424.00,7.426659,25.08015,-0.000177,24.016057,-0.0079,1.412
8426.00,7.427777,25.07975,-0.000176,24.016193,-0.0079,1.413
8428.00,7.429409,25.07985,-0.000175,24.016372,-0.0078,1.412
8430.00,7.434317,25.07983,-0.000177,24.016449,-0.0079,1.412
8432.00,7.441784,25.08031,-0.000178,24.016282,-0.0079,1.413
8434.00,7.448216,25.08082,-0.000176,24.016133,-0.0079,1.413
8436.00,7.452199,25.08006,-0.000178,24.016304,-0.0079,1.413
8438.00,7.454838,25.07969,-0.000178,24.016527,-0.0078,1.413
8440.00,7.458311,25.07991,-0.000176,24.015729,-0.0079,1.412
8442.00,7.461336,25.08033,-0.000175,24.016416,-0.0079,1.412
8444.00,7.462905,25.07929,-0.000175,24.016403,-0.0079,1.410
8446.00,7.464624,25.07829,-0.000175,24.015740,-0.0079,1.411
8448.00,7.465663,25.07851,-0.000175,24.015943,-0.0079,1.411
8450.00,7.465539,25.07932,-0.000176,24.015702,-0.0079,1.411
8452.00,7.465297,25.07889,-0.000174,24.016372,-0.0078,1.411
8454.00,7.465521,25.07948,-0.000175,24.016378,-0.0078,1.411
8456.00,7.466479,25.08000,-0.000175,24.015912,-0.0078,1.412
8458.00,7.466285,25.07960,-0.000176,24.015861,-0.0079,1.411
8460.00,7.465977,25.08061,-0.000176,24.015820,-0.0079,1.411
8462.00,7.466391,25.08059,-0.000175,24.015986,-0.0079,1.411
8464.00,7.466274,25.07980,-0.000176,24.016619,-0.0079,1.411
8466.00,7.466297,25.08035,-0.000175,24.016605,-0.0079,1.411
8468.00,7.464962,25.08032,-0.000177,24.015798,-0.0078,1.411
8470.00,7.464358,25.08066,-0.000176,24.016135,-0.0078,1.411
8472.00,7.463431,25.08024,-0.000175,24.015651,-0.0078,1.411
8474.00,7.462671,25.08060,-0.000174,24.015642,-0.0078,1.411
8476.00,7.462624,25.08064,-0.000175,24.016249,-0.0079,1.411
8478.00,7.461681,25.07977,-0.000175,24.015999,-0.0079,1.411
8480.00,7.461051,25.08032,-0.000176,24.015838,-0.0078,1.411
8482.00,7.461091,25.07983,-0.000174,24.016242,-0.0078,1.410
8484.00,7.459486,25.07916,-0.000175,24.016394,-0.0078,1.411
8486.00,7.459072,25.08035,-0.000174,24.016398,-0.0078,1.411
8488.00,7.458655,25.08094,-0.000176,24.016659,-0.0078,1.412
8490.00,7.457873,25.08028,-0.000175,24.016142,-0.0078,1.411
8492.00,7.457394,25.07956,-0.000176,24.016280,-0.0079,1.411
8494.00,7.457863,25.07909,-0.000178,24.017041,-0.0079,1.411
8496.00,7.457037,25.07933,-0.000175,24.016365,-0.0079,1.410
8498.00,7.457165,25.07876,-0.000174,24.015836,-0.0078,1.411
8500.00,7.456897,25.07983,-0.000176,24.015691,-0.0079,1.411
8502.00,7.456182,25.07902,-0.000176,24.015740,-0.0079,1.411
8504.00,7.455529,25.07871,-0.000176,24.015914,-0.0078,1.411
8506.00,7.454878,25.07921,-0.000176,24.016198,-0.0079,1.410
8508.00,7.454754,25.07959,-0.000175,24.015856,-0.0079,1.410
8510.00,7.454902,25.07954,-0.000176,24.016498,-0.0079,1.411
8512.00,7.455239,25.07946,-0.000176,24.016093,-0.0079,1.411
8514.00,7.454417,25.07900,-0.000175,24.016498,-0.0079,1.411
8516.00,7.453987,25.08000,-0.000173,24.016387,-0.0079,1.411
8518.00,7.453635,25.08042,-0.000175,24.016679,-0.0079,1.411
8520.00,7.453994,25.08037,-0.000173,24.016597,-0.0079,1.411
8522.00,7.454368,25.07961,-0.000175,24.016461,-0.0078,1.411
8524.00,7.454518,25.08014,-0.000175,24.016528,-0.0078,1.411
8526.00,7.453597,25.08031,-0.000176,24.016249,-0.0079,1.411
8528.00,7.453261,25.08029,-0.000176,24.016467,-0.0079,1.411
8530.00,7.453831,25.08028,-0.000176,24.016057,-0.0079,1.411
8532.00,7.452834,25.08023,-0.000175,24.017014,-0.0078,1.411
8534.00,7.452418,25.07966,-0.000177,24.016077,-0.0078,1.410
8536.00,7.452819,25.08070,-0.000177,24.016104,-0.0079,1.411
8538.00,7.453082,25.08061,-0.000176,24.016467,-0.0078,1.411
8540.00,7.452903,25.07995,-0.000174,24.016117,-0.0078,1.410
8542.00,7.451972,25.08023,-0.000177,24.016064,-0.0078,1.412
8544.00,7.451354,25.07956,-0.000176,24.016469,-0.0078,1.411
8546.00,7.451439,25.07914,-0.000177,24.016264,-0.0078,1.411
8548.00,7.452025,25.08021,-0.000176,24.015622,-0.0079,1.412
8550.00,7.451765,25.08008,-0.000175,24.016017,-0.0079,1.411
8552.00,7.451431,25.07965,-0.000176,24.016483,-0.0078,1.411
8554.00,7.450829,25.08009,-0.000174,24.015990,-0.0079,1.411
8556.00,7.450251,25.08020,-0.000175,24.015954,-0.0079,1.411
8558.00,7.449750,25.08125,-0.000176,24.016073,-0.0078,1.411
8560.00,7.449892,25.08104,-0.000175,24.016015,-0.0079,1.411
8562.00,7.450036,25.08143,-0.000175,24.016648,-0.0078,1.412
8564.00,7.450127,25.08186,-0.000175,24.016472,-0.0078,1.411
8566.00,7.450325,25.08152,-0.000175,24.016548,-0.0078,1.411
8568.00,7.450800,25.08081,-0.000176,24.016030,-0.0079,1.410
8570.00,7.451514,25.08062,-0.000174,24.015756,-0.0079,1.411
8572.00,7.451273,25.08037,-0.000176,24.015908,-0.0079,1.411
8574.00,7.451019,25.07996,-0.000174,24.015408,-0.0078,1.411
8576.00,7.450819,25.08050,-0.000172,24.016320,-0.0078,1.411
8578.00,7.450470,25.07966,-0.000174,24.015845,-0.0078,1.411
8580.00,7.450473,25.07913,-0.000173,24.016072,-0.0078,1.411
8582.00,7.450550,25.07979,-0.000173,24.016864,-0.0078,1.411
8584.00,7.449151,25.08006,-0.000173,24.016886,-0.0078,1.411
8586.00,7.449101,25.08000,-0.000173,24.016474,-0.0079,1.411
8588.00,7.449153,25.07976,-0.000174,24.016264,-0.0079,1.411
8590.00,7.448822,25.07991,-0.000174,24.016220,-0.0079,1.410
8592.00,7.449026,25.07941,-0.000176,24.016066,-0.0079,1.411
8594.00,7.449746,25.07915,-0.000175,24.016572,-0.0079,1.411
8596.00,7.449866,25.08011,-0.000176,24.016479,-0.0078,1.411
8598.00,7.449978,25.07978,-0.000176,24.016652,-0.0078,1.411
8600.00,7.450687,25.07945,-0.000175,24.016285,-0.0079,1.411
8602.00,7.450465,25.07937,-0.000174,24.015983,-0.0078,1.411
8604.00,7.449352,25.07994,-0.000176,24.016403,-0.0078,1.411
8606.00,7.449009,25.08024,-0.000175,24.016889,-0.0079,1.410
8608.00,7.448719,25.08031,-0.000174,24.016880,-0.0078,1.411
8610.00,7.449469,25.08023,-0.000174,24.016206,-0.0078,1.412
8612.00,7.449643,25.07972,-0.000175,24.016499,-0.0078,1.411
8614.00,7.449597,25.08007,-0.000176,24.015928,-0.0078,1.411
8616.00,7.448713,25.08000,-0.000176,24.016171,-0.0078,1.411
8618.00,7.448941,25.07943,-0.000176,24.016788,-0.0079,1.411
8620.00,7.449687,25.07992,-0.000176,24.016688,-0.0078,1.412
8622.00,7.449454,25.08098,-0.000175,24.015999,-0.0078,1.411
8624.00,7.449002,25.08179,-0.000175,24.016472,-0.0078,1.410
8626.00,7.449373,25.08113,-0.000175,24.015997,-0.0079,1.411
8628.00,7.449438,25.08166,-0.000176,24.015977,-0.0079,1.411
8630.00,7.449118,25.08112,-0.000174,24.016675,-0.0078,1.411
8632.00,7.449143,25.08098,-0.000174,24.016516,-0.0078,1.411
8634.00,7.450375,25.08059,-0.000175,24.016465,-0.0078,1.411
8636.00,7.450123,25.08066,-0.000175,24.016340,-0.0078,1.411
8638.00,7.450444,25.07957,-0.000174,24.016628,-0.0079,1.411
8640.00,7.450590,25.07962,-0.000175,24.015896,-0.0079,1.411
8642.00,7.450462,25.08058,-0.000175,24.015927,-0.0078,1.411
8644.00,7.450488,25.08104,-0.000176,24.016037,-0.0078,1.412
8646.00,7.450744,25.08135,-0.000175,24.016690,-0.0078,1.411
8648.00,7.450755,25.08040,-0.000175,24.016556,-0.0078,1.411
8650.00,7.449856,25.08043,-0.000175,24.016061,-0.0079,1.411
8652.00,7.448936,25.08038,-0.000175,24.016202,-0.0078,1.411
8654.00,7.449850,25.08031,-0.000175,24.016126,-0.0078,1.411
8656.00,7.450822,25.07982,-0.000176,24.016559,-0.0079,1.411
8658.00,7.450555,25.08021,-0.000175,24.016534,-0.0078,1.412
8660.00,7.449726,25.08009,-0.000175,24.016450,-0.0078,1.411
8662.00,7.449881,25.07990,-0.000175,24.016492,-0.0079,1.411
8664.00,7.449695,25.08037,-0.000174,24.016309,-0.0079,1.411
8666.00,7.449974,25.08064,-0.000174,24.016305,-0.0079,1.411
8668.00,7.450549,25.08075,-0.000173,24.016276,-0.0079,1.411
8670.00,7.449105,25.08101,-0.000174,24.016309,-0.0078,1.411
8672.00,7.448901,25.08045,-0.000174,24.016702,-0.0078,1.411
8674.00,7.449183,25.08040,-0.000175,24.016057,-0.0078,1.411
8676.00,7.449390,25.08126,-0.000175,24.016343,-0.0078,1.411
8678.00,7.449349,25.07975,-0.000177,24.016407,-0.0078,1.411
8680.00,7.449722,25.07970,-0.000176,24.016809,-0.0079,1.411
8682.00,7.450146,25.08005,-0.000174,24.016353,-0.0078,1.411
8684.00,7.449935,25.08021,-0.000174,24.016209,-0.0078,1.411
8686.00,7.449794,25.08034,-0.000174,24.016217,-0.0078,1.411
8688.00,7.450229,25.07992,-0.000175,24.016374,-0.0078,1.411
8690.00,7.449727,25.07983,-0.000175,24.015858,-0.0078,1.411
8692.00,7.449373,25.08029,-0.000175,24.016213,-0.0078,1.411
8694.00,7.450457,25.08003,-0.000175,24.016251,-0.0078,1.412
8696.00,7.450925,25.07982,-0.000175,24.016044,-0.0078,1.412
8698.00,7.450336,25.08034,-0.000176,24.016226,-0.0078,1.412
8700.00,7.449416,25.08041,-0.000174,24.016474,-0.0078,1.411
8702.00,7.449380,25.08105,-0.000174,24.016693,-0.0078,1.411
8704.00,7.449965,25.08145,-0.000176,24.016220,-0.0078,1.411
8706.00,7.450259,25.08121,-0.000174,24.016467,-0.0079,1.411
8708.00,7.449279,25.08044,-0.000175,24.016880,-0.0079,1.411
8710.00,7.449559,25.07987,-0.000174,24.016217,-0.0079,1.411
8712.00,7.449458,25.08032,-0.000174,24.016994,-0.0079,1.410
8714.00,7.449190,25.08002,-0.000175,24.017248,-0.0079,1.411
8716.00,7.449920,25.08078,-0.000175,24.015778,-0.0078,1.411
8718.00,7.449395,25.08088,-0.000175,24.016449,-0.0078,1.411
8720.00,7.449173,25.07996,-0.000175,24.016518,-0.0078,1.412
8722.00,7.449788,25.08052,-0.000174,24.016566,-0.0079,1.411
8724.00,7.449115,25.08018,-0.000175,24.016557,-0.0078,1.411
8726.00,7.449293,25.08013,-0.000176,24.016287,-0.0079,1.411
8728.00,7.449171,25.08081,-0.000175,24.016376,-0.0079,1.411
8730.00,7.450025,25.08076,-0.000176,24.016730,-0.0079,1.411
8732.00,7.449949,25.08054,-0.000175,24.016552,-0.0079,1.411
8734.00,7.449216,25.08094,-0.000175,24.016815,-0.0078,1.411
8736.00,7.449321,25.08079,-0.000175,24.016293,-0.0078,1.412
8738.00,7.449340,25.08135,-0.000176,24.016539,-0.0078,1.411
8740.00,7.450303,25.08154,-0.000176,24.016862,-0.0078,1.411
8742.00,7.451083,25.08182,-0.000175,24.016053,-0.0078,1.411
8744.00,7.450339,25.08172,-0.000174,24.016140,-0.0078,1.411
8746.00,7.449179,25.08129,-0.000174,24.016356,-0.0079,1.410
8748.00,7.448797,25.08050,-0.000174,24.015635,-0.0079,1.411
8750.00,7.449113,25.08021,-0.000175,24.016111,-0.0079,1.412
8752.00,7.449671,25.08064,-0.000175,24.016208,-0.0078,1.411
8754.00,7.450035,25.08031,-0.000175,24.016710,-0.0078,1.411
8756.00,7.449535,25.08110,-0.000175,24.016226,-0.0079,1.411
8758.00,7.448916,25.08066,-0.000176,24.016296,-0.0079,1.410
8760.00,7.448716,25.08111,-0.000174,24.016092,-0.0079,1.411
8762.00,7.448940,25.08117,-0.000174,24.016786,-0.0079,1.412
8764.00,7.449861,25.08146,-0.000175,24.016429,-0.0078,1.410
8766.00,7.449940,25.08129,-0.000176,24.016392,-0.0079,1.410
8768.00,7.450320,25.08152,-0.000176,24.016653,-0.0079,1.411
8770.00,7.450002,25.08100,-0.000175,24.016510,-0.0078,1.411
8772.00,7.449360,25.08096,-0.000175,24.016334,-0.0079,1.411
8774.00,7.448969,25.08118,-0.000176,24.015707,-0.0079,1.411
8776.00,7.448628,25.08026,-0.000177,24.015714,-0.0079,1.411
8778.00,7.448645,25.08114,-0.000175,24.016209,-0.0078,1.411
8780.00,7.448726,25.08077,-0.000176,24.016166,-0.0078,1.411
8782.00,7.448636,25.08108,-0.000176,24.016717,-0.0078,1.411
8784.00,7.448740,25.08105,-0.000176,24.016449,-0.0078,1.411
8786.00,7.448555,25.08093,-0.000175,24.015939,-0.0078,1.411
8788.00,7.448771,25.08153,-0.000174,24.016657,-0.0078,1.411
8790.00,7.449060,25.08140,-0.000175,24.016392,-0.0078,1.411
8792.00,7.449888,25.08180,-0.000176,24.016082,-0.0079,1.411
8794.00,7.449912,25.08100,-0.000175,24.016021,-0.0079,1.411
8796.00,7.449950,25.08083,-0.000174,24.015905,-0.0079,1.411
8798.00,7.450890,25.08079,-0.000174,24.016463,-0.0078,1.411
8800.00,7.450920,25.08027,-0.000174,24.016088,-0.0079,1.411
8802.00,7.451246,25.08052,-0.000175,24.016155,-0.0079,1.411
8804.00,7.450559,25.08050,-0.000176,24.015965,-0.0079,1.411
8806.00,7.450726,25.08147,-0.000174,24.015620,-0.0079,1.410
8808.00,7.450906,25.08156,-0.000174,24.016331,-0.0079,1.411
8810.00,7.450385,25.08115,-0.000175,24.015698,-0.0079,1.411
8812.00,7.450450,25.08031,-0.000175,24.016139,-0.0078,1.411
8814.00,7.449262,25.08019,-0.000176,24.016119,-0.0079,1.411
8816.00,7.449286,25.08136,-0.000175,24.016327,-0.0079,1.410
8818.00,7.449645,25.08126,-0.000175,24.016572,-0.0078,1.411
8820.00,7.450164,25.08153,-0.000175,24.015794,-0.0078,1.411
8822.00,7.450361,25.08123,-0.000175,24.016117,-0.0079,1.411
8824.00,7.450844,25.08150,-0.000176,24.016467,-0.0079,1.411
8826.00,7.449999,25.08185,-0.000176,24.016606,-0.0079,1.411
8828.00,7.448955,25.08188,-0.000176,24.016206,-0.0078,1.411
8830.00,7.449106,25.08170,-0.000175,24.016255,-0.0078,1.412
8832.00,7.449893,25.08241,-0.000176,24.016113,-0.0078,1.411
8834.00,7.450013,25.08154,-0.000176,24.016585,-0.0078,1.410
8836.00,7.449735,25.08195,-0.000176,24.015709,-0.0078,1.411
8838.00,7.450175,25.08275,-0.000174,24.016110,-0.0079,1.411
8840.00,7.449861,25.08322,-0.000174,24.016095,-0.0079,1.411
8842.00,7.449361,25.08264,-0.000174,24.015700,-0.0078,1.411
8844.00,7.449904,25.08325,-0.000175,24.015582,-0.0079,1.411
8846.00,7.449599,25.08269,-0.000175,24.016293,-0.0079,1.411
8848.00,7.449511,25.08296,-0.000175,24.016055,-0.0078,1.412
8850.00,7.449637,25.08302,-0.000175,24.015704,-0.0078,1.411
8852.00,7.450894,25.08227,-0.000175,24.016409,-0.0078,1.410
8854.00,7.451036,25.08139,-0.000175,24.016652,-0.0079,1.411
8856.00,7.450019,25.08173,-0.000175,24.016372,-0.0079,1.411
8858.00,7.449251,25.08202,-0.000174,24.016503,-0.0078,1.411
8860.00,7.449854,25.08191,-0.000175,24.015908,-0.0078,1.411
8862.00,7.450137,25.08261,-0.000173,24.016229,-0.0079,1.411
8864.00,7.450285,25.08298,-0.000174,24.016394,-0.0079,1.411
8866.00,7.450207,25.08200,-0.000175,24.016334,-0.0078,1.411
8868.00,7.449564,25.08169,-0.000176,24.016708,-0.0078,1.411
8870.00,7.449907,25.08264,-0.000176,24.016383,-0.0078,1.411
8872.00,7.449699,25.08246,-0.000175,24.016400,-0.0078,1.411
8874.00,7.448939,25.08261,-0.000174,24.016485,-0.0078,1.411
8876.00,7.449480,25.08167,-0.000176,24.016563,-0.0078,1.411
8878.00,7.449749,25.08232,-0.000176,24.016222,-0.0079,1.411
8880.00,7.450155,25.08289,-0.000177,24.016104,-0.0079,1.411
8882.00,7.449027,25.08211,-0.000177,24.016068,-0.0079,1.411
8884.00,7.448026,25.08183,-0.000175,24.016222,-0.0078,1.411
8886.00,7.448131,25.08273,-0.000176,24.016053,-0.0078,1.411
8888.00,7.449250,25.08232,-0.000175,24.016024,-0.0079,1.411
8890.00,7.450543,25.08241,-0.000174,24.016249,-0.0079,1.411
8892.00,7.450801,25.08235,-0.000175,24.016663,-0.0078,1.411
8894.00,7.450618,25.08327,-0.000174,24.016523,-0.0078,1.412
8896.00,7.450300,25.08248,-0.000173,24.016512,-0.0079,1.411
8898.00,7.449270,25.08181,-0.000175,24.016614,-0.0078,1.411
8900.00,7.450073,25.08328,-0.000174,24.016548,-0.0078,1.411
8902.00,7.449884,25.08201,-0.000175,24.016566,-0.0078,1.412
8904.00,7.450160,25.08145,-0.000176,24.016795,-0.0078,1.411
8906.00,7.450174,25.08066,-0.000179,24.016084,-0.0078,1.412
8908.00,7.449674,25.08076,-0.000177,24.016365,-0.0079,1.411
8910.00,7.450029,25.08150,-0.000176,24.015981,-0.0079,1.411
8912.00,7.450777,25.08223,-0.000176,24.016264,-0.0079,1.411
8914.00,7.449616,25.08070,-0.000178,24.016264,-0.0078,1.411
8916.00,7.449809,25.08143,-0.000177,24.016097,-0.0079,1.411
8918.00,7.450238,25.08234,-0.000176,24.016111,-0.0079,1.411
8920.00,7.450571,25.08221,-0.000174,24.016244,-0.0078,1.411
8922.00,7.451013,25.08207,-0.000176,24.016702,-0.0078,1.412
8924.00,7.450224,25.08207,-0.000175,24.016097,-0.0078,1.412
8926.00,7.450392,25.08208,-0.000174,24.015994,-0.0079,1.412
8928.00,7.450319,25.08300,-0.000174,24.016855,-0.0078,1.411
8930.00,7.449913,25.08261,-0.000175,24.016610,-0.0078,1.411
8932.00,7.449650,25.08197,-0.000173,24.016697,-0.0078,1.411
8934.00,7.449989,25.08123,-0.000174,24.016476,-0.0078,1.411
8936.00,7.450690,25.08231,-0.000172,24.015689,-0.0078,1.412
8938.00,7.450774,25.08166,-0.000175,24.016353,-0.0079,1.412
8940.00,7.450495,25.08165,-0.000177,24.016409,-0.0078,1.412
8942.00,7.450179,25.08252,-0.000175,24.016113,-0.0078,1.411
8944.00,7.450067,25.08248,-0.000173,24.016501,-0.0078,1.411
8946.00,7.449649,25.08153,-0.000175,24.016421,-0.0078,1.412
8948.00,7.449422,25.08140,-0.000176,24.016586,-0.0078,1.411
8950.00,7.450341,25.08206,-0.000174,24.016780,-0.0078,1.411
8952.00,7.450033,25.08179,-0.000174,24.016893,-0.0078,1.411
8954.00,7.450331,25.08241,-0.000174,24.016731,-0.0078,1.412
8956.00,7.450545,25.08247,-0.000175,24.016554,-0.0078,1.411
8958.00,7.450355,25.08231,-0.000175,24.016924,-0.0078,1.412
8960.00,7.450108,25.08218,-0.000175,24.016518,-0.0078,1.412
8962.00,7.450194,25.08253,-0.000174,24.015994,-0.0078,1.411
8964.00,7.450477,25.08255,-0.000174,24.016075,-0.0078,1.411
8966.00,7.450215,25.08278,-0.000175,24.016358,-0.0078,1.411
8968.00,7.450096,25.08209,-0.000176,24.016737,-0.0078,1.411
8970.00,7.450697,25.08157,-0.000174,24.016391,-0.0078,1.411
8972.00,7.451130,25.08183,-0.000175,24.016048,-0.0079,1.411
8974.00,7.450572,25.08242,-0.000174,24.016405,-0.0078,1.411
8976.00,7.450167,25.08168,-0.000176,24.016414,-0.0078,1.411
8978.00,7.450808,25.08196,-0.000176,24.016485,-0.0078,1.411
8980.00,7.450228,25.08251,-0.000175,24.016224,-0.0078,1.411
8982.00,7.450289,25.08265,-0.000177,24.016909,-0.0078,1.412
8984.00,7.450254,25.08287,-0.000174,24.017230,-0.0078,1.411
8986.00,7.450530,25.08325,-0.000174,24.016940,-0.0078,1.411
8988.00,7.450748,25.08281,-0.000175,24.016068,-0.0078,1.411
8990.00,7.450546,25.08245,-0.000174,24.015580,-0.0079,1.412
8992.00,7.450494,25.08240,-0.000176,24.016004,-0.0078,1.412
8994.00,7.450370,25.08237,-0.000174,24.016498,-0.0078,1.411
8996.00,7.450261,25.08276,-0.000175,24.016940,-0.0079,1.411
8998.00,7.449937,25.08266,-0.000174,24.016175,-0.0078,1.411
9000.00,7.450218,25.08284,-0.000175,24.017025,-0.0079,1.411
9002.00,7.451004,25.08297,-0.000172,24.017244,-0.0078,1.412
@15,12.0000,24.0
9004.00,7.450462,25.08255,-0.000176,24.016938,-0.0078,1.412
9006.00,7.447843,25.08243,-0.000175,24.016655,-0.0079,1.412
9008.00,7.441424,25.08271,-0.000175,24.016675,-0.0078,1.411
9010.00,7.434027,25.08207,-0.000173,24.016686,-0.0078,1.410
9012.00,7.431024,25.08147,-0.000171,24.016068,-0.0078,1.410
9014.00,7.429857,25.08225,-0.000172,24.016394,-0.0078,1.411
9016.00,7.428351,25.08244,-0.000176,24.017107,-0.0078,1.412
9018.00,7.427996,25.08251,-0.000176,24.016931,-0.0078,1.413
9020.00,7.428030,25.08206,-0.000177,24.017121,-0.0078,1.412
9022.00,7.428407,25.08152,-0.000177,24.015803,-0.0078,1.412
9024.00,7.428401,25.08211,-0.000179,24.016798,-0.0079,1.412
9026.00,7.429044,25.08234,-0.000179,24.016664,-0.0079,1.413
9028.00,7.430654,25.08237,-0.000178,24.016617,-0.0079,1.412
9030.00,7.434775,25.08201,-0.000176,24.016639,-0.0078,1.413
9032.00,7.443024,25.08143,-0.000176,24.016637,-0.0078,1.413
9034.00,7.449515,25.08151,-0.000176,24.016523,-0.0078,1.414
9036.00,7.453809,25.08235,-0.000176,24.016171,-0.0078,1.414
9038.00,7.456404,25.08254,-0.000174,24.016644,-0.0078,1.413
9040.00,7.458346,25.08229,-0.000174,24.016416,-0.0078,1.412
9042.00,7.460806,25.08214,-0.000174,24.016960,-0.0078,1.412
9044.00,7.463629,25.08186,-0.000175,24.016664,-0.0078,1.411
9046.00,7.464481,25.08214,-0.000174,24.016409,-0.0079,1.411
9048.00,7.464843,25.08291,-0.000173,24.016365,-0.0078,1.411
9050.00,7.464995,25.08198,-0.000174,24.016505,-0.0078,1.412
9052.00,7.465772,25.08217,-0.000175,24.016425,-0.0079,1.411
9054.00,7.465714,25.08227,-0.000174,24.016430,-0.0078,1.412
9056.00,7.466185,25.08227,-0.000174,24.016197,-0.0078,1.411
9058.00,7.466424,25.08171,-0.000175,24.016717,-0.0078,1.412
9060.00,7.467021,25.08223,-0.000175,24.016066,-0.0078,1.412
9062.00,7.466729,25.08244,-0.000174,24.016681,-0.0078,1.411
9064.00,7.465541,25.08252,-0.000173,24.016744,-0.0078,1.411
9066.00,7.464764,25.08249,-0.000173,24.015624,-0.0078,1.411
9068.00,7.464152,25.08128,-0.000174,24.016985,-0.0078,1.411
9070.00,7.463251,25.08130,-0.000174,24.016719,-0.0078,1.411
9072.00,7.463320,25.08139,-0.000174,24.015943,-0.0079,1.412
9074.00,7.462815,25.08086,-0.000175,24.016160,-0.0078,1.411
9076.00,7.462224,25.08256,-0.000174,24.016882,-0.0078,1.412
9078.00,7.461593,25.08233,-0.000175,24.016507,-0.0078,1.411
9080.00,7.461505,25.08184,-0.000173,24.016304,-0.0079,1.411
9082.00,7.460586,25.08145,-0.000174,24.016438,-0.0078,1.410
9084.00,7.459836,25.08208,-0.000174,24.016717,-0.0078,1.411
9086.00,7.459894,25.08208,-0.000175,24.016307,-0.0078,1.411
9088.00,7.459207,25.08164,-0.000174,24.016768,-0.0078,1.411
9090.00,7.458874,25.08165,-0.000175,24.016530,-0.0078,1.412
9092.00,7.459236,25.08079,-0.000175,24.016802,-0.0078,1.411
9094.00,7.458933,25.08131,-0.000176,24.016793,-0.0079,1.411
9096.00,7.458860,25.08126,-0.000175,24.015941,-0.0079,1.411
9098.00,7.458257,25.08193,-0.000174,24.016220,-0.0079,1.411
9100.00,7.458630,25.08266,-0.000172,24.016552,-0.0078,1.411
9102.00,7.458871,25.08203,-0.000174,24.016336,-0.0078,1.412
9104.00,7.458069,25.08265,-0.000175,24.016740,-0.0078,1.412
9106.00,7.457131,25.08232,-0.000175,24.016869,-0.0078,1.412
9108.00,7.456017,25.08224,-0.000174,24.016817,-0.0078,1.411
9110.00,7.456222,25.08189,-0.000175,24.016873,-0.0078,1.411
9112.00,7.456048,25.08172,-0.000174,24.016273,-0.0078,1.411
9114.00,7.455068,25.08233,-0.000174,24.016262,-0.0078,1.411
9116.00,7.454987,25.08217,-0.000174,24.017549,-0.0078,1.412
9118.00,7.455035,25.08153,-0.000176,24.016343,-0.0078,1.412
9120.00,7.454687,25.08164,-0.000176,24.016064,-0.0078,1.411
9122.00,7.454263,25.08212,-0.000174,24.015421,-0.0078,1.411
9124.00,7.453906,25.08172,-0.000173,24.016238,-0.0078,1.411
9126.00,7.453996,25.08147,-0.000174,24.016951,-0.0078,1.411
9128.00,7.453972,25.08200,-0.000175,24.016412,-0.0078,1.412
9130.00,7.453856,25.08155,-0.000175,24.016166,-0.0078,1.412
9132.00,7.453777,25.08199,-0.000176,24.016519,-0.0078,1.412
9134.00,7.453664,25.08227,-0.000175,24.016202,-0.0078,1.411
9136.00,7.453323,25.08289,-0.000173,24.015801,-0.0078,1.411
9138.00,7.453310,25.08237,-0.000175,24.016817,-0.0078,1.411
9140.00,7.453177,25.08309,-0.000177,24.016396,-0.0078,1.412
9142.00,7.453319,25.08318,-0.000174,24.016135,-0.0078,1.411
9144.00,7.453347,25.08166,-0.000175,24.016208,-0.0078,1.411
9146.00,7.453334,25.08182,-0.000174,24.016164,-0.0078,1.411
9148.00,7.451932,25.08238,-0.000173,24.016316,-0.0078,1.411
9150.00,7.451940,25.08307,-0.000175,24.016284,-0.0078,1.412
9152.00,7.451586,25.08294,-0.000175,24.016693,-0.0078,1.412
9154.00,7.451984,25.08228,-0.000175,24.016717,-0.0078,1.411
9156.00,7.451735,25.08095,-0.000175,24.016474,-0.0078,1.412
9158.00,7.450691,25.08252,-0.000174,24.016537,-0.0078,1.411
9160.00,7.451319,25.08311,-0.000175,24.016309,-0.0078,1.412
9162.00,7.451529,25.08300,-0.000175,24.016318,-0.0078,1.411
9164.00,7.451325,25.08256,-0.000173,24.016621,-0.0078,1.411
9166.00,7.451266,25.08289,-0.000174,24.016144,-0.0078,1.411
9168.00,7.450854,25.08332,-0.000174,24.016374,-0.0078,1.412
9170.00,7.450901,25.08223,-0.000176,24.016764,-0.0078,1.412
9172.00,7.450969,25.08219,-0.000175,24.016962,-0.0078,1.411
9174.00,7.450479,25.08240,-0.000174,24.016820,-0.0078,1.411
9176.00,7.450080,25.08183,-0.000175,24.016032,-0.0078,1.412
9178.00,7.450568,25.08200,-0.000174,24.016545,-0.0078,1.411
9180.00,7.450777,25.08204,-0.000174,24.016162,-0.0078,1.412
9182.00,7.450443,25.08113,-0.000176,24.016430,-0.0079,1.412
9184.00,7.450567,25.08210,-0.000175,24.015901,-0.0079,1.411
9186.00,7.450411,25.08214,-0.000175,24.016090,-0.0078,1.411
9188.00,7.450254,25.08115,-0.000175,24.016262,-0.0078,1.412
9190.00,7.450561,25.08240,-0.000175,24.016266,-0.0079,1.412
9192.00,7.451140,25.08238,-0.000174,24.015642,-0.0078,1.411
9194.00,7.450490,25.08268,-0.000174,24.016313,-0.0078,1.412
9196.00,7.449871,25.08346,-0.000175,24.016367,-0.0078,1.411
9198.00,7.450327,25.08252,-0.000175,24.015985,-0.0078,1.411
9200.00,7.450088,25.08180,-0.000174,24.016432,-0.0079,1.411
9202.00,7.449927,25.08196,-0.000174,24.016137,-0.0078,1.411
9204.00,7.449812,25.08133,-0.000175,24.016458,-0.0078,1.411
9206.00,7.450284,25.08225,-0.000175,24.016360,-0.0078,1.412
9208.00,7.449600,25.08241,-0.000175,24.016369,-0.0078,1.412
9210.00,7.449816,25.08179,-0.000175,24.016378,-0.0078,1.411
9212.00,7.449481,25.08035,-0.000175,24.016358,-0.0078,1.411
9214.00,7.448764,25.08039,-0.000175,24.016528,-0.0078,1.412
9216.00,7.448462,25.08078,-0.000175,24.016597,-0.0078,1.412
9218.00,7.449280,25.08168,-0.000175,24.016342,-0.0079,1.411
9220.00,7.449933,25.08213,-0.000175,24.016251,-0.0079,1.411
9222.00,7.449711,25.08200,-0.000175,24.016539,-0.0079,1.411
9224.00,7.449752,25.08166,-0.000174,24.016302,-0.0078,1.412
9226.00,7.449957,25.08201,-0.000175,24.015722,-0.0078,1.412
9228.00,7.449815,25.08151,-0.000176,24.016206,-0.0078,1.411
9230.00,7.448884,25.08177,-0.000175,24.016231,-0.0078,1.411
9232.00,7.448820,25.08142,-0.000176,24.016742,-0.0078,1.412
9234.00,7.448433,25.08225,-0.000175,24.015994,-0.0078,1.411
9236.00,7.449269,25.08165,-0.000174,24.016844,-0.0078,1.412
9238.00,7.449641,25.08172,-0.000175,24.015968,-0.0078,1.412
9240.00,7.449987,25.08149,-0.000175,24.015794,-0.0079,1.411
9242.00,7.449885,25.08177,-0.000175,24.016498,-0.0078,1.411
9244.00,7.449786,25.08153,-0.000174,24.016702,-0.0078,1.411
9246.00,7.450439,25.08145,-0.000175,24.016055,-0.0079,1.412
9248.00,7.450349,25.08116,-0.000174,24.016382,-0.0078,1.411
9250.00,7.449620,25.08109,-0.000175,24.016653,-0.0078,1.411
9252.00,7.449278,25.08166,-0.000173,24.016166,-0.0078,1.412
9254.00,7.448938,25.08161,-0.000174,24.016405,-0.0078,1.412
9256.00,7.449062,25.08214,-0.000175,24.016030,-0.0078,1.412
9258.00,7.448569,25.08172,-0.000175,24.016374,-0.0079,1.411
9260.00,7.448476,25.08149,-0.000175,24.016285,-0.0078,1.412
9262.00,7.448166,25.08146,-0.000176,24.016624,-0.0078,1.411
9264.00,7.448638,25.08112,-0.000176,24.015985,-0.0078,1.411
9266.00,7.448706,25.08097,-0.000173,24.016798,-0.0078,1.411
9268.00,7.448072,25.08118,-0.000175,24.016068,-0.0078,1.412
9270.00,7.447735,25.08174,-0.000176,24.015961,-0.0078,1.412
9272.00,7.448139,25.08166,-0.000175,24.016291,-0.0079,1.411
9274.00,7.448773,25.08177,-0.000175,24.016206,-0.0078,1.411
9276.00,7.449068,25.08160,-0.000176,24.016235,-0.0079,1.412
9278.00,7.448827,25.08167,-0.000175,24.015952,-0.0079,1.411
9280.00,7.448522,25.08155,-0.000175,24.016046,-0.0079,1.411
9282.00,7.448699,25.08136,-0.000176,24.016561,-0.0079,1.411
9284.00,7.449152,25.08223,-0.000175,24.016209,-0.0079,1.411
9286.00,7.449871,25.08195,-0.000174,24.016407,-0.0078,1.412
9288.00,7.450010,25.08228,-0.000174,24.016461,-0.0078,1.412
9290.00,7.450272,25.08187,-0.000174,24.016144,-0.0078,1.411
9292.00,7.449164,25.08181,-0.000173,24.016684,-0.0078,1.411
9294.00,7.449086,25.08194,-0.000176,24.016985,-0.0078,1.412
9296.00,7.449465,25.08164,-0.000175,24.016507,-0.0078,1.412
9298.00,7.449379,25.08113,-0.000175,24.015825,-0.0078,1.411
9300.00,7.450562,25.08093,-0.000174,24.016452,-0.0078,1.412
9302.00,7.450584,25.08157,-0.000175,24.016155,-0.0078,1.412
9304.00,7.450213,25.08190,-0.000174,24.015970,-0.0078,1.411
9306.00,7.450445,25.08194,-0.000174,24.016601,-0.0079,1.411
9308.00,7.450244,25.08248,-0.000175,24.016719,-0.0078,1.411
9310.00,7.449796,25.08247,-0.000174,24.016151,-0.0078,1.412
9312.00,7.449546,25.08160,-0.000175,24.015812,-0.0078,1.412
9314.00,7.449819,25.08208,-0.000175,24.016646,-0.0078,1.411
9316.00,7.449637,25.08175,-0.000174,24.016113,-0.0078,1.411
9318.00,7.449958,25.08170,-0.000175,24.017036,-0.0079,1.411
9320.00,7.449962,25.08222,-0.000175,24.016548,-0.0079,1.411
9322.00,7.450121,25.08242,-0.000175,24.015863,-0.0078,1.412
9324.00,7.449854,25.08188,-0.000175,24.016209,-0.0079,1.411
9326.00,7.450642,25.08265,-0.000176,24.015858,-0.0079,1.412
9328.00,7.450648,25.08274,-0.000175,24.016543,-0.0079,1.411
9330.00,7.450475,25.08310,-0.000174,24.016256,-0.0079,1.411
9332.00,7.450386,25.08326,-0.000176,24.016006,-0.0079,1.412
9334.00,7.449703,25.08240,-0.000176,24.016305,-0.0079,1.412
9336.00,7.450064,25.08280,-0.000175,24.016240,-0.0078,1.411
9338.00,7.450859,25.08248,-0.000176,24.016253,-0.0078,1.412
9340.00,7.449830,25.08275,-0.000175,24.016285,-0.0078,1.411
9342.00,7.449273,25.08303,-0.000175,24.016124,-0.0078,1.411
9344.00,7.449161,25.08230,-0.000176,24.015975,-0.0078,1.412
9346.00,7.449985,25.08299,-0.000175,24.016164,-0.0078,1.412
9348.00,7.450637,25.08244,-0.000175,24.015450,-0.0078,1.412
9350.00,7.449391,25.08260,-0.000175,24.015689,-0.0078,1.411
9352.00,7.449105,25.08235,-0.000175,24.016880,-0.0078,1.411
9354.00,7.449582,25.08270,-0.000174,24.015812,-0.0079,1.412
9356.00,7.450550,25.08243,-0.000175,24.015327,-0.0079,1.412
9358.00,7.450876,25.08212,-0.000175,24.016191,-0.0079,1.412
9360.00,7.450590,25.08262,-0.000173,24.016421,-0.0078,1.411
9362.00,7.450930,25.08202,-0.000175,24.016595,-0.0078,1.411
9364.00,7.450479,25.08171,-0.000175,24.015640,-0.0078,1.412
9366.00,7.450750,25.08236,-0.000176,24.016182,-0.0079,1.412
9368.00,7.451627,25.08240,-0.000175,24.015765,-0.0078,1.411
9370.00,7.451998,25.08175,-0.000175,24.016762,-0.0078,1.411
9372.00,7.451887,25.08203,-0.000177,24.016537,-0.0079,1.411
9374.00,7.451037,25.08248,-0.000175,24.015740,-0.0078,1.412
9376.00,7.450323,25.08171,-0.000176,24.016151,-0.0079,1.412
9378.00,7.450747,25.08174,-0.000175,24.015530,-0.0079,1.411
9380.00,7.451394,25.08187,-0.000176,24.016266,-0.0078,1.412
9382.00,7.451403,25.08221,-0.000175,24.016581,-0.0078,1.412
9384.00,7.451105,25.08153,-0.000176,24.016217,-0.0079,1.412
9386.00,7.450723,25.08092,-0.000174,24.015923,-0.0078,1.412
9388.00,7.450340,25.08109,-0.000174,24.016077,-0.0078,1.412
9390.00,7.450628,25.08080,-0.000175,24.017418,-0.0079,1.412
9392.00,7.451431,25.08090,-0.000175,24.016233,-0.0078,1.412
9394.00,7.451281,25.08086,-0.000175,24.016412,-0.0079,1.411
9396.00,7.450221,25.08025,-0.000176,24.016099,-0.0079,1.411
9398.00,7.450532,25.08018,-0.000175,24.016182,-0.0079,1.411
9400.00,7.450100,25.08179,-0.000175,24.016108,-0.0079,1.411
9402.00,7.450772,25.08085,-0.000174,24.016411,-0.0079,1.411
9404.00,7.451128,25.08071,-0.000175,24.016418,-0.0079,1.411
9406.00,7.451138,25.08111,-0.000176,24.016447,-0.0079,1.411
9408.00,7.450641,25.08147,-0.000177,24.016610,-0.0078,1.412
9410.00,7.450578,25.08034,-0.000175,24.016287,-0.0079,1.412
9412.00,7.450768,25.08094,-0.000175,24.016360,-0.0078,1.412
9414.00,7.450432,25.08185,-0.000175,24.016409,-0.0078,1.412
9416.00,7.449726,25.08109,-0.000176,24.016644,-0.0079,1.411
9418.00,7.449837,25.08129,-0.000175,24.015827,-0.0079,1.411
9420.00,7.451201,25.08135,-0.000174,24.015849,-0.0079,1.411
9422.00,7.450834,25.08210,-0.000175,24.016198,-0.0079,1.412
9424.00,7.450317,25.08093,-0.000174,24.015847,-0.0079,1.411
9426.00,7.450974,25.08110,-0.000175,24.016423,-0.0078,1.411
9428.00,7.450837,25.08203,-0.000175,24.016168,-0.0078,1.411
9430.00,7.450579,25.08176,-0.000174,24.016929,-0.0078,1.412
9432.00,7.449709,25.08260,-0.000175,24.016860,-0.0079,1.412
9434.00,7.450244,25.08257,-0.000175,24.016537,-0.0078,1.412
9436.00,7.451258,25.08216,-0.000176,24.016864,-0.0078,1.412
9438.00,7.451478,25.08206,-0.000177,24.017556,-0.0079,1.411
9440.00,7.451277,25.08248,-0.000176,24.015838,-0.0078,1.411
9442.00,7.451414,25.08139,-0.000177,24.015617,-0.0078,1.412
9444.00,7.450526,25.08214,-0.000174,24.015858,-0.0078,1.412
9446.00,7.450929,25.08139,-0.000176,24.017128,-0.0078,1.412
9448.00,7.452333,25.08228,-0.000176,24.016554,-0.0079,1.412
9450.00,7.452169,25.08151,-0.000176,24.016019,-0.0078,1.411
9452.00,7.450511,25.08083,-0.000176,24.015946,-0.0079,1.411
9454.00,7.451029,25.08020,-0.000177,24.016436,-0.0079,1.412
9456.00,7.451245,25.08053,-0.000178,24.016050,-0.0079,1.412
9458.00,7.451261,25.08041,-0.000176,24.016256,-0.0079,1.412
9460.00,7.451371,25.08160,-0.000176,24.016162,-0.0079,1.412
9462.00,7.451524,25.08170,-0.000177,24.016363,-0.0078,1.412
9464.00,7.451755,25.08131,-0.000176,24.016327,-0.0079,1.412
9466.00,7.451907,25.08186,-0.000176,24.015885,-0.0078,1.412
9468.00,7.451845,25.08139,-0.000174,24.016266,-0.0079,1.411
9470.00,7.450830,25.08179,-0.000175,24.016666,-0.0078,1.411
9472.00,7.450865,25.08160,-0.000176,24.016449,-0.0079,1.412
9474.00,7.450961,25.08150,-0.000175,24.016597,-0.0079,1.412
9476.00,7.451395,25.08188,-0.000176,24.015805,-0.0079,1.412
9478.00,7.450786,25.08181,-0.000176,24.015997,-0.0079,1.412
9480.00,7.451112,25.08105,-0.000175,24.016724,-0.0078,1.412
9482.00,7.451438,25.08163,-0.000177,24.016336,-0.0078,1.412
9484.00,7.451395,25.08194,-0.000176,24.016768,-0.0078,1.412
9486.00,7.450509,25.08195,-0.000173,24.016918,-0.0079,1.411
9488.00,7.450577,25.08101,-0.000176,24.016534,-0.0079,1.411
9490.00,7.451208,25.08079,-0.000174,24.016215,-0.0079,1.412
9492.00,7.450900,25.08091,-0.000174,24.016619,-0.0078,1.411
9494.00,7.451069,25.08106,-0.000175,24.016238,-0.0078,1.412
9496.00,7.450398,25.08082,-0.000178,24.016441,-0.0079,1.412
9498.00,7.450681,25.08009,-0.000178,24.015999,-0.0079,1.411
9500.00,7.450515,25.08096,-0.000177,24.015954,-0.0079,1.411
9502.00,7.449708,25.08071,-0.000177,24.016750,-0.0079,1.412
9504.00,7.449591,25.08100,-0.000177,24.016427,-0.0079,1.412
9506.00,7.449952,25.08028,-0.000178,24.015910,-0.0079,1.412
9508.00,7.450707,25.08142,-0.000175,24.015939,-0.0079,1.412
9510.00,7.451256,25.08266,-0.000175,24.016224,-0.0078,1.412
9512.00,7.451705,25.08092,-0.000177,24.015834,-0.0079,1.412
9514.00,7.452100,25.08097,-0.000178,24.015763,-0.0078,1.412
9516.00,7.451665,25.08209,-0.000175,24.015731,-0.0079,1.412
9518.00,7.450785,25.08202,-0.000175,24.016657,-0.0078,1.411
9520.00,7.450595,25.08178,-0.000176,24.016795,-0.0079,1.412
9522.00,7.450529,25.08300,-0.000174,24.016521,-0.0078,1.411
9524.00,7.451695,25.08269,-0.000175,24.016371,-0.0079,1.411
9526.00,7.451416,25.08258,-0.000173,24.015524,-0.0079,1.411
9528.00,7.451822,25.08247,-0.000175,24.015965,-0.0079,1.412
9530.00,7.451373,25.08212,-0.000175,24.016180,-0.0079,1.412
9532.00,7.451188,25.08236,-0.000175,24.016552,-0.0079,1.412
9534.00,7.450779,25.08269,-0.000174,24.015765,-0.0079,1.411
9536.00,7.450570,25.08223,-0.000173,24.015687,-0.0078,1.412
9538.00,7.451311,25.08224,-0.000177,24.016117,-0.0079,1.412
9540.00,7.451538,25.08252,-0.000175,24.016046,-0.0078,1.412
9542.00,7.452218,25.08085,-0.000178,24.016615,-0.0079,1.411
9544.00,7.451918,25.08112,-0.000177,24.015977,-0.0078,1.411
9546.00,7.451532,25.08170,-0.000177,24.016075,-0.0079,1.412
9548.00,7.451346,25.08202,-0.000177,24.016295,-0.0079,1.412
9550.00,7.450789,25.08223,-0.000175,24.016325,-0.0079,1.412
9552.00,7.450739,25.08255,-0.000176,24.016211,-0.0079,1.411
9554.00,7.451005,25.08238,-0.000176,24.015704,-0.0078,1.412
9556.00,7.451294,25.08181,-0.000174,24.015758,-0.0078,1.412
9558.00,7.450410,25.08218,-0.000175,24.016650,-0.0079,1.412
9560.00,7.450094,25.08206,-0.000175,24.015952,-0.0078,1.412
9562.00,7.450804,25.08148,-0.000176,24.016057,-0.0079,1.412
9564.00,7.451295,25.08201,-0.000176,24.015919,-0.0079,1.412
9566.00,7.451825,25.08273,-0.000172,24.016409,-0.0078,1.412
9568.00,7.451800,25.08209,-0.000175,24.016400,-0.0078,1.412
9570.00,7.451741,25.08185,-0.000175,24.016363,-0.0078,1.411
9572.00,7.452200,25.08215,-0.000175,24.016389,-0.0079,1.411
9574.00,7.452113,25.08166,-0.000175,24.016142,-0.0079,1.412
9576.00,7.451392,25.08169,-0.000175,24.016275,-0.0079,1.411
9578.00,7.451592,25.08092,-0.000175,24.016072,-0.0078,1.412
9580.00,7.451261,25.08182,-0.000175,24.016407,-0.0079,1.412
9582.00,7.450684,25.08228,-0.000176,24.015883,-0.0079,1.412
9584.00,7.450672,25.08151,-0.000176,24.016273,-0.0079,1.412
9586.00,7.450867,25.08146,-0.000176,24.015999,-0.0079,1.412
9588.00,7.450826,25.08066,-0.000175,24.016474,-0.0078,1.411
9590.00,7.450556,25.08069,-0.000176,24.015990,-0.0078,1.411
9592.00,7.450515,25.08114,-0.000176,24.016155,-0.0079,1.412
9594.00,7.451214,25.08205,-0.000176,24.016197,-0.0079,1.411
9596.00,7.451240,25.08180,-0.000175,24.016159,-0.0079,1.412
9598.00,7.452054,25.08157,-0.000176,24.015807,-0.0079,1.412
9600.00,7.451866,25.08193,-0.000175,24.015917,-0.0079,1.412
9602.00,7.450823,25.08231,-0.000176,24.016124,-0.0079,1.412
@16,12.0000,24.0
9604.00,7.451295,25.08223,-0.000176,24.016362,-0.0079,1.412
9606.00,7.448736,25.08155,-0.000176,24.015428,-0.0079,1.411
9608.00,7.442357,25.08162,-0.000176,24.016028,-0.0079,1.411
9610.00,7.436732,25.08166,-0.000174,24.015740,-0.0078,1.410
9612.00,7.433621,25.08299,-0.000174,24.015870,-0.0078,1.411
9614.00,7.432002,25.08241,-0.000175,24.016521,-0.0079,1.411
9616.00,7.430309,25.08227,-0.000175,24.016343,-0.0079,1.412
9618.00,7.429563,25.08133,-0.000176,24.016073,-0.0079,1.413
9620.00,7.429660,25.08235,-0.000177,24.016275,-0.0078,1.413
9622.00,7.430082,25.08297,-0.000178,24.015604,-0.0079,1.413
9624.00,7.431030,25.08205,-0.000177,24.015519,-0.0079,1.413
9626.00,7.430961,25.08277,-0.000177,24.015963,-0.0079,1.412
9628.00,7.432346,25.08309,-0.000177,24.016595,-0.0079,1.413
9630.00,7.435465,25.08311,-0.000177,24.015888,-0.0078,1.413
9632.00,7.443742,25.08247,-0.000177,24.016394,-0.0079,1.414
9634.00,7.451250,25.08330,-0.000176,24.016605,-0.0079,1.414
9636.00,7.454495,25.08409,-0.000176,24.016238,-0.0079,1.413
9638.00,7.457284,25.08371,-0.000176,24.016324,-0.0079,1.413
9640.00,7.459318,25.08288,-0.000175,24.015435,-0.0079,1.412
9642.00,7.462555,25.08325,-0.000175,24.015323,-0.0079,1.412
9644.00,7.464804,25.08326,-0.000176,24.015676,-0.0079,1.412
9646.00,7.466320,25.08342,-0.000175,24.016262,-0.0079,1.413
9648.00,7.467071,25.08372,-0.000176,24.015379,-0.0079,1.411
9650.00,7.467557,25.08330,-0.000174,24.015870,-0.0079,1.412
9652.00,7.466859,25.08390,-0.000176,24.016479,-0.0079,1.412
9654.00,7.466813,25.08423,-0.000175,24.015849,-0.0079,1.412
9656.00,7.466130,25.08338,-0.000175,24.015604,-0.0079,1.412
9658.00,7.466000,25.08346,-0.000177,24.015758,-0.0079,1.412
9660.00,7.465232,25.08219,-0.000177,24.015640,-0.0079,1.412
9662.00,7.464665,25.08272,-0.000176,24.015856,-0.0079,1.412
9664.00,7.464364,25.08356,-0.000177,24.015747,-0.0079,1.412
9666.00,7.462864,25.08400,-0.000175,24.015577,-0.0079,1.412
9668.00,7.462961,25.08460,-0.000176,24.015890,-0.0079,1.411
9670.00,7.462753,25.08348,-0.000176,24.015952,-0.0079,1.412
9672.00,7.462404,25.08286,-0.000175,24.015856,-0.0079,1.412
9674.00,7.462163,25.08389,-0.000177,24.015700,-0.0079,1.411
9676.00,7.461805,25.08245,-0.000178,24.016895,-0.0079,1.411
9678.00,7.461426,25.08300,-0.000177,24.015899,-0.0079,1.412
9680.00,7.460642,25.08403,-0.000176,24.016108,-0.0079,1.412
9682.00,7.460414,25.08376,-0.000176,24.016155,-0.0079,1.412
9684.00,7.460269,25.08365,-0.000176,24.015399,-0.0079,1.412
9686.00,7.459983,25.08323,-0.000174,24.016159,-0.0079,1.411
9688.00,7.459655,25.08349,-0.000175,24.015778,-0.0079,1.411
9690.00,7.459348,25.08360,-0.000172,24.015437,-0.0079,1.412
9692.00,7.459670,25.08322,-0.000174,24.015337,-0.0079,1.412
9694.00,7.458593,25.08293,-0.000176,24.015956,-0.0079,1.413
9696.00,7.457370,25.08262,-0.000179,24.016208,-0.0079,1.412
9698.00,7.457963,25.08354,-0.000177,24.016046,-0.0079,1.411
9700.00,7.457728,25.08318,-0.000176,24.016150,-0.0079,1.413
9702.00,7.457762,25.08201,-0.000177,24.016019,-0.0079,1.412
9704.00,7.457993,25.08216,-0.000179,24.015903,-0.0079,1.412
9706.00,7.457531,25.08264,-0.000178,24.016171,-0.0079,1.411
9708.00,7.456201,25.08230,-0.000175,24.015872,-0.0079,1.411
9710.00,7.455128,25.08207,-0.000176,24.015952,-0.0079,1.412
9712.00,7.455800,25.08202,-0.000177,24.016467,-0.0078,1.412
9714.00,7.455864,25.08225,-0.000178,24.016889,-0.0079,1.411
9716.00,7.455708,25.08225,-0.000178,24.016006,-0.0079,1.412
9718.00,7.456433,25.08251,-0.000178,24.014913,-0.0079,1.413
9720.00,7.456010,25.08256,-0.000178,24.016202,-0.0079,1.411
9722.00,7.456046,25.08309,-0.000177,24.015970,-0.0079,1.412
9724.00,7.455391,25.08330,-0.000177,24.015811,-0.0079,1.412
9726.00,7.455088,25.08240,-0.000176,24.015988,-0.0079,1.411
9728.00,7.455083,25.08273,-0.000176,24.016035,-0.0079,1.412
9730.00,7.454688,25.08400,-0.000175,24.016189,-0.0079,1.411
9732.00,7.454362,25.08273,-0.000176,24.015383,-0.0079,1.412
9734.00,7.454752,25.08244,-0.000176,24.016189,-0.0078,1.412
9736.00,7.454227,25.08216,-0.000176,24.016391,-0.0079,1.412
9738.00,7.453934,25.08263,-0.000175,24.015633,-0.0078,1.411
9740.00,7.453552,25.08265,-0.000176,24.015888,-0.0079,1.412
9742.00,7.453180,25.08248,-0.000176,24.015970,-0.0079,1.412
9744.00,7.453020,25.08295,-0.000175,24.016508,-0.0079,1.412
9746.00,7.453874,25.08342,-0.000175,24.016735,-0.0079,1.412
9748.00,7.453593,25.08463,-0.000176,24.015765,-0.0079,1.412
9750.00,7.453003,25.08438,-0.000176,24.015307,-0.0079,1.411
9752.00,7.453627,25.08320,-0.000176,24.016012,-0.0078,1.412
9754.00,7.453228,25.08354,-0.000176,24.015888,-0.0079,1.411
9756.00,7.452899,25.08395,-0.000175,24.016507,-0.0079,1.412
9758.00,7.452496,25.08374,-0.000176,24.015707,-0.0079,1.412
9760.00,7.452710,25.08269,-0.000176,24.016173,-0.0078,1.411
9762.00,7.452867,25.08324,-0.000176,24.016313,-0.0078,1.411
9764.00,7.452066,25.08331,-0.000175,24.016057,-0.0079,1.412
9766.00,7.451872,25.08325,-0.000176,24.016291,-0.0079,1.412
9768.00,7.452293,25.08311,-0.000177,24.015676,-0.0079,1.412
9770.00,7.452376,25.08336,-0.000177,24.015631,-0.0079,1.412
9772.00,7.451882,25.08292,-0.000175,24.016253,-0.0079,1.412
9774.00,7.451700,25.08211,-0.000175,24.016206,-0.0079,1.412
9776.00,7.451417,25.08300,-0.000176,24.016086,-0.0079,1.412
9778.00,7.451836,25.08320,-0.000176,24.016064,-0.0078,1.412
9780.00,7.451970,25.08376,-0.000174,24.016224,-0.0078,1.411
9782.00,7.451631,25.08347,-0.000175,24.016124,-0.0078,1.412
9784.00,7.451195,25.08245,-0.000175,24.016262,-0.0078,1.412
9786.00,7.451450,25.08279,-0.000176,24.016503,-0.0078,1.412
9788.00,7.451316,25.08271,-0.000176,24.016285,-0.0079,1.412
9790.00,7.451500,25.08262,-0.000175,24.016092,-0.0079,1.412
9792.00,7.451043,25.08197,-0.000177,24.016566,-0.0079,1.412
9794.00,7.451778,25.08216,-0.000176,24.015435,-0.0079,1.412
9796.00,7.451493,25.08258,-0.000175,24.015932,-0.0079,1.411
9798.00,7.451746,25.08220,-0.000176,24.016595,-0.0078,1.412
9800.00,7.451817,25.08317,-0.000176,24.016369,-0.0078,1.412
9802.00,7.450737,25.08309,-0.000176,24.015800,-0.0078,1.412
9804.00,7.449230,25.08298,-0.000176,24.016155,-0.0078,1.411
9806.00,7.449440,25.08231,-0.000176,24.015892,-0.0079,1.412
9808.00,7.450183,25.08280,-0.000175,24.016262,-0.0079,1.412
9810.00,7.451049,25.08279,-0.000177,24.015693,-0.0078,1.412
9812.00,7.451141,25.08291,-0.000177,24.016726,-0.0079,1.412
9814.00,7.451957,25.08214,-0.000176,24.016309,-0.0079,1.412
9816.00,7.453434,25.08313,-0.000176,24.016494,-0.0079,1.412
9818.00,7.453243,25.08285,-0.000178,24.016003,-0.0079,1.411
9820.00,7.452862,25.08318,-0.000175,24.016124,-0.0079,1.412
9822.00,7.453018,25.08287,-0.000177,24.016086,-0.0079,1.412
9824.00,7.453336,25.08275,-0.000174,24.016023,-0.0078,1.412
9826.00,7.452182,25.08249,-0.000174,24.016472,-0.0078,1.412
9828.00,7.451537,25.08255,-0.000178,24.016197,-0.0079,1.412
9830.00,7.450828,25.08242,-0.000177,24.016113,-0.0079,1.411
9832.00,7.450353,25.08342,-0.000175,24.015667,-0.0079,1.412
9834.00,7.450371,25.08266,-0.000176,24.015763,-0.0079,1.412
9836.00,7.450177,25.08216,-0.000178,24.015524,-0.0079,1.412
9838.00,7.450367,25.08257,-0.000177,24.015571,-0.0079,1.412
9840.00,7.450647,25.08238,-0.000176,24.016383,-0.0079,1.412
9842.00,7.450597,25.08307,-0.000177,24.016530,-0.0079,1.412
9844.00,7.451482,25.08358,-0.000177,24.015874,-0.0079,1.412
9846.00,7.451651,25.08400,-0.000175,24.016632,-0.0079,1.412
9848.00,7.451744,25.08334,-0.000177,24.015858,-0.0079,1.411
9850.00,7.451134,25.08266,-0.000177,24.015430,-0.0079,1.412
9852.00,7.451037,25.08328,-0.000175,24.015678,-0.0079,1.412
9854.00,7.451560,25.08264,-0.000177,24.015932,-0.0079,1.412
9856.00,7.451596,25.08333,-0.000176,24.015890,-0.0079,1.412
9858.00,7.451737,25.08284,-0.000178,24.016336,-0.0079,1.412
9860.00,7.451406,25.08271,-0.000178,24.016001,-0.0079,1.412
9862.00,7.451808,25.08345,-0.000176,24.015758,-0.0079,1.411
9864.00,7.452023,25.08204,-0.000177,24.016769,-0.0079,1.412
9866.00,7.452114,25.08241,-0.000177,24.015729,-0.0079,1.412
9868.00,7.452177,25.08228,-0.000173,24.015666,-0.0079,1.413
9870.00,7.452314,25.08209,-0.000172,24.016343,-0.0079,1.412
9872.00,7.452930,25.08223,-0.000176,24.016382,-0.0079,1.413
9874.00,7.452154,25.08189,-0.000175,24.016519,-0.0079,1.412
9876.00,7.451421,25.08212,-0.000177,24.016501,-0.0079,1.412
9878.00,7.451001,25.08203,-0.000176,24.016164,-0.0079,1.412
9880.00,7.450583,25.08298,-0.000176,24.016275,-0.0078,1.412
9882.00,7.451124,25.08255,-0.000175,24.016392,-0.0078,1.412
9884.00,7.451442,25.08207,-0.000177,24.016971,-0.0078,1.412
9886.00,7.452087,25.08185,-0.000176,24.016367,-0.0078,1.412
9888.00,7.452328,25.08222,-0.000176,24.016313,-0.0079,1.412
9890.00,7.452357,25.08224,-0.000175,24.016193,-0.0079,1.412
9892.00,7.452671,25.08258,-0.000173,24.016583,-0.0078,1.412
9894.00,7.452521,25.08349,-0.000173,24.015611,-0.0078,1.412
9896.00,7.452050,25.08323,-0.000175,24.016204,-0.0079,1.412
9898.00,7.451422,25.08284,-0.000176,24.016066,-0.0078,1.413
9900.00,7.452399,25.08227,-0.000177,24.016135,-0.0079,1.412
9902.00,7.452241,25.08278,-0.000178,24.016169,-0.0079,1.412
9904.00,7.451776,25.08346,-0.000176,24.016155,-0.0079,1.413
9906.00,7.451448,25.08279,-0.000175,24.016050,-0.0078,1.412
9908.00,7.451555,25.08266,-0.000174,24.015854,-0.0078,1.412
9910.00,7.451361,25.08310,-0.000173,24.016081,-0.0078,1.411
9912.00,7.451400,25.08367,-0.000173,24.016157,-0.0078,1.412
9914.00,7.451719,25.08345,-0.000174,24.015939,-0.0078,1.412
9916.00,7.451800,25.08317,-0.000175,24.015887,-0.0079,1.413
9918.00,7.451633,25.08232,-0.000175,24.015916,-0.0078,1.413
9920.00,7.450926,25.08241,-0.000177,24.016218,-0.0078,1.412
9922.00,7.451608,25.08279,-0.000176,24.016314,-0.0078,1.412
9924.00,7.451952,25.08233,-0.000175,24.016374,-0.0078,1.412
9926.00,7.452032,25.08303,-0.000176,24.016298,-0.0078,1.413
9928.00,7.452259,25.08321,-0.000175,24.016541,-0.0079,1.411
9930.00,7.452430,25.08371,-0.000174,24.016354,-0.0079,1.412
9932.00,7.451555,25.08405,-0.000175,24.016039,-0.0079,1.412
9934.00,7.452314,25.08322,-0.000175,24.016340,-0.0079,1.413
9936.00,7.452961,25.08264,-0.000175,24.016024,-0.0079,1.412
9938.00,7.453215,25.08307,-0.000175,24.016046,-0.0079,1.413
9940.00,7.452562,25.08329,-0.000175,24.016519,-0.0078,1.413
9942.00,7.452601,25.08381,-0.000177,24.016362,-0.0078,1.412
9944.00,7.452491,25.08316,-0.000178,24.015888,-0.0078,1.412
9946.00,7.451743,25.08272,-0.000177,24.015772,-0.0079,1.412
9948.00,7.451854,25.08278,-0.000175,24.015399,-0.0079,1.412
9950.00,7.452090,25.08256,-0.000176,24.016360,-0.0079,1.412
9952.00,7.452127,25.08335,-0.000176,24.016184,-0.0079,1.413
9954.00,7.452011,25.08323,-0.000175,24.016244,-0.0079,1.413
9956.00,7.451829,25.08314,-0.000176,24.016186,-0.0079,1.412
9958.00,7.451954,25.08233,-0.000176,24.015905,-0.0079,1.412
9960.00,7.452539,25.08277,-0.000173,24.016391,-0.0079,1.412
9962.00,7.452146,25.08274,-0.000173,24.016797,-0.0078,1.413
9964.00,7.452213,25.08230,-0.000173,24.015858,-0.0079,1.413
9966.00,7.452623,25.08162,-0.000175,24.015841,-0.0079,1.412
9968.00,7.452224,25.08210,-0.000174,24.016262,-0.0078,1.412
9970.00,7.452239,25.08156,-0.000175,24.015952,-0.0078,1.413
9972.00,7.451883,25.08274,-0.000176,24.016218,-0.0078,1.412
9974.00,7.451617,25.08273,-0.000175,24.015939,-0.0078,1.413
9976.00,7.451957,25.08222,-0.000175,24.016443,-0.0078,1.412
9978.00,7.452470,25.08306,-0.000176,24.016385,-0.0079,1.412
9980.00,7.452476,25.08302,-0.000174,24.016298,-0.0079,1.412
9982.00,7.452525,25.08264,-0.000173,24.016711,-0.0079,1.412
9984.00,7.452096,25.08239,-0.000174,24.016050,-0.0078,1.412
9986.00,7.451528,25.08190,-0.000175,24.015954,-0.0079,1.412
9988.00,7.451753,25.08174,-0.000176,24.015763,-0.0079,1.412
9990.00,7.452152,25.08186,-0.000177,24.016191,-0.0079,1.412
9992.00,7.452196,25.08073,-0.000176,24.016496,-0.0078,1.412
9994.00,7.451602,25.08070,-0.000176,24.016318,-0.0079,1.413
9996.00,7.451425,25.08221,-0.000176,24.015477,-0.0078,1.412
9998.00,7.451144,25.08180,-0.000175,24.015660,-0.0078,1.412
10000.00,7.452001,25.08186,-0.000176,24.015758,-0.0079,1.412
10002.00,7.451948,25.08203,-0.000174,24.015455,-0.0079,1.412
10004.00,7.451452,25.08288,-0.000173,24.016039,-0.0079,1.412
10006.00,7.451837,25.08317,-0.000174,24.016430,-0.0078,1.412
10008.00,7.452300,25.08284,-0.000174,24.015945,-0.0078,1.412
10010.00,7.451783,25.08238,-0.000175,24.016124,-0.0078,1.412
10012.00,7.451079,25.08256,-0.000175,24.016545,-0.0078,1.412
10014.00,7.450932,25.08259,-0.000176,24.016052,-0.0078,1.412
10016.00,7.451043,25.08314,-0.000175,24.016217,-0.0079,1.412
10018.00,7.451036,25.08315,-0.000176,24.016942,-0.0079,1.412
10020.00,7.451095,25.08324,-0.000176,24.016844,-0.0079,1.412
10022.00,7.451634,25.08279,-0.000175,24.016102,-0.0078,1.412
10024.00,7.452432,25.08285,-0.000175,24.016302,-0.0079,1.413
10026.00,7.452265,25.08283,-0.000176,24.016876,-0.0078,1.413
10028.00,7.451897,25.08333,-0.000176,24.016876,-0.0078,1.412
10030.00,7.451694,25.08256,-0.000177,24.016610,-0.0079,1.411
10032.00,7.451554,25.08318,-0.000176,24.016271,-0.0079,1.412
10034.00,7.451990,25.08248,-0.000174,24.016108,-0.0078,1.412
10036.00,7.451342,25.08361,-0.000174,24.015825,-0.0078,1.412
10038.00,7.451202,25.08354,-0.000175,24.016266,-0.0078,1.413
10040.00,7.450714,25.08319,-0.000175,24.015736,-0.0078,1.412
10042.00,7.450955,25.08327,-0.000175,24.015830,-0.0078,1.413
10044.00,7.451151,25.08297,-0.000176,24.016322,-0.0078,1.412
10046.00,7.451366,25.08287,-0.000175,24.016208,-0.0079,1.412
10048.00,7.450972,25.08250,-0.000173,24.016251,-0.0079,1.412
10050.00,7.450680,25.08267,-0.000175,24.016363,-0.0078,1.412
10052.00,7.451739,25.08261,-0.000175,24.016217,-0.0078,1.412
10054.00,7.452156,25.08215,-0.000175,24.016173,-0.0078,1.413
10056.00,7.452441,25.08278,-0.000174,24.016846,-0.0078,1.412
10058.00,7.453315,25.08231,-0.000175,24.016398,-0.0078,1.412
10060.00,7.452811,25.08207,-0.000176,24.016454,-0.0078,1.412
10062.00,7.452618,25.08152,-0.000176,24.016164,-0.0078,1.412
10064.00,7.452260,25.08142,-0.000175,24.016343,-0.0078,1.412
10066.00,7.452444,25.08142,-0.000174,24.016652,-0.0078,1.413
10068.00,7.452869,25.08087,-0.000177,24.016721,-0.0078,1.412
10070.00,7.453007,25.08172,-0.000176,24.015789,-0.0078,1.412
10072.00,7.452459,25.08155,-0.000176,24.016208,-0.0078,1.412
10074.00,7.452262,25.08210,-0.000174,24.016066,-0.0078,1.413
10076.00,7.452342,25.08285,-0.000176,24.016189,-0.0078,1.412
10078.00,7.451987,25.08219,-0.000175,24.015328,-0.0079,1.412
10080.00,7.451590,25.08229,-0.000174,24.016302,-0.0079,1.412
10082.00,7.451200,25.08205,-0.000174,24.016467,-0.0079,1.412
10084.00,7.451103,25.08185,-0.000174,24.016646,-0.0079,1.412
10086.00,7.451134,25.08212,-0.000175,24.016003,-0.0079,1.412
10088.00,7.451160,25.08228,-0.000174,24.016218,-0.0079,1.412
10090.00,7.451313,25.08261,-0.000176,24.015394,-0.0079,1.412
10092.00,7.450084,25.08214,-0.000177,24.016124,-0.0078,1.412
10094.00,7.450302,25.08237,-0.000176,24.016420,-0.0078,1.413
10096.00,7.451046,25.08247,-0.000176,24.015676,-0.0079,1.413
10098.00,7.450602,25.08192,-0.000175,24.016162,-0.0079,1.412
10100.00,7.450605,25.08194,-0.000175,24.016235,-0.0079,1.412
10102.00,7.451069,25.08162,-0.000175,24.016171,-0.0079,1.412
10104.00,7.450649,25.08165,-0.000176,24.016490,-0.0078,1.413
10106.00,7.450496,25.08191,-0.000177,24.016583,-0.0079,1.412
10108.00,7.450625,25.08225,-0.000176,24.016044,-0.0079,1.413
10110.00,7.451230,25.08242,-0.000175,24.016441,-0.0079,1.412
10112.00,7.451936,25.08201,-0.000174,24.016258,-0.0079,1.412
10114.00,7.451694,25.08169,-0.000175,24.016242,-0.0078,1.412
10116.00,7.451393,25.08215,-0.000176,24.015727,-0.0079,1.412
10118.00,7.451937,25.08235,-0.000175,24.016039,-0.0079,1.413
10120.00,7.451713,25.08286,-0.000176,24.016704,-0.0078,1.413
10122.00,7.452133,25.08348,-0.000175,24.015604,-0.0078,1.413
10124.00,7.452302,25.08314,-0.000174,24.016322,-0.0079,1.413
10126.00,7.453088,25.08349,-0.000175,24.017141,-0.0079,1.412
10128.00,7.452994,25.08362,-0.000175,24.016215,-0.0079,1.412
10130.00,7.452892,25.08394,-0.000175,24.015956,-0.0079,1.412
10132.00,7.452873,25.08381,-0.000175,24.016382,-0.0078,1.412
10134.00,7.452821,25.08469,-0.000175,24.015807,-0.0078,1.413
10136.00,7.453430,25.08456,-0.000175,24.016122,-0.0079,1.412
10138.00,7.453456,25.08349,-0.000176,24.015921,-0.0078,1.413
10140.00,7.452495,25.08383,-0.000175,24.016693,-0.0078,1.412
10142.00,7.452810,25.08400,-0.000176,24.015709,-0.0079,1.412
10144.00,7.452152,25.08393,-0.000174,24.016731,-0.0078,1.412
10146.00,7.452202,25.08407,-0.000174,24.016958,-0.0079,1.413
10148.00,7.452643,25.08449,-0.000176,24.016612,-0.0079,1.413
10150.00,7.452905,25.08498,-0.000175,24.016528,-0.0079,1.412
10152.00,7.453016,25.08495,-0.000175,24.016552,-0.0078,1.412
10154.00,7.452258,25.08430,-0.000174,24.015809,-0.0079,1.412
10156.00,7.452119,25.08436,-0.000174,24.015883,-0.0078,1.412
10158.00,7.452003,25.08387,-0.000175,24.016400,-0.0079,1.412
10160.00,7.451297,25.08417,-0.000175,24.016447,-0.0078,1.413
10162.00,7.452566,25.08401,-0.000176,24.015966,-0.0078,1.413
10164.00,7.453477,25.08435,-0.000174,24.016160,-0.0078,1.412
10166.00,7.452392,25.08432,-0.000175,24.016293,-0.0079,1.413
10168.00,7.451745,25.08464,-0.000176,24.016106,-0.0078,1.413
10170.00,7.451684,25.08495,-0.000175,24.016438,-0.0078,1.412
10172.00,7.450661,25.08495,-0.000174,24.015453,-0.0078,1.412
10174.00,7.451025,25.08365,-0.000174,24.016652,-0.0079,1.412
10176.00,7.451169,25.08289,-0.000174,24.016719,-0.0078,1.412
10178.00,7.451592,25.08432,-0.000174,24.016177,-0.0078,1.412
10180.00,7.452103,25.08379,-0.000175,24.016349,-0.0079,1.413
10182.00,7.452333,25.08426,-0.000175,24.016247,-0.0079,1.412
10184.00,7.452711,25.08390,-0.000174,24.016079,-0.0079,1.413
10186.00,7.453075,25.08424,-0.000176,24.016748,-0.0079,1.413
10188.00,7.452948,25.08337,-0.000176,24.016779,-0.0078,1.412
10190.00,7.453223,25.08370,-0.000175,24.016099,-0.0078,1.412
10192.00,7.453036,25.08445,-0.000175,24.016548,-0.0078,1.412
10194.00,7.451930,25.08460,-0.000176,24.016320,-0.0079,1.412
10196.00,7.450930,25.08359,-0.000176,24.015783,-0.0078,1.412
10198.00,7.452355,25.08341,-0.000176,24.016411,-0.0078,1.413
10200.00,7.452882,25.08399,-0.000176,24.015675,-0.0078,1.413
10202.00,7.452785,25.08355,-0.000175,24.016026,-0.0078,1.413
@17,12.0000,24.0
10204.00,7.451873,25.08274,-0.000177,24.016340,-0.0078,1.413
10206.00,7.450026,25.08351,-0.000175,24.016104,-0.0079,1.412
10208.00,7.443886,25.08410,-0.000176,24.016383,-0.0079,1.412
10210.00,7.438204,25.08452,-0.000175,24.016318,-0.0078,1.411
10212.00,7.435183,25.08429,-0.000176,24.015901,-0.0079,1.411
10214.00,7.432422,25.08479,-0.000176,24.016751,-0.0078,1.413
10216.00,7.431252,25.08521,-0.000176,24.016157,-0.0078,1.413
10218.00,7.431094,25.08482,-0.000176,24.015493,-0.0078,1.412
10220.00,7.430939,25.08445,-0.000177,24.015765,-0.0079,1.414
10222.00,7.431204,25.08437,-0.000176,24.016826,-0.0079,1.414
10224.00,7.432181,25.08481,-0.000177,24.016102,-0.0079,1.413
10226.00,7.432989,25.08454,-0.000177,24.015278,-0.0078,1.414
10228.00,7.433776,25.08432,-0.000176,24.016068,-0.0078,1.414
10230.00,7.437214,25.08447,-0.000176,24.015504,-0.0079,1.414
10232.00,7.444510,25.08456,-0.000177,24.016334,-0.0078,1.415
10234.00,7.451056,25.08412,-0.000177,24.016347,-0.0079,1.415
10236.00,7.454928,25.08392,-0.000178,24.016072,-0.0078,1.415
10238.00,7.458613,25.08360,-0.000179,24.016708,-0.0078,1.414
10240.00,7.462042,25.08372,-0.000177,24.015501,-0.0079,1.413
10242.00,7.463796,25.08386,-0.000176,24.016066,-0.0078,1.413
10244.00,7.463994,25.08541,-0.000176,24.016246,-0.0079,1.413
10246.00,7.464435,25.08507,-0.000175,24.015963,-0.0079,1.413
10248.00,7.465514,25.08474,-0.000175,24.016092,-0.0079,1.412
10250.00,7.466530,25.08478,-0.000175,24.015838,-0.0079,1.413
10252.00,7.465932,25.08445,-0.000175,24.016285,-0.0079,1.413
10254.00,7.465470,25.08433,-0.000174,24.016246,-0.0079,1.413
10256.00,7.464935,25.08441,-0.000176,24.015876,-0.0079,1.413
10258.00,7.464681,25.08511,-0.000175,24.016229,-0.0079,1.413
10260.00,7.464708,25.08543,-0.000175,24.016075,-0.0079,1.412
10262.00,7.464531,25.08499,-0.000175,24.015549,-0.0079,1.412
10264.00,7.463811,25.08438,-0.000175,24.015655,-0.0078,1.413
10266.00,7.462900,25.08498,-0.000174,24.015767,-0.0078,1.413
10268.00,7.462645,25.08497,-0.000174,24.016180,-0.0079,1.412
10270.00,7.461960,25.08525,-0.000175,24.016594,-0.0079,1.413
10272.00,7.460644,25.08484,-0.000176,24.016590,-0.0079,1.412
10274.00,7.460065,25.08470,-0.000174,24.015965,-0.0079,1.413
10276.00,7.460173,25.08461,-0.000175,24.016256,-0.0078,1.413
10278.00,7.459139,25.08481,-0.000175,24.015937,-0.0079,1.413
10280.00,7.459213,25.08412,-0.000176,24.015615,-0.0079,1.413
10282.00,7.459219,25.08452,-0.000177,24.016034,-0.0079,1.413
10284.00,7.458873,25.08471,-0.000175,24.015762,-0.0078,1.412
10286.00,7.458389,25.08415,-0.000174,24.016556,-0.0078,1.412
10288.00,7.458099,25.08427,-0.000176,24.016338,-0.0078,1.413
10290.00,7.457397,25.08534,-0.000176,24.016436,-0.0078,1.412
10292.00,7.457608,25.08489,-0.000175,24.016797,-0.0079,1.413
10294.00,7.457392,25.08479,-0.000175,24.015892,-0.0078,1.412
10296.00,7.457009,25.08523,-0.000176,24.016043,-0.0078,1.413
10298.00,7.456437,25.08505,-0.000174,24.016215,-0.0079,1.412
10300.00,7.456559,25.08444,-0.000176,24.016380,-0.0078,1.413
10302.00,7.456711,25.08442,-0.000175,24.016867,-0.0078,1.413
10304.00,7.456006,25.08470,-0.000176,24.015562,-0.0079,1.412
10306.00,7.456344,25.08463,-0.000176,24.015457,-0.0079,1.412
10308.00,7.456194,25.08434,-0.000176,24.015794,-0.0078,1.412
10310.00,7.456158,25.08356,-0.000176,24.015843,-0.0079,1.412
10312.00,7.455862,25.08415,-0.000176,24.016079,-0.0079,1.413
10314.00,7.455221,25.08494,-0.000176,24.015845,-0.0079,1.413
10316.00,7.455587,25.08446,-0.000175,24.016193,-0.0079,1.413
10318.00,7.455660,25.08449,-0.000176,24.016565,-0.0079,1.413
10320.00,7.454996,25.08484,-0.000175,24.016006,-0.0079,1.412
10322.00,7.454553,25.08501,-0.000174,24.015805,-0.0079,1.412
10324.00,7.455075,25.08508,-0.000176,24.016008,-0.0078,1.413
10326.00,7.455573,25.08425,-0.000177,24.016508,-0.0078,1.413
10328.00,7.455410,25.08450,-0.000176,24.015539,-0.0078,1.412
10330.00,7.455485,25.08496,-0.000176,24.016425,-0.0078,1.413
10332.00,7.455746,25.08449,-0.000176,24.015765,-0.0079,1.413
10334.00,7.454960,25.08352,-0.000176,24.015908,-0.0079,1.413
10336.00,7.454472,25.08405,-0.000176,24.015939,-0.0078,1.412
10338.00,7.454565,25.08443,-0.000175,24.016235,-0.0078,1.412
10340.00,7.454657,25.08471,-0.000175,24.015600,-0.0078,1.412
10342.00,7.454690,25.08484,-0.000175,24.016102,-0.0079,1.413
10344.00,7.453860,25.08456,-0.000177,24.016200,-0.0078,1.413
10346.00,7.453496,25.08409,-0.000177,24.015707,-0.0078,1.412
10348.00,7.453703,25.08457,-0.000176,24.016148,-0.0079,1.413
10350.00,7.453650,25.08433,-0.000176,24.016313,-0.0078,1.413
10352.00,7.453256,25.08340,-0.000176,24.015975,-0.0078,1.413
10354.00,7.453114,25.08345,-0.000176,24.016186,-0.0079,1.413
10356.00,7.453483,25.08449,-0.000176,24.016394,-0.0079,1.412
10358.00,7.452711,25.08533,-0.000175,24.015970,-0.0078,1.412
10360.00,7.453038,25.08438,-0.000176,24.016153,-0.0078,1.413
10362.00,7.454135,25.08405,-0.000176,24.016206,-0.0078,1.413
10364.00,7.453661,25.08381,-0.000176,24.016039,-0.0078,1.413
10366.00,7.453185,25.08416,-0.000175,24.016583,-0.0078,1.413
10368.00,7.453795,25.08504,-0.000177,24.016251,-0.0079,1.413
10370.00,7.453199,25.08507,-0.000176,24.015834,-0.0078,1.412
10372.00,7.452232,25.08510,-0.000175,24.016173,-0.0079,1.413
10374.00,7.452470,25.08444,-0.000176,24.015830,-0.0079,1.412
10376.00,7.453326,25.08388,-0.000176,24.015269,-0.0079,1.413
10378.00,7.453039,25.08388,-0.000176,24.016070,-0.0079,1.413
10380.00,7.452560,25.08440,-0.000176,24.016599,-0.0078,1.413
10382.00,7.451890,25.08419,-0.000176,24.015705,-0.0079,1.413
10384.00,7.451766,25.08427,-0.000175,24.016028,-0.0079,1.412
10386.00,7.452298,25.08423,-0.000175,24.016541,-0.0079,1.412
10388.00,7.452745,25.08398,-0.000175,24.015778,-0.0079,1.413
10390.00,7.453342,25.08453,-0.000175,24.016166,-0.0079,1.413
10392.00,7.453849,25.08428,-0.000177,24.016097,-0.0078,1.413
10394.00,7.453657,25.08400,-0.000175,24.016411,-0.0078,1.412
10396.00,7.453656,25.08268,-0.000175,24.016260,-0.0079,1.412
10398.00,7.453831,25.08281,-0.000175,24.015356,-0.0079,1.412
10400.00,7.453386,25.08377,-0.000174,24.015452,-0.0079,1.413
10402.00,7.452834,25.08407,-0.000175,24.017016,-0.0079,1.413
10404.00,7.453513,25.08465,-0.000175,24.016612,-0.0079,1.412
10406.00,7.453051,25.08504,-0.000174,24.016032,-0.0079,1.412
10408.00,7.452932,25.08535,-0.000175,24.016064,-0.0079,1.413
10410.00,7.452967,25.08567,-0.000174,24.015691,-0.0079,1.413
10412.00,7.452702,25.08603,-0.000176,24.015729,-0.0078,1.413
10414.00,7.453033,25.08580,-0.000175,24.015796,-0.0078,1.413
10416.00,7.453456,25.08570,-0.000176,24.016215,-0.0078,1.414
10418.00,7.453729,25.08579,-0.000177,24.016262,-0.0078,1.412
10420.00,7.452710,25.08428,-0.000175,24.015564,-0.0079,1.412
10422.00,7.452835,25.08500,-0.000174,24.016624,-0.0079,1.412
10424.00,7.453839,25.08566,-0.000175,24.016418,-0.0078,1.413
10426.00,7.454125,25.08597,-0.000175,24.016032,-0.0078,1.413
10428.00,7.453135,25.08530,-0.000176,24.016460,-0.0078,1.412
10430.00,7.453446,25.08486,-0.000177,24.016449,-0.0079,1.413
10432.00,7.452389,25.08503,-0.000176,24.016958,-0.0078,1.413
10434.00,7.452119,25.08494,-0.000177,24.016456,-0.0079,1.413
10436.00,7.452053,25.08534,-0.000175,24.016285,-0.0078,1.413
10438.00,7.451727,25.08556,-0.000175,24.015763,-0.0078,1.412
10440.00,7.452808,25.08477,-0.000176,24.015637,-0.0079,1.412
10442.00,7.453480,25.08492,-0.000177,24.015682,-0.0079,1.413
10444.00,7.453030,25.08490,-0.000176,24.016162,-0.0078,1.413
10446.00,7.452379,25.08458,-0.000175,24.015961,-0.0079,1.412
10448.00,7.452647,25.08400,-0.000176,24.016073,-0.0079,1.413
10450.00,7.452720,25.08450,-0.000175,24.016126,-0.0078,1.413
10452.00,7.453111,25.08531,-0.000175,24.016057,-0.0078,1.413
10454.00,7.453398,25.08530,-0.000176,24.015972,-0.0078,1.413
10456.00,7.453601,25.08483,-0.000176,24.015417,-0.0078,1.413
10458.00,7.452338,25.08563,-0.000175,24.016124,-0.0079,1.413
10460.00,7.452358,25.08544,-0.000175,24.016146,-0.0078,1.413
10462.00,7.452952,25.08562,-0.000176,24.016206,-0.0079,1.413
10464.00,7.453126,25.08523,-0.000176,24.016340,-0.0078,1.413
10466.00,7.452948,25.08482,-0.000176,24.016389,-0.0078,1.413
10468.00,7.451976,25.08420,-0.000174,24.016331,-0.0078,1.412
10470.00,7.452486,25.08598,-0.000174,24.016322,-0.0078,1.412
10472.00,7.452897,25.08599,-0.000174,24.016721,-0.0078,1.412
10474.00,7.453410,25.08534,-0.000174,24.016322,-0.0079,1.412
10476.00,7.452885,25.08579,-0.000174,24.016547,-0.0079,1.413
10478.00,7.452996,25.08527,-0.000176,24.016436,-0.0079,1.413
10480.00,7.453405,25.08528,-0.000176,24.016430,-0.0079,1.412
10482.00,7.452944,25.08441,-0.000176,24.016171,-0.0078,1.413
10484.00,7.452769,25.08438,-0.000176,24.016188,-0.0078,1.413
10486.00,7.451815,25.08391,-0.000176,24.015885,-0.0079,1.413
10488.00,7.451934,25.08414,-0.000176,24.016505,-0.0078,1.413
10490.00,7.452165,25.08458,-0.000175,24.016634,-0.0078,1.413
10492.00,7.451858,25.08475,-0.000175,24.016405,-0.0078,1.412
10494.00,7.452472,25.08449,-0.000174,24.016247,-0.0078,1.413
10496.00,7.452546,25.08363,-0.000175,24.016342,-0.0078,1.412
10498.00,7.453122,25.08423,-0.000174,24.016140,-0.0079,1.412
10500.00,7.452874,25.08508,-0.000174,24.017107,-0.0079,1.413
10502.00,7.453474,25.08493,-0.000175,24.016342,-0.0078,1.413
10504.00,7.453326,25.08453,-0.000176,24.015772,-0.0079,1.413
10506.00,7.453135,25.08494,-0.000177,24.016024,-0.0079,1.413
10508.00,7.453682,25.08490,-0.000175,24.016162,-0.0078,1.412
10510.00,7.453282,25.08526,-0.000176,24.016550,-0.0078,1.413
10512.00,7.452785,25.08563,-0.000176,24.016162,-0.0078,1.413
10514.00,7.453688,25.08576,-0.000176,24.016244,-0.0078,1.413
10516.00,7.453604,25.08549,-0.000175,24.016340,-0.0078,1.414
10518.00,7.453057,25.08489,-0.000175,24.016229,-0.0078,1.413
10520.00,7.453428,25.08514,-0.000175,24.016617,-0.0078,1.413
10522.00,7.454052,25.08513,-0.000176,24.016130,-0.0078,1.412
10524.00,7.453882,25.08491,-0.000174,24.016427,-0.0078,1.412
10526.00,7.454159,25.08448,-0.000175,24.015856,-0.0078,1.412
10528.00,7.453621,25.08335,-0.000175,24.016102,-0.0078,1.413
10530.00,7.453015,25.08428,-0.000174,24.015743,-0.0078,1.413
10532.00,7.453533,25.08443,-0.000175,24.015814,-0.0079,1.413
10534.00,7.454259,25.08438,-0.000176,24.016398,-0.0079,1.413
10536.00,7.452882,25.08426,-0.000175,24.016117,-0.0078,1.413
10538.00,7.452033,25.08447,-0.000175,24.016115,-0.0079,1.413
10540.00,7.452625,25.08452,-0.000176,24.016695,-0.0078,1.413
10542.00,7.452635,25.08452,-0.000176,24.015988,-0.0078,1.413
10544.00,7.452327,25.08531,-0.000175,24.016262,-0.0078,1.413
10546.00,7.452152,25.08450,-0.000175,24.016490,-0.0078,1.412
10548.00,7.451835,25.08476,-0.000174,24.016237,-0.0078,1.412
10550.00,7.451396,25.08526,-0.000174,24.016440,-0.0078,1.413
10552.00,7.451404,25.08495,-0.000175,24.016489,-0.0078,1.413
10554.00,7.452365,25.08454,-0.000175,24.016028,-0.0078,1.413
10556.00,7.452240,25.08340,-0.000175,24.016271,-0.0078,1.412
10558.00,7.452339,25.08394,-0.000175,24.016576,-0.0078,1.413
10560.00,7.453130,25.08439,-0.000175,24.016159,-0.0079,1.413
10562.00,7.453434,25.08548,-0.000175,24.015937,-0.0079,1.413
10564.00,7.453641,25.08474,-0.000175,24.015827,-0.0079,1.413
10566.00,7.452911,25.08492,-0.000175,24.016479,-0.0079,1.413
10568.00,7.452606,25.08470,-0.000175,24.016418,-0.0078,1.412
10570.00,7.453096,25.08502,-0.000175,24.017272,-0.0079,1.412
10572.00,7.453062,25.08585,-0.000175,24.016407,-0.0078,1.413
10574.00,7.453093,25.08479,-0.000175,24.016102,-0.0078,1.413
10576.00,7.452841,25.08503,-0.000176,24.016035,-0.0078,1.413
10578.00,7.452695,25.08517,-0.000174,24.016153,-0.0078,1.413
10580.00,7.452666,25.08535,-0.000176,24.016382,-0.0078,1.413
10582.00,7.452501,25.08556,-0.000174,24.016140,-0.0078,1.413
10584.00,7.451570,25.08514,-0.000175,24.016548,-0.0078,1.413
10586.00,7.453193,25.08549,-0.000175,24.015484,-0.0078,1.413
10588.00,7.453405,25.08543,-0.000174,24.015905,-0.0079,1.413
10590.00,7.454002,25.08461,-0.000175,24.016434,-0.0078,1.412
10592.00,7.453198,25.08403,-0.000174,24.015720,-0.0078,1.413
10594.00,7.453136,25.08452,-0.000174,24.015990,-0.0079,1.413
10596.00,7.453853,25.08414,-0.000175,24.016347,-0.0078,1.413
10598.00,7.453442,25.08423,-0.000175,24.016458,-0.0079,1.413
10600.00,7.453162,25.08344,-0.000174,24.016541,-0.0078,1.413
10602.00,7.453562,25.08327,-0.000176,24.016735,-0.0078,1.413
10604.00,7.453856,25.08369,-0.000176,24.016456,-0.0078,1.412
10606.00,7.454094,25.08349,-0.000176,24.016284,-0.0078,1.412
10608.00,7.454341,25.08424,-0.000175,24.016740,-0.0078,1.413
10610.00,7.453596,25.08441,-0.000174,24.016331,-0.0078,1.413
10612.00,7.453161,25.08435,-0.000174,24.016206,-0.0078,1.412
10614.00,7.453734,25.08413,-0.000175,24.015778,-0.0078,1.413
10616.00,7.452699,25.08363,-0.000176,24.016559,-0.0079,1.413
10618.00,7.452929,25.08352,-0.000175,24.015946,-0.0079,1.413
10620.00,7.452869,25.08378,-0.000175,24.016048,-0.0079,1.412
10622.00,7.451779,25.08437,-0.000175,24.016266,-0.0079,1.412
10624.00,7.452161,25.08460,-0.000175,24.016262,-0.0079,1.413
10626.00,7.451763,25.08488,-0.000176,24.016135,-0.0079,1.413
10628.00,7.451771,25.08458,-0.000174,24.015975,-0.0078,1.412
10630.00,7.452218,25.08438,-0.000175,24.016429,-0.0078,1.412
10632.00,7.452054,25.08443,-0.000175,24.016028,-0.0078,1.413
10634.00,7.451455,25.08454,-0.000174,24.015952,-0.0079,1.413
10636.00,7.452726,25.08514,-0.000175,24.016110,-0.0078,1.413
10638.00,7.452797,25.08503,-0.000176,24.016061,-0.0078,1.413
10640.00,7.452310,25.08474,-0.000175,24.015794,-0.0079,1.413
10642.00,7.452650,25.08363,-0.000176,24.016072,-0.0079,1.413
10644.00,7.453164,25.08446,-0.000175,24.015747,-0.0078,1.413
10646.00,7.452788,25.08485,-0.000175,24.016574,-0.0079,1.413
10648.00,7.452847,25.08480,-0.000175,24.016050,-0.0079,1.413
10650.00,7.452463,25.08510,-0.000175,24.016316,-0.0079,1.413
10652.00,7.453229,25.08535,-0.000175,24.015883,-0.0079,1.412
10654.00,7.452970,25.08432,-0.000175,24.015898,-0.0078,1.412
10656.00,7.452854,25.08415,-0.000176,24.016133,-0.0078,1.413
10658.00,7.452717,25.08386,-0.000175,24.015858,-0.0078,1.413
10660.00,7.452492,25.08439,-0.000176,24.015945,-0.0078,1.413
10662.00,7.453002,25.08462,-0.000175,24.016298,-0.0078,1.413
10664.00,7.453322,25.08400,-0.000175,24.015604,-0.0079,1.412
10666.00,7.453515,25.08444,-0.000175,24.017020,-0.0079,1.413
10668.00,7.453456,25.08345,-0.000175,24.016320,-0.0078,1.413
10670.00,7.453813,25.08360,-0.000175,24.016474,-0.0078,1.413
10672.00,7.453434,25.08420,-0.000175,24.016701,-0.0078,1.413
10674.00,7.452418,25.08441,-0.000176,24.016576,-0.0078,1.413
10676.00,7.452957,25.08472,-0.000175,24.016420,-0.0078,1.413
10678.00,7.453201,25.08524,-0.000176,24.016795,-0.0079,1.413
10680.00,7.452864,25.08526,-0.000175,24.016024,-0.0078,1.413
10682.00,7.453110,25.08586,-0.000176,24.016380,-0.0078,1.413
10684.00,7.452888,25.08520,-0.000176,24.015879,-0.0078,1.412
10686.00,7.452742,25.08527,-0.000175,24.016314,-0.0078,1.412
10688.00,7.453352,25.08569,-0.000174,24.015939,-0.0079,1.413
10690.00,7.453148,25.08611,-0.000174,24.016171,-0.0078,1.413
10692.00,7.453322,25.08559,-0.000175,24.016929,-0.0078,1.413
10694.00,7.453648,25.08486,-0.000175,24.015702,-0.0078,1.413
10696.00,7.453387,25.08521,-0.000174,24.015707,-0.0078,1.413
10698.00,7.453128,25.08550,-0.000175,24.015751,-0.0078,1.413
10700.00,7.453062,25.08519,-0.000175,24.015912,-0.0079,1.413
10702.00,7.453070,25.08489,-0.000175,24.016313,-0.0079,1.413
10704.00,7.453277,25.08523,-0.000175,24.016169,-0.0079,1.413
10706.00,7.453607,25.08512,-0.000176,24.016608,-0.0079,1.413
10708.00,7.452533,25.08549,-0.000175,24.016474,-0.0078,1.413
10710.00,7.452542,25.08531,-0.000175,24.016394,-0.0078,1.413
10712.00,7.453133,25.08529,-0.000173,24.016394,-0.0079,1.412
10714.00,7.453362,25.08530,-0.000173,24.016400,-0.0078,1.413
10716.00,7.453378,25.08521,-0.000175,24.016398,-0.0078,1.413
10718.00,7.452988,25.08497,-0.000175,24.016889,-0.0078,1.413
10720.00,7.452619,25.08471,-0.000174,24.016820,-0.0078,1.412
10722.00,7.452818,25.08508,-0.000174,24.016679,-0.0078,1.413
10724.00,7.453482,25.08533,-0.000175,24.016204,-0.0078,1.413
10726.00,7.454072,25.08518,-0.000175,24.015968,-0.0078,1.413
10728.00,7.454284,25.08495,-0.000174,24.016066,-0.0079,1.412
10730.00,7.454422,25.08447,-0.000174,24.016336,-0.0079,1.413
10732.00,7.453575,25.08467,-0.000175,24.016255,-0.0079,1.413
10734.00,7.453789,25.08436,-0.000174,24.016224,-0.0079,1.412
10736.00,7.453796,25.08436,-0.000175,24.016046,-0.0078,1.412
10738.00,7.453083,25.08466,-0.000176,24.015682,-0.0079,1.413
10740.00,7.453347,25.08529,-0.000174,24.016200,-0.0079,1.413
10742.00,7.453350,25.08521,-0.000174,24.015941,-0.0078,1.413
10744.00,7.453811,25.08533,-0.000176,24.015939,-0.0078,1.413
10746.00,7.453871,25.08561,-0.000177,24.015872,-0.0079,1.413
10748.00,7.453343,25.08527,-0.000176,24.016140,-0.0078,1.412
10750.00,7.452421,25.08531,-0.000174,24.015620,-0.0078,1.412
10752.00,7.452660,25.08517,-0.000174,24.016285,-0.0078,1.413
10754.00,7.452525,25.08580,-0.000175,24.016249,-0.0079,1.413
10756.00,7.453251,25.08557,-0.000176,24.015937,-0.0078,1.413
10758.00,7.454021,25.08500,-0.000176,24.016014,-0.0078,1.413
10760.00,7.454177,25.08588,-0.000175,24.016485,-0.0079,1.412
10762.00,7.453552,25.08515,-0.000174,24.015459,-0.0079,1.413
10764.00,7.453992,25.08565,-0.000175,24.015528,-0.0079,1.413
10766.00,7.453343,25.08567,-0.000176,24.016347,-0.0078,1.413
10768.00,7.453874,25.08621,-0.000175,24.016090,-0.0079,1.412
10770.00,7.453370,25.08572,-0.000175,24.016619,-0.0079,1.413
10772.00,7.453208,25.08488,-0.000175,24.016465,-0.0078,1.413
10774.00,7.453467,25.08547,-0.000175,24.016195,-0.0079,1.413
10776.00,7.454090,25.08564,-0.000175,24.016307,-0.0079,1.413
10778.00,7.453701,25.08528,-0.000176,24.015613,-0.0079,1.413
10780.00,7.453896,25.08612,-0.000176,24.015903,-0.0078,1.413
10782.00,7.454108,25.08565,-0.000175,24.016086,-0.0078,1.413
10784.00,7.453717,25.08643,-0.000174,24.015687,-0.0079,1.413
10786.00,7.453694,25.08611,-0.000175,24.015680,-0.0079,1.413
10788.00,7.453164,25.08597,-0.000175,24.016944,-0.0078,1.413
10790.00,7.453699,25.08505,-0.000174,24.015975,-0.0078,1.412
10792.00,7.453800,25.08484,-0.000173,24.016006,-0.0079,1.412
10794.00,7.453233,25.08527,-0.000174,24.016487,-0.0079,1.412
10796.00,7.453176,25.08614,-0.000176,24.015908,-0.0078,1.413
10798.00,7.453471,25.08606,-0.000175,24.016278,-0.0078,1.413
10800.00,7.453369,25.08587,-0.000175,24.016396,-0.0078,1.413
10802.00,7.452786,25.08574,-0.000175,24.016026,-0.0078,1.412
10804.00,7.452550,25.08552,-0.000175,24.016570,-0.0078,1.412
@18,12.0000,24.0
10806.00,7.451715,25.08491,-0.000176,24.016684,-0.0079,1.412
10808.00,7.445492,25.08605,-0.000176,24.016124,-0.0078,1.412
10810.00,7.439168,25.08593,-0.000175,24.016280,-0.0078,1.411
10812.00,7.435697,25.08624,-0.000175,24.015950,-0.0078,1.411
10814.00,7.433924,25.08614,-0.000175,24.015763,-0.0079,1.411
10816.00,7.433052,25.08577,-0.000176,24.016057,-0.0079,1.413
10818.00,7.432835,25.08637,-0.000177,24.016400,-0.0079,1.413
10820.00,7.432249,25.08727,-0.000176,24.016304,-0.0079,1.413
10822.00,7.431981,25.08682,-0.000178,24.016010,-0.0078,1.414
10824.00,7.432449,25.08625,-0.000178,24.016844,-0.0078,1.414
10826.00,7.433395,25.08599,-0.000177,24.016073,-0.0078,1.413
10828.00,7.434248,25.08605,-0.000177,24.016077,-0.0078,1.414
10830.00,7.437470,25.08620,-0.000177,24.016835,-0.0078,1.413
10832.00,7.444996,25.08520,-0.000177,24.016601,-0.0078,1.414
10834.00,7.451757,25.08473,-0.000178,24.015698,-0.0078,1.414
10836.00,7.456061,25.08450,-0.000177,24.015303,-0.0078,1.415
10838.00,7.458183,25.08512,-0.000177,24.015087,-0.0079,1.414
10840.00,7.460423,25.08555,-0.000175,24.015994,-0.0078,1.413
10842.00,7.462424,25.08548,-0.000175,24.016255,-0.0078,1.413
10844.00,7.463242,25.08671,-0.000174,24.015943,-0.0079,1.413
10846.00,7.463359,25.08650,-0.000176,24.015827,-0.0079,1.413
10848.00,7.463619,25.08597,-0.000176,24.016140,-0.0078,1.412
10850.00,7.462392,25.08593,-0.000175,24.016159,-0.0079,1.412
10852.00,7.463013,25.08528,-0.000175,24.015801,-0.0078,1.413
10854.00,7.463003,25.08550,-0.000174,24.016847,-0.0078,1.413
10856.00,7.462383,25.08673,-0.000175,24.016227,-0.0078,1.413
10858.00,7.462029,25.08667,-0.000174,24.016501,-0.0078,1.412
10860.00,7.461249,25.08559,-0.000173,24.016253,-0.0079,1.412
10862.00,7.461431,25.08573,-0.000174,24.016367,-0.0079,1.413
10864.00,7.461476,25.08617,-0.000175,24.016605,-0.0078,1.413
10866.00,7.460951,25.08624,-0.000176,24.015783,-0.0079,1.412
10868.00,7.460067,25.08561,-0.000174,24.016061,-0.0078,1.412
10870.00,7.460156,25.08532,-0.000176,24.016180,-0.0078,1.412
10872.00,7.459285,25.08616,-0.000176,24.016282,-0.0078,1.413
10874.00,7.458205,25.08571,-0.000176,24.016066,-0.0078,1.413
10876.00,7.456904,25.08557,-0.000176,24.015963,-0.0078,1.413
10878.00,7.456892,25.08473,-0.000176,24.016262,-0.0078,1.412
10880.00,7.457196,25.08507,-0.000176,24.015783,-0.0079,1.413
10882.00,7.457234,25.08451,-0.000176,24.015771,-0.0078,1.413
10884.00,7.456766,25.08478,-0.000176,24.016470,-0.0078,1.412
10886.00,7.456276,25.08491,-0.000175,24.016204,-0.0078,1.413
10888.00,7.456354,25.08456,-0.000175,24.016537,-0.0078,1.412
10890.00,7.455946,25.08515,-0.000175,24.016603,-0.0079,1.412
10892.00,7.455908,25.08547,-0.000175,24.016441,-0.0079,1.412
10894.00,7.456043,25.08589,-0.000175,24.016362,-0.0079,1.413
10896.00,7.455538,25.08589,-0.000176,24.016503,-0.0078,1.413
10898.00,7.454710,25.08633,-0.000175,24.016592,-0.0079,1.412
10900.00,7.454993,25.08625,-0.000175,24.015796,-0.0078,1.412
10902.00,7.455396,25.08599,-0.000174,24.016282,-0.0079,1.412
10904.00,7.455323,25.08589,-0.000175,24.015894,-0.0079,1.413
10906.00,7.455696,25.08572,-0.000175,24.016432,-0.0079,1.413
10908.00,7.455755,25.08578,-0.000176,24.016139,-0.0079,1.413
10910.00,7.455101,25.08596,-0.000177,24.016117,-0.0079,1.413
10912.00,7.454513,25.08582,-0.000177,24.016465,-0.0079,1.413
10914.00,7.454953,25.08557,-0.000175,24.016670,-0.0078,1.412
10916.00,7.454878,25.08650,-0.000175,24.016082,-0.0079,1.413
10918.00,7.454783,25.08612,-0.000176,24.016291,-0.0079,1.413
10920.00,7.455333,25.08644,-0.000176,24.015488,-0.0078,1.412
10922.00,7.455361,25.08664,-0.000175,24.016200,-0.0078,1.412
10924.00,7.455364,25.08653,-0.000175,24.015675,-0.0078,1.413
10926.00,7.454640,25.08596,-0.000176,24.016360,-0.0079,1.413
10928.00,7.454836,25.08746,-0.000175,24.016213,-0.0078,1.412
10930.00,7.454658,25.08721,-0.000174,24.016479,-0.0078,1.412
10932.00,7.454078,25.08726,-0.000175,24.016445,-0.0078,1.413
10934.00,7.454502,25.08778,-0.000176,24.015689,-0.0079,1.413
10936.00,7.454941,25.08701,-0.000175,24.016075,-0.0079,1.412
10938.00,7.454535,25.08605,-0.000174,24.016499,-0.0079,1.412
10940.00,7.455084,25.08612,-0.000174,24.016527,-0.0078,1.412
10942.00,7.456076,25.08615,-0.000174,24.016363,-0.0078,1.412
10944.00,7.454870,25.08612,-0.000175,24.016697,-0.0078,1.412
10946.00,7.453846,25.08623,-0.000175,24.016653,-0.0078,1.413
10948.00,7.453798,25.08602,-0.000176,24.015961,-0.0078,1.412
10950.00,7.454051,25.08641,-0.000175,24.016376,-0.0078,1.413
10952.00,7.453720,25.08589,-0.000175,24.015863,-0.0079,1.413
10954.00,7.454113,25.08539,-0.000175,24.016498,-0.0079,1.413
10956.00,7.453982,25.08534,-0.000175,24.016291,-0.0078,1.412
10958.00,7.454073,25.08556,-0.000174,24.015733,-0.0078,1.412
10960.00,7.453819,25.08593,-0.000175,24.016180,-0.0078,1.413
10962.00,7.453118,25.08694,-0.000176,24.016621,-0.0078,1.413
10964.00,7.452843,25.08653,-0.000176,24.016191,-0.0078,1.413
10966.00,7.453552,25.08652,-0.000175,24.016398,-0.0079,1.413
10968.00,7.453323,25.08596,-0.000175,24.015870,-0.0078,1.413
10970.00,7.453527,25.08610,-0.000174,24.016260,-0.0079,1.412
10972.00,7.453438,25.08626,-0.000176,24.016097,-0.0078,1.413
10974.00,7.453973,25.08580,-0.000177,24.015580,-0.0078,1.413
10976.00,7.453787,25.08589,-0.000176,24.016802,-0.0078,1.412
10978.00,7.453901,25.08520,-0.000175,24.016507,-0.0078,1.413
10980.00,7.453389,25.08538,-0.000176,24.016267,-0.0078,1.413
10982.00,7.453741,25.08552,-0.000176,24.016090,-0.0079,1.412
10984.00,7.453874,25.08608,-0.000177,24.016224,-0.0078,1.413
10986.00,7.453362,25.08717,-0.000175,24.016184,-0.0079,1.413
10988.00,7.453768,25.08699,-0.000175,24.015718,-0.0078,1.413
10990.00,7.453958,25.08668,-0.000174,24.016797,-0.0078,1.413
10992.00,7.454068,25.08661,-0.000175,24.016628,-0.0079,1.412
10994.00,7.454656,25.08644,-0.000175,24.015883,-0.0079,1.413
10996.00,7.454716,25.08590,-0.000176,24.016539,-0.0079,1.413
10998.00,7.454346,25.08628,-0.000176,24.016512,-0.0078,1.413
11000.00,7.453653,25.08671,-0.000177,24.015713,-0.0078,1.413
11002.00,7.452831,25.08680,-0.000177,24.016249,-0.0078,1.413
11004.00,7.452859,25.08711,-0.000175,24.015928,-0.0078,1.413
11006.00,7.453253,25.08740,-0.000175,24.016588,-0.0078,1.413
11008.00,7.452454,25.08714,-0.000175,24.015999,-0.0078,1.413
11010.00,7.452227,25.08740,-0.000175,24.016284,-0.0078,1.412
11012.00,7.452235,25.08687,-0.000175,24.016333,-0.0078,1.413
11014.00,7.452434,25.08680,-0.000175,24.016043,-0.0079,1.412
11016.00,7.452987,25.08763,-0.000175,24.016383,-0.0079,1.413
11018.00,7.453656,25.08669,-0.000175,24.016536,-0.0078,1.413
11020.00,7.453031,25.08650,-0.000175,24.016055,-0.0078,1.413
11022.00,7.452459,25.08723,-0.000176,24.015743,-0.0078,1.413
11024.00,7.452837,25.08687,-0.000175,24.016144,-0.0078,1.413
11026.00,7.453302,25.08696,-0.000175,24.015588,-0.0078,1.413
11028.00,7.453632,25.08756,-0.000176,24.016131,-0.0078,1.412
11030.00,7.453357,25.08675,-0.000175,24.016421,-0.0078,1.413
11032.00,7.453123,25.08614,-0.000176,24.016583,-0.0078,1.413
11034.00,7.453620,25.08610,-0.000175,24.015885,-0.0078,1.413
11036.00,7.453166,25.08642,-0.000176,24.015983,-0.0078,1.413
11038.00,7.452799,25.08647,-0.000176,24.016632,-0.0078,1.413
11040.00,7.452654,25.08626,-0.000177,24.016394,-0.0078,1.413
11042.00,7.453136,25.08586,-0.000177,24.016543,-0.0078,1.413
11044.00,7.453166,25.08624,-0.000175,24.015970,-0.0078,1.413
11046.00,7.453155,25.08674,-0.000173,24.016111,-0.0079,1.413
11048.00,7.454180,25.08625,-0.000176,24.016106,-0.0079,1.412
11050.00,7.454262,25.08639,-0.000176,24.016599,-0.0079,1.412
11052.00,7.454522,25.08731,-0.000175,24.015671,-0.0079,1.413
11054.00,7.454280,25.08638,-0.000176,24.015568,-0.0079,1.413
11056.00,7.453573,25.08661,-0.000176,24.016512,-0.0079,1.412
11058.00,7.453685,25.08743,-0.000175,24.016050,-0.0078,1.413
11060.00,7.454153,25.08740,-0.000175,24.015569,-0.0079,1.413
11062.00,7.454045,25.08724,-0.000175,24.015966,-0.0078,1.413
11064.00,7.454216,25.08702,-0.000176,24.015972,-0.0078,1.413
11066.00,7.453404,25.08585,-0.000175,24.016014,-0.0079,1.413
11068.00,7.453334,25.08616,-0.000176,24.015968,-0.0079,1.413
11070.00,7.453901,25.08701,-0.000177,24.015890,-0.0079,1.413
11072.00,7.453852,25.08679,-0.000176,24.016113,-0.0079,1.413
11074.00,7.453698,25.08661,-0.000175,24.016153,-0.0078,1.413
11076.00,7.453382,25.08625,-0.000176,24.015753,-0.0078,1.413
11078.00,7.453730,25.08673,-0.000174,24.016605,-0.0078,1.413
11080.00,7.453701,25.08629,-0.000174,24.016195,-0.0079,1.413
11082.00,7.453727,25.08643,-0.000175,24.016246,-0.0079,1.413
11084.00,7.453213,25.08615,-0.000175,24.016209,-0.0079,1.413
11086.00,7.453635,25.08552,-0.000175,24.015890,-0.0079,1.413
11088.00,7.453796,25.08590,-0.000175,24.016081,-0.0079,1.413
11090.00,7.453463,25.08628,-0.000176,24.015582,-0.0079,1.412
11092.00,7.453477,25.08644,-0.000176,24.016668,-0.0079,1.413
11094.00,7.453059,25.08684,-0.000176,24.015883,-0.0079,1.414
11096.00,7.454241,25.08733,-0.000176,24.016037,-0.0079,1.413
11098.00,7.454602,25.08753,-0.000177,24.015956,-0.0079,1.413
11100.00,7.454121,25.08782,-0.000176,24.016153,-0.0078,1.413
11102.00,7.453974,25.08775,-0.000175,24.015934,-0.0078,1.413
11104.00,7.453536,25.08836,-0.000175,24.016882,-0.0079,1.413
11106.00,7.452963,25.08774,-0.000176,24.016782,-0.0079,1.413
11108.00,7.452562,25.08782,-0.000177,24.015937,-0.0078,1.413
11110.00,7.453193,25.08740,-0.000178,24.015727,-0.0079,1.414
11112.00,7.453849,25.08748,-0.000176,24.015950,-0.0079,1.414
11114.00,7.454345,25.08773,-0.000177,24.015921,-0.0079,1.413
11116.00,7.454151,25.08800,-0.000176,24.016021,-0.0079,1.414
11118.00,7.453655,25.08701,-0.000176,24.016249,-0.0078,1.413
11120.00,7.452562,25.08641,-0.000175,24.015859,-0.0079,1.413
11122.00,7.452061,25.08711,-0.000175,24.015671,-0.0079,1.413
11124.00,7.453133,25.08671,-0.000175,24.015798,-0.0078,1.413
11126.00,7.453358,25.08685,-0.000175,24.015602,-0.0078,1.413
11128.00,7.453194,25.08636,-0.000176,24.016006,-0.0078,1.413
11130.00,7.452848,25.08624,-0.000175,24.016623,-0.0078,1.413
11132.00,7.453742,25.08600,-0.000175,24.016266,-0.0079,1.413
11134.00,7.453709,25.08633,-0.000175,24.016088,-0.0079,1.413
11136.00,7.453014,25.08593,-0.000176,24.015894,-0.0079,1.413
11138.00,7.452705,25.08523,-0.000177,24.015883,-0.0079,1.414
11140.00,7.452360,25.08718,-0.000176,24.016189,-0.0079,1.413
11142.00,7.452464,25.08722,-0.000175,24.016227,-0.0079,1.412
11144.00,7.452410,25.08695,-0.000175,24.015957,-0.0079,1.412
11146.00,7.452629,25.08609,-0.000176,24.015617,-0.0079,1.413
11148.00,7.452766,25.08540,-0.000177,24.016383,-0.0079,1.414
11150.00,7.452955,25.08648,-0.000176,24.015702,-0.0079,1.413
11152.00,7.453164,25.08639,-0.000177,24.016150,-0.0079,1.412
11154.00,7.452834,25.08632,-0.000175,24.016195,-0.0079,1.413
11156.00,7.452905,25.08604,-0.000175,24.016233,-0.0079,1.413
11158.00,7.452493,25.08652,-0.000175,24.016407,-0.0078,1.413
11160.00,7.453775,25.08749,-0.000175,24.015593,-0.0078,1.412
11162.00,7.454301,25.08686,-0.000175,24.016256,-0.0078,1.413
11164.00,7.453511,25.08663,-0.000175,24.016260,-0.0078,1.413
11166.00,7.454383,25.08747,-0.000176,24.015602,-0.0079,1.414
11168.00,7.453039,25.08773,-0.000178,24.016258,-0.0079,1.413
11170.00,7.453293,25.08705,-0.000177,24.016246,-0.0078,1.413
11172.00,7.454164,25.08752,-0.000177,24.016351,-0.0078,1.413
11174.00,7.454355,25.08713,-0.000176,24.015814,-0.0079,1.413
11176.00,7.454780,25.08708,-0.000176,24.016313,-0.0078,1.414
11178.00,7.454168,25.08717,-0.000175,24.016135,-0.0079,1.413
11180.00,7.454255,25.08759,-0.000175,24.015753,-0.0079,1.413
11182.00,7.453224,25.08695,-0.000175,24.016220,-0.0078,1.413
11184.00,7.453330,25.08749,-0.000176,24.015914,-0.0079,1.413
11186.00,7.453329,25.08749,-0.000175,24.015921,-0.0079,1.413
11188.00,7.452883,25.08615,-0.000175,24.015811,-0.0079,1.413
11190.00,7.453404,25.08675,-0.000178,24.016030,-0.0079,1.413
11192.00,7.453619,25.08686,-0.000177,24.016131,-0.0079,1.413
11194.00,7.453498,25.08673,-0.000176,24.016267,-0.0078,1.413
11196.00,7.454037,25.08646,-0.000176,24.015990,-0.0079,1.413
11198.00,7.454176,25.08618,-0.000176,24.016050,-0.0079,1.413
11200.00,7.453648,25.08764,-0.000176,24.016041,-0.0079,1.412
11202.00,7.454896,25.08746,-0.000175,24.016222,-0.0079,1.413
11204.00,7.454699,25.08586,-0.000176,24.016267,-0.0078,1.413
11206.00,7.453815,25.08681,-0.000176,24.015519,-0.0079,1.414
11208.00,7.453820,25.08743,-0.000176,24.015858,-0.0079,1.413
11210.00,7.454223,25.08713,-0.000176,24.015856,-0.0079,1.413
11212.00,7.454660,25.08737,-0.000175,24.015948,-0.0078,1.413
11214.00,7.454456,25.08734,-0.000176,24.016548,-0.0079,1.413
11216.00,7.453620,25.08749,-0.000176,24.016215,-0.0079,1.412
11218.00,7.453128,25.08766,-0.000175,24.015879,-0.0078,1.413
11220.00,7.452668,25.08786,-0.000175,24.016838,-0.0079,1.413
11222.00,7.452207,25.08833,-0.000176,24.016450,-0.0079,1.413
11224.00,7.452858,25.08704,-0.000175,24.015584,-0.0078,1.413
11226.00,7.453976,25.08763,-0.000174,24.016168,-0.0079,1.413
11228.00,7.454440,25.08790,-0.000176,24.015983,-0.0079,1.413
11230.00,7.453706,25.08672,-0.000177,24.016159,-0.0079,1.413
11232.00,7.453517,25.08706,-0.000176,24.016028,-0.0079,1.413
11234.00,7.453451,25.08795,-0.000175,24.016666,-0.0079,1.413
11236.00,7.452703,25.08733,-0.000176,24.016367,-0.0079,1.413
11238.00,7.453150,25.08702,-0.000176,24.016387,-0.0079,1.413
11240.00,7.453768,25.08757,-0.000177,24.016706,-0.0078,1.413
11242.00,7.454273,25.08770,-0.000175,24.015771,-0.0079,1.413
11244.00,7.454200,25.08692,-0.000175,24.015760,-0.0079,1.413
11246.00,7.454453,25.08649,-0.000175,24.016267,-0.0078,1.413
11248.00,7.454326,25.08664,-0.000174,24.016438,-0.0079,1.413
11250.00,7.455494,25.08762,-0.000176,24.016641,-0.0078,1.413
11252.00,7.454863,25.08756,-0.000176,24.015943,-0.0079,1.413
11254.00,7.454767,25.08764,-0.000176,24.015588,-0.0079,1.413
11256.00,7.454694,25.08691,-0.000176,24.015711,-0.0079,1.413
11258.00,7.455217,25.08741,-0.000175,24.015843,-0.0078,1.413
11260.00,7.454841,25.08763,-0.000176,24.015956,-0.0078,1.413
11262.00,7.454384,25.08684,-0.000176,24.016048,-0.0079,1.413
11264.00,7.454601,25.08641,-0.000176,24.015974,-0.0079,1.413
11266.00,7.453842,25.08675,-0.000176,24.016188,-0.0078,1.413
11268.00,7.453076,25.08627,-0.000175,24.016635,-0.0079,1.413
11270.00,7.453092,25.08647,-0.000177,24.016220,-0.0079,1.413
11272.00,7.453851,25.08662,-0.000175,24.015858,-0.0079,1.413
11274.00,7.453567,25.08675,-0.000175,24.016427,-0.0078,1.413
11276.00,7.453949,25.08769,-0.000176,24.016679,-0.0078,1.413
11278.00,7.453943,25.08783,-0.000176,24.016652,-0.0079,1.413
11280.00,7.453567,25.08685,-0.000175,24.016188,-0.0078,1.413
11282.00,7.453872,25.08671,-0.000176,24.015917,-0.0079,1.413
11284.00,7.454115,25.08711,-0.000176,24.015513,-0.0078,1.413
11286.00,7.455112,25.08677,-0.000176,24.016039,-0.0078,1.413
11288.00,7.453957,25.08660,-0.000175,24.016965,-0.0079,1.413
11290.00,7.453420,25.08724,-0.000175,24.016503,-0.0079,1.413
11292.00,7.453634,25.08591,-0.000175,24.015622,-0.0078,1.413
11294.00,7.453250,25.08639,-0.000174,24.015974,-0.0078,1.413
11296.00,7.453200,25.08608,-0.000175,24.016394,-0.0078,1.413
11298.00,7.452982,25.08611,-0.000174,24.016588,-0.0079,1.413
11300.00,7.452103,25.08655,-0.000174,24.016757,-0.0079,1.413
11302.00,7.452649,25.08629,-0.000175,24.016650,-0.0078,1.412
11304.00,7.452919,25.08687,-0.000175,24.016102,-0.0078,1.413
11306.00,7.453206,25.08612,-0.000174,24.015876,-0.0078,1.413
11308.00,7.453849,25.08535,-0.000175,24.015586,-0.0079,1.413
11310.00,7.454891,25.08654,-0.000176,24.016623,-0.0079,1.413
11312.00,7.454324,25.08708,-0.000175,24.016014,-0.0078,1.413
11314.00,7.455192,25.08717,-0.000175,24.016530,-0.0078,1.413
11316.00,7.455883,25.08701,-0.000176,24.016304,-0.0079,1.414
11318.00,7.455816,25.08651,-0.000178,24.016012,-0.0078,1.413
11320.00,7.455688,25.08608,-0.000176,24.015709,-0.0079,1.413
11322.00,7.454877,25.08657,-0.000176,24.015682,-0.0079,1.413
11324.00,7.454024,25.08657,-0.000176,24.016006,-0.0079,1.413
11326.00,7.453499,25.08602,-0.000176,24.015959,-0.0079,1.413
11328.00,7.453040,25.08572,-0.000176,24.015676,-0.0079,1.413
11330.00,7.452857,25.08515,-0.000177,24.016117,-0.0078,1.413
11332.00,7.452737,25.08419,-0.000177,24.016273,-0.0079,1.413
11334.00,7.453671,25.08489,-0.000176,24.016086,-0.0079,1.413
11336.00,7.453534,25.08523,-0.000176,24.016057,-0.0079,1.413
11338.00,7.453597,25.08532,-0.000176,24.015714,-0.0078,1.413
11340.00,7.453539,25.08585,-0.000176,24.015662,-0.0079,1.413
11342.00,7.453531,25.08613,-0.000176,24.016084,-0.0079,1.413
11344.00,7.452582,25.08626,-0.000176,24.015753,-0.0079,1.413
11346.00,7.452413,25.08646,-0.000176,24.015392,-0.0079,1.413
11348.00,7.453094,25.08642,-0.000176,24.016278,-0.0079,1.413
11350.00,7.453486,25.08659,-0.000175,24.016780,-0.0078,1.414
11352.00,7.454049,25.08737,-0.000176,24.016527,-0.0078,1.413
11354.00,7.454274,25.08688,-0.000175,24.015919,-0.0079,1.413
11356.00,7.454752,25.08606,-0.000176,24.015979,-0.0079,1.414
11358.00,7.453691,25.08633,-0.000176,24.015751,-0.0079,1.413
11360.00,7.452890,25.08672,-0.000176,24.016686,-0.0078,1.413
11362.00,7.453279,25.08643,-0.000175,24.016969,-0.0078,1.413
11364.00,7.453244,25.08614,-0.000175,24.016541,-0.0078,1.413
11366.00,7.453271,25.08592,-0.000174,24.015796,-0.0079,1.413
11368.00,7.453263,25.08624,-0.000175,24.016255,-0.0078,1.413
11370.00,7.453174,25.08664,-0.000177,24.015932,-0.0078,1.414
11372.00,7.452785,25.08674,-0.000176,24.016023,-0.0078,1.413
11374.00,7.453803,25.08625,-0.000176,24.016401,-0.0079,1.413
11376.00,7.453722,25.08690,-0.000176,24.016073,-0.0079,1.413
11378.00,7.452993,25.08640,-0.000176,24.015994,-0.0078,1.413
11380.00,7.452909,25.08662,-0.000175,24.016525,-0.0078,1.413
11382.00,7.452822,25.08703,-0.000175,24.016079,-0.0078,1.413
11384.00,7.452940,25.08583,-0.000175,24.015830,-0.0078,1.413
11386.00,7.453961,25.08566,-0.000175,24.016092,-0.0079,1.413
11388.00,7.454569,25.08537,-0.000174,24.015725,-0.0079,1.413
11390.00,7.455238,25.08556,-0.000175,24.016329,-0.0078,1.413
11392.00,7.455071,25.08692,-0.000176,24.016795,-0.0078,1.413
11394.00,7.454578,25.08593,-0.000176,24.016686,-0.0078,1.413
11396.00,7.454385,25.08586,-0.000176,24.016586,-0.0078,1.413
11398.00,7.454928,25.08578,-0.000176,24.016608,-0.0078,1.413
11400.00,7.454324,25.08558,-0.000175,24.017134,-0.0078,1.413
11402.00,7.454176,25.08501,-0.000175,24.016070,-0.0078,1.413
11404.00,7.454370,25.08557,-0.000176,24.016730,-0.0078,1.413
@19,12.0000,24.0
11406.00,7.452829,25.08663,-0.000175,24.016325,-0.0079,1.412
11408.00,7.447202,25.08668,-0.000175,24.016055,-0.0078,1.413
11410.00,7.440846,25.08682,-0.000174,24.016226,-0.0078,1.413
11412.00,7.436768,25.08655,-0.000175,24.016630,-0.0078,1.412
11414.00,7.434319,25.08623,-0.000174,24.016661,-0.0078,1.412
11416.00,7.433147,25.08662,-0.000175,24.016137,-0.0079,1.413
11418.00,7.432516,25.08655,-0.000175,24.016208,-0.0079,1.413
11420.00,7.432280,25.08733,-0.000176,24.015626,-0.0078,1.414
11422.00,7.432510,25.08665,-0.000176,24.016403,-0.0079,1.414
11424.00,7.433763,25.08670,-0.000176,24.015685,-0.0078,1.414
11426.00,7.434587,25.08748,-0.000177,24.016786,-0.0078,1.415
11428.00,7.435214,25.08709,-0.000176,24.016198,-0.0078,1.415
11430.00,7.437624,25.08715,-0.000178,24.015724,-0.0078,1.415
11432.00,7.444017,25.08724,-0.000177,24.016063,-0.0078,1.415
11434.00,7.450921,25.08685,-0.000177,24.016159,-0.0078,1.415
11436.00,7.454576,25.08699,-0.000177,24.015966,-0.0079,1.415
11438.00,7.456366,25.08686,-0.000178,24.016476,-0.0078,1.415
11440.00,7.457368,25.08638,-0.000176,24.015888,-0.0078,1.414
11442.00,7.459255,25.08701,-0.000175,24.015896,-0.0079,1.414
11444.00,7.460746,25.08688,-0.000174,24.016197,-0.0078,1.414
11446.00,7.460894,25.08689,-0.000174,24.016599,-0.0079,1.413
11448.00,7.460025,25.08714,-0.000174,24.016400,-0.0078,1.414
11450.00,7.459980,25.08735,-0.000174,24.015995,-0.0078,1.413
11452.00,7.459558,25.08778,-0.000176,24.016115,-0.0078,1.414
11454.00,7.459867,25.08655,-0.000176,24.016543,-0.0078,1.413
11456.00,7.459049,25.08681,-0.000175,24.016108,-0.0079,1.414
11458.00,7.457728,25.08661,-0.000175,24.016363,-0.0079,1.414
11460.00,7.457551,25.08753,-0.000175,24.016507,-0.0079,1.414
11462.00,7.457888,25.08802,-0.000175,24.016179,-0.0079,1.413
11464.00,7.458042,25.08789,-0.000175,24.016324,-0.0079,1.413
11466.00,7.457269,25.08694,-0.000175,24.016019,-0.0079,1.413
11468.00,7.455958,25.08663,-0.000174,24.015501,-0.0078,1.413
11470.00,7.455662,25.08690,-0.000175,24.016021,-0.0078,1.413
11472.00,7.454891,25.08699,-0.000175,24.016220,-0.0079,1.413
11474.00,7.454809,25.08680,-0.000175,24.017094,-0.0079,1.413
11476.00,7.454103,25.08641,-0.000175,24.016661,-0.0078,1.413
11478.00,7.453506,25.08729,-0.000175,24.016171,-0.0078,1.413
11480.00,7.453160,25.08640,-0.000174,24.015805,-0.0079,1.413
11482.00,7.453041,25.08629,-0.000175,24.016476,-0.0079,1.413
11484.00,7.453620,25.08759,-0.000176,24.016191,-0.0079,1.413
11486.00,7.453330,25.08759,-0.000176,24.016443,-0.0079,1.413
11488.00,7.453446,25.08766,-0.000175,24.016561,-0.0079,1.413
11490.00,7.453639,25.08793,-0.000176,24.016688,-0.0079,1.413
11492.00,7.452151,25.08777,-0.000177,24.016811,-0.0078,1.413
11494.00,7.452470,25.08764,-0.000175,24.015977,-0.0078,1.413
11496.00,7.452796,25.08733,-0.000175,24.016360,-0.0078,1.413
11498.00,7.453282,25.08763,-0.000176,24.016088,-0.0079,1.413
11500.00,7.454207,25.08755,-0.000175,24.015495,-0.0079,1.413
11502.00,7.453737,25.08785,-0.000176,24.016427,-0.0079,1.413
11504.00,7.453273,25.08751,-0.000177,24.015524,-0.0078,1.414
11506.00,7.453811,25.08724,-0.000176,24.015341,-0.0078,1.413
11508.00,7.453793,25.08708,-0.000174,24.016376,-0.0079,1.413
11510.00,7.453490,25.08684,-0.000176,24.016639,-0.0078,1.414
11512.00,7.453374,25.08609,-0.000175,24.016626,-0.0079,1.414
11514.00,7.454105,25.08604,-0.000175,24.016169,-0.0079,1.413
11516.00,7.454437,25.08631,-0.000176,24.016073,-0.0078,1.413
11518.00,7.453788,25.08531,-0.000175,24.016635,-0.0078,1.413
11520.00,7.453408,25.08511,-0.000175,24.016372,-0.0078,1.413
11522.00,7.453896,25.08527,-0.000176,24.015974,-0.0079,1.413
11524.00,7.454857,25.08534,-0.000175,24.016169,-0.0079,1.413
11526.00,7.454990,25.08605,-0.000176,24.015830,-0.0079,1.413
11528.00,7.454628,25.08531,-0.000176,24.016461,-0.0079,1.413
11530.00,7.453954,25.08623,-0.000176,24.015261,-0.0079,1.414
11532.00,7.454295,25.08671,-0.000176,24.015840,-0.0078,1.413
11534.00,7.453858,25.08634,-0.000174,24.016082,-0.0078,1.413
11536.00,7.453396,25.08629,-0.000176,24.016126,-0.0078,1.413
11538.00,7.453318,25.08604,-0.000174,24.015876,-0.0079,1.413
11540.00,7.453783,25.08505,-0.000174,24.017096,-0.0078,1.413
11542.00,7.454358,25.08603,-0.000174,24.016452,-0.0078,1.413
11544.00,7.453702,25.08618,-0.000175,24.016175,-0.0079,1.413
11546.00,7.453816,25.08532,-0.000176,24.016824,-0.0079,1.413
11548.00,7.453258,25.08521,-0.000175,24.016730,-0.0078,1.412
11550.00,7.453371,25.08522,-0.000175,24.016295,-0.0079,1.413
11552.00,7.454085,25.08575,-0.000175,24.016991,-0.0079,1.413
11554.00,7.453669,25.08582,-0.000176,24.016438,-0.0078,1.413
11556.00,7.453344,25.08561,-0.000175,24.016365,-0.0079,1.413
11558.00,7.453629,25.08581,-0.000175,24.016211,-0.0078,1.413
11560.00,7.453520,25.08557,-0.000177,24.015994,-0.0079,1.413
11562.00,7.454305,25.08637,-0.000176,24.016305,-0.0078,1.413
11564.00,7.454313,25.08673,-0.000174,24.016527,-0.0078,1.413
11566.00,7.454270,25.08662,-0.000176,24.016146,-0.0078,1.413
11568.00,7.453769,25.08757,-0.000176,24.016358,-0.0078,1.414
11570.00,7.453445,25.08761,-0.000176,24.015887,-0.0079,1.413
11572.00,7.453508,25.08847,-0.000177,24.015934,-0.0078,1.413
11574.00,7.454017,25.08837,-0.000175,24.015555,-0.0079,1.414
11576.00,7.453202,25.08763,-0.000175,24.016556,-0.0078,1.413
11578.00,7.452861,25.08780,-0.000175,24.015939,-0.0079,1.413
11580.00,7.452612,25.08793,-0.000176,24.015985,-0.0079,1.414
11582.00,7.453008,25.08803,-0.000176,24.015930,-0.0079,1.413
11584.00,7.453547,25.08786,-0.000176,24.015606,-0.0078,1.414
11586.00,7.453757,25.08826,-0.000177,24.015604,-0.0079,1.414
11588.00,7.453908,25.08822,-0.000176,24.016159,-0.0079,1.413
11590.00,7.454103,25.08779,-0.000176,24.016231,-0.0079,1.414
11592.00,7.453142,25.08795,-0.000176,24.016862,-0.0078,1.414
11594.00,7.452926,25.08806,-0.000175,24.016273,-0.0078,1.413
11596.00,7.453387,25.08798,-0.000175,24.015856,-0.0079,1.413
11598.00,7.454015,25.08774,-0.000175,24.015912,-0.0078,1.413
11600.00,7.453722,25.08827,-0.000176,24.016032,-0.0078,1.413
11602.00,7.453903,25.08786,-0.000176,24.016360,-0.0078,1.413
11604.00,7.454292,25.08760,-0.000176,24.016184,-0.0078,1.413
11606.00,7.453723,25.08766,-0.000175,24.016324,-0.0079,1.413
11608.00,7.453744,25.08773,-0.000174,24.016757,-0.0078,1.413
11610.00,7.453692,25.08687,-0.000174,24.015571,-0.0079,1.413
11612.00,7.454269,25.08749,-0.000176,24.015905,-0.0079,1.414
11614.00,7.454245,25.08773,-0.000177,24.016583,-0.0079,1.413
11616.00,7.453863,25.08803,-0.000176,24.016400,-0.0078,1.413
11618.00,7.454113,25.08788,-0.000175,24.016006,-0.0078,1.412
11620.00,7.453729,25.08694,-0.000175,24.016463,-0.0079,1.414
11622.00,7.452908,25.08755,-0.000176,24.015943,-0.0078,1.413
11624.00,7.453126,25.08759,-0.000174,24.016717,-0.0078,1.413
11626.00,7.453057,25.08781,-0.000174,24.016721,-0.0079,1.413
11628.00,7.453485,25.08732,-0.000176,24.016675,-0.0078,1.413
11630.00,7.453649,25.08831,-0.000176,24.016614,-0.0078,1.414
11632.00,7.453773,25.08811,-0.000175,24.016289,-0.0079,1.414
11634.00,7.453799,25.08815,-0.000176,24.016460,-0.0079,1.413
11636.00,7.453061,25.08864,-0.000176,24.016073,-0.0078,1.413
11638.00,7.453627,25.08854,-0.000176,24.015724,-0.0078,1.414
11640.00,7.454086,25.08791,-0.000175,24.015484,-0.0078,1.414
11642.00,7.453861,25.08889,-0.000176,24.016153,-0.0079,1.413
11644.00,7.454108,25.08874,-0.000175,24.016142,-0.0078,1.413
11646.00,7.453610,25.08856,-0.000175,24.016438,-0.0078,1.414
11648.00,7.453128,25.08868,-0.000174,24.016298,-0.0078,1.413
11650.00,7.453647,25.08919,-0.000174,24.016086,-0.0078,1.414
11652.00,7.454261,25.08848,-0.000175,24.016788,-0.0078,1.414
11654.00,7.453385,25.08952,-0.000175,24.016460,-0.0078,1.413
11656.00,7.453325,25.08858,-0.000175,24.016200,-0.0078,1.413
11658.00,7.452928,25.08832,-0.000176,24.017018,-0.0078,1.414
11660.00,7.452867,25.08893,-0.000176,24.016396,-0.0078,1.413
11662.00,7.453183,25.08756,-0.000176,24.016050,-0.0078,1.413
11664.00,7.453675,25.08709,-0.000176,24.016208,-0.0078,1.413
11666.00,7.453472,25.08810,-0.000176,24.016561,-0.0078,1.413
11668.00,7.453663,25.08822,-0.000176,24.016418,-0.0078,1.413
11670.00,7.453376,25.08753,-0.000175,24.016255,-0.0078,1.413
11672.00,7.453500,25.08655,-0.000175,24.016117,-0.0078,1.413
11674.00,7.453039,25.08716,-0.000175,24.015653,-0.0078,1.414
11676.00,7.454045,25.08893,-0.000175,24.016400,-0.0078,1.413
11678.00,7.454287,25.08969,-0.000176,24.016498,-0.0078,1.413
11680.00,7.454595,25.08876,-0.000176,24.016367,-0.0078,1.413
11682.00,7.454388,25.08864,-0.000175,24.016456,-0.0078,1.413
11684.00,7.454456,25.08823,-0.000174,24.016697,-0.0078,1.414
11686.00,7.453456,25.08847,-0.000175,24.016652,-0.0078,1.414
11688.00,7.452576,25.08926,-0.000175,24.016614,-0.0079,1.413
11690.00,7.453088,25.08952,-0.000175,24.015589,-0.0078,1.414
11692.00,7.453528,25.08966,-0.000175,24.015608,-0.0078,1.413
11694.00,7.454085,25.08986,-0.000176,24.015689,-0.0078,1.413
11696.00,7.453720,25.09024,-0.000175,24.016528,-0.0079,1.414
11698.00,7.453486,25.09012,-0.000175,24.016247,-0.0079,1.413
11700.00,7.453404,25.09001,-0.000175,24.016064,-0.0079,1.413
11702.00,7.453517,25.08947,-0.000174,24.016280,-0.0079,1.413
11704.00,7.453550,25.08981,-0.000175,24.016481,-0.0078,1.413
11706.00,7.453574,25.08984,-0.000175,24.016496,-0.0078,1.414
11708.00,7.453970,25.08922,-0.000176,24.016840,-0.0078,1.413
11710.00,7.453606,25.08920,-0.000176,24.016363,-0.0078,1.413
11712.00,7.453457,25.08893,-0.000175,24.016121,-0.0079,1.414
11714.00,7.453583,25.08883,-0.000174,24.016264,-0.0078,1.413
11716.00,7.453517,25.08884,-0.000174,24.016110,-0.0078,1.413
11718.00,7.454670,25.08868,-0.000174,24.015662,-0.0078,1.413
11720.00,7.454436,25.08863,-0.000175,24.016465,-0.0079,1.413
11722.00,7.454264,25.08784,-0.000175,24.015785,-0.0079,1.414
11724.00,7.454040,25.08681,-0.000176,24.016472,-0.0078,1.413
11726.00,7.453593,25.08630,-0.000176,24.016628,-0.0078,1.413
11728.00,7.453375,25.08637,-0.000176,24.016313,-0.0079,1.414
11730.00,7.453613,25.08690,-0.000176,24.016615,-0.0079,1.413
11732.00,7.453461,25.08659,-0.000176,24.016421,-0.0079,1.414
11734.00,7.453528,25.08647,-0.000176,24.016026,-0.0079,1.413
11736.00,7.453547,25.08698,-0.000175,24.016246,-0.0079,1.413
11738.00,7.453566,25.08616,-0.000175,24.015899,-0.0079,1.413
11740.00,7.452805,25.08659,-0.000175,24.016673,-0.0078,1.413
11742.00,7.452678,25.08742,-0.000176,24.016427,-0.0079,1.413
11744.00,7.452594,25.08717,-0.000174,24.015722,-0.0079,1.413
11746.00,7.453110,25.08746,-0.000176,24.016392,-0.0079,1.414
11748.00,7.453444,25.08766,-0.000177,24.015395,-0.0078,1.413
11750.00,7.453262,25.08818,-0.000176,24.015470,-0.0078,1.413
11752.00,7.453528,25.08773,-0.000176,24.016153,-0.0079,1.414
11754.00,7.453604,25.08754,-0.000176,24.015845,-0.0079,1.414
11756.00,7.453339,25.08769,-0.000176,24.015789,-0.0078,1.413
11758.00,7.452805,25.08771,-0.000176,24.015608,-0.0079,1.413
11760.00,7.452603,25.08796,-0.000176,24.016271,-0.0079,1.413
11762.00,7.453411,25.08768,-0.000175,24.016447,-0.0079,1.413
11764.00,7.454533,25.08646,-0.000175,24.015968,-0.0079,1.413
11766.00,7.454381,25.08616,-0.000176,24.016151,-0.0078,1.413
11768.00,7.454012,25.08671,-0.000175,24.016162,-0.0079,1.414
11770.00,7.453111,25.08669,-0.000175,24.015582,-0.0079,1.413
11772.00,7.453639,25.08616,-0.000176,24.015762,-0.0079,1.413
11774.00,7.453796,25.08588,-0.000176,24.015704,-0.0078,1.413
11776.00,7.453528,25.08626,-0.000176,24.016075,-0.0078,1.413
11778.00,7.453539,25.08711,-0.000175,24.016102,-0.0078,1.413
11780.00,7.454165,25.08715,-0.000176,24.015707,-0.0079,1.413
11782.00,7.453611,25.08685,-0.000176,24.015772,-0.0079,1.413
11784.00,7.453077,25.08690,-0.000176,24.015801,-0.0079,1.414
11786.00,7.453309,25.08696,-0.000175,24.015832,-0.0079,1.413
11788.00,7.453494,25.08616,-0.000176,24.015704,-0.0079,1.413
11790.00,7.453240,25.08670,-0.000176,24.016427,-0.0079,1.413
11792.00,7.453513,25.08753,-0.000176,24.015832,-0.0079,1.414
11794.00,7.454171,25.08768,-0.000175,24.016333,-0.0079,1.413
11796.00,7.454243,25.08687,-0.000176,24.015959,-0.0079,1.413
11798.00,7.453761,25.08636,-0.000176,24.016110,-0.0079,1.413
11800.00,7.454112,25.08601,-0.000176,24.016017,-0.0079,1.413
11802.00,7.454629,25.08698,-0.000175,24.015722,-0.0079,1.413
11804.00,7.454432,25.08680,-0.000176,24.016487,-0.0078,1.414
11806.00,7.454499,25.08734,-0.000175,24.016151,-0.0078,1.413
11808.00,7.455442,25.08635,-0.000176,24.016041,-0.0079,1.414
11810.00,7.454958,25.08672,-0.000175,24.016369,-0.0079,1.413
11812.00,7.453836,25.08692,-0.000176,24.016285,-0.0078,1.413
11814.00,7.453796,25.08721,-0.000177,24.016356,-0.0078,1.413
11816.00,7.454080,25.08725,-0.000177,24.016663,-0.0079,1.414
11818.00,7.454430,25.08670,-0.000176,24.015894,-0.0079,1.414
11820.00,7.454530,25.08695,-0.000176,24.016430,-0.0079,1.413
11822.00,7.454333,25.08769,-0.000176,24.015916,-0.0079,1.413
11824.00,7.454161,25.08793,-0.000176,24.016554,-0.0079,1.413
11826.00,7.454909,25.08828,-0.000174,24.016309,-0.0078,1.413
11828.00,7.454617,25.08835,-0.000176,24.015419,-0.0078,1.414
11830.00,7.454049,25.08869,-0.000176,24.016184,-0.0078,1.414
11832.00,7.453429,25.08790,-0.000177,24.016536,-0.0079,1.413
11834.00,7.453633,25.08796,-0.000176,24.015912,-0.0079,1.414
11836.00,7.454160,25.08797,-0.000176,24.015901,-0.0079,1.413
11838.00,7.454207,25.08744,-0.000175,24.015745,-0.0079,1.413
11840.00,7.454244,25.08689,-0.000175,24.016034,-0.0079,1.413
11842.00,7.453859,25.08660,-0.000176,24.015771,-0.0079,1.413
11844.00,7.454175,25.08707,-0.000176,24.015872,-0.0079,1.414
11846.00,7.454185,25.08741,-0.000176,24.016182,-0.0078,1.414
11848.00,7.454043,25.08681,-0.000176,24.015852,-0.0078,1.413
11850.00,7.453892,25.08705,-0.000175,24.016166,-0.0079,1.414
11852.00,7.454065,25.08741,-0.000176,24.016264,-0.0079,1.413
11854.00,7.453102,25.08768,-0.000176,24.016139,-0.0079,1.413
11856.00,7.454447,25.08876,-0.000177,24.016173,-0.0078,1.413
11858.00,7.453493,25.08817,-0.000176,24.016057,-0.0079,1.414
11860.00,7.453185,25.08887,-0.000177,24.016291,-0.0079,1.414
11862.00,7.453246,25.08813,-0.000176,24.016206,-0.0078,1.413
11864.00,7.453186,25.08861,-0.000176,24.015966,-0.0078,1.414
11866.00,7.453653,25.08876,-0.000176,24.016280,-0.0078,1.413
11868.00,7.453717,25.08851,-0.000175,24.016985,-0.0078,1.413
11870.00,7.453713,25.08805,-0.000175,24.016139,-0.0079,1.413
11872.00,7.454064,25.08833,-0.000175,24.015850,-0.0079,1.413
11874.00,7.454527,25.08797,-0.000175,24.015847,-0.0079,1.413
11876.00,7.454218,25.08748,-0.000176,24.016023,-0.0079,1.413
11878.00,7.453711,25.08815,-0.000176,24.017234,-0.0078,1.413
11880.00,7.454156,25.08755,-0.000176,24.016574,-0.0078,1.414
11882.00,7.453901,25.08838,-0.000175,24.015472,-0.0079,1.413
11884.00,7.453388,25.08819,-0.000175,24.015680,-0.0078,1.414
11886.00,7.453556,25.08771,-0.000176,24.017056,-0.0078,1.414
11888.00,7.453284,25.08751,-0.000176,24.015954,-0.0079,1.414
11890.00,7.453727,25.08734,-0.000176,24.015720,-0.0079,1.414
11892.00,7.454995,25.08682,-0.000175,24.016209,-0.0078,1.413
11894.00,7.454850,25.08679,-0.000175,24.015990,-0.0079,1.413
11896.00,7.454020,25.08762,-0.000176,24.016383,-0.0078,1.413
11898.00,7.453875,25.08819,-0.000175,24.016407,-0.0078,1.413
11900.00,7.454242,25.08790,-0.000176,24.016157,-0.0079,1.413
11902.00,7.453914,25.08776,-0.000175,24.016605,-0.0079,1.413
11904.00,7.453981,25.08763,-0.000176,24.016449,-0.0078,1.414
11906.00,7.454608,25.08684,-0.000177,24.016004,-0.0079,1.413
11908.00,7.454480,25.08688,-0.000176,24.016095,-0.0079,1.414
11910.00,7.454295,25.08689,-0.000175,24.015537,-0.0078,1.413
11912.00,7.453938,25.08692,-0.000177,24.016104,-0.0079,1.414
11914.00,7.454310,25.08620,-0.000176,24.016262,-0.0078,1.414
11916.00,7.454499,25.08708,-0.000176,24.016177,-0.0078,1.414
11918.00,7.453742,25.08826,-0.000175,24.016048,-0.0078,1.414
11920.00,7.453615,25.08830,-0.000176,24.016751,-0.0078,1.413
11922.00,7.454219,25.08803,-0.000177,24.015457,-0.0078,1.414
11924.00,7.454740,25.08760,-0.000177,24.015930,-0.0078,1.414
11926.00,7.455253,25.08833,-0.000176,24.015740,-0.0078,1.413
11928.00,7.454740,25.08808,-0.000175,24.016481,-0.0079,1.414
11930.00,7.454548,25.08857,-0.000177,24.016726,-0.0078,1.414
11932.00,7.454258,25.08788,-0.000176,24.015633,-0.0079,1.414
11934.00,7.454255,25.08700,-0.000175,24.015682,-0.0079,1.413
11936.00,7.454829,25.08749,-0.000176,24.016253,-0.0079,1.414
11938.00,7.454637,25.08715,-0.000176,24.015653,-0.0079,1.413
11940.00,7.454135,25.08646,-0.000176,24.016363,-0.0079,1.414
11942.00,7.454630,25.08646,-0.000176,24.016347,-0.0079,1.414
11944.00,7.455517,25.08636,-0.000176,24.015827,-0.0079,1.414
11946.00,7.454435,25.08688,-0.000176,24.015948,-0.0079,1.414
11948.00,7.453776,25.08725,-0.000177,24.016583,-0.0079,1.413
11950.00,7.453990,25.08840,-0.000175,24.015787,-0.0078,1.413
11952.00,7.454094,25.08836,-0.000175,24.016304,-0.0079,1.414
11954.00,7.454070,25.08870,-0.000175,24.016516,-0.0079,1.413
11956.00,7.454812,25.08801,-0.000176,24.016771,-0.0078,1.414
11958.00,7.454802,25.08797,-0.000176,24.016387,-0.0079,1.414
11960.00,7.454606,25.08747,-0.000176,24.016886,-0.0079,1.414
11962.00,7.454782,25.08832,-0.000175,24.015981,-0.0078,1.413
11964.00,7.455055,25.08864,-0.000175,24.015997,-0.0078,1.413
11966.00,7.454436,25.08964,-0.000175,24.016356,-0.0078,1.413
11968.00,7.453838,25.08959,-0.000175,24.016068,-0.0078,1.413
11970.00,7.453831,25.08907,-0.000175,24.016554,-0.0079,1.414
11972.00,7.454817,25.08928,-0.000174,24.016285,-0.0078,1.414
11974.00,7.454362,25.08883,-0.000176,24.016213,-0.0078,1.414
11976.00,7.454117,25.08829,-0.000176,24.016028,-0.0078,1.413
11978.00,7.453829,25.08829,-0.000176,24.016528,-0.0078,1.414
11980.00,7.454061,25.08760,-0.000174,24.016227,-0.0078,1.414
11982.00,7.454260,25.08794,-0.000175,24.016367,-0.0078,1.414
11984.00,7.454345,25.08916,-0.000176,24.016273,-0.0078,1.414
11986.00,7.453602,25.08944,-0.000176,24.015849,-0.0078,1.414
11988.00,7.453397,25.08921,-0.000175,24.016213,-0.0079,1.413
11990.00,7.453775,25.08959,-0.000175,24.015917,-0.0079,1.413
11992.00,7.454227,25.08948,-0.000175,24.016572,-0.0078,1.414
11994.00,7.454978,25.08895,-0.000175,24.016004,-0.0078,1.415
11996.00,7.454977,25.08855,-0.000176,24.016499,-0.0078,1.414
11998.00,7.455081,25.08875,-0.000176,24.016514,-0.0079,1.414
12000.00,7.454804,25.08863,-0.000176,24.016585,-0.0079,1.414
12002.00,7.454982,25.08950,-0.000175,24.016329,-0.0078,1.413
12004.00,7.454697,25.08935,-0.000175,24.016552,-0.0079,1.414
@20,12.0000,24.0
12006.00,7.453624,25.08819,-0.000175,24.015676,-0.0078,1.414
12008.00,7.448000,25.08767,-0.000175,24.016144,-0.0078,1.414
12010.00,7.440898,25.08864,-0.000174,24.016581,-0.0078,1.413
12012.00,7.436008,25.08773,-0.000174,24.016293,-0.0078,1.412
12014.00,7.434458,25.08802,-0.000174,24.016565,-0.0079,1.412
12016.00,7.434033,25.08845,-0.000174,24.016389,-0.0078,1.413
12018.00,7.433802,25.08941,-0.000176,24.016021,-0.0078,1.414
12020.00,7.432774,25.08916,-0.000177,24.015876,-0.0079,1.415
12022.00,7.432044,25.08918,-0.000177,24.016218,-0.0079,1.415
12024.00,7.433395,25.08871,-0.000177,24.016314,-0.0078,1.415
12026.00,7.433527,25.08927,-0.000178,24.015845,-0.0078,1.415
12028.00,7.434081,25.08870,-0.000177,24.016285,-0.0078,1.414
12030.00,7.435590,25.08817,-0.000176,24.016430,-0.0078,1.414
12032.00,7.440906,25.08915,-0.000176,24.016403,-0.0079,1.415
12034.00,7.449297,25.08981,-0.000177,24.016345,-0.0078,1.416
12036.00,7.454179,25.09040,-0.000178,24.016512,-0.0079,1.416
12038.00,7.455929,25.09072,-0.000177,24.016934,-0.0078,1.416
12040.00,7.456836,25.08994,-0.000177,24.016247,-0.0078,1.415
12042.00,7.458749,25.08947,-0.000177,24.015462,-0.0078,1.414
12044.00,7.459396,25.08911,-0.000175,24.016414,-0.0079,1.413
12046.00,7.460074,25.08905,-0.000174,24.016726,-0.0079,1.413
12048.00,7.460108,25.08925,-0.000174,24.016920,-0.0079,1.414
12050.00,7.459391,25.09004,-0.000175,24.016648,-0.0079,1.414
12052.00,7.458533,25.09025,-0.000175,24.016670,-0.0078,1.414
12054.00,7.457759,25.09020,-0.000175,24.016880,-0.0078,1.414
12056.00,7.456739,25.08987,-0.000174,24.016082,-0.0079,1.413
12058.00,7.456282,25.09080,-0.000174,24.016291,-0.0078,1.414
12060.00,7.455738,25.09101,-0.000175,24.016159,-0.0078,1.414
12062.00,7.454596,25.09080,-0.000175,24.016333,-0.0078,1.414
12064.00,7.454669,25.09118,-0.000176,24.016487,-0.0078,1.414
12066.00,7.455049,25.09047,-0.000176,24.016492,-0.0079,1.414
12068.00,7.454509,25.08912,-0.000175,24.016224,-0.0078,1.413
12070.00,7.453714,25.08894,-0.000175,24.015629,-0.0079,1.414
12072.00,7.453340,25.08899,-0.000175,24.016115,-0.0079,1.414
12074.00,7.452689,25.08874,-0.000175,24.016117,-0.0079,1.413
12076.00,7.453882,25.08873,-0.000175,24.016396,-0.0078,1.414
12078.00,7.453613,25.08936,-0.000174,24.016443,-0.0078,1.413
12080.00,7.453329,25.09012,-0.000175,24.016111,-0.0078,1.414
12082.00,7.453534,25.08986,-0.000176,24.015887,-0.0079,1.414
12084.00,7.452458,25.08931,-0.000176,24.016481,-0.0079,1.414
12086.00,7.452519,25.08961,-0.000176,24.015664,-0.0079,1.413
12088.00,7.452127,25.09016,-0.000176,24.016307,-0.0078,1.413
12090.00,7.452190,25.08952,-0.000176,24.015927,-0.0079,1.413
12092.00,7.452504,25.08859,-0.000175,24.016133,-0.0079,1.413
12094.00,7.452445,25.08958,-0.000175,24.015803,-0.0078,1.413
12096.00,7.452546,25.08950,-0.000175,24.016380,-0.0078,1.414
12098.00,7.452604,25.08943,-0.000175,24.016082,-0.0078,1.414
12100.00,7.453203,25.08983,-0.000175,24.016592,-0.0079,1.414
12102.00,7.453406,25.08913,-0.000174,24.015946,-0.0079,1.414
12104.00,7.452893,25.08991,-0.000175,24.015176,-0.0079,1.414
12106.00,7.452797,25.08972,-0.000175,24.016023,-0.0079,1.414
12108.00,7.453120,25.08940,-0.000176,24.016004,-0.0079,1.413
12110.00,7.454213,25.08936,-0.000176,24.015952,-0.0078,1.414
12112.00,7.455057,25.08921,-0.000176,24.016585,-0.0079,1.414
12114.00,7.454533,25.08923,-0.000175,24.016053,-0.0079,1.413
12116.00,7.454374,25.08993,-0.000174,24.015546,-0.0079,1.413
12118.00,7.453424,25.08970,-0.000175,24.016048,-0.0079,1.414
12120.00,7.453315,25.08982,-0.000176,24.016220,-0.0079,1.414
12122.00,7.453264,25.08939,-0.000175,24.015718,-0.0078,1.413
12124.00,7.453326,25.08871,-0.000175,24.016931,-0.0078,1.414
12126.00,7.453885,25.08939,-0.000177,24.016372,-0.0078,1.414
12128.00,7.454036,25.08936,-0.000175,24.016363,-0.0078,1.414
12130.00,7.453583,25.08888,-0.000176,24.016039,-0.0078,1.414
12132.00,7.453696,25.08873,-0.000174,24.016233,-0.0078,1.413
12134.00,7.453481,25.08923,-0.000174,24.015823,-0.0078,1.413
12136.00,7.453317,25.08998,-0.000175,24.015531,-0.0078,1.413
12138.00,7.453673,25.08998,-0.000175,24.016557,-0.0078,1.414
12140.00,7.454640,25.08969,-0.000175,24.016305,-0.0079,1.413
12142.00,7.454085,25.08931,-0.000174,24.016369,-0.0079,1.413
12144.00,7.453346,25.08957,-0.000174,24.016180,-0.0079,1.413
12146.00,7.453548,25.08967,-0.000175,24.016305,-0.0079,1.414
12148.00,7.454022,25.08925,-0.000175,24.016273,-0.0079,1.414
12150.00,7.452837,25.08881,-0.000176,24.015995,-0.0079,1.414
12152.00,7.452588,25.08883,-0.000174,24.016755,-0.0078,1.413
12154.00,7.453523,25.08926,-0.000175,24.016121,-0.0079,1.413
12156.00,7.453761,25.08963,-0.000175,24.016789,-0.0079,1.413
12158.00,7.454292,25.08994,-0.000175,24.016266,-0.0079,1.413
12160.00,7.454895,25.08940,-0.000176,24.015658,-0.0079,1.414
12162.00,7.454078,25.08892,-0.000176,24.016086,-0.0079,1.413
12164.00,7.452862,25.08918,-0.000176,24.015823,-0.0079,1.413
12166.00,7.453544,25.08869,-0.000175,24.015956,-0.0078,1.413
12168.00,7.454164,25.08818,-0.000175,24.016554,-0.0079,1.413
12170.00,7.453984,25.08908,-0.000174,24.016291,-0.0078,1.413
12172.00,7.454058,25.08952,-0.000176,24.016115,-0.0078,1.414
12174.00,7.454254,25.08985,-0.000175,24.016565,-0.0078,1.413
12176.00,7.454114,25.08976,-0.000175,24.016418,-0.0078,1.413
12178.00,7.453418,25.08975,-0.000175,24.015849,-0.0079,1.413
12180.00,7.453114,25.09002,-0.000175,24.015259,-0.0079,1.413
12182.00,7.453234,25.09048,-0.000175,24.015994,-0.0078,1.413
12184.00,7.453535,25.09031,-0.000175,24.016179,-0.0079,1.413
12186.00,7.453896,25.09013,-0.000175,24.015595,-0.0079,1.413
12188.00,7.454366,25.08958,-0.000176,24.015736,-0.0079,1.414
12190.00,7.453305,25.08908,-0.000175,24.016226,-0.0079,1.413
12192.00,7.452862,25.08978,-0.000176,24.015849,-0.0079,1.414
12194.00,7.453700,25.08999,-0.000175,24.015660,-0.0079,1.414
12196.00,7.453714,25.08939,-0.000176,24.015836,-0.0078,1.413
12198.00,7.453448,25.09039,-0.000175,24.016309,-0.0079,1.413
12200.00,7.454102,25.08968,-0.000175,24.015573,-0.0079,1.413
12202.00,7.453672,25.08909,-0.000175,24.015870,-0.0078,1.413
12204.00,7.454315,25.08985,-0.000175,24.016679,-0.0079,1.414
12206.00,7.454404,25.08988,-0.000176,24.016445,-0.0079,1.414
12208.00,7.454340,25.09084,-0.000177,24.015727,-0.0079,1.413
12210.00,7.454735,25.09058,-0.000176,24.015890,-0.0079,1.413
12212.00,7.454770,25.09023,-0.000176,24.015564,-0.0079,1.414
12214.00,7.454321,25.09014,-0.000176,24.015637,-0.0079,1.413
12216.00,7.454236,25.09134,-0.000175,24.016623,-0.0079,1.413
12218.00,7.454333,25.09101,-0.000176,24.015742,-0.0078,1.413
12220.00,7.453475,25.08994,-0.000176,24.015591,-0.0079,1.414
12222.00,7.453371,25.08990,-0.000176,24.016130,-0.0078,1.414
12224.00,7.453644,25.09072,-0.000176,24.015801,-0.0079,1.413
12226.00,7.453469,25.09046,-0.000176,24.016411,-0.0079,1.413
12228.00,7.454234,25.09057,-0.000176,24.015651,-0.0079,1.413
12230.00,7.454400,25.09029,-0.000174,24.016541,-0.0078,1.413
12232.00,7.453652,25.09003,-0.000174,24.016220,-0.0078,1.413
12234.00,7.453675,25.09040,-0.000175,24.015925,-0.0079,1.413
12236.00,7.454074,25.09053,-0.000176,24.016536,-0.0079,1.414
12238.00,7.454434,25.09080,-0.000175,24.016061,-0.0079,1.413
12240.00,7.453982,25.09121,-0.000176,24.016150,-0.0079,1.413
12242.00,7.453641,25.09032,-0.000175,24.016592,-0.0078,1.413
12244.00,7.453553,25.09013,-0.000175,24.015930,-0.0078,1.413
12246.00,7.453980,25.09024,-0.000175,24.016222,-0.0079,1.413
12248.00,7.454794,25.09061,-0.000175,24.016115,-0.0079,1.413
12250.00,7.455202,25.09008,-0.000175,24.016048,-0.0078,1.413
12252.00,7.454794,25.09003,-0.000175,24.016110,-0.0079,1.413
12254.00,7.453920,25.09014,-0.000176,24.015566,-0.0078,1.414
12256.00,7.454290,25.09061,-0.000176,24.015914,-0.0078,1.414
12258.00,7.454778,25.09051,-0.000175,24.015687,-0.0079,1.413
12260.00,7.454890,25.09094,-0.000176,24.016238,-0.0079,1.413
12262.00,7.454980,25.09080,-0.000176,24.016052,-0.0078,1.413
12264.00,7.454689,25.09018,-0.000176,24.015725,-0.0079,1.414
12266.00,7.454673,25.08960,-0.000176,24.015834,-0.0079,1.414
12268.00,7.453824,25.09000,-0.000176,24.016266,-0.0079,1.413
12270.00,7.453643,25.08942,-0.000176,24.016302,-0.0079,1.413
12272.00,7.454481,25.08896,-0.000176,24.016336,-0.0079,1.413
12274.00,7.454827,25.08975,-0.000175,24.016224,-0.0078,1.413
12276.00,7.454054,25.08968,-0.000175,24.016246,-0.0078,1.413
12278.00,7.453936,25.08935,-0.000176,24.016403,-0.0079,1.414
12280.00,7.453652,25.08994,-0.000176,24.016516,-0.0079,1.414
12282.00,7.454171,25.08879,-0.000176,24.016242,-0.0079,1.414
12284.00,7.454167,25.08887,-0.000176,24.015811,-0.0079,1.413
12286.00,7.454461,25.08909,-0.000176,24.015383,-0.0078,1.414
12288.00,7.455127,25.08886,-0.000176,24.015988,-0.0079,1.413
12290.00,7.454982,25.08908,-0.000175,24.016226,-0.0079,1.413
12292.00,7.454700,25.08979,-0.000174,24.015716,-0.0078,1.413
12294.00,7.454482,25.09029,-0.000175,24.016050,-0.0078,1.413
12296.00,7.454662,25.08948,-0.000176,24.015666,-0.0078,1.414
12298.00,7.454908,25.08932,-0.000177,24.015673,-0.0079,1.414
12300.00,7.454425,25.08874,-0.000176,24.015883,-0.0078,1.413
12302.00,7.454050,25.08894,-0.000176,24.016015,-0.0079,1.413
12304.00,7.454177,25.08919,-0.000176,24.015988,-0.0078,1.413
12306.00,7.454341,25.08929,-0.000176,24.015693,-0.0078,1.413
12308.00,7.454315,25.08894,-0.000176,24.015983,-0.0078,1.413
12310.00,7.454583,25.08926,-0.000175,24.016093,-0.0078,1.413
12312.00,7.455338,25.08853,-0.000176,24.016253,-0.0079,1.413
12314.00,7.455030,25.08961,-0.000175,24.015970,-0.0078,1.413
12316.00,7.455167,25.08906,-0.000176,24.016438,-0.0079,1.414
12318.00,7.454924,25.08845,-0.000177,24.016353,-0.0079,1.414
12320.00,7.454728,25.08953,-0.000176,24.016110,-0.0078,1.413
12322.00,7.454319,25.08897,-0.000176,24.015863,-0.0078,1.413
12324.00,7.454401,25.08957,-0.000175,24.015869,-0.0079,1.414
12326.00,7.454048,25.08885,-0.000176,24.016653,-0.0078,1.413
12328.00,7.454019,25.08890,-0.000176,24.015912,-0.0079,1.413
12330.00,7.454053,25.08947,-0.000176,24.016082,-0.0079,1.413
12332.00,7.454095,25.08944,-0.000176,24.015872,-0.0079,1.413
12334.00,7.454164,25.08946,-0.000177,24.015821,-0.0079,1.414
12336.00,7.453944,25.08958,-0.000177,24.016603,-0.0079,1.413
12338.00,7.455247,25.08975,-0.000175,24.016246,-0.0079,1.413
12340.00,7.455882,25.08889,-0.000177,24.016097,-0.0078,1.414
12342.00,7.455727,25.08880,-0.000176,24.015747,-0.0078,1.414
12344.00,7.455303,25.08847,-0.000176,24.016133,-0.0078,1.413
12346.00,7.454843,25.08839,-0.000175,24.016010,-0.0079,1.413
12348.00,7.454797,25.08798,-0.000176,24.015823,-0.0079,1.413
12350.00,7.454440,25.08811,-0.000175,24.016157,-0.0078,1.414
12352.00,7.453889,25.08810,-0.000176,24.015782,-0.0078,1.413
12354.00,7.453392,25.08822,-0.000175,24.016668,-0.0079,1.414
12356.00,7.453755,25.08832,-0.000175,24.016284,-0.0079,1.413
12358.00,7.454971,25.08810,-0.000175,24.015782,-0.0079,1.413
12360.00,7.455825,25.08818,-0.000174,24.016015,-0.0079,1.413
12362.00,7.454944,25.08895,-0.000175,24.016983,-0.0079,1.413
12364.00,7.454997,25.08893,-0.000175,24.016229,-0.0079,1.413
12366.00,7.455731,25.08907,-0.000176,24.016498,-0.0079,1.413
12368.00,7.455760,25.08922,-0.000176,24.016179,-0.0078,1.413
12370.00,7.454996,25.08993,-0.000176,24.016483,-0.0079,1.413
12372.00,7.454831,25.08960,-0.000176,24.015937,-0.0079,1.413
12374.00,7.455401,25.08935,-0.000175,24.015453,-0.0078,1.413
12376.00,7.454810,25.08856,-0.000177,24.015423,-0.0079,1.413
12378.00,7.455203,25.08937,-0.000177,24.016128,-0.0079,1.413
12380.00,7.454828,25.08916,-0.000177,24.015435,-0.0078,1.413
12382.00,7.454503,25.08889,-0.000176,24.016710,-0.0078,1.413
12384.00,7.454737,25.08918,-0.000175,24.016182,-0.0078,1.413
12386.00,7.454738,25.08903,-0.000176,24.016014,-0.0078,1.413
12388.00,7.453493,25.08923,-0.000176,24.016653,-0.0078,1.414
12390.00,7.452995,25.08936,-0.000175,24.015762,-0.0078,1.413
12392.00,7.453371,25.09073,-0.000175,24.016363,-0.0078,1.413
12394.00,7.454325,25.09028,-0.000175,24.016182,-0.0078,1.413
12396.00,7.455069,25.08989,-0.000175,24.016579,-0.0078,1.414
12398.00,7.454181,25.08971,-0.000176,24.015954,-0.0078,1.414
12400.00,7.453391,25.08857,-0.000176,24.016121,-0.0078,1.413
12402.00,7.452808,25.08928,-0.000174,24.016416,-0.0078,1.413
12404.00,7.454182,25.08997,-0.000175,24.016371,-0.0078,1.413
12406.00,7.454854,25.08951,-0.000176,24.016039,-0.0078,1.413
12408.00,7.454519,25.08985,-0.000175,24.016405,-0.0079,1.413
12410.00,7.453962,25.09149,-0.000176,24.016086,-0.0079,1.413
12412.00,7.454839,25.09071,-0.000175,24.015950,-0.0078,1.414
12414.00,7.454364,25.08975,-0.000175,24.016198,-0.0079,1.413
12416.00,7.453483,25.09079,-0.000175,24.016131,-0.0079,1.414
12418.00,7.453769,25.09023,-0.000176,24.016108,-0.0079,1.413
12420.00,7.453633,25.09035,-0.000175,24.016416,-0.0078,1.413
12422.00,7.454267,25.09034,-0.000176,24.016516,-0.0078,1.413
12424.00,7.454323,25.09021,-0.000175,24.016280,-0.0078,1.413
12426.00,7.455033,25.09029,-0.000174,24.016206,-0.0079,1.413
12428.00,7.455168,25.08980,-0.000176,24.016166,-0.0079,1.413
12430.00,7.454595,25.09063,-0.000176,24.016423,-0.0079,1.413
12432.00,7.455206,25.09004,-0.000176,24.015925,-0.0078,1.413
12434.00,7.455746,25.08984,-0.000176,24.016208,-0.0079,1.413
12436.00,7.455774,25.08965,-0.000176,24.016411,-0.0078,1.414
12438.00,7.454980,25.08946,-0.000176,24.016690,-0.0078,1.413
12440.00,7.454675,25.08997,-0.000176,24.015566,-0.0079,1.413
12442.00,7.454667,25.09029,-0.000175,24.015956,-0.0079,1.413
12444.00,7.455281,25.08984,-0.000177,24.015820,-0.0079,1.413
12446.00,7.454698,25.09043,-0.000176,24.015557,-0.0079,1.413
12448.00,7.454696,25.09068,-0.000176,24.015816,-0.0078,1.413
12450.00,7.454629,25.08993,-0.000176,24.016472,-0.0079,1.413
12452.00,7.454981,25.08954,-0.000177,24.016664,-0.0078,1.413
12454.00,7.454694,25.08929,-0.000176,24.015517,-0.0079,1.412
12456.00,7.453906,25.08994,-0.000175,24.015941,-0.0079,1.413
12458.00,7.454141,25.08942,-0.000178,24.015988,-0.0078,1.414
12460.00,7.453572,25.08949,-0.000176,24.015753,-0.0079,1.413
12462.00,7.454064,25.08876,-0.000177,24.015805,-0.0079,1.414
12464.00,7.454023,25.08892,-0.000176,24.016398,-0.0079,1.414
12466.00,7.454625,25.08988,-0.000176,24.016681,-0.0078,1.413
12468.00,7.455601,25.09052,-0.000176,24.016862,-0.0079,1.413
12470.00,7.456096,25.09057,-0.000176,24.016523,-0.0079,1.413
12472.00,7.455402,25.09060,-0.000176,24.016949,-0.0078,1.413
12474.00,7.454915,25.09047,-0.000176,24.015705,-0.0079,1.413
12476.00,7.455114,25.09044,-0.000176,24.015805,-0.0079,1.413
12478.00,7.455373,25.09021,-0.000176,24.016365,-0.0079,1.414
12480.00,7.454837,25.09055,-0.000177,24.015608,-0.0079,1.414
12482.00,7.454269,25.09079,-0.000176,24.015562,-0.0079,1.413
12484.00,7.454560,25.09026,-0.000177,24.015517,-0.0078,1.413
12486.00,7.454397,25.09029,-0.000176,24.016075,-0.0078,1.413
12488.00,7.453715,25.08940,-0.000176,24.016436,-0.0078,1.413
12490.00,7.454240,25.08897,-0.000175,24.016267,-0.0078,1.413
12492.00,7.454816,25.08959,-0.000175,24.016721,-0.0079,1.413
12494.00,7.455654,25.09003,-0.000175,24.015968,-0.0078,1.413
12496.00,7.455189,25.08957,-0.000176,24.016208,-0.0078,1.413
12498.00,7.454109,25.08952,-0.000176,24.015841,-0.0079,1.413
12500.00,7.454676,25.09027,-0.000176,24.015704,-0.0079,1.413
12502.00,7.455022,25.08969,-0.000175,24.016126,-0.0079,1.414
12504.00,7.455490,25.08918,-0.000175,24.016055,-0.0078,1.413
12506.00,7.454995,25.08975,-0.000176,24.016233,-0.0078,1.413
12508.00,7.454920,25.08985,-0.000177,24.015778,-0.0079,1.413
12510.00,7.454886,25.08981,-0.000174,24.016496,-0.0078,1.413
12512.00,7.455348,25.08956,-0.000175,24.015551,-0.0078,1.413
12514.00,7.455334,25.08906,-0.000176,24.016441,-0.0078,1.413
12516.00,7.455497,25.08870,-0.000175,24.016489,-0.0078,1.413
12518.00,7.455194,25.08962,-0.000176,24.016463,-0.0078,1.413
12520.00,7.455132,25.08937,-0.000175,24.015651,-0.0078,1.413
12522.00,7.455311,25.08855,-0.000175,24.016276,-0.0079,1.413
12524.00,7.455111,25.08770,-0.000176,24.016093,-0.0079,1.413
12526.00,7.455829,25.08869,-0.000176,24.016267,-0.0078,1.413
12528.00,7.455370,25.08902,-0.000176,24.016657,-0.0078,1.413
12530.00,7.454825,25.08869,-0.000176,24.016713,-0.0078,1.413
12532.00,7.454955,25.08844,-0.000175,24.016427,-0.0078,1.413
12534.00,7.455439,25.08878,-0.000175,24.017335,-0.0079,1.413
12536.00,7.455600,25.08888,-0.000176,24.017078,-0.0078,1.414
12538.00,7.455345,25.08842,-0.000176,24.016590,-0.0078,1.413
12540.00,7.454913,25.08903,-0.000176,24.016409,-0.0079,1.413
12542.00,7.454202,25.08834,-0.000175,24.016314,-0.0079,1.413
12544.00,7.454835,25.08838,-0.000174,24.016510,-0.0079,1.412
12546.00,7.455770,25.08796,-0.000175,24.016075,-0.0079,1.412
12548.00,7.455533,25.08840,-0.000176,24.015954,-0.0078,1.413
12550.00,7.456012,25.08892,-0.000176,24.016418,-0.0078,1.413
12552.00,7.455342,25.08859,-0.000177,24.016271,-0.0079,1.414
12554.00,7.455131,25.08824,-0.000177,24.015995,-0.0079,1.413
12556.00,7.455467,25.08796,-0.000176,24.016307,-0.0079,1.413
12558.00,7.456131,25.08787,-0.000176,24.015510,-0.0078,1.413
12560.00,7.455677,25.08798,-0.000175,24.016287,-0.0079,1.412
12562.00,7.455421,25.08804,-0.000175,24.017056,-0.0078,1.413
12564.00,7.455383,25.08843,-0.000176,24.017384,-0.0078,1.413
12566.00,7.454511,25.08780,-0.000175,24.016702,-0.0078,1.413
12568.00,7.454383,25.08760,-0.000175,24.015878,-0.0078,1.413
12570.00,7.454313,25.08769,-0.000176,24.016064,-0.0079,1.413
12572.00,7.454455,25.08737,-0.000176,24.016215,-0.0078,1.413
12574.00,7.454421,25.08731,-0.000176,24.015390,-0.0078,1.413
12576.00,7.454932,25.08799,-0.000176,24.016200,-0.0078,1.413
12578.00,7.455959,25.08855,-0.000175,24.016398,-0.0078,1.413
12580.00,7.456166,25.08848,-0.000177,24.015881,-0.0078,1.413
12582.00,7.455226,25.08858,-0.000175,24.016289,-0.0079,1.413
12584.00,7.454894,25.08817,-0.000175,24.016075,-0.0078,1.413
12586.00,7.455127,25.08873,-0.000176,24.016242,-0.0079,1.413
12588.00,7.454808,25.08883,-0.000176,24.016931,-0.0078,1.413
12590.00,7.454731,25.08870,-0.000175,24.016514,-0.0078,1.413
12592.00,7.455177,25.08880,-0.000175,24.016534,-0.0078,1.412
12594.00,7.455658,25.08888,-0.000177,24.016095,-0.0078,1.413
12596.00,7.455208,25.08807,-0.000175,24.015820,-0.0078,1.413
12598.00,7.454372,25.08803,-0.000174,24.017058,-0.0078,1.413
12600.00,7.454776,25.08908,-0.000176,24.016784,-0.0078,1.413
12602.00,7.454758,25.08884,-0.000176,24.016162,-0.0079,1.412
12604.00,7.454158,25.08919,-0.000176,24.016886,-0.0079,1.413
@21,12.0000,24.0
12606.00,7.453778,25.08967,-0.000175,24.016307,-0.0078,1.413
12608.00,7.449631,25.08902,-0.000176,24.015676,-0.0079,1.413
12610.00,7.443195,25.08832,-0.000175,24.015734,-0.0078,1.412
12612.00,7.438885,25.08882,-0.000176,24.015472,-0.0079,1.412
12614.00,7.436774,25.08865,-0.000176,24.016148,-0.0078,1.412
12616.00,7.435084,25.08891,-0.000176,24.015930,-0.0078,1.413
12618.00,7.433715,25.08940,-0.000176,24.016240,-0.0078,1.413
12620.00,7.433608,25.08893,-0.000176,24.016463,-0.0078,1.414
12622.00,7.433740,25.08882,-0.000177,24.016273,-0.0078,1.413
12624.00,7.434381,25.08865,-0.000177,24.016376,-0.0078,1.414
12626.00,7.435250,25.08936,-0.000177,24.015751,-0.0078,1.415
12628.00,7.434964,25.08959,-0.000176,24.016360,-0.0079,1.414
12630.00,7.435523,25.08967,-0.000177,24.016202,-0.0079,1.414
12632.00,7.441024,25.08885,-0.000177,24.015772,-0.0078,1.415
12634.00,7.448971,25.08958,-0.000177,24.016360,-0.0078,1.415
12636.00,7.453864,25.08930,-0.000177,24.016264,-0.0078,1.415
12638.00,7.456008,25.08796,-0.000178,24.015843,-0.0079,1.414
12640.00,7.457137,25.08850,-0.000178,24.015925,-0.0079,1.414
12642.00,7.458599,25.08848,-0.000176,24.015905,-0.0078,1.414
12644.00,7.458929,25.08893,-0.000176,24.016001,-0.0079,1.414
12646.00,7.458484,25.08846,-0.000176,24.016739,-0.0079,1.414
12648.00,7.458664,25.08874,-0.000175,24.015629,-0.0078,1.413
12650.00,7.458045,25.08938,-0.000176,24.015854,-0.0078,1.413
12652.00,7.457810,25.08915,-0.000176,24.016142,-0.0079,1.413
12654.00,7.456702,25.08890,-0.000173,24.016356,-0.0079,1.413
12656.00,7.455510,25.08868,-0.000174,24.016043,-0.0079,1.414
12658.00,7.455030,25.08847,-0.000175,24.016690,-0.0078,1.414
12660.00,7.454456,25.08869,-0.000175,24.016710,-0.0078,1.413
12662.00,7.453978,25.08874,-0.000175,24.016644,-0.0078,1.414
12664.00,7.453572,25.08847,-0.000175,24.015925,-0.0078,1.413
12666.00,7.453259,25.08871,-0.000176,24.015700,-0.0079,1.413
12668.00,7.453367,25.08922,-0.000175,24.016441,-0.0078,1.413
12670.00,7.452951,25.08916,-0.000175,24.016329,-0.0078,1.413
12672.00,7.453048,25.08913,-0.000175,24.015713,-0.0078,1.413
12674.00,7.452343,25.08891,-0.000175,24.016295,-0.0079,1.413
12676.00,7.451776,25.08872,-0.000175,24.016079,-0.0079,1.413
12678.00,7.451970,25.08873,-0.000175,24.016559,-0.0079,1.413
12680.00,7.450678,25.08886,-0.000176,24.015776,-0.0079,1.413
12682.00,7.450473,25.08891,-0.000175,24.015424,-0.0078,1.414
12684.00,7.451744,25.08869,-0.000175,24.015896,-0.0078,1.413
12686.00,7.451448,25.08882,-0.000174,24.016891,-0.0078,1.413
12688.00,7.451289,25.08843,-0.000175,24.016173,-0.0079,1.413
12690.00,7.451264,25.08843,-0.000175,24.016407,-0.0078,1.412
12692.00,7.451141,25.08844,-0.000174,24.016363,-0.0078,1.413
12694.00,7.451789,25.08855,-0.000176,24.016198,-0.0078,1.413
12696.00,7.451205,25.08792,-0.000175,24.016324,-0.0079,1.414
12698.00,7.452550,25.08805,-0.000175,24.016461,-0.0079,1.413
12700.00,7.453143,25.08792,-0.000176,24.016374,-0.0078,1.413
12702.00,7.452883,25.08794,-0.000176,24.016338,-0.0078,1.413
12704.00,7.453135,25.08882,-0.000176,24.016753,-0.0078,1.413
12706.00,7.453036,25.08845,-0.000175,24.016168,-0.0078,1.413
12708.00,7.453087,25.08902,-0.000175,24.016527,-0.0079,1.413
12710.00,7.452772,25.08886,-0.000175,24.015894,-0.0078,1.413
12712.00,7.453213,25.08876,-0.000175,24.016445,-0.0079,1.412
12714.00,7.453269,25.08845,-0.000176,24.016180,-0.0079,1.413
12716.00,7.453587,25.08923,-0.000176,24.015992,-0.0079,1.413
12718.00,7.453191,25.08860,-0.000177,24.016012,-0.0079,1.413
12720.00,7.453603,25.08752,-0.000176,24.015747,-0.0079,1.413
12722.00,7.453377,25.08809,-0.000176,24.016148,-0.0079,1.414
12724.00,7.453225,25.08773,-0.000177,24.015892,-0.0079,1.414
12726.00,7.454273,25.08848,-0.000176,24.016403,-0.0079,1.413
12728.00,7.454590,25.08859,-0.000176,24.016324,-0.0079,1.413
12730.00,7.454362,25.08912,-0.000176,24.015934,-0.0079,1.413
12732.00,7.454496,25.08916,-0.000174,24.015629,-0.0078,1.413
12734.00,7.454501,25.08841,-0.000174,24.016572,-0.0078,1.413
12736.00,7.454630,25.08870,-0.000175,24.016197,-0.0079,1.413
12738.00,7.454613,25.08862,-0.000175,24.016307,-0.0078,1.413
12740.00,7.454354,25.08893,-0.000175,24.016450,-0.0079,1.413
12742.00,7.454089,25.08888,-0.000174,24.015780,-0.0079,1.412
12744.00,7.454547,25.08872,-0.000174,24.015892,-0.0079,1.413
12746.00,7.454078,25.08933,-0.000176,24.015850,-0.0078,1.413
12748.00,7.454428,25.09034,-0.000176,24.016432,-0.0079,1.414
12750.00,7.455661,25.09013,-0.000176,24.016122,-0.0079,1.413
12752.00,7.455549,25.09033,-0.000176,24.015796,-0.0079,1.413
12754.00,7.454857,25.09033,-0.000175,24.016124,-0.0078,1.413
12756.00,7.454610,25.09011,-0.000175,24.016052,-0.0078,1.413
12758.00,7.454267,25.09007,-0.000176,24.015812,-0.0078,1.413
12760.00,7.454244,25.08933,-0.000176,24.015687,-0.0078,1.413
12762.00,7.454305,25.09033,-0.000176,24.016287,-0.0078,1.413
12764.00,7.454290,25.09095,-0.000176,24.015771,-0.0079,1.413
12766.00,7.454143,25.09064,-0.000176,24.015395,-0.0079,1.413
12768.00,7.454637,25.08999,-0.000175,24.016151,-0.0078,1.413
12770.00,7.453866,25.08998,-0.000176,24.016327,-0.0079,1.413
12772.00,7.453993,25.08987,-0.000177,24.016748,-0.0078,1.413
12774.00,7.454878,25.08969,-0.000176,24.016380,-0.0078,1.413
12776.00,7.455013,25.08984,-0.000175,24.016184,-0.0078,1.414
12778.00,7.454502,25.08994,-0.000175,24.016405,-0.0078,1.413
12780.00,7.454915,25.09002,-0.000175,24.016536,-0.0078,1.413
12782.00,7.454797,25.09027,-0.000175,24.015928,-0.0079,1.413
12784.00,7.454442,25.08919,-0.000175,24.015959,-0.0079,1.413
12786.00,7.454653,25.08939,-0.000175,24.016043,-0.0078,1.413
12788.00,7.454697,25.09017,-0.000175,24.016595,-0.0078,1.413
12790.00,7.455682,25.09010,-0.000176,24.016414,-0.0078,1.413
12792.00,7.455439,25.09043,-0.000176,24.016702,-0.0079,1.413
12794.00,7.455100,25.09007,-0.000175,24.016010,-0.0079,1.413
12796.00,7.455288,25.08968,-0.000175,24.016182,-0.0078,1.413
12798.00,7.456243,25.08950,-0.000175,24.017241,-0.0079,1.413
12800.00,7.457148,25.08998,-0.000175,24.015923,-0.0079,1.413
12802.00,7.456648,25.09005,-0.000175,24.016052,-0.0079,1.413
12804.00,7.456139,25.09021,-0.000176,24.015878,-0.0078,1.413
12806.00,7.455516,25.08952,-0.000176,24.015618,-0.0078,1.412
12808.00,7.454761,25.08956,-0.000176,24.016189,-0.0078,1.414
12810.00,7.455142,25.08943,-0.000177,24.015649,-0.0079,1.413
12812.00,7.454704,25.08950,-0.000177,24.015872,-0.0079,1.413
12814.00,7.454685,25.08964,-0.000176,24.016068,-0.0078,1.413
12816.00,7.454270,25.08969,-0.000176,24.015651,-0.0079,1.413
12818.00,7.454180,25.08998,-0.000176,24.016024,-0.0079,1.413
12820.00,7.454925,25.08877,-0.000176,24.016255,-0.0079,1.413
12822.00,7.454986,25.08875,-0.000176,24.015734,-0.0079,1.413
12824.00,7.454214,25.08931,-0.000176,24.016351,-0.0079,1.413
12826.00,7.453651,25.08930,-0.000176,24.015816,-0.0079,1.413
12828.00,7.453850,25.09012,-0.000176,24.016483,-0.0078,1.413
12830.00,7.454197,25.09062,-0.000176,24.016719,-0.0078,1.413
12832.00,7.453902,25.08981,-0.000176,24.015845,-0.0078,1.413
12834.00,7.453939,25.09003,-0.000175,24.016322,-0.0078,1.413
12836.00,7.453906,25.09003,-0.000175,24.016148,-0.0079,1.412
12838.00,7.453760,25.09013,-0.000175,24.016001,-0.0079,1.414
12840.00,7.454337,25.09066,-0.000176,24.016507,-0.0079,1.413
12842.00,7.455309,25.09167,-0.000177,24.016026,-0.0079,1.413
12844.00,7.454346,25.09112,-0.000177,24.016231,-0.0078,1.413
12846.00,7.454476,25.09129,-0.000177,24.016898,-0.0079,1.413
12848.00,7.454780,25.09060,-0.000178,24.015666,-0.0078,1.414
12850.00,7.454781,25.09050,-0.000177,24.015778,-0.0079,1.413
12852.00,7.453859,25.09079,-0.000175,24.016313,-0.0079,1.413
12854.00,7.454100,25.09110,-0.000176,24.016679,-0.0079,1.412
12856.00,7.455092,25.09160,-0.000175,24.016342,-0.0078,1.413
12858.00,7.454690,25.09091,-0.000176,24.016064,-0.0079,1.414
12860.00,7.454337,25.09163,-0.000177,24.015850,-0.0079,1.414
12862.00,7.454208,25.09051,-0.000177,24.015796,-0.0079,1.413
12864.00,7.454778,25.09072,-0.000175,24.016305,-0.0078,1.413
12866.00,7.454728,25.09208,-0.000176,24.016017,-0.0079,1.414
12868.00,7.453975,25.09182,-0.000177,24.016253,-0.0079,1.413
12870.00,7.454819,25.09173,-0.000176,24.016218,-0.0078,1.413
12872.00,7.454868,25.09067,-0.000176,24.016307,-0.0079,1.413
12874.00,7.454773,25.09149,-0.000175,24.016333,-0.0079,1.413
12876.00,7.454451,25.09126,-0.000175,24.016316,-0.0079,1.413
12878.00,7.454095,25.09030,-0.000177,24.016472,-0.0078,1.413
12880.00,7.455438,25.09036,-0.000176,24.016093,-0.0079,1.413
12882.00,7.455748,25.09068,-0.000176,24.017132,-0.0078,1.413
12884.00,7.454996,25.09031,-0.000176,24.016202,-0.0078,1.414
12886.00,7.454772,25.08999,-0.000176,24.015716,-0.0078,1.414
12888.00,7.456107,25.09082,-0.000177,24.016757,-0.0078,1.413
12890.00,7.455250,25.09154,-0.000176,24.016130,-0.0079,1.413
12892.00,7.454040,25.09125,-0.000176,24.015377,-0.0079,1.413
12894.00,7.453326,25.09107,-0.000176,24.016197,-0.0079,1.414
12896.00,7.454170,25.09125,-0.000176,24.015276,-0.0079,1.413
12898.00,7.455602,25.09104,-0.000176,24.015724,-0.0079,1.413
12900.00,7.455691,25.09146,-0.000177,24.016144,-0.0079,1.413
12902.00,7.455345,25.09167,-0.000176,24.016041,-0.0079,1.414
12904.00,7.455189,25.09145,-0.000176,24.015903,-0.0079,1.414
12906.00,7.454296,25.09095,-0.000176,24.016276,-0.0079,1.414
12908.00,7.454459,25.09164,-0.000175,24.015829,-0.0078,1.414
12910.00,7.455061,25.09019,-0.000176,24.016139,-0.0078,1.413
12912.00,7.454676,25.09121,-0.000176,24.016740,-0.0078,1.413
12914.00,7.454298,25.09190,-0.000177,24.016427,-0.0079,1.413
12916.00,7.454496,25.09140,-0.000176,24.016612,-0.0079,1.413
12918.00,7.454788,25.09195,-0.000176,24.016318,-0.0079,1.413
12920.00,7.454196,25.09102,-0.000176,24.016092,-0.0078,1.413
12922.00,7.454766,25.09052,-0.000176,24.016233,-0.0078,1.413
12924.00,7.455156,25.09117,-0.000175,24.016092,-0.0078,1.414
12926.00,7.455397,25.09066,-0.000175,24.015972,-0.0079,1.414
12928.00,7.456187,25.09144,-0.000175,24.016150,-0.0078,1.414
12930.00,7.456309,25.09123,-0.000176,24.016753,-0.0078,1.413
12932.00,7.456196,25.09046,-0.000175,24.016605,-0.0078,1.413
12934.00,7.456511,25.09125,-0.000176,24.016041,-0.0079,1.413
12936.00,7.456798,25.09094,-0.000175,24.015714,-0.0079,1.413
12938.00,7.455451,25.09152,-0.000175,24.016235,-0.0078,1.414
12940.00,7.454624,25.09201,-0.000175,24.016436,-0.0078,1.413
12942.00,7.454749,25.09173,-0.000176,24.016012,-0.0078,1.413
12944.00,7.454451,25.09263,-0.000174,24.016385,-0.0078,1.414
12946.00,7.454541,25.09258,-0.000176,24.015696,-0.0079,1.413
12948.00,7.454992,25.09193,-0.000176,24.016273,-0.0079,1.413
12950.00,7.455592,25.09104,-0.000175,24.016276,-0.0079,1.414
12952.00,7.454797,25.09128,-0.000175,24.016160,-0.0078,1.414
12954.00,7.455288,25.09069,-0.000177,24.016287,-0.0078,1.414
12956.00,7.454839,25.09118,-0.000176,24.016458,-0.0078,1.413
12958.00,7.455621,25.09120,-0.000175,24.016249,-0.0078,1.414
12960.00,7.456256,25.09071,-0.000175,24.015994,-0.0078,1.413
12962.00,7.456986,25.09082,-0.000176,24.015695,-0.0079,1.413
12964.00,7.456645,25.09123,-0.000176,24.016139,-0.0079,1.414
12966.00,7.455314,25.09170,-0.000176,24.016365,-0.0079,1.413
12968.00,7.455790,25.09099,-0.000175,24.016974,-0.0079,1.413
12970.00,7.456212,25.09087,-0.000175,24.016514,-0.0078,1.413
12972.00,7.456669,25.09048,-0.000176,24.016150,-0.0079,1.414
12974.00,7.456588,25.09107,-0.000176,24.016318,-0.0079,1.414
12976.00,7.455121,25.09178,-0.000175,24.016412,-0.0078,1.413
12978.00,7.455009,25.09191,-0.000176,24.016064,-0.0078,1.414
12980.00,7.455568,25.09170,-0.000176,24.015785,-0.0078,1.413
12982.00,7.455409,25.09181,-0.000174,24.015856,-0.0078,1.413
12984.00,7.455721,25.09189,-0.000175,24.015957,-0.0079,1.413
12986.00,7.456047,25.09231,-0.000176,24.015850,-0.0078,1.413
12988.00,7.456235,25.09138,-0.000177,24.016637,-0.0079,1.414
12990.00,7.455746,25.09192,-0.000177,24.015974,-0.0078,1.414
12992.00,7.455851,25.09127,-0.000176,24.015865,-0.0079,1.414
12994.00,7.455686,25.09110,-0.000176,24.016162,-0.0079,1.414
12996.00,7.455234,25.09216,-0.000176,24.015983,-0.0078,1.413
12998.00,7.454776,25.09229,-0.000175,24.015930,-0.0079,1.413
13000.00,7.454471,25.09184,-0.000175,24.016831,-0.0078,1.414
13002.00,7.455045,25.09166,-0.000175,24.016566,-0.0079,1.413
13004.00,7.455800,25.09172,-0.000174,24.016108,-0.0079,1.413
13006.00,7.455453,25.09127,-0.000176,24.016073,-0.0078,1.414
13008.00,7.454907,25.08985,-0.000177,24.016826,-0.0078,1.414
13010.00,7.454860,25.09092,-0.000176,24.016227,-0.0078,1.413
13012.00,7.455685,25.09104,-0.000176,24.015885,-0.0078,1.413
13014.00,7.455569,25.09060,-0.000176,24.016583,-0.0078,1.413
13016.00,7.455031,25.09136,-0.000175,24.016177,-0.0078,1.413
13018.00,7.454682,25.09099,-0.000175,24.016030,-0.0078,1.414
13020.00,7.454388,25.09019,-0.000176,24.015615,-0.0079,1.414
13022.00,7.455301,25.09048,-0.000176,24.016617,-0.0078,1.414
13024.00,7.455724,25.09021,-0.000176,24.015754,-0.0079,1.413
13026.00,7.454873,25.09040,-0.000176,24.015664,-0.0079,1.414
13028.00,7.454271,25.09059,-0.000176,24.016131,-0.0078,1.414
13030.00,7.455592,25.09078,-0.000175,24.016090,-0.0078,1.413
13032.00,7.455792,25.09190,-0.000176,24.015673,-0.0079,1.414
13034.00,7.454991,25.09140,-0.000175,24.016102,-0.0079,1.413
13036.00,7.455095,25.09116,-0.000175,24.017125,-0.0078,1.413
13038.00,7.454944,25.09137,-0.000176,24.015685,-0.0078,1.413
13040.00,7.455069,25.09157,-0.000176,24.016117,-0.0078,1.413
13042.00,7.455142,25.09135,-0.000176,24.015950,-0.0078,1.414
13044.00,7.454550,25.09115,-0.000176,24.015613,-0.0079,1.413
13046.00,7.454280,25.09065,-0.000176,24.016130,-0.0079,1.414
13048.00,7.454061,25.09102,-0.000176,24.016249,-0.0078,1.413
13050.00,7.455377,25.09108,-0.000176,24.015140,-0.0078,1.413
13052.00,7.455597,25.09100,-0.000175,24.015644,-0.0079,1.413
13054.00,7.455947,25.09124,-0.000177,24.016414,-0.0079,1.413
13056.00,7.456164,25.09121,-0.000176,24.015658,-0.0079,1.413
13058.00,7.456103,25.09157,-0.000176,24.015934,-0.0079,1.413
13060.00,7.455403,25.09117,-0.000176,24.016026,-0.0078,1.413
13062.00,7.455279,25.09109,-0.000175,24.015852,-0.0078,1.413
13064.00,7.455370,25.09082,-0.000177,24.015919,-0.0079,1.414
13066.00,7.455965,25.09078,-0.000177,24.015691,-0.0078,1.413
13068.00,7.456030,25.09083,-0.000176,24.016380,-0.0078,1.413
13070.00,7.455289,25.09126,-0.000176,24.016461,-0.0078,1.414
13072.00,7.455700,25.09094,-0.000177,24.015950,-0.0079,1.413
13074.00,7.455856,25.09150,-0.000176,24.016479,-0.0079,1.413
13076.00,7.455785,25.09117,-0.000176,24.015979,-0.0079,1.413
13078.00,7.455234,25.09163,-0.000176,24.015718,-0.0079,1.414
13080.00,7.455506,25.09018,-0.000176,24.015898,-0.0078,1.413
13082.00,7.456024,25.09058,-0.000176,24.016157,-0.0079,1.413
13084.00,7.455509,25.09021,-0.000176,24.016148,-0.0079,1.414
13086.00,7.454494,25.09031,-0.000175,24.015979,-0.0079,1.413
13088.00,7.454029,25.09008,-0.000175,24.016639,-0.0079,1.413
13090.00,7.453943,25.08932,-0.000176,24.016623,-0.0079,1.414
13092.00,7.454053,25.09005,-0.000175,24.017040,-0.0079,1.414
13094.00,7.454001,25.09043,-0.000176,24.015718,-0.0079,1.414
13096.00,7.454932,25.09076,-0.000176,24.016256,-0.0079,1.413
13098.00,7.455677,25.09034,-0.000177,24.016514,-0.0078,1.414
13100.00,7.455555,25.09095,-0.000176,24.015867,-0.0078,1.413
13102.00,7.454943,25.09086,-0.000176,24.015968,-0.0078,1.413
13104.00,7.455359,25.09057,-0.000176,24.016401,-0.0079,1.413
13106.00,7.456385,25.09099,-0.000175,24.016084,-0.0078,1.414
13108.00,7.455789,25.09020,-0.000176,24.016273,-0.0078,1.414
13110.00,7.455319,25.08988,-0.000175,24.015644,-0.0078,1.414
13112.00,7.455479,25.09049,-0.000176,24.016048,-0.0079,1.413
13114.00,7.456352,25.09122,-0.000177,24.016275,-0.0079,1.413
13116.00,7.456529,25.09128,-0.000176,24.016004,-0.0078,1.413
13118.00,7.456473,25.09070,-0.000175,24.015963,-0.0079,1.413
13120.00,7.456514,25.09073,-0.000177,24.016026,-0.0078,1.413
13122.00,7.455544,25.09068,-0.000176,24.016242,-0.0078,1.413
13124.00,7.455529,25.09128,-0.000175,24.016586,-0.0078,1.414
13126.00,7.455325,25.09148,-0.000174,24.016951,-0.0078,1.413
13128.00,7.454855,25.09114,-0.000174,24.015577,-0.0079,1.413
13130.00,7.455630,25.09012,-0.000175,24.015975,-0.0078,1.413
13132.00,7.456622,25.09153,-0.000175,24.015863,-0.0078,1.414
13134.00,7.456558,25.09161,-0.000177,24.015227,-0.0078,1.414
13136.00,7.456293,25.09210,-0.000176,24.015995,-0.0079,1.414
13138.00,7.455401,25.09179,-0.000175,24.016246,-0.0079,1.413
13140.00,7.455491,25.09232,-0.000175,24.015517,-0.0079,1.414
13142.00,7.455336,25.09174,-0.000176,24.016266,-0.0079,1.413
13144.00,7.455062,25.09166,-0.000177,24.016307,-0.0079,1.414
13146.00,7.455081,25.09110,-0.000176,24.016412,-0.0079,1.413
13148.00,7.456275,25.09106,-0.000175,24.016151,-0.0079,1.413
13150.00,7.456232,25.09141,-0.000175,24.016162,-0.0079,1.413
13152.00,7.455968,25.09062,-0.000176,24.016420,-0.0079,1.413
13154.00,7.455486,25.09085,-0.000176,24.015970,-0.0078,1.413
13156.00,7.455457,25.09151,-0.000176,24.016169,-0.0078,1.414
13158.00,7.455462,25.09112,-0.000176,24.015968,-0.0078,1.414
13160.00,7.456047,25.09152,-0.000176,24.016566,-0.0078,1.414
13162.00,7.457198,25.09142,-0.000176,24.015705,-0.0079,1.414
13164.00,7.456436,25.09020,-0.000176,24.015419,-0.0079,1.413
13166.00,7.455947,25.09083,-0.000176,24.015830,-0.0078,1.413
13168.00,7.455818,25.09139,-0.000176,24.016034,-0.0078,1.414
13170.00,7.456474,25.09163,-0.000176,24.016427,-0.0078,1.414
13172.00,7.456730,25.09064,-0.000177,24.016349,-0.0078,1.413
13174.00,7.456110,25.09057,-0.000176,24.016804,-0.0079,1.414
13176.00,7.456080,25.09140,-0.000175,24.016447,-0.0078,1.413
13178.00,7.455772,25.09097,-0.000175,24.016730,-0.0078,1.413
13180.00,7.456178,25.09199,-0.000176,24.016606,-0.0079,1.413
13182.00,7.457138,25.09269,-0.000176,24.016530,-0.0079,1.413
13184.00,7.457047,25.09164,-0.000175,24.016867,-0.0079,1.414
13186.00,7.456220,25.09183,-0.000176,24.016032,-0.0079,1.414
13188.00,7.455920,25.09195,-0.000176,24.015684,-0.0078,1.414
13190.00,7.455215,25.09175,-0.000176,24.016340,-0.0078,1.414
13192.00,7.455285,25.09159,-0.000176,24.016106,-0.0078,1.414
13194.00,7.455530,25.09146,-0.000176,24.016543,-0.0078,1.413
13196.00,7.455280,25.09241,-0.000175,24.015872,-0.0078,1.413
13198.00,7.455665,25.09168,-0.000175,24.016231,-0.0078,1.413
13200.00,7.456301,25.09142,-0.000175,24.016267,-0.0078,1.414
13202.00,7.456143,25.09149,-0.000175,24.016139,-0.0078,1.414
13204.00,7.457124,25.09211,-0.000174,24.016576,-0.0078,1.413
@22,12.0000,24.0
13206.00,7.457019,25.09232,-0.000174,24.016380,-0.0078,1.413
13208.00,7.451498,25.09270,-0.000175,24.015945,-0.0079,1.414
13210.00,7.444002,25.09216,-0.000176,24.016541,-0.0079,1.413
13212.00,7.438647,25.09160,-0.000175,24.016211,-0.0078,1.412
13214.00,7.436836,25.09203,-0.000175,24.016235,-0.0079,1.413
13216.00,7.436311,25.09223,-0.000174,24.015486,-0.0079,1.413
13218.00,7.434611,25.09226,-0.000177,24.016037,-0.0079,1.414
13220.00,7.434160,25.09214,-0.000178,24.016200,-0.0079,1.415
13222.00,7.434255,25.09148,-0.000178,24.015983,-0.0078,1.415
13224.00,7.434026,25.09159,-0.000179,24.015981,-0.0078,1.414
13226.00,7.434606,25.09188,-0.000177,24.015542,-0.0078,1.414
13228.00,7.435707,25.09250,-0.000179,24.016242,-0.0078,1.415
13230.00,7.437751,25.09200,-0.000179,24.015540,-0.0078,1.415
13232.00,7.442970,25.09122,-0.000177,24.015930,-0.0078,1.415
13234.00,7.451099,25.09166,-0.000177,24.016072,-0.0079,1.416
13236.00,7.455691,25.09205,-0.000178,24.015751,-0.0078,1.416
13238.00,7.458059,25.09090,-0.000178,24.017168,-0.0078,1.416
13240.00,7.459308,25.09089,-0.000177,24.016579,-0.0078,1.415
13242.00,7.459251,25.09187,-0.000177,24.015653,-0.0079,1.415
13244.00,7.460033,25.09104,-0.000176,24.015849,-0.0078,1.414
13246.00,7.460600,25.09144,-0.000175,24.016157,-0.0079,1.414
13248.00,7.460535,25.09152,-0.000175,24.016668,-0.0079,1.414
13250.00,7.460213,25.09065,-0.000176,24.015917,-0.0079,1.414
13252.00,7.459556,25.09022,-0.000175,24.016092,-0.0079,1.414
[truncated: 53,471 more chars]
