# Supplementary material for: Hormonal steroids induce multidrug resistance and stress response genes in Neisseria gonorrhoeae by binding to MtrR
Source: Nat Commun. 2024 Feb 7;15:1153. doi: 10.1038/s41467-024-45195-1 (PMC10850145; doi:10.1038/s41467-024-45195-1)
Supplement: Supplementary file 6 — Source Data [file 41467_2024_45195_MOESM6_ESM.zip › Source Data/ITC/WT/Estrogen/EstradiolBLANK2022May18.itc]

$ITC
$ 25 
$NOT
$ 25 
$ 600 
$ 199 
$ 8 
$ 2 
$ADCGainCode:  3 
$False,True,True
$ 2 , 4 , 600 , 2 
$ 12 , 24 , 600 , 2 
$ 12 , 24 , 600 , 2 
$ 12 , 24 , 600 , 2 
$ 12 , 24 , 600 , 2 
$ 12 , 24 , 600 , 2 
$ 12 , 24 , 600 , 2 
$ 12 , 24 , 600 , 2 
$ 12 , 24 , 600 , 2 
$ 12 , 24 , 600 , 2 
$ 12 , 24 , 600 , 2 
$ 12 , 24 , 600 , 2 
$ 12 , 24 , 600 , 2 
$ 12 , 24 , 600 , 2 
$ 12 , 24 , 600 , 2 
$ 12 , 24 , 600 , 2 
$ 12 , 24 , 600 , 2 
$ 12 , 24 , 600 , 2 
$ 12 , 24 , 600 , 2 
$ 12 , 24 , 600 , 2 
$ 12 , 24 , 600 , 2 
$ 12 , 24 , 600 , 2 
$ 12 , 24 , 600 , 2 
$ 12 , 24 , 600 , 2 
$ 12 , 24 , 600 , 2 
# 0 
# 0.125 
# 0.05 
# 1.4485 
# 25 
# 28.9316 
# 15.91949 
?
% VPITC12.10.1003
% 1.4485 
% 28.9316 
%-1.096232 , 100.1901 
% 0.443748 , 95.77349 
% 0.2232 
% 124.02 , 123.95 
% 1 , 80 
%-0.001812 , 0.055139 
% 0 , 8 
% 0 , 18 
% 104422       320637 
% 101.8 
% 260 , 310 , 470 , 530 
% 0.08632 ,-0.00346 , 0.0000110163 , 0.000000290198 ,-0.0000000019883 
% VPViewer2000 Ver: 1.40.0
@0
2.00,7.707866,25.01403,-0.000163,24.018704,-0.0077,1.386
4.00,7.707882,25.01367,-0.000164,24.018057,-0.0077,1.386
6.00,7.706937,25.01387,-0.000163,24.018037,-0.0077,1.386
8.00,7.706955,25.01459,-0.000164,24.018194,-0.0077,1.386
10.00,7.706158,25.01397,-0.000164,24.018067,-0.0077,1.386
12.00,7.705950,25.01341,-0.000164,24.018426,-0.0077,1.386
14.00,7.705357,25.01396,-0.000164,24.017881,-0.0077,1.386
16.00,7.705189,25.01320,-0.000165,24.018328,-0.0077,1.387
18.00,7.705188,25.01296,-0.000164,24.019197,-0.0077,1.387
20.00,7.705526,25.01260,-0.000164,24.018628,-0.0077,1.386
22.00,7.704517,25.01272,-0.000163,24.018620,-0.0077,1.386
24.00,7.703826,25.01298,-0.000163,24.018332,-0.0077,1.386
26.00,7.703053,25.01350,-0.000164,24.018111,-0.0077,1.386
28.00,7.702935,25.01272,-0.000163,24.017558,-0.0077,1.385
30.00,7.702502,25.01297,-0.000163,24.018559,-0.0077,1.387
32.00,7.702626,25.01333,-0.000163,24.018793,-0.0076,1.386
34.00,7.702670,25.01282,-0.000163,24.018425,-0.0077,1.386
36.00,7.702184,25.01260,-0.000164,24.017892,-0.0077,1.387
38.00,7.701992,25.01420,-0.000164,24.018470,-0.0077,1.387
40.00,7.701450,25.01359,-0.000164,24.018245,-0.0076,1.387
42.00,7.701517,25.01448,-0.000164,24.018260,-0.0076,1.387
44.00,7.701001,25.01464,-0.000162,24.017676,-0.0076,1.386
46.00,7.700574,25.01435,-0.000163,24.018202,-0.0077,1.386
48.00,7.699865,25.01457,-0.000162,24.018180,-0.0077,1.386
50.00,7.699489,25.01484,-0.000163,24.017861,-0.0077,1.386
52.00,7.698513,25.01405,-0.000162,24.018773,-0.0077,1.386
54.00,7.697630,25.01372,-0.000163,24.018530,-0.0077,1.387
56.00,7.697430,25.01358,-0.000164,24.018120,-0.0077,1.386
58.00,7.696535,25.01444,-0.000163,24.017912,-0.0077,1.386
60.00,7.696259,25.01408,-0.000164,24.018009,-0.0076,1.386
62.00,7.696256,25.01371,-0.000164,24.018428,-0.0077,1.386
64.00,7.695523,25.01375,-0.000163,24.018847,-0.0077,1.387
66.00,7.695090,25.01385,-0.000163,24.018002,-0.0077,1.387
68.00,7.694574,25.01419,-0.000163,24.018880,-0.0077,1.385
70.00,7.693492,25.01472,-0.000162,24.018584,-0.0077,1.386
72.00,7.693533,25.01406,-0.000161,24.018464,-0.0076,1.387
74.00,7.694081,25.01381,-0.000163,24.018370,-0.0077,1.386
76.00,7.694306,25.01458,-0.000162,24.018135,-0.0077,1.386
78.00,7.693211,25.01361,-0.000162,24.018526,-0.0077,1.387
80.00,7.693001,25.01282,-0.000163,24.018459,-0.0077,1.387
82.00,7.692937,25.01354,-0.000163,24.018243,-0.0077,1.386
84.00,7.692375,25.01372,-0.000164,24.018544,-0.0077,1.387
86.00,7.692012,25.01442,-0.000163,24.018783,-0.0077,1.387
88.00,7.691837,25.01472,-0.000162,24.018506,-0.0077,1.386
90.00,7.690906,25.01495,-0.000164,24.018417,-0.0077,1.386
92.00,7.690174,25.01468,-0.000164,24.018432,-0.0077,1.386
94.00,7.689784,25.01348,-0.000163,24.017576,-0.0077,1.386
96.00,7.689769,25.01366,-0.000164,24.018452,-0.0077,1.387
98.00,7.689279,25.01321,-0.000165,24.018484,-0.0077,1.386
100.00,7.688757,25.01372,-0.000164,24.018548,-0.0077,1.386
102.00,7.688341,25.01385,-0.000165,24.018062,-0.0077,1.386
104.00,7.688192,25.01468,-0.000163,24.018649,-0.0077,1.387
106.00,7.687065,25.01381,-0.000164,24.018736,-0.0077,1.386
108.00,7.687087,25.01321,-0.000163,24.017756,-0.0077,1.386
110.00,7.687254,25.01329,-0.000164,24.018370,-0.0076,1.387
112.00,7.687137,25.01342,-0.000164,24.018171,-0.0077,1.387
114.00,7.686756,25.01389,-0.000164,24.018544,-0.0077,1.387
116.00,7.686483,25.01340,-0.000163,24.018680,-0.0077,1.386
118.00,7.685882,25.01283,-0.000162,24.017933,-0.0077,1.386
120.00,7.684870,25.01327,-0.000164,24.018713,-0.0077,1.387
122.00,7.684129,25.01329,-0.000162,24.018711,-0.0077,1.386
124.00,7.684215,25.01348,-0.000164,24.018127,-0.0076,1.387
126.00,7.683180,25.01361,-0.000165,24.017694,-0.0077,1.387
128.00,7.683077,25.01401,-0.000164,24.018209,-0.0077,1.386
130.00,7.682939,25.01400,-0.000163,24.018493,-0.0077,1.386
132.00,7.683476,25.01357,-0.000163,24.017904,-0.0077,1.387
134.00,7.682642,25.01337,-0.000163,24.018789,-0.0077,1.387
136.00,7.682322,25.01329,-0.000163,24.018999,-0.0077,1.387
138.00,7.681802,25.01376,-0.000163,24.017993,-0.0077,1.387
140.00,7.680771,25.01465,-0.000163,24.018164,-0.0076,1.387
142.00,7.679886,25.01416,-0.000165,24.018312,-0.0076,1.387
144.00,7.680396,25.01476,-0.000163,24.018127,-0.0077,1.386
146.00,7.680060,25.01464,-0.000163,24.018814,-0.0076,1.386
148.00,7.680181,25.01375,-0.000163,24.018276,-0.0076,1.387
150.00,7.679437,25.01386,-0.000163,24.018831,-0.0076,1.387
152.00,7.678478,25.01385,-0.000162,24.018084,-0.0077,1.387
154.00,7.678036,25.01412,-0.000162,24.018657,-0.0077,1.387
156.00,7.678091,25.01368,-0.000162,24.018861,-0.0077,1.387
158.00,7.678173,25.01351,-0.000163,24.018624,-0.0077,1.387
160.00,7.677317,25.01391,-0.000164,24.018035,-0.0077,1.387
162.00,7.677530,25.01354,-0.000164,24.018410,-0.0077,1.387
164.00,7.677800,25.01380,-0.000163,24.019028,-0.0077,1.387
166.00,7.677592,25.01435,-0.000164,24.018783,-0.0076,1.387
168.00,7.676502,25.01458,-0.000163,24.017603,-0.0077,1.387
170.00,7.675634,25.01397,-0.000163,24.018281,-0.0077,1.387
172.00,7.675501,25.01400,-0.000162,24.018171,-0.0077,1.387
174.00,7.674895,25.01512,-0.000164,24.018243,-0.0077,1.387
176.00,7.674476,25.01427,-0.000164,24.018361,-0.0077,1.387
178.00,7.674350,25.01463,-0.000164,24.018368,-0.0077,1.387
180.00,7.673887,25.01511,-0.000163,24.018135,-0.0076,1.387
182.00,7.673865,25.01428,-0.000163,24.018446,-0.0077,1.387
184.00,7.673784,25.01418,-0.000163,24.018562,-0.0077,1.386
186.00,7.673500,25.01510,-0.000164,24.018845,-0.0077,1.386
188.00,7.673112,25.01515,-0.000163,24.018696,-0.0077,1.387
190.00,7.672776,25.01418,-0.000164,24.018241,-0.0077,1.387
192.00,7.672663,25.01458,-0.000165,24.018115,-0.0077,1.387
194.00,7.671933,25.01476,-0.000165,24.018356,-0.0077,1.387
196.00,7.670609,25.01622,-0.000164,24.018880,-0.0077,1.387
198.00,7.670329,25.01581,-0.000164,24.018521,-0.0076,1.387
200.00,7.670185,25.01554,-0.000165,24.018836,-0.0076,1.387
202.00,7.669195,25.01560,-0.000163,24.019166,-0.0076,1.387
204.00,7.669482,25.01580,-0.000163,24.018104,-0.0077,1.387
206.00,7.669341,25.01635,-0.000164,24.018519,-0.0077,1.387
208.00,7.668957,25.01548,-0.000163,24.018613,-0.0077,1.386
210.00,7.668973,25.01542,-0.000163,24.018392,-0.0077,1.387
212.00,7.668158,25.01461,-0.000164,24.018153,-0.0077,1.387
214.00,7.667727,25.01541,-0.000164,24.018033,-0.0077,1.387
216.00,7.666863,25.01492,-0.000163,24.018196,-0.0077,1.387
218.00,7.666163,25.01519,-0.000164,24.017792,-0.0077,1.387
220.00,7.665390,25.01556,-0.000163,24.018522,-0.0076,1.386
222.00,7.665911,25.01495,-0.000163,24.018428,-0.0076,1.386
224.00,7.665980,25.01541,-0.000163,24.018448,-0.0076,1.387
226.00,7.665746,25.01539,-0.000164,24.018747,-0.0076,1.387
228.00,7.665937,25.01516,-0.000162,24.018372,-0.0077,1.386
230.00,7.666616,25.01587,-0.000163,24.018067,-0.0077,1.387
232.00,7.666705,25.01488,-0.000163,24.018457,-0.0077,1.387
234.00,7.665087,25.01476,-0.000164,24.018774,-0.0077,1.387
236.00,7.663979,25.01467,-0.000164,24.018918,-0.0077,1.387
238.00,7.664140,25.01554,-0.000163,24.019104,-0.0077,1.387
240.00,7.664435,25.01520,-0.000165,24.018880,-0.0077,1.387
242.00,7.663899,25.01553,-0.000164,24.018229,-0.0076,1.387
244.00,7.662766,25.01511,-0.000164,24.017928,-0.0076,1.387
246.00,7.662580,25.01465,-0.000163,24.017922,-0.0077,1.387
248.00,7.662005,25.01418,-0.000165,24.018191,-0.0077,1.387
250.00,7.661622,25.01392,-0.000165,24.017859,-0.0077,1.387
252.00,7.661422,25.01411,-0.000164,24.018154,-0.0076,1.387
254.00,7.661585,25.01443,-0.000163,24.018379,-0.0077,1.387
256.00,7.661207,25.01473,-0.000162,24.017924,-0.0077,1.387
258.00,7.660464,25.01532,-0.000162,24.017868,-0.0077,1.387
260.00,7.660753,25.01539,-0.000163,24.018573,-0.0077,1.387
262.00,7.660768,25.01544,-0.000163,24.018985,-0.0076,1.387
264.00,7.660150,25.01556,-0.000164,24.018173,-0.0076,1.387
266.00,7.659960,25.01569,-0.000163,24.018677,-0.0077,1.386
268.00,7.659519,25.01500,-0.000163,24.018568,-0.0077,1.387
270.00,7.658849,25.01465,-0.000163,24.017852,-0.0077,1.387
272.00,7.658538,25.01465,-0.000164,24.018049,-0.0077,1.387
274.00,7.658065,25.01482,-0.000164,24.018744,-0.0076,1.387
276.00,7.657519,25.01518,-0.000164,24.018508,-0.0077,1.387
278.00,7.657212,25.01517,-0.000163,24.018104,-0.0077,1.387
280.00,7.656540,25.01491,-0.000165,24.018789,-0.0076,1.386
282.00,7.655815,25.01430,-0.000164,24.018386,-0.0076,1.386
284.00,7.656307,25.01382,-0.000163,24.018060,-0.0077,1.387
286.00,7.655703,25.01398,-0.000164,24.018450,-0.0077,1.387
288.00,7.655546,25.01417,-0.000164,24.018841,-0.0076,1.387
290.00,7.655336,25.01346,-0.000165,24.018488,-0.0077,1.387
292.00,7.654544,25.01408,-0.000166,24.018736,-0.0077,1.387
294.00,7.654633,25.01460,-0.000165,24.018374,-0.0076,1.386
296.00,7.654377,25.01385,-0.000165,24.018100,-0.0077,1.387
298.00,7.654607,25.01413,-0.000165,24.018912,-0.0077,1.388
300.00,7.654430,25.01409,-0.000164,24.018747,-0.0077,1.387
302.00,7.653774,25.01399,-0.000166,24.018473,-0.0077,1.387
304.00,7.653127,25.01405,-0.000166,24.018559,-0.0077,1.387
306.00,7.652900,25.01477,-0.000164,24.018988,-0.0077,1.387
308.00,7.654364,25.01468,-0.000165,24.018867,-0.0076,1.387
310.00,7.653532,25.01463,-0.000166,24.018856,-0.0076,1.387
312.00,7.652395,25.01492,-0.000164,24.018193,-0.0076,1.387
314.00,7.652300,25.01512,-0.000165,24.019130,-0.0076,1.387
316.00,7.652215,25.01510,-0.000165,24.018368,-0.0076,1.388
318.00,7.652263,25.01474,-0.000166,24.017984,-0.0077,1.387
320.00,7.651747,25.01510,-0.000165,24.018987,-0.0077,1.387
322.00,7.650530,25.01421,-0.000164,24.017864,-0.0077,1.387
324.00,7.649929,25.01412,-0.000165,24.018018,-0.0077,1.387
326.00,7.649071,25.01421,-0.000166,24.018069,-0.0077,1.387
328.00,7.648916,25.01429,-0.000165,24.018269,-0.0077,1.387
330.00,7.649119,25.01436,-0.000164,24.018426,-0.0077,1.386
332.00,7.648316,25.01351,-0.000164,24.018528,-0.0077,1.388
334.00,7.649150,25.01309,-0.000165,24.018127,-0.0077,1.387
336.00,7.649437,25.01294,-0.000165,24.018283,-0.0077,1.387
338.00,7.648661,25.01270,-0.000167,24.018060,-0.0077,1.386
340.00,7.647924,25.01259,-0.000165,24.017502,-0.0077,1.387
342.00,7.646870,25.01205,-0.000165,24.018318,-0.0077,1.387
344.00,7.646980,25.01226,-0.000165,24.018214,-0.0077,1.387
346.00,7.647518,25.01184,-0.000165,24.018038,-0.0077,1.387
348.00,7.646161,25.01324,-0.000166,24.019025,-0.0077,1.387
350.00,7.644929,25.01297,-0.000165,24.018508,-0.0077,1.387
352.00,7.644771,25.01365,-0.000163,24.018207,-0.0077,1.387
354.00,7.645602,25.01381,-0.000165,24.018459,-0.0076,1.387
356.00,7.646077,25.01337,-0.000165,24.018488,-0.0076,1.387
358.00,7.645964,25.01348,-0.000164,24.018310,-0.0077,1.387
360.00,7.645847,25.01326,-0.000164,24.018002,-0.0077,1.387
362.00,7.645046,25.01445,-0.000165,24.018020,-0.0077,1.387
364.00,7.644071,25.01372,-0.000166,24.018553,-0.0077,1.387
366.00,7.644237,25.01345,-0.000165,24.017884,-0.0077,1.388
368.00,7.644005,25.01366,-0.000166,24.018988,-0.0077,1.387
370.00,7.643946,25.01409,-0.000166,24.017556,-0.0077,1.387
372.00,7.644216,25.01313,-0.000165,24.017850,-0.0077,1.387
374.00,7.643766,25.01347,-0.000166,24.018626,-0.0077,1.387
376.00,7.642902,25.01358,-0.000166,24.018577,-0.0077,1.388
378.00,7.641555,25.01303,-0.000164,24.017913,-0.0077,1.387
380.00,7.641048,25.01262,-0.000165,24.018314,-0.0077,1.387
382.00,7.641638,25.01351,-0.000167,24.018439,-0.0077,1.387
384.00,7.641753,25.01300,-0.000166,24.018156,-0.0077,1.388
386.00,7.640800,25.01343,-0.000165,24.018686,-0.0077,1.387
388.00,7.640589,25.01339,-0.000166,24.018519,-0.0077,1.387
390.00,7.639813,25.01308,-0.000165,24.018448,-0.0077,1.387
392.00,7.639307,25.01273,-0.000165,24.018029,-0.0077,1.387
394.00,7.639264,25.01246,-0.000164,24.018350,-0.0077,1.386
396.00,7.638855,25.01284,-0.000165,24.018374,-0.0077,1.387
398.00,7.638572,25.01325,-0.000164,24.018686,-0.0076,1.388
400.00,7.638898,25.01378,-0.000165,24.018847,-0.0076,1.387
402.00,7.638692,25.01430,-0.000165,24.018203,-0.0077,1.387
404.00,7.639137,25.01358,-0.000164,24.018028,-0.0077,1.387
406.00,7.638498,25.01369,-0.000163,24.018399,-0.0077,1.387
408.00,7.637887,25.01394,-0.000165,24.017825,-0.0076,1.387
410.00,7.637865,25.01345,-0.000164,24.018062,-0.0077,1.387
412.00,7.637778,25.01404,-0.000165,24.017989,-0.0077,1.388
414.00,7.636849,25.01459,-0.000166,24.018776,-0.0077,1.387
416.00,7.636020,25.01476,-0.000166,24.018983,-0.0077,1.387
418.00,7.636372,25.01441,-0.000166,24.018361,-0.0077,1.387
420.00,7.635677,25.01425,-0.000165,24.018386,-0.0077,1.387
422.00,7.635342,25.01441,-0.000165,24.018392,-0.0077,1.387
424.00,7.634974,25.01403,-0.000166,24.018241,-0.0077,1.388
426.00,7.635078,25.01412,-0.000165,24.018316,-0.0076,1.387
428.00,7.635351,25.01383,-0.000165,24.018330,-0.0076,1.387
430.00,7.634863,25.01381,-0.000166,24.018916,-0.0077,1.387
432.00,7.635162,25.01369,-0.000165,24.018493,-0.0077,1.387
434.00,7.634888,25.01385,-0.000166,24.018223,-0.0077,1.387
436.00,7.633982,25.01509,-0.000166,24.018432,-0.0077,1.386
438.00,7.633463,25.01509,-0.000165,24.018950,-0.0077,1.388
440.00,7.633369,25.01503,-0.000164,24.018916,-0.0077,1.387
442.00,7.632739,25.01480,-0.000164,24.018274,-0.0077,1.387
444.00,7.632435,25.01502,-0.000165,24.018312,-0.0077,1.388
446.00,7.631877,25.01416,-0.000165,24.018388,-0.0077,1.387
448.00,7.631495,25.01486,-0.000164,24.019199,-0.0077,1.387
450.00,7.631394,25.01425,-0.000165,24.017603,-0.0077,1.387
452.00,7.631233,25.01498,-0.000165,24.017645,-0.0077,1.387
454.00,7.631229,25.01453,-0.000165,24.018948,-0.0077,1.387
456.00,7.630936,25.01504,-0.000165,24.018435,-0.0077,1.387
458.00,7.630497,25.01546,-0.000166,24.018435,-0.0077,1.387
460.00,7.630374,25.01500,-0.000165,24.018533,-0.0076,1.387
462.00,7.630734,25.01390,-0.000165,24.017819,-0.0077,1.387
464.00,7.629717,25.01484,-0.000165,24.017826,-0.0077,1.387
466.00,7.629205,25.01507,-0.000166,24.017830,-0.0077,1.387
468.00,7.629227,25.01511,-0.000166,24.018669,-0.0077,1.387
470.00,7.628583,25.01561,-0.000165,24.018604,-0.0077,1.387
472.00,7.628686,25.01591,-0.000165,24.018194,-0.0077,1.387
474.00,7.628327,25.01598,-0.000165,24.019070,-0.0077,1.387
476.00,7.627739,25.01681,-0.000166,24.019070,-0.0077,1.386
478.00,7.627629,25.01565,-0.000165,24.018733,-0.0076,1.387
480.00,7.628000,25.01595,-0.000165,24.018996,-0.0076,1.387
482.00,7.626743,25.01584,-0.000166,24.018006,-0.0077,1.387
484.00,7.626580,25.01509,-0.000166,24.018009,-0.0077,1.387
486.00,7.627052,25.01613,-0.000165,24.018860,-0.0077,1.387
488.00,7.626757,25.01512,-0.000166,24.018916,-0.0077,1.387
490.00,7.626936,25.01503,-0.000164,24.019220,-0.0077,1.387
492.00,7.625783,25.01481,-0.000165,24.018718,-0.0076,1.387
494.00,7.625300,25.01457,-0.000164,24.018571,-0.0076,1.387
496.00,7.625177,25.01490,-0.000165,24.018644,-0.0077,1.387
498.00,7.625149,25.01500,-0.000164,24.018365,-0.0077,1.387
500.00,7.624949,25.01494,-0.000165,24.018591,-0.0077,1.387
502.00,7.625097,25.01488,-0.000166,24.018423,-0.0076,1.387
504.00,7.624160,25.01537,-0.000165,24.018838,-0.0077,1.387
506.00,7.622643,25.01547,-0.000165,24.018961,-0.0077,1.387
508.00,7.622460,25.01535,-0.000165,24.018602,-0.0077,1.387
510.00,7.623155,25.01557,-0.000165,24.018202,-0.0077,1.387
512.00,7.622567,25.01505,-0.000163,24.017955,-0.0077,1.387
514.00,7.622377,25.01555,-0.000164,24.017553,-0.0077,1.388
516.00,7.622713,25.01565,-0.000165,24.018493,-0.0077,1.387
518.00,7.623171,25.01562,-0.000165,24.018024,-0.0077,1.387
520.00,7.622067,25.01603,-0.000164,24.018283,-0.0077,1.387
522.00,7.621511,25.01583,-0.000163,24.018687,-0.0076,1.387
524.00,7.621520,25.01660,-0.000164,24.018452,-0.0077,1.387
526.00,7.620652,25.01729,-0.000165,24.017999,-0.0077,1.387
528.00,7.621166,25.01688,-0.000165,24.018481,-0.0077,1.387
530.00,7.621999,25.01690,-0.000164,24.018473,-0.0077,1.387
532.00,7.621853,25.01659,-0.000164,24.018666,-0.0077,1.387
534.00,7.621020,25.01782,-0.000165,24.018136,-0.0077,1.387
536.00,7.619757,25.01781,-0.000165,24.018018,-0.0077,1.387
538.00,7.619284,25.01774,-0.000166,24.019162,-0.0077,1.387
540.00,7.620129,25.01794,-0.000165,24.018318,-0.0077,1.387
542.00,7.620786,25.01764,-0.000166,24.018512,-0.0077,1.387
544.00,7.619283,25.01663,-0.000167,24.018573,-0.0077,1.387
546.00,7.619176,25.01773,-0.000166,24.018289,-0.0077,1.387
548.00,7.619137,25.01804,-0.000165,24.018303,-0.0076,1.387
550.00,7.618378,25.01803,-0.000165,24.018397,-0.0077,1.387
552.00,7.618323,25.01814,-0.000165,24.019220,-0.0077,1.387
554.00,7.617965,25.01887,-0.000165,24.018996,-0.0076,1.387
556.00,7.617710,25.01774,-0.000165,24.018107,-0.0076,1.386
558.00,7.617094,25.01772,-0.000164,24.019313,-0.0077,1.387
560.00,7.616529,25.01752,-0.000165,24.018580,-0.0077,1.388
562.00,7.616974,25.01695,-0.000166,24.018932,-0.0077,1.387
564.00,7.617067,25.01712,-0.000166,24.017699,-0.0077,1.387
566.00,7.616753,25.01720,-0.000166,24.018599,-0.0077,1.387
568.00,7.615665,25.01664,-0.000166,24.018241,-0.0077,1.388
570.00,7.614719,25.01657,-0.000167,24.018024,-0.0077,1.387
572.00,7.614906,25.01675,-0.000166,24.018845,-0.0077,1.387
574.00,7.615884,25.01612,-0.000165,24.017989,-0.0077,1.387
576.00,7.614399,25.01616,-0.000165,24.018580,-0.0077,1.387
578.00,7.613834,25.01731,-0.000165,24.018189,-0.0077,1.387
580.00,7.614022,25.01681,-0.000165,24.018231,-0.0076,1.387
582.00,7.613799,25.01665,-0.000166,24.018211,-0.0076,1.387
584.00,7.613775,25.01721,-0.000165,24.017960,-0.0077,1.387
586.00,7.614266,25.01689,-0.000165,24.017939,-0.0077,1.387
588.00,7.613905,25.01635,-0.000166,24.018194,-0.0077,1.388
590.00,7.613836,25.01638,-0.000167,24.018241,-0.0077,1.388
592.00,7.613547,25.01709,-0.000165,24.017893,-0.0076,1.387
594.00,7.613410,25.01677,-0.000164,24.018892,-0.0077,1.387
596.00,7.612225,25.01652,-0.000165,24.018606,-0.0077,1.387
598.00,7.611806,25.01674,-0.000165,24.018689,-0.0077,1.387
600.00,7.611932,25.01561,-0.000166,24.018356,-0.0077,1.386
@1,2.0000,4.0
602.00,7.612083,25.01625,-0.000165,24.018406,-0.0077,1.387
604.00,7.612509,25.01611,-0.000165,24.018405,-0.0077,1.388
606.00,7.608925,25.01572,-0.000165,24.018240,-0.0077,1.388
608.00,7.606391,25.01571,-0.000166,24.018332,-0.0077,1.387
610.00,7.607455,25.01537,-0.000166,24.018251,-0.0077,1.387
612.00,7.609796,25.01567,-0.000164,24.018352,-0.0077,1.386
614.00,7.611241,25.01654,-0.000164,24.018996,-0.0077,1.387
616.00,7.611483,25.01557,-0.000165,24.018173,-0.0077,1.387
618.00,7.611481,25.01471,-0.000165,24.017738,-0.0077,1.387
620.00,7.611585,25.01491,-0.000164,24.018390,-0.0077,1.388
622.00,7.611888,25.01554,-0.000165,24.018274,-0.0077,1.388
624.00,7.611768,25.01562,-0.000166,24.018414,-0.0077,1.387
626.00,7.613176,25.01495,-0.000164,24.019050,-0.0077,1.387
628.00,7.614719,25.01564,-0.000167,24.018682,-0.0077,1.388
630.00,7.614798,25.01560,-0.000166,24.018312,-0.0077,1.388
632.00,7.613992,25.01580,-0.000166,24.018383,-0.0077,1.388
634.00,7.613697,25.01538,-0.000165,24.017533,-0.0077,1.387
636.00,7.613292,25.01528,-0.000165,24.018745,-0.0077,1.387
638.00,7.613063,25.01533,-0.000165,24.018430,-0.0077,1.387
640.00,7.612842,25.01599,-0.000165,24.018171,-0.0077,1.387
642.00,7.612325,25.01569,-0.000165,24.017980,-0.0077,1.387
644.00,7.612092,25.01549,-0.000165,24.018018,-0.0077,1.388
646.00,7.612440,25.01550,-0.000165,24.017748,-0.0076,1.388
648.00,7.612651,25.01504,-0.000165,24.018617,-0.0077,1.388
650.00,7.611598,25.01478,-0.000165,24.018530,-0.0077,1.387
652.00,7.611216,25.01539,-0.000166,24.018463,-0.0077,1.387
654.00,7.611598,25.01556,-0.000166,24.018553,-0.0077,1.387
656.00,7.611055,25.01550,-0.000166,24.018084,-0.0077,1.387
658.00,7.610338,25.01581,-0.000167,24.018006,-0.0077,1.388
660.00,7.610202,25.01530,-0.000166,24.018356,-0.0077,1.388
662.00,7.610487,25.01517,-0.000166,24.018798,-0.0077,1.387
664.00,7.610451,25.01559,-0.000165,24.018687,-0.0077,1.387
666.00,7.609838,25.01550,-0.000166,24.018468,-0.0077,1.387
668.00,7.609647,25.01543,-0.000167,24.018071,-0.0077,1.387
670.00,7.609324,25.01430,-0.000167,24.018347,-0.0077,1.387
672.00,7.608545,25.01439,-0.000165,24.018156,-0.0077,1.387
674.00,7.608335,25.01511,-0.000165,24.018182,-0.0077,1.386
676.00,7.609077,25.01414,-0.000165,24.018258,-0.0077,1.387
678.00,7.609985,25.01430,-0.000166,24.017719,-0.0077,1.388
680.00,7.610056,25.01417,-0.000167,24.017904,-0.0077,1.388
682.00,7.610604,25.01432,-0.000167,24.017808,-0.0077,1.387
684.00,7.609857,25.01361,-0.000165,24.017988,-0.0077,1.387
686.00,7.608790,25.01342,-0.000166,24.018249,-0.0077,1.387
688.00,7.607302,25.01344,-0.000166,24.017647,-0.0077,1.387
690.00,7.607153,25.01325,-0.000165,24.017997,-0.0077,1.387
692.00,7.606915,25.01437,-0.000165,24.018325,-0.0077,1.387
694.00,7.606040,25.01484,-0.000165,24.018539,-0.0077,1.387
696.00,7.605320,25.01393,-0.000166,24.018731,-0.0077,1.387
698.00,7.605771,25.01437,-0.000166,24.017665,-0.0077,1.387
700.00,7.606271,25.01348,-0.000166,24.018386,-0.0077,1.387
702.00,7.605335,25.01410,-0.000165,24.018064,-0.0077,1.387
704.00,7.604870,25.01373,-0.000167,24.018142,-0.0077,1.387
706.00,7.604472,25.01335,-0.000166,24.018000,-0.0077,1.386
708.00,7.605054,25.01407,-0.000165,24.018087,-0.0077,1.387
710.00,7.604107,25.01470,-0.000167,24.018693,-0.0077,1.388
712.00,7.604455,25.01414,-0.000167,24.018316,-0.0077,1.388
714.00,7.604791,25.01444,-0.000165,24.018178,-0.0077,1.388
716.00,7.604481,25.01399,-0.000165,24.018379,-0.0077,1.387
718.00,7.604199,25.01462,-0.000164,24.018604,-0.0077,1.387
720.00,7.603726,25.01458,-0.000164,24.017975,-0.0077,1.387
722.00,7.603815,25.01476,-0.000165,24.018062,-0.0077,1.387
724.00,7.603464,25.01499,-0.000166,24.018133,-0.0077,1.387
726.00,7.602692,25.01431,-0.000166,24.017649,-0.0077,1.387
728.00,7.602088,25.01443,-0.000167,24.018307,-0.0077,1.387
730.00,7.602260,25.01432,-0.000167,24.019021,-0.0077,1.387
732.00,7.602385,25.01413,-0.000166,24.018869,-0.0077,1.387
734.00,7.601353,25.01394,-0.000167,24.018116,-0.0077,1.387
736.00,7.601028,25.01508,-0.000165,24.018720,-0.0077,1.387
738.00,7.601019,25.01497,-0.000166,24.018298,-0.0077,1.387
740.00,7.600328,25.01505,-0.000166,24.018383,-0.0077,1.388
742.00,7.600023,25.01467,-0.000166,24.018455,-0.0077,1.387
744.00,7.600535,25.01423,-0.000165,24.018874,-0.0077,1.387
746.00,7.600726,25.01408,-0.000166,24.017576,-0.0077,1.387
748.00,7.599836,25.01486,-0.000166,24.018328,-0.0077,1.388
750.00,7.599310,25.01479,-0.000167,24.018022,-0.0077,1.387
752.00,7.599307,25.01553,-0.000167,24.017991,-0.0077,1.387
754.00,7.599723,25.01539,-0.000165,24.018642,-0.0077,1.387
756.00,7.599979,25.01574,-0.000166,24.018488,-0.0076,1.387
758.00,7.600147,25.01515,-0.000166,24.018316,-0.0077,1.386
760.00,7.599560,25.01475,-0.000165,24.018492,-0.0077,1.387
762.00,7.599228,25.01484,-0.000167,24.018236,-0.0077,1.387
764.00,7.598759,25.01480,-0.000166,24.018116,-0.0077,1.387
766.00,7.598576,25.01494,-0.000167,24.018327,-0.0077,1.388
768.00,7.598050,25.01583,-0.000167,24.018225,-0.0077,1.388
770.00,7.597732,25.01522,-0.000167,24.018443,-0.0077,1.387
772.00,7.597122,25.01606,-0.000166,24.018484,-0.0077,1.387
774.00,7.597517,25.01529,-0.000166,24.017955,-0.0077,1.388
776.00,7.597058,25.01598,-0.000165,24.018261,-0.0077,1.388
778.00,7.597196,25.01529,-0.000165,24.017812,-0.0077,1.387
780.00,7.596950,25.01416,-0.000166,24.018764,-0.0077,1.387
782.00,7.596308,25.01403,-0.000166,24.017678,-0.0077,1.387
784.00,7.596139,25.01408,-0.000166,24.017226,-0.0077,1.388
786.00,7.596272,25.01485,-0.000165,24.018057,-0.0077,1.388
788.00,7.596134,25.01466,-0.000166,24.018764,-0.0077,1.388
790.00,7.595502,25.01511,-0.000165,24.018638,-0.0077,1.387
792.00,7.594938,25.01497,-0.000166,24.018216,-0.0077,1.388
794.00,7.594643,25.01514,-0.000166,24.018028,-0.0077,1.387
796.00,7.594658,25.01451,-0.000166,24.017645,-0.0077,1.387
798.00,7.594902,25.01361,-0.000166,24.017699,-0.0077,1.387
800.00,7.595392,25.01313,-0.000165,24.018249,-0.0077,1.387
802.00,7.596097,25.01375,-0.000165,24.018261,-0.0076,1.388
804.00,7.595633,25.01352,-0.000166,24.017910,-0.0077,1.387
806.00,7.595696,25.01429,-0.000166,24.018609,-0.0077,1.387
808.00,7.595490,25.01425,-0.000165,24.018441,-0.0077,1.387
810.00,7.594488,25.01438,-0.000165,24.018840,-0.0077,1.387
812.00,7.593734,25.01431,-0.000165,24.018941,-0.0077,1.387
814.00,7.593790,25.01415,-0.000166,24.018307,-0.0076,1.387
816.00,7.593755,25.01381,-0.000166,24.018464,-0.0077,1.388
818.00,7.593625,25.01324,-0.000165,24.017641,-0.0077,1.387
820.00,7.593489,25.01376,-0.000165,24.018782,-0.0077,1.387
822.00,7.592874,25.01354,-0.000167,24.018218,-0.0076,1.388
824.00,7.592151,25.01443,-0.000166,24.017904,-0.0077,1.387
826.00,7.592321,25.01417,-0.000166,24.017975,-0.0077,1.388
828.00,7.591951,25.01402,-0.000164,24.018684,-0.0077,1.388
830.00,7.591521,25.01428,-0.000166,24.017930,-0.0077,1.387
832.00,7.590410,25.01472,-0.000166,24.017752,-0.0077,1.387
834.00,7.589728,25.01451,-0.000166,24.017587,-0.0076,1.387
836.00,7.589828,25.01510,-0.000166,24.018131,-0.0077,1.387
838.00,7.590416,25.01522,-0.000166,24.018169,-0.0077,1.388
840.00,7.590392,25.01496,-0.000166,24.017738,-0.0076,1.388
842.00,7.589718,25.01473,-0.000166,24.018180,-0.0077,1.387
844.00,7.589867,25.01498,-0.000165,24.018125,-0.0076,1.388
846.00,7.589626,25.01520,-0.000165,24.017982,-0.0077,1.387
848.00,7.589948,25.01466,-0.000166,24.017881,-0.0076,1.388
850.00,7.589613,25.01429,-0.000165,24.018017,-0.0076,1.387
852.00,7.588781,25.01441,-0.000166,24.018222,-0.0077,1.388
854.00,7.588466,25.01507,-0.000166,24.018185,-0.0077,1.388
856.00,7.589022,25.01539,-0.000167,24.018628,-0.0077,1.387
858.00,7.589651,25.01517,-0.000167,24.017844,-0.0077,1.387
860.00,7.589353,25.01403,-0.000166,24.017603,-0.0077,1.388
862.00,7.588853,25.01431,-0.000166,24.018600,-0.0077,1.388
864.00,7.588344,25.01456,-0.000167,24.017828,-0.0077,1.387
866.00,7.588575,25.01498,-0.000166,24.017772,-0.0077,1.387
868.00,7.589306,25.01400,-0.000165,24.017699,-0.0077,1.387
870.00,7.588484,25.01440,-0.000165,24.018129,-0.0077,1.388
872.00,7.587643,25.01432,-0.000165,24.018022,-0.0077,1.388
874.00,7.587805,25.01373,-0.000165,24.017988,-0.0077,1.387
876.00,7.587498,25.01436,-0.000166,24.018454,-0.0077,1.388
878.00,7.586955,25.01398,-0.000166,24.018443,-0.0077,1.388
880.00,7.586494,25.01435,-0.000165,24.018082,-0.0077,1.387
882.00,7.586293,25.01372,-0.000165,24.017901,-0.0077,1.388
884.00,7.586682,25.01405,-0.000166,24.018131,-0.0077,1.387
886.00,7.586696,25.01398,-0.000166,24.018553,-0.0077,1.387
888.00,7.585667,25.01324,-0.000166,24.017960,-0.0077,1.387
890.00,7.585132,25.01334,-0.000167,24.018548,-0.0077,1.387
892.00,7.585323,25.01314,-0.000165,24.018133,-0.0077,1.388
894.00,7.585698,25.01324,-0.000166,24.018031,-0.0077,1.388
896.00,7.586251,25.01283,-0.000167,24.017866,-0.0077,1.387
898.00,7.585770,25.01316,-0.000167,24.018506,-0.0077,1.387
900.00,7.585258,25.01345,-0.000166,24.017625,-0.0077,1.388
902.00,7.585204,25.01283,-0.000166,24.017574,-0.0077,1.387
904.00,7.585010,25.01368,-0.000167,24.018443,-0.0077,1.387
906.00,7.584131,25.01247,-0.000166,24.018037,-0.0077,1.387
908.00,7.584235,25.01314,-0.000166,24.018196,-0.0077,1.388
910.00,7.584961,25.01359,-0.000167,24.018649,-0.0077,1.388
912.00,7.584162,25.01257,-0.000166,24.017776,-0.0077,1.388
914.00,7.583210,25.01338,-0.000167,24.017826,-0.0077,1.387
916.00,7.583630,25.01401,-0.000166,24.017621,-0.0077,1.387
918.00,7.583503,25.01321,-0.000169,24.017803,-0.0077,1.387
920.00,7.583174,25.01311,-0.000167,24.017498,-0.0077,1.387
922.00,7.583585,25.01337,-0.000168,24.017582,-0.0077,1.388
924.00,7.582828,25.01367,-0.000167,24.017999,-0.0077,1.387
926.00,7.582118,25.01412,-0.000167,24.018622,-0.0077,1.387
928.00,7.582978,25.01420,-0.000168,24.018229,-0.0077,1.388
930.00,7.583236,25.01402,-0.000168,24.018185,-0.0077,1.388
932.00,7.582926,25.01406,-0.000168,24.018207,-0.0077,1.388
934.00,7.582255,25.01395,-0.000167,24.018671,-0.0077,1.388
936.00,7.582082,25.01309,-0.000169,24.017600,-0.0077,1.388
938.00,7.582539,25.01289,-0.000168,24.018539,-0.0077,1.387
940.00,7.582963,25.01394,-0.000167,24.017359,-0.0077,1.388
942.00,7.582008,25.01368,-0.000166,24.018229,-0.0077,1.387
944.00,7.582413,25.01299,-0.000166,24.018225,-0.0077,1.387
946.00,7.582412,25.01359,-0.000166,24.018350,-0.0077,1.388
948.00,7.582509,25.01429,-0.000168,24.018756,-0.0077,1.388
950.00,7.581385,25.01403,-0.000167,24.017881,-0.0077,1.387
952.00,7.580267,25.01441,-0.000167,24.018006,-0.0077,1.387
954.00,7.579529,25.01425,-0.000167,24.018521,-0.0077,1.388
956.00,7.579431,25.01480,-0.000167,24.017687,-0.0077,1.388
958.00,7.579156,25.01447,-0.000167,24.017980,-0.0077,1.387
960.00,7.579417,25.01373,-0.000166,24.018390,-0.0077,1.388
962.00,7.580129,25.01367,-0.000166,24.017674,-0.0077,1.387
964.00,7.579492,25.01374,-0.000167,24.018729,-0.0077,1.387
966.00,7.578848,25.01347,-0.000168,24.017988,-0.0077,1.388
968.00,7.578534,25.01300,-0.000167,24.017826,-0.0077,1.388
970.00,7.578654,25.01361,-0.000168,24.018435,-0.0077,1.388
972.00,7.579147,25.01250,-0.000168,24.018254,-0.0077,1.387
974.00,7.579267,25.01321,-0.000167,24.018129,-0.0077,1.388
976.00,7.578952,25.01377,-0.000167,24.018495,-0.0077,1.387
978.00,7.577709,25.01416,-0.000167,24.018446,-0.0077,1.387
980.00,7.577021,25.01312,-0.000166,24.017942,-0.0077,1.387
982.00,7.577390,25.01331,-0.000166,24.017676,-0.0077,1.388
984.00,7.577597,25.01315,-0.000166,24.018046,-0.0077,1.387
986.00,7.576782,25.01355,-0.000168,24.017783,-0.0077,1.387
988.00,7.576787,25.01369,-0.000167,24.018292,-0.0077,1.388
990.00,7.577678,25.01300,-0.000168,24.017788,-0.0077,1.387
992.00,7.577626,25.01303,-0.000167,24.017979,-0.0077,1.387
994.00,7.577547,25.01247,-0.000167,24.018321,-0.0077,1.388
996.00,7.577100,25.01391,-0.000167,24.017306,-0.0077,1.388
998.00,7.576270,25.01327,-0.000167,24.017654,-0.0077,1.387
1000.00,7.575499,25.01271,-0.000166,24.018133,-0.0077,1.388
1002.00,7.574844,25.01282,-0.000167,24.017966,-0.0077,1.387
1004.00,7.575581,25.01388,-0.000168,24.017600,-0.0077,1.387
1006.00,7.575815,25.01320,-0.000168,24.017901,-0.0077,1.387
1008.00,7.575122,25.01360,-0.000168,24.017629,-0.0077,1.388
1010.00,7.575091,25.01370,-0.000167,24.017832,-0.0077,1.387
1012.00,7.574435,25.01434,-0.000167,24.017890,-0.0077,1.387
1014.00,7.575153,25.01421,-0.000167,24.017950,-0.0077,1.388
1016.00,7.575508,25.01442,-0.000167,24.017623,-0.0077,1.388
1018.00,7.574893,25.01486,-0.000167,24.018319,-0.0077,1.388
1020.00,7.574774,25.01479,-0.000168,24.017935,-0.0077,1.387
1022.00,7.574387,25.01434,-0.000167,24.018044,-0.0077,1.387
1024.00,7.574176,25.01364,-0.000166,24.017540,-0.0077,1.387
1026.00,7.574118,25.01356,-0.000166,24.018307,-0.0077,1.387
1028.00,7.574100,25.01322,-0.000167,24.018053,-0.0077,1.387
1030.00,7.574287,25.01281,-0.000167,24.017864,-0.0077,1.387
1032.00,7.573341,25.01293,-0.000167,24.018076,-0.0077,1.388
1034.00,7.572091,25.01320,-0.000167,24.017573,-0.0077,1.387
1036.00,7.571495,25.01388,-0.000167,24.017979,-0.0077,1.387
1038.00,7.572667,25.01365,-0.000168,24.018047,-0.0077,1.388
1040.00,7.572597,25.01427,-0.000167,24.018084,-0.0077,1.387
1042.00,7.572252,25.01512,-0.000167,24.017939,-0.0077,1.387
1044.00,7.572769,25.01448,-0.000167,24.017549,-0.0077,1.387
1046.00,7.573070,25.01396,-0.000169,24.017710,-0.0077,1.387
1048.00,7.572476,25.01405,-0.000168,24.018622,-0.0077,1.387
1050.00,7.571312,25.01303,-0.000167,24.018305,-0.0077,1.387
1052.00,7.571075,25.01322,-0.000166,24.018241,-0.0077,1.387
1054.00,7.571235,25.01363,-0.000165,24.017105,-0.0077,1.387
1056.00,7.571006,25.01347,-0.000167,24.017785,-0.0077,1.387
1058.00,7.571309,25.01372,-0.000167,24.018229,-0.0077,1.387
1060.00,7.571240,25.01387,-0.000167,24.017928,-0.0077,1.388
1062.00,7.570917,25.01404,-0.000168,24.018223,-0.0077,1.387
1064.00,7.570451,25.01478,-0.000166,24.018539,-0.0077,1.387
1066.00,7.570351,25.01478,-0.000165,24.018896,-0.0077,1.387
1068.00,7.570474,25.01370,-0.000167,24.017968,-0.0077,1.388
1070.00,7.570043,25.01306,-0.000168,24.018386,-0.0077,1.387
1072.00,7.571062,25.01367,-0.000167,24.017968,-0.0077,1.387
1074.00,7.570672,25.01447,-0.000167,24.018084,-0.0077,1.387
1076.00,7.569662,25.01417,-0.000167,24.017756,-0.0076,1.387
1078.00,7.570351,25.01471,-0.000167,24.018009,-0.0077,1.387
1080.00,7.569595,25.01393,-0.000167,24.018370,-0.0077,1.388
1082.00,7.569424,25.01418,-0.000167,24.018430,-0.0077,1.388
1084.00,7.570052,25.01439,-0.000168,24.017388,-0.0077,1.387
1086.00,7.570058,25.01370,-0.000166,24.017665,-0.0077,1.387
1088.00,7.570044,25.01412,-0.000166,24.017554,-0.0077,1.387
1090.00,7.569272,25.01392,-0.000166,24.017888,-0.0077,1.387
1092.00,7.568826,25.01398,-0.000167,24.018307,-0.0077,1.387
1094.00,7.568417,25.01479,-0.000167,24.018191,-0.0077,1.388
1096.00,7.568149,25.01363,-0.000168,24.018789,-0.0077,1.387
1098.00,7.567938,25.01317,-0.000167,24.017922,-0.0077,1.387
1100.00,7.567600,25.01352,-0.000167,24.018098,-0.0077,1.387
1102.00,7.568405,25.01338,-0.000167,24.018240,-0.0077,1.387
1104.00,7.568061,25.01320,-0.000167,24.018042,-0.0077,1.388
1106.00,7.567302,25.01371,-0.000167,24.017877,-0.0077,1.387
1108.00,7.567380,25.01376,-0.000167,24.017968,-0.0077,1.387
1110.00,7.566231,25.01405,-0.000168,24.018695,-0.0077,1.387
1112.00,7.567266,25.01406,-0.000168,24.017872,-0.0077,1.387
1114.00,7.566933,25.01409,-0.000166,24.018577,-0.0077,1.386
1116.00,7.566745,25.01366,-0.000167,24.018017,-0.0077,1.387
1118.00,7.567004,25.01288,-0.000167,24.017727,-0.0077,1.387
1120.00,7.567815,25.01345,-0.000166,24.017968,-0.0077,1.387
1122.00,7.567530,25.01279,-0.000166,24.018787,-0.0077,1.387
1124.00,7.566714,25.01310,-0.000167,24.017912,-0.0077,1.387
1126.00,7.565857,25.01338,-0.000167,24.018434,-0.0077,1.387
1128.00,7.566153,25.01373,-0.000166,24.018506,-0.0076,1.387
1130.00,7.566137,25.01420,-0.000167,24.018031,-0.0077,1.388
1132.00,7.565762,25.01370,-0.000167,24.018680,-0.0077,1.387
1134.00,7.564671,25.01506,-0.000167,24.018414,-0.0077,1.387
1136.00,7.564520,25.01440,-0.000167,24.017988,-0.0077,1.387
1138.00,7.564285,25.01454,-0.000167,24.018725,-0.0077,1.387
1140.00,7.564385,25.01397,-0.000168,24.018015,-0.0077,1.388
1142.00,7.564762,25.01405,-0.000169,24.018403,-0.0077,1.387
1144.00,7.564520,25.01480,-0.000169,24.018111,-0.0077,1.387
1146.00,7.564262,25.01387,-0.000166,24.017854,-0.0077,1.387
1148.00,7.563706,25.01443,-0.000166,24.017982,-0.0077,1.388
1150.00,7.563425,25.01448,-0.000167,24.018289,-0.0077,1.388
1152.00,7.563262,25.01353,-0.000167,24.018218,-0.0077,1.388
1154.00,7.563040,25.01479,-0.000168,24.018298,-0.0077,1.387
1156.00,7.562670,25.01491,-0.000168,24.018247,-0.0077,1.387
1158.00,7.563558,25.01367,-0.000166,24.017783,-0.0077,1.387
1160.00,7.563778,25.01439,-0.000167,24.018740,-0.0077,1.387
1162.00,7.564119,25.01438,-0.000166,24.018388,-0.0077,1.387
1164.00,7.564870,25.01398,-0.000166,24.017554,-0.0077,1.388
1166.00,7.565019,25.01398,-0.000166,24.018666,-0.0077,1.387
1168.00,7.563750,25.01387,-0.000166,24.018515,-0.0076,1.387
1170.00,7.563104,25.01381,-0.000167,24.018318,-0.0077,1.387
1172.00,7.562699,25.01383,-0.000167,24.018193,-0.0077,1.388
1174.00,7.562166,25.01336,-0.000167,24.018325,-0.0077,1.388
1176.00,7.561996,25.01333,-0.000166,24.017906,-0.0077,1.388
1178.00,7.562509,25.01394,-0.000167,24.018405,-0.0077,1.388
1180.00,7.562875,25.01407,-0.000167,24.017859,-0.0076,1.387
1182.00,7.563203,25.01466,-0.000166,24.018269,-0.0076,1.387
1184.00,7.562877,25.01469,-0.000167,24.018631,-0.0077,1.387
1186.00,7.561742,25.01529,-0.000167,24.017928,-0.0077,1.387
1188.00,7.562334,25.01452,-0.000167,24.017520,-0.0077,1.387
1190.00,7.562236,25.01529,-0.000167,24.018838,-0.0076,1.387
1192.00,7.560444,25.01565,-0.000167,24.018468,-0.0077,1.388
1194.00,7.560205,25.01631,-0.000167,24.018076,-0.0077,1.387
1196.00,7.560177,25.01651,-0.000167,24.018417,-0.0077,1.388
1198.00,7.560664,25.01629,-0.000168,24.019035,-0.0077,1.388
1200.00,7.560547,25.01677,-0.000168,24.018700,-0.0076,1.387
@2,12.0000,24.0
1202.00,7.559243,25.01629,-0.000167,24.018720,-0.0077,1.387
1204.00,7.555522,25.01548,-0.000167,24.018519,-0.0077,1.388
1206.00,7.548513,25.01528,-0.000167,24.017761,-0.0077,1.387
1208.00,7.543819,25.01592,-0.000166,24.017837,-0.0077,1.386
1210.00,7.542342,25.01560,-0.000165,24.018434,-0.0077,1.386
1212.00,7.543473,25.01624,-0.000165,24.018359,-0.0077,1.387
1214.00,7.545249,25.01530,-0.000167,24.017921,-0.0077,1.388
1216.00,7.546487,25.01522,-0.000167,24.018823,-0.0077,1.388
1218.00,7.546558,25.01544,-0.000167,24.018753,-0.0077,1.388
1220.00,7.549844,25.01539,-0.000168,24.018222,-0.0077,1.389
1222.00,7.553998,25.01549,-0.000167,24.018628,-0.0077,1.389
1224.00,7.556877,25.01592,-0.000168,24.018548,-0.0077,1.389
1226.00,7.560999,25.01453,-0.000168,24.017864,-0.0077,1.388
1228.00,7.569655,25.01487,-0.000168,24.018510,-0.0077,1.389
1230.00,7.580121,25.01538,-0.000168,24.018174,-0.0077,1.390
1232.00,7.588483,25.01592,-0.000168,24.018299,-0.0077,1.390
1234.00,7.594087,25.01603,-0.000169,24.018488,-0.0077,1.390
1236.00,7.597755,25.01624,-0.000168,24.018238,-0.0077,1.389
1238.00,7.600120,25.01573,-0.000167,24.017870,-0.0077,1.388
1240.00,7.602322,25.01523,-0.000166,24.018336,-0.0077,1.387
1242.00,7.604552,25.01553,-0.000165,24.018724,-0.0077,1.388
1244.00,7.605922,25.01558,-0.000166,24.018334,-0.0077,1.388
1246.00,7.606468,25.01499,-0.000166,24.018803,-0.0077,1.388
1248.00,7.606658,25.01562,-0.000166,24.018521,-0.0077,1.387
1250.00,7.606786,25.01608,-0.000165,24.018816,-0.0076,1.387
1252.00,7.606345,25.01596,-0.000165,24.018843,-0.0076,1.387
1254.00,7.605277,25.01598,-0.000166,24.018328,-0.0077,1.388
1256.00,7.604138,25.01555,-0.000166,24.017950,-0.0077,1.388
1258.00,7.603975,25.01610,-0.000166,24.018599,-0.0077,1.388
1260.00,7.603717,25.01527,-0.000166,24.018671,-0.0077,1.388
1262.00,7.602609,25.01551,-0.000166,24.018385,-0.0077,1.387
1264.00,7.601247,25.01562,-0.000167,24.018470,-0.0077,1.387
1266.00,7.599551,25.01625,-0.000166,24.018310,-0.0077,1.387
1268.00,7.598142,25.01588,-0.000166,24.018773,-0.0077,1.387
1270.00,7.596391,25.01620,-0.000167,24.018374,-0.0077,1.387
1272.00,7.594091,25.01554,-0.000166,24.018664,-0.0077,1.388
1274.00,7.593160,25.01577,-0.000166,24.018225,-0.0077,1.388
1276.00,7.592227,25.01655,-0.000166,24.018218,-0.0077,1.388
1278.00,7.590936,25.01564,-0.000167,24.018551,-0.0077,1.387
1280.00,7.589946,25.01565,-0.000165,24.018497,-0.0077,1.387
1282.00,7.587473,25.01603,-0.000165,24.018336,-0.0077,1.387
1284.00,7.585659,25.01528,-0.000166,24.018841,-0.0077,1.387
1286.00,7.584712,25.01549,-0.000167,24.018318,-0.0077,1.388
1288.00,7.583900,25.01552,-0.000167,24.018087,-0.0077,1.387
1290.00,7.582336,25.01542,-0.000167,24.018620,-0.0076,1.387
1292.00,7.581101,25.01585,-0.000166,24.018216,-0.0076,1.387
1294.00,7.580639,25.01555,-0.000166,24.017959,-0.0076,1.387
1296.00,7.579880,25.01563,-0.000167,24.018408,-0.0077,1.388
1298.00,7.578510,25.01587,-0.000168,24.018499,-0.0077,1.388
1300.00,7.578040,25.01519,-0.000168,24.018778,-0.0077,1.388
1302.00,7.576754,25.01566,-0.000168,24.018135,-0.0077,1.387
1304.00,7.575432,25.01517,-0.000168,24.018015,-0.0077,1.388
1306.00,7.574403,25.01562,-0.000168,24.019277,-0.0077,1.387
1308.00,7.573731,25.01546,-0.000166,24.018582,-0.0077,1.387
1310.00,7.572950,25.01493,-0.000167,24.018057,-0.0076,1.388
1312.00,7.572018,25.01573,-0.000167,24.018696,-0.0076,1.388
1314.00,7.570653,25.01519,-0.000168,24.018468,-0.0076,1.388
1316.00,7.569923,25.01505,-0.000168,24.018664,-0.0077,1.388
1318.00,7.569029,25.01536,-0.000167,24.018122,-0.0077,1.387
1320.00,7.568020,25.01499,-0.000166,24.018381,-0.0077,1.388
1322.00,7.567349,25.01592,-0.000167,24.018122,-0.0077,1.387
1324.00,7.567507,25.01532,-0.000168,24.018644,-0.0076,1.387
1326.00,7.566621,25.01585,-0.000167,24.018276,-0.0076,1.388
1328.00,7.565476,25.01531,-0.000167,24.018385,-0.0077,1.388
1330.00,7.564736,25.01569,-0.000166,24.018339,-0.0077,1.388
1332.00,7.564902,25.01536,-0.000166,24.018289,-0.0077,1.388
1334.00,7.564459,25.01598,-0.000167,24.018898,-0.0076,1.388
1336.00,7.563771,25.01559,-0.000168,24.019235,-0.0077,1.388
1338.00,7.563315,25.01602,-0.000168,24.018332,-0.0077,1.388
1340.00,7.562288,25.01680,-0.000167,24.018771,-0.0077,1.387
1342.00,7.560732,25.01660,-0.000167,24.018156,-0.0076,1.387
1344.00,7.560229,25.01613,-0.000167,24.018446,-0.0077,1.388
1346.00,7.559660,25.01618,-0.000166,24.018490,-0.0077,1.388
1348.00,7.559571,25.01570,-0.000167,24.018653,-0.0077,1.388
1350.00,7.558766,25.01546,-0.000166,24.017788,-0.0077,1.388
1352.00,7.557655,25.01615,-0.000167,24.018029,-0.0077,1.387
1354.00,7.557793,25.01584,-0.000166,24.018414,-0.0077,1.387
1356.00,7.558186,25.01647,-0.000166,24.018309,-0.0077,1.387
1358.00,7.557701,25.01594,-0.000167,24.018180,-0.0077,1.388
1360.00,7.557111,25.01591,-0.000167,24.018673,-0.0077,1.388
1362.00,7.556560,25.01586,-0.000167,24.019039,-0.0077,1.388
1364.00,7.555974,25.01504,-0.000166,24.018584,-0.0077,1.388
1366.00,7.555353,25.01537,-0.000167,24.018684,-0.0077,1.388
1368.00,7.555065,25.01586,-0.000167,24.018408,-0.0077,1.387
1370.00,7.554884,25.01674,-0.000166,24.018305,-0.0077,1.387
1372.00,7.554091,25.01615,-0.000167,24.018164,-0.0077,1.387
1374.00,7.554518,25.01638,-0.000167,24.018644,-0.0077,1.388
1376.00,7.554096,25.01629,-0.000167,24.018609,-0.0077,1.388
1378.00,7.553479,25.01567,-0.000166,24.018004,-0.0077,1.388
1380.00,7.553433,25.01619,-0.000166,24.018321,-0.0077,1.387
1382.00,7.554228,25.01593,-0.000166,24.017908,-0.0077,1.388
1384.00,7.553795,25.01606,-0.000167,24.018858,-0.0077,1.388
1386.00,7.552478,25.01665,-0.000168,24.018841,-0.0077,1.388
1388.00,7.551308,25.01631,-0.000167,24.018026,-0.0076,1.387
1390.00,7.550686,25.01572,-0.000167,24.018280,-0.0077,1.388
1392.00,7.550779,25.01597,-0.000167,24.018289,-0.0077,1.388
1394.00,7.550829,25.01606,-0.000166,24.018249,-0.0077,1.388
1396.00,7.549946,25.01672,-0.000167,24.018323,-0.0077,1.388
1398.00,7.550847,25.01652,-0.000166,24.018735,-0.0077,1.388
1400.00,7.551135,25.01582,-0.000167,24.018591,-0.0077,1.388
1402.00,7.550435,25.01595,-0.000166,24.018682,-0.0077,1.387
1404.00,7.549821,25.01569,-0.000167,24.018551,-0.0077,1.388
1406.00,7.549372,25.01489,-0.000168,24.018499,-0.0077,1.388
1408.00,7.549782,25.01550,-0.000167,24.018338,-0.0077,1.388
1410.00,7.549200,25.01527,-0.000166,24.017466,-0.0077,1.387
1412.00,7.548009,25.01438,-0.000167,24.017580,-0.0077,1.387
1414.00,7.547800,25.01389,-0.000169,24.018118,-0.0077,1.388
1416.00,7.548196,25.01533,-0.000167,24.018863,-0.0077,1.388
1418.00,7.548328,25.01544,-0.000168,24.017640,-0.0077,1.388
1420.00,7.549010,25.01527,-0.000168,24.018135,-0.0077,1.388
1422.00,7.548761,25.01596,-0.000168,24.018124,-0.0077,1.388
1424.00,7.549037,25.01598,-0.000167,24.018754,-0.0076,1.387
1426.00,7.549615,25.01580,-0.000168,24.018073,-0.0077,1.388
1428.00,7.548595,25.01531,-0.000168,24.018263,-0.0077,1.388
1430.00,7.548370,25.01464,-0.000167,24.018776,-0.0077,1.388
1432.00,7.547511,25.01598,-0.000168,24.018648,-0.0077,1.388
1434.00,7.547232,25.01543,-0.000168,24.017984,-0.0077,1.388
1436.00,7.547468,25.01602,-0.000167,24.017884,-0.0077,1.388
1438.00,7.547878,25.01653,-0.000168,24.017605,-0.0077,1.387
1440.00,7.547708,25.01604,-0.000168,24.017906,-0.0077,1.388
1442.00,7.546959,25.01593,-0.000168,24.018327,-0.0077,1.388
1444.00,7.545937,25.01540,-0.000167,24.018339,-0.0077,1.388
1446.00,7.545815,25.01654,-0.000168,24.018528,-0.0077,1.388
1448.00,7.545205,25.01620,-0.000168,24.018352,-0.0077,1.387
1450.00,7.545197,25.01646,-0.000167,24.017875,-0.0077,1.388
1452.00,7.545722,25.01562,-0.000169,24.017777,-0.0077,1.388
1454.00,7.544931,25.01562,-0.000168,24.018057,-0.0077,1.387
1456.00,7.544082,25.01571,-0.000169,24.017814,-0.0077,1.388
1458.00,7.544227,25.01570,-0.000169,24.017819,-0.0077,1.388
1460.00,7.544901,25.01528,-0.000169,24.018078,-0.0077,1.388
1462.00,7.545142,25.01625,-0.000168,24.018740,-0.0077,1.388
1464.00,7.544877,25.01575,-0.000168,24.018289,-0.0077,1.388
1466.00,7.544403,25.01616,-0.000168,24.018437,-0.0077,1.388
1468.00,7.543785,25.01625,-0.000167,24.018105,-0.0077,1.388
1470.00,7.544123,25.01557,-0.000169,24.018102,-0.0077,1.389
1472.00,7.543520,25.01582,-0.000168,24.018015,-0.0077,1.388
1474.00,7.543333,25.01605,-0.000168,24.018051,-0.0077,1.387
1476.00,7.543681,25.01537,-0.000167,24.018635,-0.0077,1.387
1478.00,7.542878,25.01565,-0.000166,24.018486,-0.0077,1.388
1480.00,7.543236,25.01571,-0.000166,24.017980,-0.0077,1.388
1482.00,7.543728,25.01593,-0.000167,24.018367,-0.0077,1.388
1484.00,7.543654,25.01619,-0.000166,24.018289,-0.0076,1.388
1486.00,7.543282,25.01567,-0.000167,24.018096,-0.0077,1.388
1488.00,7.542349,25.01650,-0.000167,24.018914,-0.0077,1.388
1490.00,7.542517,25.01625,-0.000167,24.018544,-0.0077,1.388
1492.00,7.542571,25.01678,-0.000167,24.018548,-0.0077,1.388
1494.00,7.542246,25.01642,-0.000168,24.018658,-0.0077,1.388
1496.00,7.541910,25.01631,-0.000168,24.018952,-0.0077,1.388
1498.00,7.541746,25.01628,-0.000166,24.018562,-0.0076,1.388
1500.00,7.541512,25.01599,-0.000166,24.018771,-0.0076,1.389
1502.00,7.541642,25.01611,-0.000166,24.018412,-0.0077,1.388
1504.00,7.541352,25.01620,-0.000168,24.018851,-0.0077,1.388
1506.00,7.541964,25.01646,-0.000166,24.017955,-0.0077,1.388
1508.00,7.542200,25.01611,-0.000167,24.019084,-0.0077,1.388
1510.00,7.542342,25.01571,-0.000168,24.018385,-0.0077,1.388
1512.00,7.541417,25.01489,-0.000169,24.018564,-0.0077,1.388
1514.00,7.541081,25.01454,-0.000168,24.018220,-0.0077,1.388
1516.00,7.541055,25.01523,-0.000167,24.017801,-0.0077,1.388
1518.00,7.541311,25.01517,-0.000167,24.018399,-0.0077,1.388
1520.00,7.540964,25.01507,-0.000167,24.018450,-0.0076,1.388
1522.00,7.540587,25.01521,-0.000166,24.019253,-0.0077,1.388
1524.00,7.540384,25.01554,-0.000168,24.018718,-0.0077,1.388
1526.00,7.540952,25.01553,-0.000169,24.018619,-0.0077,1.388
1528.00,7.540965,25.01607,-0.000167,24.017863,-0.0077,1.388
1530.00,7.541512,25.01576,-0.000167,24.018251,-0.0077,1.388
1532.00,7.540671,25.01602,-0.000168,24.018472,-0.0077,1.388
1534.00,7.539927,25.01607,-0.000167,24.018662,-0.0077,1.388
1536.00,7.539547,25.01555,-0.000168,24.018987,-0.0077,1.388
1538.00,7.538693,25.01596,-0.000167,24.018669,-0.0077,1.388
1540.00,7.538985,25.01549,-0.000168,24.019219,-0.0077,1.388
1542.00,7.539749,25.01581,-0.000167,24.018677,-0.0077,1.388
1544.00,7.539334,25.01722,-0.000167,24.018709,-0.0077,1.388
1546.00,7.539627,25.01665,-0.000167,24.018341,-0.0077,1.388
1548.00,7.540161,25.01663,-0.000167,24.018272,-0.0077,1.388
1550.00,7.540767,25.01638,-0.000168,24.018669,-0.0077,1.388
1552.00,7.540178,25.01575,-0.000167,24.018240,-0.0077,1.388
1554.00,7.540062,25.01593,-0.000167,24.018573,-0.0077,1.388
1556.00,7.539701,25.01610,-0.000166,24.018367,-0.0077,1.388
1558.00,7.539046,25.01639,-0.000167,24.018171,-0.0077,1.389
1560.00,7.538173,25.01601,-0.000168,24.017641,-0.0076,1.388
1562.00,7.538468,25.01589,-0.000168,24.018127,-0.0077,1.387
1564.00,7.539110,25.01568,-0.000167,24.018452,-0.0077,1.387
1566.00,7.538560,25.01599,-0.000167,24.018531,-0.0077,1.388
1568.00,7.537568,25.01668,-0.000167,24.018359,-0.0077,1.388
1570.00,7.537541,25.01711,-0.000168,24.018992,-0.0077,1.388
1572.00,7.537420,25.01702,-0.000169,24.018452,-0.0077,1.389
1574.00,7.537497,25.01698,-0.000168,24.017598,-0.0077,1.388
1576.00,7.538297,25.01712,-0.000167,24.018018,-0.0077,1.388
1578.00,7.539000,25.01669,-0.000167,24.018249,-0.0077,1.387
1580.00,7.538299,25.01629,-0.000167,24.018872,-0.0077,1.388
1582.00,7.538501,25.01587,-0.000168,24.018626,-0.0077,1.388
1584.00,7.537511,25.01591,-0.000169,24.018435,-0.0077,1.388
1586.00,7.538195,25.01642,-0.000167,24.017968,-0.0077,1.389
1588.00,7.538444,25.01646,-0.000167,24.018127,-0.0076,1.388
1590.00,7.537850,25.01662,-0.000167,24.018241,-0.0077,1.387
1592.00,7.538526,25.01632,-0.000167,24.018606,-0.0077,1.389
1594.00,7.537331,25.01577,-0.000168,24.018887,-0.0077,1.388
1596.00,7.536127,25.01573,-0.000168,24.018243,-0.0077,1.388
1598.00,7.536446,25.01586,-0.000168,24.018165,-0.0077,1.388
1600.00,7.537274,25.01647,-0.000168,24.017948,-0.0077,1.388
1602.00,7.537204,25.01555,-0.000168,24.017825,-0.0077,1.388
1604.00,7.537450,25.01617,-0.000167,24.018102,-0.0077,1.388
1606.00,7.537257,25.01603,-0.000167,24.018207,-0.0077,1.388
1608.00,7.536967,25.01592,-0.000166,24.018599,-0.0077,1.388
1610.00,7.537046,25.01562,-0.000166,24.018120,-0.0077,1.388
1612.00,7.536940,25.01552,-0.000168,24.018410,-0.0077,1.388
1614.00,7.536541,25.01472,-0.000168,24.018399,-0.0077,1.387
1616.00,7.536906,25.01548,-0.000168,24.019063,-0.0077,1.387
1618.00,7.536148,25.01567,-0.000169,24.018611,-0.0077,1.388
1620.00,7.535669,25.01600,-0.000169,24.018367,-0.0077,1.388
1622.00,7.535864,25.01562,-0.000168,24.017910,-0.0077,1.388
1624.00,7.535824,25.01549,-0.000168,24.017629,-0.0077,1.388
1626.00,7.534593,25.01523,-0.000168,24.018495,-0.0077,1.388
1628.00,7.534834,25.01576,-0.000168,24.018381,-0.0077,1.388
1630.00,7.535582,25.01632,-0.000168,24.018058,-0.0077,1.387
1632.00,7.535102,25.01613,-0.000168,24.017989,-0.0077,1.388
1634.00,7.534685,25.01669,-0.000167,24.018096,-0.0077,1.389
1636.00,7.534105,25.01634,-0.000167,24.017745,-0.0077,1.388
1638.00,7.534283,25.01543,-0.000168,24.018158,-0.0077,1.388
1640.00,7.534306,25.01651,-0.000168,24.018367,-0.0077,1.389
1642.00,7.534082,25.01670,-0.000168,24.018448,-0.0077,1.388
1644.00,7.534139,25.01642,-0.000168,24.017440,-0.0077,1.387
1646.00,7.534552,25.01678,-0.000168,24.017087,-0.0077,1.388
1648.00,7.534580,25.01632,-0.000167,24.018129,-0.0077,1.388
1650.00,7.533941,25.01613,-0.000168,24.018109,-0.0077,1.388
1652.00,7.534561,25.01527,-0.000168,24.017897,-0.0077,1.388
1654.00,7.533434,25.01531,-0.000168,24.018803,-0.0077,1.388
1656.00,7.532523,25.01595,-0.000168,24.018067,-0.0077,1.387
1658.00,7.533253,25.01584,-0.000167,24.017908,-0.0077,1.388
1660.00,7.534195,25.01637,-0.000167,24.017951,-0.0077,1.388
1662.00,7.533826,25.01588,-0.000167,24.018307,-0.0077,1.388
1664.00,7.534152,25.01586,-0.000168,24.017509,-0.0077,1.388
1666.00,7.534015,25.01604,-0.000168,24.018698,-0.0077,1.388
1668.00,7.534357,25.01671,-0.000168,24.018883,-0.0077,1.388
1670.00,7.533935,25.01639,-0.000169,24.018053,-0.0077,1.388
1672.00,7.533514,25.01608,-0.000168,24.017950,-0.0077,1.388
1674.00,7.533467,25.01641,-0.000168,24.018096,-0.0077,1.388
1676.00,7.533461,25.01632,-0.000168,24.018067,-0.0077,1.388
1678.00,7.533194,25.01569,-0.000167,24.017991,-0.0077,1.388
1680.00,7.532797,25.01560,-0.000166,24.018131,-0.0077,1.388
1682.00,7.532557,25.01609,-0.000168,24.018260,-0.0077,1.388
1684.00,7.532869,25.01550,-0.000167,24.018526,-0.0077,1.387
1686.00,7.532111,25.01614,-0.000167,24.018472,-0.0077,1.388
1688.00,7.531933,25.01571,-0.000168,24.018363,-0.0077,1.388
1690.00,7.531550,25.01588,-0.000168,24.018004,-0.0077,1.388
1692.00,7.533138,25.01586,-0.000167,24.018673,-0.0077,1.388
1694.00,7.532848,25.01644,-0.000167,24.018492,-0.0077,1.388
1696.00,7.531313,25.01608,-0.000167,24.018008,-0.0077,1.388
1698.00,7.531089,25.01620,-0.000167,24.018716,-0.0077,1.388
1700.00,7.531925,25.01583,-0.000168,24.018909,-0.0077,1.389
1702.00,7.531895,25.01616,-0.000168,24.018415,-0.0077,1.388
1704.00,7.531391,25.01644,-0.000169,24.018501,-0.0077,1.388
1706.00,7.531612,25.01677,-0.000167,24.018405,-0.0077,1.388
1708.00,7.531425,25.01647,-0.000168,24.018751,-0.0077,1.388
1710.00,7.531648,25.01735,-0.000167,24.018354,-0.0077,1.388
1712.00,7.531753,25.01676,-0.000167,24.018901,-0.0077,1.388
1714.00,7.531817,25.01765,-0.000166,24.018401,-0.0077,1.387
1716.00,7.531674,25.01708,-0.000167,24.018435,-0.0077,1.388
1718.00,7.531295,25.01777,-0.000167,24.018655,-0.0077,1.387
1720.00,7.531428,25.01724,-0.000168,24.018488,-0.0077,1.388
1722.00,7.530455,25.01694,-0.000168,24.018653,-0.0076,1.388
1724.00,7.530505,25.01717,-0.000167,24.017892,-0.0077,1.388
1726.00,7.530718,25.01627,-0.000167,24.018127,-0.0077,1.388
1728.00,7.530584,25.01655,-0.000168,24.018550,-0.0077,1.388
1730.00,7.530786,25.01619,-0.000168,24.018299,-0.0077,1.388
1732.00,7.530594,25.01554,-0.000169,24.018156,-0.0077,1.388
1734.00,7.529544,25.01629,-0.000168,24.018580,-0.0077,1.388
1736.00,7.529301,25.01663,-0.000168,24.018367,-0.0077,1.388
1738.00,7.529579,25.01695,-0.000168,24.017973,-0.0077,1.389
1740.00,7.530094,25.01691,-0.000168,24.018265,-0.0077,1.389
1742.00,7.530773,25.01646,-0.000168,24.018495,-0.0077,1.388
1744.00,7.530441,25.01678,-0.000168,24.018356,-0.0077,1.388
1746.00,7.530784,25.01577,-0.000168,24.018105,-0.0077,1.388
1748.00,7.530891,25.01614,-0.000167,24.018241,-0.0077,1.387
1750.00,7.530175,25.01639,-0.000168,24.018318,-0.0077,1.388
1752.00,7.530892,25.01649,-0.000168,24.018443,-0.0077,1.388
1754.00,7.531450,25.01619,-0.000169,24.018336,-0.0077,1.388
1756.00,7.531320,25.01666,-0.000167,24.017980,-0.0077,1.388
1758.00,7.531407,25.01767,-0.000167,24.018863,-0.0077,1.388
1760.00,7.530627,25.01697,-0.000168,24.018629,-0.0077,1.388
1762.00,7.530107,25.01668,-0.000168,24.017781,-0.0077,1.388
1764.00,7.529889,25.01650,-0.000168,24.018044,-0.0077,1.388
1766.00,7.529785,25.01688,-0.000168,24.018318,-0.0077,1.388
1768.00,7.529579,25.01651,-0.000169,24.018038,-0.0077,1.388
1770.00,7.529150,25.01728,-0.000169,24.018399,-0.0077,1.388
1772.00,7.528707,25.01664,-0.000168,24.018461,-0.0077,1.389
1774.00,7.528587,25.01528,-0.000168,24.018298,-0.0077,1.388
1776.00,7.528181,25.01586,-0.000168,24.018211,-0.0077,1.388
1778.00,7.528190,25.01592,-0.000168,24.018693,-0.0077,1.388
1780.00,7.527843,25.01570,-0.000168,24.018524,-0.0077,1.388
1782.00,7.528279,25.01553,-0.000168,24.018173,-0.0077,1.388
1784.00,7.528237,25.01489,-0.000167,24.018267,-0.0077,1.388
1786.00,7.527603,25.01459,-0.000169,24.017788,-0.0076,1.389
1788.00,7.527171,25.01452,-0.000168,24.018251,-0.0077,1.389
1790.00,7.527476,25.01485,-0.000168,24.018241,-0.0077,1.388
1792.00,7.527051,25.01445,-0.000169,24.018988,-0.0077,1.388
1794.00,7.527097,25.01519,-0.000168,24.017892,-0.0077,1.387
1796.00,7.528099,25.01520,-0.000168,24.018472,-0.0077,1.388
1798.00,7.527775,25.01487,-0.000168,24.018722,-0.0077,1.388
1800.00,7.527750,25.01481,-0.000169,24.018145,-0.0077,1.388
@3,12.0000,24.0
1802.00,7.527608,25.01498,-0.000168,24.017966,-0.0077,1.388
1804.00,7.524637,25.01525,-0.000168,24.018544,-0.0077,1.388
1806.00,7.516837,25.01479,-0.000169,24.017968,-0.0077,1.387
1808.00,7.511181,25.01552,-0.000169,24.017886,-0.0077,1.387
1810.00,7.509301,25.01453,-0.000168,24.019072,-0.0077,1.388
1812.00,7.510500,25.01503,-0.000169,24.018718,-0.0077,1.387
1814.00,7.511495,25.01469,-0.000169,24.018169,-0.0077,1.388
1816.00,7.512999,25.01503,-0.000169,24.018089,-0.0077,1.389
1818.00,7.514521,25.01418,-0.000169,24.017805,-0.0077,1.389
1820.00,7.517255,25.01518,-0.000169,24.018309,-0.0077,1.389
1822.00,7.520969,25.01525,-0.000168,24.018325,-0.0077,1.389
1824.00,7.524950,25.01507,-0.000168,24.018930,-0.0077,1.389
1826.00,7.528922,25.01446,-0.000169,24.018305,-0.0077,1.389
1828.00,7.536003,25.01602,-0.000168,24.017486,-0.0077,1.390
1830.00,7.547406,25.01592,-0.000170,24.018374,-0.0077,1.390
1832.00,7.556584,25.01512,-0.000170,24.018240,-0.0077,1.391
1834.00,7.562707,25.01513,-0.000170,24.018832,-0.0077,1.390
1836.00,7.566582,25.01554,-0.000169,24.018298,-0.0077,1.389
1838.00,7.569115,25.01547,-0.000168,24.018561,-0.0077,1.389
1840.00,7.571284,25.01577,-0.000167,24.018660,-0.0077,1.388
1842.00,7.572655,25.01576,-0.000167,24.018541,-0.0077,1.388
1844.00,7.574741,25.01626,-0.000167,24.018339,-0.0077,1.388
1846.00,7.575132,25.01598,-0.000168,24.017292,-0.0077,1.389
1848.00,7.575647,25.01590,-0.000168,24.018086,-0.0077,1.388
1850.00,7.575697,25.01621,-0.000167,24.018430,-0.0077,1.387
1852.00,7.575096,25.01636,-0.000167,24.018247,-0.0077,1.388
1854.00,7.574876,25.01692,-0.000168,24.018325,-0.0077,1.388
1856.00,7.574327,25.01595,-0.000167,24.018619,-0.0077,1.388
1858.00,7.573549,25.01645,-0.000167,24.017705,-0.0077,1.388
1860.00,7.572918,25.01747,-0.000166,24.018191,-0.0077,1.388
1862.00,7.572583,25.01787,-0.000168,24.018666,-0.0077,1.388
1864.00,7.570878,25.01738,-0.000167,24.018818,-0.0077,1.388
1866.00,7.570275,25.01727,-0.000168,24.019066,-0.0077,1.388
1868.00,7.569278,25.01765,-0.000167,24.018069,-0.0077,1.388
1870.00,7.566823,25.01715,-0.000168,24.017950,-0.0077,1.389
1872.00,7.565018,25.01731,-0.000168,24.018263,-0.0077,1.389
1874.00,7.562731,25.01705,-0.000168,24.018082,-0.0077,1.388
1876.00,7.561244,25.01720,-0.000167,24.017875,-0.0077,1.388
1878.00,7.560168,25.01656,-0.000167,24.017696,-0.0077,1.388
1880.00,7.558368,25.01717,-0.000167,24.018542,-0.0077,1.388
1882.00,7.556815,25.01672,-0.000168,24.018185,-0.0077,1.388
1884.00,7.555211,25.01707,-0.000168,24.018347,-0.0077,1.388
1886.00,7.554284,25.01661,-0.000168,24.018887,-0.0077,1.388
1888.00,7.553552,25.01661,-0.000168,24.018015,-0.0077,1.388
1890.00,7.552175,25.01632,-0.000167,24.018055,-0.0077,1.388
1892.00,7.551275,25.01616,-0.000167,24.018080,-0.0077,1.388
1894.00,7.549954,25.01732,-0.000169,24.018586,-0.0077,1.388
1896.00,7.549525,25.01795,-0.000168,24.017942,-0.0077,1.388
1898.00,7.548387,25.01745,-0.000169,24.017536,-0.0077,1.388
1900.00,7.548741,25.01802,-0.000168,24.018392,-0.0077,1.389
1902.00,7.548084,25.01814,-0.000167,24.018502,-0.0077,1.388
1904.00,7.546346,25.01768,-0.000169,24.017596,-0.0077,1.388
1906.00,7.545045,25.01775,-0.000168,24.018472,-0.0077,1.388
1908.00,7.544759,25.01775,-0.000168,24.018495,-0.0076,1.388
1910.00,7.544212,25.01774,-0.000169,24.017794,-0.0077,1.388
1912.00,7.543476,25.01725,-0.000169,24.018220,-0.0077,1.388
1914.00,7.542618,25.01766,-0.000168,24.018562,-0.0077,1.388
1916.00,7.541218,25.01737,-0.000169,24.018557,-0.0077,1.389
1918.00,7.540767,25.01734,-0.000169,24.017418,-0.0077,1.389
1920.00,7.539729,25.01744,-0.000169,24.017767,-0.0077,1.388
1922.00,7.538747,25.01661,-0.000167,24.018015,-0.0077,1.388
1924.00,7.537559,25.01748,-0.000168,24.018649,-0.0076,1.388
1926.00,7.536840,25.01657,-0.000168,24.017446,-0.0077,1.388
1928.00,7.537072,25.01648,-0.000168,24.018084,-0.0077,1.388
1930.00,7.536406,25.01762,-0.000168,24.018620,-0.0077,1.387
1932.00,7.535695,25.01691,-0.000169,24.018283,-0.0077,1.388
1934.00,7.535258,25.01673,-0.000168,24.018098,-0.0077,1.389
1936.00,7.534542,25.01755,-0.000168,24.017660,-0.0077,1.388
1938.00,7.534181,25.01810,-0.000167,24.018218,-0.0077,1.388
1940.00,7.533137,25.01831,-0.000169,24.018031,-0.0077,1.389
1942.00,7.532035,25.01769,-0.000169,24.018000,-0.0077,1.388
1944.00,7.531509,25.01822,-0.000169,24.018296,-0.0077,1.389
1946.00,7.531613,25.01698,-0.000169,24.017835,-0.0077,1.389
1948.00,7.530287,25.01749,-0.000168,24.017926,-0.0077,1.388
1950.00,7.529058,25.01854,-0.000169,24.018591,-0.0077,1.388
1952.00,7.529974,25.01796,-0.000169,24.018111,-0.0077,1.388
1954.00,7.530917,25.01785,-0.000169,24.017322,-0.0077,1.388
1956.00,7.530072,25.01653,-0.000169,24.018069,-0.0077,1.388
1958.00,7.529558,25.01558,-0.000167,24.018919,-0.0077,1.389
1960.00,7.528990,25.01590,-0.000169,24.018038,-0.0077,1.389
1962.00,7.528509,25.01637,-0.000167,24.018361,-0.0077,1.388
1964.00,7.527499,25.01748,-0.000168,24.018504,-0.0077,1.388
1966.00,7.527494,25.01667,-0.000168,24.018049,-0.0077,1.388
1968.00,7.527274,25.01632,-0.000169,24.018479,-0.0077,1.388
1970.00,7.526191,25.01633,-0.000169,24.018531,-0.0077,1.389
1972.00,7.526009,25.01592,-0.000168,24.018227,-0.0077,1.388
1974.00,7.526266,25.01619,-0.000167,24.018008,-0.0077,1.388
1976.00,7.525976,25.01602,-0.000168,24.018336,-0.0077,1.388
1978.00,7.525701,25.01670,-0.000167,24.018165,-0.0077,1.389
1980.00,7.525844,25.01588,-0.000168,24.018249,-0.0077,1.389
1982.00,7.525484,25.01656,-0.000168,24.018370,-0.0077,1.389
1984.00,7.525667,25.01671,-0.000169,24.017997,-0.0077,1.388
1986.00,7.526722,25.01528,-0.000168,24.018876,-0.0077,1.388
1988.00,7.525561,25.01560,-0.000168,24.018013,-0.0077,1.388
1990.00,7.524389,25.01617,-0.000168,24.018270,-0.0077,1.388
1992.00,7.524871,25.01697,-0.000166,24.017734,-0.0077,1.387
1994.00,7.525301,25.01615,-0.000168,24.018254,-0.0077,1.388
1996.00,7.525031,25.01662,-0.000168,24.018702,-0.0077,1.389
1998.00,7.524419,25.01677,-0.000169,24.018171,-0.0077,1.389
2000.00,7.524131,25.01641,-0.000168,24.017366,-0.0077,1.388
2002.00,7.523970,25.01632,-0.000169,24.018426,-0.0077,1.388
2004.00,7.523648,25.01631,-0.000168,24.017754,-0.0077,1.388
2006.00,7.523056,25.01645,-0.000168,24.017908,-0.0077,1.388
2008.00,7.522366,25.01596,-0.000168,24.018559,-0.0077,1.388
2010.00,7.521880,25.01614,-0.000169,24.018336,-0.0077,1.388
2012.00,7.522121,25.01588,-0.000168,24.018415,-0.0077,1.389
2014.00,7.521658,25.01635,-0.000168,24.017794,-0.0077,1.388
2016.00,7.521379,25.01614,-0.000168,24.018017,-0.0077,1.388
2018.00,7.521444,25.01560,-0.000167,24.018328,-0.0077,1.388
2020.00,7.520618,25.01558,-0.000167,24.018227,-0.0077,1.388
2022.00,7.520946,25.01574,-0.000169,24.018000,-0.0077,1.388
2024.00,7.521292,25.01501,-0.000168,24.018437,-0.0077,1.388
2026.00,7.520216,25.01504,-0.000167,24.018303,-0.0077,1.389
2028.00,7.520673,25.01557,-0.000168,24.018307,-0.0077,1.388
2030.00,7.521024,25.01481,-0.000169,24.018602,-0.0077,1.388
2032.00,7.519653,25.01453,-0.000167,24.017767,-0.0077,1.388
2034.00,7.519548,25.01404,-0.000168,24.018024,-0.0077,1.388
2036.00,7.519506,25.01463,-0.000169,24.017846,-0.0077,1.388
2038.00,7.519692,25.01378,-0.000169,24.018189,-0.0077,1.388
2040.00,7.519534,25.01450,-0.000169,24.018316,-0.0077,1.388
2042.00,7.518992,25.01533,-0.000169,24.018419,-0.0077,1.388
2044.00,7.518732,25.01493,-0.000169,24.018122,-0.0077,1.388
2046.00,7.519281,25.01506,-0.000167,24.018125,-0.0077,1.387
2048.00,7.520223,25.01505,-0.000168,24.018765,-0.0077,1.388
2050.00,7.520347,25.01501,-0.000168,24.018073,-0.0077,1.388
2052.00,7.519874,25.01541,-0.000168,24.018028,-0.0077,1.388
2054.00,7.519195,25.01483,-0.000168,24.018803,-0.0077,1.388
2056.00,7.519079,25.01468,-0.000168,24.018104,-0.0077,1.388
2058.00,7.519522,25.01541,-0.000168,24.018345,-0.0077,1.388
2060.00,7.519222,25.01580,-0.000167,24.017950,-0.0077,1.389
2062.00,7.519769,25.01581,-0.000168,24.018459,-0.0077,1.388
2064.00,7.519979,25.01556,-0.000168,24.018689,-0.0077,1.388
2066.00,7.519206,25.01534,-0.000169,24.018193,-0.0077,1.388
2068.00,7.518093,25.01502,-0.000168,24.017716,-0.0077,1.388
2070.00,7.517825,25.01489,-0.000167,24.018095,-0.0077,1.387
2072.00,7.516674,25.01426,-0.000168,24.018296,-0.0077,1.388
2074.00,7.517156,25.01413,-0.000168,24.018341,-0.0077,1.388
2076.00,7.518637,25.01389,-0.000168,24.017864,-0.0077,1.388
2078.00,7.518686,25.01473,-0.000168,24.018430,-0.0077,1.389
2080.00,7.517892,25.01453,-0.000169,24.017982,-0.0077,1.389
2082.00,7.517148,25.01369,-0.000169,24.018125,-0.0077,1.388
2084.00,7.516712,25.01428,-0.000169,24.018368,-0.0077,1.388
2086.00,7.516545,25.01429,-0.000167,24.017931,-0.0077,1.389
2088.00,7.515958,25.01453,-0.000168,24.018151,-0.0077,1.388
2090.00,7.516084,25.01354,-0.000168,24.017863,-0.0077,1.388
2092.00,7.516795,25.01356,-0.000169,24.017915,-0.0077,1.388
2094.00,7.517724,25.01447,-0.000168,24.018299,-0.0077,1.388
2096.00,7.518079,25.01457,-0.000169,24.017861,-0.0077,1.388
2098.00,7.517076,25.01502,-0.000168,24.017750,-0.0077,1.388
2100.00,7.516320,25.01513,-0.000167,24.017723,-0.0077,1.388
2102.00,7.516231,25.01511,-0.000168,24.017602,-0.0077,1.388
2104.00,7.515935,25.01516,-0.000168,24.017739,-0.0077,1.388
2106.00,7.516129,25.01529,-0.000167,24.017767,-0.0077,1.388
2108.00,7.516593,25.01456,-0.000167,24.018260,-0.0077,1.388
2110.00,7.515929,25.01502,-0.000168,24.018357,-0.0077,1.388
2112.00,7.515846,25.01504,-0.000169,24.017970,-0.0077,1.388
2114.00,7.515503,25.01575,-0.000169,24.018109,-0.0077,1.388
2116.00,7.516072,25.01524,-0.000168,24.017843,-0.0077,1.388
2118.00,7.516181,25.01534,-0.000168,24.018118,-0.0077,1.388
2120.00,7.516842,25.01475,-0.000168,24.017611,-0.0077,1.388
2122.00,7.516355,25.01381,-0.000167,24.018133,-0.0077,1.388
2124.00,7.515265,25.01428,-0.000168,24.018298,-0.0077,1.388
2126.00,7.516070,25.01490,-0.000167,24.018591,-0.0077,1.389
2128.00,7.516737,25.01510,-0.000167,24.018490,-0.0077,1.388
2130.00,7.515452,25.01483,-0.000167,24.018401,-0.0077,1.388
2132.00,7.515399,25.01541,-0.000168,24.018434,-0.0077,1.388
2134.00,7.515835,25.01495,-0.000168,24.018405,-0.0077,1.389
2136.00,7.515640,25.01486,-0.000168,24.017855,-0.0077,1.388
2138.00,7.515685,25.01537,-0.000168,24.018249,-0.0077,1.388
2140.00,7.515682,25.01467,-0.000168,24.018354,-0.0077,1.387
2142.00,7.515956,25.01486,-0.000168,24.018401,-0.0077,1.388
2144.00,7.515514,25.01520,-0.000167,24.018076,-0.0077,1.389
2146.00,7.515615,25.01457,-0.000168,24.018644,-0.0077,1.388
2148.00,7.516186,25.01458,-0.000168,24.018907,-0.0077,1.388
2150.00,7.516902,25.01482,-0.000168,24.018720,-0.0077,1.388
2152.00,7.516361,25.01560,-0.000168,24.018399,-0.0077,1.388
2154.00,7.515195,25.01491,-0.000167,24.018332,-0.0077,1.388
2156.00,7.515691,25.01559,-0.000168,24.017277,-0.0076,1.388
2158.00,7.516202,25.01506,-0.000167,24.017698,-0.0077,1.388
2160.00,7.515694,25.01474,-0.000169,24.018011,-0.0077,1.388
2162.00,7.515032,25.01423,-0.000169,24.018283,-0.0077,1.388
2164.00,7.514763,25.01427,-0.000168,24.018406,-0.0077,1.388
2166.00,7.514500,25.01461,-0.000168,24.018477,-0.0077,1.388
2168.00,7.514323,25.01362,-0.000168,24.017979,-0.0076,1.389
2170.00,7.514439,25.01433,-0.000169,24.018341,-0.0077,1.388
2172.00,7.514566,25.01427,-0.000168,24.017959,-0.0077,1.388
2174.00,7.515819,25.01444,-0.000168,24.017609,-0.0077,1.388
2176.00,7.515366,25.01506,-0.000168,24.018414,-0.0077,1.388
2178.00,7.514180,25.01461,-0.000168,24.018457,-0.0077,1.389
2180.00,7.514428,25.01466,-0.000169,24.017979,-0.0077,1.389
2182.00,7.514246,25.01418,-0.000169,24.018153,-0.0077,1.388
2184.00,7.514159,25.01451,-0.000168,24.018182,-0.0077,1.388
2186.00,7.514557,25.01547,-0.000167,24.018417,-0.0077,1.388
2188.00,7.514899,25.01454,-0.000167,24.018080,-0.0077,1.388
2190.00,7.514370,25.01505,-0.000168,24.018024,-0.0077,1.388
2192.00,7.514210,25.01576,-0.000168,24.018089,-0.0077,1.388
2194.00,7.513809,25.01460,-0.000169,24.018241,-0.0077,1.389
2196.00,7.513999,25.01533,-0.000170,24.017812,-0.0077,1.389
2198.00,7.513572,25.01518,-0.000170,24.017783,-0.0077,1.388
2200.00,7.513561,25.01529,-0.000169,24.018243,-0.0077,1.388
2202.00,7.513902,25.01515,-0.000168,24.017529,-0.0077,1.388
2204.00,7.514071,25.01477,-0.000168,24.017962,-0.0077,1.388
2206.00,7.514350,25.01451,-0.000168,24.018234,-0.0077,1.388
2208.00,7.515025,25.01517,-0.000169,24.018024,-0.0077,1.388
2210.00,7.514124,25.01524,-0.000169,24.017975,-0.0077,1.388
2212.00,7.513323,25.01480,-0.000169,24.018406,-0.0077,1.389
2214.00,7.513434,25.01597,-0.000170,24.017462,-0.0077,1.389
2216.00,7.513323,25.01576,-0.000169,24.017658,-0.0077,1.388
2218.00,7.513448,25.01576,-0.000169,24.018928,-0.0077,1.388
2220.00,7.512263,25.01596,-0.000169,24.017973,-0.0077,1.389
2222.00,7.512337,25.01597,-0.000170,24.019026,-0.0077,1.389
2224.00,7.512693,25.01607,-0.000169,24.018240,-0.0077,1.388
2226.00,7.513018,25.01613,-0.000169,24.018347,-0.0077,1.388
2228.00,7.513164,25.01642,-0.000170,24.018144,-0.0077,1.388
2230.00,7.513099,25.01602,-0.000170,24.018622,-0.0077,1.388
2232.00,7.513217,25.01573,-0.000168,24.018236,-0.0077,1.388
2234.00,7.514210,25.01683,-0.000168,24.017948,-0.0077,1.389
2236.00,7.513700,25.01645,-0.000170,24.017509,-0.0077,1.389
2238.00,7.513136,25.01510,-0.000169,24.018696,-0.0077,1.388
2240.00,7.513056,25.01576,-0.000169,24.018648,-0.0077,1.388
2242.00,7.512820,25.01587,-0.000169,24.018100,-0.0077,1.389
2244.00,7.512198,25.01558,-0.000169,24.017761,-0.0077,1.389
2246.00,7.512536,25.01522,-0.000170,24.018156,-0.0077,1.388
2248.00,7.512117,25.01524,-0.000170,24.018231,-0.0077,1.389
2250.00,7.512268,25.01487,-0.000170,24.018287,-0.0077,1.389
2252.00,7.512049,25.01441,-0.000171,24.018619,-0.0077,1.389
2254.00,7.512456,25.01474,-0.000170,24.018350,-0.0077,1.388
2256.00,7.512363,25.01458,-0.000170,24.017982,-0.0077,1.388
2258.00,7.512276,25.01400,-0.000169,24.017846,-0.0077,1.388
2260.00,7.511823,25.01396,-0.000169,24.018185,-0.0077,1.389
2262.00,7.511277,25.01383,-0.000171,24.017950,-0.0077,1.389
2264.00,7.512260,25.01381,-0.000170,24.018363,-0.0077,1.389
2266.00,7.511861,25.01448,-0.000170,24.018849,-0.0077,1.389
2268.00,7.511359,25.01473,-0.000169,24.018446,-0.0077,1.388
2270.00,7.511387,25.01397,-0.000169,24.017243,-0.0077,1.388
2272.00,7.512645,25.01422,-0.000170,24.017643,-0.0077,1.388
2274.00,7.512913,25.01396,-0.000170,24.017803,-0.0077,1.388
2276.00,7.512728,25.01460,-0.000170,24.018256,-0.0077,1.389
2278.00,7.512589,25.01496,-0.000169,24.018285,-0.0077,1.389
2280.00,7.512940,25.01553,-0.000169,24.018450,-0.0076,1.389
2282.00,7.512714,25.01481,-0.000168,24.018624,-0.0077,1.389
2284.00,7.512037,25.01477,-0.000169,24.017738,-0.0077,1.388
2286.00,7.511931,25.01477,-0.000168,24.017928,-0.0077,1.388
2288.00,7.511623,25.01596,-0.000169,24.018365,-0.0077,1.388
2290.00,7.512202,25.01613,-0.000169,24.018883,-0.0077,1.389
2292.00,7.511438,25.01550,-0.000169,24.018546,-0.0077,1.389
2294.00,7.510301,25.01584,-0.000169,24.018635,-0.0077,1.389
2296.00,7.510711,25.01579,-0.000170,24.018446,-0.0077,1.389
2298.00,7.511537,25.01528,-0.000169,24.018403,-0.0077,1.388
2300.00,7.511833,25.01505,-0.000169,24.018417,-0.0077,1.388
2302.00,7.510504,25.01520,-0.000169,24.018800,-0.0077,1.388
2304.00,7.510691,25.01511,-0.000170,24.018062,-0.0077,1.389
2306.00,7.511041,25.01471,-0.000169,24.018368,-0.0077,1.389
2308.00,7.512116,25.01521,-0.000170,24.018272,-0.0077,1.389
2310.00,7.512150,25.01560,-0.000169,24.018814,-0.0077,1.389
2312.00,7.512486,25.01567,-0.000168,24.018057,-0.0077,1.389
2314.00,7.511725,25.01513,-0.000169,24.018053,-0.0077,1.389
2316.00,7.511360,25.01475,-0.000168,24.018434,-0.0077,1.388
2318.00,7.511145,25.01472,-0.000168,24.017895,-0.0077,1.389
2320.00,7.511858,25.01487,-0.000169,24.018562,-0.0077,1.389
2322.00,7.511384,25.01501,-0.000170,24.017930,-0.0077,1.389
2324.00,7.510973,25.01366,-0.000169,24.018619,-0.0077,1.388
2326.00,7.510819,25.01408,-0.000170,24.018071,-0.0077,1.388
2328.00,7.509880,25.01509,-0.000169,24.018475,-0.0077,1.388
2330.00,7.509762,25.01554,-0.000168,24.018171,-0.0076,1.388
2332.00,7.509528,25.01451,-0.000170,24.018622,-0.0077,1.389
2334.00,7.509790,25.01468,-0.000168,24.018075,-0.0076,1.389
2336.00,7.509568,25.01534,-0.000168,24.018682,-0.0076,1.389
2338.00,7.510327,25.01538,-0.000168,24.018292,-0.0077,1.388
2340.00,7.509858,25.01528,-0.000169,24.018493,-0.0077,1.388
2342.00,7.509590,25.01469,-0.000170,24.018664,-0.0077,1.389
2344.00,7.510140,25.01454,-0.000169,24.018390,-0.0077,1.388
2346.00,7.510511,25.01519,-0.000170,24.018620,-0.0077,1.390
2348.00,7.509458,25.01484,-0.000169,24.017866,-0.0077,1.389
2350.00,7.509391,25.01458,-0.000169,24.018522,-0.0077,1.389
2352.00,7.509784,25.01446,-0.000169,24.018624,-0.0077,1.388
2354.00,7.509121,25.01517,-0.000170,24.018374,-0.0077,1.389
2356.00,7.508521,25.01526,-0.000169,24.018178,-0.0077,1.389
2358.00,7.508879,25.01594,-0.000169,24.017812,-0.0077,1.388
2360.00,7.509665,25.01573,-0.000168,24.018535,-0.0077,1.388
2362.00,7.509826,25.01556,-0.000169,24.018343,-0.0077,1.389
2364.00,7.509018,25.01548,-0.000169,24.018484,-0.0077,1.389
2366.00,7.508325,25.01563,-0.000170,24.018783,-0.0077,1.388
2368.00,7.507693,25.01519,-0.000169,24.018716,-0.0076,1.388
2370.00,7.507611,25.01563,-0.000168,24.018354,-0.0077,1.388
2372.00,7.507977,25.01552,-0.000168,24.018238,-0.0077,1.389
2374.00,7.507919,25.01567,-0.000168,24.018207,-0.0077,1.389
2376.00,7.508917,25.01598,-0.000169,24.018194,-0.0077,1.389
2378.00,7.508585,25.01519,-0.000169,24.018624,-0.0077,1.389
2380.00,7.508599,25.01514,-0.000169,24.018260,-0.0077,1.388
2382.00,7.508064,25.01541,-0.000169,24.017656,-0.0077,1.388
2384.00,7.508175,25.01521,-0.000169,24.018153,-0.0077,1.388
2386.00,7.508666,25.01547,-0.000169,24.018493,-0.0077,1.388
2388.00,7.508660,25.01504,-0.000170,24.018905,-0.0077,1.389
2390.00,7.508139,25.01568,-0.000170,24.018359,-0.0077,1.389
2392.00,7.508712,25.01555,-0.000170,24.018138,-0.0077,1.389
2394.00,7.508935,25.01481,-0.000170,24.018550,-0.0077,1.388
2396.00,7.509209,25.01440,-0.000170,24.017489,-0.0077,1.388
2398.00,7.508924,25.01453,-0.000170,24.018354,-0.0077,1.388
2400.00,7.508947,25.01492,-0.000168,24.018903,-0.0077,1.389
@4,12.0000,24.0
2402.00,7.509253,25.01446,-0.000170,24.017997,-0.0077,1.388
2404.00,7.506384,25.01445,-0.000169,24.018289,-0.0077,1.388
2406.00,7.499537,25.01405,-0.000168,24.019063,-0.0077,1.388
2408.00,7.493733,25.01401,-0.000168,24.018502,-0.0077,1.387
2410.00,7.491659,25.01433,-0.000167,24.018901,-0.0077,1.387
2412.00,7.491745,25.01459,-0.000169,24.018165,-0.0077,1.388
2414.00,7.492178,25.01442,-0.000169,24.018158,-0.0078,1.388
2416.00,7.493553,25.01494,-0.000169,24.018200,-0.0077,1.389
2418.00,7.495447,25.01449,-0.000169,24.018470,-0.0077,1.389
2420.00,7.497825,25.01377,-0.000171,24.018263,-0.0077,1.389
2422.00,7.501598,25.01412,-0.000171,24.018212,-0.0077,1.390
2424.00,7.504533,25.01383,-0.000171,24.018901,-0.0077,1.390
2426.00,7.509022,25.01359,-0.000170,24.018497,-0.0077,1.389
2428.00,7.515834,25.01362,-0.000170,24.018312,-0.0077,1.390
2430.00,7.527250,25.01394,-0.000170,24.018626,-0.0077,1.391
2432.00,7.536668,25.01403,-0.000171,24.018455,-0.0077,1.391
2434.00,7.541737,25.01348,-0.000170,24.017692,-0.0077,1.390
2436.00,7.545520,25.01452,-0.000170,24.018310,-0.0077,1.390
2438.00,7.549915,25.01417,-0.000169,24.018662,-0.0077,1.389
2440.00,7.551525,25.01398,-0.000169,24.018328,-0.0077,1.389
2442.00,7.552840,25.01364,-0.000168,24.017904,-0.0077,1.389
2444.00,7.554514,25.01417,-0.000168,24.017620,-0.0077,1.389
2446.00,7.554665,25.01434,-0.000168,24.017734,-0.0077,1.388
2448.00,7.555203,25.01467,-0.000168,24.018609,-0.0077,1.389
2450.00,7.555275,25.01516,-0.000168,24.018628,-0.0077,1.389
2452.00,7.554760,25.01510,-0.000168,24.018720,-0.0076,1.389
2454.00,7.554524,25.01606,-0.000169,24.017971,-0.0077,1.389
2456.00,7.554192,25.01549,-0.000169,24.018098,-0.0077,1.389
2458.00,7.552945,25.01518,-0.000169,24.018695,-0.0077,1.389
2460.00,7.552061,25.01527,-0.000168,24.018301,-0.0077,1.389
2462.00,7.550910,25.01607,-0.000168,24.018321,-0.0077,1.389
2464.00,7.549803,25.01552,-0.000168,24.018216,-0.0077,1.389
2466.00,7.548560,25.01515,-0.000168,24.018135,-0.0077,1.389
2468.00,7.547750,25.01583,-0.000169,24.017941,-0.0078,1.388
2470.00,7.546181,25.01579,-0.000169,24.017687,-0.0077,1.389
2472.00,7.545208,25.01565,-0.000169,24.018105,-0.0077,1.388
2474.00,7.544564,25.01671,-0.000169,24.017549,-0.0077,1.389
2476.00,7.544284,25.01666,-0.000170,24.018506,-0.0077,1.389
2478.00,7.542359,25.01671,-0.000169,24.018388,-0.0077,1.389
2480.00,7.539987,25.01695,-0.000169,24.018338,-0.0076,1.388
2482.00,7.538652,25.01625,-0.000169,24.017808,-0.0077,1.389
2484.00,7.537768,25.01626,-0.000168,24.018305,-0.0077,1.389
2486.00,7.537305,25.01591,-0.000168,24.018459,-0.0077,1.388
2488.00,7.536541,25.01566,-0.000168,24.018497,-0.0077,1.388
2490.00,7.534829,25.01680,-0.000168,24.017910,-0.0077,1.388
2492.00,7.533416,25.01684,-0.000171,24.018461,-0.0077,1.389
2494.00,7.533206,25.01646,-0.000170,24.018205,-0.0077,1.389
2496.00,7.532032,25.01689,-0.000169,24.017815,-0.0077,1.388
2498.00,7.532651,25.01654,-0.000168,24.018047,-0.0077,1.389
2500.00,7.531523,25.01661,-0.000170,24.018096,-0.0077,1.389
2502.00,7.529972,25.01649,-0.000170,24.017980,-0.0077,1.388
2504.00,7.528566,25.01669,-0.000169,24.017752,-0.0077,1.389
2506.00,7.527192,25.01702,-0.000169,24.017500,-0.0077,1.389
2508.00,7.526696,25.01610,-0.000169,24.017719,-0.0077,1.389
2510.00,7.526253,25.01692,-0.000169,24.017937,-0.0077,1.389
2512.00,7.526285,25.01742,-0.000168,24.018932,-0.0077,1.389
2514.00,7.525735,25.01662,-0.000169,24.017636,-0.0077,1.388
2516.00,7.525286,25.01637,-0.000168,24.018026,-0.0077,1.388
2518.00,7.525277,25.01653,-0.000168,24.018289,-0.0077,1.388
2520.00,7.524080,25.01645,-0.000169,24.017828,-0.0077,1.388
2522.00,7.522633,25.01657,-0.000168,24.017632,-0.0077,1.389
2524.00,7.521785,25.01705,-0.000169,24.017672,-0.0077,1.389
2526.00,7.520730,25.01785,-0.000169,24.018339,-0.0077,1.388
2528.00,7.520255,25.01732,-0.000169,24.018109,-0.0077,1.388
2530.00,7.519666,25.01673,-0.000168,24.018122,-0.0077,1.389
2532.00,7.519161,25.01623,-0.000167,24.018178,-0.0077,1.389
2534.00,7.519152,25.01670,-0.000169,24.017794,-0.0077,1.389
2536.00,7.518830,25.01717,-0.000168,24.017605,-0.0077,1.389
2538.00,7.517551,25.01684,-0.000168,24.017513,-0.0078,1.388
2540.00,7.516253,25.01711,-0.000169,24.018183,-0.0077,1.389
2542.00,7.515931,25.01664,-0.000168,24.018385,-0.0077,1.388
2544.00,7.516279,25.01672,-0.000169,24.017875,-0.0077,1.389
2546.00,7.516484,25.01684,-0.000169,24.017725,-0.0077,1.388
2548.00,7.516337,25.01565,-0.000169,24.017464,-0.0077,1.388
2550.00,7.515739,25.01632,-0.000170,24.018136,-0.0077,1.389
2552.00,7.514833,25.01569,-0.000169,24.017687,-0.0077,1.389
2554.00,7.514489,25.01542,-0.000170,24.018205,-0.0077,1.389
2556.00,7.514019,25.01548,-0.000170,24.018058,-0.0077,1.389
2558.00,7.514340,25.01508,-0.000168,24.018004,-0.0077,1.389
2560.00,7.514973,25.01515,-0.000169,24.017971,-0.0077,1.389
2562.00,7.513871,25.01444,-0.000169,24.018309,-0.0077,1.388
2564.00,7.513699,25.01494,-0.000168,24.017786,-0.0077,1.388
2566.00,7.513778,25.01492,-0.000168,24.017790,-0.0077,1.388
2568.00,7.512729,25.01512,-0.000169,24.018169,-0.0077,1.389
2570.00,7.512470,25.01441,-0.000170,24.018051,-0.0077,1.389
2572.00,7.512379,25.01520,-0.000171,24.018586,-0.0077,1.389
2574.00,7.511747,25.01542,-0.000170,24.018142,-0.0077,1.389
2576.00,7.511042,25.01598,-0.000170,24.017915,-0.0077,1.389
2578.00,7.511262,25.01425,-0.000171,24.017647,-0.0077,1.389
2580.00,7.510241,25.01513,-0.000171,24.017393,-0.0077,1.389
2582.00,7.509438,25.01517,-0.000171,24.017534,-0.0077,1.388
2584.00,7.508895,25.01571,-0.000170,24.017063,-0.0077,1.388
2586.00,7.508509,25.01621,-0.000170,24.017553,-0.0077,1.388
2588.00,7.508456,25.01641,-0.000169,24.017620,-0.0077,1.389
2590.00,7.508602,25.01605,-0.000169,24.017815,-0.0077,1.389
2592.00,7.509565,25.01595,-0.000168,24.017913,-0.0077,1.389
2594.00,7.508962,25.01661,-0.000169,24.017424,-0.0077,1.389
2596.00,7.507906,25.01616,-0.000169,24.018298,-0.0077,1.388
2598.00,7.507566,25.01571,-0.000168,24.018076,-0.0077,1.388
2600.00,7.508123,25.01568,-0.000170,24.018595,-0.0077,1.389
2602.00,7.508331,25.01602,-0.000170,24.017763,-0.0077,1.389
2604.00,7.507344,25.01605,-0.000168,24.017621,-0.0077,1.388
2606.00,7.506131,25.01623,-0.000169,24.017868,-0.0077,1.388
2608.00,7.505082,25.01567,-0.000169,24.017725,-0.0077,1.389
2610.00,7.505591,25.01534,-0.000169,24.018771,-0.0077,1.389
2612.00,7.506176,25.01607,-0.000169,24.017562,-0.0077,1.389
2614.00,7.505919,25.01539,-0.000171,24.017513,-0.0077,1.388
2616.00,7.505603,25.01553,-0.000170,24.018640,-0.0077,1.388
2618.00,7.506095,25.01538,-0.000169,24.018512,-0.0077,1.389
2620.00,7.506164,25.01584,-0.000171,24.017424,-0.0077,1.389
2622.00,7.506908,25.01485,-0.000170,24.017875,-0.0077,1.388
2624.00,7.506189,25.01503,-0.000169,24.017919,-0.0077,1.389
2626.00,7.506261,25.01493,-0.000169,24.017583,-0.0077,1.388
2628.00,7.506218,25.01449,-0.000170,24.017435,-0.0077,1.389
2630.00,7.506150,25.01409,-0.000168,24.017973,-0.0077,1.389
2632.00,7.506635,25.01383,-0.000167,24.018049,-0.0077,1.388
2634.00,7.506383,25.01397,-0.000170,24.018510,-0.0077,1.389
2636.00,7.505815,25.01403,-0.000169,24.017786,-0.0077,1.389
2638.00,7.505321,25.01351,-0.000168,24.017611,-0.0077,1.389
2640.00,7.505142,25.01354,-0.000169,24.018227,-0.0077,1.388
2642.00,7.504995,25.01333,-0.000168,24.018392,-0.0077,1.388
2644.00,7.504520,25.01351,-0.000168,24.018000,-0.0077,1.389
2646.00,7.505520,25.01410,-0.000168,24.017830,-0.0077,1.389
2648.00,7.506043,25.01419,-0.000170,24.017825,-0.0077,1.389
2650.00,7.505136,25.01475,-0.000170,24.018386,-0.0077,1.388
2652.00,7.503562,25.01514,-0.000168,24.018216,-0.0077,1.388
2654.00,7.503146,25.01531,-0.000168,24.018249,-0.0077,1.388
2656.00,7.503578,25.01495,-0.000169,24.018390,-0.0077,1.388
2658.00,7.503149,25.01450,-0.000170,24.018269,-0.0077,1.389
2660.00,7.502075,25.01499,-0.000169,24.017839,-0.0077,1.389
2662.00,7.503029,25.01494,-0.000170,24.018017,-0.0077,1.389
2664.00,7.503704,25.01528,-0.000170,24.017402,-0.0077,1.388
2666.00,7.503923,25.01578,-0.000169,24.017886,-0.0077,1.388
2668.00,7.503027,25.01622,-0.000169,24.018439,-0.0077,1.388
2670.00,7.503116,25.01661,-0.000170,24.018718,-0.0077,1.389
2672.00,7.503048,25.01714,-0.000169,24.018044,-0.0077,1.388
2674.00,7.503456,25.01718,-0.000169,24.017997,-0.0077,1.388
2676.00,7.503968,25.01663,-0.000170,24.018876,-0.0077,1.388
2678.00,7.503726,25.01691,-0.000170,24.018571,-0.0077,1.389
2680.00,7.503655,25.01704,-0.000171,24.018006,-0.0077,1.389
2682.00,7.503419,25.01685,-0.000171,24.017989,-0.0077,1.389
2684.00,7.503564,25.01675,-0.000171,24.018096,-0.0077,1.389
2686.00,7.503892,25.01643,-0.000171,24.017892,-0.0077,1.388
2688.00,7.503959,25.01733,-0.000169,24.017585,-0.0077,1.388
2690.00,7.503122,25.01820,-0.000170,24.018066,-0.0077,1.389
2692.00,7.503132,25.01709,-0.000170,24.017714,-0.0077,1.389
2694.00,7.503128,25.01712,-0.000169,24.018042,-0.0077,1.388
2696.00,7.502675,25.01766,-0.000168,24.018521,-0.0077,1.388
2698.00,7.502592,25.01762,-0.000170,24.018588,-0.0077,1.388
2700.00,7.503152,25.01667,-0.000170,24.017765,-0.0077,1.388
2702.00,7.503334,25.01646,-0.000169,24.018272,-0.0077,1.389
2704.00,7.502522,25.01620,-0.000171,24.017866,-0.0077,1.389
2706.00,7.503052,25.01623,-0.000171,24.018883,-0.0077,1.389
2708.00,7.502847,25.01677,-0.000170,24.018104,-0.0077,1.388
2710.00,7.502092,25.01656,-0.000169,24.017837,-0.0078,1.388
2712.00,7.501836,25.01691,-0.000170,24.018557,-0.0077,1.388
2714.00,7.501184,25.01660,-0.000170,24.018638,-0.0077,1.388
2716.00,7.501023,25.01649,-0.000169,24.018325,-0.0078,1.388
2718.00,7.500833,25.01663,-0.000169,24.018454,-0.0077,1.389
2720.00,7.501132,25.01611,-0.000169,24.018551,-0.0077,1.389
2722.00,7.501962,25.01621,-0.000169,24.018426,-0.0077,1.388
2724.00,7.501213,25.01668,-0.000169,24.018508,-0.0077,1.389
2726.00,7.501441,25.01690,-0.000168,24.018125,-0.0077,1.388
2728.00,7.502016,25.01660,-0.000169,24.018695,-0.0077,1.388
2730.00,7.501949,25.01668,-0.000170,24.018294,-0.0077,1.388
2732.00,7.501096,25.01781,-0.000169,24.018287,-0.0077,1.388
2734.00,7.499966,25.01748,-0.000168,24.017290,-0.0077,1.389
2736.00,7.500149,25.01771,-0.000169,24.018116,-0.0077,1.389
2738.00,7.501046,25.01712,-0.000169,24.018544,-0.0077,1.388
2740.00,7.502166,25.01628,-0.000170,24.017710,-0.0077,1.389
2742.00,7.502166,25.01688,-0.000169,24.018053,-0.0077,1.389
2744.00,7.501892,25.01704,-0.000169,24.018319,-0.0077,1.388
2746.00,7.501921,25.01655,-0.000170,24.017505,-0.0077,1.389
2748.00,7.501763,25.01669,-0.000169,24.018098,-0.0077,1.388
2750.00,7.502650,25.01647,-0.000170,24.017999,-0.0077,1.389
2752.00,7.502466,25.01633,-0.000169,24.018071,-0.0077,1.389
2754.00,7.502230,25.01666,-0.000170,24.018289,-0.0077,1.389
2756.00,7.501988,25.01575,-0.000169,24.018348,-0.0077,1.389
2758.00,7.502418,25.01505,-0.000169,24.018432,-0.0077,1.389
2760.00,7.501484,25.01583,-0.000170,24.018037,-0.0077,1.389
2762.00,7.501457,25.01570,-0.000169,24.018493,-0.0077,1.388
2764.00,7.501313,25.01565,-0.000167,24.018138,-0.0077,1.388
2766.00,7.501604,25.01632,-0.000168,24.018220,-0.0077,1.388
2768.00,7.500943,25.01666,-0.000169,24.017554,-0.0077,1.389
2770.00,7.500427,25.01610,-0.000169,24.017428,-0.0077,1.388
2772.00,7.500326,25.01643,-0.000170,24.018385,-0.0077,1.389
2774.00,7.500418,25.01638,-0.000170,24.017977,-0.0077,1.388
2776.00,7.499479,25.01630,-0.000170,24.018575,-0.0077,1.389
2778.00,7.499086,25.01635,-0.000169,24.017986,-0.0077,1.388
2780.00,7.499216,25.01678,-0.000170,24.018325,-0.0077,1.388
2782.00,7.499722,25.01730,-0.000170,24.018280,-0.0077,1.389
2784.00,7.500205,25.01692,-0.000170,24.018316,-0.0078,1.388
2786.00,7.500898,25.01759,-0.000168,24.019144,-0.0077,1.388
2788.00,7.501116,25.01770,-0.000169,24.018706,-0.0077,1.388
2790.00,7.501174,25.01713,-0.000169,24.018035,-0.0077,1.389
2792.00,7.501162,25.01624,-0.000169,24.017739,-0.0077,1.388
2794.00,7.500808,25.01681,-0.000170,24.017716,-0.0077,1.389
2796.00,7.499935,25.01630,-0.000170,24.017703,-0.0077,1.389
2798.00,7.500871,25.01594,-0.000171,24.017567,-0.0077,1.389
2800.00,7.501036,25.01624,-0.000169,24.017806,-0.0077,1.388
2802.00,7.500617,25.01598,-0.000169,24.017946,-0.0077,1.388
2804.00,7.499880,25.01576,-0.000169,24.017188,-0.0078,1.389
2806.00,7.499984,25.01658,-0.000169,24.017921,-0.0077,1.389
2808.00,7.500305,25.01572,-0.000170,24.018182,-0.0077,1.389
2810.00,7.500003,25.01512,-0.000170,24.018104,-0.0077,1.389
2812.00,7.499833,25.01547,-0.000171,24.018644,-0.0077,1.389
2814.00,7.499771,25.01523,-0.000170,24.018396,-0.0077,1.388
2816.00,7.499723,25.01502,-0.000170,24.018066,-0.0077,1.388
2818.00,7.499722,25.01539,-0.000169,24.018299,-0.0077,1.388
2820.00,7.500563,25.01578,-0.000169,24.018145,-0.0077,1.388
2822.00,7.500835,25.01598,-0.000171,24.018178,-0.0077,1.388
2824.00,7.501177,25.01521,-0.000170,24.018071,-0.0077,1.389
2826.00,7.500504,25.01514,-0.000170,24.017814,-0.0077,1.388
2828.00,7.499380,25.01455,-0.000169,24.018133,-0.0077,1.388
2830.00,7.498985,25.01480,-0.000169,24.017799,-0.0077,1.388
2832.00,7.498621,25.01427,-0.000170,24.017942,-0.0077,1.389
2834.00,7.498541,25.01459,-0.000170,24.017491,-0.0077,1.389
2836.00,7.499383,25.01476,-0.000171,24.017814,-0.0077,1.389
2838.00,7.500109,25.01465,-0.000170,24.017524,-0.0077,1.389
2840.00,7.499573,25.01560,-0.000171,24.017641,-0.0077,1.389
2842.00,7.499827,25.01580,-0.000170,24.018399,-0.0077,1.388
2844.00,7.499929,25.01546,-0.000169,24.017815,-0.0077,1.388
2846.00,7.499556,25.01478,-0.000170,24.017863,-0.0077,1.388
2848.00,7.499959,25.01528,-0.000168,24.017823,-0.0077,1.389
2850.00,7.500223,25.01537,-0.000169,24.017547,-0.0077,1.389
2852.00,7.500739,25.01525,-0.000169,24.017830,-0.0078,1.388
2854.00,7.500253,25.01523,-0.000170,24.017701,-0.0077,1.389
2856.00,7.499367,25.01473,-0.000169,24.018619,-0.0077,1.389
2858.00,7.499734,25.01501,-0.000170,24.018370,-0.0077,1.389
2860.00,7.499520,25.01638,-0.000170,24.018444,-0.0077,1.388
2862.00,7.499363,25.01586,-0.000169,24.017959,-0.0077,1.388
2864.00,7.499842,25.01591,-0.000169,24.018254,-0.0077,1.389
2866.00,7.500083,25.01681,-0.000170,24.018033,-0.0077,1.389
2868.00,7.499953,25.01691,-0.000170,24.017669,-0.0077,1.389
2870.00,7.499042,25.01680,-0.000168,24.017868,-0.0077,1.388
2872.00,7.499856,25.01651,-0.000170,24.018468,-0.0077,1.388
2874.00,7.499959,25.01666,-0.000170,24.017873,-0.0077,1.389
2876.00,7.500054,25.01696,-0.000170,24.018067,-0.0077,1.389
2878.00,7.499707,25.01734,-0.000170,24.017830,-0.0077,1.389
2880.00,7.498667,25.01636,-0.000169,24.017547,-0.0077,1.389
2882.00,7.499176,25.01601,-0.000168,24.018579,-0.0077,1.389
2884.00,7.498927,25.01556,-0.000169,24.018111,-0.0077,1.389
2886.00,7.499293,25.01640,-0.000168,24.018144,-0.0077,1.388
2888.00,7.498998,25.01595,-0.000168,24.018231,-0.0077,1.389
2890.00,7.499302,25.01691,-0.000169,24.017757,-0.0077,1.389
2892.00,7.498635,25.01651,-0.000168,24.017707,-0.0077,1.388
2894.00,7.498698,25.01581,-0.000169,24.018709,-0.0077,1.388
2896.00,7.498960,25.01562,-0.000169,24.018501,-0.0077,1.389
2898.00,7.499483,25.01597,-0.000169,24.017870,-0.0077,1.389
2900.00,7.498767,25.01615,-0.000170,24.018202,-0.0077,1.389
2902.00,7.497889,25.01589,-0.000170,24.017955,-0.0077,1.389
2904.00,7.498561,25.01558,-0.000170,24.018240,-0.0077,1.389
2906.00,7.498795,25.01587,-0.000169,24.018513,-0.0077,1.388
2908.00,7.498403,25.01570,-0.000168,24.017380,-0.0077,1.388
2910.00,7.498780,25.01532,-0.000169,24.018018,-0.0077,1.389
2912.00,7.498906,25.01611,-0.000170,24.018078,-0.0077,1.388
2914.00,7.498040,25.01594,-0.000170,24.018153,-0.0077,1.389
2916.00,7.498275,25.01631,-0.000169,24.018000,-0.0077,1.388
2918.00,7.498835,25.01567,-0.000169,24.018067,-0.0077,1.388
2920.00,7.498280,25.01574,-0.000170,24.018265,-0.0077,1.388
2922.00,7.498236,25.01468,-0.000169,24.018303,-0.0077,1.389
2924.00,7.499121,25.01514,-0.000171,24.018309,-0.0077,1.389
2926.00,7.497777,25.01567,-0.000169,24.018385,-0.0077,1.389
2928.00,7.497673,25.01572,-0.000169,24.018517,-0.0077,1.388
2930.00,7.497921,25.01509,-0.000169,24.018608,-0.0077,1.388
2932.00,7.497665,25.01441,-0.000170,24.018189,-0.0077,1.388
2934.00,7.497683,25.01471,-0.000169,24.018316,-0.0077,1.389
2936.00,7.498202,25.01498,-0.000169,24.018080,-0.0077,1.389
2938.00,7.498528,25.01483,-0.000169,24.018120,-0.0077,1.388
2940.00,7.497785,25.01555,-0.000168,24.018513,-0.0077,1.388
2942.00,7.497980,25.01534,-0.000170,24.018105,-0.0077,1.389
2944.00,7.498658,25.01498,-0.000170,24.017036,-0.0077,1.389
2946.00,7.498585,25.01438,-0.000171,24.017730,-0.0077,1.389
2948.00,7.498237,25.01560,-0.000170,24.018234,-0.0077,1.388
2950.00,7.497717,25.01559,-0.000169,24.018965,-0.0077,1.388
2952.00,7.497688,25.01610,-0.000170,24.017930,-0.0077,1.388
2954.00,7.497848,25.01629,-0.000171,24.017979,-0.0077,1.389
2956.00,7.497809,25.01701,-0.000169,24.018370,-0.0077,1.388
2958.00,7.497528,25.01654,-0.000169,24.018066,-0.0077,1.389
2960.00,7.496892,25.01663,-0.000170,24.018124,-0.0077,1.388
2962.00,7.497743,25.01714,-0.000169,24.018102,-0.0077,1.388
2964.00,7.497842,25.01645,-0.000167,24.017966,-0.0077,1.388
2966.00,7.498356,25.01635,-0.000169,24.018082,-0.0077,1.388
2968.00,7.497486,25.01628,-0.000170,24.017745,-0.0077,1.389
2970.00,7.496428,25.01573,-0.000169,24.017921,-0.0077,1.389
2972.00,7.495801,25.01621,-0.000172,24.018847,-0.0077,1.389
2974.00,7.496286,25.01612,-0.000171,24.018267,-0.0077,1.388
2976.00,7.497439,25.01609,-0.000169,24.017843,-0.0077,1.388
2978.00,7.496835,25.01588,-0.000168,24.017650,-0.0077,1.388
2980.00,7.496542,25.01634,-0.000169,24.018183,-0.0077,1.388
2982.00,7.497211,25.01552,-0.000169,24.018089,-0.0077,1.389
2984.00,7.497021,25.01667,-0.000170,24.018472,-0.0077,1.388
2986.00,7.496511,25.01646,-0.000170,24.018689,-0.0077,1.388
2988.00,7.497293,25.01671,-0.000170,24.018392,-0.0077,1.388
2990.00,7.496584,25.01724,-0.000171,24.018256,-0.0077,1.388
2992.00,7.496523,25.01678,-0.000170,24.017866,-0.0077,1.389
2994.00,7.496599,25.01689,-0.000171,24.018017,-0.0076,1.389
2996.00,7.496870,25.01671,-0.000171,24.018356,-0.0077,1.389
2998.00,7.496652,25.01690,-0.000170,24.018222,-0.0077,1.388
3000.00,7.497512,25.01693,-0.000169,24.018374,-0.0077,1.389
@5,12.0000,24.0
3002.00,7.497512,25.01776,-0.000170,24.018309,-0.0077,1.388
3004.00,7.495252,25.01814,-0.000170,24.017964,-0.0077,1.388
3006.00,7.488656,25.01815,-0.000170,24.017984,-0.0076,1.388
3008.00,7.482981,25.01851,-0.000170,24.018521,-0.0076,1.387
3010.00,7.479761,25.01805,-0.000169,24.018229,-0.0077,1.388
3012.00,7.478954,25.01822,-0.000168,24.018796,-0.0077,1.389
3014.00,7.479754,25.01830,-0.000169,24.017984,-0.0077,1.389
3016.00,7.480966,25.01826,-0.000169,24.017895,-0.0077,1.389
3018.00,7.483493,25.01839,-0.000171,24.018107,-0.0076,1.390
3020.00,7.487107,25.01825,-0.000170,24.018180,-0.0077,1.390
3022.00,7.490302,25.01899,-0.000171,24.018232,-0.0077,1.390
3024.00,7.493467,25.01891,-0.000171,24.018305,-0.0076,1.390
3026.00,7.497577,25.01792,-0.000170,24.018260,-0.0077,1.390
3028.00,7.503298,25.01762,-0.000171,24.018687,-0.0077,1.390
3030.00,7.513378,25.01751,-0.000170,24.018550,-0.0077,1.391
3032.00,7.522590,25.01759,-0.000171,24.017957,-0.0077,1.392
3034.00,7.528299,25.01728,-0.000171,24.017542,-0.0077,1.391
3036.00,7.532383,25.01727,-0.000170,24.017995,-0.0077,1.390
3038.00,7.535411,25.01722,-0.000169,24.018564,-0.0077,1.390
3040.00,7.537241,25.01689,-0.000169,24.018281,-0.0077,1.389
3042.00,7.539039,25.01649,-0.000170,24.019025,-0.0077,1.389
3044.00,7.540838,25.01723,-0.000168,24.018339,-0.0077,1.389
3046.00,7.542580,25.01775,-0.000168,24.018570,-0.0077,1.389
3048.00,7.543414,25.01787,-0.000168,24.017484,-0.0077,1.388
3050.00,7.543249,25.01829,-0.000169,24.018312,-0.0077,1.389
3052.00,7.543692,25.01709,-0.000169,24.018629,-0.0077,1.390
3054.00,7.543317,25.01716,-0.000168,24.018314,-0.0077,1.389
3056.00,7.543082,25.01652,-0.000169,24.018105,-0.0077,1.389
3058.00,7.542488,25.01742,-0.000167,24.018209,-0.0077,1.388
3060.00,7.542444,25.01724,-0.000167,24.018142,-0.0077,1.388
3062.00,7.541645,25.01754,-0.000168,24.017979,-0.0077,1.388
3064.00,7.541388,25.01698,-0.000169,24.018042,-0.0077,1.390
3066.00,7.539581,25.01727,-0.000170,24.018488,-0.0077,1.389
3068.00,7.538352,25.01770,-0.000169,24.018510,-0.0077,1.389
3070.00,7.536931,25.01821,-0.000169,24.018575,-0.0077,1.389
3072.00,7.535612,25.01753,-0.000168,24.017839,-0.0077,1.388
3074.00,7.534127,25.01753,-0.000169,24.018590,-0.0077,1.388
3076.00,7.532123,25.01714,-0.000169,24.018517,-0.0077,1.389
3078.00,7.530443,25.01805,-0.000168,24.018339,-0.0077,1.389
3080.00,7.529226,25.01909,-0.000170,24.017912,-0.0077,1.389
3082.00,7.527818,25.01816,-0.000169,24.018252,-0.0077,1.389
3084.00,7.527643,25.01851,-0.000168,24.017848,-0.0077,1.389
3086.00,7.527625,25.01829,-0.000168,24.018910,-0.0077,1.389
3088.00,7.526705,25.01765,-0.000169,24.017854,-0.0077,1.389
3090.00,7.525814,25.01802,-0.000169,24.018183,-0.0077,1.389
3092.00,7.524558,25.01839,-0.000169,24.017959,-0.0077,1.389
3094.00,7.523273,25.01790,-0.000169,24.017808,-0.0077,1.389
3096.00,7.522796,25.01811,-0.000169,24.018588,-0.0077,1.389
3098.00,7.521434,25.01841,-0.000168,24.018022,-0.0077,1.389
3100.00,7.521157,25.01746,-0.000169,24.018502,-0.0077,1.389
3102.00,7.519650,25.01763,-0.000169,24.017433,-0.0077,1.388
3104.00,7.517765,25.01857,-0.000168,24.017906,-0.0077,1.389
3106.00,7.516174,25.01798,-0.000168,24.018588,-0.0077,1.389
3108.00,7.516537,25.01835,-0.000169,24.018294,-0.0076,1.389
3110.00,7.516503,25.01860,-0.000169,24.018325,-0.0077,1.389
3112.00,7.514630,25.01844,-0.000169,24.018171,-0.0077,1.389
3114.00,7.514341,25.01865,-0.000169,24.017875,-0.0077,1.389
3116.00,7.514018,25.01891,-0.000169,24.018575,-0.0076,1.389
3118.00,7.514188,25.01881,-0.000170,24.018243,-0.0077,1.389
3120.00,7.513414,25.01818,-0.000170,24.018566,-0.0077,1.389
3122.00,7.511804,25.01797,-0.000170,24.018541,-0.0077,1.389
3124.00,7.511455,25.01783,-0.000170,24.018486,-0.0077,1.389
3126.00,7.510743,25.01799,-0.000169,24.018495,-0.0077,1.389
3128.00,7.510512,25.01787,-0.000169,24.018049,-0.0077,1.389
3130.00,7.509746,25.01887,-0.000170,24.018959,-0.0077,1.389
3132.00,7.508712,25.01861,-0.000169,24.017968,-0.0077,1.389
3134.00,7.507784,25.01878,-0.000169,24.018319,-0.0077,1.389
3136.00,7.507610,25.01826,-0.000170,24.019086,-0.0077,1.389
3138.00,7.507018,25.01920,-0.000170,24.018289,-0.0077,1.389
3140.00,7.507354,25.01916,-0.000170,24.018008,-0.0077,1.389
3142.00,7.507071,25.01951,-0.000171,24.018553,-0.0077,1.389
3144.00,7.507147,25.01978,-0.000170,24.017868,-0.0077,1.389
3146.00,7.505940,25.01979,-0.000170,24.017897,-0.0077,1.389
3148.00,7.505448,25.01949,-0.000169,24.018961,-0.0077,1.389
3150.00,7.504837,25.01946,-0.000170,24.018481,-0.0077,1.390
3152.00,7.504658,25.01990,-0.000171,24.017754,-0.0077,1.389
3154.00,7.504602,25.01958,-0.000170,24.017843,-0.0077,1.389
3156.00,7.504641,25.01970,-0.000169,24.018455,-0.0077,1.389
3158.00,7.503720,25.02017,-0.000169,24.018461,-0.0077,1.389
3160.00,7.503046,25.01889,-0.000170,24.018122,-0.0077,1.390
3162.00,7.502916,25.01910,-0.000170,24.017707,-0.0077,1.389
3164.00,7.503004,25.01909,-0.000170,24.017859,-0.0077,1.389
3166.00,7.503486,25.01923,-0.000171,24.018196,-0.0077,1.389
3168.00,7.502310,25.01854,-0.000170,24.018584,-0.0077,1.389
3170.00,7.501257,25.01937,-0.000170,24.017946,-0.0077,1.389
3172.00,7.502547,25.01953,-0.000170,24.018655,-0.0077,1.389
3174.00,7.502153,25.01925,-0.000170,24.018483,-0.0077,1.389
3176.00,7.500610,25.01890,-0.000170,24.017950,-0.0077,1.389
3178.00,7.500537,25.02049,-0.000170,24.018167,-0.0077,1.389
3180.00,7.500876,25.02122,-0.000170,24.018133,-0.0077,1.390
3182.00,7.500015,25.02085,-0.000171,24.018223,-0.0077,1.390
3184.00,7.500000,25.02062,-0.000170,24.017872,-0.0077,1.389
3186.00,7.499627,25.02033,-0.000170,24.018046,-0.0077,1.389
3188.00,7.499625,25.02107,-0.000169,24.018147,-0.0077,1.389
3190.00,7.499729,25.02021,-0.000169,24.018037,-0.0077,1.389
3192.00,7.499813,25.02052,-0.000169,24.017968,-0.0077,1.389
3194.00,7.498891,25.01981,-0.000169,24.018372,-0.0077,1.390
3196.00,7.498462,25.01987,-0.000170,24.018140,-0.0077,1.390
3198.00,7.497899,25.01995,-0.000170,24.017534,-0.0077,1.389
3200.00,7.497867,25.02033,-0.000171,24.018102,-0.0077,1.390
3202.00,7.498599,25.02016,-0.000171,24.018486,-0.0077,1.389
3204.00,7.498569,25.01972,-0.000170,24.017930,-0.0077,1.389
3206.00,7.498413,25.02056,-0.000169,24.018522,-0.0077,1.390
3208.00,7.498123,25.02005,-0.000170,24.018122,-0.0077,1.389
3210.00,7.497302,25.01934,-0.000169,24.018202,-0.0077,1.389
3212.00,7.497063,25.01848,-0.000170,24.018285,-0.0077,1.389
3214.00,7.496203,25.01819,-0.000171,24.017997,-0.0077,1.390
3216.00,7.495898,25.01854,-0.000170,24.018276,-0.0077,1.389
3218.00,7.496537,25.01865,-0.000169,24.018662,-0.0077,1.390
3220.00,7.496576,25.01912,-0.000170,24.017698,-0.0077,1.390
3222.00,7.496046,25.01887,-0.000172,24.018392,-0.0077,1.390
3224.00,7.496222,25.01803,-0.000171,24.017611,-0.0077,1.390
3226.00,7.497263,25.01859,-0.000169,24.018015,-0.0077,1.389
3228.00,7.496745,25.01898,-0.000170,24.018524,-0.0077,1.390
3230.00,7.496140,25.01880,-0.000170,24.017942,-0.0077,1.390
3232.00,7.496226,25.01897,-0.000170,24.017591,-0.0077,1.389
3234.00,7.495533,25.01906,-0.000169,24.018241,-0.0077,1.390
3236.00,7.496485,25.01859,-0.000169,24.017901,-0.0077,1.390
3238.00,7.495918,25.01893,-0.000170,24.018004,-0.0077,1.390
3240.00,7.494640,25.01943,-0.000171,24.018084,-0.0077,1.390
3242.00,7.494048,25.01970,-0.000169,24.018696,-0.0077,1.390
3244.00,7.494418,25.01895,-0.000170,24.018550,-0.0077,1.390
3246.00,7.495401,25.01899,-0.000171,24.018004,-0.0077,1.389
3248.00,7.494598,25.01894,-0.000170,24.017814,-0.0077,1.390
3250.00,7.494577,25.01877,-0.000168,24.018047,-0.0077,1.389
3252.00,7.494183,25.01909,-0.000169,24.017839,-0.0077,1.390
3254.00,7.493213,25.01998,-0.000170,24.018318,-0.0077,1.390
3256.00,7.493937,25.01954,-0.000171,24.018129,-0.0077,1.389
3258.00,7.494386,25.02037,-0.000169,24.018735,-0.0077,1.389
3260.00,7.494469,25.01995,-0.000170,24.018261,-0.0077,1.390
3262.00,7.495016,25.01941,-0.000171,24.018359,-0.0077,1.390
3264.00,7.494941,25.01952,-0.000170,24.018062,-0.0077,1.389
3266.00,7.494953,25.02025,-0.000169,24.018350,-0.0077,1.390
3268.00,7.494324,25.02006,-0.000170,24.018158,-0.0077,1.389
3270.00,7.494114,25.02036,-0.000171,24.017176,-0.0077,1.390
3272.00,7.493522,25.01970,-0.000170,24.018089,-0.0077,1.390
3274.00,7.493092,25.01955,-0.000170,24.018774,-0.0077,1.390
3276.00,7.492398,25.01977,-0.000170,24.018754,-0.0077,1.390
3278.00,7.493277,25.01971,-0.000170,24.018167,-0.0077,1.389
3280.00,7.493549,25.02005,-0.000170,24.018299,-0.0077,1.389
3282.00,7.493047,25.02031,-0.000169,24.017944,-0.0077,1.389
3284.00,7.494061,25.02015,-0.000170,24.018709,-0.0077,1.390
3286.00,7.494184,25.02025,-0.000170,24.018354,-0.0077,1.390
3288.00,7.493975,25.02003,-0.000169,24.017444,-0.0077,1.390
3290.00,7.494158,25.01975,-0.000169,24.018225,-0.0077,1.390
3292.00,7.493846,25.01913,-0.000170,24.017982,-0.0077,1.390
3294.00,7.493888,25.01918,-0.000169,24.018332,-0.0077,1.390
3296.00,7.494229,25.01986,-0.000170,24.017941,-0.0077,1.390
3298.00,7.494328,25.01955,-0.000170,24.018385,-0.0077,1.390
3300.00,7.494554,25.02012,-0.000170,24.017926,-0.0077,1.390
3302.00,7.494860,25.02077,-0.000170,24.017960,-0.0076,1.391
3304.00,7.494267,25.02052,-0.000171,24.018299,-0.0077,1.390
3306.00,7.493166,25.02048,-0.000170,24.018519,-0.0077,1.390
3308.00,7.494158,25.02051,-0.000170,24.018965,-0.0077,1.390
3310.00,7.494624,25.02020,-0.000169,24.018733,-0.0077,1.390
3312.00,7.493897,25.02012,-0.000171,24.018269,-0.0077,1.390
3314.00,7.494151,25.01996,-0.000170,24.017928,-0.0077,1.390
3316.00,7.494533,25.02054,-0.000169,24.019048,-0.0077,1.389
3318.00,7.493989,25.02090,-0.000169,24.018289,-0.0077,1.390
3320.00,7.493926,25.02041,-0.000169,24.018274,-0.0077,1.390
3322.00,7.494761,25.02091,-0.000170,24.018591,-0.0077,1.390
3324.00,7.494926,25.02019,-0.000170,24.018124,-0.0077,1.390
3326.00,7.494348,25.02077,-0.000169,24.018419,-0.0077,1.389
3328.00,7.493629,25.02043,-0.000169,24.018682,-0.0077,1.390
3330.00,7.493195,25.02090,-0.000170,24.018247,-0.0077,1.390
3332.00,7.492973,25.02052,-0.000170,24.018492,-0.0077,1.390
3334.00,7.493322,25.02003,-0.000169,24.019273,-0.0077,1.390
3336.00,7.493913,25.02067,-0.000169,24.018135,-0.0077,1.390
3338.00,7.493743,25.02016,-0.000170,24.018095,-0.0077,1.390
3340.00,7.493276,25.02030,-0.000170,24.018270,-0.0077,1.390
3342.00,7.493284,25.02021,-0.000170,24.018316,-0.0077,1.390
3344.00,7.493854,25.02036,-0.000170,24.018608,-0.0077,1.390
3346.00,7.493942,25.01974,-0.000170,24.017997,-0.0077,1.390
3348.00,7.493408,25.02086,-0.000170,24.018415,-0.0077,1.391
3350.00,7.492621,25.02090,-0.000169,24.018365,-0.0077,1.390
3352.00,7.492630,25.02101,-0.000169,24.018876,-0.0076,1.390
3354.00,7.492331,25.02139,-0.000169,24.018557,-0.0077,1.390
3356.00,7.492270,25.02163,-0.000170,24.018542,-0.0077,1.390
3358.00,7.492521,25.02095,-0.000169,24.018299,-0.0077,1.390
3360.00,7.492795,25.02016,-0.000169,24.018809,-0.0077,1.390
3362.00,7.493363,25.02065,-0.000170,24.018745,-0.0077,1.390
3364.00,7.493949,25.01982,-0.000171,24.017959,-0.0077,1.390
3366.00,7.493629,25.02064,-0.000170,24.018693,-0.0077,1.390
3368.00,7.493732,25.02003,-0.000170,24.018602,-0.0077,1.390
3370.00,7.493506,25.02060,-0.000171,24.018142,-0.0077,1.390
3372.00,7.493415,25.02049,-0.000171,24.018240,-0.0077,1.390
3374.00,7.493507,25.02016,-0.000170,24.018031,-0.0077,1.390
3376.00,7.493317,25.02026,-0.000171,24.017520,-0.0077,1.390
3378.00,7.492865,25.02068,-0.000170,24.018561,-0.0077,1.390
3380.00,7.492297,25.02021,-0.000171,24.018396,-0.0077,1.390
3382.00,7.492574,25.01959,-0.000170,24.018524,-0.0077,1.390
3384.00,7.492695,25.01957,-0.000170,24.018562,-0.0077,1.390
3386.00,7.492981,25.01971,-0.000170,24.018802,-0.0077,1.390
3388.00,7.492565,25.02008,-0.000170,24.017960,-0.0077,1.390
3390.00,7.493085,25.02001,-0.000170,24.018158,-0.0077,1.390
3392.00,7.492965,25.01987,-0.000170,24.018426,-0.0077,1.390
3394.00,7.492412,25.01907,-0.000169,24.018289,-0.0077,1.390
3396.00,7.491809,25.01946,-0.000169,24.018756,-0.0077,1.391
3398.00,7.492451,25.01864,-0.000172,24.018377,-0.0077,1.390
3400.00,7.492625,25.01954,-0.000169,24.018642,-0.0077,1.390
3402.00,7.492613,25.01970,-0.000170,24.018423,-0.0077,1.391
3404.00,7.492853,25.01984,-0.000170,24.018938,-0.0077,1.390
3406.00,7.493292,25.01992,-0.000170,24.018483,-0.0077,1.390
3408.00,7.493279,25.01966,-0.000169,24.018202,-0.0077,1.390
3410.00,7.492331,25.01964,-0.000169,24.018434,-0.0077,1.390
3412.00,7.492338,25.02007,-0.000169,24.018691,-0.0077,1.390
3414.00,7.491641,25.01934,-0.000170,24.018762,-0.0077,1.390
3416.00,7.491920,25.01913,-0.000170,24.018002,-0.0077,1.391
3418.00,7.492063,25.02025,-0.000170,24.017964,-0.0077,1.391
3420.00,7.492964,25.02034,-0.000171,24.018026,-0.0077,1.390
3422.00,7.493390,25.01989,-0.000168,24.018332,-0.0077,1.390
3424.00,7.492930,25.02015,-0.000169,24.017866,-0.0077,1.390
3426.00,7.492290,25.01954,-0.000170,24.017741,-0.0077,1.391
3428.00,7.492302,25.01983,-0.000171,24.018390,-0.0077,1.390
3430.00,7.492495,25.02013,-0.000169,24.018125,-0.0077,1.390
3432.00,7.492313,25.02041,-0.000171,24.018566,-0.0077,1.390
3434.00,7.493178,25.02156,-0.000170,24.018390,-0.0077,1.390
3436.00,7.493324,25.02040,-0.000169,24.018492,-0.0077,1.391
3438.00,7.492898,25.01966,-0.000170,24.017679,-0.0077,1.391
3440.00,7.493296,25.01930,-0.000170,24.017447,-0.0077,1.390
3442.00,7.492989,25.02044,-0.000171,24.017310,-0.0077,1.390
3444.00,7.492389,25.02021,-0.000170,24.018232,-0.0077,1.390
3446.00,7.492419,25.01993,-0.000170,24.018278,-0.0077,1.390
3448.00,7.491344,25.01985,-0.000170,24.017970,-0.0077,1.390
3450.00,7.491044,25.01999,-0.000170,24.017643,-0.0077,1.391
3452.00,7.490826,25.01929,-0.000171,24.018890,-0.0077,1.391
3454.00,7.490992,25.01964,-0.000170,24.018314,-0.0077,1.390
3456.00,7.491463,25.01982,-0.000169,24.018357,-0.0077,1.391
3458.00,7.491480,25.01962,-0.000170,24.017908,-0.0077,1.391
3460.00,7.491732,25.01947,-0.000171,24.018176,-0.0077,1.391
3462.00,7.492433,25.01911,-0.000171,24.018024,-0.0076,1.390
3464.00,7.491411,25.01909,-0.000170,24.017522,-0.0077,1.391
3466.00,7.491347,25.01898,-0.000170,24.018483,-0.0077,1.390
3468.00,7.491184,25.01898,-0.000169,24.018461,-0.0077,1.390
3470.00,7.491334,25.01889,-0.000168,24.018290,-0.0077,1.390
3472.00,7.491222,25.01869,-0.000170,24.017810,-0.0077,1.391
3474.00,7.489914,25.01928,-0.000170,24.018105,-0.0076,1.391
3476.00,7.489667,25.01886,-0.000170,24.018290,-0.0077,1.391
3478.00,7.491120,25.01923,-0.000169,24.018551,-0.0077,1.390
3480.00,7.491287,25.01908,-0.000168,24.018151,-0.0077,1.390
3482.00,7.491570,25.01877,-0.000168,24.018144,-0.0077,1.390
3484.00,7.492082,25.01862,-0.000169,24.018084,-0.0077,1.390
3486.00,7.492076,25.01908,-0.000170,24.018222,-0.0077,1.391
3488.00,7.491515,25.01962,-0.000170,24.018118,-0.0077,1.391
3490.00,7.490798,25.01926,-0.000171,24.018276,-0.0077,1.391
3492.00,7.490775,25.01913,-0.000171,24.017279,-0.0078,1.391
3494.00,7.491401,25.01976,-0.000171,24.018075,-0.0077,1.391
3496.00,7.491162,25.01939,-0.000169,24.018657,-0.0077,1.390
3498.00,7.491422,25.01838,-0.000170,24.018419,-0.0077,1.390
3500.00,7.491091,25.01786,-0.000170,24.018058,-0.0077,1.391
3502.00,7.489804,25.01814,-0.000170,24.018220,-0.0077,1.391
3504.00,7.489399,25.01851,-0.000170,24.018220,-0.0077,1.390
3506.00,7.490246,25.01877,-0.000171,24.017872,-0.0077,1.391
3508.00,7.491122,25.01835,-0.000170,24.017808,-0.0077,1.390
3510.00,7.491398,25.01855,-0.000170,24.018013,-0.0077,1.391
3512.00,7.491092,25.01849,-0.000170,24.018042,-0.0077,1.390
3514.00,7.491125,25.01866,-0.000170,24.017516,-0.0077,1.390
3516.00,7.491639,25.01846,-0.000171,24.018338,-0.0077,1.391
3518.00,7.491798,25.01860,-0.000172,24.017823,-0.0077,1.391
3520.00,7.491580,25.01895,-0.000170,24.017409,-0.0077,1.391
3522.00,7.491345,25.01890,-0.000171,24.017596,-0.0077,1.391
3524.00,7.492142,25.01878,-0.000171,24.017930,-0.0077,1.390
3526.00,7.491438,25.01771,-0.000169,24.017678,-0.0077,1.390
3528.00,7.490526,25.01831,-0.000169,24.017620,-0.0077,1.390
3530.00,7.490533,25.01768,-0.000170,24.017544,-0.0077,1.391
3532.00,7.489899,25.01735,-0.000170,24.018648,-0.0077,1.391
3534.00,7.489620,25.01745,-0.000170,24.017801,-0.0077,1.391
3536.00,7.489417,25.01738,-0.000170,24.017645,-0.0077,1.390
3538.00,7.489683,25.01735,-0.000169,24.019010,-0.0077,1.390
3540.00,7.489792,25.01704,-0.000168,24.018247,-0.0077,1.391
3542.00,7.489879,25.01669,-0.000169,24.017638,-0.0077,1.390
3544.00,7.490064,25.01667,-0.000169,24.017770,-0.0077,1.390
3546.00,7.489514,25.01723,-0.000170,24.018290,-0.0077,1.391
3548.00,7.490163,25.01760,-0.000171,24.018633,-0.0078,1.391
3550.00,7.490587,25.01801,-0.000170,24.018620,-0.0077,1.390
3552.00,7.490344,25.01769,-0.000170,24.018258,-0.0077,1.391
3554.00,7.490029,25.01784,-0.000171,24.017616,-0.0077,1.390
3556.00,7.490132,25.01789,-0.000170,24.018537,-0.0077,1.390
3558.00,7.490602,25.01856,-0.000170,24.018299,-0.0077,1.390
3560.00,7.490733,25.01866,-0.000169,24.018513,-0.0077,1.391
3562.00,7.490297,25.01858,-0.000169,24.018379,-0.0077,1.391
3564.00,7.489982,25.01828,-0.000169,24.018185,-0.0077,1.391
3566.00,7.490215,25.01823,-0.000170,24.018626,-0.0077,1.391
3568.00,7.489786,25.01809,-0.000171,24.018483,-0.0077,1.391
3570.00,7.489858,25.01802,-0.000170,24.018490,-0.0077,1.390
3572.00,7.489764,25.01798,-0.000170,24.018078,-0.0077,1.390
3574.00,7.490157,25.01875,-0.000171,24.018265,-0.0077,1.390
3576.00,7.489894,25.01885,-0.000170,24.018169,-0.0077,1.391
3578.00,7.490034,25.01890,-0.000169,24.018232,-0.0077,1.391
3580.00,7.490268,25.01860,-0.000170,24.018849,-0.0077,1.391
3582.00,7.490092,25.01905,-0.000170,24.018018,-0.0077,1.390
3584.00,7.490753,25.01887,-0.000171,24.018307,-0.0077,1.391
3586.00,7.491631,25.01841,-0.000172,24.019012,-0.0077,1.391
3588.00,7.491139,25.01922,-0.000171,24.018484,-0.0077,1.391
3590.00,7.489902,25.01912,-0.000170,24.017558,-0.0077,1.391
3592.00,7.490248,25.01838,-0.000170,24.017698,-0.0077,1.391
3594.00,7.490812,25.01927,-0.000170,24.018202,-0.0077,1.391
3596.00,7.490077,25.01921,-0.000169,24.018579,-0.0077,1.391
3598.00,7.489537,25.02001,-0.000170,24.018236,-0.0077,1.390
3600.00,7.489789,25.01952,-0.000170,24.018343,-0.0077,1.391
@6,12.0000,24.0
3602.00,7.489708,25.01920,-0.000170,24.018178,-0.0077,1.391
3604.00,7.487983,25.01904,-0.000169,24.018655,-0.0077,1.391
3606.00,7.481338,25.01824,-0.000169,24.018432,-0.0077,1.390
3608.00,7.475182,25.01823,-0.000169,24.018646,-0.0077,1.390
3610.00,7.473291,25.01831,-0.000169,24.018033,-0.0077,1.390
3612.00,7.473445,25.01776,-0.000169,24.017973,-0.0077,1.390
3614.00,7.473822,25.01850,-0.000171,24.018127,-0.0077,1.391
3616.00,7.474965,25.01909,-0.000171,24.018898,-0.0077,1.391
3618.00,7.476429,25.01884,-0.000171,24.018655,-0.0077,1.392
3620.00,7.478760,25.01942,-0.000170,24.017897,-0.0077,1.391
3622.00,7.481278,25.01915,-0.000170,24.018185,-0.0077,1.391
3624.00,7.484534,25.01912,-0.000171,24.018566,-0.0077,1.391
3626.00,7.489762,25.01854,-0.000171,24.018680,-0.0077,1.392
3628.00,7.495335,25.01842,-0.000171,24.018265,-0.0077,1.392
3630.00,7.504408,25.01820,-0.000173,24.018638,-0.0077,1.393
3632.00,7.513569,25.01787,-0.000173,24.018325,-0.0077,1.392
3634.00,7.519381,25.01863,-0.000172,24.017654,-0.0077,1.393
3636.00,7.523143,25.01868,-0.000171,24.018753,-0.0077,1.392
3638.00,7.527295,25.01820,-0.000171,24.018231,-0.0077,1.392
3640.00,7.530765,25.01750,-0.000171,24.017714,-0.0077,1.391
3642.00,7.531830,25.01845,-0.000169,24.017810,-0.0077,1.391
3644.00,7.533257,25.01928,-0.000169,24.017699,-0.0077,1.391
3646.00,7.534477,25.01925,-0.000169,24.018767,-0.0076,1.391
3648.00,7.534275,25.01910,-0.000169,24.017830,-0.0077,1.391
3650.00,7.533776,25.01797,-0.000169,24.017993,-0.0077,1.391
3652.00,7.534243,25.01804,-0.000170,24.017538,-0.0077,1.391
3654.00,7.534129,25.01808,-0.000169,24.017625,-0.0077,1.391
3656.00,7.533090,25.01864,-0.000169,24.018232,-0.0077,1.390
3658.00,7.532556,25.01775,-0.000169,24.018310,-0.0077,1.390
3660.00,7.532275,25.01864,-0.000170,24.017977,-0.0078,1.390
3662.00,7.531182,25.01845,-0.000170,24.017933,-0.0077,1.391
3664.00,7.530160,25.01850,-0.000170,24.018325,-0.0077,1.391
3666.00,7.529271,25.01903,-0.000169,24.017826,-0.0077,1.390
3668.00,7.528373,25.01838,-0.000170,24.018709,-0.0077,1.391
3670.00,7.526974,25.01890,-0.000170,24.018394,-0.0077,1.391
3672.00,7.524619,25.01816,-0.000170,24.018133,-0.0077,1.391
3674.00,7.523825,25.01828,-0.000170,24.017643,-0.0077,1.391
3676.00,7.523212,25.01768,-0.000170,24.018408,-0.0076,1.391
3678.00,7.522427,25.01782,-0.000170,24.018289,-0.0077,1.390
3680.00,7.520858,25.01817,-0.000168,24.018109,-0.0077,1.390
3682.00,7.520140,25.01919,-0.000169,24.018071,-0.0077,1.391
3684.00,7.519658,25.01885,-0.000170,24.018521,-0.0078,1.391
3686.00,7.518614,25.01878,-0.000170,24.018352,-0.0077,1.391
3688.00,7.517833,25.01864,-0.000170,24.018073,-0.0077,1.391
3690.00,7.516820,25.01849,-0.000169,24.017960,-0.0077,1.390
3692.00,7.516694,25.01824,-0.000168,24.017989,-0.0077,1.391
3694.00,7.515771,25.01871,-0.000169,24.019101,-0.0077,1.391
3696.00,7.514848,25.01906,-0.000170,24.018718,-0.0077,1.391
3698.00,7.513953,25.01849,-0.000170,24.017850,-0.0077,1.390
3700.00,7.513178,25.01877,-0.000171,24.018167,-0.0077,1.391
3702.00,7.512108,25.01864,-0.000172,24.018236,-0.0077,1.391
3704.00,7.511412,25.01886,-0.000172,24.017942,-0.0077,1.390
3706.00,7.511648,25.01922,-0.000171,24.018443,-0.0077,1.391
3708.00,7.510842,25.01945,-0.000171,24.017892,-0.0077,1.391
3710.00,7.509110,25.01915,-0.000170,24.017324,-0.0077,1.390
3712.00,7.508201,25.01918,-0.000170,24.018584,-0.0077,1.391
3714.00,7.508242,25.01906,-0.000172,24.018220,-0.0077,1.391
3716.00,7.507492,25.01899,-0.000172,24.018444,-0.0077,1.391
3718.00,7.506656,25.01880,-0.000170,24.018176,-0.0077,1.391
3720.00,7.505173,25.01827,-0.000171,24.018305,-0.0077,1.390
3722.00,7.505321,25.01829,-0.000170,24.017884,-0.0077,1.391
3724.00,7.505276,25.01831,-0.000171,24.018109,-0.0077,1.391
3726.00,7.504249,25.01857,-0.000172,24.018035,-0.0077,1.391
3728.00,7.504736,25.01916,-0.000171,24.018071,-0.0078,1.392
3730.00,7.504792,25.01912,-0.000170,24.017732,-0.0077,1.391
3732.00,7.504483,25.01900,-0.000170,24.017886,-0.0077,1.391
3734.00,7.503604,25.01905,-0.000170,24.017489,-0.0077,1.390
3736.00,7.502183,25.01930,-0.000170,24.018033,-0.0077,1.391
3738.00,7.501553,25.02025,-0.000170,24.018586,-0.0077,1.391
3740.00,7.501148,25.01873,-0.000170,24.018597,-0.0077,1.391
3742.00,7.501548,25.01911,-0.000170,24.018198,-0.0077,1.391
3744.00,7.500690,25.01931,-0.000171,24.018120,-0.0077,1.391
3746.00,7.500010,25.01935,-0.000170,24.017645,-0.0077,1.391
3748.00,7.498848,25.01925,-0.000170,24.018053,-0.0077,1.392
3750.00,7.498408,25.01880,-0.000170,24.017698,-0.0077,1.391
3752.00,7.498190,25.01920,-0.000171,24.018544,-0.0077,1.390
3754.00,7.498404,25.01977,-0.000171,24.019030,-0.0077,1.390
3756.00,7.498538,25.01972,-0.000170,24.017926,-0.0077,1.391
3758.00,7.497960,25.01891,-0.000169,24.017534,-0.0077,1.391
3760.00,7.496744,25.01829,-0.000170,24.017801,-0.0077,1.391
3762.00,7.496711,25.01789,-0.000170,24.018042,-0.0077,1.391
3764.00,7.496055,25.01855,-0.000170,24.017763,-0.0077,1.391
3766.00,7.496195,25.01957,-0.000170,24.018356,-0.0077,1.391
3768.00,7.496194,25.01890,-0.000171,24.018341,-0.0077,1.391
3770.00,7.496196,25.01841,-0.000170,24.018593,-0.0077,1.390
3772.00,7.495839,25.01872,-0.000171,24.018136,-0.0077,1.390
3774.00,7.495375,25.01949,-0.000170,24.018392,-0.0077,1.391
3776.00,7.495394,25.01896,-0.000169,24.018200,-0.0077,1.391
3778.00,7.495400,25.01899,-0.000170,24.017598,-0.0077,1.391
3780.00,7.494706,25.01860,-0.000171,24.017665,-0.0077,1.391
3782.00,7.493972,25.01817,-0.000172,24.018093,-0.0077,1.391
3784.00,7.493963,25.01817,-0.000171,24.018356,-0.0077,1.391
3786.00,7.494028,25.01867,-0.000170,24.018397,-0.0077,1.391
3788.00,7.493476,25.01865,-0.000170,24.019351,-0.0077,1.391
3790.00,7.493001,25.01796,-0.000171,24.018595,-0.0077,1.390
3792.00,7.492879,25.01892,-0.000170,24.018125,-0.0077,1.391
3794.00,7.492605,25.01807,-0.000171,24.018316,-0.0077,1.390
3796.00,7.491891,25.01844,-0.000171,24.017951,-0.0077,1.391
3798.00,7.492118,25.01763,-0.000171,24.018115,-0.0077,1.391
3800.00,7.492184,25.01815,-0.000171,24.018401,-0.0077,1.391
3802.00,7.492456,25.01847,-0.000171,24.017951,-0.0077,1.391
3804.00,7.492837,25.01911,-0.000172,24.018290,-0.0077,1.390
3806.00,7.492372,25.01875,-0.000171,24.017912,-0.0077,1.391
3808.00,7.491869,25.01864,-0.000172,24.018657,-0.0077,1.391
3810.00,7.492384,25.01851,-0.000170,24.017948,-0.0077,1.391
3812.00,7.491146,25.01856,-0.000170,24.017817,-0.0076,1.391
3814.00,7.490043,25.01873,-0.000170,24.018347,-0.0077,1.391
3816.00,7.490501,25.01928,-0.000171,24.017201,-0.0077,1.391
3818.00,7.490996,25.01881,-0.000170,24.017814,-0.0077,1.390
3820.00,7.490511,25.01852,-0.000171,24.018758,-0.0077,1.391
3822.00,7.490473,25.01799,-0.000170,24.018461,-0.0077,1.391
3824.00,7.490449,25.01977,-0.000170,24.017870,-0.0077,1.391
3826.00,7.490313,25.01974,-0.000171,24.018156,-0.0077,1.391
3828.00,7.490235,25.01974,-0.000169,24.018089,-0.0077,1.391
3830.00,7.490470,25.01926,-0.000170,24.018144,-0.0077,1.391
3832.00,7.491090,25.01822,-0.000171,24.018026,-0.0077,1.391
3834.00,7.491225,25.01845,-0.000171,24.017863,-0.0077,1.391
3836.00,7.490504,25.01936,-0.000170,24.018216,-0.0077,1.391
3838.00,7.490515,25.01944,-0.000171,24.017931,-0.0077,1.391
3840.00,7.490721,25.01937,-0.000170,24.018102,-0.0077,1.391
3842.00,7.489508,25.01954,-0.000171,24.018149,-0.0077,1.391
3844.00,7.489187,25.02012,-0.000171,24.017888,-0.0077,1.391
3846.00,7.489683,25.01976,-0.000171,24.018303,-0.0077,1.392
3848.00,7.489487,25.01960,-0.000170,24.018506,-0.0077,1.391
3850.00,7.489072,25.01949,-0.000170,24.018281,-0.0077,1.391
3852.00,7.488369,25.01982,-0.000170,24.018809,-0.0077,1.391
3854.00,7.488639,25.01989,-0.000169,24.018015,-0.0077,1.390
3856.00,7.488713,25.01937,-0.000170,24.018452,-0.0077,1.391
3858.00,7.487604,25.01948,-0.000171,24.018299,-0.0077,1.391
3860.00,7.488566,25.01863,-0.000171,24.017743,-0.0077,1.391
3862.00,7.488950,25.01868,-0.000171,24.017912,-0.0077,1.391
3864.00,7.488263,25.01853,-0.000171,24.018475,-0.0077,1.391
3866.00,7.487999,25.01905,-0.000171,24.017480,-0.0077,1.392
3868.00,7.489293,25.01966,-0.000171,24.018381,-0.0077,1.392
3870.00,7.488609,25.01974,-0.000170,24.018178,-0.0077,1.391
3872.00,7.488313,25.01993,-0.000170,24.017933,-0.0077,1.391
3874.00,7.487757,25.02014,-0.000170,24.018004,-0.0077,1.391
3876.00,7.486984,25.01851,-0.000170,24.017901,-0.0077,1.391
3878.00,7.487369,25.01791,-0.000170,24.018341,-0.0077,1.391
3880.00,7.486945,25.01879,-0.000171,24.018009,-0.0077,1.392
3882.00,7.486785,25.01942,-0.000172,24.018455,-0.0077,1.392
3884.00,7.486363,25.01858,-0.000171,24.018522,-0.0077,1.391
3886.00,7.486851,25.01837,-0.000171,24.018093,-0.0077,1.391
3888.00,7.487963,25.01913,-0.000171,24.018171,-0.0077,1.391
3890.00,7.487016,25.01936,-0.000170,24.018290,-0.0077,1.391
3892.00,7.487547,25.01877,-0.000169,24.018698,-0.0077,1.392
3894.00,7.487879,25.01804,-0.000171,24.017516,-0.0077,1.391
3896.00,7.487826,25.01805,-0.000170,24.018078,-0.0077,1.391
3898.00,7.488729,25.01779,-0.000170,24.018443,-0.0077,1.391
3900.00,7.488069,25.01734,-0.000170,24.018232,-0.0076,1.392
3902.00,7.487889,25.01723,-0.000172,24.018091,-0.0077,1.392
3904.00,7.487884,25.01738,-0.000169,24.017901,-0.0077,1.391
3906.00,7.487590,25.01774,-0.000170,24.018160,-0.0077,1.391
3908.00,7.488646,25.01696,-0.000172,24.018463,-0.0077,1.391
3910.00,7.488937,25.01708,-0.000171,24.018153,-0.0077,1.391
3912.00,7.488978,25.01655,-0.000171,24.018191,-0.0077,1.391
3914.00,7.488603,25.01656,-0.000170,24.018747,-0.0077,1.391
3916.00,7.487840,25.01727,-0.000171,24.017761,-0.0077,1.391
3918.00,7.487876,25.01752,-0.000169,24.017921,-0.0077,1.391
3920.00,7.487935,25.01803,-0.000170,24.017621,-0.0077,1.392
3922.00,7.487642,25.01804,-0.000171,24.017785,-0.0077,1.391
3924.00,7.487948,25.01739,-0.000170,24.018116,-0.0077,1.391
3926.00,7.487389,25.01741,-0.000169,24.018138,-0.0077,1.391
3928.00,7.487415,25.01748,-0.000170,24.018211,-0.0077,1.392
3930.00,7.487588,25.01739,-0.000170,24.017866,-0.0077,1.391
3932.00,7.487332,25.01829,-0.000171,24.017986,-0.0077,1.391
3934.00,7.488280,25.01752,-0.000171,24.017812,-0.0077,1.391
3936.00,7.488520,25.01817,-0.000170,24.018115,-0.0077,1.391
3938.00,7.487233,25.01749,-0.000170,24.018202,-0.0077,1.391
3940.00,7.487230,25.01713,-0.000169,24.017745,-0.0077,1.391
3942.00,7.487251,25.01775,-0.000170,24.017888,-0.0077,1.391
3944.00,7.487008,25.01790,-0.000169,24.018472,-0.0077,1.391
3946.00,7.486320,25.01872,-0.000169,24.018153,-0.0077,1.391
3948.00,7.486373,25.01789,-0.000171,24.017915,-0.0077,1.392
3950.00,7.486768,25.01732,-0.000170,24.018715,-0.0077,1.392
3952.00,7.485695,25.01829,-0.000169,24.017703,-0.0076,1.391
3954.00,7.486813,25.01770,-0.000171,24.018930,-0.0076,1.391
3956.00,7.486603,25.01746,-0.000171,24.017988,-0.0077,1.391
3958.00,7.487153,25.01719,-0.000171,24.017605,-0.0077,1.392
3960.00,7.487538,25.01786,-0.000171,24.019054,-0.0077,1.392
3962.00,7.487420,25.01850,-0.000170,24.018432,-0.0077,1.392
3964.00,7.487084,25.01840,-0.000171,24.017785,-0.0077,1.392
3966.00,7.486827,25.01793,-0.000171,24.018138,-0.0077,1.391
3968.00,7.486026,25.01938,-0.000170,24.018165,-0.0077,1.391
3970.00,7.486643,25.01886,-0.000171,24.018388,-0.0077,1.391
3972.00,7.486681,25.01855,-0.000170,24.017984,-0.0077,1.391
3974.00,7.486206,25.01832,-0.000170,24.018539,-0.0077,1.391
3976.00,7.486456,25.01867,-0.000170,24.018309,-0.0077,1.391
3978.00,7.486886,25.01840,-0.000169,24.018666,-0.0077,1.392
3980.00,7.486906,25.01845,-0.000170,24.018095,-0.0077,1.392
3982.00,7.486498,25.01867,-0.000170,24.018165,-0.0077,1.392
3984.00,7.486275,25.01958,-0.000170,24.018807,-0.0077,1.391
3986.00,7.485894,25.01906,-0.000170,24.018613,-0.0077,1.391
3988.00,7.486584,25.01858,-0.000169,24.018024,-0.0077,1.391
3990.00,7.487652,25.01900,-0.000169,24.018541,-0.0077,1.392
3992.00,7.487479,25.01898,-0.000171,24.018142,-0.0077,1.392
3994.00,7.487296,25.01882,-0.000169,24.017525,-0.0077,1.391
3996.00,7.486960,25.01966,-0.000169,24.017607,-0.0077,1.391
3998.00,7.485820,25.01994,-0.000169,24.017828,-0.0077,1.392
4000.00,7.485006,25.01974,-0.000171,24.018704,-0.0077,1.392
4002.00,7.486094,25.01989,-0.000170,24.018214,-0.0077,1.392
4004.00,7.486728,25.01931,-0.000170,24.017699,-0.0077,1.392
4006.00,7.486828,25.01940,-0.000170,24.017850,-0.0077,1.391
4008.00,7.486469,25.01969,-0.000170,24.018167,-0.0077,1.391
4010.00,7.486135,25.01960,-0.000170,24.018586,-0.0077,1.392
4012.00,7.485890,25.01960,-0.000170,24.018363,-0.0077,1.392
4014.00,7.486196,25.01918,-0.000170,24.018506,-0.0077,1.391
4016.00,7.485851,25.01894,-0.000170,24.018144,-0.0077,1.391
4018.00,7.485164,25.01868,-0.000171,24.018653,-0.0077,1.391
4020.00,7.485700,25.01928,-0.000169,24.018749,-0.0077,1.391
4022.00,7.485691,25.01945,-0.000169,24.018397,-0.0077,1.391
4024.00,7.485422,25.01933,-0.000169,24.018736,-0.0077,1.391
4026.00,7.485771,25.01966,-0.000170,24.018251,-0.0077,1.391
4028.00,7.486014,25.02060,-0.000170,24.018528,-0.0077,1.392
4030.00,7.485522,25.01972,-0.000171,24.018336,-0.0077,1.392
4032.00,7.484950,25.02018,-0.000170,24.018649,-0.0077,1.391
4034.00,7.484706,25.01953,-0.000170,24.018405,-0.0077,1.391
4036.00,7.484323,25.02013,-0.000170,24.017560,-0.0077,1.392
4038.00,7.484610,25.01931,-0.000170,24.018310,-0.0077,1.392
4040.00,7.484885,25.01977,-0.000171,24.018582,-0.0077,1.392
4042.00,7.484203,25.01974,-0.000169,24.018834,-0.0077,1.391
4044.00,7.483392,25.01987,-0.000169,24.018038,-0.0077,1.391
4046.00,7.483948,25.02025,-0.000170,24.018238,-0.0077,1.391
4048.00,7.484440,25.02018,-0.000169,24.017645,-0.0077,1.391
4050.00,7.483662,25.02047,-0.000170,24.018198,-0.0077,1.392
4052.00,7.483718,25.01997,-0.000169,24.018693,-0.0077,1.391
4054.00,7.484649,25.02064,-0.000169,24.018649,-0.0077,1.392
4056.00,7.485576,25.02046,-0.000170,24.018464,-0.0077,1.392
4058.00,7.485332,25.02039,-0.000170,24.018579,-0.0077,1.391
4060.00,7.485517,25.02056,-0.000169,24.017921,-0.0077,1.391
4062.00,7.485628,25.02071,-0.000170,24.018087,-0.0077,1.391
4064.00,7.485528,25.02025,-0.000170,24.018617,-0.0078,1.392
4066.00,7.485834,25.02090,-0.000170,24.017797,-0.0077,1.391
4068.00,7.486565,25.02114,-0.000169,24.017582,-0.0077,1.391
4070.00,7.485250,25.02045,-0.000169,24.018539,-0.0077,1.392
4072.00,7.485005,25.02118,-0.000170,24.018450,-0.0077,1.391
4074.00,7.484582,25.02060,-0.000170,24.018381,-0.0077,1.392
4076.00,7.484726,25.02130,-0.000170,24.018531,-0.0077,1.392
4078.00,7.485717,25.02140,-0.000170,24.018261,-0.0077,1.392
4080.00,7.486551,25.02113,-0.000170,24.018483,-0.0077,1.392
4082.00,7.487192,25.02202,-0.000171,24.018646,-0.0077,1.392
4084.00,7.486452,25.02220,-0.000171,24.018771,-0.0077,1.392
4086.00,7.485519,25.02283,-0.000169,24.018504,-0.0077,1.391
4088.00,7.485679,25.02251,-0.000168,24.018401,-0.0077,1.391
4090.00,7.485631,25.02170,-0.000170,24.018791,-0.0077,1.391
4092.00,7.485361,25.02240,-0.000170,24.018138,-0.0077,1.392
4094.00,7.486553,25.02239,-0.000171,24.018109,-0.0077,1.392
4096.00,7.487076,25.02243,-0.000170,24.018434,-0.0077,1.392
4098.00,7.486868,25.02160,-0.000170,24.018432,-0.0077,1.391
4100.00,7.486356,25.02179,-0.000171,24.018812,-0.0077,1.392
4102.00,7.486125,25.02201,-0.000170,24.018131,-0.0077,1.391
4104.00,7.486334,25.02210,-0.000170,24.017899,-0.0077,1.392
4106.00,7.486742,25.02209,-0.000170,24.017837,-0.0077,1.391
4108.00,7.487150,25.02244,-0.000170,24.018727,-0.0077,1.391
4110.00,7.486989,25.02210,-0.000170,24.018686,-0.0077,1.392
4112.00,7.486569,25.02177,-0.000170,24.017679,-0.0077,1.391
4114.00,7.485981,25.02201,-0.000170,24.018435,-0.0077,1.391
4116.00,7.485356,25.02157,-0.000170,24.018609,-0.0077,1.392
4118.00,7.484964,25.02160,-0.000170,24.018281,-0.0077,1.392
4120.00,7.484667,25.02158,-0.000170,24.018080,-0.0077,1.392
4122.00,7.484815,25.02142,-0.000170,24.018372,-0.0077,1.392
4124.00,7.485722,25.02115,-0.000170,24.018069,-0.0077,1.391
4126.00,7.486516,25.02193,-0.000170,24.018559,-0.0077,1.392
4128.00,7.486222,25.02151,-0.000170,24.017868,-0.0077,1.392
4130.00,7.486490,25.02198,-0.000170,24.018158,-0.0077,1.392
4132.00,7.485589,25.02200,-0.000170,24.018160,-0.0077,1.391
4134.00,7.485869,25.02231,-0.000170,24.018740,-0.0077,1.391
4136.00,7.486422,25.02211,-0.000170,24.018707,-0.0077,1.391
4138.00,7.486456,25.02153,-0.000169,24.018662,-0.0077,1.391
4140.00,7.486208,25.02116,-0.000170,24.018167,-0.0077,1.392
4142.00,7.485516,25.02092,-0.000169,24.018793,-0.0077,1.392
4144.00,7.484970,25.02087,-0.000171,24.018452,-0.0077,1.391
4146.00,7.484107,25.02138,-0.000170,24.018508,-0.0077,1.391
4148.00,7.485570,25.02109,-0.000169,24.018577,-0.0077,1.392
4150.00,7.485484,25.02199,-0.000170,24.018280,-0.0077,1.392
4152.00,7.484658,25.02092,-0.000170,24.018113,-0.0077,1.391
4154.00,7.484767,25.02028,-0.000170,24.018367,-0.0077,1.392
4156.00,7.485998,25.02034,-0.000169,24.018285,-0.0077,1.392
4158.00,7.486525,25.02070,-0.000171,24.018180,-0.0077,1.392
4160.00,7.486470,25.02105,-0.000170,24.018236,-0.0077,1.392
4162.00,7.486004,25.02070,-0.000170,24.018706,-0.0077,1.391
4164.00,7.486109,25.02117,-0.000170,24.017685,-0.0077,1.391
4166.00,7.486271,25.02121,-0.000170,24.018410,-0.0077,1.392
4168.00,7.486455,25.02178,-0.000170,24.019251,-0.0077,1.392
4170.00,7.485629,25.02218,-0.000170,24.018211,-0.0077,1.391
4172.00,7.485009,25.02125,-0.000169,24.018706,-0.0077,1.391
4174.00,7.484591,25.02147,-0.000171,24.018303,-0.0077,1.392
4176.00,7.484199,25.02202,-0.000170,24.018562,-0.0076,1.392
4178.00,7.484391,25.02078,-0.000170,24.018343,-0.0077,1.392
4180.00,7.485000,25.02056,-0.000170,24.018493,-0.0077,1.392
4182.00,7.485054,25.02071,-0.000171,24.018011,-0.0077,1.391
4184.00,7.485624,25.02128,-0.000170,24.018227,-0.0077,1.392
4186.00,7.484751,25.02073,-0.000169,24.018013,-0.0077,1.391
4188.00,7.485317,25.02081,-0.000169,24.018640,-0.0077,1.392
4190.00,7.486489,25.02105,-0.000170,24.018754,-0.0077,1.392
4192.00,7.485979,25.02059,-0.000172,24.018860,-0.0077,1.392
4194.00,7.485511,25.02005,-0.000170,24.018912,-0.0077,1.391
4196.00,7.485120,25.01954,-0.000171,24.017926,-0.0077,1.392
4198.00,7.485049,25.02000,-0.000172,24.018290,-0.0077,1.392
4200.00,7.485299,25.02066,-0.000169,24.018285,-0.0077,1.392
4202.00,7.485223,25.02063,-0.000170,24.018109,-0.0077,1.391
@7,12.0000,24.0
4204.00,7.483747,25.02057,-0.000169,24.018455,-0.0077,1.392
4206.00,7.478033,25.02052,-0.000171,24.018196,-0.0077,1.391
4208.00,7.472087,25.02016,-0.000170,24.018477,-0.0077,1.391
4210.00,7.468428,25.01965,-0.000170,24.018124,-0.0077,1.391
4212.00,7.467379,25.02000,-0.000169,24.018383,-0.0077,1.391
4214.00,7.468568,25.01943,-0.000169,24.017560,-0.0077,1.392
4216.00,7.470140,25.01965,-0.000170,24.018338,-0.0077,1.392
4218.00,7.471374,25.01998,-0.000170,24.018783,-0.0077,1.393
4220.00,7.473314,25.01988,-0.000171,24.018715,-0.0077,1.392
4222.00,7.476696,25.01975,-0.000171,24.018555,-0.0077,1.392
4224.00,7.479775,25.02015,-0.000171,24.018009,-0.0077,1.393
4226.00,7.482728,25.02032,-0.000171,24.018325,-0.0077,1.393
4228.00,7.488452,25.02043,-0.000172,24.018354,-0.0077,1.393
4230.00,7.498562,25.02080,-0.000171,24.018653,-0.0077,1.393
4232.00,7.508148,25.02150,-0.000172,24.018769,-0.0077,1.395
4234.00,7.514120,25.02113,-0.000171,24.018180,-0.0077,1.394
4236.00,7.517245,25.02139,-0.000169,24.018287,-0.0077,1.393
4238.00,7.520192,25.02037,-0.000169,24.018638,-0.0077,1.393
4240.00,7.521912,25.02081,-0.000169,24.017984,-0.0076,1.392
4242.00,7.523779,25.02077,-0.000168,24.018357,-0.0077,1.392
4244.00,7.526583,25.02098,-0.000168,24.018631,-0.0077,1.392
4246.00,7.527052,25.02057,-0.000169,24.019034,-0.0077,1.392
4248.00,7.526258,25.02114,-0.000167,24.018631,-0.0076,1.391
4250.00,7.526043,25.02070,-0.000167,24.018018,-0.0077,1.391
4252.00,7.525950,25.02065,-0.000167,24.018133,-0.0077,1.392
4254.00,7.524901,25.02051,-0.000169,24.018162,-0.0077,1.393
4256.00,7.524923,25.02070,-0.000170,24.018760,-0.0077,1.392
4258.00,7.524587,25.02169,-0.000169,24.018327,-0.0077,1.392
4260.00,7.523949,25.02203,-0.000169,24.018216,-0.0077,1.391
4262.00,7.524012,25.02163,-0.000169,24.018803,-0.0077,1.391
4264.00,7.523400,25.02105,-0.000169,24.019014,-0.0077,1.391
4266.00,7.522756,25.02052,-0.000168,24.018169,-0.0077,1.392
4268.00,7.522221,25.02084,-0.000169,24.018570,-0.0077,1.392
4270.00,7.520714,25.02185,-0.000168,24.018180,-0.0077,1.391
4272.00,7.519418,25.02159,-0.000169,24.018434,-0.0077,1.392
4274.00,7.518708,25.02152,-0.000170,24.018138,-0.0077,1.392
4276.00,7.516510,25.02074,-0.000169,24.017710,-0.0076,1.392
4278.00,7.515044,25.02044,-0.000168,24.018934,-0.0077,1.392
4280.00,7.515323,25.02012,-0.000167,24.018254,-0.0077,1.391
4282.00,7.515143,25.02023,-0.000169,24.019396,-0.0077,1.392
4284.00,7.514730,25.02002,-0.000170,24.018194,-0.0077,1.393
4286.00,7.514268,25.02000,-0.000169,24.017993,-0.0077,1.392
4288.00,7.513675,25.01965,-0.000169,24.017901,-0.0077,1.391
4290.00,7.512742,25.01931,-0.000170,24.018120,-0.0077,1.391
4292.00,7.511953,25.01975,-0.000171,24.018392,-0.0077,1.392
4294.00,7.510974,25.01970,-0.000169,24.018305,-0.0077,1.391
4296.00,7.510591,25.01965,-0.000169,24.017910,-0.0077,1.392
4298.00,7.509287,25.02021,-0.000171,24.018673,-0.0077,1.392
4300.00,7.508391,25.02005,-0.000172,24.018236,-0.0077,1.391
4302.00,7.508053,25.02070,-0.000172,24.017705,-0.0077,1.391
4304.00,7.507587,25.02100,-0.000171,24.018796,-0.0077,1.392
4306.00,7.506726,25.02115,-0.000171,24.017814,-0.0077,1.392
4308.00,7.505806,25.02018,-0.000171,24.018281,-0.0078,1.393
4310.00,7.505366,25.02035,-0.000171,24.018816,-0.0077,1.392
4312.00,7.504474,25.02123,-0.000171,24.017960,-0.0077,1.391
4314.00,7.503943,25.02127,-0.000171,24.017951,-0.0077,1.391
4316.00,7.504174,25.02148,-0.000171,24.017679,-0.0077,1.391
4318.00,7.503791,25.02159,-0.000169,24.017950,-0.0077,1.391
4320.00,7.503000,25.02145,-0.000169,24.018459,-0.0077,1.392
4322.00,7.502882,25.02212,-0.000170,24.018434,-0.0077,1.392
4324.00,7.501942,25.02196,-0.000170,24.017698,-0.0077,1.392
4326.00,7.501138,25.02234,-0.000171,24.017750,-0.0077,1.392
4328.00,7.500725,25.02142,-0.000170,24.018682,-0.0077,1.392
4330.00,7.500173,25.02213,-0.000169,24.018274,-0.0077,1.392
4332.00,7.499495,25.02226,-0.000170,24.018289,-0.0077,1.391
4334.00,7.498697,25.02261,-0.000171,24.017924,-0.0077,1.391
4336.00,7.498190,25.02269,-0.000170,24.017734,-0.0077,1.391
4338.00,7.497571,25.02179,-0.000170,24.018198,-0.0077,1.391
4340.00,7.497031,25.02212,-0.000170,24.018798,-0.0077,1.391
4342.00,7.496099,25.02245,-0.000171,24.018258,-0.0077,1.392
4344.00,7.495701,25.02182,-0.000171,24.017741,-0.0077,1.392
4346.00,7.495559,25.02143,-0.000172,24.018396,-0.0077,1.392
4348.00,7.495296,25.02206,-0.000172,24.019055,-0.0076,1.392
4350.00,7.494318,25.02270,-0.000171,24.017781,-0.0077,1.392
4352.00,7.494414,25.02236,-0.000170,24.018646,-0.0077,1.391
4354.00,7.494523,25.02155,-0.000170,24.018352,-0.0077,1.391
4356.00,7.493890,25.02168,-0.000169,24.019320,-0.0077,1.391
4358.00,7.493041,25.02149,-0.000170,24.018289,-0.0077,1.392
4360.00,7.492825,25.02123,-0.000169,24.018289,-0.0077,1.391
4362.00,7.492650,25.02200,-0.000170,24.017734,-0.0077,1.392
4364.00,7.492776,25.02221,-0.000171,24.018203,-0.0077,1.392
4366.00,7.493157,25.02104,-0.000170,24.017803,-0.0077,1.392
4368.00,7.493152,25.02159,-0.000170,24.018530,-0.0077,1.392
4370.00,7.492179,25.02114,-0.000172,24.018715,-0.0077,1.392
4372.00,7.492239,25.02073,-0.000171,24.018222,-0.0077,1.392
4374.00,7.491923,25.02082,-0.000171,24.018310,-0.0077,1.391
4376.00,7.491270,25.02126,-0.000170,24.018544,-0.0077,1.391
4378.00,7.490776,25.02210,-0.000170,24.017834,-0.0077,1.392
4380.00,7.490566,25.02162,-0.000171,24.018330,-0.0077,1.392
4382.00,7.490598,25.02162,-0.000171,24.017897,-0.0077,1.391
4384.00,7.490680,25.02145,-0.000170,24.018517,-0.0077,1.392
4386.00,7.490060,25.02101,-0.000171,24.018165,-0.0077,1.392
4388.00,7.490674,25.02165,-0.000172,24.017460,-0.0077,1.392
4390.00,7.491415,25.02160,-0.000170,24.018551,-0.0077,1.392
4392.00,7.490364,25.02212,-0.000169,24.018267,-0.0077,1.391
4394.00,7.490071,25.02270,-0.000169,24.017835,-0.0077,1.391
4396.00,7.489818,25.02179,-0.000171,24.018234,-0.0077,1.391
4398.00,7.490245,25.02123,-0.000171,24.018251,-0.0077,1.392
4400.00,7.489269,25.02225,-0.000171,24.017707,-0.0077,1.392
4402.00,7.487794,25.02182,-0.000171,24.018682,-0.0077,1.391
4404.00,7.487752,25.02193,-0.000171,24.018827,-0.0077,1.392
4406.00,7.487724,25.02162,-0.000169,24.017962,-0.0077,1.392
4408.00,7.487701,25.02145,-0.000171,24.018238,-0.0077,1.392
4410.00,7.487778,25.02161,-0.000170,24.018013,-0.0077,1.391
4412.00,7.488379,25.02104,-0.000169,24.018118,-0.0077,1.392
4414.00,7.487939,25.02048,-0.000170,24.018432,-0.0077,1.392
4416.00,7.488011,25.02163,-0.000170,24.018479,-0.0077,1.391
4418.00,7.488170,25.02038,-0.000170,24.018437,-0.0077,1.391
4420.00,7.488350,25.02052,-0.000171,24.018890,-0.0077,1.392
4422.00,7.488317,25.02112,-0.000171,24.018334,-0.0077,1.392
4424.00,7.487774,25.02038,-0.000170,24.018397,-0.0077,1.392
4426.00,7.486569,25.02026,-0.000171,24.018878,-0.0077,1.392
4428.00,7.487042,25.02103,-0.000169,24.017679,-0.0077,1.392
4430.00,7.486869,25.02092,-0.000171,24.017594,-0.0077,1.392
4432.00,7.486194,25.02078,-0.000171,24.018551,-0.0077,1.392
4434.00,7.486825,25.02102,-0.000170,24.018122,-0.0077,1.391
4436.00,7.487457,25.02050,-0.000170,24.018334,-0.0077,1.392
4438.00,7.487464,25.02076,-0.000169,24.019461,-0.0077,1.392
4440.00,7.487248,25.02122,-0.000170,24.019190,-0.0077,1.391
4442.00,7.486860,25.01986,-0.000169,24.017861,-0.0077,1.392
4444.00,7.487021,25.02021,-0.000171,24.018566,-0.0077,1.392
4446.00,7.486993,25.02035,-0.000170,24.018238,-0.0077,1.392
4448.00,7.486303,25.02001,-0.000170,24.017799,-0.0077,1.391
4450.00,7.485564,25.02005,-0.000171,24.018653,-0.0077,1.391
4452.00,7.484716,25.02056,-0.000170,24.018002,-0.0077,1.391
4454.00,7.484737,25.02075,-0.000170,24.018834,-0.0077,1.391
4456.00,7.484649,25.02018,-0.000168,24.018501,-0.0077,1.391
4458.00,7.484240,25.01968,-0.000170,24.018667,-0.0077,1.392
4460.00,7.484708,25.01981,-0.000170,24.019362,-0.0077,1.392
4462.00,7.484541,25.01967,-0.000170,24.017770,-0.0077,1.392
4464.00,7.483417,25.01940,-0.000170,24.018330,-0.0077,1.391
4466.00,7.483980,25.01899,-0.000170,24.019028,-0.0077,1.392
4468.00,7.484459,25.01916,-0.000170,24.018296,-0.0077,1.391
4470.00,7.483825,25.01928,-0.000170,24.017922,-0.0077,1.391
4472.00,7.484792,25.01971,-0.000170,24.018031,-0.0077,1.392
4474.00,7.485308,25.01954,-0.000171,24.017904,-0.0077,1.392
4476.00,7.485258,25.01892,-0.000170,24.018394,-0.0077,1.391
4478.00,7.484921,25.01843,-0.000170,24.017125,-0.0077,1.391
4480.00,7.483948,25.01834,-0.000171,24.018896,-0.0077,1.391
4482.00,7.483983,25.01819,-0.000171,24.017977,-0.0077,1.392
4484.00,7.484554,25.01888,-0.000171,24.018189,-0.0077,1.391
4486.00,7.485021,25.01896,-0.000171,24.018374,-0.0077,1.392
4488.00,7.485578,25.01825,-0.000170,24.018622,-0.0077,1.391
4490.00,7.485012,25.01881,-0.000169,24.018381,-0.0077,1.391
4492.00,7.485553,25.01881,-0.000170,24.018410,-0.0077,1.391
4494.00,7.485816,25.01934,-0.000170,24.018840,-0.0077,1.392
4496.00,7.485018,25.01935,-0.000171,24.018776,-0.0077,1.392
4498.00,7.484401,25.01941,-0.000170,24.018490,-0.0077,1.392
4500.00,7.483859,25.01864,-0.000171,24.017835,-0.0077,1.391
4502.00,7.483697,25.01802,-0.000172,24.018006,-0.0077,1.391
4504.00,7.484109,25.01901,-0.000172,24.018180,-0.0077,1.392
4506.00,7.483289,25.01898,-0.000171,24.018185,-0.0077,1.391
4508.00,7.483549,25.01923,-0.000170,24.018394,-0.0077,1.391
4510.00,7.483466,25.01903,-0.000169,24.018310,-0.0077,1.391
4512.00,7.483661,25.01945,-0.000169,24.018067,-0.0077,1.391
4514.00,7.484428,25.01980,-0.000170,24.018566,-0.0078,1.391
4516.00,7.484588,25.02073,-0.000170,24.018187,-0.0077,1.391
4518.00,7.484999,25.01980,-0.000170,24.018602,-0.0077,1.391
4520.00,7.484266,25.01965,-0.000170,24.017812,-0.0077,1.391
4522.00,7.483615,25.01853,-0.000171,24.017848,-0.0077,1.392
4524.00,7.483788,25.01989,-0.000170,24.017810,-0.0077,1.391
4526.00,7.484380,25.02051,-0.000170,24.017881,-0.0077,1.391
4528.00,7.485189,25.02115,-0.000170,24.017948,-0.0077,1.391
4530.00,7.484496,25.02086,-0.000170,24.017777,-0.0076,1.392
4532.00,7.484575,25.02098,-0.000169,24.018448,-0.0077,1.392
4534.00,7.484285,25.02090,-0.000169,24.018055,-0.0077,1.391
4536.00,7.483849,25.02110,-0.000170,24.018082,-0.0077,1.391
4538.00,7.483571,25.02061,-0.000170,24.018880,-0.0077,1.391
4540.00,7.483296,25.01985,-0.000171,24.018537,-0.0077,1.391
4542.00,7.483808,25.02087,-0.000171,24.017962,-0.0078,1.392
4544.00,7.483846,25.02061,-0.000172,24.017812,-0.0077,1.391
4546.00,7.484046,25.02064,-0.000170,24.018667,-0.0077,1.391
4548.00,7.483714,25.02020,-0.000169,24.018533,-0.0077,1.391
4550.00,7.482914,25.02091,-0.000169,24.018109,-0.0077,1.391
4552.00,7.482905,25.02151,-0.000169,24.018695,-0.0077,1.391
4554.00,7.483212,25.02096,-0.000169,24.018497,-0.0077,1.392
4556.00,7.482940,25.02066,-0.000170,24.018446,-0.0077,1.392
4558.00,7.483309,25.02078,-0.000172,24.018069,-0.0077,1.392
4560.00,7.483530,25.02038,-0.000170,24.018847,-0.0077,1.391
4562.00,7.482338,25.02113,-0.000170,24.018501,-0.0077,1.392
4564.00,7.482489,25.02101,-0.000171,24.018869,-0.0077,1.391
4566.00,7.483723,25.02049,-0.000170,24.018202,-0.0077,1.391
4568.00,7.483787,25.02038,-0.000171,24.018196,-0.0077,1.392
4570.00,7.483714,25.01980,-0.000169,24.018129,-0.0077,1.391
4572.00,7.483661,25.02070,-0.000170,24.018198,-0.0077,1.391
4574.00,7.483769,25.02082,-0.000170,24.018176,-0.0077,1.392
4576.00,7.483899,25.02119,-0.000171,24.017875,-0.0077,1.392
4578.00,7.483557,25.02158,-0.000172,24.018194,-0.0077,1.392
4580.00,7.483473,25.02192,-0.000170,24.018276,-0.0077,1.391
4582.00,7.483789,25.02272,-0.000171,24.017902,-0.0077,1.392
4584.00,7.484019,25.02155,-0.000171,24.017852,-0.0077,1.392
4586.00,7.483467,25.02173,-0.000171,24.017433,-0.0077,1.391
4588.00,7.483919,25.02156,-0.000171,24.018666,-0.0077,1.391
4590.00,7.484501,25.02088,-0.000170,24.017910,-0.0077,1.392
4592.00,7.484260,25.02051,-0.000171,24.017912,-0.0077,1.392
4594.00,7.484451,25.02097,-0.000171,24.017975,-0.0077,1.391
4596.00,7.483843,25.02195,-0.000170,24.018115,-0.0077,1.391
4598.00,7.483623,25.02198,-0.000170,24.017908,-0.0077,1.391
4600.00,7.483590,25.02149,-0.000170,24.017975,-0.0077,1.391
4602.00,7.483258,25.02151,-0.000168,24.018086,-0.0077,1.391
4604.00,7.483311,25.02163,-0.000170,24.018116,-0.0077,1.392
4606.00,7.483835,25.02161,-0.000170,24.018091,-0.0077,1.391
4608.00,7.484038,25.02130,-0.000169,24.017848,-0.0077,1.392
4610.00,7.483763,25.02089,-0.000171,24.018696,-0.0077,1.392
4612.00,7.483140,25.02121,-0.000170,24.018504,-0.0077,1.391
4614.00,7.483091,25.02086,-0.000171,24.017995,-0.0077,1.391
4616.00,7.483627,25.02087,-0.000171,24.017910,-0.0077,1.391
4618.00,7.484341,25.02112,-0.000171,24.018490,-0.0077,1.392
4620.00,7.484219,25.02107,-0.000171,24.018448,-0.0077,1.391
4622.00,7.483509,25.02103,-0.000170,24.017986,-0.0077,1.391
4624.00,7.483864,25.02042,-0.000169,24.017933,-0.0077,1.392
4626.00,7.483154,25.02018,-0.000170,24.017939,-0.0077,1.391
4628.00,7.483320,25.02008,-0.000170,24.018147,-0.0077,1.391
4630.00,7.483552,25.02110,-0.000170,24.018379,-0.0077,1.391
4632.00,7.483906,25.02026,-0.000170,24.018669,-0.0077,1.392
4634.00,7.483561,25.02047,-0.000170,24.017803,-0.0077,1.392
4636.00,7.483109,25.02099,-0.000170,24.018267,-0.0077,1.392
4638.00,7.482359,25.02128,-0.000170,24.018658,-0.0077,1.391
4640.00,7.482207,25.02113,-0.000170,24.018138,-0.0077,1.391
4642.00,7.481923,25.02094,-0.000170,24.018035,-0.0077,1.391
4644.00,7.481872,25.02088,-0.000170,24.018412,-0.0077,1.392
4646.00,7.483062,25.02006,-0.000170,24.018588,-0.0077,1.392
4648.00,7.483012,25.02088,-0.000170,24.018075,-0.0077,1.392
4650.00,7.483421,25.01990,-0.000169,24.017794,-0.0077,1.391
4652.00,7.482883,25.01982,-0.000170,24.018840,-0.0077,1.390
4654.00,7.482278,25.02036,-0.000169,24.018212,-0.0077,1.391
4656.00,7.482331,25.01897,-0.000169,24.018443,-0.0077,1.391
4658.00,7.482522,25.02050,-0.000170,24.018281,-0.0077,1.391
4660.00,7.483155,25.02030,-0.000171,24.017694,-0.0077,1.392
4662.00,7.482913,25.02032,-0.000171,24.017886,-0.0077,1.391
4664.00,7.483070,25.02093,-0.000171,24.018829,-0.0077,1.391
4666.00,7.482697,25.02171,-0.000170,24.017788,-0.0077,1.391
4668.00,7.482484,25.02136,-0.000170,24.018160,-0.0077,1.391
4670.00,7.481997,25.02070,-0.000171,24.017926,-0.0077,1.392
4672.00,7.482555,25.02125,-0.000172,24.017863,-0.0077,1.392
4674.00,7.482596,25.02185,-0.000170,24.017957,-0.0077,1.391
4676.00,7.482181,25.02063,-0.000171,24.018414,-0.0077,1.392
4678.00,7.482186,25.02079,-0.000170,24.018584,-0.0077,1.392
4680.00,7.482491,25.02126,-0.000171,24.018249,-0.0077,1.391
4682.00,7.483004,25.02184,-0.000171,24.018154,-0.0077,1.391
4684.00,7.482688,25.02093,-0.000171,24.018296,-0.0077,1.392
4686.00,7.482586,25.02128,-0.000171,24.018432,-0.0077,1.391
4688.00,7.482307,25.02097,-0.000171,24.018053,-0.0077,1.392
4690.00,7.481636,25.02074,-0.000171,24.018666,-0.0077,1.391
4692.00,7.482018,25.01997,-0.000171,24.018881,-0.0077,1.390
4694.00,7.482481,25.01998,-0.000170,24.018004,-0.0077,1.392
4696.00,7.483838,25.01973,-0.000171,24.018415,-0.0077,1.391
4698.00,7.483092,25.01980,-0.000172,24.017951,-0.0077,1.392
4700.00,7.481792,25.01954,-0.000171,24.018383,-0.0077,1.392
4702.00,7.481909,25.01956,-0.000171,24.018046,-0.0077,1.391
4704.00,7.482841,25.01990,-0.000171,24.018296,-0.0077,1.391
4706.00,7.482701,25.02024,-0.000170,24.018227,-0.0077,1.391
4708.00,7.482281,25.01971,-0.000170,24.018102,-0.0077,1.391
4710.00,7.482545,25.02038,-0.000169,24.018662,-0.0077,1.391
4712.00,7.482602,25.02007,-0.000170,24.018265,-0.0077,1.391
4714.00,7.482579,25.02034,-0.000170,24.018265,-0.0077,1.392
4716.00,7.482761,25.02013,-0.000171,24.017777,-0.0077,1.391
4718.00,7.482630,25.02041,-0.000171,24.017957,-0.0077,1.392
4720.00,7.482621,25.02051,-0.000171,24.017854,-0.0077,1.391
4722.00,7.481970,25.01998,-0.000169,24.017993,-0.0077,1.390
4724.00,7.482571,25.01997,-0.000170,24.017828,-0.0077,1.391
4726.00,7.483005,25.02027,-0.000169,24.018116,-0.0077,1.392
4728.00,7.483209,25.02060,-0.000170,24.017971,-0.0077,1.392
4730.00,7.483409,25.02087,-0.000169,24.017826,-0.0077,1.391
4732.00,7.482488,25.02037,-0.000169,24.017913,-0.0077,1.391
4734.00,7.482371,25.02088,-0.000170,24.018889,-0.0077,1.391
4736.00,7.482975,25.01996,-0.000170,24.017951,-0.0077,1.392
4738.00,7.482528,25.02035,-0.000172,24.017743,-0.0077,1.391
4740.00,7.482432,25.02151,-0.000172,24.018241,-0.0077,1.391
4742.00,7.482399,25.02226,-0.000171,24.018107,-0.0077,1.392
4744.00,7.482717,25.02168,-0.000171,24.018501,-0.0077,1.392
4746.00,7.483347,25.02067,-0.000171,24.017261,-0.0077,1.392
4748.00,7.483172,25.02130,-0.000170,24.018341,-0.0077,1.391
4750.00,7.482270,25.02095,-0.000169,24.018553,-0.0077,1.392
4752.00,7.483639,25.02071,-0.000170,24.018649,-0.0077,1.392
4754.00,7.483909,25.02109,-0.000171,24.018111,-0.0077,1.391
4756.00,7.483267,25.02155,-0.000171,24.018488,-0.0077,1.391
4758.00,7.482732,25.02240,-0.000171,24.018265,-0.0077,1.391
4760.00,7.482756,25.02210,-0.000171,24.018608,-0.0077,1.391
4762.00,7.482623,25.02161,-0.000171,24.017611,-0.0077,1.391
4764.00,7.482376,25.02080,-0.000170,24.017703,-0.0077,1.391
4766.00,7.482470,25.02125,-0.000170,24.017944,-0.0077,1.391
4768.00,7.483355,25.02090,-0.000171,24.018164,-0.0077,1.392
4770.00,7.483912,25.02100,-0.000171,24.018526,-0.0077,1.392
4772.00,7.483204,25.02037,-0.000170,24.018280,-0.0077,1.392
4774.00,7.482975,25.02071,-0.000170,24.018004,-0.0077,1.391
4776.00,7.482789,25.02044,-0.000171,24.017995,-0.0077,1.391
4778.00,7.482701,25.02109,-0.000171,24.017634,-0.0077,1.391
4780.00,7.482857,25.02104,-0.000170,24.017912,-0.0077,1.391
4782.00,7.482670,25.02053,-0.000170,24.018597,-0.0077,1.392
4784.00,7.483064,25.02014,-0.000171,24.018419,-0.0077,1.391
4786.00,7.482772,25.01955,-0.000171,24.017861,-0.0077,1.392
4788.00,7.482402,25.01956,-0.000170,24.018093,-0.0077,1.392
4790.00,7.482739,25.01994,-0.000170,24.018452,-0.0077,1.391
4792.00,7.483252,25.01983,-0.000169,24.018127,-0.0077,1.391
4794.00,7.483375,25.01954,-0.000170,24.018044,-0.0077,1.392
4796.00,7.483595,25.02029,-0.000170,24.018185,-0.0077,1.392
4798.00,7.483942,25.02038,-0.000170,24.018091,-0.0077,1.392
4800.00,7.483549,25.02065,-0.000169,24.018379,-0.0077,1.391
4802.00,7.483445,25.02028,-0.000169,24.017912,-0.0077,1.391
@8,12.0000,24.0
4804.00,7.482830,25.02067,-0.000169,24.017819,-0.0077,1.391
4806.00,7.477524,25.02075,-0.000170,24.018174,-0.0077,1.390
4808.00,7.469611,25.01982,-0.000170,24.017783,-0.0077,1.391
4810.00,7.466470,25.01985,-0.000168,24.018858,-0.0077,1.390
4812.00,7.465869,25.02061,-0.000169,24.018298,-0.0077,1.391
4814.00,7.466016,25.01981,-0.000170,24.018310,-0.0077,1.391
4816.00,7.466917,25.02020,-0.000170,24.018780,-0.0077,1.391
4818.00,7.468371,25.02006,-0.000172,24.018285,-0.0077,1.393
4820.00,7.470535,25.02065,-0.000173,24.018918,-0.0077,1.393
4822.00,7.473289,25.02068,-0.000172,24.018421,-0.0077,1.392
4824.00,7.476191,25.02009,-0.000172,24.019304,-0.0077,1.392
4826.00,7.479307,25.02009,-0.000172,24.018386,-0.0077,1.393
4828.00,7.483336,25.01997,-0.000172,24.018105,-0.0077,1.392
4830.00,7.492697,25.02006,-0.000172,24.018501,-0.0077,1.393
4832.00,7.502560,25.02027,-0.000172,24.018774,-0.0077,1.394
4834.00,7.508935,25.02039,-0.000173,24.018067,-0.0077,1.394
4836.00,7.512710,25.02075,-0.000173,24.017837,-0.0077,1.393
4838.00,7.515237,25.02008,-0.000171,24.018528,-0.0077,1.392
4840.00,7.518736,25.02016,-0.000170,24.017500,-0.0077,1.392
4842.00,7.519715,25.02047,-0.000170,24.018653,-0.0077,1.392
4844.00,7.519946,25.02008,-0.000169,24.017968,-0.0077,1.392
4846.00,7.520255,25.01991,-0.000168,24.018586,-0.0077,1.392
4848.00,7.520369,25.02049,-0.000169,24.018347,-0.0077,1.392
4850.00,7.520686,25.02063,-0.000169,24.018162,-0.0077,1.391
4852.00,7.520581,25.02022,-0.000170,24.018252,-0.0077,1.391
4854.00,7.520146,25.01989,-0.000170,24.018200,-0.0077,1.392
4856.00,7.520017,25.02017,-0.000169,24.018363,-0.0077,1.392
4858.00,7.518736,25.02102,-0.000170,24.017473,-0.0077,1.392
4860.00,7.518407,25.02112,-0.000171,24.017475,-0.0077,1.392
4862.00,7.517782,25.02095,-0.000171,24.018115,-0.0077,1.392
4864.00,7.517101,25.02153,-0.000171,24.018131,-0.0077,1.392
4866.00,7.516091,25.02106,-0.000170,24.017832,-0.0077,1.391
4868.00,7.515556,25.02024,-0.000169,24.017618,-0.0077,1.391
4870.00,7.514931,25.02013,-0.000170,24.017538,-0.0077,1.392
4872.00,7.514252,25.01959,-0.000170,24.018281,-0.0077,1.392
4874.00,7.513420,25.02009,-0.000171,24.017678,-0.0077,1.392
4876.00,7.512644,25.02062,-0.000172,24.017306,-0.0077,1.392
4878.00,7.511466,25.01997,-0.000171,24.018296,-0.0078,1.392
4880.00,7.509949,25.02024,-0.000172,24.018455,-0.0077,1.392
4882.00,7.509180,25.02058,-0.000172,24.017534,-0.0077,1.392
4884.00,7.509143,25.02082,-0.000172,24.017714,-0.0077,1.392
4886.00,7.509132,25.02079,-0.000171,24.017694,-0.0077,1.391
4888.00,7.508503,25.02035,-0.000171,24.018151,-0.0077,1.392
4890.00,7.506809,25.02053,-0.000171,24.018571,-0.0077,1.391
4892.00,7.505844,25.01973,-0.000171,24.017910,-0.0077,1.392
4894.00,7.505318,25.02007,-0.000171,24.017801,-0.0077,1.392
4896.00,7.504870,25.02042,-0.000171,24.017902,-0.0077,1.392
4898.00,7.504669,25.01991,-0.000171,24.019034,-0.0077,1.392
4900.00,7.504047,25.02052,-0.000171,24.018747,-0.0077,1.392
4902.00,7.503896,25.02042,-0.000172,24.018211,-0.0077,1.392
4904.00,7.502721,25.02031,-0.000171,24.018238,-0.0077,1.392
4906.00,7.501663,25.02095,-0.000170,24.018046,-0.0077,1.391
4908.00,7.501010,25.01993,-0.000171,24.018049,-0.0077,1.391
4910.00,7.500384,25.02062,-0.000171,24.018173,-0.0077,1.391
4912.00,7.499898,25.02075,-0.000171,24.017825,-0.0077,1.392
4914.00,7.499984,25.02018,-0.000171,24.018983,-0.0077,1.392
4916.00,7.499192,25.01998,-0.000171,24.017268,-0.0077,1.392
4918.00,7.498337,25.02024,-0.000171,24.017467,-0.0077,1.391
4920.00,7.497835,25.02006,-0.000171,24.018203,-0.0077,1.392
4922.00,7.497271,25.01884,-0.000172,24.017955,-0.0077,1.392
4924.00,7.495582,25.01990,-0.000172,24.017852,-0.0077,1.391
4926.00,7.495316,25.01943,-0.000172,24.017768,-0.0077,1.391
4928.00,7.495059,25.01977,-0.000172,24.018749,-0.0077,1.391
4930.00,7.495045,25.01999,-0.000172,24.018104,-0.0077,1.392
4932.00,7.493981,25.02010,-0.000173,24.018620,-0.0077,1.391
4934.00,7.493300,25.02060,-0.000170,24.017810,-0.0077,1.391
4936.00,7.492975,25.02055,-0.000170,24.017716,-0.0077,1.391
4938.00,7.493181,25.01996,-0.000171,24.017629,-0.0077,1.392
4940.00,7.492759,25.02021,-0.000171,24.017395,-0.0078,1.392
4942.00,7.492510,25.02061,-0.000172,24.017901,-0.0077,1.391
4944.00,7.492659,25.02060,-0.000171,24.017750,-0.0077,1.391
4946.00,7.491624,25.02016,-0.000171,24.017984,-0.0077,1.391
4948.00,7.492012,25.01958,-0.000171,24.017939,-0.0077,1.391
4950.00,7.491782,25.01928,-0.000170,24.018049,-0.0077,1.392
4952.00,7.491798,25.01984,-0.000170,24.018310,-0.0077,1.391
4954.00,7.490786,25.02034,-0.000171,24.017883,-0.0077,1.391
4956.00,7.490531,25.01996,-0.000170,24.018319,-0.0077,1.392
4958.00,7.490821,25.02088,-0.000171,24.018144,-0.0077,1.391
4960.00,7.489943,25.02142,-0.000170,24.018278,-0.0077,1.391
4962.00,7.488548,25.02087,-0.000170,24.018455,-0.0077,1.392
4964.00,7.487430,25.02119,-0.000171,24.018305,-0.0077,1.391
4966.00,7.487460,25.02176,-0.000171,24.017602,-0.0077,1.392
4968.00,7.488003,25.02129,-0.000171,24.018147,-0.0077,1.392
4970.00,7.487945,25.02112,-0.000171,24.017895,-0.0077,1.391
4972.00,7.488480,25.02136,-0.000171,24.018251,-0.0077,1.391
4974.00,7.488933,25.02132,-0.000171,24.018508,-0.0077,1.392
4976.00,7.488471,25.02014,-0.000170,24.017881,-0.0077,1.392
4978.00,7.487539,25.02029,-0.000171,24.018673,-0.0077,1.391
4980.00,7.486650,25.02099,-0.000170,24.018444,-0.0077,1.391
4982.00,7.486783,25.02095,-0.000171,24.017482,-0.0077,1.391
4984.00,7.487377,25.02048,-0.000170,24.017861,-0.0077,1.391
4986.00,7.487280,25.02000,-0.000171,24.018223,-0.0077,1.392
4988.00,7.487322,25.02029,-0.000170,24.018415,-0.0077,1.391
4990.00,7.486333,25.02060,-0.000170,24.017977,-0.0077,1.392
4992.00,7.486077,25.02060,-0.000172,24.018220,-0.0077,1.391
4994.00,7.486275,25.02028,-0.000171,24.018345,-0.0077,1.391
4996.00,7.485786,25.02062,-0.000171,24.017770,-0.0077,1.391
4998.00,7.485017,25.02019,-0.000171,24.017643,-0.0077,1.391
5000.00,7.485122,25.02122,-0.000170,24.017600,-0.0077,1.391
5002.00,7.485122,25.02088,-0.000171,24.018800,-0.0077,1.392
5004.00,7.485411,25.02101,-0.000171,24.018762,-0.0077,1.391
5006.00,7.485604,25.02158,-0.000170,24.017650,-0.0077,1.391
5008.00,7.484420,25.02063,-0.000169,24.017647,-0.0077,1.391
5010.00,7.484140,25.02083,-0.000170,24.017854,-0.0077,1.391
5012.00,7.485017,25.02097,-0.000171,24.017560,-0.0077,1.392
5014.00,7.485256,25.02036,-0.000172,24.017738,-0.0077,1.391
5016.00,7.485443,25.02057,-0.000171,24.017988,-0.0077,1.392
5018.00,7.484425,25.02041,-0.000170,24.017812,-0.0077,1.391
5020.00,7.484429,25.02159,-0.000171,24.017984,-0.0077,1.391
5022.00,7.484487,25.02190,-0.000170,24.017883,-0.0077,1.391
5024.00,7.483227,25.02164,-0.000171,24.018524,-0.0077,1.391
5026.00,7.483381,25.02154,-0.000171,24.018205,-0.0077,1.392
5028.00,7.483344,25.02034,-0.000171,24.017299,-0.0077,1.392
5030.00,7.483639,25.02067,-0.000171,24.018392,-0.0077,1.392
5032.00,7.483646,25.02129,-0.000172,24.018412,-0.0077,1.391
5034.00,7.483868,25.02136,-0.000172,24.017846,-0.0077,1.391
5036.00,7.484438,25.02175,-0.000170,24.017016,-0.0078,1.391
5038.00,7.484695,25.02201,-0.000171,24.018004,-0.0077,1.392
5040.00,7.484109,25.02180,-0.000170,24.017805,-0.0077,1.391
5042.00,7.483513,25.02137,-0.000171,24.017553,-0.0077,1.391
5044.00,7.482717,25.02136,-0.000170,24.017928,-0.0077,1.391
5046.00,7.481696,25.02207,-0.000171,24.018450,-0.0077,1.391
5048.00,7.481702,25.02237,-0.000171,24.018325,-0.0077,1.392
5050.00,7.481530,25.02239,-0.000172,24.018406,-0.0077,1.391
5052.00,7.482391,25.02155,-0.000171,24.018091,-0.0077,1.391
5054.00,7.481984,25.02083,-0.000170,24.018000,-0.0077,1.391
5056.00,7.482091,25.02109,-0.000171,24.018214,-0.0077,1.391
5058.00,7.482260,25.02125,-0.000171,24.017999,-0.0077,1.392
5060.00,7.482345,25.02114,-0.000170,24.017660,-0.0077,1.391
5062.00,7.481795,25.02136,-0.000171,24.018265,-0.0077,1.391
5064.00,7.482225,25.02139,-0.000170,24.018637,-0.0077,1.392
5066.00,7.481871,25.02143,-0.000171,24.018287,-0.0077,1.392
5068.00,7.482202,25.02199,-0.000170,24.017843,-0.0077,1.392
5070.00,7.482504,25.02261,-0.000170,24.018459,-0.0077,1.392
5072.00,7.482950,25.02280,-0.000172,24.017656,-0.0078,1.392
5074.00,7.482666,25.02213,-0.000171,24.017768,-0.0077,1.391
5076.00,7.482359,25.02122,-0.000170,24.017879,-0.0077,1.391
5078.00,7.482690,25.02062,-0.000170,24.017525,-0.0078,1.391
5080.00,7.481952,25.02119,-0.000171,24.017801,-0.0077,1.392
5082.00,7.481749,25.02158,-0.000170,24.018512,-0.0077,1.391
5084.00,7.481254,25.02189,-0.000169,24.019168,-0.0077,1.391
5086.00,7.481757,25.02212,-0.000171,24.018109,-0.0077,1.391
5088.00,7.482128,25.02183,-0.000171,24.018098,-0.0077,1.391
5090.00,7.481972,25.02158,-0.000170,24.018004,-0.0077,1.392
5092.00,7.481820,25.02200,-0.000170,24.018687,-0.0077,1.392
5094.00,7.481008,25.02165,-0.000171,24.018502,-0.0077,1.392
5096.00,7.481178,25.02105,-0.000172,24.017192,-0.0077,1.392
5098.00,7.480946,25.02158,-0.000171,24.017476,-0.0077,1.391
5100.00,7.481617,25.02144,-0.000169,24.019003,-0.0077,1.392
5102.00,7.481910,25.02118,-0.000170,24.017948,-0.0077,1.392
5104.00,7.482208,25.02184,-0.000169,24.017690,-0.0077,1.392
5106.00,7.483028,25.02201,-0.000170,24.018642,-0.0077,1.391
5108.00,7.483346,25.02198,-0.000170,24.018069,-0.0077,1.392
5110.00,7.482119,25.02234,-0.000170,24.018330,-0.0077,1.392
5112.00,7.481236,25.02155,-0.000170,24.018733,-0.0077,1.392
5114.00,7.480748,25.02189,-0.000171,24.018626,-0.0077,1.391
5116.00,7.481123,25.02142,-0.000170,24.018595,-0.0077,1.391
5118.00,7.481493,25.02148,-0.000170,24.018042,-0.0077,1.392
5120.00,7.480772,25.02253,-0.000171,24.018136,-0.0077,1.392
5122.00,7.480046,25.02248,-0.000171,24.017957,-0.0077,1.391
5124.00,7.480174,25.02276,-0.000170,24.018169,-0.0077,1.391
5126.00,7.480778,25.02207,-0.000171,24.018642,-0.0077,1.392
5128.00,7.481212,25.02135,-0.000170,24.018312,-0.0077,1.392
5130.00,7.481701,25.02137,-0.000170,24.018553,-0.0077,1.392
5132.00,7.482375,25.02186,-0.000170,24.017826,-0.0077,1.392
5134.00,7.481548,25.02190,-0.000170,24.018214,-0.0077,1.392
5136.00,7.480721,25.02192,-0.000170,24.019028,-0.0077,1.391
5138.00,7.480283,25.02256,-0.000170,24.017687,-0.0077,1.392
5140.00,7.480665,25.02122,-0.000171,24.018744,-0.0077,1.392
5142.00,7.481036,25.02176,-0.000170,24.018446,-0.0077,1.392
5144.00,7.480768,25.02204,-0.000170,24.018357,-0.0077,1.392
5146.00,7.480578,25.02170,-0.000170,24.017881,-0.0077,1.392
5148.00,7.480354,25.02124,-0.000170,24.018488,-0.0077,1.391
5150.00,7.480471,25.02086,-0.000169,24.018780,-0.0077,1.391
5152.00,7.481428,25.02238,-0.000170,24.018167,-0.0077,1.392
5154.00,7.482149,25.02160,-0.000170,24.017879,-0.0077,1.391
5156.00,7.481960,25.02135,-0.000171,24.017611,-0.0077,1.392
5158.00,7.481946,25.02157,-0.000172,24.018267,-0.0077,1.393
5160.00,7.481684,25.02255,-0.000171,24.018222,-0.0077,1.392
5162.00,7.481479,25.02322,-0.000171,24.019092,-0.0077,1.392
5164.00,7.481974,25.02331,-0.000171,24.018863,-0.0077,1.392
5166.00,7.481884,25.02270,-0.000171,24.017893,-0.0077,1.391
5168.00,7.481258,25.02266,-0.000170,24.018096,-0.0077,1.391
5170.00,7.480253,25.02242,-0.000170,24.018671,-0.0077,1.391
5172.00,7.479563,25.02221,-0.000170,24.017901,-0.0077,1.391
5174.00,7.480237,25.02167,-0.000170,24.018867,-0.0077,1.391
5176.00,7.480689,25.02235,-0.000170,24.017571,-0.0077,1.392
5178.00,7.480095,25.02129,-0.000171,24.018733,-0.0077,1.392
5180.00,7.480477,25.02093,-0.000171,24.018232,-0.0077,1.392
5182.00,7.480431,25.02162,-0.000172,24.018214,-0.0077,1.392
5184.00,7.481559,25.02096,-0.000171,24.018415,-0.0077,1.392
5186.00,7.480865,25.02022,-0.000171,24.017708,-0.0077,1.392
5188.00,7.479712,25.02050,-0.000171,24.018539,-0.0077,1.392
5190.00,7.480416,25.01991,-0.000171,24.018426,-0.0077,1.391
5192.00,7.480845,25.02058,-0.000171,24.017841,-0.0077,1.392
5194.00,7.481275,25.02023,-0.000170,24.017638,-0.0077,1.391
5196.00,7.481134,25.02027,-0.000171,24.018018,-0.0077,1.392
5198.00,7.481597,25.02026,-0.000171,24.018435,-0.0077,1.392
5200.00,7.480945,25.01984,-0.000171,24.018744,-0.0077,1.392
5202.00,7.480219,25.02042,-0.000172,24.017803,-0.0077,1.393
5204.00,7.480349,25.02067,-0.000171,24.017627,-0.0077,1.392
5206.00,7.480606,25.02107,-0.000170,24.017928,-0.0077,1.392
5208.00,7.480912,25.02097,-0.000169,24.017873,-0.0077,1.391
5210.00,7.480245,25.02135,-0.000169,24.018265,-0.0077,1.392
5212.00,7.480378,25.02083,-0.000171,24.017745,-0.0077,1.392
5214.00,7.480254,25.02059,-0.000170,24.018220,-0.0077,1.392
5216.00,7.479672,25.02142,-0.000171,24.017379,-0.0077,1.392
5218.00,7.479600,25.02118,-0.000171,24.017997,-0.0077,1.392
5220.00,7.479783,25.02139,-0.000171,24.017743,-0.0077,1.393
5222.00,7.480255,25.02132,-0.000171,24.017562,-0.0077,1.392
5224.00,7.480007,25.02080,-0.000171,24.018414,-0.0077,1.391
5226.00,7.479557,25.02007,-0.000170,24.018841,-0.0077,1.392
5228.00,7.479091,25.01935,-0.000172,24.017866,-0.0077,1.393
5230.00,7.479585,25.02049,-0.000172,24.018290,-0.0077,1.392
5232.00,7.479973,25.02055,-0.000170,24.018760,-0.0077,1.392
5234.00,7.480499,25.02010,-0.000170,24.018760,-0.0077,1.392
5236.00,7.480770,25.02086,-0.000170,24.017834,-0.0077,1.392
5238.00,7.479988,25.02141,-0.000170,24.018338,-0.0077,1.391
5240.00,7.478962,25.02034,-0.000171,24.017989,-0.0077,1.392
5242.00,7.479504,25.02149,-0.000170,24.017607,-0.0077,1.392
5244.00,7.480359,25.02119,-0.000170,24.018354,-0.0077,1.392
5246.00,7.480990,25.02085,-0.000168,24.018194,-0.0077,1.392
5248.00,7.480729,25.02073,-0.000170,24.018133,-0.0077,1.392
5250.00,7.480426,25.02090,-0.000171,24.017951,-0.0077,1.392
5252.00,7.480802,25.02164,-0.000170,24.017988,-0.0077,1.392
5254.00,7.481510,25.02118,-0.000171,24.018189,-0.0077,1.392
5256.00,7.482011,25.02198,-0.000170,24.018140,-0.0077,1.392
5258.00,7.481805,25.02202,-0.000171,24.018252,-0.0077,1.392
5260.00,7.481274,25.02182,-0.000171,24.018564,-0.0077,1.392
5262.00,7.481415,25.02176,-0.000171,24.017942,-0.0077,1.392
5264.00,7.481643,25.02204,-0.000170,24.017727,-0.0078,1.392
5266.00,7.480734,25.02207,-0.000169,24.018252,-0.0077,1.392
5268.00,7.480048,25.02249,-0.000170,24.018138,-0.0077,1.392
5270.00,7.480748,25.02197,-0.000171,24.018093,-0.0077,1.392
5272.00,7.480364,25.02163,-0.000171,24.018338,-0.0077,1.392
5274.00,7.480418,25.02184,-0.000170,24.017879,-0.0077,1.392
5276.00,7.481092,25.02227,-0.000170,24.018062,-0.0077,1.392
5278.00,7.481349,25.02274,-0.000171,24.018448,-0.0077,1.392
5280.00,7.481066,25.02219,-0.000172,24.018046,-0.0077,1.392
5282.00,7.480947,25.02214,-0.000170,24.018655,-0.0077,1.391
5284.00,7.480483,25.02199,-0.000170,24.018426,-0.0077,1.392
5286.00,7.481156,25.02299,-0.000170,24.018294,-0.0077,1.392
5288.00,7.480919,25.02315,-0.000171,24.018198,-0.0077,1.392
5290.00,7.479473,25.02386,-0.000170,24.018096,-0.0077,1.392
5292.00,7.479403,25.02343,-0.000171,24.017912,-0.0077,1.391
5294.00,7.480248,25.02308,-0.000171,24.017647,-0.0077,1.392
5296.00,7.479933,25.02325,-0.000171,24.018162,-0.0077,1.392
5298.00,7.479604,25.02308,-0.000170,24.018191,-0.0077,1.393
5300.00,7.480033,25.02386,-0.000171,24.018209,-0.0077,1.392
5302.00,7.481109,25.02321,-0.000171,24.018615,-0.0077,1.392
5304.00,7.481618,25.02252,-0.000170,24.018758,-0.0077,1.392
5306.00,7.481919,25.02298,-0.000170,24.018590,-0.0077,1.392
5308.00,7.481042,25.02288,-0.000171,24.018267,-0.0077,1.392
5310.00,7.480725,25.02298,-0.000171,24.018519,-0.0077,1.392
5312.00,7.480204,25.02296,-0.000171,24.018310,-0.0077,1.392
5314.00,7.480497,25.02366,-0.000171,24.018568,-0.0077,1.392
5316.00,7.481646,25.02366,-0.000171,24.018144,-0.0077,1.392
5318.00,7.481676,25.02370,-0.000171,24.017605,-0.0077,1.392
5320.00,7.481125,25.02377,-0.000171,24.018196,-0.0077,1.392
5322.00,7.481320,25.02423,-0.000170,24.018403,-0.0077,1.392
5324.00,7.481532,25.02408,-0.000170,24.017815,-0.0077,1.392
5326.00,7.481918,25.02444,-0.000171,24.017794,-0.0077,1.392
5328.00,7.481653,25.02408,-0.000171,24.018133,-0.0077,1.392
5330.00,7.481588,25.02467,-0.000171,24.018319,-0.0077,1.392
5332.00,7.481252,25.02420,-0.000171,24.018076,-0.0077,1.392
5334.00,7.480726,25.02434,-0.000172,24.018450,-0.0077,1.392
5336.00,7.480318,25.02488,-0.000171,24.018241,-0.0077,1.392
5338.00,7.480789,25.02377,-0.000171,24.018060,-0.0077,1.392
5340.00,7.480494,25.02388,-0.000171,24.017605,-0.0077,1.392
5342.00,7.480295,25.02370,-0.000171,24.018312,-0.0077,1.392
5344.00,7.480146,25.02386,-0.000171,24.018760,-0.0077,1.392
5346.00,7.481110,25.02390,-0.000170,24.018510,-0.0077,1.393
5348.00,7.480927,25.02362,-0.000170,24.017951,-0.0077,1.392
5350.00,7.480861,25.02329,-0.000170,24.018086,-0.0077,1.392
5352.00,7.480518,25.02334,-0.000169,24.018169,-0.0077,1.392
5354.00,7.479643,25.02357,-0.000171,24.018033,-0.0077,1.392
5356.00,7.480145,25.02353,-0.000171,24.018716,-0.0077,1.392
5358.00,7.480764,25.02390,-0.000170,24.018367,-0.0077,1.392
5360.00,7.480618,25.02354,-0.000169,24.017848,-0.0077,1.392
5362.00,7.480279,25.02436,-0.000171,24.018180,-0.0077,1.393
5364.00,7.480393,25.02357,-0.000172,24.018046,-0.0077,1.393
5366.00,7.480396,25.02421,-0.000172,24.018004,-0.0077,1.392
5368.00,7.480265,25.02411,-0.000171,24.018470,-0.0077,1.392
5370.00,7.480456,25.02464,-0.000170,24.018600,-0.0077,1.392
5372.00,7.480595,25.02480,-0.000170,24.018047,-0.0077,1.392
5374.00,7.481230,25.02378,-0.000169,24.017640,-0.0077,1.392
5376.00,7.481341,25.02385,-0.000170,24.018753,-0.0077,1.393
5378.00,7.480866,25.02335,-0.000172,24.018069,-0.0077,1.393
5380.00,7.480387,25.02337,-0.000172,24.019137,-0.0077,1.393
5382.00,7.480143,25.02399,-0.000171,24.018664,-0.0077,1.392
5384.00,7.479702,25.02343,-0.000170,24.018040,-0.0077,1.392
5386.00,7.480016,25.02369,-0.000170,24.018450,-0.0077,1.393
5388.00,7.479981,25.02348,-0.000170,24.018919,-0.0077,1.392
5390.00,7.480445,25.02429,-0.000170,24.018916,-0.0077,1.392
5392.00,7.480183,25.02362,-0.000170,24.018211,-0.0077,1.392
5394.00,7.480421,25.02365,-0.000170,24.018764,-0.0077,1.393
5396.00,7.479699,25.02315,-0.000170,24.018296,-0.0077,1.392
5398.00,7.480518,25.02320,-0.000169,24.018822,-0.0077,1.392
5400.00,7.481847,25.02293,-0.000169,24.018229,-0.0077,1.392
5402.00,7.482363,25.02365,-0.000169,24.017928,-0.0077,1.392
@9,12.0000,24.0
5404.00,7.481439,25.02387,-0.000170,24.018214,-0.0077,1.392
5406.00,7.476661,25.02358,-0.000171,24.018945,-0.0077,1.392
5408.00,7.468870,25.02347,-0.000170,24.018376,-0.0077,1.391
5410.00,7.464365,25.02367,-0.000170,24.017834,-0.0077,1.391
5412.00,7.463207,25.02371,-0.000169,24.018238,-0.0077,1.391
5414.00,7.463257,25.02352,-0.000170,24.018316,-0.0077,1.392
5416.00,7.464331,25.02394,-0.000171,24.018283,-0.0077,1.392
5418.00,7.466195,25.02396,-0.000172,24.018301,-0.0077,1.393
5420.00,7.468154,25.02323,-0.000172,24.017931,-0.0077,1.393
5422.00,7.470682,25.02341,-0.000172,24.017837,-0.0077,1.394
5424.00,7.473652,25.02295,-0.000173,24.018582,-0.0077,1.393
5426.00,7.476071,25.02259,-0.000172,24.018622,-0.0077,1.393
5428.00,7.479125,25.02354,-0.000172,24.018256,-0.0077,1.393
5430.00,7.487297,25.02331,-0.000172,24.017897,-0.0077,1.394
5432.00,7.496495,25.02307,-0.000172,24.018062,-0.0077,1.395
5434.00,7.503122,25.02285,-0.000172,24.018223,-0.0077,1.395
5436.00,7.507495,25.02275,-0.000174,24.018073,-0.0077,1.395
5438.00,7.510571,25.02324,-0.000171,24.018394,-0.0077,1.394
5440.00,7.513445,25.02267,-0.000171,24.018843,-0.0077,1.393
5442.00,7.515761,25.02259,-0.000170,24.018107,-0.0077,1.392
5444.00,7.515810,25.02292,-0.000170,24.018488,-0.0076,1.392
5446.00,7.516037,25.02248,-0.000168,24.018557,-0.0077,1.392
5448.00,7.516314,25.02271,-0.000168,24.018508,-0.0077,1.393
5450.00,7.515685,25.02367,-0.000170,24.018359,-0.0077,1.393
5452.00,7.516230,25.02285,-0.000169,24.018020,-0.0077,1.392
5454.00,7.515104,25.02303,-0.000168,24.017957,-0.0077,1.392
5456.00,7.514064,25.02288,-0.000170,24.018051,-0.0077,1.392
5458.00,7.513932,25.02413,-0.000169,24.018073,-0.0077,1.393
5460.00,7.513944,25.02402,-0.000171,24.018617,-0.0077,1.393
5462.00,7.514306,25.02375,-0.000171,24.018428,-0.0077,1.392
5464.00,7.514023,25.02366,-0.000170,24.017926,-0.0077,1.392
5466.00,7.513897,25.02321,-0.000170,24.017736,-0.0077,1.393
5468.00,7.512534,25.02346,-0.000170,24.017881,-0.0077,1.392
5470.00,7.511938,25.02376,-0.000172,24.017957,-0.0077,1.393
5472.00,7.511410,25.02371,-0.000170,24.017892,-0.0077,1.393
5474.00,7.510091,25.02448,-0.000172,24.018970,-0.0077,1.393
5476.00,7.509568,25.02492,-0.000172,24.018492,-0.0077,1.392
5478.00,7.508581,25.02431,-0.000170,24.018584,-0.0077,1.392
5480.00,7.507433,25.02440,-0.000170,24.018684,-0.0077,1.393
5482.00,7.505989,25.02407,-0.000170,24.018789,-0.0077,1.393
5484.00,7.505582,25.02359,-0.000170,24.018738,-0.0077,1.392
5486.00,7.504708,25.02318,-0.000171,24.017781,-0.0077,1.393
5488.00,7.504213,25.02319,-0.000170,24.018693,-0.0077,1.392
5490.00,7.504081,25.02325,-0.000171,24.018370,-0.0077,1.393
5492.00,7.504494,25.02344,-0.000171,24.018064,-0.0077,1.392
5494.00,7.503681,25.02393,-0.000171,24.017654,-0.0077,1.392
5496.00,7.501917,25.02403,-0.000171,24.018571,-0.0077,1.393
5498.00,7.500912,25.02323,-0.000170,24.018633,-0.0077,1.392
5500.00,7.500411,25.02284,-0.000170,24.017712,-0.0076,1.392
5502.00,7.499173,25.02381,-0.000171,24.018408,-0.0077,1.392
5504.00,7.499007,25.02379,-0.000170,24.019173,-0.0077,1.392
5506.00,7.499066,25.02396,-0.000170,24.018512,-0.0077,1.392
5508.00,7.498684,25.02314,-0.000170,24.018046,-0.0077,1.392
5510.00,7.498611,25.02312,-0.000170,24.018149,-0.0077,1.392
5512.00,7.498405,25.02312,-0.000170,24.017781,-0.0077,1.393
5514.00,7.497683,25.02300,-0.000172,24.018996,-0.0076,1.393
5516.00,7.496647,25.02380,-0.000172,24.017772,-0.0077,1.393
5518.00,7.495862,25.02346,-0.000171,24.017960,-0.0077,1.393
5520.00,7.495992,25.02276,-0.000171,24.018314,-0.0077,1.393
5522.00,7.496156,25.02329,-0.000171,24.018419,-0.0077,1.392
5524.00,7.495345,25.02264,-0.000171,24.018381,-0.0077,1.392
5526.00,7.495073,25.02308,-0.000170,24.018531,-0.0077,1.393
5528.00,7.493915,25.02305,-0.000171,24.018017,-0.0077,1.392
5530.00,7.492825,25.02366,-0.000171,24.018443,-0.0076,1.393
5532.00,7.492466,25.02317,-0.000172,24.018887,-0.0077,1.392
5534.00,7.492047,25.02367,-0.000170,24.018822,-0.0077,1.392
5536.00,7.491989,25.02287,-0.000170,24.017812,-0.0077,1.393
5538.00,7.491855,25.02275,-0.000171,24.017797,-0.0077,1.393
5540.00,7.491879,25.02300,-0.000171,24.018298,-0.0076,1.393
5542.00,7.490683,25.02258,-0.000170,24.018131,-0.0077,1.393
5544.00,7.490232,25.02390,-0.000171,24.017979,-0.0077,1.392
5546.00,7.489992,25.02336,-0.000170,24.018042,-0.0077,1.393
5548.00,7.489463,25.02294,-0.000170,24.018573,-0.0077,1.392
5550.00,7.488994,25.02328,-0.000170,24.018000,-0.0077,1.392
5552.00,7.488321,25.02338,-0.000170,24.018316,-0.0077,1.393
5554.00,7.489296,25.02292,-0.000170,24.018677,-0.0077,1.393
5556.00,7.488752,25.02265,-0.000170,24.018388,-0.0077,1.392
5558.00,7.487875,25.02278,-0.000170,24.018619,-0.0077,1.393
5560.00,7.487588,25.02319,-0.000171,24.018787,-0.0077,1.392
5562.00,7.488008,25.02294,-0.000170,24.018457,-0.0077,1.393
5564.00,7.487903,25.02200,-0.000171,24.018762,-0.0077,1.393
5566.00,7.487462,25.02232,-0.000170,24.018506,-0.0077,1.393
5568.00,7.486765,25.02154,-0.000169,24.018448,-0.0077,1.392
5570.00,7.486416,25.02179,-0.000169,24.018812,-0.0077,1.392
5572.00,7.485388,25.02196,-0.000170,24.018361,-0.0077,1.393
5574.00,7.485199,25.02200,-0.000170,24.018725,-0.0077,1.392
5576.00,7.485692,25.02253,-0.000171,24.017435,-0.0077,1.393
5578.00,7.485785,25.02285,-0.000170,24.018377,-0.0077,1.392
5580.00,7.485735,25.02270,-0.000170,24.018187,-0.0077,1.392
5582.00,7.485332,25.02254,-0.000171,24.018550,-0.0077,1.392
5584.00,7.484350,25.02358,-0.000171,24.018314,-0.0077,1.393
5586.00,7.484941,25.02283,-0.000170,24.018080,-0.0077,1.393
5588.00,7.484987,25.02375,-0.000171,24.018343,-0.0077,1.393
5590.00,7.484752,25.02404,-0.000171,24.018664,-0.0077,1.392
5592.00,7.484507,25.02399,-0.000171,24.017844,-0.0077,1.392
5594.00,7.483336,25.02312,-0.000171,24.017370,-0.0077,1.392
5596.00,7.483357,25.02272,-0.000170,24.017761,-0.0077,1.393
5598.00,7.483304,25.02284,-0.000170,24.019208,-0.0077,1.392
5600.00,7.483807,25.02328,-0.000170,24.018151,-0.0077,1.393
5602.00,7.483834,25.02321,-0.000170,24.018412,-0.0077,1.393
5604.00,7.483940,25.02305,-0.000170,24.017951,-0.0077,1.392
5606.00,7.483775,25.02256,-0.000171,24.018716,-0.0076,1.392
5608.00,7.483351,25.02319,-0.000171,24.018870,-0.0077,1.393
5610.00,7.483473,25.02277,-0.000171,24.018301,-0.0077,1.392
5612.00,7.483056,25.02296,-0.000171,24.018078,-0.0077,1.393
5614.00,7.482255,25.02350,-0.000170,24.018421,-0.0077,1.393
5616.00,7.482068,25.02371,-0.000170,24.019133,-0.0077,1.392
5618.00,7.481579,25.02345,-0.000170,24.018296,-0.0077,1.392
5620.00,7.481434,25.02369,-0.000170,24.019017,-0.0077,1.393
5622.00,7.481995,25.02430,-0.000170,24.018205,-0.0077,1.392
5624.00,7.482254,25.02372,-0.000169,24.018644,-0.0077,1.392
5626.00,7.482655,25.02274,-0.000170,24.018561,-0.0077,1.393
5628.00,7.482928,25.02337,-0.000171,24.018689,-0.0077,1.393
5630.00,7.483056,25.02420,-0.000170,24.018252,-0.0077,1.392
5632.00,7.482266,25.02420,-0.000170,24.018251,-0.0077,1.392
5634.00,7.481869,25.02318,-0.000170,24.018843,-0.0077,1.392
5636.00,7.481836,25.02295,-0.000170,24.018403,-0.0077,1.392
5638.00,7.481448,25.02418,-0.000171,24.017986,-0.0077,1.392
5640.00,7.481400,25.02364,-0.000172,24.018185,-0.0077,1.393
5642.00,7.481600,25.02293,-0.000171,24.018764,-0.0077,1.393
5644.00,7.481116,25.02326,-0.000169,24.018883,-0.0077,1.392
5646.00,7.481513,25.02405,-0.000171,24.018194,-0.0077,1.392
5648.00,7.482382,25.02384,-0.000171,24.018720,-0.0076,1.392
5650.00,7.482462,25.02400,-0.000171,24.018564,-0.0077,1.393
5652.00,7.481655,25.02388,-0.000170,24.018444,-0.0077,1.393
5654.00,7.481651,25.02408,-0.000170,24.018330,-0.0077,1.392
5656.00,7.481161,25.02435,-0.000170,24.018357,-0.0076,1.392
5658.00,7.480899,25.02424,-0.000170,24.018383,-0.0077,1.393
5660.00,7.480340,25.02405,-0.000170,24.018084,-0.0077,1.393
5662.00,7.479853,25.02469,-0.000170,24.017524,-0.0077,1.393
5664.00,7.480997,25.02416,-0.000170,24.018439,-0.0077,1.393
5666.00,7.481278,25.02444,-0.000170,24.018037,-0.0077,1.393
5668.00,7.481044,25.02431,-0.000170,24.018207,-0.0077,1.393
5670.00,7.481305,25.02334,-0.000170,24.017678,-0.0077,1.392
5672.00,7.482057,25.02392,-0.000171,24.018488,-0.0077,1.393
5674.00,7.482138,25.02476,-0.000170,24.018595,-0.0077,1.393
5676.00,7.481505,25.02488,-0.000169,24.018399,-0.0077,1.392
5678.00,7.480539,25.02419,-0.000169,24.018841,-0.0077,1.392
5680.00,7.480776,25.02482,-0.000168,24.018642,-0.0077,1.392
5682.00,7.480861,25.02535,-0.000170,24.019025,-0.0077,1.392
5684.00,7.481211,25.02472,-0.000170,24.018502,-0.0077,1.392
5686.00,7.481256,25.02508,-0.000170,24.018756,-0.0077,1.392
5688.00,7.481268,25.02523,-0.000171,24.018455,-0.0077,1.393
5690.00,7.480908,25.02544,-0.000171,24.018733,-0.0077,1.393
5692.00,7.480309,25.02535,-0.000170,24.018397,-0.0077,1.393
5694.00,7.479834,25.02570,-0.000170,24.017400,-0.0077,1.393
5696.00,7.480205,25.02541,-0.000170,24.018365,-0.0077,1.393
5698.00,7.480257,25.02547,-0.000170,24.018541,-0.0077,1.393
5700.00,7.480758,25.02463,-0.000172,24.017850,-0.0077,1.393
5702.00,7.480577,25.02546,-0.000171,24.018707,-0.0076,1.392
5704.00,7.480061,25.02604,-0.000171,24.018370,-0.0077,1.393
5706.00,7.480444,25.02553,-0.000171,24.018368,-0.0077,1.393
5708.00,7.479941,25.02521,-0.000171,24.018397,-0.0077,1.393
5710.00,7.479747,25.02502,-0.000170,24.018405,-0.0077,1.393
5712.00,7.480025,25.02663,-0.000171,24.018573,-0.0077,1.393
5714.00,7.480610,25.02526,-0.000170,24.018615,-0.0077,1.392
5716.00,7.481306,25.02517,-0.000170,24.018470,-0.0077,1.393
5718.00,7.481284,25.02477,-0.000170,24.017864,-0.0077,1.393
5720.00,7.480930,25.02494,-0.000170,24.018017,-0.0077,1.393
5722.00,7.480295,25.02451,-0.000171,24.018530,-0.0077,1.393
5724.00,7.480090,25.02408,-0.000172,24.018577,-0.0077,1.393
5726.00,7.479857,25.02413,-0.000171,24.018392,-0.0077,1.393
5728.00,7.479550,25.02395,-0.000170,24.017781,-0.0077,1.393
5730.00,7.480102,25.02378,-0.000171,24.018270,-0.0077,1.392
5732.00,7.480396,25.02397,-0.000170,24.017879,-0.0077,1.392
5734.00,7.480090,25.02360,-0.000170,24.018863,-0.0077,1.393
5736.00,7.480384,25.02348,-0.000171,24.018145,-0.0077,1.393
5738.00,7.480423,25.02342,-0.000172,24.018020,-0.0077,1.393
5740.00,7.480084,25.02362,-0.000171,24.018484,-0.0077,1.393
5742.00,7.480180,25.02366,-0.000170,24.018006,-0.0077,1.393
5744.00,7.480137,25.02399,-0.000170,24.018272,-0.0077,1.393
5746.00,7.479909,25.02348,-0.000170,24.017776,-0.0077,1.393
5748.00,7.479523,25.02379,-0.000170,24.018408,-0.0077,1.393
5750.00,7.479256,25.02474,-0.000171,24.018289,-0.0077,1.393
5752.00,7.478606,25.02522,-0.000170,24.018928,-0.0077,1.393
5754.00,7.478127,25.02572,-0.000171,24.019095,-0.0077,1.392
5756.00,7.478691,25.02532,-0.000170,24.017886,-0.0077,1.393
5758.00,7.478224,25.02524,-0.000169,24.018535,-0.0077,1.393
5760.00,7.477763,25.02493,-0.000171,24.018564,-0.0077,1.393
5762.00,7.478363,25.02422,-0.000171,24.018354,-0.0077,1.393
5764.00,7.478381,25.02453,-0.000172,24.018735,-0.0077,1.393
5766.00,7.477947,25.02375,-0.000172,24.018278,-0.0077,1.392
5768.00,7.477800,25.02403,-0.000171,24.018515,-0.0077,1.392
5770.00,7.478223,25.02397,-0.000170,24.018444,-0.0077,1.392
5772.00,7.479026,25.02364,-0.000171,24.018339,-0.0077,1.393
5774.00,7.478773,25.02349,-0.000170,24.018397,-0.0077,1.392
5776.00,7.478511,25.02340,-0.000171,24.018272,-0.0077,1.393
5778.00,7.478004,25.02308,-0.000171,24.018225,-0.0077,1.392
5780.00,7.477656,25.02224,-0.000171,24.018240,-0.0077,1.392
5782.00,7.478212,25.02192,-0.000172,24.017991,-0.0077,1.393
5784.00,7.478304,25.02319,-0.000171,24.017730,-0.0077,1.393
5786.00,7.478070,25.02381,-0.000171,24.018718,-0.0077,1.394
5788.00,7.477773,25.02308,-0.000171,24.018919,-0.0077,1.393
5790.00,7.477134,25.02303,-0.000171,24.018124,-0.0077,1.393
5792.00,7.477399,25.02334,-0.000170,24.018073,-0.0077,1.392
5794.00,7.478416,25.02341,-0.000170,24.018945,-0.0077,1.392
5796.00,7.479368,25.02398,-0.000170,24.018254,-0.0077,1.393
5798.00,7.479578,25.02328,-0.000170,24.018508,-0.0077,1.392
5800.00,7.479341,25.02314,-0.000172,24.018031,-0.0077,1.393
5802.00,7.479182,25.02343,-0.000170,24.018198,-0.0077,1.393
5804.00,7.479566,25.02331,-0.000172,24.018580,-0.0077,1.393
5806.00,7.480134,25.02368,-0.000170,24.018035,-0.0077,1.392
5808.00,7.480401,25.02359,-0.000169,24.018533,-0.0077,1.393
5810.00,7.479251,25.02364,-0.000171,24.018390,-0.0077,1.393
5812.00,7.478866,25.02349,-0.000170,24.018385,-0.0077,1.392
5814.00,7.479243,25.02355,-0.000169,24.018100,-0.0076,1.392
5816.00,7.479192,25.02327,-0.000171,24.018000,-0.0077,1.393
5818.00,7.479017,25.02308,-0.000171,24.017964,-0.0077,1.392
5820.00,7.478933,25.02425,-0.000171,24.018236,-0.0077,1.393
5822.00,7.478455,25.02497,-0.000172,24.018615,-0.0077,1.393
5824.00,7.478477,25.02379,-0.000171,24.017989,-0.0077,1.393
5826.00,7.478199,25.02325,-0.000171,24.017685,-0.0077,1.393
5828.00,7.478448,25.02336,-0.000171,24.017931,-0.0077,1.392
5830.00,7.478370,25.02413,-0.000170,24.018537,-0.0077,1.393
5832.00,7.479230,25.02438,-0.000171,24.018831,-0.0077,1.393
5834.00,7.478864,25.02460,-0.000171,24.018961,-0.0077,1.392
5836.00,7.478485,25.02484,-0.000171,24.018176,-0.0077,1.392
5838.00,7.478482,25.02393,-0.000170,24.018339,-0.0077,1.393
5840.00,7.478965,25.02332,-0.000172,24.018013,-0.0077,1.393
5842.00,7.479166,25.02360,-0.000170,24.018289,-0.0077,1.393
5844.00,7.478254,25.02389,-0.000171,24.018261,-0.0077,1.393
5846.00,7.478329,25.02340,-0.000172,24.017883,-0.0077,1.392
5848.00,7.478536,25.02263,-0.000171,24.017884,-0.0077,1.392
5850.00,7.478118,25.02317,-0.000171,24.017973,-0.0077,1.392
5852.00,7.478949,25.02442,-0.000170,24.018229,-0.0077,1.393
5854.00,7.479189,25.02402,-0.000170,24.018330,-0.0077,1.393
5856.00,7.478808,25.02397,-0.000171,24.017826,-0.0077,1.393
5858.00,7.479039,25.02420,-0.000170,24.017913,-0.0077,1.393
5860.00,7.478924,25.02393,-0.000171,24.018600,-0.0077,1.392
5862.00,7.478956,25.02382,-0.000172,24.018613,-0.0077,1.393
5864.00,7.477875,25.02419,-0.000172,24.017866,-0.0077,1.393
5866.00,7.478458,25.02506,-0.000171,24.018301,-0.0077,1.392
5868.00,7.478269,25.02510,-0.000171,24.018435,-0.0077,1.393
5870.00,7.478312,25.02493,-0.000170,24.018091,-0.0077,1.392
5872.00,7.479135,25.02562,-0.000171,24.018684,-0.0077,1.393
5874.00,7.479744,25.02624,-0.000171,24.017817,-0.0077,1.392
5876.00,7.479520,25.02553,-0.000170,24.018205,-0.0077,1.393
5878.00,7.479523,25.02562,-0.000170,24.018154,-0.0077,1.392
5880.00,7.479145,25.02587,-0.000171,24.018822,-0.0077,1.392
5882.00,7.478565,25.02492,-0.000171,24.018211,-0.0077,1.393
5884.00,7.478179,25.02536,-0.000170,24.018029,-0.0076,1.392
5886.00,7.478662,25.02537,-0.000170,24.019142,-0.0077,1.393
5888.00,7.479129,25.02590,-0.000171,24.018327,-0.0077,1.393
5890.00,7.477788,25.02628,-0.000171,24.018276,-0.0077,1.392
5892.00,7.477506,25.02613,-0.000170,24.018851,-0.0077,1.392
5894.00,7.477264,25.02604,-0.000170,24.018562,-0.0077,1.392
5896.00,7.477719,25.02614,-0.000170,24.018401,-0.0077,1.393
5898.00,7.478101,25.02576,-0.000171,24.018428,-0.0076,1.392
5900.00,7.478175,25.02559,-0.000171,24.018669,-0.0077,1.393
5902.00,7.478432,25.02512,-0.000171,24.018356,-0.0077,1.393
5904.00,7.479147,25.02503,-0.000171,24.018417,-0.0077,1.393
5906.00,7.479086,25.02480,-0.000171,24.018372,-0.0077,1.392
5908.00,7.478900,25.02506,-0.000170,24.018753,-0.0077,1.392
5910.00,7.478442,25.02435,-0.000171,24.018312,-0.0077,1.392
5912.00,7.478452,25.02491,-0.000171,24.018191,-0.0077,1.392
5914.00,7.478649,25.02496,-0.000171,24.018256,-0.0077,1.392
5916.00,7.479095,25.02477,-0.000170,24.018254,-0.0077,1.393
5918.00,7.479055,25.02470,-0.000171,24.018415,-0.0077,1.392
5920.00,7.479019,25.02454,-0.000171,24.017678,-0.0077,1.393
5922.00,7.478574,25.02483,-0.000171,24.018588,-0.0077,1.393
5924.00,7.477998,25.02502,-0.000171,24.018497,-0.0077,1.393
5926.00,7.479413,25.02530,-0.000171,24.018135,-0.0077,1.392
5928.00,7.479456,25.02547,-0.000172,24.017641,-0.0077,1.393
5930.00,7.478181,25.02547,-0.000171,24.018075,-0.0077,1.393
5932.00,7.478724,25.02585,-0.000171,24.018417,-0.0077,1.392
5934.00,7.479278,25.02612,-0.000171,24.018026,-0.0077,1.393
5936.00,7.479649,25.02594,-0.000169,24.018218,-0.0077,1.393
5938.00,7.479075,25.02614,-0.000171,24.018214,-0.0077,1.392
5940.00,7.478693,25.02746,-0.000171,24.017957,-0.0077,1.393
5942.00,7.478602,25.02672,-0.000171,24.018338,-0.0077,1.393
5944.00,7.479140,25.02681,-0.000171,24.018397,-0.0077,1.393
5946.00,7.479225,25.02579,-0.000171,24.018642,-0.0077,1.393
5948.00,7.479197,25.02545,-0.000171,24.018225,-0.0076,1.393
5950.00,7.479105,25.02617,-0.000171,24.018013,-0.0077,1.392
5952.00,7.478065,25.02713,-0.000171,24.018086,-0.0077,1.393
5954.00,7.477881,25.02574,-0.000170,24.018515,-0.0077,1.393
5956.00,7.478186,25.02642,-0.000171,24.018176,-0.0077,1.393
5958.00,7.477769,25.02589,-0.000171,24.018430,-0.0077,1.393
5960.00,7.478211,25.02574,-0.000172,24.018009,-0.0077,1.393
5962.00,7.478438,25.02574,-0.000171,24.018513,-0.0077,1.393
5964.00,7.479485,25.02566,-0.000171,24.018617,-0.0077,1.393
5966.00,7.479607,25.02556,-0.000171,24.017781,-0.0077,1.393
5968.00,7.478752,25.02515,-0.000172,24.017835,-0.0077,1.393
5970.00,7.478590,25.02577,-0.000171,24.017667,-0.0078,1.392
5972.00,7.479466,25.02514,-0.000171,24.018182,-0.0077,1.393
5974.00,7.479828,25.02515,-0.000170,24.017913,-0.0077,1.392
5976.00,7.479461,25.02470,-0.000169,24.018365,-0.0077,1.393
5978.00,7.479189,25.02532,-0.000170,24.018352,-0.0077,1.393
5980.00,7.479181,25.02652,-0.000170,24.017957,-0.0077,1.392
5982.00,7.478530,25.02565,-0.000171,24.018261,-0.0077,1.393
5984.00,7.478085,25.02510,-0.000171,24.017805,-0.0078,1.393
5986.00,7.477998,25.02516,-0.000172,24.018309,-0.0077,1.393
5988.00,7.479210,25.02555,-0.000172,24.018573,-0.0077,1.393
5990.00,7.479464,25.02605,-0.000171,24.018154,-0.0077,1.393
5992.00,7.478563,25.02526,-0.000172,24.018234,-0.0077,1.392
5994.00,7.478129,25.02601,-0.000172,24.018599,-0.0077,1.392
5996.00,7.478059,25.02655,-0.000171,24.017812,-0.0077,1.393
5998.00,7.477457,25.02649,-0.000172,24.017594,-0.0077,1.393
6000.00,7.478006,25.02565,-0.000172,24.018548,-0.0077,1.393
6002.00,7.478759,25.02567,-0.000172,24.018292,-0.0077,1.392
@10,12.0000,24.0
6004.00,7.478668,25.02603,-0.000171,24.017496,-0.0077,1.393
6006.00,7.474847,25.02539,-0.000171,24.018238,-0.0077,1.392
6008.00,7.468087,25.02563,-0.000170,24.018194,-0.0077,1.391
6010.00,7.464533,25.02535,-0.000169,24.017739,-0.0077,1.392
6012.00,7.462754,25.02584,-0.000171,24.018537,-0.0077,1.392
6014.00,7.461518,25.02581,-0.000171,24.018222,-0.0077,1.392
6016.00,7.462369,25.02669,-0.000172,24.017752,-0.0077,1.393
6018.00,7.464592,25.02618,-0.000170,24.017826,-0.0077,1.393
6020.00,7.466855,25.02620,-0.000172,24.017810,-0.0077,1.394
6022.00,7.468755,25.02586,-0.000173,24.018212,-0.0077,1.394
6024.00,7.470934,25.02682,-0.000172,24.018191,-0.0077,1.393
6026.00,7.473607,25.02607,-0.000172,24.018952,-0.0077,1.394
6028.00,7.476883,25.02602,-0.000172,24.018441,-0.0077,1.394
6030.00,7.483949,25.02485,-0.000171,24.018298,-0.0077,1.394
6032.00,7.493610,25.02545,-0.000173,24.017660,-0.0077,1.395
6034.00,7.500937,25.02557,-0.000173,24.018307,-0.0077,1.396
6036.00,7.504578,25.02481,-0.000173,24.018604,-0.0077,1.395
6038.00,7.507320,25.02515,-0.000173,24.017964,-0.0077,1.394
6040.00,7.509000,25.02533,-0.000173,24.018459,-0.0076,1.393
6042.00,7.509960,25.02585,-0.000172,24.017939,-0.0077,1.393
6044.00,7.511656,25.02599,-0.000172,24.018515,-0.0077,1.393
6046.00,7.512348,25.02585,-0.000172,24.018260,-0.0077,1.393
6048.00,7.512432,25.02558,-0.000171,24.018956,-0.0077,1.393
6050.00,7.512604,25.02512,-0.000171,24.018057,-0.0077,1.392
6052.00,7.511631,25.02529,-0.000172,24.017350,-0.0077,1.393
6054.00,7.510805,25.02506,-0.000171,24.018227,-0.0077,1.393
6056.00,7.511327,25.02596,-0.000172,24.018325,-0.0077,1.393
6058.00,7.510869,25.02520,-0.000172,24.018187,-0.0077,1.393
6060.00,7.509804,25.02587,-0.000171,24.018415,-0.0077,1.392
6062.00,7.508630,25.02610,-0.000172,24.017154,-0.0077,1.392
6064.00,7.508408,25.02693,-0.000171,24.017525,-0.0077,1.393
6066.00,7.507982,25.02620,-0.000170,24.018278,-0.0077,1.393
6068.00,7.506992,25.02571,-0.000171,24.018464,-0.0077,1.393
6070.00,7.506635,25.02528,-0.000171,24.018164,-0.0077,1.393
6072.00,7.505160,25.02490,-0.000171,24.017966,-0.0077,1.392
6074.00,7.504551,25.02524,-0.000172,24.018062,-0.0077,1.393
6076.00,7.504955,25.02548,-0.000171,24.018015,-0.0077,1.393
6078.00,7.504038,25.02531,-0.000171,24.017803,-0.0077,1.393
6080.00,7.503782,25.02528,-0.000173,24.018076,-0.0077,1.393
6082.00,7.503095,25.02572,-0.000171,24.017105,-0.0077,1.392
6084.00,7.502948,25.02573,-0.000171,24.017848,-0.0077,1.393
6086.00,7.501975,25.02574,-0.000171,24.018508,-0.0077,1.393
6088.00,7.500716,25.02526,-0.000171,24.018102,-0.0077,1.393
6090.00,7.499102,25.02552,-0.000171,24.018178,-0.0077,1.392
6092.00,7.499097,25.02492,-0.000171,24.017701,-0.0077,1.393
6094.00,7.497905,25.02458,-0.000171,24.018720,-0.0077,1.393
6096.00,7.497981,25.02443,-0.000170,24.018020,-0.0077,1.393
6098.00,7.498179,25.02429,-0.000171,24.018720,-0.0077,1.393
6100.00,7.498693,25.02442,-0.000171,24.018276,-0.0077,1.392
6102.00,7.497144,25.02482,-0.000170,24.018463,-0.0077,1.392
6104.00,7.495161,25.02443,-0.000171,24.017640,-0.0077,1.392
6106.00,7.495352,25.02497,-0.000171,24.017321,-0.0077,1.393
6108.00,7.495607,25.02499,-0.000172,24.018490,-0.0077,1.393
6110.00,7.495074,25.02493,-0.000172,24.018164,-0.0077,1.393
6112.00,7.494032,25.02507,-0.000171,24.017186,-0.0077,1.392
6114.00,7.493046,25.02398,-0.000171,24.017669,-0.0077,1.393
6116.00,7.492507,25.02361,-0.000171,24.018265,-0.0077,1.393
6118.00,7.492834,25.02414,-0.000170,24.018524,-0.0077,1.393
6120.00,7.492114,25.02382,-0.000171,24.018379,-0.0077,1.393
6122.00,7.491198,25.02432,-0.000172,24.018211,-0.0077,1.392
6124.00,7.490971,25.02373,-0.000170,24.018216,-0.0077,1.393
6126.00,7.491288,25.02442,-0.000171,24.018080,-0.0077,1.393
6128.00,7.491194,25.02415,-0.000171,24.017912,-0.0077,1.392
6130.00,7.490981,25.02501,-0.000171,24.018987,-0.0077,1.393
6132.00,7.490885,25.02435,-0.000171,24.017844,-0.0077,1.393
6134.00,7.489707,25.02447,-0.000171,24.018318,-0.0077,1.393
6136.00,7.488041,25.02484,-0.000171,24.018105,-0.0077,1.392
6138.00,7.488083,25.02441,-0.000171,24.018222,-0.0077,1.393
6140.00,7.488897,25.02414,-0.000172,24.017500,-0.0077,1.392
6142.00,7.489174,25.02379,-0.000170,24.018660,-0.0077,1.392
6144.00,7.488493,25.02363,-0.000169,24.017814,-0.0078,1.393
6146.00,7.487444,25.02349,-0.000170,24.018270,-0.0077,1.393
6148.00,7.487282,25.02421,-0.000171,24.018292,-0.0077,1.392
6150.00,7.486779,25.02412,-0.000170,24.018414,-0.0077,1.392
6152.00,7.487214,25.02394,-0.000172,24.017493,-0.0077,1.392
6154.00,7.486194,25.02424,-0.000171,24.018599,-0.0077,1.392
6156.00,7.485575,25.02349,-0.000170,24.018254,-0.0077,1.393
6158.00,7.484809,25.02419,-0.000170,24.018028,-0.0077,1.393
6160.00,7.484982,25.02376,-0.000171,24.018285,-0.0077,1.393
6162.00,7.486229,25.02401,-0.000172,24.018841,-0.0077,1.393
6164.00,7.485770,25.02384,-0.000171,24.017790,-0.0077,1.393
6166.00,7.484741,25.02410,-0.000171,24.017957,-0.0077,1.393
6168.00,7.484219,25.02463,-0.000171,24.018055,-0.0077,1.393
6170.00,7.484464,25.02401,-0.000171,24.017886,-0.0077,1.392
6172.00,7.483574,25.02367,-0.000171,24.017690,-0.0077,1.392
6174.00,7.483630,25.02393,-0.000172,24.017997,-0.0077,1.393
6176.00,7.484010,25.02364,-0.000171,24.017594,-0.0077,1.392
6178.00,7.482987,25.02362,-0.000171,24.018176,-0.0077,1.392
6180.00,7.482068,25.02392,-0.000171,24.017185,-0.0077,1.393
6182.00,7.482082,25.02371,-0.000170,24.018531,-0.0077,1.393
6184.00,7.482388,25.02411,-0.000171,24.017759,-0.0077,1.392
6186.00,7.482490,25.02392,-0.000171,24.017890,-0.0077,1.392
6188.00,7.482782,25.02398,-0.000170,24.018125,-0.0077,1.393
6190.00,7.481742,25.02375,-0.000171,24.018194,-0.0077,1.393
6192.00,7.480972,25.02386,-0.000170,24.018178,-0.0077,1.393
6194.00,7.481817,25.02349,-0.000172,24.017846,-0.0078,1.392
6196.00,7.482945,25.02393,-0.000171,24.018109,-0.0078,1.392
6198.00,7.482722,25.02357,-0.000171,24.018169,-0.0077,1.394
6200.00,7.482625,25.02420,-0.000171,24.017384,-0.0077,1.394
6202.00,7.481675,25.02335,-0.000173,24.017915,-0.0077,1.393
6204.00,7.481227,25.02328,-0.000173,24.017748,-0.0077,1.393
6206.00,7.481256,25.02295,-0.000171,24.017875,-0.0077,1.393
6208.00,7.481382,25.02295,-0.000171,24.017594,-0.0077,1.393
6210.00,7.481928,25.02383,-0.000172,24.018211,-0.0077,1.393
6212.00,7.481455,25.02358,-0.000172,24.018263,-0.0077,1.392
6214.00,7.481174,25.02384,-0.000171,24.017600,-0.0077,1.392
6216.00,7.480991,25.02437,-0.000170,24.018720,-0.0077,1.392
6218.00,7.480913,25.02477,-0.000169,24.018129,-0.0077,1.392
6220.00,7.479687,25.02457,-0.000170,24.018138,-0.0077,1.392
6222.00,7.480536,25.02437,-0.000170,24.017926,-0.0077,1.392
6224.00,7.480408,25.02407,-0.000170,24.018367,-0.0077,1.392
6226.00,7.479855,25.02376,-0.000171,24.018372,-0.0077,1.393
6228.00,7.479132,25.02361,-0.000173,24.017866,-0.0077,1.393
6230.00,7.478583,25.02438,-0.000172,24.017888,-0.0077,1.393
6232.00,7.479219,25.02538,-0.000172,24.018000,-0.0077,1.392
6234.00,7.479492,25.02549,-0.000171,24.018073,-0.0077,1.393
6236.00,7.479508,25.02529,-0.000171,24.017883,-0.0077,1.393
6238.00,7.479417,25.02469,-0.000171,24.018098,-0.0077,1.392
6240.00,7.479572,25.02504,-0.000170,24.017634,-0.0077,1.392
6242.00,7.479724,25.02538,-0.000170,24.018145,-0.0077,1.393
6244.00,7.479758,25.02554,-0.000171,24.017941,-0.0077,1.393
6246.00,7.480225,25.02516,-0.000171,24.018193,-0.0077,1.392
6248.00,7.480133,25.02490,-0.000170,24.017649,-0.0077,1.392
6250.00,7.481591,25.02462,-0.000171,24.018131,-0.0077,1.393
6252.00,7.480557,25.02514,-0.000171,24.018229,-0.0077,1.392
6254.00,7.479491,25.02508,-0.000172,24.017491,-0.0078,1.392
6256.00,7.478690,25.02451,-0.000172,24.018098,-0.0078,1.392
6258.00,7.478507,25.02440,-0.000171,24.017852,-0.0077,1.392
6260.00,7.479064,25.02444,-0.000172,24.018251,-0.0077,1.393
6262.00,7.479898,25.02494,-0.000172,24.017873,-0.0077,1.392
6264.00,7.478980,25.02542,-0.000172,24.018165,-0.0077,1.392
6266.00,7.480047,25.02554,-0.000171,24.018013,-0.0077,1.392
6268.00,7.480131,25.02448,-0.000171,24.017997,-0.0077,1.392
6270.00,7.479247,25.02453,-0.000172,24.017846,-0.0078,1.392
6272.00,7.478944,25.02588,-0.000170,24.018154,-0.0077,1.392
6274.00,7.478897,25.02546,-0.000171,24.017475,-0.0077,1.392
6276.00,7.478913,25.02531,-0.000171,24.017524,-0.0077,1.392
6278.00,7.479272,25.02576,-0.000172,24.018075,-0.0077,1.393
6280.00,7.479516,25.02543,-0.000171,24.017924,-0.0077,1.392
6282.00,7.478509,25.02569,-0.000173,24.017810,-0.0077,1.392
6284.00,7.478088,25.02561,-0.000172,24.018435,-0.0077,1.393
6286.00,7.477457,25.02567,-0.000172,24.017980,-0.0077,1.393
6288.00,7.477425,25.02533,-0.000173,24.017545,-0.0077,1.392
6290.00,7.477224,25.02576,-0.000173,24.017631,-0.0077,1.392
6292.00,7.478097,25.02580,-0.000172,24.017669,-0.0077,1.392
6294.00,7.477814,25.02632,-0.000171,24.018595,-0.0077,1.392
6296.00,7.476708,25.02603,-0.000171,24.017984,-0.0078,1.392
6298.00,7.476971,25.02578,-0.000172,24.017563,-0.0077,1.392
6300.00,7.477378,25.02570,-0.000171,24.018209,-0.0077,1.392
6302.00,7.477277,25.02629,-0.000170,24.018376,-0.0077,1.392
6304.00,7.477580,25.02568,-0.000171,24.018173,-0.0077,1.393
6306.00,7.477585,25.02605,-0.000172,24.018305,-0.0077,1.392
6308.00,7.478778,25.02541,-0.000172,24.017799,-0.0077,1.393
6310.00,7.480030,25.02592,-0.000173,24.018051,-0.0077,1.393
6312.00,7.479997,25.02500,-0.000170,24.018490,-0.0077,1.392
6314.00,7.479222,25.02521,-0.000170,24.017953,-0.0077,1.392
6316.00,7.478893,25.02464,-0.000169,24.018501,-0.0077,1.392
6318.00,7.478566,25.02481,-0.000171,24.018071,-0.0077,1.392
6320.00,7.478829,25.02510,-0.000171,24.018026,-0.0077,1.393
6322.00,7.478350,25.02581,-0.000171,24.018580,-0.0077,1.392
6324.00,7.479062,25.02610,-0.000170,24.017621,-0.0077,1.392
6326.00,7.478487,25.02584,-0.000171,24.017971,-0.0077,1.392
6328.00,7.477902,25.02603,-0.000172,24.018452,-0.0077,1.392
6330.00,7.477800,25.02694,-0.000171,24.018220,-0.0077,1.392
6332.00,7.478241,25.02615,-0.000172,24.017631,-0.0077,1.392
6334.00,7.477961,25.02672,-0.000172,24.017960,-0.0077,1.393
6336.00,7.477699,25.02648,-0.000171,24.017893,-0.0077,1.392
6338.00,7.477604,25.02596,-0.000171,24.017743,-0.0077,1.392
6340.00,7.477088,25.02598,-0.000171,24.017797,-0.0077,1.391
6342.00,7.477378,25.02614,-0.000171,24.018428,-0.0077,1.392
6344.00,7.476783,25.02654,-0.000172,24.018102,-0.0077,1.392
6346.00,7.477022,25.02602,-0.000173,24.018671,-0.0077,1.392
6348.00,7.477665,25.02628,-0.000172,24.017895,-0.0077,1.392
6350.00,7.477031,25.02632,-0.000172,24.017565,-0.0077,1.392
6352.00,7.476787,25.02562,-0.000172,24.017418,-0.0077,1.392
6354.00,7.477880,25.02568,-0.000172,24.018136,-0.0078,1.392
6356.00,7.478849,25.02595,-0.000171,24.018207,-0.0077,1.392
6358.00,7.477315,25.02557,-0.000172,24.018000,-0.0077,1.392
6360.00,7.476711,25.02577,-0.000172,24.018218,-0.0077,1.392
6362.00,7.476764,25.02618,-0.000171,24.017705,-0.0077,1.392
6364.00,7.477298,25.02526,-0.000173,24.017253,-0.0077,1.392
6366.00,7.477383,25.02561,-0.000172,24.018069,-0.0077,1.392
6368.00,7.477053,25.02581,-0.000172,24.018537,-0.0077,1.392
6370.00,7.476857,25.02670,-0.000172,24.017750,-0.0077,1.393
6372.00,7.477581,25.02708,-0.000173,24.018390,-0.0077,1.392
6374.00,7.477541,25.02603,-0.000172,24.017536,-0.0077,1.392
6376.00,7.477371,25.02588,-0.000171,24.017843,-0.0077,1.392
6378.00,7.477049,25.02575,-0.000172,24.017951,-0.0077,1.392
6380.00,7.477935,25.02574,-0.000171,24.017679,-0.0077,1.392
6382.00,7.478434,25.02642,-0.000172,24.018087,-0.0077,1.393
6384.00,7.478120,25.02574,-0.000171,24.017951,-0.0077,1.391
6386.00,7.478169,25.02641,-0.000170,24.017627,-0.0077,1.392
6388.00,7.478452,25.02606,-0.000172,24.018251,-0.0077,1.392
6390.00,7.478209,25.02662,-0.000172,24.017573,-0.0077,1.392
6392.00,7.478154,25.02645,-0.000172,24.017594,-0.0077,1.392
6394.00,7.478399,25.02626,-0.000171,24.018281,-0.0077,1.392
6396.00,7.478075,25.02652,-0.000170,24.018051,-0.0077,1.392
6398.00,7.478473,25.02606,-0.000170,24.017854,-0.0077,1.392
6400.00,7.478257,25.02640,-0.000172,24.017176,-0.0077,1.392
6402.00,7.477798,25.02737,-0.000171,24.017420,-0.0077,1.392
6404.00,7.478215,25.02751,-0.000171,24.018298,-0.0077,1.393
6406.00,7.478485,25.02840,-0.000173,24.017908,-0.0077,1.393
6408.00,7.478339,25.02704,-0.000172,24.017747,-0.0077,1.392
6410.00,7.478529,25.02679,-0.000171,24.017884,-0.0077,1.392
6412.00,7.478912,25.02690,-0.000171,24.017685,-0.0077,1.392
6414.00,7.478286,25.02769,-0.000171,24.018704,-0.0077,1.392
6416.00,7.477514,25.02803,-0.000170,24.017850,-0.0077,1.392
6418.00,7.477283,25.02704,-0.000171,24.017328,-0.0077,1.392
6420.00,7.476757,25.02676,-0.000172,24.017524,-0.0078,1.392
6422.00,7.476077,25.02578,-0.000170,24.018544,-0.0078,1.392
6424.00,7.476336,25.02564,-0.000171,24.018198,-0.0077,1.392
6426.00,7.475872,25.02557,-0.000173,24.017950,-0.0077,1.392
6428.00,7.476213,25.02612,-0.000172,24.018347,-0.0077,1.392
6430.00,7.477133,25.02581,-0.000172,24.018495,-0.0077,1.393
6432.00,7.476672,25.02589,-0.000172,24.017589,-0.0077,1.392
6434.00,7.476279,25.02560,-0.000171,24.018183,-0.0077,1.393
6436.00,7.476364,25.02522,-0.000173,24.018060,-0.0077,1.393
6438.00,7.475940,25.02573,-0.000171,24.018325,-0.0077,1.392
6440.00,7.476385,25.02489,-0.000172,24.018305,-0.0077,1.392
6442.00,7.476647,25.02493,-0.000173,24.017875,-0.0077,1.392
6444.00,7.476651,25.02570,-0.000171,24.017906,-0.0077,1.392
6446.00,7.476542,25.02516,-0.000172,24.017411,-0.0078,1.391
6448.00,7.476490,25.02454,-0.000173,24.017687,-0.0077,1.393
6450.00,7.476763,25.02504,-0.000172,24.018118,-0.0077,1.393
6452.00,7.476494,25.02481,-0.000172,24.018098,-0.0077,1.392
6454.00,7.476566,25.02590,-0.000172,24.017942,-0.0077,1.392
6456.00,7.476281,25.02545,-0.000172,24.018028,-0.0077,1.391
6458.00,7.476779,25.02553,-0.000171,24.017966,-0.0077,1.391
6460.00,7.477672,25.02541,-0.000171,24.017739,-0.0077,1.393
6462.00,7.478012,25.02473,-0.000171,24.017957,-0.0077,1.393
6464.00,7.477214,25.02470,-0.000171,24.018180,-0.0077,1.392
6466.00,7.476630,25.02557,-0.000171,24.018105,-0.0077,1.392
6468.00,7.476803,25.02510,-0.000173,24.018561,-0.0077,1.393
6470.00,7.476678,25.02479,-0.000173,24.017698,-0.0077,1.392
6472.00,7.476548,25.02504,-0.000172,24.018662,-0.0077,1.391
6474.00,7.476909,25.02495,-0.000171,24.018455,-0.0077,1.392
6476.00,7.475986,25.02567,-0.000173,24.017649,-0.0077,1.392
6478.00,7.476499,25.02550,-0.000173,24.018047,-0.0077,1.392
6480.00,7.477110,25.02485,-0.000172,24.018018,-0.0077,1.392
6482.00,7.477185,25.02549,-0.000172,24.017734,-0.0077,1.392
6484.00,7.478171,25.02534,-0.000173,24.018446,-0.0077,1.393
6486.00,7.478706,25.02579,-0.000171,24.017884,-0.0077,1.392
6488.00,7.477034,25.02607,-0.000172,24.018383,-0.0077,1.392
6490.00,7.476924,25.02564,-0.000172,24.017937,-0.0077,1.392
6492.00,7.477175,25.02568,-0.000170,24.017834,-0.0077,1.392
6494.00,7.477590,25.02606,-0.000171,24.018069,-0.0077,1.392
6496.00,7.477258,25.02519,-0.000173,24.017640,-0.0077,1.393
6498.00,7.476744,25.02465,-0.000171,24.017928,-0.0077,1.392
6500.00,7.477029,25.02516,-0.000172,24.017788,-0.0077,1.392
6502.00,7.476947,25.02446,-0.000171,24.018473,-0.0078,1.392
6504.00,7.477367,25.02474,-0.000171,24.017942,-0.0077,1.392
6506.00,7.477447,25.02492,-0.000171,24.018577,-0.0077,1.392
6508.00,7.476968,25.02402,-0.000171,24.017676,-0.0077,1.392
6510.00,7.476586,25.02404,-0.000172,24.018209,-0.0077,1.393
6512.00,7.476714,25.02423,-0.000172,24.018495,-0.0077,1.392
6514.00,7.477007,25.02421,-0.000173,24.018544,-0.0077,1.392
6516.00,7.477557,25.02371,-0.000172,24.018454,-0.0077,1.392
6518.00,7.477522,25.02401,-0.000171,24.018450,-0.0077,1.393
6520.00,7.478028,25.02369,-0.000172,24.018405,-0.0077,1.393
6522.00,7.477944,25.02394,-0.000171,24.017901,-0.0077,1.392
6524.00,7.477412,25.02402,-0.000172,24.017585,-0.0077,1.392
6526.00,7.477294,25.02442,-0.000172,24.017609,-0.0077,1.392
6528.00,7.477814,25.02413,-0.000172,24.018013,-0.0077,1.393
6530.00,7.477369,25.02473,-0.000171,24.017866,-0.0077,1.393
6532.00,7.477805,25.02524,-0.000171,24.018028,-0.0077,1.393
6534.00,7.477847,25.02553,-0.000172,24.018655,-0.0077,1.392
6536.00,7.477523,25.02566,-0.000172,24.018189,-0.0077,1.392
6538.00,7.478058,25.02588,-0.000171,24.018374,-0.0077,1.393
6540.00,7.478272,25.02523,-0.000171,24.018084,-0.0077,1.392
6542.00,7.477589,25.02483,-0.000171,24.017906,-0.0077,1.392
6544.00,7.477495,25.02588,-0.000171,24.017814,-0.0077,1.392
6546.00,7.478071,25.02672,-0.000171,24.018312,-0.0077,1.392
6548.00,7.477990,25.02653,-0.000171,24.018758,-0.0077,1.392
6550.00,7.478075,25.02685,-0.000171,24.017946,-0.0077,1.392
6552.00,7.478173,25.02576,-0.000172,24.017669,-0.0077,1.393
6554.00,7.477830,25.02595,-0.000173,24.018657,-0.0077,1.393
6556.00,7.476771,25.02601,-0.000171,24.018843,-0.0076,1.392
6558.00,7.476390,25.02522,-0.000172,24.018278,-0.0077,1.392
6560.00,7.477356,25.02554,-0.000172,24.017922,-0.0077,1.392
6562.00,7.477522,25.02554,-0.000172,24.018599,-0.0077,1.392
6564.00,7.476728,25.02516,-0.000172,24.018051,-0.0077,1.392
6566.00,7.476151,25.02512,-0.000173,24.018263,-0.0077,1.392
6568.00,7.477245,25.02491,-0.000172,24.018247,-0.0077,1.392
6570.00,7.477877,25.02519,-0.000171,24.017821,-0.0077,1.392
6572.00,7.477329,25.02465,-0.000171,24.017616,-0.0077,1.392
6574.00,7.476769,25.02536,-0.000172,24.017941,-0.0077,1.392
6576.00,7.475612,25.02533,-0.000170,24.017734,-0.0077,1.392
6578.00,7.477024,25.02516,-0.000170,24.017701,-0.0077,1.392
6580.00,7.477822,25.02503,-0.000171,24.018731,-0.0077,1.392
6582.00,7.477690,25.02540,-0.000171,24.017689,-0.0077,1.392
6584.00,7.478206,25.02547,-0.000171,24.018463,-0.0077,1.392
6586.00,7.478252,25.02529,-0.000171,24.018377,-0.0076,1.392
6588.00,7.477443,25.02566,-0.000171,24.018140,-0.0077,1.393
6590.00,7.477853,25.02529,-0.000171,24.017333,-0.0077,1.392
6592.00,7.477986,25.02462,-0.000172,24.017743,-0.0077,1.392
6594.00,7.477223,25.02483,-0.000171,24.017993,-0.0077,1.392
6596.00,7.476824,25.02547,-0.000172,24.018254,-0.0077,1.392
6598.00,7.477283,25.02576,-0.000172,24.018510,-0.0077,1.392
6600.00,7.477767,25.02515,-0.000171,24.017939,-0.0077,1.392
6602.00,7.477326,25.02437,-0.000170,24.017647,-0.0077,1.392
@11,12.0000,24.0
6604.00,7.476361,25.02494,-0.000171,24.018301,-0.0077,1.392
6606.00,7.472907,25.02389,-0.000170,24.018936,-0.0077,1.392
6608.00,7.466465,25.02469,-0.000169,24.018696,-0.0077,1.391
6610.00,7.461667,25.02509,-0.000170,24.018392,-0.0077,1.391
6612.00,7.460460,25.02482,-0.000169,24.017928,-0.0077,1.391
6614.00,7.460598,25.02396,-0.000170,24.018176,-0.0077,1.391
6616.00,7.461363,25.02417,-0.000171,24.018183,-0.0077,1.392
6618.00,7.462621,25.02494,-0.000171,24.018062,-0.0077,1.393
6620.00,7.464058,25.02497,-0.000171,24.018655,-0.0077,1.393
6622.00,7.465590,25.02437,-0.000171,24.018120,-0.0077,1.393
6624.00,7.467776,25.02520,-0.000173,24.018367,-0.0077,1.394
6626.00,7.471322,25.02540,-0.000172,24.018240,-0.0077,1.393
6628.00,7.474696,25.02532,-0.000172,24.018950,-0.0077,1.394
6630.00,7.481502,25.02518,-0.000173,24.018666,-0.0077,1.394
6632.00,7.490878,25.02475,-0.000172,24.018211,-0.0077,1.393
6634.00,7.497824,25.02445,-0.000172,24.018118,-0.0077,1.394
6636.00,7.501647,25.02521,-0.000172,24.018091,-0.0077,1.394
6638.00,7.504400,25.02548,-0.000172,24.018338,-0.0077,1.394
6640.00,7.506354,25.02507,-0.000172,24.017779,-0.0077,1.393
6642.00,7.507044,25.02492,-0.000172,24.017738,-0.0077,1.393
6644.00,7.507623,25.02527,-0.000171,24.018207,-0.0077,1.392
6646.00,7.508141,25.02595,-0.000170,24.018334,-0.0077,1.392
6648.00,7.508363,25.02614,-0.000170,24.018374,-0.0077,1.392
6650.00,7.507388,25.02520,-0.000169,24.018508,-0.0077,1.392
6652.00,7.507763,25.02484,-0.000171,24.018553,-0.0077,1.393
6654.00,7.506532,25.02502,-0.000171,24.017607,-0.0077,1.392
6656.00,7.506498,25.02469,-0.000171,24.017656,-0.0077,1.392
6658.00,7.506230,25.02491,-0.000171,24.018263,-0.0077,1.392
6660.00,7.505481,25.02513,-0.000172,24.018629,-0.0077,1.392
6662.00,7.504955,25.02548,-0.000171,24.017656,-0.0077,1.392
6664.00,7.504936,25.02465,-0.000172,24.018776,-0.0077,1.392
6666.00,7.503703,25.02404,-0.000171,24.018459,-0.0077,1.392
6668.00,7.503065,25.02521,-0.000172,24.017640,-0.0077,1.392
6670.00,7.502396,25.02578,-0.000173,24.018084,-0.0077,1.392
6672.00,7.501327,25.02588,-0.000171,24.018490,-0.0077,1.392
6674.00,7.500490,25.02565,-0.000170,24.017902,-0.0077,1.392
6676.00,7.500714,25.02500,-0.000172,24.018370,-0.0077,1.392
6678.00,7.500296,25.02510,-0.000172,24.018024,-0.0077,1.392
6680.00,7.499698,25.02581,-0.000171,24.017953,-0.0077,1.392
6682.00,7.499376,25.02554,-0.000171,24.017534,-0.0077,1.392
6684.00,7.498303,25.02548,-0.000172,24.018144,-0.0077,1.392
6686.00,7.497202,25.02550,-0.000172,24.018038,-0.0078,1.392
6688.00,7.496282,25.02597,-0.000172,24.018276,-0.0077,1.392
6690.00,7.496201,25.02724,-0.000172,24.017817,-0.0077,1.391
6692.00,7.496474,25.02627,-0.000171,24.017754,-0.0077,1.392
6694.00,7.495962,25.02564,-0.000172,24.018220,-0.0077,1.393
6696.00,7.494477,25.02600,-0.000171,24.017562,-0.0077,1.392
6698.00,7.493712,25.02589,-0.000172,24.017777,-0.0077,1.392
6700.00,7.493444,25.02509,-0.000172,24.018189,-0.0077,1.392
6702.00,7.493675,25.02613,-0.000173,24.018046,-0.0077,1.392
6704.00,7.493607,25.02539,-0.000171,24.017442,-0.0077,1.392
6706.00,7.493132,25.02526,-0.000172,24.017538,-0.0077,1.392
6708.00,7.492731,25.02539,-0.000171,24.018396,-0.0077,1.392
6710.00,7.493015,25.02488,-0.000171,24.017486,-0.0077,1.392
6712.00,7.491706,25.02482,-0.000172,24.017587,-0.0077,1.392
6714.00,7.491514,25.02586,-0.000172,24.017873,-0.0077,1.392
6716.00,7.490748,25.02523,-0.000170,24.018260,-0.0077,1.391
6718.00,7.489565,25.02465,-0.000171,24.017772,-0.0077,1.392
6720.00,7.489554,25.02481,-0.000172,24.017658,-0.0077,1.392
6722.00,7.489736,25.02516,-0.000172,24.017861,-0.0077,1.392
6724.00,7.488685,25.02490,-0.000171,24.017779,-0.0077,1.392
6726.00,7.489076,25.02463,-0.000172,24.018459,-0.0077,1.392
6728.00,7.489175,25.02527,-0.000172,24.018078,-0.0077,1.392
6730.00,7.488492,25.02581,-0.000171,24.017872,-0.0077,1.392
6732.00,7.488530,25.02557,-0.000170,24.018816,-0.0077,1.392
6734.00,7.488311,25.02624,-0.000171,24.017864,-0.0077,1.392
6736.00,7.487494,25.02623,-0.000171,24.017529,-0.0077,1.392
6738.00,7.488206,25.02662,-0.000171,24.018472,-0.0077,1.392
6740.00,7.488142,25.02711,-0.000171,24.018339,-0.0077,1.392
6742.00,7.487309,25.02682,-0.000171,24.017971,-0.0077,1.391
6744.00,7.486512,25.02649,-0.000171,24.018651,-0.0077,1.392
6746.00,7.485560,25.02680,-0.000171,24.017518,-0.0077,1.392
6748.00,7.484925,25.02560,-0.000172,24.017350,-0.0077,1.392
6750.00,7.484948,25.02553,-0.000171,24.018153,-0.0077,1.392
6752.00,7.484694,25.02623,-0.000171,24.018131,-0.0077,1.392
6754.00,7.484595,25.02676,-0.000171,24.018492,-0.0077,1.392
6756.00,7.484196,25.02715,-0.000171,24.018238,-0.0077,1.392
6758.00,7.484632,25.02672,-0.000170,24.018232,-0.0077,1.392
6760.00,7.484097,25.02616,-0.000170,24.017547,-0.0077,1.392
6762.00,7.483360,25.02539,-0.000171,24.018457,-0.0077,1.392
6764.00,7.482946,25.02528,-0.000170,24.017883,-0.0077,1.392
6766.00,7.482005,25.02513,-0.000172,24.018232,-0.0077,1.391
6768.00,7.481713,25.02568,-0.000171,24.018758,-0.0077,1.392
6770.00,7.481684,25.02559,-0.000170,24.018807,-0.0077,1.392
6772.00,7.481912,25.02600,-0.000172,24.018305,-0.0077,1.393
6774.00,7.481750,25.02582,-0.000171,24.018212,-0.0077,1.392
6776.00,7.480982,25.02595,-0.000171,24.017531,-0.0077,1.392
6778.00,7.481309,25.02703,-0.000172,24.018180,-0.0077,1.392
6780.00,7.481897,25.02638,-0.000171,24.017888,-0.0077,1.392
6782.00,7.480886,25.02646,-0.000171,24.018455,-0.0077,1.391
6784.00,7.480564,25.02528,-0.000170,24.018481,-0.0077,1.391
6786.00,7.480807,25.02527,-0.000170,24.018100,-0.0077,1.392
6788.00,7.481105,25.02534,-0.000170,24.018348,-0.0077,1.392
6790.00,7.481216,25.02687,-0.000171,24.018051,-0.0077,1.392
6792.00,7.480573,25.02589,-0.000170,24.017768,-0.0077,1.392
6794.00,7.480991,25.02636,-0.000171,24.017890,-0.0077,1.392
6796.00,7.480724,25.02546,-0.000170,24.018535,-0.0077,1.392
6798.00,7.479976,25.02509,-0.000171,24.018794,-0.0077,1.392
6800.00,7.480544,25.02542,-0.000172,24.018609,-0.0077,1.392
6802.00,7.480466,25.02625,-0.000171,24.018365,-0.0077,1.392
6804.00,7.479989,25.02583,-0.000171,24.018501,-0.0077,1.392
6806.00,7.480188,25.02602,-0.000171,24.018173,-0.0077,1.392
6808.00,7.479881,25.02621,-0.000170,24.017513,-0.0078,1.392
6810.00,7.479986,25.02696,-0.000171,24.018169,-0.0077,1.392
6812.00,7.479736,25.02643,-0.000171,24.017843,-0.0077,1.392
6814.00,7.479227,25.02568,-0.000171,24.017921,-0.0077,1.392
6816.00,7.479203,25.02535,-0.000172,24.017589,-0.0077,1.392
6818.00,7.479379,25.02533,-0.000171,24.017863,-0.0077,1.391
6820.00,7.478490,25.02491,-0.000171,24.018254,-0.0077,1.392
6822.00,7.477809,25.02566,-0.000171,24.018586,-0.0077,1.392
6824.00,7.477675,25.02689,-0.000172,24.017930,-0.0077,1.392
6826.00,7.477140,25.02627,-0.000172,24.017721,-0.0077,1.392
6828.00,7.477713,25.02709,-0.000171,24.018715,-0.0077,1.392
6830.00,7.477886,25.02745,-0.000171,24.017794,-0.0077,1.392
6832.00,7.477656,25.02666,-0.000171,24.017689,-0.0077,1.392
6834.00,7.477645,25.02677,-0.000172,24.018457,-0.0077,1.392
6836.00,7.477680,25.02585,-0.000172,24.018047,-0.0077,1.392
6838.00,7.477221,25.02744,-0.000172,24.018180,-0.0077,1.392
6840.00,7.477703,25.02680,-0.000172,24.017984,-0.0077,1.392
6842.00,7.477365,25.02694,-0.000172,24.017988,-0.0077,1.392
6844.00,7.477754,25.02726,-0.000172,24.018000,-0.0077,1.392
6846.00,7.478154,25.02718,-0.000172,24.018367,-0.0077,1.392
6848.00,7.477880,25.02718,-0.000172,24.017556,-0.0077,1.392
6850.00,7.477548,25.02658,-0.000171,24.017614,-0.0077,1.392
6852.00,7.477635,25.02682,-0.000171,24.018430,-0.0077,1.393
6854.00,7.477404,25.02769,-0.000173,24.018836,-0.0077,1.392
6856.00,7.477405,25.02842,-0.000172,24.017377,-0.0077,1.392
6858.00,7.477214,25.02839,-0.000172,24.018296,-0.0077,1.392
6860.00,7.477330,25.02834,-0.000171,24.018303,-0.0077,1.391
6862.00,7.476037,25.02797,-0.000171,24.018046,-0.0077,1.392
6864.00,7.476040,25.02839,-0.000172,24.018584,-0.0077,1.392
6866.00,7.476762,25.02863,-0.000171,24.018107,-0.0077,1.391
6868.00,7.476787,25.02883,-0.000172,24.017707,-0.0077,1.392
6870.00,7.476562,25.02936,-0.000172,24.017828,-0.0077,1.392
6872.00,7.476487,25.02796,-0.000171,24.018214,-0.0077,1.392
6874.00,7.477118,25.02831,-0.000171,24.018439,-0.0076,1.392
6876.00,7.476110,25.02812,-0.000172,24.017922,-0.0077,1.392
6878.00,7.476395,25.02887,-0.000171,24.018318,-0.0077,1.391
6880.00,7.477859,25.02714,-0.000172,24.017886,-0.0077,1.392
6882.00,7.477847,25.02763,-0.000172,24.017951,-0.0077,1.392
6884.00,7.478015,25.02829,-0.000171,24.017799,-0.0077,1.392
6886.00,7.478215,25.02839,-0.000172,24.017718,-0.0077,1.392
6888.00,7.478272,25.02838,-0.000171,24.017565,-0.0077,1.392
6890.00,7.477404,25.02802,-0.000171,24.018109,-0.0077,1.392
6892.00,7.476724,25.02788,-0.000172,24.017322,-0.0077,1.392
6894.00,7.476630,25.02729,-0.000171,24.017716,-0.0077,1.392
6896.00,7.476551,25.02825,-0.000171,24.018120,-0.0077,1.392
6898.00,7.476999,25.02805,-0.000171,24.017939,-0.0077,1.392
6900.00,7.477029,25.02845,-0.000172,24.018089,-0.0077,1.392
6902.00,7.477419,25.02743,-0.000173,24.018073,-0.0077,1.392
6904.00,7.477338,25.02698,-0.000171,24.018031,-0.0077,1.392
6906.00,7.477207,25.02759,-0.000171,24.018434,-0.0077,1.392
6908.00,7.476331,25.02786,-0.000172,24.017763,-0.0077,1.391
6910.00,7.476098,25.02789,-0.000171,24.018145,-0.0077,1.392
6912.00,7.476839,25.02783,-0.000171,24.017524,-0.0077,1.392
6914.00,7.477089,25.02734,-0.000172,24.017616,-0.0078,1.392
6916.00,7.476749,25.02808,-0.000174,24.018247,-0.0077,1.392
6918.00,7.476666,25.02715,-0.000173,24.018189,-0.0077,1.392
6920.00,7.476562,25.02736,-0.000173,24.017819,-0.0077,1.392
6922.00,7.476492,25.02759,-0.000172,24.018011,-0.0077,1.391
6924.00,7.475626,25.02733,-0.000171,24.018298,-0.0077,1.391
6926.00,7.475578,25.02748,-0.000173,24.017400,-0.0077,1.392
6928.00,7.475388,25.02709,-0.000173,24.018095,-0.0077,1.392
6930.00,7.475993,25.02756,-0.000172,24.017921,-0.0077,1.392
6932.00,7.475990,25.02778,-0.000172,24.017855,-0.0077,1.392
6934.00,7.475472,25.02868,-0.000172,24.017788,-0.0077,1.393
6936.00,7.475720,25.02733,-0.000172,24.018501,-0.0077,1.392
6938.00,7.475898,25.02699,-0.000173,24.017667,-0.0078,1.391
6940.00,7.475714,25.02753,-0.000171,24.017631,-0.0077,1.392
6942.00,7.475297,25.02762,-0.000173,24.017779,-0.0077,1.392
6944.00,7.475846,25.02782,-0.000173,24.017699,-0.0077,1.392
6946.00,7.476147,25.02777,-0.000173,24.017553,-0.0077,1.392
6948.00,7.476635,25.02760,-0.000171,24.018125,-0.0077,1.392
6950.00,7.476456,25.02810,-0.000174,24.017808,-0.0077,1.393
6952.00,7.476709,25.02802,-0.000173,24.017761,-0.0077,1.391
6954.00,7.476569,25.02780,-0.000171,24.018058,-0.0077,1.391
6956.00,7.476503,25.02788,-0.000171,24.018142,-0.0077,1.392
6958.00,7.476233,25.02751,-0.000171,24.018397,-0.0077,1.392
6960.00,7.475868,25.02759,-0.000172,24.017776,-0.0077,1.392
6962.00,7.475870,25.02733,-0.000172,24.017970,-0.0077,1.392
6964.00,7.475904,25.02739,-0.000172,24.018031,-0.0077,1.392
6966.00,7.476029,25.02728,-0.000172,24.017596,-0.0077,1.391
6968.00,7.476078,25.02642,-0.000172,24.018122,-0.0077,1.391
6970.00,7.476601,25.02643,-0.000172,24.018178,-0.0078,1.393
6972.00,7.476088,25.02678,-0.000172,24.017942,-0.0077,1.392
6974.00,7.476026,25.02621,-0.000172,24.018069,-0.0077,1.391
6976.00,7.476041,25.02557,-0.000171,24.018055,-0.0077,1.392
6978.00,7.475697,25.02626,-0.000172,24.018218,-0.0077,1.392
6980.00,7.475225,25.02603,-0.000174,24.018252,-0.0077,1.392
6982.00,7.476462,25.02620,-0.000171,24.018124,-0.0077,1.392
6984.00,7.476718,25.02670,-0.000171,24.017589,-0.0077,1.391
6986.00,7.475516,25.02671,-0.000172,24.017957,-0.0077,1.392
6988.00,7.475486,25.02625,-0.000171,24.017703,-0.0077,1.391
6990.00,7.475651,25.02671,-0.000172,24.017979,-0.0078,1.392
6992.00,7.475894,25.02696,-0.000173,24.017913,-0.0077,1.392
6994.00,7.475893,25.02645,-0.000172,24.017661,-0.0077,1.391
6996.00,7.475163,25.02652,-0.000172,24.018319,-0.0077,1.392
6998.00,7.475354,25.02693,-0.000172,24.017357,-0.0077,1.392
7000.00,7.476072,25.02628,-0.000172,24.017799,-0.0078,1.392
7002.00,7.476113,25.02688,-0.000173,24.018499,-0.0077,1.392
7004.00,7.476172,25.02661,-0.000172,24.017941,-0.0077,1.392
7006.00,7.475967,25.02627,-0.000173,24.017759,-0.0077,1.392
7008.00,7.475920,25.02573,-0.000173,24.017937,-0.0077,1.392
7010.00,7.475190,25.02647,-0.000172,24.017902,-0.0078,1.391
7012.00,7.475404,25.02686,-0.000173,24.017752,-0.0078,1.393
7014.00,7.476204,25.02746,-0.000173,24.017975,-0.0077,1.392
7016.00,7.476007,25.02775,-0.000172,24.018464,-0.0077,1.392
7018.00,7.476595,25.02681,-0.000173,24.017333,-0.0077,1.392
7020.00,7.476623,25.02685,-0.000173,24.017471,-0.0078,1.391
7022.00,7.477281,25.02666,-0.000172,24.018142,-0.0077,1.392
7024.00,7.476287,25.02677,-0.000172,24.017748,-0.0078,1.391
7026.00,7.476344,25.02658,-0.000172,24.017723,-0.0077,1.391
7028.00,7.476480,25.02651,-0.000172,24.017870,-0.0077,1.391
7030.00,7.475621,25.02676,-0.000172,24.018332,-0.0078,1.392
7032.00,7.475744,25.02740,-0.000173,24.017384,-0.0078,1.392
7034.00,7.475872,25.02742,-0.000172,24.017203,-0.0077,1.392
7036.00,7.475339,25.02748,-0.000172,24.017665,-0.0077,1.392
7038.00,7.475359,25.02738,-0.000172,24.017513,-0.0077,1.391
7040.00,7.475057,25.02821,-0.000172,24.017324,-0.0078,1.391
7042.00,7.476008,25.02822,-0.000172,24.018225,-0.0078,1.391
7044.00,7.476205,25.02767,-0.000172,24.018512,-0.0077,1.391
7046.00,7.476394,25.02794,-0.000172,24.018252,-0.0077,1.392
7048.00,7.475844,25.02820,-0.000172,24.017670,-0.0077,1.392
7050.00,7.475137,25.02888,-0.000172,24.017779,-0.0077,1.392
7052.00,7.474869,25.02820,-0.000172,24.017964,-0.0078,1.392
7054.00,7.474810,25.02750,-0.000173,24.017583,-0.0077,1.392
7056.00,7.475537,25.02716,-0.000172,24.017527,-0.0077,1.392
7058.00,7.474970,25.02784,-0.000172,24.017982,-0.0077,1.392
7060.00,7.474584,25.02856,-0.000172,24.017975,-0.0077,1.392
7062.00,7.475183,25.02795,-0.000172,24.017919,-0.0077,1.392
7064.00,7.475286,25.02674,-0.000172,24.017663,-0.0077,1.392
7066.00,7.475923,25.02687,-0.000171,24.017418,-0.0077,1.392
7068.00,7.474632,25.02733,-0.000172,24.017942,-0.0077,1.392
7070.00,7.474934,25.02790,-0.000173,24.018276,-0.0077,1.392
7072.00,7.475795,25.02796,-0.000171,24.018173,-0.0077,1.392
7074.00,7.476964,25.02773,-0.000172,24.018145,-0.0077,1.392
7076.00,7.476960,25.02712,-0.000172,24.017941,-0.0077,1.392
7078.00,7.476836,25.02652,-0.000172,24.017872,-0.0077,1.392
7080.00,7.476014,25.02747,-0.000173,24.018216,-0.0077,1.391
7082.00,7.475334,25.02772,-0.000173,24.017719,-0.0078,1.392
7084.00,7.475324,25.02766,-0.000173,24.017210,-0.0077,1.392
7086.00,7.476115,25.02730,-0.000172,24.017558,-0.0077,1.392
7088.00,7.476004,25.02723,-0.000173,24.018040,-0.0077,1.392
7090.00,7.477071,25.02759,-0.000172,24.017360,-0.0077,1.392
7092.00,7.477154,25.02749,-0.000172,24.017669,-0.0077,1.392
7094.00,7.476954,25.02650,-0.000172,24.017281,-0.0077,1.391
7096.00,7.477270,25.02646,-0.000171,24.017931,-0.0078,1.391
7098.00,7.477423,25.02703,-0.000171,24.018609,-0.0077,1.392
7100.00,7.476588,25.02648,-0.000172,24.018033,-0.0077,1.393
7102.00,7.476087,25.02632,-0.000173,24.017797,-0.0077,1.393
7104.00,7.476267,25.02606,-0.000173,24.017600,-0.0077,1.392
7106.00,7.476366,25.02642,-0.000173,24.018452,-0.0077,1.391
7108.00,7.476614,25.02674,-0.000172,24.018042,-0.0077,1.392
7110.00,7.476544,25.02588,-0.000173,24.018254,-0.0077,1.392
7112.00,7.476218,25.02657,-0.000174,24.017783,-0.0077,1.393
7114.00,7.476003,25.02682,-0.000173,24.017741,-0.0077,1.392
7116.00,7.475696,25.02620,-0.000172,24.018278,-0.0077,1.393
7118.00,7.475544,25.02582,-0.000172,24.017699,-0.0077,1.391
7120.00,7.476069,25.02629,-0.000172,24.017966,-0.0078,1.392
7122.00,7.475886,25.02678,-0.000172,24.018091,-0.0077,1.392
7124.00,7.475127,25.02674,-0.000173,24.018162,-0.0077,1.392
7126.00,7.474974,25.02666,-0.000173,24.017779,-0.0077,1.392
7128.00,7.476070,25.02676,-0.000173,24.017759,-0.0078,1.391
7130.00,7.475750,25.02635,-0.000171,24.017951,-0.0077,1.392
7132.00,7.475555,25.02739,-0.000171,24.018022,-0.0077,1.392
7134.00,7.475600,25.02735,-0.000172,24.017375,-0.0077,1.392
7136.00,7.475558,25.02610,-0.000172,24.018062,-0.0077,1.392
7138.00,7.475550,25.02650,-0.000173,24.018096,-0.0077,1.392
7140.00,7.475089,25.02637,-0.000174,24.018263,-0.0077,1.392
7142.00,7.475393,25.02625,-0.000173,24.017828,-0.0077,1.392
7144.00,7.475290,25.02632,-0.000173,24.017799,-0.0077,1.392
7146.00,7.475194,25.02660,-0.000172,24.017522,-0.0077,1.392
7148.00,7.475594,25.02694,-0.000171,24.017723,-0.0077,1.392
7150.00,7.475592,25.02632,-0.000172,24.017491,-0.0078,1.393
7152.00,7.476194,25.02637,-0.000173,24.017578,-0.0078,1.393
7154.00,7.476600,25.02551,-0.000173,24.017389,-0.0077,1.392
7156.00,7.476375,25.02588,-0.000173,24.017156,-0.0077,1.392
7158.00,7.476187,25.02623,-0.000172,24.017377,-0.0077,1.392
7160.00,7.476320,25.02584,-0.000172,24.017712,-0.0077,1.392
7162.00,7.476087,25.02595,-0.000171,24.017997,-0.0077,1.391
7164.00,7.476165,25.02607,-0.000171,24.017979,-0.0077,1.392
7166.00,7.475738,25.02624,-0.000172,24.018336,-0.0077,1.392
7168.00,7.475557,25.02582,-0.000172,24.018252,-0.0077,1.392
7170.00,7.475226,25.02662,-0.000173,24.018187,-0.0077,1.393
7172.00,7.476095,25.02627,-0.000172,24.017719,-0.0077,1.392
7174.00,7.476106,25.02665,-0.000172,24.018276,-0.0077,1.392
7176.00,7.475760,25.02647,-0.000173,24.017906,-0.0077,1.392
7178.00,7.475054,25.02566,-0.000171,24.017669,-0.0078,1.391
7180.00,7.474126,25.02629,-0.000172,24.018095,-0.0077,1.392
7182.00,7.472832,25.02658,-0.000174,24.017504,-0.0077,1.391
7184.00,7.473097,25.02634,-0.000172,24.018136,-0.0077,1.392
7186.00,7.473277,25.02659,-0.000172,24.018269,-0.0077,1.392
7188.00,7.473843,25.02567,-0.000172,24.017560,-0.0077,1.392
7190.00,7.473923,25.02540,-0.000170,24.018292,-0.0077,1.391
7192.00,7.473319,25.02562,-0.000171,24.017645,-0.0077,1.391
7194.00,7.473361,25.02618,-0.000171,24.017631,-0.0077,1.392
7196.00,7.474708,25.02565,-0.000172,24.018762,-0.0077,1.392
7198.00,7.475612,25.02574,-0.000173,24.017763,-0.0077,1.392
7200.00,7.476636,25.02585,-0.000171,24.017625,-0.0077,1.391
7202.00,7.476755,25.02616,-0.000172,24.017453,-0.0077,1.392
@12,12.0000,24.0
7204.00,7.476183,25.02580,-0.000172,24.017623,-0.0077,1.392
7206.00,7.472344,25.02647,-0.000171,24.017603,-0.0078,1.392
7208.00,7.466289,25.02578,-0.000170,24.018004,-0.0077,1.391
7210.00,7.461735,25.02638,-0.000169,24.017447,-0.0077,1.390
7212.00,7.460161,25.02633,-0.000171,24.017563,-0.0077,1.391
7214.00,7.459914,25.02684,-0.000171,24.017982,-0.0077,1.391
7216.00,7.459488,25.02660,-0.000171,24.018140,-0.0077,1.392
7218.00,7.460560,25.02702,-0.000171,24.018200,-0.0077,1.392
7220.00,7.462028,25.02668,-0.000172,24.018115,-0.0077,1.392
7222.00,7.463687,25.02663,-0.000174,24.017607,-0.0077,1.392
7224.00,7.466439,25.02607,-0.000173,24.018147,-0.0077,1.393
7226.00,7.469755,25.02678,-0.000174,24.017157,-0.0077,1.393
7228.00,7.472765,25.02727,-0.000174,24.017292,-0.0077,1.393
7230.00,7.478503,25.02675,-0.000174,24.017738,-0.0078,1.393
7232.00,7.487534,25.02703,-0.000175,24.017708,-0.0077,1.394
7234.00,7.495080,25.02776,-0.000174,24.018118,-0.0077,1.394
7236.00,7.499034,25.02756,-0.000175,24.017491,-0.0077,1.394
7238.00,7.500612,25.02762,-0.000173,24.017975,-0.0077,1.393
7240.00,7.502482,25.02808,-0.000172,24.017467,-0.0077,1.392
7242.00,7.504464,25.02785,-0.000172,24.017431,-0.0077,1.392
7244.00,7.505775,25.02806,-0.000172,24.017547,-0.0078,1.392
7246.00,7.505234,25.02784,-0.000172,24.017892,-0.0077,1.392
7248.00,7.504926,25.02717,-0.000171,24.018080,-0.0077,1.392
7250.00,7.504606,25.02718,-0.000172,24.017553,-0.0078,1.392
7252.00,7.504111,25.02689,-0.000171,24.017881,-0.0077,1.392
7254.00,7.503946,25.02828,-0.000171,24.017386,-0.0077,1.392
7256.00,7.503783,25.02847,-0.000171,24.017854,-0.0077,1.392
7258.00,7.503683,25.02817,-0.000172,24.017913,-0.0078,1.392
7260.00,7.502987,25.02776,-0.000172,24.017973,-0.0077,1.391
7262.00,7.501807,25.02767,-0.000170,24.017507,-0.0077,1.391
7264.00,7.501555,25.02722,-0.000171,24.017877,-0.0077,1.392
7266.00,7.501064,25.02737,-0.000171,24.018849,-0.0077,1.392
7268.00,7.500059,25.02754,-0.000171,24.017534,-0.0077,1.392
7270.00,7.498998,25.02718,-0.000171,24.017678,-0.0077,1.392
7272.00,7.497913,25.02727,-0.000171,24.017904,-0.0077,1.392
7274.00,7.497605,25.02785,-0.000171,24.017451,-0.0077,1.391
7276.00,7.496258,25.02735,-0.000171,24.017409,-0.0077,1.391
7278.00,7.494810,25.02728,-0.000172,24.017919,-0.0077,1.392
7280.00,7.495104,25.02717,-0.000173,24.017910,-0.0077,1.392
7282.00,7.495074,25.02733,-0.000172,24.017560,-0.0077,1.392
7284.00,7.493572,25.02729,-0.000171,24.018517,-0.0077,1.392
7286.00,7.493056,25.02797,-0.000170,24.018336,-0.0077,1.392
7288.00,7.492572,25.02872,-0.000172,24.018959,-0.0077,1.392
7290.00,7.491993,25.02753,-0.000171,24.018348,-0.0077,1.391
7292.00,7.491107,25.02732,-0.000172,24.017518,-0.0077,1.392
7294.00,7.491369,25.02669,-0.000172,24.018111,-0.0077,1.391
7296.00,7.492107,25.02739,-0.000171,24.017921,-0.0077,1.391
7298.00,7.492115,25.02773,-0.000172,24.018419,-0.0077,1.392
7300.00,7.491852,25.02697,-0.000172,24.017859,-0.0077,1.392
7302.00,7.491299,25.02667,-0.000172,24.017781,-0.0077,1.392
7304.00,7.490671,25.02648,-0.000171,24.017873,-0.0077,1.392
7306.00,7.490149,25.02661,-0.000171,24.017645,-0.0077,1.392
7308.00,7.490021,25.02726,-0.000173,24.017890,-0.0077,1.392
7310.00,7.488940,25.02742,-0.000172,24.017275,-0.0077,1.391
7312.00,7.488416,25.02662,-0.000171,24.017457,-0.0077,1.391
7314.00,7.488089,25.02661,-0.000172,24.016862,-0.0078,1.391
7316.00,7.488273,25.02615,-0.000172,24.017904,-0.0077,1.392
7318.00,7.487972,25.02623,-0.000172,24.017536,-0.0077,1.391
7320.00,7.487606,25.02684,-0.000171,24.017475,-0.0077,1.391
7322.00,7.486669,25.02736,-0.000171,24.018658,-0.0077,1.392
7324.00,7.485414,25.02752,-0.000173,24.018327,-0.0077,1.392
7326.00,7.485092,25.02758,-0.000173,24.017968,-0.0077,1.392
7328.00,7.485620,25.02739,-0.000172,24.018009,-0.0077,1.392
7330.00,7.485654,25.02669,-0.000171,24.018444,-0.0077,1.392
7332.00,7.485707,25.02646,-0.000171,24.017399,-0.0077,1.392
7334.00,7.485707,25.02677,-0.000171,24.017553,-0.0077,1.391
7336.00,7.485240,25.02678,-0.000171,24.017955,-0.0077,1.391
7338.00,7.485127,25.02614,-0.000171,24.018067,-0.0077,1.391
7340.00,7.485191,25.02523,-0.000172,24.018339,-0.0077,1.392
7342.00,7.484754,25.02522,-0.000173,24.018359,-0.0077,1.392
7344.00,7.483822,25.02596,-0.000173,24.018018,-0.0077,1.392
7346.00,7.483165,25.02512,-0.000171,24.018107,-0.0077,1.391
7348.00,7.483010,25.02523,-0.000171,24.018321,-0.0077,1.392
7350.00,7.484019,25.02610,-0.000173,24.017592,-0.0077,1.392
7352.00,7.483930,25.02598,-0.000172,24.017863,-0.0078,1.392
7354.00,7.483440,25.02596,-0.000171,24.018055,-0.0077,1.391
7356.00,7.481947,25.02595,-0.000172,24.017785,-0.0077,1.392
7358.00,7.482613,25.02578,-0.000172,24.017585,-0.0078,1.391
7360.00,7.482737,25.02668,-0.000173,24.017455,-0.0077,1.391
7362.00,7.482481,25.02674,-0.000172,24.017640,-0.0077,1.391
7364.00,7.482146,25.02717,-0.000171,24.017913,-0.0077,1.391
7366.00,7.481006,25.02765,-0.000171,24.018006,-0.0077,1.391
7368.00,7.481020,25.02650,-0.000172,24.017902,-0.0077,1.392
7370.00,7.480080,25.02607,-0.000172,24.017418,-0.0077,1.392
7372.00,7.479623,25.02605,-0.000172,24.017567,-0.0077,1.392
7374.00,7.479063,25.02640,-0.000172,24.016815,-0.0078,1.391
7376.00,7.479756,25.02690,-0.000172,24.017473,-0.0077,1.392
7378.00,7.479584,25.02703,-0.000173,24.017767,-0.0077,1.392
7380.00,7.479905,25.02749,-0.000173,24.017360,-0.0078,1.392
7382.00,7.479704,25.02692,-0.000172,24.018091,-0.0077,1.391
7384.00,7.479534,25.02647,-0.000170,24.017801,-0.0077,1.391
7386.00,7.479734,25.02679,-0.000170,24.017527,-0.0077,1.392
7388.00,7.478922,25.02618,-0.000170,24.017355,-0.0077,1.392
7390.00,7.479118,25.02592,-0.000171,24.017574,-0.0078,1.392
7392.00,7.479060,25.02662,-0.000171,24.018312,-0.0077,1.392
7394.00,7.478824,25.02554,-0.000172,24.017748,-0.0077,1.391
7396.00,7.478345,25.02651,-0.000173,24.017177,-0.0077,1.391
7398.00,7.478217,25.02580,-0.000173,24.017428,-0.0077,1.391
7400.00,7.477754,25.02663,-0.000172,24.017899,-0.0077,1.392
7402.00,7.477367,25.02606,-0.000172,24.018209,-0.0077,1.392
7404.00,7.477145,25.02631,-0.000173,24.017846,-0.0077,1.392
7406.00,7.476875,25.02647,-0.000172,24.017772,-0.0077,1.391
7408.00,7.477034,25.02642,-0.000172,24.018066,-0.0077,1.392
7410.00,7.476507,25.02689,-0.000173,24.017447,-0.0077,1.392
7412.00,7.476396,25.02609,-0.000173,24.017681,-0.0078,1.391
7414.00,7.475429,25.02640,-0.000172,24.017966,-0.0078,1.391
7416.00,7.475663,25.02685,-0.000173,24.017342,-0.0077,1.392
7418.00,7.476907,25.02653,-0.000172,24.017611,-0.0077,1.391
7420.00,7.477037,25.02568,-0.000172,24.017765,-0.0077,1.391
7422.00,7.477290,25.02651,-0.000172,24.017747,-0.0077,1.391
7424.00,7.477480,25.02622,-0.000172,24.017870,-0.0077,1.392
7426.00,7.477111,25.02649,-0.000172,24.017879,-0.0077,1.392
7428.00,7.476720,25.02644,-0.000172,24.018240,-0.0077,1.391
7430.00,7.475650,25.02698,-0.000173,24.017886,-0.0077,1.392
7432.00,7.475665,25.02648,-0.000173,24.018285,-0.0077,1.391
7434.00,7.476709,25.02735,-0.000172,24.017883,-0.0077,1.391
7436.00,7.477246,25.02732,-0.000171,24.017489,-0.0077,1.392
7438.00,7.477528,25.02690,-0.000172,24.018415,-0.0077,1.392
7440.00,7.477769,25.02765,-0.000172,24.018194,-0.0077,1.392
7442.00,7.477192,25.02772,-0.000174,24.018086,-0.0077,1.391
7444.00,7.475829,25.02763,-0.000172,24.018058,-0.0077,1.391
7446.00,7.475317,25.02769,-0.000171,24.018129,-0.0077,1.391
7448.00,7.475969,25.02798,-0.000172,24.018564,-0.0077,1.392
7450.00,7.476337,25.02800,-0.000171,24.018348,-0.0077,1.391
7452.00,7.475560,25.02807,-0.000172,24.017754,-0.0077,1.392
7454.00,7.474929,25.02737,-0.000173,24.017618,-0.0077,1.391
7456.00,7.474651,25.02780,-0.000173,24.017533,-0.0077,1.392
7458.00,7.474392,25.02734,-0.000172,24.017598,-0.0077,1.392
7460.00,7.474539,25.02785,-0.000172,24.017534,-0.0077,1.391
7462.00,7.474927,25.02791,-0.000173,24.018421,-0.0077,1.391
7464.00,7.475147,25.02768,-0.000171,24.017796,-0.0077,1.391
7466.00,7.475036,25.02780,-0.000172,24.017650,-0.0077,1.392
7468.00,7.475654,25.02833,-0.000172,24.018310,-0.0077,1.391
7470.00,7.476223,25.02896,-0.000172,24.018522,-0.0077,1.392
7472.00,7.475592,25.02829,-0.000173,24.018069,-0.0077,1.392
7474.00,7.475783,25.02848,-0.000173,24.017743,-0.0078,1.391
7476.00,7.475365,25.02854,-0.000172,24.017837,-0.0077,1.392
7478.00,7.476483,25.02866,-0.000173,24.018026,-0.0077,1.391
7480.00,7.476858,25.02826,-0.000172,24.017873,-0.0077,1.391
7482.00,7.476276,25.02801,-0.000172,24.018267,-0.0077,1.391
7484.00,7.474907,25.02687,-0.000172,24.017388,-0.0077,1.391
7486.00,7.474480,25.02701,-0.000171,24.017747,-0.0077,1.392
7488.00,7.474719,25.02725,-0.000171,24.017912,-0.0077,1.391
7490.00,7.474425,25.02730,-0.000172,24.018276,-0.0077,1.391
7492.00,7.474208,25.02700,-0.000172,24.017968,-0.0077,1.392
7494.00,7.474311,25.02660,-0.000172,24.018299,-0.0077,1.392
7496.00,7.474500,25.02700,-0.000171,24.017837,-0.0077,1.391
7498.00,7.474408,25.02710,-0.000172,24.018046,-0.0077,1.391
7500.00,7.474651,25.02715,-0.000172,24.018174,-0.0077,1.392
7502.00,7.475175,25.02734,-0.000172,24.017397,-0.0077,1.392
7504.00,7.475309,25.02750,-0.000172,24.018450,-0.0077,1.391
7506.00,7.475447,25.02722,-0.000171,24.018196,-0.0077,1.391
7508.00,7.474647,25.02710,-0.000171,24.017997,-0.0077,1.392
7510.00,7.474300,25.02812,-0.000171,24.018296,-0.0077,1.392
7512.00,7.474504,25.02856,-0.000172,24.018008,-0.0077,1.391
7514.00,7.473926,25.02771,-0.000172,24.017832,-0.0077,1.391
7516.00,7.473792,25.02815,-0.000172,24.017324,-0.0077,1.391
7518.00,7.474774,25.02801,-0.000173,24.018196,-0.0077,1.391
7520.00,7.474149,25.02798,-0.000172,24.017995,-0.0077,1.392
7522.00,7.474356,25.02737,-0.000173,24.017457,-0.0077,1.392
7524.00,7.475373,25.02720,-0.000174,24.017973,-0.0077,1.392
7526.00,7.474780,25.02679,-0.000174,24.017683,-0.0077,1.392
7528.00,7.474632,25.02676,-0.000172,24.017681,-0.0078,1.391
7530.00,7.474927,25.02717,-0.000172,24.017304,-0.0078,1.391
7532.00,7.475708,25.02820,-0.000174,24.017023,-0.0077,1.392
7534.00,7.475897,25.02725,-0.000172,24.017208,-0.0077,1.392
7536.00,7.475137,25.02797,-0.000172,24.018187,-0.0077,1.392
7538.00,7.475458,25.02756,-0.000174,24.018352,-0.0077,1.392
7540.00,7.475148,25.02760,-0.000171,24.016838,-0.0077,1.392
7542.00,7.475139,25.02699,-0.000172,24.017522,-0.0077,1.391
7544.00,7.474920,25.02695,-0.000171,24.017647,-0.0077,1.391
7546.00,7.474661,25.02678,-0.000172,24.017832,-0.0077,1.392
7548.00,7.474965,25.02677,-0.000173,24.018035,-0.0077,1.392
7550.00,7.474420,25.02652,-0.000172,24.017582,-0.0077,1.391
7552.00,7.474574,25.02740,-0.000171,24.018082,-0.0077,1.391
7554.00,7.474867,25.02746,-0.000172,24.017018,-0.0077,1.392
7556.00,7.476015,25.02802,-0.000173,24.018067,-0.0077,1.392
7558.00,7.475920,25.02754,-0.000173,24.018098,-0.0077,1.392
7560.00,7.475734,25.02788,-0.000172,24.018075,-0.0077,1.392
7562.00,7.475318,25.02748,-0.000172,24.017790,-0.0077,1.392
7564.00,7.474975,25.02774,-0.000172,24.017362,-0.0077,1.392
7566.00,7.475520,25.02724,-0.000173,24.017767,-0.0077,1.392
7568.00,7.475424,25.02730,-0.000172,24.017817,-0.0077,1.391
7570.00,7.475169,25.02702,-0.000171,24.017609,-0.0077,1.391
7572.00,7.475256,25.02769,-0.000173,24.018075,-0.0078,1.392
7574.00,7.474870,25.02762,-0.000172,24.018071,-0.0078,1.391
7576.00,7.474631,25.02788,-0.000172,24.017939,-0.0078,1.391
7578.00,7.474420,25.02770,-0.000172,24.017556,-0.0077,1.392
7580.00,7.473764,25.02823,-0.000174,24.017476,-0.0077,1.392
7582.00,7.474634,25.02762,-0.000173,24.018164,-0.0077,1.391
7584.00,7.474776,25.02713,-0.000172,24.017701,-0.0077,1.392
7586.00,7.474470,25.02757,-0.000172,24.017411,-0.0077,1.391
7588.00,7.474794,25.02771,-0.000173,24.017638,-0.0078,1.392
7590.00,7.474912,25.02748,-0.000172,24.017221,-0.0077,1.391
7592.00,7.474104,25.02655,-0.000171,24.017933,-0.0077,1.391
7594.00,7.473989,25.02679,-0.000173,24.018742,-0.0077,1.392
7596.00,7.474700,25.02805,-0.000172,24.017023,-0.0077,1.392
7598.00,7.475421,25.02778,-0.000172,24.017275,-0.0077,1.392
7600.00,7.475842,25.02775,-0.000171,24.017941,-0.0077,1.391
7602.00,7.475208,25.02727,-0.000172,24.017779,-0.0077,1.392
7604.00,7.474842,25.02734,-0.000172,24.017534,-0.0077,1.392
7606.00,7.474966,25.02788,-0.000173,24.017284,-0.0077,1.391
7608.00,7.474137,25.02810,-0.000172,24.017313,-0.0077,1.392
7610.00,7.474161,25.02822,-0.000171,24.018898,-0.0077,1.392
7612.00,7.473966,25.02854,-0.000171,24.017620,-0.0077,1.391
7614.00,7.474156,25.02806,-0.000172,24.017464,-0.0077,1.391
7616.00,7.474515,25.02776,-0.000171,24.018202,-0.0077,1.392
7618.00,7.474245,25.02832,-0.000171,24.017690,-0.0077,1.391
7620.00,7.473476,25.02846,-0.000173,24.017973,-0.0077,1.392
7622.00,7.473043,25.02799,-0.000173,24.017712,-0.0077,1.391
7624.00,7.473448,25.02797,-0.000172,24.017779,-0.0077,1.391
7626.00,7.473917,25.02801,-0.000171,24.017953,-0.0077,1.392
7628.00,7.473487,25.02844,-0.000172,24.017806,-0.0078,1.392
7630.00,7.473809,25.02878,-0.000172,24.017480,-0.0077,1.392
7632.00,7.474150,25.02838,-0.000172,24.017592,-0.0077,1.391
7634.00,7.474300,25.02864,-0.000173,24.017574,-0.0077,1.391
7636.00,7.473465,25.02844,-0.000172,24.017781,-0.0078,1.392
7638.00,7.473825,25.02837,-0.000173,24.017854,-0.0078,1.391
7640.00,7.474318,25.02795,-0.000173,24.017888,-0.0078,1.391
7642.00,7.474145,25.02821,-0.000172,24.018080,-0.0077,1.391
7644.00,7.473811,25.02847,-0.000172,24.017785,-0.0077,1.391
7646.00,7.473281,25.02855,-0.000172,24.017063,-0.0077,1.392
7648.00,7.473839,25.02804,-0.000172,24.017861,-0.0077,1.392
7650.00,7.475177,25.02786,-0.000173,24.017966,-0.0077,1.392
7652.00,7.475213,25.02772,-0.000173,24.017498,-0.0077,1.392
7654.00,7.473914,25.02712,-0.000171,24.017718,-0.0077,1.392
7656.00,7.473644,25.02757,-0.000172,24.018118,-0.0077,1.391
7658.00,7.473973,25.02780,-0.000171,24.017794,-0.0077,1.391
7660.00,7.474251,25.02714,-0.000172,24.017834,-0.0077,1.392
7662.00,7.475089,25.02695,-0.000173,24.018183,-0.0077,1.392
7664.00,7.474570,25.02682,-0.000172,24.017257,-0.0077,1.391
7666.00,7.474559,25.02687,-0.000172,24.017823,-0.0077,1.392
7668.00,7.475056,25.02705,-0.000172,24.018658,-0.0077,1.392
7670.00,7.474981,25.02651,-0.000173,24.018011,-0.0077,1.391
7672.00,7.473671,25.02709,-0.000173,24.017699,-0.0077,1.391
7674.00,7.473683,25.02849,-0.000173,24.018709,-0.0077,1.392
7676.00,7.473419,25.02862,-0.000172,24.017785,-0.0077,1.391
7678.00,7.474014,25.02819,-0.000172,24.018544,-0.0077,1.391
7680.00,7.474026,25.02811,-0.000172,24.018013,-0.0077,1.392
7682.00,7.474254,25.02785,-0.000173,24.018047,-0.0077,1.392
7684.00,7.474769,25.02884,-0.000171,24.017656,-0.0077,1.391
7686.00,7.475171,25.02869,-0.000171,24.018087,-0.0077,1.391
7688.00,7.474282,25.02852,-0.000171,24.017786,-0.0077,1.391
7690.00,7.474435,25.02867,-0.000171,24.018434,-0.0077,1.392
7692.00,7.474015,25.02832,-0.000172,24.018448,-0.0077,1.392
7694.00,7.473898,25.02796,-0.000172,24.017170,-0.0077,1.392
7696.00,7.473949,25.02766,-0.000173,24.018751,-0.0077,1.391
7698.00,7.473859,25.02715,-0.000172,24.018100,-0.0077,1.392
7700.00,7.472830,25.02706,-0.000172,24.017478,-0.0077,1.392
7702.00,7.473022,25.02649,-0.000173,24.018225,-0.0077,1.392
7704.00,7.473719,25.02709,-0.000174,24.017941,-0.0078,1.392
7706.00,7.474091,25.02631,-0.000172,24.018194,-0.0077,1.391
7708.00,7.474048,25.02683,-0.000171,24.018058,-0.0077,1.392
7710.00,7.473854,25.02715,-0.000171,24.017783,-0.0078,1.392
7712.00,7.473812,25.02724,-0.000172,24.018118,-0.0077,1.392
7714.00,7.473370,25.02686,-0.000173,24.017602,-0.0077,1.392
7716.00,7.472930,25.02725,-0.000172,24.018013,-0.0077,1.391
7718.00,7.473402,25.02771,-0.000172,24.017935,-0.0077,1.392
7720.00,7.474104,25.02725,-0.000172,24.017647,-0.0077,1.392
7722.00,7.473268,25.02720,-0.000170,24.018765,-0.0078,1.392
7724.00,7.473960,25.02710,-0.000172,24.018136,-0.0077,1.392
7726.00,7.474180,25.02766,-0.000171,24.017458,-0.0077,1.391
7728.00,7.474036,25.02659,-0.000173,24.017592,-0.0077,1.392
7730.00,7.473748,25.02664,-0.000173,24.017852,-0.0077,1.392
7732.00,7.473988,25.02665,-0.000173,24.017723,-0.0077,1.392
7734.00,7.474429,25.02669,-0.000173,24.017687,-0.0077,1.392
7736.00,7.474386,25.02645,-0.000172,24.017221,-0.0077,1.392
7738.00,7.474319,25.02674,-0.000172,24.018702,-0.0077,1.392
7740.00,7.474846,25.02757,-0.000171,24.018053,-0.0077,1.392
7742.00,7.474348,25.02671,-0.000172,24.017567,-0.0078,1.392
7744.00,7.473638,25.02695,-0.000172,24.017982,-0.0078,1.391
7746.00,7.473354,25.02708,-0.000172,24.017716,-0.0077,1.391
7748.00,7.472870,25.02678,-0.000172,24.018530,-0.0077,1.391
7750.00,7.472508,25.02725,-0.000171,24.017979,-0.0077,1.391
7752.00,7.472967,25.02776,-0.000171,24.018160,-0.0077,1.391
7754.00,7.473494,25.02793,-0.000171,24.017859,-0.0077,1.392
7756.00,7.473484,25.02741,-0.000172,24.018031,-0.0077,1.392
7758.00,7.474028,25.02777,-0.000173,24.018229,-0.0077,1.392
7760.00,7.474317,25.02793,-0.000172,24.017631,-0.0077,1.391
7762.00,7.474300,25.02713,-0.000172,24.017596,-0.0077,1.392
7764.00,7.474404,25.02718,-0.000173,24.017565,-0.0077,1.392
7766.00,7.474489,25.02766,-0.000172,24.017988,-0.0077,1.392
7768.00,7.474361,25.02775,-0.000173,24.018508,-0.0077,1.392
7770.00,7.474469,25.02886,-0.000173,24.016945,-0.0077,1.392
7772.00,7.474281,25.02942,-0.000173,24.018069,-0.0077,1.392
7774.00,7.474448,25.02875,-0.000172,24.017516,-0.0077,1.391
7776.00,7.474637,25.02807,-0.000173,24.017857,-0.0077,1.392
7778.00,7.474445,25.02860,-0.000172,24.018249,-0.0077,1.392
7780.00,7.474752,25.02964,-0.000173,24.018060,-0.0077,1.391
7782.00,7.474011,25.02969,-0.000173,24.018102,-0.0077,1.391
7784.00,7.473820,25.03008,-0.000172,24.017513,-0.0078,1.392
7786.00,7.473121,25.02955,-0.000173,24.017825,-0.0077,1.392
7788.00,7.473451,25.02868,-0.000172,24.018135,-0.0077,1.392
7790.00,7.474207,25.02844,-0.000173,24.017411,-0.0077,1.392
7792.00,7.474020,25.02859,-0.000172,24.017460,-0.0077,1.391
7794.00,7.474187,25.02884,-0.000173,24.017699,-0.0078,1.391
7796.00,7.474609,25.02857,-0.000172,24.017823,-0.0077,1.392
7798.00,7.474937,25.02879,-0.000172,24.018593,-0.0077,1.391
7800.00,7.475099,25.02884,-0.000171,24.018084,-0.0077,1.391
7802.00,7.474927,25.02919,-0.000171,24.018707,-0.0077,1.392
@13,12.0000,24.0
7804.00,7.473669,25.02965,-0.000172,24.018626,-0.0077,1.392
7806.00,7.470359,25.02916,-0.000171,24.018274,-0.0077,1.391
7808.00,7.464087,25.02879,-0.000172,24.018377,-0.0077,1.391
7810.00,7.458702,25.02920,-0.000171,24.018040,-0.0077,1.391
7812.00,7.456725,25.02929,-0.000170,24.018444,-0.0078,1.391
7814.00,7.456608,25.02830,-0.000171,24.017973,-0.0077,1.391
7816.00,7.457563,25.02860,-0.000171,24.018793,-0.0077,1.392
7818.00,7.458776,25.02841,-0.000172,24.018075,-0.0077,1.393
7820.00,7.460351,25.02855,-0.000172,24.017293,-0.0077,1.393
7822.00,7.463154,25.02888,-0.000174,24.017922,-0.0077,1.392
7824.00,7.465121,25.02869,-0.000173,24.018631,-0.0077,1.393
7826.00,7.467363,25.02915,-0.000174,24.018655,-0.0077,1.393
7828.00,7.469150,25.02938,-0.000174,24.018082,-0.0077,1.393
7830.00,7.474116,25.02842,-0.000173,24.017571,-0.0078,1.393
7832.00,7.483281,25.02831,-0.000174,24.017988,-0.0077,1.394
7834.00,7.491290,25.02940,-0.000174,24.017544,-0.0077,1.394
7836.00,7.495404,25.02877,-0.000175,24.017471,-0.0077,1.394
7838.00,7.498236,25.02908,-0.000174,24.018234,-0.0077,1.393
7840.00,7.500156,25.02900,-0.000174,24.017353,-0.0077,1.393
7842.00,7.501354,25.02897,-0.000172,24.017444,-0.0077,1.392
7844.00,7.502471,25.02907,-0.000172,24.017440,-0.0077,1.392
7846.00,7.502196,25.02852,-0.000171,24.017451,-0.0077,1.392
7848.00,7.501304,25.02855,-0.000170,24.017433,-0.0077,1.392
7850.00,7.501672,25.02844,-0.000172,24.017438,-0.0077,1.392
7852.00,7.501027,25.02870,-0.000172,24.017658,-0.0077,1.392
7854.00,7.500858,25.02812,-0.000171,24.018060,-0.0077,1.392
7856.00,7.500386,25.02792,-0.000173,24.018144,-0.0077,1.392
7858.00,7.498993,25.02813,-0.000172,24.017591,-0.0077,1.391
7860.00,7.498703,25.02776,-0.000170,24.017855,-0.0077,1.392
7862.00,7.498321,25.02804,-0.000171,24.017913,-0.0077,1.392
7864.00,7.497607,25.02787,-0.000173,24.018274,-0.0077,1.392
7866.00,7.497328,25.02823,-0.000173,24.018327,-0.0077,1.392
7868.00,7.496632,25.02828,-0.000172,24.017515,-0.0077,1.392
7870.00,7.495861,25.02811,-0.000172,24.017199,-0.0077,1.392
7872.00,7.494927,25.02883,-0.000172,24.018240,-0.0077,1.392
7874.00,7.494565,25.02914,-0.000172,24.018490,-0.0077,1.392
7876.00,7.494539,25.02838,-0.000172,24.017585,-0.0077,1.392
7878.00,7.494163,25.02794,-0.000171,24.017591,-0.0077,1.392
7880.00,7.493493,25.02852,-0.000171,24.017544,-0.0077,1.392
7882.00,7.491881,25.02913,-0.000171,24.017868,-0.0077,1.392
7884.00,7.491336,25.02893,-0.000173,24.017618,-0.0077,1.392
7886.00,7.491031,25.02876,-0.000172,24.018160,-0.0078,1.392
7888.00,7.491013,25.02829,-0.000171,24.018095,-0.0077,1.391
7890.00,7.490556,25.02830,-0.000172,24.017667,-0.0077,1.391
7892.00,7.489831,25.02776,-0.000171,24.017846,-0.0077,1.392
7894.00,7.489603,25.02826,-0.000172,24.017518,-0.0077,1.392
7896.00,7.488512,25.02893,-0.000172,24.018227,-0.0077,1.392
7898.00,7.487822,25.02887,-0.000173,24.017670,-0.0077,1.392
7900.00,7.487705,25.02881,-0.000173,24.018156,-0.0077,1.392
7902.00,7.488059,25.02918,-0.000172,24.017587,-0.0077,1.391
7904.00,7.488020,25.02915,-0.000172,24.017901,-0.0077,1.392
7906.00,7.486858,25.02899,-0.000172,24.018006,-0.0077,1.392
7908.00,7.486537,25.02913,-0.000171,24.018363,-0.0077,1.392
7910.00,7.487315,25.02890,-0.000172,24.017428,-0.0077,1.392
7912.00,7.487015,25.02884,-0.000172,24.017962,-0.0077,1.392
7914.00,7.487469,25.02881,-0.000173,24.018368,-0.0077,1.392
7916.00,7.487923,25.02924,-0.000171,24.017825,-0.0078,1.392
7918.00,7.487415,25.02938,-0.000171,24.017959,-0.0077,1.392
7920.00,7.486625,25.02944,-0.000173,24.017681,-0.0077,1.392
7922.00,7.486024,25.02879,-0.000172,24.017612,-0.0077,1.391
7924.00,7.485487,25.02883,-0.000172,24.017962,-0.0077,1.392
7926.00,7.485444,25.02922,-0.000172,24.018124,-0.0077,1.392
7928.00,7.484941,25.03031,-0.000171,24.018040,-0.0078,1.392
7930.00,7.483859,25.02929,-0.000173,24.017886,-0.0078,1.392
7932.00,7.483469,25.02937,-0.000172,24.017777,-0.0077,1.391
7934.00,7.483572,25.02914,-0.000172,24.017661,-0.0077,1.392
7936.00,7.483077,25.02929,-0.000171,24.018082,-0.0077,1.392
7938.00,7.482467,25.02960,-0.000173,24.017957,-0.0077,1.392
7940.00,7.482345,25.02976,-0.000173,24.017689,-0.0077,1.392
7942.00,7.482274,25.02995,-0.000172,24.018133,-0.0077,1.393
7944.00,7.481520,25.02913,-0.000172,24.017757,-0.0077,1.392
7946.00,7.482053,25.02927,-0.000172,24.017594,-0.0077,1.392
7948.00,7.481625,25.02911,-0.000172,24.017980,-0.0077,1.392
7950.00,7.481062,25.02927,-0.000172,24.017848,-0.0077,1.392
7952.00,7.480620,25.02896,-0.000172,24.017922,-0.0077,1.392
7954.00,7.480007,25.02931,-0.000172,24.017683,-0.0077,1.392
7956.00,7.478922,25.02894,-0.000173,24.017825,-0.0078,1.392
7958.00,7.479453,25.02913,-0.000171,24.018171,-0.0078,1.391
7960.00,7.480279,25.02949,-0.000172,24.017525,-0.0077,1.392
7962.00,7.480822,25.02971,-0.000173,24.017826,-0.0077,1.392
7964.00,7.480899,25.02988,-0.000173,24.017790,-0.0077,1.392
7966.00,7.481102,25.02953,-0.000173,24.017424,-0.0077,1.392
7968.00,7.480533,25.02952,-0.000171,24.017502,-0.0077,1.392
7970.00,7.479467,25.02965,-0.000171,24.017728,-0.0077,1.392
7972.00,7.479501,25.02970,-0.000171,24.018047,-0.0077,1.391
7974.00,7.479855,25.02909,-0.000171,24.017464,-0.0078,1.391
7976.00,7.479541,25.02912,-0.000171,24.018084,-0.0077,1.392
7978.00,7.479382,25.02904,-0.000172,24.017810,-0.0077,1.392
7980.00,7.479036,25.02916,-0.000173,24.018435,-0.0077,1.392
7982.00,7.478084,25.02913,-0.000172,24.018113,-0.0077,1.392
7984.00,7.477621,25.02949,-0.000173,24.017796,-0.0078,1.392
7986.00,7.477635,25.02995,-0.000173,24.017621,-0.0077,1.392
7988.00,7.478062,25.02952,-0.000172,24.018069,-0.0078,1.391
7990.00,7.477392,25.02958,-0.000172,24.017640,-0.0078,1.392
7992.00,7.477351,25.02959,-0.000172,24.018125,-0.0078,1.392
7994.00,7.477318,25.03001,-0.000173,24.018599,-0.0077,1.392
7996.00,7.476962,25.02849,-0.000173,24.017995,-0.0077,1.392
7998.00,7.476588,25.02880,-0.000173,24.017968,-0.0077,1.392
8000.00,7.476951,25.02884,-0.000172,24.017480,-0.0077,1.392
8002.00,7.477153,25.02855,-0.000173,24.018086,-0.0077,1.392
8004.00,7.476759,25.02826,-0.000173,24.017910,-0.0078,1.392
8006.00,7.476646,25.02846,-0.000173,24.017498,-0.0077,1.392
8008.00,7.476396,25.02810,-0.000172,24.018002,-0.0077,1.391
8010.00,7.476549,25.02862,-0.000173,24.017846,-0.0078,1.392
8012.00,7.477261,25.02956,-0.000172,24.017467,-0.0078,1.392
8014.00,7.476757,25.02930,-0.000173,24.017957,-0.0077,1.392
8016.00,7.476534,25.02857,-0.000173,24.017643,-0.0078,1.392
8018.00,7.477328,25.02784,-0.000174,24.017553,-0.0077,1.392
8020.00,7.477548,25.02896,-0.000173,24.017893,-0.0077,1.392
8022.00,7.477342,25.02803,-0.000171,24.017812,-0.0077,1.392
8024.00,7.476918,25.02819,-0.000173,24.018370,-0.0077,1.392
8026.00,7.476358,25.02889,-0.000174,24.017621,-0.0077,1.392
8028.00,7.476278,25.02879,-0.000173,24.017879,-0.0077,1.392
8030.00,7.476104,25.02890,-0.000173,24.017591,-0.0077,1.392
8032.00,7.475880,25.02924,-0.000172,24.018274,-0.0077,1.392
8034.00,7.475596,25.02864,-0.000173,24.018084,-0.0077,1.392
8036.00,7.476262,25.02883,-0.000172,24.017739,-0.0077,1.392
8038.00,7.476211,25.02896,-0.000172,24.018267,-0.0077,1.392
8040.00,7.475618,25.02884,-0.000173,24.017743,-0.0077,1.392
8042.00,7.475445,25.02920,-0.000172,24.017719,-0.0077,1.392
8044.00,7.475443,25.02917,-0.000173,24.017489,-0.0077,1.392
8046.00,7.475463,25.02854,-0.000172,24.017324,-0.0078,1.392
8048.00,7.475526,25.02869,-0.000173,24.017893,-0.0077,1.392
8050.00,7.475596,25.02846,-0.000173,24.017924,-0.0077,1.392
8052.00,7.475357,25.02789,-0.000173,24.017846,-0.0077,1.392
8054.00,7.475168,25.02837,-0.000173,24.017879,-0.0077,1.392
8056.00,7.474121,25.02856,-0.000172,24.017805,-0.0077,1.392
8058.00,7.474701,25.02885,-0.000172,24.017455,-0.0077,1.392
8060.00,7.474645,25.02849,-0.000174,24.018811,-0.0077,1.391
8062.00,7.474340,25.02810,-0.000173,24.018350,-0.0077,1.392
8064.00,7.474644,25.02897,-0.000173,24.018214,-0.0077,1.392
8066.00,7.474405,25.02936,-0.000174,24.018084,-0.0077,1.392
8068.00,7.474639,25.02854,-0.000173,24.017781,-0.0077,1.392
8070.00,7.474782,25.02867,-0.000172,24.017815,-0.0077,1.392
8072.00,7.473979,25.02817,-0.000173,24.018368,-0.0077,1.392
8074.00,7.473689,25.02773,-0.000171,24.017786,-0.0077,1.392
8076.00,7.474068,25.02773,-0.000173,24.017505,-0.0077,1.392
8078.00,7.473934,25.02834,-0.000172,24.017747,-0.0077,1.392
8080.00,7.474229,25.02864,-0.000171,24.017683,-0.0077,1.392
8082.00,7.474006,25.02881,-0.000172,24.017948,-0.0077,1.391
8084.00,7.474580,25.02900,-0.000172,24.017399,-0.0077,1.391
8086.00,7.474670,25.02946,-0.000172,24.018076,-0.0077,1.392
8088.00,7.475173,25.02915,-0.000173,24.018396,-0.0077,1.392
8090.00,7.474607,25.02933,-0.000174,24.018452,-0.0077,1.391
8092.00,7.474523,25.02961,-0.000173,24.017585,-0.0077,1.392
8094.00,7.474893,25.02921,-0.000173,24.017823,-0.0077,1.393
8096.00,7.475311,25.02888,-0.000173,24.018069,-0.0077,1.392
8098.00,7.474684,25.02893,-0.000174,24.018013,-0.0077,1.392
8100.00,7.473288,25.02940,-0.000173,24.017924,-0.0077,1.392
8102.00,7.472964,25.02896,-0.000172,24.018156,-0.0077,1.391
8104.00,7.473332,25.02906,-0.000172,24.018415,-0.0077,1.392
8106.00,7.473770,25.02966,-0.000171,24.018164,-0.0077,1.391
8108.00,7.474001,25.02941,-0.000171,24.017502,-0.0077,1.392
8110.00,7.473949,25.03020,-0.000172,24.018597,-0.0077,1.392
8112.00,7.474419,25.02975,-0.000172,24.018241,-0.0077,1.392
8114.00,7.474641,25.02953,-0.000172,24.017959,-0.0077,1.392
8116.00,7.475149,25.03012,-0.000172,24.018000,-0.0077,1.392
8118.00,7.475511,25.03029,-0.000172,24.018622,-0.0077,1.392
8120.00,7.475452,25.03013,-0.000171,24.017382,-0.0077,1.392
8122.00,7.474780,25.02934,-0.000172,24.017910,-0.0077,1.392
8124.00,7.474271,25.02961,-0.000171,24.017814,-0.0077,1.392
8126.00,7.474624,25.02929,-0.000171,24.018018,-0.0077,1.392
8128.00,7.474446,25.02977,-0.000172,24.018102,-0.0078,1.392
8130.00,7.474806,25.03010,-0.000173,24.017660,-0.0077,1.392
8132.00,7.475307,25.02955,-0.000171,24.018162,-0.0077,1.392
8134.00,7.475222,25.02960,-0.000171,24.018278,-0.0077,1.392
8136.00,7.474444,25.02994,-0.000172,24.018125,-0.0077,1.392
8138.00,7.474724,25.03000,-0.000172,24.017908,-0.0077,1.392
8140.00,7.474534,25.03001,-0.000172,24.018466,-0.0077,1.392
8142.00,7.474737,25.02919,-0.000173,24.018544,-0.0078,1.391
8144.00,7.474492,25.02931,-0.000172,24.017736,-0.0077,1.392
8146.00,7.474528,25.02991,-0.000172,24.017542,-0.0077,1.392
8148.00,7.474619,25.02990,-0.000172,24.017821,-0.0077,1.392
8150.00,7.474468,25.03012,-0.000173,24.017912,-0.0077,1.392
8152.00,7.474066,25.02947,-0.000172,24.017790,-0.0077,1.392
8154.00,7.474049,25.02913,-0.000170,24.018082,-0.0077,1.391
8156.00,7.474239,25.02991,-0.000171,24.018091,-0.0077,1.392
8158.00,7.474298,25.02976,-0.000172,24.018497,-0.0077,1.393
8160.00,7.474850,25.02974,-0.000174,24.018332,-0.0077,1.392
8162.00,7.473959,25.02960,-0.000172,24.017799,-0.0077,1.391
8164.00,7.473798,25.02975,-0.000171,24.017910,-0.0078,1.392
8166.00,7.474137,25.02941,-0.000172,24.018104,-0.0077,1.392
8168.00,7.473964,25.03014,-0.000171,24.017748,-0.0077,1.391
8170.00,7.473233,25.02921,-0.000171,24.017966,-0.0077,1.391
8172.00,7.473784,25.02926,-0.000172,24.018301,-0.0077,1.392
8174.00,7.473437,25.02935,-0.000174,24.017487,-0.0077,1.393
8176.00,7.473404,25.02957,-0.000173,24.017681,-0.0077,1.392
8178.00,7.473248,25.02933,-0.000174,24.018528,-0.0077,1.392
8180.00,7.473776,25.02992,-0.000174,24.017919,-0.0077,1.392
8182.00,7.473672,25.02990,-0.000172,24.018158,-0.0077,1.391
8184.00,7.473530,25.02968,-0.000172,24.017899,-0.0077,1.391
8186.00,7.473472,25.03009,-0.000173,24.017741,-0.0078,1.392
8188.00,7.473364,25.02982,-0.000172,24.018390,-0.0077,1.392
8190.00,7.472788,25.03128,-0.000173,24.017565,-0.0077,1.392
8192.00,7.473689,25.03023,-0.000172,24.017609,-0.0077,1.392
8194.00,7.474099,25.03058,-0.000172,24.017997,-0.0077,1.392
8196.00,7.473985,25.03069,-0.000172,24.018033,-0.0077,1.392
8198.00,7.474879,25.03062,-0.000173,24.018029,-0.0077,1.392
8200.00,7.474824,25.03012,-0.000171,24.017553,-0.0077,1.392
8202.00,7.474603,25.02920,-0.000173,24.017893,-0.0077,1.392
8204.00,7.474829,25.02936,-0.000173,24.017687,-0.0077,1.392
8206.00,7.474586,25.02972,-0.000172,24.017569,-0.0077,1.392
8208.00,7.474258,25.03055,-0.000173,24.017330,-0.0077,1.392
8210.00,7.474186,25.02998,-0.000173,24.018026,-0.0078,1.392
8212.00,7.473852,25.02981,-0.000172,24.018551,-0.0077,1.392
8214.00,7.474160,25.02988,-0.000172,24.017883,-0.0077,1.391
8216.00,7.474192,25.02965,-0.000173,24.017801,-0.0077,1.391
8218.00,7.473741,25.02948,-0.000173,24.018225,-0.0077,1.392
8220.00,7.473483,25.02966,-0.000171,24.017989,-0.0078,1.392
8222.00,7.473469,25.02886,-0.000173,24.017491,-0.0077,1.392
8224.00,7.473102,25.02854,-0.000174,24.017339,-0.0077,1.392
8226.00,7.472596,25.02832,-0.000173,24.017870,-0.0077,1.392
8228.00,7.472749,25.02905,-0.000172,24.017527,-0.0077,1.391
8230.00,7.472882,25.02852,-0.000172,24.017960,-0.0077,1.391
8232.00,7.472693,25.02979,-0.000173,24.017331,-0.0077,1.392
8234.00,7.472760,25.02911,-0.000172,24.017826,-0.0077,1.392
8236.00,7.473649,25.02864,-0.000172,24.017915,-0.0077,1.392
8238.00,7.474033,25.02866,-0.000172,24.017641,-0.0077,1.392
8240.00,7.473583,25.02888,-0.000172,24.017796,-0.0077,1.392
8242.00,7.473807,25.02949,-0.000172,24.018071,-0.0077,1.391
8244.00,7.473839,25.03010,-0.000172,24.018276,-0.0077,1.392
8246.00,7.473560,25.02854,-0.000171,24.017926,-0.0077,1.392
8248.00,7.473725,25.02925,-0.000173,24.017623,-0.0077,1.392
8250.00,7.474301,25.02950,-0.000173,24.018207,-0.0077,1.391
8252.00,7.473851,25.02885,-0.000171,24.018189,-0.0077,1.392
8254.00,7.474115,25.02937,-0.000173,24.017710,-0.0077,1.391
8256.00,7.473888,25.02890,-0.000173,24.018330,-0.0077,1.393
8258.00,7.475105,25.02929,-0.000173,24.018212,-0.0077,1.392
8260.00,7.475855,25.02957,-0.000173,24.017228,-0.0078,1.392
8262.00,7.475280,25.02953,-0.000172,24.018611,-0.0077,1.391
8264.00,7.475195,25.02942,-0.000171,24.018374,-0.0077,1.391
8266.00,7.475547,25.02906,-0.000171,24.017806,-0.0078,1.392
8268.00,7.474546,25.02961,-0.000173,24.017783,-0.0077,1.392
8270.00,7.474515,25.02964,-0.000171,24.018078,-0.0078,1.392
8272.00,7.474458,25.02923,-0.000172,24.017455,-0.0077,1.392
8274.00,7.474592,25.02882,-0.000172,24.018049,-0.0077,1.392
8276.00,7.474430,25.02889,-0.000174,24.017982,-0.0077,1.392
8278.00,7.473887,25.02974,-0.000174,24.017480,-0.0077,1.392
8280.00,7.474502,25.02868,-0.000173,24.017549,-0.0077,1.392
8282.00,7.474349,25.02882,-0.000173,24.017970,-0.0077,1.392
8284.00,7.474690,25.02967,-0.000173,24.017206,-0.0077,1.392
8286.00,7.474234,25.02977,-0.000172,24.017346,-0.0077,1.391
8288.00,7.473858,25.02949,-0.000172,24.017641,-0.0078,1.392
8290.00,7.473744,25.03028,-0.000173,24.017825,-0.0077,1.392
8292.00,7.474708,25.03037,-0.000173,24.017206,-0.0077,1.392
8294.00,7.475003,25.02910,-0.000173,24.017255,-0.0077,1.391
8296.00,7.474988,25.02870,-0.000171,24.017458,-0.0077,1.392
8298.00,7.474053,25.02878,-0.000172,24.017783,-0.0077,1.392
8300.00,7.473916,25.02920,-0.000172,24.018162,-0.0077,1.392
8302.00,7.473817,25.02915,-0.000173,24.017770,-0.0078,1.392
8304.00,7.473567,25.02937,-0.000173,24.018225,-0.0077,1.392
8306.00,7.473046,25.03001,-0.000172,24.017989,-0.0078,1.392
8308.00,7.472787,25.02965,-0.000172,24.018405,-0.0077,1.392
8310.00,7.473331,25.02988,-0.000170,24.017545,-0.0077,1.392
8312.00,7.474084,25.02951,-0.000172,24.017386,-0.0078,1.392
8314.00,7.474319,25.02978,-0.000171,24.018129,-0.0077,1.392
8316.00,7.474065,25.03020,-0.000173,24.017897,-0.0077,1.392
8318.00,7.473646,25.03101,-0.000172,24.017846,-0.0077,1.392
8320.00,7.474058,25.03057,-0.000174,24.017616,-0.0077,1.392
8322.00,7.474532,25.03032,-0.000173,24.018421,-0.0077,1.392
8324.00,7.475649,25.02953,-0.000173,24.017756,-0.0077,1.392
8326.00,7.475716,25.02952,-0.000174,24.017527,-0.0077,1.392
8328.00,7.474040,25.02986,-0.000173,24.017482,-0.0078,1.392
8330.00,7.473926,25.02949,-0.000174,24.017391,-0.0077,1.392
8332.00,7.474466,25.02898,-0.000174,24.016730,-0.0077,1.392
8334.00,7.474296,25.02956,-0.000173,24.017536,-0.0077,1.392
8336.00,7.473950,25.02940,-0.000173,24.017701,-0.0077,1.392
8338.00,7.473806,25.02950,-0.000173,24.018310,-0.0077,1.392
8340.00,7.474268,25.02924,-0.000172,24.017870,-0.0077,1.392
8342.00,7.474205,25.02903,-0.000173,24.017756,-0.0077,1.392
8344.00,7.474595,25.02998,-0.000173,24.017785,-0.0077,1.391
8346.00,7.474565,25.02973,-0.000172,24.017745,-0.0078,1.391
8348.00,7.473943,25.02956,-0.000172,24.017248,-0.0078,1.392
8350.00,7.474303,25.03067,-0.000173,24.017536,-0.0077,1.392
8352.00,7.474167,25.03051,-0.000172,24.018093,-0.0077,1.392
8354.00,7.474753,25.03040,-0.000173,24.017712,-0.0077,1.392
8356.00,7.474862,25.02928,-0.000174,24.017960,-0.0077,1.393
8358.00,7.475174,25.02956,-0.000173,24.018115,-0.0077,1.392
8360.00,7.474321,25.02915,-0.000173,24.017243,-0.0077,1.392
8362.00,7.473934,25.02938,-0.000173,24.017718,-0.0077,1.391
8364.00,7.474748,25.03007,-0.000173,24.017520,-0.0077,1.392
8366.00,7.474448,25.02948,-0.000173,24.017377,-0.0078,1.391
8368.00,7.474116,25.02934,-0.000171,24.017638,-0.0077,1.391
8370.00,7.473920,25.02850,-0.000172,24.017400,-0.0077,1.392
8372.00,7.474014,25.02796,-0.000172,24.017899,-0.0077,1.392
8374.00,7.473765,25.02897,-0.000172,24.018557,-0.0077,1.392
8376.00,7.473856,25.02896,-0.000172,24.017451,-0.0077,1.392
8378.00,7.473781,25.02907,-0.000172,24.017475,-0.0077,1.391
8380.00,7.472900,25.02899,-0.000172,24.017843,-0.0077,1.393
8382.00,7.472713,25.02918,-0.000173,24.017337,-0.0078,1.392
8384.00,7.473648,25.02872,-0.000173,24.017808,-0.0078,1.392
8386.00,7.473829,25.02920,-0.000172,24.017721,-0.0077,1.392
8388.00,7.473514,25.02929,-0.000172,24.017941,-0.0077,1.392
8390.00,7.473292,25.02886,-0.000173,24.017924,-0.0078,1.392
8392.00,7.474273,25.02817,-0.000173,24.018274,-0.0078,1.392
8394.00,7.475314,25.02883,-0.000173,24.017788,-0.0077,1.391
8396.00,7.474845,25.02964,-0.000173,24.017605,-0.0077,1.392
8398.00,7.473733,25.03006,-0.000173,24.018203,-0.0077,1.392
8400.00,7.472954,25.02980,-0.000173,24.017217,-0.0078,1.392
8402.00,7.472916,25.02982,-0.000174,24.017422,-0.0077,1.392
@14,12.0000,24.0
8404.00,7.473351,25.02974,-0.000173,24.017828,-0.0077,1.392
8406.00,7.471561,25.02908,-0.000171,24.017475,-0.0078,1.391
8408.00,7.465203,25.02931,-0.000171,24.017623,-0.0078,1.391
8410.00,7.459382,25.03000,-0.000170,24.017908,-0.0077,1.390
8412.00,7.457302,25.03021,-0.000172,24.017319,-0.0077,1.391
8414.00,7.457151,25.03022,-0.000171,24.017157,-0.0078,1.392
8416.00,7.457610,25.02938,-0.000172,24.017600,-0.0077,1.392
8418.00,7.458809,25.02963,-0.000173,24.018383,-0.0077,1.392
8420.00,7.459508,25.02903,-0.000174,24.017933,-0.0077,1.393
8422.00,7.461451,25.02946,-0.000174,24.017732,-0.0077,1.394
8424.00,7.463878,25.02894,-0.000174,24.017337,-0.0077,1.393
8426.00,7.465751,25.02885,-0.000174,24.018368,-0.0077,1.393
8428.00,7.468604,25.02942,-0.000173,24.018009,-0.0077,1.393
8430.00,7.472568,25.02919,-0.000173,24.017919,-0.0078,1.393
8432.00,7.482008,25.02969,-0.000173,24.018287,-0.0078,1.394
8434.00,7.488782,25.03009,-0.000174,24.017277,-0.0077,1.395
8436.00,7.492420,25.02977,-0.000174,24.017424,-0.0077,1.394
8438.00,7.494551,25.03010,-0.000175,24.017690,-0.0077,1.394
8440.00,7.496054,25.03057,-0.000175,24.017999,-0.0078,1.392
8442.00,7.496872,25.03053,-0.000172,24.017901,-0.0078,1.392
8444.00,7.497122,25.02937,-0.000172,24.017632,-0.0077,1.392
8446.00,7.497685,25.03009,-0.000172,24.017694,-0.0077,1.392
8448.00,7.497028,25.03013,-0.000173,24.017632,-0.0077,1.392
8450.00,7.496606,25.02983,-0.000173,24.017386,-0.0077,1.392
8452.00,7.496381,25.03005,-0.000171,24.017745,-0.0078,1.392
8454.00,7.495194,25.02938,-0.000172,24.017752,-0.0077,1.393
8456.00,7.495425,25.02883,-0.000172,24.017473,-0.0077,1.392
8458.00,7.494307,25.02944,-0.000173,24.017585,-0.0077,1.392
8460.00,7.492868,25.02934,-0.000173,24.017643,-0.0078,1.392
8462.00,7.491454,25.02908,-0.000172,24.017373,-0.0078,1.392
8464.00,7.491279,25.02891,-0.000173,24.017553,-0.0077,1.392
8466.00,7.489771,25.02887,-0.000171,24.018428,-0.0077,1.393
8468.00,7.489452,25.02849,-0.000173,24.017326,-0.0078,1.392
8470.00,7.489639,25.02895,-0.000173,24.017457,-0.0078,1.392
8472.00,7.488783,25.02849,-0.000172,24.016954,-0.0078,1.391
8474.00,7.488214,25.02869,-0.000171,24.017975,-0.0078,1.391
8476.00,7.488052,25.02968,-0.000171,24.017888,-0.0078,1.392
8478.00,7.487822,25.02905,-0.000172,24.017266,-0.0078,1.392
8480.00,7.487417,25.02808,-0.000171,24.017457,-0.0078,1.392
8482.00,7.486484,25.02816,-0.000173,24.017520,-0.0077,1.393
8484.00,7.485270,25.02825,-0.000172,24.017585,-0.0077,1.393
8486.00,7.484523,25.02743,-0.000173,24.018046,-0.0077,1.392
8488.00,7.484328,25.02776,-0.000172,24.017589,-0.0077,1.392
8490.00,7.483613,25.02879,-0.000173,24.018319,-0.0077,1.392
8492.00,7.482553,25.02831,-0.000171,24.017982,-0.0077,1.392
8494.00,7.482908,25.02805,-0.000171,24.017647,-0.0078,1.393
8496.00,7.483336,25.02841,-0.000173,24.017440,-0.0078,1.393
8498.00,7.483047,25.02861,-0.000172,24.018321,-0.0078,1.392
8500.00,7.483398,25.02865,-0.000173,24.017504,-0.0077,1.392
8502.00,7.482569,25.02847,-0.000173,24.018129,-0.0077,1.391
8504.00,7.483249,25.02894,-0.000172,24.017989,-0.0077,1.391
8506.00,7.483075,25.02821,-0.000172,24.017529,-0.0077,1.392
8508.00,7.481938,25.02705,-0.000172,24.017609,-0.0077,1.392
8510.00,7.481842,25.02766,-0.000173,24.017428,-0.0078,1.392
8512.00,7.482206,25.02917,-0.000172,24.017941,-0.0077,1.392
8514.00,7.481486,25.02897,-0.000172,24.017913,-0.0077,1.391
8516.00,7.481537,25.02857,-0.000173,24.017188,-0.0078,1.392
8518.00,7.481510,25.02952,-0.000173,24.017892,-0.0077,1.392
8520.00,7.480847,25.02933,-0.000173,24.017598,-0.0077,1.391
8522.00,7.481158,25.02817,-0.000172,24.017834,-0.0077,1.392
8524.00,7.481431,25.02893,-0.000174,24.017395,-0.0078,1.392
8526.00,7.481047,25.02881,-0.000173,24.017921,-0.0078,1.392
8528.00,7.480061,25.02842,-0.000172,24.017814,-0.0078,1.392
8530.00,7.479327,25.02961,-0.000171,24.017667,-0.0077,1.392
8532.00,7.479204,25.02902,-0.000172,24.017101,-0.0077,1.392
8534.00,7.479072,25.02932,-0.000173,24.017875,-0.0077,1.392
8536.00,7.478749,25.02915,-0.000174,24.017935,-0.0077,1.392
8538.00,7.478445,25.02936,-0.000173,24.017239,-0.0077,1.392
8540.00,7.478827,25.02916,-0.000172,24.017935,-0.0078,1.391
8542.00,7.478457,25.02900,-0.000172,24.017014,-0.0078,1.392
8544.00,7.478561,25.02840,-0.000171,24.017562,-0.0078,1.392
8546.00,7.478862,25.02883,-0.000172,24.017899,-0.0078,1.392
8548.00,7.478504,25.02873,-0.000174,24.018145,-0.0078,1.392
8550.00,7.477548,25.02852,-0.000173,24.017683,-0.0078,1.392
8552.00,7.476821,25.02902,-0.000173,24.017110,-0.0077,1.392
8554.00,7.476700,25.02925,-0.000173,24.017761,-0.0077,1.392
8556.00,7.476763,25.02975,-0.000173,24.017355,-0.0077,1.392
8558.00,7.476398,25.02955,-0.000175,24.017411,-0.0077,1.392
8560.00,7.476813,25.02920,-0.000173,24.017767,-0.0077,1.391
8562.00,7.477181,25.02886,-0.000173,24.017895,-0.0077,1.392
8564.00,7.476432,25.02963,-0.000175,24.017815,-0.0077,1.392
8566.00,7.476082,25.02875,-0.000174,24.017420,-0.0077,1.392
8568.00,7.476313,25.02817,-0.000172,24.017446,-0.0078,1.392
8570.00,7.476146,25.02851,-0.000173,24.017105,-0.0077,1.392
8572.00,7.475608,25.02954,-0.000172,24.017790,-0.0077,1.392
8574.00,7.475693,25.02900,-0.000172,24.018162,-0.0078,1.392
8576.00,7.475629,25.02979,-0.000173,24.017612,-0.0078,1.392
8578.00,7.475811,25.02963,-0.000173,24.018124,-0.0078,1.392
8580.00,7.475886,25.03008,-0.000172,24.017935,-0.0078,1.391
8582.00,7.475462,25.02983,-0.000173,24.018305,-0.0078,1.392
8584.00,7.475088,25.02969,-0.000172,24.017652,-0.0078,1.392
8586.00,7.474423,25.02910,-0.000172,24.017803,-0.0077,1.392
8588.00,7.474430,25.02891,-0.000172,24.017632,-0.0077,1.392
8590.00,7.474919,25.02916,-0.000173,24.017643,-0.0077,1.392
8592.00,7.474828,25.02948,-0.000172,24.017924,-0.0078,1.392
8594.00,7.474655,25.02919,-0.000172,24.017873,-0.0077,1.392
8596.00,7.474438,25.02968,-0.000173,24.017790,-0.0078,1.392
8598.00,7.473321,25.02942,-0.000172,24.017739,-0.0077,1.392
8600.00,7.473249,25.02934,-0.000173,24.016895,-0.0077,1.392
8602.00,7.473533,25.02903,-0.000173,24.017857,-0.0078,1.392
8604.00,7.473757,25.02880,-0.000172,24.017598,-0.0078,1.391
8606.00,7.473487,25.02908,-0.000173,24.017902,-0.0078,1.391
8608.00,7.473106,25.02898,-0.000173,24.017950,-0.0078,1.392
8610.00,7.472932,25.02926,-0.000172,24.017652,-0.0078,1.392
8612.00,7.473529,25.02939,-0.000172,24.017968,-0.0077,1.391
8614.00,7.473313,25.02859,-0.000173,24.017598,-0.0077,1.392
8616.00,7.473239,25.02901,-0.000173,24.017542,-0.0078,1.392
8618.00,7.472660,25.02966,-0.000175,24.017953,-0.0078,1.392
8620.00,7.472570,25.02919,-0.000174,24.017406,-0.0077,1.392
8622.00,7.473056,25.02942,-0.000174,24.017326,-0.0077,1.392
8624.00,7.473698,25.02978,-0.000173,24.017429,-0.0077,1.391
8626.00,7.474144,25.03028,-0.000173,24.017341,-0.0077,1.391
8628.00,7.473913,25.02977,-0.000174,24.017370,-0.0078,1.392
8630.00,7.473377,25.02961,-0.000174,24.017319,-0.0078,1.391
8632.00,7.472924,25.02970,-0.000173,24.017257,-0.0077,1.391
8634.00,7.472829,25.02953,-0.000173,24.017360,-0.0078,1.391
8636.00,7.472463,25.02921,-0.000173,24.018352,-0.0077,1.392
8638.00,7.471807,25.02993,-0.000174,24.017284,-0.0078,1.392
8640.00,7.470820,25.03012,-0.000173,24.017449,-0.0077,1.391
8642.00,7.470858,25.02938,-0.000173,24.017389,-0.0078,1.391
8644.00,7.472331,25.03000,-0.000174,24.017562,-0.0078,1.392
8646.00,7.472378,25.03046,-0.000173,24.017718,-0.0078,1.392
8648.00,7.472066,25.03002,-0.000172,24.017215,-0.0077,1.391
8650.00,7.471090,25.02966,-0.000173,24.018071,-0.0078,1.391
8652.00,7.470870,25.02957,-0.000172,24.017988,-0.0078,1.392
8654.00,7.471995,25.03042,-0.000173,24.017933,-0.0077,1.392
8656.00,7.472810,25.02908,-0.000173,24.017750,-0.0077,1.392
8658.00,7.472795,25.02979,-0.000173,24.017580,-0.0077,1.391
8660.00,7.472629,25.02854,-0.000173,24.017774,-0.0077,1.392
8662.00,7.472453,25.02942,-0.000174,24.017154,-0.0077,1.392
8664.00,7.473262,25.02983,-0.000173,24.017779,-0.0077,1.392
8666.00,7.473368,25.02952,-0.000173,24.017284,-0.0077,1.392
8668.00,7.472285,25.02990,-0.000173,24.017810,-0.0077,1.392
8670.00,7.472094,25.03018,-0.000173,24.018100,-0.0078,1.392
8672.00,7.472056,25.02999,-0.000174,24.017779,-0.0077,1.392
8674.00,7.471260,25.03007,-0.000172,24.017796,-0.0077,1.391
8676.00,7.471402,25.03012,-0.000173,24.018276,-0.0077,1.392
8678.00,7.471477,25.02976,-0.000173,24.017924,-0.0077,1.392
8680.00,7.471719,25.02917,-0.000173,24.017739,-0.0077,1.392
8682.00,7.471782,25.02979,-0.000173,24.017712,-0.0078,1.392
8684.00,7.472158,25.03003,-0.000173,24.017312,-0.0077,1.392
8686.00,7.472158,25.03059,-0.000172,24.017708,-0.0077,1.392
8688.00,7.472167,25.02925,-0.000173,24.017641,-0.0078,1.392
8690.00,7.472295,25.02954,-0.000174,24.017261,-0.0077,1.392
8692.00,7.472462,25.02963,-0.000173,24.018209,-0.0077,1.393
8694.00,7.472467,25.02924,-0.000174,24.017476,-0.0078,1.392
8696.00,7.471272,25.02885,-0.000172,24.017052,-0.0078,1.392
8698.00,7.470994,25.02863,-0.000172,24.017618,-0.0078,1.392
8700.00,7.471732,25.02940,-0.000173,24.017926,-0.0078,1.392
8702.00,7.471965,25.02926,-0.000173,24.017359,-0.0078,1.391
8704.00,7.471018,25.02919,-0.000173,24.017747,-0.0078,1.391
8706.00,7.470333,25.02921,-0.000173,24.017966,-0.0078,1.391
8708.00,7.469759,25.02949,-0.000173,24.017955,-0.0077,1.392
8710.00,7.470948,25.02922,-0.000173,24.017723,-0.0078,1.392
8712.00,7.471429,25.02913,-0.000173,24.017650,-0.0078,1.392
8714.00,7.470584,25.02938,-0.000174,24.017464,-0.0077,1.392
8716.00,7.469798,25.02970,-0.000174,24.017705,-0.0077,1.392
8718.00,7.471183,25.02972,-0.000173,24.017738,-0.0077,1.392
8720.00,7.472169,25.02972,-0.000173,24.017995,-0.0077,1.392
8722.00,7.471908,25.02915,-0.000173,24.017844,-0.0077,1.392
8724.00,7.472165,25.02996,-0.000173,24.017984,-0.0078,1.392
8726.00,7.471941,25.02964,-0.000175,24.017286,-0.0078,1.392
8728.00,7.472002,25.02950,-0.000174,24.016996,-0.0078,1.393
8730.00,7.472605,25.02947,-0.000173,24.017754,-0.0077,1.392
8732.00,7.472125,25.03029,-0.000174,24.017043,-0.0077,1.392
8734.00,7.472210,25.02953,-0.000172,24.017074,-0.0077,1.392
8736.00,7.472775,25.03004,-0.000173,24.017754,-0.0077,1.392
8738.00,7.471962,25.02893,-0.000172,24.017255,-0.0078,1.392
8740.00,7.471396,25.02957,-0.000173,24.017288,-0.0078,1.392
8742.00,7.472068,25.02990,-0.000173,24.017592,-0.0078,1.392
8744.00,7.471696,25.02979,-0.000173,24.017224,-0.0078,1.392
8746.00,7.471512,25.02937,-0.000173,24.017817,-0.0077,1.392
8748.00,7.471910,25.02856,-0.000173,24.017743,-0.0077,1.391
8750.00,7.471372,25.02931,-0.000173,24.016938,-0.0077,1.392
8752.00,7.471982,25.02959,-0.000172,24.017759,-0.0077,1.392
8754.00,7.472224,25.02889,-0.000173,24.017821,-0.0077,1.393
8756.00,7.472193,25.02929,-0.000174,24.017009,-0.0077,1.393
8758.00,7.472582,25.02948,-0.000173,24.017393,-0.0078,1.392
8760.00,7.472459,25.02937,-0.000173,24.018135,-0.0077,1.392
8762.00,7.471715,25.02904,-0.000173,24.017212,-0.0077,1.392
8764.00,7.470689,25.02900,-0.000173,24.017533,-0.0077,1.392
8766.00,7.470555,25.02995,-0.000173,24.017919,-0.0078,1.392
8768.00,7.470497,25.02872,-0.000173,24.017663,-0.0077,1.392
8770.00,7.470507,25.02962,-0.000173,24.016769,-0.0077,1.393
8772.00,7.469620,25.02965,-0.000173,24.017214,-0.0078,1.391
8774.00,7.470201,25.03002,-0.000172,24.018289,-0.0078,1.392
8776.00,7.470435,25.02925,-0.000173,24.017534,-0.0078,1.392
8778.00,7.470836,25.02857,-0.000173,24.016858,-0.0078,1.392
8780.00,7.471386,25.02980,-0.000173,24.017154,-0.0077,1.392
8782.00,7.472355,25.02919,-0.000173,24.017301,-0.0078,1.392
8784.00,7.472140,25.02960,-0.000172,24.017545,-0.0077,1.392
8786.00,7.470989,25.02969,-0.000172,24.017618,-0.0078,1.392
8788.00,7.471142,25.03017,-0.000173,24.018135,-0.0078,1.392
8790.00,7.471443,25.03045,-0.000171,24.017255,-0.0077,1.392
8792.00,7.472108,25.03028,-0.000172,24.018241,-0.0077,1.392
8794.00,7.471724,25.03030,-0.000173,24.017748,-0.0077,1.392
8796.00,7.471334,25.02968,-0.000172,24.017504,-0.0078,1.392
8798.00,7.471191,25.03053,-0.000172,24.018044,-0.0078,1.392
8800.00,7.471293,25.03071,-0.000172,24.017844,-0.0078,1.392
8802.00,7.470999,25.03011,-0.000172,24.018180,-0.0078,1.392
8804.00,7.471205,25.03016,-0.000172,24.017881,-0.0077,1.392
8806.00,7.471505,25.03173,-0.000172,24.017669,-0.0078,1.393
8808.00,7.470574,25.03153,-0.000172,24.017437,-0.0077,1.392
8810.00,7.469260,25.03107,-0.000172,24.018740,-0.0077,1.392
8812.00,7.469580,25.03066,-0.000172,24.017645,-0.0077,1.392
8814.00,7.470576,25.02988,-0.000172,24.017596,-0.0077,1.392
8816.00,7.470886,25.03026,-0.000173,24.017388,-0.0077,1.392
8818.00,7.470730,25.03044,-0.000173,24.017761,-0.0077,1.392
8820.00,7.470376,25.03059,-0.000173,24.017728,-0.0078,1.392
8822.00,7.470375,25.03058,-0.000172,24.017960,-0.0077,1.391
8824.00,7.471248,25.02927,-0.000172,24.017806,-0.0077,1.391
8826.00,7.471529,25.02868,-0.000172,24.017681,-0.0077,1.392
8828.00,7.471762,25.02933,-0.000172,24.017661,-0.0077,1.393
8830.00,7.470517,25.02922,-0.000172,24.017600,-0.0077,1.392
8832.00,7.470200,25.03056,-0.000173,24.018026,-0.0077,1.392
8834.00,7.470436,25.03066,-0.000173,24.017636,-0.0077,1.392
8836.00,7.470763,25.03121,-0.000173,24.017716,-0.0077,1.393
8838.00,7.470557,25.03033,-0.000173,24.018022,-0.0077,1.392
8840.00,7.471373,25.03089,-0.000172,24.017634,-0.0077,1.392
8842.00,7.471480,25.03075,-0.000172,24.018017,-0.0078,1.392
8844.00,7.471228,25.03074,-0.000173,24.018058,-0.0078,1.392
8846.00,7.470383,25.03035,-0.000172,24.017234,-0.0077,1.392
8848.00,7.470786,25.03104,-0.000173,24.017496,-0.0077,1.392
8850.00,7.471431,25.03070,-0.000172,24.017598,-0.0077,1.392
8852.00,7.471036,25.03078,-0.000173,24.017612,-0.0078,1.392
8854.00,7.470896,25.03132,-0.000173,24.017757,-0.0078,1.392
8856.00,7.470600,25.03162,-0.000173,24.018457,-0.0077,1.393
8858.00,7.470569,25.03138,-0.000173,24.017562,-0.0077,1.392
8860.00,7.471120,25.03182,-0.000173,24.017609,-0.0078,1.393
8862.00,7.471309,25.03122,-0.000173,24.017707,-0.0077,1.392
8864.00,7.471179,25.03080,-0.000173,24.017689,-0.0077,1.392
8866.00,7.470735,25.03089,-0.000173,24.017455,-0.0077,1.393
8868.00,7.471400,25.03024,-0.000173,24.017574,-0.0078,1.393
8870.00,7.471496,25.03028,-0.000173,24.017913,-0.0077,1.392
8872.00,7.471699,25.02987,-0.000173,24.017877,-0.0078,1.392
8874.00,7.471976,25.03006,-0.000172,24.017806,-0.0077,1.392
8876.00,7.472086,25.02996,-0.000173,24.017629,-0.0077,1.393
8878.00,7.471956,25.02971,-0.000174,24.017525,-0.0077,1.392
8880.00,7.470839,25.02889,-0.000174,24.016953,-0.0078,1.393
8882.00,7.470172,25.02891,-0.000174,24.017832,-0.0078,1.392
8884.00,7.470791,25.02999,-0.000172,24.017730,-0.0078,1.392
8886.00,7.470045,25.02928,-0.000171,24.018000,-0.0078,1.392
8888.00,7.469877,25.02932,-0.000173,24.017466,-0.0078,1.393
8890.00,7.469718,25.02897,-0.000172,24.018376,-0.0078,1.392
8892.00,7.470487,25.02873,-0.000174,24.017487,-0.0077,1.392
8894.00,7.470707,25.02872,-0.000174,24.017888,-0.0077,1.392
8896.00,7.470674,25.02896,-0.000172,24.018118,-0.0078,1.392
8898.00,7.470354,25.02910,-0.000172,24.017750,-0.0078,1.393
8900.00,7.470440,25.02843,-0.000173,24.018113,-0.0077,1.392
8902.00,7.470745,25.02811,-0.000172,24.017612,-0.0078,1.393
8904.00,7.470818,25.02877,-0.000172,24.018319,-0.0077,1.393
8906.00,7.470667,25.02852,-0.000172,24.017522,-0.0078,1.392
8908.00,7.470033,25.02920,-0.000172,24.017723,-0.0077,1.392
8910.00,7.470015,25.02914,-0.000172,24.017562,-0.0077,1.392
8912.00,7.470219,25.02877,-0.000172,24.017815,-0.0078,1.392
8914.00,7.470774,25.02869,-0.000174,24.017843,-0.0078,1.392
8916.00,7.471028,25.02845,-0.000173,24.017322,-0.0077,1.392
8918.00,7.469948,25.02922,-0.000173,24.017359,-0.0077,1.392
8920.00,7.469895,25.02888,-0.000173,24.017739,-0.0078,1.392
8922.00,7.470536,25.02926,-0.000174,24.017667,-0.0077,1.392
8924.00,7.470498,25.02881,-0.000172,24.018071,-0.0078,1.392
8926.00,7.469854,25.02913,-0.000172,24.017989,-0.0077,1.392
8928.00,7.469382,25.02919,-0.000171,24.018289,-0.0077,1.392
8930.00,7.469906,25.02980,-0.000172,24.017389,-0.0077,1.392
8932.00,7.470471,25.03040,-0.000171,24.018265,-0.0077,1.392
8934.00,7.471055,25.03019,-0.000172,24.017420,-0.0078,1.392
8936.00,7.471382,25.03066,-0.000173,24.017738,-0.0078,1.392
8938.00,7.471105,25.03041,-0.000174,24.017625,-0.0078,1.393
8940.00,7.471149,25.02992,-0.000172,24.017609,-0.0078,1.391
8942.00,7.471768,25.03005,-0.000173,24.017054,-0.0078,1.392
8944.00,7.471319,25.02940,-0.000173,24.017464,-0.0078,1.392
8946.00,7.470040,25.02959,-0.000173,24.018368,-0.0077,1.392
8948.00,7.469415,25.03044,-0.000174,24.017370,-0.0077,1.392
8950.00,7.468945,25.03004,-0.000173,24.017667,-0.0077,1.392
8952.00,7.469846,25.02947,-0.000174,24.017928,-0.0077,1.393
8954.00,7.469968,25.03003,-0.000174,24.017457,-0.0077,1.392
8956.00,7.470112,25.02996,-0.000173,24.017504,-0.0077,1.392
8958.00,7.470579,25.02919,-0.000172,24.017821,-0.0078,1.393
8960.00,7.470689,25.02918,-0.000174,24.017825,-0.0078,1.392
8962.00,7.471022,25.03006,-0.000173,24.017607,-0.0078,1.392
8964.00,7.470770,25.02977,-0.000174,24.017315,-0.0078,1.392
8966.00,7.471029,25.02994,-0.000173,24.018060,-0.0078,1.392
8968.00,7.471576,25.02985,-0.000173,24.017790,-0.0077,1.392
8970.00,7.471506,25.02932,-0.000173,24.018562,-0.0077,1.392
8972.00,7.472036,25.03000,-0.000173,24.017399,-0.0078,1.392
8974.00,7.471442,25.02943,-0.000173,24.017386,-0.0077,1.392
8976.00,7.471201,25.02955,-0.000173,24.017716,-0.0078,1.392
8978.00,7.471608,25.02903,-0.000173,24.017266,-0.0078,1.392
8980.00,7.470976,25.02850,-0.000173,24.016878,-0.0078,1.393
8982.00,7.470711,25.02824,-0.000174,24.017895,-0.0078,1.393
8984.00,7.470397,25.02954,-0.000173,24.018102,-0.0077,1.392
8986.00,7.470289,25.02945,-0.000173,24.017399,-0.0077,1.392
8988.00,7.471017,25.02968,-0.000172,24.016708,-0.0077,1.392
8990.00,7.471116,25.02949,-0.000173,24.017302,-0.0077,1.393
8992.00,7.470367,25.02922,-0.000173,24.017235,-0.0077,1.393
8994.00,7.470535,25.02827,-0.000173,24.018102,-0.0078,1.393
8996.00,7.470585,25.02892,-0.000173,24.017632,-0.0077,1.392
8998.00,7.470327,25.02850,-0.000172,24.017141,-0.0078,1.392
9000.00,7.470462,25.02908,-0.000173,24.017573,-0.0077,1.392
9002.00,7.470957,25.02908,-0.000173,24.017805,-0.0077,1.392
@15,12.0000,24.0
9004.00,7.471031,25.02926,-0.000173,24.018245,-0.0077,1.393
9006.00,7.469927,25.02938,-0.000174,24.017872,-0.0077,1.392
9008.00,7.464031,25.02917,-0.000173,24.017665,-0.0077,1.392
9010.00,7.457831,25.02889,-0.000173,24.017975,-0.0078,1.390
9012.00,7.454814,25.02892,-0.000172,24.017776,-0.0077,1.391
9014.00,7.454803,25.02837,-0.000170,24.017924,-0.0077,1.392
9016.00,7.455715,25.02890,-0.000172,24.017611,-0.0077,1.392
9018.00,7.456314,25.02892,-0.000173,24.017498,-0.0078,1.393
9020.00,7.457481,25.02802,-0.000173,24.017772,-0.0077,1.393
9022.00,7.459062,25.02781,-0.000172,24.018100,-0.0077,1.393
9024.00,7.459285,25.02891,-0.000174,24.017625,-0.0077,1.393
9026.00,7.461311,25.02915,-0.000174,24.017754,-0.0078,1.394
9028.00,7.463696,25.02951,-0.000175,24.018115,-0.0077,1.393
9030.00,7.468014,25.02942,-0.000175,24.017669,-0.0077,1.393
9032.00,7.476418,25.02986,-0.000175,24.017692,-0.0077,1.394
9034.00,7.484731,25.02946,-0.000175,24.017694,-0.0077,1.394
9036.00,7.489057,25.03014,-0.000175,24.017431,-0.0077,1.395
9038.00,7.491278,25.03017,-0.000173,24.018173,-0.0077,1.394
9040.00,7.492095,25.02969,-0.000174,24.018258,-0.0077,1.393
9042.00,7.491987,25.03055,-0.000172,24.017948,-0.0077,1.392
9044.00,7.492428,25.03068,-0.000172,24.018249,-0.0078,1.393
9046.00,7.491921,25.03123,-0.000172,24.018171,-0.0077,1.393
9048.00,7.491851,25.03069,-0.000173,24.017892,-0.0078,1.392
9050.00,7.490880,25.02998,-0.000172,24.017366,-0.0077,1.392
9052.00,7.490298,25.02956,-0.000172,24.017803,-0.0077,1.393
9054.00,7.489408,25.03011,-0.000172,24.017418,-0.0078,1.393
9056.00,7.489244,25.03034,-0.000173,24.017922,-0.0077,1.392
9058.00,7.489462,25.03027,-0.000172,24.017942,-0.0077,1.392
9060.00,7.488939,25.02914,-0.000172,24.017607,-0.0077,1.393
9062.00,7.487576,25.02925,-0.000172,24.017937,-0.0077,1.392
9064.00,7.486629,25.02926,-0.000172,24.017828,-0.0078,1.392
9066.00,7.486743,25.03005,-0.000172,24.017654,-0.0078,1.392
9068.00,7.486804,25.02981,-0.000173,24.017763,-0.0077,1.392
9070.00,7.486386,25.02969,-0.000172,24.017614,-0.0077,1.392
9072.00,7.486353,25.02922,-0.000172,24.017458,-0.0077,1.392
9074.00,7.486048,25.02897,-0.000174,24.018096,-0.0077,1.392
9076.00,7.485796,25.02942,-0.000174,24.017540,-0.0077,1.392
9078.00,7.484528,25.02947,-0.000172,24.017370,-0.0078,1.392
9080.00,7.483356,25.02879,-0.000173,24.017157,-0.0077,1.392
9082.00,7.483183,25.02884,-0.000173,24.018229,-0.0077,1.392
9084.00,7.482060,25.02897,-0.000172,24.017875,-0.0077,1.392
9086.00,7.481812,25.02983,-0.000173,24.017783,-0.0077,1.392
9088.00,7.482246,25.03001,-0.000173,24.017901,-0.0077,1.393
9090.00,7.482219,25.02941,-0.000172,24.018415,-0.0077,1.392
9092.00,7.481992,25.03015,-0.000172,24.017870,-0.0077,1.392
9094.00,7.481730,25.03032,-0.000172,24.017890,-0.0077,1.392
9096.00,7.481179,25.02909,-0.000172,24.017250,-0.0077,1.393
9098.00,7.481232,25.02883,-0.000172,24.017489,-0.0077,1.393
9100.00,7.480448,25.02859,-0.000172,24.017951,-0.0078,1.392
9102.00,7.479524,25.02932,-0.000172,24.017899,-0.0078,1.392
9104.00,7.479940,25.02882,-0.000172,24.017487,-0.0078,1.393
9106.00,7.480503,25.02911,-0.000172,24.017654,-0.0078,1.392
9108.00,7.478986,25.02872,-0.000172,24.017498,-0.0078,1.392
9110.00,7.479187,25.02933,-0.000172,24.017640,-0.0078,1.392
9112.00,7.478852,25.02949,-0.000172,24.017690,-0.0077,1.392
9114.00,7.478985,25.02940,-0.000171,24.017768,-0.0078,1.392
9116.00,7.479528,25.02878,-0.000172,24.017767,-0.0077,1.392
9118.00,7.479831,25.02899,-0.000172,24.018107,-0.0077,1.393
9120.00,7.479346,25.02884,-0.000173,24.018234,-0.0077,1.392
9122.00,7.478851,25.02921,-0.000173,24.017913,-0.0077,1.393
9124.00,7.478716,25.02967,-0.000173,24.017991,-0.0078,1.393
9126.00,7.478285,25.02901,-0.000173,24.018053,-0.0077,1.392
9128.00,7.477335,25.02907,-0.000174,24.018040,-0.0077,1.393
9130.00,7.477511,25.02946,-0.000173,24.017516,-0.0077,1.392
9132.00,7.477375,25.02935,-0.000173,24.018144,-0.0077,1.392
9134.00,7.477427,25.02870,-0.000174,24.017950,-0.0077,1.393
9136.00,7.477544,25.02932,-0.000174,24.017774,-0.0077,1.393
9138.00,7.477411,25.02968,-0.000174,24.017438,-0.0077,1.393
9140.00,7.477005,25.02890,-0.000172,24.017803,-0.0078,1.393
9142.00,7.477221,25.02880,-0.000173,24.017460,-0.0077,1.392
9144.00,7.477134,25.02792,-0.000172,24.017243,-0.0077,1.392
9146.00,7.477010,25.02883,-0.000173,24.017505,-0.0077,1.392
9148.00,7.476629,25.02887,-0.000174,24.017719,-0.0078,1.392
9150.00,7.476179,25.02827,-0.000173,24.017429,-0.0078,1.392
9152.00,7.475414,25.02840,-0.000173,24.017379,-0.0077,1.392
9154.00,7.474447,25.02838,-0.000172,24.017299,-0.0078,1.393
9156.00,7.474863,25.02879,-0.000173,24.017268,-0.0077,1.392
9158.00,7.474866,25.02877,-0.000174,24.017703,-0.0077,1.393
9160.00,7.474620,25.02890,-0.000173,24.017941,-0.0078,1.392
9162.00,7.474922,25.02925,-0.000172,24.018216,-0.0077,1.392
9164.00,7.474877,25.02933,-0.000173,24.017730,-0.0077,1.393
9166.00,7.474538,25.02919,-0.000173,24.018089,-0.0077,1.392
9168.00,7.474856,25.02959,-0.000173,24.018144,-0.0077,1.392
9170.00,7.474617,25.02953,-0.000173,24.017982,-0.0077,1.392
9172.00,7.474881,25.02967,-0.000173,24.017886,-0.0078,1.392
9174.00,7.474958,25.02976,-0.000174,24.018223,-0.0078,1.392
9176.00,7.474305,25.03041,-0.000172,24.017069,-0.0078,1.392
9178.00,7.474484,25.02988,-0.000174,24.017431,-0.0078,1.392
9180.00,7.474055,25.03038,-0.000173,24.017830,-0.0077,1.392
9182.00,7.473814,25.03145,-0.000172,24.018111,-0.0077,1.393
9184.00,7.474053,25.03105,-0.000172,24.017770,-0.0077,1.392
9186.00,7.474239,25.03069,-0.000172,24.017748,-0.0078,1.392
9188.00,7.474763,25.03002,-0.000172,24.017719,-0.0077,1.392
9190.00,7.473430,25.03006,-0.000173,24.017451,-0.0077,1.392
9192.00,7.474038,25.03057,-0.000173,24.018173,-0.0077,1.393
9194.00,7.473079,25.03035,-0.000171,24.017580,-0.0078,1.392
9196.00,7.472498,25.03057,-0.000173,24.016827,-0.0077,1.392
9198.00,7.473354,25.03146,-0.000173,24.017721,-0.0077,1.392
9200.00,7.473745,25.03116,-0.000173,24.018087,-0.0078,1.393
9202.00,7.473123,25.03063,-0.000174,24.017935,-0.0077,1.393
9204.00,7.472741,25.03039,-0.000174,24.018024,-0.0077,1.392
9206.00,7.473187,25.03123,-0.000173,24.017834,-0.0078,1.392
9208.00,7.473777,25.03128,-0.000173,24.017951,-0.0078,1.392
9210.00,7.472980,25.03045,-0.000172,24.018229,-0.0077,1.393
9212.00,7.472755,25.03083,-0.000172,24.018298,-0.0077,1.392
9214.00,7.472359,25.03020,-0.000172,24.017471,-0.0077,1.392
9216.00,7.472331,25.03094,-0.000173,24.017689,-0.0078,1.392
9218.00,7.472090,25.03091,-0.000173,24.018020,-0.0078,1.393
9220.00,7.471609,25.03080,-0.000173,24.017785,-0.0078,1.392
9222.00,7.471546,25.03017,-0.000173,24.017786,-0.0078,1.392
9224.00,7.471700,25.03016,-0.000174,24.017796,-0.0077,1.393
9226.00,7.471631,25.02981,-0.000173,24.017904,-0.0078,1.393
9228.00,7.472176,25.03087,-0.000174,24.017685,-0.0078,1.392
9230.00,7.471785,25.03062,-0.000172,24.017679,-0.0077,1.392
9232.00,7.471442,25.03103,-0.000172,24.017835,-0.0077,1.393
9234.00,7.471936,25.03027,-0.000173,24.017826,-0.0077,1.393
9236.00,7.471772,25.02971,-0.000173,24.017273,-0.0077,1.393
9238.00,7.471872,25.03082,-0.000173,24.017542,-0.0077,1.392
9240.00,7.471001,25.03074,-0.000173,24.018247,-0.0077,1.392
9242.00,7.471688,25.03110,-0.000172,24.017393,-0.0077,1.392
9244.00,7.472484,25.03088,-0.000173,24.017253,-0.0078,1.392
9246.00,7.472614,25.03055,-0.000172,24.017393,-0.0078,1.393
9248.00,7.471218,25.03036,-0.000172,24.018459,-0.0077,1.393
9250.00,7.470271,25.03032,-0.000173,24.018024,-0.0078,1.393
9252.00,7.469836,25.03068,-0.000173,24.017805,-0.0078,1.392
9254.00,7.470539,25.03043,-0.000173,24.017855,-0.0077,1.392
9256.00,7.471639,25.03085,-0.000175,24.017892,-0.0078,1.392
9258.00,7.471369,25.03070,-0.000174,24.017634,-0.0077,1.393
9260.00,7.471128,25.03094,-0.000174,24.017480,-0.0077,1.392
9262.00,7.470660,25.03157,-0.000172,24.018174,-0.0077,1.393
9264.00,7.470047,25.03159,-0.000172,24.017661,-0.0077,1.392
9266.00,7.469556,25.03083,-0.000171,24.017302,-0.0078,1.392
9268.00,7.469812,25.03113,-0.000172,24.017268,-0.0077,1.392
9270.00,7.470696,25.03158,-0.000172,24.018174,-0.0077,1.392
9272.00,7.471485,25.03200,-0.000172,24.018379,-0.0077,1.393
9274.00,7.471683,25.03215,-0.000173,24.018064,-0.0077,1.393
9276.00,7.471535,25.03133,-0.000172,24.018390,-0.0077,1.392
9278.00,7.471399,25.03061,-0.000172,24.017495,-0.0077,1.392
9280.00,7.470846,25.03118,-0.000172,24.017991,-0.0077,1.393
9282.00,7.470827,25.03154,-0.000172,24.017493,-0.0077,1.393
9284.00,7.471880,25.03188,-0.000173,24.017721,-0.0077,1.393
9286.00,7.471915,25.03225,-0.000173,24.017382,-0.0077,1.392
9288.00,7.471973,25.03205,-0.000172,24.017669,-0.0077,1.392
9290.00,7.472001,25.03134,-0.000172,24.017411,-0.0077,1.392
9292.00,7.471826,25.03016,-0.000172,24.018076,-0.0078,1.393
9294.00,7.471958,25.03047,-0.000173,24.017690,-0.0077,1.393
9296.00,7.471706,25.03028,-0.000173,24.017993,-0.0077,1.393
9298.00,7.472028,25.03043,-0.000174,24.017895,-0.0077,1.392
9300.00,7.472151,25.02970,-0.000173,24.017941,-0.0077,1.392
9302.00,7.472513,25.03002,-0.000172,24.018102,-0.0078,1.393
9304.00,7.473563,25.02941,-0.000173,24.017821,-0.0078,1.393
9306.00,7.472930,25.03039,-0.000173,24.017643,-0.0077,1.393
9308.00,7.472468,25.03023,-0.000173,24.017551,-0.0077,1.393
9310.00,7.472870,25.03021,-0.000173,24.018562,-0.0077,1.392
9312.00,7.472481,25.02952,-0.000173,24.017147,-0.0077,1.392
9314.00,7.472619,25.03057,-0.000173,24.017148,-0.0078,1.392
9316.00,7.471931,25.02989,-0.000173,24.017413,-0.0078,1.393
9318.00,7.471502,25.03052,-0.000173,24.017935,-0.0077,1.393
9320.00,7.471646,25.03028,-0.000174,24.017288,-0.0078,1.393
9322.00,7.472034,25.03029,-0.000172,24.017685,-0.0077,1.392
9324.00,7.472281,25.03051,-0.000172,24.017654,-0.0077,1.392
9326.00,7.471806,25.02953,-0.000172,24.017395,-0.0077,1.392
9328.00,7.471170,25.02999,-0.000173,24.018600,-0.0077,1.393
9330.00,7.470977,25.02960,-0.000172,24.017409,-0.0077,1.391
9332.00,7.470787,25.02968,-0.000172,24.017583,-0.0077,1.393
9334.00,7.471436,25.02987,-0.000173,24.017060,-0.0078,1.392
9336.00,7.471730,25.03000,-0.000172,24.017040,-0.0077,1.392
9338.00,7.471961,25.03052,-0.000173,24.017674,-0.0077,1.392
9340.00,7.470836,25.03022,-0.000173,24.018296,-0.0077,1.393
9342.00,7.470371,25.03005,-0.000172,24.017317,-0.0077,1.392
9344.00,7.470649,25.03002,-0.000173,24.018004,-0.0077,1.392
9346.00,7.471325,25.03036,-0.000174,24.018236,-0.0077,1.392
9348.00,7.471404,25.03043,-0.000174,24.017841,-0.0077,1.392
9350.00,7.471303,25.03078,-0.000173,24.017292,-0.0078,1.392
9352.00,7.471295,25.03008,-0.000173,24.017614,-0.0078,1.392
9354.00,7.470513,25.03067,-0.000172,24.018078,-0.0078,1.393
9356.00,7.470788,25.03018,-0.000173,24.017649,-0.0077,1.393
9358.00,7.470649,25.03066,-0.000174,24.018229,-0.0078,1.392
9360.00,7.470354,25.03038,-0.000173,24.018042,-0.0077,1.392
9362.00,7.471267,25.03013,-0.000173,24.017573,-0.0077,1.392
9364.00,7.471930,25.03043,-0.000172,24.017393,-0.0077,1.392
9366.00,7.471308,25.02990,-0.000173,24.017174,-0.0078,1.392
9368.00,7.471075,25.02996,-0.000172,24.017922,-0.0078,1.392
9370.00,7.470183,25.02937,-0.000174,24.017832,-0.0078,1.393
9372.00,7.469503,25.02918,-0.000174,24.017413,-0.0077,1.393
9374.00,7.469448,25.02994,-0.000174,24.018365,-0.0077,1.393
9376.00,7.471009,25.03034,-0.000172,24.018033,-0.0077,1.392
9378.00,7.471639,25.03007,-0.000172,24.018031,-0.0077,1.392
9380.00,7.471922,25.03011,-0.000173,24.017828,-0.0077,1.392
9382.00,7.471474,25.03049,-0.000173,24.017525,-0.0077,1.392
9384.00,7.471442,25.03026,-0.000172,24.017841,-0.0077,1.392
9386.00,7.471112,25.03071,-0.000172,24.018178,-0.0077,1.393
9388.00,7.471484,25.03063,-0.000172,24.017660,-0.0077,1.392
9390.00,7.471710,25.02994,-0.000174,24.017558,-0.0077,1.393
9392.00,7.471452,25.02960,-0.000173,24.017687,-0.0077,1.392
9394.00,7.470760,25.03044,-0.000174,24.017389,-0.0077,1.393
9396.00,7.470437,25.03060,-0.000173,24.017214,-0.0077,1.392
9398.00,7.470367,25.02965,-0.000172,24.017099,-0.0077,1.393
9400.00,7.470285,25.03076,-0.000174,24.017226,-0.0078,1.392
9402.00,7.470189,25.03099,-0.000172,24.017491,-0.0078,1.392
9404.00,7.470259,25.03034,-0.000171,24.017502,-0.0078,1.392
9406.00,7.470132,25.03062,-0.000173,24.017522,-0.0077,1.392
9408.00,7.470851,25.03089,-0.000174,24.017750,-0.0077,1.392
9410.00,7.470560,25.03073,-0.000173,24.017823,-0.0078,1.392
9412.00,7.470967,25.03017,-0.000172,24.017946,-0.0078,1.393
9414.00,7.471512,25.03054,-0.000172,24.017752,-0.0077,1.392
9416.00,7.471653,25.03048,-0.000172,24.018042,-0.0077,1.393
9418.00,7.471728,25.02966,-0.000173,24.017377,-0.0077,1.393
9420.00,7.471546,25.03011,-0.000173,24.017723,-0.0077,1.393
9422.00,7.470986,25.03045,-0.000173,24.017781,-0.0078,1.393
9424.00,7.470436,25.03041,-0.000174,24.017781,-0.0078,1.392
9426.00,7.470013,25.03088,-0.000174,24.018160,-0.0078,1.392
9428.00,7.470298,25.03075,-0.000174,24.017663,-0.0078,1.393
9430.00,7.470063,25.03088,-0.000174,24.017074,-0.0077,1.393
9432.00,7.470271,25.03025,-0.000172,24.018078,-0.0077,1.392
9434.00,7.470084,25.03080,-0.000172,24.017844,-0.0077,1.393
9436.00,7.469913,25.03083,-0.000173,24.017879,-0.0077,1.393
9438.00,7.469859,25.03001,-0.000173,24.017536,-0.0077,1.392
9440.00,7.470278,25.02989,-0.000174,24.018207,-0.0078,1.392
9442.00,7.471171,25.03065,-0.000173,24.018281,-0.0078,1.393
9444.00,7.471225,25.03046,-0.000173,24.017583,-0.0078,1.392
9446.00,7.471544,25.03115,-0.000173,24.017449,-0.0077,1.393
9448.00,7.471101,25.03089,-0.000172,24.017507,-0.0078,1.393
9450.00,7.470147,25.03055,-0.000173,24.017620,-0.0077,1.392
9452.00,7.469666,25.02963,-0.000173,24.017910,-0.0077,1.392
9454.00,7.470829,25.03014,-0.000172,24.017551,-0.0077,1.392
9456.00,7.470531,25.02989,-0.000173,24.017812,-0.0077,1.393
9458.00,7.470147,25.02980,-0.000173,24.017785,-0.0077,1.392
9460.00,7.469876,25.03014,-0.000172,24.017939,-0.0077,1.392
9462.00,7.469748,25.02976,-0.000172,24.018211,-0.0077,1.393
9464.00,7.470421,25.03018,-0.000173,24.018049,-0.0077,1.392
9466.00,7.470847,25.02979,-0.000172,24.018109,-0.0077,1.392
9468.00,7.471275,25.03016,-0.000172,24.017625,-0.0077,1.393
9470.00,7.471469,25.02950,-0.000173,24.017159,-0.0077,1.392
9472.00,7.471724,25.02940,-0.000171,24.018171,-0.0078,1.392
9474.00,7.470192,25.02966,-0.000173,24.017774,-0.0077,1.392
9476.00,7.470502,25.02911,-0.000173,24.018091,-0.0077,1.392
9478.00,7.471495,25.02931,-0.000173,24.017618,-0.0077,1.392
9480.00,7.470793,25.02933,-0.000173,24.018024,-0.0077,1.393
9482.00,7.469941,25.02945,-0.000174,24.017516,-0.0077,1.392
9484.00,7.470717,25.02962,-0.000173,24.017661,-0.0078,1.392
9486.00,7.471108,25.02950,-0.000171,24.018550,-0.0077,1.393
9488.00,7.470330,25.02990,-0.000173,24.017589,-0.0077,1.393
9490.00,7.469923,25.03020,-0.000172,24.018541,-0.0077,1.392
9492.00,7.469936,25.03025,-0.000173,24.018051,-0.0077,1.393
9494.00,7.469542,25.02958,-0.000173,24.017176,-0.0077,1.393
9496.00,7.469040,25.02966,-0.000174,24.017475,-0.0077,1.393
9498.00,7.469326,25.02987,-0.000173,24.017973,-0.0077,1.393
9500.00,7.470047,25.02992,-0.000173,24.017534,-0.0077,1.393
9502.00,7.470087,25.03097,-0.000172,24.017707,-0.0077,1.393
9504.00,7.470449,25.03055,-0.000171,24.017687,-0.0077,1.392
9506.00,7.470494,25.03065,-0.000172,24.017852,-0.0077,1.392
9508.00,7.469937,25.02982,-0.000172,24.017801,-0.0077,1.393
9510.00,7.469894,25.02952,-0.000173,24.017625,-0.0077,1.393
9512.00,7.469627,25.02920,-0.000174,24.017654,-0.0077,1.393
9514.00,7.469331,25.02880,-0.000172,24.017980,-0.0078,1.393
9516.00,7.470018,25.02890,-0.000172,24.017647,-0.0077,1.392
9518.00,7.470301,25.02949,-0.000173,24.017598,-0.0077,1.392
9520.00,7.469840,25.02981,-0.000172,24.017783,-0.0077,1.393
9522.00,7.469207,25.02914,-0.000173,24.018008,-0.0078,1.393
9524.00,7.469604,25.02900,-0.000173,24.017605,-0.0077,1.393
9526.00,7.469728,25.02872,-0.000173,24.017438,-0.0077,1.393
9528.00,7.470062,25.02895,-0.000172,24.017794,-0.0077,1.392
9530.00,7.471064,25.02853,-0.000173,24.017696,-0.0077,1.393
9532.00,7.471221,25.02866,-0.000174,24.017808,-0.0078,1.393
9534.00,7.471315,25.02910,-0.000172,24.018051,-0.0077,1.393
9536.00,7.471520,25.02939,-0.000171,24.017676,-0.0077,1.392
9538.00,7.472007,25.02955,-0.000171,24.018287,-0.0077,1.392
9540.00,7.472110,25.03017,-0.000171,24.018223,-0.0077,1.392
9542.00,7.470715,25.02947,-0.000173,24.017728,-0.0077,1.393
9544.00,7.470240,25.03002,-0.000172,24.017417,-0.0077,1.393
9546.00,7.469300,25.02973,-0.000173,24.017137,-0.0077,1.393
9548.00,7.469020,25.03044,-0.000173,24.017511,-0.0077,1.394
9550.00,7.469002,25.03066,-0.000173,24.017373,-0.0077,1.393
9552.00,7.469415,25.03090,-0.000172,24.017971,-0.0077,1.392
9554.00,7.469462,25.03064,-0.000172,24.017970,-0.0077,1.393
9556.00,7.470531,25.03009,-0.000173,24.017873,-0.0078,1.393
9558.00,7.471320,25.03038,-0.000172,24.017801,-0.0077,1.392
9560.00,7.471900,25.02973,-0.000172,24.017502,-0.0077,1.393
9562.00,7.471541,25.03074,-0.000172,24.017529,-0.0077,1.393
9564.00,7.470738,25.03170,-0.000172,24.017873,-0.0077,1.393
9566.00,7.470630,25.03132,-0.000173,24.018069,-0.0077,1.392
9568.00,7.471463,25.03137,-0.000174,24.017661,-0.0077,1.393
9570.00,7.470949,25.03136,-0.000173,24.017895,-0.0078,1.393
9572.00,7.470255,25.03099,-0.000171,24.018254,-0.0077,1.392
9574.00,7.469479,25.03106,-0.000172,24.018285,-0.0078,1.393
9576.00,7.470553,25.03054,-0.000172,24.018414,-0.0078,1.393
9578.00,7.470294,25.03096,-0.000172,24.018599,-0.0078,1.393
9580.00,7.469540,25.03178,-0.000172,24.018327,-0.0077,1.393
9582.00,7.469463,25.03176,-0.000173,24.017214,-0.0077,1.393
9584.00,7.469915,25.03072,-0.000172,24.017685,-0.0077,1.392
9586.00,7.470243,25.03087,-0.000171,24.017609,-0.0078,1.392
9588.00,7.470406,25.03045,-0.000172,24.017718,-0.0078,1.393
9590.00,7.471093,25.03069,-0.000172,24.018069,-0.0078,1.393
9592.00,7.471026,25.03108,-0.000173,24.018062,-0.0077,1.393
9594.00,7.471078,25.03060,-0.000174,24.018521,-0.0077,1.393
9596.00,7.471389,25.03009,-0.000173,24.017518,-0.0078,1.392
9598.00,7.471667,25.02986,-0.000172,24.018588,-0.0077,1.393
9600.00,7.471372,25.02995,-0.000172,24.018015,-0.0077,1.392
9602.00,7.471500,25.02961,-0.000172,24.018062,-0.0077,1.393
9604.00,7.472381,25.02944,-0.000172,24.018240,-0.0078,1.393
@16,12.0000,24.0
9606.00,7.471133,25.02948,-0.000173,24.017614,-0.0077,1.392
9608.00,7.464494,25.02999,-0.000172,24.017428,-0.0077,1.392
9610.00,7.457342,25.02948,-0.000171,24.017645,-0.0077,1.391
9612.00,7.455562,25.03052,-0.000172,24.017953,-0.0077,1.391
9614.00,7.455208,25.02983,-0.000171,24.018138,-0.0077,1.393
9616.00,7.455762,25.02948,-0.000171,24.017337,-0.0077,1.393
9618.00,7.456105,25.02916,-0.000172,24.018096,-0.0077,1.393
9620.00,7.456711,25.02884,-0.000173,24.017395,-0.0078,1.393
9622.00,7.458375,25.02957,-0.000174,24.017355,-0.0078,1.393
9624.00,7.460888,25.03002,-0.000173,24.017567,-0.0077,1.393
9626.00,7.462379,25.03073,-0.000173,24.017482,-0.0078,1.393
9628.00,7.463576,25.03014,-0.000173,24.017719,-0.0077,1.394
9630.00,7.466434,25.03005,-0.000175,24.017578,-0.0077,1.394
9632.00,7.474235,25.03019,-0.000175,24.018472,-0.0077,1.394
9634.00,7.482399,25.03009,-0.000174,24.018624,-0.0077,1.395
9636.00,7.486917,25.02987,-0.000174,24.017765,-0.0077,1.395
9638.00,7.488802,25.02961,-0.000175,24.017592,-0.0078,1.394
9640.00,7.490406,25.03000,-0.000174,24.017571,-0.0078,1.394
9642.00,7.490682,25.03004,-0.000172,24.017618,-0.0078,1.394
9644.00,7.490894,25.02998,-0.000171,24.018118,-0.0077,1.393
9646.00,7.490793,25.03040,-0.000171,24.017723,-0.0077,1.392
9648.00,7.490085,25.02985,-0.000169,24.017143,-0.0077,1.392
9650.00,7.489877,25.03035,-0.000171,24.018570,-0.0078,1.393
9652.00,7.488090,25.03037,-0.000171,24.017672,-0.0077,1.392
9654.00,7.486057,25.03092,-0.000171,24.017435,-0.0078,1.392
9656.00,7.485361,25.03109,-0.000170,24.017792,-0.0077,1.393
9658.00,7.484675,25.03086,-0.000171,24.017989,-0.0077,1.393
9660.00,7.483542,25.03076,-0.000173,24.017476,-0.0077,1.393
9662.00,7.483595,25.03111,-0.000171,24.017723,-0.0077,1.393
9664.00,7.481923,25.03058,-0.000171,24.018038,-0.0077,1.393
9666.00,7.480210,25.03067,-0.000172,24.017995,-0.0077,1.393
9668.00,7.480147,25.03157,-0.000171,24.018151,-0.0078,1.392
9670.00,7.480322,25.03093,-0.000171,24.018412,-0.0077,1.392
9672.00,7.480092,25.03040,-0.000172,24.017859,-0.0077,1.393
9674.00,7.479262,25.03087,-0.000172,24.017710,-0.0077,1.393
9676.00,7.479281,25.03073,-0.000171,24.018031,-0.0077,1.392
9678.00,7.479053,25.03071,-0.000172,24.017176,-0.0078,1.393
9680.00,7.478773,25.03077,-0.000171,24.018345,-0.0077,1.393
9682.00,7.478228,25.03116,-0.000174,24.016858,-0.0077,1.393
9684.00,7.478227,25.03092,-0.000173,24.017913,-0.0077,1.393
9686.00,7.478014,25.03134,-0.000173,24.017950,-0.0077,1.393
9688.00,7.478118,25.03105,-0.000171,24.018158,-0.0077,1.393
9690.00,7.477992,25.02991,-0.000171,24.018156,-0.0077,1.392
9692.00,7.478490,25.03066,-0.000172,24.017457,-0.0077,1.392
9694.00,7.477343,25.03102,-0.000172,24.018231,-0.0077,1.393
9696.00,7.476736,25.03049,-0.000172,24.017670,-0.0077,1.393
9698.00,7.476592,25.03024,-0.000173,24.016844,-0.0077,1.393
9700.00,7.476838,25.03100,-0.000173,24.018363,-0.0077,1.393
9702.00,7.476208,25.03062,-0.000173,24.017685,-0.0077,1.393
9704.00,7.476211,25.03047,-0.000172,24.018169,-0.0077,1.392
9706.00,7.476674,25.02983,-0.000171,24.017759,-0.0077,1.393
9708.00,7.475833,25.03008,-0.000171,24.017777,-0.0077,1.392
9710.00,7.475204,25.03034,-0.000172,24.017701,-0.0077,1.393
9712.00,7.475016,25.03001,-0.000172,24.018332,-0.0078,1.393
9714.00,7.475005,25.03005,-0.000172,24.017422,-0.0078,1.393
9716.00,7.474259,25.02952,-0.000173,24.017683,-0.0077,1.393
9718.00,7.474325,25.02910,-0.000173,24.017826,-0.0077,1.393
9720.00,7.474226,25.03002,-0.000172,24.018055,-0.0077,1.392
9722.00,7.474599,25.02951,-0.000172,24.017777,-0.0077,1.392
9724.00,7.474734,25.02961,-0.000172,24.017982,-0.0077,1.392
9726.00,7.474889,25.02933,-0.000173,24.018162,-0.0077,1.392
9728.00,7.474032,25.02974,-0.000172,24.017629,-0.0077,1.393
9730.00,7.473868,25.02987,-0.000172,24.018145,-0.0077,1.393
9732.00,7.473922,25.02963,-0.000173,24.017761,-0.0077,1.393
9734.00,7.473755,25.03022,-0.000174,24.017679,-0.0077,1.393
9736.00,7.473001,25.03023,-0.000173,24.017616,-0.0077,1.393
9738.00,7.472901,25.02972,-0.000173,24.017643,-0.0077,1.393
9740.00,7.472579,25.02893,-0.000173,24.017855,-0.0077,1.393
9742.00,7.472603,25.02931,-0.000172,24.017877,-0.0077,1.392
9744.00,7.472444,25.02940,-0.000173,24.018029,-0.0077,1.393
9746.00,7.472677,25.02987,-0.000173,24.018013,-0.0077,1.393
9748.00,7.472444,25.02918,-0.000174,24.018345,-0.0077,1.392
9750.00,7.472809,25.02944,-0.000172,24.017788,-0.0077,1.392
9752.00,7.472126,25.02913,-0.000172,24.017678,-0.0078,1.393
9754.00,7.472232,25.02908,-0.000172,24.018301,-0.0078,1.392
9756.00,7.473270,25.02979,-0.000172,24.017747,-0.0077,1.393
9758.00,7.473047,25.02972,-0.000173,24.018526,-0.0078,1.393
9760.00,7.474313,25.03016,-0.000171,24.017021,-0.0077,1.393
9762.00,7.474553,25.03019,-0.000174,24.017023,-0.0077,1.392
9764.00,7.473315,25.03001,-0.000173,24.017808,-0.0078,1.393
9766.00,7.472665,25.03023,-0.000172,24.017408,-0.0077,1.393
9768.00,7.472263,25.02897,-0.000173,24.017241,-0.0077,1.392
9770.00,7.470803,25.02927,-0.000172,24.017973,-0.0077,1.392
9772.00,7.471509,25.02894,-0.000172,24.017852,-0.0078,1.393
9774.00,7.472198,25.02920,-0.000173,24.017955,-0.0077,1.393
9776.00,7.472294,25.02954,-0.000173,24.018064,-0.0077,1.393
9778.00,7.471339,25.02851,-0.000173,24.017505,-0.0077,1.393
9780.00,7.470546,25.02866,-0.000174,24.017884,-0.0078,1.393
9782.00,7.470375,25.02955,-0.000173,24.018631,-0.0077,1.392
9784.00,7.470291,25.03003,-0.000173,24.017689,-0.0077,1.392
9786.00,7.470568,25.02984,-0.000174,24.017922,-0.0077,1.393
9788.00,7.471316,25.02988,-0.000173,24.017373,-0.0077,1.393
9790.00,7.470449,25.03031,-0.000173,24.017386,-0.0077,1.392
9792.00,7.469786,25.03087,-0.000172,24.018281,-0.0077,1.392
9794.00,7.470318,25.03034,-0.000172,24.017629,-0.0078,1.392
9796.00,7.469779,25.03140,-0.000172,24.017607,-0.0077,1.392
9798.00,7.469359,25.03127,-0.000172,24.018075,-0.0077,1.393
9800.00,7.468715,25.03124,-0.000173,24.017803,-0.0077,1.393
9802.00,7.468573,25.03106,-0.000173,24.017536,-0.0078,1.393
9804.00,7.468405,25.03075,-0.000173,24.018283,-0.0078,1.393
9806.00,7.468987,25.03171,-0.000173,24.017823,-0.0077,1.393
9808.00,7.469329,25.03170,-0.000173,24.018013,-0.0077,1.392
9810.00,7.469375,25.03161,-0.000173,24.017598,-0.0077,1.392
9812.00,7.469892,25.03201,-0.000172,24.017384,-0.0077,1.393
9814.00,7.469396,25.03200,-0.000173,24.017672,-0.0077,1.393
9816.00,7.469636,25.03228,-0.000173,24.018008,-0.0077,1.393
9818.00,7.470452,25.03141,-0.000173,24.017790,-0.0077,1.393
9820.00,7.470412,25.03220,-0.000173,24.017946,-0.0078,1.393
9822.00,7.469758,25.03185,-0.000173,24.017313,-0.0077,1.392
9824.00,7.469922,25.03234,-0.000173,24.017625,-0.0077,1.392
9826.00,7.469622,25.03177,-0.000172,24.017486,-0.0077,1.392
9828.00,7.469487,25.03127,-0.000172,24.017752,-0.0077,1.393
9830.00,7.469938,25.03191,-0.000173,24.017464,-0.0077,1.392
9832.00,7.470319,25.03319,-0.000174,24.017832,-0.0078,1.392
9834.00,7.470215,25.03192,-0.000173,24.017540,-0.0078,1.393
9836.00,7.470202,25.03088,-0.000174,24.017156,-0.0077,1.393
9838.00,7.470037,25.03133,-0.000174,24.017498,-0.0077,1.393
9840.00,7.470145,25.03168,-0.000173,24.017866,-0.0078,1.393
9842.00,7.469873,25.03135,-0.000173,24.018216,-0.0077,1.392
9844.00,7.469670,25.03248,-0.000173,24.017808,-0.0077,1.392
9846.00,7.469868,25.03200,-0.000173,24.017989,-0.0078,1.392
9848.00,7.469407,25.03175,-0.000172,24.017839,-0.0077,1.393
9850.00,7.469305,25.03157,-0.000173,24.017464,-0.0077,1.393
9852.00,7.469602,25.03144,-0.000172,24.017360,-0.0077,1.393
9854.00,7.470197,25.03109,-0.000172,24.017368,-0.0078,1.392
9856.00,7.470134,25.03143,-0.000173,24.017794,-0.0077,1.392
9858.00,7.470716,25.03180,-0.000174,24.017408,-0.0077,1.393
9860.00,7.470545,25.03116,-0.000173,24.017852,-0.0078,1.392
9862.00,7.469907,25.03102,-0.000173,24.017736,-0.0077,1.392
9864.00,7.470102,25.03140,-0.000172,24.017854,-0.0077,1.392
9866.00,7.469831,25.03149,-0.000173,24.017518,-0.0078,1.393
9868.00,7.469623,25.03087,-0.000173,24.018093,-0.0077,1.392
9870.00,7.470179,25.03085,-0.000173,24.017208,-0.0078,1.392
9872.00,7.470779,25.03091,-0.000172,24.017765,-0.0078,1.393
9874.00,7.470010,25.03081,-0.000173,24.017475,-0.0078,1.393
9876.00,7.469999,25.03074,-0.000174,24.017348,-0.0078,1.392
9878.00,7.469335,25.03035,-0.000173,24.017328,-0.0078,1.393
9880.00,7.469945,25.03068,-0.000173,24.017487,-0.0078,1.393
9882.00,7.469547,25.02996,-0.000174,24.018147,-0.0077,1.392
9884.00,7.469589,25.03019,-0.000174,24.017290,-0.0078,1.392
9886.00,7.469653,25.02995,-0.000173,24.017195,-0.0077,1.393
9888.00,7.468665,25.02966,-0.000173,24.017921,-0.0077,1.393
9890.00,7.468788,25.03025,-0.000172,24.017739,-0.0077,1.392
9892.00,7.468590,25.03020,-0.000173,24.017819,-0.0077,1.392
9894.00,7.469076,25.02921,-0.000173,24.017406,-0.0077,1.393
9896.00,7.469471,25.02906,-0.000173,24.017772,-0.0078,1.392
9898.00,7.468419,25.02944,-0.000173,24.017678,-0.0078,1.392
9900.00,7.468039,25.02990,-0.000173,24.017462,-0.0077,1.393
9902.00,7.467990,25.03000,-0.000174,24.017739,-0.0078,1.392
9904.00,7.468062,25.02939,-0.000174,24.017986,-0.0078,1.393
9906.00,7.468513,25.02960,-0.000174,24.017513,-0.0078,1.393
9908.00,7.468430,25.03030,-0.000174,24.017275,-0.0078,1.393
9910.00,7.468294,25.02993,-0.000173,24.017063,-0.0078,1.392
9912.00,7.469103,25.03020,-0.000173,24.017549,-0.0078,1.392
9914.00,7.469004,25.03047,-0.000172,24.017491,-0.0078,1.392
9916.00,7.468862,25.03047,-0.000174,24.017350,-0.0077,1.394
9918.00,7.469408,25.03055,-0.000174,24.017714,-0.0077,1.393
9920.00,7.468912,25.03147,-0.000174,24.017888,-0.0078,1.392
9922.00,7.468469,25.03058,-0.000173,24.017319,-0.0077,1.393
9924.00,7.468733,25.02989,-0.000172,24.017689,-0.0077,1.392
9926.00,7.468284,25.03020,-0.000172,24.017701,-0.0077,1.393
9928.00,7.468375,25.03017,-0.000173,24.017658,-0.0078,1.392
9930.00,7.468681,25.02987,-0.000172,24.017991,-0.0077,1.393
9932.00,7.468382,25.02939,-0.000172,24.017636,-0.0078,1.393
9934.00,7.468823,25.02956,-0.000172,24.018120,-0.0077,1.392
9936.00,7.469695,25.03061,-0.000173,24.018309,-0.0077,1.393
9938.00,7.469482,25.03014,-0.000173,24.018062,-0.0078,1.393
9940.00,7.470001,25.03090,-0.000172,24.017380,-0.0077,1.392
9942.00,7.470170,25.02987,-0.000173,24.017090,-0.0077,1.393
9944.00,7.469797,25.02993,-0.000173,24.017703,-0.0078,1.392
9946.00,7.470465,25.03050,-0.000173,24.017282,-0.0078,1.392
9948.00,7.469731,25.02995,-0.000172,24.017660,-0.0078,1.393
9950.00,7.469515,25.02995,-0.000173,24.018147,-0.0078,1.393
9952.00,7.469986,25.03006,-0.000174,24.017366,-0.0078,1.392
9954.00,7.469296,25.03068,-0.000173,24.017676,-0.0078,1.392
9956.00,7.468593,25.02990,-0.000172,24.017843,-0.0077,1.392
9958.00,7.468869,25.03044,-0.000173,24.018174,-0.0078,1.393
9960.00,7.468816,25.03028,-0.000175,24.017667,-0.0077,1.393
9962.00,7.468903,25.03035,-0.000175,24.017250,-0.0077,1.392
9964.00,7.469507,25.03098,-0.000174,24.017288,-0.0077,1.392
9966.00,7.469241,25.03019,-0.000173,24.017302,-0.0078,1.392
9968.00,7.468714,25.02966,-0.000173,24.017587,-0.0078,1.392
9970.00,7.469064,25.02997,-0.000173,24.018031,-0.0077,1.392
9972.00,7.468705,25.02975,-0.000173,24.017621,-0.0077,1.393
9974.00,7.468014,25.02928,-0.000174,24.017257,-0.0078,1.393
9976.00,7.467938,25.03077,-0.000174,24.017364,-0.0077,1.393
9978.00,7.468357,25.02944,-0.000173,24.017895,-0.0077,1.392
9980.00,7.467997,25.02947,-0.000172,24.017828,-0.0078,1.393
9982.00,7.469182,25.02968,-0.000173,24.017317,-0.0078,1.392
9984.00,7.469620,25.02947,-0.000175,24.016913,-0.0077,1.393
9986.00,7.468816,25.02940,-0.000173,24.017183,-0.0078,1.392
9988.00,7.469233,25.02952,-0.000173,24.017065,-0.0077,1.392
9990.00,7.470090,25.02984,-0.000174,24.017460,-0.0078,1.392
9992.00,7.469840,25.02954,-0.000173,24.017161,-0.0078,1.392
9994.00,7.469337,25.02945,-0.000174,24.017672,-0.0078,1.392
9996.00,7.469600,25.03036,-0.000174,24.017902,-0.0077,1.393
9998.00,7.469329,25.02952,-0.000173,24.017188,-0.0077,1.392
10000.00,7.469191,25.02960,-0.000173,24.017429,-0.0078,1.392
10002.00,7.469130,25.02941,-0.000174,24.016916,-0.0078,1.392
10004.00,7.470163,25.02998,-0.000173,24.016557,-0.0078,1.393
10006.00,7.470894,25.03031,-0.000174,24.017605,-0.0077,1.393
10008.00,7.469888,25.03059,-0.000174,24.017690,-0.0077,1.392
10010.00,7.469529,25.03071,-0.000174,24.017643,-0.0078,1.393
10012.00,7.469213,25.03068,-0.000175,24.016983,-0.0077,1.392
10014.00,7.469572,25.03028,-0.000173,24.017293,-0.0078,1.392
10016.00,7.469083,25.03039,-0.000175,24.017132,-0.0077,1.391
10018.00,7.469198,25.03026,-0.000173,24.017478,-0.0077,1.391
10020.00,7.469280,25.02977,-0.000172,24.017362,-0.0077,1.392
10022.00,7.469662,25.03084,-0.000174,24.017473,-0.0078,1.393
10024.00,7.469049,25.03001,-0.000174,24.017210,-0.0077,1.393
10026.00,7.469441,25.02987,-0.000174,24.017312,-0.0078,1.392
10028.00,7.469521,25.02989,-0.000174,24.017279,-0.0077,1.392
10030.00,7.469486,25.03003,-0.000174,24.017491,-0.0078,1.392
10032.00,7.469130,25.02941,-0.000173,24.017210,-0.0078,1.392
10034.00,7.468648,25.02962,-0.000173,24.017321,-0.0078,1.392
10036.00,7.469459,25.02967,-0.000174,24.017380,-0.0078,1.393
10038.00,7.469386,25.02898,-0.000173,24.016813,-0.0078,1.392
10040.00,7.468707,25.02901,-0.000174,24.017301,-0.0078,1.393
10042.00,7.468648,25.02973,-0.000173,24.017870,-0.0078,1.392
10044.00,7.468980,25.03049,-0.000173,24.017567,-0.0078,1.392
10046.00,7.468948,25.02991,-0.000173,24.018399,-0.0078,1.393
10048.00,7.468857,25.02969,-0.000174,24.017426,-0.0077,1.393
10050.00,7.468694,25.02970,-0.000174,24.017558,-0.0077,1.392
10052.00,7.469385,25.02942,-0.000173,24.017545,-0.0078,1.392
10054.00,7.469471,25.02882,-0.000172,24.017672,-0.0077,1.392
10056.00,7.469410,25.02862,-0.000173,24.017725,-0.0078,1.392
10058.00,7.469701,25.02888,-0.000173,24.017598,-0.0078,1.392
10060.00,7.469476,25.02857,-0.000173,24.017357,-0.0077,1.393
10062.00,7.469242,25.02824,-0.000174,24.017467,-0.0078,1.392
10064.00,7.469182,25.02830,-0.000173,24.016913,-0.0078,1.392
10066.00,7.469067,25.02766,-0.000173,24.016915,-0.0077,1.393
10068.00,7.469242,25.02836,-0.000174,24.017464,-0.0078,1.392
10070.00,7.469131,25.02813,-0.000173,24.017496,-0.0078,1.392
10072.00,7.468853,25.02785,-0.000173,24.017263,-0.0078,1.392
10074.00,7.468833,25.02811,-0.000174,24.017402,-0.0077,1.392
10076.00,7.468852,25.02769,-0.000174,24.017516,-0.0078,1.392
10078.00,7.469164,25.02833,-0.000174,24.017266,-0.0078,1.393
10080.00,7.469770,25.02791,-0.000174,24.017061,-0.0077,1.393
10082.00,7.469473,25.02815,-0.000174,24.018087,-0.0077,1.393
10084.00,7.469393,25.02853,-0.000174,24.017224,-0.0078,1.392
10086.00,7.469367,25.02894,-0.000174,24.017208,-0.0078,1.392
10088.00,7.469696,25.02928,-0.000173,24.017253,-0.0077,1.392
10090.00,7.469287,25.02931,-0.000173,24.016933,-0.0078,1.392
10092.00,7.469399,25.02898,-0.000173,24.017592,-0.0078,1.392
10094.00,7.468982,25.02895,-0.000173,24.016913,-0.0078,1.392
10096.00,7.469532,25.02893,-0.000173,24.017786,-0.0077,1.392
10098.00,7.470094,25.02915,-0.000173,24.017794,-0.0077,1.392
10100.00,7.469283,25.02942,-0.000173,24.017478,-0.0077,1.392
10102.00,7.469646,25.02904,-0.000174,24.017183,-0.0078,1.392
10104.00,7.469910,25.02932,-0.000173,24.017674,-0.0078,1.392
10106.00,7.469919,25.02855,-0.000174,24.017618,-0.0077,1.392
10108.00,7.470015,25.02805,-0.000173,24.016971,-0.0077,1.392
10110.00,7.469163,25.02831,-0.000174,24.017428,-0.0078,1.392
10112.00,7.469355,25.02821,-0.000174,24.017585,-0.0078,1.393
10114.00,7.469500,25.02893,-0.000174,24.017679,-0.0078,1.392
10116.00,7.469202,25.02904,-0.000173,24.017424,-0.0078,1.392
10118.00,7.468309,25.02811,-0.000173,24.017219,-0.0078,1.392
10120.00,7.468686,25.02774,-0.000172,24.017736,-0.0078,1.392
10122.00,7.469654,25.02802,-0.000172,24.017353,-0.0078,1.392
10124.00,7.470477,25.02785,-0.000173,24.017765,-0.0078,1.392
10126.00,7.470137,25.02810,-0.000174,24.017241,-0.0078,1.392
10128.00,7.469823,25.02784,-0.000173,24.017099,-0.0077,1.392
10130.00,7.470026,25.02802,-0.000172,24.018533,-0.0077,1.391
10132.00,7.469447,25.02796,-0.000172,24.017776,-0.0078,1.392
10134.00,7.469536,25.02811,-0.000173,24.017636,-0.0078,1.392
10136.00,7.469646,25.02912,-0.000173,24.016777,-0.0078,1.392
10138.00,7.469689,25.02842,-0.000173,24.017065,-0.0077,1.392
10140.00,7.469040,25.02865,-0.000173,24.017870,-0.0078,1.392
10142.00,7.468921,25.02888,-0.000173,24.017431,-0.0077,1.392
10144.00,7.470016,25.02858,-0.000174,24.017935,-0.0078,1.392
10146.00,7.470271,25.02921,-0.000174,24.017507,-0.0077,1.392
10148.00,7.470440,25.02825,-0.000173,24.017252,-0.0078,1.392
10150.00,7.470775,25.02871,-0.000173,24.017237,-0.0078,1.392
10152.00,7.469845,25.02800,-0.000173,24.017081,-0.0078,1.392
10154.00,7.469648,25.02792,-0.000173,24.017353,-0.0077,1.392
10156.00,7.469663,25.02779,-0.000174,24.017237,-0.0078,1.392
10158.00,7.469663,25.02862,-0.000174,24.017801,-0.0077,1.393
10160.00,7.469984,25.02786,-0.000174,24.017417,-0.0077,1.392
10162.00,7.469600,25.02850,-0.000173,24.017500,-0.0077,1.392
10164.00,7.469613,25.02833,-0.000173,24.017190,-0.0077,1.392
10166.00,7.469515,25.02793,-0.000173,24.017984,-0.0077,1.391
10168.00,7.470659,25.02819,-0.000173,24.017600,-0.0077,1.393
10170.00,7.470173,25.02744,-0.000174,24.017837,-0.0078,1.392
10172.00,7.469683,25.02823,-0.000174,24.017924,-0.0077,1.393
10174.00,7.469257,25.02818,-0.000173,24.016933,-0.0078,1.392
10176.00,7.469554,25.02822,-0.000173,24.017331,-0.0078,1.392
10178.00,7.469539,25.02854,-0.000173,24.017422,-0.0077,1.392
10180.00,7.470591,25.02800,-0.000173,24.017661,-0.0077,1.392
10182.00,7.470862,25.02783,-0.000173,24.017607,-0.0078,1.392
10184.00,7.470650,25.02905,-0.000174,24.017551,-0.0078,1.392
10186.00,7.470671,25.02880,-0.000174,24.017830,-0.0077,1.392
10188.00,7.469800,25.02904,-0.000175,24.017223,-0.0078,1.393
10190.00,7.470365,25.02854,-0.000174,24.017437,-0.0078,1.392
10192.00,7.471016,25.02921,-0.000173,24.017815,-0.0078,1.392
10194.00,7.470646,25.02869,-0.000173,24.017406,-0.0078,1.392
10196.00,7.470183,25.02930,-0.000172,24.017466,-0.0078,1.392
10198.00,7.468931,25.02930,-0.000173,24.017496,-0.0077,1.392
10200.00,7.468643,25.02929,-0.000173,24.017665,-0.0077,1.393
10202.00,7.469793,25.02970,-0.000173,24.016938,-0.0077,1.392
10204.00,7.469207,25.02863,-0.000173,24.016759,-0.0078,1.392
@17,12.0000,24.0
10206.00,7.468277,25.02802,-0.000172,24.017301,-0.0077,1.393
10208.00,7.463985,25.02820,-0.000173,24.018037,-0.0077,1.392
10210.00,7.457995,25.02836,-0.000172,24.017926,-0.0077,1.391
10212.00,7.454943,25.02857,-0.000171,24.017163,-0.0077,1.391
10214.00,7.453381,25.02834,-0.000173,24.017489,-0.0078,1.391
10216.00,7.452297,25.02843,-0.000172,24.017915,-0.0077,1.392
10218.00,7.452410,25.02855,-0.000173,24.017041,-0.0077,1.392
10220.00,7.453503,25.02822,-0.000173,24.017255,-0.0078,1.392
10222.00,7.455622,25.02783,-0.000174,24.017114,-0.0077,1.393
10224.00,7.456711,25.02879,-0.000174,24.017600,-0.0077,1.393
10226.00,7.458607,25.02860,-0.000176,24.017806,-0.0078,1.394
10228.00,7.460480,25.02813,-0.000175,24.017696,-0.0078,1.393
10230.00,7.462960,25.02810,-0.000173,24.018218,-0.0078,1.393
10232.00,7.469777,25.02736,-0.000173,24.017531,-0.0078,1.394
10234.00,7.477150,25.02731,-0.000173,24.017901,-0.0078,1.394
10236.00,7.481836,25.02791,-0.000174,24.017174,-0.0078,1.394
10238.00,7.485095,25.02790,-0.000175,24.017351,-0.0078,1.394
10240.00,7.486617,25.02736,-0.000175,24.017263,-0.0078,1.394
10242.00,7.487087,25.02776,-0.000173,24.017627,-0.0078,1.393
10244.00,7.487014,25.02849,-0.000172,24.017170,-0.0077,1.393
10246.00,7.486322,25.02835,-0.000172,24.017505,-0.0078,1.392
10248.00,7.485290,25.02838,-0.000172,24.017322,-0.0077,1.392
10250.00,7.484332,25.02802,-0.000173,24.016978,-0.0077,1.392
10252.00,7.483517,25.02806,-0.000172,24.017424,-0.0078,1.392
10254.00,7.483040,25.02836,-0.000173,24.017498,-0.0078,1.392
10256.00,7.482204,25.02847,-0.000172,24.017400,-0.0077,1.392
10258.00,7.481326,25.02838,-0.000172,24.017515,-0.0078,1.393
10260.00,7.480707,25.02863,-0.000172,24.017995,-0.0078,1.392
10262.00,7.480608,25.02936,-0.000171,24.017621,-0.0078,1.392
10264.00,7.479767,25.02897,-0.000172,24.017221,-0.0077,1.392
10266.00,7.478545,25.02860,-0.000173,24.017685,-0.0077,1.391
10268.00,7.478788,25.02885,-0.000172,24.017286,-0.0078,1.391
10270.00,7.478028,25.02947,-0.000173,24.017540,-0.0078,1.392
10272.00,7.476659,25.02937,-0.000173,24.017589,-0.0077,1.393
10274.00,7.475763,25.02913,-0.000174,24.017342,-0.0078,1.392
10276.00,7.476689,25.02915,-0.000175,24.017429,-0.0077,1.392
10278.00,7.476278,25.02912,-0.000174,24.017096,-0.0077,1.392
10280.00,7.475654,25.02970,-0.000173,24.017426,-0.0078,1.391
10282.00,7.475113,25.02977,-0.000173,24.017661,-0.0077,1.392
10284.00,7.474640,25.02987,-0.000175,24.016875,-0.0078,1.392
10286.00,7.474126,25.02984,-0.000175,24.016992,-0.0078,1.392
10288.00,7.474489,25.03003,-0.000175,24.017016,-0.0078,1.392
10290.00,7.475154,25.02927,-0.000174,24.018029,-0.0077,1.392
10292.00,7.474729,25.02925,-0.000174,24.017917,-0.0077,1.392
10294.00,7.474605,25.02948,-0.000174,24.017052,-0.0078,1.392
10296.00,7.475922,25.02949,-0.000173,24.017866,-0.0078,1.392
10298.00,7.475613,25.02897,-0.000174,24.017609,-0.0077,1.392
10300.00,7.474618,25.02886,-0.000174,24.017991,-0.0077,1.391
10302.00,7.474849,25.02918,-0.000175,24.017687,-0.0077,1.392
10304.00,7.474913,25.02879,-0.000173,24.017444,-0.0077,1.392
10306.00,7.474524,25.02818,-0.000174,24.017444,-0.0077,1.392
10308.00,7.474822,25.02781,-0.000174,24.017502,-0.0078,1.392
10310.00,7.473591,25.02867,-0.000174,24.018240,-0.0078,1.392
10312.00,7.473644,25.02895,-0.000175,24.017172,-0.0078,1.392
10314.00,7.473683,25.02900,-0.000174,24.017201,-0.0078,1.392
10316.00,7.473252,25.02917,-0.000173,24.018022,-0.0078,1.392
10318.00,7.473295,25.02956,-0.000175,24.016773,-0.0078,1.392
10320.00,7.474010,25.02861,-0.000173,24.017422,-0.0078,1.392
10322.00,7.473757,25.02887,-0.000173,24.016936,-0.0078,1.392
10324.00,7.473202,25.02973,-0.000173,24.017386,-0.0078,1.392
10326.00,7.474293,25.02952,-0.000174,24.017899,-0.0078,1.393
10328.00,7.474576,25.02999,-0.000174,24.016798,-0.0077,1.392
10330.00,7.473743,25.02938,-0.000175,24.017058,-0.0078,1.392
10332.00,7.473769,25.02993,-0.000174,24.017692,-0.0078,1.392
10334.00,7.473287,25.02972,-0.000173,24.016971,-0.0078,1.392
10336.00,7.473239,25.02891,-0.000173,24.017357,-0.0078,1.392
10338.00,7.472954,25.02887,-0.000173,24.017384,-0.0078,1.391
10340.00,7.472346,25.02843,-0.000172,24.017027,-0.0077,1.392
10342.00,7.471683,25.02787,-0.000172,24.017366,-0.0078,1.392
10344.00,7.471787,25.02865,-0.000173,24.017727,-0.0078,1.392
10346.00,7.472405,25.02859,-0.000173,24.017406,-0.0077,1.392
10348.00,7.473292,25.02935,-0.000174,24.017982,-0.0078,1.392
10350.00,7.473675,25.02932,-0.000174,24.017362,-0.0078,1.392
10352.00,7.474029,25.02951,-0.000174,24.017790,-0.0077,1.393
10354.00,7.473997,25.02976,-0.000174,24.017857,-0.0078,1.392
10356.00,7.473833,25.02956,-0.000172,24.017304,-0.0078,1.392
10358.00,7.472772,25.02888,-0.000172,24.016773,-0.0077,1.392
10360.00,7.472675,25.02952,-0.000173,24.017667,-0.0078,1.392
10362.00,7.472773,25.02887,-0.000173,24.017299,-0.0077,1.392
10364.00,7.472690,25.02897,-0.000173,24.017141,-0.0078,1.392
10366.00,7.472885,25.02917,-0.000174,24.017074,-0.0078,1.392
10368.00,7.473408,25.02951,-0.000173,24.016804,-0.0077,1.392
10370.00,7.473148,25.02979,-0.000173,24.017357,-0.0077,1.392
10372.00,7.472551,25.02986,-0.000174,24.017364,-0.0077,1.392
10374.00,7.472055,25.02951,-0.000174,24.017603,-0.0078,1.392
10376.00,7.472865,25.02877,-0.000174,24.017041,-0.0077,1.392
10378.00,7.472984,25.02937,-0.000173,24.017933,-0.0078,1.392
10380.00,7.473087,25.02953,-0.000174,24.017437,-0.0077,1.392
10382.00,7.473365,25.02964,-0.000173,24.017732,-0.0078,1.392
10384.00,7.473340,25.02967,-0.000174,24.017607,-0.0077,1.392
10386.00,7.473519,25.03015,-0.000174,24.018194,-0.0078,1.392
10388.00,7.472678,25.02976,-0.000174,24.017380,-0.0078,1.393
10390.00,7.471913,25.02936,-0.000174,24.017375,-0.0077,1.392
10392.00,7.471047,25.03006,-0.000174,24.017429,-0.0077,1.392
10394.00,7.470065,25.02919,-0.000174,24.017574,-0.0077,1.391
10396.00,7.470286,25.02952,-0.000172,24.017948,-0.0078,1.393
10398.00,7.471388,25.03013,-0.000173,24.017676,-0.0077,1.392
10400.00,7.471661,25.03013,-0.000173,24.018078,-0.0078,1.392
10402.00,7.472217,25.02959,-0.000173,24.017536,-0.0078,1.392
10404.00,7.472119,25.02990,-0.000172,24.017627,-0.0078,1.392
10406.00,7.471868,25.03008,-0.000173,24.017197,-0.0078,1.392
10408.00,7.471378,25.02996,-0.000173,24.016450,-0.0078,1.392
10410.00,7.470956,25.03060,-0.000173,24.017195,-0.0077,1.392
10412.00,7.470918,25.02975,-0.000173,24.017228,-0.0077,1.392
10414.00,7.470134,25.02983,-0.000173,24.017643,-0.0078,1.393
10416.00,7.470546,25.03007,-0.000174,24.016922,-0.0078,1.392
10418.00,7.471559,25.02926,-0.000174,24.017627,-0.0078,1.392
10420.00,7.471475,25.02944,-0.000173,24.017672,-0.0078,1.392
10422.00,7.471856,25.02885,-0.000173,24.017623,-0.0078,1.392
10424.00,7.471798,25.02873,-0.000173,24.017828,-0.0077,1.393
10426.00,7.471853,25.02939,-0.000173,24.017525,-0.0077,1.392
10428.00,7.472009,25.02916,-0.000173,24.017130,-0.0077,1.392
10430.00,7.471774,25.02909,-0.000175,24.017621,-0.0078,1.393
10432.00,7.472236,25.02963,-0.000174,24.017389,-0.0077,1.392
10434.00,7.472211,25.02904,-0.000173,24.017322,-0.0078,1.392
10436.00,7.471705,25.02934,-0.000174,24.017654,-0.0078,1.392
10438.00,7.471653,25.03063,-0.000174,24.017540,-0.0078,1.391
10440.00,7.470808,25.02996,-0.000172,24.018274,-0.0077,1.392
10442.00,7.471316,25.03036,-0.000173,24.017846,-0.0078,1.392
10444.00,7.471163,25.03025,-0.000173,24.017337,-0.0078,1.392
10446.00,7.471181,25.03038,-0.000173,24.017786,-0.0077,1.392
10448.00,7.471718,25.03022,-0.000174,24.017743,-0.0077,1.393
10450.00,7.471591,25.03131,-0.000174,24.017018,-0.0077,1.393
10452.00,7.471426,25.03071,-0.000174,24.017344,-0.0078,1.392
10454.00,7.471419,25.03101,-0.000174,24.017723,-0.0078,1.392
10456.00,7.471842,25.03159,-0.000174,24.017614,-0.0077,1.392
10458.00,7.471775,25.03129,-0.000174,24.017244,-0.0077,1.392
10460.00,7.471377,25.03106,-0.000172,24.017962,-0.0077,1.392
10462.00,7.471916,25.03071,-0.000173,24.017331,-0.0077,1.393
10464.00,7.471593,25.03034,-0.000174,24.017375,-0.0077,1.392
10466.00,7.470668,25.03130,-0.000174,24.016809,-0.0077,1.392
10468.00,7.470456,25.03098,-0.000172,24.017103,-0.0077,1.392
10470.00,7.470420,25.03030,-0.000172,24.017906,-0.0077,1.392
10472.00,7.470853,25.03131,-0.000174,24.017350,-0.0077,1.393
10474.00,7.471713,25.03086,-0.000173,24.017047,-0.0077,1.392
10476.00,7.471988,25.03014,-0.000174,24.017413,-0.0077,1.392
10478.00,7.471054,25.02983,-0.000175,24.018338,-0.0077,1.392
10480.00,7.470000,25.03042,-0.000174,24.017424,-0.0078,1.392
10482.00,7.469766,25.03009,-0.000172,24.017912,-0.0077,1.392
10484.00,7.470132,25.03081,-0.000172,24.017699,-0.0077,1.392
10486.00,7.470779,25.03101,-0.000172,24.017620,-0.0077,1.392
10488.00,7.471175,25.03148,-0.000172,24.018361,-0.0077,1.392
10490.00,7.471205,25.03104,-0.000173,24.017643,-0.0078,1.392
10492.00,7.470552,25.03046,-0.000174,24.016905,-0.0077,1.392
10494.00,7.471037,25.03086,-0.000174,24.017736,-0.0077,1.393
10496.00,7.471357,25.03091,-0.000174,24.018162,-0.0077,1.392
10498.00,7.471952,25.03174,-0.000173,24.018055,-0.0078,1.392
10500.00,7.471626,25.03068,-0.000173,24.017623,-0.0078,1.392
10502.00,7.471510,25.03011,-0.000174,24.017034,-0.0078,1.392
10504.00,7.471666,25.03007,-0.000174,24.017558,-0.0078,1.392
10506.00,7.471443,25.03008,-0.000174,24.016960,-0.0078,1.392
10508.00,7.471417,25.02963,-0.000174,24.016971,-0.0077,1.392
10510.00,7.471069,25.03028,-0.000174,24.017522,-0.0077,1.392
10512.00,7.471175,25.02972,-0.000174,24.018076,-0.0078,1.392
10514.00,7.471335,25.02987,-0.000173,24.017585,-0.0077,1.392
10516.00,7.470708,25.03001,-0.000173,24.016895,-0.0078,1.392
10518.00,7.470478,25.02990,-0.000173,24.017734,-0.0077,1.392
10520.00,7.470854,25.02999,-0.000172,24.017565,-0.0078,1.392
10522.00,7.470892,25.03039,-0.000172,24.017112,-0.0078,1.392
10524.00,7.470113,25.03033,-0.000174,24.017741,-0.0078,1.393
10526.00,7.469892,25.03051,-0.000173,24.016967,-0.0078,1.392
10528.00,7.470481,25.02996,-0.000174,24.017292,-0.0078,1.392
10530.00,7.470347,25.03005,-0.000173,24.016998,-0.0078,1.392
10532.00,7.469708,25.03027,-0.000174,24.017203,-0.0077,1.393
10534.00,7.469601,25.03030,-0.000175,24.017304,-0.0078,1.393
10536.00,7.470172,25.03012,-0.000175,24.017883,-0.0078,1.393
10538.00,7.469535,25.02983,-0.000173,24.017098,-0.0078,1.392
10540.00,7.470077,25.03036,-0.000173,24.017050,-0.0078,1.392
10542.00,7.469967,25.03137,-0.000173,24.016722,-0.0078,1.392
10544.00,7.470663,25.03097,-0.000174,24.017190,-0.0077,1.392
10546.00,7.470570,25.03067,-0.000174,24.017458,-0.0077,1.392
10548.00,7.470722,25.03067,-0.000174,24.016931,-0.0078,1.392
10550.00,7.470390,25.03153,-0.000173,24.017130,-0.0077,1.392
10552.00,7.470785,25.03063,-0.000174,24.017136,-0.0078,1.393
10554.00,7.470549,25.03065,-0.000175,24.017112,-0.0078,1.391
10556.00,7.470597,25.03049,-0.000174,24.017667,-0.0077,1.391
10558.00,7.469403,25.03117,-0.000174,24.017119,-0.0078,1.393
10560.00,7.469175,25.03168,-0.000174,24.017032,-0.0077,1.392
10562.00,7.470045,25.03081,-0.000174,24.017591,-0.0077,1.392
10564.00,7.470872,25.03048,-0.000174,24.017464,-0.0077,1.392
10566.00,7.471011,25.03137,-0.000174,24.017359,-0.0077,1.393
10568.00,7.469802,25.03098,-0.000174,24.017569,-0.0077,1.392
10570.00,7.468941,25.03120,-0.000173,24.017246,-0.0078,1.393
10572.00,7.470489,25.03117,-0.000174,24.017944,-0.0078,1.393
10574.00,7.470511,25.03124,-0.000172,24.017777,-0.0078,1.392
10576.00,7.470569,25.03137,-0.000173,24.017738,-0.0077,1.392
10578.00,7.470319,25.03127,-0.000173,24.017379,-0.0078,1.392
10580.00,7.470249,25.03103,-0.000174,24.017538,-0.0078,1.393
10582.00,7.469933,25.03073,-0.000174,24.017573,-0.0078,1.393
10584.00,7.469975,25.03165,-0.000174,24.017306,-0.0078,1.392
10586.00,7.469188,25.03134,-0.000172,24.017444,-0.0077,1.392
10588.00,7.469820,25.03065,-0.000172,24.016973,-0.0077,1.392
10590.00,7.469844,25.03055,-0.000173,24.017649,-0.0078,1.392
10592.00,7.470257,25.03159,-0.000172,24.018189,-0.0077,1.392
10594.00,7.469975,25.03112,-0.000172,24.017239,-0.0078,1.392
10596.00,7.470295,25.03055,-0.000173,24.017707,-0.0077,1.393
10598.00,7.470394,25.03080,-0.000174,24.017482,-0.0078,1.392
10600.00,7.469972,25.03005,-0.000173,24.017353,-0.0078,1.393
10602.00,7.470414,25.02953,-0.000173,24.017660,-0.0077,1.392
10604.00,7.469282,25.02982,-0.000173,24.017455,-0.0077,1.392
10606.00,7.469443,25.03032,-0.000174,24.017447,-0.0078,1.393
10608.00,7.469512,25.03033,-0.000173,24.016927,-0.0078,1.392
10610.00,7.469628,25.03078,-0.000174,24.017234,-0.0077,1.392
10612.00,7.469518,25.03135,-0.000174,24.017850,-0.0077,1.392
10614.00,7.470106,25.03061,-0.000173,24.017351,-0.0077,1.392
10616.00,7.471581,25.03006,-0.000173,24.018167,-0.0078,1.392
10618.00,7.472150,25.03017,-0.000173,24.017643,-0.0077,1.392
10620.00,7.472291,25.03125,-0.000172,24.017391,-0.0077,1.392
10622.00,7.472306,25.03086,-0.000173,24.018105,-0.0077,1.392
10624.00,7.472173,25.03046,-0.000174,24.017698,-0.0078,1.393
10626.00,7.471698,25.03054,-0.000174,24.017641,-0.0078,1.392
10628.00,7.470993,25.03038,-0.000173,24.017661,-0.0077,1.393
10630.00,7.470998,25.03059,-0.000174,24.017854,-0.0078,1.392
10632.00,7.471691,25.02990,-0.000173,24.017317,-0.0078,1.392
10634.00,7.471424,25.03042,-0.000172,24.017841,-0.0078,1.393
10636.00,7.471865,25.03153,-0.000173,24.016896,-0.0078,1.392
10638.00,7.471082,25.03070,-0.000172,24.016815,-0.0078,1.392
10640.00,7.469891,25.03103,-0.000173,24.017562,-0.0077,1.393
10642.00,7.469746,25.03152,-0.000174,24.017589,-0.0078,1.393
10644.00,7.470426,25.03136,-0.000173,24.017056,-0.0078,1.393
10646.00,7.470081,25.03135,-0.000173,24.018091,-0.0078,1.392
10648.00,7.469629,25.03191,-0.000174,24.017864,-0.0078,1.392
10650.00,7.469416,25.03182,-0.000174,24.017364,-0.0077,1.392
10652.00,7.469611,25.03085,-0.000175,24.017031,-0.0078,1.392
10654.00,7.470089,25.03170,-0.000173,24.017560,-0.0078,1.392
10656.00,7.470619,25.03083,-0.000175,24.016938,-0.0077,1.393
10658.00,7.470535,25.03075,-0.000175,24.017063,-0.0078,1.392
10660.00,7.470308,25.03218,-0.000173,24.017397,-0.0077,1.392
10662.00,7.469853,25.03170,-0.000174,24.017159,-0.0078,1.392
10664.00,7.469506,25.03165,-0.000173,24.017139,-0.0078,1.393
10666.00,7.469432,25.03132,-0.000173,24.017056,-0.0077,1.392
10668.00,7.468968,25.03093,-0.000174,24.017165,-0.0078,1.393
10670.00,7.469475,25.03099,-0.000174,24.017426,-0.0077,1.393
10672.00,7.469917,25.03035,-0.000174,24.017801,-0.0078,1.392
10674.00,7.469940,25.03159,-0.000174,24.017255,-0.0078,1.392
10676.00,7.470643,25.03098,-0.000174,24.016815,-0.0078,1.392
10678.00,7.471129,25.03048,-0.000174,24.017756,-0.0078,1.392
10680.00,7.470801,25.03119,-0.000174,24.016668,-0.0078,1.392
10682.00,7.470107,25.03081,-0.000174,24.017569,-0.0077,1.392
10684.00,7.470333,25.03119,-0.000174,24.017083,-0.0077,1.392
10686.00,7.470400,25.03171,-0.000175,24.017147,-0.0078,1.392
10688.00,7.470746,25.03168,-0.000174,24.017533,-0.0078,1.393
10690.00,7.470731,25.03178,-0.000174,24.017397,-0.0078,1.393
10692.00,7.471272,25.03265,-0.000174,24.017134,-0.0078,1.393
10694.00,7.470791,25.03229,-0.000173,24.017339,-0.0078,1.393
10696.00,7.470934,25.03310,-0.000174,24.017476,-0.0078,1.393
10698.00,7.471325,25.03327,-0.000173,24.017602,-0.0077,1.392
10700.00,7.470847,25.03260,-0.000173,24.017286,-0.0077,1.392
10702.00,7.469871,25.03219,-0.000173,24.018120,-0.0078,1.392
10704.00,7.468843,25.03144,-0.000174,24.017049,-0.0078,1.393
10706.00,7.469766,25.03163,-0.000173,24.018044,-0.0078,1.392
10708.00,7.470762,25.03186,-0.000174,24.017328,-0.0078,1.392
10710.00,7.471250,25.03200,-0.000174,24.017279,-0.0078,1.393
10712.00,7.470580,25.03200,-0.000174,24.016797,-0.0078,1.393
10714.00,7.470585,25.03197,-0.000175,24.017317,-0.0078,1.393
10716.00,7.470496,25.03165,-0.000173,24.017290,-0.0077,1.392
10718.00,7.470992,25.03242,-0.000173,24.017185,-0.0078,1.392
10720.00,7.470437,25.03261,-0.000174,24.017264,-0.0078,1.393
10722.00,7.469996,25.03127,-0.000174,24.017063,-0.0078,1.393
10724.00,7.470069,25.03174,-0.000174,24.017551,-0.0078,1.393
10726.00,7.470681,25.03061,-0.000174,24.017774,-0.0078,1.393
10728.00,7.471602,25.03149,-0.000175,24.017449,-0.0078,1.392
10730.00,7.471265,25.03093,-0.000173,24.016983,-0.0078,1.392
10732.00,7.470759,25.03047,-0.000173,24.017640,-0.0077,1.393
10734.00,7.470445,25.03081,-0.000174,24.017192,-0.0078,1.392
10736.00,7.470418,25.03143,-0.000174,24.017127,-0.0078,1.392
10738.00,7.469904,25.03131,-0.000175,24.017846,-0.0077,1.393
10740.00,7.469747,25.03165,-0.000174,24.017040,-0.0078,1.392
10742.00,7.468968,25.03122,-0.000174,24.017591,-0.0078,1.392
10744.00,7.469325,25.03211,-0.000174,24.017565,-0.0078,1.393
10746.00,7.469807,25.03110,-0.000175,24.017377,-0.0078,1.393
10748.00,7.470008,25.03078,-0.000175,24.017694,-0.0078,1.393
10750.00,7.469204,25.03081,-0.000175,24.017440,-0.0078,1.393
10752.00,7.469148,25.03176,-0.000174,24.016956,-0.0078,1.393
10754.00,7.469421,25.03142,-0.000173,24.017549,-0.0078,1.392
10756.00,7.470629,25.03204,-0.000172,24.017014,-0.0078,1.393
10758.00,7.471382,25.03210,-0.000172,24.017266,-0.0077,1.392
10760.00,7.471768,25.03215,-0.000172,24.017859,-0.0078,1.392
10762.00,7.470682,25.03238,-0.000173,24.017792,-0.0078,1.392
10764.00,7.470386,25.03252,-0.000173,24.017034,-0.0078,1.392
10766.00,7.469713,25.03168,-0.000174,24.017103,-0.0078,1.393
10768.00,7.469945,25.03187,-0.000173,24.017331,-0.0077,1.393
10770.00,7.470565,25.03218,-0.000174,24.017652,-0.0078,1.393
10772.00,7.470638,25.03144,-0.000173,24.017310,-0.0077,1.393
10774.00,7.471044,25.03150,-0.000174,24.016862,-0.0078,1.392
10776.00,7.470365,25.03161,-0.000174,24.017232,-0.0078,1.392
10778.00,7.470443,25.03130,-0.000173,24.017023,-0.0078,1.392
10780.00,7.470727,25.03157,-0.000172,24.016817,-0.0078,1.393
10782.00,7.470787,25.03159,-0.000174,24.017056,-0.0078,1.393
10784.00,7.469703,25.03199,-0.000174,24.017047,-0.0077,1.392
10786.00,7.469571,25.03176,-0.000173,24.017295,-0.0077,1.392
10788.00,7.470184,25.03149,-0.000173,24.017263,-0.0078,1.392
10790.00,7.469538,25.03103,-0.000173,24.017045,-0.0078,1.393
10792.00,7.469599,25.03083,-0.000173,24.017487,-0.0077,1.393
10794.00,7.469506,25.03064,-0.000173,24.017134,-0.0077,1.392
10796.00,7.469352,25.03082,-0.000172,24.017794,-0.0077,1.392
10798.00,7.470067,25.03057,-0.000174,24.017600,-0.0078,1.392
10800.00,7.471435,25.03094,-0.000173,24.017125,-0.0078,1.392
10802.00,7.471036,25.03141,-0.000173,24.017212,-0.0078,1.393
10804.00,7.470886,25.03151,-0.000173,24.017817,-0.0078,1.392
@18,12.0000,24.0
10806.00,7.470397,25.03145,-0.000174,24.017040,-0.0077,1.393
10808.00,7.466344,25.03162,-0.000175,24.017574,-0.0077,1.392
10810.00,7.459043,25.03057,-0.000174,24.017364,-0.0078,1.392
10812.00,7.454484,25.03111,-0.000173,24.017190,-0.0077,1.391
10814.00,7.453321,25.03163,-0.000173,24.017125,-0.0078,1.391
10816.00,7.453707,25.03135,-0.000173,24.018145,-0.0078,1.392
10818.00,7.454630,25.03068,-0.000172,24.017703,-0.0078,1.393
10820.00,7.456523,25.03110,-0.000174,24.017364,-0.0078,1.393
10822.00,7.457754,25.03073,-0.000175,24.017056,-0.0078,1.393
10824.00,7.458755,25.03165,-0.000174,24.017886,-0.0078,1.394
10826.00,7.460012,25.03172,-0.000174,24.016992,-0.0078,1.394
10828.00,7.461727,25.03182,-0.000174,24.017544,-0.0078,1.394
10830.00,7.463162,25.03195,-0.000174,24.018127,-0.0078,1.394
10832.00,7.469317,25.03189,-0.000174,24.017687,-0.0078,1.394
10834.00,7.476935,25.03183,-0.000175,24.017420,-0.0078,1.395
10836.00,7.481476,25.03154,-0.000175,24.017567,-0.0077,1.395
10838.00,7.484195,25.03169,-0.000174,24.017040,-0.0077,1.395
10840.00,7.484939,25.03180,-0.000174,24.017679,-0.0077,1.394
10842.00,7.485303,25.03264,-0.000174,24.017417,-0.0077,1.393
10844.00,7.485114,25.03215,-0.000173,24.016924,-0.0077,1.392
10846.00,7.483953,25.03129,-0.000173,24.017868,-0.0078,1.393
10848.00,7.483063,25.03156,-0.000173,24.017542,-0.0077,1.392
10850.00,7.483001,25.03154,-0.000171,24.017877,-0.0077,1.393
10852.00,7.481418,25.03176,-0.000172,24.018004,-0.0077,1.393
10854.00,7.480464,25.03131,-0.000172,24.017716,-0.0077,1.393
10856.00,7.479054,25.03129,-0.000172,24.017921,-0.0077,1.392
10858.00,7.477934,25.03197,-0.000173,24.017583,-0.0077,1.393
10860.00,7.477282,25.03096,-0.000173,24.017411,-0.0077,1.393
10862.00,7.475980,25.03103,-0.000173,24.017368,-0.0077,1.392
10864.00,7.476164,25.03046,-0.000174,24.017618,-0.0077,1.393
10866.00,7.476399,25.03122,-0.000173,24.017861,-0.0077,1.392
10868.00,7.476878,25.03135,-0.000173,24.018289,-0.0077,1.393
10870.00,7.476599,25.03115,-0.000174,24.018675,-0.0077,1.393
10872.00,7.475884,25.03168,-0.000172,24.018069,-0.0077,1.392
10874.00,7.474645,25.03089,-0.000173,24.017507,-0.0077,1.393
10876.00,7.473676,25.03119,-0.000174,24.017154,-0.0078,1.393
10878.00,7.473448,25.03065,-0.000173,24.017446,-0.0077,1.393
10880.00,7.473360,25.03072,-0.000174,24.017529,-0.0078,1.392
10882.00,7.472889,25.03086,-0.000172,24.017705,-0.0078,1.393
10884.00,7.473194,25.03065,-0.000173,24.017770,-0.0078,1.393
10886.00,7.472372,25.03084,-0.000173,24.017951,-0.0077,1.393
10888.00,7.472850,25.03069,-0.000173,24.017948,-0.0078,1.393
10890.00,7.473099,25.03163,-0.000174,24.017500,-0.0077,1.393
10892.00,7.473453,25.03182,-0.000174,24.017351,-0.0078,1.393
10894.00,7.473046,25.03212,-0.000174,24.018305,-0.0078,1.393
10896.00,7.473578,25.03203,-0.000172,24.017621,-0.0078,1.393
10898.00,7.473391,25.03230,-0.000172,24.017442,-0.0078,1.393
10900.00,7.472508,25.03312,-0.000173,24.018310,-0.0078,1.393
10902.00,7.473061,25.03331,-0.000173,24.017770,-0.0077,1.392
10904.00,7.472923,25.03217,-0.000172,24.017308,-0.0077,1.393
10906.00,7.473239,25.03259,-0.000173,24.017507,-0.0077,1.393
10908.00,7.473750,25.03295,-0.000174,24.017609,-0.0078,1.393
10910.00,7.473123,25.03315,-0.000175,24.017694,-0.0078,1.393
10912.00,7.473168,25.03309,-0.000174,24.017558,-0.0078,1.393
10914.00,7.472273,25.03331,-0.000174,24.017937,-0.0078,1.393
10916.00,7.472314,25.03288,-0.000173,24.017609,-0.0078,1.393
10918.00,7.472613,25.03278,-0.000173,24.017380,-0.0077,1.393
10920.00,7.473243,25.03232,-0.000173,24.017857,-0.0078,1.392
10922.00,7.473302,25.03298,-0.000173,24.016304,-0.0078,1.392
10924.00,7.472630,25.03239,-0.000173,24.017273,-0.0078,1.393
10926.00,7.472382,25.03193,-0.000173,24.017888,-0.0078,1.393
10928.00,7.472805,25.03254,-0.000175,24.017542,-0.0078,1.393
10930.00,7.473031,25.03267,-0.000173,24.017772,-0.0078,1.393
10932.00,7.473040,25.03238,-0.000174,24.017391,-0.0077,1.393
10934.00,7.473113,25.03145,-0.000174,24.017362,-0.0078,1.393
10936.00,7.472798,25.03166,-0.000174,24.017295,-0.0078,1.393
10938.00,7.472929,25.03140,-0.000173,24.017821,-0.0077,1.393
10940.00,7.473103,25.03131,-0.000173,24.017888,-0.0078,1.393
10942.00,7.473053,25.03170,-0.000174,24.017883,-0.0077,1.393
10944.00,7.473049,25.03151,-0.000172,24.017763,-0.0077,1.393
10946.00,7.474067,25.03175,-0.000173,24.017346,-0.0078,1.393
10948.00,7.473578,25.03138,-0.000174,24.017886,-0.0078,1.393
10950.00,7.473745,25.03127,-0.000173,24.017400,-0.0078,1.393
10952.00,7.473502,25.03168,-0.000174,24.017273,-0.0077,1.394
10954.00,7.473228,25.03214,-0.000174,24.017745,-0.0077,1.393
10956.00,7.473199,25.03205,-0.000172,24.017397,-0.0077,1.393
10958.00,7.473254,25.03278,-0.000172,24.017854,-0.0077,1.393
10960.00,7.472967,25.03228,-0.000173,24.017819,-0.0077,1.394
10962.00,7.472920,25.03239,-0.000173,24.017444,-0.0078,1.393
10964.00,7.473937,25.03225,-0.000174,24.017864,-0.0077,1.393
10966.00,7.474265,25.03265,-0.000173,24.017487,-0.0077,1.393
10968.00,7.473757,25.03263,-0.000173,24.017047,-0.0077,1.393
10970.00,7.473567,25.03243,-0.000173,24.017341,-0.0078,1.393
10972.00,7.473050,25.03211,-0.000174,24.018107,-0.0078,1.393
10974.00,7.472759,25.03264,-0.000173,24.017638,-0.0078,1.393
10976.00,7.472871,25.03280,-0.000173,24.017515,-0.0077,1.393
10978.00,7.473167,25.03352,-0.000173,24.017748,-0.0077,1.393
10980.00,7.473391,25.03292,-0.000173,24.017101,-0.0077,1.393
10982.00,7.472980,25.03170,-0.000174,24.017672,-0.0077,1.393
10984.00,7.472046,25.03249,-0.000173,24.017794,-0.0077,1.393
10986.00,7.472575,25.03219,-0.000174,24.017103,-0.0078,1.394
10988.00,7.472711,25.03229,-0.000173,24.017255,-0.0078,1.393
10990.00,7.472698,25.03221,-0.000173,24.017201,-0.0078,1.393
10992.00,7.472590,25.03261,-0.000174,24.017487,-0.0078,1.393
10994.00,7.472560,25.03240,-0.000174,24.017212,-0.0078,1.393
10996.00,7.472473,25.03326,-0.000173,24.017661,-0.0078,1.393
10998.00,7.472639,25.03290,-0.000173,24.016557,-0.0078,1.393
11000.00,7.472612,25.03236,-0.000173,24.017170,-0.0078,1.393
11002.00,7.472794,25.03207,-0.000175,24.017453,-0.0077,1.394
11004.00,7.472468,25.03161,-0.000175,24.016740,-0.0078,1.393
11006.00,7.472424,25.03119,-0.000173,24.017205,-0.0078,1.393
11008.00,7.472575,25.03165,-0.000174,24.017382,-0.0077,1.393
11010.00,7.471771,25.03229,-0.000175,24.017861,-0.0077,1.394
11012.00,7.472800,25.03208,-0.000174,24.017141,-0.0078,1.393
11014.00,7.472145,25.03203,-0.000174,24.016978,-0.0078,1.394
11016.00,7.472353,25.03229,-0.000173,24.016960,-0.0077,1.394
11018.00,7.472307,25.03251,-0.000175,24.017125,-0.0077,1.394
11020.00,7.472511,25.03297,-0.000174,24.016960,-0.0077,1.393
11022.00,7.473367,25.03273,-0.000172,24.017603,-0.0078,1.393
11024.00,7.473024,25.03244,-0.000172,24.018354,-0.0077,1.393
11026.00,7.471880,25.03224,-0.000173,24.017451,-0.0078,1.393
11028.00,7.472061,25.03279,-0.000174,24.017942,-0.0077,1.393
11030.00,7.473474,25.03304,-0.000174,24.017904,-0.0078,1.394
11032.00,7.473308,25.03203,-0.000174,24.017509,-0.0077,1.394
11034.00,7.473122,25.03119,-0.000174,24.017255,-0.0078,1.394
11036.00,7.472131,25.03130,-0.000175,24.017504,-0.0078,1.394
11038.00,7.471676,25.03178,-0.000174,24.016916,-0.0078,1.393
11040.00,7.471976,25.03138,-0.000172,24.017444,-0.0077,1.393
11042.00,7.472391,25.03185,-0.000174,24.018029,-0.0077,1.393
11044.00,7.472776,25.03157,-0.000173,24.017690,-0.0077,1.394
11046.00,7.472416,25.03097,-0.000175,24.017293,-0.0078,1.394
11048.00,7.472302,25.03150,-0.000175,24.017176,-0.0077,1.394
11050.00,7.472959,25.03119,-0.000173,24.017553,-0.0077,1.393
11052.00,7.472872,25.03164,-0.000173,24.017500,-0.0077,1.394
11054.00,7.472807,25.03192,-0.000173,24.017145,-0.0078,1.394
11056.00,7.472174,25.03157,-0.000173,24.017542,-0.0077,1.393
11058.00,7.471728,25.03141,-0.000174,24.017569,-0.0077,1.393
11060.00,7.471567,25.03075,-0.000173,24.017977,-0.0077,1.394
11062.00,7.472721,25.03060,-0.000174,24.018457,-0.0077,1.393
11064.00,7.472020,25.03116,-0.000174,24.017444,-0.0078,1.393
11066.00,7.471914,25.03141,-0.000174,24.017371,-0.0077,1.393
11068.00,7.472533,25.03146,-0.000173,24.017496,-0.0078,1.393
11070.00,7.472383,25.03280,-0.000172,24.017268,-0.0078,1.393
11072.00,7.472766,25.03220,-0.000171,24.017397,-0.0078,1.393
11074.00,7.472871,25.03264,-0.000172,24.017420,-0.0078,1.394
11076.00,7.472343,25.03209,-0.000172,24.017466,-0.0077,1.394
11078.00,7.471535,25.03131,-0.000173,24.017926,-0.0077,1.393
11080.00,7.471974,25.03164,-0.000173,24.018053,-0.0078,1.393
11082.00,7.472544,25.03190,-0.000172,24.017438,-0.0077,1.393
11084.00,7.473730,25.03178,-0.000172,24.018087,-0.0077,1.394
11086.00,7.473247,25.03182,-0.000173,24.017384,-0.0078,1.393
11088.00,7.472944,25.03199,-0.000174,24.017364,-0.0078,1.394
11090.00,7.472543,25.03244,-0.000174,24.017826,-0.0077,1.394
11092.00,7.472828,25.03293,-0.000173,24.017683,-0.0077,1.393
11094.00,7.472772,25.03402,-0.000173,24.018187,-0.0077,1.393
11096.00,7.472759,25.03358,-0.000173,24.017500,-0.0078,1.393
11098.00,7.472100,25.03355,-0.000173,24.017380,-0.0078,1.393
11100.00,7.471953,25.03374,-0.000173,24.017012,-0.0078,1.393
11102.00,7.472228,25.03352,-0.000173,24.017681,-0.0077,1.394
11104.00,7.473146,25.03267,-0.000174,24.017993,-0.0077,1.394
11106.00,7.473004,25.03268,-0.000174,24.017466,-0.0078,1.394
11108.00,7.473442,25.03244,-0.000174,24.017411,-0.0078,1.393
11110.00,7.473433,25.03174,-0.000174,24.017328,-0.0077,1.393
11112.00,7.472444,25.03207,-0.000174,24.018372,-0.0077,1.393
11114.00,7.471696,25.03291,-0.000174,24.018198,-0.0077,1.393
11116.00,7.471603,25.03217,-0.000173,24.017257,-0.0078,1.393
11118.00,7.471715,25.03216,-0.000175,24.017560,-0.0077,1.393
11120.00,7.471914,25.03267,-0.000173,24.016815,-0.0077,1.393
11122.00,7.472080,25.03225,-0.000172,24.016681,-0.0077,1.393
11124.00,7.472257,25.03142,-0.000173,24.016958,-0.0078,1.393
11126.00,7.472239,25.03191,-0.000173,24.017411,-0.0078,1.393
11128.00,7.472363,25.03241,-0.000173,24.017830,-0.0078,1.393
11130.00,7.472848,25.03294,-0.000174,24.017266,-0.0077,1.393
11132.00,7.472730,25.03300,-0.000173,24.017567,-0.0077,1.393
11134.00,7.472603,25.03382,-0.000173,24.017605,-0.0078,1.394
11136.00,7.472757,25.03290,-0.000172,24.018182,-0.0077,1.394
11138.00,7.473041,25.03244,-0.000173,24.017743,-0.0077,1.394
11140.00,7.472710,25.03207,-0.000173,24.017215,-0.0078,1.393
11142.00,7.473456,25.03196,-0.000174,24.017587,-0.0078,1.393
11144.00,7.473309,25.03237,-0.000173,24.017623,-0.0078,1.394
11146.00,7.472952,25.03233,-0.000173,24.016769,-0.0078,1.393
11148.00,7.473369,25.03299,-0.000173,24.017884,-0.0078,1.394
11150.00,7.473237,25.03240,-0.000173,24.017406,-0.0078,1.393
11152.00,7.472212,25.03201,-0.000172,24.017371,-0.0077,1.392
11154.00,7.471462,25.03295,-0.000172,24.017554,-0.0077,1.393
11156.00,7.470978,25.03312,-0.000173,24.017464,-0.0078,1.393
11158.00,7.470796,25.03304,-0.000174,24.016740,-0.0078,1.394
11160.00,7.470966,25.03208,-0.000174,24.017649,-0.0078,1.393
11162.00,7.470926,25.03253,-0.000173,24.017747,-0.0078,1.393
11164.00,7.470974,25.03308,-0.000174,24.017723,-0.0078,1.393
11166.00,7.470986,25.03313,-0.000172,24.017859,-0.0077,1.393
11168.00,7.470995,25.03203,-0.000172,24.017924,-0.0078,1.393
11170.00,7.471309,25.03234,-0.000172,24.017496,-0.0078,1.394
11172.00,7.470960,25.03270,-0.000173,24.017360,-0.0078,1.393
11174.00,7.470903,25.03280,-0.000174,24.017937,-0.0077,1.393
11176.00,7.471000,25.03254,-0.000174,24.017239,-0.0077,1.393
11178.00,7.472018,25.03292,-0.000174,24.017834,-0.0078,1.394
11180.00,7.472757,25.03261,-0.000175,24.017750,-0.0078,1.393
11182.00,7.472894,25.03256,-0.000173,24.018348,-0.0077,1.392
11184.00,7.472918,25.03280,-0.000173,24.018136,-0.0078,1.393
11186.00,7.472755,25.03317,-0.000173,24.017560,-0.0077,1.393
11188.00,7.472996,25.03360,-0.000174,24.017948,-0.0077,1.394
11190.00,7.473123,25.03374,-0.000172,24.018207,-0.0077,1.393
11192.00,7.472656,25.03288,-0.000172,24.018105,-0.0078,1.393
11194.00,7.472148,25.03291,-0.000173,24.017839,-0.0078,1.393
11196.00,7.471881,25.03361,-0.000173,24.017734,-0.0078,1.394
11198.00,7.471069,25.03347,-0.000173,24.017846,-0.0078,1.393
11200.00,7.470628,25.03323,-0.000173,24.017431,-0.0078,1.393
11202.00,7.471351,25.03420,-0.000172,24.017658,-0.0077,1.393
11204.00,7.471071,25.03330,-0.000173,24.017212,-0.0077,1.394
11206.00,7.471450,25.03351,-0.000174,24.017928,-0.0078,1.394
11208.00,7.472310,25.03328,-0.000173,24.017386,-0.0078,1.393
11210.00,7.472054,25.03508,-0.000174,24.017745,-0.0078,1.394
11212.00,7.471297,25.03414,-0.000173,24.018009,-0.0077,1.394
11214.00,7.470874,25.03413,-0.000173,24.018370,-0.0077,1.394
11216.00,7.470522,25.03350,-0.000173,24.017785,-0.0077,1.393
11218.00,7.471851,25.03382,-0.000173,24.017946,-0.0077,1.393
11220.00,7.472749,25.03415,-0.000173,24.018067,-0.0078,1.394
11222.00,7.472553,25.03393,-0.000174,24.018091,-0.0077,1.393
11224.00,7.471751,25.03365,-0.000174,24.018506,-0.0078,1.394
11226.00,7.472390,25.03427,-0.000173,24.017290,-0.0078,1.394
11228.00,7.472412,25.03440,-0.000174,24.017873,-0.0077,1.393
11230.00,7.472017,25.03314,-0.000174,24.018234,-0.0077,1.393
11232.00,7.472233,25.03330,-0.000174,24.018096,-0.0078,1.394
11234.00,7.472867,25.03326,-0.000173,24.018100,-0.0077,1.394
11236.00,7.472533,25.03291,-0.000173,24.017879,-0.0077,1.394
11238.00,7.472546,25.03269,-0.000173,24.017672,-0.0078,1.394
11240.00,7.472347,25.03258,-0.000172,24.017605,-0.0078,1.393
11242.00,7.473048,25.03262,-0.000172,24.017960,-0.0077,1.393
11244.00,7.472895,25.03213,-0.000173,24.017783,-0.0078,1.393
11246.00,7.472916,25.03190,-0.000172,24.018287,-0.0077,1.394
11248.00,7.472211,25.03124,-0.000172,24.017433,-0.0077,1.394
11250.00,7.472077,25.03223,-0.000172,24.017687,-0.0078,1.394
11252.00,7.472068,25.03260,-0.000173,24.017417,-0.0078,1.393
11254.00,7.471480,25.03330,-0.000172,24.017703,-0.0077,1.393
11256.00,7.471269,25.03242,-0.000173,24.017781,-0.0077,1.393
11258.00,7.472326,25.03254,-0.000173,24.017772,-0.0077,1.393
11260.00,7.471958,25.03241,-0.000172,24.017540,-0.0077,1.393
11262.00,7.472926,25.03223,-0.000173,24.017371,-0.0077,1.393
11264.00,7.473362,25.03227,-0.000173,24.017757,-0.0077,1.394
11266.00,7.472146,25.03285,-0.000173,24.017257,-0.0077,1.394
11268.00,7.471948,25.03143,-0.000174,24.017489,-0.0077,1.393
11270.00,7.472041,25.03147,-0.000173,24.016884,-0.0077,1.394
11272.00,7.471523,25.03178,-0.000173,24.017027,-0.0077,1.394
11274.00,7.471007,25.03155,-0.000174,24.017761,-0.0077,1.394
11276.00,7.470971,25.03117,-0.000173,24.017462,-0.0078,1.393
11278.00,7.471684,25.03180,-0.000174,24.017629,-0.0077,1.394
11280.00,7.472630,25.03147,-0.000174,24.017464,-0.0078,1.394
11282.00,7.472467,25.03145,-0.000173,24.017627,-0.0078,1.393
11284.00,7.472205,25.03184,-0.000173,24.017406,-0.0077,1.393
11286.00,7.471943,25.03218,-0.000172,24.017843,-0.0077,1.393
11288.00,7.471753,25.03141,-0.000173,24.018067,-0.0077,1.393
11290.00,7.472189,25.03190,-0.000173,24.018095,-0.0077,1.394
11292.00,7.472707,25.03254,-0.000174,24.018131,-0.0077,1.393
11294.00,7.472512,25.03223,-0.000173,24.017629,-0.0077,1.393
11296.00,7.472469,25.03286,-0.000172,24.018290,-0.0078,1.394
11298.00,7.472339,25.03264,-0.000174,24.017931,-0.0077,1.394
11300.00,7.471922,25.03240,-0.000174,24.017464,-0.0077,1.394
11302.00,7.471068,25.03163,-0.000173,24.017723,-0.0077,1.394
11304.00,7.471769,25.03213,-0.000174,24.016777,-0.0077,1.394
11306.00,7.472050,25.03190,-0.000174,24.017835,-0.0077,1.393
11308.00,7.472559,25.03278,-0.000173,24.017960,-0.0078,1.393
11310.00,7.472854,25.03262,-0.000173,24.017409,-0.0078,1.394
11312.00,7.472906,25.03311,-0.000174,24.017578,-0.0078,1.393
11314.00,7.473831,25.03320,-0.000173,24.017935,-0.0077,1.393
11316.00,7.473869,25.03292,-0.000173,24.017219,-0.0078,1.394
11318.00,7.473385,25.03287,-0.000174,24.017763,-0.0078,1.394
11320.00,7.471996,25.03306,-0.000174,24.017754,-0.0077,1.393
11322.00,7.471178,25.03243,-0.000174,24.018006,-0.0077,1.394
11324.00,7.471213,25.03245,-0.000173,24.017658,-0.0078,1.393
11326.00,7.471799,25.03259,-0.000173,24.017848,-0.0077,1.393
11328.00,7.472465,25.03262,-0.000174,24.017678,-0.0077,1.394
11330.00,7.472542,25.03228,-0.000173,24.017620,-0.0077,1.393
11332.00,7.471712,25.03220,-0.000173,24.017562,-0.0077,1.393
11334.00,7.471368,25.03245,-0.000173,24.017348,-0.0077,1.393
11336.00,7.471645,25.03282,-0.000172,24.017708,-0.0077,1.394
11338.00,7.471479,25.03340,-0.000173,24.017437,-0.0077,1.393
11340.00,7.471448,25.03289,-0.000173,24.018249,-0.0077,1.393
11342.00,7.472497,25.03312,-0.000174,24.017250,-0.0077,1.393
11344.00,7.472314,25.03301,-0.000174,24.017944,-0.0077,1.394
11346.00,7.472369,25.03354,-0.000174,24.017748,-0.0077,1.394
11348.00,7.472711,25.03302,-0.000174,24.017618,-0.0078,1.393
11350.00,7.472865,25.03312,-0.000173,24.018009,-0.0078,1.393
11352.00,7.472460,25.03253,-0.000173,24.017707,-0.0078,1.394
11354.00,7.471563,25.03191,-0.000173,24.016973,-0.0078,1.394
11356.00,7.471691,25.03185,-0.000174,24.017743,-0.0078,1.393
11358.00,7.471695,25.03264,-0.000173,24.017447,-0.0078,1.394
11360.00,7.471584,25.03196,-0.000172,24.017364,-0.0077,1.394
11362.00,7.471878,25.03184,-0.000173,24.017928,-0.0077,1.394
11364.00,7.471951,25.03160,-0.000173,24.018348,-0.0077,1.393
11366.00,7.471824,25.03171,-0.000173,24.018189,-0.0077,1.393
11368.00,7.472600,25.03163,-0.000174,24.017268,-0.0077,1.394
11370.00,7.473007,25.03170,-0.000175,24.017727,-0.0077,1.394
11372.00,7.472950,25.03156,-0.000174,24.017774,-0.0078,1.393
11374.00,7.472583,25.03261,-0.000173,24.017632,-0.0077,1.393
11376.00,7.471711,25.03251,-0.000173,24.017529,-0.0078,1.393
11378.00,7.471488,25.03243,-0.000172,24.017803,-0.0077,1.393
11380.00,7.471712,25.03178,-0.000173,24.017832,-0.0078,1.394
11382.00,7.471939,25.03217,-0.000173,24.017645,-0.0078,1.394
11384.00,7.471382,25.03210,-0.000174,24.017708,-0.0078,1.394
11386.00,7.471926,25.03235,-0.000174,24.017676,-0.0078,1.394
11388.00,7.471707,25.03201,-0.000174,24.017683,-0.0078,1.394
11390.00,7.471802,25.03251,-0.000172,24.016846,-0.0078,1.393
11392.00,7.472595,25.03338,-0.000173,24.017620,-0.0077,1.394
11394.00,7.472592,25.03323,-0.000173,24.017389,-0.0077,1.394
11396.00,7.471974,25.03195,-0.000172,24.017667,-0.0078,1.393
11398.00,7.471315,25.03269,-0.000173,24.017846,-0.0077,1.394
11400.00,7.471573,25.03233,-0.000173,24.017397,-0.0078,1.394
11402.00,7.471027,25.03249,-0.000173,24.017832,-0.0078,1.394
11404.00,7.471545,25.03287,-0.000174,24.017612,-0.0077,1.394
@19,12.0000,24.0
11406.00,7.471653,25.03229,-0.000174,24.017547,-0.0078,1.394
11408.00,7.466595,25.03252,-0.000173,24.017484,-0.0077,1.393
11410.00,7.460759,25.03220,-0.000173,24.017828,-0.0077,1.393
11412.00,7.456723,25.03194,-0.000172,24.017471,-0.0077,1.392
11414.00,7.455367,25.03215,-0.000171,24.018115,-0.0077,1.392
11416.00,7.455153,25.03206,-0.000172,24.017658,-0.0078,1.393
11418.00,7.455927,25.03309,-0.000173,24.018211,-0.0078,1.394
11420.00,7.457203,25.03333,-0.000174,24.017377,-0.0077,1.394
11422.00,7.457661,25.03341,-0.000175,24.018031,-0.0077,1.394
11424.00,7.458947,25.03373,-0.000176,24.017908,-0.0077,1.394
11426.00,7.460200,25.03291,-0.000174,24.017255,-0.0077,1.395
11428.00,7.461062,25.03364,-0.000173,24.018154,-0.0078,1.395
11430.00,7.462552,25.03314,-0.000174,24.017529,-0.0077,1.395
11432.00,7.468193,25.03298,-0.000173,24.017805,-0.0077,1.395
11434.00,7.475955,25.03288,-0.000174,24.017382,-0.0078,1.396
11436.00,7.481625,25.03313,-0.000175,24.017877,-0.0077,1.396
11438.00,7.483930,25.03396,-0.000176,24.017341,-0.0078,1.396
11440.00,7.484573,25.03293,-0.000174,24.018015,-0.0078,1.395
11442.00,7.485753,25.03351,-0.000173,24.017544,-0.0077,1.394
11444.00,7.486001,25.03337,-0.000173,24.017493,-0.0077,1.395
11446.00,7.485128,25.03368,-0.000172,24.016840,-0.0077,1.394
11448.00,7.483434,25.03312,-0.000174,24.017250,-0.0077,1.393
11450.00,7.482862,25.03290,-0.000173,24.018559,-0.0077,1.394
11452.00,7.482511,25.03227,-0.000172,24.017650,-0.0077,1.394
11454.00,7.481248,25.03313,-0.000172,24.018276,-0.0077,1.394
11456.00,7.479433,25.03344,-0.000172,24.017754,-0.0077,1.394
11458.00,7.478474,25.03392,-0.000172,24.017502,-0.0077,1.394
11460.00,7.478432,25.03380,-0.000173,24.017322,-0.0077,1.393
11462.00,7.477246,25.03396,-0.000173,24.017667,-0.0077,1.394
11464.00,7.477292,25.03435,-0.000173,24.017533,-0.0078,1.394
11466.00,7.477337,25.03424,-0.000174,24.017478,-0.0078,1.395
11468.00,7.476836,25.03482,-0.000173,24.017848,-0.0078,1.394
11470.00,7.474520,25.03429,-0.000173,24.017679,-0.0078,1.394
11472.00,7.473517,25.03384,-0.000172,24.017190,-0.0078,1.393
11474.00,7.473697,25.03380,-0.000173,24.017475,-0.0077,1.395
11476.00,7.474606,25.03387,-0.000173,24.017328,-0.0078,1.394
11478.00,7.474317,25.03467,-0.000173,24.017915,-0.0078,1.394
11480.00,7.473837,25.03450,-0.000173,24.017542,-0.0078,1.394
11482.00,7.472609,25.03467,-0.000172,24.017754,-0.0077,1.394
11484.00,7.472411,25.03477,-0.000173,24.017263,-0.0078,1.394
11486.00,7.472733,25.03450,-0.000173,24.018240,-0.0078,1.394
11488.00,7.473234,25.03480,-0.000174,24.017656,-0.0077,1.394
11490.00,7.473168,25.03477,-0.000173,24.017272,-0.0077,1.394
11492.00,7.473003,25.03473,-0.000173,24.018024,-0.0077,1.393
11494.00,7.473824,25.03494,-0.000174,24.018272,-0.0077,1.394
11496.00,7.473485,25.03482,-0.000174,24.017689,-0.0077,1.394
11498.00,7.474178,25.03468,-0.000174,24.018406,-0.0078,1.394
11500.00,7.475409,25.03444,-0.000173,24.017638,-0.0078,1.394
11502.00,7.474541,25.03432,-0.000173,24.017883,-0.0077,1.394
11504.00,7.474019,25.03498,-0.000174,24.017544,-0.0077,1.394
11506.00,7.474699,25.03493,-0.000173,24.017551,-0.0077,1.393
11508.00,7.474207,25.03416,-0.000172,24.017614,-0.0077,1.393
11510.00,7.473689,25.03422,-0.000173,24.017866,-0.0078,1.394
11512.00,7.473204,25.03327,-0.000173,24.017502,-0.0078,1.394
11514.00,7.473402,25.03434,-0.000173,24.017703,-0.0078,1.394
11516.00,7.473773,25.03364,-0.000173,24.017560,-0.0078,1.394
11518.00,7.473199,25.03389,-0.000173,24.017734,-0.0077,1.394
11520.00,7.472767,25.03370,-0.000173,24.017484,-0.0077,1.395
11522.00,7.472791,25.03450,-0.000173,24.017913,-0.0077,1.394
11524.00,7.473585,25.03495,-0.000174,24.017924,-0.0077,1.394
11526.00,7.473485,25.03468,-0.000173,24.018136,-0.0078,1.394
11528.00,7.473856,25.03449,-0.000172,24.017573,-0.0077,1.394
11530.00,7.473435,25.03438,-0.000173,24.017937,-0.0077,1.394
11532.00,7.473266,25.03434,-0.000173,24.017279,-0.0077,1.394
11534.00,7.473989,25.03399,-0.000173,24.017658,-0.0077,1.394
11536.00,7.474507,25.03413,-0.000173,24.017458,-0.0077,1.394
11538.00,7.474716,25.03392,-0.000173,24.017912,-0.0077,1.394
11540.00,7.474850,25.03393,-0.000174,24.018071,-0.0077,1.394
11542.00,7.475222,25.03381,-0.000173,24.017828,-0.0077,1.394
11544.00,7.475196,25.03368,-0.000173,24.017533,-0.0077,1.393
11546.00,7.475183,25.03302,-0.000173,24.017962,-0.0078,1.394
11548.00,7.474089,25.03307,-0.000174,24.017536,-0.0078,1.394
11550.00,7.473843,25.03312,-0.000174,24.016786,-0.0077,1.394
11552.00,7.474162,25.03312,-0.000173,24.017502,-0.0077,1.394
11554.00,7.474028,25.03319,-0.000174,24.017939,-0.0077,1.394
11556.00,7.474340,25.03285,-0.000173,24.017563,-0.0078,1.395
11558.00,7.474367,25.03294,-0.000173,24.017355,-0.0078,1.394
11560.00,7.474912,25.03278,-0.000174,24.017391,-0.0078,1.394
11562.00,7.474456,25.03323,-0.000174,24.017598,-0.0077,1.394
11564.00,7.473831,25.03352,-0.000173,24.017264,-0.0078,1.395
11566.00,7.472764,25.03341,-0.000175,24.016746,-0.0078,1.394
11568.00,7.473439,25.03265,-0.000175,24.017101,-0.0078,1.394
11570.00,7.474010,25.03331,-0.000174,24.017076,-0.0078,1.394
11572.00,7.473382,25.03378,-0.000175,24.017843,-0.0077,1.394
11574.00,7.473340,25.03330,-0.000174,24.017299,-0.0078,1.394
11576.00,7.474306,25.03278,-0.000174,24.017498,-0.0078,1.394
11578.00,7.474139,25.03270,-0.000174,24.017366,-0.0078,1.394
11580.00,7.473848,25.03231,-0.000173,24.017070,-0.0077,1.394
11582.00,7.472828,25.03202,-0.000173,24.017221,-0.0077,1.394
11584.00,7.473706,25.03214,-0.000174,24.016920,-0.0077,1.394
11586.00,7.473678,25.03221,-0.000173,24.017649,-0.0077,1.394
11588.00,7.473227,25.03275,-0.000173,24.017511,-0.0078,1.394
11590.00,7.473036,25.03223,-0.000174,24.017025,-0.0078,1.394
11592.00,7.473651,25.03190,-0.000173,24.017292,-0.0078,1.394
11594.00,7.472846,25.03280,-0.000173,24.017823,-0.0078,1.394
11596.00,7.472853,25.03304,-0.000174,24.017302,-0.0078,1.394
11598.00,7.472761,25.03341,-0.000173,24.017524,-0.0078,1.394
11600.00,7.473147,25.03211,-0.000174,24.017629,-0.0078,1.395
11602.00,7.473495,25.03267,-0.000174,24.017661,-0.0078,1.395
11604.00,7.474014,25.03371,-0.000174,24.017540,-0.0078,1.394
11606.00,7.473712,25.03364,-0.000174,24.017275,-0.0077,1.394
11608.00,7.473366,25.03399,-0.000173,24.016985,-0.0078,1.394
11610.00,7.473251,25.03417,-0.000173,24.018251,-0.0078,1.394
11612.00,7.473121,25.03389,-0.000174,24.017495,-0.0077,1.394
11614.00,7.473219,25.03433,-0.000174,24.017476,-0.0077,1.394
11616.00,7.473203,25.03424,-0.000173,24.018029,-0.0078,1.393
11618.00,7.473652,25.03420,-0.000174,24.017850,-0.0078,1.394
11620.00,7.473097,25.03448,-0.000174,24.017355,-0.0077,1.394
11622.00,7.472370,25.03453,-0.000173,24.017821,-0.0077,1.395
11624.00,7.472865,25.03438,-0.000174,24.017583,-0.0077,1.394
11626.00,7.472702,25.03440,-0.000173,24.017351,-0.0077,1.394
11628.00,7.472482,25.03400,-0.000173,24.017137,-0.0078,1.394
11630.00,7.471623,25.03286,-0.000173,24.017522,-0.0078,1.394
11632.00,7.471850,25.03358,-0.000173,24.017282,-0.0078,1.393
11634.00,7.472859,25.03250,-0.000173,24.017620,-0.0078,1.394
11636.00,7.473040,25.03260,-0.000172,24.017375,-0.0078,1.394
11638.00,7.473232,25.03249,-0.000173,24.017529,-0.0077,1.394
11640.00,7.473948,25.03250,-0.000173,24.017440,-0.0077,1.394
11642.00,7.473708,25.03294,-0.000175,24.016918,-0.0077,1.394
11644.00,7.473697,25.03306,-0.000173,24.017752,-0.0077,1.393
11646.00,7.473243,25.03324,-0.000174,24.017509,-0.0077,1.395
11648.00,7.473991,25.03296,-0.000175,24.017629,-0.0077,1.394
11650.00,7.473425,25.03250,-0.000175,24.017442,-0.0077,1.394
11652.00,7.472928,25.03266,-0.000174,24.017629,-0.0077,1.394
11654.00,7.473356,25.03198,-0.000172,24.017910,-0.0077,1.394
11656.00,7.473602,25.03280,-0.000174,24.017953,-0.0077,1.394
11658.00,7.474037,25.03275,-0.000174,24.017652,-0.0077,1.395
11660.00,7.474023,25.03337,-0.000174,24.018599,-0.0078,1.394
11662.00,7.473639,25.03307,-0.000172,24.017788,-0.0078,1.394
11664.00,7.473080,25.03294,-0.000173,24.018058,-0.0077,1.394
11666.00,7.472996,25.03323,-0.000174,24.017788,-0.0077,1.394
11668.00,7.473259,25.03260,-0.000175,24.017192,-0.0077,1.394
11670.00,7.473484,25.03297,-0.000174,24.017683,-0.0077,1.394
11672.00,7.474136,25.03312,-0.000173,24.017489,-0.0077,1.394
11674.00,7.473739,25.03268,-0.000173,24.017513,-0.0077,1.394
11676.00,7.472959,25.03261,-0.000173,24.017922,-0.0077,1.394
11678.00,7.471734,25.03331,-0.000173,24.017580,-0.0078,1.394
11680.00,7.471641,25.03219,-0.000173,24.017179,-0.0078,1.393
11682.00,7.471811,25.03189,-0.000172,24.017770,-0.0077,1.394
11684.00,7.471816,25.03220,-0.000172,24.017194,-0.0078,1.394
11686.00,7.472694,25.03224,-0.000174,24.017400,-0.0078,1.394
11688.00,7.472844,25.03248,-0.000173,24.017826,-0.0077,1.394
11690.00,7.472607,25.03251,-0.000174,24.018173,-0.0077,1.394
11692.00,7.472152,25.03254,-0.000174,24.018067,-0.0077,1.394
11694.00,7.472436,25.03260,-0.000173,24.017727,-0.0077,1.394
11696.00,7.472681,25.03188,-0.000173,24.017817,-0.0077,1.395
11698.00,7.473197,25.03167,-0.000173,24.017500,-0.0077,1.393
11700.00,7.472423,25.03186,-0.000172,24.017886,-0.0077,1.393
11702.00,7.471595,25.03144,-0.000172,24.017767,-0.0078,1.394
11704.00,7.472055,25.03156,-0.000173,24.018477,-0.0077,1.394
11706.00,7.473315,25.03176,-0.000174,24.018089,-0.0077,1.394
11708.00,7.473402,25.03166,-0.000174,24.017357,-0.0077,1.394
11710.00,7.473822,25.03199,-0.000174,24.017884,-0.0077,1.394
11712.00,7.473039,25.03154,-0.000173,24.017366,-0.0077,1.394
11714.00,7.473126,25.03155,-0.000174,24.017725,-0.0077,1.394
11716.00,7.472719,25.03115,-0.000174,24.018026,-0.0077,1.394
11718.00,7.472854,25.03172,-0.000172,24.017669,-0.0077,1.394
11720.00,7.472901,25.03158,-0.000173,24.016911,-0.0078,1.393
11722.00,7.473285,25.03231,-0.000174,24.017676,-0.0078,1.394
11724.00,7.473969,25.03149,-0.000174,24.018089,-0.0077,1.395
11726.00,7.474144,25.03174,-0.000173,24.017857,-0.0077,1.394
11728.00,7.473225,25.03146,-0.000173,24.017941,-0.0077,1.394
11730.00,7.473801,25.03183,-0.000173,24.017942,-0.0077,1.394
11732.00,7.473583,25.03264,-0.000173,24.018020,-0.0077,1.394
11734.00,7.472733,25.03258,-0.000173,24.018138,-0.0077,1.394
11736.00,7.472695,25.03212,-0.000172,24.018122,-0.0077,1.394
11738.00,7.472994,25.03234,-0.000173,24.017538,-0.0077,1.394
11740.00,7.473417,25.03245,-0.000173,24.017721,-0.0078,1.393
11742.00,7.473154,25.03239,-0.000173,24.018376,-0.0077,1.394
11744.00,7.473055,25.03312,-0.000174,24.017643,-0.0078,1.395
11746.00,7.472808,25.03383,-0.000174,24.017689,-0.0078,1.395
11748.00,7.472182,25.03357,-0.000173,24.017734,-0.0077,1.394
11750.00,7.471978,25.03374,-0.000173,24.018020,-0.0078,1.395
11752.00,7.472190,25.03335,-0.000173,24.017687,-0.0078,1.394
11754.00,7.472642,25.03366,-0.000173,24.017152,-0.0077,1.393
11756.00,7.473530,25.03355,-0.000173,24.017574,-0.0078,1.394
11758.00,7.474374,25.03338,-0.000174,24.017473,-0.0078,1.395
11760.00,7.474498,25.03312,-0.000173,24.017738,-0.0078,1.394
11762.00,7.473809,25.03448,-0.000173,24.017649,-0.0077,1.395
11764.00,7.473582,25.03371,-0.000174,24.017705,-0.0078,1.394
11766.00,7.473006,25.03342,-0.000174,24.017826,-0.0078,1.394
11768.00,7.472069,25.03347,-0.000173,24.017328,-0.0077,1.394
11770.00,7.472772,25.03419,-0.000174,24.017221,-0.0077,1.394
11772.00,7.473104,25.03478,-0.000173,24.018058,-0.0077,1.394
11774.00,7.473031,25.03474,-0.000173,24.018062,-0.0077,1.394
11776.00,7.472836,25.03468,-0.000172,24.017507,-0.0077,1.394
11778.00,7.473062,25.03411,-0.000175,24.017299,-0.0077,1.395
11780.00,7.474001,25.03424,-0.000173,24.017544,-0.0077,1.394
11782.00,7.474958,25.03341,-0.000174,24.017395,-0.0077,1.394
11784.00,7.474283,25.03409,-0.000173,24.018414,-0.0077,1.394
11786.00,7.472817,25.03473,-0.000173,24.017877,-0.0077,1.394
11788.00,7.472153,25.03479,-0.000172,24.017270,-0.0077,1.394
11790.00,7.472913,25.03453,-0.000173,24.017993,-0.0078,1.395
11792.00,7.473063,25.03469,-0.000173,24.017128,-0.0077,1.395
11794.00,7.473299,25.03514,-0.000173,24.017442,-0.0077,1.395
11796.00,7.472805,25.03489,-0.000175,24.017890,-0.0077,1.394
11798.00,7.472281,25.03451,-0.000174,24.017669,-0.0078,1.394
11800.00,7.472972,25.03467,-0.000172,24.017447,-0.0077,1.395
11802.00,7.473467,25.03475,-0.000173,24.017598,-0.0078,1.395
11804.00,7.473024,25.03405,-0.000173,24.017551,-0.0077,1.395
11806.00,7.473082,25.03376,-0.000174,24.017937,-0.0077,1.395
11808.00,7.473325,25.03381,-0.000173,24.018557,-0.0077,1.394
11810.00,7.473073,25.03426,-0.000173,24.018270,-0.0077,1.395
11812.00,7.473019,25.03400,-0.000173,24.017959,-0.0077,1.394
11814.00,7.474269,25.03362,-0.000174,24.017716,-0.0077,1.395
11816.00,7.474223,25.03400,-0.000174,24.017426,-0.0077,1.395
11818.00,7.473501,25.03438,-0.000173,24.017636,-0.0078,1.394
11820.00,7.473035,25.03403,-0.000173,24.017897,-0.0077,1.394
11822.00,7.472593,25.03408,-0.000171,24.017899,-0.0077,1.394
11824.00,7.472431,25.03462,-0.000173,24.017957,-0.0077,1.395
11826.00,7.472736,25.03428,-0.000174,24.017391,-0.0078,1.395
11828.00,7.472622,25.03418,-0.000173,24.017694,-0.0077,1.395
11830.00,7.471821,25.03403,-0.000173,24.017718,-0.0077,1.394
11832.00,7.472070,25.03373,-0.000173,24.017507,-0.0077,1.394
11834.00,7.472664,25.03411,-0.000174,24.017248,-0.0077,1.395
11836.00,7.473344,25.03447,-0.000174,24.017814,-0.0077,1.395
11838.00,7.473575,25.03491,-0.000174,24.017971,-0.0077,1.395
11840.00,7.473674,25.03469,-0.000174,24.017759,-0.0077,1.395
11842.00,7.473527,25.03506,-0.000173,24.017926,-0.0078,1.394
11844.00,7.473296,25.03419,-0.000173,24.017870,-0.0077,1.394
11846.00,7.473097,25.03370,-0.000173,24.017025,-0.0077,1.395
11848.00,7.472913,25.03380,-0.000173,24.017469,-0.0078,1.395
11850.00,7.472970,25.03358,-0.000175,24.017408,-0.0077,1.395
11852.00,7.473095,25.03417,-0.000174,24.017721,-0.0077,1.394
11854.00,7.473854,25.03393,-0.000172,24.017406,-0.0077,1.394
11856.00,7.473503,25.03416,-0.000172,24.017145,-0.0077,1.394
11858.00,7.473363,25.03420,-0.000173,24.017402,-0.0077,1.394
11860.00,7.473228,25.03459,-0.000172,24.017313,-0.0077,1.395
11862.00,7.472941,25.03451,-0.000174,24.017941,-0.0078,1.395
11864.00,7.473825,25.03537,-0.000175,24.017665,-0.0077,1.395
11866.00,7.474087,25.03543,-0.000175,24.017386,-0.0078,1.394
11868.00,7.474422,25.03450,-0.000174,24.017244,-0.0078,1.395
11870.00,7.474194,25.03315,-0.000174,24.017449,-0.0077,1.395
11872.00,7.473660,25.03314,-0.000172,24.017574,-0.0078,1.395
11874.00,7.473513,25.03425,-0.000174,24.017393,-0.0078,1.394
11876.00,7.472595,25.03441,-0.000173,24.016878,-0.0078,1.394
11878.00,7.472242,25.03386,-0.000173,24.017520,-0.0077,1.395
11880.00,7.472908,25.03349,-0.000173,24.017973,-0.0077,1.394
11882.00,7.473310,25.03346,-0.000173,24.016931,-0.0078,1.395
11884.00,7.473547,25.03438,-0.000173,24.017767,-0.0077,1.394
11886.00,7.473346,25.03458,-0.000174,24.017904,-0.0077,1.395
11888.00,7.472673,25.03418,-0.000173,24.016922,-0.0078,1.395
11890.00,7.472042,25.03466,-0.000172,24.017297,-0.0078,1.394
11892.00,7.472229,25.03378,-0.000174,24.017368,-0.0077,1.395
11894.00,7.473293,25.03366,-0.000174,24.017690,-0.0078,1.395
11896.00,7.473319,25.03468,-0.000174,24.017738,-0.0077,1.395
11898.00,7.472745,25.03459,-0.000174,24.017255,-0.0077,1.395
11900.00,7.472636,25.03433,-0.000173,24.017669,-0.0077,1.395
11902.00,7.473611,25.03401,-0.000173,24.017854,-0.0077,1.395
11904.00,7.472427,25.03463,-0.000173,24.017476,-0.0077,1.395
11906.00,7.472398,25.03510,-0.000174,24.017473,-0.0077,1.395
11908.00,7.473203,25.03554,-0.000173,24.017797,-0.0078,1.394
11910.00,7.473469,25.03546,-0.000173,24.017902,-0.0077,1.395
11912.00,7.473483,25.03449,-0.000173,24.017886,-0.0078,1.395
11914.00,7.473565,25.03399,-0.000173,24.017995,-0.0078,1.395
11916.00,7.473742,25.03539,-0.000174,24.017625,-0.0077,1.394
11918.00,7.473155,25.03508,-0.000173,24.017596,-0.0077,1.394
11920.00,7.473129,25.03501,-0.000173,24.017179,-0.0078,1.394
11922.00,7.472686,25.03517,-0.000173,24.017484,-0.0077,1.395
11924.00,7.473125,25.03496,-0.000173,24.017598,-0.0078,1.395
11926.00,7.472873,25.03446,-0.000174,24.017110,-0.0077,1.395
11928.00,7.472907,25.03441,-0.000173,24.017458,-0.0077,1.395
11930.00,7.473068,25.03417,-0.000173,24.017504,-0.0078,1.395
11932.00,7.472494,25.03411,-0.000175,24.017263,-0.0078,1.395
11934.00,7.472165,25.03390,-0.000174,24.017192,-0.0077,1.395
11936.00,7.471858,25.03432,-0.000174,24.017531,-0.0077,1.395
11938.00,7.472905,25.03446,-0.000173,24.017277,-0.0077,1.395
11940.00,7.472932,25.03454,-0.000173,24.017295,-0.0077,1.394
11942.00,7.473154,25.03498,-0.000173,24.017614,-0.0077,1.395
11944.00,7.473726,25.03495,-0.000173,24.017476,-0.0077,1.395
11946.00,7.473855,25.03420,-0.000173,24.018047,-0.0077,1.395
11948.00,7.474155,25.03440,-0.000174,24.017960,-0.0077,1.395
11950.00,7.474065,25.03527,-0.000173,24.017692,-0.0077,1.394
11952.00,7.473572,25.03503,-0.000173,24.018115,-0.0078,1.395
11954.00,7.474142,25.03499,-0.000173,24.018129,-0.0078,1.395
11956.00,7.474097,25.03500,-0.000173,24.017067,-0.0077,1.395
11958.00,7.473704,25.03538,-0.000174,24.017808,-0.0077,1.395
11960.00,7.473110,25.03544,-0.000173,24.017892,-0.0077,1.395
11962.00,7.471988,25.03576,-0.000172,24.018091,-0.0077,1.394
11964.00,7.472060,25.03534,-0.000173,24.018153,-0.0077,1.395
11966.00,7.472507,25.03526,-0.000172,24.018292,-0.0077,1.395
11968.00,7.472379,25.03523,-0.000172,24.017215,-0.0078,1.394
11970.00,7.472852,25.03506,-0.000173,24.017270,-0.0078,1.395
11972.00,7.473692,25.03511,-0.000173,24.017379,-0.0078,1.395
11974.00,7.473299,25.03501,-0.000174,24.017480,-0.0077,1.396
11976.00,7.471888,25.03473,-0.000174,24.017656,-0.0077,1.395
11978.00,7.472229,25.03533,-0.000174,24.018332,-0.0078,1.395
11980.00,7.472519,25.03537,-0.000173,24.018377,-0.0077,1.394
11982.00,7.473078,25.03503,-0.000174,24.017163,-0.0077,1.395
11984.00,7.473303,25.03513,-0.000174,24.017578,-0.0078,1.395
11986.00,7.472841,25.03503,-0.000173,24.017821,-0.0078,1.394
11988.00,7.472906,25.03485,-0.000173,24.017636,-0.0078,1.394
11990.00,7.473470,25.03557,-0.000174,24.017388,-0.0077,1.395
11992.00,7.473006,25.03539,-0.000173,24.017257,-0.0078,1.394
11994.00,7.472347,25.03550,-0.000174,24.017640,-0.0078,1.395
11996.00,7.472591,25.03491,-0.000174,24.017237,-0.0077,1.395
11998.00,7.472279,25.03517,-0.000172,24.017536,-0.0077,1.394
12000.00,7.472204,25.03489,-0.000173,24.017476,-0.0078,1.394
12002.00,7.473142,25.03469,-0.000174,24.017199,-0.0078,1.395
12004.00,7.473540,25.03443,-0.000174,24.017683,-0.0078,1.395
@20,12.0000,24.0
12006.00,7.473440,25.03467,-0.000174,24.016866,-0.0078,1.395
12008.00,7.468370,25.03400,-0.000173,24.017611,-0.0077,1.395
12010.00,7.461228,25.03432,-0.000172,24.017645,-0.0077,1.394
12012.00,7.456979,25.03512,-0.000172,24.017272,-0.0077,1.393
12014.00,7.455349,25.03423,-0.000172,24.017357,-0.0078,1.394
12016.00,7.454483,25.03426,-0.000173,24.017482,-0.0078,1.395
12018.00,7.454900,25.03424,-0.000173,24.017779,-0.0078,1.395
12020.00,7.457183,25.03420,-0.000173,24.017054,-0.0077,1.395
12022.00,7.457666,25.03472,-0.000175,24.018205,-0.0077,1.396
12024.00,7.457699,25.03503,-0.000175,24.017906,-0.0078,1.396
12026.00,7.459151,25.03370,-0.000174,24.017159,-0.0077,1.396
12028.00,7.460815,25.03427,-0.000174,24.017714,-0.0078,1.396
12030.00,7.462266,25.03489,-0.000173,24.017482,-0.0078,1.396
12032.00,7.467784,25.03448,-0.000174,24.017748,-0.0078,1.396
12034.00,7.475617,25.03524,-0.000175,24.017866,-0.0077,1.397
12036.00,7.481061,25.03579,-0.000175,24.017645,-0.0077,1.397
12038.00,7.483048,25.03558,-0.000175,24.017500,-0.0077,1.397
12040.00,7.483666,25.03570,-0.000175,24.017672,-0.0078,1.397
12042.00,7.484043,25.03545,-0.000174,24.017281,-0.0078,1.396
12044.00,7.483950,25.03568,-0.000172,24.017070,-0.0077,1.395
12046.00,7.483974,25.03614,-0.000173,24.017060,-0.0077,1.395
12048.00,7.483255,25.03655,-0.000173,24.017350,-0.0078,1.395
12050.00,7.482144,25.03716,-0.000172,24.017884,-0.0077,1.395
12052.00,7.481896,25.03702,-0.000173,24.018017,-0.0077,1.395
12054.00,7.480739,25.03618,-0.000172,24.017502,-0.0077,1.395
12056.00,7.479816,25.03699,-0.000173,24.017246,-0.0077,1.395
12058.00,7.478237,25.03640,-0.000174,24.016967,-0.0078,1.395
12060.00,7.478090,25.03629,-0.000173,24.017950,-0.0077,1.395
12062.00,7.477451,25.03665,-0.000173,24.017801,-0.0078,1.396
12064.00,7.476678,25.03746,-0.000174,24.017370,-0.0078,1.396
12066.00,7.476062,25.03741,-0.000174,24.017777,-0.0077,1.395
12068.00,7.475656,25.03729,-0.000173,24.017799,-0.0078,1.395
12070.00,7.475323,25.03777,-0.000174,24.017650,-0.0077,1.395
12072.00,7.474218,25.03817,-0.000173,24.017964,-0.0077,1.395
12074.00,7.473865,25.03804,-0.000174,24.018138,-0.0077,1.395
12076.00,7.473558,25.03683,-0.000172,24.018160,-0.0077,1.395
12078.00,7.473509,25.03709,-0.000173,24.017656,-0.0077,1.396
12080.00,7.473907,25.03777,-0.000173,24.017922,-0.0077,1.396
12082.00,7.473472,25.03700,-0.000173,24.017942,-0.0077,1.396
12084.00,7.474406,25.03606,-0.000173,24.017640,-0.0077,1.396
12086.00,7.473286,25.03651,-0.000173,24.018441,-0.0077,1.396
12088.00,7.472845,25.03576,-0.000173,24.018084,-0.0077,1.395
12090.00,7.472380,25.03552,-0.000173,24.018020,-0.0077,1.396
12092.00,7.472367,25.03486,-0.000172,24.017801,-0.0078,1.395
12094.00,7.473625,25.03517,-0.000172,24.017137,-0.0077,1.395
12096.00,7.473489,25.03505,-0.000173,24.018330,-0.0078,1.395
12098.00,7.472580,25.03517,-0.000173,24.016969,-0.0077,1.396
12100.00,7.472356,25.03478,-0.000174,24.017516,-0.0078,1.395
12102.00,7.472787,25.03527,-0.000173,24.018200,-0.0078,1.395
12104.00,7.473016,25.03525,-0.000172,24.017957,-0.0078,1.396
12106.00,7.473324,25.03469,-0.000173,24.018212,-0.0078,1.395
12108.00,7.473509,25.03440,-0.000174,24.017163,-0.0077,1.395
12110.00,7.473509,25.03409,-0.000173,24.017197,-0.0077,1.395
12112.00,7.474024,25.03372,-0.000172,24.018049,-0.0078,1.395
12114.00,7.472807,25.03406,-0.000173,24.017551,-0.0077,1.395
12116.00,7.472877,25.03407,-0.000173,24.018140,-0.0077,1.395
12118.00,7.473191,25.03438,-0.000173,24.017926,-0.0078,1.395
12120.00,7.472650,25.03444,-0.000173,24.017480,-0.0077,1.396
12122.00,7.473442,25.03497,-0.000173,24.017732,-0.0077,1.396
12124.00,7.474246,25.03523,-0.000173,24.017950,-0.0077,1.395
12126.00,7.473384,25.03593,-0.000173,24.017951,-0.0077,1.395
12128.00,7.473545,25.03595,-0.000173,24.017295,-0.0077,1.395
12130.00,7.474291,25.03610,-0.000174,24.017534,-0.0077,1.395
12132.00,7.474198,25.03611,-0.000173,24.018296,-0.0077,1.396
12134.00,7.473272,25.03639,-0.000173,24.017859,-0.0077,1.396
12136.00,7.473437,25.03601,-0.000174,24.017382,-0.0077,1.395
12138.00,7.472887,25.03529,-0.000173,24.017166,-0.0077,1.395
12140.00,7.472397,25.03489,-0.000172,24.017859,-0.0078,1.396
12142.00,7.473112,25.03644,-0.000173,24.017522,-0.0077,1.396
12144.00,7.473404,25.03575,-0.000173,24.017999,-0.0078,1.395
12146.00,7.473390,25.03525,-0.000173,24.017185,-0.0078,1.395
12148.00,7.473028,25.03549,-0.000172,24.017444,-0.0078,1.395
12150.00,7.473089,25.03515,-0.000172,24.018158,-0.0077,1.396
12152.00,7.473211,25.03535,-0.000173,24.018057,-0.0078,1.396
12154.00,7.474130,25.03560,-0.000173,24.017538,-0.0078,1.395
12156.00,7.474554,25.03463,-0.000174,24.017500,-0.0077,1.395
12158.00,7.473841,25.03418,-0.000173,24.017386,-0.0077,1.395
12160.00,7.473084,25.03465,-0.000174,24.017839,-0.0077,1.395
12162.00,7.473009,25.03494,-0.000173,24.017814,-0.0077,1.395
12164.00,7.473089,25.03372,-0.000172,24.017616,-0.0077,1.395
12166.00,7.472586,25.03373,-0.000173,24.017515,-0.0078,1.396
12168.00,7.472199,25.03390,-0.000174,24.017946,-0.0077,1.396
12170.00,7.472882,25.03449,-0.000174,24.017612,-0.0077,1.396
12172.00,7.473285,25.03469,-0.000173,24.017654,-0.0077,1.395
12174.00,7.473061,25.03363,-0.000173,24.016893,-0.0077,1.395
12176.00,7.473665,25.03489,-0.000172,24.018492,-0.0077,1.395
12178.00,7.473777,25.03468,-0.000172,24.017852,-0.0077,1.395
12180.00,7.473830,25.03467,-0.000172,24.017190,-0.0077,1.395
12182.00,7.473286,25.03380,-0.000172,24.017672,-0.0077,1.396
12184.00,7.473151,25.03443,-0.000172,24.017723,-0.0078,1.395
12186.00,7.474056,25.03345,-0.000173,24.017870,-0.0078,1.395
12188.00,7.473588,25.03352,-0.000172,24.017321,-0.0077,1.396
12190.00,7.472859,25.03355,-0.000173,24.017507,-0.0078,1.395
12192.00,7.472369,25.03393,-0.000173,24.017304,-0.0078,1.396
12194.00,7.472278,25.03304,-0.000173,24.016804,-0.0078,1.396
12196.00,7.472233,25.03356,-0.000174,24.017243,-0.0078,1.395
12198.00,7.472372,25.03375,-0.000174,24.017989,-0.0078,1.395
12200.00,7.471704,25.03376,-0.000173,24.017513,-0.0077,1.395
12202.00,7.471702,25.03316,-0.000174,24.017788,-0.0077,1.396
12204.00,7.472705,25.03376,-0.000174,24.017366,-0.0078,1.396
12206.00,7.472830,25.03283,-0.000173,24.017103,-0.0078,1.395
12208.00,7.473064,25.03293,-0.000173,24.017319,-0.0078,1.396
12210.00,7.473451,25.03336,-0.000174,24.017585,-0.0077,1.395
12212.00,7.473291,25.03293,-0.000173,24.017645,-0.0077,1.395
12214.00,7.473268,25.03242,-0.000173,24.017866,-0.0078,1.395
12216.00,7.472978,25.03198,-0.000173,24.017373,-0.0077,1.395
12218.00,7.473177,25.03190,-0.000173,24.017790,-0.0078,1.395
12220.00,7.473349,25.03223,-0.000173,24.017605,-0.0077,1.395
12222.00,7.472775,25.03204,-0.000172,24.018082,-0.0078,1.396
12224.00,7.473136,25.03283,-0.000173,24.017852,-0.0077,1.395
12226.00,7.473393,25.03274,-0.000173,24.017685,-0.0078,1.395
12228.00,7.472850,25.03300,-0.000172,24.017877,-0.0078,1.395
12230.00,7.472913,25.03247,-0.000174,24.017551,-0.0077,1.395
12232.00,7.472952,25.03264,-0.000174,24.017003,-0.0078,1.395
12234.00,7.473033,25.03333,-0.000173,24.018028,-0.0077,1.395
12236.00,7.473473,25.03304,-0.000173,24.017516,-0.0077,1.395
12238.00,7.473220,25.03325,-0.000173,24.017136,-0.0078,1.395
12240.00,7.473022,25.03328,-0.000173,24.017527,-0.0077,1.395
12242.00,7.472434,25.03339,-0.000174,24.017660,-0.0077,1.396
12244.00,7.472573,25.03393,-0.000173,24.017741,-0.0077,1.395
12246.00,7.473028,25.03452,-0.000174,24.017712,-0.0078,1.396
12248.00,7.472606,25.03408,-0.000174,24.017627,-0.0077,1.396
12250.00,7.472687,25.03417,-0.000174,24.017524,-0.0077,1.396
12252.00,7.473312,25.03395,-0.000174,24.018635,-0.0077,1.395
12254.00,7.473937,25.03386,-0.000174,24.017580,-0.0077,1.395
12256.00,7.474177,25.03462,-0.000174,24.018298,-0.0077,1.396
12258.00,7.473488,25.03443,-0.000174,24.017738,-0.0077,1.395
12260.00,7.473179,25.03388,-0.000173,24.017732,-0.0077,1.396
12262.00,7.473173,25.03377,-0.000174,24.017941,-0.0077,1.396
12264.00,7.472882,25.03485,-0.000173,24.017560,-0.0077,1.395
12266.00,7.472927,25.03474,-0.000173,24.017404,-0.0078,1.395
12268.00,7.472947,25.03423,-0.000174,24.017848,-0.0077,1.396
12270.00,7.473925,25.03432,-0.000174,24.017344,-0.0077,1.396
12272.00,7.473612,25.03450,-0.000174,24.017538,-0.0077,1.396
12274.00,7.473526,25.03413,-0.000173,24.017215,-0.0077,1.395
12276.00,7.474204,25.03452,-0.000172,24.016657,-0.0078,1.395
12278.00,7.474344,25.03495,-0.000173,24.017609,-0.0077,1.396
12280.00,7.474331,25.03454,-0.000173,24.017997,-0.0078,1.396
12282.00,7.473999,25.03502,-0.000173,24.018064,-0.0078,1.395
12284.00,7.474049,25.03549,-0.000172,24.017678,-0.0077,1.395
12286.00,7.474034,25.03523,-0.000172,24.017812,-0.0078,1.396
12288.00,7.474059,25.03527,-0.000173,24.017846,-0.0078,1.396
12290.00,7.474596,25.03506,-0.000174,24.017783,-0.0077,1.395
12292.00,7.474393,25.03526,-0.000173,24.017431,-0.0077,1.396
12294.00,7.474880,25.03552,-0.000173,24.017583,-0.0077,1.396
12296.00,7.474315,25.03474,-0.000174,24.017817,-0.0077,1.396
12298.00,7.473692,25.03450,-0.000173,24.018234,-0.0077,1.396
12300.00,7.473650,25.03450,-0.000173,24.018289,-0.0077,1.396
12302.00,7.474107,25.03471,-0.000172,24.017504,-0.0077,1.395
12304.00,7.474415,25.03403,-0.000172,24.017895,-0.0077,1.395
12306.00,7.474515,25.03382,-0.000173,24.016800,-0.0077,1.396
12308.00,7.474063,25.03391,-0.000173,24.016798,-0.0077,1.396
12310.00,7.473717,25.03432,-0.000174,24.017676,-0.0077,1.396
12312.00,7.474184,25.03450,-0.000174,24.017261,-0.0077,1.395
12314.00,7.474475,25.03341,-0.000173,24.018046,-0.0077,1.395
12316.00,7.474144,25.03301,-0.000173,24.017942,-0.0077,1.396
12318.00,7.472644,25.03413,-0.000174,24.017708,-0.0077,1.396
12320.00,7.472442,25.03392,-0.000174,24.018590,-0.0077,1.396
12322.00,7.473132,25.03356,-0.000174,24.017957,-0.0077,1.396
12324.00,7.473984,25.03320,-0.000172,24.017922,-0.0077,1.396
12326.00,7.472979,25.03373,-0.000172,24.017763,-0.0077,1.396
12328.00,7.472460,25.03388,-0.000173,24.017355,-0.0078,1.395
12330.00,7.472143,25.03400,-0.000173,24.017777,-0.0077,1.396
12332.00,7.472326,25.03433,-0.000173,24.017857,-0.0077,1.396
12334.00,7.471597,25.03418,-0.000171,24.017701,-0.0077,1.396
12336.00,7.471305,25.03477,-0.000174,24.018008,-0.0077,1.395
12338.00,7.471220,25.03519,-0.000173,24.018185,-0.0078,1.396
12340.00,7.471719,25.03426,-0.000174,24.017272,-0.0077,1.396
12342.00,7.471378,25.03399,-0.000173,24.017150,-0.0077,1.395
12344.00,7.472114,25.03385,-0.000173,24.017629,-0.0077,1.395
12346.00,7.472549,25.03379,-0.000173,24.017154,-0.0077,1.396
12348.00,7.473405,25.03314,-0.000173,24.017282,-0.0077,1.395
12350.00,7.473669,25.03387,-0.000173,24.017815,-0.0077,1.396
12352.00,7.474047,25.03408,-0.000173,24.017457,-0.0077,1.396
12354.00,7.473579,25.03411,-0.000174,24.017330,-0.0077,1.396
12356.00,7.473557,25.03402,-0.000172,24.018468,-0.0077,1.396
12358.00,7.473822,25.03441,-0.000172,24.018089,-0.0077,1.396
12360.00,7.473451,25.03387,-0.000173,24.018000,-0.0077,1.395
12362.00,7.473545,25.03402,-0.000173,24.017868,-0.0077,1.395
12364.00,7.474227,25.03425,-0.000172,24.017232,-0.0077,1.396
12366.00,7.473927,25.03422,-0.000173,24.018463,-0.0077,1.396
12368.00,7.473583,25.03372,-0.000173,24.017803,-0.0077,1.396
12370.00,7.474041,25.03354,-0.000174,24.017620,-0.0077,1.396
12372.00,7.473822,25.03346,-0.000174,24.017393,-0.0077,1.395
12374.00,7.473658,25.03415,-0.000173,24.017708,-0.0077,1.395
12376.00,7.473453,25.03340,-0.000173,24.017694,-0.0078,1.395
12378.00,7.473968,25.03344,-0.000172,24.017817,-0.0077,1.395
12380.00,7.474382,25.03354,-0.000172,24.017977,-0.0077,1.395
12382.00,7.474501,25.03407,-0.000172,24.016895,-0.0077,1.396
12384.00,7.473795,25.03382,-0.000172,24.017743,-0.0077,1.395
12386.00,7.474148,25.03408,-0.000174,24.017087,-0.0077,1.396
12388.00,7.473483,25.03363,-0.000173,24.017765,-0.0077,1.396
12390.00,7.473495,25.03428,-0.000172,24.017582,-0.0077,1.395
12392.00,7.473305,25.03414,-0.000172,24.018167,-0.0077,1.396
12394.00,7.473326,25.03375,-0.000173,24.017937,-0.0077,1.396
12396.00,7.474353,25.03411,-0.000173,24.017855,-0.0077,1.395
12398.00,7.474472,25.03352,-0.000172,24.017669,-0.0077,1.395
12400.00,7.473999,25.03375,-0.000173,24.017551,-0.0077,1.396
12402.00,7.473125,25.03436,-0.000174,24.017703,-0.0077,1.396
12404.00,7.473139,25.03439,-0.000173,24.017569,-0.0077,1.395
12406.00,7.472492,25.03438,-0.000173,24.018419,-0.0077,1.395
12408.00,7.473050,25.03493,-0.000171,24.018577,-0.0077,1.395
12410.00,7.473353,25.03485,-0.000172,24.018062,-0.0077,1.396
12412.00,7.473678,25.03526,-0.000172,24.018287,-0.0077,1.396
12414.00,7.473533,25.03446,-0.000173,24.017899,-0.0077,1.395
12416.00,7.473965,25.03541,-0.000173,24.017797,-0.0077,1.396
12418.00,7.473835,25.03545,-0.000173,24.018087,-0.0077,1.396
12420.00,7.474072,25.03508,-0.000173,24.018047,-0.0077,1.395
12422.00,7.473193,25.03622,-0.000173,24.018515,-0.0077,1.396
12424.00,7.473039,25.03584,-0.000173,24.017752,-0.0077,1.396
12426.00,7.473731,25.03511,-0.000173,24.017286,-0.0077,1.396
12428.00,7.473776,25.03526,-0.000173,24.017779,-0.0077,1.396
12430.00,7.473737,25.03529,-0.000174,24.017989,-0.0077,1.395
12432.00,7.473628,25.03524,-0.000173,24.017444,-0.0077,1.395
12434.00,7.474069,25.03522,-0.000173,24.017418,-0.0077,1.396
12436.00,7.473131,25.03525,-0.000173,24.017989,-0.0077,1.396
12438.00,7.472370,25.03529,-0.000172,24.017199,-0.0077,1.396
12440.00,7.473253,25.03468,-0.000172,24.017785,-0.0077,1.395
12442.00,7.473106,25.03559,-0.000173,24.018299,-0.0077,1.395
12444.00,7.472681,25.03670,-0.000172,24.017371,-0.0077,1.395
12446.00,7.473324,25.03704,-0.000172,24.017846,-0.0077,1.395
12448.00,7.473481,25.03657,-0.000173,24.018209,-0.0077,1.395
12450.00,7.473892,25.03610,-0.000173,24.018205,-0.0077,1.396
12452.00,7.473196,25.03663,-0.000172,24.018038,-0.0077,1.396
12454.00,7.472962,25.03617,-0.000173,24.017658,-0.0077,1.396
12456.00,7.473504,25.03614,-0.000173,24.018078,-0.0077,1.396
12458.00,7.473776,25.03635,-0.000173,24.018144,-0.0077,1.395
12460.00,7.473954,25.03712,-0.000172,24.018035,-0.0077,1.396
12462.00,7.473876,25.03756,-0.000173,24.017781,-0.0077,1.396
12464.00,7.473937,25.03713,-0.000172,24.017021,-0.0077,1.396
12466.00,7.473911,25.03748,-0.000174,24.017999,-0.0077,1.396
12468.00,7.473528,25.03772,-0.000172,24.017426,-0.0077,1.396
12470.00,7.473265,25.03719,-0.000173,24.018200,-0.0077,1.396
12472.00,7.473324,25.03729,-0.000173,24.018156,-0.0077,1.395
12474.00,7.473043,25.03733,-0.000173,24.017224,-0.0077,1.395
12476.00,7.472279,25.03752,-0.000173,24.017161,-0.0077,1.396
12478.00,7.471509,25.03801,-0.000172,24.018162,-0.0077,1.396
12480.00,7.471800,25.03710,-0.000174,24.017944,-0.0077,1.396
12482.00,7.472459,25.03796,-0.000173,24.017547,-0.0077,1.396
12484.00,7.472729,25.03716,-0.000173,24.017692,-0.0077,1.395
12486.00,7.473117,25.03767,-0.000172,24.017701,-0.0077,1.396
12488.00,7.472705,25.03796,-0.000172,24.017683,-0.0077,1.396
12490.00,7.472891,25.03711,-0.000173,24.017418,-0.0077,1.396
12492.00,7.473403,25.03651,-0.000172,24.018298,-0.0077,1.396
12494.00,7.473169,25.03815,-0.000172,24.017665,-0.0077,1.396
12496.00,7.473344,25.03739,-0.000174,24.017886,-0.0078,1.396
12498.00,7.473194,25.03762,-0.000173,24.017716,-0.0078,1.395
12500.00,7.472723,25.03857,-0.000173,24.017504,-0.0078,1.396
12502.00,7.473382,25.03783,-0.000173,24.017176,-0.0077,1.396
12504.00,7.473609,25.03758,-0.000172,24.018071,-0.0077,1.395
12506.00,7.473448,25.03821,-0.000172,24.017930,-0.0077,1.396
12508.00,7.472375,25.03719,-0.000174,24.017848,-0.0077,1.396
12510.00,7.472434,25.03704,-0.000173,24.017587,-0.0077,1.396
12512.00,7.472307,25.03784,-0.000172,24.018591,-0.0077,1.396
12514.00,7.471696,25.03785,-0.000172,24.018232,-0.0077,1.396
12516.00,7.471984,25.03811,-0.000172,24.018100,-0.0077,1.396
12518.00,7.472902,25.03697,-0.000172,24.017988,-0.0077,1.396
12520.00,7.472460,25.03726,-0.000174,24.017982,-0.0077,1.396
12522.00,7.473333,25.03731,-0.000174,24.017942,-0.0077,1.395
12524.00,7.473328,25.03774,-0.000172,24.017739,-0.0077,1.396
12526.00,7.473398,25.03770,-0.000173,24.017391,-0.0077,1.396
12528.00,7.472839,25.03693,-0.000171,24.018254,-0.0077,1.396
12530.00,7.473039,25.03726,-0.000173,24.018018,-0.0077,1.396
12532.00,7.473757,25.03805,-0.000172,24.018080,-0.0077,1.396
12534.00,7.473983,25.03768,-0.000173,24.017170,-0.0077,1.396
12536.00,7.473164,25.03721,-0.000173,24.018298,-0.0077,1.396
12538.00,7.473220,25.03708,-0.000174,24.017886,-0.0077,1.396
12540.00,7.473067,25.03713,-0.000174,24.017870,-0.0077,1.396
12542.00,7.472700,25.03711,-0.000173,24.018238,-0.0077,1.396
12544.00,7.472679,25.03797,-0.000173,24.017879,-0.0077,1.396
12546.00,7.473023,25.03878,-0.000173,24.017360,-0.0078,1.396
12548.00,7.473200,25.03790,-0.000174,24.017480,-0.0078,1.397
12550.00,7.473450,25.03710,-0.000173,24.017513,-0.0078,1.396
12552.00,7.473595,25.03746,-0.000173,24.017999,-0.0078,1.396
12554.00,7.473539,25.03754,-0.000174,24.017545,-0.0077,1.396
12556.00,7.474281,25.03695,-0.000173,24.017955,-0.0078,1.396
12558.00,7.474439,25.03705,-0.000173,24.017933,-0.0077,1.396
12560.00,7.474144,25.03651,-0.000174,24.017759,-0.0077,1.396
12562.00,7.473889,25.03722,-0.000173,24.017937,-0.0078,1.396
12564.00,7.473372,25.03726,-0.000173,24.017839,-0.0077,1.396
12566.00,7.472416,25.03695,-0.000173,24.018078,-0.0077,1.396
12568.00,7.472227,25.03738,-0.000172,24.018307,-0.0077,1.396
12570.00,7.472786,25.03663,-0.000173,24.017859,-0.0077,1.396
12572.00,7.472582,25.03643,-0.000173,24.017636,-0.0077,1.396
12574.00,7.472221,25.03642,-0.000175,24.017832,-0.0077,1.396
12576.00,7.473620,25.03625,-0.000175,24.017428,-0.0077,1.396
12578.00,7.473957,25.03598,-0.000173,24.017578,-0.0077,1.396
12580.00,7.473333,25.03648,-0.000173,24.017732,-0.0077,1.396
12582.00,7.473138,25.03736,-0.000174,24.017792,-0.0077,1.396
12584.00,7.473107,25.03716,-0.000173,24.017252,-0.0078,1.397
12586.00,7.473461,25.03703,-0.000173,24.017922,-0.0077,1.396
12588.00,7.473678,25.03635,-0.000172,24.018171,-0.0078,1.395
12590.00,7.473450,25.03666,-0.000173,24.017382,-0.0078,1.395
12592.00,7.473146,25.03617,-0.000174,24.016889,-0.0077,1.396
12594.00,7.472657,25.03606,-0.000173,24.017569,-0.0078,1.396
12596.00,7.472679,25.03640,-0.000174,24.017859,-0.0078,1.396
12598.00,7.472707,25.03623,-0.000174,24.017792,-0.0077,1.396
12600.00,7.473412,25.03669,-0.000172,24.017614,-0.0078,1.395
12602.00,7.473909,25.03662,-0.000173,24.018502,-0.0077,1.396
12604.00,7.473388,25.03634,-0.000172,24.017306,-0.0077,1.396
@21,12.0000,24.0
12606.00,7.472083,25.03636,-0.000173,24.017757,-0.0077,1.397
12608.00,7.469131,25.03616,-0.000174,24.018180,-0.0077,1.396
12610.00,7.463177,25.03550,-0.000174,24.017217,-0.0077,1.395
12612.00,7.457754,25.03578,-0.000172,24.017721,-0.0077,1.394
12614.00,7.455378,25.03618,-0.000172,24.018051,-0.0077,1.395
12616.00,7.454502,25.03670,-0.000171,24.017859,-0.0077,1.396
12618.00,7.455278,25.03670,-0.000172,24.017658,-0.0077,1.396
12620.00,7.456403,25.03654,-0.000173,24.017409,-0.0077,1.397
12622.00,7.456725,25.03641,-0.000174,24.018327,-0.0077,1.397
12624.00,7.458441,25.03569,-0.000175,24.017502,-0.0077,1.397
12626.00,7.459389,25.03606,-0.000174,24.017781,-0.0077,1.397
12628.00,7.461430,25.03587,-0.000173,24.017748,-0.0078,1.397
12630.00,7.461939,25.03655,-0.000175,24.017796,-0.0078,1.397
12632.00,7.466229,25.03658,-0.000174,24.017308,-0.0078,1.398
12634.00,7.474064,25.03621,-0.000173,24.017377,-0.0077,1.398
12636.00,7.481035,25.03547,-0.000175,24.018051,-0.0077,1.398
12638.00,7.484698,25.03560,-0.000175,24.017522,-0.0077,1.398
12640.00,7.485340,25.03593,-0.000174,24.017908,-0.0077,1.398
12642.00,7.484976,25.03615,-0.000173,24.017370,-0.0077,1.397
12644.00,7.484534,25.03613,-0.000173,24.017520,-0.0077,1.397
12646.00,7.483343,25.03587,-0.000173,24.017863,-0.0077,1.396
12648.00,7.482125,25.03595,-0.000171,24.017556,-0.0077,1.396
12650.00,7.481692,25.03614,-0.000171,24.017460,-0.0078,1.396
12652.00,7.481340,25.03676,-0.000171,24.018082,-0.0077,1.396
12654.00,7.480839,25.03601,-0.000172,24.017435,-0.0078,1.396
12656.00,7.480037,25.03657,-0.000174,24.018042,-0.0078,1.396
12658.00,7.478694,25.03738,-0.000173,24.017888,-0.0077,1.397
12660.00,7.477778,25.03688,-0.000174,24.017839,-0.0077,1.397
12662.00,7.477106,25.03632,-0.000174,24.017603,-0.0077,1.396
12664.00,7.475986,25.03659,-0.000174,24.017596,-0.0077,1.396
12666.00,7.475752,25.03689,-0.000174,24.017226,-0.0077,1.396
12668.00,7.475044,25.03748,-0.000173,24.017571,-0.0077,1.396
12670.00,7.474737,25.03838,-0.000174,24.017774,-0.0077,1.396
12672.00,7.474210,25.03728,-0.000173,24.017417,-0.0077,1.396
12674.00,7.474105,25.03675,-0.000173,24.017119,-0.0077,1.396
12676.00,7.474171,25.03780,-0.000174,24.018058,-0.0077,1.397
12678.00,7.473047,25.03720,-0.000173,24.017587,-0.0077,1.397
12680.00,7.472453,25.03719,-0.000173,24.017721,-0.0078,1.396
12682.00,7.472140,25.03683,-0.000174,24.017215,-0.0077,1.397
12684.00,7.472042,25.03663,-0.000174,24.017482,-0.0077,1.397
12686.00,7.473033,25.03582,-0.000174,24.017420,-0.0077,1.396
12688.00,7.472885,25.03685,-0.000172,24.017823,-0.0077,1.396
12690.00,7.472619,25.03781,-0.000173,24.018479,-0.0077,1.396
12692.00,7.472304,25.03704,-0.000172,24.017424,-0.0077,1.396
12694.00,7.471782,25.03745,-0.000172,24.017689,-0.0077,1.397
12696.00,7.471925,25.03766,-0.000174,24.017926,-0.0077,1.397
12698.00,7.472865,25.03866,-0.000174,24.017565,-0.0078,1.396
12700.00,7.472369,25.03775,-0.000173,24.017553,-0.0077,1.397
12702.00,7.471497,25.03660,-0.000173,24.017922,-0.0077,1.397
12704.00,7.472524,25.03693,-0.000173,24.017045,-0.0078,1.396
12706.00,7.472667,25.03622,-0.000173,24.017897,-0.0077,1.396
12708.00,7.473252,25.03592,-0.000174,24.017759,-0.0077,1.397
12710.00,7.473635,25.03607,-0.000173,24.017716,-0.0077,1.396
12712.00,7.474631,25.03560,-0.000174,24.017038,-0.0077,1.397
12714.00,7.474247,25.03606,-0.000174,24.017756,-0.0077,1.397
12716.00,7.473085,25.03609,-0.000172,24.018392,-0.0077,1.396
12718.00,7.473477,25.03669,-0.000174,24.018397,-0.0078,1.396
12720.00,7.473753,25.03653,-0.000174,24.017641,-0.0077,1.396
12722.00,7.473208,25.03514,-0.000174,24.017389,-0.0077,1.397
12724.00,7.473722,25.03485,-0.000173,24.017382,-0.0078,1.396
12726.00,7.473610,25.03541,-0.000173,24.017128,-0.0078,1.396
12728.00,7.474038,25.03497,-0.000174,24.017563,-0.0077,1.396
12730.00,7.474872,25.03548,-0.000173,24.017587,-0.0077,1.396
12732.00,7.474827,25.03566,-0.000174,24.017652,-0.0077,1.396
12734.00,7.474273,25.03708,-0.000173,24.017587,-0.0078,1.396
12736.00,7.473949,25.03725,-0.000174,24.017145,-0.0078,1.396
12738.00,7.474187,25.03718,-0.000173,24.016692,-0.0077,1.396
12740.00,7.474468,25.03627,-0.000173,24.017527,-0.0078,1.397
12742.00,7.473573,25.03699,-0.000173,24.017139,-0.0077,1.397
12744.00,7.473169,25.03729,-0.000172,24.017605,-0.0077,1.396
12746.00,7.472682,25.03795,-0.000173,24.017533,-0.0077,1.397
12748.00,7.472347,25.03780,-0.000174,24.016824,-0.0077,1.397
12750.00,7.472342,25.03815,-0.000173,24.017906,-0.0077,1.397
12752.00,7.472614,25.03742,-0.000173,24.018151,-0.0077,1.396
12754.00,7.473084,25.03706,-0.000172,24.018062,-0.0077,1.396
12756.00,7.473246,25.03723,-0.000173,24.016951,-0.0077,1.396
12758.00,7.473051,25.03731,-0.000174,24.017060,-0.0077,1.396
12760.00,7.473057,25.03859,-0.000174,24.017647,-0.0078,1.397
12762.00,7.472498,25.03820,-0.000174,24.017710,-0.0077,1.397
12764.00,7.473064,25.03732,-0.000175,24.017870,-0.0077,1.396
12766.00,7.473321,25.03693,-0.000174,24.017473,-0.0077,1.396
12768.00,7.472303,25.03774,-0.000175,24.017263,-0.0077,1.396
12770.00,7.472508,25.03799,-0.000174,24.017098,-0.0078,1.396
12772.00,7.472901,25.03800,-0.000174,24.017330,-0.0078,1.396
12774.00,7.472795,25.03740,-0.000173,24.017355,-0.0077,1.396
12776.00,7.473823,25.03702,-0.000173,24.017808,-0.0077,1.396
12778.00,7.473753,25.03711,-0.000173,24.017803,-0.0077,1.396
12780.00,7.473291,25.03688,-0.000174,24.018055,-0.0077,1.396
12782.00,7.473706,25.03674,-0.000172,24.017819,-0.0077,1.396
12784.00,7.473479,25.03698,-0.000173,24.017828,-0.0077,1.396
12786.00,7.474292,25.03679,-0.000173,24.017641,-0.0077,1.397
12788.00,7.474343,25.03652,-0.000173,24.017221,-0.0077,1.396
12790.00,7.473287,25.03710,-0.000173,24.017391,-0.0077,1.396
12792.00,7.472277,25.03694,-0.000173,24.017589,-0.0077,1.396
12794.00,7.472738,25.03737,-0.000174,24.017716,-0.0077,1.396
12796.00,7.472389,25.03677,-0.000173,24.017966,-0.0077,1.397
12798.00,7.472201,25.03762,-0.000174,24.017272,-0.0077,1.397
12800.00,7.472574,25.03789,-0.000174,24.017518,-0.0078,1.396
12802.00,7.472878,25.03791,-0.000172,24.017379,-0.0077,1.397
12804.00,7.472580,25.03833,-0.000172,24.017919,-0.0077,1.396
12806.00,7.473492,25.03746,-0.000173,24.018881,-0.0077,1.396
12808.00,7.473579,25.03671,-0.000173,24.017863,-0.0077,1.395
12810.00,7.473769,25.03725,-0.000173,24.017587,-0.0077,1.397
12812.00,7.473378,25.03716,-0.000173,24.017484,-0.0078,1.397
12814.00,7.472718,25.03715,-0.000174,24.017504,-0.0078,1.397
12816.00,7.473240,25.03684,-0.000175,24.017794,-0.0077,1.396
12818.00,7.473646,25.03718,-0.000174,24.017444,-0.0078,1.396
12820.00,7.473414,25.03737,-0.000175,24.017567,-0.0077,1.397
12822.00,7.473873,25.03715,-0.000174,24.017293,-0.0077,1.396
12824.00,7.473890,25.03647,-0.000174,24.017226,-0.0078,1.397
12826.00,7.473656,25.03684,-0.000174,24.017558,-0.0078,1.397
12828.00,7.474015,25.03641,-0.000174,24.018196,-0.0077,1.396
12830.00,7.473965,25.03706,-0.000173,24.017892,-0.0077,1.396
12832.00,7.473142,25.03677,-0.000174,24.017437,-0.0077,1.396
12834.00,7.472361,25.03782,-0.000173,24.017350,-0.0077,1.397
12836.00,7.473043,25.03740,-0.000172,24.018062,-0.0077,1.397
12838.00,7.473372,25.03701,-0.000173,24.017163,-0.0078,1.396
12840.00,7.473911,25.03695,-0.000172,24.017210,-0.0078,1.396
12842.00,7.473878,25.03718,-0.000172,24.017371,-0.0078,1.397
12844.00,7.473894,25.03754,-0.000173,24.017092,-0.0078,1.397
12846.00,7.474194,25.03674,-0.000173,24.017585,-0.0078,1.397
12848.00,7.474157,25.03710,-0.000174,24.017458,-0.0078,1.397
12850.00,7.473061,25.03781,-0.000175,24.018011,-0.0077,1.397
12852.00,7.473430,25.03863,-0.000174,24.018318,-0.0077,1.397
12854.00,7.474170,25.03807,-0.000174,24.017946,-0.0077,1.396
12856.00,7.474254,25.03808,-0.000173,24.018171,-0.0078,1.397
12858.00,7.473220,25.03848,-0.000173,24.017504,-0.0078,1.396
12860.00,7.472667,25.03781,-0.000173,24.017551,-0.0078,1.397
12862.00,7.473034,25.03832,-0.000174,24.018031,-0.0078,1.397
12864.00,7.472747,25.03820,-0.000173,24.017986,-0.0077,1.397
12866.00,7.472819,25.03900,-0.000174,24.018006,-0.0077,1.397
12868.00,7.473108,25.03772,-0.000174,24.017516,-0.0077,1.397
12870.00,7.472873,25.03838,-0.000173,24.018071,-0.0077,1.397
12872.00,7.472110,25.03874,-0.000173,24.017710,-0.0078,1.397
12874.00,7.473345,25.03849,-0.000173,24.018058,-0.0078,1.397
12876.00,7.474274,25.03834,-0.000173,24.018254,-0.0078,1.396
12878.00,7.474207,25.03824,-0.000173,24.017253,-0.0077,1.397
12880.00,7.473841,25.03818,-0.000173,24.017641,-0.0077,1.397
12882.00,7.473698,25.03799,-0.000173,24.017502,-0.0077,1.397
12884.00,7.472693,25.03901,-0.000172,24.018189,-0.0077,1.396
12886.00,7.472407,25.03827,-0.000173,24.018038,-0.0077,1.397
12888.00,7.472928,25.03775,-0.000173,24.017411,-0.0078,1.397
12890.00,7.473213,25.03767,-0.000174,24.017703,-0.0078,1.397
12892.00,7.472223,25.03756,-0.000174,24.017357,-0.0077,1.397
12894.00,7.472122,25.03698,-0.000173,24.017663,-0.0078,1.397
12896.00,7.472703,25.03744,-0.000173,24.018046,-0.0078,1.397
12898.00,7.471622,25.03732,-0.000174,24.017306,-0.0077,1.397
12900.00,7.472066,25.03732,-0.000174,24.017201,-0.0077,1.397
12902.00,7.472461,25.03661,-0.000173,24.018135,-0.0078,1.396
12904.00,7.473033,25.03758,-0.000173,24.017386,-0.0077,1.397
12906.00,7.473548,25.03709,-0.000173,24.018042,-0.0077,1.397
12908.00,7.472898,25.03793,-0.000174,24.017863,-0.0077,1.397
12910.00,7.473134,25.03808,-0.000173,24.017357,-0.0077,1.396
12912.00,7.473090,25.03785,-0.000171,24.017989,-0.0077,1.397
12914.00,7.472957,25.03742,-0.000173,24.018038,-0.0078,1.397
12916.00,7.473747,25.03665,-0.000173,24.017694,-0.0077,1.397
12918.00,7.473217,25.03707,-0.000175,24.017665,-0.0077,1.397
12920.00,7.472959,25.03766,-0.000173,24.017594,-0.0077,1.397
12922.00,7.473417,25.03827,-0.000174,24.018162,-0.0077,1.398
12924.00,7.473560,25.03769,-0.000174,24.017741,-0.0077,1.397
12926.00,7.474204,25.03714,-0.000173,24.017674,-0.0078,1.397
12928.00,7.474192,25.03748,-0.000174,24.017924,-0.0077,1.397
12930.00,7.473865,25.03717,-0.000173,24.017866,-0.0077,1.397
12932.00,7.473650,25.03683,-0.000173,24.017750,-0.0077,1.396
12934.00,7.474082,25.03663,-0.000173,24.017888,-0.0077,1.397
12936.00,7.474760,25.03672,-0.000173,24.018254,-0.0077,1.397
12938.00,7.475173,25.03697,-0.000172,24.018049,-0.0078,1.397
12940.00,7.474527,25.03750,-0.000174,24.017748,-0.0077,1.397
12942.00,7.473899,25.03735,-0.000174,24.017922,-0.0077,1.397
12944.00,7.473467,25.03770,-0.000174,24.017645,-0.0077,1.397
12946.00,7.473319,25.03642,-0.000173,24.017759,-0.0078,1.398
12948.00,7.472608,25.03683,-0.000174,24.017658,-0.0078,1.397
12950.00,7.472365,25.03691,-0.000174,24.018510,-0.0077,1.397
12952.00,7.471914,25.03673,-0.000172,24.018261,-0.0078,1.397
12954.00,7.472695,25.03684,-0.000174,24.017513,-0.0077,1.397
12956.00,7.473302,25.03676,-0.000173,24.018046,-0.0078,1.397
12958.00,7.473563,25.03609,-0.000173,24.018372,-0.0077,1.396
12960.00,7.473731,25.03661,-0.000173,24.017632,-0.0078,1.396
12962.00,7.473716,25.03698,-0.000172,24.017652,-0.0077,1.397
12964.00,7.473931,25.03807,-0.000172,24.017930,-0.0077,1.397
12966.00,7.473072,25.03804,-0.000173,24.017386,-0.0077,1.397
12968.00,7.472940,25.03786,-0.000173,24.017239,-0.0077,1.397
12970.00,7.473768,25.03676,-0.000173,24.017605,-0.0077,1.397
12972.00,7.473487,25.03742,-0.000172,24.017290,-0.0077,1.396
12974.00,7.473313,25.03821,-0.000173,24.017379,-0.0078,1.397
12976.00,7.473373,25.03766,-0.000173,24.017458,-0.0078,1.397
12978.00,7.474159,25.03821,-0.000173,24.017629,-0.0077,1.397
12980.00,7.474053,25.03709,-0.000174,24.017444,-0.0077,1.397
12982.00,7.472908,25.03694,-0.000174,24.017505,-0.0078,1.396
12984.00,7.472789,25.03719,-0.000173,24.017496,-0.0077,1.396
12986.00,7.472632,25.03695,-0.000174,24.016976,-0.0078,1.397
12988.00,7.473208,25.03713,-0.000173,24.018428,-0.0077,1.397
12990.00,7.473942,25.03654,-0.000174,24.018095,-0.0077,1.397
12992.00,7.474900,25.03644,-0.000174,24.017663,-0.0078,1.397
12994.00,7.474774,25.03667,-0.000174,24.017701,-0.0077,1.396
12996.00,7.474856,25.03682,-0.000173,24.017736,-0.0077,1.397
12998.00,7.474063,25.03731,-0.000173,24.018314,-0.0077,1.397
13000.00,7.473099,25.03722,-0.000172,24.017902,-0.0077,1.397
13002.00,7.473241,25.03629,-0.000173,24.017293,-0.0077,1.397
13004.00,7.473201,25.03636,-0.000173,24.017290,-0.0077,1.397
13006.00,7.472702,25.03670,-0.000173,24.017647,-0.0078,1.397
13008.00,7.474950,25.03627,-0.000173,24.017786,-0.0077,1.397
13010.00,7.475086,25.03677,-0.000173,24.017428,-0.0077,1.397
13012.00,7.474222,25.03632,-0.000173,24.017850,-0.0077,1.397
13014.00,7.473556,25.03636,-0.000173,24.017632,-0.0077,1.397
13016.00,7.473131,25.03659,-0.000175,24.017683,-0.0077,1.398
13018.00,7.473658,25.03606,-0.000175,24.017835,-0.0077,1.397
13020.00,7.473502,25.03577,-0.000175,24.017544,-0.0077,1.396
13022.00,7.473281,25.03580,-0.000174,24.017821,-0.0077,1.396
13024.00,7.472652,25.03598,-0.000172,24.017415,-0.0078,1.397
13026.00,7.472575,25.03646,-0.000173,24.017815,-0.0078,1.397
13028.00,7.472855,25.03573,-0.000173,24.017525,-0.0078,1.396
13030.00,7.473607,25.03555,-0.000172,24.017901,-0.0077,1.396
13032.00,7.473825,25.03529,-0.000173,24.017482,-0.0077,1.397
13034.00,7.474249,25.03569,-0.000172,24.017901,-0.0077,1.397
13036.00,7.474191,25.03636,-0.000174,24.017429,-0.0078,1.397
13038.00,7.473940,25.03523,-0.000174,24.018069,-0.0077,1.397
13040.00,7.473647,25.03594,-0.000173,24.018403,-0.0077,1.397
13042.00,7.473935,25.03495,-0.000173,24.017968,-0.0077,1.397
13044.00,7.474355,25.03538,-0.000174,24.017908,-0.0077,1.397
13046.00,7.474143,25.03544,-0.000175,24.018153,-0.0077,1.397
13048.00,7.473591,25.03593,-0.000174,24.017897,-0.0077,1.397
13050.00,7.474158,25.03543,-0.000175,24.017727,-0.0078,1.397
13052.00,7.474441,25.03547,-0.000174,24.017674,-0.0078,1.397
13054.00,7.473137,25.03550,-0.000173,24.017618,-0.0077,1.397
13056.00,7.473907,25.03567,-0.000173,24.018031,-0.0077,1.397
13058.00,7.473718,25.03615,-0.000174,24.017960,-0.0077,1.397
13060.00,7.473422,25.03585,-0.000174,24.017852,-0.0077,1.397
13062.00,7.473546,25.03551,-0.000173,24.018040,-0.0077,1.397
13064.00,7.473812,25.03594,-0.000173,24.017011,-0.0077,1.397
13066.00,7.473252,25.03678,-0.000173,24.018174,-0.0077,1.397
13068.00,7.473112,25.03626,-0.000173,24.017843,-0.0078,1.397
13070.00,7.474489,25.03614,-0.000172,24.017355,-0.0077,1.397
13072.00,7.474242,25.03572,-0.000173,24.017767,-0.0077,1.397
13074.00,7.473806,25.03552,-0.000173,24.018154,-0.0077,1.397
13076.00,7.473336,25.03626,-0.000174,24.017986,-0.0078,1.397
13078.00,7.473148,25.03651,-0.000174,24.017669,-0.0078,1.397
13080.00,7.473208,25.03617,-0.000173,24.017663,-0.0077,1.397
13082.00,7.473369,25.03648,-0.000174,24.018207,-0.0077,1.397
13084.00,7.473251,25.03670,-0.000173,24.018278,-0.0077,1.397
13086.00,7.473712,25.03618,-0.000173,24.017486,-0.0077,1.398
13088.00,7.473084,25.03592,-0.000174,24.018017,-0.0077,1.397
13090.00,7.473106,25.03648,-0.000173,24.017935,-0.0078,1.397
13092.00,7.473701,25.03603,-0.000174,24.017951,-0.0077,1.397
13094.00,7.474149,25.03637,-0.000174,24.017723,-0.0077,1.397
13096.00,7.474024,25.03664,-0.000172,24.017912,-0.0078,1.397
13098.00,7.473634,25.03719,-0.000172,24.017699,-0.0077,1.397
13100.00,7.474183,25.03717,-0.000173,24.017650,-0.0077,1.397
13102.00,7.473935,25.03765,-0.000173,24.017359,-0.0077,1.397
13104.00,7.473508,25.03728,-0.000174,24.017223,-0.0077,1.398
13106.00,7.472624,25.03735,-0.000174,24.018386,-0.0077,1.398
13108.00,7.472517,25.03763,-0.000173,24.016949,-0.0077,1.398
13110.00,7.472637,25.03762,-0.000175,24.018066,-0.0077,1.398
13112.00,7.473221,25.03798,-0.000173,24.017602,-0.0077,1.397
13114.00,7.472336,25.03790,-0.000173,24.018171,-0.0077,1.397
13116.00,7.472584,25.03832,-0.000174,24.018158,-0.0077,1.397
13118.00,7.472739,25.03854,-0.000174,24.017511,-0.0077,1.398
13120.00,7.472861,25.03779,-0.000173,24.018379,-0.0077,1.397
13122.00,7.473470,25.03813,-0.000173,24.017658,-0.0078,1.397
13124.00,7.473281,25.03791,-0.000171,24.017895,-0.0078,1.397
13126.00,7.473418,25.03776,-0.000173,24.017690,-0.0077,1.397
13128.00,7.473021,25.03726,-0.000173,24.017190,-0.0077,1.397
13130.00,7.473044,25.03792,-0.000173,24.017585,-0.0077,1.397
13132.00,7.473002,25.03686,-0.000173,24.017576,-0.0077,1.398
13134.00,7.472634,25.03744,-0.000172,24.018035,-0.0077,1.398
13136.00,7.473220,25.03684,-0.000173,24.018096,-0.0077,1.398
13138.00,7.473271,25.03666,-0.000173,24.017270,-0.0077,1.397
13140.00,7.473047,25.03681,-0.000172,24.017770,-0.0077,1.397
13142.00,7.472858,25.03681,-0.000172,24.017618,-0.0077,1.398
13144.00,7.472792,25.03655,-0.000173,24.018374,-0.0077,1.397
13146.00,7.473651,25.03636,-0.000174,24.018265,-0.0078,1.397
13148.00,7.473641,25.03603,-0.000172,24.017812,-0.0078,1.397
13150.00,7.473447,25.03555,-0.000172,24.017542,-0.0077,1.398
13152.00,7.472075,25.03656,-0.000173,24.018018,-0.0077,1.398
13154.00,7.472132,25.03538,-0.000173,24.016827,-0.0078,1.397
13156.00,7.473119,25.03632,-0.000173,24.017482,-0.0077,1.398
13158.00,7.473141,25.03612,-0.000173,24.017279,-0.0077,1.398
13160.00,7.473518,25.03585,-0.000173,24.017375,-0.0077,1.397
13162.00,7.473810,25.03550,-0.000172,24.017768,-0.0077,1.397
13164.00,7.473696,25.03621,-0.000172,24.017819,-0.0077,1.397
13166.00,7.473614,25.03610,-0.000173,24.018285,-0.0077,1.397
13168.00,7.473412,25.03578,-0.000173,24.017855,-0.0077,1.398
13170.00,7.473095,25.03640,-0.000174,24.017536,-0.0077,1.398
13172.00,7.472985,25.03575,-0.000174,24.018245,-0.0077,1.398
13174.00,7.473230,25.03519,-0.000174,24.017754,-0.0077,1.398
13176.00,7.473360,25.03641,-0.000174,24.017647,-0.0077,1.397
13178.00,7.472867,25.03581,-0.000173,24.017645,-0.0077,1.397
13180.00,7.472652,25.03578,-0.000172,24.017587,-0.0077,1.397
13182.00,7.473489,25.03564,-0.000172,24.018394,-0.0078,1.397
13184.00,7.473057,25.03637,-0.000173,24.017536,-0.0078,1.397
13186.00,7.473732,25.03637,-0.000174,24.017538,-0.0077,1.397
13188.00,7.473759,25.03708,-0.000173,24.017939,-0.0077,1.398
13190.00,7.472371,25.03752,-0.000173,24.017792,-0.0077,1.397
13192.00,7.472335,25.03680,-0.000174,24.018347,-0.0077,1.398
13194.00,7.472902,25.03665,-0.000174,24.017650,-0.0077,1.397
13196.00,7.474013,25.03686,-0.000172,24.017567,-0.0077,1.397
13198.00,7.473809,25.03695,-0.000173,24.018118,-0.0077,1.397
13200.00,7.473622,25.03718,-0.000173,24.017701,-0.0077,1.397
13202.00,7.473289,25.03695,-0.000174,24.017206,-0.0077,1.397
13204.00,7.473053,25.03786,-0.000173,24.017694,-0.0077,1.398
@22,12.0000,24.0
13206.00,7.472770,25.03789,-0.000173,24.017674,-0.0077,1.397
13208.00,7.470072,25.03862,-0.000172,24.017794,-0.0077,1.397
13210.00,7.464551,25.03947,-0.000172,24.018082,-0.0078,1.397
13212.00,7.459553,25.03927,-0.000171,24.017288,-0.0078,1.396
13214.00,7.457502,25.03897,-0.000170,24.018018,-0.0077,1.396
13216.00,7.457007,25.03930,-0.000171,24.017402,-0.0077,1.397
13218.00,7.457017,25.03918,-0.000173,24.018006,-0.0077,1.398
13220.00,7.456881,25.03925,-0.000174,24.017679,-0.0077,1.399
13222.00,7.457235,25.03917,-0.000174,24.018000,-0.0077,1.398
13224.00,7.458513,25.03884,-0.000174,24.017656,-0.0077,1.398
13226.00,7.459480,25.03921,-0.000174,24.018330,-0.0077,1.398
13228.00,7.460955,25.03877,-0.000174,24.018421,-0.0077,1.398
13230.00,7.462226,25.03867,-0.000174,24.017930,-0.0077,1.398
13232.00,7.466019,25.03816,-0.000173,24.017777,-0.0077,1.398
13234.00,7.474094,25.03706,-0.000175,24.017946,-0.0078,1.400
13236.00,7.480634,25.03757,-0.000175,24.017654,-0.0078,1.400
13238.00,7.482989,25.03764,-0.000174,24.017052,-0.0078,1.400
13240.00,7.484100,25.03757,-0.000174,24.017774,-0.0077,1.399
13242.00,7.484822,25.03758,-0.000173,24.017574,-0.0078,1.398
13244.00,7.485062,25.03757,-0.000173,24.017275,-0.0077,1.398
13246.00,7.484388,25.03752,-0.000172,24.017788,-0.0077,1.398
13248.00,7.483274,25.03877,-0.000172,24.017571,-0.0077,1.398
13250.00,7.482317,25.03751,-0.000172,24.017426,-0.0077,1.397
13252.00,7.481810,25.03784,-0.000172,24.018463,-0.0077,1.397
[truncated: 53,532 more chars]
