# Supplementary material for: Hormonal steroids induce multidrug resistance and stress response genes in Neisseria gonorrhoeae by binding to MtrR
Source: Nat Commun. 2024 Feb 7;15:1153. doi: 10.1038/s41467-024-45195-1 (PMC10850145; doi:10.1038/s41467-024-45195-1)
Supplement: Supplementary file 6 — Source Data [file 41467_2024_45195_MOESM6_ESM.zip › Source Data/ITC/WT/Estrogen/E2MtrR2022Sep1.itc]

$ITC
$ 25 
$NOT
$ 25 
$ 600 
$ 199 
$ 8 
$ 2 
$ADCGainCode:  3 
$False,True,True
$ 2 , 4 , 600 , 2 
$ 12 , 24 , 600 , 2 
$ 12 , 24 , 600 , 2 
$ 12 , 24 , 600 , 2 
$ 12 , 24 , 600 , 2 
$ 12 , 24 , 600 , 2 
$ 12 , 24 , 600 , 2 
$ 12 , 24 , 600 , 2 
$ 12 , 24 , 600 , 2 
$ 12 , 24 , 600 , 2 
$ 12 , 24 , 600 , 2 
$ 12 , 24 , 600 , 2 
$ 12 , 24 , 600 , 2 
$ 12 , 24 , 600 , 2 
$ 12 , 24 , 600 , 2 
$ 12 , 24 , 600 , 2 
$ 12 , 24 , 600 , 2 
$ 12 , 24 , 600 , 2 
$ 12 , 24 , 600 , 2 
$ 12 , 24 , 600 , 2 
$ 12 , 24 , 600 , 2 
$ 12 , 24 , 600 , 2 
$ 12 , 24 , 600 , 2 
$ 12 , 24 , 600 , 2 
$ 12 , 24 , 600 , 2 
# 0 
# 0.125 
# 0.005 
# 1.4485 
# 25 
# 28.9316 
# 15.91949 
?
% VPITC12.10.1003
% 1.4485 
% 28.9316 
%-1.096232 , 100.1901 
% 0.443748 , 95.77349 
% 0.2232 
% 124.02 , 123.95 
% 1 , 80 
%-0.001812 , 0.055139 
% 0 , 8 
% 0 , 18 
% 104422       320637 
% 101.8 
% 260 , 310 , 470 , 530 
% 0.08632 ,-0.00346 , 0.0000110163 , 0.000000290198 ,-0.0000000019883 
% VPViewer2000 Ver: 1.40.0
@0
2.00,7.749631,25.00863,-0.000191,24.017346,-0.0078,1.350
4.00,7.749694,25.00826,-0.000190,24.016623,-0.0078,1.349
6.00,7.749414,25.00783,-0.000190,24.016545,-0.0078,1.350
8.00,7.749849,25.00836,-0.000189,24.016757,-0.0078,1.350
10.00,7.749186,25.00834,-0.000189,24.016367,-0.0078,1.350
12.00,7.749283,25.00761,-0.000189,24.016866,-0.0078,1.350
14.00,7.750157,25.00861,-0.000190,24.017036,-0.0078,1.350
16.00,7.750149,25.00847,-0.000191,24.017292,-0.0078,1.350
18.00,7.748625,25.00762,-0.000191,24.016750,-0.0078,1.349
20.00,7.748196,25.00692,-0.000191,24.016566,-0.0078,1.350
22.00,7.748799,25.00748,-0.000189,24.016628,-0.0078,1.350
24.00,7.749245,25.00795,-0.000190,24.017103,-0.0078,1.350
26.00,7.749183,25.00792,-0.000190,24.016313,-0.0078,1.349
28.00,7.749214,25.00867,-0.000188,24.016436,-0.0078,1.349
30.00,7.748755,25.00894,-0.000188,24.017089,-0.0078,1.349
32.00,7.747970,25.00810,-0.000189,24.016579,-0.0078,1.350
34.00,7.747858,25.00770,-0.000190,24.016800,-0.0078,1.351
36.00,7.748263,25.00807,-0.000191,24.017194,-0.0078,1.350
38.00,7.748056,25.00804,-0.000189,24.016820,-0.0078,1.349
40.00,7.747413,25.00768,-0.000188,24.017360,-0.0078,1.349
42.00,7.747102,25.00811,-0.000188,24.016052,-0.0078,1.349
44.00,7.746941,25.00783,-0.000188,24.016895,-0.0078,1.349
46.00,7.747298,25.00779,-0.000189,24.016777,-0.0078,1.350
48.00,7.747463,25.00790,-0.000189,24.016904,-0.0078,1.350
50.00,7.747369,25.00778,-0.000190,24.016791,-0.0078,1.350
52.00,7.746416,25.00755,-0.000190,24.016536,-0.0078,1.350
54.00,7.745811,25.00770,-0.000190,24.017016,-0.0078,1.349
56.00,7.744838,25.00757,-0.000190,24.016632,-0.0078,1.349
58.00,7.745074,25.00746,-0.000190,24.016594,-0.0078,1.349
60.00,7.744492,25.00819,-0.000190,24.016387,-0.0078,1.349
62.00,7.744489,25.00790,-0.000190,24.016862,-0.0078,1.350
64.00,7.745092,25.00734,-0.000189,24.016594,-0.0078,1.350
66.00,7.744881,25.00831,-0.000189,24.017038,-0.0078,1.350
68.00,7.744982,25.00847,-0.000189,24.017264,-0.0078,1.350
70.00,7.744786,25.00827,-0.000189,24.016762,-0.0078,1.350
72.00,7.745711,25.00829,-0.000189,24.016579,-0.0078,1.349
74.00,7.745606,25.00708,-0.000189,24.016949,-0.0078,1.350
76.00,7.744731,25.00789,-0.000190,24.017005,-0.0078,1.349
78.00,7.744288,25.00776,-0.000189,24.016311,-0.0078,1.349
80.00,7.745251,25.00843,-0.000189,24.016195,-0.0078,1.350
82.00,7.744703,25.00759,-0.000191,24.016276,-0.0078,1.350
84.00,7.744262,25.00780,-0.000190,24.016295,-0.0078,1.349
86.00,7.744971,25.00784,-0.000189,24.017239,-0.0078,1.349
88.00,7.744952,25.00768,-0.000189,24.016505,-0.0078,1.350
90.00,7.744238,25.00745,-0.000190,24.016594,-0.0078,1.349
92.00,7.744450,25.00684,-0.000189,24.017660,-0.0078,1.350
94.00,7.744384,25.00760,-0.000189,24.016853,-0.0078,1.349
96.00,7.743102,25.00791,-0.000190,24.016670,-0.0078,1.350
98.00,7.742768,25.00802,-0.000191,24.016704,-0.0078,1.349
100.00,7.742811,25.00776,-0.000190,24.016452,-0.0079,1.350
102.00,7.742859,25.00741,-0.000189,24.016117,-0.0078,1.349
104.00,7.742660,25.00791,-0.000189,24.017121,-0.0078,1.349
106.00,7.742946,25.00737,-0.000188,24.016831,-0.0078,1.349
108.00,7.743059,25.00787,-0.000188,24.016739,-0.0078,1.349
110.00,7.743488,25.00713,-0.000189,24.016463,-0.0078,1.350
112.00,7.743318,25.00709,-0.000189,24.016653,-0.0078,1.350
114.00,7.743242,25.00705,-0.000190,24.017183,-0.0078,1.350
116.00,7.742988,25.00759,-0.000190,24.016048,-0.0078,1.350
118.00,7.742546,25.00772,-0.000189,24.016246,-0.0079,1.350
120.00,7.742452,25.00704,-0.000189,24.016992,-0.0078,1.349
122.00,7.742523,25.00653,-0.000188,24.016661,-0.0078,1.350
124.00,7.743237,25.00786,-0.000188,24.017288,-0.0078,1.349
126.00,7.743048,25.00813,-0.000189,24.016434,-0.0078,1.349
128.00,7.742262,25.00870,-0.000189,24.016867,-0.0078,1.349
130.00,7.741217,25.00816,-0.000191,24.017351,-0.0078,1.350
132.00,7.740472,25.00785,-0.000190,24.016481,-0.0078,1.349
134.00,7.740376,25.00786,-0.000188,24.016742,-0.0078,1.349
136.00,7.740884,25.00740,-0.000189,24.016710,-0.0078,1.349
138.00,7.739973,25.00697,-0.000191,24.016309,-0.0078,1.350
140.00,7.739490,25.00752,-0.000190,24.016740,-0.0078,1.350
142.00,7.739293,25.00775,-0.000190,24.016735,-0.0078,1.349
144.00,7.739599,25.00718,-0.000190,24.016467,-0.0078,1.349
146.00,7.740169,25.00755,-0.000189,24.016514,-0.0078,1.349
148.00,7.739826,25.00705,-0.000189,24.016673,-0.0078,1.350
150.00,7.739748,25.00769,-0.000190,24.016521,-0.0078,1.349
152.00,7.739542,25.00842,-0.000189,24.016590,-0.0078,1.349
154.00,7.738987,25.00820,-0.000189,24.016548,-0.0078,1.350
156.00,7.739293,25.00849,-0.000190,24.016690,-0.0079,1.349
158.00,7.739419,25.00845,-0.000190,24.017096,-0.0078,1.349
160.00,7.739925,25.00847,-0.000189,24.016240,-0.0078,1.350
162.00,7.739755,25.00877,-0.000189,24.017413,-0.0079,1.349
164.00,7.739832,25.00775,-0.000189,24.017147,-0.0078,1.349
166.00,7.739472,25.00718,-0.000189,24.016882,-0.0078,1.348
168.00,7.739439,25.00830,-0.000188,24.016427,-0.0078,1.349
170.00,7.739920,25.00842,-0.000189,24.016041,-0.0078,1.349
172.00,7.740325,25.00871,-0.000189,24.015841,-0.0078,1.350
174.00,7.739707,25.00841,-0.000190,24.017176,-0.0078,1.349
176.00,7.739590,25.00754,-0.000189,24.016911,-0.0078,1.349
178.00,7.738696,25.00765,-0.000189,24.016168,-0.0079,1.349
180.00,7.737684,25.00759,-0.000189,24.016603,-0.0078,1.349
182.00,7.738013,25.00759,-0.000189,24.015876,-0.0078,1.349
184.00,7.737881,25.00738,-0.000189,24.016552,-0.0078,1.349
186.00,7.737403,25.00711,-0.000189,24.016485,-0.0078,1.349
188.00,7.737268,25.00721,-0.000189,24.016612,-0.0079,1.349
190.00,7.737053,25.00754,-0.000189,24.017177,-0.0078,1.349
192.00,7.737496,25.00723,-0.000188,24.016275,-0.0078,1.349
194.00,7.738113,25.00664,-0.000188,24.016293,-0.0078,1.349
196.00,7.738026,25.00775,-0.000189,24.017060,-0.0078,1.349
198.00,7.738303,25.00739,-0.000189,24.016635,-0.0078,1.349
200.00,7.738637,25.00756,-0.000189,24.016358,-0.0079,1.349
202.00,7.739645,25.00805,-0.000190,24.016423,-0.0079,1.349
204.00,7.738920,25.00812,-0.000189,24.016858,-0.0078,1.349
206.00,7.738662,25.00789,-0.000189,24.016518,-0.0078,1.349
208.00,7.736752,25.00757,-0.000188,24.016351,-0.0078,1.350
210.00,7.737664,25.00728,-0.000189,24.016307,-0.0078,1.349
212.00,7.737943,25.00663,-0.000188,24.016222,-0.0078,1.349
214.00,7.737082,25.00657,-0.000188,24.016563,-0.0078,1.349
216.00,7.736752,25.00699,-0.000188,24.016385,-0.0078,1.349
218.00,7.736314,25.00698,-0.000188,24.017032,-0.0078,1.349
220.00,7.736269,25.00787,-0.000188,24.016514,-0.0078,1.349
222.00,7.735651,25.00798,-0.000188,24.016429,-0.0078,1.349
224.00,7.735454,25.00789,-0.000189,24.017009,-0.0078,1.349
226.00,7.736403,25.00802,-0.000190,24.016469,-0.0078,1.349
228.00,7.736309,25.00755,-0.000190,24.016724,-0.0078,1.349
230.00,7.736255,25.00812,-0.000189,24.016269,-0.0078,1.349
232.00,7.735139,25.00762,-0.000189,24.016773,-0.0078,1.350
234.00,7.734803,25.00802,-0.000189,24.016340,-0.0078,1.349
236.00,7.735092,25.00843,-0.000189,24.016494,-0.0078,1.349
238.00,7.735974,25.00844,-0.000189,24.016334,-0.0078,1.348
240.00,7.736405,25.00852,-0.000188,24.016728,-0.0078,1.349
242.00,7.737370,25.00838,-0.000189,24.016001,-0.0078,1.349
244.00,7.737382,25.00865,-0.000189,24.016534,-0.0078,1.349
246.00,7.735488,25.00769,-0.000189,24.016554,-0.0078,1.350
248.00,7.735177,25.00815,-0.000189,24.016773,-0.0078,1.350
250.00,7.734903,25.00776,-0.000189,24.016889,-0.0078,1.350
252.00,7.735646,25.00906,-0.000189,24.016711,-0.0079,1.350
254.00,7.735772,25.00807,-0.000190,24.016572,-0.0079,1.349
256.00,7.735221,25.00801,-0.000188,24.016867,-0.0078,1.349
258.00,7.734761,25.00891,-0.000187,24.016291,-0.0078,1.348
260.00,7.734917,25.00884,-0.000187,24.016202,-0.0078,1.349
262.00,7.734830,25.00866,-0.000187,24.016503,-0.0078,1.349
264.00,7.734739,25.00913,-0.000189,24.016343,-0.0078,1.349
266.00,7.734747,25.00868,-0.000190,24.016019,-0.0078,1.350
268.00,7.734427,25.00860,-0.000189,24.016197,-0.0078,1.350
270.00,7.734634,25.00909,-0.000188,24.017005,-0.0078,1.349
272.00,7.733861,25.00887,-0.000189,24.017246,-0.0078,1.349
274.00,7.733635,25.00979,-0.000189,24.017087,-0.0078,1.350
276.00,7.733467,25.00930,-0.000189,24.016420,-0.0078,1.349
278.00,7.732929,25.00836,-0.000188,24.016744,-0.0078,1.349
280.00,7.733372,25.00859,-0.000188,24.016574,-0.0079,1.349
282.00,7.733008,25.00960,-0.000188,24.017047,-0.0078,1.349
284.00,7.732738,25.00969,-0.000188,24.016456,-0.0078,1.349
286.00,7.732209,25.00925,-0.000189,24.016864,-0.0078,1.349
288.00,7.731383,25.00825,-0.000188,24.017400,-0.0078,1.349
290.00,7.731764,25.00816,-0.000189,24.016405,-0.0078,1.349
292.00,7.731621,25.00778,-0.000189,24.016773,-0.0078,1.350
294.00,7.732249,25.00840,-0.000190,24.016547,-0.0078,1.350
296.00,7.732888,25.00857,-0.000190,24.016367,-0.0078,1.349
298.00,7.732740,25.00956,-0.000188,24.016721,-0.0078,1.349
300.00,7.732171,25.00977,-0.000188,24.016835,-0.0078,1.349
302.00,7.732279,25.00890,-0.000189,24.015731,-0.0078,1.349
304.00,7.731282,25.00865,-0.000188,24.016750,-0.0078,1.349
306.00,7.731772,25.00950,-0.000188,24.016411,-0.0078,1.350
308.00,7.731738,25.00920,-0.000189,24.017050,-0.0078,1.349
310.00,7.731172,25.00903,-0.000188,24.016989,-0.0078,1.349
312.00,7.731111,25.01007,-0.000188,24.017170,-0.0078,1.349
314.00,7.731515,25.00972,-0.000188,24.017047,-0.0078,1.350
316.00,7.731749,25.00942,-0.000188,24.016721,-0.0078,1.349
318.00,7.731401,25.00916,-0.000188,24.016963,-0.0078,1.349
320.00,7.731704,25.00973,-0.000187,24.016537,-0.0078,1.349
322.00,7.732277,25.00968,-0.000187,24.016686,-0.0078,1.349
324.00,7.731849,25.00917,-0.000188,24.016788,-0.0078,1.349
326.00,7.731970,25.00942,-0.000188,24.016780,-0.0078,1.350
328.00,7.731266,25.00889,-0.000187,24.016121,-0.0078,1.349
330.00,7.730584,25.00828,-0.000187,24.017016,-0.0078,1.349
332.00,7.730660,25.00813,-0.000187,24.016447,-0.0078,1.349
334.00,7.730554,25.00779,-0.000187,24.016590,-0.0078,1.349
336.00,7.730524,25.00883,-0.000187,24.016295,-0.0078,1.349
338.00,7.730090,25.00989,-0.000187,24.016041,-0.0078,1.350
340.00,7.730043,25.00911,-0.000188,24.016953,-0.0078,1.349
342.00,7.731339,25.00912,-0.000188,24.016510,-0.0078,1.349
344.00,7.731417,25.00969,-0.000187,24.016169,-0.0078,1.349
346.00,7.730300,25.00922,-0.000187,24.016421,-0.0078,1.349
348.00,7.729908,25.00857,-0.000187,24.016064,-0.0078,1.349
350.00,7.728938,25.00866,-0.000188,24.016594,-0.0078,1.349
352.00,7.729522,25.00880,-0.000187,24.016597,-0.0078,1.349
354.00,7.729715,25.00892,-0.000188,24.016392,-0.0078,1.349
356.00,7.729278,25.00875,-0.000188,24.017197,-0.0078,1.349
358.00,7.729571,25.00915,-0.000188,24.016608,-0.0078,1.350
360.00,7.728815,25.00967,-0.000188,24.016401,-0.0078,1.349
362.00,7.728343,25.00889,-0.000189,24.016802,-0.0078,1.349
364.00,7.728713,25.00789,-0.000189,24.016786,-0.0078,1.349
366.00,7.729563,25.00871,-0.000188,24.016702,-0.0078,1.349
368.00,7.729441,25.00868,-0.000188,24.016721,-0.0078,1.349
370.00,7.728884,25.00785,-0.000188,24.016686,-0.0078,1.349
372.00,7.728877,25.00695,-0.000187,24.017553,-0.0078,1.349
374.00,7.729822,25.00820,-0.000188,24.016931,-0.0078,1.349
376.00,7.730216,25.00886,-0.000187,24.016460,-0.0078,1.349
378.00,7.730132,25.00882,-0.000187,24.016773,-0.0077,1.350
380.00,7.729492,25.00848,-0.000187,24.016983,-0.0078,1.350
382.00,7.729653,25.00867,-0.000188,24.016503,-0.0078,1.349
384.00,7.729033,25.00900,-0.000187,24.016742,-0.0078,1.349
386.00,7.728783,25.00985,-0.000186,24.016806,-0.0078,1.349
388.00,7.728575,25.00967,-0.000187,24.016374,-0.0078,1.350
390.00,7.728663,25.00957,-0.000188,24.016073,-0.0078,1.350
392.00,7.729273,25.00895,-0.000188,24.016721,-0.0078,1.350
394.00,7.729157,25.00773,-0.000187,24.016278,-0.0078,1.349
396.00,7.728442,25.00754,-0.000187,24.016034,-0.0078,1.349
398.00,7.727814,25.00690,-0.000188,24.016733,-0.0078,1.350
400.00,7.727987,25.00701,-0.000187,24.016947,-0.0078,1.350
402.00,7.728497,25.00753,-0.000187,24.016561,-0.0078,1.350
404.00,7.727805,25.00798,-0.000188,24.016909,-0.0078,1.349
406.00,7.726862,25.00803,-0.000188,24.016768,-0.0078,1.349
408.00,7.727189,25.00847,-0.000186,24.016324,-0.0078,1.349
410.00,7.727532,25.00794,-0.000187,24.016539,-0.0078,1.349
412.00,7.727576,25.00812,-0.000188,24.016358,-0.0078,1.349
414.00,7.727470,25.00887,-0.000187,24.016842,-0.0078,1.350
416.00,7.727570,25.00841,-0.000188,24.015946,-0.0078,1.350
418.00,7.726990,25.00894,-0.000189,24.016652,-0.0078,1.349
420.00,7.727461,25.00965,-0.000188,24.017185,-0.0078,1.349
422.00,7.728115,25.00907,-0.000186,24.017284,-0.0078,1.349
424.00,7.727745,25.00771,-0.000188,24.017067,-0.0078,1.350
426.00,7.727431,25.00736,-0.000188,24.016621,-0.0078,1.350
428.00,7.727232,25.00682,-0.000188,24.016851,-0.0078,1.350
430.00,7.727073,25.00709,-0.000188,24.017203,-0.0078,1.349
432.00,7.726414,25.00744,-0.000187,24.016565,-0.0078,1.349
434.00,7.726874,25.00794,-0.000188,24.016327,-0.0078,1.349
436.00,7.726932,25.00821,-0.000188,24.016798,-0.0078,1.349
438.00,7.726089,25.00846,-0.000187,24.017252,-0.0078,1.349
440.00,7.725399,25.00926,-0.000187,24.016507,-0.0078,1.349
442.00,7.726566,25.00874,-0.000187,24.016944,-0.0078,1.350
444.00,7.726367,25.00811,-0.000188,24.016780,-0.0078,1.349
446.00,7.726421,25.00788,-0.000188,24.016739,-0.0078,1.350
448.00,7.726604,25.00839,-0.000188,24.016566,-0.0078,1.350
450.00,7.725843,25.00861,-0.000188,24.016945,-0.0078,1.350
452.00,7.726004,25.00869,-0.000188,24.016938,-0.0079,1.350
454.00,7.724834,25.00890,-0.000187,24.016788,-0.0079,1.348
456.00,7.723851,25.00916,-0.000189,24.016657,-0.0078,1.349
458.00,7.723901,25.00918,-0.000189,24.016595,-0.0078,1.349
460.00,7.724191,25.00899,-0.000188,24.016358,-0.0078,1.350
462.00,7.724091,25.00884,-0.000189,24.016804,-0.0078,1.350
464.00,7.724930,25.00928,-0.000189,24.017391,-0.0078,1.349
466.00,7.724701,25.00923,-0.000188,24.016624,-0.0078,1.349
468.00,7.725099,25.00948,-0.000188,24.016666,-0.0078,1.350
470.00,7.725352,25.01021,-0.000189,24.017137,-0.0079,1.350
472.00,7.724122,25.01003,-0.000188,24.016907,-0.0078,1.349
474.00,7.724667,25.00927,-0.000188,24.016438,-0.0078,1.349
476.00,7.725432,25.00960,-0.000187,24.016358,-0.0078,1.349
478.00,7.724819,25.00963,-0.000188,24.017341,-0.0078,1.349
480.00,7.724704,25.00948,-0.000188,24.016304,-0.0078,1.350
482.00,7.725621,25.00862,-0.000188,24.016537,-0.0078,1.349
484.00,7.724941,25.00862,-0.000188,24.016788,-0.0078,1.350
486.00,7.724351,25.00864,-0.000187,24.015894,-0.0078,1.349
488.00,7.723974,25.00933,-0.000187,24.016933,-0.0078,1.350
490.00,7.723988,25.00905,-0.000188,24.016871,-0.0078,1.350
492.00,7.724915,25.00930,-0.000188,24.016566,-0.0078,1.349
494.00,7.724131,25.00909,-0.000187,24.016735,-0.0079,1.349
496.00,7.724004,25.00853,-0.000187,24.016507,-0.0078,1.350
498.00,7.724583,25.00910,-0.000187,24.017266,-0.0079,1.350
500.00,7.724541,25.00906,-0.000188,24.017750,-0.0079,1.350
502.00,7.724226,25.00851,-0.000187,24.016789,-0.0078,1.349
504.00,7.724167,25.00958,-0.000188,24.016748,-0.0078,1.349
506.00,7.725082,25.00919,-0.000187,24.017002,-0.0078,1.349
508.00,7.724671,25.00910,-0.000188,24.016405,-0.0078,1.350
510.00,7.724607,25.00916,-0.000188,24.016925,-0.0078,1.350
512.00,7.724605,25.00927,-0.000189,24.015879,-0.0078,1.349
514.00,7.725379,25.00871,-0.000188,24.016735,-0.0078,1.350
516.00,7.725206,25.00919,-0.000188,24.016719,-0.0078,1.349
518.00,7.724700,25.00904,-0.000189,24.016394,-0.0078,1.350
520.00,7.725123,25.00977,-0.000188,24.016483,-0.0078,1.349
522.00,7.724772,25.00830,-0.000188,24.016748,-0.0078,1.349
524.00,7.724000,25.00826,-0.000187,24.017195,-0.0078,1.349
526.00,7.723497,25.00877,-0.000187,24.016452,-0.0079,1.349
528.00,7.722675,25.00862,-0.000188,24.016989,-0.0078,1.350
530.00,7.722660,25.00871,-0.000188,24.017460,-0.0078,1.350
532.00,7.722779,25.00815,-0.000187,24.016231,-0.0078,1.350
534.00,7.722142,25.00813,-0.000188,24.016751,-0.0078,1.350
536.00,7.722396,25.00843,-0.000188,24.017234,-0.0078,1.350
538.00,7.722307,25.00829,-0.000187,24.016886,-0.0078,1.349
540.00,7.722489,25.00798,-0.000188,24.016659,-0.0078,1.349
542.00,7.721955,25.00794,-0.000188,24.016318,-0.0078,1.349
544.00,7.721828,25.00765,-0.000187,24.016238,-0.0078,1.349
546.00,7.722832,25.00788,-0.000187,24.016314,-0.0078,1.350
548.00,7.722397,25.00843,-0.000188,24.016606,-0.0078,1.350
550.00,7.723513,25.00783,-0.000188,24.016628,-0.0078,1.349
552.00,7.723088,25.00809,-0.000187,24.015597,-0.0078,1.349
554.00,7.722600,25.00829,-0.000188,24.016706,-0.0078,1.349
556.00,7.721885,25.00791,-0.000188,24.016661,-0.0078,1.349
558.00,7.722163,25.00770,-0.000188,24.016006,-0.0078,1.350
560.00,7.721925,25.00720,-0.000189,24.016198,-0.0078,1.350
562.00,7.720934,25.00815,-0.000189,24.016472,-0.0078,1.349
564.00,7.721080,25.00765,-0.000189,24.016046,-0.0078,1.349
566.00,7.721126,25.00777,-0.000187,24.016750,-0.0079,1.349
568.00,7.721171,25.00869,-0.000188,24.016672,-0.0078,1.350
570.00,7.722079,25.00883,-0.000188,24.016563,-0.0078,1.350
572.00,7.721922,25.00946,-0.000187,24.016693,-0.0078,1.350
574.00,7.722054,25.00941,-0.000188,24.016833,-0.0078,1.350
576.00,7.722645,25.01008,-0.000189,24.017248,-0.0078,1.350
578.00,7.721373,25.00949,-0.000188,24.016217,-0.0078,1.350
580.00,7.721039,25.00933,-0.000188,24.016891,-0.0079,1.350
582.00,7.721294,25.00999,-0.000187,24.016474,-0.0078,1.349
584.00,7.721942,25.01012,-0.000186,24.016891,-0.0078,1.349
586.00,7.722269,25.01007,-0.000186,24.016445,-0.0078,1.350
588.00,7.722205,25.01000,-0.000186,24.016701,-0.0078,1.350
590.00,7.721001,25.01029,-0.000186,24.016702,-0.0078,1.350
592.00,7.720598,25.01047,-0.000187,24.016824,-0.0078,1.350
594.00,7.720794,25.01024,-0.000187,24.016795,-0.0078,1.350
596.00,7.720794,25.00990,-0.000187,24.016795,-0.0078,1.350
598.00,7.720643,25.00986,-0.000186,24.016541,-0.0078,1.350
600.00,7.720397,25.01084,-0.000187,24.016876,-0.0078,1.349
@1,2.0000,4.0
602.00,7.720207,25.01011,-0.000187,24.016398,-0.0078,1.350
604.00,7.716976,25.01076,-0.000186,24.016818,-0.0078,1.350
606.00,7.710259,25.01036,-0.000186,24.017259,-0.0078,1.349
608.00,7.700421,25.01035,-0.000185,24.016719,-0.0078,1.349
610.00,7.686506,25.01051,-0.000186,24.016824,-0.0078,1.349
612.00,7.680633,25.01064,-0.000186,24.016343,-0.0078,1.350
614.00,7.684898,25.01058,-0.000188,24.016806,-0.0078,1.350
616.00,7.690637,25.01148,-0.000187,24.016539,-0.0078,1.351
618.00,7.694546,25.01108,-0.000187,24.016159,-0.0078,1.351
620.00,7.696215,25.01040,-0.000188,24.016659,-0.0078,1.351
622.00,7.696099,25.01070,-0.000187,24.016258,-0.0078,1.350
624.00,7.695969,25.01085,-0.000186,24.016782,-0.0078,1.349
626.00,7.697061,25.01081,-0.000186,24.017264,-0.0078,1.349
628.00,7.697480,25.01086,-0.000186,24.016079,-0.0078,1.350
630.00,7.698975,25.01127,-0.000186,24.016730,-0.0078,1.349
632.00,7.699211,25.01142,-0.000186,24.016871,-0.0078,1.350
634.00,7.699278,25.01078,-0.000187,24.016340,-0.0078,1.350
636.00,7.699690,25.01136,-0.000186,24.016460,-0.0078,1.350
638.00,7.699359,25.01109,-0.000187,24.016247,-0.0078,1.350
640.00,7.698882,25.01152,-0.000188,24.015711,-0.0078,1.350
642.00,7.699193,25.01089,-0.000187,24.017103,-0.0078,1.350
644.00,7.699290,25.01105,-0.000187,24.017025,-0.0078,1.350
646.00,7.700777,25.01138,-0.000188,24.016623,-0.0078,1.350
648.00,7.702710,25.01174,-0.000188,24.016918,-0.0079,1.350
650.00,7.704521,25.01194,-0.000187,24.016400,-0.0079,1.350
652.00,7.704965,25.01245,-0.000188,24.017003,-0.0078,1.351
654.00,7.705262,25.01167,-0.000188,24.016991,-0.0078,1.350
656.00,7.706302,25.01254,-0.000188,24.015714,-0.0078,1.350
658.00,7.707679,25.01182,-0.000187,24.016628,-0.0078,1.350
660.00,7.708402,25.01174,-0.000187,24.016548,-0.0078,1.350
662.00,7.709829,25.01233,-0.000187,24.016677,-0.0079,1.350
664.00,7.710785,25.01196,-0.000187,24.016974,-0.0079,1.350
666.00,7.711836,25.01132,-0.000186,24.016246,-0.0079,1.350
668.00,7.712442,25.01203,-0.000187,24.015825,-0.0078,1.350
670.00,7.712445,25.01241,-0.000188,24.016226,-0.0078,1.351
672.00,7.713491,25.01227,-0.000188,24.017074,-0.0078,1.350
674.00,7.714053,25.01249,-0.000187,24.016202,-0.0078,1.349
676.00,7.714345,25.01141,-0.000186,24.016516,-0.0078,1.350
678.00,7.714401,25.01157,-0.000187,24.016726,-0.0078,1.351
680.00,7.713991,25.01149,-0.000186,24.016673,-0.0078,1.350
682.00,7.714413,25.01182,-0.000187,24.016721,-0.0078,1.351
684.00,7.714518,25.01224,-0.000187,24.016077,-0.0078,1.350
686.00,7.714998,25.01204,-0.000186,24.016467,-0.0078,1.350
688.00,7.714918,25.01188,-0.000186,24.016637,-0.0078,1.349
690.00,7.715959,25.01165,-0.000185,24.016394,-0.0078,1.349
692.00,7.715960,25.01253,-0.000185,24.017029,-0.0078,1.350
694.00,7.716346,25.01212,-0.000186,24.016527,-0.0079,1.350
696.00,7.716058,25.01130,-0.000188,24.016501,-0.0079,1.351
698.00,7.715898,25.01162,-0.000188,24.016385,-0.0079,1.351
700.00,7.716379,25.01217,-0.000188,24.016280,-0.0078,1.350
702.00,7.716933,25.01190,-0.000187,24.016826,-0.0078,1.350
704.00,7.717353,25.01107,-0.000187,24.016624,-0.0078,1.350
706.00,7.717628,25.01114,-0.000187,24.016563,-0.0078,1.350
708.00,7.717208,25.01132,-0.000186,24.016351,-0.0079,1.350
710.00,7.717130,25.01151,-0.000186,24.016710,-0.0079,1.350
712.00,7.716672,25.01022,-0.000187,24.016949,-0.0078,1.350
714.00,7.716113,25.01058,-0.000187,24.016954,-0.0078,1.350
716.00,7.716750,25.01111,-0.000188,24.017020,-0.0078,1.350
718.00,7.717098,25.01072,-0.000188,24.016508,-0.0078,1.350
720.00,7.715899,25.01108,-0.000188,24.016782,-0.0078,1.351
722.00,7.715353,25.01042,-0.000188,24.016599,-0.0078,1.350
724.00,7.715798,25.01053,-0.000188,24.016195,-0.0078,1.350
726.00,7.716030,25.01026,-0.000188,24.016440,-0.0078,1.350
728.00,7.717089,25.00984,-0.000187,24.016722,-0.0078,1.349
730.00,7.716446,25.00997,-0.000187,24.016661,-0.0078,1.350
732.00,7.716251,25.01009,-0.000187,24.016858,-0.0078,1.350
734.00,7.715625,25.01006,-0.000187,24.016191,-0.0078,1.350
736.00,7.716748,25.01091,-0.000187,24.016864,-0.0078,1.350
738.00,7.716755,25.00991,-0.000186,24.016554,-0.0079,1.350
740.00,7.717018,25.01004,-0.000186,24.016340,-0.0078,1.350
742.00,7.716643,25.00990,-0.000187,24.016653,-0.0078,1.350
744.00,7.717132,25.01064,-0.000188,24.016512,-0.0078,1.351
746.00,7.716474,25.01095,-0.000189,24.016073,-0.0078,1.350
748.00,7.715833,25.01157,-0.000189,24.015858,-0.0078,1.350
750.00,7.715247,25.01082,-0.000187,24.016623,-0.0078,1.350
752.00,7.715979,25.01081,-0.000187,24.017302,-0.0079,1.350
754.00,7.716468,25.01104,-0.000187,24.016003,-0.0079,1.350
756.00,7.716617,25.01144,-0.000187,24.016255,-0.0079,1.350
758.00,7.716827,25.01080,-0.000187,24.016302,-0.0078,1.350
760.00,7.716840,25.01137,-0.000188,24.016833,-0.0079,1.350
762.00,7.716735,25.01146,-0.000188,24.016880,-0.0078,1.350
764.00,7.715773,25.01125,-0.000187,24.017079,-0.0078,1.349
766.00,7.715793,25.01101,-0.000187,24.016282,-0.0078,1.350
768.00,7.715629,25.01079,-0.000187,24.016499,-0.0078,1.351
770.00,7.715320,25.01102,-0.000188,24.016795,-0.0078,1.351
772.00,7.716283,25.01091,-0.000187,24.016391,-0.0078,1.350
774.00,7.716454,25.01123,-0.000187,24.016289,-0.0079,1.350
776.00,7.716385,25.01093,-0.000188,24.016441,-0.0078,1.350
778.00,7.716248,25.01127,-0.000187,24.016425,-0.0078,1.350
780.00,7.715429,25.01098,-0.000186,24.017252,-0.0078,1.350
782.00,7.714519,25.01094,-0.000186,24.016568,-0.0078,1.351
784.00,7.714550,25.01123,-0.000187,24.016019,-0.0078,1.350
786.00,7.715664,25.01033,-0.000187,24.016586,-0.0078,1.350
788.00,7.715813,25.01018,-0.000187,24.016358,-0.0079,1.349
790.00,7.714595,25.01022,-0.000188,24.016532,-0.0078,1.350
792.00,7.715046,25.01007,-0.000187,24.016634,-0.0078,1.350
794.00,7.715288,25.00930,-0.000188,24.015812,-0.0078,1.351
796.00,7.715261,25.01036,-0.000188,24.016759,-0.0078,1.350
798.00,7.714809,25.00950,-0.000187,24.016441,-0.0078,1.350
800.00,7.714521,25.00946,-0.000187,24.016316,-0.0078,1.350
802.00,7.714821,25.00920,-0.000188,24.016762,-0.0078,1.350
804.00,7.714920,25.01047,-0.000187,24.016824,-0.0078,1.350
806.00,7.714720,25.00997,-0.000186,24.016182,-0.0078,1.351
808.00,7.714400,25.01096,-0.000186,24.016012,-0.0079,1.350
810.00,7.714647,25.01047,-0.000187,24.016249,-0.0079,1.350
812.00,7.715200,25.01058,-0.000187,24.016396,-0.0078,1.350
814.00,7.715715,25.00999,-0.000187,24.017105,-0.0078,1.350
816.00,7.715247,25.00906,-0.000187,24.016592,-0.0079,1.350
818.00,7.714633,25.00866,-0.000186,24.016505,-0.0078,1.350
820.00,7.713893,25.00983,-0.000186,24.016469,-0.0078,1.350
822.00,7.713882,25.00964,-0.000186,24.016489,-0.0078,1.350
824.00,7.713716,25.00954,-0.000186,24.016206,-0.0079,1.350
826.00,7.715094,25.01011,-0.000186,24.016343,-0.0079,1.350
828.00,7.715029,25.00983,-0.000187,24.015865,-0.0078,1.350
830.00,7.714253,25.00997,-0.000187,24.016478,-0.0079,1.349
832.00,7.714349,25.00929,-0.000186,24.016465,-0.0079,1.349
834.00,7.714432,25.00888,-0.000186,24.016227,-0.0079,1.350
836.00,7.714154,25.00870,-0.000186,24.015898,-0.0079,1.350
838.00,7.714375,25.00842,-0.000188,24.016162,-0.0078,1.350
840.00,7.715141,25.00875,-0.000188,24.017185,-0.0078,1.350
842.00,7.714731,25.00844,-0.000187,24.016474,-0.0079,1.350
844.00,7.714312,25.00877,-0.000187,24.016189,-0.0079,1.350
846.00,7.714938,25.01012,-0.000187,24.016579,-0.0078,1.350
848.00,7.713977,25.01060,-0.000187,24.016122,-0.0078,1.349
850.00,7.713603,25.00987,-0.000186,24.016496,-0.0078,1.349
852.00,7.714632,25.01007,-0.000185,24.017322,-0.0078,1.349
854.00,7.714544,25.00947,-0.000186,24.016686,-0.0078,1.350
856.00,7.713925,25.00954,-0.000187,24.015894,-0.0078,1.350
858.00,7.713745,25.00935,-0.000188,24.016391,-0.0078,1.350
860.00,7.713173,25.00915,-0.000187,24.016275,-0.0078,1.350
862.00,7.713957,25.00944,-0.000185,24.016998,-0.0078,1.350
864.00,7.714067,25.00886,-0.000186,24.016356,-0.0079,1.351
866.00,7.713023,25.00851,-0.000186,24.015905,-0.0078,1.350
868.00,7.712983,25.00849,-0.000187,24.016624,-0.0078,1.350
870.00,7.713280,25.00827,-0.000187,24.016389,-0.0078,1.350
872.00,7.713239,25.00890,-0.000186,24.016688,-0.0079,1.350
874.00,7.713402,25.00833,-0.000186,24.016539,-0.0078,1.349
876.00,7.713815,25.00874,-0.000185,24.016374,-0.0079,1.350
878.00,7.713584,25.00820,-0.000185,24.016844,-0.0078,1.350
880.00,7.713904,25.00935,-0.000186,24.016280,-0.0078,1.349
882.00,7.713707,25.00914,-0.000186,24.016467,-0.0078,1.350
884.00,7.714855,25.00883,-0.000187,24.016641,-0.0079,1.350
886.00,7.714923,25.00870,-0.000186,24.016806,-0.0078,1.350
888.00,7.713598,25.00964,-0.000186,24.016619,-0.0078,1.349
890.00,7.714496,25.00948,-0.000187,24.016258,-0.0078,1.350
892.00,7.714151,25.00978,-0.000187,24.016325,-0.0079,1.350
894.00,7.712463,25.01031,-0.000186,24.016692,-0.0079,1.350
896.00,7.711534,25.01015,-0.000186,24.016797,-0.0079,1.349
898.00,7.711748,25.01009,-0.000186,24.016742,-0.0078,1.349
900.00,7.712398,25.00906,-0.000185,24.016401,-0.0078,1.350
902.00,7.712382,25.00891,-0.000185,24.016313,-0.0078,1.350
904.00,7.711822,25.00966,-0.000187,24.016847,-0.0078,1.350
906.00,7.712128,25.00902,-0.000187,24.016358,-0.0078,1.350
908.00,7.712882,25.00813,-0.000187,24.015917,-0.0078,1.350
910.00,7.713696,25.00932,-0.000186,24.015937,-0.0079,1.350
912.00,7.714194,25.00946,-0.000187,24.016768,-0.0078,1.350
914.00,7.713420,25.00876,-0.000186,24.016401,-0.0078,1.350
916.00,7.713093,25.00907,-0.000185,24.015856,-0.0078,1.350
918.00,7.712453,25.00899,-0.000186,24.016922,-0.0078,1.350
920.00,7.711706,25.00905,-0.000186,24.016487,-0.0079,1.350
922.00,7.712405,25.00800,-0.000187,24.016934,-0.0079,1.349
924.00,7.712843,25.00802,-0.000187,24.016731,-0.0078,1.350
926.00,7.712386,25.00787,-0.000186,24.016668,-0.0078,1.350
928.00,7.712430,25.00853,-0.000187,24.017331,-0.0079,1.350
930.00,7.712386,25.00824,-0.000185,24.017168,-0.0078,1.350
932.00,7.712649,25.00850,-0.000186,24.016661,-0.0078,1.350
934.00,7.712011,25.00889,-0.000187,24.016539,-0.0078,1.350
936.00,7.711940,25.00874,-0.000186,24.016913,-0.0078,1.349
938.00,7.711769,25.00907,-0.000185,24.016412,-0.0078,1.349
940.00,7.711025,25.00889,-0.000185,24.016235,-0.0078,1.350
942.00,7.711511,25.00862,-0.000186,24.016237,-0.0078,1.351
944.00,7.711907,25.00888,-0.000187,24.017270,-0.0078,1.349
946.00,7.712326,25.00912,-0.000186,24.016648,-0.0079,1.350
948.00,7.712707,25.00904,-0.000186,24.016695,-0.0079,1.350
950.00,7.712673,25.00863,-0.000186,24.016701,-0.0079,1.349
952.00,7.712177,25.00831,-0.000185,24.016759,-0.0079,1.350
954.00,7.712450,25.00866,-0.000186,24.016095,-0.0078,1.351
956.00,7.712517,25.00860,-0.000188,24.016001,-0.0079,1.350
958.00,7.712272,25.00960,-0.000186,24.015580,-0.0079,1.350
960.00,7.711873,25.00906,-0.000185,24.016269,-0.0079,1.350
962.00,7.711732,25.00794,-0.000186,24.016779,-0.0079,1.350
964.00,7.711333,25.00851,-0.000186,24.016008,-0.0078,1.350
966.00,7.711394,25.00850,-0.000187,24.016217,-0.0078,1.350
968.00,7.711104,25.00833,-0.000186,24.016565,-0.0078,1.350
970.00,7.711022,25.00842,-0.000186,24.016751,-0.0078,1.350
972.00,7.710995,25.00857,-0.000186,24.017065,-0.0078,1.349
974.00,7.711130,25.00857,-0.000185,24.016164,-0.0078,1.350
976.00,7.711858,25.00998,-0.000186,24.016430,-0.0078,1.350
978.00,7.711265,25.00966,-0.000186,24.016358,-0.0078,1.350
980.00,7.711608,25.00960,-0.000186,24.016075,-0.0078,1.350
982.00,7.711362,25.01017,-0.000186,24.016267,-0.0078,1.350
984.00,7.710611,25.01022,-0.000186,24.016639,-0.0078,1.350
986.00,7.709983,25.01013,-0.000186,24.016516,-0.0078,1.350
988.00,7.709290,25.01049,-0.000186,24.016140,-0.0079,1.350
990.00,7.709947,25.01130,-0.000186,24.016586,-0.0078,1.351
992.00,7.711188,25.00975,-0.000186,24.016162,-0.0078,1.350
994.00,7.711127,25.00978,-0.000186,24.016927,-0.0078,1.349
996.00,7.710837,25.01036,-0.000185,24.016314,-0.0079,1.350
998.00,7.710714,25.01063,-0.000185,24.016385,-0.0078,1.350
1000.00,7.710896,25.01012,-0.000185,24.016222,-0.0079,1.350
1002.00,7.711119,25.01044,-0.000186,24.016494,-0.0078,1.350
1004.00,7.711024,25.01214,-0.000187,24.016844,-0.0079,1.349
1006.00,7.710727,25.01147,-0.000185,24.016349,-0.0079,1.350
1008.00,7.711454,25.01108,-0.000186,24.016300,-0.0078,1.350
1010.00,7.711264,25.01150,-0.000185,24.016715,-0.0078,1.350
1012.00,7.710996,25.01040,-0.000186,24.016369,-0.0078,1.350
1014.00,7.711274,25.00988,-0.000185,24.016072,-0.0078,1.349
1016.00,7.710565,25.00956,-0.000186,24.015981,-0.0078,1.350
1018.00,7.710160,25.00960,-0.000186,24.016858,-0.0078,1.350
1020.00,7.709701,25.01095,-0.000186,24.016479,-0.0078,1.350
1022.00,7.710141,25.01082,-0.000186,24.016563,-0.0078,1.350
1024.00,7.711035,25.01016,-0.000186,24.016574,-0.0078,1.350
1026.00,7.710717,25.01059,-0.000187,24.016256,-0.0078,1.349
1028.00,7.709675,25.01002,-0.000185,24.016728,-0.0078,1.350
1030.00,7.709457,25.00978,-0.000185,24.016285,-0.0078,1.350
1032.00,7.709139,25.00999,-0.000184,24.016753,-0.0078,1.349
1034.00,7.709916,25.00947,-0.000184,24.016788,-0.0078,1.350
1036.00,7.710230,25.00982,-0.000185,24.016777,-0.0078,1.350
1038.00,7.710805,25.01021,-0.000185,24.016994,-0.0078,1.349
1040.00,7.710979,25.01028,-0.000185,24.017027,-0.0078,1.350
1042.00,7.710860,25.00954,-0.000185,24.016887,-0.0078,1.350
1044.00,7.710316,25.01030,-0.000186,24.016443,-0.0078,1.350
1046.00,7.709796,25.00963,-0.000186,24.016514,-0.0078,1.350
1048.00,7.710332,25.00993,-0.000187,24.016860,-0.0079,1.351
1050.00,7.710599,25.01028,-0.000185,24.016760,-0.0078,1.349
1052.00,7.710660,25.01021,-0.000184,24.015968,-0.0078,1.350
1054.00,7.710537,25.00992,-0.000184,24.016568,-0.0078,1.350
1056.00,7.710703,25.00922,-0.000185,24.016710,-0.0078,1.350
1058.00,7.710366,25.01014,-0.000184,24.016291,-0.0078,1.350
1060.00,7.710260,25.01029,-0.000186,24.016072,-0.0078,1.350
1062.00,7.710667,25.00996,-0.000186,24.016485,-0.0078,1.350
1064.00,7.710808,25.01009,-0.000184,24.016762,-0.0078,1.349
1066.00,7.710850,25.01014,-0.000185,24.016728,-0.0078,1.350
1068.00,7.709890,25.00992,-0.000185,24.016837,-0.0078,1.350
1070.00,7.709632,25.01012,-0.000186,24.016432,-0.0078,1.349
1072.00,7.710110,25.00934,-0.000185,24.016692,-0.0079,1.350
1074.00,7.709576,25.00928,-0.000187,24.016314,-0.0078,1.350
1076.00,7.708838,25.00943,-0.000187,24.016492,-0.0078,1.350
1078.00,7.709026,25.00975,-0.000186,24.016793,-0.0078,1.350
1080.00,7.709060,25.00936,-0.000186,24.016789,-0.0078,1.349
1082.00,7.708782,25.00952,-0.000185,24.016273,-0.0078,1.349
1084.00,7.709665,25.00914,-0.000185,24.016657,-0.0078,1.350
1086.00,7.709928,25.00943,-0.000185,24.016160,-0.0078,1.350
1088.00,7.709997,25.00898,-0.000186,24.016238,-0.0078,1.350
1090.00,7.709863,25.00912,-0.000184,24.016365,-0.0078,1.349
1092.00,7.710227,25.00907,-0.000185,24.016882,-0.0078,1.350
1094.00,7.710107,25.00927,-0.000186,24.016681,-0.0078,1.350
1096.00,7.710376,25.00874,-0.000185,24.016777,-0.0078,1.350
1098.00,7.710204,25.00930,-0.000185,24.016666,-0.0078,1.350
1100.00,7.709863,25.00882,-0.000186,24.017210,-0.0078,1.350
1102.00,7.709679,25.00886,-0.000185,24.017105,-0.0078,1.350
1104.00,7.709894,25.00949,-0.000185,24.016401,-0.0078,1.350
1106.00,7.709533,25.00920,-0.000186,24.016519,-0.0078,1.350
1108.00,7.709500,25.00917,-0.000185,24.016579,-0.0078,1.349
1110.00,7.710517,25.00923,-0.000184,24.016327,-0.0078,1.350
1112.00,7.710706,25.00917,-0.000185,24.016255,-0.0078,1.350
1114.00,7.710258,25.00955,-0.000185,24.016371,-0.0078,1.350
1116.00,7.709580,25.00991,-0.000186,24.016864,-0.0078,1.350
1118.00,7.709527,25.00986,-0.000186,24.017201,-0.0078,1.350
1120.00,7.709613,25.00954,-0.000186,24.016684,-0.0078,1.350
1122.00,7.709655,25.01023,-0.000185,24.016693,-0.0078,1.349
1124.00,7.708960,25.00963,-0.000186,24.015836,-0.0078,1.350
1126.00,7.709205,25.00962,-0.000185,24.016597,-0.0078,1.350
1128.00,7.709850,25.00994,-0.000187,24.017150,-0.0078,1.350
1130.00,7.709342,25.01042,-0.000186,24.016557,-0.0079,1.350
1132.00,7.708700,25.01125,-0.000186,24.016969,-0.0079,1.350
1134.00,7.708723,25.01053,-0.000187,24.016409,-0.0078,1.349
1136.00,7.709144,25.01028,-0.000186,24.016429,-0.0078,1.349
1138.00,7.709393,25.01057,-0.000185,24.016597,-0.0078,1.350
1140.00,7.708822,25.01102,-0.000186,24.016171,-0.0078,1.349
1142.00,7.709126,25.01105,-0.000185,24.016374,-0.0079,1.349
1144.00,7.709878,25.01032,-0.000185,24.017379,-0.0078,1.350
1146.00,7.709299,25.01107,-0.000184,24.016974,-0.0078,1.349
1148.00,7.708655,25.01044,-0.000184,24.016258,-0.0078,1.350
1150.00,7.708638,25.01065,-0.000185,24.016956,-0.0078,1.350
1152.00,7.709170,25.01065,-0.000186,24.016628,-0.0078,1.350
1154.00,7.709115,25.01048,-0.000186,24.016769,-0.0078,1.350
1156.00,7.709223,25.01106,-0.000185,24.016802,-0.0078,1.350
1158.00,7.709420,25.01081,-0.000184,24.016302,-0.0078,1.349
1160.00,7.709427,25.01089,-0.000184,24.016891,-0.0078,1.349
1162.00,7.709878,25.01026,-0.000185,24.016775,-0.0078,1.349
1164.00,7.709949,25.00951,-0.000185,24.016412,-0.0078,1.349
1166.00,7.709900,25.01065,-0.000184,24.017286,-0.0078,1.350
1168.00,7.708982,25.01038,-0.000185,24.016956,-0.0078,1.350
1170.00,7.709157,25.01039,-0.000186,24.016537,-0.0078,1.350
1172.00,7.707245,25.01081,-0.000185,24.015936,-0.0078,1.349
1174.00,7.707036,25.00984,-0.000186,24.016349,-0.0078,1.350
1176.00,7.707281,25.01007,-0.000186,24.016931,-0.0078,1.350
1178.00,7.707141,25.00909,-0.000185,24.016425,-0.0078,1.350
1180.00,7.707941,25.01010,-0.000185,24.016331,-0.0078,1.350
1182.00,7.708432,25.00974,-0.000185,24.016501,-0.0078,1.350
1184.00,7.708485,25.00927,-0.000185,24.016445,-0.0079,1.349
1186.00,7.708404,25.00952,-0.000185,24.016672,-0.0078,1.349
1188.00,7.708277,25.00991,-0.000186,24.016655,-0.0078,1.350
1190.00,7.708611,25.00948,-0.000186,24.016508,-0.0078,1.350
1192.00,7.709433,25.01021,-0.000186,24.016276,-0.0078,1.350
1194.00,7.709525,25.00931,-0.000184,24.016327,-0.0079,1.350
1196.00,7.709743,25.00836,-0.000185,24.016363,-0.0078,1.350
1198.00,7.708672,25.00888,-0.000185,24.016061,-0.0078,1.349
1200.00,7.708219,25.00886,-0.000185,24.016264,-0.0078,1.350
@2,12.0000,24.0
1202.00,7.707811,25.00845,-0.000185,24.016117,-0.0078,1.350
1204.00,7.704678,25.00857,-0.000186,24.016206,-0.0078,1.350
1206.00,7.696070,25.00838,-0.000185,24.016545,-0.0078,1.349
1208.00,7.679069,25.00801,-0.000184,24.016818,-0.0078,1.348
1210.00,7.653083,25.00812,-0.000183,24.016682,-0.0079,1.348
1212.00,7.627490,25.00865,-0.000183,24.017054,-0.0078,1.348
1214.00,7.606584,25.00894,-0.000185,24.016106,-0.0078,1.349
1216.00,7.590579,25.00872,-0.000186,24.015807,-0.0079,1.350
1218.00,7.575593,25.00804,-0.000187,24.016902,-0.0079,1.351
1220.00,7.561060,25.00883,-0.000187,24.015854,-0.0078,1.351
1222.00,7.548158,25.00901,-0.000188,24.015894,-0.0079,1.351
1224.00,7.536619,25.00893,-0.000187,24.016942,-0.0079,1.351
1226.00,7.524414,25.00909,-0.000187,24.016855,-0.0078,1.351
1228.00,7.516185,25.00998,-0.000186,24.016653,-0.0078,1.350
1230.00,7.514746,25.00966,-0.000185,24.016510,-0.0078,1.351
1232.00,7.522600,25.01106,-0.000186,24.016931,-0.0078,1.352
1234.00,7.538581,25.01082,-0.000187,24.016483,-0.0078,1.351
1236.00,7.551687,25.00984,-0.000187,24.016403,-0.0078,1.352
1238.00,7.559779,25.00989,-0.000185,24.016590,-0.0078,1.351
1240.00,7.564975,25.00970,-0.000185,24.016679,-0.0078,1.351
1242.00,7.568635,25.00976,-0.000185,24.016699,-0.0078,1.350
1244.00,7.572506,25.00938,-0.000185,24.016528,-0.0079,1.349
1246.00,7.576744,25.00965,-0.000186,24.016969,-0.0078,1.349
1248.00,7.580156,25.00960,-0.000185,24.016856,-0.0078,1.350
1250.00,7.583032,25.01019,-0.000185,24.016646,-0.0078,1.350
1252.00,7.586383,25.01100,-0.000185,24.016724,-0.0079,1.350
1254.00,7.589973,25.01100,-0.000185,24.016119,-0.0078,1.349
1256.00,7.594071,25.01092,-0.000184,24.016719,-0.0078,1.349
1258.00,7.598481,25.01123,-0.000184,24.016008,-0.0078,1.349
1260.00,7.603592,25.01140,-0.000185,24.016599,-0.0078,1.349
1262.00,7.608902,25.00960,-0.000186,24.016356,-0.0078,1.350
1264.00,7.614669,25.01041,-0.000186,24.016081,-0.0078,1.350
1266.00,7.621128,25.01070,-0.000185,24.016227,-0.0079,1.350
1268.00,7.627044,25.01094,-0.000185,24.016088,-0.0078,1.349
1270.00,7.632906,25.01010,-0.000185,24.016505,-0.0078,1.349
1272.00,7.637453,25.00961,-0.000186,24.016108,-0.0078,1.349
1274.00,7.642144,25.00933,-0.000186,24.016576,-0.0078,1.350
1276.00,7.645520,25.00904,-0.000185,24.016860,-0.0078,1.349
1278.00,7.649724,25.00949,-0.000185,24.016827,-0.0078,1.349
1280.00,7.653718,25.00864,-0.000185,24.016478,-0.0078,1.349
1282.00,7.656170,25.00958,-0.000184,24.016055,-0.0078,1.350
1284.00,7.657903,25.00951,-0.000185,24.016791,-0.0078,1.350
1286.00,7.659963,25.00928,-0.000185,24.016369,-0.0078,1.350
1288.00,7.662058,25.00956,-0.000186,24.016706,-0.0078,1.350
1290.00,7.662938,25.00982,-0.000186,24.016693,-0.0079,1.349
1292.00,7.665500,25.01017,-0.000185,24.016610,-0.0078,1.350
1294.00,7.668126,25.00996,-0.000185,24.016971,-0.0078,1.350
1296.00,7.669432,25.01032,-0.000185,24.016295,-0.0078,1.349
1298.00,7.670270,25.01118,-0.000184,24.016411,-0.0078,1.349
1300.00,7.672504,25.01039,-0.000186,24.016525,-0.0078,1.350
1302.00,7.674718,25.00998,-0.000185,24.016648,-0.0079,1.349
1304.00,7.676343,25.00967,-0.000185,24.017012,-0.0078,1.349
1306.00,7.677821,25.00996,-0.000184,24.016394,-0.0078,1.349
1308.00,7.680137,25.01043,-0.000185,24.016356,-0.0078,1.349
1310.00,7.681862,25.01074,-0.000185,24.016436,-0.0078,1.349
1312.00,7.683268,25.01011,-0.000185,24.016648,-0.0078,1.350
1314.00,7.684656,25.00967,-0.000184,24.016592,-0.0078,1.350
1316.00,7.685592,25.01037,-0.000184,24.016333,-0.0078,1.350
1318.00,7.686972,25.01001,-0.000186,24.017206,-0.0079,1.350
1320.00,7.688491,25.01020,-0.000185,24.017440,-0.0078,1.350
1322.00,7.690154,25.00983,-0.000184,24.016837,-0.0078,1.349
1324.00,7.691991,25.00970,-0.000184,24.016916,-0.0078,1.350
1326.00,7.693412,25.00967,-0.000183,24.016864,-0.0078,1.349
1328.00,7.693737,25.00927,-0.000184,24.016034,-0.0078,1.349
1330.00,7.693815,25.00912,-0.000184,24.016429,-0.0078,1.349
1332.00,7.695423,25.00850,-0.000184,24.016617,-0.0078,1.349
1334.00,7.696424,25.00846,-0.000185,24.016742,-0.0078,1.350
1336.00,7.695947,25.00859,-0.000185,24.016878,-0.0079,1.350
1338.00,7.696007,25.00952,-0.000185,24.016557,-0.0078,1.349
1340.00,7.696412,25.00964,-0.000184,24.015753,-0.0078,1.349
1342.00,7.697199,25.00955,-0.000184,24.016887,-0.0078,1.350
1344.00,7.696957,25.01016,-0.000185,24.017206,-0.0078,1.350
1346.00,7.697496,25.00947,-0.000184,24.016483,-0.0078,1.349
1348.00,7.698315,25.00937,-0.000183,24.016449,-0.0078,1.350
1350.00,7.698613,25.00949,-0.000182,24.016338,-0.0078,1.350
1352.00,7.698942,25.00917,-0.000183,24.016978,-0.0078,1.350
1354.00,7.699704,25.00944,-0.000184,24.016527,-0.0078,1.349
1356.00,7.699650,25.00982,-0.000183,24.017201,-0.0078,1.349
1358.00,7.699721,25.01013,-0.000184,24.017096,-0.0078,1.350
1360.00,7.699422,25.00942,-0.000184,24.017438,-0.0078,1.350
1362.00,7.699024,25.00972,-0.000185,24.016855,-0.0078,1.349
1364.00,7.699696,25.00921,-0.000184,24.017002,-0.0078,1.350
1366.00,7.700305,25.00988,-0.000185,24.016592,-0.0078,1.349
1368.00,7.700886,25.00909,-0.000184,24.016608,-0.0078,1.349
1370.00,7.700458,25.00983,-0.000183,24.016936,-0.0078,1.349
1372.00,7.701097,25.00965,-0.000183,24.016764,-0.0078,1.349
1374.00,7.701296,25.00986,-0.000185,24.016572,-0.0078,1.350
1376.00,7.701477,25.00861,-0.000185,24.016702,-0.0078,1.349
1378.00,7.701882,25.00902,-0.000185,24.017009,-0.0078,1.350
1380.00,7.701324,25.00899,-0.000185,24.017038,-0.0078,1.349
1382.00,7.701454,25.01027,-0.000184,24.016880,-0.0078,1.350
1384.00,7.702021,25.01002,-0.000185,24.016401,-0.0078,1.350
1386.00,7.702688,25.00951,-0.000184,24.017061,-0.0078,1.350
1388.00,7.702530,25.00999,-0.000185,24.016858,-0.0078,1.350
1390.00,7.702532,25.00978,-0.000184,24.016944,-0.0078,1.350
1392.00,7.703518,25.00930,-0.000183,24.016809,-0.0078,1.349
1394.00,7.703553,25.01011,-0.000184,24.016597,-0.0078,1.350
1396.00,7.703197,25.00978,-0.000185,24.016673,-0.0078,1.349
1398.00,7.702885,25.01007,-0.000184,24.016450,-0.0078,1.349
1400.00,7.703395,25.00984,-0.000184,24.016713,-0.0078,1.349
1402.00,7.703437,25.00983,-0.000184,24.016681,-0.0078,1.350
1404.00,7.703397,25.00947,-0.000185,24.016838,-0.0078,1.350
1406.00,7.703483,25.00975,-0.000184,24.016452,-0.0078,1.349
1408.00,7.703152,25.01030,-0.000184,24.016485,-0.0078,1.350
1410.00,7.703064,25.01070,-0.000184,24.016971,-0.0078,1.350
1412.00,7.704004,25.01049,-0.000184,24.017195,-0.0078,1.350
1414.00,7.703540,25.00948,-0.000185,24.016275,-0.0078,1.350
1416.00,7.703816,25.00919,-0.000184,24.017226,-0.0078,1.350
1418.00,7.705166,25.01018,-0.000184,24.016873,-0.0078,1.350
1420.00,7.704923,25.01062,-0.000184,24.016974,-0.0078,1.349
1422.00,7.704045,25.01043,-0.000184,24.016521,-0.0078,1.350
1424.00,7.704780,25.01096,-0.000184,24.016474,-0.0078,1.350
1426.00,7.704600,25.01002,-0.000184,24.016121,-0.0078,1.350
1428.00,7.704946,25.01033,-0.000185,24.017119,-0.0078,1.350
1430.00,7.705021,25.01105,-0.000186,24.016293,-0.0078,1.350
1432.00,7.704569,25.01046,-0.000184,24.017533,-0.0078,1.350
1434.00,7.703942,25.01059,-0.000184,24.016971,-0.0078,1.350
1436.00,7.703576,25.00994,-0.000184,24.016523,-0.0078,1.350
1438.00,7.703415,25.01018,-0.000183,24.016849,-0.0078,1.349
1440.00,7.703668,25.00972,-0.000183,24.016693,-0.0078,1.350
1442.00,7.704612,25.01046,-0.000184,24.016485,-0.0078,1.350
1444.00,7.704766,25.01078,-0.000184,24.016786,-0.0078,1.349
1446.00,7.704159,25.01070,-0.000184,24.016499,-0.0078,1.349
1448.00,7.704343,25.01123,-0.000184,24.017118,-0.0078,1.350
1450.00,7.705524,25.01075,-0.000186,24.017041,-0.0078,1.350
1452.00,7.705610,25.01115,-0.000185,24.016316,-0.0079,1.350
1454.00,7.705743,25.01045,-0.000185,24.016416,-0.0078,1.350
1456.00,7.705529,25.01082,-0.000184,24.016896,-0.0078,1.350
1458.00,7.704981,25.01093,-0.000183,24.016650,-0.0078,1.350
1460.00,7.704934,25.01106,-0.000185,24.017418,-0.0078,1.350
1462.00,7.705143,25.01116,-0.000184,24.016938,-0.0078,1.350
1464.00,7.704972,25.01165,-0.000184,24.016659,-0.0078,1.350
1466.00,7.705018,25.01212,-0.000184,24.016795,-0.0078,1.350
1468.00,7.705163,25.01117,-0.000184,24.016556,-0.0078,1.349
1470.00,7.705272,25.01152,-0.000184,24.016599,-0.0078,1.350
1472.00,7.705004,25.01104,-0.000186,24.016289,-0.0078,1.350
1474.00,7.704509,25.01119,-0.000184,24.016456,-0.0078,1.350
1476.00,7.705126,25.01098,-0.000184,24.016102,-0.0078,1.351
1478.00,7.705547,25.01144,-0.000185,24.016494,-0.0078,1.350
1480.00,7.704677,25.01185,-0.000185,24.016681,-0.0078,1.350
1482.00,7.704403,25.01152,-0.000185,24.016663,-0.0078,1.350
1484.00,7.704694,25.01086,-0.000184,24.016173,-0.0078,1.350
1486.00,7.704229,25.01097,-0.000184,24.016755,-0.0078,1.350
1488.00,7.704278,25.01128,-0.000184,24.016532,-0.0078,1.350
1490.00,7.703897,25.01151,-0.000184,24.016644,-0.0078,1.350
1492.00,7.704123,25.01085,-0.000185,24.016585,-0.0079,1.350
1494.00,7.704352,25.01027,-0.000184,24.016855,-0.0078,1.350
1496.00,7.704521,25.01081,-0.000185,24.016503,-0.0078,1.349
1498.00,7.704254,25.01059,-0.000185,24.016191,-0.0078,1.350
1500.00,7.705221,25.01140,-0.000185,24.016144,-0.0078,1.350
1502.00,7.705668,25.01077,-0.000186,24.016345,-0.0078,1.350
1504.00,7.705365,25.01008,-0.000185,24.016146,-0.0078,1.350
1506.00,7.705684,25.00953,-0.000185,24.015910,-0.0078,1.350
1508.00,7.704989,25.01021,-0.000185,24.016615,-0.0078,1.350
1510.00,7.704856,25.00995,-0.000184,24.016610,-0.0078,1.350
1512.00,7.704541,25.00951,-0.000184,24.015965,-0.0078,1.350
1514.00,7.704471,25.00896,-0.000185,24.016655,-0.0078,1.351
1516.00,7.704693,25.00953,-0.000184,24.016353,-0.0078,1.349
1518.00,7.705050,25.01000,-0.000184,24.015714,-0.0079,1.350
1520.00,7.704866,25.00958,-0.000184,24.016101,-0.0078,1.350
1522.00,7.704676,25.00993,-0.000183,24.016028,-0.0078,1.350
1524.00,7.705607,25.01074,-0.000184,24.016380,-0.0079,1.350
1526.00,7.706542,25.01051,-0.000185,24.017219,-0.0078,1.350
1528.00,7.706189,25.01055,-0.000184,24.016635,-0.0078,1.349
1530.00,7.704790,25.01011,-0.000184,24.016383,-0.0078,1.350
1532.00,7.703877,25.00966,-0.000183,24.016173,-0.0078,1.350
1534.00,7.704562,25.00961,-0.000182,24.017047,-0.0078,1.350
1536.00,7.704428,25.00907,-0.000183,24.016677,-0.0078,1.350
1538.00,7.704808,25.00937,-0.000182,24.017134,-0.0078,1.350
1540.00,7.704790,25.00926,-0.000183,24.016864,-0.0078,1.350
1542.00,7.705254,25.00959,-0.000184,24.016630,-0.0078,1.350
1544.00,7.705140,25.00923,-0.000184,24.016641,-0.0078,1.350
1546.00,7.705152,25.00985,-0.000183,24.016478,-0.0078,1.350
1548.00,7.704537,25.00946,-0.000185,24.016628,-0.0078,1.350
1550.00,7.704789,25.00930,-0.000184,24.017166,-0.0078,1.349
1552.00,7.705161,25.00903,-0.000184,24.016878,-0.0078,1.350
1554.00,7.704918,25.01037,-0.000184,24.017252,-0.0078,1.350
1556.00,7.705635,25.01019,-0.000184,24.017067,-0.0078,1.350
1558.00,7.706837,25.01039,-0.000184,24.016394,-0.0078,1.349
1560.00,7.706324,25.00932,-0.000185,24.016786,-0.0078,1.350
1562.00,7.706443,25.01047,-0.000184,24.017067,-0.0078,1.350
1564.00,7.706007,25.00988,-0.000183,24.016372,-0.0078,1.351
1566.00,7.705964,25.01063,-0.000184,24.016168,-0.0078,1.351
1568.00,7.705227,25.01119,-0.000185,24.017335,-0.0078,1.350
1570.00,7.705316,25.01048,-0.000184,24.016672,-0.0078,1.350
1572.00,7.704715,25.01031,-0.000184,24.016200,-0.0078,1.350
1574.00,7.703946,25.01054,-0.000185,24.016449,-0.0079,1.350
1576.00,7.704136,25.01049,-0.000185,24.016391,-0.0078,1.350
1578.00,7.704763,25.01022,-0.000184,24.016597,-0.0078,1.350
1580.00,7.704916,25.01031,-0.000184,24.017096,-0.0078,1.350
1582.00,7.705128,25.00892,-0.000182,24.016643,-0.0078,1.350
1584.00,7.705293,25.00898,-0.000183,24.016447,-0.0078,1.350
1586.00,7.705400,25.00945,-0.000185,24.016954,-0.0078,1.350
1588.00,7.704385,25.00979,-0.000184,24.016991,-0.0078,1.350
1590.00,7.704974,25.01041,-0.000185,24.016722,-0.0078,1.350
1592.00,7.705850,25.00997,-0.000184,24.016186,-0.0078,1.350
1594.00,7.705460,25.01007,-0.000184,24.016394,-0.0078,1.351
1596.00,7.704806,25.01029,-0.000185,24.017005,-0.0078,1.351
1598.00,7.704745,25.01031,-0.000184,24.016432,-0.0078,1.350
1600.00,7.704654,25.01082,-0.000182,24.016978,-0.0078,1.350
1602.00,7.705912,25.01086,-0.000184,24.016382,-0.0078,1.350
1604.00,7.705705,25.00997,-0.000184,24.016479,-0.0078,1.350
1606.00,7.704886,25.01059,-0.000184,24.016483,-0.0078,1.350
1608.00,7.704514,25.01050,-0.000184,24.017092,-0.0078,1.351
1610.00,7.705016,25.01068,-0.000185,24.016996,-0.0078,1.351
1612.00,7.705141,25.01093,-0.000183,24.017045,-0.0078,1.350
1614.00,7.705418,25.01148,-0.000183,24.016837,-0.0078,1.350
1616.00,7.705456,25.01125,-0.000183,24.016982,-0.0078,1.350
1618.00,7.705534,25.01019,-0.000183,24.016976,-0.0078,1.350
1620.00,7.705269,25.01050,-0.000183,24.017114,-0.0078,1.351
1622.00,7.704963,25.01126,-0.000184,24.017121,-0.0078,1.350
1624.00,7.704926,25.01082,-0.000183,24.016585,-0.0078,1.350
1626.00,7.704864,25.01049,-0.000183,24.016692,-0.0078,1.350
1628.00,7.704895,25.01081,-0.000184,24.017252,-0.0078,1.350
1630.00,7.704720,25.01089,-0.000184,24.016976,-0.0078,1.350
1632.00,7.704553,25.01123,-0.000183,24.017587,-0.0078,1.350
1634.00,7.704353,25.01055,-0.000184,24.016693,-0.0078,1.350
1636.00,7.704602,25.01076,-0.000183,24.016256,-0.0078,1.349
1638.00,7.704582,25.01078,-0.000184,24.016949,-0.0078,1.351
1640.00,7.705147,25.01037,-0.000184,24.016875,-0.0078,1.350
1642.00,7.704955,25.01078,-0.000184,24.016456,-0.0078,1.351
1644.00,7.704469,25.01142,-0.000183,24.016282,-0.0078,1.350
1646.00,7.704373,25.01163,-0.000184,24.017217,-0.0077,1.350
1648.00,7.704244,25.01082,-0.000184,24.017021,-0.0078,1.350
1650.00,7.704928,25.01156,-0.000183,24.016886,-0.0078,1.350
1652.00,7.704688,25.01200,-0.000183,24.016634,-0.0078,1.350
1654.00,7.704907,25.01092,-0.000184,24.016291,-0.0078,1.350
1656.00,7.705317,25.01095,-0.000184,24.016954,-0.0078,1.350
1658.00,7.705510,25.01119,-0.000185,24.016831,-0.0078,1.350
1660.00,7.705473,25.01124,-0.000184,24.017092,-0.0078,1.350
1662.00,7.705255,25.01067,-0.000183,24.017150,-0.0078,1.350
1664.00,7.704972,25.01115,-0.000183,24.016820,-0.0078,1.350
1666.00,7.705051,25.01192,-0.000183,24.016811,-0.0078,1.351
1668.00,7.704456,25.01156,-0.000184,24.016779,-0.0078,1.350
1670.00,7.704467,25.01177,-0.000185,24.016813,-0.0078,1.350
1672.00,7.703933,25.01059,-0.000184,24.016463,-0.0078,1.350
1674.00,7.704037,25.01177,-0.000183,24.017060,-0.0078,1.350
1676.00,7.704333,25.01126,-0.000184,24.016795,-0.0078,1.350
1678.00,7.704303,25.01151,-0.000185,24.016826,-0.0078,1.350
1680.00,7.703815,25.01094,-0.000183,24.016704,-0.0078,1.351
1682.00,7.703691,25.01092,-0.000183,24.016189,-0.0078,1.350
1684.00,7.704413,25.01130,-0.000183,24.016064,-0.0078,1.350
1686.00,7.703565,25.01132,-0.000182,24.017083,-0.0078,1.350
1688.00,7.703096,25.01088,-0.000183,24.017353,-0.0078,1.350
1690.00,7.703026,25.01202,-0.000182,24.016742,-0.0078,1.350
1692.00,7.703677,25.01207,-0.000184,24.016748,-0.0078,1.350
1694.00,7.703024,25.01251,-0.000184,24.016920,-0.0078,1.350
1696.00,7.703214,25.01215,-0.000183,24.016168,-0.0078,1.351
1698.00,7.703170,25.01132,-0.000182,24.016284,-0.0078,1.351
1700.00,7.703580,25.01114,-0.000184,24.016762,-0.0078,1.351
1702.00,7.704009,25.01125,-0.000182,24.016177,-0.0078,1.350
1704.00,7.704036,25.01111,-0.000184,24.015602,-0.0078,1.351
1706.00,7.703942,25.01024,-0.000184,24.016331,-0.0078,1.350
1708.00,7.704284,25.01127,-0.000185,24.016592,-0.0078,1.350
1710.00,7.704211,25.01126,-0.000184,24.016224,-0.0078,1.350
1712.00,7.704235,25.01129,-0.000184,24.016628,-0.0078,1.350
1714.00,7.704485,25.01155,-0.000185,24.016911,-0.0078,1.351
1716.00,7.703987,25.01135,-0.000185,24.016632,-0.0078,1.351
1718.00,7.703731,25.01177,-0.000185,24.016325,-0.0078,1.351
1720.00,7.704461,25.01235,-0.000185,24.016269,-0.0078,1.351
1722.00,7.705650,25.01279,-0.000185,24.015965,-0.0078,1.351
1724.00,7.705970,25.01214,-0.000184,24.016434,-0.0078,1.350
1726.00,7.705125,25.01266,-0.000184,24.016795,-0.0079,1.350
1728.00,7.704524,25.01275,-0.000183,24.016853,-0.0078,1.350
1730.00,7.705078,25.01288,-0.000184,24.016275,-0.0079,1.351
1732.00,7.704876,25.01224,-0.000185,24.016267,-0.0078,1.350
1734.00,7.705508,25.01258,-0.000185,24.016684,-0.0078,1.350
1736.00,7.705089,25.01254,-0.000183,24.016356,-0.0079,1.351
1738.00,7.705573,25.01386,-0.000182,24.016501,-0.0078,1.350
1740.00,7.704950,25.01273,-0.000183,24.016407,-0.0078,1.350
1742.00,7.704721,25.01329,-0.000184,24.016140,-0.0078,1.350
1744.00,7.704083,25.01329,-0.000184,24.016340,-0.0078,1.351
1746.00,7.703620,25.01286,-0.000183,24.016198,-0.0078,1.352
1748.00,7.703592,25.01203,-0.000185,24.016695,-0.0078,1.351
1750.00,7.703575,25.01207,-0.000185,24.017007,-0.0078,1.350
1752.00,7.703416,25.01215,-0.000184,24.016536,-0.0078,1.351
1754.00,7.703843,25.01198,-0.000185,24.016733,-0.0079,1.351
1756.00,7.703916,25.01187,-0.000184,24.016291,-0.0078,1.351
1758.00,7.704670,25.01202,-0.000184,24.016639,-0.0078,1.351
1760.00,7.704648,25.01240,-0.000184,24.016907,-0.0078,1.350
1762.00,7.704884,25.01289,-0.000184,24.016302,-0.0078,1.351
1764.00,7.705185,25.01256,-0.000183,24.016392,-0.0078,1.351
1766.00,7.705523,25.01276,-0.000184,24.016298,-0.0078,1.351
1768.00,7.704757,25.01257,-0.000185,24.016757,-0.0078,1.351
1770.00,7.704458,25.01240,-0.000184,24.016440,-0.0078,1.350
1772.00,7.704973,25.01308,-0.000185,24.016871,-0.0079,1.351
1774.00,7.704010,25.01358,-0.000184,24.016044,-0.0079,1.351
1776.00,7.703223,25.01280,-0.000184,24.016487,-0.0078,1.351
1778.00,7.704226,25.01295,-0.000184,24.016570,-0.0078,1.351
1780.00,7.704787,25.01332,-0.000184,24.016342,-0.0078,1.351
1782.00,7.704578,25.01329,-0.000184,24.016200,-0.0079,1.351
1784.00,7.704814,25.01268,-0.000184,24.016409,-0.0078,1.351
1786.00,7.704481,25.01287,-0.000184,24.016489,-0.0079,1.350
1788.00,7.703413,25.01341,-0.000185,24.016340,-0.0078,1.351
1790.00,7.704101,25.01455,-0.000184,24.016655,-0.0079,1.350
1792.00,7.704442,25.01379,-0.000184,24.016273,-0.0079,1.351
1794.00,7.704432,25.01356,-0.000184,24.016284,-0.0078,1.351
1796.00,7.704020,25.01369,-0.000183,24.016590,-0.0078,1.351
1798.00,7.704281,25.01371,-0.000184,24.016838,-0.0078,1.351
1800.00,7.704312,25.01381,-0.000185,24.016882,-0.0078,1.351
@3,12.0000,24.0
1802.00,7.703760,25.01329,-0.000184,24.016684,-0.0078,1.351
1804.00,7.701535,25.01378,-0.000183,24.016305,-0.0079,1.350
1806.00,7.694052,25.01363,-0.000183,24.016443,-0.0079,1.350
1808.00,7.680051,25.01446,-0.000183,24.016673,-0.0078,1.350
1810.00,7.656762,25.01396,-0.000183,24.017009,-0.0078,1.349
1812.00,7.634300,25.01376,-0.000183,24.016882,-0.0079,1.350
1814.00,7.616344,25.01388,-0.000183,24.016472,-0.0078,1.351
1816.00,7.602574,25.01379,-0.000183,24.016391,-0.0078,1.351
1818.00,7.591287,25.01367,-0.000184,24.016757,-0.0078,1.352
1820.00,7.580206,25.01350,-0.000184,24.016440,-0.0078,1.352
1822.00,7.570366,25.01331,-0.000186,24.016066,-0.0079,1.352
1824.00,7.560044,25.01292,-0.000185,24.016501,-0.0078,1.352
1826.00,7.552537,25.01309,-0.000185,24.016334,-0.0078,1.352
1828.00,7.548393,25.01305,-0.000185,24.016343,-0.0078,1.352
1830.00,7.549868,25.01293,-0.000186,24.015823,-0.0078,1.353
1832.00,7.558344,25.01270,-0.000186,24.017313,-0.0078,1.353
1834.00,7.573771,25.01357,-0.000186,24.016838,-0.0079,1.353
1836.00,7.587870,25.01335,-0.000185,24.016420,-0.0079,1.351
1838.00,7.596223,25.01216,-0.000185,24.016262,-0.0078,1.352
1840.00,7.600609,25.01274,-0.000185,24.016724,-0.0079,1.352
1842.00,7.604341,25.01264,-0.000184,24.016701,-0.0078,1.352
1844.00,7.607639,25.01346,-0.000184,24.016298,-0.0079,1.351
1846.00,7.611841,25.01301,-0.000183,24.016351,-0.0078,1.351
1848.00,7.614702,25.01295,-0.000183,24.016309,-0.0078,1.350
1850.00,7.616473,25.01369,-0.000183,24.016650,-0.0078,1.351
1852.00,7.619109,25.01316,-0.000184,24.016826,-0.0078,1.351
1854.00,7.623147,25.01319,-0.000183,24.016483,-0.0078,1.351
1856.00,7.626698,25.01330,-0.000183,24.016780,-0.0078,1.350
1858.00,7.630416,25.01323,-0.000183,24.016494,-0.0078,1.350
1860.00,7.634991,25.01279,-0.000184,24.016804,-0.0078,1.351
1862.00,7.640543,25.01320,-0.000184,24.016483,-0.0078,1.352
1864.00,7.645561,25.01351,-0.000184,24.016073,-0.0078,1.351
1866.00,7.650381,25.01311,-0.000184,24.016441,-0.0078,1.350
1868.00,7.654653,25.01273,-0.000184,24.016164,-0.0078,1.351
1870.00,7.659132,25.01340,-0.000182,24.016331,-0.0078,1.351
1872.00,7.662850,25.01293,-0.000183,24.015992,-0.0078,1.351
1874.00,7.665840,25.01269,-0.000183,24.016463,-0.0079,1.351
1876.00,7.668666,25.01324,-0.000183,24.016064,-0.0079,1.351
1878.00,7.671267,25.01291,-0.000184,24.016247,-0.0079,1.351
1880.00,7.673260,25.01293,-0.000183,24.016128,-0.0079,1.351
1882.00,7.674050,25.01319,-0.000184,24.016131,-0.0078,1.350
1884.00,7.675095,25.01231,-0.000183,24.016920,-0.0078,1.351
1886.00,7.675336,25.01323,-0.000183,24.016474,-0.0079,1.351
1888.00,7.676321,25.01353,-0.000184,24.016026,-0.0078,1.350
1890.00,7.677533,25.01417,-0.000183,24.015879,-0.0078,1.351
1892.00,7.678651,25.01460,-0.000183,24.016470,-0.0078,1.351
1894.00,7.678816,25.01321,-0.000182,24.016867,-0.0079,1.351
1896.00,7.678981,25.01310,-0.000183,24.016447,-0.0078,1.351
1898.00,7.679462,25.01371,-0.000185,24.015999,-0.0079,1.351
1900.00,7.680542,25.01393,-0.000184,24.016634,-0.0078,1.351
1902.00,7.681135,25.01496,-0.000184,24.015898,-0.0078,1.351
1904.00,7.682400,25.01478,-0.000184,24.015859,-0.0079,1.350
1906.00,7.684012,25.01433,-0.000184,24.016541,-0.0078,1.350
1908.00,7.684571,25.01407,-0.000184,24.016425,-0.0078,1.351
1910.00,7.685576,25.01399,-0.000183,24.016494,-0.0078,1.351
1912.00,7.686896,25.01439,-0.000184,24.016193,-0.0078,1.351
1914.00,7.687742,25.01404,-0.000184,24.016847,-0.0079,1.351
1916.00,7.689317,25.01464,-0.000183,24.016664,-0.0078,1.351
1918.00,7.689668,25.01456,-0.000184,24.016541,-0.0079,1.351
1920.00,7.690280,25.01383,-0.000184,24.016942,-0.0079,1.350
1922.00,7.691327,25.01363,-0.000184,24.016922,-0.0078,1.351
1924.00,7.693117,25.01438,-0.000183,24.016077,-0.0078,1.351
1926.00,7.693562,25.01371,-0.000184,24.016416,-0.0078,1.351
1928.00,7.693937,25.01368,-0.000183,24.016082,-0.0078,1.351
1930.00,7.695243,25.01413,-0.000182,24.016530,-0.0078,1.351
1932.00,7.695784,25.01383,-0.000183,24.016753,-0.0078,1.351
1934.00,7.695693,25.01325,-0.000183,24.016184,-0.0078,1.351
1936.00,7.695608,25.01378,-0.000183,24.016218,-0.0078,1.351
1938.00,7.695834,25.01328,-0.000182,24.016470,-0.0079,1.351
1940.00,7.695130,25.01279,-0.000183,24.016347,-0.0078,1.351
1942.00,7.695768,25.01330,-0.000183,24.016264,-0.0078,1.350
1944.00,7.696047,25.01289,-0.000183,24.016750,-0.0078,1.351
1946.00,7.696642,25.01323,-0.000184,24.016831,-0.0079,1.351
1948.00,7.697096,25.01291,-0.000185,24.016380,-0.0078,1.351
1950.00,7.697631,25.01205,-0.000184,24.015785,-0.0078,1.351
1952.00,7.697049,25.01223,-0.000183,24.016391,-0.0078,1.351
1954.00,7.697097,25.01277,-0.000184,24.016188,-0.0078,1.351
1956.00,7.696689,25.01285,-0.000184,24.016135,-0.0079,1.350
1958.00,7.696267,25.01230,-0.000184,24.015923,-0.0078,1.351
1960.00,7.696898,25.01265,-0.000184,24.015765,-0.0079,1.350
1962.00,7.697718,25.01202,-0.000184,24.016889,-0.0078,1.351
1964.00,7.698096,25.01133,-0.000184,24.016043,-0.0078,1.351
1966.00,7.698388,25.01281,-0.000184,24.016411,-0.0078,1.351
1968.00,7.697719,25.01248,-0.000182,24.016581,-0.0079,1.351
1970.00,7.697167,25.01238,-0.000183,24.016224,-0.0078,1.351
1972.00,7.698404,25.01207,-0.000184,24.016731,-0.0078,1.351
1974.00,7.699135,25.01178,-0.000183,24.016017,-0.0078,1.351
1976.00,7.698446,25.01141,-0.000185,24.016097,-0.0079,1.351
1978.00,7.698915,25.01156,-0.000184,24.016186,-0.0078,1.350
1980.00,7.698501,25.01184,-0.000183,24.016882,-0.0078,1.351
1982.00,7.698405,25.01193,-0.000184,24.016786,-0.0078,1.351
1984.00,7.698855,25.01166,-0.000183,24.016483,-0.0078,1.351
1986.00,7.698276,25.01176,-0.000184,24.016782,-0.0079,1.351
1988.00,7.699447,25.01158,-0.000184,24.016041,-0.0079,1.351
1990.00,7.700547,25.01172,-0.000183,24.015907,-0.0079,1.351
1992.00,7.699445,25.01106,-0.000184,24.016264,-0.0079,1.350
1994.00,7.698752,25.01167,-0.000183,24.016400,-0.0078,1.351
1996.00,7.699081,25.01263,-0.000184,24.016137,-0.0078,1.351
1998.00,7.699400,25.01237,-0.000183,24.016407,-0.0078,1.351
2000.00,7.699587,25.01147,-0.000183,24.016166,-0.0078,1.351
2002.00,7.700425,25.01136,-0.000183,24.016590,-0.0078,1.351
2004.00,7.700191,25.01181,-0.000183,24.016044,-0.0078,1.351
2006.00,7.699899,25.01134,-0.000184,24.016353,-0.0078,1.351
2008.00,7.699701,25.01104,-0.000184,24.017025,-0.0078,1.351
2010.00,7.700387,25.01180,-0.000184,24.016702,-0.0078,1.351
2012.00,7.700577,25.01248,-0.000183,24.016479,-0.0078,1.350
2014.00,7.700447,25.01223,-0.000182,24.017031,-0.0078,1.351
2016.00,7.701101,25.01256,-0.000183,24.016347,-0.0078,1.351
2018.00,7.700925,25.01304,-0.000183,24.016719,-0.0078,1.351
2020.00,7.702096,25.01290,-0.000183,24.016280,-0.0078,1.351
2022.00,7.701634,25.01250,-0.000183,24.016340,-0.0078,1.350
2024.00,7.700769,25.01256,-0.000183,24.016168,-0.0078,1.351
2026.00,7.701597,25.01323,-0.000183,24.016635,-0.0079,1.351
2028.00,7.701792,25.01288,-0.000183,24.016140,-0.0078,1.351
2030.00,7.701046,25.01251,-0.000183,24.016452,-0.0078,1.351
2032.00,7.701277,25.01221,-0.000183,24.017185,-0.0078,1.351
2034.00,7.701677,25.01238,-0.000183,24.016784,-0.0078,1.351
2036.00,7.702198,25.01176,-0.000183,24.016586,-0.0078,1.351
2038.00,7.702837,25.01152,-0.000183,24.016432,-0.0078,1.351
2040.00,7.702338,25.01203,-0.000183,24.016436,-0.0078,1.351
2042.00,7.700861,25.01253,-0.000183,24.015977,-0.0078,1.350
2044.00,7.700417,25.01200,-0.000183,24.016099,-0.0078,1.351
2046.00,7.700933,25.01144,-0.000183,24.016748,-0.0078,1.351
2048.00,7.701514,25.01155,-0.000183,24.016423,-0.0078,1.351
2050.00,7.701834,25.01167,-0.000182,24.016349,-0.0078,1.350
2052.00,7.702432,25.01134,-0.000184,24.015934,-0.0078,1.351
2054.00,7.702477,25.01154,-0.000183,24.016432,-0.0079,1.351
2056.00,7.701690,25.01131,-0.000183,24.016237,-0.0078,1.351
2058.00,7.700523,25.01181,-0.000183,24.016146,-0.0078,1.351
2060.00,7.699767,25.01113,-0.000183,24.016528,-0.0078,1.351
2062.00,7.700181,25.01116,-0.000185,24.016061,-0.0078,1.352
2064.00,7.700477,25.01217,-0.000184,24.016063,-0.0079,1.351
2066.00,7.700811,25.01198,-0.000183,24.016557,-0.0078,1.350
2068.00,7.701902,25.01260,-0.000184,24.015917,-0.0078,1.351
2070.00,7.701605,25.01220,-0.000184,24.016314,-0.0078,1.351
2072.00,7.701249,25.01188,-0.000184,24.016244,-0.0078,1.351
2074.00,7.701398,25.01188,-0.000183,24.016188,-0.0079,1.351
2076.00,7.702198,25.01218,-0.000183,24.015927,-0.0078,1.350
2078.00,7.702739,25.01276,-0.000184,24.016260,-0.0078,1.350
2080.00,7.703182,25.01329,-0.000184,24.016044,-0.0079,1.351
2082.00,7.703323,25.01272,-0.000184,24.016001,-0.0078,1.351
2084.00,7.702639,25.01240,-0.000184,24.016527,-0.0078,1.351
2086.00,7.702426,25.01260,-0.000184,24.016354,-0.0079,1.351
2088.00,7.702617,25.01240,-0.000184,24.016271,-0.0078,1.351
2090.00,7.702687,25.01215,-0.000184,24.016565,-0.0078,1.351
2092.00,7.702317,25.01309,-0.000183,24.017112,-0.0078,1.350
2094.00,7.701851,25.01156,-0.000183,24.017061,-0.0078,1.351
2096.00,7.702020,25.01124,-0.000184,24.016773,-0.0078,1.351
2098.00,7.702270,25.01116,-0.000184,24.015999,-0.0078,1.351
2100.00,7.702611,25.01081,-0.000184,24.016300,-0.0078,1.351
2102.00,7.703114,25.01200,-0.000183,24.016021,-0.0079,1.350
2104.00,7.702895,25.01127,-0.000183,24.016820,-0.0079,1.350
2106.00,7.702064,25.01064,-0.000182,24.016505,-0.0078,1.351
2108.00,7.702355,25.01079,-0.000183,24.016095,-0.0079,1.352
2110.00,7.702441,25.01104,-0.000184,24.015939,-0.0079,1.351
2112.00,7.703169,25.01132,-0.000183,24.016652,-0.0079,1.351
2114.00,7.702692,25.01189,-0.000182,24.016581,-0.0079,1.351
2116.00,7.702236,25.01106,-0.000184,24.016815,-0.0078,1.351
2118.00,7.702387,25.01064,-0.000183,24.015932,-0.0078,1.351
2120.00,7.702438,25.01118,-0.000183,24.016599,-0.0079,1.350
2122.00,7.702608,25.01166,-0.000183,24.015995,-0.0078,1.351
2124.00,7.702742,25.01177,-0.000183,24.016093,-0.0079,1.351
2126.00,7.702536,25.01224,-0.000184,24.016246,-0.0079,1.351
2128.00,7.701714,25.01114,-0.000184,24.016793,-0.0079,1.351
2130.00,7.702051,25.01144,-0.000184,24.015312,-0.0079,1.351
2132.00,7.702280,25.01145,-0.000183,24.016347,-0.0079,1.351
2134.00,7.702555,25.01215,-0.000184,24.016222,-0.0079,1.351
2136.00,7.702404,25.01203,-0.000184,24.016557,-0.0079,1.351
2138.00,7.702233,25.01271,-0.000184,24.016298,-0.0079,1.350
2140.00,7.703323,25.01180,-0.000183,24.016068,-0.0078,1.351
2142.00,7.703355,25.01253,-0.000182,24.015852,-0.0078,1.350
2144.00,7.702954,25.01231,-0.000182,24.016284,-0.0078,1.350
2146.00,7.702953,25.01213,-0.000183,24.016200,-0.0078,1.352
2148.00,7.703115,25.01213,-0.000185,24.016282,-0.0079,1.351
2150.00,7.703188,25.01152,-0.000184,24.016146,-0.0079,1.352
2152.00,7.702539,25.01240,-0.000183,24.016313,-0.0079,1.351
2154.00,7.702332,25.01252,-0.000184,24.015925,-0.0078,1.350
2156.00,7.701977,25.01206,-0.000184,24.016469,-0.0078,1.350
2158.00,7.701766,25.01138,-0.000183,24.015829,-0.0079,1.351
2160.00,7.702862,25.01104,-0.000184,24.015792,-0.0079,1.351
2162.00,7.703309,25.01178,-0.000184,24.016073,-0.0079,1.351
2164.00,7.702950,25.01111,-0.000185,24.016351,-0.0078,1.351
2166.00,7.702678,25.01106,-0.000183,24.016595,-0.0078,1.351
2168.00,7.702277,25.01144,-0.000184,24.016746,-0.0078,1.351
2170.00,7.702568,25.01198,-0.000185,24.016695,-0.0079,1.351
2172.00,7.702581,25.01076,-0.000184,24.016853,-0.0078,1.350
2174.00,7.702931,25.01087,-0.000183,24.016179,-0.0079,1.350
2176.00,7.702435,25.01118,-0.000183,24.016391,-0.0079,1.351
2178.00,7.701862,25.01085,-0.000183,24.015559,-0.0079,1.351
2180.00,7.701885,25.01144,-0.000184,24.016847,-0.0078,1.351
2182.00,7.701834,25.01133,-0.000185,24.016621,-0.0079,1.351
2184.00,7.702449,25.01083,-0.000183,24.016291,-0.0079,1.351
2186.00,7.702387,25.01176,-0.000184,24.016485,-0.0079,1.351
2188.00,7.702704,25.01189,-0.000184,24.016260,-0.0079,1.351
2190.00,7.702471,25.01070,-0.000183,24.016249,-0.0078,1.350
2192.00,7.703197,25.01027,-0.000184,24.015879,-0.0079,1.351
2194.00,7.703570,25.01034,-0.000184,24.016641,-0.0079,1.351
2196.00,7.703037,25.01090,-0.000184,24.016324,-0.0079,1.351
2198.00,7.703218,25.01120,-0.000183,24.015459,-0.0079,1.351
2200.00,7.703154,25.01085,-0.000184,24.016264,-0.0078,1.351
2202.00,7.702416,25.01091,-0.000183,24.015691,-0.0079,1.351
2204.00,7.701565,25.01116,-0.000183,24.015537,-0.0079,1.351
2206.00,7.701138,25.01185,-0.000183,24.016447,-0.0079,1.351
2208.00,7.701373,25.01232,-0.000183,24.016577,-0.0078,1.351
2210.00,7.701161,25.01148,-0.000183,24.016343,-0.0078,1.351
2212.00,7.701136,25.01100,-0.000183,24.016619,-0.0078,1.351
2214.00,7.701142,25.01115,-0.000183,24.016320,-0.0078,1.351
2216.00,7.701807,25.01078,-0.000183,24.016896,-0.0079,1.351
2218.00,7.701287,25.01077,-0.000181,24.016425,-0.0078,1.350
2220.00,7.701089,25.01082,-0.000183,24.016525,-0.0078,1.351
2222.00,7.701393,25.01058,-0.000184,24.016811,-0.0079,1.351
2224.00,7.701195,25.01056,-0.000183,24.016672,-0.0078,1.351
2226.00,7.702361,25.01138,-0.000183,24.016202,-0.0079,1.351
2228.00,7.702623,25.01114,-0.000183,24.016280,-0.0079,1.351
2230.00,7.702194,25.01213,-0.000184,24.015963,-0.0078,1.351
2232.00,7.702003,25.01196,-0.000182,24.016253,-0.0078,1.350
2234.00,7.702055,25.01098,-0.000183,24.016066,-0.0078,1.351
2236.00,7.702797,25.01141,-0.000183,24.015870,-0.0078,1.352
2238.00,7.702844,25.01169,-0.000183,24.016140,-0.0078,1.352
2240.00,7.702427,25.01121,-0.000184,24.016755,-0.0079,1.351
2242.00,7.701906,25.01174,-0.000183,24.016217,-0.0079,1.351
2244.00,7.701245,25.01239,-0.000182,24.016363,-0.0078,1.351
2246.00,7.701753,25.01156,-0.000184,24.016271,-0.0078,1.351
2248.00,7.702313,25.01174,-0.000183,24.015986,-0.0078,1.350
2250.00,7.702258,25.01209,-0.000182,24.016354,-0.0078,1.351
2252.00,7.702517,25.01228,-0.000183,24.016012,-0.0078,1.351
2254.00,7.702559,25.01217,-0.000184,24.016102,-0.0078,1.351
2256.00,7.702711,25.01174,-0.000183,24.016325,-0.0078,1.351
2258.00,7.703107,25.01118,-0.000184,24.016537,-0.0079,1.351
2260.00,7.703792,25.01099,-0.000184,24.016788,-0.0078,1.351
2262.00,7.703752,25.01049,-0.000183,24.016289,-0.0079,1.351
2264.00,7.703655,25.01141,-0.000184,24.016715,-0.0079,1.351
2266.00,7.704276,25.01116,-0.000184,24.016155,-0.0079,1.351
2268.00,7.703848,25.01119,-0.000183,24.016271,-0.0079,1.351
2270.00,7.703121,25.01156,-0.000183,24.016791,-0.0078,1.351
2272.00,7.703102,25.01185,-0.000183,24.016510,-0.0079,1.351
2274.00,7.703114,25.01128,-0.000184,24.016895,-0.0078,1.351
2276.00,7.702782,25.01099,-0.000183,24.017150,-0.0078,1.351
2278.00,7.703501,25.01130,-0.000183,24.016414,-0.0078,1.351
2280.00,7.703431,25.01104,-0.000183,24.016204,-0.0078,1.350
2282.00,7.703197,25.01114,-0.000182,24.016650,-0.0078,1.350
2284.00,7.703132,25.01034,-0.000182,24.016039,-0.0079,1.351
2286.00,7.702856,25.01115,-0.000183,24.016982,-0.0078,1.351
2288.00,7.702996,25.01138,-0.000183,24.016197,-0.0078,1.351
2290.00,7.703471,25.01096,-0.000183,24.016289,-0.0078,1.351
2292.00,7.703224,25.01059,-0.000182,24.016142,-0.0078,1.351
2294.00,7.703119,25.01154,-0.000182,24.016826,-0.0078,1.351
2296.00,7.703497,25.01107,-0.000182,24.016066,-0.0078,1.351
2298.00,7.703318,25.01016,-0.000183,24.015912,-0.0078,1.351
2300.00,7.702720,25.01102,-0.000183,24.015957,-0.0078,1.351
2302.00,7.702737,25.01126,-0.000183,24.016324,-0.0078,1.351
2304.00,7.702011,25.01246,-0.000183,24.016938,-0.0079,1.351
2306.00,7.702113,25.01237,-0.000183,24.016420,-0.0078,1.351
2308.00,7.702242,25.01236,-0.000182,24.016333,-0.0078,1.351
2310.00,7.701862,25.01178,-0.000182,24.016630,-0.0078,1.351
2312.00,7.701939,25.01207,-0.000182,24.016122,-0.0078,1.351
2314.00,7.702017,25.01253,-0.000182,24.016334,-0.0079,1.351
2316.00,7.701685,25.01281,-0.000183,24.015803,-0.0079,1.351
2318.00,7.702353,25.01301,-0.000183,24.016333,-0.0078,1.350
2320.00,7.702494,25.01274,-0.000182,24.017087,-0.0078,1.351
2322.00,7.702518,25.01228,-0.000183,24.016898,-0.0078,1.351
2324.00,7.702407,25.01191,-0.000183,24.016162,-0.0078,1.351
2326.00,7.701981,25.01169,-0.000183,24.016476,-0.0078,1.351
2328.00,7.701598,25.01169,-0.000184,24.016184,-0.0079,1.351
2330.00,7.702277,25.01085,-0.000183,24.015345,-0.0079,1.352
2332.00,7.701661,25.01135,-0.000184,24.016184,-0.0078,1.352
2334.00,7.701394,25.01141,-0.000182,24.015789,-0.0079,1.351
2336.00,7.702229,25.01219,-0.000182,24.016008,-0.0078,1.350
2338.00,7.702796,25.01204,-0.000183,24.016209,-0.0078,1.351
2340.00,7.703591,25.01214,-0.000181,24.016637,-0.0078,1.351
2342.00,7.703371,25.01293,-0.000182,24.016093,-0.0078,1.352
2344.00,7.703115,25.01290,-0.000183,24.016124,-0.0078,1.351
2346.00,7.703554,25.01315,-0.000182,24.016275,-0.0078,1.351
2348.00,7.703258,25.01233,-0.000183,24.016489,-0.0079,1.351
2350.00,7.702539,25.01313,-0.000183,24.016418,-0.0078,1.351
2352.00,7.702461,25.01301,-0.000183,24.016229,-0.0078,1.351
2354.00,7.702834,25.01362,-0.000183,24.016260,-0.0078,1.351
2356.00,7.703631,25.01320,-0.000183,24.016927,-0.0078,1.351
2358.00,7.703084,25.01393,-0.000183,24.016498,-0.0078,1.351
2360.00,7.702560,25.01310,-0.000182,24.016313,-0.0078,1.351
2362.00,7.702550,25.01322,-0.000183,24.016249,-0.0078,1.351
2364.00,7.703342,25.01260,-0.000183,24.016079,-0.0079,1.351
2366.00,7.704015,25.01241,-0.000182,24.016313,-0.0079,1.351
2368.00,7.704744,25.01212,-0.000183,24.016581,-0.0078,1.351
2370.00,7.704406,25.01293,-0.000183,24.016479,-0.0078,1.351
2372.00,7.703923,25.01226,-0.000183,24.016249,-0.0079,1.351
2374.00,7.703570,25.01379,-0.000183,24.016659,-0.0079,1.350
2376.00,7.703070,25.01380,-0.000182,24.016844,-0.0078,1.351
2378.00,7.704133,25.01383,-0.000183,24.016648,-0.0078,1.351
2380.00,7.704095,25.01295,-0.000183,24.016994,-0.0078,1.351
2382.00,7.703563,25.01290,-0.000183,24.016826,-0.0078,1.351
2384.00,7.703180,25.01324,-0.000181,24.016904,-0.0078,1.351
2386.00,7.702467,25.01416,-0.000182,24.016465,-0.0078,1.351
2388.00,7.701874,25.01331,-0.000183,24.016291,-0.0078,1.351
2390.00,7.701719,25.01328,-0.000182,24.016392,-0.0078,1.351
2392.00,7.702257,25.01292,-0.000182,24.016423,-0.0078,1.351
2394.00,7.702923,25.01290,-0.000183,24.016382,-0.0078,1.351
2396.00,7.703310,25.01359,-0.000182,24.015830,-0.0078,1.351
2398.00,7.703400,25.01354,-0.000182,24.016266,-0.0078,1.352
2400.00,7.702777,25.01459,-0.000182,24.016534,-0.0078,1.352
@4,12.0000,24.0
2402.00,7.702297,25.01416,-0.000181,24.016548,-0.0078,1.351
2404.00,7.701709,25.01347,-0.000182,24.016597,-0.0078,1.351
2406.00,7.694424,25.01319,-0.000182,24.017041,-0.0078,1.350
2408.00,7.680676,25.01247,-0.000181,24.017098,-0.0078,1.350
2410.00,7.661029,25.01282,-0.000182,24.016387,-0.0078,1.350
2412.00,7.641404,25.01299,-0.000182,24.016050,-0.0078,1.350
2414.00,7.627093,25.01255,-0.000182,24.016614,-0.0078,1.350
2416.00,7.615674,25.01292,-0.000183,24.015506,-0.0079,1.351
2418.00,7.606917,25.01296,-0.000183,24.016759,-0.0079,1.352
2420.00,7.600148,25.01235,-0.000184,24.016927,-0.0078,1.352
2422.00,7.592306,25.01297,-0.000183,24.016084,-0.0078,1.352
2424.00,7.585988,25.01263,-0.000184,24.017069,-0.0078,1.352
2426.00,7.580243,25.01317,-0.000184,24.017569,-0.0078,1.353
2428.00,7.576856,25.01340,-0.000184,24.016403,-0.0078,1.352
2430.00,7.580187,25.01338,-0.000184,24.016697,-0.0078,1.352
2432.00,7.590686,25.01338,-0.000184,24.016762,-0.0078,1.353
2434.00,7.606303,25.01292,-0.000183,24.016809,-0.0078,1.353
2436.00,7.619796,25.01303,-0.000185,24.017118,-0.0078,1.353
2438.00,7.627748,25.01255,-0.000184,24.015983,-0.0078,1.352
2440.00,7.632960,25.01269,-0.000183,24.016777,-0.0078,1.352
2442.00,7.636240,25.01226,-0.000183,24.016971,-0.0078,1.351
2444.00,7.640792,25.01261,-0.000182,24.016927,-0.0079,1.352
2446.00,7.644425,25.01311,-0.000183,24.016514,-0.0078,1.351
2448.00,7.647789,25.01417,-0.000181,24.016657,-0.0078,1.351
2450.00,7.649836,25.01395,-0.000182,24.016664,-0.0078,1.351
2452.00,7.651984,25.01292,-0.000182,24.016735,-0.0078,1.351
2454.00,7.654928,25.01232,-0.000183,24.016208,-0.0078,1.351
2456.00,7.657601,25.01247,-0.000180,24.016967,-0.0078,1.351
2458.00,7.661051,25.01241,-0.000181,24.016372,-0.0078,1.351
2460.00,7.665835,25.01261,-0.000181,24.016518,-0.0078,1.351
2462.00,7.670425,25.01319,-0.000181,24.016969,-0.0078,1.351
2464.00,7.674594,25.01345,-0.000181,24.016873,-0.0078,1.351
2466.00,7.678120,25.01320,-0.000183,24.016991,-0.0078,1.351
2468.00,7.681913,25.01427,-0.000182,24.017277,-0.0078,1.351
2470.00,7.684470,25.01361,-0.000182,24.017232,-0.0078,1.351
2472.00,7.687438,25.01267,-0.000183,24.017127,-0.0078,1.352
2474.00,7.690330,25.01227,-0.000184,24.016577,-0.0078,1.352
2476.00,7.692658,25.01286,-0.000183,24.016334,-0.0078,1.351
2478.00,7.694878,25.01190,-0.000182,24.016343,-0.0078,1.351
2480.00,7.695044,25.01160,-0.000182,24.017475,-0.0078,1.350
2482.00,7.694911,25.01237,-0.000181,24.017069,-0.0078,1.351
2484.00,7.695546,25.01274,-0.000181,24.016742,-0.0078,1.351
2486.00,7.695681,25.01253,-0.000180,24.016418,-0.0078,1.351
2488.00,7.695218,25.01194,-0.000180,24.016878,-0.0078,1.352
2490.00,7.694743,25.01252,-0.000181,24.016884,-0.0078,1.352
2492.00,7.694446,25.01285,-0.000181,24.015651,-0.0078,1.351
2494.00,7.694213,25.01268,-0.000181,24.016227,-0.0078,1.351
2496.00,7.694503,25.01205,-0.000180,24.017165,-0.0078,1.351
2498.00,7.694936,25.01265,-0.000179,24.016706,-0.0078,1.351
2500.00,7.695236,25.01304,-0.000180,24.016438,-0.0078,1.351
2502.00,7.696007,25.01338,-0.000181,24.016956,-0.0078,1.350
2504.00,7.695893,25.01343,-0.000181,24.016585,-0.0078,1.351
2506.00,7.697028,25.01282,-0.000181,24.017168,-0.0078,1.351
2508.00,7.697872,25.01240,-0.000181,24.017147,-0.0078,1.351
2510.00,7.698073,25.01274,-0.000182,24.016193,-0.0078,1.351
2512.00,7.699302,25.01323,-0.000181,24.016909,-0.0078,1.351
2514.00,7.699745,25.01283,-0.000181,24.016267,-0.0078,1.351
2516.00,7.699528,25.01298,-0.000182,24.016837,-0.0078,1.351
2518.00,7.700066,25.01342,-0.000183,24.016867,-0.0078,1.351
2520.00,7.699414,25.01338,-0.000183,24.016945,-0.0078,1.351
2522.00,7.699463,25.01189,-0.000182,24.016976,-0.0078,1.352
2524.00,7.700502,25.01189,-0.000183,24.017197,-0.0078,1.352
2526.00,7.700865,25.01286,-0.000183,24.016385,-0.0078,1.351
2528.00,7.700926,25.01278,-0.000181,24.016991,-0.0078,1.351
2530.00,7.701486,25.01231,-0.000182,24.016514,-0.0078,1.351
2532.00,7.700658,25.01289,-0.000183,24.016771,-0.0078,1.351
2534.00,7.700935,25.01255,-0.000183,24.016915,-0.0078,1.351
2536.00,7.701965,25.01196,-0.000181,24.016266,-0.0078,1.351
2538.00,7.702145,25.01280,-0.000181,24.015785,-0.0078,1.352
2540.00,7.701624,25.01323,-0.000183,24.016563,-0.0078,1.351
2542.00,7.701535,25.01298,-0.000182,24.016443,-0.0078,1.351
2544.00,7.701958,25.01257,-0.000182,24.016383,-0.0078,1.351
2546.00,7.701626,25.01385,-0.000181,24.016414,-0.0078,1.351
2548.00,7.700388,25.01276,-0.000181,24.016875,-0.0078,1.351
2550.00,7.699934,25.01320,-0.000182,24.016498,-0.0079,1.351
2552.00,7.700318,25.01378,-0.000182,24.016492,-0.0078,1.351
2554.00,7.700119,25.01312,-0.000182,24.016536,-0.0078,1.351
2556.00,7.700121,25.01273,-0.000182,24.016873,-0.0079,1.351
2558.00,7.699681,25.01279,-0.000182,24.016599,-0.0078,1.351
2560.00,7.699891,25.01395,-0.000182,24.016721,-0.0078,1.351
2562.00,7.700378,25.01303,-0.000182,24.016021,-0.0078,1.352
2564.00,7.700504,25.01255,-0.000182,24.015852,-0.0078,1.352
2566.00,7.700437,25.01245,-0.000183,24.016380,-0.0078,1.351
2568.00,7.700693,25.01306,-0.000183,24.015981,-0.0078,1.351
2570.00,7.700710,25.01296,-0.000184,24.016527,-0.0078,1.351
2572.00,7.700519,25.01360,-0.000182,24.016784,-0.0078,1.351
2574.00,7.700949,25.01362,-0.000182,24.016343,-0.0078,1.351
2576.00,7.701377,25.01256,-0.000182,24.016777,-0.0078,1.351
2578.00,7.701205,25.01186,-0.000182,24.015992,-0.0078,1.352
2580.00,7.701128,25.01203,-0.000181,24.016032,-0.0078,1.350
2582.00,7.701323,25.01299,-0.000181,24.017087,-0.0078,1.351
2584.00,7.701595,25.01323,-0.000182,24.016833,-0.0078,1.351
2586.00,7.701224,25.01288,-0.000183,24.016400,-0.0078,1.352
2588.00,7.701302,25.01239,-0.000184,24.016092,-0.0078,1.351
2590.00,7.700812,25.01310,-0.000183,24.016360,-0.0078,1.350
2592.00,7.701720,25.01248,-0.000181,24.016994,-0.0078,1.350
2594.00,7.701688,25.01252,-0.000182,24.016380,-0.0078,1.351
2596.00,7.701535,25.01189,-0.000182,24.016242,-0.0078,1.351
2598.00,7.701825,25.01173,-0.000183,24.016675,-0.0078,1.351
2600.00,7.701509,25.01227,-0.000183,24.016653,-0.0078,1.351
2602.00,7.701704,25.01332,-0.000182,24.016508,-0.0078,1.352
2604.00,7.701922,25.01331,-0.000183,24.016213,-0.0078,1.351
2606.00,7.701334,25.01237,-0.000183,24.016947,-0.0078,1.351
2608.00,7.701864,25.01215,-0.000182,24.016568,-0.0078,1.351
2610.00,7.702252,25.01228,-0.000182,24.016605,-0.0078,1.351
2612.00,7.702601,25.01253,-0.000182,24.016556,-0.0078,1.351
2614.00,7.702197,25.01198,-0.000182,24.017166,-0.0078,1.351
2616.00,7.702172,25.01267,-0.000181,24.016340,-0.0078,1.351
2618.00,7.701688,25.01207,-0.000182,24.016612,-0.0078,1.352
2620.00,7.702046,25.01163,-0.000184,24.016862,-0.0078,1.352
2622.00,7.702797,25.01197,-0.000182,24.016947,-0.0078,1.351
2624.00,7.702683,25.01191,-0.000182,24.016751,-0.0078,1.352
2626.00,7.702814,25.01112,-0.000181,24.016711,-0.0078,1.351
2628.00,7.702931,25.01189,-0.000181,24.016701,-0.0078,1.352
2630.00,7.702208,25.01231,-0.000181,24.016233,-0.0078,1.351
2632.00,7.702430,25.01158,-0.000182,24.016624,-0.0078,1.351
2634.00,7.702480,25.01235,-0.000181,24.016285,-0.0078,1.351
2636.00,7.703176,25.01238,-0.000182,24.016891,-0.0078,1.351
2638.00,7.703022,25.01315,-0.000181,24.017710,-0.0078,1.350
2640.00,7.702212,25.01282,-0.000180,24.016682,-0.0078,1.351
2642.00,7.702860,25.01217,-0.000181,24.016440,-0.0078,1.352
2644.00,7.703353,25.01249,-0.000181,24.016639,-0.0078,1.351
2646.00,7.703133,25.01307,-0.000183,24.016692,-0.0078,1.352
2648.00,7.702913,25.01285,-0.000182,24.017201,-0.0078,1.352
2650.00,7.703058,25.01353,-0.000181,24.017319,-0.0078,1.351
2652.00,7.702706,25.01331,-0.000181,24.016496,-0.0078,1.352
2654.00,7.702152,25.01369,-0.000182,24.016813,-0.0078,1.352
2656.00,7.702124,25.01364,-0.000182,24.016916,-0.0079,1.351
2658.00,7.702485,25.01352,-0.000183,24.016521,-0.0078,1.351
2660.00,7.702980,25.01347,-0.000182,24.016809,-0.0078,1.351
2662.00,7.702684,25.01350,-0.000181,24.016507,-0.0078,1.352
2664.00,7.702411,25.01384,-0.000181,24.016751,-0.0078,1.351
2666.00,7.703359,25.01351,-0.000181,24.016525,-0.0078,1.351
2668.00,7.703394,25.01337,-0.000182,24.016808,-0.0078,1.352
2670.00,7.702979,25.01343,-0.000182,24.016124,-0.0078,1.352
2672.00,7.703902,25.01229,-0.000182,24.016135,-0.0078,1.351
2674.00,7.704432,25.01233,-0.000181,24.016755,-0.0078,1.352
2676.00,7.703789,25.01221,-0.000181,24.017192,-0.0078,1.351
2678.00,7.703151,25.01195,-0.000181,24.016681,-0.0078,1.351
2680.00,7.702888,25.01271,-0.000182,24.016668,-0.0078,1.351
2682.00,7.702586,25.01320,-0.000182,24.016740,-0.0078,1.351
2684.00,7.703110,25.01293,-0.000182,24.016670,-0.0078,1.352
2686.00,7.703518,25.01347,-0.000182,24.017264,-0.0078,1.351
2688.00,7.703507,25.01298,-0.000182,24.016498,-0.0078,1.351
2690.00,7.704153,25.01437,-0.000182,24.016909,-0.0078,1.351
2692.00,7.703509,25.01480,-0.000182,24.017090,-0.0078,1.351
2694.00,7.703948,25.01500,-0.000181,24.017041,-0.0078,1.352
2696.00,7.704122,25.01524,-0.000181,24.016588,-0.0078,1.351
2698.00,7.704439,25.01584,-0.000181,24.016557,-0.0078,1.352
2700.00,7.704673,25.01521,-0.000182,24.016554,-0.0078,1.351
2702.00,7.704090,25.01444,-0.000181,24.016351,-0.0078,1.351
2704.00,7.703915,25.01445,-0.000182,24.016583,-0.0078,1.351
2706.00,7.703895,25.01449,-0.000181,24.016556,-0.0078,1.352
2708.00,7.704585,25.01444,-0.000182,24.016795,-0.0078,1.351
2710.00,7.704308,25.01400,-0.000182,24.016447,-0.0079,1.351
2712.00,7.703948,25.01391,-0.000183,24.016702,-0.0079,1.352
2714.00,7.703729,25.01390,-0.000181,24.016432,-0.0078,1.351
2716.00,7.703370,25.01443,-0.000180,24.016661,-0.0078,1.351
2718.00,7.703608,25.01405,-0.000182,24.016275,-0.0078,1.351
2720.00,7.703653,25.01267,-0.000183,24.016715,-0.0078,1.351
2722.00,7.704520,25.01319,-0.000183,24.016904,-0.0078,1.351
2724.00,7.704292,25.01314,-0.000181,24.016637,-0.0078,1.352
2726.00,7.704633,25.01357,-0.000181,24.016664,-0.0078,1.352
2728.00,7.704820,25.01375,-0.000180,24.017205,-0.0078,1.352
2730.00,7.704168,25.01425,-0.000182,24.017302,-0.0078,1.352
2732.00,7.703729,25.01419,-0.000182,24.016686,-0.0078,1.352
2734.00,7.703545,25.01414,-0.000182,24.017072,-0.0078,1.352
2736.00,7.703719,25.01265,-0.000181,24.016367,-0.0078,1.351
2738.00,7.704306,25.01240,-0.000181,24.017065,-0.0078,1.351
2740.00,7.704362,25.01240,-0.000182,24.016891,-0.0078,1.351
2742.00,7.704470,25.01209,-0.000182,24.016585,-0.0078,1.352
2744.00,7.704504,25.01279,-0.000183,24.016860,-0.0078,1.352
2746.00,7.703879,25.01313,-0.000182,24.016672,-0.0078,1.352
2748.00,7.704299,25.01314,-0.000181,24.017195,-0.0078,1.351
2750.00,7.705106,25.01337,-0.000180,24.016664,-0.0078,1.351
2752.00,7.705382,25.01340,-0.000181,24.017040,-0.0078,1.352
2754.00,7.704246,25.01296,-0.000182,24.016940,-0.0078,1.352
2756.00,7.704095,25.01345,-0.000181,24.016423,-0.0078,1.352
2758.00,7.704426,25.01325,-0.000181,24.016679,-0.0078,1.352
2760.00,7.703909,25.01313,-0.000182,24.016469,-0.0078,1.352
2762.00,7.703351,25.01273,-0.000181,24.017223,-0.0078,1.352
2764.00,7.703757,25.01181,-0.000180,24.016824,-0.0078,1.352
2766.00,7.704174,25.01140,-0.000181,24.017255,-0.0078,1.352
2768.00,7.703849,25.01135,-0.000182,24.016514,-0.0078,1.352
2770.00,7.704047,25.01206,-0.000182,24.016320,-0.0078,1.352
2772.00,7.704769,25.01275,-0.000182,24.016833,-0.0078,1.352
2774.00,7.705251,25.01360,-0.000181,24.017195,-0.0078,1.351
2776.00,7.704840,25.01347,-0.000181,24.016927,-0.0078,1.351
2778.00,7.704880,25.01351,-0.000180,24.016800,-0.0078,1.351
2780.00,7.705077,25.01312,-0.000182,24.016334,-0.0078,1.351
2782.00,7.703682,25.01335,-0.000181,24.016711,-0.0078,1.352
2784.00,7.704645,25.01381,-0.000182,24.016856,-0.0078,1.352
2786.00,7.704232,25.01394,-0.000181,24.017326,-0.0078,1.351
2788.00,7.703580,25.01379,-0.000181,24.016804,-0.0078,1.351
2790.00,7.705193,25.01411,-0.000181,24.016771,-0.0078,1.351
2792.00,7.704993,25.01427,-0.000182,24.016744,-0.0078,1.352
2794.00,7.704983,25.01459,-0.000181,24.016599,-0.0078,1.351
2796.00,7.704576,25.01481,-0.000180,24.016791,-0.0078,1.351
2798.00,7.704225,25.01507,-0.000180,24.016673,-0.0078,1.352
2800.00,7.703074,25.01484,-0.000181,24.017141,-0.0078,1.352
2802.00,7.702636,25.01443,-0.000182,24.017136,-0.0078,1.352
2804.00,7.703911,25.01479,-0.000182,24.017041,-0.0078,1.352
2806.00,7.704328,25.01424,-0.000181,24.016820,-0.0078,1.352
2808.00,7.704934,25.01504,-0.000181,24.017119,-0.0078,1.352
2810.00,7.705073,25.01566,-0.000181,24.016956,-0.0078,1.352
2812.00,7.704354,25.01444,-0.000182,24.016746,-0.0078,1.352
2814.00,7.704717,25.01429,-0.000182,24.016905,-0.0078,1.352
2816.00,7.705191,25.01491,-0.000180,24.017391,-0.0078,1.352
2818.00,7.705180,25.01406,-0.000181,24.017304,-0.0078,1.352
2820.00,7.705383,25.01326,-0.000181,24.016842,-0.0078,1.352
2822.00,7.705583,25.01377,-0.000181,24.016740,-0.0078,1.351
2824.00,7.705227,25.01395,-0.000181,24.016624,-0.0078,1.351
2826.00,7.705575,25.01480,-0.000181,24.017063,-0.0078,1.352
2828.00,7.705266,25.01422,-0.000181,24.016568,-0.0078,1.352
2830.00,7.705095,25.01405,-0.000181,24.016768,-0.0078,1.352
2832.00,7.704613,25.01411,-0.000181,24.017103,-0.0078,1.352
2834.00,7.704721,25.01422,-0.000181,24.016617,-0.0078,1.352
2836.00,7.705276,25.01498,-0.000181,24.017404,-0.0078,1.352
2838.00,7.705282,25.01478,-0.000181,24.016842,-0.0078,1.352
2840.00,7.705702,25.01494,-0.000181,24.016702,-0.0078,1.352
2842.00,7.705571,25.01544,-0.000181,24.017341,-0.0078,1.352
2844.00,7.705059,25.01485,-0.000180,24.016757,-0.0078,1.352
2846.00,7.704490,25.01393,-0.000181,24.017290,-0.0078,1.352
2848.00,7.704934,25.01429,-0.000181,24.016688,-0.0078,1.352
2850.00,7.704591,25.01476,-0.000181,24.016485,-0.0078,1.352
2852.00,7.704262,25.01426,-0.000181,24.016713,-0.0078,1.352
2854.00,7.704069,25.01410,-0.000182,24.016924,-0.0078,1.352
2856.00,7.703783,25.01472,-0.000183,24.016659,-0.0078,1.352
2858.00,7.704067,25.01518,-0.000181,24.017085,-0.0078,1.352
2860.00,7.704524,25.01435,-0.000181,24.016668,-0.0078,1.352
2862.00,7.704764,25.01407,-0.000181,24.017203,-0.0078,1.352
2864.00,7.704452,25.01408,-0.000181,24.016690,-0.0078,1.352
2866.00,7.704323,25.01405,-0.000181,24.016956,-0.0078,1.352
2868.00,7.704473,25.01419,-0.000182,24.016461,-0.0078,1.352
2870.00,7.704575,25.01377,-0.000181,24.016521,-0.0078,1.352
2872.00,7.703965,25.01423,-0.000181,24.017652,-0.0078,1.351
2874.00,7.703698,25.01408,-0.000182,24.016394,-0.0078,1.352
2876.00,7.703647,25.01405,-0.000181,24.016267,-0.0078,1.352
2878.00,7.703265,25.01424,-0.000181,24.017344,-0.0078,1.352
2880.00,7.703685,25.01406,-0.000182,24.016958,-0.0078,1.352
2882.00,7.704062,25.01379,-0.000182,24.016777,-0.0078,1.353
2884.00,7.704337,25.01393,-0.000181,24.017205,-0.0078,1.352
2886.00,7.704519,25.01373,-0.000180,24.016779,-0.0078,1.352
2888.00,7.704850,25.01447,-0.000181,24.016858,-0.0078,1.352
2890.00,7.705155,25.01507,-0.000180,24.017246,-0.0078,1.352
2892.00,7.704707,25.01573,-0.000181,24.017464,-0.0078,1.352
2894.00,7.705381,25.01492,-0.000181,24.016508,-0.0078,1.352
2896.00,7.705339,25.01459,-0.000181,24.017020,-0.0078,1.352
2898.00,7.705978,25.01542,-0.000181,24.016982,-0.0078,1.352
2900.00,7.705334,25.01477,-0.000181,24.017301,-0.0078,1.352
2902.00,7.704265,25.01440,-0.000181,24.016342,-0.0078,1.352
2904.00,7.704237,25.01441,-0.000181,24.017076,-0.0078,1.352
2906.00,7.704336,25.01405,-0.000180,24.016740,-0.0078,1.352
2908.00,7.704133,25.01424,-0.000180,24.016889,-0.0078,1.352
2910.00,7.704129,25.01470,-0.000181,24.016913,-0.0078,1.352
2912.00,7.704291,25.01330,-0.000182,24.016519,-0.0078,1.352
2914.00,7.703968,25.01320,-0.000181,24.016652,-0.0078,1.352
2916.00,7.703927,25.01367,-0.000181,24.016601,-0.0078,1.352
2918.00,7.704832,25.01375,-0.000182,24.016751,-0.0078,1.352
2920.00,7.704505,25.01455,-0.000182,24.016844,-0.0078,1.352
2922.00,7.704106,25.01406,-0.000182,24.017310,-0.0078,1.352
2924.00,7.704272,25.01481,-0.000182,24.017408,-0.0078,1.352
2926.00,7.704643,25.01394,-0.000181,24.016521,-0.0078,1.351
2928.00,7.705081,25.01397,-0.000180,24.016837,-0.0078,1.352
2930.00,7.704918,25.01432,-0.000180,24.017534,-0.0078,1.352
2932.00,7.704420,25.01450,-0.000181,24.017192,-0.0078,1.352
2934.00,7.704673,25.01473,-0.000181,24.017090,-0.0078,1.352
2936.00,7.705120,25.01466,-0.000181,24.016862,-0.0078,1.352
2938.00,7.705298,25.01427,-0.000182,24.017335,-0.0078,1.352
2940.00,7.704464,25.01456,-0.000181,24.016744,-0.0078,1.352
2942.00,7.704172,25.01514,-0.000180,24.016287,-0.0078,1.352
2944.00,7.705111,25.01466,-0.000181,24.017025,-0.0078,1.352
2946.00,7.705873,25.01467,-0.000181,24.017007,-0.0078,1.352
2948.00,7.705418,25.01534,-0.000182,24.016333,-0.0078,1.352
2950.00,7.704905,25.01569,-0.000182,24.017156,-0.0078,1.352
2952.00,7.705414,25.01550,-0.000182,24.016994,-0.0078,1.352
2954.00,7.705618,25.01588,-0.000181,24.016717,-0.0078,1.352
2956.00,7.705540,25.01589,-0.000182,24.016902,-0.0078,1.352
2958.00,7.705642,25.01570,-0.000180,24.017545,-0.0078,1.352
2960.00,7.705198,25.01519,-0.000180,24.016693,-0.0078,1.352
2962.00,7.705559,25.01504,-0.000182,24.016726,-0.0078,1.352
2964.00,7.705948,25.01519,-0.000181,24.016931,-0.0078,1.351
2966.00,7.705618,25.01520,-0.000180,24.015927,-0.0078,1.352
2968.00,7.706004,25.01503,-0.000180,24.017170,-0.0078,1.352
2970.00,7.706174,25.01540,-0.000181,24.016566,-0.0078,1.352
2972.00,7.705385,25.01390,-0.000181,24.016779,-0.0078,1.352
2974.00,7.705223,25.01434,-0.000181,24.017504,-0.0078,1.352
2976.00,7.706116,25.01433,-0.000181,24.016695,-0.0078,1.352
2978.00,7.706421,25.01357,-0.000181,24.016624,-0.0078,1.352
2980.00,7.705827,25.01477,-0.000181,24.016215,-0.0078,1.352
2982.00,7.705649,25.01556,-0.000181,24.016367,-0.0079,1.352
2984.00,7.705424,25.01550,-0.000181,24.016771,-0.0078,1.352
2986.00,7.705161,25.01545,-0.000181,24.016469,-0.0078,1.352
2988.00,7.705599,25.01539,-0.000182,24.016670,-0.0078,1.352
2990.00,7.706006,25.01520,-0.000182,24.016461,-0.0078,1.352
2992.00,7.705866,25.01567,-0.000182,24.016456,-0.0078,1.352
2994.00,7.705448,25.01541,-0.000182,24.016628,-0.0078,1.352
2996.00,7.705929,25.01469,-0.000181,24.016371,-0.0078,1.352
2998.00,7.704943,25.01490,-0.000181,24.016467,-0.0078,1.353
3000.00,7.705479,25.01532,-0.000182,24.016793,-0.0078,1.352
@5,12.0000,24.0
3002.00,7.705776,25.01480,-0.000181,24.017183,-0.0078,1.352
3004.00,7.703758,25.01572,-0.000181,24.016429,-0.0078,1.352
3006.00,7.697248,25.01526,-0.000179,24.016904,-0.0078,1.351
3008.00,7.685065,25.01580,-0.000180,24.016291,-0.0078,1.350
3010.00,7.667001,25.01653,-0.000178,24.016550,-0.0078,1.351
3012.00,7.648394,25.01615,-0.000181,24.017536,-0.0078,1.352
3014.00,7.636489,25.01547,-0.000181,24.017043,-0.0078,1.352
3016.00,7.627988,25.01590,-0.000182,24.016255,-0.0078,1.353
3018.00,7.621097,25.01660,-0.000183,24.016686,-0.0079,1.353
3020.00,7.614613,25.01649,-0.000184,24.017067,-0.0078,1.353
3022.00,7.609459,25.01644,-0.000183,24.016396,-0.0078,1.353
3024.00,7.605098,25.01593,-0.000182,24.017101,-0.0078,1.353
3026.00,7.603079,25.01536,-0.000183,24.017081,-0.0078,1.353
3028.00,7.602098,25.01455,-0.000184,24.016646,-0.0078,1.354
3030.00,7.606047,25.01567,-0.000182,24.016314,-0.0078,1.354
3032.00,7.617704,25.01556,-0.000184,24.016677,-0.0078,1.355
3034.00,7.633648,25.01547,-0.000184,24.016503,-0.0078,1.355
3036.00,7.646842,25.01570,-0.000183,24.016023,-0.0078,1.354
3038.00,7.655205,25.01584,-0.000182,24.016073,-0.0078,1.354
3040.00,7.661086,25.01567,-0.000180,24.016291,-0.0078,1.353
3042.00,7.664689,25.01538,-0.000179,24.016822,-0.0078,1.353
3044.00,7.668635,25.01445,-0.000180,24.016231,-0.0078,1.352
3046.00,7.671577,25.01494,-0.000181,24.016177,-0.0078,1.352
3048.00,7.673172,25.01555,-0.000180,24.016724,-0.0078,1.353
3050.00,7.675016,25.01583,-0.000179,24.016487,-0.0078,1.353
3052.00,7.678451,25.01518,-0.000180,24.016275,-0.0078,1.353
3054.00,7.681210,25.01590,-0.000180,24.016585,-0.0078,1.353
3056.00,7.684491,25.01695,-0.000181,24.016198,-0.0078,1.353
3058.00,7.688360,25.01654,-0.000181,24.016135,-0.0078,1.353
3060.00,7.692364,25.01649,-0.000180,24.016782,-0.0078,1.353
3062.00,7.695501,25.01574,-0.000181,24.016668,-0.0078,1.352
3064.00,7.698455,25.01518,-0.000180,24.016487,-0.0078,1.352
3066.00,7.701777,25.01570,-0.000182,24.016974,-0.0079,1.353
3068.00,7.704622,25.01593,-0.000181,24.017132,-0.0078,1.352
3070.00,7.707449,25.01589,-0.000180,24.017297,-0.0078,1.353
3072.00,7.709925,25.01633,-0.000180,24.017312,-0.0078,1.354
3074.00,7.711526,25.01634,-0.000180,24.016452,-0.0078,1.353
3076.00,7.712863,25.01689,-0.000180,24.016082,-0.0078,1.353
3078.00,7.714039,25.01648,-0.000181,24.016104,-0.0078,1.352
3080.00,7.713598,25.01618,-0.000181,24.016073,-0.0078,1.353
3082.00,7.713913,25.01666,-0.000181,24.016827,-0.0078,1.353
3084.00,7.713636,25.01629,-0.000181,24.016837,-0.0078,1.353
3086.00,7.713101,25.01596,-0.000181,24.016648,-0.0078,1.353
3088.00,7.712182,25.01606,-0.000181,24.016769,-0.0078,1.353
3090.00,7.710874,25.01684,-0.000181,24.016371,-0.0079,1.353
3092.00,7.710250,25.01679,-0.000182,24.016809,-0.0078,1.353
3094.00,7.709787,25.01650,-0.000182,24.016675,-0.0079,1.352
3096.00,7.709029,25.01613,-0.000181,24.016445,-0.0078,1.352
3098.00,7.707932,25.01659,-0.000182,24.016343,-0.0078,1.353
3100.00,7.707893,25.01610,-0.000182,24.017157,-0.0078,1.353
3102.00,7.708110,25.01764,-0.000180,24.016751,-0.0078,1.353
3104.00,7.707984,25.01713,-0.000181,24.016666,-0.0078,1.352
3106.00,7.707781,25.01712,-0.000180,24.016322,-0.0078,1.353
3108.00,7.708357,25.01702,-0.000181,24.016953,-0.0078,1.352
3110.00,7.709025,25.01624,-0.000181,24.016539,-0.0079,1.353
3112.00,7.709340,25.01671,-0.000181,24.017148,-0.0078,1.353
3114.00,7.708973,25.01632,-0.000181,24.016217,-0.0078,1.353
3116.00,7.707972,25.01639,-0.000181,24.016325,-0.0078,1.353
3118.00,7.707807,25.01593,-0.000183,24.016211,-0.0078,1.352
3120.00,7.707765,25.01603,-0.000182,24.016081,-0.0078,1.352
3122.00,7.707724,25.01578,-0.000182,24.016563,-0.0078,1.353
3124.00,7.708116,25.01594,-0.000183,24.016503,-0.0078,1.353
3126.00,7.708197,25.01545,-0.000181,24.016945,-0.0078,1.352
3128.00,7.707456,25.01581,-0.000181,24.016360,-0.0078,1.353
3130.00,7.707087,25.01661,-0.000181,24.016467,-0.0078,1.353
3132.00,7.707015,25.01579,-0.000182,24.016458,-0.0078,1.353
3134.00,7.707537,25.01529,-0.000182,24.016545,-0.0078,1.353
3136.00,7.707316,25.01615,-0.000182,24.016153,-0.0078,1.352
3138.00,7.707594,25.01609,-0.000182,24.016566,-0.0079,1.352
3140.00,7.707707,25.01580,-0.000181,24.016153,-0.0078,1.353
3142.00,7.707472,25.01578,-0.000181,24.016858,-0.0078,1.353
3144.00,7.707625,25.01549,-0.000181,24.016755,-0.0079,1.353
3146.00,7.707361,25.01607,-0.000182,24.016485,-0.0078,1.353
3148.00,7.707109,25.01566,-0.000180,24.016168,-0.0079,1.352
3150.00,7.707525,25.01556,-0.000182,24.017132,-0.0079,1.352
3152.00,7.706807,25.01602,-0.000182,24.016795,-0.0078,1.353
3154.00,7.706814,25.01623,-0.000182,24.015872,-0.0078,1.352
3156.00,7.706918,25.01526,-0.000183,24.016470,-0.0078,1.353
3158.00,7.706373,25.01512,-0.000183,24.016077,-0.0078,1.352
3160.00,7.705748,25.01419,-0.000181,24.016552,-0.0078,1.353
3162.00,7.706221,25.01475,-0.000181,24.016534,-0.0078,1.353
3164.00,7.706700,25.01503,-0.000181,24.016333,-0.0078,1.353
3166.00,7.706836,25.01475,-0.000182,24.015754,-0.0078,1.352
3168.00,7.706642,25.01446,-0.000182,24.016256,-0.0078,1.352
3170.00,7.706508,25.01439,-0.000181,24.017212,-0.0078,1.353
3172.00,7.706263,25.01504,-0.000182,24.016574,-0.0078,1.353
3174.00,7.705604,25.01502,-0.000181,24.016307,-0.0078,1.351
3176.00,7.705101,25.01506,-0.000180,24.017089,-0.0078,1.352
3178.00,7.705482,25.01395,-0.000181,24.017141,-0.0078,1.353
3180.00,7.705682,25.01443,-0.000181,24.015986,-0.0078,1.353
3182.00,7.705505,25.01536,-0.000181,24.016536,-0.0078,1.353
3184.00,7.706010,25.01499,-0.000181,24.016715,-0.0079,1.352
3186.00,7.706042,25.01421,-0.000182,24.016338,-0.0078,1.352
3188.00,7.706167,25.01348,-0.000182,24.016237,-0.0079,1.352
3190.00,7.705985,25.01345,-0.000182,24.016677,-0.0079,1.353
3192.00,7.705598,25.01306,-0.000181,24.016347,-0.0078,1.353
3194.00,7.704590,25.01384,-0.000182,24.016171,-0.0078,1.353
3196.00,7.705475,25.01422,-0.000181,24.016913,-0.0078,1.352
3198.00,7.706289,25.01340,-0.000181,24.016034,-0.0079,1.353
3200.00,7.706828,25.01353,-0.000182,24.016407,-0.0078,1.353
3202.00,7.706732,25.01327,-0.000181,24.016675,-0.0078,1.352
3204.00,7.706523,25.01338,-0.000182,24.016353,-0.0078,1.353
3206.00,7.706258,25.01392,-0.000181,24.016015,-0.0078,1.353
3208.00,7.706157,25.01411,-0.000182,24.016362,-0.0078,1.352
3210.00,7.705661,25.01451,-0.000182,24.016184,-0.0078,1.353
3212.00,7.705407,25.01426,-0.000181,24.016233,-0.0078,1.352
3214.00,7.706156,25.01477,-0.000181,24.016791,-0.0078,1.353
3216.00,7.706594,25.01466,-0.000182,24.016438,-0.0079,1.353
3218.00,7.706454,25.01505,-0.000181,24.016791,-0.0078,1.352
3220.00,7.706965,25.01486,-0.000181,24.016041,-0.0079,1.353
3222.00,7.706147,25.01419,-0.000181,24.016862,-0.0079,1.352
3224.00,7.706559,25.01473,-0.000182,24.016862,-0.0079,1.352
3226.00,7.707256,25.01444,-0.000182,24.016450,-0.0078,1.353
3228.00,7.706729,25.01506,-0.000181,24.016637,-0.0078,1.353
3230.00,7.706614,25.01475,-0.000182,24.016664,-0.0078,1.352
3232.00,7.706193,25.01371,-0.000181,24.015832,-0.0078,1.352
3234.00,7.705537,25.01322,-0.000182,24.016492,-0.0078,1.353
3236.00,7.706231,25.01351,-0.000181,24.016740,-0.0079,1.352
3238.00,7.706256,25.01364,-0.000182,24.016744,-0.0078,1.353
3240.00,7.706161,25.01435,-0.000181,24.016568,-0.0078,1.352
3242.00,7.706067,25.01457,-0.000181,24.016227,-0.0078,1.353
3244.00,7.706573,25.01460,-0.000182,24.016882,-0.0078,1.352
3246.00,7.706784,25.01404,-0.000182,24.016559,-0.0078,1.353
3248.00,7.706514,25.01411,-0.000181,24.016492,-0.0078,1.353
3250.00,7.706099,25.01435,-0.000181,24.016719,-0.0078,1.352
3252.00,7.707014,25.01444,-0.000181,24.016507,-0.0078,1.352
3254.00,7.707117,25.01507,-0.000182,24.016291,-0.0078,1.353
3256.00,7.707558,25.01534,-0.000182,24.016597,-0.0078,1.353
3258.00,7.707446,25.01477,-0.000181,24.016159,-0.0079,1.352
3260.00,7.707336,25.01457,-0.000183,24.016786,-0.0078,1.353
3262.00,7.707382,25.01462,-0.000182,24.016363,-0.0078,1.353
3264.00,7.707083,25.01401,-0.000182,24.015756,-0.0078,1.353
3266.00,7.706772,25.01470,-0.000182,24.016343,-0.0079,1.353
3268.00,7.706012,25.01462,-0.000181,24.016936,-0.0078,1.353
3270.00,7.706874,25.01406,-0.000181,24.016686,-0.0078,1.353
3272.00,7.706948,25.01464,-0.000180,24.016518,-0.0078,1.353
3274.00,7.707364,25.01437,-0.000182,24.016345,-0.0078,1.353
3276.00,7.707468,25.01395,-0.000182,24.016338,-0.0078,1.353
3278.00,7.707761,25.01347,-0.000182,24.016657,-0.0078,1.352
3280.00,7.707032,25.01363,-0.000182,24.016365,-0.0078,1.352
3282.00,7.706597,25.01371,-0.000181,24.015288,-0.0078,1.352
3284.00,7.706306,25.01330,-0.000182,24.016325,-0.0078,1.353
3286.00,7.705600,25.01428,-0.000181,24.016695,-0.0078,1.352
3288.00,7.706130,25.01476,-0.000182,24.016929,-0.0078,1.353
3290.00,7.706372,25.01432,-0.000181,24.016973,-0.0078,1.353
3292.00,7.706449,25.01428,-0.000181,24.016485,-0.0078,1.353
3294.00,7.706459,25.01290,-0.000180,24.016053,-0.0078,1.352
3296.00,7.706114,25.01323,-0.000181,24.016150,-0.0078,1.352
3298.00,7.706613,25.01353,-0.000180,24.016298,-0.0078,1.352
3300.00,7.706843,25.01376,-0.000180,24.016791,-0.0078,1.352
3302.00,7.707016,25.01387,-0.000181,24.016666,-0.0079,1.352
3304.00,7.707572,25.01449,-0.000180,24.016940,-0.0078,1.353
3306.00,7.706561,25.01469,-0.000181,24.016706,-0.0078,1.352
3308.00,7.707085,25.01430,-0.000181,24.016430,-0.0078,1.352
3310.00,7.707213,25.01383,-0.000181,24.016434,-0.0078,1.352
3312.00,7.707905,25.01323,-0.000182,24.016197,-0.0078,1.352
3314.00,7.706879,25.01363,-0.000183,24.016324,-0.0078,1.353
3316.00,7.706489,25.01420,-0.000183,24.016032,-0.0078,1.352
3318.00,7.706227,25.01421,-0.000181,24.016353,-0.0078,1.352
3320.00,7.706953,25.01401,-0.000182,24.015809,-0.0078,1.353
3322.00,7.707623,25.01366,-0.000181,24.015994,-0.0078,1.352
3324.00,7.706531,25.01374,-0.000181,24.016266,-0.0078,1.352
3326.00,7.706080,25.01430,-0.000182,24.016316,-0.0078,1.352
3328.00,7.706604,25.01422,-0.000183,24.016017,-0.0078,1.352
3330.00,7.706954,25.01381,-0.000182,24.016800,-0.0078,1.352
3332.00,7.707543,25.01486,-0.000181,24.017148,-0.0078,1.353
3334.00,7.707677,25.01432,-0.000182,24.016623,-0.0078,1.352
3336.00,7.707694,25.01371,-0.000181,24.016817,-0.0079,1.352
3338.00,7.707692,25.01370,-0.000182,24.016557,-0.0079,1.352
3340.00,7.707835,25.01384,-0.000182,24.016400,-0.0078,1.352
3342.00,7.708384,25.01424,-0.000181,24.016619,-0.0078,1.352
3344.00,7.708528,25.01453,-0.000182,24.016721,-0.0078,1.352
3346.00,7.707462,25.01410,-0.000181,24.016307,-0.0079,1.352
3348.00,7.707682,25.01335,-0.000181,24.016820,-0.0078,1.352
3350.00,7.707405,25.01376,-0.000180,24.017252,-0.0078,1.353
3352.00,7.707394,25.01325,-0.000180,24.016510,-0.0078,1.353
3354.00,7.707458,25.01405,-0.000180,24.016155,-0.0078,1.352
3356.00,7.707185,25.01408,-0.000181,24.016383,-0.0079,1.353
3358.00,7.707233,25.01418,-0.000183,24.016369,-0.0078,1.352
3360.00,7.707694,25.01530,-0.000183,24.016856,-0.0078,1.352
3362.00,7.707272,25.01505,-0.000183,24.016146,-0.0078,1.352
3364.00,7.707221,25.01390,-0.000181,24.016563,-0.0078,1.352
3366.00,7.706729,25.01441,-0.000181,24.016552,-0.0079,1.352
3368.00,7.705823,25.01481,-0.000182,24.016731,-0.0078,1.353
3370.00,7.706515,25.01488,-0.000182,24.015957,-0.0078,1.352
3372.00,7.707183,25.01401,-0.000181,24.016017,-0.0078,1.352
3374.00,7.707074,25.01358,-0.000180,24.016251,-0.0078,1.352
3376.00,7.707641,25.01345,-0.000181,24.016273,-0.0078,1.352
3378.00,7.706964,25.01410,-0.000182,24.016012,-0.0079,1.352
3380.00,7.707249,25.01368,-0.000182,24.016102,-0.0079,1.353
3382.00,7.707381,25.01363,-0.000182,24.015995,-0.0079,1.353
3384.00,7.707054,25.01341,-0.000183,24.017070,-0.0079,1.353
3386.00,7.706539,25.01378,-0.000182,24.016679,-0.0078,1.352
3388.00,7.707305,25.01443,-0.000182,24.015912,-0.0078,1.352
3390.00,7.707744,25.01416,-0.000181,24.015816,-0.0079,1.352
3392.00,7.706980,25.01359,-0.000182,24.015805,-0.0078,1.353
3394.00,7.706724,25.01352,-0.000181,24.016421,-0.0079,1.353
3396.00,7.706689,25.01347,-0.000182,24.016106,-0.0079,1.352
3398.00,7.706130,25.01286,-0.000181,24.016171,-0.0078,1.353
3400.00,7.706363,25.01318,-0.000182,24.015995,-0.0078,1.353
3402.00,7.706951,25.01351,-0.000182,24.016039,-0.0079,1.353
3404.00,7.707402,25.01432,-0.000182,24.016626,-0.0078,1.352
3406.00,7.708143,25.01375,-0.000181,24.016603,-0.0078,1.352
3408.00,7.707740,25.01368,-0.000181,24.016791,-0.0078,1.352
3410.00,7.708296,25.01385,-0.000181,24.016896,-0.0078,1.352
3412.00,7.708633,25.01369,-0.000181,24.016111,-0.0078,1.353
3414.00,7.708581,25.01388,-0.000182,24.016503,-0.0078,1.353
3416.00,7.707935,25.01465,-0.000181,24.016411,-0.0078,1.352
3418.00,7.707744,25.01382,-0.000181,24.015782,-0.0079,1.352
3420.00,7.707591,25.01374,-0.000181,24.016590,-0.0078,1.352
3422.00,7.707485,25.01431,-0.000181,24.016646,-0.0078,1.352
3424.00,7.707249,25.01336,-0.000181,24.016449,-0.0078,1.352
3426.00,7.707230,25.01390,-0.000180,24.016548,-0.0078,1.352
3428.00,7.707652,25.01380,-0.000181,24.016262,-0.0078,1.353
3430.00,7.707721,25.01353,-0.000181,24.016503,-0.0078,1.352
3432.00,7.707561,25.01392,-0.000181,24.016487,-0.0078,1.352
3434.00,7.706595,25.01293,-0.000180,24.016606,-0.0078,1.352
3436.00,7.707329,25.01361,-0.000181,24.016414,-0.0078,1.353
3438.00,7.707856,25.01396,-0.000180,24.017176,-0.0078,1.352
3440.00,7.707039,25.01363,-0.000180,24.016365,-0.0078,1.352
3442.00,7.707589,25.01439,-0.000181,24.017065,-0.0078,1.352
3444.00,7.707007,25.01398,-0.000182,24.016762,-0.0078,1.352
3446.00,7.706368,25.01342,-0.000182,24.017290,-0.0078,1.352
3448.00,7.706504,25.01378,-0.000182,24.016708,-0.0078,1.352
3450.00,7.706945,25.01284,-0.000181,24.016329,-0.0078,1.353
3452.00,7.707104,25.01213,-0.000181,24.016333,-0.0079,1.352
3454.00,7.706862,25.01375,-0.000182,24.016157,-0.0079,1.353
3456.00,7.707105,25.01313,-0.000182,24.016218,-0.0079,1.353
3458.00,7.707313,25.01296,-0.000181,24.016779,-0.0079,1.352
3460.00,7.707085,25.01275,-0.000181,24.015905,-0.0078,1.352
3462.00,7.708071,25.01341,-0.000182,24.016193,-0.0079,1.353
3464.00,7.707873,25.01296,-0.000182,24.016240,-0.0078,1.352
3466.00,7.707319,25.01182,-0.000182,24.016438,-0.0078,1.352
3468.00,7.706815,25.01307,-0.000181,24.016329,-0.0078,1.353
3470.00,7.707648,25.01355,-0.000181,24.016050,-0.0078,1.353
3472.00,7.707649,25.01432,-0.000182,24.016015,-0.0078,1.353
3474.00,7.708248,25.01360,-0.000181,24.017023,-0.0079,1.352
3476.00,7.708204,25.01398,-0.000182,24.016842,-0.0078,1.353
3478.00,7.708676,25.01333,-0.000181,24.016372,-0.0078,1.352
3480.00,7.708959,25.01383,-0.000181,24.016612,-0.0078,1.352
3482.00,7.709230,25.01363,-0.000180,24.016755,-0.0078,1.353
3484.00,7.709532,25.01336,-0.000181,24.016788,-0.0078,1.352
3486.00,7.709459,25.01382,-0.000181,24.016623,-0.0078,1.352
3488.00,7.709089,25.01369,-0.000181,24.016276,-0.0078,1.352
3490.00,7.708679,25.01346,-0.000181,24.016168,-0.0078,1.353
3492.00,7.708783,25.01315,-0.000181,24.017032,-0.0078,1.353
3494.00,7.708519,25.01296,-0.000181,24.016822,-0.0078,1.352
3496.00,7.708500,25.01362,-0.000181,24.017002,-0.0078,1.352
3498.00,7.707794,25.01365,-0.000180,24.016858,-0.0078,1.353
3500.00,7.707710,25.01339,-0.000181,24.016561,-0.0078,1.352
3502.00,7.708117,25.01287,-0.000181,24.016800,-0.0078,1.352
3504.00,7.707832,25.01311,-0.000181,24.016657,-0.0078,1.352
3506.00,7.707456,25.01349,-0.000181,24.016686,-0.0078,1.353
3508.00,7.707592,25.01384,-0.000181,24.016929,-0.0078,1.353
3510.00,7.707638,25.01410,-0.000181,24.016635,-0.0078,1.352
3512.00,7.706915,25.01373,-0.000182,24.016646,-0.0078,1.353
3514.00,7.706790,25.01349,-0.000181,24.016142,-0.0078,1.353
3516.00,7.707639,25.01426,-0.000181,24.016142,-0.0078,1.353
3518.00,7.708730,25.01479,-0.000181,24.016971,-0.0078,1.353
3520.00,7.708791,25.01416,-0.000180,24.016534,-0.0078,1.353
3522.00,7.708503,25.01442,-0.000181,24.016461,-0.0078,1.353
3524.00,7.708902,25.01432,-0.000181,24.016898,-0.0078,1.352
3526.00,7.709255,25.01423,-0.000181,24.016963,-0.0078,1.352
3528.00,7.708757,25.01454,-0.000181,24.016450,-0.0078,1.352
3530.00,7.708567,25.01416,-0.000182,24.016030,-0.0078,1.353
3532.00,7.707863,25.01503,-0.000183,24.016021,-0.0078,1.352
3534.00,7.707241,25.01403,-0.000180,24.015751,-0.0078,1.353
3536.00,7.707387,25.01445,-0.000181,24.016255,-0.0078,1.353
3538.00,7.707601,25.01472,-0.000181,24.016887,-0.0078,1.353
3540.00,7.707977,25.01500,-0.000181,24.017364,-0.0078,1.353
3542.00,7.708487,25.01498,-0.000181,24.016445,-0.0078,1.353
3544.00,7.709190,25.01511,-0.000181,24.016653,-0.0079,1.352
3546.00,7.708864,25.01537,-0.000180,24.016382,-0.0078,1.352
3548.00,7.708462,25.01552,-0.000181,24.016316,-0.0078,1.352
3550.00,7.708835,25.01566,-0.000181,24.016996,-0.0078,1.353
3552.00,7.709368,25.01566,-0.000181,24.016360,-0.0078,1.353
3554.00,7.709439,25.01565,-0.000181,24.016086,-0.0078,1.353
3556.00,7.708709,25.01545,-0.000182,24.016224,-0.0078,1.352
3558.00,7.708404,25.01493,-0.000182,24.016583,-0.0078,1.352
3560.00,7.708501,25.01488,-0.000181,24.016405,-0.0078,1.353
3562.00,7.708664,25.01504,-0.000180,24.016429,-0.0078,1.352
3564.00,7.708781,25.01477,-0.000181,24.016831,-0.0078,1.352
3566.00,7.708683,25.01520,-0.000181,24.017009,-0.0078,1.352
3568.00,7.708942,25.01538,-0.000181,24.016751,-0.0078,1.352
3570.00,7.708841,25.01575,-0.000181,24.016962,-0.0078,1.352
3572.00,7.709367,25.01531,-0.000180,24.016293,-0.0078,1.353
3574.00,7.709283,25.01550,-0.000181,24.016338,-0.0078,1.352
3576.00,7.708919,25.01561,-0.000181,24.016050,-0.0078,1.353
3578.00,7.707288,25.01547,-0.000181,24.016389,-0.0078,1.352
3580.00,7.706928,25.01513,-0.000182,24.016632,-0.0078,1.353
3582.00,7.707200,25.01574,-0.000182,24.015870,-0.0078,1.353
3584.00,7.707005,25.01499,-0.000182,24.016372,-0.0078,1.353
3586.00,7.707352,25.01497,-0.000182,24.015999,-0.0078,1.352
3588.00,7.707791,25.01547,-0.000180,24.015825,-0.0079,1.352
3590.00,7.707915,25.01530,-0.000181,24.016235,-0.0079,1.353
3592.00,7.707662,25.01552,-0.000181,24.016416,-0.0078,1.353
3594.00,7.707156,25.01601,-0.000180,24.016284,-0.0078,1.352
3596.00,7.707336,25.01589,-0.000180,24.015950,-0.0078,1.353
3598.00,7.707274,25.01598,-0.000181,24.016162,-0.0078,1.353
3600.00,7.707268,25.01605,-0.000181,24.016766,-0.0078,1.352
3602.00,7.707338,25.01557,-0.000181,24.015981,-0.0079,1.353
@6,12.0000,24.0
3604.00,7.706051,25.01469,-0.000181,24.015927,-0.0078,1.353
3606.00,7.700260,25.01519,-0.000180,24.017127,-0.0078,1.352
3608.00,7.689650,25.01544,-0.000179,24.017447,-0.0078,1.351
3610.00,7.673324,25.01551,-0.000179,24.016746,-0.0078,1.351
3612.00,7.656660,25.01479,-0.000179,24.016530,-0.0078,1.351
3614.00,7.644979,25.01459,-0.000180,24.016925,-0.0079,1.352
3616.00,7.637770,25.01421,-0.000181,24.017061,-0.0078,1.353
3618.00,7.632769,25.01512,-0.000181,24.017273,-0.0078,1.353
3620.00,7.628443,25.01481,-0.000182,24.016537,-0.0078,1.353
3622.00,7.624985,25.01444,-0.000181,24.015937,-0.0078,1.354
3624.00,7.622415,25.01508,-0.000182,24.016362,-0.0078,1.353
3626.00,7.619986,25.01564,-0.000182,24.016945,-0.0078,1.354
3628.00,7.619871,25.01512,-0.000182,24.016733,-0.0078,1.353
3630.00,7.625571,25.01535,-0.000181,24.016963,-0.0078,1.353
3632.00,7.636904,25.01462,-0.000182,24.016867,-0.0078,1.354
3634.00,7.653331,25.01475,-0.000183,24.017021,-0.0078,1.355
3636.00,7.668498,25.01471,-0.000183,24.016614,-0.0078,1.354
3638.00,7.677688,25.01432,-0.000182,24.016775,-0.0078,1.354
3640.00,7.682809,25.01414,-0.000181,24.015653,-0.0078,1.353
3642.00,7.686446,25.01414,-0.000181,24.016648,-0.0078,1.352
3644.00,7.689568,25.01393,-0.000180,24.016639,-0.0078,1.353
3646.00,7.693941,25.01467,-0.000179,24.016769,-0.0079,1.353
3648.00,7.696691,25.01441,-0.000180,24.016215,-0.0079,1.353
3650.00,7.698019,25.01507,-0.000179,24.015957,-0.0078,1.353
3652.00,7.700220,25.01478,-0.000180,24.017023,-0.0078,1.353
3654.00,7.702363,25.01444,-0.000179,24.016543,-0.0078,1.353
3656.00,7.704490,25.01503,-0.000180,24.017168,-0.0078,1.352
3658.00,7.706553,25.01514,-0.000180,24.016731,-0.0078,1.352
3660.00,7.710201,25.01533,-0.000180,24.016324,-0.0078,1.352
3662.00,7.712419,25.01498,-0.000180,24.016487,-0.0078,1.353
3664.00,7.715682,25.01460,-0.000180,24.016369,-0.0078,1.352
3666.00,7.718785,25.01521,-0.000181,24.015874,-0.0078,1.353
3668.00,7.721128,25.01478,-0.000182,24.016835,-0.0078,1.353
3670.00,7.723053,25.01462,-0.000181,24.016548,-0.0078,1.353
3672.00,7.724743,25.01525,-0.000181,24.016541,-0.0078,1.352
3674.00,7.726372,25.01533,-0.000180,24.016985,-0.0078,1.353
3676.00,7.727117,25.01491,-0.000181,24.016867,-0.0078,1.352
3678.00,7.728200,25.01492,-0.000180,24.016360,-0.0078,1.353
3680.00,7.728375,25.01479,-0.000178,24.016483,-0.0078,1.352
3682.00,7.728082,25.01477,-0.000178,24.016697,-0.0078,1.353
3684.00,7.727909,25.01515,-0.000180,24.017266,-0.0078,1.352
3686.00,7.727414,25.01499,-0.000179,24.016878,-0.0078,1.353
3688.00,7.726112,25.01480,-0.000181,24.016519,-0.0078,1.353
3690.00,7.724859,25.01543,-0.000181,24.017076,-0.0078,1.352
3692.00,7.724617,25.01539,-0.000180,24.016878,-0.0078,1.353
3694.00,7.724007,25.01483,-0.000181,24.016430,-0.0078,1.352
3696.00,7.723321,25.01462,-0.000180,24.016238,-0.0078,1.352
3698.00,7.721080,25.01525,-0.000180,24.015959,-0.0078,1.353
3700.00,7.719995,25.01476,-0.000180,24.016440,-0.0078,1.353
3702.00,7.719185,25.01445,-0.000180,24.016827,-0.0078,1.352
3704.00,7.719277,25.01418,-0.000181,24.016331,-0.0078,1.352
3706.00,7.718394,25.01532,-0.000179,24.016784,-0.0078,1.352
3708.00,7.718984,25.01551,-0.000181,24.016180,-0.0078,1.353
3710.00,7.717827,25.01515,-0.000180,24.016421,-0.0078,1.353
3712.00,7.718604,25.01524,-0.000180,24.016487,-0.0078,1.352
3714.00,7.718808,25.01562,-0.000180,24.016122,-0.0079,1.352
3716.00,7.718093,25.01540,-0.000179,24.016333,-0.0078,1.353
3718.00,7.717287,25.01438,-0.000181,24.016809,-0.0078,1.353
3720.00,7.717606,25.01445,-0.000182,24.016153,-0.0079,1.353
3722.00,7.716527,25.01446,-0.000182,24.016777,-0.0078,1.353
3724.00,7.715758,25.01530,-0.000182,24.016403,-0.0078,1.353
3726.00,7.715582,25.01499,-0.000181,24.016829,-0.0078,1.352
3728.00,7.716014,25.01503,-0.000180,24.016035,-0.0078,1.352
3730.00,7.715121,25.01512,-0.000179,24.016523,-0.0078,1.352
3732.00,7.714702,25.01601,-0.000180,24.016483,-0.0079,1.352
3734.00,7.715446,25.01581,-0.000179,24.016227,-0.0078,1.352
3736.00,7.714275,25.01536,-0.000179,24.016478,-0.0078,1.353
3738.00,7.713140,25.01582,-0.000180,24.016896,-0.0078,1.352
3740.00,7.713381,25.01555,-0.000180,24.016565,-0.0078,1.353
3742.00,7.713382,25.01564,-0.000180,24.017043,-0.0078,1.353
3744.00,7.713013,25.01522,-0.000181,24.016072,-0.0078,1.353
3746.00,7.712602,25.01492,-0.000180,24.017034,-0.0079,1.353
3748.00,7.713478,25.01520,-0.000181,24.017036,-0.0078,1.353
3750.00,7.712808,25.01607,-0.000180,24.016624,-0.0078,1.353
3752.00,7.711907,25.01613,-0.000180,24.016592,-0.0078,1.353
3754.00,7.711241,25.01545,-0.000179,24.016313,-0.0078,1.352
3756.00,7.711852,25.01531,-0.000179,24.016626,-0.0078,1.352
3758.00,7.711340,25.01569,-0.000179,24.016695,-0.0078,1.352
3760.00,7.710903,25.01584,-0.000181,24.016657,-0.0078,1.352
3762.00,7.711610,25.01583,-0.000180,24.016740,-0.0078,1.353
3764.00,7.711682,25.01584,-0.000180,24.016427,-0.0078,1.353
3766.00,7.710897,25.01562,-0.000179,24.016360,-0.0078,1.352
3768.00,7.710978,25.01610,-0.000180,24.016601,-0.0078,1.352
3770.00,7.711154,25.01595,-0.000180,24.016050,-0.0078,1.353
3772.00,7.711190,25.01584,-0.000180,24.015633,-0.0078,1.353
3774.00,7.711270,25.01563,-0.000180,24.016470,-0.0078,1.353
3776.00,7.711197,25.01619,-0.000180,24.016235,-0.0079,1.352
3778.00,7.711594,25.01566,-0.000180,24.016256,-0.0078,1.353
3780.00,7.711511,25.01598,-0.000180,24.015858,-0.0078,1.352
3782.00,7.710425,25.01676,-0.000180,24.016552,-0.0078,1.353
3784.00,7.710312,25.01594,-0.000180,24.017306,-0.0078,1.353
3786.00,7.710625,25.01659,-0.000179,24.016527,-0.0078,1.353
3788.00,7.710292,25.01572,-0.000181,24.016463,-0.0078,1.353
3790.00,7.711218,25.01588,-0.000180,24.017292,-0.0078,1.352
3792.00,7.710351,25.01611,-0.000180,24.016233,-0.0078,1.352
3794.00,7.709843,25.01553,-0.000179,24.016298,-0.0078,1.352
3796.00,7.709365,25.01485,-0.000180,24.016360,-0.0078,1.353
3798.00,7.709320,25.01500,-0.000181,24.016918,-0.0078,1.353
3800.00,7.709677,25.01528,-0.000181,24.017000,-0.0078,1.352
3802.00,7.709725,25.01601,-0.000181,24.016820,-0.0078,1.353
3804.00,7.710255,25.01569,-0.000181,24.017069,-0.0078,1.353
3806.00,7.710210,25.01613,-0.000180,24.017241,-0.0078,1.353
3808.00,7.709973,25.01565,-0.000181,24.016762,-0.0078,1.353
3810.00,7.710080,25.01577,-0.000181,24.016740,-0.0078,1.353
3812.00,7.710391,25.01582,-0.000180,24.016258,-0.0078,1.353
3814.00,7.710429,25.01626,-0.000180,24.016693,-0.0078,1.353
3816.00,7.709622,25.01629,-0.000180,24.016824,-0.0078,1.353
3818.00,7.709429,25.01547,-0.000180,24.016113,-0.0078,1.352
3820.00,7.709640,25.01517,-0.000180,24.016788,-0.0079,1.352
3822.00,7.710518,25.01562,-0.000180,24.016974,-0.0078,1.352
3824.00,7.710983,25.01536,-0.000180,24.017301,-0.0078,1.352
3826.00,7.710963,25.01534,-0.000180,24.016740,-0.0078,1.353
3828.00,7.710829,25.01581,-0.000180,24.016744,-0.0078,1.352
3830.00,7.710740,25.01530,-0.000180,24.016944,-0.0078,1.352
3832.00,7.709606,25.01558,-0.000180,24.017065,-0.0078,1.352
3834.00,7.709935,25.01542,-0.000180,24.015716,-0.0078,1.353
3836.00,7.709770,25.01527,-0.000180,24.016664,-0.0078,1.352
3838.00,7.709868,25.01500,-0.000180,24.016570,-0.0078,1.352
3840.00,7.710044,25.01502,-0.000180,24.016541,-0.0078,1.353
3842.00,7.708957,25.01536,-0.000181,24.017134,-0.0078,1.353
3844.00,7.709171,25.01517,-0.000181,24.016922,-0.0078,1.353
3846.00,7.709579,25.01600,-0.000179,24.016485,-0.0078,1.352
3848.00,7.709618,25.01498,-0.000181,24.017089,-0.0078,1.352
3850.00,7.709616,25.01574,-0.000180,24.016679,-0.0078,1.352
3852.00,7.709107,25.01513,-0.000180,24.016585,-0.0078,1.353
3854.00,7.710043,25.01529,-0.000180,24.016329,-0.0078,1.352
3856.00,7.710093,25.01605,-0.000179,24.016376,-0.0078,1.352
3858.00,7.710040,25.01626,-0.000180,24.016527,-0.0078,1.352
3860.00,7.709895,25.01653,-0.000180,24.016460,-0.0078,1.352
3862.00,7.708945,25.01558,-0.000181,24.016160,-0.0078,1.353
3864.00,7.709170,25.01610,-0.000180,24.015914,-0.0078,1.353
3866.00,7.709745,25.01531,-0.000180,24.016748,-0.0078,1.353
3868.00,7.709467,25.01500,-0.000180,24.016458,-0.0078,1.353
3870.00,7.709491,25.01447,-0.000181,24.016238,-0.0078,1.353
3872.00,7.710110,25.01484,-0.000180,24.016751,-0.0078,1.353
3874.00,7.709770,25.01554,-0.000180,24.016237,-0.0078,1.352
3876.00,7.708963,25.01492,-0.000179,24.016467,-0.0078,1.353
3878.00,7.708907,25.01443,-0.000181,24.016768,-0.0078,1.352
3880.00,7.709205,25.01514,-0.000181,24.016800,-0.0078,1.353
3882.00,7.709734,25.01563,-0.000179,24.016338,-0.0078,1.353
3884.00,7.710510,25.01495,-0.000180,24.016918,-0.0078,1.353
3886.00,7.710375,25.01567,-0.000181,24.017741,-0.0078,1.354
3888.00,7.709754,25.01541,-0.000180,24.016552,-0.0078,1.353
3890.00,7.710172,25.01541,-0.000181,24.016478,-0.0078,1.353
3892.00,7.709957,25.01512,-0.000181,24.016421,-0.0078,1.353
3894.00,7.709840,25.01525,-0.000180,24.016436,-0.0078,1.353
3896.00,7.709463,25.01503,-0.000179,24.016318,-0.0078,1.353
3898.00,7.709441,25.01610,-0.000180,24.016681,-0.0078,1.353
3900.00,7.709819,25.01612,-0.000179,24.016809,-0.0078,1.352
3902.00,7.710552,25.01635,-0.000180,24.016541,-0.0078,1.353
3904.00,7.710976,25.01649,-0.000178,24.016827,-0.0078,1.353
3906.00,7.710417,25.01709,-0.000179,24.016974,-0.0078,1.353
3908.00,7.710506,25.01589,-0.000179,24.016762,-0.0079,1.353
3910.00,7.710611,25.01511,-0.000180,24.016757,-0.0078,1.353
3912.00,7.711233,25.01583,-0.000180,24.016499,-0.0078,1.352
3914.00,7.711273,25.01523,-0.000179,24.016624,-0.0078,1.353
3916.00,7.711155,25.01601,-0.000179,24.016483,-0.0078,1.353
3918.00,7.710014,25.01604,-0.000180,24.016565,-0.0078,1.353
3920.00,7.709756,25.01576,-0.000180,24.016681,-0.0078,1.354
3922.00,7.709378,25.01677,-0.000180,24.016418,-0.0078,1.353
3924.00,7.708939,25.01520,-0.000180,24.017125,-0.0078,1.353
3926.00,7.709271,25.01531,-0.000180,24.016775,-0.0078,1.353
3928.00,7.709096,25.01478,-0.000179,24.016878,-0.0078,1.352
3930.00,7.709536,25.01605,-0.000179,24.017087,-0.0078,1.352
3932.00,7.710277,25.01657,-0.000179,24.016652,-0.0078,1.352
3934.00,7.709575,25.01603,-0.000180,24.016889,-0.0078,1.352
3936.00,7.709278,25.01579,-0.000180,24.017464,-0.0079,1.353
3938.00,7.709066,25.01559,-0.000179,24.017384,-0.0078,1.353
3940.00,7.708358,25.01586,-0.000181,24.016550,-0.0078,1.353
3942.00,7.707913,25.01618,-0.000181,24.016394,-0.0078,1.352
3944.00,7.707644,25.01703,-0.000181,24.016824,-0.0078,1.353
3946.00,7.707210,25.01677,-0.000181,24.016483,-0.0078,1.353
3948.00,7.707262,25.01627,-0.000181,24.017321,-0.0078,1.353
3950.00,7.707728,25.01641,-0.000180,24.017056,-0.0078,1.353
3952.00,7.707294,25.01586,-0.000181,24.016866,-0.0078,1.353
3954.00,7.707882,25.01712,-0.000179,24.016833,-0.0078,1.353
3956.00,7.708989,25.01672,-0.000181,24.016608,-0.0078,1.353
3958.00,7.710163,25.01685,-0.000181,24.016530,-0.0078,1.353
3960.00,7.710503,25.01566,-0.000180,24.017467,-0.0078,1.353
3962.00,7.709559,25.01597,-0.000179,24.016706,-0.0078,1.352
3964.00,7.708415,25.01659,-0.000180,24.016891,-0.0078,1.352
3966.00,7.708940,25.01688,-0.000180,24.016612,-0.0078,1.353
3968.00,7.709099,25.01695,-0.000181,24.016779,-0.0078,1.353
3970.00,7.708924,25.01630,-0.000180,24.017027,-0.0078,1.353
3972.00,7.709692,25.01652,-0.000180,24.016539,-0.0078,1.353
3974.00,7.709917,25.01591,-0.000180,24.016300,-0.0078,1.353
3976.00,7.710485,25.01545,-0.000181,24.016189,-0.0078,1.353
3978.00,7.710988,25.01503,-0.000181,24.016082,-0.0079,1.353
3980.00,7.710485,25.01452,-0.000181,24.016550,-0.0078,1.353
3982.00,7.709902,25.01505,-0.000182,24.016933,-0.0079,1.353
3984.00,7.710103,25.01556,-0.000180,24.016617,-0.0079,1.352
3986.00,7.709596,25.01609,-0.000180,24.016195,-0.0078,1.352
3988.00,7.709395,25.01598,-0.000181,24.016478,-0.0079,1.353
3990.00,7.709983,25.01521,-0.000182,24.016492,-0.0078,1.353
3992.00,7.710060,25.01540,-0.000179,24.016006,-0.0078,1.353
3994.00,7.710990,25.01577,-0.000181,24.016182,-0.0078,1.353
3996.00,7.710471,25.01560,-0.000181,24.016392,-0.0078,1.353
3998.00,7.710819,25.01580,-0.000179,24.016730,-0.0078,1.353
4000.00,7.711394,25.01613,-0.000181,24.016835,-0.0078,1.353
4002.00,7.710983,25.01566,-0.000180,24.017061,-0.0078,1.353
4004.00,7.711027,25.01546,-0.000180,24.016521,-0.0078,1.353
4006.00,7.710339,25.01498,-0.000181,24.016238,-0.0078,1.352
4008.00,7.710205,25.01550,-0.000180,24.017038,-0.0078,1.353
4010.00,7.710086,25.01621,-0.000180,24.016610,-0.0079,1.353
4012.00,7.710623,25.01552,-0.000180,24.016298,-0.0078,1.353
4014.00,7.710169,25.01571,-0.000180,24.016242,-0.0079,1.353
4016.00,7.710442,25.01650,-0.000180,24.016150,-0.0078,1.354
4018.00,7.711688,25.01686,-0.000179,24.016566,-0.0078,1.353
4020.00,7.712104,25.01580,-0.000179,24.017118,-0.0078,1.353
4022.00,7.711786,25.01647,-0.000181,24.016827,-0.0078,1.353
4024.00,7.711917,25.01679,-0.000181,24.016595,-0.0078,1.353
4026.00,7.711303,25.01623,-0.000181,24.016285,-0.0078,1.353
4028.00,7.711269,25.01631,-0.000179,24.015778,-0.0079,1.353
4030.00,7.712489,25.01567,-0.000179,24.016427,-0.0078,1.353
4032.00,7.711829,25.01543,-0.000180,24.016057,-0.0078,1.353
4034.00,7.711626,25.01533,-0.000181,24.016465,-0.0078,1.353
4036.00,7.711222,25.01569,-0.000180,24.016144,-0.0078,1.353
4038.00,7.710815,25.01547,-0.000179,24.016710,-0.0079,1.353
4040.00,7.711424,25.01513,-0.000181,24.016046,-0.0078,1.353
4042.00,7.711322,25.01653,-0.000182,24.016478,-0.0079,1.353
4044.00,7.710934,25.01670,-0.000180,24.016543,-0.0079,1.353
4046.00,7.710356,25.01651,-0.000178,24.016102,-0.0078,1.353
4048.00,7.710535,25.01661,-0.000180,24.016757,-0.0078,1.352
4050.00,7.711037,25.01681,-0.000180,24.016126,-0.0078,1.353
4052.00,7.711322,25.01640,-0.000180,24.016110,-0.0078,1.354
4054.00,7.711315,25.01630,-0.000182,24.016452,-0.0078,1.354
4056.00,7.710896,25.01610,-0.000180,24.016695,-0.0078,1.353
4058.00,7.710445,25.01653,-0.000180,24.017282,-0.0078,1.353
4060.00,7.709790,25.01624,-0.000179,24.016704,-0.0078,1.354
4062.00,7.709570,25.01652,-0.000180,24.016750,-0.0078,1.353
4064.00,7.709754,25.01610,-0.000182,24.016371,-0.0078,1.354
4066.00,7.710720,25.01681,-0.000181,24.016554,-0.0078,1.353
4068.00,7.710928,25.01657,-0.000179,24.016817,-0.0079,1.353
4070.00,7.710544,25.01628,-0.000179,24.016740,-0.0078,1.353
4072.00,7.710516,25.01651,-0.000180,24.016177,-0.0078,1.353
4074.00,7.710634,25.01618,-0.000180,24.016050,-0.0078,1.353
4076.00,7.711219,25.01650,-0.000179,24.016367,-0.0078,1.353
4078.00,7.711985,25.01746,-0.000180,24.016452,-0.0078,1.353
4080.00,7.711600,25.01713,-0.000180,24.016249,-0.0078,1.353
4082.00,7.710654,25.01665,-0.000182,24.016791,-0.0078,1.353
4084.00,7.710539,25.01714,-0.000181,24.016742,-0.0079,1.353
4086.00,7.711546,25.01654,-0.000182,24.016467,-0.0078,1.353
4088.00,7.711677,25.01693,-0.000182,24.016124,-0.0078,1.354
4090.00,7.711676,25.01664,-0.000181,24.016380,-0.0078,1.353
4092.00,7.711274,25.01728,-0.000180,24.016271,-0.0078,1.353
4094.00,7.711287,25.01704,-0.000180,24.016392,-0.0078,1.353
4096.00,7.711894,25.01753,-0.000180,24.016331,-0.0078,1.353
4098.00,7.712354,25.01783,-0.000180,24.016657,-0.0078,1.354
4100.00,7.712605,25.01826,-0.000181,24.016710,-0.0078,1.353
4102.00,7.712741,25.01825,-0.000180,24.017020,-0.0078,1.353
4104.00,7.712546,25.01680,-0.000180,24.016909,-0.0078,1.353
4106.00,7.712444,25.01749,-0.000180,24.016983,-0.0078,1.353
4108.00,7.712568,25.01735,-0.000180,24.016391,-0.0078,1.353
4110.00,7.712300,25.01793,-0.000180,24.016412,-0.0078,1.354
4112.00,7.712084,25.01771,-0.000181,24.016177,-0.0078,1.353
4114.00,7.712305,25.01700,-0.000181,24.016742,-0.0078,1.353
4116.00,7.712027,25.01740,-0.000180,24.016773,-0.0078,1.353
4118.00,7.711655,25.01686,-0.000181,24.016483,-0.0078,1.353
4120.00,7.711687,25.01723,-0.000180,24.016594,-0.0078,1.353
4122.00,7.710661,25.01718,-0.000180,24.017098,-0.0078,1.353
4124.00,7.711759,25.01721,-0.000180,24.016434,-0.0078,1.353
4126.00,7.711870,25.01633,-0.000179,24.016784,-0.0078,1.353
4128.00,7.711135,25.01751,-0.000180,24.017108,-0.0078,1.354
4130.00,7.711173,25.01699,-0.000181,24.015916,-0.0078,1.353
4132.00,7.711909,25.01749,-0.000180,24.017380,-0.0078,1.352
4134.00,7.711776,25.01752,-0.000180,24.016641,-0.0078,1.353
4136.00,7.711028,25.01775,-0.000181,24.016690,-0.0078,1.353
4138.00,7.711464,25.01821,-0.000179,24.015783,-0.0078,1.353
4140.00,7.711930,25.01830,-0.000180,24.016126,-0.0078,1.354
4142.00,7.711659,25.01790,-0.000180,24.016623,-0.0079,1.353
4144.00,7.711592,25.01826,-0.000179,24.016217,-0.0078,1.353
4146.00,7.711907,25.01784,-0.000179,24.016751,-0.0078,1.353
4148.00,7.711781,25.01721,-0.000181,24.016809,-0.0078,1.353
4150.00,7.712085,25.01729,-0.000180,24.016481,-0.0078,1.354
4152.00,7.712331,25.01737,-0.000181,24.015934,-0.0078,1.354
4154.00,7.712116,25.01692,-0.000181,24.017047,-0.0078,1.354
4156.00,7.712501,25.01719,-0.000181,24.016545,-0.0078,1.353
4158.00,7.712669,25.01660,-0.000181,24.016499,-0.0078,1.353
4160.00,7.712222,25.01685,-0.000180,24.016293,-0.0078,1.353
4162.00,7.711582,25.01760,-0.000180,24.016474,-0.0078,1.353
4164.00,7.711772,25.01695,-0.000179,24.016478,-0.0078,1.354
4166.00,7.711863,25.01726,-0.000181,24.016298,-0.0078,1.353
4168.00,7.712217,25.01700,-0.000180,24.016936,-0.0078,1.353
4170.00,7.712058,25.01728,-0.000181,24.016806,-0.0078,1.354
4172.00,7.711772,25.01724,-0.000180,24.016363,-0.0078,1.354
4174.00,7.712100,25.01641,-0.000180,24.016545,-0.0078,1.354
4176.00,7.712957,25.01707,-0.000180,24.016566,-0.0079,1.353
4178.00,7.711977,25.01640,-0.000181,24.016769,-0.0079,1.354
4180.00,7.711652,25.01694,-0.000180,24.016536,-0.0079,1.354
4182.00,7.712740,25.01805,-0.000181,24.016238,-0.0079,1.353
4184.00,7.713462,25.01748,-0.000181,24.015908,-0.0078,1.354
4186.00,7.713043,25.01739,-0.000180,24.016378,-0.0078,1.354
4188.00,7.712176,25.01770,-0.000181,24.016229,-0.0078,1.353
4190.00,7.712710,25.01655,-0.000180,24.016269,-0.0078,1.353
4192.00,7.712645,25.01681,-0.000180,24.017021,-0.0078,1.353
4194.00,7.712391,25.01750,-0.000179,24.016643,-0.0078,1.353
4196.00,7.711169,25.01700,-0.000180,24.016186,-0.0078,1.353
4198.00,7.710355,25.01700,-0.000180,24.016831,-0.0078,1.354
4200.00,7.711575,25.01819,-0.000179,24.016853,-0.0078,1.354
4202.00,7.711795,25.01741,-0.000179,24.016318,-0.0078,1.354
@7,12.0000,24.0
4204.00,7.711265,25.01765,-0.000180,24.016537,-0.0078,1.354
4206.00,7.704995,25.01727,-0.000181,24.016985,-0.0078,1.353
4208.00,7.694187,25.01759,-0.000179,24.016318,-0.0078,1.352
4210.00,7.678336,25.01755,-0.000177,24.016454,-0.0078,1.352
4212.00,7.662532,25.01732,-0.000178,24.016967,-0.0078,1.353
4214.00,7.652277,25.01691,-0.000180,24.016523,-0.0078,1.352
4216.00,7.646599,25.01688,-0.000180,24.016269,-0.0078,1.354
4218.00,7.642754,25.01735,-0.000180,24.017018,-0.0078,1.355
4220.00,7.639399,25.01728,-0.000181,24.016193,-0.0078,1.355
4222.00,7.637128,25.01813,-0.000182,24.016603,-0.0078,1.355
4224.00,7.634478,25.01888,-0.000181,24.015426,-0.0078,1.354
4226.00,7.634241,25.01807,-0.000183,24.016704,-0.0078,1.355
4228.00,7.634890,25.01796,-0.000182,24.016889,-0.0078,1.354
4230.00,7.640603,25.01800,-0.000181,24.016666,-0.0078,1.355
4232.00,7.652904,25.01768,-0.000183,24.016255,-0.0078,1.356
4234.00,7.670414,25.01838,-0.000183,24.016838,-0.0078,1.356
4236.00,7.686787,25.01891,-0.000182,24.016742,-0.0078,1.356
4238.00,7.696574,25.01850,-0.000182,24.016987,-0.0078,1.355
4240.00,7.702721,25.01857,-0.000180,24.017032,-0.0078,1.355
4242.00,7.706872,25.01859,-0.000180,24.016971,-0.0078,1.353
4244.00,7.710377,25.01813,-0.000179,24.016313,-0.0078,1.353
4246.00,7.713435,25.01836,-0.000179,24.017005,-0.0078,1.354
4248.00,7.717144,25.01808,-0.000179,24.016980,-0.0078,1.354
4250.00,7.719025,25.01798,-0.000179,24.016800,-0.0078,1.354
4252.00,7.719938,25.01713,-0.000180,24.016246,-0.0078,1.354
4254.00,7.721571,25.01695,-0.000180,24.017417,-0.0078,1.353
4256.00,7.723896,25.01787,-0.000180,24.016246,-0.0078,1.353
4258.00,7.726121,25.01738,-0.000180,24.016088,-0.0078,1.354
4260.00,7.728093,25.01810,-0.000179,24.016479,-0.0078,1.354
4262.00,7.730437,25.01796,-0.000180,24.016474,-0.0079,1.354
4264.00,7.732774,25.01801,-0.000180,24.016563,-0.0078,1.353
4266.00,7.734235,25.01745,-0.000179,24.016643,-0.0078,1.353
4268.00,7.735698,25.01864,-0.000180,24.016624,-0.0079,1.354
4270.00,7.737422,25.01843,-0.000179,24.016719,-0.0078,1.354
4272.00,7.739019,25.01761,-0.000180,24.016436,-0.0078,1.353
4274.00,7.739851,25.01829,-0.000180,24.016048,-0.0078,1.353
4276.00,7.741002,25.01908,-0.000180,24.015870,-0.0079,1.354
4278.00,7.740718,25.01850,-0.000181,24.016989,-0.0079,1.354
4280.00,7.739418,25.01879,-0.000180,24.016527,-0.0079,1.354
4282.00,7.738479,25.01851,-0.000180,24.015488,-0.0079,1.354
4284.00,7.737575,25.01859,-0.000180,24.015778,-0.0079,1.354
4286.00,7.736774,25.01935,-0.000181,24.015818,-0.0079,1.353
4288.00,7.735984,25.01890,-0.000181,24.016030,-0.0079,1.354
4290.00,7.735476,25.01930,-0.000181,24.016046,-0.0079,1.354
4292.00,7.733938,25.01876,-0.000180,24.016278,-0.0079,1.354
4294.00,7.732769,25.01797,-0.000179,24.016251,-0.0079,1.354
4296.00,7.732734,25.01846,-0.000180,24.015705,-0.0079,1.354
4298.00,7.731515,25.01822,-0.000180,24.015414,-0.0079,1.355
4300.00,7.730376,25.01821,-0.000181,24.016608,-0.0079,1.354
4302.00,7.729737,25.01812,-0.000180,24.016211,-0.0078,1.354
4304.00,7.729262,25.01858,-0.000180,24.016581,-0.0079,1.354
4306.00,7.728621,25.01855,-0.000180,24.016003,-0.0079,1.354
4308.00,7.728019,25.01827,-0.000180,24.016893,-0.0078,1.354
4310.00,7.728201,25.01868,-0.000181,24.015604,-0.0079,1.354
4312.00,7.728009,25.01807,-0.000181,24.016242,-0.0079,1.354
4314.00,7.726674,25.01864,-0.000182,24.016401,-0.0078,1.354
4316.00,7.726302,25.01847,-0.000181,24.016441,-0.0078,1.354
4318.00,7.725406,25.01884,-0.000182,24.016675,-0.0079,1.354
4320.00,7.725035,25.01840,-0.000182,24.016844,-0.0078,1.354
4322.00,7.725656,25.01826,-0.000182,24.016222,-0.0078,1.354
4324.00,7.725124,25.01808,-0.000181,24.016494,-0.0079,1.354
4326.00,7.724622,25.01864,-0.000181,24.016188,-0.0079,1.354
4328.00,7.723502,25.01850,-0.000182,24.016035,-0.0079,1.354
4330.00,7.723650,25.01768,-0.000181,24.015881,-0.0079,1.354
4332.00,7.723115,25.01798,-0.000180,24.015666,-0.0078,1.354
4334.00,7.723011,25.01781,-0.000182,24.015734,-0.0078,1.354
4336.00,7.722377,25.01778,-0.000182,24.015946,-0.0078,1.354
4338.00,7.722196,25.01755,-0.000181,24.015551,-0.0078,1.354
4340.00,7.723001,25.01717,-0.000181,24.016291,-0.0078,1.354
4342.00,7.723179,25.01694,-0.000180,24.015910,-0.0079,1.353
4344.00,7.722528,25.01701,-0.000179,24.016275,-0.0079,1.352
4346.00,7.722090,25.01761,-0.000180,24.016929,-0.0078,1.353
4348.00,7.721461,25.01704,-0.000181,24.015954,-0.0079,1.354
4350.00,7.720073,25.01729,-0.000181,24.016430,-0.0078,1.354
4352.00,7.719732,25.01724,-0.000181,24.015586,-0.0079,1.354
4354.00,7.719139,25.01708,-0.000181,24.015849,-0.0079,1.354
4356.00,7.718973,25.01749,-0.000181,24.016324,-0.0079,1.354
4358.00,7.718710,25.01767,-0.000180,24.015961,-0.0079,1.353
4360.00,7.718700,25.01675,-0.000181,24.016021,-0.0078,1.353
4362.00,7.719707,25.01785,-0.000181,24.015841,-0.0079,1.354
4364.00,7.719782,25.01743,-0.000181,24.016411,-0.0079,1.354
4366.00,7.718517,25.01765,-0.000181,24.016579,-0.0079,1.354
4368.00,7.718151,25.01747,-0.000181,24.016159,-0.0079,1.353
4370.00,7.717949,25.01816,-0.000181,24.015618,-0.0079,1.353
4372.00,7.717536,25.01823,-0.000182,24.015925,-0.0078,1.354
4374.00,7.717606,25.01754,-0.000181,24.016191,-0.0078,1.354
4376.00,7.716996,25.01787,-0.000181,24.016226,-0.0078,1.353
4378.00,7.716518,25.01754,-0.000180,24.016411,-0.0078,1.353
4380.00,7.716119,25.01676,-0.000181,24.017040,-0.0079,1.354
4382.00,7.715659,25.01661,-0.000179,24.016690,-0.0078,1.354
4384.00,7.716165,25.01665,-0.000179,24.016523,-0.0079,1.354
4386.00,7.716617,25.01637,-0.000181,24.016255,-0.0079,1.353
4388.00,7.715451,25.01643,-0.000180,24.016487,-0.0079,1.354
4390.00,7.715064,25.01584,-0.000180,24.016434,-0.0078,1.354
4392.00,7.714044,25.01592,-0.000181,24.016940,-0.0078,1.354
4394.00,7.714670,25.01687,-0.000183,24.016630,-0.0078,1.354
4396.00,7.715441,25.01613,-0.000182,24.015912,-0.0078,1.353
4398.00,7.715198,25.01674,-0.000181,24.016222,-0.0078,1.353
4400.00,7.715589,25.01680,-0.000179,24.016447,-0.0078,1.353
4402.00,7.715872,25.01736,-0.000179,24.016579,-0.0078,1.353
4404.00,7.715871,25.01745,-0.000181,24.016195,-0.0078,1.354
4406.00,7.715700,25.01717,-0.000181,24.016144,-0.0078,1.354
4408.00,7.714977,25.01706,-0.000180,24.016356,-0.0078,1.354
4410.00,7.715138,25.01613,-0.000180,24.016681,-0.0078,1.354
4412.00,7.715369,25.01687,-0.000181,24.016967,-0.0078,1.354
4414.00,7.715574,25.01639,-0.000180,24.016405,-0.0078,1.354
4416.00,7.716009,25.01632,-0.000180,24.016489,-0.0078,1.353
4418.00,7.716621,25.01731,-0.000179,24.016715,-0.0078,1.353
4420.00,7.717547,25.01688,-0.000180,24.016378,-0.0079,1.354
4422.00,7.717409,25.01677,-0.000182,24.016552,-0.0078,1.354
4424.00,7.716299,25.01766,-0.000181,24.016440,-0.0078,1.354
4426.00,7.716656,25.01779,-0.000181,24.016023,-0.0078,1.353
4428.00,7.716740,25.01708,-0.000181,24.016873,-0.0078,1.354
4430.00,7.716100,25.01674,-0.000180,24.016182,-0.0079,1.354
4432.00,7.715652,25.01725,-0.000181,24.016668,-0.0079,1.354
4434.00,7.715298,25.01700,-0.000180,24.016271,-0.0078,1.353
4436.00,7.715485,25.01726,-0.000180,24.016316,-0.0078,1.354
4438.00,7.716044,25.01747,-0.000180,24.015606,-0.0079,1.353
4440.00,7.716286,25.01804,-0.000182,24.016113,-0.0078,1.354
4442.00,7.715165,25.01764,-0.000180,24.016499,-0.0078,1.354
4444.00,7.715336,25.01742,-0.000181,24.016367,-0.0078,1.355
4446.00,7.715068,25.01726,-0.000179,24.016358,-0.0078,1.354
4448.00,7.714288,25.01754,-0.000180,24.015856,-0.0078,1.353
4450.00,7.714078,25.01757,-0.000180,24.015640,-0.0078,1.353
4452.00,7.714775,25.01820,-0.000180,24.016528,-0.0078,1.353
4454.00,7.714780,25.01766,-0.000180,24.016829,-0.0078,1.354
4456.00,7.714827,25.01720,-0.000182,24.015684,-0.0079,1.354
4458.00,7.713919,25.01722,-0.000182,24.016237,-0.0079,1.354
4460.00,7.713897,25.01685,-0.000181,24.016202,-0.0078,1.354
4462.00,7.714175,25.01764,-0.000180,24.015778,-0.0078,1.354
4464.00,7.714819,25.01723,-0.000180,24.016811,-0.0079,1.354
4466.00,7.715404,25.01760,-0.000181,24.016460,-0.0079,1.354
4468.00,7.715825,25.01666,-0.000181,24.015346,-0.0078,1.354
4470.00,7.714836,25.01661,-0.000180,24.015939,-0.0078,1.354
4472.00,7.714742,25.01714,-0.000181,24.016418,-0.0078,1.353
4474.00,7.714398,25.01637,-0.000181,24.016101,-0.0078,1.354
4476.00,7.714224,25.01677,-0.000180,24.016177,-0.0079,1.354
4478.00,7.714145,25.01646,-0.000180,24.016385,-0.0079,1.353
4480.00,7.714424,25.01598,-0.000181,24.016280,-0.0078,1.354
4482.00,7.715167,25.01611,-0.000182,24.016634,-0.0078,1.354
4484.00,7.715132,25.01565,-0.000180,24.016610,-0.0078,1.353
4486.00,7.715146,25.01550,-0.000181,24.015937,-0.0079,1.353
4488.00,7.714683,25.01589,-0.000181,24.016701,-0.0078,1.354
4490.00,7.714025,25.01640,-0.000182,24.016768,-0.0078,1.354
4492.00,7.714474,25.01680,-0.000181,24.016407,-0.0078,1.354
4494.00,7.714685,25.01671,-0.000181,24.016383,-0.0078,1.353
4496.00,7.714671,25.01672,-0.000182,24.016777,-0.0079,1.354
4498.00,7.714539,25.01678,-0.000182,24.016469,-0.0079,1.354
4500.00,7.714063,25.01642,-0.000181,24.016333,-0.0078,1.354
4502.00,7.714712,25.01618,-0.000180,24.015994,-0.0079,1.354
4504.00,7.714950,25.01644,-0.000180,24.017326,-0.0078,1.354
4506.00,7.714721,25.01642,-0.000180,24.016820,-0.0078,1.354
4508.00,7.715128,25.01562,-0.000180,24.016351,-0.0078,1.353
4510.00,7.715009,25.01515,-0.000181,24.016499,-0.0078,1.353
4512.00,7.715333,25.01572,-0.000181,24.017012,-0.0078,1.354
4514.00,7.715059,25.01494,-0.000182,24.016208,-0.0078,1.354
4516.00,7.714600,25.01571,-0.000181,24.015611,-0.0079,1.354
4518.00,7.714827,25.01549,-0.000181,24.016915,-0.0078,1.354
4520.00,7.714206,25.01565,-0.000181,24.016624,-0.0078,1.354
4522.00,7.713481,25.01591,-0.000181,24.017132,-0.0078,1.353
4524.00,7.714012,25.01568,-0.000180,24.016501,-0.0078,1.353
4526.00,7.713740,25.01640,-0.000179,24.016233,-0.0078,1.354
4528.00,7.713979,25.01563,-0.000178,24.016768,-0.0078,1.353
4530.00,7.713987,25.01573,-0.000178,24.016639,-0.0078,1.354
4532.00,7.714246,25.01604,-0.000180,24.016285,-0.0078,1.354
4534.00,7.713725,25.01565,-0.000180,24.016650,-0.0078,1.354
4536.00,7.713394,25.01579,-0.000180,24.016983,-0.0078,1.354
4538.00,7.713661,25.01655,-0.000180,24.016356,-0.0078,1.353
4540.00,7.714407,25.01684,-0.000180,24.016057,-0.0079,1.353
4542.00,7.714903,25.01731,-0.000181,24.015609,-0.0078,1.353
4544.00,7.714592,25.01672,-0.000180,24.016198,-0.0078,1.354
4546.00,7.714336,25.01759,-0.000180,24.016681,-0.0078,1.354
4548.00,7.714962,25.01736,-0.000181,24.016737,-0.0078,1.354
4550.00,7.715413,25.01741,-0.000180,24.016556,-0.0078,1.354
4552.00,7.715474,25.01755,-0.000180,24.016779,-0.0078,1.354
4554.00,7.714924,25.01644,-0.000180,24.016547,-0.0078,1.354
4556.00,7.714569,25.01732,-0.000180,24.016209,-0.0078,1.354
4558.00,7.713999,25.01754,-0.000180,24.016721,-0.0078,1.354
4560.00,7.713564,25.01700,-0.000180,24.016556,-0.0079,1.354
4562.00,7.713703,25.01708,-0.000180,24.016624,-0.0079,1.354
4564.00,7.714239,25.01665,-0.000180,24.016940,-0.0079,1.353
4566.00,7.713411,25.01634,-0.000180,24.016376,-0.0078,1.354
4568.00,7.713534,25.01671,-0.000179,24.016240,-0.0078,1.353
4570.00,7.714112,25.01702,-0.000180,24.016769,-0.0078,1.354
4572.00,7.715705,25.01795,-0.000180,24.016159,-0.0078,1.354
4574.00,7.715267,25.01733,-0.000179,24.016505,-0.0078,1.353
4576.00,7.714795,25.01654,-0.000179,24.016686,-0.0078,1.353
4578.00,7.714473,25.01639,-0.000179,24.016266,-0.0078,1.353
4580.00,7.713515,25.01708,-0.000178,24.016383,-0.0078,1.354
4582.00,7.713526,25.01714,-0.000179,24.016508,-0.0078,1.353
4584.00,7.714118,25.01672,-0.000179,24.016121,-0.0078,1.353
4586.00,7.715049,25.01652,-0.000179,24.017099,-0.0078,1.354
4588.00,7.714341,25.01660,-0.000180,24.016963,-0.0078,1.354
4590.00,7.714028,25.01733,-0.000180,24.016646,-0.0078,1.354
4592.00,7.713744,25.01625,-0.000179,24.016276,-0.0078,1.354
4594.00,7.714259,25.01662,-0.000179,24.017315,-0.0078,1.354
4596.00,7.714381,25.01673,-0.000181,24.017108,-0.0078,1.354
4598.00,7.714515,25.01665,-0.000180,24.016889,-0.0078,1.354
4600.00,7.714065,25.01712,-0.000179,24.016677,-0.0078,1.353
4602.00,7.713664,25.01637,-0.000180,24.016376,-0.0078,1.354
4604.00,7.713522,25.01688,-0.000180,24.016556,-0.0078,1.353
4606.00,7.714036,25.01665,-0.000180,24.016661,-0.0078,1.354
4608.00,7.713846,25.01677,-0.000180,24.016389,-0.0078,1.354
4610.00,7.713593,25.01684,-0.000179,24.016445,-0.0078,1.354
4612.00,7.714319,25.01645,-0.000180,24.016847,-0.0078,1.354
4614.00,7.714338,25.01727,-0.000179,24.016494,-0.0079,1.354
4616.00,7.713496,25.01710,-0.000181,24.015934,-0.0078,1.354
4618.00,7.713045,25.01713,-0.000180,24.016869,-0.0078,1.353
4620.00,7.713224,25.01714,-0.000179,24.016532,-0.0078,1.353
4622.00,7.713368,25.01723,-0.000179,24.016818,-0.0078,1.354
4624.00,7.712900,25.01735,-0.000181,24.017257,-0.0079,1.354
4626.00,7.714023,25.01659,-0.000180,24.016697,-0.0078,1.353
4628.00,7.714531,25.01650,-0.000179,24.016144,-0.0078,1.353
4630.00,7.714666,25.01711,-0.000180,24.016304,-0.0078,1.353
4632.00,7.713705,25.01709,-0.000180,24.016064,-0.0078,1.353
4634.00,7.714079,25.01744,-0.000180,24.016117,-0.0078,1.353
4636.00,7.714305,25.01706,-0.000180,24.016110,-0.0078,1.354
4638.00,7.714801,25.01751,-0.000181,24.016481,-0.0078,1.355
4640.00,7.714315,25.01757,-0.000180,24.017036,-0.0078,1.354
4642.00,7.714810,25.01856,-0.000179,24.016686,-0.0078,1.353
4644.00,7.715116,25.01857,-0.000180,24.016418,-0.0078,1.354
4646.00,7.715340,25.01789,-0.000180,24.015912,-0.0078,1.353
4648.00,7.715108,25.01749,-0.000181,24.016271,-0.0078,1.353
4650.00,7.714383,25.01855,-0.000181,24.016211,-0.0078,1.354
4652.00,7.714969,25.01808,-0.000180,24.016376,-0.0078,1.354
4654.00,7.715170,25.01797,-0.000180,24.016461,-0.0078,1.354
4656.00,7.715228,25.01867,-0.000181,24.016610,-0.0079,1.354
4658.00,7.715671,25.01862,-0.000181,24.016572,-0.0078,1.353
4660.00,7.716285,25.01806,-0.000180,24.016318,-0.0078,1.354
4662.00,7.716089,25.01865,-0.000180,24.016846,-0.0078,1.353
4664.00,7.714941,25.01809,-0.000180,24.016851,-0.0078,1.354
4666.00,7.715386,25.01790,-0.000180,24.016586,-0.0078,1.354
4668.00,7.715231,25.01827,-0.000179,24.016528,-0.0078,1.354
4670.00,7.715235,25.01831,-0.000182,24.016325,-0.0078,1.355
4672.00,7.715469,25.01761,-0.000181,24.016137,-0.0078,1.355
4674.00,7.714866,25.01707,-0.000181,24.016679,-0.0078,1.354
4676.00,7.715388,25.01825,-0.000180,24.016516,-0.0078,1.354
4678.00,7.715246,25.01794,-0.000180,24.016730,-0.0078,1.354
4680.00,7.714896,25.01761,-0.000180,24.016550,-0.0078,1.354
4682.00,7.715477,25.01722,-0.000180,24.016608,-0.0079,1.354
4684.00,7.714814,25.01723,-0.000179,24.016757,-0.0078,1.354
4686.00,7.714992,25.01758,-0.000179,24.016489,-0.0078,1.354
4688.00,7.715511,25.01669,-0.000179,24.016641,-0.0078,1.354
4690.00,7.714256,25.01764,-0.000179,24.016507,-0.0079,1.354
4692.00,7.714589,25.01778,-0.000179,24.016786,-0.0078,1.355
4694.00,7.714742,25.01758,-0.000180,24.016978,-0.0078,1.354
4696.00,7.714663,25.01697,-0.000181,24.017308,-0.0078,1.354
4698.00,7.714842,25.01703,-0.000180,24.016989,-0.0078,1.354
4700.00,7.713971,25.01675,-0.000179,24.016652,-0.0078,1.354
4702.00,7.714152,25.01606,-0.000179,24.016610,-0.0078,1.354
4704.00,7.714484,25.01669,-0.000179,24.016514,-0.0078,1.354
4706.00,7.714758,25.01656,-0.000179,24.016599,-0.0078,1.355
4708.00,7.714561,25.01731,-0.000180,24.016460,-0.0078,1.355
4710.00,7.714981,25.01745,-0.000179,24.016331,-0.0078,1.354
4712.00,7.714714,25.01835,-0.000179,24.016795,-0.0078,1.355
4714.00,7.714690,25.01774,-0.000181,24.017257,-0.0079,1.355
4716.00,7.714235,25.01781,-0.000180,24.016962,-0.0078,1.355
4718.00,7.714569,25.01752,-0.000180,24.016556,-0.0078,1.354
4720.00,7.714946,25.01773,-0.000180,24.016423,-0.0078,1.354
4722.00,7.715711,25.01743,-0.000179,24.016565,-0.0078,1.354
4724.00,7.715705,25.01779,-0.000179,24.016251,-0.0078,1.354
4726.00,7.716201,25.01745,-0.000179,24.015957,-0.0078,1.354
4728.00,7.715767,25.01782,-0.000180,24.016275,-0.0078,1.355
4730.00,7.715587,25.01767,-0.000179,24.016349,-0.0078,1.354
4732.00,7.714989,25.01819,-0.000180,24.016882,-0.0078,1.354
4734.00,7.715049,25.01840,-0.000180,24.016938,-0.0078,1.354
4736.00,7.715695,25.01851,-0.000180,24.016710,-0.0078,1.354
4738.00,7.714827,25.01843,-0.000180,24.016655,-0.0078,1.354
4740.00,7.715076,25.01791,-0.000180,24.016893,-0.0078,1.354
4742.00,7.715683,25.01794,-0.000179,24.016220,-0.0079,1.355
4744.00,7.715746,25.01733,-0.000180,24.016962,-0.0078,1.354
4746.00,7.715335,25.01766,-0.000180,24.016650,-0.0078,1.355
4748.00,7.715260,25.01755,-0.000179,24.015678,-0.0079,1.354
4750.00,7.715223,25.01767,-0.000180,24.016320,-0.0078,1.354
4752.00,7.714799,25.01850,-0.000180,24.016873,-0.0078,1.354
4754.00,7.714144,25.01808,-0.000179,24.016866,-0.0078,1.354
4756.00,7.714723,25.01857,-0.000179,24.016692,-0.0078,1.354
4758.00,7.715867,25.01825,-0.000180,24.015727,-0.0078,1.354
4760.00,7.716412,25.01836,-0.000179,24.016610,-0.0078,1.355
4762.00,7.715956,25.01861,-0.000180,24.016077,-0.0078,1.354
4764.00,7.715863,25.01829,-0.000181,24.016479,-0.0078,1.354
4766.00,7.715872,25.01805,-0.000180,24.016646,-0.0078,1.354
4768.00,7.715334,25.01899,-0.000179,24.016944,-0.0078,1.355
4770.00,7.715637,25.01910,-0.000179,24.016655,-0.0078,1.355
4772.00,7.715128,25.01798,-0.000179,24.016354,-0.0078,1.354
4774.00,7.713939,25.01825,-0.000179,24.016563,-0.0078,1.354
4776.00,7.713866,25.01792,-0.000179,24.017067,-0.0078,1.355
4778.00,7.714344,25.01790,-0.000180,24.016624,-0.0078,1.354
4780.00,7.713297,25.01847,-0.000180,24.016713,-0.0078,1.354
4782.00,7.713634,25.01802,-0.000180,24.016200,-0.0078,1.355
4784.00,7.714124,25.01752,-0.000181,24.017241,-0.0078,1.355
4786.00,7.713988,25.01731,-0.000181,24.016987,-0.0078,1.354
4788.00,7.714088,25.01757,-0.000181,24.016456,-0.0078,1.354
4790.00,7.714524,25.01845,-0.000180,24.017206,-0.0078,1.355
4792.00,7.714155,25.01830,-0.000178,24.016532,-0.0078,1.354
4794.00,7.714364,25.01806,-0.000180,24.016855,-0.0079,1.354
4796.00,7.714149,25.01802,-0.000180,24.016159,-0.0078,1.354
4798.00,7.714183,25.01755,-0.000179,24.015932,-0.0078,1.354
4800.00,7.714237,25.01720,-0.000180,24.016316,-0.0078,1.354
4802.00,7.715413,25.01761,-0.000180,24.017282,-0.0078,1.354
@8,12.0000,24.0
4804.00,7.715440,25.01772,-0.000180,24.017096,-0.0078,1.355
4806.00,7.709455,25.01773,-0.000181,24.017513,-0.0078,1.354
4808.00,7.699673,25.01816,-0.000179,24.016809,-0.0078,1.353
4810.00,7.684240,25.01768,-0.000177,24.016572,-0.0078,1.352
4812.00,7.668615,25.01843,-0.000177,24.017003,-0.0078,1.354
4814.00,7.657970,25.01817,-0.000178,24.016298,-0.0078,1.355
4816.00,7.652827,25.01728,-0.000181,24.016169,-0.0078,1.355
4818.00,7.650630,25.01715,-0.000181,24.016389,-0.0078,1.355
4820.00,7.649810,25.01781,-0.000181,24.016650,-0.0078,1.355
4822.00,7.648492,25.01768,-0.000181,24.017031,-0.0078,1.355
4824.00,7.646998,25.01810,-0.000180,24.017534,-0.0078,1.355
4826.00,7.646220,25.01818,-0.000181,24.016895,-0.0078,1.355
4828.00,7.646513,25.01767,-0.000181,24.017081,-0.0078,1.356
4830.00,7.652471,25.01834,-0.000180,24.017172,-0.0078,1.356
4832.00,7.664427,25.01819,-0.000180,24.016130,-0.0078,1.356
4834.00,7.681514,25.01852,-0.000181,24.016646,-0.0078,1.357
4836.00,7.696710,25.01848,-0.000181,24.016389,-0.0078,1.356
4838.00,7.706211,25.01808,-0.000181,24.016570,-0.0078,1.355
4840.00,7.711719,25.01763,-0.000180,24.017268,-0.0078,1.355
4842.00,7.714732,25.01744,-0.000179,24.016811,-0.0078,1.354
4844.00,7.717700,25.01826,-0.000179,24.016568,-0.0078,1.355
4846.00,7.721167,25.01773,-0.000179,24.016168,-0.0078,1.354
4848.00,7.724266,25.01835,-0.000179,24.016737,-0.0078,1.355
4850.00,7.726867,25.01770,-0.000179,24.017056,-0.0078,1.355
4852.00,7.727770,25.01778,-0.000177,24.017043,-0.0078,1.354
4854.00,7.729725,25.01774,-0.000177,24.016779,-0.0078,1.354
4856.00,7.732312,25.01723,-0.000180,24.016838,-0.0078,1.354
4858.00,7.734868,25.01838,-0.000180,24.016561,-0.0078,1.354
4860.00,7.737810,25.01795,-0.000179,24.016905,-0.0078,1.354
4862.00,7.740417,25.01848,-0.000179,24.016639,-0.0078,1.354
4864.00,7.743374,25.01891,-0.000179,24.016701,-0.0078,1.355
4866.00,7.745650,25.01871,-0.000178,24.016106,-0.0078,1.354
4868.00,7.747033,25.01849,-0.000179,24.016324,-0.0078,1.355
4870.00,7.748819,25.01883,-0.000179,24.017079,-0.0078,1.355
4872.00,7.750205,25.01812,-0.000179,24.016505,-0.0078,1.355
4874.00,7.751757,25.01849,-0.000179,24.016193,-0.0078,1.354
4876.00,7.752164,25.01818,-0.000178,24.015830,-0.0078,1.354
4878.00,7.753013,25.01816,-0.000179,24.016833,-0.0078,1.354
4880.00,7.752945,25.01890,-0.000179,24.017018,-0.0078,1.354
4882.00,7.752573,25.01925,-0.000179,24.017081,-0.0078,1.354
4884.00,7.751240,25.01834,-0.000179,24.016786,-0.0078,1.355
4886.00,7.750758,25.01894,-0.000179,24.016675,-0.0078,1.354
4888.00,7.749135,25.01830,-0.000179,24.016739,-0.0078,1.354
4890.00,7.747144,25.01903,-0.000178,24.016460,-0.0078,1.354
4892.00,7.745474,25.01929,-0.000180,24.016543,-0.0078,1.354
4894.00,7.743911,25.01878,-0.000179,24.016728,-0.0078,1.354
4896.00,7.741455,25.01888,-0.000179,24.016682,-0.0078,1.354
4898.00,7.741084,25.01759,-0.000179,24.016846,-0.0078,1.355
4900.00,7.740535,25.01851,-0.000179,24.017560,-0.0078,1.354
4902.00,7.739187,25.01799,-0.000180,24.016289,-0.0078,1.355
4904.00,7.737941,25.01885,-0.000180,24.017023,-0.0078,1.355
4906.00,7.736974,25.01890,-0.000179,24.016896,-0.0078,1.355
4908.00,7.736375,25.01830,-0.000179,24.016664,-0.0078,1.355
4910.00,7.735346,25.01777,-0.000180,24.016762,-0.0078,1.354
4912.00,7.734523,25.01819,-0.000179,24.016681,-0.0078,1.354
4914.00,7.734066,25.01825,-0.000177,24.016695,-0.0078,1.355
4916.00,7.732598,25.01875,-0.000179,24.016786,-0.0078,1.354
4918.00,7.731975,25.01919,-0.000179,24.016501,-0.0078,1.354
4920.00,7.732034,25.01863,-0.000179,24.015872,-0.0079,1.354
4922.00,7.731889,25.01820,-0.000179,24.016956,-0.0078,1.354
4924.00,7.732049,25.01886,-0.000179,24.017127,-0.0078,1.354
4926.00,7.732098,25.01865,-0.000179,24.016548,-0.0078,1.355
4928.00,7.730542,25.01830,-0.000179,24.016813,-0.0078,1.355
4930.00,7.729481,25.01845,-0.000178,24.016421,-0.0078,1.354
4932.00,7.729868,25.01802,-0.000178,24.016173,-0.0078,1.354
4934.00,7.729871,25.01821,-0.000178,24.015994,-0.0078,1.355
4936.00,7.729623,25.01862,-0.000178,24.017021,-0.0078,1.354
4938.00,7.729043,25.01835,-0.000180,24.017328,-0.0078,1.354
4940.00,7.728036,25.01981,-0.000179,24.017214,-0.0078,1.354
4942.00,7.727782,25.01926,-0.000177,24.017612,-0.0078,1.354
4944.00,7.727548,25.01872,-0.000177,24.017234,-0.0078,1.354
4946.00,7.727077,25.01821,-0.000179,24.017107,-0.0078,1.354
4948.00,7.727318,25.01804,-0.000179,24.016797,-0.0078,1.354
4950.00,7.726500,25.01819,-0.000179,24.016160,-0.0078,1.355
4952.00,7.726030,25.01797,-0.000180,24.016269,-0.0078,1.355
4954.00,7.725313,25.01753,-0.000180,24.016666,-0.0078,1.355
4956.00,7.724525,25.01794,-0.000180,24.016246,-0.0078,1.354
4958.00,7.723611,25.01701,-0.000179,24.016971,-0.0078,1.355
4960.00,7.723236,25.01722,-0.000180,24.016953,-0.0078,1.355
4962.00,7.722095,25.01748,-0.000180,24.016556,-0.0078,1.353
4964.00,7.721960,25.01711,-0.000178,24.016552,-0.0078,1.354
4966.00,7.721856,25.01840,-0.000180,24.016597,-0.0078,1.354
4968.00,7.721227,25.01784,-0.000180,24.016398,-0.0078,1.354
4970.00,7.721756,25.01757,-0.000179,24.016432,-0.0078,1.355
4972.00,7.721870,25.01813,-0.000181,24.016264,-0.0078,1.355
4974.00,7.722233,25.01815,-0.000181,24.017246,-0.0078,1.354
4976.00,7.721758,25.01776,-0.000179,24.016648,-0.0078,1.354
4978.00,7.721575,25.01716,-0.000180,24.016465,-0.0078,1.355
4980.00,7.721577,25.01681,-0.000180,24.016162,-0.0078,1.354
4982.00,7.722039,25.01747,-0.000179,24.016704,-0.0078,1.354
4984.00,7.721941,25.01732,-0.000179,24.017199,-0.0078,1.354
4986.00,7.722379,25.01739,-0.000179,24.016672,-0.0078,1.354
4988.00,7.722655,25.01757,-0.000179,24.016082,-0.0078,1.354
4990.00,7.722177,25.01712,-0.000180,24.016978,-0.0078,1.354
4992.00,7.722026,25.01828,-0.000180,24.016628,-0.0078,1.354
4994.00,7.721584,25.01857,-0.000179,24.016900,-0.0078,1.354
4996.00,7.720389,25.01898,-0.000179,24.017003,-0.0078,1.354
4998.00,7.720346,25.01777,-0.000179,24.016472,-0.0078,1.354
5000.00,7.720399,25.01709,-0.000179,24.016617,-0.0078,1.355
5002.00,7.720549,25.01766,-0.000179,24.016516,-0.0078,1.354
5004.00,7.720047,25.01731,-0.000178,24.016614,-0.0078,1.354
5006.00,7.720073,25.01793,-0.000181,24.016791,-0.0078,1.354
5008.00,7.720394,25.01788,-0.000179,24.016405,-0.0078,1.354
5010.00,7.719891,25.01769,-0.000179,24.016231,-0.0079,1.355
5012.00,7.720254,25.01782,-0.000180,24.016820,-0.0078,1.354
5014.00,7.719780,25.01791,-0.000179,24.017268,-0.0078,1.354
5016.00,7.719366,25.01794,-0.000180,24.016809,-0.0078,1.354
5018.00,7.720292,25.01746,-0.000179,24.016875,-0.0078,1.355
5020.00,7.719865,25.01734,-0.000180,24.016536,-0.0078,1.355
5022.00,7.718782,25.01754,-0.000180,24.016552,-0.0079,1.354
5024.00,7.719014,25.01738,-0.000180,24.016097,-0.0078,1.354
5026.00,7.719067,25.01714,-0.000179,24.016349,-0.0078,1.354
5028.00,7.719058,25.01708,-0.000178,24.016789,-0.0078,1.355
5030.00,7.719788,25.01797,-0.000178,24.016688,-0.0078,1.355
5032.00,7.720631,25.01814,-0.000179,24.017188,-0.0078,1.354
5034.00,7.720934,25.01709,-0.000179,24.016945,-0.0078,1.354
5036.00,7.719852,25.01760,-0.000180,24.016101,-0.0078,1.354
5038.00,7.719592,25.01894,-0.000179,24.016287,-0.0078,1.355
5040.00,7.719503,25.01757,-0.000179,24.016818,-0.0078,1.355
5042.00,7.718877,25.01781,-0.000179,24.017578,-0.0078,1.355
5044.00,7.719046,25.01815,-0.000179,24.017089,-0.0078,1.355
5046.00,7.719552,25.01892,-0.000179,24.016755,-0.0078,1.355
5048.00,7.720042,25.01877,-0.000180,24.016768,-0.0078,1.355
5050.00,7.720215,25.01881,-0.000180,24.016889,-0.0078,1.355
5052.00,7.719412,25.01961,-0.000179,24.016204,-0.0078,1.354
5054.00,7.718991,25.01885,-0.000180,24.016494,-0.0078,1.354
5056.00,7.719139,25.01867,-0.000179,24.016273,-0.0078,1.354
5058.00,7.719229,25.01911,-0.000179,24.016077,-0.0078,1.355
5060.00,7.719740,25.01968,-0.000178,24.016751,-0.0078,1.355
5062.00,7.719335,25.01939,-0.000178,24.016942,-0.0078,1.355
5064.00,7.719739,25.01902,-0.000178,24.017038,-0.0078,1.355
5066.00,7.719741,25.01893,-0.000179,24.016779,-0.0078,1.354
5068.00,7.719083,25.01984,-0.000178,24.017143,-0.0078,1.354
5070.00,7.719162,25.01934,-0.000179,24.017440,-0.0078,1.355
5072.00,7.719858,25.01944,-0.000180,24.017275,-0.0078,1.355
5074.00,7.720053,25.01884,-0.000179,24.016880,-0.0078,1.355
5076.00,7.719247,25.01914,-0.000179,24.017163,-0.0078,1.354
5078.00,7.719430,25.01917,-0.000179,24.016019,-0.0078,1.354
5080.00,7.718616,25.01932,-0.000179,24.016791,-0.0078,1.355
5082.00,7.718435,25.01885,-0.000179,24.016813,-0.0078,1.355
5084.00,7.718427,25.01898,-0.000180,24.016585,-0.0078,1.355
5086.00,7.718188,25.01869,-0.000180,24.016521,-0.0078,1.354
5088.00,7.718754,25.01837,-0.000178,24.017101,-0.0078,1.355
5090.00,7.719433,25.01832,-0.000178,24.016429,-0.0078,1.354
5092.00,7.719586,25.01870,-0.000178,24.016516,-0.0078,1.354
5094.00,7.718766,25.01869,-0.000178,24.017002,-0.0078,1.355
5096.00,7.718933,25.01840,-0.000179,24.017069,-0.0078,1.355
5098.00,7.718838,25.01867,-0.000179,24.017147,-0.0078,1.354
5100.00,7.717754,25.01866,-0.000180,24.016449,-0.0078,1.355
5102.00,7.717799,25.01812,-0.000180,24.016534,-0.0078,1.355
5104.00,7.717955,25.01907,-0.000179,24.016623,-0.0078,1.354
5106.00,7.718818,25.01876,-0.000179,24.016673,-0.0078,1.355
5108.00,7.719156,25.01852,-0.000181,24.016875,-0.0078,1.355
5110.00,7.718653,25.01907,-0.000179,24.016325,-0.0078,1.354
5112.00,7.718993,25.01915,-0.000179,24.016255,-0.0078,1.354
5114.00,7.719079,25.01921,-0.000179,24.016492,-0.0078,1.355
5116.00,7.718917,25.01823,-0.000180,24.016576,-0.0078,1.355
5118.00,7.718792,25.01845,-0.000179,24.016898,-0.0078,1.354
5120.00,7.718450,25.01897,-0.000179,24.016715,-0.0078,1.355
5122.00,7.718142,25.01845,-0.000180,24.016255,-0.0078,1.354
5124.00,7.718496,25.01905,-0.000179,24.016365,-0.0078,1.354
5126.00,7.718683,25.01886,-0.000180,24.016289,-0.0078,1.354
5128.00,7.718604,25.01860,-0.000179,24.016893,-0.0078,1.354
5130.00,7.719102,25.01916,-0.000179,24.016898,-0.0078,1.354
5132.00,7.720179,25.01865,-0.000178,24.016742,-0.0078,1.354
5134.00,7.720393,25.01896,-0.000179,24.016840,-0.0079,1.354
5136.00,7.720424,25.01959,-0.000179,24.016833,-0.0078,1.355
5138.00,7.720575,25.01858,-0.000180,24.017061,-0.0078,1.354
5140.00,7.720311,25.01824,-0.000180,24.016349,-0.0078,1.355
5142.00,7.719883,25.01889,-0.000179,24.016479,-0.0078,1.354
5144.00,7.719595,25.01898,-0.000178,24.016329,-0.0078,1.354
5146.00,7.718972,25.01791,-0.000178,24.016525,-0.0079,1.355
5148.00,7.719507,25.01775,-0.000178,24.016797,-0.0078,1.355
5150.00,7.720248,25.01830,-0.000179,24.016960,-0.0078,1.355
5152.00,7.719861,25.01836,-0.000180,24.016644,-0.0078,1.355
5154.00,7.718848,25.01733,-0.000180,24.016829,-0.0078,1.355
5156.00,7.719196,25.01794,-0.000180,24.016324,-0.0078,1.355
5158.00,7.719449,25.01778,-0.000180,24.016762,-0.0078,1.355
5160.00,7.720000,25.01749,-0.000180,24.016327,-0.0079,1.355
5162.00,7.720075,25.01741,-0.000180,24.016704,-0.0078,1.355
5164.00,7.719457,25.01751,-0.000178,24.016967,-0.0078,1.354
5166.00,7.720022,25.01839,-0.000179,24.016556,-0.0078,1.355
5168.00,7.719290,25.01840,-0.000179,24.016588,-0.0078,1.354
5170.00,7.719746,25.01851,-0.000180,24.016612,-0.0078,1.355
5172.00,7.719458,25.01853,-0.000179,24.016844,-0.0078,1.355
5174.00,7.718777,25.01842,-0.000179,24.017272,-0.0078,1.355
5176.00,7.718758,25.01813,-0.000179,24.016726,-0.0078,1.355
5178.00,7.718787,25.01851,-0.000180,24.016820,-0.0078,1.355
5180.00,7.719234,25.01847,-0.000180,24.016324,-0.0078,1.355
5182.00,7.720172,25.01916,-0.000180,24.016438,-0.0078,1.355
5184.00,7.719453,25.01877,-0.000180,24.016826,-0.0078,1.354
5186.00,7.719003,25.01855,-0.000179,24.017228,-0.0078,1.354
5188.00,7.719039,25.01835,-0.000179,24.017005,-0.0078,1.354
5190.00,7.719022,25.01792,-0.000179,24.016992,-0.0078,1.355
5192.00,7.719331,25.01842,-0.000178,24.016822,-0.0078,1.355
5194.00,7.720214,25.01850,-0.000179,24.016710,-0.0078,1.355
5196.00,7.720043,25.01885,-0.000179,24.017467,-0.0078,1.354
5198.00,7.720157,25.01952,-0.000180,24.016907,-0.0078,1.355
5200.00,7.720244,25.01882,-0.000180,24.016318,-0.0078,1.355
5202.00,7.720235,25.01915,-0.000180,24.016855,-0.0078,1.355
5204.00,7.719745,25.01853,-0.000179,24.016880,-0.0078,1.355
5206.00,7.719393,25.01844,-0.000179,24.016965,-0.0078,1.355
5208.00,7.720016,25.01839,-0.000179,24.017337,-0.0078,1.355
5210.00,7.719978,25.01912,-0.000178,24.016735,-0.0078,1.354
5212.00,7.720324,25.01923,-0.000178,24.017373,-0.0078,1.354
5214.00,7.719840,25.01896,-0.000179,24.017049,-0.0078,1.355
5216.00,7.718961,25.01986,-0.000179,24.016046,-0.0078,1.355
5218.00,7.719111,25.01894,-0.000179,24.017094,-0.0078,1.355
5220.00,7.719086,25.01892,-0.000180,24.017081,-0.0078,1.355
5222.00,7.719272,25.01844,-0.000179,24.016416,-0.0078,1.355
5224.00,7.719927,25.01798,-0.000180,24.016298,-0.0078,1.355
5226.00,7.718871,25.01818,-0.000180,24.016523,-0.0078,1.354
5228.00,7.718346,25.01818,-0.000179,24.016663,-0.0078,1.355
5230.00,7.718771,25.01852,-0.000180,24.017181,-0.0078,1.355
5232.00,7.719918,25.01928,-0.000180,24.016719,-0.0079,1.355
5234.00,7.719562,25.01953,-0.000179,24.016856,-0.0078,1.354
5236.00,7.719317,25.01867,-0.000179,24.016898,-0.0078,1.355
5238.00,7.719130,25.01898,-0.000179,24.017295,-0.0078,1.354
5240.00,7.719586,25.01824,-0.000179,24.016251,-0.0078,1.355
5242.00,7.719920,25.01862,-0.000178,24.016873,-0.0078,1.354
5244.00,7.720559,25.01908,-0.000180,24.016597,-0.0078,1.355
5246.00,7.719875,25.01920,-0.000179,24.016753,-0.0078,1.355
5248.00,7.719047,25.01902,-0.000180,24.016588,-0.0078,1.355
5250.00,7.719128,25.01947,-0.000179,24.016826,-0.0078,1.355
5252.00,7.718773,25.01891,-0.000179,24.016440,-0.0078,1.355
5254.00,7.718940,25.01905,-0.000179,24.016470,-0.0078,1.354
5256.00,7.719765,25.01870,-0.000178,24.016463,-0.0078,1.354
5258.00,7.718989,25.01920,-0.000178,24.016137,-0.0078,1.355
5260.00,7.719500,25.01960,-0.000180,24.016838,-0.0078,1.355
5262.00,7.718743,25.01999,-0.000180,24.016249,-0.0078,1.355
5264.00,7.718607,25.02004,-0.000179,24.016284,-0.0078,1.355
5266.00,7.719200,25.01940,-0.000178,24.016635,-0.0078,1.355
5268.00,7.718460,25.01902,-0.000179,24.017214,-0.0078,1.355
5270.00,7.717964,25.01965,-0.000179,24.016307,-0.0078,1.355
5272.00,7.718822,25.01988,-0.000179,24.016518,-0.0078,1.355
5274.00,7.719885,25.02070,-0.000179,24.017382,-0.0078,1.355
5276.00,7.719293,25.02006,-0.000179,24.016652,-0.0078,1.355
5278.00,7.718994,25.02018,-0.000179,24.016581,-0.0078,1.355
5280.00,7.718417,25.01957,-0.000179,24.016682,-0.0078,1.355
5282.00,7.718192,25.01979,-0.000180,24.016585,-0.0078,1.355
5284.00,7.718747,25.01968,-0.000179,24.017214,-0.0078,1.355
5286.00,7.719333,25.01999,-0.000179,24.016934,-0.0078,1.355
5288.00,7.719341,25.02007,-0.000179,24.017128,-0.0078,1.355
5290.00,7.720011,25.01975,-0.000178,24.016737,-0.0078,1.355
5292.00,7.719904,25.01961,-0.000180,24.017174,-0.0079,1.355
5294.00,7.718793,25.01965,-0.000180,24.016884,-0.0078,1.355
5296.00,7.718659,25.02028,-0.000179,24.016634,-0.0078,1.355
5298.00,7.719046,25.02070,-0.000180,24.016889,-0.0078,1.355
5300.00,7.719960,25.02065,-0.000180,24.016597,-0.0078,1.355
5302.00,7.720018,25.01949,-0.000179,24.016942,-0.0078,1.356
5304.00,7.719944,25.01914,-0.000180,24.016412,-0.0078,1.355
5306.00,7.719178,25.01923,-0.000179,24.016876,-0.0078,1.355
5308.00,7.719389,25.01998,-0.000179,24.016855,-0.0077,1.355
5310.00,7.718665,25.01903,-0.000179,24.016824,-0.0078,1.355
5312.00,7.719146,25.01926,-0.000179,24.017032,-0.0078,1.355
5314.00,7.719664,25.01946,-0.000180,24.017005,-0.0078,1.355
5316.00,7.720410,25.01971,-0.000179,24.016869,-0.0078,1.355
5318.00,7.719512,25.01913,-0.000180,24.016902,-0.0078,1.355
5320.00,7.718348,25.01974,-0.000180,24.016378,-0.0078,1.356
5322.00,7.718232,25.01959,-0.000180,24.017074,-0.0078,1.356
5324.00,7.718736,25.01997,-0.000180,24.016110,-0.0078,1.355
5326.00,7.719616,25.01945,-0.000181,24.015685,-0.0079,1.355
5328.00,7.720223,25.01940,-0.000180,24.016655,-0.0078,1.355
5330.00,7.719250,25.01975,-0.000180,24.016574,-0.0079,1.355
5332.00,7.719282,25.01924,-0.000179,24.016974,-0.0079,1.355
5334.00,7.718195,25.01978,-0.000179,24.016367,-0.0078,1.355
5336.00,7.718048,25.01966,-0.000180,24.016760,-0.0078,1.356
5338.00,7.718236,25.02002,-0.000178,24.017148,-0.0078,1.355
5340.00,7.718496,25.01915,-0.000179,24.016266,-0.0079,1.355
5342.00,7.719542,25.01906,-0.000179,24.016226,-0.0078,1.355
5344.00,7.719761,25.01969,-0.000179,24.016342,-0.0078,1.355
5346.00,7.718323,25.01885,-0.000179,24.017214,-0.0078,1.355
5348.00,7.718339,25.01985,-0.000178,24.017029,-0.0078,1.354
5350.00,7.719893,25.01976,-0.000179,24.016456,-0.0078,1.355
5352.00,7.720396,25.02050,-0.000179,24.016247,-0.0078,1.356
5354.00,7.719322,25.02091,-0.000178,24.016179,-0.0078,1.355
5356.00,7.718580,25.02066,-0.000180,24.016742,-0.0078,1.355
5358.00,7.718846,25.02135,-0.000180,24.016634,-0.0078,1.355
5360.00,7.718924,25.02005,-0.000180,24.016137,-0.0078,1.355
5362.00,7.719462,25.02002,-0.000179,24.016527,-0.0078,1.355
5364.00,7.719802,25.01957,-0.000178,24.016449,-0.0078,1.355
5366.00,7.719430,25.01874,-0.000180,24.016648,-0.0078,1.355
5368.00,7.719580,25.01923,-0.000179,24.016226,-0.0078,1.355
5370.00,7.719492,25.01958,-0.000179,24.016184,-0.0078,1.354
5372.00,7.718978,25.01948,-0.000180,24.016826,-0.0078,1.355
5374.00,7.719744,25.01911,-0.000181,24.016773,-0.0078,1.355
5376.00,7.720231,25.01952,-0.000179,24.016372,-0.0078,1.355
5378.00,7.720032,25.01958,-0.000179,24.016137,-0.0078,1.355
5380.00,7.720188,25.01999,-0.000178,24.016869,-0.0078,1.355
5382.00,7.719624,25.01890,-0.000178,24.016411,-0.0078,1.355
5384.00,7.719258,25.01875,-0.000179,24.015865,-0.0078,1.355
5386.00,7.719168,25.01898,-0.000179,24.016367,-0.0078,1.355
5388.00,7.719135,25.01833,-0.000179,24.016458,-0.0078,1.355
5390.00,7.718964,25.01868,-0.000179,24.016128,-0.0078,1.355
5392.00,7.719404,25.01839,-0.000181,24.016856,-0.0078,1.355
5394.00,7.718963,25.01858,-0.000180,24.016893,-0.0078,1.355
5396.00,7.719465,25.01916,-0.000179,24.016492,-0.0078,1.355
5398.00,7.720034,25.01906,-0.000179,24.017185,-0.0078,1.355
5400.00,7.719927,25.01917,-0.000179,24.016991,-0.0078,1.355
5402.00,7.719653,25.01919,-0.000180,24.016101,-0.0078,1.355
@9,12.0000,24.0
5404.00,7.719528,25.01885,-0.000179,24.016423,-0.0078,1.355
5406.00,7.714657,25.01946,-0.000180,24.016574,-0.0078,1.354
5408.00,7.704764,25.01957,-0.000179,24.016644,-0.0078,1.354
5410.00,7.690801,25.01884,-0.000179,24.017040,-0.0078,1.354
5412.00,7.675563,25.01900,-0.000178,24.016661,-0.0078,1.354
5414.00,7.664583,25.01880,-0.000178,24.016692,-0.0078,1.354
5416.00,7.659055,25.01884,-0.000180,24.016913,-0.0078,1.355
5418.00,7.656605,25.01829,-0.000179,24.016583,-0.0078,1.355
5420.00,7.655600,25.01838,-0.000181,24.017005,-0.0078,1.356
5422.00,7.655298,25.01872,-0.000181,24.017121,-0.0078,1.356
5424.00,7.655387,25.01882,-0.000182,24.016499,-0.0078,1.356
5426.00,7.655425,25.01910,-0.000182,24.016554,-0.0078,1.356
5428.00,7.656120,25.01871,-0.000181,24.016238,-0.0078,1.357
5430.00,7.661879,25.01887,-0.000180,24.016331,-0.0078,1.357
5432.00,7.674115,25.01944,-0.000180,24.016242,-0.0078,1.357
5434.00,7.690089,25.01993,-0.000180,24.016461,-0.0078,1.356
5436.00,7.706695,25.01985,-0.000180,24.016744,-0.0078,1.356
5438.00,7.716743,25.01955,-0.000180,24.016518,-0.0078,1.356
5440.00,7.722999,25.01869,-0.000180,24.016702,-0.0078,1.356
5442.00,7.726370,25.01876,-0.000180,24.016753,-0.0079,1.356
5444.00,7.729621,25.01914,-0.000179,24.016746,-0.0078,1.356
5446.00,7.732802,25.01896,-0.000179,24.017206,-0.0078,1.355
5448.00,7.734927,25.01833,-0.000179,24.016652,-0.0078,1.355
5450.00,7.736243,25.01895,-0.000178,24.016532,-0.0078,1.355
5452.00,7.737188,25.01942,-0.000177,24.016362,-0.0078,1.355
5454.00,7.738724,25.01930,-0.000178,24.015979,-0.0078,1.356
5456.00,7.742132,25.01914,-0.000179,24.016516,-0.0078,1.356
5458.00,7.744332,25.01954,-0.000178,24.016886,-0.0079,1.355
5460.00,7.746577,25.01878,-0.000178,24.016186,-0.0079,1.355
5462.00,7.749281,25.01796,-0.000179,24.016124,-0.0078,1.355
5464.00,7.751489,25.01903,-0.000180,24.016635,-0.0078,1.356
5466.00,7.752859,25.01926,-0.000179,24.016548,-0.0078,1.355
5468.00,7.754730,25.02000,-0.000178,24.016394,-0.0079,1.355
5470.00,7.756849,25.01944,-0.000180,24.016333,-0.0078,1.355
5472.00,7.758215,25.01950,-0.000180,24.016465,-0.0078,1.355
5474.00,7.758187,25.01895,-0.000179,24.016692,-0.0078,1.355
5476.00,7.758439,25.01968,-0.000179,24.017023,-0.0078,1.355
5478.00,7.758767,25.01968,-0.000180,24.016498,-0.0078,1.355
5480.00,7.758381,25.01964,-0.000180,24.016956,-0.0079,1.355
5482.00,7.758584,25.01986,-0.000179,24.016896,-0.0078,1.355
5484.00,7.757204,25.01993,-0.000179,24.016467,-0.0078,1.355
5486.00,7.755287,25.01948,-0.000177,24.016527,-0.0078,1.354
5488.00,7.754032,25.01870,-0.000178,24.016418,-0.0078,1.355
5490.00,7.752639,25.01928,-0.000180,24.016378,-0.0079,1.356
5492.00,7.750579,25.01912,-0.000180,24.016659,-0.0078,1.356
5494.00,7.749417,25.01936,-0.000180,24.016146,-0.0078,1.355
5496.00,7.748580,25.01969,-0.000179,24.016037,-0.0079,1.356
5498.00,7.747261,25.01886,-0.000179,24.015892,-0.0079,1.355
5500.00,7.745707,25.01936,-0.000179,24.016875,-0.0078,1.355
5502.00,7.745213,25.01919,-0.000179,24.016675,-0.0079,1.355
5504.00,7.744416,25.01970,-0.000179,24.016467,-0.0079,1.356
5506.00,7.743408,25.01871,-0.000181,24.016382,-0.0078,1.356
5508.00,7.742445,25.01954,-0.000180,24.016585,-0.0078,1.355
5510.00,7.741999,25.01981,-0.000179,24.015927,-0.0078,1.355
5512.00,7.741479,25.01966,-0.000179,24.016907,-0.0078,1.355
5514.00,7.741505,25.02001,-0.000181,24.016247,-0.0078,1.355
5516.00,7.740935,25.01996,-0.000180,24.015635,-0.0078,1.355
5518.00,7.740688,25.02024,-0.000179,24.015845,-0.0078,1.355
5520.00,7.740449,25.02059,-0.000179,24.015849,-0.0078,1.355
5522.00,7.739425,25.02064,-0.000180,24.016969,-0.0078,1.355
5524.00,7.739158,25.02009,-0.000180,24.016436,-0.0078,1.355
5526.00,7.739178,25.01955,-0.000179,24.015807,-0.0078,1.355
5528.00,7.738040,25.01975,-0.000179,24.016614,-0.0078,1.356
5530.00,7.736880,25.01834,-0.000179,24.016499,-0.0079,1.355
5532.00,7.735846,25.01824,-0.000179,24.016628,-0.0078,1.355
5534.00,7.735422,25.01808,-0.000179,24.016753,-0.0078,1.355
5536.00,7.734166,25.01851,-0.000179,24.016556,-0.0078,1.355
5538.00,7.734479,25.01873,-0.000179,24.016420,-0.0078,1.356
5540.00,7.733653,25.01846,-0.000180,24.016358,-0.0078,1.355
5542.00,7.732925,25.01852,-0.000179,24.016563,-0.0079,1.355
5544.00,7.732258,25.01879,-0.000179,24.016208,-0.0078,1.355
5546.00,7.731647,25.01874,-0.000178,24.016171,-0.0078,1.356
5548.00,7.730795,25.01885,-0.000179,24.016311,-0.0078,1.356
5550.00,7.730036,25.01913,-0.000179,24.016969,-0.0078,1.355
5552.00,7.730086,25.01818,-0.000178,24.016246,-0.0078,1.354
5554.00,7.730135,25.01841,-0.000179,24.016519,-0.0078,1.355
5556.00,7.730237,25.01910,-0.000180,24.017165,-0.0078,1.356
5558.00,7.728740,25.01905,-0.000180,24.016334,-0.0078,1.355
5560.00,7.728812,25.01866,-0.000179,24.016298,-0.0078,1.355
5562.00,7.729125,25.01923,-0.000179,24.016853,-0.0078,1.355
5564.00,7.728941,25.01933,-0.000179,24.016670,-0.0078,1.355
5566.00,7.727946,25.01894,-0.000178,24.015898,-0.0078,1.355
5568.00,7.728194,25.01873,-0.000180,24.016307,-0.0078,1.355
5570.00,7.727522,25.01890,-0.000180,24.016470,-0.0078,1.356
5572.00,7.726756,25.01993,-0.000180,24.015785,-0.0079,1.356
5574.00,7.726585,25.01929,-0.000180,24.016231,-0.0078,1.355
5576.00,7.726913,25.01914,-0.000180,24.015787,-0.0078,1.355
5578.00,7.726820,25.01900,-0.000180,24.016523,-0.0079,1.355
5580.00,7.726256,25.01949,-0.000179,24.017098,-0.0078,1.355
5582.00,7.725852,25.01906,-0.000179,24.016646,-0.0078,1.354
5584.00,7.726127,25.01843,-0.000179,24.016055,-0.0079,1.355
5586.00,7.725876,25.01876,-0.000181,24.016429,-0.0078,1.355
5588.00,7.725021,25.01925,-0.000180,24.016717,-0.0078,1.355
5590.00,7.725162,25.01967,-0.000179,24.016456,-0.0078,1.355
5592.00,7.724711,25.01890,-0.000180,24.016541,-0.0079,1.355
5594.00,7.725024,25.01933,-0.000179,24.016012,-0.0078,1.355
5596.00,7.725065,25.01835,-0.000181,24.016503,-0.0078,1.355
5598.00,7.724442,25.01841,-0.000181,24.016142,-0.0078,1.355
5600.00,7.724542,25.01794,-0.000180,24.016320,-0.0078,1.355
5602.00,7.724277,25.01794,-0.000179,24.016784,-0.0078,1.355
5604.00,7.724578,25.01853,-0.000179,24.016891,-0.0078,1.355
5606.00,7.724545,25.01825,-0.000180,24.016677,-0.0078,1.355
5608.00,7.724360,25.01929,-0.000180,24.016389,-0.0078,1.355
5610.00,7.724472,25.01878,-0.000180,24.016338,-0.0078,1.355
5612.00,7.724117,25.01731,-0.000179,24.016166,-0.0079,1.355
5614.00,7.724093,25.01834,-0.000179,24.016650,-0.0078,1.355
5616.00,7.723809,25.01816,-0.000180,24.016702,-0.0078,1.355
5618.00,7.723811,25.01773,-0.000181,24.016441,-0.0079,1.355
5620.00,7.724079,25.01819,-0.000181,24.015888,-0.0078,1.355
5622.00,7.724026,25.01818,-0.000180,24.016217,-0.0078,1.355
5624.00,7.723087,25.01894,-0.000179,24.017399,-0.0079,1.354
5626.00,7.723043,25.01883,-0.000180,24.016717,-0.0079,1.354
5628.00,7.723818,25.01910,-0.000180,24.016414,-0.0078,1.355
5630.00,7.723252,25.01905,-0.000181,24.016372,-0.0078,1.355
5632.00,7.722569,25.01942,-0.000181,24.016316,-0.0078,1.356
5634.00,7.722244,25.01961,-0.000180,24.016552,-0.0078,1.355
5636.00,7.722030,25.02010,-0.000180,24.016666,-0.0078,1.355
5638.00,7.722728,25.01971,-0.000180,24.015956,-0.0078,1.355
5640.00,7.722829,25.01891,-0.000180,24.016019,-0.0078,1.355
5642.00,7.723050,25.01895,-0.000180,24.016059,-0.0078,1.355
5644.00,7.723065,25.01967,-0.000180,24.016630,-0.0078,1.355
5646.00,7.722683,25.01875,-0.000180,24.016081,-0.0078,1.355
5648.00,7.723396,25.01997,-0.000179,24.016813,-0.0078,1.355
5650.00,7.723321,25.02023,-0.000179,24.016579,-0.0078,1.355
5652.00,7.723046,25.01963,-0.000180,24.016726,-0.0078,1.355
5654.00,7.722823,25.01920,-0.000180,24.015961,-0.0078,1.356
5656.00,7.722735,25.01931,-0.000179,24.016498,-0.0078,1.354
5658.00,7.722689,25.02029,-0.000179,24.016586,-0.0078,1.354
5660.00,7.722362,25.01922,-0.000179,24.015979,-0.0079,1.355
5662.00,7.722049,25.01802,-0.000179,24.016449,-0.0078,1.355
5664.00,7.721923,25.01914,-0.000180,24.015908,-0.0078,1.355
5666.00,7.721581,25.01943,-0.000180,24.016342,-0.0079,1.355
5668.00,7.721986,25.01936,-0.000181,24.016577,-0.0078,1.355
5670.00,7.721993,25.01906,-0.000180,24.015865,-0.0078,1.355
5672.00,7.722477,25.01857,-0.000180,24.016189,-0.0078,1.355
5674.00,7.723121,25.01894,-0.000180,24.016681,-0.0078,1.356
5676.00,7.723771,25.01868,-0.000180,24.016213,-0.0078,1.355
5678.00,7.723363,25.01811,-0.000180,24.016639,-0.0078,1.354
5680.00,7.723026,25.01858,-0.000180,24.016266,-0.0078,1.355
5682.00,7.723013,25.01883,-0.000179,24.016657,-0.0079,1.355
5684.00,7.723802,25.01975,-0.000180,24.016565,-0.0078,1.355
5686.00,7.723517,25.01962,-0.000180,24.016032,-0.0078,1.356
5688.00,7.722610,25.01897,-0.000181,24.016026,-0.0078,1.355
5690.00,7.722154,25.01930,-0.000181,24.016739,-0.0078,1.355
5692.00,7.721969,25.01853,-0.000180,24.016401,-0.0078,1.355
5694.00,7.722452,25.01842,-0.000180,24.016639,-0.0078,1.355
5696.00,7.722173,25.01814,-0.000180,24.016113,-0.0078,1.355
5698.00,7.722370,25.01857,-0.000179,24.015917,-0.0079,1.356
5700.00,7.722149,25.01913,-0.000179,24.016213,-0.0078,1.355
5702.00,7.721992,25.01936,-0.000179,24.016572,-0.0078,1.355
5704.00,7.722134,25.01955,-0.000179,24.016343,-0.0078,1.355
5706.00,7.722901,25.01948,-0.000180,24.016284,-0.0078,1.355
5708.00,7.722981,25.01975,-0.000181,24.016445,-0.0078,1.355
5710.00,7.722433,25.01956,-0.000180,24.016295,-0.0079,1.355
5712.00,7.722918,25.01980,-0.000180,24.016182,-0.0079,1.356
5714.00,7.721800,25.01985,-0.000179,24.015834,-0.0079,1.356
5716.00,7.721856,25.01953,-0.000180,24.015655,-0.0078,1.355
5718.00,7.721491,25.01933,-0.000179,24.016142,-0.0078,1.355
5720.00,7.721777,25.01963,-0.000179,24.016135,-0.0078,1.354
5722.00,7.721917,25.01947,-0.000179,24.015722,-0.0078,1.355
5724.00,7.722312,25.01962,-0.000181,24.016547,-0.0078,1.355
5726.00,7.722632,25.01987,-0.000181,24.017000,-0.0078,1.355
5728.00,7.721831,25.01962,-0.000181,24.016238,-0.0078,1.355
5730.00,7.721533,25.01917,-0.000180,24.016465,-0.0079,1.355
5732.00,7.722365,25.01975,-0.000180,24.016710,-0.0078,1.354
5734.00,7.722642,25.01953,-0.000180,24.015999,-0.0078,1.355
5736.00,7.723077,25.01957,-0.000180,24.016659,-0.0078,1.356
5738.00,7.722385,25.01969,-0.000180,24.016450,-0.0079,1.356
5740.00,7.721821,25.01938,-0.000180,24.016391,-0.0078,1.355
5742.00,7.722176,25.01919,-0.000178,24.016432,-0.0078,1.355
5744.00,7.723017,25.01975,-0.000180,24.016336,-0.0078,1.355
5746.00,7.723019,25.01891,-0.000180,24.016523,-0.0078,1.355
5748.00,7.721955,25.01900,-0.000180,24.016934,-0.0078,1.355
5750.00,7.721074,25.01912,-0.000180,24.016276,-0.0078,1.355
5752.00,7.721272,25.01868,-0.000180,24.015569,-0.0079,1.356
5754.00,7.721085,25.01915,-0.000180,24.016356,-0.0079,1.355
5756.00,7.722023,25.01869,-0.000180,24.016169,-0.0078,1.355
5758.00,7.721790,25.01858,-0.000180,24.016276,-0.0078,1.355
5760.00,7.721776,25.01930,-0.000180,24.016470,-0.0078,1.355
5762.00,7.721680,25.01908,-0.000179,24.016855,-0.0078,1.355
5764.00,7.721534,25.01926,-0.000179,24.016084,-0.0078,1.355
5766.00,7.721449,25.01861,-0.000179,24.016568,-0.0078,1.355
5768.00,7.721680,25.01873,-0.000181,24.016557,-0.0078,1.355
5770.00,7.721541,25.01889,-0.000181,24.016505,-0.0078,1.355
5772.00,7.720866,25.01905,-0.000180,24.016800,-0.0078,1.356
5774.00,7.721168,25.01933,-0.000180,24.016875,-0.0078,1.355
5776.00,7.721254,25.01882,-0.000180,24.016730,-0.0079,1.355
5778.00,7.721214,25.01912,-0.000179,24.016066,-0.0079,1.354
5780.00,7.721284,25.01890,-0.000180,24.016855,-0.0079,1.355
5782.00,7.721957,25.01907,-0.000180,24.017495,-0.0079,1.355
5784.00,7.721602,25.01912,-0.000180,24.016255,-0.0078,1.355
5786.00,7.722063,25.01861,-0.000179,24.015566,-0.0078,1.355
5788.00,7.722364,25.01859,-0.000180,24.016284,-0.0078,1.355
5790.00,7.722614,25.01844,-0.000180,24.016385,-0.0079,1.356
5792.00,7.722184,25.01899,-0.000180,24.016124,-0.0078,1.356
5794.00,7.721779,25.01884,-0.000181,24.016527,-0.0078,1.355
5796.00,7.721310,25.01857,-0.000180,24.016305,-0.0078,1.355
5798.00,7.720388,25.01827,-0.000181,24.016282,-0.0079,1.355
5800.00,7.720037,25.01885,-0.000180,24.016690,-0.0078,1.355
5802.00,7.720941,25.01786,-0.000180,24.016465,-0.0078,1.355
5804.00,7.720956,25.01864,-0.000180,24.016342,-0.0079,1.355
5806.00,7.721288,25.01794,-0.000180,24.016155,-0.0079,1.355
5808.00,7.721599,25.01881,-0.000179,24.016222,-0.0079,1.354
5810.00,7.721190,25.01879,-0.000178,24.015863,-0.0079,1.356
5812.00,7.721240,25.01889,-0.000180,24.016258,-0.0078,1.356
5814.00,7.722125,25.01909,-0.000181,24.016380,-0.0078,1.356
5816.00,7.722220,25.01910,-0.000180,24.015555,-0.0078,1.355
5818.00,7.722693,25.01850,-0.000180,24.016115,-0.0078,1.355
5820.00,7.722205,25.01886,-0.000181,24.016641,-0.0078,1.355
5822.00,7.721982,25.01861,-0.000180,24.016536,-0.0079,1.355
5824.00,7.722379,25.01911,-0.000181,24.016527,-0.0078,1.355
5826.00,7.722442,25.01904,-0.000180,24.015887,-0.0078,1.355
5828.00,7.723034,25.01918,-0.000179,24.015475,-0.0078,1.355
5830.00,7.723104,25.01923,-0.000179,24.016376,-0.0078,1.355
5832.00,7.722456,25.01914,-0.000180,24.016623,-0.0078,1.355
5834.00,7.722615,25.01871,-0.000181,24.016331,-0.0079,1.356
5836.00,7.722195,25.01915,-0.000179,24.016443,-0.0079,1.355
5838.00,7.722237,25.01966,-0.000179,24.016924,-0.0078,1.355
5840.00,7.721505,25.01966,-0.000179,24.016503,-0.0078,1.355
5842.00,7.721531,25.01888,-0.000180,24.016220,-0.0078,1.355
5844.00,7.721217,25.01904,-0.000180,24.016490,-0.0078,1.356
5846.00,7.721672,25.01977,-0.000181,24.016635,-0.0078,1.356
5848.00,7.721802,25.01938,-0.000180,24.016490,-0.0078,1.356
5850.00,7.722222,25.01982,-0.000180,24.016429,-0.0078,1.356
5852.00,7.722574,25.01977,-0.000180,24.016789,-0.0078,1.356
5854.00,7.723205,25.02031,-0.000182,24.015622,-0.0078,1.356
5856.00,7.723090,25.02022,-0.000181,24.015858,-0.0078,1.355
5858.00,7.723724,25.02049,-0.000180,24.016876,-0.0079,1.356
5860.00,7.723424,25.02013,-0.000180,24.016151,-0.0078,1.355
5862.00,7.722478,25.02002,-0.000179,24.015965,-0.0078,1.356
5864.00,7.722346,25.02025,-0.000180,24.016280,-0.0078,1.356
5866.00,7.722165,25.01973,-0.000181,24.016650,-0.0078,1.356
5868.00,7.721786,25.01938,-0.000180,24.015314,-0.0078,1.356
5870.00,7.721325,25.01912,-0.000178,24.016699,-0.0078,1.355
5872.00,7.721393,25.01996,-0.000179,24.016628,-0.0078,1.356
5874.00,7.722444,25.01946,-0.000179,24.016692,-0.0079,1.355
5876.00,7.723584,25.01991,-0.000180,24.015916,-0.0079,1.355
5878.00,7.723936,25.01978,-0.000180,24.015861,-0.0078,1.356
5880.00,7.723254,25.01945,-0.000180,24.016588,-0.0078,1.356
5882.00,7.723034,25.01978,-0.000179,24.016186,-0.0078,1.355
5884.00,7.723776,25.01935,-0.000180,24.016579,-0.0078,1.355
5886.00,7.723149,25.01921,-0.000179,24.016719,-0.0078,1.355
5888.00,7.723303,25.01871,-0.000179,24.016180,-0.0078,1.356
5890.00,7.722734,25.01988,-0.000180,24.015925,-0.0078,1.356
5892.00,7.722214,25.01930,-0.000180,24.016713,-0.0078,1.356
5894.00,7.722124,25.01966,-0.000179,24.016391,-0.0079,1.356
5896.00,7.721615,25.02001,-0.000179,24.016871,-0.0079,1.355
5898.00,7.721937,25.01872,-0.000179,24.016626,-0.0079,1.355
5900.00,7.722185,25.01879,-0.000180,24.016476,-0.0078,1.355
5902.00,7.722420,25.01855,-0.000179,24.016818,-0.0078,1.356
5904.00,7.722653,25.01880,-0.000180,24.016490,-0.0078,1.355
5906.00,7.721689,25.01930,-0.000180,24.016423,-0.0079,1.356
5908.00,7.721583,25.01920,-0.000179,24.016693,-0.0078,1.355
5910.00,7.722212,25.01835,-0.000180,24.016985,-0.0078,1.355
5912.00,7.722495,25.01895,-0.000180,24.016503,-0.0078,1.355
5914.00,7.722733,25.01884,-0.000179,24.016893,-0.0078,1.355
5916.00,7.722351,25.01859,-0.000179,24.016407,-0.0078,1.354
5918.00,7.723462,25.01859,-0.000178,24.016452,-0.0078,1.355
5920.00,7.723138,25.01867,-0.000179,24.016769,-0.0078,1.356
5922.00,7.721775,25.01923,-0.000181,24.016528,-0.0078,1.356
5924.00,7.721988,25.01953,-0.000181,24.015673,-0.0078,1.355
5926.00,7.722063,25.01845,-0.000179,24.016675,-0.0078,1.355
5928.00,7.723172,25.01876,-0.000178,24.016534,-0.0078,1.355
5930.00,7.723363,25.01891,-0.000180,24.016503,-0.0078,1.356
5932.00,7.722805,25.01921,-0.000179,24.016084,-0.0078,1.356
5934.00,7.722427,25.01813,-0.000181,24.016742,-0.0078,1.356
5936.00,7.722767,25.01950,-0.000180,24.016916,-0.0078,1.356
5938.00,7.723996,25.01947,-0.000179,24.016766,-0.0078,1.355
5940.00,7.725241,25.01886,-0.000178,24.016641,-0.0078,1.355
5942.00,7.726176,25.01882,-0.000178,24.015705,-0.0078,1.355
5944.00,7.726119,25.01958,-0.000178,24.016356,-0.0078,1.355
5946.00,7.725344,25.01945,-0.000179,24.016028,-0.0078,1.355
5948.00,7.724584,25.01926,-0.000180,24.016916,-0.0079,1.355
5950.00,7.723750,25.01970,-0.000180,24.016820,-0.0078,1.356
5952.00,7.724392,25.01987,-0.000179,24.016157,-0.0079,1.356
5954.00,7.724183,25.02041,-0.000180,24.016220,-0.0078,1.355
5956.00,7.723307,25.01963,-0.000180,24.016831,-0.0078,1.355
5958.00,7.723189,25.02007,-0.000179,24.016264,-0.0079,1.355
5960.00,7.723211,25.01989,-0.000178,24.016124,-0.0078,1.355
5962.00,7.722979,25.01926,-0.000179,24.016371,-0.0078,1.355
5964.00,7.723241,25.01845,-0.000180,24.016615,-0.0078,1.355
5966.00,7.722669,25.01911,-0.000179,24.016612,-0.0078,1.355
5968.00,7.722223,25.01906,-0.000180,24.016552,-0.0078,1.356
5970.00,7.722186,25.01863,-0.000180,24.016653,-0.0078,1.356
5972.00,7.722982,25.01939,-0.000179,24.015910,-0.0079,1.356
5974.00,7.721906,25.01891,-0.000180,24.016976,-0.0078,1.355
5976.00,7.722748,25.01938,-0.000178,24.016686,-0.0078,1.355
5978.00,7.723838,25.01875,-0.000178,24.016528,-0.0078,1.355
5980.00,7.723194,25.01867,-0.000180,24.016838,-0.0078,1.355
5982.00,7.721893,25.01918,-0.000180,24.016423,-0.0078,1.355
5984.00,7.721523,25.01925,-0.000180,24.016505,-0.0078,1.356
5986.00,7.721473,25.01895,-0.000180,24.016262,-0.0079,1.356
5988.00,7.722142,25.01953,-0.000179,24.015977,-0.0078,1.356
5990.00,7.721908,25.01876,-0.000180,24.016427,-0.0079,1.355
5992.00,7.721453,25.01884,-0.000180,24.016450,-0.0078,1.356
5994.00,7.722435,25.01834,-0.000179,24.017634,-0.0078,1.356
5996.00,7.722736,25.01866,-0.000180,24.016454,-0.0078,1.356
5998.00,7.723063,25.01845,-0.000179,24.016213,-0.0078,1.355
6000.00,7.722888,25.01806,-0.000179,24.016634,-0.0078,1.356
6002.00,7.722592,25.01911,-0.000179,24.016956,-0.0078,1.355
@10,12.0000,24.0
6004.00,7.722491,25.01865,-0.000179,24.016554,-0.0078,1.355
6006.00,7.719029,25.01862,-0.000179,24.016867,-0.0078,1.354
6008.00,7.710193,25.01925,-0.000179,24.016918,-0.0078,1.354
6010.00,7.696560,25.01874,-0.000178,24.015963,-0.0079,1.354
6012.00,7.682402,25.01841,-0.000177,24.016256,-0.0078,1.355
6014.00,7.671267,25.01923,-0.000178,24.016686,-0.0078,1.355
6016.00,7.665950,25.01865,-0.000178,24.016430,-0.0078,1.356
6018.00,7.663902,25.01890,-0.000179,24.016815,-0.0078,1.357
6020.00,7.663057,25.01854,-0.000179,24.016376,-0.0078,1.356
6022.00,7.662160,25.01831,-0.000179,24.016391,-0.0078,1.357
6024.00,7.661235,25.01941,-0.000180,24.016637,-0.0078,1.357
6026.00,7.660706,25.01899,-0.000179,24.016260,-0.0078,1.357
6028.00,7.662371,25.01914,-0.000179,24.016682,-0.0078,1.357
6030.00,7.667845,25.01920,-0.000179,24.016601,-0.0078,1.357
6032.00,7.678208,25.01892,-0.000180,24.016398,-0.0078,1.357
6034.00,7.694005,25.01910,-0.000181,24.016793,-0.0078,1.357
6036.00,7.711169,25.01953,-0.000181,24.016197,-0.0079,1.358
6038.00,7.722035,25.01950,-0.000181,24.016927,-0.0078,1.357
6040.00,7.727930,25.01943,-0.000179,24.016837,-0.0078,1.357
6042.00,7.731078,25.01941,-0.000179,24.016777,-0.0078,1.356
6044.00,7.733761,25.01927,-0.000178,24.017215,-0.0078,1.356
6046.00,7.737351,25.01932,-0.000178,24.016160,-0.0078,1.356
6048.00,7.739194,25.01896,-0.000178,24.017018,-0.0078,1.356
6050.00,7.741890,25.01969,-0.000178,24.017554,-0.0078,1.356
6052.00,7.744514,25.02037,-0.000178,24.016751,-0.0079,1.356
6054.00,7.746987,25.02072,-0.000179,24.016866,-0.0078,1.357
6056.00,7.749992,25.01990,-0.000179,24.016867,-0.0078,1.356
6058.00,7.752449,25.02024,-0.000179,24.016318,-0.0079,1.356
6060.00,7.755467,25.02034,-0.000181,24.016151,-0.0078,1.356
6062.00,7.758177,25.01953,-0.000180,24.017025,-0.0078,1.356
6064.00,7.760685,25.01895,-0.000179,24.016860,-0.0079,1.356
6066.00,7.762569,25.01936,-0.000180,24.016262,-0.0078,1.355
6068.00,7.764064,25.01936,-0.000179,24.016715,-0.0078,1.356
6070.00,7.765516,25.02011,-0.000180,24.016956,-0.0079,1.357
6072.00,7.766148,25.02060,-0.000179,24.017023,-0.0079,1.357
6074.00,7.766873,25.01983,-0.000179,24.016681,-0.0078,1.355
6076.00,7.767671,25.02016,-0.000179,24.016896,-0.0079,1.355
6078.00,7.767592,25.01992,-0.000178,24.016590,-0.0078,1.356
6080.00,7.766947,25.01982,-0.000178,24.017440,-0.0078,1.355
6082.00,7.765502,25.01981,-0.000178,24.017317,-0.0078,1.356
6084.00,7.763125,25.01982,-0.000178,24.016730,-0.0078,1.356
6086.00,7.762270,25.01997,-0.000177,24.016255,-0.0078,1.356
6088.00,7.761078,25.02100,-0.000177,24.016545,-0.0078,1.355
6090.00,7.759401,25.02097,-0.000178,24.016460,-0.0078,1.356
6092.00,7.758207,25.02096,-0.000179,24.016884,-0.0078,1.356
6094.00,7.756685,25.02177,-0.000178,24.016815,-0.0079,1.356
6096.00,7.755153,25.02168,-0.000178,24.015930,-0.0078,1.356
6098.00,7.753746,25.02173,-0.000178,24.016110,-0.0078,1.356
6100.00,7.752885,25.02200,-0.000179,24.016454,-0.0078,1.356
6102.00,7.752343,25.02174,-0.000179,24.016407,-0.0078,1.356
6104.00,7.750277,25.02124,-0.000179,24.015852,-0.0078,1.356
6106.00,7.750270,25.02068,-0.000179,24.016231,-0.0078,1.356
6108.00,7.750037,25.02081,-0.000177,24.016849,-0.0078,1.356
6110.00,7.749516,25.02116,-0.000178,24.016073,-0.0078,1.356
6112.00,7.748153,25.02141,-0.000178,24.017215,-0.0078,1.356
6114.00,7.747396,25.02131,-0.000178,24.016922,-0.0078,1.356
6116.00,7.746477,25.02130,-0.000178,24.016461,-0.0078,1.356
6118.00,7.745635,25.02140,-0.000179,24.016561,-0.0078,1.356
6120.00,7.745202,25.02102,-0.000179,24.016744,-0.0079,1.355
6122.00,7.745084,25.02135,-0.000178,24.016324,-0.0078,1.356
6124.00,7.744321,25.02152,-0.000179,24.015869,-0.0078,1.356
6126.00,7.743455,25.02146,-0.000179,24.016668,-0.0078,1.356
6128.00,7.742346,25.02159,-0.000178,24.016559,-0.0078,1.356
6130.00,7.741853,25.02158,-0.000179,24.016380,-0.0078,1.356
6132.00,7.741580,25.02078,-0.000180,24.017040,-0.0078,1.356
6134.00,7.740769,25.02127,-0.000179,24.016342,-0.0078,1.355
6136.00,7.739621,25.02057,-0.000178,24.016010,-0.0078,1.356
6138.00,7.738466,25.01984,-0.000179,24.016690,-0.0079,1.356
6140.00,7.739015,25.02015,-0.000180,24.016800,-0.0079,1.356
6142.00,7.738715,25.01969,-0.000178,24.016913,-0.0078,1.355
6144.00,7.738540,25.01938,-0.000179,24.016786,-0.0078,1.355
6146.00,7.738534,25.01959,-0.000178,24.016117,-0.0078,1.356
6148.00,7.738096,25.01955,-0.000178,24.016124,-0.0078,1.355
6150.00,7.736790,25.01991,-0.000178,24.016363,-0.0079,1.356
6152.00,7.735705,25.01942,-0.000178,24.016255,-0.0078,1.356
6154.00,7.734954,25.01933,-0.000178,24.015738,-0.0078,1.355
6156.00,7.735204,25.02015,-0.000178,24.016224,-0.0078,1.356
6158.00,7.734452,25.02025,-0.000179,24.016742,-0.0078,1.356
6160.00,7.733793,25.02002,-0.000178,24.016304,-0.0078,1.356
6162.00,7.733993,25.02003,-0.000179,24.016363,-0.0078,1.356
6164.00,7.732892,25.01962,-0.000178,24.016097,-0.0078,1.356
6166.00,7.732556,25.02027,-0.000179,24.016548,-0.0078,1.356
6168.00,7.732419,25.01956,-0.000179,24.016084,-0.0078,1.356
6170.00,7.732168,25.01954,-0.000178,24.016024,-0.0078,1.356
6172.00,7.731483,25.01999,-0.000178,24.016461,-0.0078,1.356
6174.00,7.731121,25.02011,-0.000179,24.016066,-0.0078,1.357
6176.00,7.730587,25.02036,-0.000178,24.016238,-0.0078,1.356
6178.00,7.730500,25.01942,-0.000177,24.016093,-0.0078,1.356
6180.00,7.731138,25.01953,-0.000177,24.016284,-0.0078,1.355
6182.00,7.731488,25.01985,-0.000178,24.016728,-0.0078,1.356
6184.00,7.730580,25.02074,-0.000177,24.016510,-0.0078,1.356
6186.00,7.729389,25.02111,-0.000178,24.016070,-0.0078,1.356
6188.00,7.730053,25.02057,-0.000179,24.016860,-0.0078,1.356
6190.00,7.729425,25.02043,-0.000178,24.017079,-0.0078,1.356
6192.00,7.729363,25.02059,-0.000178,24.016878,-0.0078,1.356
6194.00,7.729282,25.02098,-0.000178,24.017005,-0.0078,1.356
6196.00,7.728481,25.02065,-0.000178,24.015986,-0.0078,1.355
6198.00,7.727997,25.02009,-0.000179,24.016445,-0.0078,1.356
6200.00,7.728479,25.01966,-0.000179,24.016227,-0.0078,1.356
6202.00,7.728504,25.01938,-0.000179,24.015718,-0.0078,1.356
6204.00,7.728524,25.01948,-0.000178,24.016663,-0.0078,1.355
6206.00,7.728220,25.01947,-0.000180,24.016345,-0.0078,1.356
6208.00,7.727649,25.02023,-0.000180,24.016052,-0.0078,1.356
6210.00,7.727085,25.02100,-0.000179,24.016434,-0.0078,1.356
6212.00,7.726957,25.02084,-0.000179,24.016634,-0.0078,1.356
6214.00,7.727677,25.02130,-0.000178,24.017217,-0.0078,1.355
6216.00,7.728552,25.02088,-0.000179,24.016922,-0.0078,1.356
6218.00,7.728455,25.02070,-0.000179,24.016039,-0.0078,1.356
6220.00,7.728041,25.01992,-0.000177,24.016634,-0.0078,1.355
6222.00,7.728057,25.01989,-0.000178,24.016934,-0.0078,1.356
6224.00,7.727451,25.02005,-0.000179,24.016487,-0.0078,1.356
6226.00,7.727019,25.02040,-0.000180,24.016704,-0.0078,1.356
6228.00,7.727315,25.02012,-0.000179,24.016329,-0.0078,1.356
6230.00,7.727672,25.02018,-0.000179,24.016962,-0.0079,1.355
6232.00,7.727395,25.02088,-0.000179,24.016568,-0.0078,1.355
6234.00,7.726840,25.02000,-0.000179,24.016008,-0.0078,1.356
6236.00,7.726293,25.02017,-0.000180,24.015995,-0.0078,1.356
6238.00,7.725276,25.02099,-0.000180,24.016072,-0.0078,1.356
6240.00,7.726116,25.02104,-0.000180,24.016124,-0.0079,1.356
6242.00,7.726715,25.02139,-0.000180,24.015994,-0.0078,1.356
6244.00,7.726506,25.02090,-0.000179,24.016614,-0.0078,1.357
6246.00,7.726534,25.02036,-0.000179,24.017540,-0.0078,1.356
6248.00,7.726138,25.02123,-0.000180,24.016581,-0.0078,1.356
6250.00,7.726269,25.02140,-0.000179,24.016686,-0.0078,1.356
6252.00,7.726021,25.02101,-0.000178,24.017150,-0.0078,1.356
6254.00,7.726580,25.02148,-0.000179,24.017079,-0.0078,1.356
6256.00,7.727138,25.02146,-0.000179,24.016231,-0.0078,1.356
6258.00,7.726344,25.02081,-0.000179,24.016217,-0.0079,1.356
6260.00,7.725630,25.01973,-0.000178,24.016162,-0.0078,1.356
6262.00,7.725151,25.01999,-0.000179,24.016818,-0.0078,1.355
6264.00,7.724214,25.02075,-0.000180,24.016760,-0.0078,1.356
6266.00,7.724986,25.02125,-0.000178,24.015994,-0.0078,1.356
6268.00,7.725815,25.02054,-0.000179,24.016347,-0.0078,1.356
6270.00,7.726193,25.01951,-0.000179,24.016327,-0.0078,1.355
6272.00,7.726141,25.01986,-0.000180,24.016817,-0.0078,1.356
6274.00,7.726477,25.02130,-0.000179,24.016423,-0.0078,1.356
6276.00,7.726357,25.02040,-0.000180,24.016362,-0.0078,1.355
6278.00,7.725818,25.02010,-0.000180,24.016519,-0.0079,1.356
6280.00,7.726418,25.02031,-0.000178,24.016430,-0.0078,1.356
6282.00,7.726010,25.02060,-0.000179,24.016635,-0.0078,1.356
6284.00,7.726238,25.01993,-0.000178,24.017103,-0.0078,1.355
6286.00,7.726814,25.01978,-0.000179,24.017081,-0.0078,1.355
6288.00,7.726224,25.02010,-0.000179,24.016664,-0.0079,1.356
6290.00,7.726167,25.02042,-0.000179,24.016246,-0.0079,1.356
6292.00,7.725883,25.01990,-0.000179,24.016052,-0.0078,1.356
6294.00,7.725268,25.01991,-0.000180,24.015878,-0.0078,1.356
6296.00,7.725874,25.02032,-0.000179,24.017023,-0.0078,1.356
6298.00,7.724839,25.02020,-0.000179,24.017257,-0.0078,1.356
6300.00,7.724785,25.01983,-0.000179,24.016436,-0.0078,1.356
6302.00,7.726114,25.01990,-0.000180,24.016545,-0.0078,1.355
6304.00,7.726247,25.01977,-0.000178,24.016827,-0.0078,1.356
6306.00,7.725154,25.01937,-0.000179,24.015850,-0.0078,1.356
6308.00,7.725593,25.01943,-0.000179,24.017261,-0.0078,1.356
6310.00,7.726159,25.01990,-0.000179,24.017391,-0.0079,1.356
6312.00,7.725559,25.01957,-0.000180,24.016345,-0.0078,1.355
6314.00,7.725172,25.01985,-0.000179,24.015939,-0.0078,1.355
6316.00,7.725206,25.01909,-0.000178,24.016478,-0.0078,1.356
6318.00,7.725378,25.01878,-0.000179,24.016528,-0.0078,1.356
6320.00,7.725550,25.01998,-0.000179,24.015883,-0.0078,1.357
6322.00,7.726301,25.02005,-0.000179,24.016786,-0.0078,1.357
6324.00,7.725415,25.01942,-0.000178,24.016818,-0.0078,1.356
6326.00,7.724650,25.01998,-0.000178,24.016965,-0.0078,1.356
6328.00,7.724270,25.02022,-0.000178,24.016621,-0.0078,1.356
6330.00,7.724733,25.02044,-0.000178,24.016409,-0.0078,1.356
6332.00,7.724689,25.02045,-0.000180,24.016548,-0.0078,1.356
6334.00,7.725736,25.02009,-0.000178,24.016061,-0.0078,1.356
6336.00,7.725467,25.01956,-0.000179,24.016925,-0.0078,1.356
6338.00,7.725534,25.02017,-0.000179,24.016818,-0.0078,1.355
6340.00,7.726022,25.02042,-0.000179,24.016661,-0.0078,1.356
6342.00,7.725814,25.02057,-0.000179,24.016953,-0.0078,1.356
6344.00,7.725495,25.02075,-0.000178,24.016866,-0.0078,1.356
6346.00,7.725685,25.02061,-0.000177,24.016586,-0.0078,1.356
6348.00,7.725735,25.02112,-0.000178,24.016490,-0.0078,1.356
6350.00,7.725537,25.02138,-0.000179,24.016503,-0.0078,1.356
6352.00,7.725440,25.02154,-0.000178,24.016307,-0.0078,1.356
6354.00,7.724924,25.02176,-0.000178,24.016556,-0.0078,1.356
6356.00,7.725302,25.02132,-0.000179,24.016942,-0.0078,1.356
6358.00,7.725001,25.02026,-0.000178,24.016887,-0.0078,1.356
6360.00,7.724475,25.02041,-0.000178,24.016298,-0.0078,1.356
6362.00,7.724872,25.02091,-0.000179,24.016153,-0.0078,1.356
6364.00,7.724267,25.02044,-0.000178,24.017058,-0.0078,1.356
6366.00,7.724085,25.02116,-0.000178,24.016949,-0.0078,1.356
6368.00,7.724226,25.02031,-0.000179,24.016726,-0.0078,1.356
6370.00,7.723597,25.02011,-0.000179,24.017156,-0.0078,1.356
6372.00,7.723652,25.01997,-0.000179,24.017047,-0.0078,1.356
6374.00,7.723680,25.02050,-0.000178,24.016648,-0.0078,1.356
6376.00,7.724126,25.02069,-0.000180,24.016155,-0.0078,1.356
6378.00,7.724600,25.02024,-0.000179,24.016909,-0.0078,1.356
6380.00,7.725222,25.02038,-0.000178,24.016895,-0.0078,1.356
6382.00,7.725506,25.02140,-0.000179,24.016592,-0.0078,1.357
6384.00,7.725822,25.02057,-0.000179,24.017130,-0.0078,1.356
6386.00,7.725221,25.02023,-0.000179,24.016701,-0.0078,1.356
6388.00,7.725464,25.02023,-0.000179,24.016394,-0.0078,1.356
6390.00,7.725959,25.02063,-0.000178,24.016576,-0.0078,1.356
6392.00,7.726341,25.02061,-0.000179,24.017016,-0.0078,1.356
6394.00,7.726001,25.02054,-0.000179,24.016624,-0.0078,1.356
6396.00,7.726005,25.02022,-0.000179,24.016099,-0.0078,1.356
6398.00,7.725151,25.01977,-0.000179,24.016202,-0.0078,1.356
6400.00,7.724087,25.02071,-0.000179,24.016314,-0.0078,1.357
6402.00,7.724019,25.02022,-0.000180,24.017313,-0.0078,1.357
6404.00,7.724169,25.02012,-0.000179,24.016552,-0.0078,1.356
6406.00,7.724863,25.02113,-0.000178,24.016784,-0.0078,1.356
6408.00,7.725438,25.02057,-0.000179,24.016247,-0.0078,1.356
6410.00,7.725659,25.02063,-0.000179,24.016164,-0.0078,1.356
6412.00,7.725477,25.02120,-0.000178,24.016565,-0.0078,1.356
6414.00,7.725294,25.02134,-0.000180,24.016568,-0.0078,1.356
6416.00,7.725258,25.02145,-0.000179,24.017058,-0.0078,1.356
6418.00,7.725495,25.02127,-0.000179,24.016789,-0.0078,1.357
6420.00,7.725091,25.02139,-0.000179,24.016860,-0.0078,1.357
6422.00,7.725457,25.02179,-0.000179,24.016186,-0.0078,1.356
6424.00,7.725814,25.02165,-0.000179,24.016068,-0.0078,1.356
6426.00,7.725741,25.02201,-0.000180,24.016465,-0.0078,1.356
6428.00,7.725966,25.02188,-0.000179,24.016976,-0.0078,1.357
6430.00,7.725272,25.02201,-0.000179,24.016465,-0.0078,1.356
6432.00,7.726229,25.02129,-0.000179,24.017036,-0.0078,1.357
6434.00,7.725493,25.02152,-0.000179,24.016280,-0.0078,1.357
6436.00,7.724706,25.02126,-0.000180,24.016646,-0.0078,1.356
6438.00,7.725075,25.02185,-0.000179,24.016893,-0.0078,1.357
6440.00,7.725717,25.02215,-0.000179,24.016623,-0.0078,1.356
6442.00,7.725446,25.02226,-0.000180,24.016632,-0.0078,1.357
6444.00,7.725334,25.02238,-0.000179,24.016396,-0.0078,1.356
6446.00,7.725566,25.02276,-0.000179,24.016329,-0.0079,1.356
6448.00,7.725843,25.02271,-0.000178,24.016809,-0.0078,1.356
6450.00,7.726436,25.02240,-0.000179,24.016624,-0.0078,1.356
6452.00,7.725751,25.02187,-0.000178,24.016648,-0.0078,1.356
6454.00,7.725625,25.02204,-0.000179,24.017130,-0.0078,1.357
6456.00,7.725187,25.02191,-0.000179,24.016391,-0.0078,1.357
6458.00,7.725033,25.02250,-0.000180,24.016320,-0.0078,1.356
6460.00,7.725683,25.02174,-0.000180,24.016244,-0.0079,1.357
6462.00,7.725422,25.02206,-0.000181,24.016543,-0.0078,1.357
6464.00,7.724877,25.02164,-0.000179,24.016692,-0.0079,1.356
6466.00,7.724801,25.02223,-0.000179,24.017186,-0.0078,1.357
6468.00,7.725517,25.02239,-0.000179,24.016739,-0.0078,1.356
6470.00,7.725460,25.02252,-0.000178,24.016742,-0.0078,1.356
6472.00,7.724665,25.02168,-0.000180,24.016296,-0.0079,1.356
6474.00,7.724502,25.02197,-0.000178,24.016362,-0.0078,1.356
6476.00,7.724308,25.02225,-0.000179,24.016933,-0.0078,1.356
6478.00,7.724599,25.02210,-0.000180,24.016905,-0.0078,1.357
6480.00,7.725233,25.02265,-0.000180,24.016064,-0.0078,1.356
6482.00,7.725182,25.02242,-0.000180,24.016441,-0.0078,1.357
6484.00,7.724637,25.02263,-0.000180,24.016101,-0.0078,1.356
6486.00,7.725537,25.02231,-0.000179,24.016266,-0.0078,1.357
6488.00,7.725080,25.02188,-0.000179,24.016403,-0.0078,1.356
6490.00,7.724773,25.02226,-0.000179,24.017005,-0.0078,1.356
6492.00,7.724852,25.02217,-0.000178,24.016430,-0.0078,1.356
6494.00,7.724635,25.02098,-0.000179,24.016400,-0.0078,1.357
6496.00,7.724528,25.02128,-0.000180,24.016512,-0.0079,1.357
6498.00,7.724638,25.02136,-0.000180,24.016751,-0.0079,1.357
6500.00,7.724166,25.02103,-0.000180,24.015977,-0.0079,1.357
6502.00,7.724397,25.02101,-0.000179,24.016200,-0.0079,1.356
6504.00,7.724602,25.02138,-0.000179,24.016053,-0.0078,1.356
6506.00,7.725136,25.02225,-0.000180,24.016537,-0.0078,1.357
6508.00,7.725147,25.02171,-0.000180,24.016436,-0.0078,1.357
6510.00,7.725088,25.02188,-0.000179,24.016492,-0.0079,1.357
6512.00,7.724352,25.02213,-0.000180,24.017029,-0.0078,1.356
6514.00,7.724722,25.02246,-0.000179,24.016271,-0.0078,1.357
6516.00,7.725375,25.02193,-0.000180,24.016037,-0.0079,1.356
6518.00,7.725488,25.02123,-0.000180,24.016634,-0.0078,1.356
6520.00,7.725415,25.02218,-0.000180,24.016010,-0.0078,1.356
6522.00,7.726120,25.02243,-0.000179,24.016081,-0.0078,1.357
6524.00,7.725410,25.02208,-0.000180,24.016313,-0.0078,1.356
6526.00,7.725599,25.02201,-0.000180,24.017310,-0.0078,1.357
6528.00,7.726153,25.02332,-0.000179,24.016740,-0.0078,1.357
6530.00,7.725941,25.02361,-0.000179,24.017306,-0.0078,1.357
6532.00,7.725799,25.02266,-0.000181,24.016717,-0.0078,1.357
6534.00,7.725966,25.02303,-0.000180,24.016733,-0.0078,1.357
6536.00,7.725577,25.02256,-0.000180,24.016322,-0.0078,1.357
6538.00,7.725782,25.02220,-0.000180,24.016895,-0.0078,1.357
6540.00,7.726243,25.02291,-0.000179,24.016900,-0.0078,1.357
6542.00,7.725193,25.02276,-0.000179,24.016035,-0.0078,1.356
6544.00,7.725323,25.02265,-0.000179,24.016066,-0.0079,1.356
6546.00,7.724770,25.02284,-0.000179,24.016073,-0.0078,1.357
6548.00,7.725702,25.02274,-0.000180,24.016206,-0.0078,1.357
6550.00,7.725948,25.02265,-0.000179,24.015927,-0.0078,1.356
6552.00,7.725750,25.02215,-0.000179,24.016768,-0.0079,1.356
6554.00,7.725521,25.02193,-0.000179,24.016389,-0.0078,1.357
6556.00,7.725500,25.02266,-0.000180,24.016646,-0.0078,1.358
6558.00,7.726440,25.02265,-0.000181,24.016523,-0.0079,1.357
6560.00,7.726891,25.02225,-0.000179,24.016547,-0.0079,1.357
6562.00,7.726871,25.02222,-0.000178,24.017286,-0.0078,1.356
6564.00,7.725811,25.02163,-0.000179,24.016287,-0.0079,1.356
6566.00,7.725353,25.02208,-0.000179,24.016291,-0.0078,1.357
6568.00,7.725204,25.02184,-0.000179,24.015899,-0.0078,1.357
6570.00,7.725727,25.02192,-0.000180,24.016284,-0.0079,1.357
6572.00,7.725710,25.02219,-0.000180,24.016724,-0.0079,1.357
6574.00,7.725902,25.02187,-0.000179,24.016238,-0.0078,1.357
6576.00,7.725752,25.02244,-0.000180,24.015774,-0.0078,1.357
6578.00,7.725786,25.02169,-0.000180,24.016184,-0.0079,1.357
6580.00,7.726069,25.02159,-0.000179,24.016601,-0.0079,1.357
6582.00,7.726392,25.02179,-0.000180,24.016295,-0.0078,1.356
6584.00,7.726079,25.02210,-0.000180,24.016838,-0.0078,1.356
6586.00,7.725627,25.02116,-0.000180,24.016391,-0.0078,1.357
6588.00,7.726029,25.02130,-0.000180,24.017074,-0.0079,1.357
6590.00,7.725547,25.02191,-0.000180,24.015609,-0.0078,1.357
6592.00,7.725092,25.02177,-0.000180,24.016021,-0.0078,1.357
6594.00,7.725503,25.02140,-0.000180,24.016561,-0.0079,1.357
6596.00,7.725390,25.02145,-0.000180,24.016545,-0.0078,1.357
6598.00,7.725709,25.02146,-0.000179,24.016146,-0.0078,1.357
6600.00,7.726200,25.02133,-0.000179,24.015850,-0.0078,1.356
6602.00,7.725850,25.02100,-0.000180,24.016309,-0.0079,1.357
@11,12.0000,24.0
6604.00,7.725240,25.02150,-0.000180,24.016802,-0.0078,1.357
6606.00,7.722060,25.02254,-0.000179,24.016862,-0.0078,1.357
6608.00,7.713779,25.02199,-0.000179,24.016811,-0.0078,1.356
6610.00,7.701859,25.02108,-0.000178,24.016093,-0.0078,1.355
6612.00,7.687165,25.02159,-0.000177,24.015655,-0.0078,1.356
6614.00,7.676395,25.02198,-0.000177,24.016041,-0.0078,1.356
6616.00,7.670375,25.02142,-0.000179,24.016476,-0.0078,1.356
6618.00,7.667507,25.02122,-0.000178,24.016537,-0.0078,1.357
6620.00,7.667034,25.02144,-0.000179,24.016318,-0.0079,1.358
6622.00,7.666370,25.02235,-0.000180,24.016945,-0.0078,1.358
6624.00,7.665463,25.02315,-0.000180,24.015776,-0.0078,1.358
6626.00,7.666379,25.02183,-0.000180,24.016421,-0.0078,1.358
6628.00,7.668299,25.02177,-0.000179,24.016668,-0.0078,1.359
6630.00,7.673438,25.02218,-0.000180,24.016469,-0.0078,1.358
6632.00,7.683617,25.02202,-0.000181,24.015814,-0.0079,1.359
6634.00,7.699556,25.02204,-0.000182,24.016211,-0.0079,1.359
6636.00,7.716146,25.02196,-0.000181,24.015985,-0.0079,1.359
6638.00,7.726749,25.02220,-0.000180,24.015640,-0.0078,1.359
6640.00,7.732510,25.02134,-0.000180,24.016258,-0.0078,1.359
6642.00,7.736418,25.02199,-0.000180,24.015999,-0.0079,1.358
6644.00,7.739102,25.02263,-0.000178,24.016826,-0.0078,1.356
6646.00,7.742053,25.02206,-0.000177,24.016385,-0.0078,1.357
6648.00,7.743586,25.02141,-0.000177,24.016325,-0.0078,1.357
6650.00,7.745445,25.02212,-0.000177,24.016485,-0.0078,1.357
6652.00,7.747818,25.02296,-0.000179,24.016325,-0.0078,1.357
6654.00,7.749110,25.02277,-0.000178,24.016421,-0.0078,1.357
6656.00,7.751635,25.02265,-0.000178,24.016371,-0.0079,1.357
6658.00,7.753897,25.02230,-0.000178,24.016342,-0.0079,1.357
6660.00,7.756477,25.02296,-0.000179,24.016104,-0.0078,1.357
6662.00,7.758886,25.02245,-0.000179,24.016198,-0.0078,1.357
6664.00,7.762361,25.02279,-0.000179,24.016724,-0.0078,1.357
6666.00,7.764943,25.02283,-0.000178,24.016565,-0.0078,1.357
6668.00,7.767977,25.02179,-0.000178,24.016278,-0.0078,1.357
6670.00,7.769721,25.02242,-0.000179,24.016146,-0.0078,1.357
6672.00,7.770483,25.02199,-0.000179,24.016514,-0.0079,1.357
6674.00,7.771760,25.02148,-0.000179,24.016827,-0.0078,1.357
6676.00,7.772650,25.02204,-0.000180,24.016545,-0.0078,1.357
6678.00,7.772897,25.02336,-0.000179,24.016804,-0.0078,1.357
6680.00,7.772652,25.02317,-0.000178,24.016470,-0.0078,1.357
6682.00,7.772107,25.02274,-0.000179,24.016180,-0.0078,1.357
6684.00,7.770895,25.02252,-0.000180,24.016095,-0.0078,1.357
6686.00,7.768434,25.02190,-0.000179,24.016436,-0.0078,1.357
6688.00,7.766928,25.02171,-0.000180,24.015965,-0.0078,1.357
6690.00,7.766219,25.02203,-0.000180,24.016369,-0.0078,1.357
6692.00,7.764221,25.02265,-0.000180,24.016846,-0.0079,1.357
6694.00,7.761938,25.02241,-0.000178,24.016329,-0.0079,1.357
6696.00,7.760689,25.02246,-0.000180,24.015946,-0.0078,1.357
6698.00,7.758715,25.02245,-0.000179,24.016070,-0.0078,1.357
6700.00,7.757041,25.02197,-0.000179,24.016547,-0.0078,1.357
6702.00,7.755615,25.02172,-0.000178,24.016039,-0.0078,1.357
6704.00,7.755612,25.02199,-0.000179,24.016427,-0.0078,1.357
6706.00,7.754526,25.02192,-0.000178,24.016731,-0.0078,1.357
6708.00,7.752643,25.02178,-0.000178,24.016240,-0.0078,1.357
6710.00,7.751305,25.02181,-0.000179,24.016144,-0.0078,1.357
6712.00,7.751776,25.02221,-0.000180,24.017241,-0.0078,1.357
6714.00,7.751675,25.02198,-0.000181,24.016697,-0.0079,1.357
6716.00,7.750475,25.02159,-0.000180,24.016412,-0.0079,1.357
6718.00,7.749815,25.02268,-0.000178,24.016760,-0.0078,1.357
6720.00,7.749807,25.02232,-0.000179,24.016186,-0.0078,1.356
6722.00,7.748531,25.02185,-0.000179,24.016430,-0.0078,1.357
6724.00,7.748035,25.02192,-0.000180,24.016483,-0.0078,1.358
6726.00,7.747724,25.02107,-0.000179,24.016287,-0.0079,1.357
6728.00,7.747663,25.02176,-0.000179,24.016068,-0.0078,1.356
6730.00,7.746075,25.02222,-0.000178,24.016253,-0.0078,1.356
6732.00,7.744706,25.02164,-0.000178,24.016811,-0.0079,1.357
6734.00,7.744545,25.02273,-0.000178,24.016456,-0.0078,1.357
6736.00,7.744427,25.02242,-0.000179,24.016452,-0.0078,1.357
6738.00,7.744137,25.02206,-0.000179,24.016889,-0.0079,1.357
6740.00,7.743965,25.02337,-0.000178,24.016632,-0.0079,1.357
6742.00,7.743156,25.02308,-0.000178,24.016499,-0.0079,1.357
6744.00,7.742723,25.02270,-0.000179,24.015948,-0.0078,1.357
6746.00,7.742111,25.02261,-0.000179,24.015892,-0.0078,1.357
6748.00,7.740971,25.02255,-0.000178,24.016414,-0.0078,1.356
6750.00,7.740079,25.02275,-0.000179,24.016072,-0.0078,1.357
6752.00,7.740085,25.02262,-0.000179,24.016021,-0.0079,1.357
6754.00,7.738985,25.02266,-0.000179,24.015765,-0.0078,1.357
6756.00,7.738301,25.02283,-0.000178,24.016581,-0.0078,1.357
6758.00,7.737922,25.02288,-0.000179,24.016572,-0.0079,1.357
6760.00,7.737033,25.02249,-0.000177,24.016331,-0.0078,1.357
6762.00,7.736498,25.02255,-0.000178,24.016581,-0.0078,1.357
6764.00,7.736454,25.02296,-0.000179,24.016634,-0.0078,1.357
6766.00,7.735859,25.02228,-0.000179,24.016809,-0.0079,1.357
6768.00,7.735382,25.02206,-0.000179,24.017025,-0.0078,1.357
6770.00,7.735652,25.02179,-0.000178,24.016063,-0.0078,1.356
6772.00,7.736246,25.02238,-0.000178,24.016222,-0.0078,1.357
6774.00,7.735489,25.02198,-0.000178,24.016929,-0.0078,1.357
6776.00,7.735708,25.02257,-0.000177,24.016536,-0.0078,1.357
6778.00,7.735798,25.02242,-0.000179,24.016329,-0.0078,1.357
6780.00,7.735110,25.02246,-0.000178,24.016202,-0.0079,1.356
6782.00,7.734661,25.02196,-0.000177,24.016351,-0.0078,1.357
6784.00,7.734796,25.02241,-0.000179,24.016061,-0.0078,1.357
6786.00,7.734293,25.02294,-0.000179,24.016208,-0.0078,1.357
6788.00,7.733938,25.02215,-0.000179,24.016557,-0.0078,1.356
6790.00,7.733270,25.02151,-0.000179,24.016231,-0.0079,1.357
6792.00,7.733550,25.02245,-0.000179,24.016246,-0.0078,1.357
6794.00,7.733056,25.02306,-0.000180,24.016260,-0.0078,1.358
6796.00,7.733553,25.02207,-0.000180,24.017166,-0.0078,1.357
6798.00,7.732443,25.02259,-0.000179,24.016831,-0.0078,1.356
6800.00,7.732361,25.02254,-0.000179,24.016343,-0.0079,1.357
6802.00,7.732140,25.02244,-0.000177,24.016601,-0.0078,1.356
6804.00,7.731939,25.02263,-0.000177,24.016327,-0.0079,1.357
6806.00,7.731811,25.02252,-0.000178,24.016661,-0.0079,1.357
6808.00,7.731540,25.02129,-0.000178,24.016648,-0.0079,1.357
6810.00,7.731163,25.02177,-0.000179,24.016684,-0.0078,1.356
6812.00,7.731398,25.02218,-0.000178,24.016779,-0.0078,1.356
6814.00,7.731210,25.02219,-0.000177,24.015945,-0.0079,1.357
6816.00,7.731059,25.02179,-0.000178,24.016059,-0.0078,1.357
6818.00,7.731028,25.02186,-0.000179,24.016117,-0.0079,1.357
6820.00,7.730734,25.02184,-0.000179,24.017016,-0.0078,1.357
6822.00,7.730358,25.02230,-0.000180,24.016942,-0.0078,1.357
6824.00,7.730464,25.02217,-0.000179,24.016420,-0.0078,1.357
6826.00,7.730738,25.02203,-0.000178,24.016731,-0.0078,1.357
6828.00,7.731164,25.02163,-0.000179,24.015927,-0.0078,1.356
6830.00,7.730305,25.02213,-0.000178,24.016566,-0.0078,1.357
6832.00,7.729267,25.02244,-0.000178,24.016615,-0.0078,1.356
6834.00,7.729577,25.02305,-0.000177,24.016128,-0.0079,1.357
6836.00,7.730358,25.02251,-0.000179,24.016702,-0.0078,1.357
6838.00,7.730348,25.02297,-0.000177,24.017092,-0.0078,1.357
6840.00,7.730413,25.02263,-0.000178,24.017119,-0.0078,1.356
6842.00,7.730787,25.02337,-0.000179,24.017253,-0.0078,1.356
6844.00,7.731082,25.02339,-0.000178,24.017134,-0.0078,1.357
6846.00,7.730779,25.02342,-0.000177,24.016342,-0.0078,1.357
6848.00,7.730118,25.02260,-0.000179,24.016695,-0.0078,1.357
6850.00,7.729523,25.02292,-0.000179,24.015986,-0.0079,1.357
6852.00,7.729102,25.02290,-0.000179,24.016759,-0.0078,1.357
6854.00,7.729263,25.02403,-0.000179,24.016764,-0.0078,1.357
6856.00,7.729923,25.02357,-0.000178,24.016590,-0.0078,1.357
6858.00,7.730109,25.02347,-0.000177,24.016909,-0.0078,1.357
6860.00,7.729851,25.02299,-0.000178,24.016432,-0.0078,1.357
6862.00,7.729847,25.02302,-0.000179,24.015896,-0.0078,1.357
6864.00,7.729553,25.02260,-0.000178,24.016750,-0.0078,1.357
6866.00,7.729336,25.02182,-0.000178,24.016380,-0.0078,1.357
6868.00,7.728718,25.02257,-0.000179,24.016835,-0.0078,1.357
6870.00,7.728333,25.02221,-0.000178,24.016247,-0.0079,1.357
6872.00,7.728148,25.02208,-0.000178,24.016652,-0.0078,1.357
6874.00,7.727984,25.02163,-0.000178,24.016757,-0.0078,1.356
6876.00,7.729010,25.02127,-0.000178,24.016427,-0.0078,1.357
6878.00,7.728888,25.02168,-0.000179,24.016258,-0.0079,1.357
6880.00,7.729065,25.02206,-0.000179,24.016927,-0.0078,1.357
6882.00,7.728541,25.02229,-0.000178,24.016726,-0.0078,1.356
6884.00,7.728565,25.02198,-0.000178,24.015914,-0.0078,1.357
6886.00,7.728047,25.02193,-0.000179,24.016097,-0.0079,1.357
6888.00,7.727903,25.02176,-0.000178,24.016561,-0.0078,1.357
6890.00,7.728448,25.02122,-0.000179,24.016015,-0.0078,1.357
6892.00,7.727742,25.02099,-0.000180,24.016180,-0.0078,1.357
6894.00,7.727706,25.02141,-0.000178,24.016010,-0.0078,1.357
6896.00,7.728215,25.02146,-0.000178,24.016012,-0.0079,1.357
6898.00,7.729081,25.02161,-0.000178,24.017177,-0.0079,1.357
6900.00,7.729170,25.02180,-0.000179,24.016289,-0.0079,1.357
6902.00,7.729144,25.02219,-0.000178,24.016247,-0.0078,1.357
6904.00,7.729608,25.02293,-0.000178,24.015997,-0.0079,1.357
6906.00,7.730070,25.02140,-0.000178,24.015762,-0.0078,1.356
6908.00,7.729751,25.02213,-0.000180,24.017047,-0.0078,1.358
6910.00,7.728765,25.02215,-0.000179,24.016440,-0.0078,1.357
6912.00,7.728046,25.02165,-0.000179,24.016255,-0.0079,1.357
6914.00,7.727887,25.02253,-0.000177,24.016358,-0.0078,1.356
6916.00,7.727812,25.02215,-0.000178,24.016420,-0.0079,1.357
6918.00,7.727886,25.02266,-0.000178,24.015685,-0.0079,1.357
6920.00,7.727604,25.02160,-0.000178,24.016273,-0.0079,1.357
6922.00,7.727571,25.02141,-0.000179,24.016717,-0.0078,1.356
6924.00,7.728199,25.02155,-0.000180,24.016121,-0.0078,1.357
6926.00,7.727477,25.02186,-0.000179,24.016218,-0.0078,1.357
6928.00,7.727310,25.02267,-0.000179,24.016014,-0.0078,1.357
6930.00,7.726865,25.02232,-0.000179,24.016474,-0.0078,1.357
6932.00,7.726635,25.02221,-0.000178,24.016064,-0.0078,1.357
6934.00,7.727350,25.02277,-0.000179,24.016530,-0.0078,1.357
6936.00,7.728110,25.02296,-0.000178,24.016539,-0.0078,1.357
6938.00,7.727386,25.02268,-0.000179,24.016086,-0.0079,1.357
6940.00,7.725722,25.02245,-0.000181,24.016692,-0.0078,1.357
6942.00,7.725999,25.02230,-0.000180,24.016079,-0.0079,1.357
6944.00,7.727453,25.02287,-0.000178,24.016356,-0.0079,1.357
6946.00,7.726795,25.02238,-0.000179,24.017003,-0.0079,1.356
6948.00,7.726656,25.02243,-0.000178,24.016942,-0.0079,1.357
6950.00,7.727011,25.02219,-0.000179,24.016704,-0.0078,1.358
6952.00,7.728043,25.02344,-0.000179,24.016577,-0.0078,1.358
6954.00,7.728314,25.02316,-0.000180,24.016358,-0.0078,1.357
6956.00,7.727771,25.02255,-0.000179,24.016237,-0.0078,1.358
6958.00,7.727806,25.02235,-0.000179,24.016476,-0.0079,1.357
6960.00,7.727303,25.02267,-0.000179,24.016688,-0.0078,1.357
6962.00,7.726360,25.02237,-0.000179,24.016385,-0.0078,1.357
6964.00,7.726674,25.02228,-0.000179,24.016858,-0.0078,1.357
6966.00,7.727245,25.02211,-0.000178,24.016688,-0.0078,1.357
6968.00,7.727526,25.02263,-0.000178,24.016722,-0.0078,1.357
6970.00,7.727302,25.02202,-0.000178,24.016191,-0.0079,1.357
6972.00,7.727909,25.02179,-0.000178,24.016148,-0.0078,1.357
6974.00,7.727673,25.02157,-0.000178,24.015957,-0.0078,1.357
6976.00,7.727460,25.02207,-0.000179,24.015801,-0.0079,1.357
6978.00,7.727568,25.02143,-0.000179,24.016121,-0.0078,1.357
6980.00,7.727443,25.02150,-0.000178,24.016992,-0.0078,1.357
6982.00,7.727137,25.02187,-0.000178,24.015841,-0.0078,1.357
6984.00,7.726851,25.02178,-0.000180,24.016704,-0.0078,1.357
6986.00,7.727358,25.02185,-0.000179,24.016552,-0.0078,1.357
6988.00,7.727462,25.02226,-0.000179,24.016942,-0.0078,1.357
6990.00,7.728576,25.02249,-0.000178,24.016353,-0.0078,1.357
6992.00,7.727713,25.02293,-0.000179,24.016345,-0.0078,1.357
6994.00,7.726735,25.02252,-0.000179,24.016730,-0.0078,1.357
6996.00,7.726838,25.02287,-0.000179,24.016494,-0.0078,1.357
6998.00,7.726717,25.02251,-0.000178,24.016093,-0.0078,1.357
7000.00,7.726096,25.02152,-0.000179,24.016407,-0.0078,1.356
7002.00,7.727377,25.02179,-0.000179,24.015956,-0.0079,1.357
7004.00,7.728324,25.02141,-0.000179,24.016673,-0.0078,1.357
7006.00,7.727062,25.02184,-0.000179,24.016423,-0.0079,1.357
7008.00,7.726439,25.02105,-0.000178,24.017038,-0.0079,1.357
7010.00,7.726107,25.02208,-0.000179,24.016247,-0.0078,1.357
7012.00,7.726706,25.02245,-0.000179,24.016276,-0.0078,1.357
7014.00,7.727547,25.02217,-0.000178,24.017121,-0.0078,1.358
7016.00,7.727650,25.02265,-0.000178,24.016944,-0.0078,1.357
7018.00,7.727425,25.02235,-0.000178,24.017364,-0.0078,1.356
7020.00,7.727389,25.02312,-0.000179,24.016198,-0.0078,1.357
7022.00,7.727638,25.02283,-0.000179,24.016822,-0.0078,1.357
7024.00,7.727183,25.02312,-0.000179,24.016619,-0.0078,1.358
7026.00,7.727837,25.02202,-0.000180,24.017061,-0.0078,1.357
7028.00,7.728084,25.02219,-0.000179,24.016992,-0.0078,1.358
7030.00,7.727102,25.02216,-0.000179,24.016269,-0.0078,1.357
7032.00,7.726828,25.02240,-0.000177,24.015635,-0.0078,1.357
7034.00,7.727358,25.02196,-0.000177,24.016641,-0.0078,1.357
7036.00,7.727801,25.02170,-0.000177,24.016666,-0.0078,1.356
7038.00,7.726891,25.02127,-0.000177,24.016751,-0.0078,1.356
7040.00,7.726924,25.02216,-0.000177,24.016541,-0.0079,1.357
7042.00,7.727357,25.02167,-0.000178,24.016039,-0.0078,1.357
7044.00,7.726839,25.02244,-0.000178,24.016282,-0.0078,1.358
7046.00,7.727289,25.02187,-0.000178,24.016719,-0.0078,1.357
7048.00,7.728538,25.02143,-0.000179,24.016842,-0.0078,1.357
7050.00,7.728701,25.02182,-0.000178,24.016394,-0.0078,1.357
7052.00,7.727493,25.02204,-0.000177,24.017145,-0.0078,1.357
7054.00,7.727067,25.02252,-0.000177,24.016847,-0.0078,1.357
7056.00,7.726998,25.02293,-0.000179,24.015948,-0.0078,1.357
7058.00,7.727322,25.02261,-0.000177,24.016646,-0.0078,1.357
7060.00,7.727488,25.02224,-0.000177,24.017002,-0.0078,1.357
7062.00,7.728068,25.02246,-0.000178,24.017172,-0.0078,1.357
7064.00,7.728110,25.02243,-0.000177,24.015685,-0.0078,1.357
7066.00,7.727353,25.02267,-0.000178,24.016267,-0.0078,1.357
7068.00,7.727967,25.02228,-0.000178,24.016204,-0.0078,1.357
7070.00,7.728032,25.02282,-0.000179,24.016365,-0.0078,1.357
7072.00,7.727772,25.02262,-0.000179,24.016467,-0.0078,1.357
7074.00,7.727340,25.02225,-0.000178,24.016264,-0.0078,1.356
7076.00,7.727286,25.02245,-0.000178,24.016385,-0.0078,1.357
7078.00,7.726856,25.02210,-0.000178,24.016641,-0.0078,1.357
7080.00,7.725898,25.02163,-0.000179,24.016492,-0.0078,1.357
7082.00,7.726463,25.02088,-0.000179,24.016450,-0.0078,1.357
7084.00,7.727339,25.02170,-0.000178,24.016889,-0.0078,1.358
7086.00,7.727661,25.02194,-0.000178,24.017339,-0.0078,1.357
7088.00,7.727085,25.02270,-0.000178,24.016421,-0.0078,1.357
7090.00,7.727448,25.02245,-0.000178,24.016458,-0.0078,1.357
7092.00,7.727875,25.02271,-0.000179,24.016380,-0.0078,1.357
7094.00,7.726823,25.02261,-0.000178,24.016481,-0.0078,1.357
7096.00,7.726597,25.02257,-0.000178,24.016706,-0.0078,1.357
7098.00,7.727469,25.02288,-0.000179,24.017128,-0.0078,1.357
7100.00,7.727755,25.02207,-0.000179,24.015908,-0.0078,1.357
7102.00,7.727248,25.02307,-0.000178,24.015780,-0.0078,1.357
7104.00,7.727294,25.02313,-0.000179,24.016516,-0.0078,1.357
7106.00,7.726419,25.02308,-0.000179,24.015939,-0.0079,1.356
7108.00,7.726578,25.02199,-0.000178,24.015859,-0.0078,1.357
7110.00,7.727953,25.02224,-0.000179,24.016182,-0.0078,1.357
7112.00,7.727609,25.02257,-0.000179,24.016276,-0.0078,1.357
7114.00,7.728478,25.02290,-0.000179,24.016253,-0.0078,1.357
7116.00,7.728460,25.02280,-0.000178,24.016338,-0.0078,1.356
7118.00,7.728824,25.02267,-0.000177,24.016004,-0.0078,1.357
7120.00,7.727864,25.02265,-0.000178,24.016275,-0.0078,1.357
7122.00,7.727467,25.02221,-0.000178,24.017243,-0.0078,1.357
7124.00,7.728204,25.02232,-0.000177,24.016518,-0.0078,1.356
7126.00,7.728942,25.02248,-0.000176,24.016510,-0.0078,1.357
7128.00,7.728570,25.02271,-0.000177,24.016686,-0.0078,1.357
7130.00,7.728218,25.02266,-0.000177,24.016677,-0.0078,1.357
7132.00,7.727972,25.02284,-0.000177,24.016440,-0.0078,1.356
7134.00,7.727554,25.02195,-0.000178,24.016530,-0.0078,1.357
7136.00,7.727757,25.02237,-0.000179,24.016724,-0.0078,1.357
7138.00,7.727578,25.02309,-0.000179,24.016050,-0.0078,1.357
7140.00,7.727733,25.02272,-0.000179,24.016583,-0.0078,1.357
7142.00,7.727520,25.02240,-0.000178,24.016231,-0.0078,1.357
7144.00,7.727801,25.02214,-0.000178,24.016507,-0.0078,1.357
7146.00,7.727858,25.02234,-0.000177,24.016483,-0.0078,1.357
7148.00,7.727256,25.02252,-0.000177,24.017324,-0.0078,1.356
7150.00,7.727701,25.02294,-0.000178,24.017078,-0.0078,1.357
7152.00,7.727686,25.02322,-0.000179,24.016768,-0.0078,1.357
7154.00,7.727088,25.02327,-0.000179,24.016842,-0.0078,1.357
7156.00,7.726392,25.02313,-0.000178,24.015977,-0.0078,1.358
7158.00,7.726609,25.02377,-0.000179,24.016213,-0.0078,1.357
7160.00,7.727510,25.02307,-0.000179,24.016530,-0.0078,1.357
7162.00,7.727251,25.02330,-0.000179,24.016557,-0.0078,1.357
7164.00,7.727499,25.02261,-0.000178,24.016780,-0.0078,1.357
7166.00,7.727594,25.02251,-0.000178,24.016608,-0.0078,1.357
7168.00,7.728062,25.02349,-0.000178,24.016554,-0.0078,1.357
7170.00,7.728364,25.02253,-0.000178,24.016641,-0.0078,1.357
7172.00,7.728047,25.02185,-0.000178,24.015916,-0.0078,1.357
7174.00,7.727750,25.02213,-0.000179,24.017023,-0.0078,1.357
7176.00,7.727406,25.02283,-0.000177,24.016255,-0.0078,1.357
7178.00,7.727192,25.02233,-0.000178,24.017264,-0.0078,1.357
7180.00,7.727874,25.02249,-0.000178,24.016695,-0.0078,1.357
7182.00,7.727277,25.02229,-0.000177,24.016164,-0.0078,1.356
7184.00,7.726553,25.02238,-0.000178,24.016285,-0.0078,1.357
7186.00,7.727239,25.02233,-0.000178,24.016307,-0.0079,1.357
7188.00,7.727162,25.02208,-0.000178,24.016768,-0.0079,1.357
7190.00,7.726977,25.02259,-0.000178,24.016711,-0.0079,1.357
7192.00,7.725788,25.02276,-0.000180,24.016895,-0.0078,1.357
7194.00,7.726476,25.02281,-0.000179,24.016940,-0.0078,1.357
7196.00,7.727382,25.02272,-0.000178,24.016871,-0.0078,1.356
7198.00,7.727197,25.02199,-0.000178,24.016492,-0.0078,1.357
7200.00,7.726441,25.02158,-0.000178,24.016764,-0.0078,1.357
7202.00,7.726554,25.02182,-0.000178,24.016425,-0.0078,1.357
@12,12.0000,24.0
7204.00,7.727069,25.02160,-0.000180,24.016523,-0.0079,1.357
7206.00,7.724300,25.02084,-0.000180,24.016773,-0.0079,1.357
7208.00,7.716278,25.02162,-0.000179,24.016532,-0.0078,1.356
7210.00,7.704395,25.02216,-0.000177,24.016630,-0.0078,1.356
7212.00,7.690162,25.02166,-0.000176,24.016537,-0.0078,1.355
7214.00,7.679119,25.02163,-0.000176,24.016577,-0.0078,1.357
7216.00,7.673773,25.02223,-0.000177,24.017172,-0.0078,1.357
7218.00,7.672207,25.02229,-0.000177,24.017081,-0.0078,1.357
7220.00,7.670345,25.02179,-0.000178,24.017272,-0.0078,1.357
7222.00,7.669581,25.02209,-0.000179,24.016579,-0.0078,1.358
7224.00,7.669506,25.02283,-0.000179,24.016104,-0.0078,1.359
7226.00,7.669902,25.02252,-0.000179,24.016333,-0.0078,1.358
7228.00,7.671922,25.02267,-0.000179,24.016911,-0.0078,1.358
7230.00,7.677131,25.02254,-0.000179,24.016657,-0.0078,1.358
7232.00,7.686476,25.02234,-0.000180,24.016610,-0.0078,1.359
7234.00,7.700585,25.02271,-0.000180,24.016416,-0.0078,1.359
7236.00,7.716891,25.02316,-0.000179,24.016742,-0.0078,1.359
7238.00,7.728453,25.02267,-0.000178,24.016760,-0.0078,1.359
7240.00,7.734836,25.02276,-0.000179,24.015977,-0.0078,1.359
7242.00,7.738733,25.02274,-0.000178,24.016846,-0.0078,1.358
7244.00,7.742120,25.02256,-0.000178,24.016907,-0.0078,1.357
7246.00,7.744850,25.02310,-0.000177,24.016880,-0.0078,1.358
7248.00,7.748152,25.02266,-0.000178,24.017079,-0.0078,1.357
7250.00,7.750025,25.02216,-0.000179,24.016769,-0.0078,1.357
7252.00,7.752111,25.02289,-0.000177,24.016601,-0.0078,1.357
7254.00,7.753394,25.02290,-0.000177,24.017344,-0.0078,1.356
7256.00,7.755624,25.02300,-0.000177,24.016889,-0.0078,1.357
7258.00,7.758407,25.02244,-0.000176,24.016690,-0.0078,1.357
7260.00,7.761044,25.02272,-0.000178,24.017326,-0.0078,1.357
7262.00,7.763254,25.02275,-0.000178,24.016867,-0.0078,1.357
7264.00,7.765370,25.02295,-0.000179,24.016503,-0.0078,1.357
7266.00,7.768604,25.02357,-0.000179,24.016659,-0.0078,1.357
7268.00,7.770635,25.02313,-0.000178,24.017023,-0.0078,1.357
7270.00,7.771362,25.02356,-0.000177,24.016798,-0.0078,1.357
7272.00,7.772063,25.02337,-0.000177,24.016557,-0.0078,1.357
7274.00,7.772831,25.02355,-0.000178,24.016438,-0.0078,1.357
7276.00,7.772983,25.02300,-0.000178,24.016929,-0.0078,1.357
7278.00,7.773222,25.02128,-0.000178,24.016956,-0.0078,1.356
7280.00,7.773481,25.02134,-0.000176,24.016383,-0.0078,1.356
7282.00,7.773521,25.02177,-0.000177,24.016809,-0.0078,1.358
7284.00,7.773522,25.02301,-0.000178,24.017103,-0.0078,1.357
7286.00,7.772221,25.02259,-0.000179,24.016726,-0.0078,1.357
7288.00,7.770233,25.02238,-0.000178,24.016672,-0.0079,1.357
7290.00,7.768713,25.02239,-0.000179,24.016864,-0.0079,1.357
7292.00,7.767893,25.02241,-0.000177,24.016934,-0.0078,1.357
7294.00,7.765306,25.02293,-0.000177,24.016057,-0.0078,1.357
7296.00,7.763876,25.02247,-0.000179,24.016403,-0.0078,1.357
7298.00,7.763343,25.02260,-0.000177,24.016677,-0.0079,1.357
7300.00,7.760864,25.02269,-0.000178,24.017069,-0.0078,1.357
7302.00,7.759327,25.02349,-0.000178,24.016918,-0.0078,1.357
7304.00,7.758265,25.02400,-0.000178,24.016750,-0.0078,1.357
7306.00,7.758335,25.02251,-0.000178,24.017005,-0.0078,1.356
7308.00,7.757478,25.02306,-0.000177,24.016632,-0.0078,1.357
7310.00,7.755820,25.02322,-0.000178,24.017099,-0.0078,1.357
7312.00,7.754788,25.02258,-0.000178,24.016934,-0.0078,1.357
7314.00,7.753719,25.02263,-0.000178,24.016427,-0.0078,1.357
7316.00,7.753069,25.02299,-0.000178,24.016864,-0.0078,1.357
7318.00,7.752794,25.02322,-0.000179,24.016615,-0.0078,1.357
7320.00,7.753159,25.02317,-0.000179,24.016539,-0.0078,1.357
7322.00,7.753137,25.02410,-0.000178,24.016900,-0.0078,1.357
7324.00,7.751942,25.02357,-0.000179,24.016104,-0.0078,1.357
7326.00,7.750765,25.02365,-0.000178,24.016374,-0.0078,1.357
7328.00,7.750868,25.02387,-0.000179,24.016817,-0.0078,1.357
7330.00,7.750199,25.02363,-0.000178,24.016982,-0.0078,1.357
7332.00,7.749037,25.02333,-0.000177,24.017224,-0.0078,1.357
7334.00,7.749466,25.02328,-0.000178,24.016643,-0.0078,1.357
7336.00,7.748503,25.02363,-0.000178,24.016380,-0.0078,1.357
7338.00,7.747302,25.02401,-0.000178,24.017079,-0.0078,1.357
7340.00,7.747202,25.02437,-0.000178,24.016195,-0.0078,1.357
7342.00,7.745947,25.02424,-0.000178,24.016771,-0.0078,1.356
7344.00,7.744598,25.02363,-0.000177,24.016818,-0.0078,1.357
7346.00,7.742819,25.02295,-0.000177,24.016818,-0.0078,1.357
7348.00,7.741860,25.02324,-0.000178,24.016775,-0.0078,1.357
7350.00,7.741958,25.02380,-0.000179,24.017337,-0.0078,1.357
7352.00,7.742463,25.02383,-0.000179,24.016383,-0.0078,1.356
7354.00,7.742238,25.02349,-0.000178,24.016440,-0.0078,1.357
7356.00,7.741546,25.02390,-0.000178,24.017466,-0.0078,1.357
7358.00,7.740672,25.02430,-0.000178,24.017132,-0.0078,1.356
7360.00,7.740460,25.02387,-0.000178,24.016878,-0.0078,1.357
7362.00,7.739869,25.02450,-0.000177,24.016401,-0.0078,1.356
7364.00,7.739027,25.02416,-0.000178,24.016284,-0.0078,1.358
7366.00,7.740154,25.02433,-0.000178,24.016095,-0.0078,1.356
7368.00,7.738945,25.02459,-0.000179,24.016061,-0.0078,1.357
7370.00,7.738358,25.02431,-0.000178,24.016869,-0.0078,1.357
7372.00,7.738346,25.02467,-0.000177,24.017257,-0.0078,1.357
7374.00,7.737848,25.02472,-0.000179,24.015932,-0.0078,1.356
7376.00,7.737423,25.02360,-0.000178,24.016924,-0.0078,1.357
7378.00,7.737064,25.02358,-0.000178,24.015745,-0.0078,1.357
7380.00,7.736710,25.02382,-0.000179,24.016570,-0.0078,1.357
7382.00,7.736348,25.02380,-0.000179,24.016945,-0.0078,1.357
7384.00,7.735635,25.02338,-0.000178,24.017069,-0.0078,1.357
7386.00,7.735879,25.02249,-0.000178,24.016704,-0.0078,1.357
7388.00,7.736478,25.02271,-0.000178,24.016441,-0.0078,1.356
7390.00,7.736436,25.02294,-0.000177,24.016657,-0.0078,1.357
7392.00,7.736820,25.02310,-0.000178,24.016634,-0.0079,1.357
7394.00,7.737140,25.02293,-0.000178,24.016614,-0.0078,1.357
7396.00,7.736461,25.02366,-0.000178,24.017239,-0.0078,1.357
7398.00,7.734983,25.02324,-0.000177,24.016576,-0.0078,1.357
7400.00,7.734736,25.02327,-0.000177,24.016008,-0.0078,1.357
7402.00,7.735107,25.02348,-0.000176,24.016496,-0.0078,1.357
7404.00,7.734494,25.02374,-0.000178,24.016557,-0.0078,1.357
7406.00,7.734088,25.02356,-0.000179,24.016053,-0.0078,1.357
7408.00,7.733627,25.02326,-0.000178,24.016034,-0.0078,1.358
7410.00,7.734109,25.02335,-0.000179,24.017486,-0.0078,1.357
7412.00,7.735059,25.02346,-0.000178,24.016681,-0.0078,1.358
7414.00,7.735188,25.02363,-0.000178,24.016024,-0.0078,1.357
7416.00,7.735105,25.02388,-0.000179,24.016262,-0.0078,1.357
7418.00,7.734458,25.02353,-0.000177,24.016037,-0.0078,1.357
7420.00,7.733928,25.02344,-0.000177,24.016873,-0.0078,1.357
7422.00,7.733773,25.02337,-0.000177,24.016489,-0.0078,1.357
7424.00,7.733344,25.02314,-0.000178,24.016496,-0.0078,1.357
7426.00,7.733827,25.02275,-0.000177,24.016920,-0.0078,1.357
7428.00,7.733948,25.02332,-0.000178,24.017058,-0.0078,1.357
7430.00,7.734557,25.02289,-0.000178,24.016623,-0.0078,1.357
7432.00,7.734570,25.02333,-0.000178,24.017043,-0.0078,1.357
7434.00,7.734294,25.02350,-0.000178,24.016204,-0.0078,1.357
7436.00,7.733881,25.02361,-0.000178,24.017185,-0.0078,1.357
7438.00,7.733364,25.02389,-0.000177,24.016606,-0.0078,1.357
7440.00,7.733072,25.02294,-0.000178,24.015898,-0.0078,1.357
7442.00,7.732829,25.02278,-0.000178,24.016474,-0.0078,1.357
7444.00,7.732892,25.02381,-0.000176,24.016425,-0.0078,1.357
7446.00,7.732520,25.02403,-0.000177,24.016721,-0.0078,1.357
7448.00,7.732312,25.02305,-0.000178,24.016291,-0.0078,1.357
7450.00,7.731769,25.02339,-0.000178,24.016543,-0.0078,1.357
7452.00,7.732549,25.02270,-0.000178,24.016135,-0.0078,1.357
7454.00,7.732202,25.02325,-0.000178,24.016895,-0.0078,1.357
7456.00,7.732249,25.02332,-0.000177,24.016441,-0.0078,1.357
7458.00,7.732770,25.02322,-0.000178,24.016684,-0.0078,1.357
7460.00,7.732377,25.02292,-0.000177,24.016915,-0.0078,1.357
7462.00,7.731914,25.02320,-0.000178,24.016842,-0.0078,1.357
7464.00,7.732081,25.02269,-0.000177,24.017099,-0.0078,1.357
7466.00,7.732607,25.02283,-0.000178,24.016969,-0.0078,1.357
7468.00,7.731990,25.02317,-0.000177,24.016365,-0.0078,1.357
7470.00,7.731996,25.02285,-0.000176,24.015829,-0.0078,1.357
7472.00,7.731665,25.02291,-0.000177,24.016797,-0.0078,1.357
7474.00,7.731835,25.02256,-0.000176,24.016581,-0.0078,1.358
7476.00,7.731983,25.02303,-0.000178,24.016809,-0.0078,1.357
7478.00,7.731316,25.02341,-0.000177,24.016985,-0.0078,1.357
7480.00,7.730548,25.02296,-0.000177,24.016590,-0.0078,1.358
7482.00,7.730684,25.02396,-0.000177,24.016503,-0.0078,1.357
7484.00,7.731423,25.02402,-0.000177,24.016242,-0.0079,1.357
7486.00,7.731720,25.02403,-0.000178,24.016443,-0.0078,1.357
7488.00,7.730963,25.02325,-0.000177,24.017123,-0.0078,1.357
7490.00,7.731024,25.02330,-0.000178,24.016688,-0.0078,1.358
7492.00,7.730566,25.02353,-0.000178,24.015999,-0.0078,1.357
7494.00,7.731188,25.02334,-0.000178,24.016663,-0.0078,1.357
7496.00,7.731684,25.02327,-0.000178,24.016876,-0.0078,1.357
7498.00,7.731987,25.02374,-0.000179,24.016895,-0.0078,1.357
7500.00,7.732332,25.02286,-0.000178,24.016213,-0.0078,1.357
7502.00,7.731596,25.02291,-0.000178,24.017159,-0.0078,1.357
7504.00,7.731322,25.02337,-0.000177,24.016851,-0.0078,1.357
7506.00,7.731660,25.02368,-0.000177,24.016528,-0.0078,1.357
7508.00,7.731536,25.02380,-0.000178,24.016603,-0.0078,1.357
7510.00,7.731638,25.02303,-0.000177,24.016730,-0.0078,1.357
7512.00,7.731637,25.02317,-0.000177,24.016655,-0.0078,1.357
7514.00,7.731877,25.02345,-0.000177,24.017185,-0.0078,1.357
7516.00,7.731868,25.02312,-0.000178,24.016173,-0.0078,1.358
7518.00,7.731395,25.02347,-0.000178,24.016570,-0.0079,1.358
7520.00,7.731731,25.02415,-0.000178,24.017103,-0.0078,1.357
7522.00,7.731260,25.02411,-0.000178,24.017029,-0.0078,1.357
7524.00,7.730468,25.02428,-0.000178,24.017486,-0.0078,1.358
7526.00,7.730787,25.02484,-0.000177,24.017199,-0.0078,1.357
7528.00,7.731113,25.02459,-0.000177,24.016630,-0.0078,1.357
7530.00,7.730933,25.02430,-0.000177,24.017139,-0.0078,1.357
7532.00,7.729701,25.02447,-0.000178,24.016213,-0.0078,1.358
7534.00,7.729494,25.02366,-0.000178,24.016300,-0.0078,1.357
7536.00,7.729811,25.02334,-0.000176,24.016733,-0.0078,1.357
7538.00,7.729851,25.02324,-0.000176,24.017404,-0.0078,1.357
7540.00,7.729851,25.02375,-0.000178,24.016168,-0.0078,1.357
7542.00,7.729192,25.02390,-0.000177,24.016771,-0.0078,1.357
7544.00,7.730074,25.02387,-0.000178,24.016853,-0.0078,1.358
7546.00,7.730350,25.02330,-0.000178,24.017087,-0.0078,1.357
7548.00,7.730073,25.02298,-0.000177,24.016552,-0.0078,1.358
7550.00,7.730003,25.02333,-0.000177,24.016603,-0.0078,1.358
7552.00,7.730080,25.02330,-0.000177,24.016621,-0.0078,1.357
7554.00,7.730688,25.02365,-0.000177,24.016470,-0.0078,1.358
7556.00,7.731220,25.02374,-0.000179,24.016670,-0.0078,1.357
7558.00,7.730841,25.02433,-0.000177,24.017246,-0.0078,1.357
7560.00,7.731216,25.02379,-0.000177,24.016695,-0.0078,1.357
7562.00,7.730761,25.02379,-0.000177,24.016797,-0.0078,1.357
7564.00,7.730612,25.02454,-0.000177,24.016905,-0.0078,1.357
7566.00,7.730174,25.02394,-0.000177,24.016701,-0.0078,1.357
7568.00,7.729822,25.02256,-0.000176,24.017362,-0.0078,1.357
7570.00,7.730254,25.02263,-0.000177,24.016532,-0.0079,1.358
7572.00,7.730384,25.02372,-0.000178,24.016896,-0.0078,1.358
7574.00,7.730571,25.02384,-0.000178,24.016769,-0.0079,1.358
7576.00,7.730547,25.02315,-0.000176,24.016130,-0.0078,1.358
7578.00,7.730638,25.02395,-0.000178,24.016389,-0.0078,1.358
7580.00,7.730842,25.02461,-0.000177,24.016978,-0.0078,1.358
7582.00,7.730829,25.02471,-0.000177,24.016566,-0.0078,1.357
7584.00,7.730380,25.02383,-0.000177,24.017400,-0.0078,1.357
7586.00,7.729552,25.02410,-0.000177,24.016844,-0.0078,1.358
7588.00,7.730145,25.02469,-0.000178,24.016965,-0.0078,1.358
7590.00,7.730782,25.02468,-0.000177,24.016501,-0.0078,1.357
7592.00,7.730928,25.02401,-0.000177,24.016675,-0.0079,1.358
7594.00,7.730854,25.02384,-0.000177,24.017341,-0.0078,1.358
7596.00,7.730545,25.02431,-0.000177,24.016164,-0.0078,1.358
7598.00,7.731136,25.02466,-0.000177,24.016503,-0.0078,1.357
7600.00,7.731200,25.02475,-0.000177,24.016284,-0.0078,1.357
7602.00,7.731095,25.02431,-0.000177,24.016751,-0.0078,1.357
7604.00,7.731171,25.02507,-0.000178,24.017092,-0.0078,1.358
7606.00,7.731116,25.02485,-0.000177,24.016628,-0.0078,1.358
7608.00,7.729955,25.02584,-0.000178,24.016820,-0.0078,1.358
7610.00,7.729588,25.02599,-0.000178,24.016989,-0.0078,1.358
7612.00,7.729345,25.02556,-0.000178,24.016733,-0.0078,1.358
7614.00,7.729636,25.02477,-0.000178,24.016864,-0.0078,1.358
7616.00,7.730220,25.02461,-0.000177,24.016722,-0.0078,1.358
7618.00,7.730643,25.02436,-0.000177,24.016884,-0.0078,1.358
7620.00,7.731083,25.02434,-0.000177,24.016942,-0.0078,1.357
7622.00,7.730984,25.02376,-0.000177,24.017275,-0.0078,1.357
7624.00,7.731225,25.02445,-0.000177,24.017134,-0.0078,1.357
7626.00,7.730557,25.02397,-0.000177,24.016510,-0.0078,1.358
7628.00,7.730639,25.02374,-0.000178,24.016552,-0.0078,1.358
7630.00,7.729541,25.02358,-0.000177,24.016521,-0.0078,1.359
7632.00,7.729697,25.02424,-0.000177,24.016499,-0.0078,1.358
7634.00,7.730455,25.02409,-0.000178,24.016436,-0.0078,1.358
7636.00,7.730638,25.02465,-0.000177,24.016746,-0.0078,1.357
7638.00,7.730626,25.02394,-0.000177,24.016862,-0.0078,1.357
7640.00,7.729654,25.02416,-0.000176,24.016938,-0.0078,1.358
7642.00,7.729531,25.02453,-0.000176,24.016291,-0.0078,1.357
7644.00,7.728912,25.02534,-0.000176,24.016416,-0.0078,1.357
7646.00,7.728480,25.02488,-0.000177,24.016628,-0.0078,1.358
7648.00,7.728158,25.02478,-0.000178,24.016938,-0.0078,1.358
7650.00,7.728949,25.02506,-0.000179,24.016889,-0.0078,1.358
7652.00,7.729991,25.02547,-0.000178,24.016574,-0.0078,1.357
7654.00,7.730013,25.02453,-0.000177,24.016619,-0.0078,1.357
7656.00,7.729169,25.02476,-0.000178,24.016924,-0.0078,1.357
7658.00,7.729386,25.02497,-0.000177,24.016880,-0.0078,1.357
7660.00,7.729489,25.02414,-0.000177,24.016070,-0.0078,1.357
7662.00,7.729504,25.02458,-0.000177,24.016893,-0.0078,1.358
7664.00,7.730181,25.02519,-0.000176,24.017533,-0.0078,1.358
7666.00,7.730050,25.02544,-0.000177,24.017012,-0.0078,1.358
7668.00,7.729852,25.02559,-0.000177,24.016931,-0.0078,1.359
7670.00,7.729766,25.02504,-0.000178,24.016813,-0.0078,1.358
7672.00,7.729664,25.02540,-0.000178,24.016895,-0.0078,1.358
7674.00,7.729783,25.02515,-0.000178,24.016702,-0.0078,1.357
7676.00,7.730921,25.02493,-0.000177,24.016628,-0.0078,1.357
7678.00,7.731017,25.02485,-0.000178,24.015863,-0.0078,1.357
7680.00,7.730613,25.02448,-0.000178,24.017085,-0.0078,1.358
7682.00,7.730803,25.02530,-0.000178,24.017118,-0.0078,1.358
7684.00,7.730650,25.02561,-0.000178,24.016873,-0.0078,1.358
7686.00,7.730787,25.02551,-0.000177,24.017322,-0.0078,1.358
7688.00,7.731028,25.02549,-0.000177,24.016532,-0.0078,1.358
7690.00,7.730800,25.02543,-0.000178,24.016755,-0.0078,1.358
7692.00,7.729999,25.02525,-0.000179,24.016853,-0.0079,1.358
7694.00,7.730462,25.02556,-0.000178,24.016898,-0.0078,1.358
7696.00,7.730217,25.02526,-0.000179,24.016403,-0.0079,1.358
7698.00,7.729552,25.02548,-0.000178,24.016115,-0.0078,1.358
7700.00,7.729896,25.02529,-0.000179,24.016800,-0.0078,1.358
7702.00,7.729403,25.02536,-0.000178,24.016583,-0.0078,1.358
7704.00,7.729325,25.02567,-0.000178,24.015863,-0.0078,1.358
7706.00,7.729834,25.02534,-0.000178,24.016739,-0.0078,1.358
7708.00,7.730026,25.02570,-0.000177,24.017070,-0.0078,1.358
7710.00,7.729745,25.02606,-0.000177,24.016059,-0.0078,1.358
7712.00,7.729473,25.02567,-0.000178,24.016180,-0.0078,1.358
7714.00,7.730605,25.02555,-0.000177,24.016574,-0.0078,1.358
7716.00,7.730050,25.02580,-0.000176,24.016345,-0.0078,1.359
7718.00,7.729560,25.02609,-0.000177,24.016041,-0.0078,1.359
7720.00,7.729742,25.02593,-0.000178,24.016556,-0.0078,1.358
7722.00,7.730551,25.02608,-0.000177,24.016701,-0.0078,1.357
7724.00,7.731152,25.02542,-0.000178,24.016249,-0.0078,1.358
7726.00,7.730590,25.02537,-0.000178,24.016795,-0.0078,1.357
7728.00,7.729700,25.02573,-0.000178,24.016275,-0.0078,1.358
7730.00,7.730172,25.02526,-0.000178,24.016740,-0.0078,1.358
7732.00,7.729636,25.02559,-0.000178,24.016699,-0.0078,1.359
7734.00,7.728895,25.02559,-0.000178,24.016429,-0.0078,1.358
7736.00,7.729007,25.02483,-0.000177,24.016472,-0.0078,1.358
7738.00,7.729131,25.02500,-0.000178,24.016722,-0.0079,1.358
7740.00,7.729422,25.02502,-0.000178,24.017185,-0.0078,1.358
7742.00,7.729916,25.02465,-0.000177,24.016405,-0.0078,1.358
7744.00,7.730271,25.02476,-0.000178,24.016592,-0.0078,1.358
7746.00,7.729091,25.02581,-0.000178,24.016931,-0.0078,1.358
7748.00,7.728236,25.02535,-0.000178,24.016693,-0.0078,1.358
7750.00,7.729447,25.02521,-0.000178,24.017065,-0.0078,1.358
7752.00,7.730094,25.02514,-0.000178,24.016931,-0.0079,1.358
7754.00,7.730399,25.02523,-0.000177,24.016967,-0.0078,1.358
7756.00,7.730406,25.02569,-0.000178,24.016512,-0.0078,1.358
7758.00,7.730851,25.02534,-0.000177,24.017190,-0.0078,1.359
7760.00,7.730833,25.02509,-0.000177,24.016820,-0.0078,1.358
7762.00,7.730785,25.02555,-0.000179,24.016902,-0.0078,1.359
7764.00,7.730818,25.02564,-0.000179,24.016684,-0.0078,1.358
7766.00,7.731144,25.02534,-0.000178,24.016099,-0.0078,1.358
7768.00,7.730744,25.02501,-0.000178,24.016264,-0.0079,1.358
7770.00,7.730422,25.02518,-0.000178,24.016779,-0.0079,1.358
7772.00,7.730317,25.02503,-0.000177,24.016035,-0.0078,1.358
7774.00,7.730230,25.02401,-0.000178,24.016189,-0.0078,1.358
7776.00,7.729807,25.02496,-0.000178,24.016229,-0.0078,1.358
7778.00,7.730658,25.02606,-0.000178,24.017179,-0.0078,1.358
7780.00,7.731173,25.02634,-0.000178,24.016673,-0.0078,1.358
7782.00,7.731635,25.02560,-0.000177,24.016275,-0.0078,1.358
7784.00,7.731336,25.02474,-0.000177,24.016193,-0.0078,1.358
7786.00,7.729795,25.02485,-0.000178,24.016650,-0.0078,1.358
7788.00,7.729357,25.02549,-0.000178,24.015843,-0.0078,1.358
7790.00,7.730114,25.02568,-0.000179,24.016215,-0.0078,1.359
7792.00,7.730042,25.02574,-0.000179,24.016237,-0.0078,1.359
7794.00,7.730253,25.02543,-0.000179,24.016637,-0.0078,1.359
7796.00,7.731055,25.02522,-0.000178,24.016293,-0.0079,1.358
7798.00,7.731308,25.02492,-0.000178,24.016224,-0.0078,1.359
7800.00,7.730014,25.02517,-0.000179,24.016574,-0.0079,1.358
7802.00,7.730878,25.02514,-0.000178,24.016160,-0.0078,1.358
@13,12.0000,24.0
7804.00,7.730334,25.02545,-0.000178,24.016229,-0.0078,1.358
7806.00,7.727470,25.02504,-0.000179,24.016389,-0.0078,1.358
7808.00,7.720465,25.02446,-0.000179,24.016548,-0.0078,1.358
7810.00,7.709662,25.02436,-0.000177,24.016483,-0.0078,1.357
7812.00,7.694665,25.02424,-0.000177,24.016692,-0.0078,1.357
7814.00,7.684345,25.02455,-0.000177,24.016764,-0.0078,1.357
7816.00,7.679237,25.02405,-0.000177,24.016197,-0.0078,1.358
7818.00,7.676718,25.02365,-0.000178,24.015907,-0.0078,1.358
7820.00,7.675999,25.02414,-0.000179,24.016994,-0.0079,1.359
7822.00,7.675408,25.02459,-0.000179,24.016804,-0.0078,1.360
7824.00,7.674879,25.02435,-0.000181,24.016505,-0.0078,1.359
7826.00,7.676043,25.02443,-0.000180,24.015937,-0.0078,1.359
7828.00,7.678505,25.02418,-0.000180,24.016635,-0.0078,1.360
7830.00,7.683279,25.02403,-0.000181,24.016601,-0.0078,1.360
7832.00,7.692077,25.02415,-0.000180,24.016383,-0.0079,1.360
7834.00,7.705922,25.02445,-0.000181,24.016641,-0.0079,1.361
7836.00,7.721023,25.02465,-0.000181,24.016721,-0.0079,1.361
7838.00,7.733378,25.02470,-0.000180,24.016782,-0.0078,1.360
7840.00,7.740181,25.02516,-0.000179,24.016503,-0.0078,1.360
7842.00,7.742859,25.02535,-0.000177,24.016153,-0.0078,1.359
7844.00,7.745122,25.02558,-0.000178,24.016246,-0.0078,1.359
7846.00,7.748264,25.02532,-0.000178,24.016715,-0.0079,1.359
7848.00,7.751184,25.02628,-0.000178,24.016260,-0.0079,1.358
7850.00,7.753085,25.02600,-0.000178,24.016728,-0.0078,1.358
7852.00,7.754058,25.02546,-0.000178,24.016949,-0.0079,1.359
7854.00,7.755413,25.02516,-0.000178,24.016117,-0.0079,1.359
7856.00,7.757884,25.02541,-0.000178,24.016508,-0.0078,1.359
7858.00,7.759979,25.02551,-0.000178,24.016302,-0.0078,1.359
7860.00,7.762057,25.02550,-0.000177,24.016224,-0.0079,1.358
7862.00,7.764352,25.02558,-0.000177,24.016516,-0.0079,1.359
7864.00,7.767122,25.02522,-0.000177,24.016612,-0.0078,1.359
7866.00,7.769519,25.02544,-0.000178,24.016121,-0.0078,1.359
7868.00,7.770728,25.02543,-0.000178,24.017259,-0.0078,1.359
7870.00,7.772505,25.02529,-0.000178,24.016472,-0.0078,1.359
7872.00,7.773936,25.02602,-0.000178,24.016336,-0.0079,1.358
7874.00,7.775026,25.02522,-0.000177,24.017391,-0.0078,1.358
7876.00,7.776291,25.02544,-0.000178,24.016753,-0.0079,1.359
7878.00,7.776685,25.02542,-0.000178,24.016073,-0.0078,1.358
7880.00,7.776353,25.02469,-0.000177,24.015444,-0.0078,1.358
7882.00,7.775981,25.02406,-0.000178,24.016612,-0.0078,1.359
7884.00,7.774946,25.02473,-0.000178,24.016518,-0.0078,1.358
7886.00,7.773337,25.02531,-0.000178,24.016430,-0.0078,1.358
7888.00,7.772628,25.02490,-0.000177,24.015874,-0.0078,1.358
7890.00,7.772021,25.02460,-0.000178,24.016704,-0.0078,1.358
7892.00,7.770169,25.02445,-0.000178,24.016304,-0.0078,1.358
7894.00,7.767541,25.02418,-0.000179,24.016206,-0.0078,1.358
7896.00,7.766301,25.02533,-0.000178,24.015985,-0.0078,1.359
7898.00,7.765577,25.02514,-0.000177,24.016762,-0.0078,1.358
7900.00,7.764869,25.02447,-0.000177,24.016434,-0.0078,1.358
7902.00,7.764098,25.02539,-0.000178,24.016922,-0.0078,1.358
7904.00,7.761750,25.02536,-0.000178,24.016784,-0.0078,1.358
7906.00,7.761112,25.02461,-0.000179,24.016657,-0.0078,1.359
7908.00,7.760189,25.02480,-0.000178,24.016278,-0.0078,1.359
7910.00,7.759780,25.02454,-0.000178,24.016498,-0.0078,1.359
7912.00,7.759262,25.02478,-0.000179,24.016499,-0.0079,1.359
7914.00,7.758725,25.02395,-0.000179,24.016401,-0.0078,1.358
7916.00,7.758111,25.02447,-0.000178,24.016023,-0.0078,1.358
7918.00,7.756693,25.02475,-0.000177,24.016693,-0.0078,1.358
7920.00,7.756297,25.02377,-0.000177,24.016701,-0.0078,1.358
7922.00,7.756366,25.02350,-0.000179,24.016615,-0.0078,1.359
7924.00,7.754758,25.02456,-0.000179,24.016605,-0.0078,1.358
7926.00,7.754415,25.02462,-0.000177,24.015916,-0.0078,1.358
7928.00,7.753576,25.02472,-0.000178,24.016840,-0.0078,1.358
7930.00,7.753662,25.02437,-0.000178,24.017105,-0.0078,1.358
7932.00,7.752416,25.02438,-0.000176,24.016126,-0.0078,1.358
7934.00,7.751189,25.02363,-0.000178,24.016726,-0.0078,1.358
7936.00,7.750689,25.02383,-0.000178,24.016693,-0.0078,1.358
7938.00,7.750751,25.02355,-0.000179,24.016561,-0.0078,1.359
7940.00,7.749822,25.02375,-0.000178,24.016601,-0.0078,1.358
7942.00,7.749189,25.02361,-0.000178,24.016688,-0.0078,1.359
7944.00,7.748490,25.02337,-0.000178,24.016733,-0.0078,1.358
7946.00,7.747308,25.02373,-0.000178,24.016606,-0.0078,1.359
7948.00,7.746103,25.02391,-0.000178,24.016536,-0.0078,1.358
7950.00,7.746132,25.02360,-0.000178,24.016034,-0.0078,1.358
7952.00,7.746022,25.02307,-0.000178,24.016324,-0.0078,1.359
7954.00,7.746008,25.02362,-0.000178,24.016487,-0.0078,1.358
7956.00,7.745828,25.02391,-0.000178,24.016721,-0.0078,1.359
7958.00,7.745765,25.02329,-0.000178,24.016186,-0.0078,1.358
7960.00,7.745423,25.02376,-0.000179,24.016411,-0.0078,1.358
7962.00,7.743815,25.02317,-0.000178,24.016521,-0.0078,1.358
7964.00,7.743487,25.02379,-0.000178,24.016643,-0.0079,1.358
7966.00,7.742800,25.02486,-0.000177,24.016726,-0.0078,1.358
7968.00,7.742894,25.02371,-0.000178,24.016902,-0.0078,1.359
7970.00,7.742591,25.02350,-0.000180,24.016353,-0.0078,1.359
7972.00,7.742683,25.02390,-0.000178,24.016862,-0.0078,1.358
7974.00,7.741905,25.02436,-0.000177,24.017331,-0.0078,1.359
7976.00,7.741380,25.02394,-0.000177,24.016186,-0.0078,1.358
7978.00,7.741720,25.02391,-0.000177,24.016746,-0.0078,1.358
7980.00,7.741377,25.02463,-0.000179,24.016416,-0.0078,1.358
7982.00,7.741629,25.02423,-0.000178,24.016418,-0.0078,1.358
7984.00,7.741904,25.02364,-0.000177,24.016775,-0.0078,1.358
7986.00,7.741231,25.02386,-0.000179,24.016644,-0.0078,1.358
7988.00,7.740459,25.02468,-0.000178,24.016610,-0.0078,1.358
7990.00,7.739504,25.02464,-0.000179,24.016218,-0.0078,1.358
7992.00,7.739661,25.02417,-0.000178,24.016226,-0.0078,1.359
7994.00,7.739326,25.02458,-0.000177,24.016472,-0.0078,1.358
7996.00,7.739020,25.02556,-0.000178,24.017029,-0.0079,1.358
7998.00,7.738504,25.02496,-0.000179,24.016768,-0.0078,1.358
8000.00,7.738176,25.02477,-0.000178,24.016295,-0.0078,1.358
8002.00,7.737827,25.02505,-0.000178,24.016211,-0.0078,1.358
8004.00,7.737486,25.02406,-0.000178,24.016151,-0.0078,1.358
8006.00,7.738022,25.02415,-0.000177,24.016788,-0.0078,1.358
8008.00,7.737411,25.02474,-0.000178,24.017206,-0.0078,1.359
8010.00,7.737066,25.02405,-0.000179,24.016599,-0.0078,1.358
8012.00,7.737270,25.02335,-0.000179,24.016102,-0.0078,1.358
8014.00,7.737071,25.02454,-0.000179,24.016113,-0.0078,1.358
8016.00,7.736178,25.02435,-0.000177,24.017261,-0.0078,1.358
8018.00,7.735848,25.02437,-0.000178,24.016663,-0.0078,1.358
8020.00,7.735524,25.02448,-0.000177,24.017253,-0.0078,1.358
8022.00,7.735441,25.02477,-0.000178,24.016135,-0.0079,1.359
8024.00,7.735225,25.02478,-0.000178,24.016606,-0.0078,1.358
8026.00,7.735745,25.02382,-0.000178,24.016378,-0.0078,1.359
8028.00,7.736624,25.02371,-0.000179,24.017232,-0.0079,1.358
8030.00,7.736152,25.02366,-0.000177,24.016552,-0.0078,1.358
8032.00,7.735903,25.02409,-0.000178,24.016405,-0.0078,1.358
8034.00,7.736126,25.02448,-0.000178,24.016791,-0.0079,1.358
8036.00,7.736031,25.02459,-0.000177,24.016374,-0.0078,1.358
8038.00,7.735696,25.02485,-0.000177,24.016626,-0.0078,1.358
8040.00,7.735268,25.02475,-0.000178,24.016461,-0.0078,1.358
8042.00,7.735213,25.02456,-0.000178,24.016554,-0.0078,1.358
8044.00,7.735541,25.02488,-0.000178,24.017257,-0.0079,1.358
8046.00,7.735700,25.02437,-0.000179,24.016858,-0.0078,1.359
8048.00,7.736039,25.02387,-0.000179,24.016224,-0.0078,1.358
8050.00,7.735312,25.02464,-0.000177,24.016913,-0.0079,1.358
8052.00,7.735363,25.02437,-0.000178,24.016599,-0.0078,1.358
8054.00,7.735445,25.02363,-0.000178,24.016374,-0.0078,1.358
8056.00,7.735287,25.02413,-0.000180,24.016860,-0.0078,1.358
8058.00,7.734676,25.02443,-0.000179,24.016411,-0.0079,1.359
8060.00,7.734646,25.02433,-0.000179,24.016349,-0.0078,1.358
8062.00,7.734146,25.02459,-0.000178,24.016541,-0.0078,1.358
8064.00,7.734188,25.02495,-0.000179,24.015858,-0.0078,1.358
8066.00,7.735070,25.02518,-0.000178,24.015910,-0.0078,1.358
8068.00,7.734820,25.02581,-0.000178,24.016267,-0.0079,1.358
8070.00,7.734357,25.02557,-0.000178,24.016536,-0.0078,1.358
8072.00,7.734597,25.02508,-0.000179,24.016521,-0.0078,1.358
8074.00,7.734320,25.02499,-0.000179,24.016695,-0.0078,1.358
8076.00,7.734902,25.02472,-0.000178,24.016713,-0.0078,1.358
8078.00,7.734550,25.02450,-0.000177,24.016599,-0.0078,1.359
8080.00,7.734483,25.02610,-0.000179,24.016365,-0.0079,1.359
8082.00,7.734097,25.02562,-0.000178,24.016150,-0.0079,1.358
8084.00,7.733949,25.02522,-0.000177,24.016516,-0.0078,1.358
8086.00,7.733420,25.02505,-0.000177,24.015934,-0.0078,1.359
8088.00,7.733402,25.02503,-0.000177,24.016673,-0.0078,1.359
8090.00,7.732950,25.02485,-0.000178,24.016672,-0.0078,1.358
8092.00,7.732496,25.02421,-0.000177,24.016518,-0.0078,1.359
8094.00,7.732729,25.02452,-0.000178,24.016692,-0.0078,1.358
8096.00,7.733964,25.02494,-0.000177,24.016643,-0.0078,1.358
8098.00,7.733728,25.02529,-0.000178,24.017177,-0.0078,1.358
8100.00,7.734113,25.02466,-0.000178,24.016494,-0.0078,1.358
8102.00,7.733847,25.02516,-0.000179,24.016175,-0.0078,1.358
8104.00,7.733947,25.02538,-0.000178,24.016510,-0.0078,1.359
8106.00,7.733480,25.02516,-0.000178,24.016617,-0.0079,1.358
8108.00,7.732635,25.02499,-0.000177,24.016218,-0.0078,1.358
8110.00,7.732790,25.02409,-0.000178,24.016610,-0.0078,1.358
8112.00,7.733853,25.02448,-0.000179,24.016227,-0.0078,1.359
8114.00,7.734117,25.02470,-0.000178,24.016840,-0.0078,1.359
8116.00,7.733321,25.02394,-0.000177,24.016443,-0.0078,1.358
8118.00,7.733325,25.02399,-0.000177,24.016168,-0.0078,1.358
8120.00,7.733910,25.02401,-0.000178,24.016721,-0.0078,1.358
8122.00,7.734238,25.02371,-0.000177,24.015836,-0.0078,1.358
8124.00,7.734207,25.02445,-0.000178,24.016815,-0.0079,1.359
8126.00,7.732992,25.02523,-0.000178,24.016376,-0.0079,1.358
8128.00,7.732979,25.02601,-0.000178,24.016519,-0.0078,1.358
8130.00,7.732973,25.02528,-0.000178,24.016460,-0.0079,1.358
8132.00,7.732421,25.02462,-0.000178,24.015896,-0.0078,1.358
8134.00,7.732637,25.02539,-0.000178,24.016246,-0.0078,1.359
8136.00,7.733725,25.02555,-0.000179,24.016541,-0.0078,1.358
8138.00,7.733433,25.02531,-0.000178,24.016382,-0.0078,1.358
8140.00,7.733008,25.02569,-0.000178,24.016150,-0.0078,1.358
8142.00,7.733276,25.02518,-0.000179,24.016229,-0.0078,1.359
8144.00,7.733735,25.02509,-0.000177,24.016360,-0.0079,1.358
8146.00,7.733165,25.02440,-0.000178,24.016278,-0.0078,1.358
8148.00,7.733070,25.02440,-0.000179,24.015854,-0.0078,1.358
8150.00,7.733651,25.02453,-0.000179,24.015990,-0.0079,1.359
8152.00,7.733120,25.02487,-0.000179,24.016445,-0.0078,1.358
8154.00,7.732417,25.02479,-0.000178,24.015856,-0.0078,1.358
8156.00,7.732862,25.02461,-0.000178,24.016142,-0.0078,1.358
8158.00,7.733888,25.02549,-0.000178,24.016365,-0.0078,1.359
8160.00,7.733258,25.02529,-0.000178,24.016376,-0.0079,1.359
8162.00,7.733208,25.02468,-0.000178,24.016563,-0.0078,1.359
8164.00,7.732652,25.02435,-0.000180,24.016924,-0.0078,1.358
8166.00,7.732718,25.02468,-0.000178,24.016641,-0.0079,1.358
8168.00,7.732119,25.02493,-0.000178,24.015950,-0.0078,1.358
8170.00,7.732622,25.02619,-0.000178,24.015578,-0.0079,1.359
8172.00,7.733044,25.02507,-0.000177,24.016227,-0.0079,1.359
8174.00,7.732913,25.02485,-0.000178,24.016639,-0.0078,1.358
8176.00,7.732478,25.02518,-0.000177,24.016285,-0.0078,1.358
8178.00,7.731768,25.02445,-0.000178,24.016269,-0.0078,1.358
8180.00,7.731838,25.02456,-0.000179,24.016527,-0.0078,1.358
8182.00,7.733365,25.02437,-0.000178,24.016472,-0.0078,1.359
8184.00,7.733651,25.02426,-0.000178,24.016809,-0.0078,1.358
8186.00,7.732470,25.02445,-0.000178,24.016048,-0.0078,1.358
8188.00,7.731973,25.02376,-0.000178,24.016137,-0.0079,1.358
8190.00,7.731734,25.02414,-0.000179,24.015965,-0.0079,1.358
8192.00,7.732519,25.02368,-0.000177,24.016081,-0.0079,1.358
8194.00,7.731937,25.02452,-0.000177,24.016253,-0.0078,1.359
8196.00,7.732195,25.02477,-0.000179,24.016550,-0.0078,1.359
8198.00,7.732050,25.02474,-0.000178,24.016193,-0.0079,1.358
8200.00,7.731813,25.02468,-0.000177,24.016276,-0.0078,1.358
8202.00,7.732348,25.02493,-0.000178,24.016320,-0.0078,1.358
8204.00,7.732197,25.02499,-0.000177,24.016217,-0.0079,1.358
8206.00,7.732067,25.02518,-0.000177,24.016971,-0.0078,1.358
8208.00,7.731944,25.02542,-0.000178,24.016882,-0.0078,1.358
8210.00,7.732637,25.02530,-0.000177,24.016925,-0.0078,1.358
8212.00,7.732747,25.02551,-0.000178,24.016585,-0.0078,1.358
8214.00,7.732438,25.02560,-0.000178,24.016383,-0.0078,1.358
8216.00,7.731924,25.02529,-0.000178,24.016353,-0.0079,1.358
8218.00,7.731134,25.02645,-0.000178,24.016661,-0.0078,1.358
8220.00,7.731780,25.02534,-0.000177,24.016490,-0.0078,1.358
8222.00,7.732857,25.02467,-0.000178,24.016282,-0.0078,1.359
8224.00,7.732393,25.02458,-0.000179,24.016594,-0.0078,1.358
8226.00,7.732358,25.02525,-0.000178,24.016494,-0.0078,1.359
8228.00,7.732747,25.02480,-0.000178,24.015975,-0.0078,1.359
8230.00,7.732071,25.02560,-0.000178,24.016537,-0.0078,1.358
8232.00,7.732072,25.02575,-0.000177,24.016492,-0.0078,1.358
8234.00,7.732633,25.02636,-0.000178,24.016605,-0.0078,1.358
8236.00,7.732305,25.02586,-0.000177,24.016519,-0.0078,1.358
8238.00,7.731898,25.02627,-0.000177,24.016387,-0.0078,1.358
8240.00,7.731841,25.02619,-0.000178,24.016579,-0.0078,1.359
8242.00,7.732132,25.02604,-0.000179,24.016291,-0.0078,1.359
8244.00,7.731891,25.02652,-0.000178,24.016209,-0.0078,1.358
8246.00,7.731337,25.02610,-0.000178,24.016708,-0.0078,1.358
8248.00,7.731865,25.02589,-0.000177,24.016853,-0.0078,1.358
8250.00,7.732009,25.02595,-0.000178,24.016855,-0.0078,1.359
8252.00,7.731603,25.02594,-0.000177,24.016737,-0.0078,1.359
8254.00,7.732985,25.02627,-0.000178,24.016474,-0.0078,1.358
8256.00,7.732814,25.02602,-0.000177,24.016358,-0.0078,1.358
8258.00,7.733080,25.02636,-0.000178,24.016740,-0.0078,1.359
8260.00,7.732866,25.02647,-0.000177,24.016452,-0.0078,1.358
8262.00,7.732266,25.02586,-0.000177,24.016499,-0.0078,1.358
8264.00,7.732242,25.02549,-0.000178,24.015801,-0.0078,1.358
8266.00,7.731682,25.02609,-0.000177,24.016985,-0.0078,1.358
8268.00,7.732083,25.02525,-0.000178,24.016657,-0.0078,1.358
8270.00,7.731890,25.02526,-0.000177,24.016936,-0.0078,1.358
8272.00,7.731573,25.02573,-0.000178,24.017011,-0.0078,1.358
8274.00,7.732358,25.02499,-0.000177,24.016777,-0.0078,1.358
8276.00,7.732879,25.02495,-0.000177,24.016285,-0.0078,1.358
8278.00,7.733179,25.02522,-0.000177,24.015919,-0.0078,1.359
8280.00,7.733241,25.02473,-0.000178,24.016577,-0.0078,1.359
8282.00,7.732711,25.02536,-0.000178,24.017110,-0.0079,1.358
8284.00,7.732720,25.02487,-0.000177,24.016623,-0.0078,1.359
8286.00,7.732189,25.02458,-0.000177,24.016639,-0.0078,1.358
8288.00,7.732241,25.02525,-0.000177,24.016802,-0.0078,1.358
8290.00,7.732464,25.02544,-0.000177,24.016534,-0.0078,1.358
8292.00,7.732576,25.02600,-0.000177,24.016590,-0.0079,1.358
8294.00,7.732923,25.02582,-0.000178,24.017092,-0.0078,1.359
8296.00,7.732108,25.02543,-0.000177,24.016967,-0.0078,1.358
8298.00,7.731968,25.02551,-0.000177,24.016001,-0.0078,1.358
8300.00,7.732353,25.02535,-0.000178,24.016345,-0.0079,1.359
8302.00,7.732075,25.02569,-0.000177,24.016675,-0.0078,1.359
8304.00,7.732236,25.02645,-0.000177,24.016742,-0.0079,1.358
8306.00,7.732165,25.02628,-0.000177,24.016215,-0.0079,1.358
8308.00,7.732872,25.02591,-0.000178,24.015995,-0.0078,1.359
8310.00,7.732315,25.02617,-0.000177,24.016324,-0.0078,1.359
8312.00,7.731831,25.02552,-0.000178,24.016217,-0.0078,1.359
8314.00,7.732504,25.02529,-0.000179,24.016666,-0.0078,1.358
8316.00,7.732576,25.02557,-0.000178,24.016771,-0.0078,1.359
8318.00,7.732570,25.02492,-0.000177,24.016619,-0.0078,1.358
8320.00,7.732267,25.02509,-0.000177,24.016244,-0.0078,1.358
8322.00,7.732327,25.02547,-0.000177,24.016157,-0.0078,1.358
8324.00,7.732319,25.02500,-0.000177,24.016267,-0.0078,1.358
8326.00,7.733259,25.02534,-0.000178,24.016476,-0.0078,1.359
8328.00,7.733495,25.02446,-0.000178,24.016827,-0.0078,1.359
8330.00,7.732645,25.02466,-0.000178,24.017248,-0.0079,1.359
8332.00,7.730859,25.02391,-0.000178,24.016653,-0.0078,1.358
8334.00,7.731865,25.02435,-0.000177,24.016614,-0.0078,1.358
8336.00,7.732119,25.02468,-0.000177,24.016744,-0.0078,1.359
8338.00,7.731771,25.02489,-0.000177,24.016559,-0.0078,1.359
8340.00,7.732135,25.02427,-0.000177,24.015977,-0.0079,1.359
8342.00,7.732562,25.02463,-0.000177,24.016320,-0.0078,1.358
8344.00,7.731758,25.02523,-0.000176,24.016664,-0.0078,1.358
8346.00,7.731605,25.02557,-0.000176,24.016358,-0.0078,1.358
8348.00,7.732220,25.02548,-0.000176,24.016878,-0.0078,1.358
8350.00,7.731691,25.02445,-0.000178,24.016411,-0.0078,1.359
8352.00,7.731612,25.02499,-0.000179,24.016334,-0.0078,1.359
8354.00,7.732078,25.02521,-0.000177,24.015771,-0.0078,1.359
8356.00,7.731595,25.02496,-0.000177,24.016191,-0.0078,1.358
8358.00,7.732263,25.02506,-0.000177,24.016325,-0.0078,1.358
8360.00,7.731724,25.02627,-0.000178,24.016378,-0.0078,1.359
8362.00,7.731603,25.02623,-0.000179,24.016579,-0.0079,1.359
8364.00,7.732391,25.02657,-0.000178,24.016641,-0.0078,1.358
8366.00,7.732136,25.02598,-0.000177,24.016967,-0.0078,1.359
8368.00,7.731953,25.02562,-0.000178,24.017417,-0.0078,1.358
8370.00,7.731878,25.02560,-0.000177,24.016639,-0.0078,1.358
8372.00,7.731746,25.02514,-0.000176,24.016465,-0.0078,1.358
8374.00,7.731997,25.02455,-0.000178,24.017192,-0.0078,1.358
8376.00,7.732727,25.02464,-0.000179,24.016779,-0.0078,1.359
8378.00,7.732633,25.02415,-0.000179,24.016383,-0.0078,1.358
8380.00,7.732443,25.02455,-0.000178,24.016325,-0.0078,1.358
8382.00,7.732663,25.02435,-0.000178,24.016508,-0.0078,1.359
8384.00,7.733046,25.02456,-0.000178,24.017009,-0.0078,1.359
8386.00,7.732332,25.02463,-0.000177,24.017219,-0.0078,1.359
8388.00,7.732147,25.02447,-0.000178,24.016492,-0.0078,1.359
8390.00,7.732105,25.02461,-0.000178,24.016864,-0.0078,1.359
8392.00,7.731975,25.02500,-0.000177,24.016436,-0.0078,1.359
8394.00,7.732095,25.02493,-0.000176,24.017226,-0.0078,1.359
8396.00,7.732316,25.02471,-0.000177,24.016744,-0.0078,1.358
8398.00,7.732697,25.02434,-0.000177,24.016673,-0.0078,1.359
8400.00,7.733058,25.02437,-0.000177,24.017261,-0.0078,1.359
8402.00,7.732637,25.02533,-0.000178,24.016907,-0.0078,1.359
8404.00,7.732314,25.02476,-0.000178,24.017112,-0.0078,1.358
@14,12.0000,24.0
8406.00,7.730872,25.02514,-0.000177,24.016822,-0.0079,1.358
8408.00,7.724432,25.02541,-0.000177,24.016639,-0.0078,1.357
8410.00,7.714481,25.02481,-0.000177,24.016876,-0.0078,1.358
8412.00,7.701168,25.02557,-0.000178,24.016617,-0.0078,1.358
8414.00,7.689090,25.02655,-0.000177,24.017192,-0.0078,1.358
8416.00,7.682057,25.02576,-0.000177,24.016626,-0.0078,1.358
8418.00,7.679570,25.02629,-0.000177,24.017014,-0.0078,1.359
8420.00,7.678505,25.02497,-0.000178,24.017114,-0.0078,1.360
8422.00,7.677447,25.02596,-0.000178,24.016554,-0.0078,1.360
8424.00,7.677633,25.02668,-0.000178,24.016543,-0.0078,1.360
8426.00,7.678183,25.02562,-0.000179,24.017087,-0.0078,1.360
8428.00,7.679119,25.02627,-0.000178,24.016992,-0.0078,1.359
8430.00,7.681743,25.02587,-0.000178,24.016891,-0.0078,1.360
8432.00,7.690434,25.02579,-0.000179,24.016684,-0.0078,1.361
8434.00,7.703090,25.02562,-0.000180,24.016853,-0.0078,1.361
8436.00,7.719225,25.02621,-0.000180,24.017206,-0.0078,1.361
8438.00,7.732052,25.02629,-0.000179,24.016048,-0.0078,1.360
8440.00,7.739162,25.02548,-0.000179,24.016418,-0.0078,1.360
8442.00,7.742334,25.02632,-0.000178,24.016550,-0.0078,1.359
8444.00,7.745197,25.02670,-0.000177,24.016581,-0.0078,1.359
8446.00,7.748073,25.02605,-0.000176,24.016918,-0.0078,1.358
8448.00,7.749696,25.02630,-0.000175,24.017458,-0.0078,1.359
8450.00,7.751597,25.02612,-0.000177,24.016746,-0.0078,1.359
8452.00,7.753958,25.02608,-0.000177,24.016846,-0.0078,1.358
8454.00,7.755579,25.02585,-0.000176,24.016363,-0.0078,1.359
8456.00,7.757978,25.02531,-0.000177,24.016605,-0.0078,1.359
8458.00,7.760816,25.02606,-0.000176,24.016974,-0.0078,1.359
8460.00,7.763717,25.02613,-0.000177,24.016331,-0.0078,1.359
8462.00,7.766141,25.02544,-0.000178,24.016668,-0.0078,1.359
8464.00,7.768830,25.02519,-0.000176,24.016773,-0.0078,1.358
8466.00,7.771445,25.02512,-0.000176,24.016641,-0.0078,1.358
8468.00,7.773586,25.02528,-0.000178,24.016360,-0.0078,1.359
8470.00,7.775687,25.02473,-0.000178,24.016728,-0.0078,1.359
8472.00,7.778196,25.02485,-0.000177,24.016860,-0.0078,1.359
8474.00,7.778736,25.02480,-0.000178,24.016664,-0.0078,1.358
8476.00,7.778884,25.02576,-0.000177,24.017188,-0.0078,1.358
8478.00,7.779799,25.02625,-0.000177,24.016798,-0.0078,1.358
8480.00,7.780175,25.02532,-0.000178,24.016358,-0.0078,1.359
8482.00,7.779434,25.02497,-0.000178,24.017003,-0.0078,1.358
8484.00,7.778485,25.02443,-0.000179,24.016847,-0.0078,1.358
8486.00,7.778007,25.02474,-0.000178,24.016766,-0.0078,1.359
8488.00,7.775658,25.02474,-0.000176,24.016969,-0.0078,1.358
8490.00,7.774850,25.02486,-0.000176,24.016019,-0.0078,1.358
8492.00,7.773664,25.02414,-0.000177,24.017052,-0.0078,1.358
8494.00,7.772268,25.02474,-0.000177,24.016249,-0.0078,1.359
8496.00,7.770457,25.02483,-0.000177,24.016862,-0.0078,1.359
8498.00,7.769281,25.02482,-0.000177,24.017156,-0.0078,1.359
8500.00,7.767655,25.02472,-0.000177,24.017253,-0.0078,1.359
8502.00,7.766219,25.02435,-0.000178,24.016724,-0.0078,1.359
8504.00,7.765164,25.02568,-0.000177,24.016882,-0.0078,1.358
8506.00,7.764552,25.02523,-0.000176,24.016653,-0.0078,1.358
8508.00,7.764284,25.02491,-0.000177,24.016909,-0.0078,1.358
8510.00,7.762755,25.02543,-0.000177,24.016479,-0.0078,1.359
8512.00,7.760698,25.02452,-0.000178,24.017016,-0.0079,1.358
8514.00,7.759961,25.02512,-0.000178,24.016641,-0.0079,1.359
8516.00,7.760697,25.02481,-0.000178,24.016514,-0.0078,1.359
8518.00,7.760841,25.02440,-0.000178,24.016565,-0.0078,1.358
8520.00,7.761013,25.02523,-0.000179,24.016585,-0.0078,1.359
8522.00,7.760312,25.02544,-0.000178,24.016858,-0.0078,1.359
8524.00,7.758685,25.02487,-0.000178,24.016090,-0.0078,1.358
8526.00,7.758397,25.02511,-0.000178,24.017362,-0.0078,1.359
8528.00,7.758057,25.02444,-0.000178,24.016369,-0.0078,1.358
8530.00,7.756065,25.02451,-0.000178,24.016579,-0.0078,1.359
8532.00,7.755433,25.02469,-0.000176,24.016280,-0.0078,1.359
8534.00,7.755828,25.02514,-0.000177,24.016554,-0.0078,1.358
8536.00,7.754654,25.02550,-0.000177,24.016947,-0.0078,1.358
8538.00,7.753701,25.02471,-0.000178,24.016182,-0.0078,1.359
8540.00,7.752936,25.02431,-0.000179,24.016478,-0.0078,1.358
8542.00,7.752220,25.02445,-0.000178,24.016817,-0.0078,1.359
8544.00,7.752080,25.02445,-0.000178,24.016793,-0.0078,1.359
8546.00,7.751579,25.02521,-0.000177,24.016679,-0.0078,1.358
8548.00,7.750665,25.02546,-0.000178,24.017054,-0.0078,1.358
8550.00,7.750352,25.02563,-0.000178,24.016624,-0.0078,1.358
8552.00,7.749169,25.02508,-0.000178,24.016838,-0.0078,1.358
8554.00,7.747549,25.02482,-0.000177,24.017016,-0.0078,1.358
8556.00,7.747361,25.02498,-0.000176,24.017058,-0.0078,1.359
8558.00,7.746841,25.02516,-0.000177,24.017371,-0.0078,1.359
8560.00,7.745961,25.02550,-0.000178,24.015999,-0.0078,1.359
8562.00,7.745268,25.02495,-0.000178,24.016585,-0.0078,1.358
8564.00,7.745720,25.02505,-0.000177,24.016150,-0.0078,1.358
8566.00,7.746122,25.02506,-0.000176,24.016273,-0.0078,1.358
8568.00,7.745504,25.02518,-0.000177,24.016166,-0.0078,1.359
8570.00,7.745104,25.02568,-0.000177,24.016561,-0.0078,1.358
8572.00,7.745296,25.02513,-0.000176,24.016960,-0.0078,1.358
8574.00,7.744837,25.02490,-0.000177,24.016913,-0.0078,1.358
8576.00,7.743992,25.02421,-0.000178,24.016380,-0.0078,1.359
8578.00,7.744276,25.02446,-0.000178,24.016938,-0.0078,1.358
8580.00,7.744681,25.02435,-0.000177,24.017012,-0.0078,1.358
8582.00,7.743381,25.02501,-0.000176,24.016534,-0.0078,1.358
8584.00,7.742887,25.02569,-0.000178,24.016869,-0.0078,1.358
8586.00,7.742508,25.02605,-0.000178,24.016072,-0.0078,1.358
8588.00,7.742687,25.02559,-0.000178,24.015876,-0.0078,1.359
8590.00,7.743028,25.02492,-0.000179,24.016465,-0.0079,1.358
8592.00,7.743213,25.02507,-0.000178,24.017219,-0.0078,1.359
8594.00,7.743160,25.02445,-0.000177,24.017020,-0.0078,1.358
8596.00,7.742365,25.02440,-0.000176,24.016947,-0.0078,1.358
8598.00,7.741288,25.02470,-0.000177,24.016927,-0.0078,1.359
8600.00,7.740786,25.02539,-0.000177,24.016086,-0.0078,1.358
8602.00,7.740568,25.02516,-0.000177,24.016963,-0.0078,1.359
8604.00,7.739829,25.02531,-0.000177,24.017141,-0.0078,1.359
8606.00,7.739464,25.02506,-0.000177,24.016441,-0.0078,1.358
8608.00,7.739447,25.02478,-0.000178,24.017110,-0.0078,1.359
8610.00,7.739464,25.02497,-0.000178,24.016740,-0.0078,1.359
8612.00,7.740260,25.02494,-0.000178,24.016342,-0.0078,1.358
8614.00,7.739830,25.02545,-0.000178,24.016376,-0.0078,1.358
8616.00,7.739489,25.02538,-0.000177,24.017103,-0.0078,1.358
8618.00,7.739127,25.02507,-0.000177,24.017023,-0.0078,1.358
8620.00,7.738432,25.02466,-0.000178,24.016343,-0.0078,1.358
8622.00,7.738551,25.02493,-0.000176,24.017045,-0.0078,1.358
8624.00,7.739138,25.02504,-0.000177,24.016169,-0.0078,1.359
8626.00,7.739356,25.02520,-0.000179,24.016791,-0.0078,1.358
8628.00,7.738854,25.02549,-0.000178,24.016563,-0.0078,1.359
8630.00,7.738887,25.02511,-0.000178,24.016432,-0.0078,1.359
8632.00,7.738483,25.02518,-0.000177,24.016287,-0.0078,1.359
8634.00,7.738192,25.02600,-0.000177,24.016289,-0.0078,1.359
8636.00,7.737499,25.02628,-0.000177,24.016951,-0.0078,1.359
8638.00,7.738323,25.02589,-0.000177,24.016960,-0.0078,1.358
8640.00,7.738425,25.02539,-0.000177,24.016735,-0.0078,1.358
8642.00,7.739084,25.02569,-0.000177,24.017302,-0.0078,1.358
8644.00,7.738664,25.02553,-0.000176,24.016527,-0.0078,1.359
8646.00,7.738623,25.02591,-0.000177,24.016131,-0.0078,1.359
8648.00,7.738489,25.02540,-0.000177,24.016829,-0.0078,1.359
8650.00,7.737596,25.02583,-0.000177,24.016851,-0.0078,1.358
8652.00,7.737100,25.02528,-0.000177,24.016521,-0.0078,1.358
8654.00,7.736640,25.02555,-0.000177,24.016782,-0.0078,1.358
8656.00,7.736743,25.02612,-0.000178,24.016102,-0.0078,1.359
8658.00,7.736881,25.02600,-0.000177,24.016469,-0.0078,1.359
8660.00,7.737229,25.02624,-0.000177,24.017049,-0.0078,1.359
8662.00,7.736466,25.02596,-0.000177,24.016875,-0.0078,1.359
8664.00,7.736176,25.02742,-0.000178,24.016182,-0.0078,1.358
8666.00,7.737404,25.02680,-0.000177,24.016084,-0.0078,1.358
8668.00,7.737556,25.02585,-0.000177,24.016247,-0.0078,1.359
8670.00,7.737062,25.02630,-0.000177,24.016963,-0.0078,1.359
8672.00,7.736592,25.02581,-0.000177,24.016648,-0.0078,1.359
8674.00,7.736660,25.02478,-0.000176,24.016454,-0.0078,1.359
8676.00,7.736316,25.02497,-0.000176,24.017304,-0.0078,1.358
8678.00,7.736664,25.02521,-0.000177,24.017032,-0.0078,1.358
8680.00,7.736863,25.02540,-0.000177,24.016588,-0.0078,1.358
8682.00,7.737406,25.02510,-0.000178,24.016117,-0.0078,1.358
8684.00,7.738019,25.02499,-0.000177,24.016699,-0.0078,1.358
8686.00,7.737547,25.02526,-0.000177,24.017424,-0.0078,1.359
8688.00,7.737623,25.02540,-0.000178,24.016768,-0.0078,1.358
8690.00,7.737137,25.02604,-0.000177,24.016423,-0.0078,1.358
8692.00,7.737107,25.02617,-0.000177,24.017072,-0.0078,1.358
8694.00,7.737320,25.02570,-0.000178,24.016684,-0.0078,1.358
8696.00,7.737100,25.02580,-0.000176,24.016882,-0.0078,1.358
8698.00,7.737469,25.02619,-0.000177,24.017136,-0.0078,1.359
8700.00,7.737253,25.02588,-0.000178,24.016429,-0.0078,1.359
8702.00,7.736743,25.02559,-0.000178,24.016668,-0.0078,1.359
8704.00,7.735966,25.02667,-0.000177,24.016681,-0.0078,1.358
8706.00,7.735745,25.02680,-0.000176,24.017112,-0.0078,1.358
8708.00,7.735024,25.02610,-0.000177,24.016376,-0.0078,1.358
8710.00,7.734330,25.02648,-0.000178,24.016556,-0.0078,1.359
8712.00,7.734110,25.02654,-0.000178,24.016653,-0.0079,1.359
8714.00,7.734481,25.02622,-0.000178,24.016595,-0.0079,1.359
8716.00,7.735085,25.02605,-0.000178,24.017243,-0.0078,1.359
8718.00,7.735514,25.02609,-0.000178,24.015899,-0.0078,1.358
8720.00,7.735814,25.02563,-0.000176,24.016467,-0.0079,1.358
8722.00,7.735933,25.02662,-0.000178,24.016842,-0.0078,1.359
8724.00,7.735977,25.02654,-0.000177,24.017185,-0.0078,1.358
8726.00,7.735749,25.02730,-0.000177,24.016733,-0.0078,1.358
8728.00,7.736297,25.02687,-0.000176,24.016501,-0.0078,1.358
8730.00,7.736643,25.02716,-0.000177,24.016498,-0.0078,1.358
8732.00,7.736564,25.02696,-0.000178,24.016311,-0.0078,1.358
8734.00,7.735721,25.02654,-0.000177,24.016362,-0.0078,1.359
8736.00,7.735058,25.02675,-0.000176,24.016394,-0.0078,1.358
8738.00,7.734960,25.02654,-0.000177,24.016884,-0.0078,1.359
8740.00,7.734444,25.02667,-0.000176,24.017152,-0.0078,1.358
8742.00,7.734703,25.02681,-0.000177,24.016915,-0.0078,1.358
8744.00,7.734749,25.02661,-0.000178,24.017070,-0.0078,1.359
8746.00,7.734597,25.02699,-0.000177,24.017025,-0.0078,1.358
8748.00,7.734728,25.02687,-0.000176,24.016635,-0.0078,1.359
8750.00,7.734719,25.02689,-0.000177,24.016378,-0.0078,1.358
8752.00,7.734592,25.02779,-0.000177,24.016842,-0.0078,1.358
8754.00,7.734971,25.02813,-0.000177,24.016208,-0.0078,1.358
8756.00,7.735134,25.02716,-0.000177,24.016686,-0.0078,1.359
8758.00,7.735510,25.02639,-0.000177,24.017032,-0.0078,1.359
8760.00,7.734572,25.02676,-0.000178,24.017219,-0.0078,1.359
8762.00,7.735272,25.02733,-0.000177,24.016327,-0.0078,1.359
8764.00,7.735921,25.02741,-0.000176,24.016411,-0.0078,1.358
8766.00,7.735491,25.02744,-0.000176,24.016289,-0.0078,1.358
8768.00,7.735620,25.02803,-0.000176,24.016557,-0.0078,1.359
8770.00,7.735490,25.02813,-0.000177,24.016338,-0.0078,1.359
8772.00,7.734966,25.02789,-0.000178,24.016478,-0.0078,1.359
8774.00,7.735283,25.02823,-0.000177,24.016563,-0.0078,1.358
8776.00,7.734682,25.02758,-0.000177,24.016137,-0.0078,1.358
8778.00,7.734664,25.02810,-0.000177,24.016208,-0.0078,1.359
8780.00,7.735095,25.02756,-0.000176,24.016117,-0.0078,1.359
8782.00,7.735601,25.02763,-0.000177,24.016953,-0.0078,1.359
8784.00,7.735455,25.02785,-0.000178,24.016827,-0.0078,1.359
8786.00,7.735395,25.02752,-0.000177,24.016953,-0.0078,1.359
8788.00,7.734804,25.02809,-0.000177,24.016322,-0.0078,1.358
8790.00,7.735137,25.02745,-0.000177,24.016302,-0.0078,1.359
8792.00,7.735157,25.02750,-0.000177,24.016416,-0.0078,1.358
8794.00,7.735216,25.02735,-0.000177,24.017108,-0.0078,1.359
8796.00,7.734866,25.02702,-0.000178,24.016568,-0.0078,1.359
8798.00,7.734509,25.02755,-0.000176,24.016639,-0.0077,1.358
8800.00,7.734172,25.02743,-0.000177,24.016423,-0.0078,1.358
8802.00,7.734007,25.02767,-0.000177,24.016829,-0.0078,1.359
8804.00,7.734967,25.02740,-0.000178,24.016646,-0.0078,1.359
8806.00,7.735809,25.02703,-0.000177,24.016655,-0.0078,1.358
8808.00,7.735720,25.02700,-0.000177,24.016570,-0.0078,1.359
8810.00,7.734804,25.02773,-0.000178,24.016862,-0.0078,1.358
8812.00,7.735688,25.02820,-0.000178,24.016518,-0.0078,1.359
8814.00,7.735827,25.02780,-0.000176,24.016066,-0.0078,1.359
8816.00,7.735598,25.02702,-0.000178,24.016208,-0.0078,1.358
8818.00,7.734802,25.02747,-0.000176,24.016289,-0.0078,1.359
8820.00,7.733775,25.02719,-0.000177,24.016235,-0.0078,1.359
8822.00,7.733770,25.02788,-0.000178,24.016960,-0.0078,1.359
8824.00,7.733887,25.02778,-0.000177,24.016858,-0.0078,1.359
8826.00,7.734669,25.02755,-0.000177,24.016987,-0.0078,1.359
8828.00,7.734434,25.02807,-0.000177,24.016817,-0.0078,1.359
8830.00,7.733871,25.02830,-0.000176,24.016648,-0.0078,1.358
8832.00,7.734536,25.02845,-0.000177,24.016784,-0.0078,1.358
8834.00,7.734344,25.02781,-0.000178,24.016802,-0.0078,1.359
8836.00,7.734262,25.02769,-0.000177,24.016579,-0.0078,1.359
8838.00,7.735454,25.02816,-0.000177,24.016973,-0.0078,1.359
8840.00,7.735065,25.02803,-0.000176,24.016606,-0.0078,1.358
8842.00,7.735315,25.02850,-0.000177,24.016445,-0.0078,1.359
8844.00,7.735017,25.02773,-0.000177,24.016804,-0.0078,1.359
8846.00,7.734851,25.02784,-0.000178,24.016309,-0.0078,1.359
8848.00,7.735264,25.02848,-0.000177,24.016813,-0.0078,1.359
8850.00,7.734591,25.02726,-0.000178,24.016871,-0.0078,1.358
8852.00,7.734259,25.02740,-0.000177,24.016719,-0.0079,1.359
8854.00,7.733852,25.02714,-0.000178,24.016780,-0.0078,1.359
8856.00,7.733107,25.02765,-0.000178,24.016383,-0.0078,1.359
8858.00,7.732786,25.02708,-0.000178,24.016545,-0.0078,1.359
8860.00,7.733813,25.02667,-0.000177,24.016715,-0.0078,1.358
8862.00,7.734658,25.02652,-0.000177,24.016175,-0.0078,1.359
8864.00,7.734496,25.02572,-0.000177,24.016403,-0.0078,1.358
8866.00,7.734828,25.02694,-0.000176,24.016472,-0.0078,1.358
8868.00,7.733848,25.02722,-0.000177,24.017067,-0.0078,1.359
8870.00,7.733252,25.02709,-0.000177,24.017319,-0.0078,1.359
8872.00,7.733755,25.02768,-0.000176,24.016724,-0.0078,1.358
8874.00,7.733656,25.02774,-0.000177,24.016349,-0.0078,1.358
8876.00,7.733171,25.02686,-0.000176,24.016188,-0.0078,1.358
8878.00,7.733319,25.02714,-0.000176,24.015905,-0.0078,1.359
8880.00,7.733150,25.02621,-0.000176,24.016536,-0.0078,1.359
8882.00,7.732525,25.02644,-0.000177,24.016681,-0.0078,1.359
8884.00,7.733414,25.02651,-0.000177,24.016793,-0.0078,1.359
8886.00,7.734094,25.02620,-0.000178,24.016081,-0.0078,1.358
8888.00,7.733909,25.02581,-0.000177,24.016675,-0.0078,1.358
8890.00,7.733670,25.02557,-0.000177,24.017041,-0.0078,1.359
8892.00,7.734295,25.02587,-0.000177,24.016673,-0.0078,1.359
8894.00,7.734671,25.02643,-0.000178,24.016208,-0.0078,1.359
8896.00,7.734764,25.02622,-0.000177,24.016824,-0.0079,1.358
8898.00,7.734925,25.02568,-0.000176,24.016818,-0.0078,1.359
8900.00,7.734602,25.02682,-0.000177,24.017152,-0.0078,1.359
8902.00,7.733940,25.02689,-0.000178,24.016489,-0.0078,1.359
8904.00,7.733914,25.02728,-0.000179,24.016581,-0.0078,1.359
8906.00,7.733900,25.02672,-0.000177,24.016383,-0.0078,1.358
8908.00,7.733706,25.02646,-0.000178,24.016586,-0.0078,1.359
8910.00,7.733826,25.02713,-0.000178,24.016615,-0.0078,1.359
8912.00,7.732660,25.02739,-0.000178,24.016438,-0.0078,1.359
8914.00,7.732666,25.02664,-0.000177,24.016458,-0.0078,1.358
8916.00,7.733578,25.02644,-0.000178,24.016356,-0.0078,1.359
8918.00,7.733760,25.02753,-0.000180,24.016623,-0.0078,1.359
8920.00,7.733952,25.02750,-0.000178,24.016739,-0.0079,1.359
8922.00,7.733290,25.02789,-0.000178,24.016528,-0.0079,1.359
8924.00,7.733368,25.02726,-0.000177,24.016396,-0.0078,1.359
8926.00,7.734379,25.02797,-0.000177,24.016666,-0.0078,1.359
8928.00,7.734156,25.02740,-0.000178,24.015925,-0.0078,1.358
8930.00,7.734634,25.02823,-0.000178,24.015908,-0.0078,1.359
8932.00,7.735263,25.02827,-0.000178,24.016878,-0.0078,1.359
8934.00,7.734880,25.02817,-0.000178,24.016403,-0.0078,1.359
8936.00,7.734130,25.02804,-0.000178,24.016423,-0.0079,1.358
8938.00,7.734067,25.02879,-0.000178,24.016730,-0.0079,1.359
8940.00,7.734498,25.02806,-0.000179,24.016229,-0.0078,1.359
8942.00,7.734336,25.02862,-0.000177,24.017150,-0.0078,1.358
8944.00,7.734647,25.02835,-0.000177,24.016610,-0.0078,1.358
8946.00,7.735214,25.02805,-0.000178,24.016512,-0.0078,1.359
8948.00,7.734593,25.02892,-0.000178,24.016726,-0.0078,1.359
8950.00,7.734127,25.02784,-0.000178,24.016599,-0.0078,1.359
8952.00,7.734232,25.02853,-0.000178,24.016407,-0.0079,1.359
8954.00,7.734145,25.02802,-0.000179,24.016342,-0.0078,1.359
8956.00,7.734758,25.02744,-0.000179,24.016503,-0.0079,1.359
8958.00,7.734470,25.02797,-0.000178,24.016362,-0.0078,1.359
8960.00,7.734111,25.02689,-0.000178,24.016423,-0.0078,1.360
8962.00,7.734431,25.02747,-0.000178,24.015894,-0.0078,1.359
8964.00,7.733955,25.02747,-0.000178,24.016726,-0.0078,1.359
8966.00,7.734468,25.02765,-0.000177,24.016550,-0.0078,1.359
8968.00,7.734941,25.02845,-0.000177,24.017190,-0.0078,1.359
8970.00,7.734694,25.02764,-0.000178,24.017087,-0.0078,1.359
8972.00,7.734722,25.02783,-0.000179,24.017083,-0.0078,1.360
8974.00,7.734446,25.02752,-0.000178,24.016579,-0.0078,1.359
8976.00,7.733794,25.02720,-0.000177,24.016541,-0.0078,1.359
8978.00,7.733819,25.02699,-0.000178,24.017223,-0.0079,1.359
8980.00,7.733344,25.02756,-0.000177,24.016896,-0.0079,1.359
8982.00,7.733419,25.02710,-0.000176,24.016831,-0.0078,1.359
8984.00,7.733017,25.02719,-0.000177,24.017014,-0.0078,1.359
8986.00,7.733765,25.02729,-0.000177,24.016371,-0.0078,1.359
8988.00,7.734389,25.02735,-0.000177,24.016643,-0.0078,1.359
8990.00,7.734669,25.02691,-0.000176,24.016876,-0.0078,1.359
8992.00,7.734762,25.02673,-0.000178,24.016717,-0.0078,1.359
8994.00,7.734436,25.02639,-0.000179,24.016525,-0.0078,1.360
8996.00,7.734346,25.02711,-0.000177,24.016082,-0.0078,1.359
8998.00,7.734466,25.02739,-0.000177,24.016314,-0.0078,1.358
9000.00,7.733961,25.02710,-0.000177,24.016856,-0.0078,1.358
9002.00,7.733055,25.02724,-0.000178,24.017031,-0.0078,1.359
9004.00,7.732881,25.02717,-0.000177,24.016362,-0.0078,1.359
@15,12.0000,24.0
9006.00,7.732463,25.02749,-0.000177,24.016039,-0.0079,1.359
9008.00,7.726522,25.02721,-0.000178,24.016764,-0.0079,1.359
9010.00,7.716272,25.02746,-0.000176,24.016251,-0.0079,1.357
9012.00,7.703686,25.02713,-0.000177,24.016035,-0.0079,1.358
9014.00,7.691618,25.02728,-0.000177,24.017007,-0.0079,1.359
9016.00,7.684151,25.02752,-0.000177,24.016681,-0.0078,1.359
9018.00,7.682608,25.02734,-0.000178,24.016371,-0.0078,1.359
9020.00,7.682828,25.02777,-0.000179,24.016530,-0.0079,1.359
9022.00,7.681068,25.02769,-0.000179,24.016450,-0.0078,1.360
9024.00,7.680852,25.02773,-0.000178,24.015774,-0.0078,1.360
9026.00,7.681491,25.02834,-0.000179,24.017359,-0.0079,1.360
9028.00,7.683221,25.02825,-0.000179,24.016887,-0.0078,1.360
9030.00,7.685936,25.02864,-0.000179,24.016624,-0.0078,1.360
9032.00,7.694524,25.02891,-0.000180,24.016846,-0.0078,1.361
9034.00,7.707034,25.02841,-0.000180,24.016574,-0.0078,1.361
9036.00,7.722281,25.02895,-0.000180,24.016597,-0.0078,1.361
9038.00,7.734789,25.02947,-0.000179,24.016548,-0.0078,1.361
9040.00,7.741054,25.02865,-0.000178,24.016412,-0.0078,1.360
9042.00,7.743595,25.02868,-0.000179,24.016693,-0.0078,1.360
9044.00,7.746693,25.02861,-0.000178,24.016534,-0.0078,1.359
9046.00,7.750006,25.02839,-0.000177,24.016351,-0.0078,1.359
9048.00,7.752292,25.02876,-0.000178,24.016849,-0.0078,1.359
9050.00,7.753848,25.02877,-0.000178,24.016581,-0.0078,1.359
9052.00,7.755817,25.02795,-0.000177,24.016699,-0.0078,1.359
9054.00,7.757134,25.02836,-0.000178,24.016561,-0.0078,1.359
9056.00,7.758736,25.02834,-0.000178,24.016128,-0.0078,1.359
9058.00,7.761315,25.02782,-0.000178,24.016403,-0.0078,1.359
9060.00,7.764230,25.02749,-0.000178,24.016750,-0.0079,1.360
9062.00,7.765844,25.02742,-0.000177,24.016927,-0.0078,1.359
9064.00,7.767695,25.02771,-0.000176,24.016382,-0.0078,1.359
9066.00,7.770120,25.02832,-0.000177,24.016735,-0.0078,1.360
9068.00,7.773060,25.02767,-0.000177,24.016012,-0.0078,1.359
9070.00,7.774950,25.02723,-0.000178,24.016240,-0.0078,1.359
9072.00,7.775880,25.02671,-0.000178,24.017342,-0.0078,1.360
9074.00,7.776454,25.02697,-0.000178,24.016635,-0.0078,1.359
9076.00,7.777729,25.02749,-0.000178,24.016046,-0.0079,1.359
9078.00,7.778119,25.02707,-0.000176,24.016429,-0.0078,1.359
9080.00,7.778180,25.02699,-0.000177,24.016476,-0.0078,1.359
9082.00,7.777697,25.02762,-0.000178,24.016543,-0.0078,1.359
9084.00,7.777920,25.02746,-0.000179,24.016242,-0.0078,1.359
9086.00,7.777999,25.02740,-0.000177,24.016061,-0.0078,1.359
9088.00,7.777127,25.02847,-0.000177,24.016148,-0.0078,1.360
9090.00,7.775514,25.02780,-0.000178,24.016666,-0.0078,1.359
9092.00,7.773910,25.02710,-0.000178,24.016360,-0.0078,1.359
9094.00,7.772899,25.02739,-0.000179,24.016131,-0.0079,1.359
9096.00,7.772160,25.02740,-0.000179,24.016372,-0.0078,1.359
9098.00,7.770224,25.02805,-0.000178,24.016256,-0.0078,1.359
9100.00,7.768888,25.02742,-0.000178,24.016860,-0.0078,1.360
9102.00,7.768337,25.02739,-0.000178,24.016449,-0.0078,1.359
9104.00,7.767349,25.02770,-0.000178,24.016325,-0.0078,1.359
9106.00,7.766311,25.02680,-0.000177,24.016505,-0.0078,1.360
9108.00,7.765413,25.02728,-0.000177,24.016189,-0.0078,1.359
9110.00,7.765283,25.02775,-0.000178,24.017021,-0.0078,1.359
9112.00,7.764321,25.02813,-0.000179,24.016412,-0.0078,1.359
9114.00,7.763395,25.02839,-0.000178,24.016536,-0.0078,1.359
9116.00,7.761903,25.02804,-0.000178,24.016668,-0.0078,1.359
9118.00,7.761336,25.02764,-0.000178,24.016034,-0.0078,1.359
9120.00,7.760860,25.02727,-0.000178,24.016668,-0.0078,1.359
9122.00,7.759896,25.02680,-0.000179,24.016628,-0.0078,1.359
9124.00,7.759265,25.02766,-0.000179,24.017335,-0.0078,1.359
9126.00,7.758749,25.02789,-0.000177,24.016369,-0.0079,1.359
9128.00,7.758193,25.02834,-0.000177,24.016316,-0.0078,1.359
9130.00,7.756783,25.02891,-0.000178,24.016746,-0.0078,1.360
9132.00,7.756262,25.02830,-0.000177,24.016739,-0.0078,1.359
9134.00,7.756586,25.02846,-0.000177,24.016809,-0.0078,1.360
9136.00,7.756411,25.02828,-0.000178,24.016963,-0.0078,1.360
9138.00,7.755762,25.02841,-0.000177,24.016360,-0.0078,1.359
9140.00,7.754710,25.02822,-0.000177,24.015934,-0.0078,1.359
9142.00,7.753808,25.02825,-0.000177,24.016461,-0.0078,1.359
9144.00,7.753039,25.02817,-0.000177,24.016171,-0.0078,1.359
9146.00,7.752343,25.02735,-0.000179,24.016583,-0.0078,1.359
9148.00,7.751869,25.02763,-0.000179,24.016474,-0.0078,1.359
9150.00,7.751469,25.02775,-0.000177,24.016082,-0.0078,1.359
9152.00,7.751594,25.02740,-0.000178,24.016053,-0.0078,1.359
9154.00,7.750450,25.02702,-0.000178,24.016450,-0.0078,1.359
9156.00,7.749496,25.02744,-0.000177,24.016815,-0.0078,1.359
9158.00,7.749726,25.02832,-0.000177,24.016485,-0.0078,1.359
9160.00,7.749492,25.02753,-0.000177,24.017128,-0.0078,1.359
9162.00,7.749395,25.02741,-0.000178,24.016155,-0.0078,1.358
9164.00,7.748624,25.02820,-0.000177,24.017177,-0.0078,1.359
9166.00,7.747391,25.02791,-0.000178,24.016780,-0.0078,1.359
9168.00,7.747111,25.02777,-0.000177,24.016280,-0.0078,1.359
9170.00,7.746941,25.02829,-0.000177,24.017063,-0.0078,1.359
9172.00,7.746770,25.02875,-0.000177,24.016944,-0.0078,1.359
9174.00,7.746802,25.02814,-0.000177,24.016886,-0.0078,1.359
9176.00,7.746402,25.02750,-0.000178,24.016322,-0.0078,1.359
9178.00,7.745147,25.02710,-0.000176,24.016545,-0.0078,1.359
9180.00,7.744637,25.02749,-0.000176,24.016545,-0.0078,1.359
9182.00,7.744869,25.02704,-0.000177,24.016717,-0.0078,1.359
9184.00,7.745424,25.02703,-0.000175,24.016081,-0.0078,1.359
9186.00,7.744793,25.02721,-0.000176,24.015954,-0.0078,1.359
9188.00,7.743530,25.02729,-0.000178,24.016813,-0.0078,1.359
9190.00,7.743952,25.02713,-0.000177,24.016895,-0.0078,1.359
9192.00,7.744843,25.02634,-0.000178,24.016489,-0.0078,1.359
9194.00,7.744219,25.02723,-0.000177,24.016148,-0.0078,1.359
9196.00,7.742948,25.02689,-0.000177,24.016552,-0.0079,1.359
9198.00,7.742495,25.02651,-0.000178,24.016757,-0.0078,1.359
9200.00,7.742344,25.02663,-0.000178,24.016639,-0.0078,1.359
9202.00,7.742713,25.02613,-0.000177,24.016510,-0.0079,1.359
9204.00,7.742832,25.02646,-0.000177,24.016811,-0.0079,1.358
9206.00,7.742279,25.02637,-0.000177,24.016313,-0.0078,1.359
9208.00,7.741801,25.02627,-0.000179,24.015963,-0.0078,1.359
9210.00,7.741333,25.02679,-0.000178,24.016895,-0.0078,1.359
9212.00,7.740708,25.02696,-0.000178,24.016528,-0.0078,1.359
9214.00,7.740584,25.02782,-0.000177,24.016951,-0.0078,1.358
9216.00,7.740867,25.02742,-0.000177,24.016525,-0.0078,1.359
9218.00,7.740978,25.02688,-0.000176,24.016099,-0.0078,1.359
9220.00,7.739738,25.02739,-0.000177,24.016860,-0.0078,1.359
9222.00,7.739129,25.02649,-0.000177,24.016115,-0.0078,1.359
9224.00,7.739695,25.02631,-0.000177,24.017060,-0.0078,1.359
9226.00,7.739654,25.02720,-0.000178,24.016913,-0.0078,1.359
9228.00,7.739536,25.02725,-0.000178,24.016411,-0.0078,1.359
9230.00,7.739807,25.02681,-0.000178,24.016461,-0.0078,1.359
9232.00,7.739900,25.02579,-0.000177,24.016432,-0.0078,1.359
9234.00,7.739840,25.02539,-0.000177,24.016318,-0.0078,1.360
9236.00,7.739931,25.02525,-0.000179,24.016140,-0.0078,1.359
9238.00,7.740695,25.02544,-0.000179,24.016788,-0.0078,1.359
9240.00,7.741205,25.02617,-0.000179,24.016933,-0.0078,1.359
9242.00,7.741083,25.02625,-0.000177,24.016623,-0.0078,1.359
9244.00,7.741156,25.02637,-0.000178,24.016545,-0.0078,1.360
9246.00,7.741474,25.02603,-0.000177,24.016634,-0.0078,1.359
9248.00,7.740757,25.02564,-0.000177,24.016566,-0.0078,1.359
9250.00,7.740507,25.02657,-0.000178,24.016380,-0.0078,1.359
9252.00,7.740022,25.02668,-0.000178,24.016920,-0.0078,1.359
9254.00,7.739237,25.02695,-0.000177,24.016336,-0.0078,1.359
9256.00,7.739108,25.02702,-0.000177,24.016672,-0.0078,1.359
9258.00,7.740008,25.02651,-0.000177,24.016135,-0.0078,1.360
9260.00,7.739264,25.02604,-0.000177,24.015722,-0.0078,1.360
9262.00,7.739745,25.02679,-0.000179,24.016273,-0.0078,1.359
9264.00,7.739991,25.02668,-0.000177,24.016891,-0.0078,1.359
9266.00,7.738229,25.02603,-0.000178,24.016320,-0.0078,1.359
9268.00,7.737416,25.02694,-0.000177,24.016452,-0.0078,1.359
9270.00,7.737971,25.02654,-0.000178,24.016456,-0.0078,1.359
9272.00,7.738817,25.02624,-0.000178,24.016429,-0.0078,1.359
9274.00,7.739044,25.02680,-0.000177,24.016922,-0.0078,1.359
9276.00,7.739157,25.02709,-0.000177,24.016394,-0.0078,1.359
9278.00,7.739208,25.02616,-0.000178,24.016153,-0.0078,1.359
9280.00,7.738761,25.02616,-0.000177,24.016534,-0.0078,1.359
9282.00,7.739157,25.02692,-0.000176,24.016744,-0.0078,1.359
9284.00,7.739114,25.02667,-0.000177,24.016652,-0.0078,1.359
9286.00,7.738924,25.02611,-0.000178,24.016469,-0.0078,1.359
9288.00,7.738632,25.02647,-0.000178,24.016688,-0.0078,1.359
9290.00,7.739131,25.02631,-0.000177,24.016416,-0.0079,1.359
9292.00,7.738803,25.02624,-0.000178,24.016316,-0.0078,1.359
9294.00,7.738051,25.02620,-0.000179,24.016289,-0.0078,1.360
9296.00,7.737522,25.02641,-0.000178,24.016717,-0.0078,1.360
9298.00,7.737099,25.02704,-0.000178,24.015878,-0.0079,1.359
9300.00,7.737019,25.02655,-0.000178,24.016461,-0.0078,1.359
9302.00,7.737127,25.02644,-0.000177,24.016717,-0.0079,1.360
9304.00,7.736833,25.02711,-0.000177,24.015867,-0.0078,1.359
9306.00,7.737296,25.02650,-0.000178,24.017060,-0.0078,1.359
9308.00,7.736684,25.02747,-0.000177,24.016663,-0.0078,1.359
9310.00,7.736526,25.02768,-0.000177,24.016090,-0.0078,1.359
9312.00,7.736665,25.02698,-0.000178,24.016204,-0.0078,1.359
9314.00,7.736696,25.02583,-0.000177,24.016363,-0.0078,1.359
9316.00,7.736773,25.02626,-0.000178,24.016889,-0.0078,1.359
9318.00,7.737849,25.02655,-0.000178,24.016900,-0.0078,1.360
9320.00,7.738075,25.02654,-0.000177,24.016980,-0.0078,1.359
9322.00,7.738170,25.02700,-0.000177,24.017047,-0.0079,1.360
9324.00,7.737797,25.02667,-0.000177,24.016456,-0.0078,1.359
9326.00,7.736984,25.02728,-0.000177,24.016755,-0.0078,1.359
9328.00,7.736534,25.02731,-0.000179,24.016188,-0.0078,1.359
9330.00,7.736978,25.02715,-0.000179,24.016356,-0.0078,1.359
9332.00,7.736974,25.02724,-0.000178,24.016217,-0.0078,1.359
9334.00,7.736779,25.02736,-0.000177,24.016886,-0.0078,1.359
9336.00,7.736853,25.02722,-0.000177,24.017522,-0.0078,1.359
9338.00,7.737092,25.02703,-0.000178,24.017192,-0.0078,1.359
9340.00,7.737747,25.02717,-0.000178,24.016115,-0.0078,1.360
9342.00,7.737746,25.02639,-0.000178,24.016162,-0.0078,1.359
9344.00,7.737223,25.02784,-0.000178,24.016679,-0.0078,1.360
9346.00,7.736392,25.02742,-0.000177,24.016686,-0.0078,1.359
9348.00,7.735273,25.02743,-0.000177,24.016434,-0.0078,1.359
9350.00,7.735816,25.02693,-0.000177,24.016769,-0.0078,1.359
9352.00,7.735895,25.02680,-0.000177,24.016450,-0.0078,1.359
9354.00,7.736479,25.02617,-0.000177,24.015966,-0.0078,1.359
9356.00,7.736369,25.02631,-0.000177,24.016171,-0.0078,1.359
9358.00,7.735985,25.02608,-0.000177,24.016798,-0.0078,1.359
9360.00,7.736199,25.02720,-0.000176,24.016226,-0.0078,1.359
9362.00,7.736781,25.02720,-0.000178,24.016666,-0.0078,1.359
9364.00,7.736177,25.02760,-0.000178,24.017123,-0.0078,1.360
9366.00,7.735627,25.02766,-0.000178,24.016673,-0.0078,1.359
9368.00,7.735997,25.02809,-0.000178,24.017418,-0.0078,1.360
9370.00,7.736558,25.02841,-0.000178,24.015995,-0.0078,1.359
9372.00,7.737059,25.02745,-0.000178,24.016171,-0.0078,1.359
9374.00,7.736352,25.02758,-0.000177,24.016608,-0.0078,1.359
9376.00,7.736360,25.02773,-0.000176,24.016418,-0.0078,1.359
9378.00,7.736932,25.02794,-0.000178,24.016383,-0.0078,1.359
9380.00,7.736691,25.02781,-0.000178,24.016505,-0.0079,1.359
9382.00,7.735804,25.02787,-0.000177,24.016534,-0.0079,1.359
9384.00,7.735538,25.02854,-0.000176,24.016494,-0.0078,1.359
9386.00,7.735362,25.02796,-0.000177,24.016356,-0.0078,1.359
9388.00,7.735158,25.02781,-0.000177,24.016673,-0.0078,1.359
9390.00,7.735383,25.02772,-0.000177,24.015990,-0.0079,1.359
9392.00,7.735229,25.02772,-0.000177,24.016710,-0.0078,1.359
9394.00,7.734652,25.02820,-0.000177,24.016985,-0.0078,1.359
9396.00,7.735241,25.02780,-0.000177,24.016313,-0.0078,1.359
9398.00,7.735152,25.02823,-0.000178,24.016909,-0.0078,1.360
9400.00,7.736128,25.02771,-0.000177,24.016450,-0.0078,1.359
9402.00,7.735970,25.02808,-0.000179,24.015986,-0.0079,1.359
9404.00,7.736235,25.02849,-0.000178,24.016340,-0.0078,1.359
9406.00,7.736261,25.02645,-0.000178,24.016267,-0.0078,1.359
9408.00,7.736455,25.02682,-0.000179,24.016093,-0.0078,1.360
9410.00,7.737200,25.02695,-0.000178,24.016376,-0.0078,1.359
9412.00,7.737545,25.02690,-0.000177,24.016231,-0.0079,1.359
9414.00,7.737105,25.02665,-0.000178,24.016523,-0.0079,1.360
9416.00,7.737108,25.02655,-0.000177,24.016469,-0.0078,1.359
9418.00,7.735722,25.02640,-0.000178,24.015879,-0.0078,1.359
9420.00,7.735825,25.02685,-0.000178,24.016311,-0.0078,1.359
9422.00,7.735802,25.02658,-0.000177,24.016015,-0.0078,1.359
9424.00,7.735890,25.02672,-0.000177,24.015472,-0.0078,1.359
9426.00,7.735676,25.02592,-0.000178,24.015959,-0.0078,1.359
9428.00,7.735439,25.02677,-0.000178,24.016019,-0.0078,1.359
9430.00,7.735680,25.02689,-0.000177,24.015816,-0.0079,1.359
9432.00,7.735366,25.02560,-0.000178,24.016213,-0.0078,1.359
9434.00,7.735543,25.02648,-0.000178,24.016811,-0.0078,1.359
9436.00,7.735472,25.02702,-0.000177,24.016231,-0.0078,1.359
9438.00,7.735387,25.02691,-0.000179,24.016334,-0.0078,1.359
9440.00,7.735470,25.02711,-0.000178,24.017460,-0.0078,1.359
9442.00,7.735966,25.02699,-0.000178,24.016479,-0.0078,1.359
9444.00,7.735593,25.02747,-0.000178,24.016333,-0.0078,1.359
9446.00,7.735763,25.02800,-0.000177,24.016782,-0.0078,1.359
9448.00,7.736140,25.02749,-0.000177,24.016443,-0.0078,1.359
9450.00,7.736083,25.02794,-0.000178,24.016343,-0.0078,1.359
9452.00,7.735767,25.02803,-0.000177,24.016150,-0.0078,1.359
9454.00,7.736139,25.02809,-0.000177,24.016409,-0.0078,1.359
9456.00,7.736161,25.02801,-0.000177,24.016536,-0.0078,1.360
9458.00,7.735701,25.02726,-0.000178,24.016193,-0.0078,1.360
9460.00,7.735783,25.02834,-0.000177,24.016759,-0.0078,1.359
9462.00,7.735691,25.02854,-0.000176,24.016673,-0.0078,1.359
9464.00,7.735564,25.02748,-0.000176,24.016782,-0.0078,1.359
9466.00,7.736284,25.02763,-0.000176,24.016757,-0.0078,1.359
9468.00,7.735936,25.02793,-0.000176,24.016403,-0.0078,1.359
9470.00,7.735430,25.02714,-0.000177,24.016746,-0.0078,1.359
9472.00,7.735053,25.02757,-0.000177,24.016412,-0.0078,1.359
9474.00,7.735354,25.02681,-0.000176,24.016354,-0.0078,1.360
9476.00,7.735692,25.02713,-0.000178,24.016570,-0.0078,1.360
9478.00,7.735724,25.02715,-0.000179,24.016329,-0.0078,1.359
9480.00,7.736015,25.02700,-0.000178,24.016325,-0.0078,1.359
9482.00,7.736202,25.02717,-0.000178,24.016093,-0.0078,1.360
9484.00,7.735960,25.02672,-0.000177,24.016184,-0.0078,1.360
9486.00,7.736399,25.02795,-0.000177,24.016652,-0.0078,1.360
9488.00,7.736143,25.02706,-0.000178,24.016151,-0.0078,1.359
9490.00,7.736040,25.02630,-0.000178,24.016443,-0.0078,1.359
9492.00,7.735693,25.02692,-0.000178,24.016750,-0.0078,1.360
9494.00,7.735207,25.02735,-0.000177,24.016704,-0.0078,1.360
9496.00,7.735563,25.02688,-0.000177,24.016126,-0.0078,1.360
9498.00,7.736489,25.02671,-0.000178,24.016808,-0.0078,1.359
9500.00,7.736159,25.02673,-0.000178,24.015724,-0.0078,1.360
9502.00,7.735269,25.02617,-0.000177,24.016334,-0.0078,1.360
9504.00,7.735097,25.02673,-0.000177,24.016327,-0.0078,1.360
9506.00,7.735895,25.02659,-0.000177,24.016721,-0.0078,1.359
9508.00,7.735925,25.02604,-0.000177,24.017050,-0.0078,1.359
9510.00,7.734746,25.02679,-0.000178,24.016316,-0.0078,1.359
9512.00,7.734398,25.02732,-0.000178,24.016782,-0.0078,1.360
9514.00,7.734594,25.02795,-0.000178,24.016485,-0.0078,1.359
9516.00,7.734848,25.02756,-0.000177,24.016563,-0.0078,1.359
9518.00,7.734949,25.02730,-0.000176,24.016510,-0.0078,1.359
9520.00,7.734527,25.02831,-0.000177,24.016793,-0.0078,1.359
9522.00,7.735646,25.02856,-0.000177,24.015970,-0.0078,1.358
9524.00,7.736549,25.02835,-0.000177,24.017049,-0.0078,1.360
9526.00,7.736682,25.02812,-0.000177,24.016382,-0.0078,1.360
9528.00,7.736241,25.02824,-0.000177,24.016474,-0.0078,1.360
9530.00,7.736120,25.02844,-0.000178,24.016449,-0.0078,1.359
9532.00,7.736438,25.02864,-0.000178,24.016481,-0.0078,1.360
9534.00,7.736822,25.02924,-0.000178,24.016264,-0.0078,1.359
9536.00,7.736142,25.02819,-0.000178,24.016166,-0.0078,1.360
9538.00,7.735296,25.02873,-0.000177,24.016423,-0.0078,1.359
9540.00,7.735250,25.02856,-0.000177,24.016403,-0.0078,1.359
9542.00,7.735388,25.02858,-0.000177,24.016084,-0.0078,1.359
9544.00,7.734832,25.02876,-0.000177,24.016186,-0.0078,1.359
9546.00,7.734721,25.02847,-0.000176,24.016052,-0.0078,1.360
9548.00,7.735220,25.02834,-0.000177,24.016478,-0.0078,1.360
9550.00,7.734458,25.02861,-0.000177,24.016333,-0.0078,1.360
9552.00,7.734989,25.02825,-0.000178,24.016612,-0.0078,1.360
9554.00,7.735935,25.02820,-0.000177,24.016427,-0.0078,1.359
9556.00,7.736518,25.02738,-0.000178,24.016133,-0.0078,1.360
9558.00,7.735473,25.02792,-0.000177,24.016420,-0.0078,1.360
9560.00,7.734429,25.02810,-0.000177,24.015898,-0.0078,1.359
9562.00,7.735005,25.02766,-0.000176,24.016101,-0.0078,1.360
9564.00,7.734419,25.02731,-0.000177,24.016565,-0.0078,1.360
9566.00,7.734870,25.02809,-0.000177,24.017282,-0.0078,1.359
9568.00,7.735088,25.02847,-0.000176,24.016672,-0.0078,1.359
9570.00,7.735320,25.02817,-0.000177,24.017002,-0.0078,1.360
9572.00,7.735513,25.02769,-0.000177,24.016663,-0.0078,1.360
9574.00,7.736278,25.02716,-0.000178,24.016360,-0.0078,1.359
9576.00,7.736474,25.02762,-0.000177,24.017070,-0.0078,1.360
9578.00,7.737133,25.02798,-0.000178,24.017214,-0.0078,1.360
9580.00,7.736428,25.02751,-0.000178,24.016684,-0.0078,1.360
9582.00,7.736325,25.02750,-0.000177,24.016396,-0.0078,1.360
9584.00,7.735909,25.02704,-0.000177,24.017121,-0.0078,1.360
9586.00,7.735440,25.02734,-0.000178,24.016354,-0.0078,1.359
9588.00,7.734603,25.02810,-0.000177,24.016287,-0.0079,1.359
9590.00,7.734265,25.02800,-0.000177,24.016682,-0.0079,1.359
9592.00,7.735124,25.02795,-0.000177,24.016140,-0.0079,1.360
9594.00,7.735400,25.02763,-0.000179,24.016035,-0.0078,1.360
9596.00,7.735632,25.02774,-0.000178,24.016282,-0.0078,1.360
9598.00,7.735784,25.02743,-0.000177,24.016166,-0.0079,1.360
9600.00,7.735585,25.02719,-0.000177,24.016238,-0.0078,1.360
9602.00,7.736144,25.02774,-0.000177,24.017045,-0.0078,1.360
9604.00,7.735676,25.02730,-0.000176,24.017406,-0.0078,1.359
@16,12.0000,24.0
9606.00,7.734971,25.02728,-0.000177,24.016733,-0.0078,1.359
9608.00,7.729778,25.02696,-0.000177,24.016173,-0.0078,1.359
9610.00,7.720434,25.02667,-0.000177,24.016487,-0.0078,1.359
9612.00,7.707162,25.02713,-0.000176,24.016075,-0.0078,1.358
9614.00,7.694401,25.02771,-0.000175,24.017342,-0.0078,1.358
9616.00,7.687511,25.02675,-0.000177,24.017172,-0.0078,1.359
9618.00,7.685050,25.02601,-0.000177,24.016532,-0.0079,1.360
9620.00,7.683606,25.02633,-0.000178,24.016869,-0.0078,1.361
9622.00,7.682823,25.02669,-0.000179,24.016554,-0.0078,1.361
9624.00,7.683206,25.02706,-0.000179,24.016516,-0.0078,1.361
9626.00,7.683877,25.02777,-0.000178,24.016135,-0.0078,1.361
9628.00,7.685298,25.02684,-0.000179,24.016456,-0.0079,1.361
9630.00,7.686621,25.02608,-0.000179,24.016157,-0.0078,1.361
9632.00,7.693230,25.02710,-0.000179,24.016719,-0.0078,1.361
9634.00,7.705437,25.02712,-0.000178,24.016940,-0.0078,1.361
9636.00,7.720386,25.02764,-0.000179,24.016646,-0.0078,1.361
9638.00,7.733340,25.02731,-0.000178,24.016550,-0.0078,1.361
9640.00,7.741019,25.02756,-0.000178,24.016474,-0.0078,1.361
9642.00,7.745869,25.02685,-0.000177,24.016842,-0.0078,1.361
9644.00,7.748780,25.02704,-0.000177,24.017446,-0.0078,1.360
9646.00,7.750695,25.02777,-0.000176,24.016851,-0.0078,1.359
9648.00,7.752092,25.02714,-0.000178,24.016686,-0.0078,1.360
9650.00,7.753220,25.02749,-0.000177,24.016017,-0.0078,1.360
9652.00,7.754800,25.02759,-0.000176,24.016010,-0.0078,1.359
9654.00,7.757053,25.02721,-0.000177,24.016296,-0.0078,1.359
9656.00,7.759491,25.02713,-0.000177,24.016884,-0.0078,1.360
9658.00,7.762506,25.02806,-0.000176,24.016489,-0.0078,1.360
9660.00,7.764773,25.02755,-0.000176,24.016434,-0.0078,1.360
9662.00,7.766484,25.02764,-0.000177,24.016380,-0.0078,1.360
9664.00,7.768651,25.02750,-0.000177,24.016561,-0.0078,1.359
9666.00,7.771831,25.02711,-0.000177,24.016907,-0.0078,1.359
9668.00,7.774735,25.02762,-0.000177,24.016789,-0.0077,1.360
9670.00,7.777199,25.02776,-0.000177,24.016867,-0.0078,1.360
9672.00,7.778641,25.02805,-0.000177,24.017368,-0.0078,1.360
9674.00,7.781219,25.02862,-0.000177,24.016922,-0.0078,1.359
9676.00,7.782844,25.02905,-0.000177,24.017181,-0.0078,1.359
9678.00,7.782282,25.02801,-0.000177,24.016809,-0.0078,1.359
9680.00,7.781589,25.02889,-0.000177,24.016742,-0.0078,1.360
9682.00,7.780872,25.02871,-0.000176,24.016470,-0.0078,1.360
9684.00,7.780699,25.02806,-0.000177,24.016610,-0.0078,1.360
9686.00,7.780100,25.02807,-0.000178,24.016432,-0.0078,1.360
9688.00,7.778404,25.02760,-0.000177,24.016623,-0.0078,1.360
9690.00,7.777001,25.02698,-0.000178,24.016766,-0.0078,1.359
9692.00,7.776157,25.02749,-0.000178,24.016775,-0.0078,1.360
9694.00,7.774645,25.02754,-0.000177,24.016673,-0.0078,1.360
9696.00,7.773332,25.02671,-0.000178,24.016974,-0.0078,1.359
9698.00,7.772817,25.02656,-0.000178,24.016605,-0.0078,1.359
9700.00,7.771121,25.02663,-0.000178,24.016648,-0.0079,1.360
9702.00,7.769807,25.02733,-0.000178,24.016572,-0.0078,1.359
9704.00,7.768401,25.02759,-0.000176,24.015816,-0.0078,1.360
9706.00,7.766747,25.02741,-0.000178,24.016559,-0.0078,1.360
9708.00,7.766437,25.02713,-0.000177,24.016104,-0.0078,1.360
9710.00,7.765569,25.02687,-0.000177,24.015905,-0.0078,1.360
9712.00,7.764787,25.02735,-0.000177,24.015908,-0.0078,1.359
9714.00,7.764692,25.02782,-0.000177,24.016164,-0.0078,1.360
9716.00,7.763809,25.02731,-0.000178,24.016409,-0.0078,1.360
9718.00,7.762698,25.02776,-0.000178,24.016418,-0.0079,1.360
9720.00,7.762283,25.02723,-0.000177,24.016313,-0.0078,1.360
9722.00,7.762109,25.02666,-0.000178,24.016160,-0.0078,1.359
9724.00,7.761182,25.02630,-0.000177,24.016311,-0.0078,1.359
9726.00,7.761322,25.02716,-0.000176,24.015952,-0.0078,1.359
9728.00,7.759913,25.02769,-0.000177,24.016121,-0.0078,1.359
9730.00,7.759045,25.02776,-0.000177,24.016650,-0.0078,1.359
9732.00,7.758642,25.02835,-0.000178,24.016340,-0.0078,1.360
9734.00,7.757752,25.02886,-0.000178,24.017359,-0.0078,1.360
9736.00,7.756789,25.02787,-0.000177,24.016314,-0.0078,1.359
9738.00,7.756013,25.02840,-0.000179,24.016800,-0.0078,1.360
9740.00,7.755525,25.02817,-0.000178,24.017072,-0.0078,1.359
9742.00,7.755327,25.02758,-0.000177,24.016779,-0.0078,1.359
9744.00,7.754343,25.02845,-0.000177,24.016991,-0.0078,1.360
9746.00,7.753634,25.02792,-0.000177,24.016831,-0.0078,1.360
9748.00,7.753447,25.02808,-0.000177,24.017000,-0.0078,1.360
9750.00,7.752598,25.02728,-0.000177,24.016284,-0.0078,1.359
9752.00,7.752240,25.02765,-0.000178,24.016314,-0.0078,1.360
9754.00,7.751948,25.02681,-0.000176,24.016672,-0.0078,1.359
9756.00,7.752155,25.02761,-0.000177,24.016887,-0.0078,1.359
9758.00,7.752488,25.02773,-0.000176,24.016728,-0.0078,1.360
9760.00,7.751321,25.02799,-0.000178,24.017012,-0.0079,1.360
9762.00,7.751049,25.02804,-0.000178,24.017060,-0.0078,1.360
9764.00,7.750965,25.02828,-0.000178,24.016501,-0.0078,1.360
9766.00,7.749627,25.02869,-0.000178,24.016864,-0.0078,1.359
9768.00,7.750228,25.02956,-0.000177,24.017223,-0.0078,1.359
9770.00,7.749617,25.02899,-0.000176,24.016063,-0.0078,1.360
9772.00,7.748566,25.02809,-0.000177,24.016287,-0.0078,1.359
9774.00,7.748553,25.02813,-0.000177,24.016519,-0.0078,1.359
9776.00,7.747878,25.02795,-0.000177,24.016780,-0.0078,1.359
9778.00,7.747859,25.02818,-0.000177,24.016006,-0.0078,1.360
9780.00,7.748117,25.02841,-0.000177,24.017279,-0.0078,1.360
9782.00,7.747138,25.02770,-0.000177,24.017054,-0.0078,1.360
9784.00,7.747271,25.02738,-0.000177,24.016592,-0.0078,1.360
9786.00,7.747169,25.02801,-0.000178,24.016673,-0.0078,1.359
9788.00,7.746956,25.02769,-0.000177,24.016637,-0.0078,1.360
9790.00,7.746848,25.02814,-0.000177,24.017208,-0.0078,1.360
9792.00,7.745729,25.02901,-0.000177,24.016334,-0.0078,1.360
9794.00,7.745566,25.02875,-0.000177,24.016541,-0.0078,1.360
9796.00,7.745599,25.02744,-0.000176,24.016726,-0.0078,1.359
9798.00,7.745607,25.02785,-0.000176,24.016672,-0.0078,1.360
9800.00,7.745097,25.02843,-0.000176,24.016735,-0.0078,1.360
9802.00,7.745725,25.02944,-0.000177,24.016760,-0.0078,1.359
9804.00,7.744082,25.02926,-0.000176,24.017069,-0.0078,1.360
9806.00,7.743219,25.02984,-0.000178,24.016962,-0.0078,1.361
9808.00,7.743897,25.02902,-0.000176,24.016351,-0.0078,1.360
9810.00,7.744922,25.02851,-0.000177,24.016300,-0.0078,1.360
9812.00,7.743798,25.02877,-0.000177,24.016851,-0.0078,1.360
9814.00,7.742861,25.02840,-0.000177,24.016414,-0.0078,1.360
9816.00,7.742767,25.02876,-0.000177,24.016563,-0.0078,1.361
9818.00,7.743153,25.02923,-0.000178,24.016699,-0.0078,1.360
9820.00,7.742759,25.02864,-0.000178,24.016831,-0.0078,1.360
9822.00,7.742797,25.02848,-0.000179,24.017114,-0.0078,1.360
9824.00,7.743185,25.02815,-0.000178,24.016561,-0.0078,1.360
9826.00,7.743142,25.02812,-0.000177,24.016101,-0.0078,1.360
9828.00,7.742810,25.02784,-0.000178,24.016543,-0.0078,1.360
9830.00,7.741785,25.02820,-0.000177,24.016840,-0.0078,1.360
9832.00,7.741072,25.02774,-0.000177,24.016041,-0.0078,1.360
9834.00,7.740774,25.02816,-0.000178,24.016764,-0.0078,1.360
9836.00,7.741442,25.02863,-0.000178,24.016987,-0.0078,1.360
9838.00,7.742230,25.02878,-0.000178,24.017179,-0.0078,1.360
9840.00,7.741736,25.02813,-0.000178,24.016034,-0.0079,1.360
9842.00,7.741000,25.02842,-0.000178,24.016987,-0.0078,1.360
9844.00,7.740491,25.02790,-0.000177,24.017119,-0.0078,1.360
9846.00,7.739391,25.02853,-0.000178,24.015888,-0.0078,1.360
9848.00,7.739329,25.02854,-0.000177,24.016456,-0.0078,1.360
9850.00,7.740185,25.02789,-0.000176,24.017188,-0.0078,1.360
9852.00,7.740900,25.02882,-0.000177,24.016670,-0.0078,1.360
9854.00,7.740502,25.02934,-0.000177,24.015945,-0.0078,1.360
9856.00,7.740494,25.02788,-0.000178,24.016840,-0.0078,1.359
9858.00,7.740651,25.02812,-0.000176,24.016461,-0.0079,1.360
9860.00,7.740724,25.02826,-0.000177,24.016483,-0.0078,1.359
9862.00,7.740139,25.02752,-0.000177,24.017078,-0.0078,1.360
9864.00,7.739875,25.02828,-0.000177,24.017103,-0.0078,1.360
9866.00,7.740077,25.02886,-0.000177,24.016052,-0.0078,1.360
9868.00,7.740606,25.02818,-0.000178,24.016561,-0.0078,1.360
9870.00,7.739970,25.02858,-0.000178,24.017701,-0.0078,1.360
9872.00,7.739931,25.02863,-0.000177,24.016586,-0.0078,1.360
9874.00,7.739437,25.02884,-0.000177,24.016572,-0.0078,1.360
9876.00,7.740112,25.02918,-0.000177,24.017341,-0.0078,1.360
9878.00,7.740559,25.02889,-0.000177,24.016822,-0.0078,1.360
9880.00,7.739608,25.02899,-0.000176,24.016336,-0.0078,1.360
9882.00,7.738692,25.02869,-0.000178,24.017157,-0.0078,1.359
9884.00,7.738164,25.02843,-0.000177,24.016278,-0.0078,1.359
9886.00,7.738653,25.02805,-0.000178,24.016418,-0.0078,1.360
9888.00,7.739055,25.02874,-0.000177,24.016612,-0.0078,1.360
9890.00,7.738494,25.02864,-0.000177,24.016740,-0.0078,1.361
9892.00,7.738402,25.02818,-0.000178,24.016507,-0.0078,1.360
9894.00,7.738032,25.02804,-0.000178,24.016099,-0.0078,1.360
9896.00,7.737341,25.02801,-0.000177,24.015838,-0.0078,1.359
9898.00,7.737528,25.02832,-0.000177,24.016695,-0.0078,1.360
9900.00,7.737772,25.02782,-0.000178,24.016681,-0.0078,1.360
9902.00,7.738207,25.02822,-0.000178,24.017156,-0.0078,1.360
9904.00,7.738093,25.02908,-0.000177,24.016532,-0.0078,1.361
9906.00,7.738188,25.02942,-0.000177,24.017643,-0.0078,1.360
9908.00,7.737639,25.02878,-0.000176,24.016460,-0.0078,1.359
9910.00,7.737993,25.02895,-0.000176,24.016543,-0.0078,1.360
9912.00,7.738187,25.02912,-0.000176,24.016539,-0.0078,1.360
9914.00,7.738075,25.02784,-0.000177,24.016434,-0.0078,1.361
9916.00,7.737728,25.02744,-0.000179,24.016806,-0.0078,1.360
9918.00,7.737194,25.02794,-0.000177,24.016122,-0.0078,1.360
9920.00,7.737566,25.02784,-0.000177,24.016818,-0.0079,1.361
9922.00,7.737977,25.02806,-0.000178,24.016398,-0.0078,1.360
9924.00,7.738808,25.02846,-0.000177,24.016247,-0.0078,1.360
9926.00,7.738825,25.02855,-0.000177,24.016650,-0.0078,1.360
9928.00,7.738742,25.02836,-0.000176,24.016285,-0.0078,1.361
9930.00,7.738594,25.02847,-0.000177,24.016445,-0.0078,1.360
9932.00,7.737905,25.02774,-0.000178,24.016692,-0.0078,1.360
9934.00,7.738283,25.02745,-0.000178,24.016273,-0.0078,1.360
9936.00,7.738790,25.02744,-0.000178,24.016015,-0.0079,1.360
9938.00,7.738813,25.02796,-0.000177,24.016169,-0.0078,1.360
9940.00,7.738146,25.02787,-0.000177,24.016489,-0.0078,1.360
9942.00,7.737809,25.02870,-0.000177,24.016862,-0.0078,1.360
9944.00,7.736911,25.02863,-0.000177,24.016284,-0.0079,1.360
9946.00,7.737016,25.02769,-0.000179,24.016474,-0.0079,1.361
9948.00,7.737575,25.02809,-0.000177,24.016811,-0.0078,1.360
9950.00,7.737653,25.02854,-0.000177,24.016050,-0.0078,1.361
9952.00,7.737270,25.02749,-0.000177,24.016782,-0.0078,1.360
9954.00,7.737330,25.02697,-0.000177,24.016014,-0.0078,1.360
9956.00,7.737828,25.02768,-0.000176,24.016325,-0.0078,1.360
9958.00,7.737952,25.02747,-0.000176,24.016353,-0.0078,1.361
9960.00,7.737942,25.02658,-0.000176,24.016619,-0.0078,1.360
9962.00,7.738425,25.02672,-0.000177,24.016907,-0.0078,1.360
9964.00,7.738502,25.02741,-0.000176,24.016124,-0.0078,1.360
9966.00,7.738135,25.02731,-0.000178,24.016833,-0.0078,1.361
9968.00,7.737405,25.02681,-0.000177,24.016686,-0.0078,1.360
9970.00,7.737367,25.02691,-0.000178,24.015930,-0.0078,1.360
9972.00,7.737626,25.02727,-0.000177,24.016951,-0.0078,1.361
9974.00,7.738008,25.02694,-0.000178,24.017237,-0.0078,1.360
9976.00,7.737950,25.02706,-0.000177,24.016733,-0.0078,1.360
9978.00,7.736907,25.02841,-0.000177,24.016784,-0.0078,1.360
9980.00,7.737322,25.02781,-0.000177,24.016574,-0.0078,1.360
9982.00,7.737177,25.02711,-0.000176,24.016887,-0.0078,1.361
9984.00,7.737988,25.02718,-0.000177,24.015930,-0.0078,1.361
9986.00,7.737840,25.02680,-0.000178,24.016740,-0.0078,1.361
9988.00,7.737216,25.02813,-0.000177,24.016503,-0.0078,1.360
9990.00,7.736911,25.02822,-0.000177,24.016472,-0.0078,1.360
9992.00,7.737363,25.02908,-0.000177,24.017208,-0.0079,1.360
9994.00,7.737251,25.02876,-0.000176,24.016746,-0.0078,1.360
9996.00,7.737052,25.02884,-0.000178,24.016407,-0.0078,1.361
9998.00,7.737088,25.02800,-0.000178,24.016953,-0.0078,1.361
10000.00,7.736525,25.02850,-0.000178,24.016726,-0.0078,1.361
10002.00,7.737027,25.02792,-0.000178,24.016474,-0.0078,1.360
10004.00,7.736911,25.02864,-0.000177,24.016338,-0.0078,1.361
10006.00,7.737259,25.02877,-0.000178,24.016634,-0.0078,1.360
10008.00,7.736982,25.02800,-0.000178,24.015932,-0.0078,1.360
10010.00,7.737371,25.02792,-0.000178,24.016238,-0.0078,1.360
10012.00,7.737430,25.02787,-0.000178,24.016956,-0.0078,1.361
10014.00,7.737744,25.02772,-0.000178,24.016035,-0.0078,1.360
10016.00,7.738321,25.02853,-0.000178,24.016102,-0.0078,1.361
10018.00,7.738025,25.02812,-0.000177,24.016421,-0.0079,1.361
10020.00,7.737609,25.02806,-0.000178,24.015946,-0.0079,1.360
10022.00,7.737122,25.02787,-0.000178,24.016336,-0.0078,1.360
10024.00,7.737353,25.02777,-0.000177,24.016499,-0.0078,1.360
10026.00,7.737555,25.02799,-0.000177,24.016052,-0.0078,1.361
10028.00,7.737364,25.02746,-0.000177,24.016363,-0.0078,1.360
10030.00,7.737382,25.02768,-0.000176,24.016246,-0.0078,1.360
10032.00,7.737199,25.02759,-0.000177,24.016353,-0.0078,1.360
10034.00,7.736912,25.02860,-0.000177,24.016737,-0.0078,1.360
10036.00,7.736930,25.02815,-0.000178,24.016818,-0.0078,1.361
10038.00,7.737519,25.02867,-0.000178,24.016213,-0.0078,1.361
10040.00,7.737899,25.02819,-0.000178,24.016724,-0.0078,1.361
10042.00,7.737954,25.02830,-0.000178,24.016220,-0.0078,1.360
10044.00,7.737904,25.02814,-0.000176,24.016492,-0.0078,1.360
10046.00,7.737379,25.02930,-0.000175,24.017023,-0.0078,1.360
10048.00,7.736759,25.02861,-0.000177,24.015966,-0.0078,1.361
10050.00,7.736956,25.02826,-0.000178,24.016675,-0.0078,1.360
10052.00,7.736782,25.02823,-0.000177,24.016579,-0.0078,1.361
10054.00,7.736129,25.02770,-0.000178,24.016837,-0.0078,1.361
10056.00,7.736284,25.02815,-0.000178,24.016073,-0.0078,1.360
10058.00,7.735781,25.02866,-0.000178,24.016218,-0.0078,1.361
10060.00,7.735831,25.02899,-0.000178,24.016416,-0.0078,1.360
10062.00,7.735454,25.02883,-0.000176,24.016211,-0.0078,1.360
10064.00,7.735807,25.02865,-0.000176,24.016108,-0.0078,1.360
10066.00,7.737463,25.02839,-0.000178,24.016780,-0.0078,1.361
10068.00,7.737751,25.02890,-0.000178,24.016880,-0.0079,1.361
10070.00,7.737251,25.02886,-0.000178,24.016153,-0.0078,1.360
10072.00,7.737035,25.02942,-0.000177,24.015919,-0.0078,1.360
10074.00,7.737187,25.02903,-0.000177,24.016628,-0.0078,1.360
10076.00,7.736617,25.02884,-0.000177,24.016505,-0.0079,1.360
10078.00,7.735959,25.02836,-0.000178,24.016626,-0.0079,1.360
10080.00,7.735156,25.02878,-0.000178,24.016411,-0.0078,1.360
10082.00,7.735215,25.02904,-0.000179,24.016032,-0.0079,1.360
10084.00,7.736249,25.02892,-0.000179,24.016117,-0.0078,1.360
10086.00,7.736436,25.02868,-0.000178,24.015921,-0.0078,1.361
10088.00,7.736718,25.02820,-0.000178,24.016561,-0.0078,1.361
10090.00,7.736362,25.02787,-0.000178,24.016438,-0.0078,1.361
10092.00,7.736590,25.02772,-0.000178,24.016998,-0.0078,1.361
10094.00,7.736519,25.02847,-0.000177,24.016797,-0.0078,1.360
10096.00,7.736937,25.02882,-0.000177,24.016224,-0.0078,1.360
10098.00,7.737324,25.02851,-0.000177,24.016222,-0.0079,1.360
10100.00,7.737036,25.02794,-0.000177,24.016639,-0.0078,1.360
10102.00,7.737200,25.02765,-0.000178,24.016271,-0.0078,1.360
10104.00,7.736421,25.02752,-0.000178,24.016594,-0.0078,1.360
10106.00,7.736803,25.02771,-0.000179,24.015535,-0.0078,1.361
10108.00,7.736256,25.02787,-0.000178,24.016483,-0.0078,1.360
10110.00,7.736515,25.02789,-0.000178,24.017208,-0.0078,1.360
10112.00,7.736612,25.02703,-0.000178,24.015669,-0.0078,1.360
10114.00,7.736756,25.02735,-0.000178,24.016552,-0.0079,1.361
10116.00,7.736572,25.02876,-0.000178,24.016485,-0.0078,1.361
10118.00,7.736637,25.02779,-0.000177,24.016269,-0.0078,1.361
10120.00,7.735882,25.02825,-0.000176,24.016557,-0.0078,1.360
10122.00,7.736147,25.02836,-0.000178,24.017027,-0.0078,1.360
10124.00,7.736743,25.02826,-0.000177,24.016896,-0.0078,1.360
10126.00,7.737103,25.02889,-0.000178,24.016682,-0.0079,1.361
10128.00,7.736978,25.02845,-0.000177,24.016623,-0.0078,1.361
10130.00,7.737416,25.02922,-0.000177,24.016481,-0.0078,1.360
10132.00,7.737160,25.02831,-0.000176,24.016456,-0.0078,1.361
10134.00,7.737191,25.02876,-0.000176,24.016737,-0.0078,1.360
10136.00,7.737677,25.02898,-0.000177,24.016231,-0.0078,1.361
10138.00,7.738357,25.02851,-0.000178,24.017110,-0.0078,1.361
10140.00,7.737700,25.02816,-0.000178,24.016608,-0.0078,1.361
10142.00,7.736639,25.02922,-0.000178,24.016362,-0.0078,1.361
10144.00,7.736514,25.02878,-0.000179,24.016043,-0.0078,1.361
10146.00,7.736946,25.02868,-0.000177,24.016498,-0.0078,1.361
10148.00,7.736838,25.02882,-0.000176,24.016237,-0.0078,1.360
10150.00,7.736479,25.02913,-0.000177,24.016550,-0.0078,1.360
10152.00,7.737109,25.02864,-0.000177,24.015919,-0.0078,1.360
10154.00,7.737581,25.02847,-0.000177,24.016307,-0.0078,1.361
10156.00,7.736684,25.02904,-0.000178,24.016070,-0.0078,1.361
10158.00,7.736745,25.02887,-0.000177,24.016461,-0.0078,1.361
10160.00,7.737413,25.02926,-0.000178,24.016021,-0.0079,1.360
10162.00,7.737858,25.02848,-0.000179,24.016592,-0.0078,1.361
10164.00,7.737496,25.02890,-0.000178,24.015477,-0.0079,1.360
10166.00,7.737606,25.02864,-0.000178,24.016144,-0.0079,1.360
10168.00,7.736928,25.02895,-0.000178,24.016242,-0.0078,1.360
10170.00,7.736954,25.02814,-0.000178,24.016242,-0.0079,1.361
10172.00,7.737075,25.02901,-0.000179,24.016594,-0.0078,1.361
10174.00,7.736531,25.02888,-0.000178,24.016934,-0.0078,1.361
10176.00,7.735572,25.02849,-0.000177,24.016789,-0.0078,1.361
10178.00,7.736319,25.02860,-0.000178,24.017214,-0.0078,1.361
10180.00,7.736071,25.02887,-0.000177,24.017253,-0.0078,1.361
10182.00,7.736600,25.02948,-0.000177,24.016300,-0.0078,1.360
10184.00,7.736628,25.02998,-0.000177,24.015798,-0.0079,1.360
10186.00,7.735522,25.02896,-0.000177,24.016333,-0.0079,1.361
10188.00,7.736194,25.02983,-0.000178,24.016574,-0.0078,1.360
10190.00,7.736823,25.03009,-0.000179,24.016180,-0.0079,1.360
10192.00,7.737396,25.03074,-0.000177,24.016403,-0.0078,1.361
10194.00,7.737013,25.02999,-0.000177,24.016179,-0.0078,1.361
10196.00,7.736926,25.02984,-0.000178,24.016479,-0.0078,1.361
10198.00,7.737086,25.02990,-0.000178,24.017027,-0.0078,1.361
10200.00,7.735999,25.03056,-0.000177,24.016004,-0.0078,1.360
10202.00,7.736606,25.03030,-0.000176,24.016358,-0.0078,1.361
10204.00,7.736933,25.02968,-0.000177,24.016695,-0.0078,1.360
@17,12.0000,24.0
10206.00,7.735746,25.02975,-0.000178,24.016322,-0.0078,1.361
10208.00,7.730749,25.02964,-0.000178,24.016300,-0.0078,1.360
10210.00,7.721563,25.02935,-0.000177,24.015945,-0.0078,1.360
10212.00,7.710000,25.02986,-0.000178,24.016309,-0.0078,1.359
10214.00,7.697070,25.03084,-0.000177,24.016516,-0.0078,1.360
10216.00,7.689278,25.03120,-0.000177,24.016858,-0.0078,1.361
10218.00,7.686562,25.03023,-0.000178,24.016527,-0.0078,1.362
10220.00,7.686788,25.02948,-0.000179,24.016686,-0.0078,1.361
10222.00,7.687226,25.03021,-0.000179,24.016498,-0.0078,1.362
10224.00,7.686488,25.03001,-0.000180,24.015959,-0.0078,1.362
10226.00,7.686035,25.02970,-0.000180,24.016021,-0.0079,1.362
10228.00,7.686722,25.02925,-0.000181,24.016976,-0.0079,1.362
10230.00,7.688310,25.02962,-0.000179,24.016070,-0.0078,1.362
10232.00,7.694156,25.02936,-0.000179,24.015655,-0.0079,1.362
10234.00,7.705317,25.02971,-0.000180,24.016837,-0.0078,1.364
10236.00,7.720355,25.02946,-0.000180,24.016371,-0.0078,1.363
10238.00,7.734109,25.02854,-0.000179,24.015749,-0.0078,1.363
10240.00,7.742332,25.02827,-0.000180,24.016889,-0.0078,1.362
10242.00,7.746345,25.02903,-0.000178,24.016992,-0.0079,1.362
10244.00,7.747585,25.02918,-0.000178,24.016311,-0.0078,1.360
10246.00,7.749986,25.02909,-0.000177,24.016184,-0.0078,1.361
10248.00,7.752518,25.02944,-0.000177,24.015506,-0.0078,1.361
10250.00,7.754662,25.02971,-0.000176,24.016371,-0.0078,1.361
10252.00,7.756673,25.02963,-0.000177,24.016469,-0.0078,1.361
10254.00,7.757910,25.03013,-0.000177,24.016342,-0.0078,1.361
10256.00,7.759254,25.03007,-0.000179,24.016262,-0.0079,1.361
10258.00,7.761620,25.02985,-0.000176,24.016148,-0.0078,1.360
10260.00,7.764514,25.02938,-0.000177,24.016565,-0.0078,1.361
10262.00,7.766586,25.02958,-0.000177,24.016860,-0.0078,1.361
10264.00,7.769058,25.02978,-0.000177,24.016179,-0.0078,1.361
10266.00,7.771835,25.02979,-0.000178,24.016278,-0.0078,1.361
10268.00,7.773940,25.02991,-0.000178,24.015919,-0.0078,1.361
10270.00,7.775349,25.02975,-0.000178,24.016063,-0.0078,1.361
10272.00,7.777419,25.02897,-0.000178,24.016371,-0.0078,1.360
10274.00,7.779157,25.02919,-0.000177,24.016677,-0.0079,1.361
10276.00,7.781010,25.02993,-0.000178,24.016619,-0.0078,1.361
10278.00,7.781687,25.02909,-0.000178,24.016311,-0.0078,1.361
10280.00,7.781422,25.02941,-0.000178,24.016915,-0.0078,1.361
10282.00,7.781004,25.02917,-0.000179,24.016353,-0.0078,1.360
10284.00,7.779689,25.02911,-0.000178,24.016461,-0.0078,1.360
10286.00,7.778964,25.02890,-0.000178,24.015832,-0.0078,1.361
10288.00,7.779287,25.02936,-0.000179,24.016006,-0.0078,1.361
10290.00,7.777765,25.03009,-0.000178,24.016354,-0.0078,1.361
10292.00,7.776261,25.02978,-0.000179,24.016336,-0.0078,1.361
10294.00,7.775155,25.02924,-0.000181,24.016253,-0.0079,1.361
10296.00,7.773780,25.03002,-0.000179,24.016121,-0.0078,1.361
10298.00,7.773021,25.02972,-0.000177,24.016621,-0.0078,1.361
10300.00,7.771766,25.02925,-0.000177,24.016572,-0.0079,1.361
10302.00,7.770457,25.02923,-0.000177,24.016276,-0.0078,1.361
10304.00,7.769807,25.02992,-0.000178,24.016521,-0.0078,1.360
10306.00,7.768960,25.02919,-0.000176,24.016813,-0.0078,1.360
10308.00,7.768165,25.02933,-0.000178,24.016140,-0.0078,1.361
10310.00,7.767719,25.03006,-0.000178,24.016278,-0.0078,1.361
10312.00,7.766846,25.03000,-0.000177,24.016485,-0.0078,1.361
10314.00,7.766127,25.02958,-0.000177,24.016275,-0.0079,1.361
10316.00,7.765655,25.02924,-0.000179,24.016235,-0.0078,1.361
10318.00,7.765286,25.02959,-0.000179,24.016133,-0.0078,1.361
10320.00,7.763986,25.02970,-0.000177,24.015578,-0.0078,1.361
10322.00,7.763088,25.02948,-0.000178,24.016320,-0.0078,1.360
10324.00,7.762592,25.02909,-0.000179,24.015586,-0.0078,1.361
10326.00,7.762979,25.02892,-0.000178,24.016307,-0.0079,1.362
10328.00,7.762842,25.02903,-0.000178,24.016704,-0.0079,1.361
10330.00,7.762480,25.02892,-0.000179,24.016305,-0.0079,1.361
10332.00,7.761364,25.02883,-0.000178,24.016840,-0.0078,1.361
10334.00,7.760280,25.02864,-0.000177,24.016309,-0.0078,1.361
10336.00,7.759777,25.02882,-0.000179,24.016088,-0.0078,1.361
10338.00,7.759249,25.02920,-0.000178,24.016113,-0.0079,1.361
10340.00,7.757742,25.02879,-0.000178,24.015959,-0.0078,1.360
10342.00,7.757995,25.02898,-0.000178,24.015669,-0.0079,1.362
10344.00,7.757046,25.02846,-0.000179,24.016358,-0.0078,1.362
10346.00,7.755837,25.02883,-0.000179,24.015684,-0.0078,1.361
10348.00,7.756105,25.02955,-0.000178,24.016226,-0.0078,1.361
10350.00,7.755916,25.02898,-0.000177,24.016989,-0.0078,1.361
10352.00,7.755611,25.02916,-0.000177,24.016133,-0.0078,1.361
10354.00,7.755042,25.02935,-0.000178,24.015843,-0.0078,1.361
10356.00,7.754502,25.02858,-0.000177,24.017170,-0.0078,1.361
10358.00,7.753317,25.02905,-0.000178,24.015798,-0.0079,1.361
10360.00,7.752720,25.02792,-0.000178,24.016130,-0.0078,1.361
10362.00,7.753185,25.02846,-0.000178,24.016343,-0.0078,1.361
10364.00,7.752555,25.02824,-0.000178,24.016751,-0.0078,1.361
10366.00,7.751830,25.02864,-0.000176,24.016592,-0.0078,1.361
10368.00,7.750787,25.02770,-0.000177,24.016356,-0.0078,1.361
10370.00,7.750665,25.02916,-0.000177,24.016969,-0.0079,1.361
10372.00,7.750962,25.02890,-0.000178,24.016755,-0.0078,1.362
10374.00,7.750746,25.02858,-0.000178,24.015818,-0.0079,1.361
10376.00,7.749440,25.02920,-0.000178,24.016416,-0.0078,1.361
10378.00,7.748865,25.02911,-0.000178,24.016826,-0.0079,1.361
10380.00,7.748558,25.02970,-0.000178,24.016233,-0.0078,1.361
10382.00,7.747804,25.02924,-0.000178,24.016164,-0.0078,1.361
10384.00,7.748897,25.02844,-0.000178,24.016329,-0.0078,1.361
10386.00,7.748764,25.02873,-0.000179,24.016180,-0.0079,1.361
10388.00,7.748095,25.02923,-0.000177,24.016293,-0.0078,1.361
10390.00,7.747847,25.02859,-0.000178,24.015903,-0.0078,1.362
10392.00,7.747896,25.02860,-0.000179,24.016409,-0.0079,1.361
10394.00,7.747675,25.02884,-0.000177,24.016427,-0.0079,1.361
10396.00,7.747492,25.02817,-0.000176,24.016053,-0.0078,1.361
10398.00,7.747544,25.02802,-0.000177,24.016621,-0.0078,1.361
10400.00,7.747287,25.02867,-0.000177,24.016276,-0.0078,1.361
10402.00,7.746766,25.02840,-0.000176,24.016334,-0.0079,1.361
10404.00,7.746599,25.02825,-0.000177,24.016934,-0.0078,1.361
10406.00,7.746558,25.02847,-0.000178,24.016815,-0.0078,1.361
10408.00,7.745607,25.02850,-0.000178,24.016445,-0.0079,1.361
10410.00,7.745296,25.02827,-0.000178,24.016483,-0.0079,1.361
10412.00,7.744283,25.02831,-0.000178,24.016119,-0.0078,1.361
10414.00,7.744145,25.02930,-0.000178,24.016706,-0.0078,1.362
10416.00,7.744417,25.02949,-0.000179,24.016311,-0.0078,1.361
10418.00,7.744572,25.02860,-0.000178,24.015994,-0.0078,1.360
10420.00,7.744470,25.02897,-0.000178,24.017214,-0.0078,1.360
10422.00,7.744745,25.02904,-0.000177,24.016351,-0.0078,1.360
10424.00,7.743868,25.02909,-0.000176,24.016728,-0.0078,1.360
10426.00,7.744631,25.02860,-0.000177,24.016534,-0.0079,1.361
10428.00,7.744281,25.02869,-0.000177,24.016197,-0.0079,1.361
10430.00,7.744432,25.02832,-0.000179,24.016938,-0.0079,1.361
10432.00,7.745152,25.02874,-0.000178,24.016479,-0.0079,1.361
10434.00,7.743502,25.02866,-0.000178,24.016284,-0.0078,1.361
10436.00,7.742630,25.02900,-0.000178,24.016237,-0.0078,1.360
10438.00,7.742785,25.02953,-0.000177,24.016456,-0.0079,1.360
10440.00,7.743205,25.02889,-0.000177,24.016189,-0.0078,1.361
10442.00,7.743204,25.02899,-0.000179,24.015981,-0.0078,1.361
10444.00,7.744091,25.02832,-0.000178,24.016639,-0.0079,1.361
10446.00,7.743780,25.02871,-0.000177,24.016461,-0.0078,1.361
10448.00,7.743312,25.02969,-0.000177,24.016516,-0.0078,1.360
10450.00,7.743087,25.02862,-0.000177,24.016325,-0.0078,1.361
10452.00,7.742225,25.02906,-0.000178,24.016124,-0.0078,1.361
10454.00,7.741633,25.02920,-0.000179,24.016048,-0.0078,1.361
10456.00,7.741234,25.02904,-0.000178,24.016153,-0.0078,1.360
10458.00,7.741737,25.02930,-0.000177,24.016606,-0.0078,1.361
10460.00,7.741193,25.02908,-0.000177,24.017210,-0.0078,1.360
10462.00,7.741724,25.02928,-0.000177,24.016231,-0.0078,1.360
10464.00,7.742276,25.03067,-0.000178,24.016119,-0.0078,1.361
10466.00,7.742810,25.02926,-0.000179,24.016721,-0.0078,1.361
10468.00,7.742362,25.02795,-0.000178,24.016730,-0.0078,1.361
10470.00,7.741980,25.02853,-0.000176,24.016672,-0.0078,1.360
10472.00,7.741716,25.02894,-0.000177,24.016510,-0.0078,1.361
10474.00,7.740888,25.02887,-0.000176,24.016401,-0.0078,1.361
10476.00,7.740499,25.02876,-0.000177,24.016516,-0.0078,1.361
10478.00,7.740266,25.02901,-0.000177,24.016403,-0.0078,1.360
10480.00,7.739672,25.02840,-0.000177,24.016835,-0.0078,1.361
10482.00,7.739150,25.02867,-0.000177,24.016842,-0.0078,1.360
10484.00,7.739351,25.02767,-0.000177,24.015988,-0.0078,1.360
10486.00,7.739972,25.02782,-0.000177,24.016802,-0.0078,1.361
10488.00,7.740098,25.02754,-0.000178,24.016090,-0.0078,1.362
10490.00,7.740970,25.02774,-0.000179,24.016383,-0.0079,1.362
10492.00,7.740410,25.02697,-0.000178,24.016079,-0.0079,1.361
10494.00,7.739928,25.02754,-0.000178,24.016657,-0.0079,1.360
10496.00,7.739743,25.02758,-0.000177,24.016189,-0.0078,1.360
10498.00,7.739817,25.02812,-0.000177,24.016746,-0.0079,1.361
10500.00,7.740443,25.02849,-0.000178,24.016603,-0.0078,1.361
10502.00,7.741298,25.02814,-0.000176,24.016267,-0.0078,1.360
10504.00,7.740410,25.02832,-0.000177,24.016951,-0.0078,1.361
10506.00,7.741112,25.02869,-0.000179,24.016947,-0.0078,1.361
10508.00,7.741094,25.02904,-0.000178,24.016715,-0.0078,1.361
10510.00,7.740120,25.02863,-0.000178,24.016568,-0.0078,1.360
10512.00,7.740439,25.02901,-0.000178,24.016427,-0.0079,1.360
10514.00,7.740682,25.02881,-0.000178,24.016064,-0.0078,1.361
10516.00,7.740117,25.02881,-0.000178,24.016307,-0.0078,1.361
10518.00,7.739860,25.02909,-0.000178,24.015901,-0.0078,1.361
10520.00,7.740308,25.02947,-0.000177,24.016295,-0.0078,1.360
10522.00,7.740078,25.02844,-0.000177,24.016637,-0.0078,1.360
10524.00,7.739589,25.02915,-0.000177,24.016684,-0.0078,1.361
10526.00,7.739183,25.02854,-0.000178,24.016572,-0.0078,1.361
10528.00,7.739051,25.02790,-0.000178,24.016240,-0.0078,1.361
10530.00,7.739092,25.02749,-0.000177,24.016467,-0.0078,1.361
10532.00,7.739981,25.02795,-0.000178,24.016528,-0.0078,1.360
10534.00,7.739317,25.02826,-0.000177,24.016572,-0.0078,1.361
10536.00,7.739649,25.02899,-0.000177,24.017061,-0.0078,1.360
10538.00,7.738914,25.02884,-0.000177,24.016568,-0.0078,1.361
10540.00,7.738600,25.02858,-0.000177,24.016721,-0.0078,1.361
10542.00,7.738950,25.02857,-0.000178,24.016726,-0.0078,1.361
10544.00,7.738932,25.02894,-0.000176,24.016285,-0.0078,1.360
10546.00,7.738629,25.02920,-0.000175,24.016775,-0.0078,1.360
10548.00,7.738752,25.02877,-0.000177,24.016630,-0.0078,1.361
10550.00,7.738510,25.02920,-0.000178,24.016416,-0.0078,1.361
10552.00,7.737427,25.02923,-0.000178,24.016217,-0.0079,1.361
10554.00,7.737579,25.02896,-0.000179,24.016603,-0.0078,1.361
10556.00,7.737858,25.02955,-0.000178,24.016507,-0.0078,1.361
10558.00,7.738575,25.02823,-0.000177,24.016396,-0.0078,1.361
10560.00,7.738427,25.02746,-0.000178,24.016450,-0.0078,1.361
10562.00,7.738526,25.02863,-0.000179,24.017306,-0.0079,1.361
10564.00,7.738552,25.02880,-0.000178,24.016429,-0.0078,1.361
10566.00,7.738903,25.02872,-0.000177,24.016251,-0.0079,1.360
10568.00,7.738428,25.02816,-0.000178,24.017000,-0.0078,1.361
10570.00,7.738712,25.02889,-0.000177,24.017018,-0.0079,1.361
10572.00,7.739272,25.02891,-0.000176,24.016175,-0.0078,1.361
10574.00,7.739094,25.02864,-0.000178,24.015230,-0.0078,1.361
10576.00,7.738979,25.02813,-0.000177,24.015950,-0.0078,1.361
10578.00,7.738244,25.02819,-0.000178,24.015702,-0.0078,1.361
10580.00,7.737814,25.02885,-0.000178,24.016726,-0.0078,1.361
10582.00,7.737752,25.02924,-0.000177,24.015901,-0.0078,1.361
10584.00,7.737987,25.02961,-0.000177,24.016249,-0.0078,1.361
10586.00,7.738020,25.02922,-0.000177,24.015814,-0.0078,1.361
10588.00,7.738157,25.02898,-0.000178,24.016148,-0.0078,1.361
10590.00,7.738501,25.02875,-0.000177,24.017060,-0.0078,1.361
10592.00,7.738936,25.02910,-0.000177,24.016962,-0.0078,1.360
10594.00,7.739243,25.02912,-0.000177,24.017050,-0.0078,1.361
10596.00,7.738712,25.02844,-0.000177,24.016764,-0.0078,1.361
10598.00,7.737653,25.02863,-0.000177,24.016447,-0.0078,1.361
10600.00,7.738521,25.02914,-0.000177,24.016262,-0.0078,1.361
10602.00,7.739177,25.02890,-0.000177,24.016476,-0.0078,1.361
10604.00,7.738713,25.02892,-0.000177,24.016681,-0.0078,1.362
10606.00,7.738657,25.02960,-0.000178,24.016489,-0.0078,1.361
10608.00,7.737833,25.02926,-0.000177,24.016672,-0.0078,1.361
10610.00,7.737275,25.02950,-0.000177,24.016262,-0.0078,1.361
10612.00,7.737918,25.02935,-0.000177,24.016536,-0.0078,1.361
10614.00,7.738633,25.02988,-0.000178,24.016360,-0.0078,1.361
10616.00,7.738524,25.03001,-0.000177,24.016465,-0.0078,1.361
10618.00,7.738066,25.02974,-0.000177,24.016180,-0.0078,1.361
10620.00,7.737751,25.03079,-0.000177,24.015966,-0.0079,1.361
10622.00,7.737764,25.03014,-0.000177,24.016501,-0.0078,1.361
10624.00,7.737593,25.02938,-0.000178,24.016184,-0.0079,1.360
10626.00,7.737905,25.03005,-0.000177,24.016518,-0.0079,1.361
10628.00,7.737967,25.03040,-0.000177,24.016849,-0.0078,1.361
10630.00,7.738134,25.02958,-0.000179,24.016769,-0.0078,1.361
10632.00,7.738349,25.02937,-0.000176,24.016501,-0.0078,1.360
10634.00,7.738575,25.02892,-0.000177,24.016414,-0.0078,1.361
10636.00,7.737495,25.02857,-0.000177,24.016837,-0.0078,1.361
10638.00,7.737454,25.02940,-0.000178,24.016217,-0.0078,1.361
10640.00,7.737305,25.02894,-0.000178,24.016041,-0.0079,1.361
10642.00,7.738183,25.02931,-0.000178,24.016208,-0.0078,1.361
10644.00,7.738033,25.02920,-0.000177,24.016595,-0.0078,1.361
10646.00,7.737568,25.02970,-0.000178,24.016436,-0.0078,1.361
10648.00,7.737495,25.02961,-0.000178,24.016289,-0.0078,1.361
10650.00,7.738179,25.02933,-0.000178,24.016251,-0.0078,1.361
10652.00,7.737963,25.02987,-0.000179,24.016518,-0.0078,1.361
10654.00,7.737244,25.02910,-0.000178,24.016412,-0.0078,1.361
10656.00,7.737109,25.02934,-0.000177,24.015310,-0.0079,1.361
10658.00,7.737643,25.02905,-0.000178,24.016527,-0.0078,1.361
10660.00,7.737402,25.02897,-0.000178,24.016097,-0.0079,1.361
10662.00,7.737499,25.02879,-0.000177,24.016630,-0.0079,1.361
10664.00,7.737657,25.02925,-0.000176,24.016585,-0.0078,1.360
10666.00,7.737658,25.03002,-0.000178,24.016313,-0.0078,1.361
10668.00,7.737592,25.02973,-0.000178,24.016287,-0.0078,1.361
10670.00,7.737924,25.02961,-0.000178,24.016008,-0.0079,1.361
10672.00,7.738026,25.03001,-0.000177,24.016053,-0.0078,1.360
10674.00,7.737911,25.02946,-0.000178,24.016340,-0.0078,1.361
10676.00,7.737917,25.02898,-0.000177,24.016617,-0.0078,1.361
10678.00,7.738206,25.02890,-0.000176,24.016677,-0.0078,1.361
10680.00,7.738814,25.02917,-0.000177,24.016811,-0.0078,1.361
10682.00,7.738142,25.02982,-0.000178,24.016686,-0.0078,1.361
10684.00,7.737629,25.02975,-0.000177,24.016108,-0.0078,1.360
10686.00,7.736661,25.03010,-0.000176,24.015609,-0.0078,1.360
10688.00,7.736690,25.02956,-0.000178,24.015513,-0.0079,1.361
10690.00,7.737574,25.02839,-0.000178,24.015870,-0.0079,1.361
10692.00,7.737390,25.02850,-0.000176,24.016612,-0.0079,1.360
10694.00,7.737297,25.02851,-0.000177,24.016382,-0.0078,1.360
10696.00,7.737472,25.02845,-0.000177,24.016425,-0.0078,1.360
10698.00,7.737601,25.02873,-0.000177,24.016570,-0.0078,1.361
10700.00,7.737813,25.02950,-0.000177,24.016425,-0.0078,1.361
10702.00,7.737661,25.02929,-0.000178,24.017230,-0.0078,1.361
10704.00,7.738103,25.02892,-0.000178,24.016429,-0.0078,1.361
10706.00,7.738414,25.02945,-0.000178,24.015878,-0.0078,1.361
10708.00,7.738607,25.02919,-0.000177,24.016367,-0.0078,1.360
10710.00,7.738891,25.02986,-0.000176,24.016958,-0.0078,1.361
10712.00,7.738448,25.02993,-0.000178,24.016231,-0.0078,1.361
10714.00,7.738599,25.02928,-0.000177,24.016581,-0.0079,1.361
10716.00,7.738837,25.02936,-0.000177,24.017234,-0.0078,1.361
10718.00,7.738436,25.03005,-0.000177,24.016019,-0.0079,1.361
10720.00,7.737899,25.02914,-0.000177,24.016382,-0.0078,1.360
10722.00,7.737872,25.03000,-0.000177,24.016942,-0.0078,1.360
10724.00,7.737812,25.02997,-0.000177,24.016494,-0.0078,1.360
10726.00,7.738170,25.02942,-0.000176,24.017014,-0.0078,1.360
10728.00,7.738319,25.02960,-0.000178,24.016392,-0.0079,1.361
10730.00,7.737976,25.02895,-0.000177,24.016153,-0.0078,1.360
10732.00,7.738100,25.02827,-0.000177,24.016215,-0.0078,1.361
10734.00,7.737845,25.02999,-0.000178,24.016730,-0.0078,1.361
10736.00,7.738518,25.02978,-0.000178,24.016637,-0.0078,1.361
10738.00,7.737957,25.02959,-0.000176,24.017023,-0.0078,1.361
10740.00,7.737734,25.03009,-0.000176,24.016922,-0.0078,1.361
10742.00,7.736407,25.02925,-0.000176,24.017357,-0.0078,1.360
10744.00,7.737367,25.02955,-0.000177,24.016311,-0.0078,1.360
10746.00,7.738689,25.02953,-0.000177,24.016791,-0.0078,1.360
10748.00,7.737924,25.02946,-0.000176,24.016490,-0.0078,1.361
10750.00,7.737098,25.02923,-0.000177,24.016601,-0.0078,1.361
10752.00,7.737734,25.02878,-0.000176,24.016394,-0.0078,1.360
10754.00,7.737936,25.02856,-0.000176,24.016454,-0.0078,1.360
10756.00,7.737437,25.02945,-0.000176,24.017183,-0.0078,1.360
10758.00,7.737908,25.02971,-0.000177,24.016304,-0.0078,1.360
10760.00,7.737719,25.02992,-0.000176,24.016148,-0.0078,1.361
10762.00,7.737584,25.02941,-0.000177,24.016208,-0.0078,1.361
10764.00,7.737483,25.02855,-0.000177,24.017157,-0.0078,1.360
10766.00,7.737233,25.02829,-0.000177,24.017299,-0.0078,1.361
10768.00,7.735918,25.02987,-0.000176,24.016721,-0.0078,1.361
10770.00,7.736798,25.02913,-0.000177,24.016394,-0.0078,1.361
10772.00,7.737649,25.02982,-0.000177,24.016697,-0.0078,1.361
10774.00,7.737130,25.02982,-0.000178,24.016454,-0.0078,1.361
10776.00,7.736787,25.02962,-0.000177,24.017293,-0.0078,1.360
10778.00,7.736606,25.02941,-0.000177,24.016719,-0.0078,1.360
10780.00,7.737145,25.02966,-0.000178,24.016973,-0.0078,1.361
10782.00,7.737251,25.02956,-0.000178,24.016492,-0.0078,1.361
10784.00,7.737970,25.02998,-0.000177,24.016483,-0.0078,1.361
10786.00,7.737511,25.02944,-0.000178,24.016615,-0.0078,1.360
10788.00,7.736923,25.02911,-0.000177,24.016463,-0.0079,1.360
10790.00,7.736582,25.02915,-0.000177,24.017070,-0.0078,1.361
10792.00,7.736938,25.03039,-0.000177,24.016681,-0.0078,1.361
10794.00,7.737676,25.03006,-0.000177,24.016779,-0.0078,1.361
10796.00,7.737969,25.02912,-0.000177,24.016273,-0.0078,1.361
10798.00,7.737531,25.02918,-0.000177,24.015803,-0.0078,1.362
10800.00,7.737906,25.02943,-0.000178,24.016956,-0.0078,1.361
10802.00,7.737945,25.02948,-0.000179,24.016693,-0.0078,1.361
10804.00,7.738733,25.02924,-0.000178,24.016760,-0.0079,1.360
@18,12.0000,24.0
10806.00,7.738379,25.02897,-0.000179,24.016637,-0.0078,1.360
10808.00,7.734413,25.02923,-0.000176,24.015830,-0.0078,1.360
10810.00,7.724738,25.02945,-0.000176,24.017083,-0.0078,1.360
10812.00,7.711501,25.02863,-0.000176,24.016730,-0.0078,1.360
10814.00,7.698697,25.02987,-0.000176,24.016460,-0.0078,1.359
10816.00,7.691328,25.02985,-0.000177,24.016534,-0.0078,1.360
10818.00,7.687623,25.03081,-0.000178,24.016615,-0.0078,1.361
10820.00,7.685939,25.03063,-0.000178,24.016543,-0.0078,1.361
10822.00,7.685797,25.02916,-0.000179,24.016122,-0.0078,1.362
10824.00,7.685487,25.02983,-0.000180,24.016896,-0.0078,1.362
10826.00,7.685381,25.03067,-0.000178,24.017331,-0.0078,1.362
10828.00,7.686190,25.02968,-0.000177,24.016238,-0.0078,1.362
10830.00,7.688278,25.02929,-0.000178,24.016744,-0.0078,1.362
10832.00,7.694426,25.03040,-0.000177,24.016644,-0.0078,1.362
10834.00,7.704991,25.02985,-0.000178,24.016342,-0.0079,1.363
10836.00,7.719120,25.02955,-0.000179,24.016420,-0.0078,1.363
10838.00,7.732199,25.02966,-0.000179,24.016534,-0.0078,1.362
10840.00,7.740473,25.02976,-0.000179,24.017156,-0.0078,1.362
10842.00,7.744730,25.03032,-0.000179,24.017074,-0.0078,1.361
10844.00,7.747825,25.03110,-0.000176,24.016563,-0.0078,1.361
10846.00,7.749475,25.03092,-0.000175,24.016605,-0.0078,1.361
10848.00,7.751256,25.03157,-0.000176,24.016547,-0.0078,1.361
10850.00,7.752772,25.03069,-0.000176,24.016951,-0.0078,1.361
10852.00,7.754037,25.03026,-0.000177,24.016624,-0.0078,1.361
10854.00,7.756372,25.03020,-0.000177,24.016285,-0.0078,1.361
10856.00,7.758292,25.03015,-0.000177,24.016333,-0.0078,1.360
10858.00,7.760535,25.03057,-0.000177,24.017136,-0.0078,1.360
10860.00,7.762859,25.03021,-0.000176,24.016751,-0.0078,1.361
10862.00,7.765970,25.02922,-0.000177,24.015997,-0.0078,1.361
10864.00,7.768375,25.02965,-0.000177,24.016610,-0.0078,1.361
10866.00,7.771839,25.03093,-0.000178,24.017420,-0.0078,1.361
10868.00,7.774931,25.03092,-0.000179,24.016097,-0.0078,1.361
10870.00,7.776705,25.03134,-0.000178,24.016594,-0.0078,1.361
10872.00,7.778423,25.03141,-0.000178,24.016915,-0.0078,1.361
10874.00,7.780056,25.03089,-0.000177,24.016378,-0.0078,1.361
10876.00,7.780553,25.03090,-0.000177,24.016470,-0.0078,1.361
10878.00,7.780851,25.03085,-0.000177,24.016258,-0.0078,1.361
10880.00,7.781091,25.03152,-0.000176,24.016688,-0.0078,1.361
10882.00,7.781660,25.03151,-0.000177,24.016681,-0.0078,1.361
10884.00,7.781021,25.03191,-0.000177,24.016586,-0.0078,1.361
10886.00,7.780716,25.03137,-0.000177,24.016721,-0.0079,1.361
10888.00,7.779446,25.03153,-0.000178,24.016262,-0.0078,1.361
10890.00,7.778741,25.03149,-0.000178,24.016191,-0.0078,1.361
10892.00,7.777166,25.03072,-0.000178,24.016440,-0.0078,1.361
10894.00,7.775744,25.03093,-0.000177,24.016945,-0.0078,1.361
10896.00,7.774615,25.03061,-0.000178,24.017134,-0.0078,1.361
10898.00,7.773408,25.03097,-0.000176,24.016815,-0.0078,1.361
10900.00,7.771649,25.03077,-0.000177,24.016557,-0.0078,1.361
10902.00,7.770903,25.03076,-0.000177,24.016717,-0.0078,1.361
10904.00,7.770484,25.03084,-0.000178,24.016251,-0.0078,1.362
10906.00,7.769354,25.03143,-0.000177,24.017096,-0.0078,1.361
10908.00,7.768432,25.03143,-0.000177,24.016574,-0.0078,1.361
10910.00,7.767532,25.03055,-0.000176,24.016496,-0.0078,1.361
10912.00,7.766134,25.03095,-0.000175,24.016585,-0.0078,1.360
10914.00,7.765908,25.03045,-0.000177,24.016492,-0.0079,1.360
10916.00,7.766069,25.03009,-0.000177,24.016827,-0.0078,1.361
10918.00,7.765992,25.03069,-0.000177,24.016666,-0.0078,1.361
10920.00,7.764849,25.03077,-0.000177,24.016565,-0.0078,1.362
10922.00,7.764703,25.03043,-0.000178,24.017105,-0.0078,1.361
10924.00,7.764211,25.03061,-0.000176,24.016568,-0.0078,1.361
10926.00,7.763125,25.02986,-0.000177,24.016938,-0.0078,1.361
10928.00,7.762023,25.03118,-0.000178,24.015733,-0.0078,1.361
10930.00,7.761627,25.03100,-0.000179,24.016121,-0.0078,1.361
10932.00,7.762006,25.03104,-0.000177,24.016793,-0.0078,1.361
10934.00,7.761505,25.03026,-0.000178,24.016233,-0.0079,1.360
10936.00,7.760530,25.03074,-0.000177,24.016351,-0.0078,1.360
10938.00,7.760364,25.03061,-0.000178,24.017312,-0.0078,1.360
10940.00,7.759365,25.03067,-0.000177,24.017228,-0.0078,1.360
10942.00,7.759126,25.03013,-0.000178,24.016661,-0.0078,1.361
10944.00,7.759135,25.03019,-0.000178,24.017036,-0.0078,1.361
10946.00,7.758307,25.02884,-0.000178,24.017179,-0.0078,1.361
10948.00,7.757819,25.02959,-0.000177,24.016106,-0.0078,1.361
10950.00,7.757481,25.03050,-0.000178,24.016701,-0.0078,1.361
10952.00,7.757031,25.03024,-0.000178,24.016847,-0.0078,1.361
10954.00,7.757021,25.03015,-0.000177,24.016275,-0.0078,1.361
10956.00,7.756743,25.03021,-0.000177,24.016581,-0.0078,1.361
10958.00,7.755576,25.03029,-0.000176,24.016797,-0.0078,1.361
10960.00,7.754184,25.02998,-0.000177,24.016322,-0.0078,1.361
10962.00,7.754434,25.03023,-0.000178,24.016063,-0.0078,1.361
10964.00,7.754248,25.02976,-0.000178,24.016334,-0.0078,1.361
10966.00,7.754142,25.02940,-0.000178,24.016184,-0.0078,1.361
10968.00,7.754238,25.02997,-0.000178,24.016615,-0.0078,1.361
10970.00,7.754291,25.03067,-0.000178,24.016808,-0.0078,1.361
10972.00,7.753494,25.03076,-0.000178,24.016808,-0.0078,1.361
10974.00,7.752902,25.03019,-0.000178,24.016724,-0.0078,1.361
10976.00,7.751891,25.03035,-0.000178,24.016333,-0.0078,1.361
10978.00,7.751795,25.03047,-0.000179,24.016695,-0.0078,1.362
10980.00,7.751398,25.03100,-0.000178,24.016976,-0.0078,1.361
10982.00,7.751256,25.03031,-0.000177,24.016501,-0.0078,1.360
10984.00,7.750814,25.03079,-0.000177,24.017321,-0.0078,1.361
10986.00,7.750682,25.03050,-0.000177,24.017045,-0.0079,1.360
10988.00,7.750408,25.03017,-0.000177,24.016316,-0.0078,1.361
10990.00,7.749475,25.03030,-0.000177,24.016775,-0.0078,1.361
10992.00,7.749132,25.02979,-0.000176,24.015894,-0.0078,1.361
10994.00,7.748883,25.03000,-0.000177,24.016180,-0.0078,1.361
10996.00,7.749435,25.02994,-0.000176,24.016956,-0.0078,1.362
10998.00,7.750140,25.02999,-0.000177,24.016806,-0.0078,1.361
11000.00,7.748806,25.02986,-0.000176,24.016775,-0.0078,1.361
11002.00,7.748744,25.03010,-0.000177,24.016481,-0.0078,1.361
11004.00,7.748497,25.03017,-0.000177,24.016235,-0.0079,1.361
11006.00,7.748275,25.02917,-0.000177,24.015932,-0.0078,1.361
11008.00,7.747869,25.02998,-0.000176,24.016193,-0.0078,1.361
11010.00,7.746814,25.02985,-0.000177,24.016851,-0.0078,1.361
11012.00,7.747470,25.02968,-0.000177,24.016634,-0.0078,1.361
11014.00,7.748071,25.02964,-0.000177,24.015874,-0.0078,1.361
11016.00,7.747628,25.02936,-0.000177,24.016960,-0.0078,1.361
11018.00,7.746770,25.02967,-0.000176,24.016695,-0.0078,1.361
11020.00,7.745863,25.02910,-0.000176,24.016831,-0.0078,1.360
11022.00,7.746355,25.03012,-0.000176,24.016525,-0.0078,1.361
11024.00,7.746175,25.03004,-0.000177,24.016837,-0.0078,1.362
11026.00,7.746288,25.03036,-0.000177,24.016808,-0.0078,1.361
11028.00,7.746292,25.03019,-0.000178,24.016220,-0.0078,1.361
11030.00,7.745712,25.03010,-0.000179,24.017002,-0.0078,1.361
11032.00,7.744930,25.03086,-0.000178,24.017025,-0.0078,1.361
11034.00,7.745277,25.03042,-0.000178,24.016403,-0.0078,1.361
11036.00,7.745075,25.03041,-0.000176,24.017087,-0.0078,1.361
11038.00,7.746376,25.03006,-0.000176,24.016668,-0.0078,1.361
11040.00,7.746111,25.02959,-0.000177,24.016579,-0.0078,1.361
11042.00,7.745851,25.02999,-0.000176,24.016224,-0.0078,1.361
11044.00,7.745322,25.03004,-0.000177,24.016762,-0.0078,1.361
11046.00,7.744946,25.02933,-0.000176,24.016469,-0.0079,1.362
11048.00,7.745149,25.02984,-0.000177,24.016414,-0.0078,1.362
11050.00,7.745570,25.02984,-0.000177,24.016704,-0.0078,1.361
11052.00,7.745744,25.03011,-0.000177,24.016246,-0.0078,1.361
11054.00,7.745145,25.02952,-0.000178,24.015666,-0.0078,1.361
11056.00,7.744652,25.02961,-0.000178,24.016224,-0.0078,1.362
11058.00,7.743749,25.02960,-0.000178,24.016681,-0.0079,1.362
11060.00,7.743759,25.02972,-0.000177,24.015881,-0.0078,1.361
11062.00,7.743888,25.03076,-0.000176,24.016449,-0.0078,1.360
11064.00,7.744213,25.03028,-0.000175,24.016927,-0.0078,1.361
11066.00,7.744380,25.03052,-0.000177,24.016545,-0.0078,1.362
11068.00,7.744270,25.03053,-0.000177,24.017293,-0.0078,1.361
11070.00,7.743358,25.03055,-0.000176,24.017194,-0.0078,1.361
11072.00,7.742808,25.03125,-0.000177,24.016746,-0.0078,1.361
11074.00,7.742927,25.03137,-0.000177,24.016942,-0.0078,1.361
11076.00,7.742889,25.03111,-0.000178,24.017261,-0.0078,1.361
11078.00,7.742996,25.03132,-0.000179,24.015789,-0.0078,1.362
11080.00,7.743529,25.03135,-0.000178,24.016708,-0.0078,1.362
11082.00,7.744116,25.03208,-0.000178,24.016570,-0.0078,1.361
11084.00,7.744519,25.03136,-0.000177,24.016296,-0.0078,1.361
11086.00,7.744984,25.03230,-0.000175,24.015838,-0.0078,1.361
11088.00,7.744232,25.03156,-0.000176,24.016434,-0.0079,1.361
11090.00,7.743500,25.03214,-0.000177,24.016537,-0.0078,1.361
11092.00,7.742996,25.03215,-0.000177,24.016795,-0.0078,1.361
11094.00,7.742475,25.03140,-0.000176,24.016991,-0.0078,1.361
11096.00,7.742659,25.03183,-0.000176,24.016690,-0.0078,1.361
11098.00,7.743148,25.03197,-0.000177,24.016891,-0.0078,1.361
11100.00,7.743661,25.03267,-0.000176,24.016565,-0.0078,1.361
11102.00,7.744399,25.03185,-0.000177,24.016820,-0.0078,1.362
11104.00,7.743599,25.03142,-0.000179,24.017384,-0.0078,1.362
11106.00,7.742823,25.03130,-0.000179,24.016438,-0.0079,1.361
11108.00,7.742778,25.03105,-0.000178,24.016871,-0.0078,1.361
11110.00,7.742931,25.03134,-0.000178,24.016623,-0.0078,1.361
11112.00,7.741661,25.03201,-0.000177,24.016762,-0.0078,1.361
11114.00,7.740689,25.03237,-0.000177,24.016340,-0.0078,1.361
11116.00,7.740417,25.03221,-0.000177,24.016501,-0.0078,1.361
11118.00,7.740602,25.03187,-0.000177,24.017061,-0.0078,1.361
11120.00,7.741197,25.03199,-0.000178,24.016646,-0.0078,1.361
11122.00,7.741308,25.03196,-0.000177,24.016938,-0.0078,1.361
11124.00,7.741156,25.03103,-0.000178,24.016240,-0.0078,1.362
11126.00,7.740588,25.03137,-0.000177,24.017040,-0.0078,1.361
11128.00,7.740645,25.03153,-0.000177,24.016853,-0.0078,1.361
11130.00,7.740112,25.03107,-0.000179,24.016108,-0.0078,1.362
11132.00,7.740177,25.03148,-0.000177,24.016041,-0.0078,1.361
11134.00,7.741442,25.03218,-0.000177,24.016820,-0.0078,1.362
11136.00,7.740675,25.03170,-0.000177,24.016809,-0.0078,1.362
11138.00,7.740705,25.03140,-0.000178,24.016632,-0.0078,1.361
11140.00,7.740449,25.03142,-0.000177,24.016878,-0.0078,1.362
11142.00,7.740285,25.03134,-0.000177,24.016108,-0.0078,1.361
11144.00,7.740477,25.03119,-0.000176,24.016472,-0.0078,1.361
11146.00,7.741207,25.03201,-0.000177,24.017424,-0.0078,1.362
11148.00,7.741502,25.03227,-0.000176,24.016070,-0.0078,1.361
11150.00,7.740765,25.03170,-0.000177,24.015990,-0.0078,1.361
11152.00,7.740111,25.03149,-0.000177,24.016730,-0.0078,1.362
11154.00,7.739145,25.03088,-0.000177,24.017263,-0.0078,1.362
11156.00,7.739388,25.03098,-0.000177,24.016284,-0.0078,1.361
11158.00,7.738559,25.03159,-0.000177,24.016345,-0.0078,1.362
11160.00,7.738468,25.03225,-0.000178,24.016496,-0.0078,1.362
11162.00,7.739709,25.03234,-0.000177,24.017295,-0.0078,1.361
11164.00,7.739831,25.03196,-0.000177,24.016740,-0.0078,1.361
11166.00,7.739112,25.03207,-0.000177,24.016512,-0.0079,1.361
11168.00,7.739538,25.03248,-0.000177,24.016962,-0.0078,1.362
11170.00,7.739777,25.03273,-0.000177,24.017402,-0.0078,1.362
11172.00,7.739805,25.03278,-0.000177,24.016427,-0.0078,1.361
11174.00,7.739869,25.03238,-0.000177,24.016895,-0.0078,1.362
11176.00,7.739750,25.03166,-0.000177,24.016971,-0.0078,1.361
11178.00,7.739891,25.03235,-0.000176,24.016503,-0.0078,1.361
11180.00,7.740223,25.03163,-0.000176,24.016652,-0.0078,1.362
11182.00,7.740230,25.03184,-0.000177,24.016380,-0.0078,1.362
11184.00,7.739935,25.03169,-0.000177,24.016423,-0.0078,1.362
11186.00,7.739134,25.03264,-0.000177,24.016655,-0.0079,1.362
11188.00,7.738630,25.03230,-0.000177,24.015535,-0.0078,1.362
11190.00,7.738851,25.03112,-0.000177,24.016278,-0.0078,1.361
11192.00,7.739618,25.03233,-0.000178,24.016559,-0.0078,1.361
11194.00,7.738781,25.03254,-0.000177,24.016889,-0.0078,1.362
11196.00,7.739193,25.03131,-0.000178,24.017072,-0.0078,1.362
11198.00,7.739789,25.03163,-0.000178,24.016931,-0.0078,1.362
11200.00,7.738972,25.03160,-0.000178,24.015809,-0.0078,1.362
11202.00,7.738647,25.03177,-0.000177,24.015841,-0.0078,1.362
11204.00,7.739095,25.03237,-0.000177,24.016835,-0.0078,1.362
11206.00,7.739490,25.03194,-0.000179,24.017094,-0.0078,1.362
11208.00,7.739871,25.03202,-0.000178,24.016532,-0.0078,1.361
11210.00,7.739320,25.03159,-0.000176,24.016740,-0.0078,1.361
11212.00,7.739049,25.03231,-0.000177,24.016206,-0.0079,1.362
11214.00,7.739249,25.03254,-0.000178,24.017310,-0.0079,1.361
11216.00,7.739809,25.03303,-0.000178,24.016779,-0.0079,1.362
11218.00,7.739317,25.03292,-0.000177,24.016394,-0.0078,1.362
11220.00,7.739064,25.03244,-0.000177,24.016826,-0.0078,1.362
11222.00,7.739251,25.03240,-0.000177,24.016240,-0.0078,1.361
11224.00,7.738893,25.03193,-0.000177,24.016595,-0.0078,1.361
11226.00,7.738208,25.03230,-0.000176,24.016748,-0.0078,1.361
11228.00,7.738244,25.03186,-0.000177,24.016333,-0.0078,1.361
11230.00,7.738824,25.03264,-0.000177,24.016664,-0.0078,1.362
11232.00,7.738570,25.03188,-0.000177,24.016614,-0.0078,1.362
11234.00,7.738492,25.03273,-0.000178,24.016737,-0.0078,1.362
11236.00,7.737475,25.03212,-0.000176,24.016334,-0.0078,1.362
11238.00,7.738277,25.03127,-0.000177,24.016445,-0.0078,1.361
11240.00,7.738612,25.03126,-0.000177,24.016467,-0.0079,1.362
11242.00,7.738415,25.03088,-0.000177,24.017203,-0.0078,1.362
11244.00,7.738740,25.03131,-0.000177,24.016869,-0.0078,1.362
11246.00,7.739101,25.03092,-0.000178,24.016746,-0.0078,1.362
11248.00,7.738710,25.03096,-0.000178,24.016267,-0.0078,1.362
11250.00,7.739098,25.03202,-0.000179,24.015952,-0.0078,1.361
11252.00,7.738624,25.03127,-0.000177,24.015896,-0.0078,1.361
11254.00,7.738456,25.03179,-0.000176,24.017295,-0.0078,1.362
11256.00,7.738189,25.03202,-0.000177,24.016505,-0.0078,1.361
11258.00,7.738636,25.03196,-0.000177,24.016162,-0.0078,1.362
11260.00,7.738395,25.03163,-0.000176,24.016347,-0.0078,1.362
11262.00,7.738362,25.03190,-0.000177,24.016396,-0.0078,1.362
11264.00,7.737819,25.03252,-0.000178,24.016249,-0.0078,1.362
11266.00,7.737226,25.03234,-0.000177,24.016342,-0.0078,1.361
11268.00,7.736797,25.03190,-0.000177,24.016014,-0.0078,1.362
11270.00,7.736637,25.03193,-0.000178,24.016545,-0.0078,1.362
11272.00,7.737554,25.03183,-0.000177,24.016779,-0.0078,1.362
11274.00,7.738093,25.03227,-0.000178,24.016815,-0.0078,1.362
11276.00,7.737640,25.03247,-0.000178,24.016550,-0.0078,1.362
11278.00,7.737558,25.03244,-0.000178,24.016077,-0.0078,1.362
11280.00,7.737666,25.03160,-0.000177,24.015970,-0.0079,1.361
11282.00,7.737739,25.03164,-0.000177,24.016793,-0.0078,1.361
11284.00,7.738499,25.03223,-0.000177,24.016282,-0.0078,1.361
11286.00,7.738529,25.03260,-0.000177,24.016492,-0.0078,1.362
11288.00,7.739073,25.03218,-0.000176,24.016313,-0.0078,1.361
11290.00,7.739073,25.03233,-0.000175,24.016675,-0.0078,1.361
11292.00,7.738848,25.03240,-0.000177,24.016895,-0.0078,1.362
11294.00,7.738443,25.03240,-0.000178,24.015961,-0.0078,1.361
11296.00,7.738271,25.03223,-0.000178,24.016644,-0.0078,1.361
11298.00,7.738062,25.03159,-0.000179,24.016191,-0.0078,1.362
11300.00,7.738411,25.03193,-0.000177,24.016929,-0.0078,1.362
11302.00,7.738471,25.03207,-0.000176,24.017029,-0.0078,1.362
11304.00,7.739183,25.03211,-0.000177,24.016856,-0.0078,1.362
11306.00,7.738640,25.03205,-0.000177,24.016864,-0.0078,1.362
11308.00,7.738449,25.03191,-0.000177,24.015952,-0.0078,1.362
11310.00,7.738299,25.03239,-0.000177,24.016534,-0.0078,1.362
11312.00,7.738369,25.03241,-0.000179,24.016235,-0.0078,1.362
11314.00,7.737287,25.03235,-0.000178,24.016603,-0.0078,1.362
11316.00,7.737424,25.03261,-0.000176,24.016015,-0.0078,1.362
11318.00,7.738355,25.03233,-0.000176,24.016570,-0.0078,1.361
11320.00,7.739374,25.03253,-0.000178,24.016430,-0.0078,1.362
11322.00,7.739375,25.03203,-0.000177,24.016358,-0.0078,1.362
11324.00,7.739081,25.03251,-0.000177,24.016492,-0.0078,1.362
11326.00,7.739475,25.03299,-0.000178,24.016276,-0.0078,1.363
11328.00,7.739170,25.03184,-0.000178,24.017047,-0.0078,1.362
11330.00,7.738718,25.03141,-0.000179,24.016389,-0.0079,1.362
11332.00,7.738520,25.03115,-0.000178,24.016285,-0.0078,1.362
11334.00,7.737719,25.03218,-0.000177,24.016378,-0.0078,1.362
11336.00,7.737693,25.03165,-0.000177,24.016570,-0.0079,1.362
11338.00,7.738100,25.03216,-0.000176,24.016682,-0.0078,1.361
11340.00,7.738463,25.03218,-0.000177,24.016915,-0.0078,1.362
11342.00,7.738761,25.03241,-0.000176,24.016356,-0.0078,1.362
11344.00,7.738350,25.03239,-0.000177,24.015892,-0.0079,1.363
11346.00,7.739223,25.03258,-0.000177,24.016206,-0.0078,1.362
11348.00,7.739227,25.03304,-0.000177,24.017050,-0.0078,1.362
11350.00,7.739179,25.03305,-0.000177,24.016340,-0.0078,1.362
11352.00,7.739446,25.03260,-0.000178,24.016653,-0.0079,1.362
11354.00,7.739557,25.03257,-0.000177,24.015834,-0.0078,1.362
11356.00,7.738333,25.03185,-0.000176,24.015830,-0.0079,1.362
11358.00,7.738610,25.03274,-0.000177,24.017183,-0.0078,1.362
11360.00,7.738469,25.03286,-0.000177,24.016525,-0.0078,1.362
11362.00,7.738718,25.03230,-0.000177,24.015691,-0.0078,1.361
11364.00,7.738481,25.03238,-0.000179,24.016599,-0.0079,1.361
11366.00,7.738299,25.03208,-0.000178,24.016173,-0.0078,1.362
11368.00,7.738299,25.03255,-0.000177,24.016262,-0.0078,1.362
11370.00,7.738004,25.03156,-0.000178,24.016463,-0.0079,1.362
11372.00,7.738099,25.03169,-0.000178,24.016724,-0.0078,1.362
11374.00,7.737846,25.03162,-0.000178,24.016238,-0.0078,1.362
11376.00,7.737369,25.03207,-0.000177,24.016343,-0.0079,1.362
11378.00,7.738045,25.03167,-0.000177,24.016032,-0.0079,1.362
11380.00,7.738091,25.03198,-0.000179,24.016695,-0.0078,1.361
11382.00,7.737580,25.03222,-0.000177,24.016826,-0.0079,1.362
11384.00,7.737594,25.03218,-0.000177,24.016594,-0.0079,1.362
11386.00,7.738315,25.03207,-0.000177,24.016385,-0.0078,1.362
11388.00,7.738725,25.03148,-0.000177,24.015867,-0.0078,1.362
11390.00,7.738948,25.03257,-0.000179,24.016595,-0.0078,1.362
11392.00,7.739089,25.03286,-0.000179,24.016702,-0.0078,1.362
11394.00,7.738514,25.03336,-0.000179,24.016543,-0.0078,1.363
11396.00,7.737469,25.03335,-0.000178,24.016804,-0.0078,1.362
11398.00,7.737352,25.03349,-0.000177,24.017511,-0.0078,1.361
11400.00,7.738853,25.03297,-0.000176,24.016976,-0.0078,1.362
11402.00,7.739018,25.03271,-0.000177,24.016527,-0.0078,1.362
11404.00,7.738722,25.03239,-0.000178,24.016222,-0.0079,1.362
@19,12.0000,24.0
11406.00,7.739040,25.03228,-0.000177,24.016788,-0.0079,1.362
11408.00,7.735213,25.03270,-0.000178,24.016788,-0.0078,1.362
11410.00,7.725951,25.03301,-0.000177,24.016126,-0.0078,1.361
11412.00,7.713610,25.03295,-0.000178,24.016157,-0.0078,1.361
11414.00,7.700476,25.03309,-0.000176,24.016764,-0.0078,1.361
11416.00,7.691430,25.03325,-0.000177,24.016576,-0.0078,1.361
11418.00,7.689625,25.03281,-0.000177,24.016021,-0.0078,1.362
11420.00,7.688335,25.03155,-0.000178,24.016351,-0.0078,1.363
11422.00,7.687419,25.03275,-0.000179,24.016753,-0.0078,1.363
11424.00,7.686450,25.03191,-0.000179,24.016692,-0.0079,1.363
11426.00,7.686970,25.03109,-0.000179,24.016791,-0.0078,1.364
11428.00,7.688724,25.03152,-0.000178,24.016760,-0.0078,1.364
11430.00,7.690537,25.03212,-0.000178,24.016365,-0.0078,1.364
11432.00,7.696558,25.03176,-0.000178,24.016624,-0.0078,1.364
11434.00,7.706930,25.03307,-0.000178,24.016659,-0.0078,1.364
11436.00,7.720335,25.03235,-0.000180,24.016751,-0.0079,1.364
11438.00,7.735710,25.03229,-0.000178,24.016579,-0.0078,1.364
11440.00,7.744594,25.03245,-0.000178,24.016650,-0.0078,1.364
11442.00,7.748818,25.03183,-0.000177,24.016570,-0.0078,1.363
11444.00,7.750588,25.03164,-0.000178,24.015680,-0.0078,1.362
11446.00,7.751425,25.03126,-0.000177,24.016304,-0.0078,1.362
11448.00,7.752224,25.03126,-0.000176,24.016976,-0.0078,1.362
11450.00,7.753910,25.03207,-0.000177,24.016563,-0.0078,1.362
11452.00,7.755504,25.03127,-0.000176,24.016817,-0.0079,1.362
11454.00,7.755762,25.03144,-0.000176,24.016788,-0.0078,1.362
11456.00,7.757451,25.03222,-0.000175,24.016489,-0.0078,1.362
11458.00,7.759845,25.03260,-0.000176,24.016019,-0.0078,1.362
11460.00,7.761946,25.03164,-0.000178,24.016501,-0.0079,1.363
11462.00,7.764473,25.03119,-0.000177,24.016565,-0.0078,1.362
11464.00,7.767318,25.03135,-0.000177,24.016653,-0.0078,1.362
11466.00,7.769897,25.03143,-0.000177,24.016550,-0.0078,1.362
11468.00,7.772911,25.03109,-0.000178,24.016673,-0.0078,1.363
11470.00,7.775074,25.03133,-0.000177,24.016430,-0.0079,1.362
11472.00,7.776882,25.03097,-0.000177,24.016824,-0.0078,1.362
11474.00,7.778505,25.03129,-0.000177,24.016256,-0.0078,1.362
11476.00,7.779404,25.03216,-0.000178,24.016878,-0.0079,1.362
11478.00,7.780697,25.03174,-0.000178,24.016556,-0.0078,1.361
11480.00,7.780371,25.03177,-0.000176,24.016128,-0.0078,1.362
11482.00,7.779429,25.03212,-0.000177,24.016470,-0.0078,1.362
11484.00,7.779163,25.03161,-0.000178,24.016664,-0.0078,1.362
11486.00,7.778001,25.03245,-0.000178,24.016434,-0.0078,1.362
11488.00,7.776542,25.03247,-0.000179,24.016514,-0.0078,1.362
11490.00,7.776232,25.03214,-0.000179,24.016378,-0.0078,1.362
11492.00,7.775262,25.03203,-0.000179,24.016224,-0.0078,1.362
11494.00,7.774138,25.03122,-0.000178,24.016305,-0.0078,1.362
11496.00,7.773180,25.03191,-0.000178,24.016264,-0.0078,1.362
11498.00,7.772647,25.03105,-0.000178,24.015981,-0.0078,1.362
11500.00,7.771450,25.03175,-0.000178,24.016653,-0.0078,1.361
11502.00,7.771109,25.03106,-0.000177,24.016198,-0.0078,1.362
11504.00,7.770497,25.03148,-0.000177,24.015656,-0.0078,1.361
11506.00,7.769856,25.03091,-0.000178,24.016004,-0.0078,1.362
11508.00,7.768751,25.03025,-0.000178,24.016175,-0.0078,1.362
11510.00,7.768117,25.03012,-0.000177,24.016465,-0.0078,1.362
11512.00,7.767740,25.03036,-0.000177,24.016603,-0.0078,1.362
11514.00,7.767665,25.03006,-0.000178,24.015968,-0.0078,1.362
11516.00,7.767106,25.03047,-0.000178,24.016171,-0.0078,1.362
11518.00,7.765317,25.03042,-0.000176,24.015975,-0.0078,1.362
11520.00,7.764675,25.03105,-0.000177,24.016246,-0.0078,1.362
11522.00,7.763447,25.03095,-0.000178,24.016293,-0.0078,1.362
11524.00,7.763502,25.03099,-0.000177,24.016956,-0.0078,1.362
11526.00,7.763082,25.03095,-0.000177,24.016456,-0.0078,1.362
11528.00,7.762901,25.03058,-0.000177,24.016487,-0.0078,1.362
11530.00,7.762000,25.03050,-0.000177,24.016458,-0.0078,1.362
11532.00,7.761659,25.03028,-0.000177,24.016965,-0.0078,1.361
11534.00,7.761683,25.03021,-0.000178,24.016305,-0.0078,1.362
11536.00,7.761027,25.03068,-0.000178,24.016628,-0.0078,1.362
11538.00,7.759884,25.03090,-0.000178,24.016191,-0.0078,1.362
11540.00,7.759046,25.03025,-0.000177,24.016171,-0.0078,1.362
11542.00,7.757871,25.03061,-0.000177,24.016527,-0.0078,1.362
11544.00,7.757469,25.03013,-0.000179,24.016024,-0.0078,1.362
11546.00,7.757249,25.02991,-0.000178,24.016472,-0.0078,1.362
11548.00,7.757301,25.03028,-0.000178,24.016751,-0.0078,1.362
11550.00,7.757601,25.03011,-0.000178,24.016518,-0.0079,1.362
11552.00,7.755969,25.02978,-0.000177,24.016737,-0.0079,1.362
11554.00,7.754877,25.02970,-0.000177,24.016496,-0.0078,1.362
11556.00,7.754561,25.03080,-0.000178,24.016218,-0.0078,1.361
11558.00,7.754662,25.03054,-0.000177,24.016086,-0.0078,1.362
11560.00,7.753836,25.03032,-0.000177,24.016160,-0.0078,1.362
11562.00,7.753533,25.02993,-0.000178,24.016548,-0.0078,1.362
11564.00,7.753389,25.02961,-0.000178,24.016403,-0.0079,1.362
11566.00,7.752725,25.03029,-0.000178,24.016282,-0.0079,1.362
11568.00,7.752438,25.03033,-0.000178,24.016295,-0.0079,1.362
11570.00,7.751641,25.03071,-0.000178,24.016677,-0.0078,1.362
11572.00,7.750656,25.02988,-0.000177,24.015881,-0.0078,1.362
11574.00,7.751229,25.03104,-0.000177,24.016447,-0.0078,1.361
11576.00,7.750992,25.03070,-0.000177,24.016159,-0.0078,1.361
11578.00,7.750392,25.03026,-0.000177,24.016563,-0.0078,1.362
11580.00,7.750385,25.03035,-0.000177,24.016088,-0.0078,1.362
11582.00,7.750402,25.03014,-0.000178,24.016309,-0.0079,1.362
11584.00,7.749566,25.03060,-0.000178,24.016601,-0.0078,1.362
11586.00,7.748706,25.03033,-0.000178,24.016507,-0.0078,1.363
11588.00,7.748777,25.03096,-0.000178,24.016479,-0.0078,1.362
11590.00,7.748653,25.03170,-0.000177,24.016409,-0.0079,1.362
11592.00,7.748646,25.03174,-0.000177,24.016320,-0.0078,1.362
11594.00,7.748475,25.03200,-0.000177,24.016982,-0.0078,1.362
11596.00,7.748147,25.03106,-0.000176,24.016664,-0.0078,1.362
11598.00,7.748038,25.03102,-0.000178,24.016626,-0.0078,1.362
11600.00,7.747963,25.03074,-0.000178,24.016802,-0.0078,1.362
11602.00,7.748218,25.03060,-0.000178,24.016458,-0.0078,1.362
11604.00,7.747368,25.03101,-0.000178,24.016726,-0.0078,1.362
11606.00,7.747286,25.03182,-0.000177,24.016989,-0.0078,1.361
11608.00,7.747259,25.03206,-0.000177,24.016030,-0.0079,1.362
11610.00,7.747210,25.03122,-0.000178,24.016688,-0.0079,1.362
11612.00,7.747477,25.03111,-0.000178,24.016119,-0.0078,1.362
11614.00,7.747782,25.03133,-0.000177,24.016343,-0.0078,1.362
11616.00,7.747381,25.03268,-0.000176,24.016686,-0.0078,1.362
11618.00,7.746631,25.03239,-0.000176,24.016320,-0.0079,1.361
11620.00,7.745495,25.03287,-0.000178,24.016768,-0.0078,1.362
11622.00,7.744927,25.03260,-0.000177,24.016371,-0.0078,1.362
11624.00,7.745069,25.03249,-0.000176,24.015830,-0.0078,1.362
11626.00,7.745218,25.03231,-0.000178,24.016010,-0.0078,1.362
11628.00,7.744426,25.03160,-0.000178,24.016003,-0.0078,1.362
11630.00,7.743999,25.03249,-0.000178,24.016162,-0.0078,1.362
11632.00,7.744934,25.03205,-0.000176,24.016369,-0.0078,1.361
11634.00,7.745888,25.03189,-0.000177,24.016798,-0.0079,1.361
11636.00,7.746074,25.03181,-0.000177,24.016262,-0.0078,1.361
11638.00,7.745536,25.03145,-0.000177,24.015934,-0.0078,1.362
11640.00,7.745221,25.03167,-0.000176,24.016372,-0.0078,1.362
11642.00,7.744595,25.03119,-0.000177,24.016204,-0.0078,1.362
11644.00,7.744422,25.03118,-0.000176,24.016809,-0.0078,1.362
11646.00,7.744052,25.03074,-0.000177,24.016606,-0.0079,1.362
11648.00,7.744142,25.03156,-0.000177,24.015751,-0.0078,1.362
11650.00,7.744371,25.03128,-0.000177,24.016536,-0.0078,1.361
11652.00,7.744852,25.03108,-0.000176,24.016595,-0.0078,1.361
11654.00,7.744847,25.03075,-0.000177,24.016592,-0.0078,1.362
11656.00,7.744278,25.03164,-0.000177,24.016949,-0.0078,1.362
11658.00,7.743834,25.03240,-0.000178,24.016762,-0.0078,1.362
11660.00,7.744514,25.03270,-0.000177,24.016644,-0.0078,1.362
11662.00,7.743926,25.03261,-0.000177,24.016224,-0.0078,1.362
11664.00,7.743367,25.03179,-0.000178,24.016180,-0.0078,1.362
11666.00,7.743205,25.03180,-0.000178,24.016608,-0.0078,1.362
11668.00,7.743652,25.03097,-0.000178,24.016858,-0.0078,1.362
11670.00,7.743154,25.03159,-0.000177,24.015956,-0.0078,1.362
11672.00,7.743174,25.03146,-0.000176,24.016438,-0.0078,1.362
11674.00,7.742830,25.03148,-0.000177,24.016891,-0.0078,1.362
11676.00,7.743031,25.03093,-0.000178,24.016789,-0.0078,1.362
11678.00,7.742299,25.03116,-0.000177,24.016746,-0.0078,1.362
11680.00,7.742366,25.03154,-0.000177,24.016617,-0.0079,1.362
11682.00,7.742327,25.03181,-0.000177,24.016342,-0.0079,1.362
11684.00,7.742456,25.03215,-0.000178,24.016644,-0.0079,1.362
11686.00,7.742216,25.03177,-0.000178,24.016840,-0.0078,1.362
11688.00,7.742304,25.03229,-0.000177,24.016240,-0.0078,1.362
11690.00,7.742717,25.03184,-0.000177,24.016231,-0.0078,1.362
11692.00,7.743657,25.03138,-0.000177,24.016438,-0.0078,1.362
11694.00,7.743730,25.03135,-0.000177,24.016017,-0.0078,1.361
11696.00,7.743199,25.03177,-0.000178,24.015923,-0.0078,1.362
11698.00,7.743501,25.03101,-0.000178,24.015994,-0.0078,1.361
11700.00,7.742664,25.03144,-0.000177,24.016135,-0.0078,1.362
11702.00,7.741989,25.03200,-0.000177,24.016797,-0.0078,1.362
11704.00,7.742446,25.03038,-0.000178,24.016717,-0.0078,1.362
11706.00,7.742651,25.03120,-0.000178,24.016884,-0.0078,1.362
11708.00,7.742212,25.03159,-0.000178,24.016677,-0.0078,1.361
11710.00,7.741976,25.03190,-0.000176,24.016797,-0.0078,1.361
11712.00,7.740763,25.03133,-0.000176,24.016222,-0.0078,1.362
11714.00,7.740319,25.03164,-0.000177,24.016432,-0.0078,1.362
11716.00,7.740831,25.03197,-0.000177,24.016198,-0.0078,1.362
11718.00,7.741244,25.03144,-0.000177,24.016173,-0.0078,1.362
11720.00,7.741775,25.03131,-0.000178,24.016668,-0.0078,1.362
11722.00,7.741681,25.03216,-0.000178,24.016498,-0.0078,1.362
11724.00,7.741337,25.03193,-0.000178,24.016869,-0.0078,1.361
11726.00,7.740681,25.03190,-0.000178,24.016019,-0.0078,1.362
11728.00,7.740169,25.03271,-0.000177,24.016962,-0.0078,1.362
11730.00,7.740845,25.03271,-0.000176,24.016779,-0.0078,1.361
11732.00,7.741699,25.03270,-0.000176,24.016824,-0.0078,1.362
11734.00,7.741290,25.03230,-0.000176,24.016314,-0.0078,1.361
11736.00,7.740885,25.03223,-0.000177,24.017060,-0.0078,1.362
11738.00,7.741957,25.03279,-0.000176,24.016411,-0.0078,1.361
11740.00,7.741638,25.03282,-0.000177,24.015745,-0.0079,1.361
11742.00,7.741194,25.03210,-0.000177,24.016273,-0.0079,1.362
11744.00,7.740037,25.03123,-0.000178,24.016779,-0.0078,1.362
11746.00,7.739661,25.03082,-0.000179,24.016508,-0.0078,1.362
11748.00,7.739703,25.03077,-0.000177,24.016918,-0.0078,1.361
11750.00,7.740923,25.03149,-0.000178,24.016311,-0.0078,1.361
11752.00,7.741079,25.03229,-0.000177,24.015646,-0.0078,1.361
11754.00,7.741375,25.03171,-0.000177,24.016566,-0.0078,1.362
11756.00,7.742314,25.03119,-0.000178,24.016300,-0.0078,1.362
11758.00,7.740963,25.03109,-0.000177,24.016073,-0.0078,1.361
11760.00,7.741124,25.03165,-0.000177,24.016601,-0.0078,1.361
11762.00,7.741561,25.03074,-0.000177,24.016913,-0.0079,1.362
11764.00,7.741082,25.03123,-0.000178,24.016452,-0.0078,1.363
11766.00,7.741022,25.03167,-0.000179,24.015970,-0.0078,1.362
11768.00,7.741142,25.03113,-0.000177,24.016657,-0.0078,1.362
11770.00,7.741207,25.03102,-0.000177,24.016166,-0.0078,1.361
11772.00,7.740771,25.03092,-0.000176,24.016353,-0.0078,1.361
11774.00,7.740146,25.03054,-0.000176,24.016251,-0.0078,1.362
11776.00,7.740100,25.03070,-0.000178,24.016483,-0.0078,1.362
11778.00,7.741016,25.03158,-0.000177,24.016168,-0.0078,1.361
11780.00,7.741063,25.03158,-0.000176,24.016847,-0.0078,1.361
11782.00,7.741064,25.03095,-0.000176,24.016262,-0.0078,1.362
11784.00,7.741752,25.03099,-0.000177,24.016735,-0.0078,1.362
11786.00,7.741655,25.03058,-0.000177,24.016218,-0.0078,1.362
11788.00,7.740885,25.03128,-0.000177,24.016398,-0.0078,1.362
11790.00,7.740173,25.03126,-0.000177,24.016367,-0.0078,1.362
11792.00,7.739656,25.03112,-0.000177,24.015892,-0.0078,1.362
11794.00,7.740259,25.03166,-0.000178,24.016345,-0.0078,1.362
11796.00,7.740589,25.03153,-0.000178,24.016813,-0.0078,1.361
11798.00,7.740328,25.03156,-0.000178,24.016425,-0.0078,1.362
11800.00,7.740152,25.03145,-0.000178,24.015691,-0.0078,1.362
11802.00,7.740778,25.03132,-0.000178,24.016050,-0.0078,1.361
11804.00,7.740999,25.03195,-0.000178,24.016391,-0.0078,1.362
11806.00,7.740816,25.03206,-0.000178,24.016327,-0.0079,1.362
11808.00,7.740411,25.03225,-0.000178,24.016944,-0.0078,1.362
11810.00,7.740482,25.03233,-0.000177,24.016117,-0.0078,1.362
11812.00,7.740218,25.03254,-0.000178,24.017170,-0.0078,1.362
11814.00,7.740206,25.03220,-0.000178,24.016722,-0.0078,1.362
11816.00,7.739437,25.03156,-0.000176,24.016913,-0.0079,1.361
11818.00,7.740621,25.03234,-0.000176,24.016724,-0.0078,1.362
11820.00,7.740604,25.03216,-0.000177,24.016682,-0.0079,1.361
11822.00,7.740411,25.03245,-0.000176,24.016242,-0.0078,1.361
11824.00,7.740424,25.03214,-0.000177,24.016256,-0.0079,1.361
11826.00,7.740571,25.03164,-0.000177,24.016460,-0.0078,1.361
11828.00,7.740909,25.03105,-0.000177,24.016353,-0.0078,1.362
11830.00,7.740560,25.03160,-0.000176,24.016189,-0.0078,1.362
11832.00,7.739479,25.03150,-0.000177,24.016599,-0.0079,1.362
11834.00,7.739542,25.03134,-0.000177,24.016124,-0.0078,1.362
11836.00,7.739925,25.03077,-0.000176,24.016581,-0.0078,1.362
11838.00,7.740158,25.03152,-0.000177,24.016576,-0.0078,1.362
11840.00,7.739798,25.03094,-0.000177,24.016325,-0.0078,1.361
11842.00,7.740667,25.03144,-0.000178,24.016137,-0.0078,1.362
11844.00,7.740863,25.03140,-0.000178,24.016536,-0.0078,1.362
11846.00,7.740347,25.03122,-0.000178,24.016128,-0.0078,1.361
11848.00,7.740086,25.03167,-0.000177,24.016392,-0.0078,1.362
11850.00,7.740188,25.03106,-0.000178,24.016282,-0.0078,1.362
11852.00,7.740206,25.03140,-0.000177,24.015910,-0.0078,1.361
11854.00,7.739663,25.03111,-0.000176,24.015667,-0.0078,1.361
11856.00,7.738955,25.03122,-0.000177,24.016403,-0.0078,1.361
11858.00,7.739809,25.03079,-0.000178,24.016322,-0.0078,1.362
11860.00,7.739386,25.03137,-0.000178,24.016893,-0.0078,1.362
11862.00,7.739060,25.03182,-0.000177,24.016162,-0.0078,1.362
11864.00,7.739630,25.03166,-0.000178,24.015937,-0.0079,1.362
11866.00,7.740246,25.03096,-0.000178,24.016764,-0.0079,1.361
11868.00,7.740191,25.03192,-0.000178,24.016650,-0.0078,1.362
11870.00,7.739702,25.03157,-0.000178,24.016383,-0.0078,1.362
11872.00,7.739377,25.03171,-0.000178,24.016420,-0.0078,1.362
11874.00,7.739501,25.03271,-0.000179,24.016595,-0.0078,1.362
11876.00,7.739441,25.03253,-0.000179,24.016800,-0.0078,1.362
11878.00,7.739411,25.03176,-0.000178,24.016833,-0.0078,1.361
11880.00,7.739711,25.03138,-0.000177,24.016139,-0.0078,1.362
11882.00,7.739725,25.03136,-0.000178,24.016521,-0.0078,1.362
11884.00,7.739542,25.03123,-0.000177,24.016266,-0.0078,1.362
11886.00,7.739772,25.03063,-0.000177,24.017060,-0.0079,1.362
11888.00,7.739582,25.03024,-0.000177,24.016159,-0.0078,1.361
11890.00,7.739815,25.03072,-0.000176,24.016360,-0.0078,1.362
11892.00,7.739779,25.03044,-0.000177,24.015863,-0.0078,1.361
11894.00,7.739788,25.03142,-0.000177,24.016356,-0.0078,1.362
11896.00,7.739273,25.03121,-0.000177,24.016213,-0.0078,1.361
11898.00,7.740029,25.03120,-0.000176,24.016284,-0.0078,1.362
11900.00,7.740273,25.03131,-0.000177,24.016409,-0.0078,1.362
11902.00,7.739809,25.03087,-0.000177,24.016695,-0.0078,1.362
11904.00,7.739826,25.03060,-0.000177,24.016101,-0.0078,1.361
11906.00,7.739609,25.03161,-0.000176,24.016157,-0.0078,1.361
11908.00,7.740011,25.03161,-0.000177,24.016334,-0.0078,1.362
11910.00,7.739883,25.03167,-0.000177,24.017553,-0.0078,1.362
11912.00,7.739514,25.03166,-0.000178,24.015946,-0.0078,1.362
11914.00,7.739257,25.03108,-0.000178,24.015725,-0.0078,1.362
11916.00,7.738753,25.03173,-0.000177,24.015950,-0.0079,1.361
11918.00,7.739024,25.03108,-0.000176,24.015912,-0.0078,1.362
11920.00,7.739412,25.03136,-0.000177,24.015792,-0.0079,1.362
11922.00,7.739776,25.03231,-0.000178,24.016082,-0.0079,1.362
11924.00,7.739724,25.03143,-0.000178,24.016677,-0.0079,1.362
11926.00,7.738974,25.03157,-0.000177,24.016383,-0.0078,1.361
11928.00,7.738684,25.03221,-0.000177,24.016643,-0.0078,1.361
11930.00,7.738853,25.03155,-0.000177,24.015865,-0.0078,1.362
11932.00,7.739836,25.03164,-0.000176,24.015780,-0.0078,1.362
11934.00,7.739841,25.03207,-0.000178,24.015945,-0.0078,1.362
11936.00,7.739625,25.03141,-0.000178,24.016354,-0.0078,1.362
11938.00,7.738795,25.03151,-0.000178,24.016256,-0.0078,1.362
11940.00,7.738594,25.03196,-0.000177,24.016516,-0.0078,1.362
11942.00,7.738437,25.03173,-0.000178,24.016133,-0.0079,1.362
11944.00,7.739308,25.03212,-0.000176,24.016855,-0.0078,1.362
11946.00,7.740295,25.03191,-0.000177,24.015637,-0.0078,1.362
11948.00,7.741005,25.03215,-0.000178,24.016267,-0.0078,1.362
11950.00,7.741449,25.03235,-0.000178,24.016704,-0.0078,1.362
11952.00,7.740615,25.03265,-0.000177,24.016592,-0.0078,1.362
11954.00,7.738927,25.03252,-0.000177,24.016458,-0.0078,1.362
11956.00,7.739143,25.03282,-0.000177,24.016282,-0.0078,1.362
11958.00,7.738818,25.03308,-0.000178,24.016576,-0.0078,1.361
11960.00,7.738887,25.03293,-0.000177,24.017270,-0.0079,1.362
11962.00,7.738242,25.03208,-0.000178,24.017007,-0.0078,1.362
11964.00,7.738535,25.03307,-0.000177,24.016275,-0.0078,1.362
11966.00,7.738048,25.03176,-0.000176,24.016139,-0.0078,1.362
11968.00,7.737951,25.03226,-0.000177,24.015655,-0.0079,1.362
11970.00,7.738677,25.03255,-0.000178,24.016603,-0.0078,1.362
11972.00,7.738827,25.03307,-0.000177,24.015986,-0.0078,1.362
11974.00,7.738239,25.03244,-0.000177,24.016630,-0.0078,1.362
11976.00,7.738113,25.03204,-0.000177,24.016032,-0.0078,1.362
11978.00,7.738294,25.03227,-0.000177,24.016313,-0.0078,1.362
11980.00,7.738055,25.03151,-0.000177,24.016169,-0.0078,1.362
11982.00,7.738527,25.03179,-0.000176,24.016249,-0.0078,1.361
11984.00,7.738440,25.03212,-0.000178,24.016617,-0.0079,1.362
11986.00,7.739098,25.03207,-0.000176,24.016053,-0.0079,1.362
11988.00,7.739341,25.03249,-0.000176,24.016617,-0.0079,1.362
11990.00,7.738320,25.03190,-0.000178,24.016130,-0.0078,1.362
11992.00,7.738796,25.03201,-0.000178,24.016472,-0.0078,1.362
11994.00,7.739071,25.03216,-0.000178,24.016106,-0.0078,1.362
11996.00,7.737377,25.03230,-0.000178,24.017054,-0.0079,1.362
11998.00,7.737308,25.03190,-0.000177,24.016715,-0.0079,1.362
12000.00,7.737510,25.03155,-0.000178,24.016751,-0.0078,1.362
12002.00,7.738321,25.03116,-0.000177,24.016704,-0.0078,1.362
12004.00,7.739118,25.03121,-0.000176,24.016343,-0.0078,1.362
@20,12.0000,24.0
12006.00,7.740214,25.03126,-0.000176,24.016409,-0.0078,1.362
12008.00,7.737036,25.03168,-0.000177,24.016053,-0.0079,1.362
12010.00,7.727298,25.03071,-0.000177,24.015783,-0.0078,1.361
12012.00,7.715354,25.03182,-0.000176,24.016130,-0.0078,1.361
12014.00,7.702159,25.03198,-0.000176,24.016706,-0.0079,1.360
12016.00,7.693202,25.03159,-0.000176,24.015901,-0.0078,1.361
12018.00,7.688231,25.03105,-0.000176,24.016835,-0.0078,1.361
12020.00,7.687915,25.03092,-0.000177,24.016929,-0.0078,1.362
12022.00,7.687502,25.03176,-0.000178,24.016121,-0.0079,1.363
12024.00,7.687128,25.03106,-0.000179,24.016610,-0.0078,1.363
12026.00,7.687658,25.03133,-0.000179,24.015841,-0.0079,1.363
12028.00,7.687822,25.03137,-0.000179,24.016217,-0.0078,1.364
12030.00,7.689406,25.03185,-0.000178,24.016866,-0.0078,1.363
12032.00,7.694180,25.03219,-0.000177,24.017281,-0.0078,1.363
12034.00,7.704023,25.03129,-0.000178,24.016661,-0.0078,1.364
12036.00,7.718136,25.03071,-0.000178,24.016233,-0.0078,1.365
12038.00,7.731907,25.03150,-0.000178,24.016180,-0.0078,1.364
12040.00,7.741025,25.03154,-0.000178,24.016447,-0.0078,1.363
12042.00,7.745341,25.03282,-0.000177,24.017098,-0.0078,1.363
12044.00,7.747216,25.03182,-0.000177,24.016663,-0.0078,1.362
12046.00,7.748471,25.03205,-0.000177,24.016811,-0.0078,1.362
12048.00,7.750396,25.03229,-0.000176,24.016775,-0.0078,1.362
12050.00,7.751790,25.03195,-0.000177,24.016537,-0.0078,1.362
12052.00,7.752865,25.03214,-0.000176,24.016353,-0.0078,1.361
12054.00,7.754189,25.03253,-0.000175,24.016798,-0.0078,1.361
12056.00,7.756055,25.03235,-0.000176,24.016722,-0.0078,1.362
12058.00,7.757874,25.03167,-0.000176,24.016445,-0.0078,1.362
12060.00,7.760346,25.03197,-0.000177,24.016744,-0.0078,1.362
12062.00,7.762712,25.03273,-0.000177,24.016726,-0.0078,1.362
12064.00,7.765057,25.03221,-0.000177,24.015869,-0.0078,1.362
12066.00,7.767667,25.03306,-0.000178,24.015928,-0.0078,1.362
12068.00,7.770218,25.03266,-0.000177,24.016710,-0.0078,1.362
12070.00,7.772484,25.03240,-0.000177,24.016755,-0.0078,1.362
12072.00,7.774360,25.03295,-0.000178,24.016063,-0.0078,1.362
12074.00,7.775941,25.03307,-0.000177,24.016218,-0.0078,1.362
12076.00,7.776759,25.03376,-0.000177,24.016324,-0.0078,1.361
12078.00,7.778083,25.03353,-0.000178,24.016617,-0.0078,1.363
12080.00,7.777982,25.03292,-0.000178,24.015912,-0.0078,1.362
12082.00,7.777255,25.03181,-0.000177,24.016715,-0.0078,1.362
12084.00,7.777373,25.03171,-0.000178,24.016034,-0.0078,1.362
12086.00,7.776987,25.03214,-0.000178,24.015684,-0.0078,1.361
12088.00,7.775422,25.03172,-0.000177,24.016692,-0.0078,1.362
12090.00,7.774276,25.03179,-0.000177,24.017163,-0.0078,1.362
12092.00,7.772577,25.03175,-0.000178,24.015961,-0.0078,1.362
12094.00,7.771878,25.03227,-0.000179,24.016441,-0.0078,1.362
12096.00,7.771229,25.03139,-0.000178,24.016362,-0.0078,1.362
12098.00,7.770123,25.03210,-0.000178,24.016514,-0.0079,1.362
12100.00,7.770286,25.03195,-0.000179,24.016276,-0.0078,1.362
12102.00,7.769529,25.03226,-0.000177,24.016650,-0.0078,1.362
12104.00,7.768017,25.03216,-0.000176,24.016405,-0.0078,1.362
12106.00,7.767745,25.03219,-0.000177,24.016023,-0.0078,1.362
12108.00,7.767840,25.03169,-0.000177,24.016198,-0.0078,1.362
12110.00,7.767101,25.03118,-0.000179,24.016168,-0.0078,1.362
12112.00,7.766035,25.03191,-0.000177,24.016273,-0.0078,1.362
12114.00,7.765666,25.03099,-0.000177,24.016949,-0.0078,1.362
12116.00,7.765112,25.03156,-0.000177,24.016692,-0.0078,1.362
12118.00,7.765173,25.03161,-0.000177,24.016476,-0.0078,1.362
12120.00,7.765202,25.03123,-0.000177,24.016351,-0.0078,1.362
12122.00,7.764394,25.03124,-0.000175,24.016780,-0.0079,1.362
12124.00,7.763885,25.03127,-0.000178,24.016528,-0.0078,1.362
12126.00,7.764421,25.03227,-0.000176,24.016570,-0.0078,1.362
12128.00,7.763897,25.03216,-0.000177,24.016608,-0.0078,1.363
12130.00,7.762311,25.03189,-0.000177,24.016668,-0.0078,1.362
12132.00,7.762041,25.03181,-0.000177,24.016411,-0.0078,1.362
12134.00,7.761288,25.03178,-0.000178,24.016659,-0.0078,1.362
12136.00,7.760769,25.03206,-0.000177,24.016198,-0.0078,1.362
12138.00,7.760571,25.03145,-0.000178,24.016744,-0.0078,1.362
12140.00,7.760848,25.03194,-0.000178,24.016295,-0.0078,1.362
12142.00,7.760067,25.03169,-0.000179,24.015995,-0.0078,1.362
12144.00,7.758842,25.03060,-0.000178,24.017002,-0.0078,1.362
12146.00,7.758034,25.03144,-0.000176,24.016789,-0.0078,1.362
12148.00,7.758618,25.03165,-0.000177,24.016135,-0.0078,1.362
12150.00,7.758272,25.03139,-0.000176,24.016460,-0.0078,1.362
12152.00,7.758006,25.03049,-0.000178,24.015975,-0.0078,1.362
12154.00,7.757383,25.03101,-0.000177,24.016300,-0.0078,1.363
12156.00,7.757128,25.03126,-0.000178,24.016869,-0.0078,1.362
12158.00,7.756812,25.03165,-0.000178,24.016624,-0.0078,1.362
12160.00,7.755790,25.03174,-0.000178,24.016710,-0.0078,1.361
12162.00,7.754780,25.03171,-0.000175,24.016855,-0.0078,1.362
12164.00,7.754722,25.03241,-0.000176,24.017110,-0.0078,1.362
12166.00,7.754399,25.03205,-0.000177,24.016643,-0.0078,1.362
12168.00,7.754463,25.03245,-0.000176,24.016536,-0.0078,1.362
12170.00,7.753242,25.03237,-0.000177,24.016688,-0.0078,1.362
12172.00,7.752628,25.03284,-0.000176,24.016866,-0.0078,1.362
12174.00,7.751967,25.03284,-0.000177,24.016244,-0.0078,1.362
12176.00,7.751981,25.03236,-0.000177,24.016577,-0.0078,1.362
12178.00,7.752419,25.03231,-0.000178,24.016295,-0.0078,1.362
12180.00,7.751960,25.03297,-0.000177,24.016824,-0.0078,1.362
12182.00,7.750907,25.03327,-0.000178,24.016637,-0.0078,1.362
12184.00,7.750060,25.03298,-0.000177,24.016474,-0.0079,1.362
12186.00,7.750698,25.03204,-0.000176,24.017373,-0.0078,1.362
12188.00,7.751408,25.03216,-0.000178,24.016740,-0.0079,1.362
12190.00,7.750848,25.03183,-0.000177,24.016603,-0.0078,1.362
12192.00,7.750789,25.03268,-0.000178,24.016133,-0.0078,1.362
12194.00,7.749510,25.03387,-0.000177,24.016295,-0.0078,1.362
12196.00,7.748165,25.03323,-0.000176,24.016427,-0.0078,1.362
12198.00,7.748699,25.03195,-0.000177,24.016276,-0.0078,1.363
12200.00,7.749267,25.03279,-0.000177,24.016380,-0.0078,1.362
12202.00,7.748828,25.03274,-0.000178,24.016237,-0.0078,1.362
12204.00,7.748309,25.03227,-0.000177,24.017328,-0.0078,1.362
12206.00,7.747408,25.03223,-0.000176,24.016333,-0.0078,1.362
12208.00,7.747612,25.03192,-0.000177,24.015885,-0.0078,1.362
12210.00,7.747581,25.03200,-0.000176,24.016139,-0.0078,1.362
12212.00,7.747534,25.03135,-0.000176,24.016612,-0.0078,1.362
12214.00,7.747065,25.03243,-0.000176,24.016581,-0.0078,1.362
12216.00,7.747514,25.03261,-0.000177,24.016878,-0.0078,1.363
12218.00,7.747897,25.03254,-0.000176,24.016476,-0.0078,1.362
12220.00,7.748257,25.03261,-0.000176,24.016376,-0.0078,1.362
12222.00,7.747196,25.03239,-0.000176,24.016411,-0.0078,1.362
12224.00,7.747406,25.03300,-0.000178,24.016971,-0.0078,1.362
12226.00,7.748099,25.03312,-0.000176,24.016960,-0.0078,1.363
12228.00,7.748856,25.03290,-0.000176,24.016532,-0.0078,1.362
12230.00,7.748165,25.03246,-0.000177,24.016586,-0.0078,1.362
12232.00,7.747383,25.03236,-0.000177,24.016639,-0.0078,1.363
12234.00,7.747328,25.03177,-0.000178,24.016251,-0.0078,1.362
12236.00,7.746808,25.03257,-0.000177,24.015914,-0.0078,1.362
12238.00,7.747434,25.03224,-0.000177,24.016563,-0.0078,1.363
12240.00,7.747235,25.03206,-0.000176,24.016612,-0.0078,1.362
12242.00,7.747178,25.03193,-0.000176,24.016628,-0.0078,1.362
12244.00,7.746930,25.03217,-0.000176,24.016273,-0.0078,1.362
12246.00,7.746894,25.03182,-0.000177,24.017397,-0.0078,1.362
12248.00,7.745918,25.03261,-0.000177,24.016311,-0.0079,1.362
12250.00,7.745959,25.03244,-0.000176,24.016818,-0.0078,1.362
12252.00,7.745930,25.03268,-0.000176,24.016764,-0.0078,1.362
12254.00,7.744738,25.03238,-0.000178,24.016963,-0.0078,1.362
12256.00,7.745024,25.03176,-0.000178,24.016518,-0.0078,1.362
12258.00,7.745394,25.03171,-0.000178,24.016742,-0.0078,1.362
12260.00,7.744991,25.03176,-0.000177,24.016953,-0.0078,1.362
12262.00,7.745097,25.03201,-0.000176,24.016273,-0.0078,1.363
12264.00,7.745147,25.03180,-0.000177,24.016316,-0.0078,1.362
12266.00,7.744190,25.03152,-0.000176,24.016768,-0.0078,1.362
12268.00,7.743528,25.03124,-0.000177,24.016586,-0.0078,1.362
12270.00,7.744330,25.03172,-0.000178,24.016657,-0.0078,1.362
12272.00,7.744781,25.03182,-0.000177,24.015820,-0.0078,1.363
12274.00,7.744262,25.03195,-0.000179,24.016238,-0.0078,1.363
12276.00,7.744165,25.03241,-0.000177,24.016887,-0.0078,1.362
12278.00,7.744698,25.03272,-0.000178,24.016278,-0.0078,1.362
12280.00,7.744099,25.03262,-0.000177,24.016490,-0.0078,1.362
12282.00,7.743897,25.03213,-0.000176,24.016851,-0.0078,1.362
12284.00,7.743679,25.03213,-0.000177,24.016363,-0.0078,1.363
12286.00,7.744195,25.03231,-0.000177,24.016583,-0.0078,1.362
12288.00,7.744759,25.03214,-0.000177,24.016164,-0.0078,1.362
12290.00,7.744118,25.03194,-0.000178,24.016048,-0.0078,1.362
12292.00,7.743975,25.03220,-0.000177,24.016775,-0.0078,1.362
12294.00,7.743969,25.03170,-0.000177,24.017268,-0.0078,1.362
12296.00,7.743361,25.03172,-0.000176,24.017195,-0.0078,1.362
12298.00,7.742687,25.03215,-0.000177,24.015724,-0.0078,1.363
12300.00,7.742837,25.03182,-0.000176,24.016632,-0.0078,1.362
12302.00,7.742876,25.03236,-0.000176,24.016577,-0.0078,1.362
12304.00,7.742566,25.03264,-0.000177,24.016392,-0.0078,1.362
12306.00,7.743283,25.03272,-0.000177,24.016873,-0.0078,1.363
12308.00,7.743774,25.03312,-0.000178,24.016369,-0.0078,1.363
12310.00,7.743711,25.03276,-0.000177,24.016503,-0.0078,1.362
12312.00,7.743024,25.03413,-0.000177,24.016416,-0.0078,1.362
12314.00,7.742669,25.03334,-0.000176,24.016838,-0.0078,1.362
12316.00,7.743057,25.03359,-0.000177,24.016893,-0.0078,1.362
12318.00,7.743206,25.03361,-0.000176,24.016798,-0.0078,1.362
12320.00,7.741709,25.03369,-0.000175,24.016554,-0.0078,1.362
12322.00,7.741709,25.03351,-0.000177,24.016873,-0.0078,1.362
12324.00,7.742681,25.03424,-0.000178,24.017074,-0.0078,1.362
12326.00,7.743573,25.03352,-0.000176,24.016771,-0.0078,1.362
12328.00,7.742770,25.03340,-0.000176,24.016289,-0.0078,1.363
12330.00,7.742334,25.03346,-0.000178,24.016635,-0.0078,1.362
12332.00,7.741946,25.03322,-0.000177,24.017002,-0.0079,1.363
12334.00,7.742219,25.03404,-0.000177,24.016786,-0.0078,1.362
12336.00,7.742817,25.03401,-0.000178,24.016875,-0.0078,1.362
12338.00,7.742109,25.03418,-0.000177,24.016289,-0.0078,1.363
12340.00,7.742763,25.03405,-0.000176,24.016483,-0.0078,1.362
12342.00,7.742679,25.03431,-0.000177,24.016963,-0.0078,1.362
12344.00,7.742013,25.03426,-0.000178,24.016601,-0.0078,1.363
12346.00,7.741986,25.03426,-0.000178,24.016354,-0.0078,1.362
12348.00,7.742283,25.03415,-0.000178,24.016605,-0.0078,1.363
12350.00,7.742528,25.03448,-0.000176,24.016043,-0.0078,1.363
12352.00,7.743763,25.03485,-0.000176,24.016862,-0.0078,1.362
12354.00,7.744651,25.03534,-0.000177,24.016157,-0.0078,1.362
12356.00,7.743540,25.03536,-0.000176,24.016316,-0.0078,1.362
12358.00,7.743311,25.03515,-0.000176,24.016467,-0.0078,1.362
12360.00,7.743453,25.03534,-0.000178,24.016844,-0.0078,1.363
12362.00,7.742867,25.03544,-0.000178,24.016661,-0.0078,1.363
12364.00,7.742491,25.03514,-0.000177,24.016347,-0.0078,1.363
12366.00,7.743336,25.03549,-0.000176,24.016568,-0.0078,1.363
12368.00,7.742263,25.03531,-0.000177,24.016563,-0.0078,1.363
12370.00,7.741570,25.03550,-0.000177,24.016508,-0.0078,1.363
12372.00,7.742422,25.03577,-0.000177,24.016313,-0.0078,1.363
12374.00,7.742589,25.03536,-0.000177,24.016443,-0.0078,1.363
12376.00,7.741824,25.03625,-0.000177,24.016974,-0.0078,1.363
12378.00,7.741064,25.03552,-0.000176,24.016177,-0.0078,1.362
12380.00,7.740865,25.03549,-0.000177,24.016421,-0.0078,1.363
12382.00,7.741822,25.03484,-0.000178,24.016936,-0.0078,1.363
12384.00,7.741039,25.03525,-0.000177,24.016298,-0.0078,1.362
12386.00,7.740858,25.03537,-0.000177,24.016137,-0.0078,1.363
12388.00,7.741189,25.03526,-0.000177,24.016320,-0.0078,1.363
12390.00,7.741337,25.03466,-0.000178,24.015734,-0.0078,1.363
12392.00,7.742100,25.03540,-0.000178,24.016130,-0.0078,1.363
12394.00,7.742031,25.03537,-0.000177,24.016385,-0.0078,1.363
12396.00,7.741555,25.03470,-0.000177,24.015898,-0.0078,1.363
12398.00,7.741376,25.03495,-0.000177,24.016363,-0.0078,1.363
12400.00,7.741736,25.03501,-0.000178,24.016476,-0.0078,1.362
12402.00,7.741712,25.03529,-0.000178,24.016449,-0.0078,1.363
12404.00,7.741248,25.03482,-0.000179,24.016842,-0.0078,1.363
12406.00,7.741457,25.03590,-0.000179,24.016291,-0.0078,1.362
12408.00,7.740970,25.03528,-0.000177,24.015977,-0.0078,1.362
12410.00,7.741632,25.03530,-0.000177,24.015959,-0.0079,1.363
12412.00,7.741390,25.03515,-0.000177,24.016650,-0.0078,1.363
12414.00,7.740659,25.03553,-0.000178,24.016753,-0.0078,1.363
12416.00,7.740882,25.03484,-0.000178,24.016195,-0.0079,1.363
12418.00,7.740529,25.03491,-0.000178,24.015656,-0.0078,1.363
12420.00,7.740157,25.03509,-0.000177,24.016131,-0.0078,1.363
12422.00,7.740767,25.03532,-0.000177,24.016898,-0.0078,1.363
12424.00,7.740717,25.03507,-0.000177,24.016322,-0.0078,1.362
12426.00,7.740111,25.03578,-0.000178,24.016592,-0.0078,1.363
12428.00,7.739947,25.03528,-0.000178,24.016298,-0.0078,1.362
12430.00,7.740468,25.03604,-0.000177,24.016554,-0.0078,1.363
12432.00,7.740543,25.03586,-0.000177,24.016371,-0.0079,1.363
12434.00,7.740665,25.03530,-0.000177,24.016342,-0.0078,1.363
12436.00,7.740355,25.03457,-0.000176,24.015968,-0.0078,1.363
12438.00,7.740889,25.03496,-0.000177,24.016347,-0.0078,1.364
12440.00,7.741546,25.03496,-0.000178,24.016552,-0.0078,1.363
12442.00,7.741609,25.03566,-0.000177,24.016483,-0.0078,1.363
12444.00,7.741755,25.03502,-0.000176,24.016521,-0.0078,1.363
12446.00,7.741534,25.03517,-0.000177,24.017186,-0.0078,1.363
12448.00,7.741139,25.03494,-0.000177,24.016396,-0.0078,1.363
12450.00,7.741408,25.03468,-0.000178,24.016458,-0.0078,1.363
12452.00,7.740361,25.03466,-0.000178,24.015999,-0.0078,1.364
12454.00,7.739873,25.03583,-0.000179,24.016652,-0.0079,1.364
12456.00,7.739513,25.03421,-0.000178,24.016858,-0.0078,1.363
12458.00,7.740057,25.03442,-0.000178,24.016965,-0.0078,1.363
12460.00,7.740823,25.03500,-0.000179,24.016637,-0.0079,1.363
12462.00,7.740026,25.03475,-0.000177,24.015742,-0.0078,1.363
12464.00,7.740465,25.03394,-0.000177,24.015742,-0.0078,1.364
12466.00,7.740463,25.03373,-0.000179,24.016813,-0.0078,1.364
12468.00,7.740692,25.03357,-0.000177,24.016208,-0.0078,1.363
12470.00,7.740517,25.03335,-0.000177,24.016389,-0.0078,1.363
12472.00,7.741164,25.03443,-0.000177,24.015970,-0.0078,1.363
12474.00,7.741312,25.03457,-0.000177,24.015718,-0.0078,1.363
12476.00,7.740431,25.03455,-0.000177,24.016432,-0.0078,1.363
12478.00,7.740579,25.03424,-0.000176,24.016278,-0.0078,1.364
12480.00,7.740331,25.03403,-0.000177,24.016313,-0.0078,1.363
12482.00,7.740636,25.03415,-0.000177,24.016150,-0.0078,1.363
12484.00,7.741372,25.03371,-0.000177,24.015957,-0.0079,1.363
12486.00,7.739988,25.03239,-0.000178,24.015943,-0.0079,1.364
12488.00,7.739483,25.03298,-0.000177,24.015869,-0.0079,1.363
12490.00,7.739675,25.03295,-0.000177,24.015615,-0.0078,1.363
12492.00,7.739941,25.03342,-0.000178,24.016400,-0.0078,1.363
12494.00,7.740359,25.03352,-0.000178,24.016588,-0.0079,1.363
12496.00,7.740979,25.03386,-0.000178,24.016338,-0.0079,1.363
12498.00,7.740809,25.03322,-0.000177,24.016325,-0.0078,1.363
12500.00,7.741195,25.03326,-0.000177,24.016311,-0.0079,1.363
12502.00,7.742096,25.03367,-0.000177,24.016365,-0.0079,1.363
12504.00,7.741818,25.03456,-0.000177,24.016483,-0.0078,1.363
12506.00,7.741981,25.03431,-0.000178,24.015772,-0.0078,1.363
12508.00,7.741685,25.03329,-0.000178,24.016140,-0.0079,1.363
12510.00,7.740994,25.03316,-0.000177,24.016160,-0.0078,1.364
12512.00,7.740839,25.03380,-0.000178,24.015771,-0.0078,1.363
12514.00,7.740626,25.03421,-0.000178,24.016182,-0.0078,1.363
12516.00,7.740611,25.03437,-0.000178,24.016632,-0.0078,1.363
12518.00,7.741145,25.03427,-0.000178,24.016557,-0.0079,1.364
12520.00,7.741020,25.03419,-0.000178,24.016331,-0.0079,1.363
12522.00,7.740526,25.03387,-0.000177,24.016824,-0.0079,1.363
12524.00,7.740118,25.03430,-0.000178,24.016363,-0.0078,1.363
12526.00,7.740083,25.03412,-0.000178,24.016226,-0.0078,1.363
12528.00,7.740242,25.03433,-0.000177,24.016072,-0.0079,1.364
12530.00,7.740871,25.03475,-0.000177,24.016411,-0.0079,1.364
12532.00,7.740633,25.03432,-0.000177,24.016434,-0.0079,1.363
12534.00,7.740423,25.03391,-0.000177,24.016793,-0.0079,1.362
12536.00,7.739818,25.03403,-0.000177,24.016354,-0.0079,1.363
12538.00,7.740061,25.03456,-0.000177,24.015890,-0.0078,1.364
12540.00,7.740879,25.03500,-0.000176,24.016365,-0.0079,1.363
12542.00,7.740717,25.03529,-0.000177,24.016632,-0.0078,1.364
12544.00,7.740639,25.03496,-0.000176,24.016585,-0.0078,1.363
12546.00,7.740568,25.03452,-0.000177,24.016298,-0.0079,1.363
12548.00,7.741094,25.03431,-0.000177,24.016804,-0.0078,1.363
12550.00,7.740157,25.03427,-0.000176,24.015626,-0.0078,1.363
12552.00,7.739855,25.03534,-0.000178,24.016356,-0.0078,1.363
12554.00,7.738975,25.03482,-0.000178,24.016209,-0.0078,1.363
12556.00,7.739001,25.03414,-0.000178,24.016108,-0.0078,1.363
12558.00,7.739097,25.03462,-0.000178,24.016155,-0.0079,1.364
12560.00,7.739227,25.03356,-0.000178,24.016369,-0.0078,1.363
12562.00,7.738631,25.03373,-0.000177,24.016342,-0.0078,1.363
12564.00,7.738467,25.03390,-0.000177,24.016177,-0.0079,1.363
12566.00,7.739078,25.03349,-0.000178,24.016012,-0.0079,1.364
12568.00,7.739133,25.03392,-0.000177,24.016139,-0.0078,1.363
12570.00,7.739311,25.03378,-0.000178,24.016498,-0.0078,1.363
12572.00,7.738611,25.03467,-0.000178,24.016826,-0.0079,1.363
12574.00,7.738974,25.03452,-0.000177,24.016184,-0.0078,1.364
12576.00,7.739502,25.03416,-0.000177,24.017183,-0.0078,1.363
12578.00,7.739317,25.03427,-0.000177,24.016668,-0.0078,1.364
12580.00,7.739829,25.03401,-0.000178,24.016891,-0.0079,1.363
12582.00,7.739921,25.03423,-0.000177,24.016820,-0.0079,1.363
12584.00,7.738824,25.03360,-0.000178,24.016401,-0.0078,1.363
12586.00,7.738592,25.03409,-0.000178,24.016909,-0.0079,1.363
12588.00,7.740105,25.03419,-0.000178,24.016124,-0.0078,1.364
12590.00,7.740706,25.03470,-0.000178,24.016171,-0.0078,1.363
12592.00,7.739825,25.03399,-0.000178,24.016015,-0.0079,1.363
12594.00,7.739309,25.03447,-0.000179,24.016325,-0.0078,1.364
12596.00,7.739330,25.03438,-0.000178,24.016186,-0.0079,1.363
12598.00,7.738868,25.03454,-0.000179,24.016140,-0.0079,1.364
12600.00,7.739770,25.03451,-0.000178,24.016478,-0.0078,1.364
12602.00,7.739874,25.03514,-0.000178,24.016601,-0.0079,1.363
12604.00,7.739213,25.03506,-0.000177,24.016382,-0.0078,1.363
@21,12.0000,24.0
12606.00,7.739142,25.03451,-0.000179,24.016204,-0.0078,1.363
12608.00,7.736436,25.03499,-0.000178,24.017098,-0.0078,1.363
12610.00,7.729639,25.03427,-0.000177,24.015970,-0.0078,1.362
12612.00,7.718717,25.03378,-0.000178,24.016017,-0.0079,1.362
12614.00,7.705846,25.03416,-0.000176,24.016499,-0.0079,1.362
12616.00,7.695861,25.03452,-0.000176,24.016537,-0.0079,1.363
12618.00,7.691687,25.03397,-0.000177,24.016198,-0.0079,1.363
12620.00,7.689545,25.03429,-0.000178,24.016238,-0.0079,1.364
12622.00,7.689549,25.03411,-0.000178,24.016204,-0.0078,1.364
12624.00,7.689116,25.03380,-0.000179,24.015908,-0.0079,1.364
12626.00,7.688553,25.03403,-0.000180,24.016289,-0.0078,1.365
12628.00,7.688276,25.03355,-0.000181,24.016853,-0.0078,1.365
12630.00,7.689685,25.03330,-0.000180,24.016349,-0.0079,1.364
12632.00,7.693632,25.03339,-0.000178,24.017172,-0.0078,1.364
12634.00,7.701845,25.03393,-0.000179,24.016474,-0.0078,1.364
12636.00,7.714111,25.03284,-0.000179,24.016325,-0.0078,1.365
12638.00,7.728625,25.03360,-0.000179,24.015925,-0.0078,1.365
12640.00,7.738347,25.03372,-0.000179,24.016295,-0.0079,1.365
12642.00,7.743499,25.03294,-0.000178,24.015682,-0.0079,1.364
12644.00,7.745176,25.03289,-0.000179,24.015809,-0.0078,1.364
12646.00,7.747080,25.03319,-0.000176,24.016601,-0.0078,1.363
12648.00,7.748683,25.03304,-0.000178,24.016512,-0.0078,1.363
12650.00,7.750508,25.03268,-0.000177,24.016391,-0.0078,1.363
12652.00,7.750982,25.03273,-0.000177,24.016374,-0.0078,1.364
12654.00,7.751110,25.03397,-0.000177,24.015956,-0.0078,1.364
12656.00,7.752945,25.03373,-0.000176,24.016253,-0.0078,1.363
12658.00,7.755418,25.03383,-0.000176,24.016316,-0.0078,1.363
12660.00,7.757155,25.03333,-0.000176,24.016307,-0.0078,1.363
12662.00,7.760117,25.03321,-0.000177,24.016189,-0.0079,1.363
12664.00,7.762425,25.03376,-0.000176,24.016590,-0.0079,1.364
12666.00,7.764172,25.03357,-0.000178,24.016140,-0.0078,1.363
12668.00,7.766877,25.03316,-0.000178,24.016371,-0.0078,1.364
12670.00,7.770039,25.03229,-0.000178,24.016093,-0.0079,1.363
12672.00,7.772972,25.03287,-0.000177,24.015856,-0.0079,1.363
12674.00,7.774620,25.03299,-0.000177,24.016586,-0.0078,1.364
12676.00,7.776008,25.03252,-0.000177,24.016383,-0.0078,1.363
12678.00,7.777192,25.03348,-0.000178,24.016102,-0.0079,1.363
12680.00,7.778161,25.03280,-0.000178,24.016414,-0.0078,1.363
12682.00,7.778527,25.03318,-0.000178,24.016235,-0.0078,1.364
12684.00,7.778607,25.03356,-0.000178,24.016251,-0.0078,1.364
12686.00,7.777474,25.03324,-0.000176,24.016907,-0.0078,1.363
12688.00,7.776678,25.03356,-0.000176,24.016844,-0.0078,1.363
12690.00,7.775975,25.03378,-0.000177,24.017306,-0.0078,1.363
12692.00,7.774559,25.03407,-0.000177,24.016430,-0.0078,1.363
12694.00,7.772358,25.03417,-0.000177,24.016159,-0.0079,1.363
12696.00,7.771548,25.03397,-0.000177,24.016554,-0.0078,1.363
12698.00,7.770723,25.03384,-0.000177,24.016624,-0.0078,1.363
12700.00,7.769841,25.03359,-0.000178,24.016320,-0.0078,1.364
12702.00,7.769422,25.03334,-0.000178,24.016751,-0.0079,1.364
12704.00,7.768543,25.03285,-0.000178,24.015903,-0.0079,1.364
12706.00,7.767015,25.03344,-0.000178,24.016721,-0.0078,1.364
12708.00,7.766595,25.03379,-0.000177,24.016030,-0.0079,1.363
12710.00,7.767262,25.03406,-0.000177,24.016635,-0.0078,1.364
12712.00,7.767775,25.03448,-0.000177,24.016505,-0.0079,1.363
12714.00,7.766842,25.03375,-0.000176,24.015803,-0.0079,1.363
12716.00,7.766432,25.03298,-0.000178,24.016240,-0.0078,1.363
12718.00,7.766277,25.03296,-0.000178,24.017186,-0.0078,1.364
12720.00,7.765914,25.03418,-0.000178,24.016039,-0.0079,1.363
12722.00,7.765324,25.03351,-0.000177,24.015566,-0.0078,1.363
12724.00,7.764680,25.03344,-0.000178,24.016298,-0.0078,1.363
12726.00,7.764882,25.03356,-0.000178,24.016378,-0.0079,1.364
12728.00,7.764208,25.03330,-0.000177,24.015879,-0.0078,1.363
12730.00,7.762342,25.03337,-0.000176,24.016215,-0.0078,1.363
12732.00,7.761955,25.03435,-0.000177,24.016097,-0.0079,1.363
12734.00,7.761637,25.03411,-0.000177,24.016227,-0.0078,1.363
12736.00,7.761578,25.03391,-0.000178,24.015896,-0.0078,1.364
12738.00,7.761315,25.03347,-0.000179,24.016072,-0.0078,1.365
12740.00,7.759970,25.03387,-0.000179,24.015943,-0.0079,1.364
12742.00,7.759505,25.03364,-0.000179,24.016543,-0.0079,1.364
12744.00,7.758706,25.03424,-0.000177,24.016363,-0.0079,1.363
12746.00,7.758466,25.03392,-0.000177,24.016403,-0.0079,1.364
12748.00,7.757597,25.03415,-0.000177,24.016628,-0.0078,1.362
12750.00,7.757658,25.03402,-0.000177,24.016876,-0.0078,1.363
12752.00,7.758187,25.03410,-0.000177,24.016597,-0.0078,1.363
12754.00,7.757677,25.03451,-0.000178,24.016177,-0.0079,1.364
12756.00,7.756402,25.03285,-0.000177,24.016240,-0.0078,1.363
12758.00,7.756101,25.03364,-0.000177,24.016702,-0.0078,1.363
12760.00,7.755652,25.03272,-0.000177,24.016088,-0.0078,1.363
12762.00,7.755792,25.03403,-0.000178,24.016213,-0.0079,1.363
12764.00,7.756256,25.03469,-0.000177,24.016505,-0.0078,1.364
12766.00,7.756030,25.03385,-0.000177,24.016048,-0.0078,1.363
12768.00,7.755096,25.03364,-0.000176,24.016237,-0.0078,1.363
12770.00,7.754379,25.03466,-0.000177,24.015832,-0.0078,1.364
12772.00,7.753782,25.03480,-0.000178,24.016753,-0.0078,1.363
12774.00,7.753607,25.03505,-0.000178,24.016635,-0.0078,1.364
12776.00,7.753049,25.03445,-0.000177,24.015843,-0.0078,1.363
12778.00,7.753354,25.03511,-0.000176,24.016483,-0.0078,1.363
12780.00,7.752586,25.03556,-0.000177,24.016142,-0.0078,1.364
12782.00,7.752049,25.03511,-0.000178,24.016597,-0.0078,1.364
12784.00,7.752130,25.03547,-0.000177,24.016574,-0.0078,1.363
12786.00,7.752133,25.03528,-0.000177,24.016211,-0.0078,1.364
12788.00,7.752484,25.03541,-0.000177,24.016407,-0.0078,1.364
12790.00,7.751708,25.03552,-0.000178,24.016093,-0.0078,1.363
12792.00,7.751646,25.03547,-0.000177,24.016298,-0.0078,1.363
12794.00,7.751923,25.03539,-0.000177,24.016400,-0.0079,1.363
12796.00,7.750412,25.03524,-0.000177,24.015832,-0.0079,1.363
12798.00,7.750845,25.03513,-0.000177,24.016333,-0.0078,1.363
12800.00,7.751378,25.03480,-0.000177,24.016133,-0.0078,1.364
12802.00,7.750505,25.03484,-0.000178,24.016353,-0.0078,1.364
12804.00,7.751187,25.03474,-0.000178,24.015714,-0.0079,1.364
12806.00,7.750542,25.03445,-0.000178,24.016628,-0.0079,1.363
12808.00,7.750513,25.03426,-0.000177,24.016626,-0.0079,1.363
12810.00,7.750256,25.03588,-0.000177,24.016309,-0.0079,1.363
12812.00,7.749917,25.03536,-0.000177,24.016291,-0.0078,1.363
12814.00,7.749704,25.03543,-0.000177,24.016369,-0.0078,1.363
12816.00,7.750192,25.03512,-0.000177,24.016092,-0.0078,1.363
12818.00,7.749552,25.03533,-0.000178,24.015954,-0.0078,1.363
12820.00,7.749432,25.03470,-0.000177,24.015560,-0.0079,1.363
12822.00,7.748455,25.03452,-0.000176,24.016088,-0.0078,1.364
12824.00,7.747736,25.03485,-0.000178,24.016079,-0.0078,1.363
12826.00,7.748297,25.03468,-0.000177,24.016314,-0.0079,1.363
12828.00,7.748641,25.03419,-0.000178,24.016769,-0.0079,1.363
12830.00,7.747871,25.03458,-0.000178,24.016137,-0.0078,1.364
12832.00,7.748118,25.03405,-0.000177,24.015910,-0.0078,1.363
12834.00,7.748314,25.03494,-0.000177,24.015501,-0.0078,1.363
12836.00,7.747913,25.03469,-0.000178,24.016483,-0.0078,1.364
12838.00,7.747864,25.03436,-0.000178,24.016867,-0.0078,1.364
12840.00,7.748141,25.03533,-0.000178,24.016075,-0.0078,1.363
12842.00,7.747473,25.03529,-0.000177,24.016507,-0.0078,1.363
12844.00,7.747061,25.03533,-0.000177,24.016229,-0.0079,1.364
12846.00,7.747202,25.03559,-0.000178,24.016545,-0.0078,1.364
12848.00,7.747422,25.03505,-0.000177,24.016329,-0.0078,1.363
12850.00,7.748549,25.03460,-0.000177,24.016644,-0.0079,1.363
12852.00,7.748430,25.03406,-0.000177,24.016405,-0.0078,1.363
12854.00,7.747548,25.03357,-0.000177,24.015843,-0.0079,1.363
12856.00,7.747624,25.03333,-0.000177,24.016191,-0.0078,1.363
12858.00,7.747583,25.03431,-0.000177,24.016398,-0.0078,1.364
12860.00,7.747691,25.03415,-0.000177,24.016470,-0.0078,1.363
12862.00,7.747314,25.03361,-0.000177,24.016826,-0.0078,1.364
12864.00,7.746613,25.03522,-0.000178,24.016269,-0.0078,1.364
12866.00,7.746593,25.03407,-0.000178,24.016583,-0.0078,1.364
12868.00,7.746452,25.03449,-0.000178,24.016489,-0.0078,1.363
12870.00,7.746547,25.03448,-0.000177,24.015985,-0.0078,1.363
12872.00,7.746570,25.03484,-0.000176,24.016077,-0.0078,1.363
12874.00,7.746058,25.03530,-0.000177,24.016655,-0.0078,1.363
12876.00,7.745027,25.03536,-0.000177,24.016280,-0.0079,1.363
12878.00,7.744555,25.03591,-0.000178,24.016237,-0.0079,1.363
12880.00,7.744161,25.03625,-0.000179,24.015595,-0.0078,1.364
12882.00,7.743588,25.03591,-0.000179,24.015974,-0.0079,1.364
12884.00,7.743785,25.03547,-0.000179,24.016068,-0.0079,1.363
12886.00,7.743901,25.03518,-0.000177,24.016240,-0.0078,1.364
12888.00,7.744910,25.03505,-0.000178,24.015997,-0.0078,1.364
12890.00,7.745946,25.03527,-0.000178,24.016280,-0.0078,1.363
12892.00,7.746459,25.03379,-0.000177,24.016224,-0.0079,1.363
12894.00,7.745308,25.03448,-0.000178,24.016469,-0.0078,1.363
12896.00,7.745135,25.03435,-0.000178,24.016275,-0.0078,1.363
12898.00,7.744945,25.03407,-0.000177,24.015925,-0.0079,1.363
12900.00,7.744764,25.03499,-0.000178,24.016073,-0.0079,1.364
12902.00,7.745057,25.03482,-0.000177,24.015811,-0.0079,1.363
12904.00,7.744650,25.03437,-0.000177,24.015506,-0.0079,1.363
12906.00,7.743954,25.03476,-0.000178,24.015588,-0.0079,1.363
12908.00,7.743160,25.03463,-0.000177,24.015651,-0.0079,1.363
12910.00,7.743175,25.03503,-0.000178,24.016266,-0.0078,1.363
12912.00,7.744312,25.03474,-0.000177,24.016563,-0.0078,1.364
12914.00,7.744802,25.03455,-0.000177,24.016465,-0.0078,1.364
12916.00,7.744585,25.03489,-0.000178,24.016334,-0.0078,1.363
12918.00,7.743986,25.03463,-0.000177,24.016075,-0.0078,1.363
12920.00,7.743938,25.03548,-0.000177,24.016547,-0.0078,1.363
12922.00,7.744195,25.03594,-0.000177,24.016334,-0.0078,1.364
12924.00,7.743965,25.03547,-0.000178,24.015981,-0.0078,1.363
12926.00,7.743776,25.03529,-0.000178,24.016372,-0.0078,1.363
12928.00,7.744210,25.03524,-0.000178,24.016363,-0.0078,1.363
12930.00,7.744875,25.03478,-0.000178,24.015778,-0.0079,1.364
12932.00,7.744166,25.03467,-0.000177,24.016215,-0.0079,1.363
12934.00,7.743167,25.03489,-0.000178,24.016137,-0.0079,1.363
12936.00,7.743334,25.03486,-0.000178,24.016240,-0.0078,1.364
12938.00,7.743342,25.03419,-0.000179,24.016153,-0.0078,1.363
12940.00,7.743276,25.03465,-0.000177,24.016226,-0.0079,1.363
12942.00,7.743265,25.03483,-0.000178,24.016454,-0.0078,1.363
12944.00,7.743517,25.03454,-0.000179,24.015772,-0.0079,1.364
12946.00,7.743720,25.03457,-0.000179,24.016188,-0.0078,1.364
12948.00,7.743740,25.03467,-0.000178,24.016646,-0.0079,1.363
12950.00,7.743705,25.03470,-0.000177,24.015608,-0.0079,1.363
12952.00,7.743456,25.03417,-0.000177,24.016634,-0.0078,1.363
12954.00,7.743378,25.03391,-0.000178,24.016391,-0.0078,1.363
12956.00,7.743219,25.03455,-0.000177,24.016829,-0.0079,1.364
12958.00,7.742960,25.03404,-0.000178,24.016664,-0.0078,1.363
12960.00,7.742988,25.03398,-0.000178,24.016313,-0.0078,1.363
12962.00,7.743252,25.03375,-0.000178,24.016554,-0.0079,1.363
12964.00,7.743130,25.03387,-0.000177,24.016070,-0.0079,1.363
12966.00,7.742688,25.03369,-0.000178,24.015961,-0.0079,1.364
12968.00,7.742358,25.03508,-0.000178,24.016362,-0.0078,1.364
12970.00,7.742675,25.03490,-0.000178,24.016643,-0.0078,1.363
12972.00,7.742230,25.03412,-0.000178,24.016021,-0.0079,1.363
12974.00,7.742397,25.03406,-0.000177,24.016284,-0.0078,1.363
12976.00,7.741505,25.03485,-0.000177,24.016496,-0.0079,1.363
12978.00,7.741546,25.03492,-0.000177,24.016496,-0.0079,1.363
12980.00,7.741749,25.03496,-0.000178,24.016505,-0.0079,1.363
12982.00,7.742002,25.03499,-0.000178,24.016275,-0.0079,1.363
12984.00,7.742232,25.03575,-0.000179,24.015705,-0.0078,1.364
12986.00,7.742443,25.03563,-0.000179,24.016320,-0.0078,1.364
12988.00,7.742622,25.03520,-0.000178,24.016380,-0.0079,1.363
12990.00,7.742495,25.03498,-0.000178,24.016465,-0.0079,1.364
12992.00,7.743158,25.03493,-0.000178,24.016159,-0.0079,1.364
12994.00,7.743139,25.03515,-0.000178,24.016557,-0.0078,1.363
12996.00,7.743064,25.03541,-0.000178,24.016401,-0.0078,1.363
12998.00,7.743145,25.03499,-0.000177,24.016159,-0.0078,1.364
13000.00,7.743211,25.03481,-0.000178,24.016735,-0.0078,1.364
13002.00,7.742773,25.03439,-0.000177,24.017067,-0.0079,1.363
13004.00,7.742749,25.03448,-0.000177,24.016383,-0.0079,1.363
13006.00,7.742354,25.03330,-0.000178,24.016452,-0.0079,1.363
13008.00,7.741938,25.03325,-0.000179,24.016418,-0.0078,1.364
13010.00,7.741792,25.03363,-0.000178,24.016137,-0.0078,1.363
13012.00,7.742377,25.03344,-0.000176,24.015818,-0.0078,1.363
13014.00,7.743393,25.03330,-0.000178,24.015988,-0.0079,1.364
13016.00,7.743229,25.03350,-0.000179,24.016668,-0.0078,1.364
13018.00,7.743033,25.03372,-0.000178,24.016809,-0.0078,1.364
13020.00,7.741816,25.03413,-0.000179,24.016278,-0.0079,1.363
13022.00,7.742355,25.03434,-0.000177,24.015796,-0.0079,1.363
13024.00,7.742180,25.03476,-0.000177,24.016198,-0.0079,1.363
13026.00,7.742205,25.03496,-0.000177,24.016565,-0.0079,1.364
13028.00,7.741415,25.03518,-0.000177,24.016260,-0.0079,1.364
13030.00,7.741462,25.03493,-0.000177,24.016722,-0.0078,1.363
13032.00,7.742223,25.03482,-0.000178,24.016231,-0.0079,1.363
13034.00,7.742473,25.03440,-0.000178,24.015968,-0.0079,1.363
13036.00,7.742201,25.03459,-0.000177,24.016447,-0.0079,1.363
13038.00,7.742138,25.03445,-0.000177,24.016314,-0.0078,1.363
13040.00,7.741136,25.03470,-0.000178,24.015850,-0.0079,1.363
13042.00,7.740388,25.03448,-0.000177,24.016481,-0.0078,1.364
13044.00,7.740833,25.03415,-0.000178,24.016202,-0.0079,1.364
13046.00,7.741138,25.03465,-0.000178,24.015930,-0.0079,1.363
13048.00,7.741870,25.03519,-0.000177,24.015921,-0.0079,1.364
13050.00,7.741546,25.03462,-0.000178,24.016276,-0.0078,1.364
13052.00,7.741835,25.03426,-0.000178,24.015637,-0.0079,1.364
13054.00,7.741917,25.03400,-0.000177,24.016427,-0.0078,1.364
13056.00,7.741721,25.03425,-0.000179,24.016659,-0.0079,1.363
13058.00,7.742487,25.03388,-0.000178,24.016378,-0.0079,1.364
13060.00,7.742090,25.03270,-0.000178,24.016249,-0.0078,1.363
13062.00,7.741305,25.03314,-0.000178,24.016470,-0.0078,1.363
13064.00,7.740473,25.03394,-0.000177,24.016304,-0.0079,1.363
13066.00,7.740190,25.03356,-0.000177,24.016360,-0.0078,1.363
13068.00,7.740698,25.03408,-0.000178,24.016340,-0.0078,1.364
13070.00,7.741989,25.03454,-0.000178,24.016293,-0.0078,1.364
13072.00,7.742312,25.03434,-0.000177,24.016541,-0.0078,1.364
13074.00,7.742106,25.03346,-0.000177,24.016583,-0.0078,1.364
13076.00,7.741416,25.03381,-0.000178,24.015669,-0.0078,1.364
13078.00,7.740886,25.03487,-0.000178,24.016619,-0.0078,1.364
13080.00,7.741492,25.03499,-0.000177,24.016325,-0.0079,1.363
13082.00,7.742167,25.03512,-0.000178,24.016392,-0.0079,1.363
13084.00,7.742416,25.03419,-0.000177,24.016550,-0.0079,1.363
13086.00,7.742483,25.03443,-0.000178,24.016229,-0.0078,1.363
13088.00,7.742915,25.03463,-0.000178,24.016166,-0.0079,1.363
13090.00,7.741676,25.03500,-0.000177,24.016644,-0.0078,1.363
13092.00,7.741418,25.03485,-0.000178,24.016061,-0.0078,1.363
13094.00,7.742190,25.03508,-0.000177,24.015662,-0.0079,1.364
13096.00,7.742887,25.03528,-0.000177,24.016586,-0.0078,1.363
13098.00,7.742933,25.03566,-0.000178,24.016311,-0.0078,1.363
13100.00,7.742562,25.03433,-0.000179,24.015767,-0.0078,1.364
13102.00,7.742196,25.03408,-0.000177,24.016358,-0.0078,1.363
13104.00,7.742282,25.03365,-0.000178,24.016605,-0.0078,1.364
13106.00,7.742375,25.03367,-0.000179,24.016603,-0.0079,1.364
13108.00,7.742140,25.03391,-0.000177,24.016474,-0.0079,1.364
13110.00,7.742145,25.03391,-0.000179,24.015821,-0.0079,1.363
13112.00,7.741467,25.03422,-0.000178,24.016264,-0.0078,1.363
13114.00,7.741546,25.03446,-0.000178,24.015486,-0.0078,1.364
13116.00,7.741432,25.03496,-0.000178,24.016460,-0.0079,1.364
13118.00,7.741676,25.03524,-0.000178,24.016702,-0.0079,1.364
13120.00,7.741167,25.03488,-0.000178,24.016445,-0.0079,1.363
13122.00,7.741396,25.03499,-0.000177,24.016527,-0.0078,1.364
13124.00,7.742150,25.03530,-0.000178,24.016030,-0.0078,1.363
13126.00,7.742318,25.03511,-0.000178,24.016449,-0.0078,1.363
13128.00,7.742638,25.03561,-0.000179,24.016742,-0.0078,1.363
13130.00,7.742277,25.03545,-0.000178,24.016467,-0.0078,1.363
13132.00,7.741351,25.03475,-0.000177,24.015651,-0.0078,1.363
13134.00,7.740667,25.03475,-0.000178,24.016151,-0.0079,1.363
13136.00,7.740509,25.03483,-0.000177,24.017085,-0.0078,1.364
13138.00,7.740994,25.03404,-0.000177,24.016682,-0.0078,1.363
13140.00,7.741438,25.03442,-0.000177,24.016347,-0.0078,1.363
13142.00,7.741003,25.03490,-0.000177,24.016579,-0.0079,1.363
13144.00,7.740719,25.03500,-0.000177,24.016494,-0.0079,1.364
13146.00,7.740904,25.03537,-0.000177,24.016425,-0.0079,1.363
13148.00,7.741634,25.03587,-0.000177,24.016907,-0.0079,1.363
13150.00,7.741898,25.03603,-0.000178,24.017333,-0.0078,1.363
13152.00,7.742496,25.03565,-0.000177,24.016525,-0.0079,1.363
13154.00,7.742425,25.03621,-0.000177,24.016075,-0.0078,1.364
13156.00,7.741861,25.03655,-0.000178,24.016189,-0.0078,1.364
13158.00,7.741846,25.03593,-0.000178,24.016438,-0.0078,1.364
13160.00,7.741920,25.03575,-0.000178,24.016097,-0.0078,1.363
13162.00,7.741118,25.03621,-0.000177,24.017065,-0.0078,1.363
13164.00,7.741551,25.03659,-0.000177,24.016518,-0.0078,1.363
13166.00,7.741464,25.03622,-0.000177,24.015956,-0.0078,1.364
13168.00,7.741513,25.03517,-0.000178,24.016474,-0.0078,1.364
13170.00,7.741840,25.03540,-0.000178,24.016554,-0.0078,1.364
13172.00,7.741911,25.03459,-0.000178,24.016189,-0.0079,1.363
13174.00,7.740799,25.03470,-0.000176,24.016695,-0.0078,1.363
13176.00,7.740665,25.03478,-0.000175,24.017217,-0.0078,1.364
13178.00,7.741247,25.03495,-0.000177,24.016802,-0.0078,1.364
13180.00,7.741630,25.03480,-0.000176,24.016324,-0.0078,1.363
13182.00,7.741022,25.03481,-0.000177,24.017221,-0.0078,1.363
13184.00,7.741299,25.03505,-0.000176,24.016331,-0.0078,1.363
13186.00,7.741024,25.03514,-0.000177,24.016940,-0.0078,1.363
13188.00,7.740563,25.03476,-0.000177,24.016487,-0.0079,1.364
13190.00,7.740512,25.03540,-0.000177,24.017002,-0.0078,1.364
13192.00,7.740846,25.03495,-0.000178,24.016048,-0.0078,1.364
13194.00,7.741218,25.03446,-0.000177,24.016275,-0.0078,1.363
13196.00,7.740586,25.03386,-0.000177,24.016327,-0.0078,1.363
13198.00,7.740685,25.03445,-0.000177,24.016632,-0.0078,1.363
13200.00,7.741372,25.03537,-0.000178,24.016920,-0.0078,1.364
13202.00,7.741659,25.03525,-0.000177,24.016483,-0.0078,1.363
13204.00,7.741450,25.03501,-0.000177,24.016635,-0.0078,1.364
@22,12.0000,24.0
13206.00,7.740974,25.03423,-0.000178,24.016204,-0.0078,1.364
13208.00,7.739321,25.03457,-0.000177,24.016320,-0.0078,1.363
13210.00,7.731391,25.03448,-0.000176,24.015874,-0.0078,1.363
13212.00,7.720360,25.03418,-0.000177,24.016293,-0.0078,1.362
13214.00,7.707751,25.03483,-0.000176,24.016186,-0.0078,1.362
13216.00,7.697714,25.03558,-0.000176,24.016474,-0.0078,1.363
13218.00,7.692685,25.03544,-0.000176,24.017228,-0.0078,1.363
13220.00,7.691397,25.03598,-0.000176,24.016202,-0.0078,1.364
13222.00,7.690714,25.03508,-0.000178,24.016044,-0.0078,1.364
13224.00,7.689872,25.03517,-0.000178,24.016791,-0.0078,1.365
13226.00,7.690145,25.03522,-0.000179,24.016539,-0.0078,1.365
13228.00,7.690414,25.03584,-0.000179,24.016226,-0.0078,1.365
13230.00,7.691635,25.03556,-0.000179,24.015927,-0.0078,1.365
13232.00,7.694993,25.03464,-0.000179,24.016726,-0.0078,1.364
13234.00,7.702872,25.03499,-0.000178,24.015896,-0.0079,1.365
13236.00,7.715459,25.03566,-0.000177,24.016318,-0.0078,1.366
13238.00,7.730004,25.03704,-0.000178,24.017368,-0.0078,1.365
13240.00,7.740351,25.03562,-0.000179,24.016711,-0.0078,1.365
13242.00,7.745654,25.03558,-0.000177,24.016547,-0.0078,1.364
13244.00,7.747311,25.03502,-0.000175,24.016485,-0.0078,1.364
13246.00,7.748841,25.03508,-0.000176,24.017050,-0.0078,1.363
13248.00,7.749907,25.03484,-0.000176,24.016840,-0.0078,1.364
13250.00,7.750550,25.03530,-0.000176,24.016953,-0.0078,1.364
13252.00,7.752218,25.03546,-0.000177,24.016447,-0.0078,1.363
[truncated: 53,532 more chars]
