# Supplementary material for: Hormonal steroids induce multidrug resistance and stress response genes in Neisseria gonorrhoeae by binding to MtrR
Source: Nat Commun. 2024 Feb 7;15:1153. doi: 10.1038/s41467-024-45195-1 (PMC10850145; doi:10.1038/s41467-024-45195-1)
Supplement: Supplementary file 6 — Source Data [file 41467_2024_45195_MOESM6_ESM.zip › Source Data/ITC/WT/Estrogen/2Estradiol125MtrR2022May17.itc]

$ITC
$ 25 
$NOT
$ 25 
$ 600 
$ 199 
$ 8 
$ 2 
$ADCGainCode:  3 
$False,True,True
$ 2 , 4 , 600 , 2 
$ 12 , 24 , 600 , 2 
$ 12 , 24 , 600 , 2 
$ 12 , 24 , 600 , 2 
$ 12 , 24 , 600 , 2 
$ 12 , 24 , 600 , 2 
$ 12 , 24 , 600 , 2 
$ 12 , 24 , 600 , 2 
$ 12 , 24 , 600 , 2 
$ 12 , 24 , 600 , 2 
$ 12 , 24 , 600 , 2 
$ 12 , 24 , 600 , 2 
$ 12 , 24 , 600 , 2 
$ 12 , 24 , 600 , 2 
$ 12 , 24 , 600 , 2 
$ 12 , 24 , 600 , 2 
$ 12 , 24 , 600 , 2 
$ 12 , 24 , 600 , 2 
$ 12 , 24 , 600 , 2 
$ 12 , 24 , 600 , 2 
$ 12 , 24 , 600 , 2 
$ 12 , 24 , 600 , 2 
$ 12 , 24 , 600 , 2 
$ 12 , 24 , 600 , 2 
$ 12 , 24 , 600 , 2 
# 0 
# 0.125 
# 0.05 
# 1.4485 
# 25 
# 28.9316 
# 15.91949 
?
% VPITC12.10.1003
% 1.4485 
% 28.9316 
%-1.096232 , 100.1901 
% 0.443748 , 95.77349 
% 0.2232 
% 124.02 , 123.95 
% 1 , 80 
%-0.001812 , 0.055139 
% 0 , 8 
% 0 , 18 
% 104422       320637 
% 101.8 
% 260 , 310 , 470 , 530 
% 0.08632 ,-0.00346 , 0.0000110163 , 0.000000290198 ,-0.0000000019883 
% VPViewer2000 Ver: 1.40.0
@0
2.00,7.803645,25.00953,-0.000160,24.017815,-0.0076,1.393
4.00,7.803744,25.00950,-0.000158,24.018164,-0.0077,1.393
6.00,7.802888,25.01028,-0.000161,24.018386,-0.0077,1.393
8.00,7.802342,25.01048,-0.000159,24.018840,-0.0076,1.393
10.00,7.802211,25.01098,-0.000158,24.018684,-0.0077,1.393
12.00,7.801871,25.01043,-0.000161,24.018767,-0.0076,1.393
14.00,7.800819,25.00999,-0.000159,24.018566,-0.0077,1.393
16.00,7.800151,25.00991,-0.000159,24.017930,-0.0077,1.393
18.00,7.799500,25.01074,-0.000160,24.018363,-0.0076,1.393
20.00,7.799263,25.00894,-0.000158,24.018417,-0.0076,1.393
22.00,7.798371,25.00945,-0.000160,24.018919,-0.0076,1.394
24.00,7.797816,25.00910,-0.000160,24.018149,-0.0077,1.393
26.00,7.798028,25.01005,-0.000160,24.018435,-0.0077,1.393
28.00,7.797145,25.00998,-0.000161,24.018551,-0.0077,1.394
30.00,7.795978,25.01017,-0.000161,24.018419,-0.0076,1.392
32.00,7.795568,25.01078,-0.000159,24.018127,-0.0076,1.393
34.00,7.795197,25.01058,-0.000162,24.018582,-0.0077,1.394
36.00,7.793923,25.01011,-0.000161,24.018080,-0.0077,1.394
38.00,7.793871,25.01087,-0.000160,24.018377,-0.0076,1.393
40.00,7.794147,25.01093,-0.000163,24.018749,-0.0076,1.393
42.00,7.793933,25.01130,-0.000161,24.018825,-0.0077,1.393
44.00,7.793287,25.01121,-0.000161,24.019548,-0.0076,1.393
46.00,7.792489,25.01028,-0.000161,24.018296,-0.0077,1.393
48.00,7.791372,25.01122,-0.000162,24.017872,-0.0076,1.393
50.00,7.790838,25.01141,-0.000162,24.018345,-0.0076,1.393
52.00,7.789752,25.01108,-0.000161,24.018541,-0.0077,1.393
54.00,7.788709,25.01119,-0.000161,24.018303,-0.0076,1.393
56.00,7.788905,25.01042,-0.000162,24.018648,-0.0077,1.393
58.00,7.788432,25.01035,-0.000162,24.018783,-0.0077,1.394
60.00,7.786850,25.01093,-0.000162,24.018278,-0.0077,1.394
62.00,7.785039,25.01098,-0.000162,24.018272,-0.0077,1.393
64.00,7.784997,25.01067,-0.000161,24.018644,-0.0077,1.393
66.00,7.784508,25.01027,-0.000161,24.018370,-0.0077,1.392
68.00,7.783951,25.01090,-0.000160,24.018064,-0.0077,1.393
70.00,7.783945,25.01070,-0.000161,24.018454,-0.0077,1.394
72.00,7.783243,25.01058,-0.000161,24.018785,-0.0076,1.393
74.00,7.782630,25.01037,-0.000160,24.018463,-0.0076,1.393
76.00,7.782446,25.00999,-0.000160,24.018247,-0.0077,1.393
78.00,7.781495,25.01035,-0.000162,24.018557,-0.0076,1.394
80.00,7.781245,25.01115,-0.000161,24.019046,-0.0077,1.393
82.00,7.780940,25.01078,-0.000161,24.018292,-0.0077,1.393
84.00,7.780344,25.01058,-0.000162,24.018956,-0.0077,1.393
86.00,7.778584,25.01064,-0.000161,24.018566,-0.0077,1.393
88.00,7.778620,25.01078,-0.000159,24.018863,-0.0077,1.393
90.00,7.778212,25.01168,-0.000163,24.019010,-0.0077,1.393
92.00,7.778347,25.01198,-0.000163,24.018599,-0.0077,1.393
94.00,7.777310,25.01231,-0.000162,24.019046,-0.0077,1.392
96.00,7.775998,25.01272,-0.000162,24.018363,-0.0077,1.392
98.00,7.775268,25.01222,-0.000161,24.017863,-0.0076,1.393
100.00,7.774191,25.01176,-0.000161,24.017687,-0.0076,1.393
102.00,7.773807,25.01216,-0.000162,24.018446,-0.0077,1.393
104.00,7.773702,25.01179,-0.000163,24.018550,-0.0076,1.393
106.00,7.773095,25.01143,-0.000160,24.018410,-0.0076,1.393
108.00,7.772034,25.01158,-0.000160,24.018981,-0.0076,1.394
110.00,7.771895,25.01150,-0.000160,24.018417,-0.0076,1.393
112.00,7.771711,25.01165,-0.000161,24.018827,-0.0076,1.393
114.00,7.771550,25.01170,-0.000160,24.018169,-0.0077,1.393
116.00,7.770975,25.01195,-0.000161,24.018035,-0.0077,1.393
118.00,7.769515,25.01144,-0.000160,24.018294,-0.0077,1.393
120.00,7.769362,25.01127,-0.000161,24.018457,-0.0077,1.393
122.00,7.769137,25.01057,-0.000160,24.018814,-0.0076,1.394
124.00,7.768058,25.01155,-0.000160,24.018220,-0.0077,1.393
126.00,7.766881,25.01195,-0.000159,24.019407,-0.0077,1.393
128.00,7.765794,25.01103,-0.000158,24.018789,-0.0076,1.392
130.00,7.766187,25.01116,-0.000161,24.018093,-0.0076,1.393
132.00,7.766150,25.01079,-0.000160,24.019168,-0.0077,1.394
134.00,7.766126,25.01168,-0.000162,24.018593,-0.0076,1.393
136.00,7.765723,25.01185,-0.000162,24.018706,-0.0077,1.393
138.00,7.765338,25.01193,-0.000163,24.018591,-0.0076,1.393
140.00,7.764724,25.01164,-0.000162,24.018620,-0.0076,1.394
142.00,7.763522,25.01266,-0.000161,24.018169,-0.0077,1.393
144.00,7.762147,25.01285,-0.000163,24.018270,-0.0076,1.393
146.00,7.761570,25.01250,-0.000163,24.018414,-0.0076,1.393
148.00,7.760703,25.01219,-0.000162,24.018318,-0.0076,1.393
150.00,7.760294,25.01215,-0.000160,24.018524,-0.0076,1.393
152.00,7.759433,25.01229,-0.000159,24.018870,-0.0077,1.394
154.00,7.758278,25.01276,-0.000161,24.017989,-0.0077,1.394
156.00,7.758110,25.01235,-0.000163,24.017738,-0.0077,1.393
158.00,7.757507,25.01199,-0.000163,24.018049,-0.0077,1.393
160.00,7.757390,25.01139,-0.000162,24.018028,-0.0077,1.393
162.00,7.757392,25.01181,-0.000161,24.018129,-0.0077,1.394
164.00,7.757311,25.01222,-0.000162,24.018553,-0.0077,1.393
166.00,7.756817,25.01215,-0.000161,24.018767,-0.0077,1.394
168.00,7.757377,25.01220,-0.000161,24.018182,-0.0076,1.393
170.00,7.756797,25.01125,-0.000161,24.018434,-0.0076,1.393
172.00,7.755828,25.01164,-0.000161,24.018686,-0.0076,1.394
174.00,7.754729,25.01145,-0.000163,24.018501,-0.0077,1.393
176.00,7.753642,25.01148,-0.000163,24.018889,-0.0077,1.393
178.00,7.752329,25.01171,-0.000161,24.017924,-0.0077,1.393
180.00,7.751781,25.01159,-0.000159,24.017721,-0.0077,1.393
182.00,7.751014,25.01083,-0.000162,24.018753,-0.0076,1.394
184.00,7.750133,25.01001,-0.000162,24.018394,-0.0077,1.394
186.00,7.750260,25.01057,-0.000160,24.018686,-0.0076,1.394
188.00,7.750133,25.01100,-0.000161,24.018684,-0.0076,1.393
190.00,7.750040,25.01038,-0.000160,24.018562,-0.0077,1.393
192.00,7.748172,25.01048,-0.000160,24.018609,-0.0076,1.394
194.00,7.747319,25.01100,-0.000161,24.018664,-0.0076,1.394
196.00,7.747417,25.01059,-0.000163,24.018251,-0.0076,1.393
198.00,7.747994,25.00992,-0.000162,24.019135,-0.0076,1.393
200.00,7.747255,25.01049,-0.000161,24.018753,-0.0076,1.393
202.00,7.747026,25.01055,-0.000161,24.018314,-0.0076,1.393
204.00,7.745889,25.01151,-0.000161,24.018510,-0.0077,1.393
206.00,7.745219,25.01186,-0.000160,24.018490,-0.0077,1.393
208.00,7.744328,25.01130,-0.000161,24.018305,-0.0076,1.393
210.00,7.743760,25.01069,-0.000162,24.018374,-0.0077,1.394
212.00,7.743060,25.01079,-0.000162,24.018878,-0.0077,1.394
214.00,7.742914,25.01089,-0.000161,24.017913,-0.0076,1.394
216.00,7.743155,25.01107,-0.000161,24.018553,-0.0077,1.394
218.00,7.741999,25.01123,-0.000162,24.018312,-0.0076,1.393
220.00,7.741438,25.01102,-0.000161,24.018655,-0.0076,1.393
222.00,7.740980,25.01064,-0.000161,24.018169,-0.0076,1.393
224.00,7.740362,25.01143,-0.000163,24.018702,-0.0076,1.394
226.00,7.740461,25.01055,-0.000161,24.017696,-0.0076,1.394
228.00,7.739724,25.01010,-0.000162,24.018435,-0.0077,1.394
230.00,7.739181,25.01081,-0.000161,24.018209,-0.0077,1.393
232.00,7.739094,25.01095,-0.000161,24.018336,-0.0077,1.393
234.00,7.738383,25.01014,-0.000157,24.018408,-0.0077,1.394
236.00,7.738040,25.00969,-0.000158,24.018276,-0.0077,1.393
238.00,7.737409,25.00945,-0.000161,24.018513,-0.0077,1.393
240.00,7.736291,25.00957,-0.000161,24.018423,-0.0077,1.393
242.00,7.735406,25.00964,-0.000160,24.018590,-0.0076,1.393
244.00,7.735553,25.01044,-0.000159,24.018466,-0.0076,1.394
246.00,7.734456,25.01100,-0.000162,24.018789,-0.0076,1.394
248.00,7.733709,25.01106,-0.000160,24.018885,-0.0076,1.393
250.00,7.733079,25.01064,-0.000161,24.018923,-0.0076,1.393
252.00,7.732119,25.01125,-0.000161,24.018497,-0.0077,1.393
254.00,7.731927,25.01020,-0.000160,24.018854,-0.0076,1.394
256.00,7.732135,25.01069,-0.000161,24.018588,-0.0077,1.393
258.00,7.731755,25.01112,-0.000161,24.018483,-0.0076,1.394
260.00,7.731054,25.01133,-0.000161,24.017411,-0.0076,1.393
262.00,7.730776,25.01114,-0.000161,24.018405,-0.0076,1.393
264.00,7.729431,25.01132,-0.000160,24.018229,-0.0076,1.394
266.00,7.729836,25.01137,-0.000161,24.018319,-0.0077,1.393
268.00,7.728740,25.01184,-0.000161,24.018727,-0.0077,1.394
270.00,7.727937,25.01223,-0.000161,24.018789,-0.0077,1.394
272.00,7.727505,25.01185,-0.000161,24.018604,-0.0077,1.393
274.00,7.728154,25.01170,-0.000161,24.018328,-0.0077,1.393
276.00,7.727372,25.01115,-0.000159,24.017875,-0.0077,1.393
278.00,7.727110,25.01030,-0.000161,24.018805,-0.0077,1.394
280.00,7.726094,25.01039,-0.000162,24.018267,-0.0076,1.395
282.00,7.725505,25.01041,-0.000162,24.018138,-0.0076,1.394
284.00,7.724382,25.01019,-0.000163,24.018533,-0.0077,1.394
286.00,7.724494,25.01068,-0.000163,24.018464,-0.0077,1.393
288.00,7.723820,25.01073,-0.000163,24.018256,-0.0077,1.393
290.00,7.722560,25.01051,-0.000162,24.018954,-0.0077,1.393
292.00,7.721220,25.01108,-0.000163,24.018814,-0.0077,1.393
294.00,7.721397,25.01117,-0.000161,24.018202,-0.0077,1.393
296.00,7.721134,25.01107,-0.000162,24.018231,-0.0077,1.393
298.00,7.721002,25.01198,-0.000163,24.017689,-0.0077,1.394
300.00,7.720688,25.01234,-0.000162,24.018316,-0.0077,1.393
302.00,7.719949,25.01177,-0.000162,24.018492,-0.0077,1.393
304.00,7.720260,25.01147,-0.000162,24.017942,-0.0077,1.394
306.00,7.719252,25.01209,-0.000162,24.018827,-0.0077,1.393
308.00,7.718529,25.01133,-0.000162,24.018985,-0.0077,1.394
310.00,7.717999,25.01157,-0.000162,24.018729,-0.0077,1.394
312.00,7.718024,25.01181,-0.000162,24.017563,-0.0076,1.393
314.00,7.718280,25.01163,-0.000162,24.017672,-0.0077,1.393
316.00,7.717886,25.01125,-0.000163,24.017890,-0.0077,1.393
318.00,7.716535,25.01203,-0.000163,24.018713,-0.0077,1.394
320.00,7.716328,25.01108,-0.000162,24.017835,-0.0077,1.394
322.00,7.716349,25.01193,-0.000162,24.018142,-0.0077,1.393
324.00,7.715795,25.01061,-0.000162,24.017991,-0.0077,1.393
326.00,7.715070,25.01042,-0.000161,24.018296,-0.0076,1.393
328.00,7.714285,25.00982,-0.000163,24.017984,-0.0077,1.394
330.00,7.713628,25.01109,-0.000162,24.018064,-0.0077,1.394
332.00,7.714018,25.01122,-0.000162,24.018648,-0.0077,1.393
334.00,7.713134,25.01053,-0.000162,24.017950,-0.0077,1.394
336.00,7.713209,25.01038,-0.000162,24.018492,-0.0077,1.393
338.00,7.711346,25.01059,-0.000162,24.017912,-0.0077,1.394
340.00,7.710972,25.00990,-0.000162,24.018609,-0.0077,1.394
342.00,7.710838,25.00951,-0.000163,24.018716,-0.0076,1.393
344.00,7.709900,25.01094,-0.000162,24.018136,-0.0077,1.394
346.00,7.710319,25.01014,-0.000163,24.018200,-0.0076,1.394
348.00,7.709751,25.01001,-0.000163,24.017955,-0.0077,1.393
350.00,7.708583,25.00941,-0.000163,24.017850,-0.0077,1.394
352.00,7.708262,25.01007,-0.000165,24.017950,-0.0077,1.394
354.00,7.707695,25.00983,-0.000162,24.018227,-0.0077,1.394
356.00,7.707050,25.01035,-0.000164,24.018463,-0.0077,1.394
358.00,7.705992,25.01085,-0.000164,24.018477,-0.0076,1.393
360.00,7.706097,25.01040,-0.000162,24.018377,-0.0077,1.393
362.00,7.706422,25.01065,-0.000162,24.018149,-0.0077,1.394
364.00,7.706196,25.00994,-0.000163,24.018147,-0.0077,1.393
366.00,7.705330,25.00983,-0.000163,24.018965,-0.0077,1.393
368.00,7.703467,25.01017,-0.000163,24.018193,-0.0076,1.394
370.00,7.702859,25.01108,-0.000161,24.019376,-0.0076,1.394
372.00,7.703036,25.01002,-0.000162,24.018102,-0.0077,1.394
374.00,7.702532,25.01020,-0.000163,24.018015,-0.0077,1.394
376.00,7.701643,25.01120,-0.000164,24.018370,-0.0077,1.394
378.00,7.701491,25.01166,-0.000162,24.018283,-0.0077,1.393
380.00,7.701457,25.01077,-0.000162,24.018486,-0.0077,1.393
382.00,7.700224,25.01036,-0.000162,24.017850,-0.0077,1.393
384.00,7.699636,25.01045,-0.000163,24.018261,-0.0077,1.393
386.00,7.699278,25.01011,-0.000162,24.017955,-0.0077,1.394
388.00,7.699087,25.01059,-0.000164,24.017574,-0.0077,1.394
390.00,7.698560,25.01058,-0.000163,24.018597,-0.0077,1.394
392.00,7.698106,25.01032,-0.000164,24.018432,-0.0077,1.394
394.00,7.697428,25.00955,-0.000162,24.018479,-0.0077,1.394
396.00,7.697276,25.01015,-0.000162,24.018987,-0.0077,1.394
398.00,7.697494,25.01065,-0.000162,24.018385,-0.0077,1.393
400.00,7.698012,25.01044,-0.000162,24.018832,-0.0076,1.393
402.00,7.697653,25.01041,-0.000162,24.018327,-0.0077,1.393
404.00,7.697019,25.00954,-0.000162,24.018794,-0.0077,1.394
406.00,7.695769,25.01081,-0.000162,24.018559,-0.0077,1.394
408.00,7.695870,25.01082,-0.000161,24.018421,-0.0077,1.394
410.00,7.695352,25.01023,-0.000161,24.018312,-0.0077,1.394
412.00,7.695367,25.01063,-0.000162,24.018444,-0.0077,1.394
414.00,7.694901,25.01011,-0.000162,24.018294,-0.0077,1.394
416.00,7.694424,25.01044,-0.000161,24.018368,-0.0076,1.393
418.00,7.693953,25.01019,-0.000162,24.018642,-0.0077,1.393
420.00,7.692929,25.01042,-0.000162,24.018499,-0.0077,1.394
422.00,7.691596,25.00976,-0.000163,24.018278,-0.0077,1.394
424.00,7.691201,25.01048,-0.000163,24.018450,-0.0077,1.393
426.00,7.691357,25.01082,-0.000162,24.018878,-0.0077,1.394
428.00,7.690839,25.01071,-0.000162,24.018544,-0.0077,1.393
430.00,7.690003,25.00965,-0.000163,24.018836,-0.0077,1.394
432.00,7.689270,25.00950,-0.000163,24.018861,-0.0077,1.394
434.00,7.688765,25.01035,-0.000163,24.018374,-0.0077,1.394
436.00,7.688089,25.01111,-0.000163,24.018290,-0.0077,1.393
438.00,7.687460,25.01083,-0.000163,24.018412,-0.0077,1.393
440.00,7.687921,25.01068,-0.000163,24.018414,-0.0077,1.394
442.00,7.688919,25.01078,-0.000164,24.018049,-0.0077,1.393
444.00,7.688783,25.01033,-0.000163,24.017924,-0.0077,1.393
446.00,7.688130,25.01025,-0.000163,24.018234,-0.0077,1.394
448.00,7.686834,25.01083,-0.000164,24.018100,-0.0077,1.394
450.00,7.686161,25.01083,-0.000164,24.018069,-0.0077,1.394
452.00,7.685576,25.00980,-0.000163,24.017616,-0.0077,1.394
454.00,7.684883,25.01016,-0.000164,24.017774,-0.0077,1.394
456.00,7.684445,25.01048,-0.000163,24.017986,-0.0077,1.394
458.00,7.684438,25.01062,-0.000163,24.018408,-0.0077,1.393
460.00,7.684091,25.01057,-0.000163,24.018624,-0.0077,1.394
462.00,7.683877,25.01094,-0.000164,24.018633,-0.0077,1.394
464.00,7.684517,25.01140,-0.000163,24.018207,-0.0076,1.394
466.00,7.684525,25.01108,-0.000162,24.018541,-0.0076,1.394
468.00,7.683555,25.01176,-0.000162,24.018292,-0.0077,1.394
470.00,7.683333,25.01130,-0.000163,24.017970,-0.0077,1.393
472.00,7.682929,25.01063,-0.000162,24.017930,-0.0077,1.394
474.00,7.681640,25.01141,-0.000162,24.018164,-0.0077,1.394
476.00,7.681687,25.01224,-0.000162,24.018069,-0.0077,1.394
478.00,7.681496,25.01235,-0.000163,24.018129,-0.0077,1.394
480.00,7.680669,25.01211,-0.000162,24.018287,-0.0077,1.394
482.00,7.679734,25.01175,-0.000163,24.017960,-0.0077,1.394
484.00,7.679425,25.01149,-0.000163,24.018336,-0.0077,1.394
486.00,7.678267,25.01133,-0.000163,24.018394,-0.0077,1.394
488.00,7.678105,25.01139,-0.000162,24.017600,-0.0077,1.394
490.00,7.677994,25.01211,-0.000163,24.018725,-0.0077,1.394
492.00,7.677466,25.01155,-0.000163,24.018838,-0.0077,1.394
494.00,7.676542,25.01076,-0.000164,24.018374,-0.0077,1.394
496.00,7.676157,25.01128,-0.000163,24.018365,-0.0077,1.394
498.00,7.675547,25.01175,-0.000162,24.017892,-0.0077,1.394
500.00,7.674826,25.01222,-0.000162,24.017843,-0.0077,1.394
502.00,7.675048,25.01135,-0.000163,24.018042,-0.0077,1.394
504.00,7.674835,25.01101,-0.000161,24.018047,-0.0077,1.394
506.00,7.674323,25.01133,-0.000162,24.018397,-0.0077,1.393
508.00,7.675388,25.01181,-0.000162,24.018078,-0.0077,1.394
510.00,7.675009,25.01102,-0.000163,24.018736,-0.0077,1.394
512.00,7.673470,25.01040,-0.000163,24.018164,-0.0076,1.394
514.00,7.673178,25.01076,-0.000163,24.017877,-0.0077,1.393
516.00,7.672555,25.01152,-0.000162,24.018176,-0.0077,1.394
518.00,7.672388,25.01205,-0.000163,24.018823,-0.0077,1.394
520.00,7.672327,25.01225,-0.000164,24.018265,-0.0077,1.394
522.00,7.672186,25.01128,-0.000163,24.017939,-0.0077,1.394
524.00,7.671824,25.01152,-0.000163,24.018218,-0.0076,1.394
526.00,7.671997,25.01200,-0.000163,24.018316,-0.0077,1.394
528.00,7.670701,25.01229,-0.000162,24.019079,-0.0077,1.394
530.00,7.669833,25.01162,-0.000163,24.018086,-0.0076,1.394
532.00,7.669478,25.01206,-0.000161,24.018504,-0.0076,1.394
534.00,7.670398,25.01123,-0.000161,24.018802,-0.0077,1.394
536.00,7.670227,25.01173,-0.000162,24.018655,-0.0077,1.394
538.00,7.669584,25.01144,-0.000163,24.018448,-0.0077,1.395
540.00,7.667760,25.01149,-0.000163,24.017750,-0.0077,1.394
542.00,7.667475,25.01167,-0.000161,24.018686,-0.0077,1.393
544.00,7.667860,25.01176,-0.000162,24.018325,-0.0077,1.394
546.00,7.667837,25.01206,-0.000163,24.017830,-0.0077,1.394
548.00,7.667759,25.01225,-0.000162,24.018323,-0.0077,1.394
550.00,7.667338,25.01261,-0.000163,24.019378,-0.0076,1.393
552.00,7.666585,25.01237,-0.000164,24.018530,-0.0077,1.394
554.00,7.665381,25.01174,-0.000163,24.017777,-0.0077,1.394
556.00,7.663912,25.01106,-0.000164,24.017872,-0.0077,1.394
558.00,7.664177,25.01148,-0.000163,24.018185,-0.0076,1.394
560.00,7.664853,25.01211,-0.000163,24.018508,-0.0076,1.394
562.00,7.664912,25.01121,-0.000162,24.018060,-0.0077,1.394
564.00,7.663990,25.01077,-0.000162,24.018423,-0.0077,1.394
566.00,7.663650,25.01089,-0.000163,24.018593,-0.0077,1.394
568.00,7.663276,25.01071,-0.000163,24.018082,-0.0077,1.393
570.00,7.662021,25.01037,-0.000162,24.019021,-0.0076,1.394
572.00,7.661825,25.01089,-0.000162,24.017672,-0.0076,1.394
574.00,7.661216,25.01125,-0.000163,24.018274,-0.0077,1.394
576.00,7.660624,25.01052,-0.000163,24.018421,-0.0076,1.394
578.00,7.659977,25.01126,-0.000164,24.018948,-0.0076,1.394
580.00,7.659819,25.01205,-0.000162,24.018376,-0.0077,1.393
582.00,7.659234,25.01090,-0.000162,24.018285,-0.0077,1.394
584.00,7.659656,25.01140,-0.000161,24.018883,-0.0077,1.394
586.00,7.659743,25.01184,-0.000162,24.017982,-0.0077,1.394
588.00,7.659102,25.01119,-0.000162,24.017589,-0.0077,1.394
590.00,7.658552,25.01165,-0.000164,24.018218,-0.0077,1.394
592.00,7.657253,25.01071,-0.000163,24.018363,-0.0077,1.394
594.00,7.657058,25.01079,-0.000163,24.017966,-0.0077,1.394
596.00,7.657847,25.01007,-0.000162,24.018559,-0.0076,1.394
598.00,7.657541,25.01055,-0.000162,24.018107,-0.0077,1.394
600.00,7.656981,25.00994,-0.000163,24.018631,-0.0077,1.394
@1,2.0000,4.0
602.00,7.657304,25.01079,-0.000163,24.018910,-0.0077,1.394
604.00,7.657171,25.01030,-0.000163,24.018029,-0.0077,1.394
606.00,7.655075,25.01039,-0.000164,24.017761,-0.0077,1.394
608.00,7.651524,25.01104,-0.000165,24.018531,-0.0077,1.394
610.00,7.649920,25.01085,-0.000163,24.017959,-0.0077,1.393
612.00,7.647808,25.01134,-0.000163,24.017776,-0.0077,1.394
614.00,7.647058,25.01065,-0.000163,24.018861,-0.0077,1.394
616.00,7.647593,25.01003,-0.000165,24.018183,-0.0077,1.394
618.00,7.647859,25.01041,-0.000164,24.018162,-0.0077,1.394
620.00,7.647591,25.01067,-0.000164,24.018847,-0.0077,1.394
622.00,7.647706,25.01045,-0.000163,24.018289,-0.0077,1.393
624.00,7.647176,25.01038,-0.000164,24.018537,-0.0076,1.394
626.00,7.647827,25.01049,-0.000165,24.018461,-0.0077,1.394
628.00,7.647810,25.00983,-0.000164,24.018383,-0.0077,1.394
630.00,7.646843,25.01012,-0.000164,24.018274,-0.0077,1.393
632.00,7.646706,25.01049,-0.000163,24.017897,-0.0077,1.394
634.00,7.646385,25.01028,-0.000163,24.018633,-0.0077,1.394
636.00,7.646207,25.00950,-0.000163,24.017977,-0.0077,1.394
638.00,7.646254,25.01046,-0.000163,24.018270,-0.0077,1.393
640.00,7.646086,25.01059,-0.000163,24.018849,-0.0077,1.394
642.00,7.646378,25.01071,-0.000163,24.018470,-0.0077,1.393
644.00,7.646284,25.01097,-0.000163,24.018613,-0.0077,1.394
646.00,7.645189,25.01066,-0.000164,24.018125,-0.0077,1.394
648.00,7.645345,25.01114,-0.000164,24.017881,-0.0077,1.394
650.00,7.645047,25.01084,-0.000164,24.018307,-0.0077,1.393
652.00,7.645397,25.01069,-0.000165,24.018526,-0.0077,1.394
654.00,7.645044,25.01152,-0.000164,24.018566,-0.0077,1.394
656.00,7.645466,25.01112,-0.000162,24.018597,-0.0077,1.393
658.00,7.645542,25.01109,-0.000165,24.018105,-0.0077,1.394
660.00,7.645747,25.01190,-0.000164,24.018269,-0.0077,1.394
662.00,7.644705,25.01155,-0.000164,24.018336,-0.0077,1.394
664.00,7.643628,25.01040,-0.000164,24.018455,-0.0076,1.394
666.00,7.642852,25.01046,-0.000164,24.018336,-0.0076,1.394
668.00,7.643679,25.01090,-0.000164,24.018386,-0.0076,1.394
670.00,7.644018,25.01052,-0.000162,24.018994,-0.0076,1.394
672.00,7.643008,25.01062,-0.000163,24.018122,-0.0077,1.393
674.00,7.642887,25.01081,-0.000164,24.018666,-0.0077,1.394
676.00,7.642768,25.01049,-0.000163,24.018486,-0.0077,1.395
678.00,7.642076,25.01083,-0.000164,24.017982,-0.0076,1.394
680.00,7.641750,25.01100,-0.000165,24.018287,-0.0077,1.394
682.00,7.641046,25.01025,-0.000164,24.017683,-0.0077,1.394
684.00,7.641421,25.01004,-0.000163,24.018976,-0.0077,1.394
686.00,7.641814,25.00981,-0.000164,24.018519,-0.0077,1.394
688.00,7.641766,25.00998,-0.000164,24.018310,-0.0077,1.394
690.00,7.642205,25.01041,-0.000161,24.018778,-0.0077,1.393
692.00,7.641568,25.01118,-0.000161,24.018823,-0.0077,1.393
694.00,7.641862,25.01181,-0.000162,24.018481,-0.0077,1.394
696.00,7.640294,25.01200,-0.000163,24.018251,-0.0076,1.394
698.00,7.639431,25.01159,-0.000164,24.018733,-0.0076,1.394
700.00,7.639580,25.01130,-0.000163,24.018216,-0.0076,1.395
702.00,7.639630,25.01088,-0.000163,24.018878,-0.0076,1.394
704.00,7.639441,25.01066,-0.000162,24.018341,-0.0076,1.393
706.00,7.639646,25.01000,-0.000165,24.018564,-0.0077,1.393
708.00,7.639485,25.01155,-0.000164,24.018410,-0.0077,1.393
710.00,7.639086,25.01131,-0.000162,24.017931,-0.0077,1.393
712.00,7.638331,25.01062,-0.000163,24.018064,-0.0077,1.394
714.00,7.637223,25.01163,-0.000164,24.017971,-0.0077,1.394
716.00,7.637214,25.01132,-0.000165,24.018125,-0.0077,1.394
718.00,7.637003,25.01075,-0.000165,24.018615,-0.0077,1.394
720.00,7.636184,25.01101,-0.000165,24.018793,-0.0077,1.394
722.00,7.636434,25.01103,-0.000166,24.018421,-0.0077,1.394
724.00,7.636328,25.01150,-0.000165,24.018203,-0.0077,1.393
726.00,7.635694,25.01113,-0.000165,24.018289,-0.0077,1.394
728.00,7.636114,25.01131,-0.000164,24.018169,-0.0077,1.394
730.00,7.635191,25.01099,-0.000165,24.018606,-0.0077,1.394
732.00,7.634892,25.01202,-0.000164,24.018919,-0.0076,1.394
734.00,7.634525,25.01208,-0.000164,24.018203,-0.0076,1.393
736.00,7.634482,25.01152,-0.000163,24.018702,-0.0077,1.394
738.00,7.634364,25.01095,-0.000163,24.018216,-0.0077,1.394
740.00,7.633732,25.01059,-0.000165,24.018332,-0.0076,1.394
742.00,7.633234,25.01076,-0.000165,24.016920,-0.0077,1.394
744.00,7.633032,25.01114,-0.000164,24.018285,-0.0077,1.394
746.00,7.633152,25.01219,-0.000165,24.018832,-0.0077,1.394
748.00,7.632593,25.01179,-0.000165,24.018405,-0.0077,1.394
750.00,7.631795,25.01183,-0.000163,24.018276,-0.0077,1.394
752.00,7.631767,25.01111,-0.000164,24.018125,-0.0077,1.394
754.00,7.632581,25.01110,-0.000165,24.018263,-0.0077,1.394
756.00,7.632090,25.01101,-0.000163,24.018386,-0.0077,1.394
758.00,7.631610,25.01129,-0.000165,24.018550,-0.0077,1.394
760.00,7.631554,25.01226,-0.000165,24.018176,-0.0077,1.394
762.00,7.630354,25.01121,-0.000165,24.017553,-0.0077,1.393
764.00,7.629654,25.01136,-0.000165,24.017734,-0.0077,1.394
766.00,7.628893,25.01167,-0.000164,24.017603,-0.0077,1.394
768.00,7.628212,25.01186,-0.000166,24.018093,-0.0077,1.394
770.00,7.628854,25.01116,-0.000166,24.018067,-0.0076,1.394
772.00,7.628484,25.01092,-0.000166,24.018644,-0.0077,1.393
774.00,7.627917,25.01105,-0.000165,24.017946,-0.0077,1.394
776.00,7.627371,25.01148,-0.000164,24.018227,-0.0077,1.394
778.00,7.626879,25.01162,-0.000164,24.018339,-0.0077,1.394
780.00,7.626728,25.01179,-0.000165,24.017732,-0.0077,1.394
782.00,7.626631,25.01221,-0.000164,24.018492,-0.0077,1.395
784.00,7.626478,25.01269,-0.000165,24.018425,-0.0077,1.394
786.00,7.626617,25.01211,-0.000166,24.017747,-0.0077,1.394
788.00,7.625656,25.01187,-0.000166,24.017970,-0.0077,1.394
790.00,7.625577,25.01199,-0.000165,24.018807,-0.0076,1.394
792.00,7.625489,25.01096,-0.000163,24.018316,-0.0077,1.393
794.00,7.625561,25.01230,-0.000164,24.018385,-0.0077,1.394
796.00,7.624925,25.01236,-0.000165,24.018843,-0.0077,1.394
798.00,7.624854,25.01195,-0.000164,24.018381,-0.0077,1.394
800.00,7.624164,25.01163,-0.000164,24.018555,-0.0077,1.395
802.00,7.623158,25.01143,-0.000163,24.018107,-0.0077,1.394
804.00,7.623628,25.01207,-0.000163,24.017950,-0.0077,1.394
806.00,7.623529,25.01177,-0.000164,24.018415,-0.0077,1.394
808.00,7.623203,25.01247,-0.000165,24.017705,-0.0077,1.394
810.00,7.623489,25.01133,-0.000165,24.018405,-0.0077,1.394
812.00,7.622809,25.01302,-0.000163,24.018600,-0.0077,1.394
814.00,7.622215,25.01342,-0.000163,24.018212,-0.0077,1.394
816.00,7.621912,25.01340,-0.000163,24.018432,-0.0077,1.395
818.00,7.620922,25.01301,-0.000164,24.018309,-0.0077,1.394
820.00,7.620386,25.01290,-0.000163,24.018055,-0.0077,1.394
822.00,7.620671,25.01289,-0.000164,24.018265,-0.0077,1.394
824.00,7.620884,25.01223,-0.000165,24.018439,-0.0077,1.394
826.00,7.619856,25.01239,-0.000165,24.019088,-0.0077,1.394
828.00,7.619978,25.01283,-0.000165,24.018018,-0.0077,1.394
830.00,7.620822,25.01331,-0.000163,24.018285,-0.0077,1.394
832.00,7.620467,25.01340,-0.000164,24.018669,-0.0077,1.394
834.00,7.618753,25.01215,-0.000164,24.017988,-0.0077,1.395
836.00,7.619140,25.01248,-0.000164,24.018553,-0.0077,1.394
838.00,7.618689,25.01289,-0.000165,24.018283,-0.0077,1.394
840.00,7.618141,25.01305,-0.000165,24.018198,-0.0077,1.394
842.00,7.617702,25.01330,-0.000164,24.018907,-0.0077,1.394
844.00,7.616970,25.01366,-0.000164,24.018709,-0.0077,1.394
846.00,7.616998,25.01376,-0.000162,24.018680,-0.0077,1.394
848.00,7.616728,25.01329,-0.000164,24.018098,-0.0077,1.394
850.00,7.616491,25.01322,-0.000164,24.017772,-0.0077,1.395
852.00,7.616264,25.01295,-0.000165,24.018314,-0.0076,1.395
854.00,7.615882,25.01204,-0.000164,24.018483,-0.0076,1.394
856.00,7.614952,25.01271,-0.000165,24.018464,-0.0076,1.394
858.00,7.614650,25.01211,-0.000162,24.018265,-0.0076,1.394
860.00,7.615265,25.01332,-0.000164,24.018430,-0.0077,1.394
862.00,7.615654,25.01225,-0.000165,24.018316,-0.0077,1.393
864.00,7.614008,25.01309,-0.000165,24.018348,-0.0077,1.394
866.00,7.614024,25.01274,-0.000164,24.018522,-0.0077,1.394
868.00,7.614278,25.01160,-0.000165,24.018992,-0.0076,1.394
870.00,7.613614,25.01128,-0.000166,24.018718,-0.0076,1.394
872.00,7.613382,25.01140,-0.000163,24.018301,-0.0077,1.394
874.00,7.613089,25.01261,-0.000162,24.018483,-0.0077,1.394
876.00,7.612796,25.01252,-0.000163,24.018053,-0.0077,1.394
878.00,7.612581,25.01209,-0.000164,24.018658,-0.0076,1.394
880.00,7.612431,25.01199,-0.000164,24.018794,-0.0077,1.394
882.00,7.611325,25.01203,-0.000163,24.018673,-0.0076,1.393
884.00,7.610453,25.01268,-0.000164,24.018365,-0.0077,1.394
886.00,7.610412,25.01228,-0.000165,24.018135,-0.0077,1.394
888.00,7.611064,25.01207,-0.000164,24.018593,-0.0076,1.395
890.00,7.611350,25.01197,-0.000164,24.018764,-0.0076,1.395
892.00,7.610790,25.01255,-0.000164,24.017747,-0.0077,1.394
894.00,7.610220,25.01166,-0.000162,24.018171,-0.0076,1.394
896.00,7.609932,25.01177,-0.000163,24.017843,-0.0077,1.394
898.00,7.610420,25.01256,-0.000164,24.018874,-0.0077,1.394
900.00,7.609754,25.01320,-0.000165,24.018546,-0.0077,1.394
902.00,7.609277,25.01355,-0.000162,24.018671,-0.0077,1.394
904.00,7.608770,25.01395,-0.000164,24.018450,-0.0077,1.394
906.00,7.608580,25.01337,-0.000164,24.017872,-0.0077,1.394
908.00,7.609004,25.01372,-0.000163,24.018245,-0.0076,1.394
910.00,7.608598,25.01364,-0.000164,24.018651,-0.0076,1.394
912.00,7.608191,25.01439,-0.000164,24.018613,-0.0076,1.394
914.00,7.608414,25.01325,-0.000164,24.019003,-0.0076,1.395
916.00,7.607933,25.01378,-0.000163,24.018432,-0.0077,1.393
918.00,7.607728,25.01363,-0.000163,24.018189,-0.0077,1.394
920.00,7.607299,25.01399,-0.000164,24.018290,-0.0077,1.394
922.00,7.606760,25.01519,-0.000163,24.019106,-0.0077,1.394
924.00,7.606526,25.01417,-0.000164,24.018667,-0.0076,1.394
926.00,7.605714,25.01456,-0.000165,24.018555,-0.0077,1.395
928.00,7.605061,25.01438,-0.000164,24.018923,-0.0077,1.394
930.00,7.604756,25.01436,-0.000162,24.018658,-0.0076,1.394
932.00,7.605329,25.01371,-0.000163,24.017536,-0.0076,1.394
934.00,7.605581,25.01369,-0.000162,24.018231,-0.0076,1.394
936.00,7.605038,25.01423,-0.000164,24.018613,-0.0077,1.394
938.00,7.604894,25.01425,-0.000165,24.018602,-0.0076,1.395
940.00,7.605065,25.01428,-0.000163,24.019242,-0.0076,1.394
942.00,7.604511,25.01408,-0.000164,24.019001,-0.0076,1.394
944.00,7.603810,25.01429,-0.000164,24.018307,-0.0076,1.393
946.00,7.603449,25.01451,-0.000165,24.018831,-0.0076,1.395
948.00,7.603728,25.01463,-0.000165,24.018468,-0.0076,1.394
950.00,7.603197,25.01493,-0.000164,24.018564,-0.0077,1.394
952.00,7.603535,25.01466,-0.000164,24.019128,-0.0076,1.394
954.00,7.602836,25.01436,-0.000163,24.018658,-0.0076,1.394
956.00,7.602394,25.01565,-0.000164,24.017872,-0.0077,1.394
958.00,7.601864,25.01537,-0.000165,24.018111,-0.0077,1.394
960.00,7.602131,25.01405,-0.000164,24.018637,-0.0077,1.394
962.00,7.602256,25.01466,-0.000165,24.018809,-0.0077,1.394
964.00,7.601499,25.01491,-0.000164,24.018698,-0.0076,1.394
966.00,7.601326,25.01450,-0.000164,24.019414,-0.0076,1.395
968.00,7.600528,25.01452,-0.000164,24.018490,-0.0077,1.394
970.00,7.600293,25.01453,-0.000163,24.019001,-0.0077,1.394
972.00,7.599965,25.01472,-0.000163,24.018593,-0.0076,1.394
974.00,7.600043,25.01456,-0.000164,24.018162,-0.0076,1.394
976.00,7.599159,25.01492,-0.000163,24.018595,-0.0076,1.394
978.00,7.598779,25.01506,-0.000163,24.018484,-0.0076,1.393
980.00,7.598219,25.01430,-0.000163,24.018638,-0.0076,1.394
982.00,7.598294,25.01464,-0.000163,24.018729,-0.0077,1.395
984.00,7.598623,25.01493,-0.000164,24.019692,-0.0076,1.395
986.00,7.597914,25.01437,-0.000163,24.018597,-0.0076,1.394
988.00,7.597961,25.01546,-0.000163,24.019148,-0.0076,1.393
990.00,7.598452,25.01532,-0.000163,24.018939,-0.0076,1.394
992.00,7.598079,25.01555,-0.000163,24.018348,-0.0076,1.394
994.00,7.597456,25.01579,-0.000163,24.019402,-0.0076,1.394
996.00,7.596934,25.01485,-0.000163,24.018591,-0.0076,1.394
998.00,7.596440,25.01454,-0.000163,24.018508,-0.0076,1.395
1000.00,7.596238,25.01551,-0.000164,24.018700,-0.0076,1.395
1002.00,7.596546,25.01515,-0.000162,24.018990,-0.0076,1.394
1004.00,7.595928,25.01430,-0.000164,24.018642,-0.0076,1.394
1006.00,7.594899,25.01463,-0.000163,24.018347,-0.0077,1.394
1008.00,7.594514,25.01519,-0.000164,24.018780,-0.0076,1.394
1010.00,7.594504,25.01562,-0.000164,24.018345,-0.0076,1.394
1012.00,7.595284,25.01562,-0.000163,24.018624,-0.0077,1.395
1014.00,7.594524,25.01562,-0.000163,24.018829,-0.0077,1.394
1016.00,7.593830,25.01536,-0.000163,24.018011,-0.0076,1.394
1018.00,7.595003,25.01521,-0.000164,24.018367,-0.0076,1.394
1020.00,7.595820,25.01550,-0.000164,24.019229,-0.0077,1.393
1022.00,7.595186,25.01575,-0.000162,24.018898,-0.0076,1.394
1024.00,7.594669,25.01599,-0.000164,24.018619,-0.0076,1.394
1026.00,7.593728,25.01645,-0.000164,24.018425,-0.0076,1.394
1028.00,7.592705,25.01565,-0.000164,24.018854,-0.0076,1.394
1030.00,7.593001,25.01613,-0.000163,24.018669,-0.0076,1.394
1032.00,7.593640,25.01568,-0.000163,24.018080,-0.0076,1.394
1034.00,7.593146,25.01591,-0.000164,24.018120,-0.0076,1.394
1036.00,7.592937,25.01659,-0.000164,24.018348,-0.0077,1.394
1038.00,7.592581,25.01672,-0.000163,24.019150,-0.0076,1.394
1040.00,7.591919,25.01689,-0.000163,24.018820,-0.0077,1.394
1042.00,7.592148,25.01621,-0.000163,24.019217,-0.0077,1.395
1044.00,7.592638,25.01609,-0.000164,24.018780,-0.0077,1.394
1046.00,7.591867,25.01507,-0.000163,24.018651,-0.0077,1.394
1048.00,7.591221,25.01584,-0.000163,24.018832,-0.0076,1.394
1050.00,7.590744,25.01602,-0.000163,24.019026,-0.0077,1.394
1052.00,7.590760,25.01595,-0.000164,24.019008,-0.0076,1.395
1054.00,7.589780,25.01532,-0.000165,24.018925,-0.0076,1.394
1056.00,7.589589,25.01562,-0.000165,24.018684,-0.0077,1.395
1058.00,7.589490,25.01703,-0.000163,24.018287,-0.0076,1.394
1060.00,7.589470,25.01675,-0.000163,24.018328,-0.0076,1.394
1062.00,7.589230,25.01553,-0.000163,24.018245,-0.0076,1.394
1064.00,7.589207,25.01599,-0.000162,24.018878,-0.0076,1.393
1066.00,7.588833,25.01635,-0.000162,24.018943,-0.0077,1.394
1068.00,7.588043,25.01595,-0.000163,24.018437,-0.0076,1.394
1070.00,7.587806,25.01516,-0.000163,24.019467,-0.0076,1.394
1072.00,7.588371,25.01501,-0.000162,24.018444,-0.0076,1.394
1074.00,7.587131,25.01532,-0.000163,24.018939,-0.0076,1.395
1076.00,7.587131,25.01466,-0.000163,24.018992,-0.0076,1.394
1078.00,7.587962,25.01449,-0.000165,24.019014,-0.0076,1.394
1080.00,7.587236,25.01528,-0.000164,24.019496,-0.0076,1.394
1082.00,7.586261,25.01512,-0.000163,24.019144,-0.0076,1.394
1084.00,7.586263,25.01458,-0.000163,24.019157,-0.0076,1.394
1086.00,7.586415,25.01444,-0.000163,24.018814,-0.0076,1.394
1088.00,7.586629,25.01432,-0.000163,24.018648,-0.0077,1.393
1090.00,7.586316,25.01435,-0.000163,24.018118,-0.0076,1.394
1092.00,7.585766,25.01391,-0.000164,24.018619,-0.0077,1.394
1094.00,7.585330,25.01339,-0.000166,24.018240,-0.0076,1.394
1096.00,7.585530,25.01446,-0.000164,24.019467,-0.0076,1.394
1098.00,7.584795,25.01473,-0.000164,24.018423,-0.0077,1.394
1100.00,7.584015,25.01510,-0.000165,24.019246,-0.0076,1.393
1102.00,7.584295,25.01437,-0.000164,24.018644,-0.0076,1.394
1104.00,7.584134,25.01427,-0.000165,24.018435,-0.0077,1.394
1106.00,7.583591,25.01397,-0.000166,24.018557,-0.0076,1.394
1108.00,7.583967,25.01427,-0.000165,24.018270,-0.0076,1.394
1110.00,7.583989,25.01475,-0.000164,24.018452,-0.0076,1.394
1112.00,7.583726,25.01425,-0.000166,24.018851,-0.0076,1.394
1114.00,7.583924,25.01440,-0.000165,24.019828,-0.0076,1.394
1116.00,7.583425,25.01452,-0.000164,24.018508,-0.0076,1.394
1118.00,7.582695,25.01489,-0.000165,24.018700,-0.0077,1.394
1120.00,7.582004,25.01444,-0.000165,24.019737,-0.0076,1.394
1122.00,7.582074,25.01392,-0.000164,24.019106,-0.0076,1.395
1124.00,7.582046,25.01402,-0.000165,24.019485,-0.0076,1.394
1126.00,7.581012,25.01461,-0.000165,24.019048,-0.0076,1.394
1128.00,7.581163,25.01393,-0.000165,24.019153,-0.0077,1.395
1130.00,7.581318,25.01412,-0.000164,24.018704,-0.0076,1.394
1132.00,7.580668,25.01435,-0.000165,24.018024,-0.0076,1.394
1134.00,7.580308,25.01343,-0.000165,24.018713,-0.0076,1.394
1136.00,7.580869,25.01369,-0.000165,24.018823,-0.0076,1.394
1138.00,7.580910,25.01376,-0.000165,24.018615,-0.0077,1.394
1140.00,7.580079,25.01358,-0.000164,24.018620,-0.0076,1.394
1142.00,7.579601,25.01439,-0.000165,24.018843,-0.0077,1.394
1144.00,7.579675,25.01393,-0.000165,24.019229,-0.0076,1.394
1146.00,7.579068,25.01420,-0.000164,24.018740,-0.0076,1.394
1148.00,7.579314,25.01403,-0.000164,24.018434,-0.0076,1.394
1150.00,7.579294,25.01449,-0.000165,24.019378,-0.0077,1.394
1152.00,7.578355,25.01441,-0.000164,24.019414,-0.0076,1.395
1154.00,7.578064,25.01403,-0.000165,24.019311,-0.0076,1.394
1156.00,7.578010,25.01346,-0.000164,24.018185,-0.0076,1.394
1158.00,7.577743,25.01333,-0.000164,24.018388,-0.0076,1.394
1160.00,7.578019,25.01374,-0.000165,24.018932,-0.0076,1.394
1162.00,7.578764,25.01329,-0.000164,24.018640,-0.0076,1.394
1164.00,7.577882,25.01419,-0.000165,24.018517,-0.0076,1.394
1166.00,7.577614,25.01358,-0.000164,24.018609,-0.0077,1.394
1168.00,7.576907,25.01329,-0.000165,24.018892,-0.0077,1.394
1170.00,7.576212,25.01438,-0.000164,24.019663,-0.0076,1.394
1172.00,7.576179,25.01372,-0.000165,24.018977,-0.0076,1.394
1174.00,7.575803,25.01329,-0.000166,24.018332,-0.0076,1.395
1176.00,7.575586,25.01315,-0.000165,24.019064,-0.0076,1.394
1178.00,7.575132,25.01416,-0.000165,24.018838,-0.0076,1.394
1180.00,7.575545,25.01429,-0.000165,24.018881,-0.0076,1.394
1182.00,7.575492,25.01360,-0.000165,24.018608,-0.0076,1.394
1184.00,7.574191,25.01353,-0.000165,24.018544,-0.0076,1.394
1186.00,7.575130,25.01450,-0.000165,24.018084,-0.0076,1.394
1188.00,7.575320,25.01324,-0.000165,24.018240,-0.0076,1.395
1190.00,7.575167,25.01253,-0.000165,24.018185,-0.0076,1.394
1192.00,7.575509,25.01245,-0.000165,24.018397,-0.0076,1.395
1194.00,7.574699,25.01284,-0.000166,24.018957,-0.0076,1.395
1196.00,7.574349,25.01340,-0.000166,24.018180,-0.0077,1.395
1198.00,7.573550,25.01341,-0.000165,24.018165,-0.0076,1.395
1200.00,7.573187,25.01323,-0.000165,24.018957,-0.0077,1.395
@2,12.0000,24.0
1202.00,7.573218,25.01340,-0.000165,24.018738,-0.0077,1.394
1204.00,7.570864,25.01337,-0.000163,24.018816,-0.0076,1.394
1206.00,7.564704,25.01297,-0.000164,24.018782,-0.0076,1.394
1208.00,7.555355,25.01264,-0.000164,24.018992,-0.0076,1.393
1210.00,7.542311,25.01280,-0.000163,24.018764,-0.0076,1.393
1212.00,7.527922,25.01369,-0.000164,24.019277,-0.0076,1.394
1214.00,7.513571,25.01328,-0.000164,24.018889,-0.0076,1.395
1216.00,7.499792,25.01291,-0.000165,24.018579,-0.0077,1.396
1218.00,7.485562,25.01316,-0.000166,24.018548,-0.0076,1.396
1220.00,7.472199,25.01303,-0.000166,24.019045,-0.0076,1.395
1222.00,7.460425,25.01211,-0.000165,24.018899,-0.0076,1.395
1224.00,7.447571,25.01233,-0.000165,24.018542,-0.0077,1.395
1226.00,7.434908,25.01260,-0.000165,24.018590,-0.0076,1.396
1228.00,7.425462,25.01229,-0.000166,24.018957,-0.0076,1.396
1230.00,7.422127,25.01312,-0.000166,24.018789,-0.0077,1.397
1232.00,7.422268,25.01286,-0.000166,24.018198,-0.0077,1.397
1234.00,7.426665,25.01313,-0.000166,24.018977,-0.0076,1.397
1236.00,7.432546,25.01382,-0.000167,24.019106,-0.0076,1.397
1238.00,7.436890,25.01431,-0.000167,24.019164,-0.0076,1.396
1240.00,7.441256,25.01364,-0.000165,24.019295,-0.0077,1.395
1242.00,7.446155,25.01344,-0.000163,24.018988,-0.0076,1.395
1244.00,7.451449,25.01471,-0.000162,24.018267,-0.0076,1.395
1246.00,7.458085,25.01449,-0.000164,24.018988,-0.0077,1.395
1248.00,7.463286,25.01472,-0.000165,24.018430,-0.0076,1.395
1250.00,7.468494,25.01411,-0.000164,24.018365,-0.0076,1.395
1252.00,7.474198,25.01412,-0.000164,24.019081,-0.0076,1.396
1254.00,7.479790,25.01415,-0.000164,24.019083,-0.0076,1.395
1256.00,7.485117,25.01427,-0.000164,24.018597,-0.0076,1.394
1258.00,7.490529,25.01411,-0.000165,24.019333,-0.0076,1.395
1260.00,7.495154,25.01392,-0.000165,24.019066,-0.0077,1.396
1262.00,7.499066,25.01372,-0.000165,24.018793,-0.0076,1.396
1264.00,7.503927,25.01422,-0.000165,24.019059,-0.0076,1.395
1266.00,7.508141,25.01427,-0.000166,24.018856,-0.0077,1.395
1268.00,7.510684,25.01380,-0.000166,24.018861,-0.0076,1.395
1270.00,7.513625,25.01420,-0.000165,24.018303,-0.0076,1.394
1272.00,7.517336,25.01380,-0.000164,24.018907,-0.0076,1.395
1274.00,7.521322,25.01398,-0.000164,24.018939,-0.0076,1.395
1276.00,7.523965,25.01436,-0.000163,24.018343,-0.0076,1.396
1278.00,7.525625,25.01378,-0.000166,24.019101,-0.0076,1.395
1280.00,7.527642,25.01396,-0.000165,24.019884,-0.0076,1.395
1282.00,7.529725,25.01406,-0.000165,24.018687,-0.0077,1.395
1284.00,7.531451,25.01353,-0.000165,24.018102,-0.0076,1.394
1286.00,7.533199,25.01360,-0.000163,24.019246,-0.0076,1.395
1288.00,7.534985,25.01369,-0.000164,24.018345,-0.0076,1.395
1290.00,7.536702,25.01360,-0.000165,24.018805,-0.0076,1.395
1292.00,7.538984,25.01316,-0.000165,24.018883,-0.0077,1.395
1294.00,7.540471,25.01314,-0.000165,24.018236,-0.0077,1.395
1296.00,7.541134,25.01347,-0.000164,24.019148,-0.0076,1.395
1298.00,7.542033,25.01425,-0.000166,24.019090,-0.0076,1.395
1300.00,7.541938,25.01472,-0.000164,24.019275,-0.0076,1.396
1302.00,7.542369,25.01477,-0.000165,24.019295,-0.0076,1.395
1304.00,7.544283,25.01432,-0.000165,24.018602,-0.0076,1.395
1306.00,7.545428,25.01432,-0.000164,24.018553,-0.0076,1.395
1308.00,7.545575,25.01525,-0.000164,24.018602,-0.0076,1.394
1310.00,7.545840,25.01456,-0.000165,24.018932,-0.0076,1.395
1312.00,7.546585,25.01424,-0.000165,24.019084,-0.0076,1.396
1314.00,7.547757,25.01390,-0.000165,24.018301,-0.0077,1.396
1316.00,7.548504,25.01435,-0.000166,24.018435,-0.0077,1.395
1318.00,7.548673,25.01373,-0.000166,24.018758,-0.0077,1.395
1320.00,7.549128,25.01314,-0.000166,24.019110,-0.0077,1.396
1322.00,7.549425,25.01340,-0.000164,24.018289,-0.0077,1.395
1324.00,7.549839,25.01375,-0.000166,24.018823,-0.0076,1.395
1326.00,7.550422,25.01384,-0.000165,24.018345,-0.0076,1.395
1328.00,7.550389,25.01406,-0.000165,24.018357,-0.0077,1.396
1330.00,7.550267,25.01376,-0.000167,24.018577,-0.0076,1.396
1332.00,7.551006,25.01350,-0.000166,24.018619,-0.0077,1.395
1334.00,7.552338,25.01325,-0.000165,24.018408,-0.0077,1.394
1336.00,7.552126,25.01371,-0.000165,24.018254,-0.0077,1.395
1338.00,7.552202,25.01383,-0.000165,24.018816,-0.0076,1.396
1340.00,7.552707,25.01424,-0.000166,24.018461,-0.0076,1.395
1342.00,7.552929,25.01430,-0.000165,24.018836,-0.0076,1.395
1344.00,7.553274,25.01351,-0.000164,24.018624,-0.0076,1.396
1346.00,7.553442,25.01419,-0.000164,24.019674,-0.0076,1.396
1348.00,7.552740,25.01433,-0.000165,24.018504,-0.0076,1.395
1350.00,7.553002,25.01360,-0.000163,24.018477,-0.0077,1.395
1352.00,7.553868,25.01302,-0.000165,24.018600,-0.0076,1.395
1354.00,7.552875,25.01316,-0.000164,24.018390,-0.0076,1.396
1356.00,7.552309,25.01339,-0.000164,24.018305,-0.0076,1.396
1358.00,7.552945,25.01304,-0.000165,24.018816,-0.0076,1.395
1360.00,7.553772,25.01298,-0.000165,24.018287,-0.0077,1.395
1362.00,7.553586,25.01345,-0.000164,24.019023,-0.0076,1.395
1364.00,7.553232,25.01369,-0.000164,24.018742,-0.0076,1.395
1366.00,7.553782,25.01352,-0.000166,24.018263,-0.0076,1.395
1368.00,7.552921,25.01296,-0.000165,24.018680,-0.0077,1.396
1370.00,7.552804,25.01179,-0.000165,24.019454,-0.0077,1.395
1372.00,7.552338,25.01249,-0.000165,24.018231,-0.0076,1.395
1374.00,7.552794,25.01195,-0.000163,24.018506,-0.0077,1.395
1376.00,7.552655,25.01274,-0.000164,24.018707,-0.0077,1.396
1378.00,7.552633,25.01228,-0.000163,24.018283,-0.0076,1.395
1380.00,7.552473,25.01303,-0.000166,24.018773,-0.0077,1.395
1382.00,7.552720,25.01337,-0.000167,24.018483,-0.0077,1.395
1384.00,7.553030,25.01286,-0.000165,24.018606,-0.0077,1.395
1386.00,7.553706,25.01234,-0.000165,24.019070,-0.0076,1.396
1388.00,7.554562,25.01329,-0.000165,24.018530,-0.0076,1.396
1390.00,7.553540,25.01337,-0.000165,24.019093,-0.0076,1.395
1392.00,7.553373,25.01329,-0.000166,24.018457,-0.0076,1.396
1394.00,7.553638,25.01239,-0.000166,24.017727,-0.0077,1.396
1396.00,7.553186,25.01369,-0.000166,24.018823,-0.0076,1.396
1398.00,7.553227,25.01374,-0.000165,24.019371,-0.0077,1.395
1400.00,7.553201,25.01323,-0.000164,24.018492,-0.0077,1.395
1402.00,7.552972,25.01339,-0.000165,24.018836,-0.0076,1.395
1404.00,7.553084,25.01268,-0.000164,24.019249,-0.0076,1.396
1406.00,7.552532,25.01333,-0.000163,24.018251,-0.0076,1.396
1408.00,7.552279,25.01330,-0.000165,24.018298,-0.0076,1.396
1410.00,7.551815,25.01342,-0.000165,24.019057,-0.0076,1.396
1412.00,7.552380,25.01286,-0.000166,24.018785,-0.0076,1.396
1414.00,7.551426,25.01223,-0.000164,24.018310,-0.0076,1.395
1416.00,7.551763,25.01223,-0.000164,24.018415,-0.0077,1.395
1418.00,7.551539,25.01297,-0.000164,24.018867,-0.0077,1.396
1420.00,7.551569,25.01375,-0.000165,24.018484,-0.0076,1.395
1422.00,7.551910,25.01323,-0.000165,24.018740,-0.0076,1.395
1424.00,7.551705,25.01317,-0.000165,24.018537,-0.0076,1.396
1426.00,7.551478,25.01359,-0.000164,24.018448,-0.0076,1.395
1428.00,7.551119,25.01320,-0.000164,24.018104,-0.0076,1.395
1430.00,7.550692,25.01351,-0.000166,24.018492,-0.0076,1.396
1432.00,7.550741,25.01389,-0.000165,24.018622,-0.0077,1.396
1434.00,7.551517,25.01360,-0.000166,24.018724,-0.0076,1.396
1436.00,7.551809,25.01383,-0.000167,24.019034,-0.0077,1.396
1438.00,7.551714,25.01299,-0.000167,24.018428,-0.0077,1.396
1440.00,7.550606,25.01365,-0.000166,24.018749,-0.0077,1.395
1442.00,7.550074,25.01421,-0.000166,24.018791,-0.0077,1.396
1444.00,7.550008,25.01371,-0.000165,24.018535,-0.0076,1.395
1446.00,7.549999,25.01412,-0.000165,24.018338,-0.0077,1.395
1448.00,7.549834,25.01483,-0.000166,24.018232,-0.0077,1.395
1450.00,7.549952,25.01338,-0.000165,24.017870,-0.0077,1.395
1452.00,7.550322,25.01464,-0.000164,24.018218,-0.0076,1.397
1454.00,7.549587,25.01484,-0.000165,24.018615,-0.0077,1.396
1456.00,7.548826,25.01470,-0.000167,24.018173,-0.0076,1.396
1458.00,7.548543,25.01540,-0.000167,24.018535,-0.0077,1.395
1460.00,7.547476,25.01517,-0.000167,24.018156,-0.0077,1.395
1462.00,7.546482,25.01445,-0.000167,24.018506,-0.0076,1.396
1464.00,7.547375,25.01495,-0.000166,24.018754,-0.0076,1.396
1466.00,7.548191,25.01576,-0.000165,24.018722,-0.0076,1.396
1468.00,7.547894,25.01519,-0.000165,24.018229,-0.0076,1.396
1470.00,7.548280,25.01415,-0.000167,24.018136,-0.0077,1.396
1472.00,7.548214,25.01477,-0.000167,24.018765,-0.0076,1.396
1474.00,7.548075,25.01464,-0.000166,24.018811,-0.0076,1.395
1476.00,7.547461,25.01450,-0.000165,24.018116,-0.0077,1.396
1478.00,7.547952,25.01421,-0.000166,24.018193,-0.0076,1.396
1480.00,7.548141,25.01421,-0.000166,24.018296,-0.0077,1.395
1482.00,7.547830,25.01370,-0.000166,24.018412,-0.0077,1.396
1484.00,7.546968,25.01361,-0.000166,24.018187,-0.0076,1.396
1486.00,7.546571,25.01417,-0.000166,24.018383,-0.0077,1.396
1488.00,7.547428,25.01400,-0.000165,24.018381,-0.0077,1.396
1490.00,7.547414,25.01373,-0.000166,24.018124,-0.0077,1.396
1492.00,7.546853,25.01275,-0.000165,24.018018,-0.0077,1.396
1494.00,7.546401,25.01330,-0.000165,24.018046,-0.0077,1.396
1496.00,7.546015,25.01323,-0.000166,24.018791,-0.0076,1.396
1498.00,7.545666,25.01263,-0.000165,24.018473,-0.0076,1.396
1500.00,7.545074,25.01403,-0.000166,24.018354,-0.0077,1.396
1502.00,7.545111,25.01399,-0.000166,24.017518,-0.0077,1.395
1504.00,7.545642,25.01315,-0.000165,24.018428,-0.0077,1.396
1506.00,7.545016,25.01363,-0.000165,24.018925,-0.0076,1.396
1508.00,7.544738,25.01367,-0.000166,24.019064,-0.0077,1.396
1510.00,7.543755,25.01398,-0.000166,24.018849,-0.0077,1.396
1512.00,7.544963,25.01424,-0.000164,24.018452,-0.0076,1.396
1514.00,7.544604,25.01287,-0.000165,24.018648,-0.0076,1.396
1516.00,7.543170,25.01317,-0.000166,24.018515,-0.0076,1.396
1518.00,7.542827,25.01340,-0.000167,24.018939,-0.0077,1.396
1520.00,7.543276,25.01395,-0.000166,24.019175,-0.0077,1.396
1522.00,7.543113,25.01350,-0.000166,24.018872,-0.0076,1.396
1524.00,7.542310,25.01321,-0.000166,24.018898,-0.0076,1.396
1526.00,7.543041,25.01333,-0.000166,24.018455,-0.0076,1.396
1528.00,7.542812,25.01356,-0.000167,24.018234,-0.0077,1.396
1530.00,7.542772,25.01397,-0.000167,24.018582,-0.0077,1.396
1532.00,7.542662,25.01397,-0.000167,24.019026,-0.0077,1.396
1534.00,7.543268,25.01440,-0.000166,24.018519,-0.0077,1.396
1536.00,7.543135,25.01475,-0.000165,24.018615,-0.0077,1.396
1538.00,7.542982,25.01465,-0.000165,24.019030,-0.0077,1.396
1540.00,7.543386,25.01430,-0.000165,24.018609,-0.0077,1.396
1542.00,7.543222,25.01402,-0.000166,24.018423,-0.0076,1.397
1544.00,7.544062,25.01444,-0.000167,24.019182,-0.0076,1.396
1546.00,7.543949,25.01436,-0.000168,24.019547,-0.0076,1.396
1548.00,7.542451,25.01422,-0.000164,24.018575,-0.0076,1.396
1550.00,7.542310,25.01436,-0.000165,24.019180,-0.0076,1.396
1552.00,7.542148,25.01451,-0.000166,24.018700,-0.0076,1.396
1554.00,7.541289,25.01426,-0.000165,24.019028,-0.0076,1.395
1556.00,7.541928,25.01395,-0.000163,24.019017,-0.0076,1.396
1558.00,7.542313,25.01437,-0.000165,24.018499,-0.0077,1.396
1560.00,7.542078,25.01439,-0.000165,24.018481,-0.0077,1.396
1562.00,7.541652,25.01401,-0.000166,24.019023,-0.0076,1.396
1564.00,7.541657,25.01462,-0.000166,24.018682,-0.0076,1.396
1566.00,7.541286,25.01527,-0.000166,24.018602,-0.0076,1.396
1568.00,7.541030,25.01427,-0.000165,24.018457,-0.0077,1.396
1570.00,7.540964,25.01458,-0.000167,24.018174,-0.0077,1.396
1572.00,7.540943,25.01481,-0.000166,24.018430,-0.0077,1.396
1574.00,7.540946,25.01432,-0.000164,24.018515,-0.0077,1.396
1576.00,7.539876,25.01459,-0.000166,24.018214,-0.0077,1.397
1578.00,7.539425,25.01489,-0.000165,24.019043,-0.0076,1.396
1580.00,7.538973,25.01441,-0.000166,24.018544,-0.0077,1.396
1582.00,7.539200,25.01421,-0.000165,24.018193,-0.0077,1.396
1584.00,7.540292,25.01477,-0.000164,24.018771,-0.0077,1.396
1586.00,7.540188,25.01443,-0.000164,24.018332,-0.0077,1.396
1588.00,7.539573,25.01414,-0.000164,24.018731,-0.0077,1.396
1590.00,7.539392,25.01431,-0.000167,24.018613,-0.0077,1.396
1592.00,7.540222,25.01462,-0.000165,24.018287,-0.0077,1.396
1594.00,7.540311,25.01458,-0.000167,24.018406,-0.0077,1.396
1596.00,7.540304,25.01528,-0.000167,24.018526,-0.0077,1.395
1598.00,7.539915,25.01481,-0.000164,24.018718,-0.0077,1.396
1600.00,7.539924,25.01476,-0.000166,24.018245,-0.0076,1.397
1602.00,7.539572,25.01472,-0.000166,24.018399,-0.0076,1.396
1604.00,7.538826,25.01523,-0.000166,24.018571,-0.0077,1.396
1606.00,7.537741,25.01540,-0.000166,24.018423,-0.0077,1.396
1608.00,7.538737,25.01483,-0.000166,24.018517,-0.0077,1.396
1610.00,7.538421,25.01509,-0.000167,24.018662,-0.0076,1.396
1612.00,7.538322,25.01479,-0.000166,24.019039,-0.0077,1.397
1614.00,7.538099,25.01483,-0.000166,24.017857,-0.0077,1.397
1616.00,7.538379,25.01500,-0.000167,24.018203,-0.0076,1.396
1618.00,7.538279,25.01469,-0.000166,24.018729,-0.0076,1.397
1620.00,7.537560,25.01506,-0.000166,24.018187,-0.0077,1.396
1622.00,7.536453,25.01440,-0.000165,24.018921,-0.0076,1.396
1624.00,7.537202,25.01485,-0.000166,24.019155,-0.0076,1.397
1626.00,7.537127,25.01495,-0.000166,24.019563,-0.0077,1.396
1628.00,7.537495,25.01456,-0.000165,24.017970,-0.0076,1.396
1630.00,7.537242,25.01487,-0.000165,24.017931,-0.0076,1.396
1632.00,7.536530,25.01559,-0.000165,24.018874,-0.0077,1.395
1634.00,7.536450,25.01528,-0.000164,24.018872,-0.0076,1.396
1636.00,7.536826,25.01560,-0.000166,24.018562,-0.0076,1.396
1638.00,7.537280,25.01534,-0.000165,24.019014,-0.0076,1.396
1640.00,7.537446,25.01578,-0.000165,24.018444,-0.0077,1.397
1642.00,7.537203,25.01542,-0.000166,24.018444,-0.0077,1.396
1644.00,7.536722,25.01703,-0.000165,24.018617,-0.0077,1.396
1646.00,7.536494,25.01596,-0.000165,24.018724,-0.0076,1.397
1648.00,7.535598,25.01584,-0.000164,24.018570,-0.0077,1.396
1650.00,7.535488,25.01606,-0.000167,24.018541,-0.0076,1.396
1652.00,7.535781,25.01588,-0.000163,24.018635,-0.0076,1.396
1654.00,7.535588,25.01558,-0.000164,24.018517,-0.0076,1.395
1656.00,7.535605,25.01606,-0.000165,24.018194,-0.0076,1.396
1658.00,7.535528,25.01460,-0.000165,24.018716,-0.0077,1.396
1660.00,7.535590,25.01547,-0.000166,24.018825,-0.0077,1.396
1662.00,7.535628,25.01601,-0.000166,24.018914,-0.0077,1.396
1664.00,7.536066,25.01488,-0.000165,24.018328,-0.0077,1.396
1666.00,7.535516,25.01505,-0.000167,24.018361,-0.0076,1.396
1668.00,7.534442,25.01499,-0.000167,24.018974,-0.0076,1.396
1670.00,7.535013,25.01453,-0.000163,24.017854,-0.0077,1.396
1672.00,7.535033,25.01500,-0.000164,24.018484,-0.0077,1.396
1674.00,7.534843,25.01519,-0.000166,24.018561,-0.0077,1.397
1676.00,7.534801,25.01491,-0.000164,24.018499,-0.0076,1.396
1678.00,7.534866,25.01563,-0.000165,24.018521,-0.0077,1.396
1680.00,7.534380,25.01561,-0.000166,24.018619,-0.0076,1.397
1682.00,7.533475,25.01653,-0.000167,24.019084,-0.0076,1.396
1684.00,7.532960,25.01560,-0.000164,24.019447,-0.0076,1.396
1686.00,7.532851,25.01532,-0.000165,24.018769,-0.0076,1.396
1688.00,7.533297,25.01617,-0.000166,24.018573,-0.0076,1.396
1690.00,7.533957,25.01610,-0.000166,24.018947,-0.0076,1.396
1692.00,7.534081,25.01648,-0.000166,24.018461,-0.0076,1.395
1694.00,7.532916,25.01626,-0.000165,24.018751,-0.0077,1.396
1696.00,7.532893,25.01624,-0.000166,24.017915,-0.0077,1.397
1698.00,7.533803,25.01564,-0.000167,24.018267,-0.0076,1.396
1700.00,7.533144,25.01570,-0.000166,24.018753,-0.0076,1.396
1702.00,7.532959,25.01642,-0.000164,24.018455,-0.0076,1.396
1704.00,7.532950,25.01667,-0.000166,24.018455,-0.0077,1.397
1706.00,7.532267,25.01635,-0.000167,24.018635,-0.0076,1.397
1708.00,7.531943,25.01593,-0.000166,24.018637,-0.0076,1.396
1710.00,7.531922,25.01649,-0.000166,24.018836,-0.0076,1.396
1712.00,7.531463,25.01627,-0.000166,24.018997,-0.0077,1.396
1714.00,7.531083,25.01597,-0.000166,24.018323,-0.0077,1.396
1716.00,7.531648,25.01532,-0.000166,24.018472,-0.0076,1.396
1718.00,7.531924,25.01601,-0.000167,24.018789,-0.0076,1.397
1720.00,7.532060,25.01584,-0.000165,24.018348,-0.0076,1.396
1722.00,7.532050,25.01590,-0.000165,24.018363,-0.0077,1.397
1724.00,7.531478,25.01610,-0.000166,24.018522,-0.0076,1.396
1726.00,7.530849,25.01576,-0.000165,24.018361,-0.0077,1.395
1728.00,7.530708,25.01489,-0.000166,24.017944,-0.0076,1.396
1730.00,7.530908,25.01534,-0.000165,24.018459,-0.0077,1.396
1732.00,7.531246,25.01523,-0.000165,24.018660,-0.0076,1.397
1734.00,7.530602,25.01550,-0.000166,24.018341,-0.0076,1.397
1736.00,7.530852,25.01554,-0.000165,24.018238,-0.0077,1.396
1738.00,7.531118,25.01571,-0.000165,24.018622,-0.0077,1.396
1740.00,7.531264,25.01607,-0.000165,24.017761,-0.0076,1.397
1742.00,7.531101,25.01630,-0.000166,24.018490,-0.0076,1.397
1744.00,7.530883,25.01592,-0.000166,24.018847,-0.0076,1.396
1746.00,7.530992,25.01578,-0.000166,24.018867,-0.0077,1.397
1748.00,7.531721,25.01452,-0.000166,24.018898,-0.0076,1.396
1750.00,7.530648,25.01535,-0.000166,24.019092,-0.0076,1.397
1752.00,7.529228,25.01604,-0.000166,24.018272,-0.0077,1.397
1754.00,7.528918,25.01623,-0.000166,24.018638,-0.0077,1.397
1756.00,7.529110,25.01551,-0.000166,24.018783,-0.0076,1.396
1758.00,7.528952,25.01555,-0.000165,24.018967,-0.0076,1.396
1760.00,7.529223,25.01573,-0.000165,24.018256,-0.0076,1.396
1762.00,7.528611,25.01510,-0.000165,24.018751,-0.0076,1.397
1764.00,7.528185,25.01485,-0.000166,24.019222,-0.0076,1.397
1766.00,7.528782,25.01517,-0.000166,24.018899,-0.0076,1.396
1768.00,7.528905,25.01558,-0.000165,24.018956,-0.0076,1.397
1770.00,7.528471,25.01603,-0.000167,24.018791,-0.0076,1.397
1772.00,7.528304,25.01609,-0.000166,24.018910,-0.0076,1.397
1774.00,7.528085,25.01597,-0.000165,24.018938,-0.0076,1.397
1776.00,7.528009,25.01602,-0.000165,24.018742,-0.0076,1.397
1778.00,7.528254,25.01645,-0.000166,24.018383,-0.0076,1.397
1780.00,7.527533,25.01524,-0.000165,24.018829,-0.0076,1.397
1782.00,7.527807,25.01559,-0.000167,24.018653,-0.0076,1.397
1784.00,7.528253,25.01613,-0.000164,24.018689,-0.0076,1.397
1786.00,7.528227,25.01625,-0.000165,24.018339,-0.0076,1.397
1788.00,7.528644,25.01601,-0.000166,24.018553,-0.0076,1.397
1790.00,7.528408,25.01617,-0.000164,24.019032,-0.0076,1.397
1792.00,7.527970,25.01500,-0.000164,24.019046,-0.0076,1.397
1794.00,7.527961,25.01460,-0.000165,24.018847,-0.0076,1.397
1796.00,7.527521,25.01473,-0.000164,24.018412,-0.0076,1.396
1798.00,7.527223,25.01488,-0.000163,24.019126,-0.0076,1.397
1800.00,7.527310,25.01520,-0.000164,24.019159,-0.0076,1.397
1802.00,7.527147,25.01596,-0.000165,24.019333,-0.0076,1.397
@3,12.0000,24.0
1804.00,7.525952,25.01708,-0.000165,24.019318,-0.0076,1.397
1806.00,7.519331,25.01689,-0.000163,24.018459,-0.0076,1.395
1808.00,7.510314,25.01652,-0.000164,24.018928,-0.0076,1.395
1810.00,7.497593,25.01684,-0.000163,24.018252,-0.0076,1.395
1812.00,7.483426,25.01550,-0.000164,24.018111,-0.0076,1.397
1814.00,7.470139,25.01573,-0.000165,24.018928,-0.0076,1.397
1816.00,7.458647,25.01695,-0.000165,24.018609,-0.0077,1.396
1818.00,7.446737,25.01725,-0.000166,24.018762,-0.0076,1.398
1820.00,7.435599,25.01777,-0.000166,24.018551,-0.0076,1.398
1822.00,7.423719,25.01711,-0.000168,24.018196,-0.0076,1.398
1824.00,7.411847,25.01565,-0.000166,24.018698,-0.0077,1.398
1826.00,7.400947,25.01523,-0.000166,24.018390,-0.0076,1.398
1828.00,7.392834,25.01585,-0.000167,24.018122,-0.0076,1.398
1830.00,7.390073,25.01616,-0.000166,24.018760,-0.0076,1.399
1832.00,7.391074,25.01614,-0.000167,24.019014,-0.0076,1.399
1834.00,7.395395,25.01632,-0.000166,24.018454,-0.0077,1.399
1836.00,7.400954,25.01616,-0.000167,24.018794,-0.0077,1.398
1838.00,7.406554,25.01556,-0.000167,24.018218,-0.0076,1.398
1840.00,7.411439,25.01515,-0.000166,24.018836,-0.0076,1.398
1842.00,7.416072,25.01584,-0.000166,24.019235,-0.0076,1.397
1844.00,7.420551,25.01567,-0.000167,24.018965,-0.0076,1.397
1846.00,7.425167,25.01544,-0.000165,24.019329,-0.0076,1.397
1848.00,7.430201,25.01531,-0.000165,24.019532,-0.0076,1.397
1850.00,7.435183,25.01508,-0.000165,24.018899,-0.0077,1.397
1852.00,7.441361,25.01576,-0.000165,24.018550,-0.0076,1.398
1854.00,7.446385,25.01553,-0.000164,24.019209,-0.0077,1.397
1856.00,7.450601,25.01491,-0.000165,24.019315,-0.0076,1.397
1858.00,7.454935,25.01589,-0.000166,24.019161,-0.0076,1.397
1860.00,7.459024,25.01495,-0.000165,24.018289,-0.0076,1.397
1862.00,7.463305,25.01595,-0.000163,24.018836,-0.0077,1.397
1864.00,7.466616,25.01617,-0.000164,24.019220,-0.0076,1.397
1866.00,7.470730,25.01542,-0.000166,24.018725,-0.0076,1.397
1868.00,7.474893,25.01629,-0.000165,24.019267,-0.0076,1.396
1870.00,7.477250,25.01625,-0.000166,24.018394,-0.0076,1.397
1872.00,7.480034,25.01617,-0.000165,24.018323,-0.0076,1.397
1874.00,7.483233,25.01566,-0.000166,24.018825,-0.0076,1.397
1876.00,7.485030,25.01529,-0.000166,24.019525,-0.0076,1.397
1878.00,7.487204,25.01545,-0.000166,24.018160,-0.0076,1.397
1880.00,7.489037,25.01525,-0.000167,24.018805,-0.0076,1.398
1882.00,7.491198,25.01488,-0.000166,24.018332,-0.0076,1.397
1884.00,7.493129,25.01458,-0.000166,24.018512,-0.0077,1.397
1886.00,7.493905,25.01494,-0.000165,24.018698,-0.0076,1.397
1888.00,7.494893,25.01455,-0.000167,24.018312,-0.0076,1.397
1890.00,7.496390,25.01565,-0.000167,24.018865,-0.0076,1.397
1892.00,7.498001,25.01543,-0.000167,24.019055,-0.0076,1.397
1894.00,7.499482,25.01424,-0.000164,24.018419,-0.0076,1.397
1896.00,7.501137,25.01417,-0.000164,24.018535,-0.0077,1.397
1898.00,7.501340,25.01431,-0.000165,24.018229,-0.0076,1.397
1900.00,7.501131,25.01465,-0.000166,24.018372,-0.0076,1.397
1902.00,7.502241,25.01410,-0.000166,24.018539,-0.0076,1.397
1904.00,7.502615,25.01415,-0.000165,24.018807,-0.0077,1.397
1906.00,7.502843,25.01471,-0.000165,24.018800,-0.0076,1.397
1908.00,7.503635,25.01598,-0.000166,24.018609,-0.0076,1.397
1910.00,7.504822,25.01589,-0.000167,24.018887,-0.0076,1.397
1912.00,7.504605,25.01579,-0.000165,24.019112,-0.0077,1.397
1914.00,7.504547,25.01553,-0.000165,24.018731,-0.0077,1.397
1916.00,7.504957,25.01575,-0.000166,24.018841,-0.0076,1.397
1918.00,7.506083,25.01515,-0.000166,24.018811,-0.0076,1.397
1920.00,7.506076,25.01486,-0.000166,24.018716,-0.0076,1.397
1922.00,7.506661,25.01379,-0.000166,24.018385,-0.0076,1.397
1924.00,7.506349,25.01467,-0.000166,24.018122,-0.0076,1.397
1926.00,7.507038,25.01466,-0.000165,24.018885,-0.0076,1.397
1928.00,7.508485,25.01355,-0.000166,24.019184,-0.0076,1.397
1930.00,7.508282,25.01399,-0.000167,24.018831,-0.0076,1.397
1932.00,7.508125,25.01388,-0.000167,24.018892,-0.0076,1.398
1934.00,7.508714,25.01421,-0.000167,24.018733,-0.0076,1.397
1936.00,7.509299,25.01478,-0.000166,24.018566,-0.0076,1.397
1938.00,7.509410,25.01477,-0.000165,24.019126,-0.0076,1.396
1940.00,7.509233,25.01421,-0.000165,24.018800,-0.0076,1.397
1942.00,7.509607,25.01397,-0.000166,24.019059,-0.0076,1.397
1944.00,7.509614,25.01415,-0.000166,24.018992,-0.0076,1.397
1946.00,7.510114,25.01385,-0.000165,24.018428,-0.0076,1.397
1948.00,7.511160,25.01420,-0.000167,24.019135,-0.0076,1.397
1950.00,7.510881,25.01535,-0.000166,24.018635,-0.0077,1.396
1952.00,7.510259,25.01460,-0.000166,24.018972,-0.0076,1.397
1954.00,7.509915,25.01460,-0.000166,24.018290,-0.0077,1.397
1956.00,7.510592,25.01487,-0.000165,24.018907,-0.0076,1.397
1958.00,7.511013,25.01457,-0.000167,24.018372,-0.0076,1.398
1960.00,7.511075,25.01428,-0.000166,24.019016,-0.0076,1.397
1962.00,7.511246,25.01442,-0.000166,24.019017,-0.0077,1.397
1964.00,7.512003,25.01412,-0.000166,24.017933,-0.0076,1.397
1966.00,7.511473,25.01449,-0.000166,24.019485,-0.0076,1.397
1968.00,7.511526,25.01489,-0.000166,24.019402,-0.0076,1.397
1970.00,7.511375,25.01511,-0.000166,24.018856,-0.0076,1.398
1972.00,7.512121,25.01483,-0.000166,24.019021,-0.0076,1.397
1974.00,7.513124,25.01463,-0.000167,24.018571,-0.0076,1.397
1976.00,7.512371,25.01515,-0.000168,24.018655,-0.0076,1.398
1978.00,7.511941,25.01538,-0.000168,24.018501,-0.0076,1.397
1980.00,7.511381,25.01427,-0.000167,24.018658,-0.0076,1.397
1982.00,7.511875,25.01446,-0.000166,24.019229,-0.0076,1.397
1984.00,7.512367,25.01476,-0.000166,24.019356,-0.0076,1.397
1986.00,7.512621,25.01504,-0.000165,24.017933,-0.0076,1.397
1988.00,7.512884,25.01468,-0.000167,24.018464,-0.0076,1.397
1990.00,7.513371,25.01440,-0.000167,24.018707,-0.0076,1.397
1992.00,7.513728,25.01447,-0.000167,24.018876,-0.0076,1.398
1994.00,7.513519,25.01489,-0.000167,24.018164,-0.0077,1.397
1996.00,7.512665,25.01442,-0.000167,24.018198,-0.0077,1.397
1998.00,7.513234,25.01489,-0.000166,24.018484,-0.0076,1.396
2000.00,7.513541,25.01495,-0.000165,24.019293,-0.0076,1.397
2002.00,7.512611,25.01541,-0.000166,24.019287,-0.0076,1.398
2004.00,7.511696,25.01533,-0.000167,24.019193,-0.0076,1.397
2006.00,7.512241,25.01519,-0.000167,24.019099,-0.0076,1.397
2008.00,7.512417,25.01469,-0.000167,24.019264,-0.0076,1.397
2010.00,7.512519,25.01536,-0.000165,24.019197,-0.0076,1.397
2012.00,7.512981,25.01505,-0.000166,24.019260,-0.0076,1.397
2014.00,7.512411,25.01461,-0.000166,24.019275,-0.0076,1.397
2016.00,7.512389,25.01518,-0.000166,24.019425,-0.0076,1.397
2018.00,7.512966,25.01526,-0.000165,24.018802,-0.0076,1.397
2020.00,7.512665,25.01484,-0.000165,24.019059,-0.0076,1.397
2022.00,7.512531,25.01450,-0.000166,24.019432,-0.0076,1.398
2024.00,7.512053,25.01517,-0.000167,24.019440,-0.0076,1.397
2026.00,7.512247,25.01574,-0.000165,24.018945,-0.0076,1.397
2028.00,7.512401,25.01588,-0.000167,24.018858,-0.0076,1.398
2030.00,7.513066,25.01469,-0.000166,24.018865,-0.0077,1.397
2032.00,7.512751,25.01403,-0.000167,24.018702,-0.0076,1.397
2034.00,7.512032,25.01423,-0.000166,24.019182,-0.0076,1.398
2036.00,7.511866,25.01477,-0.000165,24.018899,-0.0076,1.397
2038.00,7.512678,25.01464,-0.000166,24.018631,-0.0077,1.397
2040.00,7.512281,25.01495,-0.000166,24.019460,-0.0076,1.398
2042.00,7.512132,25.01533,-0.000167,24.018303,-0.0076,1.398
2044.00,7.510866,25.01580,-0.000166,24.018452,-0.0076,1.398
2046.00,7.510273,25.01487,-0.000166,24.018981,-0.0076,1.398
2048.00,7.511362,25.01511,-0.000166,24.019664,-0.0076,1.398
2050.00,7.511404,25.01560,-0.000166,24.018787,-0.0076,1.397
2052.00,7.511163,25.01633,-0.000165,24.019351,-0.0076,1.397
2054.00,7.511196,25.01622,-0.000166,24.019610,-0.0076,1.397
2056.00,7.511760,25.01621,-0.000165,24.019037,-0.0076,1.397
2058.00,7.511399,25.01670,-0.000165,24.018660,-0.0076,1.397
2060.00,7.511131,25.01631,-0.000167,24.018559,-0.0076,1.398
2062.00,7.511094,25.01583,-0.000167,24.019050,-0.0076,1.397
2064.00,7.510614,25.01639,-0.000167,24.018878,-0.0076,1.398
2066.00,7.510501,25.01688,-0.000167,24.019168,-0.0076,1.398
2068.00,7.510985,25.01707,-0.000167,24.018847,-0.0076,1.398
2070.00,7.510772,25.01598,-0.000166,24.018780,-0.0076,1.398
2072.00,7.511448,25.01631,-0.000167,24.019046,-0.0076,1.397
2074.00,7.511200,25.01644,-0.000167,24.018903,-0.0076,1.397
2076.00,7.511178,25.01633,-0.000168,24.019164,-0.0076,1.397
2078.00,7.510620,25.01623,-0.000166,24.019369,-0.0076,1.398
2080.00,7.510559,25.01687,-0.000166,24.019788,-0.0076,1.397
2082.00,7.510011,25.01645,-0.000167,24.018956,-0.0076,1.398
2084.00,7.509331,25.01609,-0.000166,24.018796,-0.0076,1.397
2086.00,7.510276,25.01626,-0.000165,24.018336,-0.0076,1.397
2088.00,7.510356,25.01585,-0.000167,24.018550,-0.0076,1.398
2090.00,7.509448,25.01610,-0.000167,24.018791,-0.0076,1.397
2092.00,7.509783,25.01555,-0.000167,24.018446,-0.0076,1.398
2094.00,7.510979,25.01540,-0.000167,24.019362,-0.0076,1.398
2096.00,7.511153,25.01484,-0.000166,24.019043,-0.0076,1.398
2098.00,7.510841,25.01545,-0.000167,24.018745,-0.0076,1.398
2100.00,7.509956,25.01592,-0.000167,24.019367,-0.0077,1.398
2102.00,7.510186,25.01549,-0.000166,24.018535,-0.0076,1.398
2104.00,7.509896,25.01585,-0.000167,24.018281,-0.0076,1.398
2106.00,7.510900,25.01562,-0.000167,24.018818,-0.0077,1.398
2108.00,7.510429,25.01515,-0.000167,24.018696,-0.0077,1.397
2110.00,7.510448,25.01565,-0.000167,24.018359,-0.0076,1.398
2112.00,7.509580,25.01578,-0.000166,24.019238,-0.0076,1.398
2114.00,7.508616,25.01586,-0.000167,24.018260,-0.0076,1.398
2116.00,7.508280,25.01570,-0.000166,24.018196,-0.0076,1.398
2118.00,7.508462,25.01570,-0.000167,24.018468,-0.0076,1.398
2120.00,7.508468,25.01616,-0.000167,24.018472,-0.0076,1.398
2122.00,7.508724,25.01688,-0.000166,24.018963,-0.0077,1.398
2124.00,7.508494,25.01612,-0.000166,24.018367,-0.0076,1.398
2126.00,7.508482,25.01587,-0.000167,24.019072,-0.0076,1.397
2128.00,7.509563,25.01600,-0.000167,24.019349,-0.0076,1.397
2130.00,7.509599,25.01606,-0.000167,24.019655,-0.0076,1.398
2132.00,7.508837,25.01716,-0.000166,24.019518,-0.0076,1.398
2134.00,7.508557,25.01635,-0.000164,24.018307,-0.0076,1.398
2136.00,7.509210,25.01611,-0.000165,24.018852,-0.0076,1.398
2138.00,7.509534,25.01558,-0.000167,24.019046,-0.0076,1.398
2140.00,7.509081,25.01602,-0.000166,24.018617,-0.0076,1.398
2142.00,7.508794,25.01615,-0.000165,24.018762,-0.0076,1.398
2144.00,7.508210,25.01643,-0.000166,24.019092,-0.0076,1.398
2146.00,7.507642,25.01660,-0.000166,24.018671,-0.0076,1.398
2148.00,7.507869,25.01649,-0.000167,24.018870,-0.0076,1.397
2150.00,7.507772,25.01654,-0.000166,24.019202,-0.0076,1.398
2152.00,7.507650,25.01607,-0.000166,24.019070,-0.0076,1.398
2154.00,7.507582,25.01688,-0.000166,24.018974,-0.0076,1.397
2156.00,7.507074,25.01741,-0.000166,24.019155,-0.0076,1.398
2158.00,7.506762,25.01696,-0.000166,24.019193,-0.0076,1.398
2160.00,7.506277,25.01632,-0.000164,24.018606,-0.0076,1.398
2162.00,7.506156,25.01660,-0.000165,24.018957,-0.0076,1.399
2164.00,7.506991,25.01683,-0.000166,24.019055,-0.0077,1.398
2166.00,7.507240,25.01736,-0.000167,24.019081,-0.0077,1.398
2168.00,7.506788,25.01696,-0.000164,24.018970,-0.0077,1.398
2170.00,7.506855,25.01735,-0.000167,24.018722,-0.0077,1.398
2172.00,7.507465,25.01710,-0.000167,24.019008,-0.0076,1.398
2174.00,7.506528,25.01645,-0.000167,24.019215,-0.0076,1.398
2176.00,7.506119,25.01614,-0.000167,24.018764,-0.0076,1.398
2178.00,7.505955,25.01552,-0.000167,24.019431,-0.0076,1.398
2180.00,7.506768,25.01510,-0.000165,24.018546,-0.0076,1.397
2182.00,7.507024,25.01569,-0.000167,24.019117,-0.0076,1.398
2184.00,7.506783,25.01709,-0.000167,24.018782,-0.0076,1.398
2186.00,7.506410,25.01677,-0.000166,24.019103,-0.0076,1.398
2188.00,7.506512,25.01592,-0.000166,24.018283,-0.0076,1.398
2190.00,7.506448,25.01654,-0.000166,24.018582,-0.0076,1.398
2192.00,7.506656,25.01672,-0.000167,24.018963,-0.0076,1.398
2194.00,7.506315,25.01671,-0.000165,24.018561,-0.0076,1.398
2196.00,7.507110,25.01560,-0.000164,24.018272,-0.0076,1.397
2198.00,7.506795,25.01709,-0.000167,24.018874,-0.0076,1.398
2200.00,7.506338,25.01720,-0.000166,24.018582,-0.0076,1.398
2202.00,7.505460,25.01702,-0.000165,24.018807,-0.0076,1.398
2204.00,7.504913,25.01734,-0.000169,24.019092,-0.0076,1.398
2206.00,7.504779,25.01763,-0.000165,24.019340,-0.0076,1.398
2208.00,7.504816,25.01807,-0.000167,24.018803,-0.0076,1.398
2210.00,7.505430,25.01709,-0.000166,24.019104,-0.0076,1.398
2212.00,7.505869,25.01704,-0.000166,24.018814,-0.0076,1.398
2214.00,7.505233,25.01729,-0.000167,24.018885,-0.0076,1.398
2216.00,7.505115,25.01731,-0.000167,24.019166,-0.0076,1.398
2218.00,7.504768,25.01648,-0.000168,24.019177,-0.0076,1.398
2220.00,7.505687,25.01630,-0.000167,24.018936,-0.0076,1.398
2222.00,7.505500,25.01714,-0.000167,24.019492,-0.0076,1.398
2224.00,7.505142,25.01797,-0.000167,24.018660,-0.0076,1.398
2226.00,7.504624,25.01750,-0.000166,24.018530,-0.0076,1.398
2228.00,7.504857,25.01690,-0.000166,24.018968,-0.0077,1.399
2230.00,7.505742,25.01677,-0.000167,24.018758,-0.0077,1.398
2232.00,7.505244,25.01733,-0.000167,24.019367,-0.0076,1.398
2234.00,7.504625,25.01708,-0.000167,24.018241,-0.0077,1.398
2236.00,7.504899,25.01739,-0.000166,24.019115,-0.0076,1.398
2238.00,7.505294,25.01777,-0.000165,24.018918,-0.0076,1.398
2240.00,7.505601,25.01744,-0.000166,24.019043,-0.0076,1.398
2242.00,7.505828,25.01787,-0.000166,24.018756,-0.0076,1.398
2244.00,7.505506,25.01719,-0.000166,24.018771,-0.0076,1.398
2246.00,7.504979,25.01716,-0.000165,24.019108,-0.0076,1.398
2248.00,7.505317,25.01686,-0.000166,24.019378,-0.0076,1.398
2250.00,7.505327,25.01652,-0.000166,24.019400,-0.0076,1.398
2252.00,7.504007,25.01739,-0.000166,24.019237,-0.0076,1.398
2254.00,7.504001,25.01769,-0.000166,24.019427,-0.0076,1.398
2256.00,7.503938,25.01797,-0.000166,24.019240,-0.0076,1.398
2258.00,7.504121,25.01799,-0.000166,24.018550,-0.0076,1.398
2260.00,7.503446,25.01846,-0.000166,24.019231,-0.0076,1.398
2262.00,7.503053,25.01848,-0.000167,24.018988,-0.0076,1.398
2264.00,7.503190,25.01802,-0.000166,24.018898,-0.0076,1.397
2266.00,7.503429,25.01721,-0.000165,24.019529,-0.0076,1.398
2268.00,7.503353,25.01743,-0.000165,24.018936,-0.0076,1.398
2270.00,7.502941,25.01815,-0.000165,24.019614,-0.0076,1.398
2272.00,7.503611,25.01883,-0.000167,24.019710,-0.0076,1.398
2274.00,7.503747,25.01812,-0.000166,24.019035,-0.0076,1.398
2276.00,7.503468,25.01703,-0.000167,24.018696,-0.0076,1.398
2278.00,7.502412,25.01702,-0.000165,24.018519,-0.0076,1.398
2280.00,7.502085,25.01788,-0.000166,24.018957,-0.0076,1.398
2282.00,7.502253,25.01816,-0.000165,24.019255,-0.0077,1.398
2284.00,7.502912,25.01745,-0.000165,24.019054,-0.0076,1.398
2286.00,7.504217,25.01707,-0.000166,24.019130,-0.0076,1.398
2288.00,7.503815,25.01690,-0.000167,24.019478,-0.0076,1.398
2290.00,7.502575,25.01724,-0.000167,24.019463,-0.0076,1.398
2292.00,7.502078,25.01640,-0.000166,24.018809,-0.0076,1.398
2294.00,7.502089,25.01665,-0.000166,24.019142,-0.0076,1.399
2296.00,7.502091,25.01838,-0.000168,24.018847,-0.0076,1.398
2298.00,7.502168,25.01842,-0.000166,24.019104,-0.0076,1.399
2300.00,7.502432,25.01833,-0.000167,24.019304,-0.0076,1.398
2302.00,7.502532,25.01787,-0.000166,24.019318,-0.0076,1.398
2304.00,7.502644,25.01709,-0.000165,24.019034,-0.0077,1.397
2306.00,7.503021,25.01640,-0.000164,24.018769,-0.0077,1.398
2308.00,7.503896,25.01657,-0.000166,24.018863,-0.0076,1.398
2310.00,7.503453,25.01654,-0.000166,24.019354,-0.0076,1.398
2312.00,7.503113,25.01662,-0.000166,24.018753,-0.0076,1.398
2314.00,7.502473,25.01618,-0.000166,24.018963,-0.0076,1.399
2316.00,7.502317,25.01548,-0.000167,24.019025,-0.0076,1.398
2318.00,7.502989,25.01534,-0.000166,24.018968,-0.0076,1.397
2320.00,7.502683,25.01590,-0.000166,24.018330,-0.0076,1.398
2322.00,7.502471,25.01600,-0.000165,24.018961,-0.0076,1.398
2324.00,7.503082,25.01571,-0.000166,24.019052,-0.0076,1.398
2326.00,7.502509,25.01543,-0.000166,24.019512,-0.0076,1.398
2328.00,7.502909,25.01643,-0.000167,24.019568,-0.0077,1.398
2330.00,7.502814,25.01604,-0.000166,24.019077,-0.0076,1.398
2332.00,7.502050,25.01657,-0.000166,24.019048,-0.0077,1.398
2334.00,7.501933,25.01590,-0.000167,24.018939,-0.0077,1.399
2336.00,7.502260,25.01636,-0.000167,24.018791,-0.0076,1.398
2338.00,7.502120,25.01632,-0.000167,24.018363,-0.0077,1.398
2340.00,7.502060,25.01583,-0.000166,24.018780,-0.0076,1.398
2342.00,7.501576,25.01658,-0.000167,24.018606,-0.0076,1.398
2344.00,7.500157,25.01693,-0.000167,24.018901,-0.0076,1.398
2346.00,7.500208,25.01761,-0.000167,24.019267,-0.0076,1.398
2348.00,7.500622,25.01738,-0.000167,24.018403,-0.0077,1.399
2350.00,7.501866,25.01772,-0.000167,24.018468,-0.0076,1.398
2352.00,7.502087,25.01785,-0.000167,24.019045,-0.0076,1.399
2354.00,7.501934,25.01705,-0.000167,24.018506,-0.0076,1.398
2356.00,7.501363,25.01759,-0.000167,24.018486,-0.0077,1.398
2358.00,7.501362,25.01768,-0.000167,24.019563,-0.0076,1.398
2360.00,7.500574,25.01722,-0.000167,24.019271,-0.0076,1.398
2362.00,7.500258,25.01707,-0.000167,24.018457,-0.0077,1.398
2364.00,7.500828,25.01697,-0.000166,24.019103,-0.0076,1.398
2366.00,7.500981,25.01719,-0.000166,24.018519,-0.0076,1.399
2368.00,7.500130,25.01663,-0.000166,24.019090,-0.0076,1.399
2370.00,7.499082,25.01674,-0.000167,24.018898,-0.0076,1.399
2372.00,7.499472,25.01759,-0.000166,24.018762,-0.0076,1.398
2374.00,7.499498,25.01733,-0.000164,24.019141,-0.0076,1.398
2376.00,7.499393,25.01654,-0.000165,24.019248,-0.0076,1.398
2378.00,7.499229,25.01713,-0.000165,24.019006,-0.0076,1.398
2380.00,7.499367,25.01777,-0.000167,24.019132,-0.0076,1.398
2382.00,7.499467,25.01737,-0.000167,24.018577,-0.0076,1.398
2384.00,7.499292,25.01682,-0.000167,24.018706,-0.0076,1.398
2386.00,7.498613,25.01651,-0.000166,24.018963,-0.0077,1.398
2388.00,7.499372,25.01618,-0.000168,24.018872,-0.0077,1.399
2390.00,7.500193,25.01645,-0.000169,24.018327,-0.0076,1.399
2392.00,7.500124,25.01698,-0.000168,24.019228,-0.0076,1.398
2394.00,7.500392,25.01622,-0.000167,24.019064,-0.0076,1.398
2396.00,7.499818,25.01694,-0.000167,24.018773,-0.0076,1.398
2398.00,7.499535,25.01715,-0.000166,24.018881,-0.0076,1.398
2400.00,7.499727,25.01763,-0.000166,24.019083,-0.0076,1.399
2402.00,7.499954,25.01744,-0.000166,24.018878,-0.0076,1.399
@4,12.0000,24.0
2404.00,7.498809,25.01782,-0.000166,24.019184,-0.0076,1.399
2406.00,7.492992,25.01877,-0.000166,24.019179,-0.0077,1.398
2408.00,7.484434,25.01941,-0.000164,24.018653,-0.0077,1.397
2410.00,7.473239,25.01897,-0.000164,24.019440,-0.0077,1.397
2412.00,7.459897,25.01845,-0.000165,24.018105,-0.0076,1.398
2414.00,7.448212,25.01821,-0.000165,24.018684,-0.0076,1.399
2416.00,7.436762,25.01807,-0.000167,24.019141,-0.0076,1.399
2418.00,7.426737,25.01802,-0.000167,24.019006,-0.0076,1.400
2420.00,7.415834,25.01817,-0.000168,24.018997,-0.0076,1.399
2422.00,7.405616,25.01786,-0.000168,24.018983,-0.0076,1.399
2424.00,7.396415,25.01780,-0.000166,24.019454,-0.0076,1.399
2426.00,7.387415,25.01804,-0.000166,24.018492,-0.0076,1.399
2428.00,7.380155,25.01835,-0.000168,24.018838,-0.0076,1.400
2430.00,7.378169,25.01810,-0.000167,24.018615,-0.0076,1.400
2432.00,7.379221,25.01695,-0.000166,24.018506,-0.0076,1.401
2434.00,7.383944,25.01653,-0.000168,24.018713,-0.0076,1.401
2436.00,7.390473,25.01665,-0.000169,24.018818,-0.0076,1.401
2438.00,7.395067,25.01660,-0.000169,24.019180,-0.0076,1.399
2440.00,7.399844,25.01725,-0.000167,24.019242,-0.0076,1.399
2442.00,7.405305,25.01764,-0.000166,24.019034,-0.0077,1.399
2444.00,7.410169,25.01680,-0.000165,24.018428,-0.0077,1.399
2446.00,7.414952,25.01666,-0.000166,24.018861,-0.0076,1.399
2448.00,7.419671,25.01706,-0.000165,24.018711,-0.0076,1.398
2450.00,7.424957,25.01713,-0.000165,24.018577,-0.0077,1.399
2452.00,7.429664,25.01694,-0.000165,24.019075,-0.0076,1.399
2454.00,7.433876,25.01719,-0.000167,24.018794,-0.0076,1.399
2456.00,7.438230,25.01768,-0.000167,24.018930,-0.0076,1.398
2458.00,7.442231,25.01776,-0.000166,24.018977,-0.0076,1.399
2460.00,7.445801,25.01720,-0.000165,24.018912,-0.0076,1.399
2462.00,7.448893,25.01704,-0.000166,24.018339,-0.0076,1.399
2464.00,7.452345,25.01772,-0.000166,24.018729,-0.0076,1.399
2466.00,7.454398,25.01789,-0.000167,24.018812,-0.0076,1.398
2468.00,7.457003,25.01818,-0.000166,24.018812,-0.0076,1.399
2470.00,7.459985,25.01878,-0.000166,24.018720,-0.0077,1.399
2472.00,7.462646,25.01932,-0.000167,24.019489,-0.0076,1.399
2474.00,7.464289,25.01889,-0.000166,24.018620,-0.0076,1.399
2476.00,7.467031,25.01804,-0.000166,24.019016,-0.0076,1.398
2478.00,7.468808,25.01832,-0.000166,24.018985,-0.0076,1.398
2480.00,7.470920,25.01805,-0.000166,24.018800,-0.0076,1.399
2482.00,7.472092,25.01788,-0.000166,24.018707,-0.0076,1.399
2484.00,7.474066,25.01740,-0.000166,24.018820,-0.0076,1.399
2486.00,7.475366,25.01760,-0.000167,24.018136,-0.0076,1.399
2488.00,7.475326,25.01748,-0.000166,24.018606,-0.0077,1.399
2490.00,7.476102,25.01779,-0.000166,24.019394,-0.0076,1.399
2492.00,7.476792,25.01746,-0.000166,24.018771,-0.0076,1.399
2494.00,7.478586,25.01743,-0.000167,24.018178,-0.0076,1.399
2496.00,7.479105,25.01775,-0.000168,24.018970,-0.0076,1.399
2498.00,7.479555,25.01667,-0.000167,24.018941,-0.0076,1.399
2500.00,7.480447,25.01645,-0.000166,24.018863,-0.0076,1.398
2502.00,7.481118,25.01621,-0.000165,24.019576,-0.0076,1.398
2504.00,7.482451,25.01612,-0.000167,24.019108,-0.0076,1.399
2506.00,7.482656,25.01654,-0.000166,24.018961,-0.0076,1.399
2508.00,7.482787,25.01685,-0.000166,24.018584,-0.0076,1.399
2510.00,7.483314,25.01611,-0.000166,24.018838,-0.0077,1.399
2512.00,7.483738,25.01651,-0.000167,24.018513,-0.0076,1.399
2514.00,7.483860,25.01612,-0.000166,24.018107,-0.0076,1.398
2516.00,7.483998,25.01574,-0.000166,24.017908,-0.0076,1.398
2518.00,7.484781,25.01577,-0.000165,24.018135,-0.0076,1.399
2520.00,7.485357,25.01635,-0.000166,24.019159,-0.0076,1.398
2522.00,7.485780,25.01650,-0.000166,24.018733,-0.0076,1.398
2524.00,7.486295,25.01715,-0.000167,24.018551,-0.0076,1.398
2526.00,7.486124,25.01721,-0.000166,24.018519,-0.0077,1.399
2528.00,7.485722,25.01616,-0.000168,24.018352,-0.0076,1.399
2530.00,7.485981,25.01573,-0.000168,24.018392,-0.0076,1.399
2532.00,7.486208,25.01621,-0.000168,24.018318,-0.0076,1.399
2534.00,7.487224,25.01701,-0.000167,24.018718,-0.0077,1.399
2536.00,7.486948,25.01676,-0.000168,24.018622,-0.0076,1.399
2538.00,7.488006,25.01631,-0.000166,24.018916,-0.0076,1.398
2540.00,7.488242,25.01639,-0.000167,24.018444,-0.0077,1.398
2542.00,7.488139,25.01623,-0.000167,24.018635,-0.0076,1.399
2544.00,7.488470,25.01668,-0.000165,24.018615,-0.0076,1.399
2546.00,7.488426,25.01591,-0.000166,24.019115,-0.0076,1.399
2548.00,7.488003,25.01530,-0.000167,24.018860,-0.0076,1.399
2550.00,7.488333,25.01557,-0.000169,24.018499,-0.0076,1.399
2552.00,7.488197,25.01592,-0.000167,24.018506,-0.0076,1.399
2554.00,7.488803,25.01580,-0.000167,24.019132,-0.0077,1.399
2556.00,7.489406,25.01652,-0.000167,24.018590,-0.0076,1.399
2558.00,7.490724,25.01660,-0.000168,24.018571,-0.0076,1.399
2560.00,7.490595,25.01668,-0.000166,24.018990,-0.0076,1.399
2562.00,7.489697,25.01697,-0.000166,24.018544,-0.0077,1.399
2564.00,7.489849,25.01716,-0.000168,24.018684,-0.0077,1.399
2566.00,7.490413,25.01735,-0.000168,24.018243,-0.0077,1.399
2568.00,7.490385,25.01749,-0.000167,24.018577,-0.0077,1.399
2570.00,7.490337,25.01694,-0.000166,24.018626,-0.0076,1.399
2572.00,7.490339,25.01718,-0.000167,24.018278,-0.0076,1.399
2574.00,7.490217,25.01782,-0.000168,24.017995,-0.0077,1.399
2576.00,7.489819,25.01686,-0.000167,24.018292,-0.0077,1.399
2578.00,7.490028,25.01646,-0.000167,24.018822,-0.0076,1.399
2580.00,7.490375,25.01724,-0.000166,24.018423,-0.0076,1.399
2582.00,7.490620,25.01623,-0.000166,24.018452,-0.0076,1.399
2584.00,7.490759,25.01685,-0.000166,24.019124,-0.0076,1.399
2586.00,7.490824,25.01731,-0.000168,24.018916,-0.0076,1.399
2588.00,7.490256,25.01785,-0.000168,24.018457,-0.0077,1.399
2590.00,7.490011,25.01768,-0.000167,24.018880,-0.0077,1.399
2592.00,7.490528,25.01792,-0.000167,24.018252,-0.0076,1.399
2594.00,7.490910,25.01786,-0.000168,24.018923,-0.0076,1.400
2596.00,7.490235,25.01796,-0.000168,24.018374,-0.0076,1.399
2598.00,7.489896,25.01730,-0.000167,24.018925,-0.0076,1.399
2600.00,7.489972,25.01759,-0.000167,24.018771,-0.0076,1.399
2602.00,7.489862,25.01767,-0.000167,24.018245,-0.0076,1.400
2604.00,7.490473,25.01770,-0.000167,24.018151,-0.0077,1.400
2606.00,7.491058,25.01714,-0.000167,24.017629,-0.0077,1.400
2608.00,7.491302,25.01746,-0.000167,24.018860,-0.0077,1.399
2610.00,7.491279,25.01779,-0.000167,24.018620,-0.0077,1.399
2612.00,7.491379,25.01794,-0.000168,24.018209,-0.0076,1.399
2614.00,7.491324,25.01775,-0.000167,24.018158,-0.0076,1.400
2616.00,7.491140,25.01718,-0.000168,24.018363,-0.0077,1.399
2618.00,7.491318,25.01674,-0.000167,24.018526,-0.0076,1.399
2620.00,7.491616,25.01630,-0.000166,24.017933,-0.0077,1.399
2622.00,7.491258,25.01657,-0.000167,24.018497,-0.0077,1.399
2624.00,7.490750,25.01600,-0.000165,24.018662,-0.0077,1.399
2626.00,7.490922,25.01655,-0.000166,24.018367,-0.0076,1.400
2628.00,7.491129,25.01641,-0.000167,24.017857,-0.0076,1.399
2630.00,7.490754,25.01632,-0.000167,24.018896,-0.0076,1.399
2632.00,7.490404,25.01634,-0.000168,24.018562,-0.0076,1.399
2634.00,7.489967,25.01670,-0.000167,24.017756,-0.0076,1.399
2636.00,7.490190,25.01680,-0.000167,24.018649,-0.0076,1.400
2638.00,7.490500,25.01625,-0.000167,24.018909,-0.0077,1.399
2640.00,7.491003,25.01613,-0.000168,24.019514,-0.0076,1.399
2642.00,7.490123,25.01629,-0.000168,24.019374,-0.0076,1.399
2644.00,7.490126,25.01624,-0.000167,24.018593,-0.0076,1.399
2646.00,7.489979,25.01576,-0.000168,24.018847,-0.0076,1.399
2648.00,7.490159,25.01644,-0.000168,24.018354,-0.0077,1.399
2650.00,7.490912,25.01605,-0.000168,24.018653,-0.0077,1.400
2652.00,7.491596,25.01566,-0.000168,24.018927,-0.0076,1.400
2654.00,7.491265,25.01674,-0.000168,24.018905,-0.0077,1.399
2656.00,7.491267,25.01608,-0.000167,24.018044,-0.0076,1.399
2658.00,7.491063,25.01573,-0.000168,24.017815,-0.0077,1.400
2660.00,7.490631,25.01582,-0.000166,24.018354,-0.0076,1.399
2662.00,7.491035,25.01600,-0.000167,24.018957,-0.0076,1.399
2664.00,7.491831,25.01615,-0.000168,24.018555,-0.0076,1.399
2666.00,7.491567,25.01644,-0.000168,24.019028,-0.0076,1.399
2668.00,7.491388,25.01662,-0.000167,24.019151,-0.0076,1.399
2670.00,7.490747,25.01554,-0.000167,24.018394,-0.0076,1.399
2672.00,7.490704,25.01633,-0.000167,24.019117,-0.0076,1.400
2674.00,7.491210,25.01561,-0.000166,24.018936,-0.0076,1.399
2676.00,7.491373,25.01575,-0.000166,24.018341,-0.0076,1.400
2678.00,7.491167,25.01623,-0.000166,24.018876,-0.0077,1.399
2680.00,7.490989,25.01621,-0.000167,24.018222,-0.0076,1.400
2682.00,7.490934,25.01606,-0.000167,24.018954,-0.0076,1.400
2684.00,7.490035,25.01691,-0.000167,24.019057,-0.0076,1.399
2686.00,7.491049,25.01726,-0.000168,24.018504,-0.0076,1.399
2688.00,7.490832,25.01719,-0.000168,24.018425,-0.0076,1.399
2690.00,7.490024,25.01686,-0.000167,24.018338,-0.0076,1.400
2692.00,7.490028,25.01631,-0.000165,24.018492,-0.0076,1.400
2694.00,7.489548,25.01677,-0.000166,24.018026,-0.0076,1.399
2696.00,7.489213,25.01711,-0.000166,24.018791,-0.0076,1.399
2698.00,7.489873,25.01710,-0.000167,24.018715,-0.0076,1.400
2700.00,7.490175,25.01772,-0.000167,24.018704,-0.0076,1.400
2702.00,7.490535,25.01756,-0.000169,24.019014,-0.0076,1.400
2704.00,7.489511,25.01706,-0.000167,24.018323,-0.0076,1.400
2706.00,7.490362,25.01692,-0.000168,24.018564,-0.0076,1.399
2708.00,7.489951,25.01709,-0.000168,24.018909,-0.0076,1.400
2710.00,7.489396,25.01724,-0.000167,24.018889,-0.0076,1.400
2712.00,7.489208,25.01703,-0.000165,24.018455,-0.0076,1.400
2714.00,7.489329,25.01685,-0.000167,24.018987,-0.0076,1.400
2716.00,7.489292,25.01589,-0.000167,24.018836,-0.0076,1.399
2718.00,7.489554,25.01698,-0.000166,24.018299,-0.0076,1.399
2720.00,7.490443,25.01729,-0.000166,24.018881,-0.0076,1.399
2722.00,7.490103,25.01626,-0.000167,24.018999,-0.0076,1.399
2724.00,7.490772,25.01573,-0.000167,24.018602,-0.0077,1.400
2726.00,7.490769,25.01613,-0.000167,24.018510,-0.0076,1.400
2728.00,7.489727,25.01685,-0.000168,24.019219,-0.0076,1.400
2730.00,7.489519,25.01652,-0.000168,24.019286,-0.0076,1.400
2732.00,7.489027,25.01601,-0.000166,24.019220,-0.0076,1.399
2734.00,7.488352,25.01529,-0.000166,24.019093,-0.0076,1.400
2736.00,7.487898,25.01606,-0.000167,24.018967,-0.0076,1.400
2738.00,7.487809,25.01592,-0.000166,24.018825,-0.0076,1.400
2740.00,7.489030,25.01588,-0.000166,24.018020,-0.0076,1.399
2742.00,7.489544,25.01620,-0.000166,24.018276,-0.0076,1.400
2744.00,7.489416,25.01574,-0.000166,24.018310,-0.0076,1.400
2746.00,7.488910,25.01580,-0.000166,24.018548,-0.0076,1.400
2748.00,7.489407,25.01590,-0.000168,24.018131,-0.0076,1.400
2750.00,7.489652,25.01680,-0.000167,24.019414,-0.0076,1.400
2752.00,7.489889,25.01702,-0.000166,24.018932,-0.0076,1.400
2754.00,7.490124,25.01612,-0.000165,24.018283,-0.0076,1.400
2756.00,7.490132,25.01599,-0.000166,24.018796,-0.0076,1.400
2758.00,7.489470,25.01550,-0.000166,24.018396,-0.0076,1.400
2760.00,7.489700,25.01514,-0.000167,24.019155,-0.0076,1.400
2762.00,7.489653,25.01553,-0.000167,24.018309,-0.0077,1.400
2764.00,7.488831,25.01539,-0.000165,24.017995,-0.0076,1.399
2766.00,7.488957,25.01640,-0.000165,24.018602,-0.0076,1.400
2768.00,7.488820,25.01691,-0.000168,24.018046,-0.0076,1.400
2770.00,7.488604,25.01575,-0.000167,24.018521,-0.0077,1.400
2772.00,7.488916,25.01646,-0.000168,24.019275,-0.0076,1.400
2774.00,7.488339,25.01665,-0.000167,24.019206,-0.0076,1.400
2776.00,7.488138,25.01588,-0.000167,24.018144,-0.0076,1.400
2778.00,7.488619,25.01686,-0.000168,24.018662,-0.0077,1.400
2780.00,7.488495,25.01756,-0.000166,24.018136,-0.0077,1.400
2782.00,7.488603,25.01754,-0.000166,24.018439,-0.0077,1.400
2784.00,7.489145,25.01693,-0.000168,24.018834,-0.0076,1.400
2786.00,7.488988,25.01646,-0.000168,24.019092,-0.0077,1.399
2788.00,7.488404,25.01711,-0.000168,24.018457,-0.0077,1.400
2790.00,7.487582,25.01756,-0.000166,24.018512,-0.0076,1.399
2792.00,7.487856,25.01718,-0.000167,24.018459,-0.0077,1.400
2794.00,7.488107,25.01641,-0.000168,24.018649,-0.0077,1.399
2796.00,7.487664,25.01734,-0.000167,24.018831,-0.0076,1.400
2798.00,7.487202,25.01766,-0.000167,24.018390,-0.0076,1.400
2800.00,7.487577,25.01749,-0.000167,24.018470,-0.0076,1.400
2802.00,7.488716,25.01737,-0.000167,24.018925,-0.0077,1.400
2804.00,7.488039,25.01763,-0.000167,24.018058,-0.0077,1.400
2806.00,7.488341,25.01675,-0.000167,24.018483,-0.0077,1.400
2808.00,7.488624,25.01698,-0.000166,24.018965,-0.0076,1.399
2810.00,7.488059,25.01782,-0.000167,24.019119,-0.0076,1.400
2812.00,7.488608,25.01825,-0.000168,24.018599,-0.0076,1.400
2814.00,7.488024,25.01819,-0.000168,24.018325,-0.0077,1.399
2816.00,7.487407,25.01840,-0.000169,24.018067,-0.0076,1.400
2818.00,7.487794,25.01843,-0.000166,24.018265,-0.0077,1.399
2820.00,7.488257,25.01777,-0.000168,24.018294,-0.0077,1.400
2822.00,7.488730,25.01697,-0.000167,24.018749,-0.0077,1.399
2824.00,7.489277,25.01718,-0.000166,24.018452,-0.0077,1.400
2826.00,7.488603,25.01761,-0.000167,24.018885,-0.0076,1.399
2828.00,7.487279,25.01781,-0.000167,24.018867,-0.0076,1.399
2830.00,7.487225,25.01699,-0.000167,24.018742,-0.0076,1.400
2832.00,7.487655,25.01652,-0.000168,24.018577,-0.0077,1.399
2834.00,7.487273,25.01757,-0.000168,24.019046,-0.0076,1.399
2836.00,7.487270,25.01776,-0.000168,24.018463,-0.0076,1.399
2838.00,7.487544,25.01722,-0.000168,24.018582,-0.0076,1.400
2840.00,7.487990,25.01666,-0.000165,24.017930,-0.0077,1.400
2842.00,7.487601,25.01696,-0.000167,24.018223,-0.0077,1.400
2844.00,7.487464,25.01710,-0.000168,24.018733,-0.0077,1.400
2846.00,7.487466,25.01747,-0.000167,24.018421,-0.0077,1.400
2848.00,7.487157,25.01893,-0.000167,24.017964,-0.0077,1.399
2850.00,7.487212,25.01840,-0.000167,24.018562,-0.0076,1.400
2852.00,7.487818,25.01795,-0.000167,24.018191,-0.0076,1.399
2854.00,7.487850,25.01781,-0.000168,24.018695,-0.0077,1.400
2856.00,7.487418,25.01816,-0.000167,24.019079,-0.0077,1.400
2858.00,7.487363,25.01830,-0.000165,24.018405,-0.0077,1.400
2860.00,7.487806,25.01858,-0.000167,24.017772,-0.0077,1.400
2862.00,7.487039,25.01802,-0.000166,24.017937,-0.0077,1.399
2864.00,7.486807,25.01774,-0.000167,24.018303,-0.0077,1.400
2866.00,7.486729,25.01812,-0.000167,24.019021,-0.0077,1.401
2868.00,7.486072,25.01697,-0.000168,24.018812,-0.0077,1.400
2870.00,7.486496,25.01800,-0.000168,24.018328,-0.0077,1.400
2872.00,7.486932,25.01742,-0.000168,24.018609,-0.0077,1.400
2874.00,7.486697,25.01658,-0.000166,24.017815,-0.0077,1.400
2876.00,7.486891,25.01677,-0.000168,24.018542,-0.0076,1.400
2878.00,7.486853,25.01658,-0.000168,24.018613,-0.0076,1.400
2880.00,7.487251,25.01715,-0.000169,24.018194,-0.0076,1.401
2882.00,7.486105,25.01734,-0.000167,24.018651,-0.0077,1.400
2884.00,7.485729,25.01736,-0.000167,24.018381,-0.0077,1.400
2886.00,7.486251,25.01706,-0.000168,24.018102,-0.0076,1.400
2888.00,7.485797,25.01730,-0.000169,24.018713,-0.0077,1.400
2890.00,7.485693,25.01632,-0.000168,24.018405,-0.0076,1.399
2892.00,7.485684,25.01686,-0.000166,24.018220,-0.0077,1.400
2894.00,7.486326,25.01676,-0.000165,24.018377,-0.0077,1.400
2896.00,7.485840,25.01710,-0.000167,24.018945,-0.0076,1.400
2898.00,7.486412,25.01691,-0.000168,24.019271,-0.0076,1.400
2900.00,7.486208,25.01681,-0.000169,24.018147,-0.0076,1.400
2902.00,7.485925,25.01669,-0.000167,24.018421,-0.0076,1.400
2904.00,7.486956,25.01610,-0.000168,24.018229,-0.0077,1.400
2906.00,7.487479,25.01594,-0.000168,24.018140,-0.0077,1.400
2908.00,7.487070,25.01589,-0.000167,24.017944,-0.0077,1.400
2910.00,7.486005,25.01569,-0.000164,24.018735,-0.0077,1.400
2912.00,7.486143,25.01669,-0.000167,24.018309,-0.0077,1.400
2914.00,7.486152,25.01667,-0.000167,24.018783,-0.0077,1.400
2916.00,7.485637,25.01634,-0.000166,24.018562,-0.0077,1.400
2918.00,7.485805,25.01661,-0.000167,24.018234,-0.0077,1.400
2920.00,7.485231,25.01655,-0.000168,24.018372,-0.0077,1.400
2922.00,7.485503,25.01689,-0.000170,24.018597,-0.0077,1.400
2924.00,7.485398,25.01688,-0.000168,24.018555,-0.0076,1.400
2926.00,7.484760,25.01722,-0.000168,24.018325,-0.0076,1.400
2928.00,7.485570,25.01654,-0.000167,24.018793,-0.0077,1.400
2930.00,7.486056,25.01614,-0.000166,24.018247,-0.0077,1.400
2932.00,7.485722,25.01673,-0.000167,24.018591,-0.0076,1.400
2934.00,7.485318,25.01693,-0.000167,24.018954,-0.0076,1.400
2936.00,7.485501,25.01754,-0.000167,24.018609,-0.0077,1.400
2938.00,7.485928,25.01713,-0.000167,24.017886,-0.0077,1.400
2940.00,7.486003,25.01669,-0.000167,24.018504,-0.0076,1.400
2942.00,7.485730,25.01726,-0.000166,24.018548,-0.0076,1.400
2944.00,7.485135,25.01702,-0.000167,24.019014,-0.0076,1.400
2946.00,7.485404,25.01694,-0.000167,24.018459,-0.0076,1.400
2948.00,7.485455,25.01629,-0.000167,24.018203,-0.0077,1.401
2950.00,7.485523,25.01554,-0.000165,24.018272,-0.0077,1.401
2952.00,7.485210,25.01588,-0.000167,24.018252,-0.0076,1.400
2954.00,7.485187,25.01705,-0.000164,24.018454,-0.0076,1.399
2956.00,7.484899,25.01681,-0.000166,24.018747,-0.0076,1.400
2958.00,7.485670,25.01690,-0.000170,24.019277,-0.0076,1.400
2960.00,7.485760,25.01752,-0.000167,24.018357,-0.0076,1.400
2962.00,7.485449,25.01762,-0.000167,24.019115,-0.0076,1.400
2964.00,7.485577,25.01703,-0.000166,24.018454,-0.0077,1.400
2966.00,7.486034,25.01756,-0.000167,24.018309,-0.0077,1.400
2968.00,7.485138,25.01742,-0.000167,24.018229,-0.0077,1.401
2970.00,7.484573,25.01759,-0.000166,24.018662,-0.0076,1.400
2972.00,7.484560,25.01799,-0.000166,24.018687,-0.0076,1.400
2974.00,7.484332,25.01851,-0.000166,24.018762,-0.0076,1.400
2976.00,7.484322,25.01805,-0.000169,24.018733,-0.0076,1.401
2978.00,7.484662,25.01748,-0.000167,24.018325,-0.0076,1.400
2980.00,7.485000,25.01807,-0.000167,24.018582,-0.0076,1.400
2982.00,7.485650,25.01809,-0.000167,24.018791,-0.0076,1.400
2984.00,7.486370,25.01802,-0.000168,24.018481,-0.0076,1.401
2986.00,7.487151,25.01773,-0.000167,24.019001,-0.0076,1.400
2988.00,7.486059,25.01682,-0.000169,24.018936,-0.0076,1.400
2990.00,7.484778,25.01800,-0.000167,24.018225,-0.0076,1.400
2992.00,7.484859,25.01856,-0.000167,24.018968,-0.0076,1.400
2994.00,7.485285,25.01879,-0.000167,24.018512,-0.0077,1.400
2996.00,7.484049,25.01820,-0.000167,24.017848,-0.0077,1.400
2998.00,7.484001,25.01822,-0.000167,24.018396,-0.0076,1.400
3000.00,7.484332,25.01782,-0.000166,24.019445,-0.0076,1.400
3002.00,7.484821,25.01725,-0.000166,24.018827,-0.0077,1.400
@5,12.0000,24.0
3004.00,7.483599,25.01750,-0.000168,24.018655,-0.0077,1.401
3006.00,7.477947,25.01821,-0.000167,24.018537,-0.0077,1.400
3008.00,7.469776,25.01823,-0.000167,24.019103,-0.0076,1.399
3010.00,7.460263,25.01767,-0.000167,24.018707,-0.0077,1.399
3012.00,7.448564,25.01846,-0.000166,24.017879,-0.0077,1.399
3014.00,7.436749,25.01784,-0.000167,24.018776,-0.0076,1.400
3016.00,7.427645,25.01765,-0.000167,24.018938,-0.0076,1.401
3018.00,7.418814,25.01820,-0.000168,24.018791,-0.0077,1.401
3020.00,7.409455,25.01782,-0.000168,24.018267,-0.0077,1.401
3022.00,7.400612,25.01830,-0.000169,24.018800,-0.0077,1.401
3024.00,7.392472,25.01746,-0.000168,24.018961,-0.0077,1.401
3026.00,7.384653,25.01738,-0.000167,24.018805,-0.0076,1.401
3028.00,7.378130,25.01770,-0.000166,24.018841,-0.0076,1.401
3030.00,7.377683,25.01745,-0.000167,24.018388,-0.0076,1.402
3032.00,7.380469,25.01725,-0.000168,24.018649,-0.0076,1.403
3034.00,7.386052,25.01782,-0.000168,24.019104,-0.0076,1.403
3036.00,7.392250,25.01757,-0.000168,24.019083,-0.0077,1.402
3038.00,7.397859,25.01659,-0.000167,24.018869,-0.0077,1.401
3040.00,7.402475,25.01648,-0.000167,24.018327,-0.0076,1.401
3042.00,7.406596,25.01700,-0.000167,24.018298,-0.0077,1.401
3044.00,7.410525,25.01640,-0.000167,24.018718,-0.0077,1.400
3046.00,7.415628,25.01711,-0.000167,24.019124,-0.0076,1.400
3048.00,7.419940,25.01725,-0.000166,24.019010,-0.0076,1.401
3050.00,7.424187,25.01752,-0.000168,24.019121,-0.0077,1.401
3052.00,7.429248,25.01682,-0.000167,24.018785,-0.0076,1.401
3054.00,7.433678,25.01729,-0.000166,24.018240,-0.0076,1.401
3056.00,7.437391,25.01781,-0.000167,24.018227,-0.0076,1.400
3058.00,7.440885,25.01771,-0.000167,24.017984,-0.0077,1.400
3060.00,7.444149,25.01785,-0.000167,24.018745,-0.0076,1.401
3062.00,7.446586,25.01794,-0.000165,24.018843,-0.0077,1.400
3064.00,7.448615,25.01772,-0.000166,24.018415,-0.0077,1.401
3066.00,7.451468,25.01828,-0.000166,24.018738,-0.0076,1.401
3068.00,7.454312,25.01778,-0.000167,24.018921,-0.0076,1.400
3070.00,7.456504,25.01769,-0.000168,24.018379,-0.0076,1.400
3072.00,7.458337,25.01797,-0.000167,24.018861,-0.0076,1.400
3074.00,7.459511,25.01881,-0.000167,24.019345,-0.0077,1.400
3076.00,7.460949,25.01909,-0.000167,24.018961,-0.0076,1.401
3078.00,7.462443,25.01838,-0.000167,24.019282,-0.0076,1.401
3080.00,7.463669,25.01802,-0.000166,24.018945,-0.0076,1.400
3082.00,7.465122,25.01824,-0.000166,24.018686,-0.0076,1.399
3084.00,7.465828,25.01889,-0.000166,24.018089,-0.0076,1.400
3086.00,7.467206,25.01812,-0.000167,24.019025,-0.0076,1.400
3088.00,7.468026,25.01742,-0.000167,24.018916,-0.0076,1.401
3090.00,7.468619,25.01788,-0.000167,24.018983,-0.0076,1.401
3092.00,7.468503,25.01771,-0.000168,24.018087,-0.0076,1.400
3094.00,7.469428,25.01839,-0.000169,24.018047,-0.0076,1.400
3096.00,7.471007,25.01834,-0.000167,24.018700,-0.0077,1.401
3098.00,7.472473,25.01743,-0.000167,24.019025,-0.0076,1.401
3100.00,7.472594,25.01830,-0.000167,24.018049,-0.0077,1.400
3102.00,7.472564,25.01811,-0.000167,24.018987,-0.0076,1.400
3104.00,7.471869,25.01754,-0.000166,24.018660,-0.0076,1.401
3106.00,7.472349,25.01723,-0.000168,24.019481,-0.0077,1.400
3108.00,7.472662,25.01822,-0.000166,24.018508,-0.0077,1.400
3110.00,7.472795,25.01828,-0.000168,24.018642,-0.0077,1.401
3112.00,7.473424,25.01765,-0.000167,24.018439,-0.0076,1.400
3114.00,7.473396,25.01839,-0.000168,24.018631,-0.0076,1.400
3116.00,7.473297,25.01852,-0.000168,24.018774,-0.0076,1.400
3118.00,7.473686,25.01785,-0.000165,24.017944,-0.0077,1.401
3120.00,7.473559,25.01756,-0.000168,24.018582,-0.0076,1.401
3122.00,7.474445,25.01750,-0.000168,24.018874,-0.0076,1.401
3124.00,7.475238,25.01829,-0.000169,24.018541,-0.0076,1.401
3126.00,7.475688,25.01820,-0.000166,24.019097,-0.0076,1.400
3128.00,7.474914,25.01826,-0.000166,24.018501,-0.0076,1.401
3130.00,7.475133,25.01799,-0.000167,24.019358,-0.0076,1.401
3132.00,7.475377,25.01740,-0.000167,24.018878,-0.0076,1.400
3134.00,7.475021,25.01814,-0.000167,24.019193,-0.0076,1.401
3136.00,7.475561,25.01846,-0.000168,24.018296,-0.0076,1.401
3138.00,7.475869,25.01793,-0.000168,24.018249,-0.0076,1.400
3140.00,7.475720,25.01766,-0.000168,24.018787,-0.0076,1.401
3142.00,7.475713,25.01726,-0.000168,24.019672,-0.0076,1.400
3144.00,7.476081,25.01758,-0.000167,24.018365,-0.0076,1.400
3146.00,7.475608,25.01819,-0.000167,24.018425,-0.0077,1.401
3148.00,7.475040,25.01846,-0.000167,24.018637,-0.0076,1.401
3150.00,7.476704,25.01817,-0.000167,24.018818,-0.0076,1.401
3152.00,7.477193,25.01837,-0.000168,24.018283,-0.0076,1.400
3154.00,7.476179,25.01785,-0.000167,24.018981,-0.0076,1.400
3156.00,7.475839,25.01800,-0.000167,24.019336,-0.0076,1.400
3158.00,7.475776,25.01804,-0.000167,24.019010,-0.0076,1.400
3160.00,7.475402,25.01892,-0.000167,24.018631,-0.0077,1.401
3162.00,7.476095,25.01836,-0.000168,24.019199,-0.0076,1.401
3164.00,7.477157,25.01828,-0.000169,24.018916,-0.0076,1.401
3166.00,7.476903,25.01795,-0.000168,24.018849,-0.0076,1.401
3168.00,7.476905,25.01850,-0.000168,24.019519,-0.0076,1.401
3170.00,7.477493,25.01804,-0.000167,24.019057,-0.0076,1.401
3172.00,7.477553,25.01875,-0.000168,24.018526,-0.0076,1.400
3174.00,7.476675,25.01844,-0.000167,24.018840,-0.0076,1.400
3176.00,7.476537,25.01796,-0.000167,24.018988,-0.0076,1.400
3178.00,7.476668,25.01756,-0.000167,24.018823,-0.0076,1.401
3180.00,7.477542,25.01813,-0.000167,24.019144,-0.0076,1.400
3182.00,7.478282,25.01732,-0.000167,24.018310,-0.0076,1.400
3184.00,7.478089,25.01783,-0.000167,24.019264,-0.0076,1.400
3186.00,7.478666,25.01802,-0.000167,24.019043,-0.0076,1.400
3188.00,7.478726,25.01823,-0.000166,24.019588,-0.0076,1.400
3190.00,7.478784,25.01813,-0.000168,24.019467,-0.0076,1.401
3192.00,7.478188,25.01710,-0.000169,24.018153,-0.0076,1.401
3194.00,7.477761,25.01724,-0.000167,24.018990,-0.0076,1.401
3196.00,7.477767,25.01697,-0.000168,24.018666,-0.0076,1.400
3198.00,7.478189,25.01787,-0.000167,24.018938,-0.0077,1.400
3200.00,7.478590,25.01818,-0.000168,24.018522,-0.0077,1.401
3202.00,7.479073,25.01851,-0.000167,24.018629,-0.0076,1.401
3204.00,7.478897,25.01836,-0.000168,24.018633,-0.0077,1.401
3206.00,7.477574,25.01816,-0.000168,24.018675,-0.0076,1.400
3208.00,7.477271,25.01791,-0.000167,24.018303,-0.0076,1.400
3210.00,7.477577,25.01762,-0.000168,24.018764,-0.0076,1.401
3212.00,7.476846,25.01833,-0.000168,24.018928,-0.0076,1.401
3214.00,7.476971,25.01828,-0.000168,24.018234,-0.0076,1.401
3216.00,7.477717,25.01810,-0.000168,24.018593,-0.0076,1.401
3218.00,7.477779,25.01833,-0.000167,24.018771,-0.0076,1.400
3220.00,7.478488,25.01827,-0.000168,24.018493,-0.0076,1.400
3222.00,7.478561,25.01725,-0.000167,24.018289,-0.0076,1.400
3224.00,7.477588,25.01784,-0.000167,24.018660,-0.0076,1.401
3226.00,7.478046,25.01816,-0.000168,24.018579,-0.0076,1.401
3228.00,7.478487,25.01724,-0.000167,24.018702,-0.0076,1.400
3230.00,7.478602,25.01759,-0.000167,24.019191,-0.0077,1.401
3232.00,7.478536,25.01803,-0.000168,24.018464,-0.0076,1.401
3234.00,7.478991,25.01793,-0.000169,24.018617,-0.0076,1.400
3236.00,7.478150,25.01873,-0.000167,24.018796,-0.0077,1.400
3238.00,7.478010,25.01869,-0.000167,24.018822,-0.0076,1.400
3240.00,7.478533,25.01821,-0.000166,24.019153,-0.0076,1.401
3242.00,7.478709,25.01765,-0.000167,24.018892,-0.0076,1.401
3244.00,7.478150,25.01707,-0.000169,24.019204,-0.0076,1.401
3246.00,7.478084,25.01772,-0.000168,24.018903,-0.0076,1.401
3248.00,7.478191,25.01833,-0.000168,24.019599,-0.0076,1.400
3250.00,7.478185,25.01767,-0.000169,24.019492,-0.0076,1.401
3252.00,7.478108,25.01773,-0.000167,24.018858,-0.0076,1.401
3254.00,7.478604,25.01724,-0.000167,24.018834,-0.0077,1.401
3256.00,7.479186,25.01679,-0.000168,24.018615,-0.0076,1.401
3258.00,7.479775,25.01793,-0.000169,24.019110,-0.0076,1.401
3260.00,7.479206,25.01778,-0.000168,24.018764,-0.0076,1.400
3262.00,7.478235,25.01747,-0.000168,24.019587,-0.0076,1.401
3264.00,7.478583,25.01736,-0.000166,24.018347,-0.0076,1.401
3266.00,7.478308,25.01757,-0.000168,24.018270,-0.0076,1.401
3268.00,7.478890,25.01754,-0.000168,24.018727,-0.0076,1.400
3270.00,7.479563,25.01773,-0.000168,24.018617,-0.0076,1.400
3272.00,7.480085,25.01791,-0.000167,24.018604,-0.0076,1.401
3274.00,7.479402,25.01946,-0.000166,24.019298,-0.0076,1.401
3276.00,7.479323,25.01921,-0.000168,24.018990,-0.0076,1.401
3278.00,7.480226,25.01924,-0.000167,24.018593,-0.0076,1.401
3280.00,7.479805,25.01878,-0.000167,24.019211,-0.0076,1.401
3282.00,7.478835,25.01882,-0.000168,24.018086,-0.0077,1.401
3284.00,7.478634,25.01880,-0.000169,24.018314,-0.0077,1.401
3286.00,7.479299,25.01871,-0.000168,24.018608,-0.0076,1.401
3288.00,7.478827,25.01866,-0.000167,24.018046,-0.0076,1.401
3290.00,7.478463,25.01862,-0.000166,24.018425,-0.0076,1.401
3292.00,7.478696,25.01908,-0.000168,24.018455,-0.0076,1.401
3294.00,7.478319,25.01870,-0.000168,24.018294,-0.0076,1.401
3296.00,7.478757,25.01881,-0.000167,24.019074,-0.0076,1.401
3298.00,7.479194,25.01939,-0.000166,24.018236,-0.0077,1.401
3300.00,7.480087,25.02020,-0.000167,24.018988,-0.0076,1.401
3302.00,7.479702,25.01950,-0.000168,24.018758,-0.0076,1.400
3304.00,7.479526,25.01919,-0.000168,24.019130,-0.0076,1.401
3306.00,7.479446,25.01855,-0.000168,24.018187,-0.0076,1.401
3308.00,7.479361,25.01770,-0.000167,24.018243,-0.0076,1.401
3310.00,7.479812,25.01784,-0.000168,24.018660,-0.0076,1.401
3312.00,7.480106,25.01842,-0.000168,24.018499,-0.0076,1.401
3314.00,7.479484,25.01788,-0.000168,24.019161,-0.0076,1.401
3316.00,7.479560,25.01888,-0.000167,24.018642,-0.0076,1.401
3318.00,7.479631,25.01921,-0.000169,24.018129,-0.0076,1.402
3320.00,7.479375,25.01968,-0.000168,24.018731,-0.0076,1.401
3322.00,7.480094,25.01965,-0.000168,24.018571,-0.0076,1.401
3324.00,7.480319,25.01968,-0.000167,24.018539,-0.0077,1.401
3326.00,7.479845,25.01960,-0.000167,24.018593,-0.0076,1.401
3328.00,7.479561,25.01919,-0.000168,24.018987,-0.0076,1.402
3330.00,7.479854,25.01861,-0.000169,24.018754,-0.0076,1.401
3332.00,7.479432,25.01845,-0.000169,24.018421,-0.0077,1.401
3334.00,7.479198,25.01846,-0.000167,24.018678,-0.0077,1.401
3336.00,7.479810,25.01790,-0.000166,24.019074,-0.0076,1.401
3338.00,7.479547,25.01788,-0.000168,24.019478,-0.0076,1.401
3340.00,7.479108,25.01844,-0.000167,24.018502,-0.0077,1.400
3342.00,7.479068,25.01816,-0.000166,24.018887,-0.0076,1.401
3344.00,7.479041,25.01805,-0.000167,24.018551,-0.0077,1.401
3346.00,7.479121,25.01781,-0.000167,24.019006,-0.0077,1.401
3348.00,7.478954,25.01762,-0.000168,24.019135,-0.0077,1.401
3350.00,7.479486,25.01824,-0.000167,24.018573,-0.0077,1.401
3352.00,7.479370,25.01882,-0.000168,24.018319,-0.0077,1.401
3354.00,7.479082,25.01872,-0.000168,24.018597,-0.0076,1.400
3356.00,7.480137,25.01718,-0.000167,24.018849,-0.0076,1.401
3358.00,7.479139,25.01832,-0.000167,24.017870,-0.0077,1.401
3360.00,7.478695,25.01861,-0.000167,24.018878,-0.0076,1.401
3362.00,7.478612,25.01770,-0.000166,24.018689,-0.0076,1.401
3364.00,7.479285,25.01869,-0.000167,24.017964,-0.0077,1.401
3366.00,7.479584,25.01844,-0.000166,24.018260,-0.0076,1.401
3368.00,7.478712,25.01856,-0.000166,24.018885,-0.0076,1.401
3370.00,7.478492,25.01882,-0.000168,24.018334,-0.0076,1.401
3372.00,7.477415,25.01842,-0.000165,24.018270,-0.0077,1.401
3374.00,7.477285,25.01843,-0.000166,24.018492,-0.0077,1.401
3376.00,7.477799,25.01881,-0.000166,24.018477,-0.0077,1.401
3378.00,7.477740,25.01857,-0.000168,24.019251,-0.0076,1.400
3380.00,7.478555,25.01893,-0.000166,24.019240,-0.0076,1.401
3382.00,7.478607,25.01866,-0.000167,24.019195,-0.0076,1.401
3384.00,7.478517,25.01877,-0.000167,24.018798,-0.0076,1.400
3386.00,7.478563,25.01835,-0.000167,24.018970,-0.0076,1.401
3388.00,7.478440,25.01853,-0.000168,24.018838,-0.0076,1.402
3390.00,7.478783,25.01885,-0.000168,24.018156,-0.0076,1.401
3392.00,7.478627,25.01831,-0.000169,24.018577,-0.0076,1.401
3394.00,7.478619,25.01865,-0.000167,24.018617,-0.0077,1.401
3396.00,7.478991,25.01981,-0.000167,24.018800,-0.0076,1.401
3398.00,7.479829,25.01914,-0.000167,24.018720,-0.0076,1.401
3400.00,7.479071,25.01996,-0.000167,24.018979,-0.0076,1.401
3402.00,7.477934,25.02039,-0.000167,24.019233,-0.0076,1.401
3404.00,7.478645,25.01951,-0.000167,24.018742,-0.0077,1.401
3406.00,7.478625,25.01866,-0.000168,24.018803,-0.0077,1.400
3408.00,7.478908,25.01864,-0.000167,24.019141,-0.0076,1.401
3410.00,7.479157,25.01933,-0.000167,24.018738,-0.0076,1.401
3412.00,7.479769,25.01956,-0.000167,24.018377,-0.0077,1.401
3414.00,7.478472,25.02008,-0.000167,24.018309,-0.0077,1.402
3416.00,7.478571,25.01909,-0.000166,24.018831,-0.0076,1.401
3418.00,7.478612,25.01956,-0.000167,24.018733,-0.0077,1.401
3420.00,7.479329,25.01967,-0.000167,24.019175,-0.0076,1.401
3422.00,7.479179,25.01868,-0.000165,24.019679,-0.0076,1.400
3424.00,7.478206,25.01958,-0.000168,24.019306,-0.0076,1.401
3426.00,7.477926,25.01965,-0.000168,24.019148,-0.0077,1.401
3428.00,7.478533,25.01866,-0.000167,24.018974,-0.0076,1.401
3430.00,7.478626,25.01876,-0.000165,24.019516,-0.0076,1.401
3432.00,7.479224,25.01933,-0.000168,24.018802,-0.0077,1.401
3434.00,7.479616,25.01925,-0.000167,24.018588,-0.0077,1.401
3436.00,7.478614,25.01846,-0.000166,24.018847,-0.0076,1.401
3438.00,7.478228,25.01837,-0.000166,24.018588,-0.0076,1.401
3440.00,7.478248,25.01838,-0.000168,24.018713,-0.0076,1.402
3442.00,7.478033,25.01814,-0.000169,24.018629,-0.0076,1.402
3444.00,7.478997,25.01763,-0.000167,24.018626,-0.0076,1.401
3446.00,7.478491,25.01748,-0.000165,24.019318,-0.0076,1.401
3448.00,7.479125,25.01775,-0.000165,24.018693,-0.0076,1.401
3450.00,7.478632,25.01892,-0.000169,24.019606,-0.0076,1.401
3452.00,7.477981,25.01950,-0.000169,24.018894,-0.0076,1.402
3454.00,7.477969,25.01920,-0.000167,24.018238,-0.0076,1.401
3456.00,7.477835,25.01946,-0.000168,24.018644,-0.0076,1.401
3458.00,7.478948,25.01928,-0.000169,24.018706,-0.0076,1.401
3460.00,7.479411,25.02009,-0.000168,24.019248,-0.0077,1.401
3462.00,7.478786,25.01995,-0.000166,24.018200,-0.0076,1.401
3464.00,7.477987,25.01905,-0.000166,24.018310,-0.0076,1.401
3466.00,7.477899,25.01921,-0.000168,24.018693,-0.0076,1.401
3468.00,7.478092,25.01912,-0.000167,24.019041,-0.0077,1.401
3470.00,7.477597,25.01958,-0.000166,24.019179,-0.0076,1.401
3472.00,7.477030,25.02114,-0.000168,24.018771,-0.0076,1.401
3474.00,7.476632,25.02110,-0.000167,24.019093,-0.0076,1.401
3476.00,7.477509,25.02110,-0.000168,24.018921,-0.0077,1.401
3478.00,7.477745,25.02145,-0.000167,24.018968,-0.0076,1.401
3480.00,7.477630,25.02188,-0.000166,24.018789,-0.0076,1.401
3482.00,7.476853,25.02140,-0.000168,24.018874,-0.0076,1.401
3484.00,7.477572,25.02135,-0.000168,24.018698,-0.0077,1.401
3486.00,7.478115,25.02049,-0.000168,24.018938,-0.0076,1.401
3488.00,7.477662,25.02048,-0.000167,24.018488,-0.0076,1.401
3490.00,7.477151,25.02008,-0.000167,24.018628,-0.0076,1.401
3492.00,7.476885,25.01978,-0.000169,24.019432,-0.0077,1.401
3494.00,7.477725,25.02041,-0.000169,24.019025,-0.0076,1.401
3496.00,7.477250,25.02061,-0.000169,24.018276,-0.0076,1.401
3498.00,7.477164,25.02044,-0.000168,24.018680,-0.0076,1.401
3500.00,7.478348,25.02044,-0.000166,24.019070,-0.0076,1.401
3502.00,7.478725,25.01984,-0.000166,24.019496,-0.0076,1.401
3504.00,7.478205,25.02061,-0.000166,24.018715,-0.0077,1.401
3506.00,7.477545,25.01992,-0.000168,24.018470,-0.0076,1.401
3508.00,7.478204,25.01983,-0.000166,24.018691,-0.0077,1.401
3510.00,7.477262,25.01972,-0.000167,24.018988,-0.0077,1.401
3512.00,7.477315,25.01923,-0.000166,24.018731,-0.0076,1.401
3514.00,7.476208,25.01972,-0.000167,24.018892,-0.0076,1.401
3516.00,7.476327,25.01924,-0.000168,24.018912,-0.0076,1.401
3518.00,7.476656,25.01816,-0.000169,24.018731,-0.0076,1.401
3520.00,7.476709,25.01867,-0.000168,24.018919,-0.0076,1.401
3522.00,7.475954,25.01910,-0.000168,24.018754,-0.0076,1.402
3524.00,7.475894,25.01872,-0.000167,24.018952,-0.0076,1.401
3526.00,7.476449,25.01856,-0.000168,24.018780,-0.0076,1.401
3528.00,7.477127,25.01932,-0.000165,24.018903,-0.0076,1.400
3530.00,7.477300,25.01925,-0.000166,24.018345,-0.0076,1.401
3532.00,7.477372,25.01900,-0.000167,24.018522,-0.0076,1.402
3534.00,7.477414,25.01944,-0.000167,24.019034,-0.0076,1.401
3536.00,7.478142,25.01931,-0.000165,24.018905,-0.0076,1.401
3538.00,7.478371,25.01898,-0.000166,24.018725,-0.0076,1.401
3540.00,7.477475,25.01915,-0.000167,24.018988,-0.0076,1.401
3542.00,7.477287,25.02016,-0.000168,24.019021,-0.0076,1.401
3544.00,7.478166,25.02007,-0.000167,24.018372,-0.0076,1.401
3546.00,7.477777,25.02042,-0.000169,24.018974,-0.0076,1.401
3548.00,7.477151,25.02095,-0.000169,24.019670,-0.0076,1.401
3550.00,7.476696,25.02093,-0.000169,24.018916,-0.0076,1.401
3552.00,7.476688,25.02092,-0.000168,24.018468,-0.0076,1.401
3554.00,7.476326,25.02045,-0.000168,24.018967,-0.0076,1.401
3556.00,7.476853,25.02060,-0.000168,24.019429,-0.0076,1.401
3558.00,7.477075,25.02052,-0.000168,24.019342,-0.0076,1.401
3560.00,7.476828,25.02005,-0.000169,24.018602,-0.0076,1.402
3562.00,7.476714,25.02027,-0.000167,24.018575,-0.0076,1.402
3564.00,7.477075,25.02002,-0.000166,24.018858,-0.0076,1.402
3566.00,7.477460,25.02020,-0.000168,24.019389,-0.0076,1.401
3568.00,7.477582,25.01999,-0.000168,24.019037,-0.0076,1.400
3570.00,7.477955,25.01932,-0.000167,24.019054,-0.0076,1.401
3572.00,7.477219,25.01993,-0.000168,24.019280,-0.0076,1.401
3574.00,7.477198,25.02003,-0.000168,24.019295,-0.0076,1.401
3576.00,7.477124,25.02004,-0.000167,24.018704,-0.0076,1.401
3578.00,7.477053,25.02014,-0.000167,24.019115,-0.0076,1.402
3580.00,7.477303,25.01982,-0.000168,24.019403,-0.0076,1.401
3582.00,7.477491,25.02012,-0.000168,24.019289,-0.0076,1.401
3584.00,7.477252,25.02092,-0.000168,24.019529,-0.0076,1.402
3586.00,7.477243,25.01980,-0.000167,24.019617,-0.0076,1.402
3588.00,7.477156,25.01980,-0.000167,24.019101,-0.0075,1.401
3590.00,7.477461,25.02065,-0.000167,24.018889,-0.0076,1.401
3592.00,7.477839,25.02033,-0.000167,24.018713,-0.0076,1.401
3594.00,7.478205,25.01987,-0.000167,24.019605,-0.0076,1.402
3596.00,7.477720,25.01942,-0.000167,24.018778,-0.0076,1.401
3598.00,7.477152,25.02011,-0.000167,24.018910,-0.0077,1.402
3600.00,7.477964,25.01984,-0.000168,24.018905,-0.0076,1.402
3602.00,7.478273,25.02010,-0.000168,24.019052,-0.0076,1.401
@6,12.0000,24.0
3604.00,7.477469,25.01950,-0.000169,24.018874,-0.0076,1.401
3606.00,7.472066,25.01920,-0.000167,24.019001,-0.0076,1.401
3608.00,7.463717,25.02036,-0.000167,24.019269,-0.0076,1.400
3610.00,7.453537,25.02024,-0.000167,24.019266,-0.0076,1.400
3612.00,7.442462,25.01953,-0.000166,24.018698,-0.0076,1.400
3614.00,7.432742,25.01987,-0.000167,24.018863,-0.0077,1.402
3616.00,7.423713,25.02029,-0.000168,24.019839,-0.0076,1.402
3618.00,7.415914,25.01970,-0.000168,24.018622,-0.0076,1.402
3620.00,7.407360,25.01900,-0.000167,24.019550,-0.0076,1.403
3622.00,7.399451,25.01925,-0.000166,24.018731,-0.0076,1.403
3624.00,7.392984,25.01861,-0.000167,24.019133,-0.0076,1.402
3626.00,7.387092,25.01943,-0.000167,24.019438,-0.0076,1.402
3628.00,7.382456,25.01939,-0.000168,24.019509,-0.0076,1.403
3630.00,7.383829,25.01886,-0.000168,24.018443,-0.0076,1.403
3632.00,7.387518,25.01870,-0.000170,24.018814,-0.0076,1.403
3634.00,7.393321,25.01903,-0.000169,24.018725,-0.0076,1.403
3636.00,7.399358,25.01820,-0.000169,24.018577,-0.0076,1.403
3638.00,7.404860,25.01898,-0.000166,24.019070,-0.0076,1.402
3640.00,7.409724,25.01817,-0.000165,24.019242,-0.0076,1.402
3642.00,7.414075,25.01832,-0.000166,24.019084,-0.0076,1.402
3644.00,7.418074,25.01856,-0.000166,24.018564,-0.0076,1.402
3646.00,7.422070,25.01935,-0.000167,24.019668,-0.0076,1.402
3648.00,7.426714,25.01909,-0.000167,24.019188,-0.0076,1.401
3650.00,7.431061,25.01919,-0.000167,24.018760,-0.0076,1.402
3652.00,7.435200,25.01870,-0.000167,24.018321,-0.0076,1.401
3654.00,7.438749,25.01920,-0.000167,24.018894,-0.0076,1.402
3656.00,7.441444,25.01923,-0.000168,24.019075,-0.0077,1.402
3658.00,7.444486,25.01895,-0.000167,24.018715,-0.0076,1.402
3660.00,7.447595,25.01909,-0.000168,24.018533,-0.0077,1.402
3662.00,7.449772,25.01947,-0.000167,24.018709,-0.0076,1.402
3664.00,7.452931,25.01982,-0.000167,24.018930,-0.0076,1.402
3666.00,7.455635,25.01931,-0.000167,24.019021,-0.0076,1.401
3668.00,7.457339,25.01943,-0.000167,24.018646,-0.0076,1.402
3670.00,7.459257,25.01953,-0.000168,24.018725,-0.0076,1.401
3672.00,7.460641,25.01989,-0.000166,24.019161,-0.0076,1.401
3674.00,7.462140,25.02006,-0.000167,24.018330,-0.0076,1.402
3676.00,7.462696,25.01993,-0.000167,24.018987,-0.0076,1.402
3678.00,7.464403,25.02004,-0.000167,24.018760,-0.0076,1.402
3680.00,7.464794,25.01987,-0.000167,24.018852,-0.0076,1.402
3682.00,7.465597,25.01981,-0.000167,24.018104,-0.0076,1.401
3684.00,7.466467,25.02128,-0.000167,24.018468,-0.0077,1.402
3686.00,7.467584,25.02011,-0.000167,24.018965,-0.0076,1.402
3688.00,7.467799,25.01929,-0.000167,24.018568,-0.0077,1.402
3690.00,7.467460,25.01973,-0.000167,24.018957,-0.0076,1.401
3692.00,7.467342,25.02003,-0.000168,24.018994,-0.0076,1.402
3694.00,7.467938,25.01992,-0.000167,24.018388,-0.0076,1.402
3696.00,7.467963,25.01979,-0.000166,24.018898,-0.0076,1.402
3698.00,7.468149,25.01956,-0.000167,24.018537,-0.0076,1.401
3700.00,7.468471,25.01958,-0.000167,24.019153,-0.0076,1.402
3702.00,7.468959,25.01940,-0.000168,24.018812,-0.0076,1.403
3704.00,7.469026,25.01934,-0.000167,24.018852,-0.0076,1.402
3706.00,7.468350,25.01927,-0.000168,24.018631,-0.0076,1.401
3708.00,7.469201,25.01901,-0.000168,24.018290,-0.0077,1.402
3710.00,7.468856,25.01881,-0.000167,24.018167,-0.0076,1.401
3712.00,7.468417,25.01968,-0.000167,24.019336,-0.0076,1.402
3714.00,7.469156,25.01883,-0.000167,24.018604,-0.0076,1.401
3716.00,7.469263,25.01850,-0.000168,24.018508,-0.0076,1.403
3718.00,7.469136,25.01830,-0.000168,24.018464,-0.0076,1.402
3720.00,7.469503,25.01825,-0.000168,24.018508,-0.0076,1.401
3722.00,7.469604,25.01871,-0.000167,24.019369,-0.0076,1.401
3724.00,7.469143,25.01867,-0.000166,24.018522,-0.0076,1.402
3726.00,7.468957,25.01870,-0.000167,24.019193,-0.0077,1.401
3728.00,7.469396,25.01858,-0.000168,24.019316,-0.0076,1.402
3730.00,7.469698,25.01849,-0.000168,24.018822,-0.0076,1.402
3732.00,7.468517,25.01842,-0.000167,24.019052,-0.0076,1.402
3734.00,7.468813,25.01854,-0.000167,24.018555,-0.0076,1.402
3736.00,7.469127,25.01863,-0.000168,24.018722,-0.0076,1.402
3738.00,7.469575,25.01862,-0.000168,24.019222,-0.0076,1.401
3740.00,7.469412,25.01888,-0.000167,24.019267,-0.0076,1.401
3742.00,7.470075,25.01904,-0.000167,24.018696,-0.0076,1.401
3744.00,7.469736,25.01901,-0.000167,24.019356,-0.0076,1.402
3746.00,7.468833,25.01859,-0.000167,24.018651,-0.0076,1.402
3748.00,7.469250,25.01831,-0.000166,24.019267,-0.0076,1.401
3750.00,7.469434,25.01785,-0.000167,24.019347,-0.0076,1.401
3752.00,7.469849,25.01819,-0.000166,24.018722,-0.0076,1.401
3754.00,7.470017,25.01881,-0.000165,24.019197,-0.0076,1.402
3756.00,7.470598,25.01755,-0.000166,24.019028,-0.0076,1.402
3758.00,7.470633,25.01787,-0.000167,24.019389,-0.0076,1.401
3760.00,7.470674,25.01795,-0.000167,24.019485,-0.0076,1.401
3762.00,7.470682,25.01813,-0.000167,24.018834,-0.0076,1.401
3764.00,7.471000,25.01798,-0.000168,24.018787,-0.0077,1.401
3766.00,7.471309,25.01810,-0.000168,24.019021,-0.0076,1.401
3768.00,7.470903,25.01809,-0.000167,24.018789,-0.0076,1.402
3770.00,7.470721,25.01879,-0.000167,24.019041,-0.0076,1.401
3772.00,7.470068,25.01894,-0.000167,24.018905,-0.0076,1.402
3774.00,7.470788,25.01868,-0.000168,24.019173,-0.0076,1.401
3776.00,7.470913,25.01856,-0.000166,24.019603,-0.0076,1.401
3778.00,7.472258,25.01861,-0.000166,24.019458,-0.0076,1.402
3780.00,7.473098,25.01835,-0.000167,24.019264,-0.0076,1.402
3782.00,7.473030,25.01794,-0.000167,24.019773,-0.0076,1.402
3784.00,7.472515,25.01792,-0.000167,24.018450,-0.0076,1.401
3786.00,7.472251,25.01842,-0.000167,24.018881,-0.0076,1.401
3788.00,7.471752,25.01841,-0.000167,24.019335,-0.0076,1.402
3790.00,7.472740,25.01915,-0.000168,24.018628,-0.0076,1.402
3792.00,7.472870,25.01860,-0.000168,24.018606,-0.0076,1.401
3794.00,7.472569,25.01804,-0.000168,24.018575,-0.0077,1.401
3796.00,7.473342,25.01826,-0.000166,24.019527,-0.0076,1.401
3798.00,7.473113,25.01861,-0.000167,24.019238,-0.0076,1.401
3800.00,7.473194,25.01875,-0.000168,24.018580,-0.0076,1.401
3802.00,7.472785,25.01860,-0.000167,24.018464,-0.0076,1.401
3804.00,7.472747,25.01863,-0.000167,24.018466,-0.0076,1.401
3806.00,7.473130,25.01840,-0.000168,24.018566,-0.0077,1.401
3808.00,7.472812,25.01821,-0.000169,24.018851,-0.0077,1.401
3810.00,7.472768,25.01864,-0.000168,24.018568,-0.0076,1.401
3812.00,7.472677,25.01948,-0.000169,24.018910,-0.0076,1.402
3814.00,7.472583,25.01945,-0.000168,24.018557,-0.0076,1.402
3816.00,7.472410,25.01903,-0.000167,24.018698,-0.0076,1.401
3818.00,7.472675,25.01936,-0.000167,24.018959,-0.0076,1.401
3820.00,7.472672,25.01960,-0.000167,24.018339,-0.0076,1.401
3822.00,7.472836,25.01965,-0.000167,24.018417,-0.0076,1.401
3824.00,7.473020,25.01935,-0.000168,24.018570,-0.0076,1.401
3826.00,7.472730,25.01979,-0.000167,24.018840,-0.0076,1.402
3828.00,7.472824,25.01962,-0.000167,24.019095,-0.0076,1.402
3830.00,7.472354,25.01971,-0.000167,24.019070,-0.0076,1.402
3832.00,7.471670,25.01972,-0.000168,24.018512,-0.0076,1.402
3834.00,7.472426,25.01935,-0.000168,24.018851,-0.0076,1.401
3836.00,7.472803,25.01883,-0.000168,24.019280,-0.0076,1.401
3838.00,7.472083,25.01857,-0.000167,24.018778,-0.0077,1.401
3840.00,7.472053,25.01921,-0.000167,24.019179,-0.0076,1.402
3842.00,7.471624,25.01870,-0.000168,24.018588,-0.0076,1.402
3844.00,7.472251,25.01783,-0.000167,24.018390,-0.0076,1.402
3846.00,7.472848,25.01768,-0.000168,24.019171,-0.0076,1.402
3848.00,7.472193,25.01773,-0.000167,24.018252,-0.0076,1.401
3850.00,7.472562,25.01790,-0.000168,24.018412,-0.0076,1.401
3852.00,7.472236,25.01792,-0.000169,24.018164,-0.0076,1.402
3854.00,7.472263,25.01812,-0.000168,24.018566,-0.0076,1.401
3856.00,7.472971,25.01739,-0.000169,24.019093,-0.0076,1.401
3858.00,7.473208,25.01756,-0.000167,24.018628,-0.0076,1.401
3860.00,7.472813,25.01827,-0.000166,24.019429,-0.0076,1.402
3862.00,7.472302,25.01803,-0.000167,24.019750,-0.0076,1.402
3864.00,7.472676,25.01861,-0.000168,24.018675,-0.0076,1.401
3866.00,7.472513,25.01840,-0.000168,24.018996,-0.0076,1.401
3868.00,7.472449,25.01923,-0.000167,24.018595,-0.0076,1.401
3870.00,7.472138,25.01933,-0.000168,24.018967,-0.0076,1.402
3872.00,7.472464,25.01916,-0.000168,24.019463,-0.0076,1.402
3874.00,7.472741,25.01836,-0.000168,24.018022,-0.0076,1.402
3876.00,7.472355,25.01833,-0.000168,24.018631,-0.0076,1.402
3878.00,7.471481,25.01846,-0.000169,24.019166,-0.0077,1.402
3880.00,7.472192,25.01854,-0.000169,24.018914,-0.0077,1.401
3882.00,7.472254,25.01934,-0.000169,24.018564,-0.0076,1.402
3884.00,7.472577,25.01934,-0.000169,24.018747,-0.0076,1.402
3886.00,7.472827,25.01868,-0.000167,24.019253,-0.0076,1.402
3888.00,7.473677,25.01781,-0.000168,24.018918,-0.0076,1.402
3890.00,7.473833,25.01801,-0.000168,24.019016,-0.0076,1.402
3892.00,7.473698,25.01773,-0.000168,24.018981,-0.0077,1.401
3894.00,7.473514,25.01796,-0.000168,24.018881,-0.0076,1.402
3896.00,7.473985,25.01827,-0.000168,24.019400,-0.0076,1.402
3898.00,7.474722,25.01775,-0.000169,24.018147,-0.0076,1.402
3900.00,7.475201,25.01812,-0.000169,24.018742,-0.0076,1.402
3902.00,7.474768,25.01755,-0.000169,24.018883,-0.0077,1.402
3904.00,7.474158,25.01742,-0.000166,24.018870,-0.0076,1.401
3906.00,7.473722,25.01833,-0.000167,24.018722,-0.0076,1.402
3908.00,7.473016,25.01885,-0.000168,24.019119,-0.0076,1.402
3910.00,7.472999,25.01903,-0.000167,24.018849,-0.0077,1.401
3912.00,7.473180,25.01900,-0.000167,24.019179,-0.0076,1.401
3914.00,7.472575,25.01911,-0.000168,24.019282,-0.0076,1.402
3916.00,7.472937,25.01976,-0.000167,24.019249,-0.0076,1.403
3918.00,7.473144,25.01998,-0.000170,24.018880,-0.0076,1.402
3920.00,7.472808,25.01940,-0.000169,24.018725,-0.0076,1.402
3922.00,7.472450,25.01962,-0.000168,24.019215,-0.0076,1.401
3924.00,7.472591,25.01960,-0.000167,24.018689,-0.0076,1.402
3926.00,7.472373,25.01970,-0.000167,24.018579,-0.0076,1.402
3928.00,7.473048,25.01835,-0.000168,24.018764,-0.0076,1.402
3930.00,7.473768,25.01855,-0.000168,24.018890,-0.0076,1.401
3932.00,7.473522,25.01895,-0.000169,24.018941,-0.0076,1.402
3934.00,7.473660,25.01877,-0.000168,24.018455,-0.0077,1.402
3936.00,7.473949,25.01878,-0.000168,24.018905,-0.0076,1.402
3938.00,7.473339,25.01873,-0.000168,24.018377,-0.0076,1.402
3940.00,7.473042,25.01895,-0.000166,24.018890,-0.0076,1.401
3942.00,7.472634,25.01823,-0.000168,24.018397,-0.0077,1.402
3944.00,7.472277,25.01863,-0.000167,24.018573,-0.0076,1.402
3946.00,7.472657,25.01894,-0.000169,24.018945,-0.0076,1.402
3948.00,7.473060,25.01864,-0.000169,24.018499,-0.0076,1.402
3950.00,7.472901,25.01820,-0.000169,24.018874,-0.0077,1.402
3952.00,7.473176,25.01839,-0.000167,24.019474,-0.0076,1.402
3954.00,7.472982,25.01977,-0.000168,24.019213,-0.0076,1.402
3956.00,7.472658,25.01970,-0.000167,24.018499,-0.0076,1.401
3958.00,7.472776,25.01970,-0.000167,24.019128,-0.0076,1.402
3960.00,7.473129,25.01893,-0.000167,24.018803,-0.0076,1.402
3962.00,7.473189,25.01899,-0.000167,24.019231,-0.0076,1.402
3964.00,7.473412,25.01881,-0.000167,24.019335,-0.0076,1.402
3966.00,7.473991,25.01861,-0.000166,24.019755,-0.0076,1.402
3968.00,7.473888,25.01846,-0.000166,24.019034,-0.0076,1.402
3970.00,7.473473,25.01893,-0.000168,24.018970,-0.0076,1.402
3972.00,7.473261,25.01885,-0.000168,24.019130,-0.0076,1.402
3974.00,7.473031,25.01928,-0.000169,24.019213,-0.0076,1.402
3976.00,7.472474,25.01941,-0.000167,24.018959,-0.0076,1.402
3978.00,7.471918,25.01922,-0.000167,24.019157,-0.0076,1.402
3980.00,7.472336,25.01908,-0.000168,24.018490,-0.0076,1.402
3982.00,7.472678,25.01940,-0.000167,24.018896,-0.0076,1.401
3984.00,7.472592,25.01932,-0.000167,24.019001,-0.0076,1.402
3986.00,7.473110,25.01928,-0.000167,24.019092,-0.0076,1.402
3988.00,7.472987,25.01854,-0.000167,24.019325,-0.0076,1.402
3990.00,7.473232,25.01887,-0.000166,24.019090,-0.0076,1.402
3992.00,7.473519,25.01878,-0.000167,24.018733,-0.0076,1.402
3994.00,7.473388,25.01825,-0.000167,24.018682,-0.0076,1.402
3996.00,7.472795,25.01890,-0.000166,24.018251,-0.0076,1.402
3998.00,7.472832,25.01858,-0.000167,24.018649,-0.0076,1.402
4000.00,7.472861,25.01925,-0.000167,24.018658,-0.0076,1.402
4002.00,7.473212,25.01905,-0.000167,24.018399,-0.0076,1.402
4004.00,7.473220,25.01912,-0.000167,24.018310,-0.0076,1.402
4006.00,7.473685,25.01925,-0.000168,24.018722,-0.0076,1.402
4008.00,7.473519,25.01929,-0.000169,24.018091,-0.0076,1.402
4010.00,7.473221,25.01955,-0.000168,24.019266,-0.0076,1.402
4012.00,7.472513,25.01960,-0.000167,24.018735,-0.0076,1.402
4014.00,7.472621,25.01855,-0.000167,24.018814,-0.0076,1.402
4016.00,7.472449,25.01940,-0.000167,24.019840,-0.0077,1.402
4018.00,7.472395,25.01931,-0.000167,24.018905,-0.0076,1.402
4020.00,7.472965,25.01958,-0.000167,24.018997,-0.0076,1.402
4022.00,7.473509,25.01929,-0.000166,24.019478,-0.0076,1.402
4024.00,7.474067,25.01892,-0.000167,24.019028,-0.0076,1.402
4026.00,7.473968,25.01873,-0.000167,24.019469,-0.0076,1.402
4028.00,7.473443,25.01881,-0.000168,24.019432,-0.0076,1.401
4030.00,7.472742,25.01866,-0.000167,24.019351,-0.0076,1.402
4032.00,7.472556,25.01874,-0.000167,24.018921,-0.0076,1.402
4034.00,7.471603,25.01931,-0.000167,24.018658,-0.0076,1.403
4036.00,7.472172,25.01974,-0.000167,24.019025,-0.0076,1.402
4038.00,7.473012,25.01956,-0.000167,24.018756,-0.0076,1.401
4040.00,7.472720,25.01985,-0.000167,24.018686,-0.0076,1.402
4042.00,7.472282,25.02061,-0.000168,24.019010,-0.0076,1.402
4044.00,7.472158,25.02028,-0.000169,24.018939,-0.0077,1.403
4046.00,7.471781,25.02049,-0.000169,24.019075,-0.0076,1.402
4048.00,7.472526,25.02034,-0.000167,24.018232,-0.0076,1.402
4050.00,7.472291,25.02067,-0.000167,24.018916,-0.0076,1.402
4052.00,7.472117,25.02029,-0.000169,24.019173,-0.0076,1.402
4054.00,7.472142,25.02022,-0.000168,24.018446,-0.0076,1.402
4056.00,7.471955,25.01971,-0.000168,24.019034,-0.0076,1.402
4058.00,7.471803,25.01977,-0.000169,24.019266,-0.0076,1.402
4060.00,7.471871,25.01983,-0.000168,24.018267,-0.0076,1.402
4062.00,7.472484,25.01993,-0.000168,24.019325,-0.0076,1.402
4064.00,7.472872,25.01927,-0.000168,24.019249,-0.0076,1.403
4066.00,7.472929,25.01911,-0.000168,24.018760,-0.0077,1.402
4068.00,7.472603,25.01988,-0.000167,24.019206,-0.0076,1.402
4070.00,7.472912,25.02010,-0.000168,24.019704,-0.0076,1.402
4072.00,7.472870,25.01924,-0.000167,24.019327,-0.0076,1.402
4074.00,7.472638,25.01975,-0.000168,24.018760,-0.0076,1.402
4076.00,7.472301,25.01994,-0.000167,24.018029,-0.0076,1.402
4078.00,7.471806,25.02052,-0.000167,24.019237,-0.0076,1.402
4080.00,7.471851,25.02006,-0.000167,24.019666,-0.0076,1.402
4082.00,7.471935,25.01965,-0.000168,24.018140,-0.0076,1.402
4084.00,7.472425,25.01934,-0.000167,24.018443,-0.0076,1.402
4086.00,7.471978,25.02020,-0.000167,24.018715,-0.0076,1.403
4088.00,7.472384,25.02060,-0.000168,24.018392,-0.0076,1.403
4090.00,7.472330,25.01931,-0.000168,24.018267,-0.0076,1.403
4092.00,7.472541,25.01972,-0.000169,24.019037,-0.0076,1.402
4094.00,7.472967,25.01924,-0.000169,24.018927,-0.0076,1.402
4096.00,7.474038,25.01920,-0.000168,24.018782,-0.0076,1.401
4098.00,7.473449,25.01896,-0.000167,24.018437,-0.0076,1.402
4100.00,7.472852,25.01867,-0.000168,24.018684,-0.0076,1.402
4102.00,7.472016,25.01819,-0.000168,24.019137,-0.0076,1.403
4104.00,7.472369,25.01872,-0.000168,24.019197,-0.0076,1.403
4106.00,7.471971,25.01944,-0.000169,24.018115,-0.0076,1.402
4108.00,7.471942,25.01952,-0.000167,24.018428,-0.0076,1.402
4110.00,7.471700,25.01972,-0.000168,24.018812,-0.0076,1.402
4112.00,7.471225,25.01921,-0.000168,24.019318,-0.0076,1.403
4114.00,7.470416,25.01860,-0.000167,24.019135,-0.0076,1.402
4116.00,7.471460,25.01909,-0.000167,24.019211,-0.0076,1.402
4118.00,7.471724,25.01927,-0.000166,24.018709,-0.0076,1.402
4120.00,7.471368,25.01895,-0.000166,24.018994,-0.0077,1.402
4122.00,7.472264,25.01881,-0.000166,24.019048,-0.0076,1.402
4124.00,7.472453,25.01948,-0.000169,24.018664,-0.0076,1.403
4126.00,7.472469,25.01941,-0.000169,24.018870,-0.0077,1.402
4128.00,7.472940,25.01865,-0.000167,24.018720,-0.0076,1.402
4130.00,7.472749,25.01957,-0.000167,24.018593,-0.0076,1.402
4132.00,7.472521,25.01899,-0.000168,24.018671,-0.0076,1.402
4134.00,7.472496,25.01874,-0.000168,24.018838,-0.0076,1.402
4136.00,7.473356,25.01864,-0.000168,24.019061,-0.0076,1.402
4138.00,7.473093,25.01850,-0.000167,24.018909,-0.0076,1.402
4140.00,7.473262,25.01951,-0.000169,24.019217,-0.0076,1.403
4142.00,7.472777,25.01923,-0.000168,24.019193,-0.0076,1.402
4144.00,7.472075,25.01908,-0.000169,24.018530,-0.0076,1.402
4146.00,7.472477,25.01958,-0.000168,24.018220,-0.0076,1.402
4148.00,7.472154,25.01898,-0.000168,24.018965,-0.0076,1.402
4150.00,7.471851,25.01930,-0.000168,24.019008,-0.0076,1.402
4152.00,7.471759,25.01949,-0.000168,24.019146,-0.0076,1.403
4154.00,7.471680,25.01897,-0.000168,24.018876,-0.0076,1.402
4156.00,7.471103,25.01941,-0.000167,24.018461,-0.0076,1.402
4158.00,7.471832,25.01815,-0.000166,24.019672,-0.0076,1.402
4160.00,7.471404,25.01884,-0.000167,24.019025,-0.0077,1.402
4162.00,7.471438,25.01929,-0.000168,24.019525,-0.0076,1.403
4164.00,7.471858,25.01975,-0.000168,24.019195,-0.0076,1.402
4166.00,7.472466,25.01880,-0.000166,24.019246,-0.0076,1.402
4168.00,7.472855,25.01947,-0.000166,24.018894,-0.0076,1.402
4170.00,7.472466,25.02013,-0.000168,24.019275,-0.0076,1.403
4172.00,7.471918,25.01921,-0.000168,24.019779,-0.0076,1.402
4174.00,7.472138,25.01939,-0.000167,24.019443,-0.0077,1.402
4176.00,7.471716,25.01941,-0.000168,24.019298,-0.0077,1.402
4178.00,7.471801,25.01971,-0.000167,24.018905,-0.0076,1.402
4180.00,7.472597,25.01981,-0.000166,24.019476,-0.0076,1.402
4182.00,7.472378,25.02008,-0.000168,24.018316,-0.0076,1.403
4184.00,7.472827,25.02019,-0.000168,24.018651,-0.0077,1.403
4186.00,7.472890,25.01961,-0.000169,24.018341,-0.0076,1.403
4188.00,7.472776,25.01949,-0.000169,24.017754,-0.0076,1.402
4190.00,7.472890,25.01947,-0.000169,24.019043,-0.0076,1.402
4192.00,7.472199,25.01921,-0.000167,24.018448,-0.0076,1.402
4194.00,7.472294,25.01959,-0.000168,24.018473,-0.0076,1.403
4196.00,7.472516,25.01978,-0.000167,24.018831,-0.0076,1.402
4198.00,7.471963,25.02006,-0.000169,24.019070,-0.0076,1.402
4200.00,7.471758,25.02025,-0.000168,24.018754,-0.0076,1.402
4202.00,7.471962,25.02073,-0.000167,24.019055,-0.0077,1.402
@7,12.0000,24.0
4204.00,7.471129,25.02077,-0.000168,24.018430,-0.0076,1.403
4206.00,7.467945,25.02033,-0.000169,24.018270,-0.0076,1.402
4208.00,7.459847,25.02113,-0.000167,24.018609,-0.0076,1.401
4210.00,7.450108,25.02131,-0.000166,24.018758,-0.0076,1.401
4212.00,7.441659,25.02084,-0.000167,24.018577,-0.0076,1.402
4214.00,7.433089,25.02151,-0.000166,24.019200,-0.0076,1.402
4216.00,7.425820,25.02124,-0.000167,24.018802,-0.0076,1.402
4218.00,7.418580,25.02061,-0.000168,24.019003,-0.0077,1.402
4220.00,7.412181,25.02064,-0.000168,24.018196,-0.0076,1.403
4222.00,7.406855,25.02029,-0.000169,24.018258,-0.0076,1.403
4224.00,7.401673,25.02018,-0.000170,24.018758,-0.0077,1.403
4226.00,7.396729,25.02011,-0.000168,24.018171,-0.0076,1.404
4228.00,7.392131,25.01990,-0.000168,24.019074,-0.0077,1.404
4230.00,7.391706,25.01969,-0.000169,24.018932,-0.0076,1.404
4232.00,7.395762,25.02034,-0.000169,24.017884,-0.0076,1.404
4234.00,7.401328,25.02094,-0.000170,24.018510,-0.0077,1.404
4236.00,7.408392,25.02031,-0.000169,24.018729,-0.0077,1.404
4238.00,7.414321,25.01999,-0.000169,24.018823,-0.0076,1.404
4240.00,7.418249,25.02018,-0.000168,24.018735,-0.0076,1.403
4242.00,7.423084,25.02009,-0.000168,24.018914,-0.0076,1.403
4244.00,7.428089,25.02030,-0.000167,24.018825,-0.0076,1.403
4246.00,7.432247,25.02025,-0.000168,24.018521,-0.0076,1.402
4248.00,7.436298,25.02010,-0.000167,24.019296,-0.0076,1.403
4250.00,7.439729,25.02024,-0.000167,24.018450,-0.0077,1.403
4252.00,7.443002,25.02101,-0.000168,24.018426,-0.0076,1.402
4254.00,7.445527,25.02107,-0.000167,24.018849,-0.0076,1.401
4256.00,7.448653,25.02022,-0.000165,24.018582,-0.0076,1.402
4258.00,7.451397,25.02029,-0.000167,24.018921,-0.0076,1.403
4260.00,7.453632,25.02020,-0.000167,24.019182,-0.0076,1.402
4262.00,7.456368,25.02065,-0.000166,24.018972,-0.0077,1.403
4264.00,7.458347,25.02002,-0.000168,24.018611,-0.0076,1.402
4266.00,7.459145,25.02030,-0.000168,24.018829,-0.0076,1.402
4268.00,7.461093,25.02098,-0.000168,24.018180,-0.0076,1.402
4270.00,7.462940,25.02093,-0.000167,24.018522,-0.0076,1.402
4272.00,7.464678,25.02163,-0.000168,24.018783,-0.0077,1.403
4274.00,7.464961,25.02104,-0.000168,24.018936,-0.0076,1.403
4276.00,7.466518,25.02127,-0.000168,24.018861,-0.0076,1.402
4278.00,7.466899,25.02114,-0.000168,24.018742,-0.0077,1.403
4280.00,7.467214,25.02133,-0.000168,24.018559,-0.0076,1.402
4282.00,7.467696,25.02157,-0.000168,24.018087,-0.0076,1.402
4284.00,7.468186,25.02180,-0.000169,24.018289,-0.0076,1.403
4286.00,7.468378,25.02147,-0.000168,24.018885,-0.0076,1.403
4288.00,7.468633,25.02112,-0.000167,24.018488,-0.0076,1.402
4290.00,7.468441,25.02134,-0.000168,24.018608,-0.0076,1.402
4292.00,7.468678,25.02156,-0.000167,24.018912,-0.0076,1.402
4294.00,7.468804,25.02082,-0.000167,24.018151,-0.0076,1.403
4296.00,7.468371,25.02036,-0.000167,24.018976,-0.0077,1.403
4298.00,7.469258,25.02044,-0.000169,24.018695,-0.0076,1.403
4300.00,7.470325,25.02055,-0.000167,24.018584,-0.0076,1.402
4302.00,7.469414,25.02064,-0.000166,24.018287,-0.0076,1.402
4304.00,7.468951,25.02050,-0.000166,24.018229,-0.0076,1.402
4306.00,7.468972,25.02019,-0.000166,24.019066,-0.0076,1.402
4308.00,7.468901,25.02077,-0.000166,24.019161,-0.0076,1.403
4310.00,7.469376,25.01988,-0.000167,24.018706,-0.0076,1.403
4312.00,7.469288,25.02021,-0.000167,24.018435,-0.0076,1.402
4314.00,7.468623,25.01924,-0.000168,24.019045,-0.0076,1.402
4316.00,7.467541,25.01931,-0.000167,24.018470,-0.0076,1.403
4318.00,7.467453,25.01890,-0.000168,24.018948,-0.0076,1.403
4320.00,7.467745,25.01992,-0.000168,24.018985,-0.0076,1.402
4322.00,7.467473,25.01964,-0.000167,24.019316,-0.0076,1.402
4324.00,7.467912,25.01992,-0.000166,24.018765,-0.0076,1.402
4326.00,7.467909,25.01995,-0.000167,24.018477,-0.0076,1.403
4328.00,7.467791,25.02106,-0.000168,24.018725,-0.0076,1.403
4330.00,7.468076,25.02003,-0.000168,24.018738,-0.0076,1.403
4332.00,7.468115,25.02010,-0.000168,24.018727,-0.0077,1.403
4334.00,7.467386,25.02007,-0.000169,24.019016,-0.0076,1.403
4336.00,7.467543,25.01914,-0.000168,24.018434,-0.0076,1.402
4338.00,7.467735,25.02007,-0.000168,24.018771,-0.0076,1.403
4340.00,7.467652,25.01964,-0.000168,24.019228,-0.0076,1.403
4342.00,7.468208,25.01990,-0.000167,24.018657,-0.0076,1.402
4344.00,7.468499,25.01982,-0.000166,24.018682,-0.0076,1.403
4346.00,7.468129,25.01979,-0.000166,24.019420,-0.0076,1.403
4348.00,7.467922,25.01927,-0.000168,24.018738,-0.0076,1.402
4350.00,7.468400,25.02047,-0.000169,24.018653,-0.0076,1.403
4352.00,7.467772,25.02005,-0.000168,24.018979,-0.0076,1.403
4354.00,7.467510,25.01971,-0.000169,24.018443,-0.0076,1.402
4356.00,7.467893,25.02009,-0.000168,24.018517,-0.0076,1.403
4358.00,7.468221,25.01941,-0.000167,24.018562,-0.0076,1.403
4360.00,7.467241,25.01932,-0.000167,24.018758,-0.0076,1.403
4362.00,7.466348,25.01987,-0.000168,24.019329,-0.0076,1.403
4364.00,7.466862,25.01994,-0.000166,24.018894,-0.0076,1.402
4366.00,7.467175,25.01969,-0.000168,24.018932,-0.0076,1.402
4368.00,7.467825,25.02059,-0.000168,24.019101,-0.0076,1.403
4370.00,7.468153,25.02092,-0.000167,24.018809,-0.0076,1.403
4372.00,7.468962,25.02102,-0.000168,24.019211,-0.0076,1.403
4374.00,7.468554,25.02143,-0.000168,24.018829,-0.0076,1.403
4376.00,7.468845,25.02165,-0.000168,24.018818,-0.0076,1.402
4378.00,7.468991,25.02219,-0.000167,24.019155,-0.0076,1.403
4380.00,7.468644,25.02219,-0.000169,24.018765,-0.0076,1.403
4382.00,7.469086,25.02138,-0.000169,24.018751,-0.0076,1.403
4384.00,7.468483,25.02162,-0.000168,24.019188,-0.0076,1.403
4386.00,7.468516,25.02197,-0.000167,24.018941,-0.0076,1.402
4388.00,7.468843,25.02171,-0.000167,24.018794,-0.0076,1.403
4390.00,7.469107,25.02197,-0.000168,24.019461,-0.0076,1.403
4392.00,7.468398,25.02215,-0.000166,24.019068,-0.0076,1.403
4394.00,7.468035,25.02187,-0.000168,24.019356,-0.0076,1.403
4396.00,7.467605,25.02167,-0.000168,24.018517,-0.0076,1.402
4398.00,7.467583,25.02192,-0.000168,24.019077,-0.0076,1.403
4400.00,7.468196,25.02170,-0.000168,24.019101,-0.0076,1.402
4402.00,7.468496,25.02194,-0.000168,24.018214,-0.0076,1.402
4404.00,7.467640,25.02193,-0.000168,24.018347,-0.0076,1.403
4406.00,7.468533,25.02152,-0.000168,24.019405,-0.0076,1.403
4408.00,7.469194,25.02170,-0.000168,24.019028,-0.0076,1.403
4410.00,7.469651,25.02196,-0.000169,24.019233,-0.0076,1.403
4412.00,7.469687,25.02195,-0.000169,24.019081,-0.0076,1.402
4414.00,7.468673,25.02161,-0.000168,24.019005,-0.0077,1.402
4416.00,7.468906,25.02145,-0.000170,24.019367,-0.0076,1.403
4418.00,7.469064,25.02174,-0.000168,24.018907,-0.0077,1.402
4420.00,7.469669,25.02199,-0.000168,24.018386,-0.0076,1.402
4422.00,7.470288,25.02139,-0.000167,24.018122,-0.0076,1.402
4424.00,7.471030,25.02193,-0.000167,24.018544,-0.0076,1.403
4426.00,7.470784,25.02223,-0.000168,24.019215,-0.0076,1.403
4428.00,7.469517,25.02228,-0.000168,24.018646,-0.0076,1.403
4430.00,7.469791,25.02266,-0.000168,24.019324,-0.0076,1.403
4432.00,7.469402,25.02204,-0.000169,24.018687,-0.0077,1.403
4434.00,7.468840,25.02239,-0.000167,24.019184,-0.0076,1.403
4436.00,7.468672,25.02267,-0.000168,24.019117,-0.0076,1.403
4438.00,7.469651,25.02284,-0.000167,24.018762,-0.0076,1.402
4440.00,7.469810,25.02203,-0.000166,24.018907,-0.0076,1.402
4442.00,7.470327,25.02221,-0.000167,24.018919,-0.0076,1.402
4444.00,7.470732,25.02266,-0.000167,24.018669,-0.0076,1.402
4446.00,7.471192,25.02204,-0.000168,24.018524,-0.0076,1.403
4448.00,7.470757,25.02135,-0.000168,24.018640,-0.0076,1.403
4450.00,7.469488,25.02214,-0.000167,24.019057,-0.0076,1.402
4452.00,7.469004,25.02308,-0.000167,24.019436,-0.0076,1.403
4454.00,7.469700,25.02322,-0.000168,24.018876,-0.0077,1.403
4456.00,7.469581,25.02222,-0.000167,24.019733,-0.0076,1.403
4458.00,7.469628,25.02327,-0.000168,24.019059,-0.0076,1.403
4460.00,7.469862,25.02345,-0.000167,24.019068,-0.0076,1.403
4462.00,7.469896,25.02238,-0.000167,24.019101,-0.0076,1.403
4464.00,7.470702,25.02217,-0.000167,24.018869,-0.0076,1.402
4466.00,7.470452,25.02299,-0.000167,24.018745,-0.0076,1.402
4468.00,7.469549,25.02307,-0.000168,24.019382,-0.0076,1.403
4470.00,7.469243,25.02292,-0.000167,24.019168,-0.0076,1.402
4472.00,7.470306,25.02282,-0.000167,24.020165,-0.0076,1.403
4474.00,7.470723,25.02183,-0.000165,24.019519,-0.0076,1.403
4476.00,7.469818,25.02274,-0.000166,24.019625,-0.0076,1.402
4478.00,7.469848,25.02257,-0.000167,24.018916,-0.0076,1.403
4480.00,7.470114,25.02253,-0.000167,24.019335,-0.0076,1.403
4482.00,7.470735,25.02384,-0.000167,24.019590,-0.0076,1.403
4484.00,7.470770,25.02352,-0.000168,24.019112,-0.0076,1.402
4486.00,7.470603,25.02375,-0.000169,24.019606,-0.0076,1.403
4488.00,7.469865,25.02287,-0.000166,24.019177,-0.0076,1.403
4490.00,7.469702,25.02330,-0.000167,24.019144,-0.0076,1.403
4492.00,7.469918,25.02285,-0.000168,24.019354,-0.0076,1.403
4494.00,7.470203,25.02217,-0.000167,24.019405,-0.0076,1.403
4496.00,7.469857,25.02325,-0.000167,24.019590,-0.0076,1.402
4498.00,7.469736,25.02355,-0.000167,24.019271,-0.0076,1.403
4500.00,7.469920,25.02310,-0.000168,24.019741,-0.0076,1.403
4502.00,7.470036,25.02361,-0.000168,24.018956,-0.0076,1.402
4504.00,7.470990,25.02257,-0.000168,24.019413,-0.0076,1.402
4506.00,7.470337,25.02310,-0.000169,24.019253,-0.0077,1.403
4508.00,7.470380,25.02369,-0.000168,24.018684,-0.0076,1.403
4510.00,7.470819,25.02368,-0.000167,24.018938,-0.0076,1.403
4512.00,7.470174,25.02328,-0.000167,24.019996,-0.0076,1.403
4514.00,7.470288,25.02285,-0.000168,24.019206,-0.0076,1.403
4516.00,7.470440,25.02320,-0.000169,24.019150,-0.0076,1.403
4518.00,7.470541,25.02336,-0.000168,24.019005,-0.0076,1.402
4520.00,7.470231,25.02310,-0.000166,24.019414,-0.0076,1.402
4522.00,7.470950,25.02299,-0.000167,24.019461,-0.0076,1.403
4524.00,7.471316,25.02243,-0.000167,24.019121,-0.0076,1.403
4526.00,7.470027,25.02185,-0.000167,24.019202,-0.0076,1.403
4528.00,7.470217,25.02234,-0.000164,24.019403,-0.0076,1.403
4530.00,7.470301,25.02300,-0.000166,24.019639,-0.0076,1.402
4532.00,7.470142,25.02292,-0.000163,24.019200,-0.0076,1.403
4534.00,7.470514,25.02296,-0.000167,24.019396,-0.0076,1.403
4536.00,7.470362,25.02263,-0.000169,24.019340,-0.0076,1.403
4538.00,7.469447,25.02213,-0.000169,24.018992,-0.0075,1.404
4540.00,7.470110,25.02367,-0.000169,24.019331,-0.0076,1.403
4542.00,7.470905,25.02342,-0.000167,24.018836,-0.0076,1.402
4544.00,7.471277,25.02278,-0.000167,24.018481,-0.0075,1.403
4546.00,7.471757,25.02274,-0.000166,24.019534,-0.0076,1.403
4548.00,7.471182,25.02216,-0.000168,24.020003,-0.0076,1.403
4550.00,7.470577,25.02248,-0.000168,24.019380,-0.0076,1.403
4552.00,7.470656,25.02268,-0.000168,24.019797,-0.0076,1.402
4554.00,7.470107,25.02259,-0.000166,24.019347,-0.0076,1.403
4556.00,7.470650,25.02409,-0.000167,24.020179,-0.0076,1.402
4558.00,7.471637,25.02279,-0.000165,24.019188,-0.0076,1.402
4560.00,7.471528,25.02222,-0.000165,24.018704,-0.0076,1.403
4562.00,7.470724,25.02261,-0.000167,24.019601,-0.0076,1.403
4564.00,7.470443,25.02285,-0.000167,24.019630,-0.0076,1.404
4566.00,7.470244,25.02290,-0.000169,24.019291,-0.0076,1.403
4568.00,7.470377,25.02282,-0.000167,24.019688,-0.0076,1.403
4570.00,7.469085,25.02382,-0.000167,24.019132,-0.0076,1.403
4572.00,7.469619,25.02461,-0.000166,24.019389,-0.0076,1.403
4574.00,7.470171,25.02410,-0.000167,24.019626,-0.0076,1.403
4576.00,7.469886,25.02353,-0.000168,24.019028,-0.0076,1.403
4578.00,7.469858,25.02355,-0.000169,24.018936,-0.0076,1.403
4580.00,7.470659,25.02296,-0.000168,24.019226,-0.0076,1.403
4582.00,7.471176,25.02329,-0.000165,24.019367,-0.0076,1.403
4584.00,7.470695,25.02286,-0.000166,24.019338,-0.0076,1.402
4586.00,7.469910,25.02284,-0.000166,24.018870,-0.0076,1.402
4588.00,7.470678,25.02283,-0.000167,24.018816,-0.0076,1.403
4590.00,7.471258,25.02302,-0.000167,24.019005,-0.0076,1.403
4592.00,7.471652,25.02321,-0.000167,24.018914,-0.0077,1.403
4594.00,7.471503,25.02295,-0.000165,24.019099,-0.0076,1.403
4596.00,7.471160,25.02298,-0.000165,24.019273,-0.0076,1.402
4598.00,7.471397,25.02235,-0.000167,24.019927,-0.0076,1.402
4600.00,7.471149,25.02307,-0.000168,24.019246,-0.0076,1.403
4602.00,7.470542,25.02249,-0.000167,24.019844,-0.0076,1.403
4604.00,7.470390,25.02293,-0.000168,24.020080,-0.0076,1.403
4606.00,7.470374,25.02344,-0.000168,24.019264,-0.0076,1.402
4608.00,7.470920,25.02368,-0.000167,24.019501,-0.0076,1.403
4610.00,7.471099,25.02337,-0.000167,24.019277,-0.0076,1.403
4612.00,7.470830,25.02317,-0.000167,24.019621,-0.0076,1.403
4614.00,7.471287,25.02292,-0.000167,24.018910,-0.0076,1.403
4616.00,7.471438,25.02276,-0.000166,24.018827,-0.0076,1.403
4618.00,7.471991,25.02313,-0.000166,24.019195,-0.0076,1.403
4620.00,7.471637,25.02385,-0.000168,24.019064,-0.0076,1.403
4622.00,7.471209,25.02402,-0.000168,24.019298,-0.0076,1.403
4624.00,7.471816,25.02344,-0.000167,24.019913,-0.0076,1.403
4626.00,7.471517,25.02317,-0.000166,24.018745,-0.0076,1.403
4628.00,7.471901,25.02319,-0.000168,24.019072,-0.0075,1.403
4630.00,7.471397,25.02283,-0.000168,24.018965,-0.0076,1.403
4632.00,7.470935,25.02303,-0.000167,24.019224,-0.0075,1.403
4634.00,7.470831,25.02351,-0.000165,24.019498,-0.0075,1.403
4636.00,7.471333,25.02325,-0.000168,24.019289,-0.0076,1.403
4638.00,7.470833,25.02382,-0.000168,24.019512,-0.0076,1.403
4640.00,7.471057,25.02373,-0.000168,24.018985,-0.0076,1.403
4642.00,7.471696,25.02360,-0.000168,24.019307,-0.0076,1.403
4644.00,7.471390,25.02334,-0.000168,24.019112,-0.0076,1.403
4646.00,7.471306,25.02322,-0.000165,24.019311,-0.0076,1.403
4648.00,7.470629,25.02244,-0.000166,24.019684,-0.0076,1.403
4650.00,7.470118,25.02252,-0.000166,24.018646,-0.0076,1.402
4652.00,7.470136,25.02259,-0.000167,24.018851,-0.0076,1.403
4654.00,7.470147,25.02276,-0.000168,24.019010,-0.0076,1.403
4656.00,7.470588,25.02329,-0.000167,24.019066,-0.0076,1.404
4658.00,7.469825,25.02429,-0.000169,24.018970,-0.0076,1.404
4660.00,7.469924,25.02363,-0.000170,24.019639,-0.0076,1.403
4662.00,7.469915,25.02352,-0.000169,24.019489,-0.0076,1.403
4664.00,7.470414,25.02352,-0.000169,24.018787,-0.0076,1.403
4666.00,7.470778,25.02307,-0.000167,24.018878,-0.0076,1.403
4668.00,7.470744,25.02401,-0.000168,24.018985,-0.0077,1.403
4670.00,7.470715,25.02407,-0.000168,24.018687,-0.0077,1.403
4672.00,7.471639,25.02387,-0.000169,24.019472,-0.0076,1.403
4674.00,7.472054,25.02333,-0.000169,24.018798,-0.0076,1.404
4676.00,7.471425,25.02361,-0.000168,24.018976,-0.0076,1.403
4678.00,7.471181,25.02323,-0.000167,24.019425,-0.0076,1.403
4680.00,7.471586,25.02262,-0.000168,24.018987,-0.0076,1.403
4682.00,7.471886,25.02261,-0.000168,24.018555,-0.0076,1.403
4684.00,7.471389,25.02315,-0.000168,24.019258,-0.0076,1.403
4686.00,7.471420,25.02221,-0.000169,24.018912,-0.0076,1.403
4688.00,7.471029,25.02167,-0.000168,24.018709,-0.0076,1.402
4690.00,7.470593,25.02171,-0.000167,24.019369,-0.0076,1.403
4692.00,7.470070,25.02180,-0.000168,24.019286,-0.0076,1.403
4694.00,7.470507,25.02195,-0.000168,24.018840,-0.0076,1.404
4696.00,7.470937,25.02170,-0.000168,24.018477,-0.0076,1.404
4698.00,7.469220,25.02249,-0.000169,24.019581,-0.0076,1.403
4700.00,7.469049,25.02187,-0.000168,24.019262,-0.0076,1.403
4702.00,7.469902,25.02144,-0.000170,24.019074,-0.0076,1.403
4704.00,7.469733,25.02351,-0.000167,24.019173,-0.0076,1.403
4706.00,7.469905,25.02333,-0.000168,24.019730,-0.0076,1.404
4708.00,7.470802,25.02330,-0.000169,24.019286,-0.0076,1.404
4710.00,7.470498,25.02354,-0.000169,24.019351,-0.0076,1.403
4712.00,7.470363,25.02330,-0.000167,24.018988,-0.0076,1.404
4714.00,7.470508,25.02321,-0.000169,24.019041,-0.0076,1.404
4716.00,7.470185,25.02299,-0.000168,24.018501,-0.0076,1.403
4718.00,7.470011,25.02302,-0.000168,24.019135,-0.0076,1.403
4720.00,7.469482,25.02287,-0.000167,24.019347,-0.0076,1.403
4722.00,7.469317,25.02339,-0.000168,24.018695,-0.0076,1.404
4724.00,7.470873,25.02297,-0.000168,24.018651,-0.0076,1.404
4726.00,7.471857,25.02252,-0.000168,24.018648,-0.0076,1.404
4728.00,7.471445,25.02263,-0.000169,24.018762,-0.0076,1.404
4730.00,7.471196,25.02268,-0.000168,24.019244,-0.0076,1.403
4732.00,7.470701,25.02193,-0.000168,24.018691,-0.0076,1.403
4734.00,7.470574,25.02190,-0.000168,24.019153,-0.0076,1.404
4736.00,7.470885,25.02226,-0.000168,24.018883,-0.0076,1.404
4738.00,7.470753,25.02295,-0.000167,24.019026,-0.0076,1.404
4740.00,7.471160,25.02358,-0.000168,24.018994,-0.0076,1.403
4742.00,7.471299,25.02301,-0.000169,24.018988,-0.0076,1.404
4744.00,7.471410,25.02223,-0.000170,24.018299,-0.0076,1.404
4746.00,7.471413,25.02157,-0.000169,24.018675,-0.0076,1.403
4748.00,7.471023,25.02207,-0.000169,24.018651,-0.0076,1.403
4750.00,7.470972,25.02278,-0.000169,24.019559,-0.0076,1.404
4752.00,7.470730,25.02274,-0.000169,24.018803,-0.0076,1.404
4754.00,7.470169,25.02145,-0.000168,24.018738,-0.0076,1.404
4756.00,7.469952,25.02164,-0.000168,24.018909,-0.0076,1.404
4758.00,7.470517,25.02309,-0.000168,24.018711,-0.0076,1.403
4760.00,7.471128,25.02219,-0.000168,24.019315,-0.0076,1.404
4762.00,7.470892,25.02165,-0.000168,24.019472,-0.0076,1.404
4764.00,7.471081,25.02259,-0.000167,24.019819,-0.0076,1.403
4766.00,7.470547,25.02182,-0.000168,24.019744,-0.0076,1.404
4768.00,7.470380,25.02188,-0.000168,24.018345,-0.0076,1.403
4770.00,7.470928,25.02249,-0.000168,24.018970,-0.0076,1.404
4772.00,7.470533,25.02230,-0.000168,24.019119,-0.0076,1.404
4774.00,7.469642,25.02218,-0.000168,24.019795,-0.0076,1.404
4776.00,7.469739,25.02232,-0.000168,24.019005,-0.0076,1.405
4778.00,7.469726,25.02185,-0.000169,24.018961,-0.0076,1.404
4780.00,7.469265,25.02131,-0.000168,24.018751,-0.0076,1.404
4782.00,7.468768,25.02138,-0.000168,24.018720,-0.0076,1.403
4784.00,7.468937,25.02184,-0.000168,24.019677,-0.0076,1.403
4786.00,7.468887,25.02115,-0.000168,24.019264,-0.0076,1.404
4788.00,7.468716,25.02110,-0.000169,24.019037,-0.0076,1.404
4790.00,7.470024,25.02114,-0.000168,24.019050,-0.0076,1.404
4792.00,7.470771,25.02091,-0.000167,24.019547,-0.0076,1.404
4794.00,7.471046,25.02106,-0.000168,24.019425,-0.0076,1.404
4796.00,7.471922,25.02064,-0.000167,24.018338,-0.0076,1.404
4798.00,7.471734,25.02014,-0.000168,24.018530,-0.0076,1.404
4800.00,7.471280,25.02084,-0.000168,24.019574,-0.0076,1.404
4802.00,7.470212,25.01984,-0.000168,24.019180,-0.0076,1.404
@8,12.0000,24.0
4804.00,7.469682,25.01992,-0.000168,24.019612,-0.0076,1.404
4806.00,7.466056,25.02016,-0.000169,24.018667,-0.0076,1.404
4808.00,7.457771,25.02002,-0.000166,24.019115,-0.0076,1.403
4810.00,7.449387,25.02038,-0.000165,24.019418,-0.0076,1.403
4812.00,7.440727,25.02032,-0.000167,24.018769,-0.0076,1.403
4814.00,7.433540,25.02132,-0.000166,24.019467,-0.0076,1.404
4816.00,7.427568,25.02061,-0.000168,24.019953,-0.0076,1.404
4818.00,7.421716,25.02025,-0.000168,24.018649,-0.0076,1.405
4820.00,7.416114,25.02065,-0.000167,24.019159,-0.0076,1.405
4822.00,7.411628,25.02094,-0.000168,24.019262,-0.0076,1.405
4824.00,7.406722,25.02141,-0.000167,24.019184,-0.0076,1.405
4826.00,7.402698,25.02146,-0.000169,24.019258,-0.0076,1.405
4828.00,7.400053,25.02104,-0.000169,24.019344,-0.0077,1.405
4830.00,7.401551,25.02016,-0.000167,24.019075,-0.0076,1.405
4832.00,7.406472,25.02059,-0.000168,24.019251,-0.0076,1.406
4834.00,7.411982,25.02068,-0.000168,24.019244,-0.0076,1.406
4836.00,7.418833,25.02058,-0.000170,24.019438,-0.0076,1.406
4838.00,7.424481,25.01999,-0.000168,24.019402,-0.0076,1.405
4840.00,7.428471,25.02000,-0.000167,24.019413,-0.0076,1.405
4842.00,7.433051,25.02034,-0.000167,24.019509,-0.0076,1.404
4844.00,7.437001,25.02092,-0.000167,24.019445,-0.0076,1.404
4846.00,7.440625,25.02090,-0.000167,24.018800,-0.0076,1.404
4848.00,7.444807,25.02080,-0.000167,24.018725,-0.0076,1.404
4850.00,7.447510,25.02055,-0.000166,24.018885,-0.0076,1.404
4852.00,7.450558,25.02072,-0.000167,24.018798,-0.0077,1.404
4854.00,7.454372,25.02109,-0.000168,24.019962,-0.0076,1.404
4856.00,7.457020,25.02048,-0.000168,24.019016,-0.0076,1.404
4858.00,7.458872,25.02076,-0.000167,24.019409,-0.0076,1.404
4860.00,7.461848,25.02107,-0.000167,24.019583,-0.0076,1.404
4862.00,7.464065,25.02111,-0.000167,24.019311,-0.0076,1.404
4864.00,7.465852,25.02044,-0.000167,24.018849,-0.0076,1.404
4866.00,7.467361,25.02049,-0.000167,24.019382,-0.0076,1.404
4868.00,7.468452,25.02046,-0.000167,24.019177,-0.0076,1.404
4870.00,7.469477,25.02053,-0.000167,24.018838,-0.0076,1.404
4872.00,7.470942,25.02091,-0.000167,24.019336,-0.0076,1.403
4874.00,7.471470,25.02075,-0.000167,24.018880,-0.0076,1.404
4876.00,7.473005,25.02073,-0.000167,24.019742,-0.0076,1.404
4878.00,7.473220,25.02087,-0.000168,24.019429,-0.0076,1.404
4880.00,7.473560,25.02146,-0.000168,24.019159,-0.0076,1.404
4882.00,7.473828,25.02101,-0.000168,24.019327,-0.0076,1.404
4884.00,7.473409,25.02023,-0.000167,24.019559,-0.0076,1.404
4886.00,7.473452,25.02010,-0.000167,24.018600,-0.0076,1.404
4888.00,7.474182,25.02020,-0.000167,24.019809,-0.0076,1.404
4890.00,7.474679,25.02003,-0.000167,24.019577,-0.0076,1.404
4892.00,7.474265,25.01986,-0.000167,24.018869,-0.0076,1.404
4894.00,7.472899,25.02036,-0.000168,24.019616,-0.0076,1.403
4896.00,7.473127,25.02040,-0.000166,24.018796,-0.0076,1.404
4898.00,7.473577,25.02013,-0.000167,24.019545,-0.0076,1.404
4900.00,7.472408,25.01999,-0.000167,24.018764,-0.0076,1.404
4902.00,7.470984,25.02000,-0.000167,24.019130,-0.0076,1.404
4904.00,7.471091,25.01979,-0.000168,24.019208,-0.0076,1.405
4906.00,7.471095,25.02011,-0.000168,24.019414,-0.0076,1.404
4908.00,7.470508,25.01992,-0.000169,24.019525,-0.0076,1.404
4910.00,7.470193,25.02007,-0.000167,24.018977,-0.0076,1.403
4912.00,7.469372,25.01983,-0.000167,24.019075,-0.0076,1.404
4914.00,7.469353,25.02000,-0.000167,24.019046,-0.0076,1.404
4916.00,7.469141,25.01963,-0.000167,24.019360,-0.0076,1.404
4918.00,7.469064,25.01963,-0.000168,24.019485,-0.0076,1.404
4920.00,7.469498,25.02041,-0.000169,24.018644,-0.0076,1.405
4922.00,7.469378,25.02021,-0.000168,24.018432,-0.0076,1.405
4924.00,7.468032,25.02047,-0.000169,24.018780,-0.0076,1.404
4926.00,7.468034,25.02040,-0.000169,24.019423,-0.0076,1.405
4928.00,7.467427,25.02105,-0.000168,24.019498,-0.0076,1.404
4930.00,7.467519,25.02084,-0.000168,24.018562,-0.0076,1.404
4932.00,7.467555,25.02076,-0.000168,24.019115,-0.0076,1.404
4934.00,7.467577,25.02097,-0.000167,24.018426,-0.0076,1.404
4936.00,7.467365,25.02152,-0.000168,24.018521,-0.0077,1.404
4938.00,7.467134,25.02043,-0.000167,24.019008,-0.0076,1.404
4940.00,7.467535,25.02012,-0.000167,24.019472,-0.0076,1.404
4942.00,7.466714,25.02008,-0.000168,24.019467,-0.0076,1.404
4944.00,7.466459,25.02068,-0.000167,24.018662,-0.0076,1.404
4946.00,7.466829,25.02104,-0.000167,24.018954,-0.0076,1.405
4948.00,7.467420,25.02057,-0.000168,24.019110,-0.0076,1.404
4950.00,7.467361,25.02033,-0.000167,24.019926,-0.0076,1.404
4952.00,7.467728,25.02012,-0.000167,24.018927,-0.0077,1.405
4954.00,7.466885,25.02057,-0.000167,24.019795,-0.0076,1.404
4956.00,7.467393,25.02080,-0.000169,24.019104,-0.0076,1.404
4958.00,7.467352,25.02076,-0.000169,24.019875,-0.0076,1.404
4960.00,7.468156,25.02137,-0.000167,24.018860,-0.0076,1.404
4962.00,7.468096,25.02120,-0.000168,24.018791,-0.0076,1.404
4964.00,7.468457,25.02159,-0.000168,24.018725,-0.0076,1.404
4966.00,7.468525,25.02142,-0.000168,24.019365,-0.0076,1.404
4968.00,7.468193,25.02128,-0.000167,24.019289,-0.0076,1.403
4970.00,7.467989,25.02223,-0.000166,24.019505,-0.0076,1.404
4972.00,7.467568,25.02182,-0.000167,24.019338,-0.0076,1.404
4974.00,7.467720,25.02178,-0.000167,24.019353,-0.0076,1.404
4976.00,7.467800,25.02221,-0.000168,24.019514,-0.0076,1.404
4978.00,7.467870,25.02202,-0.000168,24.019345,-0.0076,1.405
4980.00,7.467358,25.02102,-0.000167,24.018923,-0.0076,1.405
4982.00,7.466913,25.02128,-0.000167,24.019354,-0.0076,1.404
4984.00,7.467271,25.02164,-0.000167,24.019516,-0.0076,1.404
4986.00,7.467672,25.02270,-0.000167,24.019315,-0.0076,1.404
4988.00,7.468070,25.02256,-0.000167,24.019933,-0.0076,1.404
4990.00,7.468145,25.02212,-0.000167,24.019052,-0.0076,1.404
4992.00,7.468787,25.02281,-0.000167,24.018704,-0.0076,1.405
4994.00,7.468655,25.02343,-0.000168,24.019525,-0.0076,1.404
4996.00,7.467491,25.02363,-0.000168,24.018619,-0.0076,1.404
4998.00,7.467200,25.02245,-0.000169,24.019088,-0.0076,1.404
5000.00,7.468214,25.02220,-0.000169,24.019646,-0.0076,1.404
5002.00,7.468520,25.02247,-0.000168,24.019043,-0.0076,1.404
5004.00,7.468067,25.02228,-0.000168,24.019585,-0.0076,1.404
5006.00,7.466970,25.02238,-0.000167,24.019141,-0.0076,1.404
5008.00,7.467056,25.02240,-0.000166,24.019402,-0.0076,1.405
5010.00,7.467164,25.02228,-0.000168,24.019325,-0.0076,1.405
5012.00,7.467384,25.02226,-0.000168,24.019215,-0.0076,1.404
5014.00,7.467429,25.02235,-0.000167,24.018787,-0.0076,1.405
5016.00,7.468594,25.02303,-0.000168,24.018780,-0.0076,1.404
5018.00,7.468007,25.02240,-0.000168,24.018849,-0.0076,1.404
5020.00,7.467715,25.02243,-0.000167,24.018767,-0.0076,1.404
5022.00,7.467941,25.02244,-0.000167,24.018972,-0.0076,1.405
5024.00,7.467982,25.02227,-0.000167,24.019364,-0.0076,1.404
5026.00,7.467443,25.02268,-0.000168,24.019121,-0.0076,1.404
5028.00,7.467122,25.02298,-0.000167,24.019592,-0.0076,1.405
5030.00,7.467312,25.02365,-0.000167,24.019095,-0.0076,1.404
5032.00,7.467598,25.02333,-0.000168,24.019273,-0.0076,1.405
5034.00,7.468200,25.02342,-0.000168,24.019460,-0.0076,1.405
5036.00,7.468070,25.02387,-0.000168,24.019786,-0.0076,1.405
5038.00,7.467772,25.02326,-0.000167,24.019083,-0.0076,1.404
5040.00,7.467888,25.02355,-0.000166,24.019984,-0.0076,1.404
5042.00,7.467263,25.02377,-0.000167,24.019951,-0.0076,1.404
5044.00,7.467594,25.02362,-0.000168,24.018611,-0.0076,1.404
5046.00,7.468163,25.02265,-0.000168,24.019782,-0.0076,1.404
5048.00,7.468163,25.02271,-0.000168,24.019238,-0.0076,1.405
5050.00,7.467900,25.02182,-0.000167,24.018414,-0.0076,1.404
5052.00,7.467902,25.02205,-0.000166,24.019224,-0.0076,1.404
5054.00,7.468293,25.02251,-0.000168,24.019074,-0.0076,1.404
5056.00,7.468507,25.02272,-0.000167,24.019240,-0.0076,1.405
5058.00,7.467764,25.02287,-0.000168,24.019510,-0.0076,1.405
5060.00,7.467341,25.02293,-0.000169,24.019389,-0.0076,1.405
5062.00,7.468199,25.02350,-0.000169,24.018675,-0.0076,1.404
5064.00,7.468259,25.02306,-0.000168,24.018907,-0.0076,1.405
5066.00,7.468229,25.02311,-0.000168,24.018666,-0.0076,1.404
5068.00,7.467637,25.02246,-0.000168,24.019568,-0.0076,1.405
5070.00,7.467083,25.02283,-0.000168,24.018724,-0.0076,1.404
5072.00,7.467716,25.02248,-0.000167,24.018820,-0.0076,1.405
5074.00,7.467970,25.02175,-0.000167,24.018985,-0.0076,1.404
5076.00,7.467740,25.02285,-0.000167,24.019151,-0.0076,1.404
5078.00,7.467820,25.02315,-0.000168,24.019025,-0.0076,1.405
5080.00,7.468575,25.02246,-0.000168,24.019262,-0.0076,1.405
5082.00,7.468626,25.02253,-0.000168,24.019815,-0.0076,1.405
5084.00,7.468682,25.02282,-0.000169,24.018852,-0.0076,1.405
5086.00,7.468045,25.02209,-0.000168,24.018678,-0.0076,1.404
5088.00,7.467992,25.02204,-0.000168,24.019179,-0.0076,1.405
5090.00,7.468399,25.02247,-0.000168,24.019293,-0.0076,1.405
5092.00,7.468803,25.02256,-0.000169,24.019128,-0.0076,1.405
5094.00,7.468497,25.02230,-0.000168,24.019161,-0.0076,1.405
5096.00,7.468404,25.02224,-0.000170,24.018691,-0.0076,1.405
5098.00,7.468446,25.02337,-0.000168,24.018508,-0.0076,1.405
5100.00,7.467909,25.02177,-0.000168,24.018972,-0.0076,1.405
5102.00,7.468426,25.02198,-0.000169,24.018851,-0.0076,1.405
5104.00,7.468637,25.02225,-0.000168,24.019106,-0.0076,1.405
5106.00,7.468562,25.02208,-0.000169,24.019180,-0.0076,1.405
5108.00,7.468798,25.02160,-0.000168,24.018976,-0.0076,1.405
5110.00,7.469111,25.02247,-0.000168,24.019400,-0.0076,1.406
5112.00,7.468978,25.02161,-0.000168,24.019416,-0.0076,1.405
5114.00,7.470012,25.02162,-0.000167,24.018566,-0.0076,1.405
5116.00,7.469810,25.02222,-0.000167,24.019320,-0.0076,1.404
5118.00,7.469437,25.02224,-0.000167,24.019217,-0.0076,1.405
5120.00,7.469280,25.02175,-0.000167,24.018976,-0.0076,1.405
5122.00,7.468618,25.02238,-0.000168,24.018972,-0.0076,1.405
5124.00,7.467995,25.02198,-0.000169,24.019077,-0.0076,1.405
5126.00,7.468677,25.02176,-0.000169,24.019394,-0.0076,1.405
5128.00,7.468875,25.02233,-0.000168,24.019309,-0.0076,1.405
5130.00,7.468165,25.02282,-0.000167,24.019371,-0.0076,1.405
5132.00,7.468286,25.02289,-0.000167,24.019307,-0.0076,1.405
5134.00,7.469014,25.02265,-0.000167,24.019351,-0.0076,1.405
5136.00,7.468833,25.02188,-0.000168,24.019282,-0.0076,1.405
5138.00,7.468433,25.02242,-0.000167,24.019025,-0.0076,1.405
5140.00,7.468167,25.02206,-0.000167,24.019385,-0.0076,1.405
5142.00,7.468694,25.02146,-0.000167,24.020357,-0.0076,1.405
5144.00,7.469004,25.02163,-0.000167,24.019585,-0.0076,1.405
5146.00,7.467663,25.02183,-0.000167,24.019135,-0.0076,1.405
5148.00,7.467947,25.02214,-0.000169,24.018843,-0.0076,1.405
5150.00,7.468388,25.02195,-0.000167,24.018883,-0.0076,1.405
5152.00,7.467767,25.02338,-0.000166,24.019342,-0.0076,1.405
5154.00,7.466849,25.02289,-0.000168,24.019016,-0.0076,1.406
5156.00,7.466881,25.02177,-0.000168,24.018809,-0.0076,1.405
5158.00,7.467218,25.02228,-0.000168,24.019057,-0.0076,1.405
5160.00,7.466913,25.02205,-0.000168,24.018774,-0.0076,1.406
5162.00,7.465988,25.02259,-0.000167,24.018938,-0.0076,1.405
5164.00,7.466353,25.02234,-0.000168,24.019146,-0.0076,1.406
5166.00,7.467601,25.02177,-0.000168,24.018727,-0.0077,1.405
5168.00,7.468007,25.02276,-0.000168,24.019628,-0.0077,1.405
5170.00,7.467573,25.02267,-0.000167,24.018651,-0.0076,1.405
5172.00,7.467842,25.02324,-0.000167,24.018796,-0.0076,1.405
5174.00,7.468379,25.02296,-0.000168,24.020018,-0.0076,1.405
5176.00,7.468316,25.02234,-0.000167,24.019532,-0.0077,1.406
5178.00,7.468584,25.02195,-0.000168,24.019362,-0.0076,1.405
5180.00,7.469145,25.02193,-0.000169,24.019414,-0.0076,1.405
5182.00,7.468869,25.02186,-0.000168,24.018878,-0.0076,1.405
5184.00,7.469411,25.02217,-0.000167,24.019463,-0.0076,1.404
5186.00,7.469263,25.02253,-0.000167,24.019490,-0.0076,1.405
5188.00,7.468560,25.02233,-0.000168,24.018782,-0.0077,1.405
5190.00,7.468168,25.02219,-0.000168,24.018686,-0.0077,1.405
5192.00,7.468420,25.02225,-0.000168,24.019028,-0.0076,1.405
5194.00,7.468431,25.02252,-0.000167,24.019126,-0.0076,1.405
5196.00,7.468276,25.02287,-0.000169,24.019333,-0.0076,1.405
5198.00,7.467994,25.02250,-0.000168,24.019643,-0.0076,1.406
5200.00,7.468737,25.02200,-0.000168,24.018718,-0.0076,1.405
5202.00,7.468586,25.02219,-0.000169,24.018910,-0.0076,1.406
5204.00,7.467603,25.02162,-0.000168,24.019442,-0.0076,1.405
5206.00,7.466911,25.02215,-0.000168,24.019262,-0.0076,1.405
5208.00,7.466924,25.02178,-0.000169,24.018004,-0.0076,1.405
5210.00,7.467873,25.02206,-0.000168,24.018778,-0.0076,1.405
5212.00,7.468695,25.02208,-0.000167,24.018954,-0.0076,1.405
5214.00,7.467924,25.02150,-0.000168,24.019400,-0.0076,1.405
5216.00,7.467624,25.02160,-0.000167,24.019438,-0.0076,1.406
5218.00,7.468268,25.02146,-0.000168,24.018715,-0.0076,1.406
5220.00,7.468232,25.02146,-0.000168,24.018664,-0.0076,1.405
5222.00,7.468274,25.02145,-0.000168,24.019072,-0.0076,1.406
5224.00,7.468556,25.02163,-0.000170,24.018793,-0.0076,1.405
5226.00,7.469477,25.02147,-0.000168,24.019605,-0.0076,1.405
5228.00,7.468888,25.02256,-0.000168,24.019376,-0.0076,1.405
5230.00,7.467823,25.02151,-0.000167,24.019019,-0.0076,1.405
5232.00,7.467635,25.02139,-0.000167,24.019043,-0.0076,1.405
5234.00,7.468065,25.02197,-0.000168,24.019514,-0.0076,1.405
5236.00,7.467716,25.02181,-0.000168,24.019050,-0.0076,1.405
5238.00,7.467444,25.02192,-0.000168,24.019472,-0.0076,1.405
5240.00,7.466924,25.02151,-0.000168,24.019340,-0.0076,1.405
5242.00,7.467434,25.02174,-0.000168,24.018751,-0.0076,1.405
5244.00,7.467269,25.02193,-0.000168,24.018856,-0.0076,1.406
5246.00,7.468245,25.02158,-0.000168,24.019443,-0.0075,1.405
5248.00,7.468451,25.02118,-0.000168,24.019759,-0.0076,1.405
5250.00,7.469274,25.02070,-0.000168,24.019255,-0.0076,1.405
5252.00,7.469771,25.02156,-0.000168,24.018858,-0.0076,1.406
5254.00,7.469297,25.02154,-0.000168,24.019329,-0.0076,1.405
5256.00,7.468857,25.02080,-0.000167,24.018954,-0.0076,1.406
5258.00,7.468746,25.02053,-0.000167,24.018274,-0.0076,1.406
5260.00,7.468197,25.02129,-0.000168,24.019360,-0.0076,1.406
5262.00,7.468805,25.02099,-0.000168,24.019092,-0.0076,1.406
5264.00,7.469217,25.02113,-0.000168,24.019054,-0.0076,1.406
5266.00,7.469476,25.02186,-0.000167,24.018628,-0.0076,1.405
5268.00,7.469395,25.02247,-0.000168,24.019249,-0.0076,1.406
5270.00,7.469823,25.02196,-0.000168,24.019329,-0.0076,1.406
5272.00,7.469831,25.02165,-0.000169,24.018780,-0.0076,1.406
5274.00,7.468939,25.02286,-0.000169,24.019327,-0.0076,1.406
5276.00,7.468541,25.02186,-0.000168,24.018943,-0.0076,1.405
5278.00,7.468447,25.02109,-0.000168,24.019061,-0.0076,1.406
5280.00,7.468526,25.02123,-0.000169,24.018539,-0.0076,1.405
5282.00,7.468412,25.02137,-0.000168,24.019204,-0.0076,1.405
5284.00,7.468695,25.02097,-0.000168,24.018468,-0.0076,1.405
5286.00,7.468708,25.02082,-0.000168,24.019320,-0.0076,1.406
5288.00,7.468782,25.02142,-0.000168,24.019008,-0.0076,1.406
5290.00,7.468436,25.02110,-0.000168,24.018947,-0.0076,1.406
5292.00,7.468138,25.02108,-0.000168,24.019695,-0.0076,1.406
5294.00,7.468170,25.02081,-0.000167,24.019289,-0.0076,1.405
5296.00,7.468080,25.02148,-0.000167,24.019266,-0.0076,1.405
5298.00,7.467734,25.02180,-0.000168,24.019853,-0.0076,1.406
5300.00,7.467954,25.02123,-0.000168,24.019269,-0.0076,1.405
5302.00,7.468468,25.02131,-0.000168,24.018963,-0.0076,1.406
5304.00,7.468756,25.02134,-0.000168,24.018783,-0.0076,1.406
5306.00,7.468607,25.02097,-0.000167,24.018905,-0.0076,1.406
5308.00,7.468340,25.02138,-0.000167,24.019277,-0.0076,1.406
5310.00,7.468942,25.02173,-0.000167,24.019164,-0.0076,1.405
5312.00,7.469239,25.02122,-0.000167,24.018686,-0.0076,1.405
5314.00,7.469154,25.02140,-0.000167,24.019122,-0.0076,1.406
5316.00,7.469353,25.02153,-0.000169,24.018803,-0.0076,1.406
5318.00,7.469359,25.02162,-0.000169,24.018713,-0.0076,1.405
5320.00,7.468295,25.02096,-0.000168,24.019249,-0.0076,1.406
5322.00,7.467574,25.02146,-0.000168,24.019440,-0.0076,1.405
5324.00,7.468180,25.02101,-0.000168,24.019596,-0.0076,1.406
5326.00,7.468036,25.02072,-0.000168,24.018582,-0.0076,1.406
5328.00,7.468507,25.02072,-0.000167,24.018151,-0.0076,1.405
5330.00,7.468859,25.02115,-0.000168,24.019503,-0.0076,1.406
5332.00,7.468675,25.02177,-0.000168,24.019340,-0.0076,1.406
5334.00,7.468241,25.02119,-0.000168,24.019512,-0.0076,1.406
5336.00,7.468623,25.02109,-0.000169,24.019325,-0.0076,1.406
5338.00,7.468694,25.02000,-0.000168,24.018847,-0.0076,1.405
5340.00,7.467799,25.01984,-0.000167,24.018798,-0.0076,1.405
5342.00,7.467708,25.02030,-0.000167,24.019603,-0.0076,1.405
5344.00,7.468062,25.02009,-0.000168,24.019325,-0.0076,1.406
5346.00,7.468075,25.02119,-0.000169,24.019365,-0.0076,1.406
5348.00,7.468117,25.02159,-0.000167,24.018796,-0.0076,1.405
5350.00,7.467771,25.02180,-0.000168,24.019097,-0.0076,1.406
5352.00,7.468326,25.02211,-0.000168,24.018437,-0.0076,1.405
5354.00,7.468672,25.02241,-0.000167,24.019057,-0.0076,1.406
5356.00,7.468378,25.02179,-0.000167,24.019173,-0.0076,1.406
5358.00,7.468074,25.02120,-0.000166,24.018709,-0.0076,1.406
5360.00,7.467911,25.02186,-0.000167,24.019193,-0.0076,1.406
5362.00,7.467833,25.02168,-0.000168,24.019099,-0.0076,1.406
5364.00,7.468671,25.02162,-0.000167,24.019811,-0.0076,1.406
5366.00,7.468345,25.02221,-0.000168,24.019521,-0.0076,1.406
5368.00,7.468606,25.02163,-0.000165,24.019262,-0.0076,1.405
5370.00,7.468575,25.02148,-0.000167,24.019577,-0.0076,1.406
5372.00,7.468965,25.02156,-0.000167,24.020043,-0.0076,1.406
5374.00,7.468214,25.02306,-0.000167,24.019124,-0.0076,1.406
5376.00,7.467822,25.02343,-0.000167,24.019226,-0.0076,1.406
5378.00,7.467586,25.02354,-0.000167,24.019445,-0.0076,1.405
5380.00,7.468036,25.02312,-0.000167,24.019262,-0.0076,1.406
5382.00,7.468655,25.02220,-0.000167,24.018887,-0.0076,1.406
5384.00,7.468774,25.02182,-0.000168,24.020080,-0.0076,1.406
5386.00,7.468339,25.02194,-0.000169,24.018939,-0.0076,1.406
5388.00,7.468291,25.02097,-0.000168,24.018956,-0.0076,1.406
5390.00,7.468914,25.02185,-0.000168,24.019440,-0.0076,1.406
5392.00,7.468606,25.02319,-0.000168,24.019289,-0.0075,1.406
5394.00,7.468210,25.02186,-0.000168,24.019692,-0.0076,1.406
5396.00,7.467968,25.02177,-0.000167,24.019228,-0.0076,1.406
5398.00,7.467740,25.02181,-0.000168,24.019799,-0.0076,1.406
5400.00,7.467774,25.02134,-0.000167,24.019262,-0.0076,1.406
5402.00,7.467464,25.02164,-0.000167,24.019170,-0.0076,1.406
@9,12.0000,24.0
5404.00,7.467848,25.02174,-0.000167,24.019583,-0.0076,1.406
5406.00,7.464978,25.02214,-0.000167,24.019325,-0.0076,1.406
5408.00,7.457504,25.02090,-0.000168,24.019206,-0.0076,1.405
5410.00,7.449345,25.02150,-0.000166,24.019244,-0.0076,1.405
5412.00,7.441525,25.02196,-0.000166,24.018655,-0.0076,1.405
5414.00,7.434712,25.02100,-0.000167,24.019523,-0.0076,1.405
5416.00,7.428669,25.02172,-0.000166,24.019713,-0.0076,1.406
5418.00,7.424478,25.02171,-0.000168,24.020116,-0.0076,1.406
5420.00,7.420552,25.02174,-0.000168,24.019364,-0.0076,1.407
5422.00,7.417307,25.02245,-0.000169,24.019369,-0.0076,1.407
5424.00,7.413771,25.02125,-0.000168,24.019476,-0.0076,1.407
5426.00,7.410902,25.02058,-0.000169,24.019771,-0.0076,1.407
5428.00,7.407783,25.02138,-0.000169,24.019545,-0.0076,1.407
5430.00,7.409046,25.02193,-0.000168,24.019507,-0.0076,1.407
5432.00,7.414908,25.02115,-0.000168,24.019471,-0.0076,1.407
5434.00,7.421158,25.02155,-0.000169,24.019670,-0.0076,1.408
5436.00,7.428070,25.02084,-0.000168,24.019144,-0.0076,1.409
5438.00,7.433691,25.02144,-0.000168,24.019360,-0.0076,1.407
5440.00,7.436924,25.02161,-0.000168,24.019828,-0.0076,1.407
5442.00,7.441059,25.02181,-0.000167,24.019304,-0.0076,1.406
5444.00,7.445467,25.02239,-0.000166,24.019369,-0.0076,1.406
5446.00,7.448373,25.02181,-0.000167,24.019307,-0.0076,1.406
5448.00,7.451940,25.02128,-0.000166,24.019545,-0.0076,1.406
5450.00,7.455667,25.02138,-0.000165,24.020014,-0.0076,1.406
5452.00,7.458071,25.02111,-0.000166,24.019568,-0.0076,1.406
5454.00,7.461152,25.02153,-0.000166,24.018678,-0.0076,1.406
5456.00,7.463912,25.02073,-0.000166,24.019469,-0.0076,1.406
5458.00,7.465915,25.02129,-0.000166,24.019581,-0.0076,1.406
5460.00,7.468209,25.02035,-0.000167,24.019548,-0.0076,1.407
5462.00,7.469621,25.02110,-0.000167,24.019608,-0.0075,1.406
5464.00,7.470713,25.02140,-0.000166,24.019349,-0.0075,1.406
5466.00,7.472555,25.02133,-0.000166,24.019075,-0.0076,1.407
5468.00,7.473061,25.02161,-0.000167,24.019704,-0.0076,1.406
5470.00,7.473086,25.02153,-0.000167,24.019171,-0.0076,1.406
5472.00,7.473536,25.02142,-0.000169,24.018963,-0.0076,1.406
5474.00,7.475596,25.02096,-0.000168,24.019541,-0.0076,1.407
5476.00,7.476204,25.02168,-0.000167,24.019684,-0.0076,1.406
5478.00,7.476113,25.02209,-0.000169,24.019690,-0.0076,1.406
5480.00,7.475620,25.02134,-0.000167,24.018919,-0.0076,1.406
5482.00,7.476554,25.02245,-0.000168,24.019026,-0.0076,1.406
5484.00,7.476515,25.02261,-0.000167,24.019844,-0.0076,1.406
5486.00,7.476230,25.02277,-0.000167,24.019590,-0.0075,1.406
5488.00,7.476061,25.02300,-0.000168,24.019567,-0.0075,1.406
5490.00,7.476077,25.02311,-0.000167,24.019693,-0.0076,1.406
5492.00,7.475840,25.02248,-0.000168,24.019434,-0.0076,1.407
5494.00,7.474429,25.02270,-0.000167,24.018700,-0.0076,1.406
5496.00,7.474019,25.02245,-0.000166,24.018983,-0.0076,1.406
5498.00,7.474536,25.02201,-0.000167,24.020148,-0.0075,1.407
5500.00,7.473939,25.02231,-0.000168,24.019875,-0.0076,1.407
5502.00,7.473180,25.02168,-0.000168,24.019016,-0.0076,1.406
5504.00,7.473049,25.02165,-0.000169,24.018836,-0.0076,1.406
5506.00,7.472791,25.02254,-0.000168,24.020058,-0.0076,1.407
5508.00,7.472316,25.02318,-0.000169,24.019771,-0.0076,1.407
5510.00,7.471895,25.02246,-0.000168,24.019971,-0.0076,1.406
5512.00,7.470909,25.02225,-0.000167,24.020321,-0.0075,1.406
5514.00,7.470468,25.02326,-0.000167,24.020032,-0.0076,1.406
5516.00,7.470807,25.02316,-0.000167,24.019456,-0.0076,1.406
5518.00,7.471340,25.02250,-0.000167,24.019445,-0.0076,1.407
5520.00,7.470056,25.02251,-0.000168,24.019320,-0.0076,1.407
5522.00,7.470113,25.02234,-0.000169,24.019741,-0.0076,1.406
5524.00,7.469840,25.02232,-0.000167,24.019476,-0.0076,1.406
5526.00,7.470328,25.02265,-0.000167,24.020069,-0.0076,1.406
5528.00,7.470324,25.02254,-0.000168,24.019389,-0.0076,1.406
5530.00,7.469404,25.02230,-0.000167,24.019574,-0.0076,1.407
5532.00,7.468685,25.02198,-0.000168,24.020210,-0.0076,1.407
5534.00,7.468420,25.02259,-0.000167,24.019284,-0.0076,1.406
5536.00,7.468149,25.02267,-0.000167,24.019014,-0.0076,1.406
5538.00,7.469215,25.02242,-0.000167,24.019496,-0.0076,1.406
5540.00,7.469354,25.02270,-0.000167,24.018912,-0.0076,1.406
5542.00,7.468417,25.02180,-0.000167,24.019661,-0.0076,1.407
5544.00,7.468405,25.02173,-0.000167,24.019929,-0.0076,1.406
5546.00,7.468811,25.02226,-0.000168,24.019068,-0.0076,1.407
5548.00,7.468495,25.02311,-0.000168,24.019113,-0.0076,1.407
5550.00,7.468042,25.02282,-0.000167,24.018718,-0.0076,1.406
5552.00,7.466995,25.02272,-0.000166,24.019253,-0.0076,1.407
5554.00,7.466467,25.02271,-0.000168,24.019634,-0.0076,1.406
5556.00,7.466455,25.02190,-0.000168,24.018735,-0.0076,1.406
5558.00,7.466632,25.02153,-0.000167,24.019215,-0.0076,1.406
5560.00,7.466546,25.02167,-0.000168,24.019124,-0.0076,1.407
5562.00,7.466532,25.02160,-0.000169,24.019327,-0.0076,1.407
5564.00,7.466463,25.02157,-0.000168,24.019369,-0.0076,1.407
5566.00,7.467225,25.02148,-0.000168,24.019514,-0.0076,1.407
5568.00,7.466783,25.02191,-0.000168,24.019529,-0.0076,1.407
5570.00,7.466821,25.02235,-0.000167,24.019490,-0.0076,1.407
5572.00,7.467579,25.02239,-0.000167,24.019840,-0.0076,1.406
5574.00,7.467472,25.02245,-0.000168,24.019289,-0.0076,1.406
5576.00,7.467531,25.02192,-0.000167,24.019478,-0.0075,1.406
5578.00,7.467552,25.02211,-0.000167,24.019342,-0.0076,1.406
5580.00,7.467442,25.02257,-0.000168,24.019625,-0.0075,1.407
5582.00,7.467198,25.02308,-0.000167,24.019920,-0.0076,1.407
5584.00,7.466951,25.02306,-0.000167,24.019634,-0.0076,1.406
5586.00,7.466537,25.02275,-0.000168,24.019365,-0.0076,1.407
5588.00,7.466725,25.02243,-0.000168,24.019840,-0.0076,1.407
5590.00,7.466380,25.02286,-0.000167,24.018852,-0.0076,1.407
5592.00,7.466491,25.02199,-0.000167,24.019141,-0.0076,1.407
5594.00,7.466560,25.02145,-0.000166,24.019188,-0.0076,1.407
5596.00,7.467270,25.02237,-0.000167,24.019231,-0.0076,1.407
5598.00,7.467937,25.02251,-0.000168,24.019960,-0.0076,1.406
5600.00,7.467373,25.02228,-0.000167,24.019407,-0.0076,1.407
5602.00,7.466962,25.02230,-0.000167,24.019717,-0.0076,1.406
5604.00,7.466770,25.02241,-0.000167,24.018985,-0.0076,1.406
5606.00,7.466714,25.02228,-0.000167,24.019786,-0.0076,1.406
5608.00,7.466704,25.02300,-0.000168,24.019929,-0.0076,1.407
5610.00,7.466883,25.02291,-0.000167,24.019115,-0.0076,1.406
5612.00,7.466305,25.02320,-0.000166,24.019280,-0.0075,1.407
5614.00,7.466060,25.02335,-0.000167,24.019233,-0.0076,1.407
5616.00,7.466028,25.02260,-0.000167,24.019703,-0.0075,1.406
5618.00,7.466734,25.02245,-0.000168,24.019429,-0.0076,1.406
5620.00,7.466577,25.02281,-0.000168,24.019333,-0.0076,1.407
5622.00,7.466110,25.02283,-0.000168,24.019525,-0.0076,1.408
5624.00,7.466381,25.02323,-0.000167,24.019166,-0.0075,1.406
5626.00,7.467092,25.02353,-0.000167,24.019289,-0.0076,1.406
5628.00,7.466767,25.02254,-0.000167,24.019447,-0.0076,1.406
5630.00,7.467164,25.02238,-0.000168,24.019099,-0.0076,1.407
5632.00,7.466408,25.02230,-0.000168,24.019092,-0.0076,1.406
5634.00,7.466644,25.02223,-0.000168,24.018762,-0.0076,1.406
5636.00,7.466887,25.02221,-0.000167,24.019278,-0.0076,1.407
5638.00,7.467016,25.02258,-0.000167,24.019228,-0.0076,1.407
5640.00,7.466066,25.02181,-0.000168,24.019438,-0.0075,1.407
5642.00,7.467010,25.02205,-0.000168,24.019545,-0.0075,1.407
5644.00,7.466653,25.02259,-0.000167,24.019151,-0.0075,1.406
5646.00,7.466576,25.02279,-0.000168,24.019199,-0.0076,1.406
5648.00,7.467343,25.02303,-0.000169,24.019728,-0.0076,1.407
5650.00,7.468071,25.02248,-0.000168,24.018615,-0.0076,1.407
5652.00,7.468278,25.02290,-0.000168,24.019220,-0.0076,1.407
5654.00,7.467364,25.02317,-0.000166,24.019670,-0.0076,1.406
5656.00,7.467061,25.02230,-0.000168,24.019516,-0.0076,1.406
5658.00,7.466704,25.02295,-0.000168,24.018397,-0.0076,1.407
5660.00,7.466863,25.02347,-0.000167,24.019079,-0.0076,1.407
5662.00,7.466701,25.02300,-0.000167,24.019255,-0.0076,1.406
5664.00,7.466977,25.02372,-0.000167,24.019436,-0.0076,1.407
5666.00,7.467286,25.02416,-0.000168,24.019503,-0.0076,1.407
5668.00,7.467538,25.02358,-0.000169,24.019325,-0.0076,1.407
5670.00,7.467925,25.02332,-0.000168,24.019338,-0.0076,1.407
5672.00,7.467103,25.02326,-0.000168,24.019374,-0.0076,1.406
5674.00,7.466968,25.02354,-0.000167,24.019824,-0.0077,1.407
5676.00,7.467000,25.02353,-0.000167,24.019371,-0.0076,1.406
5678.00,7.467438,25.02307,-0.000167,24.019260,-0.0076,1.406
5680.00,7.466844,25.02279,-0.000166,24.019610,-0.0076,1.407
5682.00,7.466363,25.02290,-0.000167,24.019936,-0.0076,1.407
5684.00,7.466439,25.02330,-0.000167,24.019344,-0.0076,1.407
5686.00,7.466543,25.02389,-0.000167,24.019907,-0.0076,1.407
5688.00,7.466669,25.02351,-0.000168,24.019356,-0.0076,1.407
5690.00,7.466846,25.02331,-0.000166,24.018724,-0.0076,1.406
5692.00,7.465814,25.02337,-0.000167,24.019761,-0.0076,1.407
5694.00,7.466354,25.02314,-0.000167,24.018952,-0.0076,1.407
5696.00,7.467164,25.02352,-0.000166,24.019583,-0.0076,1.406
5698.00,7.466899,25.02338,-0.000168,24.019626,-0.0076,1.406
5700.00,7.467173,25.02327,-0.000167,24.019151,-0.0076,1.407
5702.00,7.467052,25.02413,-0.000167,24.018957,-0.0076,1.407
5704.00,7.467042,25.02369,-0.000169,24.019246,-0.0076,1.407
5706.00,7.467530,25.02316,-0.000168,24.019161,-0.0075,1.407
5708.00,7.467582,25.02280,-0.000168,24.019376,-0.0076,1.407
5710.00,7.466996,25.02267,-0.000168,24.019766,-0.0076,1.406
5712.00,7.467116,25.02266,-0.000167,24.019389,-0.0076,1.406
5714.00,7.467149,25.02233,-0.000167,24.018956,-0.0076,1.406
5716.00,7.467243,25.02252,-0.000168,24.019655,-0.0076,1.407
5718.00,7.467306,25.02335,-0.000168,24.020061,-0.0076,1.407
5720.00,7.466411,25.02309,-0.000168,24.019481,-0.0076,1.407
5722.00,7.465495,25.02265,-0.000166,24.019161,-0.0076,1.407
5724.00,7.465354,25.02282,-0.000168,24.018754,-0.0076,1.407
5726.00,7.466577,25.02337,-0.000167,24.019405,-0.0076,1.407
5728.00,7.467030,25.02324,-0.000167,24.019119,-0.0075,1.407
5730.00,7.466298,25.02320,-0.000166,24.020009,-0.0076,1.407
5732.00,7.466261,25.02374,-0.000168,24.019788,-0.0076,1.408
5734.00,7.466908,25.02406,-0.000168,24.019103,-0.0076,1.407
5736.00,7.467620,25.02386,-0.000167,24.019815,-0.0076,1.406
5738.00,7.467575,25.02453,-0.000167,24.019523,-0.0076,1.406
5740.00,7.467107,25.02424,-0.000167,24.019282,-0.0076,1.407
5742.00,7.467970,25.02391,-0.000168,24.019063,-0.0076,1.407
5744.00,7.467824,25.02364,-0.000168,24.019266,-0.0076,1.407
5746.00,7.467488,25.02400,-0.000167,24.019307,-0.0076,1.407
5748.00,7.467463,25.02391,-0.000167,24.019380,-0.0076,1.407
5750.00,7.467801,25.02399,-0.000168,24.019128,-0.0076,1.407
5752.00,7.467912,25.02390,-0.000168,24.019329,-0.0076,1.407
5754.00,7.467726,25.02363,-0.000168,24.019780,-0.0076,1.407
5756.00,7.466883,25.02398,-0.000168,24.018903,-0.0076,1.406
5758.00,7.467346,25.02445,-0.000168,24.019106,-0.0076,1.407
5760.00,7.467479,25.02436,-0.000168,24.018693,-0.0076,1.407
5762.00,7.468180,25.02393,-0.000168,24.019655,-0.0076,1.407
5764.00,7.468498,25.02480,-0.000168,24.019907,-0.0076,1.407
5766.00,7.468682,25.02460,-0.000168,24.019779,-0.0076,1.407
5768.00,7.468686,25.02456,-0.000167,24.019075,-0.0076,1.406
5770.00,7.468922,25.02367,-0.000166,24.018936,-0.0076,1.406
5772.00,7.469250,25.02424,-0.000168,24.018524,-0.0076,1.407
5774.00,7.469213,25.02487,-0.000168,24.019476,-0.0075,1.407
5776.00,7.468058,25.02551,-0.000169,24.019597,-0.0075,1.407
5778.00,7.466978,25.02533,-0.000169,24.019106,-0.0076,1.407
5780.00,7.466656,25.02476,-0.000168,24.019476,-0.0076,1.407
5782.00,7.465959,25.02524,-0.000168,24.019342,-0.0076,1.407
5784.00,7.466311,25.02505,-0.000168,24.019164,-0.0076,1.406
5786.00,7.466929,25.02462,-0.000168,24.019003,-0.0076,1.407
5788.00,7.467152,25.02424,-0.000168,24.019043,-0.0076,1.407
5790.00,7.467034,25.02407,-0.000169,24.019126,-0.0076,1.407
5792.00,7.467342,25.02404,-0.000168,24.019306,-0.0076,1.407
5794.00,7.467884,25.02408,-0.000167,24.019623,-0.0076,1.407
5796.00,7.467856,25.02380,-0.000168,24.019264,-0.0076,1.407
5798.00,7.467662,25.02342,-0.000168,24.019536,-0.0076,1.407
5800.00,7.467662,25.02467,-0.000168,24.020283,-0.0076,1.407
5802.00,7.467717,25.02500,-0.000167,24.019472,-0.0076,1.407
5804.00,7.467167,25.02405,-0.000168,24.018666,-0.0076,1.407
5806.00,7.466164,25.02355,-0.000168,24.018747,-0.0075,1.407
5808.00,7.465665,25.02326,-0.000169,24.019197,-0.0076,1.408
5810.00,7.466566,25.02346,-0.000168,24.019837,-0.0076,1.407
5812.00,7.467179,25.02288,-0.000169,24.019204,-0.0076,1.407
5814.00,7.466683,25.02326,-0.000168,24.019632,-0.0076,1.408
5816.00,7.466942,25.02294,-0.000169,24.019514,-0.0076,1.407
5818.00,7.467099,25.02348,-0.000168,24.019588,-0.0076,1.406
5820.00,7.467355,25.02292,-0.000168,24.019342,-0.0076,1.407
5822.00,7.467604,25.02258,-0.000168,24.019273,-0.0076,1.407
5824.00,7.467112,25.02224,-0.000168,24.019427,-0.0076,1.407
5826.00,7.466430,25.02257,-0.000167,24.018773,-0.0076,1.407
5828.00,7.467159,25.02291,-0.000168,24.019072,-0.0076,1.407
5830.00,7.467338,25.02244,-0.000168,24.018571,-0.0076,1.407
5832.00,7.467086,25.02271,-0.000167,24.019006,-0.0076,1.407
5834.00,7.467327,25.02226,-0.000168,24.019674,-0.0076,1.407
5836.00,7.467085,25.02301,-0.000168,24.019106,-0.0076,1.407
5838.00,7.467889,25.02323,-0.000168,24.019385,-0.0076,1.407
5840.00,7.467684,25.02340,-0.000168,24.018832,-0.0076,1.407
5842.00,7.467442,25.02364,-0.000168,24.018840,-0.0076,1.407
5844.00,7.467603,25.02343,-0.000169,24.019413,-0.0076,1.407
5846.00,7.467613,25.02377,-0.000168,24.019110,-0.0076,1.407
5848.00,7.467866,25.02363,-0.000169,24.018867,-0.0076,1.407
5850.00,7.467498,25.02322,-0.000169,24.019353,-0.0076,1.407
5852.00,7.467859,25.02309,-0.000167,24.019389,-0.0076,1.407
5854.00,7.468038,25.02369,-0.000167,24.018912,-0.0076,1.407
5856.00,7.468200,25.02317,-0.000167,24.019391,-0.0076,1.407
5858.00,7.467399,25.02246,-0.000167,24.018885,-0.0076,1.407
5860.00,7.467305,25.02323,-0.000169,24.019331,-0.0076,1.407
5862.00,7.466693,25.02307,-0.000169,24.018415,-0.0077,1.407
5864.00,7.466729,25.02320,-0.000169,24.019674,-0.0076,1.408
5866.00,7.467084,25.02313,-0.000169,24.019606,-0.0076,1.407
5868.00,7.467384,25.02362,-0.000168,24.018716,-0.0076,1.408
5870.00,7.466771,25.02417,-0.000168,24.018865,-0.0076,1.408
5872.00,7.468125,25.02368,-0.000167,24.018990,-0.0076,1.407
5874.00,7.468296,25.02425,-0.000168,24.019500,-0.0076,1.407
5876.00,7.468312,25.02324,-0.000169,24.018758,-0.0076,1.408
5878.00,7.468599,25.02293,-0.000169,24.018925,-0.0076,1.407
5880.00,7.468244,25.02269,-0.000168,24.019026,-0.0076,1.408
5882.00,7.467713,25.02180,-0.000169,24.019262,-0.0076,1.408
5884.00,7.467401,25.02269,-0.000169,24.018858,-0.0076,1.407
5886.00,7.468259,25.02253,-0.000168,24.019451,-0.0076,1.407
5888.00,7.467171,25.02267,-0.000167,24.019581,-0.0076,1.407
5890.00,7.467613,25.02340,-0.000167,24.019128,-0.0076,1.407
5892.00,7.467865,25.02372,-0.000167,24.019222,-0.0076,1.407
5894.00,7.467813,25.02347,-0.000167,24.018894,-0.0076,1.407
5896.00,7.467543,25.02425,-0.000167,24.019402,-0.0076,1.407
5898.00,7.466140,25.02419,-0.000168,24.019367,-0.0076,1.407
5900.00,7.466021,25.02341,-0.000167,24.019393,-0.0076,1.407
5902.00,7.467258,25.02284,-0.000168,24.018930,-0.0076,1.408
5904.00,7.468220,25.02300,-0.000168,24.019197,-0.0076,1.407
5906.00,7.468318,25.02268,-0.000169,24.018415,-0.0076,1.407
5908.00,7.468925,25.02294,-0.000169,24.019200,-0.0076,1.408
5910.00,7.468839,25.02262,-0.000169,24.019679,-0.0076,1.407
5912.00,7.468894,25.02249,-0.000169,24.019322,-0.0076,1.407
5914.00,7.468052,25.02098,-0.000168,24.018818,-0.0076,1.407
5916.00,7.468659,25.02196,-0.000167,24.018965,-0.0076,1.407
5918.00,7.468509,25.02244,-0.000168,24.018709,-0.0076,1.408
5920.00,7.468084,25.02246,-0.000168,24.018943,-0.0076,1.408
5922.00,7.468425,25.02215,-0.000169,24.019023,-0.0076,1.408
5924.00,7.467720,25.02263,-0.000168,24.019128,-0.0076,1.407
5926.00,7.467376,25.02319,-0.000168,24.018718,-0.0076,1.407
5928.00,7.466768,25.02268,-0.000169,24.018956,-0.0076,1.408
5930.00,7.467745,25.02334,-0.000168,24.019260,-0.0076,1.408
5932.00,7.468413,25.02278,-0.000169,24.018624,-0.0076,1.407
5934.00,7.469033,25.02292,-0.000168,24.018968,-0.0076,1.407
5936.00,7.469199,25.02307,-0.000168,24.019402,-0.0076,1.407
5938.00,7.469180,25.02307,-0.000168,24.019746,-0.0076,1.407
5940.00,7.469230,25.02290,-0.000169,24.019017,-0.0076,1.407
5942.00,7.469036,25.02289,-0.000168,24.019224,-0.0076,1.407
5944.00,7.468745,25.02263,-0.000168,24.018858,-0.0076,1.408
5946.00,7.468364,25.02256,-0.000168,24.019298,-0.0076,1.408
5948.00,7.468198,25.02323,-0.000168,24.019588,-0.0076,1.407
5950.00,7.468042,25.02388,-0.000167,24.019119,-0.0076,1.407
5952.00,7.467898,25.02331,-0.000167,24.018928,-0.0076,1.407
5954.00,7.467475,25.02329,-0.000166,24.018930,-0.0076,1.407
5956.00,7.467625,25.02390,-0.000167,24.018954,-0.0076,1.408
5958.00,7.468540,25.02362,-0.000168,24.018872,-0.0076,1.408
5960.00,7.468659,25.02281,-0.000168,24.018867,-0.0076,1.407
5962.00,7.467956,25.02317,-0.000168,24.019271,-0.0076,1.407
5964.00,7.467100,25.02320,-0.000169,24.019592,-0.0076,1.408
5966.00,7.467355,25.02319,-0.000168,24.018840,-0.0076,1.408
5968.00,7.467815,25.02362,-0.000168,24.018753,-0.0076,1.407
5970.00,7.468257,25.02334,-0.000168,24.018522,-0.0076,1.407
5972.00,7.468324,25.02370,-0.000168,24.019306,-0.0076,1.408
5974.00,7.467320,25.02387,-0.000169,24.019614,-0.0076,1.408
5976.00,7.467278,25.02404,-0.000168,24.019402,-0.0076,1.407
5978.00,7.467912,25.02332,-0.000167,24.019099,-0.0076,1.407
5980.00,7.467649,25.02360,-0.000168,24.018800,-0.0076,1.407
5982.00,7.468250,25.02419,-0.000167,24.019177,-0.0076,1.407
5984.00,7.467751,25.02405,-0.000168,24.018994,-0.0076,1.408
5986.00,7.467777,25.02462,-0.000169,24.019492,-0.0076,1.408
5988.00,7.468309,25.02460,-0.000168,24.019824,-0.0075,1.407
5990.00,7.468170,25.02471,-0.000167,24.019289,-0.0076,1.407
5992.00,7.468487,25.02431,-0.000168,24.019451,-0.0076,1.408
5994.00,7.468608,25.02429,-0.000168,24.019354,-0.0076,1.407
5996.00,7.468475,25.02370,-0.000169,24.019249,-0.0076,1.407
5998.00,7.468722,25.02423,-0.000167,24.020112,-0.0076,1.407
6000.00,7.468805,25.02352,-0.000168,24.019487,-0.0076,1.407
6002.00,7.468252,25.02327,-0.000168,24.019429,-0.0076,1.407
@10,12.0000,24.0
6004.00,7.467664,25.02306,-0.000167,24.019465,-0.0076,1.407
6006.00,7.465707,25.02299,-0.000168,24.019632,-0.0076,1.408
6008.00,7.458798,25.02286,-0.000168,24.019141,-0.0076,1.407
6010.00,7.450829,25.02306,-0.000165,24.019655,-0.0075,1.407
6012.00,7.443076,25.02239,-0.000165,24.019788,-0.0075,1.406
6014.00,7.436376,25.02230,-0.000167,24.019773,-0.0076,1.407
6016.00,7.430063,25.02318,-0.000167,24.019646,-0.0076,1.407
6018.00,7.426077,25.02349,-0.000167,24.019400,-0.0076,1.408
6020.00,7.422470,25.02344,-0.000169,24.019596,-0.0076,1.408
6022.00,7.419615,25.02370,-0.000169,24.019558,-0.0076,1.409
6024.00,7.416637,25.02370,-0.000169,24.018930,-0.0076,1.408
6026.00,7.414339,25.02355,-0.000169,24.018798,-0.0076,1.408
6028.00,7.412672,25.02278,-0.000167,24.018796,-0.0076,1.408
6030.00,7.413272,25.02289,-0.000167,24.019307,-0.0076,1.408
6032.00,7.419340,25.02299,-0.000168,24.019951,-0.0076,1.409
6034.00,7.426660,25.02334,-0.000169,24.019458,-0.0076,1.410
6036.00,7.434522,25.02309,-0.000169,24.019121,-0.0076,1.410
6038.00,7.441644,25.02268,-0.000170,24.018903,-0.0076,1.409
6040.00,7.446627,25.02259,-0.000169,24.019612,-0.0076,1.408
6042.00,7.451090,25.02234,-0.000168,24.019510,-0.0076,1.407
6044.00,7.453843,25.02252,-0.000167,24.019445,-0.0076,1.407
6046.00,7.456691,25.02307,-0.000166,24.019021,-0.0076,1.407
6048.00,7.459305,25.02300,-0.000166,24.018162,-0.0076,1.407
6050.00,7.463299,25.02207,-0.000167,24.019121,-0.0076,1.407
6052.00,7.466637,25.02263,-0.000167,24.019958,-0.0076,1.407
6054.00,7.468432,25.02320,-0.000168,24.019679,-0.0076,1.407
6056.00,7.470314,25.02272,-0.000168,24.019021,-0.0076,1.407
6058.00,7.471961,25.02245,-0.000168,24.018736,-0.0076,1.408
6060.00,7.473300,25.02250,-0.000168,24.018870,-0.0076,1.407
6062.00,7.475323,25.02263,-0.000168,24.019496,-0.0076,1.407
6064.00,7.475979,25.02267,-0.000167,24.018774,-0.0076,1.406
6066.00,7.476447,25.02220,-0.000167,24.019447,-0.0076,1.408
6068.00,7.477879,25.02231,-0.000169,24.019144,-0.0076,1.408
6070.00,7.478236,25.02154,-0.000169,24.019630,-0.0075,1.407
6072.00,7.478507,25.02215,-0.000167,24.020063,-0.0076,1.406
6074.00,7.479153,25.02249,-0.000167,24.020129,-0.0076,1.407
6076.00,7.479371,25.02218,-0.000168,24.018903,-0.0076,1.408
6078.00,7.478823,25.02245,-0.000168,24.018793,-0.0076,1.407
6080.00,7.479200,25.02270,-0.000167,24.019563,-0.0076,1.408
6082.00,7.478855,25.02293,-0.000168,24.019775,-0.0076,1.407
6084.00,7.478918,25.02311,-0.000168,24.018615,-0.0076,1.407
6086.00,7.478596,25.02322,-0.000169,24.018497,-0.0076,1.408
6088.00,7.477857,25.02308,-0.000169,24.019316,-0.0076,1.408
6090.00,7.477940,25.02374,-0.000169,24.019057,-0.0076,1.407
6092.00,7.478269,25.02414,-0.000169,24.018832,-0.0076,1.408
6094.00,7.477806,25.02454,-0.000169,24.019052,-0.0076,1.408
6096.00,7.477859,25.02523,-0.000168,24.018883,-0.0076,1.407
6098.00,7.476873,25.02407,-0.000169,24.018780,-0.0076,1.407
6100.00,7.476679,25.02459,-0.000168,24.019142,-0.0076,1.408
6102.00,7.475895,25.02468,-0.000169,24.019329,-0.0076,1.408
6104.00,7.475656,25.02437,-0.000170,24.019164,-0.0076,1.408
6106.00,7.475849,25.02461,-0.000169,24.019052,-0.0076,1.408
6108.00,7.475312,25.02491,-0.000168,24.018972,-0.0076,1.407
6110.00,7.475072,25.02525,-0.000169,24.019171,-0.0076,1.408
6112.00,7.474171,25.02439,-0.000169,24.019164,-0.0076,1.407
6114.00,7.473431,25.02433,-0.000169,24.018914,-0.0076,1.408
6116.00,7.473045,25.02408,-0.000168,24.019137,-0.0076,1.408
6118.00,7.473227,25.02414,-0.000168,24.018889,-0.0076,1.407
6120.00,7.472916,25.02395,-0.000168,24.019249,-0.0076,1.408
6122.00,7.472937,25.02383,-0.000168,24.018997,-0.0077,1.408
6124.00,7.472371,25.02323,-0.000168,24.018229,-0.0077,1.408
6126.00,7.472062,25.02300,-0.000169,24.018905,-0.0076,1.408
6128.00,7.471577,25.02252,-0.000168,24.019106,-0.0076,1.407
6130.00,7.470967,25.02311,-0.000167,24.019063,-0.0076,1.407
6132.00,7.470545,25.02387,-0.000167,24.019456,-0.0076,1.407
6134.00,7.470106,25.02360,-0.000167,24.018847,-0.0075,1.408
6136.00,7.470262,25.02374,-0.000169,24.019351,-0.0076,1.408
6138.00,7.470306,25.02386,-0.000168,24.019824,-0.0076,1.408
6140.00,7.469930,25.02413,-0.000169,24.018443,-0.0076,1.408
6142.00,7.469543,25.02339,-0.000168,24.019048,-0.0076,1.407
6144.00,7.469825,25.02465,-0.000168,24.019637,-0.0076,1.407
6146.00,7.469660,25.02477,-0.000167,24.019266,-0.0076,1.408
6148.00,7.468356,25.02402,-0.000168,24.019708,-0.0076,1.407
6150.00,7.468789,25.02379,-0.000167,24.019588,-0.0076,1.407
6152.00,7.469320,25.02411,-0.000168,24.019755,-0.0076,1.408
6154.00,7.469207,25.02375,-0.000168,24.018568,-0.0076,1.408
6156.00,7.468792,25.02411,-0.000168,24.019634,-0.0076,1.407
6158.00,7.468401,25.02450,-0.000169,24.019237,-0.0076,1.408
6160.00,7.467922,25.02440,-0.000168,24.018932,-0.0076,1.408
6162.00,7.468185,25.02474,-0.000168,24.019025,-0.0076,1.408
6164.00,7.468197,25.02470,-0.000168,24.019275,-0.0076,1.407
6166.00,7.468502,25.02445,-0.000167,24.019690,-0.0076,1.408
6168.00,7.468029,25.02445,-0.000167,24.019688,-0.0076,1.408
6170.00,7.467621,25.02499,-0.000167,24.019371,-0.0076,1.407
6172.00,7.467723,25.02481,-0.000167,24.019811,-0.0076,1.408
6174.00,7.467714,25.02373,-0.000168,24.019971,-0.0076,1.407
6176.00,7.467931,25.02428,-0.000168,24.020270,-0.0076,1.407
6178.00,7.468514,25.02447,-0.000169,24.019175,-0.0076,1.408
6180.00,7.468711,25.02316,-0.000167,24.018898,-0.0076,1.407
6182.00,7.468616,25.02368,-0.000166,24.019438,-0.0076,1.407
6184.00,7.468960,25.02498,-0.000167,24.019121,-0.0076,1.407
6186.00,7.468861,25.02536,-0.000167,24.018613,-0.0076,1.408
6188.00,7.468299,25.02492,-0.000167,24.019706,-0.0076,1.407
6190.00,7.468142,25.02461,-0.000168,24.018892,-0.0076,1.407
6192.00,7.467580,25.02467,-0.000167,24.018858,-0.0076,1.408
6194.00,7.467788,25.02408,-0.000168,24.019568,-0.0076,1.408
6196.00,7.467355,25.02426,-0.000167,24.019699,-0.0076,1.408
6198.00,7.466655,25.02426,-0.000168,24.019364,-0.0076,1.408
6200.00,7.466579,25.02562,-0.000169,24.019367,-0.0076,1.408
6202.00,7.467131,25.02568,-0.000168,24.019518,-0.0076,1.407
6204.00,7.467445,25.02483,-0.000168,24.019378,-0.0076,1.408
6206.00,7.468395,25.02453,-0.000168,24.020023,-0.0076,1.408
6208.00,7.468303,25.02502,-0.000168,24.019806,-0.0076,1.408
6210.00,7.467546,25.02521,-0.000167,24.019101,-0.0076,1.408
6212.00,7.468093,25.02520,-0.000167,24.018680,-0.0076,1.409
6214.00,7.468124,25.02551,-0.000167,24.018851,-0.0076,1.407
6216.00,7.467435,25.02489,-0.000167,24.019362,-0.0076,1.408
6218.00,7.467470,25.02512,-0.000168,24.019590,-0.0076,1.408
6220.00,7.466955,25.02577,-0.000167,24.019510,-0.0076,1.407
6222.00,7.467339,25.02463,-0.000168,24.019840,-0.0076,1.408
6224.00,7.467883,25.02492,-0.000168,24.019244,-0.0076,1.408
6226.00,7.467697,25.02430,-0.000168,24.019431,-0.0076,1.408
6228.00,7.467767,25.02455,-0.000167,24.019311,-0.0076,1.408
6230.00,7.467843,25.02389,-0.000168,24.019253,-0.0076,1.408
6232.00,7.467555,25.02398,-0.000169,24.019471,-0.0076,1.408
6234.00,7.467169,25.02461,-0.000168,24.019692,-0.0076,1.408
6236.00,7.467353,25.02460,-0.000168,24.019536,-0.0076,1.408
6238.00,7.467375,25.02602,-0.000167,24.019634,-0.0076,1.408
6240.00,7.467400,25.02508,-0.000168,24.019195,-0.0076,1.409
6242.00,7.467353,25.02510,-0.000168,24.019197,-0.0076,1.408
6244.00,7.467451,25.02544,-0.000168,24.018890,-0.0076,1.407
6246.00,7.467724,25.02575,-0.000168,24.019329,-0.0076,1.408
6248.00,7.467329,25.02605,-0.000168,24.019623,-0.0076,1.408
6250.00,7.467916,25.02582,-0.000168,24.019864,-0.0076,1.408
6252.00,7.467803,25.02598,-0.000169,24.019648,-0.0076,1.408
6254.00,7.466949,25.02581,-0.000169,24.019072,-0.0076,1.408
6256.00,7.466596,25.02638,-0.000168,24.018990,-0.0076,1.408
6258.00,7.466742,25.02645,-0.000167,24.018559,-0.0076,1.407
6260.00,7.467106,25.02629,-0.000168,24.018985,-0.0076,1.407
6262.00,7.467486,25.02608,-0.000168,24.019075,-0.0076,1.408
6264.00,7.467607,25.02558,-0.000168,24.018744,-0.0076,1.408
6266.00,7.467193,25.02438,-0.000169,24.018967,-0.0076,1.408
6268.00,7.467836,25.02414,-0.000168,24.019099,-0.0076,1.408
6270.00,7.468218,25.02416,-0.000167,24.018950,-0.0076,1.408
6272.00,7.467618,25.02384,-0.000168,24.019025,-0.0076,1.408
6274.00,7.467631,25.02373,-0.000168,24.019616,-0.0076,1.408
6276.00,7.468418,25.02352,-0.000169,24.019113,-0.0076,1.408
6278.00,7.467879,25.02399,-0.000169,24.019005,-0.0076,1.408
6280.00,7.468039,25.02448,-0.000168,24.018916,-0.0076,1.409
6282.00,7.467549,25.02385,-0.000168,24.018863,-0.0076,1.408
6284.00,7.467090,25.02483,-0.000168,24.019161,-0.0076,1.408
6286.00,7.466785,25.02485,-0.000168,24.018968,-0.0076,1.408
6288.00,7.466355,25.02480,-0.000167,24.019316,-0.0076,1.408
6290.00,7.466735,25.02543,-0.000167,24.018878,-0.0076,1.408
6292.00,7.467284,25.02441,-0.000168,24.019093,-0.0076,1.408
6294.00,7.467978,25.02433,-0.000168,24.019443,-0.0076,1.408
6296.00,7.468405,25.02381,-0.000168,24.019137,-0.0076,1.408
6298.00,7.468587,25.02425,-0.000168,24.018825,-0.0076,1.408
6300.00,7.468177,25.02463,-0.000167,24.018606,-0.0076,1.408
6302.00,7.468286,25.02410,-0.000168,24.018638,-0.0076,1.408
6304.00,7.467804,25.02483,-0.000168,24.020000,-0.0076,1.408
6306.00,7.467069,25.02473,-0.000168,24.019313,-0.0076,1.408
6308.00,7.467938,25.02474,-0.000167,24.019035,-0.0076,1.408
6310.00,7.467849,25.02518,-0.000168,24.019083,-0.0076,1.408
6312.00,7.467197,25.02511,-0.000168,24.018985,-0.0076,1.408
6314.00,7.467071,25.02535,-0.000167,24.019703,-0.0076,1.408
6316.00,7.467916,25.02615,-0.000168,24.018823,-0.0076,1.408
6318.00,7.467910,25.02630,-0.000168,24.018847,-0.0076,1.408
6320.00,7.466977,25.02575,-0.000168,24.019006,-0.0076,1.408
6322.00,7.467066,25.02612,-0.000168,24.019354,-0.0076,1.408
6324.00,7.468140,25.02522,-0.000168,24.018990,-0.0076,1.407
6326.00,7.468134,25.02572,-0.000168,24.018890,-0.0076,1.408
6328.00,7.468013,25.02568,-0.000169,24.018290,-0.0076,1.408
6330.00,7.467654,25.02605,-0.000168,24.018814,-0.0076,1.409
6332.00,7.467513,25.02583,-0.000168,24.019072,-0.0076,1.408
6334.00,7.467471,25.02604,-0.000169,24.019006,-0.0076,1.409
6336.00,7.468369,25.02619,-0.000170,24.019255,-0.0076,1.409
6338.00,7.468176,25.02606,-0.000169,24.019161,-0.0076,1.408
6340.00,7.467680,25.02663,-0.000169,24.019489,-0.0076,1.408
6342.00,7.467341,25.02637,-0.000169,24.019180,-0.0076,1.408
6344.00,7.467355,25.02579,-0.000168,24.019483,-0.0076,1.408
6346.00,7.467174,25.02639,-0.000168,24.018899,-0.0076,1.408
6348.00,7.467430,25.02636,-0.000169,24.019086,-0.0076,1.408
6350.00,7.466800,25.02649,-0.000168,24.019307,-0.0076,1.409
6352.00,7.467686,25.02627,-0.000169,24.018822,-0.0076,1.408
6354.00,7.468084,25.02586,-0.000169,24.019704,-0.0076,1.408
6356.00,7.467277,25.02579,-0.000168,24.019277,-0.0076,1.408
6358.00,7.467033,25.02556,-0.000167,24.018878,-0.0076,1.408
6360.00,7.467258,25.02571,-0.000167,24.019652,-0.0076,1.408
6362.00,7.467213,25.02555,-0.000167,24.019264,-0.0076,1.408
6364.00,7.467621,25.02500,-0.000168,24.019583,-0.0076,1.409
6366.00,7.467498,25.02539,-0.000168,24.018910,-0.0076,1.408
6368.00,7.467365,25.02501,-0.000168,24.018637,-0.0076,1.408
6370.00,7.467163,25.02481,-0.000168,24.019293,-0.0076,1.409
6372.00,7.467038,25.02548,-0.000168,24.019248,-0.0076,1.409
6374.00,7.467251,25.02495,-0.000169,24.019572,-0.0076,1.409
6376.00,7.467038,25.02469,-0.000169,24.019052,-0.0076,1.409
6378.00,7.467338,25.02396,-0.000169,24.019713,-0.0076,1.409
6380.00,7.468131,25.02420,-0.000168,24.019623,-0.0076,1.408
6382.00,7.466596,25.02424,-0.000167,24.018992,-0.0076,1.408
6384.00,7.466436,25.02419,-0.000168,24.018524,-0.0076,1.409
6386.00,7.467370,25.02496,-0.000169,24.018943,-0.0076,1.409
6388.00,7.466692,25.02454,-0.000168,24.018783,-0.0076,1.408
6390.00,7.467403,25.02439,-0.000168,24.019307,-0.0076,1.408
6392.00,7.468153,25.02381,-0.000168,24.019257,-0.0076,1.408
6394.00,7.467499,25.02371,-0.000168,24.019469,-0.0076,1.409
6396.00,7.467691,25.02370,-0.000168,24.019258,-0.0076,1.409
6398.00,7.467181,25.02332,-0.000168,24.019501,-0.0076,1.408
6400.00,7.467438,25.02358,-0.000168,24.019117,-0.0076,1.409
6402.00,7.467565,25.02301,-0.000168,24.019451,-0.0076,1.409
6404.00,7.467484,25.02353,-0.000168,24.019095,-0.0076,1.408
6406.00,7.468078,25.02427,-0.000167,24.018852,-0.0076,1.408
6408.00,7.468016,25.02446,-0.000167,24.019122,-0.0076,1.408
6410.00,7.467585,25.02414,-0.000167,24.019153,-0.0076,1.408
6412.00,7.466683,25.02330,-0.000167,24.018834,-0.0076,1.408
6414.00,7.467538,25.02347,-0.000167,24.018415,-0.0076,1.409
6416.00,7.466806,25.02356,-0.000168,24.019434,-0.0076,1.409
6418.00,7.467518,25.02389,-0.000169,24.019648,-0.0076,1.408
6420.00,7.468071,25.02428,-0.000169,24.018912,-0.0076,1.408
6422.00,7.468002,25.02503,-0.000168,24.018941,-0.0076,1.408
6424.00,7.467585,25.02478,-0.000168,24.019164,-0.0076,1.409
6426.00,7.467081,25.02505,-0.000168,24.019367,-0.0076,1.408
6428.00,7.466288,25.02497,-0.000168,24.018807,-0.0076,1.408
6430.00,7.467021,25.02555,-0.000166,24.019278,-0.0076,1.408
6432.00,7.467491,25.02619,-0.000167,24.019258,-0.0076,1.409
6434.00,7.466965,25.02537,-0.000166,24.019521,-0.0076,1.408
6436.00,7.466620,25.02503,-0.000167,24.019005,-0.0076,1.409
6438.00,7.466542,25.02542,-0.000168,24.018341,-0.0076,1.409
6440.00,7.467143,25.02509,-0.000170,24.019559,-0.0076,1.408
6442.00,7.467793,25.02437,-0.000168,24.019518,-0.0076,1.408
6444.00,7.467934,25.02434,-0.000168,24.018840,-0.0076,1.408
6446.00,7.467852,25.02451,-0.000168,24.019494,-0.0076,1.408
6448.00,7.468036,25.02393,-0.000168,24.018979,-0.0076,1.408
6450.00,7.467610,25.02379,-0.000168,24.018131,-0.0076,1.409
6452.00,7.468475,25.02400,-0.000167,24.019229,-0.0076,1.408
6454.00,7.468309,25.02315,-0.000168,24.019354,-0.0076,1.408
6456.00,7.468686,25.02422,-0.000168,24.019670,-0.0076,1.408
6458.00,7.467878,25.02425,-0.000169,24.019242,-0.0076,1.409
6460.00,7.468343,25.02416,-0.000168,24.018896,-0.0076,1.408
6462.00,7.467637,25.02358,-0.000168,24.018910,-0.0076,1.408
6464.00,7.467573,25.02379,-0.000167,24.019454,-0.0076,1.408
6466.00,7.467551,25.02382,-0.000166,24.018852,-0.0076,1.409
6468.00,7.467393,25.02403,-0.000167,24.019476,-0.0076,1.408
6470.00,7.467948,25.02445,-0.000168,24.019155,-0.0076,1.409
6472.00,7.468782,25.02414,-0.000169,24.018811,-0.0076,1.408
6474.00,7.468381,25.02456,-0.000167,24.019699,-0.0076,1.408
6476.00,7.468668,25.02413,-0.000168,24.019418,-0.0076,1.408
6478.00,7.468398,25.02366,-0.000168,24.019108,-0.0076,1.408
6480.00,7.468486,25.02326,-0.000169,24.019516,-0.0076,1.408
6482.00,7.467763,25.02413,-0.000168,24.019802,-0.0076,1.409
6484.00,7.468458,25.02468,-0.000168,24.019579,-0.0076,1.408
6486.00,7.468440,25.02519,-0.000167,24.019391,-0.0076,1.409
6488.00,7.467491,25.02488,-0.000168,24.019650,-0.0076,1.409
6490.00,7.467310,25.02438,-0.000168,24.019226,-0.0076,1.409
6492.00,7.469061,25.02393,-0.000168,24.019378,-0.0076,1.408
6494.00,7.469261,25.02363,-0.000169,24.018678,-0.0076,1.408
6496.00,7.469030,25.02399,-0.000168,24.019083,-0.0076,1.408
6498.00,7.469231,25.02444,-0.000167,24.019518,-0.0076,1.408
6500.00,7.469198,25.02481,-0.000167,24.019211,-0.0076,1.408
6502.00,7.468926,25.02395,-0.000168,24.019550,-0.0076,1.409
6504.00,7.468547,25.02426,-0.000168,24.019403,-0.0076,1.408
6506.00,7.468641,25.02414,-0.000167,24.019133,-0.0076,1.408
6508.00,7.468376,25.02406,-0.000168,24.018967,-0.0076,1.408
6510.00,7.467282,25.02457,-0.000167,24.019471,-0.0076,1.408
6512.00,7.467507,25.02375,-0.000168,24.019054,-0.0076,1.409
6514.00,7.467423,25.02355,-0.000168,24.019398,-0.0076,1.408
6516.00,7.467283,25.02402,-0.000169,24.019645,-0.0076,1.409
6518.00,7.466985,25.02459,-0.000170,24.019403,-0.0076,1.408
6520.00,7.466696,25.02383,-0.000168,24.019547,-0.0076,1.408
6522.00,7.466708,25.02417,-0.000168,24.019554,-0.0076,1.408
6524.00,7.466323,25.02433,-0.000169,24.019559,-0.0076,1.408
6526.00,7.466799,25.02480,-0.000168,24.019518,-0.0076,1.408
6528.00,7.466977,25.02442,-0.000168,24.019790,-0.0076,1.409
6530.00,7.466910,25.02459,-0.000167,24.019168,-0.0076,1.408
6532.00,7.467156,25.02421,-0.000168,24.018165,-0.0076,1.409
6534.00,7.467218,25.02414,-0.000169,24.019362,-0.0076,1.408
6536.00,7.468059,25.02391,-0.000169,24.019030,-0.0076,1.408
6538.00,7.468493,25.02414,-0.000168,24.019093,-0.0076,1.408
6540.00,7.468247,25.02358,-0.000168,24.019837,-0.0077,1.408
6542.00,7.467768,25.02382,-0.000168,24.018640,-0.0076,1.408
6544.00,7.468193,25.02327,-0.000167,24.019759,-0.0076,1.408
6546.00,7.468057,25.02302,-0.000169,24.018760,-0.0076,1.409
6548.00,7.468533,25.02306,-0.000169,24.018921,-0.0076,1.408
6550.00,7.468683,25.02354,-0.000169,24.019596,-0.0076,1.408
6552.00,7.467757,25.02317,-0.000169,24.019376,-0.0076,1.408
6554.00,7.466749,25.02315,-0.000170,24.019655,-0.0076,1.408
6556.00,7.467726,25.02350,-0.000169,24.020090,-0.0076,1.408
6558.00,7.468700,25.02464,-0.000168,24.019072,-0.0076,1.408
6560.00,7.467578,25.02479,-0.000168,24.019826,-0.0076,1.408
6562.00,7.467347,25.02462,-0.000168,24.019175,-0.0076,1.409
6564.00,7.467381,25.02453,-0.000168,24.018258,-0.0076,1.409
6566.00,7.467415,25.02419,-0.000169,24.019469,-0.0076,1.408
6568.00,7.467299,25.02396,-0.000168,24.019217,-0.0076,1.408
6570.00,7.467021,25.02468,-0.000167,24.019423,-0.0076,1.408
6572.00,7.467082,25.02484,-0.000167,24.019559,-0.0076,1.409
6574.00,7.467958,25.02533,-0.000168,24.019641,-0.0076,1.409
6576.00,7.467014,25.02510,-0.000168,24.018702,-0.0076,1.409
6578.00,7.467777,25.02422,-0.000168,24.018930,-0.0076,1.409
6580.00,7.468285,25.02376,-0.000169,24.019394,-0.0076,1.409
6582.00,7.468260,25.02453,-0.000168,24.019543,-0.0076,1.408
6584.00,7.467733,25.02505,-0.000169,24.019577,-0.0076,1.409
6586.00,7.467740,25.02477,-0.000169,24.018932,-0.0076,1.408
6588.00,7.466968,25.02476,-0.000169,24.019005,-0.0076,1.408
6590.00,7.466943,25.02402,-0.000168,24.019860,-0.0076,1.409
6592.00,7.467318,25.02459,-0.000168,24.019998,-0.0076,1.408
6594.00,7.467402,25.02444,-0.000168,24.019467,-0.0076,1.408
6596.00,7.467696,25.02477,-0.000168,24.019282,-0.0076,1.409
6598.00,7.468410,25.02491,-0.000168,24.019525,-0.0076,1.408
6600.00,7.468191,25.02474,-0.000168,24.018909,-0.0076,1.408
6602.00,7.467469,25.02439,-0.000168,24.018967,-0.0076,1.408
@11,12.0000,24.0
6604.00,7.466865,25.02419,-0.000169,24.018423,-0.0076,1.408
6606.00,7.465956,25.02428,-0.000168,24.018789,-0.0076,1.408
6608.00,7.459587,25.02450,-0.000168,24.018742,-0.0076,1.407
6610.00,7.450862,25.02422,-0.000167,24.019663,-0.0076,1.407
6612.00,7.444037,25.02452,-0.000166,24.019001,-0.0076,1.407
6614.00,7.438165,25.02452,-0.000168,24.018965,-0.0076,1.408
6616.00,7.433153,25.02401,-0.000168,24.019229,-0.0076,1.408
6618.00,7.429929,25.02418,-0.000170,24.019449,-0.0076,1.409
6620.00,7.426779,25.02407,-0.000170,24.019877,-0.0076,1.410
6622.00,7.423577,25.02353,-0.000170,24.018695,-0.0076,1.410
6624.00,7.421689,25.02334,-0.000170,24.019820,-0.0076,1.409
6626.00,7.421402,25.02352,-0.000168,24.018789,-0.0077,1.409
6628.00,7.420727,25.02397,-0.000169,24.019489,-0.0076,1.410
6630.00,7.421753,25.02355,-0.000170,24.019692,-0.0076,1.410
6632.00,7.428438,25.02425,-0.000169,24.018977,-0.0076,1.410
6634.00,7.435507,25.02480,-0.000170,24.019050,-0.0076,1.410
6636.00,7.443223,25.02440,-0.000169,24.018831,-0.0076,1.410
6638.00,7.448333,25.02365,-0.000169,24.019179,-0.0076,1.410
6640.00,7.452776,25.02365,-0.000169,24.019066,-0.0076,1.409
6642.00,7.456257,25.02355,-0.000167,24.019529,-0.0076,1.409
6644.00,7.459456,25.02352,-0.000166,24.019238,-0.0076,1.409
6646.00,7.461336,25.02372,-0.000167,24.019242,-0.0076,1.408
6648.00,7.464618,25.02370,-0.000168,24.018956,-0.0076,1.409
6650.00,7.467874,25.02354,-0.000167,24.019016,-0.0077,1.408
6652.00,7.470730,25.02370,-0.000167,24.018965,-0.0076,1.408
6654.00,7.473484,25.02460,-0.000167,24.019306,-0.0076,1.408
6656.00,7.476410,25.02432,-0.000168,24.019155,-0.0076,1.408
6658.00,7.478593,25.02392,-0.000168,24.018644,-0.0076,1.408
6660.00,7.478746,25.02345,-0.000167,24.019565,-0.0076,1.408
6662.00,7.479398,25.02438,-0.000168,24.019675,-0.0076,1.408
6664.00,7.481482,25.02451,-0.000166,24.019054,-0.0076,1.408
6666.00,7.482333,25.02444,-0.000166,24.019016,-0.0076,1.408
6668.00,7.481403,25.02501,-0.000168,24.019918,-0.0076,1.409
6670.00,7.481959,25.02475,-0.000169,24.019635,-0.0076,1.409
6672.00,7.483443,25.02383,-0.000168,24.019786,-0.0076,1.408
6674.00,7.483545,25.02450,-0.000168,24.019327,-0.0076,1.408
6676.00,7.484387,25.02471,-0.000168,24.018898,-0.0076,1.408
6678.00,7.483414,25.02453,-0.000167,24.019296,-0.0076,1.408
6680.00,7.482063,25.02483,-0.000168,24.019626,-0.0076,1.409
6682.00,7.482750,25.02476,-0.000168,24.018985,-0.0076,1.408
6684.00,7.483386,25.02505,-0.000167,24.019380,-0.0076,1.408
6686.00,7.482773,25.02480,-0.000168,24.019465,-0.0076,1.409
6688.00,7.481853,25.02408,-0.000169,24.019886,-0.0076,1.409
6690.00,7.481612,25.02475,-0.000169,24.019519,-0.0076,1.408
6692.00,7.481391,25.02527,-0.000168,24.019193,-0.0076,1.408
6694.00,7.481558,25.02525,-0.000167,24.019271,-0.0076,1.408
6696.00,7.480338,25.02426,-0.000168,24.019222,-0.0076,1.408
6698.00,7.479276,25.02429,-0.000168,24.019242,-0.0076,1.408
6700.00,7.478278,25.02397,-0.000167,24.018959,-0.0076,1.408
6702.00,7.478491,25.02478,-0.000168,24.019606,-0.0076,1.408
6704.00,7.478983,25.02505,-0.000168,24.019204,-0.0076,1.408
6706.00,7.478415,25.02606,-0.000168,24.019382,-0.0076,1.408
6708.00,7.477404,25.02557,-0.000170,24.019293,-0.0076,1.409
6710.00,7.476312,25.02532,-0.000169,24.019191,-0.0076,1.408
6712.00,7.475701,25.02572,-0.000169,24.019387,-0.0076,1.409
6714.00,7.474704,25.02592,-0.000170,24.019148,-0.0076,1.408
6716.00,7.474128,25.02584,-0.000169,24.018945,-0.0076,1.408
6718.00,7.474057,25.02579,-0.000169,24.018764,-0.0076,1.408
6720.00,7.473867,25.02580,-0.000169,24.018454,-0.0076,1.408
6722.00,7.473384,25.02524,-0.000168,24.019309,-0.0076,1.408
6724.00,7.473517,25.02517,-0.000168,24.019315,-0.0076,1.408
6726.00,7.472631,25.02500,-0.000169,24.019296,-0.0076,1.408
6728.00,7.471618,25.02460,-0.000169,24.018919,-0.0075,1.408
6730.00,7.471005,25.02427,-0.000169,24.018361,-0.0076,1.408
6732.00,7.471089,25.02456,-0.000169,24.018711,-0.0076,1.409
6734.00,7.471456,25.02454,-0.000169,24.019144,-0.0076,1.408
6736.00,7.471123,25.02501,-0.000168,24.019864,-0.0076,1.408
6738.00,7.470671,25.02532,-0.000169,24.019374,-0.0076,1.408
6740.00,7.470857,25.02496,-0.000167,24.018706,-0.0076,1.408
6742.00,7.470394,25.02449,-0.000168,24.019324,-0.0076,1.408
6744.00,7.469870,25.02414,-0.000168,24.019271,-0.0076,1.408
6746.00,7.469551,25.02569,-0.000168,24.019351,-0.0076,1.409
6748.00,7.470157,25.02436,-0.000168,24.019509,-0.0076,1.408
6750.00,7.470725,25.02385,-0.000167,24.018767,-0.0076,1.408
6752.00,7.470523,25.02517,-0.000167,24.018660,-0.0076,1.408
6754.00,7.469519,25.02502,-0.000169,24.018881,-0.0076,1.409
6756.00,7.469443,25.02523,-0.000169,24.019166,-0.0076,1.409
6758.00,7.468623,25.02480,-0.000168,24.019179,-0.0076,1.408
6760.00,7.468378,25.02440,-0.000168,24.019045,-0.0076,1.408
6762.00,7.468401,25.02480,-0.000168,24.018796,-0.0076,1.408
6764.00,7.468379,25.02453,-0.000167,24.018899,-0.0076,1.408
6766.00,7.468497,25.02387,-0.000168,24.018600,-0.0076,1.409
6768.00,7.468529,25.02486,-0.000168,24.019101,-0.0076,1.408
6770.00,7.468132,25.02513,-0.000168,24.019385,-0.0076,1.407
6772.00,7.468332,25.02463,-0.000168,24.018841,-0.0076,1.408
6774.00,7.468968,25.02480,-0.000168,24.019204,-0.0076,1.409
6776.00,7.468788,25.02577,-0.000167,24.019552,-0.0076,1.409
6778.00,7.468399,25.02569,-0.000169,24.019273,-0.0076,1.408
6780.00,7.468629,25.02569,-0.000170,24.019068,-0.0076,1.409
6782.00,7.469237,25.02571,-0.000169,24.019311,-0.0076,1.408
6784.00,7.468774,25.02601,-0.000169,24.019333,-0.0076,1.408
6786.00,7.467836,25.02584,-0.000167,24.019481,-0.0076,1.408
6788.00,7.468042,25.02536,-0.000168,24.019565,-0.0076,1.408
6790.00,7.468300,25.02563,-0.000169,24.019179,-0.0076,1.408
6792.00,7.468332,25.02528,-0.000167,24.019715,-0.0076,1.408
6794.00,7.468716,25.02576,-0.000167,24.019338,-0.0076,1.408
6796.00,7.468600,25.02658,-0.000167,24.019568,-0.0076,1.408
6798.00,7.468182,25.02633,-0.000167,24.019228,-0.0076,1.408
6800.00,7.467468,25.02542,-0.000167,24.018800,-0.0076,1.408
6802.00,7.467301,25.02476,-0.000168,24.019298,-0.0076,1.408
6804.00,7.466828,25.02536,-0.000168,24.019840,-0.0076,1.409
6806.00,7.467502,25.02564,-0.000170,24.019220,-0.0076,1.408
6808.00,7.467757,25.02493,-0.000169,24.018774,-0.0076,1.409
6810.00,7.467999,25.02507,-0.000169,24.018950,-0.0076,1.408
6812.00,7.467857,25.02541,-0.000167,24.018704,-0.0076,1.409
6814.00,7.467522,25.02542,-0.000168,24.019567,-0.0076,1.409
6816.00,7.467845,25.02514,-0.000169,24.019603,-0.0076,1.409
6818.00,7.467979,25.02494,-0.000168,24.018680,-0.0076,1.408
6820.00,7.467972,25.02519,-0.000169,24.019674,-0.0076,1.409
6822.00,7.467622,25.02589,-0.000169,24.019182,-0.0076,1.409
6824.00,7.467243,25.02560,-0.000169,24.019383,-0.0076,1.408
6826.00,7.466217,25.02610,-0.000168,24.019654,-0.0076,1.408
6828.00,7.466837,25.02548,-0.000168,24.018972,-0.0076,1.408
6830.00,7.466089,25.02565,-0.000168,24.018803,-0.0076,1.409
6832.00,7.466787,25.02575,-0.000169,24.019556,-0.0076,1.408
6834.00,7.467361,25.02522,-0.000168,24.019594,-0.0076,1.408
6836.00,7.467758,25.02512,-0.000169,24.019400,-0.0076,1.409
6838.00,7.467458,25.02579,-0.000168,24.019320,-0.0076,1.409
6840.00,7.466936,25.02594,-0.000168,24.019875,-0.0076,1.409
6842.00,7.466743,25.02599,-0.000168,24.019264,-0.0076,1.409
6844.00,7.466468,25.02548,-0.000168,24.019431,-0.0076,1.408
6846.00,7.466631,25.02544,-0.000168,24.019467,-0.0076,1.408
6848.00,7.466627,25.02626,-0.000168,24.019558,-0.0076,1.408
6850.00,7.467077,25.02578,-0.000168,24.019046,-0.0076,1.409
6852.00,7.467059,25.02587,-0.000169,24.019411,-0.0076,1.409
6854.00,7.466908,25.02641,-0.000169,24.019869,-0.0075,1.409
6856.00,7.466017,25.02645,-0.000168,24.019229,-0.0076,1.408
6858.00,7.465765,25.02595,-0.000169,24.019556,-0.0075,1.408
6860.00,7.465529,25.02595,-0.000168,24.018754,-0.0076,1.408
6862.00,7.467277,25.02613,-0.000167,24.018651,-0.0076,1.408
6864.00,7.466771,25.02616,-0.000167,24.018555,-0.0076,1.408
6866.00,7.467209,25.02693,-0.000168,24.019331,-0.0076,1.408
6868.00,7.466997,25.02693,-0.000167,24.019456,-0.0076,1.408
6870.00,7.466606,25.02685,-0.000167,24.019583,-0.0076,1.409
6872.00,7.466753,25.02757,-0.000168,24.019840,-0.0076,1.409
6874.00,7.467648,25.02697,-0.000168,24.019097,-0.0076,1.409
6876.00,7.467165,25.02669,-0.000168,24.019393,-0.0076,1.408
6878.00,7.466297,25.02565,-0.000167,24.019481,-0.0076,1.408
6880.00,7.466374,25.02514,-0.000167,24.019902,-0.0076,1.408
6882.00,7.466957,25.02532,-0.000168,24.019369,-0.0076,1.409
6884.00,7.466573,25.02514,-0.000169,24.019761,-0.0076,1.409
6886.00,7.466542,25.02552,-0.000169,24.018896,-0.0076,1.409
6888.00,7.466566,25.02599,-0.000167,24.018604,-0.0076,1.409
6890.00,7.466342,25.02592,-0.000169,24.019070,-0.0076,1.409
6892.00,7.465666,25.02702,-0.000169,24.019480,-0.0076,1.408
6894.00,7.466356,25.02695,-0.000168,24.019577,-0.0076,1.408
6896.00,7.467393,25.02648,-0.000167,24.019751,-0.0076,1.408
6898.00,7.466925,25.02675,-0.000168,24.019460,-0.0076,1.409
6900.00,7.466538,25.02758,-0.000168,24.019646,-0.0076,1.409
6902.00,7.466576,25.02662,-0.000168,24.019376,-0.0076,1.409
6904.00,7.466543,25.02640,-0.000168,24.019568,-0.0076,1.408
6906.00,7.466395,25.02577,-0.000168,24.019168,-0.0076,1.408
6908.00,7.466927,25.02552,-0.000167,24.019202,-0.0076,1.408
6910.00,7.468296,25.02568,-0.000167,24.019202,-0.0076,1.408
6912.00,7.468883,25.02510,-0.000167,24.019719,-0.0076,1.409
6914.00,7.468360,25.02494,-0.000168,24.019407,-0.0076,1.410
6916.00,7.467680,25.02582,-0.000169,24.019612,-0.0076,1.409
6918.00,7.467520,25.02523,-0.000167,24.018889,-0.0076,1.408
6920.00,7.467390,25.02577,-0.000167,24.019296,-0.0076,1.408
6922.00,7.467220,25.02599,-0.000168,24.020052,-0.0076,1.409
6924.00,7.467463,25.02572,-0.000168,24.019291,-0.0076,1.409
6926.00,7.467686,25.02555,-0.000167,24.019170,-0.0076,1.409
6928.00,7.467798,25.02488,-0.000168,24.019871,-0.0076,1.409
6930.00,7.468453,25.02531,-0.000168,24.019407,-0.0076,1.409
6932.00,7.467283,25.02578,-0.000168,24.019271,-0.0076,1.408
6934.00,7.466211,25.02589,-0.000168,24.019576,-0.0076,1.409
6936.00,7.466346,25.02590,-0.000168,24.019264,-0.0076,1.409
6938.00,7.466998,25.02608,-0.000168,24.020214,-0.0076,1.409
6940.00,7.467111,25.02587,-0.000167,24.019306,-0.0076,1.409
6942.00,7.467666,25.02615,-0.000167,24.018889,-0.0076,1.408
6944.00,7.467606,25.02628,-0.000167,24.019132,-0.0076,1.409
6946.00,7.467448,25.02644,-0.000167,24.019403,-0.0076,1.409
6948.00,7.467118,25.02632,-0.000168,24.019617,-0.0075,1.409
6950.00,7.467541,25.02677,-0.000167,24.019730,-0.0076,1.409
6952.00,7.467638,25.02692,-0.000168,24.019405,-0.0076,1.409
6954.00,7.467556,25.02681,-0.000167,24.019391,-0.0076,1.409
6956.00,7.467821,25.02663,-0.000167,24.020129,-0.0076,1.409
6958.00,7.467132,25.02679,-0.000168,24.019771,-0.0076,1.409
6960.00,7.467660,25.02661,-0.000168,24.019746,-0.0075,1.409
6962.00,7.467620,25.02689,-0.000168,24.019367,-0.0076,1.408
6964.00,7.467238,25.02707,-0.000168,24.019273,-0.0076,1.409
6966.00,7.467180,25.02604,-0.000168,24.019616,-0.0076,1.409
6968.00,7.467366,25.02575,-0.000168,24.019275,-0.0076,1.409
6970.00,7.466862,25.02724,-0.000167,24.019744,-0.0075,1.408
6972.00,7.467104,25.02705,-0.000167,24.020061,-0.0075,1.409
6974.00,7.467288,25.02664,-0.000168,24.019378,-0.0076,1.408
6976.00,7.467689,25.02664,-0.000167,24.019953,-0.0076,1.409
6978.00,7.467137,25.02695,-0.000167,24.019383,-0.0075,1.408
6980.00,7.466509,25.02675,-0.000167,24.019565,-0.0076,1.408
6982.00,7.466830,25.02745,-0.000168,24.019095,-0.0076,1.409
6984.00,7.467442,25.02742,-0.000169,24.019215,-0.0076,1.409
6986.00,7.467544,25.02657,-0.000168,24.019755,-0.0076,1.409
6988.00,7.467366,25.02703,-0.000167,24.019083,-0.0076,1.409
6990.00,7.466983,25.02677,-0.000166,24.018909,-0.0076,1.409
6992.00,7.466402,25.02647,-0.000167,24.019438,-0.0075,1.409
6994.00,7.466712,25.02625,-0.000168,24.019088,-0.0076,1.409
6996.00,7.466621,25.02726,-0.000167,24.019599,-0.0076,1.409
6998.00,7.466970,25.02731,-0.000166,24.019043,-0.0076,1.409
7000.00,7.467611,25.02755,-0.000167,24.019188,-0.0076,1.409
7002.00,7.468151,25.02744,-0.000168,24.018800,-0.0076,1.409
7004.00,7.468295,25.02712,-0.000168,24.019112,-0.0076,1.409
7006.00,7.467547,25.02821,-0.000168,24.018880,-0.0076,1.409
7008.00,7.467203,25.02785,-0.000168,24.019447,-0.0076,1.409
7010.00,7.467494,25.02674,-0.000167,24.019266,-0.0076,1.409
7012.00,7.467782,25.02685,-0.000168,24.019103,-0.0076,1.409
7014.00,7.468726,25.02671,-0.000169,24.019483,-0.0076,1.408
7016.00,7.468662,25.02691,-0.000167,24.018619,-0.0076,1.409
7018.00,7.467778,25.02662,-0.000167,24.019193,-0.0076,1.409
7020.00,7.468304,25.02671,-0.000169,24.019530,-0.0076,1.409
7022.00,7.468194,25.02751,-0.000169,24.020114,-0.0076,1.409
7024.00,7.467886,25.02750,-0.000169,24.019532,-0.0076,1.409
7026.00,7.467415,25.02681,-0.000169,24.018832,-0.0076,1.409
7028.00,7.468296,25.02617,-0.000168,24.019646,-0.0076,1.409
7030.00,7.468454,25.02642,-0.000167,24.019347,-0.0076,1.409
7032.00,7.467939,25.02703,-0.000167,24.018769,-0.0076,1.410
7034.00,7.467371,25.02702,-0.000168,24.019703,-0.0076,1.409
7036.00,7.467445,25.02594,-0.000169,24.019684,-0.0076,1.409
7038.00,7.468283,25.02670,-0.000168,24.019155,-0.0076,1.409
7040.00,7.469311,25.02623,-0.000168,24.019512,-0.0076,1.410
7042.00,7.469545,25.02587,-0.000168,24.019474,-0.0076,1.410
7044.00,7.469642,25.02594,-0.000168,24.019146,-0.0076,1.409
7046.00,7.468652,25.02632,-0.000169,24.019617,-0.0076,1.409
7048.00,7.467984,25.02718,-0.000168,24.019800,-0.0075,1.409
7050.00,7.468135,25.02707,-0.000168,24.018918,-0.0076,1.410
7052.00,7.468081,25.02740,-0.000167,24.018060,-0.0076,1.409
7054.00,7.467499,25.02697,-0.000167,24.019266,-0.0076,1.410
7056.00,7.467334,25.02681,-0.000168,24.019005,-0.0076,1.409
7058.00,7.468344,25.02652,-0.000168,24.019732,-0.0075,1.409
7060.00,7.468320,25.02694,-0.000168,24.019543,-0.0076,1.409
7062.00,7.468055,25.02800,-0.000167,24.019162,-0.0076,1.409
7064.00,7.467810,25.02792,-0.000168,24.018809,-0.0076,1.409
7066.00,7.468204,25.02738,-0.000167,24.019240,-0.0076,1.410
7068.00,7.468256,25.02769,-0.000168,24.019601,-0.0076,1.409
7070.00,7.468442,25.02689,-0.000166,24.019046,-0.0076,1.409
7072.00,7.467321,25.02734,-0.000167,24.019984,-0.0076,1.409
7074.00,7.466828,25.02748,-0.000168,24.019916,-0.0075,1.409
7076.00,7.467551,25.02724,-0.000167,24.019545,-0.0076,1.409
7078.00,7.467190,25.02709,-0.000166,24.019380,-0.0076,1.409
7080.00,7.467292,25.02659,-0.000167,24.019318,-0.0076,1.410
7082.00,7.467156,25.02701,-0.000168,24.019944,-0.0076,1.410
7084.00,7.467713,25.02746,-0.000168,24.020118,-0.0076,1.410
7086.00,7.468002,25.02790,-0.000167,24.019382,-0.0076,1.409
7088.00,7.468755,25.02823,-0.000167,24.018845,-0.0076,1.409
7090.00,7.468330,25.02763,-0.000168,24.019396,-0.0076,1.409
7092.00,7.467854,25.02817,-0.000168,24.019993,-0.0076,1.409
7094.00,7.467736,25.02779,-0.000167,24.019521,-0.0076,1.409
7096.00,7.467436,25.02893,-0.000167,24.019976,-0.0076,1.410
7098.00,7.467827,25.02808,-0.000166,24.019458,-0.0076,1.409
7100.00,7.468489,25.02837,-0.000167,24.019780,-0.0076,1.410
7102.00,7.468953,25.02827,-0.000168,24.019344,-0.0075,1.409
7104.00,7.468728,25.02806,-0.000167,24.020101,-0.0075,1.409
7106.00,7.468270,25.02683,-0.000167,24.019964,-0.0075,1.410
7108.00,7.468669,25.02656,-0.000168,24.020136,-0.0076,1.410
7110.00,7.468311,25.02644,-0.000169,24.019512,-0.0076,1.409
7112.00,7.467525,25.02647,-0.000167,24.019447,-0.0076,1.410
7114.00,7.467237,25.02675,-0.000168,24.019811,-0.0075,1.410
7116.00,7.467015,25.02634,-0.000168,24.019657,-0.0076,1.410
7118.00,7.468113,25.02602,-0.000167,24.019878,-0.0076,1.410
7120.00,7.468988,25.02680,-0.000167,24.019703,-0.0075,1.410
7122.00,7.469050,25.02731,-0.000167,24.019864,-0.0076,1.410
7124.00,7.468828,25.02688,-0.000167,24.019579,-0.0075,1.409
7126.00,7.469029,25.02637,-0.000168,24.019489,-0.0075,1.410
7128.00,7.468685,25.02682,-0.000168,24.020013,-0.0075,1.409
7130.00,7.468749,25.02676,-0.000166,24.020509,-0.0075,1.409
7132.00,7.468721,25.02635,-0.000167,24.020239,-0.0076,1.409
7134.00,7.468114,25.02635,-0.000167,24.019987,-0.0075,1.409
7136.00,7.468740,25.02642,-0.000168,24.019947,-0.0075,1.409
7138.00,7.468697,25.02621,-0.000168,24.019452,-0.0076,1.409
7140.00,7.468191,25.02671,-0.000167,24.019947,-0.0075,1.410
7142.00,7.469365,25.02714,-0.000166,24.019829,-0.0075,1.409
7144.00,7.469280,25.02747,-0.000166,24.019855,-0.0076,1.410
7146.00,7.468305,25.02764,-0.000168,24.020283,-0.0075,1.410
7148.00,7.468776,25.02776,-0.000167,24.020007,-0.0075,1.409
7150.00,7.468365,25.02804,-0.000166,24.019710,-0.0076,1.409
7152.00,7.468063,25.02876,-0.000167,24.019831,-0.0075,1.410
7154.00,7.468179,25.02789,-0.000168,24.019646,-0.0076,1.410
7156.00,7.468305,25.02774,-0.000168,24.019871,-0.0076,1.409
7158.00,7.468618,25.02758,-0.000167,24.020154,-0.0076,1.409
7160.00,7.468909,25.02819,-0.000167,24.019489,-0.0075,1.410
7162.00,7.468988,25.02832,-0.000167,24.019732,-0.0075,1.410
7164.00,7.468903,25.02820,-0.000167,24.020034,-0.0075,1.410
7166.00,7.468399,25.02775,-0.000167,24.019904,-0.0076,1.409
7168.00,7.467822,25.02810,-0.000168,24.019855,-0.0076,1.410
7170.00,7.468158,25.02820,-0.000167,24.019536,-0.0076,1.410
7172.00,7.468169,25.02784,-0.000168,24.019951,-0.0075,1.409
7174.00,7.467870,25.02811,-0.000168,24.019991,-0.0075,1.410
7176.00,7.468864,25.02857,-0.000167,24.019587,-0.0075,1.410
7178.00,7.468762,25.02818,-0.000167,24.019587,-0.0075,1.410
7180.00,7.468789,25.02776,-0.000168,24.019411,-0.0075,1.410
7182.00,7.468435,25.02902,-0.000166,24.019887,-0.0076,1.410
7184.00,7.467828,25.02894,-0.000166,24.019953,-0.0076,1.410
7186.00,7.467571,25.02873,-0.000167,24.019378,-0.0075,1.410
7188.00,7.468418,25.02833,-0.000167,24.019916,-0.0076,1.410
7190.00,7.468409,25.02864,-0.000167,24.019507,-0.0076,1.409
7192.00,7.468630,25.02700,-0.000166,24.018976,-0.0076,1.410
7194.00,7.469065,25.02679,-0.000166,24.019621,-0.0075,1.410
7196.00,7.468587,25.02703,-0.000167,24.020020,-0.0076,1.410
7198.00,7.467979,25.02787,-0.000167,24.019717,-0.0076,1.410
7200.00,7.467931,25.02745,-0.000167,24.019637,-0.0075,1.410
7202.00,7.468034,25.02769,-0.000167,24.019880,-0.0075,1.410
@12,12.0000,24.0
7204.00,7.468391,25.02727,-0.000167,24.019605,-0.0076,1.409
7206.00,7.466416,25.02819,-0.000166,24.019474,-0.0076,1.410
7208.00,7.460098,25.02807,-0.000168,24.019461,-0.0075,1.410
7210.00,7.452816,25.02806,-0.000168,24.019489,-0.0075,1.409
7212.00,7.446695,25.02806,-0.000166,24.019748,-0.0075,1.409
7214.00,7.440658,25.02816,-0.000166,24.020036,-0.0075,1.410
7216.00,7.436570,25.02735,-0.000168,24.020139,-0.0076,1.410
7218.00,7.433063,25.02725,-0.000167,24.020504,-0.0075,1.410
7220.00,7.430531,25.02731,-0.000168,24.019868,-0.0075,1.410
7222.00,7.428267,25.02810,-0.000167,24.019382,-0.0075,1.411
7224.00,7.426508,25.02765,-0.000168,24.019413,-0.0075,1.411
7226.00,7.424459,25.02791,-0.000168,24.019860,-0.0075,1.411
7228.00,7.423555,25.02723,-0.000168,24.019316,-0.0076,1.411
7230.00,7.425319,25.02760,-0.000169,24.019400,-0.0075,1.411
7232.00,7.431535,25.02763,-0.000168,24.020092,-0.0076,1.411
7234.00,7.439594,25.02760,-0.000169,24.019605,-0.0075,1.412
7236.00,7.446329,25.02823,-0.000168,24.019113,-0.0076,1.412
7238.00,7.452287,25.02752,-0.000168,24.019625,-0.0075,1.412
7240.00,7.456808,25.02795,-0.000167,24.019684,-0.0075,1.412
7242.00,7.460504,25.02846,-0.000166,24.019625,-0.0075,1.411
7244.00,7.463821,25.02823,-0.000165,24.020580,-0.0075,1.410
7246.00,7.467178,25.02811,-0.000166,24.019650,-0.0075,1.410
7248.00,7.470450,25.02860,-0.000166,24.020065,-0.0075,1.410
7250.00,7.473079,25.02887,-0.000167,24.019974,-0.0076,1.410
7252.00,7.475903,25.02904,-0.000166,24.020027,-0.0075,1.410
7254.00,7.477974,25.02867,-0.000166,24.020613,-0.0075,1.411
7256.00,7.480087,25.02898,-0.000166,24.020072,-0.0075,1.410
7258.00,7.481489,25.02955,-0.000166,24.019775,-0.0075,1.410
7260.00,7.482267,25.02901,-0.000166,24.019924,-0.0075,1.410
7262.00,7.482698,25.02931,-0.000167,24.019945,-0.0075,1.410
7264.00,7.483293,25.02887,-0.000165,24.020052,-0.0075,1.410
7266.00,7.483725,25.02861,-0.000167,24.020194,-0.0076,1.411
7268.00,7.484819,25.02943,-0.000166,24.019791,-0.0076,1.411
7270.00,7.486119,25.02887,-0.000166,24.020290,-0.0076,1.411
7272.00,7.485773,25.02927,-0.000167,24.020134,-0.0076,1.411
7274.00,7.486478,25.02898,-0.000167,24.020216,-0.0076,1.411
7276.00,7.485866,25.02887,-0.000167,24.019625,-0.0075,1.410
7278.00,7.485878,25.02926,-0.000166,24.019886,-0.0075,1.410
7280.00,7.487260,25.02973,-0.000166,24.020526,-0.0075,1.411
7282.00,7.485938,25.02983,-0.000166,24.020489,-0.0075,1.410
7284.00,7.485958,25.03013,-0.000167,24.020125,-0.0075,1.410
7286.00,7.485311,25.03041,-0.000165,24.020663,-0.0075,1.410
7288.00,7.484555,25.03056,-0.000166,24.019608,-0.0075,1.411
7290.00,7.484046,25.02967,-0.000166,24.019775,-0.0075,1.411
7292.00,7.483365,25.03092,-0.000167,24.019909,-0.0075,1.410
7294.00,7.482930,25.03090,-0.000166,24.020460,-0.0075,1.411
7296.00,7.482425,25.03124,-0.000167,24.020404,-0.0075,1.411
7298.00,7.481481,25.03046,-0.000167,24.020370,-0.0075,1.410
7300.00,7.480287,25.03046,-0.000166,24.019786,-0.0075,1.411
7302.00,7.479899,25.03101,-0.000166,24.019558,-0.0075,1.410
7304.00,7.480000,25.03103,-0.000166,24.018985,-0.0075,1.411
7306.00,7.479320,25.02995,-0.000166,24.020660,-0.0075,1.411
7308.00,7.478990,25.03028,-0.000166,24.019608,-0.0075,1.411
7310.00,7.478824,25.03072,-0.000166,24.019969,-0.0075,1.410
7312.00,7.478051,25.03081,-0.000167,24.019697,-0.0076,1.410
7314.00,7.477297,25.03043,-0.000167,24.019882,-0.0075,1.411
7316.00,7.476000,25.03057,-0.000167,24.019539,-0.0075,1.411
7318.00,7.475855,25.03078,-0.000168,24.019922,-0.0075,1.411
7320.00,7.476017,25.03000,-0.000166,24.020315,-0.0076,1.411
7322.00,7.474943,25.03016,-0.000167,24.019768,-0.0075,1.411
7324.00,7.474152,25.03016,-0.000167,24.019674,-0.0075,1.410
7326.00,7.473360,25.03027,-0.000167,24.019782,-0.0075,1.411
7328.00,7.472996,25.03020,-0.000167,24.019976,-0.0075,1.410
7330.00,7.472717,25.03031,-0.000167,24.019095,-0.0075,1.410
7332.00,7.472958,25.02962,-0.000167,24.019373,-0.0075,1.411
7334.00,7.472774,25.02923,-0.000167,24.019364,-0.0075,1.410
7336.00,7.472420,25.03013,-0.000167,24.019690,-0.0075,1.411
7338.00,7.471341,25.03059,-0.000167,24.020419,-0.0076,1.411
7340.00,7.470317,25.03015,-0.000167,24.019287,-0.0076,1.411
7342.00,7.470751,25.02971,-0.000168,24.019188,-0.0075,1.411
7344.00,7.470063,25.02954,-0.000167,24.019612,-0.0075,1.410
7346.00,7.470372,25.03000,-0.000166,24.019739,-0.0075,1.410
7348.00,7.471287,25.03052,-0.000166,24.019302,-0.0075,1.411
7350.00,7.471307,25.03119,-0.000166,24.020565,-0.0075,1.411
7352.00,7.470870,25.03053,-0.000166,24.020339,-0.0075,1.411
7354.00,7.469851,25.03058,-0.000168,24.020533,-0.0075,1.411
7356.00,7.469701,25.03038,-0.000167,24.020176,-0.0075,1.411
7358.00,7.469088,25.03005,-0.000168,24.020384,-0.0075,1.411
7360.00,7.468733,25.03053,-0.000166,24.019639,-0.0076,1.411
7362.00,7.468732,25.03013,-0.000166,24.020245,-0.0075,1.410
7364.00,7.468735,25.03060,-0.000167,24.020174,-0.0075,1.411
7366.00,7.469207,25.03007,-0.000167,24.020013,-0.0075,1.410
7368.00,7.469100,25.03005,-0.000167,24.020502,-0.0075,1.411
7370.00,7.468500,25.03017,-0.000167,24.020431,-0.0075,1.411
7372.00,7.468561,25.03053,-0.000167,24.019976,-0.0075,1.411
7374.00,7.469528,25.03040,-0.000167,24.020555,-0.0075,1.411
7376.00,7.469931,25.03050,-0.000167,24.019953,-0.0075,1.410
7378.00,7.470304,25.03027,-0.000168,24.019985,-0.0075,1.410
7380.00,7.469598,25.03040,-0.000167,24.019973,-0.0075,1.411
7382.00,7.469253,25.03008,-0.000165,24.020239,-0.0075,1.411
7384.00,7.468574,25.02986,-0.000166,24.020323,-0.0075,1.411
7386.00,7.467799,25.03000,-0.000167,24.020382,-0.0075,1.412
7388.00,7.467026,25.02951,-0.000167,24.020487,-0.0075,1.411
7390.00,7.467218,25.03071,-0.000166,24.020090,-0.0075,1.411
7392.00,7.467326,25.02982,-0.000167,24.019880,-0.0075,1.411
7394.00,7.467635,25.02996,-0.000166,24.019697,-0.0075,1.411
7396.00,7.468160,25.03027,-0.000168,24.020453,-0.0075,1.411
7398.00,7.468374,25.02989,-0.000168,24.020556,-0.0075,1.411
7400.00,7.468499,25.02981,-0.000167,24.019616,-0.0075,1.411
7402.00,7.468088,25.03012,-0.000166,24.020497,-0.0075,1.412
7404.00,7.468153,25.02948,-0.000167,24.020419,-0.0075,1.411
7406.00,7.467554,25.02926,-0.000167,24.020069,-0.0075,1.411
7408.00,7.467716,25.03003,-0.000167,24.020121,-0.0075,1.411
7410.00,7.468479,25.02968,-0.000167,24.020491,-0.0075,1.410
7412.00,7.468714,25.02905,-0.000167,24.020181,-0.0075,1.411
7414.00,7.468241,25.03012,-0.000166,24.020013,-0.0075,1.411
7416.00,7.468108,25.02976,-0.000167,24.020027,-0.0075,1.411
7418.00,7.468512,25.02914,-0.000167,24.020417,-0.0075,1.411
7420.00,7.467432,25.02967,-0.000167,24.020172,-0.0075,1.411
7422.00,7.467042,25.02880,-0.000166,24.020596,-0.0075,1.411
7424.00,7.468460,25.02947,-0.000166,24.020245,-0.0075,1.411
7426.00,7.469105,25.02942,-0.000167,24.020130,-0.0075,1.412
7428.00,7.468641,25.03003,-0.000168,24.021089,-0.0075,1.411
7430.00,7.468737,25.03052,-0.000166,24.020701,-0.0075,1.412
7432.00,7.469052,25.03036,-0.000167,24.020571,-0.0075,1.411
7434.00,7.468107,25.03047,-0.000166,24.020217,-0.0075,1.411
7436.00,7.467088,25.03014,-0.000166,24.020007,-0.0075,1.411
7438.00,7.467314,25.02996,-0.000167,24.020373,-0.0075,1.411
7440.00,7.467189,25.03006,-0.000165,24.019616,-0.0075,1.412
7442.00,7.466805,25.02987,-0.000166,24.020406,-0.0075,1.412
7444.00,7.466811,25.03054,-0.000167,24.020477,-0.0075,1.411
7446.00,7.467278,25.03027,-0.000166,24.020172,-0.0075,1.411
7448.00,7.467221,25.03068,-0.000166,24.019309,-0.0075,1.411
7450.00,7.467414,25.02999,-0.000167,24.019507,-0.0075,1.412
7452.00,7.467522,25.02999,-0.000166,24.020096,-0.0075,1.411
7454.00,7.467418,25.03042,-0.000165,24.019851,-0.0075,1.411
7456.00,7.467287,25.03065,-0.000166,24.019938,-0.0075,1.410
7458.00,7.466712,25.03078,-0.000167,24.019657,-0.0075,1.412
7460.00,7.466827,25.03097,-0.000167,24.019498,-0.0075,1.412
7462.00,7.466606,25.03067,-0.000167,24.019514,-0.0075,1.412
7464.00,7.466786,25.03106,-0.000166,24.019918,-0.0075,1.412
7466.00,7.467077,25.03130,-0.000167,24.019922,-0.0075,1.411
7468.00,7.466944,25.03148,-0.000166,24.019655,-0.0075,1.411
7470.00,7.467377,25.03164,-0.000166,24.019784,-0.0075,1.412
7472.00,7.466686,25.03138,-0.000167,24.020083,-0.0075,1.412
7474.00,7.466988,25.03205,-0.000165,24.020836,-0.0075,1.411
7476.00,7.467311,25.03184,-0.000165,24.020292,-0.0075,1.412
7478.00,7.467493,25.03126,-0.000167,24.020526,-0.0075,1.412
7480.00,7.467594,25.03051,-0.000168,24.020304,-0.0075,1.412
7482.00,7.467016,25.03029,-0.000166,24.019634,-0.0075,1.412
7484.00,7.467170,25.03072,-0.000166,24.019871,-0.0075,1.411
7486.00,7.467812,25.03057,-0.000166,24.020206,-0.0075,1.411
7488.00,7.468335,25.03004,-0.000167,24.020216,-0.0075,1.411
7490.00,7.467982,25.03021,-0.000166,24.019668,-0.0075,1.412
7492.00,7.467600,25.02975,-0.000167,24.019882,-0.0076,1.411
7494.00,7.468198,25.03006,-0.000167,24.019617,-0.0076,1.412
7496.00,7.467157,25.02943,-0.000167,24.019490,-0.0076,1.411
7498.00,7.467179,25.02924,-0.000166,24.019478,-0.0075,1.411
7500.00,7.467660,25.02980,-0.000167,24.019835,-0.0075,1.411
7502.00,7.467591,25.02992,-0.000167,24.020315,-0.0075,1.412
7504.00,7.467601,25.02975,-0.000167,24.019442,-0.0075,1.412
7506.00,7.467729,25.03030,-0.000167,24.019815,-0.0075,1.411
7508.00,7.467465,25.03058,-0.000166,24.020275,-0.0075,1.412
7510.00,7.467604,25.03016,-0.000168,24.019599,-0.0075,1.412
7512.00,7.468096,25.03039,-0.000167,24.020092,-0.0076,1.411
7514.00,7.467068,25.03035,-0.000166,24.020143,-0.0076,1.411
7516.00,7.468133,25.02982,-0.000166,24.019882,-0.0075,1.412
7518.00,7.468243,25.02965,-0.000167,24.020379,-0.0075,1.412
7520.00,7.467377,25.02994,-0.000168,24.020014,-0.0075,1.412
7522.00,7.467079,25.03009,-0.000167,24.019296,-0.0075,1.412
7524.00,7.467657,25.03009,-0.000168,24.020703,-0.0075,1.411
7526.00,7.468180,25.03077,-0.000168,24.020422,-0.0075,1.412
7528.00,7.467713,25.03089,-0.000167,24.020130,-0.0075,1.412
7530.00,7.468091,25.03071,-0.000167,24.019996,-0.0075,1.412
7532.00,7.467793,25.03186,-0.000166,24.020138,-0.0075,1.411
7534.00,7.467898,25.03215,-0.000166,24.019699,-0.0076,1.411
7536.00,7.467334,25.03158,-0.000167,24.019962,-0.0076,1.412
7538.00,7.467452,25.03196,-0.000167,24.019947,-0.0075,1.412
7540.00,7.466626,25.03112,-0.000168,24.019170,-0.0076,1.412
7542.00,7.466865,25.03128,-0.000167,24.019492,-0.0076,1.412
7544.00,7.467013,25.03064,-0.000167,24.019594,-0.0075,1.412
7546.00,7.467658,25.03051,-0.000167,24.019637,-0.0075,1.412
7548.00,7.467103,25.03064,-0.000166,24.019848,-0.0075,1.412
7550.00,7.467222,25.03118,-0.000167,24.020074,-0.0075,1.412
7552.00,7.468043,25.03107,-0.000169,24.020136,-0.0075,1.412
7554.00,7.467511,25.03110,-0.000168,24.020779,-0.0076,1.412
7556.00,7.466923,25.03110,-0.000167,24.020466,-0.0076,1.412
7558.00,7.466855,25.03111,-0.000168,24.019438,-0.0075,1.412
7560.00,7.466618,25.03041,-0.000168,24.020718,-0.0075,1.412
7562.00,7.466975,25.03056,-0.000168,24.019887,-0.0075,1.412
7564.00,7.467175,25.03054,-0.000167,24.019538,-0.0075,1.412
7566.00,7.468005,25.03057,-0.000168,24.019438,-0.0075,1.412
7568.00,7.468454,25.03045,-0.000168,24.020158,-0.0075,1.412
7570.00,7.468303,25.03055,-0.000167,24.020170,-0.0075,1.413
7572.00,7.467472,25.03074,-0.000168,24.020139,-0.0075,1.413
7574.00,7.468184,25.03057,-0.000168,24.019929,-0.0075,1.412
7576.00,7.468483,25.03067,-0.000168,24.019505,-0.0075,1.412
7578.00,7.468380,25.03035,-0.000167,24.019889,-0.0076,1.412
7580.00,7.467923,25.03133,-0.000165,24.019690,-0.0076,1.412
7582.00,7.467906,25.03075,-0.000166,24.019906,-0.0075,1.412
7584.00,7.468332,25.03076,-0.000167,24.019906,-0.0075,1.413
7586.00,7.468713,25.03006,-0.000168,24.019182,-0.0075,1.412
7588.00,7.468726,25.03049,-0.000167,24.020429,-0.0075,1.412
7590.00,7.468108,25.03064,-0.000167,24.020527,-0.0075,1.412
7592.00,7.467997,25.03018,-0.000167,24.020295,-0.0075,1.412
7594.00,7.467736,25.03035,-0.000166,24.020103,-0.0075,1.413
7596.00,7.467772,25.03014,-0.000167,24.020611,-0.0075,1.412
7598.00,7.467431,25.03046,-0.000167,24.019889,-0.0075,1.412
7600.00,7.467195,25.03126,-0.000169,24.019440,-0.0075,1.412
7602.00,7.467596,25.03086,-0.000167,24.019978,-0.0075,1.413
7604.00,7.467519,25.03034,-0.000166,24.020163,-0.0075,1.412
7606.00,7.466826,25.02979,-0.000166,24.019380,-0.0075,1.412
7608.00,7.467254,25.03021,-0.000165,24.020471,-0.0075,1.412
7610.00,7.467914,25.02931,-0.000166,24.020526,-0.0075,1.412
7612.00,7.468819,25.02921,-0.000166,24.019688,-0.0075,1.413
7614.00,7.467989,25.02964,-0.000165,24.019510,-0.0076,1.412
7616.00,7.467831,25.03023,-0.000167,24.019208,-0.0075,1.413
7618.00,7.467041,25.02966,-0.000166,24.019200,-0.0076,1.412
7620.00,7.466739,25.02954,-0.000167,24.020063,-0.0075,1.413
7622.00,7.467228,25.02981,-0.000167,24.020054,-0.0075,1.413
7624.00,7.467058,25.03016,-0.000166,24.020306,-0.0075,1.412
7626.00,7.467310,25.03017,-0.000166,24.020397,-0.0075,1.411
7628.00,7.467454,25.03054,-0.000166,24.019775,-0.0075,1.412
7630.00,7.466946,25.03085,-0.000166,24.019800,-0.0076,1.412
7632.00,7.467778,25.03088,-0.000167,24.020143,-0.0075,1.412
7634.00,7.468325,25.03129,-0.000167,24.020507,-0.0075,1.413
7636.00,7.467489,25.03200,-0.000166,24.019577,-0.0075,1.412
7638.00,7.468071,25.03176,-0.000166,24.020308,-0.0075,1.413
7640.00,7.469039,25.03123,-0.000167,24.020177,-0.0075,1.412
7642.00,7.468196,25.03088,-0.000168,24.020402,-0.0075,1.412
7644.00,7.467683,25.03059,-0.000167,24.020194,-0.0075,1.412
7646.00,7.468059,25.03016,-0.000166,24.019603,-0.0075,1.413
7648.00,7.467024,25.02960,-0.000167,24.019994,-0.0075,1.412
7650.00,7.466352,25.03009,-0.000168,24.020364,-0.0075,1.413
7652.00,7.466733,25.03062,-0.000166,24.020049,-0.0076,1.412
7654.00,7.466665,25.03085,-0.000166,24.020498,-0.0076,1.412
7656.00,7.466874,25.03102,-0.000166,24.020196,-0.0075,1.412
7658.00,7.467912,25.03065,-0.000167,24.019701,-0.0075,1.412
7660.00,7.468130,25.03007,-0.000167,24.019686,-0.0076,1.413
7662.00,7.468364,25.02996,-0.000168,24.019608,-0.0076,1.413
7664.00,7.468060,25.03020,-0.000167,24.019654,-0.0076,1.413
7666.00,7.467696,25.03030,-0.000167,24.020598,-0.0075,1.412
7668.00,7.467852,25.03045,-0.000167,24.020123,-0.0075,1.412
7670.00,7.467460,25.03069,-0.000167,24.020348,-0.0076,1.413
7672.00,7.466342,25.02988,-0.000166,24.020152,-0.0075,1.412
7674.00,7.467207,25.02944,-0.000167,24.020192,-0.0075,1.412
7676.00,7.467734,25.02949,-0.000167,24.019706,-0.0075,1.413
7678.00,7.467824,25.02986,-0.000166,24.019353,-0.0075,1.412
7680.00,7.467434,25.02993,-0.000166,24.020645,-0.0075,1.412
7682.00,7.467556,25.03005,-0.000166,24.020591,-0.0075,1.412
7684.00,7.466874,25.03019,-0.000168,24.019521,-0.0075,1.413
7686.00,7.466306,25.02945,-0.000168,24.020669,-0.0075,1.413
7688.00,7.466609,25.02940,-0.000167,24.020087,-0.0075,1.413
7690.00,7.466664,25.02918,-0.000167,24.020023,-0.0076,1.412
7692.00,7.466922,25.02922,-0.000165,24.019668,-0.0075,1.413
7694.00,7.466985,25.03013,-0.000167,24.020040,-0.0075,1.413
7696.00,7.466650,25.03079,-0.000168,24.020573,-0.0075,1.412
7698.00,7.466253,25.02985,-0.000167,24.020286,-0.0075,1.413
7700.00,7.467109,25.03021,-0.000166,24.019579,-0.0075,1.413
7702.00,7.466474,25.03013,-0.000167,24.020114,-0.0075,1.412
7704.00,7.466919,25.03009,-0.000167,24.019833,-0.0075,1.413
7706.00,7.467664,25.03025,-0.000167,24.020277,-0.0075,1.413
7708.00,7.467195,25.02987,-0.000167,24.019759,-0.0075,1.413
7710.00,7.467139,25.02995,-0.000167,24.020315,-0.0075,1.413
7712.00,7.467269,25.02964,-0.000167,24.020112,-0.0075,1.413
7714.00,7.466521,25.03012,-0.000166,24.019864,-0.0075,1.413
7716.00,7.466797,25.03091,-0.000167,24.019786,-0.0076,1.413
7718.00,7.468077,25.03057,-0.000167,24.020045,-0.0075,1.413
7720.00,7.467907,25.02979,-0.000166,24.020081,-0.0075,1.413
7722.00,7.467509,25.02984,-0.000168,24.020580,-0.0075,1.413
7724.00,7.467749,25.03007,-0.000167,24.020167,-0.0075,1.413
7726.00,7.467718,25.02945,-0.000166,24.019931,-0.0075,1.413
7728.00,7.467760,25.03031,-0.000166,24.019211,-0.0076,1.413
7730.00,7.467738,25.03075,-0.000166,24.020020,-0.0075,1.413
7732.00,7.467649,25.03088,-0.000167,24.020069,-0.0075,1.413
7734.00,7.467748,25.03070,-0.000167,24.020531,-0.0075,1.413
7736.00,7.467635,25.03149,-0.000166,24.020190,-0.0075,1.413
7738.00,7.467205,25.03122,-0.000167,24.020134,-0.0075,1.413
7740.00,7.467365,25.03113,-0.000168,24.019949,-0.0075,1.413
7742.00,7.467683,25.03029,-0.000167,24.019532,-0.0076,1.413
7744.00,7.467833,25.03015,-0.000166,24.019788,-0.0075,1.413
7746.00,7.467038,25.03049,-0.000167,24.020549,-0.0075,1.413
7748.00,7.466617,25.03087,-0.000166,24.019891,-0.0075,1.413
7750.00,7.467031,25.03027,-0.000167,24.019817,-0.0075,1.413
7752.00,7.467832,25.03033,-0.000167,24.020555,-0.0075,1.413
7754.00,7.468126,25.03021,-0.000166,24.020165,-0.0075,1.413
7756.00,7.467670,25.02997,-0.000166,24.020014,-0.0075,1.413
7758.00,7.466666,25.02957,-0.000166,24.020034,-0.0075,1.413
7760.00,7.466681,25.02984,-0.000166,24.020350,-0.0075,1.412
7762.00,7.467599,25.03034,-0.000167,24.020681,-0.0075,1.413
7764.00,7.467336,25.03026,-0.000167,24.020544,-0.0075,1.413
7766.00,7.467494,25.03051,-0.000167,24.020578,-0.0075,1.414
7768.00,7.467197,25.03051,-0.000167,24.020027,-0.0075,1.413
7770.00,7.466647,25.02941,-0.000167,24.019933,-0.0075,1.413
7772.00,7.466640,25.02968,-0.000167,24.020130,-0.0075,1.413
7774.00,7.467297,25.02967,-0.000168,24.020471,-0.0075,1.413
7776.00,7.467382,25.02954,-0.000167,24.020201,-0.0075,1.413
7778.00,7.468168,25.02979,-0.000167,24.019994,-0.0075,1.413
7780.00,7.467521,25.02983,-0.000166,24.020219,-0.0076,1.413
7782.00,7.467653,25.03039,-0.000166,24.020600,-0.0075,1.413
7784.00,7.468572,25.03064,-0.000167,24.020118,-0.0075,1.414
7786.00,7.468518,25.02998,-0.000167,24.020603,-0.0075,1.413
7788.00,7.468577,25.03103,-0.000167,24.019942,-0.0076,1.413
7790.00,7.468412,25.03023,-0.000167,24.020002,-0.0075,1.414
7792.00,7.468077,25.03055,-0.000167,24.019989,-0.0075,1.414
7794.00,7.468058,25.03068,-0.000168,24.019206,-0.0075,1.413
7796.00,7.468267,25.02949,-0.000167,24.019846,-0.0075,1.413
7798.00,7.468322,25.03016,-0.000167,24.019371,-0.0075,1.413
7800.00,7.468483,25.03098,-0.000167,24.019926,-0.0075,1.413
7802.00,7.468057,25.03004,-0.000167,24.019960,-0.0076,1.413
7804.00,7.467481,25.02999,-0.000166,24.020473,-0.0076,1.413
@13,12.0000,24.0
7806.00,7.466291,25.03093,-0.000166,24.020074,-0.0076,1.413
7808.00,7.460175,25.03044,-0.000168,24.019819,-0.0075,1.413
7810.00,7.452478,25.02969,-0.000167,24.020449,-0.0076,1.413
7812.00,7.446081,25.02959,-0.000167,24.019616,-0.0076,1.413
7814.00,7.440683,25.03025,-0.000168,24.019746,-0.0075,1.413
7816.00,7.436964,25.03106,-0.000166,24.020061,-0.0075,1.412
7818.00,7.433882,25.02990,-0.000167,24.019848,-0.0075,1.413
7820.00,7.432325,25.02959,-0.000167,24.020237,-0.0075,1.414
7822.00,7.430846,25.02957,-0.000168,24.020245,-0.0075,1.415
7824.00,7.428648,25.02945,-0.000168,24.020230,-0.0076,1.414
7826.00,7.427559,25.02924,-0.000168,24.019606,-0.0076,1.414
7828.00,7.427755,25.02967,-0.000168,24.020002,-0.0075,1.414
7830.00,7.428836,25.02934,-0.000168,24.020080,-0.0075,1.414
7832.00,7.434425,25.02919,-0.000168,24.020290,-0.0076,1.414
7834.00,7.441888,25.02934,-0.000168,24.019873,-0.0075,1.416
7836.00,7.448509,25.02915,-0.000168,24.020245,-0.0075,1.415
7838.00,7.454432,25.02950,-0.000169,24.019646,-0.0075,1.415
7840.00,7.459494,25.02904,-0.000168,24.019730,-0.0075,1.414
7842.00,7.463860,25.02881,-0.000168,24.020535,-0.0075,1.414
7844.00,7.466772,25.02910,-0.000166,24.020569,-0.0075,1.413
7846.00,7.470412,25.02937,-0.000166,24.020799,-0.0075,1.413
7848.00,7.472734,25.03042,-0.000166,24.019826,-0.0075,1.414
7850.00,7.475219,25.02996,-0.000167,24.019998,-0.0076,1.414
7852.00,7.477659,25.03053,-0.000166,24.019757,-0.0075,1.413
7854.00,7.481043,25.03047,-0.000166,24.020168,-0.0075,1.414
7856.00,7.483046,25.02945,-0.000167,24.020797,-0.0075,1.414
7858.00,7.484515,25.03042,-0.000166,24.020167,-0.0075,1.413
7860.00,7.485480,25.02962,-0.000166,24.020063,-0.0076,1.413
7862.00,7.486490,25.02976,-0.000166,24.020177,-0.0076,1.413
7864.00,7.488087,25.03043,-0.000167,24.020049,-0.0076,1.414
7866.00,7.487893,25.02993,-0.000167,24.019657,-0.0076,1.413
7868.00,7.487643,25.02893,-0.000167,24.019567,-0.0075,1.413
7870.00,7.487695,25.02914,-0.000167,24.019757,-0.0075,1.414
7872.00,7.487625,25.02959,-0.000167,24.019822,-0.0075,1.414
7874.00,7.487349,25.02914,-0.000168,24.019554,-0.0075,1.413
7876.00,7.487061,25.02934,-0.000167,24.019708,-0.0076,1.414
7878.00,7.487460,25.02923,-0.000167,24.019804,-0.0076,1.414
7880.00,7.486910,25.02950,-0.000166,24.020458,-0.0075,1.414
7882.00,7.486001,25.02953,-0.000167,24.020451,-0.0075,1.413
7884.00,7.485592,25.02913,-0.000165,24.020049,-0.0075,1.413
7886.00,7.485787,25.03010,-0.000167,24.020163,-0.0075,1.414
7888.00,7.484910,25.02934,-0.000166,24.019926,-0.0075,1.414
7890.00,7.484280,25.02917,-0.000167,24.019286,-0.0075,1.413
7892.00,7.484111,25.02931,-0.000168,24.019987,-0.0075,1.414
7894.00,7.483786,25.02880,-0.000167,24.020225,-0.0075,1.413
7896.00,7.483003,25.02951,-0.000167,24.020089,-0.0075,1.413
7898.00,7.481864,25.02883,-0.000167,24.020031,-0.0075,1.414
7900.00,7.481564,25.02899,-0.000167,24.019980,-0.0075,1.414
7902.00,7.480603,25.02899,-0.000168,24.019195,-0.0075,1.413
7904.00,7.479633,25.02832,-0.000166,24.019817,-0.0075,1.414
7906.00,7.478809,25.02907,-0.000167,24.019889,-0.0075,1.414
7908.00,7.478216,25.03002,-0.000167,24.020243,-0.0076,1.413
7910.00,7.477990,25.02995,-0.000166,24.019558,-0.0076,1.414
7912.00,7.477482,25.03028,-0.000166,24.019492,-0.0076,1.413
7914.00,7.477475,25.03049,-0.000167,24.020003,-0.0076,1.413
7916.00,7.476971,25.02976,-0.000167,24.019717,-0.0076,1.413
7918.00,7.476147,25.03018,-0.000167,24.020107,-0.0075,1.414
7920.00,7.475685,25.02952,-0.000168,24.019182,-0.0075,1.414
7922.00,7.474702,25.02881,-0.000168,24.020245,-0.0075,1.414
7924.00,7.473957,25.02924,-0.000168,24.019643,-0.0076,1.414
7926.00,7.473642,25.02872,-0.000169,24.020147,-0.0076,1.414
7928.00,7.472505,25.02889,-0.000168,24.020359,-0.0076,1.414
7930.00,7.472153,25.02915,-0.000167,24.019697,-0.0076,1.413
7932.00,7.472733,25.02886,-0.000167,24.019190,-0.0075,1.413
7934.00,7.472386,25.02868,-0.000167,24.019887,-0.0075,1.414
7936.00,7.472421,25.02886,-0.000168,24.020045,-0.0076,1.414
7938.00,7.472355,25.02877,-0.000169,24.019197,-0.0075,1.414
7940.00,7.472360,25.02857,-0.000167,24.019659,-0.0075,1.414
7942.00,7.471802,25.02919,-0.000167,24.019342,-0.0076,1.414
7944.00,7.471700,25.02903,-0.000166,24.020219,-0.0075,1.413
7946.00,7.471660,25.02918,-0.000167,24.020187,-0.0076,1.413
7948.00,7.470901,25.02957,-0.000167,24.020730,-0.0076,1.413
7950.00,7.471485,25.02970,-0.000168,24.019826,-0.0075,1.413
7952.00,7.471183,25.02962,-0.000168,24.019911,-0.0076,1.413
7954.00,7.470668,25.02947,-0.000166,24.019409,-0.0076,1.414
7956.00,7.470361,25.02929,-0.000167,24.019393,-0.0076,1.414
7958.00,7.470508,25.02821,-0.000169,24.020216,-0.0076,1.413
7960.00,7.470456,25.02876,-0.000168,24.018912,-0.0076,1.414
7962.00,7.469625,25.02848,-0.000169,24.019306,-0.0076,1.414
7964.00,7.469595,25.02915,-0.000167,24.019115,-0.0075,1.413
7966.00,7.468769,25.02894,-0.000167,24.019770,-0.0075,1.414
7968.00,7.469613,25.02925,-0.000168,24.019494,-0.0075,1.414
7970.00,7.469278,25.02938,-0.000168,24.019855,-0.0076,1.414
7972.00,7.468695,25.03051,-0.000169,24.019597,-0.0076,1.414
7974.00,7.468567,25.02990,-0.000169,24.019929,-0.0076,1.414
7976.00,7.468725,25.02984,-0.000168,24.019460,-0.0076,1.414
7978.00,7.468125,25.02925,-0.000168,24.019347,-0.0076,1.414
7980.00,7.468294,25.02957,-0.000168,24.019641,-0.0075,1.414
7982.00,7.468368,25.02937,-0.000168,24.020020,-0.0076,1.413
7984.00,7.469335,25.02911,-0.000167,24.019978,-0.0076,1.414
7986.00,7.468677,25.02883,-0.000169,24.019973,-0.0076,1.414
7988.00,7.469006,25.02888,-0.000169,24.019643,-0.0075,1.414
7990.00,7.469235,25.02855,-0.000168,24.020094,-0.0075,1.414
7992.00,7.468840,25.02854,-0.000169,24.019746,-0.0075,1.415
7994.00,7.468777,25.02878,-0.000168,24.019710,-0.0075,1.414
7996.00,7.468379,25.02894,-0.000168,24.019262,-0.0075,1.413
7998.00,7.468007,25.02836,-0.000167,24.019514,-0.0076,1.414
8000.00,7.468087,25.02880,-0.000168,24.019599,-0.0076,1.414
8002.00,7.467463,25.02958,-0.000168,24.019440,-0.0076,1.414
8004.00,7.467119,25.02931,-0.000167,24.019733,-0.0076,1.414
8006.00,7.466647,25.02908,-0.000168,24.019902,-0.0076,1.415
8008.00,7.466362,25.02920,-0.000168,24.018950,-0.0076,1.414
8010.00,7.465842,25.02962,-0.000167,24.019590,-0.0075,1.414
8012.00,7.465877,25.02961,-0.000169,24.019558,-0.0076,1.414
8014.00,7.466726,25.03009,-0.000167,24.019550,-0.0076,1.414
8016.00,7.466971,25.03066,-0.000168,24.019693,-0.0076,1.414
8018.00,7.467432,25.02991,-0.000168,24.019425,-0.0076,1.414
8020.00,7.467228,25.02980,-0.000167,24.020109,-0.0076,1.414
8022.00,7.467788,25.02990,-0.000168,24.020143,-0.0076,1.415
8024.00,7.467610,25.02956,-0.000168,24.019625,-0.0076,1.414
8026.00,7.467183,25.02982,-0.000167,24.019991,-0.0076,1.414
8028.00,7.467214,25.02931,-0.000167,24.019641,-0.0076,1.414
8030.00,7.467588,25.02953,-0.000168,24.019719,-0.0076,1.414
8032.00,7.467021,25.03029,-0.000168,24.019927,-0.0076,1.414
8034.00,7.466972,25.03002,-0.000167,24.019898,-0.0075,1.414
8036.00,7.466721,25.02970,-0.000167,24.020112,-0.0076,1.414
8038.00,7.467003,25.03068,-0.000167,24.019672,-0.0076,1.415
8040.00,7.468283,25.03025,-0.000168,24.020312,-0.0076,1.414
8042.00,7.468080,25.02969,-0.000168,24.020274,-0.0076,1.413
8044.00,7.468152,25.02941,-0.000168,24.019815,-0.0076,1.414
8046.00,7.468113,25.02933,-0.000167,24.019822,-0.0076,1.415
8048.00,7.467627,25.02890,-0.000168,24.019993,-0.0076,1.414
8050.00,7.467773,25.02843,-0.000167,24.019396,-0.0076,1.413
8052.00,7.467460,25.02878,-0.000167,24.020549,-0.0076,1.414
8054.00,7.466296,25.02860,-0.000167,24.019877,-0.0076,1.414
8056.00,7.466836,25.02878,-0.000166,24.019632,-0.0075,1.414
8058.00,7.466871,25.02862,-0.000167,24.020056,-0.0076,1.414
8060.00,7.466978,25.02838,-0.000168,24.019264,-0.0076,1.414
8062.00,7.466850,25.02912,-0.000168,24.019476,-0.0076,1.414
8064.00,7.466760,25.02895,-0.000168,24.019732,-0.0076,1.414
8066.00,7.466311,25.02813,-0.000168,24.019104,-0.0076,1.414
8068.00,7.466679,25.02761,-0.000168,24.019469,-0.0076,1.414
8070.00,7.467282,25.02740,-0.000167,24.019860,-0.0076,1.414
8072.00,7.467385,25.02884,-0.000167,24.019407,-0.0076,1.414
8074.00,7.467171,25.02810,-0.000167,24.019249,-0.0075,1.414
8076.00,7.466658,25.02832,-0.000168,24.019396,-0.0075,1.415
8078.00,7.466781,25.02860,-0.000168,24.019576,-0.0076,1.415
8080.00,7.466511,25.02926,-0.000168,24.019558,-0.0076,1.414
8082.00,7.465996,25.02914,-0.000168,24.019155,-0.0076,1.414
8084.00,7.466800,25.02911,-0.000169,24.020161,-0.0076,1.414
8086.00,7.467184,25.02858,-0.000168,24.019242,-0.0076,1.414
8088.00,7.467500,25.02872,-0.000166,24.019625,-0.0076,1.414
8090.00,7.466808,25.02878,-0.000168,24.020078,-0.0075,1.415
8092.00,7.466493,25.02848,-0.000168,24.019427,-0.0076,1.414
8094.00,7.467058,25.02788,-0.000168,24.019606,-0.0076,1.414
8096.00,7.467156,25.02789,-0.000168,24.020330,-0.0075,1.414
8098.00,7.466620,25.02870,-0.000167,24.019489,-0.0076,1.414
8100.00,7.466601,25.02796,-0.000168,24.019465,-0.0076,1.415
8102.00,7.465674,25.02825,-0.000168,24.019311,-0.0076,1.414
8104.00,7.466459,25.02739,-0.000168,24.019942,-0.0076,1.414
8106.00,7.467063,25.02790,-0.000168,24.019585,-0.0076,1.414
8108.00,7.466619,25.02750,-0.000168,24.019596,-0.0076,1.415
8110.00,7.466448,25.02773,-0.000167,24.019677,-0.0076,1.415
8112.00,7.467434,25.02803,-0.000167,24.020188,-0.0076,1.414
8114.00,7.468192,25.02801,-0.000168,24.020353,-0.0076,1.414
8116.00,7.467121,25.02804,-0.000167,24.019612,-0.0076,1.414
8118.00,7.467547,25.02742,-0.000167,24.019161,-0.0076,1.414
8120.00,7.467226,25.02758,-0.000167,24.019965,-0.0076,1.414
8122.00,7.466816,25.02748,-0.000167,24.019742,-0.0076,1.414
8124.00,7.466927,25.02781,-0.000166,24.019543,-0.0076,1.414
8126.00,7.466981,25.02837,-0.000168,24.019813,-0.0076,1.415
8128.00,7.467070,25.02810,-0.000168,24.019565,-0.0075,1.414
8130.00,7.466594,25.02817,-0.000168,24.019601,-0.0076,1.415
8132.00,7.466812,25.02832,-0.000168,24.019139,-0.0076,1.415
8134.00,7.467454,25.02797,-0.000168,24.019166,-0.0076,1.414
8136.00,7.467205,25.02847,-0.000167,24.019483,-0.0076,1.414
8138.00,7.466280,25.02816,-0.000168,24.019837,-0.0076,1.414
8140.00,7.466295,25.02768,-0.000169,24.019809,-0.0075,1.414
8142.00,7.467244,25.02753,-0.000168,24.019826,-0.0075,1.415
8144.00,7.467966,25.02828,-0.000169,24.020359,-0.0075,1.414
8146.00,7.467387,25.02820,-0.000168,24.019695,-0.0076,1.415
8148.00,7.466968,25.02797,-0.000167,24.019722,-0.0076,1.414
8150.00,7.468137,25.02764,-0.000169,24.019722,-0.0076,1.414
8152.00,7.468256,25.02796,-0.000168,24.019764,-0.0076,1.414
8154.00,7.466888,25.02797,-0.000168,24.019318,-0.0076,1.414
8156.00,7.466890,25.02879,-0.000167,24.020395,-0.0076,1.414
8158.00,7.466447,25.02825,-0.000167,24.019866,-0.0076,1.415
8160.00,7.466014,25.02784,-0.000168,24.019958,-0.0076,1.414
8162.00,7.466379,25.02805,-0.000168,24.019487,-0.0076,1.415
8164.00,7.466292,25.02818,-0.000170,24.019322,-0.0077,1.415
8166.00,7.466445,25.02727,-0.000170,24.019474,-0.0076,1.415
8168.00,7.466934,25.02706,-0.000168,24.019585,-0.0076,1.414
8170.00,7.467368,25.02745,-0.000168,24.019601,-0.0076,1.414
8172.00,7.467042,25.02742,-0.000168,24.019427,-0.0076,1.414
8174.00,7.465846,25.02768,-0.000167,24.019697,-0.0076,1.415
8176.00,7.465971,25.02692,-0.000169,24.019719,-0.0076,1.415
8178.00,7.467549,25.02754,-0.000168,24.019480,-0.0076,1.415
8180.00,7.468518,25.02709,-0.000167,24.019284,-0.0076,1.414
8182.00,7.468181,25.02743,-0.000168,24.020179,-0.0076,1.415
8184.00,7.467518,25.02836,-0.000168,24.019529,-0.0075,1.415
8186.00,7.466716,25.02816,-0.000168,24.019519,-0.0075,1.415
8188.00,7.466598,25.02808,-0.000168,24.019601,-0.0076,1.415
8190.00,7.465937,25.02835,-0.000169,24.019645,-0.0076,1.415
8192.00,7.465882,25.02871,-0.000166,24.019634,-0.0076,1.415
8194.00,7.465651,25.02908,-0.000167,24.019853,-0.0076,1.415
8196.00,7.465516,25.02879,-0.000168,24.019320,-0.0075,1.414
8198.00,7.465439,25.02852,-0.000168,24.019726,-0.0076,1.414
8200.00,7.465192,25.02832,-0.000167,24.019282,-0.0076,1.415
8202.00,7.465360,25.02809,-0.000168,24.018421,-0.0076,1.415
8204.00,7.466103,25.02827,-0.000168,24.018952,-0.0076,1.415
8206.00,7.466519,25.02771,-0.000170,24.019199,-0.0076,1.415
8208.00,7.466162,25.02674,-0.000168,24.019456,-0.0076,1.415
8210.00,7.465889,25.02760,-0.000169,24.019063,-0.0076,1.415
8212.00,7.465680,25.02780,-0.000169,24.019146,-0.0076,1.415
8214.00,7.466567,25.02737,-0.000169,24.019233,-0.0076,1.415
8216.00,7.466574,25.02739,-0.000168,24.019487,-0.0076,1.414
8218.00,7.466640,25.02742,-0.000168,24.019293,-0.0076,1.415
8220.00,7.465895,25.02752,-0.000167,24.019485,-0.0076,1.415
8222.00,7.465435,25.02795,-0.000168,24.019077,-0.0076,1.414
8224.00,7.465339,25.02730,-0.000168,24.018854,-0.0076,1.414
8226.00,7.465877,25.02756,-0.000168,24.019141,-0.0076,1.415
8228.00,7.466222,25.02715,-0.000170,24.018832,-0.0076,1.414
8230.00,7.465474,25.02741,-0.000170,24.019403,-0.0076,1.415
8232.00,7.464793,25.02680,-0.000169,24.018664,-0.0076,1.415
8234.00,7.464789,25.02690,-0.000168,24.018760,-0.0076,1.415
8236.00,7.465131,25.02773,-0.000169,24.019282,-0.0076,1.415
8238.00,7.465075,25.02804,-0.000168,24.019548,-0.0076,1.415
8240.00,7.466372,25.02785,-0.000168,24.018956,-0.0076,1.414
8242.00,7.466504,25.02764,-0.000169,24.019142,-0.0076,1.415
8244.00,7.466232,25.02775,-0.000169,24.019248,-0.0076,1.415
8246.00,7.466696,25.02743,-0.000168,24.018892,-0.0076,1.414
8248.00,7.466657,25.02743,-0.000168,24.018428,-0.0076,1.415
8250.00,7.466338,25.02750,-0.000168,24.020143,-0.0076,1.414
8252.00,7.466559,25.02672,-0.000168,24.020071,-0.0076,1.414
8254.00,7.466509,25.02718,-0.000168,24.020138,-0.0076,1.415
8256.00,7.465621,25.02728,-0.000168,24.018999,-0.0076,1.415
8258.00,7.465126,25.02685,-0.000168,24.019383,-0.0076,1.414
8260.00,7.466247,25.02698,-0.000168,24.019710,-0.0076,1.415
8262.00,7.466997,25.02773,-0.000168,24.020188,-0.0076,1.415
8264.00,7.466475,25.02684,-0.000168,24.019476,-0.0076,1.415
8266.00,7.466006,25.02753,-0.000168,24.018914,-0.0076,1.415
8268.00,7.465997,25.02782,-0.000168,24.019349,-0.0076,1.415
8270.00,7.465386,25.02820,-0.000167,24.019940,-0.0076,1.415
8272.00,7.465617,25.02805,-0.000169,24.019425,-0.0076,1.415
8274.00,7.465737,25.02691,-0.000167,24.019998,-0.0076,1.415
8276.00,7.466060,25.02748,-0.000168,24.019496,-0.0076,1.415
8278.00,7.466152,25.02705,-0.000169,24.019518,-0.0076,1.415
8280.00,7.466214,25.02752,-0.000169,24.019385,-0.0076,1.415
8282.00,7.466324,25.02774,-0.000168,24.019538,-0.0076,1.414
8284.00,7.466677,25.02714,-0.000169,24.019306,-0.0076,1.414
8286.00,7.466308,25.02802,-0.000168,24.019858,-0.0076,1.414
8288.00,7.466651,25.02806,-0.000168,24.018805,-0.0076,1.415
8290.00,7.466282,25.02770,-0.000168,24.019791,-0.0076,1.415
8292.00,7.465577,25.02802,-0.000169,24.018939,-0.0076,1.415
8294.00,7.465362,25.02794,-0.000169,24.019190,-0.0076,1.415
8296.00,7.465672,25.02881,-0.000169,24.019666,-0.0076,1.414
8298.00,7.465242,25.02817,-0.000168,24.019452,-0.0076,1.414
8300.00,7.465369,25.02808,-0.000168,24.019429,-0.0076,1.414
8302.00,7.465697,25.02833,-0.000168,24.019309,-0.0076,1.414
8304.00,7.466143,25.02792,-0.000169,24.019184,-0.0076,1.415
8306.00,7.466568,25.02825,-0.000169,24.019249,-0.0076,1.415
8308.00,7.466661,25.02785,-0.000169,24.018887,-0.0076,1.415
8310.00,7.465789,25.02677,-0.000168,24.018996,-0.0076,1.415
8312.00,7.465688,25.02750,-0.000168,24.019739,-0.0076,1.415
8314.00,7.466268,25.02812,-0.000168,24.019556,-0.0076,1.415
8316.00,7.466288,25.02793,-0.000168,24.020040,-0.0076,1.414
8318.00,7.465704,25.02802,-0.000167,24.019788,-0.0076,1.415
8320.00,7.465410,25.02723,-0.000169,24.019055,-0.0076,1.415
8322.00,7.465886,25.02841,-0.000168,24.019933,-0.0076,1.414
8324.00,7.466039,25.02880,-0.000168,24.019396,-0.0076,1.414
8326.00,7.465029,25.02826,-0.000167,24.019596,-0.0076,1.415
8328.00,7.464984,25.02823,-0.000168,24.019380,-0.0076,1.415
8330.00,7.465843,25.02814,-0.000168,24.019099,-0.0076,1.415
8332.00,7.465505,25.02782,-0.000168,24.019264,-0.0076,1.415
8334.00,7.465081,25.02831,-0.000169,24.019380,-0.0075,1.414
8336.00,7.465567,25.02848,-0.000168,24.018858,-0.0076,1.415
8338.00,7.466121,25.02795,-0.000168,24.019802,-0.0076,1.414
8340.00,7.466484,25.02855,-0.000168,24.019132,-0.0076,1.414
8342.00,7.465936,25.02817,-0.000167,24.019238,-0.0076,1.415
8344.00,7.466013,25.02874,-0.000168,24.019490,-0.0076,1.415
8346.00,7.465971,25.02894,-0.000168,24.019762,-0.0076,1.414
8348.00,7.465897,25.02930,-0.000167,24.019180,-0.0076,1.415
8350.00,7.466407,25.02904,-0.000168,24.018943,-0.0076,1.414
8352.00,7.466756,25.02935,-0.000168,24.019106,-0.0076,1.414
8354.00,7.466567,25.02907,-0.000168,24.019529,-0.0076,1.415
8356.00,7.466357,25.02913,-0.000169,24.019132,-0.0076,1.415
8358.00,7.465939,25.02968,-0.000169,24.020165,-0.0076,1.414
8360.00,7.465075,25.02824,-0.000168,24.018938,-0.0076,1.415
8362.00,7.464922,25.02783,-0.000168,24.019898,-0.0076,1.415
8364.00,7.465967,25.02868,-0.000169,24.019588,-0.0076,1.414
8366.00,7.466693,25.02867,-0.000169,24.019170,-0.0076,1.414
8368.00,7.466697,25.02838,-0.000169,24.019411,-0.0076,1.415
8370.00,7.466874,25.02876,-0.000168,24.019177,-0.0076,1.415
8372.00,7.466628,25.02879,-0.000169,24.018856,-0.0076,1.415
8374.00,7.466957,25.02842,-0.000168,24.019322,-0.0076,1.414
8376.00,7.466557,25.02816,-0.000169,24.019775,-0.0076,1.414
8378.00,7.467217,25.02839,-0.000169,24.019340,-0.0076,1.414
8380.00,7.466676,25.02850,-0.000170,24.019322,-0.0076,1.415
8382.00,7.466145,25.02837,-0.000169,24.019391,-0.0076,1.415
8384.00,7.465609,25.02823,-0.000168,24.018597,-0.0076,1.415
8386.00,7.465208,25.02821,-0.000168,24.019220,-0.0076,1.414
8388.00,7.466008,25.02775,-0.000169,24.019746,-0.0076,1.414
8390.00,7.466237,25.02883,-0.000168,24.019228,-0.0076,1.414
8392.00,7.467386,25.02954,-0.000169,24.018644,-0.0076,1.415
8394.00,7.466947,25.02949,-0.000169,24.019688,-0.0076,1.415
8396.00,7.466553,25.03010,-0.000169,24.019378,-0.0076,1.415
8398.00,7.466404,25.02888,-0.000170,24.019465,-0.0076,1.415
8400.00,7.466046,25.02805,-0.000169,24.019610,-0.0076,1.414
8402.00,7.466570,25.02835,-0.000170,24.019474,-0.0076,1.414
8404.00,7.466005,25.02933,-0.000168,24.019277,-0.0075,1.414
@14,12.0000,24.0
8406.00,7.465342,25.02949,-0.000167,24.019445,-0.0076,1.414
8408.00,7.460784,25.02940,-0.000169,24.018905,-0.0076,1.415
8410.00,7.453230,25.02931,-0.000168,24.019204,-0.0076,1.414
8412.00,7.446024,25.02973,-0.000167,24.019199,-0.0076,1.414
8414.00,7.440860,25.02931,-0.000168,24.019211,-0.0076,1.414
8416.00,7.437948,25.02896,-0.000168,24.018910,-0.0076,1.414
8418.00,7.436577,25.02845,-0.000169,24.019458,-0.0076,1.415
8420.00,7.434775,25.02835,-0.000169,24.019440,-0.0076,1.415
8422.00,7.433782,25.02910,-0.000170,24.019706,-0.0076,1.416
8424.00,7.431524,25.02872,-0.000171,24.018653,-0.0076,1.416
8426.00,7.430156,25.02850,-0.000170,24.018745,-0.0076,1.415
8428.00,7.429124,25.02858,-0.000169,24.019481,-0.0076,1.416
8430.00,7.429375,25.02856,-0.000169,24.019771,-0.0076,1.416
8432.00,7.435841,25.02919,-0.000170,24.018519,-0.0076,1.417
8434.00,7.443625,25.02805,-0.000171,24.018606,-0.0076,1.417
8436.00,7.450690,25.02780,-0.000169,24.019452,-0.0076,1.416
8438.00,7.457154,25.02842,-0.000169,24.019463,-0.0076,1.416
8440.00,7.461123,25.02862,-0.000171,24.019594,-0.0076,1.416
8442.00,7.464729,25.02915,-0.000169,24.018988,-0.0076,1.416
8444.00,7.467877,25.02932,-0.000169,24.018421,-0.0076,1.415
8446.00,7.470874,25.02894,-0.000169,24.019090,-0.0076,1.415
8448.00,7.473343,25.02890,-0.000168,24.019701,-0.0076,1.415
8450.00,7.475156,25.02906,-0.000169,24.019674,-0.0076,1.415
8452.00,7.477199,25.02936,-0.000169,24.018664,-0.0076,1.415
8454.00,7.479676,25.02838,-0.000169,24.019724,-0.0076,1.414
8456.00,7.481312,25.02863,-0.000169,24.018731,-0.0076,1.414
8458.00,7.482371,25.02843,-0.000168,24.018914,-0.0076,1.415
8460.00,7.484142,25.02944,-0.000169,24.019487,-0.0076,1.415
8462.00,7.485141,25.02907,-0.000168,24.019735,-0.0076,1.415
8464.00,7.485270,25.02857,-0.000168,24.018751,-0.0076,1.415
8466.00,7.485866,25.02787,-0.000169,24.019264,-0.0076,1.415
8468.00,7.487686,25.02793,-0.000169,24.019349,-0.0076,1.415
8470.00,7.488254,25.02869,-0.000168,24.019005,-0.0076,1.414
8472.00,7.486669,25.02896,-0.000168,24.019039,-0.0076,1.414
8474.00,7.486431,25.02924,-0.000167,24.019538,-0.0076,1.414
8476.00,7.486704,25.02865,-0.000168,24.019144,-0.0076,1.415
8478.00,7.486217,25.02865,-0.000168,24.019079,-0.0076,1.415
8480.00,7.485276,25.02895,-0.000167,24.019195,-0.0076,1.416
8482.00,7.484415,25.02938,-0.000169,24.019606,-0.0076,1.415
8484.00,7.484334,25.02891,-0.000169,24.018740,-0.0076,1.414
8486.00,7.484525,25.02831,-0.000169,24.019233,-0.0077,1.415
8488.00,7.484102,25.02925,-0.000170,24.019298,-0.0076,1.414
8490.00,7.483732,25.02947,-0.000170,24.019055,-0.0076,1.414
8492.00,7.481998,25.02881,-0.000169,24.019220,-0.0076,1.414
8494.00,7.481244,25.02946,-0.000167,24.019469,-0.0076,1.415
8496.00,7.481135,25.03022,-0.000169,24.018590,-0.0076,1.414
8498.00,7.481293,25.02946,-0.000169,24.018510,-0.0076,1.415
8500.00,7.480656,25.02994,-0.000169,24.019485,-0.0076,1.415
8502.00,7.480596,25.02865,-0.000169,24.019199,-0.0076,1.415
8504.00,7.479625,25.02849,-0.000169,24.018597,-0.0076,1.415
8506.00,7.479552,25.02836,-0.000169,24.018918,-0.0076,1.414
8508.00,7.479101,25.02875,-0.000169,24.018996,-0.0076,1.414
8510.00,7.478783,25.02923,-0.000169,24.018936,-0.0076,1.414
8512.00,7.478570,25.02943,-0.000169,24.018722,-0.0076,1.415
8514.00,7.477666,25.02863,-0.000169,24.019108,-0.0076,1.414
8516.00,7.477387,25.02909,-0.000169,24.018963,-0.0076,1.414
8518.00,7.476402,25.02978,-0.000169,24.019108,-0.0076,1.414
8520.00,7.476554,25.02889,-0.000169,24.019155,-0.0077,1.415
8522.00,7.476516,25.02872,-0.000169,24.018939,-0.0076,1.414
8524.00,7.475529,25.02964,-0.000170,24.019191,-0.0076,1.414
8526.00,7.474636,25.02903,-0.000169,24.019581,-0.0076,1.414
8528.00,7.474528,25.02895,-0.000169,24.018785,-0.0077,1.415
8530.00,7.473746,25.03012,-0.000169,24.018887,-0.0076,1.414
8532.00,7.473981,25.03009,-0.000168,24.019139,-0.0076,1.414
8534.00,7.473745,25.03040,-0.000169,24.019262,-0.0076,1.415
8536.00,7.473020,25.03104,-0.000169,24.019115,-0.0076,1.414
8538.00,7.471569,25.03090,-0.000167,24.019037,-0.0076,1.414
8540.00,7.472089,25.02996,-0.000168,24.019139,-0.0076,1.414
8542.00,7.472153,25.03057,-0.000169,24.019093,-0.0076,1.414
8544.00,7.471268,25.03014,-0.000169,24.018252,-0.0076,1.414
8546.00,7.471322,25.03031,-0.000168,24.018869,-0.0076,1.414
8548.00,7.471012,25.03131,-0.000168,24.018742,-0.0076,1.414
8550.00,7.470735,25.02956,-0.000170,24.018985,-0.0076,1.415
8552.00,7.470175,25.02869,-0.000170,24.019151,-0.0076,1.415
8554.00,7.469463,25.02881,-0.000170,24.019806,-0.0077,1.414
8556.00,7.469099,25.02967,-0.000170,24.019235,-0.0076,1.414
8558.00,7.468511,25.02939,-0.000170,24.019356,-0.0076,1.414
8560.00,7.468324,25.02932,-0.000170,24.019135,-0.0076,1.414
8562.00,7.468372,25.02875,-0.000169,24.018354,-0.0077,1.414
8564.00,7.468320,25.02963,-0.000169,24.018444,-0.0077,1.414
8566.00,7.468132,25.03023,-0.000170,24.018684,-0.0076,1.414
8568.00,7.467828,25.02989,-0.000170,24.018546,-0.0076,1.414
8570.00,7.468604,25.02967,-0.000168,24.018689,-0.0076,1.414
8572.00,7.469670,25.02943,-0.000169,24.018528,-0.0076,1.414
8574.00,7.469298,25.02942,-0.000169,24.018495,-0.0076,1.414
8576.00,7.468724,25.02961,-0.000170,24.018486,-0.0076,1.414
8578.00,7.468679,25.02939,-0.000169,24.018684,-0.0076,1.414
8580.00,7.468913,25.02942,-0.000169,24.019064,-0.0076,1.414
8582.00,7.468781,25.02932,-0.000170,24.018336,-0.0076,1.414
8584.00,7.468488,25.02983,-0.000169,24.019427,-0.0076,1.415
8586.00,7.468551,25.02865,-0.000170,24.018963,-0.0076,1.414
8588.00,7.468626,25.02849,-0.000170,24.017973,-0.0076,1.414
8590.00,7.468369,25.02776,-0.000170,24.018713,-0.0076,1.414
8592.00,7.468468,25.02852,-0.000170,24.019431,-0.0076,1.415
8594.00,7.468251,25.02838,-0.000170,24.019313,-0.0076,1.415
8596.00,7.468032,25.02856,-0.000170,24.019124,-0.0076,1.414
8598.00,7.467307,25.02830,-0.000169,24.019064,-0.0076,1.414
8600.00,7.467796,25.02846,-0.000168,24.019231,-0.0076,1.414
8602.00,7.468337,25.02789,-0.000168,24.018773,-0.0076,1.414
8604.00,7.469114,25.02924,-0.000168,24.019039,-0.0076,1.414
8606.00,7.469015,25.02907,-0.000170,24.018899,-0.0076,1.414
8608.00,7.468168,25.02914,-0.000169,24.018876,-0.0076,1.414
8610.00,7.467401,25.02863,-0.000169,24.018533,-0.0077,1.414
8612.00,7.467546,25.02855,-0.000169,24.018689,-0.0077,1.415
8614.00,7.467280,25.02844,-0.000171,24.019382,-0.0077,1.415
8616.00,7.467622,25.02882,-0.000169,24.019021,-0.0076,1.414
8618.00,7.466960,25.02941,-0.000169,24.019650,-0.0076,1.414
8620.00,7.466533,25.02974,-0.000169,24.018608,-0.0076,1.414
8622.00,7.466718,25.02943,-0.000169,24.018209,-0.0076,1.414
8624.00,7.466638,25.02938,-0.000170,24.018863,-0.0076,1.414
8626.00,7.466682,25.02889,-0.000170,24.018584,-0.0076,1.415
8628.00,7.466265,25.02919,-0.000169,24.018412,-0.0076,1.414
8630.00,7.466193,25.02905,-0.000169,24.019394,-0.0076,1.414
8632.00,7.466631,25.02864,-0.000170,24.018550,-0.0076,1.414
8634.00,7.466692,25.02866,-0.000169,24.018744,-0.0077,1.414
8636.00,7.466414,25.02916,-0.000169,24.017592,-0.0077,1.414
8638.00,7.465797,25.02847,-0.000170,24.018171,-0.0077,1.414
8640.00,7.465810,25.02918,-0.000169,24.019150,-0.0076,1.414
8642.00,7.466307,25.02915,-0.000169,24.018522,-0.0076,1.414
8644.00,7.466076,25.02939,-0.000169,24.018579,-0.0076,1.414
8646.00,7.465956,25.02919,-0.000170,24.018437,-0.0076,1.415
8648.00,7.465764,25.02986,-0.000170,24.018633,-0.0076,1.414
8650.00,7.466281,25.03015,-0.000169,24.018807,-0.0076,1.414
8652.00,7.467060,25.03033,-0.000170,24.018858,-0.0076,1.414
8654.00,7.467288,25.02967,-0.000169,24.018823,-0.0076,1.414
8656.00,7.466640,25.02965,-0.000169,24.018889,-0.0076,1.414
8658.00,7.465908,25.03070,-0.000168,24.019541,-0.0076,1.414
8660.00,7.465905,25.03062,-0.000168,24.019191,-0.0076,1.414
8662.00,7.466591,25.03064,-0.000169,24.018863,-0.0076,1.414
8664.00,7.467287,25.03055,-0.000168,24.018952,-0.0076,1.414
8666.00,7.467044,25.03049,-0.000169,24.019445,-0.0076,1.414
8668.00,7.466689,25.03017,-0.000170,24.019525,-0.0076,1.413
8670.00,7.466392,25.02986,-0.000170,24.018782,-0.0076,1.413
8672.00,7.466382,25.02939,-0.000169,24.018256,-0.0076,1.414
8674.00,7.466520,25.02972,-0.000168,24.019157,-0.0076,1.414
8676.00,7.465764,25.02931,-0.000169,24.019034,-0.0076,1.414
8678.00,7.465738,25.02856,-0.000170,24.019306,-0.0076,1.414
8680.00,7.465367,25.02901,-0.000170,24.019177,-0.0076,1.414
8682.00,7.465573,25.02954,-0.000169,24.018974,-0.0076,1.414
8684.00,7.465728,25.02976,-0.000168,24.018421,-0.0076,1.414
8686.00,7.465113,25.02880,-0.000169,24.018515,-0.0076,1.414
8688.00,7.465641,25.02813,-0.000170,24.018546,-0.0076,1.414
8690.00,7.466014,25.02923,-0.000169,24.019110,-0.0076,1.414
8692.00,7.464989,25.02950,-0.000169,24.018865,-0.0076,1.414
8694.00,7.464866,25.02998,-0.000169,24.018783,-0.0076,1.413
8696.00,7.465371,25.03083,-0.000170,24.019592,-0.0076,1.413
8698.00,7.465673,25.03029,-0.000170,24.018961,-0.0076,1.414
8700.00,7.464500,25.02943,-0.000169,24.018825,-0.0076,1.414
8702.00,7.464934,25.03000,-0.000168,24.019619,-0.0076,1.413
8704.00,7.465840,25.02942,-0.000168,24.019061,-0.0076,1.414
8706.00,7.465038,25.02958,-0.000169,24.018459,-0.0076,1.414
8708.00,7.465618,25.02965,-0.000169,24.018959,-0.0076,1.413
8710.00,7.465164,25.03057,-0.000169,24.018838,-0.0076,1.414
8712.00,7.465742,25.02982,-0.000169,24.019139,-0.0076,1.413
8714.00,7.465955,25.02991,-0.000168,24.019168,-0.0076,1.414
8716.00,7.466789,25.02954,-0.000169,24.019213,-0.0076,1.414
8718.00,7.467286,25.02948,-0.000169,24.019349,-0.0076,1.414
8720.00,7.466929,25.02963,-0.000169,24.018905,-0.0076,1.414
8722.00,7.466384,25.02968,-0.000170,24.018673,-0.0076,1.414
8724.00,7.466204,25.02976,-0.000170,24.018939,-0.0076,1.414
8726.00,7.466564,25.02962,-0.000171,24.018780,-0.0076,1.414
8728.00,7.466577,25.02959,-0.000170,24.019083,-0.0076,1.413
8730.00,7.466143,25.02854,-0.000169,24.018977,-0.0076,1.413
8732.00,7.465745,25.02830,-0.000169,24.019463,-0.0076,1.414
8734.00,7.465757,25.02939,-0.000169,24.019184,-0.0076,1.414
8736.00,7.465851,25.02977,-0.000170,24.018584,-0.0077,1.414
8738.00,7.466324,25.02931,-0.000170,24.018907,-0.0076,1.414
8740.00,7.467294,25.02855,-0.000170,24.018473,-0.0076,1.413
8742.00,7.467343,25.02932,-0.000169,24.018800,-0.0076,1.413
8744.00,7.466488,25.02996,-0.000170,24.018798,-0.0076,1.414
8746.00,7.466509,25.02993,-0.000170,24.018379,-0.0076,1.414
8748.00,7.467367,25.02963,-0.000168,24.018628,-0.0076,1.413
8750.00,7.466765,25.02991,-0.000169,24.019603,-0.0076,1.414
8752.00,7.465832,25.02922,-0.000169,24.019490,-0.0076,1.413
8754.00,7.465776,25.02920,-0.000169,24.018444,-0.0076,1.413
8756.00,7.465643,25.02962,-0.000169,24.019037,-0.0076,1.414
8758.00,7.465979,25.02873,-0.000170,24.018709,-0.0076,1.414
8760.00,7.466387,25.02948,-0.000169,24.018867,-0.0076,1.413
8762.00,7.466618,25.03038,-0.000170,24.019034,-0.0076,1.414
8764.00,7.466876,25.02986,-0.000170,24.018909,-0.0076,1.413
8766.00,7.466921,25.03024,-0.000170,24.018963,-0.0076,1.414
8768.00,7.466783,25.03034,-0.000171,24.018635,-0.0077,1.414
8770.00,7.466464,25.03004,-0.000170,24.019077,-0.0077,1.414
8772.00,7.466006,25.03057,-0.000169,24.019418,-0.0076,1.413
8774.00,7.466584,25.02995,-0.000168,24.019298,-0.0076,1.413
8776.00,7.467629,25.03003,-0.000169,24.018682,-0.0076,1.413
8778.00,7.467472,25.03036,-0.000168,24.018820,-0.0076,1.413
8780.00,7.466723,25.02989,-0.000170,24.019461,-0.0076,1.415
8782.00,7.466673,25.02992,-0.000170,24.018544,-0.0076,1.414
8784.00,7.466899,25.02988,-0.000169,24.018883,-0.0076,1.413
8786.00,7.465918,25.02955,-0.000170,24.018588,-0.0076,1.414
8788.00,7.465890,25.02907,-0.000169,24.018590,-0.0076,1.414
8790.00,7.466549,25.02911,-0.000169,24.018778,-0.0076,1.413
8792.00,7.466922,25.02817,-0.000169,24.019132,-0.0076,1.414
8794.00,7.466411,25.02840,-0.000169,24.019387,-0.0076,1.414
8796.00,7.466457,25.02774,-0.000169,24.018524,-0.0076,1.413
8798.00,7.466306,25.02863,-0.000168,24.017921,-0.0076,1.414
8800.00,7.466693,25.02794,-0.000169,24.019240,-0.0076,1.413
8802.00,7.466135,25.02757,-0.000169,24.019626,-0.0076,1.414
8804.00,7.466359,25.02773,-0.000168,24.018502,-0.0076,1.414
8806.00,7.466967,25.02965,-0.000168,24.019354,-0.0076,1.413
8808.00,7.466286,25.03001,-0.000168,24.018898,-0.0076,1.413
8810.00,7.466018,25.02946,-0.000169,24.018539,-0.0076,1.413
8812.00,7.465590,25.02927,-0.000168,24.019037,-0.0076,1.414
8814.00,7.465724,25.03000,-0.000168,24.018956,-0.0076,1.413
8816.00,7.465251,25.03105,-0.000168,24.019001,-0.0076,1.413
8818.00,7.466222,25.03062,-0.000169,24.019041,-0.0077,1.413
8820.00,7.466084,25.02985,-0.000169,24.018606,-0.0076,1.413
8822.00,7.465999,25.02943,-0.000168,24.018798,-0.0076,1.413
8824.00,7.465680,25.03046,-0.000169,24.019650,-0.0076,1.414
8826.00,7.466010,25.02972,-0.000169,24.019003,-0.0076,1.413
8828.00,7.466430,25.02959,-0.000169,24.019012,-0.0076,1.413
8830.00,7.466037,25.02970,-0.000169,24.019017,-0.0076,1.413
8832.00,7.466321,25.02978,-0.000170,24.018878,-0.0077,1.414
8834.00,7.466132,25.03032,-0.000169,24.019322,-0.0077,1.414
8836.00,7.466742,25.03004,-0.000169,24.019059,-0.0076,1.413
8838.00,7.466092,25.03027,-0.000168,24.018820,-0.0076,1.412
8840.00,7.466738,25.03027,-0.000167,24.019141,-0.0076,1.413
8842.00,7.467084,25.02989,-0.000168,24.018970,-0.0076,1.414
8844.00,7.467513,25.02921,-0.000169,24.018733,-0.0077,1.413
8846.00,7.467992,25.02966,-0.000169,24.019735,-0.0076,1.414
8848.00,7.467913,25.02855,-0.000169,24.018638,-0.0076,1.414
8850.00,7.467117,25.02907,-0.000170,24.019057,-0.0076,1.413
8852.00,7.466484,25.02978,-0.000170,24.018735,-0.0076,1.413
8854.00,7.466412,25.03039,-0.000170,24.018872,-0.0076,1.413
8856.00,7.466147,25.03047,-0.000169,24.019282,-0.0076,1.413
8858.00,7.466639,25.03000,-0.000169,24.019166,-0.0076,1.414
8860.00,7.467203,25.02873,-0.000168,24.019416,-0.0076,1.413
8862.00,7.467596,25.02946,-0.000169,24.018564,-0.0076,1.413
8864.00,7.467884,25.02947,-0.000170,24.018707,-0.0076,1.413
8866.00,7.466974,25.02893,-0.000168,24.019052,-0.0076,1.413
8868.00,7.466088,25.02884,-0.000169,24.019240,-0.0076,1.413
8870.00,7.466315,25.02884,-0.000170,24.018588,-0.0076,1.413
8872.00,7.466502,25.02932,-0.000169,24.019054,-0.0077,1.413
8874.00,7.466031,25.02975,-0.000170,24.018965,-0.0076,1.413
8876.00,7.466174,25.03043,-0.000168,24.018867,-0.0077,1.413
8878.00,7.466899,25.02916,-0.000170,24.018713,-0.0076,1.414
8880.00,7.466813,25.02890,-0.000170,24.019103,-0.0076,1.413
8882.00,7.467136,25.02902,-0.000169,24.018858,-0.0076,1.413
8884.00,7.466621,25.02879,-0.000169,24.018988,-0.0076,1.413
8886.00,7.467093,25.02903,-0.000169,24.018597,-0.0076,1.413
8888.00,7.467419,25.02853,-0.000171,24.019077,-0.0076,1.413
8890.00,7.466804,25.02924,-0.000170,24.019315,-0.0077,1.413
8892.00,7.466855,25.02926,-0.000171,24.018716,-0.0077,1.413
8894.00,7.467271,25.02941,-0.000169,24.018283,-0.0076,1.413
8896.00,7.467316,25.02882,-0.000171,24.018874,-0.0076,1.413
8898.00,7.466821,25.02892,-0.000170,24.019356,-0.0076,1.413
8900.00,7.467161,25.02891,-0.000170,24.018765,-0.0076,1.413
8902.00,7.468377,25.02976,-0.000170,24.018800,-0.0076,1.413
8904.00,7.468989,25.02981,-0.000169,24.018843,-0.0077,1.413
8906.00,7.467988,25.02939,-0.000169,24.017937,-0.0077,1.413
8908.00,7.467248,25.02966,-0.000170,24.018212,-0.0077,1.413
8910.00,7.466983,25.02940,-0.000170,24.018695,-0.0076,1.413
8912.00,7.467772,25.02921,-0.000170,24.018803,-0.0076,1.413
8914.00,7.467579,25.02992,-0.000170,24.018696,-0.0076,1.413
8916.00,7.467234,25.02985,-0.000169,24.018347,-0.0076,1.413
8918.00,7.467017,25.02997,-0.000168,24.019079,-0.0076,1.413
8920.00,7.466792,25.03031,-0.000169,24.018880,-0.0076,1.413
8922.00,7.466808,25.03011,-0.000169,24.018798,-0.0076,1.413
8924.00,7.467396,25.03048,-0.000169,24.018390,-0.0076,1.413
8926.00,7.467451,25.03044,-0.000170,24.019010,-0.0076,1.413
8928.00,7.466711,25.03002,-0.000170,24.018642,-0.0076,1.413
8930.00,7.466771,25.03100,-0.000169,24.019190,-0.0076,1.413
8932.00,7.466920,25.03130,-0.000168,24.019472,-0.0076,1.413
8934.00,7.467147,25.03058,-0.000168,24.018899,-0.0076,1.413
8936.00,7.466767,25.03001,-0.000168,24.018564,-0.0076,1.413
8938.00,7.465935,25.03005,-0.000169,24.018522,-0.0076,1.413
8940.00,7.465775,25.03012,-0.000169,24.018838,-0.0076,1.413
8942.00,7.466488,25.02998,-0.000169,24.018749,-0.0076,1.413
8944.00,7.466678,25.03000,-0.000168,24.019269,-0.0076,1.413
8946.00,7.466611,25.02999,-0.000169,24.019061,-0.0076,1.413
8948.00,7.467047,25.03063,-0.000169,24.018849,-0.0076,1.413
8950.00,7.467048,25.03016,-0.000169,24.018600,-0.0076,1.413
8952.00,7.467586,25.03029,-0.000170,24.019103,-0.0076,1.413
8954.00,7.467354,25.03072,-0.000170,24.018590,-0.0077,1.413
8956.00,7.466962,25.03004,-0.000169,24.018506,-0.0076,1.413
8958.00,7.466969,25.03067,-0.000169,24.019365,-0.0076,1.413
8960.00,7.467268,25.02998,-0.000169,24.018954,-0.0077,1.413
8962.00,7.467292,25.02979,-0.000170,24.019509,-0.0077,1.412
8964.00,7.467380,25.02952,-0.000168,24.018814,-0.0077,1.413
8966.00,7.466997,25.03042,-0.000169,24.019077,-0.0076,1.413
8968.00,7.466995,25.03058,-0.000170,24.019409,-0.0076,1.413
8970.00,7.466934,25.03075,-0.000170,24.019034,-0.0076,1.413
8972.00,7.466992,25.03032,-0.000169,24.018566,-0.0076,1.413
8974.00,7.467282,25.03056,-0.000169,24.018492,-0.0077,1.413
8976.00,7.466364,25.03061,-0.000170,24.018851,-0.0076,1.413
8978.00,7.466404,25.03016,-0.000170,24.018954,-0.0076,1.413
8980.00,7.466694,25.02969,-0.000169,24.018267,-0.0076,1.413
8982.00,7.467240,25.02987,-0.000169,24.018376,-0.0077,1.412
8984.00,7.467603,25.02991,-0.000169,24.018776,-0.0076,1.413
8986.00,7.468174,25.03020,-0.000169,24.018849,-0.0076,1.412
8988.00,7.468413,25.03034,-0.000169,24.019014,-0.0076,1.413
8990.00,7.467847,25.03036,-0.000169,24.018979,-0.0076,1.413
8992.00,7.467944,25.03044,-0.000170,24.018968,-0.0076,1.413
8994.00,7.467089,25.03012,-0.000171,24.018367,-0.0076,1.413
8996.00,7.467279,25.03023,-0.000169,24.018791,-0.0076,1.413
8998.00,7.466877,25.02998,-0.000169,24.019170,-0.0076,1.412
9000.00,7.467105,25.03033,-0.000169,24.019092,-0.0076,1.413
9002.00,7.467195,25.02895,-0.000170,24.018990,-0.0076,1.413
9004.00,7.467770,25.02850,-0.000171,24.019061,-0.0076,1.413
@15,12.0000,24.0
9006.00,7.468156,25.02872,-0.000170,24.018921,-0.0076,1.413
9008.00,7.462369,25.02883,-0.000170,24.018744,-0.0076,1.412
9010.00,7.454825,25.02949,-0.000169,24.018437,-0.0076,1.412
9012.00,7.448149,25.02967,-0.000167,24.018798,-0.0076,1.412
9014.00,7.441755,25.02992,-0.000169,24.018600,-0.0076,1.412
9016.00,7.437420,25.02935,-0.000169,24.018519,-0.0077,1.413
9018.00,7.437019,25.02899,-0.000170,24.018921,-0.0076,1.413
9020.00,7.435796,25.02958,-0.000170,24.018787,-0.0076,1.413
9022.00,7.434133,25.02946,-0.000170,24.018867,-0.0076,1.414
9024.00,7.432976,25.03002,-0.000170,24.019017,-0.0076,1.413
9026.00,7.431576,25.03011,-0.000171,24.019084,-0.0076,1.414
9028.00,7.430429,25.03016,-0.000171,24.018736,-0.0076,1.414
9030.00,7.431167,25.02996,-0.000170,24.019238,-0.0076,1.414
9032.00,7.436841,25.02990,-0.000171,24.018686,-0.0076,1.414
9034.00,7.445391,25.03027,-0.000171,24.018751,-0.0076,1.415
9036.00,7.452752,25.02974,-0.000171,24.019365,-0.0076,1.415
9038.00,7.458899,25.02990,-0.000170,24.018954,-0.0076,1.415
9040.00,7.463432,25.02998,-0.000169,24.018754,-0.0076,1.414
9042.00,7.467668,25.03053,-0.000170,24.019478,-0.0076,1.413
9044.00,7.469818,25.03109,-0.000169,24.018312,-0.0077,1.413
9046.00,7.471801,25.03115,-0.000169,24.019237,-0.0077,1.413
9048.00,7.473775,25.03133,-0.000168,24.018729,-0.0076,1.412
9050.00,7.476023,25.03148,-0.000168,24.019463,-0.0076,1.413
9052.00,7.478163,25.03141,-0.000168,24.019188,-0.0076,1.413
9054.00,7.480342,25.03108,-0.000168,24.019066,-0.0076,1.413
9056.00,7.481142,25.03137,-0.000170,24.018484,-0.0076,1.413
9058.00,7.482177,25.03190,-0.000168,24.018671,-0.0076,1.412
9060.00,7.483991,25.03137,-0.000169,24.019083,-0.0076,1.413
9062.00,7.485331,25.03130,-0.000169,24.018733,-0.0076,1.413
9064.00,7.486074,25.03078,-0.000169,24.018457,-0.0076,1.412
9066.00,7.486369,25.03102,-0.000169,24.019001,-0.0076,1.413
9068.00,7.485244,25.03133,-0.000170,24.019284,-0.0076,1.413
9070.00,7.485570,25.03089,-0.000171,24.019150,-0.0076,1.413
9072.00,7.486416,25.03084,-0.000170,24.018290,-0.0076,1.413
9074.00,7.486154,25.03086,-0.000169,24.019008,-0.0076,1.412
9076.00,7.485764,25.03046,-0.000169,24.018925,-0.0076,1.413
9078.00,7.485851,25.03083,-0.000169,24.018550,-0.0076,1.412
9080.00,7.485884,25.03039,-0.000169,24.019041,-0.0076,1.412
9082.00,7.486270,25.03029,-0.000170,24.018939,-0.0076,1.413
9084.00,7.485436,25.03103,-0.000169,24.019327,-0.0076,1.413
9086.00,7.485701,25.03148,-0.000169,24.018798,-0.0076,1.412
9088.00,7.485320,25.03064,-0.000169,24.018642,-0.0076,1.413
9090.00,7.484071,25.02990,-0.000169,24.019291,-0.0076,1.412
9092.00,7.483612,25.03058,-0.000169,24.019240,-0.0076,1.412
9094.00,7.483292,25.03100,-0.000169,24.018907,-0.0076,1.412
9096.00,7.482094,25.03014,-0.000169,24.019005,-0.0076,1.412
9098.00,7.481011,25.03048,-0.000169,24.019286,-0.0076,1.412
9100.00,7.480537,25.03011,-0.000169,24.018997,-0.0076,1.412
9102.00,7.480125,25.02914,-0.000169,24.019423,-0.0076,1.413
9104.00,7.479574,25.02925,-0.000170,24.018780,-0.0076,1.412
9106.00,7.478441,25.02971,-0.000170,24.019177,-0.0076,1.413
9108.00,7.477341,25.02970,-0.000169,24.019043,-0.0076,1.412
9110.00,7.477215,25.02954,-0.000169,24.019347,-0.0076,1.412
9112.00,7.477068,25.02924,-0.000169,24.018812,-0.0076,1.413
9114.00,7.476075,25.02896,-0.000169,24.019059,-0.0077,1.412
9116.00,7.476003,25.02947,-0.000170,24.018600,-0.0077,1.412
9118.00,7.475754,25.02938,-0.000170,24.018874,-0.0076,1.412
9120.00,7.475542,25.02976,-0.000169,24.019400,-0.0076,1.412
9122.00,7.474697,25.03009,-0.000169,24.019320,-0.0076,1.413
9124.00,7.473697,25.03022,-0.000170,24.020170,-0.0076,1.412
9126.00,7.473254,25.02990,-0.000170,24.019066,-0.0076,1.412
9128.00,7.472386,25.02977,-0.000169,24.018232,-0.0076,1.412
9130.00,7.471703,25.02921,-0.000169,24.018455,-0.0076,1.412
9132.00,7.470518,25.03008,-0.000169,24.018707,-0.0076,1.412
9134.00,7.471168,25.03028,-0.000170,24.018457,-0.0076,1.412
9136.00,7.471381,25.03069,-0.000170,24.019237,-0.0076,1.412
9138.00,7.472054,25.03007,-0.000170,24.019248,-0.0076,1.412
9140.00,7.472266,25.02916,-0.000169,24.018194,-0.0076,1.412
9142.00,7.471556,25.02990,-0.000169,24.018515,-0.0076,1.413
9144.00,7.470901,25.02964,-0.000170,24.018484,-0.0076,1.412
9146.00,7.470086,25.02902,-0.000169,24.017819,-0.0076,1.412
9148.00,7.470461,25.02929,-0.000168,24.018793,-0.0076,1.412
9150.00,7.470519,25.02936,-0.000168,24.018749,-0.0076,1.412
9152.00,7.470089,25.03004,-0.000168,24.018658,-0.0076,1.412
9154.00,7.470106,25.02997,-0.000170,24.018778,-0.0076,1.412
9156.00,7.470799,25.02973,-0.000169,24.019139,-0.0076,1.412
9158.00,7.470961,25.03034,-0.000169,24.018664,-0.0076,1.412
9160.00,7.471783,25.03009,-0.000169,24.018426,-0.0076,1.412
9162.00,7.471595,25.03024,-0.000169,24.018749,-0.0076,1.412
9164.00,7.471392,25.03009,-0.000169,24.018997,-0.0076,1.412
9166.00,7.470566,25.03013,-0.000169,24.018481,-0.0076,1.412
9168.00,7.470246,25.03001,-0.000168,24.018992,-0.0076,1.412
9170.00,7.469145,25.02971,-0.000169,24.019184,-0.0076,1.412
9172.00,7.469526,25.02952,-0.000170,24.019063,-0.0076,1.412
9174.00,7.470070,25.02948,-0.000169,24.018948,-0.0076,1.412
9176.00,7.470023,25.02902,-0.000169,24.019258,-0.0076,1.412
9178.00,7.469936,25.02926,-0.000168,24.018863,-0.0076,1.411
9180.00,7.469610,25.02901,-0.000169,24.018803,-0.0076,1.411
9182.00,7.469524,25.02928,-0.000170,24.019200,-0.0076,1.412
9184.00,7.468305,25.02964,-0.000169,24.019418,-0.0076,1.412
9186.00,7.468391,25.02987,-0.000169,24.018522,-0.0076,1.412
9188.00,7.467824,25.02972,-0.000170,24.018620,-0.0077,1.412
9190.00,7.468394,25.03020,-0.000170,24.019335,-0.0076,1.412
9192.00,7.469263,25.03010,-0.000169,24.019093,-0.0076,1.411
9194.00,7.469247,25.02953,-0.000169,24.019141,-0.0076,1.412
9196.00,7.469313,25.02969,-0.000168,24.019095,-0.0076,1.413
9198.00,7.469038,25.02966,-0.000169,24.018916,-0.0076,1.412
9200.00,7.468653,25.03006,-0.000170,24.018604,-0.0076,1.412
9202.00,7.468369,25.03047,-0.000169,24.019026,-0.0076,1.412
9204.00,7.468794,25.03124,-0.000169,24.018981,-0.0076,1.411
9206.00,7.468489,25.03166,-0.000169,24.019005,-0.0076,1.411
9208.00,7.468875,25.03122,-0.000169,24.019248,-0.0077,1.411
9210.00,7.468734,25.03134,-0.000169,24.019645,-0.0076,1.412
9212.00,7.468460,25.03051,-0.000169,24.019139,-0.0076,1.412
9214.00,7.468673,25.03034,-0.000170,24.018541,-0.0076,1.412
9216.00,7.468300,25.03109,-0.000170,24.018667,-0.0076,1.412
9218.00,7.467477,25.03118,-0.000170,24.018401,-0.0076,1.412
9220.00,7.468084,25.03079,-0.000169,24.017540,-0.0076,1.411
9222.00,7.468634,25.03121,-0.000169,24.019055,-0.0076,1.411
9224.00,7.467579,25.03062,-0.000168,24.019054,-0.0076,1.411
9226.00,7.467352,25.03065,-0.000169,24.018651,-0.0076,1.411
9228.00,7.467883,25.03058,-0.000169,24.019148,-0.0076,1.411
9230.00,7.467826,25.02980,-0.000169,24.018764,-0.0076,1.412
9232.00,7.467368,25.03024,-0.000169,24.019052,-0.0076,1.412
9234.00,7.467185,25.03019,-0.000170,24.019364,-0.0076,1.412
9236.00,7.467514,25.03012,-0.000170,24.018649,-0.0076,1.411
9238.00,7.468486,25.03100,-0.000169,24.018793,-0.0076,1.411
9240.00,7.467825,25.03096,-0.000169,24.018512,-0.0076,1.412
9242.00,7.466733,25.02984,-0.000170,24.018461,-0.0076,1.411
9244.00,7.466698,25.03009,-0.000171,24.019309,-0.0076,1.412
9246.00,7.467084,25.03040,-0.000170,24.017953,-0.0076,1.412
9248.00,7.466906,25.03092,-0.000170,24.018546,-0.0076,1.411
9250.00,7.467079,25.03032,-0.000169,24.018787,-0.0076,1.411
9252.00,7.467306,25.03039,-0.000169,24.019177,-0.0076,1.412
9254.00,7.466885,25.03093,-0.000170,24.019041,-0.0076,1.411
9256.00,7.466659,25.03063,-0.000170,24.018749,-0.0076,1.411
9258.00,7.466468,25.02964,-0.000169,24.018430,-0.0076,1.411
9260.00,7.466689,25.03028,-0.000170,24.018493,-0.0076,1.412
9262.00,7.467588,25.03055,-0.000170,24.019025,-0.0076,1.411
9264.00,7.466541,25.03104,-0.000169,24.018336,-0.0076,1.412
9266.00,7.466981,25.03020,-0.000169,24.018194,-0.0077,1.411
9268.00,7.467532,25.03086,-0.000169,24.018671,-0.0076,1.412
9270.00,7.468109,25.03091,-0.000169,24.018479,-0.0076,1.411
9272.00,7.467667,25.03026,-0.000170,24.018840,-0.0076,1.412
9274.00,7.467169,25.03066,-0.000169,24.018564,-0.0076,1.411
9276.00,7.466899,25.02973,-0.000169,24.018919,-0.0076,1.412
9278.00,7.466842,25.02946,-0.000170,24.019086,-0.0076,1.412
9280.00,7.466758,25.02926,-0.000170,24.018930,-0.0076,1.412
9282.00,7.466408,25.03008,-0.000169,24.019083,-0.0076,1.411
9284.00,7.466966,25.02971,-0.000170,24.018901,-0.0077,1.412
9286.00,7.467219,25.02975,-0.000170,24.019074,-0.0076,1.412
9288.00,7.466700,25.02928,-0.000170,24.018852,-0.0076,1.412
9290.00,7.466646,25.02969,-0.000169,24.019391,-0.0076,1.411
9292.00,7.468093,25.02984,-0.000169,24.019155,-0.0076,1.411
9294.00,7.467782,25.02989,-0.000169,24.018562,-0.0076,1.412
9296.00,7.467103,25.02919,-0.000170,24.018517,-0.0076,1.412
9298.00,7.467273,25.02904,-0.000168,24.018292,-0.0076,1.412
9300.00,7.468038,25.02918,-0.000170,24.018459,-0.0077,1.412
9302.00,7.467311,25.02928,-0.000170,24.019260,-0.0077,1.411
9304.00,7.467394,25.02916,-0.000169,24.018497,-0.0076,1.412
9306.00,7.467282,25.02878,-0.000170,24.019313,-0.0076,1.412
9308.00,7.467009,25.02924,-0.000170,24.019003,-0.0076,1.411
9310.00,7.467502,25.02849,-0.000169,24.018280,-0.0076,1.411
9312.00,7.467258,25.02801,-0.000170,24.019438,-0.0076,1.411
9314.00,7.467991,25.02831,-0.000168,24.018945,-0.0076,1.411
9316.00,7.466937,25.02832,-0.000170,24.018550,-0.0076,1.411
9318.00,7.465861,25.02805,-0.000170,24.019298,-0.0076,1.412
9320.00,7.467081,25.02846,-0.000169,24.018537,-0.0077,1.412
9322.00,7.467835,25.02785,-0.000169,24.018591,-0.0077,1.412
9324.00,7.467702,25.02844,-0.000170,24.018894,-0.0076,1.412
9326.00,7.467366,25.02784,-0.000170,24.017921,-0.0077,1.411
9328.00,7.466872,25.02817,-0.000170,24.018466,-0.0077,1.411
9330.00,7.467808,25.02896,-0.000170,24.018974,-0.0076,1.412
9332.00,7.468472,25.02946,-0.000170,24.018448,-0.0076,1.411
9334.00,7.468441,25.02889,-0.000170,24.018952,-0.0076,1.411
9336.00,7.469184,25.02937,-0.000170,24.018675,-0.0077,1.412
9338.00,7.468677,25.02918,-0.000171,24.019008,-0.0077,1.412
9340.00,7.467600,25.02980,-0.000170,24.018579,-0.0077,1.411
9342.00,7.468021,25.02951,-0.000170,24.019273,-0.0077,1.411
9344.00,7.467736,25.02934,-0.000170,24.018970,-0.0077,1.411
9346.00,7.467378,25.02963,-0.000170,24.018388,-0.0076,1.411
9348.00,7.467448,25.02917,-0.000170,24.018638,-0.0077,1.412
9350.00,7.467753,25.02926,-0.000170,24.018377,-0.0076,1.412
9352.00,7.467495,25.02986,-0.000171,24.018133,-0.0076,1.412
9354.00,7.466887,25.02992,-0.000170,24.019103,-0.0076,1.411
9356.00,7.466802,25.02917,-0.000170,24.018885,-0.0077,1.411
9358.00,7.466389,25.02895,-0.000170,24.018475,-0.0076,1.411
9360.00,7.466022,25.02942,-0.000170,24.018852,-0.0076,1.411
9362.00,7.466285,25.02928,-0.000169,24.018608,-0.0076,1.411
9364.00,7.466448,25.02993,-0.000169,24.018528,-0.0076,1.411
9366.00,7.466740,25.02935,-0.000170,24.018169,-0.0076,1.411
9368.00,7.467297,25.02908,-0.000170,24.018811,-0.0077,1.411
9370.00,7.467789,25.02917,-0.000170,24.018851,-0.0076,1.412
9372.00,7.467635,25.02874,-0.000169,24.018633,-0.0076,1.412
9374.00,7.466265,25.02878,-0.000169,24.018856,-0.0076,1.412
9376.00,7.466262,25.02879,-0.000170,24.018129,-0.0077,1.412
9378.00,7.467084,25.02898,-0.000169,24.018600,-0.0077,1.411
9380.00,7.467104,25.02878,-0.000170,24.018939,-0.0076,1.411
9382.00,7.468118,25.02946,-0.000170,24.019133,-0.0076,1.411
9384.00,7.469024,25.02874,-0.000170,24.018626,-0.0077,1.410
9386.00,7.468295,25.02995,-0.000170,24.018638,-0.0076,1.411
9388.00,7.467357,25.03025,-0.000170,24.018638,-0.0077,1.411
9390.00,7.467422,25.02964,-0.000170,24.018470,-0.0077,1.411
9392.00,7.466853,25.03051,-0.000171,24.018597,-0.0077,1.412
9394.00,7.468002,25.03038,-0.000170,24.018660,-0.0076,1.412
9396.00,7.468000,25.03018,-0.000170,24.018207,-0.0076,1.411
9398.00,7.466908,25.03042,-0.000169,24.018439,-0.0076,1.411
9400.00,7.467057,25.02994,-0.000169,24.018662,-0.0076,1.411
9402.00,7.468156,25.02993,-0.000171,24.018470,-0.0076,1.412
9404.00,7.468147,25.02970,-0.000171,24.018956,-0.0076,1.412
9406.00,7.467733,25.02976,-0.000170,24.018443,-0.0077,1.411
9408.00,7.467961,25.02961,-0.000170,24.018336,-0.0076,1.411
9410.00,7.467865,25.02856,-0.000169,24.018403,-0.0077,1.411
9412.00,7.467304,25.02945,-0.000169,24.018390,-0.0077,1.411
9414.00,7.467394,25.02968,-0.000170,24.018102,-0.0076,1.411
9416.00,7.468218,25.02988,-0.000170,24.018363,-0.0076,1.411
9418.00,7.467912,25.02977,-0.000169,24.018831,-0.0077,1.411
9420.00,7.467339,25.02928,-0.000170,24.018722,-0.0077,1.412
9422.00,7.467271,25.02968,-0.000170,24.018370,-0.0076,1.411
9424.00,7.467641,25.02994,-0.000170,24.018753,-0.0077,1.411
9426.00,7.467565,25.02944,-0.000169,24.018459,-0.0076,1.410
9428.00,7.466480,25.02990,-0.000170,24.018747,-0.0076,1.411
9430.00,7.465657,25.02931,-0.000170,24.018289,-0.0076,1.411
9432.00,7.466208,25.02995,-0.000171,24.018484,-0.0076,1.411
9434.00,7.466598,25.02999,-0.000171,24.017857,-0.0076,1.411
9436.00,7.466887,25.03001,-0.000170,24.018733,-0.0076,1.411
9438.00,7.466897,25.03012,-0.000171,24.017679,-0.0077,1.410
9440.00,7.466803,25.02969,-0.000172,24.018069,-0.0076,1.411
9442.00,7.466184,25.03041,-0.000170,24.018444,-0.0076,1.411
9444.00,7.465744,25.02999,-0.000171,24.018004,-0.0076,1.411
9446.00,7.466840,25.03081,-0.000170,24.018490,-0.0076,1.411
9448.00,7.467018,25.03045,-0.000171,24.018878,-0.0076,1.410
9450.00,7.467102,25.03083,-0.000170,24.018430,-0.0077,1.411
9452.00,7.467837,25.03070,-0.000169,24.018555,-0.0077,1.411
9454.00,7.468295,25.03082,-0.000169,24.018631,-0.0076,1.411
9456.00,7.468009,25.03177,-0.000170,24.018783,-0.0077,1.411
9458.00,7.467230,25.03106,-0.000170,24.018185,-0.0077,1.411
9460.00,7.467104,25.03089,-0.000170,24.018350,-0.0076,1.411
9462.00,7.467754,25.03001,-0.000170,24.018115,-0.0076,1.411
9464.00,7.467588,25.03029,-0.000170,24.018860,-0.0076,1.411
9466.00,7.466612,25.03023,-0.000170,24.018718,-0.0077,1.411
9468.00,7.467301,25.03031,-0.000169,24.018267,-0.0077,1.411
9470.00,7.466929,25.03020,-0.000171,24.018047,-0.0077,1.411
9472.00,7.467026,25.02897,-0.000170,24.018590,-0.0076,1.411
9474.00,7.467395,25.02922,-0.000170,24.018338,-0.0076,1.411
9476.00,7.467833,25.02977,-0.000170,24.017719,-0.0077,1.411
9478.00,7.467826,25.02991,-0.000170,24.018325,-0.0077,1.411
9480.00,7.467487,25.02978,-0.000171,24.018918,-0.0077,1.410
9482.00,7.467100,25.02998,-0.000171,24.018189,-0.0077,1.411
9484.00,7.467703,25.02984,-0.000170,24.018037,-0.0077,1.411
9486.00,7.467930,25.03019,-0.000171,24.018483,-0.0077,1.411
9488.00,7.467193,25.03078,-0.000171,24.018292,-0.0076,1.411
9490.00,7.466873,25.03025,-0.000170,24.017999,-0.0076,1.411
9492.00,7.466870,25.03103,-0.000171,24.018252,-0.0076,1.411
9494.00,7.467123,25.03071,-0.000170,24.018029,-0.0076,1.411
9496.00,7.467954,25.03135,-0.000170,24.017951,-0.0076,1.410
9498.00,7.467841,25.03077,-0.000170,24.018823,-0.0077,1.410
9500.00,7.466898,25.03083,-0.000170,24.018410,-0.0077,1.411
9502.00,7.467206,25.03105,-0.000171,24.018454,-0.0077,1.411
9504.00,7.467579,25.03122,-0.000171,24.018816,-0.0077,1.411
9506.00,7.467806,25.03083,-0.000170,24.017638,-0.0077,1.410
9508.00,7.467766,25.02983,-0.000169,24.017674,-0.0077,1.410
9510.00,7.467937,25.02969,-0.000169,24.017676,-0.0077,1.410
9512.00,7.468558,25.02945,-0.000171,24.018203,-0.0077,1.411
9514.00,7.468176,25.02953,-0.000170,24.018368,-0.0076,1.411
9516.00,7.467963,25.02982,-0.000170,24.018834,-0.0076,1.410
9518.00,7.467988,25.02952,-0.000170,24.018325,-0.0077,1.411
9520.00,7.467658,25.03046,-0.000171,24.017627,-0.0077,1.411
9522.00,7.468103,25.02974,-0.000172,24.018397,-0.0076,1.411
9524.00,7.468325,25.02995,-0.000172,24.018234,-0.0077,1.410
9526.00,7.467880,25.02961,-0.000172,24.018067,-0.0077,1.410
9528.00,7.468281,25.02905,-0.000170,24.018791,-0.0076,1.410
9530.00,7.468214,25.02850,-0.000170,24.017979,-0.0076,1.411
9532.00,7.467227,25.02861,-0.000169,24.018499,-0.0077,1.411
9534.00,7.467019,25.02945,-0.000171,24.017732,-0.0077,1.411
9536.00,7.467236,25.02964,-0.000171,24.018144,-0.0077,1.410
9538.00,7.466778,25.02904,-0.000170,24.017716,-0.0077,1.410
9540.00,7.466821,25.02957,-0.000170,24.018435,-0.0076,1.410
9542.00,7.467546,25.03004,-0.000171,24.018814,-0.0077,1.410
9544.00,7.467472,25.02990,-0.000171,24.018105,-0.0077,1.411
9546.00,7.467649,25.02952,-0.000170,24.017745,-0.0076,1.411
9548.00,7.467708,25.02976,-0.000170,24.018541,-0.0077,1.410
9550.00,7.468231,25.02944,-0.000171,24.017977,-0.0077,1.410
9552.00,7.467280,25.02902,-0.000170,24.018890,-0.0077,1.410
9554.00,7.467887,25.02950,-0.000171,24.018678,-0.0077,1.410
9556.00,7.467903,25.02959,-0.000171,24.018202,-0.0077,1.410
9558.00,7.467849,25.03023,-0.000171,24.017922,-0.0077,1.411
9560.00,7.467817,25.03046,-0.000171,24.017821,-0.0077,1.410
9562.00,7.467264,25.03032,-0.000170,24.018098,-0.0077,1.410
9564.00,7.467139,25.03062,-0.000170,24.018794,-0.0077,1.411
9566.00,7.467283,25.02998,-0.000171,24.018646,-0.0077,1.410
9568.00,7.466946,25.03042,-0.000171,24.018435,-0.0077,1.410
9570.00,7.467176,25.03029,-0.000171,24.018093,-0.0077,1.410
9572.00,7.467673,25.03020,-0.000171,24.017977,-0.0077,1.410
9574.00,7.467531,25.03040,-0.000171,24.017774,-0.0076,1.411
9576.00,7.467169,25.02966,-0.000171,24.018080,-0.0077,1.411
9578.00,7.467279,25.02970,-0.000170,24.018673,-0.0077,1.411
9580.00,7.467320,25.03031,-0.000170,24.018203,-0.0077,1.410
9582.00,7.467399,25.02949,-0.000170,24.018600,-0.0076,1.411
9584.00,7.467451,25.03018,-0.000171,24.018285,-0.0077,1.410
9586.00,7.466732,25.03020,-0.000170,24.018410,-0.0076,1.410
9588.00,7.467230,25.03043,-0.000170,24.018872,-0.0077,1.411
9590.00,7.466230,25.03003,-0.000170,24.018851,-0.0077,1.410
9592.00,7.466849,25.02908,-0.000169,24.018160,-0.0076,1.410
9594.00,7.467036,25.02958,-0.000170,24.017906,-0.0076,1.410
9596.00,7.467700,25.03036,-0.000170,24.017768,-0.0077,1.410
9598.00,7.468391,25.03083,-0.000170,24.018212,-0.0077,1.410
9600.00,7.468123,25.02990,-0.000170,24.017979,-0.0077,1.410
9602.00,7.468188,25.02971,-0.000171,24.017823,-0.0077,1.410
9604.00,7.468548,25.03020,-0.000171,24.018118,-0.0077,1.410
@16,12.0000,24.0
9606.00,7.467064,25.03016,-0.000171,24.018492,-0.0076,1.410
9608.00,7.463153,25.03020,-0.000170,24.018089,-0.0076,1.410
9610.00,7.455953,25.02980,-0.000170,24.018135,-0.0077,1.409
9612.00,7.449230,25.02930,-0.000169,24.018568,-0.0077,1.409
9614.00,7.444414,25.02905,-0.000170,24.018066,-0.0076,1.409
9616.00,7.440732,25.02957,-0.000172,24.018258,-0.0077,1.410
9618.00,7.438227,25.02915,-0.000172,24.018488,-0.0076,1.411
9620.00,7.435854,25.02890,-0.000173,24.018116,-0.0077,1.410
9622.00,7.435957,25.02795,-0.000172,24.017933,-0.0077,1.410
9624.00,7.435652,25.02848,-0.000172,24.018528,-0.0077,1.411
9626.00,7.434664,25.02878,-0.000172,24.017995,-0.0077,1.411
9628.00,7.433656,25.02862,-0.000172,24.017580,-0.0077,1.411
9630.00,7.433243,25.02988,-0.000174,24.018501,-0.0077,1.411
9632.00,7.437748,25.02891,-0.000173,24.018783,-0.0077,1.411
9634.00,7.446791,25.02839,-0.000172,24.018256,-0.0077,1.412
9636.00,7.454215,25.02863,-0.000173,24.017854,-0.0076,1.412
9638.00,7.460865,25.02888,-0.000171,24.017830,-0.0077,1.412
9640.00,7.465425,25.02928,-0.000172,24.018521,-0.0077,1.411
9642.00,7.467534,25.02986,-0.000171,24.017989,-0.0077,1.410
9644.00,7.469538,25.03009,-0.000171,24.017609,-0.0077,1.410
9646.00,7.471215,25.03007,-0.000169,24.017475,-0.0077,1.410
9648.00,7.473658,25.02993,-0.000170,24.018756,-0.0077,1.410
9650.00,7.475574,25.02937,-0.000170,24.018473,-0.0077,1.410
9652.00,7.478090,25.02875,-0.000171,24.018022,-0.0077,1.410
9654.00,7.480402,25.02821,-0.000170,24.018437,-0.0077,1.409
9656.00,7.480733,25.02817,-0.000170,24.018105,-0.0077,1.409
9658.00,7.481857,25.02828,-0.000169,24.018379,-0.0076,1.410
9660.00,7.482008,25.02894,-0.000171,24.018305,-0.0077,1.410
9662.00,7.482597,25.02868,-0.000170,24.018459,-0.0077,1.409
9664.00,7.483592,25.02891,-0.000169,24.017873,-0.0076,1.410
9666.00,7.483715,25.02901,-0.000170,24.018031,-0.0077,1.410
9668.00,7.483574,25.02861,-0.000171,24.018008,-0.0077,1.410
9670.00,7.484010,25.02795,-0.000171,24.018406,-0.0077,1.410
9672.00,7.483680,25.02865,-0.000171,24.017705,-0.0077,1.410
9674.00,7.484262,25.02901,-0.000170,24.018510,-0.0077,1.410
9676.00,7.483755,25.02917,-0.000170,24.019220,-0.0077,1.410
9678.00,7.484323,25.02934,-0.000171,24.018076,-0.0077,1.410
9680.00,7.484309,25.02825,-0.000170,24.018397,-0.0077,1.410
9682.00,7.483318,25.02879,-0.000170,24.018138,-0.0077,1.410
9684.00,7.483395,25.02890,-0.000170,24.018582,-0.0077,1.409
9686.00,7.483557,25.02931,-0.000170,24.017917,-0.0077,1.410
9688.00,7.482987,25.02899,-0.000170,24.017754,-0.0077,1.410
9690.00,7.482370,25.02949,-0.000170,24.018193,-0.0077,1.410
9692.00,7.482935,25.02927,-0.000170,24.017966,-0.0077,1.409
9694.00,7.482109,25.02952,-0.000170,24.018149,-0.0077,1.410
9696.00,7.481589,25.02927,-0.000172,24.018067,-0.0077,1.410
9698.00,7.481836,25.02831,-0.000171,24.018124,-0.0077,1.409
9700.00,7.481575,25.02934,-0.000170,24.018276,-0.0077,1.409
9702.00,7.481192,25.02897,-0.000170,24.018205,-0.0077,1.410
9704.00,7.480188,25.02911,-0.000171,24.017912,-0.0077,1.410
9706.00,7.480091,25.02876,-0.000171,24.017788,-0.0076,1.409
9708.00,7.480251,25.02964,-0.000170,24.018649,-0.0077,1.410
9710.00,7.479604,25.02940,-0.000171,24.018484,-0.0077,1.410
9712.00,7.478402,25.02923,-0.000171,24.017846,-0.0077,1.410
9714.00,7.478002,25.02971,-0.000171,24.017683,-0.0077,1.409
9716.00,7.477576,25.03037,-0.000169,24.018510,-0.0076,1.409
9718.00,7.476712,25.02980,-0.000170,24.018290,-0.0077,1.409
9720.00,7.475805,25.02948,-0.000172,24.017504,-0.0077,1.409
9722.00,7.475023,25.02953,-0.000172,24.018722,-0.0077,1.410
9724.00,7.474555,25.02931,-0.000171,24.018249,-0.0077,1.409
9726.00,7.473837,25.02916,-0.000171,24.017545,-0.0077,1.410
9728.00,7.473541,25.02900,-0.000172,24.017054,-0.0076,1.409
9730.00,7.474353,25.02852,-0.000170,24.017328,-0.0077,1.409
9732.00,7.473604,25.02915,-0.000171,24.017389,-0.0077,1.409
9734.00,7.472455,25.02941,-0.000171,24.018444,-0.0077,1.409
9736.00,7.472458,25.02907,-0.000172,24.018475,-0.0077,1.410
9738.00,7.472233,25.02864,-0.000171,24.017634,-0.0077,1.410
9740.00,7.472915,25.02841,-0.000171,24.017997,-0.0077,1.409
9742.00,7.472443,25.02850,-0.000171,24.018546,-0.0076,1.409
9744.00,7.471412,25.02911,-0.000171,24.018724,-0.0077,1.409
9746.00,7.471839,25.02886,-0.000171,24.018285,-0.0077,1.409
9748.00,7.472549,25.02876,-0.000172,24.018236,-0.0077,1.409
9750.00,7.472445,25.02852,-0.000171,24.017839,-0.0077,1.410
9752.00,7.471651,25.02885,-0.000172,24.018473,-0.0077,1.409
9754.00,7.471578,25.02931,-0.000172,24.019035,-0.0077,1.410
9756.00,7.470736,25.02908,-0.000172,24.018298,-0.0077,1.409
9758.00,7.470214,25.02957,-0.000171,24.018390,-0.0077,1.408
9760.00,7.469969,25.02914,-0.000171,24.018341,-0.0077,1.409
9762.00,7.469919,25.02909,-0.000170,24.017699,-0.0077,1.409
9764.00,7.470633,25.02948,-0.000172,24.018240,-0.0076,1.409
9766.00,7.471257,25.02966,-0.000170,24.018638,-0.0077,1.409
9768.00,7.471468,25.02881,-0.000171,24.017748,-0.0077,1.409
9770.00,7.470980,25.02816,-0.000171,24.017973,-0.0077,1.409
9772.00,7.470274,25.02808,-0.000170,24.018227,-0.0077,1.409
9774.00,7.469555,25.02893,-0.000171,24.017942,-0.0077,1.409
9776.00,7.470166,25.02907,-0.000170,24.018655,-0.0076,1.409
9778.00,7.469921,25.02925,-0.000170,24.018020,-0.0077,1.410
9780.00,7.469853,25.02889,-0.000171,24.018557,-0.0077,1.409
9782.00,7.470003,25.02910,-0.000171,24.018002,-0.0077,1.409
9784.00,7.469448,25.02936,-0.000172,24.018479,-0.0076,1.409
9786.00,7.469011,25.02950,-0.000171,24.018254,-0.0077,1.410
9788.00,7.469167,25.02919,-0.000173,24.018154,-0.0077,1.409
9790.00,7.469500,25.02946,-0.000172,24.018260,-0.0077,1.409
9792.00,7.470220,25.03035,-0.000171,24.018138,-0.0077,1.408
9794.00,7.469770,25.02993,-0.000170,24.017861,-0.0077,1.409
9796.00,7.468646,25.02988,-0.000171,24.018095,-0.0077,1.409
9798.00,7.468308,25.02928,-0.000171,24.017966,-0.0077,1.409
9800.00,7.468057,25.03018,-0.000172,24.017808,-0.0077,1.409
9802.00,7.468644,25.03016,-0.000171,24.018274,-0.0077,1.409
9804.00,7.468177,25.02929,-0.000170,24.018341,-0.0077,1.409
9806.00,7.468521,25.02945,-0.000172,24.018472,-0.0077,1.409
9808.00,7.469039,25.02881,-0.000172,24.017828,-0.0077,1.409
9810.00,7.468746,25.02905,-0.000172,24.017957,-0.0077,1.409
9812.00,7.469108,25.02856,-0.000171,24.018227,-0.0077,1.409
9814.00,7.468670,25.02806,-0.000171,24.017948,-0.0077,1.409
9816.00,7.467829,25.02852,-0.000171,24.018524,-0.0077,1.408
9818.00,7.467943,25.02964,-0.000170,24.018990,-0.0077,1.409
9820.00,7.468468,25.02927,-0.000170,24.017482,-0.0077,1.409
9822.00,7.468871,25.02932,-0.000171,24.017908,-0.0077,1.409
9824.00,7.468601,25.02957,-0.000171,24.018542,-0.0077,1.409
9826.00,7.469384,25.02883,-0.000171,24.018214,-0.0077,1.409
9828.00,7.469197,25.02886,-0.000171,24.017915,-0.0077,1.409
9830.00,7.468377,25.02952,-0.000170,24.017957,-0.0077,1.409
9832.00,7.468647,25.02962,-0.000171,24.018405,-0.0077,1.408
9834.00,7.467309,25.02996,-0.000172,24.017948,-0.0077,1.409
9836.00,7.466741,25.03025,-0.000172,24.018004,-0.0077,1.409
9838.00,7.467231,25.02995,-0.000171,24.017571,-0.0077,1.409
9840.00,7.466727,25.03053,-0.000171,24.017768,-0.0077,1.409
9842.00,7.466338,25.02973,-0.000170,24.018156,-0.0077,1.409
9844.00,7.466473,25.02963,-0.000171,24.018261,-0.0077,1.409
9846.00,7.467117,25.02967,-0.000172,24.018749,-0.0077,1.409
9848.00,7.468260,25.02961,-0.000171,24.017971,-0.0077,1.409
9850.00,7.469403,25.03024,-0.000171,24.018356,-0.0077,1.409
9852.00,7.468733,25.03033,-0.000171,24.018066,-0.0077,1.409
9854.00,7.467953,25.02995,-0.000172,24.018298,-0.0077,1.409
9856.00,7.467924,25.03106,-0.000172,24.017924,-0.0077,1.409
9858.00,7.468535,25.03089,-0.000172,24.017752,-0.0077,1.409
9860.00,7.467826,25.03053,-0.000171,24.018015,-0.0077,1.408
9862.00,7.467506,25.03014,-0.000170,24.017982,-0.0077,1.408
9864.00,7.467322,25.02989,-0.000170,24.018706,-0.0077,1.408
9866.00,7.468230,25.03010,-0.000171,24.018483,-0.0077,1.409
9868.00,7.468275,25.02950,-0.000171,24.018220,-0.0077,1.408
9870.00,7.467976,25.02873,-0.000172,24.018568,-0.0077,1.409
9872.00,7.467551,25.02915,-0.000171,24.017944,-0.0077,1.408
9874.00,7.467579,25.02829,-0.000171,24.018203,-0.0077,1.408
9876.00,7.467999,25.02787,-0.000171,24.018144,-0.0077,1.408
9878.00,7.468493,25.02887,-0.000171,24.017810,-0.0077,1.409
9880.00,7.469544,25.02906,-0.000170,24.018064,-0.0077,1.408
9882.00,7.469291,25.02922,-0.000170,24.018236,-0.0077,1.408
9884.00,7.468354,25.02903,-0.000170,24.018332,-0.0076,1.409
9886.00,7.468048,25.02932,-0.000171,24.018162,-0.0077,1.408
9888.00,7.467643,25.02962,-0.000172,24.017955,-0.0077,1.408
9890.00,7.467251,25.03021,-0.000171,24.017825,-0.0077,1.408
9892.00,7.466818,25.03044,-0.000171,24.019088,-0.0077,1.409
9894.00,7.467092,25.02963,-0.000172,24.017897,-0.0077,1.408
9896.00,7.466967,25.02963,-0.000172,24.017738,-0.0077,1.409
9898.00,7.466727,25.02912,-0.000173,24.018026,-0.0077,1.409
9900.00,7.466649,25.02896,-0.000172,24.017955,-0.0077,1.408
9902.00,7.466994,25.02812,-0.000172,24.017643,-0.0077,1.408
9904.00,7.467310,25.02799,-0.000171,24.017261,-0.0077,1.408
9906.00,7.467274,25.02769,-0.000172,24.017950,-0.0077,1.409
9908.00,7.467640,25.02798,-0.000172,24.018368,-0.0077,1.408
9910.00,7.468180,25.02892,-0.000173,24.018423,-0.0077,1.409
9912.00,7.467578,25.02900,-0.000172,24.018225,-0.0077,1.408
9914.00,7.467306,25.02852,-0.000171,24.017960,-0.0077,1.408
9916.00,7.466728,25.02791,-0.000172,24.017821,-0.0077,1.408
9918.00,7.467476,25.02828,-0.000172,24.018526,-0.0077,1.408
9920.00,7.468197,25.02826,-0.000171,24.017658,-0.0077,1.407
9922.00,7.468419,25.02830,-0.000171,24.017698,-0.0077,1.408
9924.00,7.468834,25.02828,-0.000172,24.017375,-0.0077,1.408
9926.00,7.468451,25.02752,-0.000172,24.018519,-0.0077,1.409
9928.00,7.467550,25.02789,-0.000172,24.017863,-0.0077,1.408
9930.00,7.466990,25.02809,-0.000172,24.017959,-0.0077,1.409
9932.00,7.468447,25.02807,-0.000170,24.017966,-0.0077,1.408
9934.00,7.468871,25.02842,-0.000173,24.018887,-0.0077,1.408
9936.00,7.469134,25.02795,-0.000171,24.018254,-0.0077,1.408
9938.00,7.469165,25.02817,-0.000171,24.017777,-0.0077,1.408
9940.00,7.468365,25.02843,-0.000172,24.018671,-0.0077,1.408
9942.00,7.468028,25.02768,-0.000171,24.018319,-0.0077,1.408
9944.00,7.467943,25.02770,-0.000171,24.017982,-0.0077,1.408
9946.00,7.468151,25.02837,-0.000171,24.018312,-0.0077,1.408
9948.00,7.467609,25.02828,-0.000171,24.018167,-0.0077,1.407
9950.00,7.467549,25.02776,-0.000172,24.018526,-0.0077,1.408
9952.00,7.467131,25.02810,-0.000172,24.017848,-0.0077,1.408
9954.00,7.467916,25.02837,-0.000172,24.017917,-0.0077,1.408
9956.00,7.468737,25.02858,-0.000171,24.017592,-0.0077,1.408
9958.00,7.468089,25.02920,-0.000171,24.018029,-0.0077,1.408
9960.00,7.468643,25.02980,-0.000171,24.018164,-0.0077,1.408
9962.00,7.468881,25.02994,-0.000172,24.018169,-0.0077,1.408
9964.00,7.468496,25.02907,-0.000172,24.018664,-0.0077,1.408
9966.00,7.467984,25.02860,-0.000172,24.017663,-0.0077,1.408
9968.00,7.467303,25.02806,-0.000172,24.017962,-0.0077,1.407
9970.00,7.468071,25.02740,-0.000171,24.017645,-0.0077,1.408
9972.00,7.467954,25.02776,-0.000172,24.018325,-0.0077,1.408
9974.00,7.468231,25.02808,-0.000173,24.017476,-0.0077,1.408
9976.00,7.468537,25.02802,-0.000172,24.017768,-0.0077,1.408
9978.00,7.468692,25.02840,-0.000173,24.018309,-0.0077,1.408
9980.00,7.468321,25.02846,-0.000173,24.017819,-0.0077,1.408
9982.00,7.468445,25.02848,-0.000173,24.017199,-0.0077,1.408
9984.00,7.468142,25.02827,-0.000172,24.017776,-0.0077,1.408
9986.00,7.466990,25.02782,-0.000172,24.017620,-0.0077,1.408
9988.00,7.467696,25.02768,-0.000172,24.018118,-0.0077,1.408
9990.00,7.468656,25.02713,-0.000171,24.017861,-0.0077,1.408
9992.00,7.468577,25.02784,-0.000171,24.018098,-0.0077,1.408
9994.00,7.468270,25.02852,-0.000171,24.017937,-0.0077,1.408
9996.00,7.468077,25.02817,-0.000172,24.017480,-0.0077,1.408
9998.00,7.468403,25.02833,-0.000172,24.018076,-0.0077,1.407
10000.00,7.468181,25.02791,-0.000172,24.018566,-0.0077,1.407
10002.00,7.468130,25.02842,-0.000171,24.017942,-0.0077,1.408
10004.00,7.468239,25.02867,-0.000172,24.018339,-0.0077,1.408
10006.00,7.468310,25.02840,-0.000172,24.018515,-0.0077,1.408
10008.00,7.468435,25.02926,-0.000172,24.018368,-0.0077,1.408
10010.00,7.468607,25.02933,-0.000171,24.018115,-0.0077,1.408
10012.00,7.468134,25.02898,-0.000171,24.017518,-0.0077,1.407
10014.00,7.468086,25.02989,-0.000173,24.018430,-0.0077,1.407
10016.00,7.468223,25.02992,-0.000171,24.018107,-0.0077,1.407
10018.00,7.467970,25.03003,-0.000169,24.018283,-0.0077,1.407
10020.00,7.467758,25.02976,-0.000170,24.017971,-0.0077,1.408
10022.00,7.467242,25.03020,-0.000172,24.018138,-0.0077,1.408
10024.00,7.467572,25.02995,-0.000172,24.018653,-0.0077,1.408
10026.00,7.468391,25.03019,-0.000172,24.017953,-0.0077,1.408
10028.00,7.468699,25.02899,-0.000173,24.017518,-0.0077,1.408
10030.00,7.468708,25.02838,-0.000173,24.017438,-0.0077,1.407
10032.00,7.468527,25.02869,-0.000172,24.017728,-0.0077,1.407
10034.00,7.467415,25.02889,-0.000172,24.017777,-0.0077,1.407
10036.00,7.467076,25.02842,-0.000171,24.017848,-0.0077,1.407
10038.00,7.467988,25.02858,-0.000172,24.018022,-0.0077,1.408
10040.00,7.468124,25.02802,-0.000172,24.017551,-0.0077,1.407
10042.00,7.467535,25.02881,-0.000171,24.017743,-0.0077,1.407
10044.00,7.468172,25.02869,-0.000170,24.017623,-0.0077,1.407
10046.00,7.467630,25.02817,-0.000171,24.017781,-0.0077,1.408
10048.00,7.467301,25.02898,-0.000172,24.018095,-0.0078,1.408
10050.00,7.467889,25.02941,-0.000173,24.017542,-0.0078,1.407
10052.00,7.468553,25.03004,-0.000172,24.017304,-0.0077,1.407
10054.00,7.468621,25.03040,-0.000172,24.018165,-0.0077,1.407
10056.00,7.468630,25.02983,-0.000172,24.018448,-0.0077,1.407
10058.00,7.467812,25.03018,-0.000171,24.017919,-0.0077,1.407
10060.00,7.467576,25.03030,-0.000172,24.017830,-0.0077,1.407
10062.00,7.468580,25.03036,-0.000172,24.018499,-0.0077,1.408
10064.00,7.468877,25.02939,-0.000172,24.017721,-0.0077,1.407
10066.00,7.467861,25.02880,-0.000172,24.017060,-0.0077,1.407
10068.00,7.467267,25.02854,-0.000172,24.018100,-0.0077,1.407
10070.00,7.468113,25.02814,-0.000172,24.017476,-0.0077,1.407
10072.00,7.469183,25.02833,-0.000172,24.017915,-0.0077,1.407
10074.00,7.468312,25.02853,-0.000174,24.018495,-0.0077,1.407
10076.00,7.468063,25.02852,-0.000172,24.018038,-0.0077,1.407
10078.00,7.467921,25.02938,-0.000173,24.018205,-0.0077,1.407
10080.00,7.468560,25.02980,-0.000172,24.018216,-0.0078,1.407
10082.00,7.468259,25.03023,-0.000171,24.018312,-0.0077,1.407
10084.00,7.468553,25.02941,-0.000173,24.018586,-0.0077,1.407
10086.00,7.468925,25.02965,-0.000171,24.018305,-0.0077,1.407
10088.00,7.467912,25.02928,-0.000171,24.017248,-0.0077,1.407
10090.00,7.467664,25.02922,-0.000173,24.017814,-0.0078,1.407
10092.00,7.468256,25.02974,-0.000172,24.018116,-0.0077,1.407
10094.00,7.469012,25.03052,-0.000172,24.018203,-0.0077,1.407
10096.00,7.469042,25.03035,-0.000173,24.017415,-0.0077,1.407
10098.00,7.468666,25.03012,-0.000172,24.017685,-0.0077,1.407
10100.00,7.469445,25.02965,-0.000172,24.017177,-0.0077,1.407
10102.00,7.469423,25.02964,-0.000172,24.017516,-0.0077,1.407
10104.00,7.469574,25.02943,-0.000172,24.017993,-0.0077,1.407
10106.00,7.469055,25.02919,-0.000172,24.017899,-0.0077,1.407
10108.00,7.468449,25.02996,-0.000173,24.017776,-0.0077,1.407
10110.00,7.469070,25.02963,-0.000171,24.018180,-0.0077,1.407
10112.00,7.469304,25.02913,-0.000173,24.018437,-0.0077,1.406
10114.00,7.467374,25.02936,-0.000170,24.017500,-0.0077,1.407
10116.00,7.466872,25.03038,-0.000171,24.017315,-0.0077,1.407
10118.00,7.467828,25.03061,-0.000174,24.017955,-0.0077,1.407
10120.00,7.468596,25.03003,-0.000174,24.017569,-0.0077,1.407
10122.00,7.469200,25.03047,-0.000173,24.017707,-0.0077,1.407
10124.00,7.468390,25.03028,-0.000172,24.017883,-0.0077,1.406
10126.00,7.467899,25.03006,-0.000173,24.017823,-0.0077,1.406
10128.00,7.468189,25.03016,-0.000172,24.017429,-0.0077,1.407
10130.00,7.468654,25.03012,-0.000173,24.017750,-0.0078,1.406
10132.00,7.468313,25.03051,-0.000171,24.018704,-0.0077,1.407
10134.00,7.469130,25.03057,-0.000172,24.017973,-0.0077,1.407
10136.00,7.468311,25.03044,-0.000173,24.017547,-0.0077,1.407
10138.00,7.468560,25.03024,-0.000173,24.017654,-0.0077,1.407
10140.00,7.468840,25.02957,-0.000174,24.017803,-0.0077,1.407
10142.00,7.469025,25.02984,-0.000173,24.018165,-0.0077,1.407
10144.00,7.469259,25.03039,-0.000173,24.017348,-0.0077,1.406
10146.00,7.469294,25.03011,-0.000174,24.017812,-0.0077,1.407
10148.00,7.469015,25.02963,-0.000171,24.017779,-0.0078,1.407
10150.00,7.469280,25.02894,-0.000173,24.017895,-0.0077,1.407
10152.00,7.469771,25.02957,-0.000174,24.018406,-0.0077,1.407
10154.00,7.469129,25.02968,-0.000174,24.018162,-0.0078,1.407
10156.00,7.468497,25.02874,-0.000171,24.018013,-0.0077,1.406
10158.00,7.468593,25.02924,-0.000173,24.018796,-0.0077,1.407
10160.00,7.468467,25.02938,-0.000171,24.017979,-0.0077,1.407
10162.00,7.468603,25.02904,-0.000170,24.018254,-0.0077,1.407
10164.00,7.468708,25.02993,-0.000173,24.018379,-0.0077,1.407
10166.00,7.469490,25.02935,-0.000172,24.017636,-0.0077,1.407
10168.00,7.468561,25.02968,-0.000172,24.017859,-0.0077,1.407
10170.00,7.468038,25.02933,-0.000171,24.018174,-0.0077,1.407
10172.00,7.468717,25.02819,-0.000172,24.017761,-0.0077,1.407
10174.00,7.468990,25.02909,-0.000172,24.018461,-0.0077,1.407
10176.00,7.468892,25.02859,-0.000173,24.018519,-0.0077,1.407
10178.00,7.468338,25.02873,-0.000171,24.017444,-0.0077,1.406
10180.00,7.467511,25.02961,-0.000172,24.018524,-0.0077,1.406
10182.00,7.466802,25.02944,-0.000173,24.018706,-0.0077,1.407
10184.00,7.467735,25.02981,-0.000172,24.018551,-0.0077,1.407
10186.00,7.467670,25.03037,-0.000172,24.017533,-0.0077,1.407
10188.00,7.467342,25.02972,-0.000172,24.017883,-0.0077,1.407
10190.00,7.467890,25.02990,-0.000173,24.018499,-0.0077,1.406
10192.00,7.468536,25.02996,-0.000171,24.017777,-0.0078,1.407
10194.00,7.468243,25.03025,-0.000170,24.017872,-0.0077,1.406
10196.00,7.468702,25.03076,-0.000171,24.018098,-0.0077,1.406
10198.00,7.468293,25.03074,-0.000172,24.018073,-0.0078,1.406
10200.00,7.468412,25.03136,-0.000171,24.017643,-0.0077,1.406
10202.00,7.468048,25.03123,-0.000172,24.018022,-0.0077,1.407
10204.00,7.467512,25.03064,-0.000172,24.017335,-0.0077,1.407
@17,12.0000,24.0
10206.00,7.467701,25.03082,-0.000172,24.017937,-0.0077,1.406
10208.00,7.464335,25.03140,-0.000171,24.018076,-0.0077,1.406
10210.00,7.457389,25.03177,-0.000171,24.017306,-0.0077,1.405
10212.00,7.451607,25.03156,-0.000172,24.016831,-0.0077,1.405
10214.00,7.445939,25.03193,-0.000171,24.017137,-0.0077,1.404
10216.00,7.441132,25.03212,-0.000171,24.018477,-0.0078,1.406
10218.00,7.439575,25.03190,-0.000171,24.018397,-0.0077,1.407
10220.00,7.438890,25.03286,-0.000173,24.018582,-0.0077,1.407
10222.00,7.437813,25.03296,-0.000173,24.017524,-0.0077,1.408
10224.00,7.437414,25.03389,-0.000173,24.017618,-0.0077,1.407
10226.00,7.436586,25.03449,-0.000173,24.017562,-0.0077,1.407
10228.00,7.436548,25.03484,-0.000172,24.017547,-0.0077,1.407
10230.00,7.436128,25.03452,-0.000173,24.017261,-0.0077,1.407
10232.00,7.439488,25.03437,-0.000173,24.017571,-0.0077,1.408
10234.00,7.447809,25.03392,-0.000174,24.017854,-0.0077,1.408
10236.00,7.455691,25.03370,-0.000173,24.017609,-0.0077,1.408
10238.00,7.461076,25.03311,-0.000173,24.017892,-0.0077,1.408
10240.00,7.465506,25.03294,-0.000173,24.017919,-0.0077,1.407
10242.00,7.468370,25.03245,-0.000171,24.017696,-0.0077,1.407
10244.00,7.470287,25.03218,-0.000172,24.018136,-0.0077,1.407
10246.00,7.472802,25.03212,-0.000170,24.018229,-0.0077,1.406
10248.00,7.474617,25.03206,-0.000171,24.017719,-0.0077,1.406
10250.00,7.476715,25.03239,-0.000171,24.017554,-0.0078,1.406
10252.00,7.478605,25.03226,-0.000171,24.018022,-0.0077,1.406
10254.00,7.479902,25.03226,-0.000171,24.017708,-0.0077,1.406
10256.00,7.481814,25.03179,-0.000172,24.017672,-0.0077,1.406
10258.00,7.481706,25.03230,-0.000173,24.017848,-0.0077,1.407
10260.00,7.482341,25.03318,-0.000173,24.016933,-0.0077,1.406
10262.00,7.483587,25.03271,-0.000172,24.017826,-0.0078,1.406
10264.00,7.483639,25.03159,-0.000173,24.017315,-0.0077,1.406
10266.00,7.483756,25.03149,-0.000171,24.017215,-0.0077,1.405
10268.00,7.484456,25.03216,-0.000173,24.017774,-0.0078,1.406
10270.00,7.485286,25.03227,-0.000172,24.018345,-0.0078,1.406
10272.00,7.486193,25.03208,-0.000173,24.017524,-0.0077,1.405
10274.00,7.486029,25.03298,-0.000172,24.017469,-0.0077,1.406
10276.00,7.485310,25.03267,-0.000172,24.017658,-0.0077,1.406
10278.00,7.484819,25.03230,-0.000172,24.018290,-0.0077,1.406
10280.00,7.484732,25.03222,-0.000172,24.018515,-0.0077,1.406
10282.00,7.484185,25.03219,-0.000172,24.018341,-0.0077,1.406
10284.00,7.483870,25.03234,-0.000171,24.017941,-0.0077,1.406
10286.00,7.483538,25.03218,-0.000171,24.017563,-0.0077,1.406
10288.00,7.482798,25.03100,-0.000171,24.018571,-0.0077,1.406
10290.00,7.482711,25.03073,-0.000171,24.017282,-0.0077,1.406
10292.00,7.481365,25.03157,-0.000171,24.018051,-0.0077,1.406
10294.00,7.480558,25.03138,-0.000171,24.018740,-0.0077,1.406
10296.00,7.481091,25.03129,-0.000172,24.018033,-0.0077,1.405
10298.00,7.481368,25.03076,-0.000172,24.017288,-0.0077,1.405
10300.00,7.480146,25.03042,-0.000171,24.017806,-0.0078,1.405
10302.00,7.479393,25.03097,-0.000171,24.017596,-0.0077,1.405
10304.00,7.479240,25.03117,-0.000172,24.018758,-0.0077,1.405
10306.00,7.478359,25.03083,-0.000173,24.017429,-0.0077,1.406
10308.00,7.477313,25.03068,-0.000172,24.017371,-0.0077,1.406
10310.00,7.476451,25.03035,-0.000173,24.018004,-0.0078,1.406
10312.00,7.476473,25.03066,-0.000174,24.018281,-0.0078,1.406
10314.00,7.476746,25.02981,-0.000174,24.017921,-0.0077,1.406
10316.00,7.476035,25.02992,-0.000173,24.018267,-0.0077,1.405
10318.00,7.475865,25.03077,-0.000172,24.017714,-0.0077,1.406
10320.00,7.475337,25.03124,-0.000172,24.017663,-0.0077,1.405
10322.00,7.474588,25.03221,-0.000172,24.018207,-0.0077,1.405
10324.00,7.473801,25.03269,-0.000173,24.018272,-0.0077,1.405
10326.00,7.472897,25.03224,-0.000173,24.017975,-0.0077,1.405
10328.00,7.472394,25.03162,-0.000173,24.017522,-0.0077,1.406
10330.00,7.472584,25.03202,-0.000174,24.018238,-0.0077,1.407
10332.00,7.471886,25.03175,-0.000174,24.017948,-0.0077,1.406
10334.00,7.472508,25.03227,-0.000174,24.017292,-0.0078,1.406
10336.00,7.473352,25.03236,-0.000173,24.017263,-0.0077,1.405
10338.00,7.472462,25.03179,-0.000172,24.017312,-0.0077,1.406
10340.00,7.471851,25.03070,-0.000172,24.017656,-0.0077,1.406
10342.00,7.471688,25.03090,-0.000173,24.017147,-0.0077,1.405
10344.00,7.472219,25.03079,-0.000172,24.017324,-0.0078,1.406
10346.00,7.471962,25.03012,-0.000173,24.017446,-0.0077,1.406
10348.00,7.471652,25.03204,-0.000174,24.017400,-0.0077,1.406
10350.00,7.471887,25.03120,-0.000173,24.018017,-0.0077,1.405
10352.00,7.472635,25.03189,-0.000173,24.017701,-0.0077,1.405
10354.00,7.473307,25.03194,-0.000173,24.017594,-0.0077,1.405
10356.00,7.472131,25.03186,-0.000174,24.017623,-0.0077,1.406
10358.00,7.470842,25.03264,-0.000172,24.017971,-0.0078,1.406
10360.00,7.470697,25.03301,-0.000172,24.017409,-0.0078,1.405
10362.00,7.470253,25.03228,-0.000172,24.017460,-0.0077,1.405
10364.00,7.470330,25.03232,-0.000172,24.017641,-0.0077,1.405
10366.00,7.470755,25.03201,-0.000172,24.017273,-0.0078,1.405
10368.00,7.470495,25.03238,-0.000173,24.017194,-0.0078,1.405
10370.00,7.470032,25.03203,-0.000173,24.017819,-0.0078,1.406
10372.00,7.470543,25.03105,-0.000173,24.017310,-0.0077,1.406
10374.00,7.470586,25.03168,-0.000172,24.017507,-0.0078,1.405
10376.00,7.469779,25.03246,-0.000172,24.017560,-0.0077,1.405
10378.00,7.470001,25.03262,-0.000173,24.018046,-0.0078,1.405
10380.00,7.470391,25.03258,-0.000174,24.017489,-0.0078,1.405
10382.00,7.470387,25.03254,-0.000172,24.017616,-0.0078,1.405
10384.00,7.469976,25.03285,-0.000173,24.017505,-0.0078,1.405
10386.00,7.469613,25.03303,-0.000172,24.017855,-0.0077,1.405
10388.00,7.469741,25.03317,-0.000173,24.017678,-0.0077,1.406
10390.00,7.469714,25.03326,-0.000173,24.017855,-0.0077,1.405
10392.00,7.469866,25.03297,-0.000172,24.017698,-0.0077,1.405
10394.00,7.470332,25.03321,-0.000172,24.017587,-0.0077,1.405
10396.00,7.470487,25.03246,-0.000173,24.017542,-0.0077,1.405
10398.00,7.469844,25.03238,-0.000173,24.017544,-0.0077,1.406
10400.00,7.469571,25.03162,-0.000172,24.017556,-0.0077,1.405
10402.00,7.469659,25.03242,-0.000172,24.017462,-0.0077,1.406
10404.00,7.469039,25.03238,-0.000173,24.016682,-0.0077,1.405
10406.00,7.468150,25.03122,-0.000172,24.017108,-0.0077,1.405
10408.00,7.468324,25.03128,-0.000172,24.017582,-0.0077,1.404
10410.00,7.468929,25.03138,-0.000173,24.017275,-0.0078,1.404
10412.00,7.469707,25.03179,-0.000171,24.017854,-0.0077,1.405
10414.00,7.469503,25.03129,-0.000171,24.016886,-0.0077,1.405
10416.00,7.470051,25.03202,-0.000173,24.017304,-0.0078,1.406
10418.00,7.470066,25.03275,-0.000173,24.017698,-0.0077,1.405
10420.00,7.468904,25.03345,-0.000174,24.017411,-0.0077,1.405
10422.00,7.469342,25.03364,-0.000174,24.018205,-0.0078,1.405
10424.00,7.469956,25.03252,-0.000173,24.017616,-0.0078,1.405
10426.00,7.469723,25.03229,-0.000172,24.017765,-0.0078,1.404
10428.00,7.469939,25.03192,-0.000173,24.017333,-0.0078,1.405
10430.00,7.470115,25.03210,-0.000173,24.017065,-0.0078,1.405
10432.00,7.470085,25.03213,-0.000173,24.017253,-0.0078,1.405
10434.00,7.469782,25.03158,-0.000173,24.017036,-0.0078,1.405
10436.00,7.469438,25.03200,-0.000174,24.017237,-0.0078,1.405
10438.00,7.469427,25.03186,-0.000173,24.017350,-0.0078,1.405
10440.00,7.469213,25.03077,-0.000172,24.017736,-0.0078,1.405
10442.00,7.468832,25.03146,-0.000173,24.017411,-0.0077,1.405
10444.00,7.469334,25.03150,-0.000173,24.017290,-0.0077,1.405
10446.00,7.469202,25.03110,-0.000173,24.017614,-0.0078,1.405
10448.00,7.468905,25.03149,-0.000172,24.017170,-0.0078,1.404
10450.00,7.469283,25.03214,-0.000173,24.017525,-0.0077,1.405
10452.00,7.469441,25.03195,-0.000173,24.017243,-0.0078,1.405
10454.00,7.469776,25.03206,-0.000172,24.017558,-0.0078,1.405
10456.00,7.470063,25.03266,-0.000173,24.016980,-0.0077,1.405
10458.00,7.469897,25.03249,-0.000172,24.017786,-0.0077,1.404
10460.00,7.469784,25.03168,-0.000173,24.017321,-0.0077,1.405
10462.00,7.469877,25.03178,-0.000174,24.017206,-0.0077,1.405
10464.00,7.468807,25.03225,-0.000174,24.017592,-0.0077,1.405
10466.00,7.469082,25.03216,-0.000173,24.017261,-0.0077,1.405
10468.00,7.469732,25.03193,-0.000173,24.016963,-0.0078,1.405
10470.00,7.469700,25.03200,-0.000172,24.017253,-0.0077,1.405
10472.00,7.468582,25.03155,-0.000173,24.017020,-0.0077,1.405
10474.00,7.468654,25.03163,-0.000173,24.016953,-0.0077,1.405
10476.00,7.468172,25.03166,-0.000174,24.017208,-0.0078,1.405
10478.00,7.468128,25.03138,-0.000174,24.018031,-0.0078,1.405
10480.00,7.468406,25.03094,-0.000172,24.016784,-0.0078,1.404
10482.00,7.468557,25.03114,-0.000171,24.017306,-0.0078,1.405
10484.00,7.468419,25.03179,-0.000173,24.017542,-0.0077,1.405
10486.00,7.468281,25.03176,-0.000173,24.017418,-0.0078,1.405
10488.00,7.468296,25.03206,-0.000173,24.017632,-0.0077,1.404
10490.00,7.468407,25.03202,-0.000171,24.017295,-0.0078,1.405
10492.00,7.468155,25.03172,-0.000174,24.017148,-0.0078,1.405
10494.00,7.468059,25.03149,-0.000174,24.016722,-0.0078,1.404
10496.00,7.469242,25.03180,-0.000173,24.017072,-0.0077,1.404
10498.00,7.469005,25.03239,-0.000173,24.016597,-0.0078,1.404
10500.00,7.469020,25.03264,-0.000173,24.017560,-0.0078,1.404
10502.00,7.468777,25.03204,-0.000173,24.016793,-0.0077,1.405
10504.00,7.468926,25.03089,-0.000175,24.016956,-0.0078,1.404
10506.00,7.469174,25.03126,-0.000174,24.017270,-0.0078,1.404
10508.00,7.469467,25.03131,-0.000174,24.017496,-0.0078,1.405
10510.00,7.468799,25.03184,-0.000173,24.016878,-0.0078,1.405
10512.00,7.468220,25.03265,-0.000174,24.017417,-0.0078,1.405
10514.00,7.467756,25.03278,-0.000174,24.017016,-0.0078,1.404
10516.00,7.468691,25.03222,-0.000172,24.017185,-0.0078,1.404
10518.00,7.468966,25.03216,-0.000173,24.017654,-0.0078,1.405
10520.00,7.468387,25.03209,-0.000174,24.016996,-0.0077,1.404
10522.00,7.467945,25.03174,-0.000174,24.017224,-0.0078,1.404
10524.00,7.467916,25.03210,-0.000173,24.017418,-0.0078,1.404
10526.00,7.467492,25.03263,-0.000173,24.017272,-0.0078,1.404
10528.00,7.468348,25.03268,-0.000173,24.017194,-0.0077,1.404
10530.00,7.467717,25.03268,-0.000173,24.017393,-0.0077,1.404
10532.00,7.467728,25.03280,-0.000173,24.017128,-0.0078,1.404
10534.00,7.468673,25.03319,-0.000173,24.017054,-0.0078,1.405
10536.00,7.468758,25.03308,-0.000172,24.017935,-0.0078,1.404
10538.00,7.468370,25.03253,-0.000173,24.017701,-0.0077,1.404
10540.00,7.467475,25.03217,-0.000172,24.016886,-0.0078,1.404
10542.00,7.468322,25.03169,-0.000173,24.017723,-0.0078,1.404
10544.00,7.469125,25.03161,-0.000173,24.017881,-0.0078,1.404
10546.00,7.469829,25.03146,-0.000173,24.018075,-0.0078,1.404
10548.00,7.469715,25.03132,-0.000173,24.018038,-0.0077,1.405
10550.00,7.469493,25.03121,-0.000173,24.017975,-0.0077,1.405
10552.00,7.469604,25.03065,-0.000173,24.017509,-0.0078,1.404
10554.00,7.469156,25.03080,-0.000173,24.017147,-0.0078,1.404
10556.00,7.469447,25.03029,-0.000173,24.017157,-0.0077,1.404
10558.00,7.469009,25.02998,-0.000173,24.016751,-0.0077,1.404
10560.00,7.469657,25.03053,-0.000173,24.017484,-0.0078,1.405
10562.00,7.470017,25.03071,-0.000174,24.017625,-0.0078,1.404
10564.00,7.469899,25.03096,-0.000174,24.017640,-0.0077,1.404
10566.00,7.469323,25.03121,-0.000173,24.018031,-0.0077,1.405
10568.00,7.468819,25.03100,-0.000173,24.017121,-0.0077,1.404
10570.00,7.468618,25.03148,-0.000172,24.017971,-0.0077,1.404
10572.00,7.468799,25.03157,-0.000173,24.017772,-0.0077,1.404
10574.00,7.468570,25.03083,-0.000174,24.017625,-0.0077,1.404
10576.00,7.468841,25.03121,-0.000172,24.017139,-0.0078,1.404
10578.00,7.469370,25.03155,-0.000173,24.018325,-0.0078,1.404
10580.00,7.468567,25.03136,-0.000173,24.017464,-0.0078,1.404
10582.00,7.468766,25.03054,-0.000173,24.017304,-0.0078,1.404
10584.00,7.468636,25.03035,-0.000173,24.017090,-0.0078,1.404
10586.00,7.468800,25.03149,-0.000174,24.016860,-0.0077,1.404
10588.00,7.468725,25.03153,-0.000174,24.017458,-0.0078,1.404
10590.00,7.467989,25.03186,-0.000173,24.017255,-0.0077,1.404
10592.00,7.468296,25.03160,-0.000173,24.017127,-0.0078,1.403
10594.00,7.468116,25.03150,-0.000173,24.017904,-0.0078,1.404
10596.00,7.469115,25.03090,-0.000173,24.017047,-0.0078,1.404
10598.00,7.469019,25.03009,-0.000172,24.017148,-0.0078,1.404
10600.00,7.469280,25.02979,-0.000173,24.017408,-0.0078,1.404
10602.00,7.469783,25.02982,-0.000173,24.016534,-0.0078,1.403
10604.00,7.469540,25.02977,-0.000174,24.017023,-0.0078,1.404
10606.00,7.469667,25.02976,-0.000173,24.017649,-0.0077,1.404
10608.00,7.469096,25.02961,-0.000173,24.017253,-0.0078,1.404
10610.00,7.469467,25.02984,-0.000173,24.017375,-0.0078,1.404
10612.00,7.469636,25.03038,-0.000173,24.016898,-0.0078,1.403
10614.00,7.469805,25.03013,-0.000173,24.017141,-0.0078,1.403
10616.00,7.469136,25.03038,-0.000174,24.017623,-0.0077,1.404
10618.00,7.469060,25.03010,-0.000174,24.017121,-0.0078,1.404
10620.00,7.469002,25.03009,-0.000174,24.018040,-0.0078,1.404
10622.00,7.469177,25.03090,-0.000173,24.017719,-0.0077,1.403
10624.00,7.469400,25.03042,-0.000173,24.017621,-0.0077,1.404
10626.00,7.468620,25.03021,-0.000173,24.017081,-0.0078,1.403
10628.00,7.468526,25.02960,-0.000173,24.017616,-0.0078,1.404
10630.00,7.468076,25.03014,-0.000173,24.017723,-0.0078,1.404
10632.00,7.467916,25.02942,-0.000174,24.017547,-0.0078,1.404
10634.00,7.468450,25.03062,-0.000174,24.016420,-0.0078,1.403
10636.00,7.468856,25.03060,-0.000174,24.017489,-0.0078,1.404
10638.00,7.468015,25.03048,-0.000173,24.017353,-0.0078,1.404
10640.00,7.468229,25.03047,-0.000173,24.016896,-0.0078,1.404
10642.00,7.468226,25.03030,-0.000174,24.017466,-0.0078,1.403
10644.00,7.468918,25.03004,-0.000173,24.016753,-0.0078,1.403
10646.00,7.469213,25.03052,-0.000173,24.017560,-0.0077,1.403
10648.00,7.469453,25.03097,-0.000173,24.017725,-0.0078,1.403
10650.00,7.470370,25.03080,-0.000173,24.017244,-0.0077,1.403
10652.00,7.470509,25.03073,-0.000172,24.017612,-0.0077,1.403
10654.00,7.469551,25.03097,-0.000174,24.017636,-0.0078,1.404
10656.00,7.469517,25.03031,-0.000174,24.017270,-0.0078,1.404
10658.00,7.469347,25.03099,-0.000173,24.017255,-0.0077,1.403
10660.00,7.469614,25.03061,-0.000173,24.017571,-0.0078,1.403
10662.00,7.469241,25.03046,-0.000173,24.017877,-0.0077,1.403
10664.00,7.469223,25.03062,-0.000173,24.017759,-0.0078,1.403
10666.00,7.469306,25.03186,-0.000173,24.017092,-0.0077,1.404
10668.00,7.469137,25.03082,-0.000173,24.017563,-0.0078,1.403
10670.00,7.469344,25.03197,-0.000172,24.018009,-0.0078,1.403
10672.00,7.470154,25.03181,-0.000173,24.017341,-0.0078,1.404
10674.00,7.469559,25.03147,-0.000174,24.017513,-0.0078,1.403
10676.00,7.469187,25.03124,-0.000173,24.016992,-0.0078,1.403
10678.00,7.468901,25.03148,-0.000173,24.017226,-0.0078,1.403
10680.00,7.468401,25.03107,-0.000174,24.017534,-0.0078,1.404
10682.00,7.469429,25.03118,-0.000173,24.017873,-0.0077,1.403
10684.00,7.470076,25.03171,-0.000174,24.017476,-0.0078,1.404
10686.00,7.469962,25.03150,-0.000174,24.017183,-0.0078,1.404
10688.00,7.469899,25.03117,-0.000173,24.017518,-0.0078,1.403
10690.00,7.469050,25.03114,-0.000173,24.017292,-0.0078,1.403
10692.00,7.468937,25.03163,-0.000173,24.017524,-0.0078,1.404
10694.00,7.468490,25.03168,-0.000172,24.016695,-0.0078,1.403
10696.00,7.468451,25.03132,-0.000173,24.016963,-0.0078,1.403
10698.00,7.469183,25.03211,-0.000172,24.017244,-0.0077,1.403
10700.00,7.469038,25.03208,-0.000174,24.016380,-0.0077,1.403
10702.00,7.469623,25.03155,-0.000174,24.017134,-0.0078,1.403
10704.00,7.469683,25.03154,-0.000174,24.016893,-0.0078,1.403
10706.00,7.469108,25.03112,-0.000173,24.016982,-0.0078,1.404
10708.00,7.468740,25.03109,-0.000174,24.017681,-0.0078,1.403
10710.00,7.469638,25.03025,-0.000173,24.016719,-0.0077,1.403
10712.00,7.469688,25.03036,-0.000172,24.017235,-0.0078,1.403
10714.00,7.469195,25.03067,-0.000172,24.016815,-0.0078,1.402
10716.00,7.470104,25.03017,-0.000172,24.016973,-0.0078,1.403
10718.00,7.470873,25.03032,-0.000173,24.017223,-0.0078,1.404
10720.00,7.470274,25.02932,-0.000172,24.017391,-0.0078,1.403
10722.00,7.469992,25.02905,-0.000172,24.017444,-0.0078,1.403
10724.00,7.470394,25.02959,-0.000173,24.017252,-0.0077,1.404
10726.00,7.470525,25.02936,-0.000174,24.017183,-0.0077,1.403
10728.00,7.470048,25.02939,-0.000174,24.017079,-0.0078,1.403
10730.00,7.469446,25.03031,-0.000173,24.017482,-0.0077,1.403
10732.00,7.469473,25.03051,-0.000173,24.017522,-0.0078,1.403
10734.00,7.469919,25.03109,-0.000173,24.016722,-0.0078,1.402
10736.00,7.469094,25.03111,-0.000173,24.018252,-0.0077,1.403
10738.00,7.469123,25.03086,-0.000173,24.017464,-0.0078,1.403
10740.00,7.469613,25.03007,-0.000172,24.017578,-0.0077,1.403
10742.00,7.469705,25.03021,-0.000173,24.017667,-0.0078,1.403
10744.00,7.469859,25.03012,-0.000174,24.017725,-0.0078,1.403
10746.00,7.470273,25.02989,-0.000173,24.017464,-0.0078,1.403
10748.00,7.470652,25.03004,-0.000172,24.017339,-0.0078,1.402
10750.00,7.470513,25.02980,-0.000174,24.017830,-0.0078,1.403
10752.00,7.469292,25.02989,-0.000172,24.018234,-0.0077,1.402
10754.00,7.468715,25.02982,-0.000174,24.017511,-0.0078,1.403
10756.00,7.469436,25.03008,-0.000174,24.017281,-0.0078,1.403
10758.00,7.468850,25.03059,-0.000173,24.017583,-0.0078,1.403
10760.00,7.468304,25.03097,-0.000175,24.017089,-0.0077,1.403
10762.00,7.469026,25.03050,-0.000173,24.017246,-0.0077,1.403
10764.00,7.469281,25.03068,-0.000174,24.017145,-0.0077,1.403
10766.00,7.469026,25.02998,-0.000174,24.017395,-0.0077,1.403
10768.00,7.469329,25.03111,-0.000173,24.017844,-0.0077,1.403
10770.00,7.470343,25.03026,-0.000173,24.017132,-0.0077,1.403
10772.00,7.470573,25.02971,-0.000174,24.016918,-0.0077,1.402
10774.00,7.470455,25.03005,-0.000173,24.017487,-0.0077,1.403
10776.00,7.470285,25.02993,-0.000173,24.017710,-0.0077,1.403
10778.00,7.470160,25.02963,-0.000173,24.017825,-0.0078,1.403
10780.00,7.469996,25.02951,-0.000173,24.017341,-0.0078,1.402
10782.00,7.469413,25.02990,-0.000173,24.017041,-0.0078,1.402
10784.00,7.469516,25.03003,-0.000173,24.017132,-0.0078,1.403
10786.00,7.469254,25.02982,-0.000174,24.016904,-0.0078,1.403
10788.00,7.469728,25.02985,-0.000173,24.017038,-0.0077,1.402
10790.00,7.469778,25.02952,-0.000173,24.017313,-0.0078,1.402
10792.00,7.469238,25.02918,-0.000172,24.017616,-0.0078,1.402
10794.00,7.468831,25.02867,-0.000173,24.017346,-0.0078,1.403
10796.00,7.469115,25.02922,-0.000173,24.017705,-0.0077,1.403
10798.00,7.469238,25.02886,-0.000174,24.017284,-0.0077,1.402
10800.00,7.469318,25.02932,-0.000173,24.017491,-0.0078,1.402
10802.00,7.469972,25.02924,-0.000174,24.017473,-0.0078,1.403
10804.00,7.470271,25.02927,-0.000173,24.017177,-0.0078,1.403
@18,12.0000,24.0
10806.00,7.469723,25.02871,-0.000174,24.017388,-0.0077,1.403
10808.00,7.466222,25.02873,-0.000174,24.016992,-0.0078,1.403
10810.00,7.459836,25.02879,-0.000173,24.017872,-0.0078,1.402
10812.00,7.453018,25.02862,-0.000172,24.017070,-0.0078,1.401
10814.00,7.447404,25.02838,-0.000171,24.017152,-0.0078,1.401
10816.00,7.443665,25.02843,-0.000171,24.017190,-0.0078,1.402
10818.00,7.441197,25.02831,-0.000173,24.017527,-0.0078,1.402
10820.00,7.440578,25.02788,-0.000176,24.017174,-0.0078,1.404
10822.00,7.438916,25.02768,-0.000176,24.017031,-0.0078,1.404
10824.00,7.437987,25.02787,-0.000175,24.017377,-0.0078,1.403
10826.00,7.437081,25.02749,-0.000176,24.017192,-0.0078,1.404
10828.00,7.436145,25.02802,-0.000175,24.017631,-0.0078,1.403
10830.00,7.435884,25.02908,-0.000175,24.017389,-0.0078,1.404
10832.00,7.440606,25.02834,-0.000174,24.017964,-0.0077,1.404
10834.00,7.448867,25.02863,-0.000174,24.017785,-0.0078,1.405
10836.00,7.455715,25.02873,-0.000175,24.017036,-0.0078,1.405
10838.00,7.462108,25.02872,-0.000174,24.017504,-0.0078,1.404
10840.00,7.465553,25.02841,-0.000174,24.017620,-0.0078,1.404
10842.00,7.468687,25.02784,-0.000173,24.016920,-0.0078,1.403
10844.00,7.470380,25.02784,-0.000172,24.017614,-0.0078,1.403
10846.00,7.472465,25.02825,-0.000172,24.017139,-0.0078,1.403
10848.00,7.474193,25.02855,-0.000173,24.016947,-0.0078,1.402
10850.00,7.476006,25.02827,-0.000173,24.016648,-0.0078,1.402
10852.00,7.476929,25.02857,-0.000173,24.016744,-0.0078,1.402
10854.00,7.477310,25.02928,-0.000173,24.017250,-0.0078,1.402
10856.00,7.478403,25.02856,-0.000173,24.017243,-0.0077,1.403
10858.00,7.478819,25.02791,-0.000173,24.017132,-0.0078,1.402
10860.00,7.479747,25.02855,-0.000172,24.017047,-0.0077,1.403
10862.00,7.480480,25.02843,-0.000172,24.017176,-0.0078,1.402
10864.00,7.480028,25.02839,-0.000173,24.016719,-0.0078,1.402
10866.00,7.480001,25.02884,-0.000172,24.016813,-0.0078,1.402
10868.00,7.480755,25.02868,-0.000172,24.016648,-0.0078,1.401
10870.00,7.481473,25.02973,-0.000173,24.016793,-0.0077,1.402
10872.00,7.481683,25.02936,-0.000173,24.016840,-0.0078,1.403
10874.00,7.481481,25.02903,-0.000173,24.017643,-0.0077,1.403
10876.00,7.481407,25.02829,-0.000172,24.017527,-0.0077,1.402
10878.00,7.481899,25.02800,-0.000172,24.017157,-0.0077,1.402
10880.00,7.481496,25.02856,-0.000173,24.017292,-0.0078,1.402
10882.00,7.481358,25.02863,-0.000173,24.016891,-0.0078,1.402
10884.00,7.482775,25.02803,-0.000173,24.017524,-0.0077,1.402
10886.00,7.482419,25.02813,-0.000172,24.017121,-0.0077,1.402
10888.00,7.481896,25.02899,-0.000173,24.017331,-0.0077,1.402
10890.00,7.482117,25.02972,-0.000173,24.017056,-0.0077,1.402
10892.00,7.482234,25.02919,-0.000172,24.016521,-0.0078,1.402
10894.00,7.480706,25.02898,-0.000172,24.017161,-0.0077,1.402
10896.00,7.479799,25.02904,-0.000173,24.017038,-0.0078,1.402
10898.00,7.480375,25.02867,-0.000173,24.018390,-0.0078,1.402
10900.00,7.480094,25.02935,-0.000173,24.017788,-0.0078,1.402
10902.00,7.479234,25.03045,-0.000174,24.017317,-0.0078,1.402
10904.00,7.478859,25.03060,-0.000174,24.017674,-0.0078,1.402
10906.00,7.478291,25.03067,-0.000175,24.017076,-0.0078,1.401
10908.00,7.477671,25.03106,-0.000174,24.017221,-0.0078,1.402
10910.00,7.477744,25.03141,-0.000175,24.017348,-0.0078,1.402
10912.00,7.477269,25.03140,-0.000174,24.017565,-0.0077,1.402
10914.00,7.477151,25.03127,-0.000174,24.017281,-0.0078,1.401
10916.00,7.477924,25.03068,-0.000174,24.017094,-0.0078,1.402
10918.00,7.476507,25.02999,-0.000174,24.017803,-0.0078,1.402
10920.00,7.475920,25.03043,-0.000175,24.017533,-0.0078,1.402
10922.00,7.476020,25.03132,-0.000174,24.018015,-0.0078,1.402
10924.00,7.475818,25.03226,-0.000173,24.017960,-0.0077,1.401
10926.00,7.475240,25.03285,-0.000173,24.017582,-0.0078,1.402
10928.00,7.473373,25.03233,-0.000174,24.017065,-0.0078,1.402
10930.00,7.473216,25.03184,-0.000175,24.016779,-0.0077,1.402
10932.00,7.473219,25.03167,-0.000173,24.017544,-0.0077,1.401
10934.00,7.472874,25.03202,-0.000173,24.017643,-0.0078,1.401
10936.00,7.473289,25.03190,-0.000172,24.016940,-0.0078,1.401
10938.00,7.473061,25.03194,-0.000173,24.017908,-0.0078,1.401
10940.00,7.472487,25.03190,-0.000174,24.017194,-0.0078,1.402
10942.00,7.472670,25.03172,-0.000174,24.017574,-0.0078,1.402
10944.00,7.472811,25.03129,-0.000174,24.017346,-0.0078,1.402
10946.00,7.472165,25.03162,-0.000174,24.016518,-0.0078,1.402
10948.00,7.471359,25.03236,-0.000174,24.016985,-0.0078,1.401
10950.00,7.472312,25.03284,-0.000174,24.017428,-0.0077,1.401
10952.00,7.471956,25.03266,-0.000173,24.017194,-0.0077,1.402
10954.00,7.472479,25.03245,-0.000174,24.017351,-0.0078,1.401
10956.00,7.472127,25.03284,-0.000174,24.017052,-0.0078,1.402
10958.00,7.472617,25.03177,-0.000174,24.017873,-0.0077,1.401
10960.00,7.472232,25.03191,-0.000173,24.018080,-0.0078,1.401
10962.00,7.471715,25.03150,-0.000173,24.017437,-0.0078,1.401
10964.00,7.472302,25.03167,-0.000173,24.017411,-0.0077,1.401
10966.00,7.472529,25.03115,-0.000173,24.017515,-0.0078,1.401
10968.00,7.471995,25.03117,-0.000174,24.016300,-0.0078,1.401
10970.00,7.472782,25.03126,-0.000174,24.017433,-0.0078,1.401
10972.00,7.472463,25.03114,-0.000174,24.017246,-0.0078,1.401
10974.00,7.471175,25.03259,-0.000174,24.017114,-0.0077,1.401
10976.00,7.471436,25.03227,-0.000173,24.017096,-0.0078,1.401
10978.00,7.471712,25.03229,-0.000173,24.017270,-0.0077,1.401
10980.00,7.470930,25.03231,-0.000173,24.017279,-0.0078,1.401
10982.00,7.470977,25.03182,-0.000174,24.017705,-0.0078,1.402
10984.00,7.471137,25.03238,-0.000173,24.017319,-0.0078,1.402
10986.00,7.471373,25.03183,-0.000173,24.017391,-0.0078,1.402
10988.00,7.470640,25.03279,-0.000172,24.017585,-0.0077,1.401
10990.00,7.470461,25.03264,-0.000173,24.017679,-0.0078,1.401
10992.00,7.470636,25.03263,-0.000173,24.017040,-0.0078,1.401
10994.00,7.470737,25.03280,-0.000173,24.017049,-0.0078,1.400
10996.00,7.470349,25.03236,-0.000175,24.017159,-0.0078,1.401
10998.00,7.470409,25.03175,-0.000174,24.017025,-0.0077,1.401
11000.00,7.470026,25.03201,-0.000173,24.017567,-0.0078,1.401
11002.00,7.470640,25.03206,-0.000174,24.017647,-0.0077,1.402
11004.00,7.470434,25.03155,-0.000174,24.017611,-0.0078,1.401
11006.00,7.470594,25.03174,-0.000173,24.016733,-0.0078,1.401
11008.00,7.470527,25.03207,-0.000174,24.017011,-0.0078,1.401
11010.00,7.470018,25.03078,-0.000174,24.017480,-0.0078,1.401
11012.00,7.470277,25.03065,-0.000173,24.016759,-0.0078,1.401
11014.00,7.469994,25.03147,-0.000172,24.017538,-0.0078,1.401
11016.00,7.469586,25.03082,-0.000173,24.017515,-0.0078,1.401
11018.00,7.468430,25.03090,-0.000174,24.016780,-0.0077,1.401
11020.00,7.468398,25.03075,-0.000174,24.017386,-0.0077,1.401
11022.00,7.469508,25.03060,-0.000174,24.016657,-0.0078,1.401
11024.00,7.469691,25.03057,-0.000173,24.017277,-0.0078,1.401
11026.00,7.469255,25.03052,-0.000173,24.017201,-0.0078,1.401
11028.00,7.468984,25.03028,-0.000173,24.016041,-0.0078,1.402
11030.00,7.468948,25.03002,-0.000174,24.017259,-0.0078,1.401
11032.00,7.469809,25.03020,-0.000174,24.016706,-0.0078,1.401
11034.00,7.469936,25.03080,-0.000173,24.016735,-0.0078,1.401
11036.00,7.469557,25.03066,-0.000174,24.017192,-0.0078,1.401
11038.00,7.469449,25.03030,-0.000173,24.016822,-0.0078,1.401
11040.00,7.469879,25.03077,-0.000174,24.016704,-0.0078,1.401
11042.00,7.470366,25.03079,-0.000174,24.017188,-0.0078,1.401
11044.00,7.469867,25.03075,-0.000174,24.016791,-0.0078,1.401
11046.00,7.469187,25.03055,-0.000174,24.017428,-0.0078,1.401
11048.00,7.469447,25.03010,-0.000174,24.017917,-0.0078,1.401
11050.00,7.469954,25.03076,-0.000173,24.016733,-0.0078,1.401
11052.00,7.470040,25.03093,-0.000174,24.017322,-0.0078,1.401
11054.00,7.469710,25.03094,-0.000174,24.017545,-0.0078,1.401
11056.00,7.469992,25.03125,-0.000174,24.017672,-0.0078,1.400
11058.00,7.469303,25.03133,-0.000174,24.017224,-0.0078,1.401
11060.00,7.469028,25.03142,-0.000174,24.017036,-0.0077,1.401
11062.00,7.469296,25.03133,-0.000174,24.016518,-0.0078,1.401
11064.00,7.469317,25.03090,-0.000174,24.017060,-0.0078,1.401
11066.00,7.470825,25.03160,-0.000173,24.017266,-0.0078,1.401
11068.00,7.470612,25.03168,-0.000172,24.017128,-0.0078,1.400
11070.00,7.469789,25.03160,-0.000174,24.016764,-0.0078,1.401
11072.00,7.469970,25.03124,-0.000173,24.017438,-0.0078,1.400
11074.00,7.469717,25.03098,-0.000173,24.017442,-0.0078,1.401
11076.00,7.469971,25.03089,-0.000173,24.016965,-0.0078,1.400
11078.00,7.470181,25.03048,-0.000173,24.017815,-0.0078,1.401
11080.00,7.470110,25.03035,-0.000173,24.017292,-0.0078,1.401
11082.00,7.470337,25.03040,-0.000173,24.016757,-0.0078,1.401
11084.00,7.469501,25.03104,-0.000173,24.017076,-0.0077,1.401
11086.00,7.469062,25.03127,-0.000173,24.018140,-0.0078,1.400
11088.00,7.470021,25.03090,-0.000172,24.017518,-0.0078,1.401
11090.00,7.469580,25.03074,-0.000174,24.016898,-0.0078,1.401
11092.00,7.469617,25.03097,-0.000173,24.017041,-0.0078,1.401
11094.00,7.470005,25.03071,-0.000173,24.016762,-0.0078,1.401
11096.00,7.469766,25.03089,-0.000174,24.017031,-0.0078,1.401
11098.00,7.469026,25.03157,-0.000174,24.017137,-0.0078,1.401
11100.00,7.469911,25.03184,-0.000174,24.017070,-0.0077,1.401
11102.00,7.470171,25.03201,-0.000174,24.017473,-0.0078,1.400
11104.00,7.469915,25.03144,-0.000173,24.017031,-0.0078,1.401
11106.00,7.468992,25.03134,-0.000173,24.017348,-0.0078,1.401
11108.00,7.468942,25.03133,-0.000174,24.017118,-0.0078,1.401
11110.00,7.469246,25.03197,-0.000174,24.016978,-0.0077,1.401
11112.00,7.470188,25.03229,-0.000173,24.017078,-0.0078,1.400
11114.00,7.469889,25.03224,-0.000172,24.017389,-0.0078,1.401
11116.00,7.469675,25.03246,-0.000173,24.017110,-0.0078,1.401
11118.00,7.469387,25.03249,-0.000174,24.017540,-0.0078,1.400
11120.00,7.469738,25.03193,-0.000173,24.017027,-0.0078,1.400
11122.00,7.469693,25.03194,-0.000174,24.016711,-0.0078,1.401
11124.00,7.470173,25.03188,-0.000174,24.017308,-0.0078,1.401
11126.00,7.470769,25.03115,-0.000174,24.017701,-0.0078,1.400
11128.00,7.469761,25.03177,-0.000173,24.016875,-0.0078,1.400
11130.00,7.469964,25.03149,-0.000174,24.017152,-0.0077,1.400
11132.00,7.470464,25.03081,-0.000174,24.017031,-0.0078,1.401
11134.00,7.469763,25.03125,-0.000173,24.016969,-0.0077,1.401
11136.00,7.469504,25.03205,-0.000174,24.017801,-0.0077,1.400
11138.00,7.469950,25.03205,-0.000173,24.016915,-0.0078,1.400
11140.00,7.470440,25.03289,-0.000174,24.017003,-0.0077,1.400
11142.00,7.470477,25.03185,-0.000172,24.016757,-0.0078,1.401
11144.00,7.469867,25.03189,-0.000173,24.017458,-0.0078,1.400
11146.00,7.469924,25.03187,-0.000173,24.017495,-0.0078,1.401
11148.00,7.469382,25.03218,-0.000174,24.016831,-0.0078,1.400
11150.00,7.469706,25.03269,-0.000173,24.017252,-0.0078,1.400
11152.00,7.469788,25.03213,-0.000175,24.017054,-0.0078,1.400
11154.00,7.469896,25.03296,-0.000175,24.016601,-0.0078,1.400
11156.00,7.469834,25.03303,-0.000173,24.017491,-0.0078,1.400
11158.00,7.469239,25.03268,-0.000173,24.017083,-0.0078,1.400
11160.00,7.469573,25.03221,-0.000173,24.017457,-0.0077,1.400
11162.00,7.470157,25.03226,-0.000173,24.017774,-0.0077,1.400
11164.00,7.469964,25.03183,-0.000174,24.017812,-0.0077,1.400
11166.00,7.470386,25.03267,-0.000173,24.017330,-0.0078,1.400
11168.00,7.470590,25.03206,-0.000173,24.016837,-0.0078,1.400
11170.00,7.469745,25.03152,-0.000172,24.017788,-0.0078,1.400
11172.00,7.470238,25.03111,-0.000173,24.016726,-0.0077,1.400
11174.00,7.469524,25.03137,-0.000174,24.017754,-0.0077,1.400
11176.00,7.469055,25.03220,-0.000174,24.017790,-0.0078,1.400
11178.00,7.469194,25.03204,-0.000174,24.017007,-0.0078,1.399
11180.00,7.469522,25.03217,-0.000173,24.017375,-0.0078,1.400
11182.00,7.469708,25.03145,-0.000173,24.017699,-0.0078,1.400
11184.00,7.469411,25.03182,-0.000173,24.017003,-0.0078,1.400
11186.00,7.469597,25.03194,-0.000174,24.016826,-0.0078,1.401
11188.00,7.470455,25.03236,-0.000174,24.017689,-0.0078,1.400
11190.00,7.470251,25.03241,-0.000173,24.017060,-0.0078,1.400
11192.00,7.469442,25.03289,-0.000173,24.017370,-0.0078,1.399
11194.00,7.469848,25.03228,-0.000172,24.017306,-0.0078,1.400
11196.00,7.470244,25.03306,-0.000174,24.017270,-0.0078,1.400
11198.00,7.470370,25.03277,-0.000174,24.017460,-0.0078,1.400
11200.00,7.470094,25.03194,-0.000173,24.017034,-0.0078,1.400
11202.00,7.470944,25.03190,-0.000173,24.017667,-0.0078,1.400
11204.00,7.470197,25.03294,-0.000175,24.017368,-0.0078,1.400
11206.00,7.470049,25.03326,-0.000174,24.017105,-0.0077,1.399
11208.00,7.470128,25.03361,-0.000172,24.017373,-0.0078,1.399
11210.00,7.470093,25.03331,-0.000172,24.017134,-0.0078,1.400
11212.00,7.469948,25.03354,-0.000173,24.016976,-0.0078,1.400
11214.00,7.470142,25.03393,-0.000173,24.017252,-0.0078,1.400
11216.00,7.470704,25.03260,-0.000173,24.016641,-0.0078,1.400
11218.00,7.470578,25.03299,-0.000174,24.016284,-0.0078,1.400
11220.00,7.470626,25.03293,-0.000173,24.017272,-0.0078,1.400
11222.00,7.470029,25.03308,-0.000174,24.017021,-0.0078,1.399
11224.00,7.470012,25.03273,-0.000173,24.017304,-0.0078,1.399
11226.00,7.469691,25.03292,-0.000173,24.017002,-0.0078,1.400
11228.00,7.469872,25.03324,-0.000174,24.016920,-0.0078,1.400
11230.00,7.470168,25.03245,-0.000173,24.017087,-0.0077,1.399
11232.00,7.469866,25.03254,-0.000174,24.016929,-0.0077,1.400
11234.00,7.470198,25.03307,-0.000174,24.016913,-0.0078,1.400
11236.00,7.470253,25.03338,-0.000174,24.016568,-0.0078,1.400
11238.00,7.470123,25.03355,-0.000174,24.016896,-0.0078,1.399
11240.00,7.469886,25.03441,-0.000174,24.016871,-0.0078,1.400
11242.00,7.469690,25.03366,-0.000173,24.017335,-0.0078,1.399
11244.00,7.469731,25.03292,-0.000173,24.016949,-0.0078,1.400
11246.00,7.470278,25.03340,-0.000173,24.017043,-0.0078,1.399
11248.00,7.470245,25.03342,-0.000173,24.017128,-0.0077,1.400
11250.00,7.470154,25.03407,-0.000173,24.016858,-0.0078,1.400
11252.00,7.470533,25.03388,-0.000173,24.016925,-0.0078,1.400
11254.00,7.470670,25.03328,-0.000175,24.017181,-0.0078,1.400
11256.00,7.470108,25.03259,-0.000175,24.017081,-0.0078,1.400
11258.00,7.471061,25.03263,-0.000175,24.016813,-0.0078,1.400
11260.00,7.471120,25.03282,-0.000174,24.016829,-0.0078,1.399
11262.00,7.471068,25.03307,-0.000173,24.017263,-0.0078,1.399
11264.00,7.470083,25.03209,-0.000174,24.017186,-0.0078,1.399
11266.00,7.470012,25.03162,-0.000173,24.017418,-0.0078,1.400
11268.00,7.470053,25.03222,-0.000174,24.017221,-0.0078,1.400
11270.00,7.469726,25.03222,-0.000175,24.016387,-0.0078,1.400
11272.00,7.469809,25.03286,-0.000173,24.017587,-0.0078,1.400
11274.00,7.470135,25.03269,-0.000173,24.017185,-0.0078,1.399
11276.00,7.470255,25.03171,-0.000173,24.016664,-0.0078,1.399
11278.00,7.470808,25.03235,-0.000173,24.016704,-0.0078,1.400
11280.00,7.469835,25.03223,-0.000172,24.017282,-0.0078,1.400
11282.00,7.469605,25.03219,-0.000173,24.017110,-0.0078,1.399
11284.00,7.469792,25.03153,-0.000173,24.016889,-0.0078,1.400
11286.00,7.470309,25.03085,-0.000172,24.016962,-0.0078,1.399
11288.00,7.470823,25.03126,-0.000172,24.017560,-0.0078,1.399
11290.00,7.470543,25.03098,-0.000174,24.017602,-0.0077,1.399
11292.00,7.470150,25.03192,-0.000173,24.016813,-0.0078,1.400
11294.00,7.470024,25.03175,-0.000174,24.016356,-0.0078,1.400
11296.00,7.469644,25.03173,-0.000174,24.017065,-0.0078,1.400
11298.00,7.469832,25.03131,-0.000174,24.017446,-0.0078,1.399
11300.00,7.469683,25.03095,-0.000172,24.017275,-0.0078,1.399
11302.00,7.470474,25.03084,-0.000174,24.017074,-0.0078,1.400
11304.00,7.470246,25.03098,-0.000174,24.017598,-0.0078,1.400
11306.00,7.469363,25.03132,-0.000173,24.017589,-0.0078,1.399
11308.00,7.469485,25.03175,-0.000173,24.017061,-0.0078,1.399
11310.00,7.469926,25.03113,-0.000173,24.017036,-0.0078,1.399
11312.00,7.469511,25.03086,-0.000173,24.017094,-0.0078,1.399
11314.00,7.469419,25.03086,-0.000173,24.016924,-0.0078,1.399
11316.00,7.469411,25.03136,-0.000173,24.017328,-0.0078,1.400
11318.00,7.470439,25.03152,-0.000175,24.018035,-0.0078,1.400
11320.00,7.471180,25.03158,-0.000175,24.017301,-0.0078,1.399
11322.00,7.470534,25.03142,-0.000175,24.017179,-0.0078,1.399
11324.00,7.470802,25.03072,-0.000174,24.016737,-0.0078,1.399
11326.00,7.470780,25.02996,-0.000175,24.016565,-0.0078,1.399
11328.00,7.470683,25.03099,-0.000175,24.016494,-0.0078,1.399
11330.00,7.470128,25.03168,-0.000176,24.017052,-0.0078,1.399
11332.00,7.468997,25.03245,-0.000174,24.017205,-0.0078,1.399
11334.00,7.469471,25.03106,-0.000173,24.016663,-0.0078,1.399
11336.00,7.469020,25.03052,-0.000175,24.016748,-0.0078,1.399
11338.00,7.469222,25.03097,-0.000174,24.016314,-0.0078,1.399
11340.00,7.469621,25.03102,-0.000173,24.017502,-0.0078,1.399
11342.00,7.469437,25.02984,-0.000174,24.017050,-0.0078,1.399
11344.00,7.470263,25.03005,-0.000174,24.016717,-0.0078,1.399
11346.00,7.470893,25.03039,-0.000174,24.017145,-0.0078,1.399
11348.00,7.471106,25.03143,-0.000175,24.016953,-0.0078,1.400
11350.00,7.472096,25.03133,-0.000174,24.017549,-0.0078,1.400
11352.00,7.471364,25.03096,-0.000174,24.016934,-0.0078,1.400
11354.00,7.470396,25.03046,-0.000174,24.016768,-0.0078,1.399
11356.00,7.470232,25.03014,-0.000173,24.017114,-0.0078,1.398
11358.00,7.470446,25.03081,-0.000174,24.016760,-0.0078,1.399
11360.00,7.470653,25.03140,-0.000174,24.016886,-0.0078,1.399
11362.00,7.469909,25.03178,-0.000175,24.016973,-0.0078,1.399
11364.00,7.470190,25.03150,-0.000174,24.016951,-0.0078,1.399
11366.00,7.470252,25.03115,-0.000174,24.016779,-0.0078,1.399
11368.00,7.470281,25.03071,-0.000173,24.017029,-0.0078,1.399
11370.00,7.469955,25.03070,-0.000173,24.016512,-0.0078,1.399
11372.00,7.470164,25.03153,-0.000175,24.017060,-0.0078,1.399
11374.00,7.470162,25.03121,-0.000174,24.016711,-0.0078,1.399
11376.00,7.469957,25.03222,-0.000173,24.017108,-0.0078,1.399
11378.00,7.469810,25.03235,-0.000173,24.016947,-0.0078,1.399
11380.00,7.469905,25.03279,-0.000173,24.016708,-0.0078,1.399
11382.00,7.470617,25.03241,-0.000174,24.017464,-0.0078,1.399
11384.00,7.470978,25.03255,-0.000175,24.017161,-0.0078,1.399
11386.00,7.471030,25.03228,-0.000174,24.017183,-0.0078,1.398
11388.00,7.470960,25.03191,-0.000173,24.016387,-0.0078,1.399
11390.00,7.470745,25.03265,-0.000173,24.016994,-0.0078,1.399
11392.00,7.470003,25.03205,-0.000173,24.017721,-0.0078,1.400
11394.00,7.470379,25.03267,-0.000174,24.017003,-0.0078,1.399
11396.00,7.470700,25.03221,-0.000173,24.017101,-0.0078,1.399
11398.00,7.470250,25.03234,-0.000173,24.017150,-0.0078,1.399
11400.00,7.470463,25.03159,-0.000174,24.016666,-0.0078,1.398
11402.00,7.469666,25.03235,-0.000173,24.016739,-0.0078,1.399
11404.00,7.469830,25.03221,-0.000172,24.017241,-0.0078,1.398
@19,12.0000,24.0
11406.00,7.470040,25.03223,-0.000173,24.017157,-0.0078,1.399
11408.00,7.467946,25.03222,-0.000173,24.016822,-0.0078,1.399
11410.00,7.460868,25.03239,-0.000173,24.016304,-0.0078,1.399
11412.00,7.453865,25.03224,-0.000173,24.017018,-0.0078,1.397
11414.00,7.447910,25.03232,-0.000173,24.016699,-0.0078,1.398
11416.00,7.444260,25.03203,-0.000173,24.016945,-0.0078,1.397
11418.00,7.441763,25.03239,-0.000174,24.017069,-0.0078,1.399
11420.00,7.440707,25.03150,-0.000175,24.016771,-0.0078,1.399
11422.00,7.441271,25.03155,-0.000175,24.016701,-0.0078,1.399
11424.00,7.440172,25.03209,-0.000174,24.016985,-0.0078,1.399
11426.00,7.438820,25.03289,-0.000176,24.017243,-0.0078,1.400
11428.00,7.437719,25.03229,-0.000176,24.016838,-0.0078,1.400
11430.00,7.437688,25.03250,-0.000176,24.017279,-0.0078,1.400
11432.00,7.440901,25.03225,-0.000176,24.016501,-0.0078,1.400
11434.00,7.447492,25.03268,-0.000176,24.016481,-0.0078,1.400
11436.00,7.454927,25.03270,-0.000177,24.016597,-0.0078,1.401
11438.00,7.460535,25.03242,-0.000176,24.016670,-0.0078,1.401
11440.00,7.464113,25.03289,-0.000175,24.016675,-0.0078,1.400
11442.00,7.467145,25.03362,-0.000174,24.016592,-0.0078,1.399
11444.00,7.469054,25.03281,-0.000174,24.016209,-0.0078,1.399
11446.00,7.470729,25.03286,-0.000173,24.016697,-0.0078,1.398
11448.00,7.471551,25.03393,-0.000173,24.017306,-0.0078,1.399
11450.00,7.473055,25.03360,-0.000172,24.016951,-0.0078,1.399
11452.00,7.473609,25.03336,-0.000173,24.017139,-0.0078,1.399
11454.00,7.474652,25.03341,-0.000173,24.016844,-0.0078,1.398
11456.00,7.476059,25.03274,-0.000175,24.016838,-0.0078,1.399
11458.00,7.477299,25.03343,-0.000174,24.016849,-0.0078,1.399
11460.00,7.477990,25.03370,-0.000174,24.016808,-0.0078,1.398
11462.00,7.477603,25.03435,-0.000174,24.016844,-0.0078,1.398
11464.00,7.477174,25.03524,-0.000174,24.017025,-0.0078,1.398
11466.00,7.477868,25.03509,-0.000175,24.017002,-0.0078,1.398
11468.00,7.478449,25.03479,-0.000174,24.017188,-0.0078,1.399
11470.00,7.478727,25.03496,-0.000173,24.016991,-0.0078,1.398
11472.00,7.478022,25.03471,-0.000173,24.017578,-0.0078,1.399
11474.00,7.478100,25.03468,-0.000174,24.017690,-0.0078,1.398
11476.00,7.478120,25.03440,-0.000175,24.017069,-0.0078,1.398
11478.00,7.478616,25.03428,-0.000173,24.017277,-0.0078,1.398
11480.00,7.478697,25.03400,-0.000174,24.017428,-0.0078,1.398
11482.00,7.477767,25.03452,-0.000174,24.016817,-0.0078,1.398
11484.00,7.478290,25.03490,-0.000174,24.017319,-0.0078,1.399
11486.00,7.479487,25.03618,-0.000175,24.016965,-0.0078,1.398
11488.00,7.478962,25.03535,-0.000174,24.016980,-0.0078,1.398
11490.00,7.478821,25.03434,-0.000174,24.017206,-0.0078,1.398
11492.00,7.478614,25.03446,-0.000174,24.016278,-0.0078,1.398
11494.00,7.477614,25.03470,-0.000174,24.016875,-0.0077,1.398
11496.00,7.477177,25.03480,-0.000174,24.017935,-0.0077,1.398
11498.00,7.477181,25.03563,-0.000175,24.016489,-0.0078,1.398
11500.00,7.477267,25.03633,-0.000175,24.017667,-0.0078,1.398
11502.00,7.476744,25.03561,-0.000173,24.017065,-0.0078,1.398
11504.00,7.476354,25.03483,-0.000174,24.017243,-0.0078,1.398
11506.00,7.477091,25.03409,-0.000174,24.016971,-0.0078,1.398
11508.00,7.476292,25.03495,-0.000175,24.017224,-0.0078,1.399
11510.00,7.474900,25.03469,-0.000174,24.017908,-0.0078,1.398
11512.00,7.474668,25.03525,-0.000174,24.016682,-0.0078,1.398
11514.00,7.475381,25.03541,-0.000175,24.016982,-0.0078,1.397
11516.00,7.475531,25.03426,-0.000175,24.017078,-0.0078,1.398
11518.00,7.475277,25.03472,-0.000175,24.016791,-0.0078,1.398
11520.00,7.475324,25.03484,-0.000175,24.017330,-0.0078,1.398
11522.00,7.474734,25.03420,-0.000175,24.016498,-0.0079,1.398
11524.00,7.474824,25.03415,-0.000174,24.016536,-0.0078,1.398
11526.00,7.473907,25.03361,-0.000173,24.016420,-0.0078,1.398
11528.00,7.472715,25.03408,-0.000174,24.016887,-0.0078,1.398
11530.00,7.473174,25.03467,-0.000174,24.017819,-0.0078,1.398
11532.00,7.473835,25.03394,-0.000174,24.016721,-0.0078,1.398
11534.00,7.473312,25.03282,-0.000173,24.017176,-0.0078,1.398
11536.00,7.472750,25.03346,-0.000174,24.016753,-0.0078,1.398
11538.00,7.472355,25.03351,-0.000174,24.017032,-0.0078,1.398
11540.00,7.472502,25.03345,-0.000175,24.017426,-0.0078,1.398
11542.00,7.472694,25.03394,-0.000175,24.016512,-0.0078,1.398
11544.00,7.472714,25.03272,-0.000175,24.016788,-0.0078,1.398
11546.00,7.472709,25.03303,-0.000175,24.017018,-0.0078,1.398
11548.00,7.472221,25.03293,-0.000175,24.016701,-0.0078,1.398
11550.00,7.472637,25.03254,-0.000175,24.016218,-0.0078,1.398
11552.00,7.471984,25.03224,-0.000174,24.017244,-0.0078,1.398
11554.00,7.470914,25.03188,-0.000175,24.016624,-0.0078,1.398
11556.00,7.470943,25.03106,-0.000175,24.015925,-0.0078,1.398
11558.00,7.471420,25.03066,-0.000174,24.016934,-0.0078,1.398
11560.00,7.471478,25.03103,-0.000174,24.016503,-0.0078,1.398
11562.00,7.472147,25.03138,-0.000175,24.017002,-0.0078,1.398
11564.00,7.471863,25.03111,-0.000176,24.017005,-0.0078,1.398
11566.00,7.471757,25.03106,-0.000176,24.016659,-0.0078,1.398
11568.00,7.471097,25.03181,-0.000175,24.016963,-0.0078,1.398
11570.00,7.469815,25.03136,-0.000175,24.016719,-0.0078,1.398
11572.00,7.470180,25.03134,-0.000174,24.016387,-0.0078,1.397
11574.00,7.471085,25.03102,-0.000175,24.017159,-0.0078,1.398
11576.00,7.470497,25.03074,-0.000176,24.015613,-0.0078,1.399
11578.00,7.470126,25.02950,-0.000175,24.016351,-0.0078,1.398
11580.00,7.470235,25.02922,-0.000176,24.016628,-0.0078,1.397
11582.00,7.470184,25.02955,-0.000176,24.016780,-0.0078,1.398
11584.00,7.469603,25.03090,-0.000175,24.017061,-0.0078,1.398
11586.00,7.469908,25.03097,-0.000174,24.016655,-0.0078,1.398
11588.00,7.470474,25.03083,-0.000174,24.016938,-0.0078,1.398
11590.00,7.471273,25.03043,-0.000174,24.016710,-0.0078,1.398
11592.00,7.470876,25.03085,-0.000173,24.016933,-0.0078,1.397
11594.00,7.471390,25.03028,-0.000174,24.016605,-0.0078,1.397
11596.00,7.472050,25.03134,-0.000174,24.016347,-0.0078,1.398
11598.00,7.471844,25.03077,-0.000174,24.016472,-0.0078,1.398
11600.00,7.471671,25.03097,-0.000174,24.017199,-0.0078,1.398
11602.00,7.470580,25.03063,-0.000174,24.016605,-0.0078,1.398
11604.00,7.470728,25.03064,-0.000174,24.016162,-0.0078,1.398
11606.00,7.470741,25.03006,-0.000173,24.016702,-0.0078,1.398
11608.00,7.470469,25.02998,-0.000175,24.016764,-0.0078,1.398
11610.00,7.470837,25.03118,-0.000176,24.016963,-0.0078,1.398
11612.00,7.470931,25.03053,-0.000175,24.016818,-0.0078,1.398
11614.00,7.470781,25.03024,-0.000175,24.016632,-0.0078,1.398
11616.00,7.470373,25.03113,-0.000175,24.016909,-0.0078,1.398
11618.00,7.469951,25.03201,-0.000174,24.016492,-0.0078,1.397
11620.00,7.469717,25.03245,-0.000175,24.017154,-0.0078,1.397
11622.00,7.470033,25.03174,-0.000176,24.017623,-0.0078,1.398
11624.00,7.469518,25.03178,-0.000174,24.016779,-0.0078,1.398
11626.00,7.470058,25.03229,-0.000174,24.016856,-0.0078,1.398
11628.00,7.469596,25.03145,-0.000175,24.016605,-0.0078,1.398
11630.00,7.470138,25.03161,-0.000174,24.016652,-0.0078,1.397
11632.00,7.470631,25.03274,-0.000174,24.016829,-0.0078,1.397
11634.00,7.470462,25.03197,-0.000174,24.017043,-0.0078,1.397
11636.00,7.470881,25.03255,-0.000174,24.016746,-0.0078,1.397
11638.00,7.471210,25.03238,-0.000173,24.016503,-0.0078,1.398
11640.00,7.470063,25.03325,-0.000174,24.016503,-0.0078,1.398
11642.00,7.469562,25.03275,-0.000173,24.017674,-0.0078,1.397
11644.00,7.469377,25.03288,-0.000174,24.016958,-0.0078,1.398
11646.00,7.469072,25.03251,-0.000174,24.016844,-0.0078,1.397
11648.00,7.469259,25.03311,-0.000176,24.017286,-0.0079,1.397
11650.00,7.469415,25.03285,-0.000176,24.016369,-0.0078,1.397
11652.00,7.469142,25.03263,-0.000176,24.016508,-0.0078,1.397
11654.00,7.469520,25.03252,-0.000174,24.016750,-0.0078,1.397
11656.00,7.470011,25.03185,-0.000175,24.016481,-0.0078,1.398
11658.00,7.470636,25.03249,-0.000176,24.016686,-0.0078,1.398
11660.00,7.470157,25.03167,-0.000175,24.016552,-0.0078,1.398
11662.00,7.469584,25.03205,-0.000176,24.016334,-0.0078,1.397
11664.00,7.469888,25.03167,-0.000175,24.016833,-0.0078,1.398
11666.00,7.470801,25.03113,-0.000175,24.016501,-0.0078,1.397
11668.00,7.471584,25.03104,-0.000175,24.016284,-0.0078,1.397
11670.00,7.471457,25.03068,-0.000175,24.017166,-0.0078,1.397
11672.00,7.471368,25.03178,-0.000174,24.016913,-0.0078,1.397
11674.00,7.470829,25.03126,-0.000175,24.016681,-0.0078,1.397
11676.00,7.470637,25.03185,-0.000174,24.016682,-0.0078,1.397
11678.00,7.469862,25.03201,-0.000174,24.016740,-0.0078,1.397
11680.00,7.468961,25.03141,-0.000174,24.016782,-0.0078,1.397
11682.00,7.469775,25.03135,-0.000173,24.016880,-0.0078,1.397
11684.00,7.470966,25.03223,-0.000174,24.016942,-0.0078,1.398
11686.00,7.470539,25.03233,-0.000175,24.016374,-0.0078,1.398
11688.00,7.470125,25.03182,-0.000175,24.016358,-0.0078,1.398
11690.00,7.469667,25.03215,-0.000174,24.017364,-0.0078,1.397
11692.00,7.470466,25.03218,-0.000174,24.016760,-0.0078,1.397
11694.00,7.470498,25.03243,-0.000175,24.016521,-0.0078,1.397
11696.00,7.470196,25.03212,-0.000175,24.016962,-0.0078,1.398
11698.00,7.470468,25.03164,-0.000175,24.016523,-0.0078,1.398
11700.00,7.470507,25.03187,-0.000174,24.016960,-0.0078,1.397
11702.00,7.470415,25.03174,-0.000174,24.017342,-0.0078,1.397
11704.00,7.469860,25.03206,-0.000174,24.016724,-0.0078,1.397
11706.00,7.469533,25.03223,-0.000174,24.016717,-0.0078,1.397
11708.00,7.468640,25.03221,-0.000175,24.016222,-0.0078,1.398
11710.00,7.469469,25.03264,-0.000175,24.016557,-0.0079,1.397
11712.00,7.469864,25.03220,-0.000175,24.016924,-0.0078,1.397
11714.00,7.469607,25.03171,-0.000176,24.016452,-0.0078,1.398
11716.00,7.470781,25.03169,-0.000175,24.016200,-0.0078,1.397
11718.00,7.470945,25.03174,-0.000175,24.016518,-0.0078,1.397
11720.00,7.469663,25.03154,-0.000176,24.017388,-0.0078,1.398
11722.00,7.469527,25.03229,-0.000175,24.016639,-0.0078,1.397
11724.00,7.470082,25.03179,-0.000174,24.016438,-0.0078,1.397
11726.00,7.470746,25.03194,-0.000174,24.016855,-0.0078,1.397
11728.00,7.469562,25.03198,-0.000175,24.016534,-0.0078,1.398
11730.00,7.470400,25.03224,-0.000175,24.016140,-0.0078,1.398
11732.00,7.470925,25.03140,-0.000175,24.016737,-0.0078,1.397
11734.00,7.471740,25.03158,-0.000175,24.016202,-0.0078,1.398
11736.00,7.471738,25.03197,-0.000174,24.016577,-0.0078,1.398
11738.00,7.470447,25.03108,-0.000175,24.015501,-0.0078,1.398
11740.00,7.470431,25.03104,-0.000174,24.016438,-0.0078,1.398
11742.00,7.471075,25.03056,-0.000175,24.016577,-0.0078,1.397
11744.00,7.470742,25.03075,-0.000174,24.017192,-0.0078,1.397
11746.00,7.469728,25.03070,-0.000172,24.016748,-0.0078,1.398
11748.00,7.469923,25.02989,-0.000174,24.015990,-0.0078,1.398
11750.00,7.470231,25.03073,-0.000174,24.016692,-0.0078,1.397
11752.00,7.470542,25.03141,-0.000174,24.016479,-0.0078,1.397
11754.00,7.470356,25.03129,-0.000174,24.017012,-0.0078,1.397
11756.00,7.470995,25.03081,-0.000174,24.016202,-0.0078,1.397
11758.00,7.470824,25.03088,-0.000175,24.016532,-0.0078,1.396
11760.00,7.470036,25.03091,-0.000175,24.016889,-0.0078,1.398
11762.00,7.470262,25.03037,-0.000174,24.016793,-0.0078,1.398
11764.00,7.470861,25.03038,-0.000174,24.016909,-0.0078,1.398
11766.00,7.471281,25.03020,-0.000174,24.016974,-0.0078,1.397
11768.00,7.471131,25.03043,-0.000173,24.016525,-0.0078,1.398
11770.00,7.471401,25.03039,-0.000173,24.016572,-0.0078,1.397
11772.00,7.471008,25.03086,-0.000174,24.017199,-0.0078,1.398
11774.00,7.470986,25.03100,-0.000174,24.017319,-0.0078,1.397
11776.00,7.471240,25.03038,-0.000173,24.017253,-0.0078,1.396
11778.00,7.471518,25.03007,-0.000173,24.016369,-0.0078,1.397
11780.00,7.470654,25.03041,-0.000174,24.016539,-0.0078,1.397
11782.00,7.470876,25.03102,-0.000174,24.016392,-0.0078,1.398
11784.00,7.469723,25.03052,-0.000175,24.016947,-0.0078,1.398
11786.00,7.470233,25.03123,-0.000174,24.016664,-0.0078,1.398
11788.00,7.470044,25.03078,-0.000175,24.017520,-0.0078,1.397
11790.00,7.470658,25.03089,-0.000174,24.016953,-0.0078,1.397
11792.00,7.470118,25.03093,-0.000175,24.016273,-0.0078,1.397
11794.00,7.470337,25.03164,-0.000174,24.016867,-0.0078,1.397
11796.00,7.470577,25.03093,-0.000174,24.017052,-0.0078,1.397
11798.00,7.470272,25.03153,-0.000174,24.016762,-0.0078,1.397
11800.00,7.470394,25.03141,-0.000175,24.016818,-0.0078,1.397
11802.00,7.470160,25.03119,-0.000175,24.016844,-0.0078,1.397
11804.00,7.470040,25.03030,-0.000175,24.016211,-0.0078,1.397
11806.00,7.470161,25.03094,-0.000174,24.016450,-0.0078,1.397
11808.00,7.469100,25.03101,-0.000174,24.016837,-0.0078,1.397
11810.00,7.469723,25.03123,-0.000174,24.016779,-0.0078,1.397
11812.00,7.469455,25.03076,-0.000174,24.016996,-0.0078,1.397
11814.00,7.470054,25.03129,-0.000175,24.016403,-0.0078,1.397
11816.00,7.470207,25.03169,-0.000175,24.017041,-0.0078,1.397
11818.00,7.470402,25.03175,-0.000175,24.016405,-0.0079,1.397
11820.00,7.469844,25.03182,-0.000175,24.016621,-0.0078,1.397
11822.00,7.469644,25.03128,-0.000174,24.017661,-0.0078,1.397
11824.00,7.470099,25.03064,-0.000174,24.016829,-0.0078,1.396
11826.00,7.469873,25.03101,-0.000175,24.016371,-0.0078,1.397
11828.00,7.470734,25.03171,-0.000174,24.016635,-0.0078,1.397
11830.00,7.470899,25.03080,-0.000174,24.016527,-0.0078,1.397
11832.00,7.470710,25.03064,-0.000175,24.016592,-0.0078,1.397
11834.00,7.470752,25.03076,-0.000175,24.016530,-0.0078,1.396
11836.00,7.470327,25.03149,-0.000174,24.017176,-0.0078,1.397
11838.00,7.469695,25.03109,-0.000175,24.016980,-0.0078,1.397
11840.00,7.469767,25.03105,-0.000175,24.016623,-0.0078,1.397
11842.00,7.469825,25.03185,-0.000175,24.016748,-0.0078,1.396
11844.00,7.469971,25.03266,-0.000174,24.016566,-0.0078,1.397
11846.00,7.469013,25.03256,-0.000175,24.017012,-0.0078,1.397
11848.00,7.468850,25.03242,-0.000175,24.016670,-0.0078,1.397
11850.00,7.469434,25.03213,-0.000175,24.016547,-0.0078,1.397
11852.00,7.468887,25.03209,-0.000175,24.016347,-0.0078,1.397
11854.00,7.469915,25.03179,-0.000175,24.016708,-0.0078,1.397
11856.00,7.470060,25.03237,-0.000175,24.016503,-0.0078,1.396
11858.00,7.469208,25.03180,-0.000174,24.017116,-0.0078,1.397
11860.00,7.469631,25.03167,-0.000175,24.016907,-0.0078,1.396
11862.00,7.469684,25.03217,-0.000174,24.016543,-0.0078,1.397
11864.00,7.470110,25.03167,-0.000175,24.016579,-0.0078,1.397
11866.00,7.470237,25.03294,-0.000174,24.016441,-0.0078,1.396
11868.00,7.470138,25.03289,-0.000176,24.016942,-0.0078,1.397
11870.00,7.470456,25.03229,-0.000176,24.016779,-0.0078,1.397
11872.00,7.470934,25.03297,-0.000174,24.016737,-0.0078,1.397
11874.00,7.470640,25.03290,-0.000175,24.016648,-0.0078,1.396
11876.00,7.470376,25.03228,-0.000175,24.016198,-0.0078,1.397
11878.00,7.471094,25.03212,-0.000174,24.016682,-0.0079,1.396
11880.00,7.471834,25.03317,-0.000174,24.017224,-0.0078,1.397
11882.00,7.471503,25.03409,-0.000175,24.016931,-0.0078,1.397
11884.00,7.470680,25.03304,-0.000175,24.017284,-0.0078,1.397
11886.00,7.470578,25.03343,-0.000175,24.017641,-0.0078,1.397
11888.00,7.471290,25.03306,-0.000175,24.016721,-0.0078,1.396
11890.00,7.470592,25.03199,-0.000175,24.015970,-0.0078,1.396
11892.00,7.471302,25.03279,-0.000174,24.016507,-0.0078,1.396
11894.00,7.471382,25.03350,-0.000175,24.016543,-0.0078,1.396
11896.00,7.471684,25.03291,-0.000175,24.016746,-0.0078,1.397
11898.00,7.471992,25.03313,-0.000174,24.016528,-0.0078,1.396
11900.00,7.471831,25.03261,-0.000172,24.016378,-0.0078,1.397
11902.00,7.471369,25.03177,-0.000174,24.017449,-0.0078,1.396
11904.00,7.470067,25.03243,-0.000175,24.016603,-0.0078,1.397
11906.00,7.470124,25.03266,-0.000174,24.016479,-0.0078,1.397
11908.00,7.470343,25.03289,-0.000175,24.016940,-0.0078,1.398
11910.00,7.470510,25.03273,-0.000176,24.017183,-0.0078,1.397
11912.00,7.470315,25.03164,-0.000175,24.016710,-0.0079,1.396
11914.00,7.470927,25.03141,-0.000175,24.016730,-0.0078,1.397
11916.00,7.471033,25.03171,-0.000176,24.016644,-0.0079,1.397
11918.00,7.471020,25.03186,-0.000176,24.016585,-0.0078,1.396
11920.00,7.471840,25.03147,-0.000175,24.016581,-0.0078,1.397
11922.00,7.472342,25.03110,-0.000174,24.016991,-0.0078,1.396
11924.00,7.471498,25.03191,-0.000174,24.016780,-0.0078,1.396
11926.00,7.471256,25.03205,-0.000174,24.016711,-0.0078,1.396
11928.00,7.471692,25.03210,-0.000174,24.017348,-0.0078,1.397
11930.00,7.471510,25.03182,-0.000173,24.017014,-0.0078,1.396
11932.00,7.471548,25.03188,-0.000174,24.016481,-0.0078,1.396
11934.00,7.471260,25.03267,-0.000172,24.016907,-0.0078,1.396
11936.00,7.471917,25.03177,-0.000173,24.016976,-0.0078,1.396
11938.00,7.472552,25.03136,-0.000174,24.016318,-0.0078,1.396
11940.00,7.471822,25.03147,-0.000175,24.016338,-0.0078,1.396
11942.00,7.470075,25.03065,-0.000175,24.017040,-0.0078,1.397
11944.00,7.470190,25.03144,-0.000176,24.016342,-0.0078,1.397
11946.00,7.470093,25.03110,-0.000174,24.016628,-0.0078,1.397
11948.00,7.470241,25.03216,-0.000174,24.017377,-0.0078,1.395
11950.00,7.470405,25.03135,-0.000175,24.016637,-0.0078,1.395
11952.00,7.470580,25.03149,-0.000174,24.016166,-0.0078,1.396
11954.00,7.470521,25.03232,-0.000175,24.016619,-0.0078,1.397
11956.00,7.471458,25.03187,-0.000175,24.016508,-0.0078,1.396
11958.00,7.471141,25.03125,-0.000174,24.017043,-0.0078,1.396
11960.00,7.471282,25.03215,-0.000176,24.016401,-0.0078,1.396
11962.00,7.470708,25.03112,-0.000174,24.016552,-0.0078,1.396
11964.00,7.471273,25.03094,-0.000175,24.016809,-0.0078,1.396
11966.00,7.471098,25.03147,-0.000174,24.016465,-0.0078,1.397
11968.00,7.471451,25.03121,-0.000176,24.016710,-0.0079,1.396
11970.00,7.471284,25.03114,-0.000174,24.017152,-0.0078,1.396
11972.00,7.471151,25.03152,-0.000174,24.016416,-0.0078,1.397
11974.00,7.471099,25.03171,-0.000175,24.016702,-0.0078,1.397
11976.00,7.470868,25.03091,-0.000175,24.016318,-0.0078,1.396
11978.00,7.471309,25.03044,-0.000176,24.016135,-0.0079,1.396
11980.00,7.470234,25.03001,-0.000175,24.016113,-0.0078,1.395
11982.00,7.470496,25.03041,-0.000175,24.016478,-0.0078,1.396
11984.00,7.470826,25.03035,-0.000176,24.016949,-0.0078,1.397
11986.00,7.470975,25.03026,-0.000176,24.016563,-0.0078,1.397
11988.00,7.471424,25.03094,-0.000176,24.016400,-0.0078,1.396
11990.00,7.471796,25.03049,-0.000175,24.016432,-0.0078,1.396
11992.00,7.471299,25.03063,-0.000175,24.016844,-0.0078,1.396
11994.00,7.471070,25.02994,-0.000175,24.016597,-0.0078,1.396
11996.00,7.470921,25.02988,-0.000175,24.016304,-0.0079,1.396
11998.00,7.471727,25.03030,-0.000174,24.016806,-0.0078,1.396
12000.00,7.471913,25.03042,-0.000174,24.016532,-0.0078,1.396
12002.00,7.471640,25.03022,-0.000174,24.016547,-0.0078,1.396
12004.00,7.471422,25.03029,-0.000174,24.016842,-0.0078,1.396
@20,12.0000,24.0
12006.00,7.471282,25.03046,-0.000175,24.016817,-0.0078,1.396
12008.00,7.469594,25.03035,-0.000174,24.017627,-0.0078,1.396
12010.00,7.462852,25.02980,-0.000175,24.016472,-0.0078,1.395
12012.00,7.456266,25.02966,-0.000175,24.016532,-0.0078,1.394
12014.00,7.450272,25.03076,-0.000173,24.017437,-0.0078,1.395
12016.00,7.445649,25.02983,-0.000173,24.016795,-0.0078,1.395
12018.00,7.442803,25.02981,-0.000174,24.017029,-0.0078,1.396
12020.00,7.441603,25.03081,-0.000176,24.017063,-0.0078,1.396
12022.00,7.441286,25.03012,-0.000175,24.016880,-0.0078,1.396
12024.00,7.440678,25.03157,-0.000176,24.017012,-0.0078,1.397
12026.00,7.440130,25.03106,-0.000177,24.016528,-0.0078,1.397
12028.00,7.439048,25.03045,-0.000177,24.016322,-0.0078,1.397
12030.00,7.437818,25.03093,-0.000176,24.016677,-0.0078,1.397
12032.00,7.438678,25.03120,-0.000176,24.016476,-0.0078,1.397
12034.00,7.445600,25.03113,-0.000175,24.016492,-0.0078,1.397
12036.00,7.453359,25.03125,-0.000175,24.016353,-0.0079,1.398
12038.00,7.459526,25.03063,-0.000175,24.016532,-0.0078,1.398
12040.00,7.463691,25.03018,-0.000175,24.016668,-0.0078,1.397
12042.00,7.465824,25.03108,-0.000174,24.016878,-0.0078,1.396
12044.00,7.466931,25.03130,-0.000174,24.016898,-0.0078,1.396
12046.00,7.467475,25.03046,-0.000175,24.017469,-0.0078,1.396
12048.00,7.468933,25.03004,-0.000174,24.016287,-0.0078,1.396
12050.00,7.470334,25.03136,-0.000174,24.016235,-0.0078,1.396
12052.00,7.471241,25.03153,-0.000174,24.016628,-0.0078,1.396
12054.00,7.472529,25.03156,-0.000174,24.016490,-0.0078,1.395
12056.00,7.474342,25.03136,-0.000174,24.016079,-0.0078,1.396
12058.00,7.475308,25.03068,-0.000174,24.016309,-0.0078,1.396
12060.00,7.475463,25.03128,-0.000174,24.016938,-0.0078,1.396
12062.00,7.475497,25.03134,-0.000173,24.017099,-0.0078,1.395
12064.00,7.475010,25.03211,-0.000174,24.017244,-0.0078,1.396
12066.00,7.474879,25.03227,-0.000174,24.016316,-0.0078,1.396
12068.00,7.474877,25.03248,-0.000173,24.016987,-0.0078,1.395
12070.00,7.475087,25.03322,-0.000175,24.017431,-0.0078,1.396
12072.00,7.476506,25.03226,-0.000175,24.016608,-0.0078,1.395
12074.00,7.477290,25.03273,-0.000174,24.017152,-0.0078,1.395
12076.00,7.477838,25.03291,-0.000174,24.016949,-0.0078,1.396
12078.00,7.477712,25.03246,-0.000174,24.016666,-0.0078,1.396
12080.00,7.477338,25.03151,-0.000174,24.017099,-0.0078,1.395
12082.00,7.476848,25.03190,-0.000174,24.017239,-0.0078,1.396
12084.00,7.476843,25.03213,-0.000174,24.016818,-0.0078,1.396
12086.00,7.476495,25.03205,-0.000175,24.016664,-0.0078,1.395
12088.00,7.476949,25.03156,-0.000176,24.017058,-0.0078,1.395
12090.00,7.477007,25.03161,-0.000176,24.016663,-0.0078,1.396
12092.00,7.476039,25.03180,-0.000174,24.016160,-0.0078,1.395
12094.00,7.476018,25.03208,-0.000174,24.017185,-0.0078,1.396
12096.00,7.476083,25.03110,-0.000176,24.016311,-0.0078,1.396
12098.00,7.476564,25.03128,-0.000176,24.016401,-0.0078,1.395
12100.00,7.477232,25.03111,-0.000174,24.016764,-0.0078,1.395
12102.00,7.476337,25.03092,-0.000176,24.016632,-0.0078,1.395
12104.00,7.475131,25.03176,-0.000174,24.016041,-0.0079,1.395
12106.00,7.474445,25.03205,-0.000175,24.016343,-0.0078,1.395
12108.00,7.475109,25.03174,-0.000176,24.016710,-0.0078,1.395
12110.00,7.474620,25.03187,-0.000174,24.016360,-0.0078,1.396
12112.00,7.474347,25.03183,-0.000175,24.016505,-0.0078,1.396
12114.00,7.474574,25.03196,-0.000175,24.016721,-0.0078,1.395
12116.00,7.474649,25.03230,-0.000176,24.016095,-0.0078,1.395
12118.00,7.473846,25.03267,-0.000175,24.016061,-0.0078,1.395
12120.00,7.473301,25.03261,-0.000176,24.016581,-0.0078,1.395
12122.00,7.472631,25.03206,-0.000175,24.016356,-0.0078,1.395
12124.00,7.472374,25.03208,-0.000175,24.016599,-0.0078,1.395
12126.00,7.472698,25.03186,-0.000174,24.017107,-0.0078,1.395
12128.00,7.473269,25.03183,-0.000174,24.016606,-0.0078,1.395
12130.00,7.473317,25.03192,-0.000175,24.016478,-0.0078,1.396
12132.00,7.473516,25.03153,-0.000176,24.016474,-0.0078,1.395
12134.00,7.473454,25.03201,-0.000175,24.016699,-0.0078,1.395
12136.00,7.472555,25.03143,-0.000175,24.016405,-0.0078,1.395
12138.00,7.472516,25.03165,-0.000174,24.015939,-0.0078,1.395
12140.00,7.471870,25.03203,-0.000175,24.016643,-0.0078,1.395
12142.00,7.471845,25.03225,-0.000176,24.016353,-0.0078,1.395
12144.00,7.471765,25.03197,-0.000174,24.016619,-0.0078,1.395
12146.00,7.472027,25.03202,-0.000175,24.016786,-0.0078,1.396
12148.00,7.472557,25.03175,-0.000175,24.016967,-0.0078,1.395
12150.00,7.472920,25.03189,-0.000175,24.016969,-0.0078,1.395
12152.00,7.472694,25.03219,-0.000174,24.016608,-0.0078,1.395
12154.00,7.472662,25.03306,-0.000175,24.016472,-0.0078,1.396
12156.00,7.472427,25.03252,-0.000175,24.016030,-0.0078,1.396
12158.00,7.472357,25.03299,-0.000175,24.016913,-0.0078,1.395
12160.00,7.472389,25.03284,-0.000174,24.017255,-0.0078,1.395
12162.00,7.471786,25.03238,-0.000176,24.016548,-0.0078,1.395
12164.00,7.472088,25.03199,-0.000174,24.017253,-0.0078,1.395
12166.00,7.472388,25.03292,-0.000174,24.016971,-0.0078,1.395
12168.00,7.472420,25.03245,-0.000175,24.016126,-0.0078,1.395
12170.00,7.473091,25.03212,-0.000175,24.016630,-0.0078,1.395
12172.00,7.472794,25.03241,-0.000175,24.016782,-0.0078,1.396
12174.00,7.472385,25.03333,-0.000175,24.016244,-0.0078,1.395
12176.00,7.472575,25.03378,-0.000176,24.017128,-0.0078,1.396
12178.00,7.471687,25.03329,-0.000176,24.016461,-0.0078,1.395
12180.00,7.471565,25.03363,-0.000174,24.016472,-0.0078,1.394
12182.00,7.470789,25.03342,-0.000173,24.016565,-0.0078,1.394
12184.00,7.471138,25.03319,-0.000173,24.015939,-0.0078,1.395
12186.00,7.470906,25.03302,-0.000174,24.016601,-0.0078,1.396
12188.00,7.471892,25.03334,-0.000175,24.017487,-0.0078,1.395
12190.00,7.472400,25.03433,-0.000175,24.017431,-0.0078,1.395
12192.00,7.471726,25.03386,-0.000174,24.017078,-0.0078,1.395
12194.00,7.471687,25.03411,-0.000175,24.017738,-0.0078,1.395
12196.00,7.471772,25.03303,-0.000174,24.016960,-0.0078,1.394
12198.00,7.471206,25.03345,-0.000174,24.016663,-0.0078,1.394
12200.00,7.470845,25.03314,-0.000174,24.016356,-0.0078,1.395
12202.00,7.471239,25.03350,-0.000174,24.016797,-0.0078,1.395
12204.00,7.471429,25.03316,-0.000174,24.016842,-0.0078,1.395
12206.00,7.471430,25.03344,-0.000175,24.016220,-0.0078,1.395
12208.00,7.471816,25.03317,-0.000175,24.016104,-0.0078,1.395
12210.00,7.472005,25.03277,-0.000175,24.016173,-0.0078,1.395
12212.00,7.471550,25.03288,-0.000174,24.016652,-0.0078,1.395
12214.00,7.471406,25.03290,-0.000175,24.016269,-0.0078,1.394
12216.00,7.470750,25.03330,-0.000175,24.017281,-0.0078,1.395
12218.00,7.470878,25.03297,-0.000175,24.016831,-0.0078,1.395
12220.00,7.471622,25.03278,-0.000174,24.016878,-0.0078,1.394
12222.00,7.471593,25.03198,-0.000174,24.016878,-0.0078,1.395
12224.00,7.471956,25.03224,-0.000174,24.016670,-0.0078,1.395
12226.00,7.471372,25.03219,-0.000174,24.016920,-0.0078,1.395
12228.00,7.470614,25.03265,-0.000174,24.016576,-0.0078,1.394
12230.00,7.470515,25.03197,-0.000174,24.016565,-0.0079,1.394
12232.00,7.469926,25.03202,-0.000173,24.016601,-0.0078,1.394
12234.00,7.470802,25.03236,-0.000175,24.015800,-0.0078,1.394
12236.00,7.470879,25.03208,-0.000175,24.016543,-0.0078,1.394
12238.00,7.470491,25.03305,-0.000174,24.016693,-0.0078,1.395
12240.00,7.470990,25.03294,-0.000175,24.016976,-0.0078,1.395
12242.00,7.471106,25.03313,-0.000175,24.016751,-0.0078,1.395
12244.00,7.471491,25.03350,-0.000175,24.016889,-0.0078,1.395
12246.00,7.471556,25.03337,-0.000176,24.016576,-0.0078,1.395
12248.00,7.471294,25.03366,-0.000174,24.016579,-0.0078,1.394
12250.00,7.471475,25.03372,-0.000175,24.016425,-0.0078,1.395
12252.00,7.471449,25.03368,-0.000176,24.016811,-0.0078,1.394
12254.00,7.471028,25.03306,-0.000175,24.016242,-0.0078,1.395
12256.00,7.471379,25.03313,-0.000174,24.016637,-0.0078,1.395
12258.00,7.471218,25.03304,-0.000174,24.016795,-0.0078,1.395
12260.00,7.471154,25.03267,-0.000175,24.016177,-0.0079,1.395
12262.00,7.471574,25.03259,-0.000175,24.016818,-0.0078,1.395
12264.00,7.471382,25.03198,-0.000174,24.017284,-0.0078,1.394
12266.00,7.470798,25.03271,-0.000175,24.017292,-0.0078,1.394
12268.00,7.470738,25.03291,-0.000174,24.017136,-0.0078,1.394
12270.00,7.471838,25.03294,-0.000174,24.016392,-0.0078,1.395
12272.00,7.471998,25.03306,-0.000175,24.016342,-0.0078,1.395
12274.00,7.471125,25.03235,-0.000174,24.016407,-0.0078,1.395
12276.00,7.471766,25.03219,-0.000176,24.016666,-0.0078,1.395
12278.00,7.471533,25.03179,-0.000175,24.016164,-0.0078,1.395
12280.00,7.471026,25.03248,-0.000175,24.016539,-0.0078,1.395
12282.00,7.471766,25.03270,-0.000174,24.016907,-0.0078,1.394
12284.00,7.471375,25.03245,-0.000173,24.017132,-0.0078,1.394
12286.00,7.470921,25.03299,-0.000175,24.017312,-0.0078,1.394
12288.00,7.470326,25.03302,-0.000174,24.016666,-0.0078,1.394
12290.00,7.470803,25.03230,-0.000174,24.017047,-0.0078,1.395
12292.00,7.470942,25.03254,-0.000175,24.015885,-0.0078,1.396
12294.00,7.470049,25.03178,-0.000176,24.016215,-0.0079,1.395
12296.00,7.470043,25.03116,-0.000175,24.016909,-0.0078,1.394
12298.00,7.470353,25.03162,-0.000174,24.017382,-0.0078,1.394
12300.00,7.470488,25.03249,-0.000174,24.016423,-0.0078,1.394
12302.00,7.471541,25.03280,-0.000175,24.016862,-0.0078,1.395
12304.00,7.471647,25.03286,-0.000174,24.017205,-0.0078,1.395
12306.00,7.471226,25.03330,-0.000174,24.016510,-0.0078,1.394
12308.00,7.470972,25.03278,-0.000174,24.015956,-0.0078,1.394
12310.00,7.470325,25.03315,-0.000174,24.016333,-0.0078,1.395
12312.00,7.470591,25.03269,-0.000174,24.016456,-0.0078,1.395
12314.00,7.471997,25.03217,-0.000174,24.016639,-0.0078,1.394
12316.00,7.472108,25.03227,-0.000173,24.016189,-0.0078,1.394
12318.00,7.471394,25.03253,-0.000174,24.017107,-0.0078,1.395
12320.00,7.471927,25.03244,-0.000174,24.016632,-0.0078,1.395
12322.00,7.470898,25.03243,-0.000175,24.015999,-0.0078,1.395
12324.00,7.471506,25.03226,-0.000175,24.017341,-0.0078,1.395
12326.00,7.471019,25.03278,-0.000175,24.016871,-0.0078,1.395
12328.00,7.470897,25.03302,-0.000175,24.016336,-0.0078,1.395
12330.00,7.471240,25.03319,-0.000175,24.017005,-0.0078,1.395
12332.00,7.471285,25.03320,-0.000175,24.016358,-0.0078,1.394
12334.00,7.470708,25.03366,-0.000175,24.017031,-0.0078,1.394
12336.00,7.470641,25.03309,-0.000174,24.017016,-0.0078,1.395
12338.00,7.471175,25.03270,-0.000174,24.017118,-0.0078,1.395
12340.00,7.471287,25.03288,-0.000175,24.016432,-0.0078,1.394
12342.00,7.472242,25.03251,-0.000176,24.016434,-0.0078,1.394
12344.00,7.471178,25.03234,-0.000176,24.017770,-0.0078,1.395
12346.00,7.470025,25.03268,-0.000176,24.017313,-0.0078,1.394
12348.00,7.470704,25.03237,-0.000174,24.016726,-0.0078,1.394
12350.00,7.471350,25.03274,-0.000173,24.016650,-0.0078,1.394
12352.00,7.472025,25.03277,-0.000174,24.017137,-0.0078,1.394
12354.00,7.471677,25.03288,-0.000173,24.016728,-0.0078,1.394
12356.00,7.471994,25.03222,-0.000174,24.016525,-0.0078,1.394
12358.00,7.472035,25.03158,-0.000176,24.015780,-0.0078,1.395
12360.00,7.472049,25.03134,-0.000177,24.016798,-0.0078,1.394
12362.00,7.471930,25.03237,-0.000175,24.017108,-0.0078,1.394
12364.00,7.471555,25.03253,-0.000175,24.016871,-0.0078,1.394
12366.00,7.470587,25.03187,-0.000175,24.016653,-0.0078,1.394
12368.00,7.470338,25.03251,-0.000176,24.017056,-0.0078,1.394
12370.00,7.470649,25.03311,-0.000175,24.016572,-0.0078,1.394
12372.00,7.470880,25.03318,-0.000175,24.016162,-0.0078,1.394
12374.00,7.471286,25.03321,-0.000174,24.016566,-0.0078,1.394
12376.00,7.471108,25.03333,-0.000175,24.016623,-0.0078,1.394
12378.00,7.471033,25.03216,-0.000174,24.017085,-0.0078,1.395
12380.00,7.471565,25.03182,-0.000175,24.016675,-0.0078,1.394
12382.00,7.471874,25.03307,-0.000175,24.017437,-0.0078,1.394
12384.00,7.470846,25.03311,-0.000175,24.016944,-0.0078,1.394
12386.00,7.470962,25.03262,-0.000173,24.016519,-0.0078,1.394
12388.00,7.471087,25.03246,-0.000174,24.016396,-0.0078,1.394
12390.00,7.470708,25.03164,-0.000175,24.016345,-0.0078,1.394
12392.00,7.470839,25.03152,-0.000175,24.016746,-0.0078,1.394
12394.00,7.470567,25.03123,-0.000174,24.016684,-0.0078,1.395
12396.00,7.470564,25.03142,-0.000175,24.017864,-0.0078,1.394
12398.00,7.471297,25.03204,-0.000175,24.017099,-0.0078,1.395
12400.00,7.471196,25.03270,-0.000175,24.016374,-0.0078,1.394
12402.00,7.471012,25.03229,-0.000174,24.016278,-0.0079,1.394
12404.00,7.470353,25.03159,-0.000174,24.016793,-0.0078,1.395
12406.00,7.470717,25.03148,-0.000174,24.016739,-0.0078,1.394
12408.00,7.470511,25.03160,-0.000173,24.016650,-0.0078,1.394
12410.00,7.470969,25.03146,-0.000174,24.016318,-0.0078,1.395
12412.00,7.470955,25.03083,-0.000175,24.016751,-0.0078,1.394
12414.00,7.471250,25.03094,-0.000175,24.016465,-0.0078,1.394
12416.00,7.472086,25.03031,-0.000174,24.017061,-0.0078,1.394
12418.00,7.471995,25.03083,-0.000175,24.017043,-0.0078,1.394
12420.00,7.470568,25.03147,-0.000175,24.016479,-0.0078,1.395
12422.00,7.470793,25.03106,-0.000175,24.016887,-0.0078,1.395
12424.00,7.470396,25.03092,-0.000176,24.017239,-0.0078,1.394
12426.00,7.469947,25.03120,-0.000175,24.017264,-0.0078,1.394
12428.00,7.469509,25.03119,-0.000174,24.017016,-0.0078,1.394
12430.00,7.471110,25.03121,-0.000175,24.017292,-0.0077,1.394
12432.00,7.471806,25.03091,-0.000175,24.016617,-0.0078,1.394
12434.00,7.471431,25.03128,-0.000174,24.017239,-0.0078,1.394
12436.00,7.471297,25.03147,-0.000174,24.016742,-0.0078,1.394
12438.00,7.471965,25.03147,-0.000174,24.016913,-0.0078,1.394
12440.00,7.472466,25.03104,-0.000175,24.016953,-0.0078,1.394
12442.00,7.472192,25.03125,-0.000174,24.016666,-0.0078,1.394
12444.00,7.471743,25.03158,-0.000174,24.017587,-0.0078,1.394
12446.00,7.471913,25.03251,-0.000175,24.016860,-0.0078,1.394
12448.00,7.471034,25.03110,-0.000175,24.016692,-0.0078,1.394
12450.00,7.470560,25.03109,-0.000174,24.016965,-0.0078,1.394
12452.00,7.470621,25.03082,-0.000175,24.016717,-0.0078,1.394
12454.00,7.471229,25.03063,-0.000174,24.016931,-0.0078,1.394
12456.00,7.470945,25.03234,-0.000175,24.017192,-0.0078,1.394
12458.00,7.470500,25.03236,-0.000175,24.017154,-0.0078,1.394
12460.00,7.471094,25.03213,-0.000175,24.017043,-0.0078,1.394
12462.00,7.471126,25.03271,-0.000174,24.016853,-0.0078,1.394
12464.00,7.471544,25.03313,-0.000174,24.017052,-0.0078,1.395
12466.00,7.471891,25.03312,-0.000174,24.016817,-0.0078,1.394
12468.00,7.470929,25.03330,-0.000175,24.017176,-0.0078,1.394
12470.00,7.470710,25.03301,-0.000174,24.016605,-0.0078,1.394
12472.00,7.470667,25.03203,-0.000175,24.017112,-0.0078,1.394
12474.00,7.470830,25.03261,-0.000174,24.016784,-0.0078,1.393
12476.00,7.471422,25.03287,-0.000174,24.017027,-0.0078,1.393
12478.00,7.471607,25.03158,-0.000174,24.017107,-0.0078,1.393
12480.00,7.471337,25.03236,-0.000174,24.017156,-0.0078,1.394
12482.00,7.470784,25.03262,-0.000175,24.017273,-0.0078,1.394
12484.00,7.470122,25.03277,-0.000175,24.016929,-0.0078,1.394
12486.00,7.470119,25.03209,-0.000175,24.017031,-0.0078,1.394
12488.00,7.470083,25.03296,-0.000175,24.017623,-0.0078,1.394
12490.00,7.470270,25.03281,-0.000174,24.016963,-0.0078,1.394
12492.00,7.470396,25.03307,-0.000174,24.016824,-0.0078,1.394
12494.00,7.471139,25.03256,-0.000175,24.016967,-0.0078,1.394
12496.00,7.471097,25.03316,-0.000174,24.016704,-0.0078,1.394
12498.00,7.471513,25.03350,-0.000174,24.016659,-0.0078,1.394
12500.00,7.472247,25.03331,-0.000175,24.017159,-0.0078,1.394
12502.00,7.471132,25.03247,-0.000174,24.016378,-0.0078,1.394
12504.00,7.470676,25.03270,-0.000174,24.016829,-0.0078,1.394
12506.00,7.471305,25.03311,-0.000174,24.016626,-0.0078,1.395
12508.00,7.471406,25.03177,-0.000174,24.016851,-0.0078,1.394
12510.00,7.471282,25.03251,-0.000175,24.016838,-0.0078,1.394
12512.00,7.471168,25.03290,-0.000175,24.016922,-0.0078,1.394
12514.00,7.471651,25.03199,-0.000174,24.016380,-0.0078,1.394
12516.00,7.470916,25.03237,-0.000173,24.016822,-0.0079,1.394
12518.00,7.470828,25.03321,-0.000173,24.016472,-0.0078,1.394
12520.00,7.471475,25.03285,-0.000174,24.016624,-0.0078,1.394
12522.00,7.472310,25.03228,-0.000176,24.016180,-0.0078,1.393
12524.00,7.472101,25.03271,-0.000175,24.016256,-0.0078,1.394
12526.00,7.472541,25.03343,-0.000173,24.016706,-0.0078,1.394
12528.00,7.472610,25.03307,-0.000173,24.017444,-0.0078,1.394
12530.00,7.472747,25.03231,-0.000175,24.016552,-0.0078,1.394
12532.00,7.471834,25.03251,-0.000174,24.016536,-0.0078,1.394
12534.00,7.471647,25.03340,-0.000174,24.017116,-0.0078,1.394
12536.00,7.471475,25.03223,-0.000174,24.016764,-0.0078,1.394
12538.00,7.471124,25.03242,-0.000174,24.017074,-0.0078,1.393
12540.00,7.470667,25.03264,-0.000174,24.016904,-0.0078,1.394
12542.00,7.470758,25.03275,-0.000175,24.016066,-0.0078,1.394
12544.00,7.470659,25.03242,-0.000174,24.017121,-0.0078,1.394
12546.00,7.470353,25.03264,-0.000175,24.017194,-0.0078,1.394
12548.00,7.471103,25.03199,-0.000175,24.016621,-0.0078,1.394
12550.00,7.471329,25.03247,-0.000175,24.017351,-0.0078,1.394
12552.00,7.471096,25.03244,-0.000173,24.016953,-0.0078,1.394
12554.00,7.471285,25.03369,-0.000174,24.016601,-0.0078,1.394
12556.00,7.471935,25.03385,-0.000175,24.016978,-0.0078,1.393
12558.00,7.471569,25.03319,-0.000175,24.017511,-0.0078,1.394
12560.00,7.471431,25.03394,-0.000175,24.016873,-0.0078,1.394
12562.00,7.472244,25.03455,-0.000174,24.017060,-0.0078,1.393
12564.00,7.473101,25.03520,-0.000175,24.016325,-0.0078,1.394
12566.00,7.472939,25.03429,-0.000176,24.016469,-0.0078,1.394
12568.00,7.473045,25.03432,-0.000176,24.017027,-0.0078,1.393
12570.00,7.471683,25.03562,-0.000174,24.016403,-0.0078,1.393
12572.00,7.471076,25.03624,-0.000175,24.016478,-0.0078,1.394
12574.00,7.470565,25.03634,-0.000174,24.015892,-0.0078,1.394
12576.00,7.470251,25.03652,-0.000175,24.016842,-0.0078,1.394
12578.00,7.470346,25.03671,-0.000176,24.016784,-0.0078,1.394
12580.00,7.469658,25.03655,-0.000174,24.016878,-0.0078,1.393
12582.00,7.469926,25.03665,-0.000175,24.016238,-0.0078,1.394
12584.00,7.470592,25.03608,-0.000176,24.016884,-0.0078,1.393
12586.00,7.470895,25.03646,-0.000175,24.017165,-0.0079,1.394
12588.00,7.471507,25.03609,-0.000174,24.017049,-0.0078,1.394
12590.00,7.471766,25.03594,-0.000175,24.017440,-0.0078,1.394
12592.00,7.471532,25.03617,-0.000176,24.017301,-0.0078,1.393
12594.00,7.471494,25.03657,-0.000175,24.017156,-0.0078,1.393
12596.00,7.471970,25.03619,-0.000174,24.016220,-0.0078,1.393
12598.00,7.471774,25.03601,-0.000173,24.016846,-0.0078,1.393
12600.00,7.470946,25.03552,-0.000175,24.017277,-0.0078,1.394
12602.00,7.470753,25.03571,-0.000175,24.016316,-0.0078,1.394
12604.00,7.470769,25.03614,-0.000176,24.016637,-0.0078,1.394
@21,12.0000,24.0
12606.00,7.471378,25.03573,-0.000175,24.016527,-0.0078,1.394
12608.00,7.469355,25.03502,-0.000174,24.016537,-0.0078,1.394
12610.00,7.464103,25.03469,-0.000175,24.017237,-0.0078,1.393
12612.00,7.457570,25.03428,-0.000174,24.016320,-0.0078,1.392
12614.00,7.451631,25.03474,-0.000173,24.016452,-0.0078,1.392
12616.00,7.446529,25.03456,-0.000173,24.016249,-0.0078,1.392
12618.00,7.444230,25.03375,-0.000174,24.016206,-0.0078,1.394
12620.00,7.442964,25.03368,-0.000175,24.016635,-0.0078,1.394
12622.00,7.441796,25.03471,-0.000177,24.016304,-0.0078,1.394
12624.00,7.440692,25.03556,-0.000176,24.016305,-0.0078,1.394
12626.00,7.439862,25.03521,-0.000175,24.016898,-0.0078,1.394
12628.00,7.439471,25.03583,-0.000175,24.016204,-0.0078,1.394
12630.00,7.439180,25.03594,-0.000176,24.017067,-0.0078,1.396
12632.00,7.441321,25.03535,-0.000177,24.016777,-0.0078,1.395
12634.00,7.446973,25.03501,-0.000176,24.017277,-0.0078,1.396
12636.00,7.453283,25.03474,-0.000177,24.016008,-0.0078,1.396
12638.00,7.459463,25.03462,-0.000176,24.016485,-0.0078,1.395
12640.00,7.463513,25.03454,-0.000176,24.016463,-0.0078,1.395
12642.00,7.466263,25.03481,-0.000175,24.016101,-0.0079,1.394
12644.00,7.466928,25.03516,-0.000174,24.017127,-0.0079,1.394
12646.00,7.468253,25.03537,-0.000174,24.016773,-0.0078,1.394
12648.00,7.470407,25.03555,-0.000175,24.016295,-0.0078,1.394
12650.00,7.470394,25.03586,-0.000175,24.016668,-0.0079,1.393
12652.00,7.470481,25.03526,-0.000174,24.015608,-0.0079,1.393
12654.00,7.470706,25.03534,-0.000174,24.016427,-0.0078,1.393
12656.00,7.471370,25.03473,-0.000174,24.016438,-0.0078,1.394
12658.00,7.472251,25.03436,-0.000175,24.016425,-0.0078,1.394
12660.00,7.472492,25.03468,-0.000176,24.016166,-0.0079,1.393
12662.00,7.472177,25.03393,-0.000175,24.015776,-0.0078,1.393
12664.00,7.472751,25.03472,-0.000175,24.016976,-0.0079,1.393
12666.00,7.472983,25.03506,-0.000176,24.016742,-0.0078,1.394
12668.00,7.473899,25.03590,-0.000176,24.016240,-0.0078,1.393
12670.00,7.474417,25.03614,-0.000176,24.016554,-0.0078,1.394
12672.00,7.474731,25.03623,-0.000176,24.016724,-0.0078,1.394
12674.00,7.475290,25.03599,-0.000176,24.017578,-0.0078,1.393
12676.00,7.474729,25.03553,-0.000175,24.016782,-0.0078,1.393
12678.00,7.474963,25.03519,-0.000176,24.016496,-0.0078,1.393
12680.00,7.475519,25.03532,-0.000176,24.016608,-0.0079,1.394
12682.00,7.475518,25.03495,-0.000175,24.016349,-0.0078,1.393
12684.00,7.474934,25.03428,-0.000175,24.016693,-0.0078,1.393
12686.00,7.475089,25.03428,-0.000176,24.017212,-0.0078,1.394
12688.00,7.474876,25.03462,-0.000176,24.016276,-0.0078,1.393
12690.00,7.475322,25.03468,-0.000175,24.016293,-0.0078,1.393
12692.00,7.474662,25.03470,-0.000175,24.016237,-0.0078,1.393
12694.00,7.475101,25.03494,-0.000175,24.016353,-0.0079,1.393
12696.00,7.475959,25.03457,-0.000175,24.016380,-0.0079,1.393
12698.00,7.476197,25.03474,-0.000176,24.016728,-0.0079,1.393
12700.00,7.475733,25.03381,-0.000176,24.016980,-0.0078,1.393
12702.00,7.474755,25.03392,-0.000175,24.016686,-0.0078,1.393
12704.00,7.474597,25.03392,-0.000175,24.017312,-0.0078,1.393
12706.00,7.474584,25.03502,-0.000176,24.016576,-0.0078,1.393
12708.00,7.474764,25.03419,-0.000176,24.016532,-0.0078,1.394
12710.00,7.475101,25.03478,-0.000176,24.016340,-0.0078,1.393
12712.00,7.474508,25.03513,-0.000175,24.016735,-0.0078,1.393
12714.00,7.474329,25.03527,-0.000176,24.016298,-0.0078,1.393
12716.00,7.473881,25.03481,-0.000176,24.016474,-0.0078,1.393
12718.00,7.474412,25.03489,-0.000175,24.016586,-0.0078,1.393
12720.00,7.473838,25.03473,-0.000175,24.016389,-0.0078,1.393
12722.00,7.473421,25.03426,-0.000176,24.016358,-0.0078,1.393
12724.00,7.474197,25.03423,-0.000175,24.016108,-0.0079,1.394
12726.00,7.473734,25.03438,-0.000174,24.015995,-0.0079,1.393
12728.00,7.473843,25.03473,-0.000175,24.016086,-0.0078,1.393
12730.00,7.472558,25.03429,-0.000176,24.016309,-0.0079,1.393
12732.00,7.471834,25.03413,-0.000176,24.015941,-0.0079,1.393
12734.00,7.472324,25.03463,-0.000176,24.016432,-0.0078,1.394
12736.00,7.472845,25.03455,-0.000176,24.017451,-0.0078,1.393
12738.00,7.472573,25.03474,-0.000175,24.016637,-0.0078,1.393
12740.00,7.472653,25.03473,-0.000175,24.016815,-0.0078,1.393
12742.00,7.473025,25.03384,-0.000176,24.015965,-0.0079,1.393
12744.00,7.472636,25.03425,-0.000177,24.015827,-0.0079,1.393
12746.00,7.472137,25.03442,-0.000175,24.016547,-0.0078,1.392
12748.00,7.471309,25.03443,-0.000175,24.016458,-0.0079,1.393
12750.00,7.471679,25.03547,-0.000176,24.016706,-0.0079,1.393
12752.00,7.472284,25.03405,-0.000176,24.016305,-0.0079,1.393
12754.00,7.472471,25.03421,-0.000175,24.016456,-0.0079,1.393
12756.00,7.471736,25.03387,-0.000176,24.015923,-0.0079,1.393
12758.00,7.471645,25.03363,-0.000175,24.016298,-0.0079,1.393
12760.00,7.471653,25.03384,-0.000176,24.016657,-0.0078,1.393
12762.00,7.471784,25.03445,-0.000177,24.016211,-0.0079,1.393
12764.00,7.471058,25.03368,-0.000174,24.016122,-0.0078,1.392
12766.00,7.470849,25.03396,-0.000175,24.015519,-0.0078,1.393
12768.00,7.470681,25.03359,-0.000175,24.016255,-0.0078,1.393
12770.00,7.471527,25.03284,-0.000176,24.016610,-0.0078,1.393
12772.00,7.472485,25.03353,-0.000176,24.016507,-0.0079,1.393
12774.00,7.472126,25.03305,-0.000177,24.016452,-0.0078,1.393
12776.00,7.471682,25.03238,-0.000176,24.016240,-0.0078,1.393
12778.00,7.471214,25.03201,-0.000175,24.016113,-0.0078,1.393
12780.00,7.471588,25.03240,-0.000176,24.016084,-0.0078,1.393
12782.00,7.471884,25.03295,-0.000177,24.016447,-0.0079,1.393
12784.00,7.472306,25.03353,-0.000177,24.016947,-0.0078,1.393
12786.00,7.472273,25.03348,-0.000176,24.016769,-0.0078,1.393
12788.00,7.472572,25.03330,-0.000176,24.016514,-0.0078,1.392
12790.00,7.472598,25.03353,-0.000175,24.016291,-0.0078,1.393
12792.00,7.472240,25.03323,-0.000177,24.016474,-0.0078,1.392
12794.00,7.472022,25.03363,-0.000176,24.016744,-0.0078,1.393
12796.00,7.471564,25.03339,-0.000176,24.016525,-0.0078,1.393
12798.00,7.471617,25.03359,-0.000175,24.016309,-0.0079,1.392
12800.00,7.471891,25.03301,-0.000175,24.016456,-0.0079,1.393
12802.00,7.472378,25.03371,-0.000176,24.016429,-0.0078,1.393
12804.00,7.471880,25.03396,-0.000176,24.016124,-0.0078,1.392
12806.00,7.472011,25.03443,-0.000176,24.016420,-0.0078,1.393
12808.00,7.472182,25.03399,-0.000177,24.015631,-0.0079,1.393
12810.00,7.471625,25.03406,-0.000176,24.015843,-0.0079,1.393
12812.00,7.471365,25.03436,-0.000175,24.016619,-0.0079,1.392
12814.00,7.471519,25.03398,-0.000176,24.016739,-0.0078,1.393
12816.00,7.471526,25.03473,-0.000176,24.016217,-0.0079,1.394
12818.00,7.470882,25.03543,-0.000177,24.016556,-0.0078,1.393
12820.00,7.470557,25.03520,-0.000177,24.017085,-0.0078,1.393
12822.00,7.470368,25.03466,-0.000175,24.016392,-0.0078,1.393
12824.00,7.470961,25.03461,-0.000176,24.016503,-0.0078,1.393
12826.00,7.471150,25.03498,-0.000176,24.016376,-0.0079,1.393
12828.00,7.470071,25.03482,-0.000177,24.015992,-0.0078,1.393
12830.00,7.470630,25.03481,-0.000177,24.016824,-0.0078,1.394
12832.00,7.470237,25.03459,-0.000175,24.015361,-0.0078,1.392
12834.00,7.470858,25.03489,-0.000175,24.016496,-0.0078,1.393
12836.00,7.470942,25.03441,-0.000175,24.016697,-0.0078,1.393
12838.00,7.470501,25.03432,-0.000175,24.016494,-0.0078,1.393
12840.00,7.470524,25.03429,-0.000176,24.016449,-0.0078,1.393
12842.00,7.470355,25.03426,-0.000176,24.016191,-0.0078,1.393
12844.00,7.470222,25.03453,-0.000175,24.016476,-0.0078,1.393
12846.00,7.470842,25.03417,-0.000175,24.016496,-0.0078,1.392
12848.00,7.470652,25.03313,-0.000176,24.015232,-0.0079,1.393
12850.00,7.471273,25.03401,-0.000176,24.016209,-0.0078,1.393
12852.00,7.470802,25.03449,-0.000177,24.016235,-0.0078,1.393
12854.00,7.470714,25.03319,-0.000175,24.016360,-0.0078,1.393
12856.00,7.470682,25.03365,-0.000175,24.016507,-0.0078,1.393
12858.00,7.470815,25.03373,-0.000175,24.016498,-0.0079,1.393
12860.00,7.471411,25.03404,-0.000176,24.016565,-0.0079,1.393
12862.00,7.471288,25.03408,-0.000176,24.015776,-0.0078,1.393
12864.00,7.471370,25.03395,-0.000176,24.015852,-0.0079,1.393
12866.00,7.471351,25.03414,-0.000176,24.016563,-0.0079,1.394
12868.00,7.470459,25.03421,-0.000176,24.016362,-0.0078,1.394
12870.00,7.469376,25.03313,-0.000175,24.016113,-0.0078,1.393
12872.00,7.469796,25.03386,-0.000175,24.016251,-0.0078,1.393
12874.00,7.470221,25.03394,-0.000175,24.016436,-0.0078,1.392
12876.00,7.470100,25.03376,-0.000175,24.016472,-0.0078,1.393
12878.00,7.470294,25.03397,-0.000174,24.016552,-0.0078,1.393
12880.00,7.470782,25.03461,-0.000175,24.016666,-0.0078,1.393
12882.00,7.470395,25.03389,-0.000176,24.016470,-0.0078,1.393
12884.00,7.470572,25.03401,-0.000175,24.016400,-0.0078,1.393
12886.00,7.470377,25.03321,-0.000174,24.016150,-0.0078,1.393
12888.00,7.470354,25.03376,-0.000175,24.016673,-0.0078,1.393
12890.00,7.470857,25.03352,-0.000177,24.016606,-0.0078,1.393
12892.00,7.471085,25.03356,-0.000177,24.016623,-0.0079,1.393
12894.00,7.470340,25.03456,-0.000176,24.015919,-0.0079,1.393
12896.00,7.470119,25.03432,-0.000176,24.017116,-0.0078,1.393
12898.00,7.470592,25.03422,-0.000175,24.016871,-0.0078,1.393
12900.00,7.471536,25.03433,-0.000174,24.017505,-0.0078,1.393
12902.00,7.471847,25.03445,-0.000174,24.016659,-0.0078,1.394
12904.00,7.471427,25.03452,-0.000175,24.016965,-0.0078,1.393
12906.00,7.471442,25.03496,-0.000176,24.017176,-0.0079,1.393
12908.00,7.471164,25.03479,-0.000175,24.016619,-0.0078,1.393
12910.00,7.470771,25.03460,-0.000176,24.016266,-0.0079,1.393
12912.00,7.470331,25.03478,-0.000175,24.016742,-0.0079,1.393
12914.00,7.470999,25.03494,-0.000173,24.017286,-0.0078,1.393
12916.00,7.470663,25.03466,-0.000175,24.016844,-0.0078,1.393
12918.00,7.471293,25.03499,-0.000176,24.016606,-0.0079,1.393
12920.00,7.471952,25.03445,-0.000175,24.017226,-0.0078,1.392
12922.00,7.472350,25.03357,-0.000176,24.016724,-0.0078,1.393
12924.00,7.471675,25.03337,-0.000175,24.016837,-0.0078,1.393
12926.00,7.471470,25.03346,-0.000174,24.016525,-0.0078,1.393
12928.00,7.471217,25.03317,-0.000176,24.016130,-0.0078,1.392
12930.00,7.471678,25.03290,-0.000176,24.015664,-0.0078,1.392
12932.00,7.471695,25.03370,-0.000175,24.015756,-0.0078,1.393
12934.00,7.470828,25.03462,-0.000174,24.016711,-0.0078,1.393
12936.00,7.471296,25.03469,-0.000175,24.016291,-0.0078,1.393
12938.00,7.471931,25.03423,-0.000175,24.016334,-0.0078,1.393
12940.00,7.472203,25.03357,-0.000175,24.016800,-0.0078,1.392
12942.00,7.472011,25.03412,-0.000176,24.016791,-0.0078,1.392
12944.00,7.471433,25.03401,-0.000175,24.016715,-0.0078,1.393
12946.00,7.471016,25.03388,-0.000175,24.016733,-0.0078,1.393
12948.00,7.471226,25.03342,-0.000175,24.016253,-0.0078,1.393
12950.00,7.471303,25.03358,-0.000174,24.016479,-0.0078,1.393
12952.00,7.471268,25.03348,-0.000176,24.017130,-0.0078,1.393
12954.00,7.470997,25.03327,-0.000175,24.017018,-0.0078,1.393
12956.00,7.471267,25.03388,-0.000175,24.016811,-0.0078,1.393
12958.00,7.471133,25.03383,-0.000175,24.015903,-0.0078,1.393
12960.00,7.471117,25.03330,-0.000175,24.016420,-0.0079,1.392
12962.00,7.471522,25.03363,-0.000175,24.016715,-0.0078,1.393
12964.00,7.471272,25.03315,-0.000175,24.016420,-0.0078,1.393
12966.00,7.471786,25.03334,-0.000176,24.016322,-0.0079,1.392
12968.00,7.471418,25.03282,-0.000175,24.016090,-0.0079,1.393
12970.00,7.471181,25.03300,-0.000175,24.017092,-0.0078,1.393
12972.00,7.470936,25.03303,-0.000174,24.016188,-0.0078,1.393
12974.00,7.471070,25.03267,-0.000175,24.016653,-0.0078,1.392
12976.00,7.471188,25.03276,-0.000176,24.016904,-0.0078,1.392
12978.00,7.471036,25.03263,-0.000177,24.016073,-0.0078,1.393
12980.00,7.470891,25.03381,-0.000175,24.016624,-0.0078,1.393
12982.00,7.471063,25.03318,-0.000176,24.016295,-0.0078,1.393
12984.00,7.470685,25.03324,-0.000176,24.016554,-0.0078,1.393
12986.00,7.470843,25.03351,-0.000176,24.016534,-0.0078,1.392
12988.00,7.471741,25.03436,-0.000175,24.016710,-0.0078,1.393
12990.00,7.471886,25.03454,-0.000175,24.016389,-0.0078,1.393
12992.00,7.471525,25.03394,-0.000176,24.016583,-0.0078,1.392
12994.00,7.471306,25.03360,-0.000175,24.016331,-0.0078,1.392
12996.00,7.471577,25.03340,-0.000176,24.016565,-0.0079,1.392
12998.00,7.472192,25.03384,-0.000176,24.016409,-0.0079,1.392
13000.00,7.472215,25.03361,-0.000176,24.016434,-0.0078,1.393
13002.00,7.472202,25.03422,-0.000176,24.016922,-0.0079,1.393
13004.00,7.471587,25.03429,-0.000175,24.016715,-0.0079,1.392
13006.00,7.471372,25.03393,-0.000175,24.016690,-0.0078,1.392
13008.00,7.470588,25.03482,-0.000175,24.016583,-0.0078,1.392
13010.00,7.471298,25.03468,-0.000175,24.016695,-0.0078,1.392
13012.00,7.471177,25.03403,-0.000174,24.016059,-0.0078,1.393
13014.00,7.471552,25.03437,-0.000176,24.016693,-0.0078,1.393
13016.00,7.471723,25.03489,-0.000176,24.016043,-0.0079,1.392
13018.00,7.471450,25.03496,-0.000176,24.016224,-0.0079,1.393
13020.00,7.471908,25.03470,-0.000175,24.016688,-0.0078,1.393
13022.00,7.471791,25.03471,-0.000176,24.016086,-0.0078,1.392
13024.00,7.471438,25.03444,-0.000175,24.016271,-0.0079,1.392
13026.00,7.471400,25.03430,-0.000176,24.016331,-0.0078,1.393
13028.00,7.471505,25.03357,-0.000176,24.015854,-0.0078,1.393
13030.00,7.472009,25.03363,-0.000175,24.015742,-0.0079,1.393
13032.00,7.472304,25.03340,-0.000176,24.015617,-0.0078,1.392
13034.00,7.471808,25.03293,-0.000176,24.015858,-0.0078,1.393
13036.00,7.471666,25.03252,-0.000176,24.016333,-0.0079,1.392
13038.00,7.471102,25.03257,-0.000175,24.016325,-0.0078,1.392
13040.00,7.470730,25.03304,-0.000176,24.016287,-0.0078,1.393
13042.00,7.471554,25.03211,-0.000176,24.016046,-0.0078,1.392
13044.00,7.471712,25.03276,-0.000176,24.016198,-0.0079,1.392
13046.00,7.471616,25.03295,-0.000176,24.016423,-0.0079,1.392
13048.00,7.471813,25.03243,-0.000176,24.015785,-0.0079,1.392
13050.00,7.471671,25.03303,-0.000176,24.016624,-0.0079,1.392
13052.00,7.471556,25.03322,-0.000176,24.016148,-0.0078,1.392
13054.00,7.471229,25.03358,-0.000176,24.016434,-0.0078,1.392
13056.00,7.471629,25.03323,-0.000176,24.016376,-0.0078,1.392
13058.00,7.471491,25.03332,-0.000175,24.015836,-0.0079,1.392
13060.00,7.470840,25.03377,-0.000174,24.016556,-0.0079,1.392
13062.00,7.471165,25.03309,-0.000176,24.016508,-0.0079,1.392
13064.00,7.470282,25.03330,-0.000175,24.016958,-0.0079,1.392
13066.00,7.470266,25.03289,-0.000175,24.016628,-0.0078,1.392
13068.00,7.471464,25.03337,-0.000175,24.016530,-0.0078,1.392
13070.00,7.471344,25.03449,-0.000176,24.016605,-0.0078,1.393
13072.00,7.470725,25.03482,-0.000176,24.016416,-0.0078,1.392
13074.00,7.470896,25.03417,-0.000175,24.015597,-0.0078,1.392
13076.00,7.470631,25.03384,-0.000175,24.016380,-0.0079,1.392
13078.00,7.470813,25.03380,-0.000176,24.016133,-0.0079,1.392
13080.00,7.471375,25.03322,-0.000175,24.015676,-0.0079,1.393
13082.00,7.471532,25.03334,-0.000176,24.016380,-0.0078,1.393
13084.00,7.471782,25.03291,-0.000175,24.015834,-0.0078,1.392
13086.00,7.471018,25.03321,-0.000176,24.016621,-0.0079,1.392
13088.00,7.471250,25.03281,-0.000176,24.016079,-0.0079,1.392
13090.00,7.471437,25.03354,-0.000176,24.016044,-0.0079,1.392
13092.00,7.471386,25.03405,-0.000176,24.016432,-0.0078,1.392
13094.00,7.470336,25.03382,-0.000176,24.016160,-0.0079,1.392
13096.00,7.471476,25.03345,-0.000176,24.016869,-0.0079,1.392
13098.00,7.470517,25.03421,-0.000176,24.016086,-0.0079,1.392
13100.00,7.469979,25.03433,-0.000175,24.016597,-0.0078,1.392
13102.00,7.470045,25.03445,-0.000175,24.016896,-0.0078,1.392
13104.00,7.470478,25.03379,-0.000177,24.016146,-0.0079,1.393
13106.00,7.471081,25.03387,-0.000177,24.016516,-0.0079,1.393
13108.00,7.471978,25.03419,-0.000176,24.017054,-0.0079,1.392
13110.00,7.472001,25.03493,-0.000175,24.016773,-0.0078,1.392
13112.00,7.471681,25.03460,-0.000176,24.016626,-0.0079,1.392
13114.00,7.471497,25.03350,-0.000175,24.015979,-0.0079,1.392
13116.00,7.471070,25.03377,-0.000176,24.016673,-0.0078,1.392
13118.00,7.470943,25.03433,-0.000176,24.016641,-0.0079,1.392
13120.00,7.471210,25.03478,-0.000175,24.016334,-0.0078,1.392
13122.00,7.471155,25.03412,-0.000175,24.016866,-0.0078,1.392
13124.00,7.471382,25.03460,-0.000175,24.016773,-0.0078,1.392
13126.00,7.471600,25.03471,-0.000175,24.016590,-0.0078,1.393
13128.00,7.471845,25.03360,-0.000175,24.016724,-0.0079,1.392
13130.00,7.472049,25.03393,-0.000176,24.016693,-0.0079,1.392
13132.00,7.471425,25.03424,-0.000176,24.016465,-0.0079,1.392
13134.00,7.470837,25.03426,-0.000175,24.016588,-0.0079,1.392
13136.00,7.470779,25.03401,-0.000175,24.016769,-0.0078,1.392
13138.00,7.470545,25.03456,-0.000175,24.016481,-0.0078,1.392
13140.00,7.471479,25.03533,-0.000176,24.016104,-0.0079,1.392
13142.00,7.471730,25.03437,-0.000176,24.016293,-0.0079,1.392
13144.00,7.470580,25.03427,-0.000176,24.017319,-0.0078,1.392
13146.00,7.470670,25.03459,-0.000176,24.015888,-0.0078,1.392
13148.00,7.471086,25.03440,-0.000176,24.016034,-0.0078,1.392
13150.00,7.471957,25.03443,-0.000176,24.016313,-0.0079,1.392
13152.00,7.471814,25.03504,-0.000175,24.016249,-0.0079,1.392
13154.00,7.471375,25.03492,-0.000176,24.015941,-0.0079,1.391
13156.00,7.472029,25.03436,-0.000176,24.016242,-0.0079,1.392
13158.00,7.471746,25.03386,-0.000176,24.016663,-0.0079,1.392
13160.00,7.471563,25.03430,-0.000176,24.016708,-0.0079,1.392
13162.00,7.471088,25.03428,-0.000174,24.016430,-0.0079,1.392
13164.00,7.471314,25.03515,-0.000174,24.016590,-0.0079,1.391
13166.00,7.471118,25.03467,-0.000175,24.016643,-0.0078,1.392
13168.00,7.471075,25.03473,-0.000176,24.016403,-0.0079,1.392
13170.00,7.471514,25.03510,-0.000176,24.016309,-0.0078,1.392
13172.00,7.471486,25.03582,-0.000174,24.017382,-0.0078,1.392
13174.00,7.471901,25.03545,-0.000176,24.016102,-0.0078,1.392
13176.00,7.471916,25.03493,-0.000176,24.016621,-0.0078,1.392
13178.00,7.471455,25.03450,-0.000175,24.016362,-0.0078,1.392
13180.00,7.471237,25.03384,-0.000176,24.016769,-0.0079,1.392
13182.00,7.471535,25.03436,-0.000176,24.016840,-0.0079,1.392
13184.00,7.472059,25.03496,-0.000176,24.016418,-0.0078,1.392
13186.00,7.471762,25.03515,-0.000175,24.016474,-0.0078,1.392
13188.00,7.471726,25.03446,-0.000177,24.016460,-0.0078,1.392
13190.00,7.472083,25.03427,-0.000177,24.015792,-0.0078,1.391
13192.00,7.471498,25.03501,-0.000175,24.016427,-0.0079,1.392
13194.00,7.471615,25.03463,-0.000176,24.016343,-0.0079,1.392
13196.00,7.471803,25.03498,-0.000176,24.016110,-0.0079,1.392
13198.00,7.472715,25.03471,-0.000177,24.016973,-0.0078,1.392
13200.00,7.472230,25.03424,-0.000176,24.016733,-0.0079,1.392
13202.00,7.471324,25.03471,-0.000175,24.016512,-0.0079,1.392
13204.00,7.470932,25.03463,-0.000177,24.017032,-0.0079,1.392
13206.00,7.471209,25.03465,-0.000175,24.016516,-0.0078,1.392
@22,12.0000,24.0
13208.00,7.469567,25.03384,-0.000175,24.016503,-0.0078,1.392
13210.00,7.463260,25.03448,-0.000175,24.016004,-0.0078,1.391
13212.00,7.455575,25.03467,-0.000175,24.016418,-0.0078,1.390
13214.00,7.449890,25.03402,-0.000175,24.016632,-0.0078,1.391
13216.00,7.446748,25.03481,-0.000176,24.015887,-0.0079,1.391
13218.00,7.443779,25.03487,-0.000175,24.016746,-0.0078,1.392
13220.00,7.442983,25.03513,-0.000176,24.016090,-0.0079,1.393
13222.00,7.442357,25.03456,-0.000177,24.016601,-0.0079,1.392
13224.00,7.441619,25.03476,-0.000178,24.016494,-0.0079,1.393
13226.00,7.440924,25.03425,-0.000177,24.016760,-0.0078,1.393
13228.00,7.440404,25.03406,-0.000176,24.016217,-0.0078,1.393
13230.00,7.438934,25.03423,-0.000177,24.015907,-0.0079,1.393
13232.00,7.439484,25.03361,-0.000179,24.015691,-0.0079,1.393
13234.00,7.445581,25.03359,-0.000176,24.015948,-0.0078,1.394
13236.00,7.452738,25.03513,-0.000176,24.016641,-0.0078,1.393
13238.00,7.457510,25.03493,-0.000177,24.016704,-0.0079,1.394
13240.00,7.462127,25.03450,-0.000177,24.015829,-0.0079,1.394
13242.00,7.464194,25.03409,-0.000176,24.016354,-0.0078,1.393
13244.00,7.465058,25.03361,-0.000176,24.016164,-0.0078,1.392
13246.00,7.465903,25.03442,-0.000176,24.015965,-0.0079,1.392
13248.00,7.468500,25.03561,-0.000176,24.016320,-0.0079,1.391
13250.00,7.469211,25.03530,-0.000174,24.016311,-0.0079,1.391
13252.00,7.469652,25.03487,-0.000174,24.015800,-0.0079,1.391
[truncated: 53,532 more chars]
