# Supplementary material for: Hormonal steroids induce multidrug resistance and stress response genes in Neisseria gonorrhoeae by binding to MtrR
Source: Nat Commun. 2024 Feb 7;15:1153. doi: 10.1038/s41467-024-45195-1 (PMC10850145; doi:10.1038/s41467-024-45195-1)
Supplement: Supplementary file 6 — Source Data [file 41467_2024_45195_MOESM6_ESM.zip › Source Data/ITC/WT/Estrogen/1Estradiol125MtrR2022May17.itc]

$ITC
$ 25 
$NOT
$ 25 
$ 600 
$ 199 
$ 8 
$ 2 
$ADCGainCode:  3 
$False,True,True
$ 2 , 4 , 600 , 2 
$ 12 , 24 , 600 , 2 
$ 12 , 24 , 600 , 2 
$ 12 , 24 , 600 , 2 
$ 12 , 24 , 600 , 2 
$ 12 , 24 , 600 , 2 
$ 12 , 24 , 600 , 2 
$ 12 , 24 , 600 , 2 
$ 12 , 24 , 600 , 2 
$ 12 , 24 , 600 , 2 
$ 12 , 24 , 600 , 2 
$ 12 , 24 , 600 , 2 
$ 12 , 24 , 600 , 2 
$ 12 , 24 , 600 , 2 
$ 12 , 24 , 600 , 2 
$ 12 , 24 , 600 , 2 
$ 12 , 24 , 600 , 2 
$ 12 , 24 , 600 , 2 
$ 12 , 24 , 600 , 2 
$ 12 , 24 , 600 , 2 
$ 12 , 24 , 600 , 2 
$ 12 , 24 , 600 , 2 
$ 12 , 24 , 600 , 2 
$ 12 , 24 , 600 , 2 
$ 12 , 24 , 600 , 2 
# 0 
# 0.125 
# 0.05 
# 1.4485 
# 25 
# 28.9316 
# 15.91949 
?
% VPITC12.10.1003
% 1.4485 
% 28.9316 
%-1.096232 , 100.1901 
% 0.443748 , 95.77349 
% 0.2232 
% 124.02 , 123.95 
% 1 , 80 
%-0.001812 , 0.055139 
% 0 , 8 
% 0 , 18 
% 104422       320637 
% 101.8 
% 260 , 310 , 470 , 530 
% 0.08632 ,-0.00346 , 0.0000110163 , 0.000000290198 ,-0.0000000019883 
% VPViewer2000 Ver: 1.40.0
@0
2.00,7.735876,25.00551,-0.000165,24.017565,-0.0077,1.379
4.00,7.736170,25.00539,-0.000165,24.017145,-0.0077,1.378
6.00,7.734967,25.00575,-0.000165,24.018187,-0.0077,1.378
8.00,7.734818,25.00602,-0.000164,24.017736,-0.0078,1.379
10.00,7.735171,25.00479,-0.000163,24.017400,-0.0078,1.379
12.00,7.735358,25.00474,-0.000162,24.016965,-0.0077,1.378
14.00,7.734427,25.00472,-0.000162,24.017716,-0.0077,1.378
16.00,7.734894,25.00481,-0.000164,24.018051,-0.0077,1.379
18.00,7.733929,25.00480,-0.000163,24.017696,-0.0077,1.379
20.00,7.732347,25.00484,-0.000164,24.017442,-0.0077,1.378
22.00,7.732760,25.00414,-0.000163,24.017645,-0.0078,1.378
24.00,7.732944,25.00389,-0.000161,24.017486,-0.0078,1.379
26.00,7.732571,25.00383,-0.000165,24.017679,-0.0077,1.379
28.00,7.732306,25.00416,-0.000165,24.017286,-0.0078,1.379
30.00,7.732258,25.00328,-0.000164,24.018428,-0.0077,1.378
32.00,7.730949,25.00388,-0.000162,24.017719,-0.0077,1.378
34.00,7.730089,25.00483,-0.000164,24.017736,-0.0077,1.378
36.00,7.729928,25.00485,-0.000164,24.017674,-0.0077,1.378
38.00,7.729473,25.00498,-0.000164,24.018209,-0.0077,1.379
40.00,7.728297,25.00469,-0.000167,24.017495,-0.0077,1.379
42.00,7.727690,25.00438,-0.000165,24.017331,-0.0077,1.378
44.00,7.727806,25.00407,-0.000164,24.017904,-0.0078,1.378
46.00,7.727592,25.00489,-0.000163,24.017618,-0.0077,1.378
48.00,7.728399,25.00437,-0.000165,24.018167,-0.0077,1.379
50.00,7.727410,25.00430,-0.000164,24.017206,-0.0077,1.378
52.00,7.726185,25.00352,-0.000164,24.017317,-0.0077,1.379
54.00,7.725137,25.00433,-0.000165,24.017431,-0.0077,1.378
56.00,7.724625,25.00473,-0.000166,24.017989,-0.0077,1.379
58.00,7.724866,25.00482,-0.000165,24.017069,-0.0077,1.379
60.00,7.724907,25.00461,-0.000166,24.017689,-0.0077,1.378
62.00,7.723473,25.00381,-0.000164,24.017487,-0.0077,1.378
64.00,7.722282,25.00380,-0.000165,24.017708,-0.0077,1.379
66.00,7.722406,25.00415,-0.000166,24.017032,-0.0077,1.379
68.00,7.722515,25.00530,-0.000166,24.018017,-0.0077,1.379
70.00,7.721718,25.00522,-0.000165,24.017892,-0.0077,1.378
72.00,7.721029,25.00517,-0.000164,24.017072,-0.0078,1.378
74.00,7.720379,25.00467,-0.000165,24.017955,-0.0077,1.378
76.00,7.720250,25.00445,-0.000165,24.017995,-0.0078,1.378
78.00,7.720276,25.00472,-0.000165,24.017562,-0.0078,1.378
80.00,7.720153,25.00455,-0.000165,24.017409,-0.0077,1.378
82.00,7.720091,25.00526,-0.000165,24.017531,-0.0077,1.379
84.00,7.719495,25.00500,-0.000165,24.017293,-0.0077,1.379
86.00,7.718598,25.00459,-0.000165,24.017743,-0.0077,1.378
88.00,7.717885,25.00470,-0.000166,24.017658,-0.0077,1.379
90.00,7.717098,25.00597,-0.000166,24.018017,-0.0078,1.378
92.00,7.716131,25.00558,-0.000165,24.017190,-0.0077,1.379
94.00,7.715346,25.00485,-0.000165,24.017188,-0.0077,1.379
96.00,7.715857,25.00463,-0.000164,24.018122,-0.0077,1.378
98.00,7.716099,25.00435,-0.000164,24.017402,-0.0077,1.379
100.00,7.716726,25.00463,-0.000166,24.017328,-0.0077,1.380
102.00,7.715558,25.00540,-0.000165,24.017676,-0.0077,1.379
104.00,7.715228,25.00530,-0.000164,24.016711,-0.0077,1.379
106.00,7.713609,25.00563,-0.000165,24.017629,-0.0078,1.379
108.00,7.714014,25.00506,-0.000164,24.017562,-0.0078,1.378
110.00,7.713623,25.00544,-0.000164,24.017783,-0.0078,1.379
112.00,7.714350,25.00543,-0.000164,24.017919,-0.0077,1.378
114.00,7.713591,25.00493,-0.000163,24.018033,-0.0077,1.379
116.00,7.712305,25.00565,-0.000164,24.018033,-0.0078,1.379
118.00,7.710864,25.00546,-0.000165,24.017424,-0.0077,1.379
120.00,7.710231,25.00528,-0.000164,24.017422,-0.0077,1.379
122.00,7.710289,25.00469,-0.000165,24.017797,-0.0077,1.378
124.00,7.710102,25.00515,-0.000164,24.017312,-0.0077,1.378
126.00,7.708387,25.00552,-0.000165,24.017815,-0.0077,1.379
128.00,7.708412,25.00525,-0.000166,24.018298,-0.0077,1.379
130.00,7.709074,25.00629,-0.000165,24.017748,-0.0077,1.378
132.00,7.708251,25.00625,-0.000164,24.017306,-0.0077,1.379
134.00,7.707369,25.00594,-0.000165,24.018649,-0.0077,1.379
136.00,7.707206,25.00578,-0.000165,24.018423,-0.0078,1.378
138.00,7.707142,25.00668,-0.000166,24.017892,-0.0077,1.378
140.00,7.706023,25.00738,-0.000165,24.017529,-0.0077,1.379
142.00,7.705978,25.00736,-0.000165,24.018229,-0.0077,1.379
144.00,7.705842,25.00703,-0.000165,24.017957,-0.0077,1.378
146.00,7.705731,25.00680,-0.000164,24.016864,-0.0077,1.378
148.00,7.705555,25.00723,-0.000164,24.018254,-0.0077,1.378
150.00,7.705300,25.00617,-0.000164,24.017190,-0.0077,1.380
152.00,7.705331,25.00610,-0.000166,24.018153,-0.0077,1.379
154.00,7.703814,25.00635,-0.000166,24.018169,-0.0078,1.379
156.00,7.703186,25.00547,-0.000165,24.017341,-0.0078,1.378
158.00,7.703370,25.00542,-0.000166,24.017076,-0.0077,1.379
160.00,7.703183,25.00550,-0.000165,24.017020,-0.0077,1.379
162.00,7.703778,25.00480,-0.000165,24.017418,-0.0077,1.379
164.00,7.703456,25.00562,-0.000166,24.017993,-0.0077,1.378
166.00,7.702931,25.00571,-0.000164,24.017279,-0.0077,1.378
168.00,7.701726,25.00516,-0.000163,24.017589,-0.0077,1.378
170.00,7.701289,25.00535,-0.000164,24.017389,-0.0077,1.378
172.00,7.701899,25.00491,-0.000163,24.017926,-0.0077,1.379
174.00,7.701115,25.00528,-0.000163,24.017857,-0.0077,1.378
176.00,7.701129,25.00627,-0.000163,24.018066,-0.0077,1.378
178.00,7.701278,25.00475,-0.000163,24.018046,-0.0077,1.379
180.00,7.701216,25.00480,-0.000167,24.017464,-0.0077,1.379
182.00,7.700620,25.00460,-0.000166,24.017243,-0.0077,1.379
184.00,7.699613,25.00477,-0.000166,24.017438,-0.0077,1.379
186.00,7.699710,25.00373,-0.000164,24.017331,-0.0077,1.378
188.00,7.698364,25.00433,-0.000164,24.017370,-0.0077,1.378
190.00,7.697517,25.00488,-0.000166,24.017600,-0.0077,1.378
192.00,7.696690,25.00434,-0.000163,24.017658,-0.0077,1.379
194.00,7.696090,25.00397,-0.000163,24.017408,-0.0077,1.379
196.00,7.695556,25.00416,-0.000165,24.018111,-0.0077,1.378
198.00,7.695256,25.00477,-0.000165,24.017582,-0.0077,1.379
200.00,7.694321,25.00458,-0.000165,24.017451,-0.0077,1.379
202.00,7.694244,25.00420,-0.000164,24.017297,-0.0077,1.379
204.00,7.695051,25.00495,-0.000165,24.017261,-0.0077,1.378
206.00,7.694336,25.00498,-0.000166,24.018086,-0.0077,1.378
208.00,7.694293,25.00508,-0.000165,24.018104,-0.0077,1.378
210.00,7.693570,25.00472,-0.000165,24.017469,-0.0078,1.379
212.00,7.693331,25.00461,-0.000165,24.017346,-0.0077,1.378
214.00,7.693557,25.00470,-0.000166,24.017908,-0.0077,1.378
216.00,7.693287,25.00462,-0.000165,24.017618,-0.0078,1.379
218.00,7.692708,25.00523,-0.000165,24.017174,-0.0077,1.379
220.00,7.692688,25.00561,-0.000164,24.017520,-0.0077,1.379
222.00,7.691585,25.00556,-0.000165,24.017370,-0.0077,1.378
224.00,7.690948,25.00469,-0.000166,24.017825,-0.0077,1.379
226.00,7.690411,25.00423,-0.000166,24.017540,-0.0077,1.378
228.00,7.689565,25.00413,-0.000165,24.017930,-0.0077,1.378
230.00,7.689492,25.00320,-0.000165,24.017654,-0.0077,1.379
232.00,7.689140,25.00273,-0.000165,24.017951,-0.0077,1.379
234.00,7.688589,25.00369,-0.000166,24.017830,-0.0077,1.379
236.00,7.688537,25.00406,-0.000165,24.017850,-0.0077,1.378
238.00,7.688318,25.00409,-0.000165,24.017828,-0.0077,1.378
240.00,7.688348,25.00419,-0.000165,24.017892,-0.0078,1.378
242.00,7.688617,25.00412,-0.000165,24.017400,-0.0077,1.378
244.00,7.687992,25.00442,-0.000165,24.017389,-0.0078,1.378
246.00,7.686333,25.00415,-0.000166,24.017951,-0.0077,1.379
248.00,7.685263,25.00437,-0.000165,24.017732,-0.0077,1.379
250.00,7.685050,25.00492,-0.000165,24.017420,-0.0077,1.378
252.00,7.685341,25.00455,-0.000167,24.016615,-0.0078,1.379
254.00,7.685694,25.00477,-0.000167,24.017364,-0.0077,1.379
256.00,7.685192,25.00399,-0.000167,24.017667,-0.0077,1.378
258.00,7.684580,25.00451,-0.000166,24.017495,-0.0077,1.379
260.00,7.683938,25.00421,-0.000165,24.017351,-0.0077,1.379
262.00,7.683760,25.00407,-0.000165,24.017801,-0.0077,1.378
264.00,7.684970,25.00453,-0.000165,24.017734,-0.0077,1.379
266.00,7.684496,25.00458,-0.000165,24.017290,-0.0077,1.379
268.00,7.684209,25.00399,-0.000165,24.017743,-0.0078,1.379
270.00,7.685475,25.00438,-0.000165,24.017549,-0.0077,1.379
272.00,7.684255,25.00546,-0.000165,24.017817,-0.0077,1.378
274.00,7.683226,25.00562,-0.000165,24.017917,-0.0077,1.378
276.00,7.681965,25.00610,-0.000164,24.017736,-0.0077,1.378
278.00,7.680743,25.00697,-0.000165,24.017634,-0.0077,1.378
280.00,7.680952,25.00685,-0.000165,24.017598,-0.0077,1.379
282.00,7.680648,25.00682,-0.000166,24.017573,-0.0077,1.379
284.00,7.681045,25.00691,-0.000167,24.017003,-0.0077,1.380
286.00,7.680798,25.00594,-0.000167,24.017689,-0.0077,1.379
288.00,7.679602,25.00594,-0.000166,24.017638,-0.0077,1.379
290.00,7.679406,25.00546,-0.000164,24.017886,-0.0077,1.378
292.00,7.678838,25.00600,-0.000163,24.017219,-0.0077,1.378
294.00,7.679158,25.00674,-0.000164,24.016847,-0.0078,1.378
296.00,7.679736,25.00680,-0.000164,24.016679,-0.0077,1.379
298.00,7.679247,25.00559,-0.000164,24.017933,-0.0077,1.379
300.00,7.677618,25.00604,-0.000164,24.018076,-0.0077,1.379
302.00,7.677596,25.00718,-0.000164,24.018024,-0.0077,1.379
304.00,7.677138,25.00727,-0.000165,24.017038,-0.0077,1.378
306.00,7.676579,25.00687,-0.000163,24.017428,-0.0077,1.379
308.00,7.677286,25.00605,-0.000163,24.017870,-0.0077,1.379
310.00,7.677024,25.00566,-0.000165,24.018009,-0.0077,1.379
312.00,7.675557,25.00643,-0.000165,24.017480,-0.0077,1.379
314.00,7.674644,25.00674,-0.000165,24.017881,-0.0077,1.379
316.00,7.674383,25.00662,-0.000165,24.018325,-0.0077,1.379
318.00,7.673559,25.00547,-0.000165,24.018432,-0.0077,1.379
320.00,7.673657,25.00506,-0.000166,24.018100,-0.0077,1.379
322.00,7.674311,25.00588,-0.000164,24.017203,-0.0077,1.378
324.00,7.673594,25.00614,-0.000164,24.017852,-0.0077,1.379
326.00,7.671988,25.00556,-0.000165,24.017759,-0.0077,1.379
328.00,7.672297,25.00495,-0.000165,24.017777,-0.0077,1.378
330.00,7.673199,25.00570,-0.000166,24.018089,-0.0077,1.379
332.00,7.672946,25.00536,-0.000164,24.017788,-0.0077,1.379
334.00,7.672414,25.00541,-0.000165,24.018234,-0.0077,1.379
336.00,7.671850,25.00557,-0.000165,24.017502,-0.0077,1.379
338.00,7.671847,25.00544,-0.000165,24.017808,-0.0077,1.378
340.00,7.671699,25.00572,-0.000165,24.017661,-0.0077,1.378
342.00,7.670479,25.00556,-0.000165,24.017861,-0.0078,1.379
344.00,7.670592,25.00557,-0.000166,24.017897,-0.0077,1.379
346.00,7.670478,25.00550,-0.000166,24.017752,-0.0077,1.379
348.00,7.668385,25.00597,-0.000165,24.017074,-0.0077,1.379
350.00,7.668202,25.00601,-0.000166,24.017542,-0.0078,1.379
352.00,7.667935,25.00580,-0.000165,24.018033,-0.0077,1.379
354.00,7.667960,25.00620,-0.000167,24.018113,-0.0077,1.378
356.00,7.667893,25.00553,-0.000165,24.017023,-0.0077,1.378
358.00,7.668470,25.00621,-0.000165,24.017652,-0.0077,1.379
360.00,7.667899,25.00683,-0.000165,24.017629,-0.0077,1.379
362.00,7.667712,25.00682,-0.000165,24.018042,-0.0077,1.379
364.00,7.666514,25.00728,-0.000165,24.017699,-0.0077,1.380
366.00,7.665633,25.00692,-0.000166,24.018183,-0.0077,1.379
368.00,7.665654,25.00707,-0.000166,24.018006,-0.0077,1.379
370.00,7.665531,25.00633,-0.000166,24.017516,-0.0078,1.379
372.00,7.666328,25.00663,-0.000165,24.017855,-0.0077,1.379
374.00,7.666265,25.00647,-0.000165,24.017645,-0.0077,1.379
376.00,7.665995,25.00623,-0.000164,24.017835,-0.0077,1.379
378.00,7.664992,25.00742,-0.000164,24.017293,-0.0077,1.379
380.00,7.664531,25.00677,-0.000165,24.017275,-0.0077,1.379
382.00,7.664757,25.00661,-0.000165,24.017612,-0.0077,1.379
384.00,7.663913,25.00656,-0.000164,24.017803,-0.0077,1.379
386.00,7.662838,25.00710,-0.000165,24.017627,-0.0077,1.379
388.00,7.663052,25.00643,-0.000166,24.017743,-0.0077,1.379
390.00,7.662860,25.00675,-0.000166,24.017854,-0.0077,1.379
392.00,7.662508,25.00704,-0.000165,24.017850,-0.0077,1.378
394.00,7.661849,25.00723,-0.000165,24.017647,-0.0077,1.378
396.00,7.662642,25.00705,-0.000165,24.017596,-0.0077,1.379
398.00,7.661723,25.00748,-0.000164,24.017409,-0.0077,1.379
400.00,7.661915,25.00709,-0.000164,24.018225,-0.0077,1.379
402.00,7.661208,25.00624,-0.000165,24.018164,-0.0077,1.379
404.00,7.660346,25.00611,-0.000165,24.017777,-0.0077,1.379
406.00,7.659391,25.00601,-0.000164,24.017670,-0.0077,1.379
408.00,7.658464,25.00675,-0.000164,24.017500,-0.0077,1.379
410.00,7.658706,25.00650,-0.000165,24.017872,-0.0077,1.379
412.00,7.658807,25.00675,-0.000165,24.017846,-0.0077,1.379
414.00,7.658050,25.00604,-0.000165,24.017765,-0.0077,1.379
416.00,7.657927,25.00629,-0.000165,24.018198,-0.0077,1.379
418.00,7.658171,25.00624,-0.000164,24.017777,-0.0077,1.379
420.00,7.658058,25.00609,-0.000164,24.017741,-0.0077,1.379
422.00,7.658251,25.00622,-0.000166,24.017377,-0.0077,1.380
424.00,7.658124,25.00512,-0.000166,24.017741,-0.0077,1.378
426.00,7.658175,25.00493,-0.000164,24.017768,-0.0077,1.379
428.00,7.657470,25.00554,-0.000164,24.017313,-0.0077,1.379
430.00,7.656790,25.00512,-0.000165,24.017375,-0.0077,1.379
432.00,7.656132,25.00489,-0.000167,24.018232,-0.0077,1.380
434.00,7.655873,25.00479,-0.000166,24.017870,-0.0077,1.379
436.00,7.655474,25.00603,-0.000166,24.017667,-0.0077,1.380
438.00,7.654584,25.00641,-0.000167,24.017950,-0.0077,1.379
440.00,7.655270,25.00632,-0.000168,24.018062,-0.0077,1.380
442.00,7.655036,25.00580,-0.000168,24.018133,-0.0077,1.379
444.00,7.654316,25.00610,-0.000167,24.017319,-0.0077,1.379
446.00,7.653570,25.00617,-0.000166,24.017676,-0.0077,1.379
448.00,7.653001,25.00592,-0.000166,24.017922,-0.0077,1.379
450.00,7.653212,25.00576,-0.000166,24.018367,-0.0077,1.379
452.00,7.653250,25.00599,-0.000166,24.017681,-0.0077,1.379
454.00,7.654313,25.00638,-0.000167,24.017179,-0.0078,1.379
456.00,7.654415,25.00640,-0.000167,24.017502,-0.0077,1.379
458.00,7.653524,25.00685,-0.000167,24.017525,-0.0077,1.379
460.00,7.651484,25.00678,-0.000166,24.017518,-0.0077,1.379
462.00,7.651418,25.00601,-0.000167,24.018008,-0.0077,1.379
464.00,7.650726,25.00562,-0.000167,24.017440,-0.0077,1.379
466.00,7.650775,25.00623,-0.000167,24.017879,-0.0078,1.379
468.00,7.650861,25.00604,-0.000168,24.017964,-0.0078,1.380
470.00,7.650778,25.00601,-0.000167,24.018198,-0.0077,1.380
472.00,7.650639,25.00575,-0.000168,24.017368,-0.0077,1.379
474.00,7.651384,25.00622,-0.000167,24.017913,-0.0077,1.379
476.00,7.651306,25.00693,-0.000166,24.017883,-0.0077,1.379
478.00,7.650473,25.00628,-0.000165,24.017705,-0.0077,1.379
480.00,7.649220,25.00602,-0.000165,24.018118,-0.0077,1.379
482.00,7.649286,25.00557,-0.000166,24.018008,-0.0077,1.380
484.00,7.648526,25.00671,-0.000167,24.018265,-0.0077,1.379
486.00,7.647737,25.00586,-0.000166,24.017864,-0.0077,1.379
488.00,7.647379,25.00542,-0.000166,24.017598,-0.0077,1.379
490.00,7.646874,25.00615,-0.000166,24.018231,-0.0078,1.380
492.00,7.646831,25.00611,-0.000166,24.017359,-0.0077,1.379
494.00,7.646182,25.00503,-0.000166,24.017415,-0.0077,1.379
496.00,7.646906,25.00650,-0.000167,24.017977,-0.0077,1.380
498.00,7.646836,25.00656,-0.000167,24.017852,-0.0077,1.379
500.00,7.645311,25.00638,-0.000167,24.017453,-0.0078,1.379
502.00,7.645068,25.00590,-0.000167,24.017520,-0.0077,1.380
504.00,7.645268,25.00641,-0.000168,24.017689,-0.0077,1.379
506.00,7.645485,25.00668,-0.000166,24.017585,-0.0077,1.378
508.00,7.645738,25.00613,-0.000167,24.017174,-0.0077,1.379
510.00,7.645587,25.00637,-0.000166,24.017645,-0.0078,1.379
512.00,7.645872,25.00629,-0.000166,24.017339,-0.0077,1.379
514.00,7.645373,25.00524,-0.000167,24.017837,-0.0077,1.380
516.00,7.643959,25.00554,-0.000168,24.017881,-0.0077,1.380
518.00,7.642083,25.00525,-0.000168,24.017295,-0.0077,1.380
520.00,7.641843,25.00565,-0.000168,24.017819,-0.0077,1.379
522.00,7.642721,25.00670,-0.000168,24.017359,-0.0078,1.379
524.00,7.642658,25.00576,-0.000167,24.017567,-0.0077,1.379
526.00,7.642594,25.00525,-0.000166,24.017603,-0.0077,1.378
528.00,7.642736,25.00576,-0.000166,24.017725,-0.0077,1.379
530.00,7.642271,25.00584,-0.000166,24.017926,-0.0077,1.379
532.00,7.641894,25.00485,-0.000166,24.017342,-0.0078,1.380
534.00,7.641560,25.00515,-0.000166,24.017863,-0.0077,1.379
536.00,7.641020,25.00540,-0.000167,24.017883,-0.0078,1.379
538.00,7.640627,25.00506,-0.000168,24.017518,-0.0077,1.380
540.00,7.640759,25.00584,-0.000167,24.017462,-0.0077,1.380
542.00,7.640254,25.00635,-0.000166,24.018171,-0.0077,1.379
544.00,7.639471,25.00658,-0.000167,24.017676,-0.0078,1.379
546.00,7.639486,25.00538,-0.000166,24.017641,-0.0078,1.379
548.00,7.639689,25.00491,-0.000168,24.017516,-0.0078,1.380
550.00,7.638617,25.00497,-0.000167,24.017989,-0.0077,1.380
552.00,7.638992,25.00473,-0.000167,24.017616,-0.0077,1.379
554.00,7.638573,25.00550,-0.000167,24.018183,-0.0077,1.379
556.00,7.638602,25.00527,-0.000167,24.017232,-0.0077,1.379
558.00,7.638340,25.00477,-0.000167,24.016971,-0.0078,1.379
560.00,7.637733,25.00502,-0.000166,24.017326,-0.0077,1.379
562.00,7.637779,25.00586,-0.000166,24.017855,-0.0077,1.379
564.00,7.637636,25.00551,-0.000166,24.018046,-0.0077,1.379
566.00,7.637805,25.00541,-0.000165,24.017301,-0.0077,1.379
568.00,7.637552,25.00545,-0.000166,24.017815,-0.0077,1.379
570.00,7.637222,25.00527,-0.000167,24.017643,-0.0078,1.380
572.00,7.636802,25.00561,-0.000167,24.018269,-0.0078,1.380
574.00,7.636520,25.00578,-0.000167,24.017493,-0.0077,1.380
576.00,7.635335,25.00467,-0.000167,24.017261,-0.0077,1.380
578.00,7.634685,25.00473,-0.000166,24.017201,-0.0077,1.379
580.00,7.634814,25.00417,-0.000166,24.017636,-0.0077,1.379
582.00,7.634116,25.00540,-0.000166,24.017770,-0.0077,1.379
584.00,7.634705,25.00567,-0.000165,24.017188,-0.0077,1.380
586.00,7.635230,25.00517,-0.000166,24.017371,-0.0077,1.379
588.00,7.634184,25.00553,-0.000166,24.017496,-0.0077,1.380
590.00,7.633313,25.00583,-0.000166,24.017752,-0.0077,1.380
592.00,7.632971,25.00478,-0.000166,24.017928,-0.0077,1.379
594.00,7.632764,25.00492,-0.000166,24.018599,-0.0077,1.379
596.00,7.632216,25.00516,-0.000166,24.017192,-0.0077,1.380
598.00,7.632699,25.00538,-0.000166,24.017922,-0.0077,1.380
600.00,7.632218,25.00607,-0.000165,24.018321,-0.0077,1.379
@1,2.0000,4.0
602.00,7.631891,25.00538,-0.000166,24.017279,-0.0077,1.379
604.00,7.631524,25.00516,-0.000166,24.018564,-0.0077,1.380
606.00,7.628007,25.00500,-0.000166,24.017991,-0.0077,1.379
608.00,7.626273,25.00555,-0.000166,24.018521,-0.0077,1.379
610.00,7.624988,25.00524,-0.000166,24.018312,-0.0077,1.380
612.00,7.622662,25.00565,-0.000166,24.018053,-0.0077,1.379
614.00,7.622506,25.00564,-0.000165,24.017607,-0.0077,1.380
616.00,7.622669,25.00512,-0.000166,24.018263,-0.0077,1.380
618.00,7.623117,25.00610,-0.000165,24.017805,-0.0077,1.379
620.00,7.622999,25.00560,-0.000165,24.017420,-0.0077,1.379
622.00,7.622472,25.00580,-0.000166,24.017991,-0.0077,1.380
624.00,7.622218,25.00581,-0.000167,24.017863,-0.0077,1.379
626.00,7.622064,25.00545,-0.000166,24.017861,-0.0077,1.380
628.00,7.622413,25.00497,-0.000166,24.017491,-0.0077,1.380
630.00,7.622759,25.00553,-0.000165,24.017143,-0.0078,1.379
632.00,7.623527,25.00498,-0.000167,24.017991,-0.0078,1.380
634.00,7.622590,25.00501,-0.000168,24.017725,-0.0077,1.379
636.00,7.622471,25.00582,-0.000167,24.017799,-0.0077,1.380
638.00,7.623467,25.00520,-0.000166,24.017377,-0.0077,1.379
640.00,7.623309,25.00581,-0.000166,24.017157,-0.0077,1.379
642.00,7.623120,25.00591,-0.000166,24.017685,-0.0077,1.379
644.00,7.622347,25.00525,-0.000166,24.018289,-0.0077,1.380
646.00,7.622541,25.00580,-0.000166,24.018055,-0.0077,1.379
648.00,7.622865,25.00633,-0.000167,24.017370,-0.0077,1.380
650.00,7.622516,25.00647,-0.000168,24.017496,-0.0077,1.379
652.00,7.622220,25.00732,-0.000166,24.017902,-0.0077,1.380
654.00,7.623136,25.00728,-0.000166,24.017663,-0.0077,1.380
656.00,7.623823,25.00638,-0.000166,24.017206,-0.0077,1.380
658.00,7.623595,25.00664,-0.000165,24.017065,-0.0077,1.379
660.00,7.623468,25.00627,-0.000165,24.017917,-0.0077,1.379
662.00,7.622669,25.00601,-0.000166,24.017304,-0.0077,1.380
664.00,7.623236,25.00615,-0.000165,24.016960,-0.0077,1.379
666.00,7.623068,25.00655,-0.000166,24.017672,-0.0077,1.380
668.00,7.622924,25.00656,-0.000167,24.017904,-0.0077,1.379
670.00,7.622271,25.00659,-0.000166,24.017995,-0.0077,1.379
672.00,7.622284,25.00706,-0.000167,24.017168,-0.0077,1.380
674.00,7.622036,25.00735,-0.000166,24.016982,-0.0077,1.380
676.00,7.621169,25.00706,-0.000166,24.018336,-0.0077,1.379
678.00,7.620422,25.00702,-0.000166,24.017429,-0.0077,1.380
680.00,7.619909,25.00679,-0.000169,24.017437,-0.0077,1.379
682.00,7.620453,25.00767,-0.000167,24.017982,-0.0078,1.380
684.00,7.620078,25.00727,-0.000167,24.017433,-0.0078,1.380
686.00,7.619582,25.00659,-0.000167,24.017438,-0.0077,1.380
688.00,7.619652,25.00568,-0.000168,24.017926,-0.0077,1.380
690.00,7.619626,25.00620,-0.000168,24.017611,-0.0077,1.380
692.00,7.620177,25.00532,-0.000167,24.017473,-0.0077,1.379
694.00,7.621111,25.00564,-0.000166,24.018125,-0.0077,1.379
696.00,7.621313,25.00623,-0.000165,24.017632,-0.0077,1.380
698.00,7.620855,25.00579,-0.000167,24.017591,-0.0077,1.380
700.00,7.620994,25.00581,-0.000167,24.017457,-0.0077,1.379
702.00,7.621161,25.00560,-0.000165,24.017475,-0.0077,1.380
704.00,7.619994,25.00595,-0.000166,24.017971,-0.0077,1.380
706.00,7.619027,25.00618,-0.000166,24.017623,-0.0077,1.380
708.00,7.618200,25.00768,-0.000167,24.017239,-0.0077,1.379
710.00,7.617985,25.00663,-0.000166,24.017797,-0.0077,1.379
712.00,7.617507,25.00594,-0.000166,24.016982,-0.0077,1.380
714.00,7.617485,25.00595,-0.000166,24.017928,-0.0077,1.380
716.00,7.618103,25.00630,-0.000167,24.017991,-0.0077,1.380
718.00,7.618601,25.00676,-0.000166,24.017616,-0.0077,1.379
720.00,7.618398,25.00702,-0.000167,24.017863,-0.0077,1.379
722.00,7.616900,25.00677,-0.000167,24.017687,-0.0078,1.379
724.00,7.616066,25.00674,-0.000167,24.017620,-0.0077,1.379
726.00,7.616021,25.00705,-0.000167,24.017645,-0.0077,1.379
728.00,7.616514,25.00744,-0.000167,24.017888,-0.0077,1.380
730.00,7.615819,25.00763,-0.000167,24.017627,-0.0077,1.380
732.00,7.615585,25.00792,-0.000167,24.018220,-0.0077,1.380
734.00,7.616378,25.00845,-0.000168,24.017531,-0.0077,1.380
736.00,7.616387,25.00877,-0.000166,24.017844,-0.0077,1.379
738.00,7.616202,25.00894,-0.000166,24.018334,-0.0077,1.379
740.00,7.616118,25.00895,-0.000166,24.017420,-0.0077,1.379
742.00,7.616025,25.00880,-0.000166,24.017774,-0.0077,1.380
744.00,7.616170,25.00796,-0.000168,24.017832,-0.0077,1.380
746.00,7.615920,25.00756,-0.000168,24.017230,-0.0077,1.379
748.00,7.615315,25.00721,-0.000168,24.017937,-0.0077,1.379
750.00,7.615814,25.00765,-0.000168,24.018490,-0.0077,1.380
752.00,7.615232,25.00716,-0.000166,24.017379,-0.0077,1.379
754.00,7.614509,25.00788,-0.000167,24.017649,-0.0077,1.380
756.00,7.614316,25.00849,-0.000167,24.018232,-0.0077,1.380
758.00,7.613648,25.00835,-0.000167,24.017611,-0.0077,1.380
760.00,7.614191,25.00890,-0.000167,24.017852,-0.0077,1.380
762.00,7.614362,25.00752,-0.000167,24.017748,-0.0077,1.380
764.00,7.614198,25.00737,-0.000167,24.018127,-0.0077,1.380
766.00,7.614425,25.00791,-0.000167,24.018064,-0.0077,1.380
768.00,7.613995,25.00719,-0.000166,24.017986,-0.0077,1.380
770.00,7.612823,25.00735,-0.000166,24.017603,-0.0077,1.380
772.00,7.612329,25.00684,-0.000167,24.017003,-0.0077,1.380
774.00,7.612361,25.00669,-0.000167,24.018180,-0.0077,1.380
776.00,7.613590,25.00736,-0.000166,24.018408,-0.0077,1.379
778.00,7.613473,25.00650,-0.000166,24.017776,-0.0077,1.378
780.00,7.612413,25.00763,-0.000166,24.017710,-0.0077,1.380
782.00,7.611730,25.00774,-0.000167,24.017834,-0.0077,1.381
784.00,7.611595,25.00741,-0.000167,24.017645,-0.0077,1.380
786.00,7.611705,25.00783,-0.000167,24.018026,-0.0077,1.379
788.00,7.611420,25.00819,-0.000166,24.017531,-0.0077,1.379
790.00,7.611234,25.00838,-0.000167,24.017991,-0.0077,1.379
792.00,7.610689,25.00847,-0.000167,24.016996,-0.0077,1.380
794.00,7.609847,25.00839,-0.000167,24.018604,-0.0077,1.380
796.00,7.609692,25.00927,-0.000169,24.017464,-0.0077,1.380
798.00,7.609288,25.00831,-0.000167,24.018093,-0.0077,1.380
800.00,7.609459,25.00801,-0.000166,24.017850,-0.0077,1.380
802.00,7.609184,25.00856,-0.000166,24.017964,-0.0077,1.379
804.00,7.608939,25.00803,-0.000167,24.017498,-0.0077,1.380
806.00,7.608596,25.00875,-0.000167,24.018069,-0.0077,1.380
808.00,7.608392,25.00853,-0.000168,24.017270,-0.0077,1.380
810.00,7.607796,25.00850,-0.000167,24.017357,-0.0077,1.381
812.00,7.607683,25.00834,-0.000168,24.017627,-0.0078,1.380
814.00,7.607920,25.00880,-0.000167,24.017484,-0.0077,1.380
816.00,7.608134,25.00858,-0.000167,24.018319,-0.0077,1.380
818.00,7.607429,25.00858,-0.000166,24.018265,-0.0077,1.379
820.00,7.606472,25.00899,-0.000166,24.018082,-0.0077,1.380
822.00,7.605903,25.00874,-0.000165,24.017652,-0.0077,1.379
824.00,7.606074,25.00856,-0.000166,24.017435,-0.0077,1.380
826.00,7.606739,25.00881,-0.000167,24.017569,-0.0077,1.380
828.00,7.606922,25.00896,-0.000167,24.017890,-0.0077,1.380
830.00,7.606925,25.00946,-0.000167,24.017980,-0.0077,1.380
832.00,7.606317,25.00943,-0.000167,24.017299,-0.0077,1.381
834.00,7.606417,25.00960,-0.000167,24.017440,-0.0077,1.380
836.00,7.606545,25.00947,-0.000167,24.018499,-0.0077,1.380
838.00,7.606758,25.00952,-0.000166,24.017393,-0.0077,1.379
840.00,7.606483,25.00933,-0.000166,24.017868,-0.0077,1.379
842.00,7.605566,25.00855,-0.000166,24.017937,-0.0077,1.380
844.00,7.605215,25.00930,-0.000167,24.017881,-0.0077,1.381
846.00,7.604450,25.00890,-0.000169,24.017672,-0.0077,1.381
848.00,7.604232,25.00896,-0.000168,24.017690,-0.0077,1.380
850.00,7.604834,25.00887,-0.000167,24.017515,-0.0077,1.380
852.00,7.603976,25.00908,-0.000167,24.017718,-0.0077,1.379
854.00,7.603432,25.00881,-0.000166,24.016793,-0.0077,1.380
856.00,7.603826,25.01016,-0.000167,24.018240,-0.0077,1.380
858.00,7.603519,25.00919,-0.000167,24.017462,-0.0077,1.380
860.00,7.602805,25.00884,-0.000166,24.017464,-0.0077,1.380
862.00,7.602198,25.00866,-0.000167,24.017692,-0.0077,1.379
864.00,7.601727,25.00919,-0.000167,24.017964,-0.0077,1.380
866.00,7.601988,25.00975,-0.000167,24.018180,-0.0078,1.380
868.00,7.601476,25.00909,-0.000167,24.017881,-0.0077,1.380
870.00,7.601910,25.00843,-0.000167,24.017551,-0.0077,1.380
872.00,7.601721,25.00858,-0.000167,24.017442,-0.0077,1.380
874.00,7.601660,25.00834,-0.000168,24.017449,-0.0077,1.380
876.00,7.601798,25.00875,-0.000168,24.017661,-0.0077,1.380
878.00,7.601280,25.00851,-0.000168,24.017435,-0.0077,1.380
880.00,7.601395,25.00783,-0.000167,24.017951,-0.0077,1.380
882.00,7.600984,25.00803,-0.000167,24.018024,-0.0077,1.380
884.00,7.600842,25.00826,-0.000167,24.017359,-0.0077,1.380
886.00,7.600698,25.00730,-0.000167,24.017658,-0.0077,1.379
888.00,7.600894,25.00683,-0.000167,24.017993,-0.0077,1.379
890.00,7.600912,25.00788,-0.000166,24.017424,-0.0077,1.380
892.00,7.600442,25.00760,-0.000167,24.017297,-0.0078,1.381
894.00,7.599756,25.00803,-0.000167,24.018140,-0.0077,1.380
896.00,7.599184,25.00817,-0.000166,24.017899,-0.0077,1.380
898.00,7.598089,25.00767,-0.000167,24.017841,-0.0077,1.380
900.00,7.598395,25.00869,-0.000167,24.018086,-0.0077,1.380
902.00,7.599107,25.00884,-0.000166,24.018243,-0.0077,1.380
904.00,7.598887,25.00797,-0.000167,24.017852,-0.0077,1.380
906.00,7.598396,25.00857,-0.000168,24.017669,-0.0077,1.380
908.00,7.598421,25.00877,-0.000169,24.017810,-0.0077,1.380
910.00,7.598044,25.00748,-0.000168,24.017826,-0.0077,1.380
912.00,7.598160,25.00756,-0.000167,24.017261,-0.0077,1.380
914.00,7.598530,25.00768,-0.000167,24.017877,-0.0077,1.380
916.00,7.598779,25.00756,-0.000167,24.017767,-0.0077,1.380
918.00,7.598355,25.00819,-0.000166,24.017826,-0.0077,1.380
920.00,7.597316,25.00779,-0.000167,24.017872,-0.0077,1.380
922.00,7.596867,25.00793,-0.000168,24.017529,-0.0077,1.380
924.00,7.596095,25.00743,-0.000167,24.018129,-0.0077,1.380
926.00,7.596413,25.00887,-0.000168,24.017696,-0.0077,1.380
928.00,7.596758,25.00919,-0.000167,24.018205,-0.0077,1.380
930.00,7.596060,25.00938,-0.000168,24.017901,-0.0077,1.381
932.00,7.596067,25.00880,-0.000167,24.017948,-0.0077,1.381
934.00,7.596673,25.00898,-0.000167,24.017542,-0.0077,1.380
936.00,7.596237,25.00940,-0.000167,24.017814,-0.0077,1.380
938.00,7.595466,25.00882,-0.000167,24.017739,-0.0077,1.380
940.00,7.595449,25.00821,-0.000167,24.017442,-0.0077,1.380
942.00,7.595115,25.00831,-0.000167,24.017866,-0.0077,1.380
944.00,7.595111,25.00850,-0.000166,24.017904,-0.0077,1.380
946.00,7.595370,25.00867,-0.000167,24.017375,-0.0077,1.380
948.00,7.594469,25.00835,-0.000166,24.017341,-0.0077,1.380
950.00,7.593410,25.00813,-0.000167,24.017638,-0.0077,1.381
952.00,7.593300,25.00922,-0.000167,24.017792,-0.0077,1.381
954.00,7.593244,25.00879,-0.000167,24.017489,-0.0077,1.380
956.00,7.593211,25.00890,-0.000167,24.017772,-0.0077,1.380
958.00,7.593715,25.00907,-0.000166,24.017079,-0.0077,1.380
960.00,7.593607,25.00904,-0.000167,24.017966,-0.0077,1.380
962.00,7.593404,25.00895,-0.000167,24.018448,-0.0077,1.381
964.00,7.592565,25.00864,-0.000167,24.017545,-0.0077,1.380
966.00,7.592638,25.00893,-0.000167,24.018502,-0.0077,1.381
968.00,7.593392,25.00960,-0.000166,24.018568,-0.0077,1.381
970.00,7.592664,25.00850,-0.000166,24.017324,-0.0077,1.380
972.00,7.591954,25.00838,-0.000165,24.017930,-0.0077,1.380
974.00,7.591724,25.00893,-0.000167,24.018102,-0.0077,1.380
976.00,7.591799,25.00797,-0.000167,24.018020,-0.0078,1.380
978.00,7.591479,25.00821,-0.000168,24.017930,-0.0078,1.380
980.00,7.591433,25.00791,-0.000168,24.017478,-0.0078,1.380
982.00,7.591670,25.00798,-0.000167,24.018037,-0.0077,1.380
984.00,7.590937,25.00850,-0.000168,24.017428,-0.0077,1.381
986.00,7.589611,25.00839,-0.000167,24.018191,-0.0077,1.380
988.00,7.589722,25.00920,-0.000168,24.017466,-0.0077,1.380
990.00,7.590198,25.00850,-0.000167,24.017897,-0.0077,1.380
992.00,7.590149,25.00758,-0.000167,24.017821,-0.0077,1.381
994.00,7.589859,25.00888,-0.000168,24.017977,-0.0077,1.380
996.00,7.589253,25.00867,-0.000168,24.018325,-0.0077,1.380
998.00,7.588658,25.00828,-0.000167,24.017841,-0.0077,1.380
1000.00,7.588309,25.00985,-0.000166,24.018394,-0.0077,1.380
1002.00,7.588827,25.00888,-0.000167,24.017553,-0.0077,1.381
1004.00,7.589053,25.00954,-0.000167,24.017728,-0.0077,1.380
1006.00,7.588113,25.00887,-0.000167,24.018252,-0.0077,1.380
1008.00,7.588859,25.00889,-0.000166,24.017948,-0.0077,1.381
1010.00,7.588473,25.00934,-0.000167,24.017953,-0.0077,1.380
1012.00,7.587389,25.00963,-0.000168,24.017128,-0.0077,1.381
1014.00,7.587309,25.00959,-0.000168,24.016962,-0.0077,1.381
1016.00,7.586646,25.00917,-0.000167,24.017292,-0.0077,1.381
1018.00,7.587110,25.00986,-0.000168,24.018386,-0.0077,1.380
1020.00,7.587148,25.00924,-0.000167,24.018154,-0.0077,1.381
1022.00,7.587848,25.00871,-0.000166,24.017979,-0.0077,1.381
1024.00,7.587985,25.00907,-0.000167,24.018076,-0.0077,1.380
1026.00,7.587102,25.00843,-0.000167,24.017968,-0.0077,1.381
1028.00,7.586435,25.00808,-0.000167,24.017409,-0.0077,1.380
1030.00,7.587132,25.00867,-0.000167,24.017284,-0.0078,1.380
1032.00,7.586571,25.00889,-0.000166,24.018290,-0.0077,1.381
1034.00,7.585961,25.00861,-0.000167,24.017881,-0.0077,1.381
1036.00,7.585678,25.00857,-0.000167,24.017752,-0.0077,1.380
1038.00,7.585418,25.00773,-0.000168,24.017841,-0.0077,1.380
1040.00,7.585385,25.00698,-0.000168,24.017893,-0.0077,1.381
1042.00,7.585051,25.00766,-0.000168,24.017857,-0.0077,1.381
1044.00,7.585243,25.00840,-0.000168,24.017370,-0.0077,1.381
1046.00,7.584994,25.00744,-0.000167,24.017960,-0.0077,1.381
1048.00,7.584621,25.00751,-0.000167,24.018591,-0.0077,1.381
1050.00,7.584312,25.00783,-0.000168,24.017966,-0.0077,1.381
1052.00,7.584593,25.00833,-0.000167,24.017895,-0.0077,1.381
1054.00,7.584779,25.00747,-0.000167,24.017919,-0.0077,1.380
1056.00,7.583787,25.00779,-0.000168,24.017495,-0.0077,1.381
1058.00,7.583286,25.00833,-0.000168,24.017817,-0.0077,1.380
1060.00,7.582643,25.00704,-0.000167,24.017881,-0.0077,1.381
1062.00,7.583009,25.00722,-0.000168,24.017774,-0.0077,1.381
1064.00,7.583227,25.00770,-0.000167,24.018390,-0.0077,1.380
1066.00,7.582895,25.00690,-0.000167,24.017879,-0.0077,1.380
1068.00,7.581996,25.00714,-0.000167,24.018252,-0.0077,1.381
1070.00,7.581077,25.00744,-0.000167,24.017975,-0.0077,1.381
1072.00,7.581602,25.00694,-0.000167,24.017643,-0.0077,1.381
1074.00,7.581994,25.00729,-0.000170,24.017980,-0.0077,1.381
1076.00,7.582358,25.00636,-0.000169,24.018031,-0.0077,1.381
1078.00,7.581633,25.00578,-0.000169,24.018374,-0.0077,1.381
1080.00,7.581570,25.00667,-0.000169,24.017391,-0.0077,1.380
1082.00,7.581502,25.00691,-0.000168,24.017756,-0.0077,1.380
1084.00,7.580948,25.00651,-0.000167,24.017725,-0.0077,1.380
1086.00,7.581448,25.00704,-0.000167,24.017991,-0.0077,1.380
1088.00,7.581143,25.00674,-0.000168,24.018091,-0.0077,1.381
1090.00,7.579576,25.00705,-0.000168,24.017638,-0.0077,1.381
1092.00,7.579880,25.00719,-0.000168,24.017797,-0.0077,1.380
1094.00,7.580358,25.00754,-0.000168,24.018167,-0.0077,1.381
1096.00,7.580632,25.00757,-0.000168,24.018149,-0.0077,1.381
1098.00,7.580348,25.00700,-0.000168,24.018118,-0.0077,1.380
1100.00,7.579921,25.00758,-0.000167,24.018006,-0.0077,1.381
1102.00,7.580524,25.00820,-0.000167,24.017679,-0.0077,1.380
1104.00,7.580479,25.00796,-0.000168,24.017759,-0.0078,1.381
1106.00,7.579753,25.00856,-0.000168,24.017489,-0.0077,1.381
1108.00,7.579416,25.00805,-0.000169,24.017649,-0.0077,1.381
1110.00,7.580005,25.00810,-0.000168,24.017012,-0.0077,1.381
1112.00,7.580306,25.00838,-0.000167,24.017761,-0.0077,1.381
1114.00,7.579099,25.00845,-0.000168,24.017698,-0.0077,1.381
1116.00,7.578810,25.00894,-0.000168,24.018069,-0.0077,1.380
1118.00,7.578516,25.00884,-0.000167,24.017906,-0.0077,1.380
1120.00,7.578110,25.00783,-0.000168,24.017861,-0.0077,1.381
1122.00,7.577311,25.00948,-0.000169,24.018363,-0.0077,1.381
1124.00,7.576690,25.00874,-0.000168,24.017665,-0.0077,1.381
1126.00,7.576958,25.00842,-0.000169,24.017658,-0.0078,1.381
1128.00,7.576986,25.00882,-0.000169,24.018555,-0.0078,1.380
1130.00,7.576724,25.00912,-0.000168,24.017428,-0.0077,1.380
1132.00,7.576593,25.00835,-0.000167,24.017883,-0.0077,1.381
1134.00,7.577112,25.00957,-0.000168,24.018075,-0.0077,1.381
1136.00,7.576787,25.00923,-0.000169,24.017971,-0.0077,1.381
1138.00,7.576532,25.00827,-0.000167,24.017770,-0.0077,1.381
1140.00,7.575977,25.00872,-0.000168,24.018124,-0.0077,1.381
1142.00,7.576277,25.00898,-0.000167,24.017779,-0.0077,1.381
1144.00,7.576013,25.00923,-0.000166,24.018468,-0.0077,1.380
1146.00,7.575581,25.00879,-0.000167,24.017928,-0.0077,1.381
1148.00,7.575724,25.00883,-0.000168,24.017638,-0.0077,1.381
1150.00,7.576040,25.00918,-0.000168,24.018196,-0.0077,1.381
1152.00,7.575689,25.00912,-0.000168,24.017834,-0.0077,1.381
1154.00,7.575281,25.00850,-0.000168,24.018238,-0.0077,1.381
1156.00,7.574944,25.00835,-0.000168,24.017866,-0.0077,1.381
1158.00,7.573845,25.00906,-0.000167,24.017573,-0.0077,1.381
1160.00,7.573500,25.00927,-0.000167,24.017828,-0.0077,1.381
1162.00,7.573555,25.00990,-0.000168,24.018265,-0.0077,1.381
1164.00,7.574291,25.00961,-0.000169,24.017467,-0.0077,1.381
1166.00,7.574283,25.00875,-0.000168,24.017786,-0.0077,1.381
1168.00,7.574372,25.00911,-0.000167,24.018006,-0.0077,1.381
1170.00,7.573993,25.00997,-0.000167,24.018261,-0.0077,1.381
1172.00,7.574273,25.00986,-0.000168,24.018330,-0.0077,1.381
1174.00,7.575020,25.01002,-0.000167,24.017482,-0.0077,1.381
1176.00,7.575125,25.00959,-0.000167,24.017393,-0.0077,1.381
1178.00,7.575265,25.00898,-0.000168,24.017589,-0.0077,1.381
1180.00,7.574238,25.00982,-0.000168,24.017959,-0.0077,1.381
1182.00,7.573182,25.00993,-0.000168,24.017679,-0.0077,1.382
1184.00,7.573830,25.01010,-0.000167,24.018776,-0.0077,1.381
1186.00,7.572805,25.01029,-0.000168,24.018171,-0.0077,1.381
1188.00,7.572110,25.01008,-0.000168,24.017922,-0.0077,1.381
1190.00,7.572154,25.00908,-0.000168,24.018473,-0.0077,1.381
1192.00,7.571336,25.00881,-0.000167,24.018138,-0.0077,1.381
1194.00,7.571725,25.00830,-0.000167,24.017757,-0.0077,1.381
1196.00,7.572096,25.00839,-0.000167,24.017855,-0.0077,1.381
1198.00,7.572276,25.00848,-0.000168,24.018432,-0.0077,1.381
1200.00,7.572843,25.00792,-0.000167,24.018305,-0.0077,1.381
@2,12.0000,24.0
1202.00,7.571365,25.00821,-0.000167,24.018435,-0.0077,1.381
1204.00,7.565564,25.00849,-0.000167,24.017904,-0.0077,1.381
1206.00,7.557344,25.00841,-0.000167,24.018067,-0.0077,1.380
1208.00,7.546124,25.00794,-0.000166,24.017843,-0.0077,1.379
1210.00,7.531907,25.00853,-0.000166,24.017799,-0.0077,1.381
1212.00,7.516737,25.00827,-0.000167,24.017694,-0.0077,1.381
1214.00,7.501723,25.00803,-0.000169,24.017558,-0.0077,1.381
1216.00,7.486734,25.00762,-0.000168,24.017467,-0.0077,1.381
1218.00,7.472372,25.00692,-0.000169,24.017266,-0.0077,1.381
1220.00,7.458462,25.00769,-0.000168,24.017892,-0.0077,1.382
1222.00,7.445074,25.00760,-0.000169,24.017716,-0.0077,1.382
1224.00,7.432097,25.00763,-0.000169,24.018309,-0.0077,1.382
1226.00,7.420164,25.00747,-0.000169,24.018214,-0.0077,1.383
1228.00,7.413061,25.00821,-0.000169,24.018116,-0.0077,1.383
1230.00,7.409826,25.00821,-0.000168,24.018029,-0.0077,1.383
1232.00,7.409738,25.00820,-0.000170,24.017627,-0.0077,1.383
1234.00,7.413017,25.00813,-0.000169,24.017529,-0.0077,1.383
1236.00,7.418122,25.00834,-0.000168,24.017382,-0.0077,1.381
1238.00,7.423219,25.00796,-0.000168,24.017748,-0.0077,1.381
1240.00,7.427650,25.00875,-0.000166,24.018439,-0.0077,1.381
1242.00,7.432071,25.00906,-0.000166,24.017913,-0.0077,1.381
1244.00,7.437116,25.00845,-0.000168,24.017558,-0.0077,1.381
1246.00,7.442668,25.00838,-0.000167,24.018046,-0.0077,1.382
1248.00,7.447874,25.00842,-0.000167,24.018544,-0.0077,1.382
1250.00,7.453957,25.00915,-0.000168,24.017999,-0.0077,1.382
1252.00,7.459268,25.00927,-0.000168,24.017223,-0.0077,1.381
1254.00,7.463673,25.00799,-0.000168,24.017942,-0.0077,1.381
1256.00,7.469048,25.00868,-0.000166,24.017703,-0.0077,1.380
1258.00,7.474907,25.00849,-0.000168,24.017629,-0.0077,1.381
1260.00,7.480621,25.00827,-0.000168,24.017495,-0.0077,1.381
1262.00,7.485927,25.00868,-0.000167,24.016922,-0.0077,1.381
1264.00,7.491243,25.00888,-0.000167,24.018182,-0.0077,1.381
1266.00,7.496207,25.00897,-0.000169,24.017663,-0.0077,1.381
1268.00,7.499694,25.00950,-0.000169,24.018136,-0.0077,1.381
1270.00,7.504144,25.00942,-0.000169,24.017966,-0.0077,1.381
1272.00,7.508595,25.00932,-0.000169,24.017620,-0.0077,1.381
1274.00,7.511486,25.00918,-0.000168,24.018082,-0.0077,1.381
1276.00,7.514343,25.00922,-0.000167,24.017422,-0.0077,1.382
1278.00,7.517660,25.00942,-0.000167,24.017765,-0.0077,1.381
1280.00,7.520397,25.00875,-0.000168,24.018015,-0.0077,1.381
1282.00,7.522723,25.00849,-0.000168,24.017364,-0.0077,1.381
1284.00,7.524938,25.00921,-0.000169,24.017592,-0.0077,1.381
1286.00,7.527199,25.00843,-0.000168,24.017832,-0.0077,1.381
1288.00,7.529614,25.00861,-0.000168,24.017875,-0.0077,1.381
1290.00,7.531829,25.00927,-0.000167,24.018388,-0.0077,1.381
1292.00,7.533135,25.00808,-0.000168,24.017935,-0.0077,1.381
1294.00,7.535424,25.00868,-0.000169,24.017420,-0.0077,1.381
1296.00,7.537161,25.00895,-0.000168,24.017638,-0.0077,1.381
1298.00,7.538432,25.00824,-0.000169,24.018169,-0.0077,1.380
1300.00,7.539758,25.00762,-0.000168,24.018635,-0.0077,1.381
1302.00,7.540655,25.00719,-0.000168,24.018464,-0.0077,1.381
1304.00,7.542431,25.00762,-0.000168,24.017806,-0.0077,1.381
1306.00,7.543383,25.00836,-0.000169,24.017464,-0.0077,1.381
1308.00,7.543748,25.00804,-0.000169,24.017805,-0.0077,1.381
1310.00,7.544748,25.00823,-0.000169,24.017768,-0.0077,1.381
1312.00,7.545606,25.00773,-0.000168,24.018338,-0.0077,1.381
1314.00,7.546802,25.00835,-0.000169,24.018305,-0.0077,1.381
1316.00,7.548249,25.00825,-0.000168,24.017705,-0.0077,1.381
1318.00,7.548543,25.00809,-0.000169,24.017649,-0.0077,1.381
1320.00,7.548488,25.00840,-0.000168,24.017736,-0.0077,1.382
1322.00,7.549148,25.00769,-0.000168,24.018049,-0.0077,1.381
1324.00,7.548973,25.00796,-0.000168,24.017745,-0.0077,1.381
1326.00,7.550264,25.00768,-0.000168,24.017690,-0.0077,1.381
1328.00,7.551049,25.00740,-0.000168,24.018116,-0.0078,1.381
1330.00,7.551403,25.00744,-0.000168,24.017542,-0.0077,1.381
1332.00,7.552199,25.00751,-0.000167,24.017418,-0.0077,1.381
1334.00,7.552512,25.00698,-0.000167,24.017641,-0.0077,1.381
1336.00,7.552214,25.00851,-0.000167,24.017886,-0.0077,1.381
1338.00,7.552898,25.00852,-0.000167,24.017573,-0.0077,1.381
1340.00,7.553409,25.00760,-0.000168,24.017667,-0.0078,1.381
1342.00,7.553291,25.00896,-0.000168,24.017881,-0.0077,1.381
1344.00,7.552653,25.00838,-0.000167,24.017881,-0.0077,1.381
1346.00,7.552252,25.00757,-0.000167,24.019019,-0.0077,1.381
1348.00,7.552580,25.00816,-0.000167,24.018526,-0.0077,1.381
1350.00,7.552573,25.00736,-0.000167,24.018214,-0.0077,1.382
1352.00,7.552809,25.00695,-0.000167,24.017074,-0.0077,1.381
1354.00,7.553584,25.00814,-0.000167,24.017665,-0.0077,1.381
1356.00,7.554033,25.00833,-0.000168,24.017690,-0.0077,1.382
1358.00,7.553657,25.00797,-0.000168,24.017406,-0.0077,1.381
1360.00,7.554037,25.00806,-0.000169,24.017281,-0.0077,1.381
1362.00,7.554423,25.00806,-0.000167,24.017980,-0.0077,1.382
1364.00,7.554752,25.00875,-0.000167,24.018203,-0.0077,1.382
1366.00,7.554076,25.00926,-0.000168,24.017718,-0.0077,1.382
1368.00,7.553925,25.00962,-0.000168,24.018292,-0.0077,1.381
1370.00,7.553925,25.00971,-0.000168,24.017384,-0.0077,1.381
1372.00,7.553909,25.01009,-0.000167,24.018151,-0.0077,1.382
1374.00,7.553251,25.00993,-0.000166,24.017460,-0.0077,1.381
1376.00,7.552986,25.00919,-0.000167,24.017513,-0.0077,1.382
1378.00,7.553816,25.00901,-0.000168,24.017476,-0.0077,1.381
1380.00,7.554534,25.00959,-0.000167,24.018145,-0.0077,1.382
1382.00,7.553779,25.00897,-0.000168,24.017754,-0.0077,1.382
1384.00,7.554057,25.00920,-0.000169,24.018133,-0.0077,1.382
1386.00,7.554393,25.00939,-0.000168,24.017460,-0.0077,1.381
1388.00,7.553802,25.00959,-0.000169,24.018426,-0.0077,1.381
1390.00,7.554325,25.00951,-0.000168,24.018348,-0.0077,1.381
1392.00,7.553972,25.00921,-0.000168,24.017188,-0.0077,1.382
1394.00,7.554123,25.00875,-0.000167,24.017491,-0.0077,1.382
1396.00,7.554462,25.00893,-0.000168,24.017435,-0.0078,1.381
1398.00,7.554891,25.00904,-0.000168,24.017861,-0.0077,1.381
1400.00,7.553726,25.00870,-0.000169,24.018015,-0.0077,1.382
1402.00,7.552644,25.00882,-0.000168,24.018261,-0.0077,1.382
1404.00,7.552686,25.00853,-0.000167,24.017560,-0.0077,1.382
1406.00,7.553225,25.00857,-0.000169,24.017424,-0.0077,1.381
1408.00,7.553103,25.00891,-0.000169,24.016969,-0.0077,1.382
1410.00,7.553090,25.00910,-0.000168,24.017310,-0.0077,1.382
1412.00,7.553956,25.00797,-0.000168,24.017960,-0.0077,1.382
1414.00,7.554135,25.00805,-0.000168,24.017750,-0.0078,1.381
1416.00,7.554253,25.00815,-0.000168,24.017380,-0.0077,1.382
1418.00,7.554323,25.00860,-0.000168,24.017966,-0.0077,1.381
1420.00,7.554338,25.00871,-0.000168,24.017496,-0.0077,1.381
1422.00,7.554995,25.00923,-0.000168,24.017342,-0.0077,1.382
1424.00,7.554193,25.00854,-0.000167,24.018124,-0.0077,1.381
1426.00,7.554016,25.00848,-0.000168,24.017825,-0.0077,1.382
1428.00,7.554314,25.00841,-0.000168,24.017759,-0.0077,1.382
1430.00,7.554876,25.00814,-0.000168,24.017023,-0.0077,1.382
1432.00,7.555121,25.00879,-0.000167,24.017660,-0.0077,1.381
1434.00,7.554058,25.00779,-0.000167,24.017808,-0.0077,1.381
1436.00,7.553876,25.00814,-0.000168,24.018466,-0.0077,1.382
1438.00,7.553911,25.00781,-0.000168,24.017339,-0.0077,1.382
1440.00,7.553942,25.00786,-0.000167,24.018067,-0.0077,1.382
1442.00,7.553658,25.00742,-0.000166,24.017815,-0.0077,1.381
1444.00,7.553275,25.00798,-0.000166,24.017270,-0.0077,1.381
1446.00,7.552991,25.00707,-0.000167,24.017734,-0.0077,1.382
1448.00,7.552664,25.00820,-0.000168,24.018441,-0.0077,1.382
1450.00,7.553129,25.00760,-0.000168,24.017752,-0.0077,1.382
1452.00,7.553363,25.00811,-0.000169,24.017747,-0.0078,1.382
1454.00,7.553247,25.00841,-0.000169,24.017727,-0.0077,1.381
1456.00,7.553621,25.00808,-0.000167,24.018185,-0.0077,1.381
1458.00,7.553970,25.00775,-0.000167,24.018330,-0.0077,1.382
1460.00,7.553164,25.00733,-0.000168,24.017723,-0.0077,1.381
1462.00,7.552274,25.00705,-0.000167,24.017899,-0.0077,1.382
1464.00,7.551550,25.00745,-0.000167,24.017790,-0.0077,1.381
1466.00,7.551776,25.00782,-0.000168,24.017640,-0.0077,1.382
1468.00,7.552164,25.00714,-0.000168,24.017350,-0.0077,1.382
1470.00,7.552384,25.00689,-0.000167,24.017959,-0.0077,1.382
1472.00,7.552013,25.00733,-0.000168,24.017852,-0.0077,1.382
1474.00,7.552332,25.00796,-0.000168,24.018082,-0.0077,1.381
1476.00,7.551225,25.00879,-0.000168,24.017796,-0.0077,1.381
1478.00,7.551225,25.00786,-0.000167,24.017868,-0.0077,1.381
1480.00,7.551737,25.00731,-0.000168,24.018434,-0.0077,1.382
1482.00,7.551555,25.00716,-0.000169,24.018153,-0.0077,1.382
1484.00,7.550442,25.00728,-0.000169,24.017917,-0.0077,1.382
1486.00,7.550829,25.00778,-0.000168,24.018111,-0.0077,1.382
1488.00,7.552147,25.00808,-0.000168,24.017857,-0.0077,1.381
1490.00,7.552627,25.00745,-0.000168,24.017873,-0.0077,1.381
1492.00,7.551879,25.00846,-0.000168,24.018357,-0.0077,1.382
1494.00,7.552387,25.00869,-0.000167,24.017725,-0.0077,1.382
1496.00,7.552217,25.00840,-0.000168,24.017567,-0.0077,1.381
1498.00,7.551002,25.00843,-0.000167,24.017725,-0.0077,1.382
1500.00,7.551274,25.00772,-0.000167,24.017852,-0.0077,1.382
1502.00,7.551266,25.00734,-0.000168,24.017582,-0.0078,1.381
1504.00,7.550902,25.00747,-0.000168,24.018122,-0.0077,1.382
1506.00,7.550332,25.00878,-0.000169,24.017868,-0.0077,1.382
1508.00,7.550482,25.00841,-0.000169,24.017399,-0.0078,1.382
1510.00,7.551215,25.00845,-0.000170,24.017067,-0.0077,1.382
1512.00,7.551918,25.00859,-0.000168,24.017670,-0.0077,1.382
1514.00,7.551338,25.00836,-0.000168,24.017696,-0.0078,1.382
1516.00,7.550942,25.00777,-0.000167,24.017322,-0.0078,1.381
1518.00,7.550479,25.00893,-0.000166,24.018238,-0.0077,1.381
1520.00,7.549712,25.00838,-0.000168,24.017906,-0.0077,1.382
1522.00,7.549976,25.00838,-0.000168,24.017350,-0.0077,1.382
1524.00,7.550119,25.00848,-0.000167,24.017620,-0.0077,1.381
1526.00,7.550548,25.00804,-0.000168,24.017310,-0.0077,1.381
1528.00,7.550194,25.00848,-0.000168,24.018292,-0.0077,1.382
1530.00,7.550622,25.00799,-0.000168,24.017404,-0.0077,1.381
1532.00,7.551500,25.00845,-0.000168,24.017825,-0.0077,1.382
1534.00,7.550904,25.00808,-0.000169,24.017863,-0.0077,1.382
1536.00,7.550493,25.00768,-0.000168,24.017759,-0.0078,1.382
1538.00,7.549971,25.00797,-0.000167,24.018185,-0.0077,1.381
1540.00,7.550100,25.00796,-0.000168,24.017328,-0.0077,1.381
1542.00,7.549278,25.00850,-0.000168,24.017761,-0.0077,1.381
1544.00,7.547802,25.00783,-0.000169,24.017458,-0.0077,1.381
1546.00,7.547713,25.00710,-0.000169,24.017776,-0.0077,1.382
1548.00,7.547970,25.00762,-0.000169,24.018396,-0.0077,1.382
1550.00,7.547661,25.00784,-0.000169,24.017650,-0.0077,1.382
1552.00,7.547480,25.00791,-0.000169,24.017970,-0.0077,1.382
1554.00,7.547191,25.00733,-0.000168,24.017598,-0.0077,1.382
1556.00,7.547589,25.00790,-0.000169,24.017904,-0.0077,1.381
1558.00,7.548437,25.00784,-0.000168,24.018724,-0.0077,1.381
1560.00,7.547987,25.00817,-0.000167,24.018631,-0.0077,1.382
1562.00,7.548032,25.00814,-0.000169,24.018109,-0.0077,1.381
1564.00,7.548153,25.00773,-0.000169,24.017993,-0.0077,1.382
1566.00,7.548265,25.00772,-0.000168,24.018356,-0.0077,1.381
1568.00,7.548316,25.00868,-0.000168,24.018008,-0.0077,1.381
1570.00,7.547258,25.00785,-0.000169,24.017366,-0.0077,1.381
1572.00,7.546526,25.00785,-0.000169,24.017708,-0.0077,1.382
1574.00,7.546251,25.00782,-0.000169,24.017447,-0.0077,1.381
1576.00,7.546442,25.00760,-0.000168,24.018270,-0.0077,1.382
1578.00,7.546562,25.00752,-0.000169,24.017991,-0.0077,1.383
1580.00,7.546601,25.00773,-0.000169,24.017834,-0.0077,1.382
1582.00,7.546415,25.00731,-0.000169,24.017683,-0.0077,1.382
1584.00,7.546821,25.00715,-0.000168,24.018289,-0.0077,1.382
1586.00,7.546634,25.00747,-0.000168,24.018136,-0.0077,1.382
1588.00,7.546373,25.00822,-0.000168,24.018403,-0.0077,1.382
1590.00,7.546059,25.00716,-0.000168,24.017625,-0.0077,1.382
1592.00,7.546397,25.00756,-0.000169,24.017935,-0.0077,1.382
1594.00,7.546156,25.00869,-0.000168,24.018325,-0.0077,1.382
1596.00,7.546113,25.00802,-0.000168,24.018075,-0.0077,1.381
1598.00,7.545701,25.00810,-0.000168,24.017589,-0.0077,1.381
1600.00,7.545854,25.00793,-0.000168,24.018350,-0.0077,1.382
1602.00,7.545901,25.00770,-0.000169,24.017739,-0.0077,1.382
1604.00,7.545048,25.00749,-0.000168,24.017511,-0.0077,1.382
1606.00,7.544770,25.00751,-0.000169,24.017716,-0.0077,1.382
1608.00,7.544397,25.00839,-0.000169,24.018479,-0.0077,1.382
1610.00,7.543660,25.00854,-0.000168,24.017843,-0.0077,1.382
1612.00,7.542682,25.00824,-0.000166,24.017805,-0.0077,1.382
1614.00,7.543109,25.00789,-0.000168,24.017286,-0.0077,1.382
1616.00,7.544436,25.00720,-0.000168,24.018229,-0.0077,1.382
1618.00,7.543497,25.00814,-0.000168,24.017716,-0.0077,1.382
1620.00,7.542587,25.00880,-0.000167,24.018069,-0.0077,1.381
1622.00,7.542197,25.00925,-0.000167,24.018359,-0.0077,1.382
1624.00,7.541767,25.00909,-0.000169,24.017757,-0.0077,1.382
1626.00,7.542244,25.01000,-0.000169,24.018013,-0.0077,1.382
1628.00,7.541890,25.01055,-0.000168,24.018764,-0.0077,1.382
1630.00,7.542265,25.00990,-0.000169,24.018399,-0.0077,1.382
1632.00,7.542579,25.00958,-0.000169,24.018029,-0.0077,1.382
1634.00,7.542857,25.00965,-0.000167,24.018357,-0.0077,1.383
1636.00,7.543868,25.01000,-0.000169,24.018111,-0.0077,1.383
1638.00,7.543911,25.01023,-0.000168,24.018214,-0.0078,1.382
1640.00,7.543228,25.01027,-0.000167,24.018111,-0.0077,1.382
1642.00,7.544393,25.01022,-0.000168,24.018396,-0.0077,1.382
1644.00,7.544500,25.00919,-0.000168,24.018073,-0.0077,1.382
1646.00,7.543864,25.00874,-0.000168,24.018298,-0.0077,1.382
1648.00,7.544224,25.00996,-0.000168,24.017968,-0.0077,1.382
1650.00,7.543733,25.00988,-0.000169,24.018124,-0.0077,1.382
1652.00,7.543265,25.00893,-0.000169,24.018330,-0.0077,1.381
1654.00,7.543489,25.00870,-0.000167,24.017393,-0.0077,1.381
1656.00,7.542893,25.00906,-0.000167,24.018118,-0.0077,1.382
1658.00,7.542489,25.00910,-0.000169,24.018100,-0.0077,1.383
1660.00,7.541954,25.00831,-0.000168,24.017999,-0.0077,1.382
1662.00,7.541631,25.00801,-0.000168,24.018780,-0.0077,1.382
1664.00,7.541980,25.00862,-0.000166,24.017694,-0.0077,1.382
1666.00,7.541256,25.00946,-0.000168,24.018174,-0.0076,1.382
1668.00,7.541003,25.01006,-0.000168,24.017950,-0.0077,1.383
1670.00,7.541001,25.00989,-0.000169,24.017449,-0.0077,1.382
1672.00,7.541142,25.00974,-0.000168,24.018243,-0.0077,1.383
1674.00,7.540504,25.01094,-0.000168,24.017821,-0.0077,1.382
1676.00,7.540960,25.01056,-0.000167,24.017864,-0.0077,1.383
1678.00,7.540471,25.00991,-0.000168,24.018125,-0.0077,1.382
1680.00,7.540755,25.00951,-0.000167,24.017926,-0.0077,1.382
1682.00,7.542298,25.01031,-0.000167,24.018622,-0.0077,1.382
1684.00,7.541783,25.01071,-0.000166,24.018232,-0.0077,1.382
1686.00,7.541852,25.01013,-0.000168,24.017716,-0.0077,1.382
1688.00,7.541162,25.00970,-0.000168,24.018430,-0.0077,1.382
1690.00,7.541143,25.01033,-0.000168,24.018055,-0.0077,1.382
1692.00,7.540877,25.01053,-0.000169,24.018927,-0.0077,1.383
1694.00,7.540457,25.01070,-0.000169,24.018417,-0.0077,1.382
1696.00,7.540423,25.01085,-0.000168,24.018388,-0.0077,1.382
1698.00,7.539919,25.01001,-0.000169,24.017843,-0.0077,1.382
1700.00,7.540376,25.01054,-0.000169,24.017379,-0.0077,1.382
1702.00,7.539948,25.01153,-0.000168,24.018472,-0.0077,1.382
1704.00,7.540186,25.01112,-0.000168,24.018214,-0.0077,1.382
1706.00,7.540120,25.01033,-0.000168,24.018287,-0.0077,1.383
1708.00,7.539779,25.00989,-0.000169,24.018425,-0.0077,1.382
1710.00,7.539830,25.01038,-0.000169,24.018093,-0.0077,1.382
1712.00,7.539916,25.00985,-0.000169,24.018111,-0.0077,1.383
1714.00,7.539774,25.01028,-0.000168,24.017926,-0.0077,1.382
1716.00,7.538567,25.01005,-0.000168,24.017803,-0.0077,1.382
1718.00,7.538179,25.00986,-0.000167,24.017326,-0.0077,1.382
1720.00,7.538763,25.01042,-0.000168,24.017857,-0.0077,1.383
1722.00,7.538562,25.01075,-0.000168,24.018617,-0.0077,1.382
1724.00,7.538666,25.01112,-0.000169,24.018067,-0.0077,1.382
1726.00,7.538871,25.01165,-0.000169,24.018051,-0.0077,1.383
1728.00,7.539142,25.01124,-0.000168,24.018267,-0.0077,1.383
1730.00,7.539316,25.01082,-0.000168,24.017395,-0.0077,1.382
1732.00,7.538892,25.01058,-0.000169,24.017935,-0.0077,1.382
1734.00,7.538869,25.01056,-0.000168,24.017826,-0.0077,1.383
1736.00,7.538529,25.01080,-0.000168,24.018087,-0.0077,1.383
1738.00,7.539230,25.01041,-0.000169,24.018096,-0.0077,1.383
1740.00,7.539291,25.01112,-0.000168,24.018183,-0.0077,1.382
1742.00,7.538494,25.01035,-0.000167,24.018281,-0.0077,1.382
1744.00,7.538150,25.00965,-0.000167,24.018196,-0.0077,1.383
1746.00,7.537882,25.00949,-0.000168,24.018038,-0.0077,1.382
1748.00,7.537719,25.01009,-0.000168,24.017625,-0.0077,1.382
1750.00,7.537699,25.01027,-0.000168,24.018285,-0.0077,1.383
1752.00,7.537871,25.01047,-0.000170,24.018472,-0.0077,1.383
1754.00,7.538118,25.01007,-0.000169,24.017881,-0.0077,1.383
1756.00,7.538685,25.01011,-0.000168,24.018528,-0.0077,1.382
1758.00,7.538391,25.00920,-0.000169,24.017522,-0.0077,1.382
1760.00,7.538447,25.00923,-0.000167,24.017828,-0.0077,1.382
1762.00,7.539257,25.00983,-0.000167,24.017959,-0.0077,1.383
1764.00,7.539243,25.00904,-0.000168,24.017197,-0.0077,1.383
1766.00,7.538928,25.00961,-0.000169,24.017823,-0.0077,1.382
1768.00,7.538550,25.00940,-0.000168,24.017810,-0.0077,1.382
1770.00,7.538678,25.00950,-0.000168,24.017475,-0.0077,1.383
1772.00,7.538503,25.01002,-0.000168,24.017582,-0.0077,1.383
1774.00,7.538046,25.01022,-0.000168,24.018173,-0.0077,1.383
1776.00,7.537482,25.00969,-0.000168,24.017605,-0.0077,1.382
1778.00,7.537362,25.00942,-0.000168,24.017480,-0.0077,1.382
1780.00,7.537598,25.00934,-0.000168,24.018060,-0.0077,1.382
1782.00,7.537357,25.01024,-0.000168,24.017750,-0.0077,1.382
1784.00,7.537783,25.01088,-0.000169,24.017696,-0.0077,1.383
1786.00,7.537118,25.01070,-0.000168,24.018258,-0.0077,1.383
1788.00,7.536021,25.01085,-0.000168,24.018397,-0.0077,1.383
1790.00,7.536427,25.01003,-0.000168,24.018091,-0.0077,1.383
1792.00,7.536850,25.00967,-0.000168,24.017879,-0.0077,1.383
1794.00,7.537187,25.00942,-0.000168,24.018229,-0.0077,1.382
1796.00,7.537228,25.01048,-0.000170,24.018423,-0.0077,1.383
1798.00,7.537469,25.01083,-0.000169,24.018731,-0.0077,1.382
1800.00,7.536765,25.00992,-0.000167,24.017580,-0.0077,1.382
@3,12.0000,24.0
1802.00,7.536216,25.01012,-0.000168,24.018617,-0.0077,1.383
1804.00,7.532527,25.00931,-0.000169,24.018113,-0.0077,1.382
1806.00,7.524877,25.00974,-0.000167,24.018031,-0.0077,1.381
1808.00,7.513885,25.01043,-0.000167,24.018452,-0.0077,1.381
1810.00,7.501374,25.01093,-0.000167,24.018693,-0.0077,1.382
1812.00,7.488570,25.01126,-0.000168,24.018245,-0.0076,1.382
1814.00,7.475380,25.01121,-0.000169,24.018024,-0.0077,1.382
1816.00,7.463165,25.01148,-0.000169,24.017643,-0.0077,1.383
1818.00,7.451680,25.01226,-0.000168,24.017551,-0.0077,1.384
1820.00,7.439602,25.01304,-0.000170,24.018580,-0.0077,1.384
1822.00,7.427896,25.01287,-0.000170,24.018863,-0.0077,1.384
1824.00,7.417419,25.01304,-0.000170,24.018252,-0.0077,1.384
1826.00,7.408047,25.01281,-0.000171,24.018194,-0.0077,1.385
1828.00,7.402960,25.01223,-0.000169,24.018024,-0.0077,1.385
1830.00,7.400998,25.01160,-0.000171,24.018595,-0.0077,1.384
1832.00,7.401228,25.01093,-0.000170,24.017812,-0.0077,1.385
1834.00,7.404071,25.01071,-0.000170,24.017859,-0.0077,1.384
1836.00,7.408153,25.01148,-0.000169,24.018156,-0.0077,1.384
1838.00,7.411991,25.01119,-0.000169,24.018033,-0.0077,1.384
1840.00,7.415766,25.01127,-0.000168,24.018613,-0.0077,1.383
1842.00,7.420518,25.01077,-0.000168,24.018162,-0.0077,1.383
1844.00,7.425442,25.01117,-0.000168,24.018093,-0.0077,1.383
1846.00,7.430156,25.01058,-0.000168,24.018047,-0.0077,1.384
1848.00,7.434095,25.01083,-0.000169,24.018606,-0.0077,1.383
1850.00,7.438061,25.01077,-0.000168,24.018379,-0.0077,1.383
1852.00,7.442406,25.01096,-0.000168,24.018033,-0.0077,1.382
1854.00,7.446834,25.01111,-0.000168,24.017714,-0.0077,1.383
1856.00,7.451850,25.01111,-0.000168,24.018328,-0.0077,1.383
1858.00,7.456137,25.01154,-0.000168,24.017895,-0.0077,1.383
1860.00,7.459188,25.01209,-0.000169,24.017859,-0.0077,1.384
1862.00,7.462606,25.01237,-0.000168,24.018367,-0.0077,1.383
1864.00,7.466802,25.01156,-0.000167,24.018765,-0.0077,1.382
1866.00,7.471565,25.01126,-0.000168,24.018539,-0.0077,1.383
1868.00,7.475949,25.01179,-0.000168,24.018051,-0.0077,1.383
1870.00,7.478781,25.01225,-0.000167,24.018432,-0.0076,1.383
1872.00,7.480912,25.01242,-0.000168,24.018118,-0.0077,1.383
1874.00,7.482859,25.01232,-0.000168,24.018974,-0.0077,1.382
1876.00,7.485192,25.01231,-0.000169,24.018334,-0.0077,1.383
1878.00,7.487384,25.01256,-0.000169,24.018066,-0.0077,1.383
1880.00,7.488993,25.01309,-0.000168,24.017821,-0.0077,1.383
1882.00,7.491128,25.01348,-0.000168,24.018584,-0.0077,1.383
1884.00,7.493737,25.01330,-0.000168,24.018457,-0.0077,1.383
1886.00,7.495312,25.01243,-0.000168,24.017587,-0.0077,1.383
1888.00,7.497101,25.01254,-0.000168,24.018316,-0.0077,1.383
1890.00,7.499125,25.01274,-0.000168,24.017931,-0.0077,1.383
1892.00,7.501155,25.01321,-0.000168,24.017913,-0.0077,1.382
1894.00,7.502871,25.01320,-0.000169,24.018539,-0.0077,1.384
1896.00,7.503910,25.01321,-0.000169,24.017857,-0.0077,1.383
1898.00,7.505015,25.01279,-0.000170,24.017732,-0.0077,1.383
1900.00,7.506765,25.01310,-0.000169,24.017650,-0.0077,1.383
1902.00,7.508889,25.01259,-0.000169,24.018267,-0.0077,1.383
1904.00,7.509742,25.01275,-0.000169,24.019142,-0.0077,1.383
1906.00,7.511295,25.01325,-0.000169,24.018232,-0.0077,1.383
1908.00,7.511885,25.01360,-0.000168,24.018435,-0.0077,1.383
1910.00,7.512230,25.01381,-0.000169,24.018290,-0.0077,1.383
1912.00,7.513501,25.01334,-0.000168,24.017614,-0.0076,1.383
1914.00,7.514877,25.01374,-0.000168,24.018287,-0.0077,1.384
1916.00,7.515441,25.01300,-0.000168,24.018379,-0.0077,1.383
1918.00,7.516562,25.01246,-0.000167,24.018595,-0.0077,1.383
1920.00,7.516168,25.01326,-0.000166,24.018782,-0.0077,1.382
1922.00,7.516699,25.01244,-0.000167,24.018586,-0.0077,1.383
1924.00,7.517863,25.01273,-0.000167,24.018004,-0.0077,1.384
1926.00,7.518565,25.01292,-0.000168,24.018439,-0.0077,1.384
1928.00,7.518773,25.01283,-0.000168,24.017863,-0.0077,1.383
1930.00,7.518867,25.01330,-0.000167,24.018561,-0.0077,1.383
1932.00,7.519511,25.01350,-0.000168,24.018212,-0.0077,1.383
1934.00,7.519665,25.01317,-0.000166,24.017770,-0.0077,1.383
1936.00,7.519891,25.01231,-0.000166,24.017959,-0.0077,1.383
1938.00,7.519806,25.01282,-0.000168,24.017743,-0.0077,1.384
1940.00,7.520285,25.01348,-0.000167,24.017823,-0.0077,1.384
1942.00,7.520631,25.01304,-0.000167,24.017732,-0.0077,1.383
1944.00,7.521223,25.01321,-0.000168,24.017846,-0.0077,1.383
1946.00,7.521513,25.01282,-0.000167,24.018687,-0.0077,1.384
1948.00,7.521466,25.01321,-0.000168,24.018341,-0.0077,1.383
1950.00,7.523319,25.01421,-0.000168,24.018265,-0.0077,1.383
1952.00,7.523202,25.01421,-0.000169,24.018298,-0.0077,1.383
1954.00,7.522459,25.01364,-0.000167,24.019008,-0.0077,1.383
1956.00,7.521737,25.01425,-0.000166,24.018296,-0.0077,1.383
1958.00,7.522412,25.01443,-0.000167,24.018611,-0.0077,1.383
1960.00,7.522021,25.01352,-0.000168,24.018107,-0.0077,1.384
1962.00,7.521751,25.01319,-0.000168,24.018082,-0.0077,1.384
1964.00,7.521032,25.01410,-0.000168,24.018336,-0.0077,1.384
1966.00,7.521007,25.01386,-0.000168,24.017906,-0.0077,1.383
1968.00,7.521314,25.01439,-0.000167,24.018519,-0.0077,1.383
1970.00,7.522147,25.01497,-0.000168,24.018541,-0.0077,1.383
1972.00,7.522398,25.01450,-0.000167,24.018309,-0.0077,1.384
1974.00,7.522359,25.01468,-0.000169,24.018479,-0.0077,1.384
1976.00,7.522499,25.01401,-0.000167,24.018287,-0.0077,1.384
1978.00,7.522839,25.01356,-0.000168,24.017906,-0.0077,1.384
1980.00,7.523484,25.01366,-0.000167,24.018499,-0.0077,1.384
1982.00,7.523088,25.01442,-0.000166,24.018696,-0.0077,1.384
1984.00,7.523254,25.01491,-0.000169,24.018588,-0.0077,1.383
1986.00,7.522855,25.01461,-0.000167,24.018029,-0.0076,1.383
1988.00,7.523749,25.01375,-0.000167,24.018600,-0.0076,1.384
1990.00,7.524517,25.01429,-0.000166,24.018198,-0.0076,1.384
1992.00,7.524487,25.01477,-0.000165,24.018461,-0.0077,1.383
1994.00,7.523838,25.01442,-0.000167,24.018343,-0.0077,1.384
1996.00,7.522182,25.01451,-0.000167,24.019248,-0.0076,1.384
1998.00,7.521637,25.01424,-0.000166,24.018067,-0.0077,1.383
2000.00,7.522613,25.01438,-0.000167,24.018174,-0.0077,1.384
2002.00,7.522867,25.01512,-0.000166,24.018579,-0.0076,1.384
2004.00,7.522855,25.01579,-0.000168,24.018798,-0.0077,1.384
2006.00,7.522855,25.01513,-0.000167,24.018154,-0.0076,1.383
2008.00,7.523379,25.01491,-0.000166,24.019224,-0.0076,1.383
2010.00,7.523117,25.01495,-0.000166,24.018725,-0.0077,1.383
2012.00,7.523080,25.01531,-0.000167,24.018049,-0.0077,1.383
2014.00,7.522886,25.01522,-0.000167,24.019068,-0.0077,1.384
2016.00,7.523071,25.01512,-0.000167,24.018762,-0.0077,1.384
2018.00,7.523386,25.01457,-0.000166,24.019253,-0.0077,1.384
2020.00,7.523792,25.01506,-0.000167,24.018285,-0.0077,1.384
2022.00,7.523799,25.01463,-0.000166,24.018290,-0.0077,1.384
2024.00,7.523340,25.01464,-0.000168,24.018731,-0.0077,1.383
2026.00,7.523910,25.01504,-0.000167,24.018609,-0.0077,1.384
2028.00,7.524039,25.01449,-0.000167,24.018533,-0.0076,1.384
2030.00,7.524970,25.01407,-0.000168,24.018841,-0.0076,1.384
2032.00,7.524094,25.01399,-0.000168,24.018961,-0.0076,1.383
2034.00,7.524365,25.01281,-0.000166,24.018234,-0.0077,1.384
2036.00,7.524261,25.01373,-0.000167,24.017567,-0.0077,1.384
2038.00,7.522714,25.01391,-0.000167,24.018058,-0.0077,1.384
2040.00,7.523288,25.01443,-0.000166,24.019045,-0.0077,1.383
2042.00,7.524335,25.01523,-0.000167,24.018401,-0.0076,1.384
2044.00,7.523850,25.01454,-0.000166,24.018035,-0.0077,1.383
2046.00,7.524104,25.01453,-0.000167,24.018249,-0.0077,1.384
2048.00,7.524512,25.01442,-0.000166,24.018736,-0.0077,1.384
2050.00,7.523947,25.01469,-0.000167,24.018412,-0.0077,1.383
2052.00,7.524063,25.01400,-0.000168,24.017618,-0.0077,1.384
2054.00,7.523151,25.01284,-0.000169,24.018435,-0.0077,1.383
2056.00,7.523408,25.01332,-0.000168,24.018089,-0.0077,1.383
2058.00,7.523951,25.01324,-0.000167,24.018381,-0.0077,1.384
2060.00,7.523313,25.01354,-0.000166,24.019099,-0.0076,1.384
2062.00,7.523128,25.01369,-0.000168,24.018921,-0.0076,1.383
2064.00,7.523294,25.01377,-0.000168,24.018309,-0.0076,1.384
2066.00,7.523290,25.01345,-0.000167,24.018227,-0.0077,1.384
2068.00,7.522675,25.01392,-0.000167,24.018154,-0.0077,1.384
2070.00,7.522353,25.01395,-0.000167,24.018265,-0.0077,1.384
2072.00,7.523274,25.01452,-0.000167,24.018827,-0.0077,1.384
2074.00,7.523828,25.01491,-0.000167,24.018370,-0.0077,1.383
2076.00,7.523483,25.01340,-0.000168,24.018156,-0.0077,1.384
2078.00,7.522526,25.01347,-0.000167,24.018510,-0.0076,1.384
2080.00,7.522230,25.01372,-0.000168,24.018776,-0.0077,1.384
2082.00,7.522601,25.01399,-0.000168,24.018365,-0.0077,1.384
2084.00,7.522610,25.01417,-0.000167,24.018131,-0.0076,1.384
2086.00,7.523683,25.01357,-0.000167,24.018164,-0.0076,1.384
2088.00,7.523132,25.01386,-0.000167,24.018678,-0.0077,1.384
2090.00,7.522443,25.01355,-0.000167,24.017928,-0.0077,1.383
2092.00,7.522328,25.01380,-0.000167,24.018336,-0.0077,1.383
2094.00,7.522208,25.01415,-0.000167,24.018127,-0.0077,1.384
2096.00,7.522392,25.01374,-0.000167,24.018493,-0.0076,1.384
2098.00,7.522494,25.01368,-0.000168,24.018321,-0.0077,1.384
2100.00,7.522592,25.01322,-0.000169,24.018517,-0.0077,1.384
2102.00,7.522700,25.01449,-0.000166,24.018129,-0.0077,1.384
2104.00,7.522489,25.01470,-0.000167,24.017921,-0.0076,1.384
2106.00,7.522180,25.01355,-0.000167,24.018764,-0.0076,1.384
2108.00,7.521969,25.01428,-0.000168,24.018684,-0.0077,1.384
2110.00,7.520803,25.01435,-0.000167,24.018546,-0.0077,1.384
2112.00,7.521756,25.01407,-0.000167,24.018312,-0.0076,1.384
2114.00,7.522353,25.01394,-0.000167,24.018249,-0.0076,1.384
2116.00,7.521218,25.01412,-0.000167,24.018646,-0.0076,1.384
2118.00,7.521186,25.01408,-0.000168,24.018285,-0.0077,1.384
2120.00,7.521102,25.01373,-0.000167,24.018122,-0.0077,1.383
2122.00,7.520684,25.01381,-0.000167,24.018428,-0.0077,1.384
2124.00,7.521912,25.01393,-0.000167,24.019057,-0.0076,1.384
2126.00,7.522384,25.01376,-0.000168,24.018354,-0.0077,1.385
2128.00,7.521743,25.01400,-0.000167,24.018156,-0.0077,1.384
2130.00,7.521694,25.01328,-0.000168,24.018265,-0.0077,1.385
2132.00,7.521113,25.01351,-0.000169,24.017803,-0.0076,1.385
2134.00,7.521761,25.01351,-0.000167,24.018622,-0.0076,1.384
2136.00,7.521604,25.01329,-0.000168,24.018907,-0.0076,1.383
2138.00,7.521336,25.01332,-0.000168,24.018551,-0.0076,1.384
2140.00,7.521980,25.01217,-0.000167,24.017460,-0.0077,1.384
2142.00,7.522320,25.01314,-0.000168,24.018472,-0.0077,1.384
2144.00,7.522809,25.01401,-0.000168,24.018296,-0.0077,1.385
2146.00,7.522962,25.01454,-0.000167,24.018265,-0.0077,1.384
2148.00,7.522278,25.01360,-0.000167,24.018673,-0.0077,1.384
2150.00,7.521903,25.01370,-0.000167,24.018345,-0.0077,1.385
2152.00,7.521645,25.01402,-0.000167,24.018486,-0.0077,1.385
2154.00,7.521063,25.01417,-0.000168,24.018622,-0.0077,1.384
2156.00,7.521244,25.01379,-0.000168,24.018171,-0.0077,1.384
2158.00,7.520399,25.01316,-0.000168,24.018814,-0.0077,1.384
2160.00,7.520490,25.01375,-0.000167,24.018051,-0.0076,1.384
2162.00,7.519855,25.01452,-0.000167,24.018120,-0.0076,1.385
2164.00,7.519129,25.01473,-0.000168,24.017997,-0.0077,1.385
2166.00,7.519146,25.01453,-0.000168,24.018976,-0.0077,1.385
2168.00,7.519669,25.01373,-0.000168,24.018412,-0.0077,1.384
2170.00,7.519332,25.01359,-0.000168,24.017696,-0.0077,1.385
2172.00,7.519727,25.01292,-0.000168,24.017654,-0.0077,1.385
2174.00,7.520023,25.01248,-0.000169,24.018135,-0.0077,1.384
2176.00,7.519842,25.01243,-0.000169,24.017973,-0.0077,1.384
2178.00,7.519853,25.01378,-0.000167,24.018754,-0.0077,1.384
2180.00,7.519502,25.01373,-0.000167,24.017986,-0.0076,1.384
2182.00,7.519069,25.01320,-0.000167,24.018274,-0.0077,1.384
2184.00,7.518790,25.01297,-0.000167,24.018780,-0.0077,1.385
2186.00,7.518903,25.01247,-0.000167,24.018905,-0.0077,1.385
2188.00,7.518905,25.01319,-0.000167,24.019137,-0.0077,1.384
2190.00,7.518834,25.01326,-0.000167,24.018473,-0.0077,1.385
2192.00,7.518560,25.01346,-0.000167,24.018368,-0.0077,1.384
2194.00,7.518605,25.01413,-0.000167,24.018225,-0.0077,1.384
2196.00,7.518506,25.01436,-0.000167,24.018834,-0.0077,1.384
2198.00,7.518048,25.01294,-0.000167,24.018481,-0.0077,1.385
2200.00,7.518133,25.01384,-0.000168,24.018064,-0.0077,1.384
2202.00,7.518754,25.01433,-0.000168,24.018758,-0.0076,1.385
2204.00,7.518809,25.01476,-0.000168,24.018687,-0.0076,1.385
2206.00,7.519743,25.01455,-0.000167,24.018588,-0.0077,1.385
2208.00,7.519830,25.01413,-0.000168,24.018096,-0.0077,1.384
2210.00,7.518918,25.01350,-0.000168,24.018129,-0.0077,1.385
2212.00,7.518608,25.01340,-0.000168,24.018561,-0.0077,1.385
2214.00,7.518025,25.01384,-0.000167,24.018022,-0.0077,1.385
2216.00,7.518215,25.01373,-0.000167,24.018867,-0.0077,1.385
2218.00,7.518398,25.01508,-0.000168,24.018439,-0.0076,1.385
2220.00,7.518727,25.01469,-0.000167,24.018805,-0.0077,1.385
2222.00,7.519325,25.01516,-0.000167,24.018577,-0.0077,1.384
2224.00,7.518895,25.01536,-0.000167,24.019055,-0.0076,1.384
2226.00,7.518121,25.01539,-0.000166,24.018559,-0.0076,1.384
2228.00,7.517433,25.01497,-0.000167,24.018156,-0.0077,1.385
2230.00,7.517063,25.01493,-0.000168,24.017835,-0.0077,1.385
2232.00,7.517617,25.01541,-0.000168,24.018309,-0.0077,1.386
2234.00,7.517855,25.01460,-0.000168,24.018939,-0.0077,1.386
2236.00,7.517096,25.01447,-0.000167,24.018742,-0.0077,1.385
2238.00,7.516860,25.01414,-0.000167,24.018865,-0.0077,1.385
2240.00,7.518096,25.01432,-0.000167,24.018604,-0.0076,1.385
2242.00,7.518686,25.01462,-0.000167,24.018473,-0.0076,1.384
2244.00,7.518413,25.01392,-0.000167,24.018274,-0.0077,1.385
2246.00,7.518856,25.01306,-0.000168,24.018009,-0.0077,1.384
2248.00,7.518328,25.01323,-0.000168,24.018711,-0.0077,1.385
2250.00,7.517374,25.01432,-0.000167,24.018600,-0.0077,1.384
2252.00,7.517860,25.01393,-0.000167,24.018082,-0.0077,1.385
2254.00,7.518416,25.01391,-0.000167,24.018000,-0.0077,1.385
2256.00,7.518269,25.01405,-0.000169,24.017866,-0.0077,1.386
2258.00,7.518057,25.01479,-0.000168,24.017600,-0.0077,1.385
2260.00,7.517929,25.01475,-0.000168,24.017825,-0.0077,1.385
2262.00,7.517364,25.01481,-0.000168,24.018486,-0.0077,1.384
2264.00,7.517996,25.01478,-0.000168,24.018024,-0.0077,1.385
2266.00,7.517691,25.01503,-0.000168,24.018080,-0.0077,1.385
2268.00,7.516718,25.01519,-0.000168,24.018399,-0.0077,1.385
2270.00,7.516638,25.01392,-0.000167,24.017841,-0.0077,1.384
2272.00,7.516827,25.01428,-0.000168,24.018191,-0.0077,1.385
2274.00,7.516506,25.01441,-0.000168,24.017854,-0.0077,1.385
2276.00,7.517120,25.01478,-0.000169,24.017863,-0.0077,1.385
2278.00,7.516327,25.01462,-0.000168,24.018619,-0.0077,1.385
2280.00,7.516153,25.01366,-0.000168,24.017884,-0.0077,1.386
2282.00,7.517083,25.01496,-0.000169,24.017984,-0.0077,1.385
2284.00,7.517159,25.01567,-0.000167,24.018841,-0.0076,1.385
2286.00,7.516721,25.01575,-0.000167,24.018256,-0.0077,1.385
2288.00,7.516135,25.01593,-0.000168,24.017930,-0.0077,1.385
2290.00,7.516228,25.01628,-0.000168,24.018499,-0.0077,1.384
2292.00,7.516673,25.01505,-0.000167,24.018345,-0.0077,1.385
2294.00,7.516953,25.01498,-0.000168,24.018405,-0.0077,1.385
2296.00,7.516622,25.01611,-0.000168,24.018972,-0.0077,1.385
2298.00,7.516405,25.01663,-0.000167,24.018622,-0.0077,1.385
2300.00,7.516266,25.01706,-0.000168,24.018512,-0.0077,1.385
2302.00,7.516102,25.01731,-0.000168,24.018216,-0.0077,1.385
2304.00,7.515604,25.01699,-0.000167,24.018510,-0.0077,1.385
2306.00,7.515937,25.01646,-0.000167,24.017765,-0.0076,1.385
2308.00,7.515997,25.01642,-0.000167,24.018245,-0.0077,1.386
2310.00,7.515747,25.01719,-0.000168,24.018613,-0.0077,1.386
2312.00,7.515398,25.01769,-0.000168,24.018057,-0.0076,1.384
2314.00,7.515950,25.01686,-0.000167,24.019258,-0.0077,1.385
2316.00,7.516326,25.01653,-0.000168,24.018762,-0.0077,1.385
2318.00,7.516965,25.01653,-0.000168,24.018658,-0.0077,1.386
2320.00,7.517500,25.01545,-0.000169,24.018392,-0.0077,1.386
2322.00,7.517509,25.01527,-0.000168,24.018232,-0.0077,1.385
2324.00,7.516424,25.01555,-0.000167,24.018841,-0.0077,1.385
2326.00,7.516882,25.01521,-0.000168,24.018573,-0.0077,1.386
2328.00,7.516782,25.01539,-0.000168,24.017948,-0.0076,1.384
2330.00,7.515875,25.01562,-0.000167,24.018167,-0.0076,1.384
2332.00,7.516075,25.01551,-0.000166,24.017696,-0.0076,1.385
2334.00,7.516308,25.01551,-0.000166,24.018582,-0.0076,1.385
2336.00,7.516354,25.01556,-0.000168,24.018432,-0.0077,1.386
2338.00,7.516843,25.01521,-0.000168,24.018225,-0.0077,1.386
2340.00,7.516340,25.01513,-0.000168,24.018118,-0.0077,1.386
2342.00,7.516831,25.01475,-0.000167,24.018454,-0.0077,1.385
2344.00,7.515964,25.01469,-0.000167,24.018870,-0.0077,1.385
2346.00,7.515366,25.01496,-0.000168,24.018894,-0.0077,1.386
2348.00,7.515265,25.01462,-0.000168,24.018345,-0.0077,1.386
2350.00,7.514922,25.01445,-0.000169,24.018218,-0.0077,1.385
2352.00,7.514723,25.01484,-0.000169,24.018035,-0.0077,1.385
2354.00,7.514932,25.01482,-0.000168,24.018144,-0.0077,1.385
2356.00,7.514317,25.01592,-0.000169,24.018484,-0.0077,1.385
2358.00,7.514330,25.01569,-0.000169,24.018716,-0.0076,1.386
2360.00,7.514842,25.01526,-0.000168,24.018053,-0.0077,1.385
2362.00,7.515435,25.01563,-0.000167,24.018432,-0.0077,1.386
2364.00,7.515845,25.01681,-0.000169,24.018193,-0.0077,1.386
2366.00,7.515638,25.01670,-0.000168,24.018066,-0.0077,1.386
2368.00,7.515503,25.01603,-0.000168,24.018183,-0.0076,1.385
2370.00,7.514794,25.01607,-0.000166,24.018506,-0.0076,1.385
2372.00,7.514413,25.01676,-0.000168,24.018140,-0.0076,1.385
2374.00,7.514834,25.01592,-0.000168,24.018936,-0.0076,1.385
2376.00,7.515111,25.01623,-0.000167,24.019217,-0.0076,1.385
2378.00,7.514533,25.01595,-0.000168,24.017881,-0.0076,1.386
2380.00,7.514183,25.01591,-0.000168,24.018490,-0.0077,1.386
2382.00,7.514941,25.01531,-0.000167,24.018590,-0.0077,1.385
2384.00,7.514618,25.01488,-0.000168,24.018220,-0.0077,1.385
2386.00,7.514340,25.01547,-0.000169,24.018544,-0.0077,1.386
2388.00,7.513899,25.01560,-0.000169,24.018582,-0.0077,1.386
2390.00,7.513603,25.01653,-0.000168,24.018332,-0.0077,1.385
2392.00,7.513218,25.01669,-0.000167,24.018586,-0.0077,1.385
2394.00,7.513885,25.01628,-0.000168,24.018414,-0.0077,1.386
2396.00,7.513555,25.01634,-0.000168,24.017810,-0.0076,1.386
2398.00,7.513310,25.01556,-0.000168,24.017652,-0.0077,1.385
2400.00,7.513212,25.01544,-0.000170,24.018169,-0.0077,1.385
@4,12.0000,24.0
2402.00,7.512822,25.01502,-0.000169,24.018515,-0.0077,1.386
2404.00,7.509006,25.01490,-0.000169,24.018129,-0.0077,1.386
2406.00,7.501471,25.01529,-0.000169,24.018336,-0.0077,1.385
2408.00,7.491585,25.01476,-0.000167,24.018087,-0.0077,1.384
2410.00,7.480248,25.01470,-0.000167,24.019596,-0.0077,1.385
2412.00,7.468842,25.01433,-0.000168,24.018854,-0.0077,1.386
2414.00,7.456499,25.01549,-0.000168,24.018160,-0.0076,1.387
2416.00,7.445718,25.01514,-0.000168,24.018368,-0.0077,1.387
2418.00,7.435087,25.01499,-0.000168,24.019191,-0.0077,1.386
2420.00,7.425554,25.01550,-0.000169,24.019431,-0.0077,1.387
2422.00,7.416423,25.01608,-0.000170,24.018562,-0.0077,1.387
2424.00,7.408901,25.01693,-0.000169,24.019063,-0.0077,1.387
2426.00,7.401607,25.01709,-0.000169,24.018928,-0.0077,1.387
2428.00,7.397587,25.01730,-0.000169,24.018704,-0.0077,1.387
2430.00,7.397901,25.01651,-0.000169,24.018415,-0.0077,1.388
2432.00,7.399762,25.01589,-0.000170,24.018997,-0.0076,1.389
2434.00,7.403278,25.01591,-0.000170,24.018321,-0.0077,1.388
2436.00,7.407689,25.01545,-0.000170,24.018283,-0.0076,1.387
2438.00,7.412709,25.01673,-0.000168,24.019273,-0.0076,1.387
2440.00,7.418216,25.01659,-0.000168,24.018771,-0.0076,1.386
2442.00,7.421803,25.01609,-0.000167,24.019137,-0.0076,1.386
2444.00,7.425336,25.01582,-0.000168,24.018805,-0.0077,1.386
2446.00,7.428624,25.01552,-0.000167,24.018860,-0.0077,1.386
2448.00,7.432465,25.01650,-0.000167,24.018731,-0.0076,1.385
2450.00,7.437173,25.01766,-0.000166,24.018854,-0.0076,1.386
2452.00,7.441312,25.01656,-0.000168,24.018319,-0.0076,1.386
2454.00,7.444625,25.01664,-0.000167,24.018905,-0.0077,1.386
2456.00,7.448102,25.01730,-0.000167,24.018890,-0.0077,1.386
2458.00,7.452201,25.01826,-0.000167,24.018832,-0.0077,1.386
2460.00,7.454578,25.01789,-0.000167,24.019050,-0.0076,1.386
2462.00,7.456728,25.01771,-0.000167,24.018783,-0.0077,1.386
2464.00,7.459677,25.01818,-0.000168,24.017843,-0.0076,1.386
2466.00,7.463662,25.01671,-0.000167,24.018961,-0.0077,1.385
2468.00,7.466258,25.01698,-0.000166,24.018711,-0.0077,1.386
2470.00,7.467725,25.01736,-0.000167,24.018983,-0.0076,1.386
2472.00,7.470790,25.01699,-0.000168,24.018633,-0.0076,1.386
2474.00,7.472835,25.01592,-0.000168,24.018890,-0.0076,1.386
2476.00,7.474455,25.01633,-0.000168,24.019021,-0.0076,1.386
2478.00,7.476716,25.01715,-0.000168,24.017855,-0.0077,1.386
2480.00,7.478479,25.01677,-0.000168,24.018878,-0.0077,1.387
2482.00,7.480843,25.01646,-0.000168,24.018015,-0.0077,1.387
2484.00,7.482611,25.01632,-0.000168,24.018513,-0.0077,1.386
2486.00,7.483057,25.01715,-0.000168,24.018432,-0.0077,1.386
2488.00,7.484547,25.01709,-0.000169,24.018573,-0.0076,1.386
2490.00,7.485600,25.01640,-0.000168,24.018125,-0.0076,1.386
2492.00,7.487047,25.01619,-0.000167,24.019046,-0.0076,1.386
2494.00,7.487206,25.01607,-0.000168,24.018178,-0.0076,1.386
2496.00,7.487896,25.01591,-0.000168,24.018816,-0.0076,1.386
2498.00,7.489022,25.01709,-0.000168,24.019652,-0.0076,1.387
2500.00,7.490495,25.01685,-0.000169,24.018811,-0.0077,1.387
2502.00,7.490922,25.01650,-0.000169,24.018426,-0.0076,1.386
2504.00,7.491058,25.01592,-0.000169,24.018738,-0.0076,1.387
2506.00,7.491191,25.01543,-0.000168,24.018914,-0.0076,1.387
2508.00,7.492455,25.01557,-0.000170,24.018258,-0.0076,1.387
2510.00,7.493945,25.01597,-0.000170,24.018807,-0.0076,1.386
2512.00,7.494311,25.01649,-0.000170,24.019253,-0.0077,1.386
2514.00,7.495704,25.01704,-0.000170,24.018738,-0.0076,1.387
2516.00,7.496824,25.01751,-0.000168,24.018294,-0.0076,1.386
2518.00,7.497640,25.01668,-0.000168,24.018138,-0.0077,1.386
2520.00,7.498214,25.01651,-0.000168,24.018372,-0.0077,1.386
2522.00,7.498119,25.01600,-0.000168,24.018593,-0.0077,1.387
2524.00,7.498492,25.01529,-0.000169,24.017977,-0.0077,1.386
2526.00,7.498172,25.01536,-0.000170,24.018573,-0.0076,1.386
2528.00,7.497966,25.01652,-0.000168,24.018597,-0.0076,1.386
2530.00,7.498396,25.01711,-0.000168,24.018870,-0.0076,1.386
2532.00,7.500041,25.01644,-0.000169,24.018890,-0.0077,1.387
2534.00,7.500292,25.01618,-0.000168,24.018392,-0.0077,1.386
2536.00,7.499721,25.01575,-0.000168,24.018600,-0.0077,1.386
2538.00,7.499693,25.01651,-0.000169,24.018638,-0.0076,1.387
2540.00,7.500171,25.01552,-0.000169,24.018142,-0.0077,1.387
2542.00,7.501325,25.01605,-0.000169,24.019006,-0.0077,1.387
2544.00,7.502300,25.01592,-0.000169,24.019005,-0.0076,1.386
2546.00,7.501577,25.01574,-0.000168,24.018138,-0.0076,1.386
2548.00,7.500556,25.01580,-0.000169,24.017979,-0.0077,1.387
2550.00,7.500134,25.01709,-0.000168,24.018789,-0.0077,1.387
2552.00,7.500825,25.01618,-0.000169,24.018098,-0.0077,1.387
2554.00,7.501370,25.01672,-0.000168,24.018064,-0.0076,1.386
2556.00,7.501948,25.01653,-0.000169,24.018415,-0.0076,1.387
2558.00,7.502414,25.01698,-0.000168,24.019025,-0.0076,1.387
2560.00,7.502804,25.01736,-0.000169,24.018345,-0.0076,1.387
2562.00,7.502216,25.01730,-0.000169,24.018087,-0.0077,1.387
2564.00,7.501819,25.01570,-0.000169,24.018488,-0.0077,1.387
2566.00,7.502204,25.01586,-0.000168,24.018379,-0.0077,1.387
2568.00,7.502587,25.01507,-0.000168,24.018249,-0.0076,1.386
2570.00,7.502378,25.01608,-0.000168,24.018327,-0.0076,1.387
2572.00,7.502738,25.01508,-0.000167,24.018629,-0.0077,1.387
2574.00,7.503189,25.01575,-0.000168,24.018561,-0.0077,1.388
2576.00,7.502412,25.01594,-0.000169,24.018642,-0.0077,1.387
2578.00,7.502160,25.01647,-0.000169,24.018450,-0.0077,1.387
2580.00,7.502093,25.01693,-0.000169,24.018325,-0.0077,1.387
2582.00,7.502307,25.01755,-0.000169,24.018756,-0.0077,1.386
2584.00,7.502921,25.01690,-0.000169,24.018686,-0.0077,1.387
2586.00,7.504304,25.01633,-0.000168,24.018477,-0.0077,1.387
2588.00,7.504483,25.01725,-0.000169,24.018849,-0.0076,1.387
2590.00,7.504697,25.01706,-0.000168,24.018254,-0.0076,1.387
2592.00,7.504961,25.01677,-0.000168,24.018421,-0.0076,1.386
2594.00,7.505630,25.01735,-0.000168,24.018377,-0.0076,1.386
2596.00,7.504762,25.01633,-0.000168,24.018769,-0.0077,1.387
2598.00,7.503753,25.01633,-0.000169,24.018028,-0.0077,1.387
2600.00,7.503016,25.01670,-0.000169,24.018611,-0.0076,1.387
2602.00,7.503755,25.01716,-0.000169,24.018793,-0.0076,1.387
2604.00,7.504666,25.01659,-0.000168,24.018840,-0.0077,1.386
2606.00,7.503446,25.01781,-0.000167,24.019128,-0.0076,1.386
2608.00,7.502872,25.01807,-0.000168,24.018292,-0.0077,1.388
2610.00,7.503101,25.01690,-0.000169,24.017727,-0.0077,1.387
2612.00,7.503647,25.01664,-0.000169,24.018423,-0.0077,1.387
2614.00,7.504042,25.01584,-0.000169,24.017803,-0.0077,1.387
2616.00,7.504053,25.01623,-0.000168,24.018401,-0.0077,1.387
2618.00,7.503525,25.01701,-0.000169,24.018454,-0.0077,1.387
2620.00,7.503804,25.01680,-0.000169,24.018031,-0.0077,1.387
2622.00,7.504646,25.01726,-0.000169,24.018356,-0.0076,1.387
2624.00,7.505429,25.01648,-0.000170,24.018321,-0.0076,1.387
2626.00,7.505628,25.01611,-0.000169,24.019012,-0.0077,1.387
2628.00,7.505983,25.01684,-0.000167,24.018251,-0.0077,1.386
2630.00,7.505016,25.01698,-0.000168,24.017810,-0.0077,1.387
2632.00,7.504744,25.01715,-0.000169,24.018921,-0.0077,1.386
2634.00,7.505051,25.01696,-0.000168,24.018272,-0.0077,1.388
2636.00,7.504984,25.01610,-0.000169,24.018251,-0.0077,1.388
2638.00,7.504743,25.01485,-0.000169,24.018443,-0.0077,1.387
2640.00,7.504464,25.01521,-0.000169,24.018854,-0.0077,1.387
2642.00,7.504833,25.01566,-0.000169,24.018361,-0.0077,1.387
2644.00,7.504745,25.01453,-0.000168,24.018125,-0.0077,1.387
2646.00,7.504886,25.01457,-0.000169,24.018912,-0.0077,1.388
2648.00,7.503809,25.01430,-0.000169,24.018269,-0.0077,1.388
2650.00,7.503460,25.01439,-0.000168,24.018702,-0.0077,1.388
2652.00,7.503395,25.01499,-0.000169,24.018464,-0.0076,1.387
2654.00,7.503203,25.01433,-0.000169,24.019258,-0.0077,1.387
2656.00,7.502753,25.01502,-0.000169,24.018504,-0.0077,1.388
2658.00,7.503593,25.01517,-0.000169,24.017922,-0.0076,1.387
2660.00,7.503808,25.01437,-0.000169,24.017759,-0.0076,1.388
2662.00,7.503927,25.01434,-0.000169,24.018637,-0.0077,1.388
2664.00,7.504111,25.01396,-0.000168,24.018678,-0.0077,1.388
2666.00,7.504003,25.01448,-0.000169,24.018677,-0.0076,1.388
2668.00,7.503446,25.01534,-0.000168,24.018686,-0.0076,1.388
2670.00,7.503519,25.01532,-0.000170,24.018677,-0.0076,1.387
2672.00,7.503860,25.01510,-0.000168,24.018653,-0.0076,1.387
2674.00,7.504718,25.01434,-0.000168,24.018510,-0.0077,1.387
2676.00,7.504752,25.01469,-0.000168,24.018829,-0.0077,1.388
2678.00,7.504388,25.01574,-0.000168,24.019130,-0.0077,1.387
2680.00,7.503983,25.01536,-0.000167,24.018394,-0.0077,1.387
2682.00,7.504124,25.01466,-0.000168,24.019159,-0.0076,1.388
2684.00,7.503909,25.01533,-0.000169,24.019066,-0.0077,1.388
2686.00,7.504154,25.01590,-0.000167,24.018600,-0.0076,1.388
2688.00,7.503792,25.01562,-0.000167,24.018006,-0.0077,1.387
2690.00,7.503877,25.01550,-0.000168,24.018796,-0.0077,1.388
2692.00,7.503469,25.01489,-0.000168,24.019605,-0.0076,1.388
2694.00,7.503299,25.01515,-0.000168,24.019572,-0.0076,1.388
2696.00,7.502988,25.01521,-0.000167,24.019342,-0.0076,1.387
2698.00,7.503196,25.01604,-0.000168,24.019532,-0.0076,1.387
2700.00,7.504043,25.01650,-0.000168,24.018526,-0.0076,1.387
2702.00,7.503946,25.01700,-0.000168,24.018733,-0.0076,1.387
2704.00,7.503859,25.01670,-0.000167,24.018713,-0.0076,1.388
2706.00,7.503323,25.01613,-0.000168,24.018251,-0.0076,1.388
2708.00,7.503794,25.01601,-0.000168,24.019180,-0.0076,1.387
2710.00,7.504207,25.01515,-0.000169,24.019075,-0.0077,1.388
2712.00,7.504399,25.01569,-0.000168,24.019213,-0.0076,1.387
2714.00,7.504517,25.01578,-0.000167,24.018901,-0.0076,1.388
2716.00,7.504085,25.01611,-0.000167,24.019286,-0.0076,1.387
2718.00,7.503688,25.01569,-0.000169,24.018599,-0.0076,1.388
2720.00,7.503018,25.01533,-0.000167,24.019101,-0.0076,1.387
2722.00,7.502685,25.01522,-0.000167,24.018633,-0.0076,1.388
2724.00,7.503799,25.01652,-0.000168,24.018936,-0.0076,1.388
2726.00,7.504839,25.01612,-0.000168,24.018711,-0.0076,1.388
2728.00,7.505246,25.01639,-0.000167,24.018892,-0.0076,1.388
2730.00,7.504694,25.01617,-0.000168,24.018729,-0.0076,1.387
2732.00,7.504383,25.01619,-0.000167,24.018793,-0.0076,1.387
2734.00,7.504256,25.01553,-0.000168,24.019150,-0.0076,1.388
2736.00,7.503971,25.01560,-0.000169,24.018381,-0.0076,1.388
2738.00,7.504033,25.01601,-0.000168,24.019046,-0.0076,1.387
2740.00,7.504176,25.01515,-0.000168,24.018176,-0.0076,1.388
2742.00,7.504342,25.01561,-0.000169,24.018974,-0.0076,1.388
2744.00,7.503156,25.01562,-0.000169,24.018524,-0.0077,1.388
2746.00,7.502700,25.01575,-0.000169,24.018383,-0.0076,1.388
2748.00,7.503578,25.01627,-0.000168,24.019057,-0.0077,1.387
2750.00,7.503298,25.01576,-0.000167,24.019081,-0.0076,1.388
2752.00,7.503077,25.01591,-0.000169,24.018720,-0.0076,1.388
2754.00,7.502477,25.01624,-0.000168,24.019092,-0.0077,1.387
2756.00,7.502836,25.01680,-0.000167,24.018774,-0.0076,1.387
2758.00,7.503179,25.01669,-0.000168,24.019010,-0.0076,1.387
2760.00,7.503964,25.01654,-0.000168,24.019019,-0.0076,1.388
2762.00,7.504282,25.01712,-0.000168,24.018577,-0.0077,1.388
2764.00,7.503729,25.01676,-0.000167,24.018087,-0.0076,1.388
2766.00,7.503570,25.01709,-0.000168,24.018667,-0.0076,1.388
2768.00,7.504241,25.01745,-0.000169,24.018548,-0.0076,1.388
2770.00,7.503440,25.01721,-0.000170,24.018662,-0.0076,1.387
2772.00,7.503759,25.01660,-0.000169,24.018673,-0.0076,1.388
2774.00,7.503775,25.01608,-0.000169,24.018715,-0.0076,1.388
2776.00,7.503182,25.01618,-0.000169,24.018653,-0.0076,1.388
2778.00,7.502778,25.01602,-0.000168,24.019217,-0.0076,1.387
2780.00,7.502417,25.01593,-0.000168,24.019547,-0.0077,1.387
2782.00,7.502700,25.01661,-0.000169,24.018501,-0.0076,1.388
2784.00,7.502916,25.01618,-0.000169,24.018040,-0.0076,1.388
2786.00,7.502390,25.01655,-0.000169,24.018838,-0.0076,1.388
2788.00,7.501949,25.01730,-0.000168,24.018972,-0.0076,1.388
2790.00,7.501334,25.01746,-0.000170,24.018653,-0.0076,1.388
2792.00,7.501239,25.01717,-0.000168,24.018472,-0.0076,1.388
2794.00,7.501079,25.01634,-0.000168,24.018383,-0.0076,1.388
2796.00,7.501094,25.01673,-0.000168,24.017825,-0.0076,1.387
2798.00,7.501683,25.01674,-0.000167,24.018948,-0.0076,1.388
2800.00,7.502497,25.01733,-0.000168,24.019364,-0.0076,1.388
2802.00,7.502677,25.01729,-0.000168,24.018720,-0.0076,1.388
2804.00,7.502947,25.01695,-0.000168,24.018899,-0.0076,1.388
2806.00,7.502780,25.01681,-0.000168,24.018557,-0.0076,1.388
2808.00,7.503059,25.01710,-0.000169,24.018084,-0.0077,1.387
2810.00,7.502803,25.01708,-0.000169,24.018706,-0.0076,1.388
2812.00,7.502517,25.01636,-0.000168,24.019092,-0.0076,1.388
2814.00,7.502538,25.01615,-0.000168,24.018234,-0.0076,1.388
2816.00,7.502599,25.01721,-0.000169,24.018977,-0.0076,1.388
2818.00,7.502858,25.01720,-0.000169,24.019148,-0.0076,1.388
2820.00,7.502273,25.01711,-0.000167,24.019016,-0.0076,1.388
2822.00,7.502392,25.01726,-0.000167,24.018591,-0.0076,1.388
2824.00,7.503706,25.01745,-0.000168,24.019050,-0.0076,1.388
2826.00,7.503402,25.01807,-0.000168,24.018321,-0.0076,1.388
2828.00,7.503364,25.01717,-0.000168,24.019121,-0.0077,1.389
2830.00,7.502749,25.01725,-0.000168,24.018724,-0.0077,1.388
2832.00,7.501826,25.01689,-0.000168,24.018481,-0.0076,1.388
2834.00,7.502080,25.01713,-0.000167,24.019014,-0.0077,1.387
2836.00,7.501922,25.01699,-0.000167,24.018965,-0.0076,1.388
2838.00,7.501627,25.01690,-0.000168,24.018633,-0.0076,1.388
2840.00,7.501475,25.01742,-0.000169,24.018174,-0.0077,1.388
2842.00,7.501842,25.01797,-0.000168,24.019093,-0.0077,1.388
2844.00,7.502725,25.01724,-0.000170,24.018959,-0.0077,1.388
2846.00,7.502121,25.01678,-0.000168,24.018390,-0.0077,1.388
2848.00,7.501192,25.01783,-0.000168,24.018773,-0.0076,1.389
2850.00,7.501165,25.01747,-0.000168,24.018972,-0.0076,1.388
2852.00,7.500801,25.01741,-0.000168,24.018863,-0.0077,1.388
2854.00,7.500789,25.01728,-0.000168,24.019108,-0.0076,1.388
2856.00,7.500428,25.01697,-0.000168,24.018834,-0.0076,1.388
2858.00,7.500828,25.01671,-0.000168,24.018637,-0.0076,1.388
2860.00,7.500334,25.01753,-0.000168,24.018709,-0.0076,1.388
2862.00,7.500346,25.01779,-0.000169,24.018948,-0.0076,1.389
2864.00,7.501160,25.01827,-0.000168,24.018702,-0.0077,1.388
2866.00,7.500971,25.01868,-0.000168,24.018687,-0.0076,1.388
2868.00,7.501228,25.01848,-0.000169,24.019164,-0.0077,1.388
2870.00,7.501343,25.01828,-0.000167,24.019322,-0.0076,1.388
2872.00,7.502004,25.01757,-0.000168,24.018910,-0.0077,1.388
2874.00,7.501053,25.01757,-0.000168,24.018383,-0.0076,1.388
2876.00,7.501212,25.01785,-0.000167,24.019133,-0.0076,1.388
2878.00,7.500762,25.01777,-0.000168,24.018896,-0.0076,1.388
2880.00,7.500700,25.01813,-0.000168,24.018987,-0.0076,1.388
2882.00,7.501139,25.01831,-0.000168,24.019168,-0.0076,1.389
2884.00,7.501222,25.01831,-0.000167,24.018171,-0.0077,1.388
2886.00,7.500813,25.01872,-0.000167,24.018778,-0.0076,1.388
2888.00,7.500621,25.01885,-0.000168,24.018439,-0.0076,1.388
2890.00,7.500222,25.01902,-0.000168,24.018736,-0.0076,1.388
2892.00,7.500284,25.01872,-0.000168,24.019046,-0.0077,1.388
2894.00,7.500772,25.01942,-0.000167,24.019133,-0.0076,1.388
2896.00,7.499889,25.01848,-0.000168,24.018883,-0.0076,1.388
2898.00,7.499853,25.01890,-0.000168,24.018590,-0.0076,1.389
2900.00,7.500475,25.01879,-0.000169,24.019084,-0.0076,1.389
2902.00,7.500263,25.01808,-0.000167,24.019052,-0.0076,1.388
2904.00,7.499780,25.01806,-0.000168,24.018852,-0.0077,1.388
2906.00,7.499455,25.01822,-0.000167,24.018649,-0.0076,1.388
2908.00,7.499481,25.01912,-0.000169,24.019552,-0.0076,1.389
2910.00,7.499921,25.01890,-0.000168,24.019039,-0.0076,1.389
2912.00,7.499431,25.01858,-0.000168,24.019213,-0.0076,1.388
2914.00,7.499910,25.01898,-0.000168,24.019249,-0.0076,1.388
2916.00,7.500142,25.01914,-0.000167,24.018653,-0.0076,1.388
2918.00,7.499831,25.01849,-0.000167,24.018502,-0.0076,1.388
2920.00,7.499098,25.01886,-0.000168,24.019828,-0.0077,1.388
2922.00,7.499548,25.01915,-0.000167,24.019626,-0.0077,1.388
2924.00,7.500107,25.01906,-0.000167,24.018883,-0.0077,1.388
2926.00,7.500324,25.01763,-0.000168,24.018851,-0.0076,1.389
2928.00,7.499414,25.01753,-0.000169,24.019318,-0.0077,1.388
2930.00,7.499599,25.01730,-0.000168,24.018912,-0.0076,1.388
2932.00,7.499363,25.01728,-0.000168,24.019012,-0.0076,1.389
2934.00,7.499569,25.01761,-0.000168,24.018996,-0.0076,1.389
2936.00,7.499887,25.01844,-0.000169,24.018762,-0.0076,1.389
2938.00,7.499381,25.01798,-0.000169,24.018562,-0.0076,1.388
2940.00,7.499059,25.01855,-0.000169,24.018867,-0.0076,1.388
2942.00,7.499052,25.01876,-0.000168,24.018780,-0.0077,1.388
2944.00,7.498518,25.01769,-0.000168,24.018312,-0.0076,1.388
2946.00,7.498846,25.01761,-0.000168,24.018205,-0.0077,1.388
2948.00,7.499147,25.01702,-0.000169,24.018619,-0.0076,1.389
2950.00,7.498649,25.01716,-0.000168,24.018537,-0.0076,1.389
2952.00,7.498062,25.01698,-0.000167,24.018463,-0.0076,1.388
2954.00,7.498432,25.01683,-0.000167,24.018483,-0.0076,1.388
2956.00,7.499066,25.01789,-0.000167,24.018838,-0.0076,1.389
2958.00,7.499537,25.01811,-0.000168,24.018925,-0.0076,1.388
2960.00,7.499472,25.01832,-0.000168,24.019452,-0.0076,1.388
2962.00,7.498892,25.01819,-0.000167,24.018716,-0.0076,1.389
2964.00,7.498790,25.01829,-0.000167,24.018724,-0.0076,1.389
2966.00,7.499083,25.01791,-0.000167,24.018669,-0.0076,1.389
2968.00,7.499508,25.01826,-0.000167,24.018932,-0.0077,1.388
2970.00,7.500036,25.01892,-0.000168,24.019229,-0.0076,1.388
2972.00,7.499908,25.01850,-0.000168,24.019101,-0.0076,1.389
2974.00,7.498747,25.01817,-0.000168,24.018827,-0.0076,1.389
2976.00,7.497963,25.01757,-0.000168,24.018553,-0.0077,1.389
2978.00,7.499731,25.01862,-0.000168,24.019331,-0.0076,1.388
2980.00,7.500114,25.01878,-0.000167,24.018843,-0.0076,1.389
2982.00,7.499396,25.01861,-0.000166,24.018655,-0.0077,1.388
2984.00,7.498399,25.01815,-0.000167,24.018488,-0.0076,1.389
2986.00,7.498357,25.01850,-0.000168,24.018742,-0.0076,1.389
2988.00,7.498693,25.01817,-0.000167,24.018164,-0.0077,1.388
2990.00,7.499043,25.01784,-0.000168,24.018388,-0.0077,1.388
2992.00,7.499023,25.01838,-0.000168,24.018542,-0.0077,1.389
2994.00,7.498848,25.01736,-0.000169,24.017879,-0.0077,1.389
2996.00,7.499469,25.01802,-0.000169,24.018805,-0.0077,1.389
2998.00,7.499799,25.01708,-0.000168,24.018635,-0.0077,1.389
3000.00,7.499249,25.01700,-0.000168,24.018756,-0.0076,1.389
@5,12.0000,24.0
3002.00,7.498471,25.01793,-0.000168,24.018854,-0.0076,1.389
3004.00,7.495820,25.01686,-0.000168,24.018954,-0.0076,1.389
3006.00,7.488703,25.01720,-0.000168,24.019494,-0.0077,1.388
3008.00,7.478944,25.01718,-0.000168,24.018803,-0.0077,1.387
3010.00,7.468427,25.01720,-0.000167,24.018802,-0.0077,1.388
3012.00,7.458805,25.01703,-0.000167,24.018390,-0.0076,1.388
3014.00,7.449660,25.01664,-0.000168,24.018595,-0.0076,1.389
3016.00,7.441179,25.01733,-0.000169,24.018564,-0.0076,1.389
3018.00,7.432355,25.01737,-0.000168,24.018526,-0.0077,1.390
3020.00,7.424487,25.01778,-0.000168,24.018822,-0.0076,1.390
3022.00,7.417328,25.01736,-0.000170,24.019097,-0.0076,1.390
3024.00,7.410456,25.01764,-0.000169,24.018541,-0.0077,1.389
3026.00,7.403441,25.01799,-0.000169,24.018551,-0.0076,1.390
3028.00,7.401344,25.01820,-0.000168,24.018619,-0.0076,1.390
3030.00,7.404781,25.01839,-0.000170,24.018941,-0.0076,1.391
3032.00,7.407963,25.01819,-0.000169,24.018874,-0.0076,1.391
3034.00,7.413006,25.01846,-0.000170,24.018740,-0.0076,1.391
3036.00,7.417339,25.01825,-0.000169,24.018602,-0.0077,1.390
3038.00,7.421405,25.01869,-0.000169,24.018105,-0.0077,1.390
3040.00,7.424962,25.01800,-0.000169,24.019420,-0.0076,1.389
3042.00,7.428688,25.01837,-0.000170,24.019456,-0.0076,1.390
3044.00,7.432400,25.01900,-0.000168,24.018434,-0.0076,1.389
3046.00,7.436410,25.01922,-0.000168,24.018470,-0.0076,1.389
3048.00,7.439713,25.01914,-0.000167,24.019291,-0.0076,1.389
3050.00,7.443354,25.01924,-0.000168,24.019162,-0.0076,1.390
3052.00,7.446687,25.01864,-0.000168,24.018764,-0.0076,1.390
3054.00,7.449112,25.01887,-0.000168,24.019211,-0.0077,1.390
3056.00,7.451511,25.01886,-0.000167,24.018561,-0.0077,1.389
3058.00,7.453882,25.01853,-0.000169,24.018541,-0.0077,1.389
3060.00,7.456122,25.01918,-0.000169,24.018629,-0.0077,1.390
3062.00,7.458891,25.01908,-0.000169,24.018446,-0.0077,1.389
3064.00,7.460786,25.01923,-0.000168,24.018617,-0.0076,1.389
3066.00,7.462264,25.01968,-0.000168,24.018381,-0.0076,1.389
3068.00,7.464479,25.02024,-0.000168,24.018225,-0.0077,1.389
3070.00,7.466621,25.02066,-0.000167,24.019382,-0.0076,1.388
3072.00,7.467753,25.02048,-0.000167,24.018664,-0.0077,1.389
3074.00,7.468647,25.01997,-0.000168,24.018098,-0.0077,1.389
3076.00,7.470176,25.01965,-0.000169,24.018604,-0.0076,1.390
3078.00,7.471397,25.01928,-0.000168,24.018776,-0.0076,1.389
3080.00,7.472645,25.01909,-0.000167,24.018959,-0.0076,1.389
3082.00,7.473752,25.01901,-0.000167,24.018597,-0.0076,1.389
3084.00,7.474765,25.01893,-0.000168,24.018800,-0.0076,1.389
3086.00,7.476042,25.01873,-0.000170,24.018240,-0.0077,1.389
3088.00,7.475991,25.01966,-0.000169,24.018038,-0.0077,1.389
3090.00,7.476287,25.01947,-0.000169,24.018827,-0.0077,1.389
3092.00,7.477003,25.01890,-0.000169,24.018459,-0.0076,1.389
3094.00,7.477716,25.01931,-0.000170,24.018793,-0.0076,1.390
3096.00,7.478663,25.01992,-0.000169,24.018459,-0.0077,1.389
3098.00,7.479383,25.01988,-0.000167,24.018524,-0.0076,1.389
3100.00,7.480247,25.01915,-0.000168,24.018727,-0.0077,1.388
3102.00,7.481259,25.01874,-0.000168,24.018758,-0.0077,1.389
3104.00,7.482280,25.01800,-0.000167,24.018943,-0.0077,1.389
3106.00,7.483189,25.01809,-0.000167,24.018736,-0.0077,1.389
3108.00,7.483214,25.01825,-0.000169,24.018573,-0.0076,1.389
3110.00,7.484425,25.01920,-0.000170,24.018829,-0.0076,1.389
3112.00,7.485339,25.01987,-0.000169,24.019034,-0.0076,1.389
3114.00,7.484542,25.01949,-0.000169,24.018555,-0.0076,1.389
3116.00,7.484275,25.01865,-0.000169,24.018727,-0.0077,1.389
3118.00,7.485297,25.01960,-0.000168,24.018791,-0.0077,1.390
3120.00,7.486591,25.01943,-0.000168,24.018401,-0.0077,1.389
3122.00,7.487078,25.01930,-0.000169,24.019041,-0.0076,1.389
3124.00,7.487643,25.02045,-0.000169,24.018580,-0.0076,1.389
3126.00,7.487428,25.02066,-0.000167,24.018294,-0.0077,1.389
3128.00,7.486952,25.02075,-0.000168,24.019217,-0.0076,1.390
3130.00,7.488102,25.02048,-0.000169,24.018841,-0.0077,1.389
3132.00,7.488854,25.02078,-0.000169,24.018283,-0.0077,1.389
3134.00,7.488647,25.02000,-0.000168,24.018425,-0.0077,1.389
3136.00,7.489373,25.02027,-0.000168,24.019217,-0.0076,1.389
3138.00,7.489588,25.02017,-0.000168,24.019124,-0.0076,1.389
3140.00,7.489436,25.01972,-0.000168,24.018744,-0.0077,1.389
3142.00,7.489625,25.01924,-0.000169,24.018105,-0.0076,1.390
3144.00,7.488467,25.01972,-0.000169,24.018334,-0.0076,1.390
3146.00,7.488061,25.02065,-0.000170,24.018406,-0.0076,1.390
3148.00,7.489231,25.01946,-0.000169,24.019139,-0.0076,1.390
3150.00,7.489858,25.01926,-0.000169,24.018851,-0.0076,1.390
3152.00,7.490433,25.01991,-0.000169,24.019055,-0.0076,1.390
3154.00,7.489544,25.01982,-0.000169,24.018865,-0.0077,1.389
3156.00,7.490385,25.02039,-0.000169,24.018566,-0.0077,1.389
3158.00,7.491085,25.02021,-0.000168,24.018501,-0.0076,1.389
3160.00,7.491059,25.02011,-0.000168,24.018617,-0.0076,1.389
3162.00,7.489936,25.01967,-0.000167,24.018292,-0.0077,1.390
3164.00,7.489167,25.01978,-0.000169,24.018898,-0.0076,1.390
3166.00,7.489449,25.01930,-0.000170,24.018680,-0.0076,1.390
3168.00,7.489279,25.01955,-0.000170,24.018740,-0.0076,1.390
3170.00,7.490254,25.01912,-0.000170,24.018590,-0.0077,1.390
3172.00,7.489729,25.01906,-0.000169,24.018330,-0.0077,1.390
3174.00,7.489435,25.01975,-0.000169,24.018466,-0.0076,1.390
3176.00,7.489506,25.02067,-0.000168,24.018609,-0.0076,1.389
3178.00,7.489224,25.01987,-0.000167,24.018677,-0.0076,1.390
3180.00,7.489707,25.01974,-0.000168,24.018744,-0.0076,1.390
3182.00,7.490230,25.01979,-0.000167,24.018296,-0.0076,1.390
3184.00,7.491439,25.01966,-0.000168,24.019402,-0.0077,1.390
3186.00,7.492170,25.01981,-0.000168,24.019400,-0.0076,1.389
3188.00,7.491582,25.02018,-0.000169,24.018952,-0.0076,1.390
3190.00,7.491330,25.02033,-0.000169,24.018247,-0.0076,1.390
3192.00,7.490623,25.01999,-0.000167,24.018867,-0.0076,1.390
3194.00,7.490488,25.01981,-0.000169,24.019425,-0.0076,1.390
3196.00,7.490630,25.01994,-0.000168,24.018635,-0.0076,1.390
3198.00,7.490863,25.02024,-0.000168,24.018405,-0.0076,1.390
3200.00,7.490371,25.01986,-0.000167,24.018700,-0.0076,1.390
3202.00,7.489823,25.01910,-0.000168,24.018562,-0.0076,1.390
3204.00,7.490336,25.01958,-0.000169,24.018526,-0.0077,1.390
3206.00,7.490478,25.01930,-0.000168,24.019012,-0.0077,1.389
3208.00,7.491113,25.01971,-0.000168,24.019175,-0.0076,1.389
3210.00,7.492237,25.01930,-0.000168,24.019226,-0.0076,1.390
3212.00,7.491666,25.01937,-0.000168,24.019253,-0.0076,1.390
3214.00,7.490826,25.01882,-0.000169,24.018200,-0.0076,1.390
3216.00,7.491050,25.01873,-0.000168,24.019064,-0.0076,1.389
3218.00,7.491856,25.01978,-0.000168,24.018851,-0.0076,1.389
3220.00,7.491693,25.01859,-0.000169,24.019146,-0.0076,1.390
3222.00,7.490978,25.01897,-0.000168,24.019211,-0.0076,1.390
3224.00,7.490744,25.01921,-0.000169,24.019282,-0.0076,1.390
3226.00,7.490948,25.01869,-0.000169,24.018611,-0.0076,1.390
3228.00,7.491185,25.01889,-0.000168,24.018952,-0.0076,1.390
3230.00,7.491719,25.01856,-0.000168,24.018858,-0.0076,1.389
3232.00,7.491884,25.01904,-0.000167,24.018553,-0.0076,1.390
3234.00,7.491314,25.01873,-0.000168,24.019030,-0.0076,1.390
3236.00,7.491880,25.01775,-0.000170,24.019052,-0.0076,1.390
3238.00,7.492710,25.01778,-0.000169,24.018764,-0.0076,1.390
3240.00,7.492303,25.01875,-0.000168,24.018838,-0.0076,1.390
3242.00,7.492047,25.01890,-0.000168,24.019311,-0.0076,1.390
3244.00,7.492217,25.01944,-0.000168,24.018718,-0.0076,1.390
3246.00,7.491118,25.01930,-0.000169,24.019300,-0.0076,1.390
3248.00,7.490992,25.01968,-0.000168,24.019440,-0.0076,1.390
3250.00,7.491979,25.01877,-0.000169,24.018575,-0.0077,1.390
3252.00,7.492148,25.01946,-0.000169,24.019378,-0.0076,1.390
3254.00,7.492858,25.01948,-0.000169,24.018600,-0.0076,1.389
3256.00,7.492774,25.01965,-0.000167,24.018566,-0.0076,1.389
3258.00,7.491793,25.01940,-0.000167,24.018555,-0.0076,1.390
3260.00,7.491299,25.01983,-0.000167,24.019354,-0.0076,1.390
3262.00,7.491196,25.02106,-0.000168,24.019576,-0.0076,1.391
3264.00,7.491692,25.02110,-0.000169,24.019490,-0.0076,1.390
3266.00,7.492486,25.02098,-0.000168,24.019509,-0.0076,1.390
3268.00,7.492269,25.02057,-0.000168,24.018901,-0.0076,1.389
3270.00,7.492207,25.02012,-0.000167,24.018987,-0.0076,1.390
3272.00,7.491381,25.02034,-0.000168,24.018976,-0.0076,1.390
3274.00,7.490784,25.02097,-0.000168,24.019081,-0.0076,1.390
3276.00,7.490972,25.02048,-0.000169,24.018956,-0.0076,1.391
3278.00,7.490734,25.02124,-0.000168,24.019231,-0.0076,1.390
3280.00,7.490911,25.02081,-0.000168,24.019110,-0.0076,1.390
3282.00,7.491241,25.02006,-0.000169,24.019527,-0.0076,1.390
3284.00,7.492121,25.02047,-0.000169,24.019621,-0.0076,1.391
3286.00,7.492357,25.02071,-0.000169,24.018519,-0.0076,1.390
3288.00,7.492048,25.02040,-0.000167,24.018736,-0.0076,1.389
3290.00,7.492051,25.02085,-0.000168,24.019059,-0.0076,1.391
3292.00,7.492054,25.02042,-0.000168,24.019037,-0.0076,1.391
3294.00,7.492725,25.02036,-0.000168,24.018241,-0.0076,1.391
3296.00,7.493434,25.02101,-0.000167,24.019005,-0.0076,1.390
3298.00,7.492339,25.02024,-0.000167,24.019552,-0.0076,1.390
3300.00,7.491997,25.02060,-0.000169,24.019548,-0.0076,1.391
3302.00,7.491869,25.02138,-0.000168,24.018872,-0.0076,1.391
3304.00,7.491479,25.02089,-0.000168,24.018729,-0.0076,1.390
3306.00,7.491165,25.02087,-0.000167,24.019670,-0.0076,1.390
3308.00,7.491393,25.02048,-0.000168,24.019081,-0.0076,1.390
3310.00,7.492219,25.02020,-0.000168,24.018887,-0.0076,1.390
3312.00,7.492241,25.01988,-0.000168,24.019284,-0.0076,1.390
3314.00,7.492334,25.02009,-0.000168,24.019501,-0.0076,1.390
3316.00,7.492207,25.01994,-0.000168,24.019391,-0.0076,1.390
3318.00,7.491659,25.01947,-0.000167,24.018880,-0.0076,1.391
3320.00,7.492008,25.01943,-0.000169,24.019260,-0.0076,1.390
3322.00,7.491279,25.01996,-0.000168,24.018223,-0.0076,1.391
3324.00,7.491285,25.01914,-0.000168,24.019045,-0.0076,1.390
3326.00,7.491971,25.02006,-0.000168,24.019017,-0.0076,1.391
3328.00,7.491715,25.02016,-0.000168,24.018976,-0.0076,1.391
3330.00,7.491708,25.01944,-0.000168,24.019313,-0.0076,1.390
3332.00,7.491664,25.02001,-0.000168,24.019548,-0.0076,1.390
3334.00,7.492113,25.01988,-0.000168,24.019505,-0.0076,1.390
3336.00,7.492087,25.01957,-0.000167,24.018831,-0.0076,1.390
3338.00,7.492721,25.01948,-0.000167,24.018372,-0.0076,1.390
3340.00,7.492320,25.01897,-0.000167,24.019500,-0.0076,1.390
3342.00,7.491629,25.01911,-0.000167,24.019539,-0.0076,1.391
3344.00,7.490940,25.01907,-0.000167,24.018854,-0.0076,1.390
3346.00,7.490906,25.01912,-0.000168,24.019142,-0.0076,1.390
3348.00,7.491192,25.01933,-0.000167,24.019008,-0.0076,1.390
3350.00,7.490798,25.02032,-0.000168,24.019083,-0.0076,1.390
3352.00,7.491230,25.01890,-0.000168,24.018499,-0.0077,1.390
3354.00,7.491537,25.01906,-0.000168,24.018417,-0.0076,1.390
3356.00,7.491682,25.01952,-0.000168,24.018968,-0.0076,1.391
3358.00,7.492535,25.01893,-0.000168,24.019161,-0.0076,1.391
3360.00,7.492485,25.01888,-0.000168,24.019645,-0.0076,1.390
3362.00,7.492367,25.01972,-0.000168,24.018379,-0.0076,1.391
3364.00,7.491436,25.01890,-0.000168,24.018403,-0.0076,1.390
3366.00,7.492094,25.01894,-0.000168,24.018597,-0.0076,1.390
3368.00,7.492314,25.01982,-0.000169,24.019267,-0.0077,1.391
3370.00,7.492449,25.02045,-0.000169,24.018260,-0.0076,1.391
3372.00,7.491929,25.02059,-0.000169,24.019233,-0.0076,1.391
3374.00,7.492006,25.02037,-0.000168,24.019374,-0.0076,1.390
3376.00,7.491633,25.01989,-0.000168,24.019075,-0.0076,1.390
3378.00,7.490884,25.01947,-0.000167,24.018849,-0.0076,1.390
3380.00,7.491584,25.01886,-0.000168,24.018412,-0.0076,1.390
3382.00,7.492146,25.01925,-0.000169,24.019402,-0.0076,1.391
3384.00,7.491675,25.01880,-0.000168,24.018452,-0.0076,1.390
3386.00,7.491706,25.01889,-0.000167,24.019017,-0.0076,1.390
3388.00,7.492153,25.01888,-0.000167,24.018883,-0.0076,1.391
3390.00,7.491736,25.01855,-0.000168,24.018629,-0.0076,1.391
3392.00,7.491268,25.01871,-0.000168,24.019267,-0.0076,1.391
3394.00,7.491158,25.01813,-0.000170,24.019246,-0.0076,1.391
3396.00,7.490499,25.01846,-0.000169,24.019681,-0.0076,1.390
3398.00,7.491338,25.01886,-0.000170,24.020092,-0.0076,1.390
3400.00,7.491266,25.01891,-0.000169,24.019088,-0.0076,1.390
3402.00,7.491517,25.01833,-0.000168,24.018805,-0.0077,1.391
3404.00,7.491304,25.01911,-0.000168,24.018680,-0.0076,1.390
3406.00,7.490545,25.01897,-0.000169,24.019630,-0.0077,1.391
3408.00,7.489945,25.01867,-0.000168,24.018921,-0.0077,1.390
3410.00,7.491050,25.01907,-0.000168,24.018725,-0.0076,1.391
3412.00,7.490996,25.01895,-0.000167,24.018660,-0.0076,1.391
3414.00,7.491458,25.01909,-0.000167,24.019383,-0.0076,1.391
3416.00,7.491372,25.01875,-0.000168,24.019266,-0.0076,1.390
3418.00,7.491001,25.01824,-0.000169,24.018967,-0.0076,1.391
3420.00,7.490543,25.01910,-0.000169,24.018570,-0.0076,1.391
3422.00,7.490827,25.01935,-0.000168,24.019197,-0.0076,1.391
3424.00,7.491568,25.02029,-0.000168,24.019074,-0.0076,1.390
3426.00,7.490981,25.02000,-0.000167,24.019035,-0.0076,1.390
3428.00,7.490523,25.01973,-0.000166,24.019066,-0.0076,1.391
3430.00,7.490511,25.01979,-0.000168,24.018731,-0.0076,1.391
3432.00,7.490540,25.01931,-0.000169,24.018858,-0.0076,1.391
3434.00,7.490491,25.01906,-0.000169,24.018702,-0.0076,1.391
3436.00,7.490391,25.01920,-0.000168,24.018764,-0.0077,1.391
3438.00,7.489725,25.01945,-0.000168,24.019385,-0.0076,1.391
3440.00,7.490323,25.01985,-0.000169,24.019191,-0.0076,1.391
3442.00,7.490777,25.01916,-0.000167,24.018957,-0.0076,1.392
3444.00,7.490199,25.01929,-0.000168,24.019335,-0.0077,1.391
3446.00,7.489577,25.01955,-0.000168,24.018771,-0.0076,1.391
3448.00,7.489689,25.01986,-0.000169,24.019070,-0.0076,1.391
3450.00,7.490144,25.02034,-0.000168,24.018711,-0.0076,1.390
3452.00,7.491343,25.02082,-0.000167,24.018506,-0.0076,1.391
3454.00,7.490892,25.01986,-0.000168,24.018987,-0.0076,1.390
3456.00,7.490560,25.02002,-0.000168,24.018722,-0.0077,1.390
3458.00,7.490829,25.01939,-0.000168,24.018580,-0.0076,1.391
3460.00,7.490756,25.01911,-0.000169,24.018082,-0.0077,1.392
3462.00,7.490872,25.01888,-0.000169,24.018571,-0.0077,1.391
3464.00,7.490564,25.01926,-0.000168,24.018809,-0.0076,1.390
3466.00,7.490078,25.01924,-0.000166,24.018185,-0.0076,1.390
3468.00,7.489717,25.02024,-0.000167,24.018811,-0.0077,1.392
3470.00,7.489756,25.02058,-0.000169,24.018990,-0.0077,1.391
3472.00,7.489927,25.02038,-0.000168,24.018631,-0.0076,1.391
3474.00,7.490038,25.02048,-0.000168,24.018903,-0.0077,1.391
3476.00,7.489927,25.02007,-0.000168,24.019340,-0.0077,1.391
3478.00,7.490462,25.02038,-0.000168,24.019126,-0.0076,1.390
3480.00,7.490417,25.01923,-0.000168,24.019006,-0.0077,1.391
3482.00,7.490327,25.01914,-0.000168,24.017980,-0.0077,1.391
3484.00,7.490606,25.01900,-0.000169,24.018591,-0.0076,1.392
3486.00,7.490773,25.01831,-0.000169,24.018339,-0.0077,1.391
3488.00,7.490799,25.01846,-0.000169,24.018689,-0.0077,1.391
3490.00,7.490406,25.01883,-0.000169,24.018278,-0.0077,1.392
3492.00,7.491281,25.01972,-0.000169,24.018863,-0.0076,1.391
3494.00,7.491070,25.01822,-0.000169,24.018216,-0.0076,1.390
3496.00,7.490727,25.01889,-0.000169,24.018680,-0.0077,1.391
3498.00,7.490184,25.01948,-0.000169,24.018930,-0.0076,1.392
3500.00,7.490054,25.01978,-0.000169,24.019081,-0.0076,1.391
3502.00,7.489679,25.02066,-0.000169,24.018454,-0.0076,1.392
3504.00,7.490057,25.01983,-0.000168,24.018551,-0.0077,1.392
3506.00,7.490167,25.01957,-0.000168,24.018667,-0.0077,1.392
3508.00,7.489849,25.01927,-0.000168,24.018299,-0.0076,1.391
3510.00,7.491163,25.01933,-0.000168,24.019155,-0.0076,1.392
3512.00,7.491520,25.02004,-0.000168,24.018735,-0.0076,1.391
3514.00,7.491418,25.01936,-0.000169,24.018845,-0.0076,1.392
3516.00,7.490913,25.01961,-0.000169,24.018310,-0.0077,1.391
3518.00,7.490800,25.01956,-0.000167,24.018365,-0.0077,1.391
3520.00,7.490717,25.01972,-0.000167,24.019039,-0.0077,1.392
3522.00,7.490412,25.01977,-0.000169,24.019190,-0.0076,1.392
3524.00,7.490131,25.01978,-0.000169,24.018858,-0.0076,1.392
3526.00,7.490103,25.02007,-0.000167,24.018912,-0.0076,1.392
3528.00,7.489949,25.01958,-0.000167,24.018164,-0.0076,1.391
3530.00,7.489763,25.01907,-0.000168,24.019191,-0.0076,1.392
3532.00,7.489441,25.01955,-0.000169,24.018932,-0.0076,1.392
3534.00,7.488657,25.01917,-0.000169,24.018742,-0.0077,1.392
3536.00,7.488859,25.01875,-0.000168,24.018122,-0.0077,1.391
3538.00,7.489798,25.01973,-0.000168,24.018662,-0.0077,1.391
3540.00,7.489974,25.01942,-0.000169,24.017912,-0.0076,1.392
3542.00,7.489981,25.01853,-0.000169,24.018401,-0.0076,1.392
3544.00,7.489552,25.01898,-0.000169,24.018374,-0.0076,1.392
3546.00,7.489719,25.01835,-0.000169,24.018635,-0.0077,1.391
3548.00,7.490694,25.01925,-0.000168,24.018818,-0.0076,1.392
3550.00,7.491436,25.01928,-0.000168,24.018901,-0.0076,1.392
3552.00,7.491287,25.01935,-0.000169,24.018602,-0.0076,1.392
3554.00,7.490465,25.01981,-0.000170,24.019035,-0.0076,1.391
3556.00,7.490274,25.01991,-0.000169,24.018923,-0.0077,1.391
3558.00,7.490584,25.01929,-0.000168,24.018182,-0.0077,1.392
3560.00,7.490509,25.01994,-0.000169,24.018577,-0.0077,1.392
3562.00,7.490855,25.01930,-0.000169,24.018332,-0.0076,1.391
3564.00,7.490758,25.01899,-0.000169,24.019467,-0.0076,1.392
3566.00,7.489761,25.01906,-0.000168,24.019059,-0.0076,1.391
3568.00,7.489732,25.01972,-0.000167,24.019527,-0.0076,1.392
3570.00,7.489978,25.01992,-0.000169,24.018910,-0.0076,1.392
3572.00,7.489348,25.01940,-0.000169,24.018352,-0.0076,1.392
3574.00,7.489371,25.01899,-0.000168,24.018718,-0.0076,1.391
3576.00,7.489313,25.01954,-0.000168,24.018756,-0.0077,1.392
3578.00,7.488701,25.01954,-0.000168,24.018981,-0.0077,1.392
3580.00,7.488354,25.01939,-0.000169,24.019122,-0.0076,1.392
3582.00,7.488711,25.01902,-0.000170,24.019358,-0.0077,1.392
3584.00,7.489524,25.01962,-0.000169,24.018154,-0.0077,1.392
3586.00,7.489869,25.01919,-0.000168,24.018624,-0.0077,1.392
3588.00,7.488968,25.01812,-0.000168,24.019144,-0.0077,1.392
3590.00,7.489220,25.01896,-0.000168,24.018162,-0.0076,1.392
3592.00,7.489619,25.01969,-0.000167,24.019442,-0.0077,1.392
3594.00,7.489779,25.01956,-0.000168,24.018193,-0.0076,1.392
3596.00,7.489597,25.01972,-0.000168,24.019180,-0.0076,1.392
3598.00,7.490188,25.01923,-0.000168,24.018898,-0.0076,1.392
3600.00,7.489828,25.01942,-0.000169,24.018841,-0.0076,1.392
@6,12.0000,24.0
3602.00,7.490233,25.01998,-0.000167,24.019467,-0.0076,1.392
3604.00,7.486555,25.02080,-0.000167,24.019132,-0.0076,1.392
3606.00,7.479299,25.01986,-0.000169,24.018918,-0.0076,1.392
3608.00,7.471029,25.01934,-0.000167,24.018899,-0.0076,1.391
3610.00,7.461273,25.01964,-0.000166,24.019605,-0.0076,1.391
3612.00,7.451305,25.02036,-0.000168,24.018744,-0.0076,1.391
3614.00,7.443309,25.02072,-0.000168,24.019074,-0.0076,1.392
3616.00,7.436214,25.02036,-0.000168,24.019142,-0.0076,1.392
3618.00,7.429822,25.02094,-0.000169,24.018785,-0.0076,1.393
3620.00,7.424074,25.02165,-0.000168,24.019320,-0.0076,1.393
3622.00,7.418480,25.02112,-0.000170,24.018816,-0.0076,1.394
3624.00,7.414034,25.02113,-0.000170,24.019291,-0.0077,1.393
3626.00,7.409368,25.02066,-0.000170,24.019510,-0.0076,1.394
3628.00,7.407760,25.02114,-0.000169,24.019267,-0.0076,1.393
3630.00,7.411453,25.02113,-0.000169,24.019110,-0.0076,1.394
3632.00,7.415971,25.02126,-0.000170,24.018923,-0.0077,1.394
3634.00,7.420792,25.02090,-0.000170,24.018463,-0.0076,1.394
3636.00,7.425925,25.02077,-0.000169,24.018633,-0.0076,1.393
3638.00,7.431003,25.02017,-0.000167,24.018774,-0.0076,1.393
3640.00,7.436110,25.02062,-0.000168,24.018502,-0.0077,1.393
3642.00,7.439374,25.02090,-0.000168,24.018996,-0.0076,1.392
3644.00,7.442479,25.02118,-0.000167,24.019121,-0.0076,1.392
3646.00,7.445656,25.02186,-0.000166,24.019563,-0.0076,1.392
3648.00,7.448047,25.02274,-0.000166,24.019034,-0.0076,1.393
3650.00,7.450694,25.02209,-0.000167,24.018903,-0.0076,1.392
3652.00,7.453107,25.02169,-0.000166,24.018889,-0.0076,1.392
3654.00,7.455327,25.02023,-0.000166,24.019561,-0.0076,1.392
3656.00,7.457400,25.02056,-0.000168,24.018889,-0.0076,1.391
3658.00,7.459416,25.02131,-0.000168,24.019307,-0.0076,1.392
3660.00,7.460056,25.02155,-0.000168,24.019815,-0.0076,1.392
3662.00,7.462338,25.02209,-0.000167,24.019093,-0.0076,1.392
3664.00,7.463941,25.02160,-0.000167,24.019235,-0.0076,1.392
3666.00,7.465267,25.02145,-0.000167,24.018749,-0.0076,1.392
3668.00,7.466037,25.02097,-0.000167,24.018590,-0.0076,1.392
3670.00,7.468586,25.02094,-0.000167,24.019382,-0.0076,1.392
3672.00,7.469475,25.02074,-0.000168,24.018885,-0.0076,1.393
3674.00,7.470704,25.02086,-0.000168,24.019135,-0.0076,1.393
3676.00,7.471176,25.02105,-0.000168,24.019293,-0.0076,1.392
3678.00,7.472057,25.02085,-0.000167,24.019104,-0.0076,1.392
3680.00,7.473022,25.02073,-0.000167,24.019146,-0.0076,1.392
3682.00,7.473670,25.01998,-0.000167,24.018910,-0.0077,1.392
3684.00,7.473760,25.02028,-0.000168,24.018945,-0.0076,1.392
3686.00,7.473783,25.01997,-0.000169,24.019133,-0.0076,1.392
3688.00,7.474358,25.02026,-0.000168,24.019487,-0.0076,1.392
3690.00,7.474701,25.02006,-0.000170,24.018791,-0.0076,1.393
3692.00,7.475168,25.01992,-0.000168,24.018921,-0.0076,1.392
3694.00,7.475547,25.02082,-0.000168,24.019291,-0.0076,1.392
3696.00,7.476268,25.02084,-0.000167,24.019039,-0.0076,1.392
3698.00,7.476531,25.02083,-0.000170,24.018976,-0.0076,1.393
3700.00,7.476500,25.02066,-0.000170,24.019175,-0.0076,1.392
3702.00,7.476755,25.02089,-0.000169,24.019253,-0.0076,1.392
3704.00,7.477057,25.02083,-0.000169,24.019523,-0.0076,1.392
3706.00,7.476890,25.02089,-0.000167,24.019679,-0.0076,1.391
3708.00,7.477157,25.02103,-0.000168,24.019572,-0.0076,1.392
3710.00,7.477864,25.02066,-0.000169,24.019159,-0.0076,1.393
3712.00,7.478570,25.02120,-0.000169,24.019530,-0.0076,1.392
3714.00,7.478876,25.02117,-0.000169,24.019280,-0.0076,1.393
3716.00,7.478621,25.02114,-0.000169,24.018870,-0.0076,1.393
3718.00,7.477952,25.02097,-0.000169,24.018894,-0.0076,1.393
3720.00,7.478158,25.02109,-0.000170,24.018793,-0.0077,1.392
3722.00,7.478761,25.02134,-0.000169,24.018847,-0.0076,1.392
3724.00,7.479905,25.02056,-0.000168,24.018834,-0.0076,1.392
3726.00,7.479911,25.02071,-0.000169,24.019043,-0.0076,1.393
3728.00,7.479868,25.02098,-0.000169,24.019407,-0.0076,1.393
3730.00,7.479852,25.02100,-0.000169,24.018455,-0.0076,1.393
3732.00,7.480114,25.02131,-0.000167,24.019005,-0.0077,1.392
3734.00,7.480602,25.02099,-0.000168,24.018860,-0.0076,1.392
3736.00,7.480724,25.02068,-0.000168,24.019199,-0.0076,1.393
3738.00,7.480439,25.02047,-0.000167,24.018724,-0.0077,1.393
3740.00,7.480924,25.02036,-0.000168,24.018760,-0.0076,1.393
3742.00,7.481077,25.02041,-0.000168,24.018948,-0.0076,1.392
3744.00,7.480767,25.02073,-0.000167,24.019112,-0.0076,1.392
3746.00,7.480957,25.02087,-0.000168,24.019175,-0.0076,1.394
3748.00,7.480264,25.02121,-0.000168,24.018829,-0.0076,1.393
3750.00,7.480081,25.02169,-0.000168,24.019365,-0.0076,1.393
3752.00,7.480352,25.02057,-0.000168,24.018823,-0.0076,1.393
3754.00,7.481431,25.02080,-0.000168,24.018648,-0.0077,1.392
3756.00,7.481486,25.02108,-0.000169,24.019141,-0.0076,1.392
3758.00,7.481755,25.02074,-0.000169,24.019579,-0.0076,1.393
3760.00,7.481365,25.02116,-0.000168,24.018885,-0.0076,1.393
3762.00,7.482269,25.02109,-0.000169,24.018847,-0.0076,1.393
3764.00,7.482731,25.02113,-0.000168,24.019617,-0.0076,1.393
3766.00,7.483174,25.02134,-0.000169,24.018829,-0.0076,1.393
3768.00,7.483411,25.02125,-0.000169,24.018671,-0.0076,1.393
3770.00,7.483399,25.02106,-0.000169,24.018542,-0.0076,1.393
3772.00,7.483239,25.02097,-0.000169,24.018033,-0.0076,1.393
3774.00,7.482960,25.02178,-0.000168,24.019188,-0.0076,1.392
3776.00,7.483391,25.02195,-0.000168,24.018932,-0.0076,1.393
3778.00,7.483699,25.02163,-0.000169,24.019103,-0.0076,1.392
3780.00,7.483601,25.02204,-0.000167,24.019383,-0.0076,1.393
3782.00,7.483329,25.02220,-0.000168,24.019101,-0.0076,1.393
3784.00,7.483856,25.02197,-0.000168,24.018878,-0.0076,1.393
3786.00,7.484289,25.02146,-0.000167,24.018798,-0.0076,1.393
3788.00,7.484283,25.02078,-0.000166,24.018936,-0.0076,1.393
3790.00,7.483531,25.02014,-0.000168,24.019219,-0.0076,1.393
3792.00,7.483177,25.02023,-0.000168,24.018867,-0.0076,1.393
3794.00,7.483659,25.02071,-0.000169,24.018899,-0.0076,1.393
3796.00,7.483655,25.02057,-0.000167,24.018932,-0.0076,1.393
3798.00,7.484527,25.02081,-0.000168,24.018715,-0.0076,1.393
3800.00,7.483450,25.01942,-0.000167,24.019023,-0.0076,1.393
3802.00,7.483964,25.01970,-0.000168,24.019077,-0.0076,1.393
3804.00,7.484626,25.02033,-0.000168,24.019014,-0.0076,1.393
3806.00,7.485266,25.02055,-0.000168,24.019561,-0.0077,1.393
3808.00,7.484766,25.02081,-0.000169,24.018537,-0.0077,1.393
3810.00,7.484468,25.02089,-0.000169,24.018281,-0.0076,1.393
3812.00,7.484684,25.02045,-0.000168,24.018687,-0.0076,1.393
3814.00,7.484782,25.02013,-0.000168,24.018338,-0.0076,1.393
3816.00,7.483877,25.02011,-0.000169,24.019039,-0.0076,1.393
3818.00,7.483409,25.02022,-0.000168,24.018403,-0.0076,1.394
3820.00,7.482862,25.02106,-0.000166,24.019090,-0.0076,1.393
3822.00,7.482271,25.02155,-0.000166,24.018840,-0.0076,1.392
3824.00,7.482944,25.02118,-0.000168,24.018919,-0.0076,1.393
3826.00,7.483174,25.02065,-0.000168,24.018684,-0.0076,1.393
3828.00,7.483694,25.01998,-0.000169,24.019240,-0.0076,1.394
3830.00,7.483082,25.02102,-0.000169,24.019213,-0.0076,1.393
3832.00,7.482725,25.02164,-0.000167,24.019166,-0.0076,1.392
3834.00,7.482691,25.02152,-0.000168,24.018907,-0.0076,1.393
3836.00,7.482859,25.02054,-0.000169,24.018832,-0.0076,1.393
3838.00,7.483610,25.01975,-0.000170,24.018994,-0.0076,1.393
3840.00,7.484072,25.01999,-0.000169,24.019179,-0.0076,1.393
3842.00,7.483156,25.01932,-0.000168,24.018649,-0.0076,1.392
3844.00,7.482508,25.01941,-0.000168,24.018990,-0.0076,1.393
3846.00,7.482720,25.02012,-0.000167,24.019092,-0.0077,1.393
3848.00,7.482719,25.02033,-0.000168,24.018753,-0.0077,1.393
3850.00,7.483378,25.02004,-0.000169,24.018446,-0.0076,1.393
3852.00,7.483920,25.01941,-0.000170,24.018816,-0.0077,1.393
3854.00,7.483851,25.01901,-0.000168,24.019456,-0.0077,1.393
3856.00,7.484231,25.01971,-0.000168,24.018524,-0.0077,1.393
3858.00,7.484455,25.01948,-0.000169,24.019006,-0.0076,1.393
3860.00,7.484179,25.01955,-0.000168,24.018807,-0.0076,1.393
3862.00,7.483376,25.01964,-0.000168,24.018546,-0.0076,1.393
3864.00,7.483766,25.02016,-0.000168,24.018274,-0.0077,1.393
3866.00,7.484411,25.01948,-0.000167,24.018840,-0.0076,1.393
3868.00,7.484504,25.01970,-0.000169,24.018899,-0.0076,1.393
3870.00,7.486205,25.02007,-0.000170,24.018972,-0.0076,1.393
3872.00,7.485754,25.01975,-0.000169,24.018492,-0.0077,1.393
3874.00,7.485186,25.01980,-0.000171,24.018502,-0.0077,1.393
3876.00,7.484874,25.02021,-0.000168,24.019097,-0.0077,1.393
3878.00,7.484441,25.01974,-0.000168,24.019208,-0.0076,1.393
3880.00,7.483957,25.01999,-0.000167,24.018350,-0.0076,1.394
3882.00,7.484001,25.01971,-0.000168,24.018492,-0.0076,1.393
3884.00,7.484655,25.02017,-0.000169,24.018548,-0.0077,1.393
3886.00,7.484241,25.02050,-0.000169,24.018426,-0.0077,1.392
3888.00,7.484029,25.01979,-0.000168,24.018912,-0.0076,1.393
3890.00,7.483715,25.02043,-0.000168,24.018468,-0.0077,1.394
3892.00,7.483140,25.02065,-0.000168,24.019122,-0.0076,1.393
3894.00,7.483186,25.02073,-0.000167,24.018800,-0.0076,1.394
3896.00,7.483610,25.02080,-0.000169,24.018841,-0.0076,1.393
3898.00,7.483420,25.01996,-0.000169,24.019284,-0.0076,1.394
3900.00,7.483571,25.02082,-0.000169,24.019873,-0.0076,1.394
3902.00,7.483908,25.02115,-0.000168,24.019188,-0.0076,1.393
3904.00,7.483983,25.02126,-0.000169,24.019057,-0.0076,1.393
3906.00,7.484146,25.02107,-0.000168,24.019195,-0.0076,1.393
3908.00,7.484553,25.02071,-0.000169,24.018927,-0.0076,1.393
3910.00,7.484737,25.02073,-0.000169,24.018414,-0.0076,1.393
3912.00,7.485143,25.02109,-0.000167,24.018377,-0.0076,1.393
3914.00,7.484713,25.02173,-0.000168,24.018861,-0.0076,1.393
3916.00,7.484175,25.02135,-0.000168,24.018675,-0.0076,1.393
3918.00,7.484227,25.02164,-0.000167,24.019338,-0.0076,1.394
3920.00,7.484362,25.02085,-0.000167,24.018990,-0.0076,1.394
3922.00,7.484263,25.02051,-0.000168,24.019217,-0.0076,1.394
3924.00,7.484024,25.02073,-0.000168,24.018947,-0.0077,1.393
3926.00,7.483747,25.02024,-0.000168,24.018644,-0.0076,1.394
3928.00,7.484461,25.02052,-0.000167,24.019166,-0.0076,1.393
3930.00,7.484228,25.02066,-0.000169,24.019190,-0.0076,1.394
3932.00,7.484274,25.02066,-0.000168,24.019536,-0.0076,1.394
3934.00,7.485357,25.01994,-0.000168,24.018894,-0.0076,1.394
3936.00,7.484503,25.02046,-0.000167,24.018832,-0.0076,1.393
3938.00,7.484333,25.02054,-0.000168,24.019166,-0.0076,1.394
3940.00,7.484418,25.02054,-0.000168,24.018780,-0.0076,1.393
3942.00,7.484557,25.02103,-0.000167,24.018869,-0.0076,1.394
3944.00,7.484333,25.02042,-0.000166,24.019104,-0.0076,1.394
3946.00,7.483351,25.02061,-0.000168,24.019128,-0.0076,1.394
3948.00,7.482250,25.01960,-0.000168,24.018872,-0.0077,1.394
3950.00,7.482839,25.01988,-0.000167,24.019175,-0.0077,1.393
3952.00,7.483538,25.02057,-0.000167,24.019075,-0.0076,1.393
3954.00,7.483743,25.01942,-0.000168,24.018889,-0.0076,1.394
3956.00,7.483794,25.01989,-0.000168,24.019112,-0.0076,1.394
3958.00,7.484441,25.02019,-0.000168,24.019875,-0.0076,1.394
3960.00,7.484457,25.02003,-0.000169,24.019398,-0.0076,1.394
3962.00,7.483610,25.01971,-0.000168,24.019034,-0.0076,1.393
3964.00,7.483780,25.02010,-0.000167,24.019345,-0.0076,1.393
3966.00,7.483366,25.02027,-0.000168,24.018983,-0.0076,1.393
3968.00,7.482795,25.02074,-0.000168,24.018841,-0.0076,1.393
3970.00,7.482499,25.02001,-0.000169,24.019224,-0.0076,1.394
3972.00,7.483008,25.01994,-0.000169,24.018727,-0.0076,1.393
3974.00,7.482637,25.02035,-0.000168,24.018791,-0.0076,1.393
3976.00,7.482738,25.02003,-0.000168,24.019177,-0.0076,1.394
3978.00,7.482944,25.02079,-0.000168,24.018961,-0.0076,1.394
3980.00,7.483216,25.02105,-0.000168,24.019253,-0.0076,1.394
3982.00,7.484053,25.02071,-0.000168,24.019237,-0.0076,1.394
3984.00,7.484054,25.01987,-0.000169,24.018831,-0.0076,1.394
3986.00,7.484015,25.02059,-0.000168,24.018919,-0.0076,1.394
3988.00,7.484069,25.02097,-0.000168,24.019124,-0.0076,1.394
3990.00,7.484065,25.02053,-0.000168,24.018479,-0.0076,1.394
3992.00,7.485003,25.01959,-0.000168,24.019048,-0.0077,1.394
3994.00,7.484651,25.01998,-0.000169,24.019148,-0.0077,1.394
3996.00,7.483665,25.01979,-0.000169,24.018865,-0.0076,1.394
3998.00,7.483793,25.02052,-0.000168,24.018649,-0.0076,1.394
4000.00,7.483372,25.02002,-0.000168,24.019530,-0.0076,1.393
4002.00,7.483083,25.02049,-0.000168,24.019273,-0.0076,1.394
4004.00,7.483252,25.02043,-0.000167,24.019063,-0.0076,1.394
4006.00,7.484412,25.02062,-0.000167,24.018794,-0.0076,1.394
4008.00,7.485078,25.02008,-0.000168,24.019237,-0.0076,1.394
4010.00,7.484537,25.02068,-0.000167,24.019284,-0.0077,1.394
4012.00,7.483663,25.02148,-0.000168,24.019325,-0.0076,1.394
4014.00,7.483720,25.02111,-0.000168,24.019269,-0.0076,1.394
4016.00,7.483605,25.02018,-0.000168,24.019692,-0.0076,1.394
4018.00,7.483547,25.02078,-0.000168,24.018910,-0.0076,1.394
4020.00,7.484351,25.02088,-0.000167,24.019099,-0.0076,1.394
4022.00,7.483916,25.02119,-0.000168,24.018678,-0.0076,1.394
4024.00,7.483483,25.02081,-0.000167,24.019463,-0.0076,1.394
4026.00,7.483380,25.02125,-0.000167,24.019587,-0.0076,1.394
4028.00,7.484231,25.02121,-0.000167,24.019028,-0.0076,1.394
4030.00,7.484107,25.02053,-0.000167,24.019335,-0.0076,1.394
4032.00,7.483879,25.02098,-0.000167,24.018686,-0.0076,1.394
4034.00,7.484325,25.02069,-0.000167,24.019188,-0.0076,1.394
4036.00,7.484936,25.02064,-0.000166,24.019953,-0.0076,1.393
4038.00,7.484445,25.02080,-0.000167,24.018950,-0.0076,1.394
4040.00,7.484137,25.02002,-0.000167,24.018802,-0.0076,1.394
4042.00,7.484557,25.02033,-0.000169,24.019828,-0.0076,1.394
4044.00,7.484676,25.02067,-0.000167,24.019155,-0.0076,1.394
4046.00,7.484002,25.02050,-0.000167,24.019875,-0.0076,1.394
4048.00,7.483367,25.02078,-0.000166,24.019556,-0.0076,1.395
4050.00,7.482796,25.01985,-0.000167,24.019563,-0.0076,1.395
4052.00,7.482829,25.02077,-0.000168,24.019055,-0.0076,1.394
4054.00,7.483191,25.02102,-0.000167,24.019427,-0.0076,1.394
4056.00,7.483221,25.02073,-0.000168,24.019793,-0.0076,1.394
4058.00,7.483473,25.02015,-0.000167,24.019059,-0.0076,1.394
4060.00,7.483909,25.02025,-0.000167,24.019057,-0.0076,1.395
4062.00,7.484040,25.02016,-0.000167,24.019170,-0.0076,1.394
4064.00,7.484428,25.02002,-0.000167,24.019304,-0.0076,1.394
4066.00,7.484293,25.01991,-0.000166,24.020025,-0.0076,1.394
4068.00,7.484300,25.01954,-0.000168,24.019583,-0.0076,1.394
4070.00,7.483266,25.01989,-0.000167,24.020058,-0.0076,1.394
4072.00,7.483113,25.01984,-0.000169,24.018677,-0.0076,1.395
4074.00,7.484064,25.02007,-0.000169,24.019431,-0.0076,1.396
4076.00,7.484091,25.02022,-0.000168,24.020156,-0.0076,1.395
4078.00,7.484543,25.01973,-0.000168,24.018950,-0.0076,1.395
4080.00,7.484453,25.01940,-0.000168,24.019378,-0.0076,1.394
4082.00,7.484380,25.01942,-0.000168,24.019273,-0.0076,1.395
4084.00,7.483555,25.01975,-0.000167,24.019394,-0.0076,1.394
4086.00,7.483137,25.02023,-0.000167,24.019570,-0.0076,1.395
4088.00,7.483100,25.01907,-0.000167,24.019610,-0.0076,1.394
4090.00,7.483139,25.01964,-0.000167,24.019510,-0.0076,1.395
4092.00,7.483051,25.01961,-0.000167,24.019173,-0.0076,1.395
4094.00,7.483258,25.02050,-0.000168,24.018666,-0.0076,1.395
4096.00,7.483222,25.02053,-0.000168,24.019335,-0.0076,1.395
4098.00,7.483919,25.02057,-0.000167,24.018950,-0.0076,1.394
4100.00,7.483692,25.02064,-0.000168,24.019646,-0.0076,1.395
4102.00,7.484039,25.02092,-0.000166,24.019170,-0.0076,1.395
4104.00,7.483550,25.01951,-0.000168,24.019345,-0.0076,1.395
4106.00,7.483519,25.01995,-0.000168,24.019897,-0.0076,1.395
4108.00,7.483332,25.01996,-0.000169,24.019325,-0.0076,1.395
4110.00,7.484081,25.01939,-0.000168,24.019084,-0.0076,1.395
4112.00,7.484257,25.01965,-0.000168,24.019472,-0.0076,1.395
4114.00,7.483938,25.01952,-0.000166,24.019035,-0.0076,1.395
4116.00,7.484028,25.02013,-0.000167,24.018876,-0.0076,1.395
4118.00,7.483896,25.01962,-0.000166,24.019277,-0.0076,1.394
4120.00,7.484974,25.02015,-0.000168,24.019269,-0.0076,1.394
4122.00,7.485202,25.01969,-0.000168,24.019197,-0.0076,1.395
4124.00,7.484885,25.01989,-0.000168,24.019025,-0.0076,1.394
4126.00,7.484187,25.02017,-0.000167,24.019637,-0.0076,1.395
4128.00,7.484115,25.02081,-0.000168,24.018822,-0.0076,1.395
4130.00,7.483768,25.01964,-0.000168,24.019184,-0.0076,1.395
4132.00,7.483136,25.01918,-0.000169,24.018968,-0.0076,1.395
4134.00,7.484024,25.01962,-0.000167,24.019267,-0.0076,1.394
4136.00,7.484183,25.01974,-0.000168,24.019646,-0.0076,1.395
4138.00,7.484074,25.02012,-0.000167,24.019141,-0.0076,1.395
4140.00,7.483908,25.02063,-0.000168,24.019394,-0.0076,1.395
4142.00,7.483197,25.02038,-0.000168,24.018939,-0.0076,1.394
4144.00,7.482711,25.02044,-0.000168,24.018649,-0.0076,1.395
4146.00,7.483001,25.02041,-0.000167,24.019311,-0.0076,1.395
4148.00,7.483038,25.02121,-0.000166,24.019277,-0.0076,1.394
4150.00,7.483112,25.02089,-0.000166,24.018729,-0.0076,1.394
4152.00,7.482565,25.02122,-0.000166,24.019052,-0.0076,1.395
4154.00,7.481505,25.02069,-0.000168,24.018912,-0.0076,1.395
4156.00,7.481480,25.02109,-0.000168,24.018791,-0.0076,1.395
4158.00,7.481588,25.02219,-0.000167,24.018691,-0.0076,1.395
4160.00,7.482351,25.02197,-0.000168,24.018914,-0.0076,1.395
4162.00,7.482427,25.02146,-0.000169,24.019365,-0.0076,1.395
4164.00,7.482500,25.02200,-0.000168,24.019625,-0.0076,1.395
4166.00,7.482004,25.02293,-0.000168,24.018812,-0.0076,1.394
4168.00,7.482104,25.02247,-0.000167,24.019041,-0.0076,1.395
4170.00,7.482727,25.02278,-0.000167,24.019967,-0.0076,1.395
4172.00,7.483310,25.02271,-0.000168,24.019840,-0.0076,1.395
4174.00,7.483554,25.02172,-0.000167,24.019219,-0.0076,1.395
4176.00,7.483473,25.02190,-0.000168,24.019335,-0.0076,1.395
4178.00,7.483481,25.02149,-0.000168,24.019568,-0.0076,1.395
4180.00,7.482931,25.02224,-0.000166,24.019139,-0.0075,1.395
4182.00,7.483078,25.02239,-0.000167,24.019028,-0.0076,1.395
4184.00,7.483070,25.02190,-0.000169,24.019295,-0.0076,1.396
4186.00,7.483341,25.02234,-0.000168,24.018918,-0.0076,1.395
4188.00,7.483477,25.02130,-0.000168,24.019396,-0.0076,1.395
4190.00,7.483481,25.02189,-0.000169,24.019396,-0.0076,1.395
4192.00,7.483560,25.02149,-0.000168,24.018811,-0.0076,1.395
4194.00,7.483439,25.02156,-0.000168,24.018894,-0.0076,1.395
4196.00,7.483034,25.02175,-0.000168,24.019837,-0.0076,1.395
4198.00,7.482468,25.02122,-0.000167,24.019456,-0.0076,1.395
4200.00,7.483092,25.02166,-0.000168,24.019492,-0.0076,1.395
@7,12.0000,24.0
4202.00,7.483585,25.02098,-0.000167,24.019108,-0.0076,1.395
4204.00,7.481553,25.02032,-0.000167,24.019099,-0.0076,1.395
4206.00,7.474043,25.02052,-0.000168,24.019064,-0.0076,1.394
4208.00,7.465755,25.02116,-0.000168,24.019260,-0.0076,1.394
4210.00,7.458471,25.02152,-0.000168,24.019621,-0.0076,1.394
4212.00,7.450846,25.02115,-0.000166,24.019215,-0.0076,1.395
4214.00,7.444061,25.02125,-0.000167,24.019286,-0.0076,1.395
4216.00,7.437873,25.02133,-0.000169,24.019019,-0.0077,1.396
4218.00,7.432284,25.02093,-0.000170,24.018602,-0.0076,1.396
4220.00,7.428300,25.02111,-0.000169,24.019563,-0.0075,1.396
4222.00,7.423770,25.02063,-0.000170,24.019576,-0.0076,1.397
4224.00,7.419609,25.02130,-0.000169,24.019240,-0.0076,1.396
4226.00,7.416752,25.02202,-0.000169,24.019039,-0.0076,1.397
4228.00,7.416527,25.02203,-0.000169,24.019472,-0.0076,1.396
4230.00,7.420444,25.02273,-0.000170,24.019547,-0.0076,1.397
4232.00,7.425711,25.02221,-0.000171,24.019269,-0.0076,1.398
4234.00,7.432063,25.02212,-0.000170,24.019889,-0.0076,1.397
4236.00,7.436388,25.02174,-0.000169,24.019197,-0.0076,1.397
4238.00,7.440588,25.02173,-0.000169,24.019641,-0.0076,1.396
4240.00,7.443943,25.02153,-0.000168,24.018812,-0.0076,1.396
4242.00,7.447494,25.02118,-0.000168,24.019500,-0.0076,1.395
4244.00,7.451826,25.02138,-0.000166,24.018803,-0.0076,1.395
4246.00,7.454538,25.02171,-0.000166,24.019324,-0.0076,1.396
4248.00,7.457747,25.02167,-0.000168,24.019077,-0.0076,1.396
4250.00,7.460740,25.02161,-0.000167,24.018856,-0.0076,1.396
4252.00,7.462684,25.02119,-0.000168,24.019021,-0.0076,1.395
4254.00,7.463438,25.02147,-0.000169,24.019365,-0.0077,1.395
4256.00,7.465074,25.02173,-0.000169,24.018512,-0.0076,1.395
4258.00,7.466865,25.02253,-0.000168,24.018939,-0.0076,1.395
4260.00,7.467944,25.02183,-0.000169,24.019070,-0.0076,1.395
4262.00,7.468511,25.02182,-0.000169,24.019704,-0.0076,1.396
4264.00,7.469934,25.02176,-0.000168,24.019113,-0.0076,1.396
4266.00,7.471211,25.02197,-0.000168,24.018492,-0.0076,1.396
4268.00,7.471649,25.02200,-0.000168,24.018838,-0.0076,1.396
4270.00,7.472336,25.02243,-0.000169,24.019525,-0.0076,1.395
4272.00,7.472909,25.02260,-0.000169,24.019030,-0.0076,1.395
4274.00,7.473697,25.02146,-0.000168,24.019032,-0.0076,1.396
4276.00,7.473410,25.02042,-0.000169,24.019267,-0.0076,1.396
4278.00,7.473911,25.02029,-0.000169,24.018655,-0.0076,1.395
4280.00,7.475098,25.02125,-0.000169,24.019249,-0.0076,1.395
4282.00,7.474778,25.02184,-0.000169,24.018903,-0.0076,1.395
4284.00,7.474332,25.02190,-0.000169,24.019509,-0.0076,1.396
4286.00,7.474846,25.02230,-0.000168,24.018591,-0.0077,1.396
4288.00,7.475002,25.02240,-0.000169,24.018709,-0.0076,1.396
4290.00,7.475439,25.02247,-0.000170,24.018541,-0.0076,1.396
4292.00,7.475620,25.02212,-0.000169,24.018716,-0.0076,1.395
4294.00,7.475982,25.02230,-0.000169,24.018852,-0.0076,1.396
4296.00,7.476227,25.02201,-0.000169,24.018745,-0.0076,1.395
4298.00,7.476223,25.02102,-0.000168,24.018881,-0.0076,1.395
4300.00,7.476168,25.02060,-0.000168,24.019353,-0.0076,1.396
4302.00,7.475503,25.02100,-0.000169,24.019621,-0.0076,1.396
4304.00,7.475438,25.02090,-0.000167,24.019220,-0.0076,1.395
4306.00,7.475720,25.02111,-0.000169,24.018957,-0.0076,1.396
4308.00,7.475854,25.02127,-0.000169,24.019663,-0.0076,1.395
4310.00,7.476327,25.02032,-0.000168,24.019362,-0.0076,1.396
4312.00,7.476905,25.02048,-0.000168,24.018838,-0.0076,1.396
4314.00,7.477083,25.02080,-0.000169,24.018212,-0.0076,1.396
4316.00,7.477105,25.02062,-0.000169,24.019209,-0.0076,1.395
4318.00,7.477098,25.02040,-0.000169,24.019045,-0.0076,1.395
4320.00,7.477724,25.02089,-0.000169,24.019019,-0.0077,1.396
4322.00,7.477267,25.02188,-0.000170,24.018812,-0.0076,1.396
4324.00,7.477137,25.02186,-0.000169,24.019242,-0.0076,1.395
4326.00,7.477512,25.02245,-0.000168,24.018887,-0.0076,1.396
4328.00,7.477389,25.02197,-0.000170,24.019710,-0.0076,1.396
4330.00,7.477255,25.02236,-0.000169,24.019447,-0.0076,1.396
4332.00,7.476976,25.02215,-0.000169,24.019385,-0.0076,1.396
4334.00,7.477267,25.02197,-0.000169,24.019155,-0.0076,1.397
4336.00,7.477562,25.02185,-0.000169,24.019766,-0.0076,1.395
4338.00,7.477867,25.02138,-0.000168,24.019666,-0.0076,1.395
4340.00,7.477650,25.02103,-0.000168,24.018363,-0.0076,1.396
4342.00,7.478343,25.02162,-0.000168,24.018950,-0.0076,1.395
4344.00,7.478134,25.02135,-0.000168,24.018793,-0.0076,1.396
4346.00,7.477924,25.02167,-0.000168,24.018392,-0.0076,1.396
4348.00,7.477087,25.02146,-0.000169,24.019061,-0.0076,1.397
4350.00,7.476920,25.02212,-0.000170,24.019041,-0.0076,1.396
4352.00,7.477347,25.02200,-0.000168,24.019016,-0.0076,1.395
4354.00,7.477707,25.02104,-0.000167,24.018961,-0.0076,1.395
4356.00,7.477383,25.02099,-0.000168,24.019770,-0.0076,1.396
4358.00,7.477534,25.02120,-0.000168,24.018952,-0.0076,1.396
4360.00,7.478394,25.02074,-0.000168,24.019364,-0.0076,1.396
4362.00,7.477430,25.02067,-0.000169,24.018769,-0.0076,1.396
4364.00,7.476999,25.02068,-0.000170,24.019200,-0.0076,1.396
4366.00,7.478083,25.02121,-0.000169,24.019233,-0.0076,1.396
4368.00,7.478255,25.02152,-0.000168,24.018357,-0.0076,1.396
4370.00,7.477243,25.02100,-0.000168,24.018852,-0.0076,1.396
4372.00,7.477907,25.02159,-0.000170,24.019626,-0.0076,1.396
4374.00,7.477841,25.02210,-0.000169,24.019318,-0.0076,1.396
4376.00,7.478461,25.02227,-0.000168,24.018876,-0.0076,1.396
4378.00,7.478372,25.02185,-0.000169,24.019034,-0.0076,1.396
4380.00,7.477938,25.02164,-0.000168,24.018829,-0.0076,1.396
4382.00,7.477960,25.02122,-0.000168,24.019226,-0.0076,1.396
4384.00,7.477396,25.02094,-0.000169,24.018082,-0.0077,1.396
4386.00,7.478212,25.02102,-0.000168,24.018309,-0.0076,1.396
4388.00,7.478857,25.02061,-0.000170,24.019126,-0.0076,1.396
4390.00,7.478307,25.01979,-0.000169,24.018513,-0.0077,1.395
4392.00,7.478239,25.02022,-0.000169,24.018475,-0.0076,1.396
4394.00,7.477762,25.02090,-0.000168,24.019235,-0.0077,1.396
4396.00,7.478132,25.02148,-0.000169,24.019171,-0.0077,1.396
4398.00,7.478505,25.02258,-0.000169,24.018990,-0.0076,1.397
4400.00,7.479486,25.02297,-0.000168,24.019556,-0.0076,1.396
4402.00,7.478916,25.02293,-0.000168,24.018753,-0.0076,1.396
4404.00,7.478035,25.02311,-0.000169,24.019438,-0.0076,1.396
4406.00,7.477669,25.02290,-0.000169,24.018751,-0.0076,1.396
4408.00,7.477023,25.02310,-0.000168,24.019219,-0.0077,1.397
4410.00,7.477581,25.02324,-0.000169,24.019277,-0.0076,1.396
4412.00,7.477978,25.02286,-0.000168,24.018689,-0.0076,1.396
4414.00,7.477613,25.02265,-0.000168,24.018981,-0.0076,1.396
4416.00,7.477208,25.02283,-0.000169,24.019322,-0.0076,1.396
4418.00,7.478079,25.02340,-0.000169,24.019316,-0.0076,1.397
4420.00,7.477394,25.02354,-0.000168,24.018909,-0.0076,1.396
4422.00,7.476582,25.02320,-0.000169,24.019068,-0.0076,1.396
4424.00,7.476460,25.02335,-0.000169,24.019434,-0.0076,1.396
4426.00,7.477023,25.02285,-0.000168,24.018990,-0.0076,1.396
4428.00,7.477165,25.02315,-0.000167,24.019144,-0.0076,1.396
4430.00,7.477309,25.02219,-0.000169,24.018965,-0.0076,1.396
4432.00,7.477752,25.02210,-0.000169,24.019141,-0.0076,1.396
4434.00,7.477945,25.02286,-0.000168,24.018865,-0.0076,1.397
4436.00,7.478430,25.02280,-0.000169,24.019057,-0.0076,1.396
4438.00,7.477760,25.02270,-0.000168,24.019046,-0.0077,1.396
4440.00,7.477222,25.02322,-0.000169,24.019059,-0.0076,1.396
4442.00,7.476833,25.02316,-0.000167,24.018642,-0.0076,1.396
4444.00,7.477122,25.02254,-0.000169,24.018930,-0.0076,1.396
4446.00,7.477442,25.02338,-0.000168,24.018847,-0.0076,1.396
4448.00,7.477319,25.02265,-0.000168,24.019097,-0.0076,1.396
4450.00,7.476964,25.02274,-0.000170,24.019373,-0.0076,1.396
4452.00,7.477221,25.02270,-0.000171,24.018782,-0.0076,1.396
4454.00,7.477541,25.02174,-0.000169,24.018744,-0.0076,1.396
4456.00,7.477364,25.02217,-0.000169,24.018586,-0.0076,1.396
4458.00,7.478469,25.02248,-0.000169,24.019090,-0.0076,1.396
4460.00,7.477964,25.02198,-0.000169,24.019436,-0.0076,1.396
4462.00,7.478073,25.02192,-0.000169,24.018267,-0.0076,1.396
4464.00,7.478859,25.02281,-0.000169,24.018930,-0.0076,1.397
4466.00,7.478548,25.02239,-0.000169,24.018985,-0.0076,1.396
4468.00,7.478198,25.02222,-0.000169,24.018865,-0.0076,1.397
4470.00,7.479426,25.02239,-0.000169,24.018696,-0.0076,1.397
4472.00,7.478656,25.02282,-0.000169,24.018644,-0.0076,1.396
4474.00,7.477869,25.02272,-0.000169,24.019008,-0.0076,1.395
4476.00,7.478431,25.02202,-0.000167,24.018945,-0.0076,1.396
4478.00,7.478993,25.02138,-0.000169,24.019170,-0.0076,1.396
4480.00,7.478867,25.02174,-0.000169,24.018682,-0.0076,1.396
4482.00,7.478783,25.02150,-0.000168,24.019005,-0.0076,1.396
4484.00,7.479236,25.02176,-0.000168,24.018328,-0.0076,1.397
4486.00,7.479249,25.02229,-0.000169,24.019079,-0.0076,1.397
4488.00,7.477718,25.02249,-0.000170,24.018823,-0.0076,1.396
4490.00,7.477170,25.02286,-0.000170,24.019072,-0.0076,1.397
4492.00,7.477763,25.02344,-0.000169,24.018769,-0.0076,1.397
4494.00,7.478015,25.02252,-0.000169,24.018919,-0.0076,1.396
4496.00,7.477679,25.02233,-0.000169,24.018829,-0.0076,1.396
4498.00,7.477597,25.02197,-0.000169,24.018629,-0.0076,1.396
4500.00,7.477570,25.02236,-0.000170,24.018173,-0.0076,1.397
4502.00,7.477795,25.02254,-0.000169,24.018934,-0.0077,1.396
4504.00,7.477420,25.02284,-0.000170,24.018990,-0.0077,1.396
4506.00,7.477475,25.02311,-0.000171,24.018947,-0.0077,1.396
4508.00,7.478091,25.02247,-0.000169,24.018631,-0.0076,1.397
4510.00,7.478851,25.02259,-0.000168,24.019519,-0.0076,1.397
4512.00,7.479022,25.02195,-0.000168,24.019151,-0.0076,1.397
4514.00,7.478048,25.02327,-0.000169,24.019287,-0.0077,1.396
4516.00,7.477993,25.02380,-0.000168,24.018934,-0.0076,1.396
4518.00,7.478124,25.02299,-0.000169,24.019164,-0.0076,1.396
4520.00,7.477634,25.02299,-0.000168,24.019307,-0.0076,1.396
4522.00,7.477737,25.02313,-0.000168,24.018731,-0.0076,1.397
4524.00,7.478430,25.02226,-0.000170,24.018901,-0.0076,1.397
4526.00,7.477940,25.02255,-0.000170,24.018673,-0.0076,1.397
4528.00,7.477328,25.02210,-0.000169,24.018899,-0.0076,1.396
4530.00,7.477197,25.02180,-0.000168,24.019106,-0.0076,1.397
4532.00,7.477860,25.02246,-0.000169,24.018693,-0.0076,1.397
4534.00,7.478198,25.02201,-0.000168,24.019103,-0.0076,1.397
4536.00,7.478725,25.02243,-0.000168,24.019139,-0.0077,1.396
4538.00,7.479543,25.02259,-0.000168,24.019407,-0.0076,1.396
4540.00,7.479925,25.02305,-0.000169,24.019162,-0.0076,1.397
4542.00,7.478981,25.02298,-0.000169,24.018745,-0.0076,1.396
4544.00,7.477792,25.02274,-0.000170,24.019240,-0.0076,1.396
4546.00,7.478481,25.02215,-0.000169,24.019175,-0.0076,1.396
4548.00,7.478894,25.02237,-0.000169,24.019057,-0.0076,1.397
4550.00,7.478506,25.02198,-0.000169,24.019420,-0.0076,1.397
4552.00,7.479191,25.02245,-0.000169,24.018860,-0.0076,1.396
4554.00,7.479655,25.02219,-0.000170,24.018927,-0.0076,1.396
4556.00,7.479419,25.02192,-0.000168,24.019275,-0.0077,1.396
4558.00,7.479125,25.02114,-0.000168,24.019331,-0.0076,1.397
4560.00,7.478835,25.02108,-0.000169,24.019391,-0.0077,1.396
4562.00,7.478546,25.02089,-0.000168,24.019006,-0.0076,1.397
4564.00,7.478856,25.02177,-0.000169,24.019619,-0.0076,1.397
4566.00,7.479152,25.02153,-0.000170,24.019219,-0.0076,1.397
4568.00,7.478987,25.02099,-0.000168,24.019153,-0.0076,1.398
4570.00,7.479014,25.02117,-0.000170,24.018798,-0.0076,1.397
4572.00,7.478615,25.02135,-0.000170,24.018202,-0.0076,1.397
4574.00,7.478538,25.02074,-0.000169,24.018600,-0.0076,1.397
4576.00,7.479226,25.02072,-0.000170,24.019070,-0.0077,1.396
4578.00,7.480903,25.02050,-0.000169,24.019097,-0.0076,1.396
4580.00,7.481598,25.02071,-0.000169,24.019291,-0.0076,1.397
4582.00,7.480356,25.02172,-0.000169,24.018919,-0.0077,1.398
4584.00,7.480078,25.02203,-0.000169,24.018704,-0.0076,1.397
4586.00,7.479256,25.02233,-0.000170,24.019507,-0.0076,1.396
4588.00,7.479281,25.02134,-0.000169,24.018590,-0.0076,1.397
4590.00,7.480689,25.02199,-0.000168,24.018939,-0.0076,1.397
4592.00,7.480936,25.02237,-0.000169,24.018706,-0.0076,1.396
4594.00,7.480959,25.02220,-0.000170,24.018586,-0.0076,1.397
4596.00,7.480424,25.02165,-0.000168,24.019139,-0.0076,1.397
4598.00,7.480295,25.02213,-0.000169,24.018745,-0.0076,1.396
4600.00,7.479712,25.02183,-0.000169,24.018876,-0.0076,1.397
4602.00,7.479265,25.02252,-0.000169,24.019064,-0.0076,1.397
4604.00,7.479752,25.02271,-0.000170,24.019327,-0.0076,1.397
4606.00,7.479847,25.02300,-0.000169,24.018541,-0.0076,1.396
4608.00,7.479327,25.02253,-0.000169,24.019567,-0.0076,1.397
4610.00,7.478788,25.02298,-0.000169,24.018783,-0.0077,1.397
4612.00,7.479293,25.02352,-0.000169,24.019184,-0.0077,1.397
4614.00,7.478806,25.02302,-0.000168,24.018783,-0.0077,1.397
4616.00,7.478664,25.02316,-0.000169,24.019398,-0.0077,1.397
4618.00,7.479489,25.02272,-0.000168,24.019432,-0.0076,1.397
4620.00,7.479587,25.02320,-0.000169,24.019458,-0.0076,1.397
4622.00,7.479887,25.02367,-0.000169,24.018473,-0.0076,1.397
4624.00,7.479524,25.02372,-0.000170,24.018193,-0.0076,1.397
4626.00,7.479520,25.02404,-0.000169,24.018927,-0.0076,1.397
4628.00,7.479141,25.02358,-0.000169,24.019115,-0.0076,1.397
4630.00,7.479225,25.02242,-0.000169,24.018513,-0.0076,1.397
4632.00,7.478767,25.02301,-0.000169,24.018579,-0.0076,1.397
4634.00,7.479085,25.02247,-0.000170,24.018564,-0.0077,1.397
4636.00,7.478864,25.02206,-0.000170,24.018689,-0.0076,1.398
4638.00,7.478758,25.02210,-0.000170,24.018457,-0.0076,1.397
4640.00,7.479483,25.02216,-0.000169,24.019006,-0.0076,1.396
4642.00,7.478678,25.02160,-0.000169,24.019039,-0.0076,1.397
4644.00,7.478607,25.02192,-0.000169,24.018976,-0.0076,1.397
4646.00,7.479426,25.02178,-0.000168,24.018270,-0.0077,1.397
4648.00,7.479352,25.02147,-0.000169,24.018997,-0.0077,1.397
4650.00,7.478985,25.02122,-0.000170,24.019367,-0.0076,1.397
4652.00,7.478951,25.02124,-0.000169,24.018764,-0.0076,1.397
4654.00,7.478574,25.02198,-0.000169,24.019498,-0.0077,1.397
4656.00,7.479272,25.02159,-0.000168,24.018481,-0.0077,1.397
4658.00,7.478655,25.02157,-0.000169,24.018584,-0.0077,1.397
4660.00,7.478258,25.02080,-0.000170,24.019177,-0.0076,1.397
4662.00,7.479304,25.02235,-0.000169,24.019159,-0.0076,1.397
4664.00,7.478659,25.02131,-0.000169,24.018706,-0.0076,1.397
4666.00,7.479531,25.02165,-0.000168,24.019113,-0.0076,1.397
4668.00,7.478950,25.02202,-0.000169,24.019661,-0.0076,1.397
4670.00,7.478568,25.02279,-0.000169,24.019605,-0.0076,1.397
4672.00,7.478508,25.02310,-0.000167,24.018745,-0.0076,1.397
4674.00,7.478076,25.02249,-0.000168,24.019003,-0.0076,1.397
4676.00,7.478069,25.02235,-0.000171,24.019141,-0.0076,1.397
4678.00,7.477728,25.02224,-0.000168,24.019280,-0.0076,1.397
4680.00,7.478468,25.02273,-0.000168,24.019106,-0.0076,1.397
4682.00,7.478523,25.02288,-0.000169,24.018102,-0.0076,1.397
4684.00,7.478892,25.02175,-0.000168,24.019267,-0.0076,1.397
4686.00,7.478651,25.02186,-0.000170,24.019383,-0.0076,1.397
4688.00,7.478612,25.02202,-0.000169,24.019184,-0.0076,1.397
4690.00,7.478362,25.02246,-0.000169,24.019162,-0.0076,1.397
4692.00,7.478128,25.02279,-0.000170,24.019248,-0.0077,1.398
4694.00,7.478331,25.02244,-0.000169,24.018979,-0.0076,1.398
4696.00,7.478289,25.02248,-0.000169,24.018932,-0.0076,1.398
4698.00,7.477577,25.02229,-0.000169,24.019161,-0.0076,1.397
4700.00,7.478232,25.02217,-0.000169,24.018593,-0.0076,1.397
4702.00,7.478880,25.02122,-0.000170,24.019061,-0.0076,1.397
4704.00,7.478575,25.02179,-0.000169,24.019494,-0.0076,1.398
4706.00,7.477584,25.02163,-0.000170,24.018860,-0.0076,1.397
4708.00,7.477520,25.02231,-0.000169,24.018082,-0.0077,1.397
4710.00,7.478302,25.02207,-0.000168,24.018829,-0.0076,1.397
4712.00,7.478255,25.02170,-0.000168,24.019490,-0.0076,1.397
4714.00,7.477624,25.02069,-0.000168,24.018698,-0.0076,1.397
4716.00,7.477730,25.02218,-0.000168,24.018729,-0.0076,1.397
4718.00,7.478005,25.02144,-0.000169,24.018999,-0.0076,1.397
4720.00,7.478148,25.02139,-0.000170,24.019112,-0.0076,1.398
4722.00,7.478610,25.02090,-0.000168,24.018410,-0.0076,1.398
4724.00,7.478047,25.02135,-0.000168,24.019150,-0.0076,1.398
4726.00,7.477403,25.02162,-0.000169,24.019538,-0.0076,1.397
4728.00,7.477695,25.02074,-0.000169,24.019005,-0.0076,1.397
4730.00,7.477349,25.02130,-0.000169,24.019231,-0.0076,1.397
4732.00,7.477300,25.02135,-0.000169,24.019443,-0.0076,1.398
4734.00,7.477520,25.02121,-0.000169,24.018562,-0.0076,1.398
4736.00,7.478009,25.02071,-0.000170,24.018805,-0.0076,1.397
4738.00,7.478300,25.02094,-0.000169,24.019200,-0.0076,1.398
4740.00,7.478377,25.02092,-0.000167,24.019387,-0.0076,1.397
4742.00,7.478318,25.02077,-0.000169,24.019683,-0.0076,1.397
4744.00,7.478114,25.02116,-0.000169,24.019715,-0.0076,1.398
4746.00,7.478365,25.02102,-0.000168,24.019197,-0.0077,1.398
4748.00,7.478258,25.02125,-0.000170,24.019438,-0.0076,1.397
4750.00,7.478638,25.02216,-0.000168,24.019130,-0.0076,1.397
4752.00,7.477652,25.02127,-0.000169,24.018780,-0.0076,1.397
4754.00,7.477316,25.02079,-0.000170,24.019289,-0.0077,1.397
4756.00,7.477543,25.02057,-0.000170,24.019418,-0.0076,1.397
4758.00,7.477889,25.02103,-0.000169,24.018644,-0.0077,1.397
4760.00,7.477843,25.02096,-0.000170,24.019383,-0.0077,1.397
4762.00,7.478322,25.02116,-0.000169,24.019335,-0.0076,1.397
4764.00,7.477487,25.02093,-0.000169,24.018981,-0.0076,1.397
4766.00,7.477380,25.02174,-0.000170,24.019077,-0.0076,1.398
4768.00,7.476758,25.02099,-0.000170,24.018840,-0.0076,1.398
4770.00,7.476690,25.02024,-0.000169,24.019266,-0.0077,1.397
4772.00,7.477269,25.02093,-0.000169,24.019916,-0.0076,1.397
4774.00,7.477156,25.02098,-0.000169,24.019083,-0.0076,1.398
4776.00,7.476239,25.02134,-0.000171,24.018566,-0.0076,1.398
4778.00,7.477011,25.02160,-0.000170,24.018778,-0.0076,1.398
4780.00,7.477277,25.02119,-0.000170,24.019063,-0.0076,1.397
4782.00,7.476989,25.02085,-0.000168,24.018914,-0.0076,1.397
4784.00,7.477627,25.02053,-0.000168,24.018745,-0.0076,1.397
4786.00,7.477085,25.02055,-0.000169,24.019244,-0.0076,1.398
4788.00,7.476320,25.02050,-0.000169,24.019135,-0.0076,1.398
4790.00,7.476419,25.02035,-0.000169,24.019440,-0.0076,1.398
4792.00,7.475778,25.02016,-0.000169,24.019474,-0.0076,1.397
4794.00,7.474425,25.01957,-0.000170,24.019407,-0.0076,1.397
4796.00,7.474634,25.02007,-0.000169,24.019599,-0.0076,1.398
4798.00,7.475784,25.02005,-0.000169,24.018963,-0.0076,1.398
4800.00,7.475633,25.02053,-0.000169,24.019320,-0.0076,1.398
@8,12.0000,24.0
4802.00,7.475811,25.02052,-0.000169,24.018687,-0.0076,1.398
4804.00,7.473328,25.02093,-0.000170,24.018847,-0.0076,1.398
4806.00,7.467410,25.02041,-0.000168,24.018696,-0.0076,1.397
4808.00,7.460466,25.02032,-0.000167,24.019083,-0.0076,1.396
4810.00,7.453372,25.02069,-0.000168,24.018363,-0.0076,1.397
4812.00,7.447336,25.02023,-0.000168,24.019035,-0.0076,1.397
4814.00,7.441370,25.02096,-0.000170,24.019271,-0.0077,1.397
4816.00,7.436407,25.02107,-0.000167,24.019349,-0.0076,1.399
4818.00,7.432387,25.02076,-0.000170,24.019235,-0.0076,1.399
4820.00,7.427772,25.02167,-0.000169,24.018751,-0.0076,1.399
4822.00,7.425013,25.02158,-0.000170,24.019103,-0.0076,1.399
4824.00,7.422232,25.02113,-0.000172,24.019035,-0.0076,1.398
4826.00,7.419869,25.02101,-0.000170,24.019104,-0.0076,1.399
4828.00,7.420674,25.02085,-0.000171,24.019400,-0.0076,1.399
4830.00,7.425831,25.02131,-0.000171,24.019217,-0.0076,1.400
4832.00,7.432431,25.02145,-0.000171,24.019693,-0.0076,1.400
4834.00,7.438427,25.02089,-0.000171,24.018773,-0.0076,1.400
4836.00,7.444023,25.02094,-0.000171,24.019021,-0.0076,1.399
4838.00,7.447941,25.02083,-0.000169,24.018580,-0.0076,1.399
4840.00,7.451240,25.02116,-0.000169,24.018028,-0.0076,1.398
4842.00,7.454746,25.02024,-0.000168,24.018646,-0.0076,1.399
4844.00,7.458433,25.02063,-0.000168,24.018517,-0.0076,1.398
4846.00,7.461174,25.02120,-0.000168,24.018963,-0.0076,1.398
4848.00,7.464027,25.02193,-0.000168,24.018992,-0.0076,1.398
4850.00,7.465607,25.02169,-0.000166,24.018745,-0.0076,1.397
4852.00,7.468522,25.02085,-0.000168,24.018622,-0.0076,1.398
4854.00,7.469520,25.02113,-0.000169,24.019641,-0.0076,1.399
4856.00,7.469857,25.02126,-0.000166,24.019527,-0.0076,1.398
4858.00,7.470838,25.02226,-0.000169,24.018825,-0.0076,1.397
4860.00,7.472520,25.02260,-0.000169,24.019354,-0.0077,1.398
4862.00,7.473728,25.02122,-0.000169,24.018791,-0.0077,1.398
4864.00,7.474241,25.02112,-0.000167,24.017872,-0.0076,1.398
4866.00,7.474815,25.02261,-0.000169,24.018805,-0.0076,1.398
4868.00,7.474424,25.02204,-0.000169,24.018435,-0.0076,1.398
4870.00,7.474068,25.02295,-0.000169,24.019242,-0.0076,1.398
4872.00,7.474189,25.02282,-0.000169,24.019260,-0.0076,1.397
4874.00,7.475049,25.02224,-0.000169,24.018707,-0.0076,1.398
4876.00,7.475017,25.02190,-0.000168,24.019153,-0.0076,1.398
4878.00,7.475005,25.02217,-0.000170,24.018687,-0.0076,1.398
4880.00,7.474887,25.02269,-0.000169,24.019048,-0.0076,1.398
4882.00,7.474486,25.02168,-0.000170,24.019483,-0.0076,1.398
4884.00,7.474972,25.02216,-0.000170,24.019093,-0.0077,1.398
4886.00,7.475396,25.02218,-0.000168,24.019443,-0.0076,1.398
4888.00,7.474631,25.02231,-0.000167,24.019159,-0.0076,1.398
4890.00,7.473568,25.02254,-0.000168,24.019126,-0.0076,1.398
4892.00,7.473148,25.02230,-0.000170,24.019260,-0.0077,1.398
4894.00,7.473918,25.02192,-0.000170,24.019291,-0.0076,1.398
4896.00,7.475239,25.02187,-0.000168,24.019507,-0.0076,1.398
4898.00,7.475159,25.02122,-0.000169,24.018787,-0.0077,1.398
4900.00,7.475401,25.02155,-0.000169,24.018869,-0.0077,1.398
4902.00,7.475006,25.02253,-0.000169,24.019032,-0.0076,1.398
4904.00,7.475500,25.02158,-0.000170,24.019271,-0.0076,1.397
4906.00,7.475071,25.02119,-0.000169,24.019226,-0.0076,1.398
4908.00,7.474768,25.02141,-0.000169,24.019592,-0.0076,1.398
4910.00,7.474043,25.02129,-0.000171,24.019349,-0.0076,1.399
4912.00,7.473928,25.02168,-0.000171,24.019179,-0.0077,1.398
4914.00,7.474495,25.02226,-0.000168,24.019108,-0.0076,1.398
4916.00,7.475271,25.02251,-0.000170,24.018423,-0.0076,1.398
4918.00,7.475228,25.02259,-0.000169,24.018903,-0.0076,1.397
4920.00,7.475719,25.02195,-0.000169,24.018707,-0.0076,1.398
4922.00,7.474915,25.02167,-0.000170,24.018202,-0.0076,1.398
4924.00,7.472914,25.02209,-0.000168,24.018941,-0.0076,1.398
4926.00,7.472684,25.02277,-0.000168,24.019139,-0.0076,1.398
4928.00,7.473221,25.02235,-0.000169,24.018851,-0.0076,1.398
4930.00,7.472974,25.02227,-0.000169,24.018849,-0.0076,1.398
4932.00,7.472471,25.02232,-0.000170,24.018939,-0.0076,1.398
4934.00,7.472828,25.02292,-0.000170,24.020145,-0.0076,1.398
4936.00,7.472936,25.02321,-0.000171,24.019469,-0.0076,1.398
4938.00,7.472774,25.02339,-0.000170,24.019101,-0.0076,1.398
4940.00,7.473813,25.02415,-0.000170,24.019117,-0.0076,1.398
4942.00,7.473438,25.02359,-0.000169,24.019393,-0.0076,1.398
4944.00,7.473414,25.02368,-0.000169,24.019374,-0.0076,1.398
4946.00,7.473529,25.02389,-0.000170,24.019414,-0.0076,1.398
4948.00,7.473333,25.02307,-0.000170,24.019195,-0.0076,1.398
4950.00,7.472691,25.02239,-0.000170,24.018881,-0.0076,1.398
4952.00,7.472242,25.02243,-0.000170,24.019440,-0.0076,1.399
4954.00,7.472791,25.02342,-0.000168,24.019333,-0.0076,1.398
4956.00,7.473272,25.02280,-0.000169,24.019469,-0.0076,1.398
4958.00,7.472868,25.02335,-0.000169,24.019442,-0.0076,1.398
4960.00,7.473494,25.02334,-0.000168,24.019400,-0.0076,1.397
4962.00,7.473066,25.02289,-0.000168,24.019663,-0.0076,1.398
4964.00,7.472955,25.02309,-0.000168,24.019168,-0.0076,1.398
4966.00,7.473351,25.02323,-0.000168,24.019403,-0.0076,1.398
4968.00,7.472921,25.02275,-0.000168,24.019416,-0.0076,1.399
4970.00,7.473801,25.02264,-0.000169,24.019561,-0.0076,1.398
4972.00,7.474445,25.02279,-0.000168,24.018473,-0.0076,1.399
4974.00,7.474531,25.02299,-0.000167,24.019311,-0.0076,1.397
4976.00,7.474823,25.02316,-0.000168,24.019338,-0.0076,1.398
4978.00,7.474677,25.02391,-0.000169,24.019300,-0.0076,1.398
4980.00,7.474419,25.02431,-0.000168,24.019411,-0.0076,1.399
4982.00,7.474306,25.02364,-0.000169,24.019759,-0.0076,1.399
4984.00,7.474005,25.02298,-0.000169,24.019168,-0.0076,1.398
4986.00,7.473611,25.02336,-0.000167,24.018825,-0.0076,1.398
4988.00,7.473551,25.02317,-0.000167,24.019739,-0.0076,1.398
4990.00,7.473729,25.02408,-0.000170,24.019016,-0.0076,1.399
4992.00,7.473494,25.02354,-0.000168,24.018677,-0.0076,1.399
4994.00,7.473904,25.02322,-0.000167,24.019710,-0.0076,1.398
4996.00,7.473050,25.02303,-0.000169,24.020009,-0.0076,1.398
4998.00,7.473170,25.02343,-0.000169,24.018669,-0.0076,1.398
5000.00,7.474225,25.02331,-0.000168,24.019686,-0.0076,1.399
5002.00,7.474719,25.02314,-0.000170,24.019295,-0.0076,1.398
5004.00,7.474331,25.02255,-0.000168,24.019646,-0.0076,1.398
5006.00,7.474234,25.02254,-0.000168,24.019594,-0.0076,1.398
5008.00,7.474990,25.02306,-0.000169,24.019565,-0.0076,1.399
5010.00,7.474907,25.02243,-0.000167,24.019476,-0.0076,1.398
5012.00,7.473516,25.02274,-0.000167,24.019935,-0.0076,1.398
5014.00,7.472705,25.02267,-0.000169,24.019844,-0.0076,1.398
5016.00,7.472918,25.02258,-0.000167,24.019284,-0.0076,1.399
5018.00,7.472913,25.02286,-0.000168,24.019411,-0.0076,1.399
5020.00,7.472672,25.02259,-0.000169,24.019585,-0.0076,1.399
5022.00,7.473270,25.02279,-0.000169,24.019130,-0.0076,1.398
5024.00,7.473393,25.02286,-0.000169,24.019277,-0.0076,1.399
5026.00,7.473319,25.02350,-0.000169,24.019316,-0.0076,1.399
5028.00,7.473283,25.02352,-0.000169,24.019358,-0.0076,1.399
5030.00,7.473998,25.02401,-0.000169,24.019556,-0.0076,1.399
5032.00,7.474157,25.02366,-0.000169,24.018588,-0.0076,1.399
5034.00,7.474754,25.02414,-0.000167,24.019726,-0.0076,1.399
5036.00,7.474979,25.02392,-0.000166,24.019993,-0.0076,1.398
5038.00,7.474711,25.02388,-0.000168,24.019262,-0.0076,1.398
5040.00,7.474837,25.02378,-0.000167,24.020400,-0.0075,1.399
5042.00,7.475126,25.02356,-0.000168,24.019362,-0.0076,1.398
5044.00,7.474891,25.02334,-0.000169,24.019151,-0.0076,1.399
5046.00,7.474138,25.02325,-0.000169,24.019646,-0.0076,1.399
5048.00,7.473503,25.02268,-0.000167,24.019422,-0.0076,1.399
5050.00,7.474444,25.02283,-0.000169,24.019634,-0.0076,1.399
5052.00,7.473812,25.02292,-0.000167,24.019112,-0.0076,1.399
5054.00,7.473170,25.02265,-0.000169,24.019695,-0.0076,1.399
5056.00,7.474033,25.02294,-0.000170,24.018905,-0.0076,1.398
5058.00,7.474106,25.02401,-0.000171,24.019436,-0.0076,1.399
5060.00,7.474059,25.02296,-0.000169,24.019498,-0.0076,1.399
5062.00,7.473856,25.02397,-0.000169,24.019625,-0.0076,1.399
5064.00,7.473763,25.02355,-0.000169,24.019135,-0.0076,1.399
5066.00,7.473976,25.02387,-0.000167,24.019275,-0.0076,1.399
5068.00,7.473876,25.02454,-0.000168,24.019217,-0.0076,1.398
5070.00,7.474076,25.02358,-0.000167,24.018987,-0.0076,1.398
5072.00,7.474440,25.02365,-0.000168,24.019173,-0.0076,1.399
5074.00,7.474547,25.02365,-0.000168,24.018910,-0.0076,1.399
5076.00,7.474019,25.02302,-0.000168,24.019132,-0.0076,1.398
5078.00,7.473841,25.02335,-0.000170,24.019166,-0.0076,1.399
5080.00,7.473378,25.02237,-0.000169,24.019418,-0.0076,1.399
5082.00,7.473651,25.02224,-0.000166,24.019815,-0.0076,1.398
5084.00,7.472844,25.02287,-0.000167,24.018740,-0.0076,1.399
5086.00,7.472963,25.02198,-0.000170,24.019151,-0.0076,1.398
5088.00,7.472950,25.02250,-0.000169,24.019454,-0.0076,1.399
5090.00,7.473077,25.02274,-0.000168,24.019536,-0.0076,1.399
5092.00,7.473826,25.02325,-0.000170,24.019229,-0.0076,1.399
5094.00,7.474682,25.02360,-0.000171,24.019447,-0.0076,1.399
5096.00,7.474914,25.02308,-0.000170,24.020078,-0.0076,1.398
5098.00,7.473505,25.02336,-0.000169,24.019286,-0.0076,1.399
5100.00,7.473114,25.02292,-0.000169,24.019389,-0.0076,1.398
5102.00,7.473113,25.02239,-0.000169,24.019717,-0.0076,1.398
5104.00,7.473233,25.02206,-0.000169,24.019320,-0.0076,1.399
5106.00,7.473224,25.02234,-0.000168,24.018731,-0.0076,1.399
5108.00,7.473043,25.02330,-0.000169,24.019443,-0.0076,1.399
5110.00,7.473859,25.02290,-0.000169,24.019347,-0.0076,1.398
5112.00,7.474751,25.02294,-0.000169,24.018863,-0.0076,1.398
5114.00,7.475664,25.02288,-0.000169,24.019712,-0.0076,1.399
5116.00,7.475219,25.02267,-0.000168,24.018818,-0.0076,1.399
5118.00,7.474225,25.02398,-0.000170,24.019432,-0.0076,1.399
5120.00,7.473830,25.02279,-0.000170,24.019199,-0.0076,1.399
5122.00,7.473343,25.02328,-0.000168,24.018555,-0.0076,1.399
5124.00,7.472964,25.02333,-0.000169,24.018787,-0.0076,1.399
5126.00,7.473443,25.02277,-0.000168,24.018700,-0.0076,1.399
5128.00,7.475063,25.02359,-0.000169,24.018584,-0.0076,1.399
5130.00,7.474496,25.02343,-0.000169,24.019271,-0.0076,1.399
5132.00,7.474295,25.02391,-0.000167,24.018626,-0.0076,1.399
5134.00,7.474706,25.02312,-0.000170,24.018892,-0.0076,1.399
5136.00,7.474335,25.02253,-0.000170,24.019376,-0.0077,1.399
5138.00,7.473623,25.02310,-0.000168,24.019130,-0.0076,1.399
5140.00,7.474136,25.02277,-0.000170,24.019168,-0.0076,1.399
5142.00,7.474886,25.02338,-0.000169,24.018642,-0.0076,1.398
5144.00,7.475212,25.02359,-0.000170,24.018843,-0.0076,1.399
5146.00,7.474759,25.02309,-0.000170,24.019371,-0.0076,1.399
5148.00,7.475272,25.02280,-0.000170,24.018379,-0.0076,1.400
5150.00,7.476306,25.02333,-0.000170,24.018626,-0.0076,1.399
5152.00,7.476259,25.02324,-0.000169,24.019329,-0.0076,1.399
5154.00,7.476125,25.02335,-0.000169,24.019732,-0.0076,1.399
5156.00,7.475406,25.02378,-0.000170,24.019175,-0.0076,1.400
5158.00,7.474988,25.02281,-0.000170,24.018771,-0.0076,1.399
5160.00,7.475062,25.02280,-0.000170,24.019153,-0.0076,1.400
5162.00,7.474902,25.02352,-0.000170,24.019699,-0.0076,1.399
5164.00,7.474741,25.02397,-0.000168,24.018399,-0.0076,1.399
5166.00,7.475185,25.02393,-0.000169,24.018619,-0.0076,1.399
5168.00,7.475062,25.02327,-0.000169,24.019741,-0.0076,1.399
5170.00,7.473685,25.02378,-0.000167,24.019199,-0.0076,1.399
5172.00,7.473627,25.02404,-0.000168,24.019318,-0.0076,1.399
5174.00,7.474005,25.02407,-0.000169,24.018693,-0.0076,1.399
5176.00,7.474106,25.02393,-0.000169,24.019124,-0.0076,1.399
5178.00,7.474583,25.02363,-0.000169,24.019296,-0.0076,1.400
5180.00,7.474271,25.02255,-0.000170,24.018588,-0.0076,1.399
5182.00,7.474907,25.02349,-0.000170,24.019300,-0.0076,1.400
5184.00,7.475319,25.02361,-0.000169,24.019168,-0.0076,1.398
5186.00,7.475183,25.02305,-0.000169,24.019545,-0.0076,1.399
5188.00,7.475209,25.02356,-0.000169,24.018994,-0.0076,1.399
5190.00,7.475090,25.02344,-0.000168,24.019634,-0.0076,1.399
5192.00,7.475305,25.02365,-0.000169,24.018722,-0.0076,1.399
5194.00,7.473598,25.02391,-0.000170,24.019088,-0.0076,1.399
5196.00,7.473646,25.02411,-0.000167,24.020045,-0.0076,1.399
5198.00,7.474585,25.02371,-0.000170,24.019315,-0.0076,1.400
5200.00,7.474737,25.02403,-0.000169,24.018874,-0.0076,1.399
5202.00,7.475594,25.02349,-0.000168,24.018845,-0.0076,1.399
5204.00,7.474323,25.02359,-0.000169,24.019639,-0.0076,1.399
5206.00,7.474298,25.02344,-0.000169,24.019050,-0.0076,1.399
5208.00,7.473489,25.02270,-0.000170,24.019690,-0.0076,1.399
5210.00,7.472812,25.02326,-0.000170,24.018825,-0.0076,1.400
5212.00,7.473276,25.02347,-0.000169,24.018709,-0.0076,1.399
5214.00,7.472198,25.02318,-0.000171,24.019302,-0.0076,1.399
5216.00,7.472468,25.02329,-0.000171,24.019197,-0.0076,1.400
5218.00,7.472480,25.02419,-0.000170,24.019567,-0.0076,1.400
5220.00,7.472491,25.02401,-0.000170,24.019037,-0.0076,1.399
5222.00,7.473609,25.02409,-0.000169,24.018990,-0.0076,1.399
5224.00,7.473878,25.02417,-0.000168,24.018675,-0.0076,1.399
5226.00,7.473919,25.02311,-0.000167,24.019050,-0.0076,1.399
5228.00,7.474092,25.02307,-0.000167,24.018899,-0.0077,1.400
5230.00,7.474105,25.02400,-0.000170,24.019055,-0.0076,1.399
5232.00,7.473772,25.02348,-0.000168,24.018510,-0.0076,1.400
5234.00,7.474038,25.02333,-0.000170,24.019699,-0.0076,1.399
5236.00,7.474041,25.02437,-0.000170,24.019489,-0.0076,1.399
5238.00,7.473744,25.02358,-0.000170,24.018996,-0.0076,1.400
5240.00,7.473184,25.02414,-0.000169,24.019132,-0.0076,1.400
5242.00,7.472742,25.02411,-0.000169,24.019054,-0.0076,1.400
5244.00,7.473460,25.02410,-0.000168,24.019025,-0.0076,1.399
5246.00,7.473865,25.02422,-0.000168,24.019436,-0.0077,1.400
5248.00,7.473544,25.02400,-0.000168,24.019873,-0.0076,1.399
5250.00,7.473969,25.02479,-0.000169,24.019606,-0.0076,1.399
5252.00,7.474091,25.02535,-0.000169,24.019679,-0.0076,1.399
5254.00,7.473645,25.02443,-0.000168,24.019684,-0.0076,1.399
5256.00,7.474187,25.02485,-0.000168,24.019235,-0.0076,1.400
5258.00,7.474928,25.02531,-0.000169,24.019732,-0.0076,1.400
5260.00,7.474912,25.02500,-0.000167,24.019391,-0.0076,1.400
5262.00,7.474456,25.02487,-0.000167,24.019474,-0.0076,1.399
5264.00,7.475314,25.02428,-0.000168,24.019050,-0.0076,1.399
5266.00,7.475256,25.02403,-0.000169,24.018698,-0.0076,1.400
5268.00,7.475009,25.02431,-0.000168,24.019128,-0.0076,1.400
5270.00,7.475164,25.02519,-0.000168,24.019786,-0.0076,1.400
5272.00,7.474903,25.02452,-0.000168,24.019267,-0.0076,1.400
5274.00,7.474552,25.02401,-0.000168,24.019699,-0.0076,1.400
5276.00,7.474549,25.02446,-0.000169,24.020714,-0.0076,1.400
5278.00,7.474504,25.02479,-0.000169,24.019141,-0.0076,1.399
5280.00,7.474040,25.02514,-0.000169,24.019554,-0.0076,1.399
5282.00,7.474496,25.02572,-0.000168,24.019599,-0.0076,1.399
5284.00,7.474819,25.02501,-0.000169,24.019625,-0.0076,1.399
5286.00,7.474430,25.02511,-0.000167,24.019008,-0.0076,1.399
5288.00,7.474279,25.02407,-0.000167,24.018996,-0.0076,1.400
5290.00,7.474142,25.02401,-0.000167,24.019347,-0.0076,1.399
5292.00,7.474189,25.02360,-0.000168,24.019266,-0.0076,1.399
5294.00,7.474459,25.02307,-0.000168,24.019405,-0.0076,1.400
5296.00,7.473572,25.02332,-0.000168,24.019643,-0.0076,1.400
5298.00,7.473556,25.02274,-0.000169,24.019266,-0.0076,1.400
5300.00,7.473394,25.02341,-0.000169,24.019231,-0.0076,1.401
5302.00,7.474025,25.02324,-0.000169,24.019204,-0.0076,1.400
5304.00,7.473959,25.02417,-0.000169,24.019645,-0.0076,1.399
5306.00,7.473434,25.02396,-0.000169,24.019724,-0.0076,1.400
5308.00,7.473961,25.02382,-0.000168,24.019442,-0.0076,1.400
5310.00,7.473916,25.02394,-0.000168,24.018941,-0.0076,1.400
5312.00,7.473708,25.02361,-0.000168,24.019461,-0.0076,1.399
5314.00,7.473830,25.02419,-0.000168,24.019122,-0.0076,1.400
5316.00,7.473604,25.02400,-0.000170,24.019577,-0.0076,1.400
5318.00,7.474428,25.02379,-0.000169,24.019599,-0.0076,1.401
5320.00,7.475292,25.02350,-0.000168,24.019701,-0.0076,1.400
5322.00,7.475084,25.02385,-0.000168,24.019095,-0.0076,1.399
5324.00,7.474746,25.02400,-0.000168,24.018856,-0.0076,1.400
5326.00,7.474683,25.02334,-0.000168,24.019489,-0.0076,1.400
5328.00,7.474932,25.02370,-0.000168,24.019150,-0.0076,1.400
5330.00,7.475601,25.02428,-0.000169,24.018852,-0.0076,1.400
5332.00,7.475031,25.02443,-0.000169,24.018767,-0.0076,1.399
5334.00,7.474687,25.02404,-0.000168,24.019117,-0.0076,1.399
5336.00,7.473922,25.02452,-0.000168,24.018829,-0.0076,1.399
5338.00,7.473623,25.02480,-0.000170,24.018941,-0.0076,1.400
5340.00,7.473127,25.02399,-0.000169,24.019356,-0.0076,1.400
5342.00,7.472503,25.02443,-0.000169,24.018633,-0.0076,1.400
5344.00,7.472005,25.02431,-0.000169,24.019646,-0.0076,1.399
5346.00,7.472638,25.02488,-0.000168,24.019041,-0.0076,1.400
5348.00,7.472943,25.02374,-0.000170,24.019016,-0.0076,1.399
5350.00,7.472658,25.02344,-0.000169,24.018619,-0.0076,1.400
5352.00,7.473618,25.02368,-0.000169,24.019277,-0.0076,1.400
5354.00,7.474335,25.02317,-0.000169,24.019266,-0.0076,1.400
5356.00,7.473526,25.02363,-0.000170,24.019824,-0.0076,1.400
5358.00,7.473296,25.02293,-0.000169,24.019117,-0.0076,1.400
5360.00,7.473952,25.02363,-0.000169,24.018939,-0.0076,1.400
5362.00,7.474297,25.02319,-0.000167,24.018890,-0.0076,1.399
5364.00,7.473929,25.02343,-0.000169,24.018622,-0.0076,1.400
5366.00,7.475078,25.02358,-0.000170,24.018898,-0.0076,1.400
5368.00,7.474813,25.02364,-0.000170,24.018595,-0.0076,1.400
5370.00,7.474650,25.02345,-0.000170,24.019101,-0.0076,1.400
5372.00,7.474930,25.02448,-0.000169,24.018948,-0.0076,1.400
5374.00,7.474831,25.02442,-0.000168,24.018878,-0.0076,1.399
5376.00,7.474043,25.02477,-0.000168,24.018872,-0.0076,1.400
5378.00,7.473937,25.02429,-0.000169,24.019389,-0.0076,1.400
5380.00,7.474686,25.02447,-0.000169,24.019657,-0.0076,1.401
5382.00,7.475073,25.02483,-0.000168,24.019155,-0.0076,1.399
5384.00,7.475265,25.02436,-0.000168,24.019302,-0.0076,1.399
5386.00,7.474811,25.02432,-0.000167,24.019916,-0.0076,1.400
5388.00,7.474891,25.02417,-0.000169,24.020254,-0.0076,1.401
5390.00,7.474862,25.02468,-0.000169,24.019471,-0.0077,1.400
5392.00,7.474404,25.02414,-0.000168,24.019220,-0.0076,1.399
5394.00,7.474158,25.02433,-0.000167,24.019199,-0.0077,1.400
5396.00,7.474017,25.02352,-0.000168,24.019113,-0.0076,1.400
5398.00,7.474487,25.02343,-0.000168,24.019248,-0.0076,1.400
5400.00,7.474233,25.02332,-0.000169,24.018974,-0.0076,1.400
5402.00,7.474400,25.02289,-0.000169,24.019585,-0.0076,1.400
@9,12.0000,24.0
5404.00,7.472660,25.02287,-0.000169,24.019576,-0.0076,1.400
5406.00,7.466708,25.02325,-0.000169,24.018909,-0.0076,1.400
5408.00,7.459345,25.02375,-0.000169,24.019354,-0.0076,1.399
5410.00,7.452348,25.02426,-0.000168,24.018782,-0.0076,1.399
5412.00,7.447171,25.02428,-0.000166,24.018347,-0.0076,1.399
5414.00,7.443116,25.02441,-0.000168,24.018613,-0.0076,1.400
5416.00,7.438563,25.02384,-0.000168,24.018629,-0.0076,1.400
5418.00,7.434528,25.02333,-0.000169,24.019090,-0.0076,1.400
5420.00,7.431975,25.02334,-0.000170,24.019394,-0.0076,1.401
5422.00,7.429188,25.02318,-0.000170,24.018836,-0.0076,1.401
5424.00,7.427532,25.02400,-0.000170,24.019353,-0.0076,1.401
5426.00,7.426790,25.02371,-0.000170,24.019911,-0.0076,1.401
5428.00,7.427497,25.02384,-0.000170,24.019347,-0.0076,1.401
5430.00,7.433579,25.02410,-0.000170,24.019121,-0.0076,1.402
5432.00,7.440490,25.02472,-0.000170,24.019012,-0.0076,1.402
5434.00,7.445954,25.02541,-0.000170,24.019362,-0.0076,1.402
5436.00,7.451955,25.02413,-0.000169,24.018939,-0.0076,1.402
5438.00,7.457107,25.02420,-0.000169,24.019121,-0.0076,1.401
5440.00,7.459866,25.02391,-0.000169,24.018475,-0.0076,1.400
5442.00,7.462618,25.02364,-0.000168,24.018501,-0.0076,1.400
5444.00,7.465193,25.02358,-0.000168,24.019329,-0.0076,1.400
5446.00,7.468077,25.02359,-0.000168,24.019425,-0.0077,1.399
5448.00,7.470278,25.02383,-0.000168,24.018725,-0.0076,1.400
5450.00,7.471979,25.02386,-0.000167,24.019142,-0.0076,1.400
5452.00,7.473593,25.02397,-0.000168,24.019224,-0.0076,1.401
5454.00,7.474064,25.02375,-0.000167,24.018890,-0.0076,1.400
5456.00,7.475194,25.02337,-0.000167,24.019423,-0.0076,1.400
5458.00,7.475859,25.02370,-0.000169,24.019389,-0.0076,1.400
5460.00,7.477174,25.02390,-0.000168,24.018794,-0.0076,1.400
5462.00,7.478400,25.02348,-0.000169,24.019650,-0.0076,1.400
5464.00,7.478616,25.02315,-0.000170,24.018731,-0.0076,1.400
5466.00,7.479316,25.02327,-0.000168,24.019168,-0.0077,1.400
5468.00,7.479646,25.02321,-0.000168,24.019061,-0.0076,1.400
5470.00,7.479388,25.02381,-0.000168,24.018829,-0.0076,1.400
5472.00,7.478865,25.02363,-0.000168,24.018948,-0.0076,1.400
5474.00,7.478127,25.02341,-0.000168,24.018749,-0.0076,1.400
5476.00,7.477624,25.02364,-0.000168,24.019342,-0.0076,1.400
5478.00,7.477717,25.02368,-0.000169,24.019761,-0.0076,1.400
5480.00,7.476776,25.02324,-0.000169,24.019217,-0.0076,1.400
5482.00,7.475918,25.02353,-0.000170,24.019614,-0.0076,1.400
5484.00,7.476120,25.02356,-0.000170,24.018454,-0.0077,1.400
5486.00,7.476053,25.02373,-0.000169,24.019751,-0.0077,1.400
5488.00,7.477018,25.02379,-0.000169,24.019538,-0.0076,1.399
5490.00,7.477250,25.02322,-0.000168,24.019712,-0.0076,1.399
5492.00,7.476334,25.02309,-0.000169,24.019422,-0.0076,1.400
5494.00,7.476187,25.02355,-0.000170,24.018860,-0.0076,1.400
5496.00,7.475481,25.02468,-0.000169,24.019289,-0.0076,1.400
5498.00,7.476062,25.02421,-0.000170,24.019958,-0.0076,1.400
5500.00,7.475680,25.02352,-0.000169,24.019799,-0.0076,1.400
5502.00,7.475955,25.02410,-0.000168,24.018377,-0.0076,1.400
5504.00,7.475179,25.02389,-0.000170,24.019452,-0.0076,1.400
5506.00,7.474795,25.02289,-0.000168,24.019701,-0.0076,1.400
5508.00,7.474429,25.02336,-0.000168,24.019617,-0.0076,1.400
5510.00,7.473580,25.02387,-0.000169,24.019690,-0.0076,1.400
5512.00,7.473265,25.02283,-0.000169,24.018756,-0.0076,1.400
5514.00,7.473012,25.02329,-0.000169,24.019325,-0.0076,1.400
5516.00,7.473369,25.02358,-0.000169,24.019291,-0.0076,1.400
5518.00,7.473075,25.02444,-0.000170,24.018869,-0.0076,1.400
5520.00,7.473863,25.02396,-0.000170,24.018841,-0.0076,1.400
5522.00,7.474412,25.02398,-0.000171,24.019376,-0.0076,1.400
5524.00,7.472803,25.02353,-0.000169,24.019494,-0.0076,1.400
5526.00,7.472645,25.02293,-0.000170,24.019195,-0.0076,1.400
5528.00,7.472446,25.02257,-0.000168,24.019126,-0.0076,1.400
5530.00,7.472925,25.02237,-0.000169,24.019231,-0.0076,1.400
5532.00,7.473752,25.02250,-0.000169,24.019177,-0.0076,1.400
5534.00,7.472803,25.02317,-0.000169,24.019307,-0.0076,1.400
5536.00,7.471952,25.02359,-0.000169,24.019621,-0.0076,1.400
5538.00,7.472489,25.02447,-0.000169,24.019605,-0.0076,1.400
5540.00,7.473357,25.02377,-0.000170,24.018957,-0.0076,1.400
5542.00,7.473878,25.02329,-0.000170,24.019222,-0.0076,1.400
5544.00,7.473909,25.02358,-0.000170,24.019568,-0.0076,1.400
5546.00,7.473916,25.02259,-0.000169,24.019574,-0.0076,1.401
5548.00,7.473396,25.02320,-0.000169,24.018735,-0.0076,1.400
5550.00,7.474147,25.02290,-0.000169,24.019155,-0.0076,1.400
5552.00,7.474448,25.02328,-0.000170,24.019260,-0.0076,1.400
5554.00,7.474674,25.02267,-0.000169,24.019006,-0.0076,1.400
5556.00,7.473914,25.02270,-0.000169,24.018863,-0.0076,1.401
5558.00,7.473288,25.02350,-0.000170,24.019396,-0.0076,1.400
5560.00,7.473268,25.02405,-0.000169,24.019541,-0.0076,1.400
5562.00,7.472871,25.02353,-0.000170,24.019579,-0.0076,1.400
5564.00,7.473572,25.02312,-0.000170,24.018919,-0.0076,1.400
5566.00,7.475008,25.02362,-0.000169,24.019387,-0.0076,1.400
5568.00,7.475352,25.02428,-0.000169,24.020136,-0.0076,1.401
5570.00,7.475374,25.02381,-0.000169,24.019556,-0.0075,1.400
5572.00,7.474820,25.02306,-0.000168,24.019293,-0.0076,1.400
5574.00,7.473885,25.02390,-0.000168,24.019565,-0.0076,1.401
5576.00,7.474864,25.02444,-0.000170,24.019159,-0.0076,1.401
5578.00,7.474291,25.02381,-0.000169,24.018825,-0.0076,1.401
5580.00,7.473451,25.02440,-0.000170,24.018834,-0.0076,1.401
5582.00,7.474241,25.02512,-0.000170,24.018805,-0.0076,1.401
5584.00,7.475044,25.02460,-0.000169,24.019755,-0.0076,1.401
5586.00,7.474369,25.02470,-0.000169,24.019336,-0.0076,1.401
5588.00,7.474074,25.02456,-0.000170,24.018961,-0.0076,1.401
5590.00,7.473913,25.02453,-0.000170,24.019374,-0.0076,1.400
5592.00,7.473400,25.02496,-0.000169,24.018941,-0.0076,1.400
5594.00,7.473361,25.02536,-0.000168,24.019121,-0.0076,1.400
5596.00,7.472843,25.02518,-0.000169,24.018977,-0.0076,1.400
5598.00,7.472734,25.02472,-0.000168,24.019857,-0.0076,1.401
5600.00,7.473705,25.02435,-0.000168,24.019447,-0.0076,1.401
5602.00,7.473927,25.02333,-0.000169,24.018113,-0.0076,1.401
5604.00,7.473523,25.02385,-0.000170,24.018869,-0.0076,1.401
5606.00,7.472310,25.02342,-0.000169,24.018736,-0.0076,1.401
5608.00,7.472166,25.02360,-0.000170,24.019344,-0.0076,1.401
5610.00,7.472487,25.02382,-0.000170,24.019211,-0.0076,1.401
5612.00,7.472373,25.02374,-0.000170,24.019481,-0.0076,1.401
5614.00,7.472589,25.02370,-0.000169,24.019447,-0.0076,1.400
5616.00,7.472510,25.02304,-0.000169,24.019487,-0.0076,1.401
5618.00,7.471564,25.02324,-0.000169,24.018916,-0.0076,1.401
5620.00,7.471768,25.02384,-0.000168,24.019266,-0.0076,1.401
5622.00,7.471584,25.02377,-0.000168,24.019237,-0.0076,1.400
5624.00,7.471090,25.02346,-0.000169,24.019164,-0.0076,1.400
5626.00,7.471377,25.02355,-0.000169,24.018858,-0.0076,1.401
5628.00,7.472252,25.02334,-0.000170,24.018751,-0.0076,1.401
5630.00,7.472783,25.02345,-0.000170,24.019150,-0.0076,1.401
5632.00,7.472620,25.02293,-0.000170,24.019623,-0.0076,1.401
5634.00,7.473076,25.02337,-0.000169,24.019021,-0.0076,1.401
5636.00,7.473017,25.02302,-0.000170,24.019490,-0.0076,1.401
5638.00,7.472924,25.02325,-0.000169,24.019273,-0.0076,1.401
5640.00,7.473357,25.02360,-0.000169,24.019501,-0.0076,1.401
5642.00,7.472926,25.02372,-0.000168,24.019115,-0.0076,1.401
5644.00,7.472552,25.02448,-0.000169,24.019144,-0.0076,1.401
5646.00,7.472532,25.02388,-0.000168,24.019906,-0.0076,1.400
5648.00,7.471670,25.02472,-0.000168,24.019588,-0.0076,1.401
5650.00,7.471175,25.02401,-0.000167,24.018952,-0.0076,1.401
5652.00,7.471265,25.02455,-0.000168,24.019340,-0.0076,1.401
5654.00,7.470808,25.02410,-0.000169,24.018744,-0.0076,1.401
5656.00,7.470872,25.02478,-0.000169,24.019269,-0.0076,1.400
5658.00,7.470910,25.02413,-0.000169,24.019043,-0.0076,1.401
5660.00,7.471161,25.02430,-0.000167,24.018836,-0.0076,1.401
5662.00,7.471219,25.02315,-0.000169,24.018655,-0.0077,1.401
5664.00,7.471073,25.02270,-0.000169,24.018899,-0.0076,1.401
5666.00,7.471389,25.02256,-0.000169,24.018546,-0.0076,1.401
5668.00,7.471198,25.02294,-0.000169,24.018631,-0.0076,1.400
5670.00,7.470073,25.02341,-0.000169,24.018985,-0.0076,1.401
5672.00,7.470963,25.02402,-0.000168,24.019126,-0.0076,1.401
5674.00,7.471287,25.02409,-0.000169,24.019021,-0.0076,1.401
5676.00,7.471413,25.02470,-0.000169,24.019906,-0.0076,1.401
5678.00,7.472212,25.02444,-0.000167,24.019813,-0.0076,1.401
5680.00,7.471676,25.02447,-0.000168,24.018709,-0.0076,1.400
5682.00,7.471586,25.02412,-0.000168,24.019496,-0.0076,1.401
5684.00,7.471250,25.02391,-0.000169,24.019719,-0.0076,1.401
5686.00,7.471229,25.02497,-0.000169,24.018972,-0.0076,1.401
5688.00,7.471595,25.02558,-0.000169,24.019701,-0.0076,1.401
5690.00,7.471953,25.02550,-0.000168,24.019271,-0.0076,1.401
5692.00,7.471451,25.02429,-0.000167,24.019329,-0.0076,1.401
5694.00,7.471577,25.02388,-0.000168,24.018889,-0.0075,1.401
5696.00,7.471621,25.02413,-0.000168,24.019110,-0.0076,1.401
5698.00,7.472227,25.02438,-0.000168,24.019947,-0.0076,1.402
5700.00,7.472132,25.02522,-0.000170,24.019717,-0.0076,1.401
5702.00,7.472194,25.02579,-0.000169,24.019373,-0.0076,1.401
5704.00,7.472740,25.02567,-0.000168,24.019431,-0.0076,1.401
5706.00,7.472763,25.02514,-0.000168,24.018941,-0.0076,1.401
5708.00,7.471851,25.02491,-0.000168,24.019380,-0.0076,1.401
5710.00,7.471848,25.02563,-0.000168,24.019452,-0.0076,1.401
5712.00,7.471952,25.02511,-0.000169,24.019891,-0.0076,1.401
5714.00,7.471757,25.02424,-0.000169,24.019679,-0.0076,1.402
5716.00,7.470331,25.02489,-0.000169,24.019133,-0.0076,1.401
5718.00,7.470262,25.02431,-0.000169,24.018898,-0.0076,1.400
5720.00,7.470979,25.02435,-0.000168,24.018972,-0.0076,1.401
5722.00,7.470775,25.02522,-0.000168,24.019057,-0.0076,1.401
5724.00,7.470641,25.02437,-0.000168,24.018861,-0.0076,1.401
5726.00,7.470569,25.02450,-0.000168,24.019267,-0.0076,1.401
5728.00,7.470492,25.02523,-0.000168,24.019235,-0.0076,1.401
5730.00,7.471740,25.02516,-0.000169,24.019177,-0.0076,1.402
5732.00,7.472070,25.02467,-0.000169,24.019010,-0.0076,1.401
5734.00,7.471211,25.02428,-0.000170,24.019032,-0.0076,1.400
5736.00,7.471311,25.02476,-0.000171,24.019425,-0.0076,1.401
5738.00,7.471790,25.02422,-0.000171,24.018435,-0.0076,1.401
5740.00,7.471638,25.02465,-0.000169,24.018658,-0.0076,1.401
5742.00,7.471947,25.02423,-0.000169,24.019253,-0.0076,1.401
5744.00,7.471448,25.02462,-0.000169,24.019016,-0.0076,1.401
5746.00,7.471510,25.02413,-0.000168,24.019463,-0.0076,1.401
5748.00,7.471654,25.02396,-0.000167,24.018838,-0.0076,1.401
5750.00,7.471268,25.02416,-0.000167,24.018999,-0.0076,1.401
5752.00,7.470714,25.02432,-0.000168,24.018950,-0.0076,1.401
5754.00,7.471650,25.02455,-0.000168,24.019023,-0.0076,1.401
5756.00,7.471697,25.02440,-0.000167,24.018729,-0.0076,1.401
5758.00,7.471476,25.02331,-0.000168,24.019175,-0.0076,1.402
5760.00,7.472117,25.02361,-0.000169,24.019539,-0.0076,1.401
5762.00,7.472948,25.02373,-0.000170,24.019697,-0.0076,1.401
5764.00,7.473019,25.02441,-0.000168,24.019572,-0.0076,1.401
5766.00,7.473104,25.02436,-0.000168,24.019710,-0.0076,1.401
5768.00,7.472828,25.02386,-0.000167,24.019162,-0.0076,1.401
5770.00,7.472452,25.02386,-0.000168,24.019498,-0.0076,1.401
5772.00,7.472410,25.02442,-0.000168,24.019416,-0.0076,1.401
5774.00,7.472103,25.02400,-0.000169,24.019028,-0.0076,1.401
5776.00,7.472533,25.02421,-0.000168,24.019906,-0.0076,1.401
5778.00,7.472744,25.02366,-0.000167,24.019871,-0.0076,1.401
5780.00,7.472345,25.02466,-0.000168,24.019650,-0.0076,1.401
5782.00,7.471556,25.02427,-0.000168,24.019371,-0.0076,1.402
5784.00,7.471679,25.02394,-0.000169,24.018992,-0.0076,1.401
5786.00,7.471425,25.02405,-0.000169,24.019008,-0.0076,1.401
5788.00,7.471016,25.02356,-0.000168,24.019461,-0.0076,1.402
5790.00,7.470825,25.02386,-0.000169,24.018783,-0.0076,1.402
5792.00,7.471444,25.02349,-0.000169,24.019382,-0.0076,1.401
5794.00,7.471243,25.02374,-0.000168,24.019057,-0.0076,1.401
5796.00,7.471083,25.02453,-0.000166,24.019518,-0.0076,1.401
5798.00,7.470933,25.02499,-0.000168,24.019744,-0.0076,1.401
5800.00,7.471498,25.02401,-0.000168,24.019699,-0.0076,1.401
5802.00,7.472264,25.02362,-0.000168,24.019413,-0.0076,1.401
5804.00,7.472599,25.02397,-0.000169,24.019585,-0.0076,1.401
5806.00,7.471985,25.02419,-0.000169,24.020145,-0.0076,1.401
5808.00,7.472124,25.02470,-0.000168,24.019295,-0.0076,1.401
5810.00,7.471913,25.02464,-0.000169,24.019501,-0.0076,1.401
5812.00,7.472471,25.02584,-0.000169,24.019891,-0.0076,1.402
5814.00,7.472774,25.02456,-0.000168,24.018941,-0.0076,1.402
5816.00,7.473099,25.02539,-0.000168,24.018950,-0.0076,1.402
5818.00,7.473804,25.02558,-0.000168,24.019309,-0.0076,1.401
5820.00,7.473718,25.02560,-0.000168,24.019320,-0.0076,1.401
5822.00,7.472467,25.02554,-0.000168,24.019291,-0.0076,1.401
5824.00,7.471834,25.02577,-0.000168,24.019184,-0.0076,1.400
5826.00,7.472002,25.02515,-0.000169,24.019344,-0.0075,1.401
5828.00,7.472039,25.02427,-0.000169,24.019267,-0.0076,1.401
5830.00,7.472841,25.02411,-0.000169,24.020007,-0.0076,1.401
5832.00,7.472815,25.02538,-0.000168,24.019342,-0.0076,1.401
5834.00,7.472254,25.02458,-0.000169,24.019454,-0.0076,1.401
5836.00,7.472322,25.02496,-0.000168,24.019808,-0.0076,1.402
5838.00,7.473089,25.02464,-0.000168,24.019572,-0.0076,1.401
5840.00,7.472690,25.02500,-0.000168,24.020221,-0.0076,1.401
5842.00,7.472007,25.02429,-0.000169,24.019358,-0.0076,1.401
5844.00,7.472814,25.02475,-0.000169,24.019521,-0.0076,1.401
5846.00,7.473089,25.02520,-0.000168,24.019712,-0.0076,1.401
5848.00,7.473156,25.02476,-0.000168,24.019496,-0.0076,1.401
5850.00,7.472128,25.02381,-0.000168,24.019325,-0.0076,1.401
5852.00,7.472761,25.02429,-0.000168,24.019471,-0.0076,1.401
5854.00,7.472685,25.02419,-0.000168,24.019926,-0.0076,1.401
5856.00,7.471875,25.02407,-0.000167,24.020237,-0.0076,1.401
5858.00,7.472822,25.02386,-0.000168,24.019351,-0.0076,1.401
5860.00,7.472565,25.02498,-0.000167,24.019487,-0.0076,1.401
5862.00,7.472722,25.02393,-0.000168,24.019521,-0.0076,1.400
5864.00,7.472077,25.02420,-0.000168,24.019344,-0.0076,1.401
5866.00,7.472405,25.02370,-0.000169,24.019041,-0.0076,1.401
5868.00,7.473167,25.02361,-0.000169,24.019978,-0.0076,1.402
5870.00,7.472511,25.02435,-0.000168,24.019463,-0.0076,1.402
5872.00,7.472656,25.02448,-0.000168,24.019286,-0.0076,1.402
5874.00,7.472419,25.02482,-0.000167,24.019835,-0.0076,1.402
5876.00,7.472163,25.02394,-0.000168,24.019755,-0.0076,1.402
5878.00,7.472251,25.02459,-0.000168,24.019621,-0.0076,1.401
5880.00,7.472806,25.02478,-0.000169,24.019623,-0.0076,1.401
5882.00,7.473577,25.02539,-0.000168,24.019732,-0.0076,1.401
5884.00,7.474035,25.02530,-0.000168,24.019340,-0.0076,1.401
5886.00,7.473676,25.02514,-0.000168,24.020018,-0.0076,1.401
5888.00,7.473044,25.02551,-0.000168,24.019703,-0.0075,1.401
5890.00,7.472449,25.02508,-0.000167,24.019755,-0.0076,1.401
5892.00,7.472687,25.02476,-0.000169,24.019527,-0.0076,1.401
5894.00,7.473160,25.02565,-0.000168,24.019824,-0.0076,1.401
5896.00,7.473173,25.02560,-0.000168,24.019409,-0.0076,1.402
5898.00,7.473024,25.02585,-0.000168,24.019538,-0.0076,1.402
5900.00,7.473011,25.02510,-0.000169,24.019750,-0.0076,1.401
5902.00,7.472638,25.02607,-0.000168,24.019529,-0.0076,1.401
5904.00,7.472255,25.02587,-0.000168,24.019325,-0.0076,1.401
5906.00,7.472184,25.02563,-0.000168,24.019786,-0.0076,1.402
5908.00,7.472193,25.02523,-0.000168,24.019282,-0.0076,1.402
5910.00,7.472810,25.02568,-0.000167,24.018691,-0.0076,1.402
5912.00,7.473314,25.02574,-0.000167,24.019211,-0.0076,1.402
5914.00,7.474162,25.02547,-0.000168,24.019864,-0.0076,1.401
5916.00,7.474077,25.02612,-0.000169,24.020199,-0.0076,1.401
5918.00,7.472925,25.02583,-0.000169,24.019597,-0.0076,1.402
5920.00,7.472554,25.02580,-0.000169,24.019344,-0.0076,1.401
5922.00,7.472540,25.02557,-0.000168,24.019046,-0.0076,1.401
5924.00,7.471622,25.02500,-0.000169,24.019713,-0.0076,1.401
5926.00,7.472155,25.02526,-0.000168,24.019683,-0.0076,1.402
5928.00,7.471776,25.02494,-0.000167,24.020045,-0.0076,1.402
5930.00,7.471848,25.02458,-0.000168,24.019601,-0.0076,1.402
5932.00,7.472818,25.02447,-0.000168,24.019572,-0.0076,1.401
5934.00,7.473302,25.02404,-0.000168,24.020170,-0.0076,1.401
5936.00,7.473556,25.02467,-0.000167,24.020132,-0.0076,1.401
5938.00,7.473495,25.02517,-0.000168,24.019824,-0.0076,1.401
5940.00,7.472724,25.02543,-0.000169,24.019440,-0.0076,1.402
5942.00,7.472830,25.02409,-0.000169,24.019853,-0.0076,1.402
5944.00,7.472334,25.02486,-0.000170,24.018910,-0.0076,1.401
5946.00,7.472621,25.02503,-0.000168,24.019173,-0.0076,1.401
5948.00,7.472907,25.02525,-0.000169,24.019721,-0.0076,1.402
5950.00,7.473084,25.02588,-0.000169,24.019150,-0.0076,1.402
5952.00,7.472665,25.02584,-0.000167,24.019597,-0.0075,1.401
5954.00,7.472313,25.02567,-0.000167,24.019126,-0.0076,1.401
5956.00,7.472428,25.02565,-0.000168,24.019815,-0.0076,1.402
5958.00,7.472500,25.02525,-0.000167,24.020350,-0.0076,1.402
5960.00,7.472411,25.02554,-0.000166,24.019536,-0.0076,1.401
5962.00,7.472069,25.02569,-0.000167,24.019481,-0.0076,1.401
5964.00,7.471394,25.02566,-0.000169,24.019900,-0.0076,1.402
5966.00,7.471408,25.02589,-0.000169,24.019472,-0.0076,1.401
5968.00,7.471900,25.02616,-0.000169,24.019431,-0.0076,1.402
5970.00,7.473538,25.02598,-0.000169,24.018898,-0.0076,1.402
5972.00,7.473497,25.02553,-0.000168,24.019596,-0.0076,1.402
5974.00,7.472914,25.02514,-0.000169,24.019931,-0.0076,1.402
5976.00,7.472267,25.02507,-0.000168,24.019469,-0.0075,1.402
5978.00,7.473402,25.02542,-0.000168,24.020185,-0.0076,1.402
5980.00,7.473820,25.02495,-0.000167,24.020058,-0.0076,1.401
5982.00,7.473376,25.02552,-0.000168,24.019677,-0.0076,1.402
5984.00,7.473145,25.02564,-0.000168,24.019906,-0.0076,1.402
5986.00,7.473699,25.02577,-0.000169,24.019144,-0.0076,1.402
5988.00,7.473676,25.02496,-0.000168,24.018450,-0.0076,1.402
5990.00,7.472745,25.02477,-0.000168,24.019625,-0.0076,1.402
5992.00,7.472532,25.02475,-0.000169,24.019467,-0.0076,1.402
5994.00,7.472548,25.02503,-0.000168,24.019612,-0.0076,1.402
5996.00,7.472515,25.02581,-0.000168,24.020069,-0.0076,1.401
5998.00,7.472569,25.02594,-0.000167,24.019940,-0.0076,1.401
6000.00,7.472090,25.02592,-0.000167,24.019423,-0.0076,1.402
6002.00,7.472178,25.02525,-0.000168,24.018996,-0.0076,1.402
@10,12.0000,24.0
6004.00,7.472326,25.02525,-0.000168,24.019733,-0.0076,1.402
6006.00,7.466108,25.02525,-0.000168,24.019483,-0.0076,1.401
6008.00,7.458643,25.02477,-0.000167,24.019626,-0.0076,1.401
6010.00,7.451724,25.02516,-0.000167,24.019985,-0.0076,1.401
6012.00,7.446194,25.02499,-0.000166,24.019866,-0.0076,1.400
6014.00,7.441950,25.02514,-0.000167,24.019766,-0.0076,1.401
6016.00,7.438510,25.02457,-0.000169,24.019164,-0.0076,1.402
6018.00,7.436187,25.02473,-0.000169,24.020214,-0.0076,1.402
6020.00,7.435094,25.02506,-0.000170,24.019704,-0.0076,1.403
6022.00,7.434094,25.02526,-0.000170,24.020060,-0.0076,1.403
6024.00,7.432611,25.02441,-0.000169,24.019643,-0.0076,1.403
6026.00,7.431894,25.02426,-0.000169,24.019844,-0.0075,1.402
6028.00,7.432557,25.02447,-0.000169,24.019846,-0.0076,1.403
6030.00,7.438491,25.02498,-0.000169,24.019628,-0.0076,1.403
6032.00,7.445577,25.02548,-0.000169,24.018693,-0.0076,1.404
6034.00,7.451946,25.02446,-0.000169,24.019552,-0.0076,1.404
6036.00,7.458457,25.02432,-0.000169,24.019719,-0.0076,1.404
6038.00,7.463576,25.02428,-0.000169,24.020468,-0.0076,1.403
6040.00,7.465301,25.02503,-0.000168,24.019246,-0.0076,1.402
6042.00,7.469116,25.02543,-0.000168,24.019516,-0.0075,1.402
6044.00,7.472763,25.02523,-0.000167,24.020078,-0.0075,1.402
6046.00,7.475517,25.02526,-0.000167,24.019416,-0.0076,1.402
6048.00,7.476959,25.02532,-0.000167,24.019704,-0.0076,1.402
6050.00,7.477467,25.02487,-0.000166,24.018803,-0.0076,1.402
6052.00,7.478719,25.02566,-0.000168,24.019945,-0.0075,1.402
6054.00,7.480180,25.02629,-0.000167,24.019906,-0.0076,1.402
6056.00,7.481230,25.02566,-0.000167,24.019409,-0.0076,1.402
6058.00,7.481544,25.02573,-0.000167,24.019353,-0.0076,1.402
6060.00,7.481519,25.02587,-0.000167,24.019505,-0.0076,1.402
6062.00,7.481656,25.02601,-0.000167,24.019440,-0.0076,1.402
6064.00,7.481866,25.02638,-0.000167,24.019336,-0.0075,1.402
6066.00,7.481742,25.02688,-0.000167,24.019920,-0.0076,1.402
6068.00,7.480978,25.02647,-0.000166,24.019483,-0.0076,1.401
6070.00,7.480469,25.02501,-0.000168,24.018870,-0.0076,1.401
6072.00,7.480006,25.02512,-0.000168,24.019835,-0.0076,1.401
6074.00,7.480585,25.02536,-0.000167,24.019529,-0.0076,1.401
6076.00,7.480356,25.02633,-0.000167,24.019153,-0.0076,1.401
6078.00,7.480053,25.02587,-0.000167,24.019371,-0.0076,1.402
6080.00,7.478970,25.02580,-0.000168,24.019271,-0.0076,1.402
6082.00,7.478108,25.02593,-0.000169,24.019797,-0.0076,1.402
6084.00,7.478021,25.02600,-0.000170,24.019083,-0.0076,1.402
6086.00,7.477511,25.02552,-0.000169,24.019344,-0.0076,1.402
6088.00,7.476723,25.02495,-0.000169,24.019054,-0.0076,1.402
6090.00,7.476515,25.02524,-0.000168,24.018735,-0.0076,1.402
6092.00,7.476448,25.02491,-0.000169,24.019199,-0.0076,1.402
6094.00,7.476116,25.02427,-0.000168,24.019320,-0.0076,1.401
6096.00,7.476953,25.02421,-0.000168,24.018959,-0.0076,1.401
6098.00,7.475843,25.02463,-0.000168,24.019362,-0.0076,1.402
6100.00,7.475037,25.02551,-0.000168,24.019848,-0.0076,1.402
6102.00,7.474356,25.02515,-0.000169,24.019151,-0.0076,1.402
6104.00,7.474229,25.02472,-0.000168,24.019498,-0.0076,1.402
6106.00,7.473169,25.02484,-0.000167,24.019133,-0.0076,1.402
6108.00,7.473375,25.02504,-0.000168,24.019655,-0.0076,1.402
6110.00,7.473134,25.02525,-0.000169,24.019050,-0.0076,1.402
6112.00,7.473912,25.02537,-0.000168,24.019795,-0.0076,1.402
6114.00,7.473385,25.02603,-0.000167,24.020417,-0.0076,1.402
6116.00,7.472800,25.02601,-0.000168,24.019643,-0.0076,1.402
6118.00,7.473210,25.02647,-0.000169,24.020103,-0.0076,1.402
6120.00,7.473044,25.02573,-0.000168,24.019828,-0.0076,1.402
6122.00,7.472110,25.02549,-0.000168,24.019529,-0.0076,1.402
6124.00,7.470895,25.02579,-0.000170,24.019162,-0.0076,1.402
6126.00,7.470935,25.02528,-0.000169,24.019400,-0.0076,1.401
6128.00,7.470548,25.02477,-0.000168,24.019603,-0.0076,1.402
6130.00,7.470465,25.02467,-0.000167,24.019706,-0.0076,1.402
6132.00,7.471214,25.02575,-0.000169,24.019766,-0.0076,1.402
6134.00,7.472115,25.02561,-0.000169,24.019309,-0.0076,1.402
6136.00,7.471260,25.02536,-0.000169,24.019775,-0.0076,1.402
6138.00,7.471376,25.02544,-0.000167,24.019755,-0.0076,1.401
6140.00,7.470974,25.02539,-0.000168,24.019534,-0.0076,1.402
6142.00,7.471072,25.02465,-0.000170,24.019135,-0.0076,1.402
6144.00,7.471436,25.02472,-0.000168,24.020076,-0.0076,1.402
6146.00,7.470113,25.02503,-0.000168,24.019267,-0.0076,1.402
6148.00,7.469839,25.02385,-0.000169,24.019122,-0.0076,1.402
6150.00,7.470012,25.02480,-0.000169,24.019976,-0.0076,1.402
6152.00,7.469831,25.02568,-0.000167,24.020214,-0.0076,1.401
6154.00,7.470617,25.02508,-0.000168,24.019916,-0.0076,1.402
6156.00,7.470413,25.02543,-0.000167,24.020047,-0.0076,1.402
6158.00,7.470370,25.02572,-0.000168,24.019664,-0.0076,1.402
6160.00,7.470716,25.02491,-0.000167,24.019414,-0.0076,1.402
6162.00,7.471000,25.02453,-0.000169,24.019416,-0.0076,1.402
6164.00,7.470221,25.02488,-0.000169,24.019737,-0.0076,1.402
6166.00,7.470566,25.02447,-0.000168,24.019559,-0.0076,1.402
6168.00,7.470491,25.02493,-0.000167,24.019173,-0.0076,1.402
6170.00,7.470241,25.02536,-0.000167,24.018950,-0.0076,1.402
6172.00,7.470998,25.02540,-0.000167,24.019447,-0.0076,1.402
6174.00,7.471598,25.02518,-0.000167,24.019886,-0.0076,1.402
6176.00,7.471211,25.02504,-0.000168,24.019253,-0.0076,1.402
6178.00,7.469491,25.02549,-0.000168,24.019935,-0.0076,1.401
6180.00,7.468481,25.02571,-0.000169,24.019955,-0.0076,1.402
6182.00,7.469457,25.02574,-0.000167,24.019331,-0.0076,1.402
6184.00,7.469290,25.02580,-0.000166,24.020127,-0.0075,1.402
6186.00,7.468897,25.02584,-0.000168,24.020399,-0.0076,1.402
6188.00,7.469098,25.02607,-0.000169,24.019971,-0.0076,1.401
6190.00,7.469023,25.02624,-0.000169,24.019084,-0.0076,1.402
6192.00,7.468897,25.02595,-0.000169,24.019061,-0.0076,1.402
6194.00,7.469219,25.02561,-0.000168,24.019790,-0.0076,1.401
6196.00,7.468864,25.02588,-0.000168,24.019791,-0.0076,1.402
6198.00,7.469347,25.02574,-0.000168,24.019084,-0.0076,1.401
6200.00,7.469801,25.02555,-0.000169,24.019846,-0.0076,1.402
6202.00,7.470030,25.02431,-0.000169,24.019393,-0.0076,1.402
6204.00,7.469196,25.02477,-0.000170,24.019606,-0.0076,1.402
6206.00,7.468294,25.02630,-0.000169,24.018754,-0.0076,1.402
6208.00,7.468796,25.02580,-0.000167,24.019376,-0.0076,1.402
6210.00,7.468658,25.02519,-0.000168,24.019893,-0.0076,1.402
6212.00,7.468360,25.02599,-0.000168,24.019664,-0.0076,1.402
6214.00,7.468662,25.02625,-0.000168,24.019623,-0.0076,1.402
6216.00,7.468120,25.02585,-0.000168,24.019802,-0.0076,1.401
6218.00,7.468740,25.02610,-0.000168,24.019391,-0.0076,1.402
6220.00,7.468804,25.02612,-0.000168,24.019806,-0.0076,1.402
6222.00,7.469114,25.02622,-0.000169,24.019532,-0.0076,1.403
6224.00,7.469906,25.02558,-0.000169,24.019278,-0.0076,1.402
6226.00,7.470310,25.02519,-0.000169,24.019286,-0.0076,1.402
6228.00,7.470541,25.02552,-0.000168,24.019211,-0.0076,1.402
6230.00,7.471198,25.02538,-0.000169,24.019507,-0.0076,1.401
6232.00,7.470879,25.02531,-0.000169,24.020042,-0.0076,1.402
6234.00,7.470718,25.02583,-0.000169,24.019985,-0.0076,1.402
6236.00,7.471076,25.02682,-0.000169,24.019661,-0.0075,1.402
6238.00,7.470182,25.02573,-0.000170,24.018907,-0.0076,1.402
6240.00,7.470196,25.02526,-0.000169,24.019048,-0.0076,1.402
6242.00,7.470419,25.02512,-0.000169,24.019490,-0.0076,1.402
6244.00,7.469772,25.02564,-0.000169,24.018622,-0.0076,1.402
6246.00,7.469724,25.02541,-0.000169,24.019079,-0.0076,1.402
6248.00,7.470029,25.02524,-0.000168,24.019538,-0.0076,1.403
6250.00,7.469384,25.02542,-0.000169,24.019868,-0.0076,1.402
6252.00,7.469191,25.02559,-0.000169,24.019489,-0.0076,1.402
6254.00,7.468992,25.02554,-0.000170,24.018887,-0.0076,1.402
6256.00,7.469180,25.02595,-0.000168,24.019496,-0.0076,1.401
6258.00,7.468879,25.02576,-0.000169,24.018778,-0.0076,1.402
6260.00,7.468544,25.02446,-0.000168,24.018809,-0.0076,1.402
6262.00,7.468999,25.02428,-0.000169,24.019374,-0.0076,1.402
6264.00,7.469790,25.02405,-0.000169,24.019298,-0.0076,1.402
6266.00,7.470479,25.02467,-0.000169,24.019416,-0.0076,1.402
6268.00,7.469705,25.02531,-0.000169,24.019487,-0.0076,1.402
6270.00,7.469401,25.02490,-0.000169,24.019064,-0.0076,1.402
6272.00,7.470075,25.02559,-0.000170,24.019137,-0.0076,1.402
6274.00,7.469969,25.02560,-0.000169,24.019958,-0.0076,1.402
6276.00,7.470498,25.02550,-0.000168,24.018956,-0.0076,1.402
6278.00,7.471727,25.02562,-0.000168,24.019130,-0.0077,1.401
6280.00,7.471290,25.02570,-0.000169,24.018811,-0.0076,1.402
6282.00,7.470568,25.02589,-0.000168,24.018655,-0.0076,1.402
6284.00,7.469956,25.02537,-0.000168,24.019634,-0.0076,1.402
6286.00,7.469297,25.02472,-0.000169,24.018575,-0.0076,1.402
6288.00,7.469175,25.02493,-0.000169,24.019391,-0.0076,1.402
6290.00,7.469728,25.02421,-0.000167,24.019868,-0.0076,1.402
6292.00,7.469917,25.02475,-0.000167,24.019485,-0.0076,1.402
6294.00,7.469947,25.02488,-0.000169,24.019478,-0.0076,1.402
6296.00,7.469890,25.02517,-0.000168,24.018983,-0.0076,1.402
6298.00,7.469587,25.02554,-0.000169,24.018985,-0.0076,1.403
6300.00,7.470132,25.02501,-0.000170,24.019331,-0.0076,1.403
6302.00,7.469956,25.02418,-0.000170,24.018682,-0.0076,1.402
6304.00,7.469917,25.02575,-0.000169,24.019474,-0.0076,1.402
6306.00,7.469763,25.02557,-0.000168,24.019913,-0.0076,1.402
6308.00,7.470040,25.02537,-0.000168,24.019661,-0.0076,1.402
6310.00,7.470525,25.02612,-0.000169,24.019755,-0.0076,1.402
6312.00,7.469919,25.02564,-0.000170,24.018963,-0.0076,1.403
6314.00,7.469701,25.02612,-0.000169,24.018640,-0.0076,1.402
6316.00,7.469623,25.02723,-0.000169,24.018992,-0.0076,1.402
6318.00,7.469367,25.02659,-0.000170,24.019378,-0.0076,1.403
6320.00,7.469977,25.02513,-0.000168,24.019110,-0.0076,1.402
6322.00,7.469966,25.02503,-0.000169,24.019267,-0.0076,1.402
6324.00,7.470106,25.02519,-0.000168,24.018881,-0.0076,1.402
6326.00,7.470737,25.02509,-0.000168,24.019258,-0.0076,1.402
6328.00,7.470890,25.02562,-0.000169,24.019751,-0.0076,1.402
6330.00,7.470200,25.02556,-0.000169,24.019378,-0.0076,1.402
6332.00,7.469668,25.02495,-0.000169,24.018682,-0.0076,1.402
6334.00,7.469303,25.02441,-0.000169,24.019028,-0.0076,1.402
6336.00,7.468348,25.02493,-0.000168,24.019440,-0.0076,1.402
6338.00,7.469130,25.02512,-0.000169,24.019034,-0.0076,1.403
6340.00,7.469754,25.02518,-0.000168,24.019275,-0.0076,1.402
6342.00,7.469464,25.02553,-0.000169,24.019693,-0.0076,1.402
6344.00,7.469088,25.02517,-0.000169,24.019186,-0.0076,1.402
6346.00,7.468178,25.02573,-0.000169,24.019858,-0.0076,1.402
6348.00,7.468400,25.02576,-0.000169,24.019240,-0.0076,1.402
6350.00,7.468787,25.02600,-0.000171,24.019316,-0.0076,1.403
6352.00,7.468839,25.02561,-0.000170,24.019563,-0.0076,1.402
6354.00,7.469140,25.02604,-0.000170,24.019061,-0.0076,1.402
6356.00,7.470714,25.02552,-0.000170,24.019521,-0.0076,1.402
6358.00,7.470948,25.02459,-0.000170,24.019061,-0.0076,1.403
6360.00,7.470406,25.02456,-0.000169,24.019242,-0.0076,1.402
6362.00,7.469546,25.02494,-0.000169,24.018903,-0.0076,1.402
6364.00,7.470002,25.02486,-0.000169,24.018812,-0.0076,1.402
6366.00,7.469749,25.02533,-0.000168,24.019213,-0.0076,1.402
6368.00,7.469008,25.02517,-0.000169,24.019766,-0.0076,1.402
6370.00,7.468966,25.02490,-0.000167,24.019193,-0.0076,1.402
6372.00,7.470350,25.02462,-0.000168,24.019681,-0.0076,1.402
6374.00,7.469712,25.02389,-0.000168,24.018976,-0.0076,1.402
6376.00,7.469530,25.02370,-0.000168,24.019286,-0.0076,1.403
6378.00,7.469401,25.02465,-0.000169,24.019380,-0.0076,1.403
6380.00,7.469301,25.02522,-0.000168,24.018814,-0.0076,1.402
6382.00,7.470346,25.02612,-0.000169,24.020297,-0.0076,1.403
6384.00,7.470212,25.02574,-0.000169,24.019572,-0.0076,1.402
6386.00,7.470427,25.02574,-0.000168,24.019151,-0.0076,1.402
6388.00,7.471348,25.02538,-0.000168,24.018899,-0.0076,1.402
6390.00,7.471717,25.02542,-0.000168,24.019514,-0.0076,1.403
6392.00,7.471847,25.02471,-0.000167,24.019616,-0.0076,1.402
6394.00,7.471274,25.02463,-0.000170,24.019260,-0.0076,1.402
6396.00,7.470841,25.02470,-0.000170,24.019688,-0.0076,1.402
6398.00,7.470358,25.02531,-0.000167,24.019500,-0.0076,1.402
6400.00,7.470596,25.02550,-0.000168,24.019387,-0.0076,1.402
6402.00,7.470574,25.02479,-0.000168,24.018930,-0.0076,1.402
6404.00,7.470593,25.02525,-0.000169,24.019498,-0.0076,1.403
6406.00,7.469981,25.02485,-0.000168,24.019496,-0.0075,1.402
6408.00,7.469529,25.02525,-0.000168,24.019548,-0.0076,1.403
6410.00,7.469573,25.02507,-0.000168,24.019422,-0.0076,1.402
6412.00,7.468987,25.02507,-0.000168,24.019101,-0.0076,1.402
6414.00,7.469327,25.02565,-0.000169,24.019536,-0.0076,1.403
6416.00,7.469931,25.02616,-0.000170,24.019048,-0.0076,1.403
6418.00,7.470067,25.02548,-0.000168,24.019135,-0.0076,1.402
6420.00,7.469876,25.02512,-0.000168,24.018909,-0.0076,1.402
6422.00,7.469921,25.02513,-0.000169,24.019378,-0.0076,1.402
6424.00,7.469502,25.02545,-0.000170,24.019539,-0.0076,1.402
6426.00,7.469161,25.02594,-0.000170,24.019141,-0.0076,1.403
6428.00,7.469019,25.02609,-0.000168,24.019280,-0.0076,1.403
6430.00,7.469412,25.02492,-0.000169,24.019692,-0.0076,1.403
6432.00,7.469728,25.02450,-0.000170,24.019032,-0.0076,1.402
6434.00,7.469160,25.02528,-0.000168,24.019302,-0.0076,1.402
6436.00,7.469648,25.02587,-0.000168,24.019215,-0.0076,1.402
6438.00,7.470225,25.02446,-0.000168,24.019365,-0.0076,1.402
6440.00,7.470229,25.02463,-0.000169,24.019469,-0.0076,1.403
6442.00,7.470468,25.02482,-0.000169,24.019476,-0.0076,1.402
6444.00,7.470496,25.02474,-0.000169,24.019168,-0.0076,1.402
6446.00,7.471081,25.02541,-0.000168,24.019356,-0.0075,1.403
6448.00,7.471770,25.02581,-0.000169,24.019465,-0.0076,1.403
6450.00,7.471650,25.02555,-0.000168,24.019467,-0.0076,1.402
6452.00,7.471954,25.02560,-0.000168,24.019278,-0.0076,1.402
6454.00,7.471091,25.02569,-0.000168,24.019461,-0.0076,1.402
6456.00,7.470088,25.02569,-0.000169,24.019445,-0.0076,1.403
6458.00,7.469548,25.02535,-0.000168,24.019837,-0.0076,1.403
6460.00,7.469412,25.02530,-0.000168,24.019692,-0.0076,1.403
6462.00,7.469426,25.02502,-0.000168,24.019532,-0.0076,1.402
6464.00,7.469673,25.02519,-0.000168,24.019451,-0.0076,1.402
6466.00,7.470253,25.02570,-0.000169,24.019443,-0.0076,1.402
6468.00,7.470277,25.02594,-0.000169,24.019202,-0.0076,1.403
6470.00,7.470806,25.02562,-0.000169,24.020435,-0.0076,1.403
6472.00,7.470222,25.02652,-0.000169,24.019474,-0.0076,1.403
6474.00,7.469528,25.02517,-0.000169,24.019307,-0.0076,1.403
6476.00,7.470128,25.02504,-0.000168,24.019664,-0.0076,1.403
6478.00,7.470413,25.02512,-0.000170,24.019864,-0.0076,1.403
6480.00,7.470556,25.02532,-0.000169,24.019277,-0.0076,1.403
6482.00,7.470539,25.02510,-0.000169,24.019231,-0.0076,1.403
6484.00,7.470865,25.02503,-0.000169,24.019626,-0.0075,1.403
6486.00,7.470540,25.02464,-0.000169,24.019724,-0.0076,1.402
6488.00,7.469626,25.02514,-0.000169,24.019003,-0.0076,1.402
6490.00,7.469522,25.02607,-0.000168,24.019005,-0.0076,1.403
6492.00,7.468737,25.02578,-0.000168,24.019391,-0.0076,1.403
6494.00,7.469376,25.02564,-0.000168,24.019217,-0.0076,1.403
6496.00,7.469132,25.02556,-0.000169,24.019461,-0.0076,1.403
6498.00,7.468143,25.02580,-0.000170,24.019329,-0.0076,1.403
6500.00,7.468803,25.02535,-0.000168,24.018941,-0.0076,1.403
6502.00,7.469380,25.02559,-0.000169,24.019494,-0.0076,1.403
6504.00,7.469400,25.02582,-0.000170,24.019445,-0.0076,1.402
6506.00,7.469494,25.02551,-0.000167,24.019061,-0.0076,1.403
6508.00,7.470481,25.02518,-0.000168,24.018970,-0.0075,1.402
6510.00,7.469423,25.02508,-0.000168,24.018747,-0.0076,1.402
6512.00,7.468969,25.02618,-0.000169,24.018774,-0.0076,1.403
6514.00,7.468655,25.02594,-0.000170,24.019931,-0.0076,1.403
6516.00,7.469320,25.02564,-0.000169,24.019936,-0.0076,1.403
6518.00,7.469545,25.02694,-0.000169,24.019438,-0.0076,1.403
6520.00,7.469157,25.02659,-0.000169,24.019431,-0.0076,1.403
6522.00,7.469875,25.02782,-0.000169,24.019177,-0.0076,1.403
6524.00,7.470260,25.02717,-0.000168,24.020330,-0.0076,1.403
6526.00,7.469902,25.02586,-0.000168,24.019449,-0.0076,1.403
6528.00,7.469689,25.02666,-0.000168,24.018747,-0.0076,1.403
6530.00,7.469036,25.02661,-0.000169,24.019594,-0.0076,1.403
6532.00,7.469559,25.02681,-0.000169,24.019322,-0.0076,1.403
6534.00,7.470148,25.02760,-0.000169,24.019601,-0.0076,1.403
6536.00,7.470976,25.02819,-0.000170,24.019034,-0.0076,1.403
6538.00,7.470368,25.02701,-0.000169,24.019594,-0.0076,1.403
6540.00,7.469399,25.02696,-0.000168,24.019170,-0.0076,1.403
6542.00,7.470494,25.02723,-0.000169,24.019835,-0.0076,1.403
6544.00,7.471035,25.02706,-0.000169,24.019601,-0.0076,1.403
6546.00,7.470347,25.02623,-0.000169,24.018533,-0.0076,1.403
6548.00,7.469216,25.02602,-0.000170,24.019489,-0.0076,1.403
6550.00,7.469429,25.02644,-0.000169,24.019996,-0.0076,1.403
6552.00,7.469833,25.02733,-0.000169,24.018521,-0.0076,1.403
6554.00,7.469362,25.02686,-0.000169,24.019032,-0.0076,1.403
6556.00,7.468757,25.02618,-0.000169,24.019168,-0.0076,1.403
6558.00,7.469587,25.02672,-0.000170,24.019429,-0.0076,1.403
6560.00,7.470034,25.02677,-0.000169,24.019001,-0.0076,1.403
6562.00,7.468859,25.02705,-0.000169,24.019601,-0.0076,1.402
6564.00,7.468612,25.02702,-0.000168,24.019420,-0.0076,1.403
6566.00,7.468967,25.02565,-0.000169,24.018570,-0.0076,1.403
6568.00,7.469590,25.02689,-0.000169,24.019347,-0.0076,1.403
6570.00,7.470031,25.02622,-0.000170,24.019878,-0.0076,1.403
6572.00,7.469736,25.02665,-0.000169,24.019115,-0.0076,1.402
6574.00,7.469613,25.02654,-0.000168,24.018952,-0.0076,1.403
6576.00,7.469824,25.02581,-0.000169,24.019599,-0.0076,1.403
6578.00,7.469531,25.02525,-0.000170,24.019059,-0.0076,1.402
6580.00,7.469630,25.02472,-0.000168,24.019278,-0.0076,1.403
6582.00,7.470508,25.02487,-0.000169,24.019057,-0.0076,1.403
6584.00,7.470205,25.02487,-0.000169,24.019115,-0.0076,1.403
6586.00,7.469794,25.02601,-0.000169,24.019463,-0.0076,1.403
6588.00,7.469778,25.02674,-0.000169,24.019269,-0.0076,1.403
6590.00,7.470011,25.02611,-0.000170,24.019587,-0.0076,1.403
6592.00,7.469745,25.02583,-0.000169,24.019124,-0.0076,1.403
6594.00,7.469527,25.02646,-0.000169,24.019070,-0.0076,1.403
6596.00,7.468392,25.02581,-0.000168,24.019824,-0.0076,1.403
6598.00,7.468203,25.02555,-0.000168,24.019501,-0.0076,1.403
6600.00,7.468739,25.02508,-0.000168,24.018251,-0.0076,1.402
6602.00,7.469619,25.02505,-0.000169,24.019132,-0.0076,1.403
@11,12.0000,24.0
6604.00,7.470376,25.02502,-0.000168,24.019003,-0.0076,1.403
6606.00,7.465942,25.02436,-0.000169,24.018894,-0.0076,1.403
6608.00,7.458426,25.02464,-0.000169,24.019019,-0.0076,1.402
6610.00,7.452063,25.02509,-0.000168,24.019358,-0.0077,1.402
6612.00,7.446721,25.02554,-0.000168,24.019809,-0.0076,1.402
6614.00,7.441716,25.02516,-0.000168,24.019371,-0.0076,1.402
6616.00,7.438720,25.02569,-0.000168,24.018477,-0.0076,1.403
6618.00,7.437304,25.02571,-0.000170,24.019128,-0.0076,1.404
6620.00,7.435661,25.02490,-0.000170,24.019608,-0.0076,1.403
6622.00,7.433667,25.02468,-0.000170,24.018767,-0.0076,1.404
6624.00,7.432523,25.02466,-0.000169,24.018622,-0.0076,1.404
6626.00,7.433037,25.02464,-0.000170,24.019418,-0.0076,1.404
6628.00,7.434950,25.02393,-0.000171,24.018758,-0.0076,1.404
6630.00,7.440812,25.02407,-0.000171,24.019452,-0.0076,1.404
6632.00,7.448576,25.02414,-0.000170,24.019514,-0.0076,1.405
6634.00,7.454614,25.02522,-0.000171,24.018450,-0.0076,1.405
6636.00,7.459928,25.02446,-0.000172,24.018831,-0.0076,1.405
6638.00,7.464034,25.02474,-0.000170,24.019211,-0.0076,1.404
6640.00,7.467090,25.02581,-0.000170,24.019166,-0.0076,1.404
6642.00,7.469763,25.02616,-0.000169,24.019322,-0.0076,1.403
6644.00,7.472616,25.02546,-0.000168,24.019358,-0.0076,1.403
6646.00,7.475426,25.02528,-0.000170,24.018749,-0.0076,1.403
6648.00,7.476918,25.02536,-0.000168,24.018789,-0.0076,1.403
6650.00,7.477711,25.02567,-0.000168,24.019351,-0.0076,1.403
6652.00,7.479048,25.02552,-0.000167,24.018388,-0.0076,1.403
6654.00,7.480342,25.02539,-0.000169,24.019273,-0.0076,1.404
6656.00,7.481618,25.02561,-0.000169,24.018800,-0.0076,1.403
6658.00,7.482050,25.02529,-0.000169,24.018912,-0.0076,1.403
6660.00,7.482027,25.02453,-0.000169,24.018894,-0.0076,1.404
6662.00,7.481942,25.02522,-0.000170,24.019213,-0.0076,1.403
6664.00,7.481955,25.02558,-0.000169,24.018515,-0.0076,1.403
6666.00,7.481307,25.02597,-0.000168,24.018872,-0.0076,1.403
6668.00,7.480683,25.02623,-0.000168,24.019117,-0.0076,1.403
6670.00,7.480640,25.02654,-0.000169,24.019721,-0.0076,1.403
6672.00,7.479738,25.02660,-0.000170,24.019124,-0.0076,1.403
6674.00,7.479626,25.02651,-0.000168,24.019543,-0.0076,1.404
6676.00,7.480926,25.02711,-0.000168,24.019023,-0.0076,1.403
6678.00,7.479903,25.02681,-0.000168,24.018927,-0.0076,1.403
6680.00,7.479844,25.02660,-0.000168,24.019257,-0.0076,1.403
6682.00,7.479397,25.02701,-0.000168,24.019045,-0.0076,1.403
6684.00,7.477950,25.02784,-0.000169,24.019445,-0.0076,1.403
6686.00,7.477377,25.02720,-0.000170,24.019200,-0.0076,1.404
6688.00,7.476676,25.02697,-0.000170,24.018832,-0.0076,1.403
6690.00,7.476265,25.02640,-0.000169,24.018977,-0.0076,1.403
6692.00,7.476769,25.02627,-0.000169,24.018994,-0.0076,1.403
6694.00,7.475889,25.02616,-0.000167,24.018867,-0.0076,1.403
6696.00,7.474983,25.02635,-0.000170,24.019180,-0.0076,1.403
6698.00,7.474760,25.02630,-0.000169,24.019275,-0.0076,1.403
6700.00,7.474594,25.02583,-0.000168,24.018970,-0.0076,1.403
6702.00,7.473186,25.02646,-0.000169,24.019333,-0.0076,1.403
6704.00,7.472670,25.02609,-0.000168,24.019438,-0.0076,1.404
6706.00,7.472242,25.02635,-0.000169,24.018820,-0.0076,1.403
6708.00,7.472087,25.02672,-0.000169,24.019587,-0.0076,1.403
6710.00,7.472993,25.02694,-0.000168,24.019006,-0.0075,1.403
6712.00,7.471705,25.02628,-0.000169,24.019267,-0.0076,1.404
6714.00,7.470540,25.02651,-0.000170,24.019635,-0.0076,1.404
6716.00,7.471121,25.02711,-0.000169,24.018822,-0.0076,1.403
6718.00,7.471092,25.02642,-0.000169,24.018836,-0.0076,1.403
6720.00,7.470785,25.02606,-0.000169,24.020112,-0.0076,1.403
6722.00,7.471040,25.02552,-0.000168,24.019474,-0.0076,1.403
6724.00,7.471223,25.02540,-0.000168,24.019396,-0.0076,1.403
6726.00,7.470850,25.02592,-0.000170,24.019349,-0.0076,1.403
6728.00,7.470100,25.02584,-0.000170,24.019487,-0.0076,1.403
6730.00,7.471529,25.02475,-0.000169,24.019962,-0.0076,1.403
6732.00,7.471187,25.02524,-0.000169,24.019637,-0.0076,1.403
6734.00,7.469919,25.02527,-0.000170,24.019235,-0.0076,1.403
6736.00,7.470647,25.02516,-0.000170,24.019061,-0.0076,1.404
6738.00,7.470262,25.02528,-0.000170,24.018812,-0.0077,1.404
6740.00,7.469376,25.02566,-0.000170,24.018999,-0.0076,1.404
6742.00,7.469672,25.02540,-0.000170,24.018867,-0.0076,1.404
6744.00,7.469735,25.02560,-0.000170,24.018800,-0.0076,1.404
6746.00,7.468893,25.02502,-0.000170,24.018309,-0.0076,1.403
6748.00,7.469093,25.02581,-0.000169,24.019190,-0.0076,1.403
6750.00,7.469135,25.02537,-0.000170,24.019264,-0.0076,1.404
6752.00,7.469101,25.02506,-0.000169,24.018822,-0.0076,1.404
6754.00,7.469361,25.02571,-0.000169,24.019079,-0.0076,1.403
6756.00,7.468791,25.02552,-0.000169,24.019277,-0.0076,1.403
6758.00,7.468721,25.02540,-0.000169,24.019161,-0.0076,1.403
6760.00,7.468944,25.02523,-0.000170,24.019828,-0.0076,1.403
6762.00,7.468280,25.02590,-0.000169,24.019293,-0.0076,1.404
6764.00,7.468757,25.02621,-0.000168,24.019057,-0.0076,1.403
6766.00,7.469760,25.02569,-0.000169,24.018976,-0.0076,1.403
6768.00,7.470289,25.02589,-0.000169,24.018947,-0.0076,1.404
6770.00,7.470060,25.02589,-0.000170,24.019425,-0.0076,1.404
6772.00,7.469733,25.02518,-0.000170,24.019286,-0.0076,1.404
6774.00,7.469263,25.02521,-0.000169,24.019106,-0.0076,1.403
6776.00,7.469323,25.02489,-0.000169,24.019335,-0.0076,1.404
6778.00,7.469070,25.02401,-0.000169,24.019354,-0.0076,1.404
6780.00,7.468720,25.02421,-0.000169,24.019115,-0.0076,1.403
6782.00,7.468948,25.02462,-0.000170,24.018934,-0.0076,1.404
6784.00,7.468200,25.02377,-0.000171,24.018776,-0.0076,1.404
6786.00,7.466948,25.02415,-0.000170,24.019652,-0.0076,1.404
6788.00,7.467254,25.02413,-0.000168,24.018894,-0.0076,1.404
6790.00,7.467633,25.02445,-0.000168,24.019307,-0.0076,1.404
6792.00,7.467887,25.02451,-0.000169,24.019320,-0.0076,1.404
6794.00,7.467830,25.02504,-0.000169,24.019438,-0.0076,1.404
6796.00,7.467921,25.02522,-0.000171,24.019258,-0.0076,1.404
6798.00,7.468177,25.02550,-0.000170,24.019335,-0.0077,1.404
6800.00,7.467834,25.02502,-0.000170,24.018974,-0.0077,1.404
6802.00,7.467215,25.02473,-0.000171,24.019117,-0.0077,1.403
6804.00,7.467745,25.02584,-0.000170,24.018865,-0.0076,1.404
6806.00,7.468749,25.02607,-0.000170,24.019717,-0.0076,1.404
6808.00,7.468827,25.02676,-0.000170,24.019231,-0.0076,1.404
6810.00,7.468702,25.02646,-0.000169,24.018633,-0.0076,1.404
6812.00,7.468216,25.02626,-0.000170,24.019006,-0.0076,1.403
6814.00,7.468778,25.02622,-0.000168,24.019418,-0.0076,1.404
6816.00,7.469002,25.02591,-0.000169,24.019755,-0.0076,1.404
6818.00,7.468086,25.02587,-0.000169,24.019800,-0.0076,1.404
6820.00,7.467725,25.02618,-0.000170,24.019157,-0.0076,1.405
6822.00,7.467998,25.02569,-0.000171,24.018811,-0.0076,1.405
6824.00,7.467928,25.02619,-0.000169,24.018959,-0.0077,1.404
6826.00,7.467837,25.02579,-0.000169,24.018990,-0.0076,1.404
6828.00,7.467810,25.02655,-0.000169,24.018709,-0.0076,1.404
6830.00,7.467650,25.02602,-0.000169,24.018852,-0.0076,1.403
6832.00,7.467496,25.02591,-0.000170,24.019541,-0.0076,1.404
6834.00,7.467770,25.02673,-0.000170,24.019380,-0.0076,1.404
6836.00,7.467703,25.02634,-0.000170,24.018541,-0.0076,1.404
6838.00,7.467282,25.02631,-0.000169,24.018769,-0.0076,1.403
6840.00,7.467613,25.02668,-0.000168,24.018280,-0.0076,1.404
6842.00,7.468743,25.02644,-0.000169,24.018434,-0.0076,1.404
6844.00,7.468376,25.02705,-0.000169,24.019708,-0.0076,1.404
6846.00,7.468164,25.02729,-0.000169,24.019547,-0.0076,1.404
6848.00,7.468979,25.02653,-0.000170,24.018865,-0.0076,1.404
6850.00,7.468523,25.02655,-0.000170,24.019253,-0.0076,1.404
6852.00,7.468240,25.02653,-0.000169,24.019180,-0.0076,1.404
6854.00,7.468300,25.02609,-0.000169,24.019373,-0.0076,1.404
6856.00,7.468571,25.02667,-0.000170,24.018963,-0.0076,1.404
6858.00,7.468251,25.02710,-0.000169,24.019345,-0.0076,1.404
6860.00,7.468399,25.02673,-0.000168,24.019349,-0.0076,1.404
6862.00,7.468394,25.02717,-0.000169,24.019548,-0.0075,1.404
6864.00,7.468101,25.02759,-0.000169,24.019889,-0.0076,1.404
6866.00,7.467608,25.02754,-0.000168,24.019481,-0.0076,1.403
6868.00,7.467313,25.02667,-0.000168,24.018832,-0.0076,1.404
6870.00,7.467559,25.02610,-0.000169,24.019784,-0.0076,1.404
6872.00,7.467593,25.02616,-0.000170,24.019837,-0.0076,1.404
6874.00,7.467191,25.02689,-0.000169,24.018959,-0.0076,1.404
6876.00,7.467604,25.02720,-0.000168,24.019282,-0.0076,1.404
6878.00,7.467740,25.02727,-0.000169,24.019547,-0.0076,1.404
6880.00,7.468301,25.02659,-0.000168,24.018756,-0.0076,1.404
6882.00,7.468604,25.02585,-0.000169,24.019822,-0.0076,1.404
6884.00,7.468767,25.02598,-0.000169,24.019701,-0.0076,1.404
6886.00,7.468568,25.02606,-0.000169,24.019677,-0.0076,1.403
6888.00,7.467160,25.02670,-0.000168,24.019385,-0.0076,1.404
6890.00,7.466905,25.02706,-0.000169,24.019208,-0.0076,1.404
6892.00,7.467317,25.02658,-0.000169,24.019523,-0.0076,1.404
6894.00,7.468155,25.02647,-0.000169,24.019485,-0.0076,1.404
6896.00,7.467456,25.02633,-0.000168,24.018660,-0.0076,1.404
6898.00,7.467252,25.02603,-0.000168,24.019679,-0.0076,1.404
6900.00,7.467446,25.02619,-0.000168,24.019556,-0.0076,1.404
6902.00,7.467307,25.02583,-0.000169,24.019144,-0.0076,1.404
6904.00,7.468090,25.02625,-0.000168,24.019690,-0.0076,1.405
6906.00,7.468475,25.02618,-0.000170,24.019732,-0.0076,1.404
6908.00,7.467945,25.02577,-0.000169,24.018909,-0.0077,1.403
6910.00,7.468084,25.02651,-0.000169,24.019509,-0.0076,1.404
6912.00,7.468270,25.02693,-0.000170,24.019021,-0.0076,1.404
6914.00,7.469210,25.02740,-0.000170,24.019224,-0.0076,1.404
6916.00,7.469314,25.02819,-0.000170,24.018872,-0.0076,1.404
6918.00,7.469266,25.02824,-0.000169,24.019630,-0.0076,1.404
6920.00,7.469594,25.02824,-0.000169,24.019449,-0.0076,1.404
6922.00,7.468920,25.02786,-0.000169,24.019378,-0.0076,1.404
6924.00,7.468335,25.02771,-0.000169,24.019382,-0.0076,1.404
6926.00,7.468371,25.02816,-0.000169,24.019719,-0.0076,1.404
6928.00,7.468229,25.02780,-0.000169,24.019157,-0.0076,1.404
6930.00,7.467538,25.02760,-0.000169,24.018657,-0.0076,1.404
6932.00,7.467714,25.02745,-0.000169,24.019017,-0.0076,1.404
6934.00,7.467382,25.02722,-0.000169,24.019284,-0.0076,1.404
6936.00,7.467224,25.02760,-0.000169,24.019481,-0.0076,1.404
6938.00,7.467412,25.02731,-0.000169,24.019467,-0.0076,1.404
6940.00,7.467640,25.02823,-0.000168,24.018805,-0.0076,1.404
6942.00,7.467699,25.02764,-0.000168,24.019217,-0.0076,1.404
6944.00,7.469145,25.02698,-0.000168,24.019075,-0.0076,1.404
6946.00,7.469061,25.02710,-0.000169,24.019338,-0.0076,1.404
6948.00,7.467539,25.02663,-0.000169,24.019193,-0.0076,1.404
6950.00,7.467547,25.02677,-0.000168,24.018396,-0.0076,1.404
6952.00,7.467533,25.02668,-0.000168,24.018702,-0.0076,1.405
6954.00,7.467390,25.02738,-0.000169,24.019347,-0.0076,1.404
6956.00,7.467644,25.02702,-0.000170,24.019030,-0.0076,1.404
6958.00,7.467792,25.02722,-0.000170,24.018711,-0.0076,1.404
6960.00,7.467890,25.02715,-0.000170,24.018696,-0.0076,1.403
6962.00,7.468194,25.02633,-0.000169,24.018838,-0.0076,1.405
6964.00,7.467563,25.02674,-0.000168,24.019340,-0.0076,1.404
6966.00,7.466850,25.02668,-0.000169,24.019079,-0.0076,1.404
6968.00,7.467139,25.02749,-0.000169,24.019675,-0.0077,1.404
6970.00,7.467176,25.02717,-0.000168,24.019313,-0.0076,1.404
6972.00,7.467323,25.02758,-0.000168,24.019224,-0.0076,1.404
6974.00,7.466729,25.02753,-0.000169,24.019505,-0.0076,1.404
6976.00,7.466401,25.02671,-0.000168,24.019469,-0.0076,1.404
6978.00,7.466290,25.02657,-0.000169,24.019338,-0.0076,1.404
6980.00,7.466551,25.02748,-0.000168,24.019113,-0.0076,1.405
6982.00,7.466640,25.02657,-0.000168,24.019151,-0.0076,1.404
6984.00,7.467447,25.02657,-0.000169,24.018760,-0.0076,1.404
6986.00,7.467399,25.02634,-0.000170,24.018874,-0.0076,1.404
6988.00,7.468027,25.02552,-0.000169,24.019871,-0.0076,1.404
6990.00,7.468192,25.02596,-0.000170,24.019093,-0.0076,1.405
6992.00,7.468013,25.02624,-0.000171,24.019282,-0.0076,1.404
6994.00,7.468240,25.02614,-0.000170,24.019530,-0.0076,1.404
6996.00,7.468417,25.02660,-0.000169,24.019398,-0.0076,1.404
6998.00,7.468349,25.02700,-0.000168,24.019249,-0.0076,1.404
7000.00,7.468478,25.02633,-0.000170,24.019396,-0.0076,1.404
7002.00,7.468153,25.02622,-0.000168,24.019338,-0.0076,1.404
7004.00,7.467821,25.02588,-0.000169,24.019286,-0.0076,1.404
7006.00,7.468027,25.02450,-0.000169,24.019151,-0.0076,1.404
7008.00,7.467856,25.02440,-0.000169,24.019514,-0.0076,1.405
7010.00,7.467854,25.02480,-0.000169,24.019487,-0.0076,1.405
7012.00,7.468207,25.02448,-0.000168,24.019318,-0.0076,1.404
7014.00,7.467752,25.02465,-0.000169,24.019190,-0.0076,1.404
7016.00,7.467142,25.02541,-0.000168,24.018932,-0.0076,1.404
7018.00,7.467009,25.02599,-0.000169,24.018600,-0.0076,1.404
7020.00,7.467807,25.02512,-0.000168,24.018829,-0.0077,1.404
7022.00,7.468085,25.02551,-0.000169,24.018976,-0.0076,1.404
7024.00,7.468008,25.02619,-0.000170,24.019151,-0.0076,1.404
7026.00,7.467582,25.02640,-0.000170,24.018970,-0.0076,1.404
7028.00,7.466568,25.02631,-0.000170,24.018765,-0.0076,1.404
7030.00,7.466704,25.02521,-0.000170,24.018662,-0.0076,1.405
7032.00,7.467046,25.02542,-0.000170,24.019246,-0.0076,1.404
7034.00,7.466971,25.02525,-0.000169,24.019121,-0.0076,1.405
7036.00,7.467231,25.02564,-0.000169,24.019238,-0.0076,1.404
7038.00,7.466815,25.02573,-0.000171,24.018720,-0.0076,1.405
7040.00,7.466893,25.02541,-0.000170,24.018535,-0.0077,1.404
7042.00,7.466557,25.02596,-0.000168,24.018968,-0.0076,1.404
7044.00,7.467331,25.02592,-0.000169,24.019144,-0.0076,1.404
7046.00,7.468339,25.02572,-0.000169,24.018664,-0.0076,1.404
7048.00,7.467958,25.02498,-0.000170,24.018464,-0.0076,1.404
7050.00,7.468102,25.02499,-0.000169,24.019195,-0.0076,1.404
7052.00,7.468778,25.02513,-0.000170,24.018961,-0.0076,1.405
7054.00,7.468657,25.02436,-0.000170,24.018773,-0.0076,1.404
7056.00,7.468468,25.02430,-0.000169,24.019255,-0.0076,1.405
7058.00,7.468016,25.02449,-0.000169,24.018729,-0.0076,1.405
7060.00,7.468120,25.02382,-0.000168,24.018959,-0.0076,1.404
7062.00,7.469062,25.02470,-0.000169,24.018733,-0.0076,1.404
7064.00,7.469594,25.02544,-0.000169,24.019362,-0.0076,1.404
7066.00,7.468993,25.02492,-0.000170,24.019179,-0.0076,1.405
7068.00,7.468759,25.02453,-0.000170,24.018878,-0.0076,1.405
7070.00,7.468937,25.02441,-0.000171,24.018865,-0.0076,1.405
7072.00,7.469061,25.02498,-0.000170,24.019012,-0.0077,1.404
7074.00,7.469568,25.02484,-0.000170,24.019103,-0.0077,1.404
7076.00,7.468853,25.02482,-0.000170,24.018793,-0.0077,1.404
7078.00,7.468819,25.02468,-0.000169,24.018905,-0.0076,1.404
7080.00,7.468746,25.02493,-0.000169,24.018542,-0.0076,1.404
7082.00,7.468639,25.02568,-0.000170,24.018624,-0.0076,1.405
7084.00,7.468539,25.02629,-0.000170,24.019039,-0.0076,1.404
7086.00,7.468711,25.02655,-0.000169,24.019043,-0.0077,1.405
7088.00,7.468368,25.02604,-0.000170,24.018988,-0.0076,1.405
7090.00,7.468096,25.02563,-0.000171,24.018488,-0.0076,1.405
7092.00,7.468595,25.02563,-0.000170,24.018524,-0.0077,1.404
7094.00,7.468972,25.02606,-0.000170,24.019170,-0.0076,1.404
7096.00,7.468906,25.02574,-0.000169,24.019440,-0.0076,1.404
7098.00,7.468237,25.02532,-0.000170,24.018593,-0.0076,1.404
7100.00,7.468260,25.02514,-0.000169,24.019306,-0.0076,1.405
7102.00,7.467832,25.02544,-0.000169,24.019025,-0.0076,1.405
7104.00,7.467261,25.02541,-0.000171,24.018648,-0.0076,1.404
7106.00,7.467898,25.02568,-0.000170,24.018459,-0.0076,1.404
7108.00,7.468216,25.02540,-0.000171,24.018909,-0.0076,1.405
7110.00,7.468165,25.02617,-0.000171,24.019349,-0.0076,1.405
7112.00,7.467599,25.02658,-0.000169,24.018736,-0.0076,1.404
7114.00,7.468967,25.02589,-0.000170,24.019190,-0.0076,1.404
7116.00,7.468649,25.02617,-0.000169,24.018934,-0.0076,1.404
7118.00,7.467964,25.02637,-0.000169,24.019353,-0.0076,1.404
7120.00,7.467933,25.02665,-0.000169,24.019626,-0.0076,1.404
7122.00,7.467732,25.02718,-0.000170,24.018816,-0.0077,1.404
7124.00,7.468684,25.02730,-0.000171,24.019387,-0.0076,1.404
7126.00,7.468821,25.02787,-0.000171,24.018889,-0.0076,1.404
7128.00,7.468237,25.02728,-0.000170,24.018943,-0.0076,1.404
7130.00,7.467478,25.02687,-0.000170,24.018484,-0.0076,1.405
7132.00,7.467883,25.02745,-0.000171,24.018397,-0.0077,1.404
7134.00,7.468335,25.02824,-0.000170,24.018260,-0.0076,1.405
7136.00,7.468582,25.02777,-0.000170,24.018245,-0.0076,1.404
7138.00,7.468840,25.02777,-0.000171,24.018561,-0.0076,1.404
7140.00,7.469795,25.02744,-0.000170,24.019360,-0.0076,1.404
7142.00,7.469455,25.02673,-0.000171,24.019126,-0.0077,1.405
7144.00,7.469356,25.02682,-0.000171,24.018648,-0.0076,1.405
7146.00,7.469407,25.02644,-0.000171,24.019064,-0.0077,1.405
7148.00,7.469332,25.02661,-0.000169,24.018622,-0.0076,1.405
7150.00,7.468549,25.02630,-0.000168,24.018898,-0.0076,1.405
7152.00,7.468263,25.02726,-0.000170,24.018914,-0.0076,1.404
7154.00,7.469176,25.02743,-0.000169,24.018807,-0.0076,1.404
7156.00,7.469942,25.02675,-0.000169,24.019277,-0.0076,1.404
7158.00,7.469075,25.02656,-0.000169,24.018800,-0.0076,1.404
7160.00,7.468480,25.02583,-0.000169,24.019161,-0.0076,1.405
7162.00,7.468401,25.02539,-0.000170,24.019539,-0.0076,1.405
7164.00,7.468461,25.02527,-0.000170,24.019238,-0.0076,1.404
7166.00,7.468770,25.02580,-0.000170,24.019115,-0.0076,1.404
7168.00,7.468697,25.02593,-0.000169,24.018722,-0.0076,1.404
7170.00,7.469094,25.02518,-0.000171,24.018617,-0.0076,1.405
7172.00,7.468700,25.02502,-0.000171,24.019603,-0.0076,1.404
7174.00,7.469093,25.02515,-0.000169,24.018653,-0.0076,1.404
7176.00,7.469526,25.02425,-0.000170,24.018979,-0.0076,1.405
7178.00,7.469021,25.02496,-0.000169,24.019396,-0.0076,1.405
7180.00,7.469961,25.02525,-0.000170,24.019166,-0.0076,1.405
7182.00,7.469602,25.02547,-0.000170,24.018954,-0.0076,1.404
7184.00,7.469274,25.02623,-0.000169,24.019369,-0.0076,1.404
7186.00,7.468824,25.02531,-0.000169,24.018925,-0.0076,1.405
7188.00,7.469177,25.02559,-0.000170,24.018283,-0.0076,1.405
7190.00,7.469111,25.02577,-0.000169,24.019090,-0.0076,1.404
7192.00,7.468924,25.02520,-0.000169,24.019124,-0.0076,1.404
7194.00,7.469958,25.02530,-0.000170,24.018339,-0.0076,1.405
7196.00,7.470091,25.02549,-0.000170,24.018894,-0.0076,1.405
7198.00,7.469085,25.02534,-0.000169,24.019570,-0.0076,1.404
7200.00,7.467547,25.02469,-0.000170,24.018617,-0.0076,1.404
7202.00,7.467481,25.02518,-0.000169,24.019271,-0.0076,1.404
@12,12.0000,24.0
7204.00,7.467034,25.02432,-0.000168,24.019113,-0.0076,1.405
7206.00,7.462347,25.02407,-0.000169,24.018764,-0.0076,1.405
7208.00,7.455173,25.02450,-0.000169,24.019150,-0.0076,1.403
7210.00,7.448753,25.02401,-0.000167,24.019695,-0.0076,1.403
7212.00,7.444094,25.02398,-0.000167,24.019231,-0.0076,1.403
7214.00,7.440840,25.02410,-0.000169,24.019764,-0.0076,1.405
7216.00,7.438533,25.02385,-0.000170,24.018965,-0.0076,1.405
7218.00,7.437196,25.02424,-0.000169,24.019503,-0.0076,1.405
7220.00,7.436689,25.02535,-0.000170,24.018822,-0.0076,1.405
7222.00,7.435594,25.02545,-0.000170,24.019077,-0.0076,1.406
7224.00,7.435895,25.02502,-0.000170,24.019193,-0.0076,1.406
7226.00,7.436356,25.02536,-0.000170,24.019253,-0.0076,1.406
7228.00,7.437639,25.02514,-0.000169,24.019407,-0.0076,1.405
7230.00,7.442648,25.02532,-0.000169,24.019445,-0.0076,1.405
7232.00,7.450426,25.02500,-0.000169,24.019880,-0.0076,1.407
7234.00,7.457361,25.02517,-0.000170,24.018947,-0.0076,1.407
7236.00,7.462978,25.02552,-0.000171,24.019605,-0.0076,1.406
7238.00,7.467810,25.02592,-0.000169,24.020177,-0.0076,1.406
7240.00,7.471322,25.02603,-0.000170,24.018930,-0.0076,1.405
7242.00,7.473889,25.02562,-0.000170,24.019235,-0.0076,1.404
7244.00,7.475905,25.02636,-0.000168,24.019741,-0.0076,1.404
7246.00,7.477269,25.02697,-0.000168,24.019315,-0.0076,1.404
7248.00,7.479170,25.02769,-0.000168,24.019063,-0.0076,1.404
7250.00,7.480964,25.02675,-0.000168,24.019654,-0.0076,1.405
7252.00,7.481785,25.02610,-0.000168,24.019657,-0.0076,1.405
7254.00,7.482573,25.02530,-0.000168,24.019492,-0.0076,1.405
7256.00,7.483069,25.02528,-0.000168,24.018869,-0.0076,1.405
7258.00,7.483465,25.02509,-0.000168,24.019976,-0.0076,1.405
7260.00,7.483575,25.02588,-0.000169,24.019298,-0.0076,1.404
7262.00,7.482993,25.02656,-0.000168,24.019438,-0.0076,1.404
7264.00,7.483145,25.02708,-0.000168,24.019278,-0.0076,1.404
7266.00,7.483359,25.02744,-0.000169,24.019438,-0.0076,1.405
7268.00,7.483303,25.02684,-0.000169,24.019585,-0.0076,1.404
7270.00,7.483246,25.02761,-0.000168,24.019634,-0.0076,1.404
7272.00,7.482363,25.02719,-0.000168,24.019425,-0.0076,1.405
7274.00,7.481297,25.02622,-0.000168,24.019066,-0.0076,1.404
7276.00,7.481179,25.02710,-0.000168,24.019434,-0.0076,1.405
7278.00,7.480829,25.02785,-0.000168,24.019364,-0.0076,1.405
7280.00,7.480139,25.02841,-0.000168,24.019342,-0.0076,1.404
7282.00,7.479386,25.02821,-0.000167,24.019634,-0.0076,1.404
7284.00,7.477989,25.02892,-0.000168,24.019692,-0.0076,1.405
7286.00,7.477835,25.02895,-0.000169,24.019302,-0.0076,1.404
7288.00,7.477149,25.02807,-0.000169,24.019839,-0.0076,1.405
7290.00,7.475882,25.02711,-0.000169,24.019315,-0.0076,1.405
7292.00,7.475921,25.02680,-0.000169,24.018831,-0.0076,1.405
7294.00,7.474843,25.02747,-0.000169,24.019460,-0.0076,1.405
7296.00,7.475000,25.02746,-0.000169,24.019382,-0.0076,1.405
7298.00,7.474170,25.02673,-0.000169,24.019251,-0.0076,1.405
7300.00,7.473728,25.02673,-0.000170,24.019672,-0.0076,1.405
7302.00,7.474077,25.02708,-0.000169,24.019501,-0.0076,1.405
7304.00,7.473504,25.02746,-0.000168,24.019762,-0.0076,1.405
7306.00,7.472949,25.02754,-0.000169,24.019447,-0.0076,1.404
7308.00,7.472023,25.02645,-0.000168,24.019382,-0.0076,1.404
7310.00,7.470962,25.02688,-0.000168,24.019465,-0.0076,1.405
7312.00,7.471320,25.02676,-0.000170,24.019313,-0.0076,1.405
7314.00,7.471569,25.02720,-0.000169,24.019403,-0.0076,1.405
7316.00,7.471817,25.02604,-0.000169,24.019219,-0.0076,1.405
7318.00,7.471666,25.02604,-0.000169,24.018987,-0.0076,1.405
7320.00,7.471029,25.02607,-0.000169,24.019556,-0.0076,1.404
7322.00,7.471305,25.02699,-0.000168,24.019402,-0.0076,1.404
7324.00,7.469699,25.02671,-0.000170,24.019128,-0.0076,1.405
7326.00,7.470055,25.02597,-0.000169,24.019142,-0.0076,1.404
7328.00,7.471122,25.02622,-0.000169,24.019059,-0.0076,1.404
7330.00,7.470847,25.02696,-0.000168,24.019487,-0.0076,1.404
7332.00,7.470419,25.02706,-0.000168,24.018738,-0.0076,1.405
7334.00,7.470561,25.02634,-0.000169,24.019284,-0.0076,1.405
7336.00,7.470719,25.02617,-0.000169,24.019110,-0.0076,1.405
7338.00,7.470244,25.02664,-0.000169,24.019353,-0.0076,1.405
7340.00,7.469993,25.02710,-0.000169,24.018778,-0.0076,1.405
7342.00,7.470377,25.02721,-0.000169,24.018970,-0.0076,1.405
7344.00,7.470622,25.02676,-0.000169,24.018793,-0.0076,1.405
7346.00,7.470425,25.02647,-0.000167,24.018840,-0.0076,1.405
7348.00,7.470606,25.02684,-0.000167,24.019766,-0.0076,1.405
7350.00,7.470500,25.02653,-0.000168,24.019474,-0.0076,1.405
7352.00,7.470434,25.02640,-0.000169,24.019255,-0.0076,1.405
7354.00,7.469682,25.02687,-0.000169,24.018916,-0.0076,1.405
7356.00,7.469169,25.02678,-0.000168,24.019137,-0.0076,1.405
7358.00,7.469554,25.02689,-0.000170,24.019797,-0.0076,1.405
7360.00,7.468847,25.02669,-0.000170,24.019249,-0.0076,1.405
7362.00,7.468933,25.02678,-0.000169,24.019278,-0.0076,1.404
7364.00,7.469063,25.02634,-0.000169,24.018890,-0.0076,1.405
7366.00,7.468528,25.02654,-0.000169,24.018919,-0.0076,1.405
7368.00,7.468092,25.02591,-0.000169,24.018655,-0.0076,1.405
7370.00,7.468090,25.02528,-0.000170,24.019367,-0.0076,1.405
7372.00,7.467714,25.02616,-0.000170,24.018914,-0.0076,1.405
7374.00,7.466953,25.02594,-0.000169,24.018941,-0.0077,1.404
7376.00,7.466536,25.02577,-0.000168,24.018930,-0.0076,1.404
7378.00,7.467246,25.02687,-0.000169,24.019126,-0.0076,1.404
7380.00,7.467615,25.02737,-0.000169,24.019083,-0.0076,1.404
7382.00,7.467690,25.02750,-0.000169,24.020161,-0.0076,1.405
7384.00,7.466741,25.02754,-0.000169,24.019023,-0.0076,1.405
7386.00,7.466712,25.02705,-0.000169,24.019208,-0.0076,1.405
7388.00,7.466739,25.02733,-0.000169,24.020071,-0.0076,1.404
7390.00,7.466631,25.02816,-0.000169,24.019037,-0.0076,1.404
7392.00,7.467117,25.02770,-0.000169,24.018370,-0.0076,1.405
7394.00,7.467855,25.02767,-0.000169,24.019877,-0.0076,1.405
7396.00,7.467822,25.02799,-0.000169,24.019220,-0.0076,1.404
7398.00,7.468608,25.02775,-0.000169,24.019362,-0.0076,1.405
7400.00,7.468515,25.02783,-0.000170,24.019505,-0.0076,1.405
7402.00,7.467696,25.02777,-0.000169,24.019835,-0.0076,1.405
7404.00,7.467400,25.02749,-0.000169,24.019275,-0.0076,1.405
7406.00,7.466666,25.02735,-0.000170,24.019436,-0.0076,1.405
7408.00,7.466288,25.02685,-0.000170,24.019356,-0.0076,1.405
7410.00,7.467669,25.02706,-0.000169,24.019262,-0.0076,1.405
7412.00,7.467956,25.02692,-0.000168,24.019090,-0.0076,1.405
7414.00,7.467831,25.02735,-0.000168,24.019523,-0.0076,1.405
7416.00,7.467085,25.02720,-0.000169,24.019137,-0.0076,1.405
7418.00,7.467170,25.02722,-0.000170,24.019955,-0.0076,1.405
7420.00,7.468397,25.02741,-0.000170,24.019431,-0.0076,1.405
7422.00,7.468193,25.02773,-0.000170,24.019922,-0.0076,1.405
7424.00,7.467101,25.02741,-0.000170,24.019494,-0.0076,1.405
7426.00,7.467251,25.02746,-0.000169,24.019088,-0.0076,1.405
7428.00,7.467975,25.02700,-0.000169,24.019269,-0.0076,1.404
7430.00,7.468185,25.02686,-0.000169,24.019496,-0.0076,1.405
7432.00,7.468840,25.02671,-0.000169,24.019291,-0.0076,1.405
7434.00,7.468365,25.02752,-0.000169,24.019099,-0.0076,1.404
7436.00,7.468466,25.02844,-0.000169,24.019300,-0.0076,1.405
7438.00,7.468569,25.02832,-0.000170,24.019472,-0.0076,1.405
7440.00,7.468381,25.02717,-0.000168,24.019661,-0.0076,1.404
7442.00,7.468726,25.02693,-0.000168,24.019342,-0.0076,1.405
7444.00,7.468416,25.02708,-0.000169,24.019035,-0.0076,1.405
7446.00,7.468435,25.02718,-0.000169,24.018869,-0.0076,1.405
7448.00,7.466915,25.02765,-0.000169,24.019605,-0.0076,1.405
7450.00,7.465480,25.02765,-0.000169,24.018903,-0.0076,1.405
7452.00,7.465982,25.02831,-0.000169,24.019166,-0.0076,1.405
7454.00,7.466323,25.02780,-0.000170,24.019643,-0.0076,1.405
7456.00,7.467040,25.02717,-0.000169,24.019331,-0.0076,1.405
7458.00,7.467223,25.02717,-0.000169,24.019271,-0.0076,1.405
7460.00,7.466448,25.02709,-0.000169,24.019490,-0.0076,1.405
7462.00,7.466942,25.02739,-0.000168,24.019266,-0.0077,1.404
7464.00,7.467761,25.02718,-0.000168,24.019293,-0.0076,1.404
7466.00,7.468208,25.02743,-0.000169,24.019112,-0.0076,1.405
7468.00,7.468653,25.02784,-0.000169,24.019514,-0.0076,1.405
7470.00,7.467683,25.02780,-0.000170,24.019354,-0.0076,1.405
7472.00,7.468037,25.02764,-0.000170,24.019003,-0.0076,1.404
7474.00,7.467493,25.02684,-0.000170,24.018805,-0.0076,1.405
7476.00,7.467478,25.02707,-0.000170,24.018658,-0.0076,1.405
7478.00,7.466370,25.02707,-0.000168,24.019173,-0.0077,1.405
7480.00,7.465502,25.02688,-0.000170,24.019231,-0.0076,1.405
7482.00,7.466513,25.02717,-0.000169,24.019389,-0.0076,1.405
7484.00,7.466456,25.02797,-0.000169,24.019561,-0.0076,1.405
7486.00,7.465779,25.02740,-0.000170,24.018851,-0.0076,1.405
7488.00,7.465251,25.02753,-0.000170,24.019581,-0.0076,1.405
7490.00,7.465583,25.02752,-0.000169,24.018907,-0.0076,1.405
7492.00,7.466100,25.02691,-0.000168,24.018693,-0.0076,1.404
7494.00,7.466479,25.02744,-0.000169,24.018546,-0.0076,1.405
7496.00,7.466876,25.02717,-0.000168,24.018753,-0.0077,1.405
7498.00,7.466458,25.02807,-0.000170,24.019092,-0.0076,1.404
7500.00,7.465801,25.02768,-0.000169,24.019606,-0.0076,1.405
7502.00,7.465907,25.02823,-0.000168,24.019434,-0.0076,1.405
7504.00,7.466965,25.02854,-0.000169,24.019342,-0.0076,1.405
7506.00,7.467403,25.02921,-0.000170,24.019113,-0.0076,1.405
7508.00,7.468344,25.02828,-0.000169,24.018687,-0.0076,1.405
7510.00,7.467987,25.02826,-0.000169,24.019561,-0.0076,1.405
7512.00,7.466906,25.02866,-0.000169,24.019826,-0.0076,1.405
7514.00,7.466789,25.02809,-0.000169,24.019548,-0.0076,1.405
7516.00,7.466469,25.02822,-0.000169,24.019157,-0.0076,1.405
7518.00,7.465734,25.02769,-0.000168,24.019356,-0.0076,1.404
7520.00,7.466356,25.02803,-0.000168,24.019099,-0.0076,1.405
7522.00,7.466923,25.02844,-0.000169,24.019510,-0.0076,1.406
7524.00,7.466808,25.02854,-0.000170,24.019713,-0.0076,1.405
7526.00,7.466907,25.02781,-0.000169,24.019509,-0.0076,1.405
7528.00,7.467030,25.02723,-0.000168,24.019768,-0.0076,1.404
7530.00,7.466590,25.02736,-0.000169,24.019324,-0.0076,1.405
7532.00,7.466638,25.02711,-0.000168,24.019429,-0.0076,1.405
7534.00,7.466963,25.02766,-0.000169,24.019846,-0.0076,1.405
7536.00,7.467340,25.02713,-0.000169,24.019034,-0.0076,1.405
7538.00,7.467295,25.02785,-0.000169,24.018791,-0.0076,1.405
7540.00,7.465884,25.02803,-0.000169,24.018479,-0.0076,1.405
7542.00,7.465896,25.02786,-0.000168,24.019083,-0.0076,1.406
7544.00,7.467497,25.02750,-0.000170,24.018861,-0.0076,1.405
7546.00,7.467652,25.02769,-0.000170,24.019393,-0.0076,1.405
7548.00,7.466312,25.02804,-0.000169,24.019414,-0.0076,1.404
7550.00,7.465985,25.02789,-0.000169,24.019099,-0.0076,1.405
7552.00,7.466071,25.02849,-0.000169,24.019442,-0.0076,1.405
7554.00,7.466585,25.02768,-0.000169,24.019132,-0.0076,1.404
7556.00,7.466613,25.02655,-0.000168,24.019356,-0.0076,1.405
7558.00,7.467281,25.02771,-0.000169,24.019510,-0.0076,1.405
7560.00,7.466998,25.02855,-0.000169,24.019251,-0.0076,1.405
7562.00,7.467460,25.02756,-0.000170,24.019126,-0.0076,1.405
7564.00,7.466296,25.02811,-0.000169,24.018629,-0.0076,1.405
7566.00,7.467023,25.02793,-0.000169,24.018508,-0.0077,1.405
7568.00,7.467467,25.02777,-0.000170,24.019121,-0.0076,1.405
7570.00,7.467959,25.02829,-0.000170,24.019509,-0.0076,1.405
7572.00,7.466618,25.02927,-0.000169,24.019469,-0.0076,1.405
7574.00,7.466713,25.02830,-0.000171,24.019081,-0.0076,1.406
7576.00,7.467983,25.02905,-0.000171,24.019514,-0.0076,1.406
7578.00,7.467851,25.02860,-0.000170,24.018272,-0.0076,1.405
7580.00,7.467532,25.02744,-0.000169,24.018898,-0.0076,1.405
7582.00,7.466570,25.02807,-0.000169,24.018682,-0.0076,1.405
7584.00,7.466668,25.02793,-0.000169,24.019456,-0.0076,1.406
7586.00,7.467293,25.02783,-0.000170,24.018965,-0.0076,1.405
7588.00,7.467330,25.02740,-0.000169,24.018803,-0.0076,1.405
7590.00,7.467243,25.02733,-0.000168,24.019606,-0.0076,1.404
7592.00,7.466775,25.02800,-0.000169,24.019519,-0.0076,1.405
7594.00,7.467071,25.02830,-0.000169,24.019249,-0.0076,1.405
7596.00,7.467609,25.02760,-0.000170,24.019666,-0.0076,1.405
7598.00,7.467328,25.02817,-0.000170,24.018490,-0.0076,1.405
7600.00,7.466500,25.02814,-0.000170,24.018845,-0.0076,1.405
7602.00,7.466287,25.02791,-0.000170,24.018903,-0.0076,1.405
7604.00,7.466179,25.02756,-0.000169,24.018711,-0.0077,1.406
7606.00,7.466168,25.02760,-0.000169,24.019452,-0.0076,1.405
7608.00,7.465954,25.02676,-0.000170,24.019110,-0.0076,1.405
7610.00,7.466218,25.02780,-0.000170,24.018936,-0.0076,1.405
7612.00,7.466964,25.02793,-0.000169,24.019191,-0.0076,1.405
7614.00,7.466429,25.02747,-0.000169,24.018838,-0.0076,1.405
7616.00,7.465284,25.02798,-0.000170,24.019171,-0.0076,1.405
7618.00,7.465828,25.02765,-0.000171,24.018782,-0.0076,1.405
7620.00,7.466694,25.02770,-0.000170,24.019090,-0.0076,1.405
7622.00,7.466687,25.02733,-0.000169,24.019177,-0.0077,1.405
7624.00,7.467290,25.02768,-0.000169,24.019070,-0.0076,1.405
7626.00,7.466335,25.02839,-0.000169,24.018861,-0.0077,1.405
7628.00,7.466190,25.02784,-0.000170,24.018682,-0.0076,1.405
7630.00,7.466466,25.02838,-0.000171,24.019536,-0.0076,1.405
7632.00,7.467151,25.02854,-0.000170,24.019472,-0.0077,1.405
7634.00,7.467608,25.02827,-0.000171,24.019472,-0.0076,1.405
7636.00,7.467425,25.02808,-0.000169,24.018983,-0.0076,1.405
7638.00,7.466627,25.02811,-0.000170,24.019394,-0.0076,1.405
7640.00,7.466090,25.02757,-0.000168,24.019750,-0.0076,1.405
7642.00,7.466451,25.02795,-0.000169,24.019378,-0.0076,1.405
7644.00,7.467435,25.02807,-0.000170,24.019354,-0.0076,1.405
7646.00,7.467598,25.02874,-0.000171,24.019563,-0.0076,1.405
7648.00,7.467340,25.02779,-0.000170,24.019106,-0.0076,1.405
7650.00,7.466427,25.02745,-0.000169,24.019853,-0.0076,1.405
7652.00,7.466847,25.02826,-0.000169,24.018974,-0.0076,1.405
7654.00,7.466622,25.02849,-0.000169,24.018861,-0.0076,1.405
7656.00,7.466671,25.02811,-0.000169,24.019519,-0.0076,1.406
7658.00,7.466079,25.02913,-0.000170,24.018865,-0.0076,1.405
7660.00,7.465665,25.02907,-0.000170,24.019231,-0.0076,1.405
7662.00,7.466088,25.02871,-0.000170,24.018869,-0.0076,1.405
7664.00,7.466112,25.02853,-0.000169,24.019084,-0.0076,1.405
7666.00,7.465949,25.02859,-0.000169,24.019724,-0.0076,1.405
7668.00,7.466308,25.02890,-0.000169,24.019313,-0.0076,1.405
7670.00,7.466204,25.02887,-0.000169,24.019215,-0.0076,1.405
7672.00,7.465880,25.02820,-0.000170,24.019177,-0.0076,1.406
7674.00,7.466403,25.02805,-0.000170,24.019001,-0.0076,1.405
7676.00,7.466704,25.02824,-0.000170,24.019124,-0.0076,1.405
7678.00,7.466883,25.02838,-0.000169,24.019780,-0.0076,1.405
7680.00,7.467770,25.02825,-0.000169,24.018642,-0.0076,1.405
7682.00,7.468653,25.02797,-0.000169,24.019099,-0.0076,1.405
7684.00,7.468365,25.02836,-0.000169,24.019347,-0.0076,1.405
7686.00,7.467331,25.02870,-0.000169,24.018936,-0.0076,1.405
7688.00,7.466008,25.02828,-0.000170,24.019267,-0.0076,1.405
7690.00,7.465695,25.02757,-0.000169,24.018441,-0.0077,1.405
7692.00,7.465371,25.02760,-0.000169,24.019052,-0.0076,1.405
7694.00,7.465177,25.02748,-0.000168,24.019597,-0.0076,1.405
7696.00,7.465766,25.02804,-0.000167,24.019193,-0.0076,1.404
7698.00,7.466855,25.02783,-0.000170,24.019108,-0.0076,1.405
7700.00,7.467571,25.02857,-0.000170,24.019244,-0.0076,1.405
7702.00,7.467969,25.02801,-0.000170,24.019104,-0.0076,1.405
7704.00,7.467968,25.02723,-0.000169,24.018952,-0.0076,1.405
7706.00,7.467867,25.02837,-0.000171,24.018789,-0.0076,1.406
7708.00,7.467781,25.02833,-0.000171,24.019034,-0.0076,1.405
7710.00,7.467071,25.02695,-0.000170,24.018470,-0.0077,1.405
7712.00,7.466143,25.02718,-0.000170,24.018483,-0.0076,1.405
7714.00,7.466331,25.02654,-0.000170,24.019162,-0.0076,1.406
7716.00,7.466094,25.02640,-0.000170,24.019084,-0.0076,1.405
7718.00,7.465702,25.02769,-0.000170,24.018791,-0.0076,1.405
7720.00,7.466491,25.02755,-0.000170,24.019367,-0.0076,1.405
7722.00,7.466961,25.02674,-0.000170,24.019251,-0.0077,1.405
7724.00,7.466630,25.02713,-0.000169,24.018531,-0.0076,1.405
7726.00,7.466777,25.02715,-0.000170,24.018385,-0.0076,1.405
7728.00,7.467053,25.02695,-0.000170,24.019364,-0.0076,1.405
7730.00,7.466268,25.02642,-0.000170,24.018809,-0.0076,1.405
7732.00,7.466022,25.02634,-0.000169,24.018851,-0.0076,1.405
7734.00,7.466958,25.02593,-0.000169,24.019315,-0.0076,1.404
7736.00,7.466922,25.02596,-0.000168,24.019059,-0.0076,1.405
7738.00,7.466831,25.02682,-0.000168,24.019606,-0.0076,1.405
7740.00,7.466356,25.02710,-0.000169,24.019440,-0.0076,1.405
7742.00,7.467028,25.02616,-0.000168,24.019195,-0.0076,1.405
7744.00,7.466840,25.02610,-0.000169,24.018548,-0.0076,1.405
7746.00,7.465988,25.02669,-0.000170,24.018885,-0.0076,1.406
7748.00,7.466211,25.02713,-0.000169,24.018403,-0.0076,1.405
7750.00,7.466446,25.02730,-0.000171,24.018212,-0.0076,1.406
7752.00,7.466441,25.02736,-0.000170,24.018733,-0.0076,1.405
7754.00,7.467069,25.02685,-0.000170,24.018764,-0.0076,1.405
7756.00,7.467675,25.02673,-0.000169,24.018745,-0.0076,1.405
7758.00,7.466898,25.02720,-0.000171,24.019338,-0.0076,1.405
7760.00,7.466351,25.02765,-0.000171,24.018838,-0.0077,1.405
7762.00,7.466447,25.02784,-0.000170,24.018751,-0.0076,1.405
7764.00,7.466221,25.02644,-0.000169,24.018992,-0.0076,1.405
7766.00,7.466949,25.02638,-0.000169,24.019635,-0.0076,1.406
7768.00,7.466288,25.02682,-0.000170,24.018912,-0.0076,1.405
7770.00,7.466150,25.02722,-0.000169,24.019010,-0.0076,1.405
7772.00,7.466648,25.02726,-0.000168,24.019184,-0.0076,1.405
7774.00,7.466147,25.02667,-0.000169,24.018814,-0.0076,1.405
7776.00,7.466892,25.02713,-0.000169,24.018649,-0.0076,1.405
7778.00,7.467270,25.02669,-0.000170,24.019159,-0.0076,1.406
7780.00,7.466855,25.02712,-0.000170,24.018575,-0.0077,1.406
7782.00,7.467098,25.02749,-0.000170,24.018457,-0.0077,1.406
7784.00,7.467487,25.02714,-0.000172,24.018887,-0.0077,1.405
7786.00,7.467162,25.02667,-0.000170,24.019150,-0.0077,1.405
7788.00,7.466498,25.02705,-0.000169,24.019095,-0.0076,1.405
7790.00,7.467277,25.02801,-0.000170,24.019275,-0.0076,1.405
7792.00,7.467540,25.02798,-0.000170,24.019050,-0.0076,1.405
7794.00,7.466242,25.02740,-0.000170,24.019077,-0.0077,1.406
7796.00,7.466415,25.02690,-0.000170,24.019070,-0.0077,1.406
7798.00,7.467320,25.02712,-0.000170,24.019023,-0.0076,1.405
7800.00,7.467583,25.02792,-0.000170,24.018740,-0.0076,1.405
7802.00,7.467320,25.02725,-0.000169,24.018698,-0.0076,1.406
@13,12.0000,24.0
7804.00,7.466820,25.02675,-0.000169,24.019184,-0.0077,1.405
7806.00,7.462730,25.02628,-0.000169,24.018851,-0.0076,1.405
7808.00,7.455959,25.02602,-0.000169,24.019083,-0.0077,1.404
7810.00,7.449712,25.02636,-0.000169,24.018738,-0.0076,1.404
7812.00,7.445529,25.02700,-0.000169,24.019659,-0.0076,1.404
7814.00,7.442434,25.02622,-0.000170,24.018914,-0.0076,1.405
7816.00,7.440133,25.02665,-0.000171,24.019003,-0.0076,1.406
7818.00,7.438921,25.02680,-0.000169,24.019041,-0.0077,1.406
7820.00,7.438395,25.02690,-0.000171,24.018365,-0.0076,1.406
7822.00,7.437301,25.02700,-0.000173,24.018890,-0.0076,1.407
7824.00,7.437018,25.02622,-0.000171,24.018950,-0.0076,1.407
7826.00,7.437499,25.02662,-0.000171,24.018800,-0.0077,1.407
7828.00,7.438368,25.02639,-0.000171,24.019016,-0.0077,1.407
7830.00,7.443398,25.02635,-0.000171,24.018580,-0.0076,1.407
7832.00,7.452077,25.02689,-0.000171,24.019108,-0.0076,1.407
7834.00,7.459754,25.02640,-0.000171,24.019369,-0.0076,1.407
7836.00,7.464156,25.02608,-0.000171,24.019199,-0.0076,1.407
7838.00,7.468818,25.02601,-0.000171,24.019684,-0.0076,1.407
7840.00,7.471800,25.02545,-0.000170,24.018981,-0.0077,1.406
7842.00,7.473775,25.02619,-0.000168,24.018695,-0.0076,1.407
7844.00,7.476282,25.02674,-0.000170,24.019380,-0.0076,1.405
7846.00,7.478445,25.02623,-0.000170,24.018785,-0.0077,1.406
7848.00,7.480116,25.02667,-0.000169,24.019219,-0.0076,1.406
7850.00,7.480437,25.02672,-0.000168,24.019369,-0.0076,1.406
7852.00,7.481418,25.02594,-0.000170,24.019090,-0.0076,1.406
7854.00,7.482859,25.02699,-0.000169,24.018878,-0.0076,1.406
7856.00,7.482943,25.02690,-0.000169,24.018644,-0.0076,1.406
7858.00,7.482614,25.02677,-0.000170,24.018124,-0.0076,1.406
7860.00,7.483240,25.02629,-0.000169,24.018196,-0.0077,1.406
7862.00,7.483236,25.02701,-0.000169,24.018537,-0.0076,1.405
7864.00,7.482456,25.02770,-0.000168,24.018294,-0.0076,1.406
7866.00,7.482177,25.02782,-0.000169,24.018599,-0.0077,1.405
7868.00,7.481233,25.02701,-0.000169,24.018573,-0.0076,1.406
7870.00,7.479528,25.02680,-0.000170,24.018814,-0.0076,1.406
7872.00,7.479363,25.02726,-0.000170,24.019351,-0.0076,1.406
7874.00,7.478258,25.02742,-0.000170,24.018887,-0.0077,1.406
7876.00,7.478910,25.02695,-0.000170,24.018992,-0.0077,1.406
7878.00,7.478396,25.02664,-0.000171,24.018702,-0.0076,1.406
7880.00,7.477564,25.02582,-0.000171,24.018999,-0.0076,1.405
7882.00,7.477436,25.02615,-0.000170,24.019070,-0.0076,1.405
7884.00,7.476935,25.02689,-0.000171,24.017904,-0.0076,1.405
7886.00,7.476345,25.02637,-0.000172,24.019175,-0.0077,1.406
7888.00,7.475664,25.02577,-0.000171,24.018961,-0.0077,1.406
7890.00,7.475587,25.02564,-0.000171,24.018624,-0.0076,1.406
7892.00,7.475061,25.02557,-0.000170,24.019121,-0.0076,1.406
7894.00,7.474411,25.02605,-0.000170,24.019057,-0.0077,1.406
7896.00,7.473943,25.02661,-0.000171,24.018820,-0.0077,1.406
7898.00,7.473992,25.02667,-0.000170,24.018502,-0.0077,1.406
7900.00,7.473091,25.02637,-0.000171,24.018443,-0.0076,1.406
7902.00,7.473342,25.02598,-0.000171,24.018718,-0.0077,1.406
7904.00,7.472729,25.02590,-0.000171,24.018289,-0.0077,1.406
7906.00,7.472075,25.02660,-0.000171,24.018816,-0.0077,1.405
7908.00,7.472115,25.02567,-0.000171,24.018735,-0.0076,1.406
7910.00,7.471358,25.02562,-0.000171,24.018214,-0.0076,1.406
7912.00,7.471422,25.02751,-0.000172,24.018104,-0.0077,1.406
7914.00,7.471144,25.02690,-0.000170,24.018948,-0.0077,1.405
7916.00,7.471115,25.02606,-0.000170,24.018278,-0.0077,1.405
7918.00,7.470507,25.02590,-0.000170,24.018147,-0.0077,1.405
7920.00,7.470271,25.02558,-0.000170,24.018506,-0.0077,1.406
7922.00,7.470156,25.02515,-0.000170,24.018996,-0.0077,1.406
7924.00,7.469155,25.02540,-0.000171,24.018350,-0.0076,1.406
7926.00,7.469420,25.02550,-0.000170,24.018725,-0.0077,1.405
7928.00,7.469561,25.02518,-0.000171,24.019037,-0.0076,1.406
7930.00,7.469052,25.02519,-0.000169,24.018450,-0.0076,1.405
7932.00,7.469647,25.02470,-0.000168,24.018624,-0.0076,1.406
7934.00,7.469266,25.02489,-0.000170,24.018541,-0.0076,1.406
7936.00,7.468831,25.02453,-0.000169,24.018526,-0.0077,1.406
7938.00,7.467361,25.02448,-0.000170,24.018334,-0.0077,1.405
7940.00,7.467191,25.02476,-0.000170,24.018807,-0.0077,1.405
7942.00,7.467453,25.02527,-0.000170,24.018865,-0.0076,1.406
7944.00,7.467596,25.02555,-0.000170,24.019333,-0.0076,1.406
7946.00,7.468291,25.02437,-0.000170,24.019425,-0.0077,1.406
7948.00,7.467872,25.02437,-0.000171,24.018586,-0.0077,1.406
7950.00,7.467686,25.02555,-0.000171,24.018905,-0.0077,1.405
7952.00,7.467418,25.02527,-0.000170,24.017788,-0.0076,1.406
7954.00,7.468132,25.02450,-0.000170,24.018611,-0.0076,1.406
7956.00,7.468274,25.02561,-0.000171,24.018252,-0.0077,1.405
7958.00,7.468012,25.02518,-0.000172,24.018584,-0.0077,1.406
7960.00,7.468054,25.02578,-0.000171,24.019077,-0.0077,1.406
7962.00,7.467611,25.02519,-0.000169,24.018220,-0.0077,1.406
7964.00,7.467859,25.02529,-0.000170,24.018272,-0.0076,1.405
7966.00,7.468177,25.02537,-0.000169,24.019108,-0.0077,1.406
7968.00,7.467962,25.02480,-0.000170,24.018851,-0.0076,1.406
7970.00,7.467885,25.02406,-0.000171,24.018947,-0.0076,1.406
7972.00,7.467955,25.02381,-0.000170,24.018617,-0.0077,1.406
7974.00,7.469165,25.02425,-0.000170,24.018653,-0.0076,1.406
7976.00,7.468794,25.02487,-0.000170,24.019329,-0.0076,1.406
7978.00,7.468731,25.02503,-0.000171,24.019253,-0.0076,1.406
7980.00,7.469113,25.02544,-0.000170,24.018637,-0.0077,1.406
7982.00,7.468383,25.02577,-0.000170,24.018548,-0.0076,1.405
7984.00,7.468793,25.02576,-0.000170,24.019122,-0.0076,1.406
7986.00,7.467976,25.02541,-0.000171,24.018662,-0.0076,1.405
7988.00,7.467267,25.02457,-0.000170,24.018686,-0.0076,1.405
7990.00,7.467265,25.02481,-0.000169,24.018606,-0.0076,1.406
7992.00,7.467406,25.02507,-0.000169,24.018994,-0.0077,1.406
7994.00,7.467266,25.02482,-0.000170,24.019137,-0.0077,1.406
7996.00,7.467362,25.02453,-0.000170,24.019168,-0.0076,1.405
7998.00,7.468097,25.02473,-0.000171,24.019030,-0.0076,1.405
8000.00,7.467481,25.02522,-0.000170,24.019081,-0.0077,1.406
8002.00,7.467192,25.02484,-0.000170,24.018673,-0.0077,1.406
8004.00,7.467294,25.02537,-0.000170,24.018780,-0.0077,1.406
8006.00,7.467608,25.02469,-0.000170,24.018957,-0.0077,1.406
8008.00,7.467983,25.02507,-0.000170,24.018753,-0.0077,1.405
8010.00,7.467754,25.02466,-0.000170,24.018865,-0.0077,1.405
8012.00,7.467300,25.02446,-0.000170,24.018644,-0.0076,1.406
8014.00,7.466753,25.02494,-0.000171,24.018807,-0.0076,1.406
8016.00,7.466302,25.02418,-0.000170,24.019442,-0.0076,1.405
8018.00,7.466447,25.02477,-0.000170,24.018764,-0.0076,1.405
8020.00,7.466692,25.02502,-0.000170,24.018655,-0.0076,1.406
8022.00,7.466680,25.02586,-0.000171,24.018907,-0.0076,1.406
8024.00,7.465703,25.02563,-0.000170,24.018898,-0.0076,1.406
8026.00,7.464894,25.02536,-0.000170,24.018386,-0.0077,1.406
8028.00,7.464347,25.02624,-0.000169,24.018783,-0.0077,1.405
8030.00,7.465696,25.02628,-0.000169,24.019200,-0.0077,1.406
8032.00,7.465368,25.02614,-0.000171,24.018483,-0.0077,1.406
8034.00,7.464723,25.02702,-0.000170,24.018999,-0.0077,1.406
8036.00,7.464596,25.02681,-0.000170,24.019364,-0.0076,1.406
8038.00,7.464677,25.02802,-0.000170,24.018758,-0.0076,1.406
8040.00,7.465428,25.02718,-0.000170,24.019267,-0.0077,1.406
8042.00,7.466327,25.02701,-0.000170,24.018481,-0.0077,1.406
8044.00,7.465337,25.02722,-0.000169,24.018686,-0.0076,1.405
8046.00,7.465230,25.02753,-0.000169,24.018934,-0.0076,1.405
8048.00,7.465611,25.02709,-0.000169,24.019273,-0.0076,1.406
8050.00,7.465426,25.02628,-0.000171,24.019409,-0.0076,1.406
8052.00,7.464599,25.02591,-0.000170,24.018345,-0.0076,1.406
8054.00,7.464523,25.02591,-0.000170,24.017922,-0.0076,1.406
8056.00,7.465146,25.02658,-0.000170,24.018145,-0.0076,1.406
8058.00,7.466090,25.02691,-0.000171,24.018829,-0.0076,1.406
8060.00,7.466083,25.02671,-0.000171,24.019133,-0.0077,1.406
8062.00,7.464516,25.02681,-0.000170,24.018787,-0.0076,1.406
8064.00,7.464524,25.02595,-0.000170,24.017904,-0.0077,1.406
8066.00,7.464534,25.02587,-0.000170,24.018343,-0.0076,1.406
8068.00,7.464907,25.02595,-0.000171,24.019157,-0.0077,1.407
8070.00,7.465642,25.02580,-0.000170,24.019006,-0.0077,1.406
8072.00,7.466101,25.02571,-0.000170,24.019099,-0.0076,1.405
8074.00,7.466163,25.02506,-0.000170,24.018735,-0.0076,1.405
8076.00,7.466438,25.02537,-0.000170,24.018454,-0.0076,1.405
8078.00,7.466312,25.02474,-0.000169,24.018967,-0.0076,1.406
8080.00,7.465831,25.02449,-0.000169,24.019099,-0.0076,1.406
8082.00,7.465398,25.02470,-0.000170,24.019266,-0.0076,1.406
8084.00,7.465270,25.02465,-0.000170,24.019066,-0.0077,1.406
8086.00,7.465682,25.02552,-0.000170,24.018544,-0.0076,1.406
8088.00,7.465498,25.02460,-0.000170,24.018626,-0.0077,1.405
8090.00,7.464985,25.02446,-0.000170,24.018666,-0.0077,1.406
8092.00,7.464808,25.02516,-0.000170,24.018024,-0.0077,1.406
8094.00,7.465823,25.02518,-0.000169,24.018874,-0.0077,1.406
8096.00,7.465689,25.02464,-0.000171,24.019480,-0.0077,1.406
8098.00,7.464954,25.02479,-0.000170,24.018669,-0.0076,1.406
8100.00,7.464401,25.02390,-0.000169,24.019023,-0.0077,1.406
8102.00,7.464231,25.02371,-0.000168,24.018512,-0.0076,1.405
8104.00,7.464288,25.02413,-0.000169,24.018305,-0.0077,1.406
8106.00,7.463580,25.02488,-0.000170,24.018840,-0.0076,1.406
8108.00,7.464221,25.02480,-0.000170,24.018854,-0.0076,1.406
8110.00,7.464620,25.02441,-0.000170,24.019255,-0.0077,1.406
8112.00,7.465159,25.02475,-0.000170,24.018600,-0.0077,1.406
8114.00,7.465785,25.02503,-0.000169,24.018454,-0.0077,1.406
8116.00,7.466232,25.02469,-0.000170,24.018767,-0.0076,1.406
8118.00,7.466338,25.02542,-0.000169,24.018131,-0.0076,1.406
8120.00,7.467030,25.02547,-0.000171,24.018267,-0.0077,1.406
8122.00,7.465673,25.02628,-0.000170,24.018840,-0.0076,1.405
8124.00,7.466166,25.02637,-0.000170,24.018479,-0.0077,1.406
8126.00,7.466526,25.02582,-0.000171,24.018437,-0.0076,1.406
8128.00,7.466617,25.02603,-0.000171,24.018519,-0.0077,1.406
8130.00,7.466817,25.02606,-0.000169,24.018604,-0.0076,1.406
8132.00,7.466304,25.02528,-0.000170,24.018840,-0.0076,1.406
8134.00,7.466682,25.02545,-0.000171,24.018648,-0.0076,1.406
8136.00,7.466885,25.02510,-0.000171,24.018613,-0.0076,1.406
8138.00,7.466468,25.02525,-0.000170,24.019289,-0.0077,1.406
8140.00,7.466987,25.02574,-0.000170,24.018541,-0.0077,1.405
8142.00,7.465720,25.02531,-0.000170,24.018631,-0.0077,1.406
8144.00,7.465931,25.02529,-0.000169,24.018774,-0.0077,1.406
8146.00,7.465981,25.02452,-0.000170,24.019101,-0.0076,1.406
8148.00,7.465331,25.02485,-0.000170,24.018698,-0.0076,1.406
8150.00,7.465740,25.02539,-0.000170,24.018720,-0.0076,1.406
8152.00,7.465681,25.02512,-0.000171,24.019199,-0.0077,1.406
8154.00,7.466379,25.02506,-0.000171,24.019083,-0.0077,1.406
8156.00,7.466068,25.02557,-0.000171,24.018858,-0.0077,1.405
8158.00,7.464870,25.02575,-0.000171,24.019195,-0.0077,1.406
8160.00,7.465363,25.02562,-0.000170,24.018580,-0.0076,1.406
8162.00,7.466746,25.02486,-0.000171,24.019509,-0.0076,1.406
8164.00,7.465885,25.02580,-0.000170,24.018550,-0.0077,1.406
8166.00,7.464817,25.02561,-0.000170,24.018334,-0.0076,1.406
8168.00,7.465326,25.02524,-0.000170,24.019052,-0.0076,1.405
8170.00,7.465426,25.02553,-0.000170,24.019282,-0.0076,1.405
8172.00,7.466525,25.02503,-0.000169,24.018927,-0.0076,1.406
8174.00,7.466760,25.02617,-0.000169,24.018957,-0.0076,1.406
8176.00,7.467115,25.02596,-0.000169,24.019226,-0.0076,1.406
8178.00,7.466399,25.02473,-0.000170,24.019064,-0.0076,1.406
8180.00,7.466463,25.02514,-0.000170,24.019371,-0.0076,1.406
8182.00,7.466519,25.02578,-0.000171,24.018903,-0.0076,1.406
8184.00,7.465654,25.02638,-0.000170,24.019394,-0.0076,1.405
8186.00,7.464133,25.02598,-0.000169,24.019112,-0.0077,1.406
8188.00,7.464373,25.02682,-0.000170,24.019151,-0.0076,1.405
8190.00,7.464412,25.02638,-0.000169,24.018863,-0.0076,1.406
8192.00,7.464210,25.02643,-0.000170,24.018823,-0.0076,1.406
8194.00,7.465076,25.02717,-0.000171,24.018903,-0.0077,1.406
8196.00,7.466039,25.02730,-0.000171,24.018551,-0.0077,1.406
8198.00,7.466515,25.02644,-0.000170,24.018200,-0.0077,1.405
8200.00,7.466930,25.02626,-0.000169,24.018586,-0.0077,1.405
8202.00,7.466552,25.02653,-0.000170,24.019387,-0.0076,1.406
8204.00,7.465676,25.02617,-0.000170,24.018693,-0.0076,1.405
8206.00,7.466095,25.02640,-0.000170,24.018102,-0.0077,1.405
8208.00,7.465876,25.02621,-0.000170,24.018017,-0.0077,1.406
8210.00,7.465129,25.02684,-0.000169,24.019121,-0.0076,1.406
8212.00,7.465943,25.02708,-0.000169,24.019461,-0.0076,1.405
8214.00,7.466329,25.02694,-0.000170,24.018251,-0.0077,1.406
8216.00,7.465559,25.02748,-0.000170,24.019072,-0.0077,1.406
8218.00,7.465133,25.02781,-0.000171,24.018597,-0.0077,1.406
8220.00,7.464853,25.02754,-0.000170,24.018113,-0.0077,1.406
8222.00,7.464636,25.02719,-0.000170,24.018220,-0.0076,1.406
8224.00,7.465702,25.02777,-0.000170,24.018706,-0.0076,1.405
8226.00,7.466367,25.02800,-0.000171,24.018858,-0.0076,1.406
8228.00,7.466661,25.02748,-0.000171,24.018816,-0.0077,1.406
8230.00,7.466532,25.02691,-0.000170,24.019182,-0.0076,1.406
8232.00,7.465251,25.02698,-0.000170,24.018372,-0.0077,1.406
8234.00,7.465296,25.02707,-0.000170,24.018270,-0.0077,1.406
8236.00,7.466086,25.02691,-0.000170,24.018778,-0.0076,1.406
8238.00,7.465975,25.02767,-0.000170,24.017988,-0.0076,1.406
8240.00,7.466307,25.02769,-0.000171,24.018608,-0.0076,1.406
8242.00,7.466346,25.02783,-0.000170,24.019552,-0.0077,1.405
8244.00,7.465712,25.02727,-0.000171,24.019025,-0.0077,1.406
8246.00,7.464330,25.02749,-0.000170,24.018590,-0.0076,1.405
8248.00,7.465348,25.02699,-0.000170,24.019679,-0.0076,1.405
8250.00,7.466418,25.02707,-0.000169,24.019108,-0.0076,1.406
8252.00,7.465979,25.02727,-0.000170,24.019222,-0.0077,1.406
8254.00,7.466356,25.02667,-0.000170,24.018635,-0.0077,1.405
8256.00,7.466654,25.02630,-0.000171,24.018164,-0.0076,1.406
8258.00,7.466779,25.02681,-0.000171,24.018455,-0.0077,1.406
8260.00,7.465759,25.02659,-0.000170,24.019409,-0.0076,1.406
8262.00,7.465299,25.02631,-0.000171,24.018071,-0.0076,1.405
8264.00,7.465582,25.02625,-0.000170,24.019054,-0.0076,1.405
8266.00,7.465927,25.02615,-0.000171,24.018731,-0.0077,1.406
8268.00,7.465825,25.02630,-0.000171,24.018573,-0.0076,1.406
8270.00,7.465006,25.02624,-0.000170,24.018493,-0.0076,1.406
8272.00,7.464157,25.02653,-0.000170,24.018883,-0.0076,1.405
8274.00,7.464369,25.02603,-0.000170,24.018872,-0.0076,1.406
8276.00,7.464858,25.02581,-0.000169,24.019209,-0.0076,1.406
8278.00,7.465279,25.02528,-0.000170,24.018771,-0.0077,1.406
8280.00,7.464943,25.02551,-0.000170,24.019345,-0.0077,1.405
8282.00,7.465199,25.02597,-0.000169,24.018363,-0.0077,1.405
8284.00,7.465956,25.02606,-0.000170,24.018600,-0.0077,1.406
8286.00,7.466074,25.02544,-0.000169,24.019028,-0.0077,1.406
8288.00,7.465815,25.02483,-0.000171,24.018415,-0.0076,1.406
8290.00,7.466545,25.02537,-0.000171,24.018189,-0.0076,1.405
8292.00,7.467250,25.02584,-0.000170,24.019182,-0.0077,1.406
8294.00,7.466996,25.02562,-0.000169,24.018669,-0.0077,1.406
8296.00,7.466623,25.02545,-0.000169,24.018673,-0.0077,1.406
8298.00,7.466848,25.02518,-0.000170,24.018820,-0.0077,1.406
8300.00,7.467164,25.02469,-0.000171,24.018765,-0.0076,1.406
8302.00,7.467504,25.02432,-0.000171,24.018861,-0.0077,1.405
8304.00,7.466532,25.02456,-0.000169,24.018713,-0.0076,1.405
8306.00,7.465917,25.02462,-0.000170,24.018568,-0.0076,1.405
8308.00,7.466128,25.02497,-0.000169,24.018669,-0.0076,1.405
8310.00,7.467206,25.02568,-0.000169,24.018747,-0.0077,1.405
8312.00,7.467812,25.02593,-0.000170,24.018550,-0.0077,1.406
8314.00,7.466914,25.02430,-0.000171,24.018361,-0.0076,1.406
8316.00,7.466830,25.02428,-0.000172,24.018307,-0.0077,1.406
8318.00,7.467600,25.02532,-0.000171,24.018954,-0.0076,1.406
8320.00,7.466831,25.02499,-0.000171,24.018789,-0.0076,1.406
8322.00,7.466900,25.02509,-0.000169,24.018716,-0.0076,1.406
8324.00,7.467220,25.02526,-0.000170,24.019135,-0.0076,1.406
8326.00,7.466349,25.02473,-0.000171,24.017919,-0.0077,1.406
8328.00,7.466188,25.02399,-0.000170,24.018698,-0.0076,1.405
8330.00,7.466380,25.02527,-0.000170,24.018457,-0.0076,1.405
8332.00,7.467376,25.02484,-0.000170,24.017941,-0.0076,1.405
8334.00,7.467270,25.02448,-0.000169,24.018588,-0.0077,1.406
8336.00,7.466792,25.02437,-0.000169,24.018907,-0.0077,1.406
8338.00,7.466491,25.02512,-0.000170,24.019451,-0.0077,1.406
8340.00,7.466233,25.02440,-0.000170,24.018642,-0.0076,1.406
8342.00,7.466477,25.02441,-0.000170,24.018687,-0.0077,1.405
8344.00,7.466872,25.02421,-0.000169,24.018816,-0.0076,1.405
8346.00,7.466660,25.02421,-0.000171,24.019081,-0.0076,1.406
8348.00,7.466005,25.02387,-0.000171,24.018736,-0.0076,1.406
8350.00,7.465624,25.02432,-0.000171,24.018735,-0.0077,1.406
8352.00,7.465608,25.02448,-0.000170,24.018570,-0.0077,1.405
8354.00,7.465538,25.02441,-0.000170,24.018706,-0.0076,1.405
8356.00,7.465205,25.02440,-0.000170,24.018608,-0.0076,1.405
8358.00,7.465875,25.02479,-0.000170,24.018035,-0.0076,1.406
8360.00,7.465724,25.02523,-0.000171,24.018687,-0.0077,1.406
8362.00,7.464155,25.02547,-0.000170,24.018793,-0.0077,1.406
8364.00,7.464568,25.02509,-0.000170,24.018570,-0.0076,1.405
8366.00,7.464587,25.02528,-0.000171,24.018501,-0.0076,1.405
8368.00,7.465817,25.02500,-0.000171,24.018537,-0.0076,1.406
8370.00,7.465926,25.02561,-0.000170,24.018316,-0.0077,1.406
8372.00,7.466085,25.02559,-0.000170,24.018602,-0.0076,1.405
8374.00,7.465565,25.02585,-0.000170,24.019233,-0.0076,1.406
8376.00,7.465135,25.02608,-0.000169,24.018004,-0.0077,1.406
8378.00,7.465864,25.02659,-0.000170,24.018292,-0.0077,1.406
8380.00,7.466304,25.02581,-0.000170,24.018492,-0.0077,1.406
8382.00,7.465717,25.02513,-0.000171,24.018392,-0.0077,1.405
8384.00,7.466148,25.02501,-0.000170,24.018740,-0.0077,1.405
8386.00,7.465708,25.02513,-0.000171,24.018231,-0.0077,1.405
8388.00,7.465681,25.02609,-0.000171,24.019306,-0.0077,1.406
8390.00,7.465248,25.02694,-0.000171,24.018831,-0.0077,1.405
8392.00,7.465446,25.02749,-0.000171,24.018357,-0.0077,1.405
8394.00,7.465124,25.02764,-0.000171,24.018758,-0.0076,1.405
8396.00,7.464536,25.02717,-0.000171,24.018434,-0.0076,1.406
8398.00,7.464806,25.02697,-0.000171,24.018778,-0.0077,1.405
8400.00,7.465133,25.02680,-0.000171,24.018140,-0.0077,1.406
8402.00,7.465233,25.02709,-0.000172,24.018823,-0.0076,1.406
@14,12.0000,24.0
8404.00,7.464818,25.02703,-0.000170,24.018256,-0.0076,1.405
8406.00,7.461256,25.02590,-0.000171,24.018006,-0.0076,1.406
8408.00,7.454174,25.02525,-0.000170,24.018557,-0.0077,1.404
8410.00,7.448917,25.02535,-0.000170,24.018417,-0.0077,1.404
8412.00,7.444309,25.02600,-0.000169,24.019070,-0.0077,1.405
8414.00,7.440595,25.02638,-0.000170,24.018934,-0.0077,1.405
8416.00,7.439880,25.02609,-0.000171,24.018483,-0.0077,1.406
8418.00,7.437938,25.02581,-0.000170,24.018448,-0.0077,1.407
8420.00,7.437237,25.02617,-0.000172,24.018870,-0.0077,1.407
8422.00,7.437566,25.02621,-0.000172,24.018950,-0.0077,1.407
8424.00,7.437578,25.02660,-0.000173,24.018749,-0.0077,1.407
8426.00,7.436857,25.02612,-0.000172,24.017770,-0.0077,1.407
8428.00,7.437133,25.02589,-0.000172,24.018640,-0.0077,1.406
8430.00,7.442034,25.02553,-0.000172,24.018044,-0.0077,1.406
8432.00,7.450768,25.02522,-0.000172,24.018276,-0.0077,1.407
8434.00,7.457333,25.02538,-0.000172,24.019072,-0.0077,1.408
8436.00,7.463215,25.02628,-0.000172,24.018735,-0.0077,1.407
8438.00,7.468268,25.02683,-0.000172,24.018323,-0.0077,1.407
8440.00,7.471469,25.02642,-0.000172,24.017970,-0.0077,1.406
8442.00,7.473885,25.02604,-0.000172,24.018495,-0.0077,1.407
8444.00,7.476726,25.02644,-0.000172,24.018769,-0.0077,1.406
8446.00,7.478763,25.02691,-0.000170,24.018231,-0.0077,1.405
8448.00,7.479842,25.02651,-0.000170,24.018881,-0.0077,1.405
8450.00,7.480993,25.02637,-0.000171,24.018299,-0.0077,1.405
8452.00,7.482412,25.02658,-0.000170,24.018512,-0.0077,1.405
8454.00,7.483779,25.02711,-0.000171,24.018464,-0.0077,1.406
8456.00,7.483431,25.02731,-0.000170,24.018682,-0.0077,1.406
8458.00,7.482977,25.02673,-0.000169,24.018299,-0.0077,1.405
8460.00,7.481879,25.02666,-0.000170,24.018227,-0.0077,1.406
8462.00,7.481764,25.02606,-0.000170,24.018490,-0.0076,1.406
8464.00,7.481920,25.02632,-0.000171,24.017922,-0.0077,1.405
8466.00,7.481301,25.02637,-0.000170,24.018392,-0.0077,1.405
8468.00,7.481094,25.02646,-0.000170,24.019097,-0.0077,1.406
8470.00,7.480137,25.02697,-0.000171,24.018664,-0.0077,1.405
8472.00,7.479051,25.02674,-0.000171,24.018501,-0.0076,1.406
8474.00,7.478837,25.02663,-0.000170,24.018747,-0.0077,1.405
8476.00,7.478468,25.02636,-0.000171,24.018153,-0.0077,1.405
8478.00,7.478446,25.02622,-0.000171,24.018626,-0.0077,1.406
8480.00,7.478067,25.02553,-0.000171,24.018153,-0.0077,1.405
8482.00,7.477872,25.02529,-0.000171,24.018232,-0.0077,1.405
8484.00,7.476922,25.02524,-0.000171,24.018724,-0.0077,1.405
8486.00,7.476412,25.02555,-0.000172,24.018528,-0.0076,1.406
8488.00,7.475550,25.02543,-0.000172,24.018582,-0.0077,1.406
8490.00,7.474716,25.02532,-0.000171,24.019336,-0.0076,1.406
8492.00,7.474803,25.02506,-0.000172,24.019012,-0.0077,1.406
8494.00,7.474438,25.02515,-0.000172,24.018356,-0.0077,1.406
8496.00,7.474524,25.02495,-0.000172,24.018716,-0.0077,1.406
8498.00,7.473876,25.02448,-0.000172,24.018633,-0.0077,1.405
8500.00,7.473841,25.02458,-0.000170,24.018967,-0.0077,1.405
8502.00,7.473696,25.02473,-0.000170,24.018707,-0.0077,1.405
8504.00,7.472993,25.02548,-0.000170,24.018265,-0.0077,1.405
8506.00,7.472158,25.02563,-0.000171,24.018582,-0.0076,1.405
8508.00,7.471657,25.02474,-0.000171,24.018425,-0.0076,1.406
8510.00,7.471483,25.02525,-0.000171,24.017937,-0.0077,1.405
8512.00,7.470609,25.02546,-0.000170,24.018381,-0.0076,1.405
8514.00,7.469719,25.02584,-0.000170,24.018278,-0.0076,1.405
8516.00,7.468980,25.02624,-0.000170,24.017779,-0.0077,1.405
8518.00,7.469415,25.02644,-0.000172,24.018749,-0.0077,1.406
8520.00,7.469326,25.02602,-0.000170,24.018725,-0.0076,1.406
8522.00,7.468411,25.02641,-0.000171,24.018475,-0.0076,1.406
8524.00,7.467763,25.02622,-0.000171,24.018677,-0.0076,1.405
8526.00,7.467787,25.02594,-0.000171,24.018403,-0.0077,1.405
8528.00,7.468446,25.02597,-0.000171,24.018367,-0.0076,1.406
8530.00,7.468695,25.02581,-0.000170,24.018617,-0.0076,1.406
8532.00,7.468713,25.02635,-0.000170,24.018822,-0.0076,1.405
8534.00,7.468266,25.02571,-0.000169,24.018390,-0.0077,1.405
8536.00,7.467863,25.02659,-0.000170,24.018354,-0.0076,1.406
8538.00,7.467770,25.02589,-0.000172,24.018270,-0.0077,1.405
8540.00,7.467590,25.02602,-0.000170,24.018557,-0.0076,1.405
8542.00,7.467721,25.02718,-0.000171,24.018515,-0.0077,1.406
8544.00,7.467487,25.02618,-0.000171,24.018923,-0.0077,1.406
8546.00,7.467358,25.02625,-0.000172,24.018803,-0.0077,1.406
8548.00,7.466899,25.02540,-0.000171,24.018274,-0.0077,1.405
8550.00,7.466986,25.02510,-0.000171,24.018613,-0.0077,1.406
8552.00,7.468450,25.02603,-0.000171,24.018919,-0.0077,1.405
8554.00,7.468562,25.02618,-0.000170,24.019019,-0.0076,1.405
8556.00,7.468202,25.02709,-0.000170,24.018658,-0.0077,1.406
8558.00,7.467547,25.02696,-0.000170,24.019046,-0.0076,1.406
8560.00,7.467561,25.02678,-0.000171,24.019166,-0.0076,1.406
8562.00,7.467583,25.02719,-0.000171,24.018209,-0.0077,1.405
8564.00,7.467201,25.02660,-0.000172,24.017805,-0.0077,1.405
8566.00,7.467195,25.02703,-0.000171,24.019066,-0.0076,1.406
8568.00,7.467357,25.02696,-0.000170,24.019088,-0.0076,1.405
8570.00,7.467809,25.02662,-0.000170,24.018401,-0.0076,1.406
8572.00,7.467574,25.02744,-0.000171,24.018504,-0.0077,1.405
8574.00,7.467307,25.02730,-0.000170,24.018807,-0.0077,1.405
8576.00,7.467142,25.02706,-0.000170,24.018124,-0.0076,1.405
8578.00,7.466404,25.02711,-0.000171,24.018903,-0.0077,1.406
8580.00,7.466138,25.02712,-0.000171,24.018443,-0.0077,1.406
8582.00,7.466059,25.02676,-0.000171,24.017855,-0.0077,1.405
8584.00,7.465508,25.02674,-0.000170,24.018758,-0.0076,1.405
8586.00,7.465739,25.02623,-0.000169,24.018820,-0.0076,1.405
8588.00,7.465649,25.02721,-0.000169,24.019168,-0.0076,1.405
8590.00,7.464908,25.02766,-0.000171,24.018823,-0.0076,1.405
8592.00,7.464793,25.02833,-0.000170,24.018372,-0.0077,1.405
8594.00,7.465053,25.02834,-0.000170,24.018325,-0.0077,1.405
8596.00,7.464377,25.02882,-0.000170,24.018463,-0.0076,1.406
8598.00,7.463538,25.02886,-0.000171,24.018945,-0.0076,1.405
8600.00,7.463819,25.02795,-0.000171,24.018314,-0.0076,1.406
8602.00,7.464553,25.02766,-0.000171,24.017933,-0.0076,1.406
8604.00,7.464184,25.02756,-0.000171,24.018660,-0.0077,1.406
8606.00,7.463784,25.02720,-0.000170,24.018620,-0.0076,1.406
8608.00,7.463594,25.02727,-0.000171,24.018909,-0.0076,1.405
8610.00,7.464374,25.02806,-0.000171,24.019064,-0.0077,1.405
8612.00,7.464606,25.02834,-0.000170,24.019219,-0.0076,1.405
8614.00,7.464459,25.02807,-0.000171,24.018609,-0.0076,1.405
8616.00,7.464936,25.02760,-0.000170,24.018488,-0.0076,1.406
8618.00,7.464798,25.02739,-0.000170,24.019354,-0.0076,1.406
8620.00,7.465227,25.02809,-0.000169,24.018977,-0.0076,1.406
8622.00,7.465079,25.02802,-0.000170,24.018778,-0.0076,1.406
8624.00,7.465359,25.02797,-0.000170,24.019679,-0.0076,1.406
8626.00,7.465610,25.02824,-0.000169,24.018479,-0.0076,1.405
8628.00,7.465882,25.02899,-0.000170,24.018890,-0.0076,1.406
8630.00,7.465886,25.02823,-0.000169,24.018745,-0.0076,1.405
8632.00,7.465421,25.02758,-0.000170,24.019052,-0.0077,1.405
8634.00,7.465492,25.02710,-0.000169,24.019008,-0.0076,1.405
8636.00,7.465169,25.02744,-0.000171,24.018863,-0.0076,1.406
8638.00,7.465195,25.02765,-0.000170,24.018673,-0.0076,1.405
8640.00,7.465011,25.02779,-0.000170,24.018452,-0.0077,1.406
8642.00,7.464759,25.02751,-0.000170,24.018383,-0.0077,1.405
8644.00,7.465921,25.02759,-0.000169,24.019021,-0.0076,1.406
8646.00,7.465522,25.02672,-0.000170,24.018390,-0.0076,1.406
8648.00,7.464776,25.02615,-0.000169,24.018733,-0.0076,1.405
8650.00,7.464406,25.02657,-0.000169,24.019019,-0.0077,1.405
8652.00,7.464557,25.02649,-0.000170,24.018492,-0.0077,1.406
8654.00,7.464738,25.02701,-0.000171,24.018921,-0.0077,1.405
8656.00,7.465085,25.02695,-0.000170,24.018524,-0.0077,1.405
8658.00,7.465133,25.02648,-0.000171,24.018356,-0.0076,1.406
8660.00,7.465530,25.02650,-0.000171,24.017989,-0.0076,1.406
8662.00,7.465599,25.02694,-0.000172,24.019220,-0.0077,1.406
8664.00,7.465387,25.02796,-0.000171,24.018782,-0.0077,1.405
8666.00,7.466317,25.02739,-0.000170,24.018238,-0.0077,1.406
8668.00,7.466209,25.02666,-0.000170,24.018575,-0.0077,1.405
8670.00,7.466293,25.02651,-0.000170,24.018541,-0.0077,1.405
8672.00,7.466713,25.02627,-0.000170,24.018854,-0.0076,1.406
8674.00,7.465294,25.02711,-0.000171,24.018522,-0.0077,1.406
8676.00,7.464089,25.02663,-0.000172,24.018691,-0.0076,1.406
8678.00,7.463975,25.02626,-0.000172,24.019101,-0.0077,1.406
8680.00,7.464278,25.02610,-0.000170,24.018513,-0.0077,1.405
8682.00,7.464247,25.02621,-0.000170,24.018709,-0.0076,1.405
8684.00,7.463656,25.02615,-0.000170,24.018399,-0.0076,1.405
8686.00,7.463770,25.02626,-0.000170,24.018386,-0.0076,1.406
8688.00,7.464627,25.02546,-0.000172,24.018582,-0.0076,1.406
8690.00,7.465121,25.02601,-0.000171,24.018352,-0.0076,1.405
8692.00,7.465300,25.02611,-0.000170,24.019248,-0.0077,1.406
8694.00,7.465362,25.02645,-0.000169,24.018609,-0.0077,1.406
8696.00,7.464372,25.02563,-0.000171,24.018822,-0.0077,1.406
8698.00,7.464032,25.02586,-0.000170,24.018865,-0.0077,1.406
8700.00,7.464271,25.02666,-0.000170,24.018622,-0.0076,1.406
8702.00,7.464566,25.02693,-0.000170,24.018593,-0.0077,1.406
8704.00,7.465268,25.02693,-0.000170,24.018919,-0.0076,1.405
8706.00,7.465620,25.02663,-0.000171,24.018640,-0.0077,1.406
8708.00,7.464887,25.02594,-0.000171,24.018038,-0.0076,1.406
8710.00,7.464870,25.02600,-0.000171,24.018655,-0.0076,1.406
8712.00,7.464535,25.02650,-0.000171,24.019115,-0.0076,1.405
8714.00,7.465081,25.02643,-0.000171,24.018386,-0.0077,1.405
8716.00,7.464968,25.02530,-0.000171,24.018899,-0.0077,1.406
8718.00,7.465169,25.02573,-0.000170,24.017982,-0.0077,1.406
8720.00,7.465943,25.02586,-0.000171,24.018829,-0.0077,1.406
8722.00,7.465732,25.02551,-0.000171,24.018548,-0.0077,1.405
8724.00,7.465061,25.02589,-0.000171,24.018551,-0.0077,1.405
8726.00,7.465273,25.02630,-0.000171,24.018024,-0.0077,1.406
8728.00,7.465082,25.02625,-0.000171,24.018187,-0.0077,1.405
8730.00,7.464621,25.02690,-0.000171,24.018620,-0.0077,1.405
8732.00,7.464376,25.02635,-0.000171,24.018515,-0.0077,1.405
8734.00,7.465050,25.02545,-0.000171,24.018361,-0.0077,1.405
8736.00,7.464830,25.02584,-0.000171,24.017855,-0.0077,1.406
8738.00,7.464186,25.02623,-0.000170,24.018912,-0.0076,1.406
8740.00,7.463606,25.02646,-0.000171,24.019639,-0.0077,1.406
8742.00,7.463451,25.02713,-0.000171,24.018053,-0.0077,1.406
8744.00,7.463975,25.02669,-0.000171,24.018626,-0.0077,1.405
8746.00,7.463962,25.02651,-0.000170,24.018385,-0.0077,1.405
8748.00,7.463849,25.02691,-0.000170,24.018223,-0.0077,1.406
8750.00,7.464504,25.02719,-0.000171,24.019001,-0.0077,1.406
8752.00,7.465152,25.02741,-0.000172,24.019028,-0.0077,1.406
8754.00,7.464953,25.02742,-0.000171,24.019079,-0.0076,1.405
8756.00,7.464844,25.02682,-0.000170,24.018512,-0.0077,1.405
8758.00,7.464058,25.02683,-0.000171,24.018876,-0.0077,1.406
8760.00,7.463615,25.02643,-0.000172,24.017799,-0.0077,1.405
8762.00,7.464797,25.02625,-0.000170,24.018225,-0.0076,1.406
8764.00,7.464564,25.02662,-0.000171,24.018709,-0.0077,1.405
8766.00,7.464104,25.02618,-0.000170,24.018434,-0.0076,1.405
8768.00,7.463873,25.02627,-0.000170,24.018481,-0.0077,1.406
8770.00,7.463886,25.02594,-0.000170,24.019005,-0.0077,1.405
8772.00,7.463870,25.02600,-0.000171,24.018919,-0.0077,1.406
8774.00,7.463635,25.02639,-0.000170,24.018287,-0.0077,1.405
8776.00,7.464768,25.02717,-0.000171,24.018899,-0.0077,1.405
8778.00,7.465202,25.02630,-0.000170,24.018448,-0.0076,1.405
8780.00,7.464630,25.02608,-0.000171,24.018501,-0.0077,1.405
8782.00,7.464293,25.02603,-0.000171,24.018898,-0.0077,1.406
8784.00,7.464618,25.02633,-0.000171,24.019050,-0.0077,1.406
8786.00,7.464204,25.02703,-0.000172,24.018561,-0.0077,1.405
8788.00,7.464078,25.02801,-0.000171,24.018280,-0.0077,1.405
8790.00,7.463656,25.02715,-0.000171,24.018570,-0.0077,1.405
8792.00,7.464915,25.02704,-0.000171,24.018102,-0.0076,1.405
8794.00,7.465479,25.02686,-0.000170,24.018412,-0.0076,1.405
8796.00,7.465432,25.02746,-0.000170,24.019391,-0.0076,1.405
8798.00,7.465377,25.02711,-0.000172,24.018742,-0.0077,1.406
8800.00,7.465017,25.02716,-0.000171,24.018341,-0.0077,1.406
8802.00,7.464691,25.02716,-0.000169,24.018640,-0.0077,1.405
8804.00,7.464491,25.02678,-0.000170,24.018916,-0.0077,1.405
8806.00,7.464983,25.02696,-0.000170,24.018450,-0.0077,1.406
8808.00,7.465292,25.02738,-0.000170,24.018457,-0.0077,1.406
8810.00,7.466126,25.02703,-0.000171,24.017638,-0.0076,1.405
8812.00,7.465974,25.02701,-0.000171,24.018521,-0.0077,1.406
8814.00,7.465530,25.02716,-0.000171,24.018388,-0.0077,1.405
8816.00,7.465303,25.02741,-0.000172,24.018028,-0.0077,1.406
8818.00,7.465810,25.02757,-0.000171,24.019090,-0.0077,1.405
8820.00,7.466420,25.02678,-0.000171,24.018292,-0.0076,1.405
8822.00,7.466413,25.02739,-0.000172,24.018472,-0.0077,1.406
8824.00,7.465857,25.02718,-0.000171,24.017837,-0.0077,1.406
8826.00,7.465701,25.02728,-0.000172,24.018214,-0.0077,1.406
8828.00,7.465872,25.02673,-0.000172,24.017658,-0.0076,1.406
8830.00,7.466127,25.02735,-0.000171,24.018635,-0.0077,1.405
8832.00,7.466316,25.02711,-0.000170,24.018562,-0.0077,1.406
8834.00,7.466048,25.02721,-0.000170,24.019128,-0.0077,1.405
8836.00,7.464726,25.02761,-0.000170,24.018553,-0.0077,1.405
8838.00,7.465178,25.02780,-0.000171,24.018207,-0.0077,1.406
8840.00,7.465033,25.02831,-0.000171,24.019025,-0.0077,1.406
8842.00,7.464626,25.02822,-0.000170,24.018756,-0.0077,1.406
8844.00,7.464866,25.02791,-0.000170,24.017834,-0.0077,1.406
8846.00,7.465696,25.02821,-0.000171,24.018660,-0.0077,1.405
8848.00,7.465840,25.02857,-0.000171,24.018343,-0.0076,1.405
8850.00,7.464718,25.02828,-0.000170,24.018417,-0.0076,1.406
8852.00,7.464677,25.02795,-0.000171,24.018426,-0.0076,1.406
8854.00,7.464410,25.02763,-0.000171,24.018071,-0.0077,1.405
8856.00,7.463720,25.02776,-0.000171,24.018328,-0.0076,1.406
8858.00,7.463403,25.02903,-0.000171,24.018495,-0.0077,1.405
8860.00,7.463487,25.02866,-0.000171,24.018002,-0.0077,1.406
8862.00,7.464299,25.02778,-0.000171,24.018590,-0.0076,1.405
8864.00,7.463673,25.02843,-0.000170,24.018613,-0.0077,1.405
8866.00,7.463078,25.02887,-0.000169,24.018062,-0.0076,1.405
8868.00,7.463481,25.02826,-0.000170,24.018742,-0.0077,1.406
8870.00,7.464228,25.02861,-0.000170,24.018450,-0.0077,1.407
8872.00,7.464486,25.02936,-0.000171,24.019021,-0.0077,1.406
8874.00,7.465118,25.02848,-0.000172,24.018294,-0.0077,1.405
8876.00,7.464530,25.02801,-0.000170,24.017899,-0.0077,1.406
8878.00,7.464155,25.02769,-0.000170,24.017995,-0.0077,1.406
8880.00,7.464376,25.02861,-0.000171,24.018135,-0.0076,1.405
8882.00,7.464082,25.02817,-0.000171,24.017759,-0.0077,1.405
8884.00,7.465039,25.02856,-0.000171,24.017881,-0.0077,1.406
8886.00,7.465597,25.02847,-0.000172,24.018548,-0.0076,1.406
8888.00,7.465928,25.02822,-0.000171,24.018212,-0.0077,1.406
8890.00,7.465968,25.02799,-0.000171,24.018727,-0.0077,1.406
8892.00,7.465366,25.02714,-0.000171,24.017754,-0.0077,1.406
8894.00,7.465150,25.02832,-0.000171,24.018301,-0.0077,1.405
8896.00,7.463918,25.02829,-0.000171,24.018725,-0.0077,1.406
8898.00,7.463705,25.02907,-0.000169,24.018470,-0.0076,1.406
8900.00,7.464410,25.02887,-0.000170,24.017850,-0.0076,1.406
8902.00,7.464214,25.02854,-0.000170,24.018921,-0.0076,1.406
8904.00,7.463760,25.02781,-0.000171,24.018468,-0.0077,1.406
8906.00,7.463901,25.02759,-0.000170,24.018359,-0.0077,1.405
8908.00,7.464491,25.02739,-0.000170,24.018662,-0.0077,1.405
8910.00,7.464675,25.02773,-0.000170,24.018590,-0.0077,1.405
8912.00,7.464906,25.02787,-0.000170,24.018642,-0.0076,1.406
8914.00,7.464814,25.02793,-0.000171,24.018580,-0.0077,1.406
8916.00,7.465452,25.02819,-0.000172,24.018272,-0.0077,1.405
8918.00,7.464570,25.02742,-0.000172,24.018551,-0.0077,1.406
8920.00,7.463811,25.02786,-0.000172,24.018319,-0.0077,1.406
8922.00,7.464323,25.02793,-0.000172,24.018338,-0.0077,1.406
8924.00,7.464238,25.02741,-0.000170,24.018707,-0.0077,1.406
8926.00,7.464760,25.02791,-0.000170,24.018274,-0.0077,1.406
8928.00,7.463870,25.02785,-0.000171,24.018267,-0.0076,1.406
8930.00,7.463580,25.02836,-0.000169,24.018582,-0.0077,1.406
8932.00,7.464455,25.02852,-0.000169,24.018566,-0.0076,1.405
8934.00,7.464924,25.02884,-0.000170,24.018889,-0.0076,1.406
8936.00,7.464527,25.02836,-0.000169,24.018693,-0.0076,1.406
8938.00,7.464211,25.02859,-0.000171,24.018591,-0.0076,1.406
8940.00,7.464712,25.02832,-0.000171,24.018704,-0.0076,1.405
8942.00,7.465229,25.02847,-0.000170,24.018934,-0.0076,1.405
8944.00,7.465091,25.02830,-0.000171,24.018649,-0.0076,1.406
8946.00,7.465198,25.02771,-0.000170,24.018243,-0.0077,1.406
8948.00,7.463927,25.02798,-0.000170,24.018818,-0.0077,1.405
8950.00,7.463837,25.02831,-0.000170,24.019084,-0.0077,1.406
8952.00,7.463588,25.02823,-0.000170,24.018767,-0.0077,1.405
8954.00,7.464542,25.02893,-0.000170,24.018896,-0.0077,1.405
8956.00,7.464693,25.02859,-0.000169,24.018439,-0.0077,1.405
8958.00,7.464716,25.02895,-0.000169,24.018517,-0.0076,1.405
8960.00,7.465027,25.02845,-0.000170,24.018907,-0.0077,1.406
8962.00,7.465063,25.02747,-0.000171,24.018530,-0.0077,1.405
8964.00,7.465484,25.02727,-0.000170,24.018102,-0.0077,1.405
8966.00,7.465651,25.02759,-0.000170,24.018051,-0.0077,1.405
8968.00,7.465623,25.02667,-0.000170,24.018446,-0.0077,1.406
8970.00,7.465880,25.02668,-0.000170,24.018336,-0.0077,1.406
8972.00,7.465446,25.02732,-0.000171,24.018238,-0.0076,1.406
8974.00,7.465381,25.02766,-0.000170,24.018794,-0.0076,1.406
8976.00,7.465165,25.02690,-0.000171,24.018715,-0.0076,1.406
8978.00,7.464899,25.02735,-0.000171,24.018571,-0.0076,1.406
8980.00,7.465255,25.02769,-0.000170,24.018459,-0.0077,1.405
8982.00,7.465347,25.02861,-0.000170,24.019043,-0.0077,1.405
8984.00,7.464776,25.02897,-0.000170,24.018662,-0.0077,1.406
8986.00,7.464860,25.02827,-0.000171,24.018414,-0.0076,1.406
8988.00,7.465715,25.02790,-0.000171,24.019074,-0.0076,1.405
8990.00,7.465689,25.02817,-0.000170,24.018178,-0.0076,1.405
8992.00,7.465280,25.02700,-0.000171,24.019012,-0.0076,1.405
8994.00,7.465237,25.02741,-0.000171,24.018316,-0.0077,1.406
8996.00,7.465529,25.02758,-0.000170,24.017841,-0.0077,1.406
8998.00,7.466288,25.02677,-0.000171,24.018965,-0.0077,1.406
9000.00,7.465583,25.02665,-0.000172,24.018125,-0.0077,1.406
9002.00,7.464855,25.02684,-0.000171,24.017973,-0.0077,1.405
@15,12.0000,24.0
9004.00,7.464512,25.02714,-0.000170,24.018120,-0.0077,1.406
9006.00,7.462749,25.02751,-0.000170,24.019119,-0.0077,1.405
9008.00,7.456177,25.02711,-0.000170,24.018289,-0.0077,1.405
9010.00,7.449849,25.02757,-0.000169,24.018316,-0.0077,1.404
9012.00,7.444724,25.02750,-0.000169,24.018836,-0.0077,1.404
9014.00,7.441499,25.02631,-0.000170,24.019054,-0.0076,1.404
9016.00,7.439303,25.02664,-0.000171,24.018901,-0.0076,1.405
9018.00,7.438445,25.02712,-0.000170,24.018754,-0.0076,1.406
9020.00,7.438456,25.02770,-0.000172,24.018521,-0.0077,1.406
9022.00,7.437969,25.02741,-0.000173,24.018425,-0.0077,1.407
9024.00,7.437138,25.02779,-0.000173,24.018675,-0.0077,1.406
9026.00,7.436610,25.02728,-0.000172,24.018258,-0.0077,1.406
9028.00,7.437259,25.02762,-0.000173,24.018769,-0.0077,1.407
9030.00,7.442419,25.02758,-0.000173,24.018307,-0.0077,1.407
9032.00,7.452128,25.02842,-0.000172,24.018203,-0.0077,1.407
9034.00,7.459483,25.02803,-0.000171,24.018595,-0.0077,1.407
9036.00,7.463697,25.02757,-0.000170,24.018225,-0.0077,1.408
9038.00,7.467187,25.02782,-0.000171,24.018738,-0.0076,1.406
9040.00,7.470903,25.02749,-0.000171,24.017906,-0.0076,1.406
9042.00,7.473381,25.02745,-0.000172,24.018531,-0.0076,1.406
9044.00,7.475633,25.02789,-0.000172,24.018486,-0.0077,1.405
9046.00,7.475783,25.02756,-0.000171,24.018185,-0.0077,1.405
9048.00,7.476957,25.02828,-0.000169,24.018696,-0.0076,1.405
9050.00,7.478648,25.02776,-0.000169,24.018008,-0.0077,1.405
9052.00,7.479731,25.02907,-0.000170,24.019048,-0.0077,1.405
9054.00,7.479805,25.02977,-0.000170,24.018771,-0.0077,1.406
9056.00,7.480168,25.02957,-0.000170,24.018704,-0.0077,1.405
9058.00,7.480829,25.02910,-0.000171,24.018466,-0.0077,1.405
9060.00,7.480198,25.02861,-0.000171,24.018406,-0.0077,1.405
9062.00,7.478968,25.02827,-0.000170,24.017785,-0.0077,1.405
9064.00,7.478988,25.02823,-0.000171,24.018078,-0.0077,1.405
9066.00,7.479366,25.02795,-0.000170,24.018609,-0.0076,1.406
9068.00,7.479263,25.02728,-0.000170,24.018725,-0.0076,1.405
9070.00,7.479183,25.02772,-0.000170,24.018241,-0.0076,1.405
9072.00,7.479515,25.02789,-0.000171,24.017449,-0.0077,1.405
9074.00,7.478152,25.02760,-0.000171,24.018588,-0.0077,1.405
9076.00,7.477528,25.02694,-0.000171,24.018903,-0.0076,1.405
9078.00,7.476989,25.02710,-0.000171,24.018245,-0.0077,1.405
9080.00,7.475300,25.02713,-0.000171,24.017919,-0.0077,1.405
9082.00,7.474224,25.02749,-0.000170,24.018328,-0.0077,1.406
9084.00,7.473602,25.02777,-0.000171,24.018517,-0.0077,1.405
9086.00,7.473775,25.02705,-0.000171,24.018486,-0.0077,1.405
9088.00,7.472666,25.02691,-0.000170,24.018312,-0.0077,1.405
9090.00,7.472994,25.02656,-0.000171,24.017406,-0.0077,1.405
9092.00,7.473236,25.02630,-0.000172,24.018185,-0.0077,1.406
9094.00,7.472543,25.02673,-0.000172,24.018537,-0.0077,1.405
9096.00,7.471910,25.02654,-0.000172,24.018662,-0.0077,1.406
9098.00,7.471880,25.02638,-0.000173,24.017446,-0.0077,1.406
9100.00,7.471505,25.02612,-0.000172,24.017660,-0.0077,1.405
9102.00,7.470328,25.02606,-0.000172,24.017674,-0.0077,1.405
9104.00,7.470045,25.02556,-0.000171,24.018515,-0.0077,1.405
9106.00,7.470810,25.02628,-0.000172,24.018604,-0.0077,1.405
9108.00,7.471444,25.02572,-0.000172,24.018403,-0.0077,1.405
9110.00,7.470910,25.02522,-0.000171,24.017781,-0.0077,1.405
9112.00,7.470898,25.02638,-0.000170,24.018165,-0.0077,1.405
9114.00,7.470275,25.02624,-0.000172,24.017542,-0.0076,1.406
9116.00,7.469319,25.02628,-0.000172,24.017999,-0.0076,1.406
9118.00,7.469142,25.02636,-0.000172,24.018807,-0.0076,1.405
9120.00,7.469793,25.02673,-0.000172,24.017946,-0.0077,1.405
9122.00,7.469110,25.02599,-0.000171,24.017796,-0.0077,1.405
9124.00,7.468183,25.02639,-0.000170,24.018508,-0.0077,1.405
9126.00,7.469143,25.02674,-0.000171,24.018843,-0.0077,1.405
9128.00,7.469341,25.02672,-0.000171,24.018528,-0.0077,1.405
9130.00,7.468696,25.02687,-0.000171,24.017669,-0.0077,1.405
9132.00,7.468524,25.02688,-0.000170,24.018006,-0.0077,1.405
9134.00,7.468103,25.02618,-0.000171,24.018241,-0.0077,1.406
9136.00,7.467496,25.02721,-0.000170,24.018490,-0.0077,1.405
9138.00,7.468468,25.02760,-0.000171,24.018015,-0.0077,1.405
9140.00,7.467905,25.02674,-0.000171,24.018461,-0.0077,1.405
9142.00,7.466532,25.02722,-0.000171,24.017966,-0.0077,1.405
9144.00,7.465777,25.02751,-0.000171,24.018330,-0.0077,1.406
9146.00,7.465375,25.02750,-0.000170,24.018448,-0.0077,1.405
9148.00,7.464710,25.02741,-0.000170,24.018406,-0.0077,1.405
9150.00,7.464733,25.02721,-0.000170,24.017801,-0.0077,1.405
9152.00,7.465448,25.02680,-0.000171,24.017910,-0.0076,1.405
9154.00,7.465323,25.02720,-0.000170,24.018334,-0.0077,1.405
9156.00,7.465246,25.02750,-0.000171,24.018481,-0.0077,1.405
9158.00,7.465702,25.02753,-0.000171,24.018512,-0.0077,1.405
9160.00,7.465743,25.02717,-0.000171,24.018348,-0.0077,1.405
9162.00,7.465997,25.02675,-0.000171,24.018327,-0.0077,1.405
9164.00,7.465443,25.02754,-0.000171,24.018858,-0.0077,1.405
9166.00,7.465900,25.02811,-0.000170,24.018504,-0.0076,1.405
9168.00,7.466082,25.02772,-0.000171,24.018136,-0.0077,1.405
9170.00,7.465918,25.02756,-0.000170,24.018881,-0.0077,1.405
9172.00,7.465834,25.02713,-0.000170,24.018182,-0.0077,1.405
9174.00,7.465178,25.02678,-0.000170,24.018696,-0.0077,1.405
9176.00,7.464529,25.02627,-0.000172,24.018189,-0.0077,1.405
9178.00,7.464873,25.02658,-0.000172,24.018361,-0.0076,1.405
9180.00,7.465790,25.02711,-0.000171,24.017806,-0.0076,1.405
9182.00,7.466902,25.02728,-0.000171,24.018548,-0.0076,1.405
9184.00,7.466330,25.02705,-0.000171,24.018611,-0.0077,1.405
9186.00,7.465797,25.02727,-0.000171,24.018673,-0.0076,1.405
9188.00,7.465670,25.02693,-0.000172,24.018187,-0.0077,1.406
9190.00,7.465245,25.02704,-0.000171,24.019224,-0.0077,1.405
9192.00,7.465337,25.02744,-0.000170,24.018570,-0.0077,1.405
9194.00,7.465855,25.02739,-0.000171,24.018187,-0.0077,1.405
9196.00,7.465177,25.02805,-0.000172,24.017873,-0.0077,1.405
9198.00,7.464625,25.02869,-0.000171,24.018319,-0.0077,1.405
9200.00,7.465159,25.02825,-0.000172,24.017757,-0.0077,1.405
9202.00,7.465274,25.02745,-0.000172,24.017754,-0.0077,1.406
9204.00,7.465606,25.02731,-0.000172,24.017901,-0.0077,1.405
9206.00,7.465533,25.02728,-0.000172,24.018040,-0.0077,1.406
9208.00,7.465359,25.02796,-0.000171,24.018122,-0.0077,1.406
9210.00,7.465949,25.02791,-0.000171,24.018667,-0.0077,1.405
9212.00,7.466508,25.02775,-0.000171,24.018336,-0.0076,1.406
9214.00,7.466511,25.02716,-0.000171,24.018341,-0.0077,1.405
9216.00,7.466232,25.02721,-0.000170,24.018234,-0.0077,1.405
9218.00,7.465636,25.02754,-0.000170,24.018745,-0.0077,1.405
9220.00,7.464963,25.02749,-0.000171,24.017803,-0.0077,1.405
9222.00,7.465556,25.02746,-0.000171,24.017602,-0.0077,1.405
9224.00,7.465298,25.02745,-0.000171,24.018437,-0.0077,1.405
9226.00,7.465621,25.02703,-0.000171,24.017892,-0.0077,1.405
9228.00,7.466082,25.02721,-0.000171,24.018831,-0.0077,1.406
9230.00,7.465671,25.02760,-0.000171,24.018762,-0.0077,1.405
9232.00,7.465876,25.02760,-0.000171,24.018466,-0.0077,1.406
9234.00,7.465940,25.02756,-0.000171,24.018551,-0.0077,1.405
9236.00,7.466330,25.02761,-0.000171,24.017906,-0.0077,1.405
9238.00,7.465186,25.02714,-0.000170,24.017534,-0.0077,1.405
9240.00,7.464532,25.02715,-0.000171,24.018031,-0.0076,1.405
9242.00,7.464778,25.02738,-0.000171,24.018229,-0.0077,1.406
9244.00,7.464244,25.02800,-0.000170,24.018464,-0.0077,1.405
9246.00,7.464096,25.02725,-0.000171,24.018290,-0.0077,1.405
9248.00,7.464393,25.02749,-0.000170,24.018162,-0.0077,1.405
9250.00,7.464736,25.02817,-0.000171,24.018497,-0.0077,1.406
9252.00,7.464542,25.02767,-0.000171,24.018638,-0.0077,1.405
9254.00,7.465440,25.02811,-0.000172,24.018225,-0.0077,1.405
9256.00,7.465535,25.02810,-0.000171,24.018392,-0.0077,1.404
9258.00,7.466356,25.02756,-0.000170,24.018338,-0.0077,1.405
9260.00,7.466055,25.02661,-0.000170,24.019298,-0.0077,1.405
9262.00,7.466418,25.02637,-0.000172,24.019070,-0.0076,1.406
9264.00,7.466386,25.02714,-0.000171,24.018644,-0.0077,1.406
9266.00,7.465425,25.02745,-0.000171,24.018270,-0.0077,1.405
9268.00,7.465124,25.02728,-0.000171,24.018388,-0.0077,1.405
9270.00,7.465233,25.02710,-0.000171,24.018287,-0.0077,1.405
9272.00,7.465640,25.02757,-0.000171,24.018562,-0.0077,1.406
9274.00,7.465296,25.02718,-0.000172,24.018343,-0.0076,1.405
9276.00,7.465681,25.02671,-0.000172,24.018020,-0.0077,1.405
9278.00,7.466351,25.02732,-0.000172,24.018667,-0.0077,1.405
9280.00,7.466464,25.02717,-0.000171,24.018624,-0.0076,1.405
9282.00,7.466521,25.02758,-0.000170,24.018135,-0.0076,1.405
9284.00,7.466153,25.02731,-0.000171,24.017763,-0.0076,1.405
9286.00,7.465479,25.02757,-0.000170,24.018372,-0.0077,1.405
9288.00,7.465097,25.02706,-0.000171,24.017873,-0.0077,1.406
9290.00,7.464435,25.02686,-0.000171,24.018898,-0.0077,1.405
9292.00,7.463742,25.02654,-0.000170,24.017825,-0.0077,1.404
9294.00,7.464176,25.02677,-0.000170,24.018035,-0.0077,1.405
9296.00,7.463696,25.02629,-0.000170,24.017917,-0.0077,1.405
9298.00,7.464895,25.02630,-0.000171,24.018597,-0.0077,1.405
9300.00,7.464428,25.02605,-0.000171,24.018220,-0.0077,1.405
9302.00,7.464132,25.02625,-0.000170,24.018260,-0.0077,1.405
9304.00,7.463627,25.02670,-0.000170,24.018415,-0.0076,1.405
9306.00,7.463647,25.02670,-0.000170,24.017732,-0.0077,1.405
9308.00,7.463769,25.02696,-0.000171,24.018107,-0.0077,1.405
9310.00,7.463479,25.02620,-0.000170,24.018334,-0.0077,1.405
9312.00,7.463641,25.02699,-0.000171,24.018535,-0.0077,1.405
9314.00,7.463724,25.02606,-0.000172,24.017350,-0.0077,1.405
9316.00,7.464475,25.02637,-0.000172,24.018202,-0.0077,1.405
9318.00,7.464400,25.02618,-0.000171,24.018537,-0.0077,1.405
9320.00,7.463975,25.02579,-0.000171,24.018531,-0.0077,1.405
9322.00,7.464036,25.02668,-0.000171,24.018464,-0.0077,1.405
9324.00,7.464758,25.02628,-0.000171,24.018419,-0.0077,1.405
9326.00,7.465240,25.02682,-0.000172,24.018557,-0.0077,1.405
9328.00,7.464649,25.02705,-0.000172,24.018334,-0.0077,1.405
9330.00,7.463960,25.02676,-0.000172,24.018229,-0.0077,1.405
9332.00,7.464683,25.02685,-0.000170,24.018677,-0.0077,1.405
9334.00,7.465085,25.02703,-0.000171,24.017971,-0.0077,1.405
9336.00,7.464670,25.02669,-0.000171,24.018434,-0.0077,1.405
9338.00,7.464650,25.02683,-0.000171,24.018145,-0.0077,1.406
9340.00,7.463878,25.02676,-0.000171,24.017442,-0.0077,1.406
9342.00,7.464515,25.02711,-0.000172,24.018365,-0.0077,1.405
9344.00,7.465696,25.02651,-0.000170,24.019045,-0.0077,1.405
9346.00,7.466720,25.02590,-0.000171,24.018481,-0.0077,1.405
9348.00,7.467159,25.02590,-0.000170,24.018758,-0.0077,1.405
9350.00,7.466318,25.02635,-0.000173,24.018640,-0.0077,1.405
9352.00,7.465869,25.02675,-0.000172,24.018037,-0.0077,1.405
9354.00,7.465940,25.02674,-0.000171,24.018044,-0.0077,1.405
9356.00,7.465587,25.02614,-0.000172,24.017946,-0.0077,1.406
9358.00,7.465095,25.02578,-0.000172,24.018613,-0.0077,1.405
9360.00,7.464599,25.02632,-0.000170,24.018214,-0.0077,1.405
9362.00,7.464330,25.02643,-0.000170,24.018677,-0.0076,1.405
9364.00,7.463499,25.02642,-0.000170,24.018778,-0.0076,1.405
9366.00,7.463805,25.02708,-0.000172,24.017736,-0.0077,1.405
9368.00,7.464149,25.02653,-0.000172,24.018047,-0.0077,1.405
9370.00,7.463666,25.02718,-0.000172,24.017946,-0.0077,1.405
9372.00,7.463780,25.02656,-0.000172,24.018040,-0.0077,1.405
9374.00,7.463419,25.02631,-0.000171,24.018455,-0.0077,1.405
9376.00,7.462048,25.02683,-0.000171,24.017921,-0.0077,1.405
9378.00,7.461899,25.02674,-0.000170,24.018205,-0.0077,1.405
9380.00,7.462939,25.02550,-0.000170,24.018309,-0.0076,1.405
9382.00,7.463638,25.02726,-0.000170,24.018860,-0.0077,1.405
9384.00,7.464760,25.02773,-0.000171,24.017930,-0.0077,1.405
9386.00,7.464726,25.02666,-0.000171,24.018626,-0.0077,1.404
9388.00,7.463616,25.02685,-0.000171,24.019316,-0.0077,1.405
9390.00,7.463383,25.02704,-0.000171,24.018876,-0.0077,1.405
9392.00,7.464781,25.02717,-0.000170,24.018334,-0.0076,1.405
9394.00,7.465370,25.02729,-0.000170,24.018633,-0.0077,1.404
9396.00,7.464436,25.02747,-0.000170,24.018698,-0.0077,1.405
9398.00,7.464390,25.02813,-0.000170,24.017844,-0.0077,1.405
9400.00,7.465712,25.02847,-0.000172,24.018156,-0.0077,1.405
9402.00,7.465749,25.02809,-0.000170,24.018399,-0.0077,1.404
9404.00,7.464769,25.02817,-0.000170,24.018162,-0.0076,1.405
9406.00,7.464428,25.02767,-0.000170,24.018084,-0.0077,1.405
9408.00,7.464486,25.02759,-0.000171,24.017875,-0.0077,1.404
9410.00,7.465009,25.02807,-0.000171,24.018260,-0.0077,1.404
9412.00,7.465190,25.02849,-0.000170,24.018247,-0.0077,1.404
9414.00,7.464968,25.02864,-0.000170,24.018232,-0.0077,1.405
9416.00,7.464781,25.02887,-0.000171,24.018905,-0.0077,1.405
9418.00,7.464518,25.02828,-0.000170,24.018158,-0.0077,1.405
9420.00,7.464384,25.02827,-0.000171,24.018154,-0.0077,1.405
9422.00,7.465115,25.02812,-0.000172,24.018446,-0.0077,1.404
9424.00,7.465509,25.02867,-0.000170,24.018316,-0.0077,1.404
9426.00,7.465155,25.02765,-0.000171,24.018162,-0.0077,1.404
9428.00,7.465382,25.02768,-0.000170,24.017805,-0.0076,1.405
9430.00,7.465406,25.02781,-0.000171,24.018004,-0.0077,1.405
9432.00,7.465045,25.02779,-0.000170,24.018414,-0.0077,1.405
9434.00,7.465247,25.02798,-0.000170,24.018020,-0.0077,1.404
9436.00,7.465026,25.02815,-0.000170,24.018718,-0.0077,1.404
9438.00,7.464651,25.02784,-0.000171,24.018599,-0.0077,1.404
9440.00,7.464820,25.02825,-0.000171,24.018872,-0.0077,1.405
9442.00,7.464879,25.02799,-0.000172,24.018901,-0.0077,1.404
9444.00,7.465239,25.02833,-0.000171,24.018165,-0.0077,1.405
9446.00,7.465109,25.02837,-0.000171,24.017950,-0.0077,1.405
9448.00,7.465374,25.02911,-0.000170,24.018365,-0.0077,1.405
9450.00,7.465640,25.02912,-0.000171,24.018319,-0.0077,1.404
9452.00,7.465180,25.02916,-0.000170,24.018232,-0.0077,1.404
9454.00,7.465306,25.03056,-0.000170,24.018870,-0.0077,1.404
9456.00,7.466272,25.03086,-0.000171,24.018236,-0.0077,1.404
9458.00,7.466196,25.03026,-0.000171,24.017806,-0.0077,1.404
9460.00,7.465421,25.03057,-0.000170,24.017696,-0.0077,1.405
9462.00,7.465601,25.02951,-0.000172,24.017921,-0.0077,1.405
9464.00,7.466330,25.02957,-0.000170,24.018831,-0.0076,1.405
9466.00,7.466275,25.02996,-0.000170,24.018996,-0.0077,1.405
9468.00,7.466386,25.02993,-0.000171,24.018167,-0.0077,1.404
9470.00,7.466141,25.02919,-0.000171,24.017569,-0.0076,1.404
9472.00,7.466418,25.02918,-0.000171,24.018613,-0.0077,1.405
9474.00,7.465042,25.02973,-0.000173,24.018283,-0.0077,1.404
9476.00,7.464322,25.02972,-0.000172,24.018600,-0.0077,1.405
9478.00,7.464790,25.02998,-0.000171,24.018836,-0.0077,1.404
9480.00,7.464954,25.03076,-0.000171,24.018718,-0.0077,1.404
9482.00,7.464614,25.03038,-0.000170,24.018087,-0.0077,1.404
9484.00,7.465337,25.03023,-0.000171,24.018096,-0.0077,1.405
9486.00,7.465877,25.03001,-0.000171,24.018399,-0.0077,1.405
9488.00,7.466233,25.03030,-0.000172,24.019003,-0.0077,1.405
9490.00,7.465789,25.03016,-0.000171,24.018383,-0.0076,1.404
9492.00,7.466504,25.02976,-0.000170,24.017888,-0.0077,1.404
9494.00,7.465771,25.02950,-0.000170,24.018803,-0.0077,1.404
9496.00,7.465186,25.02999,-0.000170,24.018207,-0.0077,1.404
9498.00,7.465517,25.03009,-0.000171,24.017594,-0.0077,1.405
9500.00,7.465702,25.02960,-0.000170,24.018673,-0.0077,1.405
9502.00,7.465735,25.02969,-0.000170,24.018725,-0.0076,1.405
9504.00,7.466045,25.03013,-0.000171,24.018530,-0.0077,1.404
9506.00,7.465624,25.02912,-0.000171,24.018167,-0.0076,1.405
9508.00,7.465475,25.02905,-0.000170,24.018914,-0.0077,1.405
9510.00,7.466141,25.02868,-0.000171,24.018466,-0.0077,1.405
9512.00,7.465698,25.02817,-0.000171,24.018546,-0.0077,1.405
9514.00,7.464592,25.02815,-0.000171,24.018452,-0.0077,1.405
9516.00,7.464641,25.02944,-0.000170,24.017884,-0.0076,1.405
9518.00,7.464527,25.02988,-0.000169,24.018718,-0.0077,1.404
9520.00,7.464610,25.02906,-0.000171,24.018323,-0.0077,1.404
9522.00,7.464317,25.03013,-0.000170,24.018018,-0.0076,1.404
9524.00,7.463962,25.02892,-0.000171,24.018640,-0.0077,1.405
9526.00,7.464557,25.02891,-0.000171,24.018359,-0.0077,1.405
9528.00,7.464896,25.03001,-0.000170,24.018357,-0.0076,1.404
9530.00,7.464926,25.03055,-0.000171,24.018939,-0.0076,1.405
9532.00,7.465194,25.03093,-0.000171,24.018744,-0.0076,1.405
9534.00,7.465146,25.03096,-0.000171,24.018588,-0.0077,1.404
9536.00,7.465560,25.03142,-0.000170,24.018936,-0.0076,1.404
9538.00,7.465467,25.03144,-0.000170,24.018878,-0.0076,1.405
9540.00,7.465245,25.03137,-0.000170,24.018508,-0.0077,1.404
9542.00,7.464714,25.03052,-0.000169,24.018501,-0.0077,1.405
9544.00,7.463961,25.03001,-0.000170,24.018631,-0.0076,1.405
9546.00,7.464335,25.03019,-0.000170,24.018753,-0.0077,1.405
9548.00,7.465105,25.03070,-0.000171,24.017866,-0.0077,1.405
9550.00,7.464959,25.02955,-0.000171,24.018298,-0.0077,1.405
9552.00,7.464297,25.02974,-0.000171,24.018281,-0.0077,1.405
9554.00,7.465097,25.02947,-0.000170,24.018357,-0.0076,1.404
9556.00,7.464834,25.03011,-0.000170,24.018477,-0.0077,1.404
9558.00,7.464929,25.03066,-0.000171,24.018359,-0.0077,1.405
9560.00,7.464616,25.03014,-0.000170,24.018658,-0.0076,1.405
9562.00,7.465856,25.02983,-0.000170,24.018758,-0.0076,1.405
9564.00,7.466615,25.03017,-0.000171,24.018677,-0.0077,1.405
9566.00,7.464724,25.02966,-0.000171,24.018147,-0.0077,1.404
9568.00,7.463778,25.03004,-0.000171,24.018648,-0.0077,1.405
9570.00,7.464001,25.02957,-0.000170,24.018793,-0.0076,1.405
9572.00,7.464025,25.02968,-0.000171,24.018189,-0.0076,1.405
9574.00,7.463765,25.03028,-0.000170,24.018479,-0.0077,1.405
9576.00,7.464417,25.03008,-0.000171,24.018133,-0.0077,1.405
9578.00,7.464333,25.02938,-0.000170,24.018680,-0.0077,1.405
9580.00,7.464292,25.02847,-0.000170,24.018657,-0.0077,1.404
9582.00,7.465053,25.02822,-0.000170,24.018289,-0.0077,1.405
9584.00,7.466262,25.02795,-0.000171,24.018018,-0.0077,1.405
9586.00,7.466896,25.02821,-0.000171,24.018367,-0.0077,1.404
9588.00,7.466586,25.02708,-0.000171,24.018009,-0.0077,1.405
9590.00,7.465845,25.02625,-0.000171,24.018492,-0.0077,1.405
9592.00,7.465924,25.02627,-0.000171,24.018599,-0.0077,1.405
9594.00,7.466462,25.02713,-0.000171,24.018883,-0.0077,1.405
9596.00,7.466027,25.02758,-0.000171,24.018687,-0.0077,1.404
9598.00,7.466050,25.02706,-0.000170,24.018165,-0.0077,1.405
9600.00,7.466063,25.02739,-0.000172,24.017964,-0.0077,1.406
9602.00,7.465125,25.02735,-0.000171,24.018417,-0.0077,1.405
@16,12.0000,24.0
9604.00,7.464660,25.02747,-0.000171,24.018776,-0.0077,1.404
9606.00,7.461947,25.02779,-0.000169,24.018066,-0.0077,1.405
9608.00,7.454967,25.02808,-0.000169,24.018269,-0.0077,1.404
9610.00,7.447829,25.02810,-0.000169,24.017951,-0.0077,1.403
9612.00,7.443888,25.02712,-0.000170,24.018276,-0.0077,1.404
9614.00,7.442014,25.02812,-0.000172,24.018211,-0.0077,1.404
9616.00,7.441141,25.02802,-0.000171,24.018738,-0.0077,1.404
9618.00,7.440726,25.02753,-0.000172,24.018076,-0.0077,1.405
9620.00,7.439541,25.02832,-0.000173,24.018299,-0.0077,1.405
9622.00,7.439059,25.02850,-0.000172,24.018553,-0.0077,1.405
9624.00,7.439065,25.02891,-0.000172,24.018695,-0.0077,1.406
9626.00,7.439786,25.02902,-0.000173,24.018675,-0.0076,1.406
9628.00,7.440975,25.02801,-0.000173,24.018327,-0.0076,1.406
9630.00,7.443905,25.02852,-0.000172,24.018151,-0.0077,1.405
9632.00,7.451006,25.02816,-0.000171,24.018669,-0.0077,1.406
9634.00,7.458407,25.02858,-0.000172,24.018401,-0.0077,1.407
9636.00,7.463864,25.02850,-0.000172,24.017457,-0.0077,1.406
9638.00,7.467751,25.02860,-0.000173,24.017768,-0.0077,1.406
9640.00,7.471016,25.02904,-0.000172,24.017953,-0.0077,1.406
9642.00,7.473315,25.02909,-0.000171,24.018531,-0.0077,1.405
9644.00,7.475344,25.02857,-0.000171,24.018454,-0.0077,1.404
9646.00,7.478032,25.02884,-0.000171,24.017975,-0.0077,1.404
9648.00,7.479282,25.02860,-0.000170,24.018309,-0.0077,1.405
9650.00,7.479285,25.02848,-0.000171,24.018615,-0.0077,1.405
9652.00,7.479505,25.02936,-0.000170,24.018164,-0.0076,1.404
9654.00,7.479232,25.02958,-0.000170,24.018609,-0.0076,1.404
9656.00,7.478957,25.02901,-0.000170,24.018729,-0.0076,1.405
9658.00,7.479046,25.02854,-0.000169,24.017679,-0.0077,1.405
9660.00,7.479171,25.02899,-0.000170,24.018044,-0.0077,1.404
9662.00,7.478830,25.02847,-0.000170,24.018144,-0.0077,1.404
9664.00,7.479021,25.02841,-0.000171,24.018441,-0.0077,1.404
9666.00,7.478827,25.02908,-0.000172,24.018836,-0.0077,1.404
9668.00,7.478282,25.02950,-0.000171,24.018428,-0.0077,1.405
9670.00,7.476404,25.02889,-0.000172,24.018825,-0.0077,1.405
9672.00,7.476153,25.02975,-0.000171,24.018501,-0.0077,1.405
9674.00,7.475339,25.02931,-0.000171,24.018198,-0.0077,1.404
9676.00,7.474571,25.03003,-0.000171,24.018356,-0.0077,1.404
9678.00,7.474397,25.03004,-0.000171,24.018751,-0.0076,1.404
9680.00,7.474909,25.03053,-0.000171,24.018881,-0.0077,1.404
9682.00,7.474999,25.03048,-0.000171,24.018615,-0.0076,1.404
9684.00,7.474431,25.02980,-0.000170,24.018720,-0.0077,1.405
9686.00,7.473253,25.03048,-0.000170,24.018323,-0.0076,1.404
9688.00,7.472751,25.03038,-0.000170,24.019148,-0.0076,1.404
9690.00,7.472888,25.03075,-0.000170,24.017591,-0.0076,1.405
9692.00,7.473270,25.02957,-0.000171,24.017944,-0.0076,1.404
9694.00,7.472063,25.02986,-0.000171,24.018426,-0.0076,1.405
9696.00,7.471499,25.03067,-0.000172,24.018631,-0.0076,1.405
9698.00,7.470784,25.03080,-0.000171,24.018426,-0.0077,1.405
9700.00,7.469802,25.03013,-0.000171,24.018022,-0.0077,1.404
9702.00,7.470591,25.02933,-0.000170,24.018136,-0.0077,1.404
9704.00,7.471441,25.03014,-0.000171,24.018528,-0.0077,1.404
9706.00,7.470670,25.03026,-0.000170,24.018638,-0.0077,1.405
9708.00,7.470012,25.03022,-0.000171,24.018484,-0.0076,1.405
9710.00,7.470209,25.03147,-0.000171,24.018218,-0.0076,1.404
9712.00,7.470113,25.03128,-0.000171,24.017805,-0.0077,1.404
9714.00,7.469896,25.03048,-0.000171,24.017805,-0.0076,1.404
9716.00,7.468971,25.03033,-0.000171,24.018510,-0.0076,1.404
9718.00,7.468354,25.03117,-0.000170,24.018961,-0.0077,1.404
9720.00,7.468679,25.03079,-0.000170,24.018753,-0.0077,1.404
9722.00,7.468841,25.03112,-0.000171,24.017955,-0.0076,1.404
9724.00,7.469055,25.03101,-0.000170,24.018566,-0.0077,1.404
9726.00,7.468914,25.03064,-0.000170,24.018870,-0.0077,1.404
9728.00,7.468869,25.03075,-0.000171,24.019045,-0.0077,1.405
9730.00,7.468533,25.03056,-0.000172,24.018283,-0.0077,1.404
9732.00,7.468746,25.03104,-0.000170,24.018292,-0.0076,1.404
9734.00,7.469206,25.03116,-0.000170,24.018615,-0.0076,1.404
9736.00,7.468969,25.03039,-0.000170,24.018365,-0.0076,1.404
9738.00,7.468773,25.03088,-0.000169,24.018441,-0.0076,1.404
9740.00,7.468293,25.03078,-0.000170,24.018602,-0.0077,1.404
9742.00,7.467683,25.03019,-0.000171,24.018044,-0.0077,1.404
9744.00,7.467662,25.03032,-0.000170,24.018414,-0.0077,1.404
9746.00,7.467440,25.03093,-0.000171,24.018535,-0.0077,1.404
9748.00,7.467103,25.03105,-0.000171,24.018988,-0.0077,1.404
9750.00,7.467052,25.03125,-0.000172,24.018658,-0.0077,1.404
9752.00,7.468033,25.03111,-0.000171,24.018827,-0.0077,1.405
9754.00,7.468218,25.03170,-0.000171,24.018218,-0.0077,1.404
9756.00,7.467987,25.03241,-0.000170,24.018334,-0.0076,1.404
9758.00,7.467016,25.03280,-0.000169,24.018930,-0.0076,1.404
9760.00,7.466170,25.03220,-0.000169,24.018109,-0.0077,1.404
9762.00,7.466290,25.03155,-0.000170,24.017797,-0.0077,1.404
9764.00,7.465602,25.03180,-0.000170,24.018990,-0.0076,1.404
9766.00,7.466364,25.03260,-0.000170,24.018749,-0.0076,1.404
9768.00,7.466132,25.03224,-0.000170,24.018468,-0.0077,1.405
9770.00,7.465813,25.03145,-0.000170,24.018111,-0.0077,1.405
9772.00,7.466305,25.03106,-0.000170,24.018541,-0.0077,1.404
9774.00,7.465488,25.03185,-0.000170,24.018428,-0.0077,1.405
9776.00,7.464977,25.03260,-0.000171,24.017846,-0.0076,1.405
9778.00,7.464464,25.03231,-0.000170,24.018561,-0.0076,1.404
9780.00,7.465051,25.03231,-0.000170,24.018901,-0.0076,1.404
9782.00,7.465338,25.03212,-0.000171,24.018994,-0.0077,1.404
9784.00,7.465028,25.03230,-0.000170,24.018513,-0.0077,1.404
9786.00,7.466068,25.03150,-0.000170,24.019238,-0.0077,1.404
9788.00,7.465914,25.03170,-0.000170,24.019423,-0.0076,1.404
9790.00,7.466163,25.03278,-0.000171,24.018510,-0.0077,1.405
9792.00,7.466781,25.03234,-0.000171,24.018637,-0.0076,1.404
9794.00,7.466209,25.03199,-0.000170,24.018662,-0.0076,1.404
9796.00,7.465961,25.03331,-0.000170,24.019023,-0.0077,1.404
9798.00,7.465644,25.03289,-0.000171,24.018756,-0.0077,1.404
9800.00,7.465055,25.03234,-0.000170,24.018629,-0.0076,1.404
9802.00,7.464739,25.03240,-0.000170,24.018374,-0.0076,1.404
9804.00,7.464854,25.03280,-0.000171,24.017924,-0.0076,1.404
9806.00,7.464579,25.03274,-0.000170,24.019086,-0.0076,1.405
9808.00,7.464749,25.03267,-0.000171,24.018914,-0.0077,1.405
9810.00,7.465606,25.03254,-0.000171,24.018517,-0.0077,1.404
9812.00,7.465363,25.03357,-0.000171,24.017790,-0.0076,1.405
9814.00,7.465459,25.03268,-0.000171,24.018354,-0.0077,1.404
9816.00,7.465337,25.03295,-0.000171,24.018956,-0.0076,1.404
9818.00,7.465888,25.03234,-0.000170,24.019286,-0.0077,1.404
9820.00,7.466154,25.03130,-0.000171,24.018196,-0.0077,1.404
9822.00,7.465795,25.03136,-0.000171,24.018296,-0.0077,1.404
9824.00,7.465530,25.03222,-0.000171,24.018999,-0.0076,1.404
9826.00,7.464849,25.03201,-0.000170,24.017995,-0.0076,1.404
9828.00,7.464761,25.03189,-0.000170,24.018319,-0.0076,1.404
9830.00,7.465248,25.03269,-0.000170,24.018624,-0.0077,1.405
9832.00,7.465049,25.03211,-0.000169,24.018539,-0.0077,1.404
9834.00,7.464548,25.03244,-0.000170,24.018918,-0.0077,1.404
9836.00,7.464533,25.03164,-0.000171,24.018600,-0.0076,1.404
9838.00,7.464432,25.03197,-0.000170,24.018541,-0.0077,1.404
9840.00,7.464505,25.03268,-0.000171,24.018274,-0.0077,1.405
9842.00,7.465122,25.03234,-0.000171,24.019202,-0.0076,1.405
9844.00,7.464894,25.03234,-0.000170,24.018214,-0.0077,1.404
9846.00,7.464512,25.03237,-0.000170,24.018928,-0.0076,1.404
9848.00,7.464268,25.03257,-0.000169,24.018718,-0.0077,1.404
9850.00,7.463909,25.03300,-0.000170,24.018851,-0.0077,1.405
9852.00,7.464347,25.03254,-0.000170,24.018448,-0.0076,1.404
9854.00,7.464828,25.03259,-0.000171,24.018892,-0.0076,1.405
9856.00,7.464647,25.03375,-0.000170,24.018823,-0.0076,1.404
9858.00,7.464979,25.03308,-0.000170,24.018655,-0.0076,1.405
9860.00,7.465193,25.03282,-0.000171,24.019128,-0.0076,1.404
9862.00,7.465297,25.03233,-0.000170,24.018178,-0.0076,1.404
9864.00,7.465435,25.03154,-0.000170,24.018263,-0.0077,1.405
9866.00,7.465708,25.03245,-0.000171,24.018615,-0.0076,1.405
9868.00,7.465166,25.03230,-0.000170,24.018707,-0.0076,1.404
9870.00,7.464936,25.03368,-0.000170,24.018600,-0.0076,1.404
9872.00,7.465106,25.03253,-0.000169,24.018724,-0.0077,1.404
9874.00,7.465046,25.03166,-0.000170,24.018548,-0.0076,1.404
9876.00,7.464807,25.03226,-0.000171,24.019206,-0.0076,1.404
9878.00,7.464843,25.03356,-0.000170,24.018736,-0.0076,1.404
9880.00,7.465735,25.03294,-0.000170,24.017864,-0.0076,1.404
9882.00,7.465903,25.03273,-0.000171,24.018227,-0.0077,1.405
9884.00,7.465599,25.03265,-0.000170,24.018189,-0.0076,1.405
9886.00,7.465521,25.03341,-0.000171,24.018495,-0.0076,1.405
9888.00,7.465187,25.03282,-0.000171,24.018502,-0.0077,1.404
9890.00,7.465490,25.03264,-0.000171,24.018789,-0.0076,1.405
9892.00,7.464266,25.03286,-0.000170,24.018419,-0.0077,1.404
9894.00,7.463595,25.03213,-0.000170,24.018854,-0.0077,1.405
9896.00,7.464131,25.03232,-0.000170,24.018408,-0.0077,1.404
9898.00,7.464277,25.03234,-0.000170,24.018512,-0.0076,1.404
9900.00,7.465244,25.03250,-0.000170,24.018586,-0.0076,1.404
9902.00,7.465173,25.03241,-0.000170,24.018845,-0.0076,1.404
9904.00,7.464384,25.03287,-0.000170,24.018890,-0.0076,1.404
9906.00,7.464688,25.03254,-0.000170,24.018588,-0.0076,1.404
9908.00,7.464546,25.03184,-0.000170,24.018535,-0.0076,1.404
9910.00,7.463643,25.03216,-0.000169,24.018332,-0.0077,1.404
9912.00,7.464258,25.03220,-0.000170,24.018765,-0.0077,1.404
9914.00,7.465070,25.03230,-0.000170,24.018367,-0.0076,1.404
9916.00,7.465074,25.03299,-0.000170,24.018731,-0.0077,1.405
9918.00,7.465103,25.03335,-0.000170,24.018909,-0.0076,1.404
9920.00,7.464684,25.03255,-0.000171,24.018557,-0.0076,1.405
9922.00,7.464606,25.03145,-0.000170,24.018809,-0.0076,1.403
9924.00,7.464920,25.03218,-0.000169,24.018776,-0.0077,1.403
9926.00,7.464866,25.03221,-0.000171,24.018660,-0.0077,1.405
9928.00,7.464988,25.03154,-0.000171,24.018938,-0.0076,1.405
9930.00,7.464850,25.03231,-0.000170,24.018974,-0.0076,1.404
9932.00,7.464860,25.03262,-0.000170,24.019063,-0.0076,1.404
9934.00,7.464394,25.03185,-0.000170,24.018805,-0.0076,1.404
9936.00,7.464330,25.03197,-0.000168,24.019362,-0.0076,1.404
9938.00,7.465409,25.03232,-0.000169,24.019266,-0.0076,1.404
9940.00,7.465674,25.03268,-0.000170,24.019137,-0.0076,1.405
9942.00,7.466130,25.03161,-0.000171,24.018383,-0.0077,1.405
9944.00,7.466836,25.03113,-0.000171,24.018602,-0.0076,1.404
9946.00,7.465909,25.03175,-0.000171,24.018914,-0.0076,1.404
9948.00,7.464832,25.03230,-0.000169,24.018397,-0.0077,1.404
9950.00,7.465241,25.03162,-0.000171,24.018626,-0.0076,1.405
9952.00,7.465514,25.03200,-0.000170,24.018541,-0.0076,1.404
9954.00,7.465895,25.03243,-0.000170,24.018774,-0.0076,1.404
9956.00,7.465785,25.03200,-0.000170,24.018599,-0.0076,1.404
9958.00,7.464977,25.03233,-0.000170,24.017942,-0.0076,1.404
9960.00,7.465337,25.03250,-0.000170,24.018202,-0.0077,1.405
9962.00,7.465310,25.03270,-0.000171,24.018883,-0.0076,1.405
9964.00,7.465569,25.03264,-0.000170,24.018318,-0.0077,1.404
9966.00,7.465834,25.03314,-0.000171,24.018776,-0.0076,1.404
9968.00,7.465736,25.03263,-0.000171,24.019119,-0.0076,1.404
9970.00,7.465949,25.03247,-0.000171,24.018907,-0.0076,1.404
9972.00,7.466344,25.03217,-0.000170,24.018513,-0.0077,1.404
9974.00,7.466215,25.03210,-0.000170,24.019202,-0.0077,1.404
9976.00,7.466105,25.03307,-0.000171,24.018870,-0.0076,1.404
9978.00,7.465345,25.03292,-0.000171,24.018660,-0.0076,1.404
9980.00,7.464642,25.03315,-0.000170,24.018328,-0.0077,1.404
9982.00,7.465436,25.03336,-0.000170,24.018515,-0.0077,1.404
9984.00,7.465255,25.03364,-0.000170,24.018502,-0.0077,1.405
9986.00,7.464847,25.03366,-0.000170,24.018593,-0.0076,1.405
9988.00,7.465271,25.03403,-0.000169,24.018845,-0.0076,1.405
9990.00,7.465219,25.03364,-0.000169,24.018620,-0.0075,1.404
9992.00,7.464342,25.03375,-0.000169,24.019151,-0.0076,1.404
9994.00,7.463635,25.03323,-0.000169,24.019119,-0.0076,1.405
9996.00,7.463689,25.03292,-0.000170,24.019249,-0.0076,1.405
9998.00,7.464171,25.03298,-0.000172,24.019074,-0.0076,1.404
10000.00,7.464818,25.03293,-0.000171,24.018336,-0.0077,1.404
10002.00,7.465026,25.03219,-0.000171,24.019309,-0.0076,1.404
10004.00,7.464916,25.03214,-0.000171,24.018470,-0.0077,1.404
10006.00,7.465270,25.03252,-0.000171,24.018715,-0.0077,1.404
10008.00,7.465423,25.03176,-0.000170,24.018919,-0.0076,1.404
10010.00,7.465985,25.03176,-0.000170,24.018303,-0.0076,1.404
10012.00,7.466482,25.03287,-0.000171,24.018724,-0.0076,1.404
10014.00,7.466161,25.03360,-0.000171,24.018909,-0.0077,1.404
10016.00,7.466846,25.03344,-0.000170,24.019211,-0.0076,1.404
10018.00,7.467425,25.03282,-0.000170,24.018735,-0.0076,1.404
10020.00,7.467166,25.03320,-0.000170,24.019052,-0.0076,1.405
10022.00,7.466627,25.03333,-0.000170,24.018666,-0.0077,1.404
10024.00,7.465939,25.03398,-0.000171,24.018475,-0.0076,1.404
10026.00,7.465966,25.03291,-0.000170,24.017982,-0.0077,1.404
10028.00,7.465771,25.03285,-0.000171,24.018272,-0.0076,1.404
10030.00,7.465673,25.03249,-0.000172,24.018435,-0.0077,1.404
10032.00,7.465831,25.03202,-0.000171,24.018849,-0.0076,1.405
10034.00,7.464960,25.03120,-0.000171,24.018930,-0.0077,1.404
10036.00,7.464359,25.03278,-0.000170,24.019157,-0.0076,1.404
10038.00,7.465506,25.03236,-0.000169,24.018169,-0.0076,1.403
10040.00,7.465722,25.03310,-0.000170,24.018475,-0.0077,1.405
10042.00,7.465136,25.03240,-0.000171,24.019017,-0.0077,1.404
10044.00,7.463923,25.03274,-0.000170,24.019150,-0.0076,1.404
10046.00,7.463956,25.03205,-0.000170,24.018905,-0.0077,1.404
10048.00,7.464330,25.03313,-0.000169,24.018673,-0.0076,1.405
10050.00,7.464388,25.03276,-0.000171,24.018696,-0.0077,1.404
10052.00,7.464155,25.03353,-0.000170,24.018749,-0.0077,1.404
10054.00,7.464647,25.03266,-0.000171,24.019108,-0.0076,1.403
10056.00,7.464875,25.03234,-0.000169,24.019045,-0.0077,1.404
10058.00,7.465250,25.03163,-0.000170,24.018633,-0.0077,1.404
10060.00,7.464604,25.03177,-0.000169,24.018144,-0.0077,1.404
10062.00,7.465028,25.03177,-0.000171,24.018024,-0.0077,1.404
10064.00,7.464885,25.03160,-0.000171,24.017931,-0.0077,1.404
10066.00,7.464486,25.03175,-0.000171,24.018336,-0.0076,1.405
10068.00,7.463727,25.03175,-0.000171,24.018740,-0.0077,1.404
10070.00,7.464069,25.03132,-0.000171,24.018582,-0.0077,1.404
10072.00,7.464471,25.03216,-0.000171,24.018479,-0.0076,1.404
10074.00,7.464572,25.03210,-0.000170,24.018216,-0.0077,1.404
10076.00,7.464142,25.03185,-0.000169,24.018898,-0.0077,1.404
10078.00,7.464319,25.03202,-0.000170,24.018399,-0.0077,1.404
10080.00,7.464687,25.03255,-0.000170,24.018280,-0.0077,1.404
10082.00,7.464888,25.03175,-0.000171,24.018648,-0.0077,1.404
10084.00,7.465463,25.03183,-0.000170,24.018323,-0.0076,1.404
10086.00,7.465805,25.03175,-0.000171,24.018325,-0.0076,1.404
10088.00,7.464714,25.03232,-0.000170,24.018898,-0.0077,1.404
10090.00,7.465194,25.03167,-0.000171,24.018738,-0.0077,1.404
10092.00,7.466306,25.03191,-0.000170,24.018758,-0.0077,1.405
10094.00,7.465969,25.03208,-0.000171,24.018959,-0.0076,1.404
10096.00,7.465219,25.03162,-0.000170,24.019146,-0.0076,1.404
10098.00,7.465240,25.03204,-0.000171,24.018265,-0.0077,1.404
10100.00,7.464189,25.03186,-0.000172,24.018588,-0.0077,1.404
10102.00,7.463769,25.03216,-0.000171,24.018457,-0.0077,1.404
10104.00,7.464141,25.03190,-0.000170,24.018232,-0.0077,1.404
10106.00,7.465202,25.03126,-0.000172,24.017913,-0.0076,1.404
10108.00,7.465622,25.03200,-0.000170,24.019113,-0.0076,1.404
10110.00,7.464846,25.03260,-0.000169,24.018312,-0.0077,1.405
10112.00,7.464862,25.03184,-0.000169,24.018988,-0.0077,1.405
10114.00,7.463717,25.03138,-0.000170,24.018303,-0.0077,1.404
10116.00,7.463635,25.03196,-0.000171,24.018379,-0.0076,1.404
10118.00,7.464659,25.03277,-0.000172,24.019101,-0.0077,1.404
10120.00,7.465298,25.03287,-0.000171,24.018521,-0.0076,1.404
10122.00,7.465527,25.03220,-0.000171,24.017736,-0.0077,1.404
10124.00,7.466198,25.03330,-0.000171,24.018834,-0.0077,1.405
10126.00,7.465692,25.03267,-0.000172,24.018691,-0.0076,1.404
10128.00,7.465111,25.03233,-0.000171,24.018939,-0.0077,1.404
10130.00,7.464982,25.03311,-0.000171,24.018617,-0.0077,1.404
10132.00,7.465041,25.03286,-0.000170,24.018055,-0.0077,1.404
10134.00,7.465777,25.03243,-0.000170,24.018561,-0.0077,1.404
10136.00,7.465470,25.03363,-0.000170,24.019137,-0.0076,1.404
10138.00,7.464488,25.03401,-0.000169,24.019075,-0.0076,1.404
10140.00,7.465692,25.03299,-0.000171,24.019115,-0.0076,1.404
10142.00,7.465830,25.03294,-0.000170,24.018695,-0.0076,1.405
10144.00,7.464782,25.03360,-0.000171,24.019055,-0.0077,1.404
10146.00,7.463949,25.03468,-0.000169,24.018570,-0.0077,1.404
10148.00,7.464104,25.03430,-0.000170,24.018557,-0.0077,1.404
10150.00,7.464538,25.03335,-0.000170,24.019068,-0.0077,1.405
10152.00,7.464379,25.03222,-0.000172,24.018270,-0.0076,1.404
10154.00,7.464450,25.03333,-0.000171,24.018711,-0.0077,1.404
10156.00,7.464108,25.03407,-0.000170,24.018466,-0.0077,1.404
10158.00,7.464352,25.03423,-0.000170,24.018633,-0.0076,1.404
10160.00,7.465033,25.03416,-0.000170,24.019438,-0.0076,1.404
10162.00,7.465064,25.03300,-0.000170,24.018080,-0.0077,1.404
10164.00,7.464399,25.03338,-0.000169,24.018602,-0.0077,1.404
10166.00,7.464012,25.03382,-0.000171,24.018223,-0.0077,1.404
10168.00,7.463446,25.03394,-0.000170,24.018999,-0.0077,1.404
10170.00,7.462949,25.03383,-0.000169,24.019068,-0.0077,1.404
10172.00,7.462915,25.03361,-0.000171,24.018635,-0.0076,1.404
10174.00,7.463351,25.03348,-0.000170,24.019048,-0.0076,1.404
10176.00,7.464106,25.03349,-0.000170,24.018693,-0.0076,1.405
10178.00,7.464308,25.03300,-0.000171,24.018586,-0.0076,1.405
10180.00,7.464464,25.03272,-0.000171,24.019159,-0.0076,1.404
10182.00,7.463883,25.03242,-0.000171,24.018638,-0.0076,1.404
10184.00,7.463584,25.03327,-0.000170,24.019237,-0.0077,1.404
10186.00,7.464772,25.03329,-0.000170,24.018544,-0.0076,1.404
10188.00,7.465152,25.03297,-0.000169,24.019572,-0.0076,1.404
10190.00,7.465983,25.03349,-0.000167,24.018927,-0.0077,1.404
10192.00,7.466176,25.03383,-0.000170,24.018783,-0.0076,1.404
10194.00,7.465761,25.03430,-0.000171,24.018684,-0.0076,1.405
10196.00,7.465609,25.03345,-0.000171,24.018490,-0.0076,1.405
10198.00,7.464802,25.03354,-0.000171,24.018803,-0.0076,1.404
10200.00,7.464801,25.03400,-0.000170,24.019170,-0.0076,1.404
10202.00,7.465469,25.03380,-0.000170,24.018733,-0.0076,1.404
@17,12.0000,24.0
10204.00,7.465233,25.03397,-0.000168,24.019153,-0.0076,1.404
10206.00,7.463598,25.03430,-0.000170,24.019298,-0.0076,1.404
10208.00,7.457026,25.03440,-0.000169,24.019224,-0.0076,1.404
10210.00,7.449323,25.03390,-0.000170,24.018936,-0.0076,1.403
10212.00,7.443734,25.03311,-0.000168,24.019228,-0.0076,1.403
10214.00,7.440611,25.03261,-0.000168,24.018510,-0.0076,1.403
10216.00,7.439904,25.03318,-0.000167,24.018657,-0.0076,1.405
10218.00,7.439082,25.03306,-0.000170,24.019006,-0.0077,1.405
10220.00,7.437994,25.03299,-0.000170,24.018586,-0.0076,1.405
10222.00,7.437913,25.03328,-0.000170,24.018957,-0.0077,1.405
10224.00,7.438321,25.03250,-0.000171,24.019182,-0.0076,1.405
10226.00,7.438588,25.03311,-0.000172,24.018591,-0.0077,1.405
10228.00,7.439509,25.03366,-0.000172,24.019164,-0.0076,1.406
10230.00,7.442461,25.03443,-0.000170,24.019226,-0.0076,1.405
10232.00,7.449571,25.03464,-0.000172,24.019277,-0.0076,1.406
10234.00,7.456471,25.03441,-0.000171,24.019046,-0.0076,1.406
10236.00,7.461572,25.03452,-0.000171,24.018963,-0.0076,1.406
10238.00,7.466111,25.03502,-0.000173,24.019296,-0.0077,1.406
10240.00,7.468663,25.03425,-0.000172,24.019086,-0.0077,1.406
10242.00,7.470710,25.03377,-0.000172,24.019113,-0.0076,1.405
10244.00,7.472746,25.03407,-0.000169,24.018887,-0.0076,1.405
10246.00,7.474385,25.03362,-0.000169,24.018707,-0.0077,1.405
10248.00,7.474954,25.03185,-0.000170,24.017962,-0.0076,1.404
10250.00,7.475039,25.03182,-0.000168,24.018832,-0.0077,1.404
10252.00,7.475779,25.03280,-0.000170,24.019057,-0.0077,1.405
10254.00,7.475610,25.03331,-0.000168,24.019732,-0.0076,1.405
10256.00,7.475573,25.03371,-0.000170,24.018658,-0.0077,1.404
10258.00,7.475797,25.03323,-0.000167,24.018251,-0.0076,1.404
10260.00,7.475889,25.03302,-0.000168,24.018551,-0.0076,1.404
10262.00,7.475839,25.03287,-0.000167,24.018704,-0.0076,1.405
10264.00,7.475760,25.03344,-0.000169,24.019103,-0.0076,1.404
10266.00,7.475707,25.03338,-0.000170,24.018265,-0.0076,1.405
10268.00,7.475391,25.03349,-0.000171,24.018972,-0.0076,1.404
10270.00,7.475056,25.03384,-0.000171,24.018832,-0.0076,1.404
10272.00,7.475043,25.03407,-0.000170,24.018702,-0.0076,1.405
10274.00,7.474494,25.03392,-0.000171,24.018577,-0.0076,1.404
10276.00,7.473350,25.03348,-0.000172,24.019106,-0.0076,1.404
10278.00,7.473853,25.03391,-0.000171,24.018787,-0.0076,1.404
10280.00,7.473550,25.03338,-0.000171,24.018816,-0.0076,1.405
10282.00,7.474382,25.03337,-0.000172,24.018615,-0.0076,1.405
10284.00,7.473352,25.03256,-0.000170,24.018861,-0.0076,1.404
10286.00,7.471442,25.03230,-0.000170,24.018687,-0.0076,1.405
10288.00,7.471031,25.03348,-0.000169,24.018890,-0.0076,1.404
10290.00,7.471278,25.03343,-0.000170,24.018535,-0.0076,1.404
10292.00,7.470743,25.03307,-0.000172,24.018631,-0.0076,1.404
10294.00,7.469848,25.03238,-0.000169,24.018528,-0.0076,1.405
10296.00,7.469402,25.03293,-0.000171,24.019298,-0.0076,1.404
10298.00,7.468465,25.03293,-0.000170,24.018706,-0.0076,1.405
10300.00,7.469334,25.03376,-0.000170,24.019055,-0.0076,1.405
10302.00,7.469098,25.03384,-0.000172,24.019356,-0.0076,1.404
10304.00,7.469028,25.03345,-0.000170,24.019159,-0.0076,1.404
10306.00,7.469417,25.03383,-0.000169,24.018919,-0.0076,1.404
10308.00,7.468357,25.03378,-0.000171,24.019028,-0.0076,1.404
10310.00,7.468502,25.03308,-0.000169,24.018733,-0.0076,1.405
10312.00,7.468918,25.03350,-0.000170,24.018635,-0.0076,1.404
10314.00,7.467938,25.03457,-0.000170,24.018776,-0.0076,1.405
10316.00,7.468164,25.03457,-0.000170,24.019431,-0.0076,1.404
10318.00,7.468552,25.03403,-0.000171,24.018675,-0.0076,1.404
10320.00,7.468841,25.03374,-0.000172,24.018744,-0.0076,1.404
10322.00,7.468686,25.03385,-0.000171,24.019159,-0.0076,1.405
10324.00,7.467838,25.03272,-0.000171,24.018861,-0.0076,1.404
10326.00,7.468005,25.03337,-0.000170,24.018646,-0.0076,1.404
10328.00,7.467665,25.03366,-0.000171,24.018365,-0.0076,1.404
10330.00,7.467405,25.03327,-0.000172,24.018185,-0.0076,1.404
10332.00,7.466262,25.03315,-0.000169,24.018323,-0.0077,1.404
10334.00,7.465995,25.03341,-0.000172,24.018256,-0.0076,1.404
10336.00,7.466782,25.03365,-0.000171,24.019097,-0.0076,1.405
10338.00,7.466871,25.03341,-0.000170,24.018909,-0.0076,1.404
10340.00,7.466940,25.03346,-0.000169,24.018787,-0.0077,1.404
10342.00,7.466867,25.03406,-0.000170,24.018783,-0.0076,1.404
10344.00,7.466164,25.03467,-0.000171,24.018729,-0.0076,1.405
10346.00,7.466132,25.03389,-0.000172,24.018698,-0.0076,1.404
10348.00,7.466149,25.03316,-0.000170,24.018209,-0.0076,1.404
10350.00,7.466092,25.03420,-0.000171,24.019021,-0.0076,1.404
10352.00,7.466573,25.03457,-0.000172,24.018361,-0.0076,1.405
10354.00,7.466324,25.03463,-0.000171,24.018968,-0.0076,1.405
10356.00,7.466326,25.03271,-0.000170,24.018644,-0.0076,1.404
10358.00,7.466395,25.03359,-0.000171,24.018793,-0.0076,1.404
10360.00,7.466470,25.03430,-0.000171,24.019070,-0.0076,1.404
10362.00,7.465838,25.03341,-0.000170,24.018773,-0.0076,1.403
10364.00,7.465385,25.03423,-0.000169,24.018947,-0.0076,1.404
10366.00,7.465987,25.03413,-0.000169,24.018707,-0.0076,1.405
10368.00,7.466346,25.03371,-0.000170,24.018454,-0.0077,1.405
10370.00,7.466300,25.03371,-0.000172,24.018885,-0.0077,1.405
10372.00,7.464456,25.03366,-0.000172,24.018334,-0.0076,1.405
10374.00,7.464604,25.03364,-0.000171,24.018887,-0.0077,1.404
10376.00,7.465168,25.03341,-0.000170,24.018452,-0.0076,1.404
10378.00,7.465263,25.03313,-0.000169,24.018843,-0.0076,1.404
10380.00,7.465827,25.03301,-0.000171,24.018468,-0.0076,1.404
10382.00,7.465740,25.03304,-0.000168,24.019081,-0.0076,1.405
10384.00,7.466186,25.03379,-0.000167,24.019360,-0.0076,1.405
10386.00,7.466023,25.03417,-0.000169,24.019095,-0.0076,1.404
10388.00,7.465094,25.03458,-0.000172,24.018432,-0.0076,1.405
10390.00,7.464413,25.03394,-0.000172,24.018135,-0.0077,1.404
10392.00,7.463926,25.03371,-0.000170,24.018914,-0.0076,1.405
10394.00,7.463688,25.03477,-0.000171,24.019418,-0.0076,1.405
10396.00,7.464062,25.03530,-0.000171,24.018461,-0.0076,1.405
10398.00,7.464175,25.03502,-0.000170,24.018872,-0.0076,1.405
10400.00,7.464547,25.03445,-0.000170,24.019063,-0.0076,1.405
10402.00,7.464530,25.03393,-0.000171,24.018542,-0.0076,1.405
10404.00,7.464753,25.03324,-0.000170,24.019164,-0.0076,1.405
10406.00,7.465227,25.03424,-0.000170,24.018854,-0.0077,1.404
10408.00,7.465734,25.03411,-0.000170,24.019014,-0.0076,1.404
10410.00,7.466427,25.03530,-0.000169,24.018974,-0.0076,1.404
10412.00,7.465860,25.03401,-0.000168,24.018677,-0.0076,1.404
10414.00,7.465791,25.03332,-0.000170,24.018454,-0.0077,1.405
10416.00,7.466180,25.03266,-0.000171,24.018742,-0.0077,1.405
10418.00,7.466151,25.03241,-0.000171,24.018100,-0.0076,1.404
10420.00,7.465106,25.03235,-0.000170,24.018383,-0.0076,1.405
10422.00,7.464907,25.03285,-0.000171,24.018374,-0.0077,1.404
10424.00,7.465616,25.03317,-0.000168,24.019121,-0.0076,1.404
10426.00,7.465585,25.03323,-0.000170,24.019019,-0.0076,1.405
10428.00,7.465214,25.03367,-0.000171,24.018829,-0.0076,1.404
10430.00,7.465576,25.03361,-0.000168,24.019010,-0.0076,1.404
10432.00,7.465527,25.03371,-0.000169,24.018566,-0.0076,1.405
10434.00,7.465590,25.03306,-0.000170,24.018098,-0.0076,1.405
10436.00,7.464680,25.03335,-0.000169,24.018531,-0.0076,1.405
10438.00,7.463804,25.03369,-0.000169,24.018767,-0.0076,1.404
10440.00,7.464177,25.03321,-0.000169,24.018164,-0.0076,1.404
10442.00,7.464343,25.03350,-0.000169,24.018765,-0.0077,1.405
10444.00,7.463957,25.03348,-0.000169,24.018649,-0.0076,1.405
10446.00,7.463955,25.03386,-0.000169,24.018312,-0.0076,1.405
10448.00,7.464426,25.03464,-0.000171,24.018633,-0.0077,1.405
10450.00,7.463788,25.03391,-0.000170,24.018796,-0.0077,1.404
10452.00,7.463056,25.03362,-0.000170,24.018773,-0.0076,1.405
10454.00,7.462658,25.03389,-0.000170,24.018640,-0.0076,1.404
10456.00,7.462297,25.03298,-0.000171,24.018310,-0.0076,1.405
10458.00,7.463734,25.03314,-0.000170,24.019170,-0.0077,1.405
10460.00,7.464419,25.03375,-0.000172,24.019008,-0.0076,1.405
10462.00,7.464091,25.03390,-0.000172,24.019101,-0.0076,1.404
10464.00,7.464011,25.03419,-0.000170,24.019623,-0.0077,1.405
10466.00,7.464019,25.03380,-0.000170,24.018410,-0.0077,1.404
10468.00,7.465459,25.03393,-0.000170,24.018493,-0.0076,1.405
10470.00,7.465529,25.03368,-0.000170,24.018928,-0.0076,1.405
10472.00,7.465528,25.03391,-0.000170,24.019059,-0.0077,1.405
10474.00,7.465328,25.03390,-0.000170,24.018662,-0.0077,1.405
10476.00,7.464300,25.03394,-0.000170,24.018754,-0.0076,1.405
10478.00,7.464860,25.03447,-0.000170,24.018415,-0.0076,1.404
10480.00,7.465082,25.03452,-0.000171,24.018559,-0.0076,1.405
10482.00,7.465502,25.03405,-0.000170,24.018769,-0.0077,1.405
10484.00,7.465265,25.03381,-0.000171,24.018825,-0.0077,1.405
10486.00,7.464738,25.03400,-0.000170,24.018715,-0.0076,1.404
10488.00,7.464011,25.03300,-0.000171,24.019025,-0.0076,1.404
10490.00,7.463664,25.03355,-0.000172,24.018963,-0.0076,1.405
10492.00,7.463682,25.03375,-0.000168,24.018486,-0.0077,1.405
10494.00,7.463388,25.03322,-0.000169,24.017779,-0.0076,1.405
10496.00,7.462552,25.03403,-0.000168,24.019170,-0.0077,1.405
10498.00,7.462864,25.03424,-0.000170,24.018869,-0.0077,1.404
10500.00,7.463732,25.03414,-0.000169,24.018611,-0.0076,1.405
10502.00,7.462880,25.03455,-0.000169,24.018807,-0.0076,1.405
10504.00,7.462758,25.03581,-0.000170,24.019416,-0.0077,1.404
10506.00,7.463557,25.03487,-0.000168,24.019061,-0.0077,1.404
10508.00,7.463932,25.03448,-0.000170,24.018840,-0.0076,1.404
10510.00,7.463757,25.03445,-0.000169,24.019171,-0.0077,1.405
10512.00,7.464545,25.03427,-0.000171,24.019367,-0.0076,1.404
10514.00,7.465268,25.03344,-0.000168,24.018649,-0.0077,1.405
10516.00,7.465734,25.03390,-0.000170,24.018667,-0.0077,1.405
10518.00,7.465297,25.03481,-0.000173,24.018807,-0.0076,1.404
10520.00,7.465344,25.03514,-0.000169,24.018651,-0.0077,1.404
10522.00,7.465821,25.03453,-0.000171,24.018154,-0.0077,1.404
10524.00,7.465570,25.03566,-0.000171,24.018564,-0.0077,1.404
10526.00,7.465271,25.03584,-0.000169,24.018807,-0.0076,1.405
10528.00,7.464234,25.03600,-0.000168,24.018348,-0.0077,1.405
10530.00,7.463015,25.03566,-0.000171,24.018854,-0.0077,1.406
10532.00,7.462744,25.03584,-0.000172,24.017964,-0.0076,1.405
10534.00,7.463247,25.03467,-0.000170,24.018851,-0.0076,1.405
10536.00,7.463902,25.03475,-0.000169,24.019048,-0.0076,1.405
10538.00,7.464108,25.03493,-0.000171,24.018729,-0.0076,1.405
10540.00,7.463935,25.03523,-0.000169,24.018666,-0.0076,1.404
10542.00,7.463875,25.03591,-0.000170,24.018472,-0.0077,1.405
10544.00,7.464281,25.03614,-0.000171,24.018481,-0.0077,1.405
10546.00,7.464208,25.03444,-0.000172,24.018287,-0.0077,1.405
10548.00,7.464421,25.03529,-0.000170,24.018149,-0.0077,1.405
10550.00,7.464871,25.03495,-0.000170,24.018876,-0.0076,1.405
10552.00,7.465309,25.03473,-0.000171,24.018635,-0.0077,1.405
10554.00,7.464891,25.03443,-0.000171,24.019026,-0.0076,1.405
10556.00,7.464481,25.03462,-0.000171,24.018318,-0.0076,1.405
10558.00,7.464904,25.03426,-0.000169,24.018597,-0.0077,1.405
10560.00,7.464652,25.03374,-0.000172,24.018338,-0.0077,1.405
10562.00,7.465057,25.03339,-0.000171,24.018747,-0.0077,1.405
10564.00,7.465408,25.03454,-0.000172,24.018544,-0.0077,1.405
10566.00,7.464659,25.03479,-0.000172,24.018392,-0.0077,1.405
10568.00,7.464392,25.03368,-0.000172,24.018383,-0.0076,1.405
10570.00,7.464902,25.03399,-0.000171,24.018608,-0.0077,1.405
10572.00,7.464801,25.03402,-0.000170,24.018561,-0.0077,1.405
10574.00,7.464135,25.03364,-0.000169,24.018361,-0.0076,1.405
10576.00,7.464343,25.03382,-0.000168,24.018912,-0.0077,1.405
10578.00,7.464852,25.03373,-0.000172,24.018985,-0.0076,1.405
10580.00,7.464949,25.03437,-0.000171,24.018693,-0.0077,1.404
10582.00,7.465355,25.03410,-0.000172,24.018267,-0.0076,1.406
10584.00,7.466667,25.03387,-0.000170,24.018566,-0.0076,1.405
10586.00,7.465769,25.03401,-0.000171,24.018778,-0.0076,1.405
10588.00,7.465391,25.03359,-0.000168,24.018597,-0.0076,1.405
10590.00,7.465267,25.03259,-0.000170,24.019280,-0.0076,1.405
10592.00,7.465101,25.03363,-0.000171,24.018669,-0.0076,1.405
10594.00,7.465380,25.03386,-0.000171,24.018894,-0.0077,1.405
10596.00,7.465387,25.03389,-0.000172,24.018789,-0.0077,1.405
10598.00,7.464728,25.03324,-0.000172,24.018252,-0.0076,1.406
10600.00,7.464629,25.03218,-0.000171,24.018914,-0.0077,1.406
10602.00,7.463682,25.03291,-0.000171,24.017772,-0.0077,1.405
10604.00,7.463326,25.03285,-0.000169,24.018756,-0.0077,1.404
10606.00,7.463715,25.03252,-0.000169,24.019148,-0.0077,1.405
10608.00,7.464299,25.03214,-0.000168,24.018667,-0.0077,1.405
10610.00,7.464622,25.03217,-0.000171,24.018381,-0.0077,1.405
10612.00,7.463959,25.03221,-0.000171,24.018435,-0.0076,1.404
10614.00,7.464760,25.03213,-0.000171,24.018519,-0.0077,1.405
10616.00,7.464423,25.03196,-0.000170,24.018381,-0.0077,1.405
10618.00,7.463785,25.03220,-0.000171,24.018370,-0.0076,1.405
10620.00,7.463894,25.03234,-0.000171,24.018963,-0.0077,1.405
10622.00,7.464670,25.03284,-0.000172,24.018626,-0.0077,1.405
10624.00,7.465057,25.03229,-0.000170,24.018847,-0.0077,1.405
10626.00,7.465612,25.03242,-0.000170,24.018963,-0.0076,1.405
10628.00,7.464981,25.03241,-0.000171,24.018082,-0.0077,1.405
10630.00,7.465101,25.03155,-0.000170,24.018316,-0.0077,1.405
10632.00,7.466051,25.03076,-0.000169,24.018671,-0.0076,1.405
10634.00,7.465694,25.03098,-0.000169,24.018967,-0.0076,1.405
10636.00,7.465087,25.03228,-0.000169,24.018671,-0.0077,1.405
10638.00,7.465175,25.03239,-0.000170,24.018653,-0.0077,1.405
10640.00,7.465429,25.03238,-0.000171,24.018718,-0.0076,1.405
10642.00,7.466159,25.03193,-0.000172,24.018894,-0.0076,1.405
10644.00,7.465945,25.03254,-0.000171,24.018950,-0.0076,1.405
10646.00,7.465652,25.03333,-0.000171,24.018957,-0.0077,1.405
10648.00,7.466299,25.03383,-0.000171,24.019461,-0.0077,1.405
10650.00,7.466492,25.03356,-0.000171,24.018762,-0.0076,1.405
10652.00,7.465996,25.03350,-0.000170,24.018401,-0.0077,1.404
10654.00,7.465578,25.03263,-0.000170,24.019025,-0.0077,1.405
10656.00,7.466186,25.03331,-0.000172,24.018736,-0.0077,1.405
10658.00,7.466558,25.03370,-0.000171,24.018968,-0.0077,1.405
10660.00,7.465955,25.03404,-0.000172,24.018981,-0.0076,1.405
10662.00,7.465481,25.03424,-0.000171,24.019349,-0.0077,1.405
10664.00,7.465853,25.03344,-0.000171,24.018718,-0.0077,1.405
10666.00,7.466334,25.03321,-0.000170,24.018102,-0.0077,1.405
10668.00,7.466063,25.03304,-0.000171,24.018767,-0.0077,1.405
10670.00,7.465731,25.03273,-0.000172,24.018640,-0.0077,1.405
10672.00,7.465031,25.03329,-0.000171,24.018100,-0.0076,1.405
10674.00,7.465111,25.03404,-0.000172,24.018443,-0.0076,1.405
10676.00,7.465113,25.03440,-0.000171,24.018309,-0.0076,1.404
10678.00,7.464850,25.03368,-0.000171,24.018687,-0.0076,1.405
10680.00,7.464376,25.03441,-0.000171,24.017518,-0.0076,1.405
10682.00,7.463230,25.03402,-0.000171,24.018640,-0.0076,1.405
10684.00,7.463891,25.03444,-0.000171,24.019367,-0.0076,1.406
10686.00,7.464927,25.03426,-0.000171,24.018287,-0.0077,1.405
10688.00,7.464694,25.03297,-0.000171,24.018231,-0.0077,1.406
10690.00,7.465117,25.03320,-0.000171,24.018205,-0.0077,1.405
10692.00,7.464683,25.03296,-0.000171,24.018950,-0.0077,1.405
10694.00,7.464041,25.03326,-0.000170,24.018430,-0.0076,1.405
10696.00,7.463889,25.03309,-0.000170,24.018575,-0.0077,1.405
10698.00,7.463650,25.03358,-0.000171,24.019186,-0.0077,1.404
10700.00,7.464024,25.03426,-0.000172,24.018970,-0.0077,1.405
10702.00,7.464222,25.03433,-0.000170,24.017912,-0.0077,1.405
10704.00,7.464075,25.03428,-0.000170,24.018339,-0.0077,1.405
10706.00,7.464115,25.03327,-0.000169,24.018499,-0.0077,1.404
10708.00,7.464651,25.03278,-0.000171,24.017941,-0.0077,1.405
10710.00,7.464405,25.03370,-0.000173,24.017654,-0.0077,1.405
10712.00,7.464030,25.03342,-0.000171,24.018687,-0.0076,1.406
10714.00,7.464340,25.03284,-0.000171,24.018626,-0.0076,1.405
10716.00,7.464956,25.03306,-0.000172,24.018321,-0.0077,1.405
10718.00,7.463934,25.03301,-0.000171,24.018368,-0.0077,1.405
10720.00,7.463335,25.03385,-0.000171,24.018160,-0.0077,1.405
10722.00,7.463739,25.03488,-0.000171,24.018026,-0.0077,1.405
10724.00,7.463322,25.03451,-0.000171,24.019302,-0.0077,1.405
10726.00,7.463917,25.03456,-0.000171,24.018689,-0.0077,1.405
10728.00,7.464476,25.03393,-0.000171,24.018254,-0.0076,1.404
10730.00,7.465330,25.03353,-0.000169,24.018339,-0.0077,1.405
10732.00,7.465236,25.03407,-0.000172,24.018156,-0.0076,1.405
10734.00,7.464509,25.03352,-0.000172,24.018379,-0.0077,1.406
10736.00,7.464633,25.03393,-0.000171,24.019242,-0.0077,1.405
10738.00,7.465995,25.03447,-0.000171,24.018880,-0.0077,1.405
10740.00,7.465912,25.03469,-0.000172,24.018280,-0.0077,1.405
10742.00,7.465313,25.03440,-0.000171,24.018664,-0.0077,1.405
10744.00,7.464599,25.03370,-0.000171,24.018905,-0.0077,1.406
10746.00,7.465166,25.03384,-0.000170,24.018481,-0.0077,1.405
10748.00,7.465755,25.03445,-0.000169,24.018745,-0.0077,1.405
10750.00,7.466727,25.03428,-0.000171,24.018662,-0.0076,1.406
10752.00,7.465342,25.03371,-0.000170,24.017939,-0.0077,1.405
10754.00,7.464442,25.03349,-0.000170,24.018339,-0.0077,1.405
10756.00,7.464199,25.03449,-0.000169,24.018530,-0.0077,1.405
10758.00,7.464365,25.03340,-0.000170,24.018938,-0.0076,1.405
10760.00,7.464238,25.03366,-0.000170,24.019084,-0.0076,1.405
10762.00,7.463350,25.03361,-0.000171,24.018267,-0.0076,1.405
10764.00,7.464459,25.03419,-0.000171,24.018441,-0.0076,1.405
10766.00,7.464246,25.03402,-0.000171,24.018974,-0.0077,1.406
10768.00,7.463907,25.03388,-0.000170,24.018307,-0.0077,1.405
10770.00,7.463534,25.03384,-0.000170,24.018693,-0.0077,1.405
10772.00,7.463459,25.03444,-0.000170,24.017757,-0.0077,1.405
10774.00,7.463838,25.03422,-0.000172,24.018510,-0.0077,1.405
10776.00,7.463127,25.03449,-0.000172,24.018305,-0.0077,1.405
10778.00,7.463072,25.03532,-0.000171,24.018361,-0.0077,1.405
10780.00,7.463141,25.03477,-0.000172,24.018046,-0.0077,1.405
10782.00,7.463556,25.03394,-0.000171,24.018566,-0.0077,1.406
10784.00,7.463622,25.03390,-0.000171,24.018588,-0.0077,1.405
10786.00,7.463289,25.03379,-0.000172,24.018289,-0.0077,1.405
10788.00,7.464097,25.03308,-0.000172,24.018372,-0.0077,1.405
10790.00,7.463725,25.03346,-0.000171,24.018423,-0.0077,1.406
10792.00,7.463191,25.03390,-0.000171,24.018145,-0.0077,1.406
10794.00,7.463237,25.03370,-0.000170,24.018185,-0.0077,1.406
10796.00,7.463550,25.03410,-0.000171,24.018162,-0.0077,1.404
10798.00,7.463181,25.03424,-0.000169,24.018461,-0.0077,1.405
10800.00,7.463781,25.03468,-0.000170,24.018270,-0.0077,1.406
10802.00,7.464407,25.03539,-0.000170,24.018981,-0.0077,1.405
10804.00,7.464592,25.03491,-0.000172,24.018459,-0.0076,1.405
@18,12.0000,24.0
10806.00,7.463468,25.03394,-0.000170,24.018035,-0.0077,1.405
10808.00,7.457628,25.03449,-0.000169,24.018330,-0.0077,1.405
10810.00,7.450534,25.03514,-0.000170,24.018579,-0.0077,1.404
10812.00,7.445728,25.03525,-0.000170,24.018207,-0.0077,1.404
10814.00,7.443067,25.03481,-0.000169,24.018573,-0.0077,1.405
10816.00,7.441406,25.03549,-0.000171,24.018961,-0.0077,1.406
10818.00,7.440627,25.03460,-0.000173,24.018359,-0.0077,1.405
10820.00,7.441215,25.03477,-0.000173,24.018287,-0.0076,1.406
10822.00,7.440739,25.03427,-0.000173,24.018510,-0.0077,1.406
10824.00,7.440052,25.03349,-0.000173,24.019208,-0.0077,1.407
10826.00,7.440063,25.03343,-0.000175,24.018595,-0.0076,1.407
10828.00,7.440614,25.03338,-0.000172,24.018557,-0.0077,1.407
10830.00,7.442189,25.03343,-0.000172,24.018013,-0.0077,1.406
10832.00,7.448903,25.03362,-0.000172,24.018925,-0.0077,1.407
10834.00,7.456449,25.03349,-0.000172,24.018435,-0.0077,1.407
10836.00,7.462281,25.03312,-0.000173,24.018098,-0.0077,1.408
10838.00,7.466303,25.03316,-0.000173,24.018274,-0.0076,1.407
10840.00,7.468373,25.03333,-0.000172,24.018142,-0.0077,1.406
10842.00,7.469903,25.03311,-0.000171,24.018406,-0.0077,1.406
10844.00,7.470601,25.03216,-0.000169,24.018742,-0.0076,1.406
10846.00,7.471206,25.03272,-0.000170,24.018510,-0.0077,1.406
10848.00,7.471973,25.03297,-0.000170,24.018727,-0.0077,1.406
10850.00,7.472447,25.03348,-0.000170,24.018055,-0.0077,1.406
10852.00,7.473364,25.03353,-0.000171,24.018669,-0.0077,1.406
10854.00,7.474240,25.03255,-0.000171,24.018104,-0.0077,1.405
10856.00,7.474422,25.03285,-0.000172,24.018078,-0.0077,1.406
10858.00,7.474057,25.03276,-0.000171,24.017754,-0.0077,1.405
10860.00,7.474371,25.03278,-0.000170,24.018602,-0.0077,1.405
10862.00,7.473717,25.03250,-0.000170,24.018546,-0.0077,1.405
10864.00,7.472922,25.03321,-0.000170,24.018443,-0.0077,1.406
10866.00,7.472197,25.03338,-0.000171,24.018283,-0.0076,1.406
10868.00,7.472118,25.03232,-0.000173,24.018711,-0.0076,1.406
10870.00,7.472000,25.03296,-0.000173,24.018258,-0.0077,1.406
10872.00,7.471304,25.03340,-0.000171,24.018158,-0.0077,1.405
10874.00,7.470667,25.03351,-0.000171,24.018564,-0.0076,1.405
10876.00,7.471031,25.03341,-0.000170,24.018626,-0.0077,1.405
10878.00,7.470051,25.03366,-0.000171,24.018028,-0.0077,1.406
10880.00,7.470057,25.03339,-0.000171,24.018869,-0.0077,1.406
10882.00,7.469938,25.03326,-0.000171,24.018207,-0.0077,1.405
10884.00,7.469794,25.03326,-0.000172,24.018017,-0.0077,1.405
10886.00,7.468774,25.03380,-0.000172,24.018198,-0.0077,1.405
10888.00,7.468281,25.03277,-0.000171,24.018553,-0.0076,1.405
10890.00,7.468451,25.03256,-0.000171,24.018492,-0.0077,1.406
10892.00,7.469161,25.03363,-0.000172,24.018316,-0.0077,1.406
10894.00,7.469119,25.03352,-0.000171,24.018812,-0.0077,1.405
10896.00,7.469453,25.03380,-0.000171,24.018582,-0.0076,1.405
10898.00,7.468468,25.03405,-0.000171,24.018724,-0.0076,1.405
10900.00,7.468330,25.03426,-0.000171,24.018798,-0.0076,1.405
10902.00,7.468415,25.03420,-0.000170,24.017779,-0.0076,1.406
10904.00,7.468372,25.03451,-0.000170,24.018251,-0.0077,1.405
10906.00,7.468350,25.03526,-0.000171,24.018318,-0.0076,1.405
10908.00,7.468141,25.03515,-0.000171,24.018120,-0.0076,1.405
10910.00,7.469094,25.03488,-0.000170,24.018947,-0.0077,1.405
10912.00,7.468354,25.03462,-0.000171,24.017868,-0.0077,1.406
10914.00,7.467754,25.03453,-0.000170,24.017908,-0.0077,1.406
10916.00,7.467428,25.03385,-0.000171,24.018648,-0.0076,1.406
10918.00,7.467411,25.03443,-0.000171,24.018577,-0.0076,1.406
10920.00,7.467248,25.03512,-0.000171,24.017681,-0.0077,1.405
10922.00,7.467015,25.03394,-0.000170,24.018047,-0.0077,1.405
10924.00,7.467375,25.03401,-0.000169,24.019454,-0.0077,1.405
10926.00,7.467251,25.03427,-0.000170,24.017796,-0.0077,1.405
10928.00,7.466364,25.03496,-0.000170,24.019039,-0.0077,1.405
10930.00,7.466168,25.03428,-0.000171,24.018861,-0.0077,1.406
10932.00,7.465913,25.03466,-0.000172,24.018816,-0.0076,1.406
10934.00,7.465437,25.03428,-0.000172,24.018713,-0.0077,1.406
10936.00,7.465127,25.03429,-0.000172,24.018051,-0.0077,1.405
10938.00,7.465691,25.03388,-0.000171,24.018473,-0.0077,1.405
10940.00,7.465896,25.03475,-0.000171,24.018258,-0.0077,1.406
10942.00,7.465739,25.03505,-0.000171,24.018693,-0.0077,1.406
10944.00,7.465084,25.03424,-0.000173,24.018622,-0.0077,1.406
10946.00,7.465505,25.03397,-0.000171,24.018142,-0.0076,1.406
10948.00,7.465901,25.03331,-0.000171,24.018261,-0.0076,1.405
10950.00,7.465441,25.03348,-0.000171,24.019001,-0.0077,1.405
10952.00,7.465721,25.03433,-0.000171,24.018767,-0.0076,1.405
10954.00,7.465588,25.03471,-0.000170,24.018863,-0.0076,1.406
10956.00,7.465401,25.03519,-0.000171,24.018325,-0.0077,1.406
10958.00,7.465433,25.03489,-0.000171,24.018330,-0.0077,1.405
10960.00,7.465079,25.03517,-0.000172,24.019039,-0.0077,1.405
10962.00,7.465013,25.03535,-0.000171,24.018535,-0.0077,1.406
10964.00,7.464799,25.03530,-0.000172,24.018336,-0.0077,1.406
10966.00,7.464741,25.03581,-0.000171,24.018562,-0.0077,1.405
10968.00,7.464963,25.03496,-0.000172,24.017908,-0.0076,1.405
10970.00,7.465571,25.03452,-0.000171,24.018704,-0.0076,1.405
10972.00,7.465811,25.03461,-0.000171,24.018115,-0.0077,1.405
10974.00,7.465744,25.03493,-0.000172,24.018512,-0.0077,1.406
10976.00,7.465207,25.03469,-0.000172,24.019119,-0.0077,1.406
10978.00,7.465327,25.03426,-0.000172,24.018118,-0.0077,1.406
10980.00,7.465172,25.03360,-0.000172,24.018004,-0.0077,1.406
10982.00,7.464002,25.03397,-0.000170,24.018153,-0.0077,1.405
10984.00,7.463987,25.03338,-0.000171,24.018444,-0.0077,1.406
10986.00,7.464203,25.03328,-0.000171,24.018455,-0.0077,1.405
10988.00,7.464851,25.03332,-0.000171,24.018812,-0.0077,1.406
10990.00,7.465658,25.03298,-0.000171,24.018448,-0.0077,1.406
10992.00,7.466723,25.03344,-0.000170,24.018570,-0.0076,1.406
10994.00,7.465234,25.03381,-0.000171,24.018689,-0.0076,1.405
10996.00,7.464158,25.03393,-0.000171,24.018026,-0.0076,1.405
10998.00,7.464311,25.03343,-0.000170,24.018004,-0.0077,1.406
11000.00,7.465552,25.03325,-0.000171,24.018764,-0.0077,1.406
11002.00,7.465346,25.03355,-0.000172,24.018249,-0.0077,1.406
11004.00,7.464597,25.03352,-0.000172,24.018365,-0.0077,1.405
11006.00,7.464129,25.03327,-0.000171,24.018550,-0.0077,1.406
11008.00,7.464269,25.03366,-0.000171,24.018301,-0.0077,1.405
11010.00,7.464893,25.03355,-0.000170,24.018947,-0.0077,1.406
11012.00,7.464682,25.03430,-0.000171,24.018481,-0.0077,1.405
11014.00,7.464342,25.03445,-0.000171,24.018267,-0.0077,1.405
11016.00,7.464261,25.03382,-0.000171,24.018483,-0.0077,1.405
11018.00,7.464220,25.03319,-0.000171,24.017810,-0.0077,1.406
11020.00,7.464242,25.03287,-0.000171,24.018655,-0.0077,1.406
11022.00,7.464517,25.03286,-0.000172,24.018874,-0.0077,1.406
11024.00,7.464013,25.03322,-0.000171,24.018046,-0.0077,1.406
11026.00,7.464673,25.03333,-0.000171,24.018742,-0.0077,1.406
11028.00,7.464886,25.03374,-0.000172,24.018580,-0.0077,1.406
11030.00,7.464241,25.03389,-0.000172,24.018263,-0.0077,1.405
11032.00,7.463153,25.03271,-0.000170,24.018773,-0.0077,1.406
11034.00,7.463553,25.03265,-0.000170,24.018174,-0.0077,1.406
11036.00,7.464211,25.03315,-0.000170,24.018512,-0.0077,1.406
11038.00,7.464014,25.03296,-0.000170,24.018941,-0.0077,1.406
11040.00,7.463856,25.03410,-0.000171,24.019039,-0.0077,1.406
11042.00,7.463786,25.03472,-0.000171,24.018468,-0.0077,1.406
11044.00,7.464064,25.03469,-0.000171,24.018080,-0.0077,1.406
11046.00,7.463413,25.03448,-0.000171,24.018412,-0.0076,1.406
11048.00,7.463101,25.03438,-0.000172,24.018399,-0.0077,1.406
11050.00,7.464000,25.03436,-0.000170,24.017699,-0.0077,1.405
11052.00,7.464198,25.03383,-0.000170,24.018501,-0.0076,1.406
11054.00,7.464395,25.03339,-0.000172,24.018731,-0.0076,1.406
11056.00,7.465117,25.03467,-0.000171,24.018921,-0.0077,1.405
11058.00,7.464868,25.03548,-0.000171,24.019121,-0.0076,1.406
11060.00,7.465425,25.03559,-0.000170,24.018473,-0.0077,1.406
11062.00,7.465056,25.03555,-0.000170,24.018307,-0.0077,1.406
11064.00,7.465320,25.03532,-0.000169,24.018425,-0.0077,1.406
11066.00,7.464645,25.03609,-0.000171,24.018209,-0.0077,1.405
11068.00,7.464479,25.03546,-0.000171,24.017879,-0.0076,1.406
11070.00,7.464759,25.03378,-0.000171,24.018709,-0.0077,1.406
11072.00,7.464917,25.03334,-0.000170,24.018749,-0.0077,1.406
11074.00,7.465164,25.03336,-0.000171,24.018363,-0.0076,1.406
11076.00,7.464643,25.03392,-0.000171,24.018055,-0.0077,1.406
11078.00,7.464348,25.03496,-0.000170,24.019159,-0.0077,1.405
11080.00,7.463448,25.03499,-0.000171,24.018620,-0.0077,1.405
11082.00,7.463853,25.03454,-0.000171,24.018501,-0.0077,1.406
11084.00,7.464137,25.03415,-0.000171,24.018298,-0.0077,1.406
11086.00,7.464110,25.03469,-0.000171,24.018562,-0.0076,1.406
11088.00,7.464140,25.03463,-0.000171,24.017573,-0.0077,1.406
11090.00,7.464228,25.03498,-0.000171,24.017640,-0.0077,1.406
11092.00,7.464831,25.03466,-0.000171,24.018385,-0.0077,1.406
11094.00,7.465133,25.03378,-0.000171,24.018758,-0.0077,1.406
11096.00,7.464875,25.03380,-0.000170,24.018135,-0.0077,1.405
11098.00,7.464709,25.03485,-0.000170,24.018319,-0.0077,1.406
11100.00,7.464497,25.03467,-0.000171,24.018718,-0.0077,1.406
11102.00,7.464884,25.03376,-0.000170,24.018472,-0.0077,1.405
11104.00,7.463897,25.03336,-0.000170,24.019293,-0.0077,1.406
11106.00,7.464782,25.03401,-0.000172,24.018858,-0.0077,1.405
11108.00,7.466225,25.03391,-0.000172,24.018084,-0.0077,1.406
11110.00,7.466660,25.03344,-0.000171,24.018180,-0.0077,1.406
11112.00,7.465678,25.03362,-0.000171,24.018865,-0.0077,1.406
11114.00,7.465795,25.03375,-0.000173,24.018249,-0.0077,1.406
11116.00,7.465122,25.03306,-0.000173,24.017912,-0.0077,1.406
11118.00,7.465634,25.03352,-0.000171,24.018153,-0.0077,1.405
11120.00,7.466966,25.03325,-0.000172,24.018727,-0.0077,1.406
11122.00,7.467208,25.03359,-0.000172,24.018419,-0.0077,1.405
11124.00,7.466980,25.03298,-0.000171,24.018345,-0.0077,1.406
11126.00,7.466498,25.03367,-0.000171,24.018164,-0.0077,1.406
11128.00,7.466202,25.03375,-0.000171,24.018327,-0.0077,1.406
11130.00,7.465663,25.03403,-0.000170,24.018334,-0.0076,1.406
11132.00,7.465893,25.03420,-0.000171,24.018042,-0.0077,1.406
11134.00,7.465875,25.03334,-0.000171,24.018336,-0.0076,1.406
11136.00,7.465383,25.03452,-0.000171,24.018756,-0.0077,1.406
11138.00,7.465306,25.03385,-0.000170,24.018914,-0.0077,1.405
11140.00,7.465484,25.03372,-0.000171,24.018426,-0.0077,1.406
11142.00,7.464341,25.03286,-0.000172,24.018461,-0.0077,1.406
11144.00,7.463930,25.03341,-0.000172,24.018133,-0.0077,1.406
11146.00,7.463853,25.03325,-0.000171,24.017881,-0.0077,1.406
11148.00,7.464893,25.03335,-0.000172,24.018004,-0.0077,1.406
11150.00,7.465315,25.03304,-0.000172,24.018127,-0.0077,1.406
11152.00,7.464812,25.03364,-0.000172,24.018249,-0.0077,1.406
11154.00,7.464829,25.03286,-0.000171,24.017781,-0.0077,1.406
11156.00,7.465742,25.03238,-0.000172,24.018144,-0.0077,1.407
11158.00,7.465565,25.03361,-0.000172,24.018064,-0.0077,1.406
11160.00,7.465280,25.03316,-0.000171,24.018410,-0.0077,1.406
11162.00,7.465698,25.03287,-0.000171,24.018912,-0.0077,1.406
11164.00,7.465124,25.03335,-0.000171,24.018368,-0.0077,1.406
11166.00,7.464982,25.03244,-0.000170,24.018299,-0.0077,1.406
11168.00,7.464951,25.03325,-0.000171,24.018798,-0.0077,1.405
11170.00,7.465247,25.03373,-0.000171,24.018174,-0.0077,1.406
11172.00,7.465314,25.03350,-0.000171,24.018963,-0.0077,1.406
11174.00,7.464321,25.03277,-0.000171,24.018896,-0.0077,1.407
11176.00,7.463604,25.03299,-0.000172,24.018245,-0.0077,1.406
11178.00,7.464370,25.03230,-0.000173,24.018294,-0.0076,1.406
11180.00,7.464830,25.03213,-0.000171,24.017935,-0.0077,1.406
11182.00,7.464612,25.03226,-0.000172,24.018216,-0.0077,1.406
11184.00,7.463836,25.03203,-0.000171,24.018305,-0.0077,1.406
11186.00,7.463123,25.03260,-0.000171,24.018200,-0.0077,1.406
11188.00,7.463735,25.03345,-0.000171,24.018209,-0.0077,1.406
11190.00,7.464629,25.03323,-0.000172,24.018406,-0.0077,1.406
11192.00,7.464672,25.03323,-0.000172,24.017812,-0.0077,1.406
11194.00,7.464562,25.03297,-0.000171,24.018131,-0.0077,1.406
11196.00,7.464504,25.03278,-0.000172,24.017988,-0.0077,1.406
11198.00,7.464326,25.03272,-0.000174,24.018200,-0.0077,1.406
11200.00,7.463790,25.03262,-0.000173,24.017950,-0.0077,1.406
11202.00,7.464494,25.03266,-0.000172,24.018069,-0.0077,1.406
11204.00,7.464083,25.03243,-0.000170,24.018075,-0.0077,1.406
11206.00,7.464267,25.03281,-0.000170,24.018278,-0.0076,1.406
11208.00,7.464254,25.03320,-0.000171,24.018363,-0.0077,1.406
11210.00,7.464855,25.03181,-0.000169,24.018000,-0.0077,1.406
11212.00,7.465183,25.03241,-0.000172,24.018240,-0.0076,1.406
11214.00,7.464871,25.03287,-0.000170,24.018570,-0.0077,1.406
11216.00,7.465040,25.03212,-0.000170,24.018178,-0.0077,1.406
11218.00,7.464509,25.03243,-0.000170,24.018512,-0.0076,1.406
11220.00,7.464019,25.03300,-0.000171,24.018584,-0.0077,1.406
11222.00,7.463667,25.03279,-0.000171,24.018318,-0.0076,1.406
11224.00,7.464340,25.03319,-0.000168,24.019021,-0.0077,1.405
11226.00,7.464231,25.03316,-0.000168,24.017984,-0.0077,1.406
11228.00,7.463079,25.03312,-0.000170,24.018256,-0.0077,1.406
11230.00,7.463139,25.03201,-0.000170,24.017819,-0.0077,1.406
11232.00,7.463441,25.03256,-0.000171,24.018432,-0.0077,1.406
11234.00,7.463416,25.03303,-0.000171,24.018236,-0.0077,1.406
11236.00,7.463616,25.03349,-0.000170,24.018098,-0.0077,1.406
11238.00,7.463477,25.03328,-0.000169,24.018154,-0.0077,1.406
11240.00,7.463612,25.03312,-0.000170,24.017525,-0.0077,1.406
11242.00,7.464541,25.03344,-0.000171,24.018377,-0.0077,1.406
11244.00,7.464322,25.03337,-0.000171,24.018049,-0.0077,1.406
11246.00,7.464442,25.03285,-0.000172,24.018831,-0.0076,1.406
11248.00,7.464518,25.03326,-0.000171,24.018330,-0.0077,1.405
11250.00,7.465011,25.03454,-0.000171,24.018794,-0.0077,1.406
11252.00,7.464837,25.03345,-0.000171,24.018609,-0.0077,1.406
11254.00,7.465042,25.03303,-0.000172,24.018492,-0.0076,1.407
11256.00,7.464565,25.03363,-0.000171,24.018414,-0.0077,1.406
11258.00,7.464512,25.03428,-0.000172,24.018700,-0.0076,1.406
11260.00,7.464294,25.03385,-0.000171,24.018619,-0.0076,1.406
11262.00,7.464687,25.03377,-0.000169,24.018318,-0.0077,1.405
11264.00,7.464980,25.03435,-0.000171,24.018907,-0.0077,1.406
11266.00,7.464793,25.03494,-0.000171,24.019108,-0.0076,1.406
11268.00,7.464895,25.03390,-0.000170,24.018927,-0.0077,1.406
11270.00,7.464407,25.03411,-0.000169,24.018218,-0.0077,1.406
11272.00,7.464636,25.03449,-0.000171,24.018829,-0.0077,1.406
11274.00,7.465163,25.03520,-0.000170,24.018018,-0.0076,1.406
11276.00,7.465113,25.03520,-0.000171,24.017542,-0.0077,1.406
11278.00,7.464940,25.03475,-0.000170,24.018207,-0.0077,1.406
11280.00,7.464878,25.03468,-0.000170,24.018162,-0.0077,1.406
11282.00,7.465399,25.03444,-0.000172,24.018539,-0.0076,1.406
11284.00,7.466135,25.03444,-0.000171,24.019135,-0.0076,1.406
11286.00,7.465635,25.03491,-0.000171,24.018774,-0.0076,1.406
11288.00,7.465286,25.03416,-0.000169,24.018162,-0.0077,1.406
11290.00,7.465390,25.03463,-0.000171,24.018785,-0.0077,1.406
11292.00,7.465343,25.03381,-0.000172,24.018803,-0.0076,1.406
11294.00,7.464991,25.03456,-0.000171,24.018135,-0.0077,1.406
11296.00,7.465700,25.03444,-0.000171,24.017875,-0.0077,1.406
11298.00,7.466106,25.03435,-0.000172,24.018046,-0.0076,1.406
11300.00,7.465857,25.03470,-0.000171,24.018312,-0.0077,1.406
11302.00,7.465099,25.03477,-0.000172,24.019413,-0.0076,1.406
11304.00,7.464839,25.03523,-0.000170,24.018825,-0.0077,1.406
11306.00,7.465027,25.03536,-0.000172,24.019035,-0.0076,1.406
11308.00,7.464387,25.03447,-0.000172,24.019019,-0.0076,1.406
11310.00,7.464558,25.03531,-0.000170,24.019445,-0.0077,1.406
11312.00,7.465039,25.03512,-0.000172,24.018822,-0.0076,1.406
11314.00,7.465248,25.03429,-0.000171,24.018444,-0.0076,1.406
11316.00,7.464310,25.03486,-0.000170,24.018247,-0.0076,1.407
11318.00,7.464130,25.03459,-0.000171,24.018673,-0.0076,1.406
11320.00,7.464957,25.03414,-0.000169,24.018727,-0.0077,1.405
11322.00,7.465404,25.03469,-0.000171,24.018948,-0.0076,1.406
11324.00,7.464995,25.03530,-0.000170,24.018261,-0.0076,1.406
11326.00,7.464347,25.03487,-0.000173,24.018296,-0.0076,1.406
11328.00,7.464035,25.03509,-0.000171,24.018686,-0.0077,1.406
11330.00,7.465335,25.03411,-0.000171,24.018744,-0.0076,1.406
11332.00,7.465010,25.03345,-0.000169,24.018988,-0.0076,1.406
11334.00,7.465296,25.03354,-0.000172,24.018950,-0.0076,1.406
11336.00,7.464754,25.03425,-0.000171,24.018725,-0.0077,1.407
11338.00,7.464964,25.03384,-0.000171,24.018251,-0.0077,1.406
11340.00,7.464655,25.03329,-0.000168,24.018075,-0.0077,1.406
11342.00,7.465102,25.03349,-0.000169,24.018022,-0.0077,1.406
11344.00,7.464774,25.03338,-0.000168,24.018909,-0.0077,1.406
11346.00,7.464797,25.03340,-0.000171,24.018831,-0.0076,1.406
11348.00,7.465473,25.03411,-0.000171,24.018209,-0.0076,1.406
11350.00,7.465821,25.03408,-0.000171,24.018466,-0.0077,1.406
11352.00,7.465304,25.03386,-0.000169,24.018575,-0.0077,1.406
11354.00,7.464485,25.03498,-0.000170,24.019126,-0.0076,1.406
11356.00,7.464073,25.03469,-0.000170,24.019025,-0.0076,1.406
11358.00,7.463342,25.03427,-0.000170,24.018745,-0.0077,1.406
11360.00,7.464631,25.03472,-0.000171,24.017888,-0.0076,1.406
11362.00,7.465382,25.03514,-0.000170,24.018426,-0.0076,1.406
11364.00,7.465802,25.03545,-0.000171,24.018367,-0.0077,1.407
11366.00,7.465931,25.03523,-0.000170,24.018633,-0.0076,1.406
11368.00,7.464973,25.03455,-0.000171,24.018727,-0.0076,1.406
11370.00,7.464592,25.03454,-0.000172,24.018354,-0.0077,1.406
11372.00,7.464536,25.03337,-0.000169,24.018513,-0.0076,1.406
11374.00,7.464734,25.03411,-0.000171,24.019133,-0.0076,1.407
11376.00,7.463978,25.03369,-0.000172,24.019335,-0.0077,1.406
11378.00,7.463938,25.03410,-0.000171,24.018905,-0.0076,1.406
11380.00,7.464167,25.03410,-0.000171,24.018974,-0.0076,1.406
11382.00,7.465340,25.03402,-0.000172,24.018812,-0.0076,1.406
11384.00,7.466288,25.03379,-0.000173,24.018209,-0.0076,1.406
11386.00,7.465864,25.03345,-0.000172,24.018245,-0.0076,1.406
11388.00,7.465203,25.03273,-0.000171,24.018017,-0.0077,1.406
11390.00,7.464130,25.03288,-0.000170,24.018430,-0.0077,1.406
11392.00,7.464014,25.03289,-0.000170,24.017953,-0.0077,1.406
11394.00,7.463222,25.03293,-0.000171,24.018060,-0.0076,1.406
11396.00,7.462908,25.03330,-0.000171,24.018486,-0.0076,1.406
11398.00,7.463183,25.03332,-0.000171,24.018992,-0.0077,1.406
11400.00,7.463385,25.03461,-0.000170,24.018856,-0.0077,1.407
11402.00,7.462511,25.03506,-0.000171,24.018397,-0.0076,1.406
11404.00,7.463058,25.03493,-0.000171,24.018564,-0.0076,1.406
@19,12.0000,24.0
11406.00,7.462681,25.03396,-0.000171,24.018361,-0.0077,1.406
11408.00,7.457444,25.03411,-0.000170,24.018194,-0.0077,1.405
11410.00,7.452216,25.03456,-0.000170,24.019088,-0.0076,1.405
11412.00,7.447181,25.03438,-0.000169,24.018760,-0.0077,1.405
11414.00,7.443365,25.03475,-0.000170,24.018745,-0.0077,1.405
11416.00,7.442104,25.03421,-0.000171,24.018564,-0.0076,1.407
11418.00,7.441644,25.03379,-0.000173,24.018814,-0.0076,1.407
11420.00,7.441597,25.03324,-0.000173,24.018845,-0.0077,1.407
11422.00,7.441240,25.03310,-0.000172,24.018441,-0.0077,1.407
11424.00,7.440202,25.03374,-0.000173,24.018628,-0.0076,1.408
11426.00,7.439506,25.03411,-0.000172,24.018461,-0.0077,1.408
11428.00,7.439597,25.03378,-0.000173,24.018619,-0.0077,1.407
11430.00,7.440993,25.03267,-0.000171,24.018209,-0.0076,1.407
11432.00,7.447093,25.03226,-0.000171,24.018684,-0.0076,1.407
11434.00,7.454559,25.03318,-0.000171,24.018947,-0.0076,1.408
11436.00,7.460668,25.03344,-0.000173,24.018927,-0.0076,1.408
11438.00,7.463753,25.03303,-0.000172,24.018423,-0.0077,1.408
11440.00,7.464675,25.03281,-0.000173,24.018272,-0.0077,1.408
11442.00,7.466291,25.03396,-0.000171,24.018555,-0.0076,1.407
11444.00,7.467853,25.03357,-0.000169,24.018098,-0.0077,1.407
11446.00,7.468538,25.03456,-0.000171,24.018450,-0.0077,1.406
11448.00,7.468091,25.03422,-0.000170,24.018220,-0.0076,1.406
11450.00,7.468713,25.03348,-0.000169,24.017973,-0.0077,1.406
11452.00,7.470037,25.03424,-0.000170,24.018807,-0.0076,1.406
11454.00,7.469688,25.03422,-0.000169,24.019141,-0.0077,1.406
11456.00,7.468322,25.03395,-0.000170,24.018018,-0.0076,1.407
11458.00,7.467867,25.03314,-0.000170,24.018591,-0.0076,1.406
11460.00,7.467786,25.03226,-0.000169,24.018327,-0.0076,1.406
11462.00,7.467370,25.03296,-0.000170,24.018493,-0.0077,1.406
11464.00,7.467321,25.03378,-0.000169,24.018845,-0.0076,1.407
11466.00,7.467545,25.03317,-0.000169,24.018160,-0.0076,1.406
11468.00,7.467237,25.03374,-0.000169,24.018151,-0.0077,1.406
11470.00,7.466223,25.03323,-0.000170,24.018539,-0.0077,1.406
11472.00,7.465821,25.03321,-0.000171,24.018571,-0.0077,1.406
11474.00,7.465865,25.03345,-0.000172,24.018015,-0.0076,1.407
11476.00,7.465559,25.03381,-0.000171,24.018856,-0.0077,1.406
11478.00,7.465911,25.03390,-0.000170,24.018890,-0.0077,1.406
11480.00,7.466475,25.03390,-0.000169,24.018425,-0.0077,1.406
11482.00,7.467174,25.03403,-0.000170,24.018599,-0.0077,1.406
11484.00,7.467249,25.03409,-0.000170,24.019066,-0.0076,1.406
11486.00,7.467354,25.03470,-0.000170,24.018182,-0.0076,1.406
11488.00,7.466772,25.03443,-0.000170,24.019150,-0.0076,1.406
11490.00,7.467302,25.03468,-0.000170,24.019119,-0.0076,1.406
11492.00,7.467734,25.03346,-0.000171,24.018530,-0.0076,1.406
11494.00,7.467018,25.03357,-0.000170,24.018479,-0.0076,1.406
11496.00,7.466829,25.03415,-0.000169,24.017991,-0.0077,1.406
11498.00,7.466910,25.03543,-0.000172,24.018814,-0.0077,1.406
11500.00,7.466529,25.03488,-0.000171,24.018939,-0.0076,1.407
11502.00,7.466394,25.03575,-0.000171,24.018695,-0.0076,1.406
11504.00,7.466602,25.03618,-0.000171,24.018934,-0.0077,1.406
11506.00,7.466170,25.03580,-0.000171,24.018640,-0.0077,1.407
11508.00,7.466003,25.03546,-0.000170,24.018791,-0.0076,1.407
11510.00,7.466082,25.03546,-0.000170,24.018849,-0.0076,1.407
11512.00,7.466269,25.03485,-0.000171,24.018564,-0.0076,1.405
11514.00,7.466173,25.03466,-0.000172,24.018537,-0.0076,1.406
11516.00,7.466473,25.03433,-0.000171,24.017962,-0.0077,1.407
11518.00,7.466536,25.03468,-0.000170,24.019110,-0.0077,1.406
11520.00,7.466630,25.03621,-0.000171,24.018840,-0.0076,1.407
11522.00,7.466233,25.03598,-0.000170,24.018383,-0.0077,1.407
11524.00,7.467495,25.03538,-0.000171,24.019142,-0.0077,1.406
11526.00,7.467931,25.03543,-0.000170,24.017794,-0.0077,1.406
11528.00,7.466964,25.03447,-0.000170,24.018448,-0.0077,1.406
11530.00,7.466018,25.03445,-0.000170,24.019619,-0.0077,1.407
11532.00,7.466194,25.03614,-0.000171,24.018240,-0.0076,1.406
11534.00,7.466608,25.03665,-0.000170,24.018285,-0.0077,1.406
11536.00,7.465728,25.03595,-0.000171,24.018343,-0.0077,1.406
11538.00,7.465435,25.03591,-0.000169,24.018624,-0.0077,1.406
11540.00,7.465144,25.03549,-0.000170,24.018727,-0.0076,1.407
11542.00,7.464666,25.03522,-0.000170,24.018901,-0.0077,1.406
11544.00,7.464988,25.03525,-0.000171,24.018421,-0.0076,1.406
11546.00,7.464807,25.03602,-0.000170,24.018811,-0.0076,1.406
11548.00,7.465032,25.03604,-0.000170,24.018506,-0.0077,1.406
11550.00,7.464827,25.03558,-0.000171,24.019295,-0.0076,1.406
11552.00,7.465208,25.03541,-0.000171,24.019055,-0.0076,1.406
11554.00,7.465981,25.03555,-0.000171,24.018265,-0.0076,1.406
11556.00,7.465831,25.03546,-0.000170,24.018638,-0.0076,1.406
11558.00,7.465579,25.03501,-0.000169,24.018673,-0.0077,1.407
11560.00,7.465513,25.03567,-0.000172,24.018064,-0.0077,1.407
11562.00,7.464301,25.03593,-0.000171,24.018406,-0.0077,1.406
11564.00,7.464177,25.03575,-0.000170,24.019124,-0.0077,1.406
11566.00,7.464696,25.03535,-0.000171,24.018408,-0.0076,1.407
11568.00,7.464801,25.03567,-0.000171,24.018561,-0.0076,1.407
11570.00,7.464038,25.03575,-0.000171,24.018847,-0.0076,1.406
11572.00,7.464188,25.03583,-0.000171,24.018965,-0.0076,1.406
11574.00,7.464509,25.03598,-0.000170,24.018363,-0.0076,1.406
11576.00,7.464714,25.03615,-0.000169,24.018388,-0.0076,1.406
11578.00,7.465104,25.03590,-0.000170,24.018664,-0.0077,1.406
11580.00,7.465799,25.03559,-0.000171,24.018983,-0.0077,1.406
11582.00,7.465877,25.03568,-0.000170,24.019547,-0.0077,1.406
11584.00,7.465923,25.03515,-0.000170,24.019585,-0.0076,1.407
11586.00,7.464925,25.03558,-0.000171,24.018974,-0.0077,1.406
11588.00,7.463871,25.03636,-0.000172,24.018446,-0.0076,1.407
11590.00,7.463309,25.03565,-0.000170,24.018575,-0.0077,1.406
11592.00,7.464144,25.03551,-0.000170,24.019409,-0.0077,1.406
11594.00,7.464257,25.03608,-0.000172,24.018214,-0.0076,1.407
11596.00,7.463925,25.03560,-0.000172,24.018274,-0.0076,1.407
11598.00,7.463358,25.03514,-0.000172,24.018479,-0.0076,1.407
11600.00,7.462624,25.03515,-0.000171,24.018459,-0.0076,1.406
11602.00,7.463049,25.03528,-0.000172,24.018829,-0.0077,1.406
11604.00,7.463315,25.03531,-0.000167,24.018852,-0.0076,1.406
11606.00,7.463653,25.03532,-0.000167,24.018678,-0.0077,1.407
11608.00,7.464280,25.03445,-0.000169,24.018899,-0.0076,1.406
11610.00,7.463967,25.03510,-0.000171,24.019001,-0.0076,1.406
11612.00,7.463921,25.03465,-0.000170,24.018098,-0.0077,1.407
11614.00,7.464031,25.03482,-0.000170,24.018591,-0.0076,1.407
11616.00,7.464464,25.03512,-0.000171,24.018174,-0.0076,1.406
11618.00,7.465419,25.03536,-0.000171,24.018909,-0.0076,1.406
11620.00,7.465480,25.03469,-0.000172,24.019233,-0.0077,1.406
11622.00,7.465574,25.03442,-0.000171,24.018383,-0.0077,1.406
11624.00,7.465232,25.03474,-0.000171,24.018660,-0.0077,1.407
11626.00,7.464595,25.03480,-0.000170,24.018713,-0.0076,1.406
11628.00,7.464390,25.03482,-0.000170,24.018290,-0.0076,1.407
11630.00,7.463896,25.03526,-0.000170,24.018171,-0.0076,1.407
11632.00,7.464103,25.03576,-0.000171,24.018499,-0.0077,1.406
11634.00,7.464160,25.03520,-0.000171,24.018648,-0.0077,1.407
11636.00,7.464620,25.03496,-0.000171,24.018522,-0.0076,1.407
11638.00,7.464677,25.03526,-0.000170,24.018548,-0.0076,1.406
11640.00,7.464302,25.03455,-0.000171,24.019043,-0.0077,1.406
11642.00,7.464031,25.03490,-0.000171,24.018992,-0.0076,1.406
11644.00,7.463649,25.03457,-0.000170,24.018662,-0.0076,1.407
11646.00,7.463452,25.03452,-0.000171,24.018928,-0.0077,1.407
11648.00,7.463346,25.03423,-0.000171,24.018037,-0.0077,1.406
11650.00,7.463267,25.03480,-0.000171,24.017971,-0.0077,1.406
11652.00,7.463540,25.03494,-0.000172,24.018608,-0.0076,1.406
11654.00,7.463738,25.03535,-0.000172,24.018916,-0.0076,1.406
11656.00,7.463430,25.03606,-0.000172,24.017984,-0.0076,1.406
11658.00,7.462869,25.03566,-0.000169,24.018408,-0.0076,1.406
11660.00,7.463272,25.03527,-0.000170,24.018644,-0.0076,1.407
11662.00,7.463826,25.03552,-0.000170,24.019088,-0.0076,1.406
11664.00,7.463249,25.03545,-0.000170,24.018905,-0.0077,1.407
11666.00,7.464031,25.03615,-0.000169,24.019030,-0.0076,1.407
11668.00,7.465367,25.03613,-0.000171,24.018997,-0.0076,1.407
11670.00,7.465836,25.03570,-0.000171,24.019173,-0.0076,1.407
11672.00,7.465330,25.03570,-0.000171,24.018325,-0.0076,1.407
11674.00,7.464422,25.03573,-0.000170,24.018512,-0.0077,1.406
11676.00,7.463516,25.03622,-0.000169,24.018336,-0.0077,1.406
11678.00,7.463212,25.03595,-0.000170,24.017883,-0.0076,1.407
11680.00,7.463262,25.03520,-0.000171,24.018852,-0.0077,1.407
11682.00,7.463504,25.03524,-0.000172,24.018976,-0.0077,1.407
11684.00,7.464246,25.03546,-0.000171,24.018057,-0.0077,1.406
11686.00,7.464113,25.03498,-0.000171,24.018720,-0.0076,1.406
11688.00,7.462833,25.03588,-0.000170,24.018167,-0.0076,1.407
11690.00,7.462239,25.03642,-0.000170,24.019367,-0.0076,1.406
11692.00,7.462983,25.03658,-0.000169,24.019278,-0.0076,1.405
11694.00,7.463911,25.03641,-0.000168,24.018843,-0.0076,1.406
11696.00,7.463741,25.03625,-0.000169,24.018399,-0.0076,1.407
11698.00,7.463599,25.03628,-0.000169,24.018878,-0.0076,1.406
11700.00,7.464066,25.03726,-0.000170,24.018434,-0.0077,1.407
11702.00,7.463693,25.03708,-0.000171,24.018290,-0.0077,1.407
11704.00,7.462654,25.03666,-0.000171,24.018066,-0.0077,1.407
11706.00,7.461780,25.03681,-0.000171,24.018368,-0.0077,1.407
11708.00,7.462474,25.03641,-0.000170,24.018044,-0.0076,1.406
11710.00,7.462474,25.03613,-0.000169,24.019001,-0.0076,1.407
11712.00,7.463260,25.03603,-0.000170,24.019099,-0.0076,1.406
11714.00,7.463572,25.03655,-0.000168,24.019010,-0.0077,1.406
11716.00,7.463559,25.03660,-0.000172,24.018504,-0.0076,1.407
11718.00,7.463500,25.03607,-0.000171,24.018502,-0.0076,1.406
11720.00,7.462810,25.03625,-0.000170,24.018820,-0.0077,1.407
11722.00,7.463259,25.03692,-0.000171,24.018693,-0.0077,1.406
11724.00,7.464315,25.03603,-0.000170,24.018662,-0.0077,1.407
11726.00,7.463610,25.03544,-0.000171,24.018463,-0.0077,1.406
11728.00,7.463749,25.03647,-0.000171,24.018234,-0.0076,1.406
11730.00,7.464215,25.03645,-0.000170,24.019054,-0.0077,1.406
11732.00,7.464231,25.03632,-0.000171,24.019442,-0.0077,1.406
11734.00,7.464264,25.03574,-0.000170,24.018321,-0.0077,1.406
11736.00,7.464374,25.03522,-0.000169,24.018620,-0.0077,1.406
11738.00,7.464742,25.03545,-0.000169,24.018952,-0.0077,1.407
11740.00,7.464476,25.03567,-0.000172,24.018546,-0.0076,1.407
11742.00,7.464635,25.03604,-0.000172,24.018289,-0.0077,1.407
11744.00,7.463840,25.03552,-0.000172,24.018486,-0.0077,1.407
11746.00,7.463887,25.03520,-0.000172,24.019610,-0.0076,1.406
11748.00,7.464015,25.03552,-0.000169,24.018412,-0.0077,1.407
11750.00,7.464326,25.03599,-0.000171,24.018218,-0.0077,1.407
11752.00,7.464028,25.03529,-0.000171,24.018561,-0.0077,1.407
11754.00,7.464426,25.03581,-0.000170,24.018321,-0.0076,1.406
11756.00,7.464365,25.03555,-0.000171,24.018664,-0.0076,1.406
11758.00,7.464041,25.03457,-0.000172,24.018405,-0.0076,1.407
11760.00,7.463871,25.03412,-0.000172,24.018278,-0.0076,1.407
11762.00,7.463284,25.03445,-0.000171,24.018245,-0.0076,1.407
11764.00,7.463632,25.03503,-0.000170,24.018706,-0.0076,1.407
11766.00,7.463873,25.03494,-0.000171,24.018760,-0.0076,1.407
11768.00,7.463797,25.03530,-0.000171,24.018319,-0.0076,1.406
11770.00,7.463781,25.03480,-0.000171,24.018357,-0.0076,1.406
11772.00,7.463853,25.03548,-0.000170,24.018501,-0.0076,1.407
11774.00,7.464525,25.03517,-0.000171,24.018477,-0.0077,1.407
11776.00,7.464579,25.03479,-0.000170,24.018274,-0.0076,1.406
11778.00,7.464723,25.03509,-0.000170,24.018934,-0.0076,1.407
11780.00,7.464671,25.03554,-0.000170,24.018575,-0.0077,1.407
11782.00,7.464089,25.03517,-0.000171,24.018269,-0.0077,1.407
11784.00,7.463580,25.03565,-0.000171,24.018704,-0.0077,1.407
11786.00,7.463376,25.03561,-0.000171,24.018671,-0.0077,1.407
11788.00,7.463663,25.03564,-0.000171,24.019514,-0.0077,1.407
11790.00,7.464700,25.03537,-0.000171,24.019577,-0.0077,1.406
11792.00,7.464729,25.03536,-0.000170,24.018211,-0.0077,1.406
11794.00,7.464373,25.03556,-0.000171,24.018648,-0.0077,1.407
11796.00,7.464097,25.03567,-0.000171,24.018579,-0.0077,1.407
11798.00,7.464764,25.03540,-0.000171,24.018452,-0.0077,1.407
11800.00,7.464562,25.03563,-0.000171,24.017864,-0.0077,1.407
11802.00,7.464043,25.03479,-0.000170,24.018169,-0.0077,1.407
11804.00,7.464147,25.03536,-0.000171,24.019086,-0.0077,1.407
11806.00,7.463831,25.03484,-0.000171,24.018477,-0.0077,1.407
11808.00,7.463679,25.03563,-0.000171,24.018678,-0.0076,1.407
11810.00,7.463423,25.03665,-0.000172,24.018638,-0.0077,1.408
11812.00,7.462809,25.03621,-0.000171,24.018162,-0.0077,1.407
11814.00,7.463274,25.03571,-0.000171,24.017873,-0.0077,1.407
11816.00,7.463212,25.03560,-0.000171,24.019208,-0.0077,1.407
11818.00,7.462860,25.03495,-0.000171,24.018655,-0.0076,1.406
11820.00,7.463094,25.03520,-0.000171,24.018223,-0.0076,1.407
11822.00,7.463063,25.03534,-0.000170,24.018736,-0.0076,1.406
11824.00,7.463280,25.03559,-0.000170,24.018396,-0.0077,1.406
11826.00,7.463048,25.03595,-0.000170,24.018502,-0.0077,1.407
11828.00,7.464037,25.03518,-0.000171,24.018164,-0.0077,1.407
11830.00,7.464691,25.03538,-0.000171,24.018778,-0.0077,1.407
11832.00,7.463386,25.03634,-0.000170,24.018013,-0.0077,1.407
11834.00,7.463029,25.03582,-0.000171,24.018414,-0.0077,1.407
11836.00,7.463804,25.03562,-0.000172,24.018457,-0.0076,1.406
11838.00,7.464167,25.03632,-0.000171,24.018515,-0.0077,1.407
11840.00,7.463516,25.03588,-0.000171,24.018046,-0.0077,1.407
11842.00,7.462957,25.03604,-0.000172,24.018584,-0.0077,1.407
11844.00,7.462878,25.03603,-0.000172,24.018303,-0.0077,1.407
11846.00,7.462212,25.03548,-0.000171,24.018602,-0.0076,1.407
11848.00,7.462484,25.03551,-0.000170,24.018626,-0.0077,1.407
11850.00,7.463025,25.03509,-0.000170,24.018599,-0.0076,1.407
11852.00,7.464073,25.03544,-0.000171,24.018948,-0.0077,1.407
11854.00,7.464022,25.03510,-0.000170,24.018791,-0.0077,1.407
11856.00,7.463186,25.03533,-0.000170,24.018060,-0.0077,1.406
11858.00,7.462770,25.03527,-0.000169,24.018142,-0.0077,1.407
11860.00,7.463499,25.03615,-0.000169,24.018222,-0.0077,1.407
11862.00,7.463688,25.03549,-0.000172,24.019052,-0.0077,1.407
11864.00,7.463199,25.03589,-0.000171,24.018590,-0.0077,1.407
11866.00,7.463293,25.03587,-0.000171,24.018774,-0.0077,1.407
11868.00,7.463321,25.03581,-0.000172,24.017944,-0.0077,1.406
11870.00,7.463324,25.03542,-0.000173,24.018401,-0.0077,1.407
11872.00,7.463225,25.03530,-0.000171,24.018080,-0.0076,1.406
11874.00,7.463830,25.03527,-0.000169,24.017868,-0.0077,1.406
11876.00,7.463422,25.03636,-0.000172,24.018165,-0.0076,1.407
11878.00,7.463517,25.03637,-0.000172,24.018287,-0.0076,1.407
11880.00,7.463375,25.03573,-0.000171,24.018783,-0.0077,1.407
11882.00,7.463748,25.03554,-0.000171,24.018434,-0.0077,1.407
11884.00,7.464027,25.03577,-0.000172,24.018626,-0.0077,1.406
11886.00,7.463699,25.03599,-0.000171,24.017933,-0.0077,1.406
11888.00,7.462651,25.03609,-0.000171,24.017814,-0.0077,1.407
11890.00,7.462680,25.03557,-0.000170,24.018216,-0.0077,1.407
11892.00,7.463010,25.03590,-0.000172,24.018015,-0.0077,1.407
11894.00,7.463613,25.03634,-0.000171,24.018367,-0.0077,1.407
11896.00,7.463896,25.03642,-0.000172,24.018600,-0.0076,1.407
11898.00,7.464167,25.03660,-0.000172,24.017930,-0.0077,1.407
11900.00,7.464284,25.03651,-0.000172,24.018590,-0.0077,1.406
11902.00,7.464474,25.03696,-0.000174,24.019184,-0.0077,1.407
11904.00,7.464083,25.03679,-0.000171,24.018200,-0.0077,1.407
11906.00,7.463999,25.03697,-0.000171,24.018564,-0.0077,1.407
11908.00,7.463515,25.03695,-0.000171,24.018151,-0.0076,1.407
11910.00,7.463632,25.03662,-0.000169,24.017902,-0.0076,1.407
11912.00,7.462905,25.03646,-0.000170,24.018189,-0.0077,1.407
11914.00,7.463183,25.03633,-0.000170,24.017850,-0.0077,1.407
11916.00,7.464093,25.03721,-0.000172,24.018628,-0.0077,1.407
11918.00,7.464228,25.03650,-0.000172,24.018682,-0.0077,1.407
11920.00,7.464125,25.03534,-0.000172,24.018334,-0.0077,1.407
11922.00,7.463292,25.03587,-0.000172,24.018399,-0.0077,1.407
11924.00,7.462697,25.03628,-0.000171,24.018713,-0.0077,1.406
11926.00,7.462911,25.03568,-0.000171,24.018502,-0.0077,1.406
11928.00,7.463236,25.03607,-0.000173,24.018455,-0.0077,1.407
11930.00,7.462637,25.03670,-0.000172,24.018878,-0.0077,1.407
11932.00,7.462424,25.03676,-0.000171,24.017993,-0.0077,1.407
11934.00,7.463378,25.03489,-0.000171,24.018412,-0.0077,1.407
11936.00,7.463656,25.03515,-0.000171,24.018557,-0.0077,1.406
11938.00,7.463812,25.03524,-0.000171,24.017663,-0.0077,1.407
11940.00,7.463300,25.03608,-0.000171,24.018506,-0.0077,1.407
11942.00,7.462887,25.03520,-0.000172,24.017556,-0.0077,1.408
11944.00,7.463198,25.03528,-0.000171,24.017979,-0.0077,1.407
11946.00,7.463584,25.03571,-0.000173,24.018644,-0.0077,1.407
11948.00,7.462933,25.03593,-0.000170,24.018352,-0.0077,1.406
11950.00,7.462151,25.03587,-0.000171,24.018116,-0.0077,1.407
11952.00,7.462539,25.03533,-0.000171,24.018299,-0.0077,1.407
11954.00,7.462622,25.03559,-0.000171,24.017897,-0.0077,1.407
11956.00,7.463436,25.03497,-0.000171,24.018031,-0.0076,1.407
11958.00,7.463645,25.03531,-0.000171,24.018928,-0.0077,1.407
11960.00,7.462645,25.03551,-0.000173,24.018823,-0.0077,1.407
11962.00,7.462629,25.03519,-0.000172,24.017859,-0.0076,1.407
11964.00,7.463358,25.03511,-0.000170,24.018448,-0.0077,1.407
11966.00,7.464149,25.03517,-0.000173,24.018412,-0.0077,1.406
11968.00,7.463190,25.03359,-0.000172,24.018488,-0.0077,1.407
11970.00,7.463523,25.03475,-0.000172,24.018463,-0.0077,1.407
11972.00,7.463810,25.03631,-0.000173,24.018372,-0.0077,1.407
11974.00,7.463242,25.03620,-0.000173,24.019521,-0.0076,1.407
11976.00,7.462995,25.03652,-0.000172,24.018823,-0.0076,1.407
11978.00,7.463421,25.03627,-0.000172,24.018187,-0.0077,1.407
11980.00,7.463696,25.03655,-0.000172,24.018744,-0.0077,1.407
11982.00,7.464010,25.03639,-0.000170,24.018499,-0.0077,1.407
11984.00,7.464468,25.03583,-0.000170,24.018408,-0.0077,1.407
11986.00,7.464636,25.03584,-0.000168,24.018974,-0.0077,1.407
11988.00,7.464686,25.03639,-0.000171,24.018009,-0.0077,1.408
11990.00,7.463158,25.03538,-0.000171,24.018762,-0.0077,1.407
11992.00,7.463311,25.03580,-0.000172,24.018185,-0.0077,1.407
11994.00,7.463979,25.03587,-0.000170,24.018145,-0.0077,1.407
11996.00,7.463773,25.03551,-0.000172,24.018860,-0.0077,1.407
11998.00,7.462820,25.03566,-0.000173,24.018707,-0.0077,1.407
12000.00,7.463549,25.03515,-0.000170,24.018722,-0.0077,1.407
12002.00,7.463999,25.03483,-0.000172,24.018573,-0.0077,1.407
12004.00,7.464120,25.03580,-0.000171,24.018707,-0.0077,1.407
@20,12.0000,24.0
12006.00,7.463639,25.03526,-0.000172,24.018528,-0.0077,1.407
12008.00,7.458150,25.03475,-0.000171,24.018046,-0.0077,1.406
12010.00,7.451934,25.03554,-0.000172,24.018671,-0.0077,1.405
12012.00,7.446968,25.03543,-0.000172,24.018145,-0.0077,1.406
12014.00,7.443558,25.03621,-0.000171,24.018444,-0.0077,1.407
12016.00,7.440775,25.03622,-0.000172,24.018359,-0.0077,1.407
12018.00,7.439708,25.03512,-0.000171,24.018234,-0.0077,1.407
12020.00,7.439458,25.03542,-0.000172,24.017837,-0.0077,1.408
12022.00,7.439637,25.03567,-0.000173,24.018008,-0.0077,1.408
12024.00,7.439217,25.03547,-0.000175,24.018127,-0.0077,1.408
12026.00,7.439995,25.03547,-0.000176,24.017959,-0.0077,1.408
12028.00,7.439161,25.03583,-0.000175,24.017741,-0.0077,1.408
12030.00,7.439203,25.03539,-0.000173,24.018338,-0.0077,1.408
12032.00,7.445031,25.03541,-0.000171,24.018909,-0.0077,1.409
12034.00,7.452571,25.03488,-0.000173,24.018586,-0.0077,1.409
12036.00,7.457877,25.03553,-0.000173,24.018774,-0.0077,1.409
12038.00,7.461929,25.03514,-0.000173,24.017906,-0.0076,1.408
12040.00,7.463789,25.03524,-0.000173,24.017529,-0.0077,1.408
12042.00,7.464529,25.03486,-0.000171,24.018194,-0.0077,1.408
12044.00,7.464715,25.03513,-0.000172,24.017520,-0.0077,1.408
12046.00,7.464770,25.03486,-0.000172,24.018633,-0.0077,1.408
12048.00,7.465920,25.03557,-0.000171,24.018774,-0.0077,1.407
12050.00,7.466704,25.03485,-0.000171,24.018245,-0.0076,1.407
12052.00,7.465991,25.03515,-0.000171,24.018350,-0.0077,1.407
12054.00,7.465368,25.03348,-0.000171,24.018376,-0.0077,1.407
12056.00,7.466363,25.03397,-0.000171,24.018136,-0.0077,1.407
12058.00,7.466713,25.03415,-0.000173,24.018111,-0.0077,1.407
12060.00,7.466132,25.03490,-0.000170,24.018939,-0.0076,1.407
12062.00,7.465997,25.03462,-0.000170,24.018495,-0.0077,1.407
12064.00,7.466094,25.03382,-0.000170,24.018463,-0.0076,1.407
12066.00,7.465272,25.03432,-0.000170,24.018640,-0.0077,1.407
12068.00,7.465075,25.03521,-0.000170,24.018874,-0.0077,1.407
12070.00,7.464801,25.03570,-0.000171,24.018531,-0.0076,1.407
12072.00,7.464442,25.03482,-0.000172,24.018832,-0.0076,1.407
12074.00,7.464740,25.03461,-0.000171,24.018274,-0.0077,1.407
12076.00,7.464885,25.03581,-0.000171,24.018258,-0.0077,1.407
12078.00,7.464964,25.03591,-0.000171,24.018553,-0.0077,1.407
12080.00,7.463807,25.03616,-0.000170,24.018314,-0.0077,1.407
12082.00,7.463860,25.03554,-0.000171,24.019289,-0.0077,1.407
12084.00,7.464025,25.03557,-0.000171,24.018876,-0.0077,1.407
12086.00,7.463506,25.03600,-0.000170,24.018956,-0.0076,1.407
12088.00,7.463771,25.03541,-0.000171,24.018202,-0.0077,1.407
12090.00,7.463744,25.03529,-0.000171,24.017678,-0.0077,1.407
12092.00,7.463854,25.03570,-0.000170,24.017823,-0.0077,1.407
12094.00,7.463671,25.03516,-0.000170,24.018189,-0.0077,1.407
12096.00,7.463891,25.03584,-0.000170,24.018954,-0.0077,1.407
12098.00,7.464883,25.03586,-0.000171,24.018811,-0.0076,1.408
12100.00,7.465132,25.03578,-0.000170,24.018008,-0.0076,1.406
12102.00,7.465420,25.03505,-0.000170,24.018718,-0.0077,1.406
12104.00,7.465321,25.03595,-0.000171,24.018570,-0.0077,1.407
12106.00,7.465174,25.03603,-0.000171,24.018702,-0.0077,1.407
12108.00,7.465637,25.03582,-0.000171,24.018963,-0.0077,1.407
12110.00,7.465616,25.03536,-0.000171,24.018546,-0.0077,1.407
12112.00,7.466023,25.03553,-0.000172,24.018722,-0.0077,1.408
12114.00,7.466435,25.03411,-0.000172,24.018403,-0.0077,1.407
12116.00,7.466551,25.03444,-0.000171,24.018154,-0.0077,1.407
12118.00,7.466024,25.03514,-0.000170,24.018307,-0.0076,1.406
12120.00,7.465477,25.03564,-0.000170,24.018298,-0.0077,1.407
12122.00,7.464937,25.03553,-0.000171,24.018713,-0.0077,1.407
12124.00,7.465202,25.03450,-0.000170,24.018004,-0.0077,1.407
12126.00,7.465430,25.03472,-0.000172,24.018309,-0.0077,1.407
12128.00,7.464268,25.03429,-0.000170,24.017872,-0.0077,1.407
12130.00,7.464094,25.03417,-0.000170,24.018287,-0.0077,1.407
12132.00,7.464099,25.03496,-0.000171,24.018682,-0.0077,1.407
12134.00,7.464459,25.03554,-0.000170,24.018348,-0.0077,1.407
12136.00,7.464664,25.03560,-0.000171,24.018778,-0.0077,1.407
12138.00,7.464603,25.03491,-0.000170,24.018564,-0.0076,1.407
12140.00,7.464568,25.03491,-0.000170,24.018856,-0.0077,1.407
12142.00,7.464248,25.03532,-0.000169,24.018493,-0.0077,1.406
12144.00,7.463613,25.03534,-0.000171,24.018684,-0.0076,1.407
12146.00,7.463763,25.03524,-0.000171,24.018818,-0.0077,1.407
12148.00,7.463732,25.03509,-0.000171,24.018626,-0.0077,1.407
12150.00,7.463702,25.03519,-0.000172,24.017562,-0.0076,1.407
12152.00,7.463445,25.03512,-0.000171,24.018963,-0.0076,1.406
12154.00,7.463827,25.03481,-0.000171,24.018521,-0.0076,1.406
12156.00,7.464336,25.03557,-0.000170,24.018359,-0.0076,1.408
12158.00,7.464374,25.03490,-0.000171,24.018492,-0.0077,1.407
12160.00,7.464609,25.03437,-0.000170,24.018399,-0.0077,1.407
12162.00,7.464260,25.03431,-0.000170,24.018778,-0.0077,1.407
12164.00,7.463639,25.03480,-0.000171,24.017982,-0.0077,1.407
12166.00,7.463082,25.03507,-0.000171,24.018628,-0.0077,1.407
12168.00,7.462693,25.03500,-0.000171,24.018555,-0.0077,1.407
12170.00,7.463257,25.03616,-0.000170,24.018176,-0.0077,1.407
12172.00,7.463698,25.03598,-0.000171,24.018397,-0.0077,1.407
12174.00,7.464154,25.03521,-0.000171,24.017616,-0.0077,1.407
12176.00,7.464404,25.03506,-0.000171,24.018024,-0.0077,1.407
12178.00,7.463893,25.03536,-0.000171,24.018702,-0.0077,1.407
12180.00,7.464017,25.03532,-0.000171,24.018809,-0.0077,1.407
12182.00,7.464210,25.03454,-0.000171,24.018267,-0.0076,1.407
12184.00,7.464390,25.03423,-0.000170,24.018856,-0.0076,1.407
12186.00,7.464264,25.03512,-0.000171,24.019733,-0.0077,1.407
12188.00,7.463657,25.03535,-0.000170,24.018497,-0.0077,1.407
12190.00,7.463074,25.03475,-0.000170,24.018238,-0.0077,1.407
12192.00,7.462832,25.03533,-0.000171,24.017926,-0.0077,1.407
12194.00,7.463132,25.03481,-0.000171,24.018553,-0.0076,1.407
12196.00,7.462915,25.03520,-0.000171,24.019336,-0.0076,1.407
12198.00,7.463351,25.03510,-0.000171,24.018417,-0.0077,1.407
12200.00,7.463002,25.03538,-0.000171,24.017957,-0.0077,1.407
12202.00,7.461551,25.03439,-0.000172,24.018015,-0.0077,1.407
12204.00,7.461595,25.03471,-0.000172,24.018269,-0.0077,1.407
12206.00,7.461761,25.03476,-0.000172,24.018118,-0.0077,1.408
12208.00,7.462705,25.03412,-0.000172,24.018376,-0.0077,1.407
12210.00,7.463516,25.03464,-0.000171,24.018600,-0.0076,1.407
12212.00,7.463025,25.03536,-0.000170,24.018357,-0.0077,1.407
12214.00,7.462823,25.03538,-0.000171,24.018113,-0.0076,1.407
12216.00,7.463256,25.03598,-0.000171,24.018236,-0.0077,1.407
12218.00,7.463688,25.03564,-0.000171,24.018466,-0.0077,1.407
12220.00,7.463139,25.03616,-0.000171,24.017988,-0.0077,1.407
12222.00,7.463122,25.03550,-0.000171,24.018062,-0.0077,1.407
12224.00,7.463667,25.03555,-0.000172,24.018325,-0.0077,1.408
12226.00,7.464126,25.03614,-0.000171,24.018735,-0.0077,1.407
12228.00,7.463891,25.03576,-0.000171,24.018414,-0.0077,1.407
12230.00,7.463575,25.03646,-0.000171,24.018241,-0.0076,1.407
12232.00,7.462649,25.03594,-0.000172,24.018227,-0.0077,1.407
12234.00,7.462607,25.03571,-0.000171,24.017968,-0.0077,1.407
12236.00,7.462215,25.03510,-0.000171,24.018265,-0.0076,1.407
12238.00,7.461762,25.03575,-0.000172,24.018310,-0.0076,1.407
12240.00,7.462704,25.03622,-0.000171,24.018818,-0.0077,1.408
12242.00,7.462141,25.03678,-0.000172,24.018591,-0.0077,1.407
12244.00,7.461578,25.03612,-0.000172,24.018392,-0.0077,1.407
12246.00,7.461800,25.03552,-0.000172,24.018104,-0.0077,1.407
12248.00,7.462254,25.03556,-0.000171,24.018907,-0.0077,1.407
12250.00,7.462578,25.03553,-0.000171,24.018258,-0.0077,1.407
12252.00,7.462887,25.03544,-0.000172,24.018307,-0.0077,1.408
12254.00,7.463358,25.03586,-0.000171,24.018557,-0.0077,1.407
12256.00,7.463752,25.03577,-0.000172,24.018276,-0.0077,1.407
12258.00,7.463722,25.03611,-0.000171,24.017941,-0.0077,1.407
12260.00,7.463969,25.03657,-0.000171,24.018158,-0.0077,1.407
12262.00,7.463945,25.03556,-0.000171,24.018254,-0.0077,1.406
12264.00,7.463841,25.03531,-0.000172,24.018038,-0.0077,1.406
12266.00,7.464129,25.03554,-0.000171,24.018367,-0.0077,1.407
12268.00,7.464629,25.03576,-0.000171,24.018446,-0.0077,1.407
12270.00,7.464504,25.03567,-0.000171,24.018783,-0.0076,1.407
12272.00,7.464103,25.03643,-0.000170,24.018316,-0.0076,1.407
12274.00,7.463800,25.03544,-0.000171,24.018162,-0.0077,1.408
12276.00,7.463975,25.03454,-0.000171,24.018513,-0.0077,1.408
12278.00,7.464538,25.03463,-0.000172,24.018722,-0.0077,1.406
12280.00,7.464003,25.03503,-0.000172,24.018385,-0.0077,1.407
12282.00,7.463140,25.03496,-0.000172,24.018495,-0.0077,1.407
12284.00,7.463122,25.03482,-0.000170,24.018638,-0.0077,1.407
12286.00,7.463981,25.03526,-0.000171,24.017752,-0.0077,1.407
12288.00,7.464420,25.03539,-0.000172,24.017866,-0.0077,1.406
12290.00,7.463591,25.03516,-0.000171,24.017962,-0.0077,1.407
12292.00,7.463222,25.03594,-0.000172,24.018187,-0.0077,1.407
12294.00,7.463597,25.03620,-0.000171,24.018724,-0.0077,1.408
12296.00,7.463981,25.03519,-0.000171,24.018240,-0.0077,1.408
12298.00,7.463572,25.03442,-0.000171,24.018316,-0.0077,1.407
12300.00,7.463135,25.03501,-0.000171,24.018435,-0.0077,1.406
12302.00,7.462885,25.03512,-0.000171,24.017875,-0.0077,1.407
12304.00,7.462620,25.03490,-0.000171,24.017786,-0.0077,1.407
12306.00,7.462492,25.03485,-0.000172,24.018075,-0.0076,1.407
12308.00,7.463804,25.03551,-0.000172,24.018700,-0.0077,1.407
12310.00,7.463665,25.03620,-0.000171,24.018241,-0.0077,1.407
12312.00,7.464309,25.03584,-0.000171,24.018461,-0.0077,1.407
12314.00,7.464019,25.03625,-0.000170,24.018140,-0.0076,1.408
12316.00,7.463143,25.03596,-0.000172,24.018316,-0.0077,1.407
12318.00,7.462677,25.03569,-0.000171,24.018477,-0.0077,1.407
12320.00,7.463169,25.03611,-0.000171,24.018831,-0.0077,1.407
12322.00,7.462637,25.03586,-0.000172,24.018495,-0.0076,1.407
12324.00,7.462024,25.03586,-0.000172,24.017875,-0.0077,1.407
12326.00,7.462737,25.03577,-0.000171,24.018336,-0.0077,1.407
12328.00,7.463313,25.03456,-0.000171,24.018035,-0.0077,1.407
12330.00,7.462866,25.03464,-0.000170,24.018028,-0.0077,1.407
12332.00,7.463025,25.03388,-0.000169,24.018700,-0.0077,1.407
12334.00,7.463870,25.03378,-0.000171,24.017962,-0.0077,1.408
12336.00,7.463045,25.03397,-0.000172,24.018386,-0.0077,1.407
12338.00,7.463519,25.03343,-0.000172,24.018548,-0.0077,1.407
12340.00,7.463155,25.03446,-0.000172,24.018658,-0.0077,1.407
12342.00,7.463425,25.03383,-0.000172,24.019155,-0.0077,1.407
12344.00,7.464226,25.03416,-0.000172,24.018058,-0.0076,1.406
12346.00,7.464767,25.03352,-0.000171,24.018338,-0.0077,1.407
12348.00,7.464532,25.03325,-0.000172,24.018234,-0.0077,1.407
12350.00,7.465206,25.03407,-0.000171,24.017879,-0.0076,1.407
12352.00,7.464233,25.03420,-0.000171,24.018359,-0.0076,1.408
12354.00,7.463103,25.03427,-0.000172,24.018432,-0.0077,1.408
12356.00,7.463674,25.03428,-0.000172,24.018602,-0.0076,1.407
12358.00,7.463723,25.03398,-0.000171,24.018367,-0.0077,1.407
12360.00,7.463541,25.03318,-0.000171,24.018341,-0.0077,1.408
12362.00,7.463585,25.03291,-0.000170,24.018303,-0.0077,1.407
12364.00,7.464351,25.03314,-0.000172,24.018738,-0.0077,1.408
12366.00,7.464273,25.03353,-0.000169,24.019414,-0.0077,1.407
12368.00,7.464542,25.03341,-0.000170,24.018513,-0.0077,1.408
12370.00,7.465001,25.03360,-0.000170,24.018314,-0.0077,1.407
12372.00,7.464722,25.03384,-0.000171,24.018620,-0.0077,1.408
12374.00,7.463940,25.03435,-0.000171,24.018713,-0.0077,1.407
12376.00,7.464245,25.03452,-0.000172,24.018198,-0.0077,1.407
12378.00,7.463909,25.03518,-0.000172,24.018504,-0.0077,1.407
12380.00,7.463024,25.03551,-0.000171,24.018087,-0.0077,1.408
12382.00,7.463396,25.03447,-0.000172,24.018006,-0.0077,1.408
12384.00,7.465019,25.03515,-0.000172,24.018142,-0.0076,1.407
12386.00,7.464883,25.03466,-0.000172,24.019130,-0.0077,1.407
12388.00,7.464122,25.03431,-0.000172,24.018367,-0.0077,1.407
12390.00,7.463450,25.03381,-0.000172,24.018816,-0.0077,1.408
12392.00,7.463144,25.03442,-0.000171,24.018793,-0.0076,1.407
12394.00,7.461815,25.03436,-0.000171,24.018575,-0.0076,1.407
12396.00,7.462638,25.03535,-0.000171,24.018847,-0.0076,1.407
12398.00,7.462583,25.03447,-0.000169,24.018325,-0.0077,1.407
12400.00,7.461860,25.03413,-0.000171,24.018840,-0.0076,1.407
12402.00,7.461567,25.03430,-0.000172,24.018098,-0.0076,1.407
12404.00,7.461636,25.03380,-0.000171,24.018145,-0.0076,1.407
12406.00,7.461942,25.03349,-0.000171,24.018566,-0.0077,1.407
12408.00,7.461859,25.03352,-0.000170,24.018156,-0.0077,1.408
12410.00,7.462403,25.03317,-0.000171,24.019155,-0.0077,1.408
12412.00,7.462420,25.03352,-0.000172,24.018994,-0.0077,1.407
12414.00,7.461745,25.03438,-0.000171,24.018381,-0.0077,1.407
12416.00,7.461728,25.03431,-0.000172,24.018073,-0.0077,1.407
12418.00,7.462242,25.03401,-0.000171,24.017616,-0.0077,1.407
12420.00,7.462295,25.03471,-0.000170,24.018736,-0.0077,1.407
12422.00,7.462341,25.03484,-0.000171,24.018499,-0.0076,1.408
12424.00,7.462857,25.03490,-0.000171,24.018493,-0.0077,1.406
12426.00,7.463246,25.03418,-0.000170,24.018396,-0.0077,1.408
12428.00,7.463501,25.03474,-0.000171,24.018459,-0.0077,1.407
12430.00,7.463085,25.03491,-0.000172,24.018762,-0.0077,1.407
12432.00,7.463417,25.03476,-0.000171,24.018718,-0.0077,1.407
12434.00,7.463892,25.03462,-0.000173,24.018974,-0.0077,1.407
12436.00,7.463818,25.03537,-0.000172,24.018809,-0.0077,1.407
12438.00,7.463783,25.03508,-0.000171,24.018013,-0.0077,1.407
12440.00,7.463668,25.03516,-0.000172,24.018615,-0.0077,1.407
12442.00,7.463737,25.03552,-0.000171,24.018686,-0.0077,1.407
12444.00,7.463841,25.03472,-0.000171,24.018185,-0.0077,1.407
12446.00,7.464507,25.03491,-0.000171,24.018648,-0.0077,1.407
12448.00,7.464496,25.03512,-0.000172,24.017971,-0.0077,1.408
12450.00,7.463813,25.03431,-0.000172,24.018983,-0.0077,1.408
12452.00,7.464083,25.03475,-0.000172,24.018863,-0.0077,1.407
12454.00,7.464471,25.03431,-0.000172,24.017777,-0.0077,1.407
12456.00,7.464376,25.03439,-0.000172,24.018234,-0.0077,1.407
12458.00,7.464343,25.03524,-0.000171,24.018580,-0.0077,1.407
12460.00,7.464369,25.03376,-0.000171,24.017893,-0.0077,1.407
12462.00,7.464526,25.03453,-0.000173,24.018084,-0.0076,1.407
12464.00,7.464641,25.03422,-0.000172,24.018301,-0.0077,1.407
12466.00,7.464823,25.03428,-0.000172,24.017941,-0.0077,1.408
12468.00,7.465243,25.03428,-0.000172,24.018735,-0.0077,1.407
12470.00,7.465802,25.03342,-0.000172,24.018452,-0.0076,1.407
12472.00,7.464577,25.03423,-0.000173,24.018477,-0.0076,1.408
12474.00,7.464001,25.03430,-0.000172,24.018481,-0.0077,1.407
12476.00,7.464040,25.03449,-0.000171,24.018241,-0.0077,1.407
12478.00,7.463553,25.03462,-0.000172,24.018691,-0.0077,1.407
12480.00,7.463525,25.03378,-0.000171,24.018394,-0.0076,1.407
12482.00,7.463310,25.03443,-0.000171,24.018372,-0.0077,1.408
12484.00,7.464004,25.03463,-0.000173,24.018381,-0.0077,1.408
12486.00,7.464527,25.03467,-0.000170,24.018861,-0.0077,1.407
12488.00,7.464751,25.03519,-0.000172,24.018840,-0.0077,1.407
12490.00,7.464588,25.03462,-0.000172,24.018435,-0.0077,1.407
12492.00,7.463645,25.03515,-0.000172,24.017944,-0.0076,1.407
12494.00,7.463265,25.03620,-0.000172,24.018812,-0.0077,1.407
12496.00,7.462852,25.03541,-0.000172,24.018439,-0.0077,1.407
12498.00,7.462692,25.03473,-0.000172,24.018615,-0.0077,1.407
12500.00,7.462539,25.03441,-0.000171,24.017844,-0.0077,1.407
12502.00,7.462279,25.03513,-0.000171,24.017970,-0.0077,1.407
12504.00,7.462576,25.03540,-0.000172,24.018370,-0.0077,1.407
12506.00,7.463560,25.03559,-0.000170,24.018827,-0.0077,1.407
12508.00,7.463567,25.03578,-0.000172,24.018624,-0.0077,1.407
12510.00,7.463138,25.03541,-0.000171,24.017721,-0.0077,1.407
12512.00,7.463384,25.03515,-0.000172,24.018568,-0.0077,1.408
12514.00,7.463319,25.03535,-0.000172,24.018528,-0.0077,1.407
12516.00,7.463126,25.03550,-0.000173,24.018441,-0.0077,1.407
12518.00,7.464599,25.03460,-0.000172,24.018060,-0.0077,1.407
12520.00,7.464279,25.03463,-0.000172,24.017248,-0.0077,1.407
12522.00,7.463705,25.03429,-0.000173,24.018272,-0.0077,1.407
12524.00,7.462889,25.03467,-0.000172,24.018434,-0.0077,1.407
12526.00,7.463322,25.03446,-0.000171,24.018115,-0.0077,1.407
12528.00,7.464518,25.03456,-0.000172,24.017999,-0.0077,1.408
12530.00,7.464094,25.03433,-0.000172,24.018069,-0.0077,1.408
12532.00,7.463617,25.03388,-0.000171,24.018383,-0.0077,1.407
12534.00,7.463626,25.03462,-0.000171,24.019238,-0.0076,1.407
12536.00,7.463558,25.03536,-0.000171,24.018564,-0.0076,1.407
12538.00,7.463643,25.03473,-0.000170,24.018314,-0.0077,1.407
12540.00,7.463844,25.03473,-0.000169,24.018280,-0.0077,1.407
12542.00,7.464758,25.03359,-0.000170,24.018062,-0.0077,1.407
12544.00,7.464542,25.03402,-0.000171,24.018207,-0.0077,1.407
12546.00,7.464723,25.03490,-0.000171,24.018278,-0.0076,1.407
12548.00,7.464529,25.03506,-0.000171,24.018510,-0.0076,1.407
12550.00,7.464078,25.03469,-0.000171,24.018218,-0.0077,1.407
12552.00,7.463344,25.03491,-0.000171,24.019070,-0.0077,1.407
12554.00,7.462564,25.03604,-0.000171,24.019162,-0.0077,1.408
12556.00,7.462619,25.03607,-0.000171,24.018700,-0.0077,1.408
12558.00,7.462384,25.03607,-0.000171,24.018751,-0.0077,1.407
12560.00,7.462384,25.03457,-0.000171,24.018450,-0.0077,1.407
12562.00,7.462887,25.03503,-0.000172,24.017980,-0.0077,1.407
12564.00,7.462460,25.03558,-0.000171,24.018658,-0.0077,1.407
12566.00,7.462212,25.03506,-0.000173,24.018316,-0.0077,1.407
12568.00,7.462121,25.03554,-0.000172,24.018200,-0.0077,1.407
12570.00,7.462284,25.03587,-0.000171,24.018000,-0.0077,1.407
12572.00,7.462439,25.03483,-0.000171,24.018711,-0.0077,1.407
12574.00,7.462938,25.03484,-0.000170,24.018506,-0.0077,1.407
12576.00,7.462943,25.03430,-0.000171,24.018290,-0.0077,1.407
12578.00,7.464015,25.03512,-0.000173,24.017580,-0.0077,1.407
12580.00,7.464551,25.03588,-0.000172,24.017583,-0.0077,1.407
12582.00,7.464228,25.03516,-0.000172,24.018388,-0.0077,1.407
12584.00,7.463023,25.03504,-0.000171,24.018584,-0.0077,1.407
12586.00,7.462752,25.03489,-0.000170,24.018064,-0.0077,1.407
12588.00,7.461797,25.03470,-0.000170,24.017765,-0.0077,1.407
12590.00,7.461663,25.03594,-0.000172,24.017828,-0.0077,1.407
12592.00,7.461804,25.03603,-0.000170,24.019032,-0.0077,1.407
12594.00,7.462209,25.03577,-0.000171,24.018566,-0.0077,1.408
12596.00,7.462490,25.03494,-0.000170,24.018138,-0.0077,1.408
12598.00,7.462977,25.03453,-0.000171,24.018698,-0.0077,1.407
12600.00,7.463078,25.03455,-0.000171,24.017897,-0.0077,1.407
12602.00,7.463087,25.03453,-0.000171,24.018408,-0.0077,1.407
12604.00,7.463053,25.03463,-0.000172,24.018129,-0.0077,1.407
@21,12.0000,24.0
12606.00,7.462689,25.03479,-0.000171,24.018526,-0.0077,1.407
12608.00,7.458609,25.03455,-0.000169,24.018171,-0.0077,1.407
12610.00,7.451055,25.03533,-0.000169,24.018689,-0.0076,1.405
12612.00,7.446384,25.03531,-0.000169,24.019035,-0.0076,1.405
12614.00,7.442598,25.03585,-0.000170,24.018695,-0.0077,1.406
12616.00,7.440347,25.03629,-0.000171,24.018258,-0.0077,1.407
12618.00,7.439163,25.03686,-0.000171,24.017939,-0.0077,1.407
12620.00,7.439150,25.03655,-0.000172,24.018401,-0.0076,1.408
12622.00,7.439977,25.03653,-0.000173,24.018415,-0.0076,1.409
12624.00,7.439770,25.03603,-0.000173,24.018169,-0.0076,1.408
12626.00,7.440171,25.03552,-0.000172,24.018994,-0.0077,1.409
12628.00,7.439756,25.03658,-0.000173,24.018959,-0.0076,1.409
12630.00,7.439759,25.03675,-0.000172,24.018881,-0.0077,1.408
12632.00,7.444455,25.03740,-0.000171,24.018548,-0.0076,1.408
12634.00,7.452027,25.03703,-0.000173,24.018789,-0.0076,1.409
12636.00,7.456833,25.03640,-0.000173,24.018667,-0.0077,1.409
12638.00,7.459653,25.03613,-0.000173,24.018716,-0.0076,1.409
12640.00,7.461724,25.03678,-0.000173,24.018461,-0.0077,1.408
12642.00,7.463203,25.03695,-0.000173,24.018517,-0.0077,1.408
12644.00,7.463881,25.03677,-0.000172,24.019427,-0.0077,1.407
12646.00,7.463712,25.03644,-0.000170,24.018700,-0.0077,1.407
12648.00,7.465151,25.03710,-0.000170,24.018968,-0.0076,1.407
12650.00,7.465675,25.03672,-0.000171,24.018388,-0.0077,1.407
12652.00,7.466710,25.03597,-0.000172,24.018441,-0.0076,1.406
12654.00,7.466462,25.03666,-0.000168,24.018638,-0.0076,1.407
12656.00,7.466350,25.03796,-0.000170,24.019075,-0.0077,1.407
12658.00,7.466708,25.03799,-0.000172,24.018562,-0.0076,1.407
12660.00,7.465842,25.03753,-0.000171,24.018287,-0.0077,1.408
12662.00,7.464394,25.03670,-0.000171,24.018298,-0.0076,1.407
12664.00,7.464108,25.03724,-0.000173,24.017939,-0.0076,1.407
12666.00,7.463608,25.03680,-0.000171,24.018410,-0.0077,1.407
12668.00,7.464271,25.03705,-0.000172,24.018765,-0.0077,1.408
12670.00,7.464037,25.03729,-0.000170,24.018218,-0.0077,1.407
12672.00,7.463757,25.03799,-0.000171,24.018646,-0.0077,1.407
12674.00,7.464255,25.03809,-0.000170,24.018470,-0.0076,1.406
12676.00,7.464115,25.03814,-0.000171,24.018095,-0.0076,1.407
12678.00,7.463909,25.03780,-0.000173,24.018080,-0.0076,1.408
12680.00,7.463292,25.03738,-0.000171,24.018976,-0.0077,1.407
12682.00,7.463217,25.03640,-0.000172,24.018513,-0.0077,1.408
12684.00,7.463033,25.03655,-0.000169,24.018640,-0.0077,1.407
12686.00,7.462737,25.03601,-0.000172,24.018171,-0.0077,1.408
12688.00,7.462578,25.03614,-0.000171,24.018818,-0.0077,1.407
12690.00,7.463455,25.03636,-0.000170,24.018504,-0.0077,1.407
12692.00,7.463357,25.03563,-0.000171,24.017986,-0.0077,1.407
12694.00,7.464314,25.03596,-0.000173,24.018176,-0.0077,1.407
12696.00,7.463852,25.03546,-0.000173,24.018160,-0.0077,1.407
12698.00,7.464071,25.03563,-0.000169,24.018493,-0.0077,1.406
12700.00,7.463988,25.03672,-0.000170,24.018131,-0.0076,1.407
12702.00,7.463535,25.03600,-0.000174,24.018686,-0.0077,1.407
12704.00,7.463743,25.03637,-0.000173,24.018930,-0.0077,1.407
12706.00,7.464161,25.03656,-0.000172,24.018269,-0.0077,1.407
12708.00,7.464369,25.03656,-0.000170,24.018341,-0.0077,1.407
12710.00,7.464646,25.03621,-0.000170,24.017908,-0.0077,1.407
12712.00,7.464525,25.03622,-0.000173,24.018582,-0.0077,1.407
12714.00,7.464089,25.03649,-0.000173,24.018513,-0.0077,1.407
12716.00,7.464164,25.03646,-0.000172,24.019211,-0.0076,1.407
12718.00,7.464286,25.03728,-0.000173,24.018477,-0.0077,1.407
12720.00,7.464616,25.03681,-0.000172,24.018180,-0.0077,1.407
12722.00,7.464650,25.03618,-0.000172,24.018526,-0.0077,1.407
12724.00,7.464976,25.03578,-0.000168,24.018236,-0.0077,1.407
12726.00,7.465163,25.03589,-0.000171,24.018318,-0.0077,1.407
12728.00,7.464908,25.03652,-0.000172,24.018434,-0.0077,1.407
12730.00,7.465210,25.03537,-0.000170,24.018296,-0.0077,1.408
12732.00,7.466010,25.03500,-0.000171,24.018086,-0.0077,1.408
12734.00,7.464799,25.03557,-0.000171,24.018711,-0.0077,1.407
12736.00,7.464160,25.03488,-0.000170,24.018354,-0.0077,1.407
12738.00,7.464736,25.03512,-0.000171,24.018541,-0.0077,1.407
12740.00,7.464873,25.03540,-0.000170,24.017930,-0.0077,1.407
12742.00,7.463997,25.03580,-0.000171,24.018941,-0.0077,1.407
12744.00,7.463486,25.03579,-0.000172,24.018394,-0.0077,1.407
12746.00,7.463200,25.03604,-0.000172,24.018127,-0.0077,1.407
12748.00,7.462978,25.03522,-0.000171,24.018483,-0.0077,1.407
12750.00,7.462752,25.03471,-0.000173,24.018292,-0.0077,1.407
12752.00,7.462822,25.03616,-0.000172,24.018024,-0.0077,1.407
12754.00,7.463239,25.03565,-0.000170,24.018211,-0.0077,1.407
12756.00,7.463951,25.03576,-0.000171,24.018530,-0.0077,1.407
12758.00,7.464654,25.03621,-0.000171,24.018715,-0.0077,1.407
12760.00,7.464573,25.03580,-0.000171,24.018749,-0.0077,1.406
12762.00,7.464349,25.03545,-0.000171,24.018328,-0.0077,1.407
12764.00,7.463754,25.03538,-0.000171,24.018800,-0.0077,1.408
12766.00,7.463051,25.03600,-0.000171,24.017799,-0.0077,1.407
12768.00,7.462844,25.03596,-0.000171,24.017979,-0.0077,1.407
12770.00,7.462867,25.03580,-0.000172,24.018611,-0.0077,1.407
12772.00,7.463231,25.03600,-0.000172,24.018468,-0.0077,1.407
12774.00,7.463753,25.03640,-0.000172,24.018164,-0.0077,1.407
12776.00,7.463903,25.03683,-0.000171,24.018075,-0.0077,1.407
12778.00,7.463497,25.03557,-0.000171,24.018394,-0.0076,1.407
12780.00,7.462886,25.03515,-0.000171,24.019043,-0.0076,1.407
12782.00,7.463014,25.03620,-0.000171,24.018660,-0.0076,1.407
12784.00,7.463439,25.03670,-0.000172,24.018564,-0.0077,1.408
12786.00,7.463401,25.03684,-0.000173,24.018765,-0.0077,1.407
12788.00,7.463457,25.03736,-0.000171,24.018156,-0.0077,1.407
12790.00,7.463842,25.03797,-0.000170,24.018802,-0.0077,1.407
12792.00,7.464320,25.03798,-0.000170,24.018501,-0.0077,1.407
12794.00,7.465186,25.03867,-0.000171,24.018638,-0.0077,1.407
12796.00,7.464972,25.03769,-0.000171,24.018403,-0.0077,1.407
12798.00,7.464335,25.03685,-0.000170,24.018176,-0.0077,1.407
12800.00,7.464100,25.03713,-0.000169,24.018729,-0.0077,1.407
12802.00,7.464305,25.03768,-0.000169,24.018506,-0.0077,1.407
12804.00,7.464434,25.03734,-0.000170,24.018700,-0.0077,1.408
12806.00,7.463906,25.03694,-0.000169,24.019010,-0.0077,1.407
12808.00,7.463653,25.03791,-0.000169,24.018256,-0.0076,1.407
12810.00,7.463258,25.03691,-0.000171,24.017861,-0.0077,1.407
12812.00,7.463348,25.03735,-0.000169,24.018058,-0.0077,1.407
12814.00,7.463673,25.03816,-0.000172,24.018738,-0.0077,1.407
12816.00,7.463807,25.03640,-0.000171,24.018303,-0.0077,1.408
12818.00,7.464378,25.03631,-0.000172,24.018055,-0.0077,1.407
12820.00,7.463918,25.03748,-0.000172,24.018214,-0.0077,1.408
12822.00,7.463669,25.03837,-0.000171,24.018154,-0.0077,1.407
12824.00,7.463796,25.03768,-0.000172,24.017942,-0.0077,1.408
12826.00,7.463944,25.03795,-0.000170,24.018599,-0.0077,1.407
12828.00,7.464493,25.03895,-0.000171,24.018100,-0.0077,1.407
12830.00,7.463748,25.03790,-0.000169,24.018724,-0.0077,1.406
12832.00,7.462661,25.03867,-0.000167,24.018678,-0.0076,1.407
12834.00,7.463218,25.03864,-0.000169,24.018075,-0.0077,1.407
12836.00,7.463260,25.03880,-0.000171,24.018822,-0.0076,1.407
12838.00,7.462486,25.03846,-0.000171,24.019081,-0.0077,1.408
12840.00,7.463758,25.03842,-0.000172,24.018633,-0.0077,1.408
12842.00,7.463969,25.03768,-0.000172,24.018599,-0.0077,1.407
12844.00,7.462853,25.03713,-0.000172,24.018787,-0.0077,1.407
12846.00,7.462682,25.03741,-0.000172,24.018361,-0.0077,1.407
12848.00,7.463449,25.03750,-0.000171,24.018417,-0.0077,1.407
12850.00,7.464017,25.03704,-0.000170,24.019253,-0.0077,1.407
12852.00,7.463387,25.03729,-0.000171,24.018522,-0.0077,1.407
12854.00,7.463014,25.03749,-0.000171,24.018586,-0.0077,1.407
12856.00,7.463118,25.03744,-0.000172,24.018521,-0.0077,1.407
12858.00,7.462427,25.03733,-0.000172,24.018539,-0.0077,1.407
12860.00,7.462549,25.03672,-0.000171,24.018125,-0.0076,1.407
12862.00,7.462706,25.03600,-0.000171,24.018343,-0.0076,1.407
12864.00,7.463944,25.03642,-0.000172,24.018651,-0.0077,1.407
12866.00,7.464138,25.03733,-0.000172,24.018457,-0.0077,1.407
12868.00,7.462788,25.03727,-0.000172,24.019306,-0.0077,1.407
12870.00,7.463280,25.03695,-0.000170,24.019113,-0.0077,1.407
12872.00,7.464070,25.03639,-0.000170,24.018892,-0.0077,1.406
12874.00,7.464081,25.03629,-0.000170,24.018173,-0.0077,1.407
12876.00,7.463953,25.03661,-0.000171,24.018174,-0.0077,1.408
12878.00,7.464359,25.03703,-0.000171,24.019019,-0.0077,1.408
12880.00,7.463782,25.03766,-0.000170,24.018745,-0.0077,1.408
12882.00,7.463859,25.03732,-0.000169,24.018887,-0.0077,1.407
12884.00,7.463854,25.03686,-0.000170,24.018401,-0.0077,1.407
12886.00,7.463089,25.03681,-0.000171,24.018680,-0.0077,1.407
12888.00,7.462654,25.03736,-0.000171,24.018379,-0.0077,1.407
12890.00,7.463270,25.03808,-0.000171,24.018671,-0.0077,1.407
12892.00,7.463053,25.03698,-0.000172,24.018071,-0.0077,1.408
12894.00,7.463779,25.03664,-0.000171,24.018281,-0.0077,1.407
12896.00,7.463276,25.03636,-0.000171,24.018624,-0.0077,1.407
12898.00,7.463986,25.03647,-0.000171,24.019006,-0.0077,1.407
12900.00,7.463561,25.03702,-0.000170,24.018580,-0.0077,1.407
12902.00,7.463288,25.03699,-0.000171,24.018539,-0.0077,1.408
12904.00,7.463255,25.03704,-0.000171,24.018194,-0.0077,1.408
12906.00,7.463180,25.03744,-0.000172,24.018448,-0.0077,1.408
12908.00,7.462811,25.03696,-0.000171,24.018595,-0.0077,1.407
12910.00,7.463353,25.03734,-0.000171,24.018849,-0.0076,1.407
12912.00,7.463159,25.03659,-0.000171,24.018495,-0.0076,1.407
12914.00,7.463653,25.03702,-0.000171,24.019032,-0.0077,1.407
12916.00,7.463639,25.03757,-0.000171,24.018522,-0.0077,1.407
12918.00,7.463415,25.03696,-0.000170,24.018502,-0.0077,1.408
12920.00,7.463548,25.03717,-0.000170,24.018992,-0.0077,1.408
12922.00,7.464036,25.03708,-0.000171,24.018575,-0.0077,1.407
12924.00,7.464345,25.03688,-0.000171,24.018049,-0.0077,1.407
12926.00,7.463607,25.03636,-0.000170,24.018508,-0.0076,1.407
12928.00,7.462754,25.03679,-0.000171,24.018651,-0.0077,1.407
12930.00,7.463060,25.03690,-0.000171,24.018443,-0.0077,1.407
12932.00,7.462984,25.03716,-0.000171,24.018294,-0.0077,1.407
12934.00,7.462597,25.03745,-0.000172,24.018441,-0.0077,1.407
12936.00,7.462865,25.03726,-0.000171,24.018475,-0.0076,1.407
12938.00,7.464092,25.03697,-0.000171,24.019052,-0.0077,1.408
12940.00,7.464121,25.03666,-0.000171,24.018314,-0.0077,1.407
12942.00,7.463476,25.03568,-0.000171,24.018843,-0.0076,1.407
12944.00,7.463758,25.03610,-0.000170,24.018648,-0.0076,1.407
12946.00,7.463984,25.03647,-0.000170,24.018586,-0.0076,1.407
12948.00,7.463032,25.03594,-0.000171,24.018622,-0.0077,1.407
12950.00,7.463241,25.03673,-0.000171,24.018513,-0.0076,1.407
12952.00,7.463479,25.03688,-0.000170,24.018840,-0.0077,1.407
12954.00,7.462945,25.03703,-0.000170,24.018305,-0.0077,1.407
12956.00,7.463370,25.03683,-0.000172,24.018702,-0.0077,1.408
12958.00,7.463039,25.03654,-0.000171,24.018439,-0.0076,1.408
12960.00,7.463530,25.03650,-0.000171,24.018575,-0.0076,1.407
12962.00,7.463634,25.03681,-0.000171,24.018430,-0.0076,1.407
12964.00,7.462494,25.03688,-0.000171,24.018671,-0.0077,1.407
12966.00,7.461544,25.03569,-0.000171,24.018004,-0.0077,1.407
12968.00,7.461678,25.03673,-0.000172,24.018022,-0.0076,1.407
12970.00,7.461945,25.03768,-0.000172,24.018280,-0.0077,1.408
12972.00,7.461636,25.03676,-0.000171,24.019240,-0.0077,1.407
12974.00,7.461809,25.03661,-0.000171,24.018696,-0.0077,1.407
12976.00,7.463197,25.03728,-0.000170,24.018591,-0.0077,1.407
12978.00,7.463364,25.03667,-0.000171,24.018925,-0.0076,1.408
12980.00,7.463130,25.03661,-0.000172,24.018455,-0.0077,1.407
12982.00,7.462967,25.03691,-0.000171,24.017948,-0.0077,1.407
12984.00,7.463062,25.03662,-0.000171,24.018238,-0.0077,1.407
12986.00,7.463136,25.03666,-0.000171,24.019148,-0.0077,1.407
12988.00,7.463167,25.03670,-0.000171,24.018512,-0.0077,1.407
12990.00,7.463131,25.03725,-0.000170,24.018214,-0.0077,1.407
12992.00,7.463588,25.03689,-0.000171,24.018782,-0.0076,1.407
12994.00,7.463858,25.03694,-0.000171,24.018531,-0.0076,1.408
12996.00,7.463830,25.03763,-0.000171,24.018669,-0.0077,1.408
12998.00,7.464287,25.03845,-0.000172,24.018481,-0.0077,1.407
13000.00,7.463934,25.03852,-0.000172,24.018512,-0.0077,1.407
13002.00,7.463123,25.03819,-0.000171,24.018350,-0.0077,1.407
13004.00,7.463040,25.03809,-0.000171,24.018374,-0.0076,1.407
13006.00,7.463591,25.03806,-0.000171,24.017964,-0.0077,1.408
13008.00,7.463900,25.03820,-0.000172,24.018133,-0.0077,1.408
13010.00,7.463886,25.03870,-0.000172,24.017850,-0.0076,1.407
13012.00,7.463846,25.03829,-0.000172,24.018620,-0.0077,1.407
13014.00,7.463535,25.03833,-0.000172,24.018319,-0.0077,1.408
13016.00,7.463209,25.03852,-0.000171,24.018553,-0.0077,1.407
13018.00,7.463465,25.03863,-0.000169,24.018823,-0.0077,1.407
13020.00,7.463860,25.03803,-0.000170,24.018794,-0.0077,1.407
13022.00,7.464242,25.03984,-0.000170,24.018330,-0.0077,1.407
13024.00,7.463181,25.03908,-0.000170,24.018640,-0.0076,1.407
13026.00,7.462118,25.03941,-0.000172,24.018999,-0.0077,1.407
13028.00,7.462258,25.03956,-0.000172,24.019144,-0.0076,1.408
13030.00,7.461300,25.03843,-0.000171,24.018671,-0.0077,1.408
13032.00,7.462140,25.03933,-0.000171,24.018298,-0.0077,1.407
13034.00,7.462407,25.03822,-0.000171,24.018506,-0.0077,1.407
13036.00,7.462183,25.03785,-0.000170,24.018725,-0.0076,1.407
13038.00,7.462356,25.03880,-0.000171,24.018910,-0.0077,1.407
13040.00,7.462432,25.03811,-0.000170,24.018628,-0.0077,1.407
13042.00,7.462532,25.03830,-0.000170,24.018381,-0.0077,1.407
13044.00,7.462136,25.03788,-0.000171,24.018069,-0.0077,1.407
13046.00,7.462328,25.03695,-0.000172,24.018000,-0.0077,1.408
13048.00,7.462430,25.03735,-0.000172,24.018486,-0.0076,1.408
13050.00,7.462185,25.03679,-0.000171,24.018754,-0.0077,1.407
13052.00,7.462726,25.03712,-0.000170,24.017821,-0.0076,1.407
13054.00,7.462435,25.03736,-0.000171,24.018096,-0.0077,1.408
13056.00,7.462661,25.03788,-0.000171,24.018154,-0.0077,1.407
13058.00,7.462294,25.03796,-0.000171,24.017989,-0.0077,1.408
13060.00,7.462074,25.03823,-0.000172,24.018298,-0.0077,1.407
13062.00,7.462472,25.03808,-0.000172,24.019148,-0.0077,1.408
13064.00,7.462564,25.03745,-0.000172,24.018729,-0.0077,1.408
13066.00,7.463209,25.03753,-0.000171,24.018707,-0.0077,1.408
13068.00,7.463442,25.03779,-0.000171,24.018756,-0.0077,1.407
13070.00,7.464018,25.03810,-0.000171,24.018033,-0.0077,1.407
13072.00,7.464603,25.03851,-0.000171,24.018479,-0.0077,1.408
13074.00,7.465173,25.03825,-0.000171,24.018724,-0.0077,1.408
13076.00,7.464485,25.03769,-0.000171,24.018434,-0.0077,1.407
13078.00,7.464249,25.03799,-0.000170,24.017469,-0.0077,1.407
13080.00,7.463652,25.03802,-0.000171,24.018608,-0.0076,1.408
13082.00,7.463709,25.03829,-0.000170,24.018588,-0.0076,1.408
13084.00,7.464251,25.03862,-0.000172,24.018455,-0.0077,1.408
13086.00,7.464746,25.03888,-0.000171,24.018408,-0.0077,1.408
13088.00,7.464239,25.03842,-0.000171,24.017767,-0.0077,1.408
13090.00,7.463641,25.03822,-0.000172,24.018267,-0.0077,1.408
13092.00,7.464100,25.03779,-0.000172,24.018831,-0.0077,1.408
13094.00,7.463725,25.03730,-0.000171,24.018290,-0.0076,1.407
13096.00,7.463684,25.03845,-0.000170,24.018778,-0.0076,1.407
13098.00,7.463823,25.03693,-0.000170,24.018696,-0.0077,1.408
13100.00,7.463668,25.03669,-0.000171,24.018437,-0.0077,1.408
13102.00,7.463550,25.03698,-0.000171,24.018356,-0.0076,1.408
13104.00,7.463168,25.03671,-0.000171,24.018655,-0.0077,1.407
13106.00,7.462696,25.03585,-0.000171,24.018695,-0.0077,1.407
13108.00,7.462460,25.03618,-0.000171,24.018555,-0.0077,1.408
13110.00,7.462689,25.03655,-0.000172,24.018912,-0.0076,1.408
13112.00,7.463491,25.03714,-0.000172,24.017975,-0.0077,1.407
13114.00,7.463266,25.03644,-0.000171,24.018419,-0.0077,1.407
13116.00,7.462519,25.03638,-0.000171,24.018299,-0.0077,1.407
13118.00,7.462877,25.03621,-0.000171,24.018309,-0.0077,1.408
13120.00,7.462710,25.03614,-0.000171,24.018321,-0.0077,1.407
13122.00,7.462109,25.03642,-0.000172,24.018577,-0.0077,1.408
13124.00,7.462095,25.03611,-0.000172,24.018403,-0.0077,1.407
13126.00,7.462487,25.03687,-0.000170,24.018595,-0.0077,1.407
13128.00,7.462369,25.03625,-0.000171,24.017939,-0.0077,1.408
13130.00,7.463046,25.03565,-0.000172,24.018731,-0.0077,1.408
13132.00,7.462299,25.03515,-0.000172,24.018870,-0.0077,1.408
13134.00,7.462918,25.03537,-0.000172,24.018774,-0.0077,1.407
13136.00,7.463594,25.03547,-0.000172,24.018135,-0.0077,1.407
13138.00,7.464224,25.03445,-0.000171,24.018927,-0.0077,1.407
13140.00,7.464480,25.03512,-0.000170,24.018718,-0.0077,1.407
13142.00,7.463176,25.03580,-0.000171,24.018796,-0.0077,1.408
13144.00,7.462285,25.03552,-0.000172,24.018613,-0.0077,1.407
13146.00,7.462781,25.03516,-0.000171,24.018586,-0.0077,1.407
13148.00,7.463322,25.03568,-0.000172,24.018379,-0.0077,1.407
13150.00,7.463214,25.03560,-0.000172,24.019222,-0.0077,1.408
13152.00,7.463059,25.03618,-0.000172,24.018207,-0.0077,1.408
13154.00,7.463904,25.03572,-0.000172,24.018709,-0.0076,1.408
13156.00,7.463549,25.03590,-0.000174,24.018495,-0.0077,1.407
13158.00,7.463404,25.03586,-0.000172,24.017906,-0.0077,1.407
13160.00,7.463294,25.03599,-0.000172,24.018403,-0.0076,1.407
13162.00,7.463593,25.03549,-0.000172,24.017848,-0.0077,1.408
13164.00,7.463079,25.03599,-0.000172,24.018361,-0.0077,1.408
13166.00,7.463447,25.03641,-0.000171,24.018682,-0.0077,1.407
13168.00,7.463723,25.03682,-0.000172,24.018421,-0.0077,1.407
13170.00,7.463243,25.03609,-0.000171,24.018680,-0.0077,1.408
13172.00,7.463162,25.03582,-0.000172,24.018142,-0.0077,1.408
13174.00,7.462520,25.03555,-0.000173,24.017922,-0.0077,1.408
13176.00,7.463123,25.03555,-0.000172,24.017765,-0.0077,1.407
13178.00,7.462636,25.03596,-0.000172,24.017939,-0.0077,1.407
13180.00,7.462565,25.03432,-0.000172,24.018158,-0.0077,1.407
13182.00,7.463114,25.03412,-0.000173,24.018154,-0.0077,1.408
13184.00,7.463640,25.03506,-0.000172,24.018945,-0.0077,1.408
13186.00,7.463989,25.03467,-0.000172,24.018512,-0.0077,1.408
13188.00,7.463794,25.03396,-0.000170,24.018147,-0.0077,1.407
13190.00,7.463267,25.03447,-0.000172,24.018434,-0.0077,1.408
13192.00,7.463037,25.03508,-0.000170,24.018530,-0.0077,1.408
13194.00,7.463093,25.03446,-0.000170,24.019108,-0.0077,1.407
13196.00,7.462500,25.03534,-0.000172,24.018872,-0.0076,1.407
13198.00,7.462593,25.03559,-0.000171,24.018555,-0.0077,1.407
13200.00,7.463313,25.03517,-0.000172,24.018296,-0.0077,1.407
13202.00,7.462666,25.03542,-0.000170,24.018477,-0.0077,1.407
13204.00,7.461462,25.03543,-0.000171,24.018506,-0.0077,1.407
@22,12.0000,24.0
13206.00,7.461273,25.03516,-0.000171,24.018555,-0.0077,1.408
13208.00,7.457826,25.03507,-0.000172,24.018550,-0.0077,1.408
13210.00,7.451091,25.03490,-0.000169,24.018566,-0.0077,1.407
13212.00,7.445206,25.03465,-0.000170,24.018336,-0.0077,1.407
13214.00,7.441207,25.03507,-0.000171,24.017835,-0.0077,1.406
13216.00,7.439395,25.03463,-0.000171,24.018067,-0.0077,1.407
13218.00,7.438259,25.03557,-0.000173,24.018602,-0.0077,1.407
13220.00,7.437314,25.03479,-0.000172,24.018281,-0.0077,1.408
13222.00,7.437588,25.03473,-0.000173,24.018260,-0.0076,1.408
13224.00,7.437158,25.03504,-0.000173,24.018376,-0.0076,1.409
13226.00,7.436542,25.03604,-0.000174,24.018341,-0.0077,1.408
13228.00,7.437078,25.03524,-0.000174,24.018758,-0.0077,1.409
13230.00,7.437533,25.03450,-0.000172,24.018909,-0.0076,1.409
13232.00,7.442469,25.03378,-0.000170,24.017933,-0.0077,1.409
13234.00,7.450315,25.03466,-0.000172,24.018477,-0.0077,1.409
13236.00,7.455908,25.03457,-0.000173,24.018586,-0.0077,1.410
13238.00,7.459056,25.03544,-0.000173,24.018530,-0.0077,1.410
13240.00,7.460961,25.03561,-0.000173,24.018524,-0.0077,1.409
13242.00,7.463068,25.03544,-0.000172,24.018415,-0.0076,1.408
13244.00,7.463711,25.03628,-0.000170,24.018557,-0.0076,1.408
13246.00,7.463701,25.03595,-0.000170,24.018182,-0.0076,1.408
13248.00,7.463864,25.03619,-0.000170,24.018287,-0.0077,1.407
13250.00,7.463755,25.03622,-0.000170,24.019092,-0.0076,1.408
13252.00,7.463870,25.03617,-0.000171,24.018820,-0.0076,1.407
[truncated: 53,471 more chars]
