# Supplementary material for: Hormonal steroids induce multidrug resistance and stress response genes in Neisseria gonorrhoeae by binding to MtrR
Source: Nat Commun. 2024 Feb 7;15:1153. doi: 10.1038/s41467-024-45195-1 (PMC10850145; doi:10.1038/s41467-024-45195-1)
Supplement: Supplementary file 6 — Source Data [file 41467_2024_45195_MOESM6_ESM.zip › Source Data/ITC/WT/Progesterone/200uMP4BLANK2022March1.itc]

$ITC
$ 25 
$NOT
$ 25 
$ 600 
$ 199 
$ 8 
$ 2 
$ADCGainCode:  3 
$False,True,True
$ 2 , 4 , 600 , 2 
$ 12 , 24 , 600 , 2 
$ 12 , 24 , 600 , 2 
$ 12 , 24 , 600 , 2 
$ 12 , 24 , 600 , 2 
$ 12 , 24 , 600 , 2 
$ 12 , 24 , 600 , 2 
$ 12 , 24 , 600 , 2 
$ 12 , 24 , 600 , 2 
$ 12 , 24 , 600 , 2 
$ 12 , 24 , 600 , 2 
$ 12 , 24 , 600 , 2 
$ 12 , 24 , 600 , 2 
$ 12 , 24 , 600 , 2 
$ 12 , 24 , 600 , 2 
$ 12 , 24 , 600 , 2 
$ 12 , 24 , 600 , 2 
$ 12 , 24 , 600 , 2 
$ 12 , 24 , 600 , 2 
$ 12 , 24 , 600 , 2 
$ 12 , 24 , 600 , 2 
$ 12 , 24 , 600 , 2 
$ 12 , 24 , 600 , 2 
$ 12 , 24 , 600 , 2 
$ 12 , 24 , 600 , 2 
# 0 
# 0.2 
# 0.02 
# 1.4485 
# 25 
# 28.9316 
# 15.91949 
?
% VPITC12.10.1003
% 1.4485 
% 28.9316 
%-1.096232 , 100.1901 
% 0.443748 , 95.77349 
% 0.2232 
% 124.02 , 123.95 
% 1 , 80 
%-0.001812 , 0.055139 
% 0 , 8 
% 0 , 18 
% 104422       320637 
% 101.8 
% 260 , 310 , 470 , 530 
% 0.08632 ,-0.00346 , 0.0000110163 , 0.000000290198 ,-0.0000000019883 
% VPViewer2000 Ver: 1.40.0
@0
2.00,7.679299,25.01263,-0.000161,24.022201,-0.0075,1.358
4.00,7.679131,25.01232,-0.000160,24.022148,-0.0076,1.357
6.00,7.679350,25.01170,-0.000160,24.022095,-0.0076,1.357
8.00,7.678761,25.01209,-0.000159,24.022141,-0.0076,1.358
10.00,7.677230,25.01235,-0.000159,24.022360,-0.0076,1.357
12.00,7.676833,25.01197,-0.000160,24.022850,-0.0076,1.357
14.00,7.676425,25.01205,-0.000159,24.021751,-0.0076,1.357
16.00,7.675989,25.01175,-0.000159,24.021158,-0.0076,1.357
18.00,7.675673,25.01258,-0.000160,24.022133,-0.0075,1.357
20.00,7.676106,25.01262,-0.000160,24.021871,-0.0076,1.357
22.00,7.675513,25.01310,-0.000159,24.021630,-0.0076,1.358
24.00,7.675167,25.01284,-0.000160,24.022425,-0.0075,1.357
26.00,7.675220,25.01202,-0.000159,24.022280,-0.0075,1.357
28.00,7.674062,25.01204,-0.000160,24.021713,-0.0076,1.358
30.00,7.672807,25.01166,-0.000161,24.021916,-0.0076,1.358
32.00,7.672009,25.01132,-0.000161,24.021445,-0.0076,1.357
34.00,7.671862,25.01137,-0.000160,24.022266,-0.0076,1.357
36.00,7.672237,25.01182,-0.000160,24.022240,-0.0076,1.357
38.00,7.672508,25.01148,-0.000160,24.021697,-0.0075,1.357
40.00,7.671964,25.01227,-0.000160,24.021300,-0.0075,1.358
42.00,7.671456,25.01096,-0.000160,24.022128,-0.0075,1.358
44.00,7.671087,25.01074,-0.000160,24.022269,-0.0076,1.357
46.00,7.671674,25.01098,-0.000160,24.021847,-0.0076,1.357
48.00,7.671514,25.01054,-0.000159,24.021892,-0.0076,1.357
50.00,7.670531,25.01140,-0.000160,24.022104,-0.0076,1.358
52.00,7.669764,25.01165,-0.000161,24.022114,-0.0076,1.358
54.00,7.669726,25.01097,-0.000160,24.021697,-0.0076,1.357
56.00,7.670353,25.01059,-0.000160,24.021421,-0.0076,1.357
58.00,7.669408,25.01076,-0.000160,24.022003,-0.0075,1.358
60.00,7.669013,25.01162,-0.000161,24.022686,-0.0075,1.357
62.00,7.669069,25.01155,-0.000161,24.021798,-0.0076,1.357
64.00,7.668844,25.01157,-0.000162,24.021470,-0.0075,1.357
66.00,7.668197,25.00999,-0.000160,24.021350,-0.0076,1.357
68.00,7.667776,25.01042,-0.000160,24.022019,-0.0076,1.357
70.00,7.667262,25.01025,-0.000160,24.021753,-0.0076,1.357
72.00,7.666787,25.01044,-0.000160,24.022132,-0.0076,1.357
74.00,7.666679,25.01049,-0.000161,24.021949,-0.0076,1.358
76.00,7.665616,25.01033,-0.000160,24.021863,-0.0075,1.357
78.00,7.665968,25.00988,-0.000160,24.022157,-0.0076,1.358
80.00,7.665827,25.00963,-0.000161,24.022735,-0.0076,1.357
82.00,7.665066,25.00996,-0.000160,24.021845,-0.0076,1.357
84.00,7.665500,25.00999,-0.000160,24.021372,-0.0076,1.357
86.00,7.664643,25.01032,-0.000161,24.022398,-0.0076,1.357
88.00,7.664215,25.00978,-0.000160,24.022342,-0.0075,1.357
90.00,7.663301,25.00995,-0.000161,24.021963,-0.0075,1.358
92.00,7.663804,25.01192,-0.000161,24.022278,-0.0075,1.358
94.00,7.663256,25.01110,-0.000160,24.022453,-0.0075,1.357
96.00,7.662528,25.01054,-0.000159,24.022065,-0.0076,1.358
98.00,7.662516,25.01073,-0.000161,24.022485,-0.0076,1.357
100.00,7.661868,25.01081,-0.000160,24.022273,-0.0076,1.357
102.00,7.661264,25.01082,-0.000160,24.022393,-0.0076,1.357
104.00,7.661256,25.01130,-0.000160,24.022123,-0.0076,1.357
106.00,7.660962,25.01042,-0.000160,24.022016,-0.0075,1.357
108.00,7.660894,25.01079,-0.000161,24.022344,-0.0075,1.358
110.00,7.661169,25.01148,-0.000161,24.022985,-0.0075,1.358
112.00,7.661622,25.01064,-0.000161,24.022260,-0.0075,1.358
114.00,7.660691,25.01149,-0.000161,24.022592,-0.0075,1.357
116.00,7.660091,25.01095,-0.000161,24.021579,-0.0075,1.358
118.00,7.659397,25.01057,-0.000160,24.021205,-0.0075,1.358
120.00,7.659139,25.01129,-0.000160,24.022206,-0.0076,1.358
122.00,7.658829,25.01150,-0.000159,24.022338,-0.0075,1.357
124.00,7.658630,25.01115,-0.000159,24.022485,-0.0075,1.358
126.00,7.658080,25.01135,-0.000160,24.021849,-0.0076,1.357
128.00,7.657313,25.01188,-0.000161,24.022028,-0.0076,1.357
130.00,7.656587,25.01235,-0.000160,24.021969,-0.0076,1.358
132.00,7.656707,25.01209,-0.000160,24.022761,-0.0075,1.358
134.00,7.656815,25.01198,-0.000160,24.022099,-0.0075,1.357
136.00,7.656999,25.01158,-0.000161,24.022404,-0.0076,1.358
138.00,7.656330,25.01074,-0.000161,24.022367,-0.0075,1.357
140.00,7.655947,25.01136,-0.000162,24.022293,-0.0076,1.357
142.00,7.655507,25.01097,-0.000163,24.021987,-0.0075,1.357
144.00,7.655353,25.01097,-0.000161,24.022529,-0.0075,1.357
146.00,7.654784,25.01132,-0.000161,24.021856,-0.0076,1.358
148.00,7.653688,25.01081,-0.000163,24.022066,-0.0076,1.358
150.00,7.653809,25.01132,-0.000162,24.021673,-0.0076,1.357
152.00,7.653816,25.01157,-0.000162,24.022208,-0.0076,1.358
154.00,7.654405,25.01113,-0.000163,24.022512,-0.0076,1.357
156.00,7.653130,25.01184,-0.000163,24.022572,-0.0076,1.358
158.00,7.653196,25.01108,-0.000163,24.022088,-0.0076,1.357
160.00,7.652709,25.01127,-0.000163,24.021970,-0.0075,1.357
162.00,7.652540,25.01099,-0.000163,24.021314,-0.0075,1.357
164.00,7.651873,25.01123,-0.000162,24.021771,-0.0076,1.357
166.00,7.651417,25.01146,-0.000163,24.022367,-0.0076,1.357
168.00,7.651129,25.01221,-0.000161,24.021881,-0.0076,1.357
170.00,7.651209,25.01262,-0.000162,24.021923,-0.0076,1.357
172.00,7.650743,25.01184,-0.000161,24.022141,-0.0075,1.357
174.00,7.650521,25.01219,-0.000161,24.021677,-0.0076,1.358
176.00,7.649830,25.01307,-0.000163,24.021615,-0.0076,1.358
178.00,7.649061,25.01178,-0.000163,24.022405,-0.0076,1.358
180.00,7.650259,25.01175,-0.000162,24.022346,-0.0076,1.357
182.00,7.649911,25.01318,-0.000162,24.021836,-0.0076,1.358
184.00,7.650072,25.01270,-0.000162,24.021871,-0.0076,1.358
186.00,7.649316,25.01260,-0.000162,24.021169,-0.0076,1.357
188.00,7.648626,25.01275,-0.000161,24.021998,-0.0076,1.358
190.00,7.649406,25.01289,-0.000161,24.021379,-0.0076,1.358
192.00,7.649202,25.01336,-0.000162,24.021838,-0.0075,1.357
194.00,7.647999,25.01300,-0.000161,24.021755,-0.0076,1.358
196.00,7.647462,25.01187,-0.000162,24.021390,-0.0076,1.358
198.00,7.648282,25.01193,-0.000162,24.021940,-0.0076,1.358
200.00,7.648514,25.01197,-0.000162,24.022434,-0.0076,1.357
202.00,7.647392,25.01279,-0.000161,24.022037,-0.0076,1.357
204.00,7.646378,25.01265,-0.000162,24.021983,-0.0076,1.358
206.00,7.646135,25.01294,-0.000161,24.021916,-0.0076,1.358
208.00,7.645867,25.01347,-0.000162,24.022043,-0.0076,1.358
210.00,7.645586,25.01318,-0.000162,24.021494,-0.0076,1.358
212.00,7.645569,25.01268,-0.000162,24.022128,-0.0075,1.357
214.00,7.644741,25.01256,-0.000161,24.021646,-0.0076,1.357
216.00,7.644272,25.01254,-0.000161,24.021927,-0.0076,1.358
218.00,7.643921,25.01204,-0.000162,24.022596,-0.0075,1.358
220.00,7.644254,25.01203,-0.000161,24.021426,-0.0076,1.358
222.00,7.644029,25.01122,-0.000162,24.021664,-0.0076,1.358
224.00,7.643579,25.01151,-0.000163,24.022001,-0.0076,1.358
226.00,7.643730,25.01159,-0.000162,24.021697,-0.0075,1.358
228.00,7.643226,25.01174,-0.000161,24.021579,-0.0076,1.357
230.00,7.642370,25.01176,-0.000161,24.021659,-0.0076,1.358
232.00,7.641743,25.01100,-0.000161,24.021827,-0.0076,1.358
234.00,7.641856,25.01082,-0.000161,24.022260,-0.0076,1.358
236.00,7.642044,25.01235,-0.000161,24.022043,-0.0076,1.358
238.00,7.642290,25.01237,-0.000162,24.022300,-0.0076,1.359
240.00,7.642521,25.01172,-0.000162,24.022222,-0.0075,1.358
242.00,7.642127,25.01133,-0.000161,24.021646,-0.0076,1.357
244.00,7.641641,25.01176,-0.000161,24.021843,-0.0075,1.358
246.00,7.640535,25.01182,-0.000162,24.021769,-0.0075,1.358
248.00,7.640523,25.01259,-0.000161,24.022384,-0.0076,1.358
250.00,7.640344,25.01205,-0.000161,24.022304,-0.0075,1.357
252.00,7.640152,25.01210,-0.000162,24.021947,-0.0075,1.358
254.00,7.638995,25.01269,-0.000162,24.021764,-0.0076,1.357
256.00,7.638224,25.01215,-0.000162,24.022233,-0.0076,1.357
258.00,7.638732,25.01323,-0.000161,24.021608,-0.0075,1.358
260.00,7.638215,25.01273,-0.000161,24.022226,-0.0075,1.358
262.00,7.637739,25.01240,-0.000162,24.022054,-0.0076,1.358
264.00,7.637648,25.01262,-0.000163,24.021885,-0.0076,1.357
266.00,7.637122,25.01236,-0.000163,24.021900,-0.0076,1.357
268.00,7.636956,25.01268,-0.000161,24.022219,-0.0076,1.358
270.00,7.636588,25.01273,-0.000162,24.022433,-0.0075,1.358
272.00,7.635819,25.01310,-0.000161,24.021764,-0.0076,1.357
274.00,7.636052,25.01231,-0.000164,24.022512,-0.0076,1.359
276.00,7.636178,25.01319,-0.000162,24.022150,-0.0076,1.359
278.00,7.636371,25.01219,-0.000164,24.021744,-0.0075,1.358
280.00,7.636041,25.01268,-0.000163,24.021809,-0.0075,1.358
282.00,7.636004,25.01343,-0.000163,24.022550,-0.0075,1.357
284.00,7.635128,25.01302,-0.000162,24.021851,-0.0076,1.357
286.00,7.634802,25.01242,-0.000161,24.021914,-0.0075,1.357
288.00,7.635406,25.01263,-0.000162,24.021691,-0.0076,1.358
290.00,7.635131,25.01289,-0.000162,24.021675,-0.0076,1.358
292.00,7.634448,25.01194,-0.000162,24.022213,-0.0075,1.358
294.00,7.634210,25.01198,-0.000162,24.021905,-0.0076,1.358
296.00,7.634065,25.01140,-0.000162,24.021945,-0.0076,1.358
298.00,7.633632,25.01167,-0.000161,24.021388,-0.0076,1.358
300.00,7.632339,25.01109,-0.000162,24.022103,-0.0075,1.358
302.00,7.632788,25.01132,-0.000161,24.022172,-0.0075,1.357
304.00,7.632054,25.01120,-0.000161,24.022133,-0.0075,1.357
306.00,7.632738,25.01192,-0.000161,24.022708,-0.0075,1.358
308.00,7.633045,25.01236,-0.000162,24.022661,-0.0076,1.358
310.00,7.632876,25.01270,-0.000162,24.022521,-0.0075,1.358
312.00,7.631874,25.01147,-0.000162,24.022083,-0.0075,1.358
314.00,7.631367,25.01146,-0.000162,24.021573,-0.0076,1.358
316.00,7.631409,25.01174,-0.000162,24.022273,-0.0075,1.358
318.00,7.630937,25.01131,-0.000162,24.022458,-0.0075,1.357
320.00,7.630582,25.01119,-0.000161,24.022454,-0.0075,1.358
322.00,7.630150,25.01250,-0.000161,24.022150,-0.0075,1.358
324.00,7.628958,25.01208,-0.000162,24.022512,-0.0076,1.358
326.00,7.629338,25.01133,-0.000161,24.022054,-0.0076,1.358
328.00,7.628953,25.01144,-0.000160,24.022177,-0.0076,1.358
330.00,7.629009,25.01137,-0.000161,24.021920,-0.0076,1.358
332.00,7.629446,25.01136,-0.000162,24.021532,-0.0075,1.358
334.00,7.629183,25.01248,-0.000161,24.021994,-0.0075,1.358
336.00,7.628480,25.01239,-0.000161,24.022320,-0.0076,1.358
338.00,7.628835,25.01244,-0.000161,24.022094,-0.0076,1.358
340.00,7.628596,25.01331,-0.000163,24.022213,-0.0075,1.358
342.00,7.628595,25.01191,-0.000162,24.022663,-0.0076,1.358
344.00,7.628361,25.01204,-0.000161,24.022666,-0.0075,1.358
346.00,7.628565,25.01188,-0.000162,24.021622,-0.0076,1.358
348.00,7.628391,25.01205,-0.000163,24.021958,-0.0075,1.358
350.00,7.627204,25.01230,-0.000163,24.022636,-0.0075,1.358
352.00,7.626715,25.01232,-0.000162,24.022289,-0.0075,1.358
354.00,7.626739,25.01229,-0.000162,24.022242,-0.0075,1.358
356.00,7.626566,25.01300,-0.000161,24.022007,-0.0075,1.358
358.00,7.625817,25.01359,-0.000162,24.022527,-0.0075,1.358
360.00,7.625102,25.01346,-0.000163,24.022206,-0.0075,1.359
362.00,7.625906,25.01317,-0.000163,24.021807,-0.0075,1.358
364.00,7.626872,25.01312,-0.000162,24.022456,-0.0076,1.358
366.00,7.626687,25.01278,-0.000161,24.021976,-0.0076,1.357
368.00,7.625512,25.01318,-0.000161,24.022521,-0.0075,1.358
370.00,7.624838,25.01391,-0.000161,24.022462,-0.0075,1.358
372.00,7.624367,25.01353,-0.000161,24.021998,-0.0076,1.358
374.00,7.624129,25.01367,-0.000161,24.022391,-0.0076,1.358
376.00,7.623496,25.01307,-0.000162,24.021847,-0.0076,1.358
378.00,7.623524,25.01307,-0.000162,24.022112,-0.0075,1.358
380.00,7.622682,25.01379,-0.000161,24.022331,-0.0075,1.358
382.00,7.622214,25.01355,-0.000161,24.022133,-0.0075,1.358
384.00,7.622408,25.01313,-0.000162,24.022583,-0.0076,1.358
386.00,7.622750,25.01322,-0.000160,24.022969,-0.0075,1.358
388.00,7.622438,25.01329,-0.000161,24.022454,-0.0075,1.357
390.00,7.622369,25.01353,-0.000160,24.021811,-0.0075,1.358
392.00,7.622039,25.01336,-0.000161,24.022135,-0.0075,1.358
394.00,7.621688,25.01304,-0.000162,24.022801,-0.0076,1.358
396.00,7.622508,25.01291,-0.000162,24.022034,-0.0075,1.358
398.00,7.621920,25.01359,-0.000161,24.022358,-0.0075,1.358
400.00,7.620934,25.01330,-0.000163,24.022220,-0.0075,1.358
402.00,7.621005,25.01345,-0.000161,24.021740,-0.0075,1.358
404.00,7.620555,25.01311,-0.000162,24.021628,-0.0075,1.358
406.00,7.619425,25.01242,-0.000162,24.021771,-0.0076,1.358
408.00,7.619270,25.01300,-0.000163,24.021738,-0.0076,1.358
410.00,7.619248,25.01347,-0.000161,24.022605,-0.0076,1.358
412.00,7.619510,25.01375,-0.000163,24.022378,-0.0076,1.358
414.00,7.619192,25.01394,-0.000162,24.021700,-0.0076,1.358
416.00,7.619071,25.01268,-0.000163,24.022213,-0.0076,1.358
418.00,7.618825,25.01389,-0.000163,24.022056,-0.0075,1.358
420.00,7.619445,25.01463,-0.000162,24.021885,-0.0075,1.358
422.00,7.618744,25.01411,-0.000162,24.021852,-0.0076,1.358
424.00,7.616818,25.01383,-0.000163,24.022157,-0.0076,1.358
426.00,7.616452,25.01380,-0.000164,24.021921,-0.0075,1.358
428.00,7.617361,25.01322,-0.000163,24.022443,-0.0076,1.358
430.00,7.618560,25.01254,-0.000162,24.021437,-0.0076,1.358
432.00,7.617693,25.01263,-0.000163,24.022157,-0.0075,1.358
434.00,7.616395,25.01335,-0.000163,24.022104,-0.0076,1.358
436.00,7.616100,25.01403,-0.000162,24.021410,-0.0076,1.358
438.00,7.616558,25.01358,-0.000163,24.022748,-0.0075,1.359
440.00,7.616698,25.01297,-0.000163,24.022360,-0.0075,1.358
442.00,7.616473,25.01336,-0.000164,24.022527,-0.0076,1.359
444.00,7.615801,25.01346,-0.000163,24.021880,-0.0076,1.358
446.00,7.614543,25.01346,-0.000163,24.021925,-0.0076,1.358
448.00,7.614661,25.01357,-0.000163,24.022695,-0.0075,1.358
450.00,7.614654,25.01380,-0.000162,24.022155,-0.0075,1.358
452.00,7.614781,25.01309,-0.000162,24.022650,-0.0076,1.358
454.00,7.614465,25.01364,-0.000161,24.021965,-0.0076,1.358
456.00,7.614466,25.01451,-0.000162,24.021845,-0.0075,1.359
458.00,7.614861,25.01356,-0.000163,24.022699,-0.0075,1.359
460.00,7.614247,25.01390,-0.000164,24.022583,-0.0076,1.358
462.00,7.613396,25.01429,-0.000162,24.022231,-0.0075,1.358
464.00,7.613825,25.01435,-0.000162,24.022966,-0.0076,1.357
466.00,7.614316,25.01372,-0.000162,24.021860,-0.0076,1.358
468.00,7.613843,25.01459,-0.000162,24.022021,-0.0076,1.358
470.00,7.613250,25.01527,-0.000162,24.022066,-0.0075,1.358
472.00,7.612880,25.01485,-0.000163,24.021691,-0.0076,1.358
474.00,7.612344,25.01390,-0.000162,24.021709,-0.0076,1.358
476.00,7.612689,25.01436,-0.000163,24.021961,-0.0076,1.359
478.00,7.612223,25.01474,-0.000163,24.021579,-0.0075,1.359
480.00,7.612442,25.01507,-0.000162,24.022195,-0.0075,1.358
482.00,7.611776,25.01433,-0.000162,24.021852,-0.0076,1.358
484.00,7.612086,25.01400,-0.000163,24.022349,-0.0076,1.358
486.00,7.612009,25.01354,-0.000163,24.022041,-0.0075,1.358
488.00,7.611276,25.01354,-0.000163,24.022061,-0.0075,1.359
490.00,7.610943,25.01393,-0.000163,24.022208,-0.0075,1.359
492.00,7.611078,25.01357,-0.000163,24.022414,-0.0076,1.358
494.00,7.610337,25.01331,-0.000162,24.022409,-0.0076,1.358
496.00,7.610192,25.01361,-0.000162,24.022217,-0.0075,1.357
498.00,7.610160,25.01296,-0.000162,24.022920,-0.0075,1.358
500.00,7.610254,25.01289,-0.000161,24.022014,-0.0076,1.357
502.00,7.609989,25.01387,-0.000161,24.021829,-0.0076,1.358
504.00,7.609142,25.01394,-0.000163,24.021860,-0.0076,1.359
506.00,7.608598,25.01374,-0.000162,24.022219,-0.0075,1.358
508.00,7.608549,25.01313,-0.000163,24.021943,-0.0076,1.358
510.00,7.608767,25.01328,-0.000161,24.022148,-0.0076,1.358
512.00,7.607832,25.01340,-0.000162,24.021785,-0.0075,1.358
514.00,7.607910,25.01356,-0.000162,24.022005,-0.0076,1.358
516.00,7.607886,25.01308,-0.000162,24.022045,-0.0076,1.359
518.00,7.607502,25.01318,-0.000162,24.022764,-0.0075,1.358
520.00,7.607633,25.01262,-0.000162,24.022295,-0.0075,1.358
522.00,7.607638,25.01316,-0.000162,24.022173,-0.0076,1.358
524.00,7.608027,25.01271,-0.000162,24.021901,-0.0076,1.358
526.00,7.607851,25.01297,-0.000162,24.021559,-0.0076,1.358
528.00,7.606882,25.01368,-0.000162,24.022144,-0.0076,1.358
530.00,7.606614,25.01333,-0.000163,24.022266,-0.0076,1.358
532.00,7.606087,25.01359,-0.000163,24.022110,-0.0076,1.358
534.00,7.605649,25.01295,-0.000162,24.022491,-0.0075,1.358
536.00,7.605411,25.01426,-0.000162,24.021876,-0.0075,1.358
538.00,7.605417,25.01438,-0.000162,24.022538,-0.0075,1.358
540.00,7.605104,25.01415,-0.000162,24.022775,-0.0075,1.358
542.00,7.604885,25.01354,-0.000162,24.022449,-0.0075,1.358
544.00,7.603904,25.01305,-0.000162,24.021521,-0.0075,1.359
546.00,7.604428,25.01314,-0.000162,24.021978,-0.0075,1.358
548.00,7.604052,25.01274,-0.000162,24.022257,-0.0075,1.358
550.00,7.603561,25.01244,-0.000162,24.021758,-0.0075,1.358
552.00,7.605187,25.01328,-0.000162,24.022342,-0.0075,1.359
554.00,7.606023,25.01314,-0.000161,24.022737,-0.0075,1.358
556.00,7.606202,25.01384,-0.000162,24.022329,-0.0076,1.359
558.00,7.604954,25.01252,-0.000163,24.021773,-0.0075,1.359
560.00,7.604167,25.01289,-0.000162,24.022297,-0.0075,1.359
562.00,7.604746,25.01316,-0.000162,24.022378,-0.0075,1.358
564.00,7.603666,25.01331,-0.000162,24.021925,-0.0075,1.358
566.00,7.603487,25.01310,-0.000162,24.022046,-0.0075,1.358
568.00,7.602969,25.01252,-0.000162,24.022853,-0.0075,1.358
570.00,7.602034,25.01334,-0.000161,24.022614,-0.0075,1.358
572.00,7.602130,25.01290,-0.000162,24.022786,-0.0075,1.359
574.00,7.601803,25.01343,-0.000163,24.022474,-0.0075,1.359
576.00,7.601724,25.01338,-0.000163,24.023016,-0.0075,1.359
578.00,7.602219,25.01284,-0.000163,24.022710,-0.0075,1.358
580.00,7.602013,25.01285,-0.000163,24.022449,-0.0075,1.358
582.00,7.601739,25.01339,-0.000162,24.022322,-0.0075,1.359
584.00,7.601442,25.01355,-0.000162,24.022438,-0.0075,1.358
586.00,7.601609,25.01347,-0.000162,24.022530,-0.0075,1.359
588.00,7.601004,25.01351,-0.000162,24.022326,-0.0075,1.359
590.00,7.600231,25.01305,-0.000162,24.021628,-0.0075,1.358
592.00,7.600142,25.01269,-0.000161,24.022327,-0.0076,1.358
594.00,7.600324,25.01320,-0.000161,24.022704,-0.0075,1.358
596.00,7.600576,25.01381,-0.000162,24.022027,-0.0076,1.358
598.00,7.601069,25.01282,-0.000162,24.022211,-0.0075,1.359
600.00,7.600543,25.01258,-0.000161,24.022717,-0.0075,1.359
@1,2.0000,4.0
602.00,7.600017,25.01242,-0.000162,24.022500,-0.0075,1.359
604.00,7.598486,25.01263,-0.000163,24.022309,-0.0075,1.358
606.00,7.591097,25.01328,-0.000161,24.021776,-0.0075,1.358
608.00,7.587433,25.01287,-0.000161,24.022491,-0.0076,1.357
610.00,7.590180,25.01280,-0.000161,24.022213,-0.0075,1.357
612.00,7.593800,25.01371,-0.000162,24.022572,-0.0075,1.359
614.00,7.596751,25.01325,-0.000162,24.022534,-0.0075,1.359
616.00,7.596986,25.01255,-0.000162,24.022491,-0.0075,1.359
618.00,7.597922,25.01274,-0.000163,24.022614,-0.0075,1.360
620.00,7.597963,25.01246,-0.000163,24.022128,-0.0075,1.359
622.00,7.597412,25.01276,-0.000162,24.021823,-0.0076,1.358
624.00,7.597387,25.01277,-0.000161,24.022567,-0.0076,1.358
626.00,7.598530,25.01310,-0.000161,24.021814,-0.0075,1.359
628.00,7.598884,25.01273,-0.000162,24.022070,-0.0075,1.359
630.00,7.598261,25.01234,-0.000162,24.022717,-0.0075,1.358
632.00,7.597600,25.01182,-0.000162,24.022453,-0.0075,1.358
634.00,7.597532,25.01227,-0.000162,24.022356,-0.0075,1.358
636.00,7.598121,25.01291,-0.000161,24.022249,-0.0075,1.359
638.00,7.598429,25.01361,-0.000162,24.022857,-0.0075,1.358
640.00,7.598183,25.01319,-0.000161,24.022395,-0.0075,1.359
642.00,7.596855,25.01412,-0.000161,24.022567,-0.0075,1.358
644.00,7.595543,25.01494,-0.000160,24.022264,-0.0075,1.358
646.00,7.595488,25.01473,-0.000161,24.021537,-0.0075,1.358
648.00,7.595781,25.01473,-0.000162,24.022237,-0.0075,1.359
650.00,7.595769,25.01362,-0.000162,24.021521,-0.0075,1.359
652.00,7.595247,25.01403,-0.000161,24.022329,-0.0075,1.359
654.00,7.595249,25.01433,-0.000161,24.022104,-0.0075,1.358
656.00,7.595812,25.01403,-0.000163,24.021961,-0.0075,1.358
658.00,7.594776,25.01422,-0.000161,24.022057,-0.0075,1.359
660.00,7.595174,25.01484,-0.000161,24.022695,-0.0075,1.358
662.00,7.595312,25.01493,-0.000162,24.022231,-0.0075,1.358
664.00,7.594886,25.01413,-0.000162,24.021713,-0.0075,1.359
666.00,7.593968,25.01411,-0.000162,24.021961,-0.0075,1.359
668.00,7.593915,25.01388,-0.000162,24.022329,-0.0075,1.359
670.00,7.594091,25.01370,-0.000162,24.022115,-0.0075,1.359
672.00,7.593625,25.01297,-0.000162,24.022327,-0.0075,1.358
674.00,7.593208,25.01383,-0.000162,24.022612,-0.0075,1.358
676.00,7.592713,25.01381,-0.000162,24.022409,-0.0075,1.359
678.00,7.592887,25.01433,-0.000161,24.022110,-0.0076,1.358
680.00,7.592798,25.01384,-0.000161,24.022848,-0.0075,1.358
682.00,7.592261,25.01372,-0.000161,24.022197,-0.0075,1.358
684.00,7.592463,25.01348,-0.000161,24.022888,-0.0075,1.359
686.00,7.592601,25.01311,-0.000162,24.021657,-0.0076,1.359
688.00,7.592396,25.01385,-0.000162,24.022451,-0.0075,1.358
690.00,7.591779,25.01355,-0.000162,24.021568,-0.0075,1.359
692.00,7.591844,25.01373,-0.000162,24.022596,-0.0075,1.359
694.00,7.592076,25.01406,-0.000163,24.022521,-0.0075,1.358
696.00,7.591810,25.01372,-0.000163,24.022706,-0.0076,1.359
698.00,7.591016,25.01361,-0.000163,24.022181,-0.0075,1.358
700.00,7.591082,25.01429,-0.000163,24.021974,-0.0075,1.359
702.00,7.591044,25.01334,-0.000161,24.022112,-0.0075,1.358
704.00,7.590630,25.01347,-0.000162,24.021794,-0.0075,1.359
706.00,7.591305,25.01410,-0.000163,24.022282,-0.0075,1.359
708.00,7.590534,25.01449,-0.000162,24.022442,-0.0075,1.359
710.00,7.589727,25.01491,-0.000163,24.022249,-0.0076,1.358
712.00,7.589194,25.01453,-0.000162,24.022237,-0.0076,1.359
714.00,7.589268,25.01434,-0.000162,24.022458,-0.0075,1.359
716.00,7.589648,25.01419,-0.000163,24.021925,-0.0075,1.359
718.00,7.588621,25.01449,-0.000162,24.022070,-0.0076,1.358
720.00,7.587471,25.01467,-0.000162,24.021963,-0.0075,1.358
722.00,7.587600,25.01456,-0.000162,24.021936,-0.0076,1.359
724.00,7.587972,25.01460,-0.000162,24.022371,-0.0075,1.359
726.00,7.588612,25.01354,-0.000162,24.022536,-0.0075,1.358
728.00,7.587702,25.01331,-0.000162,24.021693,-0.0075,1.359
730.00,7.586373,25.01309,-0.000162,24.022108,-0.0075,1.358
732.00,7.586471,25.01331,-0.000161,24.022177,-0.0075,1.359
734.00,7.586742,25.01335,-0.000161,24.021794,-0.0075,1.359
736.00,7.587075,25.01318,-0.000161,24.022253,-0.0075,1.359
738.00,7.586702,25.01340,-0.000161,24.022594,-0.0075,1.358
740.00,7.586332,25.01324,-0.000162,24.021794,-0.0075,1.359
742.00,7.586512,25.01339,-0.000162,24.022338,-0.0075,1.359
744.00,7.587251,25.01390,-0.000163,24.021834,-0.0075,1.359
746.00,7.587392,25.01347,-0.000162,24.022260,-0.0075,1.358
748.00,7.586553,25.01306,-0.000162,24.021709,-0.0075,1.358
750.00,7.585889,25.01258,-0.000162,24.022206,-0.0075,1.359
752.00,7.586101,25.01342,-0.000162,24.021881,-0.0076,1.359
754.00,7.585875,25.01362,-0.000161,24.022269,-0.0075,1.358
756.00,7.585613,25.01315,-0.000162,24.021952,-0.0075,1.358
758.00,7.586024,25.01344,-0.000163,24.022210,-0.0076,1.359
760.00,7.585997,25.01347,-0.000162,24.022598,-0.0075,1.359
762.00,7.586410,25.01363,-0.000162,24.022197,-0.0076,1.359
764.00,7.586001,25.01259,-0.000162,24.022240,-0.0076,1.358
766.00,7.585670,25.01313,-0.000162,24.022340,-0.0075,1.359
768.00,7.585129,25.01272,-0.000163,24.022565,-0.0075,1.359
770.00,7.585326,25.01342,-0.000161,24.022436,-0.0075,1.359
772.00,7.585733,25.01349,-0.000162,24.022393,-0.0075,1.359
774.00,7.585359,25.01377,-0.000163,24.022153,-0.0075,1.359
776.00,7.584465,25.01358,-0.000162,24.022036,-0.0075,1.359
778.00,7.584138,25.01390,-0.000163,24.022467,-0.0075,1.359
780.00,7.583403,25.01390,-0.000165,24.022269,-0.0075,1.358
782.00,7.583813,25.01449,-0.000164,24.021782,-0.0076,1.358
784.00,7.583875,25.01450,-0.000163,24.022164,-0.0076,1.359
786.00,7.583306,25.01370,-0.000163,24.022162,-0.0076,1.359
788.00,7.582348,25.01438,-0.000165,24.021726,-0.0076,1.359
790.00,7.581764,25.01411,-0.000164,24.022420,-0.0075,1.359
792.00,7.581429,25.01516,-0.000163,24.022124,-0.0075,1.359
794.00,7.582026,25.01456,-0.000164,24.022284,-0.0075,1.359
796.00,7.582286,25.01437,-0.000164,24.022552,-0.0076,1.358
798.00,7.582591,25.01489,-0.000163,24.022291,-0.0075,1.359
800.00,7.582618,25.01535,-0.000162,24.022442,-0.0075,1.359
802.00,7.582021,25.01417,-0.000164,24.022485,-0.0076,1.359
804.00,7.581101,25.01411,-0.000163,24.022159,-0.0076,1.359
806.00,7.580883,25.01445,-0.000163,24.022612,-0.0076,1.359
808.00,7.581376,25.01396,-0.000163,24.021856,-0.0076,1.359
810.00,7.581563,25.01394,-0.000163,24.022349,-0.0075,1.359
812.00,7.582036,25.01504,-0.000164,24.023011,-0.0075,1.358
814.00,7.582701,25.01528,-0.000164,24.022235,-0.0075,1.359
816.00,7.582808,25.01542,-0.000164,24.022117,-0.0075,1.359
818.00,7.582267,25.01396,-0.000164,24.022046,-0.0076,1.359
820.00,7.581493,25.01419,-0.000163,24.022425,-0.0075,1.359
822.00,7.581154,25.01429,-0.000163,24.022625,-0.0075,1.359
824.00,7.580915,25.01409,-0.000165,24.021967,-0.0076,1.358
826.00,7.579957,25.01434,-0.000163,24.022271,-0.0076,1.359
828.00,7.579400,25.01458,-0.000163,24.023031,-0.0076,1.359
830.00,7.579993,25.01374,-0.000163,24.021930,-0.0076,1.358
832.00,7.581099,25.01405,-0.000163,24.022496,-0.0075,1.359
834.00,7.580577,25.01341,-0.000164,24.021903,-0.0076,1.359
836.00,7.580954,25.01417,-0.000163,24.022162,-0.0076,1.359
838.00,7.580112,25.01380,-0.000162,24.022021,-0.0076,1.358
840.00,7.579971,25.01403,-0.000163,24.022085,-0.0075,1.359
842.00,7.580875,25.01431,-0.000164,24.021851,-0.0075,1.359
844.00,7.579150,25.01373,-0.000164,24.022918,-0.0075,1.359
846.00,7.579155,25.01222,-0.000163,24.022117,-0.0075,1.359
848.00,7.579009,25.01222,-0.000162,24.021222,-0.0075,1.359
850.00,7.578480,25.01256,-0.000163,24.022549,-0.0075,1.359
852.00,7.578073,25.01286,-0.000163,24.022487,-0.0075,1.359
854.00,7.577815,25.01325,-0.000164,24.021512,-0.0076,1.359
856.00,7.577446,25.01312,-0.000163,24.021657,-0.0076,1.359
858.00,7.577745,25.01278,-0.000164,24.022065,-0.0075,1.359
860.00,7.578833,25.01266,-0.000162,24.021695,-0.0075,1.359
862.00,7.578495,25.01264,-0.000163,24.022607,-0.0075,1.358
864.00,7.577678,25.01236,-0.000162,24.022150,-0.0075,1.359
866.00,7.576972,25.01224,-0.000163,24.022395,-0.0075,1.359
868.00,7.577335,25.01177,-0.000164,24.022068,-0.0076,1.359
870.00,7.577732,25.01185,-0.000162,24.022186,-0.0076,1.359
872.00,7.576786,25.01182,-0.000162,24.021988,-0.0076,1.358
874.00,7.576111,25.01195,-0.000162,24.021646,-0.0076,1.358
876.00,7.575583,25.01245,-0.000163,24.022317,-0.0075,1.359
878.00,7.576070,25.01288,-0.000163,24.022206,-0.0075,1.359
880.00,7.576426,25.01290,-0.000164,24.021845,-0.0076,1.359
882.00,7.576069,25.01263,-0.000164,24.022425,-0.0075,1.358
884.00,7.575662,25.01335,-0.000162,24.022143,-0.0076,1.359
886.00,7.575581,25.01248,-0.000163,24.021827,-0.0075,1.359
888.00,7.575847,25.01306,-0.000164,24.021452,-0.0076,1.359
890.00,7.575616,25.01345,-0.000163,24.021417,-0.0076,1.359
892.00,7.575103,25.01311,-0.000163,24.021606,-0.0076,1.359
894.00,7.574638,25.01279,-0.000164,24.022474,-0.0075,1.359
896.00,7.574601,25.01410,-0.000163,24.022320,-0.0075,1.359
898.00,7.574599,25.01362,-0.000163,24.021814,-0.0076,1.358
900.00,7.574535,25.01295,-0.000164,24.022027,-0.0075,1.359
902.00,7.574483,25.01339,-0.000164,24.022208,-0.0075,1.359
904.00,7.575155,25.01353,-0.000164,24.022329,-0.0076,1.359
906.00,7.575397,25.01293,-0.000165,24.022211,-0.0076,1.358
908.00,7.575223,25.01277,-0.000164,24.022433,-0.0075,1.359
910.00,7.575507,25.01311,-0.000163,24.022320,-0.0075,1.359
912.00,7.574965,25.01329,-0.000163,24.022248,-0.0075,1.359
914.00,7.574835,25.01332,-0.000163,24.022346,-0.0075,1.359
916.00,7.574171,25.01321,-0.000163,24.022249,-0.0075,1.359
918.00,7.573300,25.01335,-0.000164,24.022411,-0.0076,1.358
920.00,7.573142,25.01423,-0.000163,24.021271,-0.0076,1.358
922.00,7.573915,25.01303,-0.000164,24.022070,-0.0076,1.359
924.00,7.573540,25.01330,-0.000163,24.021911,-0.0076,1.359
926.00,7.572768,25.01453,-0.000165,24.021689,-0.0076,1.359
928.00,7.572977,25.01384,-0.000165,24.021927,-0.0076,1.360
930.00,7.572749,25.01375,-0.000164,24.021990,-0.0076,1.359
932.00,7.572599,25.01417,-0.000163,24.022607,-0.0075,1.359
934.00,7.572188,25.01418,-0.000163,24.022172,-0.0075,1.359
936.00,7.572413,25.01443,-0.000164,24.021686,-0.0076,1.359
938.00,7.572791,25.01506,-0.000165,24.022023,-0.0076,1.358
940.00,7.571908,25.01525,-0.000164,24.021753,-0.0076,1.359
942.00,7.572177,25.01546,-0.000163,24.021943,-0.0076,1.359
944.00,7.572370,25.01500,-0.000164,24.021189,-0.0075,1.359
946.00,7.572952,25.01495,-0.000163,24.022144,-0.0075,1.359
948.00,7.572077,25.01519,-0.000163,24.022463,-0.0076,1.358
950.00,7.571635,25.01538,-0.000162,24.022235,-0.0075,1.360
952.00,7.571215,25.01418,-0.000163,24.021648,-0.0075,1.359
954.00,7.570897,25.01447,-0.000163,24.021543,-0.0075,1.359
956.00,7.570504,25.01419,-0.000163,24.021720,-0.0076,1.359
958.00,7.570435,25.01387,-0.000164,24.021671,-0.0075,1.359
960.00,7.570696,25.01344,-0.000164,24.021350,-0.0076,1.359
962.00,7.570675,25.01385,-0.000163,24.021934,-0.0076,1.358
964.00,7.570880,25.01302,-0.000163,24.022139,-0.0076,1.359
966.00,7.570463,25.01310,-0.000164,24.022503,-0.0075,1.359
968.00,7.569609,25.01345,-0.000164,24.021644,-0.0075,1.359
970.00,7.569662,25.01381,-0.000164,24.021606,-0.0076,1.359
972.00,7.569951,25.01379,-0.000164,24.022003,-0.0076,1.359
974.00,7.569955,25.01402,-0.000163,24.022001,-0.0075,1.359
976.00,7.569944,25.01422,-0.000164,24.021291,-0.0075,1.359
978.00,7.569336,25.01561,-0.000163,24.021588,-0.0076,1.359
980.00,7.569766,25.01476,-0.000163,24.022206,-0.0076,1.359
982.00,7.569595,25.01464,-0.000162,24.021920,-0.0076,1.359
984.00,7.569651,25.01432,-0.000164,24.022003,-0.0076,1.359
986.00,7.569459,25.01441,-0.000163,24.022449,-0.0075,1.359
988.00,7.570251,25.01459,-0.000163,24.022460,-0.0076,1.358
990.00,7.570562,25.01360,-0.000163,24.022471,-0.0076,1.359
992.00,7.570496,25.01391,-0.000163,24.022302,-0.0076,1.359
994.00,7.569973,25.01428,-0.000163,24.021914,-0.0076,1.359
996.00,7.570082,25.01443,-0.000164,24.022182,-0.0076,1.359
998.00,7.569272,25.01361,-0.000164,24.022016,-0.0076,1.359
1000.00,7.568731,25.01446,-0.000164,24.022066,-0.0076,1.359
1002.00,7.568760,25.01428,-0.000164,24.022598,-0.0075,1.359
1004.00,7.568540,25.01362,-0.000163,24.021428,-0.0075,1.359
1006.00,7.568402,25.01435,-0.000164,24.021809,-0.0076,1.359
1008.00,7.568411,25.01488,-0.000164,24.022126,-0.0075,1.359
1010.00,7.567779,25.01445,-0.000162,24.022097,-0.0076,1.359
1012.00,7.567113,25.01451,-0.000162,24.022070,-0.0075,1.359
1014.00,7.567618,25.01469,-0.000163,24.021970,-0.0075,1.359
1016.00,7.567286,25.01511,-0.000164,24.021805,-0.0075,1.359
1018.00,7.566881,25.01465,-0.000163,24.022278,-0.0076,1.359
1020.00,7.566641,25.01529,-0.000164,24.021771,-0.0076,1.359
1022.00,7.567284,25.01526,-0.000163,24.021688,-0.0075,1.359
1024.00,7.566522,25.01569,-0.000163,24.022213,-0.0075,1.359
1026.00,7.565983,25.01600,-0.000164,24.021504,-0.0076,1.359
1028.00,7.565642,25.01559,-0.000163,24.021604,-0.0075,1.359
1030.00,7.566781,25.01603,-0.000163,24.021610,-0.0076,1.359
1032.00,7.566923,25.01580,-0.000163,24.021281,-0.0076,1.359
1034.00,7.566590,25.01535,-0.000164,24.022021,-0.0076,1.359
1036.00,7.566694,25.01559,-0.000163,24.022360,-0.0075,1.359
1038.00,7.566406,25.01552,-0.000164,24.022634,-0.0076,1.358
1040.00,7.566393,25.01592,-0.000165,24.021495,-0.0076,1.359
1042.00,7.566650,25.01520,-0.000163,24.022251,-0.0076,1.358
1044.00,7.566633,25.01529,-0.000163,24.022095,-0.0076,1.358
1046.00,7.565972,25.01558,-0.000165,24.022259,-0.0076,1.359
1048.00,7.565082,25.01576,-0.000166,24.021604,-0.0076,1.359
1050.00,7.565332,25.01569,-0.000165,24.021637,-0.0076,1.359
1052.00,7.566379,25.01506,-0.000165,24.021923,-0.0076,1.359
1054.00,7.565819,25.01581,-0.000165,24.021969,-0.0076,1.358
1056.00,7.565286,25.01481,-0.000164,24.021573,-0.0076,1.358
1058.00,7.564587,25.01474,-0.000164,24.021704,-0.0076,1.359
1060.00,7.564012,25.01491,-0.000163,24.021940,-0.0075,1.360
1062.00,7.564591,25.01551,-0.000164,24.021818,-0.0076,1.359
1064.00,7.565398,25.01584,-0.000164,24.021231,-0.0076,1.359
1066.00,7.564787,25.01493,-0.000165,24.022054,-0.0076,1.359
1068.00,7.564261,25.01477,-0.000163,24.022028,-0.0076,1.358
1070.00,7.563467,25.01430,-0.000163,24.021847,-0.0076,1.359
1072.00,7.563251,25.01434,-0.000163,24.022322,-0.0076,1.360
1074.00,7.563504,25.01561,-0.000165,24.021787,-0.0076,1.359
1076.00,7.563064,25.01454,-0.000164,24.021776,-0.0076,1.358
1078.00,7.562853,25.01521,-0.000163,24.021860,-0.0076,1.358
1080.00,7.563598,25.01511,-0.000164,24.021682,-0.0075,1.359
1082.00,7.563866,25.01506,-0.000164,24.022362,-0.0076,1.359
1084.00,7.563706,25.01428,-0.000164,24.021512,-0.0076,1.358
1086.00,7.563860,25.01431,-0.000164,24.022014,-0.0076,1.359
1088.00,7.563331,25.01424,-0.000164,24.021998,-0.0076,1.359
1090.00,7.563136,25.01433,-0.000163,24.022413,-0.0075,1.359
1092.00,7.562559,25.01375,-0.000164,24.021878,-0.0076,1.359
1094.00,7.562524,25.01409,-0.000164,24.021013,-0.0076,1.359
1096.00,7.562484,25.01430,-0.000163,24.021642,-0.0076,1.358
1098.00,7.562869,25.01398,-0.000163,24.021109,-0.0076,1.358
1100.00,7.562722,25.01397,-0.000164,24.021626,-0.0076,1.359
1102.00,7.561621,25.01495,-0.000164,24.021740,-0.0076,1.359
1104.00,7.561870,25.01475,-0.000166,24.022445,-0.0076,1.359
1106.00,7.561744,25.01449,-0.000164,24.021983,-0.0076,1.359
1108.00,7.561936,25.01517,-0.000164,24.021562,-0.0075,1.359
1110.00,7.562723,25.01542,-0.000164,24.022204,-0.0075,1.359
1112.00,7.562848,25.01540,-0.000164,24.021838,-0.0076,1.359
1114.00,7.562914,25.01492,-0.000164,24.021920,-0.0076,1.358
1116.00,7.563218,25.01505,-0.000164,24.022141,-0.0076,1.359
1118.00,7.563505,25.01474,-0.000164,24.022103,-0.0076,1.359
1120.00,7.562220,25.01404,-0.000164,24.021646,-0.0076,1.359
1122.00,7.561671,25.01408,-0.000164,24.022027,-0.0076,1.359
1124.00,7.561989,25.01476,-0.000164,24.021818,-0.0075,1.359
1126.00,7.561078,25.01402,-0.000164,24.021472,-0.0076,1.359
1128.00,7.560936,25.01412,-0.000165,24.021684,-0.0076,1.359
1130.00,7.561609,25.01496,-0.000164,24.022025,-0.0076,1.359
1132.00,7.561098,25.01507,-0.000165,24.021865,-0.0076,1.359
1134.00,7.561388,25.01464,-0.000164,24.021430,-0.0076,1.359
1136.00,7.561141,25.01437,-0.000164,24.021608,-0.0076,1.359
1138.00,7.560750,25.01444,-0.000165,24.021312,-0.0076,1.359
1140.00,7.560777,25.01388,-0.000166,24.021231,-0.0075,1.358
1142.00,7.560255,25.01371,-0.000165,24.021327,-0.0076,1.359
1144.00,7.560231,25.01352,-0.000164,24.021528,-0.0076,1.359
1146.00,7.561022,25.01480,-0.000165,24.022137,-0.0076,1.359
1148.00,7.561167,25.01549,-0.000163,24.021709,-0.0076,1.359
1150.00,7.561142,25.01465,-0.000163,24.022092,-0.0076,1.359
1152.00,7.560830,25.01427,-0.000162,24.022429,-0.0075,1.358
1154.00,7.560105,25.01413,-0.000163,24.021526,-0.0076,1.359
1156.00,7.560078,25.01358,-0.000164,24.021842,-0.0076,1.359
1158.00,7.559994,25.01366,-0.000164,24.021747,-0.0076,1.359
1160.00,7.559888,25.01331,-0.000165,24.022322,-0.0076,1.359
1162.00,7.560572,25.01322,-0.000164,24.022092,-0.0076,1.359
1164.00,7.560159,25.01269,-0.000164,24.021258,-0.0076,1.359
1166.00,7.559338,25.01344,-0.000165,24.021847,-0.0076,1.359
1168.00,7.558671,25.01372,-0.000164,24.021649,-0.0076,1.359
1170.00,7.558976,25.01350,-0.000165,24.022307,-0.0076,1.358
1172.00,7.558868,25.01270,-0.000163,24.021436,-0.0076,1.358
1174.00,7.558967,25.01344,-0.000164,24.021816,-0.0076,1.358
1176.00,7.558698,25.01389,-0.000165,24.021898,-0.0076,1.359
1178.00,7.558119,25.01269,-0.000165,24.021981,-0.0076,1.359
1180.00,7.557866,25.01351,-0.000165,24.022422,-0.0076,1.359
1182.00,7.558267,25.01452,-0.000165,24.022057,-0.0076,1.359
1184.00,7.558509,25.01445,-0.000165,24.022161,-0.0076,1.360
1186.00,7.558027,25.01392,-0.000165,24.021816,-0.0076,1.359
1188.00,7.558051,25.01301,-0.000164,24.021483,-0.0076,1.359
1190.00,7.559353,25.01340,-0.000164,24.020971,-0.0076,1.359
1192.00,7.558643,25.01408,-0.000165,24.021523,-0.0076,1.359
1194.00,7.558014,25.01423,-0.000164,24.021800,-0.0076,1.358
1196.00,7.558697,25.01481,-0.000164,24.021234,-0.0076,1.358
1198.00,7.558815,25.01509,-0.000164,24.021784,-0.0076,1.359
1200.00,7.559346,25.01570,-0.000164,24.021416,-0.0076,1.359
@2,12.0000,24.0
1202.00,7.558526,25.01497,-0.000165,24.022168,-0.0076,1.359
1204.00,7.553969,25.01569,-0.000165,24.022646,-0.0076,1.359
1206.00,7.545537,25.01548,-0.000164,24.022572,-0.0075,1.358
1208.00,7.537899,25.01512,-0.000164,24.022333,-0.0075,1.358
1210.00,7.533419,25.01485,-0.000162,24.021155,-0.0076,1.358
1212.00,7.532936,25.01415,-0.000163,24.021762,-0.0076,1.359
1214.00,7.534123,25.01518,-0.000164,24.022451,-0.0076,1.358
1216.00,7.535416,25.01513,-0.000165,24.021485,-0.0076,1.359
1218.00,7.536740,25.01507,-0.000165,24.022521,-0.0076,1.360
1220.00,7.538457,25.01636,-0.000166,24.021711,-0.0076,1.360
1222.00,7.538441,25.01557,-0.000166,24.021552,-0.0076,1.360
1224.00,7.539429,25.01523,-0.000166,24.021669,-0.0076,1.360
1226.00,7.541313,25.01481,-0.000166,24.022358,-0.0076,1.361
1228.00,7.545836,25.01441,-0.000165,24.021107,-0.0076,1.360
1230.00,7.555678,25.01528,-0.000165,24.021610,-0.0076,1.360
1232.00,7.564729,25.01504,-0.000164,24.021501,-0.0075,1.361
1234.00,7.569353,25.01539,-0.000166,24.022010,-0.0076,1.361
1236.00,7.571594,25.01493,-0.000166,24.021506,-0.0076,1.360
1238.00,7.570994,25.01467,-0.000165,24.022186,-0.0075,1.360
1240.00,7.570149,25.01545,-0.000165,24.022135,-0.0075,1.359
1242.00,7.569739,25.01470,-0.000164,24.021767,-0.0076,1.359
1244.00,7.568556,25.01432,-0.000163,24.022032,-0.0076,1.359
1246.00,7.566433,25.01502,-0.000164,24.021950,-0.0076,1.360
1248.00,7.565461,25.01503,-0.000164,24.022157,-0.0076,1.359
1250.00,7.565036,25.01474,-0.000164,24.021969,-0.0076,1.359
1252.00,7.563942,25.01397,-0.000162,24.022094,-0.0076,1.359
1254.00,7.563394,25.01466,-0.000164,24.021334,-0.0076,1.359
1256.00,7.562367,25.01504,-0.000164,24.021912,-0.0075,1.359
1258.00,7.561096,25.01476,-0.000163,24.022454,-0.0076,1.359
1260.00,7.560669,25.01430,-0.000164,24.021426,-0.0076,1.359
1262.00,7.559819,25.01408,-0.000164,24.022295,-0.0076,1.359
1264.00,7.559422,25.01444,-0.000162,24.021648,-0.0075,1.358
1266.00,7.558928,25.01351,-0.000163,24.021978,-0.0076,1.359
1268.00,7.558653,25.01395,-0.000164,24.021573,-0.0076,1.359
1270.00,7.558590,25.01340,-0.000164,24.021883,-0.0075,1.359
1272.00,7.559247,25.01429,-0.000163,24.022242,-0.0076,1.359
1274.00,7.558695,25.01423,-0.000165,24.022162,-0.0076,1.359
1276.00,7.558341,25.01453,-0.000164,24.021535,-0.0076,1.359
1278.00,7.558625,25.01501,-0.000164,24.021122,-0.0076,1.359
1280.00,7.558245,25.01470,-0.000165,24.021408,-0.0076,1.359
1282.00,7.557162,25.01538,-0.000165,24.021370,-0.0076,1.358
1284.00,7.556216,25.01515,-0.000165,24.021943,-0.0076,1.359
1286.00,7.555754,25.01524,-0.000165,24.021597,-0.0076,1.359
1288.00,7.556055,25.01472,-0.000165,24.021419,-0.0076,1.359
1290.00,7.556109,25.01447,-0.000163,24.021983,-0.0075,1.359
1292.00,7.555750,25.01475,-0.000164,24.021715,-0.0076,1.359
1294.00,7.554685,25.01531,-0.000164,24.021242,-0.0076,1.359
1296.00,7.554387,25.01531,-0.000164,24.022898,-0.0076,1.359
1298.00,7.554536,25.01598,-0.000164,24.021706,-0.0076,1.360
1300.00,7.554743,25.01516,-0.000165,24.021704,-0.0076,1.359
1302.00,7.554028,25.01603,-0.000163,24.022371,-0.0076,1.359
1304.00,7.553376,25.01570,-0.000163,24.021572,-0.0076,1.359
1306.00,7.554023,25.01605,-0.000163,24.021608,-0.0076,1.359
1308.00,7.554527,25.01562,-0.000164,24.022402,-0.0076,1.359
1310.00,7.555144,25.01596,-0.000164,24.022556,-0.0076,1.359
1312.00,7.554631,25.01523,-0.000164,24.021876,-0.0075,1.359
1314.00,7.553670,25.01519,-0.000164,24.021660,-0.0076,1.359
1316.00,7.554416,25.01520,-0.000164,24.021760,-0.0076,1.359
1318.00,7.554206,25.01459,-0.000163,24.021553,-0.0076,1.359
1320.00,7.553143,25.01474,-0.000163,24.022195,-0.0076,1.359
1322.00,7.552262,25.01491,-0.000163,24.021972,-0.0076,1.359
1324.00,7.551699,25.01574,-0.000163,24.021820,-0.0075,1.358
1326.00,7.552544,25.01622,-0.000164,24.022438,-0.0075,1.359
1328.00,7.554708,25.01585,-0.000165,24.022199,-0.0075,1.360
1330.00,7.554541,25.01618,-0.000165,24.021700,-0.0076,1.359
1332.00,7.553524,25.01546,-0.000164,24.021481,-0.0076,1.359
1334.00,7.552190,25.01547,-0.000163,24.021532,-0.0076,1.359
1336.00,7.551342,25.01560,-0.000163,24.021978,-0.0075,1.359
1338.00,7.551808,25.01615,-0.000164,24.021998,-0.0076,1.359
1340.00,7.552364,25.01557,-0.000164,24.021301,-0.0076,1.358
1342.00,7.552477,25.01647,-0.000163,24.021863,-0.0076,1.359
1344.00,7.551812,25.01656,-0.000164,24.021771,-0.0076,1.359
1346.00,7.552529,25.01545,-0.000164,24.021131,-0.0076,1.359
1348.00,7.552533,25.01503,-0.000165,24.021954,-0.0076,1.359
1350.00,7.552223,25.01488,-0.000165,24.021791,-0.0076,1.359
1352.00,7.552979,25.01529,-0.000164,24.021564,-0.0075,1.360
1354.00,7.553072,25.01521,-0.000164,24.021350,-0.0076,1.359
1356.00,7.552865,25.01527,-0.000163,24.021990,-0.0075,1.359
1358.00,7.553353,25.01584,-0.000164,24.021988,-0.0075,1.359
1360.00,7.553046,25.01578,-0.000164,24.022065,-0.0076,1.359
1362.00,7.551913,25.01555,-0.000164,24.022112,-0.0076,1.359
1364.00,7.552423,25.01676,-0.000165,24.021949,-0.0075,1.359
1366.00,7.552306,25.01700,-0.000164,24.022355,-0.0076,1.359
1368.00,7.551372,25.01632,-0.000165,24.022259,-0.0075,1.359
1370.00,7.551871,25.01639,-0.000163,24.021911,-0.0075,1.359
1372.00,7.551671,25.01763,-0.000163,24.022253,-0.0076,1.359
1374.00,7.551261,25.01777,-0.000163,24.021952,-0.0076,1.359
1376.00,7.551014,25.01675,-0.000163,24.022075,-0.0076,1.359
1378.00,7.550406,25.01685,-0.000164,24.021771,-0.0076,1.359
1380.00,7.550730,25.01644,-0.000163,24.022282,-0.0076,1.359
1382.00,7.550501,25.01650,-0.000163,24.021769,-0.0075,1.359
1384.00,7.550119,25.01631,-0.000164,24.021691,-0.0076,1.359
1386.00,7.550261,25.01737,-0.000164,24.021932,-0.0075,1.359
1388.00,7.550669,25.01643,-0.000164,24.022483,-0.0076,1.359
1390.00,7.550891,25.01755,-0.000166,24.021958,-0.0076,1.359
1392.00,7.550878,25.01799,-0.000165,24.022188,-0.0076,1.360
1394.00,7.550645,25.01773,-0.000165,24.022364,-0.0076,1.359
1396.00,7.550627,25.01743,-0.000164,24.021423,-0.0076,1.359
1398.00,7.550589,25.01705,-0.000164,24.022416,-0.0076,1.359
1400.00,7.550654,25.01765,-0.000165,24.021969,-0.0076,1.359
1402.00,7.550055,25.01700,-0.000165,24.021717,-0.0076,1.359
1404.00,7.549152,25.01717,-0.000166,24.022130,-0.0076,1.359
1406.00,7.549893,25.01685,-0.000164,24.022317,-0.0076,1.359
1408.00,7.549822,25.01726,-0.000164,24.022034,-0.0076,1.359
1410.00,7.549239,25.01664,-0.000164,24.021300,-0.0076,1.359
1412.00,7.549054,25.01707,-0.000163,24.022112,-0.0075,1.358
1414.00,7.549221,25.01699,-0.000165,24.022217,-0.0076,1.359
1416.00,7.549484,25.01758,-0.000164,24.022302,-0.0076,1.359
1418.00,7.549312,25.01743,-0.000164,24.022424,-0.0075,1.359
1420.00,7.549249,25.01741,-0.000166,24.022848,-0.0075,1.359
1422.00,7.549692,25.01721,-0.000166,24.021787,-0.0076,1.359
1424.00,7.550122,25.01710,-0.000165,24.022253,-0.0076,1.359
1426.00,7.549828,25.01776,-0.000164,24.021693,-0.0076,1.359
1428.00,7.550057,25.01652,-0.000165,24.022182,-0.0076,1.359
1430.00,7.550443,25.01735,-0.000163,24.021925,-0.0076,1.359
1432.00,7.550015,25.01716,-0.000165,24.022369,-0.0076,1.359
1434.00,7.550424,25.01726,-0.000165,24.021441,-0.0076,1.359
1436.00,7.550332,25.01679,-0.000163,24.021785,-0.0076,1.359
1438.00,7.550547,25.01648,-0.000164,24.022385,-0.0076,1.359
1440.00,7.549372,25.01701,-0.000165,24.022335,-0.0076,1.359
1442.00,7.549519,25.01746,-0.000164,24.021822,-0.0076,1.359
1444.00,7.548984,25.01664,-0.000164,24.022264,-0.0076,1.359
1446.00,7.549113,25.01724,-0.000165,24.022489,-0.0076,1.360
1448.00,7.549231,25.01728,-0.000166,24.021963,-0.0076,1.359
1450.00,7.548821,25.01709,-0.000165,24.022458,-0.0076,1.359
1452.00,7.548676,25.01674,-0.000164,24.021823,-0.0076,1.359
1454.00,7.548844,25.01599,-0.000165,24.022057,-0.0076,1.359
1456.00,7.548543,25.01571,-0.000165,24.021225,-0.0075,1.359
1458.00,7.548016,25.01636,-0.000165,24.021988,-0.0076,1.359
1460.00,7.548685,25.01722,-0.000164,24.022395,-0.0076,1.359
1462.00,7.548310,25.01732,-0.000164,24.022536,-0.0076,1.359
1464.00,7.547336,25.01734,-0.000165,24.022298,-0.0076,1.359
1466.00,7.548364,25.01722,-0.000165,24.021898,-0.0076,1.359
1468.00,7.547308,25.01719,-0.000165,24.021608,-0.0076,1.358
1470.00,7.547090,25.01719,-0.000164,24.021753,-0.0076,1.358
1472.00,7.547207,25.01698,-0.000165,24.021729,-0.0076,1.359
1474.00,7.547375,25.01635,-0.000167,24.021713,-0.0076,1.359
1476.00,7.547421,25.01646,-0.000165,24.022048,-0.0076,1.359
1478.00,7.546562,25.01647,-0.000166,24.022231,-0.0076,1.359
1480.00,7.546261,25.01674,-0.000164,24.021747,-0.0076,1.358
1482.00,7.546926,25.01641,-0.000165,24.020834,-0.0076,1.359
1484.00,7.547083,25.01635,-0.000164,24.021659,-0.0076,1.359
1486.00,7.546735,25.01648,-0.000164,24.022204,-0.0076,1.359
1488.00,7.547018,25.01705,-0.000165,24.021541,-0.0076,1.359
1490.00,7.547285,25.01664,-0.000166,24.021860,-0.0076,1.359
1492.00,7.547151,25.01638,-0.000166,24.021648,-0.0076,1.359
1494.00,7.547005,25.01656,-0.000165,24.021689,-0.0076,1.359
1496.00,7.547285,25.01659,-0.000165,24.022144,-0.0076,1.359
1498.00,7.546853,25.01686,-0.000164,24.022224,-0.0076,1.359
1500.00,7.547429,25.01731,-0.000165,24.021426,-0.0076,1.359
1502.00,7.546963,25.01796,-0.000166,24.021845,-0.0076,1.358
1504.00,7.546726,25.01850,-0.000165,24.021626,-0.0076,1.358
1506.00,7.546017,25.01787,-0.000165,24.022066,-0.0076,1.358
1508.00,7.546100,25.01735,-0.000165,24.022014,-0.0076,1.359
1510.00,7.545833,25.01642,-0.000165,24.021086,-0.0076,1.359
1512.00,7.545656,25.01719,-0.000165,24.021775,-0.0075,1.359
1514.00,7.545755,25.01622,-0.000165,24.021135,-0.0076,1.359
1516.00,7.545977,25.01723,-0.000165,24.021784,-0.0076,1.359
1518.00,7.546643,25.01815,-0.000164,24.022162,-0.0076,1.359
1520.00,7.546688,25.01804,-0.000165,24.021722,-0.0076,1.359
1522.00,7.547047,25.01707,-0.000165,24.021475,-0.0076,1.359
1524.00,7.546712,25.01646,-0.000165,24.021691,-0.0076,1.359
1526.00,7.546304,25.01660,-0.000166,24.021938,-0.0076,1.358
1528.00,7.545540,25.01693,-0.000165,24.021878,-0.0075,1.358
1530.00,7.545446,25.01641,-0.000164,24.021838,-0.0075,1.359
1532.00,7.546046,25.01617,-0.000164,24.022675,-0.0075,1.358
1534.00,7.545511,25.01666,-0.000165,24.022181,-0.0076,1.358
1536.00,7.545019,25.01659,-0.000165,24.021776,-0.0076,1.359
1538.00,7.544983,25.01592,-0.000165,24.022235,-0.0076,1.359
1540.00,7.545036,25.01603,-0.000165,24.022217,-0.0076,1.359
1542.00,7.545466,25.01672,-0.000165,24.022753,-0.0076,1.358
1544.00,7.545315,25.01719,-0.000164,24.021921,-0.0076,1.359
1546.00,7.545160,25.01610,-0.000164,24.022148,-0.0075,1.359
1548.00,7.544650,25.01646,-0.000164,24.022124,-0.0075,1.359
1550.00,7.544778,25.01745,-0.000165,24.022168,-0.0076,1.359
1552.00,7.544548,25.01630,-0.000165,24.022213,-0.0076,1.359
1554.00,7.544798,25.01579,-0.000165,24.022112,-0.0076,1.358
1556.00,7.545606,25.01637,-0.000165,24.021468,-0.0076,1.359
1558.00,7.545481,25.01641,-0.000165,24.021800,-0.0076,1.359
1560.00,7.545044,25.01624,-0.000164,24.022317,-0.0076,1.358
1562.00,7.545357,25.01647,-0.000165,24.021220,-0.0076,1.359
1564.00,7.545096,25.01683,-0.000165,24.021764,-0.0076,1.359
1566.00,7.545768,25.01687,-0.000164,24.021985,-0.0076,1.359
1568.00,7.545876,25.01604,-0.000163,24.021744,-0.0076,1.359
1570.00,7.544929,25.01556,-0.000164,24.022065,-0.0075,1.358
1572.00,7.544890,25.01592,-0.000163,24.022422,-0.0076,1.358
1574.00,7.545233,25.01698,-0.000165,24.021329,-0.0076,1.359
1576.00,7.544145,25.01674,-0.000165,24.021455,-0.0076,1.358
1578.00,7.543614,25.01622,-0.000164,24.021727,-0.0075,1.358
1580.00,7.543345,25.01595,-0.000163,24.021816,-0.0075,1.358
1582.00,7.543400,25.01607,-0.000165,24.022172,-0.0076,1.359
1584.00,7.543655,25.01574,-0.000166,24.022150,-0.0076,1.359
1586.00,7.543581,25.01568,-0.000164,24.022761,-0.0075,1.359
1588.00,7.543473,25.01593,-0.000165,24.022275,-0.0075,1.359
1590.00,7.543813,25.01648,-0.000164,24.021811,-0.0076,1.358
1592.00,7.544163,25.01657,-0.000165,24.022313,-0.0076,1.359
1594.00,7.543515,25.01600,-0.000165,24.021461,-0.0076,1.358
1596.00,7.543363,25.01629,-0.000164,24.022045,-0.0076,1.358
1598.00,7.542960,25.01509,-0.000164,24.021713,-0.0076,1.359
1600.00,7.542310,25.01485,-0.000165,24.021673,-0.0076,1.358
1602.00,7.542027,25.01559,-0.000165,24.022302,-0.0075,1.358
1604.00,7.542502,25.01557,-0.000166,24.021562,-0.0075,1.359
1606.00,7.542552,25.01579,-0.000165,24.021941,-0.0075,1.358
1608.00,7.542214,25.01619,-0.000166,24.021537,-0.0075,1.359
1610.00,7.542430,25.01613,-0.000166,24.021785,-0.0075,1.359
1612.00,7.542905,25.01560,-0.000166,24.021887,-0.0076,1.359
1614.00,7.542124,25.01624,-0.000165,24.022239,-0.0076,1.358
1616.00,7.542017,25.01635,-0.000165,24.021644,-0.0076,1.358
1618.00,7.542819,25.01566,-0.000165,24.021878,-0.0076,1.359
1620.00,7.543194,25.01462,-0.000167,24.021818,-0.0076,1.359
1622.00,7.543524,25.01484,-0.000165,24.021368,-0.0076,1.358
1624.00,7.543036,25.01526,-0.000164,24.022233,-0.0076,1.358
1626.00,7.541533,25.01540,-0.000164,24.022331,-0.0075,1.359
1628.00,7.541864,25.01511,-0.000164,24.021528,-0.0075,1.359
1630.00,7.542238,25.01445,-0.000165,24.021784,-0.0076,1.358
1632.00,7.541438,25.01512,-0.000165,24.021615,-0.0076,1.358
1634.00,7.541243,25.01602,-0.000164,24.022021,-0.0076,1.358
1636.00,7.542135,25.01547,-0.000165,24.022219,-0.0076,1.358
1638.00,7.542751,25.01432,-0.000164,24.022088,-0.0075,1.358
1640.00,7.541766,25.01542,-0.000165,24.021617,-0.0075,1.359
1642.00,7.541898,25.01505,-0.000165,24.021055,-0.0076,1.359
1644.00,7.543114,25.01543,-0.000165,24.021301,-0.0076,1.359
1646.00,7.542761,25.01559,-0.000165,24.021048,-0.0076,1.359
1648.00,7.541722,25.01521,-0.000165,24.022235,-0.0076,1.358
1650.00,7.541765,25.01521,-0.000164,24.022030,-0.0076,1.358
1652.00,7.542638,25.01544,-0.000166,24.022492,-0.0076,1.358
1654.00,7.543355,25.01619,-0.000165,24.021784,-0.0076,1.358
1656.00,7.544029,25.01584,-0.000165,24.021751,-0.0076,1.358
1658.00,7.543065,25.01584,-0.000164,24.021252,-0.0076,1.358
1660.00,7.542814,25.01517,-0.000165,24.022373,-0.0076,1.359
1662.00,7.542620,25.01453,-0.000165,24.021941,-0.0076,1.359
1664.00,7.542484,25.01465,-0.000165,24.021807,-0.0076,1.359
1666.00,7.542222,25.01500,-0.000166,24.021847,-0.0075,1.358
1668.00,7.542539,25.01484,-0.000164,24.021428,-0.0076,1.358
1670.00,7.541763,25.01465,-0.000165,24.021383,-0.0076,1.358
1672.00,7.540768,25.01549,-0.000164,24.022063,-0.0076,1.358
1674.00,7.540288,25.01532,-0.000164,24.021432,-0.0076,1.358
1676.00,7.540106,25.01566,-0.000165,24.021816,-0.0075,1.358
1678.00,7.541186,25.01533,-0.000165,24.021809,-0.0076,1.358
1680.00,7.541677,25.01541,-0.000164,24.021840,-0.0076,1.358
1682.00,7.541297,25.01613,-0.000164,24.021325,-0.0075,1.359
1684.00,7.541602,25.01553,-0.000166,24.021436,-0.0076,1.359
1686.00,7.541504,25.01478,-0.000165,24.021459,-0.0076,1.359
1688.00,7.541634,25.01539,-0.000164,24.021283,-0.0075,1.359
1690.00,7.541393,25.01607,-0.000165,24.021744,-0.0075,1.359
1692.00,7.541309,25.01678,-0.000164,24.022239,-0.0075,1.359
1694.00,7.542099,25.01600,-0.000164,24.022141,-0.0076,1.359
1696.00,7.542641,25.01582,-0.000164,24.021698,-0.0076,1.359
1698.00,7.542304,25.01546,-0.000165,24.021983,-0.0076,1.359
1700.00,7.541373,25.01615,-0.000165,24.021858,-0.0076,1.359
1702.00,7.540429,25.01601,-0.000166,24.022162,-0.0076,1.359
1704.00,7.540951,25.01628,-0.000165,24.021958,-0.0076,1.358
1706.00,7.541496,25.01676,-0.000164,24.022492,-0.0075,1.359
1708.00,7.541251,25.01578,-0.000164,24.022188,-0.0076,1.359
1710.00,7.539959,25.01550,-0.000165,24.021209,-0.0076,1.358
1712.00,7.540059,25.01584,-0.000164,24.021586,-0.0076,1.358
1714.00,7.541600,25.01593,-0.000165,24.021501,-0.0076,1.358
1716.00,7.541763,25.01666,-0.000166,24.021961,-0.0076,1.359
1718.00,7.540939,25.01574,-0.000166,24.022460,-0.0076,1.359
1720.00,7.540781,25.01525,-0.000165,24.022242,-0.0076,1.359
1722.00,7.540852,25.01565,-0.000165,24.021619,-0.0076,1.358
1724.00,7.541291,25.01559,-0.000166,24.022302,-0.0075,1.359
1726.00,7.541304,25.01552,-0.000165,24.021194,-0.0076,1.359
1728.00,7.541548,25.01605,-0.000165,24.022039,-0.0076,1.359
1730.00,7.541373,25.01635,-0.000165,24.021930,-0.0076,1.358
1732.00,7.541566,25.01608,-0.000163,24.021862,-0.0076,1.358
1734.00,7.542050,25.01549,-0.000165,24.022016,-0.0076,1.358
1736.00,7.541569,25.01579,-0.000165,24.021814,-0.0076,1.359
1738.00,7.540512,25.01575,-0.000166,24.021849,-0.0075,1.359
1740.00,7.540218,25.01621,-0.000165,24.021573,-0.0075,1.360
1742.00,7.539687,25.01587,-0.000166,24.022561,-0.0075,1.359
1744.00,7.539420,25.01634,-0.000166,24.022273,-0.0076,1.359
1746.00,7.540116,25.01589,-0.000164,24.022066,-0.0076,1.358
1748.00,7.540021,25.01489,-0.000165,24.021988,-0.0076,1.359
1750.00,7.539306,25.01571,-0.000164,24.022302,-0.0076,1.359
1752.00,7.540216,25.01585,-0.000166,24.022224,-0.0076,1.359
1754.00,7.540501,25.01546,-0.000166,24.022085,-0.0075,1.358
1756.00,7.541185,25.01612,-0.000164,24.022099,-0.0075,1.359
1758.00,7.541442,25.01581,-0.000164,24.022220,-0.0075,1.359
1760.00,7.541156,25.01543,-0.000164,24.022297,-0.0075,1.359
1762.00,7.540343,25.01572,-0.000164,24.021677,-0.0076,1.358
1764.00,7.539469,25.01596,-0.000165,24.022277,-0.0076,1.358
1766.00,7.540491,25.01670,-0.000165,24.022072,-0.0075,1.358
1768.00,7.540160,25.01650,-0.000165,24.022311,-0.0076,1.359
1770.00,7.540055,25.01664,-0.000165,24.022268,-0.0076,1.359
1772.00,7.539886,25.01678,-0.000164,24.021905,-0.0076,1.359
1774.00,7.538895,25.01697,-0.000165,24.022094,-0.0076,1.358
1776.00,7.538792,25.01620,-0.000165,24.021530,-0.0075,1.358
1778.00,7.539151,25.01674,-0.000165,24.021610,-0.0075,1.359
1780.00,7.540324,25.01593,-0.000165,24.022135,-0.0075,1.359
1782.00,7.540550,25.01643,-0.000165,24.022157,-0.0075,1.359
1784.00,7.539781,25.01639,-0.000164,24.022612,-0.0075,1.359
1786.00,7.540155,25.01605,-0.000164,24.021878,-0.0076,1.358
1788.00,7.539881,25.01698,-0.000164,24.022327,-0.0075,1.358
1790.00,7.539651,25.01670,-0.000165,24.022021,-0.0075,1.359
1792.00,7.540206,25.01654,-0.000165,24.022665,-0.0075,1.359
1794.00,7.539732,25.01668,-0.000165,24.021644,-0.0075,1.359
1796.00,7.539730,25.01603,-0.000165,24.021833,-0.0076,1.358
1798.00,7.539655,25.01615,-0.000165,24.022271,-0.0075,1.358
1800.00,7.539602,25.01632,-0.000164,24.021847,-0.0075,1.358
@3,12.0000,24.0
1802.00,7.539862,25.01694,-0.000164,24.022139,-0.0075,1.359
1804.00,7.536849,25.01667,-0.000164,24.022155,-0.0075,1.358
1806.00,7.528500,25.01617,-0.000163,24.022059,-0.0075,1.358
1808.00,7.519766,25.01686,-0.000164,24.021669,-0.0076,1.358
1810.00,7.515202,25.01711,-0.000163,24.021950,-0.0075,1.357
1812.00,7.514790,25.01741,-0.000163,24.021729,-0.0075,1.357
1814.00,7.515110,25.01725,-0.000164,24.021927,-0.0075,1.358
1816.00,7.517327,25.01672,-0.000164,24.022315,-0.0075,1.359
1818.00,7.519573,25.01640,-0.000164,24.022775,-0.0076,1.360
1820.00,7.521478,25.01685,-0.000167,24.022356,-0.0075,1.360
1822.00,7.522497,25.01659,-0.000167,24.021760,-0.0076,1.360
1824.00,7.523776,25.01646,-0.000165,24.021872,-0.0075,1.360
1826.00,7.524619,25.01497,-0.000165,24.021073,-0.0075,1.359
1828.00,7.528604,25.01524,-0.000165,24.022413,-0.0076,1.359
1830.00,7.537190,25.01638,-0.000165,24.022911,-0.0075,1.361
1832.00,7.546369,25.01673,-0.000166,24.022474,-0.0075,1.361
1834.00,7.552697,25.01695,-0.000166,24.022231,-0.0075,1.361
1836.00,7.555482,25.01763,-0.000166,24.022324,-0.0075,1.361
1838.00,7.556295,25.01718,-0.000165,24.022197,-0.0075,1.359
1840.00,7.555743,25.01568,-0.000163,24.022094,-0.0076,1.359
1842.00,7.553934,25.01589,-0.000163,24.021999,-0.0076,1.359
1844.00,7.552062,25.01620,-0.000163,24.021858,-0.0076,1.359
1846.00,7.550889,25.01622,-0.000164,24.022759,-0.0075,1.359
1848.00,7.550624,25.01666,-0.000163,24.022447,-0.0075,1.359
1850.00,7.549351,25.01618,-0.000164,24.022385,-0.0075,1.360
1852.00,7.548399,25.01614,-0.000165,24.021720,-0.0075,1.359
1854.00,7.546859,25.01582,-0.000163,24.021834,-0.0075,1.358
1856.00,7.545666,25.01513,-0.000163,24.022344,-0.0075,1.359
1858.00,7.544863,25.01472,-0.000162,24.021735,-0.0075,1.358
1860.00,7.545663,25.01511,-0.000163,24.022338,-0.0076,1.359
1862.00,7.544511,25.01568,-0.000164,24.022962,-0.0075,1.359
1864.00,7.543821,25.01625,-0.000164,24.022946,-0.0075,1.359
1866.00,7.543689,25.01612,-0.000163,24.022967,-0.0075,1.359
1868.00,7.543412,25.01631,-0.000165,24.022434,-0.0075,1.358
1870.00,7.543217,25.01642,-0.000164,24.022460,-0.0076,1.359
1872.00,7.542061,25.01585,-0.000164,24.022402,-0.0075,1.358
1874.00,7.541495,25.01625,-0.000165,24.022081,-0.0075,1.358
1876.00,7.542318,25.01625,-0.000165,24.022483,-0.0075,1.358
1878.00,7.541899,25.01555,-0.000164,24.022280,-0.0075,1.358
1880.00,7.541492,25.01513,-0.000165,24.022313,-0.0075,1.359
1882.00,7.540783,25.01563,-0.000165,24.022311,-0.0075,1.359
1884.00,7.540186,25.01599,-0.000164,24.021943,-0.0075,1.358
1886.00,7.539669,25.01559,-0.000164,24.022498,-0.0075,1.359
1888.00,7.539399,25.01638,-0.000166,24.022414,-0.0076,1.358
1890.00,7.539539,25.01647,-0.000164,24.022699,-0.0076,1.358
1892.00,7.539252,25.01604,-0.000164,24.022685,-0.0075,1.358
1894.00,7.539414,25.01591,-0.000162,24.022447,-0.0075,1.357
1896.00,7.539847,25.01541,-0.000163,24.021860,-0.0075,1.358
1898.00,7.539362,25.01509,-0.000164,24.022277,-0.0075,1.358
1900.00,7.538329,25.01478,-0.000164,24.022222,-0.0076,1.358
1902.00,7.538608,25.01550,-0.000165,24.022543,-0.0076,1.358
1904.00,7.538466,25.01588,-0.000166,24.022668,-0.0076,1.358
1906.00,7.538209,25.01605,-0.000164,24.022704,-0.0075,1.358
1908.00,7.538322,25.01625,-0.000164,24.022398,-0.0075,1.358
1910.00,7.538749,25.01555,-0.000164,24.021756,-0.0075,1.358
1912.00,7.538679,25.01592,-0.000164,24.022541,-0.0075,1.359
1914.00,7.538309,25.01613,-0.000166,24.022268,-0.0075,1.359
1916.00,7.538310,25.01685,-0.000165,24.023210,-0.0075,1.358
1918.00,7.538731,25.01608,-0.000164,24.022144,-0.0075,1.358
1920.00,7.539039,25.01678,-0.000164,24.021911,-0.0075,1.358
1922.00,7.539301,25.01552,-0.000164,24.021793,-0.0075,1.359
1924.00,7.538938,25.01638,-0.000164,24.022070,-0.0076,1.358
1926.00,7.540073,25.01667,-0.000164,24.022768,-0.0075,1.358
1928.00,7.539652,25.01697,-0.000164,24.022327,-0.0075,1.358
1930.00,7.538847,25.01658,-0.000164,24.021648,-0.0075,1.359
1932.00,7.538385,25.01641,-0.000164,24.022879,-0.0076,1.358
1934.00,7.538183,25.01688,-0.000164,24.021825,-0.0076,1.358
1936.00,7.538383,25.01678,-0.000165,24.022007,-0.0076,1.359
1938.00,7.538165,25.01671,-0.000164,24.022594,-0.0075,1.359
1940.00,7.537694,25.01670,-0.000165,24.022540,-0.0075,1.358
1942.00,7.537612,25.01621,-0.000165,24.021976,-0.0075,1.358
1944.00,7.538783,25.01587,-0.000164,24.022172,-0.0075,1.358
1946.00,7.537815,25.01572,-0.000164,24.022219,-0.0076,1.358
1948.00,7.537343,25.01602,-0.000165,24.022295,-0.0075,1.358
1950.00,7.538060,25.01659,-0.000165,24.022179,-0.0075,1.358
1952.00,7.539212,25.01675,-0.000166,24.021557,-0.0075,1.359
1954.00,7.539592,25.01675,-0.000165,24.022344,-0.0075,1.358
1956.00,7.538786,25.01671,-0.000165,24.021871,-0.0076,1.358
1958.00,7.537956,25.01652,-0.000165,24.022541,-0.0075,1.359
1960.00,7.538462,25.01718,-0.000165,24.022570,-0.0075,1.359
1962.00,7.537931,25.01596,-0.000165,24.022690,-0.0075,1.358
1964.00,7.537921,25.01587,-0.000164,24.023116,-0.0075,1.358
1966.00,7.537289,25.01584,-0.000164,24.022166,-0.0075,1.358
1968.00,7.537560,25.01499,-0.000165,24.022362,-0.0075,1.358
1970.00,7.537711,25.01516,-0.000165,24.022099,-0.0075,1.358
1972.00,7.537630,25.01611,-0.000164,24.022164,-0.0075,1.358
1974.00,7.537620,25.01659,-0.000164,24.022572,-0.0075,1.358
1976.00,7.537277,25.01770,-0.000164,24.022048,-0.0075,1.358
1978.00,7.537394,25.01737,-0.000164,24.021923,-0.0075,1.358
1980.00,7.536342,25.01637,-0.000164,24.021488,-0.0075,1.359
1982.00,7.536932,25.01588,-0.000166,24.022148,-0.0075,1.359
1984.00,7.537858,25.01664,-0.000164,24.022599,-0.0076,1.358
1986.00,7.538284,25.01581,-0.000163,24.022173,-0.0075,1.358
1988.00,7.538309,25.01558,-0.000164,24.023373,-0.0075,1.358
1990.00,7.537854,25.01660,-0.000164,24.022300,-0.0075,1.358
1992.00,7.537581,25.01613,-0.000164,24.022424,-0.0076,1.359
1994.00,7.536407,25.01598,-0.000165,24.022130,-0.0075,1.358
1996.00,7.536165,25.01597,-0.000164,24.022204,-0.0075,1.359
1998.00,7.536771,25.01616,-0.000164,24.022454,-0.0076,1.359
2000.00,7.536948,25.01652,-0.000165,24.021990,-0.0076,1.359
2002.00,7.537538,25.01636,-0.000165,24.022143,-0.0075,1.358
2004.00,7.537525,25.01654,-0.000164,24.022409,-0.0075,1.358
2006.00,7.536562,25.01676,-0.000165,24.022259,-0.0075,1.359
2008.00,7.536349,25.01719,-0.000164,24.022335,-0.0075,1.359
2010.00,7.536906,25.01638,-0.000164,24.022404,-0.0076,1.359
2012.00,7.537076,25.01632,-0.000164,24.022670,-0.0075,1.358
2014.00,7.537601,25.01662,-0.000164,24.022570,-0.0075,1.359
2016.00,7.536901,25.01687,-0.000163,24.022228,-0.0075,1.358
2018.00,7.536763,25.01663,-0.000163,24.022075,-0.0076,1.358
2020.00,7.537138,25.01662,-0.000164,24.022549,-0.0076,1.358
2022.00,7.537370,25.01630,-0.000163,24.021686,-0.0076,1.358
2024.00,7.537223,25.01682,-0.000164,24.022023,-0.0075,1.358
2026.00,7.537325,25.01724,-0.000164,24.022550,-0.0075,1.359
2028.00,7.536679,25.01772,-0.000165,24.022353,-0.0075,1.358
2030.00,7.536331,25.01813,-0.000164,24.021399,-0.0075,1.359
2032.00,7.536789,25.01885,-0.000164,24.022023,-0.0075,1.359
2034.00,7.537023,25.01737,-0.000164,24.022240,-0.0076,1.358
2036.00,7.536565,25.01681,-0.000164,24.022273,-0.0075,1.358
2038.00,7.536878,25.01785,-0.000165,24.022661,-0.0075,1.358
2040.00,7.537372,25.01757,-0.000163,24.022523,-0.0075,1.357
2042.00,7.537232,25.01699,-0.000163,24.022668,-0.0075,1.357
2044.00,7.537626,25.01741,-0.000163,24.022540,-0.0075,1.358
2046.00,7.537243,25.01748,-0.000164,24.022679,-0.0075,1.359
2048.00,7.536581,25.01735,-0.000164,24.022246,-0.0075,1.359
2050.00,7.536337,25.01703,-0.000164,24.022505,-0.0075,1.359
2052.00,7.536703,25.01674,-0.000164,24.022793,-0.0075,1.358
2054.00,7.536651,25.01606,-0.000165,24.022507,-0.0075,1.358
2056.00,7.537201,25.01671,-0.000164,24.022342,-0.0075,1.358
2058.00,7.536584,25.01709,-0.000163,24.022462,-0.0075,1.358
2060.00,7.536411,25.01696,-0.000165,24.022010,-0.0075,1.358
2062.00,7.535748,25.01699,-0.000166,24.022594,-0.0076,1.358
2064.00,7.534972,25.01723,-0.000164,24.022964,-0.0075,1.359
2066.00,7.535329,25.01711,-0.000164,24.022094,-0.0075,1.358
2068.00,7.535147,25.01734,-0.000164,24.022220,-0.0075,1.358
2070.00,7.535389,25.01689,-0.000164,24.022126,-0.0075,1.358
2072.00,7.536411,25.01685,-0.000164,24.022074,-0.0075,1.358
2074.00,7.536638,25.01671,-0.000162,24.021834,-0.0075,1.358
2076.00,7.536193,25.01638,-0.000164,24.022269,-0.0075,1.359
2078.00,7.535468,25.01737,-0.000164,24.022191,-0.0075,1.359
2080.00,7.536666,25.01763,-0.000164,24.022699,-0.0075,1.359
2082.00,7.536464,25.01743,-0.000164,24.022385,-0.0075,1.357
2084.00,7.536155,25.01811,-0.000164,24.022170,-0.0075,1.358
2086.00,7.535808,25.01825,-0.000165,24.022039,-0.0075,1.358
2088.00,7.536209,25.01732,-0.000164,24.022521,-0.0075,1.359
2090.00,7.536043,25.01677,-0.000164,24.022525,-0.0076,1.358
2092.00,7.535686,25.01699,-0.000164,24.022182,-0.0075,1.358
2094.00,7.535943,25.01654,-0.000165,24.022443,-0.0075,1.359
2096.00,7.535552,25.01677,-0.000165,24.021907,-0.0075,1.358
2098.00,7.536014,25.01655,-0.000165,24.022395,-0.0075,1.358
2100.00,7.536367,25.01617,-0.000164,24.021959,-0.0075,1.359
2102.00,7.535535,25.01676,-0.000165,24.022012,-0.0076,1.359
2104.00,7.535694,25.01699,-0.000165,24.022278,-0.0075,1.358
2106.00,7.535493,25.01731,-0.000164,24.022086,-0.0075,1.359
2108.00,7.536159,25.01682,-0.000164,24.021972,-0.0076,1.358
2110.00,7.536455,25.01639,-0.000164,24.022632,-0.0075,1.358
2112.00,7.535551,25.01712,-0.000165,24.022534,-0.0075,1.358
2114.00,7.535038,25.01737,-0.000164,24.022190,-0.0075,1.358
2116.00,7.534519,25.01683,-0.000165,24.022413,-0.0075,1.358
2118.00,7.534703,25.01681,-0.000164,24.022648,-0.0075,1.358
2120.00,7.534681,25.01725,-0.000164,24.022666,-0.0075,1.359
2122.00,7.534623,25.01769,-0.000165,24.022217,-0.0075,1.359
2124.00,7.534657,25.01725,-0.000166,24.022726,-0.0076,1.358
2126.00,7.534768,25.01721,-0.000164,24.022152,-0.0075,1.358
2128.00,7.535789,25.01693,-0.000164,24.022201,-0.0076,1.358
2130.00,7.534744,25.01735,-0.000164,24.022110,-0.0076,1.358
2132.00,7.534219,25.01794,-0.000164,24.022317,-0.0075,1.358
2134.00,7.534994,25.01856,-0.000165,24.022429,-0.0075,1.358
2136.00,7.536117,25.01842,-0.000164,24.021985,-0.0076,1.358
2138.00,7.536393,25.01839,-0.000165,24.022478,-0.0076,1.358
2140.00,7.536209,25.01887,-0.000165,24.022070,-0.0075,1.359
2142.00,7.535760,25.01828,-0.000165,24.022695,-0.0076,1.359
2144.00,7.535647,25.01876,-0.000166,24.022621,-0.0076,1.359
2146.00,7.536078,25.01781,-0.000165,24.022511,-0.0076,1.358
2148.00,7.535515,25.01731,-0.000165,24.021838,-0.0075,1.358
2150.00,7.535065,25.01820,-0.000164,24.022362,-0.0075,1.358
2152.00,7.534766,25.01762,-0.000165,24.022735,-0.0075,1.359
2154.00,7.535033,25.01748,-0.000165,24.022409,-0.0076,1.359
2156.00,7.535723,25.01740,-0.000166,24.022677,-0.0076,1.359
2158.00,7.535649,25.01785,-0.000166,24.021753,-0.0076,1.358
2160.00,7.535814,25.01812,-0.000163,24.021992,-0.0076,1.357
2162.00,7.535770,25.01782,-0.000163,24.022429,-0.0075,1.358
2164.00,7.534981,25.01707,-0.000163,24.022405,-0.0076,1.358
2166.00,7.535267,25.01672,-0.000164,24.022257,-0.0076,1.359
2168.00,7.535184,25.01615,-0.000164,24.022407,-0.0076,1.359
2170.00,7.534962,25.01655,-0.000165,24.022210,-0.0075,1.358
2172.00,7.535204,25.01655,-0.000166,24.022168,-0.0076,1.358
2174.00,7.534454,25.01665,-0.000165,24.022500,-0.0075,1.359
2176.00,7.534882,25.01681,-0.000165,24.021927,-0.0075,1.359
2178.00,7.534904,25.01685,-0.000165,24.022344,-0.0076,1.359
2180.00,7.535580,25.01705,-0.000165,24.022298,-0.0076,1.358
2182.00,7.535322,25.01688,-0.000165,24.022616,-0.0075,1.359
2184.00,7.535158,25.01770,-0.000164,24.022106,-0.0076,1.358
2186.00,7.535491,25.01748,-0.000164,24.021512,-0.0076,1.359
2188.00,7.535534,25.01790,-0.000165,24.021918,-0.0075,1.358
2190.00,7.534770,25.01703,-0.000165,24.022097,-0.0075,1.358
2192.00,7.534318,25.01648,-0.000164,24.021988,-0.0076,1.359
2194.00,7.534198,25.01615,-0.000164,24.022123,-0.0075,1.358
2196.00,7.535073,25.01647,-0.000164,24.021925,-0.0076,1.359
2198.00,7.534868,25.01661,-0.000165,24.021920,-0.0076,1.359
2200.00,7.534267,25.01636,-0.000166,24.022436,-0.0075,1.359
2202.00,7.534408,25.01734,-0.000165,24.022046,-0.0076,1.358
2204.00,7.534752,25.01721,-0.000165,24.021976,-0.0076,1.359
2206.00,7.534751,25.01728,-0.000164,24.022420,-0.0076,1.359
2208.00,7.533970,25.01788,-0.000164,24.022793,-0.0075,1.358
2210.00,7.533698,25.01771,-0.000165,24.022445,-0.0076,1.358
2212.00,7.534226,25.01739,-0.000164,24.022162,-0.0076,1.359
2214.00,7.534685,25.01764,-0.000165,24.022059,-0.0076,1.359
2216.00,7.535813,25.01833,-0.000165,24.022135,-0.0076,1.359
2218.00,7.535926,25.01852,-0.000165,24.022208,-0.0076,1.359
2220.00,7.535319,25.01727,-0.000166,24.022677,-0.0075,1.359
2222.00,7.535082,25.01679,-0.000165,24.022056,-0.0076,1.358
2224.00,7.535300,25.01754,-0.000165,24.021740,-0.0075,1.358
2226.00,7.535290,25.01821,-0.000164,24.022025,-0.0075,1.359
2228.00,7.534541,25.01879,-0.000164,24.022500,-0.0075,1.358
2230.00,7.534519,25.01855,-0.000166,24.022164,-0.0076,1.358
2232.00,7.534530,25.01789,-0.000164,24.022735,-0.0075,1.359
2234.00,7.534254,25.01717,-0.000165,24.022177,-0.0075,1.359
2236.00,7.533671,25.01812,-0.000165,24.022266,-0.0075,1.359
2238.00,7.533701,25.01847,-0.000166,24.022197,-0.0076,1.359
2240.00,7.534434,25.01841,-0.000166,24.021970,-0.0076,1.359
2242.00,7.533980,25.01749,-0.000165,24.022001,-0.0076,1.358
2244.00,7.533236,25.01780,-0.000165,24.022137,-0.0075,1.359
2246.00,7.533590,25.01783,-0.000166,24.022092,-0.0076,1.359
2248.00,7.533916,25.01771,-0.000165,24.022364,-0.0076,1.359
2250.00,7.534020,25.01772,-0.000164,24.022614,-0.0075,1.359
2252.00,7.534590,25.01854,-0.000166,24.021640,-0.0076,1.359
2254.00,7.534449,25.01848,-0.000164,24.022382,-0.0076,1.359
2256.00,7.534060,25.01763,-0.000164,24.022074,-0.0076,1.358
2258.00,7.534579,25.01742,-0.000165,24.022373,-0.0075,1.359
2260.00,7.534661,25.01753,-0.000165,24.022242,-0.0075,1.359
2262.00,7.533969,25.01788,-0.000163,24.022387,-0.0075,1.359
2264.00,7.534727,25.01781,-0.000164,24.022322,-0.0076,1.359
2266.00,7.535597,25.01791,-0.000164,24.022202,-0.0075,1.358
2268.00,7.534899,25.01828,-0.000165,24.022405,-0.0076,1.359
2270.00,7.534948,25.01856,-0.000165,24.021865,-0.0075,1.359
2272.00,7.533930,25.01770,-0.000165,24.021707,-0.0075,1.359
2274.00,7.533920,25.01700,-0.000164,24.022376,-0.0076,1.359
2276.00,7.533445,25.01727,-0.000165,24.021492,-0.0075,1.359
2278.00,7.534230,25.01771,-0.000165,24.022088,-0.0076,1.358
2280.00,7.534741,25.01658,-0.000164,24.022041,-0.0076,1.358
2282.00,7.535003,25.01573,-0.000166,24.021245,-0.0076,1.358
2284.00,7.534923,25.01590,-0.000165,24.021552,-0.0076,1.358
2286.00,7.534835,25.01606,-0.000163,24.021622,-0.0075,1.359
2288.00,7.533685,25.01694,-0.000164,24.022123,-0.0075,1.359
2290.00,7.533834,25.01620,-0.000166,24.021952,-0.0076,1.360
2292.00,7.534176,25.01589,-0.000167,24.022077,-0.0076,1.359
2294.00,7.533764,25.01595,-0.000165,24.021744,-0.0075,1.359
2296.00,7.533059,25.01524,-0.000165,24.021829,-0.0075,1.358
2298.00,7.533591,25.01513,-0.000165,24.021581,-0.0076,1.358
2300.00,7.534641,25.01556,-0.000165,24.022135,-0.0076,1.358
2302.00,7.533968,25.01653,-0.000165,24.022059,-0.0076,1.359
2304.00,7.533953,25.01650,-0.000165,24.022228,-0.0076,1.358
2306.00,7.533457,25.01676,-0.000165,24.022400,-0.0075,1.359
2308.00,7.533720,25.01646,-0.000165,24.021706,-0.0075,1.360
2310.00,7.534024,25.01584,-0.000165,24.021907,-0.0076,1.359
2312.00,7.533937,25.01559,-0.000165,24.021494,-0.0075,1.358
2314.00,7.532807,25.01711,-0.000166,24.021898,-0.0075,1.358
2316.00,7.532402,25.01750,-0.000165,24.021814,-0.0076,1.359
2318.00,7.532735,25.01733,-0.000165,24.022164,-0.0076,1.359
2320.00,7.533052,25.01652,-0.000165,24.021729,-0.0076,1.359
2322.00,7.532801,25.01551,-0.000164,24.021573,-0.0076,1.358
2324.00,7.532969,25.01629,-0.000164,24.021706,-0.0076,1.359
2326.00,7.533498,25.01658,-0.000165,24.021608,-0.0076,1.358
2328.00,7.534085,25.01660,-0.000164,24.022570,-0.0076,1.358
2330.00,7.533763,25.01634,-0.000164,24.021898,-0.0076,1.359
2332.00,7.533819,25.01737,-0.000165,24.021691,-0.0076,1.359
2334.00,7.534604,25.01795,-0.000164,24.022240,-0.0076,1.358
2336.00,7.534215,25.01777,-0.000166,24.021660,-0.0076,1.359
2338.00,7.533473,25.01736,-0.000166,24.022007,-0.0076,1.358
2340.00,7.533317,25.01799,-0.000166,24.021570,-0.0075,1.358
2342.00,7.533531,25.01845,-0.000166,24.022086,-0.0076,1.358
2344.00,7.533402,25.01809,-0.000164,24.021668,-0.0076,1.358
2346.00,7.533091,25.01849,-0.000165,24.022208,-0.0076,1.359
2348.00,7.533603,25.01803,-0.000166,24.022369,-0.0076,1.359
2350.00,7.534076,25.01820,-0.000167,24.022329,-0.0075,1.358
2352.00,7.533650,25.01886,-0.000166,24.022376,-0.0075,1.358
2354.00,7.532852,25.01835,-0.000164,24.022075,-0.0075,1.359
2356.00,7.533717,25.01860,-0.000165,24.022063,-0.0075,1.359
2358.00,7.533570,25.01888,-0.000166,24.022329,-0.0075,1.358
2360.00,7.533510,25.01853,-0.000165,24.021649,-0.0076,1.359
2362.00,7.533259,25.01825,-0.000165,24.021921,-0.0075,1.358
2364.00,7.533343,25.01882,-0.000165,24.022139,-0.0075,1.359
2366.00,7.532669,25.01937,-0.000166,24.022092,-0.0075,1.359
2368.00,7.532633,25.01865,-0.000164,24.022367,-0.0076,1.359
2370.00,7.532839,25.01893,-0.000166,24.023043,-0.0076,1.359
2372.00,7.533248,25.01935,-0.000166,24.022429,-0.0076,1.359
2374.00,7.533580,25.01877,-0.000166,24.022661,-0.0075,1.359
2376.00,7.534329,25.01916,-0.000165,24.022610,-0.0076,1.358
2378.00,7.535041,25.01906,-0.000164,24.022092,-0.0076,1.358
2380.00,7.534831,25.01917,-0.000164,24.022708,-0.0076,1.359
2382.00,7.534565,25.01880,-0.000164,24.022101,-0.0075,1.359
2384.00,7.534274,25.01868,-0.000164,24.022636,-0.0075,1.359
2386.00,7.533782,25.01853,-0.000163,24.022617,-0.0076,1.359
2388.00,7.533863,25.01952,-0.000165,24.022072,-0.0076,1.359
2390.00,7.534025,25.01986,-0.000166,24.022648,-0.0076,1.359
2392.00,7.533696,25.01947,-0.000165,24.022057,-0.0075,1.359
2394.00,7.533081,25.01903,-0.000166,24.021998,-0.0075,1.360
2396.00,7.533769,25.01882,-0.000166,24.022110,-0.0075,1.359
2398.00,7.534186,25.01854,-0.000166,24.022213,-0.0076,1.359
2400.00,7.533645,25.01933,-0.000166,24.022016,-0.0075,1.359
@4,12.0000,24.0
2402.00,7.533865,25.01928,-0.000164,24.021852,-0.0076,1.358
2404.00,7.531859,25.01913,-0.000164,24.022695,-0.0076,1.358
2406.00,7.524960,25.01839,-0.000165,24.022141,-0.0076,1.358
2408.00,7.516411,25.01950,-0.000165,24.022021,-0.0075,1.358
2410.00,7.511548,25.01994,-0.000166,24.021889,-0.0076,1.358
2412.00,7.508926,25.01912,-0.000166,24.021769,-0.0075,1.358
2414.00,7.508385,25.01943,-0.000165,24.022048,-0.0075,1.359
2416.00,7.510242,25.01970,-0.000165,24.021854,-0.0076,1.359
2418.00,7.512350,25.02044,-0.000167,24.021941,-0.0076,1.360
2420.00,7.513673,25.02002,-0.000166,24.021914,-0.0076,1.360
2422.00,7.514904,25.02035,-0.000166,24.022400,-0.0075,1.360
2424.00,7.516071,25.01997,-0.000167,24.022101,-0.0075,1.360
2426.00,7.518039,25.02000,-0.000166,24.022529,-0.0075,1.360
2428.00,7.521628,25.01999,-0.000165,24.022159,-0.0076,1.360
2430.00,7.530944,25.01922,-0.000166,24.021615,-0.0076,1.360
2432.00,7.540748,25.01907,-0.000167,24.022083,-0.0076,1.361
2434.00,7.547274,25.01977,-0.000168,24.021122,-0.0076,1.361
2436.00,7.549400,25.01977,-0.000166,24.022291,-0.0075,1.361
2438.00,7.549338,25.02035,-0.000166,24.022784,-0.0076,1.360
2440.00,7.548543,25.02033,-0.000167,24.021887,-0.0076,1.360
2442.00,7.546885,25.02061,-0.000166,24.021845,-0.0075,1.359
2444.00,7.546697,25.02085,-0.000164,24.022121,-0.0076,1.359
2446.00,7.545327,25.02128,-0.000165,24.021720,-0.0076,1.359
2448.00,7.544700,25.02070,-0.000165,24.021978,-0.0075,1.359
2450.00,7.544510,25.02077,-0.000165,24.022126,-0.0075,1.359
2452.00,7.543365,25.02019,-0.000165,24.021350,-0.0076,1.359
2454.00,7.541617,25.02058,-0.000165,24.021938,-0.0075,1.359
2456.00,7.540524,25.02107,-0.000164,24.021323,-0.0075,1.359
2458.00,7.540167,25.02067,-0.000164,24.021689,-0.0075,1.359
2460.00,7.538679,25.02075,-0.000164,24.022010,-0.0075,1.359
2462.00,7.537695,25.02072,-0.000164,24.021852,-0.0076,1.358
2464.00,7.536506,25.02109,-0.000164,24.022458,-0.0075,1.359
2466.00,7.536754,25.02151,-0.000165,24.022384,-0.0075,1.359
2468.00,7.537550,25.02077,-0.000165,24.022217,-0.0076,1.360
2470.00,7.537884,25.02182,-0.000166,24.022385,-0.0075,1.359
2472.00,7.537143,25.02177,-0.000166,24.022146,-0.0075,1.359
2474.00,7.536773,25.02103,-0.000167,24.022576,-0.0075,1.359
2476.00,7.535757,25.02136,-0.000165,24.022817,-0.0075,1.359
2478.00,7.535264,25.02198,-0.000165,24.022190,-0.0075,1.359
2480.00,7.535643,25.02088,-0.000165,24.021934,-0.0076,1.359
2482.00,7.535052,25.01989,-0.000163,24.022034,-0.0075,1.359
2484.00,7.534609,25.02023,-0.000165,24.021851,-0.0075,1.359
2486.00,7.534241,25.02087,-0.000165,24.022280,-0.0075,1.359
2488.00,7.533433,25.02040,-0.000165,24.021751,-0.0075,1.359
2490.00,7.534255,25.01958,-0.000166,24.022527,-0.0075,1.359
2492.00,7.534274,25.01963,-0.000165,24.022356,-0.0075,1.358
2494.00,7.535000,25.01920,-0.000165,24.022465,-0.0075,1.359
2496.00,7.534442,25.01973,-0.000165,24.022668,-0.0075,1.359
2498.00,7.533773,25.01931,-0.000165,24.022453,-0.0075,1.359
2500.00,7.533812,25.01949,-0.000163,24.022103,-0.0075,1.359
2502.00,7.533256,25.01965,-0.000165,24.022266,-0.0075,1.359
2504.00,7.532730,25.01939,-0.000165,24.022752,-0.0075,1.359
2506.00,7.533796,25.02030,-0.000165,24.022516,-0.0075,1.359
2508.00,7.534557,25.02016,-0.000165,24.021990,-0.0075,1.359
2510.00,7.533754,25.01902,-0.000165,24.022237,-0.0076,1.359
2512.00,7.533476,25.01922,-0.000165,24.022588,-0.0076,1.359
2514.00,7.533135,25.01898,-0.000164,24.022184,-0.0075,1.359
2516.00,7.532678,25.01764,-0.000164,24.022494,-0.0075,1.359
2518.00,7.532386,25.01787,-0.000165,24.022106,-0.0075,1.359
2520.00,7.532949,25.01760,-0.000166,24.022489,-0.0075,1.359
2522.00,7.534122,25.01811,-0.000165,24.021776,-0.0076,1.359
2524.00,7.533917,25.01809,-0.000166,24.021715,-0.0076,1.359
2526.00,7.533650,25.01837,-0.000166,24.022661,-0.0075,1.359
2528.00,7.533725,25.01841,-0.000165,24.022384,-0.0075,1.359
2530.00,7.533401,25.01870,-0.000165,24.022278,-0.0075,1.360
2532.00,7.533624,25.01837,-0.000165,24.021822,-0.0075,1.359
2534.00,7.533250,25.01857,-0.000165,24.022106,-0.0076,1.359
2536.00,7.533054,25.01874,-0.000165,24.022400,-0.0075,1.359
2538.00,7.533456,25.01768,-0.000166,24.022037,-0.0075,1.359
2540.00,7.533486,25.01842,-0.000165,24.021756,-0.0075,1.359
2542.00,7.533449,25.01879,-0.000166,24.022447,-0.0075,1.359
2544.00,7.532507,25.01918,-0.000165,24.022955,-0.0075,1.359
2546.00,7.532640,25.01882,-0.000166,24.021988,-0.0076,1.359
2548.00,7.532909,25.01848,-0.000164,24.021711,-0.0076,1.359
2550.00,7.533466,25.01729,-0.000165,24.021601,-0.0076,1.359
2552.00,7.533295,25.01735,-0.000165,24.021852,-0.0076,1.359
2554.00,7.533204,25.01816,-0.000164,24.022351,-0.0076,1.359
2556.00,7.533437,25.01828,-0.000165,24.022286,-0.0076,1.360
2558.00,7.533605,25.01835,-0.000165,24.021974,-0.0076,1.359
2560.00,7.533172,25.01817,-0.000164,24.021845,-0.0075,1.358
2562.00,7.533864,25.01761,-0.000165,24.022162,-0.0076,1.359
2564.00,7.534572,25.01739,-0.000165,24.022877,-0.0075,1.359
2566.00,7.533416,25.01696,-0.000164,24.022436,-0.0076,1.358
2568.00,7.532942,25.01716,-0.000165,24.022072,-0.0076,1.359
2570.00,7.533402,25.01762,-0.000165,24.022028,-0.0076,1.359
2572.00,7.532541,25.01824,-0.000166,24.022211,-0.0076,1.359
2574.00,7.531848,25.01849,-0.000166,24.022324,-0.0075,1.360
2576.00,7.531926,25.01828,-0.000166,24.022108,-0.0075,1.359
2578.00,7.532972,25.01787,-0.000166,24.022280,-0.0075,1.359
2580.00,7.533199,25.01787,-0.000166,24.022095,-0.0076,1.359
2582.00,7.533130,25.01824,-0.000165,24.021921,-0.0076,1.359
2584.00,7.533124,25.01689,-0.000164,24.021729,-0.0076,1.358
2586.00,7.532609,25.01802,-0.000165,24.022092,-0.0076,1.359
2588.00,7.533174,25.01860,-0.000165,24.022008,-0.0076,1.359
2590.00,7.532676,25.01806,-0.000166,24.022135,-0.0076,1.359
2592.00,7.532278,25.01853,-0.000165,24.022231,-0.0076,1.359
2594.00,7.531629,25.01880,-0.000165,24.022494,-0.0076,1.359
2596.00,7.532123,25.01943,-0.000165,24.021787,-0.0075,1.358
2598.00,7.532138,25.01883,-0.000166,24.021934,-0.0075,1.359
2600.00,7.532432,25.01896,-0.000166,24.021827,-0.0075,1.359
2602.00,7.532095,25.01881,-0.000165,24.021822,-0.0075,1.359
2604.00,7.532575,25.01891,-0.000165,24.021338,-0.0075,1.359
2606.00,7.532469,25.01908,-0.000165,24.022326,-0.0075,1.359
2608.00,7.532926,25.01979,-0.000165,24.022327,-0.0076,1.359
2610.00,7.533361,25.01968,-0.000165,24.021820,-0.0076,1.359
2612.00,7.533411,25.02001,-0.000165,24.022498,-0.0076,1.358
2614.00,7.532213,25.02051,-0.000165,24.022182,-0.0075,1.359
2616.00,7.531970,25.01967,-0.000166,24.022132,-0.0076,1.359
2618.00,7.532142,25.01913,-0.000166,24.022132,-0.0076,1.359
2620.00,7.532782,25.01884,-0.000164,24.021718,-0.0076,1.359
2622.00,7.533282,25.01916,-0.000166,24.021887,-0.0076,1.359
2624.00,7.532445,25.01982,-0.000165,24.021827,-0.0076,1.359
2626.00,7.532058,25.01958,-0.000164,24.021581,-0.0076,1.359
2628.00,7.531828,25.01904,-0.000165,24.021640,-0.0076,1.359
2630.00,7.531483,25.01970,-0.000166,24.022358,-0.0075,1.359
2632.00,7.531212,25.01960,-0.000166,24.022019,-0.0075,1.359
2634.00,7.531062,25.01874,-0.000167,24.022293,-0.0075,1.358
2636.00,7.531305,25.01946,-0.000166,24.022324,-0.0076,1.359
2638.00,7.531704,25.01949,-0.000167,24.021979,-0.0075,1.359
2640.00,7.531508,25.01844,-0.000165,24.021590,-0.0076,1.358
2642.00,7.532215,25.01834,-0.000165,24.022161,-0.0076,1.359
2644.00,7.532676,25.01936,-0.000165,24.021992,-0.0076,1.360
2646.00,7.532693,25.01952,-0.000165,24.021822,-0.0076,1.359
2648.00,7.533412,25.01866,-0.000166,24.022491,-0.0076,1.359
2650.00,7.533361,25.01917,-0.000166,24.022202,-0.0075,1.359
2652.00,7.533158,25.01897,-0.000165,24.021622,-0.0076,1.358
2654.00,7.532961,25.01968,-0.000165,24.022190,-0.0076,1.359
2656.00,7.533048,25.01927,-0.000166,24.021620,-0.0076,1.359
2658.00,7.532947,25.01931,-0.000167,24.022007,-0.0076,1.359
2660.00,7.531993,25.01858,-0.000166,24.021903,-0.0076,1.359
2662.00,7.531686,25.01930,-0.000166,24.022387,-0.0076,1.359
2664.00,7.532750,25.01912,-0.000166,24.021854,-0.0075,1.358
2666.00,7.532611,25.01886,-0.000165,24.022172,-0.0076,1.359
2668.00,7.532719,25.01894,-0.000166,24.021765,-0.0075,1.359
2670.00,7.532000,25.01949,-0.000166,24.022045,-0.0076,1.359
2672.00,7.531643,25.01983,-0.000167,24.021593,-0.0076,1.359
2674.00,7.532106,25.01973,-0.000166,24.022155,-0.0076,1.359
2676.00,7.532636,25.02016,-0.000166,24.021272,-0.0076,1.359
2678.00,7.532469,25.01974,-0.000166,24.021717,-0.0076,1.359
2680.00,7.532496,25.01985,-0.000166,24.021726,-0.0076,1.359
2682.00,7.531681,25.01921,-0.000166,24.021854,-0.0076,1.359
2684.00,7.531324,25.01894,-0.000166,24.021804,-0.0076,1.358
2686.00,7.531774,25.01949,-0.000166,24.022083,-0.0076,1.359
2688.00,7.532296,25.02010,-0.000164,24.022317,-0.0076,1.359
2690.00,7.532211,25.01968,-0.000164,24.021378,-0.0076,1.359
2692.00,7.532194,25.01999,-0.000166,24.021651,-0.0076,1.359
2694.00,7.531919,25.02007,-0.000166,24.021428,-0.0076,1.359
2696.00,7.532035,25.02019,-0.000166,24.021468,-0.0076,1.359
2698.00,7.532333,25.01987,-0.000165,24.022041,-0.0076,1.359
2700.00,7.532227,25.01920,-0.000165,24.021945,-0.0076,1.359
2702.00,7.531909,25.01922,-0.000166,24.022014,-0.0076,1.359
2704.00,7.531164,25.01967,-0.000165,24.022289,-0.0076,1.359
2706.00,7.531511,25.02020,-0.000165,24.021751,-0.0076,1.359
2708.00,7.531019,25.01954,-0.000166,24.022106,-0.0076,1.359
2710.00,7.531596,25.01846,-0.000166,24.021738,-0.0076,1.359
2712.00,7.532309,25.01837,-0.000165,24.021550,-0.0076,1.359
2714.00,7.532602,25.01860,-0.000166,24.021749,-0.0076,1.359
2716.00,7.532012,25.01857,-0.000166,24.021573,-0.0076,1.360
2718.00,7.532225,25.01871,-0.000166,24.021738,-0.0076,1.359
2720.00,7.531967,25.01770,-0.000167,24.022275,-0.0076,1.358
2722.00,7.531038,25.01809,-0.000166,24.022695,-0.0076,1.358
2724.00,7.531223,25.01846,-0.000166,24.022521,-0.0076,1.359
2726.00,7.531450,25.01870,-0.000166,24.021880,-0.0076,1.359
2728.00,7.531772,25.01866,-0.000166,24.021956,-0.0076,1.358
2730.00,7.531073,25.01763,-0.000166,24.022561,-0.0076,1.358
2732.00,7.531282,25.01819,-0.000165,24.022637,-0.0075,1.359
2734.00,7.531037,25.01861,-0.000166,24.021753,-0.0076,1.359
2736.00,7.530632,25.01829,-0.000168,24.021900,-0.0076,1.360
2738.00,7.530815,25.01833,-0.000166,24.021735,-0.0076,1.359
2740.00,7.532046,25.01857,-0.000165,24.022240,-0.0075,1.358
2742.00,7.532106,25.01843,-0.000165,24.022211,-0.0076,1.359
2744.00,7.531756,25.01818,-0.000166,24.021920,-0.0076,1.359
2746.00,7.532462,25.01820,-0.000166,24.022166,-0.0076,1.359
2748.00,7.532950,25.01836,-0.000167,24.022063,-0.0075,1.359
2750.00,7.532351,25.01768,-0.000168,24.022081,-0.0075,1.359
2752.00,7.531168,25.01718,-0.000167,24.022108,-0.0076,1.359
2754.00,7.531811,25.01666,-0.000166,24.020912,-0.0076,1.358
2756.00,7.531920,25.01697,-0.000165,24.021524,-0.0076,1.358
2758.00,7.532478,25.01739,-0.000166,24.021981,-0.0076,1.359
2760.00,7.532252,25.01754,-0.000167,24.022393,-0.0076,1.359
2762.00,7.531860,25.01794,-0.000167,24.022086,-0.0075,1.359
2764.00,7.531367,25.01803,-0.000165,24.022389,-0.0075,1.359
2766.00,7.531184,25.01788,-0.000166,24.022304,-0.0076,1.359
2768.00,7.532085,25.01860,-0.000166,24.022429,-0.0076,1.359
2770.00,7.532589,25.01885,-0.000166,24.021528,-0.0076,1.359
2772.00,7.531367,25.01830,-0.000165,24.021196,-0.0076,1.358
2774.00,7.531136,25.01818,-0.000166,24.021515,-0.0075,1.359
2776.00,7.531479,25.01866,-0.000166,24.021573,-0.0076,1.359
2778.00,7.531235,25.01777,-0.000166,24.021784,-0.0076,1.359
2780.00,7.531255,25.01737,-0.000168,24.022576,-0.0076,1.359
2782.00,7.531161,25.01890,-0.000166,24.022587,-0.0076,1.358
2784.00,7.530945,25.01912,-0.000166,24.021677,-0.0076,1.359
2786.00,7.531624,25.01869,-0.000166,24.021863,-0.0076,1.359
2788.00,7.532358,25.01742,-0.000165,24.021965,-0.0076,1.359
2790.00,7.532099,25.01776,-0.000166,24.022240,-0.0076,1.359
2792.00,7.532104,25.01817,-0.000164,24.022153,-0.0075,1.358
2794.00,7.531780,25.01835,-0.000165,24.021746,-0.0076,1.359
2796.00,7.531046,25.01812,-0.000166,24.022075,-0.0076,1.359
2798.00,7.530906,25.01841,-0.000167,24.021468,-0.0076,1.359
2800.00,7.531171,25.01896,-0.000166,24.022217,-0.0076,1.358
2802.00,7.530859,25.01923,-0.000165,24.022262,-0.0076,1.359
2804.00,7.531297,25.01920,-0.000168,24.021584,-0.0076,1.359
2806.00,7.531614,25.01929,-0.000167,24.021816,-0.0076,1.358
2808.00,7.532491,25.01876,-0.000167,24.021557,-0.0076,1.358
2810.00,7.531447,25.01875,-0.000165,24.021843,-0.0075,1.359
2812.00,7.531453,25.01917,-0.000166,24.022101,-0.0075,1.359
2814.00,7.531469,25.01828,-0.000166,24.021952,-0.0075,1.359
2816.00,7.531491,25.01712,-0.000167,24.021216,-0.0076,1.358
2818.00,7.531422,25.01710,-0.000166,24.021829,-0.0076,1.359
2820.00,7.531307,25.01715,-0.000167,24.021639,-0.0076,1.359
2822.00,7.531535,25.01715,-0.000167,24.021883,-0.0076,1.359
2824.00,7.530690,25.01660,-0.000167,24.021434,-0.0076,1.358
2826.00,7.530673,25.01754,-0.000166,24.021883,-0.0076,1.358
2828.00,7.531561,25.01661,-0.000165,24.021626,-0.0076,1.359
2830.00,7.531435,25.01621,-0.000164,24.021341,-0.0076,1.358
2832.00,7.531141,25.01656,-0.000166,24.021332,-0.0076,1.359
2834.00,7.531639,25.01705,-0.000167,24.022123,-0.0076,1.359
2836.00,7.531864,25.01724,-0.000167,24.021539,-0.0076,1.359
2838.00,7.531906,25.01784,-0.000165,24.021876,-0.0076,1.359
2840.00,7.531708,25.01687,-0.000165,24.021869,-0.0076,1.358
2842.00,7.531791,25.01720,-0.000165,24.021916,-0.0076,1.358
2844.00,7.531362,25.01787,-0.000166,24.022095,-0.0076,1.359
2846.00,7.530661,25.01768,-0.000167,24.022170,-0.0075,1.359
2848.00,7.530427,25.01780,-0.000166,24.021987,-0.0076,1.358
2850.00,7.530911,25.01787,-0.000166,24.021863,-0.0076,1.358
2852.00,7.530926,25.01817,-0.000166,24.021236,-0.0075,1.359
2854.00,7.530746,25.01768,-0.000166,24.021988,-0.0076,1.358
2856.00,7.531252,25.01663,-0.000165,24.021599,-0.0076,1.358
2858.00,7.532522,25.01649,-0.000166,24.021345,-0.0075,1.359
2860.00,7.531989,25.01635,-0.000167,24.021927,-0.0076,1.359
2862.00,7.530577,25.01590,-0.000167,24.022220,-0.0076,1.359
2864.00,7.530058,25.01611,-0.000167,24.021818,-0.0076,1.359
2866.00,7.530691,25.01761,-0.000167,24.021796,-0.0076,1.359
2868.00,7.531334,25.01713,-0.000165,24.022092,-0.0076,1.358
2870.00,7.531637,25.01617,-0.000165,24.022277,-0.0076,1.358
2872.00,7.531609,25.01614,-0.000168,24.022244,-0.0075,1.359
2874.00,7.531776,25.01709,-0.000167,24.021408,-0.0075,1.359
2876.00,7.530641,25.01706,-0.000166,24.021885,-0.0075,1.359
2878.00,7.531402,25.01693,-0.000166,24.022558,-0.0075,1.359
2880.00,7.531995,25.01786,-0.000165,24.022259,-0.0075,1.358
2882.00,7.531598,25.01733,-0.000165,24.022056,-0.0076,1.359
2884.00,7.531454,25.01781,-0.000166,24.021588,-0.0076,1.359
2886.00,7.531447,25.01615,-0.000166,24.021793,-0.0076,1.358
2888.00,7.531336,25.01780,-0.000166,24.022271,-0.0076,1.359
2890.00,7.530980,25.01836,-0.000167,24.021678,-0.0076,1.358
2892.00,7.532108,25.01646,-0.000166,24.022046,-0.0076,1.359
2894.00,7.532111,25.01679,-0.000166,24.022057,-0.0076,1.359
2896.00,7.532191,25.01762,-0.000166,24.021827,-0.0076,1.358
2898.00,7.531862,25.01731,-0.000166,24.022148,-0.0076,1.358
2900.00,7.531973,25.01760,-0.000166,24.022085,-0.0076,1.359
2902.00,7.532579,25.01739,-0.000165,24.021573,-0.0076,1.359
2904.00,7.532525,25.01802,-0.000167,24.022019,-0.0076,1.359
2906.00,7.531199,25.01817,-0.000166,24.021746,-0.0076,1.358
2908.00,7.531496,25.01840,-0.000165,24.021905,-0.0076,1.358
2910.00,7.531283,25.01874,-0.000165,24.021579,-0.0076,1.359
2912.00,7.530962,25.01814,-0.000166,24.021671,-0.0076,1.358
2914.00,7.531173,25.01680,-0.000166,24.022369,-0.0076,1.358
2916.00,7.531285,25.01756,-0.000166,24.022230,-0.0076,1.358
2918.00,7.531497,25.01817,-0.000166,24.021543,-0.0076,1.358
2920.00,7.531018,25.01723,-0.000166,24.021891,-0.0075,1.359
2922.00,7.532102,25.01710,-0.000167,24.021698,-0.0076,1.360
2924.00,7.532177,25.01641,-0.000167,24.021251,-0.0076,1.359
2926.00,7.531420,25.01744,-0.000166,24.022458,-0.0076,1.359
2928.00,7.531490,25.01645,-0.000167,24.022108,-0.0076,1.358
2930.00,7.531534,25.01600,-0.000165,24.021205,-0.0076,1.358
2932.00,7.531828,25.01594,-0.000165,24.021597,-0.0076,1.359
2934.00,7.532366,25.01699,-0.000166,24.021905,-0.0076,1.359
2936.00,7.532078,25.01654,-0.000168,24.022320,-0.0076,1.359
2938.00,7.531787,25.01576,-0.000168,24.021809,-0.0075,1.359
2940.00,7.531855,25.01579,-0.000168,24.021791,-0.0076,1.358
2942.00,7.531920,25.01691,-0.000166,24.022259,-0.0076,1.359
2944.00,7.531751,25.01636,-0.000165,24.021852,-0.0076,1.358
2946.00,7.531086,25.01637,-0.000166,24.021831,-0.0076,1.358
2948.00,7.531491,25.01624,-0.000166,24.021659,-0.0076,1.359
2950.00,7.531312,25.01560,-0.000166,24.021378,-0.0075,1.358
2952.00,7.531536,25.01643,-0.000166,24.022191,-0.0076,1.358
2954.00,7.531039,25.01687,-0.000166,24.021187,-0.0076,1.359
2956.00,7.530591,25.01650,-0.000167,24.021863,-0.0076,1.359
2958.00,7.530119,25.01686,-0.000167,24.021715,-0.0076,1.358
2960.00,7.530228,25.01659,-0.000165,24.022474,-0.0076,1.359
2962.00,7.531774,25.01650,-0.000167,24.022124,-0.0076,1.359
2964.00,7.532228,25.01683,-0.000167,24.021767,-0.0076,1.358
2966.00,7.531526,25.01735,-0.000166,24.021831,-0.0076,1.359
2968.00,7.531343,25.01742,-0.000167,24.022137,-0.0076,1.359
2970.00,7.530679,25.01656,-0.000167,24.021684,-0.0076,1.359
2972.00,7.530368,25.01687,-0.000167,24.021332,-0.0076,1.359
2974.00,7.531755,25.01733,-0.000166,24.021425,-0.0076,1.359
2976.00,7.532655,25.01844,-0.000166,24.022317,-0.0076,1.359
2978.00,7.532231,25.01956,-0.000166,24.021198,-0.0076,1.359
2980.00,7.531186,25.01872,-0.000166,24.021929,-0.0076,1.358
2982.00,7.531063,25.01831,-0.000166,24.022559,-0.0076,1.358
2984.00,7.531654,25.01765,-0.000166,24.021512,-0.0076,1.359
2986.00,7.531785,25.01747,-0.000165,24.022054,-0.0076,1.359
2988.00,7.531685,25.01776,-0.000165,24.021533,-0.0076,1.359
2990.00,7.531867,25.01758,-0.000166,24.021644,-0.0076,1.359
2992.00,7.532662,25.01752,-0.000166,24.021949,-0.0076,1.358
2994.00,7.531924,25.01789,-0.000166,24.021782,-0.0076,1.359
2996.00,7.531602,25.01729,-0.000167,24.021263,-0.0076,1.359
2998.00,7.532126,25.01651,-0.000167,24.022065,-0.0076,1.359
3000.00,7.531710,25.01754,-0.000167,24.021715,-0.0076,1.359
@5,12.0000,24.0
3002.00,7.531252,25.01800,-0.000166,24.021660,-0.0076,1.359
3004.00,7.529757,25.01769,-0.000166,24.021300,-0.0076,1.359
3006.00,7.522244,25.01782,-0.000166,24.021570,-0.0076,1.358
3008.00,7.514068,25.01782,-0.000165,24.021597,-0.0076,1.357
3010.00,7.509561,25.01733,-0.000166,24.022104,-0.0076,1.357
3012.00,7.506919,25.01789,-0.000166,24.021998,-0.0076,1.358
3014.00,7.506972,25.01617,-0.000167,24.021020,-0.0076,1.358
3016.00,7.508686,25.01747,-0.000168,24.021726,-0.0076,1.359
3018.00,7.510874,25.01783,-0.000169,24.021298,-0.0076,1.359
3020.00,7.512760,25.01804,-0.000167,24.021633,-0.0076,1.359
3022.00,7.513726,25.01813,-0.000168,24.022063,-0.0075,1.360
3024.00,7.514922,25.01792,-0.000166,24.022065,-0.0076,1.360
3026.00,7.516510,25.01846,-0.000167,24.022161,-0.0076,1.360
3028.00,7.520218,25.01751,-0.000166,24.021887,-0.0076,1.360
3030.00,7.529532,25.01838,-0.000167,24.022248,-0.0075,1.360
3032.00,7.538961,25.01855,-0.000169,24.022338,-0.0076,1.361
3034.00,7.546047,25.01825,-0.000169,24.021914,-0.0076,1.361
3036.00,7.548973,25.01821,-0.000168,24.021918,-0.0076,1.361
3038.00,7.548640,25.01728,-0.000168,24.021856,-0.0075,1.360
3040.00,7.547641,25.01788,-0.000167,24.021227,-0.0076,1.359
3042.00,7.547088,25.01703,-0.000167,24.022206,-0.0076,1.359
3044.00,7.545628,25.01722,-0.000166,24.021885,-0.0076,1.358
3046.00,7.543870,25.01829,-0.000166,24.021457,-0.0076,1.359
3048.00,7.543354,25.01806,-0.000166,24.021876,-0.0076,1.359
3050.00,7.543143,25.01705,-0.000166,24.021954,-0.0076,1.360
3052.00,7.542446,25.01677,-0.000167,24.021952,-0.0076,1.359
3054.00,7.540967,25.01760,-0.000166,24.021753,-0.0076,1.359
3056.00,7.539430,25.01712,-0.000166,24.021921,-0.0076,1.359
3058.00,7.538922,25.01696,-0.000166,24.021896,-0.0076,1.359
3060.00,7.538803,25.01660,-0.000166,24.022039,-0.0075,1.359
3062.00,7.537318,25.01696,-0.000166,24.021669,-0.0076,1.359
3064.00,7.536240,25.01774,-0.000166,24.022503,-0.0076,1.358
3066.00,7.535624,25.01751,-0.000165,24.021434,-0.0076,1.358
3068.00,7.534894,25.01781,-0.000165,24.021780,-0.0076,1.359
3070.00,7.535081,25.01800,-0.000165,24.021856,-0.0076,1.358
3072.00,7.535302,25.01728,-0.000167,24.021876,-0.0076,1.359
3074.00,7.535106,25.01726,-0.000167,24.021392,-0.0076,1.359
3076.00,7.535145,25.01788,-0.000165,24.021562,-0.0076,1.359
3078.00,7.534939,25.01804,-0.000165,24.022068,-0.0076,1.359
3080.00,7.535179,25.01815,-0.000166,24.022220,-0.0076,1.359
3082.00,7.536094,25.01825,-0.000166,24.021738,-0.0076,1.359
3084.00,7.534727,25.01885,-0.000166,24.021780,-0.0076,1.359
3086.00,7.534395,25.01841,-0.000166,24.022017,-0.0076,1.359
3088.00,7.533911,25.01836,-0.000166,24.021666,-0.0075,1.358
3090.00,7.533383,25.01860,-0.000166,24.021979,-0.0076,1.359
3092.00,7.533722,25.01896,-0.000166,24.021825,-0.0076,1.358
3094.00,7.533569,25.01899,-0.000165,24.022240,-0.0076,1.358
3096.00,7.533312,25.01943,-0.000166,24.021990,-0.0076,1.358
3098.00,7.533113,25.01952,-0.000166,24.021680,-0.0076,1.358
3100.00,7.532766,25.01938,-0.000165,24.021508,-0.0076,1.358
3102.00,7.532410,25.01943,-0.000166,24.021236,-0.0076,1.358
3104.00,7.532285,25.02002,-0.000167,24.021718,-0.0076,1.359
3106.00,7.532491,25.01941,-0.000166,24.022536,-0.0075,1.359
3108.00,7.532553,25.01893,-0.000166,24.022074,-0.0076,1.358
3110.00,7.532035,25.01882,-0.000166,24.022050,-0.0076,1.358
3112.00,7.531789,25.01997,-0.000165,24.021896,-0.0076,1.359
3114.00,7.531838,25.01938,-0.000167,24.022219,-0.0076,1.359
3116.00,7.532372,25.01897,-0.000166,24.022588,-0.0076,1.358
3118.00,7.532243,25.02008,-0.000166,24.021976,-0.0076,1.359
3120.00,7.531507,25.02035,-0.000166,24.021769,-0.0076,1.359
3122.00,7.532196,25.01923,-0.000166,24.021562,-0.0076,1.358
3124.00,7.532544,25.01895,-0.000166,24.021825,-0.0076,1.359
3126.00,7.532693,25.01866,-0.000167,24.022193,-0.0076,1.359
3128.00,7.532387,25.01839,-0.000166,24.022179,-0.0076,1.358
3130.00,7.532926,25.01831,-0.000165,24.021588,-0.0076,1.358
3132.00,7.533695,25.01802,-0.000165,24.021916,-0.0076,1.359
3134.00,7.533104,25.01753,-0.000166,24.022284,-0.0076,1.359
3136.00,7.532924,25.01843,-0.000166,24.021943,-0.0076,1.359
3138.00,7.532512,25.01852,-0.000165,24.021994,-0.0076,1.359
3140.00,7.532407,25.01896,-0.000165,24.021878,-0.0076,1.358
3142.00,7.532247,25.01883,-0.000166,24.021497,-0.0076,1.359
3144.00,7.532107,25.01889,-0.000166,24.021831,-0.0076,1.358
3146.00,7.532114,25.01930,-0.000165,24.021620,-0.0076,1.358
3148.00,7.532215,25.01945,-0.000165,24.022083,-0.0075,1.359
3150.00,7.532479,25.01883,-0.000166,24.021833,-0.0076,1.359
3152.00,7.533555,25.01890,-0.000166,24.021805,-0.0075,1.358
3154.00,7.532814,25.01861,-0.000166,24.021421,-0.0076,1.359
3156.00,7.533333,25.01865,-0.000166,24.021709,-0.0076,1.359
3158.00,7.532970,25.01909,-0.000166,24.022665,-0.0076,1.359
3160.00,7.532237,25.01890,-0.000165,24.022034,-0.0076,1.359
3162.00,7.532294,25.01892,-0.000165,24.021307,-0.0076,1.358
3164.00,7.531694,25.01886,-0.000165,24.021140,-0.0076,1.359
3166.00,7.532433,25.01879,-0.000167,24.021185,-0.0076,1.359
3168.00,7.532410,25.01768,-0.000167,24.021619,-0.0076,1.359
3170.00,7.531572,25.01782,-0.000166,24.021822,-0.0076,1.358
3172.00,7.532354,25.01797,-0.000165,24.021880,-0.0076,1.358
3174.00,7.532753,25.01817,-0.000165,24.021343,-0.0076,1.358
3176.00,7.533360,25.01824,-0.000167,24.022023,-0.0076,1.359
3178.00,7.533421,25.01894,-0.000166,24.022201,-0.0076,1.358
3180.00,7.532488,25.01876,-0.000165,24.022170,-0.0076,1.358
3182.00,7.532064,25.01947,-0.000167,24.021742,-0.0076,1.359
3184.00,7.532252,25.01916,-0.000166,24.021775,-0.0076,1.359
3186.00,7.532132,25.01920,-0.000167,24.022351,-0.0076,1.359
3188.00,7.531824,25.01918,-0.000166,24.022110,-0.0076,1.358
3190.00,7.532317,25.01943,-0.000167,24.021523,-0.0076,1.358
3192.00,7.532052,25.01896,-0.000167,24.021814,-0.0076,1.359
3194.00,7.531929,25.01916,-0.000165,24.022168,-0.0076,1.358
3196.00,7.531660,25.01923,-0.000167,24.021834,-0.0076,1.358
3198.00,7.531860,25.01905,-0.000167,24.022471,-0.0076,1.359
3200.00,7.531058,25.01902,-0.000167,24.022157,-0.0075,1.360
3202.00,7.530829,25.01971,-0.000165,24.022114,-0.0076,1.359
3204.00,7.532084,25.01864,-0.000165,24.021660,-0.0076,1.358
3206.00,7.531845,25.01902,-0.000166,24.021671,-0.0076,1.359
3208.00,7.531829,25.01897,-0.000166,24.021921,-0.0076,1.359
3210.00,7.532068,25.01883,-0.000167,24.022795,-0.0076,1.359
3212.00,7.532371,25.01867,-0.000167,24.022480,-0.0076,1.359
3214.00,7.531542,25.01867,-0.000167,24.022342,-0.0076,1.359
3216.00,7.531496,25.01912,-0.000167,24.022395,-0.0076,1.359
3218.00,7.531712,25.01881,-0.000167,24.021724,-0.0076,1.358
3220.00,7.531164,25.01865,-0.000167,24.021401,-0.0075,1.359
3222.00,7.531559,25.01863,-0.000166,24.022137,-0.0076,1.359
3224.00,7.531101,25.01823,-0.000165,24.022347,-0.0076,1.358
3226.00,7.531033,25.01828,-0.000167,24.022307,-0.0076,1.359
3228.00,7.532239,25.01874,-0.000166,24.022298,-0.0076,1.359
3230.00,7.532476,25.01858,-0.000166,24.022300,-0.0076,1.359
3232.00,7.532060,25.01915,-0.000166,24.022025,-0.0076,1.359
3234.00,7.532309,25.01938,-0.000167,24.021900,-0.0075,1.359
3236.00,7.532608,25.01964,-0.000167,24.021742,-0.0076,1.359
3238.00,7.531863,25.01932,-0.000166,24.021985,-0.0075,1.359
3240.00,7.532050,25.01887,-0.000166,24.022106,-0.0076,1.359
3242.00,7.532033,25.01882,-0.000166,24.021573,-0.0076,1.358
3244.00,7.532248,25.01915,-0.000166,24.021483,-0.0076,1.359
3246.00,7.532308,25.01885,-0.000167,24.021367,-0.0076,1.359
3248.00,7.532247,25.01900,-0.000167,24.021671,-0.0076,1.359
3250.00,7.531256,25.02022,-0.000167,24.021883,-0.0076,1.359
3252.00,7.531487,25.01940,-0.000167,24.022077,-0.0076,1.359
3254.00,7.531440,25.02000,-0.000167,24.021682,-0.0076,1.359
3256.00,7.531876,25.02012,-0.000167,24.021405,-0.0076,1.359
3258.00,7.532240,25.01985,-0.000167,24.022951,-0.0076,1.358
3260.00,7.532254,25.02004,-0.000167,24.022309,-0.0076,1.358
3262.00,7.530887,25.01952,-0.000167,24.021512,-0.0076,1.359
3264.00,7.530921,25.02043,-0.000166,24.021726,-0.0076,1.358
3266.00,7.530630,25.02062,-0.000167,24.021354,-0.0076,1.359
3268.00,7.530543,25.02067,-0.000167,24.021722,-0.0076,1.358
3270.00,7.531801,25.02045,-0.000166,24.022068,-0.0076,1.358
3272.00,7.532052,25.01994,-0.000166,24.022670,-0.0076,1.359
3274.00,7.531490,25.02024,-0.000167,24.022130,-0.0076,1.359
3276.00,7.532326,25.01955,-0.000166,24.021093,-0.0075,1.360
3278.00,7.532723,25.01946,-0.000166,24.021662,-0.0075,1.359
3280.00,7.532589,25.01959,-0.000166,24.022106,-0.0076,1.359
3282.00,7.532833,25.02045,-0.000166,24.022184,-0.0076,1.359
3284.00,7.532904,25.02097,-0.000165,24.022442,-0.0075,1.358
3286.00,7.532383,25.02032,-0.000164,24.022306,-0.0076,1.358
3288.00,7.531721,25.02076,-0.000167,24.022512,-0.0076,1.359
3290.00,7.532233,25.02149,-0.000166,24.022268,-0.0076,1.359
3292.00,7.532612,25.02094,-0.000166,24.022005,-0.0076,1.358
3294.00,7.532263,25.02010,-0.000167,24.021898,-0.0076,1.359
3296.00,7.531671,25.02024,-0.000167,24.022228,-0.0075,1.359
3298.00,7.531727,25.01946,-0.000167,24.021950,-0.0076,1.360
3300.00,7.531650,25.02008,-0.000167,24.021883,-0.0075,1.359
3302.00,7.532581,25.02023,-0.000166,24.021963,-0.0075,1.358
3304.00,7.532698,25.01971,-0.000166,24.022204,-0.0075,1.359
3306.00,7.532950,25.02043,-0.000166,24.022752,-0.0076,1.359
3308.00,7.532349,25.02057,-0.000166,24.022148,-0.0075,1.359
3310.00,7.531632,25.02048,-0.000166,24.022293,-0.0075,1.359
3312.00,7.531905,25.02018,-0.000166,24.021858,-0.0076,1.359
3314.00,7.532320,25.02023,-0.000166,24.021990,-0.0076,1.359
3316.00,7.532288,25.01956,-0.000166,24.021651,-0.0076,1.358
3318.00,7.531938,25.02033,-0.000165,24.021833,-0.0076,1.358
3320.00,7.531730,25.01990,-0.000166,24.021597,-0.0076,1.359
3322.00,7.531485,25.01920,-0.000167,24.021044,-0.0076,1.360
3324.00,7.531777,25.01938,-0.000167,24.022255,-0.0076,1.360
3326.00,7.530748,25.01995,-0.000168,24.021771,-0.0076,1.359
3328.00,7.531343,25.01949,-0.000167,24.021820,-0.0076,1.359
3330.00,7.532866,25.01826,-0.000167,24.021923,-0.0076,1.359
3332.00,7.532236,25.01839,-0.000167,24.021776,-0.0075,1.359
3334.00,7.531835,25.01938,-0.000166,24.022880,-0.0075,1.359
3336.00,7.531751,25.01989,-0.000166,24.022616,-0.0076,1.359
3338.00,7.531661,25.01922,-0.000166,24.021412,-0.0076,1.358
3340.00,7.531264,25.01913,-0.000167,24.022420,-0.0076,1.358
3342.00,7.530970,25.01960,-0.000166,24.021965,-0.0076,1.359
3344.00,7.531183,25.02011,-0.000168,24.021736,-0.0076,1.359
3346.00,7.530700,25.01910,-0.000167,24.022017,-0.0076,1.359
3348.00,7.530438,25.01890,-0.000166,24.021784,-0.0076,1.358
3350.00,7.530743,25.01971,-0.000166,24.021370,-0.0076,1.359
3352.00,7.531560,25.01939,-0.000167,24.021512,-0.0075,1.359
3354.00,7.531066,25.01981,-0.000167,24.022739,-0.0076,1.358
3356.00,7.530822,25.02022,-0.000168,24.022242,-0.0076,1.359
3358.00,7.531127,25.02015,-0.000167,24.022164,-0.0076,1.359
3360.00,7.531221,25.02038,-0.000168,24.021972,-0.0076,1.359
3362.00,7.531356,25.02071,-0.000167,24.021804,-0.0076,1.359
3364.00,7.531844,25.01996,-0.000167,24.022944,-0.0076,1.359
3366.00,7.531540,25.02022,-0.000165,24.022271,-0.0076,1.358
3368.00,7.531838,25.01984,-0.000164,24.022454,-0.0075,1.358
3370.00,7.532289,25.02045,-0.000165,24.021726,-0.0076,1.359
3372.00,7.532209,25.01986,-0.000166,24.022278,-0.0076,1.359
3374.00,7.532240,25.01958,-0.000166,24.021126,-0.0076,1.359
3376.00,7.532565,25.01995,-0.000167,24.022153,-0.0076,1.359
3378.00,7.531871,25.02047,-0.000167,24.022132,-0.0075,1.359
3380.00,7.531181,25.02056,-0.000168,24.022039,-0.0076,1.359
3382.00,7.530602,25.01975,-0.000168,24.022356,-0.0076,1.359
3384.00,7.530873,25.01947,-0.000167,24.022398,-0.0076,1.359
3386.00,7.531396,25.01997,-0.000166,24.021526,-0.0076,1.358
3388.00,7.531218,25.02032,-0.000167,24.021838,-0.0076,1.359
3390.00,7.531063,25.01974,-0.000166,24.022195,-0.0076,1.359
3392.00,7.530446,25.01964,-0.000166,24.021677,-0.0075,1.359
3394.00,7.530501,25.02027,-0.000165,24.022472,-0.0076,1.359
3396.00,7.530992,25.02031,-0.000166,24.021535,-0.0076,1.360
3398.00,7.531552,25.02064,-0.000167,24.021318,-0.0076,1.359
3400.00,7.532522,25.01950,-0.000166,24.022235,-0.0076,1.359
3402.00,7.533032,25.02014,-0.000165,24.021796,-0.0075,1.359
3404.00,7.532791,25.02005,-0.000166,24.022028,-0.0075,1.358
3406.00,7.532164,25.01982,-0.000167,24.022224,-0.0075,1.359
3408.00,7.532175,25.01972,-0.000166,24.021954,-0.0076,1.359
3410.00,7.532005,25.01971,-0.000166,24.022282,-0.0075,1.359
3412.00,7.532200,25.01954,-0.000165,24.022578,-0.0076,1.359
3414.00,7.532038,25.01947,-0.000166,24.021376,-0.0076,1.359
3416.00,7.532423,25.01971,-0.000167,24.021720,-0.0076,1.359
3418.00,7.531637,25.02094,-0.000166,24.021994,-0.0076,1.360
3420.00,7.531600,25.02005,-0.000166,24.021831,-0.0076,1.359
3422.00,7.532296,25.02005,-0.000166,24.021854,-0.0076,1.359
3424.00,7.532555,25.02066,-0.000167,24.021787,-0.0076,1.360
3426.00,7.532475,25.02063,-0.000166,24.022822,-0.0076,1.359
3428.00,7.532690,25.01999,-0.000166,24.022922,-0.0076,1.358
3430.00,7.532242,25.02005,-0.000165,24.022103,-0.0075,1.359
3432.00,7.531689,25.01992,-0.000165,24.021965,-0.0076,1.359
3434.00,7.531680,25.02024,-0.000167,24.021791,-0.0076,1.358
3436.00,7.531728,25.02027,-0.000167,24.022037,-0.0075,1.359
3438.00,7.531741,25.02053,-0.000165,24.022204,-0.0075,1.359
3440.00,7.531419,25.01940,-0.000166,24.022424,-0.0076,1.359
3442.00,7.530826,25.02011,-0.000166,24.021713,-0.0076,1.359
3444.00,7.530977,25.02003,-0.000166,24.022092,-0.0076,1.359
3446.00,7.531736,25.01963,-0.000166,24.022409,-0.0076,1.360
3448.00,7.531910,25.02014,-0.000165,24.021784,-0.0075,1.360
3450.00,7.531490,25.02020,-0.000166,24.021929,-0.0075,1.359
3452.00,7.531307,25.01967,-0.000166,24.021494,-0.0075,1.358
3454.00,7.530942,25.01976,-0.000166,24.022037,-0.0076,1.359
3456.00,7.531290,25.01925,-0.000166,24.021646,-0.0076,1.359
3458.00,7.531757,25.01906,-0.000166,24.021987,-0.0076,1.359
3460.00,7.532215,25.01898,-0.000166,24.022237,-0.0076,1.359
3462.00,7.531862,25.01858,-0.000167,24.022273,-0.0076,1.358
3464.00,7.532050,25.01872,-0.000167,24.021720,-0.0076,1.358
3466.00,7.532295,25.01898,-0.000166,24.022288,-0.0076,1.358
3468.00,7.532433,25.01931,-0.000166,24.021407,-0.0076,1.358
3470.00,7.532442,25.01944,-0.000168,24.022106,-0.0076,1.359
3472.00,7.531780,25.01894,-0.000168,24.022135,-0.0076,1.359
3474.00,7.531750,25.01816,-0.000166,24.021874,-0.0076,1.359
3476.00,7.531668,25.01920,-0.000166,24.021566,-0.0076,1.359
3478.00,7.531594,25.01941,-0.000166,24.022114,-0.0076,1.359
3480.00,7.531825,25.01946,-0.000165,24.022177,-0.0076,1.359
3482.00,7.531664,25.01931,-0.000167,24.022059,-0.0076,1.359
3484.00,7.531753,25.01987,-0.000166,24.022086,-0.0076,1.358
3486.00,7.532080,25.02030,-0.000166,24.021996,-0.0075,1.358
3488.00,7.532766,25.02045,-0.000166,24.022217,-0.0075,1.358
3490.00,7.533060,25.01984,-0.000166,24.022056,-0.0075,1.359
3492.00,7.532782,25.01996,-0.000166,24.022110,-0.0076,1.359
3494.00,7.532970,25.01952,-0.000164,24.022458,-0.0076,1.359
3496.00,7.532716,25.01992,-0.000166,24.023000,-0.0076,1.359
3498.00,7.531530,25.01960,-0.000166,24.021911,-0.0076,1.359
3500.00,7.531374,25.01916,-0.000166,24.021504,-0.0076,1.358
3502.00,7.531727,25.01915,-0.000165,24.022489,-0.0076,1.358
3504.00,7.531778,25.02011,-0.000166,24.022188,-0.0076,1.359
3506.00,7.531679,25.02064,-0.000165,24.022262,-0.0075,1.359
3508.00,7.531229,25.02045,-0.000166,24.021590,-0.0075,1.359
3510.00,7.531306,25.01980,-0.000166,24.021961,-0.0075,1.359
3512.00,7.531865,25.01985,-0.000166,24.022001,-0.0075,1.358
3514.00,7.532852,25.01936,-0.000165,24.022193,-0.0076,1.358
3516.00,7.532848,25.01941,-0.000165,24.022061,-0.0075,1.359
3518.00,7.531867,25.01916,-0.000166,24.022835,-0.0076,1.359
3520.00,7.531921,25.01896,-0.000166,24.022128,-0.0076,1.359
3522.00,7.532869,25.01977,-0.000166,24.022400,-0.0076,1.359
3524.00,7.532837,25.01889,-0.000167,24.021918,-0.0076,1.359
3526.00,7.532822,25.01913,-0.000167,24.022146,-0.0076,1.358
3528.00,7.532321,25.01907,-0.000166,24.022445,-0.0075,1.359
3530.00,7.531723,25.01912,-0.000166,24.022132,-0.0076,1.359
3532.00,7.531977,25.01916,-0.000166,24.021176,-0.0076,1.359
3534.00,7.531851,25.01913,-0.000167,24.022453,-0.0075,1.359
3536.00,7.532250,25.01874,-0.000167,24.021591,-0.0075,1.358
3538.00,7.532501,25.01956,-0.000166,24.022075,-0.0075,1.358
3540.00,7.531982,25.01990,-0.000166,24.021747,-0.0075,1.359
3542.00,7.532327,25.02002,-0.000167,24.022387,-0.0076,1.359
3544.00,7.532234,25.01954,-0.000167,24.022349,-0.0075,1.359
3546.00,7.531649,25.02019,-0.000167,24.021581,-0.0075,1.359
3548.00,7.532478,25.02012,-0.000167,24.021459,-0.0076,1.359
3550.00,7.532610,25.02014,-0.000166,24.021323,-0.0076,1.358
3552.00,7.532288,25.01900,-0.000167,24.022086,-0.0076,1.359
3554.00,7.532400,25.01937,-0.000166,24.022231,-0.0076,1.359
3556.00,7.531888,25.01909,-0.000168,24.021780,-0.0076,1.359
3558.00,7.531334,25.01937,-0.000167,24.021566,-0.0076,1.359
3560.00,7.531326,25.01934,-0.000166,24.022083,-0.0076,1.359
3562.00,7.531932,25.01922,-0.000166,24.022291,-0.0076,1.359
3564.00,7.532482,25.02010,-0.000167,24.022008,-0.0076,1.359
3566.00,7.531841,25.02026,-0.000167,24.022665,-0.0075,1.359
3568.00,7.531862,25.02086,-0.000167,24.022621,-0.0075,1.359
3570.00,7.532167,25.02083,-0.000166,24.021852,-0.0076,1.359
3572.00,7.532193,25.02016,-0.000166,24.021920,-0.0076,1.358
3574.00,7.532538,25.02048,-0.000166,24.022182,-0.0076,1.358
3576.00,7.531996,25.01989,-0.000166,24.021876,-0.0076,1.359
3578.00,7.531575,25.01991,-0.000167,24.021836,-0.0076,1.359
3580.00,7.531755,25.02060,-0.000167,24.021872,-0.0076,1.359
3582.00,7.532018,25.02060,-0.000167,24.022019,-0.0075,1.359
3584.00,7.532467,25.02066,-0.000167,24.022288,-0.0076,1.359
3586.00,7.532575,25.02141,-0.000167,24.022056,-0.0076,1.359
3588.00,7.532012,25.02132,-0.000166,24.021965,-0.0076,1.359
3590.00,7.531534,25.02168,-0.000168,24.021867,-0.0075,1.359
3592.00,7.530999,25.02142,-0.000168,24.021535,-0.0076,1.359
3594.00,7.532304,25.02111,-0.000167,24.021916,-0.0076,1.359
3596.00,7.531965,25.02022,-0.000166,24.022077,-0.0076,1.359
3598.00,7.531025,25.02107,-0.000167,24.021372,-0.0076,1.359
3600.00,7.531559,25.02100,-0.000167,24.021972,-0.0076,1.359
3602.00,7.532522,25.02193,-0.000167,24.021974,-0.0076,1.359
@6,12.0000,24.0
3604.00,7.530952,25.02115,-0.000167,24.022028,-0.0076,1.359
3606.00,7.523594,25.02104,-0.000165,24.021519,-0.0076,1.359
3608.00,7.515524,25.02131,-0.000166,24.022008,-0.0076,1.358
3610.00,7.509524,25.02141,-0.000167,24.022103,-0.0076,1.358
3612.00,7.507145,25.02106,-0.000167,24.021867,-0.0076,1.359
3614.00,7.506898,25.02169,-0.000167,24.021597,-0.0076,1.359
3616.00,7.509299,25.02217,-0.000167,24.022333,-0.0076,1.359
3618.00,7.510815,25.02196,-0.000167,24.021970,-0.0076,1.360
3620.00,7.513548,25.02170,-0.000168,24.021831,-0.0076,1.360
3622.00,7.515475,25.02197,-0.000169,24.022251,-0.0075,1.361
3624.00,7.517052,25.02219,-0.000168,24.022835,-0.0075,1.361
3626.00,7.518068,25.02240,-0.000167,24.022037,-0.0076,1.360
3628.00,7.520034,25.02247,-0.000168,24.021610,-0.0075,1.360
3630.00,7.527793,25.02243,-0.000168,24.022166,-0.0076,1.361
3632.00,7.537900,25.02202,-0.000169,24.021843,-0.0076,1.362
3634.00,7.545000,25.02156,-0.000169,24.021731,-0.0076,1.361
3636.00,7.549151,25.02168,-0.000168,24.021617,-0.0075,1.360
3638.00,7.549890,25.02184,-0.000167,24.021820,-0.0075,1.360
3640.00,7.547865,25.02140,-0.000167,24.021461,-0.0075,1.360
3642.00,7.547331,25.02155,-0.000167,24.021633,-0.0076,1.360
3644.00,7.546071,25.02161,-0.000168,24.022201,-0.0076,1.359
3646.00,7.544643,25.02133,-0.000166,24.021822,-0.0076,1.359
3648.00,7.544352,25.02109,-0.000166,24.021387,-0.0076,1.359
3650.00,7.544049,25.02057,-0.000165,24.022424,-0.0076,1.359
3652.00,7.542410,25.02055,-0.000165,24.022121,-0.0075,1.360
3654.00,7.542498,25.02084,-0.000166,24.022269,-0.0076,1.359
3656.00,7.541324,25.02013,-0.000166,24.022286,-0.0076,1.360
3658.00,7.538827,25.01959,-0.000166,24.021597,-0.0076,1.360
3660.00,7.538917,25.02005,-0.000166,24.021294,-0.0076,1.359
3662.00,7.539113,25.02027,-0.000166,24.021479,-0.0076,1.359
3664.00,7.538757,25.02092,-0.000166,24.021974,-0.0076,1.359
3666.00,7.538065,25.02134,-0.000165,24.021483,-0.0076,1.359
3668.00,7.538014,25.02134,-0.000166,24.021604,-0.0076,1.359
3670.00,7.536993,25.02135,-0.000166,24.022607,-0.0076,1.359
3672.00,7.536642,25.02191,-0.000167,24.021827,-0.0076,1.360
3674.00,7.536282,25.02224,-0.000166,24.020986,-0.0076,1.359
3676.00,7.535623,25.02175,-0.000166,24.021608,-0.0076,1.359
3678.00,7.535077,25.02113,-0.000166,24.021943,-0.0076,1.359
3680.00,7.534961,25.02089,-0.000166,24.022634,-0.0076,1.359
3682.00,7.535346,25.02069,-0.000166,24.022407,-0.0075,1.359
3684.00,7.535278,25.02050,-0.000165,24.022095,-0.0076,1.359
3686.00,7.534575,25.02099,-0.000166,24.022133,-0.0076,1.360
3688.00,7.533587,25.02078,-0.000166,24.021622,-0.0075,1.360
3690.00,7.533472,25.02152,-0.000167,24.022124,-0.0076,1.359
3692.00,7.533543,25.02109,-0.000167,24.022244,-0.0076,1.359
3694.00,7.533178,25.02156,-0.000166,24.022028,-0.0076,1.359
3696.00,7.533409,25.02112,-0.000166,24.021876,-0.0076,1.359
3698.00,7.534658,25.02079,-0.000166,24.021771,-0.0076,1.359
3700.00,7.534424,25.02049,-0.000164,24.021940,-0.0075,1.359
3702.00,7.533705,25.02052,-0.000166,24.021756,-0.0075,1.359
3704.00,7.533073,25.02056,-0.000167,24.022126,-0.0076,1.359
3706.00,7.532630,25.02058,-0.000166,24.021671,-0.0076,1.359
3708.00,7.533024,25.02055,-0.000166,24.022222,-0.0075,1.359
3710.00,7.533715,25.02112,-0.000166,24.022003,-0.0076,1.359
3712.00,7.533664,25.02130,-0.000166,24.022092,-0.0076,1.359
3714.00,7.533024,25.02119,-0.000166,24.021523,-0.0076,1.359
3716.00,7.532755,25.02098,-0.000166,24.021655,-0.0076,1.359
3718.00,7.532399,25.02114,-0.000167,24.022443,-0.0076,1.359
3720.00,7.532352,25.02143,-0.000166,24.022028,-0.0075,1.359
3722.00,7.532951,25.02161,-0.000167,24.022054,-0.0076,1.359
3724.00,7.532950,25.02174,-0.000167,24.022612,-0.0076,1.359
3726.00,7.533309,25.02140,-0.000166,24.021820,-0.0076,1.360
3728.00,7.532596,25.02112,-0.000167,24.021503,-0.0076,1.359
3730.00,7.532800,25.02096,-0.000166,24.022152,-0.0076,1.360
3732.00,7.533104,25.02087,-0.000166,24.021727,-0.0076,1.359
3734.00,7.533628,25.02117,-0.000166,24.021860,-0.0076,1.360
3736.00,7.533578,25.02087,-0.000167,24.022476,-0.0076,1.360
3738.00,7.533935,25.02101,-0.000166,24.021885,-0.0076,1.358
3740.00,7.533817,25.02066,-0.000167,24.021740,-0.0076,1.359
3742.00,7.533568,25.02100,-0.000166,24.021930,-0.0076,1.359
3744.00,7.533811,25.02079,-0.000166,24.022578,-0.0076,1.360
3746.00,7.533173,25.02096,-0.000166,24.022703,-0.0075,1.359
3748.00,7.533348,25.02130,-0.000165,24.022099,-0.0075,1.359
3750.00,7.533341,25.02071,-0.000166,24.022148,-0.0075,1.359
3752.00,7.533249,25.02042,-0.000166,24.022338,-0.0076,1.359
3754.00,7.533309,25.02143,-0.000166,24.022456,-0.0076,1.359
3756.00,7.533177,25.02118,-0.000166,24.022173,-0.0076,1.360
3758.00,7.533709,25.02094,-0.000166,24.022801,-0.0075,1.360
3760.00,7.532724,25.02145,-0.000167,24.022333,-0.0076,1.360
3762.00,7.531936,25.02208,-0.000166,24.021992,-0.0075,1.359
3764.00,7.532103,25.02245,-0.000165,24.021717,-0.0075,1.360
3766.00,7.532298,25.02180,-0.000166,24.021579,-0.0076,1.359
3768.00,7.532647,25.02170,-0.000166,24.022095,-0.0075,1.359
3770.00,7.532325,25.02200,-0.000166,24.021929,-0.0076,1.359
3772.00,7.532593,25.02240,-0.000165,24.022195,-0.0076,1.359
3774.00,7.533060,25.02164,-0.000166,24.022414,-0.0076,1.359
3776.00,7.532747,25.02170,-0.000166,24.022211,-0.0076,1.360
3778.00,7.532231,25.02171,-0.000166,24.022438,-0.0076,1.359
3780.00,7.531690,25.02227,-0.000165,24.022017,-0.0076,1.359
3782.00,7.532571,25.02203,-0.000165,24.022262,-0.0075,1.359
3784.00,7.533118,25.02226,-0.000165,24.022672,-0.0076,1.359
3786.00,7.532826,25.02173,-0.000165,24.021765,-0.0076,1.359
3788.00,7.532950,25.02190,-0.000166,24.021501,-0.0076,1.359
3790.00,7.532787,25.02183,-0.000167,24.022730,-0.0076,1.359
3792.00,7.532417,25.02218,-0.000166,24.022233,-0.0076,1.359
3794.00,7.532339,25.02244,-0.000166,24.021954,-0.0075,1.359
3796.00,7.531960,25.02266,-0.000166,24.022315,-0.0075,1.359
3798.00,7.531961,25.02260,-0.000165,24.023103,-0.0075,1.359
3800.00,7.532561,25.02285,-0.000166,24.022103,-0.0076,1.359
3802.00,7.533356,25.02274,-0.000165,24.021905,-0.0076,1.359
3804.00,7.533295,25.02171,-0.000166,24.021901,-0.0076,1.360
3806.00,7.532996,25.02192,-0.000167,24.022414,-0.0075,1.360
3808.00,7.532272,25.02179,-0.000167,24.022366,-0.0075,1.359
3810.00,7.532391,25.02173,-0.000167,24.021970,-0.0076,1.358
3812.00,7.532885,25.02243,-0.000167,24.021724,-0.0076,1.359
3814.00,7.532262,25.02277,-0.000167,24.022561,-0.0076,1.359
3816.00,7.533408,25.02275,-0.000167,24.021978,-0.0075,1.360
3818.00,7.533888,25.02169,-0.000167,24.021343,-0.0076,1.359
3820.00,7.533168,25.02184,-0.000165,24.022447,-0.0076,1.359
3822.00,7.532334,25.02182,-0.000166,24.021709,-0.0076,1.359
3824.00,7.532221,25.02250,-0.000166,24.022054,-0.0076,1.359
3826.00,7.532288,25.02277,-0.000167,24.022182,-0.0076,1.360
3828.00,7.532406,25.02231,-0.000167,24.021620,-0.0076,1.360
3830.00,7.533199,25.02248,-0.000168,24.021831,-0.0076,1.360
3832.00,7.533564,25.02244,-0.000167,24.021394,-0.0076,1.359
3834.00,7.532985,25.02205,-0.000166,24.021593,-0.0076,1.359
3836.00,7.532876,25.02153,-0.000165,24.021999,-0.0076,1.359
3838.00,7.532831,25.02236,-0.000166,24.022360,-0.0075,1.359
3840.00,7.533405,25.02215,-0.000165,24.022173,-0.0076,1.359
3842.00,7.533253,25.02228,-0.000166,24.022123,-0.0075,1.360
3844.00,7.532751,25.02232,-0.000166,24.022534,-0.0075,1.359
3846.00,7.533390,25.02223,-0.000166,24.022570,-0.0076,1.359
3848.00,7.533215,25.02125,-0.000166,24.022340,-0.0076,1.359
3850.00,7.532023,25.02182,-0.000166,24.021205,-0.0075,1.359
3852.00,7.531793,25.02263,-0.000167,24.022023,-0.0076,1.360
3854.00,7.531965,25.02210,-0.000167,24.022309,-0.0076,1.360
3856.00,7.532277,25.02161,-0.000166,24.022579,-0.0076,1.359
3858.00,7.532584,25.02140,-0.000166,24.022583,-0.0075,1.359
3860.00,7.532739,25.02082,-0.000166,24.022282,-0.0075,1.359
3862.00,7.532184,25.02066,-0.000166,24.021267,-0.0075,1.359
3864.00,7.532007,25.02057,-0.000165,24.022451,-0.0076,1.359
3866.00,7.532384,25.02042,-0.000166,24.021878,-0.0076,1.360
3868.00,7.532482,25.02123,-0.000166,24.021735,-0.0076,1.360
3870.00,7.532258,25.02098,-0.000167,24.022302,-0.0076,1.360
3872.00,7.531979,25.02093,-0.000167,24.021562,-0.0075,1.360
3874.00,7.532081,25.02018,-0.000166,24.022242,-0.0076,1.359
3876.00,7.532403,25.02053,-0.000166,24.022534,-0.0076,1.360
3878.00,7.532313,25.01989,-0.000166,24.021731,-0.0076,1.360
3880.00,7.531894,25.02016,-0.000166,24.021849,-0.0075,1.360
3882.00,7.531576,25.02011,-0.000166,24.021689,-0.0075,1.359
3884.00,7.531027,25.01974,-0.000167,24.021843,-0.0075,1.359
3886.00,7.531977,25.02053,-0.000166,24.022264,-0.0075,1.359
3888.00,7.531737,25.02100,-0.000166,24.022391,-0.0076,1.359
3890.00,7.531371,25.02057,-0.000165,24.022744,-0.0075,1.359
3892.00,7.531907,25.02103,-0.000167,24.022587,-0.0075,1.360
3894.00,7.532434,25.02109,-0.000167,24.021798,-0.0076,1.360
3896.00,7.532343,25.02102,-0.000167,24.021974,-0.0076,1.360
3898.00,7.532342,25.02152,-0.000166,24.021840,-0.0076,1.359
3900.00,7.531553,25.02158,-0.000166,24.021869,-0.0076,1.359
3902.00,7.531500,25.02204,-0.000167,24.021485,-0.0075,1.359
3904.00,7.531753,25.02156,-0.000167,24.022306,-0.0075,1.359
3906.00,7.532446,25.02172,-0.000166,24.021662,-0.0076,1.359
3908.00,7.532120,25.02185,-0.000167,24.021840,-0.0076,1.360
3910.00,7.531973,25.02138,-0.000167,24.022324,-0.0075,1.359
3912.00,7.533101,25.02075,-0.000168,24.022242,-0.0076,1.359
3914.00,7.532372,25.02062,-0.000167,24.021709,-0.0076,1.359
3916.00,7.532061,25.02086,-0.000166,24.022398,-0.0076,1.360
3918.00,7.531926,25.02111,-0.000166,24.021905,-0.0076,1.360
3920.00,7.532584,25.02173,-0.000166,24.021200,-0.0076,1.359
3922.00,7.532715,25.02146,-0.000166,24.021515,-0.0076,1.359
3924.00,7.531778,25.02148,-0.000167,24.022181,-0.0075,1.359
3926.00,7.531816,25.02142,-0.000168,24.021938,-0.0076,1.359
3928.00,7.531858,25.02155,-0.000167,24.021883,-0.0076,1.359
3930.00,7.531699,25.02137,-0.000167,24.021860,-0.0075,1.360
3932.00,7.531870,25.02169,-0.000166,24.022895,-0.0075,1.359
3934.00,7.531840,25.02149,-0.000165,24.022253,-0.0075,1.359
3936.00,7.531539,25.02177,-0.000165,24.022088,-0.0076,1.359
3938.00,7.531727,25.02114,-0.000166,24.022391,-0.0076,1.359
3940.00,7.531481,25.02052,-0.000168,24.022099,-0.0076,1.360
3942.00,7.532369,25.02087,-0.000167,24.021820,-0.0076,1.360
3944.00,7.532351,25.02203,-0.000167,24.021793,-0.0075,1.359
3946.00,7.531436,25.02242,-0.000168,24.022563,-0.0075,1.359
3948.00,7.531425,25.02220,-0.000167,24.022520,-0.0076,1.358
3950.00,7.531912,25.02211,-0.000166,24.021646,-0.0076,1.359
3952.00,7.532007,25.02237,-0.000167,24.022023,-0.0076,1.360
3954.00,7.532913,25.02242,-0.000167,24.022048,-0.0076,1.360
3956.00,7.533425,25.02218,-0.000167,24.021871,-0.0076,1.359
3958.00,7.533548,25.02176,-0.000167,24.021918,-0.0076,1.359
3960.00,7.533386,25.02089,-0.000167,24.021628,-0.0076,1.359
3962.00,7.532221,25.02168,-0.000167,24.022023,-0.0076,1.360
3964.00,7.531569,25.02198,-0.000166,24.021843,-0.0076,1.359
3966.00,7.531831,25.02101,-0.000166,24.021938,-0.0076,1.359
3968.00,7.532045,25.02145,-0.000167,24.021878,-0.0076,1.359
3970.00,7.532593,25.02124,-0.000166,24.022086,-0.0075,1.359
3972.00,7.533014,25.02135,-0.000167,24.022605,-0.0075,1.359
3974.00,7.533297,25.02148,-0.000167,24.022313,-0.0076,1.359
3976.00,7.533196,25.02152,-0.000166,24.022202,-0.0076,1.359
3978.00,7.532273,25.02269,-0.000167,24.021816,-0.0076,1.359
3980.00,7.532753,25.02208,-0.000166,24.021465,-0.0076,1.359
3982.00,7.532764,25.02196,-0.000166,24.021535,-0.0076,1.359
3984.00,7.532417,25.02157,-0.000166,24.021756,-0.0075,1.359
3986.00,7.531857,25.02162,-0.000167,24.021626,-0.0076,1.360
3988.00,7.531741,25.02164,-0.000168,24.021686,-0.0076,1.360
3990.00,7.531202,25.02156,-0.000167,24.021140,-0.0076,1.359
3992.00,7.531981,25.02185,-0.000166,24.021707,-0.0076,1.359
3994.00,7.532768,25.02111,-0.000166,24.021775,-0.0076,1.360
3996.00,7.533301,25.02147,-0.000168,24.022416,-0.0076,1.360
3998.00,7.533068,25.02098,-0.000167,24.021907,-0.0076,1.359
4000.00,7.532769,25.02105,-0.000167,24.021738,-0.0076,1.359
4002.00,7.531891,25.02108,-0.000166,24.021548,-0.0076,1.359
4004.00,7.531468,25.02052,-0.000167,24.021979,-0.0076,1.359
4006.00,7.531458,25.02088,-0.000165,24.021495,-0.0076,1.359
4008.00,7.531567,25.02097,-0.000165,24.021668,-0.0076,1.359
4010.00,7.532524,25.02134,-0.000166,24.022273,-0.0076,1.360
4012.00,7.533004,25.02210,-0.000166,24.021833,-0.0076,1.360
4014.00,7.532990,25.02180,-0.000166,24.022337,-0.0075,1.359
4016.00,7.532230,25.02187,-0.000166,24.022056,-0.0076,1.359
4018.00,7.532725,25.02130,-0.000166,24.021481,-0.0076,1.360
4020.00,7.532380,25.02076,-0.000166,24.021822,-0.0076,1.360
4022.00,7.532383,25.02039,-0.000167,24.021271,-0.0076,1.359
4024.00,7.532267,25.02040,-0.000166,24.022005,-0.0076,1.359
4026.00,7.532530,25.02059,-0.000166,24.022023,-0.0076,1.360
4028.00,7.533099,25.02035,-0.000167,24.021680,-0.0076,1.359
4030.00,7.532975,25.02052,-0.000167,24.021601,-0.0076,1.359
4032.00,7.532100,25.02029,-0.000167,24.022188,-0.0076,1.360
4034.00,7.532136,25.01994,-0.000166,24.021343,-0.0076,1.359
4036.00,7.532295,25.01936,-0.000166,24.021916,-0.0075,1.359
4038.00,7.532762,25.01965,-0.000166,24.021929,-0.0075,1.359
4040.00,7.532137,25.01989,-0.000166,24.021876,-0.0076,1.359
4042.00,7.531834,25.02058,-0.000167,24.021718,-0.0075,1.359
4044.00,7.531690,25.02068,-0.000168,24.022663,-0.0076,1.360
4046.00,7.532308,25.02078,-0.000167,24.022133,-0.0075,1.359
4048.00,7.532387,25.02156,-0.000167,24.021987,-0.0076,1.359
4050.00,7.532870,25.02133,-0.000167,24.021961,-0.0075,1.360
4052.00,7.532052,25.02079,-0.000168,24.021620,-0.0075,1.359
4054.00,7.532198,25.02094,-0.000167,24.021472,-0.0076,1.359
4056.00,7.532440,25.02148,-0.000168,24.022496,-0.0076,1.359
4058.00,7.532517,25.02116,-0.000167,24.021684,-0.0076,1.359
4060.00,7.532717,25.02095,-0.000166,24.021673,-0.0076,1.359
4062.00,7.532395,25.02056,-0.000166,24.022917,-0.0076,1.360
4064.00,7.532200,25.02061,-0.000166,24.022092,-0.0076,1.359
4066.00,7.532776,25.02027,-0.000167,24.022115,-0.0076,1.359
4068.00,7.531943,25.02080,-0.000167,24.022139,-0.0076,1.359
4070.00,7.531695,25.02097,-0.000167,24.021972,-0.0076,1.359
4072.00,7.531415,25.02146,-0.000167,24.021532,-0.0076,1.360
4074.00,7.531733,25.02173,-0.000166,24.022478,-0.0075,1.360
4076.00,7.531525,25.02081,-0.000167,24.021436,-0.0076,1.359
4078.00,7.531890,25.02006,-0.000168,24.021568,-0.0076,1.359
4080.00,7.531920,25.02004,-0.000165,24.022074,-0.0076,1.359
4082.00,7.532996,25.02075,-0.000166,24.022108,-0.0076,1.360
4084.00,7.533004,25.02154,-0.000167,24.021990,-0.0076,1.360
4086.00,7.532108,25.02176,-0.000167,24.022152,-0.0076,1.359
4088.00,7.531821,25.02272,-0.000165,24.021785,-0.0076,1.360
4090.00,7.531780,25.02296,-0.000167,24.022045,-0.0076,1.359
4092.00,7.532000,25.02294,-0.000167,24.021958,-0.0076,1.360
4094.00,7.532975,25.02259,-0.000167,24.021833,-0.0076,1.359
4096.00,7.532146,25.02245,-0.000167,24.021717,-0.0076,1.359
4098.00,7.532644,25.02251,-0.000167,24.022360,-0.0076,1.359
4100.00,7.532748,25.02295,-0.000166,24.021403,-0.0076,1.359
4102.00,7.532448,25.02273,-0.000166,24.022086,-0.0076,1.359
4104.00,7.531829,25.02308,-0.000166,24.022282,-0.0076,1.360
4106.00,7.531598,25.02311,-0.000167,24.021794,-0.0076,1.359
4108.00,7.532122,25.02231,-0.000166,24.021731,-0.0076,1.359
4110.00,7.531855,25.02159,-0.000166,24.021220,-0.0076,1.359
4112.00,7.531750,25.02135,-0.000167,24.021871,-0.0076,1.359
4114.00,7.532076,25.02054,-0.000168,24.021865,-0.0077,1.360
4116.00,7.531909,25.02149,-0.000168,24.021959,-0.0076,1.359
4118.00,7.531737,25.02141,-0.000168,24.021820,-0.0076,1.359
4120.00,7.531942,25.02203,-0.000167,24.022235,-0.0076,1.359
4122.00,7.533433,25.02198,-0.000166,24.022356,-0.0076,1.359
4124.00,7.533602,25.02158,-0.000167,24.021876,-0.0076,1.360
4126.00,7.533799,25.02184,-0.000168,24.021231,-0.0076,1.359
4128.00,7.532896,25.02152,-0.000167,24.021543,-0.0076,1.360
4130.00,7.532361,25.02087,-0.000167,24.021945,-0.0076,1.359
4132.00,7.532444,25.02082,-0.000167,24.021407,-0.0076,1.359
4134.00,7.532578,25.02028,-0.000167,24.021738,-0.0076,1.360
4136.00,7.531750,25.02024,-0.000167,24.021300,-0.0076,1.359
4138.00,7.531318,25.02018,-0.000167,24.021715,-0.0076,1.360
4140.00,7.531906,25.01973,-0.000168,24.021711,-0.0076,1.359
4142.00,7.531216,25.02026,-0.000168,24.021561,-0.0076,1.360
4144.00,7.531050,25.02033,-0.000167,24.021894,-0.0076,1.359
4146.00,7.531468,25.02077,-0.000167,24.021227,-0.0076,1.360
4148.00,7.532201,25.02076,-0.000168,24.021769,-0.0076,1.359
4150.00,7.532241,25.02073,-0.000168,24.022130,-0.0076,1.359
4152.00,7.532576,25.01990,-0.000167,24.022273,-0.0076,1.359
4154.00,7.532180,25.02039,-0.000166,24.021334,-0.0076,1.359
4156.00,7.532688,25.01948,-0.000167,24.021370,-0.0076,1.359
4158.00,7.532215,25.01987,-0.000168,24.021450,-0.0076,1.360
4160.00,7.532133,25.02020,-0.000167,24.021352,-0.0076,1.360
4162.00,7.532909,25.02028,-0.000168,24.022016,-0.0076,1.359
4164.00,7.533792,25.02021,-0.000167,24.021481,-0.0076,1.359
4166.00,7.532927,25.01933,-0.000167,24.021688,-0.0076,1.360
4168.00,7.531953,25.01885,-0.000167,24.021784,-0.0076,1.359
4170.00,7.531939,25.01913,-0.000167,24.021869,-0.0076,1.360
4172.00,7.532609,25.01974,-0.000167,24.021813,-0.0076,1.359
4174.00,7.532528,25.02003,-0.000168,24.021385,-0.0076,1.359
4176.00,7.532834,25.02052,-0.000167,24.021564,-0.0076,1.359
4178.00,7.532512,25.01970,-0.000168,24.021967,-0.0076,1.360
4180.00,7.532267,25.01921,-0.000168,24.021242,-0.0076,1.359
4182.00,7.531671,25.01902,-0.000167,24.022155,-0.0076,1.359
4184.00,7.531727,25.01947,-0.000168,24.021336,-0.0076,1.359
4186.00,7.532337,25.02030,-0.000168,24.022153,-0.0076,1.360
4188.00,7.531654,25.01951,-0.000166,24.022143,-0.0076,1.359
4190.00,7.531931,25.01924,-0.000167,24.022248,-0.0076,1.360
4192.00,7.532464,25.01920,-0.000167,24.021428,-0.0076,1.360
4194.00,7.532279,25.01809,-0.000168,24.021347,-0.0076,1.360
4196.00,7.532123,25.01849,-0.000168,24.021954,-0.0076,1.360
4198.00,7.532060,25.01956,-0.000168,24.022088,-0.0076,1.359
4200.00,7.532131,25.01985,-0.000167,24.021619,-0.0076,1.359
4202.00,7.533265,25.01992,-0.000167,24.021800,-0.0076,1.360
@7,12.0000,24.0
4204.00,7.531564,25.01877,-0.000166,24.021173,-0.0076,1.359
4206.00,7.525409,25.01937,-0.000168,24.021434,-0.0076,1.359
4208.00,7.517211,25.01898,-0.000167,24.021901,-0.0076,1.358
4210.00,7.511181,25.01910,-0.000167,24.021508,-0.0076,1.358
4212.00,7.508481,25.01961,-0.000168,24.022295,-0.0076,1.358
4214.00,7.508295,25.02021,-0.000168,24.022177,-0.0076,1.359
4216.00,7.509065,25.01983,-0.000169,24.021896,-0.0076,1.360
4218.00,7.511278,25.01986,-0.000168,24.021124,-0.0076,1.360
4220.00,7.513677,25.01904,-0.000169,24.022199,-0.0076,1.360
4222.00,7.515510,25.01997,-0.000169,24.022349,-0.0076,1.361
4224.00,7.516516,25.01926,-0.000168,24.021666,-0.0076,1.360
4226.00,7.517959,25.01870,-0.000168,24.022037,-0.0076,1.360
4228.00,7.520726,25.01909,-0.000167,24.021715,-0.0076,1.361
4230.00,7.528205,25.02009,-0.000168,24.021775,-0.0076,1.361
4232.00,7.537771,25.02000,-0.000169,24.021430,-0.0076,1.361
4234.00,7.544878,25.02036,-0.000170,24.021338,-0.0076,1.362
4236.00,7.548001,25.01988,-0.000170,24.022427,-0.0076,1.362
4238.00,7.549144,25.01997,-0.000169,24.021952,-0.0076,1.361
4240.00,7.549003,25.02005,-0.000166,24.021452,-0.0076,1.360
4242.00,7.546876,25.01921,-0.000166,24.022092,-0.0076,1.359
4244.00,7.545623,25.01986,-0.000166,24.022103,-0.0076,1.360
4246.00,7.545284,25.02093,-0.000166,24.022161,-0.0076,1.360
4248.00,7.545018,25.02069,-0.000167,24.022008,-0.0076,1.359
4250.00,7.543224,25.01925,-0.000165,24.020928,-0.0076,1.359
4252.00,7.542184,25.01950,-0.000168,24.021454,-0.0076,1.360
4254.00,7.542655,25.01978,-0.000168,24.021668,-0.0076,1.360
4256.00,7.541780,25.01979,-0.000167,24.020993,-0.0076,1.360
4258.00,7.540099,25.01984,-0.000168,24.022095,-0.0076,1.360
4260.00,7.538233,25.01950,-0.000167,24.021700,-0.0076,1.360
4262.00,7.536555,25.01966,-0.000167,24.021129,-0.0076,1.359
4264.00,7.536565,25.01947,-0.000167,24.021816,-0.0076,1.359
4266.00,7.536569,25.01935,-0.000166,24.022384,-0.0076,1.360
4268.00,7.536201,25.01975,-0.000167,24.022472,-0.0076,1.360
4270.00,7.536522,25.02018,-0.000166,24.021702,-0.0076,1.360
4272.00,7.536549,25.02024,-0.000167,24.022128,-0.0076,1.359
4274.00,7.535839,25.02025,-0.000167,24.022017,-0.0076,1.360
4276.00,7.535895,25.02001,-0.000167,24.021881,-0.0076,1.360
4278.00,7.535928,25.01982,-0.000167,24.022066,-0.0076,1.360
4280.00,7.535947,25.01955,-0.000167,24.021785,-0.0076,1.360
4282.00,7.535605,25.02000,-0.000167,24.021321,-0.0076,1.360
4284.00,7.535048,25.01960,-0.000167,24.021088,-0.0076,1.360
4286.00,7.534863,25.01931,-0.000167,24.021211,-0.0076,1.359
4288.00,7.534701,25.01948,-0.000167,24.022088,-0.0076,1.360
4290.00,7.535073,25.02069,-0.000167,24.021927,-0.0076,1.359
4292.00,7.536004,25.02053,-0.000167,24.022380,-0.0076,1.359
4294.00,7.534953,25.02078,-0.000168,24.021060,-0.0076,1.360
4296.00,7.534183,25.02005,-0.000168,24.021914,-0.0076,1.360
4298.00,7.533970,25.02001,-0.000168,24.021559,-0.0076,1.359
4300.00,7.534026,25.02092,-0.000167,24.021776,-0.0076,1.359
4302.00,7.532526,25.02049,-0.000167,24.022023,-0.0076,1.360
4304.00,7.532317,25.02097,-0.000168,24.022090,-0.0076,1.360
4306.00,7.531831,25.02072,-0.000167,24.021918,-0.0076,1.359
4308.00,7.531199,25.02072,-0.000167,24.021300,-0.0076,1.359
4310.00,7.531954,25.02075,-0.000168,24.021495,-0.0076,1.359
4312.00,7.532947,25.02128,-0.000168,24.021448,-0.0076,1.359
4314.00,7.534284,25.02074,-0.000168,24.021823,-0.0076,1.360
4316.00,7.533334,25.02056,-0.000167,24.021298,-0.0076,1.360
4318.00,7.532795,25.02103,-0.000167,24.021495,-0.0076,1.359
4320.00,7.533508,25.02103,-0.000168,24.022030,-0.0076,1.359
4322.00,7.533873,25.02103,-0.000168,24.021805,-0.0076,1.359
4324.00,7.533622,25.02068,-0.000166,24.022157,-0.0075,1.360
4326.00,7.533482,25.02056,-0.000167,24.021765,-0.0076,1.359
4328.00,7.532812,25.02150,-0.000167,24.021327,-0.0076,1.359
4330.00,7.532504,25.02167,-0.000167,24.021363,-0.0076,1.360
4332.00,7.532772,25.02195,-0.000166,24.022057,-0.0075,1.360
4334.00,7.532816,25.02124,-0.000168,24.021149,-0.0076,1.360
4336.00,7.533488,25.02139,-0.000167,24.022215,-0.0076,1.359
4338.00,7.533428,25.02247,-0.000167,24.022172,-0.0076,1.359
4340.00,7.533815,25.02172,-0.000168,24.022427,-0.0076,1.359
4342.00,7.534367,25.02102,-0.000167,24.021722,-0.0075,1.360
4344.00,7.534810,25.02111,-0.000168,24.021818,-0.0075,1.360
4346.00,7.534640,25.02116,-0.000167,24.021526,-0.0076,1.359
4348.00,7.533892,25.02101,-0.000167,24.021642,-0.0076,1.359
4350.00,7.533124,25.02046,-0.000166,24.021577,-0.0076,1.360
4352.00,7.532569,25.02044,-0.000167,24.021675,-0.0076,1.360
4354.00,7.532834,25.02016,-0.000168,24.021118,-0.0076,1.360
4356.00,7.533005,25.01996,-0.000168,24.022032,-0.0076,1.359
4358.00,7.533006,25.02014,-0.000167,24.021802,-0.0076,1.359
4360.00,7.533069,25.01973,-0.000168,24.022025,-0.0076,1.359
4362.00,7.532781,25.01966,-0.000168,24.022226,-0.0076,1.360
4364.00,7.533462,25.01921,-0.000167,24.021486,-0.0076,1.359
4366.00,7.534059,25.01897,-0.000167,24.022199,-0.0076,1.359
4368.00,7.533939,25.02067,-0.000167,24.022529,-0.0076,1.360
4370.00,7.532392,25.02094,-0.000167,24.022278,-0.0076,1.360
4372.00,7.532302,25.02058,-0.000166,24.021956,-0.0076,1.360
4374.00,7.533223,25.01985,-0.000168,24.022347,-0.0075,1.360
4376.00,7.532523,25.01988,-0.000168,24.021809,-0.0076,1.360
4378.00,7.532800,25.02008,-0.000167,24.021280,-0.0076,1.359
4380.00,7.533412,25.02082,-0.000167,24.021624,-0.0076,1.360
4382.00,7.533424,25.02028,-0.000167,24.022407,-0.0075,1.360
4384.00,7.532862,25.02042,-0.000167,24.022289,-0.0075,1.359
4386.00,7.533483,25.02114,-0.000166,24.022505,-0.0076,1.359
4388.00,7.533546,25.02126,-0.000167,24.021555,-0.0076,1.360
4390.00,7.533912,25.02157,-0.000167,24.021775,-0.0075,1.360
4392.00,7.534068,25.02147,-0.000167,24.022550,-0.0076,1.360
4394.00,7.534015,25.02100,-0.000166,24.022313,-0.0076,1.359
4396.00,7.533530,25.02052,-0.000167,24.021920,-0.0076,1.360
4398.00,7.534350,25.02076,-0.000167,24.022182,-0.0076,1.359
4400.00,7.533541,25.02194,-0.000166,24.021930,-0.0076,1.359
4402.00,7.532975,25.02144,-0.000167,24.021608,-0.0076,1.360
4404.00,7.533104,25.02121,-0.000167,24.021996,-0.0075,1.360
4406.00,7.533439,25.02156,-0.000167,24.021387,-0.0076,1.360
4408.00,7.533610,25.02156,-0.000167,24.021758,-0.0075,1.359
4410.00,7.533179,25.02124,-0.000168,24.021648,-0.0076,1.360
4412.00,7.532544,25.02134,-0.000167,24.021327,-0.0076,1.360
4414.00,7.532983,25.02074,-0.000168,24.021940,-0.0076,1.359
4416.00,7.532774,25.02043,-0.000168,24.021823,-0.0076,1.360
4418.00,7.533032,25.02120,-0.000167,24.021900,-0.0076,1.359
4420.00,7.533210,25.02127,-0.000167,24.021822,-0.0076,1.359
4422.00,7.533023,25.02084,-0.000166,24.021695,-0.0075,1.359
4424.00,7.533108,25.02064,-0.000166,24.021631,-0.0076,1.359
4426.00,7.532968,25.02065,-0.000167,24.021707,-0.0076,1.359
4428.00,7.532257,25.02055,-0.000167,24.021816,-0.0076,1.359
4430.00,7.532294,25.02053,-0.000168,24.020988,-0.0076,1.360
4432.00,7.532805,25.01979,-0.000166,24.021836,-0.0076,1.359
4434.00,7.532327,25.02018,-0.000167,24.022030,-0.0076,1.359
4436.00,7.531782,25.01970,-0.000168,24.021577,-0.0076,1.359
4438.00,7.531664,25.02051,-0.000168,24.022001,-0.0076,1.360
4440.00,7.531917,25.02086,-0.000168,24.022128,-0.0076,1.359
4442.00,7.533201,25.02069,-0.000167,24.021495,-0.0076,1.359
4444.00,7.534520,25.02040,-0.000168,24.021434,-0.0076,1.360
4446.00,7.534692,25.02020,-0.000167,24.021660,-0.0076,1.360
4448.00,7.534700,25.02058,-0.000167,24.021497,-0.0076,1.360
4450.00,7.533850,25.01968,-0.000167,24.022320,-0.0076,1.359
4452.00,7.532965,25.02016,-0.000168,24.022121,-0.0076,1.359
4454.00,7.533217,25.01926,-0.000167,24.021368,-0.0076,1.360
4456.00,7.533543,25.01964,-0.000168,24.021695,-0.0076,1.360
4458.00,7.533314,25.01979,-0.000168,24.021454,-0.0076,1.359
4460.00,7.533271,25.02002,-0.000167,24.021521,-0.0076,1.359
4462.00,7.532992,25.01988,-0.000168,24.021033,-0.0076,1.359
4464.00,7.532700,25.01912,-0.000168,24.021599,-0.0076,1.359
4466.00,7.532976,25.01952,-0.000168,24.021871,-0.0076,1.359
4468.00,7.533160,25.01959,-0.000167,24.021477,-0.0076,1.360
4470.00,7.533848,25.02037,-0.000167,24.021760,-0.0076,1.359
4472.00,7.533599,25.02003,-0.000167,24.021584,-0.0076,1.360
4474.00,7.533261,25.01954,-0.000167,24.021807,-0.0076,1.360
4476.00,7.533714,25.01927,-0.000167,24.022293,-0.0076,1.359
4478.00,7.533573,25.01940,-0.000166,24.021664,-0.0075,1.359
4480.00,7.532197,25.01991,-0.000166,24.021303,-0.0076,1.359
4482.00,7.533081,25.01975,-0.000168,24.021999,-0.0076,1.360
4484.00,7.532742,25.02010,-0.000168,24.022346,-0.0076,1.360
4486.00,7.532296,25.02014,-0.000168,24.021726,-0.0076,1.360
4488.00,7.532624,25.02021,-0.000167,24.021872,-0.0076,1.359
4490.00,7.533467,25.02087,-0.000166,24.021635,-0.0076,1.359
4492.00,7.532976,25.02053,-0.000167,24.021945,-0.0076,1.360
4494.00,7.531755,25.02058,-0.000167,24.021630,-0.0076,1.360
4496.00,7.531981,25.02083,-0.000166,24.022019,-0.0076,1.359
4498.00,7.532375,25.02016,-0.000167,24.021749,-0.0076,1.359
4500.00,7.533286,25.02008,-0.000167,24.021562,-0.0076,1.360
4502.00,7.533755,25.02021,-0.000167,24.022028,-0.0076,1.360
4504.00,7.533570,25.01989,-0.000166,24.021836,-0.0076,1.359
4506.00,7.533693,25.02049,-0.000167,24.022117,-0.0076,1.359
4508.00,7.533748,25.02034,-0.000166,24.021727,-0.0076,1.359
4510.00,7.534331,25.02037,-0.000167,24.022005,-0.0076,1.359
4512.00,7.533314,25.02003,-0.000166,24.021642,-0.0076,1.359
4514.00,7.533558,25.01991,-0.000167,24.021843,-0.0076,1.360
4516.00,7.533710,25.02011,-0.000167,24.021611,-0.0076,1.360
4518.00,7.532925,25.02064,-0.000168,24.021827,-0.0076,1.360
4520.00,7.533244,25.02090,-0.000169,24.021967,-0.0076,1.360
4522.00,7.532936,25.02103,-0.000168,24.022001,-0.0076,1.359
4524.00,7.532405,25.02114,-0.000167,24.021921,-0.0076,1.359
4526.00,7.532592,25.02080,-0.000168,24.021633,-0.0076,1.359
4528.00,7.533053,25.02057,-0.000168,24.021231,-0.0075,1.360
4530.00,7.532703,25.02006,-0.000168,24.021791,-0.0076,1.359
4532.00,7.532601,25.02000,-0.000166,24.021590,-0.0076,1.359
4534.00,7.532439,25.01992,-0.000166,24.020995,-0.0075,1.360
4536.00,7.532308,25.02024,-0.000167,24.021211,-0.0076,1.359
4538.00,7.532812,25.02060,-0.000167,24.021787,-0.0076,1.359
4540.00,7.533159,25.02046,-0.000166,24.021938,-0.0076,1.359
4542.00,7.532901,25.02073,-0.000166,24.021343,-0.0076,1.359
4544.00,7.531979,25.02059,-0.000167,24.021969,-0.0076,1.360
4546.00,7.532165,25.02082,-0.000166,24.022362,-0.0076,1.360
4548.00,7.532368,25.02056,-0.000168,24.022467,-0.0076,1.360
4550.00,7.532382,25.02108,-0.000167,24.021920,-0.0076,1.359
4552.00,7.533219,25.02117,-0.000167,24.022422,-0.0076,1.360
4554.00,7.533421,25.02138,-0.000167,24.021941,-0.0076,1.359
4556.00,7.534183,25.02136,-0.000167,24.021089,-0.0076,1.359
4558.00,7.533728,25.02127,-0.000167,24.021930,-0.0076,1.360
4560.00,7.533295,25.02079,-0.000168,24.022106,-0.0076,1.359
4562.00,7.533257,25.02131,-0.000167,24.021309,-0.0076,1.360
4564.00,7.533000,25.02040,-0.000167,24.021885,-0.0076,1.360
4566.00,7.532394,25.02038,-0.000167,24.021602,-0.0076,1.360
4568.00,7.533146,25.02044,-0.000166,24.021176,-0.0076,1.359
4570.00,7.533504,25.02026,-0.000167,24.021871,-0.0076,1.359
4572.00,7.533476,25.02042,-0.000167,24.021827,-0.0076,1.359
4574.00,7.533887,25.02011,-0.000168,24.021717,-0.0076,1.360
4576.00,7.533971,25.02083,-0.000167,24.021943,-0.0076,1.359
4578.00,7.534209,25.02055,-0.000166,24.022204,-0.0076,1.359
4580.00,7.533651,25.02113,-0.000167,24.022476,-0.0076,1.360
4582.00,7.533500,25.02144,-0.000167,24.022135,-0.0076,1.359
4584.00,7.533726,25.02135,-0.000167,24.022525,-0.0076,1.359
4586.00,7.533653,25.02092,-0.000167,24.022054,-0.0076,1.359
4588.00,7.534181,25.02102,-0.000167,24.021169,-0.0075,1.359
4590.00,7.533058,25.02118,-0.000168,24.021909,-0.0076,1.359
4592.00,7.532765,25.02065,-0.000168,24.021423,-0.0076,1.359
4594.00,7.532177,25.02156,-0.000168,24.021330,-0.0076,1.360
4596.00,7.531769,25.02100,-0.000168,24.021071,-0.0076,1.360
4598.00,7.532077,25.02079,-0.000168,24.022063,-0.0076,1.360
4600.00,7.532859,25.02096,-0.000167,24.021733,-0.0076,1.359
4602.00,7.533014,25.02073,-0.000167,24.021421,-0.0076,1.359
4604.00,7.533321,25.02084,-0.000167,24.021802,-0.0076,1.359
4606.00,7.533430,25.02148,-0.000167,24.021785,-0.0076,1.359
4608.00,7.533241,25.02179,-0.000167,24.021291,-0.0076,1.359
4610.00,7.533271,25.02166,-0.000167,24.021938,-0.0076,1.359
4612.00,7.533177,25.02152,-0.000166,24.021851,-0.0076,1.359
4614.00,7.533094,25.02148,-0.000166,24.021831,-0.0076,1.359
4616.00,7.532782,25.02119,-0.000168,24.022021,-0.0076,1.360
4618.00,7.533437,25.02164,-0.000168,24.021581,-0.0076,1.359
4620.00,7.534129,25.02107,-0.000167,24.021736,-0.0076,1.359
4622.00,7.533818,25.02166,-0.000166,24.022014,-0.0076,1.359
4624.00,7.534279,25.02131,-0.000166,24.022422,-0.0076,1.359
4626.00,7.533931,25.02129,-0.000166,24.021454,-0.0076,1.359
4628.00,7.534026,25.02133,-0.000167,24.021881,-0.0076,1.360
4630.00,7.533910,25.02220,-0.000169,24.021822,-0.0076,1.360
4632.00,7.533847,25.02131,-0.000169,24.021426,-0.0076,1.360
4634.00,7.533955,25.02193,-0.000167,24.021651,-0.0076,1.359
4636.00,7.533797,25.02205,-0.000167,24.022494,-0.0076,1.359
4638.00,7.533649,25.02177,-0.000167,24.021885,-0.0076,1.360
4640.00,7.533639,25.02221,-0.000166,24.021590,-0.0076,1.359
4642.00,7.534310,25.02204,-0.000167,24.021764,-0.0075,1.360
4644.00,7.533909,25.02179,-0.000167,24.021698,-0.0076,1.359
4646.00,7.533462,25.02234,-0.000166,24.022309,-0.0076,1.360
4648.00,7.533496,25.02250,-0.000167,24.021776,-0.0076,1.360
4650.00,7.533812,25.02158,-0.000167,24.022016,-0.0076,1.360
4652.00,7.533685,25.02218,-0.000166,24.021959,-0.0076,1.360
4654.00,7.534080,25.02256,-0.000168,24.022126,-0.0076,1.360
4656.00,7.534272,25.02219,-0.000167,24.021849,-0.0076,1.359
4658.00,7.534299,25.02229,-0.000166,24.022103,-0.0076,1.359
4660.00,7.534191,25.02241,-0.000167,24.022456,-0.0076,1.360
4662.00,7.533683,25.02296,-0.000167,24.021894,-0.0076,1.359
4664.00,7.534273,25.02294,-0.000167,24.022255,-0.0076,1.360
4666.00,7.533560,25.02259,-0.000166,24.022065,-0.0076,1.359
4668.00,7.533303,25.02285,-0.000166,24.021804,-0.0076,1.359
4670.00,7.534003,25.02375,-0.000168,24.021740,-0.0075,1.360
4672.00,7.533904,25.02306,-0.000168,24.021869,-0.0075,1.360
4674.00,7.533942,25.02343,-0.000167,24.021684,-0.0076,1.360
4676.00,7.533818,25.02297,-0.000167,24.021943,-0.0076,1.359
4678.00,7.534646,25.02219,-0.000167,24.022077,-0.0076,1.360
4680.00,7.534048,25.02247,-0.000169,24.021657,-0.0076,1.360
4682.00,7.534070,25.02289,-0.000168,24.022097,-0.0076,1.359
4684.00,7.534815,25.02260,-0.000167,24.021963,-0.0075,1.360
4686.00,7.535093,25.02251,-0.000166,24.022124,-0.0075,1.360
4688.00,7.533933,25.02336,-0.000166,24.022231,-0.0075,1.359
4690.00,7.533891,25.02270,-0.000167,24.021934,-0.0075,1.360
4692.00,7.534220,25.02259,-0.000168,24.021628,-0.0075,1.360
4694.00,7.533629,25.02192,-0.000166,24.021274,-0.0076,1.359
4696.00,7.533971,25.02198,-0.000167,24.022161,-0.0075,1.359
4698.00,7.533902,25.02215,-0.000166,24.021756,-0.0076,1.360
4700.00,7.533451,25.02181,-0.000167,24.022077,-0.0076,1.360
4702.00,7.533923,25.02288,-0.000167,24.022331,-0.0076,1.359
4704.00,7.533634,25.02295,-0.000167,24.021972,-0.0076,1.360
4706.00,7.533342,25.02274,-0.000166,24.022534,-0.0076,1.360
4708.00,7.533499,25.02205,-0.000166,24.021851,-0.0076,1.359
4710.00,7.533305,25.02185,-0.000167,24.021738,-0.0075,1.360
4712.00,7.533062,25.02219,-0.000167,24.022133,-0.0076,1.360
4714.00,7.532926,25.02276,-0.000167,24.020941,-0.0076,1.360
4716.00,7.533289,25.02207,-0.000167,24.021577,-0.0076,1.360
4718.00,7.533737,25.02244,-0.000167,24.021436,-0.0076,1.360
4720.00,7.533314,25.02261,-0.000167,24.022447,-0.0076,1.360
4722.00,7.533409,25.02156,-0.000166,24.022027,-0.0076,1.360
4724.00,7.533501,25.02197,-0.000167,24.022090,-0.0076,1.360
4726.00,7.533842,25.02237,-0.000167,24.021901,-0.0076,1.360
4728.00,7.534244,25.02237,-0.000168,24.021682,-0.0076,1.360
4730.00,7.534427,25.02257,-0.000168,24.021278,-0.0076,1.360
4732.00,7.534644,25.02296,-0.000167,24.022666,-0.0075,1.359
4734.00,7.534020,25.02301,-0.000168,24.022429,-0.0075,1.360
4736.00,7.533613,25.02324,-0.000167,24.022367,-0.0076,1.360
4738.00,7.534190,25.02222,-0.000167,24.021983,-0.0075,1.359
4740.00,7.534210,25.02208,-0.000166,24.021762,-0.0075,1.360
4742.00,7.534201,25.02253,-0.000166,24.022099,-0.0075,1.359
4744.00,7.533418,25.02248,-0.000166,24.021965,-0.0076,1.359
4746.00,7.533264,25.02195,-0.000166,24.021872,-0.0075,1.360
4748.00,7.533292,25.02211,-0.000167,24.022092,-0.0075,1.360
4750.00,7.532953,25.02177,-0.000166,24.022284,-0.0075,1.360
4752.00,7.533169,25.02216,-0.000166,24.021829,-0.0075,1.360
4754.00,7.533201,25.02232,-0.000167,24.021994,-0.0075,1.359
4756.00,7.532865,25.02146,-0.000166,24.021459,-0.0075,1.359
4758.00,7.533757,25.02222,-0.000166,24.022748,-0.0076,1.360
4760.00,7.534428,25.02245,-0.000167,24.021550,-0.0076,1.359
4762.00,7.534015,25.02217,-0.000167,24.022478,-0.0075,1.360
4764.00,7.533667,25.02251,-0.000168,24.022317,-0.0076,1.360
4766.00,7.533080,25.02282,-0.000167,24.022956,-0.0076,1.359
4768.00,7.533288,25.02249,-0.000166,24.022358,-0.0076,1.359
4770.00,7.533305,25.02300,-0.000167,24.022086,-0.0076,1.359
4772.00,7.534168,25.02302,-0.000164,24.022755,-0.0075,1.359
4774.00,7.534520,25.02385,-0.000164,24.021985,-0.0075,1.360
4776.00,7.533879,25.02354,-0.000165,24.023212,-0.0075,1.360
4778.00,7.533450,25.02297,-0.000167,24.021804,-0.0076,1.360
4780.00,7.532667,25.02289,-0.000167,24.021742,-0.0076,1.359
4782.00,7.532197,25.02270,-0.000167,24.021555,-0.0076,1.360
4784.00,7.532764,25.02246,-0.000167,24.021911,-0.0075,1.360
4786.00,7.533284,25.02270,-0.000167,24.022150,-0.0076,1.360
4788.00,7.534373,25.02201,-0.000167,24.022373,-0.0076,1.359
4790.00,7.534901,25.02248,-0.000166,24.022402,-0.0075,1.360
4792.00,7.535173,25.02329,-0.000167,24.021742,-0.0076,1.360
4794.00,7.534661,25.02280,-0.000166,24.021941,-0.0075,1.359
4796.00,7.534247,25.02249,-0.000167,24.021827,-0.0076,1.360
4798.00,7.533821,25.02344,-0.000167,24.021631,-0.0076,1.360
4800.00,7.533450,25.02348,-0.000166,24.022578,-0.0075,1.360
4802.00,7.533078,25.02333,-0.000166,24.021831,-0.0076,1.360
@8,12.0000,24.0
4804.00,7.533745,25.02250,-0.000166,24.021852,-0.0076,1.360
4806.00,7.528911,25.02261,-0.000166,24.022199,-0.0076,1.360
4808.00,7.521126,25.02322,-0.000165,24.021316,-0.0076,1.359
4810.00,7.514283,25.02296,-0.000166,24.021760,-0.0075,1.358
4812.00,7.510541,25.02303,-0.000167,24.022208,-0.0075,1.359
4814.00,7.509790,25.02291,-0.000167,24.022233,-0.0075,1.359
4816.00,7.511482,25.02265,-0.000168,24.022463,-0.0075,1.360
4818.00,7.513633,25.02326,-0.000167,24.022351,-0.0075,1.361
4820.00,7.515821,25.02348,-0.000167,24.021862,-0.0075,1.361
4822.00,7.517859,25.02325,-0.000169,24.022101,-0.0076,1.361
4824.00,7.519365,25.02321,-0.000168,24.021979,-0.0076,1.361
4826.00,7.521598,25.02348,-0.000169,24.021660,-0.0076,1.361
4828.00,7.522491,25.02252,-0.000168,24.022530,-0.0076,1.361
4830.00,7.528916,25.02264,-0.000167,24.022005,-0.0076,1.361
4832.00,7.538674,25.02340,-0.000168,24.022182,-0.0076,1.362
4834.00,7.546305,25.02373,-0.000168,24.022057,-0.0075,1.362
4836.00,7.550133,25.02303,-0.000169,24.021764,-0.0076,1.362
4838.00,7.550992,25.02339,-0.000167,24.022050,-0.0076,1.361
4840.00,7.550727,25.02270,-0.000168,24.022046,-0.0076,1.361
4842.00,7.549972,25.02208,-0.000166,24.022251,-0.0076,1.361
4844.00,7.548904,25.02279,-0.000167,24.022337,-0.0075,1.361
4846.00,7.548859,25.02280,-0.000167,24.022201,-0.0076,1.360
4848.00,7.547991,25.02172,-0.000166,24.021115,-0.0076,1.360
4850.00,7.547169,25.02276,-0.000166,24.021724,-0.0075,1.360
4852.00,7.546169,25.02276,-0.000168,24.022449,-0.0076,1.360
4854.00,7.544414,25.02172,-0.000167,24.022195,-0.0076,1.360
4856.00,7.542965,25.02196,-0.000168,24.021633,-0.0076,1.360
4858.00,7.542672,25.02223,-0.000167,24.022425,-0.0076,1.360
4860.00,7.541928,25.02297,-0.000167,24.022300,-0.0076,1.360
4862.00,7.540742,25.02286,-0.000166,24.021604,-0.0076,1.360
4864.00,7.539831,25.02263,-0.000167,24.021974,-0.0076,1.360
4866.00,7.539845,25.02347,-0.000167,24.022197,-0.0076,1.360
4868.00,7.539216,25.02346,-0.000166,24.021912,-0.0076,1.360
4870.00,7.538631,25.02328,-0.000167,24.021601,-0.0075,1.360
4872.00,7.538456,25.02373,-0.000166,24.021987,-0.0075,1.360
4874.00,7.538123,25.02286,-0.000166,24.021947,-0.0075,1.360
4876.00,7.537789,25.02297,-0.000167,24.021678,-0.0076,1.360
4878.00,7.537079,25.02398,-0.000167,24.021135,-0.0076,1.360
4880.00,7.537115,25.02362,-0.000167,24.022549,-0.0076,1.360
4882.00,7.537991,25.02382,-0.000167,24.021856,-0.0075,1.361
4884.00,7.537457,25.02414,-0.000167,24.022119,-0.0075,1.360
4886.00,7.537753,25.02385,-0.000167,24.022297,-0.0076,1.359
4888.00,7.538105,25.02369,-0.000167,24.022358,-0.0075,1.359
4890.00,7.537245,25.02290,-0.000166,24.021602,-0.0076,1.360
4892.00,7.536868,25.02281,-0.000167,24.021858,-0.0075,1.360
4894.00,7.536510,25.02255,-0.000167,24.022046,-0.0075,1.360
4896.00,7.535834,25.02214,-0.000166,24.022146,-0.0076,1.360
4898.00,7.536085,25.02185,-0.000166,24.021642,-0.0076,1.360
4900.00,7.535608,25.02236,-0.000166,24.021508,-0.0076,1.360
4902.00,7.535672,25.02283,-0.000167,24.021972,-0.0076,1.360
4904.00,7.536105,25.02320,-0.000165,24.022204,-0.0076,1.359
4906.00,7.536136,25.02349,-0.000166,24.021724,-0.0076,1.360
4908.00,7.536188,25.02227,-0.000167,24.021883,-0.0075,1.360
4910.00,7.536223,25.02297,-0.000166,24.022124,-0.0075,1.361
4912.00,7.535908,25.02247,-0.000166,24.022014,-0.0076,1.360
4914.00,7.535772,25.02201,-0.000169,24.021872,-0.0076,1.361
4916.00,7.535624,25.02132,-0.000167,24.022217,-0.0076,1.360
4918.00,7.536224,25.02210,-0.000167,24.022654,-0.0076,1.360
4920.00,7.535627,25.02137,-0.000167,24.022601,-0.0075,1.360
4922.00,7.536051,25.02239,-0.000166,24.021733,-0.0076,1.360
4924.00,7.536535,25.02250,-0.000166,24.021602,-0.0076,1.360
4926.00,7.536780,25.02171,-0.000166,24.021811,-0.0075,1.359
4928.00,7.536598,25.02134,-0.000166,24.021459,-0.0076,1.360
4930.00,7.536807,25.02167,-0.000167,24.022253,-0.0075,1.360
4932.00,7.536681,25.02180,-0.000167,24.022249,-0.0075,1.360
4934.00,7.536861,25.02248,-0.000167,24.022382,-0.0076,1.360
4936.00,7.536678,25.02111,-0.000167,24.022413,-0.0076,1.360
4938.00,7.536309,25.02213,-0.000166,24.023074,-0.0076,1.360
4940.00,7.535203,25.02242,-0.000168,24.022585,-0.0075,1.359
4942.00,7.535917,25.02259,-0.000166,24.022289,-0.0075,1.360
4944.00,7.536300,25.02311,-0.000167,24.022454,-0.0076,1.360
4946.00,7.537008,25.02225,-0.000167,24.022307,-0.0076,1.360
4948.00,7.536914,25.02211,-0.000167,24.022273,-0.0076,1.360
4950.00,7.536584,25.02209,-0.000166,24.021508,-0.0075,1.360
4952.00,7.535936,25.02199,-0.000167,24.021762,-0.0075,1.361
4954.00,7.535721,25.02248,-0.000167,24.021570,-0.0076,1.360
4956.00,7.535147,25.02214,-0.000168,24.021958,-0.0076,1.360
4958.00,7.534519,25.02155,-0.000168,24.021742,-0.0076,1.360
4960.00,7.535488,25.02139,-0.000169,24.021651,-0.0076,1.360
4962.00,7.535771,25.02238,-0.000166,24.022443,-0.0076,1.360
4964.00,7.535742,25.02204,-0.000166,24.021753,-0.0075,1.360
4966.00,7.535792,25.02164,-0.000166,24.021827,-0.0076,1.360
4968.00,7.535572,25.02166,-0.000167,24.021860,-0.0075,1.360
4970.00,7.535527,25.02172,-0.000166,24.021746,-0.0076,1.359
4972.00,7.536115,25.02122,-0.000165,24.022128,-0.0075,1.360
4974.00,7.536327,25.02211,-0.000167,24.022476,-0.0076,1.360
4976.00,7.536252,25.02175,-0.000167,24.022355,-0.0076,1.360
4978.00,7.535672,25.02212,-0.000167,24.022119,-0.0075,1.360
4980.00,7.535283,25.02206,-0.000167,24.022068,-0.0076,1.360
4982.00,7.535608,25.02217,-0.000168,24.021673,-0.0076,1.360
4984.00,7.535752,25.02208,-0.000167,24.022543,-0.0076,1.360
4986.00,7.535914,25.02166,-0.000167,24.021653,-0.0076,1.360
4988.00,7.536862,25.02144,-0.000167,24.021773,-0.0076,1.359
4990.00,7.536573,25.02154,-0.000166,24.021497,-0.0075,1.360
4992.00,7.536547,25.02098,-0.000166,24.022115,-0.0076,1.360
4994.00,7.535760,25.02077,-0.000167,24.021537,-0.0076,1.360
4996.00,7.535303,25.02004,-0.000167,24.022472,-0.0076,1.360
4998.00,7.535701,25.02020,-0.000167,24.022188,-0.0076,1.360
5000.00,7.536337,25.01974,-0.000167,24.022037,-0.0076,1.361
5002.00,7.537543,25.02011,-0.000168,24.021691,-0.0076,1.360
5004.00,7.537217,25.02062,-0.000166,24.021903,-0.0076,1.360
5006.00,7.536140,25.02078,-0.000167,24.022295,-0.0076,1.360
5008.00,7.536295,25.02113,-0.000166,24.021314,-0.0076,1.359
5010.00,7.535731,25.02092,-0.000166,24.022371,-0.0076,1.360
5012.00,7.535519,25.02103,-0.000166,24.022170,-0.0076,1.360
5014.00,7.535384,25.02165,-0.000168,24.021996,-0.0076,1.360
5016.00,7.535203,25.02199,-0.000166,24.021814,-0.0075,1.360
5018.00,7.536363,25.02199,-0.000166,24.022045,-0.0075,1.360
5020.00,7.536560,25.02276,-0.000168,24.022371,-0.0075,1.360
5022.00,7.536494,25.02230,-0.000167,24.021952,-0.0076,1.359
5024.00,7.536373,25.02185,-0.000166,24.021503,-0.0076,1.360
5026.00,7.537034,25.02094,-0.000168,24.021900,-0.0075,1.360
5028.00,7.536851,25.02116,-0.000168,24.022240,-0.0075,1.360
5030.00,7.536293,25.02256,-0.000167,24.022830,-0.0075,1.360
5032.00,7.536072,25.02289,-0.000167,24.022525,-0.0076,1.360
5034.00,7.535816,25.02245,-0.000166,24.022104,-0.0076,1.360
5036.00,7.536051,25.02225,-0.000166,24.022191,-0.0076,1.360
5038.00,7.535669,25.02218,-0.000167,24.022191,-0.0076,1.360
5040.00,7.536774,25.02223,-0.000168,24.021813,-0.0076,1.360
5042.00,7.537218,25.02178,-0.000168,24.021999,-0.0076,1.360
5044.00,7.536113,25.02222,-0.000168,24.022918,-0.0076,1.360
5046.00,7.535037,25.02249,-0.000166,24.021894,-0.0076,1.360
5048.00,7.534356,25.02263,-0.000167,24.022195,-0.0076,1.360
5050.00,7.534137,25.02240,-0.000166,24.021698,-0.0076,1.360
5052.00,7.534204,25.02219,-0.000167,24.021840,-0.0076,1.360
5054.00,7.534713,25.02321,-0.000167,24.022433,-0.0076,1.360
5056.00,7.534781,25.02319,-0.000168,24.021718,-0.0076,1.360
5058.00,7.533971,25.02208,-0.000168,24.022186,-0.0076,1.360
5060.00,7.534616,25.02178,-0.000166,24.022181,-0.0076,1.360
5062.00,7.535164,25.02184,-0.000167,24.021722,-0.0076,1.360
5064.00,7.536061,25.02222,-0.000167,24.021880,-0.0076,1.360
5066.00,7.536372,25.02230,-0.000167,24.021936,-0.0075,1.361
5068.00,7.536996,25.02272,-0.000167,24.021474,-0.0076,1.360
5070.00,7.535606,25.02300,-0.000166,24.021448,-0.0076,1.359
5072.00,7.535403,25.02296,-0.000166,24.022376,-0.0076,1.360
5074.00,7.535025,25.02287,-0.000166,24.022637,-0.0076,1.360
5076.00,7.534803,25.02304,-0.000166,24.021987,-0.0075,1.359
5078.00,7.534588,25.02279,-0.000166,24.022121,-0.0075,1.360
5080.00,7.534921,25.02277,-0.000166,24.022541,-0.0075,1.360
5082.00,7.535719,25.02354,-0.000166,24.021956,-0.0076,1.360
5084.00,7.535324,25.02355,-0.000168,24.022429,-0.0076,1.360
5086.00,7.535423,25.02352,-0.000167,24.021718,-0.0076,1.361
5088.00,7.536419,25.02296,-0.000168,24.021907,-0.0075,1.361
5090.00,7.535782,25.02340,-0.000167,24.022197,-0.0075,1.361
5092.00,7.535813,25.02363,-0.000167,24.022054,-0.0076,1.360
5094.00,7.536447,25.02418,-0.000167,24.022529,-0.0076,1.360
5096.00,7.535779,25.02420,-0.000166,24.022278,-0.0076,1.360
5098.00,7.535983,25.02408,-0.000166,24.021452,-0.0076,1.360
5100.00,7.535759,25.02466,-0.000165,24.021959,-0.0076,1.360
5102.00,7.536207,25.02454,-0.000166,24.022271,-0.0075,1.360
5104.00,7.536219,25.02424,-0.000167,24.021541,-0.0076,1.360
5106.00,7.535855,25.02451,-0.000167,24.021735,-0.0076,1.360
5108.00,7.535818,25.02412,-0.000166,24.022259,-0.0076,1.360
5110.00,7.535812,25.02324,-0.000166,24.022728,-0.0075,1.360
5112.00,7.536426,25.02366,-0.000167,24.022030,-0.0076,1.360
5114.00,7.535349,25.02342,-0.000167,24.021988,-0.0076,1.360
5116.00,7.534958,25.02296,-0.000167,24.022848,-0.0076,1.361
5118.00,7.535045,25.02272,-0.000166,24.021753,-0.0076,1.360
5120.00,7.535855,25.02340,-0.000166,24.021874,-0.0076,1.360
5122.00,7.535919,25.02331,-0.000166,24.022172,-0.0076,1.361
5124.00,7.535616,25.02278,-0.000166,24.021619,-0.0075,1.360
5126.00,7.535653,25.02302,-0.000166,24.022530,-0.0076,1.361
5128.00,7.535794,25.02291,-0.000166,24.022075,-0.0075,1.360
5130.00,7.536021,25.02234,-0.000167,24.021876,-0.0076,1.360
5132.00,7.536154,25.02193,-0.000167,24.022347,-0.0076,1.360
5134.00,7.535967,25.02270,-0.000167,24.021938,-0.0076,1.360
5136.00,7.534972,25.02235,-0.000166,24.021950,-0.0076,1.360
5138.00,7.535766,25.02265,-0.000166,24.021938,-0.0075,1.360
5140.00,7.536326,25.02271,-0.000166,24.021818,-0.0075,1.360
5142.00,7.535302,25.02231,-0.000167,24.022280,-0.0076,1.360
5144.00,7.534979,25.02198,-0.000166,24.022019,-0.0076,1.360
5146.00,7.535096,25.02286,-0.000166,24.022126,-0.0076,1.361
5148.00,7.534150,25.02323,-0.000167,24.022471,-0.0075,1.360
5150.00,7.534299,25.02342,-0.000167,24.022075,-0.0076,1.361
5152.00,7.535438,25.02412,-0.000167,24.021816,-0.0076,1.360
5154.00,7.535261,25.02407,-0.000168,24.022101,-0.0076,1.360
5156.00,7.535184,25.02372,-0.000167,24.021900,-0.0076,1.360
5158.00,7.535358,25.02281,-0.000165,24.022278,-0.0076,1.360
5160.00,7.535025,25.02269,-0.000166,24.021992,-0.0076,1.361
5162.00,7.534798,25.02357,-0.000168,24.021499,-0.0076,1.361
5164.00,7.535397,25.02419,-0.000168,24.021731,-0.0075,1.361
5166.00,7.535957,25.02394,-0.000167,24.022081,-0.0076,1.360
5168.00,7.536603,25.02362,-0.000168,24.021700,-0.0076,1.360
5170.00,7.537710,25.02318,-0.000167,24.021981,-0.0076,1.360
5172.00,7.537992,25.02313,-0.000167,24.021831,-0.0076,1.360
5174.00,7.537729,25.02337,-0.000167,24.021793,-0.0075,1.361
5176.00,7.538224,25.02270,-0.000168,24.021816,-0.0076,1.361
5178.00,7.537716,25.02296,-0.000167,24.022005,-0.0075,1.361
5180.00,7.537788,25.02306,-0.000167,24.021822,-0.0076,1.361
5182.00,7.537735,25.02334,-0.000167,24.022014,-0.0076,1.360
5184.00,7.537533,25.02350,-0.000167,24.021136,-0.0076,1.360
5186.00,7.537658,25.02353,-0.000169,24.022302,-0.0076,1.361
5188.00,7.537588,25.02431,-0.000168,24.021209,-0.0076,1.361
5190.00,7.537735,25.02370,-0.000169,24.021909,-0.0075,1.361
5192.00,7.537835,25.02343,-0.000168,24.021765,-0.0076,1.360
5194.00,7.537141,25.02322,-0.000167,24.021564,-0.0076,1.360
5196.00,7.536811,25.02348,-0.000167,24.021820,-0.0076,1.361
5198.00,7.537444,25.02373,-0.000168,24.022108,-0.0076,1.361
5200.00,7.537837,25.02357,-0.000167,24.021785,-0.0075,1.360
5202.00,7.537498,25.02363,-0.000167,24.021751,-0.0076,1.361
5204.00,7.537686,25.02384,-0.000167,24.021891,-0.0075,1.361
5206.00,7.538497,25.02352,-0.000166,24.021814,-0.0076,1.361
5208.00,7.538560,25.02354,-0.000168,24.021965,-0.0076,1.360
5210.00,7.538160,25.02337,-0.000168,24.022063,-0.0075,1.361
5212.00,7.537657,25.02348,-0.000168,24.021867,-0.0076,1.360
5214.00,7.538634,25.02351,-0.000168,24.021738,-0.0076,1.361
5216.00,7.539260,25.02361,-0.000168,24.022175,-0.0075,1.361
5218.00,7.539402,25.02364,-0.000168,24.022039,-0.0076,1.361
5220.00,7.538723,25.02375,-0.000168,24.022081,-0.0076,1.361
5222.00,7.538088,25.02398,-0.000168,24.021794,-0.0076,1.361
5224.00,7.538060,25.02387,-0.000166,24.022094,-0.0075,1.360
5226.00,7.537500,25.02406,-0.000168,24.022132,-0.0076,1.360
5228.00,7.538260,25.02401,-0.000168,24.022438,-0.0076,1.361
5230.00,7.537597,25.02363,-0.000168,24.022491,-0.0076,1.361
5232.00,7.538278,25.02414,-0.000168,24.021403,-0.0076,1.361
5234.00,7.538200,25.02422,-0.000168,24.021533,-0.0076,1.360
5236.00,7.537883,25.02352,-0.000167,24.021914,-0.0076,1.360
5238.00,7.538428,25.02314,-0.000168,24.022226,-0.0076,1.361
5240.00,7.539055,25.02352,-0.000168,24.021544,-0.0076,1.361
5242.00,7.539332,25.02307,-0.000168,24.022037,-0.0076,1.360
5244.00,7.538763,25.02301,-0.000167,24.022248,-0.0075,1.360
5246.00,7.538860,25.02364,-0.000167,24.022661,-0.0075,1.360
5248.00,7.539187,25.02357,-0.000166,24.022048,-0.0075,1.361
5250.00,7.538997,25.02326,-0.000168,24.022757,-0.0075,1.361
5252.00,7.538178,25.02370,-0.000167,24.021940,-0.0076,1.361
5254.00,7.537445,25.02446,-0.000167,24.021572,-0.0076,1.361
5256.00,7.538061,25.02417,-0.000167,24.021952,-0.0076,1.361
5258.00,7.538695,25.02441,-0.000167,24.022016,-0.0076,1.361
5260.00,7.539211,25.02380,-0.000167,24.022480,-0.0076,1.361
5262.00,7.538341,25.02392,-0.000167,24.022146,-0.0075,1.361
5264.00,7.537663,25.02404,-0.000167,24.021718,-0.0076,1.360
5266.00,7.537908,25.02470,-0.000167,24.021758,-0.0076,1.360
5268.00,7.538107,25.02354,-0.000167,24.021349,-0.0076,1.360
5270.00,7.537651,25.02382,-0.000167,24.021729,-0.0076,1.360
5272.00,7.537952,25.02425,-0.000167,24.021695,-0.0075,1.361
5274.00,7.538263,25.02380,-0.000168,24.021856,-0.0076,1.360
5276.00,7.537981,25.02403,-0.000168,24.022016,-0.0076,1.361
5278.00,7.538020,25.02439,-0.000168,24.021921,-0.0076,1.361
5280.00,7.538109,25.02386,-0.000168,24.021642,-0.0076,1.361
5282.00,7.538239,25.02398,-0.000168,24.021619,-0.0075,1.361
5284.00,7.538135,25.02392,-0.000168,24.021497,-0.0076,1.361
5286.00,7.538422,25.02427,-0.000168,24.021562,-0.0076,1.361
5288.00,7.538586,25.02482,-0.000167,24.022251,-0.0075,1.361
5290.00,7.538895,25.02455,-0.000168,24.021976,-0.0076,1.361
5292.00,7.538495,25.02475,-0.000167,24.021849,-0.0076,1.360
5294.00,7.538216,25.02468,-0.000167,24.021811,-0.0076,1.361
5296.00,7.538526,25.02491,-0.000169,24.021657,-0.0076,1.361
5298.00,7.539089,25.02499,-0.000168,24.021383,-0.0076,1.361
5300.00,7.539379,25.02458,-0.000168,24.022204,-0.0076,1.360
5302.00,7.539798,25.02402,-0.000167,24.021657,-0.0076,1.360
5304.00,7.538872,25.02340,-0.000167,24.021965,-0.0076,1.361
5306.00,7.538771,25.02356,-0.000167,24.021794,-0.0076,1.360
5308.00,7.539313,25.02365,-0.000165,24.021659,-0.0076,1.360
5310.00,7.539393,25.02356,-0.000166,24.021804,-0.0075,1.361
5312.00,7.539624,25.02352,-0.000167,24.022114,-0.0075,1.361
5314.00,7.539378,25.02354,-0.000167,24.022603,-0.0076,1.360
5316.00,7.538820,25.02390,-0.000167,24.022259,-0.0076,1.361
5318.00,7.539323,25.02376,-0.000167,24.022141,-0.0076,1.360
5320.00,7.539770,25.02389,-0.000167,24.021733,-0.0075,1.360
5322.00,7.539071,25.02415,-0.000167,24.022059,-0.0075,1.361
5324.00,7.538416,25.02369,-0.000169,24.021834,-0.0075,1.360
5326.00,7.538043,25.02400,-0.000168,24.022008,-0.0076,1.360
5328.00,7.538199,25.02346,-0.000168,24.022016,-0.0076,1.361
5330.00,7.538049,25.02280,-0.000167,24.021713,-0.0076,1.361
5332.00,7.537886,25.02336,-0.000169,24.022048,-0.0076,1.361
5334.00,7.539312,25.02354,-0.000168,24.021412,-0.0076,1.360
5336.00,7.540159,25.02323,-0.000166,24.021258,-0.0076,1.360
5338.00,7.540197,25.02333,-0.000166,24.022135,-0.0076,1.360
5340.00,7.539642,25.02372,-0.000167,24.021568,-0.0076,1.361
5342.00,7.539545,25.02282,-0.000169,24.021445,-0.0076,1.361
5344.00,7.539544,25.02207,-0.000168,24.021787,-0.0075,1.360
5346.00,7.538810,25.02245,-0.000166,24.022123,-0.0076,1.360
5348.00,7.538924,25.02221,-0.000167,24.022119,-0.0076,1.360
5350.00,7.538095,25.02303,-0.000167,24.021671,-0.0076,1.361
5352.00,7.537744,25.02267,-0.000166,24.022703,-0.0075,1.360
5354.00,7.538630,25.02330,-0.000167,24.021900,-0.0076,1.360
5356.00,7.538511,25.02304,-0.000166,24.021756,-0.0076,1.360
5358.00,7.538346,25.02294,-0.000168,24.022088,-0.0076,1.360
5360.00,7.538750,25.02188,-0.000168,24.022534,-0.0076,1.360
5362.00,7.538947,25.02222,-0.000167,24.021972,-0.0076,1.360
5364.00,7.538615,25.02246,-0.000167,24.022101,-0.0075,1.361
5366.00,7.538678,25.02225,-0.000168,24.022121,-0.0076,1.361
5368.00,7.539259,25.02228,-0.000169,24.022338,-0.0076,1.361
5370.00,7.538804,25.02231,-0.000167,24.021954,-0.0075,1.361
5372.00,7.538583,25.02236,-0.000168,24.021426,-0.0075,1.361
5374.00,7.539062,25.02227,-0.000168,24.022124,-0.0075,1.360
5376.00,7.538177,25.02250,-0.000168,24.022168,-0.0076,1.361
5378.00,7.537960,25.02284,-0.000169,24.022085,-0.0076,1.360
5380.00,7.538141,25.02319,-0.000168,24.021983,-0.0075,1.361
5382.00,7.538740,25.02268,-0.000167,24.022104,-0.0075,1.361
5384.00,7.538871,25.02337,-0.000167,24.022199,-0.0076,1.360
5386.00,7.538559,25.02423,-0.000167,24.022034,-0.0076,1.360
5388.00,7.538149,25.02381,-0.000168,24.022273,-0.0076,1.360
5390.00,7.538378,25.02422,-0.000169,24.022280,-0.0076,1.361
5392.00,7.538730,25.02332,-0.000168,24.021865,-0.0076,1.360
5394.00,7.538690,25.02215,-0.000168,24.021807,-0.0076,1.361
5396.00,7.538758,25.02156,-0.000169,24.022240,-0.0076,1.361
5398.00,7.538997,25.02222,-0.000168,24.022652,-0.0076,1.360
5400.00,7.539453,25.02254,-0.000168,24.022199,-0.0076,1.360
5402.00,7.539412,25.02237,-0.000168,24.021818,-0.0076,1.360
@9,12.0000,24.0
5404.00,7.539560,25.02226,-0.000167,24.021876,-0.0076,1.361
5406.00,7.533579,25.02195,-0.000168,24.021813,-0.0076,1.361
5408.00,7.525345,25.02258,-0.000167,24.022449,-0.0076,1.359
5410.00,7.519673,25.02294,-0.000167,24.022016,-0.0076,1.359
5412.00,7.515852,25.02260,-0.000167,24.020821,-0.0076,1.360
5414.00,7.514769,25.02259,-0.000167,24.021508,-0.0076,1.359
5416.00,7.516218,25.02404,-0.000167,24.021434,-0.0076,1.361
5418.00,7.517942,25.02343,-0.000168,24.021120,-0.0076,1.362
5420.00,7.519903,25.02186,-0.000169,24.022059,-0.0076,1.362
5422.00,7.521009,25.02152,-0.000170,24.021733,-0.0076,1.362
5424.00,7.522914,25.02321,-0.000169,24.021842,-0.0075,1.361
5426.00,7.524343,25.02244,-0.000167,24.022179,-0.0075,1.362
5428.00,7.525366,25.02224,-0.000169,24.021813,-0.0075,1.362
5430.00,7.531673,25.02207,-0.000169,24.021963,-0.0076,1.362
5432.00,7.541116,25.02193,-0.000170,24.021238,-0.0076,1.362
5434.00,7.548504,25.02270,-0.000171,24.021869,-0.0076,1.363
5436.00,7.553448,25.02237,-0.000171,24.022072,-0.0076,1.363
5438.00,7.555612,25.02233,-0.000169,24.021465,-0.0076,1.361
5440.00,7.555317,25.02157,-0.000167,24.022208,-0.0076,1.361
5442.00,7.554674,25.02100,-0.000167,24.021543,-0.0076,1.362
5444.00,7.553845,25.02042,-0.000166,24.022291,-0.0076,1.361
5446.00,7.552908,25.02085,-0.000167,24.022264,-0.0076,1.361
5448.00,7.551663,25.02171,-0.000166,24.021851,-0.0076,1.360
5450.00,7.551153,25.02202,-0.000166,24.022106,-0.0076,1.360
5452.00,7.550364,25.02150,-0.000165,24.021731,-0.0076,1.361
5454.00,7.548634,25.02152,-0.000167,24.022037,-0.0076,1.360
5456.00,7.547460,25.02177,-0.000167,24.021849,-0.0075,1.360
5458.00,7.547472,25.02244,-0.000168,24.021717,-0.0076,1.361
5460.00,7.546953,25.02155,-0.000169,24.021330,-0.0076,1.361
5462.00,7.545951,25.02082,-0.000168,24.021871,-0.0076,1.361
5464.00,7.544333,25.02102,-0.000168,24.022068,-0.0076,1.361
5466.00,7.543716,25.02163,-0.000168,24.021773,-0.0076,1.360
5468.00,7.543426,25.02154,-0.000167,24.021885,-0.0076,1.361
5470.00,7.542425,25.02200,-0.000168,24.021552,-0.0076,1.361
5472.00,7.542826,25.02165,-0.000169,24.022003,-0.0076,1.360
5474.00,7.542636,25.02086,-0.000167,24.021657,-0.0076,1.360
5476.00,7.542218,25.02212,-0.000168,24.021992,-0.0076,1.361
5478.00,7.541539,25.02251,-0.000169,24.022288,-0.0076,1.361
5480.00,7.542063,25.02236,-0.000166,24.021874,-0.0075,1.360
5482.00,7.541642,25.02202,-0.000168,24.022050,-0.0075,1.361
5484.00,7.541069,25.02231,-0.000168,24.021865,-0.0076,1.361
5486.00,7.541581,25.02276,-0.000167,24.021684,-0.0076,1.361
5488.00,7.541844,25.02260,-0.000167,24.021249,-0.0076,1.360
5490.00,7.541579,25.02310,-0.000168,24.021610,-0.0076,1.361
5492.00,7.540500,25.02289,-0.000168,24.021881,-0.0076,1.361
5494.00,7.540850,25.02396,-0.000168,24.021698,-0.0076,1.360
5496.00,7.541367,25.02252,-0.000168,24.021617,-0.0076,1.360
5498.00,7.540968,25.02309,-0.000168,24.022008,-0.0075,1.360
5500.00,7.540186,25.02277,-0.000168,24.022255,-0.0076,1.361
5502.00,7.539719,25.02238,-0.000168,24.021330,-0.0076,1.361
5504.00,7.539995,25.02149,-0.000169,24.021155,-0.0076,1.361
5506.00,7.539128,25.02158,-0.000168,24.021412,-0.0076,1.361
5508.00,7.538686,25.02174,-0.000168,24.022217,-0.0076,1.361
5510.00,7.539111,25.02197,-0.000168,24.022094,-0.0076,1.361
5512.00,7.538915,25.02238,-0.000169,24.021570,-0.0076,1.361
5514.00,7.539199,25.02352,-0.000169,24.021343,-0.0076,1.361
5516.00,7.539744,25.02302,-0.000169,24.021292,-0.0076,1.361
5518.00,7.539870,25.02281,-0.000168,24.021492,-0.0076,1.360
5520.00,7.539856,25.02240,-0.000167,24.022027,-0.0076,1.360
5522.00,7.540012,25.02227,-0.000167,24.021988,-0.0076,1.360
5524.00,7.540894,25.02176,-0.000168,24.022173,-0.0076,1.361
5526.00,7.541024,25.02193,-0.000167,24.021709,-0.0076,1.360
5528.00,7.540428,25.02180,-0.000168,24.021892,-0.0076,1.361
5530.00,7.540192,25.02189,-0.000168,24.022233,-0.0076,1.361
5532.00,7.540489,25.02200,-0.000169,24.021858,-0.0076,1.361
5534.00,7.540449,25.02180,-0.000169,24.021479,-0.0076,1.360
5536.00,7.540020,25.02263,-0.000167,24.021557,-0.0076,1.360
5538.00,7.539706,25.02230,-0.000168,24.021669,-0.0076,1.360
5540.00,7.540304,25.02221,-0.000168,24.021354,-0.0076,1.361
5542.00,7.539384,25.02240,-0.000168,24.021455,-0.0076,1.361
5544.00,7.539691,25.02144,-0.000168,24.021383,-0.0076,1.361
5546.00,7.540332,25.02171,-0.000168,24.021921,-0.0076,1.361
5548.00,7.540411,25.02222,-0.000169,24.021800,-0.0076,1.361
5550.00,7.540059,25.02288,-0.000167,24.021646,-0.0076,1.361
5552.00,7.540419,25.02300,-0.000168,24.021626,-0.0076,1.361
5554.00,7.540311,25.02311,-0.000169,24.021227,-0.0076,1.361
5556.00,7.539780,25.02316,-0.000169,24.021717,-0.0076,1.361
5558.00,7.540059,25.02228,-0.000168,24.021700,-0.0076,1.360
5560.00,7.540888,25.02253,-0.000168,24.021642,-0.0076,1.361
5562.00,7.540435,25.02203,-0.000168,24.022007,-0.0076,1.360
5564.00,7.540559,25.02211,-0.000167,24.021619,-0.0076,1.361
5566.00,7.541153,25.02219,-0.000168,24.021726,-0.0076,1.360
5568.00,7.541886,25.02270,-0.000167,24.022141,-0.0076,1.360
5570.00,7.541310,25.02307,-0.000168,24.021767,-0.0076,1.362
5572.00,7.541478,25.02288,-0.000168,24.022278,-0.0076,1.361
5574.00,7.541621,25.02257,-0.000168,24.021771,-0.0076,1.361
5576.00,7.540116,25.02228,-0.000168,24.022079,-0.0075,1.361
5578.00,7.539997,25.02201,-0.000168,24.021860,-0.0076,1.361
5580.00,7.539682,25.02298,-0.000169,24.021169,-0.0076,1.360
5582.00,7.538722,25.02269,-0.000168,24.021262,-0.0076,1.360
5584.00,7.538719,25.02307,-0.000168,24.021209,-0.0076,1.361
5586.00,7.539186,25.02359,-0.000167,24.021200,-0.0076,1.361
5588.00,7.540068,25.02335,-0.000168,24.021423,-0.0076,1.361
5590.00,7.540636,25.02305,-0.000166,24.021205,-0.0076,1.360
5592.00,7.540459,25.02318,-0.000167,24.021234,-0.0076,1.360
5594.00,7.540380,25.02330,-0.000168,24.021296,-0.0076,1.361
5596.00,7.541004,25.02360,-0.000167,24.021274,-0.0076,1.361
5598.00,7.540423,25.02398,-0.000168,24.021546,-0.0076,1.361
5600.00,7.540249,25.02321,-0.000169,24.021370,-0.0076,1.361
5602.00,7.540444,25.02372,-0.000167,24.021952,-0.0076,1.361
5604.00,7.539878,25.02355,-0.000169,24.021735,-0.0076,1.361
5606.00,7.540179,25.02409,-0.000169,24.021167,-0.0076,1.360
5608.00,7.540197,25.02335,-0.000169,24.021912,-0.0076,1.361
5610.00,7.539997,25.02366,-0.000169,24.021925,-0.0076,1.361
5612.00,7.540520,25.02363,-0.000168,24.021677,-0.0076,1.361
5614.00,7.540965,25.02355,-0.000169,24.021044,-0.0076,1.361
5616.00,7.540951,25.02408,-0.000169,24.022150,-0.0076,1.361
5618.00,7.540306,25.02492,-0.000168,24.022621,-0.0076,1.360
5620.00,7.540619,25.02406,-0.000167,24.021593,-0.0076,1.360
5622.00,7.540527,25.02270,-0.000168,24.021401,-0.0076,1.361
5624.00,7.539584,25.02328,-0.000168,24.021408,-0.0076,1.361
5626.00,7.539404,25.02443,-0.000169,24.021988,-0.0076,1.361
5628.00,7.539917,25.02493,-0.000169,24.022063,-0.0076,1.361
5630.00,7.540276,25.02413,-0.000168,24.021769,-0.0076,1.361
5632.00,7.540532,25.02435,-0.000169,24.021702,-0.0076,1.361
5634.00,7.541084,25.02426,-0.000169,24.021717,-0.0076,1.360
5636.00,7.541175,25.02460,-0.000169,24.021535,-0.0076,1.361
5638.00,7.540593,25.02388,-0.000169,24.021678,-0.0076,1.361
5640.00,7.540100,25.02400,-0.000168,24.021675,-0.0076,1.362
5642.00,7.540402,25.02365,-0.000168,24.021198,-0.0076,1.361
5644.00,7.541037,25.02325,-0.000168,24.022119,-0.0076,1.361
5646.00,7.540876,25.02307,-0.000169,24.021896,-0.0076,1.360
5648.00,7.540704,25.02325,-0.000167,24.021443,-0.0076,1.360
5650.00,7.541302,25.02231,-0.000167,24.021677,-0.0076,1.361
5652.00,7.540589,25.02191,-0.000168,24.021358,-0.0076,1.361
5654.00,7.540531,25.02231,-0.000168,24.021343,-0.0076,1.361
5656.00,7.541012,25.02291,-0.000168,24.022503,-0.0076,1.361
5658.00,7.540624,25.02153,-0.000168,24.021646,-0.0076,1.360
5660.00,7.540092,25.02143,-0.000168,24.021749,-0.0076,1.360
5662.00,7.540443,25.02224,-0.000168,24.021704,-0.0076,1.361
5664.00,7.540510,25.02264,-0.000169,24.021686,-0.0076,1.361
5666.00,7.540751,25.02314,-0.000168,24.021436,-0.0076,1.361
5668.00,7.540994,25.02380,-0.000168,24.022378,-0.0076,1.360
5670.00,7.540740,25.02398,-0.000167,24.022337,-0.0076,1.361
5672.00,7.540544,25.02326,-0.000168,24.021236,-0.0076,1.361
5674.00,7.539517,25.02402,-0.000167,24.022155,-0.0076,1.361
5676.00,7.539808,25.02388,-0.000168,24.021932,-0.0076,1.361
5678.00,7.540459,25.02351,-0.000167,24.021475,-0.0076,1.361
5680.00,7.540853,25.02373,-0.000168,24.020937,-0.0076,1.361
5682.00,7.541507,25.02286,-0.000167,24.022317,-0.0076,1.361
5684.00,7.540846,25.02296,-0.000168,24.021996,-0.0076,1.361
5686.00,7.540214,25.02317,-0.000168,24.021370,-0.0076,1.361
5688.00,7.540594,25.02373,-0.000168,24.021620,-0.0076,1.362
5690.00,7.540975,25.02349,-0.000168,24.021999,-0.0076,1.361
5692.00,7.541306,25.02280,-0.000168,24.021760,-0.0076,1.361
5694.00,7.540800,25.02289,-0.000168,24.021767,-0.0076,1.361
5696.00,7.540712,25.02296,-0.000167,24.021773,-0.0076,1.361
5698.00,7.541333,25.02342,-0.000168,24.020993,-0.0076,1.361
5700.00,7.541218,25.02294,-0.000169,24.021586,-0.0076,1.361
5702.00,7.540935,25.02270,-0.000168,24.021204,-0.0076,1.362
5704.00,7.541163,25.02327,-0.000168,24.021533,-0.0076,1.361
5706.00,7.540309,25.02334,-0.000167,24.021646,-0.0076,1.360
5708.00,7.540462,25.02285,-0.000167,24.021765,-0.0076,1.361
5710.00,7.540718,25.02239,-0.000169,24.021842,-0.0076,1.361
5712.00,7.540450,25.02247,-0.000168,24.021996,-0.0075,1.361
5714.00,7.540419,25.02270,-0.000168,24.021494,-0.0076,1.361
5716.00,7.539429,25.02224,-0.000169,24.022036,-0.0075,1.361
5718.00,7.539511,25.02250,-0.000168,24.022050,-0.0076,1.361
5720.00,7.539904,25.02286,-0.000169,24.022186,-0.0076,1.362
5722.00,7.540696,25.02328,-0.000169,24.021749,-0.0076,1.361
5724.00,7.540888,25.02321,-0.000168,24.021620,-0.0076,1.361
5726.00,7.540720,25.02291,-0.000168,24.022135,-0.0076,1.360
5728.00,7.541474,25.02270,-0.000167,24.021524,-0.0076,1.360
5730.00,7.540805,25.02283,-0.000167,24.021399,-0.0076,1.361
5732.00,7.539609,25.02342,-0.000168,24.022037,-0.0076,1.361
5734.00,7.540360,25.02385,-0.000168,24.021671,-0.0076,1.361
5736.00,7.540773,25.02378,-0.000168,24.022043,-0.0075,1.361
5738.00,7.539780,25.02446,-0.000167,24.021396,-0.0076,1.361
5740.00,7.540172,25.02452,-0.000168,24.021891,-0.0076,1.362
5742.00,7.540030,25.02420,-0.000168,24.021610,-0.0075,1.361
5744.00,7.539843,25.02452,-0.000168,24.022148,-0.0076,1.361
5746.00,7.540022,25.02484,-0.000169,24.022072,-0.0076,1.361
5748.00,7.540667,25.02413,-0.000168,24.021189,-0.0076,1.361
5750.00,7.539939,25.02422,-0.000168,24.021515,-0.0076,1.361
5752.00,7.539213,25.02447,-0.000168,24.022291,-0.0076,1.361
5754.00,7.539484,25.02433,-0.000168,24.021852,-0.0076,1.361
5756.00,7.539905,25.02435,-0.000168,24.021831,-0.0076,1.361
5758.00,7.539418,25.02419,-0.000168,24.022356,-0.0076,1.361
5760.00,7.539330,25.02381,-0.000167,24.022168,-0.0076,1.360
5762.00,7.540460,25.02362,-0.000168,24.021671,-0.0076,1.361
5764.00,7.540226,25.02403,-0.000169,24.021945,-0.0076,1.361
5766.00,7.539506,25.02439,-0.000168,24.022251,-0.0076,1.361
5768.00,7.540545,25.02486,-0.000167,24.020886,-0.0076,1.361
5770.00,7.540980,25.02433,-0.000168,24.022306,-0.0076,1.361
5772.00,7.540496,25.02442,-0.000168,24.021668,-0.0076,1.361
5774.00,7.540298,25.02405,-0.000168,24.020971,-0.0076,1.361
5776.00,7.540806,25.02464,-0.000168,24.021885,-0.0076,1.361
5778.00,7.540397,25.02437,-0.000169,24.021909,-0.0076,1.361
5780.00,7.540636,25.02463,-0.000169,24.021640,-0.0076,1.361
5782.00,7.541198,25.02522,-0.000167,24.021508,-0.0076,1.361
5784.00,7.540256,25.02449,-0.000169,24.021213,-0.0076,1.361
5786.00,7.539811,25.02411,-0.000169,24.022005,-0.0076,1.361
5788.00,7.540549,25.02431,-0.000169,24.021678,-0.0076,1.361
5790.00,7.540205,25.02406,-0.000168,24.021726,-0.0076,1.361
5792.00,7.539814,25.02425,-0.000168,24.021958,-0.0076,1.361
5794.00,7.540348,25.02440,-0.000167,24.021620,-0.0076,1.361
5796.00,7.540013,25.02437,-0.000168,24.022389,-0.0076,1.361
5798.00,7.540552,25.02534,-0.000168,24.021595,-0.0076,1.360
5800.00,7.540829,25.02535,-0.000168,24.021399,-0.0076,1.361
5802.00,7.540990,25.02452,-0.000168,24.021929,-0.0076,1.361
5804.00,7.540336,25.02488,-0.000169,24.020997,-0.0076,1.361
5806.00,7.540954,25.02518,-0.000168,24.021397,-0.0076,1.361
5808.00,7.540739,25.02489,-0.000169,24.021561,-0.0076,1.361
5810.00,7.540782,25.02587,-0.000169,24.021836,-0.0076,1.361
5812.00,7.540261,25.02599,-0.000167,24.021940,-0.0076,1.361
5814.00,7.540002,25.02538,-0.000166,24.021591,-0.0076,1.361
5816.00,7.539086,25.02501,-0.000168,24.021818,-0.0076,1.360
5818.00,7.539996,25.02544,-0.000168,24.021862,-0.0076,1.360
5820.00,7.540511,25.02486,-0.000168,24.021584,-0.0076,1.360
5822.00,7.540564,25.02475,-0.000169,24.021920,-0.0076,1.362
5824.00,7.539881,25.02483,-0.000169,24.021155,-0.0076,1.361
5826.00,7.539134,25.02449,-0.000170,24.021633,-0.0076,1.361
5828.00,7.539828,25.02433,-0.000168,24.022074,-0.0076,1.361
5830.00,7.540685,25.02419,-0.000168,24.020919,-0.0076,1.361
5832.00,7.540801,25.02438,-0.000167,24.021836,-0.0076,1.360
5834.00,7.540848,25.02446,-0.000167,24.022278,-0.0076,1.361
5836.00,7.540809,25.02425,-0.000167,24.021325,-0.0076,1.361
5838.00,7.540666,25.02446,-0.000168,24.021751,-0.0076,1.361
5840.00,7.540159,25.02539,-0.000169,24.021523,-0.0076,1.361
5842.00,7.539715,25.02558,-0.000170,24.021517,-0.0076,1.360
5844.00,7.540186,25.02556,-0.000168,24.021909,-0.0076,1.360
5846.00,7.541360,25.02525,-0.000167,24.021321,-0.0076,1.361
5848.00,7.540503,25.02576,-0.000168,24.021425,-0.0076,1.361
5850.00,7.539003,25.02526,-0.000168,24.021088,-0.0076,1.361
5852.00,7.539228,25.02511,-0.000169,24.021432,-0.0076,1.361
5854.00,7.539544,25.02536,-0.000167,24.021972,-0.0076,1.361
5856.00,7.539681,25.02499,-0.000168,24.021738,-0.0076,1.361
5858.00,7.539384,25.02560,-0.000168,24.022337,-0.0076,1.361
5860.00,7.539931,25.02603,-0.000168,24.022467,-0.0076,1.361
5862.00,7.541236,25.02671,-0.000168,24.022037,-0.0076,1.360
5864.00,7.541306,25.02648,-0.000168,24.021412,-0.0076,1.360
5866.00,7.541027,25.02621,-0.000168,24.021707,-0.0076,1.360
5868.00,7.540959,25.02600,-0.000168,24.022184,-0.0076,1.361
5870.00,7.541140,25.02617,-0.000167,24.021941,-0.0076,1.361
5872.00,7.540886,25.02581,-0.000168,24.022106,-0.0076,1.361
5874.00,7.540833,25.02609,-0.000170,24.021164,-0.0076,1.361
5876.00,7.540627,25.02535,-0.000167,24.022201,-0.0076,1.361
5878.00,7.540612,25.02551,-0.000168,24.022068,-0.0076,1.361
5880.00,7.540608,25.02529,-0.000168,24.021452,-0.0076,1.361
5882.00,7.541064,25.02517,-0.000168,24.021678,-0.0076,1.361
5884.00,7.540992,25.02466,-0.000168,24.021385,-0.0076,1.360
5886.00,7.540242,25.02433,-0.000169,24.021465,-0.0076,1.361
5888.00,7.539910,25.02412,-0.000169,24.021760,-0.0076,1.361
5890.00,7.540079,25.02398,-0.000167,24.021813,-0.0076,1.361
5892.00,7.540245,25.02564,-0.000168,24.021804,-0.0076,1.361
5894.00,7.540244,25.02617,-0.000167,24.021514,-0.0076,1.361
5896.00,7.539867,25.02636,-0.000169,24.021852,-0.0076,1.361
5898.00,7.540459,25.02585,-0.000170,24.022202,-0.0076,1.361
5900.00,7.541716,25.02587,-0.000169,24.021753,-0.0076,1.361
5902.00,7.541801,25.02581,-0.000168,24.021548,-0.0076,1.361
5904.00,7.541296,25.02525,-0.000168,24.021407,-0.0076,1.361
5906.00,7.541111,25.02584,-0.000168,24.021501,-0.0076,1.361
5908.00,7.540560,25.02566,-0.000167,24.021205,-0.0076,1.361
5910.00,7.540702,25.02567,-0.000166,24.021240,-0.0076,1.361
5912.00,7.540941,25.02567,-0.000168,24.021117,-0.0076,1.361
5914.00,7.540640,25.02589,-0.000168,24.021923,-0.0076,1.361
5916.00,7.540925,25.02462,-0.000169,24.021499,-0.0076,1.360
5918.00,7.540262,25.02441,-0.000168,24.021494,-0.0076,1.361
5920.00,7.540502,25.02478,-0.000167,24.022208,-0.0076,1.360
5922.00,7.540945,25.02541,-0.000168,24.022137,-0.0076,1.361
5924.00,7.540508,25.02508,-0.000167,24.021566,-0.0076,1.361
5926.00,7.540309,25.02468,-0.000168,24.022104,-0.0076,1.361
5928.00,7.540868,25.02455,-0.000169,24.021635,-0.0076,1.360
5930.00,7.540614,25.02448,-0.000168,24.021677,-0.0076,1.361
5932.00,7.540714,25.02500,-0.000167,24.022110,-0.0076,1.361
5934.00,7.540265,25.02501,-0.000167,24.022173,-0.0076,1.361
5936.00,7.539218,25.02485,-0.000167,24.021733,-0.0076,1.361
5938.00,7.539315,25.02461,-0.000167,24.021640,-0.0076,1.361
5940.00,7.539695,25.02422,-0.000167,24.021755,-0.0076,1.360
5942.00,7.539948,25.02475,-0.000168,24.021738,-0.0076,1.361
5944.00,7.540312,25.02415,-0.000169,24.020745,-0.0076,1.361
5946.00,7.540266,25.02437,-0.000167,24.021378,-0.0076,1.361
5948.00,7.540984,25.02461,-0.000168,24.021577,-0.0076,1.360
5950.00,7.541664,25.02506,-0.000167,24.021267,-0.0076,1.361
5952.00,7.541833,25.02480,-0.000169,24.021878,-0.0076,1.361
5954.00,7.540632,25.02421,-0.000167,24.022197,-0.0076,1.361
5956.00,7.540210,25.02389,-0.000168,24.022366,-0.0076,1.360
5958.00,7.540506,25.02441,-0.000168,24.022008,-0.0075,1.361
5960.00,7.539602,25.02457,-0.000169,24.021914,-0.0076,1.360
5962.00,7.540164,25.02419,-0.000167,24.022877,-0.0076,1.360
5964.00,7.540060,25.02415,-0.000168,24.021927,-0.0076,1.360
5966.00,7.540889,25.02433,-0.000168,24.022366,-0.0076,1.361
5968.00,7.540566,25.02376,-0.000169,24.021921,-0.0076,1.361
5970.00,7.540942,25.02452,-0.000169,24.021557,-0.0076,1.361
5972.00,7.541425,25.02497,-0.000168,24.022259,-0.0076,1.361
5974.00,7.541293,25.02520,-0.000168,24.021575,-0.0076,1.360
5976.00,7.540976,25.02528,-0.000168,24.021744,-0.0076,1.361
5978.00,7.540704,25.02606,-0.000168,24.022184,-0.0075,1.361
5980.00,7.541223,25.02488,-0.000168,24.021952,-0.0076,1.361
5982.00,7.540912,25.02485,-0.000168,24.021827,-0.0076,1.361
5984.00,7.540459,25.02488,-0.000169,24.022496,-0.0076,1.361
5986.00,7.540284,25.02513,-0.000168,24.021961,-0.0076,1.360
5988.00,7.540242,25.02577,-0.000167,24.020836,-0.0076,1.361
5990.00,7.540667,25.02522,-0.000167,24.021874,-0.0075,1.361
5992.00,7.540641,25.02515,-0.000168,24.021200,-0.0076,1.361
5994.00,7.540616,25.02462,-0.000170,24.021722,-0.0076,1.361
5996.00,7.540310,25.02496,-0.000169,24.021878,-0.0076,1.361
5998.00,7.540807,25.02522,-0.000168,24.022331,-0.0076,1.361
6000.00,7.540516,25.02557,-0.000168,24.021901,-0.0076,1.360
6002.00,7.541348,25.02528,-0.000168,24.021421,-0.0076,1.360
@10,12.0000,24.0
6004.00,7.542316,25.02480,-0.000168,24.021689,-0.0076,1.361
6006.00,7.537477,25.02528,-0.000167,24.021796,-0.0076,1.361
6008.00,7.529148,25.02633,-0.000169,24.021403,-0.0076,1.360
6010.00,7.521907,25.02606,-0.000168,24.021564,-0.0076,1.360
6012.00,7.517444,25.02591,-0.000165,24.021775,-0.0076,1.360
6014.00,7.516974,25.02533,-0.000166,24.021711,-0.0076,1.360
6016.00,7.518621,25.02575,-0.000167,24.021800,-0.0076,1.361
6018.00,7.519969,25.02584,-0.000167,24.022240,-0.0076,1.361
6020.00,7.522186,25.02584,-0.000167,24.022469,-0.0076,1.361
6022.00,7.523595,25.02561,-0.000169,24.021765,-0.0076,1.362
6024.00,7.524387,25.02550,-0.000170,24.021729,-0.0076,1.363
6026.00,7.525750,25.02603,-0.000169,24.021485,-0.0076,1.362
6028.00,7.527256,25.02592,-0.000169,24.021118,-0.0076,1.362
6030.00,7.533032,25.02553,-0.000169,24.021608,-0.0076,1.362
6032.00,7.542159,25.02538,-0.000169,24.022211,-0.0076,1.363
6034.00,7.550557,25.02532,-0.000169,24.021249,-0.0076,1.363
6036.00,7.556195,25.02624,-0.000168,24.022016,-0.0076,1.363
6038.00,7.557780,25.02590,-0.000169,24.021715,-0.0076,1.362
6040.00,7.557440,25.02551,-0.000169,24.021693,-0.0076,1.362
6042.00,7.556842,25.02569,-0.000169,24.021312,-0.0076,1.362
6044.00,7.555780,25.02506,-0.000168,24.022075,-0.0076,1.361
6046.00,7.553955,25.02633,-0.000166,24.021996,-0.0076,1.361
6048.00,7.553687,25.02557,-0.000167,24.021918,-0.0076,1.360
6050.00,7.552861,25.02558,-0.000166,24.021958,-0.0076,1.361
6052.00,7.551250,25.02566,-0.000167,24.021443,-0.0076,1.361
6054.00,7.550755,25.02529,-0.000168,24.021769,-0.0076,1.362
6056.00,7.550083,25.02563,-0.000167,24.022075,-0.0076,1.361
6058.00,7.549111,25.02461,-0.000168,24.022130,-0.0076,1.362
6060.00,7.548963,25.02527,-0.000168,24.021640,-0.0076,1.361
6062.00,7.547322,25.02616,-0.000168,24.022249,-0.0076,1.361
6064.00,7.546026,25.02473,-0.000168,24.021388,-0.0076,1.361
6066.00,7.545891,25.02566,-0.000167,24.022045,-0.0076,1.361
6068.00,7.546708,25.02596,-0.000168,24.021702,-0.0076,1.361
6070.00,7.546320,25.02586,-0.000168,24.021448,-0.0076,1.361
6072.00,7.546240,25.02611,-0.000169,24.021880,-0.0076,1.361
6074.00,7.545561,25.02547,-0.000168,24.021396,-0.0076,1.361
6076.00,7.544988,25.02509,-0.000167,24.021281,-0.0076,1.360
6078.00,7.545041,25.02577,-0.000168,24.021584,-0.0076,1.361
6080.00,7.544755,25.02535,-0.000168,24.021606,-0.0076,1.360
6082.00,7.544786,25.02514,-0.000168,24.022391,-0.0076,1.361
6084.00,7.544358,25.02540,-0.000168,24.021749,-0.0076,1.361
6086.00,7.543869,25.02475,-0.000168,24.021593,-0.0076,1.362
6088.00,7.543161,25.02463,-0.000169,24.022016,-0.0076,1.361
6090.00,7.542968,25.02424,-0.000168,24.021794,-0.0076,1.361
6092.00,7.542902,25.02502,-0.000169,24.022503,-0.0076,1.360
6094.00,7.542761,25.02470,-0.000169,24.022085,-0.0076,1.361
6096.00,7.542183,25.02442,-0.000167,24.021865,-0.0076,1.360
6098.00,7.542814,25.02485,-0.000167,24.022429,-0.0075,1.361
6100.00,7.542943,25.02468,-0.000169,24.021472,-0.0076,1.361
6102.00,7.542367,25.02360,-0.000168,24.021889,-0.0076,1.361
6104.00,7.543332,25.02414,-0.000167,24.021606,-0.0076,1.361
6106.00,7.542196,25.02493,-0.000168,24.021615,-0.0076,1.360
6108.00,7.542221,25.02433,-0.000167,24.022659,-0.0076,1.361
6110.00,7.542079,25.02437,-0.000168,24.021952,-0.0076,1.361
6112.00,7.542183,25.02488,-0.000168,24.021845,-0.0076,1.361
6114.00,7.542695,25.02534,-0.000168,24.022110,-0.0076,1.361
6116.00,7.543194,25.02545,-0.000168,24.021765,-0.0076,1.361
6118.00,7.543533,25.02468,-0.000168,24.021601,-0.0076,1.361
6120.00,7.543592,25.02459,-0.000168,24.021262,-0.0076,1.360
6122.00,7.543646,25.02492,-0.000167,24.021706,-0.0076,1.361
6124.00,7.543450,25.02447,-0.000168,24.021383,-0.0076,1.361
6126.00,7.543046,25.02456,-0.000168,24.021724,-0.0076,1.361
6128.00,7.542644,25.02461,-0.000168,24.022012,-0.0076,1.361
6130.00,7.542942,25.02587,-0.000168,24.021561,-0.0075,1.361
6132.00,7.542306,25.02618,-0.000168,24.022028,-0.0075,1.361
6134.00,7.542119,25.02677,-0.000169,24.022282,-0.0075,1.361
6136.00,7.542041,25.02623,-0.000168,24.021811,-0.0076,1.360
6138.00,7.541892,25.02513,-0.000167,24.022375,-0.0076,1.361
6140.00,7.543080,25.02475,-0.000168,24.022172,-0.0076,1.361
6142.00,7.542273,25.02373,-0.000167,24.022275,-0.0076,1.360
6144.00,7.542482,25.02354,-0.000167,24.022217,-0.0076,1.361
6146.00,7.542563,25.02422,-0.000167,24.021945,-0.0076,1.361
6148.00,7.542172,25.02424,-0.000167,24.022037,-0.0076,1.361
6150.00,7.541926,25.02415,-0.000168,24.022335,-0.0076,1.362
6152.00,7.541915,25.02338,-0.000168,24.022213,-0.0076,1.361
6154.00,7.541372,25.02363,-0.000166,24.021387,-0.0076,1.361
6156.00,7.541603,25.02337,-0.000168,24.021345,-0.0076,1.361
6158.00,7.541850,25.02344,-0.000168,24.021419,-0.0076,1.360
6160.00,7.542938,25.02371,-0.000168,24.022166,-0.0076,1.361
6162.00,7.542617,25.02449,-0.000168,24.022066,-0.0076,1.360
6164.00,7.543009,25.02439,-0.000168,24.021485,-0.0076,1.361
6166.00,7.543626,25.02326,-0.000168,24.022179,-0.0076,1.361
6168.00,7.543772,25.02212,-0.000168,24.022840,-0.0076,1.361
6170.00,7.542896,25.02323,-0.000167,24.021976,-0.0076,1.361
6172.00,7.542456,25.02362,-0.000167,24.022106,-0.0076,1.361
6174.00,7.542147,25.02339,-0.000168,24.021285,-0.0076,1.361
6176.00,7.542178,25.02339,-0.000168,24.022327,-0.0076,1.361
6178.00,7.542341,25.02390,-0.000169,24.022092,-0.0076,1.361
6180.00,7.542122,25.02301,-0.000168,24.021950,-0.0075,1.361
6182.00,7.543178,25.02376,-0.000167,24.022284,-0.0075,1.361
6184.00,7.543128,25.02454,-0.000167,24.021907,-0.0075,1.361
6186.00,7.542989,25.02444,-0.000168,24.021764,-0.0076,1.361
6188.00,7.543171,25.02408,-0.000168,24.022449,-0.0076,1.361
6190.00,7.543721,25.02416,-0.000167,24.021314,-0.0075,1.361
6192.00,7.543917,25.02419,-0.000166,24.021017,-0.0075,1.360
6194.00,7.543661,25.02507,-0.000167,24.021998,-0.0075,1.361
6196.00,7.543624,25.02549,-0.000167,24.022324,-0.0075,1.361
6198.00,7.544743,25.02545,-0.000167,24.022549,-0.0076,1.361
6200.00,7.544140,25.02557,-0.000167,24.022313,-0.0075,1.361
6202.00,7.543364,25.02520,-0.000168,24.022295,-0.0076,1.361
6204.00,7.542342,25.02470,-0.000167,24.022483,-0.0076,1.360
6206.00,7.542699,25.02470,-0.000168,24.022248,-0.0076,1.361
6208.00,7.543500,25.02447,-0.000168,24.021880,-0.0075,1.361
6210.00,7.543525,25.02477,-0.000168,24.022947,-0.0075,1.361
6212.00,7.542063,25.02515,-0.000168,24.021501,-0.0075,1.361
6214.00,7.542363,25.02515,-0.000167,24.022170,-0.0075,1.360
6216.00,7.542178,25.02415,-0.000167,24.022831,-0.0075,1.361
6218.00,7.542591,25.02347,-0.000167,24.021838,-0.0076,1.361
6220.00,7.542549,25.02343,-0.000167,24.022520,-0.0075,1.361
6222.00,7.543013,25.02422,-0.000166,24.022036,-0.0075,1.361
6224.00,7.542775,25.02418,-0.000167,24.022166,-0.0076,1.361
6226.00,7.541835,25.02394,-0.000169,24.021958,-0.0076,1.361
6228.00,7.541959,25.02349,-0.000168,24.021780,-0.0075,1.361
6230.00,7.542824,25.02440,-0.000167,24.022139,-0.0075,1.360
6232.00,7.543589,25.02383,-0.000168,24.022030,-0.0075,1.361
6234.00,7.542570,25.02414,-0.000167,24.022048,-0.0076,1.361
6236.00,7.542532,25.02378,-0.000167,24.022648,-0.0075,1.361
6238.00,7.542906,25.02342,-0.000168,24.022733,-0.0076,1.361
6240.00,7.543071,25.02392,-0.000167,24.022369,-0.0075,1.361
6242.00,7.542502,25.02442,-0.000167,24.022460,-0.0075,1.361
6244.00,7.542704,25.02339,-0.000167,24.022373,-0.0075,1.361
6246.00,7.542597,25.02345,-0.000167,24.022438,-0.0076,1.360
6248.00,7.542257,25.02429,-0.000168,24.021941,-0.0076,1.361
6250.00,7.542376,25.02495,-0.000168,24.022179,-0.0075,1.361
6252.00,7.542348,25.02488,-0.000168,24.021234,-0.0076,1.360
6254.00,7.542080,25.02412,-0.000167,24.022179,-0.0076,1.360
6256.00,7.541909,25.02431,-0.000166,24.022344,-0.0075,1.361
6258.00,7.542390,25.02484,-0.000167,24.022472,-0.0075,1.360
6260.00,7.543399,25.02551,-0.000167,24.021985,-0.0075,1.360
6262.00,7.543539,25.02574,-0.000167,24.021639,-0.0076,1.361
6264.00,7.542504,25.02470,-0.000167,24.021561,-0.0076,1.361
6266.00,7.542572,25.02414,-0.000168,24.021867,-0.0076,1.361
6268.00,7.542175,25.02446,-0.000168,24.022144,-0.0076,1.362
6270.00,7.542439,25.02494,-0.000168,24.022132,-0.0076,1.361
6272.00,7.543249,25.02457,-0.000168,24.021914,-0.0075,1.361
6274.00,7.543916,25.02538,-0.000166,24.021742,-0.0075,1.361
6276.00,7.543759,25.02537,-0.000168,24.022404,-0.0076,1.361
6278.00,7.543182,25.02405,-0.000168,24.022260,-0.0076,1.361
6280.00,7.543269,25.02392,-0.000167,24.021323,-0.0076,1.361
6282.00,7.543497,25.02442,-0.000167,24.022463,-0.0075,1.360
6284.00,7.543050,25.02502,-0.000167,24.022338,-0.0075,1.360
6286.00,7.543221,25.02505,-0.000169,24.022112,-0.0076,1.361
6288.00,7.542779,25.02528,-0.000168,24.021823,-0.0076,1.361
6290.00,7.542606,25.02531,-0.000167,24.021307,-0.0076,1.362
6292.00,7.543059,25.02512,-0.000168,24.022027,-0.0076,1.361
6294.00,7.542952,25.02449,-0.000168,24.022462,-0.0076,1.361
6296.00,7.541866,25.02441,-0.000168,24.021938,-0.0076,1.360
6298.00,7.541980,25.02479,-0.000168,24.022679,-0.0075,1.361
6300.00,7.542474,25.02515,-0.000169,24.021729,-0.0075,1.361
6302.00,7.542420,25.02588,-0.000168,24.022101,-0.0076,1.361
6304.00,7.542313,25.02509,-0.000168,24.022407,-0.0075,1.361
6306.00,7.541996,25.02453,-0.000167,24.021945,-0.0076,1.361
6308.00,7.542567,25.02524,-0.000167,24.022458,-0.0075,1.361
6310.00,7.542655,25.02496,-0.000167,24.021715,-0.0075,1.360
6312.00,7.542501,25.02508,-0.000166,24.022054,-0.0076,1.361
6314.00,7.542348,25.02535,-0.000168,24.022302,-0.0076,1.361
6316.00,7.542815,25.02439,-0.000168,24.021858,-0.0076,1.361
6318.00,7.542753,25.02439,-0.000168,24.022407,-0.0075,1.361
6320.00,7.542000,25.02490,-0.000168,24.022237,-0.0076,1.361
6322.00,7.541625,25.02501,-0.000167,24.022215,-0.0076,1.361
6324.00,7.542162,25.02467,-0.000167,24.021537,-0.0075,1.360
6326.00,7.542391,25.02471,-0.000167,24.022028,-0.0076,1.361
6328.00,7.541753,25.02412,-0.000168,24.022128,-0.0076,1.361
6330.00,7.541430,25.02421,-0.000168,24.021504,-0.0076,1.360
6332.00,7.541634,25.02452,-0.000167,24.021504,-0.0075,1.361
6334.00,7.541715,25.02433,-0.000167,24.021564,-0.0075,1.361
6336.00,7.542520,25.02417,-0.000170,24.022072,-0.0076,1.361
6338.00,7.541503,25.02382,-0.000168,24.022195,-0.0076,1.361
6340.00,7.540588,25.02389,-0.000168,24.022414,-0.0076,1.360
6342.00,7.541262,25.02447,-0.000167,24.021606,-0.0075,1.361
6344.00,7.542208,25.02478,-0.000167,24.021874,-0.0076,1.361
6346.00,7.542283,25.02475,-0.000169,24.022280,-0.0075,1.360
6348.00,7.542557,25.02433,-0.000168,24.022168,-0.0075,1.361
6350.00,7.543195,25.02408,-0.000167,24.021604,-0.0076,1.360
6352.00,7.542733,25.02431,-0.000168,24.022052,-0.0076,1.361
6354.00,7.542357,25.02385,-0.000169,24.022179,-0.0076,1.361
6356.00,7.541791,25.02352,-0.000167,24.022150,-0.0076,1.361
6358.00,7.542310,25.02429,-0.000168,24.022217,-0.0075,1.361
6360.00,7.542478,25.02443,-0.000168,24.021907,-0.0076,1.360
6362.00,7.542234,25.02368,-0.000167,24.021996,-0.0075,1.361
6364.00,7.542364,25.02374,-0.000167,24.021533,-0.0076,1.361
6366.00,7.543174,25.02485,-0.000167,24.022061,-0.0075,1.361
6368.00,7.543417,25.02547,-0.000167,24.022398,-0.0076,1.360
6370.00,7.543615,25.02544,-0.000168,24.021804,-0.0076,1.361
6372.00,7.543049,25.02456,-0.000168,24.021660,-0.0076,1.361
6374.00,7.543075,25.02438,-0.000168,24.021961,-0.0076,1.360
6376.00,7.542361,25.02435,-0.000167,24.021619,-0.0076,1.360
6378.00,7.541622,25.02441,-0.000168,24.021911,-0.0076,1.360
6380.00,7.542152,25.02411,-0.000168,24.021854,-0.0076,1.361
6382.00,7.542377,25.02465,-0.000168,24.021414,-0.0076,1.361
6384.00,7.542821,25.02495,-0.000168,24.021417,-0.0075,1.361
6386.00,7.542581,25.02487,-0.000168,24.021834,-0.0075,1.361
6388.00,7.542378,25.02525,-0.000167,24.021990,-0.0076,1.361
6390.00,7.542607,25.02527,-0.000169,24.022540,-0.0075,1.361
6392.00,7.542736,25.02480,-0.000167,24.021958,-0.0075,1.361
6394.00,7.543424,25.02453,-0.000167,24.022104,-0.0075,1.360
6396.00,7.543480,25.02538,-0.000166,24.021912,-0.0075,1.360
6398.00,7.542095,25.02535,-0.000167,24.021816,-0.0076,1.361
6400.00,7.541889,25.02507,-0.000168,24.021959,-0.0076,1.361
6402.00,7.542762,25.02548,-0.000168,24.021445,-0.0076,1.361
6404.00,7.542572,25.02511,-0.000168,24.021475,-0.0076,1.361
6406.00,7.542695,25.02488,-0.000167,24.022230,-0.0075,1.362
6408.00,7.542420,25.02507,-0.000168,24.022259,-0.0076,1.362
6410.00,7.542686,25.02552,-0.000169,24.022043,-0.0075,1.361
6412.00,7.542684,25.02556,-0.000167,24.021350,-0.0076,1.361
6414.00,7.542613,25.02528,-0.000168,24.021825,-0.0076,1.361
6416.00,7.542717,25.02448,-0.000168,24.022639,-0.0075,1.360
6418.00,7.542100,25.02466,-0.000167,24.022077,-0.0076,1.361
6420.00,7.542406,25.02477,-0.000167,24.022117,-0.0076,1.361
6422.00,7.542524,25.02508,-0.000168,24.022110,-0.0076,1.361
6424.00,7.541635,25.02533,-0.000167,24.022411,-0.0076,1.361
6426.00,7.541996,25.02554,-0.000168,24.022483,-0.0076,1.361
6428.00,7.542299,25.02510,-0.000168,24.022130,-0.0076,1.361
6430.00,7.541781,25.02566,-0.000168,24.021031,-0.0075,1.361
6432.00,7.541188,25.02544,-0.000167,24.022612,-0.0075,1.361
6434.00,7.542507,25.02505,-0.000167,24.022222,-0.0075,1.361
6436.00,7.543012,25.02510,-0.000166,24.021945,-0.0076,1.360
6438.00,7.543127,25.02491,-0.000166,24.022001,-0.0075,1.361
6440.00,7.542725,25.02496,-0.000169,24.022931,-0.0075,1.361
6442.00,7.542507,25.02451,-0.000168,24.022193,-0.0076,1.361
6444.00,7.542424,25.02575,-0.000168,24.022304,-0.0076,1.361
6446.00,7.542644,25.02619,-0.000168,24.022681,-0.0076,1.361
6448.00,7.542305,25.02569,-0.000169,24.021657,-0.0076,1.361
6450.00,7.542358,25.02518,-0.000169,24.022043,-0.0076,1.361
6452.00,7.542502,25.02480,-0.000169,24.022159,-0.0076,1.361
6454.00,7.542451,25.02515,-0.000168,24.021833,-0.0076,1.361
6456.00,7.541922,25.02542,-0.000167,24.022614,-0.0076,1.361
6458.00,7.541713,25.02557,-0.000167,24.021591,-0.0076,1.360
6460.00,7.542614,25.02674,-0.000167,24.022034,-0.0076,1.361
6462.00,7.541678,25.02597,-0.000167,24.022500,-0.0076,1.361
6464.00,7.541897,25.02587,-0.000167,24.021771,-0.0076,1.361
6466.00,7.542434,25.02536,-0.000167,24.021892,-0.0075,1.361
6468.00,7.543525,25.02531,-0.000167,24.021688,-0.0075,1.360
6470.00,7.543539,25.02482,-0.000168,24.022155,-0.0075,1.361
6472.00,7.542689,25.02485,-0.000168,24.021780,-0.0076,1.362
6474.00,7.542392,25.02542,-0.000168,24.022041,-0.0076,1.361
6476.00,7.543105,25.02596,-0.000168,24.022639,-0.0076,1.361
6478.00,7.542247,25.02542,-0.000168,24.021756,-0.0075,1.361
6480.00,7.541530,25.02510,-0.000167,24.021185,-0.0076,1.362
6482.00,7.541544,25.02567,-0.000167,24.021911,-0.0076,1.361
6484.00,7.541918,25.02536,-0.000168,24.021639,-0.0076,1.360
6486.00,7.542259,25.02554,-0.000168,24.022337,-0.0076,1.361
6488.00,7.542463,25.02597,-0.000168,24.021809,-0.0075,1.361
6490.00,7.542625,25.02568,-0.000167,24.022420,-0.0075,1.362
6492.00,7.541324,25.02645,-0.000168,24.022021,-0.0075,1.361
6494.00,7.541864,25.02734,-0.000167,24.022128,-0.0075,1.361
6496.00,7.542316,25.02730,-0.000166,24.022248,-0.0075,1.360
6498.00,7.542268,25.02651,-0.000168,24.022104,-0.0075,1.361
6500.00,7.542827,25.02608,-0.000168,24.022273,-0.0075,1.361
6502.00,7.543080,25.02602,-0.000167,24.021854,-0.0075,1.361
6504.00,7.542997,25.02589,-0.000166,24.022909,-0.0075,1.361
6506.00,7.542263,25.02523,-0.000168,24.022112,-0.0075,1.361
6508.00,7.542633,25.02519,-0.000166,24.022458,-0.0076,1.361
6510.00,7.542740,25.02542,-0.000166,24.022489,-0.0075,1.361
6512.00,7.542536,25.02538,-0.000167,24.022019,-0.0075,1.361
6514.00,7.542651,25.02565,-0.000167,24.022208,-0.0075,1.361
6516.00,7.542262,25.02539,-0.000167,24.022574,-0.0075,1.361
6518.00,7.542173,25.02469,-0.000167,24.022208,-0.0075,1.360
6520.00,7.541998,25.02513,-0.000166,24.022222,-0.0076,1.361
6522.00,7.542074,25.02509,-0.000166,24.021845,-0.0076,1.361
6524.00,7.542117,25.02507,-0.000168,24.021455,-0.0076,1.361
6526.00,7.542220,25.02537,-0.000167,24.021729,-0.0075,1.361
6528.00,7.542596,25.02590,-0.000167,24.022494,-0.0076,1.361
6530.00,7.542569,25.02602,-0.000168,24.022177,-0.0075,1.361
6532.00,7.542778,25.02558,-0.000169,24.022690,-0.0076,1.361
6534.00,7.542811,25.02613,-0.000167,24.022074,-0.0075,1.361
6536.00,7.542370,25.02647,-0.000165,24.022124,-0.0076,1.360
6538.00,7.543403,25.02688,-0.000166,24.022251,-0.0076,1.360
6540.00,7.543282,25.02668,-0.000167,24.021789,-0.0076,1.361
6542.00,7.543761,25.02686,-0.000168,24.022025,-0.0076,1.361
6544.00,7.543219,25.02712,-0.000166,24.022262,-0.0075,1.361
6546.00,7.542630,25.02710,-0.000166,24.022309,-0.0076,1.361
6548.00,7.542633,25.02703,-0.000166,24.022230,-0.0075,1.361
6550.00,7.542404,25.02652,-0.000166,24.022153,-0.0075,1.361
6552.00,7.542782,25.02713,-0.000166,24.022197,-0.0075,1.361
6554.00,7.542379,25.02648,-0.000167,24.022137,-0.0075,1.361
6556.00,7.543493,25.02556,-0.000168,24.022304,-0.0076,1.361
6558.00,7.542648,25.02573,-0.000167,24.022536,-0.0076,1.360
6560.00,7.542519,25.02610,-0.000165,24.022915,-0.0075,1.360
6562.00,7.542526,25.02559,-0.000168,24.022094,-0.0075,1.361
6564.00,7.542472,25.02583,-0.000167,24.022672,-0.0075,1.361
6566.00,7.542704,25.02602,-0.000167,24.022462,-0.0075,1.361
6568.00,7.543527,25.02597,-0.000169,24.022050,-0.0076,1.361
6570.00,7.542577,25.02587,-0.000168,24.021778,-0.0076,1.361
6572.00,7.542349,25.02702,-0.000167,24.022213,-0.0076,1.361
6574.00,7.542559,25.02651,-0.000167,24.022679,-0.0076,1.361
6576.00,7.543087,25.02635,-0.000167,24.021767,-0.0076,1.360
6578.00,7.542580,25.02628,-0.000167,24.022558,-0.0076,1.361
6580.00,7.542775,25.02633,-0.000167,24.022161,-0.0076,1.361
6582.00,7.542542,25.02613,-0.000168,24.022356,-0.0075,1.361
6584.00,7.542409,25.02632,-0.000168,24.021923,-0.0075,1.361
6586.00,7.543248,25.02589,-0.000167,24.021959,-0.0076,1.361
6588.00,7.542721,25.02581,-0.000167,24.021867,-0.0076,1.361
6590.00,7.542332,25.02613,-0.000167,24.021539,-0.0076,1.361
6592.00,7.542689,25.02630,-0.000167,24.021546,-0.0076,1.361
6594.00,7.542681,25.02569,-0.000167,24.021865,-0.0076,1.361
6596.00,7.542584,25.02448,-0.000168,24.021646,-0.0075,1.361
6598.00,7.542071,25.02497,-0.000168,24.021941,-0.0076,1.361
6600.00,7.541686,25.02523,-0.000168,24.021961,-0.0076,1.361
6602.00,7.541920,25.02597,-0.000167,24.022645,-0.0075,1.361
@11,12.0000,24.0
6604.00,7.541856,25.02644,-0.000167,24.022108,-0.0075,1.361
6606.00,7.538746,25.02609,-0.000168,24.021746,-0.0075,1.361
6608.00,7.530681,25.02570,-0.000167,24.022179,-0.0076,1.360
6610.00,7.523102,25.02628,-0.000166,24.022360,-0.0076,1.359
6612.00,7.518566,25.02672,-0.000166,24.022578,-0.0075,1.360
6614.00,7.518650,25.02586,-0.000166,24.021900,-0.0075,1.361
6616.00,7.519548,25.02620,-0.000167,24.022652,-0.0075,1.361
6618.00,7.521321,25.02650,-0.000166,24.021760,-0.0075,1.361
6620.00,7.523414,25.02646,-0.000168,24.021891,-0.0075,1.362
6622.00,7.524814,25.02591,-0.000169,24.022030,-0.0076,1.362
6624.00,7.526389,25.02597,-0.000169,24.022715,-0.0076,1.362
6626.00,7.528158,25.02627,-0.000168,24.021742,-0.0076,1.363
6628.00,7.530111,25.02661,-0.000169,24.021961,-0.0075,1.363
6630.00,7.534769,25.02587,-0.000168,24.021891,-0.0075,1.362
6632.00,7.543548,25.02566,-0.000169,24.021619,-0.0076,1.363
6634.00,7.551886,25.02578,-0.000169,24.021773,-0.0076,1.364
6636.00,7.557185,25.02591,-0.000169,24.022077,-0.0076,1.363
6638.00,7.559708,25.02559,-0.000168,24.021925,-0.0076,1.362
6640.00,7.560366,25.02543,-0.000167,24.021881,-0.0075,1.362
6642.00,7.559095,25.02599,-0.000167,24.022139,-0.0076,1.361
6644.00,7.558034,25.02539,-0.000168,24.021920,-0.0076,1.362
6646.00,7.556727,25.02523,-0.000166,24.021691,-0.0076,1.361
6648.00,7.555558,25.02512,-0.000166,24.021615,-0.0076,1.361
6650.00,7.554690,25.02511,-0.000166,24.021675,-0.0076,1.361
6652.00,7.552796,25.02537,-0.000167,24.022050,-0.0076,1.361
6654.00,7.552342,25.02559,-0.000167,24.021686,-0.0076,1.361
6656.00,7.552215,25.02659,-0.000166,24.021610,-0.0075,1.361
6658.00,7.551037,25.02563,-0.000167,24.021544,-0.0076,1.361
6660.00,7.550224,25.02580,-0.000168,24.022264,-0.0076,1.361
6662.00,7.549006,25.02605,-0.000167,24.022449,-0.0076,1.361
6664.00,7.547373,25.02588,-0.000168,24.022496,-0.0076,1.361
6666.00,7.546787,25.02551,-0.000167,24.022503,-0.0076,1.361
6668.00,7.546086,25.02599,-0.000167,24.022164,-0.0075,1.361
6670.00,7.545455,25.02528,-0.000167,24.022101,-0.0075,1.362
6672.00,7.545495,25.02540,-0.000167,24.022790,-0.0075,1.361
6674.00,7.545788,25.02597,-0.000167,24.022648,-0.0076,1.361
6676.00,7.545834,25.02527,-0.000167,24.022012,-0.0075,1.361
6678.00,7.545895,25.02563,-0.000168,24.022231,-0.0076,1.361
6680.00,7.546006,25.02458,-0.000168,24.022025,-0.0075,1.361
6682.00,7.545559,25.02397,-0.000167,24.022251,-0.0076,1.361
6684.00,7.545113,25.02474,-0.000166,24.022085,-0.0075,1.362
6686.00,7.544820,25.02451,-0.000168,24.022213,-0.0075,1.361
6688.00,7.544482,25.02508,-0.000168,24.022251,-0.0076,1.361
6690.00,7.545212,25.02499,-0.000167,24.022280,-0.0075,1.361
6692.00,7.545354,25.02404,-0.000169,24.022474,-0.0075,1.362
6694.00,7.544997,25.02352,-0.000168,24.022162,-0.0076,1.362
6696.00,7.544508,25.02411,-0.000167,24.022360,-0.0075,1.361
6698.00,7.544193,25.02425,-0.000168,24.022115,-0.0076,1.361
6700.00,7.543369,25.02438,-0.000167,24.021593,-0.0075,1.361
6702.00,7.543314,25.02496,-0.000167,24.022710,-0.0076,1.361
6704.00,7.544148,25.02550,-0.000168,24.021697,-0.0076,1.361
6706.00,7.544441,25.02533,-0.000168,24.022253,-0.0076,1.361
6708.00,7.543684,25.02501,-0.000169,24.021998,-0.0076,1.362
6710.00,7.543650,25.02517,-0.000169,24.022164,-0.0076,1.361
6712.00,7.543173,25.02593,-0.000168,24.021950,-0.0076,1.361
6714.00,7.543534,25.02641,-0.000168,24.022416,-0.0076,1.361
6716.00,7.543400,25.02561,-0.000168,24.021985,-0.0076,1.360
6718.00,7.543601,25.02592,-0.000167,24.022337,-0.0076,1.360
6720.00,7.544166,25.02583,-0.000167,24.022273,-0.0075,1.361
6722.00,7.543850,25.02523,-0.000168,24.022121,-0.0076,1.362
6724.00,7.542934,25.02531,-0.000168,24.021726,-0.0076,1.362
6726.00,7.543428,25.02570,-0.000169,24.022007,-0.0075,1.361
6728.00,7.544507,25.02560,-0.000169,24.021876,-0.0075,1.361
6730.00,7.544085,25.02578,-0.000168,24.021383,-0.0076,1.361
6732.00,7.543677,25.02598,-0.000167,24.021903,-0.0076,1.361
6734.00,7.543216,25.02535,-0.000168,24.021548,-0.0076,1.361
6736.00,7.543556,25.02536,-0.000168,24.021983,-0.0076,1.361
6738.00,7.543391,25.02457,-0.000167,24.022534,-0.0076,1.361
6740.00,7.542698,25.02490,-0.000167,24.022271,-0.0076,1.361
6742.00,7.542877,25.02538,-0.000168,24.021421,-0.0075,1.361
6744.00,7.543053,25.02472,-0.000168,24.021669,-0.0076,1.361
6746.00,7.543147,25.02517,-0.000168,24.022143,-0.0075,1.361
6748.00,7.544640,25.02524,-0.000168,24.022280,-0.0076,1.361
6750.00,7.544742,25.02541,-0.000168,24.021836,-0.0076,1.361
6752.00,7.544520,25.02559,-0.000168,24.022592,-0.0076,1.361
6754.00,7.545099,25.02520,-0.000169,24.021666,-0.0076,1.361
6756.00,7.545328,25.02465,-0.000170,24.022085,-0.0075,1.362
6758.00,7.544897,25.02565,-0.000168,24.021378,-0.0076,1.361
6760.00,7.544988,25.02477,-0.000168,24.021472,-0.0076,1.361
6762.00,7.544404,25.02419,-0.000168,24.021811,-0.0076,1.362
6764.00,7.544498,25.02422,-0.000168,24.022164,-0.0076,1.362
6766.00,7.544468,25.02576,-0.000168,24.022360,-0.0076,1.361
6768.00,7.543982,25.02533,-0.000168,24.022302,-0.0075,1.361
6770.00,7.543091,25.02521,-0.000169,24.021883,-0.0075,1.361
6772.00,7.543650,25.02484,-0.000167,24.022119,-0.0076,1.361
6774.00,7.544143,25.02471,-0.000167,24.021816,-0.0075,1.361
6776.00,7.544271,25.02529,-0.000168,24.021651,-0.0076,1.361
6778.00,7.543973,25.02556,-0.000168,24.022366,-0.0076,1.362
6780.00,7.543586,25.02538,-0.000169,24.021858,-0.0075,1.361
6782.00,7.544225,25.02482,-0.000168,24.021769,-0.0076,1.361
6784.00,7.544100,25.02562,-0.000168,24.022253,-0.0076,1.361
6786.00,7.543539,25.02499,-0.000167,24.022652,-0.0076,1.360
6788.00,7.542909,25.02539,-0.000168,24.021959,-0.0076,1.360
6790.00,7.542897,25.02532,-0.000167,24.021840,-0.0075,1.361
6792.00,7.543164,25.02463,-0.000167,24.022045,-0.0076,1.361
6794.00,7.544189,25.02442,-0.000167,24.021825,-0.0076,1.361
6796.00,7.545113,25.02541,-0.000167,24.022572,-0.0075,1.361
6798.00,7.544708,25.02530,-0.000167,24.022222,-0.0076,1.361
6800.00,7.543829,25.02548,-0.000169,24.022545,-0.0076,1.361
6802.00,7.543545,25.02535,-0.000169,24.022115,-0.0076,1.361
6804.00,7.543169,25.02555,-0.000168,24.022152,-0.0076,1.361
6806.00,7.543242,25.02568,-0.000168,24.021394,-0.0076,1.361
6808.00,7.543903,25.02540,-0.000167,24.022117,-0.0076,1.361
6810.00,7.543960,25.02530,-0.000166,24.022511,-0.0076,1.362
6812.00,7.543440,25.02558,-0.000168,24.022291,-0.0075,1.362
6814.00,7.544066,25.02574,-0.000168,24.022366,-0.0075,1.361
6816.00,7.544674,25.02555,-0.000168,24.021996,-0.0075,1.361
6818.00,7.544442,25.02556,-0.000167,24.022318,-0.0076,1.361
6820.00,7.544683,25.02581,-0.000167,24.021829,-0.0076,1.361
6822.00,7.545000,25.02585,-0.000167,24.022453,-0.0075,1.361
6824.00,7.544245,25.02584,-0.000168,24.022188,-0.0076,1.361
6826.00,7.543776,25.02595,-0.000169,24.022485,-0.0075,1.361
6828.00,7.543881,25.02699,-0.000168,24.022353,-0.0075,1.361
6830.00,7.544284,25.02670,-0.000168,24.021787,-0.0076,1.361
6832.00,7.543348,25.02481,-0.000167,24.022224,-0.0076,1.361
6834.00,7.543598,25.02452,-0.000167,24.021981,-0.0076,1.361
6836.00,7.543523,25.02536,-0.000167,24.022327,-0.0076,1.361
6838.00,7.543600,25.02514,-0.000168,24.021702,-0.0076,1.361
6840.00,7.543647,25.02492,-0.000167,24.021671,-0.0076,1.362
6842.00,7.543651,25.02509,-0.000167,24.022759,-0.0076,1.361
6844.00,7.543011,25.02551,-0.000168,24.021849,-0.0075,1.361
6846.00,7.543301,25.02582,-0.000168,24.021590,-0.0076,1.361
6848.00,7.542929,25.02529,-0.000168,24.021983,-0.0075,1.362
6850.00,7.543054,25.02573,-0.000168,24.022302,-0.0075,1.362
6852.00,7.543409,25.02576,-0.000168,24.022327,-0.0076,1.361
6854.00,7.543492,25.02534,-0.000168,24.022222,-0.0075,1.361
6856.00,7.543470,25.02548,-0.000167,24.021693,-0.0076,1.361
6858.00,7.543234,25.02545,-0.000168,24.022512,-0.0075,1.361
6860.00,7.543374,25.02594,-0.000169,24.022511,-0.0076,1.361
6862.00,7.543611,25.02598,-0.000168,24.022385,-0.0076,1.361
6864.00,7.543064,25.02604,-0.000168,24.022027,-0.0076,1.361
6866.00,7.544211,25.02556,-0.000168,24.021301,-0.0076,1.361
6868.00,7.543843,25.02567,-0.000168,24.021809,-0.0076,1.361
6870.00,7.543643,25.02583,-0.000168,24.021711,-0.0076,1.361
6872.00,7.544020,25.02590,-0.000169,24.022130,-0.0076,1.361
6874.00,7.544078,25.02591,-0.000168,24.021776,-0.0076,1.361
6876.00,7.543469,25.02655,-0.000167,24.021149,-0.0075,1.361
6878.00,7.543513,25.02633,-0.000167,24.021760,-0.0075,1.361
6880.00,7.543752,25.02647,-0.000168,24.021405,-0.0075,1.361
6882.00,7.543258,25.02632,-0.000167,24.021972,-0.0076,1.362
6884.00,7.542792,25.02642,-0.000168,24.021916,-0.0076,1.362
6886.00,7.542834,25.02674,-0.000168,24.022291,-0.0076,1.361
6888.00,7.543081,25.02619,-0.000167,24.022385,-0.0076,1.361
6890.00,7.543009,25.02595,-0.000167,24.022119,-0.0076,1.361
6892.00,7.544094,25.02599,-0.000167,24.022514,-0.0075,1.362
6894.00,7.544264,25.02559,-0.000168,24.022938,-0.0075,1.362
6896.00,7.544452,25.02539,-0.000167,24.022302,-0.0075,1.361
6898.00,7.543308,25.02430,-0.000167,24.021524,-0.0075,1.360
6900.00,7.543323,25.02391,-0.000167,24.022400,-0.0076,1.362
6902.00,7.543416,25.02485,-0.000167,24.021579,-0.0076,1.361
6904.00,7.543913,25.02513,-0.000168,24.022037,-0.0076,1.361
6906.00,7.544018,25.02385,-0.000168,24.022242,-0.0076,1.361
6908.00,7.543108,25.02418,-0.000167,24.022257,-0.0075,1.361
6910.00,7.543333,25.02534,-0.000168,24.022005,-0.0075,1.362
6912.00,7.543917,25.02510,-0.000169,24.021780,-0.0075,1.361
6914.00,7.544162,25.02594,-0.000168,24.022066,-0.0075,1.361
6916.00,7.544748,25.02638,-0.000168,24.021733,-0.0075,1.360
6918.00,7.543958,25.02614,-0.000168,24.022320,-0.0076,1.361
6920.00,7.544028,25.02571,-0.000168,24.023225,-0.0075,1.362
6922.00,7.543832,25.02528,-0.000168,24.022569,-0.0075,1.362
6924.00,7.543937,25.02548,-0.000169,24.021778,-0.0075,1.361
6926.00,7.543564,25.02575,-0.000168,24.022219,-0.0076,1.361
6928.00,7.542094,25.02559,-0.000167,24.021874,-0.0076,1.361
6930.00,7.541941,25.02493,-0.000168,24.021967,-0.0075,1.362
6932.00,7.542317,25.02524,-0.000168,24.022494,-0.0075,1.361
6934.00,7.543204,25.02548,-0.000167,24.022309,-0.0076,1.361
6936.00,7.543535,25.02559,-0.000168,24.022898,-0.0076,1.362
6938.00,7.544024,25.02579,-0.000168,24.022714,-0.0075,1.361
6940.00,7.543750,25.02597,-0.000168,24.022443,-0.0076,1.360
6942.00,7.543326,25.02568,-0.000167,24.022083,-0.0076,1.361
6944.00,7.543773,25.02554,-0.000168,24.021916,-0.0076,1.362
6946.00,7.544641,25.02562,-0.000168,24.021626,-0.0076,1.361
6948.00,7.544072,25.02565,-0.000168,24.022231,-0.0076,1.361
6950.00,7.543863,25.02613,-0.000168,24.022617,-0.0075,1.361
6952.00,7.544284,25.02621,-0.000168,24.022623,-0.0075,1.362
6954.00,7.543917,25.02576,-0.000167,24.022375,-0.0075,1.361
6956.00,7.543153,25.02574,-0.000168,24.022788,-0.0075,1.361
6958.00,7.542977,25.02614,-0.000167,24.022190,-0.0076,1.361
6960.00,7.542993,25.02650,-0.000167,24.021746,-0.0075,1.362
6962.00,7.543318,25.02643,-0.000168,24.021497,-0.0075,1.361
6964.00,7.543776,25.02639,-0.000169,24.021985,-0.0075,1.361
6966.00,7.543903,25.02719,-0.000168,24.021693,-0.0076,1.361
6968.00,7.543568,25.02769,-0.000168,24.021969,-0.0076,1.361
6970.00,7.543553,25.02688,-0.000167,24.022938,-0.0076,1.361
6972.00,7.544447,25.02697,-0.000167,24.021753,-0.0076,1.361
6974.00,7.544266,25.02683,-0.000167,24.021454,-0.0076,1.361
6976.00,7.544282,25.02695,-0.000167,24.021889,-0.0076,1.361
6978.00,7.544225,25.02713,-0.000167,24.022215,-0.0075,1.362
6980.00,7.543887,25.02716,-0.000169,24.021756,-0.0075,1.361
6982.00,7.543907,25.02692,-0.000168,24.022210,-0.0075,1.362
6984.00,7.543746,25.02692,-0.000169,24.021733,-0.0076,1.362
6986.00,7.543336,25.02665,-0.000168,24.021949,-0.0076,1.361
6988.00,7.542841,25.02603,-0.000168,24.022246,-0.0076,1.361
6990.00,7.543356,25.02574,-0.000168,24.021961,-0.0076,1.361
6992.00,7.544066,25.02629,-0.000169,24.022422,-0.0076,1.362
6994.00,7.543952,25.02621,-0.000168,24.021923,-0.0076,1.363
6996.00,7.544683,25.02608,-0.000168,24.022079,-0.0076,1.361
6998.00,7.544249,25.02583,-0.000167,24.021872,-0.0075,1.361
7000.00,7.543644,25.02559,-0.000167,24.022050,-0.0075,1.361
7002.00,7.544321,25.02626,-0.000167,24.021764,-0.0076,1.361
7004.00,7.544030,25.02615,-0.000168,24.022228,-0.0076,1.361
7006.00,7.544757,25.02616,-0.000167,24.022032,-0.0076,1.361
7008.00,7.544201,25.02625,-0.000167,24.022512,-0.0076,1.361
7010.00,7.544227,25.02626,-0.000166,24.021945,-0.0075,1.361
7012.00,7.544072,25.02621,-0.000167,24.021733,-0.0076,1.362
7014.00,7.543287,25.02583,-0.000167,24.022395,-0.0075,1.362
7016.00,7.542879,25.02618,-0.000169,24.022643,-0.0076,1.361
7018.00,7.543383,25.02706,-0.000167,24.022153,-0.0075,1.361
7020.00,7.543523,25.02669,-0.000168,24.021869,-0.0075,1.361
7022.00,7.544071,25.02633,-0.000167,24.021862,-0.0075,1.361
7024.00,7.544341,25.02653,-0.000167,24.022322,-0.0075,1.361
7026.00,7.544851,25.02798,-0.000167,24.022514,-0.0075,1.361
7028.00,7.544671,25.02694,-0.000168,24.021443,-0.0076,1.361
7030.00,7.543958,25.02626,-0.000168,24.021720,-0.0075,1.361
7032.00,7.544205,25.02683,-0.000169,24.022594,-0.0076,1.361
7034.00,7.544534,25.02709,-0.000169,24.021657,-0.0076,1.361
7036.00,7.544830,25.02629,-0.000168,24.022097,-0.0076,1.362
7038.00,7.544932,25.02619,-0.000167,24.021762,-0.0076,1.362
7040.00,7.544557,25.02678,-0.000168,24.022501,-0.0076,1.361
7042.00,7.544422,25.02697,-0.000168,24.022382,-0.0076,1.361
7044.00,7.544437,25.02625,-0.000168,24.021789,-0.0076,1.361
7046.00,7.544200,25.02665,-0.000168,24.022090,-0.0076,1.361
7048.00,7.543482,25.02706,-0.000167,24.021425,-0.0076,1.361
7050.00,7.543899,25.02660,-0.000167,24.021644,-0.0076,1.361
7052.00,7.544703,25.02658,-0.000168,24.022143,-0.0076,1.361
7054.00,7.544308,25.02732,-0.000168,24.021735,-0.0076,1.361
7056.00,7.544024,25.02640,-0.000168,24.022162,-0.0076,1.361
7058.00,7.544004,25.02620,-0.000168,24.021943,-0.0076,1.361
7060.00,7.543594,25.02660,-0.000168,24.021414,-0.0076,1.361
7062.00,7.543171,25.02723,-0.000168,24.022222,-0.0076,1.361
7064.00,7.543868,25.02746,-0.000168,24.021655,-0.0076,1.361
7066.00,7.544228,25.02756,-0.000169,24.022264,-0.0076,1.361
7068.00,7.544040,25.02732,-0.000168,24.022507,-0.0076,1.361
7070.00,7.543610,25.02709,-0.000168,24.021874,-0.0076,1.362
7072.00,7.543678,25.02743,-0.000167,24.022164,-0.0076,1.361
7074.00,7.544081,25.02806,-0.000169,24.022028,-0.0076,1.362
7076.00,7.544328,25.02853,-0.000169,24.021492,-0.0076,1.361
7078.00,7.544484,25.02774,-0.000168,24.022547,-0.0076,1.361
7080.00,7.544994,25.02726,-0.000168,24.021959,-0.0075,1.361
7082.00,7.544967,25.02731,-0.000167,24.021758,-0.0075,1.361
7084.00,7.544593,25.02717,-0.000168,24.022112,-0.0076,1.361
7086.00,7.544261,25.02734,-0.000169,24.021836,-0.0076,1.361
7088.00,7.543892,25.02787,-0.000168,24.021762,-0.0076,1.361
7090.00,7.544700,25.02772,-0.000168,24.021929,-0.0076,1.362
7092.00,7.544676,25.02815,-0.000168,24.021987,-0.0076,1.362
7094.00,7.543895,25.02829,-0.000168,24.022128,-0.0076,1.362
7096.00,7.544202,25.02807,-0.000168,24.022327,-0.0075,1.361
7098.00,7.543962,25.02771,-0.000168,24.022170,-0.0075,1.361
7100.00,7.543951,25.02741,-0.000168,24.022184,-0.0076,1.361
7102.00,7.544511,25.02811,-0.000167,24.022021,-0.0076,1.361
7104.00,7.544553,25.02830,-0.000167,24.021784,-0.0076,1.361
7106.00,7.545177,25.02808,-0.000168,24.022782,-0.0076,1.361
7108.00,7.544499,25.02878,-0.000168,24.021707,-0.0076,1.362
7110.00,7.544433,25.02944,-0.000169,24.022201,-0.0076,1.362
7112.00,7.543884,25.02938,-0.000168,24.021626,-0.0075,1.361
7114.00,7.544192,25.02962,-0.000166,24.021711,-0.0076,1.361
7116.00,7.544226,25.02937,-0.000167,24.022375,-0.0075,1.361
7118.00,7.543917,25.02911,-0.000168,24.022278,-0.0075,1.362
7120.00,7.544373,25.02886,-0.000168,24.022338,-0.0076,1.361
7122.00,7.544129,25.02890,-0.000168,24.022648,-0.0075,1.361
7124.00,7.544658,25.02912,-0.000168,24.021550,-0.0076,1.362
7126.00,7.544739,25.02876,-0.000169,24.021678,-0.0076,1.362
7128.00,7.544522,25.02844,-0.000169,24.021876,-0.0076,1.362
7130.00,7.543803,25.02844,-0.000168,24.021872,-0.0075,1.361
7132.00,7.543938,25.02869,-0.000168,24.022244,-0.0076,1.361
7134.00,7.543736,25.02950,-0.000168,24.021999,-0.0076,1.361
7136.00,7.543762,25.02798,-0.000167,24.022063,-0.0076,1.361
7138.00,7.543387,25.02905,-0.000167,24.021669,-0.0076,1.361
7140.00,7.543598,25.02850,-0.000168,24.022075,-0.0076,1.362
7142.00,7.543854,25.02877,-0.000168,24.022366,-0.0076,1.362
7144.00,7.544397,25.02847,-0.000168,24.021767,-0.0076,1.362
7146.00,7.544866,25.02758,-0.000168,24.022358,-0.0076,1.362
7148.00,7.544362,25.02701,-0.000168,24.022054,-0.0076,1.361
7150.00,7.543823,25.02640,-0.000167,24.021827,-0.0075,1.361
7152.00,7.544439,25.02626,-0.000168,24.021892,-0.0075,1.362
7154.00,7.544218,25.02621,-0.000169,24.022311,-0.0075,1.362
7156.00,7.543829,25.02613,-0.000169,24.022255,-0.0076,1.362
7158.00,7.544075,25.02590,-0.000167,24.021920,-0.0076,1.361
7160.00,7.544116,25.02687,-0.000167,24.021490,-0.0076,1.361
7162.00,7.545029,25.02664,-0.000167,24.022375,-0.0075,1.361
7164.00,7.545691,25.02720,-0.000168,24.021862,-0.0076,1.362
7166.00,7.545215,25.02712,-0.000168,24.021120,-0.0076,1.362
7168.00,7.544898,25.02664,-0.000167,24.021876,-0.0076,1.361
7170.00,7.544420,25.02668,-0.000168,24.021581,-0.0076,1.362
7172.00,7.543839,25.02716,-0.000169,24.021878,-0.0076,1.362
7174.00,7.543770,25.02673,-0.000168,24.021918,-0.0076,1.362
7176.00,7.544004,25.02681,-0.000169,24.022266,-0.0075,1.361
7178.00,7.543409,25.02704,-0.000168,24.022280,-0.0076,1.361
7180.00,7.543792,25.02616,-0.000168,24.021698,-0.0076,1.361
7182.00,7.544630,25.02647,-0.000168,24.022532,-0.0076,1.361
7184.00,7.544400,25.02553,-0.000168,24.022373,-0.0076,1.362
7186.00,7.543979,25.02609,-0.000168,24.022056,-0.0076,1.361
7188.00,7.543571,25.02555,-0.000168,24.022567,-0.0076,1.361
7190.00,7.543108,25.02680,-0.000169,24.022106,-0.0076,1.362
7192.00,7.543433,25.02697,-0.000170,24.022037,-0.0076,1.361
7194.00,7.543396,25.02707,-0.000171,24.021617,-0.0076,1.361
7196.00,7.543146,25.02615,-0.000169,24.021289,-0.0076,1.361
7198.00,7.543088,25.02647,-0.000168,24.021550,-0.0076,1.361
7200.00,7.542882,25.02685,-0.000169,24.021767,-0.0076,1.361
7202.00,7.543671,25.02617,-0.000169,24.021566,-0.0076,1.361
@12,12.0000,24.0
7204.00,7.544086,25.02696,-0.000169,24.021847,-0.0076,1.361
7206.00,7.541076,25.02693,-0.000169,24.021876,-0.0076,1.361
7208.00,7.533708,25.02677,-0.000169,24.022268,-0.0076,1.361
7210.00,7.526614,25.02844,-0.000167,24.022505,-0.0076,1.360
7212.00,7.522030,25.02899,-0.000167,24.021907,-0.0075,1.360
7214.00,7.520172,25.02823,-0.000167,24.021610,-0.0076,1.361
7216.00,7.520501,25.02870,-0.000169,24.021049,-0.0076,1.361
7218.00,7.522788,25.02902,-0.000168,24.021722,-0.0076,1.362
7220.00,7.524271,25.02914,-0.000169,24.022086,-0.0076,1.362
7222.00,7.526013,25.02963,-0.000170,24.021673,-0.0076,1.363
7224.00,7.528397,25.02891,-0.000169,24.021664,-0.0076,1.362
7226.00,7.530258,25.02945,-0.000170,24.021918,-0.0076,1.363
7228.00,7.531429,25.02874,-0.000171,24.022447,-0.0075,1.362
7230.00,7.535279,25.02837,-0.000168,24.022210,-0.0075,1.362
7232.00,7.544485,25.02909,-0.000169,24.021180,-0.0076,1.363
7234.00,7.554061,25.02969,-0.000170,24.021443,-0.0076,1.363
7236.00,7.559606,25.02848,-0.000170,24.022255,-0.0076,1.363
7238.00,7.560853,25.02892,-0.000172,24.022327,-0.0076,1.363
7240.00,7.561125,25.02909,-0.000169,24.021704,-0.0076,1.362
7242.00,7.560345,25.02883,-0.000169,24.021885,-0.0076,1.362
7244.00,7.559681,25.02885,-0.000167,24.022112,-0.0076,1.362
7246.00,7.558238,25.02832,-0.000167,24.021635,-0.0075,1.362
7248.00,7.557172,25.02863,-0.000167,24.022041,-0.0076,1.361
7250.00,7.557028,25.02796,-0.000167,24.022286,-0.0076,1.361
7252.00,7.555189,25.02842,-0.000167,24.021852,-0.0076,1.362
7254.00,7.553794,25.02932,-0.000169,24.022101,-0.0076,1.362
7256.00,7.553768,25.02902,-0.000167,24.021934,-0.0076,1.362
7258.00,7.552769,25.02884,-0.000168,24.021849,-0.0076,1.361
7260.00,7.551927,25.02938,-0.000168,24.022041,-0.0076,1.361
7262.00,7.550918,25.02872,-0.000169,24.022360,-0.0076,1.361
7264.00,7.550873,25.02834,-0.000169,24.021905,-0.0076,1.361
7266.00,7.550059,25.02895,-0.000169,24.021218,-0.0076,1.361
7268.00,7.549457,25.02912,-0.000168,24.021399,-0.0076,1.361
7270.00,7.548329,25.02873,-0.000169,24.021735,-0.0076,1.361
7272.00,7.548843,25.02837,-0.000168,24.022085,-0.0076,1.361
7274.00,7.549133,25.02874,-0.000169,24.021898,-0.0076,1.361
7276.00,7.548146,25.02864,-0.000168,24.021869,-0.0076,1.361
7278.00,7.548378,25.02820,-0.000169,24.022449,-0.0076,1.361
7280.00,7.547923,25.02803,-0.000169,24.021349,-0.0076,1.361
7282.00,7.547576,25.02856,-0.000169,24.022277,-0.0076,1.361
7284.00,7.546880,25.02847,-0.000169,24.021374,-0.0076,1.361
7286.00,7.546511,25.02647,-0.000169,24.021894,-0.0076,1.361
7288.00,7.545830,25.02678,-0.000168,24.021305,-0.0076,1.361
7290.00,7.545706,25.02694,-0.000168,24.022115,-0.0076,1.362
7292.00,7.546289,25.02715,-0.000169,24.021854,-0.0076,1.361
7294.00,7.546839,25.02741,-0.000168,24.021521,-0.0075,1.361
7296.00,7.546024,25.02682,-0.000169,24.021617,-0.0076,1.361
7298.00,7.545811,25.02677,-0.000169,24.021349,-0.0076,1.361
7300.00,7.546608,25.02719,-0.000169,24.021243,-0.0076,1.361
7302.00,7.546682,25.02796,-0.000170,24.021649,-0.0076,1.361
7304.00,7.546353,25.02737,-0.000169,24.021724,-0.0076,1.361
7306.00,7.546205,25.02692,-0.000168,24.021222,-0.0076,1.360
7308.00,7.546464,25.02720,-0.000168,24.020839,-0.0076,1.361
7310.00,7.546248,25.02654,-0.000169,24.021755,-0.0076,1.361
7312.00,7.546198,25.02652,-0.000169,24.021994,-0.0076,1.361
7314.00,7.545929,25.02645,-0.000170,24.021521,-0.0076,1.361
7316.00,7.545414,25.02620,-0.000169,24.021678,-0.0076,1.361
7318.00,7.544853,25.02639,-0.000170,24.021265,-0.0075,1.362
7320.00,7.545635,25.02601,-0.000171,24.021555,-0.0076,1.361
7322.00,7.546735,25.02572,-0.000170,24.021508,-0.0076,1.360
7324.00,7.545841,25.02614,-0.000168,24.021461,-0.0076,1.361
7326.00,7.545441,25.02689,-0.000169,24.021247,-0.0076,1.362
7328.00,7.545581,25.02621,-0.000169,24.021358,-0.0076,1.362
7330.00,7.545090,25.02640,-0.000169,24.022088,-0.0076,1.360
7332.00,7.545386,25.02586,-0.000169,24.021709,-0.0076,1.361
7334.00,7.545908,25.02605,-0.000168,24.020928,-0.0076,1.361
7336.00,7.545510,25.02631,-0.000170,24.021455,-0.0076,1.361
7338.00,7.545383,25.02666,-0.000170,24.021363,-0.0076,1.361
7340.00,7.545870,25.02627,-0.000168,24.021582,-0.0076,1.361
7342.00,7.546127,25.02628,-0.000168,24.022016,-0.0076,1.361
7344.00,7.546464,25.02644,-0.000170,24.021845,-0.0076,1.360
7346.00,7.546026,25.02628,-0.000169,24.021604,-0.0076,1.361
7348.00,7.546871,25.02597,-0.000169,24.022387,-0.0076,1.361
7350.00,7.546590,25.02636,-0.000168,24.021426,-0.0076,1.361
7352.00,7.546471,25.02598,-0.000169,24.021428,-0.0076,1.361
7354.00,7.546499,25.02572,-0.000168,24.021624,-0.0076,1.361
7356.00,7.545787,25.02537,-0.000168,24.021481,-0.0076,1.361
7358.00,7.545304,25.02633,-0.000169,24.022157,-0.0076,1.361
7360.00,7.545491,25.02555,-0.000168,24.022269,-0.0076,1.361
7362.00,7.545519,25.02527,-0.000168,24.022366,-0.0076,1.362
7364.00,7.545741,25.02553,-0.000168,24.021671,-0.0076,1.361
7366.00,7.545567,25.02631,-0.000169,24.021530,-0.0076,1.361
7368.00,7.545766,25.02556,-0.000169,24.021720,-0.0076,1.361
7370.00,7.545815,25.02548,-0.000169,24.022014,-0.0076,1.361
7372.00,7.546341,25.02602,-0.000168,24.022268,-0.0076,1.361
7374.00,7.546513,25.02535,-0.000169,24.021394,-0.0076,1.361
7376.00,7.546695,25.02550,-0.000169,24.022184,-0.0076,1.360
7378.00,7.546345,25.02630,-0.000167,24.021840,-0.0075,1.361
7380.00,7.546128,25.02582,-0.000168,24.021798,-0.0076,1.361
7382.00,7.546887,25.02586,-0.000168,24.022420,-0.0076,1.361
7384.00,7.546016,25.02614,-0.000168,24.021717,-0.0076,1.360
7386.00,7.546428,25.02622,-0.000169,24.021570,-0.0076,1.360
7388.00,7.546474,25.02598,-0.000168,24.021983,-0.0076,1.361
7390.00,7.546152,25.02564,-0.000168,24.021347,-0.0076,1.361
7392.00,7.546676,25.02592,-0.000168,24.021943,-0.0076,1.361
7394.00,7.546690,25.02719,-0.000168,24.021601,-0.0076,1.361
7396.00,7.545712,25.02631,-0.000169,24.021102,-0.0076,1.361
7398.00,7.545938,25.02691,-0.000169,24.021831,-0.0076,1.362
7400.00,7.545966,25.02754,-0.000170,24.021338,-0.0076,1.361
7402.00,7.545002,25.02699,-0.000170,24.021755,-0.0076,1.361
7404.00,7.545065,25.02709,-0.000168,24.021599,-0.0076,1.361
7406.00,7.545402,25.02761,-0.000168,24.021526,-0.0076,1.361
7408.00,7.546064,25.02799,-0.000169,24.021252,-0.0076,1.361
7410.00,7.545812,25.02733,-0.000168,24.021274,-0.0076,1.361
7412.00,7.545362,25.02688,-0.000169,24.021280,-0.0076,1.361
7414.00,7.545706,25.02680,-0.000168,24.021649,-0.0076,1.361
7416.00,7.545853,25.02712,-0.000167,24.021660,-0.0076,1.361
7418.00,7.546173,25.02724,-0.000169,24.021289,-0.0076,1.361
7420.00,7.546182,25.02697,-0.000169,24.021711,-0.0076,1.361
7422.00,7.545812,25.02691,-0.000170,24.021639,-0.0076,1.361
7424.00,7.545049,25.02651,-0.000168,24.021176,-0.0076,1.361
7426.00,7.545129,25.02685,-0.000167,24.021546,-0.0076,1.361
7428.00,7.544797,25.02651,-0.000168,24.021278,-0.0076,1.361
7430.00,7.544552,25.02667,-0.000168,24.022324,-0.0076,1.361
7432.00,7.545400,25.02742,-0.000168,24.022065,-0.0076,1.361
7434.00,7.546053,25.02730,-0.000169,24.022012,-0.0076,1.361
7436.00,7.546464,25.02643,-0.000168,24.022431,-0.0076,1.361
7438.00,7.546140,25.02645,-0.000168,24.021470,-0.0076,1.361
7440.00,7.545559,25.02689,-0.000169,24.022197,-0.0076,1.361
7442.00,7.544800,25.02656,-0.000170,24.022119,-0.0076,1.360
7444.00,7.544822,25.02623,-0.000169,24.021724,-0.0076,1.361
7446.00,7.545747,25.02585,-0.000169,24.022128,-0.0075,1.361
7448.00,7.546179,25.02643,-0.000170,24.022181,-0.0076,1.362
7450.00,7.546076,25.02611,-0.000169,24.021383,-0.0076,1.361
7452.00,7.545956,25.02592,-0.000170,24.022242,-0.0075,1.361
7454.00,7.546225,25.02579,-0.000170,24.022228,-0.0075,1.361
7456.00,7.546195,25.02570,-0.000168,24.022293,-0.0076,1.361
7458.00,7.546130,25.02660,-0.000169,24.021581,-0.0076,1.361
7460.00,7.546654,25.02675,-0.000170,24.021178,-0.0076,1.362
7462.00,7.546626,25.02676,-0.000169,24.021441,-0.0076,1.360
7464.00,7.546041,25.02673,-0.000168,24.021878,-0.0075,1.361
7466.00,7.544971,25.02647,-0.000167,24.021789,-0.0076,1.361
7468.00,7.544808,25.02656,-0.000168,24.021575,-0.0076,1.361
7470.00,7.545039,25.02617,-0.000168,24.021887,-0.0076,1.361
7472.00,7.545153,25.02583,-0.000169,24.022021,-0.0076,1.361
7474.00,7.545052,25.02595,-0.000168,24.021115,-0.0076,1.361
7476.00,7.545445,25.02590,-0.000169,24.021767,-0.0076,1.361
7478.00,7.544997,25.02612,-0.000169,24.021640,-0.0076,1.360
7480.00,7.545006,25.02598,-0.000169,24.021608,-0.0076,1.361
7482.00,7.545149,25.02568,-0.000169,24.022191,-0.0076,1.361
7484.00,7.544488,25.02569,-0.000169,24.021002,-0.0076,1.362
7486.00,7.544949,25.02569,-0.000170,24.022030,-0.0076,1.362
7488.00,7.544772,25.02569,-0.000170,24.022228,-0.0076,1.361
7490.00,7.544644,25.02581,-0.000169,24.021329,-0.0077,1.361
7492.00,7.544942,25.02592,-0.000169,24.021403,-0.0076,1.360
7494.00,7.545026,25.02553,-0.000169,24.021809,-0.0076,1.361
7496.00,7.544756,25.02483,-0.000169,24.022297,-0.0076,1.361
7498.00,7.545137,25.02585,-0.000169,24.021327,-0.0076,1.361
7500.00,7.545483,25.02522,-0.000169,24.022008,-0.0076,1.361
7502.00,7.545874,25.02529,-0.000169,24.021860,-0.0076,1.361
7504.00,7.545094,25.02641,-0.000169,24.022028,-0.0076,1.361
7506.00,7.545341,25.02580,-0.000169,24.021987,-0.0076,1.362
7508.00,7.545636,25.02494,-0.000169,24.021927,-0.0076,1.361
7510.00,7.545681,25.02606,-0.000168,24.021660,-0.0075,1.360
7512.00,7.546445,25.02563,-0.000167,24.021831,-0.0075,1.360
7514.00,7.547137,25.02477,-0.000167,24.022039,-0.0076,1.361
7516.00,7.547536,25.02519,-0.000169,24.021909,-0.0075,1.360
7518.00,7.546847,25.02542,-0.000167,24.022121,-0.0076,1.361
7520.00,7.546110,25.02574,-0.000168,24.021637,-0.0076,1.361
7522.00,7.546326,25.02636,-0.000167,24.022335,-0.0076,1.361
7524.00,7.546950,25.02628,-0.000168,24.022032,-0.0076,1.361
7526.00,7.546993,25.02659,-0.000168,24.022288,-0.0076,1.361
7528.00,7.546391,25.02671,-0.000168,24.021954,-0.0076,1.360
7530.00,7.545855,25.02755,-0.000167,24.021193,-0.0076,1.361
7532.00,7.545911,25.02763,-0.000168,24.022235,-0.0076,1.361
7534.00,7.546336,25.02750,-0.000169,24.021718,-0.0076,1.361
7536.00,7.545432,25.02727,-0.000169,24.021175,-0.0076,1.362
7538.00,7.545242,25.02733,-0.000169,24.021925,-0.0076,1.361
7540.00,7.545165,25.02732,-0.000169,24.021646,-0.0076,1.361
7542.00,7.544819,25.02754,-0.000169,24.021678,-0.0076,1.361
7544.00,7.545907,25.02714,-0.000169,24.022083,-0.0076,1.360
7546.00,7.546361,25.02786,-0.000168,24.021591,-0.0076,1.361
7548.00,7.546756,25.02784,-0.000168,24.021923,-0.0076,1.361
7550.00,7.546137,25.02680,-0.000168,24.021874,-0.0076,1.360
7552.00,7.546245,25.02817,-0.000168,24.022121,-0.0076,1.360
7554.00,7.546127,25.02791,-0.000168,24.021700,-0.0076,1.361
7556.00,7.546355,25.02793,-0.000169,24.021048,-0.0076,1.361
7558.00,7.546946,25.02734,-0.000169,24.022382,-0.0076,1.361
7560.00,7.546501,25.02732,-0.000168,24.022088,-0.0076,1.360
7562.00,7.545892,25.02721,-0.000168,24.022333,-0.0076,1.361
7564.00,7.545649,25.02753,-0.000168,24.021338,-0.0076,1.361
7566.00,7.546126,25.02652,-0.000170,24.021965,-0.0076,1.361
7568.00,7.546569,25.02713,-0.000169,24.021798,-0.0075,1.361
7570.00,7.546948,25.02754,-0.000169,24.022179,-0.0076,1.361
7572.00,7.546232,25.02707,-0.000168,24.021793,-0.0076,1.361
7574.00,7.545708,25.02740,-0.000168,24.022177,-0.0076,1.361
7576.00,7.546606,25.02746,-0.000169,24.021165,-0.0076,1.361
7578.00,7.547242,25.02711,-0.000169,24.021941,-0.0075,1.361
7580.00,7.546820,25.02715,-0.000168,24.022324,-0.0075,1.361
7582.00,7.545688,25.02688,-0.000168,24.022269,-0.0075,1.360
7584.00,7.546177,25.02679,-0.000168,24.022161,-0.0075,1.361
7586.00,7.546520,25.02586,-0.000169,24.022106,-0.0076,1.361
7588.00,7.546314,25.02610,-0.000168,24.022027,-0.0075,1.362
7590.00,7.546208,25.02633,-0.000168,24.022052,-0.0076,1.361
7592.00,7.545961,25.02617,-0.000168,24.021851,-0.0076,1.361
7594.00,7.545594,25.02663,-0.000168,24.021524,-0.0076,1.361
7596.00,7.546022,25.02671,-0.000168,24.022413,-0.0075,1.361
7598.00,7.546181,25.02667,-0.000169,24.022043,-0.0076,1.361
7600.00,7.546543,25.02642,-0.000168,24.021474,-0.0076,1.361
7602.00,7.547037,25.02614,-0.000168,24.022467,-0.0076,1.361
7604.00,7.546881,25.02565,-0.000168,24.021252,-0.0076,1.361
7606.00,7.546427,25.02612,-0.000168,24.021860,-0.0076,1.361
7608.00,7.545843,25.02594,-0.000168,24.021843,-0.0076,1.361
7610.00,7.545311,25.02575,-0.000168,24.022025,-0.0076,1.361
7612.00,7.545745,25.02689,-0.000169,24.021765,-0.0076,1.361
7614.00,7.546120,25.02669,-0.000170,24.022280,-0.0076,1.361
7616.00,7.545816,25.02609,-0.000168,24.022085,-0.0076,1.361
7618.00,7.546572,25.02743,-0.000168,24.022061,-0.0076,1.361
7620.00,7.546315,25.02719,-0.000167,24.021684,-0.0076,1.361
7622.00,7.545614,25.02767,-0.000169,24.021474,-0.0076,1.361
7624.00,7.545899,25.02702,-0.000169,24.021601,-0.0076,1.362
7626.00,7.546527,25.02626,-0.000168,24.021831,-0.0076,1.361
7628.00,7.545999,25.02606,-0.000167,24.022302,-0.0076,1.360
7630.00,7.546058,25.02590,-0.000168,24.022061,-0.0075,1.361
7632.00,7.546334,25.02543,-0.000168,24.021234,-0.0076,1.361
7634.00,7.546745,25.02487,-0.000169,24.021499,-0.0076,1.361
7636.00,7.546899,25.02571,-0.000169,24.021804,-0.0076,1.361
7638.00,7.546977,25.02621,-0.000169,24.022114,-0.0076,1.361
7640.00,7.545958,25.02523,-0.000169,24.021834,-0.0076,1.361
7642.00,7.546373,25.02493,-0.000168,24.022320,-0.0075,1.361
7644.00,7.547175,25.02520,-0.000168,24.021608,-0.0076,1.361
7646.00,7.546532,25.02555,-0.000168,24.022066,-0.0076,1.361
7648.00,7.545855,25.02655,-0.000168,24.022257,-0.0076,1.361
7650.00,7.545763,25.02627,-0.000168,24.021956,-0.0076,1.361
7652.00,7.546640,25.02650,-0.000168,24.021746,-0.0075,1.361
7654.00,7.547306,25.02612,-0.000168,24.022090,-0.0076,1.361
7656.00,7.546436,25.02639,-0.000168,24.021847,-0.0075,1.361
7658.00,7.545806,25.02629,-0.000168,24.021593,-0.0075,1.361
7660.00,7.545396,25.02611,-0.000168,24.021532,-0.0076,1.360
7662.00,7.544867,25.02592,-0.000168,24.022081,-0.0076,1.361
7664.00,7.545451,25.02636,-0.000169,24.022021,-0.0075,1.361
7666.00,7.546363,25.02541,-0.000168,24.022246,-0.0075,1.362
7668.00,7.547235,25.02518,-0.000169,24.022130,-0.0076,1.361
7670.00,7.546309,25.02565,-0.000169,24.021820,-0.0075,1.361
7672.00,7.546617,25.02634,-0.000168,24.021816,-0.0075,1.361
7674.00,7.547590,25.02610,-0.000168,24.021925,-0.0076,1.361
7676.00,7.547383,25.02575,-0.000169,24.021820,-0.0076,1.361
7678.00,7.547078,25.02547,-0.000168,24.021675,-0.0076,1.361
7680.00,7.546090,25.02628,-0.000168,24.022088,-0.0076,1.361
7682.00,7.546299,25.02673,-0.000168,24.021898,-0.0076,1.361
7684.00,7.546512,25.02598,-0.000169,24.022003,-0.0075,1.361
7686.00,7.546428,25.02622,-0.000168,24.022144,-0.0076,1.361
7688.00,7.545660,25.02653,-0.000167,24.022407,-0.0076,1.361
7690.00,7.544717,25.02677,-0.000168,24.022235,-0.0076,1.360
7692.00,7.545570,25.02670,-0.000168,24.021769,-0.0076,1.361
7694.00,7.546311,25.02689,-0.000169,24.022045,-0.0076,1.361
7696.00,7.545147,25.02694,-0.000170,24.021702,-0.0076,1.361
7698.00,7.544524,25.02714,-0.000168,24.022344,-0.0076,1.361
7700.00,7.545151,25.02772,-0.000170,24.022211,-0.0076,1.361
7702.00,7.546059,25.02823,-0.000169,24.021606,-0.0076,1.361
7704.00,7.546349,25.02810,-0.000170,24.021660,-0.0076,1.361
7706.00,7.546132,25.02746,-0.000169,24.021852,-0.0076,1.361
7708.00,7.546379,25.02786,-0.000169,24.021635,-0.0076,1.361
7710.00,7.546187,25.02768,-0.000168,24.021575,-0.0076,1.361
7712.00,7.546277,25.02800,-0.000169,24.021738,-0.0076,1.361
7714.00,7.546606,25.02805,-0.000169,24.021894,-0.0076,1.361
7716.00,7.546369,25.02855,-0.000169,24.021610,-0.0076,1.361
7718.00,7.545047,25.02754,-0.000168,24.021626,-0.0076,1.361
7720.00,7.545420,25.02791,-0.000169,24.021934,-0.0076,1.361
7722.00,7.545583,25.02891,-0.000169,24.021840,-0.0075,1.361
7724.00,7.545984,25.02892,-0.000169,24.022304,-0.0075,1.361
7726.00,7.545493,25.02840,-0.000168,24.021633,-0.0076,1.361
7728.00,7.545202,25.02778,-0.000168,24.021789,-0.0076,1.360
7730.00,7.544798,25.02773,-0.000168,24.022445,-0.0076,1.362
7732.00,7.545134,25.02793,-0.000168,24.021628,-0.0076,1.361
7734.00,7.545278,25.02767,-0.000168,24.022155,-0.0076,1.361
7736.00,7.546478,25.02767,-0.000167,24.021133,-0.0076,1.360
7738.00,7.546801,25.02687,-0.000168,24.021686,-0.0076,1.361
7740.00,7.546883,25.02716,-0.000167,24.022128,-0.0076,1.361
7742.00,7.546329,25.02724,-0.000169,24.022534,-0.0076,1.361
7744.00,7.546272,25.02712,-0.000168,24.022027,-0.0076,1.361
7746.00,7.546411,25.02628,-0.000169,24.022413,-0.0076,1.361
7748.00,7.546240,25.02635,-0.000168,24.021240,-0.0076,1.361
7750.00,7.546137,25.02662,-0.000168,24.021747,-0.0075,1.361
7752.00,7.545771,25.02662,-0.000169,24.022159,-0.0075,1.361
7754.00,7.545081,25.02558,-0.000168,24.022206,-0.0075,1.361
7756.00,7.546212,25.02607,-0.000168,24.021762,-0.0076,1.361
7758.00,7.545848,25.02688,-0.000168,24.022037,-0.0076,1.361
7760.00,7.545880,25.02650,-0.000168,24.021689,-0.0076,1.361
7762.00,7.545908,25.02651,-0.000168,24.021182,-0.0076,1.361
7764.00,7.546445,25.02744,-0.000169,24.022066,-0.0076,1.361
7766.00,7.547141,25.02654,-0.000167,24.021528,-0.0076,1.361
7768.00,7.547555,25.02659,-0.000168,24.021662,-0.0076,1.361
7770.00,7.547281,25.02623,-0.000169,24.022106,-0.0076,1.361
7772.00,7.547496,25.02651,-0.000169,24.021414,-0.0075,1.362
7774.00,7.547806,25.02584,-0.000169,24.021765,-0.0076,1.362
7776.00,7.546846,25.02638,-0.000169,24.022451,-0.0076,1.361
7778.00,7.546327,25.02644,-0.000169,24.022168,-0.0076,1.360
7780.00,7.546426,25.02597,-0.000168,24.021624,-0.0076,1.361
7782.00,7.546149,25.02547,-0.000168,24.021854,-0.0076,1.361
7784.00,7.546356,25.02667,-0.000168,24.021952,-0.0075,1.361
7786.00,7.547019,25.02749,-0.000168,24.021765,-0.0076,1.361
7788.00,7.547204,25.02621,-0.000168,24.022191,-0.0076,1.362
7790.00,7.546266,25.02648,-0.000169,24.021874,-0.0075,1.361
7792.00,7.546474,25.02681,-0.000168,24.022182,-0.0076,1.361
7794.00,7.547367,25.02672,-0.000168,24.022251,-0.0076,1.361
7796.00,7.547204,25.02704,-0.000169,24.021731,-0.0076,1.361
7798.00,7.546618,25.02761,-0.000168,24.021809,-0.0076,1.361
7800.00,7.545975,25.02703,-0.000168,24.021309,-0.0076,1.361
7802.00,7.545497,25.02804,-0.000168,24.021693,-0.0076,1.361
@13,12.0000,24.0
7804.00,7.545737,25.02786,-0.000169,24.021996,-0.0076,1.361
7806.00,7.543957,25.02839,-0.000168,24.021671,-0.0076,1.361
7808.00,7.536572,25.02778,-0.000168,24.022063,-0.0076,1.361
7810.00,7.529060,25.02752,-0.000167,24.022293,-0.0076,1.359
7812.00,7.524314,25.02783,-0.000166,24.022001,-0.0076,1.360
7814.00,7.522977,25.02790,-0.000167,24.021907,-0.0076,1.360
7816.00,7.523950,25.02772,-0.000166,24.022666,-0.0075,1.361
7818.00,7.525380,25.02817,-0.000167,24.022342,-0.0076,1.362
7820.00,7.526538,25.02878,-0.000169,24.021765,-0.0076,1.362
7822.00,7.527880,25.02827,-0.000169,24.021829,-0.0076,1.362
7824.00,7.529964,25.02823,-0.000169,24.022453,-0.0076,1.363
7826.00,7.531649,25.02833,-0.000170,24.022086,-0.0075,1.362
7828.00,7.532682,25.02772,-0.000168,24.021787,-0.0075,1.362
7830.00,7.536778,25.02611,-0.000169,24.022184,-0.0076,1.363
7832.00,7.545273,25.02678,-0.000171,24.022342,-0.0076,1.364
7834.00,7.554727,25.02710,-0.000170,24.021436,-0.0076,1.363
7836.00,7.561267,25.02593,-0.000169,24.021515,-0.0076,1.363
7838.00,7.563399,25.02663,-0.000170,24.022313,-0.0075,1.362
7840.00,7.563832,25.02705,-0.000169,24.021891,-0.0076,1.362
7842.00,7.562948,25.02659,-0.000168,24.021872,-0.0076,1.362
7844.00,7.561747,25.02683,-0.000168,24.022041,-0.0075,1.361
7846.00,7.560383,25.02599,-0.000168,24.021602,-0.0076,1.361
7848.00,7.559166,25.02619,-0.000168,24.021818,-0.0076,1.362
7850.00,7.558854,25.02734,-0.000169,24.021805,-0.0075,1.361
7852.00,7.557805,25.02676,-0.000167,24.021838,-0.0075,1.361
7854.00,7.556618,25.02615,-0.000167,24.021764,-0.0076,1.361
7856.00,7.555529,25.02634,-0.000168,24.022146,-0.0076,1.361
7858.00,7.554282,25.02663,-0.000168,24.021862,-0.0076,1.361
7860.00,7.554209,25.02630,-0.000167,24.022065,-0.0076,1.361
7862.00,7.553016,25.02643,-0.000166,24.022393,-0.0076,1.361
7864.00,7.552019,25.02722,-0.000167,24.021976,-0.0076,1.361
7866.00,7.551124,25.02734,-0.000167,24.021736,-0.0076,1.361
7868.00,7.551059,25.02739,-0.000169,24.021243,-0.0076,1.362
7870.00,7.551087,25.02727,-0.000169,24.021515,-0.0076,1.361
7872.00,7.550595,25.02791,-0.000169,24.021350,-0.0076,1.361
7874.00,7.550631,25.02784,-0.000168,24.021738,-0.0076,1.361
7876.00,7.550895,25.02720,-0.000168,24.021414,-0.0076,1.361
7878.00,7.550967,25.02608,-0.000167,24.021813,-0.0076,1.361
7880.00,7.550904,25.02680,-0.000168,24.021519,-0.0076,1.361
7882.00,7.549970,25.02690,-0.000169,24.021677,-0.0076,1.361
7884.00,7.549619,25.02721,-0.000168,24.021914,-0.0076,1.361
7886.00,7.549426,25.02736,-0.000169,24.021499,-0.0076,1.361
7888.00,7.550037,25.02699,-0.000168,24.021133,-0.0076,1.361
7890.00,7.549723,25.02776,-0.000168,24.021880,-0.0076,1.361
7892.00,7.549494,25.02761,-0.000169,24.021954,-0.0076,1.361
7894.00,7.549419,25.02818,-0.000170,24.021635,-0.0076,1.361
7896.00,7.549118,25.02821,-0.000170,24.021278,-0.0076,1.361
7898.00,7.548549,25.02741,-0.000169,24.021397,-0.0076,1.361
7900.00,7.548598,25.02787,-0.000169,24.021785,-0.0076,1.361
7902.00,7.548609,25.02875,-0.000168,24.021898,-0.0076,1.360
7904.00,7.548155,25.02879,-0.000168,24.022048,-0.0076,1.361
7906.00,7.547903,25.02794,-0.000169,24.021988,-0.0076,1.361
7908.00,7.547030,25.02808,-0.000169,24.022237,-0.0076,1.361
7910.00,7.546977,25.02806,-0.000169,24.021688,-0.0076,1.362
7912.00,7.547606,25.02871,-0.000169,24.021408,-0.0076,1.361
7914.00,7.547842,25.02843,-0.000169,24.021432,-0.0076,1.360
7916.00,7.547360,25.02815,-0.000167,24.021793,-0.0076,1.361
7918.00,7.547594,25.02784,-0.000168,24.021825,-0.0076,1.361
7920.00,7.548144,25.02789,-0.000169,24.021909,-0.0076,1.361
7922.00,7.548328,25.02872,-0.000169,24.021483,-0.0076,1.361
7924.00,7.547661,25.02858,-0.000169,24.021142,-0.0076,1.361
7926.00,7.547635,25.02835,-0.000169,24.020362,-0.0076,1.362
7928.00,7.548277,25.02855,-0.000169,24.020058,-0.0076,1.362
7930.00,7.548191,25.02775,-0.000170,24.021677,-0.0076,1.361
7932.00,7.548249,25.02783,-0.000169,24.021619,-0.0076,1.361
7934.00,7.547798,25.02704,-0.000169,24.021479,-0.0075,1.361
7936.00,7.548338,25.02798,-0.000168,24.022202,-0.0076,1.361
7938.00,7.549020,25.02818,-0.000168,24.021539,-0.0076,1.361
7940.00,7.548122,25.02804,-0.000169,24.021865,-0.0076,1.361
7942.00,7.548076,25.02861,-0.000169,24.021903,-0.0076,1.361
7944.00,7.549022,25.02866,-0.000168,24.021378,-0.0076,1.362
7946.00,7.548744,25.02887,-0.000168,24.021929,-0.0076,1.362
7948.00,7.548052,25.02883,-0.000168,24.022202,-0.0076,1.361
7950.00,7.548549,25.02839,-0.000169,24.022427,-0.0076,1.360
7952.00,7.549116,25.02890,-0.000168,24.021852,-0.0076,1.361
7954.00,7.548572,25.02883,-0.000168,24.021187,-0.0076,1.361
7956.00,7.547612,25.02881,-0.000169,24.021468,-0.0076,1.361
7958.00,7.547852,25.02856,-0.000168,24.021932,-0.0076,1.361
7960.00,7.548539,25.02792,-0.000169,24.021387,-0.0076,1.361
7962.00,7.548582,25.02726,-0.000168,24.022271,-0.0076,1.361
7964.00,7.547747,25.02685,-0.000168,24.021918,-0.0075,1.361
7966.00,7.547712,25.02666,-0.000168,24.021987,-0.0075,1.361
7968.00,7.547175,25.02744,-0.000168,24.022327,-0.0076,1.361
7970.00,7.547633,25.02716,-0.000169,24.022088,-0.0076,1.361
7972.00,7.547848,25.02809,-0.000169,24.021608,-0.0076,1.362
7974.00,7.548011,25.02849,-0.000168,24.022012,-0.0076,1.361
7976.00,7.548337,25.02829,-0.000168,24.022364,-0.0076,1.361
7978.00,7.548058,25.02841,-0.000168,24.021350,-0.0076,1.360
7980.00,7.548217,25.02824,-0.000168,24.022396,-0.0076,1.361
7982.00,7.548375,25.02823,-0.000169,24.021929,-0.0076,1.361
7984.00,7.547970,25.02803,-0.000168,24.021338,-0.0076,1.361
7986.00,7.548484,25.02856,-0.000168,24.021330,-0.0076,1.361
7988.00,7.547975,25.02848,-0.000169,24.022199,-0.0075,1.361
7990.00,7.547468,25.02857,-0.000169,24.022215,-0.0076,1.361
7992.00,7.548315,25.02908,-0.000170,24.021296,-0.0076,1.362
7994.00,7.548222,25.02824,-0.000170,24.022278,-0.0075,1.362
7996.00,7.547515,25.02865,-0.000170,24.021649,-0.0076,1.361
7998.00,7.547133,25.02856,-0.000169,24.021142,-0.0076,1.361
8000.00,7.547317,25.02814,-0.000169,24.021798,-0.0076,1.361
8002.00,7.547539,25.02864,-0.000169,24.021996,-0.0076,1.361
8004.00,7.548350,25.02863,-0.000169,24.021883,-0.0076,1.361
8006.00,7.549494,25.02928,-0.000168,24.021843,-0.0076,1.362
8008.00,7.549351,25.02928,-0.000168,24.021626,-0.0076,1.361
8010.00,7.549270,25.02877,-0.000168,24.022204,-0.0076,1.361
8012.00,7.548871,25.02925,-0.000168,24.022576,-0.0076,1.361
8014.00,7.548794,25.02883,-0.000168,24.022124,-0.0076,1.361
8016.00,7.548933,25.02962,-0.000169,24.022255,-0.0075,1.362
8018.00,7.548031,25.02908,-0.000169,24.021184,-0.0075,1.361
8020.00,7.547278,25.02894,-0.000169,24.021390,-0.0076,1.361
8022.00,7.548106,25.02860,-0.000169,24.022001,-0.0075,1.361
8024.00,7.548089,25.02826,-0.000169,24.022007,-0.0076,1.361
8026.00,7.547618,25.02886,-0.000169,24.021570,-0.0076,1.361
8028.00,7.546756,25.02899,-0.000168,24.022338,-0.0076,1.361
8030.00,7.547093,25.02977,-0.000169,24.022054,-0.0076,1.361
8032.00,7.547101,25.02911,-0.000169,24.021856,-0.0076,1.361
8034.00,7.547084,25.02897,-0.000169,24.022536,-0.0075,1.362
8036.00,7.547720,25.02884,-0.000169,24.021896,-0.0076,1.362
8038.00,7.547222,25.02866,-0.000169,24.021060,-0.0075,1.361
8040.00,7.548112,25.02837,-0.000170,24.022172,-0.0076,1.362
8042.00,7.548492,25.02890,-0.000170,24.022162,-0.0076,1.361
8044.00,7.549073,25.02934,-0.000169,24.021178,-0.0076,1.361
8046.00,7.548542,25.02868,-0.000169,24.021535,-0.0076,1.361
8048.00,7.548507,25.02813,-0.000168,24.021492,-0.0076,1.361
8050.00,7.548112,25.02821,-0.000169,24.021689,-0.0076,1.361
8052.00,7.549377,25.02817,-0.000167,24.022220,-0.0076,1.361
8054.00,7.549119,25.02896,-0.000167,24.022099,-0.0076,1.361
8056.00,7.548947,25.02875,-0.000168,24.021387,-0.0076,1.362
8058.00,7.548879,25.02830,-0.000167,24.021051,-0.0076,1.362
8060.00,7.548922,25.02855,-0.000168,24.021862,-0.0076,1.361
8062.00,7.548628,25.02803,-0.000169,24.021457,-0.0076,1.361
8064.00,7.548350,25.02810,-0.000169,24.021970,-0.0076,1.361
8066.00,7.548044,25.02838,-0.000170,24.021927,-0.0076,1.361
8068.00,7.547630,25.02932,-0.000169,24.021851,-0.0075,1.362
8070.00,7.547418,25.02917,-0.000169,24.021744,-0.0076,1.361
8072.00,7.547289,25.02828,-0.000169,24.021481,-0.0076,1.361
8074.00,7.547722,25.02828,-0.000169,24.022014,-0.0076,1.361
8076.00,7.547690,25.02874,-0.000169,24.021477,-0.0076,1.361
8078.00,7.547011,25.02823,-0.000168,24.021485,-0.0076,1.361
8080.00,7.547211,25.02885,-0.000168,24.021066,-0.0076,1.362
8082.00,7.547589,25.02875,-0.000169,24.021628,-0.0076,1.361
8084.00,7.548148,25.02916,-0.000169,24.021773,-0.0075,1.361
8086.00,7.547265,25.02931,-0.000168,24.021785,-0.0075,1.361
8088.00,7.547295,25.02965,-0.000169,24.021590,-0.0075,1.362
8090.00,7.547575,25.02959,-0.000169,24.021488,-0.0076,1.362
8092.00,7.547685,25.02917,-0.000168,24.021678,-0.0076,1.361
8094.00,7.547748,25.02943,-0.000169,24.022293,-0.0075,1.361
8096.00,7.548299,25.02934,-0.000168,24.021950,-0.0076,1.361
8098.00,7.547254,25.02912,-0.000168,24.021078,-0.0076,1.361
8100.00,7.546833,25.02956,-0.000169,24.021617,-0.0076,1.361
8102.00,7.547168,25.02823,-0.000169,24.021624,-0.0076,1.361
8104.00,7.546881,25.02821,-0.000168,24.021407,-0.0076,1.361
8106.00,7.547034,25.02860,-0.000168,24.021932,-0.0076,1.361
8108.00,7.547247,25.02872,-0.000170,24.021483,-0.0076,1.361
8110.00,7.547198,25.02845,-0.000169,24.022045,-0.0076,1.361
8112.00,7.546303,25.02843,-0.000170,24.022307,-0.0076,1.362
8114.00,7.547040,25.02826,-0.000170,24.021921,-0.0076,1.362
8116.00,7.547641,25.02794,-0.000170,24.021976,-0.0076,1.362
8118.00,7.547230,25.02783,-0.000169,24.021898,-0.0076,1.361
8120.00,7.547330,25.02820,-0.000169,24.021443,-0.0076,1.362
8122.00,7.546854,25.02810,-0.000168,24.021622,-0.0076,1.361
8124.00,7.546414,25.02713,-0.000169,24.021630,-0.0076,1.361
8126.00,7.546681,25.02731,-0.000169,24.021731,-0.0076,1.361
8128.00,7.546919,25.02804,-0.000169,24.021655,-0.0075,1.361
8130.00,7.547348,25.02739,-0.000168,24.021655,-0.0076,1.361
8132.00,7.547246,25.02646,-0.000169,24.021506,-0.0076,1.362
8134.00,7.547308,25.02756,-0.000169,24.021354,-0.0076,1.361
8136.00,7.547638,25.02814,-0.000170,24.021209,-0.0076,1.362
8138.00,7.547633,25.02732,-0.000171,24.021624,-0.0076,1.362
8140.00,7.547864,25.02755,-0.000170,24.021530,-0.0076,1.362
8142.00,7.547650,25.02758,-0.000171,24.021443,-0.0076,1.362
8144.00,7.547960,25.02753,-0.000170,24.021593,-0.0076,1.362
8146.00,7.547673,25.02802,-0.000169,24.021349,-0.0076,1.361
8148.00,7.547761,25.02817,-0.000170,24.021599,-0.0076,1.361
8150.00,7.548369,25.02814,-0.000169,24.021794,-0.0076,1.361
8152.00,7.548677,25.02700,-0.000169,24.021798,-0.0076,1.361
8154.00,7.548915,25.02687,-0.000169,24.021617,-0.0076,1.362
8156.00,7.548507,25.02721,-0.000169,24.021678,-0.0076,1.362
8158.00,7.547752,25.02719,-0.000170,24.021189,-0.0076,1.361
8160.00,7.547599,25.02655,-0.000170,24.021385,-0.0076,1.361
8162.00,7.547086,25.02614,-0.000169,24.021586,-0.0076,1.361
8164.00,7.546361,25.02609,-0.000170,24.021776,-0.0076,1.362
8166.00,7.546819,25.02658,-0.000168,24.021020,-0.0076,1.361
8168.00,7.546616,25.02623,-0.000168,24.021541,-0.0076,1.361
8170.00,7.546846,25.02646,-0.000169,24.021856,-0.0076,1.362
8172.00,7.547252,25.02578,-0.000169,24.021891,-0.0076,1.362
8174.00,7.547323,25.02606,-0.000169,24.021883,-0.0076,1.362
8176.00,7.546798,25.02552,-0.000169,24.020877,-0.0076,1.361
8178.00,7.547222,25.02578,-0.000168,24.022010,-0.0076,1.362
8180.00,7.547516,25.02564,-0.000168,24.021461,-0.0076,1.361
8182.00,7.547427,25.02539,-0.000170,24.021434,-0.0076,1.361
8184.00,7.547016,25.02589,-0.000170,24.021185,-0.0076,1.361
8186.00,7.545852,25.02591,-0.000169,24.021932,-0.0076,1.362
8188.00,7.545555,25.02617,-0.000169,24.021717,-0.0076,1.362
8190.00,7.546217,25.02613,-0.000169,24.021669,-0.0076,1.362
8192.00,7.546731,25.02600,-0.000169,24.021744,-0.0076,1.361
8194.00,7.546940,25.02672,-0.000168,24.021805,-0.0076,1.362
8196.00,7.546482,25.02620,-0.000168,24.022213,-0.0076,1.361
8198.00,7.546683,25.02615,-0.000170,24.021510,-0.0076,1.362
8200.00,7.546807,25.02622,-0.000170,24.021736,-0.0076,1.362
8202.00,7.546356,25.02542,-0.000169,24.021930,-0.0076,1.362
8204.00,7.546684,25.02612,-0.000169,24.021889,-0.0076,1.361
8206.00,7.547356,25.02606,-0.000170,24.021330,-0.0076,1.362
8208.00,7.546901,25.02544,-0.000168,24.021379,-0.0076,1.362
8210.00,7.547573,25.02552,-0.000168,24.021785,-0.0076,1.362
8212.00,7.547901,25.02538,-0.000170,24.021225,-0.0076,1.362
8214.00,7.548097,25.02516,-0.000170,24.021155,-0.0076,1.362
8216.00,7.547961,25.02554,-0.000170,24.021249,-0.0076,1.361
8218.00,7.546884,25.02629,-0.000169,24.021470,-0.0076,1.362
8220.00,7.545979,25.02651,-0.000170,24.021577,-0.0076,1.361
8222.00,7.545667,25.02595,-0.000170,24.021252,-0.0076,1.362
8224.00,7.546414,25.02619,-0.000169,24.021236,-0.0076,1.362
8226.00,7.547408,25.02646,-0.000169,24.021167,-0.0076,1.362
8228.00,7.548190,25.02710,-0.000170,24.021789,-0.0077,1.362
8230.00,7.547910,25.02686,-0.000169,24.021292,-0.0076,1.362
8232.00,7.546644,25.02702,-0.000168,24.021680,-0.0076,1.361
8234.00,7.547058,25.02720,-0.000170,24.022088,-0.0076,1.362
8236.00,7.547133,25.02743,-0.000169,24.022280,-0.0076,1.362
8238.00,7.547133,25.02784,-0.000169,24.022008,-0.0076,1.362
8240.00,7.546960,25.02721,-0.000169,24.021854,-0.0076,1.361
8242.00,7.547005,25.02799,-0.000170,24.021539,-0.0076,1.362
8244.00,7.547595,25.02761,-0.000170,24.021452,-0.0076,1.362
8246.00,7.548178,25.02748,-0.000170,24.021829,-0.0076,1.362
8248.00,7.547738,25.02806,-0.000169,24.021932,-0.0076,1.362
8250.00,7.547114,25.02795,-0.000170,24.021515,-0.0076,1.362
8252.00,7.547094,25.02859,-0.000170,24.021189,-0.0076,1.362
8254.00,7.547083,25.02891,-0.000170,24.021642,-0.0077,1.361
8256.00,7.546646,25.02913,-0.000169,24.021095,-0.0076,1.362
8258.00,7.546335,25.02841,-0.000168,24.021461,-0.0076,1.361
8260.00,7.546993,25.02814,-0.000170,24.021334,-0.0076,1.361
8262.00,7.547161,25.02848,-0.000170,24.022148,-0.0076,1.361
8264.00,7.546630,25.02844,-0.000169,24.021265,-0.0076,1.362
8266.00,7.546779,25.02807,-0.000170,24.021648,-0.0076,1.362
8268.00,7.547171,25.02864,-0.000169,24.021267,-0.0076,1.361
8270.00,7.547601,25.02926,-0.000169,24.021784,-0.0075,1.361
8272.00,7.547865,25.02855,-0.000168,24.021833,-0.0076,1.362
8274.00,7.546987,25.02806,-0.000169,24.021675,-0.0076,1.362
8276.00,7.547281,25.02904,-0.000170,24.022324,-0.0076,1.362
8278.00,7.547741,25.02866,-0.000169,24.021374,-0.0076,1.362
8280.00,7.547859,25.02813,-0.000169,24.020988,-0.0076,1.361
8282.00,7.547718,25.02835,-0.000170,24.021142,-0.0076,1.362
8284.00,7.546949,25.02888,-0.000169,24.021769,-0.0076,1.362
8286.00,7.547090,25.02934,-0.000168,24.021865,-0.0076,1.362
8288.00,7.547078,25.02851,-0.000169,24.021401,-0.0076,1.361
8290.00,7.547073,25.02862,-0.000169,24.021379,-0.0076,1.361
8292.00,7.547339,25.02876,-0.000168,24.021626,-0.0076,1.361
8294.00,7.547987,25.02917,-0.000169,24.021979,-0.0076,1.362
8296.00,7.547810,25.02859,-0.000169,24.021031,-0.0076,1.362
8298.00,7.547728,25.02806,-0.000169,24.021276,-0.0076,1.362
8300.00,7.547338,25.02849,-0.000169,24.021399,-0.0076,1.362
8302.00,7.547620,25.02789,-0.000169,24.021470,-0.0076,1.362
8304.00,7.547694,25.02768,-0.000170,24.021356,-0.0076,1.362
8306.00,7.547425,25.02803,-0.000169,24.020761,-0.0076,1.361
8308.00,7.546988,25.02773,-0.000169,24.021573,-0.0076,1.361
8310.00,7.547160,25.02872,-0.000168,24.021733,-0.0076,1.361
8312.00,7.547540,25.02873,-0.000169,24.021332,-0.0076,1.362
8314.00,7.547219,25.02869,-0.000170,24.021147,-0.0076,1.361
8316.00,7.546747,25.02835,-0.000169,24.021407,-0.0076,1.361
8318.00,7.546378,25.02791,-0.000169,24.021490,-0.0076,1.361
8320.00,7.546953,25.02752,-0.000168,24.021637,-0.0076,1.362
8322.00,7.547361,25.02757,-0.000170,24.021546,-0.0076,1.362
8324.00,7.547516,25.02798,-0.000170,24.020894,-0.0076,1.362
8326.00,7.547493,25.02780,-0.000171,24.022152,-0.0076,1.362
8328.00,7.547483,25.02801,-0.000171,24.022393,-0.0076,1.362
8330.00,7.547480,25.02862,-0.000169,24.021566,-0.0076,1.361
8332.00,7.547350,25.02864,-0.000169,24.021820,-0.0076,1.361
8334.00,7.547370,25.02810,-0.000170,24.021204,-0.0076,1.362
8336.00,7.547275,25.02780,-0.000170,24.020845,-0.0076,1.362
8338.00,7.547467,25.02842,-0.000170,24.020874,-0.0076,1.361
8340.00,7.547463,25.02886,-0.000170,24.021477,-0.0076,1.362
8342.00,7.547492,25.02882,-0.000169,24.021932,-0.0076,1.362
8344.00,7.547951,25.02938,-0.000169,24.022034,-0.0076,1.362
8346.00,7.547616,25.02973,-0.000168,24.021410,-0.0076,1.361
8348.00,7.548088,25.02975,-0.000169,24.022037,-0.0076,1.362
8350.00,7.547872,25.02956,-0.000168,24.021057,-0.0076,1.362
8352.00,7.547218,25.02940,-0.000169,24.021840,-0.0076,1.362
8354.00,7.547110,25.02872,-0.000169,24.021544,-0.0077,1.362
8356.00,7.547715,25.02914,-0.000170,24.020986,-0.0076,1.361
8358.00,7.547954,25.02872,-0.000169,24.021514,-0.0076,1.361
8360.00,7.547735,25.02867,-0.000170,24.021693,-0.0077,1.361
8362.00,7.547798,25.02871,-0.000168,24.021274,-0.0076,1.361
8364.00,7.548691,25.02919,-0.000170,24.021088,-0.0076,1.361
8366.00,7.548486,25.02833,-0.000170,24.020613,-0.0076,1.361
8368.00,7.547959,25.02772,-0.000170,24.021176,-0.0076,1.362
8370.00,7.547182,25.02681,-0.000170,24.021020,-0.0076,1.362
8372.00,7.548161,25.02756,-0.000171,24.021711,-0.0076,1.362
8374.00,7.548429,25.02739,-0.000170,24.021628,-0.0076,1.362
8376.00,7.548822,25.02791,-0.000169,24.021626,-0.0076,1.361
8378.00,7.548123,25.02844,-0.000170,24.020830,-0.0076,1.361
8380.00,7.547416,25.02838,-0.000168,24.021446,-0.0076,1.361
8382.00,7.548122,25.02835,-0.000169,24.021078,-0.0076,1.362
8384.00,7.547717,25.02844,-0.000171,24.021394,-0.0076,1.362
8386.00,7.548080,25.02846,-0.000170,24.021191,-0.0076,1.361
8388.00,7.547685,25.02899,-0.000169,24.021856,-0.0076,1.361
8390.00,7.547235,25.02854,-0.000169,24.020817,-0.0077,1.361
8392.00,7.547844,25.02915,-0.000170,24.021392,-0.0076,1.362
8394.00,7.548019,25.02858,-0.000170,24.020812,-0.0076,1.362
8396.00,7.548657,25.02943,-0.000169,24.021271,-0.0076,1.361
8398.00,7.548773,25.02976,-0.000168,24.021874,-0.0076,1.361
8400.00,7.548335,25.02884,-0.000170,24.021526,-0.0076,1.361
8402.00,7.548081,25.02892,-0.000169,24.021147,-0.0076,1.362
@14,12.0000,24.0
8404.00,7.547968,25.02950,-0.000169,24.021158,-0.0077,1.361
8406.00,7.546052,25.02927,-0.000170,24.021635,-0.0076,1.362
8408.00,7.539072,25.02924,-0.000170,24.021994,-0.0076,1.361
8410.00,7.531257,25.02892,-0.000169,24.021680,-0.0076,1.360
8412.00,7.525777,25.03005,-0.000168,24.022028,-0.0076,1.360
8414.00,7.523166,25.02952,-0.000168,24.021740,-0.0077,1.361
8416.00,7.523916,25.02968,-0.000169,24.021668,-0.0076,1.362
8418.00,7.526018,25.02995,-0.000171,24.021697,-0.0076,1.362
8420.00,7.528247,25.02972,-0.000170,24.021586,-0.0076,1.362
8422.00,7.529850,25.02922,-0.000170,24.020982,-0.0077,1.363
8424.00,7.530742,25.02941,-0.000171,24.021425,-0.0076,1.362
8426.00,7.532564,25.02936,-0.000171,24.021557,-0.0076,1.363
8428.00,7.535008,25.02982,-0.000171,24.020386,-0.0076,1.363
8430.00,7.538410,25.02995,-0.000171,24.021628,-0.0076,1.363
8432.00,7.546679,25.02979,-0.000171,24.021543,-0.0076,1.363
8434.00,7.554962,25.02988,-0.000172,24.021267,-0.0076,1.364
8436.00,7.560747,25.02978,-0.000171,24.021004,-0.0076,1.364
8438.00,7.564646,25.02934,-0.000171,24.021341,-0.0076,1.363
8440.00,7.565257,25.02949,-0.000170,24.021064,-0.0076,1.363
8442.00,7.564710,25.02953,-0.000169,24.020850,-0.0076,1.363
8444.00,7.563515,25.02987,-0.000170,24.021553,-0.0076,1.362
8446.00,7.562100,25.02941,-0.000169,24.021245,-0.0077,1.362
8448.00,7.561392,25.02987,-0.000168,24.021504,-0.0076,1.362
8450.00,7.560609,25.03020,-0.000168,24.021408,-0.0076,1.362
8452.00,7.560309,25.02977,-0.000169,24.020529,-0.0076,1.362
8454.00,7.559034,25.03034,-0.000169,24.021740,-0.0076,1.362
8456.00,7.557925,25.03075,-0.000168,24.021657,-0.0076,1.361
8458.00,7.557362,25.03002,-0.000168,24.021209,-0.0076,1.361
8460.00,7.556267,25.03043,-0.000170,24.021787,-0.0076,1.362
8462.00,7.555244,25.03109,-0.000170,24.021122,-0.0076,1.362
8464.00,7.554658,25.03171,-0.000169,24.021378,-0.0076,1.362
8466.00,7.554193,25.03062,-0.000169,24.021649,-0.0076,1.361
8468.00,7.553811,25.02996,-0.000169,24.021619,-0.0076,1.362
8470.00,7.553236,25.02967,-0.000169,24.021100,-0.0076,1.361
8472.00,7.552738,25.02928,-0.000168,24.021514,-0.0077,1.361
8474.00,7.551900,25.02910,-0.000168,24.021521,-0.0077,1.362
8476.00,7.552074,25.02892,-0.000169,24.021198,-0.0077,1.361
8478.00,7.551984,25.02830,-0.000168,24.021339,-0.0076,1.361
8480.00,7.551976,25.02811,-0.000169,24.020928,-0.0077,1.362
8482.00,7.551583,25.02806,-0.000169,24.020913,-0.0076,1.362
8484.00,7.550894,25.02777,-0.000170,24.020700,-0.0076,1.362
8486.00,7.550403,25.02727,-0.000171,24.021104,-0.0076,1.362
8488.00,7.549995,25.02830,-0.000169,24.021365,-0.0076,1.362
8490.00,7.550642,25.02808,-0.000169,24.021582,-0.0076,1.361
8492.00,7.551155,25.02781,-0.000170,24.021162,-0.0076,1.362
8494.00,7.550272,25.02770,-0.000170,24.021189,-0.0076,1.361
8496.00,7.549442,25.02826,-0.000170,24.021816,-0.0076,1.362
8498.00,7.549789,25.02844,-0.000170,24.021439,-0.0076,1.361
8500.00,7.550070,25.02820,-0.000169,24.021871,-0.0077,1.361
8502.00,7.550295,25.02826,-0.000168,24.021207,-0.0076,1.361
8504.00,7.550080,25.02762,-0.000168,24.020982,-0.0076,1.361
8506.00,7.549993,25.02888,-0.000168,24.021486,-0.0076,1.361
8508.00,7.549871,25.02865,-0.000169,24.020932,-0.0076,1.362
8510.00,7.550574,25.02806,-0.000170,24.020946,-0.0076,1.362
8512.00,7.550930,25.02805,-0.000171,24.020732,-0.0076,1.362
8514.00,7.550619,25.02758,-0.000170,24.021118,-0.0076,1.362
8516.00,7.549871,25.02780,-0.000169,24.021026,-0.0076,1.361
8518.00,7.549886,25.02830,-0.000168,24.021615,-0.0077,1.361
8520.00,7.549703,25.02844,-0.000170,24.021385,-0.0076,1.361
8522.00,7.550003,25.02808,-0.000169,24.021506,-0.0076,1.361
8524.00,7.550418,25.02832,-0.000169,24.021312,-0.0076,1.361
8526.00,7.550875,25.02807,-0.000168,24.021664,-0.0076,1.362
8528.00,7.550810,25.02909,-0.000168,24.021619,-0.0076,1.362
8530.00,7.549855,25.02865,-0.000169,24.021624,-0.0076,1.362
8532.00,7.550989,25.02902,-0.000168,24.021251,-0.0076,1.361
8534.00,7.550609,25.02849,-0.000169,24.021325,-0.0076,1.361
8536.00,7.550360,25.02898,-0.000170,24.020986,-0.0076,1.362
8538.00,7.550509,25.02909,-0.000170,24.021358,-0.0076,1.362
8540.00,7.550630,25.02880,-0.000169,24.021055,-0.0076,1.361
8542.00,7.549323,25.02878,-0.000169,24.021010,-0.0076,1.362
8544.00,7.548742,25.02914,-0.000168,24.021184,-0.0076,1.362
8546.00,7.549120,25.02853,-0.000168,24.021644,-0.0076,1.362
8548.00,7.550204,25.02781,-0.000169,24.021584,-0.0076,1.361
8550.00,7.550672,25.02876,-0.000170,24.021073,-0.0076,1.361
8552.00,7.550801,25.02864,-0.000170,24.020988,-0.0076,1.361
8554.00,7.550968,25.02861,-0.000170,24.020881,-0.0076,1.362
8556.00,7.550285,25.02799,-0.000171,24.021209,-0.0076,1.362
8558.00,7.550127,25.02854,-0.000170,24.021118,-0.0077,1.361
8560.00,7.550325,25.02837,-0.000170,24.021022,-0.0076,1.361
8562.00,7.549198,25.02794,-0.000170,24.021301,-0.0076,1.361
8564.00,7.549294,25.02890,-0.000170,24.021381,-0.0076,1.362
8566.00,7.549531,25.02863,-0.000170,24.021417,-0.0077,1.362
8568.00,7.550889,25.02875,-0.000169,24.021251,-0.0076,1.361
8570.00,7.550916,25.02794,-0.000169,24.021620,-0.0076,1.361
8572.00,7.550117,25.02799,-0.000168,24.021693,-0.0076,1.361
8574.00,7.550939,25.02785,-0.000169,24.021207,-0.0077,1.361
8576.00,7.551153,25.02830,-0.000169,24.021436,-0.0076,1.361
8578.00,7.550667,25.02817,-0.000170,24.020816,-0.0076,1.362
8580.00,7.549592,25.02858,-0.000169,24.021408,-0.0076,1.361
8582.00,7.548732,25.02835,-0.000170,24.020826,-0.0076,1.361
8584.00,7.548920,25.02839,-0.000170,24.021472,-0.0076,1.362
8586.00,7.549512,25.02840,-0.000170,24.020975,-0.0076,1.362
8588.00,7.550085,25.02839,-0.000170,24.021423,-0.0076,1.361
8590.00,7.550897,25.02788,-0.000170,24.021276,-0.0076,1.362
8592.00,7.550191,25.02780,-0.000170,24.021385,-0.0076,1.361
8594.00,7.550219,25.02822,-0.000169,24.021455,-0.0076,1.361
8596.00,7.550497,25.02798,-0.000170,24.021019,-0.0076,1.362
8598.00,7.550860,25.02805,-0.000169,24.020839,-0.0076,1.361
8600.00,7.551274,25.02793,-0.000169,24.021753,-0.0076,1.361
8602.00,7.551240,25.02746,-0.000170,24.021590,-0.0076,1.362
8604.00,7.550873,25.02724,-0.000169,24.021394,-0.0076,1.362
8606.00,7.549940,25.02736,-0.000170,24.021149,-0.0076,1.361
8608.00,7.550255,25.02671,-0.000168,24.021419,-0.0076,1.361
8610.00,7.551296,25.02620,-0.000169,24.021459,-0.0076,1.362
8612.00,7.551069,25.02758,-0.000170,24.021280,-0.0076,1.362
8614.00,7.551099,25.02818,-0.000170,24.020691,-0.0076,1.361
8616.00,7.550987,25.02783,-0.000170,24.021131,-0.0076,1.361
8618.00,7.550380,25.02714,-0.000170,24.020419,-0.0076,1.362
8620.00,7.549907,25.02780,-0.000171,24.020884,-0.0076,1.361
8622.00,7.549280,25.02801,-0.000170,24.020939,-0.0076,1.361
8624.00,7.548986,25.02765,-0.000169,24.021669,-0.0076,1.362
8626.00,7.549972,25.02804,-0.000169,24.021666,-0.0076,1.361
8628.00,7.550207,25.02775,-0.000168,24.021836,-0.0076,1.362
8630.00,7.549191,25.02824,-0.000169,24.021762,-0.0076,1.362
8632.00,7.548551,25.02850,-0.000169,24.021775,-0.0076,1.361
8634.00,7.548609,25.02812,-0.000170,24.021198,-0.0076,1.362
8636.00,7.549160,25.02832,-0.000171,24.020964,-0.0076,1.362
8638.00,7.549257,25.02835,-0.000170,24.022164,-0.0076,1.361
8640.00,7.548779,25.02803,-0.000171,24.021584,-0.0076,1.361
8642.00,7.549181,25.02784,-0.000170,24.021466,-0.0077,1.362
8644.00,7.548846,25.02751,-0.000171,24.021814,-0.0076,1.362
8646.00,7.548588,25.02714,-0.000170,24.022025,-0.0076,1.361
8648.00,7.548572,25.02736,-0.000169,24.021597,-0.0076,1.362
8650.00,7.549128,25.02739,-0.000169,24.021412,-0.0076,1.362
8652.00,7.549524,25.02712,-0.000169,24.021205,-0.0076,1.361
8654.00,7.549958,25.02695,-0.000169,24.021153,-0.0076,1.361
8656.00,7.550327,25.02691,-0.000169,24.020669,-0.0076,1.361
8658.00,7.550462,25.02729,-0.000169,24.021320,-0.0076,1.361
8660.00,7.550090,25.02718,-0.000169,24.021370,-0.0076,1.362
8662.00,7.550545,25.02732,-0.000169,24.021477,-0.0076,1.361
8664.00,7.550339,25.02782,-0.000169,24.021006,-0.0077,1.362
8666.00,7.550333,25.02856,-0.000171,24.021011,-0.0077,1.362
8668.00,7.550762,25.02845,-0.000169,24.021441,-0.0077,1.362
8670.00,7.550708,25.02797,-0.000169,24.021205,-0.0076,1.361
8672.00,7.551246,25.02791,-0.000170,24.021940,-0.0076,1.361
8674.00,7.551151,25.02794,-0.000169,24.021040,-0.0076,1.362
8676.00,7.551206,25.02903,-0.000169,24.020879,-0.0076,1.361
8678.00,7.550781,25.02903,-0.000168,24.020578,-0.0076,1.361
8680.00,7.550491,25.02854,-0.000169,24.021071,-0.0076,1.362
8682.00,7.550852,25.02833,-0.000170,24.021419,-0.0076,1.361
8684.00,7.550218,25.02836,-0.000169,24.021278,-0.0076,1.361
8686.00,7.549552,25.02864,-0.000168,24.021686,-0.0076,1.362
8688.00,7.548908,25.02855,-0.000169,24.021184,-0.0076,1.362
8690.00,7.549501,25.02808,-0.000169,24.020942,-0.0076,1.361
8692.00,7.550251,25.02830,-0.000169,24.021613,-0.0076,1.362
8694.00,7.550360,25.02784,-0.000168,24.021816,-0.0076,1.362
8696.00,7.549504,25.02813,-0.000168,24.021075,-0.0076,1.361
8698.00,7.549747,25.02871,-0.000169,24.020741,-0.0076,1.361
8700.00,7.550214,25.02894,-0.000169,24.021093,-0.0076,1.362
8702.00,7.549924,25.02874,-0.000168,24.021093,-0.0076,1.361
8704.00,7.550177,25.02813,-0.000168,24.021162,-0.0076,1.361
8706.00,7.549666,25.02847,-0.000168,24.021399,-0.0076,1.361
8708.00,7.549373,25.02784,-0.000168,24.021586,-0.0076,1.362
8710.00,7.549049,25.02805,-0.000169,24.021381,-0.0076,1.361
8712.00,7.549061,25.02786,-0.000170,24.021361,-0.0076,1.361
8714.00,7.550149,25.02773,-0.000169,24.021058,-0.0076,1.361
8716.00,7.550138,25.02849,-0.000170,24.021392,-0.0076,1.362
8718.00,7.550004,25.02902,-0.000169,24.021343,-0.0076,1.362
8720.00,7.550133,25.02838,-0.000169,24.021115,-0.0076,1.361
8722.00,7.549635,25.02801,-0.000169,24.020932,-0.0077,1.361
8724.00,7.549312,25.02802,-0.000170,24.020886,-0.0076,1.361
8726.00,7.549515,25.02780,-0.000170,24.020966,-0.0076,1.362
8728.00,7.549822,25.02788,-0.000170,24.021106,-0.0077,1.362
8730.00,7.550299,25.02829,-0.000170,24.021898,-0.0076,1.361
8732.00,7.550872,25.02878,-0.000169,24.021544,-0.0076,1.362
8734.00,7.551038,25.02890,-0.000169,24.020953,-0.0076,1.362
8736.00,7.550040,25.02936,-0.000169,24.020448,-0.0076,1.361
8738.00,7.550220,25.02838,-0.000169,24.020551,-0.0076,1.361
8740.00,7.550463,25.02913,-0.000169,24.021602,-0.0076,1.361
8742.00,7.550692,25.02872,-0.000169,24.021332,-0.0076,1.362
8744.00,7.550768,25.02795,-0.000169,24.022008,-0.0076,1.362
8746.00,7.551083,25.02750,-0.000169,24.021524,-0.0076,1.362
8748.00,7.551354,25.02827,-0.000168,24.021983,-0.0076,1.361
8750.00,7.550979,25.02933,-0.000167,24.020848,-0.0076,1.361
8752.00,7.550546,25.02918,-0.000169,24.020933,-0.0076,1.362
8754.00,7.550558,25.02895,-0.000169,24.021069,-0.0076,1.362
8756.00,7.549737,25.02890,-0.000170,24.020904,-0.0076,1.361
8758.00,7.549411,25.02889,-0.000170,24.021162,-0.0076,1.361
8760.00,7.549772,25.02785,-0.000168,24.021378,-0.0076,1.361
8762.00,7.550769,25.02746,-0.000169,24.021147,-0.0076,1.361
8764.00,7.550026,25.02818,-0.000169,24.021294,-0.0076,1.362
8766.00,7.549367,25.02786,-0.000169,24.021691,-0.0076,1.361
8768.00,7.548714,25.02788,-0.000168,24.021597,-0.0076,1.361
8770.00,7.549003,25.02814,-0.000169,24.021175,-0.0076,1.362
8772.00,7.549496,25.02846,-0.000169,24.021396,-0.0076,1.362
8774.00,7.549808,25.02860,-0.000170,24.021368,-0.0076,1.362
8776.00,7.549300,25.02863,-0.000171,24.021765,-0.0076,1.362
8778.00,7.549116,25.02840,-0.000171,24.021782,-0.0076,1.362
8780.00,7.549980,25.02785,-0.000169,24.021470,-0.0076,1.361
8782.00,7.550639,25.02755,-0.000169,24.021088,-0.0076,1.361
8784.00,7.550738,25.02775,-0.000168,24.021426,-0.0076,1.361
8786.00,7.550240,25.02827,-0.000169,24.020979,-0.0076,1.361
8788.00,7.550009,25.02766,-0.000168,24.021593,-0.0076,1.361
8790.00,7.550565,25.02785,-0.000169,24.021773,-0.0076,1.362
8792.00,7.550936,25.02823,-0.000169,24.020779,-0.0076,1.362
8794.00,7.550353,25.02813,-0.000170,24.021160,-0.0076,1.361
8796.00,7.549879,25.02817,-0.000169,24.021107,-0.0076,1.361
8798.00,7.549139,25.02857,-0.000168,24.021503,-0.0076,1.361
8800.00,7.550027,25.02826,-0.000170,24.021185,-0.0076,1.361
8802.00,7.549967,25.02766,-0.000168,24.021921,-0.0076,1.361
8804.00,7.549387,25.02812,-0.000168,24.021767,-0.0076,1.362
8806.00,7.549228,25.02820,-0.000169,24.021622,-0.0076,1.361
8808.00,7.549363,25.02797,-0.000169,24.021126,-0.0076,1.362
8810.00,7.549575,25.02786,-0.000169,24.021722,-0.0076,1.362
8812.00,7.549838,25.02709,-0.000170,24.021920,-0.0076,1.361
8814.00,7.550444,25.02744,-0.000169,24.021722,-0.0076,1.362
8816.00,7.550576,25.02841,-0.000169,24.021543,-0.0076,1.362
8818.00,7.550797,25.02831,-0.000169,24.021544,-0.0076,1.361
8820.00,7.549551,25.02860,-0.000169,24.022206,-0.0076,1.361
8822.00,7.549971,25.02861,-0.000170,24.021198,-0.0076,1.362
8824.00,7.550592,25.02798,-0.000170,24.021000,-0.0076,1.362
8826.00,7.551152,25.02865,-0.000169,24.021619,-0.0076,1.362
8828.00,7.550811,25.02889,-0.000169,24.021720,-0.0076,1.361
8830.00,7.550832,25.02860,-0.000170,24.021724,-0.0076,1.361
8832.00,7.549940,25.02834,-0.000170,24.021555,-0.0077,1.362
8834.00,7.549150,25.02792,-0.000169,24.021262,-0.0076,1.361
8836.00,7.549363,25.02808,-0.000168,24.021678,-0.0076,1.361
8838.00,7.550418,25.02801,-0.000168,24.021278,-0.0076,1.362
8840.00,7.551232,25.02802,-0.000169,24.021729,-0.0076,1.361
8842.00,7.550711,25.02810,-0.000169,24.021557,-0.0076,1.361
8844.00,7.550481,25.02869,-0.000170,24.021312,-0.0076,1.362
8846.00,7.549521,25.02834,-0.000170,24.021260,-0.0076,1.362
8848.00,7.549799,25.02795,-0.000169,24.021510,-0.0076,1.361
8850.00,7.550278,25.02758,-0.000168,24.022039,-0.0076,1.361
8852.00,7.550601,25.02807,-0.000168,24.021533,-0.0076,1.362
8854.00,7.550260,25.02761,-0.000169,24.021265,-0.0076,1.361
8856.00,7.550060,25.02861,-0.000168,24.022445,-0.0076,1.362
8858.00,7.550214,25.02939,-0.000169,24.022197,-0.0076,1.362
8860.00,7.549891,25.02951,-0.000169,24.021702,-0.0076,1.361
8862.00,7.550918,25.02959,-0.000167,24.021568,-0.0076,1.361
8864.00,7.550553,25.02978,-0.000168,24.021865,-0.0076,1.361
8866.00,7.549928,25.02963,-0.000168,24.021764,-0.0076,1.361
8868.00,7.549801,25.02935,-0.000170,24.021256,-0.0076,1.361
8870.00,7.549426,25.02948,-0.000170,24.021858,-0.0076,1.362
8872.00,7.549925,25.02987,-0.000169,24.021744,-0.0076,1.362
8874.00,7.550523,25.02952,-0.000169,24.021178,-0.0076,1.362
8876.00,7.550892,25.02979,-0.000170,24.021811,-0.0076,1.362
8878.00,7.550684,25.02983,-0.000168,24.021544,-0.0076,1.361
8880.00,7.550656,25.02993,-0.000169,24.021867,-0.0076,1.361
8882.00,7.551258,25.03024,-0.000169,24.022041,-0.0076,1.361
8884.00,7.551694,25.02982,-0.000168,24.021669,-0.0076,1.362
8886.00,7.551372,25.02933,-0.000169,24.021316,-0.0076,1.361
8888.00,7.550718,25.02940,-0.000169,24.020962,-0.0076,1.361
8890.00,7.551300,25.03024,-0.000168,24.021349,-0.0076,1.362
8892.00,7.551307,25.03026,-0.000169,24.021798,-0.0076,1.361
8894.00,7.550612,25.03072,-0.000168,24.021620,-0.0076,1.362
8896.00,7.549632,25.02989,-0.000169,24.021637,-0.0076,1.362
8898.00,7.549666,25.02906,-0.000170,24.021220,-0.0076,1.362
8900.00,7.550662,25.03075,-0.000169,24.021300,-0.0076,1.361
8902.00,7.550582,25.03008,-0.000169,24.021784,-0.0076,1.361
8904.00,7.550263,25.02958,-0.000168,24.021171,-0.0076,1.361
8906.00,7.550505,25.02941,-0.000168,24.021764,-0.0076,1.361
8908.00,7.550112,25.03016,-0.000169,24.021642,-0.0076,1.361
8910.00,7.550402,25.03038,-0.000169,24.021620,-0.0077,1.361
8912.00,7.549342,25.03049,-0.000169,24.021805,-0.0075,1.362
8914.00,7.549415,25.03060,-0.000169,24.021227,-0.0076,1.362
8916.00,7.550073,25.03017,-0.000169,24.021388,-0.0076,1.362
8918.00,7.549899,25.03010,-0.000169,24.021185,-0.0076,1.362
8920.00,7.550500,25.03004,-0.000169,24.021122,-0.0076,1.362
8922.00,7.551005,25.03013,-0.000169,24.021372,-0.0076,1.362
8924.00,7.550528,25.02990,-0.000169,24.021947,-0.0076,1.362
8926.00,7.550215,25.03031,-0.000167,24.021820,-0.0076,1.362
8928.00,7.550831,25.02981,-0.000168,24.022119,-0.0076,1.362
8930.00,7.550927,25.03011,-0.000169,24.021852,-0.0076,1.362
8932.00,7.550383,25.02926,-0.000169,24.021497,-0.0076,1.361
8934.00,7.550375,25.02994,-0.000168,24.021718,-0.0076,1.361
8936.00,7.550321,25.03046,-0.000167,24.021762,-0.0076,1.361
8938.00,7.549538,25.03065,-0.000169,24.021546,-0.0076,1.362
8940.00,7.549118,25.03053,-0.000170,24.022003,-0.0076,1.361
8942.00,7.548958,25.03020,-0.000169,24.022157,-0.0076,1.361
8944.00,7.550098,25.02980,-0.000168,24.021669,-0.0076,1.361
8946.00,7.550963,25.03069,-0.000169,24.021303,-0.0076,1.362
8948.00,7.550469,25.03004,-0.000168,24.021240,-0.0076,1.361
8950.00,7.550962,25.03013,-0.000168,24.020872,-0.0076,1.361
8952.00,7.550047,25.03020,-0.000169,24.020971,-0.0075,1.362
8954.00,7.549971,25.03121,-0.000169,24.021209,-0.0076,1.362
8956.00,7.550483,25.03052,-0.000169,24.021970,-0.0076,1.361
8958.00,7.550401,25.03032,-0.000169,24.021396,-0.0076,1.361
8960.00,7.550807,25.03005,-0.000169,24.021365,-0.0076,1.361
8962.00,7.549582,25.03046,-0.000170,24.021497,-0.0076,1.362
8964.00,7.549516,25.03051,-0.000169,24.021419,-0.0076,1.362
8966.00,7.549355,25.03031,-0.000169,24.021648,-0.0076,1.362
8968.00,7.549308,25.02995,-0.000169,24.021657,-0.0076,1.362
8970.00,7.550084,25.03008,-0.000169,24.021029,-0.0076,1.361
8972.00,7.549941,25.03001,-0.000170,24.021617,-0.0076,1.361
8974.00,7.549820,25.03017,-0.000169,24.021640,-0.0076,1.361
8976.00,7.550540,25.02989,-0.000169,24.022123,-0.0076,1.362
8978.00,7.550343,25.03016,-0.000168,24.022355,-0.0075,1.361
8980.00,7.550484,25.03085,-0.000168,24.021147,-0.0076,1.361
8982.00,7.551062,25.03164,-0.000168,24.021581,-0.0076,1.361
8984.00,7.551294,25.03055,-0.000167,24.021332,-0.0076,1.362
8986.00,7.551244,25.03085,-0.000168,24.020875,-0.0076,1.362
8988.00,7.550471,25.03049,-0.000168,24.021599,-0.0076,1.361
8990.00,7.549675,25.03127,-0.000168,24.021735,-0.0075,1.361
8992.00,7.549623,25.03008,-0.000168,24.021341,-0.0076,1.361
8994.00,7.550100,25.03031,-0.000168,24.021992,-0.0076,1.362
8996.00,7.550848,25.03050,-0.000169,24.021898,-0.0076,1.361
8998.00,7.550287,25.03013,-0.000168,24.021903,-0.0076,1.362
9000.00,7.550105,25.03010,-0.000169,24.021533,-0.0076,1.362
9002.00,7.550104,25.02981,-0.000168,24.021827,-0.0076,1.362
9004.00,7.549425,25.03043,-0.000168,24.021921,-0.0076,1.362
@15,12.0000,24.0
9006.00,7.548208,25.03095,-0.000168,24.021771,-0.0076,1.361
9008.00,7.541278,25.03056,-0.000168,24.021934,-0.0076,1.361
9010.00,7.533797,25.02995,-0.000167,24.021869,-0.0076,1.360
9012.00,7.528914,25.03046,-0.000167,24.021943,-0.0076,1.361
9014.00,7.526505,25.03036,-0.000168,24.022037,-0.0076,1.361
9016.00,7.526743,25.03076,-0.000166,24.021729,-0.0075,1.361
9018.00,7.527429,25.03019,-0.000167,24.021559,-0.0075,1.361
9020.00,7.529579,25.02972,-0.000168,24.022141,-0.0076,1.362
9022.00,7.531468,25.03010,-0.000170,24.021785,-0.0076,1.363
9024.00,7.532653,25.03018,-0.000170,24.021760,-0.0076,1.363
9026.00,7.534344,25.02999,-0.000169,24.021575,-0.0076,1.363
9028.00,7.535911,25.03023,-0.000168,24.022148,-0.0076,1.363
9030.00,7.538343,25.03021,-0.000169,24.021338,-0.0076,1.363
9032.00,7.545499,25.03036,-0.000169,24.021785,-0.0076,1.363
9034.00,7.555132,25.02998,-0.000169,24.021869,-0.0076,1.364
9036.00,7.562898,25.02939,-0.000169,24.021494,-0.0076,1.364
9038.00,7.565591,25.02902,-0.000170,24.021972,-0.0075,1.363
9040.00,7.566767,25.02908,-0.000169,24.023033,-0.0075,1.363
9042.00,7.565642,25.02962,-0.000169,24.022027,-0.0075,1.362
9044.00,7.564870,25.02986,-0.000169,24.021671,-0.0076,1.362
9046.00,7.563381,25.02958,-0.000168,24.021845,-0.0076,1.362
9048.00,7.563150,25.02981,-0.000166,24.022317,-0.0076,1.362
9050.00,7.562348,25.02906,-0.000167,24.022424,-0.0076,1.362
9052.00,7.561386,25.02904,-0.000167,24.022037,-0.0075,1.362
9054.00,7.560510,25.02931,-0.000168,24.022065,-0.0076,1.362
9056.00,7.559865,25.02893,-0.000168,24.021530,-0.0076,1.361
9058.00,7.558359,25.02900,-0.000167,24.021642,-0.0076,1.362
9060.00,7.556562,25.02891,-0.000167,24.022322,-0.0076,1.362
9062.00,7.555518,25.02892,-0.000168,24.022083,-0.0075,1.362
9064.00,7.554554,25.02926,-0.000168,24.021932,-0.0076,1.362
9066.00,7.553977,25.02902,-0.000169,24.022123,-0.0076,1.362
9068.00,7.554167,25.02934,-0.000168,24.021579,-0.0076,1.362
9070.00,7.554195,25.02902,-0.000168,24.021503,-0.0076,1.362
9072.00,7.554069,25.02999,-0.000167,24.021300,-0.0076,1.362
9074.00,7.553692,25.02980,-0.000168,24.022114,-0.0076,1.362
9076.00,7.554080,25.02939,-0.000168,24.021508,-0.0076,1.361
9078.00,7.554547,25.03021,-0.000167,24.021421,-0.0075,1.362
9080.00,7.553612,25.03021,-0.000167,24.021720,-0.0076,1.362
9082.00,7.553610,25.02969,-0.000167,24.022032,-0.0076,1.362
9084.00,7.553242,25.03080,-0.000167,24.022043,-0.0076,1.362
9086.00,7.552366,25.03008,-0.000167,24.021740,-0.0076,1.362
9088.00,7.553055,25.02951,-0.000168,24.022195,-0.0076,1.362
9090.00,7.551987,25.02997,-0.000168,24.021856,-0.0076,1.362
9092.00,7.551516,25.02967,-0.000168,24.022543,-0.0076,1.362
9094.00,7.551794,25.03002,-0.000169,24.022220,-0.0076,1.362
9096.00,7.551876,25.03027,-0.000169,24.021863,-0.0076,1.362
9098.00,7.550486,25.03026,-0.000169,24.022039,-0.0075,1.362
9100.00,7.550349,25.03066,-0.000168,24.021548,-0.0075,1.362
9102.00,7.551335,25.03061,-0.000168,24.021891,-0.0076,1.362
9104.00,7.551540,25.03103,-0.000168,24.021662,-0.0076,1.362
9106.00,7.550703,25.02984,-0.000168,24.022246,-0.0076,1.363
9108.00,7.549475,25.03028,-0.000168,24.022175,-0.0076,1.362
9110.00,7.549679,25.03079,-0.000169,24.021954,-0.0075,1.362
9112.00,7.550194,25.03060,-0.000169,24.022106,-0.0076,1.362
9114.00,7.550942,25.03021,-0.000167,24.021849,-0.0076,1.362
9116.00,7.550990,25.02977,-0.000168,24.021579,-0.0076,1.362
9118.00,7.550513,25.03007,-0.000169,24.021842,-0.0076,1.362
9120.00,7.550196,25.03051,-0.000169,24.022534,-0.0076,1.362
9122.00,7.550398,25.03072,-0.000169,24.021940,-0.0076,1.362
9124.00,7.550351,25.03003,-0.000168,24.021814,-0.0076,1.362
9126.00,7.550253,25.03015,-0.000169,24.022037,-0.0076,1.362
9128.00,7.550365,25.02955,-0.000168,24.021702,-0.0076,1.362
9130.00,7.550728,25.02972,-0.000169,24.021903,-0.0076,1.362
9132.00,7.551965,25.02950,-0.000168,24.022362,-0.0076,1.362
9134.00,7.551727,25.02928,-0.000169,24.021106,-0.0076,1.362
9136.00,7.550957,25.02963,-0.000169,24.021129,-0.0076,1.362
9138.00,7.551202,25.03024,-0.000169,24.021184,-0.0076,1.362
9140.00,7.550833,25.02960,-0.000170,24.021376,-0.0076,1.362
9142.00,7.550844,25.02954,-0.000168,24.022259,-0.0076,1.361
9144.00,7.550093,25.02974,-0.000169,24.021196,-0.0076,1.362
9146.00,7.548814,25.02962,-0.000168,24.021907,-0.0076,1.362
9148.00,7.549367,25.02951,-0.000168,24.022181,-0.0076,1.362
9150.00,7.550601,25.02966,-0.000169,24.021702,-0.0076,1.362
9152.00,7.551734,25.02999,-0.000167,24.021521,-0.0076,1.362
9154.00,7.550924,25.03003,-0.000168,24.021947,-0.0076,1.362
9156.00,7.550649,25.03021,-0.000168,24.021702,-0.0076,1.362
9158.00,7.550972,25.02994,-0.000168,24.021468,-0.0076,1.362
9160.00,7.550215,25.02938,-0.000169,24.021374,-0.0076,1.362
9162.00,7.549944,25.02985,-0.000169,24.021947,-0.0075,1.362
9164.00,7.551214,25.03030,-0.000169,24.021773,-0.0076,1.362
9166.00,7.550378,25.02991,-0.000168,24.021773,-0.0076,1.362
9168.00,7.549909,25.02928,-0.000168,24.021843,-0.0076,1.362
9170.00,7.550192,25.02976,-0.000168,24.021852,-0.0076,1.362
9172.00,7.549931,25.02944,-0.000169,24.021446,-0.0076,1.362
9174.00,7.550416,25.02962,-0.000168,24.021900,-0.0076,1.362
9176.00,7.550375,25.02946,-0.000169,24.022034,-0.0076,1.363
9178.00,7.549725,25.02912,-0.000169,24.021889,-0.0076,1.363
9180.00,7.549582,25.02896,-0.000170,24.021379,-0.0076,1.362
9182.00,7.549710,25.02861,-0.000169,24.021862,-0.0076,1.363
9184.00,7.549938,25.02901,-0.000169,24.022220,-0.0076,1.363
9186.00,7.549396,25.02923,-0.000169,24.022159,-0.0076,1.363
9188.00,7.550546,25.02915,-0.000169,24.021851,-0.0077,1.362
9190.00,7.551051,25.02938,-0.000169,24.021416,-0.0076,1.362
9192.00,7.550506,25.02847,-0.000169,24.021144,-0.0076,1.362
9194.00,7.551099,25.02848,-0.000168,24.021693,-0.0076,1.362
9196.00,7.551442,25.02855,-0.000167,24.021358,-0.0076,1.363
9198.00,7.551471,25.03002,-0.000167,24.021151,-0.0076,1.363
9200.00,7.551343,25.03002,-0.000169,24.021546,-0.0076,1.363
9202.00,7.550952,25.02984,-0.000168,24.021869,-0.0076,1.363
9204.00,7.550872,25.02936,-0.000168,24.022210,-0.0075,1.362
9206.00,7.550235,25.02945,-0.000167,24.021717,-0.0076,1.362
9208.00,7.550912,25.02976,-0.000167,24.022012,-0.0076,1.363
9210.00,7.551422,25.02985,-0.000169,24.022549,-0.0076,1.363
9212.00,7.551757,25.03023,-0.000168,24.021376,-0.0076,1.362
9214.00,7.550847,25.03033,-0.000168,24.021624,-0.0076,1.362
9216.00,7.550374,25.03057,-0.000168,24.022220,-0.0076,1.363
9218.00,7.550939,25.03056,-0.000169,24.021133,-0.0076,1.363
9220.00,7.550656,25.03071,-0.000169,24.021477,-0.0075,1.363
9222.00,7.550759,25.03013,-0.000169,24.021950,-0.0075,1.363
9224.00,7.550591,25.03022,-0.000169,24.021876,-0.0075,1.362
9226.00,7.550540,25.03048,-0.000169,24.021758,-0.0076,1.362
9228.00,7.549890,25.03056,-0.000168,24.022108,-0.0076,1.363
9230.00,7.550165,25.03053,-0.000168,24.022224,-0.0076,1.363
9232.00,7.550834,25.03136,-0.000168,24.022324,-0.0076,1.363
9234.00,7.549825,25.03024,-0.000167,24.021956,-0.0076,1.362
9236.00,7.549366,25.03002,-0.000167,24.021775,-0.0075,1.362
9238.00,7.549937,25.03010,-0.000168,24.021950,-0.0076,1.363
9240.00,7.550381,25.03038,-0.000168,24.022449,-0.0076,1.363
9242.00,7.550853,25.03081,-0.000168,24.022344,-0.0076,1.363
9244.00,7.551269,25.03143,-0.000168,24.022494,-0.0076,1.362
9246.00,7.549803,25.03138,-0.000168,24.021711,-0.0075,1.362
9248.00,7.549157,25.03184,-0.000168,24.022393,-0.0075,1.362
9250.00,7.550275,25.03145,-0.000168,24.021787,-0.0076,1.363
9252.00,7.549598,25.03172,-0.000169,24.022309,-0.0076,1.362
9254.00,7.549923,25.03161,-0.000169,24.022066,-0.0076,1.362
9256.00,7.550366,25.03184,-0.000169,24.021747,-0.0075,1.363
9258.00,7.549684,25.03238,-0.000168,24.021649,-0.0076,1.363
9260.00,7.549723,25.03236,-0.000168,24.021463,-0.0075,1.363
9262.00,7.550003,25.03226,-0.000169,24.021807,-0.0076,1.363
9264.00,7.550082,25.03226,-0.000169,24.022266,-0.0075,1.363
9266.00,7.550399,25.03205,-0.000168,24.021227,-0.0076,1.363
9268.00,7.549938,25.03186,-0.000168,24.022273,-0.0075,1.363
9270.00,7.549733,25.03150,-0.000169,24.022382,-0.0075,1.362
9272.00,7.550979,25.03131,-0.000167,24.021920,-0.0076,1.363
9274.00,7.551011,25.03094,-0.000166,24.021620,-0.0076,1.363
9276.00,7.550605,25.03176,-0.000168,24.021972,-0.0076,1.363
9278.00,7.550401,25.03099,-0.000166,24.022278,-0.0076,1.363
9280.00,7.550829,25.03141,-0.000168,24.021843,-0.0076,1.363
9282.00,7.550857,25.03185,-0.000169,24.021368,-0.0076,1.363
9284.00,7.550939,25.03145,-0.000168,24.021146,-0.0076,1.363
9286.00,7.551330,25.03154,-0.000168,24.021727,-0.0076,1.363
9288.00,7.550575,25.03070,-0.000167,24.022487,-0.0076,1.363
9290.00,7.550179,25.03042,-0.000168,24.022222,-0.0076,1.363
9292.00,7.550106,25.03091,-0.000169,24.022329,-0.0076,1.363
9294.00,7.550098,25.03144,-0.000168,24.021727,-0.0076,1.363
9296.00,7.551070,25.03169,-0.000168,24.021610,-0.0076,1.363
9298.00,7.550992,25.03181,-0.000168,24.022112,-0.0076,1.363
9300.00,7.550840,25.03182,-0.000167,24.022081,-0.0076,1.363
9302.00,7.550255,25.03162,-0.000169,24.021361,-0.0075,1.364
9304.00,7.550999,25.03121,-0.000169,24.021216,-0.0076,1.363
9306.00,7.551198,25.03061,-0.000169,24.021662,-0.0076,1.363
9308.00,7.550524,25.03076,-0.000169,24.022257,-0.0076,1.363
9310.00,7.550382,25.03167,-0.000167,24.021445,-0.0076,1.363
9312.00,7.550046,25.03243,-0.000167,24.021878,-0.0076,1.363
9314.00,7.549813,25.03200,-0.000167,24.021947,-0.0076,1.363
9316.00,7.550093,25.03156,-0.000166,24.022280,-0.0076,1.363
9318.00,7.550033,25.03113,-0.000168,24.022114,-0.0076,1.364
9320.00,7.550698,25.03143,-0.000167,24.022190,-0.0075,1.363
9322.00,7.550408,25.03115,-0.000167,24.021307,-0.0075,1.363
9324.00,7.549983,25.03111,-0.000168,24.021811,-0.0076,1.363
9326.00,7.549671,25.03090,-0.000168,24.022141,-0.0076,1.363
9328.00,7.549875,25.03128,-0.000167,24.022077,-0.0076,1.364
9330.00,7.550240,25.03239,-0.000168,24.021769,-0.0075,1.363
9332.00,7.550117,25.03202,-0.000168,24.021546,-0.0076,1.363
9334.00,7.549877,25.03163,-0.000168,24.022447,-0.0076,1.363
9336.00,7.549825,25.03189,-0.000167,24.021615,-0.0076,1.363
9338.00,7.549517,25.03162,-0.000168,24.022458,-0.0076,1.363
9340.00,7.549434,25.03237,-0.000169,24.022318,-0.0076,1.363
9342.00,7.549499,25.03272,-0.000169,24.021945,-0.0076,1.363
9344.00,7.549521,25.03265,-0.000168,24.021682,-0.0076,1.363
9346.00,7.550725,25.03307,-0.000169,24.022710,-0.0075,1.364
9348.00,7.551302,25.03250,-0.000169,24.022385,-0.0076,1.364
9350.00,7.551304,25.03224,-0.000168,24.021445,-0.0076,1.364
9352.00,7.550444,25.03232,-0.000169,24.022101,-0.0076,1.363
9354.00,7.550719,25.03227,-0.000169,24.021909,-0.0076,1.363
9356.00,7.550727,25.03270,-0.000167,24.021854,-0.0076,1.363
9358.00,7.550151,25.03234,-0.000168,24.021153,-0.0075,1.364
9360.00,7.550271,25.03200,-0.000169,24.022340,-0.0075,1.364
9362.00,7.550289,25.03208,-0.000168,24.021940,-0.0076,1.363
9364.00,7.551056,25.03264,-0.000168,24.021543,-0.0075,1.363
9366.00,7.552073,25.03303,-0.000167,24.022831,-0.0075,1.363
9368.00,7.551077,25.03224,-0.000167,24.022124,-0.0076,1.364
9370.00,7.551261,25.03214,-0.000168,24.021854,-0.0076,1.364
9372.00,7.551050,25.03283,-0.000168,24.021410,-0.0076,1.364
9374.00,7.551493,25.03263,-0.000169,24.022010,-0.0075,1.364
9376.00,7.551278,25.03270,-0.000167,24.022264,-0.0076,1.363
9378.00,7.549743,25.03291,-0.000168,24.021941,-0.0076,1.364
9380.00,7.549552,25.03294,-0.000169,24.021758,-0.0075,1.364
9382.00,7.550121,25.03288,-0.000168,24.021566,-0.0076,1.363
9384.00,7.550290,25.03332,-0.000167,24.022482,-0.0075,1.364
9386.00,7.549723,25.03244,-0.000168,24.021715,-0.0076,1.364
9388.00,7.549554,25.03317,-0.000168,24.022070,-0.0076,1.364
9390.00,7.550388,25.03346,-0.000167,24.021577,-0.0076,1.364
9392.00,7.550371,25.03363,-0.000168,24.021588,-0.0076,1.364
9394.00,7.550085,25.03332,-0.000169,24.022097,-0.0076,1.364
9396.00,7.549935,25.03296,-0.000169,24.022451,-0.0076,1.364
9398.00,7.549372,25.03268,-0.000169,24.022284,-0.0075,1.364
9400.00,7.549479,25.03247,-0.000169,24.021798,-0.0075,1.364
9402.00,7.550311,25.03219,-0.000168,24.021796,-0.0076,1.364
9404.00,7.550608,25.03231,-0.000167,24.022048,-0.0076,1.363
9406.00,7.551083,25.03314,-0.000168,24.022523,-0.0076,1.364
9408.00,7.550355,25.03284,-0.000169,24.021267,-0.0076,1.364
9410.00,7.550144,25.03141,-0.000168,24.021856,-0.0075,1.364
9412.00,7.550009,25.03128,-0.000168,24.021872,-0.0076,1.364
9414.00,7.549593,25.03167,-0.000169,24.021330,-0.0076,1.363
9416.00,7.550546,25.03154,-0.000169,24.022057,-0.0076,1.363
9418.00,7.550400,25.03221,-0.000169,24.021738,-0.0076,1.364
9420.00,7.550784,25.03204,-0.000169,24.021695,-0.0076,1.364
9422.00,7.550467,25.03127,-0.000168,24.021310,-0.0076,1.364
9424.00,7.549849,25.03097,-0.000169,24.022275,-0.0076,1.364
9426.00,7.549858,25.03064,-0.000169,24.022217,-0.0076,1.364
9428.00,7.549720,25.03094,-0.000170,24.022170,-0.0076,1.364
9430.00,7.550640,25.03213,-0.000169,24.021392,-0.0075,1.364
9432.00,7.550322,25.03113,-0.000168,24.021481,-0.0076,1.364
9434.00,7.550785,25.03161,-0.000169,24.021900,-0.0076,1.364
9436.00,7.551797,25.03195,-0.000168,24.022150,-0.0076,1.364
9438.00,7.551832,25.03240,-0.000168,24.021659,-0.0076,1.364
9440.00,7.551056,25.03161,-0.000168,24.021570,-0.0076,1.364
9442.00,7.550592,25.03203,-0.000169,24.022293,-0.0076,1.364
9444.00,7.550915,25.03290,-0.000168,24.021871,-0.0076,1.364
9446.00,7.551354,25.03164,-0.000169,24.021695,-0.0076,1.364
9448.00,7.550755,25.03160,-0.000169,24.021416,-0.0076,1.364
9450.00,7.550520,25.03157,-0.000170,24.022264,-0.0076,1.365
9452.00,7.550011,25.03130,-0.000170,24.021615,-0.0076,1.364
9454.00,7.549858,25.03156,-0.000169,24.021976,-0.0076,1.363
9456.00,7.550350,25.03109,-0.000168,24.022235,-0.0076,1.364
9458.00,7.549851,25.03081,-0.000168,24.022095,-0.0076,1.363
9460.00,7.549623,25.03062,-0.000168,24.022135,-0.0076,1.365
9462.00,7.550448,25.03166,-0.000169,24.022275,-0.0076,1.365
9464.00,7.550657,25.03084,-0.000170,24.021820,-0.0076,1.364
9466.00,7.549975,25.03102,-0.000170,24.022039,-0.0076,1.364
9468.00,7.550015,25.03182,-0.000168,24.021394,-0.0076,1.364
9470.00,7.549702,25.03069,-0.000168,24.021452,-0.0076,1.364
9472.00,7.550128,25.03036,-0.000168,24.022358,-0.0076,1.364
9474.00,7.550517,25.03138,-0.000169,24.021872,-0.0076,1.364
9476.00,7.549927,25.03051,-0.000168,24.021077,-0.0076,1.364
9478.00,7.550178,25.03087,-0.000169,24.021590,-0.0076,1.364
9480.00,7.549800,25.03091,-0.000170,24.021943,-0.0076,1.364
9482.00,7.550625,25.03051,-0.000170,24.021800,-0.0076,1.364
9484.00,7.550730,25.03029,-0.000168,24.021388,-0.0076,1.364
9486.00,7.550624,25.03088,-0.000167,24.022124,-0.0076,1.364
9488.00,7.551586,25.03159,-0.000168,24.021907,-0.0076,1.364
9490.00,7.551047,25.03146,-0.000168,24.021454,-0.0076,1.365
9492.00,7.550974,25.03230,-0.000168,24.021709,-0.0076,1.365
9494.00,7.551015,25.03134,-0.000168,24.022246,-0.0076,1.365
9496.00,7.551371,25.03178,-0.000169,24.021704,-0.0076,1.364
9498.00,7.550423,25.03110,-0.000168,24.021639,-0.0076,1.364
9500.00,7.550010,25.03056,-0.000168,24.021823,-0.0076,1.365
9502.00,7.550517,25.02985,-0.000169,24.021430,-0.0076,1.364
9504.00,7.550099,25.03020,-0.000168,24.021852,-0.0076,1.364
9506.00,7.550101,25.03082,-0.000169,24.022168,-0.0076,1.364
9508.00,7.549392,25.03055,-0.000169,24.021539,-0.0076,1.365
9510.00,7.549428,25.02975,-0.000169,24.022179,-0.0076,1.365
9512.00,7.549906,25.02973,-0.000168,24.022588,-0.0076,1.364
9514.00,7.550555,25.03005,-0.000167,24.021746,-0.0076,1.364
9516.00,7.550568,25.02976,-0.000169,24.021501,-0.0076,1.365
9518.00,7.549701,25.02881,-0.000169,24.021412,-0.0076,1.364
9520.00,7.549699,25.02910,-0.000169,24.021254,-0.0076,1.364
9522.00,7.550685,25.03045,-0.000169,24.021519,-0.0076,1.364
9524.00,7.550932,25.03059,-0.000169,24.022342,-0.0076,1.364
9526.00,7.550381,25.02944,-0.000169,24.021756,-0.0076,1.364
9528.00,7.550354,25.02903,-0.000168,24.021472,-0.0075,1.365
9530.00,7.550275,25.02967,-0.000168,24.021631,-0.0075,1.365
9532.00,7.550034,25.03028,-0.000170,24.022161,-0.0075,1.365
9534.00,7.549728,25.02855,-0.000169,24.021414,-0.0075,1.365
9536.00,7.550399,25.02906,-0.000168,24.021289,-0.0076,1.364
9538.00,7.551266,25.02964,-0.000168,24.021452,-0.0076,1.364
9540.00,7.550882,25.02985,-0.000168,24.021800,-0.0075,1.365
9542.00,7.550237,25.02953,-0.000170,24.022262,-0.0076,1.365
9544.00,7.550281,25.02982,-0.000169,24.022335,-0.0076,1.364
9546.00,7.550875,25.03075,-0.000168,24.022483,-0.0075,1.364
9548.00,7.551280,25.03057,-0.000169,24.022369,-0.0076,1.364
9550.00,7.551445,25.02961,-0.000168,24.021051,-0.0076,1.365
9552.00,7.551854,25.02927,-0.000167,24.021755,-0.0076,1.365
9554.00,7.551835,25.02918,-0.000167,24.021784,-0.0076,1.364
9556.00,7.551262,25.02942,-0.000169,24.021938,-0.0076,1.365
9558.00,7.550193,25.02931,-0.000170,24.021662,-0.0076,1.365
9560.00,7.549712,25.02775,-0.000169,24.021753,-0.0076,1.365
9562.00,7.550483,25.02808,-0.000167,24.022095,-0.0076,1.365
9564.00,7.550121,25.02816,-0.000168,24.022097,-0.0076,1.365
9566.00,7.550389,25.02834,-0.000169,24.021722,-0.0076,1.364
9568.00,7.550355,25.02873,-0.000168,24.022123,-0.0076,1.364
9570.00,7.549993,25.02900,-0.000169,24.022201,-0.0076,1.365
9572.00,7.550616,25.02858,-0.000168,24.021945,-0.0076,1.365
9574.00,7.550763,25.02870,-0.000168,24.021644,-0.0076,1.364
9576.00,7.550639,25.02889,-0.000168,24.021996,-0.0076,1.364
9578.00,7.549976,25.02953,-0.000168,24.021668,-0.0076,1.365
9580.00,7.550407,25.02949,-0.000169,24.021836,-0.0075,1.365
9582.00,7.550143,25.03006,-0.000169,24.021934,-0.0076,1.365
9584.00,7.550245,25.03104,-0.000169,24.021494,-0.0076,1.365
9586.00,7.550864,25.03051,-0.000169,24.022190,-0.0076,1.365
9588.00,7.550765,25.03023,-0.000168,24.021871,-0.0076,1.365
9590.00,7.551027,25.02921,-0.000168,24.021896,-0.0076,1.365
9592.00,7.550658,25.02983,-0.000167,24.021881,-0.0076,1.365
9594.00,7.550251,25.02954,-0.000168,24.021504,-0.0076,1.365
9596.00,7.550668,25.02885,-0.000169,24.021280,-0.0076,1.365
9598.00,7.551205,25.02881,-0.000170,24.021575,-0.0076,1.365
9600.00,7.550591,25.02846,-0.000168,24.022052,-0.0076,1.365
9602.00,7.549913,25.02961,-0.000169,24.021943,-0.0076,1.365
9604.00,7.549844,25.02996,-0.000169,24.021907,-0.0076,1.365
@16,12.0000,24.0
9606.00,7.548648,25.03027,-0.000170,24.022627,-0.0076,1.365
9608.00,7.542763,25.02942,-0.000169,24.021637,-0.0076,1.364
9610.00,7.535201,25.02945,-0.000168,24.021707,-0.0076,1.364
9612.00,7.530405,25.02961,-0.000168,24.021811,-0.0076,1.363
9614.00,7.527268,25.02998,-0.000168,24.022043,-0.0076,1.364
9616.00,7.526762,25.02962,-0.000168,24.021673,-0.0076,1.365
9618.00,7.528428,25.02979,-0.000170,24.021512,-0.0076,1.365
9620.00,7.530754,25.03010,-0.000170,24.021323,-0.0076,1.365
9622.00,7.531998,25.03075,-0.000170,24.021584,-0.0076,1.366
9624.00,7.532850,25.03094,-0.000169,24.021283,-0.0076,1.366
9626.00,7.533364,25.03062,-0.000170,24.021575,-0.0076,1.366
9628.00,7.534571,25.03006,-0.000170,24.021693,-0.0075,1.366
9630.00,7.538314,25.03064,-0.000170,24.022041,-0.0076,1.366
9632.00,7.545992,25.03022,-0.000171,24.021320,-0.0075,1.367
9634.00,7.554617,25.02931,-0.000171,24.021510,-0.0076,1.368
9636.00,7.561607,25.02983,-0.000172,24.021965,-0.0076,1.367
9638.00,7.566494,25.03027,-0.000172,24.021726,-0.0076,1.366
9640.00,7.567356,25.03113,-0.000170,24.021836,-0.0076,1.366
9642.00,7.566833,25.03022,-0.000169,24.021218,-0.0076,1.366
9644.00,7.565084,25.03048,-0.000170,24.021548,-0.0076,1.366
9646.00,7.564433,25.03015,-0.000168,24.022315,-0.0076,1.366
9648.00,7.563528,25.02953,-0.000169,24.021526,-0.0076,1.365
9650.00,7.563277,25.02931,-0.000168,24.021445,-0.0076,1.365
9652.00,7.561949,25.02986,-0.000168,24.022518,-0.0076,1.365
9654.00,7.560380,25.03063,-0.000169,24.021443,-0.0076,1.365
9656.00,7.558814,25.03025,-0.000168,24.021784,-0.0075,1.366
9658.00,7.558024,25.03059,-0.000168,24.022173,-0.0076,1.365
9660.00,7.557377,25.03136,-0.000168,24.021526,-0.0076,1.365
9662.00,7.556457,25.03053,-0.000169,24.021011,-0.0076,1.365
9664.00,7.556160,25.02943,-0.000168,24.021289,-0.0076,1.365
9666.00,7.554571,25.02931,-0.000168,24.021548,-0.0076,1.366
9668.00,7.554522,25.02873,-0.000169,24.021880,-0.0076,1.365
9670.00,7.553556,25.02969,-0.000170,24.021949,-0.0076,1.366
9672.00,7.553572,25.03006,-0.000169,24.021998,-0.0076,1.365
9674.00,7.553822,25.03112,-0.000168,24.021390,-0.0076,1.365
9676.00,7.553711,25.03019,-0.000168,24.021263,-0.0076,1.364
9678.00,7.552333,25.02968,-0.000168,24.021448,-0.0076,1.365
9680.00,7.551544,25.03000,-0.000168,24.021840,-0.0076,1.365
9682.00,7.551614,25.03013,-0.000169,24.021408,-0.0076,1.366
9684.00,7.551685,25.03005,-0.000169,24.021129,-0.0076,1.366
9686.00,7.551547,25.03008,-0.000169,24.021291,-0.0076,1.365
9688.00,7.550978,25.03009,-0.000169,24.021521,-0.0076,1.365
9690.00,7.551333,25.02933,-0.000168,24.021343,-0.0076,1.365
9692.00,7.551771,25.02971,-0.000170,24.021356,-0.0076,1.366
9694.00,7.551392,25.02965,-0.000168,24.021504,-0.0076,1.365
9696.00,7.551152,25.02917,-0.000169,24.021470,-0.0076,1.365
9698.00,7.550398,25.02894,-0.000168,24.021318,-0.0076,1.364
9700.00,7.550355,25.02914,-0.000168,24.021593,-0.0076,1.365
9702.00,7.550891,25.02927,-0.000168,24.022023,-0.0076,1.365
9704.00,7.550225,25.02966,-0.000170,24.021842,-0.0077,1.366
9706.00,7.549653,25.02895,-0.000169,24.021996,-0.0076,1.365
9708.00,7.550493,25.02893,-0.000168,24.021972,-0.0076,1.365
9710.00,7.550365,25.02906,-0.000168,24.021557,-0.0076,1.365
9712.00,7.550023,25.02861,-0.000168,24.022188,-0.0076,1.365
9714.00,7.550327,25.02921,-0.000169,24.021296,-0.0076,1.365
9716.00,7.550353,25.02860,-0.000170,24.021756,-0.0076,1.365
9718.00,7.550040,25.02819,-0.000170,24.022289,-0.0076,1.365
9720.00,7.550630,25.02821,-0.000169,24.021644,-0.0076,1.365
9722.00,7.550149,25.02907,-0.000170,24.021938,-0.0076,1.366
9724.00,7.550121,25.02853,-0.000171,24.022443,-0.0076,1.366
9726.00,7.550550,25.02902,-0.000169,24.021983,-0.0076,1.365
9728.00,7.550269,25.02808,-0.000169,24.022269,-0.0076,1.365
9730.00,7.550163,25.02835,-0.000168,24.022462,-0.0075,1.366
9732.00,7.550037,25.02916,-0.000168,24.022092,-0.0076,1.365
9734.00,7.550448,25.02890,-0.000170,24.021677,-0.0076,1.366
9736.00,7.550195,25.02898,-0.000169,24.021619,-0.0076,1.365
9738.00,7.549993,25.02933,-0.000170,24.021570,-0.0076,1.365
9740.00,7.550073,25.02888,-0.000169,24.021115,-0.0076,1.365
9742.00,7.550627,25.02927,-0.000169,24.021749,-0.0076,1.366
9744.00,7.550826,25.02890,-0.000170,24.021272,-0.0076,1.366
9746.00,7.551198,25.02830,-0.000169,24.022085,-0.0076,1.366
9748.00,7.551384,25.02879,-0.000169,24.022190,-0.0076,1.365
9750.00,7.550956,25.02888,-0.000168,24.021738,-0.0076,1.365
9752.00,7.551324,25.02855,-0.000169,24.021173,-0.0076,1.366
9754.00,7.551980,25.02827,-0.000168,24.022389,-0.0076,1.365
9756.00,7.552443,25.02906,-0.000169,24.022177,-0.0076,1.365
9758.00,7.551238,25.02894,-0.000169,24.021644,-0.0076,1.365
9760.00,7.551195,25.02913,-0.000168,24.021669,-0.0076,1.366
9762.00,7.551187,25.02989,-0.000167,24.022563,-0.0076,1.365
9764.00,7.550419,25.03068,-0.000169,24.021115,-0.0076,1.365
9766.00,7.551237,25.03012,-0.000169,24.021399,-0.0076,1.365
9768.00,7.551742,25.02998,-0.000169,24.021756,-0.0076,1.365
9770.00,7.550686,25.03038,-0.000169,24.021245,-0.0076,1.365
9772.00,7.549835,25.03016,-0.000169,24.021184,-0.0076,1.365
9774.00,7.550246,25.03042,-0.000169,24.021996,-0.0076,1.365
9776.00,7.549832,25.03028,-0.000169,24.021784,-0.0077,1.365
9778.00,7.550294,25.03053,-0.000170,24.021586,-0.0076,1.365
9780.00,7.551027,25.03028,-0.000170,24.021100,-0.0076,1.365
9782.00,7.551448,25.03027,-0.000169,24.021700,-0.0076,1.366
9784.00,7.551391,25.02988,-0.000169,24.021747,-0.0076,1.366
9786.00,7.551128,25.02967,-0.000168,24.021738,-0.0076,1.366
9788.00,7.550076,25.02978,-0.000169,24.021412,-0.0076,1.366
9790.00,7.549632,25.02975,-0.000170,24.020964,-0.0076,1.366
9792.00,7.550028,25.02980,-0.000169,24.021352,-0.0076,1.365
9794.00,7.549756,25.02997,-0.000169,24.021229,-0.0076,1.365
9796.00,7.550115,25.02951,-0.000170,24.021479,-0.0076,1.365
9798.00,7.550689,25.02908,-0.000169,24.021376,-0.0076,1.366
9800.00,7.549769,25.02919,-0.000168,24.021673,-0.0076,1.365
9802.00,7.549683,25.02940,-0.000169,24.022101,-0.0076,1.365
9804.00,7.550407,25.02939,-0.000169,24.021327,-0.0076,1.365
9806.00,7.551227,25.02962,-0.000169,24.021878,-0.0076,1.365
9808.00,7.550791,25.02918,-0.000170,24.021976,-0.0076,1.365
9810.00,7.550338,25.02861,-0.000169,24.021782,-0.0076,1.365
9812.00,7.550302,25.02826,-0.000169,24.021689,-0.0076,1.366
9814.00,7.551023,25.02890,-0.000169,24.021399,-0.0075,1.366
9816.00,7.550608,25.02874,-0.000168,24.021744,-0.0076,1.365
9818.00,7.550596,25.02913,-0.000168,24.021515,-0.0076,1.366
9820.00,7.550214,25.02916,-0.000169,24.021436,-0.0075,1.366
9822.00,7.550151,25.02944,-0.000169,24.022164,-0.0076,1.365
9824.00,7.551339,25.02989,-0.000169,24.022124,-0.0076,1.365
9826.00,7.550937,25.02955,-0.000169,24.021075,-0.0076,1.366
9828.00,7.550679,25.02954,-0.000168,24.021124,-0.0076,1.365
9830.00,7.550438,25.02942,-0.000169,24.021307,-0.0076,1.366
9832.00,7.550877,25.02928,-0.000170,24.021686,-0.0076,1.366
9834.00,7.550675,25.02954,-0.000169,24.021312,-0.0076,1.366
9836.00,7.549774,25.02910,-0.000169,24.021465,-0.0076,1.365
9838.00,7.549485,25.02874,-0.000169,24.021530,-0.0076,1.365
9840.00,7.549170,25.02911,-0.000169,24.021075,-0.0076,1.365
9842.00,7.549310,25.02937,-0.000169,24.021671,-0.0076,1.365
9844.00,7.549103,25.02923,-0.000170,24.022465,-0.0076,1.366
9846.00,7.548927,25.02928,-0.000169,24.021437,-0.0076,1.365
9848.00,7.550422,25.02830,-0.000169,24.021688,-0.0076,1.366
9850.00,7.551298,25.02852,-0.000169,24.021724,-0.0076,1.365
9852.00,7.551294,25.02876,-0.000169,24.021673,-0.0076,1.366
9854.00,7.551084,25.02843,-0.000169,24.021648,-0.0076,1.366
9856.00,7.550357,25.02910,-0.000170,24.021359,-0.0076,1.366
9858.00,7.550493,25.02944,-0.000169,24.021379,-0.0076,1.365
9860.00,7.550600,25.02981,-0.000169,24.021749,-0.0076,1.365
9862.00,7.550705,25.02995,-0.000170,24.022150,-0.0076,1.366
9864.00,7.550396,25.03045,-0.000170,24.021490,-0.0076,1.366
9866.00,7.550683,25.02995,-0.000169,24.021474,-0.0076,1.366
9868.00,7.550668,25.02882,-0.000169,24.021626,-0.0076,1.366
9870.00,7.549966,25.02821,-0.000171,24.021664,-0.0076,1.366
9872.00,7.549868,25.02826,-0.000169,24.021863,-0.0076,1.365
9874.00,7.550378,25.02875,-0.000168,24.021459,-0.0076,1.365
9876.00,7.550738,25.02871,-0.000169,24.022177,-0.0076,1.366
9878.00,7.550124,25.02912,-0.000169,24.021804,-0.0076,1.365
9880.00,7.549822,25.02983,-0.000168,24.021881,-0.0076,1.366
9882.00,7.550006,25.02916,-0.000169,24.021655,-0.0076,1.366
9884.00,7.550277,25.02839,-0.000169,24.021570,-0.0076,1.365
9886.00,7.550812,25.02726,-0.000169,24.021481,-0.0076,1.366
9888.00,7.551124,25.02768,-0.000170,24.021622,-0.0076,1.366
9890.00,7.550823,25.02829,-0.000168,24.021985,-0.0076,1.366
9892.00,7.551079,25.02880,-0.000168,24.021296,-0.0076,1.366
9894.00,7.551330,25.02825,-0.000169,24.021269,-0.0076,1.366
9896.00,7.551260,25.02799,-0.000169,24.021568,-0.0076,1.366
9898.00,7.551610,25.02840,-0.000168,24.022075,-0.0076,1.365
9900.00,7.551355,25.02879,-0.000168,24.021356,-0.0076,1.366
9902.00,7.550308,25.02820,-0.000169,24.021512,-0.0076,1.366
9904.00,7.550010,25.02829,-0.000170,24.021269,-0.0076,1.366
9906.00,7.550605,25.02930,-0.000169,24.021448,-0.0076,1.366
9908.00,7.550269,25.02953,-0.000169,24.021682,-0.0076,1.366
9910.00,7.551450,25.02871,-0.000169,24.021305,-0.0076,1.365
9912.00,7.551271,25.02873,-0.000168,24.021735,-0.0076,1.365
9914.00,7.549683,25.02970,-0.000168,24.021622,-0.0076,1.365
9916.00,7.549581,25.02945,-0.000169,24.021689,-0.0076,1.366
9918.00,7.549712,25.02883,-0.000169,24.022068,-0.0076,1.366
9920.00,7.550631,25.02876,-0.000169,24.021354,-0.0076,1.366
9922.00,7.551030,25.02826,-0.000169,24.021432,-0.0076,1.365
9924.00,7.550157,25.02867,-0.000170,24.021057,-0.0076,1.365
9926.00,7.549428,25.02899,-0.000169,24.021717,-0.0076,1.366
9928.00,7.550323,25.02897,-0.000169,24.021329,-0.0076,1.366
9930.00,7.550579,25.02883,-0.000169,24.020732,-0.0077,1.366
9932.00,7.550452,25.02895,-0.000169,24.021475,-0.0076,1.366
9934.00,7.550556,25.02832,-0.000171,24.021940,-0.0076,1.366
9936.00,7.550853,25.02914,-0.000170,24.021887,-0.0076,1.366
9938.00,7.549670,25.03016,-0.000170,24.021822,-0.0076,1.366
9940.00,7.549732,25.03006,-0.000169,24.021494,-0.0076,1.365
9942.00,7.550682,25.02992,-0.000168,24.021175,-0.0076,1.366
9944.00,7.550894,25.03009,-0.000170,24.021533,-0.0076,1.366
9946.00,7.551224,25.02953,-0.000168,24.021773,-0.0076,1.366
9948.00,7.550894,25.02825,-0.000168,24.021524,-0.0076,1.366
9950.00,7.550122,25.02884,-0.000169,24.021231,-0.0076,1.366
9952.00,7.550534,25.02965,-0.000169,24.021204,-0.0076,1.366
9954.00,7.550938,25.02978,-0.000168,24.021789,-0.0076,1.366
9956.00,7.550900,25.02989,-0.000168,24.021994,-0.0076,1.365
9958.00,7.549866,25.02984,-0.000168,24.022021,-0.0076,1.365
9960.00,7.550252,25.03005,-0.000168,24.021979,-0.0076,1.366
9962.00,7.550577,25.03033,-0.000170,24.021885,-0.0076,1.366
9964.00,7.549980,25.02941,-0.000170,24.021390,-0.0076,1.366
9966.00,7.549447,25.02971,-0.000170,24.021523,-0.0076,1.366
9968.00,7.549401,25.03000,-0.000169,24.021327,-0.0076,1.366
9970.00,7.550254,25.02938,-0.000169,24.021985,-0.0076,1.366
9972.00,7.550106,25.02949,-0.000168,24.021760,-0.0076,1.365
9974.00,7.550635,25.02926,-0.000167,24.021097,-0.0076,1.366
9976.00,7.550393,25.02930,-0.000169,24.021385,-0.0076,1.366
9978.00,7.549936,25.02926,-0.000169,24.021196,-0.0076,1.366
9980.00,7.549960,25.02980,-0.000169,24.021401,-0.0076,1.366
9982.00,7.549176,25.02950,-0.000169,24.021659,-0.0076,1.366
9984.00,7.549632,25.02932,-0.000169,24.021339,-0.0076,1.365
9986.00,7.550192,25.02986,-0.000168,24.021526,-0.0075,1.365
9988.00,7.549952,25.02965,-0.000169,24.021662,-0.0076,1.366
9990.00,7.550050,25.02901,-0.000170,24.021434,-0.0076,1.366
9992.00,7.550244,25.02882,-0.000169,24.021397,-0.0076,1.366
9994.00,7.550580,25.02867,-0.000169,24.020997,-0.0076,1.366
9996.00,7.550860,25.02897,-0.000169,24.021359,-0.0076,1.365
9998.00,7.550714,25.02889,-0.000169,24.020801,-0.0076,1.366
10000.00,7.550405,25.02853,-0.000170,24.022086,-0.0076,1.366
10002.00,7.550865,25.02805,-0.000171,24.022240,-0.0076,1.366
10004.00,7.551589,25.02866,-0.000170,24.021470,-0.0076,1.366
10006.00,7.551107,25.02857,-0.000171,24.021167,-0.0076,1.366
10008.00,7.551171,25.02822,-0.000170,24.021994,-0.0076,1.366
10010.00,7.550681,25.02759,-0.000170,24.021626,-0.0076,1.366
10012.00,7.550577,25.02664,-0.000169,24.021677,-0.0076,1.366
10014.00,7.550280,25.02777,-0.000168,24.021593,-0.0076,1.366
10016.00,7.550925,25.02813,-0.000169,24.020895,-0.0076,1.366
10018.00,7.550681,25.02857,-0.000170,24.020904,-0.0076,1.365
10020.00,7.550225,25.02877,-0.000169,24.021568,-0.0076,1.366
10022.00,7.550221,25.02914,-0.000169,24.021907,-0.0076,1.366
10024.00,7.549409,25.02850,-0.000171,24.021974,-0.0076,1.366
10026.00,7.548778,25.02871,-0.000170,24.021363,-0.0076,1.366
10028.00,7.548922,25.02843,-0.000170,24.020861,-0.0076,1.366
10030.00,7.550327,25.02853,-0.000169,24.021117,-0.0076,1.366
10032.00,7.550550,25.02843,-0.000169,24.020955,-0.0076,1.366
10034.00,7.549967,25.02853,-0.000169,24.021439,-0.0076,1.366
10036.00,7.550776,25.02897,-0.000169,24.021455,-0.0076,1.365
10038.00,7.550382,25.02902,-0.000169,24.021073,-0.0076,1.366
10040.00,7.550310,25.02819,-0.000170,24.020948,-0.0077,1.366
10042.00,7.550543,25.02791,-0.000170,24.021691,-0.0076,1.365
10044.00,7.551049,25.02817,-0.000169,24.022119,-0.0076,1.365
10046.00,7.551309,25.02817,-0.000169,24.021359,-0.0076,1.365
10048.00,7.551147,25.02866,-0.000170,24.021653,-0.0076,1.366
10050.00,7.550323,25.02928,-0.000169,24.021358,-0.0076,1.366
10052.00,7.550408,25.02764,-0.000170,24.021475,-0.0076,1.366
10054.00,7.550719,25.02775,-0.000170,24.021432,-0.0076,1.366
10056.00,7.550440,25.02864,-0.000170,24.021367,-0.0076,1.365
10058.00,7.550367,25.02758,-0.000169,24.022054,-0.0076,1.367
10060.00,7.549874,25.02850,-0.000169,24.021552,-0.0076,1.366
10062.00,7.550570,25.02935,-0.000169,24.021599,-0.0076,1.365
10064.00,7.550446,25.02970,-0.000169,24.021401,-0.0076,1.366
10066.00,7.550852,25.02887,-0.000169,24.021262,-0.0076,1.366
10068.00,7.550076,25.02893,-0.000169,24.021640,-0.0076,1.366
10070.00,7.549703,25.03033,-0.000171,24.020555,-0.0076,1.366
10072.00,7.550987,25.02921,-0.000169,24.020665,-0.0076,1.366
10074.00,7.551695,25.02897,-0.000168,24.021552,-0.0076,1.366
10076.00,7.552099,25.02937,-0.000168,24.021998,-0.0076,1.366
10078.00,7.552084,25.03063,-0.000169,24.021301,-0.0076,1.366
10080.00,7.551828,25.03089,-0.000169,24.020991,-0.0076,1.367
10082.00,7.551543,25.03074,-0.000170,24.020975,-0.0076,1.367
10084.00,7.551686,25.03102,-0.000170,24.021256,-0.0076,1.366
10086.00,7.551764,25.03132,-0.000170,24.021204,-0.0076,1.366
10088.00,7.551746,25.03065,-0.000169,24.021998,-0.0076,1.366
10090.00,7.550970,25.03019,-0.000168,24.021550,-0.0076,1.366
10092.00,7.551156,25.03016,-0.000169,24.021394,-0.0076,1.366
10094.00,7.550978,25.02948,-0.000169,24.021648,-0.0076,1.366
10096.00,7.550126,25.02971,-0.000170,24.021046,-0.0076,1.367
10098.00,7.550118,25.02981,-0.000170,24.021597,-0.0076,1.367
10100.00,7.550667,25.02958,-0.000170,24.021760,-0.0076,1.367
10102.00,7.550658,25.02976,-0.000168,24.021278,-0.0076,1.366
10104.00,7.550054,25.02931,-0.000170,24.021590,-0.0076,1.366
10106.00,7.549840,25.02967,-0.000169,24.022476,-0.0076,1.366
10108.00,7.549963,25.03041,-0.000169,24.021796,-0.0076,1.366
10110.00,7.550217,25.02946,-0.000169,24.021572,-0.0076,1.366
10112.00,7.549997,25.02926,-0.000169,24.021365,-0.0076,1.366
10114.00,7.550443,25.02960,-0.000169,24.021477,-0.0076,1.366
10116.00,7.550665,25.02969,-0.000170,24.021477,-0.0076,1.367
10118.00,7.550809,25.03019,-0.000170,24.021553,-0.0076,1.366
10120.00,7.550606,25.02957,-0.000169,24.022692,-0.0076,1.366
10122.00,7.550457,25.02965,-0.000169,24.021778,-0.0076,1.366
10124.00,7.551117,25.03036,-0.000168,24.021073,-0.0076,1.366
10126.00,7.550480,25.03050,-0.000168,24.021479,-0.0076,1.366
10128.00,7.550702,25.02929,-0.000170,24.021488,-0.0076,1.366
10130.00,7.549501,25.02921,-0.000171,24.020828,-0.0076,1.366
10132.00,7.549687,25.02929,-0.000170,24.021343,-0.0076,1.366
10134.00,7.549934,25.02880,-0.000170,24.021731,-0.0076,1.367
10136.00,7.549714,25.02927,-0.000169,24.021267,-0.0077,1.366
10138.00,7.549348,25.02909,-0.000170,24.021543,-0.0076,1.366
10140.00,7.549425,25.02941,-0.000171,24.021771,-0.0076,1.366
10142.00,7.549309,25.02921,-0.000168,24.021593,-0.0076,1.366
10144.00,7.549457,25.02942,-0.000169,24.021283,-0.0076,1.367
10146.00,7.549544,25.02903,-0.000169,24.021606,-0.0076,1.366
10148.00,7.550032,25.02937,-0.000169,24.021412,-0.0076,1.367
10150.00,7.550220,25.02951,-0.000169,24.021755,-0.0076,1.366
10152.00,7.550267,25.02860,-0.000169,24.021700,-0.0076,1.366
10154.00,7.550721,25.02901,-0.000170,24.021644,-0.0076,1.366
10156.00,7.550006,25.02891,-0.000169,24.022269,-0.0076,1.366
10158.00,7.550001,25.02942,-0.000169,24.021129,-0.0076,1.367
10160.00,7.551289,25.02949,-0.000169,24.021514,-0.0076,1.366
10162.00,7.551834,25.02886,-0.000169,24.021381,-0.0076,1.366
10164.00,7.551496,25.02949,-0.000169,24.021097,-0.0076,1.366
10166.00,7.551452,25.03024,-0.000169,24.021461,-0.0076,1.366
10168.00,7.551760,25.03013,-0.000168,24.021245,-0.0076,1.367
10170.00,7.552410,25.02962,-0.000170,24.021976,-0.0076,1.366
10172.00,7.551449,25.02874,-0.000170,24.021543,-0.0076,1.366
10174.00,7.550848,25.02885,-0.000170,24.020841,-0.0076,1.367
10176.00,7.550561,25.02886,-0.000170,24.021069,-0.0076,1.367
10178.00,7.549880,25.02928,-0.000170,24.020776,-0.0076,1.367
10180.00,7.549703,25.02849,-0.000169,24.020634,-0.0076,1.366
10182.00,7.549670,25.02857,-0.000168,24.021617,-0.0076,1.366
10184.00,7.549866,25.02774,-0.000169,24.021242,-0.0077,1.367
10186.00,7.550092,25.02763,-0.000170,24.021046,-0.0076,1.366
10188.00,7.551031,25.02778,-0.000170,24.020975,-0.0076,1.366
10190.00,7.551345,25.02776,-0.000169,24.020830,-0.0076,1.366
10192.00,7.551060,25.02873,-0.000169,24.020807,-0.0076,1.366
10194.00,7.550778,25.02908,-0.000170,24.021669,-0.0076,1.366
10196.00,7.550397,25.02845,-0.000170,24.021840,-0.0076,1.366
10198.00,7.550432,25.02809,-0.000170,24.021631,-0.0076,1.367
10200.00,7.550920,25.02858,-0.000169,24.022043,-0.0076,1.366
10202.00,7.551002,25.02851,-0.000169,24.021396,-0.0076,1.366
10204.00,7.551324,25.02748,-0.000169,24.021271,-0.0076,1.366
@17,12.0000,24.0
10206.00,7.550209,25.02840,-0.000169,24.021298,-0.0076,1.366
10208.00,7.545181,25.02707,-0.000170,24.021552,-0.0077,1.366
10210.00,7.536825,25.02723,-0.000169,24.021256,-0.0076,1.365
10212.00,7.530519,25.02688,-0.000170,24.021082,-0.0076,1.365
10214.00,7.527516,25.02690,-0.000169,24.020991,-0.0076,1.365
10216.00,7.527201,25.02794,-0.000170,24.021238,-0.0076,1.366
10218.00,7.528293,25.02819,-0.000169,24.020961,-0.0076,1.367
10220.00,7.529632,25.02690,-0.000169,24.021361,-0.0076,1.367
10222.00,7.531610,25.02737,-0.000170,24.021479,-0.0076,1.367
10224.00,7.533081,25.02716,-0.000171,24.021178,-0.0076,1.367
10226.00,7.534062,25.02704,-0.000170,24.021439,-0.0076,1.368
10228.00,7.535355,25.02803,-0.000171,24.020845,-0.0076,1.367
10230.00,7.537914,25.02816,-0.000170,24.021019,-0.0076,1.368
10232.00,7.544873,25.02850,-0.000171,24.021069,-0.0076,1.368
10234.00,7.553744,25.02854,-0.000171,24.021495,-0.0076,1.369
10236.00,7.561383,25.02802,-0.000171,24.021383,-0.0076,1.368
10238.00,7.565790,25.02859,-0.000171,24.020371,-0.0076,1.368
10240.00,7.566821,25.02858,-0.000171,24.021753,-0.0076,1.368
10242.00,7.565878,25.02824,-0.000170,24.021579,-0.0076,1.367
10244.00,7.565770,25.02786,-0.000169,24.021042,-0.0076,1.367
10246.00,7.564508,25.02824,-0.000168,24.021523,-0.0076,1.367
10248.00,7.563104,25.02765,-0.000170,24.020997,-0.0076,1.366
10250.00,7.561575,25.02768,-0.000170,24.021688,-0.0076,1.367
10252.00,7.561464,25.02801,-0.000169,24.021309,-0.0076,1.367
10254.00,7.560942,25.02870,-0.000169,24.021189,-0.0076,1.366
10256.00,7.560104,25.02933,-0.000169,24.021564,-0.0076,1.367
10258.00,7.558678,25.02869,-0.000169,24.021316,-0.0076,1.367
10260.00,7.557475,25.02934,-0.000171,24.021397,-0.0076,1.367
10262.00,7.556770,25.02964,-0.000170,24.021392,-0.0076,1.367
10264.00,7.556085,25.02969,-0.000169,24.021443,-0.0076,1.367
10266.00,7.556257,25.02962,-0.000171,24.021706,-0.0076,1.367
10268.00,7.555666,25.02987,-0.000170,24.021080,-0.0076,1.366
10270.00,7.555596,25.03008,-0.000170,24.021160,-0.0076,1.367
10272.00,7.555204,25.03007,-0.000169,24.021506,-0.0076,1.367
10274.00,7.555092,25.03083,-0.000168,24.021390,-0.0076,1.366
10276.00,7.554686,25.03075,-0.000170,24.021073,-0.0076,1.366
10278.00,7.554359,25.03053,-0.000170,24.021285,-0.0076,1.366
10280.00,7.554886,25.03072,-0.000170,24.021075,-0.0076,1.366
10282.00,7.555113,25.03079,-0.000169,24.021303,-0.0076,1.367
10284.00,7.553517,25.03143,-0.000169,24.021057,-0.0076,1.367
10286.00,7.553151,25.03234,-0.000170,24.021459,-0.0076,1.366
10288.00,7.552739,25.03194,-0.000170,24.021601,-0.0076,1.367
10290.00,7.553709,25.03187,-0.000170,24.021506,-0.0076,1.368
10292.00,7.554092,25.03225,-0.000168,24.021602,-0.0076,1.367
10294.00,7.552415,25.03263,-0.000168,24.021336,-0.0076,1.366
10296.00,7.552094,25.03255,-0.000169,24.021193,-0.0076,1.366
10298.00,7.552633,25.03252,-0.000169,24.020881,-0.0076,1.366
10300.00,7.552239,25.03156,-0.000168,24.020930,-0.0076,1.367
10302.00,7.551814,25.03208,-0.000169,24.020924,-0.0076,1.367
10304.00,7.551237,25.03197,-0.000168,24.021044,-0.0076,1.366
10306.00,7.551245,25.03249,-0.000169,24.022095,-0.0076,1.366
10308.00,7.550961,25.03261,-0.000170,24.021684,-0.0076,1.367
10310.00,7.551253,25.03204,-0.000169,24.021136,-0.0076,1.366
10312.00,7.551021,25.03250,-0.000168,24.021969,-0.0076,1.366
10314.00,7.551877,25.03276,-0.000169,24.020865,-0.0076,1.366
10316.00,7.551505,25.03227,-0.000168,24.021126,-0.0076,1.366
10318.00,7.550853,25.03174,-0.000168,24.021140,-0.0076,1.367
10320.00,7.551510,25.03253,-0.000169,24.021394,-0.0076,1.367
10322.00,7.552164,25.03347,-0.000168,24.021155,-0.0076,1.366
10324.00,7.551733,25.03336,-0.000168,24.020787,-0.0076,1.366
10326.00,7.551584,25.03257,-0.000168,24.021234,-0.0076,1.366
10328.00,7.551797,25.03353,-0.000170,24.021568,-0.0076,1.367
10330.00,7.552351,25.03344,-0.000168,24.021452,-0.0076,1.366
10332.00,7.552552,25.03312,-0.000169,24.021483,-0.0076,1.366
10334.00,7.552324,25.03269,-0.000168,24.021503,-0.0076,1.366
10336.00,7.551300,25.03216,-0.000169,24.021048,-0.0076,1.367
10338.00,7.551509,25.03186,-0.000169,24.020816,-0.0076,1.367
10340.00,7.551020,25.03190,-0.000168,24.021604,-0.0076,1.366
10342.00,7.550893,25.03203,-0.000167,24.022103,-0.0076,1.366
10344.00,7.551726,25.03281,-0.000169,24.022075,-0.0076,1.367
10346.00,7.551061,25.03251,-0.000168,24.021669,-0.0076,1.367
10348.00,7.551052,25.03279,-0.000168,24.021463,-0.0076,1.366
10350.00,7.550760,25.03185,-0.000168,24.021561,-0.0076,1.366
10352.00,7.551328,25.03231,-0.000169,24.021361,-0.0076,1.366
10354.00,7.551234,25.03328,-0.000168,24.020981,-0.0076,1.366
10356.00,7.551041,25.03223,-0.000169,24.021956,-0.0076,1.366
10358.00,7.552631,25.03193,-0.000169,24.021898,-0.0076,1.367
10360.00,7.552656,25.03202,-0.000170,24.021677,-0.0076,1.367
10362.00,7.551236,25.03240,-0.000169,24.021524,-0.0076,1.367
10364.00,7.551320,25.03239,-0.000169,24.020928,-0.0076,1.366
10366.00,7.552422,25.03247,-0.000169,24.021604,-0.0076,1.366
10368.00,7.552442,25.03229,-0.000170,24.022057,-0.0076,1.366
10370.00,7.553162,25.03264,-0.000168,24.021617,-0.0076,1.366
10372.00,7.552976,25.03327,-0.000167,24.021969,-0.0076,1.366
10374.00,7.552234,25.03252,-0.000170,24.021557,-0.0076,1.366
10376.00,7.551805,25.03228,-0.000169,24.021776,-0.0076,1.367
10378.00,7.551868,25.03282,-0.000169,24.021860,-0.0076,1.367
10380.00,7.552055,25.03284,-0.000169,24.021082,-0.0076,1.366
10382.00,7.551804,25.03343,-0.000169,24.021515,-0.0076,1.367
10384.00,7.550834,25.03286,-0.000168,24.021572,-0.0076,1.366
10386.00,7.550447,25.03368,-0.000168,24.022016,-0.0075,1.366
10388.00,7.551056,25.03340,-0.000168,24.021637,-0.0076,1.366
10390.00,7.551901,25.03359,-0.000167,24.021454,-0.0076,1.366
10392.00,7.551714,25.03378,-0.000169,24.021425,-0.0076,1.366
10394.00,7.552315,25.03286,-0.000168,24.021726,-0.0076,1.366
10396.00,7.552611,25.03309,-0.000168,24.021492,-0.0076,1.367
10398.00,7.552095,25.03301,-0.000170,24.020977,-0.0076,1.367
10400.00,7.551683,25.03290,-0.000170,24.021649,-0.0076,1.366
10402.00,7.551373,25.03334,-0.000170,24.022460,-0.0076,1.366
10404.00,7.552091,25.03280,-0.000168,24.021521,-0.0076,1.366
10406.00,7.551695,25.03343,-0.000168,24.021805,-0.0076,1.366
10408.00,7.552129,25.03285,-0.000168,24.021849,-0.0076,1.366
10410.00,7.551818,25.03213,-0.000169,24.022175,-0.0076,1.366
10412.00,7.551717,25.03315,-0.000169,24.022146,-0.0075,1.366
10414.00,7.551193,25.03345,-0.000169,24.021852,-0.0076,1.366
10416.00,7.550888,25.03333,-0.000168,24.022090,-0.0076,1.366
10418.00,7.550604,25.03327,-0.000169,24.021796,-0.0076,1.367
10420.00,7.550922,25.03358,-0.000169,24.022030,-0.0076,1.367
10422.00,7.551358,25.03282,-0.000170,24.021833,-0.0076,1.367
10424.00,7.551101,25.03211,-0.000169,24.022360,-0.0076,1.367
10426.00,7.550648,25.03297,-0.000168,24.022458,-0.0076,1.366
10428.00,7.551113,25.03266,-0.000169,24.021794,-0.0076,1.367
10430.00,7.551782,25.03154,-0.000168,24.021706,-0.0076,1.366
10432.00,7.551589,25.03200,-0.000169,24.021887,-0.0076,1.366
10434.00,7.551783,25.03274,-0.000168,24.022427,-0.0076,1.366
10436.00,7.552288,25.03304,-0.000168,24.021071,-0.0076,1.367
10438.00,7.552016,25.03337,-0.000168,24.021807,-0.0076,1.366
10440.00,7.551994,25.03246,-0.000167,24.021776,-0.0076,1.366
10442.00,7.552014,25.03198,-0.000167,24.021526,-0.0076,1.367
10444.00,7.551897,25.03180,-0.000169,24.021619,-0.0076,1.367
10446.00,7.552123,25.03263,-0.000170,24.021573,-0.0076,1.366
10448.00,7.552485,25.03144,-0.000170,24.021860,-0.0075,1.367
10450.00,7.552643,25.03116,-0.000168,24.021833,-0.0076,1.367
10452.00,7.552693,25.03189,-0.000168,24.021613,-0.0076,1.367
10454.00,7.552159,25.03157,-0.000169,24.021588,-0.0076,1.366
10456.00,7.551785,25.03179,-0.000170,24.021169,-0.0076,1.366
10458.00,7.551631,25.03170,-0.000168,24.021445,-0.0076,1.366
10460.00,7.551580,25.03254,-0.000167,24.022422,-0.0076,1.366
10462.00,7.551883,25.03274,-0.000168,24.022119,-0.0076,1.366
10464.00,7.551989,25.03259,-0.000167,24.021809,-0.0076,1.366
10466.00,7.551451,25.03332,-0.000168,24.021842,-0.0076,1.367
10468.00,7.551039,25.03294,-0.000169,24.021374,-0.0076,1.367
10470.00,7.550844,25.03323,-0.000168,24.022311,-0.0076,1.366
10472.00,7.550924,25.03369,-0.000168,24.021816,-0.0076,1.367
10474.00,7.550744,25.03334,-0.000169,24.021310,-0.0076,1.367
10476.00,7.550707,25.03291,-0.000170,24.021720,-0.0076,1.367
10478.00,7.551143,25.03271,-0.000168,24.021767,-0.0076,1.367
10480.00,7.551677,25.03311,-0.000168,24.021827,-0.0076,1.367
10482.00,7.551653,25.03350,-0.000169,24.021827,-0.0076,1.367
10484.00,7.552544,25.03320,-0.000168,24.021191,-0.0076,1.367
10486.00,7.552607,25.03306,-0.000168,24.021566,-0.0076,1.366
10488.00,7.552380,25.03292,-0.000168,24.021426,-0.0076,1.366
10490.00,7.552064,25.03343,-0.000167,24.021707,-0.0076,1.367
10492.00,7.551442,25.03320,-0.000168,24.021608,-0.0076,1.367
10494.00,7.551874,25.03262,-0.000169,24.021668,-0.0076,1.367
10496.00,7.552391,25.03265,-0.000168,24.021506,-0.0076,1.366
10498.00,7.551762,25.03285,-0.000169,24.021327,-0.0076,1.367
10500.00,7.551041,25.03353,-0.000169,24.021189,-0.0076,1.367
10502.00,7.551446,25.03395,-0.000169,24.021611,-0.0076,1.366
10504.00,7.551786,25.03330,-0.000169,24.022224,-0.0076,1.366
10506.00,7.551460,25.03283,-0.000169,24.021660,-0.0076,1.367
10508.00,7.550793,25.03342,-0.000170,24.021691,-0.0076,1.367
10510.00,7.551157,25.03379,-0.000168,24.021999,-0.0076,1.366
10512.00,7.551787,25.03369,-0.000169,24.021631,-0.0076,1.367
10514.00,7.551879,25.03388,-0.000170,24.021294,-0.0076,1.367
10516.00,7.552130,25.03412,-0.000168,24.021528,-0.0076,1.367
10518.00,7.551899,25.03406,-0.000168,24.021740,-0.0076,1.366
10520.00,7.553011,25.03390,-0.000169,24.021646,-0.0075,1.367
10522.00,7.553646,25.03345,-0.000168,24.021769,-0.0076,1.367
10524.00,7.552856,25.03374,-0.000169,24.021506,-0.0076,1.367
10526.00,7.552415,25.03430,-0.000170,24.022101,-0.0076,1.367
10528.00,7.551933,25.03404,-0.000169,24.022043,-0.0076,1.367
10530.00,7.551361,25.03398,-0.000169,24.021552,-0.0076,1.367
10532.00,7.551616,25.03381,-0.000169,24.020808,-0.0076,1.366
10534.00,7.552174,25.03376,-0.000168,24.021514,-0.0076,1.366
10536.00,7.551957,25.03321,-0.000169,24.021428,-0.0076,1.367
10538.00,7.552121,25.03332,-0.000168,24.021298,-0.0076,1.367
10540.00,7.551834,25.03370,-0.000169,24.021733,-0.0076,1.367
10542.00,7.551631,25.03384,-0.000168,24.021813,-0.0076,1.368
10544.00,7.551669,25.03406,-0.000168,24.021805,-0.0075,1.367
10546.00,7.551503,25.03417,-0.000169,24.021577,-0.0076,1.367
10548.00,7.552209,25.03387,-0.000169,24.022471,-0.0076,1.367
10550.00,7.552157,25.03285,-0.000167,24.022289,-0.0076,1.366
10552.00,7.551955,25.03280,-0.000168,24.021071,-0.0076,1.367
10554.00,7.552253,25.03346,-0.000169,24.021470,-0.0076,1.367
10556.00,7.551891,25.03330,-0.000168,24.022315,-0.0076,1.366
10558.00,7.551713,25.03327,-0.000169,24.022433,-0.0076,1.366
10560.00,7.552135,25.03414,-0.000167,24.022489,-0.0076,1.366
10562.00,7.553001,25.03422,-0.000168,24.022364,-0.0076,1.367
10564.00,7.552393,25.03413,-0.000169,24.021673,-0.0076,1.367
10566.00,7.551698,25.03496,-0.000169,24.021539,-0.0076,1.367
10568.00,7.552504,25.03451,-0.000168,24.021938,-0.0076,1.367
10570.00,7.553004,25.03467,-0.000168,24.022106,-0.0075,1.367
10572.00,7.552558,25.03560,-0.000168,24.021943,-0.0075,1.367
10574.00,7.552611,25.03604,-0.000168,24.022333,-0.0076,1.367
10576.00,7.552806,25.03580,-0.000169,24.021831,-0.0075,1.366
10578.00,7.552876,25.03456,-0.000169,24.021238,-0.0075,1.366
10580.00,7.552670,25.03497,-0.000168,24.021911,-0.0075,1.367
10582.00,7.553124,25.03509,-0.000168,24.021521,-0.0076,1.367
10584.00,7.552744,25.03518,-0.000168,24.022019,-0.0076,1.367
10586.00,7.552205,25.03491,-0.000167,24.022231,-0.0076,1.366
10588.00,7.552005,25.03459,-0.000169,24.022072,-0.0075,1.367
10590.00,7.552213,25.03513,-0.000170,24.021216,-0.0075,1.368
10592.00,7.552138,25.03539,-0.000170,24.021867,-0.0076,1.367
10594.00,7.551997,25.03520,-0.000168,24.021896,-0.0076,1.366
10596.00,7.551865,25.03587,-0.000168,24.022262,-0.0076,1.366
10598.00,7.550932,25.03600,-0.000168,24.021669,-0.0075,1.366
10600.00,7.551518,25.03545,-0.000168,24.021959,-0.0075,1.367
10602.00,7.552108,25.03525,-0.000167,24.021358,-0.0075,1.367
10604.00,7.552107,25.03573,-0.000169,24.022150,-0.0076,1.367
10606.00,7.552340,25.03514,-0.000169,24.022356,-0.0076,1.367
10608.00,7.553349,25.03435,-0.000168,24.022028,-0.0075,1.366
10610.00,7.553494,25.03371,-0.000169,24.021956,-0.0076,1.367
10612.00,7.552608,25.03442,-0.000169,24.021963,-0.0076,1.367
10614.00,7.552238,25.03514,-0.000169,24.022014,-0.0076,1.367
10616.00,7.550966,25.03533,-0.000169,24.021985,-0.0076,1.367
10618.00,7.550603,25.03489,-0.000168,24.022108,-0.0075,1.367
10620.00,7.550776,25.03452,-0.000167,24.020863,-0.0076,1.367
10622.00,7.551357,25.03457,-0.000169,24.021874,-0.0076,1.368
10624.00,7.552334,25.03427,-0.000169,24.021146,-0.0075,1.367
10626.00,7.552697,25.03426,-0.000168,24.021820,-0.0075,1.366
10628.00,7.552131,25.03294,-0.000168,24.021387,-0.0076,1.367
10630.00,7.551833,25.03405,-0.000168,24.021722,-0.0076,1.367
10632.00,7.552753,25.03394,-0.000168,24.021920,-0.0076,1.367
10634.00,7.552347,25.03348,-0.000168,24.021581,-0.0076,1.368
10636.00,7.552773,25.03411,-0.000169,24.021182,-0.0076,1.367
10638.00,7.552854,25.03357,-0.000168,24.021289,-0.0076,1.367
10640.00,7.552171,25.03403,-0.000168,24.021742,-0.0076,1.366
10642.00,7.552107,25.03415,-0.000168,24.021356,-0.0076,1.367
10644.00,7.552557,25.03345,-0.000168,24.021791,-0.0076,1.368
10646.00,7.552909,25.03340,-0.000169,24.021769,-0.0076,1.366
10648.00,7.552146,25.03281,-0.000168,24.021992,-0.0076,1.367
10650.00,7.551565,25.03269,-0.000169,24.021459,-0.0076,1.367
10652.00,7.551357,25.03269,-0.000169,24.021813,-0.0076,1.367
10654.00,7.551745,25.03306,-0.000169,24.022101,-0.0076,1.367
10656.00,7.551766,25.03283,-0.000169,24.021773,-0.0076,1.367
10658.00,7.552213,25.03281,-0.000169,24.021320,-0.0076,1.367
10660.00,7.552222,25.03157,-0.000168,24.021555,-0.0076,1.367
10662.00,7.552538,25.03107,-0.000169,24.021223,-0.0076,1.367
10664.00,7.552040,25.03067,-0.000169,24.021455,-0.0076,1.368
10666.00,7.551862,25.03190,-0.000169,24.021921,-0.0076,1.367
10668.00,7.552444,25.03163,-0.000168,24.021822,-0.0076,1.367
10670.00,7.553334,25.03114,-0.000168,24.021530,-0.0076,1.367
10672.00,7.553463,25.03196,-0.000168,24.022162,-0.0076,1.367
10674.00,7.552713,25.03221,-0.000168,24.021811,-0.0076,1.367
10676.00,7.552068,25.03188,-0.000168,24.022092,-0.0076,1.366
10678.00,7.552038,25.03161,-0.000169,24.022005,-0.0076,1.367
10680.00,7.552273,25.03159,-0.000168,24.021519,-0.0076,1.367
10682.00,7.553200,25.03131,-0.000168,24.021760,-0.0076,1.367
10684.00,7.553347,25.03075,-0.000169,24.022072,-0.0076,1.367
10686.00,7.552223,25.03210,-0.000168,24.022393,-0.0076,1.367
10688.00,7.552243,25.03150,-0.000169,24.022037,-0.0076,1.367
10690.00,7.551764,25.03122,-0.000167,24.021595,-0.0076,1.367
10692.00,7.553036,25.03152,-0.000168,24.021107,-0.0076,1.366
10694.00,7.552961,25.03182,-0.000168,24.021847,-0.0075,1.366
10696.00,7.552193,25.03205,-0.000168,24.021622,-0.0076,1.367
10698.00,7.552555,25.03317,-0.000169,24.021778,-0.0076,1.368
10700.00,7.552459,25.03217,-0.000169,24.022792,-0.0076,1.367
10702.00,7.552120,25.03234,-0.000168,24.021852,-0.0076,1.367
10704.00,7.552468,25.03155,-0.000169,24.021726,-0.0076,1.367
10706.00,7.552052,25.03199,-0.000168,24.022362,-0.0076,1.367
10708.00,7.551738,25.03235,-0.000168,24.021336,-0.0076,1.366
10710.00,7.552111,25.03251,-0.000168,24.021397,-0.0075,1.367
10712.00,7.552150,25.03278,-0.000168,24.021572,-0.0076,1.367
10714.00,7.551808,25.03267,-0.000167,24.022095,-0.0076,1.367
10716.00,7.552226,25.03258,-0.000168,24.022007,-0.0075,1.367
10718.00,7.551982,25.03218,-0.000168,24.021796,-0.0076,1.367
10720.00,7.551833,25.03256,-0.000169,24.021807,-0.0076,1.367
10722.00,7.551792,25.03148,-0.000168,24.021171,-0.0076,1.368
10724.00,7.552530,25.03185,-0.000169,24.022210,-0.0076,1.368
10726.00,7.552209,25.03256,-0.000169,24.021947,-0.0076,1.367
10728.00,7.551821,25.03171,-0.000169,24.022126,-0.0076,1.367
10730.00,7.551948,25.03174,-0.000168,24.021446,-0.0076,1.367
10732.00,7.552049,25.03163,-0.000168,24.021780,-0.0076,1.367
10734.00,7.552401,25.03187,-0.000169,24.021816,-0.0076,1.367
10736.00,7.552842,25.03134,-0.000169,24.021733,-0.0076,1.368
10738.00,7.553737,25.03101,-0.000169,24.022211,-0.0076,1.367
10740.00,7.553523,25.03166,-0.000169,24.022175,-0.0076,1.367
10742.00,7.552752,25.03234,-0.000168,24.021780,-0.0076,1.367
10744.00,7.552176,25.03061,-0.000168,24.021972,-0.0076,1.367
10746.00,7.552065,25.03139,-0.000168,24.021695,-0.0075,1.368
10748.00,7.550921,25.03160,-0.000169,24.021604,-0.0076,1.367
10750.00,7.551101,25.03147,-0.000168,24.021896,-0.0076,1.367
10752.00,7.551674,25.03089,-0.000168,24.021845,-0.0076,1.366
10754.00,7.551934,25.03028,-0.000168,24.022157,-0.0076,1.367
10756.00,7.552174,25.03115,-0.000168,24.021747,-0.0076,1.368
10758.00,7.552396,25.03042,-0.000170,24.022695,-0.0075,1.367
10760.00,7.552364,25.03021,-0.000168,24.022498,-0.0075,1.367
10762.00,7.552357,25.03069,-0.000169,24.021831,-0.0076,1.368
10764.00,7.552780,25.03159,-0.000169,24.022501,-0.0075,1.368
10766.00,7.552541,25.03085,-0.000170,24.021655,-0.0076,1.367
10768.00,7.552276,25.03066,-0.000169,24.020953,-0.0076,1.367
10770.00,7.552493,25.03017,-0.000168,24.021573,-0.0076,1.367
10772.00,7.552397,25.02902,-0.000167,24.022059,-0.0075,1.367
10774.00,7.551656,25.02924,-0.000168,24.021834,-0.0076,1.367
10776.00,7.551701,25.02966,-0.000169,24.022411,-0.0076,1.367
10778.00,7.552263,25.02992,-0.000169,24.022237,-0.0076,1.367
10780.00,7.553127,25.03031,-0.000168,24.021847,-0.0076,1.367
10782.00,7.552721,25.03048,-0.000168,24.022086,-0.0076,1.367
10784.00,7.552473,25.03192,-0.000168,24.021343,-0.0076,1.367
10786.00,7.552011,25.03227,-0.000168,24.021735,-0.0076,1.367
10788.00,7.551436,25.03249,-0.000168,24.021686,-0.0076,1.367
10790.00,7.551705,25.03173,-0.000169,24.021202,-0.0076,1.367
10792.00,7.551765,25.03246,-0.000168,24.021956,-0.0076,1.367
10794.00,7.552470,25.03223,-0.000169,24.021936,-0.0076,1.367
10796.00,7.552613,25.03244,-0.000169,24.021367,-0.0076,1.367
10798.00,7.552058,25.03187,-0.000170,24.021448,-0.0076,1.367
10800.00,7.551846,25.03156,-0.000169,24.020487,-0.0076,1.367
10802.00,7.552106,25.03113,-0.000168,24.021312,-0.0076,1.367
10804.00,7.551608,25.03212,-0.000170,24.022387,-0.0076,1.368
@18,12.0000,24.0
10806.00,7.551107,25.03224,-0.000170,24.021405,-0.0076,1.367
10808.00,7.546230,25.03104,-0.000170,24.022295,-0.0076,1.367
10810.00,7.538713,25.03119,-0.000167,24.022342,-0.0076,1.366
10812.00,7.532203,25.03055,-0.000167,24.021378,-0.0076,1.365
10814.00,7.529310,25.03068,-0.000167,24.022112,-0.0076,1.366
10816.00,7.529466,25.03028,-0.000167,24.021291,-0.0076,1.366
10818.00,7.530556,25.03034,-0.000169,24.021358,-0.0076,1.368
10820.00,7.531623,25.03063,-0.000171,24.022106,-0.0076,1.369
10822.00,7.533797,25.02996,-0.000169,24.021894,-0.0076,1.368
10824.00,7.536356,25.03090,-0.000170,24.021773,-0.0076,1.369
10826.00,7.538057,25.03022,-0.000169,24.021399,-0.0076,1.368
10828.00,7.539065,25.02999,-0.000170,24.021838,-0.0076,1.369
10830.00,7.540000,25.03002,-0.000171,24.021961,-0.0076,1.369
10832.00,7.546049,25.03047,-0.000170,24.021747,-0.0076,1.369
10834.00,7.555562,25.03136,-0.000170,24.021238,-0.0076,1.369
10836.00,7.562897,25.03089,-0.000171,24.021443,-0.0076,1.369
10838.00,7.565511,25.03028,-0.000171,24.022025,-0.0076,1.369
10840.00,7.566672,25.03027,-0.000170,24.022239,-0.0075,1.369
10842.00,7.567242,25.03104,-0.000168,24.022016,-0.0075,1.368
10844.00,7.566775,25.03124,-0.000168,24.021425,-0.0076,1.368
10846.00,7.565757,25.03194,-0.000168,24.021731,-0.0076,1.367
10848.00,7.563999,25.03080,-0.000168,24.022210,-0.0076,1.367
10850.00,7.563603,25.03126,-0.000168,24.022153,-0.0076,1.367
10852.00,7.562832,25.03089,-0.000168,24.021523,-0.0076,1.367
10854.00,7.561217,25.03180,-0.000167,24.021684,-0.0076,1.367
10856.00,7.560795,25.03212,-0.000169,24.022072,-0.0076,1.368
10858.00,7.559775,25.03249,-0.000169,24.022023,-0.0076,1.367
10860.00,7.559169,25.03247,-0.000169,24.021454,-0.0076,1.368
10862.00,7.558784,25.03165,-0.000168,24.021990,-0.0076,1.368
10864.00,7.558157,25.03265,-0.000169,24.022021,-0.0076,1.367
10866.00,7.556930,25.03307,-0.000168,24.022177,-0.0076,1.368
10868.00,7.556997,25.03318,-0.000169,24.021983,-0.0076,1.368
10870.00,7.557415,25.03352,-0.000168,24.021260,-0.0076,1.368
10872.00,7.556525,25.03387,-0.000168,24.021838,-0.0076,1.367
10874.00,7.555855,25.03452,-0.000168,24.021842,-0.0076,1.367
10876.00,7.555742,25.03333,-0.000169,24.021894,-0.0075,1.368
10878.00,7.555808,25.03345,-0.000169,24.022338,-0.0076,1.368
10880.00,7.556551,25.03270,-0.000169,24.021858,-0.0076,1.368
10882.00,7.556464,25.03305,-0.000170,24.021738,-0.0076,1.368
10884.00,7.557133,25.03375,-0.000168,24.022045,-0.0076,1.368
10886.00,7.556636,25.03330,-0.000169,24.021514,-0.0076,1.368
10888.00,7.555763,25.03288,-0.000170,24.021717,-0.0076,1.368
10890.00,7.555261,25.03257,-0.000169,24.022057,-0.0076,1.368
10892.00,7.554424,25.03271,-0.000170,24.021497,-0.0076,1.368
10894.00,7.554337,25.03337,-0.000169,24.021479,-0.0076,1.368
10896.00,7.554037,25.03318,-0.000169,24.021220,-0.0076,1.367
10898.00,7.553947,25.03279,-0.000169,24.021940,-0.0076,1.368
10900.00,7.553766,25.03260,-0.000169,24.022085,-0.0076,1.368
10902.00,7.553216,25.03275,-0.000170,24.021368,-0.0076,1.367
10904.00,7.553372,25.03272,-0.000168,24.021688,-0.0076,1.367
10906.00,7.553999,25.03223,-0.000168,24.022121,-0.0076,1.367
10908.00,7.554091,25.03261,-0.000169,24.021245,-0.0076,1.368
10910.00,7.553558,25.03231,-0.000168,24.021863,-0.0076,1.368
10912.00,7.553616,25.03130,-0.000169,24.021959,-0.0076,1.367
10914.00,7.553577,25.03156,-0.000169,24.021057,-0.0076,1.367
10916.00,7.553300,25.03130,-0.000168,24.022168,-0.0076,1.367
10918.00,7.553695,25.03105,-0.000169,24.020651,-0.0076,1.367
10920.00,7.553693,25.03119,-0.000169,24.021564,-0.0076,1.367
10922.00,7.553502,25.03147,-0.000171,24.021376,-0.0076,1.368
10924.00,7.553206,25.03109,-0.000169,24.022266,-0.0076,1.368
10926.00,7.552967,25.03033,-0.000170,24.021459,-0.0076,1.367
10928.00,7.553728,25.03022,-0.000169,24.021309,-0.0076,1.367
10930.00,7.554037,25.03015,-0.000169,24.021443,-0.0076,1.367
10932.00,7.553122,25.03089,-0.000169,24.021724,-0.0076,1.368
10934.00,7.553949,25.03131,-0.000169,24.021222,-0.0076,1.367
10936.00,7.554422,25.03065,-0.000167,24.021911,-0.0076,1.368
10938.00,7.554339,25.03084,-0.000169,24.022559,-0.0076,1.368
10940.00,7.554348,25.03174,-0.000170,24.021867,-0.0076,1.367
10942.00,7.553723,25.03085,-0.000168,24.021017,-0.0076,1.367
10944.00,7.553302,25.03102,-0.000169,24.021930,-0.0076,1.368
10946.00,7.553582,25.03145,-0.000170,24.021700,-0.0076,1.368
10948.00,7.553461,25.03139,-0.000169,24.021769,-0.0076,1.368
10950.00,7.552772,25.03147,-0.000171,24.022075,-0.0076,1.368
10952.00,7.553463,25.03121,-0.000170,24.020923,-0.0076,1.368
10954.00,7.553967,25.03177,-0.000169,24.021577,-0.0076,1.367
10956.00,7.554168,25.03190,-0.000170,24.021682,-0.0076,1.368
10958.00,7.554806,25.03287,-0.000169,24.021929,-0.0076,1.367
10960.00,7.553962,25.03268,-0.000168,24.021800,-0.0076,1.367
10962.00,7.553326,25.03316,-0.000169,24.021876,-0.0076,1.369
10964.00,7.553379,25.03260,-0.000170,24.021862,-0.0076,1.368
10966.00,7.553574,25.03267,-0.000170,24.021008,-0.0076,1.368
10968.00,7.553770,25.03219,-0.000169,24.022255,-0.0076,1.367
10970.00,7.553180,25.03338,-0.000169,24.021709,-0.0076,1.367
10972.00,7.552605,25.03312,-0.000169,24.021564,-0.0076,1.368
10974.00,7.552901,25.03286,-0.000170,24.021053,-0.0076,1.368
10976.00,7.553208,25.03280,-0.000170,24.021204,-0.0076,1.368
10978.00,7.553761,25.03249,-0.000170,24.021515,-0.0076,1.368
10980.00,7.553339,25.03197,-0.000169,24.020944,-0.0076,1.368
10982.00,7.553477,25.03211,-0.000170,24.021992,-0.0076,1.368
10984.00,7.554502,25.03282,-0.000169,24.021852,-0.0076,1.368
10986.00,7.554295,25.03168,-0.000169,24.021095,-0.0076,1.367
10988.00,7.553302,25.03177,-0.000168,24.021950,-0.0076,1.367
10990.00,7.553117,25.03132,-0.000168,24.021356,-0.0076,1.368
10992.00,7.552573,25.03136,-0.000168,24.021127,-0.0076,1.368
10994.00,7.552712,25.03154,-0.000169,24.021867,-0.0076,1.368
10996.00,7.552584,25.03117,-0.000170,24.021468,-0.0076,1.368
10998.00,7.552322,25.03118,-0.000169,24.021428,-0.0076,1.368
11000.00,7.552533,25.03109,-0.000168,24.021291,-0.0076,1.367
11002.00,7.552611,25.03038,-0.000170,24.021898,-0.0076,1.368
11004.00,7.553312,25.03082,-0.000168,24.021881,-0.0076,1.368
11006.00,7.552631,25.03100,-0.000169,24.021863,-0.0076,1.368
11008.00,7.552752,25.03018,-0.000169,24.021160,-0.0076,1.368
11010.00,7.552519,25.03043,-0.000169,24.021771,-0.0076,1.368
11012.00,7.552934,25.03170,-0.000169,24.021823,-0.0076,1.368
11014.00,7.552913,25.03121,-0.000168,24.022402,-0.0076,1.368
11016.00,7.552202,25.03102,-0.000169,24.021967,-0.0076,1.368
11018.00,7.553216,25.03136,-0.000169,24.022824,-0.0076,1.368
11020.00,7.552907,25.03186,-0.000168,24.022233,-0.0076,1.368
11022.00,7.553765,25.03164,-0.000168,24.021689,-0.0076,1.367
11024.00,7.553659,25.03186,-0.000168,24.021321,-0.0076,1.367
11026.00,7.553285,25.03294,-0.000168,24.022315,-0.0076,1.368
11028.00,7.552891,25.03376,-0.000169,24.021479,-0.0076,1.367
11030.00,7.553067,25.03221,-0.000168,24.021532,-0.0076,1.367
11032.00,7.552406,25.03188,-0.000169,24.021595,-0.0076,1.368
11034.00,7.552161,25.03236,-0.000169,24.021633,-0.0076,1.369
11036.00,7.552033,25.03272,-0.000170,24.021387,-0.0076,1.368
11038.00,7.552385,25.03225,-0.000169,24.021530,-0.0076,1.368
11040.00,7.552746,25.03241,-0.000170,24.021907,-0.0076,1.368
11042.00,7.553417,25.03153,-0.000170,24.022253,-0.0076,1.367
11044.00,7.553453,25.03075,-0.000169,24.021485,-0.0076,1.368
11046.00,7.553558,25.03168,-0.000170,24.021204,-0.0076,1.368
11048.00,7.553231,25.03167,-0.000169,24.021002,-0.0076,1.368
11050.00,7.553036,25.03109,-0.000169,24.021448,-0.0076,1.368
11052.00,7.553307,25.03112,-0.000170,24.021541,-0.0076,1.368
11054.00,7.553560,25.03094,-0.000170,24.021856,-0.0076,1.368
11056.00,7.553193,25.03168,-0.000169,24.021611,-0.0076,1.367
11058.00,7.552594,25.03105,-0.000170,24.021639,-0.0076,1.367
11060.00,7.553062,25.03066,-0.000170,24.021717,-0.0076,1.369
11062.00,7.553758,25.03084,-0.000170,24.021624,-0.0076,1.368
11064.00,7.553226,25.03076,-0.000169,24.021352,-0.0076,1.368
11066.00,7.552558,25.03054,-0.000169,24.021814,-0.0076,1.368
11068.00,7.552812,25.03050,-0.000170,24.021809,-0.0076,1.368
11070.00,7.553016,25.03028,-0.000170,24.021570,-0.0076,1.368
11072.00,7.552954,25.03134,-0.000170,24.021343,-0.0076,1.368
11074.00,7.552563,25.03152,-0.000170,24.021611,-0.0076,1.368
11076.00,7.553002,25.03181,-0.000170,24.021584,-0.0076,1.368
11078.00,7.553573,25.03162,-0.000169,24.021807,-0.0076,1.367
11080.00,7.554006,25.03124,-0.000169,24.021619,-0.0076,1.368
11082.00,7.553500,25.03137,-0.000168,24.021731,-0.0076,1.368
11084.00,7.553410,25.03233,-0.000170,24.021722,-0.0076,1.368
11086.00,7.554044,25.03228,-0.000170,24.021106,-0.0076,1.368
11088.00,7.554212,25.03123,-0.000169,24.021688,-0.0076,1.368
11090.00,7.554095,25.03169,-0.000169,24.021642,-0.0076,1.368
11092.00,7.552629,25.03160,-0.000169,24.021584,-0.0076,1.369
11094.00,7.552063,25.03086,-0.000170,24.020866,-0.0076,1.368
11096.00,7.552229,25.03061,-0.000169,24.021390,-0.0075,1.367
11098.00,7.552332,25.03112,-0.000169,24.021485,-0.0076,1.368
11100.00,7.552532,25.03187,-0.000169,24.021289,-0.0075,1.368
11102.00,7.552515,25.03277,-0.000169,24.021677,-0.0076,1.368
11104.00,7.552236,25.03208,-0.000170,24.020794,-0.0076,1.369
11106.00,7.552572,25.03211,-0.000170,24.021249,-0.0076,1.369
11108.00,7.551684,25.03235,-0.000170,24.021146,-0.0076,1.368
11110.00,7.552278,25.03304,-0.000168,24.020970,-0.0076,1.368
11112.00,7.552783,25.03204,-0.000168,24.021630,-0.0076,1.368
11114.00,7.553225,25.03157,-0.000169,24.021107,-0.0076,1.368
11116.00,7.553211,25.03068,-0.000168,24.021684,-0.0076,1.368
11118.00,7.553000,25.03069,-0.000170,24.021394,-0.0076,1.368
11120.00,7.552533,25.03175,-0.000171,24.021162,-0.0077,1.367
11122.00,7.551746,25.03172,-0.000170,24.021932,-0.0076,1.368
11124.00,7.551444,25.03144,-0.000170,24.021040,-0.0076,1.369
11126.00,7.552140,25.03101,-0.000170,24.021901,-0.0076,1.369
11128.00,7.552537,25.03049,-0.000170,24.021785,-0.0076,1.368
11130.00,7.551758,25.03101,-0.000171,24.021660,-0.0076,1.368
11132.00,7.551871,25.03097,-0.000169,24.021586,-0.0076,1.368
11134.00,7.552006,25.03101,-0.000169,24.021631,-0.0076,1.368
11136.00,7.552492,25.03071,-0.000169,24.021474,-0.0076,1.368
11138.00,7.552936,25.03071,-0.000171,24.021049,-0.0076,1.368
11140.00,7.553225,25.03073,-0.000170,24.021352,-0.0076,1.368
11142.00,7.553342,25.03046,-0.000171,24.021622,-0.0077,1.369
11144.00,7.552900,25.03011,-0.000170,24.021178,-0.0076,1.368
11146.00,7.553329,25.02924,-0.000170,24.021800,-0.0077,1.368
11148.00,7.553688,25.02991,-0.000170,24.021312,-0.0076,1.368
11150.00,7.553552,25.03027,-0.000170,24.021287,-0.0076,1.368
11152.00,7.552556,25.03039,-0.000169,24.020939,-0.0076,1.368
11154.00,7.551814,25.03056,-0.000169,24.021479,-0.0076,1.368
11156.00,7.552160,25.03065,-0.000168,24.022337,-0.0076,1.368
11158.00,7.551756,25.03063,-0.000170,24.021809,-0.0077,1.368
11160.00,7.552562,25.02975,-0.000169,24.021365,-0.0076,1.368
11162.00,7.553199,25.03006,-0.000169,24.021104,-0.0076,1.369
11164.00,7.553810,25.03029,-0.000169,24.021742,-0.0076,1.369
11166.00,7.554290,25.02985,-0.000170,24.022057,-0.0075,1.369
11168.00,7.553981,25.02986,-0.000169,24.021791,-0.0076,1.368
11170.00,7.553160,25.02974,-0.000168,24.021823,-0.0076,1.368
11172.00,7.552636,25.03009,-0.000168,24.021789,-0.0076,1.368
11174.00,7.553024,25.03041,-0.000169,24.021425,-0.0076,1.368
11176.00,7.552747,25.02980,-0.000169,24.021233,-0.0076,1.368
11178.00,7.552218,25.02946,-0.000168,24.021682,-0.0076,1.368
11180.00,7.552033,25.02984,-0.000169,24.021441,-0.0076,1.368
11182.00,7.552735,25.03055,-0.000169,24.021840,-0.0076,1.368
11184.00,7.552737,25.03065,-0.000169,24.021218,-0.0076,1.368
11186.00,7.552379,25.03013,-0.000169,24.021548,-0.0076,1.368
11188.00,7.551526,25.03042,-0.000169,24.021535,-0.0076,1.368
11190.00,7.552147,25.03046,-0.000169,24.021115,-0.0076,1.368
11192.00,7.553424,25.03080,-0.000170,24.021584,-0.0076,1.368
11194.00,7.553492,25.03077,-0.000170,24.021601,-0.0076,1.368
11196.00,7.552995,25.02986,-0.000171,24.021020,-0.0076,1.369
11198.00,7.552830,25.02936,-0.000168,24.021126,-0.0077,1.368
11200.00,7.552919,25.02968,-0.000168,24.021889,-0.0076,1.368
11202.00,7.553236,25.03015,-0.000169,24.021490,-0.0076,1.368
11204.00,7.552637,25.03038,-0.000170,24.021688,-0.0076,1.368
11206.00,7.552160,25.03014,-0.000169,24.021845,-0.0076,1.369
11208.00,7.552478,25.02991,-0.000170,24.021568,-0.0076,1.368
11210.00,7.552323,25.02932,-0.000170,24.020957,-0.0076,1.368
11212.00,7.552741,25.02968,-0.000169,24.021649,-0.0076,1.369
11214.00,7.553871,25.03020,-0.000169,24.021572,-0.0076,1.368
11216.00,7.554465,25.03117,-0.000169,24.021751,-0.0076,1.368
11218.00,7.553545,25.03028,-0.000170,24.021468,-0.0076,1.368
11220.00,7.552861,25.02954,-0.000170,24.021205,-0.0076,1.368
11222.00,7.553804,25.02925,-0.000168,24.021216,-0.0076,1.369
11224.00,7.553429,25.02953,-0.000169,24.021878,-0.0076,1.369
11226.00,7.553483,25.02984,-0.000169,24.021468,-0.0076,1.368
11228.00,7.552772,25.02996,-0.000169,24.021037,-0.0076,1.368
11230.00,7.552426,25.03027,-0.000169,24.021271,-0.0076,1.368
11232.00,7.552368,25.03111,-0.000169,24.020649,-0.0076,1.368
11234.00,7.551259,25.03075,-0.000170,24.021068,-0.0076,1.368
11236.00,7.551200,25.03057,-0.000169,24.021405,-0.0076,1.368
11238.00,7.551944,25.03067,-0.000171,24.021245,-0.0076,1.368
11240.00,7.552159,25.03121,-0.000169,24.021789,-0.0077,1.369
11242.00,7.551952,25.03129,-0.000169,24.021851,-0.0076,1.369
11244.00,7.552011,25.03171,-0.000170,24.021470,-0.0076,1.368
11246.00,7.553185,25.03146,-0.000169,24.020647,-0.0076,1.369
11248.00,7.553286,25.03163,-0.000170,24.021736,-0.0077,1.368
11250.00,7.552335,25.03205,-0.000170,24.021769,-0.0076,1.368
11252.00,7.551399,25.03140,-0.000170,24.021459,-0.0076,1.368
11254.00,7.551879,25.03105,-0.000169,24.020805,-0.0076,1.368
11256.00,7.552660,25.03133,-0.000169,24.021343,-0.0076,1.368
11258.00,7.553413,25.03063,-0.000170,24.022014,-0.0076,1.369
11260.00,7.553146,25.03075,-0.000169,24.021865,-0.0076,1.369
11262.00,7.552082,25.03057,-0.000168,24.021363,-0.0076,1.368
11264.00,7.551892,25.03134,-0.000168,24.021660,-0.0076,1.368
11266.00,7.552645,25.03178,-0.000169,24.021831,-0.0076,1.368
11268.00,7.553002,25.03208,-0.000168,24.020961,-0.0076,1.368
11270.00,7.552601,25.03218,-0.000169,24.021624,-0.0076,1.369
11272.00,7.552845,25.03208,-0.000170,24.021412,-0.0076,1.369
11274.00,7.553154,25.03224,-0.000169,24.021213,-0.0076,1.368
11276.00,7.553424,25.03118,-0.000168,24.021396,-0.0076,1.368
11278.00,7.553177,25.03112,-0.000170,24.021365,-0.0076,1.369
11280.00,7.552780,25.03127,-0.000170,24.021133,-0.0076,1.368
11282.00,7.553151,25.03049,-0.000169,24.021619,-0.0076,1.368
11284.00,7.552713,25.03115,-0.000169,24.021780,-0.0076,1.369
11286.00,7.552075,25.03002,-0.000171,24.021970,-0.0076,1.369
11288.00,7.552040,25.03105,-0.000169,24.021465,-0.0076,1.368
11290.00,7.552570,25.03083,-0.000170,24.021407,-0.0076,1.369
11292.00,7.552712,25.03085,-0.000170,24.020640,-0.0076,1.369
11294.00,7.553743,25.03043,-0.000169,24.021760,-0.0076,1.369
11296.00,7.554551,25.03096,-0.000170,24.021956,-0.0076,1.368
11298.00,7.554535,25.03169,-0.000170,24.021823,-0.0076,1.368
11300.00,7.554208,25.03160,-0.000169,24.021640,-0.0076,1.368
11302.00,7.553884,25.03130,-0.000170,24.020846,-0.0076,1.368
11304.00,7.553393,25.03158,-0.000169,24.021356,-0.0076,1.369
11306.00,7.552769,25.03079,-0.000170,24.021178,-0.0076,1.369
11308.00,7.552508,25.03098,-0.000170,24.021579,-0.0076,1.369
11310.00,7.552492,25.03055,-0.000170,24.021461,-0.0076,1.369
11312.00,7.553776,25.03008,-0.000170,24.021419,-0.0076,1.369
11314.00,7.553393,25.03018,-0.000170,24.022112,-0.0076,1.369
11316.00,7.552617,25.03050,-0.000171,24.021537,-0.0076,1.369
11318.00,7.552135,25.03074,-0.000170,24.021278,-0.0076,1.369
11320.00,7.551825,25.03123,-0.000170,24.020975,-0.0076,1.368
11322.00,7.551748,25.03121,-0.000170,24.021834,-0.0076,1.369
11324.00,7.551484,25.03100,-0.000170,24.021896,-0.0076,1.368
11326.00,7.551528,25.03109,-0.000169,24.021644,-0.0076,1.369
11328.00,7.554104,25.03054,-0.000170,24.021976,-0.0076,1.369
11330.00,7.554936,25.03088,-0.000170,24.021738,-0.0076,1.368
11332.00,7.553597,25.03045,-0.000171,24.021780,-0.0076,1.369
11334.00,7.553445,25.03086,-0.000169,24.021784,-0.0076,1.368
11336.00,7.554176,25.03053,-0.000169,24.022190,-0.0076,1.368
11338.00,7.553943,25.03088,-0.000169,24.021506,-0.0076,1.368
11340.00,7.553308,25.03009,-0.000169,24.021035,-0.0076,1.368
11342.00,7.553061,25.02988,-0.000170,24.021619,-0.0076,1.369
11344.00,7.552637,25.03006,-0.000170,24.021138,-0.0076,1.368
11346.00,7.552063,25.02915,-0.000169,24.020886,-0.0076,1.369
11348.00,7.552763,25.02886,-0.000169,24.020981,-0.0076,1.369
11350.00,7.552924,25.02900,-0.000168,24.021628,-0.0076,1.368
11352.00,7.552027,25.03017,-0.000168,24.021455,-0.0076,1.368
11354.00,7.551568,25.02947,-0.000169,24.021204,-0.0076,1.369
11356.00,7.551320,25.03048,-0.000169,24.021472,-0.0076,1.369
11358.00,7.550866,25.03043,-0.000169,24.021432,-0.0076,1.369
11360.00,7.552256,25.03037,-0.000169,24.021343,-0.0076,1.368
11362.00,7.553024,25.02957,-0.000168,24.021640,-0.0076,1.368
11364.00,7.552420,25.02955,-0.000171,24.021508,-0.0076,1.369
11366.00,7.552824,25.02935,-0.000170,24.020962,-0.0076,1.369
11368.00,7.552859,25.02891,-0.000170,24.021185,-0.0076,1.369
11370.00,7.553019,25.02933,-0.000169,24.021526,-0.0076,1.369
11372.00,7.553005,25.02904,-0.000171,24.022104,-0.0076,1.369
11374.00,7.552837,25.02997,-0.000170,24.021564,-0.0076,1.368
11376.00,7.553223,25.03009,-0.000169,24.021233,-0.0077,1.368
11378.00,7.553394,25.02985,-0.000168,24.021510,-0.0076,1.369
11380.00,7.553187,25.02987,-0.000169,24.021660,-0.0076,1.369
11382.00,7.553344,25.03085,-0.000170,24.022161,-0.0076,1.368
11384.00,7.553739,25.03059,-0.000171,24.021735,-0.0076,1.369
11386.00,7.553352,25.03012,-0.000170,24.021138,-0.0076,1.369
11388.00,7.552733,25.03021,-0.000170,24.021644,-0.0076,1.368
11390.00,7.552563,25.02995,-0.000169,24.021631,-0.0076,1.369
11392.00,7.551893,25.02981,-0.000171,24.021341,-0.0076,1.369
11394.00,7.552630,25.02973,-0.000169,24.021572,-0.0076,1.369
11396.00,7.553275,25.03074,-0.000168,24.021499,-0.0076,1.369
11398.00,7.553317,25.03118,-0.000170,24.021677,-0.0076,1.369
11400.00,7.554006,25.03141,-0.000171,24.021892,-0.0076,1.369
11402.00,7.554138,25.03175,-0.000169,24.021082,-0.0076,1.369
11404.00,7.553915,25.03220,-0.000169,24.021988,-0.0076,1.368
@19,12.0000,24.0
11406.00,7.553404,25.03178,-0.000169,24.022170,-0.0076,1.368
11408.00,7.548743,25.03201,-0.000169,24.021581,-0.0076,1.368
11410.00,7.540804,25.03156,-0.000168,24.021555,-0.0076,1.368
11412.00,7.534381,25.03148,-0.000169,24.021000,-0.0076,1.368
11414.00,7.530188,25.03224,-0.000169,24.021784,-0.0077,1.368
11416.00,7.528801,25.03232,-0.000168,24.021635,-0.0076,1.368
11418.00,7.530451,25.03197,-0.000168,24.020890,-0.0076,1.368
11420.00,7.533406,25.03265,-0.000169,24.020850,-0.0076,1.370
11422.00,7.534710,25.03204,-0.000170,24.021129,-0.0076,1.370
11424.00,7.535798,25.03289,-0.000171,24.021062,-0.0076,1.370
11426.00,7.537592,25.03288,-0.000171,24.021651,-0.0076,1.370
11428.00,7.538919,25.03229,-0.000171,24.021158,-0.0076,1.370
11430.00,7.540363,25.03249,-0.000171,24.021455,-0.0076,1.370
11432.00,7.546295,25.03176,-0.000171,24.021537,-0.0076,1.370
11434.00,7.556934,25.03284,-0.000170,24.021414,-0.0076,1.371
11436.00,7.564559,25.03321,-0.000171,24.021490,-0.0076,1.372
11438.00,7.568666,25.03324,-0.000172,24.021265,-0.0076,1.371
11440.00,7.570087,25.03239,-0.000170,24.021744,-0.0076,1.370
11442.00,7.569712,25.03223,-0.000168,24.021555,-0.0076,1.370
11444.00,7.568246,25.03241,-0.000169,24.021965,-0.0076,1.369
11446.00,7.567344,25.03228,-0.000169,24.021782,-0.0076,1.369
11448.00,7.566826,25.03204,-0.000169,24.021276,-0.0075,1.369
11450.00,7.566724,25.03234,-0.000169,24.021503,-0.0076,1.368
11452.00,7.564852,25.03219,-0.000168,24.021709,-0.0076,1.369
11454.00,7.563278,25.03176,-0.000169,24.021425,-0.0076,1.369
11456.00,7.563031,25.03232,-0.000169,24.021731,-0.0076,1.369
11458.00,7.561732,25.03287,-0.000169,24.020845,-0.0076,1.369
11460.00,7.560944,25.03324,-0.000169,24.021455,-0.0076,1.369
11462.00,7.560546,25.03336,-0.000169,24.021637,-0.0076,1.369
11464.00,7.559391,25.03361,-0.000169,24.021416,-0.0076,1.369
11466.00,7.558203,25.03370,-0.000170,24.021996,-0.0076,1.370
11468.00,7.557170,25.03412,-0.000170,24.021787,-0.0076,1.369
11470.00,7.557661,25.03426,-0.000169,24.021345,-0.0076,1.369
11472.00,7.557064,25.03408,-0.000168,24.021356,-0.0076,1.368
11474.00,7.556752,25.03456,-0.000169,24.020854,-0.0076,1.368
11476.00,7.555942,25.03421,-0.000168,24.021900,-0.0076,1.368
11478.00,7.555865,25.03501,-0.000169,24.021483,-0.0076,1.369
11480.00,7.556084,25.03557,-0.000169,24.021651,-0.0076,1.369
11482.00,7.556115,25.03507,-0.000167,24.021767,-0.0076,1.370
11484.00,7.556454,25.03514,-0.000170,24.021773,-0.0076,1.369
11486.00,7.556545,25.03398,-0.000171,24.022213,-0.0076,1.369
11488.00,7.556215,25.03431,-0.000168,24.021448,-0.0076,1.368
11490.00,7.556336,25.03481,-0.000169,24.021416,-0.0076,1.369
11492.00,7.556102,25.03483,-0.000169,24.022037,-0.0075,1.369
11494.00,7.555269,25.03555,-0.000168,24.022132,-0.0076,1.369
11496.00,7.555500,25.03546,-0.000168,24.021742,-0.0076,1.368
11498.00,7.555411,25.03569,-0.000168,24.021974,-0.0075,1.369
11500.00,7.555141,25.03592,-0.000168,24.020950,-0.0076,1.369
11502.00,7.554849,25.03529,-0.000169,24.021807,-0.0076,1.369
11504.00,7.553514,25.03489,-0.000169,24.021943,-0.0076,1.369
11506.00,7.553809,25.03452,-0.000168,24.022045,-0.0076,1.368
11508.00,7.554318,25.03358,-0.000168,24.021843,-0.0076,1.368
11510.00,7.554484,25.03388,-0.000168,24.021042,-0.0076,1.369
11512.00,7.554425,25.03392,-0.000169,24.021669,-0.0076,1.369
11514.00,7.554084,25.03410,-0.000168,24.021423,-0.0076,1.369
11516.00,7.553860,25.03375,-0.000168,24.021593,-0.0076,1.369
11518.00,7.553983,25.03431,-0.000169,24.021283,-0.0076,1.369
11520.00,7.553644,25.03452,-0.000170,24.021722,-0.0076,1.368
11522.00,7.554295,25.03422,-0.000170,24.022661,-0.0076,1.369
11524.00,7.554203,25.03454,-0.000168,24.022565,-0.0076,1.368
11526.00,7.554123,25.03458,-0.000168,24.021823,-0.0076,1.369
11528.00,7.555121,25.03437,-0.000169,24.022211,-0.0076,1.369
11530.00,7.554438,25.03462,-0.000169,24.022133,-0.0075,1.369
11532.00,7.554237,25.03443,-0.000168,24.021466,-0.0076,1.368
11534.00,7.554592,25.03496,-0.000168,24.021867,-0.0076,1.368
11536.00,7.555191,25.03414,-0.000168,24.022331,-0.0076,1.368
11538.00,7.554418,25.03453,-0.000168,24.021724,-0.0076,1.369
11540.00,7.554348,25.03485,-0.000169,24.022190,-0.0076,1.369
11542.00,7.555112,25.03493,-0.000169,24.022144,-0.0076,1.369
11544.00,7.554955,25.03480,-0.000169,24.021776,-0.0076,1.369
11546.00,7.554578,25.03517,-0.000169,24.022201,-0.0076,1.369
11548.00,7.554194,25.03584,-0.000169,24.021776,-0.0076,1.368
11550.00,7.554500,25.03564,-0.000169,24.022307,-0.0076,1.369
11552.00,7.554980,25.03556,-0.000170,24.021608,-0.0076,1.370
11554.00,7.555804,25.03509,-0.000169,24.021675,-0.0075,1.369
11556.00,7.555127,25.03590,-0.000168,24.022043,-0.0076,1.369
11558.00,7.554318,25.03581,-0.000168,24.021350,-0.0076,1.369
11560.00,7.554526,25.03568,-0.000167,24.021666,-0.0076,1.369
11562.00,7.554626,25.03550,-0.000168,24.021862,-0.0075,1.369
11564.00,7.554578,25.03531,-0.000169,24.022411,-0.0076,1.369
11566.00,7.554503,25.03552,-0.000169,24.022077,-0.0076,1.369
11568.00,7.554466,25.03596,-0.000170,24.022222,-0.0075,1.369
11570.00,7.554365,25.03594,-0.000169,24.022385,-0.0076,1.369
11572.00,7.554130,25.03537,-0.000169,24.021466,-0.0076,1.369
11574.00,7.554112,25.03548,-0.000169,24.021967,-0.0076,1.369
11576.00,7.553757,25.03522,-0.000169,24.021794,-0.0076,1.369
11578.00,7.553729,25.03588,-0.000170,24.021851,-0.0075,1.368
11580.00,7.554146,25.03509,-0.000167,24.021954,-0.0076,1.368
11582.00,7.554158,25.03555,-0.000169,24.021546,-0.0076,1.368
11584.00,7.553861,25.03514,-0.000168,24.021223,-0.0076,1.369
11586.00,7.553886,25.03563,-0.000168,24.022235,-0.0075,1.369
11588.00,7.553568,25.03590,-0.000169,24.021869,-0.0075,1.369
11590.00,7.553161,25.03586,-0.000168,24.021735,-0.0075,1.368
11592.00,7.553898,25.03596,-0.000168,24.021387,-0.0075,1.369
11594.00,7.554658,25.03532,-0.000169,24.021610,-0.0076,1.369
11596.00,7.554513,25.03610,-0.000169,24.022467,-0.0075,1.369
11598.00,7.554801,25.03558,-0.000168,24.021258,-0.0076,1.369
11600.00,7.555194,25.03542,-0.000168,24.022284,-0.0075,1.369
11602.00,7.555659,25.03567,-0.000168,24.022172,-0.0075,1.368
11604.00,7.554449,25.03552,-0.000168,24.021630,-0.0075,1.369
11606.00,7.554358,25.03571,-0.000168,24.022302,-0.0076,1.369
11608.00,7.554042,25.03575,-0.000169,24.022500,-0.0076,1.368
11610.00,7.553817,25.03622,-0.000168,24.022433,-0.0075,1.368
11612.00,7.554188,25.03614,-0.000168,24.021820,-0.0076,1.369
11614.00,7.554576,25.03621,-0.000168,24.021475,-0.0076,1.369
11616.00,7.553860,25.03602,-0.000168,24.022139,-0.0076,1.368
11618.00,7.553975,25.03612,-0.000167,24.022193,-0.0076,1.369
11620.00,7.554463,25.03608,-0.000169,24.022092,-0.0076,1.369
11622.00,7.554007,25.03618,-0.000168,24.022204,-0.0076,1.369
11624.00,7.553960,25.03707,-0.000169,24.022083,-0.0075,1.369
11626.00,7.553727,25.03661,-0.000169,24.021813,-0.0075,1.369
11628.00,7.553719,25.03684,-0.000169,24.021856,-0.0076,1.369
11630.00,7.553766,25.03565,-0.000168,24.021823,-0.0076,1.369
11632.00,7.554117,25.03608,-0.000169,24.021820,-0.0076,1.369
11634.00,7.553668,25.03627,-0.000168,24.021854,-0.0076,1.369
11636.00,7.554002,25.03600,-0.000169,24.022017,-0.0075,1.369
11638.00,7.554289,25.03694,-0.000168,24.022395,-0.0075,1.369
11640.00,7.554243,25.03638,-0.000168,24.022434,-0.0076,1.369
11642.00,7.553739,25.03667,-0.000167,24.022099,-0.0076,1.368
11644.00,7.553571,25.03750,-0.000168,24.022333,-0.0075,1.368
11646.00,7.553112,25.03640,-0.000168,24.022340,-0.0076,1.369
11648.00,7.552595,25.03685,-0.000168,24.022672,-0.0075,1.369
11650.00,7.552670,25.03707,-0.000169,24.021751,-0.0076,1.369
11652.00,7.552810,25.03651,-0.000169,24.022063,-0.0075,1.369
11654.00,7.553066,25.03628,-0.000168,24.022779,-0.0076,1.369
11656.00,7.553668,25.03637,-0.000169,24.021851,-0.0075,1.369
11658.00,7.554270,25.03627,-0.000168,24.021785,-0.0076,1.369
11660.00,7.554515,25.03582,-0.000168,24.022027,-0.0075,1.369
11662.00,7.555071,25.03496,-0.000168,24.021994,-0.0076,1.369
11664.00,7.554939,25.03583,-0.000169,24.021528,-0.0075,1.369
11666.00,7.554351,25.03509,-0.000168,24.021454,-0.0075,1.369
11668.00,7.554133,25.03515,-0.000169,24.021639,-0.0076,1.369
11670.00,7.554769,25.03481,-0.000169,24.021169,-0.0076,1.369
11672.00,7.554580,25.03440,-0.000168,24.021434,-0.0075,1.369
11674.00,7.553819,25.03482,-0.000169,24.021958,-0.0076,1.370
11676.00,7.554880,25.03529,-0.000169,24.021561,-0.0076,1.369
11678.00,7.555207,25.03658,-0.000168,24.021764,-0.0075,1.368
11680.00,7.554647,25.03594,-0.000167,24.021954,-0.0076,1.369
11682.00,7.555209,25.03635,-0.000169,24.021796,-0.0076,1.369
11684.00,7.555282,25.03614,-0.000169,24.021814,-0.0075,1.369
11686.00,7.555478,25.03592,-0.000169,24.021521,-0.0075,1.369
11688.00,7.555057,25.03637,-0.000168,24.021334,-0.0075,1.368
11690.00,7.554519,25.03674,-0.000168,24.022266,-0.0076,1.369
11692.00,7.554937,25.03698,-0.000169,24.022008,-0.0075,1.369
11694.00,7.554310,25.03685,-0.000167,24.022583,-0.0075,1.369
11696.00,7.554046,25.03604,-0.000167,24.021756,-0.0075,1.369
11698.00,7.553859,25.03498,-0.000167,24.022191,-0.0075,1.369
11700.00,7.554209,25.03549,-0.000168,24.021887,-0.0076,1.369
11702.00,7.554295,25.03494,-0.000168,24.022112,-0.0076,1.369
11704.00,7.554882,25.03449,-0.000168,24.021918,-0.0076,1.369
11706.00,7.554243,25.03560,-0.000168,24.021796,-0.0076,1.369
11708.00,7.554098,25.03590,-0.000168,24.021945,-0.0076,1.369
11710.00,7.554368,25.03572,-0.000168,24.022237,-0.0076,1.369
11712.00,7.554834,25.03578,-0.000168,24.022123,-0.0076,1.369
11714.00,7.554361,25.03609,-0.000168,24.022349,-0.0076,1.369
11716.00,7.554249,25.03644,-0.000168,24.022480,-0.0076,1.369
11718.00,7.553931,25.03650,-0.000169,24.021693,-0.0076,1.368
11720.00,7.553913,25.03633,-0.000168,24.022311,-0.0075,1.369
11722.00,7.553488,25.03636,-0.000168,24.022333,-0.0075,1.369
11724.00,7.553722,25.03633,-0.000169,24.022045,-0.0075,1.369
11726.00,7.554258,25.03664,-0.000169,24.021923,-0.0075,1.369
11728.00,7.553912,25.03577,-0.000168,24.021833,-0.0076,1.369
11730.00,7.553653,25.03600,-0.000169,24.022288,-0.0076,1.369
11732.00,7.553660,25.03732,-0.000169,24.022313,-0.0076,1.369
11734.00,7.553948,25.03680,-0.000168,24.021762,-0.0076,1.369
11736.00,7.553228,25.03638,-0.000168,24.021455,-0.0076,1.369
11738.00,7.552809,25.03637,-0.000169,24.022538,-0.0076,1.369
11740.00,7.553350,25.03715,-0.000168,24.021508,-0.0075,1.368
11742.00,7.553242,25.03615,-0.000168,24.022213,-0.0075,1.369
11744.00,7.553967,25.03638,-0.000168,24.022056,-0.0076,1.369
11746.00,7.553686,25.03646,-0.000169,24.022492,-0.0076,1.370
11748.00,7.553506,25.03669,-0.000169,24.021613,-0.0076,1.369
11750.00,7.553517,25.03656,-0.000169,24.021566,-0.0075,1.369
11752.00,7.553789,25.03608,-0.000169,24.022124,-0.0076,1.368
11754.00,7.553363,25.03631,-0.000169,24.022036,-0.0075,1.369
11756.00,7.553987,25.03636,-0.000167,24.021193,-0.0075,1.369
11758.00,7.555093,25.03649,-0.000168,24.021923,-0.0075,1.369
11760.00,7.554691,25.03578,-0.000168,24.021611,-0.0076,1.369
11762.00,7.554644,25.03573,-0.000170,24.022596,-0.0076,1.369
11764.00,7.554622,25.03548,-0.000169,24.022050,-0.0076,1.369
11766.00,7.554742,25.03453,-0.000168,24.021852,-0.0075,1.369
11768.00,7.555124,25.03536,-0.000169,24.021974,-0.0076,1.369
11770.00,7.555071,25.03565,-0.000168,24.021659,-0.0075,1.369
11772.00,7.555071,25.03485,-0.000169,24.021416,-0.0076,1.369
11774.00,7.555116,25.03460,-0.000169,24.021780,-0.0075,1.368
11776.00,7.553722,25.03460,-0.000169,24.021896,-0.0075,1.369
11778.00,7.553703,25.03465,-0.000169,24.022150,-0.0076,1.369
11780.00,7.554234,25.03534,-0.000169,24.022259,-0.0076,1.369
11782.00,7.553936,25.03568,-0.000169,24.022173,-0.0075,1.369
11784.00,7.554854,25.03607,-0.000168,24.021262,-0.0076,1.369
11786.00,7.554826,25.03668,-0.000168,24.021711,-0.0075,1.369
11788.00,7.554404,25.03648,-0.000168,24.021577,-0.0075,1.369
11790.00,7.554253,25.03594,-0.000168,24.021669,-0.0076,1.369
11792.00,7.554157,25.03608,-0.000168,24.021352,-0.0076,1.369
11794.00,7.554292,25.03560,-0.000168,24.021874,-0.0076,1.368
11796.00,7.554111,25.03625,-0.000169,24.021776,-0.0076,1.369
11798.00,7.554076,25.03575,-0.000169,24.021356,-0.0076,1.370
11800.00,7.554435,25.03552,-0.000169,24.021630,-0.0076,1.370
11802.00,7.553985,25.03649,-0.000169,24.021599,-0.0076,1.369
11804.00,7.553917,25.03640,-0.000169,24.021414,-0.0076,1.369
11806.00,7.553741,25.03525,-0.000168,24.021494,-0.0076,1.370
11808.00,7.553453,25.03513,-0.000170,24.022161,-0.0076,1.369
11810.00,7.553796,25.03597,-0.000169,24.022050,-0.0076,1.369
11812.00,7.553784,25.03560,-0.000169,24.021742,-0.0076,1.369
11814.00,7.553903,25.03601,-0.000168,24.022077,-0.0076,1.369
11816.00,7.553566,25.03680,-0.000169,24.021998,-0.0075,1.369
11818.00,7.553100,25.03600,-0.000169,24.022206,-0.0076,1.370
11820.00,7.552675,25.03592,-0.000169,24.021929,-0.0076,1.369
11822.00,7.553943,25.03576,-0.000168,24.021847,-0.0075,1.369
11824.00,7.553977,25.03480,-0.000168,24.022141,-0.0076,1.369
11826.00,7.554287,25.03469,-0.000169,24.021822,-0.0076,1.369
11828.00,7.554832,25.03544,-0.000168,24.022472,-0.0076,1.370
11830.00,7.555094,25.03502,-0.000168,24.021947,-0.0076,1.369
11832.00,7.554672,25.03490,-0.000169,24.021825,-0.0076,1.369
11834.00,7.553980,25.03526,-0.000169,24.021814,-0.0076,1.369
11836.00,7.554218,25.03557,-0.000169,24.022034,-0.0076,1.369
11838.00,7.553913,25.03535,-0.000168,24.021503,-0.0076,1.368
11840.00,7.554252,25.03479,-0.000168,24.022206,-0.0076,1.370
11842.00,7.554634,25.03452,-0.000170,24.022032,-0.0076,1.369
11844.00,7.554086,25.03455,-0.000168,24.021998,-0.0076,1.370
11846.00,7.554142,25.03472,-0.000168,24.021981,-0.0076,1.369
11848.00,7.553730,25.03426,-0.000169,24.021999,-0.0076,1.369
11850.00,7.553900,25.03452,-0.000169,24.021794,-0.0076,1.370
11852.00,7.554475,25.03421,-0.000167,24.021961,-0.0076,1.369
11854.00,7.554747,25.03495,-0.000168,24.021548,-0.0076,1.369
11856.00,7.554375,25.03437,-0.000168,24.021798,-0.0076,1.369
11858.00,7.553697,25.03475,-0.000169,24.022197,-0.0075,1.370
11860.00,7.553247,25.03455,-0.000169,24.022070,-0.0076,1.370
11862.00,7.553252,25.03452,-0.000166,24.022034,-0.0076,1.369
11864.00,7.553976,25.03358,-0.000168,24.022485,-0.0075,1.370
11866.00,7.554924,25.03415,-0.000168,24.022255,-0.0076,1.369
11868.00,7.555378,25.03397,-0.000168,24.021417,-0.0076,1.369
11870.00,7.554482,25.03388,-0.000168,24.021780,-0.0076,1.369
11872.00,7.553701,25.03389,-0.000167,24.021782,-0.0076,1.369
11874.00,7.554406,25.03374,-0.000168,24.022184,-0.0075,1.369
11876.00,7.554873,25.03377,-0.000168,24.021854,-0.0076,1.369
11878.00,7.554225,25.03362,-0.000169,24.022438,-0.0076,1.370
11880.00,7.553823,25.03382,-0.000169,24.022144,-0.0075,1.370
11882.00,7.553908,25.03406,-0.000169,24.022275,-0.0075,1.369
11884.00,7.554029,25.03526,-0.000168,24.022077,-0.0076,1.370
11886.00,7.554154,25.03414,-0.000169,24.022008,-0.0076,1.369
11888.00,7.554066,25.03434,-0.000169,24.022284,-0.0076,1.369
11890.00,7.554587,25.03577,-0.000169,24.022186,-0.0076,1.369
11892.00,7.555039,25.03499,-0.000168,24.021981,-0.0076,1.370
11894.00,7.554580,25.03456,-0.000167,24.022393,-0.0076,1.369
11896.00,7.554630,25.03498,-0.000167,24.023199,-0.0075,1.369
11898.00,7.554598,25.03550,-0.000168,24.022866,-0.0075,1.369
11900.00,7.554864,25.03550,-0.000169,24.022211,-0.0076,1.369
11902.00,7.554984,25.03521,-0.000168,24.022347,-0.0076,1.369
11904.00,7.553941,25.03481,-0.000169,24.022433,-0.0076,1.369
11906.00,7.555263,25.03567,-0.000169,24.021312,-0.0076,1.369
11908.00,7.555151,25.03496,-0.000168,24.022569,-0.0076,1.370
11910.00,7.554933,25.03488,-0.000168,24.021883,-0.0076,1.370
11912.00,7.554489,25.03530,-0.000169,24.021981,-0.0076,1.370
11914.00,7.554723,25.03522,-0.000168,24.022469,-0.0075,1.369
11916.00,7.555402,25.03556,-0.000168,24.023431,-0.0076,1.370
11918.00,7.555274,25.03592,-0.000169,24.022190,-0.0075,1.369
11920.00,7.555511,25.03567,-0.000168,24.021860,-0.0075,1.369
11922.00,7.555603,25.03583,-0.000167,24.022057,-0.0075,1.370
11924.00,7.554507,25.03651,-0.000168,24.021399,-0.0075,1.370
11926.00,7.554799,25.03553,-0.000171,24.021419,-0.0075,1.369
11928.00,7.555366,25.03538,-0.000168,24.022565,-0.0075,1.370
11930.00,7.555122,25.03639,-0.000169,24.022106,-0.0075,1.370
11932.00,7.555820,25.03703,-0.000170,24.022074,-0.0076,1.370
11934.00,7.554680,25.03730,-0.000169,24.022523,-0.0075,1.369
11936.00,7.554369,25.03735,-0.000168,24.021726,-0.0075,1.370
11938.00,7.554581,25.03682,-0.000168,24.022046,-0.0075,1.370
11940.00,7.554141,25.03690,-0.000168,24.022181,-0.0076,1.369
11942.00,7.554759,25.03729,-0.000168,24.021644,-0.0076,1.369
11944.00,7.554675,25.03710,-0.000168,24.022066,-0.0076,1.370
11946.00,7.554271,25.03759,-0.000168,24.022338,-0.0076,1.370
11948.00,7.554074,25.03632,-0.000168,24.022039,-0.0075,1.370
11950.00,7.554129,25.03636,-0.000168,24.021762,-0.0076,1.370
11952.00,7.554459,25.03755,-0.000168,24.021764,-0.0076,1.370
11954.00,7.554191,25.03742,-0.000168,24.022579,-0.0075,1.369
11956.00,7.553977,25.03747,-0.000168,24.022462,-0.0075,1.369
11958.00,7.554131,25.03800,-0.000168,24.021258,-0.0076,1.370
11960.00,7.553866,25.03810,-0.000168,24.022373,-0.0076,1.370
11962.00,7.554009,25.03823,-0.000168,24.022612,-0.0075,1.370
11964.00,7.553170,25.03840,-0.000169,24.021858,-0.0075,1.370
11966.00,7.553498,25.03840,-0.000167,24.022253,-0.0076,1.370
11968.00,7.554032,25.03848,-0.000168,24.021775,-0.0076,1.370
11970.00,7.555004,25.03810,-0.000167,24.022547,-0.0076,1.370
11972.00,7.554506,25.03791,-0.000167,24.022266,-0.0076,1.369
11974.00,7.554608,25.03770,-0.000168,24.022117,-0.0076,1.370
11976.00,7.554937,25.03820,-0.000169,24.022123,-0.0075,1.370
11978.00,7.555183,25.03798,-0.000169,24.022215,-0.0076,1.369
11980.00,7.554489,25.03788,-0.000169,24.022188,-0.0076,1.370
11982.00,7.555150,25.03810,-0.000169,24.022737,-0.0076,1.370
11984.00,7.555027,25.03789,-0.000168,24.021769,-0.0075,1.370
11986.00,7.554384,25.03701,-0.000168,24.022110,-0.0075,1.369
11988.00,7.554370,25.03752,-0.000168,24.021941,-0.0076,1.369
11990.00,7.554359,25.03745,-0.000168,24.022424,-0.0076,1.370
11992.00,7.554056,25.03693,-0.000169,24.022478,-0.0076,1.370
11994.00,7.554168,25.03723,-0.000168,24.021994,-0.0076,1.369
11996.00,7.554228,25.03724,-0.000169,24.021412,-0.0075,1.370
11998.00,7.554529,25.03664,-0.000169,24.022643,-0.0075,1.370
12000.00,7.554834,25.03656,-0.000168,24.022712,-0.0075,1.370
12002.00,7.554739,25.03629,-0.000168,24.022202,-0.0076,1.369
12004.00,7.554465,25.03684,-0.000167,24.022224,-0.0075,1.369
@20,12.0000,24.0
12006.00,7.554706,25.03744,-0.000168,24.022239,-0.0076,1.370
12008.00,7.551352,25.03685,-0.000168,24.022850,-0.0075,1.370
12010.00,7.543208,25.03753,-0.000168,24.022442,-0.0075,1.369
12012.00,7.535548,25.03774,-0.000167,24.022297,-0.0075,1.369
12014.00,7.531879,25.03854,-0.000167,24.022808,-0.0075,1.369
12016.00,7.531495,25.03818,-0.000168,24.022081,-0.0076,1.370
12018.00,7.532125,25.03783,-0.000167,24.021920,-0.0076,1.370
12020.00,7.533477,25.03706,-0.000167,24.021979,-0.0075,1.370
12022.00,7.536178,25.03765,-0.000168,24.021969,-0.0075,1.370
12024.00,7.538149,25.03744,-0.000168,24.022108,-0.0075,1.370
12026.00,7.539057,25.03747,-0.000168,24.021949,-0.0075,1.371
12028.00,7.540925,25.03828,-0.000168,24.022654,-0.0076,1.371
12030.00,7.542221,25.03833,-0.000169,24.022065,-0.0076,1.371
12032.00,7.545691,25.03789,-0.000169,24.022636,-0.0076,1.371
12034.00,7.554280,25.03878,-0.000169,24.021581,-0.0076,1.372
12036.00,7.562999,25.03860,-0.000169,24.022275,-0.0075,1.372
12038.00,7.568074,25.03827,-0.000170,24.021952,-0.0075,1.372
12040.00,7.570300,25.03805,-0.000170,24.021829,-0.0075,1.371
12042.00,7.570237,25.03711,-0.000168,24.021998,-0.0075,1.371
12044.00,7.568054,25.03724,-0.000168,24.021874,-0.0075,1.371
12046.00,7.567777,25.03759,-0.000168,24.022416,-0.0076,1.371
12048.00,7.567521,25.03759,-0.000167,24.022685,-0.0075,1.370
12050.00,7.567051,25.03722,-0.000167,24.022993,-0.0075,1.370
12052.00,7.565119,25.03763,-0.000167,24.022135,-0.0075,1.370
12054.00,7.563468,25.03700,-0.000167,24.022168,-0.0075,1.369
12056.00,7.562082,25.03685,-0.000167,24.022293,-0.0076,1.370
12058.00,7.561564,25.03707,-0.000167,24.021552,-0.0076,1.370
12060.00,7.561098,25.03580,-0.000167,24.021497,-0.0075,1.370
12062.00,7.560498,25.03531,-0.000168,24.021776,-0.0076,1.370
12064.00,7.559393,25.03521,-0.000169,24.022230,-0.0075,1.370
12066.00,7.559100,25.03518,-0.000168,24.022010,-0.0075,1.370
12068.00,7.558955,25.03522,-0.000168,24.022554,-0.0076,1.370
12070.00,7.558871,25.03518,-0.000168,24.022715,-0.0076,1.370
12072.00,7.559002,25.03526,-0.000168,24.021865,-0.0075,1.370
12074.00,7.558580,25.03473,-0.000168,24.022462,-0.0075,1.370
12076.00,7.558343,25.03526,-0.000168,24.022315,-0.0075,1.371
12078.00,7.558341,25.03532,-0.000169,24.021336,-0.0075,1.370
12080.00,7.557810,25.03480,-0.000169,24.021805,-0.0075,1.370
12082.00,7.557805,25.03422,-0.000169,24.021388,-0.0076,1.370
12084.00,7.557849,25.03490,-0.000169,24.021586,-0.0075,1.369
12086.00,7.557089,25.03557,-0.000169,24.021780,-0.0075,1.370
12088.00,7.556475,25.03547,-0.000168,24.021740,-0.0076,1.369
12090.00,7.555652,25.03483,-0.000168,24.022090,-0.0076,1.369
12092.00,7.555939,25.03488,-0.000169,24.022124,-0.0076,1.371
12094.00,7.556551,25.03406,-0.000170,24.022335,-0.0076,1.371
12096.00,7.555709,25.03481,-0.000169,24.021510,-0.0076,1.370
12098.00,7.555301,25.03467,-0.000168,24.022344,-0.0076,1.370
12100.00,7.555441,25.03485,-0.000168,24.022101,-0.0075,1.370
12102.00,7.555349,25.03502,-0.000169,24.022193,-0.0075,1.370
12104.00,7.555137,25.03522,-0.000169,24.022327,-0.0076,1.370
12106.00,7.555366,25.03513,-0.000169,24.021842,-0.0076,1.370
12108.00,7.555377,25.03459,-0.000169,24.021969,-0.0076,1.370
12110.00,7.555450,25.03487,-0.000168,24.022766,-0.0076,1.370
12112.00,7.555116,25.03421,-0.000168,24.022574,-0.0075,1.370
12114.00,7.555231,25.03524,-0.000168,24.022104,-0.0075,1.370
12116.00,7.555156,25.03566,-0.000169,24.021615,-0.0075,1.371
12118.00,7.555818,25.03473,-0.000168,24.022248,-0.0076,1.371
12120.00,7.556279,25.03487,-0.000168,24.022104,-0.0076,1.370
12122.00,7.555794,25.03440,-0.000168,24.021115,-0.0075,1.369
12124.00,7.555043,25.03395,-0.000167,24.022298,-0.0075,1.370
12126.00,7.555020,25.03437,-0.000168,24.022715,-0.0075,1.370
12128.00,7.554743,25.03452,-0.000168,24.022054,-0.0076,1.371
12130.00,7.555533,25.03445,-0.000169,24.021934,-0.0076,1.371
12132.00,7.555666,25.03474,-0.000169,24.021805,-0.0075,1.370
12134.00,7.556299,25.03489,-0.000168,24.021535,-0.0076,1.370
12136.00,7.555855,25.03499,-0.000168,24.021657,-0.0075,1.370
12138.00,7.555879,25.03495,-0.000168,24.022019,-0.0075,1.370
12140.00,7.555317,25.03553,-0.000168,24.022454,-0.0075,1.370
12142.00,7.555371,25.03520,-0.000168,24.021470,-0.0075,1.370
12144.00,7.555931,25.03511,-0.000168,24.022545,-0.0075,1.370
12146.00,7.556203,25.03488,-0.000168,24.022124,-0.0076,1.371
12148.00,7.555217,25.03500,-0.000168,24.021941,-0.0076,1.371
12150.00,7.554342,25.03481,-0.000169,24.022527,-0.0075,1.371
12152.00,7.554809,25.03508,-0.000167,24.022248,-0.0075,1.370
12154.00,7.555309,25.03567,-0.000167,24.022121,-0.0076,1.370
12156.00,7.555460,25.03574,-0.000167,24.021503,-0.0076,1.370
12158.00,7.555347,25.03583,-0.000169,24.021900,-0.0076,1.371
12160.00,7.554835,25.03561,-0.000168,24.022063,-0.0075,1.370
12162.00,7.555058,25.03559,-0.000168,24.022215,-0.0075,1.371
12164.00,7.555393,25.03559,-0.000167,24.021858,-0.0075,1.370
12166.00,7.556497,25.03643,-0.000167,24.022034,-0.0075,1.371
12168.00,7.556779,25.03673,-0.000169,24.021715,-0.0075,1.371
12170.00,7.556603,25.03685,-0.000169,24.022588,-0.0075,1.370
12172.00,7.556398,25.03680,-0.000168,24.021969,-0.0075,1.371
12174.00,7.555750,25.03691,-0.000168,24.022159,-0.0075,1.370
12176.00,7.554654,25.03664,-0.000167,24.022199,-0.0075,1.371
12178.00,7.554648,25.03653,-0.000168,24.022288,-0.0075,1.371
12180.00,7.555058,25.03686,-0.000169,24.022005,-0.0076,1.370
12182.00,7.555181,25.03721,-0.000168,24.022434,-0.0075,1.370
12184.00,7.554969,25.03601,-0.000166,24.021664,-0.0076,1.370
12186.00,7.554911,25.03605,-0.000168,24.022391,-0.0076,1.371
12188.00,7.554406,25.03512,-0.000167,24.022569,-0.0075,1.371
12190.00,7.554446,25.03580,-0.000169,24.022173,-0.0076,1.371
12192.00,7.554727,25.03564,-0.000168,24.022132,-0.0076,1.371
12194.00,7.554870,25.03609,-0.000169,24.022434,-0.0076,1.371
12196.00,7.555105,25.03589,-0.000169,24.022028,-0.0076,1.371
12198.00,7.556266,25.03604,-0.000169,24.022418,-0.0076,1.370
12200.00,7.556342,25.03616,-0.000169,24.022623,-0.0076,1.370
12202.00,7.554958,25.03615,-0.000168,24.022587,-0.0076,1.371
12204.00,7.555205,25.03624,-0.000169,24.022273,-0.0076,1.371
12206.00,7.554851,25.03678,-0.000168,24.022293,-0.0076,1.371
12208.00,7.554975,25.03606,-0.000168,24.022793,-0.0076,1.371
12210.00,7.555045,25.03643,-0.000169,24.021254,-0.0076,1.371
12212.00,7.555569,25.03637,-0.000169,24.021974,-0.0076,1.371
12214.00,7.555857,25.03694,-0.000168,24.022001,-0.0076,1.370
12216.00,7.555702,25.03692,-0.000168,24.022052,-0.0075,1.370
12218.00,7.555439,25.03661,-0.000169,24.022193,-0.0075,1.371
12220.00,7.555333,25.03624,-0.000168,24.022416,-0.0075,1.371
12222.00,7.554964,25.03619,-0.000168,24.021911,-0.0076,1.370
12224.00,7.554910,25.03695,-0.000168,24.022157,-0.0075,1.370
12226.00,7.555252,25.03545,-0.000167,24.021611,-0.0075,1.371
12228.00,7.554983,25.03635,-0.000167,24.022656,-0.0075,1.371
12230.00,7.555663,25.03658,-0.000168,24.021878,-0.0075,1.371
12232.00,7.555124,25.03634,-0.000169,24.022193,-0.0075,1.371
12234.00,7.554199,25.03640,-0.000169,24.022188,-0.0075,1.370
12236.00,7.554379,25.03583,-0.000167,24.021958,-0.0075,1.370
12238.00,7.555063,25.03572,-0.000168,24.022133,-0.0075,1.371
12240.00,7.555238,25.03639,-0.000167,24.022630,-0.0075,1.371
12242.00,7.554724,25.03606,-0.000168,24.022309,-0.0075,1.371
12244.00,7.554894,25.03644,-0.000167,24.022219,-0.0075,1.371
12246.00,7.555674,25.03695,-0.000167,24.022409,-0.0076,1.371
12248.00,7.555020,25.03727,-0.000169,24.022099,-0.0076,1.371
12250.00,7.554695,25.03763,-0.000168,24.022931,-0.0075,1.370
12252.00,7.554534,25.03824,-0.000167,24.022282,-0.0075,1.371
12254.00,7.554501,25.03740,-0.000167,24.022541,-0.0075,1.371
12256.00,7.554611,25.03809,-0.000168,24.022802,-0.0075,1.371
12258.00,7.554610,25.03834,-0.000168,24.021979,-0.0075,1.371
12260.00,7.553854,25.03801,-0.000168,24.021809,-0.0075,1.371
12262.00,7.554572,25.03815,-0.000168,24.021523,-0.0075,1.371
12264.00,7.555537,25.03769,-0.000168,24.022607,-0.0076,1.371
12266.00,7.555135,25.03763,-0.000168,24.022583,-0.0075,1.372
12268.00,7.554303,25.03751,-0.000168,24.022712,-0.0075,1.371
12270.00,7.554695,25.03652,-0.000169,24.022382,-0.0075,1.372
12272.00,7.554504,25.03653,-0.000168,24.022802,-0.0076,1.371
12274.00,7.554273,25.03623,-0.000167,24.022507,-0.0075,1.371
12276.00,7.554620,25.03618,-0.000168,24.021669,-0.0076,1.371
12278.00,7.554376,25.03601,-0.000168,24.021825,-0.0075,1.372
12280.00,7.554427,25.03519,-0.000169,24.022077,-0.0075,1.371
12282.00,7.554310,25.03679,-0.000168,24.021769,-0.0075,1.371
12284.00,7.554509,25.03592,-0.000169,24.021528,-0.0076,1.371
12286.00,7.554893,25.03611,-0.000168,24.021555,-0.0076,1.371
12288.00,7.554564,25.03603,-0.000168,24.021494,-0.0075,1.371
12290.00,7.555274,25.03542,-0.000167,24.022126,-0.0075,1.371
12292.00,7.555028,25.03637,-0.000167,24.022574,-0.0075,1.372
12294.00,7.555050,25.03663,-0.000169,24.022685,-0.0075,1.372
12296.00,7.554736,25.03711,-0.000168,24.022249,-0.0075,1.371
12298.00,7.555067,25.03778,-0.000168,24.022144,-0.0076,1.370
12300.00,7.554727,25.03787,-0.000167,24.022150,-0.0075,1.371
12302.00,7.555059,25.03711,-0.000168,24.022511,-0.0075,1.371
12304.00,7.555138,25.03575,-0.000168,24.021847,-0.0075,1.372
12306.00,7.555275,25.03647,-0.000167,24.022333,-0.0075,1.371
12308.00,7.555941,25.03647,-0.000168,24.022590,-0.0075,1.371
12310.00,7.555312,25.03537,-0.000168,24.021914,-0.0076,1.371
12312.00,7.554632,25.03684,-0.000168,24.022933,-0.0075,1.371
12314.00,7.554578,25.03660,-0.000168,24.022048,-0.0076,1.371
12316.00,7.554146,25.03589,-0.000168,24.021631,-0.0075,1.371
12318.00,7.554701,25.03540,-0.000169,24.022378,-0.0075,1.372
12320.00,7.554979,25.03608,-0.000168,24.021938,-0.0076,1.372
12322.00,7.554816,25.03600,-0.000168,24.022066,-0.0075,1.371
12324.00,7.554222,25.03658,-0.000168,24.022507,-0.0075,1.371
12326.00,7.554975,25.03679,-0.000167,24.022532,-0.0075,1.371
12328.00,7.555015,25.03752,-0.000169,24.022724,-0.0075,1.371
12330.00,7.554239,25.03679,-0.000169,24.021688,-0.0075,1.371
12332.00,7.553897,25.03620,-0.000167,24.022059,-0.0075,1.371
12334.00,7.554322,25.03598,-0.000166,24.021979,-0.0076,1.372
12336.00,7.554519,25.03602,-0.000169,24.022384,-0.0075,1.371
12338.00,7.555052,25.03571,-0.000167,24.022442,-0.0076,1.371
12340.00,7.554905,25.03625,-0.000168,24.022333,-0.0076,1.372
12342.00,7.554112,25.03584,-0.000168,24.021920,-0.0076,1.372
12344.00,7.554436,25.03509,-0.000168,24.021901,-0.0076,1.372
12346.00,7.554462,25.03531,-0.000167,24.022130,-0.0076,1.371
12348.00,7.554728,25.03548,-0.000167,24.021778,-0.0075,1.371
12350.00,7.554731,25.03571,-0.000168,24.022123,-0.0076,1.371
12352.00,7.554998,25.03566,-0.000168,24.021849,-0.0076,1.371
12354.00,7.555165,25.03554,-0.000168,24.021778,-0.0075,1.371
12356.00,7.554321,25.03549,-0.000168,24.022014,-0.0076,1.371
12358.00,7.553862,25.03577,-0.000168,24.021352,-0.0076,1.371
12360.00,7.554214,25.03446,-0.000168,24.021233,-0.0076,1.371
12362.00,7.554142,25.03406,-0.000169,24.022217,-0.0076,1.372
12364.00,7.555040,25.03469,-0.000168,24.021508,-0.0076,1.372
12366.00,7.555339,25.03469,-0.000168,24.021349,-0.0076,1.372
12368.00,7.554947,25.03450,-0.000168,24.021925,-0.0076,1.371
12370.00,7.554441,25.03557,-0.000168,24.021689,-0.0076,1.371
12372.00,7.555039,25.03477,-0.000168,24.021958,-0.0075,1.371
12374.00,7.554698,25.03485,-0.000168,24.021483,-0.0076,1.371
12376.00,7.554728,25.03479,-0.000168,24.022152,-0.0075,1.371
12378.00,7.554437,25.03565,-0.000169,24.021617,-0.0076,1.371
12380.00,7.554497,25.03615,-0.000168,24.021851,-0.0076,1.372
12382.00,7.554663,25.03585,-0.000168,24.022416,-0.0076,1.371
12384.00,7.554682,25.03547,-0.000168,24.021624,-0.0075,1.371
12386.00,7.554829,25.03491,-0.000168,24.021800,-0.0075,1.371
12388.00,7.554310,25.03523,-0.000168,24.022434,-0.0075,1.372
12390.00,7.554517,25.03499,-0.000169,24.022320,-0.0076,1.372
12392.00,7.555205,25.03488,-0.000169,24.022371,-0.0075,1.372
12394.00,7.555783,25.03558,-0.000168,24.022017,-0.0076,1.371
12396.00,7.555655,25.03548,-0.000169,24.022482,-0.0076,1.371
12398.00,7.555295,25.03618,-0.000169,24.022278,-0.0076,1.371
12400.00,7.554335,25.03547,-0.000169,24.022443,-0.0076,1.372
12402.00,7.554196,25.03519,-0.000169,24.021891,-0.0075,1.371
12404.00,7.554258,25.03539,-0.000168,24.022086,-0.0076,1.371
12406.00,7.554645,25.03538,-0.000169,24.021802,-0.0075,1.372
12408.00,7.554137,25.03451,-0.000168,24.021617,-0.0075,1.371
12410.00,7.553751,25.03553,-0.000169,24.021852,-0.0076,1.372
12412.00,7.554172,25.03485,-0.000168,24.021430,-0.0076,1.372
12414.00,7.554913,25.03515,-0.000168,24.021394,-0.0076,1.372
12416.00,7.554933,25.03632,-0.000168,24.021758,-0.0076,1.371
12418.00,7.554270,25.03569,-0.000169,24.021746,-0.0076,1.372
12420.00,7.553906,25.03584,-0.000168,24.021949,-0.0076,1.372
12422.00,7.554347,25.03525,-0.000167,24.021593,-0.0076,1.371
12424.00,7.554406,25.03465,-0.000168,24.022144,-0.0076,1.371
12426.00,7.554620,25.03631,-0.000168,24.022306,-0.0076,1.371
12428.00,7.554347,25.03540,-0.000169,24.022646,-0.0076,1.372
12430.00,7.554673,25.03599,-0.000169,24.021711,-0.0076,1.372
12432.00,7.554581,25.03602,-0.000169,24.022188,-0.0076,1.372
12434.00,7.554593,25.03504,-0.000169,24.022268,-0.0076,1.371
12436.00,7.554967,25.03655,-0.000169,24.022075,-0.0076,1.371
12438.00,7.554067,25.03605,-0.000168,24.021950,-0.0075,1.371
12440.00,7.553956,25.03595,-0.000169,24.021735,-0.0076,1.371
12442.00,7.554503,25.03566,-0.000169,24.021852,-0.0075,1.371
12444.00,7.554917,25.03531,-0.000170,24.021724,-0.0076,1.372
12446.00,7.555260,25.03607,-0.000168,24.022056,-0.0076,1.371
12448.00,7.555196,25.03671,-0.000167,24.022088,-0.0075,1.371
12450.00,7.556138,25.03589,-0.000169,24.022753,-0.0076,1.371
12452.00,7.555676,25.03644,-0.000169,24.021707,-0.0076,1.371
12454.00,7.555104,25.03644,-0.000169,24.021965,-0.0076,1.372
12456.00,7.555574,25.03579,-0.000169,24.022005,-0.0075,1.372
12458.00,7.555639,25.03705,-0.000169,24.021528,-0.0075,1.372
12460.00,7.555460,25.03644,-0.000169,24.021028,-0.0076,1.372
12462.00,7.555146,25.03668,-0.000169,24.021630,-0.0076,1.372
12464.00,7.554908,25.03658,-0.000170,24.022268,-0.0076,1.372
12466.00,7.554907,25.03654,-0.000169,24.021611,-0.0076,1.372
12468.00,7.555551,25.03682,-0.000169,24.021733,-0.0075,1.371
12470.00,7.555709,25.03734,-0.000169,24.021838,-0.0076,1.372
12472.00,7.555718,25.03786,-0.000167,24.022048,-0.0076,1.372
12474.00,7.554987,25.03754,-0.000169,24.021998,-0.0075,1.372
12476.00,7.554666,25.03760,-0.000170,24.021678,-0.0076,1.372
12478.00,7.554631,25.03749,-0.000168,24.021724,-0.0076,1.372
12480.00,7.555129,25.03701,-0.000169,24.022041,-0.0076,1.371
12482.00,7.554996,25.03719,-0.000168,24.022152,-0.0076,1.372
12484.00,7.555273,25.03747,-0.000168,24.022050,-0.0076,1.372
12486.00,7.555726,25.03873,-0.000170,24.022456,-0.0076,1.372
12488.00,7.555185,25.03833,-0.000170,24.022233,-0.0076,1.371
12490.00,7.554843,25.03796,-0.000169,24.021872,-0.0076,1.372
12492.00,7.554649,25.03824,-0.000168,24.021611,-0.0076,1.372
12494.00,7.554058,25.03747,-0.000169,24.022005,-0.0076,1.372
12496.00,7.553723,25.03771,-0.000169,24.022039,-0.0076,1.372
12498.00,7.554616,25.03782,-0.000169,24.021640,-0.0076,1.371
12500.00,7.554798,25.03779,-0.000169,24.021659,-0.0076,1.371
12502.00,7.554987,25.03805,-0.000170,24.022081,-0.0076,1.371
12504.00,7.554588,25.03707,-0.000169,24.021813,-0.0076,1.372
12506.00,7.553750,25.03730,-0.000169,24.022137,-0.0076,1.372
12508.00,7.554276,25.03719,-0.000169,24.021733,-0.0076,1.373
12510.00,7.554322,25.03768,-0.000170,24.022175,-0.0076,1.372
12512.00,7.554078,25.03715,-0.000170,24.022326,-0.0076,1.372
12514.00,7.554512,25.03713,-0.000170,24.022175,-0.0076,1.372
12516.00,7.554691,25.03732,-0.000169,24.021274,-0.0076,1.372
12518.00,7.555033,25.03745,-0.000169,24.021735,-0.0076,1.372
12520.00,7.555147,25.03772,-0.000167,24.021994,-0.0076,1.372
12522.00,7.554718,25.03799,-0.000166,24.021691,-0.0076,1.372
12524.00,7.554940,25.03783,-0.000169,24.021537,-0.0075,1.372
12526.00,7.555200,25.03778,-0.000168,24.022262,-0.0075,1.372
12528.00,7.555131,25.03810,-0.000168,24.022656,-0.0076,1.372
12530.00,7.554572,25.03713,-0.000168,24.021845,-0.0076,1.372
12532.00,7.554798,25.03698,-0.000167,24.021135,-0.0075,1.372
12534.00,7.554915,25.03707,-0.000168,24.021610,-0.0076,1.372
12536.00,7.555927,25.03680,-0.000167,24.021465,-0.0076,1.371
12538.00,7.555822,25.03626,-0.000169,24.022199,-0.0076,1.371
12540.00,7.555202,25.03653,-0.000169,24.022761,-0.0075,1.372
12542.00,7.554756,25.03693,-0.000168,24.021570,-0.0076,1.373
12544.00,7.554160,25.03624,-0.000169,24.021662,-0.0076,1.373
12546.00,7.553503,25.03609,-0.000169,24.021963,-0.0076,1.372
12548.00,7.553702,25.03672,-0.000169,24.023163,-0.0075,1.372
12550.00,7.553514,25.03733,-0.000168,24.021945,-0.0076,1.371
12552.00,7.553466,25.03619,-0.000168,24.021613,-0.0076,1.371
12554.00,7.553837,25.03622,-0.000168,24.022583,-0.0075,1.372
12556.00,7.553967,25.03644,-0.000168,24.021707,-0.0076,1.372
12558.00,7.554147,25.03651,-0.000168,24.021501,-0.0076,1.372
12560.00,7.554212,25.03598,-0.000167,24.021847,-0.0076,1.372
12562.00,7.553952,25.03632,-0.000169,24.021700,-0.0076,1.372
12564.00,7.554193,25.03621,-0.000168,24.021555,-0.0076,1.372
12566.00,7.554381,25.03634,-0.000167,24.022070,-0.0076,1.372
12568.00,7.554596,25.03620,-0.000168,24.022543,-0.0076,1.372
12570.00,7.554911,25.03636,-0.000169,24.022057,-0.0076,1.372
12572.00,7.554962,25.03613,-0.000169,24.021622,-0.0076,1.372
12574.00,7.554629,25.03707,-0.000167,24.021811,-0.0076,1.371
12576.00,7.555088,25.03696,-0.000168,24.021635,-0.0076,1.372
12578.00,7.555677,25.03678,-0.000167,24.022469,-0.0076,1.372
12580.00,7.555945,25.03651,-0.000168,24.022117,-0.0076,1.372
12582.00,7.555546,25.03484,-0.000167,24.022416,-0.0076,1.372
12584.00,7.554831,25.03471,-0.000168,24.022449,-0.0075,1.372
12586.00,7.554549,25.03487,-0.000169,24.021408,-0.0076,1.372
12588.00,7.555495,25.03555,-0.000169,24.021590,-0.0075,1.372
12590.00,7.554886,25.03547,-0.000168,24.021785,-0.0075,1.372
12592.00,7.554897,25.03575,-0.000169,24.022302,-0.0075,1.372
12594.00,7.555364,25.03607,-0.000169,24.022157,-0.0076,1.373
12596.00,7.555374,25.03626,-0.000169,24.022268,-0.0076,1.371
12598.00,7.554912,25.03596,-0.000168,24.021843,-0.0076,1.372
12600.00,7.553964,25.03544,-0.000168,24.021504,-0.0076,1.372
12602.00,7.553950,25.03549,-0.000168,24.022675,-0.0076,1.372
12604.00,7.554483,25.03463,-0.000168,24.022179,-0.0075,1.372
@21,12.0000,24.0
12606.00,7.554896,25.03479,-0.000169,24.021715,-0.0076,1.372
12608.00,7.552132,25.03499,-0.000168,24.022030,-0.0076,1.372
12610.00,7.544046,25.03512,-0.000168,24.022273,-0.0076,1.371
12612.00,7.537085,25.03491,-0.000167,24.021945,-0.0075,1.371
12614.00,7.533061,25.03526,-0.000169,24.021637,-0.0076,1.371
12616.00,7.531776,25.03489,-0.000168,24.022077,-0.0076,1.371
12618.00,7.531757,25.03465,-0.000168,24.022425,-0.0075,1.372
12620.00,7.533249,25.03572,-0.000169,24.022115,-0.0075,1.373
12622.00,7.535850,25.03578,-0.000170,24.021999,-0.0075,1.373
12624.00,7.537964,25.03604,-0.000170,24.021860,-0.0076,1.372
12626.00,7.539558,25.03690,-0.000169,24.022027,-0.0075,1.373
12628.00,7.539690,25.03614,-0.000170,24.022090,-0.0076,1.373
12630.00,7.541787,25.03637,-0.000170,24.022010,-0.0076,1.373
12632.00,7.546102,25.03656,-0.000170,24.021773,-0.0076,1.373
12634.00,7.554777,25.03612,-0.000170,24.022014,-0.0076,1.373
12636.00,7.562889,25.03631,-0.000169,24.022155,-0.0076,1.374
12638.00,7.567537,25.03621,-0.000171,24.021867,-0.0076,1.374
12640.00,7.569390,25.03645,-0.000170,24.022148,-0.0076,1.373
12642.00,7.570117,25.03629,-0.000169,24.022008,-0.0076,1.373
12644.00,7.569003,25.03629,-0.000169,24.021785,-0.0075,1.372
12646.00,7.568945,25.03768,-0.000168,24.022153,-0.0076,1.372
12648.00,7.567907,25.03712,-0.000170,24.021718,-0.0075,1.373
12650.00,7.566358,25.03670,-0.000168,24.021552,-0.0076,1.372
12652.00,7.565600,25.03747,-0.000168,24.022065,-0.0075,1.372
12654.00,7.565174,25.03639,-0.000168,24.022104,-0.0075,1.372
12656.00,7.563118,25.03615,-0.000168,24.021543,-0.0076,1.372
12658.00,7.562214,25.03651,-0.000167,24.022224,-0.0076,1.372
12660.00,7.562049,25.03682,-0.000167,24.022190,-0.0076,1.372
12662.00,7.561487,25.03629,-0.000168,24.021760,-0.0076,1.373
12664.00,7.560614,25.03650,-0.000168,24.021711,-0.0075,1.372
12666.00,7.560588,25.03654,-0.000169,24.021528,-0.0076,1.372
12668.00,7.559665,25.03634,-0.000170,24.021992,-0.0076,1.372
12670.00,7.559309,25.03597,-0.000168,24.022179,-0.0075,1.372
12672.00,7.559095,25.03585,-0.000168,24.021691,-0.0075,1.372
12674.00,7.558922,25.03559,-0.000168,24.021617,-0.0076,1.372
12676.00,7.558678,25.03581,-0.000168,24.021983,-0.0076,1.372
12678.00,7.558533,25.03662,-0.000168,24.021920,-0.0076,1.372
12680.00,7.558318,25.03756,-0.000168,24.021949,-0.0076,1.372
12682.00,7.558759,25.03765,-0.000168,24.022378,-0.0076,1.372
12684.00,7.558087,25.03725,-0.000170,24.021769,-0.0076,1.372
12686.00,7.557134,25.03740,-0.000170,24.021425,-0.0075,1.372
12688.00,7.557111,25.03732,-0.000169,24.021907,-0.0076,1.372
12690.00,7.557442,25.03809,-0.000171,24.021693,-0.0076,1.373
12692.00,7.556824,25.03821,-0.000170,24.021722,-0.0076,1.372
12694.00,7.556585,25.03772,-0.000170,24.021847,-0.0076,1.373
12696.00,7.556051,25.03686,-0.000169,24.021992,-0.0075,1.372
12698.00,7.556682,25.03562,-0.000170,24.022755,-0.0075,1.373
12700.00,7.556526,25.03572,-0.000170,24.022066,-0.0075,1.372
12702.00,7.556313,25.03572,-0.000170,24.021640,-0.0076,1.373
12704.00,7.556120,25.03596,-0.000170,24.021909,-0.0076,1.372
12706.00,7.556320,25.03609,-0.000170,24.021869,-0.0076,1.373
12708.00,7.556262,25.03633,-0.000170,24.022099,-0.0075,1.372
12710.00,7.556559,25.03656,-0.000169,24.022036,-0.0075,1.373
12712.00,7.556384,25.03702,-0.000168,24.021648,-0.0076,1.373
12714.00,7.555966,25.03619,-0.000169,24.021590,-0.0075,1.372
12716.00,7.555657,25.03623,-0.000168,24.021350,-0.0076,1.372
12718.00,7.555239,25.03585,-0.000168,24.021901,-0.0075,1.372
12720.00,7.555040,25.03605,-0.000169,24.021682,-0.0075,1.372
12722.00,7.555706,25.03585,-0.000168,24.021466,-0.0076,1.372
12724.00,7.556526,25.03572,-0.000167,24.021932,-0.0075,1.373
12726.00,7.556177,25.03481,-0.000169,24.021981,-0.0076,1.373
12728.00,7.555453,25.03549,-0.000169,24.022219,-0.0076,1.373
12730.00,7.555112,25.03543,-0.000168,24.021911,-0.0075,1.372
12732.00,7.554927,25.03423,-0.000168,24.021785,-0.0076,1.372
12734.00,7.555891,25.03449,-0.000167,24.022458,-0.0076,1.372
12736.00,7.555278,25.03454,-0.000168,24.021889,-0.0076,1.373
12738.00,7.555019,25.03501,-0.000169,24.021807,-0.0076,1.373
12740.00,7.555408,25.03523,-0.000169,24.022184,-0.0076,1.373
12742.00,7.555064,25.03620,-0.000169,24.021811,-0.0076,1.372
12744.00,7.555341,25.03562,-0.000169,24.021243,-0.0076,1.372
12746.00,7.555757,25.03539,-0.000169,24.022708,-0.0076,1.373
12748.00,7.554871,25.03497,-0.000168,24.022509,-0.0076,1.372
12750.00,7.554952,25.03507,-0.000169,24.021707,-0.0076,1.373
12752.00,7.555348,25.03551,-0.000169,24.021738,-0.0076,1.373
12754.00,7.555866,25.03477,-0.000169,24.021972,-0.0076,1.372
12756.00,7.554861,25.03593,-0.000170,24.021979,-0.0076,1.372
12758.00,7.554774,25.03557,-0.000169,24.021843,-0.0076,1.373
12760.00,7.556013,25.03621,-0.000169,24.021405,-0.0076,1.373
12762.00,7.556399,25.03616,-0.000168,24.021863,-0.0076,1.372
12764.00,7.556247,25.03578,-0.000168,24.022518,-0.0076,1.373
12766.00,7.557034,25.03615,-0.000169,24.021767,-0.0076,1.372
12768.00,7.556756,25.03649,-0.000169,24.022355,-0.0076,1.372
12770.00,7.556507,25.03642,-0.000170,24.021992,-0.0076,1.373
12772.00,7.557038,25.03570,-0.000170,24.021813,-0.0076,1.373
12774.00,7.556069,25.03701,-0.000169,24.022211,-0.0075,1.373
12776.00,7.555331,25.03771,-0.000169,24.021548,-0.0076,1.372
12778.00,7.555203,25.03776,-0.000169,24.021635,-0.0075,1.373
12780.00,7.555455,25.03651,-0.000170,24.021735,-0.0075,1.373
12782.00,7.555126,25.03724,-0.000168,24.021611,-0.0076,1.372
12784.00,7.554984,25.03680,-0.000168,24.022186,-0.0075,1.372
12786.00,7.555550,25.03703,-0.000169,24.022474,-0.0076,1.373
12788.00,7.555927,25.03621,-0.000170,24.021929,-0.0076,1.373
12790.00,7.557065,25.03561,-0.000169,24.022037,-0.0076,1.372
12792.00,7.556731,25.03611,-0.000167,24.022117,-0.0075,1.373
12794.00,7.555470,25.03666,-0.000170,24.021718,-0.0075,1.373
12796.00,7.555860,25.03547,-0.000168,24.021896,-0.0076,1.372
12798.00,7.556453,25.03528,-0.000168,24.021726,-0.0075,1.373
12800.00,7.556424,25.03650,-0.000169,24.021923,-0.0076,1.373
12802.00,7.556047,25.03654,-0.000167,24.022135,-0.0076,1.372
12804.00,7.555451,25.03598,-0.000167,24.021849,-0.0076,1.373
12806.00,7.555339,25.03678,-0.000169,24.021736,-0.0076,1.373
12808.00,7.555914,25.03668,-0.000170,24.021620,-0.0076,1.373
12810.00,7.555993,25.03710,-0.000169,24.021448,-0.0076,1.372
12812.00,7.555667,25.03606,-0.000169,24.021624,-0.0076,1.373
12814.00,7.555727,25.03665,-0.000169,24.021988,-0.0076,1.373
12816.00,7.554775,25.03683,-0.000170,24.021883,-0.0075,1.373
12818.00,7.555063,25.03635,-0.000168,24.021990,-0.0076,1.373
12820.00,7.555495,25.03618,-0.000168,24.022081,-0.0076,1.373
12822.00,7.555665,25.03609,-0.000167,24.021231,-0.0076,1.373
12824.00,7.555509,25.03629,-0.000168,24.021996,-0.0076,1.372
12826.00,7.556433,25.03606,-0.000168,24.021863,-0.0076,1.373
12828.00,7.556337,25.03632,-0.000169,24.021818,-0.0076,1.373
12830.00,7.556431,25.03574,-0.000169,24.021711,-0.0076,1.373
12832.00,7.556514,25.03617,-0.000168,24.022543,-0.0076,1.372
12834.00,7.555613,25.03611,-0.000168,24.022188,-0.0076,1.373
12836.00,7.555226,25.03639,-0.000168,24.021778,-0.0076,1.372
12838.00,7.555140,25.03695,-0.000168,24.021923,-0.0076,1.372
12840.00,7.555318,25.03688,-0.000168,24.021809,-0.0076,1.373
12842.00,7.556036,25.03676,-0.000169,24.022141,-0.0076,1.373
12844.00,7.555968,25.03642,-0.000169,24.021972,-0.0076,1.373
12846.00,7.555611,25.03622,-0.000168,24.021506,-0.0076,1.372
12848.00,7.555936,25.03586,-0.000169,24.021912,-0.0076,1.372
12850.00,7.555878,25.03666,-0.000168,24.022059,-0.0075,1.373
12852.00,7.555854,25.03653,-0.000169,24.022046,-0.0076,1.373
12854.00,7.555755,25.03592,-0.000169,24.022112,-0.0075,1.373
12856.00,7.555283,25.03570,-0.000168,24.021969,-0.0075,1.373
12858.00,7.555012,25.03536,-0.000168,24.022476,-0.0076,1.372
12860.00,7.555249,25.03608,-0.000169,24.021878,-0.0076,1.373
12862.00,7.555705,25.03691,-0.000169,24.022086,-0.0076,1.373
12864.00,7.555597,25.03698,-0.000169,24.021831,-0.0076,1.373
12866.00,7.555747,25.03688,-0.000169,24.022558,-0.0076,1.373
12868.00,7.556000,25.03637,-0.000169,24.021604,-0.0076,1.372
12870.00,7.556580,25.03682,-0.000168,24.021927,-0.0075,1.373
12872.00,7.556390,25.03632,-0.000169,24.022112,-0.0075,1.373
12874.00,7.557170,25.03726,-0.000171,24.021697,-0.0076,1.373
12876.00,7.557076,25.03792,-0.000170,24.021698,-0.0076,1.373
12878.00,7.556440,25.03667,-0.000171,24.021818,-0.0076,1.373
12880.00,7.555903,25.03649,-0.000170,24.022112,-0.0075,1.373
12882.00,7.555392,25.03628,-0.000168,24.021552,-0.0076,1.373
12884.00,7.556228,25.03629,-0.000168,24.021668,-0.0076,1.373
12886.00,7.556818,25.03646,-0.000168,24.021245,-0.0076,1.372
12888.00,7.556291,25.03695,-0.000167,24.021787,-0.0075,1.373
12890.00,7.556319,25.03647,-0.000168,24.022636,-0.0076,1.373
12892.00,7.556666,25.03670,-0.000168,24.022017,-0.0076,1.373
12894.00,7.556437,25.03573,-0.000169,24.021706,-0.0076,1.373
12896.00,7.555532,25.03582,-0.000169,24.021693,-0.0076,1.373
12898.00,7.555762,25.03551,-0.000170,24.022019,-0.0076,1.373
12900.00,7.556514,25.03577,-0.000171,24.021872,-0.0076,1.373
12902.00,7.555897,25.03573,-0.000169,24.022039,-0.0076,1.372
12904.00,7.555560,25.03582,-0.000168,24.021718,-0.0076,1.372
12906.00,7.555295,25.03640,-0.000167,24.021813,-0.0076,1.373
12908.00,7.555542,25.03634,-0.000169,24.021682,-0.0076,1.373
12910.00,7.555644,25.03566,-0.000169,24.021921,-0.0075,1.373
12912.00,7.555543,25.03569,-0.000168,24.021992,-0.0076,1.373
12914.00,7.555456,25.03592,-0.000169,24.022554,-0.0075,1.373
12916.00,7.555948,25.03578,-0.000169,24.022449,-0.0075,1.373
12918.00,7.555365,25.03548,-0.000169,24.021494,-0.0076,1.373
12920.00,7.554491,25.03586,-0.000168,24.020921,-0.0075,1.372
12922.00,7.555306,25.03495,-0.000169,24.021504,-0.0076,1.372
12924.00,7.555017,25.03531,-0.000168,24.021862,-0.0076,1.373
12926.00,7.555222,25.03539,-0.000169,24.021599,-0.0076,1.373
12928.00,7.555210,25.03548,-0.000169,24.021883,-0.0076,1.373
12930.00,7.555281,25.03585,-0.000169,24.021950,-0.0076,1.373
12932.00,7.554680,25.03531,-0.000169,24.021648,-0.0076,1.373
12934.00,7.554747,25.03499,-0.000168,24.021173,-0.0076,1.373
12936.00,7.555506,25.03561,-0.000170,24.021867,-0.0075,1.373
12938.00,7.555211,25.03494,-0.000170,24.021747,-0.0076,1.373
12940.00,7.554959,25.03570,-0.000170,24.021080,-0.0076,1.373
12942.00,7.555918,25.03513,-0.000169,24.021185,-0.0076,1.373
12944.00,7.555712,25.03529,-0.000169,24.021979,-0.0075,1.372
12946.00,7.555927,25.03459,-0.000168,24.021608,-0.0076,1.373
12948.00,7.556718,25.03432,-0.000169,24.021736,-0.0076,1.373
12950.00,7.556107,25.03502,-0.000168,24.021242,-0.0076,1.373
12952.00,7.556050,25.03511,-0.000169,24.022010,-0.0076,1.373
12954.00,7.556003,25.03550,-0.000169,24.022297,-0.0076,1.373
12956.00,7.555816,25.03505,-0.000169,24.021566,-0.0076,1.373
12958.00,7.555920,25.03491,-0.000168,24.021921,-0.0075,1.373
12960.00,7.555521,25.03482,-0.000169,24.021813,-0.0076,1.373
12962.00,7.555568,25.03489,-0.000168,24.022081,-0.0076,1.373
12964.00,7.555958,25.03511,-0.000168,24.022012,-0.0075,1.372
12966.00,7.556493,25.03478,-0.000169,24.021485,-0.0076,1.372
12968.00,7.555694,25.03485,-0.000169,24.022188,-0.0076,1.373
12970.00,7.555647,25.03469,-0.000170,24.022315,-0.0076,1.373
12972.00,7.555842,25.03448,-0.000169,24.021637,-0.0076,1.373
12974.00,7.556184,25.03427,-0.000169,24.021339,-0.0076,1.373
12976.00,7.555999,25.03412,-0.000169,24.020894,-0.0076,1.373
12978.00,7.554605,25.03429,-0.000169,24.021374,-0.0076,1.373
12980.00,7.554262,25.03450,-0.000170,24.021793,-0.0076,1.373
12982.00,7.554872,25.03377,-0.000170,24.021726,-0.0076,1.372
12984.00,7.555616,25.03319,-0.000169,24.021124,-0.0076,1.373
12986.00,7.555873,25.03317,-0.000170,24.021149,-0.0076,1.373
12988.00,7.555652,25.03371,-0.000170,24.021662,-0.0076,1.373
12990.00,7.556192,25.03386,-0.000169,24.021274,-0.0076,1.372
12992.00,7.556260,25.03411,-0.000169,24.021091,-0.0076,1.373
12994.00,7.555876,25.03367,-0.000169,24.021950,-0.0076,1.372
12996.00,7.555592,25.03435,-0.000169,24.021805,-0.0076,1.372
12998.00,7.556071,25.03401,-0.000169,24.021532,-0.0076,1.373
13000.00,7.555664,25.03371,-0.000170,24.021804,-0.0076,1.373
13002.00,7.556143,25.03365,-0.000170,24.021020,-0.0076,1.372
13004.00,7.555696,25.03345,-0.000170,24.022023,-0.0076,1.372
13006.00,7.555077,25.03405,-0.000170,24.021466,-0.0076,1.373
13008.00,7.555786,25.03372,-0.000169,24.021564,-0.0076,1.373
13010.00,7.556395,25.03422,-0.000169,24.021586,-0.0076,1.373
13012.00,7.556370,25.03401,-0.000169,24.021430,-0.0076,1.373
13014.00,7.556046,25.03422,-0.000169,24.021430,-0.0076,1.373
13016.00,7.555986,25.03381,-0.000169,24.021385,-0.0076,1.373
13018.00,7.555891,25.03338,-0.000169,24.021646,-0.0076,1.373
13020.00,7.555780,25.03378,-0.000170,24.021590,-0.0075,1.373
13022.00,7.556031,25.03257,-0.000169,24.021978,-0.0076,1.372
13024.00,7.555411,25.03303,-0.000169,24.021822,-0.0076,1.372
13026.00,7.554917,25.03367,-0.000168,24.022110,-0.0076,1.373
13028.00,7.554938,25.03440,-0.000170,24.021372,-0.0076,1.373
13030.00,7.555575,25.03399,-0.000171,24.021717,-0.0076,1.373
13032.00,7.555527,25.03401,-0.000170,24.021227,-0.0076,1.373
13034.00,7.555086,25.03409,-0.000169,24.020968,-0.0076,1.373
13036.00,7.555036,25.03378,-0.000170,24.021691,-0.0076,1.373
13038.00,7.555471,25.03328,-0.000169,24.021702,-0.0076,1.373
13040.00,7.556305,25.03360,-0.000168,24.021604,-0.0076,1.372
13042.00,7.556354,25.03324,-0.000169,24.021624,-0.0076,1.372
13044.00,7.556705,25.03269,-0.000169,24.021983,-0.0076,1.373
13046.00,7.556091,25.03282,-0.000170,24.021443,-0.0076,1.373
13048.00,7.555447,25.03370,-0.000169,24.021695,-0.0076,1.372
13050.00,7.555709,25.03428,-0.000169,24.021213,-0.0075,1.373
13052.00,7.555682,25.03406,-0.000170,24.021327,-0.0076,1.373
13054.00,7.555677,25.03507,-0.000169,24.021352,-0.0076,1.373
13056.00,7.556516,25.03483,-0.000169,24.021417,-0.0076,1.373
13058.00,7.556719,25.03573,-0.000169,24.021972,-0.0076,1.373
13060.00,7.556330,25.03521,-0.000169,24.022170,-0.0076,1.373
13062.00,7.556015,25.03514,-0.000169,24.021590,-0.0075,1.373
13064.00,7.555791,25.03581,-0.000169,24.022085,-0.0076,1.373
13066.00,7.555951,25.03536,-0.000169,24.021622,-0.0076,1.373
13068.00,7.555319,25.03498,-0.000169,24.021668,-0.0075,1.373
13070.00,7.555624,25.03524,-0.000169,24.021988,-0.0075,1.373
13072.00,7.555615,25.03490,-0.000169,24.021651,-0.0076,1.373
13074.00,7.555060,25.03517,-0.000170,24.021579,-0.0076,1.373
13076.00,7.555465,25.03593,-0.000170,24.021733,-0.0076,1.373
13078.00,7.555835,25.03564,-0.000169,24.021035,-0.0076,1.373
13080.00,7.555974,25.03595,-0.000169,24.021767,-0.0075,1.373
13082.00,7.555515,25.03610,-0.000168,24.021756,-0.0076,1.373
13084.00,7.555139,25.03612,-0.000168,24.021252,-0.0076,1.373
13086.00,7.555042,25.03655,-0.000169,24.021602,-0.0076,1.372
13088.00,7.555122,25.03589,-0.000168,24.021617,-0.0076,1.373
13090.00,7.554442,25.03632,-0.000169,24.022416,-0.0076,1.373
13092.00,7.554136,25.03653,-0.000169,24.021916,-0.0076,1.373
13094.00,7.554653,25.03607,-0.000170,24.021956,-0.0075,1.373
13096.00,7.555283,25.03660,-0.000169,24.021673,-0.0075,1.373
13098.00,7.555425,25.03635,-0.000168,24.021494,-0.0076,1.373
13100.00,7.555347,25.03578,-0.000169,24.022090,-0.0075,1.373
13102.00,7.555482,25.03594,-0.000168,24.021874,-0.0075,1.373
13104.00,7.555639,25.03589,-0.000169,24.022191,-0.0076,1.373
13106.00,7.555529,25.03597,-0.000169,24.021610,-0.0076,1.373
13108.00,7.554909,25.03499,-0.000168,24.021361,-0.0076,1.373
13110.00,7.555084,25.03509,-0.000168,24.021281,-0.0076,1.373
13112.00,7.555643,25.03631,-0.000167,24.022260,-0.0076,1.373
13114.00,7.555724,25.03644,-0.000168,24.021849,-0.0076,1.373
13116.00,7.554721,25.03710,-0.000168,24.020910,-0.0076,1.373
13118.00,7.554127,25.03682,-0.000168,24.022019,-0.0076,1.372
13120.00,7.554383,25.03597,-0.000168,24.020913,-0.0076,1.373
13122.00,7.554548,25.03563,-0.000169,24.021167,-0.0076,1.373
13124.00,7.554639,25.03628,-0.000170,24.021171,-0.0076,1.373
13126.00,7.554480,25.03661,-0.000169,24.021251,-0.0075,1.373
13128.00,7.555003,25.03793,-0.000169,24.021847,-0.0076,1.373
13130.00,7.554518,25.03772,-0.000169,24.021305,-0.0076,1.372
13132.00,7.554656,25.03821,-0.000168,24.021680,-0.0076,1.373
13134.00,7.555334,25.03785,-0.000169,24.021349,-0.0076,1.373
13136.00,7.554859,25.03697,-0.000168,24.021802,-0.0076,1.373
13138.00,7.554630,25.03739,-0.000170,24.021445,-0.0076,1.373
13140.00,7.554758,25.03770,-0.000169,24.021372,-0.0076,1.373
13142.00,7.555718,25.03809,-0.000170,24.022277,-0.0076,1.373
13144.00,7.555204,25.03807,-0.000170,24.021865,-0.0076,1.373
13146.00,7.555044,25.03859,-0.000169,24.022085,-0.0076,1.373
13148.00,7.554996,25.03881,-0.000169,24.022094,-0.0076,1.373
13150.00,7.555787,25.03811,-0.000169,24.021283,-0.0076,1.373
13152.00,7.555867,25.03815,-0.000169,24.020953,-0.0076,1.373
13154.00,7.555809,25.03812,-0.000169,24.021263,-0.0076,1.373
13156.00,7.556911,25.03767,-0.000169,24.021941,-0.0076,1.373
13158.00,7.556553,25.03713,-0.000169,24.021934,-0.0076,1.373
13160.00,7.555529,25.03717,-0.000170,24.021191,-0.0076,1.373
13162.00,7.555026,25.03793,-0.000169,24.021978,-0.0076,1.372
13164.00,7.554701,25.03728,-0.000170,24.021550,-0.0076,1.372
13166.00,7.554862,25.03683,-0.000169,24.021102,-0.0076,1.373
13168.00,7.555204,25.03766,-0.000169,24.021488,-0.0076,1.373
13170.00,7.555153,25.03814,-0.000169,24.021608,-0.0075,1.373
13172.00,7.555281,25.03829,-0.000169,24.021983,-0.0076,1.373
13174.00,7.555184,25.03845,-0.000168,24.021843,-0.0076,1.372
13176.00,7.555701,25.03825,-0.000168,24.021983,-0.0076,1.373
13178.00,7.556638,25.03749,-0.000168,24.021849,-0.0076,1.373
13180.00,7.556592,25.03750,-0.000169,24.021225,-0.0076,1.373
13182.00,7.556392,25.03773,-0.000168,24.021726,-0.0076,1.373
13184.00,7.555622,25.03745,-0.000168,24.022404,-0.0075,1.373
13186.00,7.555590,25.03733,-0.000169,24.021726,-0.0076,1.373
13188.00,7.555809,25.03744,-0.000169,24.022092,-0.0076,1.373
13190.00,7.555283,25.03783,-0.000169,24.022028,-0.0076,1.373
13192.00,7.555572,25.03743,-0.000169,24.022114,-0.0076,1.373
13194.00,7.555629,25.03788,-0.000169,24.021457,-0.0076,1.372
13196.00,7.555087,25.03788,-0.000169,24.021602,-0.0075,1.374
13198.00,7.554724,25.03744,-0.000170,24.021593,-0.0076,1.373
13200.00,7.555611,25.03818,-0.000168,24.021640,-0.0075,1.373
13202.00,7.556333,25.03849,-0.000170,24.021452,-0.0076,1.373
13204.00,7.555901,25.03781,-0.000169,24.021182,-0.0076,1.372
@22,12.0000,24.0
13206.00,7.555739,25.03751,-0.000169,24.022034,-0.0076,1.373
13208.00,7.553314,25.03803,-0.000169,24.022538,-0.0076,1.373
13210.00,7.546745,25.03764,-0.000169,24.021533,-0.0076,1.372
13212.00,7.539603,25.03805,-0.000168,24.021736,-0.0075,1.372
13214.00,7.534011,25.03858,-0.000167,24.022119,-0.0075,1.373
13216.00,7.532534,25.03881,-0.000168,24.021597,-0.0076,1.373
13218.00,7.533564,25.03812,-0.000169,24.021006,-0.0076,1.373
13220.00,7.534089,25.03803,-0.000168,24.021171,-0.0076,1.373
13222.00,7.534829,25.03793,-0.000170,24.021570,-0.0076,1.374
13224.00,7.536654,25.03847,-0.000169,24.022164,-0.0076,1.374
13226.00,7.538966,25.03844,-0.000171,24.021742,-0.0076,1.375
13228.00,7.540089,25.03852,-0.000172,24.021327,-0.0076,1.375
13230.00,7.540857,25.03830,-0.000171,24.021329,-0.0076,1.374
13232.00,7.545007,25.03919,-0.000170,24.021648,-0.0075,1.374
13234.00,7.554037,25.03920,-0.000170,24.021588,-0.0076,1.375
13236.00,7.562791,25.03936,-0.000170,24.021388,-0.0076,1.375
13238.00,7.568201,25.03945,-0.000170,24.021927,-0.0076,1.375
13240.00,7.571188,25.03884,-0.000169,24.021751,-0.0076,1.374
13242.00,7.571612,25.03796,-0.000169,24.022146,-0.0076,1.374
13244.00,7.570860,25.03686,-0.000168,24.021746,-0.0076,1.374
13246.00,7.568802,25.03685,-0.000169,24.021945,-0.0076,1.374
13248.00,7.568261,25.03775,-0.000168,24.021450,-0.0076,1.373
13250.00,7.567412,25.03887,-0.000168,24.021854,-0.0076,1.373
13252.00,7.567075,25.03953,-0.000167,24.022380,-0.0076,1.372
[truncated: 53,532 more chars]
