# Supplementary material for: Hormonal steroids induce multidrug resistance and stress response genes in Neisseria gonorrhoeae by binding to MtrR
Source: Nat Commun. 2024 Feb 7;15:1153. doi: 10.1038/s41467-024-45195-1 (PMC10850145; doi:10.1038/s41467-024-45195-1)
Supplement: Supplementary file 6 — Source Data [file 41467_2024_45195_MOESM6_ESM.zip › Source Data/ITC/WT/Progesterone/P4MtrR2022Sep1.itc]

$ITC
$ 25 
$NOT
$ 25 
$ 600 
$ 199 
$ 8 
$ 2 
$ADCGainCode:  3 
$False,True,True
$ 2 , 4 , 600 , 2 
$ 12 , 24 , 600 , 2 
$ 12 , 24 , 600 , 2 
$ 12 , 24 , 600 , 2 
$ 12 , 24 , 600 , 2 
$ 12 , 24 , 600 , 2 
$ 12 , 24 , 600 , 2 
$ 12 , 24 , 600 , 2 
$ 12 , 24 , 600 , 2 
$ 12 , 24 , 600 , 2 
$ 12 , 24 , 600 , 2 
$ 12 , 24 , 600 , 2 
$ 12 , 24 , 600 , 2 
$ 12 , 24 , 600 , 2 
$ 12 , 24 , 600 , 2 
$ 12 , 24 , 600 , 2 
$ 12 , 24 , 600 , 2 
$ 12 , 24 , 600 , 2 
$ 12 , 24 , 600 , 2 
$ 12 , 24 , 600 , 2 
$ 12 , 24 , 600 , 2 
$ 12 , 24 , 600 , 2 
$ 12 , 24 , 600 , 2 
$ 12 , 24 , 600 , 2 
$ 12 , 24 , 600 , 2 
# 0 
# 0.2 
# 0.02 
# 1.4485 
# 25 
# 28.9316 
# 15.91949 
?
% VPITC12.10.1003
% 1.4485 
% 28.9316 
%-1.096232 , 100.1901 
% 0.443748 , 95.77349 
% 0.2232 
% 124.02 , 123.95 
% 1 , 80 
%-0.001812 , 0.055139 
% 0 , 8 
% 0 , 18 
% 104422       320637 
% 101.8 
% 260 , 310 , 470 , 530 
% 0.08632 ,-0.00346 , 0.0000110163 , 0.000000290198 ,-0.0000000019883 
% VPViewer2000 Ver: 1.40.0
@0
2.00,8.100299,25.00951,-0.000170,24.018102,-0.0077,1.376
4.00,8.099934,25.00964,-0.000170,24.017623,-0.0077,1.376
6.00,8.099912,25.00933,-0.000171,24.017614,-0.0077,1.377
8.00,8.098266,25.01052,-0.000171,24.017669,-0.0077,1.376
10.00,8.098257,25.01009,-0.000170,24.017825,-0.0077,1.376
12.00,8.097940,25.01063,-0.000171,24.017670,-0.0077,1.377
14.00,8.097440,25.01021,-0.000171,24.017475,-0.0077,1.376
16.00,8.097709,25.00976,-0.000172,24.018361,-0.0077,1.376
18.00,8.097744,25.01052,-0.000172,24.017854,-0.0077,1.376
20.00,8.097431,25.01023,-0.000171,24.016583,-0.0077,1.377
22.00,8.096472,25.00985,-0.000172,24.017476,-0.0077,1.377
24.00,8.095439,25.00993,-0.000172,24.017583,-0.0078,1.376
26.00,8.095375,25.01047,-0.000172,24.017399,-0.0077,1.376
28.00,8.095754,25.01029,-0.000171,24.018305,-0.0077,1.376
30.00,8.094922,25.00980,-0.000170,24.017616,-0.0077,1.376
32.00,8.094895,25.00938,-0.000171,24.017594,-0.0077,1.376
34.00,8.094441,25.00884,-0.000171,24.018002,-0.0077,1.377
36.00,8.093814,25.00871,-0.000173,24.017886,-0.0077,1.377
38.00,8.093634,25.00903,-0.000171,24.017591,-0.0077,1.376
40.00,8.092639,25.00923,-0.000170,24.017451,-0.0077,1.376
42.00,8.091929,25.00915,-0.000172,24.018066,-0.0077,1.377
44.00,8.091051,25.00989,-0.000171,24.018479,-0.0077,1.376
46.00,8.091662,25.00973,-0.000171,24.018046,-0.0077,1.376
48.00,8.091968,25.01001,-0.000170,24.017687,-0.0077,1.376
50.00,8.091977,25.00946,-0.000171,24.018140,-0.0077,1.377
52.00,8.092819,25.01026,-0.000171,24.017513,-0.0077,1.377
54.00,8.093093,25.01008,-0.000172,24.017743,-0.0077,1.376
56.00,8.093021,25.00959,-0.000171,24.017627,-0.0077,1.377
58.00,8.092337,25.00961,-0.000171,24.017496,-0.0077,1.377
60.00,8.091676,25.00982,-0.000171,24.017364,-0.0077,1.376
62.00,8.090853,25.00987,-0.000171,24.017466,-0.0077,1.376
64.00,8.089817,25.01031,-0.000171,24.017759,-0.0077,1.376
66.00,8.088967,25.01047,-0.000171,24.018479,-0.0078,1.377
68.00,8.088577,25.01028,-0.000170,24.017873,-0.0077,1.376
70.00,8.088631,25.01008,-0.000169,24.018167,-0.0078,1.376
72.00,8.087417,25.01090,-0.000170,24.018189,-0.0077,1.377
74.00,8.086893,25.01027,-0.000170,24.017388,-0.0077,1.376
76.00,8.086508,25.01036,-0.000170,24.017554,-0.0077,1.376
78.00,8.086430,25.00948,-0.000170,24.018018,-0.0077,1.376
80.00,8.085685,25.00927,-0.000170,24.017881,-0.0077,1.377
82.00,8.085478,25.00912,-0.000170,24.018294,-0.0077,1.377
84.00,8.084206,25.00895,-0.000170,24.018136,-0.0077,1.377
86.00,8.082555,25.00927,-0.000171,24.018194,-0.0076,1.376
88.00,8.082167,25.00898,-0.000171,24.017404,-0.0077,1.377
90.00,8.081572,25.00913,-0.000170,24.017565,-0.0077,1.377
92.00,8.080194,25.00904,-0.000171,24.017312,-0.0077,1.376
94.00,8.081517,25.00948,-0.000171,24.017718,-0.0077,1.376
96.00,8.082045,25.01055,-0.000171,24.017674,-0.0077,1.377
98.00,8.082062,25.01071,-0.000169,24.017487,-0.0077,1.377
100.00,8.081678,25.01033,-0.000171,24.017591,-0.0077,1.377
102.00,8.081436,25.00946,-0.000172,24.017812,-0.0077,1.377
104.00,8.081431,25.00944,-0.000171,24.018145,-0.0077,1.376
106.00,8.080869,25.00968,-0.000170,24.017360,-0.0077,1.376
108.00,8.080199,25.00898,-0.000171,24.017966,-0.0077,1.377
110.00,8.080382,25.00923,-0.000172,24.017886,-0.0077,1.377
112.00,8.080239,25.00901,-0.000171,24.017790,-0.0077,1.376
114.00,8.080500,25.00889,-0.000171,24.017578,-0.0077,1.376
116.00,8.079853,25.00842,-0.000170,24.017839,-0.0077,1.376
118.00,8.079780,25.00827,-0.000171,24.018075,-0.0077,1.376
120.00,8.078211,25.00884,-0.000172,24.017431,-0.0077,1.377
122.00,8.076718,25.00819,-0.000171,24.018013,-0.0077,1.377
124.00,8.075515,25.00869,-0.000171,24.017128,-0.0077,1.376
126.00,8.075452,25.00963,-0.000171,24.017194,-0.0077,1.376
128.00,8.075428,25.00983,-0.000171,24.018017,-0.0077,1.376
130.00,8.075881,25.00937,-0.000171,24.018448,-0.0077,1.376
132.00,8.076027,25.00938,-0.000170,24.017226,-0.0077,1.377
134.00,8.077459,25.01017,-0.000171,24.017493,-0.0077,1.376
136.00,8.076969,25.00993,-0.000171,24.018136,-0.0077,1.376
138.00,8.076769,25.01040,-0.000171,24.018178,-0.0077,1.376
140.00,8.074804,25.00998,-0.000171,24.017917,-0.0077,1.376
142.00,8.073413,25.01099,-0.000171,24.017908,-0.0077,1.377
144.00,8.073711,25.01124,-0.000171,24.018531,-0.0077,1.377
146.00,8.073539,25.01046,-0.000172,24.017779,-0.0077,1.376
148.00,8.074068,25.01016,-0.000172,24.018082,-0.0077,1.377
150.00,8.073394,25.00990,-0.000171,24.018290,-0.0077,1.376
152.00,8.072423,25.00941,-0.000171,24.018160,-0.0077,1.376
154.00,8.072055,25.01102,-0.000170,24.018270,-0.0077,1.377
156.00,8.072282,25.01091,-0.000171,24.017426,-0.0077,1.377
158.00,8.072173,25.01106,-0.000171,24.018086,-0.0077,1.377
160.00,8.071640,25.01139,-0.000171,24.018073,-0.0077,1.377
162.00,8.070702,25.01064,-0.000171,24.018018,-0.0077,1.377
164.00,8.070060,25.01090,-0.000171,24.018082,-0.0077,1.377
166.00,8.069988,25.01104,-0.000170,24.017415,-0.0077,1.376
168.00,8.070002,25.01119,-0.000170,24.017984,-0.0077,1.376
170.00,8.069800,25.01089,-0.000171,24.018140,-0.0077,1.377
172.00,8.068489,25.01137,-0.000171,24.018541,-0.0077,1.377
174.00,8.068940,25.01104,-0.000170,24.018145,-0.0077,1.377
176.00,8.068677,25.01104,-0.000171,24.018680,-0.0077,1.378
178.00,8.068765,25.01059,-0.000171,24.017872,-0.0077,1.377
180.00,8.069235,25.01139,-0.000171,24.018425,-0.0077,1.376
182.00,8.068989,25.01096,-0.000170,24.018338,-0.0077,1.376
184.00,8.068594,25.00998,-0.000170,24.018470,-0.0077,1.377
186.00,8.068499,25.01040,-0.000170,24.018223,-0.0077,1.376
188.00,8.067586,25.01042,-0.000170,24.018249,-0.0077,1.377
190.00,8.066650,25.01058,-0.000170,24.017502,-0.0077,1.377
192.00,8.065741,25.01097,-0.000171,24.018118,-0.0077,1.377
194.00,8.065551,25.01086,-0.000170,24.018343,-0.0077,1.376
196.00,8.066226,25.01178,-0.000169,24.018084,-0.0077,1.377
198.00,8.066346,25.01206,-0.000170,24.018105,-0.0077,1.377
200.00,8.066674,25.01175,-0.000170,24.018051,-0.0077,1.377
202.00,8.066626,25.01071,-0.000170,24.018484,-0.0077,1.376
204.00,8.066358,25.01120,-0.000170,24.017928,-0.0077,1.377
206.00,8.065928,25.01174,-0.000171,24.018446,-0.0077,1.377
208.00,8.065378,25.01162,-0.000170,24.018078,-0.0077,1.376
210.00,8.064629,25.01167,-0.000171,24.018769,-0.0077,1.377
212.00,8.064472,25.01126,-0.000171,24.018203,-0.0077,1.377
214.00,8.062845,25.01117,-0.000171,24.018367,-0.0077,1.377
216.00,8.062517,25.01132,-0.000171,24.018473,-0.0077,1.377
218.00,8.062130,25.01177,-0.000171,24.017718,-0.0077,1.377
220.00,8.061699,25.01161,-0.000171,24.017977,-0.0077,1.377
222.00,8.061071,25.01111,-0.000170,24.018075,-0.0077,1.376
224.00,8.060905,25.01109,-0.000170,24.018076,-0.0077,1.376
226.00,8.060866,25.01142,-0.000170,24.018251,-0.0077,1.377
228.00,8.061545,25.01112,-0.000170,24.018390,-0.0077,1.376
230.00,8.060895,25.01122,-0.000170,24.017854,-0.0077,1.377
232.00,8.059222,25.01096,-0.000171,24.018028,-0.0077,1.376
234.00,8.058871,25.01056,-0.000171,24.017643,-0.0077,1.377
236.00,8.059180,25.01061,-0.000171,24.018098,-0.0077,1.377
238.00,8.059359,25.01104,-0.000171,24.018450,-0.0077,1.377
240.00,8.058218,25.01152,-0.000170,24.018383,-0.0077,1.377
242.00,8.058039,25.01114,-0.000172,24.017846,-0.0077,1.377
244.00,8.058874,25.01078,-0.000171,24.018158,-0.0077,1.377
246.00,8.058248,25.01105,-0.000171,24.017767,-0.0077,1.377
248.00,8.057213,25.01104,-0.000170,24.018294,-0.0077,1.376
250.00,8.055920,25.01123,-0.000169,24.018254,-0.0077,1.377
252.00,8.055583,25.01085,-0.000170,24.018026,-0.0077,1.377
254.00,8.055186,25.01161,-0.000171,24.017094,-0.0077,1.377
256.00,8.055467,25.01212,-0.000171,24.018301,-0.0077,1.377
258.00,8.055171,25.01327,-0.000171,24.018105,-0.0077,1.377
260.00,8.054753,25.01274,-0.000171,24.017536,-0.0077,1.377
262.00,8.054422,25.01320,-0.000171,24.018111,-0.0077,1.378
264.00,8.053333,25.01351,-0.000171,24.018272,-0.0077,1.377
266.00,8.053371,25.01269,-0.000170,24.018722,-0.0076,1.377
268.00,8.053507,25.01297,-0.000169,24.018147,-0.0077,1.376
270.00,8.053529,25.01270,-0.000171,24.018434,-0.0077,1.377
272.00,8.053503,25.01341,-0.000170,24.017982,-0.0077,1.377
274.00,8.053108,25.01313,-0.000169,24.018095,-0.0076,1.377
276.00,8.053513,25.01283,-0.000170,24.018280,-0.0077,1.377
278.00,8.053520,25.01306,-0.000171,24.018392,-0.0077,1.378
280.00,8.053129,25.01257,-0.000171,24.017310,-0.0077,1.377
282.00,8.052007,25.01313,-0.000171,24.017730,-0.0077,1.377
284.00,8.051085,25.01356,-0.000170,24.017806,-0.0077,1.377
286.00,8.050801,25.01299,-0.000170,24.017966,-0.0077,1.377
288.00,8.051271,25.01241,-0.000170,24.018136,-0.0077,1.377
290.00,8.050915,25.01224,-0.000170,24.018374,-0.0077,1.377
292.00,8.050247,25.01193,-0.000171,24.018169,-0.0077,1.377
294.00,8.049692,25.01221,-0.000170,24.018434,-0.0077,1.377
296.00,8.048874,25.01196,-0.000170,24.017939,-0.0077,1.377
298.00,8.049311,25.01192,-0.000170,24.018018,-0.0077,1.377
300.00,8.048417,25.01126,-0.000170,24.018073,-0.0077,1.377
302.00,8.047612,25.01180,-0.000170,24.017937,-0.0077,1.377
304.00,8.047280,25.01172,-0.000170,24.017991,-0.0077,1.377
306.00,8.047400,25.01148,-0.000170,24.017732,-0.0077,1.377
308.00,8.046464,25.01216,-0.000171,24.017759,-0.0077,1.377
310.00,8.045121,25.01240,-0.000170,24.017424,-0.0077,1.378
312.00,8.044959,25.01228,-0.000171,24.018383,-0.0077,1.377
314.00,8.045293,25.01169,-0.000170,24.018240,-0.0077,1.377
316.00,8.045469,25.01217,-0.000171,24.017908,-0.0077,1.377
318.00,8.045866,25.01245,-0.000171,24.018323,-0.0077,1.377
320.00,8.044765,25.01254,-0.000172,24.017317,-0.0077,1.378
322.00,8.044852,25.01218,-0.000172,24.017669,-0.0077,1.377
324.00,8.044700,25.01263,-0.000170,24.019200,-0.0077,1.377
326.00,8.044208,25.01281,-0.000171,24.018033,-0.0077,1.377
328.00,8.044025,25.01259,-0.000170,24.018225,-0.0077,1.377
330.00,8.043630,25.01264,-0.000171,24.018154,-0.0077,1.377
332.00,8.043695,25.01270,-0.000170,24.018325,-0.0077,1.378
334.00,8.042987,25.01267,-0.000171,24.017157,-0.0077,1.377
336.00,8.043257,25.01201,-0.000172,24.017796,-0.0077,1.377
338.00,8.043290,25.01226,-0.000171,24.018401,-0.0077,1.377
340.00,8.043466,25.01216,-0.000172,24.017591,-0.0077,1.378
342.00,8.043221,25.01251,-0.000171,24.017810,-0.0077,1.377
344.00,8.042647,25.01213,-0.000172,24.017997,-0.0077,1.378
346.00,8.042808,25.01207,-0.000172,24.017634,-0.0077,1.378
348.00,8.042778,25.01234,-0.000172,24.018104,-0.0077,1.378
350.00,8.042803,25.01210,-0.000172,24.017498,-0.0077,1.378
352.00,8.042240,25.01205,-0.000172,24.017676,-0.0077,1.378
354.00,8.042098,25.01182,-0.000173,24.017420,-0.0077,1.378
356.00,8.041770,25.01279,-0.000173,24.017703,-0.0077,1.378
358.00,8.040275,25.01336,-0.000171,24.017928,-0.0077,1.378
360.00,8.040100,25.01311,-0.000171,24.017319,-0.0077,1.378
362.00,8.039286,25.01281,-0.000172,24.017319,-0.0077,1.378
364.00,8.038819,25.01210,-0.000172,24.017727,-0.0077,1.378
366.00,8.039588,25.01277,-0.000171,24.017505,-0.0078,1.377
368.00,8.039736,25.01282,-0.000171,24.017721,-0.0078,1.378
370.00,8.039237,25.01281,-0.000172,24.018013,-0.0077,1.378
372.00,8.038670,25.01291,-0.000170,24.017683,-0.0077,1.378
374.00,8.038171,25.01258,-0.000170,24.017404,-0.0077,1.377
376.00,8.038559,25.01310,-0.000171,24.018357,-0.0077,1.378
378.00,8.038507,25.01223,-0.000172,24.017558,-0.0077,1.378
380.00,8.037770,25.01235,-0.000172,24.017460,-0.0078,1.379
382.00,8.037177,25.01218,-0.000171,24.018064,-0.0077,1.378
384.00,8.037457,25.01222,-0.000171,24.017600,-0.0077,1.378
386.00,8.037221,25.01244,-0.000170,24.018029,-0.0077,1.377
388.00,8.037188,25.01214,-0.000171,24.018367,-0.0077,1.378
390.00,8.037165,25.01229,-0.000171,24.018241,-0.0077,1.378
392.00,8.037140,25.01230,-0.000171,24.017993,-0.0077,1.378
394.00,8.035980,25.01235,-0.000172,24.018361,-0.0077,1.377
396.00,8.035544,25.01283,-0.000171,24.017553,-0.0077,1.377
398.00,8.035466,25.01252,-0.000171,24.017446,-0.0078,1.378
400.00,8.035569,25.01323,-0.000171,24.017723,-0.0077,1.378
402.00,8.034767,25.01374,-0.000171,24.018238,-0.0077,1.378
404.00,8.034293,25.01237,-0.000171,24.017321,-0.0077,1.379
406.00,8.033511,25.01258,-0.000171,24.017563,-0.0077,1.378
408.00,8.033494,25.01197,-0.000170,24.017819,-0.0077,1.378
410.00,8.033058,25.01159,-0.000170,24.017660,-0.0077,1.378
412.00,8.033219,25.01181,-0.000170,24.016902,-0.0077,1.378
414.00,8.032399,25.01074,-0.000170,24.018187,-0.0077,1.378
416.00,8.031476,25.01140,-0.000171,24.017540,-0.0077,1.377
418.00,8.031027,25.01239,-0.000170,24.017986,-0.0077,1.378
420.00,8.030351,25.01207,-0.000171,24.017368,-0.0077,1.378
422.00,8.030452,25.01159,-0.000170,24.018357,-0.0077,1.378
424.00,8.031743,25.01172,-0.000170,24.018595,-0.0077,1.378
426.00,8.031760,25.01215,-0.000171,24.017698,-0.0077,1.378
428.00,8.031721,25.01130,-0.000171,24.018330,-0.0077,1.378
430.00,8.031609,25.01180,-0.000171,24.017736,-0.0077,1.378
432.00,8.030657,25.01167,-0.000170,24.017939,-0.0077,1.378
434.00,8.029461,25.01209,-0.000171,24.018251,-0.0077,1.379
436.00,8.030473,25.01182,-0.000172,24.017872,-0.0077,1.378
438.00,8.029741,25.01078,-0.000171,24.017957,-0.0077,1.379
440.00,8.029244,25.01099,-0.000171,24.017701,-0.0077,1.378
442.00,8.028594,25.01190,-0.000171,24.017428,-0.0077,1.378
444.00,8.027792,25.01235,-0.000170,24.017188,-0.0077,1.378
446.00,8.027202,25.01187,-0.000172,24.018272,-0.0077,1.378
448.00,8.027793,25.01115,-0.000173,24.017931,-0.0077,1.378
450.00,8.027915,25.01139,-0.000172,24.017092,-0.0077,1.378
452.00,8.027839,25.01234,-0.000171,24.017705,-0.0077,1.378
454.00,8.027112,25.01152,-0.000171,24.017759,-0.0077,1.378
456.00,8.027072,25.01152,-0.000171,24.017440,-0.0077,1.379
458.00,8.026722,25.01102,-0.000172,24.017141,-0.0077,1.379
460.00,8.026268,25.01211,-0.000173,24.017292,-0.0077,1.379
462.00,8.026079,25.01247,-0.000172,24.017495,-0.0077,1.378
464.00,8.025358,25.01153,-0.000171,24.017380,-0.0077,1.378
466.00,8.023759,25.01173,-0.000170,24.018182,-0.0077,1.379
468.00,8.024108,25.01284,-0.000171,24.017650,-0.0077,1.378
470.00,8.023844,25.01208,-0.000171,24.017583,-0.0077,1.378
472.00,8.022885,25.01198,-0.000172,24.017741,-0.0077,1.378
474.00,8.023318,25.01259,-0.000171,24.018318,-0.0077,1.379
476.00,8.024723,25.01253,-0.000170,24.017799,-0.0077,1.379
478.00,8.024935,25.01210,-0.000171,24.017420,-0.0077,1.378
480.00,8.024329,25.01273,-0.000172,24.018084,-0.0077,1.378
482.00,8.023846,25.01163,-0.000171,24.018252,-0.0077,1.378
484.00,8.023885,25.01186,-0.000170,24.017426,-0.0077,1.379
486.00,8.022635,25.01178,-0.000169,24.018040,-0.0077,1.378
488.00,8.022078,25.01170,-0.000170,24.017964,-0.0077,1.378
490.00,8.021424,25.01155,-0.000171,24.018222,-0.0077,1.378
492.00,8.021466,25.01202,-0.000171,24.017738,-0.0077,1.379
494.00,8.021503,25.01206,-0.000172,24.018158,-0.0077,1.379
496.00,8.021076,25.01176,-0.000171,24.018105,-0.0077,1.379
498.00,8.020321,25.01253,-0.000172,24.017050,-0.0077,1.379
500.00,8.019888,25.01232,-0.000171,24.017839,-0.0077,1.379
502.00,8.019992,25.01169,-0.000170,24.018051,-0.0077,1.379
504.00,8.019865,25.01156,-0.000171,24.017678,-0.0077,1.378
506.00,8.021005,25.01150,-0.000171,24.017402,-0.0077,1.378
508.00,8.020513,25.01168,-0.000171,24.017770,-0.0077,1.378
510.00,8.019698,25.01198,-0.000171,24.017380,-0.0077,1.379
512.00,8.019245,25.01155,-0.000172,24.017473,-0.0077,1.379
514.00,8.018348,25.01133,-0.000172,24.017649,-0.0077,1.379
516.00,8.017103,25.01172,-0.000171,24.018091,-0.0077,1.379
518.00,8.016692,25.01169,-0.000171,24.017738,-0.0077,1.378
520.00,8.015512,25.01193,-0.000171,24.018671,-0.0077,1.379
522.00,8.014854,25.01198,-0.000171,24.017859,-0.0077,1.379
524.00,8.014997,25.01216,-0.000170,24.017556,-0.0077,1.378
526.00,8.014925,25.01233,-0.000170,24.017268,-0.0077,1.379
528.00,8.014508,25.01130,-0.000170,24.018018,-0.0077,1.378
530.00,8.014624,25.01147,-0.000170,24.017533,-0.0077,1.379
532.00,8.014228,25.01226,-0.000171,24.017826,-0.0077,1.379
534.00,8.014950,25.01140,-0.000171,24.017134,-0.0077,1.379
536.00,8.013836,25.01144,-0.000171,24.017139,-0.0077,1.379
538.00,8.014113,25.01049,-0.000171,24.018318,-0.0077,1.379
540.00,8.013658,25.01143,-0.000170,24.017736,-0.0077,1.379
542.00,8.013812,25.01186,-0.000170,24.017573,-0.0078,1.379
544.00,8.013744,25.01246,-0.000170,24.017000,-0.0077,1.378
546.00,8.012728,25.01247,-0.000172,24.017195,-0.0077,1.379
548.00,8.012476,25.01268,-0.000171,24.017621,-0.0077,1.378
550.00,8.012695,25.01269,-0.000170,24.017560,-0.0077,1.379
552.00,8.012696,25.01146,-0.000171,24.016780,-0.0077,1.379
554.00,8.012889,25.01072,-0.000172,24.017656,-0.0077,1.379
556.00,8.012816,25.01106,-0.000172,24.017342,-0.0077,1.378
558.00,8.011130,25.01219,-0.000170,24.017544,-0.0077,1.379
560.00,8.010804,25.01159,-0.000171,24.017404,-0.0077,1.379
562.00,8.011670,25.01097,-0.000171,24.017863,-0.0077,1.379
564.00,8.011974,25.01082,-0.000171,24.017631,-0.0077,1.379
566.00,8.011360,25.01065,-0.000171,24.017841,-0.0077,1.378
568.00,8.010814,25.01086,-0.000172,24.018080,-0.0077,1.379
570.00,8.010786,25.01140,-0.000171,24.017562,-0.0077,1.379
572.00,8.009642,25.01107,-0.000172,24.017306,-0.0077,1.379
574.00,8.009480,25.01110,-0.000171,24.018105,-0.0077,1.379
576.00,8.009509,25.01134,-0.000171,24.018318,-0.0077,1.379
578.00,8.008419,25.01069,-0.000171,24.018149,-0.0077,1.378
580.00,8.008463,25.01056,-0.000171,24.017355,-0.0077,1.378
582.00,8.008151,25.01017,-0.000172,24.017589,-0.0077,1.378
584.00,8.007644,25.01107,-0.000172,24.017587,-0.0077,1.379
586.00,8.007257,25.01124,-0.000171,24.017228,-0.0077,1.379
588.00,8.007172,25.01163,-0.000171,24.017658,-0.0077,1.379
590.00,8.005730,25.01102,-0.000171,24.017629,-0.0077,1.379
592.00,8.005400,25.01080,-0.000172,24.017031,-0.0077,1.378
594.00,8.006036,25.01070,-0.000172,24.017710,-0.0078,1.379
596.00,8.006172,25.01135,-0.000172,24.017995,-0.0077,1.379
598.00,8.006110,25.01107,-0.000173,24.017089,-0.0077,1.379
600.00,8.005978,25.01031,-0.000172,24.018038,-0.0078,1.379
@1,2.0000,4.0
602.00,8.006194,25.01117,-0.000171,24.017092,-0.0078,1.379
604.00,8.002198,25.01085,-0.000172,24.016793,-0.0078,1.378
606.00,7.993973,25.01127,-0.000171,24.017596,-0.0078,1.378
608.00,7.981550,25.01147,-0.000170,24.017563,-0.0078,1.378
610.00,7.963173,25.01197,-0.000170,24.017373,-0.0078,1.378
612.00,7.954255,25.01223,-0.000172,24.017698,-0.0078,1.380
614.00,7.958647,25.01179,-0.000172,24.017777,-0.0077,1.380
616.00,7.964131,25.01272,-0.000172,24.017375,-0.0077,1.380
618.00,7.967147,25.01269,-0.000173,24.017904,-0.0077,1.380
620.00,7.967127,25.01316,-0.000172,24.017794,-0.0077,1.379
622.00,7.966919,25.01245,-0.000171,24.017623,-0.0077,1.379
624.00,7.967410,25.01274,-0.000172,24.018089,-0.0077,1.379
626.00,7.969294,25.01223,-0.000171,24.017360,-0.0077,1.378
628.00,7.971424,25.01176,-0.000171,24.017741,-0.0077,1.379
630.00,7.973794,25.01128,-0.000172,24.017134,-0.0078,1.379
632.00,7.975853,25.01158,-0.000171,24.017194,-0.0077,1.379
634.00,7.978111,25.01134,-0.000171,24.017389,-0.0077,1.379
636.00,7.979953,25.01127,-0.000172,24.017516,-0.0078,1.379
638.00,7.981367,25.01176,-0.000172,24.017761,-0.0077,1.379
640.00,7.983575,25.01176,-0.000172,24.017739,-0.0077,1.379
642.00,7.985509,25.01167,-0.000172,24.017674,-0.0078,1.379
644.00,7.986412,25.01126,-0.000172,24.018011,-0.0077,1.379
646.00,7.987854,25.01167,-0.000172,24.017426,-0.0077,1.379
648.00,7.989893,25.01229,-0.000172,24.017661,-0.0078,1.379
650.00,7.991591,25.01197,-0.000171,24.017935,-0.0077,1.379
652.00,7.991928,25.01202,-0.000172,24.017690,-0.0077,1.379
654.00,7.992605,25.01154,-0.000172,24.017141,-0.0077,1.379
656.00,7.993330,25.01131,-0.000172,24.017779,-0.0077,1.379
658.00,7.993950,25.01117,-0.000171,24.017464,-0.0077,1.379
660.00,7.994102,25.01167,-0.000171,24.017774,-0.0077,1.379
662.00,7.994355,25.01165,-0.000171,24.016746,-0.0077,1.379
664.00,7.994179,25.01173,-0.000172,24.017498,-0.0078,1.379
666.00,7.994647,25.01195,-0.000171,24.017089,-0.0077,1.379
668.00,7.994823,25.01195,-0.000171,24.017098,-0.0077,1.379
670.00,7.995141,25.01233,-0.000171,24.017395,-0.0077,1.379
672.00,7.994581,25.01207,-0.000172,24.017786,-0.0077,1.378
674.00,7.994303,25.01190,-0.000171,24.017569,-0.0077,1.379
676.00,7.994575,25.01193,-0.000170,24.018330,-0.0077,1.379
678.00,7.994737,25.01102,-0.000170,24.017253,-0.0077,1.378
680.00,7.993979,25.01088,-0.000171,24.017607,-0.0077,1.379
682.00,7.993230,25.01059,-0.000171,24.017288,-0.0077,1.379
684.00,7.993850,25.01048,-0.000172,24.016858,-0.0077,1.379
686.00,7.994316,25.01052,-0.000172,24.017137,-0.0077,1.379
688.00,7.994846,25.01153,-0.000171,24.017739,-0.0077,1.379
690.00,7.994998,25.01079,-0.000172,24.017870,-0.0078,1.379
692.00,7.993493,25.01151,-0.000171,24.016940,-0.0077,1.379
694.00,7.992177,25.01267,-0.000172,24.017134,-0.0077,1.379
696.00,7.991310,25.01199,-0.000172,24.017799,-0.0077,1.379
698.00,7.991622,25.01206,-0.000173,24.017980,-0.0077,1.379
700.00,7.990852,25.01204,-0.000172,24.017612,-0.0077,1.379
702.00,7.991257,25.01204,-0.000172,24.017786,-0.0078,1.379
704.00,7.991660,25.01172,-0.000172,24.017471,-0.0077,1.379
706.00,7.991754,25.01168,-0.000172,24.017578,-0.0078,1.379
708.00,7.991105,25.01135,-0.000173,24.017449,-0.0077,1.379
710.00,7.990662,25.01112,-0.000173,24.017330,-0.0077,1.380
712.00,7.991673,25.01163,-0.000171,24.017855,-0.0077,1.379
714.00,7.991573,25.01210,-0.000172,24.017312,-0.0077,1.379
716.00,7.990830,25.01206,-0.000172,24.017435,-0.0077,1.379
718.00,7.990524,25.01243,-0.000172,24.017009,-0.0078,1.380
720.00,7.990094,25.01315,-0.000171,24.017544,-0.0078,1.379
722.00,7.990507,25.01308,-0.000171,24.018098,-0.0077,1.379
724.00,7.990127,25.01244,-0.000171,24.017215,-0.0077,1.379
726.00,7.990490,25.01189,-0.000172,24.017774,-0.0077,1.379
728.00,7.991003,25.01185,-0.000172,24.017980,-0.0078,1.379
730.00,7.990743,25.01176,-0.000173,24.017819,-0.0078,1.379
732.00,7.988987,25.01231,-0.000172,24.017444,-0.0077,1.379
734.00,7.989238,25.01237,-0.000171,24.017408,-0.0077,1.379
736.00,7.990010,25.01292,-0.000172,24.017217,-0.0077,1.379
738.00,7.989305,25.01254,-0.000171,24.017710,-0.0077,1.379
740.00,7.989407,25.01200,-0.000172,24.017525,-0.0077,1.379
742.00,7.989701,25.01189,-0.000171,24.017511,-0.0077,1.379
744.00,7.990047,25.01256,-0.000171,24.017359,-0.0077,1.379
746.00,7.988975,25.01164,-0.000171,24.017496,-0.0077,1.380
748.00,7.988542,25.01149,-0.000171,24.016688,-0.0077,1.380
750.00,7.988717,25.01049,-0.000172,24.017029,-0.0077,1.380
752.00,7.988773,25.01151,-0.000172,24.016922,-0.0077,1.379
754.00,7.988449,25.01113,-0.000171,24.017194,-0.0077,1.379
756.00,7.988425,25.01108,-0.000171,24.017123,-0.0077,1.379
758.00,7.988297,25.01121,-0.000171,24.017629,-0.0077,1.379
760.00,7.987688,25.01078,-0.000171,24.017348,-0.0077,1.380
762.00,7.987320,25.01011,-0.000172,24.017188,-0.0077,1.379
764.00,7.987773,25.01017,-0.000172,24.017096,-0.0078,1.379
766.00,7.987599,25.01026,-0.000172,24.017602,-0.0077,1.380
768.00,7.987612,25.00985,-0.000171,24.016891,-0.0077,1.380
770.00,7.987743,25.01091,-0.000173,24.017359,-0.0077,1.380
772.00,7.987420,25.01077,-0.000173,24.017781,-0.0077,1.379
774.00,7.986942,25.01067,-0.000172,24.017092,-0.0077,1.379
776.00,7.986210,25.01095,-0.000170,24.017205,-0.0077,1.379
778.00,7.985925,25.01075,-0.000171,24.017217,-0.0077,1.380
780.00,7.985755,25.01060,-0.000172,24.017145,-0.0077,1.380
782.00,7.984982,25.01000,-0.000171,24.017339,-0.0078,1.379
784.00,7.985172,25.00987,-0.000172,24.017328,-0.0077,1.379
786.00,7.985407,25.00992,-0.000172,24.018033,-0.0077,1.379
788.00,7.985179,25.01037,-0.000172,24.017685,-0.0077,1.379
790.00,7.985566,25.01066,-0.000171,24.017480,-0.0077,1.379
792.00,7.985341,25.01058,-0.000171,24.017649,-0.0077,1.379
794.00,7.984245,25.01121,-0.000171,24.017282,-0.0077,1.379
796.00,7.983619,25.01114,-0.000171,24.017360,-0.0077,1.380
798.00,7.982986,25.01165,-0.000171,24.017799,-0.0077,1.379
800.00,7.981965,25.01156,-0.000172,24.017447,-0.0077,1.379
802.00,7.981859,25.01107,-0.000171,24.017422,-0.0077,1.380
804.00,7.982562,25.01058,-0.000172,24.017509,-0.0077,1.380
806.00,7.981881,25.01044,-0.000170,24.017429,-0.0077,1.379
808.00,7.981980,25.01049,-0.000172,24.017435,-0.0077,1.380
810.00,7.981636,25.01019,-0.000171,24.016753,-0.0077,1.379
812.00,7.981410,25.01023,-0.000171,24.017116,-0.0077,1.379
814.00,7.981856,25.01090,-0.000172,24.017542,-0.0078,1.380
816.00,7.981948,25.01091,-0.000172,24.018038,-0.0078,1.380
818.00,7.981714,25.01091,-0.000172,24.017422,-0.0077,1.380
820.00,7.980706,25.01088,-0.000171,24.018207,-0.0077,1.380
822.00,7.980076,25.01161,-0.000171,24.017515,-0.0077,1.380
824.00,7.981256,25.01102,-0.000171,24.017275,-0.0077,1.379
826.00,7.980967,25.01170,-0.000171,24.017281,-0.0078,1.379
828.00,7.980122,25.01192,-0.000172,24.017453,-0.0077,1.379
830.00,7.980266,25.01243,-0.000171,24.018058,-0.0077,1.380
832.00,7.980800,25.01187,-0.000171,24.017645,-0.0077,1.379
834.00,7.981254,25.01120,-0.000171,24.017047,-0.0077,1.380
836.00,7.980698,25.01174,-0.000172,24.017888,-0.0077,1.380
838.00,7.979502,25.01214,-0.000171,24.017643,-0.0077,1.380
840.00,7.978725,25.01163,-0.000172,24.017304,-0.0077,1.380
842.00,7.978986,25.01163,-0.000173,24.017578,-0.0077,1.380
844.00,7.978165,25.01237,-0.000171,24.016811,-0.0077,1.380
846.00,7.977757,25.01218,-0.000170,24.017754,-0.0077,1.379
848.00,7.977743,25.01167,-0.000170,24.017315,-0.0077,1.380
850.00,7.976668,25.01123,-0.000171,24.018341,-0.0077,1.379
852.00,7.976238,25.01119,-0.000172,24.016893,-0.0077,1.380
854.00,7.976461,25.01110,-0.000172,24.017123,-0.0077,1.380
856.00,7.976642,25.01145,-0.000172,24.017306,-0.0077,1.380
858.00,7.975817,25.01187,-0.000172,24.017895,-0.0077,1.380
860.00,7.975646,25.01138,-0.000171,24.017384,-0.0077,1.380
862.00,7.976775,25.01160,-0.000170,24.017413,-0.0077,1.380
864.00,7.976991,25.01176,-0.000172,24.017886,-0.0078,1.380
866.00,7.976814,25.01215,-0.000171,24.017799,-0.0077,1.380
868.00,7.975823,25.01174,-0.000171,24.017212,-0.0077,1.380
870.00,7.975123,25.01143,-0.000171,24.017683,-0.0077,1.380
872.00,7.975853,25.01147,-0.000171,24.018441,-0.0077,1.380
874.00,7.975610,25.01148,-0.000171,24.017420,-0.0077,1.379
876.00,7.974530,25.01228,-0.000172,24.017669,-0.0077,1.380
878.00,7.974493,25.01147,-0.000172,24.017061,-0.0077,1.379
880.00,7.974885,25.01160,-0.000172,24.017707,-0.0077,1.380
882.00,7.974826,25.01109,-0.000172,24.017915,-0.0078,1.380
884.00,7.974205,25.01098,-0.000171,24.017743,-0.0077,1.380
886.00,7.974413,25.01130,-0.000172,24.017496,-0.0077,1.380
888.00,7.974275,25.01113,-0.000171,24.017670,-0.0077,1.380
890.00,7.973358,25.01138,-0.000171,24.017544,-0.0077,1.380
892.00,7.973419,25.01069,-0.000171,24.017504,-0.0077,1.379
894.00,7.973231,25.01136,-0.000171,24.017437,-0.0078,1.379
896.00,7.972652,25.01032,-0.000171,24.017351,-0.0078,1.380
898.00,7.972046,25.01050,-0.000172,24.017261,-0.0077,1.380
900.00,7.972276,25.01142,-0.000173,24.017466,-0.0077,1.380
902.00,7.972242,25.01197,-0.000173,24.017901,-0.0077,1.380
904.00,7.971539,25.01211,-0.000172,24.017455,-0.0077,1.380
906.00,7.971385,25.01179,-0.000172,24.018053,-0.0077,1.380
908.00,7.971135,25.01054,-0.000172,24.018042,-0.0077,1.380
910.00,7.969887,25.01131,-0.000172,24.017344,-0.0077,1.380
912.00,7.970387,25.01098,-0.000173,24.017547,-0.0078,1.380
914.00,7.970691,25.01081,-0.000170,24.017719,-0.0077,1.380
916.00,7.970195,25.01165,-0.000172,24.018125,-0.0077,1.379
918.00,7.970101,25.01167,-0.000171,24.017534,-0.0078,1.380
920.00,7.970380,25.01148,-0.000171,24.018115,-0.0077,1.380
922.00,7.969821,25.01145,-0.000170,24.017631,-0.0077,1.380
924.00,7.969308,25.01088,-0.000172,24.017357,-0.0077,1.380
926.00,7.968695,25.01199,-0.000172,24.018156,-0.0077,1.380
928.00,7.968578,25.01168,-0.000172,24.017562,-0.0078,1.380
930.00,7.969394,25.01228,-0.000171,24.017661,-0.0078,1.379
932.00,7.969671,25.01167,-0.000172,24.017689,-0.0078,1.380
934.00,7.968985,25.01132,-0.000172,24.017547,-0.0077,1.380
936.00,7.967429,25.01074,-0.000172,24.016891,-0.0078,1.380
938.00,7.967654,25.01041,-0.000172,24.017678,-0.0078,1.380
940.00,7.968122,25.01129,-0.000172,24.017498,-0.0077,1.380
942.00,7.968890,25.01162,-0.000171,24.017540,-0.0078,1.380
944.00,7.968962,25.01183,-0.000172,24.017375,-0.0078,1.380
946.00,7.968565,25.01210,-0.000171,24.017471,-0.0078,1.380
948.00,7.967498,25.01195,-0.000171,24.017694,-0.0077,1.380
950.00,7.966678,25.01220,-0.000171,24.016829,-0.0077,1.380
952.00,7.967813,25.01149,-0.000171,24.017803,-0.0078,1.380
954.00,7.969099,25.01156,-0.000172,24.018044,-0.0078,1.380
956.00,7.968454,25.01186,-0.000172,24.017805,-0.0077,1.380
958.00,7.967530,25.01197,-0.000173,24.017634,-0.0078,1.380
960.00,7.966319,25.01210,-0.000172,24.017779,-0.0078,1.380
962.00,7.966862,25.01278,-0.000171,24.017380,-0.0077,1.379
964.00,7.965049,25.01288,-0.000171,24.016909,-0.0077,1.380
966.00,7.963630,25.01299,-0.000172,24.018185,-0.0078,1.379
968.00,7.963705,25.01337,-0.000171,24.017814,-0.0078,1.380
970.00,7.964795,25.01290,-0.000172,24.017656,-0.0077,1.380
972.00,7.964583,25.01302,-0.000171,24.017917,-0.0077,1.380
974.00,7.964807,25.01307,-0.000171,24.017723,-0.0077,1.380
976.00,7.965652,25.01246,-0.000172,24.017277,-0.0078,1.380
978.00,7.966197,25.01279,-0.000172,24.017330,-0.0077,1.381
980.00,7.965604,25.01189,-0.000171,24.017083,-0.0077,1.381
982.00,7.963946,25.01245,-0.000173,24.017453,-0.0078,1.380
984.00,7.963285,25.01197,-0.000173,24.017652,-0.0078,1.380
986.00,7.963126,25.01251,-0.000172,24.017103,-0.0078,1.380
988.00,7.963346,25.01288,-0.000172,24.017357,-0.0077,1.380
990.00,7.963698,25.01231,-0.000172,24.017502,-0.0077,1.380
992.00,7.963470,25.01222,-0.000173,24.018105,-0.0078,1.381
994.00,7.962813,25.01245,-0.000172,24.017482,-0.0077,1.381
996.00,7.962194,25.01275,-0.000172,24.017243,-0.0077,1.380
998.00,7.961718,25.01235,-0.000171,24.017466,-0.0077,1.380
1000.00,7.961751,25.01208,-0.000171,24.017491,-0.0077,1.381
1002.00,7.962768,25.01154,-0.000173,24.017743,-0.0077,1.381
1004.00,7.962744,25.01218,-0.000171,24.017118,-0.0077,1.380
1006.00,7.962787,25.01166,-0.000171,24.017134,-0.0077,1.380
1008.00,7.961768,25.01135,-0.000171,24.018011,-0.0077,1.380
1010.00,7.960745,25.01100,-0.000171,24.017738,-0.0077,1.381
1012.00,7.959827,25.01109,-0.000172,24.017304,-0.0077,1.381
1014.00,7.960058,25.01096,-0.000171,24.017333,-0.0077,1.381
1016.00,7.960746,25.01052,-0.000172,24.017739,-0.0077,1.381
1018.00,7.960686,25.01001,-0.000171,24.018131,-0.0077,1.380
1020.00,7.959816,25.01031,-0.000171,24.017016,-0.0077,1.380
1022.00,7.958949,25.01033,-0.000171,24.017317,-0.0078,1.380
1024.00,7.959380,25.01008,-0.000171,24.017235,-0.0078,1.380
1026.00,7.959646,25.01051,-0.000171,24.017881,-0.0078,1.381
1028.00,7.959658,25.01067,-0.000171,24.017629,-0.0077,1.381
1030.00,7.959311,25.01061,-0.000170,24.017462,-0.0077,1.380
1032.00,7.959656,25.01065,-0.000171,24.017420,-0.0077,1.380
1034.00,7.958326,25.01083,-0.000171,24.017547,-0.0077,1.380
1036.00,7.956823,25.01055,-0.000172,24.017531,-0.0077,1.380
1038.00,7.957167,25.01043,-0.000172,24.017805,-0.0078,1.380
1040.00,7.957869,25.01042,-0.000172,24.017531,-0.0077,1.380
1042.00,7.958053,25.01042,-0.000172,24.018055,-0.0077,1.380
1044.00,7.958814,25.01163,-0.000171,24.017576,-0.0077,1.380
1046.00,7.958794,25.01118,-0.000172,24.017246,-0.0077,1.380
1048.00,7.957543,25.00987,-0.000171,24.016994,-0.0077,1.380
1050.00,7.957230,25.00998,-0.000172,24.017391,-0.0078,1.380
1052.00,7.957669,25.01019,-0.000172,24.017464,-0.0078,1.380
1054.00,7.957108,25.01121,-0.000171,24.017772,-0.0077,1.381
1056.00,7.957369,25.01140,-0.000171,24.017647,-0.0077,1.381
1058.00,7.957204,25.01090,-0.000172,24.017620,-0.0077,1.380
1060.00,7.955955,25.01082,-0.000170,24.017919,-0.0077,1.380
1062.00,7.955198,25.01021,-0.000172,24.017917,-0.0077,1.381
1064.00,7.955375,25.01124,-0.000172,24.017368,-0.0077,1.380
1066.00,7.955654,25.01177,-0.000172,24.017718,-0.0078,1.381
1068.00,7.956446,25.01172,-0.000171,24.017839,-0.0078,1.381
1070.00,7.956418,25.01154,-0.000172,24.017554,-0.0077,1.380
1072.00,7.955868,25.01164,-0.000171,24.017279,-0.0077,1.380
1074.00,7.955060,25.01221,-0.000171,24.017308,-0.0077,1.380
1076.00,7.954727,25.01210,-0.000172,24.017438,-0.0077,1.381
1078.00,7.954817,25.01217,-0.000172,24.017417,-0.0077,1.381
1080.00,7.954797,25.01218,-0.000171,24.017881,-0.0077,1.380
1082.00,7.955403,25.01239,-0.000171,24.017493,-0.0077,1.380
1084.00,7.954795,25.01200,-0.000171,24.017674,-0.0077,1.380
1086.00,7.954002,25.01195,-0.000171,24.017344,-0.0078,1.380
1088.00,7.953954,25.01182,-0.000172,24.017640,-0.0078,1.381
1090.00,7.953771,25.01178,-0.000173,24.017192,-0.0078,1.381
1092.00,7.954011,25.01185,-0.000171,24.016882,-0.0077,1.381
1094.00,7.955150,25.01229,-0.000171,24.017253,-0.0077,1.380
1096.00,7.953949,25.01174,-0.000172,24.017290,-0.0077,1.380
1098.00,7.953551,25.01139,-0.000171,24.017147,-0.0077,1.380
1100.00,7.953305,25.01088,-0.000172,24.017728,-0.0077,1.381
1102.00,7.952240,25.01167,-0.000171,24.017277,-0.0077,1.381
1104.00,7.952284,25.01125,-0.000172,24.017000,-0.0077,1.381
1106.00,7.952722,25.01074,-0.000173,24.018000,-0.0078,1.381
1108.00,7.952997,25.01084,-0.000172,24.018222,-0.0077,1.381
1110.00,7.952604,25.01163,-0.000171,24.017810,-0.0078,1.381
1112.00,7.951990,25.01153,-0.000171,24.017837,-0.0078,1.381
1114.00,7.952048,25.01231,-0.000172,24.017814,-0.0077,1.381
1116.00,7.952272,25.01210,-0.000171,24.017284,-0.0077,1.381
1118.00,7.952055,25.01294,-0.000171,24.018008,-0.0078,1.380
1120.00,7.952009,25.01194,-0.000171,24.018243,-0.0077,1.380
1122.00,7.952054,25.01183,-0.000171,24.017883,-0.0077,1.381
1124.00,7.952120,25.01250,-0.000172,24.018551,-0.0077,1.381
1126.00,7.951004,25.01271,-0.000171,24.017676,-0.0077,1.381
1128.00,7.950785,25.01281,-0.000171,24.017656,-0.0077,1.381
1130.00,7.950822,25.01136,-0.000171,24.017235,-0.0077,1.381
1132.00,7.951785,25.01162,-0.000171,24.016648,-0.0077,1.381
1134.00,7.951503,25.01255,-0.000170,24.017315,-0.0077,1.381
1136.00,7.950634,25.01160,-0.000171,24.017486,-0.0077,1.380
1138.00,7.950744,25.01149,-0.000169,24.017223,-0.0077,1.380
1140.00,7.950520,25.01183,-0.000170,24.016815,-0.0077,1.381
1142.00,7.950108,25.01147,-0.000170,24.017676,-0.0077,1.381
1144.00,7.950071,25.01115,-0.000171,24.018107,-0.0077,1.381
1146.00,7.949376,25.01133,-0.000172,24.017852,-0.0077,1.381
1148.00,7.948891,25.01122,-0.000171,24.017835,-0.0078,1.380
1150.00,7.948661,25.01197,-0.000170,24.016913,-0.0077,1.381
1152.00,7.948349,25.01107,-0.000169,24.017719,-0.0077,1.380
1154.00,7.947769,25.01152,-0.000169,24.017609,-0.0077,1.381
1156.00,7.947722,25.01200,-0.000170,24.017567,-0.0077,1.381
1158.00,7.947419,25.01109,-0.000172,24.017400,-0.0077,1.381
1160.00,7.947394,25.01122,-0.000171,24.018051,-0.0077,1.381
1162.00,7.947617,25.01077,-0.000171,24.017757,-0.0077,1.381
1164.00,7.947976,25.01144,-0.000171,24.018084,-0.0077,1.381
1166.00,7.947560,25.01151,-0.000171,24.016954,-0.0077,1.381
1168.00,7.947057,25.01073,-0.000172,24.017661,-0.0077,1.381
1170.00,7.947027,25.01121,-0.000172,24.017357,-0.0078,1.381
1172.00,7.947111,25.01115,-0.000171,24.017846,-0.0077,1.381
1174.00,7.946243,25.01161,-0.000172,24.017832,-0.0077,1.382
1176.00,7.946166,25.01144,-0.000171,24.017728,-0.0077,1.381
1178.00,7.945564,25.01071,-0.000172,24.017290,-0.0077,1.381
1180.00,7.945562,25.01022,-0.000172,24.017649,-0.0077,1.380
1182.00,7.946659,25.01150,-0.000171,24.017678,-0.0077,1.381
1184.00,7.945821,25.01113,-0.000172,24.017752,-0.0077,1.381
1186.00,7.945388,25.01068,-0.000171,24.018247,-0.0077,1.380
1188.00,7.945750,25.01084,-0.000170,24.018018,-0.0077,1.381
1190.00,7.945790,25.01158,-0.000171,24.017629,-0.0077,1.381
1192.00,7.945721,25.01110,-0.000170,24.018231,-0.0077,1.381
1194.00,7.945337,25.01089,-0.000170,24.017346,-0.0077,1.381
1196.00,7.944991,25.01182,-0.000170,24.017638,-0.0077,1.381
1198.00,7.944583,25.01209,-0.000171,24.018046,-0.0077,1.381
1200.00,7.944069,25.01240,-0.000171,24.018281,-0.0077,1.381
@2,12.0000,24.0
1202.00,7.943738,25.01216,-0.000171,24.018361,-0.0077,1.381
1204.00,7.938999,25.01272,-0.000172,24.017819,-0.0078,1.380
1206.00,7.928456,25.01340,-0.000172,24.017674,-0.0077,1.380
1208.00,7.907316,25.01308,-0.000171,24.017825,-0.0077,1.380
1210.00,7.875077,25.01288,-0.000170,24.018193,-0.0077,1.380
1212.00,7.843805,25.01249,-0.000171,24.018058,-0.0077,1.380
1214.00,7.817139,25.01156,-0.000171,24.017931,-0.0077,1.381
1216.00,7.794651,25.01177,-0.000172,24.017683,-0.0077,1.381
1218.00,7.774474,25.01194,-0.000174,24.018571,-0.0077,1.382
1220.00,7.755089,25.01237,-0.000173,24.017580,-0.0076,1.382
1222.00,7.735640,25.01181,-0.000173,24.017351,-0.0077,1.382
1224.00,7.717646,25.01290,-0.000173,24.017708,-0.0077,1.383
1226.00,7.702370,25.01334,-0.000173,24.018261,-0.0077,1.382
1228.00,7.692886,25.01260,-0.000173,24.018069,-0.0077,1.382
1230.00,7.693216,25.01183,-0.000172,24.018345,-0.0077,1.382
1232.00,7.703689,25.01217,-0.000173,24.017993,-0.0077,1.383
1234.00,7.723442,25.01207,-0.000174,24.017776,-0.0077,1.383
1236.00,7.740868,25.01181,-0.000172,24.017250,-0.0077,1.382
1238.00,7.754862,25.01191,-0.000172,24.018078,-0.0077,1.381
1240.00,7.767858,25.01231,-0.000172,24.017794,-0.0077,1.381
1242.00,7.780208,25.01206,-0.000173,24.018127,-0.0077,1.381
1244.00,7.792002,25.01244,-0.000172,24.017883,-0.0077,1.381
1246.00,7.803789,25.01280,-0.000170,24.017542,-0.0077,1.381
1248.00,7.814353,25.01302,-0.000170,24.017725,-0.0077,1.381
1250.00,7.824311,25.01209,-0.000171,24.017844,-0.0077,1.381
1252.00,7.831877,25.01174,-0.000171,24.018138,-0.0077,1.381
1254.00,7.838519,25.01222,-0.000171,24.018238,-0.0077,1.381
1256.00,7.845235,25.01128,-0.000172,24.018058,-0.0077,1.381
1258.00,7.850967,25.01184,-0.000172,24.018316,-0.0077,1.381
1260.00,7.856474,25.01250,-0.000173,24.018410,-0.0077,1.381
1262.00,7.861529,25.01190,-0.000172,24.018078,-0.0077,1.381
1264.00,7.866719,25.01126,-0.000172,24.018089,-0.0077,1.381
1266.00,7.872241,25.01162,-0.000170,24.017977,-0.0077,1.381
1268.00,7.877360,25.01251,-0.000171,24.018521,-0.0077,1.381
1270.00,7.881053,25.01240,-0.000173,24.017973,-0.0077,1.381
1272.00,7.885266,25.01197,-0.000174,24.018247,-0.0077,1.381
1274.00,7.889557,25.01211,-0.000172,24.018098,-0.0077,1.381
1276.00,7.891569,25.01167,-0.000172,24.017747,-0.0077,1.381
1278.00,7.893801,25.01170,-0.000172,24.018381,-0.0077,1.380
1280.00,7.895865,25.01143,-0.000172,24.018575,-0.0077,1.381
1282.00,7.897655,25.01202,-0.000172,24.018243,-0.0077,1.381
1284.00,7.899246,25.01207,-0.000170,24.018396,-0.0077,1.380
1286.00,7.901617,25.01263,-0.000170,24.017587,-0.0077,1.380
1288.00,7.902859,25.01239,-0.000171,24.018600,-0.0077,1.380
1290.00,7.904716,25.01303,-0.000172,24.018022,-0.0077,1.381
1292.00,7.904985,25.01207,-0.000172,24.017935,-0.0077,1.381
1294.00,7.906510,25.01152,-0.000173,24.017616,-0.0077,1.381
1296.00,7.907442,25.01165,-0.000172,24.017897,-0.0077,1.381
1298.00,7.907421,25.01127,-0.000171,24.018046,-0.0077,1.381
1300.00,7.908751,25.01215,-0.000171,24.018455,-0.0077,1.381
1302.00,7.909861,25.01204,-0.000171,24.018624,-0.0077,1.381
1304.00,7.910296,25.01190,-0.000172,24.017605,-0.0077,1.380
1306.00,7.910376,25.01208,-0.000172,24.017788,-0.0077,1.380
1308.00,7.911458,25.01227,-0.000172,24.017612,-0.0077,1.382
1310.00,7.911914,25.01176,-0.000172,24.017846,-0.0077,1.381
1312.00,7.913838,25.01202,-0.000172,24.018327,-0.0077,1.381
1314.00,7.915390,25.01280,-0.000172,24.018169,-0.0077,1.380
1316.00,7.916638,25.01182,-0.000172,24.018183,-0.0077,1.381
1318.00,7.917325,25.01152,-0.000171,24.017738,-0.0077,1.381
1320.00,7.917885,25.01160,-0.000172,24.018171,-0.0077,1.381
1322.00,7.919262,25.01146,-0.000174,24.017567,-0.0077,1.381
1324.00,7.920012,25.01159,-0.000173,24.017703,-0.0077,1.381
1326.00,7.919877,25.01177,-0.000172,24.018136,-0.0077,1.381
1328.00,7.921411,25.01221,-0.000172,24.017913,-0.0077,1.381
1330.00,7.923674,25.01218,-0.000173,24.018091,-0.0077,1.381
1332.00,7.925594,25.01236,-0.000172,24.018098,-0.0077,1.381
1334.00,7.926244,25.01183,-0.000172,24.018026,-0.0077,1.380
1336.00,7.926841,25.01178,-0.000173,24.018051,-0.0077,1.381
1338.00,7.927715,25.01278,-0.000173,24.017779,-0.0077,1.382
1340.00,7.928627,25.01271,-0.000173,24.017796,-0.0077,1.381
1342.00,7.929393,25.01266,-0.000174,24.017736,-0.0077,1.381
1344.00,7.930048,25.01300,-0.000172,24.016949,-0.0077,1.381
1346.00,7.931561,25.01376,-0.000171,24.017786,-0.0077,1.381
1348.00,7.931965,25.01279,-0.000172,24.018142,-0.0077,1.382
1350.00,7.932474,25.01177,-0.000172,24.018533,-0.0077,1.382
1352.00,7.932974,25.01238,-0.000173,24.017872,-0.0077,1.381
1354.00,7.932660,25.01219,-0.000173,24.017883,-0.0077,1.381
1356.00,7.932595,25.01152,-0.000172,24.017970,-0.0077,1.381
1358.00,7.932411,25.01178,-0.000172,24.018303,-0.0077,1.381
1360.00,7.932652,25.01221,-0.000171,24.017805,-0.0077,1.381
1362.00,7.932231,25.01274,-0.000172,24.018287,-0.0077,1.381
1364.00,7.932183,25.01259,-0.000171,24.018756,-0.0077,1.381
1366.00,7.932207,25.01254,-0.000173,24.017792,-0.0077,1.381
1368.00,7.932827,25.01222,-0.000173,24.018015,-0.0077,1.381
1370.00,7.932785,25.01172,-0.000172,24.018053,-0.0077,1.381
1372.00,7.933157,25.01170,-0.000172,24.017953,-0.0077,1.381
1374.00,7.932758,25.01114,-0.000173,24.017689,-0.0077,1.381
1376.00,7.933319,25.01100,-0.000173,24.018604,-0.0077,1.381
1378.00,7.933589,25.01125,-0.000171,24.018169,-0.0077,1.381
1380.00,7.934114,25.01201,-0.000172,24.018599,-0.0077,1.382
1382.00,7.934340,25.01099,-0.000173,24.017834,-0.0077,1.381
1384.00,7.934124,25.01107,-0.000173,24.017999,-0.0077,1.381
1386.00,7.934407,25.01146,-0.000173,24.017757,-0.0078,1.381
1388.00,7.934286,25.01176,-0.000172,24.017792,-0.0077,1.381
1390.00,7.933593,25.01182,-0.000172,24.017672,-0.0077,1.381
1392.00,7.933505,25.01235,-0.000171,24.017986,-0.0076,1.381
1394.00,7.932934,25.01259,-0.000171,24.018053,-0.0076,1.380
1396.00,7.932385,25.01255,-0.000172,24.017930,-0.0077,1.382
1398.00,7.931603,25.01242,-0.000173,24.017982,-0.0077,1.382
1400.00,7.931785,25.01250,-0.000173,24.018452,-0.0077,1.381
1402.00,7.931066,25.01242,-0.000174,24.018203,-0.0077,1.381
1404.00,7.930799,25.01224,-0.000171,24.017834,-0.0077,1.381
1406.00,7.930955,25.01167,-0.000171,24.017569,-0.0076,1.381
1408.00,7.932128,25.01208,-0.000172,24.018626,-0.0077,1.381
1410.00,7.932170,25.01100,-0.000172,24.017948,-0.0077,1.381
1412.00,7.931086,25.01097,-0.000173,24.018040,-0.0077,1.381
1414.00,7.931449,25.01141,-0.000172,24.017714,-0.0077,1.381
1416.00,7.930933,25.01155,-0.000172,24.017074,-0.0077,1.381
1418.00,7.929966,25.01102,-0.000173,24.017970,-0.0077,1.381
1420.00,7.930062,25.01054,-0.000172,24.017703,-0.0077,1.381
1422.00,7.929378,25.01035,-0.000172,24.018116,-0.0077,1.381
1424.00,7.928055,25.01063,-0.000172,24.017776,-0.0077,1.382
1426.00,7.927941,25.01095,-0.000173,24.017598,-0.0077,1.381
1428.00,7.927907,25.01097,-0.000173,24.018635,-0.0077,1.381
1430.00,7.926847,25.01144,-0.000172,24.018466,-0.0077,1.381
1432.00,7.926755,25.01141,-0.000172,24.018249,-0.0077,1.381
1434.00,7.926645,25.01083,-0.000171,24.017656,-0.0077,1.381
1436.00,7.927511,25.01033,-0.000171,24.018289,-0.0077,1.381
1438.00,7.927670,25.01035,-0.000172,24.018046,-0.0077,1.381
1440.00,7.926718,25.00982,-0.000172,24.017719,-0.0077,1.382
1442.00,7.926434,25.00966,-0.000172,24.017819,-0.0077,1.381
1444.00,7.926596,25.01057,-0.000172,24.018600,-0.0077,1.381
1446.00,7.926601,25.01122,-0.000172,24.017950,-0.0077,1.381
1448.00,7.926760,25.01102,-0.000173,24.018470,-0.0077,1.381
1450.00,7.926370,25.01088,-0.000171,24.018425,-0.0077,1.381
1452.00,7.926884,25.01084,-0.000172,24.017841,-0.0077,1.382
1454.00,7.926800,25.01098,-0.000173,24.017694,-0.0077,1.381
1456.00,7.926258,25.01122,-0.000173,24.018200,-0.0077,1.382
1458.00,7.925352,25.01202,-0.000172,24.018778,-0.0077,1.381
1460.00,7.925171,25.01204,-0.000172,24.017955,-0.0077,1.381
1462.00,7.925475,25.01172,-0.000172,24.018328,-0.0077,1.381
1464.00,7.925361,25.01144,-0.000172,24.018124,-0.0077,1.381
1466.00,7.925982,25.01145,-0.000171,24.018265,-0.0077,1.381
1468.00,7.926044,25.01099,-0.000171,24.017748,-0.0077,1.380
1470.00,7.925576,25.01156,-0.000171,24.017576,-0.0077,1.380
1472.00,7.925309,25.01177,-0.000173,24.017852,-0.0077,1.381
1474.00,7.925365,25.01195,-0.000173,24.017879,-0.0077,1.382
1476.00,7.924704,25.01225,-0.000173,24.017466,-0.0077,1.382
1478.00,7.924655,25.01219,-0.000173,24.017975,-0.0077,1.382
1480.00,7.924884,25.01183,-0.000172,24.017482,-0.0077,1.381
1482.00,7.925740,25.01141,-0.000172,24.018053,-0.0077,1.381
1484.00,7.926362,25.01237,-0.000172,24.018151,-0.0077,1.381
1486.00,7.925344,25.01326,-0.000173,24.017484,-0.0077,1.381
1488.00,7.923773,25.01333,-0.000171,24.017689,-0.0077,1.381
1490.00,7.923600,25.01308,-0.000171,24.017756,-0.0077,1.381
1492.00,7.923984,25.01295,-0.000172,24.017467,-0.0078,1.381
1494.00,7.923179,25.01355,-0.000172,24.016817,-0.0077,1.381
1496.00,7.922942,25.01253,-0.000172,24.017286,-0.0077,1.381
1498.00,7.922652,25.01287,-0.000173,24.017444,-0.0077,1.381
1500.00,7.921938,25.01257,-0.000173,24.017708,-0.0077,1.382
1502.00,7.921834,25.01273,-0.000174,24.017293,-0.0077,1.381
1504.00,7.921512,25.01260,-0.000173,24.017574,-0.0077,1.382
1506.00,7.922283,25.01225,-0.000174,24.017757,-0.0077,1.382
1508.00,7.922109,25.01219,-0.000174,24.017364,-0.0077,1.382
1510.00,7.921945,25.01241,-0.000173,24.016793,-0.0077,1.381
1512.00,7.921707,25.01253,-0.000173,24.017881,-0.0077,1.381
1514.00,7.921383,25.01302,-0.000172,24.017587,-0.0077,1.381
1516.00,7.920866,25.01304,-0.000173,24.017591,-0.0077,1.381
1518.00,7.921151,25.01279,-0.000173,24.018060,-0.0077,1.381
1520.00,7.921491,25.01208,-0.000173,24.017638,-0.0077,1.381
1522.00,7.921863,25.01203,-0.000172,24.017551,-0.0077,1.381
1524.00,7.922015,25.01169,-0.000172,24.017306,-0.0077,1.381
1526.00,7.921618,25.01176,-0.000173,24.017431,-0.0077,1.382
1528.00,7.921685,25.01200,-0.000173,24.018017,-0.0077,1.381
1530.00,7.921678,25.01159,-0.000173,24.017676,-0.0077,1.382
1532.00,7.920851,25.01191,-0.000172,24.017979,-0.0078,1.382
1534.00,7.920860,25.01200,-0.000173,24.017656,-0.0077,1.381
1536.00,7.920678,25.01192,-0.000173,24.018037,-0.0077,1.381
1538.00,7.920566,25.01154,-0.000174,24.017654,-0.0077,1.381
1540.00,7.920518,25.01143,-0.000173,24.017232,-0.0077,1.381
1542.00,7.920594,25.01144,-0.000174,24.017147,-0.0077,1.382
1544.00,7.921617,25.01230,-0.000173,24.017157,-0.0077,1.382
1546.00,7.921758,25.01184,-0.000173,24.018334,-0.0077,1.382
1548.00,7.920314,25.01200,-0.000174,24.018345,-0.0077,1.382
1550.00,7.919116,25.01123,-0.000173,24.017489,-0.0077,1.382
1552.00,7.919699,25.01203,-0.000174,24.018280,-0.0077,1.382
1554.00,7.919305,25.01207,-0.000172,24.018736,-0.0078,1.382
1556.00,7.918858,25.01196,-0.000173,24.017815,-0.0077,1.381
1558.00,7.918850,25.01197,-0.000173,24.017763,-0.0078,1.382
1560.00,7.918373,25.01194,-0.000172,24.017832,-0.0077,1.382
1562.00,7.917494,25.01229,-0.000173,24.017424,-0.0077,1.382
1564.00,7.917685,25.01198,-0.000173,24.018209,-0.0077,1.382
1566.00,7.917578,25.01160,-0.000172,24.017689,-0.0077,1.382
1568.00,7.917733,25.01121,-0.000172,24.018040,-0.0077,1.381
1570.00,7.917720,25.01170,-0.000172,24.017645,-0.0077,1.382
1572.00,7.917809,25.01237,-0.000173,24.017279,-0.0078,1.382
1574.00,7.917268,25.01163,-0.000173,24.017393,-0.0078,1.382
1576.00,7.916817,25.01281,-0.000173,24.017999,-0.0077,1.382
1578.00,7.917647,25.01265,-0.000174,24.017768,-0.0077,1.382
1580.00,7.916958,25.01203,-0.000172,24.017230,-0.0077,1.382
1582.00,7.916770,25.01240,-0.000173,24.017689,-0.0077,1.382
1584.00,7.916745,25.01353,-0.000173,24.017420,-0.0078,1.382
1586.00,7.916913,25.01231,-0.000172,24.017328,-0.0077,1.382
1588.00,7.916195,25.01338,-0.000172,24.017152,-0.0077,1.382
1590.00,7.915521,25.01318,-0.000173,24.016793,-0.0077,1.381
1592.00,7.915552,25.01260,-0.000173,24.017821,-0.0077,1.382
1594.00,7.915693,25.01367,-0.000173,24.017993,-0.0078,1.382
1596.00,7.915691,25.01397,-0.000173,24.017690,-0.0077,1.382
1598.00,7.915205,25.01283,-0.000173,24.017130,-0.0078,1.382
1600.00,7.915619,25.01309,-0.000173,24.017306,-0.0078,1.382
1602.00,7.915134,25.01382,-0.000175,24.017337,-0.0077,1.382
1604.00,7.914767,25.01309,-0.000174,24.017312,-0.0078,1.382
1606.00,7.914009,25.01274,-0.000173,24.017319,-0.0078,1.381
1608.00,7.913694,25.01416,-0.000174,24.017473,-0.0078,1.382
1610.00,7.914526,25.01451,-0.000172,24.017614,-0.0077,1.382
1612.00,7.915349,25.01356,-0.000173,24.017364,-0.0078,1.381
1614.00,7.914683,25.01188,-0.000174,24.017698,-0.0078,1.382
1616.00,7.914225,25.01224,-0.000173,24.017134,-0.0077,1.382
1618.00,7.914595,25.01208,-0.000173,24.017302,-0.0077,1.382
1620.00,7.914845,25.01288,-0.000173,24.017848,-0.0077,1.382
1622.00,7.914491,25.01296,-0.000173,24.016864,-0.0077,1.382
1624.00,7.914318,25.01275,-0.000173,24.017493,-0.0077,1.382
1626.00,7.912702,25.01224,-0.000173,24.018002,-0.0077,1.382
1628.00,7.912947,25.01236,-0.000174,24.017413,-0.0078,1.382
1630.00,7.912776,25.01228,-0.000173,24.017400,-0.0077,1.382
1632.00,7.912315,25.01259,-0.000173,24.017708,-0.0077,1.382
1634.00,7.913184,25.01217,-0.000173,24.017368,-0.0077,1.382
1636.00,7.912465,25.01167,-0.000174,24.017623,-0.0078,1.382
1638.00,7.911750,25.01182,-0.000173,24.017495,-0.0078,1.381
1640.00,7.912054,25.01169,-0.000173,24.017388,-0.0078,1.381
1642.00,7.913116,25.01159,-0.000172,24.017556,-0.0077,1.382
1644.00,7.912038,25.01329,-0.000172,24.017466,-0.0077,1.383
1646.00,7.911516,25.01260,-0.000172,24.017125,-0.0077,1.381
1648.00,7.912228,25.01196,-0.000173,24.017023,-0.0077,1.382
1650.00,7.912093,25.01163,-0.000174,24.017161,-0.0078,1.382
1652.00,7.911817,25.01274,-0.000174,24.017351,-0.0078,1.382
1654.00,7.912219,25.01363,-0.000174,24.017647,-0.0078,1.382
1656.00,7.911798,25.01275,-0.000174,24.017752,-0.0077,1.382
1658.00,7.911939,25.01325,-0.000173,24.017400,-0.0078,1.382
1660.00,7.912066,25.01325,-0.000173,24.017910,-0.0077,1.381
1662.00,7.911830,25.01406,-0.000172,24.017060,-0.0077,1.382
1664.00,7.911625,25.01393,-0.000173,24.017317,-0.0078,1.382
1666.00,7.912121,25.01283,-0.000174,24.017415,-0.0077,1.382
1668.00,7.911639,25.01340,-0.000174,24.017578,-0.0077,1.382
1670.00,7.911008,25.01343,-0.000174,24.017370,-0.0077,1.381
1672.00,7.911071,25.01256,-0.000173,24.017498,-0.0077,1.382
1674.00,7.910496,25.01232,-0.000173,24.017890,-0.0077,1.382
1676.00,7.910423,25.01233,-0.000174,24.017672,-0.0077,1.382
1678.00,7.910618,25.01235,-0.000172,24.017215,-0.0078,1.381
1680.00,7.910145,25.01203,-0.000173,24.017768,-0.0078,1.382
1682.00,7.910064,25.01239,-0.000172,24.017067,-0.0077,1.382
1684.00,7.909957,25.01227,-0.000172,24.017757,-0.0077,1.382
1686.00,7.909998,25.01292,-0.000173,24.017694,-0.0078,1.382
1688.00,7.910064,25.01275,-0.000174,24.017446,-0.0077,1.382
1690.00,7.909646,25.01275,-0.000174,24.017491,-0.0077,1.382
1692.00,7.909050,25.01301,-0.000173,24.017527,-0.0077,1.382
1694.00,7.909036,25.01317,-0.000172,24.017705,-0.0077,1.381
1696.00,7.909159,25.01182,-0.000172,24.017228,-0.0077,1.381
1698.00,7.908099,25.01246,-0.000172,24.017493,-0.0078,1.383
1700.00,7.907019,25.01297,-0.000173,24.017428,-0.0078,1.383
1702.00,7.906963,25.01233,-0.000173,24.017446,-0.0077,1.382
1704.00,7.906428,25.01201,-0.000173,24.017420,-0.0077,1.381
1706.00,7.906374,25.01252,-0.000173,24.017386,-0.0077,1.382
1708.00,7.907079,25.01166,-0.000172,24.018111,-0.0077,1.382
1710.00,7.906754,25.01211,-0.000171,24.017609,-0.0077,1.382
1712.00,7.906380,25.01219,-0.000172,24.017411,-0.0078,1.382
1714.00,7.906038,25.01105,-0.000173,24.017353,-0.0078,1.382
1716.00,7.905771,25.01111,-0.000173,24.017263,-0.0078,1.382
1718.00,7.904920,25.01186,-0.000174,24.017230,-0.0077,1.382
1720.00,7.904040,25.01165,-0.000174,24.017317,-0.0077,1.383
1722.00,7.904441,25.01098,-0.000174,24.017043,-0.0078,1.382
1724.00,7.904710,25.01125,-0.000173,24.016949,-0.0078,1.382
1726.00,7.906312,25.01203,-0.000173,24.017531,-0.0077,1.382
1728.00,7.906827,25.01215,-0.000173,24.017328,-0.0077,1.382
1730.00,7.906997,25.01190,-0.000173,24.017250,-0.0077,1.382
1732.00,7.906601,25.01231,-0.000173,24.017143,-0.0077,1.382
1734.00,7.906579,25.01322,-0.000172,24.017573,-0.0077,1.381
1736.00,7.906111,25.01356,-0.000173,24.017230,-0.0077,1.382
1738.00,7.905945,25.01311,-0.000173,24.016648,-0.0077,1.382
1740.00,7.906749,25.01241,-0.000173,24.017426,-0.0077,1.383
1742.00,7.906694,25.01341,-0.000173,24.017259,-0.0077,1.383
1744.00,7.905531,25.01321,-0.000172,24.017105,-0.0077,1.382
1746.00,7.905420,25.01213,-0.000172,24.017544,-0.0077,1.382
1748.00,7.904972,25.01223,-0.000173,24.017509,-0.0078,1.383
1750.00,7.904962,25.01217,-0.000174,24.017930,-0.0077,1.383
1752.00,7.905487,25.01254,-0.000173,24.017230,-0.0078,1.382
1754.00,7.905633,25.01166,-0.000172,24.016762,-0.0078,1.382
1756.00,7.905460,25.01207,-0.000174,24.017351,-0.0077,1.382
1758.00,7.905752,25.01251,-0.000173,24.017195,-0.0078,1.382
1760.00,7.905529,25.01229,-0.000173,24.017544,-0.0077,1.382
1762.00,7.904416,25.01215,-0.000173,24.016889,-0.0078,1.382
1764.00,7.904451,25.01215,-0.000173,24.017431,-0.0077,1.382
1766.00,7.903999,25.01130,-0.000174,24.016954,-0.0077,1.382
1768.00,7.904299,25.01204,-0.000174,24.017670,-0.0077,1.382
1770.00,7.904397,25.01247,-0.000173,24.017614,-0.0077,1.383
1772.00,7.904060,25.01158,-0.000174,24.017509,-0.0077,1.382
1774.00,7.903850,25.01126,-0.000172,24.017899,-0.0078,1.382
1776.00,7.903165,25.01145,-0.000174,24.017520,-0.0078,1.382
1778.00,7.902663,25.01163,-0.000173,24.017395,-0.0077,1.382
1780.00,7.903229,25.01138,-0.000173,24.017205,-0.0078,1.382
1782.00,7.903453,25.01160,-0.000172,24.017221,-0.0078,1.383
1784.00,7.902755,25.01151,-0.000174,24.017464,-0.0077,1.382
1786.00,7.902471,25.01157,-0.000174,24.017794,-0.0078,1.382
1788.00,7.901780,25.01230,-0.000173,24.017727,-0.0077,1.382
1790.00,7.901351,25.01225,-0.000173,24.017248,-0.0077,1.382
1792.00,7.901654,25.01257,-0.000172,24.017014,-0.0077,1.382
1794.00,7.902606,25.01174,-0.000173,24.017214,-0.0077,1.382
1796.00,7.903360,25.01255,-0.000174,24.017313,-0.0078,1.382
1798.00,7.903361,25.01251,-0.000173,24.017123,-0.0077,1.382
1800.00,7.902535,25.01220,-0.000174,24.017830,-0.0077,1.382
@3,12.0000,24.0
1802.00,7.901234,25.01224,-0.000174,24.017404,-0.0077,1.383
1804.00,7.897621,25.01219,-0.000174,24.017217,-0.0077,1.382
1806.00,7.888720,25.01214,-0.000173,24.017544,-0.0078,1.381
1808.00,7.869589,25.01097,-0.000172,24.017244,-0.0077,1.381
1810.00,7.840495,25.01110,-0.000172,24.017716,-0.0077,1.381
1812.00,7.811580,25.01222,-0.000171,24.017418,-0.0077,1.382
1814.00,7.788975,25.01325,-0.000173,24.017324,-0.0078,1.382
1816.00,7.770421,25.01336,-0.000173,24.018390,-0.0077,1.382
1818.00,7.753530,25.01372,-0.000172,24.017496,-0.0077,1.383
1820.00,7.736247,25.01399,-0.000172,24.017549,-0.0077,1.383
1822.00,7.719973,25.01418,-0.000175,24.018183,-0.0077,1.383
1824.00,7.703627,25.01362,-0.000175,24.017455,-0.0077,1.384
1826.00,7.689650,25.01365,-0.000175,24.017304,-0.0077,1.383
1828.00,7.682641,25.01354,-0.000174,24.017341,-0.0077,1.383
1830.00,7.683134,25.01287,-0.000175,24.017844,-0.0077,1.384
1832.00,7.693848,25.01299,-0.000175,24.017897,-0.0077,1.384
1834.00,7.711720,25.01313,-0.000175,24.017573,-0.0077,1.384
1836.00,7.727959,25.01351,-0.000173,24.017540,-0.0078,1.384
1838.00,7.740375,25.01321,-0.000173,24.017389,-0.0077,1.384
1840.00,7.751539,25.01285,-0.000174,24.017493,-0.0077,1.383
1842.00,7.761161,25.01252,-0.000174,24.017705,-0.0077,1.383
1844.00,7.772457,25.01299,-0.000172,24.017279,-0.0077,1.383
1846.00,7.783064,25.01238,-0.000172,24.017364,-0.0077,1.383
1848.00,7.792739,25.01226,-0.000172,24.017714,-0.0077,1.382
1850.00,7.801156,25.01211,-0.000172,24.017408,-0.0077,1.383
1852.00,7.807853,25.01233,-0.000172,24.017808,-0.0077,1.382
1854.00,7.812921,25.01295,-0.000173,24.017359,-0.0077,1.382
1856.00,7.818495,25.01215,-0.000171,24.017197,-0.0077,1.382
1858.00,7.822567,25.01354,-0.000172,24.017253,-0.0077,1.382
1860.00,7.824804,25.01309,-0.000172,24.017727,-0.0077,1.382
1862.00,7.828269,25.01296,-0.000172,24.017377,-0.0077,1.383
1864.00,7.832049,25.01288,-0.000173,24.017783,-0.0077,1.382
1866.00,7.835533,25.01306,-0.000172,24.017942,-0.0077,1.382
1868.00,7.838856,25.01322,-0.000171,24.017776,-0.0078,1.383
1870.00,7.842040,25.01303,-0.000172,24.017545,-0.0077,1.382
1872.00,7.844697,25.01294,-0.000172,24.017977,-0.0077,1.382
1874.00,7.847898,25.01272,-0.000172,24.017437,-0.0077,1.382
1876.00,7.850418,25.01200,-0.000173,24.017908,-0.0077,1.383
1878.00,7.852895,25.01255,-0.000172,24.017670,-0.0077,1.382
1880.00,7.854427,25.01255,-0.000172,24.017897,-0.0078,1.382
1882.00,7.856490,25.01197,-0.000173,24.017888,-0.0077,1.383
1884.00,7.857548,25.01157,-0.000173,24.017641,-0.0077,1.383
1886.00,7.859074,25.01204,-0.000173,24.017712,-0.0078,1.382
1888.00,7.860287,25.01243,-0.000173,24.017157,-0.0077,1.382
1890.00,7.862788,25.01189,-0.000172,24.016768,-0.0077,1.382
1892.00,7.863869,25.01222,-0.000172,24.017176,-0.0077,1.382
1894.00,7.863830,25.01227,-0.000173,24.017553,-0.0077,1.382
1896.00,7.864924,25.01285,-0.000174,24.017819,-0.0077,1.382
1898.00,7.866581,25.01212,-0.000174,24.018419,-0.0077,1.382
1900.00,7.866921,25.01319,-0.000174,24.018115,-0.0077,1.382
1902.00,7.866864,25.01291,-0.000173,24.017721,-0.0077,1.381
1904.00,7.868054,25.01231,-0.000174,24.017852,-0.0077,1.382
1906.00,7.869430,25.01262,-0.000173,24.017616,-0.0077,1.383
1908.00,7.872369,25.01345,-0.000171,24.017770,-0.0077,1.382
1910.00,7.872691,25.01281,-0.000173,24.017658,-0.0077,1.382
1912.00,7.872787,25.01247,-0.000173,24.017660,-0.0077,1.383
1914.00,7.873545,25.01285,-0.000172,24.017915,-0.0078,1.382
1916.00,7.875673,25.01391,-0.000172,24.018513,-0.0077,1.382
1918.00,7.878545,25.01461,-0.000172,24.017946,-0.0077,1.382
1920.00,7.879350,25.01331,-0.000173,24.017170,-0.0077,1.382
1922.00,7.880929,25.01269,-0.000173,24.017480,-0.0077,1.382
1924.00,7.883217,25.01332,-0.000173,24.017631,-0.0077,1.383
1926.00,7.884958,25.01371,-0.000174,24.018372,-0.0077,1.383
1928.00,7.886113,25.01375,-0.000174,24.018129,-0.0077,1.383
1930.00,7.887041,25.01371,-0.000172,24.017587,-0.0077,1.383
1932.00,7.888485,25.01280,-0.000173,24.018075,-0.0077,1.383
1934.00,7.889069,25.01336,-0.000172,24.018202,-0.0077,1.382
1936.00,7.889104,25.01268,-0.000171,24.017806,-0.0077,1.382
1938.00,7.889870,25.01295,-0.000173,24.017330,-0.0078,1.382
1940.00,7.891337,25.01305,-0.000172,24.017797,-0.0077,1.382
1942.00,7.893171,25.01343,-0.000172,24.017544,-0.0077,1.382
1944.00,7.893871,25.01381,-0.000172,24.017399,-0.0077,1.382
1946.00,7.893623,25.01375,-0.000172,24.017852,-0.0077,1.382
1948.00,7.893582,25.01390,-0.000173,24.017201,-0.0077,1.383
1950.00,7.894254,25.01381,-0.000173,24.017585,-0.0077,1.382
1952.00,7.894943,25.01412,-0.000172,24.018241,-0.0077,1.383
1954.00,7.894888,25.01413,-0.000172,24.018000,-0.0077,1.382
1956.00,7.895022,25.01443,-0.000173,24.017373,-0.0077,1.382
1958.00,7.894522,25.01403,-0.000172,24.017928,-0.0077,1.382
1960.00,7.894654,25.01466,-0.000172,24.017763,-0.0077,1.382
1962.00,7.894760,25.01455,-0.000173,24.017587,-0.0077,1.382
1964.00,7.894799,25.01445,-0.000172,24.017658,-0.0078,1.382
1966.00,7.894200,25.01422,-0.000173,24.017683,-0.0077,1.383
1968.00,7.894111,25.01468,-0.000173,24.017399,-0.0077,1.382
1970.00,7.894249,25.01378,-0.000173,24.018147,-0.0077,1.382
1972.00,7.894176,25.01399,-0.000174,24.017438,-0.0077,1.383
1974.00,7.893964,25.01495,-0.000173,24.017901,-0.0077,1.383
1976.00,7.894219,25.01458,-0.000173,24.017009,-0.0077,1.383
1978.00,7.894100,25.01394,-0.000172,24.017761,-0.0077,1.383
1980.00,7.893455,25.01271,-0.000172,24.017319,-0.0077,1.382
1982.00,7.893518,25.01331,-0.000172,24.017596,-0.0078,1.382
1984.00,7.893440,25.01294,-0.000172,24.017687,-0.0077,1.382
1986.00,7.894794,25.01355,-0.000173,24.017409,-0.0077,1.382
1988.00,7.895214,25.01471,-0.000173,24.018180,-0.0077,1.382
1990.00,7.895420,25.01399,-0.000173,24.017277,-0.0077,1.382
1992.00,7.894333,25.01359,-0.000173,24.017496,-0.0077,1.383
1994.00,7.893885,25.01346,-0.000172,24.017888,-0.0077,1.382
1996.00,7.893769,25.01282,-0.000172,24.017727,-0.0077,1.382
1998.00,7.893609,25.01310,-0.000172,24.018087,-0.0077,1.383
2000.00,7.893058,25.01303,-0.000173,24.017645,-0.0078,1.383
2002.00,7.892648,25.01338,-0.000173,24.018047,-0.0077,1.383
2004.00,7.892781,25.01314,-0.000172,24.017640,-0.0077,1.382
2006.00,7.893703,25.01278,-0.000173,24.017799,-0.0077,1.382
2008.00,7.892686,25.01289,-0.000172,24.017933,-0.0077,1.383
2010.00,7.892268,25.01289,-0.000173,24.018009,-0.0077,1.383
2012.00,7.891473,25.01245,-0.000173,24.018145,-0.0077,1.383
2014.00,7.890849,25.01247,-0.000171,24.017661,-0.0077,1.383
2016.00,7.890268,25.01249,-0.000173,24.017038,-0.0078,1.383
2018.00,7.890172,25.01360,-0.000173,24.017663,-0.0078,1.383
2020.00,7.891000,25.01329,-0.000172,24.017719,-0.0077,1.383
2022.00,7.891152,25.01226,-0.000174,24.017701,-0.0078,1.383
2024.00,7.890777,25.01203,-0.000172,24.017748,-0.0077,1.382
2026.00,7.890730,25.01146,-0.000173,24.017926,-0.0077,1.383
2028.00,7.890596,25.01274,-0.000172,24.017495,-0.0077,1.382
2030.00,7.890590,25.01206,-0.000172,24.017718,-0.0077,1.382
2032.00,7.890574,25.01181,-0.000172,24.017451,-0.0077,1.383
2034.00,7.889799,25.01256,-0.000172,24.017812,-0.0077,1.383
2036.00,7.889450,25.01333,-0.000172,24.018104,-0.0077,1.383
2038.00,7.889479,25.01347,-0.000172,24.018053,-0.0077,1.382
2040.00,7.889672,25.01364,-0.000172,24.017917,-0.0077,1.382
2042.00,7.890274,25.01299,-0.000172,24.017580,-0.0077,1.382
2044.00,7.888992,25.01309,-0.000171,24.017683,-0.0077,1.382
2046.00,7.890076,25.01364,-0.000172,24.017406,-0.0077,1.382
2048.00,7.890434,25.01316,-0.000172,24.018093,-0.0078,1.383
2050.00,7.889408,25.01276,-0.000173,24.018071,-0.0077,1.383
2052.00,7.888435,25.01204,-0.000174,24.017533,-0.0077,1.383
2054.00,7.888599,25.01261,-0.000173,24.017888,-0.0077,1.383
2056.00,7.887984,25.01311,-0.000173,24.017400,-0.0077,1.383
2058.00,7.888738,25.01309,-0.000173,24.017067,-0.0078,1.383
2060.00,7.889395,25.01296,-0.000173,24.017103,-0.0077,1.383
2062.00,7.889389,25.01356,-0.000173,24.017210,-0.0077,1.383
2064.00,7.888761,25.01410,-0.000173,24.018133,-0.0077,1.383
2066.00,7.887972,25.01358,-0.000171,24.018258,-0.0077,1.383
2068.00,7.888003,25.01377,-0.000172,24.017788,-0.0077,1.383
2070.00,7.887370,25.01358,-0.000172,24.017248,-0.0078,1.382
2072.00,7.887101,25.01377,-0.000172,24.017531,-0.0077,1.382
2074.00,7.887221,25.01387,-0.000173,24.017984,-0.0077,1.383
2076.00,7.887101,25.01365,-0.000173,24.017079,-0.0078,1.383
2078.00,7.887121,25.01335,-0.000171,24.017529,-0.0077,1.382
2080.00,7.887116,25.01452,-0.000172,24.018015,-0.0077,1.383
2082.00,7.887340,25.01487,-0.000173,24.017388,-0.0077,1.383
2084.00,7.887069,25.01502,-0.000172,24.017679,-0.0077,1.383
2086.00,7.887367,25.01417,-0.000173,24.018368,-0.0077,1.383
2088.00,7.887859,25.01461,-0.000173,24.017379,-0.0077,1.383
2090.00,7.887437,25.01434,-0.000173,24.017438,-0.0077,1.383
2092.00,7.887086,25.01445,-0.000172,24.017418,-0.0077,1.383
2094.00,7.886451,25.01432,-0.000173,24.017335,-0.0077,1.383
2096.00,7.885884,25.01459,-0.000173,24.017299,-0.0078,1.383
2098.00,7.886531,25.01405,-0.000173,24.017079,-0.0078,1.383
2100.00,7.886681,25.01397,-0.000172,24.016987,-0.0078,1.383
2102.00,7.886061,25.01377,-0.000173,24.017020,-0.0077,1.383
2104.00,7.885855,25.01416,-0.000172,24.018087,-0.0077,1.383
2106.00,7.886184,25.01394,-0.000172,24.017315,-0.0077,1.383
2108.00,7.885713,25.01433,-0.000172,24.016878,-0.0078,1.382
2110.00,7.884915,25.01507,-0.000173,24.017970,-0.0077,1.382
2112.00,7.884756,25.01510,-0.000173,24.017464,-0.0077,1.383
2114.00,7.885307,25.01449,-0.000172,24.017551,-0.0077,1.383
2116.00,7.884838,25.01401,-0.000173,24.018018,-0.0078,1.383
2118.00,7.884523,25.01271,-0.000174,24.017324,-0.0078,1.383
2120.00,7.884507,25.01306,-0.000174,24.017732,-0.0077,1.383
2122.00,7.884102,25.01341,-0.000174,24.017440,-0.0077,1.383
2124.00,7.884208,25.01378,-0.000172,24.017186,-0.0077,1.383
2126.00,7.883425,25.01363,-0.000173,24.017308,-0.0078,1.382
2128.00,7.882913,25.01375,-0.000173,24.017574,-0.0077,1.383
2130.00,7.883024,25.01376,-0.000172,24.017634,-0.0077,1.383
2132.00,7.883978,25.01440,-0.000173,24.016702,-0.0077,1.383
2134.00,7.883603,25.01422,-0.000173,24.018200,-0.0077,1.383
2136.00,7.882557,25.01506,-0.000173,24.018107,-0.0077,1.383
2138.00,7.882522,25.01469,-0.000174,24.017504,-0.0077,1.384
2140.00,7.882853,25.01444,-0.000174,24.017906,-0.0077,1.383
2142.00,7.882871,25.01456,-0.000174,24.018026,-0.0077,1.383
2144.00,7.883175,25.01407,-0.000175,24.016911,-0.0077,1.383
2146.00,7.883043,25.01403,-0.000174,24.017830,-0.0078,1.383
2148.00,7.882998,25.01417,-0.000173,24.018140,-0.0077,1.383
2150.00,7.882717,25.01371,-0.000172,24.017805,-0.0077,1.383
2152.00,7.882882,25.01432,-0.000172,24.017995,-0.0077,1.383
2154.00,7.882380,25.01373,-0.000172,24.017415,-0.0077,1.384
2156.00,7.882627,25.01357,-0.000173,24.017480,-0.0077,1.383
2158.00,7.882465,25.01390,-0.000173,24.017328,-0.0077,1.383
2160.00,7.882456,25.01401,-0.000175,24.017116,-0.0078,1.383
2162.00,7.882872,25.01400,-0.000175,24.017261,-0.0078,1.383
2164.00,7.882768,25.01433,-0.000173,24.017589,-0.0077,1.383
2166.00,7.882626,25.01403,-0.000173,24.018031,-0.0077,1.383
2168.00,7.882188,25.01444,-0.000173,24.017982,-0.0078,1.383
2170.00,7.882534,25.01392,-0.000173,24.017828,-0.0078,1.383
2172.00,7.881701,25.01422,-0.000174,24.017150,-0.0077,1.383
2174.00,7.880977,25.01444,-0.000174,24.017828,-0.0078,1.382
2176.00,7.880772,25.01440,-0.000173,24.017832,-0.0078,1.383
2178.00,7.880964,25.01390,-0.000172,24.017950,-0.0078,1.383
2180.00,7.880870,25.01414,-0.000172,24.017270,-0.0078,1.383
2182.00,7.880747,25.01347,-0.000173,24.017054,-0.0078,1.383
2184.00,7.880573,25.01386,-0.000172,24.017596,-0.0077,1.383
2186.00,7.880189,25.01417,-0.000172,24.017275,-0.0077,1.383
2188.00,7.880071,25.01424,-0.000173,24.017105,-0.0077,1.383
2190.00,7.879622,25.01326,-0.000174,24.017698,-0.0077,1.382
2192.00,7.879293,25.01393,-0.000173,24.017794,-0.0078,1.383
2194.00,7.880101,25.01461,-0.000173,24.017168,-0.0077,1.383
2196.00,7.880168,25.01456,-0.000173,24.017493,-0.0078,1.382
2198.00,7.879518,25.01378,-0.000173,24.017652,-0.0077,1.383
2200.00,7.879701,25.01304,-0.000172,24.017112,-0.0077,1.383
2202.00,7.880290,25.01360,-0.000173,24.017857,-0.0077,1.383
2204.00,7.879725,25.01445,-0.000173,24.017603,-0.0078,1.383
2206.00,7.879946,25.01417,-0.000173,24.017418,-0.0077,1.384
2208.00,7.879832,25.01405,-0.000174,24.017839,-0.0078,1.383
2210.00,7.879749,25.01411,-0.000173,24.017649,-0.0077,1.383
2212.00,7.879423,25.01431,-0.000172,24.017333,-0.0077,1.383
2214.00,7.879408,25.01326,-0.000173,24.017937,-0.0077,1.383
2216.00,7.879538,25.01371,-0.000173,24.016837,-0.0077,1.384
2218.00,7.879425,25.01335,-0.000174,24.016465,-0.0077,1.383
2220.00,7.879012,25.01278,-0.000173,24.017003,-0.0078,1.383
2222.00,7.878417,25.01305,-0.000173,24.017395,-0.0077,1.383
2224.00,7.878165,25.01285,-0.000173,24.017464,-0.0078,1.384
2226.00,7.877976,25.01292,-0.000173,24.017679,-0.0077,1.383
2228.00,7.877180,25.01342,-0.000173,24.016838,-0.0077,1.383
2230.00,7.877329,25.01220,-0.000172,24.016967,-0.0077,1.384
2232.00,7.877360,25.01289,-0.000174,24.017295,-0.0077,1.383
2234.00,7.876989,25.01269,-0.000173,24.017632,-0.0077,1.383
2236.00,7.877075,25.01297,-0.000173,24.018046,-0.0078,1.383
2238.00,7.878186,25.01288,-0.000173,24.017021,-0.0077,1.384
2240.00,7.878751,25.01351,-0.000173,24.017904,-0.0077,1.383
2242.00,7.878357,25.01344,-0.000173,24.017350,-0.0078,1.383
2244.00,7.877855,25.01282,-0.000173,24.017837,-0.0077,1.383
2246.00,7.876979,25.01223,-0.000173,24.017357,-0.0077,1.383
2248.00,7.877537,25.01299,-0.000173,24.017408,-0.0077,1.383
2250.00,7.877125,25.01342,-0.000174,24.016998,-0.0077,1.384
2252.00,7.877080,25.01340,-0.000174,24.016969,-0.0077,1.384
2254.00,7.877582,25.01265,-0.000174,24.018013,-0.0077,1.383
2256.00,7.877760,25.01330,-0.000173,24.017290,-0.0077,1.383
2258.00,7.878081,25.01188,-0.000172,24.017761,-0.0077,1.383
2260.00,7.876726,25.01172,-0.000173,24.017661,-0.0078,1.383
2262.00,7.876660,25.01162,-0.000173,24.017224,-0.0078,1.384
2264.00,7.876989,25.01153,-0.000174,24.016904,-0.0078,1.383
2266.00,7.876553,25.01112,-0.000174,24.017239,-0.0078,1.383
2268.00,7.876590,25.01199,-0.000174,24.017018,-0.0078,1.383
2270.00,7.877304,25.01283,-0.000174,24.017312,-0.0078,1.383
2272.00,7.877023,25.01350,-0.000173,24.017101,-0.0078,1.384
2274.00,7.877732,25.01388,-0.000173,24.016320,-0.0078,1.383
2276.00,7.876826,25.01365,-0.000174,24.016474,-0.0078,1.383
2278.00,7.876799,25.01287,-0.000175,24.017250,-0.0078,1.384
2280.00,7.876527,25.01264,-0.000176,24.017237,-0.0078,1.383
2282.00,7.876176,25.01203,-0.000174,24.017214,-0.0078,1.384
2284.00,7.875707,25.01288,-0.000174,24.017056,-0.0077,1.384
2286.00,7.875697,25.01266,-0.000174,24.017400,-0.0078,1.383
2288.00,7.876025,25.01289,-0.000173,24.017585,-0.0078,1.383
2290.00,7.876361,25.01420,-0.000174,24.017612,-0.0078,1.383
2292.00,7.876749,25.01455,-0.000174,24.016967,-0.0078,1.383
2294.00,7.877245,25.01414,-0.000174,24.016915,-0.0078,1.383
2296.00,7.876414,25.01432,-0.000173,24.017002,-0.0077,1.384
2298.00,7.876729,25.01395,-0.000173,24.017549,-0.0077,1.383
2300.00,7.876459,25.01393,-0.000173,24.017127,-0.0077,1.383
2302.00,7.875638,25.01495,-0.000174,24.017366,-0.0078,1.383
2304.00,7.875140,25.01409,-0.000173,24.017114,-0.0078,1.383
2306.00,7.875910,25.01444,-0.000173,24.017634,-0.0078,1.383
2308.00,7.875185,25.01351,-0.000174,24.017177,-0.0077,1.383
2310.00,7.874146,25.01321,-0.000173,24.016856,-0.0078,1.383
2312.00,7.873874,25.01388,-0.000173,24.016973,-0.0078,1.383
2314.00,7.874759,25.01437,-0.000173,24.017453,-0.0078,1.384
2316.00,7.875164,25.01451,-0.000174,24.017299,-0.0078,1.384
2318.00,7.874778,25.01463,-0.000173,24.017569,-0.0077,1.383
2320.00,7.875128,25.01400,-0.000173,24.017224,-0.0077,1.384
2322.00,7.875283,25.01450,-0.000173,24.017061,-0.0078,1.384
2324.00,7.874757,25.01425,-0.000172,24.017623,-0.0077,1.384
2326.00,7.875171,25.01387,-0.000173,24.017223,-0.0077,1.383
2328.00,7.875281,25.01366,-0.000173,24.017014,-0.0077,1.383
2330.00,7.875056,25.01345,-0.000173,24.017707,-0.0077,1.384
2332.00,7.874375,25.01370,-0.000173,24.017736,-0.0077,1.383
2334.00,7.873814,25.01347,-0.000173,24.017134,-0.0078,1.383
2336.00,7.873398,25.01271,-0.000173,24.017966,-0.0078,1.384
2338.00,7.872853,25.01355,-0.000173,24.017892,-0.0077,1.383
2340.00,7.872824,25.01341,-0.000173,24.018336,-0.0077,1.383
2342.00,7.873830,25.01311,-0.000174,24.017819,-0.0077,1.383
2344.00,7.874275,25.01398,-0.000173,24.017067,-0.0078,1.383
2346.00,7.872849,25.01401,-0.000173,24.017587,-0.0077,1.384
2348.00,7.873252,25.01356,-0.000174,24.017669,-0.0078,1.384
2350.00,7.873254,25.01339,-0.000173,24.017647,-0.0078,1.383
2352.00,7.872282,25.01390,-0.000173,24.017337,-0.0078,1.383
2354.00,7.872497,25.01337,-0.000174,24.016846,-0.0078,1.383
2356.00,7.872445,25.01307,-0.000173,24.017489,-0.0078,1.384
2358.00,7.871668,25.01319,-0.000173,24.017835,-0.0078,1.384
2360.00,7.871840,25.01376,-0.000172,24.018405,-0.0078,1.383
2362.00,7.872227,25.01380,-0.000172,24.017770,-0.0077,1.383
2364.00,7.871563,25.01374,-0.000172,24.017518,-0.0077,1.383
2366.00,7.870411,25.01283,-0.000173,24.017525,-0.0078,1.383
2368.00,7.870497,25.01333,-0.000173,24.017611,-0.0078,1.384
2370.00,7.872132,25.01391,-0.000173,24.017224,-0.0078,1.384
2372.00,7.872831,25.01407,-0.000173,24.017212,-0.0078,1.383
2374.00,7.872577,25.01349,-0.000172,24.018049,-0.0078,1.383
2376.00,7.872704,25.01357,-0.000172,24.017404,-0.0078,1.383
2378.00,7.872182,25.01351,-0.000174,24.016637,-0.0078,1.384
2380.00,7.872274,25.01308,-0.000173,24.017346,-0.0078,1.384
2382.00,7.871910,25.01368,-0.000172,24.017636,-0.0078,1.384
2384.00,7.871241,25.01402,-0.000173,24.017901,-0.0077,1.383
2386.00,7.871252,25.01352,-0.000173,24.017774,-0.0077,1.383
2388.00,7.871542,25.01299,-0.000172,24.017683,-0.0077,1.384
2390.00,7.871769,25.01358,-0.000172,24.017458,-0.0077,1.383
2392.00,7.871554,25.01347,-0.000173,24.017386,-0.0078,1.383
2394.00,7.871732,25.01325,-0.000172,24.017915,-0.0078,1.383
2396.00,7.871654,25.01346,-0.000173,24.017805,-0.0077,1.384
2398.00,7.872007,25.01318,-0.000172,24.017152,-0.0077,1.383
2400.00,7.871191,25.01311,-0.000173,24.017279,-0.0077,1.383
@4,12.0000,24.0
2402.00,7.870578,25.01316,-0.000174,24.017366,-0.0077,1.383
2404.00,7.867406,25.01312,-0.000173,24.017462,-0.0078,1.384
2406.00,7.859183,25.01303,-0.000174,24.017654,-0.0078,1.383
2408.00,7.843368,25.01385,-0.000172,24.016974,-0.0078,1.382
2410.00,7.817151,25.01402,-0.000171,24.017502,-0.0077,1.382
2412.00,7.792271,25.01418,-0.000171,24.017156,-0.0078,1.383
2414.00,7.773530,25.01440,-0.000171,24.017915,-0.0078,1.384
2416.00,7.757493,25.01466,-0.000173,24.017788,-0.0078,1.384
2418.00,7.743347,25.01406,-0.000174,24.017331,-0.0077,1.384
2420.00,7.729750,25.01397,-0.000175,24.017038,-0.0078,1.384
2422.00,7.715967,25.01477,-0.000174,24.017163,-0.0078,1.384
2424.00,7.702564,25.01497,-0.000174,24.017259,-0.0078,1.385
2426.00,7.692007,25.01404,-0.000174,24.017883,-0.0078,1.384
2428.00,7.686110,25.01381,-0.000174,24.017971,-0.0077,1.385
2430.00,7.686790,25.01395,-0.000175,24.017500,-0.0077,1.385
2432.00,7.696694,25.01367,-0.000175,24.017567,-0.0077,1.385
2434.00,7.713753,25.01294,-0.000175,24.017491,-0.0078,1.385
2436.00,7.729235,25.01261,-0.000174,24.016769,-0.0077,1.384
2438.00,7.739800,25.01242,-0.000174,24.017259,-0.0078,1.384
2440.00,7.747827,25.01272,-0.000173,24.016539,-0.0078,1.384
2442.00,7.755830,25.01293,-0.000174,24.017221,-0.0077,1.384
2444.00,7.764148,25.01294,-0.000174,24.017317,-0.0078,1.384
2446.00,7.771159,25.01260,-0.000173,24.017444,-0.0077,1.384
2448.00,7.778423,25.01295,-0.000173,24.018040,-0.0078,1.383
2450.00,7.787151,25.01264,-0.000173,24.017852,-0.0077,1.384
2452.00,7.794177,25.01358,-0.000174,24.017107,-0.0077,1.384
2454.00,7.798455,25.01398,-0.000172,24.017792,-0.0077,1.384
2456.00,7.802176,25.01384,-0.000172,24.018022,-0.0078,1.384
2458.00,7.806896,25.01416,-0.000172,24.017217,-0.0078,1.383
2460.00,7.811045,25.01392,-0.000173,24.016644,-0.0078,1.384
2462.00,7.815201,25.01413,-0.000173,24.016762,-0.0077,1.384
2464.00,7.817704,25.01392,-0.000173,24.017121,-0.0077,1.383
2466.00,7.820364,25.01339,-0.000173,24.016764,-0.0077,1.383
2468.00,7.822202,25.01382,-0.000174,24.018570,-0.0078,1.384
2470.00,7.823765,25.01360,-0.000173,24.017070,-0.0078,1.384
2472.00,7.825295,25.01410,-0.000174,24.016704,-0.0078,1.384
2474.00,7.825852,25.01389,-0.000173,24.017380,-0.0077,1.384
2476.00,7.827585,25.01396,-0.000173,24.017738,-0.0077,1.384
2478.00,7.829960,25.01375,-0.000174,24.017422,-0.0077,1.384
2480.00,7.831941,25.01287,-0.000174,24.017168,-0.0077,1.383
2482.00,7.831819,25.01303,-0.000173,24.017527,-0.0077,1.384
2484.00,7.833127,25.01326,-0.000174,24.017718,-0.0077,1.384
2486.00,7.834935,25.01294,-0.000174,24.017127,-0.0077,1.384
2488.00,7.837485,25.01318,-0.000174,24.017172,-0.0078,1.384
2490.00,7.839042,25.01268,-0.000174,24.017727,-0.0078,1.384
2492.00,7.839846,25.01320,-0.000173,24.017186,-0.0077,1.384
2494.00,7.840325,25.01402,-0.000175,24.016840,-0.0078,1.383
2496.00,7.840500,25.01397,-0.000174,24.017005,-0.0078,1.384
2498.00,7.841377,25.01440,-0.000173,24.016869,-0.0078,1.384
2500.00,7.841775,25.01481,-0.000173,24.016837,-0.0078,1.383
2502.00,7.842413,25.01401,-0.000172,24.017190,-0.0077,1.384
2504.00,7.843138,25.01400,-0.000172,24.016508,-0.0078,1.384
2506.00,7.843504,25.01381,-0.000172,24.017165,-0.0077,1.383
2508.00,7.845528,25.01444,-0.000174,24.018243,-0.0078,1.384
2510.00,7.847775,25.01431,-0.000173,24.017859,-0.0078,1.384
2512.00,7.848662,25.01443,-0.000174,24.016820,-0.0078,1.383
2514.00,7.848873,25.01495,-0.000174,24.016690,-0.0078,1.384
2516.00,7.850070,25.01373,-0.000174,24.016960,-0.0078,1.383
2518.00,7.851839,25.01439,-0.000173,24.017654,-0.0078,1.384
2520.00,7.853942,25.01474,-0.000173,24.017047,-0.0078,1.384
2522.00,7.855210,25.01434,-0.000173,24.017524,-0.0077,1.384
2524.00,7.857006,25.01410,-0.000173,24.017002,-0.0077,1.384
2526.00,7.858433,25.01385,-0.000174,24.017208,-0.0078,1.384
2528.00,7.859721,25.01402,-0.000173,24.017230,-0.0077,1.383
2530.00,7.860621,25.01430,-0.000173,24.016699,-0.0078,1.384
2532.00,7.862215,25.01475,-0.000175,24.017056,-0.0078,1.383
2534.00,7.862981,25.01379,-0.000173,24.017431,-0.0078,1.384
2536.00,7.863496,25.01412,-0.000174,24.017931,-0.0078,1.384
2538.00,7.864408,25.01391,-0.000174,24.017489,-0.0078,1.384
2540.00,7.865119,25.01336,-0.000173,24.016947,-0.0078,1.383
2542.00,7.865382,25.01365,-0.000173,24.017212,-0.0077,1.384
2544.00,7.866686,25.01325,-0.000174,24.017208,-0.0078,1.384
2546.00,7.868032,25.01417,-0.000173,24.017313,-0.0078,1.384
2548.00,7.868424,25.01351,-0.000173,24.017277,-0.0077,1.384
2550.00,7.867937,25.01351,-0.000174,24.017319,-0.0077,1.384
2552.00,7.867988,25.01379,-0.000174,24.017649,-0.0078,1.383
2554.00,7.868923,25.01418,-0.000173,24.018444,-0.0078,1.384
2556.00,7.869306,25.01353,-0.000172,24.017863,-0.0077,1.384
2558.00,7.869271,25.01332,-0.000174,24.016931,-0.0078,1.383
2560.00,7.869322,25.01268,-0.000174,24.017500,-0.0077,1.384
2562.00,7.869202,25.01386,-0.000172,24.017689,-0.0077,1.384
2564.00,7.869218,25.01320,-0.000174,24.017861,-0.0078,1.384
2566.00,7.869529,25.01376,-0.000174,24.017105,-0.0077,1.384
2568.00,7.870164,25.01421,-0.000173,24.017422,-0.0078,1.383
2570.00,7.870708,25.01373,-0.000173,24.017351,-0.0077,1.384
2572.00,7.869826,25.01365,-0.000173,24.017379,-0.0077,1.384
2574.00,7.868682,25.01392,-0.000173,24.016726,-0.0078,1.384
2576.00,7.868637,25.01373,-0.000173,24.017152,-0.0078,1.384
2578.00,7.868412,25.01327,-0.000174,24.017554,-0.0077,1.383
2580.00,7.867794,25.01390,-0.000174,24.016721,-0.0077,1.384
2582.00,7.867345,25.01419,-0.000174,24.017350,-0.0077,1.384
2584.00,7.867286,25.01405,-0.000175,24.017330,-0.0078,1.384
2586.00,7.867002,25.01397,-0.000174,24.017282,-0.0077,1.384
2588.00,7.865962,25.01342,-0.000174,24.017486,-0.0077,1.384
2590.00,7.865855,25.01320,-0.000174,24.017585,-0.0077,1.384
2592.00,7.865957,25.01378,-0.000175,24.017533,-0.0077,1.384
2594.00,7.866280,25.01385,-0.000174,24.017660,-0.0078,1.384
2596.00,7.866886,25.01419,-0.000174,24.017984,-0.0078,1.383
2598.00,7.867117,25.01422,-0.000175,24.017096,-0.0078,1.384
2600.00,7.866758,25.01354,-0.000175,24.016570,-0.0077,1.384
2602.00,7.866408,25.01461,-0.000175,24.017388,-0.0077,1.384
2604.00,7.866648,25.01491,-0.000175,24.017114,-0.0077,1.385
2606.00,7.867292,25.01441,-0.000173,24.017145,-0.0077,1.384
2608.00,7.866651,25.01380,-0.000174,24.016855,-0.0077,1.384
2610.00,7.865833,25.01435,-0.000173,24.017272,-0.0077,1.384
2612.00,7.865381,25.01352,-0.000174,24.018171,-0.0078,1.384
2614.00,7.864308,25.01292,-0.000174,24.016664,-0.0077,1.384
2616.00,7.864146,25.01358,-0.000174,24.017377,-0.0078,1.384
2618.00,7.863841,25.01351,-0.000174,24.017438,-0.0077,1.383
2620.00,7.863423,25.01395,-0.000174,24.018142,-0.0078,1.384
2622.00,7.863834,25.01381,-0.000173,24.017360,-0.0077,1.384
2624.00,7.863475,25.01360,-0.000175,24.016920,-0.0077,1.384
2626.00,7.864175,25.01426,-0.000174,24.017281,-0.0078,1.384
2628.00,7.864513,25.01390,-0.000174,24.017574,-0.0078,1.385
2630.00,7.864837,25.01324,-0.000174,24.017292,-0.0078,1.384
2632.00,7.864992,25.01274,-0.000175,24.017165,-0.0077,1.385
2634.00,7.864383,25.01260,-0.000174,24.017592,-0.0078,1.384
2636.00,7.864350,25.01308,-0.000174,24.017060,-0.0078,1.384
2638.00,7.864078,25.01259,-0.000175,24.017359,-0.0078,1.384
2640.00,7.863821,25.01261,-0.000175,24.016802,-0.0078,1.384
2642.00,7.863916,25.01230,-0.000174,24.016652,-0.0078,1.384
2644.00,7.864386,25.01201,-0.000173,24.017092,-0.0078,1.384
2646.00,7.864017,25.01261,-0.000174,24.016541,-0.0078,1.384
2648.00,7.864024,25.01222,-0.000174,24.017504,-0.0078,1.384
2650.00,7.863775,25.01190,-0.000174,24.016974,-0.0077,1.385
2652.00,7.863391,25.01248,-0.000176,24.017302,-0.0078,1.384
2654.00,7.863930,25.01216,-0.000174,24.017549,-0.0078,1.384
2656.00,7.864240,25.01299,-0.000174,24.017478,-0.0077,1.385
2658.00,7.863424,25.01249,-0.000175,24.017428,-0.0078,1.385
2660.00,7.862786,25.01220,-0.000174,24.016815,-0.0078,1.383
2662.00,7.863786,25.01296,-0.000175,24.016846,-0.0078,1.383
2664.00,7.863958,25.01233,-0.000173,24.017094,-0.0078,1.384
2666.00,7.864322,25.01367,-0.000173,24.017063,-0.0078,1.384
2668.00,7.863247,25.01371,-0.000174,24.016817,-0.0078,1.384
2670.00,7.862994,25.01369,-0.000174,24.017433,-0.0077,1.384
2672.00,7.862694,25.01414,-0.000173,24.017819,-0.0077,1.384
2674.00,7.862773,25.01390,-0.000173,24.016998,-0.0078,1.384
2676.00,7.862375,25.01390,-0.000174,24.017391,-0.0078,1.384
2678.00,7.861885,25.01378,-0.000174,24.017725,-0.0078,1.384
2680.00,7.862772,25.01380,-0.000174,24.017060,-0.0078,1.384
2682.00,7.863128,25.01357,-0.000174,24.016632,-0.0078,1.384
2684.00,7.862452,25.01330,-0.000173,24.017248,-0.0078,1.384
2686.00,7.861393,25.01414,-0.000174,24.017241,-0.0078,1.384
2688.00,7.861612,25.01401,-0.000174,24.016976,-0.0078,1.384
2690.00,7.861518,25.01383,-0.000175,24.016896,-0.0078,1.385
2692.00,7.860993,25.01383,-0.000175,24.017197,-0.0078,1.384
2694.00,7.861800,25.01439,-0.000174,24.017081,-0.0078,1.384
2696.00,7.861669,25.01523,-0.000173,24.017834,-0.0077,1.384
2698.00,7.861763,25.01568,-0.000174,24.017386,-0.0078,1.384
2700.00,7.862435,25.01493,-0.000174,24.017284,-0.0077,1.384
2702.00,7.862894,25.01496,-0.000174,24.016769,-0.0078,1.384
2704.00,7.862098,25.01489,-0.000174,24.017150,-0.0078,1.384
2706.00,7.861453,25.01484,-0.000175,24.016842,-0.0078,1.384
2708.00,7.860686,25.01491,-0.000174,24.017353,-0.0078,1.384
2710.00,7.860332,25.01484,-0.000175,24.017531,-0.0078,1.384
2712.00,7.860034,25.01440,-0.000175,24.017395,-0.0078,1.384
2714.00,7.860492,25.01521,-0.000175,24.016815,-0.0078,1.384
2716.00,7.859905,25.01501,-0.000175,24.017027,-0.0078,1.384
2718.00,7.860493,25.01495,-0.000175,24.017110,-0.0078,1.384
2720.00,7.861054,25.01508,-0.000174,24.017428,-0.0077,1.384
2722.00,7.860945,25.01426,-0.000173,24.017270,-0.0078,1.384
2724.00,7.860305,25.01475,-0.000173,24.016791,-0.0077,1.384
2726.00,7.860031,25.01513,-0.000174,24.017647,-0.0078,1.384
2728.00,7.859238,25.01550,-0.000173,24.017910,-0.0078,1.384
2730.00,7.860221,25.01480,-0.000174,24.017825,-0.0077,1.384
2732.00,7.860211,25.01509,-0.000173,24.017719,-0.0078,1.384
2734.00,7.858806,25.01490,-0.000173,24.017277,-0.0078,1.385
2736.00,7.859012,25.01480,-0.000175,24.017317,-0.0078,1.385
2738.00,7.859011,25.01520,-0.000174,24.017244,-0.0077,1.384
2740.00,7.859056,25.01512,-0.000174,24.016847,-0.0077,1.384
2742.00,7.858274,25.01437,-0.000174,24.016813,-0.0078,1.384
2744.00,7.858236,25.01513,-0.000174,24.016757,-0.0078,1.384
2746.00,7.858618,25.01502,-0.000174,24.016773,-0.0078,1.384
2748.00,7.858893,25.01485,-0.000174,24.016750,-0.0078,1.384
2750.00,7.858488,25.01493,-0.000174,24.016561,-0.0077,1.385
2752.00,7.859299,25.01565,-0.000174,24.017058,-0.0077,1.384
2754.00,7.859041,25.01540,-0.000174,24.017690,-0.0078,1.384
2756.00,7.859050,25.01562,-0.000174,24.016842,-0.0078,1.384
2758.00,7.858576,25.01565,-0.000172,24.017609,-0.0078,1.384
2760.00,7.858277,25.01579,-0.000173,24.016530,-0.0078,1.384
2762.00,7.858034,25.01524,-0.000174,24.016933,-0.0078,1.384
2764.00,7.858423,25.01525,-0.000174,24.017333,-0.0078,1.384
2766.00,7.858169,25.01572,-0.000174,24.016945,-0.0078,1.384
2768.00,7.857819,25.01478,-0.000173,24.017306,-0.0077,1.384
2770.00,7.857968,25.01431,-0.000173,24.017136,-0.0077,1.384
2772.00,7.858069,25.01532,-0.000174,24.016534,-0.0077,1.384
2774.00,7.857372,25.01537,-0.000174,24.017027,-0.0077,1.384
2776.00,7.857369,25.01515,-0.000174,24.017391,-0.0077,1.384
2778.00,7.857928,25.01537,-0.000173,24.017223,-0.0078,1.384
2780.00,7.857890,25.01522,-0.000173,24.017359,-0.0077,1.384
2782.00,7.856940,25.01437,-0.000174,24.017012,-0.0078,1.384
2784.00,7.857349,25.01464,-0.000173,24.016963,-0.0078,1.384
2786.00,7.857187,25.01528,-0.000173,24.017250,-0.0078,1.384
2788.00,7.857225,25.01494,-0.000172,24.017021,-0.0078,1.384
2790.00,7.857057,25.01578,-0.000173,24.016855,-0.0078,1.384
2792.00,7.857751,25.01514,-0.000174,24.016753,-0.0077,1.384
2794.00,7.856693,25.01522,-0.000173,24.017422,-0.0078,1.384
2796.00,7.856090,25.01488,-0.000174,24.017292,-0.0078,1.385
2798.00,7.856300,25.01411,-0.000174,24.016918,-0.0078,1.384
2800.00,7.856993,25.01394,-0.000173,24.017045,-0.0078,1.384
2802.00,7.857385,25.01423,-0.000174,24.017337,-0.0077,1.384
2804.00,7.856441,25.01481,-0.000174,24.017161,-0.0078,1.384
2806.00,7.855229,25.01528,-0.000175,24.016809,-0.0077,1.385
2808.00,7.855373,25.01543,-0.000174,24.017605,-0.0078,1.384
2810.00,7.856418,25.01482,-0.000174,24.017400,-0.0078,1.384
2812.00,7.856224,25.01473,-0.000173,24.017538,-0.0078,1.384
2814.00,7.856231,25.01424,-0.000173,24.016646,-0.0078,1.384
2816.00,7.855672,25.01419,-0.000174,24.017571,-0.0078,1.384
2818.00,7.855572,25.01511,-0.000175,24.016550,-0.0078,1.385
2820.00,7.855926,25.01529,-0.000174,24.017482,-0.0078,1.384
2822.00,7.856198,25.01399,-0.000174,24.017426,-0.0077,1.384
2824.00,7.856216,25.01424,-0.000174,24.017199,-0.0078,1.384
2826.00,7.855325,25.01442,-0.000174,24.017203,-0.0078,1.384
2828.00,7.854298,25.01514,-0.000174,24.016380,-0.0078,1.384
2830.00,7.854638,25.01433,-0.000174,24.017295,-0.0078,1.384
2832.00,7.855413,25.01435,-0.000175,24.016842,-0.0078,1.384
2834.00,7.855138,25.01375,-0.000175,24.016987,-0.0078,1.383
2836.00,7.854564,25.01279,-0.000174,24.016960,-0.0078,1.384
2838.00,7.854242,25.01350,-0.000173,24.016983,-0.0078,1.385
2840.00,7.854439,25.01363,-0.000173,24.017096,-0.0078,1.384
2842.00,7.855365,25.01344,-0.000173,24.017025,-0.0078,1.384
2844.00,7.854743,25.01344,-0.000174,24.017234,-0.0078,1.384
2846.00,7.853621,25.01424,-0.000174,24.017335,-0.0078,1.385
2848.00,7.854704,25.01371,-0.000173,24.016889,-0.0078,1.384
2850.00,7.854760,25.01303,-0.000173,24.016619,-0.0078,1.384
2852.00,7.854857,25.01233,-0.000173,24.017315,-0.0077,1.384
2854.00,7.854622,25.01323,-0.000174,24.017157,-0.0078,1.384
2856.00,7.854129,25.01493,-0.000173,24.016396,-0.0077,1.383
2858.00,7.853852,25.01435,-0.000173,24.016409,-0.0077,1.384
2860.00,7.854136,25.01335,-0.000175,24.017549,-0.0078,1.385
2862.00,7.853173,25.01430,-0.000175,24.017159,-0.0078,1.384
2864.00,7.852858,25.01366,-0.000173,24.016719,-0.0078,1.384
2866.00,7.853113,25.01361,-0.000174,24.017447,-0.0078,1.384
2868.00,7.853544,25.01392,-0.000175,24.017319,-0.0078,1.384
2870.00,7.853487,25.01366,-0.000174,24.017016,-0.0078,1.384
2872.00,7.853435,25.01374,-0.000174,24.017214,-0.0078,1.384
2874.00,7.852777,25.01461,-0.000174,24.016470,-0.0077,1.384
2876.00,7.852921,25.01444,-0.000173,24.016648,-0.0077,1.384
2878.00,7.853399,25.01389,-0.000173,24.017696,-0.0078,1.384
2880.00,7.853545,25.01477,-0.000173,24.017433,-0.0078,1.384
2882.00,7.853537,25.01520,-0.000174,24.016989,-0.0078,1.384
2884.00,7.853266,25.01466,-0.000175,24.016771,-0.0078,1.384
2886.00,7.853025,25.01506,-0.000174,24.017312,-0.0078,1.384
2888.00,7.852515,25.01512,-0.000174,24.016934,-0.0078,1.384
2890.00,7.852579,25.01450,-0.000174,24.016994,-0.0078,1.384
2892.00,7.852212,25.01399,-0.000173,24.016499,-0.0078,1.385
2894.00,7.852019,25.01466,-0.000173,24.016748,-0.0078,1.385
2896.00,7.851384,25.01585,-0.000175,24.016706,-0.0078,1.384
2898.00,7.851924,25.01554,-0.000173,24.017170,-0.0077,1.385
2900.00,7.851981,25.01528,-0.000174,24.017462,-0.0077,1.385
2902.00,7.851802,25.01538,-0.000174,24.017321,-0.0078,1.385
2904.00,7.851222,25.01567,-0.000174,24.017496,-0.0077,1.384
2906.00,7.850353,25.01479,-0.000173,24.016942,-0.0078,1.384
2908.00,7.850718,25.01487,-0.000174,24.016780,-0.0078,1.385
2910.00,7.850985,25.01528,-0.000174,24.016661,-0.0078,1.385
2912.00,7.850885,25.01508,-0.000174,24.017090,-0.0078,1.385
2914.00,7.851013,25.01488,-0.000174,24.016833,-0.0078,1.384
2916.00,7.851034,25.01540,-0.000175,24.017299,-0.0078,1.384
2918.00,7.850820,25.01506,-0.000175,24.016884,-0.0078,1.384
2920.00,7.850345,25.01480,-0.000174,24.017090,-0.0078,1.385
2922.00,7.850227,25.01500,-0.000175,24.016722,-0.0078,1.385
2924.00,7.850152,25.01478,-0.000174,24.017063,-0.0078,1.384
2926.00,7.850185,25.01550,-0.000174,24.016128,-0.0078,1.384
2928.00,7.848921,25.01538,-0.000174,24.016376,-0.0077,1.384
2930.00,7.849035,25.01506,-0.000175,24.017641,-0.0078,1.385
2932.00,7.849900,25.01435,-0.000175,24.016608,-0.0078,1.385
2934.00,7.850543,25.01469,-0.000175,24.016615,-0.0078,1.385
2936.00,7.850567,25.01487,-0.000174,24.017199,-0.0077,1.385
2938.00,7.850236,25.01477,-0.000174,24.017429,-0.0077,1.384
2940.00,7.849715,25.01394,-0.000174,24.017185,-0.0078,1.385
2942.00,7.849272,25.01464,-0.000175,24.017179,-0.0078,1.385
2944.00,7.849982,25.01484,-0.000174,24.016944,-0.0078,1.384
2946.00,7.849391,25.01514,-0.000172,24.016739,-0.0078,1.384
2948.00,7.850189,25.01492,-0.000173,24.016304,-0.0078,1.385
2950.00,7.850874,25.01508,-0.000175,24.016762,-0.0078,1.385
2952.00,7.849736,25.01515,-0.000174,24.017183,-0.0078,1.385
2954.00,7.849255,25.01536,-0.000174,24.016933,-0.0077,1.384
2956.00,7.849099,25.01533,-0.000173,24.016655,-0.0078,1.384
2958.00,7.849304,25.01452,-0.000174,24.016871,-0.0078,1.385
2960.00,7.850283,25.01491,-0.000175,24.016956,-0.0078,1.384
2962.00,7.850221,25.01505,-0.000175,24.016630,-0.0078,1.385
2964.00,7.850456,25.01536,-0.000176,24.016829,-0.0078,1.385
2966.00,7.849789,25.01593,-0.000176,24.017781,-0.0078,1.384
2968.00,7.849555,25.01565,-0.000175,24.016886,-0.0078,1.385
2970.00,7.849274,25.01566,-0.000175,24.016773,-0.0078,1.384
2972.00,7.848908,25.01600,-0.000174,24.016940,-0.0078,1.384
2974.00,7.849072,25.01607,-0.000174,24.016982,-0.0077,1.385
2976.00,7.849962,25.01631,-0.000173,24.016855,-0.0078,1.384
2978.00,7.849722,25.01608,-0.000173,24.017110,-0.0078,1.384
2980.00,7.849499,25.01628,-0.000174,24.016751,-0.0078,1.384
2982.00,7.848821,25.01676,-0.000173,24.017194,-0.0077,1.384
2984.00,7.848848,25.01680,-0.000176,24.016947,-0.0078,1.385
2986.00,7.849053,25.01566,-0.000175,24.016653,-0.0078,1.385
2988.00,7.848638,25.01599,-0.000174,24.017399,-0.0078,1.385
2990.00,7.848607,25.01641,-0.000175,24.016702,-0.0078,1.385
2992.00,7.848436,25.01608,-0.000174,24.017096,-0.0078,1.384
2994.00,7.848497,25.01582,-0.000174,24.017089,-0.0078,1.384
2996.00,7.848865,25.01613,-0.000174,24.017123,-0.0077,1.385
2998.00,7.848609,25.01611,-0.000174,24.016679,-0.0077,1.384
3000.00,7.849283,25.01609,-0.000173,24.017404,-0.0077,1.384
@5,12.0000,24.0
3002.00,7.849619,25.01642,-0.000173,24.016416,-0.0078,1.385
3004.00,7.846846,25.01607,-0.000174,24.017127,-0.0078,1.384
3006.00,7.839387,25.01611,-0.000174,24.016632,-0.0078,1.384
3008.00,7.824418,25.01597,-0.000173,24.016635,-0.0078,1.383
3010.00,7.802256,25.01557,-0.000172,24.017246,-0.0077,1.383
3012.00,7.780014,25.01508,-0.000173,24.017331,-0.0078,1.384
3014.00,7.762700,25.01589,-0.000175,24.016740,-0.0077,1.385
3016.00,7.749090,25.01588,-0.000175,24.017576,-0.0078,1.384
3018.00,7.738198,25.01495,-0.000175,24.017437,-0.0078,1.384
3020.00,7.727380,25.01501,-0.000175,24.017424,-0.0077,1.385
3022.00,7.715107,25.01569,-0.000175,24.017424,-0.0078,1.385
3024.00,7.704412,25.01559,-0.000175,24.017047,-0.0078,1.386
3026.00,7.695326,25.01507,-0.000175,24.017739,-0.0078,1.386
3028.00,7.690730,25.01656,-0.000174,24.017681,-0.0078,1.386
3030.00,7.692356,25.01643,-0.000175,24.016748,-0.0078,1.386
3032.00,7.702547,25.01557,-0.000174,24.017346,-0.0078,1.387
3034.00,7.718627,25.01561,-0.000175,24.017147,-0.0077,1.386
3036.00,7.733330,25.01597,-0.000175,24.017748,-0.0077,1.386
3038.00,7.743577,25.01558,-0.000174,24.016831,-0.0078,1.385
3040.00,7.752053,25.01564,-0.000174,24.017315,-0.0078,1.385
3042.00,7.759348,25.01606,-0.000173,24.016918,-0.0078,1.384
3044.00,7.766030,25.01530,-0.000173,24.017391,-0.0078,1.384
3046.00,7.772922,25.01585,-0.000172,24.017099,-0.0078,1.384
3048.00,7.778511,25.01568,-0.000173,24.017350,-0.0078,1.384
3050.00,7.783595,25.01507,-0.000173,24.016266,-0.0078,1.384
3052.00,7.789037,25.01486,-0.000173,24.017391,-0.0078,1.385
3054.00,7.793889,25.01509,-0.000175,24.017085,-0.0077,1.385
3056.00,7.797732,25.01488,-0.000174,24.017239,-0.0078,1.385
3058.00,7.800077,25.01507,-0.000173,24.017094,-0.0077,1.385
3060.00,7.802771,25.01456,-0.000173,24.016730,-0.0077,1.384
3062.00,7.806180,25.01466,-0.000173,24.017183,-0.0078,1.384
3064.00,7.808272,25.01474,-0.000173,24.016875,-0.0077,1.384
3066.00,7.810592,25.01587,-0.000173,24.016953,-0.0077,1.384
3068.00,7.812712,25.01532,-0.000173,24.017696,-0.0077,1.385
3070.00,7.814074,25.01448,-0.000173,24.016884,-0.0078,1.384
3072.00,7.815549,25.01513,-0.000173,24.017587,-0.0077,1.385
3074.00,7.816714,25.01576,-0.000173,24.017400,-0.0078,1.385
3076.00,7.817366,25.01591,-0.000174,24.017058,-0.0077,1.385
3078.00,7.818928,25.01506,-0.000174,24.017433,-0.0077,1.384
3080.00,7.819890,25.01558,-0.000173,24.016967,-0.0077,1.384
3082.00,7.820459,25.01547,-0.000172,24.016717,-0.0078,1.384
3084.00,7.821412,25.01531,-0.000173,24.017215,-0.0078,1.384
3086.00,7.822582,25.01507,-0.000172,24.017041,-0.0077,1.385
3088.00,7.823483,25.01490,-0.000174,24.016835,-0.0078,1.384
3090.00,7.824264,25.01511,-0.000174,24.017186,-0.0078,1.385
3092.00,7.824919,25.01582,-0.000173,24.017475,-0.0078,1.384
3094.00,7.825292,25.01640,-0.000173,24.017199,-0.0077,1.384
3096.00,7.825973,25.01686,-0.000174,24.016940,-0.0077,1.384
3098.00,7.826083,25.01540,-0.000173,24.017165,-0.0078,1.384
3100.00,7.827466,25.01528,-0.000172,24.017397,-0.0078,1.384
3102.00,7.828562,25.01556,-0.000174,24.017268,-0.0078,1.384
3104.00,7.829025,25.01545,-0.000173,24.017710,-0.0078,1.384
3106.00,7.828752,25.01540,-0.000173,24.017420,-0.0077,1.384
3108.00,7.829167,25.01514,-0.000174,24.016974,-0.0078,1.385
3110.00,7.830659,25.01584,-0.000174,24.017386,-0.0078,1.384
3112.00,7.831798,25.01562,-0.000174,24.017631,-0.0078,1.384
3114.00,7.831620,25.01617,-0.000174,24.017607,-0.0078,1.384
3116.00,7.832174,25.01532,-0.000173,24.016791,-0.0078,1.384
3118.00,7.833587,25.01512,-0.000173,24.017301,-0.0078,1.384
3120.00,7.834779,25.01535,-0.000171,24.017513,-0.0078,1.384
3122.00,7.835934,25.01515,-0.000173,24.017696,-0.0078,1.384
3124.00,7.836315,25.01465,-0.000173,24.017531,-0.0078,1.384
3126.00,7.836865,25.01461,-0.000173,24.017335,-0.0078,1.384
3128.00,7.837166,25.01508,-0.000174,24.017221,-0.0078,1.384
3130.00,7.838775,25.01545,-0.000173,24.017284,-0.0077,1.384
3132.00,7.839618,25.01554,-0.000173,24.017290,-0.0077,1.384
3134.00,7.840438,25.01564,-0.000174,24.016934,-0.0077,1.384
3136.00,7.841409,25.01573,-0.000174,24.017748,-0.0078,1.384
3138.00,7.842664,25.01604,-0.000173,24.016605,-0.0078,1.384
3140.00,7.843202,25.01632,-0.000173,24.017281,-0.0078,1.384
3142.00,7.843768,25.01631,-0.000174,24.017404,-0.0078,1.384
3144.00,7.844417,25.01685,-0.000175,24.016840,-0.0078,1.384
3146.00,7.843323,25.01705,-0.000173,24.017899,-0.0077,1.384
3148.00,7.843267,25.01609,-0.000172,24.016730,-0.0077,1.384
3150.00,7.844203,25.01659,-0.000172,24.017025,-0.0077,1.384
3152.00,7.845226,25.01703,-0.000172,24.016960,-0.0078,1.384
3154.00,7.845683,25.01735,-0.000173,24.016755,-0.0077,1.384
3156.00,7.845732,25.01665,-0.000173,24.017393,-0.0078,1.384
3158.00,7.845356,25.01608,-0.000174,24.017569,-0.0078,1.384
3160.00,7.844250,25.01629,-0.000173,24.017011,-0.0077,1.384
3162.00,7.844454,25.01599,-0.000173,24.017012,-0.0078,1.384
3164.00,7.845350,25.01564,-0.000173,24.016875,-0.0078,1.384
3166.00,7.844729,25.01535,-0.000174,24.017105,-0.0077,1.384
3168.00,7.843980,25.01500,-0.000173,24.017237,-0.0077,1.384
3170.00,7.844830,25.01490,-0.000173,24.017156,-0.0078,1.384
3172.00,7.846413,25.01550,-0.000173,24.017286,-0.0078,1.384
3174.00,7.845770,25.01494,-0.000172,24.017438,-0.0078,1.384
3176.00,7.844571,25.01410,-0.000174,24.016962,-0.0078,1.384
3178.00,7.844737,25.01524,-0.000175,24.017362,-0.0078,1.384
3180.00,7.844861,25.01515,-0.000173,24.017776,-0.0078,1.384
3182.00,7.845565,25.01498,-0.000173,24.017785,-0.0078,1.383
3184.00,7.845177,25.01567,-0.000173,24.017585,-0.0077,1.383
3186.00,7.844747,25.01563,-0.000172,24.016532,-0.0078,1.384
3188.00,7.844596,25.01475,-0.000173,24.016757,-0.0078,1.384
3190.00,7.844533,25.01518,-0.000174,24.016818,-0.0078,1.384
3192.00,7.844812,25.01475,-0.000174,24.017123,-0.0078,1.384
3194.00,7.844737,25.01498,-0.000175,24.017547,-0.0078,1.384
3196.00,7.844376,25.01498,-0.000174,24.016876,-0.0078,1.384
3198.00,7.844048,25.01532,-0.000174,24.017192,-0.0078,1.384
3200.00,7.843189,25.01586,-0.000174,24.017324,-0.0078,1.383
3202.00,7.842562,25.01524,-0.000174,24.017322,-0.0078,1.383
3204.00,7.843171,25.01502,-0.000174,24.017297,-0.0077,1.384
3206.00,7.843845,25.01576,-0.000175,24.017565,-0.0078,1.384
3208.00,7.843669,25.01573,-0.000173,24.016347,-0.0078,1.383
3210.00,7.843396,25.01452,-0.000173,24.017364,-0.0078,1.383
3212.00,7.843006,25.01510,-0.000174,24.016746,-0.0078,1.384
3214.00,7.842767,25.01452,-0.000174,24.016769,-0.0078,1.384
3216.00,7.842715,25.01392,-0.000174,24.017223,-0.0078,1.383
3218.00,7.842660,25.01486,-0.000174,24.017005,-0.0078,1.385
3220.00,7.842648,25.01418,-0.000174,24.017400,-0.0078,1.384
3222.00,7.842426,25.01407,-0.000173,24.017139,-0.0078,1.383
3224.00,7.843261,25.01496,-0.000174,24.016748,-0.0078,1.384
3226.00,7.842900,25.01480,-0.000175,24.017498,-0.0078,1.384
3228.00,7.843205,25.01411,-0.000174,24.017029,-0.0078,1.384
3230.00,7.843682,25.01385,-0.000175,24.017036,-0.0078,1.384
3232.00,7.843909,25.01408,-0.000174,24.016884,-0.0078,1.384
3234.00,7.843266,25.01474,-0.000173,24.018004,-0.0078,1.384
3236.00,7.842196,25.01515,-0.000174,24.017549,-0.0078,1.384
3238.00,7.842469,25.01450,-0.000175,24.017317,-0.0078,1.384
3240.00,7.842512,25.01435,-0.000174,24.017284,-0.0078,1.384
3242.00,7.841701,25.01403,-0.000174,24.017292,-0.0078,1.383
3244.00,7.841513,25.01467,-0.000173,24.017275,-0.0078,1.384
3246.00,7.841969,25.01468,-0.000173,24.016528,-0.0078,1.383
3248.00,7.842314,25.01440,-0.000175,24.016786,-0.0078,1.384
3250.00,7.842795,25.01462,-0.000174,24.017031,-0.0078,1.383
3252.00,7.842805,25.01476,-0.000174,24.017768,-0.0078,1.383
3254.00,7.842466,25.01476,-0.000174,24.017939,-0.0078,1.383
3256.00,7.842329,25.01535,-0.000174,24.017337,-0.0078,1.384
3258.00,7.841493,25.01486,-0.000174,24.016826,-0.0078,1.384
3260.00,7.840823,25.01525,-0.000173,24.017589,-0.0078,1.384
3262.00,7.841621,25.01503,-0.000174,24.017399,-0.0078,1.384
3264.00,7.841351,25.01463,-0.000173,24.017279,-0.0078,1.383
3266.00,7.841476,25.01456,-0.000172,24.017339,-0.0078,1.384
3268.00,7.841364,25.01471,-0.000174,24.017326,-0.0078,1.384
3270.00,7.840690,25.01461,-0.000174,24.016771,-0.0078,1.384
3272.00,7.840635,25.01398,-0.000174,24.016737,-0.0077,1.384
3274.00,7.841467,25.01493,-0.000175,24.017538,-0.0078,1.384
3276.00,7.840901,25.01533,-0.000174,24.017551,-0.0077,1.383
3278.00,7.840961,25.01548,-0.000173,24.017150,-0.0078,1.384
3280.00,7.840806,25.01501,-0.000173,24.016864,-0.0078,1.383
3282.00,7.841101,25.01506,-0.000174,24.017480,-0.0078,1.384
3284.00,7.841395,25.01563,-0.000174,24.017297,-0.0078,1.383
3286.00,7.841948,25.01561,-0.000173,24.017125,-0.0078,1.384
3288.00,7.841329,25.01508,-0.000174,24.016835,-0.0078,1.384
3290.00,7.840865,25.01496,-0.000173,24.016641,-0.0078,1.384
3292.00,7.839789,25.01511,-0.000173,24.016985,-0.0077,1.384
3294.00,7.839367,25.01563,-0.000174,24.016779,-0.0078,1.384
3296.00,7.839256,25.01585,-0.000173,24.017235,-0.0077,1.383
3298.00,7.840085,25.01584,-0.000174,24.016985,-0.0078,1.384
3300.00,7.840131,25.01473,-0.000175,24.017266,-0.0077,1.384
3302.00,7.840068,25.01471,-0.000174,24.017087,-0.0078,1.384
3304.00,7.839317,25.01565,-0.000173,24.016815,-0.0077,1.384
3306.00,7.838936,25.01539,-0.000174,24.016824,-0.0078,1.384
3308.00,7.839528,25.01533,-0.000174,24.016944,-0.0078,1.384
3310.00,7.839757,25.01461,-0.000173,24.016505,-0.0077,1.384
3312.00,7.839414,25.01464,-0.000174,24.016048,-0.0078,1.384
3314.00,7.839726,25.01521,-0.000173,24.017647,-0.0078,1.384
3316.00,7.839555,25.01514,-0.000174,24.017094,-0.0078,1.384
3318.00,7.839393,25.01519,-0.000174,24.016960,-0.0077,1.383
3320.00,7.839226,25.01544,-0.000174,24.016824,-0.0077,1.383
3322.00,7.839838,25.01575,-0.000174,24.016608,-0.0078,1.384
3324.00,7.839920,25.01629,-0.000173,24.016880,-0.0078,1.383
3326.00,7.839564,25.01609,-0.000174,24.017018,-0.0078,1.384
3328.00,7.839354,25.01562,-0.000174,24.016267,-0.0078,1.384
3330.00,7.839600,25.01513,-0.000174,24.016820,-0.0078,1.383
3332.00,7.838556,25.01513,-0.000173,24.017547,-0.0078,1.383
3334.00,7.837571,25.01482,-0.000174,24.016913,-0.0078,1.383
3336.00,7.838118,25.01471,-0.000174,24.017047,-0.0077,1.384
3338.00,7.837533,25.01437,-0.000174,24.017362,-0.0078,1.384
3340.00,7.837665,25.01536,-0.000174,24.017467,-0.0077,1.384
3342.00,7.837677,25.01511,-0.000174,24.016996,-0.0078,1.384
3344.00,7.837605,25.01409,-0.000174,24.017466,-0.0078,1.384
3346.00,7.837871,25.01551,-0.000173,24.017098,-0.0078,1.383
3348.00,7.837897,25.01555,-0.000173,24.016973,-0.0078,1.383
3350.00,7.838189,25.01535,-0.000173,24.017092,-0.0078,1.384
3352.00,7.838470,25.01518,-0.000173,24.016916,-0.0078,1.384
3354.00,7.838807,25.01505,-0.000174,24.016679,-0.0078,1.384
3356.00,7.838146,25.01470,-0.000174,24.016643,-0.0078,1.383
3358.00,7.837672,25.01422,-0.000175,24.017339,-0.0077,1.384
3360.00,7.838635,25.01412,-0.000174,24.017312,-0.0078,1.384
3362.00,7.838673,25.01409,-0.000175,24.017043,-0.0078,1.384
3364.00,7.839191,25.01436,-0.000174,24.017235,-0.0078,1.383
3366.00,7.839369,25.01484,-0.000174,24.016648,-0.0078,1.383
3368.00,7.838286,25.01482,-0.000173,24.017031,-0.0078,1.384
3370.00,7.838511,25.01479,-0.000173,24.016697,-0.0078,1.384
3372.00,7.838774,25.01489,-0.000173,24.017690,-0.0078,1.384
3374.00,7.838319,25.01410,-0.000176,24.016886,-0.0078,1.384
3376.00,7.837328,25.01444,-0.000173,24.017130,-0.0078,1.384
3378.00,7.837829,25.01434,-0.000173,24.016450,-0.0078,1.384
3380.00,7.838043,25.01446,-0.000174,24.016474,-0.0078,1.385
3382.00,7.837812,25.01437,-0.000174,24.016971,-0.0078,1.383
3384.00,7.837943,25.01489,-0.000174,24.016813,-0.0078,1.383
3386.00,7.838165,25.01477,-0.000173,24.016690,-0.0078,1.383
3388.00,7.837706,25.01447,-0.000174,24.017206,-0.0078,1.384
3390.00,7.836981,25.01519,-0.000174,24.016304,-0.0078,1.384
3392.00,7.837313,25.01557,-0.000174,24.017070,-0.0078,1.384
3394.00,7.836915,25.01521,-0.000174,24.017147,-0.0077,1.384
3396.00,7.837531,25.01480,-0.000174,24.017324,-0.0077,1.383
3398.00,7.836784,25.01510,-0.000174,24.017127,-0.0078,1.383
3400.00,7.835992,25.01453,-0.000174,24.016702,-0.0078,1.383
3402.00,7.836372,25.01521,-0.000175,24.016579,-0.0078,1.383
3404.00,7.837551,25.01530,-0.000174,24.016820,-0.0078,1.383
3406.00,7.837521,25.01517,-0.000175,24.016987,-0.0078,1.384
3408.00,7.836800,25.01600,-0.000174,24.017150,-0.0078,1.384
3410.00,7.836222,25.01491,-0.000175,24.016699,-0.0078,1.384
3412.00,7.836311,25.01548,-0.000174,24.017056,-0.0078,1.383
3414.00,7.835593,25.01551,-0.000172,24.016838,-0.0078,1.383
3416.00,7.835684,25.01562,-0.000173,24.017244,-0.0078,1.383
3418.00,7.834782,25.01526,-0.000174,24.016882,-0.0078,1.383
3420.00,7.833888,25.01613,-0.000175,24.016775,-0.0078,1.383
3422.00,7.834649,25.01549,-0.000174,24.016869,-0.0078,1.383
3424.00,7.835155,25.01528,-0.000174,24.016813,-0.0078,1.384
3426.00,7.835919,25.01465,-0.000173,24.016871,-0.0078,1.383
3428.00,7.835673,25.01526,-0.000173,24.016813,-0.0078,1.383
3430.00,7.834872,25.01554,-0.000173,24.016657,-0.0078,1.383
3432.00,7.835190,25.01455,-0.000173,24.016898,-0.0078,1.383
3434.00,7.835967,25.01421,-0.000174,24.016648,-0.0078,1.384
3436.00,7.835655,25.01451,-0.000174,24.016293,-0.0078,1.384
3438.00,7.835425,25.01433,-0.000173,24.016605,-0.0078,1.383
3440.00,7.835586,25.01444,-0.000173,24.017235,-0.0078,1.383
3442.00,7.835689,25.01482,-0.000173,24.017264,-0.0078,1.383
3444.00,7.835099,25.01476,-0.000174,24.016717,-0.0078,1.383
3446.00,7.834627,25.01491,-0.000173,24.016971,-0.0078,1.383
3448.00,7.834847,25.01415,-0.000173,24.017765,-0.0078,1.383
3450.00,7.835327,25.01503,-0.000174,24.016791,-0.0078,1.383
3452.00,7.835761,25.01467,-0.000173,24.017031,-0.0078,1.384
3454.00,7.835970,25.01441,-0.000173,24.016652,-0.0078,1.383
3456.00,7.834998,25.01417,-0.000173,24.016664,-0.0078,1.383
3458.00,7.834591,25.01393,-0.000172,24.017067,-0.0078,1.382
3460.00,7.835073,25.01355,-0.000173,24.016949,-0.0078,1.382
3462.00,7.835454,25.01446,-0.000173,24.017469,-0.0078,1.383
3464.00,7.835275,25.01474,-0.000174,24.017052,-0.0078,1.383
3466.00,7.835088,25.01457,-0.000174,24.016664,-0.0078,1.383
3468.00,7.835021,25.01513,-0.000174,24.016679,-0.0078,1.383
3470.00,7.835605,25.01458,-0.000173,24.017322,-0.0078,1.383
3472.00,7.834766,25.01414,-0.000174,24.016769,-0.0078,1.383
3474.00,7.834887,25.01365,-0.000174,24.016681,-0.0078,1.383
3476.00,7.835239,25.01369,-0.000174,24.016963,-0.0078,1.383
3478.00,7.835594,25.01324,-0.000175,24.017137,-0.0078,1.383
3480.00,7.835065,25.01395,-0.000173,24.017263,-0.0078,1.382
3482.00,7.835429,25.01373,-0.000173,24.017533,-0.0078,1.383
3484.00,7.834775,25.01365,-0.000173,24.016249,-0.0078,1.383
3486.00,7.834647,25.01319,-0.000174,24.016432,-0.0078,1.383
3488.00,7.835391,25.01328,-0.000174,24.016102,-0.0078,1.383
3490.00,7.836178,25.01339,-0.000175,24.016314,-0.0078,1.383
3492.00,7.835471,25.01286,-0.000173,24.017573,-0.0078,1.383
3494.00,7.834724,25.01284,-0.000174,24.016568,-0.0078,1.383
3496.00,7.833669,25.01322,-0.000175,24.016253,-0.0078,1.383
3498.00,7.833522,25.01320,-0.000174,24.016976,-0.0078,1.383
3500.00,7.833092,25.01372,-0.000174,24.017148,-0.0078,1.383
3502.00,7.833705,25.01376,-0.000173,24.016780,-0.0078,1.383
3504.00,7.833877,25.01308,-0.000174,24.016342,-0.0078,1.383
3506.00,7.833264,25.01336,-0.000175,24.016891,-0.0078,1.383
3508.00,7.832726,25.01410,-0.000175,24.016851,-0.0078,1.383
3510.00,7.833413,25.01358,-0.000175,24.016862,-0.0078,1.383
3512.00,7.833254,25.01399,-0.000174,24.017020,-0.0078,1.383
3514.00,7.832912,25.01483,-0.000175,24.016840,-0.0078,1.383
3516.00,7.833134,25.01445,-0.000175,24.017148,-0.0078,1.383
3518.00,7.833596,25.01477,-0.000173,24.017032,-0.0078,1.383
3520.00,7.832614,25.01424,-0.000174,24.017406,-0.0078,1.383
3522.00,7.832984,25.01492,-0.000174,24.016777,-0.0078,1.383
3524.00,7.834007,25.01476,-0.000174,24.017364,-0.0078,1.383
3526.00,7.834597,25.01456,-0.000174,24.017417,-0.0078,1.382
3528.00,7.834416,25.01572,-0.000174,24.016998,-0.0078,1.383
3530.00,7.834520,25.01492,-0.000174,24.016909,-0.0078,1.383
3532.00,7.834376,25.01499,-0.000174,24.017777,-0.0078,1.383
3534.00,7.834432,25.01532,-0.000175,24.016543,-0.0078,1.383
3536.00,7.835407,25.01490,-0.000174,24.016585,-0.0078,1.383
3538.00,7.835309,25.01522,-0.000173,24.016454,-0.0077,1.383
3540.00,7.834400,25.01485,-0.000173,24.016512,-0.0078,1.383
3542.00,7.833862,25.01405,-0.000173,24.016880,-0.0078,1.383
3544.00,7.833617,25.01461,-0.000176,24.017360,-0.0078,1.382
3546.00,7.832521,25.01494,-0.000174,24.016412,-0.0078,1.382
3548.00,7.832068,25.01440,-0.000175,24.016530,-0.0078,1.382
3550.00,7.832118,25.01528,-0.000174,24.016847,-0.0078,1.383
3552.00,7.831972,25.01560,-0.000174,24.016411,-0.0078,1.384
3554.00,7.832673,25.01499,-0.000175,24.017221,-0.0078,1.384
3556.00,7.833988,25.01518,-0.000174,24.017223,-0.0078,1.383
3558.00,7.833153,25.01471,-0.000174,24.016746,-0.0078,1.383
3560.00,7.832495,25.01382,-0.000174,24.017000,-0.0078,1.383
3562.00,7.832762,25.01425,-0.000173,24.017690,-0.0078,1.382
3564.00,7.832309,25.01420,-0.000174,24.016251,-0.0078,1.382
3566.00,7.833194,25.01441,-0.000174,24.016898,-0.0078,1.383
3568.00,7.832981,25.01526,-0.000175,24.016992,-0.0078,1.383
3570.00,7.832845,25.01460,-0.000175,24.016539,-0.0078,1.383
3572.00,7.832081,25.01480,-0.000174,24.017166,-0.0078,1.382
3574.00,7.832083,25.01465,-0.000174,24.016820,-0.0078,1.382
3576.00,7.831515,25.01437,-0.000174,24.016971,-0.0078,1.382
3578.00,7.831193,25.01416,-0.000173,24.016913,-0.0077,1.382
3580.00,7.831642,25.01470,-0.000173,24.017040,-0.0077,1.383
3582.00,7.831964,25.01510,-0.000174,24.017141,-0.0078,1.382
3584.00,7.831627,25.01570,-0.000174,24.017047,-0.0078,1.381
3586.00,7.830947,25.01493,-0.000174,24.016260,-0.0077,1.382
3588.00,7.831178,25.01523,-0.000174,24.016724,-0.0078,1.383
3590.00,7.831336,25.01499,-0.000175,24.016991,-0.0078,1.383
3592.00,7.832052,25.01486,-0.000176,24.017457,-0.0078,1.383
3594.00,7.831773,25.01531,-0.000175,24.016827,-0.0077,1.382
3596.00,7.831784,25.01561,-0.000175,24.017460,-0.0077,1.382
3598.00,7.831238,25.01499,-0.000175,24.017293,-0.0077,1.383
3600.00,7.831914,25.01501,-0.000174,24.016982,-0.0078,1.383
@6,12.0000,24.0
3602.00,7.832631,25.01531,-0.000174,24.017556,-0.0078,1.383
3604.00,7.830517,25.01596,-0.000174,24.017806,-0.0077,1.382
3606.00,7.822952,25.01605,-0.000172,24.017223,-0.0078,1.382
3608.00,7.809456,25.01622,-0.000173,24.017145,-0.0078,1.382
3610.00,7.788746,25.01675,-0.000173,24.017696,-0.0078,1.381
3612.00,7.769150,25.01623,-0.000172,24.017525,-0.0077,1.382
3614.00,7.754799,25.01576,-0.000173,24.016682,-0.0078,1.382
3616.00,7.742532,25.01527,-0.000174,24.017092,-0.0078,1.383
3618.00,7.732383,25.01543,-0.000174,24.017154,-0.0077,1.383
3620.00,7.724199,25.01569,-0.000174,24.016904,-0.0077,1.383
3622.00,7.716467,25.01636,-0.000174,24.017524,-0.0077,1.383
3624.00,7.708496,25.01624,-0.000174,24.016980,-0.0077,1.383
3626.00,7.699908,25.01559,-0.000174,24.017518,-0.0078,1.384
3628.00,7.695987,25.01602,-0.000175,24.017621,-0.0078,1.384
3630.00,7.699313,25.01643,-0.000175,24.017464,-0.0077,1.384
3632.00,7.709236,25.01680,-0.000176,24.016909,-0.0078,1.384
3634.00,7.724601,25.01675,-0.000176,24.016992,-0.0078,1.384
3636.00,7.739015,25.01628,-0.000175,24.017195,-0.0077,1.384
3638.00,7.749559,25.01560,-0.000174,24.017489,-0.0078,1.383
3640.00,7.754931,25.01567,-0.000173,24.017094,-0.0077,1.382
3642.00,7.759502,25.01611,-0.000173,24.017257,-0.0078,1.383
3644.00,7.765526,25.01606,-0.000173,24.017148,-0.0077,1.383
3646.00,7.770611,25.01582,-0.000173,24.016916,-0.0078,1.383
3648.00,7.776063,25.01640,-0.000174,24.016527,-0.0078,1.383
3650.00,7.781027,25.01639,-0.000174,24.017174,-0.0077,1.383
3652.00,7.785314,25.01674,-0.000174,24.017094,-0.0078,1.382
3654.00,7.789653,25.01692,-0.000173,24.017125,-0.0078,1.382
3656.00,7.791177,25.01635,-0.000173,24.017536,-0.0078,1.382
3658.00,7.792116,25.01517,-0.000174,24.017350,-0.0077,1.383
3660.00,7.793817,25.01569,-0.000174,24.017036,-0.0078,1.383
3662.00,7.795359,25.01597,-0.000174,24.017147,-0.0078,1.383
3664.00,7.796599,25.01674,-0.000175,24.017000,-0.0078,1.383
3666.00,7.796996,25.01668,-0.000174,24.016233,-0.0078,1.382
3668.00,7.798506,25.01684,-0.000174,24.016996,-0.0078,1.382
3670.00,7.800522,25.01589,-0.000173,24.017188,-0.0078,1.382
3672.00,7.802581,25.01700,-0.000173,24.016925,-0.0078,1.382
3674.00,7.803298,25.01658,-0.000175,24.016802,-0.0077,1.382
3676.00,7.804245,25.01583,-0.000173,24.016648,-0.0077,1.383
3678.00,7.804874,25.01481,-0.000173,24.016909,-0.0078,1.383
3680.00,7.805705,25.01538,-0.000173,24.017011,-0.0078,1.382
3682.00,7.806850,25.01598,-0.000174,24.017315,-0.0078,1.381
3684.00,7.808130,25.01590,-0.000173,24.016367,-0.0078,1.382
3686.00,7.808568,25.01517,-0.000174,24.016956,-0.0078,1.383
3688.00,7.808701,25.01451,-0.000174,24.016592,-0.0078,1.383
3690.00,7.809861,25.01469,-0.000176,24.016786,-0.0078,1.383
3692.00,7.811014,25.01585,-0.000176,24.016934,-0.0078,1.382
3694.00,7.811799,25.01503,-0.000174,24.016800,-0.0078,1.382
3696.00,7.812940,25.01529,-0.000175,24.017505,-0.0078,1.382
3698.00,7.814053,25.01554,-0.000174,24.016574,-0.0078,1.382
3700.00,7.815154,25.01464,-0.000173,24.017264,-0.0078,1.382
3702.00,7.815830,25.01460,-0.000174,24.016615,-0.0078,1.382
3704.00,7.817035,25.01480,-0.000174,24.016949,-0.0078,1.383
3706.00,7.818251,25.01519,-0.000174,24.016363,-0.0078,1.383
3708.00,7.818463,25.01486,-0.000174,24.016628,-0.0078,1.382
3710.00,7.818519,25.01546,-0.000174,24.016692,-0.0078,1.382
3712.00,7.819788,25.01546,-0.000175,24.016798,-0.0078,1.383
3714.00,7.821336,25.01449,-0.000176,24.016782,-0.0078,1.382
3716.00,7.821569,25.01517,-0.000174,24.016432,-0.0078,1.382
3718.00,7.822462,25.01540,-0.000174,24.017002,-0.0078,1.382
3720.00,7.823218,25.01535,-0.000176,24.017052,-0.0078,1.383
3722.00,7.823922,25.01547,-0.000175,24.017371,-0.0078,1.382
3724.00,7.824948,25.01582,-0.000174,24.016942,-0.0078,1.382
3726.00,7.825687,25.01546,-0.000174,24.016876,-0.0078,1.382
3728.00,7.826381,25.01555,-0.000176,24.017605,-0.0078,1.382
3730.00,7.827310,25.01532,-0.000175,24.016954,-0.0078,1.382
3732.00,7.828810,25.01596,-0.000174,24.017248,-0.0078,1.382
3734.00,7.830198,25.01514,-0.000174,24.016701,-0.0078,1.382
3736.00,7.831830,25.01481,-0.000175,24.016884,-0.0078,1.382
3738.00,7.832817,25.01548,-0.000174,24.017270,-0.0078,1.383
3740.00,7.833592,25.01545,-0.000174,24.017362,-0.0078,1.382
3742.00,7.833727,25.01557,-0.000175,24.017123,-0.0078,1.383
3744.00,7.833952,25.01615,-0.000174,24.016179,-0.0078,1.383
3746.00,7.833944,25.01496,-0.000175,24.016311,-0.0078,1.382
3748.00,7.835077,25.01527,-0.000173,24.016963,-0.0078,1.382
3750.00,7.834700,25.01525,-0.000173,24.016954,-0.0077,1.382
3752.00,7.834262,25.01539,-0.000174,24.016561,-0.0078,1.382
3754.00,7.833498,25.01510,-0.000174,24.017295,-0.0078,1.382
3756.00,7.833179,25.01557,-0.000175,24.016768,-0.0078,1.383
3758.00,7.832902,25.01448,-0.000176,24.017092,-0.0078,1.383
3760.00,7.833250,25.01426,-0.000175,24.016608,-0.0078,1.382
3762.00,7.833125,25.01524,-0.000175,24.017290,-0.0078,1.382
3764.00,7.832366,25.01550,-0.000174,24.017272,-0.0078,1.382
3766.00,7.831501,25.01548,-0.000174,24.017239,-0.0078,1.382
3768.00,7.831873,25.01486,-0.000175,24.016441,-0.0078,1.383
3770.00,7.832315,25.01512,-0.000175,24.016650,-0.0078,1.383
3772.00,7.832400,25.01522,-0.000175,24.016811,-0.0078,1.383
3774.00,7.831456,25.01496,-0.000174,24.016663,-0.0078,1.382
3776.00,7.830299,25.01492,-0.000174,24.016641,-0.0078,1.381
3778.00,7.829975,25.01501,-0.000174,24.016818,-0.0078,1.382
3780.00,7.829181,25.01449,-0.000175,24.016967,-0.0078,1.382
3782.00,7.829870,25.01540,-0.000174,24.016750,-0.0078,1.383
3784.00,7.829693,25.01549,-0.000176,24.016837,-0.0078,1.383
3786.00,7.829996,25.01476,-0.000175,24.017056,-0.0078,1.382
3788.00,7.830623,25.01409,-0.000174,24.016447,-0.0078,1.382
3790.00,7.830391,25.01425,-0.000174,24.016037,-0.0078,1.382
3792.00,7.830017,25.01435,-0.000175,24.016530,-0.0078,1.382
3794.00,7.830312,25.01419,-0.000175,24.017078,-0.0078,1.382
3796.00,7.830010,25.01454,-0.000175,24.017487,-0.0078,1.382
3798.00,7.830994,25.01364,-0.000175,24.017206,-0.0078,1.383
3800.00,7.830140,25.01408,-0.000176,24.017134,-0.0078,1.382
3802.00,7.829361,25.01416,-0.000175,24.016856,-0.0078,1.383
3804.00,7.829149,25.01494,-0.000174,24.016427,-0.0078,1.382
3806.00,7.828860,25.01555,-0.000173,24.016896,-0.0078,1.382
3808.00,7.829075,25.01557,-0.000174,24.016693,-0.0078,1.382
3810.00,7.829384,25.01560,-0.000174,24.016597,-0.0078,1.382
3812.00,7.828850,25.01531,-0.000174,24.017738,-0.0078,1.382
3814.00,7.829392,25.01438,-0.000175,24.016775,-0.0078,1.382
3816.00,7.828776,25.01476,-0.000174,24.017315,-0.0078,1.382
3818.00,7.828664,25.01515,-0.000175,24.017090,-0.0078,1.382
3820.00,7.828707,25.01470,-0.000174,24.017041,-0.0078,1.382
3822.00,7.829805,25.01476,-0.000174,24.017038,-0.0078,1.382
3824.00,7.830039,25.01493,-0.000174,24.017214,-0.0078,1.382
3826.00,7.828888,25.01525,-0.000175,24.017259,-0.0078,1.382
3828.00,7.828046,25.01456,-0.000175,24.017121,-0.0078,1.383
3830.00,7.828244,25.01446,-0.000174,24.017370,-0.0078,1.383
3832.00,7.828649,25.01519,-0.000174,24.017136,-0.0078,1.382
3834.00,7.828024,25.01533,-0.000174,24.017206,-0.0078,1.382
3836.00,7.828255,25.01504,-0.000175,24.016485,-0.0078,1.382
3838.00,7.827701,25.01489,-0.000174,24.016983,-0.0078,1.382
3840.00,7.827555,25.01446,-0.000175,24.016746,-0.0078,1.383
3842.00,7.828194,25.01465,-0.000175,24.016817,-0.0078,1.381
3844.00,7.826853,25.01545,-0.000175,24.016753,-0.0078,1.382
3846.00,7.826754,25.01636,-0.000174,24.016576,-0.0078,1.382
3848.00,7.827200,25.01541,-0.000174,24.016878,-0.0078,1.381
3850.00,7.827297,25.01483,-0.000175,24.016184,-0.0078,1.382
3852.00,7.827980,25.01605,-0.000175,24.016610,-0.0078,1.382
3854.00,7.827883,25.01607,-0.000174,24.016762,-0.0078,1.382
3856.00,7.827329,25.01550,-0.000175,24.016628,-0.0078,1.382
3858.00,7.827183,25.01559,-0.000175,24.017382,-0.0078,1.381
3860.00,7.826417,25.01637,-0.000174,24.016904,-0.0078,1.382
3862.00,7.826234,25.01670,-0.000174,24.016726,-0.0078,1.382
3864.00,7.826732,25.01554,-0.000175,24.016316,-0.0078,1.381
3866.00,7.826306,25.01513,-0.000174,24.016305,-0.0078,1.381
3868.00,7.826668,25.01582,-0.000173,24.017054,-0.0078,1.382
3870.00,7.826885,25.01604,-0.000174,24.016974,-0.0078,1.382
3872.00,7.826225,25.01641,-0.000172,24.016508,-0.0078,1.382
3874.00,7.826116,25.01671,-0.000174,24.016581,-0.0078,1.382
3876.00,7.826251,25.01617,-0.000174,24.017038,-0.0078,1.382
3878.00,7.825786,25.01666,-0.000174,24.017123,-0.0078,1.382
3880.00,7.825077,25.01657,-0.000174,24.017188,-0.0078,1.382
3882.00,7.824435,25.01601,-0.000174,24.016247,-0.0078,1.381
3884.00,7.825432,25.01592,-0.000175,24.016563,-0.0078,1.382
3886.00,7.826271,25.01653,-0.000176,24.016974,-0.0078,1.382
3888.00,7.825530,25.01684,-0.000175,24.017083,-0.0078,1.381
3890.00,7.825210,25.01577,-0.000174,24.016340,-0.0078,1.382
3892.00,7.825264,25.01547,-0.000175,24.016782,-0.0078,1.382
3894.00,7.825472,25.01699,-0.000175,24.016387,-0.0078,1.382
3896.00,7.825094,25.01622,-0.000175,24.016289,-0.0078,1.382
3898.00,7.824945,25.01680,-0.000174,24.017796,-0.0078,1.382
3900.00,7.825709,25.01691,-0.000175,24.017505,-0.0078,1.382
3902.00,7.826270,25.01691,-0.000174,24.017638,-0.0078,1.381
3904.00,7.825942,25.01588,-0.000174,24.016759,-0.0078,1.382
3906.00,7.826001,25.01601,-0.000174,24.016804,-0.0078,1.381
3908.00,7.825813,25.01677,-0.000174,24.017578,-0.0078,1.381
3910.00,7.825820,25.01662,-0.000173,24.017395,-0.0078,1.381
3912.00,7.825591,25.01647,-0.000173,24.017935,-0.0078,1.381
3914.00,7.824924,25.01673,-0.000175,24.017563,-0.0078,1.382
3916.00,7.824467,25.01750,-0.000175,24.017248,-0.0078,1.381
3918.00,7.825258,25.01682,-0.000174,24.016929,-0.0078,1.382
3920.00,7.825110,25.01603,-0.000174,24.016933,-0.0078,1.381
3922.00,7.824842,25.01556,-0.000174,24.016545,-0.0078,1.381
3924.00,7.824409,25.01519,-0.000175,24.016750,-0.0078,1.382
3926.00,7.824452,25.01602,-0.000175,24.016842,-0.0078,1.381
3928.00,7.824727,25.01621,-0.000174,24.016503,-0.0078,1.381
3930.00,7.825226,25.01625,-0.000174,24.017103,-0.0078,1.382
3932.00,7.825438,25.01632,-0.000175,24.017092,-0.0078,1.382
3934.00,7.825132,25.01537,-0.000175,24.016704,-0.0078,1.381
3936.00,7.824812,25.01580,-0.000174,24.016271,-0.0078,1.381
3938.00,7.824491,25.01529,-0.000175,24.015995,-0.0078,1.381
3940.00,7.824156,25.01647,-0.000174,24.016505,-0.0078,1.381
3942.00,7.824010,25.01637,-0.000174,24.016840,-0.0078,1.382
3944.00,7.823928,25.01612,-0.000174,24.016548,-0.0078,1.382
3946.00,7.823542,25.01631,-0.000175,24.017172,-0.0078,1.381
3948.00,7.823302,25.01640,-0.000175,24.016985,-0.0078,1.381
3950.00,7.823726,25.01605,-0.000174,24.017074,-0.0078,1.381
3952.00,7.823250,25.01560,-0.000174,24.017023,-0.0078,1.381
3954.00,7.822402,25.01585,-0.000174,24.017031,-0.0078,1.382
3956.00,7.822899,25.01611,-0.000174,24.016608,-0.0078,1.381
3958.00,7.823686,25.01608,-0.000174,24.016907,-0.0078,1.381
3960.00,7.823340,25.01679,-0.000174,24.017108,-0.0078,1.381
3962.00,7.822777,25.01664,-0.000174,24.016644,-0.0078,1.381
3964.00,7.823435,25.01689,-0.000175,24.016588,-0.0078,1.382
3966.00,7.821935,25.01647,-0.000175,24.017000,-0.0078,1.381
3968.00,7.821744,25.01585,-0.000175,24.016951,-0.0078,1.382
3970.00,7.821918,25.01636,-0.000174,24.016121,-0.0078,1.381
3972.00,7.822085,25.01617,-0.000175,24.017214,-0.0078,1.382
3974.00,7.822737,25.01665,-0.000175,24.016612,-0.0078,1.381
3976.00,7.822080,25.01605,-0.000175,24.017112,-0.0078,1.382
3978.00,7.822737,25.01588,-0.000175,24.017114,-0.0078,1.382
3980.00,7.823812,25.01637,-0.000174,24.016440,-0.0078,1.381
3982.00,7.824000,25.01606,-0.000174,24.016764,-0.0078,1.381
3984.00,7.823778,25.01630,-0.000174,24.016695,-0.0078,1.381
3986.00,7.823168,25.01520,-0.000174,24.016354,-0.0078,1.381
3988.00,7.822853,25.01522,-0.000176,24.016280,-0.0078,1.381
3990.00,7.822846,25.01641,-0.000176,24.016347,-0.0078,1.382
3992.00,7.822811,25.01619,-0.000175,24.016621,-0.0078,1.382
3994.00,7.822800,25.01595,-0.000175,24.017237,-0.0078,1.381
3996.00,7.821846,25.01583,-0.000176,24.016322,-0.0078,1.381
3998.00,7.821602,25.01549,-0.000175,24.016534,-0.0078,1.381
4000.00,7.822559,25.01581,-0.000174,24.016318,-0.0078,1.381
4002.00,7.822808,25.01658,-0.000174,24.016518,-0.0078,1.381
4004.00,7.822718,25.01617,-0.000174,24.016614,-0.0078,1.381
4006.00,7.822433,25.01587,-0.000174,24.016405,-0.0078,1.381
4008.00,7.822313,25.01557,-0.000174,24.017118,-0.0078,1.381
4010.00,7.823192,25.01563,-0.000174,24.016599,-0.0078,1.381
4012.00,7.822865,25.01518,-0.000173,24.017275,-0.0078,1.381
4014.00,7.822488,25.01482,-0.000173,24.016909,-0.0078,1.381
4016.00,7.822499,25.01525,-0.000174,24.016889,-0.0078,1.381
4018.00,7.823043,25.01498,-0.000174,24.017089,-0.0078,1.381
4020.00,7.823192,25.01569,-0.000174,24.017480,-0.0078,1.382
4022.00,7.821931,25.01626,-0.000174,24.016485,-0.0078,1.381
4024.00,7.821888,25.01635,-0.000174,24.016650,-0.0078,1.380
4026.00,7.822046,25.01619,-0.000174,24.017357,-0.0078,1.381
4028.00,7.821481,25.01552,-0.000175,24.016809,-0.0078,1.381
4030.00,7.821148,25.01531,-0.000175,24.016594,-0.0078,1.382
4032.00,7.821691,25.01527,-0.000175,24.016398,-0.0078,1.381
4034.00,7.822142,25.01591,-0.000174,24.016637,-0.0078,1.382
4036.00,7.822188,25.01593,-0.000174,24.017096,-0.0078,1.381
4038.00,7.822032,25.01628,-0.000175,24.016269,-0.0078,1.381
4040.00,7.822324,25.01630,-0.000174,24.016798,-0.0078,1.381
4042.00,7.822898,25.01591,-0.000173,24.016653,-0.0078,1.381
4044.00,7.822250,25.01605,-0.000175,24.016891,-0.0078,1.381
4046.00,7.822468,25.01624,-0.000174,24.016247,-0.0078,1.381
4048.00,7.821961,25.01540,-0.000174,24.016360,-0.0078,1.381
4050.00,7.822072,25.01601,-0.000174,24.017150,-0.0078,1.381
4052.00,7.822094,25.01634,-0.000174,24.016574,-0.0078,1.381
4054.00,7.821407,25.01613,-0.000173,24.016289,-0.0078,1.380
4056.00,7.820412,25.01609,-0.000174,24.017621,-0.0078,1.381
4058.00,7.820578,25.01645,-0.000174,24.016900,-0.0078,1.381
4060.00,7.821115,25.01678,-0.000174,24.016920,-0.0078,1.381
4062.00,7.820780,25.01729,-0.000174,24.016817,-0.0078,1.381
4064.00,7.820236,25.01651,-0.000174,24.017005,-0.0078,1.381
4066.00,7.820045,25.01661,-0.000173,24.016759,-0.0078,1.381
4068.00,7.820525,25.01606,-0.000175,24.016405,-0.0078,1.380
4070.00,7.820913,25.01759,-0.000173,24.016730,-0.0078,1.381
4072.00,7.822094,25.01615,-0.000174,24.017170,-0.0078,1.381
4074.00,7.820911,25.01644,-0.000173,24.016565,-0.0078,1.381
4076.00,7.819992,25.01633,-0.000175,24.016561,-0.0078,1.381
4078.00,7.820488,25.01578,-0.000174,24.016855,-0.0078,1.381
4080.00,7.820345,25.01608,-0.000175,24.017457,-0.0078,1.381
4082.00,7.820096,25.01629,-0.000175,24.017032,-0.0078,1.381
4084.00,7.820059,25.01655,-0.000174,24.016887,-0.0078,1.380
4086.00,7.820243,25.01644,-0.000174,24.017119,-0.0078,1.380
4088.00,7.820612,25.01674,-0.000175,24.017348,-0.0078,1.380
4090.00,7.819015,25.01627,-0.000175,24.016623,-0.0078,1.381
4092.00,7.818559,25.01657,-0.000175,24.016902,-0.0078,1.380
4094.00,7.818152,25.01687,-0.000174,24.016177,-0.0078,1.381
4096.00,7.818721,25.01651,-0.000174,24.015957,-0.0078,1.381
4098.00,7.818457,25.01611,-0.000174,24.016866,-0.0078,1.381
4100.00,7.818823,25.01652,-0.000174,24.016719,-0.0078,1.380
4102.00,7.818877,25.01608,-0.000174,24.017344,-0.0078,1.380
4104.00,7.819220,25.01670,-0.000173,24.017101,-0.0078,1.381
4106.00,7.818866,25.01641,-0.000174,24.016438,-0.0078,1.380
4108.00,7.818625,25.01691,-0.000174,24.016737,-0.0078,1.380
4110.00,7.819052,25.01672,-0.000175,24.017908,-0.0078,1.381
4112.00,7.819511,25.01694,-0.000175,24.016655,-0.0078,1.380
4114.00,7.819951,25.01628,-0.000175,24.016918,-0.0078,1.380
4116.00,7.819793,25.01663,-0.000174,24.016960,-0.0078,1.380
4118.00,7.819963,25.01544,-0.000174,24.016135,-0.0078,1.380
4120.00,7.819880,25.01573,-0.000176,24.016072,-0.0078,1.381
4122.00,7.819974,25.01598,-0.000175,24.016820,-0.0078,1.381
4124.00,7.820607,25.01532,-0.000175,24.016833,-0.0078,1.380
4126.00,7.821275,25.01625,-0.000174,24.016876,-0.0078,1.380
4128.00,7.821493,25.01612,-0.000174,24.017351,-0.0078,1.380
4130.00,7.820558,25.01627,-0.000174,24.016528,-0.0078,1.380
4132.00,7.820591,25.01612,-0.000173,24.016996,-0.0078,1.380
4134.00,7.820342,25.01664,-0.000174,24.016202,-0.0078,1.381
4136.00,7.819765,25.01698,-0.000175,24.016791,-0.0078,1.381
4138.00,7.818663,25.01743,-0.000176,24.016771,-0.0078,1.380
4140.00,7.818939,25.01717,-0.000175,24.017409,-0.0078,1.380
4142.00,7.820182,25.01740,-0.000174,24.017295,-0.0078,1.380
4144.00,7.821684,25.01642,-0.000173,24.017293,-0.0078,1.380
4146.00,7.821292,25.01657,-0.000174,24.017195,-0.0078,1.381
4148.00,7.819386,25.01646,-0.000174,24.017110,-0.0078,1.380
4150.00,7.818531,25.01682,-0.000174,24.016878,-0.0078,1.380
4152.00,7.817857,25.01686,-0.000174,24.016655,-0.0078,1.381
4154.00,7.817967,25.01644,-0.000174,24.017170,-0.0078,1.381
4156.00,7.817257,25.01608,-0.000175,24.016316,-0.0078,1.381
4158.00,7.817023,25.01584,-0.000173,24.016960,-0.0078,1.381
4160.00,7.817261,25.01627,-0.000176,24.017020,-0.0078,1.381
4162.00,7.816783,25.01622,-0.000175,24.017134,-0.0078,1.380
4164.00,7.816653,25.01600,-0.000175,24.016889,-0.0078,1.380
4166.00,7.817099,25.01688,-0.000173,24.016735,-0.0078,1.381
4168.00,7.817776,25.01698,-0.000174,24.016664,-0.0078,1.380
4170.00,7.817447,25.01692,-0.000174,24.016592,-0.0077,1.380
4172.00,7.817860,25.01622,-0.000174,24.016276,-0.0078,1.381
4174.00,7.817651,25.01657,-0.000175,24.016635,-0.0078,1.381
4176.00,7.817728,25.01605,-0.000174,24.016789,-0.0078,1.380
4178.00,7.817945,25.01641,-0.000174,24.016768,-0.0078,1.380
4180.00,7.818622,25.01601,-0.000174,24.017074,-0.0078,1.380
4182.00,7.818255,25.01620,-0.000173,24.017203,-0.0078,1.381
4184.00,7.818114,25.01639,-0.000174,24.016992,-0.0078,1.380
4186.00,7.817730,25.01617,-0.000174,24.016829,-0.0078,1.380
4188.00,7.817542,25.01598,-0.000174,24.017203,-0.0078,1.380
4190.00,7.816878,25.01580,-0.000174,24.017277,-0.0078,1.380
4192.00,7.817394,25.01622,-0.000174,24.017306,-0.0077,1.381
4194.00,7.817613,25.01604,-0.000173,24.016967,-0.0078,1.380
4196.00,7.817320,25.01606,-0.000173,24.017132,-0.0078,1.380
4198.00,7.816560,25.01588,-0.000173,24.016820,-0.0077,1.380
4200.00,7.816140,25.01586,-0.000175,24.016764,-0.0078,1.380
4202.00,7.817492,25.01569,-0.000174,24.016791,-0.0077,1.380
@7,12.0000,24.0
4204.00,7.816187,25.01549,-0.000174,24.016615,-0.0077,1.380
4206.00,7.809718,25.01537,-0.000174,24.016485,-0.0078,1.379
4208.00,7.797842,25.01501,-0.000174,24.016557,-0.0078,1.379
4210.00,7.779537,25.01574,-0.000173,24.016664,-0.0078,1.379
4212.00,7.760919,25.01493,-0.000173,24.016623,-0.0078,1.379
4214.00,7.746889,25.01514,-0.000174,24.016902,-0.0078,1.380
4216.00,7.737951,25.01484,-0.000175,24.016552,-0.0078,1.380
4218.00,7.730022,25.01495,-0.000175,24.016909,-0.0078,1.381
4220.00,7.722444,25.01473,-0.000176,24.017089,-0.0078,1.381
4222.00,7.715284,25.01530,-0.000177,24.016371,-0.0078,1.381
4224.00,7.708621,25.01583,-0.000176,24.016808,-0.0078,1.381
4226.00,7.702923,25.01610,-0.000176,24.017103,-0.0078,1.381
4228.00,7.699829,25.01484,-0.000176,24.016530,-0.0078,1.381
4230.00,7.702148,25.01498,-0.000176,24.016351,-0.0078,1.382
4232.00,7.710536,25.01491,-0.000176,24.016704,-0.0078,1.382
4234.00,7.725323,25.01484,-0.000176,24.016690,-0.0078,1.382
4236.00,7.740004,25.01611,-0.000177,24.016298,-0.0078,1.382
4238.00,7.749777,25.01554,-0.000175,24.016255,-0.0078,1.381
4240.00,7.754475,25.01498,-0.000174,24.017221,-0.0078,1.380
4242.00,7.759349,25.01613,-0.000174,24.017112,-0.0078,1.380
4244.00,7.764718,25.01640,-0.000174,24.016929,-0.0078,1.380
4246.00,7.770136,25.01604,-0.000173,24.017384,-0.0078,1.380
4248.00,7.774620,25.01546,-0.000174,24.016795,-0.0078,1.380
4250.00,7.778713,25.01553,-0.000174,24.016766,-0.0078,1.380
4252.00,7.782577,25.01586,-0.000173,24.016938,-0.0079,1.380
4254.00,7.784125,25.01624,-0.000175,24.016313,-0.0078,1.379
4256.00,7.785059,25.01665,-0.000174,24.016664,-0.0078,1.380
4258.00,7.787915,25.01554,-0.000176,24.016820,-0.0078,1.380
4260.00,7.789764,25.01612,-0.000174,24.017195,-0.0078,1.380
4262.00,7.791421,25.01581,-0.000175,24.016577,-0.0078,1.380
4264.00,7.792823,25.01557,-0.000176,24.016380,-0.0078,1.379
4266.00,7.793594,25.01594,-0.000175,24.017192,-0.0078,1.379
4268.00,7.793802,25.01604,-0.000175,24.015957,-0.0078,1.379
4270.00,7.795371,25.01504,-0.000176,24.016258,-0.0078,1.379
4272.00,7.796028,25.01572,-0.000175,24.016253,-0.0078,1.380
4274.00,7.796485,25.01551,-0.000175,24.016503,-0.0078,1.380
4276.00,7.796449,25.01593,-0.000175,24.017005,-0.0078,1.380
4278.00,7.796556,25.01528,-0.000175,24.016748,-0.0078,1.379
4280.00,7.797196,25.01535,-0.000174,24.017406,-0.0078,1.379
4282.00,7.797601,25.01573,-0.000175,24.016862,-0.0078,1.380
4284.00,7.798221,25.01480,-0.000175,24.016869,-0.0078,1.379
4286.00,7.798817,25.01459,-0.000175,24.016566,-0.0078,1.379
4288.00,7.799624,25.01576,-0.000174,24.016463,-0.0078,1.380
4290.00,7.800441,25.01592,-0.000174,24.016757,-0.0078,1.380
4292.00,7.801642,25.01566,-0.000173,24.016715,-0.0078,1.379
4294.00,7.802836,25.01568,-0.000173,24.017322,-0.0078,1.379
4296.00,7.802993,25.01518,-0.000173,24.016659,-0.0078,1.379
4298.00,7.803768,25.01536,-0.000174,24.017612,-0.0078,1.379
4300.00,7.805089,25.01517,-0.000175,24.016682,-0.0078,1.380
4302.00,7.805187,25.01556,-0.000174,24.016534,-0.0078,1.379
4304.00,7.805425,25.01528,-0.000174,24.016815,-0.0078,1.379
4306.00,7.807380,25.01490,-0.000175,24.016737,-0.0078,1.380
4308.00,7.808316,25.01523,-0.000174,24.016782,-0.0078,1.380
4310.00,7.809343,25.01564,-0.000175,24.016902,-0.0078,1.380
4312.00,7.810631,25.01589,-0.000175,24.016534,-0.0078,1.380
4314.00,7.810441,25.01673,-0.000175,24.017079,-0.0078,1.379
4316.00,7.811279,25.01668,-0.000174,24.017132,-0.0078,1.379
4318.00,7.812024,25.01701,-0.000173,24.016985,-0.0078,1.379
4320.00,7.813163,25.01687,-0.000174,24.017107,-0.0078,1.379
4322.00,7.814062,25.01683,-0.000175,24.016717,-0.0078,1.380
4324.00,7.814253,25.01627,-0.000175,24.016869,-0.0078,1.380
4326.00,7.814055,25.01630,-0.000176,24.016539,-0.0078,1.379
4328.00,7.815450,25.01588,-0.000174,24.016617,-0.0078,1.379
4330.00,7.816019,25.01611,-0.000174,24.017478,-0.0078,1.379
4332.00,7.816815,25.01716,-0.000174,24.017116,-0.0078,1.379
4334.00,7.817841,25.01673,-0.000174,24.017078,-0.0078,1.380
4336.00,7.817846,25.01691,-0.000174,24.016826,-0.0078,1.379
4338.00,7.818318,25.01715,-0.000174,24.016610,-0.0078,1.379
4340.00,7.817308,25.01685,-0.000175,24.016976,-0.0078,1.379
4342.00,7.817664,25.01683,-0.000173,24.016447,-0.0078,1.379
4344.00,7.818831,25.01712,-0.000172,24.016635,-0.0078,1.379
4346.00,7.818894,25.01703,-0.000175,24.016871,-0.0078,1.379
4348.00,7.819045,25.01800,-0.000174,24.016673,-0.0078,1.380
4350.00,7.818010,25.01729,-0.000174,24.016521,-0.0078,1.380
4352.00,7.818476,25.01667,-0.000174,24.016545,-0.0079,1.380
4354.00,7.818902,25.01723,-0.000174,24.016704,-0.0078,1.379
4356.00,7.819363,25.01723,-0.000175,24.016369,-0.0078,1.379
4358.00,7.819083,25.01732,-0.000174,24.016576,-0.0078,1.379
4360.00,7.818658,25.01747,-0.000174,24.016463,-0.0078,1.379
4362.00,7.818357,25.01612,-0.000174,24.017041,-0.0078,1.379
4364.00,7.818225,25.01677,-0.000173,24.017205,-0.0078,1.379
4366.00,7.818964,25.01676,-0.000174,24.016632,-0.0078,1.378
4368.00,7.819113,25.01658,-0.000174,24.016400,-0.0078,1.379
4370.00,7.818161,25.01683,-0.000175,24.016605,-0.0078,1.380
4372.00,7.817830,25.01688,-0.000174,24.016755,-0.0078,1.380
4374.00,7.817481,25.01756,-0.000174,24.017399,-0.0078,1.380
4376.00,7.816457,25.01783,-0.000175,24.017232,-0.0078,1.380
4378.00,7.817051,25.01780,-0.000173,24.016869,-0.0078,1.379
4380.00,7.817369,25.01809,-0.000175,24.016846,-0.0078,1.379
4382.00,7.817116,25.01769,-0.000174,24.017457,-0.0078,1.379
4384.00,7.817331,25.01742,-0.000174,24.017132,-0.0078,1.379
4386.00,7.816298,25.01734,-0.000174,24.016565,-0.0078,1.379
4388.00,7.815473,25.01838,-0.000175,24.017067,-0.0078,1.379
4390.00,7.816339,25.01857,-0.000174,24.016740,-0.0078,1.379
4392.00,7.816911,25.01701,-0.000174,24.016798,-0.0078,1.379
4394.00,7.817232,25.01703,-0.000175,24.016427,-0.0078,1.379
4396.00,7.817200,25.01688,-0.000175,24.016360,-0.0078,1.380
4398.00,7.817308,25.01681,-0.000174,24.017049,-0.0078,1.379
4400.00,7.816920,25.01571,-0.000174,24.016824,-0.0078,1.379
4402.00,7.816564,25.01648,-0.000174,24.017297,-0.0077,1.379
4404.00,7.815202,25.01648,-0.000175,24.017181,-0.0077,1.380
4406.00,7.815451,25.01614,-0.000175,24.016539,-0.0078,1.379
4408.00,7.815503,25.01544,-0.000175,24.017040,-0.0078,1.380
4410.00,7.815769,25.01570,-0.000175,24.017069,-0.0078,1.379
4412.00,7.815990,25.01652,-0.000174,24.017087,-0.0078,1.380
4414.00,7.816127,25.01622,-0.000174,24.017330,-0.0078,1.380
4416.00,7.815917,25.01610,-0.000174,24.016664,-0.0078,1.379
4418.00,7.815612,25.01602,-0.000174,24.016837,-0.0077,1.379
4420.00,7.814964,25.01628,-0.000174,24.016895,-0.0078,1.379
4422.00,7.814740,25.01595,-0.000174,24.017295,-0.0078,1.380
4424.00,7.815129,25.01707,-0.000174,24.017232,-0.0078,1.380
4426.00,7.815308,25.01666,-0.000175,24.017408,-0.0078,1.379
4428.00,7.815117,25.01639,-0.000175,24.017462,-0.0078,1.379
4430.00,7.815352,25.01643,-0.000175,24.017533,-0.0078,1.379
4432.00,7.814389,25.01674,-0.000175,24.016987,-0.0078,1.380
4434.00,7.814253,25.01624,-0.000174,24.017089,-0.0077,1.380
4436.00,7.814100,25.01633,-0.000175,24.016630,-0.0078,1.379
4438.00,7.813003,25.01668,-0.000174,24.016909,-0.0078,1.379
4440.00,7.813164,25.01662,-0.000174,24.017663,-0.0078,1.379
4442.00,7.813861,25.01658,-0.000174,24.016358,-0.0078,1.379
4444.00,7.814240,25.01634,-0.000175,24.016878,-0.0078,1.379
4446.00,7.814656,25.01667,-0.000174,24.017324,-0.0078,1.379
4448.00,7.813638,25.01696,-0.000174,24.016971,-0.0078,1.379
4450.00,7.813993,25.01637,-0.000175,24.016735,-0.0078,1.379
4452.00,7.814622,25.01655,-0.000174,24.017145,-0.0078,1.379
4454.00,7.813778,25.01577,-0.000175,24.016708,-0.0078,1.379
4456.00,7.813533,25.01660,-0.000173,24.017186,-0.0078,1.380
4458.00,7.813157,25.01622,-0.000175,24.017199,-0.0078,1.380
4460.00,7.813783,25.01652,-0.000175,24.016371,-0.0078,1.379
4462.00,7.814233,25.01694,-0.000175,24.016902,-0.0077,1.379
4464.00,7.814775,25.01713,-0.000175,24.017195,-0.0078,1.379
4466.00,7.813787,25.01807,-0.000173,24.017081,-0.0078,1.379
4468.00,7.813407,25.01789,-0.000174,24.016666,-0.0078,1.379
4470.00,7.813901,25.01698,-0.000174,24.017406,-0.0078,1.379
4472.00,7.814088,25.01772,-0.000175,24.017176,-0.0078,1.380
4474.00,7.813501,25.01728,-0.000175,24.016737,-0.0078,1.380
4476.00,7.814077,25.01765,-0.000174,24.017195,-0.0078,1.379
4478.00,7.814446,25.01705,-0.000174,24.016911,-0.0078,1.380
4480.00,7.813520,25.01684,-0.000174,24.016931,-0.0078,1.379
4482.00,7.812505,25.01719,-0.000175,24.016688,-0.0078,1.379
4484.00,7.812073,25.01699,-0.000174,24.016891,-0.0078,1.379
4486.00,7.812749,25.01732,-0.000173,24.017290,-0.0078,1.379
4488.00,7.813205,25.01788,-0.000173,24.016621,-0.0078,1.379
4490.00,7.813834,25.01730,-0.000173,24.017239,-0.0078,1.379
4492.00,7.813011,25.01771,-0.000173,24.016791,-0.0078,1.379
4494.00,7.812001,25.01731,-0.000175,24.017159,-0.0078,1.379
4496.00,7.812027,25.01696,-0.000174,24.017130,-0.0078,1.379
4498.00,7.811807,25.01728,-0.000174,24.016855,-0.0078,1.379
4500.00,7.811719,25.01713,-0.000174,24.016730,-0.0078,1.380
4502.00,7.811810,25.01657,-0.000175,24.016844,-0.0078,1.379
4504.00,7.812550,25.01710,-0.000174,24.016980,-0.0078,1.379
4506.00,7.812620,25.01741,-0.000173,24.016409,-0.0078,1.379
4508.00,7.812366,25.01697,-0.000173,24.016670,-0.0078,1.379
4510.00,7.812735,25.01644,-0.000174,24.017000,-0.0078,1.379
4512.00,7.812672,25.01697,-0.000174,24.016826,-0.0078,1.378
4514.00,7.811753,25.01723,-0.000174,24.017195,-0.0078,1.379
4516.00,7.810855,25.01670,-0.000174,24.017533,-0.0078,1.379
4518.00,7.811748,25.01667,-0.000173,24.016915,-0.0078,1.379
4520.00,7.811895,25.01699,-0.000175,24.016376,-0.0078,1.379
4522.00,7.811797,25.01640,-0.000175,24.017232,-0.0078,1.378
4524.00,7.812173,25.01704,-0.000174,24.016681,-0.0078,1.378
4526.00,7.812393,25.01652,-0.000175,24.017123,-0.0078,1.379
4528.00,7.812106,25.01698,-0.000174,24.016518,-0.0078,1.379
4530.00,7.811870,25.01727,-0.000174,24.016648,-0.0078,1.379
4532.00,7.811040,25.01704,-0.000175,24.016639,-0.0078,1.378
4534.00,7.811235,25.01823,-0.000174,24.017194,-0.0078,1.379
4536.00,7.811772,25.01733,-0.000175,24.017110,-0.0078,1.379
4538.00,7.812164,25.01724,-0.000174,24.016634,-0.0078,1.378
4540.00,7.811842,25.01722,-0.000174,24.016585,-0.0078,1.379
4542.00,7.811785,25.01795,-0.000175,24.017099,-0.0078,1.379
4544.00,7.811520,25.01671,-0.000175,24.016856,-0.0078,1.379
4546.00,7.810040,25.01663,-0.000175,24.017103,-0.0078,1.380
4548.00,7.807882,25.01804,-0.000174,24.016846,-0.0078,1.379
4550.00,7.807616,25.01843,-0.000174,24.016130,-0.0078,1.379
4552.00,7.806827,25.01806,-0.000174,24.016744,-0.0078,1.379
4554.00,7.806564,25.01706,-0.000175,24.017203,-0.0078,1.379
4556.00,7.807380,25.01774,-0.000173,24.016610,-0.0078,1.379
4558.00,7.808199,25.01798,-0.000174,24.016434,-0.0078,1.380
4560.00,7.807389,25.01768,-0.000174,24.017061,-0.0078,1.379
4562.00,7.807887,25.01824,-0.000173,24.016246,-0.0078,1.379
4564.00,7.808959,25.01772,-0.000174,24.016856,-0.0078,1.379
4566.00,7.808144,25.01863,-0.000173,24.016644,-0.0078,1.379
4568.00,7.808084,25.01760,-0.000174,24.016795,-0.0078,1.380
4570.00,7.809137,25.01791,-0.000175,24.017056,-0.0078,1.379
4572.00,7.808995,25.01778,-0.000175,24.017215,-0.0078,1.379
4574.00,7.809093,25.01892,-0.000175,24.016789,-0.0078,1.379
4576.00,7.809234,25.01872,-0.000175,24.017119,-0.0078,1.380
4578.00,7.810203,25.01839,-0.000175,24.017310,-0.0078,1.379
4580.00,7.809561,25.01883,-0.000174,24.016795,-0.0078,1.379
4582.00,7.809613,25.01841,-0.000174,24.016612,-0.0078,1.379
4584.00,7.810302,25.01832,-0.000174,24.016900,-0.0078,1.380
4586.00,7.810738,25.01801,-0.000173,24.017315,-0.0078,1.379
4588.00,7.810146,25.01830,-0.000174,24.016983,-0.0078,1.380
4590.00,7.811087,25.01878,-0.000175,24.016541,-0.0078,1.380
4592.00,7.811251,25.01828,-0.000174,24.017112,-0.0078,1.379
4594.00,7.810101,25.01851,-0.000173,24.016789,-0.0078,1.379
4596.00,7.809152,25.01796,-0.000174,24.017355,-0.0078,1.380
4598.00,7.809636,25.01800,-0.000174,24.017473,-0.0078,1.380
4600.00,7.809017,25.01810,-0.000174,24.017391,-0.0078,1.379
4602.00,7.808368,25.01790,-0.000174,24.016860,-0.0078,1.379
4604.00,7.808920,25.01728,-0.000173,24.017446,-0.0078,1.380
4606.00,7.808964,25.01756,-0.000174,24.017011,-0.0078,1.380
4608.00,7.809514,25.01725,-0.000173,24.016521,-0.0078,1.380
4610.00,7.810781,25.01751,-0.000174,24.016343,-0.0078,1.380
4612.00,7.810065,25.01842,-0.000174,24.016945,-0.0077,1.380
4614.00,7.809579,25.01836,-0.000175,24.017725,-0.0078,1.379
4616.00,7.809936,25.01813,-0.000173,24.016797,-0.0078,1.379
4618.00,7.809914,25.01833,-0.000173,24.017272,-0.0078,1.379
4620.00,7.809814,25.01830,-0.000174,24.017451,-0.0078,1.379
4622.00,7.809483,25.01862,-0.000174,24.016915,-0.0078,1.379
4624.00,7.810444,25.01874,-0.000174,24.017060,-0.0078,1.380
4626.00,7.811227,25.01946,-0.000172,24.016639,-0.0078,1.379
4628.00,7.811890,25.01912,-0.000173,24.017484,-0.0078,1.379
4630.00,7.811271,25.01867,-0.000174,24.017337,-0.0078,1.380
4632.00,7.809654,25.01803,-0.000174,24.016537,-0.0078,1.380
4634.00,7.808977,25.01739,-0.000173,24.017041,-0.0077,1.380
4636.00,7.808812,25.01811,-0.000174,24.016612,-0.0078,1.380
4638.00,7.809215,25.01792,-0.000173,24.017420,-0.0078,1.379
4640.00,7.809471,25.01855,-0.000174,24.017319,-0.0077,1.379
4642.00,7.809832,25.01852,-0.000174,24.016967,-0.0077,1.379
4644.00,7.809361,25.01844,-0.000173,24.017243,-0.0077,1.379
4646.00,7.809096,25.01953,-0.000172,24.017741,-0.0077,1.379
4648.00,7.809159,25.01891,-0.000173,24.017319,-0.0078,1.379
4650.00,7.808840,25.01918,-0.000173,24.017942,-0.0078,1.380
4652.00,7.808346,25.01913,-0.000173,24.018169,-0.0077,1.379
4654.00,7.808223,25.01866,-0.000173,24.017036,-0.0078,1.379
4656.00,7.808184,25.01909,-0.000174,24.017203,-0.0078,1.379
4658.00,7.808741,25.01878,-0.000174,24.017072,-0.0077,1.379
4660.00,7.808912,25.01874,-0.000173,24.016605,-0.0078,1.379
4662.00,7.808659,25.01910,-0.000173,24.017466,-0.0078,1.379
4664.00,7.808141,25.01902,-0.000174,24.017538,-0.0078,1.380
4666.00,7.808237,25.01962,-0.000174,24.017362,-0.0078,1.380
4668.00,7.808974,25.01872,-0.000175,24.017426,-0.0078,1.380
4670.00,7.808670,25.01863,-0.000174,24.016924,-0.0078,1.380
4672.00,7.808609,25.01846,-0.000173,24.017538,-0.0078,1.379
4674.00,7.808734,25.01821,-0.000172,24.017261,-0.0077,1.379
4676.00,7.808310,25.01898,-0.000174,24.017592,-0.0077,1.379
4678.00,7.808377,25.01990,-0.000173,24.017433,-0.0078,1.379
4680.00,7.808418,25.01962,-0.000172,24.017513,-0.0077,1.380
4682.00,7.808215,25.01949,-0.000173,24.017669,-0.0078,1.379
4684.00,7.808468,25.01942,-0.000173,24.017288,-0.0078,1.380
4686.00,7.808288,25.01957,-0.000173,24.017192,-0.0078,1.380
4688.00,7.807656,25.01980,-0.000173,24.016927,-0.0078,1.379
4690.00,7.807857,25.01911,-0.000173,24.016929,-0.0078,1.379
4692.00,7.808004,25.01878,-0.000173,24.017364,-0.0078,1.380
4694.00,7.808478,25.01966,-0.000174,24.017286,-0.0078,1.380
4696.00,7.807636,25.01861,-0.000174,24.017404,-0.0077,1.380
4698.00,7.807296,25.01859,-0.000174,24.017442,-0.0078,1.379
4700.00,7.808585,25.01869,-0.000173,24.016922,-0.0078,1.379
4702.00,7.808662,25.01935,-0.000172,24.017317,-0.0078,1.379
4704.00,7.807728,25.01874,-0.000173,24.017493,-0.0077,1.379
4706.00,7.807746,25.01881,-0.000172,24.016951,-0.0078,1.379
4708.00,7.807562,25.01854,-0.000173,24.017219,-0.0078,1.380
4710.00,7.806762,25.01847,-0.000173,24.018009,-0.0078,1.379
4712.00,7.806235,25.01892,-0.000174,24.017612,-0.0077,1.380
4714.00,7.806523,25.01874,-0.000172,24.017542,-0.0078,1.380
4716.00,7.807427,25.01941,-0.000174,24.017391,-0.0078,1.380
4718.00,7.807120,25.01975,-0.000174,24.017545,-0.0078,1.379
4720.00,7.807280,25.02008,-0.000174,24.017708,-0.0078,1.379
4722.00,7.807301,25.02007,-0.000172,24.017623,-0.0078,1.379
4724.00,7.807894,25.01950,-0.000172,24.016951,-0.0078,1.379
4726.00,7.807289,25.01897,-0.000173,24.017701,-0.0077,1.380
4728.00,7.806511,25.01905,-0.000173,24.017433,-0.0078,1.379
4730.00,7.807204,25.01877,-0.000172,24.017636,-0.0078,1.380
4732.00,7.807920,25.01903,-0.000173,24.017482,-0.0078,1.380
4734.00,7.807940,25.01897,-0.000174,24.017569,-0.0078,1.380
4736.00,7.807953,25.01924,-0.000173,24.017538,-0.0078,1.380
4738.00,7.807593,25.01895,-0.000173,24.017043,-0.0078,1.380
4740.00,7.808009,25.01862,-0.000173,24.017137,-0.0078,1.380
4742.00,7.808210,25.01862,-0.000172,24.018073,-0.0077,1.379
4744.00,7.807925,25.01845,-0.000173,24.017286,-0.0078,1.379
4746.00,7.808123,25.01816,-0.000174,24.017533,-0.0077,1.380
4748.00,7.808597,25.01779,-0.000173,24.017400,-0.0078,1.380
4750.00,7.808272,25.01825,-0.000175,24.016911,-0.0077,1.380
4752.00,7.808061,25.01858,-0.000173,24.017266,-0.0078,1.380
4754.00,7.807039,25.01824,-0.000173,24.017355,-0.0078,1.380
4756.00,7.806542,25.02009,-0.000172,24.017119,-0.0077,1.380
4758.00,7.806491,25.01896,-0.000173,24.017112,-0.0077,1.379
4760.00,7.806583,25.01920,-0.000173,24.017991,-0.0077,1.379
4762.00,7.807592,25.01872,-0.000172,24.016771,-0.0078,1.379
4764.00,7.808131,25.01834,-0.000173,24.018129,-0.0078,1.379
4766.00,7.807896,25.01940,-0.000173,24.017591,-0.0078,1.380
4768.00,7.808197,25.01872,-0.000173,24.017569,-0.0078,1.379
4770.00,7.807536,25.01859,-0.000173,24.017487,-0.0078,1.380
4772.00,7.806621,25.01818,-0.000173,24.017993,-0.0077,1.380
4774.00,7.806569,25.01829,-0.000172,24.017205,-0.0078,1.380
4776.00,7.806465,25.01810,-0.000173,24.017591,-0.0078,1.380
4778.00,7.806438,25.01859,-0.000173,24.017790,-0.0077,1.380
4780.00,7.806289,25.01902,-0.000173,24.017855,-0.0078,1.380
4782.00,7.806570,25.01943,-0.000173,24.018156,-0.0078,1.379
4784.00,7.807276,25.01910,-0.000172,24.017547,-0.0078,1.380
4786.00,7.807291,25.01918,-0.000172,24.017476,-0.0078,1.380
4788.00,7.806750,25.01869,-0.000173,24.018363,-0.0077,1.379
4790.00,7.806679,25.01901,-0.000172,24.018176,-0.0077,1.379
4792.00,7.806655,25.01893,-0.000172,24.018182,-0.0077,1.380
4794.00,7.806603,25.01849,-0.000172,24.017582,-0.0077,1.379
4796.00,7.807564,25.01879,-0.000172,24.017937,-0.0078,1.380
4798.00,7.806796,25.01866,-0.000172,24.017206,-0.0077,1.379
4800.00,7.806704,25.01895,-0.000172,24.017672,-0.0077,1.379
4802.00,7.807762,25.01894,-0.000173,24.017513,-0.0077,1.379
@8,12.0000,24.0
4804.00,7.806822,25.01868,-0.000173,24.017708,-0.0077,1.380
4806.00,7.800279,25.01844,-0.000173,24.017455,-0.0078,1.379
4808.00,7.788720,25.01850,-0.000173,24.017777,-0.0077,1.378
4810.00,7.772247,25.01824,-0.000172,24.017525,-0.0078,1.378
4812.00,7.754114,25.01895,-0.000173,24.017393,-0.0077,1.379
4814.00,7.740637,25.01916,-0.000173,24.017732,-0.0077,1.379
4816.00,7.730903,25.01850,-0.000173,24.018787,-0.0077,1.379
4818.00,7.724200,25.01849,-0.000173,24.018200,-0.0077,1.380
4820.00,7.718538,25.01891,-0.000174,24.017828,-0.0078,1.381
4822.00,7.712941,25.01850,-0.000174,24.017627,-0.0078,1.380
4824.00,7.706216,25.01837,-0.000174,24.017788,-0.0077,1.380
4826.00,7.700438,25.01830,-0.000174,24.017899,-0.0077,1.381
4828.00,7.698345,25.01940,-0.000173,24.017632,-0.0077,1.381
4830.00,7.702572,25.01902,-0.000174,24.017872,-0.0077,1.381
4832.00,7.711793,25.01866,-0.000174,24.017966,-0.0077,1.381
4834.00,7.727200,25.01878,-0.000174,24.017190,-0.0078,1.382
4836.00,7.741338,25.01775,-0.000174,24.017304,-0.0077,1.381
4838.00,7.751417,25.01757,-0.000173,24.017919,-0.0077,1.380
4840.00,7.756173,25.01790,-0.000172,24.017756,-0.0077,1.380
4842.00,7.760678,25.01801,-0.000173,24.017734,-0.0077,1.380
4844.00,7.764999,25.01860,-0.000172,24.018762,-0.0077,1.380
4846.00,7.769122,25.01839,-0.000172,24.018457,-0.0077,1.379
4848.00,7.772862,25.01899,-0.000172,24.017728,-0.0077,1.380
4850.00,7.776253,25.01827,-0.000173,24.018347,-0.0077,1.380
4852.00,7.780525,25.01830,-0.000172,24.017881,-0.0077,1.380
4854.00,7.783406,25.01872,-0.000172,24.017636,-0.0077,1.380
4856.00,7.784648,25.01906,-0.000172,24.017765,-0.0077,1.380
4858.00,7.785627,25.01843,-0.000173,24.017649,-0.0077,1.380
4860.00,7.786004,25.01854,-0.000173,24.018116,-0.0078,1.380
4862.00,7.786911,25.01907,-0.000172,24.018066,-0.0077,1.379
4864.00,7.787203,25.01884,-0.000172,24.017444,-0.0078,1.380
4866.00,7.787653,25.01861,-0.000173,24.017609,-0.0077,1.380
4868.00,7.787739,25.01875,-0.000172,24.018410,-0.0077,1.380
4870.00,7.787984,25.01965,-0.000173,24.017529,-0.0077,1.380
4872.00,7.787824,25.01996,-0.000173,24.017924,-0.0077,1.381
4874.00,7.786796,25.01933,-0.000174,24.018551,-0.0077,1.380
4876.00,7.786967,25.01940,-0.000172,24.017707,-0.0077,1.379
4878.00,7.786763,25.01915,-0.000173,24.017476,-0.0077,1.380
4880.00,7.786422,25.01886,-0.000172,24.018354,-0.0078,1.379
4882.00,7.786031,25.01943,-0.000171,24.017464,-0.0078,1.379
4884.00,7.787516,25.01929,-0.000172,24.016942,-0.0077,1.380
4886.00,7.788265,25.01922,-0.000173,24.017406,-0.0077,1.380
4888.00,7.789862,25.01964,-0.000173,24.017895,-0.0077,1.380
4890.00,7.790682,25.01943,-0.000173,24.017611,-0.0077,1.380
4892.00,7.791054,25.01912,-0.000172,24.017870,-0.0077,1.380
4894.00,7.791338,25.01908,-0.000172,24.017400,-0.0077,1.380
4896.00,7.793507,25.01831,-0.000173,24.017915,-0.0077,1.380
4898.00,7.794976,25.01894,-0.000173,24.018493,-0.0077,1.380
4900.00,7.796156,25.01909,-0.000173,24.018410,-0.0077,1.380
4902.00,7.796785,25.02044,-0.000173,24.018076,-0.0077,1.380
4904.00,7.796754,25.01969,-0.000174,24.017879,-0.0077,1.380
4906.00,7.798404,25.02012,-0.000171,24.016617,-0.0077,1.379
4908.00,7.799736,25.01918,-0.000172,24.017821,-0.0078,1.380
4910.00,7.800887,25.01954,-0.000172,24.017402,-0.0077,1.380
4912.00,7.802976,25.01964,-0.000172,24.017647,-0.0077,1.380
4914.00,7.803072,25.01941,-0.000171,24.017750,-0.0077,1.380
4916.00,7.803451,25.01890,-0.000172,24.017589,-0.0077,1.380
4918.00,7.804807,25.01925,-0.000172,24.018086,-0.0077,1.380
4920.00,7.806860,25.01915,-0.000173,24.018278,-0.0077,1.380
4922.00,7.807982,25.01876,-0.000172,24.017540,-0.0077,1.380
4924.00,7.808213,25.01882,-0.000172,24.018026,-0.0077,1.380
4926.00,7.807899,25.01938,-0.000173,24.018205,-0.0077,1.379
4928.00,7.808633,25.01867,-0.000173,24.018000,-0.0077,1.380
4930.00,7.808817,25.01896,-0.000171,24.017979,-0.0077,1.380
4932.00,7.808768,25.01874,-0.000172,24.017738,-0.0077,1.380
4934.00,7.809673,25.01908,-0.000172,24.017888,-0.0077,1.380
4936.00,7.810341,25.01950,-0.000172,24.017776,-0.0077,1.381
4938.00,7.810959,25.01941,-0.000173,24.017660,-0.0077,1.380
4940.00,7.810839,25.01961,-0.000171,24.018435,-0.0077,1.380
4942.00,7.811269,25.01989,-0.000173,24.018086,-0.0077,1.380
4944.00,7.810554,25.01958,-0.000172,24.018573,-0.0077,1.380
4946.00,7.810254,25.02007,-0.000172,24.018270,-0.0077,1.380
4948.00,7.810319,25.01973,-0.000172,24.017805,-0.0077,1.380
4950.00,7.810273,25.02025,-0.000172,24.018575,-0.0077,1.380
4952.00,7.810706,25.01964,-0.000172,24.018116,-0.0077,1.380
4954.00,7.810364,25.01991,-0.000171,24.017727,-0.0077,1.380
4956.00,7.810101,25.01943,-0.000172,24.017926,-0.0077,1.380
4958.00,7.810191,25.01950,-0.000173,24.017725,-0.0077,1.380
4960.00,7.809849,25.01980,-0.000173,24.018029,-0.0077,1.380
4962.00,7.809401,25.01952,-0.000173,24.017848,-0.0077,1.380
4964.00,7.808652,25.01949,-0.000172,24.018080,-0.0077,1.380
4966.00,7.808607,25.01938,-0.000171,24.018352,-0.0077,1.380
4968.00,7.809401,25.01984,-0.000172,24.018840,-0.0077,1.380
4970.00,7.810310,25.02060,-0.000173,24.017592,-0.0077,1.381
4972.00,7.809512,25.01939,-0.000172,24.017975,-0.0077,1.380
4974.00,7.808391,25.02005,-0.000171,24.017509,-0.0077,1.380
4976.00,7.808056,25.02075,-0.000172,24.018303,-0.0077,1.380
4978.00,7.807350,25.02082,-0.000171,24.018367,-0.0077,1.380
4980.00,7.808018,25.02075,-0.000171,24.017689,-0.0077,1.380
4982.00,7.807968,25.02091,-0.000171,24.017464,-0.0077,1.380
4984.00,7.808188,25.02138,-0.000171,24.017480,-0.0077,1.380
4986.00,7.807600,25.02079,-0.000172,24.018191,-0.0077,1.381
4988.00,7.807111,25.02130,-0.000173,24.017933,-0.0077,1.381
4990.00,7.806718,25.02027,-0.000173,24.018091,-0.0077,1.380
4992.00,7.806712,25.02030,-0.000171,24.018124,-0.0077,1.380
4994.00,7.806810,25.02043,-0.000172,24.017857,-0.0077,1.380
4996.00,7.806312,25.02103,-0.000172,24.017850,-0.0077,1.380
4998.00,7.806451,25.02046,-0.000172,24.017484,-0.0077,1.380
5000.00,7.807164,25.02037,-0.000172,24.017991,-0.0077,1.380
5002.00,7.807163,25.02006,-0.000171,24.018609,-0.0077,1.380
5004.00,7.806626,25.01988,-0.000172,24.018571,-0.0077,1.381
5006.00,7.806510,25.01983,-0.000173,24.017774,-0.0077,1.381
5008.00,7.806264,25.02034,-0.000171,24.018122,-0.0077,1.380
5010.00,7.805028,25.01959,-0.000172,24.017658,-0.0077,1.380
5012.00,7.805438,25.01942,-0.000172,24.017426,-0.0077,1.380
5014.00,7.805431,25.01931,-0.000172,24.018280,-0.0077,1.381
5016.00,7.804476,25.01927,-0.000172,24.018408,-0.0077,1.380
5018.00,7.804342,25.01915,-0.000172,24.017725,-0.0077,1.379
5020.00,7.804948,25.01934,-0.000172,24.017973,-0.0077,1.381
5022.00,7.805084,25.01873,-0.000172,24.018662,-0.0077,1.380
5024.00,7.805469,25.01901,-0.000171,24.018352,-0.0077,1.380
5026.00,7.805675,25.01981,-0.000171,24.018017,-0.0077,1.380
5028.00,7.805094,25.02058,-0.000171,24.018174,-0.0077,1.381
5030.00,7.805130,25.01990,-0.000171,24.018423,-0.0077,1.380
5032.00,7.804451,25.02011,-0.000171,24.017654,-0.0077,1.380
5034.00,7.804709,25.01990,-0.000171,24.017814,-0.0077,1.380
5036.00,7.804374,25.02044,-0.000172,24.018060,-0.0077,1.380
5038.00,7.804237,25.01998,-0.000172,24.017904,-0.0077,1.381
5040.00,7.804674,25.02012,-0.000172,24.017734,-0.0077,1.380
5042.00,7.805039,25.01978,-0.000173,24.017415,-0.0077,1.380
5044.00,7.805200,25.02023,-0.000172,24.017672,-0.0077,1.380
5046.00,7.805831,25.02089,-0.000171,24.017839,-0.0077,1.380
5048.00,7.806106,25.02088,-0.000171,24.018058,-0.0077,1.380
5050.00,7.805219,25.02030,-0.000173,24.017797,-0.0077,1.380
5052.00,7.803672,25.02019,-0.000172,24.018314,-0.0077,1.380
5054.00,7.803909,25.02002,-0.000172,24.018421,-0.0077,1.380
5056.00,7.803592,25.02050,-0.000172,24.018057,-0.0077,1.380
5058.00,7.802931,25.02020,-0.000173,24.018171,-0.0077,1.380
5060.00,7.803713,25.02034,-0.000173,24.017554,-0.0077,1.381
5062.00,7.803715,25.02067,-0.000172,24.017203,-0.0077,1.381
5064.00,7.803684,25.02018,-0.000172,24.017747,-0.0077,1.380
5066.00,7.803174,25.02022,-0.000172,24.017707,-0.0077,1.381
5068.00,7.803798,25.01922,-0.000172,24.017881,-0.0077,1.381
5070.00,7.803323,25.01903,-0.000171,24.017297,-0.0077,1.381
5072.00,7.803264,25.01894,-0.000172,24.017640,-0.0077,1.381
5074.00,7.804170,25.01946,-0.000171,24.018046,-0.0077,1.380
5076.00,7.804700,25.02029,-0.000172,24.017863,-0.0077,1.380
5078.00,7.805203,25.01971,-0.000172,24.017703,-0.0077,1.380
5080.00,7.803885,25.01918,-0.000171,24.017243,-0.0077,1.380
5082.00,7.803148,25.02009,-0.000171,24.018314,-0.0077,1.381
5084.00,7.803319,25.01987,-0.000172,24.018187,-0.0076,1.380
5086.00,7.803560,25.02051,-0.000173,24.017837,-0.0077,1.380
5088.00,7.803016,25.02007,-0.000172,24.018399,-0.0077,1.381
5090.00,7.802564,25.01991,-0.000172,24.018009,-0.0077,1.380
5092.00,7.802358,25.01966,-0.000171,24.017270,-0.0077,1.380
5094.00,7.802983,25.01978,-0.000172,24.017377,-0.0077,1.381
5096.00,7.803437,25.01896,-0.000173,24.017906,-0.0077,1.381
5098.00,7.803325,25.01875,-0.000172,24.018383,-0.0077,1.380
5100.00,7.802402,25.01989,-0.000172,24.018211,-0.0077,1.380
5102.00,7.800653,25.02027,-0.000171,24.018080,-0.0077,1.380
5104.00,7.801157,25.02047,-0.000172,24.017873,-0.0077,1.380
5106.00,7.802160,25.02042,-0.000173,24.017931,-0.0077,1.381
5108.00,7.803095,25.01979,-0.000174,24.017495,-0.0077,1.381
5110.00,7.803135,25.01938,-0.000172,24.017884,-0.0077,1.381
5112.00,7.802574,25.01989,-0.000173,24.018222,-0.0077,1.381
5114.00,7.802168,25.01929,-0.000172,24.018135,-0.0077,1.381
5116.00,7.801419,25.02039,-0.000172,24.017959,-0.0077,1.380
5118.00,7.800759,25.02007,-0.000173,24.018113,-0.0077,1.381
5120.00,7.801208,25.02016,-0.000172,24.018332,-0.0077,1.381
5122.00,7.802591,25.02033,-0.000172,24.018270,-0.0077,1.380
5124.00,7.802573,25.01984,-0.000172,24.017805,-0.0077,1.380
5126.00,7.802479,25.01983,-0.000172,24.017897,-0.0077,1.380
5128.00,7.802184,25.01942,-0.000172,24.017725,-0.0077,1.380
5130.00,7.801399,25.01940,-0.000171,24.017161,-0.0077,1.381
5132.00,7.800928,25.02019,-0.000171,24.018377,-0.0077,1.381
5134.00,7.800496,25.02093,-0.000172,24.018196,-0.0077,1.381
5136.00,7.800145,25.02042,-0.000172,24.018028,-0.0077,1.380
5138.00,7.800389,25.02061,-0.000172,24.017649,-0.0077,1.381
5140.00,7.801271,25.02107,-0.000172,24.017897,-0.0077,1.381
5142.00,7.801913,25.02040,-0.000172,24.017110,-0.0077,1.381
5144.00,7.802192,25.02019,-0.000172,24.017547,-0.0077,1.381
5146.00,7.801995,25.02050,-0.000173,24.017308,-0.0077,1.381
5148.00,7.801785,25.02078,-0.000171,24.017625,-0.0078,1.381
5150.00,7.802249,25.02035,-0.000172,24.018318,-0.0078,1.381
5152.00,7.801722,25.02014,-0.000172,24.017912,-0.0077,1.380
5154.00,7.802178,25.02025,-0.000172,24.017591,-0.0077,1.380
5156.00,7.802315,25.02049,-0.000172,24.017946,-0.0077,1.382
5158.00,7.802647,25.02075,-0.000172,24.017433,-0.0077,1.381
5160.00,7.801977,25.02133,-0.000171,24.017449,-0.0077,1.380
5162.00,7.800751,25.02146,-0.000171,24.018055,-0.0077,1.380
5164.00,7.801883,25.02181,-0.000172,24.017544,-0.0077,1.381
5166.00,7.802411,25.02141,-0.000173,24.017736,-0.0077,1.382
5168.00,7.801486,25.02221,-0.000173,24.018580,-0.0077,1.381
5170.00,7.801580,25.02163,-0.000172,24.017792,-0.0077,1.380
5172.00,7.801343,25.02101,-0.000172,24.018348,-0.0077,1.381
5174.00,7.800790,25.02120,-0.000172,24.017272,-0.0077,1.381
5176.00,7.800484,25.02142,-0.000171,24.018513,-0.0077,1.381
5178.00,7.799818,25.02150,-0.000172,24.018232,-0.0077,1.381
5180.00,7.800061,25.02052,-0.000173,24.017509,-0.0078,1.381
5182.00,7.800542,25.02128,-0.000171,24.017518,-0.0077,1.381
5184.00,7.801092,25.02133,-0.000172,24.017931,-0.0077,1.381
5186.00,7.801488,25.02144,-0.000172,24.017614,-0.0077,1.381
5188.00,7.801558,25.02100,-0.000172,24.017698,-0.0077,1.381
5190.00,7.801425,25.02083,-0.000171,24.018319,-0.0077,1.381
5192.00,7.801830,25.02132,-0.000171,24.018383,-0.0077,1.381
5194.00,7.800988,25.02104,-0.000171,24.017931,-0.0077,1.381
5196.00,7.800216,25.02045,-0.000172,24.018060,-0.0077,1.381
5198.00,7.800730,25.02117,-0.000171,24.018550,-0.0077,1.381
5200.00,7.800771,25.02053,-0.000170,24.018120,-0.0077,1.381
5202.00,7.801237,25.02088,-0.000171,24.017399,-0.0077,1.381
5204.00,7.801580,25.02073,-0.000171,24.017304,-0.0077,1.381
5206.00,7.801019,25.02093,-0.000171,24.017892,-0.0077,1.381
5208.00,7.800655,25.02090,-0.000172,24.017999,-0.0077,1.381
5210.00,7.801363,25.02054,-0.000172,24.017736,-0.0078,1.381
5212.00,7.800844,25.02117,-0.000171,24.017652,-0.0077,1.381
5214.00,7.800623,25.02038,-0.000172,24.018167,-0.0077,1.381
5216.00,7.801067,25.02115,-0.000173,24.018149,-0.0077,1.381
5218.00,7.801370,25.02141,-0.000173,24.017308,-0.0077,1.381
5220.00,7.801401,25.02130,-0.000173,24.017815,-0.0077,1.381
5222.00,7.800970,25.02187,-0.000172,24.017592,-0.0077,1.381
5224.00,7.800554,25.02173,-0.000173,24.017125,-0.0077,1.382
5226.00,7.799365,25.02157,-0.000172,24.017638,-0.0077,1.381
5228.00,7.798733,25.02220,-0.000174,24.017638,-0.0077,1.381
5230.00,7.798239,25.02085,-0.000172,24.017656,-0.0077,1.381
5232.00,7.798280,25.02106,-0.000172,24.017602,-0.0077,1.381
5234.00,7.797763,25.02189,-0.000173,24.017641,-0.0077,1.382
5236.00,7.798422,25.02114,-0.000172,24.017930,-0.0077,1.381
5238.00,7.799137,25.02103,-0.000171,24.017721,-0.0077,1.381
5240.00,7.799117,25.02180,-0.000171,24.017594,-0.0077,1.381
5242.00,7.798627,25.02147,-0.000172,24.018018,-0.0077,1.381
5244.00,7.797942,25.02217,-0.000173,24.018345,-0.0077,1.381
5246.00,7.797800,25.02231,-0.000172,24.017788,-0.0077,1.381
5248.00,7.797623,25.02122,-0.000172,24.017841,-0.0077,1.380
5250.00,7.798042,25.02078,-0.000172,24.018241,-0.0077,1.381
5252.00,7.798740,25.02161,-0.000171,24.017970,-0.0077,1.381
5254.00,7.798775,25.02045,-0.000171,24.017515,-0.0077,1.381
5256.00,7.799320,25.01975,-0.000173,24.017864,-0.0077,1.381
5258.00,7.799770,25.02084,-0.000172,24.018664,-0.0077,1.381
5260.00,7.798743,25.02130,-0.000172,24.017631,-0.0077,1.381
5262.00,7.798999,25.02086,-0.000172,24.017591,-0.0077,1.381
5264.00,7.798908,25.02040,-0.000175,24.018238,-0.0077,1.382
5266.00,7.798657,25.02061,-0.000174,24.018249,-0.0077,1.382
5268.00,7.798499,25.02120,-0.000173,24.017817,-0.0077,1.381
5270.00,7.798864,25.02102,-0.000173,24.017563,-0.0077,1.381
5272.00,7.798590,25.02069,-0.000172,24.017585,-0.0078,1.381
5274.00,7.798511,25.01982,-0.000172,24.017491,-0.0077,1.381
5276.00,7.798177,25.01991,-0.000172,24.017627,-0.0077,1.381
5278.00,7.797866,25.02107,-0.000173,24.017904,-0.0077,1.381
5280.00,7.798059,25.02114,-0.000173,24.017493,-0.0078,1.381
5282.00,7.798356,25.02104,-0.000173,24.017417,-0.0077,1.382
5284.00,7.798597,25.02093,-0.000172,24.017977,-0.0077,1.382
5286.00,7.798569,25.02211,-0.000173,24.017460,-0.0077,1.381
5288.00,7.798862,25.02173,-0.000172,24.017163,-0.0077,1.381
5290.00,7.798826,25.02123,-0.000172,24.017629,-0.0077,1.381
5292.00,7.798061,25.02128,-0.000174,24.017707,-0.0078,1.381
5294.00,7.798543,25.02111,-0.000173,24.017725,-0.0078,1.381
5296.00,7.798841,25.02178,-0.000172,24.016945,-0.0078,1.382
5298.00,7.798475,25.02133,-0.000172,24.017486,-0.0077,1.381
5300.00,7.797953,25.02184,-0.000172,24.017863,-0.0077,1.381
5302.00,7.797760,25.02160,-0.000173,24.017808,-0.0077,1.382
5304.00,7.798484,25.02179,-0.000172,24.018129,-0.0077,1.382
5306.00,7.798277,25.02200,-0.000174,24.017815,-0.0077,1.382
5308.00,7.798271,25.02132,-0.000173,24.017580,-0.0077,1.382
5310.00,7.797644,25.02158,-0.000174,24.018352,-0.0077,1.382
5312.00,7.797077,25.02117,-0.000174,24.017837,-0.0078,1.381
5314.00,7.797378,25.02071,-0.000173,24.017293,-0.0077,1.382
5316.00,7.797970,25.02108,-0.000173,24.017765,-0.0077,1.382
5318.00,7.797989,25.02113,-0.000174,24.017446,-0.0078,1.382
5320.00,7.798379,25.02175,-0.000173,24.017611,-0.0077,1.381
5322.00,7.798668,25.02126,-0.000172,24.017912,-0.0077,1.381
5324.00,7.799075,25.02144,-0.000171,24.017544,-0.0077,1.382
5326.00,7.798885,25.02159,-0.000172,24.016719,-0.0077,1.382
5328.00,7.797908,25.02212,-0.000172,24.018167,-0.0077,1.381
5330.00,7.797792,25.02197,-0.000172,24.018187,-0.0078,1.381
5332.00,7.798118,25.02204,-0.000173,24.018283,-0.0078,1.382
5334.00,7.798103,25.02200,-0.000173,24.017281,-0.0078,1.382
5336.00,7.797878,25.02177,-0.000173,24.017754,-0.0077,1.382
5338.00,7.798230,25.02208,-0.000171,24.017578,-0.0077,1.382
5340.00,7.798097,25.02156,-0.000172,24.017449,-0.0077,1.381
5342.00,7.797288,25.02117,-0.000172,24.017672,-0.0077,1.382
5344.00,7.797403,25.02150,-0.000173,24.017049,-0.0077,1.382
5346.00,7.797834,25.02152,-0.000172,24.017440,-0.0078,1.381
5348.00,7.798022,25.02164,-0.000173,24.016969,-0.0078,1.382
5350.00,7.797509,25.02077,-0.000174,24.017687,-0.0077,1.382
5352.00,7.797196,25.02139,-0.000174,24.018035,-0.0077,1.382
5354.00,7.797558,25.02150,-0.000172,24.017721,-0.0077,1.382
5356.00,7.797724,25.02132,-0.000173,24.018207,-0.0077,1.382
5358.00,7.797097,25.02178,-0.000173,24.018173,-0.0077,1.382
5360.00,7.796805,25.02207,-0.000172,24.017859,-0.0077,1.382
5362.00,7.797630,25.02156,-0.000173,24.017926,-0.0077,1.382
5364.00,7.796809,25.02178,-0.000173,24.018415,-0.0077,1.382
5366.00,7.795872,25.02175,-0.000174,24.017748,-0.0078,1.382
5368.00,7.795855,25.02090,-0.000173,24.017195,-0.0078,1.381
5370.00,7.796917,25.02178,-0.000172,24.017718,-0.0077,1.381
5372.00,7.796720,25.02180,-0.000174,24.017993,-0.0077,1.382
5374.00,7.797188,25.02259,-0.000174,24.017719,-0.0077,1.382
5376.00,7.796950,25.02254,-0.000174,24.018196,-0.0077,1.383
5378.00,7.797333,25.02184,-0.000173,24.017562,-0.0077,1.382
5380.00,7.797594,25.02106,-0.000173,24.017520,-0.0077,1.383
5382.00,7.797250,25.02116,-0.000173,24.018171,-0.0078,1.382
5384.00,7.796294,25.02131,-0.000174,24.017707,-0.0077,1.381
5386.00,7.795866,25.02109,-0.000173,24.017281,-0.0078,1.381
5388.00,7.796146,25.02128,-0.000173,24.018060,-0.0077,1.382
5390.00,7.795879,25.02133,-0.000173,24.017946,-0.0077,1.382
5392.00,7.795714,25.02146,-0.000173,24.017913,-0.0077,1.382
5394.00,7.795580,25.02137,-0.000173,24.018069,-0.0077,1.382
5396.00,7.796133,25.02171,-0.000172,24.017228,-0.0077,1.382
5398.00,7.796082,25.02179,-0.000172,24.017333,-0.0077,1.382
5400.00,7.796517,25.02140,-0.000174,24.017326,-0.0077,1.382
5402.00,7.797138,25.02193,-0.000174,24.016623,-0.0077,1.383
@9,12.0000,24.0
5404.00,7.796775,25.02188,-0.000175,24.016992,-0.0077,1.382
5406.00,7.791594,25.02190,-0.000173,24.017844,-0.0077,1.381
5408.00,7.780104,25.02156,-0.000172,24.018135,-0.0077,1.380
5410.00,7.764229,25.02125,-0.000172,24.017881,-0.0077,1.380
5412.00,7.747202,25.02138,-0.000171,24.017402,-0.0077,1.380
5414.00,7.735330,25.02168,-0.000171,24.017870,-0.0077,1.382
5416.00,7.728373,25.02202,-0.000171,24.018642,-0.0077,1.382
5418.00,7.723039,25.02153,-0.000174,24.018060,-0.0077,1.382
5420.00,7.717298,25.02168,-0.000175,24.018270,-0.0077,1.383
5422.00,7.711663,25.02197,-0.000175,24.018164,-0.0077,1.383
5424.00,7.706160,25.02189,-0.000174,24.017710,-0.0077,1.383
5426.00,7.700014,25.02172,-0.000174,24.017951,-0.0077,1.383
5428.00,7.696771,25.02192,-0.000174,24.018047,-0.0077,1.383
5430.00,7.699245,25.02196,-0.000173,24.016922,-0.0077,1.384
5432.00,7.707929,25.02152,-0.000174,24.017968,-0.0077,1.385
5434.00,7.723103,25.02149,-0.000175,24.018238,-0.0077,1.384
5436.00,7.737327,25.02121,-0.000173,24.017803,-0.0077,1.383
5438.00,7.746054,25.02048,-0.000173,24.017591,-0.0077,1.383
5440.00,7.751088,25.02076,-0.000173,24.017685,-0.0077,1.383
5442.00,7.756142,25.02060,-0.000173,24.017710,-0.0078,1.383
5444.00,7.760071,25.01960,-0.000173,24.017701,-0.0077,1.383
5446.00,7.764188,25.02023,-0.000173,24.018314,-0.0077,1.382
5448.00,7.768394,25.02011,-0.000172,24.017980,-0.0077,1.382
5450.00,7.771262,25.01988,-0.000171,24.016795,-0.0077,1.382
5452.00,7.773549,25.02004,-0.000172,24.018069,-0.0077,1.382
5454.00,7.775023,25.02042,-0.000172,24.018325,-0.0077,1.382
5456.00,7.776696,25.02024,-0.000173,24.017580,-0.0077,1.382
5458.00,7.778025,25.01979,-0.000171,24.018020,-0.0077,1.382
5460.00,7.779457,25.02048,-0.000173,24.017400,-0.0077,1.382
5462.00,7.779923,25.02072,-0.000173,24.017752,-0.0077,1.382
5464.00,7.780596,25.02031,-0.000173,24.017623,-0.0077,1.382
5466.00,7.781399,25.02064,-0.000173,24.017598,-0.0077,1.383
5468.00,7.781382,25.02067,-0.000173,24.017589,-0.0077,1.382
5470.00,7.782175,25.02093,-0.000172,24.018026,-0.0077,1.382
5472.00,7.783078,25.02084,-0.000173,24.017828,-0.0077,1.382
5474.00,7.782736,25.02131,-0.000172,24.017255,-0.0077,1.382
5476.00,7.782418,25.02082,-0.000172,24.017732,-0.0077,1.382
5478.00,7.782013,25.02113,-0.000172,24.018038,-0.0078,1.382
5480.00,7.782139,25.02121,-0.000172,24.017273,-0.0077,1.382
5482.00,7.783407,25.02142,-0.000173,24.017281,-0.0077,1.382
5484.00,7.783876,25.02188,-0.000172,24.017660,-0.0077,1.382
5486.00,7.784184,25.02184,-0.000172,24.017172,-0.0077,1.382
5488.00,7.784763,25.02066,-0.000173,24.017522,-0.0077,1.382
5490.00,7.785011,25.02084,-0.000173,24.017935,-0.0077,1.382
5492.00,7.785095,25.02070,-0.000173,24.017805,-0.0077,1.382
5494.00,7.785158,25.02061,-0.000172,24.017712,-0.0077,1.382
5496.00,7.785703,25.02122,-0.000172,24.017172,-0.0077,1.382
5498.00,7.786670,25.02083,-0.000173,24.017687,-0.0078,1.382
5500.00,7.786913,25.02036,-0.000173,24.017618,-0.0078,1.383
5502.00,7.787449,25.02065,-0.000173,24.018058,-0.0077,1.381
5504.00,7.788621,25.02058,-0.000172,24.017991,-0.0077,1.382
5506.00,7.789805,25.02110,-0.000173,24.017395,-0.0078,1.382
5508.00,7.790947,25.02069,-0.000173,24.017118,-0.0077,1.382
5510.00,7.791672,25.02120,-0.000173,24.017794,-0.0078,1.382
5512.00,7.792173,25.02119,-0.000173,24.018345,-0.0078,1.382
5514.00,7.793455,25.02127,-0.000174,24.017435,-0.0077,1.382
5516.00,7.794363,25.02058,-0.000174,24.017928,-0.0077,1.383
5518.00,7.794156,25.02129,-0.000174,24.018434,-0.0077,1.382
5520.00,7.794496,25.02142,-0.000174,24.018031,-0.0077,1.382
5522.00,7.795356,25.02090,-0.000173,24.017393,-0.0077,1.381
5524.00,7.795914,25.02141,-0.000174,24.017950,-0.0078,1.382
5526.00,7.795957,25.02145,-0.000174,24.017585,-0.0077,1.382
5528.00,7.796998,25.02163,-0.000173,24.017295,-0.0077,1.382
5530.00,7.797427,25.02151,-0.000172,24.017565,-0.0077,1.382
5532.00,7.797188,25.02070,-0.000173,24.017674,-0.0078,1.382
5534.00,7.797728,25.02061,-0.000172,24.017779,-0.0077,1.382
5536.00,7.798757,25.02004,-0.000172,24.017935,-0.0077,1.382
5538.00,7.798692,25.02015,-0.000172,24.017509,-0.0077,1.382
5540.00,7.798675,25.02029,-0.000172,24.017821,-0.0077,1.382
5542.00,7.799592,25.01992,-0.000172,24.017560,-0.0077,1.382
5544.00,7.800199,25.02026,-0.000173,24.017902,-0.0077,1.382
5546.00,7.800809,25.02063,-0.000172,24.017743,-0.0077,1.382
5548.00,7.800468,25.02064,-0.000171,24.017863,-0.0077,1.382
5550.00,7.801088,25.02031,-0.000171,24.017846,-0.0077,1.382
5552.00,7.800355,25.02081,-0.000171,24.017774,-0.0078,1.383
5554.00,7.799967,25.02158,-0.000172,24.018205,-0.0077,1.382
5556.00,7.799068,25.02140,-0.000172,24.017821,-0.0077,1.382
5558.00,7.798602,25.02147,-0.000172,24.017937,-0.0077,1.381
5560.00,7.798567,25.02127,-0.000173,24.017714,-0.0077,1.381
5562.00,7.798583,25.02150,-0.000172,24.017736,-0.0077,1.382
5564.00,7.798205,25.02153,-0.000172,24.017846,-0.0077,1.381
5566.00,7.798042,25.02163,-0.000172,24.018105,-0.0077,1.382
5568.00,7.798678,25.02139,-0.000171,24.018577,-0.0077,1.382
5570.00,7.798820,25.02199,-0.000173,24.018343,-0.0077,1.382
5572.00,7.798353,25.02162,-0.000173,24.017603,-0.0077,1.382
5574.00,7.798621,25.02149,-0.000173,24.017458,-0.0077,1.383
5576.00,7.798218,25.02167,-0.000173,24.017467,-0.0077,1.382
5578.00,7.798273,25.02119,-0.000175,24.017957,-0.0077,1.383
5580.00,7.798348,25.02074,-0.000174,24.017736,-0.0077,1.383
5582.00,7.798109,25.02114,-0.000172,24.017912,-0.0077,1.382
5584.00,7.797218,25.02097,-0.000172,24.017252,-0.0077,1.381
5586.00,7.797205,25.02093,-0.000173,24.017897,-0.0077,1.382
5588.00,7.797221,25.02087,-0.000174,24.017906,-0.0077,1.382
5590.00,7.796977,25.02066,-0.000174,24.017654,-0.0078,1.382
5592.00,7.796830,25.02105,-0.000173,24.017828,-0.0077,1.382
5594.00,7.796087,25.02119,-0.000174,24.017879,-0.0078,1.382
5596.00,7.796368,25.02126,-0.000174,24.017067,-0.0077,1.382
5598.00,7.796920,25.02061,-0.000173,24.018160,-0.0077,1.382
5600.00,7.796367,25.02038,-0.000174,24.017496,-0.0077,1.382
5602.00,7.796350,25.02033,-0.000174,24.017471,-0.0077,1.382
5604.00,7.796981,25.02117,-0.000174,24.017351,-0.0077,1.381
5606.00,7.796209,25.02145,-0.000174,24.017670,-0.0077,1.382
5608.00,7.796532,25.02225,-0.000173,24.017118,-0.0077,1.382
5610.00,7.796659,25.02124,-0.000173,24.017979,-0.0077,1.382
5612.00,7.796996,25.02086,-0.000173,24.017774,-0.0077,1.382
5614.00,7.796725,25.02178,-0.000174,24.017794,-0.0077,1.383
5616.00,7.795942,25.02153,-0.000174,24.017498,-0.0077,1.382
5618.00,7.796051,25.02172,-0.000173,24.017478,-0.0077,1.382
5620.00,7.795827,25.02199,-0.000174,24.017906,-0.0077,1.382
5622.00,7.795531,25.02138,-0.000173,24.018305,-0.0077,1.382
5624.00,7.794695,25.02161,-0.000173,24.018171,-0.0078,1.382
5626.00,7.795414,25.02174,-0.000172,24.017560,-0.0077,1.381
5628.00,7.795625,25.02141,-0.000173,24.016893,-0.0077,1.381
5630.00,7.795202,25.02158,-0.000173,24.017172,-0.0077,1.382
5632.00,7.795224,25.02138,-0.000172,24.018301,-0.0077,1.382
5634.00,7.794701,25.02110,-0.000172,24.018220,-0.0077,1.382
5636.00,7.794897,25.02195,-0.000173,24.017977,-0.0077,1.382
5638.00,7.795170,25.02220,-0.000173,24.018265,-0.0077,1.382
5640.00,7.795016,25.02221,-0.000173,24.017835,-0.0077,1.382
5642.00,7.795497,25.02214,-0.000174,24.017337,-0.0077,1.382
5644.00,7.795883,25.02194,-0.000173,24.018026,-0.0077,1.381
5646.00,7.795942,25.02206,-0.000172,24.017750,-0.0077,1.382
5648.00,7.794873,25.02247,-0.000173,24.018044,-0.0077,1.383
5650.00,7.794677,25.02212,-0.000174,24.017366,-0.0077,1.382
5652.00,7.795172,25.02215,-0.000175,24.017475,-0.0078,1.382
5654.00,7.794919,25.02181,-0.000174,24.017772,-0.0077,1.382
5656.00,7.794280,25.02216,-0.000174,24.018096,-0.0077,1.382
5658.00,7.793383,25.02216,-0.000174,24.018501,-0.0077,1.383
5660.00,7.793532,25.02224,-0.000174,24.016982,-0.0078,1.382
5662.00,7.793257,25.02239,-0.000174,24.017721,-0.0078,1.382
5664.00,7.793337,25.02227,-0.000174,24.017239,-0.0077,1.382
5666.00,7.793421,25.02233,-0.000173,24.017049,-0.0077,1.382
5668.00,7.793214,25.02204,-0.000174,24.017301,-0.0077,1.382
5670.00,7.792563,25.02191,-0.000175,24.016916,-0.0077,1.381
5672.00,7.793219,25.02159,-0.000174,24.017625,-0.0077,1.382
5674.00,7.793095,25.02150,-0.000172,24.017844,-0.0077,1.382
5676.00,7.792957,25.02141,-0.000173,24.017457,-0.0077,1.382
5678.00,7.792843,25.02112,-0.000173,24.017756,-0.0077,1.382
5680.00,7.793605,25.02109,-0.000173,24.017139,-0.0077,1.382
5682.00,7.793723,25.02141,-0.000174,24.016982,-0.0078,1.383
5684.00,7.793570,25.02123,-0.000174,24.016963,-0.0077,1.382
5686.00,7.793552,25.02188,-0.000174,24.018133,-0.0077,1.381
5688.00,7.793347,25.02274,-0.000174,24.017730,-0.0078,1.382
5690.00,7.793429,25.02231,-0.000174,24.017429,-0.0078,1.383
5692.00,7.793844,25.02242,-0.000173,24.017524,-0.0078,1.382
5694.00,7.793768,25.02151,-0.000173,24.017734,-0.0078,1.381
5696.00,7.793489,25.02179,-0.000173,24.018296,-0.0077,1.381
5698.00,7.793416,25.02176,-0.000173,24.017170,-0.0078,1.382
5700.00,7.793183,25.02145,-0.000174,24.017458,-0.0077,1.382
5702.00,7.792753,25.02229,-0.000174,24.017505,-0.0077,1.382
5704.00,7.792320,25.02215,-0.000174,24.017277,-0.0077,1.382
5706.00,7.792569,25.02193,-0.000174,24.018075,-0.0077,1.382
5708.00,7.791831,25.02200,-0.000174,24.016994,-0.0078,1.382
5710.00,7.791330,25.02181,-0.000174,24.016334,-0.0078,1.382
5712.00,7.791622,25.02171,-0.000173,24.017190,-0.0078,1.382
5714.00,7.792268,25.02197,-0.000174,24.017221,-0.0078,1.382
5716.00,7.792786,25.02200,-0.000175,24.017957,-0.0078,1.382
5718.00,7.792467,25.02190,-0.000174,24.017672,-0.0078,1.382
5720.00,7.792148,25.02107,-0.000173,24.017602,-0.0078,1.382
5722.00,7.792495,25.02141,-0.000175,24.017712,-0.0077,1.382
5724.00,7.792339,25.02146,-0.000175,24.017574,-0.0078,1.382
5726.00,7.791646,25.02205,-0.000174,24.017154,-0.0077,1.381
5728.00,7.791934,25.02262,-0.000172,24.016804,-0.0077,1.382
5730.00,7.792108,25.02204,-0.000174,24.017529,-0.0078,1.382
5732.00,7.792028,25.02178,-0.000175,24.017928,-0.0078,1.382
5734.00,7.791267,25.02276,-0.000174,24.017232,-0.0077,1.382
5736.00,7.791846,25.02207,-0.000174,24.017085,-0.0077,1.382
5738.00,7.791763,25.02235,-0.000174,24.017359,-0.0077,1.382
5740.00,7.791228,25.02268,-0.000175,24.017041,-0.0078,1.382
5742.00,7.790759,25.02220,-0.000174,24.017598,-0.0077,1.382
5744.00,7.790804,25.02300,-0.000173,24.017453,-0.0077,1.382
5746.00,7.791251,25.02213,-0.000173,24.017157,-0.0078,1.382
5748.00,7.791370,25.02192,-0.000174,24.017489,-0.0077,1.382
5750.00,7.792133,25.02321,-0.000175,24.017834,-0.0078,1.382
5752.00,7.791878,25.02321,-0.000174,24.016936,-0.0077,1.382
5754.00,7.791568,25.02306,-0.000173,24.017924,-0.0077,1.382
5756.00,7.791374,25.02313,-0.000174,24.017504,-0.0078,1.383
5758.00,7.791034,25.02297,-0.000174,24.016927,-0.0078,1.382
5760.00,7.791554,25.02317,-0.000174,24.016967,-0.0077,1.382
5762.00,7.791241,25.02288,-0.000173,24.017194,-0.0078,1.382
5764.00,7.791018,25.02273,-0.000172,24.017275,-0.0078,1.381
5766.00,7.790726,25.02215,-0.000173,24.017698,-0.0078,1.381
5768.00,7.790668,25.02168,-0.000173,24.017609,-0.0078,1.382
5770.00,7.790787,25.02250,-0.000174,24.017359,-0.0078,1.382
5772.00,7.790984,25.02264,-0.000174,24.017161,-0.0077,1.382
5774.00,7.791150,25.02246,-0.000175,24.016679,-0.0077,1.382
5776.00,7.791893,25.02300,-0.000174,24.017830,-0.0077,1.382
5778.00,7.791543,25.02337,-0.000174,24.017569,-0.0077,1.382
5780.00,7.791811,25.02317,-0.000175,24.017099,-0.0078,1.382
5782.00,7.791716,25.02247,-0.000174,24.017641,-0.0078,1.382
5784.00,7.790404,25.02206,-0.000174,24.017310,-0.0077,1.382
5786.00,7.789882,25.02259,-0.000173,24.016954,-0.0077,1.382
5788.00,7.789345,25.02203,-0.000173,24.017658,-0.0077,1.382
5790.00,7.789661,25.02099,-0.000172,24.017215,-0.0077,1.382
5792.00,7.789122,25.02214,-0.000174,24.017212,-0.0077,1.383
5794.00,7.789893,25.02321,-0.000174,24.016876,-0.0078,1.382
5796.00,7.790914,25.02314,-0.000173,24.017846,-0.0078,1.382
5798.00,7.790743,25.02216,-0.000174,24.017645,-0.0077,1.382
5800.00,7.790484,25.02175,-0.000175,24.016702,-0.0077,1.382
5802.00,7.789386,25.02234,-0.000174,24.017183,-0.0078,1.381
5804.00,7.788669,25.02277,-0.000174,24.017297,-0.0078,1.382
5806.00,7.789138,25.02330,-0.000174,24.017105,-0.0077,1.383
5808.00,7.789829,25.02264,-0.000175,24.017226,-0.0077,1.383
5810.00,7.790423,25.02201,-0.000175,24.018031,-0.0078,1.383
5812.00,7.790054,25.02189,-0.000174,24.017246,-0.0078,1.382
5814.00,7.790403,25.02221,-0.000174,24.017578,-0.0077,1.382
5816.00,7.789462,25.02220,-0.000173,24.018017,-0.0077,1.382
5818.00,7.789110,25.02201,-0.000173,24.017357,-0.0078,1.382
5820.00,7.788135,25.02218,-0.000174,24.017703,-0.0077,1.382
5822.00,7.787756,25.02206,-0.000174,24.017273,-0.0077,1.382
5824.00,7.787857,25.02198,-0.000174,24.016918,-0.0078,1.382
5826.00,7.788894,25.02171,-0.000174,24.017489,-0.0078,1.383
5828.00,7.790134,25.02171,-0.000175,24.016576,-0.0078,1.382
5830.00,7.790561,25.02128,-0.000173,24.017165,-0.0078,1.382
5832.00,7.790861,25.02135,-0.000173,24.017785,-0.0078,1.382
5834.00,7.790393,25.02122,-0.000174,24.016851,-0.0078,1.382
5836.00,7.789860,25.02250,-0.000175,24.017854,-0.0078,1.383
5838.00,7.790505,25.02283,-0.000175,24.017424,-0.0078,1.382
5840.00,7.790788,25.02259,-0.000173,24.016813,-0.0078,1.382
5842.00,7.790463,25.02197,-0.000173,24.017317,-0.0078,1.382
5844.00,7.789731,25.02296,-0.000172,24.017866,-0.0077,1.383
5846.00,7.788278,25.02298,-0.000174,24.017065,-0.0077,1.383
5848.00,7.788086,25.02265,-0.000175,24.017486,-0.0078,1.382
5850.00,7.788653,25.02249,-0.000173,24.017331,-0.0078,1.382
5852.00,7.788822,25.02257,-0.000174,24.017130,-0.0078,1.382
5854.00,7.788679,25.02194,-0.000174,24.017174,-0.0078,1.382
5856.00,7.788236,25.02174,-0.000173,24.017605,-0.0078,1.382
5858.00,7.787719,25.02225,-0.000173,24.017794,-0.0077,1.382
5860.00,7.789414,25.02243,-0.000174,24.017408,-0.0078,1.382
5862.00,7.789405,25.02211,-0.000175,24.016614,-0.0077,1.382
5864.00,7.789169,25.02200,-0.000175,24.017219,-0.0078,1.382
5866.00,7.789287,25.02203,-0.000175,24.017380,-0.0078,1.383
5868.00,7.790175,25.02186,-0.000175,24.017148,-0.0077,1.383
5870.00,7.790123,25.02158,-0.000174,24.016958,-0.0078,1.383
5872.00,7.789676,25.02081,-0.000174,24.017199,-0.0078,1.382
5874.00,7.789161,25.02151,-0.000174,24.017219,-0.0078,1.382
5876.00,7.788479,25.02271,-0.000174,24.016971,-0.0078,1.382
5878.00,7.788577,25.02178,-0.000174,24.017959,-0.0078,1.382
5880.00,7.790490,25.02037,-0.000174,24.017509,-0.0077,1.382
5882.00,7.790668,25.02044,-0.000174,24.017132,-0.0078,1.382
5884.00,7.789739,25.02130,-0.000174,24.017703,-0.0078,1.383
5886.00,7.789867,25.02027,-0.000174,24.017382,-0.0077,1.382
5888.00,7.789605,25.01943,-0.000173,24.017683,-0.0077,1.382
5890.00,7.789695,25.01967,-0.000174,24.016476,-0.0078,1.382
5892.00,7.789581,25.01997,-0.000172,24.017496,-0.0078,1.382
5894.00,7.789611,25.02103,-0.000173,24.017493,-0.0078,1.382
5896.00,7.789408,25.02066,-0.000174,24.017449,-0.0077,1.382
5898.00,7.789056,25.02086,-0.000173,24.017913,-0.0077,1.382
5900.00,7.787856,25.02170,-0.000173,24.017426,-0.0077,1.382
5902.00,7.787258,25.02189,-0.000174,24.017215,-0.0078,1.382
5904.00,7.787409,25.02174,-0.000173,24.016704,-0.0078,1.382
5906.00,7.787026,25.02092,-0.000174,24.017275,-0.0078,1.382
5908.00,7.787505,25.02113,-0.000175,24.017368,-0.0077,1.382
5910.00,7.789330,25.02112,-0.000174,24.017326,-0.0077,1.382
5912.00,7.789922,25.02125,-0.000174,24.017201,-0.0077,1.382
5914.00,7.788974,25.02174,-0.000174,24.018096,-0.0078,1.383
5916.00,7.788725,25.02108,-0.000174,24.017975,-0.0077,1.382
5918.00,7.790065,25.02150,-0.000174,24.017161,-0.0077,1.382
5920.00,7.790698,25.02115,-0.000174,24.018042,-0.0078,1.382
5922.00,7.790083,25.02114,-0.000173,24.017661,-0.0078,1.382
5924.00,7.789408,25.02118,-0.000174,24.017743,-0.0077,1.382
5926.00,7.789620,25.02112,-0.000175,24.017476,-0.0077,1.382
5928.00,7.789622,25.02026,-0.000175,24.016713,-0.0078,1.382
5930.00,7.789235,25.02063,-0.000174,24.017244,-0.0078,1.382
5932.00,7.788987,25.02085,-0.000174,24.017594,-0.0077,1.382
5934.00,7.788775,25.02106,-0.000174,24.017944,-0.0077,1.382
5936.00,7.788733,25.02206,-0.000174,24.017176,-0.0077,1.383
5938.00,7.788452,25.02142,-0.000174,24.017371,-0.0077,1.383
5940.00,7.787668,25.02162,-0.000173,24.017598,-0.0077,1.383
5942.00,7.787722,25.02131,-0.000174,24.017705,-0.0077,1.382
5944.00,7.788122,25.02099,-0.000173,24.017237,-0.0078,1.382
5946.00,7.787662,25.02053,-0.000174,24.017395,-0.0077,1.382
5948.00,7.787940,25.02046,-0.000175,24.017924,-0.0078,1.382
5950.00,7.788126,25.02120,-0.000174,24.017696,-0.0078,1.383
5952.00,7.788905,25.02207,-0.000173,24.017678,-0.0078,1.383
5954.00,7.788666,25.02157,-0.000174,24.017859,-0.0078,1.383
5956.00,7.789055,25.02142,-0.000174,24.016998,-0.0078,1.382
5958.00,7.788549,25.02113,-0.000174,24.016895,-0.0078,1.382
5960.00,7.788053,25.02127,-0.000173,24.017259,-0.0077,1.382
5962.00,7.787190,25.02110,-0.000173,24.017395,-0.0077,1.383
5964.00,7.787014,25.02140,-0.000174,24.017235,-0.0078,1.383
5966.00,7.786675,25.02160,-0.000174,24.017582,-0.0077,1.383
5968.00,7.785338,25.02137,-0.000173,24.016971,-0.0077,1.383
5970.00,7.784737,25.02116,-0.000174,24.016976,-0.0078,1.382
5972.00,7.784118,25.02121,-0.000174,24.017119,-0.0078,1.382
5974.00,7.784366,25.02119,-0.000172,24.017665,-0.0078,1.382
5976.00,7.783968,25.02146,-0.000172,24.017476,-0.0077,1.382
5978.00,7.783317,25.02188,-0.000173,24.017152,-0.0078,1.383
5980.00,7.783583,25.02129,-0.000174,24.017592,-0.0077,1.382
5982.00,7.784534,25.02094,-0.000173,24.017676,-0.0077,1.382
5984.00,7.786595,25.02209,-0.000173,24.017324,-0.0078,1.382
5986.00,7.788055,25.02220,-0.000174,24.016971,-0.0078,1.382
5988.00,7.788270,25.02219,-0.000174,24.017516,-0.0078,1.383
5990.00,7.788845,25.02149,-0.000174,24.017690,-0.0078,1.383
5992.00,7.789552,25.02106,-0.000174,24.017812,-0.0078,1.382
5994.00,7.790403,25.02095,-0.000173,24.017897,-0.0077,1.382
5996.00,7.790082,25.02127,-0.000173,24.017941,-0.0077,1.382
5998.00,7.789224,25.02166,-0.000173,24.017163,-0.0077,1.383
6000.00,7.788707,25.02137,-0.000173,24.017399,-0.0078,1.382
6002.00,7.787267,25.02049,-0.000173,24.017881,-0.0078,1.383
@10,12.0000,24.0
6004.00,7.785049,25.02038,-0.000173,24.017261,-0.0077,1.382
6006.00,7.778655,25.02056,-0.000173,24.017350,-0.0078,1.382
6008.00,7.769225,25.02117,-0.000173,24.017819,-0.0078,1.381
6010.00,7.754656,25.02152,-0.000173,24.017321,-0.0077,1.380
6012.00,7.738230,25.02130,-0.000171,24.017823,-0.0078,1.382
6014.00,7.726572,25.02064,-0.000172,24.018118,-0.0077,1.382
6016.00,7.719059,25.02134,-0.000173,24.017578,-0.0077,1.383
6018.00,7.714120,25.02144,-0.000174,24.017895,-0.0077,1.383
6020.00,7.709717,25.02272,-0.000174,24.017656,-0.0077,1.384
6022.00,7.705269,25.02202,-0.000174,24.017571,-0.0077,1.384
6024.00,7.700501,25.02179,-0.000174,24.017003,-0.0078,1.384
6026.00,7.695604,25.02197,-0.000173,24.016547,-0.0077,1.384
6028.00,7.691972,25.02264,-0.000173,24.017701,-0.0077,1.383
6030.00,7.695436,25.02261,-0.000173,24.016987,-0.0077,1.384
6032.00,7.705010,25.02329,-0.000175,24.016692,-0.0077,1.384
6034.00,7.719892,25.02335,-0.000175,24.017232,-0.0077,1.384
6036.00,7.735379,25.02385,-0.000175,24.017591,-0.0077,1.384
6038.00,7.745141,25.02396,-0.000173,24.017585,-0.0077,1.385
6040.00,7.749720,25.02279,-0.000174,24.017357,-0.0077,1.383
6042.00,7.752602,25.02234,-0.000173,24.017147,-0.0077,1.383
6044.00,7.755239,25.02262,-0.000173,24.017250,-0.0077,1.383
6046.00,7.759036,25.02245,-0.000173,24.017221,-0.0078,1.382
6048.00,7.762988,25.02284,-0.000174,24.016878,-0.0078,1.382
6050.00,7.766151,25.02259,-0.000172,24.017830,-0.0078,1.382
6052.00,7.768036,25.02294,-0.000173,24.017583,-0.0077,1.383
6054.00,7.768739,25.02293,-0.000173,24.018135,-0.0077,1.383
6056.00,7.769684,25.02287,-0.000174,24.017346,-0.0078,1.382
6058.00,7.770217,25.02280,-0.000173,24.017500,-0.0077,1.382
6060.00,7.769064,25.02202,-0.000172,24.017620,-0.0077,1.382
6062.00,7.769099,25.02209,-0.000173,24.017375,-0.0077,1.382
6064.00,7.769989,25.02238,-0.000173,24.017529,-0.0078,1.382
6066.00,7.770251,25.02244,-0.000173,24.017777,-0.0078,1.382
6068.00,7.771354,25.02282,-0.000173,24.017409,-0.0078,1.383
6070.00,7.771538,25.02272,-0.000172,24.016949,-0.0077,1.383
6072.00,7.771496,25.02194,-0.000172,24.017805,-0.0077,1.383
6074.00,7.771773,25.02173,-0.000173,24.017226,-0.0077,1.382
6076.00,7.772379,25.02163,-0.000172,24.016989,-0.0077,1.383
6078.00,7.772685,25.02119,-0.000174,24.017263,-0.0077,1.383
6080.00,7.773029,25.02107,-0.000173,24.017317,-0.0078,1.382
6082.00,7.772823,25.02153,-0.000172,24.017429,-0.0077,1.382
6084.00,7.773418,25.02297,-0.000173,24.017649,-0.0078,1.382
6086.00,7.774919,25.02271,-0.000173,24.017634,-0.0077,1.382
6088.00,7.775400,25.02193,-0.000173,24.018111,-0.0077,1.382
6090.00,7.776105,25.02249,-0.000173,24.017718,-0.0077,1.382
6092.00,7.778232,25.02207,-0.000173,24.017594,-0.0077,1.381
6094.00,7.779614,25.02152,-0.000173,24.017525,-0.0078,1.382
6096.00,7.780477,25.02193,-0.000172,24.018078,-0.0077,1.382
6098.00,7.781277,25.02166,-0.000172,24.017241,-0.0078,1.382
6100.00,7.782628,25.02153,-0.000173,24.017402,-0.0078,1.382
6102.00,7.783310,25.02189,-0.000174,24.017580,-0.0078,1.381
6104.00,7.783752,25.02287,-0.000173,24.017681,-0.0077,1.382
6106.00,7.784116,25.02189,-0.000173,24.017767,-0.0077,1.383
6108.00,7.784244,25.02187,-0.000174,24.017408,-0.0078,1.382
6110.00,7.785613,25.02249,-0.000174,24.017047,-0.0078,1.382
6112.00,7.786871,25.02226,-0.000175,24.017101,-0.0078,1.382
6114.00,7.787000,25.02245,-0.000175,24.017730,-0.0077,1.383
6116.00,7.788173,25.02273,-0.000174,24.017879,-0.0077,1.382
6118.00,7.788403,25.02293,-0.000173,24.017453,-0.0078,1.382
6120.00,7.789024,25.02346,-0.000173,24.017515,-0.0077,1.382
6122.00,7.789559,25.02391,-0.000174,24.017511,-0.0077,1.382
6124.00,7.789047,25.02311,-0.000174,24.016967,-0.0077,1.382
6126.00,7.790187,25.02299,-0.000173,24.016851,-0.0078,1.382
6128.00,7.790442,25.02290,-0.000174,24.017232,-0.0077,1.382
6130.00,7.790350,25.02296,-0.000174,24.017070,-0.0077,1.382
6132.00,7.790433,25.02305,-0.000174,24.016929,-0.0077,1.382
6134.00,7.790587,25.02216,-0.000174,24.017484,-0.0077,1.381
6136.00,7.791125,25.02195,-0.000174,24.017524,-0.0078,1.381
6138.00,7.791840,25.02237,-0.000173,24.017534,-0.0078,1.382
6140.00,7.792717,25.02293,-0.000173,24.017424,-0.0078,1.381
6142.00,7.793304,25.02308,-0.000174,24.017199,-0.0078,1.382
6144.00,7.793479,25.02325,-0.000173,24.016507,-0.0078,1.382
6146.00,7.793131,25.02302,-0.000173,24.017292,-0.0078,1.382
6148.00,7.792940,25.02212,-0.000174,24.016954,-0.0077,1.382
6150.00,7.792049,25.02254,-0.000174,24.017692,-0.0077,1.382
6152.00,7.791716,25.02361,-0.000173,24.017665,-0.0077,1.382
6154.00,7.792036,25.02354,-0.000173,24.017094,-0.0078,1.382
6156.00,7.792907,25.02362,-0.000174,24.016880,-0.0077,1.383
6158.00,7.792479,25.02386,-0.000174,24.017418,-0.0077,1.382
6160.00,7.791845,25.02403,-0.000173,24.017368,-0.0077,1.382
6162.00,7.791914,25.02378,-0.000173,24.017721,-0.0077,1.382
6164.00,7.791297,25.02381,-0.000173,24.017388,-0.0078,1.383
6166.00,7.790778,25.02429,-0.000174,24.017743,-0.0078,1.382
6168.00,7.791034,25.02352,-0.000173,24.017337,-0.0078,1.382
6170.00,7.791053,25.02301,-0.000173,24.017544,-0.0078,1.382
6172.00,7.789931,25.02280,-0.000173,24.016514,-0.0077,1.382
6174.00,7.788698,25.02302,-0.000172,24.017408,-0.0078,1.381
6176.00,7.789254,25.02307,-0.000173,24.017040,-0.0078,1.382
6178.00,7.789620,25.02270,-0.000174,24.016924,-0.0078,1.383
6180.00,7.789737,25.02285,-0.000174,24.017386,-0.0077,1.383
6182.00,7.788891,25.02310,-0.000174,24.017366,-0.0078,1.382
6184.00,7.789418,25.02225,-0.000173,24.017469,-0.0077,1.381
6186.00,7.789525,25.02255,-0.000173,24.017669,-0.0077,1.381
6188.00,7.788333,25.02316,-0.000173,24.017404,-0.0078,1.382
6190.00,7.787827,25.02226,-0.000175,24.016846,-0.0078,1.383
6192.00,7.788636,25.02232,-0.000175,24.017834,-0.0077,1.382
6194.00,7.788140,25.02269,-0.000174,24.017224,-0.0077,1.382
6196.00,7.787167,25.02229,-0.000173,24.016907,-0.0078,1.382
6198.00,7.786778,25.02257,-0.000174,24.017643,-0.0077,1.382
6200.00,7.788154,25.02247,-0.000173,24.017741,-0.0077,1.382
6202.00,7.788174,25.02260,-0.000174,24.017757,-0.0077,1.382
6204.00,7.788675,25.02281,-0.000174,24.017127,-0.0078,1.382
6206.00,7.787761,25.02323,-0.000173,24.017324,-0.0077,1.382
6208.00,7.786881,25.02379,-0.000173,24.017389,-0.0077,1.382
6210.00,7.787117,25.02339,-0.000173,24.017317,-0.0077,1.382
6212.00,7.787125,25.02269,-0.000175,24.016882,-0.0077,1.381
6214.00,7.787442,25.02329,-0.000173,24.017536,-0.0077,1.382
6216.00,7.786732,25.02354,-0.000174,24.017703,-0.0077,1.382
6218.00,7.785905,25.02303,-0.000175,24.017522,-0.0078,1.382
6220.00,7.786128,25.02323,-0.000175,24.017404,-0.0077,1.382
6222.00,7.786769,25.02316,-0.000173,24.017447,-0.0078,1.382
6224.00,7.787050,25.02312,-0.000173,24.017148,-0.0078,1.382
6226.00,7.787151,25.02352,-0.000173,24.016973,-0.0078,1.382
6228.00,7.786662,25.02338,-0.000173,24.017466,-0.0077,1.382
6230.00,7.787571,25.02303,-0.000173,24.017101,-0.0078,1.382
6232.00,7.787895,25.02292,-0.000173,24.017475,-0.0077,1.382
6234.00,7.787678,25.02348,-0.000174,24.017408,-0.0077,1.382
6236.00,7.786851,25.02303,-0.000173,24.017344,-0.0077,1.383
6238.00,7.786918,25.02258,-0.000174,24.017569,-0.0078,1.383
6240.00,7.787729,25.02254,-0.000175,24.017065,-0.0078,1.382
6242.00,7.787585,25.02274,-0.000175,24.017852,-0.0078,1.382
6244.00,7.787686,25.02230,-0.000173,24.016766,-0.0078,1.382
6246.00,7.786436,25.02281,-0.000173,24.016944,-0.0078,1.382
6248.00,7.785637,25.02285,-0.000174,24.018136,-0.0078,1.382
6250.00,7.785074,25.02296,-0.000174,24.017455,-0.0078,1.382
6252.00,7.785354,25.02312,-0.000173,24.017228,-0.0078,1.383
6254.00,7.786348,25.02312,-0.000172,24.017389,-0.0078,1.383
6256.00,7.786160,25.02275,-0.000173,24.016733,-0.0078,1.381
6258.00,7.786486,25.02280,-0.000174,24.016875,-0.0078,1.382
6260.00,7.785631,25.02368,-0.000174,24.016871,-0.0078,1.382
6262.00,7.785859,25.02371,-0.000174,24.017330,-0.0078,1.382
6264.00,7.786145,25.02384,-0.000173,24.017244,-0.0078,1.383
6266.00,7.785668,25.02446,-0.000175,24.017065,-0.0078,1.382
6268.00,7.785756,25.02463,-0.000175,24.017176,-0.0078,1.381
6270.00,7.784684,25.02503,-0.000174,24.017739,-0.0077,1.382
6272.00,7.783942,25.02497,-0.000173,24.016561,-0.0077,1.382
6274.00,7.783922,25.02368,-0.000175,24.017612,-0.0077,1.382
6276.00,7.784245,25.02385,-0.000174,24.017141,-0.0077,1.382
6278.00,7.784761,25.02385,-0.000174,24.016762,-0.0078,1.383
6280.00,7.785121,25.02389,-0.000174,24.017226,-0.0078,1.382
6282.00,7.785145,25.02360,-0.000174,24.017634,-0.0078,1.382
6284.00,7.784587,25.02399,-0.000174,24.017089,-0.0078,1.382
6286.00,7.784711,25.02366,-0.000173,24.017081,-0.0078,1.382
6288.00,7.784568,25.02374,-0.000174,24.017357,-0.0077,1.382
6290.00,7.783903,25.02392,-0.000174,24.016675,-0.0078,1.382
6292.00,7.783692,25.02399,-0.000174,24.017152,-0.0077,1.382
6294.00,7.783663,25.02414,-0.000173,24.017099,-0.0078,1.382
6296.00,7.783909,25.02353,-0.000174,24.016806,-0.0078,1.382
6298.00,7.783702,25.02396,-0.000173,24.016755,-0.0078,1.382
6300.00,7.784132,25.02403,-0.000173,24.016766,-0.0077,1.382
6302.00,7.783631,25.02454,-0.000174,24.017065,-0.0077,1.383
6304.00,7.783167,25.02395,-0.000173,24.017031,-0.0078,1.383
6306.00,7.782805,25.02384,-0.000173,24.017239,-0.0078,1.382
6308.00,7.783441,25.02396,-0.000173,24.017025,-0.0077,1.382
6310.00,7.784664,25.02340,-0.000173,24.016907,-0.0077,1.382
6312.00,7.784458,25.02444,-0.000174,24.017176,-0.0077,1.382
6314.00,7.784984,25.02472,-0.000173,24.016860,-0.0077,1.382
6316.00,7.784790,25.02473,-0.000173,24.017366,-0.0077,1.382
6318.00,7.784163,25.02417,-0.000174,24.017397,-0.0078,1.382
6320.00,7.782778,25.02439,-0.000173,24.016949,-0.0078,1.382
6322.00,7.782355,25.02473,-0.000174,24.016891,-0.0078,1.382
6324.00,7.782617,25.02452,-0.000174,24.016577,-0.0077,1.382
6326.00,7.783478,25.02463,-0.000174,24.017281,-0.0078,1.382
6328.00,7.783418,25.02388,-0.000174,24.017128,-0.0077,1.382
6330.00,7.783711,25.02335,-0.000173,24.017083,-0.0078,1.382
6332.00,7.782534,25.02352,-0.000173,24.017466,-0.0078,1.382
6334.00,7.781940,25.02436,-0.000173,24.016889,-0.0077,1.382
6336.00,7.781244,25.02430,-0.000173,24.017634,-0.0078,1.382
6338.00,7.780979,25.02403,-0.000174,24.017032,-0.0078,1.382
6340.00,7.781569,25.02358,-0.000174,24.016469,-0.0077,1.382
6342.00,7.781574,25.02429,-0.000174,24.016904,-0.0077,1.381
6344.00,7.781361,25.02337,-0.000173,24.017154,-0.0078,1.382
6346.00,7.782359,25.02377,-0.000173,24.017571,-0.0078,1.382
6348.00,7.783736,25.02374,-0.000173,24.016851,-0.0078,1.382
6350.00,7.783552,25.02377,-0.000173,24.016998,-0.0077,1.382
6352.00,7.782793,25.02298,-0.000174,24.016568,-0.0078,1.382
6354.00,7.781919,25.02264,-0.000173,24.016661,-0.0078,1.382
6356.00,7.782530,25.02348,-0.000173,24.017290,-0.0078,1.381
6358.00,7.782743,25.02324,-0.000174,24.017043,-0.0078,1.382
6360.00,7.782494,25.02315,-0.000174,24.016394,-0.0078,1.382
6362.00,7.782717,25.02275,-0.000174,24.017119,-0.0078,1.382
6364.00,7.781715,25.02318,-0.000174,24.017295,-0.0078,1.382
6366.00,7.781796,25.02295,-0.000174,24.017772,-0.0078,1.382
6368.00,7.782079,25.02247,-0.000173,24.017049,-0.0078,1.382
6370.00,7.781922,25.02273,-0.000174,24.017020,-0.0078,1.382
6372.00,7.782188,25.02237,-0.000173,24.017641,-0.0077,1.382
6374.00,7.782020,25.02281,-0.000173,24.017000,-0.0078,1.381
6376.00,7.782779,25.02265,-0.000174,24.017625,-0.0077,1.382
6378.00,7.782943,25.02305,-0.000174,24.017230,-0.0078,1.382
6380.00,7.782676,25.02272,-0.000174,24.017473,-0.0078,1.382
6382.00,7.782701,25.02320,-0.000174,24.017540,-0.0077,1.382
6384.00,7.782378,25.02300,-0.000173,24.017185,-0.0078,1.382
6386.00,7.781945,25.02300,-0.000173,24.017373,-0.0078,1.382
6388.00,7.782578,25.02326,-0.000173,24.017460,-0.0077,1.382
6390.00,7.782978,25.02254,-0.000174,24.017438,-0.0077,1.382
6392.00,7.783657,25.02245,-0.000174,24.017462,-0.0078,1.382
6394.00,7.783820,25.02279,-0.000173,24.017621,-0.0078,1.382
6396.00,7.782643,25.02313,-0.000173,24.017121,-0.0077,1.382
6398.00,7.782375,25.02271,-0.000173,24.017188,-0.0078,1.381
6400.00,7.781931,25.02302,-0.000174,24.016996,-0.0078,1.382
6402.00,7.780514,25.02301,-0.000174,24.017364,-0.0077,1.383
6404.00,7.779231,25.02212,-0.000174,24.017808,-0.0077,1.383
6406.00,7.777356,25.02325,-0.000174,24.017676,-0.0077,1.383
6408.00,7.777711,25.02375,-0.000174,24.017598,-0.0077,1.383
6410.00,7.777652,25.02319,-0.000174,24.017031,-0.0078,1.382
6412.00,7.778159,25.02261,-0.000173,24.016976,-0.0078,1.382
6414.00,7.779467,25.02289,-0.000173,24.017043,-0.0077,1.382
6416.00,7.781347,25.02314,-0.000175,24.017491,-0.0078,1.382
6418.00,7.782204,25.02261,-0.000174,24.017727,-0.0077,1.383
6420.00,7.782701,25.02282,-0.000173,24.017308,-0.0077,1.383
6422.00,7.781649,25.02285,-0.000174,24.016826,-0.0077,1.383
6424.00,7.781519,25.02326,-0.000174,24.017406,-0.0077,1.382
6426.00,7.781994,25.02348,-0.000173,24.017509,-0.0077,1.382
6428.00,7.781802,25.02375,-0.000174,24.017391,-0.0077,1.382
6430.00,7.780777,25.02325,-0.000172,24.017302,-0.0077,1.383
6432.00,7.781007,25.02319,-0.000172,24.017205,-0.0077,1.383
6434.00,7.780689,25.02282,-0.000174,24.016929,-0.0077,1.383
6436.00,7.779914,25.02270,-0.000173,24.017177,-0.0077,1.383
6438.00,7.779206,25.02311,-0.000174,24.016655,-0.0077,1.383
6440.00,7.778978,25.02277,-0.000173,24.017502,-0.0077,1.383
6442.00,7.779113,25.02395,-0.000173,24.016750,-0.0078,1.382
6444.00,7.778962,25.02339,-0.000174,24.017277,-0.0078,1.383
6446.00,7.779566,25.02364,-0.000175,24.016962,-0.0078,1.383
6448.00,7.779476,25.02353,-0.000173,24.016860,-0.0078,1.382
6450.00,7.779702,25.02338,-0.000173,24.017110,-0.0078,1.382
6452.00,7.780283,25.02315,-0.000173,24.017237,-0.0077,1.382
6454.00,7.780279,25.02399,-0.000174,24.016967,-0.0077,1.383
6456.00,7.779849,25.02384,-0.000174,24.017377,-0.0077,1.383
6458.00,7.779387,25.02379,-0.000174,24.017186,-0.0078,1.383
6460.00,7.780458,25.02414,-0.000174,24.016985,-0.0078,1.383
6462.00,7.780139,25.02311,-0.000174,24.017723,-0.0078,1.382
6464.00,7.779513,25.02255,-0.000174,24.016681,-0.0077,1.382
6466.00,7.780054,25.02272,-0.000175,24.016920,-0.0077,1.382
6468.00,7.780479,25.02283,-0.000174,24.017021,-0.0077,1.383
6470.00,7.780295,25.02307,-0.000174,24.017699,-0.0077,1.382
6472.00,7.781584,25.02366,-0.000173,24.017375,-0.0077,1.382
6474.00,7.782391,25.02335,-0.000174,24.017226,-0.0078,1.382
6476.00,7.781809,25.02379,-0.000174,24.016768,-0.0078,1.383
6478.00,7.780892,25.02342,-0.000174,24.017304,-0.0077,1.383
6480.00,7.779072,25.02379,-0.000175,24.017090,-0.0078,1.382
6482.00,7.778912,25.02402,-0.000175,24.016876,-0.0077,1.382
6484.00,7.780124,25.02340,-0.000173,24.016978,-0.0077,1.382
6486.00,7.780772,25.02361,-0.000173,24.016682,-0.0078,1.382
6488.00,7.780789,25.02393,-0.000172,24.017589,-0.0078,1.383
6490.00,7.780737,25.02438,-0.000174,24.017495,-0.0078,1.383
6492.00,7.780176,25.02344,-0.000174,24.017366,-0.0078,1.383
6494.00,7.779792,25.02278,-0.000175,24.017576,-0.0078,1.383
6496.00,7.780167,25.02246,-0.000174,24.016418,-0.0078,1.382
6498.00,7.780473,25.02321,-0.000174,24.016661,-0.0078,1.383
6500.00,7.780155,25.02301,-0.000173,24.016077,-0.0078,1.382
6502.00,7.779750,25.02210,-0.000174,24.016838,-0.0078,1.382
6504.00,7.779797,25.02105,-0.000174,24.016713,-0.0078,1.383
6506.00,7.780372,25.02230,-0.000174,24.016931,-0.0078,1.382
6508.00,7.780439,25.02284,-0.000173,24.017413,-0.0078,1.382
6510.00,7.779560,25.02333,-0.000174,24.016824,-0.0078,1.383
6512.00,7.779862,25.02300,-0.000174,24.016866,-0.0078,1.383
6514.00,7.780150,25.02182,-0.000173,24.016866,-0.0078,1.383
6516.00,7.780919,25.02228,-0.000174,24.017522,-0.0078,1.382
6518.00,7.780859,25.02291,-0.000173,24.017953,-0.0077,1.382
6520.00,7.780476,25.02275,-0.000173,24.017413,-0.0078,1.382
6522.00,7.781567,25.02260,-0.000173,24.017061,-0.0078,1.383
6524.00,7.781244,25.02226,-0.000173,24.017195,-0.0078,1.382
6526.00,7.780553,25.02175,-0.000174,24.017596,-0.0078,1.382
6528.00,7.779672,25.02250,-0.000175,24.017478,-0.0078,1.382
6530.00,7.779280,25.02237,-0.000175,24.016891,-0.0078,1.382
6532.00,7.779252,25.02236,-0.000175,24.017076,-0.0078,1.382
6534.00,7.779205,25.02170,-0.000175,24.017081,-0.0077,1.382
6536.00,7.779254,25.02097,-0.000176,24.017542,-0.0078,1.383
6538.00,7.779499,25.02197,-0.000173,24.016655,-0.0078,1.383
6540.00,7.779466,25.02254,-0.000173,24.017457,-0.0077,1.382
6542.00,7.779160,25.02141,-0.000176,24.017050,-0.0078,1.383
6544.00,7.778770,25.02114,-0.000176,24.016523,-0.0078,1.383
6546.00,7.778908,25.02184,-0.000173,24.016465,-0.0078,1.382
6548.00,7.778992,25.02202,-0.000175,24.016641,-0.0078,1.383
6550.00,7.778616,25.02203,-0.000176,24.017243,-0.0078,1.383
6552.00,7.778658,25.02266,-0.000176,24.017045,-0.0078,1.383
6554.00,7.778998,25.02193,-0.000175,24.017243,-0.0078,1.382
6556.00,7.779332,25.02196,-0.000174,24.016953,-0.0077,1.383
6558.00,7.778643,25.02187,-0.000175,24.016940,-0.0077,1.383
6560.00,7.778914,25.02131,-0.000174,24.017170,-0.0078,1.383
6562.00,7.778604,25.02214,-0.000174,24.017569,-0.0078,1.382
6564.00,7.778204,25.02234,-0.000174,24.016847,-0.0078,1.382
6566.00,7.778242,25.02225,-0.000174,24.017312,-0.0078,1.382
6568.00,7.779013,25.02196,-0.000174,24.017351,-0.0078,1.382
6570.00,7.779231,25.02080,-0.000174,24.017110,-0.0078,1.383
6572.00,7.778574,25.02118,-0.000174,24.017239,-0.0078,1.382
6574.00,7.777466,25.02226,-0.000173,24.017353,-0.0078,1.383
6576.00,7.778337,25.02219,-0.000175,24.017237,-0.0078,1.382
6578.00,7.778776,25.02304,-0.000174,24.017440,-0.0078,1.383
6580.00,7.778217,25.02312,-0.000175,24.017123,-0.0078,1.383
6582.00,7.779134,25.02293,-0.000174,24.016670,-0.0078,1.382
6584.00,7.778972,25.02266,-0.000173,24.016222,-0.0078,1.382
6586.00,7.778815,25.02196,-0.000173,24.016731,-0.0078,1.382
6588.00,7.778894,25.02246,-0.000173,24.016643,-0.0078,1.383
6590.00,7.779524,25.02318,-0.000175,24.017058,-0.0078,1.383
6592.00,7.779307,25.02327,-0.000175,24.016795,-0.0078,1.383
6594.00,7.777722,25.02323,-0.000174,24.016661,-0.0078,1.382
6596.00,7.777543,25.02253,-0.000174,24.017460,-0.0078,1.382
6598.00,7.778442,25.02178,-0.000174,24.016588,-0.0078,1.381
6600.00,7.778409,25.02233,-0.000174,24.016724,-0.0078,1.381
6602.00,7.778205,25.02273,-0.000173,24.016898,-0.0078,1.382
@11,12.0000,24.0
6604.00,7.777835,25.02383,-0.000174,24.016590,-0.0078,1.382
6606.00,7.772800,25.02315,-0.000174,24.017380,-0.0078,1.382
6608.00,7.764000,25.02275,-0.000173,24.016721,-0.0078,1.381
6610.00,7.750354,25.02234,-0.000172,24.016945,-0.0078,1.381
6612.00,7.733998,25.02238,-0.000172,24.016670,-0.0077,1.381
6614.00,7.721284,25.02213,-0.000174,24.016528,-0.0077,1.382
6616.00,7.715077,25.02272,-0.000174,24.017259,-0.0078,1.383
6618.00,7.710334,25.02246,-0.000175,24.016746,-0.0078,1.383
6620.00,7.705049,25.02255,-0.000175,24.016547,-0.0078,1.383
6622.00,7.699621,25.02193,-0.000174,24.016469,-0.0078,1.383
6624.00,7.694456,25.02257,-0.000173,24.017041,-0.0077,1.383
6626.00,7.690296,25.02173,-0.000173,24.018011,-0.0077,1.383
6628.00,7.687508,25.02183,-0.000174,24.016721,-0.0077,1.383
6630.00,7.689306,25.02259,-0.000174,24.016989,-0.0077,1.383
6632.00,7.698139,25.02215,-0.000175,24.017781,-0.0078,1.384
6634.00,7.712814,25.02273,-0.000176,24.017897,-0.0078,1.384
6636.00,7.727267,25.02256,-0.000175,24.016978,-0.0078,1.384
6638.00,7.737063,25.02269,-0.000175,24.016971,-0.0078,1.383
6640.00,7.742219,25.02239,-0.000174,24.016724,-0.0078,1.382
6642.00,7.745086,25.02294,-0.000174,24.016668,-0.0078,1.382
6644.00,7.748465,25.02343,-0.000174,24.017083,-0.0078,1.383
6646.00,7.752665,25.02361,-0.000173,24.017480,-0.0078,1.383
6648.00,7.755736,25.02320,-0.000173,24.016967,-0.0078,1.382
6650.00,7.758857,25.02227,-0.000173,24.016771,-0.0078,1.382
6652.00,7.761335,25.02279,-0.000173,24.016387,-0.0078,1.382
6654.00,7.762442,25.02270,-0.000173,24.017105,-0.0078,1.382
6656.00,7.763513,25.02299,-0.000173,24.017333,-0.0078,1.382
6658.00,7.764545,25.02306,-0.000174,24.016784,-0.0078,1.382
6660.00,7.764664,25.02298,-0.000174,24.016976,-0.0078,1.382
6662.00,7.765436,25.02289,-0.000173,24.017089,-0.0078,1.382
6664.00,7.765663,25.02222,-0.000173,24.017357,-0.0078,1.381
6666.00,7.764859,25.02351,-0.000173,24.017621,-0.0078,1.382
6668.00,7.764957,25.02374,-0.000174,24.017174,-0.0078,1.382
6670.00,7.765289,25.02409,-0.000174,24.017023,-0.0078,1.382
6672.00,7.765745,25.02411,-0.000174,24.016454,-0.0078,1.382
6674.00,7.765646,25.02354,-0.000174,24.016851,-0.0078,1.382
6676.00,7.765390,25.02353,-0.000173,24.016677,-0.0078,1.382
6678.00,7.765983,25.02346,-0.000173,24.016954,-0.0078,1.382
6680.00,7.765547,25.02385,-0.000173,24.016371,-0.0077,1.382
6682.00,7.766455,25.02346,-0.000174,24.017487,-0.0078,1.382
6684.00,7.767128,25.02315,-0.000173,24.016561,-0.0078,1.382
6686.00,7.766727,25.02366,-0.000174,24.016927,-0.0078,1.382
6688.00,7.766581,25.02361,-0.000175,24.017418,-0.0078,1.381
6690.00,7.767537,25.02317,-0.000174,24.017176,-0.0077,1.382
6692.00,7.768433,25.02267,-0.000173,24.017038,-0.0077,1.381
6694.00,7.768211,25.02277,-0.000174,24.016994,-0.0078,1.382
6696.00,7.769283,25.02337,-0.000174,24.017087,-0.0078,1.382
6698.00,7.771172,25.02294,-0.000174,24.017176,-0.0078,1.382
6700.00,7.772800,25.02339,-0.000172,24.017373,-0.0078,1.382
6702.00,7.773551,25.02315,-0.000173,24.017942,-0.0078,1.382
6704.00,7.773479,25.02344,-0.000173,24.017545,-0.0078,1.382
6706.00,7.774771,25.02405,-0.000174,24.017629,-0.0078,1.382
6708.00,7.776026,25.02339,-0.000173,24.017475,-0.0078,1.381
6710.00,7.776504,25.02290,-0.000173,24.017620,-0.0078,1.381
6712.00,7.777221,25.02253,-0.000174,24.017571,-0.0078,1.382
6714.00,7.777844,25.02342,-0.000175,24.017152,-0.0077,1.381
6716.00,7.778550,25.02355,-0.000173,24.017313,-0.0078,1.382
6718.00,7.779297,25.02308,-0.000174,24.016713,-0.0078,1.382
6720.00,7.779617,25.02261,-0.000175,24.016788,-0.0078,1.382
6722.00,7.780063,25.02212,-0.000174,24.017061,-0.0078,1.382
6724.00,7.781405,25.02284,-0.000175,24.016661,-0.0077,1.382
6726.00,7.781491,25.02257,-0.000174,24.016905,-0.0077,1.381
6728.00,7.781168,25.02204,-0.000174,24.017953,-0.0078,1.382
6730.00,7.781583,25.02260,-0.000174,24.016470,-0.0078,1.382
6732.00,7.781020,25.02305,-0.000174,24.016927,-0.0078,1.382
6734.00,7.781031,25.02229,-0.000174,24.017322,-0.0078,1.382
6736.00,7.782060,25.02254,-0.000174,24.017255,-0.0078,1.381
6738.00,7.781869,25.02235,-0.000173,24.016949,-0.0078,1.381
6740.00,7.782755,25.02234,-0.000175,24.017161,-0.0078,1.382
6742.00,7.783218,25.02246,-0.000174,24.017101,-0.0078,1.382
6744.00,7.783507,25.02233,-0.000174,24.016945,-0.0078,1.380
6746.00,7.783897,25.02251,-0.000173,24.017400,-0.0078,1.381
6748.00,7.783935,25.02188,-0.000174,24.016737,-0.0078,1.382
6750.00,7.783641,25.02184,-0.000174,24.017199,-0.0078,1.381
6752.00,7.784022,25.02223,-0.000174,24.017234,-0.0078,1.382
6754.00,7.783713,25.02284,-0.000173,24.016675,-0.0078,1.381
6756.00,7.782267,25.02286,-0.000173,24.017263,-0.0078,1.382
6758.00,7.781269,25.02320,-0.000173,24.017141,-0.0078,1.381
6760.00,7.781115,25.02256,-0.000173,24.017210,-0.0078,1.381
6762.00,7.780649,25.02204,-0.000174,24.016818,-0.0078,1.381
6764.00,7.781260,25.02199,-0.000174,24.016780,-0.0078,1.382
6766.00,7.781121,25.02170,-0.000174,24.017134,-0.0078,1.381
6768.00,7.780612,25.02176,-0.000174,24.016815,-0.0078,1.381
6770.00,7.781096,25.02219,-0.000173,24.016900,-0.0078,1.381
6772.00,7.780899,25.02269,-0.000172,24.016527,-0.0078,1.381
6774.00,7.781046,25.02300,-0.000173,24.016978,-0.0078,1.382
6776.00,7.780790,25.02270,-0.000174,24.017313,-0.0078,1.382
6778.00,7.781347,25.02218,-0.000175,24.016844,-0.0078,1.382
6780.00,7.781346,25.02253,-0.000175,24.016953,-0.0078,1.382
6782.00,7.781001,25.02250,-0.000175,24.017321,-0.0078,1.381
6784.00,7.781078,25.02254,-0.000174,24.016699,-0.0078,1.381
6786.00,7.781761,25.02272,-0.000174,24.017152,-0.0078,1.381
6788.00,7.781798,25.02262,-0.000174,24.016508,-0.0078,1.381
6790.00,7.781102,25.02299,-0.000174,24.016358,-0.0078,1.382
6792.00,7.780026,25.02241,-0.000174,24.016563,-0.0078,1.382
6794.00,7.779808,25.02265,-0.000175,24.017513,-0.0078,1.381
6796.00,7.780063,25.02267,-0.000174,24.016798,-0.0078,1.381
6798.00,7.779639,25.02198,-0.000174,24.016568,-0.0078,1.382
6800.00,7.779213,25.02271,-0.000175,24.017079,-0.0078,1.383
6802.00,7.778433,25.02309,-0.000176,24.016396,-0.0077,1.382
6804.00,7.778322,25.02310,-0.000175,24.016603,-0.0077,1.382
6806.00,7.778607,25.02334,-0.000175,24.016476,-0.0078,1.381
6808.00,7.778542,25.02309,-0.000174,24.017011,-0.0078,1.381
6810.00,7.778709,25.02239,-0.000174,24.016804,-0.0078,1.382
6812.00,7.778001,25.02239,-0.000174,24.016634,-0.0078,1.381
6814.00,7.776830,25.02233,-0.000175,24.016800,-0.0078,1.381
6816.00,7.776586,25.02215,-0.000174,24.016684,-0.0078,1.381
6818.00,7.776806,25.02271,-0.000173,24.016737,-0.0078,1.381
6820.00,7.777242,25.02283,-0.000175,24.017317,-0.0078,1.381
6822.00,7.776655,25.02264,-0.000175,24.016996,-0.0078,1.382
6824.00,7.777269,25.02321,-0.000174,24.016922,-0.0078,1.382
6826.00,7.777341,25.02437,-0.000175,24.017493,-0.0078,1.382
6828.00,7.776622,25.02374,-0.000175,24.017052,-0.0077,1.382
6830.00,7.776497,25.02251,-0.000175,24.017112,-0.0078,1.381
6832.00,7.776472,25.02245,-0.000174,24.016773,-0.0078,1.382
6834.00,7.776726,25.02213,-0.000174,24.016849,-0.0078,1.381
6836.00,7.776611,25.02219,-0.000174,24.016372,-0.0078,1.381
6838.00,7.776619,25.02274,-0.000174,24.016528,-0.0078,1.381
6840.00,7.777066,25.02197,-0.000174,24.017063,-0.0078,1.382
6842.00,7.777176,25.02276,-0.000176,24.016436,-0.0078,1.382
6844.00,7.776745,25.02252,-0.000176,24.016782,-0.0078,1.382
6846.00,7.776147,25.02237,-0.000175,24.016275,-0.0078,1.381
6848.00,7.776697,25.02297,-0.000175,24.016688,-0.0078,1.382
6850.00,7.777062,25.02312,-0.000175,24.016632,-0.0077,1.381
6852.00,7.776853,25.02306,-0.000174,24.016688,-0.0078,1.381
6854.00,7.777839,25.02308,-0.000175,24.017165,-0.0078,1.381
6856.00,7.777891,25.02245,-0.000174,24.016717,-0.0078,1.381
6858.00,7.777005,25.02301,-0.000175,24.017386,-0.0078,1.382
6860.00,7.776634,25.02292,-0.000174,24.016780,-0.0078,1.381
6862.00,7.776953,25.02303,-0.000175,24.017188,-0.0078,1.382
6864.00,7.777024,25.02292,-0.000174,24.016991,-0.0077,1.382
6866.00,7.777317,25.02309,-0.000175,24.016773,-0.0077,1.382
6868.00,7.778061,25.02251,-0.000174,24.017020,-0.0078,1.382
6870.00,7.777371,25.02258,-0.000174,24.017487,-0.0077,1.382
6872.00,7.776378,25.02322,-0.000175,24.016440,-0.0078,1.381
6874.00,7.776018,25.02367,-0.000173,24.016789,-0.0078,1.381
6876.00,7.776698,25.02300,-0.000175,24.016548,-0.0078,1.381
6878.00,7.776687,25.02259,-0.000175,24.016880,-0.0078,1.381
6880.00,7.776820,25.02296,-0.000175,24.016231,-0.0078,1.381
6882.00,7.776893,25.02324,-0.000175,24.016983,-0.0078,1.382
6884.00,7.777433,25.02250,-0.000175,24.017389,-0.0078,1.383
6886.00,7.777295,25.02294,-0.000174,24.017725,-0.0078,1.382
6888.00,7.777036,25.02286,-0.000175,24.017096,-0.0078,1.382
6890.00,7.776261,25.02308,-0.000175,24.017440,-0.0078,1.382
6892.00,7.775873,25.02322,-0.000173,24.016996,-0.0078,1.381
6894.00,7.775013,25.02290,-0.000173,24.016479,-0.0078,1.382
6896.00,7.774327,25.02368,-0.000173,24.016742,-0.0078,1.382
6898.00,7.773889,25.02304,-0.000174,24.016927,-0.0078,1.383
6900.00,7.773552,25.02307,-0.000176,24.017025,-0.0077,1.382
6902.00,7.773442,25.02306,-0.000175,24.016327,-0.0078,1.382
6904.00,7.772984,25.02334,-0.000174,24.016566,-0.0078,1.381
6906.00,7.774012,25.02232,-0.000175,24.016811,-0.0077,1.381
6908.00,7.773750,25.02192,-0.000173,24.017154,-0.0078,1.382
6910.00,7.772940,25.02173,-0.000174,24.016922,-0.0078,1.382
6912.00,7.773646,25.02148,-0.000174,24.016764,-0.0078,1.382
6914.00,7.774210,25.02180,-0.000175,24.016753,-0.0078,1.382
6916.00,7.773780,25.02208,-0.000174,24.016895,-0.0078,1.382
6918.00,7.774270,25.02238,-0.000174,24.017364,-0.0078,1.383
6920.00,7.774505,25.02205,-0.000174,24.017185,-0.0078,1.382
6922.00,7.774226,25.02200,-0.000174,24.016266,-0.0078,1.381
6924.00,7.774813,25.02206,-0.000174,24.016556,-0.0078,1.381
6926.00,7.775039,25.02114,-0.000175,24.016340,-0.0078,1.381
6928.00,7.773837,25.02159,-0.000175,24.016991,-0.0078,1.382
6930.00,7.773146,25.02197,-0.000173,24.016900,-0.0078,1.382
6932.00,7.773414,25.02269,-0.000175,24.017081,-0.0078,1.382
6934.00,7.773558,25.02255,-0.000174,24.016429,-0.0078,1.382
6936.00,7.774132,25.02266,-0.000174,24.016940,-0.0078,1.381
6938.00,7.774627,25.02267,-0.000175,24.017650,-0.0078,1.381
6940.00,7.775629,25.02233,-0.000174,24.016137,-0.0078,1.381
6942.00,7.776061,25.02201,-0.000175,24.016296,-0.0078,1.381
6944.00,7.775749,25.02170,-0.000175,24.016334,-0.0078,1.382
6946.00,7.776418,25.02229,-0.000174,24.017302,-0.0078,1.382
6948.00,7.776227,25.02263,-0.000174,24.017179,-0.0078,1.382
6950.00,7.775969,25.02302,-0.000175,24.017172,-0.0077,1.382
6952.00,7.776346,25.02297,-0.000176,24.016918,-0.0078,1.381
6954.00,7.775495,25.02259,-0.000174,24.016996,-0.0078,1.381
6956.00,7.774785,25.02303,-0.000173,24.016336,-0.0078,1.381
6958.00,7.774317,25.02325,-0.000174,24.016313,-0.0078,1.382
6960.00,7.773138,25.02304,-0.000175,24.016746,-0.0078,1.382
6962.00,7.773628,25.02286,-0.000174,24.017591,-0.0077,1.382
6964.00,7.773506,25.02256,-0.000175,24.016817,-0.0078,1.383
6966.00,7.774159,25.02273,-0.000174,24.016844,-0.0078,1.382
6968.00,7.775423,25.02284,-0.000174,24.017237,-0.0077,1.382
6970.00,7.774180,25.02312,-0.000174,24.016994,-0.0078,1.381
6972.00,7.773372,25.02282,-0.000174,24.017147,-0.0078,1.381
6974.00,7.773962,25.02266,-0.000174,24.016842,-0.0078,1.382
6976.00,7.773690,25.02291,-0.000174,24.016992,-0.0078,1.382
6978.00,7.772671,25.02291,-0.000174,24.016512,-0.0078,1.382
6980.00,7.772369,25.02245,-0.000175,24.016824,-0.0078,1.382
6982.00,7.772563,25.02257,-0.000174,24.017391,-0.0078,1.382
6984.00,7.772737,25.02186,-0.000174,24.016583,-0.0078,1.381
6986.00,7.773133,25.02161,-0.000174,24.016342,-0.0078,1.381
6988.00,7.772935,25.02184,-0.000175,24.016869,-0.0078,1.381
6990.00,7.771967,25.02185,-0.000175,24.017009,-0.0078,1.381
6992.00,7.771538,25.02216,-0.000175,24.016465,-0.0078,1.381
6994.00,7.770631,25.02227,-0.000175,24.016554,-0.0078,1.382
6996.00,7.770582,25.02204,-0.000175,24.017099,-0.0078,1.382
6998.00,7.770517,25.02156,-0.000175,24.017491,-0.0078,1.382
7000.00,7.771039,25.02112,-0.000174,24.016827,-0.0078,1.381
7002.00,7.771549,25.02129,-0.000174,24.017203,-0.0078,1.381
7004.00,7.771858,25.02254,-0.000175,24.017007,-0.0078,1.382
7006.00,7.771751,25.02269,-0.000174,24.016548,-0.0078,1.381
7008.00,7.770856,25.02279,-0.000174,24.016795,-0.0078,1.381
7010.00,7.770802,25.02195,-0.000175,24.016793,-0.0078,1.382
7012.00,7.771457,25.02174,-0.000175,24.017092,-0.0078,1.382
7014.00,7.771000,25.02209,-0.000174,24.017152,-0.0078,1.382
7016.00,7.770215,25.02184,-0.000174,24.016445,-0.0078,1.381
7018.00,7.770445,25.02235,-0.000173,24.017270,-0.0078,1.382
7020.00,7.771635,25.02249,-0.000174,24.017304,-0.0078,1.382
7022.00,7.771106,25.02231,-0.000174,24.016550,-0.0078,1.382
7024.00,7.770858,25.02169,-0.000174,24.016401,-0.0078,1.382
7026.00,7.770516,25.02211,-0.000175,24.016880,-0.0078,1.382
7028.00,7.771000,25.02199,-0.000174,24.016924,-0.0078,1.381
7030.00,7.771491,25.02240,-0.000175,24.016644,-0.0078,1.382
7032.00,7.771109,25.02238,-0.000175,24.016951,-0.0078,1.382
7034.00,7.770408,25.02170,-0.000176,24.016842,-0.0078,1.381
7036.00,7.770306,25.02150,-0.000175,24.016470,-0.0078,1.381
7038.00,7.771788,25.02113,-0.000174,24.017152,-0.0078,1.381
7040.00,7.774014,25.02149,-0.000174,24.016324,-0.0078,1.381
7042.00,7.775381,25.02158,-0.000176,24.016273,-0.0078,1.382
7044.00,7.776173,25.02151,-0.000175,24.016786,-0.0078,1.381
7046.00,7.776814,25.02084,-0.000175,24.017119,-0.0078,1.381
7048.00,7.777266,25.02130,-0.000175,24.016757,-0.0078,1.381
7050.00,7.777123,25.02114,-0.000175,24.017342,-0.0078,1.381
7052.00,7.777062,25.02203,-0.000175,24.016565,-0.0078,1.382
7054.00,7.776571,25.02253,-0.000176,24.017183,-0.0078,1.381
7056.00,7.776053,25.02230,-0.000174,24.017181,-0.0078,1.381
7058.00,7.776155,25.02238,-0.000175,24.016465,-0.0078,1.381
7060.00,7.775631,25.02168,-0.000174,24.017128,-0.0078,1.382
7062.00,7.774801,25.02181,-0.000175,24.017460,-0.0078,1.382
7064.00,7.773858,25.02119,-0.000174,24.017341,-0.0078,1.382
7066.00,7.773688,25.02167,-0.000174,24.017250,-0.0078,1.382
7068.00,7.773555,25.02235,-0.000175,24.017136,-0.0078,1.382
7070.00,7.773983,25.02177,-0.000175,24.017449,-0.0078,1.382
7072.00,7.773474,25.02178,-0.000174,24.016634,-0.0078,1.382
7074.00,7.772940,25.02210,-0.000174,24.016699,-0.0078,1.382
7076.00,7.772085,25.02211,-0.000175,24.016896,-0.0078,1.382
7078.00,7.772016,25.02207,-0.000173,24.017174,-0.0078,1.382
7080.00,7.772000,25.02325,-0.000174,24.017041,-0.0078,1.382
7082.00,7.771944,25.02281,-0.000174,24.016285,-0.0078,1.382
7084.00,7.771765,25.02301,-0.000175,24.017114,-0.0078,1.382
7086.00,7.771740,25.02231,-0.000174,24.016585,-0.0078,1.381
7088.00,7.771573,25.02254,-0.000175,24.016432,-0.0078,1.382
7090.00,7.771660,25.02233,-0.000174,24.016548,-0.0078,1.382
7092.00,7.771899,25.02246,-0.000175,24.016369,-0.0078,1.381
7094.00,7.773207,25.02218,-0.000174,24.017040,-0.0078,1.382
7096.00,7.772873,25.02227,-0.000174,24.016866,-0.0078,1.381
7098.00,7.772371,25.02197,-0.000174,24.016969,-0.0078,1.382
7100.00,7.772742,25.02237,-0.000174,24.016695,-0.0078,1.381
7102.00,7.772183,25.02282,-0.000174,24.016472,-0.0078,1.381
7104.00,7.772804,25.02302,-0.000174,24.016822,-0.0078,1.382
7106.00,7.772370,25.02348,-0.000176,24.016581,-0.0078,1.382
7108.00,7.771818,25.02316,-0.000175,24.016583,-0.0078,1.382
7110.00,7.771608,25.02325,-0.000175,24.017076,-0.0078,1.382
7112.00,7.770462,25.02317,-0.000173,24.017118,-0.0078,1.382
7114.00,7.769132,25.02296,-0.000174,24.017306,-0.0078,1.382
7116.00,7.769299,25.02366,-0.000174,24.015805,-0.0078,1.382
7118.00,7.770154,25.02296,-0.000175,24.016994,-0.0078,1.382
7120.00,7.770136,25.02274,-0.000175,24.016577,-0.0078,1.381
7122.00,7.771370,25.02320,-0.000174,24.016124,-0.0078,1.381
7124.00,7.772290,25.02271,-0.000175,24.016849,-0.0078,1.382
7126.00,7.771282,25.02227,-0.000174,24.016840,-0.0078,1.382
7128.00,7.770489,25.02248,-0.000173,24.016818,-0.0078,1.381
7130.00,7.769738,25.02303,-0.000173,24.016737,-0.0078,1.381
7132.00,7.769817,25.02322,-0.000174,24.017221,-0.0078,1.382
7134.00,7.769902,25.02313,-0.000175,24.016666,-0.0078,1.382
7136.00,7.770344,25.02344,-0.000173,24.015787,-0.0078,1.381
7138.00,7.770459,25.02263,-0.000175,24.016777,-0.0078,1.382
7140.00,7.770589,25.02245,-0.000176,24.016938,-0.0078,1.382
7142.00,7.770714,25.02214,-0.000175,24.017003,-0.0078,1.381
7144.00,7.770617,25.02301,-0.000175,24.016992,-0.0078,1.381
7146.00,7.770664,25.02303,-0.000176,24.016822,-0.0078,1.382
7148.00,7.770086,25.02326,-0.000175,24.016655,-0.0078,1.382
7150.00,7.770457,25.02341,-0.000175,24.017471,-0.0078,1.381
7152.00,7.770715,25.02335,-0.000173,24.016657,-0.0078,1.381
7154.00,7.771048,25.02218,-0.000175,24.016927,-0.0078,1.381
7156.00,7.770981,25.02226,-0.000174,24.017335,-0.0078,1.382
7158.00,7.770876,25.02216,-0.000174,24.017533,-0.0078,1.382
7160.00,7.770972,25.02171,-0.000175,24.016342,-0.0078,1.382
7162.00,7.771103,25.02191,-0.000174,24.016963,-0.0078,1.381
7164.00,7.770875,25.02236,-0.000174,24.017261,-0.0078,1.382
7166.00,7.771603,25.02255,-0.000174,24.016327,-0.0078,1.381
7168.00,7.771396,25.02220,-0.000174,24.017435,-0.0078,1.381
7170.00,7.770703,25.02222,-0.000174,24.017130,-0.0078,1.381
7172.00,7.770931,25.02220,-0.000174,24.016987,-0.0078,1.382
7174.00,7.771507,25.02291,-0.000174,24.017089,-0.0078,1.382
7176.00,7.771337,25.02273,-0.000175,24.016427,-0.0078,1.382
7178.00,7.770847,25.02257,-0.000175,24.016831,-0.0078,1.382
7180.00,7.770176,25.02213,-0.000175,24.017212,-0.0078,1.381
7182.00,7.770242,25.02226,-0.000175,24.016911,-0.0078,1.382
7184.00,7.770593,25.02197,-0.000175,24.016425,-0.0078,1.382
7186.00,7.770553,25.02293,-0.000174,24.016278,-0.0078,1.381
7188.00,7.771073,25.02220,-0.000175,24.017362,-0.0078,1.382
7190.00,7.771122,25.02166,-0.000174,24.017123,-0.0077,1.382
7192.00,7.771495,25.02113,-0.000175,24.017739,-0.0078,1.381
7194.00,7.771243,25.02204,-0.000175,24.017248,-0.0078,1.382
7196.00,7.770408,25.02241,-0.000175,24.016566,-0.0078,1.381
7198.00,7.769628,25.02254,-0.000174,24.016719,-0.0078,1.381
7200.00,7.770264,25.02266,-0.000174,24.016476,-0.0078,1.381
7202.00,7.770081,25.02252,-0.000174,24.017399,-0.0078,1.382
@12,12.0000,24.0
7204.00,7.770138,25.02179,-0.000174,24.016655,-0.0078,1.382
7206.00,7.765467,25.02220,-0.000175,24.016978,-0.0078,1.381
7208.00,7.755670,25.02258,-0.000174,24.016652,-0.0078,1.381
7210.00,7.742268,25.02270,-0.000173,24.017003,-0.0078,1.381
7212.00,7.727207,25.02247,-0.000174,24.016650,-0.0078,1.380
7214.00,7.715357,25.02192,-0.000173,24.017137,-0.0078,1.381
7216.00,7.708074,25.02206,-0.000173,24.016514,-0.0078,1.381
7218.00,7.703803,25.02236,-0.000174,24.016516,-0.0078,1.382
7220.00,7.699553,25.02220,-0.000174,24.016851,-0.0078,1.382
7222.00,7.694844,25.02253,-0.000176,24.017571,-0.0078,1.383
7224.00,7.690585,25.02275,-0.000176,24.017043,-0.0077,1.383
7226.00,7.686307,25.02304,-0.000175,24.016635,-0.0078,1.382
7228.00,7.683865,25.02361,-0.000176,24.017476,-0.0078,1.382
7230.00,7.686230,25.02409,-0.000175,24.017009,-0.0078,1.382
7232.00,7.694820,25.02420,-0.000174,24.016492,-0.0078,1.383
7234.00,7.708273,25.02290,-0.000177,24.017041,-0.0078,1.384
7236.00,7.722172,25.02255,-0.000177,24.016673,-0.0078,1.383
7238.00,7.731764,25.02309,-0.000176,24.017422,-0.0078,1.383
7240.00,7.737073,25.02291,-0.000176,24.017072,-0.0078,1.382
7242.00,7.740720,25.02245,-0.000175,24.016624,-0.0078,1.382
7244.00,7.744930,25.02261,-0.000174,24.016871,-0.0078,1.382
7246.00,7.747600,25.02255,-0.000174,24.016380,-0.0078,1.382
7248.00,7.749407,25.02201,-0.000173,24.016842,-0.0078,1.382
7250.00,7.752238,25.02221,-0.000173,24.017545,-0.0078,1.381
7252.00,7.754273,25.02216,-0.000174,24.017534,-0.0078,1.382
7254.00,7.755258,25.02176,-0.000173,24.017404,-0.0077,1.382
7256.00,7.756491,25.02210,-0.000174,24.017221,-0.0078,1.381
7258.00,7.756697,25.02195,-0.000174,24.016855,-0.0078,1.382
7260.00,7.756659,25.02207,-0.000174,24.017391,-0.0078,1.382
7262.00,7.757402,25.02206,-0.000174,24.017009,-0.0078,1.382
7264.00,7.756944,25.02202,-0.000175,24.016746,-0.0077,1.382
7266.00,7.757726,25.02221,-0.000175,24.016808,-0.0078,1.383
7268.00,7.758958,25.02227,-0.000175,24.016847,-0.0078,1.382
7270.00,7.759356,25.02186,-0.000175,24.016737,-0.0078,1.381
7272.00,7.759350,25.02200,-0.000174,24.017335,-0.0078,1.382
7274.00,7.759506,25.02251,-0.000173,24.017370,-0.0078,1.382
7276.00,7.759925,25.02326,-0.000175,24.017511,-0.0078,1.382
7278.00,7.760580,25.02264,-0.000174,24.017331,-0.0078,1.382
7280.00,7.760923,25.02305,-0.000174,24.016050,-0.0078,1.381
7282.00,7.761757,25.02315,-0.000174,24.016331,-0.0078,1.381
7284.00,7.763529,25.02314,-0.000173,24.016971,-0.0078,1.382
7286.00,7.764098,25.02307,-0.000173,24.017473,-0.0078,1.382
7288.00,7.764162,25.02370,-0.000174,24.017045,-0.0078,1.382
7290.00,7.763531,25.02400,-0.000173,24.016896,-0.0078,1.381
7292.00,7.762508,25.02457,-0.000174,24.017009,-0.0078,1.381
7294.00,7.762634,25.02433,-0.000172,24.016494,-0.0078,1.381
7296.00,7.762517,25.02447,-0.000174,24.016566,-0.0078,1.381
7298.00,7.762892,25.02423,-0.000174,24.016962,-0.0078,1.381
7300.00,7.764065,25.02399,-0.000173,24.016873,-0.0078,1.381
7302.00,7.764399,25.02326,-0.000172,24.017589,-0.0078,1.381
7304.00,7.764705,25.02367,-0.000174,24.016844,-0.0078,1.381
7306.00,7.766081,25.02369,-0.000174,24.016804,-0.0078,1.382
7308.00,7.766520,25.02387,-0.000175,24.016806,-0.0078,1.382
7310.00,7.766983,25.02318,-0.000173,24.016278,-0.0078,1.382
7312.00,7.767606,25.02323,-0.000175,24.016652,-0.0078,1.382
7314.00,7.768445,25.02336,-0.000175,24.016483,-0.0078,1.381
7316.00,7.769280,25.02311,-0.000174,24.016521,-0.0078,1.381
7318.00,7.770255,25.02316,-0.000174,24.016657,-0.0078,1.381
7320.00,7.770624,25.02217,-0.000175,24.016416,-0.0077,1.381
7322.00,7.771861,25.02254,-0.000174,24.016739,-0.0078,1.382
7324.00,7.771617,25.02273,-0.000175,24.016684,-0.0078,1.382
7326.00,7.771694,25.02246,-0.000173,24.016824,-0.0078,1.381
7328.00,7.773817,25.02321,-0.000174,24.016523,-0.0078,1.381
7330.00,7.773987,25.02300,-0.000174,24.017529,-0.0077,1.381
7332.00,7.772976,25.02346,-0.000174,24.017342,-0.0078,1.382
7334.00,7.772777,25.02363,-0.000176,24.016514,-0.0078,1.382
7336.00,7.773529,25.02350,-0.000174,24.016915,-0.0078,1.381
7338.00,7.773936,25.02266,-0.000173,24.017141,-0.0078,1.381
7340.00,7.774181,25.02251,-0.000174,24.016637,-0.0078,1.382
7342.00,7.774313,25.02254,-0.000173,24.017214,-0.0077,1.381
7344.00,7.775875,25.02246,-0.000174,24.016860,-0.0078,1.382
7346.00,7.775654,25.02272,-0.000174,24.017350,-0.0078,1.382
7348.00,7.775562,25.02322,-0.000173,24.016150,-0.0078,1.381
7350.00,7.776398,25.02303,-0.000174,24.016876,-0.0078,1.382
7352.00,7.777138,25.02286,-0.000173,24.017549,-0.0078,1.382
7354.00,7.776668,25.02354,-0.000174,24.017264,-0.0078,1.381
7356.00,7.775792,25.02389,-0.000173,24.017406,-0.0077,1.381
7358.00,7.775806,25.02272,-0.000173,24.016498,-0.0077,1.381
7360.00,7.776408,25.02314,-0.000174,24.017243,-0.0078,1.381
7362.00,7.775448,25.02373,-0.000175,24.017594,-0.0078,1.381
7364.00,7.774533,25.02314,-0.000174,24.017014,-0.0078,1.382
7366.00,7.774936,25.02311,-0.000174,24.016360,-0.0077,1.381
7368.00,7.775038,25.02299,-0.000174,24.017041,-0.0077,1.382
7370.00,7.775163,25.02272,-0.000174,24.017447,-0.0078,1.381
7372.00,7.774188,25.02337,-0.000173,24.017112,-0.0078,1.381
7374.00,7.773972,25.02307,-0.000174,24.017558,-0.0078,1.381
7376.00,7.774158,25.02310,-0.000174,24.017132,-0.0077,1.382
7378.00,7.773254,25.02424,-0.000174,24.017255,-0.0078,1.381
7380.00,7.772727,25.02379,-0.000175,24.017542,-0.0078,1.381
7382.00,7.773573,25.02465,-0.000174,24.016476,-0.0078,1.381
7384.00,7.773293,25.02367,-0.000175,24.016802,-0.0078,1.381
7386.00,7.772624,25.02386,-0.000174,24.017000,-0.0078,1.381
7388.00,7.772357,25.02429,-0.000173,24.016657,-0.0078,1.381
7390.00,7.771379,25.02386,-0.000174,24.017031,-0.0078,1.381
7392.00,7.771747,25.02371,-0.000174,24.017070,-0.0078,1.381
7394.00,7.772055,25.02446,-0.000175,24.017422,-0.0078,1.381
7396.00,7.771933,25.02426,-0.000175,24.016474,-0.0077,1.381
7398.00,7.772010,25.02496,-0.000175,24.017150,-0.0078,1.382
7400.00,7.772121,25.02442,-0.000175,24.017166,-0.0078,1.382
7402.00,7.772198,25.02450,-0.000175,24.016447,-0.0078,1.382
7404.00,7.772224,25.02366,-0.000174,24.016976,-0.0077,1.381
7406.00,7.771774,25.02414,-0.000174,24.017397,-0.0077,1.381
7408.00,7.771997,25.02432,-0.000174,24.016659,-0.0078,1.382
7410.00,7.772301,25.02383,-0.000174,24.017032,-0.0078,1.381
7412.00,7.771330,25.02407,-0.000175,24.017406,-0.0077,1.382
7414.00,7.771280,25.02397,-0.000175,24.016915,-0.0078,1.381
7416.00,7.770609,25.02379,-0.000175,24.016702,-0.0077,1.381
7418.00,7.770263,25.02385,-0.000174,24.016907,-0.0077,1.382
7420.00,7.769989,25.02467,-0.000173,24.016429,-0.0078,1.382
7422.00,7.770426,25.02428,-0.000174,24.017607,-0.0078,1.381
7424.00,7.770447,25.02433,-0.000175,24.016833,-0.0078,1.381
7426.00,7.770008,25.02440,-0.000174,24.016610,-0.0078,1.382
7428.00,7.769520,25.02492,-0.000173,24.016900,-0.0078,1.381
7430.00,7.769475,25.02357,-0.000174,24.017877,-0.0078,1.381
7432.00,7.770156,25.02399,-0.000174,24.017112,-0.0078,1.382
7434.00,7.771256,25.02473,-0.000174,24.016876,-0.0078,1.382
7436.00,7.770942,25.02469,-0.000175,24.016623,-0.0078,1.382
7438.00,7.771256,25.02425,-0.000175,24.016554,-0.0078,1.382
7440.00,7.771559,25.02398,-0.000173,24.016516,-0.0078,1.381
7442.00,7.771142,25.02386,-0.000174,24.016119,-0.0078,1.381
7444.00,7.770413,25.02452,-0.000174,24.016742,-0.0078,1.380
7446.00,7.770870,25.02447,-0.000174,24.016668,-0.0078,1.381
7448.00,7.771338,25.02454,-0.000172,24.017257,-0.0078,1.381
7450.00,7.772225,25.02510,-0.000173,24.017197,-0.0078,1.381
7452.00,7.771827,25.02428,-0.000175,24.016565,-0.0078,1.382
7454.00,7.771034,25.02484,-0.000174,24.017272,-0.0078,1.380
7456.00,7.770581,25.02344,-0.000174,24.017872,-0.0078,1.381
7458.00,7.770582,25.02420,-0.000175,24.017284,-0.0078,1.381
7460.00,7.770029,25.02392,-0.000175,24.017021,-0.0078,1.382
7462.00,7.769822,25.02453,-0.000176,24.016117,-0.0078,1.382
7464.00,7.768979,25.02434,-0.000175,24.017201,-0.0078,1.381
7466.00,7.769881,25.02453,-0.000175,24.016815,-0.0078,1.381
7468.00,7.770231,25.02430,-0.000175,24.016068,-0.0078,1.381
7470.00,7.769907,25.02434,-0.000175,24.016331,-0.0078,1.381
7472.00,7.768332,25.02403,-0.000175,24.016688,-0.0078,1.381
7474.00,7.766940,25.02318,-0.000174,24.016900,-0.0078,1.381
7476.00,7.767225,25.02404,-0.000176,24.016896,-0.0078,1.382
7478.00,7.767803,25.02379,-0.000175,24.017333,-0.0078,1.381
7480.00,7.768013,25.02428,-0.000175,24.016226,-0.0078,1.381
7482.00,7.767708,25.02419,-0.000175,24.016635,-0.0078,1.382
7484.00,7.767944,25.02449,-0.000174,24.016525,-0.0078,1.381
7486.00,7.766955,25.02454,-0.000174,24.016779,-0.0078,1.381
7488.00,7.766708,25.02504,-0.000174,24.016844,-0.0078,1.381
7490.00,7.767001,25.02467,-0.000175,24.017036,-0.0078,1.381
7492.00,7.767251,25.02473,-0.000174,24.016777,-0.0078,1.382
7494.00,7.767739,25.02438,-0.000174,24.015950,-0.0078,1.381
7496.00,7.767674,25.02379,-0.000175,24.016463,-0.0078,1.382
7498.00,7.768334,25.02363,-0.000174,24.016577,-0.0078,1.381
7500.00,7.768361,25.02354,-0.000174,24.016411,-0.0078,1.381
7502.00,7.768155,25.02419,-0.000174,24.016811,-0.0078,1.381
7504.00,7.767679,25.02414,-0.000175,24.016697,-0.0078,1.381
7506.00,7.767947,25.02404,-0.000174,24.017215,-0.0078,1.381
7508.00,7.768316,25.02341,-0.000173,24.016938,-0.0078,1.381
7510.00,7.768577,25.02312,-0.000174,24.016791,-0.0078,1.381
7512.00,7.767742,25.02403,-0.000176,24.016762,-0.0078,1.381
7514.00,7.767432,25.02392,-0.000175,24.016258,-0.0078,1.381
7516.00,7.768478,25.02359,-0.000175,24.016392,-0.0078,1.381
7518.00,7.768662,25.02368,-0.000175,24.016915,-0.0078,1.381
7520.00,7.767683,25.02330,-0.000174,24.017159,-0.0078,1.381
7522.00,7.767028,25.02344,-0.000174,24.017190,-0.0078,1.381
7524.00,7.767401,25.02325,-0.000176,24.016579,-0.0078,1.382
7526.00,7.767835,25.02400,-0.000174,24.016811,-0.0078,1.381
7528.00,7.768294,25.02458,-0.000174,24.016605,-0.0078,1.381
7530.00,7.768395,25.02426,-0.000173,24.016376,-0.0078,1.381
7532.00,7.768566,25.02530,-0.000173,24.016412,-0.0078,1.381
7534.00,7.768124,25.02548,-0.000173,24.017052,-0.0078,1.381
7536.00,7.767033,25.02487,-0.000174,24.016664,-0.0078,1.381
7538.00,7.766761,25.02453,-0.000174,24.017107,-0.0078,1.381
7540.00,7.767445,25.02380,-0.000175,24.017108,-0.0078,1.382
7542.00,7.768613,25.02467,-0.000174,24.016365,-0.0078,1.381
7544.00,7.768395,25.02530,-0.000175,24.017045,-0.0078,1.381
7546.00,7.767386,25.02537,-0.000174,24.017495,-0.0078,1.381
7548.00,7.767101,25.02493,-0.000174,24.017058,-0.0078,1.380
7550.00,7.767406,25.02488,-0.000174,24.017043,-0.0078,1.381
7552.00,7.767669,25.02537,-0.000174,24.016891,-0.0079,1.380
7554.00,7.767379,25.02539,-0.000173,24.017065,-0.0078,1.381
7556.00,7.767069,25.02533,-0.000174,24.017433,-0.0078,1.381
7558.00,7.766582,25.02444,-0.000173,24.016831,-0.0078,1.381
7560.00,7.767321,25.02473,-0.000175,24.017085,-0.0078,1.381
7562.00,7.767552,25.02475,-0.000175,24.017190,-0.0078,1.381
7564.00,7.767656,25.02492,-0.000175,24.016837,-0.0078,1.381
7566.00,7.766772,25.02448,-0.000174,24.016826,-0.0078,1.380
7568.00,7.766822,25.02415,-0.000173,24.016766,-0.0078,1.381
7570.00,7.767011,25.02424,-0.000174,24.017157,-0.0078,1.381
7572.00,7.767297,25.02347,-0.000174,24.016875,-0.0078,1.381
7574.00,7.767195,25.02399,-0.000174,24.016536,-0.0078,1.381
7576.00,7.767445,25.02342,-0.000175,24.017217,-0.0078,1.381
7578.00,7.766531,25.02357,-0.000175,24.017364,-0.0078,1.382
7580.00,7.766166,25.02380,-0.000174,24.017955,-0.0078,1.381
7582.00,7.765589,25.02401,-0.000174,24.016775,-0.0078,1.381
7584.00,7.765231,25.02334,-0.000175,24.016855,-0.0078,1.381
7586.00,7.765402,25.02360,-0.000174,24.016873,-0.0078,1.382
7588.00,7.765392,25.02450,-0.000174,24.016942,-0.0078,1.381
7590.00,7.765241,25.02401,-0.000175,24.016273,-0.0078,1.382
7592.00,7.765059,25.02365,-0.000173,24.017145,-0.0078,1.381
7594.00,7.766392,25.02313,-0.000173,24.017415,-0.0078,1.381
7596.00,7.765516,25.02462,-0.000174,24.016965,-0.0078,1.381
7598.00,7.765176,25.02423,-0.000174,24.017290,-0.0078,1.381
7600.00,7.765273,25.02516,-0.000174,24.016949,-0.0077,1.382
7602.00,7.764796,25.02437,-0.000174,24.016740,-0.0078,1.381
7604.00,7.765089,25.02415,-0.000173,24.017050,-0.0078,1.381
7606.00,7.765532,25.02419,-0.000175,24.017487,-0.0078,1.381
7608.00,7.765436,25.02373,-0.000175,24.016614,-0.0078,1.381
7610.00,7.765847,25.02422,-0.000174,24.016432,-0.0078,1.382
7612.00,7.765681,25.02381,-0.000175,24.017219,-0.0078,1.382
7614.00,7.765322,25.02426,-0.000175,24.017060,-0.0078,1.381
7616.00,7.765105,25.02486,-0.000174,24.016840,-0.0078,1.381
7618.00,7.765388,25.02396,-0.000175,24.017092,-0.0078,1.381
7620.00,7.765810,25.02369,-0.000174,24.017134,-0.0079,1.381
7622.00,7.765727,25.02383,-0.000174,24.016875,-0.0078,1.382
7624.00,7.765721,25.02375,-0.000173,24.016231,-0.0078,1.381
7626.00,7.765187,25.02326,-0.000174,24.015966,-0.0077,1.381
7628.00,7.764841,25.02323,-0.000174,24.016246,-0.0078,1.381
7630.00,7.764613,25.02314,-0.000175,24.016396,-0.0078,1.381
7632.00,7.765000,25.02311,-0.000174,24.016735,-0.0078,1.382
7634.00,7.765744,25.02282,-0.000176,24.016904,-0.0078,1.381
7636.00,7.766147,25.02306,-0.000174,24.016621,-0.0078,1.381
7638.00,7.765279,25.02355,-0.000173,24.016842,-0.0078,1.381
7640.00,7.764161,25.02383,-0.000175,24.016472,-0.0078,1.381
7642.00,7.764386,25.02325,-0.000175,24.017076,-0.0078,1.381
7644.00,7.765110,25.02369,-0.000174,24.016829,-0.0078,1.381
7646.00,7.764483,25.02378,-0.000175,24.016004,-0.0078,1.381
7648.00,7.764065,25.02366,-0.000174,24.017261,-0.0078,1.381
7650.00,7.764795,25.02415,-0.000174,24.017061,-0.0079,1.381
7652.00,7.765787,25.02383,-0.000175,24.016768,-0.0078,1.381
7654.00,7.766037,25.02428,-0.000174,24.017021,-0.0078,1.381
7656.00,7.766168,25.02393,-0.000175,24.016258,-0.0078,1.382
7658.00,7.766149,25.02396,-0.000175,24.015887,-0.0078,1.381
7660.00,7.765523,25.02421,-0.000175,24.015917,-0.0078,1.381
7662.00,7.765629,25.02378,-0.000176,24.016278,-0.0078,1.381
7664.00,7.766164,25.02372,-0.000174,24.016472,-0.0078,1.381
7666.00,7.765859,25.02326,-0.000175,24.016175,-0.0078,1.381
7668.00,7.764621,25.02344,-0.000175,24.016260,-0.0078,1.381
7670.00,7.765699,25.02371,-0.000174,24.016527,-0.0078,1.381
7672.00,7.765653,25.02400,-0.000175,24.016195,-0.0078,1.381
7674.00,7.765944,25.02379,-0.000175,24.016351,-0.0078,1.381
7676.00,7.765219,25.02417,-0.000174,24.016826,-0.0078,1.381
7678.00,7.764801,25.02440,-0.000173,24.016789,-0.0078,1.381
7680.00,7.765490,25.02385,-0.000174,24.016742,-0.0078,1.382
7682.00,7.765584,25.02408,-0.000174,24.016634,-0.0078,1.381
7684.00,7.765209,25.02371,-0.000175,24.016572,-0.0078,1.381
7686.00,7.765775,25.02386,-0.000176,24.016893,-0.0078,1.382
7688.00,7.765528,25.02470,-0.000174,24.017235,-0.0078,1.380
7690.00,7.765505,25.02432,-0.000174,24.015756,-0.0078,1.381
7692.00,7.765636,25.02479,-0.000174,24.016110,-0.0078,1.381
7694.00,7.765860,25.02553,-0.000174,24.016469,-0.0078,1.380
7696.00,7.765597,25.02521,-0.000174,24.016490,-0.0078,1.381
7698.00,7.765942,25.02512,-0.000173,24.016962,-0.0078,1.382
7700.00,7.766367,25.02399,-0.000175,24.016851,-0.0078,1.380
7702.00,7.765352,25.02451,-0.000175,24.016875,-0.0078,1.381
7704.00,7.766162,25.02443,-0.000175,24.016985,-0.0078,1.382
7706.00,7.766062,25.02355,-0.000174,24.017137,-0.0078,1.381
7708.00,7.765322,25.02412,-0.000174,24.016773,-0.0078,1.381
7710.00,7.765565,25.02349,-0.000174,24.016271,-0.0078,1.381
7712.00,7.765677,25.02399,-0.000175,24.016387,-0.0078,1.381
7714.00,7.764710,25.02421,-0.000175,24.016367,-0.0078,1.381
7716.00,7.764537,25.02374,-0.000174,24.016771,-0.0078,1.381
7718.00,7.763873,25.02329,-0.000175,24.016793,-0.0078,1.381
7720.00,7.763872,25.02373,-0.000175,24.016759,-0.0078,1.381
7722.00,7.764455,25.02380,-0.000175,24.016624,-0.0078,1.382
7724.00,7.765052,25.02363,-0.000175,24.015919,-0.0078,1.381
7726.00,7.765309,25.02380,-0.000174,24.016501,-0.0078,1.380
7728.00,7.764672,25.02320,-0.000174,24.016735,-0.0078,1.381
7730.00,7.764758,25.02345,-0.000174,24.016673,-0.0078,1.381
7732.00,7.764790,25.02392,-0.000174,24.016597,-0.0078,1.381
7734.00,7.764127,25.02401,-0.000175,24.017089,-0.0078,1.381
7736.00,7.764180,25.02343,-0.000175,24.017014,-0.0078,1.381
7738.00,7.764594,25.02371,-0.000174,24.016563,-0.0078,1.381
7740.00,7.765147,25.02356,-0.000175,24.016246,-0.0078,1.381
7742.00,7.765134,25.02393,-0.000174,24.017020,-0.0078,1.381
7744.00,7.765072,25.02397,-0.000174,24.016440,-0.0078,1.381
7746.00,7.764969,25.02389,-0.000174,24.016539,-0.0078,1.381
7748.00,7.764062,25.02392,-0.000174,24.016490,-0.0078,1.381
7750.00,7.763545,25.02425,-0.000175,24.016614,-0.0078,1.381
7752.00,7.763468,25.02463,-0.000175,24.016362,-0.0078,1.381
7754.00,7.764025,25.02503,-0.000174,24.016699,-0.0078,1.381
7756.00,7.763801,25.02501,-0.000173,24.017241,-0.0078,1.381
7758.00,7.763979,25.02431,-0.000173,24.017137,-0.0078,1.381
7760.00,7.763891,25.02460,-0.000174,24.017061,-0.0078,1.381
7762.00,7.763957,25.02503,-0.000175,24.016519,-0.0078,1.381
7764.00,7.763100,25.02451,-0.000175,24.016713,-0.0078,1.381
7766.00,7.763737,25.02460,-0.000174,24.015977,-0.0078,1.381
7768.00,7.764851,25.02376,-0.000175,24.016677,-0.0078,1.381
7770.00,7.763966,25.02426,-0.000174,24.016244,-0.0078,1.381
7772.00,7.762370,25.02410,-0.000175,24.016376,-0.0078,1.381
7774.00,7.762026,25.02351,-0.000176,24.017123,-0.0078,1.380
7776.00,7.762590,25.02374,-0.000173,24.016913,-0.0078,1.380
7778.00,7.763543,25.02466,-0.000173,24.016537,-0.0078,1.380
7780.00,7.763715,25.02389,-0.000174,24.016333,-0.0078,1.381
7782.00,7.763637,25.02401,-0.000177,24.017282,-0.0078,1.382
7784.00,7.763753,25.02401,-0.000175,24.016808,-0.0078,1.381
7786.00,7.763739,25.02348,-0.000176,24.017199,-0.0078,1.381
7788.00,7.764163,25.02362,-0.000175,24.016298,-0.0078,1.381
7790.00,7.764738,25.02379,-0.000175,24.016469,-0.0078,1.381
7792.00,7.764973,25.02279,-0.000175,24.016797,-0.0079,1.381
7794.00,7.764715,25.02348,-0.000175,24.016606,-0.0078,1.381
7796.00,7.764585,25.02301,-0.000174,24.016423,-0.0078,1.381
7798.00,7.763995,25.02353,-0.000175,24.016782,-0.0078,1.381
7800.00,7.763745,25.02342,-0.000175,24.016889,-0.0078,1.381
7802.00,7.764230,25.02291,-0.000175,24.017275,-0.0078,1.381
@13,12.0000,24.0
7804.00,7.764345,25.02340,-0.000176,24.016762,-0.0078,1.380
7806.00,7.761128,25.02327,-0.000174,24.016766,-0.0078,1.380
7808.00,7.752657,25.02337,-0.000173,24.016677,-0.0078,1.380
7810.00,7.740880,25.02289,-0.000174,24.016724,-0.0078,1.380
7812.00,7.724882,25.02221,-0.000174,24.016967,-0.0078,1.379
7814.00,7.712187,25.02288,-0.000174,24.016996,-0.0078,1.380
7816.00,7.705075,25.02268,-0.000175,24.016904,-0.0078,1.381
7818.00,7.700874,25.02301,-0.000176,24.016750,-0.0078,1.381
7820.00,7.696685,25.02249,-0.000176,24.016920,-0.0078,1.382
7822.00,7.692599,25.02280,-0.000176,24.016534,-0.0078,1.382
7824.00,7.688090,25.02391,-0.000176,24.016673,-0.0078,1.382
7826.00,7.683859,25.02267,-0.000177,24.016648,-0.0078,1.382
7828.00,7.680934,25.02289,-0.000175,24.016599,-0.0078,1.382
7830.00,7.681671,25.02364,-0.000174,24.016621,-0.0077,1.383
7832.00,7.688588,25.02377,-0.000176,24.016478,-0.0078,1.383
7834.00,7.701465,25.02394,-0.000177,24.016958,-0.0077,1.383
7836.00,7.715458,25.02402,-0.000177,24.016920,-0.0078,1.383
7838.00,7.725920,25.02467,-0.000176,24.017237,-0.0078,1.382
7840.00,7.731255,25.02413,-0.000174,24.017177,-0.0078,1.381
7842.00,7.735262,25.02430,-0.000174,24.016876,-0.0077,1.381
7844.00,7.739239,25.02396,-0.000174,24.017049,-0.0078,1.382
7846.00,7.744113,25.02431,-0.000173,24.016624,-0.0078,1.382
7848.00,7.748350,25.02481,-0.000173,24.016706,-0.0078,1.381
7850.00,7.750638,25.02502,-0.000174,24.016496,-0.0078,1.380
7852.00,7.752421,25.02460,-0.000174,24.017257,-0.0078,1.380
7854.00,7.753354,25.02458,-0.000172,24.017157,-0.0078,1.381
7856.00,7.753808,25.02536,-0.000175,24.016882,-0.0078,1.380
7858.00,7.753769,25.02483,-0.000176,24.017478,-0.0078,1.381
7860.00,7.753701,25.02462,-0.000175,24.016663,-0.0078,1.381
7862.00,7.754503,25.02519,-0.000174,24.015776,-0.0078,1.381
7864.00,7.753729,25.02467,-0.000174,24.016508,-0.0078,1.381
7866.00,7.753178,25.02465,-0.000175,24.016485,-0.0078,1.381
7868.00,7.752539,25.02439,-0.000174,24.017090,-0.0078,1.380
7870.00,7.753413,25.02439,-0.000175,24.017228,-0.0078,1.380
7872.00,7.753345,25.02411,-0.000174,24.017234,-0.0078,1.381
7874.00,7.753424,25.02406,-0.000175,24.016824,-0.0078,1.381
7876.00,7.753385,25.02496,-0.000175,24.017012,-0.0078,1.381
7878.00,7.752975,25.02511,-0.000174,24.017223,-0.0078,1.381
7880.00,7.752686,25.02534,-0.000175,24.016905,-0.0078,1.380
7882.00,7.752772,25.02565,-0.000174,24.016751,-0.0078,1.380
7884.00,7.753274,25.02496,-0.000174,24.017076,-0.0078,1.380
7886.00,7.752585,25.02510,-0.000175,24.016755,-0.0077,1.381
7888.00,7.752700,25.02464,-0.000174,24.016325,-0.0078,1.380
7890.00,7.754009,25.02517,-0.000175,24.017112,-0.0078,1.381
7892.00,7.755346,25.02484,-0.000175,24.017516,-0.0078,1.380
7894.00,7.755867,25.02407,-0.000175,24.016827,-0.0078,1.381
7896.00,7.756583,25.02440,-0.000175,24.016630,-0.0078,1.380
7898.00,7.757211,25.02392,-0.000175,24.016102,-0.0078,1.381
7900.00,7.758018,25.02349,-0.000176,24.016479,-0.0078,1.380
7902.00,7.758060,25.02375,-0.000175,24.017056,-0.0077,1.381
7904.00,7.759616,25.02485,-0.000175,24.017230,-0.0078,1.381
7906.00,7.761644,25.02475,-0.000174,24.016508,-0.0078,1.381
7908.00,7.763281,25.02502,-0.000174,24.016186,-0.0078,1.380
7910.00,7.763969,25.02419,-0.000173,24.016673,-0.0078,1.380
7912.00,7.763753,25.02430,-0.000174,24.016938,-0.0078,1.381
7914.00,7.763954,25.02470,-0.000174,24.016150,-0.0078,1.381
7916.00,7.764430,25.02458,-0.000174,24.016735,-0.0078,1.380
7918.00,7.764271,25.02457,-0.000175,24.016925,-0.0078,1.381
7920.00,7.764765,25.02381,-0.000174,24.016697,-0.0078,1.381
7922.00,7.765738,25.02399,-0.000173,24.017078,-0.0078,1.381
7924.00,7.765916,25.02418,-0.000174,24.016066,-0.0077,1.380
7926.00,7.766194,25.02376,-0.000174,24.016744,-0.0078,1.380
7928.00,7.766353,25.02326,-0.000175,24.016240,-0.0078,1.381
7930.00,7.766648,25.02395,-0.000174,24.016496,-0.0078,1.381
7932.00,7.766409,25.02454,-0.000175,24.016802,-0.0078,1.381
7934.00,7.766909,25.02369,-0.000175,24.016973,-0.0077,1.380
7936.00,7.767382,25.02341,-0.000175,24.016536,-0.0078,1.380
7938.00,7.767938,25.02359,-0.000174,24.017074,-0.0078,1.381
7940.00,7.768149,25.02392,-0.000173,24.016915,-0.0077,1.380
7942.00,7.767316,25.02505,-0.000174,24.017121,-0.0078,1.381
7944.00,7.767798,25.02448,-0.000174,24.016818,-0.0078,1.380
7946.00,7.768139,25.02518,-0.000174,24.016924,-0.0078,1.380
7948.00,7.767957,25.02519,-0.000174,24.017123,-0.0078,1.380
7950.00,7.769408,25.02445,-0.000175,24.017172,-0.0078,1.380
7952.00,7.769014,25.02485,-0.000174,24.016992,-0.0078,1.381
7954.00,7.768127,25.02436,-0.000174,24.017409,-0.0078,1.380
7956.00,7.767959,25.02452,-0.000174,24.017007,-0.0078,1.380
7958.00,7.767927,25.02341,-0.000174,24.016929,-0.0077,1.380
7960.00,7.768420,25.02431,-0.000174,24.016744,-0.0078,1.380
7962.00,7.767687,25.02456,-0.000174,24.016958,-0.0078,1.380
7964.00,7.767629,25.02408,-0.000174,24.016766,-0.0078,1.380
7966.00,7.767618,25.02384,-0.000175,24.016606,-0.0078,1.380
7968.00,7.767282,25.02428,-0.000174,24.016644,-0.0078,1.380
7970.00,7.767329,25.02353,-0.000174,24.017050,-0.0078,1.380
7972.00,7.766657,25.02359,-0.000174,24.016739,-0.0078,1.380
7974.00,7.766074,25.02370,-0.000174,24.016644,-0.0078,1.380
7976.00,7.765453,25.02285,-0.000174,24.016873,-0.0078,1.380
7978.00,7.765441,25.02365,-0.000174,24.016750,-0.0078,1.380
7980.00,7.765719,25.02422,-0.000174,24.017002,-0.0078,1.380
7982.00,7.765704,25.02402,-0.000174,24.016365,-0.0078,1.380
7984.00,7.766581,25.02336,-0.000173,24.016962,-0.0078,1.380
7986.00,7.767071,25.02315,-0.000175,24.017185,-0.0078,1.380
7988.00,7.767339,25.02339,-0.000176,24.016891,-0.0078,1.381
7990.00,7.766743,25.02391,-0.000175,24.017069,-0.0078,1.381
7992.00,7.766202,25.02355,-0.000176,24.016218,-0.0078,1.381
7994.00,7.764739,25.02299,-0.000175,24.016566,-0.0078,1.380
7996.00,7.764137,25.02385,-0.000175,24.017359,-0.0078,1.381
7998.00,7.764537,25.02368,-0.000174,24.016773,-0.0078,1.380
8000.00,7.764381,25.02361,-0.000174,24.016719,-0.0078,1.380
8002.00,7.763862,25.02401,-0.000175,24.016160,-0.0078,1.381
8004.00,7.763288,25.02274,-0.000175,24.016944,-0.0078,1.381
8006.00,7.762857,25.02384,-0.000176,24.016418,-0.0078,1.381
8008.00,7.762677,25.02382,-0.000176,24.015907,-0.0078,1.381
8010.00,7.763351,25.02327,-0.000175,24.017018,-0.0078,1.380
8012.00,7.763785,25.02317,-0.000173,24.016974,-0.0078,1.380
8014.00,7.764169,25.02335,-0.000175,24.016733,-0.0078,1.381
8016.00,7.763864,25.02347,-0.000175,24.016873,-0.0078,1.381
8018.00,7.763135,25.02383,-0.000175,24.016481,-0.0078,1.380
8020.00,7.762763,25.02437,-0.000175,24.016383,-0.0078,1.380
8022.00,7.762813,25.02371,-0.000174,24.016737,-0.0078,1.381
8024.00,7.762940,25.02409,-0.000176,24.016342,-0.0078,1.380
8026.00,7.763651,25.02377,-0.000175,24.017266,-0.0078,1.380
8028.00,7.762966,25.02425,-0.000173,24.016766,-0.0078,1.381
8030.00,7.762756,25.02404,-0.000175,24.016251,-0.0078,1.380
8032.00,7.762887,25.02415,-0.000174,24.016503,-0.0078,1.381
8034.00,7.762638,25.02414,-0.000176,24.016682,-0.0078,1.381
8036.00,7.763242,25.02366,-0.000174,24.016365,-0.0078,1.380
8038.00,7.763265,25.02318,-0.000175,24.016238,-0.0078,1.381
8040.00,7.762958,25.02347,-0.000175,24.016378,-0.0078,1.381
8042.00,7.761880,25.02326,-0.000174,24.015782,-0.0078,1.380
8044.00,7.761496,25.02299,-0.000175,24.016552,-0.0078,1.380
8046.00,7.762760,25.02405,-0.000176,24.016808,-0.0078,1.380
8048.00,7.762898,25.02416,-0.000175,24.016291,-0.0078,1.380
8050.00,7.762406,25.02486,-0.000174,24.016139,-0.0078,1.380
8052.00,7.762199,25.02477,-0.000174,24.016099,-0.0078,1.381
8054.00,7.761749,25.02486,-0.000174,24.016398,-0.0078,1.381
8056.00,7.761128,25.02399,-0.000175,24.016940,-0.0078,1.380
8058.00,7.761773,25.02428,-0.000175,24.015963,-0.0078,1.380
8060.00,7.761476,25.02396,-0.000176,24.016628,-0.0078,1.380
8062.00,7.761250,25.02460,-0.000176,24.016224,-0.0078,1.380
8064.00,7.760998,25.02419,-0.000175,24.017041,-0.0078,1.381
8066.00,7.761167,25.02516,-0.000175,24.016717,-0.0078,1.381
8068.00,7.760886,25.02501,-0.000176,24.017023,-0.0078,1.380
8070.00,7.761022,25.02483,-0.000176,24.015905,-0.0078,1.380
8072.00,7.760907,25.02476,-0.000176,24.016583,-0.0078,1.381
8074.00,7.761288,25.02444,-0.000176,24.017306,-0.0078,1.381
8076.00,7.761488,25.02368,-0.000174,24.016565,-0.0078,1.380
8078.00,7.761814,25.02407,-0.000175,24.016684,-0.0078,1.380
8080.00,7.762157,25.02482,-0.000173,24.017118,-0.0078,1.380
8082.00,7.761455,25.02498,-0.000174,24.016911,-0.0078,1.381
8084.00,7.761561,25.02488,-0.000175,24.016478,-0.0077,1.381
8086.00,7.761962,25.02479,-0.000175,24.016556,-0.0078,1.380
8088.00,7.761673,25.02447,-0.000175,24.016247,-0.0078,1.380
8090.00,7.760756,25.02462,-0.000176,24.016909,-0.0078,1.380
8092.00,7.761379,25.02521,-0.000176,24.017045,-0.0078,1.380
8094.00,7.762851,25.02538,-0.000174,24.016525,-0.0078,1.380
8096.00,7.763012,25.02395,-0.000174,24.016740,-0.0078,1.380
8098.00,7.761734,25.02516,-0.000175,24.016383,-0.0078,1.380
8100.00,7.760688,25.02475,-0.000175,24.016661,-0.0078,1.380
8102.00,7.760680,25.02517,-0.000175,24.016920,-0.0078,1.380
8104.00,7.761021,25.02529,-0.000175,24.015738,-0.0078,1.380
8106.00,7.760718,25.02509,-0.000175,24.016193,-0.0078,1.380
8108.00,7.761513,25.02532,-0.000174,24.016666,-0.0078,1.381
8110.00,7.761563,25.02528,-0.000175,24.017099,-0.0078,1.380
8112.00,7.761699,25.02598,-0.000174,24.016615,-0.0078,1.381
8114.00,7.762217,25.02557,-0.000174,24.016771,-0.0078,1.381
8116.00,7.762107,25.02528,-0.000175,24.016418,-0.0078,1.381
8118.00,7.762103,25.02520,-0.000176,24.016271,-0.0078,1.380
8120.00,7.762059,25.02504,-0.000175,24.017400,-0.0078,1.380
8122.00,7.762309,25.02466,-0.000175,24.016552,-0.0078,1.380
8124.00,7.761276,25.02468,-0.000175,24.016601,-0.0078,1.380
8126.00,7.761224,25.02415,-0.000174,24.016659,-0.0078,1.381
8128.00,7.761952,25.02475,-0.000175,24.016726,-0.0078,1.380
8130.00,7.761926,25.02546,-0.000176,24.017027,-0.0078,1.381
8132.00,7.761757,25.02521,-0.000176,24.015995,-0.0078,1.380
8134.00,7.760959,25.02525,-0.000176,24.016295,-0.0078,1.381
8136.00,7.760423,25.02518,-0.000176,24.016572,-0.0078,1.381
8138.00,7.760942,25.02468,-0.000175,24.016766,-0.0078,1.380
8140.00,7.760732,25.02488,-0.000174,24.016157,-0.0078,1.380
8142.00,7.760699,25.02485,-0.000175,24.016695,-0.0078,1.380
8144.00,7.760562,25.02396,-0.000174,24.017165,-0.0078,1.380
8146.00,7.761328,25.02534,-0.000175,24.016953,-0.0078,1.381
8148.00,7.761442,25.02387,-0.000174,24.016436,-0.0078,1.381
8150.00,7.761271,25.02435,-0.000175,24.017279,-0.0078,1.380
8152.00,7.760820,25.02473,-0.000175,24.016655,-0.0078,1.380
8154.00,7.761528,25.02467,-0.000175,24.016635,-0.0078,1.381
8156.00,7.760930,25.02499,-0.000174,24.017243,-0.0078,1.380
8158.00,7.760830,25.02462,-0.000176,24.016902,-0.0078,1.381
8160.00,7.760479,25.02509,-0.000175,24.015941,-0.0078,1.380
8162.00,7.760683,25.02507,-0.000175,24.016586,-0.0078,1.381
8164.00,7.761124,25.02446,-0.000175,24.016769,-0.0078,1.381
8166.00,7.761315,25.02395,-0.000175,24.016314,-0.0078,1.380
8168.00,7.760539,25.02548,-0.000175,24.016489,-0.0078,1.380
8170.00,7.760364,25.02525,-0.000175,24.016465,-0.0078,1.380
8172.00,7.760430,25.02518,-0.000176,24.016469,-0.0078,1.381
8174.00,7.760954,25.02470,-0.000176,24.017063,-0.0078,1.381
8176.00,7.760859,25.02502,-0.000175,24.017098,-0.0078,1.381
8178.00,7.760185,25.02541,-0.000175,24.016793,-0.0078,1.380
8180.00,7.760452,25.02535,-0.000175,24.016427,-0.0078,1.380
8182.00,7.759638,25.02499,-0.000175,24.016351,-0.0078,1.380
8184.00,7.759147,25.02488,-0.000175,24.016539,-0.0078,1.381
8186.00,7.759797,25.02529,-0.000176,24.017040,-0.0078,1.381
8188.00,7.759978,25.02525,-0.000175,24.016827,-0.0078,1.380
8190.00,7.759770,25.02511,-0.000176,24.016494,-0.0078,1.380
8192.00,7.759234,25.02525,-0.000176,24.016351,-0.0078,1.380
8194.00,7.759371,25.02448,-0.000176,24.016470,-0.0078,1.380
8196.00,7.759555,25.02493,-0.000175,24.016730,-0.0078,1.380
8198.00,7.758957,25.02404,-0.000176,24.016119,-0.0078,1.380
8200.00,7.758633,25.02510,-0.000177,24.016670,-0.0078,1.380
8202.00,7.758900,25.02535,-0.000176,24.016376,-0.0078,1.381
8204.00,7.758892,25.02477,-0.000176,24.015956,-0.0078,1.380
8206.00,7.759677,25.02563,-0.000176,24.016556,-0.0078,1.380
8208.00,7.759471,25.02643,-0.000175,24.016639,-0.0078,1.380
8210.00,7.758071,25.02568,-0.000174,24.016260,-0.0078,1.380
8212.00,7.758569,25.02509,-0.000175,24.016766,-0.0078,1.380
8214.00,7.759528,25.02631,-0.000176,24.016833,-0.0078,1.380
8216.00,7.759680,25.02566,-0.000175,24.015535,-0.0078,1.380
8218.00,7.759234,25.02492,-0.000175,24.016182,-0.0078,1.379
8220.00,7.759375,25.02578,-0.000175,24.016525,-0.0078,1.380
8222.00,7.759334,25.02618,-0.000175,24.017032,-0.0078,1.381
8224.00,7.758588,25.02632,-0.000176,24.016826,-0.0078,1.382
8226.00,7.758634,25.02572,-0.000176,24.016945,-0.0078,1.380
8228.00,7.758524,25.02560,-0.000176,24.016666,-0.0078,1.380
8230.00,7.757877,25.02542,-0.000173,24.016561,-0.0078,1.380
8232.00,7.757342,25.02607,-0.000176,24.016884,-0.0078,1.381
8234.00,7.757770,25.02573,-0.000175,24.016532,-0.0078,1.379
8236.00,7.759003,25.02567,-0.000175,24.016963,-0.0078,1.380
8238.00,7.759720,25.02495,-0.000175,24.016505,-0.0078,1.380
8240.00,7.759795,25.02542,-0.000175,24.016595,-0.0078,1.380
8242.00,7.759403,25.02569,-0.000175,24.016904,-0.0078,1.380
8244.00,7.759712,25.02563,-0.000175,24.016498,-0.0079,1.380
8246.00,7.760329,25.02529,-0.000176,24.016771,-0.0079,1.380
8248.00,7.760102,25.02584,-0.000175,24.017250,-0.0078,1.380
8250.00,7.759086,25.02600,-0.000175,24.016287,-0.0078,1.380
8252.00,7.758880,25.02569,-0.000176,24.016537,-0.0079,1.381
8254.00,7.758640,25.02621,-0.000177,24.016759,-0.0079,1.380
8256.00,7.758492,25.02572,-0.000176,24.016304,-0.0079,1.380
8258.00,7.759069,25.02597,-0.000175,24.016206,-0.0078,1.380
8260.00,7.759688,25.02521,-0.000176,24.016353,-0.0079,1.380
8262.00,7.759743,25.02547,-0.000176,24.016887,-0.0078,1.380
8264.00,7.759144,25.02501,-0.000176,24.016039,-0.0078,1.379
8266.00,7.758769,25.02424,-0.000176,24.016151,-0.0078,1.380
8268.00,7.759282,25.02403,-0.000176,24.016936,-0.0078,1.380
8270.00,7.759203,25.02470,-0.000176,24.016539,-0.0078,1.380
8272.00,7.758968,25.02551,-0.000175,24.016374,-0.0079,1.380
8274.00,7.758467,25.02491,-0.000176,24.016849,-0.0078,1.380
8276.00,7.758519,25.02532,-0.000175,24.016536,-0.0078,1.380
8278.00,7.757934,25.02586,-0.000176,24.017061,-0.0078,1.380
8280.00,7.758114,25.02580,-0.000175,24.016944,-0.0077,1.380
8282.00,7.758295,25.02559,-0.000176,24.016824,-0.0078,1.380
8284.00,7.758612,25.02521,-0.000176,24.016692,-0.0078,1.380
8286.00,7.759100,25.02473,-0.000176,24.015829,-0.0078,1.380
8288.00,7.759474,25.02510,-0.000174,24.017023,-0.0078,1.380
8290.00,7.759199,25.02479,-0.000174,24.016356,-0.0078,1.380
8292.00,7.759476,25.02491,-0.000175,24.016873,-0.0078,1.380
8294.00,7.759004,25.02538,-0.000175,24.016795,-0.0078,1.380
8296.00,7.759107,25.02538,-0.000176,24.016735,-0.0078,1.380
8298.00,7.759778,25.02504,-0.000175,24.017221,-0.0078,1.380
8300.00,7.759663,25.02516,-0.000177,24.016942,-0.0078,1.381
8302.00,7.758419,25.02391,-0.000176,24.016530,-0.0078,1.380
8304.00,7.759147,25.02447,-0.000176,24.016931,-0.0078,1.380
8306.00,7.758739,25.02439,-0.000176,24.016398,-0.0078,1.380
8308.00,7.758865,25.02418,-0.000175,24.017098,-0.0078,1.379
8310.00,7.759512,25.02430,-0.000174,24.016392,-0.0078,1.380
8312.00,7.759001,25.02376,-0.000175,24.016929,-0.0078,1.380
8314.00,7.758788,25.02390,-0.000176,24.016831,-0.0078,1.381
8316.00,7.758667,25.02439,-0.000175,24.017562,-0.0078,1.380
8318.00,7.758297,25.02431,-0.000175,24.016309,-0.0078,1.380
8320.00,7.757826,25.02434,-0.000175,24.016856,-0.0078,1.380
8322.00,7.758270,25.02457,-0.000176,24.016827,-0.0078,1.380
8324.00,7.757699,25.02376,-0.000176,24.017493,-0.0078,1.380
8326.00,7.757061,25.02373,-0.000175,24.016494,-0.0078,1.380
8328.00,7.757549,25.02386,-0.000174,24.016358,-0.0078,1.380
8330.00,7.756725,25.02440,-0.000176,24.016630,-0.0078,1.380
8332.00,7.757160,25.02471,-0.000174,24.016628,-0.0078,1.380
8334.00,7.757473,25.02345,-0.000176,24.016204,-0.0078,1.380
8336.00,7.757245,25.02403,-0.000177,24.016771,-0.0078,1.381
8338.00,7.757446,25.02380,-0.000176,24.016768,-0.0078,1.380
8340.00,7.757146,25.02414,-0.000175,24.016639,-0.0078,1.380
8342.00,7.757108,25.02454,-0.000176,24.016833,-0.0078,1.380
8344.00,7.758051,25.02446,-0.000176,24.016724,-0.0078,1.380
8346.00,7.757901,25.02412,-0.000176,24.016601,-0.0078,1.380
8348.00,7.757936,25.02495,-0.000176,24.016900,-0.0078,1.380
8350.00,7.758191,25.02469,-0.000174,24.016305,-0.0078,1.380
8352.00,7.757687,25.02436,-0.000175,24.016630,-0.0078,1.380
8354.00,7.757517,25.02440,-0.000175,24.016470,-0.0078,1.380
8356.00,7.757492,25.02423,-0.000176,24.017360,-0.0078,1.380
8358.00,7.757366,25.02463,-0.000175,24.016231,-0.0078,1.381
8360.00,7.756929,25.02425,-0.000175,24.016238,-0.0078,1.381
8362.00,7.756580,25.02433,-0.000175,24.016802,-0.0078,1.380
8364.00,7.757235,25.02436,-0.000175,24.016561,-0.0078,1.380
8366.00,7.756767,25.02431,-0.000175,24.016681,-0.0078,1.379
8368.00,7.756911,25.02433,-0.000175,24.016469,-0.0078,1.380
8370.00,7.757341,25.02469,-0.000174,24.016539,-0.0078,1.380
8372.00,7.757822,25.02444,-0.000176,24.016831,-0.0078,1.379
8374.00,7.756595,25.02459,-0.000176,24.016773,-0.0078,1.380
8376.00,7.755809,25.02510,-0.000175,24.016514,-0.0078,1.380
8378.00,7.755955,25.02354,-0.000175,24.016721,-0.0078,1.380
8380.00,7.756546,25.02417,-0.000176,24.016472,-0.0078,1.380
8382.00,7.756707,25.02480,-0.000175,24.016873,-0.0078,1.379
8384.00,7.756731,25.02461,-0.000175,24.016804,-0.0078,1.379
8386.00,7.756746,25.02513,-0.000175,24.016824,-0.0078,1.380
8388.00,7.756823,25.02532,-0.000176,24.016980,-0.0078,1.379
8390.00,7.756968,25.02384,-0.000175,24.016014,-0.0078,1.379
8392.00,7.756954,25.02464,-0.000176,24.016769,-0.0078,1.380
8394.00,7.757213,25.02452,-0.000175,24.017185,-0.0078,1.380
8396.00,7.757089,25.02395,-0.000175,24.016510,-0.0078,1.380
8398.00,7.757165,25.02394,-0.000176,24.016006,-0.0078,1.380
8400.00,7.757492,25.02387,-0.000176,24.016750,-0.0078,1.380
8402.00,7.757989,25.02483,-0.000176,24.016436,-0.0078,1.380
@14,12.0000,24.0
8404.00,7.757773,25.02476,-0.000176,24.016523,-0.0078,1.379
8406.00,7.755084,25.02439,-0.000175,24.016536,-0.0078,1.380
8408.00,7.747090,25.02462,-0.000174,24.016387,-0.0078,1.379
8410.00,7.734823,25.02439,-0.000173,24.017145,-0.0079,1.378
8412.00,7.719983,25.02504,-0.000173,24.016572,-0.0078,1.378
8414.00,7.707777,25.02426,-0.000174,24.016119,-0.0078,1.378
8416.00,7.700929,25.02383,-0.000174,24.016742,-0.0078,1.380
8418.00,7.696530,25.02448,-0.000175,24.016646,-0.0078,1.380
8420.00,7.693211,25.02433,-0.000175,24.016697,-0.0078,1.380
8422.00,7.689186,25.02572,-0.000176,24.016139,-0.0078,1.381
8424.00,7.685611,25.02496,-0.000176,24.017418,-0.0078,1.381
8426.00,7.681976,25.02440,-0.000176,24.016661,-0.0078,1.380
8428.00,7.678566,25.02506,-0.000176,24.016775,-0.0078,1.381
8430.00,7.678501,25.02562,-0.000175,24.016222,-0.0078,1.380
8432.00,7.685261,25.02568,-0.000175,24.016070,-0.0078,1.381
8434.00,7.696495,25.02508,-0.000176,24.016652,-0.0078,1.382
8436.00,7.710226,25.02520,-0.000177,24.016358,-0.0078,1.382
8438.00,7.719922,25.02521,-0.000176,24.017014,-0.0078,1.381
8440.00,7.724834,25.02572,-0.000175,24.016710,-0.0078,1.380
8442.00,7.728256,25.02561,-0.000174,24.016425,-0.0078,1.380
8444.00,7.731001,25.02531,-0.000175,24.016713,-0.0078,1.380
8446.00,7.734472,25.02543,-0.000174,24.017290,-0.0078,1.379
8448.00,7.738765,25.02470,-0.000174,24.016974,-0.0078,1.380
8450.00,7.742894,25.02532,-0.000174,24.016240,-0.0078,1.379
8452.00,7.745813,25.02505,-0.000175,24.017000,-0.0078,1.380
8454.00,7.746304,25.02529,-0.000174,24.015718,-0.0078,1.380
8456.00,7.746735,25.02608,-0.000174,24.016474,-0.0078,1.380
8458.00,7.746905,25.02608,-0.000174,24.016902,-0.0078,1.379
8460.00,7.745814,25.02590,-0.000174,24.016461,-0.0078,1.380
8462.00,7.745524,25.02575,-0.000175,24.016354,-0.0078,1.380
8464.00,7.746348,25.02412,-0.000175,24.016313,-0.0078,1.379
8466.00,7.746849,25.02438,-0.000175,24.016465,-0.0078,1.379
8468.00,7.747994,25.02522,-0.000176,24.015883,-0.0078,1.380
8470.00,7.748511,25.02467,-0.000176,24.016407,-0.0078,1.380
8472.00,7.748961,25.02458,-0.000174,24.016412,-0.0078,1.380
8474.00,7.748433,25.02506,-0.000174,24.016309,-0.0078,1.379
8476.00,7.748073,25.02519,-0.000174,24.016740,-0.0078,1.380
8478.00,7.748063,25.02468,-0.000175,24.016481,-0.0078,1.380
8480.00,7.748260,25.02535,-0.000175,24.017299,-0.0078,1.380
8482.00,7.747788,25.02555,-0.000175,24.016842,-0.0078,1.380
8484.00,7.746963,25.02607,-0.000175,24.016976,-0.0078,1.379
8486.00,7.747939,25.02545,-0.000176,24.017279,-0.0078,1.380
8488.00,7.749083,25.02433,-0.000175,24.016478,-0.0078,1.380
8490.00,7.749538,25.02448,-0.000175,24.017096,-0.0078,1.380
8492.00,7.749238,25.02451,-0.000175,24.017382,-0.0078,1.379
8494.00,7.750097,25.02468,-0.000175,24.017121,-0.0078,1.379
8496.00,7.751253,25.02515,-0.000174,24.016690,-0.0078,1.380
8498.00,7.752675,25.02519,-0.000175,24.016681,-0.0078,1.379
8500.00,7.754272,25.02529,-0.000176,24.017054,-0.0078,1.380
8502.00,7.755532,25.02510,-0.000176,24.016679,-0.0078,1.380
8504.00,7.755570,25.02486,-0.000175,24.016777,-0.0078,1.381
8506.00,7.755993,25.02474,-0.000176,24.016262,-0.0078,1.380
8508.00,7.757457,25.02490,-0.000176,24.016597,-0.0078,1.380
8510.00,7.758280,25.02460,-0.000176,24.016365,-0.0078,1.379
8512.00,7.758463,25.02426,-0.000175,24.016525,-0.0078,1.380
8514.00,7.758588,25.02422,-0.000175,24.016189,-0.0078,1.379
8516.00,7.758369,25.02450,-0.000175,24.017313,-0.0078,1.379
8518.00,7.758860,25.02444,-0.000174,24.016862,-0.0078,1.380
8520.00,7.758680,25.02503,-0.000175,24.016779,-0.0078,1.380
8522.00,7.758831,25.02472,-0.000176,24.016316,-0.0078,1.380
8524.00,7.759648,25.02431,-0.000175,24.016688,-0.0078,1.380
8526.00,7.759420,25.02463,-0.000175,24.016329,-0.0078,1.380
8528.00,7.759285,25.02495,-0.000177,24.016559,-0.0078,1.379
8530.00,7.759922,25.02524,-0.000176,24.017070,-0.0078,1.379
8532.00,7.761031,25.02530,-0.000175,24.016657,-0.0078,1.379
8534.00,7.760914,25.02518,-0.000175,24.016684,-0.0078,1.380
8536.00,7.760691,25.02551,-0.000177,24.016655,-0.0079,1.380
8538.00,7.761517,25.02532,-0.000175,24.016789,-0.0078,1.380
8540.00,7.761901,25.02495,-0.000175,24.017089,-0.0078,1.380
8542.00,7.762622,25.02525,-0.000175,24.016900,-0.0078,1.379
8544.00,7.762729,25.02535,-0.000175,24.016601,-0.0078,1.379
8546.00,7.762604,25.02536,-0.000174,24.015577,-0.0078,1.379
8548.00,7.762406,25.02558,-0.000175,24.017188,-0.0078,1.379
8550.00,7.762840,25.02571,-0.000174,24.016305,-0.0078,1.380
8552.00,7.763152,25.02533,-0.000175,24.016795,-0.0078,1.380
8554.00,7.763228,25.02525,-0.000175,24.017009,-0.0078,1.380
8556.00,7.762835,25.02627,-0.000175,24.016992,-0.0078,1.380
8558.00,7.763097,25.02603,-0.000175,24.016588,-0.0078,1.379
8560.00,7.761751,25.02592,-0.000176,24.016507,-0.0079,1.380
8562.00,7.761708,25.02618,-0.000176,24.016401,-0.0079,1.380
8564.00,7.761937,25.02581,-0.000175,24.016119,-0.0078,1.379
8566.00,7.761964,25.02578,-0.000175,24.016592,-0.0078,1.379
8568.00,7.762170,25.02568,-0.000175,24.017136,-0.0078,1.379
8570.00,7.762023,25.02566,-0.000175,24.016951,-0.0078,1.380
8572.00,7.763020,25.02543,-0.000175,24.016570,-0.0078,1.380
8574.00,7.762205,25.02509,-0.000175,24.016971,-0.0078,1.379
8576.00,7.761548,25.02621,-0.000175,24.017029,-0.0078,1.379
8578.00,7.761007,25.02614,-0.000175,24.016777,-0.0078,1.379
8580.00,7.760360,25.02586,-0.000176,24.016663,-0.0078,1.380
8582.00,7.760179,25.02584,-0.000176,24.016603,-0.0078,1.380
8584.00,7.760419,25.02581,-0.000177,24.016873,-0.0078,1.380
8586.00,7.761497,25.02602,-0.000176,24.016913,-0.0078,1.380
8588.00,7.761266,25.02605,-0.000176,24.016657,-0.0078,1.379
8590.00,7.760068,25.02582,-0.000176,24.016809,-0.0078,1.380
8592.00,7.759200,25.02638,-0.000175,24.016896,-0.0079,1.380
8594.00,7.759664,25.02625,-0.000175,24.016217,-0.0078,1.379
8596.00,7.758929,25.02570,-0.000175,24.016574,-0.0078,1.379
8598.00,7.758886,25.02583,-0.000175,24.017067,-0.0078,1.380
8600.00,7.758400,25.02484,-0.000176,24.016947,-0.0078,1.380
8602.00,7.758678,25.02512,-0.000176,24.015869,-0.0078,1.380
8604.00,7.758817,25.02520,-0.000175,24.016759,-0.0078,1.380
8606.00,7.758741,25.02534,-0.000175,24.016715,-0.0078,1.380
8608.00,7.759102,25.02514,-0.000176,24.016566,-0.0078,1.380
8610.00,7.758452,25.02575,-0.000175,24.016345,-0.0078,1.380
8612.00,7.758429,25.02541,-0.000174,24.016053,-0.0078,1.380
8614.00,7.757834,25.02488,-0.000175,24.017043,-0.0078,1.380
8616.00,7.758147,25.02481,-0.000176,24.016351,-0.0078,1.380
8618.00,7.758035,25.02510,-0.000176,24.017224,-0.0078,1.380
8620.00,7.758659,25.02545,-0.000175,24.017186,-0.0078,1.379
8622.00,7.759067,25.02599,-0.000174,24.017103,-0.0078,1.380
8624.00,7.758557,25.02535,-0.000175,24.017114,-0.0078,1.380
8626.00,7.758307,25.02631,-0.000176,24.016713,-0.0078,1.380
8628.00,7.758182,25.02645,-0.000176,24.016766,-0.0078,1.380
8630.00,7.758023,25.02636,-0.000177,24.017034,-0.0078,1.380
8632.00,7.757533,25.02632,-0.000176,24.016331,-0.0078,1.380
8634.00,7.757387,25.02568,-0.000176,24.016626,-0.0078,1.380
8636.00,7.758070,25.02632,-0.000174,24.016267,-0.0079,1.379
8638.00,7.757730,25.02641,-0.000174,24.016704,-0.0078,1.380
8640.00,7.758074,25.02682,-0.000175,24.016634,-0.0078,1.380
8642.00,7.758086,25.02658,-0.000175,24.016269,-0.0078,1.380
8644.00,7.758664,25.02592,-0.000175,24.016441,-0.0078,1.380
8646.00,7.757994,25.02617,-0.000177,24.016686,-0.0078,1.380
8648.00,7.758137,25.02568,-0.000176,24.016217,-0.0078,1.380
8650.00,7.757822,25.02497,-0.000176,24.016280,-0.0078,1.380
8652.00,7.755661,25.02476,-0.000177,24.017094,-0.0078,1.380
8654.00,7.755628,25.02505,-0.000177,24.016363,-0.0078,1.380
8656.00,7.755712,25.02537,-0.000176,24.017255,-0.0078,1.380
8658.00,7.756568,25.02581,-0.000176,24.016721,-0.0078,1.379
8660.00,7.757251,25.02586,-0.000175,24.016331,-0.0078,1.380
8662.00,7.757226,25.02554,-0.000175,24.016811,-0.0078,1.379
8664.00,7.757131,25.02539,-0.000176,24.016539,-0.0078,1.379
8666.00,7.757617,25.02579,-0.000175,24.017282,-0.0078,1.379
8668.00,7.757483,25.02539,-0.000174,24.016715,-0.0078,1.380
8670.00,7.757055,25.02559,-0.000176,24.016918,-0.0078,1.380
8672.00,7.755865,25.02590,-0.000176,24.016556,-0.0079,1.380
8674.00,7.756196,25.02548,-0.000176,24.016590,-0.0078,1.379
8676.00,7.756297,25.02516,-0.000176,24.017085,-0.0078,1.379
8678.00,7.755841,25.02584,-0.000174,24.016982,-0.0078,1.379
8680.00,7.755798,25.02648,-0.000175,24.016815,-0.0078,1.380
8682.00,7.755698,25.02609,-0.000176,24.015959,-0.0078,1.380
8684.00,7.755683,25.02479,-0.000176,24.016347,-0.0078,1.380
8686.00,7.755473,25.02459,-0.000176,24.015994,-0.0078,1.380
8688.00,7.756159,25.02464,-0.000176,24.016251,-0.0078,1.379
8690.00,7.756592,25.02584,-0.000175,24.016630,-0.0078,1.378
8692.00,7.756044,25.02646,-0.000174,24.016639,-0.0078,1.380
8694.00,7.756014,25.02628,-0.000175,24.016864,-0.0079,1.380
8696.00,7.755777,25.02508,-0.000175,24.016463,-0.0078,1.380
8698.00,7.755446,25.02605,-0.000175,24.016450,-0.0078,1.379
8700.00,7.755111,25.02556,-0.000175,24.016869,-0.0078,1.379
8702.00,7.754849,25.02623,-0.000176,24.016840,-0.0078,1.380
8704.00,7.754843,25.02614,-0.000176,24.016414,-0.0078,1.379
8706.00,7.754190,25.02674,-0.000176,24.016383,-0.0078,1.380
8708.00,7.754912,25.02624,-0.000176,24.016715,-0.0078,1.379
8710.00,7.754948,25.02594,-0.000175,24.016632,-0.0078,1.380
8712.00,7.755504,25.02661,-0.000175,24.016634,-0.0078,1.379
8714.00,7.755597,25.02629,-0.000175,24.016742,-0.0078,1.379
8716.00,7.755830,25.02599,-0.000175,24.016719,-0.0078,1.379
8718.00,7.755254,25.02704,-0.000175,24.016186,-0.0078,1.380
8720.00,7.754804,25.02718,-0.000174,24.016751,-0.0078,1.379
8722.00,7.755172,25.02677,-0.000175,24.016092,-0.0078,1.380
8724.00,7.755192,25.02612,-0.000175,24.016938,-0.0078,1.379
8726.00,7.755271,25.02563,-0.000174,24.016996,-0.0078,1.379
8728.00,7.755860,25.02571,-0.000174,24.016498,-0.0078,1.379
8730.00,7.755526,25.02662,-0.000176,24.017130,-0.0078,1.380
8732.00,7.754272,25.02578,-0.000175,24.016077,-0.0078,1.380
8734.00,7.754483,25.02489,-0.000174,24.016405,-0.0078,1.380
8736.00,7.754208,25.02469,-0.000175,24.017255,-0.0078,1.380
8738.00,7.753735,25.02563,-0.000175,24.017016,-0.0078,1.380
8740.00,7.753505,25.02598,-0.000175,24.016073,-0.0078,1.379
8742.00,7.753369,25.02597,-0.000175,24.016092,-0.0078,1.379
8744.00,7.752549,25.02633,-0.000176,24.016385,-0.0078,1.379
8746.00,7.751618,25.02606,-0.000175,24.016918,-0.0078,1.380
8748.00,7.752665,25.02629,-0.000174,24.016461,-0.0078,1.380
8750.00,7.752268,25.02673,-0.000175,24.016586,-0.0079,1.379
8752.00,7.752601,25.02619,-0.000175,24.016963,-0.0078,1.380
8754.00,7.752583,25.02616,-0.000176,24.016389,-0.0078,1.380
8756.00,7.752027,25.02597,-0.000176,24.016505,-0.0078,1.380
8758.00,7.751899,25.02581,-0.000174,24.016501,-0.0078,1.379
8760.00,7.752704,25.02548,-0.000175,24.016340,-0.0078,1.379
8762.00,7.753278,25.02464,-0.000175,24.016012,-0.0078,1.379
8764.00,7.752939,25.02499,-0.000174,24.016289,-0.0078,1.379
8766.00,7.752255,25.02531,-0.000174,24.016271,-0.0078,1.380
8768.00,7.751694,25.02469,-0.000175,24.016835,-0.0078,1.379
8770.00,7.751873,25.02516,-0.000174,24.017054,-0.0078,1.380
8772.00,7.752930,25.02560,-0.000175,24.015821,-0.0078,1.379
8774.00,7.753125,25.02584,-0.000175,24.016523,-0.0078,1.379
8776.00,7.753519,25.02505,-0.000176,24.016487,-0.0078,1.380
8778.00,7.753577,25.02450,-0.000175,24.016701,-0.0078,1.380
8780.00,7.753587,25.02474,-0.000175,24.016904,-0.0078,1.379
8782.00,7.753915,25.02531,-0.000175,24.016554,-0.0078,1.379
8784.00,7.753975,25.02651,-0.000175,24.016590,-0.0079,1.379
8786.00,7.753985,25.02616,-0.000176,24.017157,-0.0078,1.379
8788.00,7.754788,25.02667,-0.000175,24.016855,-0.0078,1.379
8790.00,7.754368,25.02612,-0.000174,24.016699,-0.0078,1.379
8792.00,7.754106,25.02563,-0.000175,24.016518,-0.0078,1.380
8794.00,7.753686,25.02536,-0.000175,24.016137,-0.0078,1.379
8796.00,7.753406,25.02625,-0.000174,24.016730,-0.0078,1.380
8798.00,7.753280,25.02617,-0.000174,24.016224,-0.0078,1.380
8800.00,7.753520,25.02648,-0.000176,24.017221,-0.0078,1.380
8802.00,7.753231,25.02651,-0.000176,24.017172,-0.0078,1.379
8804.00,7.753651,25.02702,-0.000175,24.016421,-0.0078,1.379
8806.00,7.753071,25.02716,-0.000174,24.016543,-0.0078,1.379
8808.00,7.752760,25.02695,-0.000175,24.016507,-0.0078,1.379
8810.00,7.752490,25.02725,-0.000176,24.016635,-0.0078,1.380
8812.00,7.752849,25.02722,-0.000176,24.016456,-0.0079,1.380
8814.00,7.753092,25.02695,-0.000175,24.016583,-0.0078,1.381
8816.00,7.752885,25.02641,-0.000176,24.016182,-0.0078,1.380
8818.00,7.752112,25.02548,-0.000176,24.017083,-0.0078,1.380
8820.00,7.751581,25.02580,-0.000175,24.016643,-0.0078,1.380
8822.00,7.751922,25.02641,-0.000174,24.016686,-0.0078,1.379
8824.00,7.752288,25.02575,-0.000175,24.016168,-0.0078,1.380
8826.00,7.752942,25.02623,-0.000175,24.016891,-0.0078,1.379
8828.00,7.752984,25.02635,-0.000175,24.016690,-0.0078,1.380
8830.00,7.752931,25.02689,-0.000175,24.016140,-0.0078,1.380
8832.00,7.753452,25.02685,-0.000177,24.016971,-0.0078,1.380
8834.00,7.752460,25.02664,-0.000177,24.016657,-0.0078,1.380
8836.00,7.752930,25.02608,-0.000175,24.016554,-0.0078,1.380
8838.00,7.753389,25.02575,-0.000175,24.016621,-0.0079,1.380
8840.00,7.753274,25.02569,-0.000176,24.015966,-0.0078,1.380
8842.00,7.753014,25.02535,-0.000176,24.016496,-0.0078,1.379
8844.00,7.752225,25.02588,-0.000175,24.016179,-0.0078,1.379
8846.00,7.752248,25.02553,-0.000176,24.016742,-0.0078,1.380
8848.00,7.752570,25.02473,-0.000175,24.016398,-0.0078,1.380
8850.00,7.751897,25.02476,-0.000175,24.016518,-0.0078,1.380
8852.00,7.751612,25.02592,-0.000176,24.016429,-0.0078,1.379
8854.00,7.751873,25.02626,-0.000175,24.016130,-0.0078,1.379
8856.00,7.751521,25.02667,-0.000175,24.016126,-0.0078,1.380
8858.00,7.751703,25.02627,-0.000175,24.016601,-0.0078,1.379
8860.00,7.752110,25.02663,-0.000175,24.015992,-0.0078,1.379
8862.00,7.751822,25.02634,-0.000176,24.016869,-0.0078,1.380
8864.00,7.752571,25.02646,-0.000176,24.016563,-0.0078,1.380
8866.00,7.752743,25.02654,-0.000174,24.016276,-0.0078,1.380
8868.00,7.751928,25.02691,-0.000176,24.016963,-0.0078,1.381
8870.00,7.751418,25.02644,-0.000175,24.016904,-0.0078,1.381
8872.00,7.751697,25.02637,-0.000174,24.016387,-0.0078,1.379
8874.00,7.751851,25.02689,-0.000176,24.016603,-0.0078,1.379
8876.00,7.751344,25.02548,-0.000176,24.016521,-0.0078,1.379
8878.00,7.751547,25.02669,-0.000175,24.016818,-0.0078,1.379
8880.00,7.751874,25.02656,-0.000176,24.016586,-0.0078,1.379
8882.00,7.751352,25.02659,-0.000175,24.016349,-0.0078,1.380
8884.00,7.751422,25.02636,-0.000175,24.016826,-0.0078,1.380
8886.00,7.752391,25.02624,-0.000176,24.016508,-0.0078,1.380
8888.00,7.751850,25.02614,-0.000175,24.016249,-0.0078,1.379
8890.00,7.752207,25.02664,-0.000175,24.016759,-0.0078,1.379
8892.00,7.752297,25.02691,-0.000175,24.015995,-0.0078,1.380
8894.00,7.751320,25.02755,-0.000175,24.016374,-0.0078,1.380
8896.00,7.751514,25.02706,-0.000175,24.016385,-0.0078,1.380
8898.00,7.752310,25.02609,-0.000175,24.015849,-0.0078,1.380
8900.00,7.753418,25.02618,-0.000176,24.017370,-0.0078,1.379
8902.00,7.753479,25.02656,-0.000175,24.016973,-0.0078,1.380
8904.00,7.752973,25.02646,-0.000174,24.016202,-0.0079,1.380
8906.00,7.752117,25.02641,-0.000174,24.016510,-0.0078,1.379
8908.00,7.751865,25.02624,-0.000175,24.016682,-0.0078,1.380
8910.00,7.751882,25.02581,-0.000176,24.016398,-0.0078,1.380
8912.00,7.751987,25.02603,-0.000177,24.016949,-0.0078,1.380
8914.00,7.752427,25.02652,-0.000176,24.016387,-0.0078,1.379
8916.00,7.751119,25.02655,-0.000176,24.017056,-0.0078,1.380
8918.00,7.751083,25.02626,-0.000177,24.016789,-0.0078,1.380
8920.00,7.751423,25.02607,-0.000176,24.016574,-0.0078,1.379
8922.00,7.751280,25.02584,-0.000175,24.016635,-0.0078,1.380
8924.00,7.751425,25.02603,-0.000176,24.016592,-0.0078,1.380
8926.00,7.751995,25.02621,-0.000176,24.016396,-0.0078,1.380
8928.00,7.752298,25.02672,-0.000176,24.016896,-0.0078,1.380
8930.00,7.752012,25.02572,-0.000175,24.016568,-0.0078,1.380
8932.00,7.751943,25.02533,-0.000175,24.016285,-0.0078,1.380
8934.00,7.751174,25.02618,-0.000175,24.016626,-0.0079,1.380
8936.00,7.751440,25.02604,-0.000175,24.016866,-0.0078,1.379
8938.00,7.752521,25.02550,-0.000176,24.017069,-0.0078,1.380
8940.00,7.752285,25.02548,-0.000177,24.016148,-0.0078,1.380
8942.00,7.751294,25.02641,-0.000175,24.016518,-0.0078,1.379
8944.00,7.751360,25.02688,-0.000175,24.016173,-0.0078,1.379
8946.00,7.751547,25.02606,-0.000175,24.016079,-0.0078,1.380
8948.00,7.751620,25.02569,-0.000176,24.016856,-0.0078,1.380
8950.00,7.751237,25.02644,-0.000175,24.016991,-0.0078,1.380
8952.00,7.752129,25.02667,-0.000175,24.016864,-0.0078,1.380
8954.00,7.752691,25.02652,-0.000175,24.016688,-0.0078,1.380
8956.00,7.752353,25.02704,-0.000175,24.016835,-0.0078,1.380
8958.00,7.751289,25.02680,-0.000175,24.016608,-0.0078,1.380
8960.00,7.751271,25.02655,-0.000176,24.016762,-0.0078,1.380
8962.00,7.751765,25.02598,-0.000175,24.016842,-0.0078,1.379
8964.00,7.752143,25.02630,-0.000175,24.016953,-0.0078,1.380
8966.00,7.751602,25.02641,-0.000175,24.016539,-0.0078,1.380
8968.00,7.752250,25.02571,-0.000175,24.016358,-0.0078,1.380
8970.00,7.752270,25.02554,-0.000176,24.016878,-0.0078,1.380
8972.00,7.751127,25.02556,-0.000176,24.016827,-0.0078,1.380
8974.00,7.750705,25.02570,-0.000176,24.016561,-0.0078,1.379
8976.00,7.750829,25.02514,-0.000175,24.016545,-0.0078,1.379
8978.00,7.751690,25.02624,-0.000173,24.017005,-0.0078,1.380
8980.00,7.751222,25.02609,-0.000176,24.016624,-0.0078,1.379
8982.00,7.750794,25.02668,-0.000175,24.016450,-0.0078,1.380
8984.00,7.749858,25.02577,-0.000175,24.015997,-0.0078,1.380
8986.00,7.750293,25.02633,-0.000175,24.016295,-0.0078,1.380
8988.00,7.750733,25.02644,-0.000175,24.016215,-0.0078,1.379
8990.00,7.751049,25.02546,-0.000176,24.016420,-0.0078,1.380
8992.00,7.751191,25.02492,-0.000176,24.016028,-0.0078,1.380
8994.00,7.750521,25.02538,-0.000175,24.017170,-0.0078,1.380
8996.00,7.749708,25.02561,-0.000175,24.016409,-0.0078,1.380
8998.00,7.749030,25.02593,-0.000174,24.017145,-0.0078,1.379
9000.00,7.749976,25.02504,-0.000175,24.016565,-0.0078,1.380
9002.00,7.749900,25.02498,-0.000175,24.017027,-0.0078,1.380
@15,12.0000,24.0
9004.00,7.750190,25.02448,-0.000177,24.016715,-0.0078,1.380
9006.00,7.748660,25.02521,-0.000175,24.017253,-0.0078,1.379
9008.00,7.741491,25.02630,-0.000173,24.016597,-0.0078,1.379
9010.00,7.729907,25.02652,-0.000174,24.016608,-0.0078,1.378
9012.00,7.715240,25.02716,-0.000173,24.016811,-0.0078,1.378
9014.00,7.703151,25.02715,-0.000174,24.016557,-0.0078,1.379
9016.00,7.695666,25.02622,-0.000174,24.016518,-0.0078,1.380
9018.00,7.690995,25.02708,-0.000176,24.016982,-0.0078,1.380
9020.00,7.686977,25.02639,-0.000177,24.017210,-0.0078,1.380
9022.00,7.683054,25.02526,-0.000176,24.016913,-0.0078,1.381
9024.00,7.680222,25.02635,-0.000176,24.016953,-0.0078,1.381
9026.00,7.676867,25.02664,-0.000175,24.016545,-0.0078,1.380
9028.00,7.673438,25.02538,-0.000175,24.016782,-0.0078,1.380
9030.00,7.671830,25.02507,-0.000175,24.016782,-0.0078,1.381
9032.00,7.678415,25.02585,-0.000175,24.016189,-0.0078,1.381
9034.00,7.690957,25.02550,-0.000176,24.016927,-0.0078,1.382
9036.00,7.705424,25.02563,-0.000177,24.016853,-0.0078,1.381
9038.00,7.716909,25.02664,-0.000177,24.016644,-0.0078,1.381
9040.00,7.723723,25.02662,-0.000176,24.016789,-0.0079,1.381
9042.00,7.726820,25.02606,-0.000176,24.016403,-0.0078,1.380
9044.00,7.729654,25.02608,-0.000174,24.016405,-0.0078,1.380
9046.00,7.732592,25.02632,-0.000175,24.016652,-0.0078,1.380
9048.00,7.735877,25.02642,-0.000174,24.017143,-0.0078,1.379
9050.00,7.738910,25.02678,-0.000174,24.016880,-0.0078,1.380
9052.00,7.740712,25.02608,-0.000173,24.016454,-0.0078,1.380
9054.00,7.742486,25.02555,-0.000176,24.016516,-0.0078,1.380
9056.00,7.742552,25.02561,-0.000175,24.016822,-0.0078,1.379
9058.00,7.742204,25.02573,-0.000175,24.016583,-0.0078,1.379
9060.00,7.742576,25.02597,-0.000175,24.017011,-0.0078,1.379
9062.00,7.742317,25.02600,-0.000175,24.015983,-0.0078,1.380
9064.00,7.742539,25.02551,-0.000175,24.016626,-0.0078,1.379
9066.00,7.742497,25.02589,-0.000174,24.017003,-0.0078,1.379
9068.00,7.742549,25.02604,-0.000175,24.016077,-0.0078,1.380
9070.00,7.743361,25.02599,-0.000176,24.016644,-0.0078,1.379
9072.00,7.743205,25.02619,-0.000176,24.017074,-0.0078,1.379
9074.00,7.742956,25.02661,-0.000176,24.017101,-0.0078,1.380
9076.00,7.742969,25.02639,-0.000176,24.016072,-0.0078,1.379
9078.00,7.742963,25.02583,-0.000176,24.016940,-0.0078,1.379
9080.00,7.742946,25.02677,-0.000175,24.016342,-0.0078,1.379
9082.00,7.742221,25.02691,-0.000174,24.016552,-0.0078,1.379
9084.00,7.743700,25.02595,-0.000175,24.016389,-0.0078,1.379
9086.00,7.742854,25.02524,-0.000175,24.016608,-0.0078,1.379
9088.00,7.742034,25.02593,-0.000175,24.016351,-0.0078,1.379
9090.00,7.741734,25.02605,-0.000176,24.016630,-0.0078,1.379
9092.00,7.741966,25.02542,-0.000175,24.016675,-0.0078,1.379
9094.00,7.742320,25.02590,-0.000175,24.016554,-0.0079,1.379
9096.00,7.743613,25.02565,-0.000176,24.015747,-0.0078,1.379
9098.00,7.744354,25.02543,-0.000176,24.016615,-0.0078,1.379
9100.00,7.745170,25.02544,-0.000175,24.017156,-0.0078,1.378
9102.00,7.746971,25.02535,-0.000175,24.016624,-0.0078,1.379
9104.00,7.748272,25.02603,-0.000175,24.016195,-0.0078,1.380
9106.00,7.748880,25.02557,-0.000175,24.016844,-0.0079,1.379
9108.00,7.748416,25.02571,-0.000175,24.016206,-0.0078,1.378
9110.00,7.749884,25.02507,-0.000174,24.016213,-0.0078,1.379
9112.00,7.750822,25.02567,-0.000174,24.016840,-0.0079,1.379
9114.00,7.752433,25.02695,-0.000175,24.016902,-0.0078,1.379
9116.00,7.754137,25.02630,-0.000175,24.017165,-0.0078,1.379
9118.00,7.754033,25.02662,-0.000175,24.016706,-0.0078,1.378
9120.00,7.754457,25.02606,-0.000176,24.017087,-0.0078,1.379
9122.00,7.755544,25.02637,-0.000176,24.016255,-0.0078,1.379
9124.00,7.755485,25.02651,-0.000176,24.016164,-0.0078,1.379
9126.00,7.755480,25.02645,-0.000175,24.017119,-0.0078,1.378
9128.00,7.755671,25.02669,-0.000174,24.016487,-0.0078,1.379
9130.00,7.755674,25.02656,-0.000175,24.016880,-0.0078,1.379
9132.00,7.754720,25.02624,-0.000175,24.016320,-0.0078,1.380
9134.00,7.755017,25.02634,-0.000176,24.015794,-0.0078,1.379
9136.00,7.754938,25.02692,-0.000175,24.016786,-0.0078,1.379
9138.00,7.754916,25.02702,-0.000174,24.016550,-0.0078,1.379
9140.00,7.756053,25.02610,-0.000175,24.016561,-0.0078,1.379
9142.00,7.756347,25.02658,-0.000176,24.016289,-0.0078,1.378
9144.00,7.755667,25.02674,-0.000174,24.016356,-0.0078,1.378
9146.00,7.756036,25.02665,-0.000175,24.016730,-0.0078,1.379
9148.00,7.756177,25.02734,-0.000175,24.016343,-0.0078,1.379
9150.00,7.755665,25.02737,-0.000175,24.016354,-0.0078,1.379
9152.00,7.754710,25.02673,-0.000175,24.016391,-0.0079,1.379
9154.00,7.753997,25.02661,-0.000175,24.016550,-0.0078,1.379
9156.00,7.754752,25.02719,-0.000175,24.016985,-0.0078,1.379
9158.00,7.754290,25.02670,-0.000175,24.016847,-0.0078,1.379
9160.00,7.753933,25.02781,-0.000176,24.016900,-0.0078,1.379
9162.00,7.753495,25.02757,-0.000176,24.016711,-0.0078,1.379
9164.00,7.753624,25.02690,-0.000174,24.016356,-0.0078,1.379
9166.00,7.753191,25.02708,-0.000174,24.016521,-0.0078,1.379
9168.00,7.752527,25.02626,-0.000174,24.016652,-0.0078,1.379
9170.00,7.751123,25.02635,-0.000175,24.015941,-0.0078,1.379
9172.00,7.750222,25.02724,-0.000174,24.017079,-0.0078,1.378
9174.00,7.750027,25.02719,-0.000173,24.016276,-0.0078,1.378
9176.00,7.750511,25.02677,-0.000174,24.016672,-0.0078,1.378
9178.00,7.750764,25.02675,-0.000176,24.016443,-0.0078,1.378
9180.00,7.750679,25.02614,-0.000177,24.016594,-0.0078,1.379
9182.00,7.750982,25.02514,-0.000176,24.016735,-0.0078,1.379
9184.00,7.750864,25.02544,-0.000176,24.015760,-0.0079,1.379
9186.00,7.750710,25.02585,-0.000175,24.016024,-0.0078,1.379
9188.00,7.750880,25.02641,-0.000175,24.017016,-0.0078,1.379
9190.00,7.750460,25.02655,-0.000176,24.016684,-0.0078,1.379
9192.00,7.750886,25.02657,-0.000175,24.017121,-0.0078,1.380
9194.00,7.751405,25.02719,-0.000174,24.016407,-0.0078,1.380
9196.00,7.752868,25.02754,-0.000176,24.016768,-0.0078,1.379
9198.00,7.753045,25.02741,-0.000175,24.016487,-0.0078,1.379
9200.00,7.752897,25.02687,-0.000176,24.016521,-0.0078,1.378
9202.00,7.752658,25.02608,-0.000176,24.016905,-0.0078,1.379
9204.00,7.752200,25.02642,-0.000176,24.016771,-0.0078,1.379
9206.00,7.751519,25.02680,-0.000175,24.016320,-0.0078,1.379
9208.00,7.751991,25.02709,-0.000176,24.016218,-0.0078,1.379
9210.00,7.752487,25.02797,-0.000174,24.016791,-0.0078,1.379
9212.00,7.752710,25.02821,-0.000175,24.016282,-0.0079,1.379
9214.00,7.751951,25.02786,-0.000175,24.016650,-0.0078,1.378
9216.00,7.751144,25.02690,-0.000175,24.016059,-0.0078,1.378
9218.00,7.751193,25.02700,-0.000175,24.016991,-0.0078,1.378
9220.00,7.751311,25.02670,-0.000175,24.016733,-0.0078,1.378
9222.00,7.750872,25.02687,-0.000176,24.017007,-0.0078,1.379
9224.00,7.750625,25.02721,-0.000176,24.016791,-0.0078,1.378
9226.00,7.750477,25.02732,-0.000174,24.016699,-0.0078,1.378
9228.00,7.750189,25.02747,-0.000175,24.016588,-0.0078,1.379
9230.00,7.750088,25.02674,-0.000175,24.016536,-0.0078,1.379
9232.00,7.749949,25.02693,-0.000175,24.016726,-0.0078,1.379
9234.00,7.750190,25.02788,-0.000175,24.016779,-0.0078,1.379
9236.00,7.750510,25.02669,-0.000175,24.017056,-0.0079,1.379
9238.00,7.750587,25.02629,-0.000174,24.016973,-0.0078,1.377
9240.00,7.750478,25.02613,-0.000175,24.015713,-0.0078,1.378
9242.00,7.750502,25.02599,-0.000174,24.016516,-0.0078,1.378
9244.00,7.750441,25.02693,-0.000175,24.016519,-0.0078,1.379
9246.00,7.749664,25.02704,-0.000176,24.016623,-0.0078,1.379
9248.00,7.748534,25.02639,-0.000175,24.016576,-0.0078,1.379
9250.00,7.748435,25.02691,-0.000174,24.016740,-0.0078,1.379
9252.00,7.748067,25.02677,-0.000176,24.016389,-0.0078,1.380
9254.00,7.748852,25.02668,-0.000176,24.016273,-0.0078,1.379
9256.00,7.749323,25.02667,-0.000175,24.016186,-0.0078,1.378
9258.00,7.749623,25.02659,-0.000174,24.016229,-0.0078,1.378
9260.00,7.749332,25.02671,-0.000174,24.016284,-0.0078,1.378
9262.00,7.749092,25.02634,-0.000175,24.016766,-0.0078,1.378
9264.00,7.749557,25.02673,-0.000175,24.016512,-0.0078,1.379
9266.00,7.748991,25.02550,-0.000175,24.016527,-0.0078,1.379
9268.00,7.748830,25.02589,-0.000175,24.017050,-0.0078,1.379
9270.00,7.748885,25.02606,-0.000176,24.016409,-0.0078,1.379
9272.00,7.748111,25.02623,-0.000175,24.016416,-0.0078,1.379
9274.00,7.748821,25.02631,-0.000176,24.016829,-0.0078,1.379
9276.00,7.749303,25.02625,-0.000175,24.016162,-0.0078,1.379
9278.00,7.749351,25.02636,-0.000174,24.016657,-0.0078,1.379
9280.00,7.748860,25.02718,-0.000175,24.016333,-0.0078,1.378
9282.00,7.749070,25.02656,-0.000175,24.016353,-0.0078,1.379
9284.00,7.749198,25.02679,-0.000175,24.016728,-0.0078,1.379
9286.00,7.748661,25.02704,-0.000175,24.017050,-0.0078,1.378
9288.00,7.748717,25.02716,-0.000175,24.016682,-0.0078,1.379
9290.00,7.748645,25.02674,-0.000176,24.016860,-0.0078,1.379
9292.00,7.748360,25.02709,-0.000176,24.016650,-0.0078,1.379
9294.00,7.748456,25.02669,-0.000176,24.016191,-0.0078,1.379
9296.00,7.748037,25.02671,-0.000176,24.016208,-0.0078,1.379
9298.00,7.747948,25.02719,-0.000174,24.017161,-0.0079,1.378
9300.00,7.747778,25.02773,-0.000175,24.017203,-0.0078,1.379
9302.00,7.747898,25.02751,-0.000174,24.016559,-0.0078,1.379
9304.00,7.747913,25.02701,-0.000175,24.016483,-0.0078,1.378
9306.00,7.748103,25.02781,-0.000175,24.017210,-0.0078,1.379
9308.00,7.748178,25.02712,-0.000175,24.016059,-0.0078,1.378
9310.00,7.749479,25.02650,-0.000174,24.016396,-0.0078,1.378
9312.00,7.750103,25.02660,-0.000173,24.016296,-0.0078,1.378
9314.00,7.749895,25.02813,-0.000176,24.016556,-0.0078,1.379
9316.00,7.748928,25.02716,-0.000176,24.017018,-0.0078,1.380
9318.00,7.749639,25.02574,-0.000176,24.016804,-0.0078,1.379
9320.00,7.749156,25.02701,-0.000175,24.016945,-0.0078,1.378
9322.00,7.748595,25.02678,-0.000174,24.016570,-0.0078,1.378
9324.00,7.748342,25.02656,-0.000174,24.017299,-0.0078,1.379
9326.00,7.748599,25.02690,-0.000174,24.016563,-0.0078,1.379
9328.00,7.748388,25.02658,-0.000176,24.016389,-0.0078,1.378
9330.00,7.748750,25.02621,-0.000176,24.016420,-0.0078,1.378
9332.00,7.748501,25.02647,-0.000175,24.016255,-0.0078,1.378
9334.00,7.747699,25.02679,-0.000176,24.016653,-0.0078,1.379
9336.00,7.746921,25.02725,-0.000175,24.016798,-0.0078,1.379
9338.00,7.746354,25.02717,-0.000176,24.016362,-0.0078,1.379
9340.00,7.746366,25.02725,-0.000176,24.015865,-0.0078,1.379
9342.00,7.746051,25.02675,-0.000175,24.016072,-0.0078,1.378
9344.00,7.746331,25.02617,-0.000175,24.016673,-0.0078,1.379
9346.00,7.746614,25.02684,-0.000175,24.017195,-0.0078,1.378
9348.00,7.747343,25.02753,-0.000174,24.016641,-0.0078,1.379
9350.00,7.746821,25.02760,-0.000175,24.016769,-0.0078,1.379
9352.00,7.747062,25.02683,-0.000175,24.016454,-0.0078,1.379
9354.00,7.747867,25.02686,-0.000175,24.016949,-0.0078,1.379
9356.00,7.748200,25.02620,-0.000176,24.016735,-0.0078,1.380
9358.00,7.747523,25.02614,-0.000177,24.016974,-0.0078,1.378
9360.00,7.747775,25.02614,-0.000175,24.016608,-0.0078,1.378
9362.00,7.747614,25.02652,-0.000174,24.016144,-0.0078,1.380
9364.00,7.746366,25.02646,-0.000174,24.016420,-0.0078,1.378
9366.00,7.746412,25.02663,-0.000175,24.016371,-0.0079,1.379
9368.00,7.747349,25.02655,-0.000175,24.016730,-0.0078,1.379
9370.00,7.747780,25.02733,-0.000175,24.016967,-0.0078,1.379
9372.00,7.748608,25.02784,-0.000175,24.016188,-0.0078,1.379
9374.00,7.747985,25.02772,-0.000175,24.016416,-0.0078,1.379
9376.00,7.747230,25.02758,-0.000174,24.016554,-0.0078,1.379
9378.00,7.747102,25.02706,-0.000175,24.016644,-0.0078,1.379
9380.00,7.746621,25.02723,-0.000174,24.017179,-0.0078,1.379
9382.00,7.746577,25.02742,-0.000176,24.016445,-0.0078,1.379
9384.00,7.747450,25.02672,-0.000174,24.016552,-0.0078,1.379
9386.00,7.746274,25.02737,-0.000174,24.016684,-0.0078,1.378
9388.00,7.746322,25.02705,-0.000175,24.015818,-0.0078,1.379
9390.00,7.746662,25.02726,-0.000174,24.016786,-0.0078,1.379
9392.00,7.746344,25.02708,-0.000175,24.016287,-0.0078,1.379
9394.00,7.746982,25.02741,-0.000174,24.016855,-0.0078,1.379
9396.00,7.746816,25.02780,-0.000174,24.016565,-0.0078,1.378
9398.00,7.747304,25.02666,-0.000174,24.016231,-0.0078,1.379
9400.00,7.746935,25.02610,-0.000175,24.016133,-0.0078,1.379
9402.00,7.747163,25.02622,-0.000175,24.016010,-0.0078,1.379
9404.00,7.747272,25.02641,-0.000174,24.016246,-0.0079,1.378
9406.00,7.746948,25.02618,-0.000176,24.016643,-0.0078,1.379
9408.00,7.746983,25.02663,-0.000175,24.016367,-0.0078,1.379
9410.00,7.747287,25.02607,-0.000175,24.016184,-0.0078,1.379
9412.00,7.746797,25.02645,-0.000176,24.016095,-0.0078,1.378
9414.00,7.745679,25.02601,-0.000174,24.017002,-0.0078,1.378
9416.00,7.745975,25.02589,-0.000174,24.016831,-0.0078,1.378
9418.00,7.746057,25.02638,-0.000176,24.016470,-0.0079,1.379
9420.00,7.745966,25.02590,-0.000175,24.016755,-0.0078,1.379
9422.00,7.746319,25.02529,-0.000174,24.016737,-0.0078,1.378
9424.00,7.746427,25.02604,-0.000175,24.017083,-0.0078,1.379
9426.00,7.746391,25.02726,-0.000175,24.016233,-0.0078,1.379
9428.00,7.747068,25.02673,-0.000177,24.016300,-0.0078,1.379
9430.00,7.746047,25.02582,-0.000177,24.016313,-0.0078,1.378
9432.00,7.746855,25.02576,-0.000176,24.016860,-0.0078,1.379
9434.00,7.747190,25.02650,-0.000175,24.016947,-0.0078,1.378
9436.00,7.746654,25.02620,-0.000174,24.016603,-0.0078,1.379
9438.00,7.746079,25.02544,-0.000175,24.016889,-0.0078,1.379
9440.00,7.745800,25.02586,-0.000175,24.017012,-0.0078,1.379
9442.00,7.745269,25.02645,-0.000175,24.016195,-0.0078,1.379
9444.00,7.746277,25.02597,-0.000175,24.016432,-0.0078,1.378
9446.00,7.746778,25.02619,-0.000174,24.016396,-0.0078,1.379
9448.00,7.746664,25.02610,-0.000175,24.016305,-0.0078,1.379
9450.00,7.746513,25.02611,-0.000174,24.016354,-0.0078,1.378
9452.00,7.747112,25.02587,-0.000175,24.017061,-0.0078,1.378
9454.00,7.747674,25.02513,-0.000174,24.017154,-0.0078,1.378
9456.00,7.747931,25.02576,-0.000174,24.016858,-0.0078,1.379
9458.00,7.747407,25.02647,-0.000175,24.016623,-0.0079,1.379
9460.00,7.746564,25.02621,-0.000175,24.016447,-0.0079,1.379
9462.00,7.746760,25.02572,-0.000175,24.016271,-0.0078,1.378
9464.00,7.746538,25.02521,-0.000175,24.016668,-0.0078,1.377
9466.00,7.746715,25.02504,-0.000174,24.016811,-0.0078,1.378
9468.00,7.746832,25.02547,-0.000176,24.016478,-0.0078,1.379
9470.00,7.745907,25.02604,-0.000175,24.015972,-0.0079,1.379
9472.00,7.746693,25.02552,-0.000175,24.016619,-0.0078,1.378
9474.00,7.747926,25.02533,-0.000174,24.017125,-0.0078,1.379
9476.00,7.748177,25.02577,-0.000175,24.015515,-0.0078,1.379
9478.00,7.747992,25.02593,-0.000175,24.016599,-0.0078,1.379
9480.00,7.747325,25.02604,-0.000175,24.016530,-0.0078,1.379
9482.00,7.747492,25.02592,-0.000176,24.016242,-0.0078,1.378
9484.00,7.748257,25.02609,-0.000175,24.016489,-0.0078,1.379
9486.00,7.748738,25.02567,-0.000174,24.016432,-0.0078,1.379
9488.00,7.748240,25.02632,-0.000175,24.017050,-0.0078,1.379
9490.00,7.747976,25.02608,-0.000176,24.016579,-0.0078,1.379
9492.00,7.748586,25.02550,-0.000174,24.015986,-0.0078,1.378
9494.00,7.748203,25.02619,-0.000175,24.016653,-0.0078,1.379
9496.00,7.746709,25.02609,-0.000175,24.016168,-0.0078,1.379
9498.00,7.745637,25.02687,-0.000174,24.016412,-0.0078,1.379
9500.00,7.745967,25.02666,-0.000174,24.016508,-0.0078,1.379
9502.00,7.745766,25.02654,-0.000175,24.016392,-0.0078,1.379
9504.00,7.745424,25.02652,-0.000175,24.016554,-0.0078,1.379
9506.00,7.744945,25.02717,-0.000174,24.015588,-0.0078,1.378
9508.00,7.744796,25.02616,-0.000174,24.015979,-0.0078,1.379
9510.00,7.745198,25.02591,-0.000175,24.017119,-0.0078,1.379
9512.00,7.746162,25.02633,-0.000175,24.016028,-0.0078,1.378
9514.00,7.746375,25.02582,-0.000176,24.016744,-0.0079,1.378
9516.00,7.746226,25.02553,-0.000175,24.016411,-0.0078,1.379
9518.00,7.745825,25.02636,-0.000175,24.016443,-0.0078,1.379
9520.00,7.746512,25.02602,-0.000176,24.016891,-0.0078,1.379
9522.00,7.746481,25.02620,-0.000176,24.016751,-0.0078,1.378
9524.00,7.746371,25.02622,-0.000175,24.016751,-0.0078,1.378
9526.00,7.747332,25.02706,-0.000175,24.016847,-0.0078,1.378
9528.00,7.747016,25.02700,-0.000174,24.016590,-0.0078,1.378
9530.00,7.747155,25.02732,-0.000174,24.016653,-0.0078,1.379
9532.00,7.746887,25.02703,-0.000175,24.016081,-0.0078,1.379
9534.00,7.746361,25.02649,-0.000177,24.016004,-0.0078,1.379
9536.00,7.746475,25.02746,-0.000176,24.016166,-0.0079,1.379
9538.00,7.746619,25.02665,-0.000176,24.015444,-0.0078,1.379
9540.00,7.746876,25.02630,-0.000176,24.016481,-0.0078,1.380
9542.00,7.746280,25.02725,-0.000176,24.016606,-0.0078,1.378
9544.00,7.746192,25.02614,-0.000176,24.016367,-0.0078,1.378
9546.00,7.746448,25.02604,-0.000175,24.016637,-0.0078,1.378
9548.00,7.745749,25.02593,-0.000174,24.016594,-0.0078,1.378
9550.00,7.745516,25.02662,-0.000175,24.015774,-0.0078,1.379
9552.00,7.745931,25.02618,-0.000175,24.016405,-0.0078,1.379
9554.00,7.746172,25.02600,-0.000175,24.016523,-0.0078,1.379
9556.00,7.745775,25.02522,-0.000176,24.017012,-0.0078,1.379
9558.00,7.746032,25.02573,-0.000175,24.016586,-0.0078,1.379
9560.00,7.746033,25.02550,-0.000175,24.016717,-0.0078,1.379
9562.00,7.746047,25.02613,-0.000176,24.016519,-0.0078,1.379
9564.00,7.746202,25.02579,-0.000175,24.016849,-0.0078,1.377
9566.00,7.745510,25.02545,-0.000175,24.016376,-0.0078,1.378
9568.00,7.745125,25.02551,-0.000176,24.016153,-0.0078,1.379
9570.00,7.745949,25.02573,-0.000175,24.015903,-0.0078,1.378
9572.00,7.745830,25.02632,-0.000175,24.016521,-0.0078,1.378
9574.00,7.745493,25.02576,-0.000174,24.016296,-0.0078,1.379
9576.00,7.745903,25.02606,-0.000175,24.016193,-0.0078,1.378
9578.00,7.745594,25.02636,-0.000175,24.016304,-0.0079,1.379
9580.00,7.745322,25.02606,-0.000174,24.015771,-0.0078,1.378
9582.00,7.744909,25.02584,-0.000175,24.015789,-0.0078,1.379
9584.00,7.744418,25.02584,-0.000175,24.016218,-0.0079,1.378
9586.00,7.745068,25.02678,-0.000176,24.017083,-0.0078,1.379
9588.00,7.744713,25.02654,-0.000176,24.016258,-0.0078,1.378
9590.00,7.745092,25.02670,-0.000175,24.016309,-0.0079,1.379
9592.00,7.745335,25.02672,-0.000176,24.016150,-0.0078,1.378
9594.00,7.745150,25.02700,-0.000176,24.016474,-0.0078,1.378
9596.00,7.745184,25.02681,-0.000176,24.015966,-0.0078,1.379
9598.00,7.744857,25.02731,-0.000176,24.016195,-0.0078,1.378
9600.00,7.745142,25.02731,-0.000176,24.016142,-0.0078,1.378
9602.00,7.746214,25.02658,-0.000176,24.016334,-0.0078,1.378
9604.00,7.746669,25.02684,-0.000176,24.015530,-0.0078,1.379
@16,12.0000,24.0
9606.00,7.745073,25.02661,-0.000176,24.016046,-0.0078,1.378
9608.00,7.738080,25.02716,-0.000176,24.016358,-0.0079,1.378
9610.00,7.727719,25.02687,-0.000176,24.015881,-0.0079,1.377
9612.00,7.713605,25.02595,-0.000175,24.015740,-0.0079,1.378
9614.00,7.700438,25.02611,-0.000175,24.016104,-0.0078,1.378
9616.00,7.692511,25.02624,-0.000176,24.016880,-0.0079,1.378
9618.00,7.688089,25.02630,-0.000177,24.016478,-0.0078,1.378
9620.00,7.685413,25.02666,-0.000176,24.016169,-0.0079,1.379
9622.00,7.682748,25.02625,-0.000177,24.015734,-0.0079,1.380
9624.00,7.678892,25.02546,-0.000178,24.016405,-0.0079,1.380
9626.00,7.673969,25.02597,-0.000177,24.016213,-0.0078,1.379
9628.00,7.670092,25.02547,-0.000176,24.015522,-0.0078,1.380
9630.00,7.669122,25.02563,-0.000177,24.016079,-0.0079,1.379
9632.00,7.675236,25.02629,-0.000176,24.016081,-0.0079,1.380
9634.00,7.686385,25.02592,-0.000178,24.015843,-0.0078,1.381
9636.00,7.700124,25.02488,-0.000178,24.015981,-0.0079,1.381
9638.00,7.711396,25.02520,-0.000177,24.016353,-0.0079,1.380
9640.00,7.718124,25.02567,-0.000179,24.016126,-0.0078,1.380
9642.00,7.721257,25.02521,-0.000177,24.016706,-0.0078,1.379
9644.00,7.724709,25.02575,-0.000176,24.016849,-0.0078,1.379
9646.00,7.728303,25.02651,-0.000177,24.016568,-0.0079,1.378
9648.00,7.731393,25.02543,-0.000175,24.016209,-0.0078,1.378
9650.00,7.734136,25.02624,-0.000174,24.015975,-0.0078,1.378
9652.00,7.736498,25.02604,-0.000175,24.015879,-0.0078,1.378
9654.00,7.738545,25.02573,-0.000175,24.015524,-0.0078,1.379
9656.00,7.739136,25.02580,-0.000176,24.016146,-0.0078,1.378
9658.00,7.738357,25.02570,-0.000175,24.016378,-0.0079,1.379
9660.00,7.739148,25.02599,-0.000175,24.016169,-0.0078,1.379
9662.00,7.739524,25.02648,-0.000176,24.016285,-0.0078,1.378
9664.00,7.738636,25.02666,-0.000174,24.015705,-0.0079,1.378
9666.00,7.737464,25.02677,-0.000174,24.015713,-0.0079,1.379
9668.00,7.736250,25.02556,-0.000176,24.016358,-0.0078,1.379
9670.00,7.736671,25.02618,-0.000176,24.016238,-0.0078,1.378
9672.00,7.736611,25.02734,-0.000175,24.016440,-0.0078,1.378
9674.00,7.736528,25.02673,-0.000176,24.016233,-0.0078,1.378
9676.00,7.735650,25.02737,-0.000176,24.016586,-0.0079,1.378
9678.00,7.734819,25.02721,-0.000176,24.016244,-0.0079,1.378
9680.00,7.734958,25.02752,-0.000176,24.015821,-0.0078,1.378
9682.00,7.735272,25.02682,-0.000176,24.016150,-0.0078,1.378
9684.00,7.735519,25.02734,-0.000176,24.016844,-0.0078,1.379
9686.00,7.735227,25.02709,-0.000175,24.016003,-0.0078,1.379
9688.00,7.736397,25.02673,-0.000175,24.015722,-0.0078,1.379
9690.00,7.737548,25.02646,-0.000176,24.016244,-0.0079,1.378
9692.00,7.739173,25.02605,-0.000175,24.016443,-0.0079,1.378
9694.00,7.740611,25.02673,-0.000177,24.016472,-0.0078,1.378
9696.00,7.741516,25.02663,-0.000175,24.016039,-0.0079,1.378
9698.00,7.742439,25.02654,-0.000175,24.016142,-0.0078,1.378
9700.00,7.743337,25.02681,-0.000176,24.016057,-0.0079,1.378
9702.00,7.744676,25.02661,-0.000174,24.016313,-0.0079,1.378
9704.00,7.745326,25.02590,-0.000175,24.016371,-0.0078,1.379
9706.00,7.746105,25.02581,-0.000175,24.015994,-0.0078,1.378
9708.00,7.746702,25.02608,-0.000175,24.016148,-0.0078,1.378
9710.00,7.746862,25.02642,-0.000175,24.016266,-0.0079,1.378
9712.00,7.747106,25.02573,-0.000174,24.016744,-0.0078,1.378
9714.00,7.747520,25.02726,-0.000175,24.016478,-0.0078,1.378
9716.00,7.747999,25.02772,-0.000176,24.016008,-0.0078,1.378
9718.00,7.747851,25.02718,-0.000176,24.015714,-0.0079,1.378
9720.00,7.748035,25.02721,-0.000175,24.016750,-0.0078,1.378
9722.00,7.748403,25.02781,-0.000175,24.016864,-0.0079,1.378
9724.00,7.748580,25.02742,-0.000176,24.015985,-0.0078,1.378
9726.00,7.748502,25.02706,-0.000176,24.016634,-0.0078,1.378
9728.00,7.749184,25.02733,-0.000176,24.016991,-0.0078,1.378
9730.00,7.750288,25.02761,-0.000174,24.016394,-0.0078,1.378
9732.00,7.750271,25.02731,-0.000175,24.016383,-0.0078,1.378
9734.00,7.749999,25.02733,-0.000175,24.016389,-0.0078,1.378
9736.00,7.751354,25.02832,-0.000174,24.016746,-0.0078,1.378
9738.00,7.750808,25.02818,-0.000175,24.016606,-0.0079,1.379
9740.00,7.750609,25.02789,-0.000176,24.016032,-0.0079,1.378
9742.00,7.750518,25.02738,-0.000175,24.016440,-0.0079,1.378
9744.00,7.750401,25.02738,-0.000176,24.016296,-0.0078,1.377
9746.00,7.751022,25.02713,-0.000175,24.015970,-0.0078,1.377
9748.00,7.750846,25.02720,-0.000175,24.016338,-0.0078,1.378
9750.00,7.751117,25.02715,-0.000175,24.016367,-0.0078,1.378
9752.00,7.751155,25.02683,-0.000175,24.017176,-0.0079,1.378
9754.00,7.751003,25.02643,-0.000176,24.015966,-0.0078,1.378
9756.00,7.750739,25.02704,-0.000177,24.015220,-0.0079,1.379
9758.00,7.750665,25.02704,-0.000176,24.016186,-0.0078,1.379
9760.00,7.750913,25.02720,-0.000177,24.016093,-0.0078,1.379
9762.00,7.750861,25.02678,-0.000176,24.016354,-0.0078,1.377
9764.00,7.750115,25.02709,-0.000175,24.016255,-0.0078,1.377
9766.00,7.749747,25.02691,-0.000174,24.017094,-0.0078,1.377
9768.00,7.749689,25.02788,-0.000175,24.016615,-0.0078,1.378
9770.00,7.750147,25.02760,-0.000174,24.016485,-0.0078,1.378
9772.00,7.750666,25.02699,-0.000174,24.016276,-0.0078,1.378
9774.00,7.751129,25.02708,-0.000175,24.016644,-0.0078,1.378
9776.00,7.751599,25.02748,-0.000176,24.017534,-0.0078,1.378
9778.00,7.751445,25.02706,-0.000176,24.017009,-0.0078,1.378
9780.00,7.750808,25.02691,-0.000175,24.016088,-0.0078,1.378
9782.00,7.750595,25.02740,-0.000174,24.016886,-0.0078,1.378
9784.00,7.749810,25.02760,-0.000175,24.015716,-0.0078,1.379
9786.00,7.749268,25.02740,-0.000175,24.016382,-0.0078,1.379
9788.00,7.749280,25.02749,-0.000176,24.016610,-0.0078,1.378
9790.00,7.749135,25.02692,-0.000176,24.016470,-0.0078,1.377
9792.00,7.747804,25.02741,-0.000174,24.016505,-0.0078,1.378
9794.00,7.748148,25.02746,-0.000175,24.016652,-0.0078,1.379
9796.00,7.748204,25.02712,-0.000174,24.016610,-0.0078,1.378
9798.00,7.748016,25.02707,-0.000174,24.017235,-0.0078,1.378
9800.00,7.747591,25.02699,-0.000175,24.016673,-0.0078,1.378
9802.00,7.747069,25.02673,-0.000173,24.016396,-0.0078,1.378
9804.00,7.747070,25.02712,-0.000174,24.015858,-0.0078,1.378
9806.00,7.746839,25.02747,-0.000175,24.016331,-0.0078,1.378
9808.00,7.746465,25.02712,-0.000175,24.016104,-0.0078,1.378
9810.00,7.746630,25.02685,-0.000175,24.016073,-0.0078,1.378
9812.00,7.746848,25.02680,-0.000175,24.016779,-0.0079,1.378
9814.00,7.746554,25.02671,-0.000175,24.016305,-0.0079,1.378
9816.00,7.746834,25.02745,-0.000176,24.015774,-0.0078,1.379
9818.00,7.746250,25.02730,-0.000176,24.016557,-0.0078,1.378
9820.00,7.745574,25.02733,-0.000175,24.016528,-0.0078,1.378
9822.00,7.745135,25.02728,-0.000175,24.016407,-0.0079,1.377
9824.00,7.745615,25.02693,-0.000175,24.016429,-0.0078,1.377
9826.00,7.745601,25.02723,-0.000175,24.016915,-0.0078,1.378
9828.00,7.745238,25.02764,-0.000175,24.015894,-0.0078,1.378
9830.00,7.745987,25.02765,-0.000174,24.016418,-0.0078,1.378
9832.00,7.746317,25.02692,-0.000175,24.016706,-0.0078,1.378
9834.00,7.746623,25.02629,-0.000175,24.016893,-0.0078,1.378
9836.00,7.746055,25.02679,-0.000175,24.017279,-0.0078,1.378
9838.00,7.745696,25.02710,-0.000176,24.016256,-0.0078,1.378
9840.00,7.745221,25.02732,-0.000175,24.016579,-0.0078,1.378
9842.00,7.745163,25.02813,-0.000175,24.016305,-0.0078,1.379
9844.00,7.745684,25.02700,-0.000174,24.016623,-0.0078,1.378
9846.00,7.746684,25.02675,-0.000174,24.016788,-0.0078,1.378
9848.00,7.746264,25.02738,-0.000175,24.016867,-0.0078,1.378
9850.00,7.745503,25.02716,-0.000176,24.016452,-0.0078,1.378
9852.00,7.744314,25.02762,-0.000176,24.015716,-0.0078,1.378
9854.00,7.742997,25.02752,-0.000176,24.016336,-0.0078,1.378
9856.00,7.743290,25.02665,-0.000177,24.015849,-0.0078,1.378
9858.00,7.742644,25.02605,-0.000175,24.016983,-0.0079,1.378
9860.00,7.741715,25.02656,-0.000175,24.017050,-0.0078,1.378
9862.00,7.741190,25.02692,-0.000176,24.016028,-0.0078,1.378
9864.00,7.741472,25.02703,-0.000174,24.016494,-0.0078,1.377
9866.00,7.741645,25.02647,-0.000175,24.016962,-0.0078,1.377
9868.00,7.741515,25.02663,-0.000175,24.016563,-0.0078,1.378
9870.00,7.740408,25.02747,-0.000175,24.016630,-0.0078,1.378
9872.00,7.741069,25.02730,-0.000175,24.016740,-0.0078,1.378
9874.00,7.741637,25.02804,-0.000176,24.016403,-0.0078,1.378
9876.00,7.741265,25.02821,-0.000176,24.016693,-0.0078,1.379
9878.00,7.741153,25.02803,-0.000176,24.016082,-0.0078,1.378
9880.00,7.740796,25.02776,-0.000176,24.016295,-0.0078,1.378
9882.00,7.741472,25.02828,-0.000176,24.015888,-0.0078,1.378
9884.00,7.741416,25.02835,-0.000177,24.016309,-0.0078,1.378
9886.00,7.742006,25.02755,-0.000175,24.015956,-0.0078,1.378
9888.00,7.742190,25.02745,-0.000175,24.017228,-0.0078,1.378
9890.00,7.742206,25.02736,-0.000176,24.016449,-0.0078,1.378
9892.00,7.742455,25.02684,-0.000176,24.016177,-0.0078,1.378
9894.00,7.742584,25.02702,-0.000176,24.016532,-0.0078,1.378
9896.00,7.741841,25.02658,-0.000176,24.016612,-0.0078,1.378
9898.00,7.742298,25.02761,-0.000175,24.016436,-0.0078,1.378
9900.00,7.742447,25.02786,-0.000176,24.016514,-0.0078,1.378
9902.00,7.742635,25.02815,-0.000176,24.016097,-0.0078,1.378
9904.00,7.741931,25.02773,-0.000175,24.017241,-0.0078,1.378
9906.00,7.742602,25.02793,-0.000174,24.016779,-0.0078,1.377
9908.00,7.743150,25.02783,-0.000174,24.016044,-0.0078,1.378
9910.00,7.743016,25.02747,-0.000175,24.016450,-0.0078,1.378
9912.00,7.743529,25.02826,-0.000176,24.016624,-0.0078,1.379
9914.00,7.742783,25.02746,-0.000176,24.016075,-0.0078,1.378
9916.00,7.742775,25.02750,-0.000176,24.016378,-0.0078,1.378
9918.00,7.741932,25.02750,-0.000176,24.016559,-0.0078,1.378
9920.00,7.741313,25.02772,-0.000175,24.016034,-0.0078,1.378
9922.00,7.741786,25.02765,-0.000176,24.016247,-0.0078,1.378
9924.00,7.741306,25.02758,-0.000175,24.016213,-0.0078,1.378
9926.00,7.740625,25.02693,-0.000176,24.016184,-0.0078,1.378
9928.00,7.740389,25.02733,-0.000176,24.016414,-0.0078,1.377
9930.00,7.740428,25.02765,-0.000175,24.016630,-0.0078,1.377
9932.00,7.739958,25.02794,-0.000175,24.016945,-0.0078,1.377
9934.00,7.740228,25.02712,-0.000174,24.016637,-0.0078,1.378
9936.00,7.740248,25.02743,-0.000176,24.016615,-0.0078,1.378
9938.00,7.740728,25.02780,-0.000176,24.015979,-0.0078,1.379
9940.00,7.741357,25.02822,-0.000176,24.015901,-0.0078,1.378
9942.00,7.741180,25.02858,-0.000176,24.015968,-0.0079,1.377
9944.00,7.741294,25.02875,-0.000177,24.016258,-0.0079,1.378
9946.00,7.740826,25.02811,-0.000177,24.016137,-0.0078,1.378
9948.00,7.741265,25.02794,-0.000175,24.016104,-0.0078,1.377
9950.00,7.741799,25.02791,-0.000175,24.016159,-0.0078,1.377
9952.00,7.741227,25.02821,-0.000174,24.016766,-0.0078,1.377
9954.00,7.740799,25.02772,-0.000175,24.016320,-0.0078,1.377
9956.00,7.741229,25.02817,-0.000175,24.017034,-0.0078,1.378
9958.00,7.741222,25.02800,-0.000175,24.016871,-0.0078,1.378
9960.00,7.740908,25.02828,-0.000174,24.016666,-0.0078,1.378
9962.00,7.741084,25.02737,-0.000175,24.016295,-0.0078,1.378
9964.00,7.741933,25.02776,-0.000176,24.016224,-0.0078,1.378
9966.00,7.742237,25.02761,-0.000175,24.016079,-0.0078,1.378
9968.00,7.741301,25.02744,-0.000174,24.016079,-0.0078,1.378
9970.00,7.741206,25.02782,-0.000175,24.016563,-0.0078,1.378
9972.00,7.741190,25.02781,-0.000175,24.016673,-0.0078,1.378
9974.00,7.741914,25.02747,-0.000174,24.016258,-0.0078,1.378
9976.00,7.742040,25.02692,-0.000175,24.016458,-0.0078,1.378
9978.00,7.742040,25.02702,-0.000175,24.016287,-0.0078,1.378
9980.00,7.742015,25.02728,-0.000176,24.016456,-0.0078,1.377
9982.00,7.742051,25.02744,-0.000177,24.017014,-0.0078,1.377
9984.00,7.741868,25.02699,-0.000175,24.016583,-0.0078,1.378
9986.00,7.742190,25.02778,-0.000174,24.016179,-0.0078,1.378
9988.00,7.742149,25.02779,-0.000175,24.016148,-0.0078,1.378
9990.00,7.741073,25.02745,-0.000175,24.016438,-0.0078,1.378
9992.00,7.741229,25.02806,-0.000176,24.016191,-0.0078,1.378
9994.00,7.741643,25.02797,-0.000176,24.016907,-0.0078,1.378
9996.00,7.742112,25.02843,-0.000176,24.017152,-0.0078,1.378
9998.00,7.742196,25.02836,-0.000176,24.016684,-0.0078,1.378
10000.00,7.742516,25.02805,-0.000175,24.015914,-0.0078,1.378
10002.00,7.741862,25.02810,-0.000176,24.016363,-0.0078,1.378
10004.00,7.741429,25.02797,-0.000176,24.016401,-0.0078,1.378
10006.00,7.740568,25.02798,-0.000176,24.015972,-0.0078,1.378
10008.00,7.740380,25.02807,-0.000176,24.016053,-0.0078,1.378
10010.00,7.740937,25.02819,-0.000175,24.016514,-0.0078,1.378
10012.00,7.741406,25.02849,-0.000176,24.016470,-0.0079,1.379
10014.00,7.741886,25.02855,-0.000175,24.016556,-0.0078,1.378
10016.00,7.741723,25.02940,-0.000175,24.016304,-0.0078,1.378
10018.00,7.741788,25.02907,-0.000176,24.016682,-0.0079,1.378
10020.00,7.741970,25.02879,-0.000175,24.015687,-0.0079,1.378
10022.00,7.741502,25.02867,-0.000175,24.016153,-0.0078,1.378
10024.00,7.740744,25.02896,-0.000175,24.016621,-0.0078,1.378
10026.00,7.741119,25.02936,-0.000175,24.015965,-0.0079,1.378
10028.00,7.741499,25.02970,-0.000176,24.015916,-0.0078,1.378
10030.00,7.740894,25.02952,-0.000175,24.016385,-0.0078,1.378
10032.00,7.740334,25.03012,-0.000175,24.016543,-0.0078,1.378
10034.00,7.739976,25.03019,-0.000175,24.016137,-0.0078,1.379
10036.00,7.740605,25.02953,-0.000176,24.016621,-0.0078,1.379
10038.00,7.740912,25.02983,-0.000177,24.016474,-0.0078,1.378
10040.00,7.741245,25.02992,-0.000176,24.016530,-0.0078,1.377
10042.00,7.741485,25.03115,-0.000175,24.016688,-0.0079,1.378
10044.00,7.741084,25.03081,-0.000175,24.016133,-0.0078,1.377
10046.00,7.740409,25.03063,-0.000175,24.016496,-0.0079,1.378
10048.00,7.740537,25.03009,-0.000176,24.016353,-0.0078,1.379
10050.00,7.740535,25.02949,-0.000176,24.016547,-0.0078,1.379
10052.00,7.740180,25.02944,-0.000176,24.016206,-0.0078,1.378
10054.00,7.740144,25.02944,-0.000174,24.016126,-0.0078,1.378
10056.00,7.740761,25.03024,-0.000175,24.016780,-0.0078,1.378
10058.00,7.740930,25.03047,-0.000175,24.016153,-0.0078,1.379
10060.00,7.740276,25.02976,-0.000176,24.015963,-0.0078,1.379
10062.00,7.740152,25.02922,-0.000175,24.016541,-0.0079,1.378
10064.00,7.740562,25.02922,-0.000175,24.016644,-0.0079,1.378
10066.00,7.739856,25.03050,-0.000175,24.016612,-0.0079,1.378
10068.00,7.740003,25.03057,-0.000176,24.016688,-0.0078,1.378
10070.00,7.741050,25.03000,-0.000175,24.016130,-0.0078,1.378
10072.00,7.741744,25.03006,-0.000176,24.016269,-0.0078,1.378
10074.00,7.740995,25.02963,-0.000175,24.016505,-0.0078,1.379
10076.00,7.740786,25.03097,-0.000177,24.016389,-0.0078,1.379
10078.00,7.740261,25.03064,-0.000177,24.016276,-0.0078,1.379
10080.00,7.740086,25.03001,-0.000176,24.016650,-0.0078,1.378
10082.00,7.740844,25.02964,-0.000175,24.016606,-0.0078,1.378
10084.00,7.740062,25.03015,-0.000175,24.016945,-0.0078,1.377
10086.00,7.740283,25.02988,-0.000176,24.016392,-0.0078,1.378
10088.00,7.740655,25.02985,-0.000175,24.016220,-0.0078,1.378
10090.00,7.741261,25.02982,-0.000177,24.016798,-0.0078,1.378
10092.00,7.740527,25.03076,-0.000177,24.016010,-0.0078,1.378
10094.00,7.740751,25.02995,-0.000176,24.015968,-0.0078,1.379
10096.00,7.740293,25.02977,-0.000175,24.016537,-0.0079,1.378
10098.00,7.740259,25.03003,-0.000175,24.016577,-0.0078,1.378
10100.00,7.740256,25.02999,-0.000174,24.016256,-0.0078,1.378
10102.00,7.740469,25.02964,-0.000175,24.015676,-0.0078,1.378
10104.00,7.740471,25.02976,-0.000175,24.016557,-0.0078,1.378
10106.00,7.740042,25.02911,-0.000174,24.016701,-0.0079,1.377
10108.00,7.740562,25.02948,-0.000175,24.016420,-0.0079,1.378
10110.00,7.740618,25.02992,-0.000176,24.016882,-0.0078,1.379
10112.00,7.740523,25.03019,-0.000176,24.015914,-0.0079,1.378
10114.00,7.739712,25.02954,-0.000176,24.016362,-0.0079,1.378
10116.00,7.739696,25.02918,-0.000176,24.016508,-0.0078,1.379
10118.00,7.739957,25.02952,-0.000176,24.016427,-0.0078,1.378
10120.00,7.740773,25.02952,-0.000177,24.016266,-0.0079,1.378
10122.00,7.741388,25.02938,-0.000176,24.017137,-0.0078,1.378
10124.00,7.741014,25.03011,-0.000175,24.016262,-0.0079,1.378
10126.00,7.740453,25.02956,-0.000176,24.016429,-0.0078,1.377
10128.00,7.740462,25.02889,-0.000176,24.016978,-0.0078,1.378
10130.00,7.740269,25.02893,-0.000175,24.016235,-0.0078,1.378
10132.00,7.740661,25.02914,-0.000175,24.016028,-0.0078,1.378
10134.00,7.741242,25.02845,-0.000176,24.015823,-0.0078,1.378
10136.00,7.740563,25.02885,-0.000176,24.017000,-0.0078,1.378
10138.00,7.740361,25.02913,-0.000175,24.017021,-0.0078,1.378
10140.00,7.740825,25.02862,-0.000176,24.016028,-0.0078,1.378
10142.00,7.740694,25.02815,-0.000176,24.016246,-0.0078,1.378
10144.00,7.740642,25.02801,-0.000176,24.016731,-0.0078,1.378
10146.00,7.739588,25.02733,-0.000175,24.016247,-0.0078,1.378
10148.00,7.738933,25.02788,-0.000176,24.016427,-0.0078,1.379
10150.00,7.739987,25.02781,-0.000176,24.016238,-0.0078,1.379
10152.00,7.740460,25.02857,-0.000175,24.016142,-0.0078,1.378
10154.00,7.740505,25.02855,-0.000175,24.016316,-0.0078,1.378
10156.00,7.740076,25.02770,-0.000176,24.016307,-0.0078,1.378
10158.00,7.739327,25.02725,-0.000175,24.015943,-0.0078,1.378
10160.00,7.739768,25.02731,-0.000176,24.016073,-0.0078,1.379
10162.00,7.739788,25.02761,-0.000177,24.016617,-0.0078,1.379
10164.00,7.740083,25.02784,-0.000176,24.016518,-0.0078,1.378
10166.00,7.740751,25.02812,-0.000176,24.016730,-0.0079,1.378
10168.00,7.740925,25.02747,-0.000175,24.016289,-0.0078,1.377
10170.00,7.740097,25.02754,-0.000175,24.016869,-0.0078,1.378
10172.00,7.740808,25.02642,-0.000175,24.016927,-0.0078,1.378
10174.00,7.740445,25.02748,-0.000177,24.016628,-0.0078,1.379
10176.00,7.739969,25.02738,-0.000176,24.016362,-0.0078,1.378
10178.00,7.739982,25.02780,-0.000175,24.016130,-0.0078,1.378
10180.00,7.740026,25.02754,-0.000175,24.015970,-0.0079,1.378
10182.00,7.740007,25.02792,-0.000176,24.016173,-0.0078,1.378
10184.00,7.739578,25.02762,-0.000175,24.016003,-0.0078,1.378
10186.00,7.739311,25.02730,-0.000176,24.016052,-0.0078,1.378
10188.00,7.739286,25.02798,-0.000176,24.016726,-0.0078,1.378
10190.00,7.739456,25.02862,-0.000176,24.016846,-0.0078,1.378
10192.00,7.739385,25.02827,-0.000176,24.015992,-0.0078,1.379
10194.00,7.739077,25.02788,-0.000176,24.015994,-0.0078,1.379
10196.00,7.738524,25.02806,-0.000176,24.015995,-0.0078,1.378
10198.00,7.738184,25.02695,-0.000177,24.015740,-0.0078,1.377
10200.00,7.740212,25.02655,-0.000176,24.015733,-0.0078,1.377
10202.00,7.740155,25.02693,-0.000176,24.016305,-0.0079,1.379
10204.00,7.739636,25.02645,-0.000176,24.016592,-0.0078,1.378
@17,12.0000,24.0
10206.00,7.739056,25.02602,-0.000176,24.016173,-0.0078,1.378
10208.00,7.733339,25.02659,-0.000175,24.016189,-0.0078,1.377
10210.00,7.723074,25.02667,-0.000175,24.016131,-0.0078,1.377
10212.00,7.708902,25.02685,-0.000173,24.016530,-0.0079,1.377
10214.00,7.695282,25.02673,-0.000175,24.015983,-0.0079,1.377
10216.00,7.686250,25.02672,-0.000175,24.016514,-0.0078,1.377
10218.00,7.681390,25.02722,-0.000176,24.015772,-0.0078,1.378
10220.00,7.677895,25.02696,-0.000176,24.015905,-0.0078,1.379
10222.00,7.674796,25.02706,-0.000177,24.017259,-0.0078,1.379
10224.00,7.671370,25.02763,-0.000178,24.017083,-0.0078,1.379
10226.00,7.667660,25.02761,-0.000177,24.016039,-0.0078,1.379
10228.00,7.665191,25.02795,-0.000176,24.016037,-0.0078,1.379
10230.00,7.664700,25.02831,-0.000177,24.017016,-0.0078,1.380
10232.00,7.669688,25.02738,-0.000177,24.016260,-0.0078,1.379
10234.00,7.680122,25.02750,-0.000177,24.016655,-0.0078,1.380
10236.00,7.694427,25.02777,-0.000176,24.016260,-0.0078,1.380
10238.00,7.706911,25.02848,-0.000177,24.015867,-0.0078,1.380
10240.00,7.715341,25.02844,-0.000177,24.016153,-0.0078,1.379
10242.00,7.719797,25.02808,-0.000175,24.017047,-0.0078,1.378
10244.00,7.723273,25.02853,-0.000176,24.016532,-0.0078,1.378
10246.00,7.727306,25.02884,-0.000173,24.016677,-0.0078,1.378
10248.00,7.730069,25.02825,-0.000175,24.016151,-0.0078,1.378
10250.00,7.732895,25.02763,-0.000174,24.015816,-0.0078,1.378
10252.00,7.735047,25.02748,-0.000175,24.015843,-0.0078,1.379
10254.00,7.736825,25.02742,-0.000175,24.016186,-0.0078,1.378
10256.00,7.737919,25.02754,-0.000175,24.015948,-0.0078,1.378
10258.00,7.738564,25.02843,-0.000175,24.015646,-0.0078,1.378
10260.00,7.738783,25.02857,-0.000176,24.016624,-0.0078,1.378
10262.00,7.738270,25.02818,-0.000175,24.017125,-0.0078,1.378
10264.00,7.738049,25.02848,-0.000174,24.016779,-0.0078,1.377
10266.00,7.736149,25.02841,-0.000173,24.016570,-0.0078,1.378
10268.00,7.735047,25.02820,-0.000175,24.016246,-0.0078,1.378
10270.00,7.734994,25.02788,-0.000174,24.015907,-0.0078,1.377
10272.00,7.734458,25.02767,-0.000174,24.016608,-0.0078,1.378
10274.00,7.734293,25.02782,-0.000175,24.016447,-0.0079,1.378
10276.00,7.733941,25.02767,-0.000177,24.016443,-0.0079,1.377
10278.00,7.733322,25.02824,-0.000174,24.015555,-0.0078,1.377
10280.00,7.733284,25.02852,-0.000175,24.016434,-0.0078,1.378
10282.00,7.733901,25.02804,-0.000175,24.016333,-0.0078,1.378
10284.00,7.733976,25.02790,-0.000174,24.016612,-0.0078,1.378
10286.00,7.733412,25.02794,-0.000175,24.017081,-0.0078,1.378
10288.00,7.733159,25.02800,-0.000174,24.016131,-0.0078,1.378
10290.00,7.733648,25.02738,-0.000176,24.015765,-0.0078,1.378
10292.00,7.733707,25.02775,-0.000176,24.016432,-0.0078,1.378
10294.00,7.733464,25.02847,-0.000176,24.016247,-0.0078,1.378
10296.00,7.733285,25.02838,-0.000176,24.016110,-0.0079,1.377
10298.00,7.733602,25.02799,-0.000175,24.015606,-0.0079,1.377
10300.00,7.733949,25.02900,-0.000174,24.016276,-0.0078,1.377
10302.00,7.734757,25.02888,-0.000174,24.016458,-0.0078,1.377
10304.00,7.734967,25.02765,-0.000174,24.015985,-0.0078,1.378
10306.00,7.735927,25.02791,-0.000175,24.015794,-0.0078,1.378
10308.00,7.737624,25.02873,-0.000176,24.016044,-0.0078,1.379
10310.00,7.738835,25.02808,-0.000177,24.016004,-0.0078,1.378
10312.00,7.739401,25.02803,-0.000175,24.015858,-0.0079,1.377
10314.00,7.739999,25.02843,-0.000175,24.015997,-0.0079,1.378
10316.00,7.741318,25.02798,-0.000176,24.016019,-0.0078,1.378
10318.00,7.741727,25.02828,-0.000176,24.016809,-0.0078,1.378
10320.00,7.741814,25.02861,-0.000176,24.016728,-0.0078,1.378
10322.00,7.743018,25.02799,-0.000175,24.015865,-0.0078,1.377
10324.00,7.743631,25.02804,-0.000176,24.015986,-0.0079,1.377
10326.00,7.743690,25.02865,-0.000176,24.016256,-0.0078,1.377
10328.00,7.743401,25.02883,-0.000176,24.016023,-0.0079,1.377
10330.00,7.743604,25.02853,-0.000175,24.016273,-0.0078,1.378
10332.00,7.743900,25.02800,-0.000176,24.016518,-0.0078,1.378
10334.00,7.745117,25.02800,-0.000175,24.016490,-0.0079,1.377
10336.00,7.745662,25.02860,-0.000174,24.016853,-0.0078,1.378
10338.00,7.745423,25.02731,-0.000176,24.016068,-0.0078,1.377
10340.00,7.745235,25.02784,-0.000175,24.016786,-0.0078,1.378
10342.00,7.744752,25.02805,-0.000175,24.016173,-0.0078,1.378
10344.00,7.744400,25.02772,-0.000175,24.016260,-0.0078,1.378
10346.00,7.745479,25.02825,-0.000174,24.016233,-0.0078,1.377
10348.00,7.745503,25.02761,-0.000175,24.016242,-0.0078,1.378
10350.00,7.745015,25.02798,-0.000175,24.016327,-0.0079,1.378
10352.00,7.745298,25.02808,-0.000176,24.016360,-0.0078,1.378
10354.00,7.745614,25.02823,-0.000175,24.015956,-0.0078,1.377
10356.00,7.745456,25.02831,-0.000176,24.016668,-0.0078,1.378
10358.00,7.744844,25.02785,-0.000176,24.015836,-0.0078,1.378
10360.00,7.744125,25.02806,-0.000175,24.015762,-0.0078,1.378
10362.00,7.744368,25.02738,-0.000175,24.015925,-0.0079,1.378
10364.00,7.743695,25.02824,-0.000176,24.015943,-0.0079,1.378
10366.00,7.743799,25.02792,-0.000176,24.016777,-0.0079,1.378
10368.00,7.744560,25.02838,-0.000177,24.016135,-0.0078,1.378
10370.00,7.744125,25.02819,-0.000175,24.016365,-0.0078,1.378
10372.00,7.744082,25.02853,-0.000176,24.017288,-0.0078,1.378
10374.00,7.744219,25.02810,-0.000175,24.016989,-0.0079,1.377
10376.00,7.743962,25.02839,-0.000175,24.016485,-0.0078,1.378
10378.00,7.743896,25.02844,-0.000175,24.016929,-0.0078,1.379
10380.00,7.744296,25.02861,-0.000175,24.016519,-0.0078,1.378
10382.00,7.743796,25.02790,-0.000175,24.016592,-0.0078,1.378
10384.00,7.743448,25.02808,-0.000176,24.016516,-0.0078,1.378
10386.00,7.743656,25.02845,-0.000175,24.016093,-0.0078,1.378
10388.00,7.743592,25.02832,-0.000176,24.016452,-0.0078,1.378
10390.00,7.744050,25.02816,-0.000174,24.016925,-0.0078,1.378
10392.00,7.743645,25.02769,-0.000177,24.015530,-0.0078,1.378
10394.00,7.742791,25.02757,-0.000176,24.016965,-0.0078,1.378
10396.00,7.741830,25.02694,-0.000176,24.016144,-0.0078,1.378
10398.00,7.742530,25.02695,-0.000175,24.016218,-0.0078,1.377
10400.00,7.742923,25.02691,-0.000176,24.015687,-0.0078,1.378
10402.00,7.743330,25.02773,-0.000175,24.016693,-0.0078,1.378
10404.00,7.742371,25.02679,-0.000176,24.015863,-0.0078,1.379
10406.00,7.741997,25.02766,-0.000176,24.015751,-0.0078,1.378
10408.00,7.741937,25.02738,-0.000176,24.016773,-0.0078,1.378
10410.00,7.741202,25.02731,-0.000175,24.016876,-0.0078,1.378
10412.00,7.740467,25.02718,-0.000176,24.016430,-0.0078,1.378
10414.00,7.740475,25.02752,-0.000175,24.016121,-0.0078,1.377
10416.00,7.740488,25.02785,-0.000175,24.016441,-0.0078,1.378
10418.00,7.740551,25.02774,-0.000174,24.016385,-0.0078,1.379
10420.00,7.740209,25.02716,-0.000175,24.016182,-0.0078,1.378
10422.00,7.739639,25.02822,-0.000176,24.017125,-0.0078,1.377
10424.00,7.740010,25.02843,-0.000175,24.016133,-0.0078,1.378
10426.00,7.740212,25.02828,-0.000176,24.016052,-0.0078,1.378
10428.00,7.740728,25.02784,-0.000175,24.016414,-0.0078,1.378
10430.00,7.740324,25.02789,-0.000176,24.016146,-0.0078,1.378
10432.00,7.740615,25.02755,-0.000175,24.016976,-0.0078,1.378
10434.00,7.740973,25.02827,-0.000175,24.016180,-0.0078,1.378
10436.00,7.741091,25.02846,-0.000176,24.016445,-0.0078,1.378
10438.00,7.741730,25.02908,-0.000176,24.016133,-0.0078,1.378
10440.00,7.741496,25.02910,-0.000176,24.016030,-0.0078,1.378
10442.00,7.740670,25.02830,-0.000175,24.016197,-0.0078,1.377
10444.00,7.740737,25.02847,-0.000175,24.016327,-0.0078,1.378
10446.00,7.741734,25.02922,-0.000175,24.016876,-0.0078,1.379
10448.00,7.741901,25.02796,-0.000176,24.016476,-0.0078,1.378
10450.00,7.741213,25.02851,-0.000176,24.017389,-0.0078,1.378
10452.00,7.741247,25.02854,-0.000176,24.017029,-0.0078,1.378
10454.00,7.741781,25.02842,-0.000177,24.015276,-0.0078,1.379
10456.00,7.741760,25.02815,-0.000175,24.016195,-0.0078,1.378
10458.00,7.741993,25.02791,-0.000176,24.016775,-0.0078,1.379
10460.00,7.742261,25.02783,-0.000176,24.016659,-0.0078,1.379
10462.00,7.742091,25.02713,-0.000176,24.016086,-0.0078,1.379
10464.00,7.741462,25.02756,-0.000177,24.016905,-0.0078,1.378
10466.00,7.740657,25.02786,-0.000175,24.016182,-0.0079,1.378
10468.00,7.740422,25.02762,-0.000176,24.015504,-0.0078,1.378
10470.00,7.740680,25.02797,-0.000176,24.016157,-0.0078,1.377
10472.00,7.741227,25.02766,-0.000175,24.016068,-0.0078,1.377
10474.00,7.741141,25.02776,-0.000176,24.016675,-0.0078,1.378
10476.00,7.740766,25.02723,-0.000176,24.016528,-0.0078,1.379
10478.00,7.739463,25.02845,-0.000176,24.016151,-0.0078,1.378
10480.00,7.739667,25.02793,-0.000176,24.016974,-0.0078,1.378
10482.00,7.739880,25.02863,-0.000176,24.016590,-0.0078,1.378
10484.00,7.739420,25.02804,-0.000176,24.016427,-0.0078,1.379
10486.00,7.739589,25.02778,-0.000175,24.016416,-0.0078,1.378
10488.00,7.740822,25.02903,-0.000175,24.016266,-0.0078,1.378
10490.00,7.741271,25.02805,-0.000176,24.016333,-0.0078,1.378
10492.00,7.740551,25.02791,-0.000176,24.016545,-0.0078,1.378
10494.00,7.740058,25.02778,-0.000176,24.016499,-0.0078,1.378
10496.00,7.739966,25.02766,-0.000176,24.015709,-0.0078,1.378
10498.00,7.739556,25.02814,-0.000176,24.016070,-0.0078,1.378
10500.00,7.738699,25.02767,-0.000175,24.016815,-0.0078,1.378
10502.00,7.738955,25.02736,-0.000175,24.016329,-0.0078,1.378
10504.00,7.739102,25.02763,-0.000175,24.016046,-0.0078,1.378
10506.00,7.739821,25.02793,-0.000176,24.015695,-0.0078,1.378
10508.00,7.741014,25.02773,-0.000174,24.016550,-0.0078,1.378
10510.00,7.740444,25.02821,-0.000174,24.016369,-0.0078,1.378
10512.00,7.739838,25.02774,-0.000175,24.016412,-0.0078,1.379
10514.00,7.739659,25.02767,-0.000175,24.016724,-0.0078,1.378
10516.00,7.739086,25.02817,-0.000175,24.017130,-0.0078,1.378
10518.00,7.738226,25.02846,-0.000175,24.016369,-0.0078,1.378
10520.00,7.738039,25.02873,-0.000174,24.017027,-0.0078,1.378
10522.00,7.738315,25.02844,-0.000175,24.016119,-0.0078,1.378
10524.00,7.738456,25.02865,-0.000175,24.016414,-0.0078,1.378
10526.00,7.738841,25.02812,-0.000175,24.016407,-0.0078,1.378
10528.00,7.737891,25.02746,-0.000175,24.017067,-0.0078,1.377
10530.00,7.737739,25.02731,-0.000175,24.016597,-0.0078,1.378
10532.00,7.737473,25.02716,-0.000175,24.016566,-0.0079,1.378
10534.00,7.737627,25.02739,-0.000174,24.016209,-0.0079,1.379
10536.00,7.737462,25.02751,-0.000175,24.016126,-0.0079,1.378
10538.00,7.738768,25.02813,-0.000175,24.016313,-0.0078,1.378
10540.00,7.739251,25.02813,-0.000176,24.015687,-0.0078,1.378
10542.00,7.739679,25.02817,-0.000176,24.016298,-0.0078,1.378
10544.00,7.738906,25.02747,-0.000175,24.016316,-0.0078,1.379
10546.00,7.739325,25.02736,-0.000175,24.016180,-0.0078,1.378
10548.00,7.739362,25.02618,-0.000175,24.016338,-0.0078,1.378
10550.00,7.740108,25.02706,-0.000175,24.017023,-0.0078,1.379
10552.00,7.740846,25.02804,-0.000176,24.016191,-0.0079,1.378
10554.00,7.740660,25.02876,-0.000175,24.016699,-0.0079,1.379
10556.00,7.740393,25.02901,-0.000176,24.017446,-0.0079,1.378
10558.00,7.738692,25.02794,-0.000176,24.016556,-0.0078,1.378
10560.00,7.738739,25.02750,-0.000175,24.016547,-0.0078,1.377
10562.00,7.738916,25.02785,-0.000175,24.016409,-0.0079,1.377
10564.00,7.739794,25.02818,-0.000175,24.016302,-0.0078,1.378
10566.00,7.739900,25.02802,-0.000175,24.016117,-0.0079,1.379
10568.00,7.739387,25.02851,-0.000176,24.016311,-0.0078,1.378
10570.00,7.739706,25.02874,-0.000176,24.015852,-0.0078,1.378
10572.00,7.740282,25.02862,-0.000177,24.016414,-0.0078,1.378
10574.00,7.740062,25.02768,-0.000175,24.016605,-0.0078,1.378
10576.00,7.739335,25.02808,-0.000175,24.016902,-0.0078,1.378
10578.00,7.738681,25.02811,-0.000176,24.016637,-0.0079,1.379
10580.00,7.738271,25.02784,-0.000176,24.016470,-0.0078,1.378
10582.00,7.738093,25.02773,-0.000176,24.016663,-0.0078,1.378
10584.00,7.737594,25.02771,-0.000175,24.017143,-0.0078,1.378
10586.00,7.737852,25.02828,-0.000177,24.016227,-0.0078,1.378
10588.00,7.739129,25.02831,-0.000177,24.016508,-0.0078,1.378
10590.00,7.739374,25.02806,-0.000176,24.016438,-0.0078,1.378
10592.00,7.738898,25.02766,-0.000176,24.016003,-0.0079,1.378
10594.00,7.738595,25.02778,-0.000175,24.016307,-0.0078,1.378
10596.00,7.740018,25.02761,-0.000177,24.016271,-0.0078,1.379
10598.00,7.740597,25.02771,-0.000176,24.016333,-0.0079,1.379
10600.00,7.740632,25.02793,-0.000176,24.016467,-0.0078,1.377
10602.00,7.740031,25.02873,-0.000175,24.016387,-0.0078,1.378
10604.00,7.740471,25.02842,-0.000176,24.016360,-0.0078,1.378
10606.00,7.740019,25.02863,-0.000176,24.016287,-0.0078,1.378
10608.00,7.739655,25.02840,-0.000176,24.016097,-0.0078,1.378
10610.00,7.740173,25.02802,-0.000175,24.016460,-0.0078,1.378
10612.00,7.739842,25.02775,-0.000176,24.015749,-0.0078,1.378
10614.00,7.738860,25.02717,-0.000176,24.015524,-0.0078,1.378
10616.00,7.738327,25.02708,-0.000177,24.015809,-0.0079,1.379
10618.00,7.737489,25.02680,-0.000176,24.015798,-0.0078,1.379
10620.00,7.737054,25.02629,-0.000176,24.016229,-0.0079,1.378
10622.00,7.737466,25.02704,-0.000176,24.016150,-0.0078,1.379
10624.00,7.737644,25.02706,-0.000176,24.016258,-0.0079,1.379
10626.00,7.737109,25.02711,-0.000176,24.016320,-0.0078,1.377
10628.00,7.737043,25.02724,-0.000177,24.016081,-0.0079,1.378
10630.00,7.736690,25.02709,-0.000176,24.016086,-0.0078,1.378
10632.00,7.737218,25.02762,-0.000177,24.016026,-0.0078,1.378
10634.00,7.737520,25.02793,-0.000176,24.016452,-0.0079,1.378
10636.00,7.738101,25.02859,-0.000176,24.016140,-0.0079,1.379
10638.00,7.737985,25.02831,-0.000175,24.015258,-0.0078,1.378
10640.00,7.737384,25.02806,-0.000176,24.015417,-0.0079,1.378
10642.00,7.738094,25.02761,-0.000176,24.015782,-0.0078,1.378
10644.00,7.738101,25.02765,-0.000176,24.016759,-0.0078,1.378
10646.00,7.737424,25.02739,-0.000176,24.015912,-0.0078,1.378
10648.00,7.736887,25.02809,-0.000176,24.015841,-0.0079,1.378
10650.00,7.737592,25.02820,-0.000177,24.016150,-0.0079,1.379
10652.00,7.738380,25.02934,-0.000177,24.015671,-0.0079,1.379
10654.00,7.737991,25.02913,-0.000177,24.016068,-0.0079,1.378
10656.00,7.737044,25.02886,-0.000176,24.016873,-0.0079,1.377
10658.00,7.737674,25.02885,-0.000175,24.015892,-0.0078,1.378
10660.00,7.738229,25.02890,-0.000174,24.015816,-0.0078,1.378
10662.00,7.737111,25.02809,-0.000175,24.016135,-0.0079,1.378
10664.00,7.736591,25.02885,-0.000175,24.016530,-0.0078,1.378
10666.00,7.736286,25.02891,-0.000174,24.016742,-0.0078,1.379
10668.00,7.736108,25.02847,-0.000176,24.016287,-0.0078,1.379
10670.00,7.736833,25.02863,-0.000176,24.016173,-0.0079,1.379
10672.00,7.737636,25.02857,-0.000177,24.015865,-0.0079,1.378
10674.00,7.738184,25.02833,-0.000175,24.016264,-0.0078,1.378
10676.00,7.739487,25.02908,-0.000175,24.016334,-0.0078,1.378
10678.00,7.739687,25.02935,-0.000175,24.016918,-0.0078,1.378
10680.00,7.739355,25.02944,-0.000177,24.016960,-0.0078,1.378
10682.00,7.739504,25.02794,-0.000176,24.016548,-0.0078,1.379
10684.00,7.739561,25.02796,-0.000176,24.016378,-0.0078,1.380
10686.00,7.738884,25.02787,-0.000177,24.016469,-0.0078,1.378
10688.00,7.738796,25.02810,-0.000176,24.016769,-0.0078,1.378
10690.00,7.738271,25.02876,-0.000176,24.016798,-0.0078,1.378
10692.00,7.739699,25.02994,-0.000176,24.016512,-0.0078,1.378
10694.00,7.738929,25.03024,-0.000175,24.015783,-0.0079,1.378
10696.00,7.737860,25.02942,-0.000175,24.015970,-0.0078,1.378
10698.00,7.737515,25.02955,-0.000175,24.015890,-0.0078,1.378
10700.00,7.737920,25.02838,-0.000174,24.016485,-0.0078,1.378
10702.00,7.737296,25.02854,-0.000175,24.016510,-0.0078,1.378
10704.00,7.737829,25.02885,-0.000175,24.017009,-0.0078,1.378
10706.00,7.738724,25.02915,-0.000175,24.016728,-0.0078,1.379
10708.00,7.738006,25.02862,-0.000176,24.016322,-0.0079,1.379
10710.00,7.737471,25.02861,-0.000176,24.016682,-0.0078,1.378
10712.00,7.737378,25.02912,-0.000175,24.016148,-0.0078,1.378
10714.00,7.738022,25.02945,-0.000175,24.016064,-0.0078,1.379
10716.00,7.738804,25.02931,-0.000174,24.016449,-0.0078,1.378
10718.00,7.739058,25.02907,-0.000174,24.016296,-0.0078,1.378
10720.00,7.739621,25.02937,-0.000176,24.016534,-0.0078,1.378
10722.00,7.738951,25.02966,-0.000176,24.016258,-0.0078,1.378
10724.00,7.738242,25.02975,-0.000175,24.016920,-0.0078,1.378
10726.00,7.738101,25.02958,-0.000174,24.016869,-0.0078,1.378
10728.00,7.738292,25.02883,-0.000174,24.016160,-0.0078,1.378
10730.00,7.737787,25.02919,-0.000175,24.015972,-0.0078,1.379
10732.00,7.737673,25.02886,-0.000176,24.016715,-0.0078,1.378
10734.00,7.738296,25.02921,-0.000175,24.016880,-0.0078,1.378
10736.00,7.737733,25.02843,-0.000175,24.016820,-0.0078,1.378
10738.00,7.737957,25.02896,-0.000176,24.016686,-0.0079,1.378
10740.00,7.738019,25.02932,-0.000176,24.016171,-0.0079,1.379
10742.00,7.738131,25.02885,-0.000176,24.016043,-0.0078,1.378
10744.00,7.738691,25.02955,-0.000175,24.016663,-0.0079,1.378
10746.00,7.738840,25.02928,-0.000175,24.016808,-0.0078,1.378
10748.00,7.738417,25.02933,-0.000175,24.016586,-0.0079,1.378
10750.00,7.738083,25.03044,-0.000175,24.016461,-0.0078,1.378
10752.00,7.737672,25.03009,-0.000175,24.016541,-0.0078,1.378
10754.00,7.737772,25.02952,-0.000175,24.015836,-0.0079,1.378
10756.00,7.737391,25.02973,-0.000175,24.016130,-0.0079,1.379
10758.00,7.737469,25.02956,-0.000176,24.016121,-0.0079,1.378
10760.00,7.737865,25.03005,-0.000176,24.015852,-0.0079,1.378
10762.00,7.738716,25.03058,-0.000175,24.016157,-0.0078,1.378
10764.00,7.737826,25.02975,-0.000175,24.016159,-0.0078,1.378
10766.00,7.737407,25.02896,-0.000176,24.016791,-0.0079,1.378
10768.00,7.738359,25.02932,-0.000176,24.016450,-0.0078,1.378
10770.00,7.738455,25.02970,-0.000176,24.016503,-0.0078,1.378
10772.00,7.738541,25.02999,-0.000175,24.015698,-0.0078,1.377
10774.00,7.738528,25.02983,-0.000175,24.015783,-0.0078,1.377
10776.00,7.739414,25.03083,-0.000175,24.016213,-0.0078,1.379
10778.00,7.739301,25.03041,-0.000177,24.017050,-0.0079,1.379
10780.00,7.739408,25.02973,-0.000177,24.017103,-0.0079,1.379
10782.00,7.739684,25.02895,-0.000177,24.016189,-0.0078,1.378
10784.00,7.739987,25.02910,-0.000176,24.016429,-0.0078,1.378
10786.00,7.739901,25.02860,-0.000176,24.016416,-0.0078,1.378
10788.00,7.739782,25.02884,-0.000176,24.015961,-0.0079,1.378
10790.00,7.739709,25.02920,-0.000175,24.016151,-0.0079,1.378
10792.00,7.740097,25.02988,-0.000177,24.016905,-0.0079,1.379
10794.00,7.739132,25.02994,-0.000175,24.016144,-0.0078,1.379
10796.00,7.738778,25.02907,-0.000175,24.015959,-0.0078,1.378
10798.00,7.739159,25.03000,-0.000175,24.016151,-0.0078,1.377
10800.00,7.739338,25.03064,-0.000176,24.015758,-0.0078,1.378
10802.00,7.739010,25.03043,-0.000175,24.016041,-0.0079,1.378
10804.00,7.739218,25.02995,-0.000175,24.016563,-0.0078,1.378
@18,12.0000,24.0
10806.00,7.737930,25.02991,-0.000176,24.016862,-0.0078,1.378
10808.00,7.731491,25.02961,-0.000176,24.016394,-0.0079,1.377
10810.00,7.721190,25.02942,-0.000176,24.016097,-0.0079,1.376
10812.00,7.708031,25.02924,-0.000174,24.015898,-0.0078,1.376
10814.00,7.695376,25.02858,-0.000174,24.015928,-0.0079,1.378
10816.00,7.687419,25.02910,-0.000176,24.016004,-0.0078,1.378
10818.00,7.682434,25.02866,-0.000176,24.016157,-0.0079,1.379
10820.00,7.678471,25.02878,-0.000176,24.016599,-0.0078,1.380
10822.00,7.675171,25.02788,-0.000177,24.016496,-0.0078,1.379
10824.00,7.671875,25.02809,-0.000176,24.016643,-0.0078,1.379
10826.00,7.668367,25.02800,-0.000176,24.016256,-0.0078,1.379
10828.00,7.665125,25.02835,-0.000176,24.016140,-0.0078,1.380
10830.00,7.663539,25.02801,-0.000177,24.016179,-0.0078,1.379
10832.00,7.668740,25.02846,-0.000177,24.016077,-0.0078,1.380
10834.00,7.678523,25.02855,-0.000178,24.016142,-0.0079,1.380
10836.00,7.691912,25.02877,-0.000178,24.016385,-0.0078,1.380
10838.00,7.704890,25.02903,-0.000178,24.016304,-0.0079,1.380
10840.00,7.712654,25.02890,-0.000178,24.016235,-0.0078,1.380
10842.00,7.716553,25.02890,-0.000176,24.016682,-0.0078,1.379
10844.00,7.719171,25.02953,-0.000176,24.016084,-0.0079,1.378
10846.00,7.721788,25.02900,-0.000176,24.016396,-0.0079,1.378
10848.00,7.725483,25.02830,-0.000176,24.016302,-0.0078,1.378
10850.00,7.729504,25.02832,-0.000176,24.015414,-0.0078,1.379
10852.00,7.731710,25.02887,-0.000175,24.016240,-0.0078,1.379
10854.00,7.732996,25.02822,-0.000174,24.016186,-0.0078,1.378
10856.00,7.733375,25.02832,-0.000174,24.016349,-0.0078,1.379
10858.00,7.733789,25.02871,-0.000175,24.016780,-0.0078,1.378
10860.00,7.733612,25.02869,-0.000175,24.015983,-0.0078,1.378
10862.00,7.734684,25.03003,-0.000174,24.015397,-0.0078,1.378
10864.00,7.734326,25.02857,-0.000174,24.015879,-0.0079,1.378
10866.00,7.734894,25.02862,-0.000174,24.016300,-0.0079,1.378
10868.00,7.734591,25.02838,-0.000176,24.015633,-0.0078,1.378
10870.00,7.735276,25.02935,-0.000175,24.015943,-0.0078,1.379
10872.00,7.735572,25.03004,-0.000176,24.016739,-0.0079,1.378
10874.00,7.735612,25.02921,-0.000174,24.015896,-0.0078,1.378
10876.00,7.735573,25.02878,-0.000176,24.016331,-0.0078,1.378
10878.00,7.735519,25.02914,-0.000175,24.015979,-0.0078,1.378
10880.00,7.735082,25.02946,-0.000175,24.015879,-0.0078,1.378
10882.00,7.733129,25.02947,-0.000176,24.016401,-0.0078,1.379
10884.00,7.733119,25.02949,-0.000176,24.016621,-0.0078,1.379
10886.00,7.733590,25.03022,-0.000176,24.015787,-0.0078,1.378
10888.00,7.733893,25.02996,-0.000175,24.016378,-0.0079,1.378
10890.00,7.733815,25.02960,-0.000175,24.015495,-0.0078,1.378
10892.00,7.733376,25.03023,-0.000174,24.016432,-0.0078,1.378
10894.00,7.733539,25.03036,-0.000176,24.015870,-0.0078,1.378
10896.00,7.732888,25.02960,-0.000175,24.016340,-0.0078,1.378
10898.00,7.732584,25.03044,-0.000175,24.016280,-0.0078,1.378
10900.00,7.732304,25.02986,-0.000175,24.016021,-0.0078,1.377
10902.00,7.732626,25.03024,-0.000175,24.016195,-0.0078,1.378
10904.00,7.733124,25.02933,-0.000176,24.016224,-0.0078,1.379
10906.00,7.733274,25.02987,-0.000175,24.016249,-0.0078,1.379
10908.00,7.733838,25.03007,-0.000175,24.015959,-0.0078,1.378
10910.00,7.735246,25.02965,-0.000175,24.016530,-0.0078,1.378
10912.00,7.736242,25.02886,-0.000175,24.016657,-0.0078,1.377
10914.00,7.736799,25.02919,-0.000176,24.016469,-0.0078,1.378
10916.00,7.737790,25.02953,-0.000176,24.016543,-0.0079,1.378
10918.00,7.738669,25.02976,-0.000176,24.015696,-0.0078,1.378
10920.00,7.738968,25.02912,-0.000175,24.016153,-0.0078,1.378
10922.00,7.739284,25.02941,-0.000176,24.016547,-0.0078,1.378
10924.00,7.739275,25.02961,-0.000176,24.016153,-0.0078,1.378
10926.00,7.739250,25.02992,-0.000176,24.015404,-0.0078,1.378
10928.00,7.739296,25.02993,-0.000175,24.016327,-0.0078,1.379
10930.00,7.740065,25.03018,-0.000176,24.016518,-0.0079,1.378
10932.00,7.741528,25.03040,-0.000176,24.016374,-0.0079,1.378
10934.00,7.741526,25.02967,-0.000177,24.015874,-0.0079,1.377
10936.00,7.741127,25.02953,-0.000175,24.016019,-0.0078,1.378
10938.00,7.742435,25.02940,-0.000175,24.016401,-0.0078,1.378
10940.00,7.742338,25.02993,-0.000177,24.016454,-0.0078,1.379
10942.00,7.743073,25.02957,-0.000177,24.016088,-0.0078,1.378
10944.00,7.743493,25.02909,-0.000176,24.016046,-0.0078,1.378
10946.00,7.743127,25.02880,-0.000177,24.015791,-0.0078,1.378
10948.00,7.744059,25.02938,-0.000177,24.016026,-0.0078,1.378
10950.00,7.742667,25.02916,-0.000176,24.016420,-0.0078,1.379
10952.00,7.742128,25.02938,-0.000176,24.015907,-0.0079,1.378
10954.00,7.742099,25.02933,-0.000175,24.016856,-0.0079,1.378
10956.00,7.742427,25.02986,-0.000176,24.016525,-0.0079,1.378
10958.00,7.742028,25.03051,-0.000177,24.016150,-0.0078,1.378
10960.00,7.742517,25.02935,-0.000177,24.016681,-0.0078,1.378
10962.00,7.741833,25.02943,-0.000176,24.015858,-0.0079,1.378
10964.00,7.741556,25.02935,-0.000175,24.015898,-0.0078,1.378
10966.00,7.742929,25.02886,-0.000177,24.016476,-0.0078,1.379
10968.00,7.742266,25.02920,-0.000177,24.016436,-0.0078,1.378
10970.00,7.742064,25.02965,-0.000175,24.016229,-0.0078,1.378
10972.00,7.742670,25.02867,-0.000175,24.016579,-0.0078,1.378
10974.00,7.742968,25.02933,-0.000176,24.016512,-0.0078,1.378
10976.00,7.742094,25.02956,-0.000176,24.016429,-0.0078,1.378
10978.00,7.741840,25.02937,-0.000176,24.016218,-0.0079,1.377
10980.00,7.741805,25.02957,-0.000176,24.016588,-0.0079,1.378
10982.00,7.741859,25.02937,-0.000176,24.016106,-0.0078,1.378
10984.00,7.742124,25.02968,-0.000176,24.015406,-0.0078,1.378
10986.00,7.742827,25.02962,-0.000176,24.015968,-0.0078,1.378
10988.00,7.742691,25.02917,-0.000176,24.016445,-0.0078,1.379
10990.00,7.742757,25.02944,-0.000177,24.016430,-0.0079,1.379
10992.00,7.743307,25.02896,-0.000178,24.016737,-0.0078,1.378
10994.00,7.743377,25.02885,-0.000176,24.016612,-0.0078,1.378
10996.00,7.742784,25.02931,-0.000175,24.016298,-0.0078,1.378
10998.00,7.742544,25.02965,-0.000175,24.016822,-0.0078,1.378
11000.00,7.742844,25.02995,-0.000175,24.016489,-0.0078,1.378
11002.00,7.743129,25.02987,-0.000176,24.016833,-0.0078,1.378
11004.00,7.742272,25.03072,-0.000175,24.016287,-0.0078,1.379
11006.00,7.741848,25.03097,-0.000175,24.016121,-0.0078,1.378
11008.00,7.740277,25.03036,-0.000175,24.016764,-0.0078,1.378
11010.00,7.739676,25.03005,-0.000176,24.015916,-0.0078,1.378
11012.00,7.740154,25.03070,-0.000175,24.016728,-0.0079,1.378
11014.00,7.739871,25.03129,-0.000174,24.016400,-0.0078,1.379
11016.00,7.739105,25.03047,-0.000175,24.016440,-0.0078,1.378
11018.00,7.739240,25.03024,-0.000177,24.016570,-0.0078,1.378
11020.00,7.739481,25.02985,-0.000176,24.016724,-0.0078,1.378
11022.00,7.739448,25.03005,-0.000176,24.016985,-0.0078,1.378
11024.00,7.739205,25.03009,-0.000175,24.016131,-0.0079,1.378
11026.00,7.739206,25.03034,-0.000175,24.016075,-0.0078,1.379
11028.00,7.739163,25.02984,-0.000175,24.017346,-0.0078,1.378
11030.00,7.739126,25.02927,-0.000175,24.017127,-0.0078,1.378
11032.00,7.739782,25.02944,-0.000174,24.016032,-0.0079,1.378
11034.00,7.739090,25.03001,-0.000175,24.016740,-0.0078,1.378
11036.00,7.738457,25.03010,-0.000175,24.016405,-0.0078,1.378
11038.00,7.739111,25.03014,-0.000176,24.016063,-0.0078,1.378
11040.00,7.739366,25.02950,-0.000176,24.016282,-0.0078,1.378
11042.00,7.738247,25.02984,-0.000175,24.016436,-0.0079,1.378
11044.00,7.737962,25.02991,-0.000175,24.016325,-0.0079,1.378
11046.00,7.737952,25.02994,-0.000175,24.015941,-0.0078,1.378
11048.00,7.738513,25.02968,-0.000175,24.016663,-0.0078,1.377
11050.00,7.738401,25.03048,-0.000176,24.016131,-0.0079,1.378
11052.00,7.738738,25.02971,-0.000176,24.016780,-0.0078,1.378
11054.00,7.738942,25.02985,-0.000177,24.016119,-0.0078,1.379
11056.00,7.738526,25.02965,-0.000177,24.015979,-0.0078,1.379
11058.00,7.738983,25.02950,-0.000176,24.016162,-0.0078,1.379
11060.00,7.739529,25.02960,-0.000175,24.016985,-0.0078,1.379
11062.00,7.739737,25.02967,-0.000176,24.016884,-0.0078,1.378
11064.00,7.739702,25.03012,-0.000175,24.015896,-0.0078,1.377
11066.00,7.739529,25.03058,-0.000175,24.015241,-0.0078,1.378
11068.00,7.739498,25.03049,-0.000175,24.015845,-0.0078,1.378
11070.00,7.739461,25.03081,-0.000175,24.015914,-0.0078,1.378
11072.00,7.739543,25.03053,-0.000176,24.016367,-0.0078,1.378
11074.00,7.739284,25.03030,-0.000176,24.016282,-0.0079,1.378
11076.00,7.739144,25.03021,-0.000176,24.016440,-0.0078,1.378
11078.00,7.738084,25.02986,-0.000175,24.016278,-0.0079,1.379
11080.00,7.736982,25.02975,-0.000175,24.016737,-0.0079,1.379
11082.00,7.736581,25.03041,-0.000176,24.016485,-0.0078,1.379
11084.00,7.736651,25.03021,-0.000175,24.016998,-0.0078,1.378
11086.00,7.736792,25.03029,-0.000175,24.016180,-0.0078,1.378
11088.00,7.736105,25.03031,-0.000175,24.016391,-0.0078,1.378
11090.00,7.736122,25.03139,-0.000174,24.016150,-0.0078,1.378
11092.00,7.735058,25.03073,-0.000176,24.016159,-0.0079,1.379
11094.00,7.735834,25.03076,-0.000176,24.016777,-0.0078,1.378
11096.00,7.735869,25.03014,-0.000175,24.016820,-0.0079,1.378
11098.00,7.735882,25.03053,-0.000174,24.016452,-0.0078,1.378
11100.00,7.736268,25.03033,-0.000175,24.016430,-0.0078,1.379
11102.00,7.736870,25.03061,-0.000176,24.016516,-0.0078,1.379
11104.00,7.735959,25.03062,-0.000176,24.016237,-0.0078,1.378
11106.00,7.735120,25.03095,-0.000174,24.016561,-0.0078,1.378
11108.00,7.735496,25.03132,-0.000174,24.016742,-0.0078,1.378
11110.00,7.736089,25.03124,-0.000175,24.016304,-0.0078,1.378
11112.00,7.736541,25.03021,-0.000175,24.016686,-0.0078,1.378
11114.00,7.736673,25.03094,-0.000175,24.016501,-0.0078,1.379
11116.00,7.736844,25.03088,-0.000175,24.016374,-0.0078,1.378
11118.00,7.736809,25.03117,-0.000175,24.016643,-0.0079,1.378
11120.00,7.737063,25.03064,-0.000175,24.016815,-0.0078,1.378
11122.00,7.737651,25.03085,-0.000175,24.016971,-0.0079,1.378
11124.00,7.737423,25.03109,-0.000174,24.016603,-0.0078,1.378
11126.00,7.736873,25.03057,-0.000174,24.016655,-0.0079,1.378
11128.00,7.737375,25.03043,-0.000177,24.016503,-0.0078,1.378
11130.00,7.737342,25.03044,-0.000176,24.016646,-0.0079,1.379
11132.00,7.737365,25.03000,-0.000176,24.017000,-0.0078,1.378
11134.00,7.737802,25.03014,-0.000176,24.016467,-0.0078,1.378
11136.00,7.738075,25.02998,-0.000174,24.016503,-0.0078,1.378
11138.00,7.737700,25.03018,-0.000173,24.015827,-0.0079,1.377
11140.00,7.737914,25.02985,-0.000175,24.016097,-0.0078,1.378
11142.00,7.738304,25.03061,-0.000176,24.016621,-0.0078,1.379
11144.00,7.737695,25.03052,-0.000176,24.016710,-0.0078,1.378
11146.00,7.736875,25.03049,-0.000175,24.016389,-0.0079,1.378
11148.00,7.736995,25.02996,-0.000175,24.016541,-0.0079,1.377
11150.00,7.737877,25.03017,-0.000175,24.016209,-0.0079,1.378
11152.00,7.738588,25.03049,-0.000176,24.016327,-0.0078,1.379
11154.00,7.738408,25.03121,-0.000176,24.016527,-0.0078,1.379
11156.00,7.738955,25.03123,-0.000176,24.016418,-0.0078,1.378
11158.00,7.739075,25.03094,-0.000175,24.016115,-0.0078,1.377
11160.00,7.738116,25.03020,-0.000175,24.016692,-0.0079,1.378
11162.00,7.737335,25.03111,-0.000175,24.016878,-0.0078,1.378
11164.00,7.737116,25.03020,-0.000176,24.016615,-0.0078,1.379
11166.00,7.737546,25.03092,-0.000176,24.016786,-0.0078,1.378
11168.00,7.737734,25.03062,-0.000176,24.016117,-0.0078,1.378
11170.00,7.737036,25.03113,-0.000175,24.015930,-0.0079,1.378
11172.00,7.736292,25.03191,-0.000176,24.016583,-0.0078,1.378
11174.00,7.736054,25.03243,-0.000176,24.016278,-0.0079,1.379
11176.00,7.736275,25.03285,-0.000176,24.016470,-0.0078,1.378
11178.00,7.736729,25.03147,-0.000175,24.015927,-0.0078,1.378
11180.00,7.737189,25.03232,-0.000176,24.016648,-0.0078,1.379
11182.00,7.737400,25.03172,-0.000176,24.016383,-0.0078,1.378
11184.00,7.737848,25.03127,-0.000175,24.016779,-0.0078,1.378
11186.00,7.737462,25.03210,-0.000176,24.016289,-0.0078,1.378
11188.00,7.736652,25.03247,-0.000176,24.016084,-0.0078,1.378
11190.00,7.736399,25.03233,-0.000176,24.016287,-0.0078,1.378
11192.00,7.737491,25.03202,-0.000175,24.016159,-0.0078,1.377
11194.00,7.737121,25.03161,-0.000174,24.016180,-0.0079,1.378
11196.00,7.737241,25.03242,-0.000175,24.016198,-0.0078,1.378
11198.00,7.737298,25.03149,-0.000176,24.016345,-0.0079,1.379
11200.00,7.736158,25.03147,-0.000175,24.015977,-0.0079,1.378
11202.00,7.736356,25.03202,-0.000176,24.016320,-0.0078,1.378
11204.00,7.736400,25.03237,-0.000176,24.016458,-0.0078,1.378
11206.00,7.735684,25.03302,-0.000176,24.016695,-0.0078,1.378
11208.00,7.735976,25.03219,-0.000176,24.015852,-0.0078,1.378
11210.00,7.736817,25.03144,-0.000176,24.016208,-0.0079,1.378
11212.00,7.736492,25.03208,-0.000176,24.016815,-0.0079,1.378
11214.00,7.735613,25.03193,-0.000176,24.016469,-0.0079,1.378
11216.00,7.735140,25.03173,-0.000175,24.016389,-0.0078,1.378
11218.00,7.736253,25.03163,-0.000177,24.015823,-0.0079,1.378
11220.00,7.735858,25.03153,-0.000177,24.016454,-0.0078,1.377
11222.00,7.736011,25.03213,-0.000176,24.016884,-0.0078,1.378
11224.00,7.736438,25.03205,-0.000175,24.016788,-0.0078,1.378
11226.00,7.736509,25.03173,-0.000175,24.016644,-0.0078,1.378
11228.00,7.736364,25.03188,-0.000177,24.016322,-0.0078,1.378
11230.00,7.736915,25.03138,-0.000176,24.016202,-0.0078,1.379
11232.00,7.737704,25.03201,-0.000175,24.016454,-0.0078,1.378
11234.00,7.736988,25.03137,-0.000175,24.016318,-0.0079,1.378
11236.00,7.736202,25.03122,-0.000175,24.015841,-0.0079,1.378
11238.00,7.736491,25.03203,-0.000177,24.016737,-0.0078,1.378
11240.00,7.737649,25.03222,-0.000176,24.016068,-0.0078,1.379
11242.00,7.737250,25.03025,-0.000175,24.015557,-0.0078,1.378
11244.00,7.736724,25.03054,-0.000176,24.016353,-0.0078,1.378
11246.00,7.736357,25.03038,-0.000175,24.017098,-0.0078,1.378
11248.00,7.736068,25.03045,-0.000175,24.016532,-0.0079,1.379
11250.00,7.737069,25.03052,-0.000176,24.016467,-0.0078,1.379
11252.00,7.737049,25.03093,-0.000177,24.016644,-0.0078,1.379
11254.00,7.736982,25.03132,-0.000175,24.015914,-0.0078,1.378
11256.00,7.736867,25.03148,-0.000175,24.016177,-0.0078,1.378
11258.00,7.735744,25.03175,-0.000176,24.016340,-0.0078,1.378
11260.00,7.735510,25.03145,-0.000177,24.016552,-0.0078,1.378
11262.00,7.735375,25.03050,-0.000177,24.016048,-0.0079,1.379
11264.00,7.736054,25.03023,-0.000176,24.016070,-0.0079,1.378
11266.00,7.736573,25.03095,-0.000176,24.015838,-0.0078,1.378
11268.00,7.735995,25.03087,-0.000176,24.016073,-0.0078,1.378
11270.00,7.735944,25.03043,-0.000175,24.015573,-0.0079,1.379
11272.00,7.736181,25.03093,-0.000177,24.016421,-0.0078,1.379
11274.00,7.736147,25.03104,-0.000177,24.016846,-0.0078,1.378
11276.00,7.736870,25.03263,-0.000176,24.016940,-0.0078,1.378
11278.00,7.736233,25.03287,-0.000175,24.017108,-0.0078,1.378
11280.00,7.736490,25.03213,-0.000175,24.016231,-0.0078,1.378
11282.00,7.736173,25.03289,-0.000175,24.016766,-0.0078,1.378
11284.00,7.735933,25.03235,-0.000176,24.015975,-0.0078,1.378
11286.00,7.734781,25.03270,-0.000176,24.016470,-0.0079,1.378
11288.00,7.735612,25.03296,-0.000175,24.016748,-0.0079,1.378
11290.00,7.737243,25.03320,-0.000176,24.016753,-0.0079,1.378
11292.00,7.736859,25.03235,-0.000175,24.015700,-0.0078,1.378
11294.00,7.736582,25.03275,-0.000175,24.016559,-0.0078,1.378
11296.00,7.737512,25.03285,-0.000175,24.016494,-0.0078,1.378
11298.00,7.737426,25.03239,-0.000175,24.016019,-0.0079,1.378
11300.00,7.736554,25.03265,-0.000176,24.016264,-0.0078,1.379
11302.00,7.735623,25.03150,-0.000176,24.016336,-0.0078,1.378
11304.00,7.735941,25.03141,-0.000175,24.016579,-0.0078,1.378
11306.00,7.736362,25.03152,-0.000175,24.016528,-0.0078,1.378
11308.00,7.735962,25.03054,-0.000175,24.016032,-0.0078,1.378
11310.00,7.735632,25.03106,-0.000177,24.016320,-0.0078,1.378
11312.00,7.734374,25.03113,-0.000176,24.016389,-0.0079,1.378
11314.00,7.734027,25.03051,-0.000175,24.016811,-0.0078,1.378
11316.00,7.734229,25.03090,-0.000176,24.016198,-0.0078,1.378
11318.00,7.734333,25.03106,-0.000177,24.016599,-0.0078,1.378
11320.00,7.734624,25.03096,-0.000176,24.016420,-0.0079,1.378
11322.00,7.734520,25.03068,-0.000175,24.016994,-0.0079,1.378
11324.00,7.735000,25.03110,-0.000175,24.016101,-0.0078,1.378
11326.00,7.734450,25.03015,-0.000176,24.016093,-0.0079,1.378
11328.00,7.734446,25.03040,-0.000175,24.015807,-0.0079,1.378
11330.00,7.734801,25.03013,-0.000176,24.016750,-0.0079,1.378
11332.00,7.735110,25.03009,-0.000176,24.016461,-0.0079,1.378
11334.00,7.735337,25.03053,-0.000176,24.016200,-0.0079,1.378
11336.00,7.736308,25.03022,-0.000176,24.016063,-0.0079,1.377
11338.00,7.736971,25.03080,-0.000175,24.016811,-0.0078,1.378
11340.00,7.736224,25.03138,-0.000176,24.016701,-0.0079,1.378
11342.00,7.735962,25.03063,-0.000176,24.016606,-0.0079,1.378
11344.00,7.736778,25.03128,-0.000176,24.016099,-0.0078,1.379
11346.00,7.737294,25.03074,-0.000177,24.015937,-0.0079,1.379
11348.00,7.737028,25.02990,-0.000176,24.016140,-0.0078,1.378
11350.00,7.736078,25.03007,-0.000176,24.015966,-0.0079,1.378
11352.00,7.735967,25.02974,-0.000176,24.016101,-0.0078,1.378
11354.00,7.735743,25.02908,-0.000175,24.015878,-0.0079,1.379
11356.00,7.735396,25.02949,-0.000175,24.015847,-0.0078,1.378
11358.00,7.736156,25.02968,-0.000175,24.015695,-0.0078,1.378
11360.00,7.735974,25.02899,-0.000175,24.016867,-0.0078,1.378
11362.00,7.735769,25.02946,-0.000175,24.015647,-0.0078,1.378
11364.00,7.734774,25.02904,-0.000175,24.016006,-0.0078,1.378
11366.00,7.734723,25.02939,-0.000176,24.016450,-0.0078,1.378
11368.00,7.735258,25.02934,-0.000177,24.016599,-0.0078,1.378
11370.00,7.735060,25.02998,-0.000176,24.016135,-0.0078,1.377
11372.00,7.734232,25.02867,-0.000175,24.016755,-0.0078,1.378
11374.00,7.735035,25.02865,-0.000176,24.016019,-0.0078,1.378
11376.00,7.736161,25.02885,-0.000176,24.016440,-0.0078,1.379
11378.00,7.736610,25.02856,-0.000176,24.016702,-0.0078,1.379
11380.00,7.736025,25.02769,-0.000175,24.016559,-0.0079,1.378
11382.00,7.735306,25.02816,-0.000176,24.016273,-0.0078,1.378
11384.00,7.734985,25.02818,-0.000176,24.016099,-0.0079,1.378
11386.00,7.735763,25.02822,-0.000175,24.015751,-0.0078,1.378
11388.00,7.735730,25.02829,-0.000176,24.016073,-0.0078,1.378
11390.00,7.734926,25.02954,-0.000175,24.015916,-0.0079,1.378
11392.00,7.735333,25.02920,-0.000177,24.015827,-0.0079,1.378
11394.00,7.735761,25.02980,-0.000176,24.016137,-0.0079,1.378
11396.00,7.736014,25.02939,-0.000176,24.016487,-0.0078,1.378
11398.00,7.736832,25.02953,-0.000176,24.016840,-0.0078,1.379
11400.00,7.737089,25.02998,-0.000176,24.016284,-0.0078,1.378
11402.00,7.736650,25.03031,-0.000176,24.017078,-0.0078,1.378
11404.00,7.736351,25.03051,-0.000175,24.016479,-0.0079,1.378
@19,12.0000,24.0
11406.00,7.735401,25.03044,-0.000175,24.016019,-0.0078,1.378
11408.00,7.730060,25.02972,-0.000175,24.016731,-0.0078,1.378
11410.00,7.720599,25.03001,-0.000176,24.016976,-0.0079,1.376
11412.00,7.708742,25.02937,-0.000175,24.016186,-0.0078,1.377
11414.00,7.694027,25.03045,-0.000174,24.015778,-0.0078,1.377
11416.00,7.683100,25.02948,-0.000175,24.016266,-0.0078,1.378
11418.00,7.678044,25.02898,-0.000176,24.016548,-0.0079,1.378
11420.00,7.675810,25.02950,-0.000176,24.015421,-0.0079,1.378
11422.00,7.674048,25.02929,-0.000176,24.015894,-0.0078,1.378
11424.00,7.671810,25.02927,-0.000176,24.016135,-0.0079,1.379
11426.00,7.669491,25.02893,-0.000178,24.016400,-0.0079,1.380
11428.00,7.666662,25.02869,-0.000178,24.015937,-0.0078,1.379
11430.00,7.665792,25.02900,-0.000177,24.016227,-0.0078,1.379
11432.00,7.669446,25.02930,-0.000178,24.016726,-0.0079,1.379
11434.00,7.678437,25.02990,-0.000175,24.016182,-0.0079,1.380
11436.00,7.692567,25.02982,-0.000178,24.015785,-0.0078,1.380
11438.00,7.704921,25.02949,-0.000177,24.016044,-0.0078,1.380
11440.00,7.712288,25.03058,-0.000177,24.015957,-0.0078,1.379
11442.00,7.714711,25.03003,-0.000175,24.015501,-0.0079,1.379
11444.00,7.717426,25.02920,-0.000176,24.015903,-0.0079,1.378
11446.00,7.720073,25.02917,-0.000177,24.016407,-0.0078,1.378
11448.00,7.721943,25.02934,-0.000176,24.016253,-0.0079,1.378
11450.00,7.725178,25.02918,-0.000176,24.016001,-0.0078,1.378
11452.00,7.726943,25.03032,-0.000175,24.016314,-0.0078,1.378
11454.00,7.728226,25.03058,-0.000175,24.016597,-0.0079,1.378
11456.00,7.728502,25.03032,-0.000174,24.016079,-0.0079,1.378
11458.00,7.728029,25.03050,-0.000175,24.016097,-0.0079,1.378
11460.00,7.728157,25.03147,-0.000176,24.016385,-0.0079,1.378
11462.00,7.728162,25.03166,-0.000175,24.016155,-0.0079,1.378
11464.00,7.726959,25.03141,-0.000174,24.015655,-0.0079,1.378
11466.00,7.726046,25.03054,-0.000177,24.016101,-0.0079,1.378
11468.00,7.726071,25.03146,-0.000175,24.016032,-0.0078,1.378
11470.00,7.726358,25.03107,-0.000175,24.016014,-0.0078,1.377
11472.00,7.726151,25.03122,-0.000176,24.016066,-0.0078,1.378
11474.00,7.725669,25.03080,-0.000176,24.016204,-0.0078,1.378
11476.00,7.725892,25.03141,-0.000176,24.015734,-0.0079,1.378
11478.00,7.726225,25.03169,-0.000176,24.015974,-0.0079,1.378
11480.00,7.726588,25.03147,-0.000175,24.016394,-0.0079,1.378
11482.00,7.726144,25.03151,-0.000175,24.017161,-0.0078,1.378
11484.00,7.725541,25.03160,-0.000176,24.016235,-0.0078,1.378
11486.00,7.726875,25.03204,-0.000176,24.015571,-0.0078,1.378
11488.00,7.728242,25.03185,-0.000175,24.017235,-0.0078,1.378
11490.00,7.728027,25.03127,-0.000176,24.016463,-0.0079,1.378
11492.00,7.728436,25.03068,-0.000176,24.015809,-0.0079,1.378
11494.00,7.729357,25.03186,-0.000175,24.016389,-0.0078,1.378
11496.00,7.730211,25.03197,-0.000174,24.016693,-0.0078,1.378
11498.00,7.732483,25.03249,-0.000175,24.016300,-0.0078,1.378
11500.00,7.732640,25.03287,-0.000175,24.016024,-0.0078,1.378
11502.00,7.733051,25.03216,-0.000175,24.016264,-0.0078,1.378
11504.00,7.735028,25.03205,-0.000176,24.016184,-0.0078,1.378
11506.00,7.736600,25.03220,-0.000175,24.016296,-0.0078,1.378
11508.00,7.737734,25.03273,-0.000175,24.015928,-0.0078,1.379
11510.00,7.737430,25.03219,-0.000176,24.016041,-0.0078,1.378
11512.00,7.737073,25.03265,-0.000176,24.017054,-0.0078,1.378
11514.00,7.737428,25.03200,-0.000174,24.016835,-0.0078,1.377
11516.00,7.737710,25.03215,-0.000175,24.016389,-0.0078,1.378
11518.00,7.737968,25.03185,-0.000176,24.015979,-0.0079,1.378
11520.00,7.739222,25.03149,-0.000175,24.016505,-0.0078,1.378
11522.00,7.739353,25.03135,-0.000175,24.016307,-0.0078,1.379
11524.00,7.739792,25.03076,-0.000176,24.016624,-0.0078,1.378
11526.00,7.740322,25.03072,-0.000175,24.016122,-0.0079,1.379
11528.00,7.740463,25.03129,-0.000175,24.016489,-0.0078,1.378
11530.00,7.740032,25.03126,-0.000176,24.016933,-0.0078,1.378
11532.00,7.740225,25.03152,-0.000176,24.016915,-0.0078,1.379
11534.00,7.741153,25.03133,-0.000175,24.016713,-0.0078,1.378
11536.00,7.741689,25.03123,-0.000175,24.016043,-0.0078,1.378
11538.00,7.741075,25.03105,-0.000176,24.016015,-0.0078,1.377
11540.00,7.740786,25.03091,-0.000177,24.016195,-0.0078,1.378
11542.00,7.741432,25.03120,-0.000177,24.016380,-0.0078,1.378
11544.00,7.741478,25.03147,-0.000176,24.016637,-0.0078,1.378
11546.00,7.740758,25.03073,-0.000176,24.016383,-0.0079,1.378
11548.00,7.741541,25.03055,-0.000176,24.015725,-0.0079,1.378
11550.00,7.741734,25.03121,-0.000176,24.015423,-0.0079,1.378
11552.00,7.741673,25.03106,-0.000176,24.016311,-0.0079,1.378
11554.00,7.741378,25.03192,-0.000176,24.016913,-0.0079,1.378
11556.00,7.741671,25.03185,-0.000175,24.015827,-0.0078,1.378
11558.00,7.741259,25.03313,-0.000175,24.016501,-0.0078,1.378
11560.00,7.741151,25.03294,-0.000177,24.015620,-0.0078,1.378
11562.00,7.740522,25.03230,-0.000175,24.015787,-0.0079,1.378
11564.00,7.740376,25.03174,-0.000176,24.016198,-0.0078,1.379
11566.00,7.740132,25.03198,-0.000175,24.016655,-0.0078,1.378
11568.00,7.740166,25.03179,-0.000175,24.016331,-0.0079,1.378
11570.00,7.739457,25.03234,-0.000176,24.017029,-0.0079,1.378
11572.00,7.737959,25.03194,-0.000176,24.016173,-0.0079,1.378
11574.00,7.737754,25.03213,-0.000176,24.016465,-0.0079,1.378
11576.00,7.738497,25.03224,-0.000176,24.015713,-0.0079,1.378
11578.00,7.737904,25.03226,-0.000176,24.015720,-0.0079,1.378
11580.00,7.737321,25.03166,-0.000176,24.016358,-0.0078,1.378
11582.00,7.737153,25.03196,-0.000177,24.015459,-0.0078,1.378
11584.00,7.737314,25.03176,-0.000176,24.015916,-0.0079,1.377
11586.00,7.736937,25.03166,-0.000176,24.015986,-0.0079,1.378
11588.00,7.736932,25.03147,-0.000177,24.016139,-0.0078,1.379
11590.00,7.736435,25.03097,-0.000177,24.016487,-0.0078,1.378
11592.00,7.736139,25.03134,-0.000176,24.016285,-0.0078,1.379
11594.00,7.737013,25.03090,-0.000176,24.015907,-0.0078,1.378
11596.00,7.737227,25.03149,-0.000175,24.016452,-0.0078,1.378
11598.00,7.737564,25.03208,-0.000175,24.016012,-0.0079,1.378
11600.00,7.736630,25.03247,-0.000175,24.016648,-0.0079,1.378
11602.00,7.736116,25.03207,-0.000175,24.016840,-0.0078,1.378
11604.00,7.736307,25.03189,-0.000176,24.016802,-0.0079,1.378
11606.00,7.736198,25.03223,-0.000176,24.016508,-0.0078,1.378
11608.00,7.736836,25.03192,-0.000176,24.016508,-0.0078,1.378
11610.00,7.737017,25.03262,-0.000175,24.015957,-0.0078,1.378
11612.00,7.737497,25.03228,-0.000175,24.016666,-0.0079,1.378
11614.00,7.737131,25.03213,-0.000174,24.016715,-0.0079,1.378
11616.00,7.736985,25.03157,-0.000175,24.016456,-0.0078,1.377
11618.00,7.737448,25.03201,-0.000176,24.016295,-0.0078,1.378
11620.00,7.736769,25.03265,-0.000175,24.016432,-0.0078,1.378
11622.00,7.736361,25.03311,-0.000176,24.016612,-0.0079,1.378
11624.00,7.735798,25.03315,-0.000177,24.016554,-0.0079,1.378
11626.00,7.735570,25.03318,-0.000177,24.016779,-0.0078,1.378
11628.00,7.735934,25.03237,-0.000176,24.015756,-0.0078,1.378
11630.00,7.735852,25.03276,-0.000176,24.016014,-0.0078,1.378
11632.00,7.735840,25.03286,-0.000176,24.016789,-0.0078,1.378
11634.00,7.737108,25.03316,-0.000176,24.016617,-0.0078,1.379
11636.00,7.737240,25.03188,-0.000176,24.016039,-0.0079,1.378
11638.00,7.736058,25.03192,-0.000175,24.016501,-0.0078,1.378
11640.00,7.736641,25.03183,-0.000177,24.016623,-0.0078,1.378
11642.00,7.736676,25.03125,-0.000177,24.016846,-0.0078,1.378
11644.00,7.736023,25.03153,-0.000176,24.016519,-0.0078,1.378
11646.00,7.736764,25.03127,-0.000176,24.016688,-0.0079,1.378
11648.00,7.736446,25.03160,-0.000175,24.016666,-0.0079,1.378
11650.00,7.736322,25.03148,-0.000174,24.017060,-0.0078,1.378
11652.00,7.736506,25.03146,-0.000175,24.016325,-0.0079,1.378
11654.00,7.736260,25.03141,-0.000176,24.015776,-0.0079,1.378
11656.00,7.735014,25.03177,-0.000176,24.016276,-0.0079,1.378
11658.00,7.735123,25.03101,-0.000176,24.015852,-0.0078,1.378
11660.00,7.735352,25.03076,-0.000177,24.015684,-0.0078,1.378
11662.00,7.735160,25.03126,-0.000177,24.015995,-0.0079,1.378
11664.00,7.734359,25.03155,-0.000176,24.016675,-0.0078,1.378
11666.00,7.734583,25.03126,-0.000176,24.015901,-0.0078,1.378
11668.00,7.735195,25.03063,-0.000176,24.016407,-0.0079,1.378
11670.00,7.735169,25.03183,-0.000176,24.016817,-0.0079,1.378
11672.00,7.734112,25.03115,-0.000176,24.016347,-0.0079,1.377
11674.00,7.733970,25.03147,-0.000175,24.016311,-0.0079,1.378
11676.00,7.734751,25.03119,-0.000175,24.016101,-0.0078,1.378
11678.00,7.735313,25.03107,-0.000177,24.016296,-0.0079,1.378
11680.00,7.733805,25.03142,-0.000175,24.017063,-0.0078,1.378
11682.00,7.734101,25.03147,-0.000174,24.016724,-0.0078,1.378
11684.00,7.734574,25.03136,-0.000175,24.016570,-0.0079,1.378
11686.00,7.734936,25.03213,-0.000176,24.016547,-0.0079,1.378
11688.00,7.734777,25.03271,-0.000175,24.016035,-0.0079,1.378
11690.00,7.735530,25.03188,-0.000175,24.016295,-0.0078,1.377
11692.00,7.735410,25.03131,-0.000175,24.016463,-0.0078,1.378
11694.00,7.734856,25.03160,-0.000176,24.016813,-0.0078,1.378
11696.00,7.734630,25.03208,-0.000176,24.016412,-0.0078,1.378
11698.00,7.735015,25.03177,-0.000175,24.016389,-0.0078,1.377
11700.00,7.734707,25.03154,-0.000176,24.016409,-0.0078,1.378
11702.00,7.734479,25.03175,-0.000176,24.015881,-0.0078,1.378
11704.00,7.734896,25.03225,-0.000176,24.015983,-0.0078,1.378
11706.00,7.734745,25.03182,-0.000176,24.016135,-0.0078,1.378
11708.00,7.733434,25.03172,-0.000175,24.016343,-0.0078,1.378
11710.00,7.733201,25.03132,-0.000175,24.015963,-0.0079,1.378
11712.00,7.733353,25.03132,-0.000175,24.016465,-0.0078,1.377
11714.00,7.734011,25.03200,-0.000175,24.015883,-0.0078,1.378
11716.00,7.734392,25.03190,-0.000175,24.016632,-0.0079,1.378
11718.00,7.735222,25.03159,-0.000176,24.016193,-0.0078,1.378
11720.00,7.735462,25.03211,-0.000176,24.016073,-0.0079,1.378
11722.00,7.734618,25.03210,-0.000175,24.016291,-0.0079,1.378
11724.00,7.734726,25.03267,-0.000177,24.016215,-0.0078,1.378
11726.00,7.734931,25.03144,-0.000177,24.015990,-0.0078,1.378
11728.00,7.735089,25.03142,-0.000177,24.016026,-0.0079,1.378
11730.00,7.734825,25.03193,-0.000176,24.016354,-0.0078,1.378
11732.00,7.734496,25.03211,-0.000175,24.016195,-0.0078,1.378
11734.00,7.734218,25.03202,-0.000176,24.016220,-0.0078,1.379
11736.00,7.733963,25.03106,-0.000177,24.016284,-0.0078,1.378
11738.00,7.734888,25.03090,-0.000176,24.016063,-0.0078,1.378
11740.00,7.734108,25.03123,-0.000178,24.016759,-0.0079,1.378
11742.00,7.733999,25.03199,-0.000176,24.016191,-0.0079,1.378
11744.00,7.733409,25.03200,-0.000175,24.016595,-0.0078,1.377
11746.00,7.732149,25.03154,-0.000174,24.016652,-0.0079,1.378
11748.00,7.733728,25.03114,-0.000176,24.016508,-0.0078,1.378
11750.00,7.734551,25.03112,-0.000176,24.016652,-0.0078,1.378
11752.00,7.734592,25.03057,-0.000176,24.016055,-0.0079,1.378
11754.00,7.734482,25.03132,-0.000176,24.015830,-0.0079,1.378
11756.00,7.734656,25.03114,-0.000176,24.016186,-0.0078,1.378
11758.00,7.734081,25.03152,-0.000177,24.016900,-0.0079,1.378
11760.00,7.734353,25.03204,-0.000176,24.016996,-0.0079,1.378
11762.00,7.734603,25.03144,-0.000176,24.016148,-0.0078,1.378
11764.00,7.734496,25.03181,-0.000176,24.015907,-0.0079,1.377
11766.00,7.735045,25.03115,-0.000176,24.015811,-0.0078,1.379
11768.00,7.734654,25.03100,-0.000176,24.016063,-0.0079,1.378
11770.00,7.733812,25.03128,-0.000176,24.016764,-0.0078,1.378
11772.00,7.734401,25.03103,-0.000175,24.016227,-0.0079,1.379
11774.00,7.734959,25.03088,-0.000176,24.015743,-0.0078,1.378
11776.00,7.734627,25.03150,-0.000175,24.016168,-0.0078,1.378
11778.00,7.733612,25.03171,-0.000175,24.016211,-0.0078,1.378
11780.00,7.732721,25.03133,-0.000175,24.016256,-0.0078,1.378
11782.00,7.732655,25.03158,-0.000175,24.016282,-0.0078,1.378
11784.00,7.733174,25.03242,-0.000176,24.016583,-0.0079,1.379
11786.00,7.733381,25.03266,-0.000176,24.016073,-0.0078,1.378
11788.00,7.733702,25.03331,-0.000175,24.016019,-0.0078,1.378
11790.00,7.734200,25.03359,-0.000176,24.016320,-0.0079,1.379
11792.00,7.733823,25.03281,-0.000177,24.015678,-0.0079,1.379
11794.00,7.733972,25.03341,-0.000176,24.015609,-0.0079,1.378
11796.00,7.734848,25.03391,-0.000175,24.016632,-0.0078,1.378
11798.00,7.734677,25.03358,-0.000175,24.016271,-0.0078,1.379
11800.00,7.733609,25.03320,-0.000176,24.016324,-0.0078,1.378
11802.00,7.733418,25.03375,-0.000176,24.016363,-0.0078,1.378
11804.00,7.733955,25.03414,-0.000177,24.016001,-0.0078,1.379
11806.00,7.733926,25.03393,-0.000176,24.015700,-0.0078,1.378
11808.00,7.733553,25.03303,-0.000176,24.015879,-0.0079,1.378
11810.00,7.733327,25.03371,-0.000176,24.016601,-0.0079,1.378
11812.00,7.733190,25.03233,-0.000175,24.016492,-0.0078,1.378
11814.00,7.733287,25.03197,-0.000174,24.016090,-0.0078,1.378
11816.00,7.733948,25.03282,-0.000175,24.016146,-0.0079,1.379
11818.00,7.734086,25.03294,-0.000174,24.016271,-0.0079,1.378
11820.00,7.733348,25.03249,-0.000175,24.016269,-0.0078,1.378
11822.00,7.733000,25.03277,-0.000175,24.016253,-0.0079,1.378
11824.00,7.733434,25.03308,-0.000176,24.016430,-0.0078,1.378
11826.00,7.732792,25.03282,-0.000176,24.016668,-0.0079,1.378
11828.00,7.732908,25.03260,-0.000175,24.016655,-0.0078,1.378
11830.00,7.733366,25.03264,-0.000175,24.016579,-0.0078,1.379
11832.00,7.734194,25.03228,-0.000175,24.016561,-0.0078,1.378
11834.00,7.733888,25.03156,-0.000175,24.016376,-0.0078,1.378
11836.00,7.734101,25.03288,-0.000176,24.016452,-0.0078,1.378
11838.00,7.735501,25.03216,-0.000176,24.015736,-0.0078,1.378
11840.00,7.735096,25.03256,-0.000176,24.016342,-0.0078,1.378
11842.00,7.734133,25.03276,-0.000176,24.016485,-0.0078,1.379
11844.00,7.734487,25.03285,-0.000177,24.016523,-0.0079,1.378
11846.00,7.734532,25.03257,-0.000176,24.016177,-0.0078,1.378
11848.00,7.734059,25.03246,-0.000176,24.016414,-0.0078,1.378
11850.00,7.734481,25.03212,-0.000175,24.016722,-0.0078,1.379
11852.00,7.735546,25.03238,-0.000176,24.016653,-0.0078,1.378
11854.00,7.735247,25.03309,-0.000177,24.016314,-0.0078,1.379
11856.00,7.734763,25.03341,-0.000176,24.016884,-0.0078,1.378
11858.00,7.734552,25.03346,-0.000177,24.016443,-0.0078,1.379
11860.00,7.733325,25.03284,-0.000176,24.015849,-0.0078,1.379
11862.00,7.732943,25.03308,-0.000175,24.016367,-0.0079,1.378
11864.00,7.733270,25.03356,-0.000176,24.016432,-0.0078,1.378
11866.00,7.733479,25.03237,-0.000175,24.016061,-0.0078,1.379
11868.00,7.733401,25.03305,-0.000175,24.016122,-0.0078,1.379
11870.00,7.733822,25.03275,-0.000175,24.016189,-0.0078,1.379
11872.00,7.733916,25.03253,-0.000176,24.016594,-0.0078,1.379
11874.00,7.733570,25.03352,-0.000176,24.016507,-0.0078,1.378
11876.00,7.733912,25.03318,-0.000175,24.016610,-0.0078,1.377
11878.00,7.733429,25.03161,-0.000176,24.016454,-0.0078,1.378
11880.00,7.732999,25.03203,-0.000175,24.016721,-0.0078,1.378
11882.00,7.733183,25.03220,-0.000176,24.016434,-0.0078,1.379
11884.00,7.734076,25.03254,-0.000176,24.016034,-0.0078,1.378
11886.00,7.733969,25.03282,-0.000175,24.016592,-0.0079,1.379
11888.00,7.733349,25.03324,-0.000175,24.016369,-0.0078,1.378
11890.00,7.733235,25.03208,-0.000176,24.016637,-0.0078,1.379
11892.00,7.734076,25.03176,-0.000175,24.016211,-0.0078,1.378
11894.00,7.733476,25.03286,-0.000175,24.016157,-0.0078,1.378
11896.00,7.732531,25.03300,-0.000175,24.016536,-0.0079,1.378
11898.00,7.732614,25.03376,-0.000175,24.016595,-0.0078,1.378
11900.00,7.733236,25.03319,-0.000174,24.016135,-0.0078,1.378
11902.00,7.734091,25.03235,-0.000176,24.016722,-0.0078,1.378
11904.00,7.734221,25.03271,-0.000176,24.015843,-0.0078,1.378
11906.00,7.733568,25.03266,-0.000175,24.016226,-0.0078,1.378
11908.00,7.733106,25.03216,-0.000176,24.016434,-0.0078,1.378
11910.00,7.732918,25.03230,-0.000176,24.016246,-0.0079,1.378
11912.00,7.733110,25.03176,-0.000176,24.016044,-0.0079,1.378
11914.00,7.732655,25.03194,-0.000175,24.016001,-0.0078,1.378
11916.00,7.732526,25.03231,-0.000176,24.016169,-0.0078,1.379
11918.00,7.733264,25.03191,-0.000176,24.016782,-0.0078,1.378
11920.00,7.734174,25.03198,-0.000177,24.016653,-0.0079,1.379
11922.00,7.734064,25.03204,-0.000176,24.015785,-0.0078,1.378
11924.00,7.734244,25.03254,-0.000175,24.015876,-0.0079,1.378
11926.00,7.734211,25.03250,-0.000176,24.015635,-0.0079,1.378
11928.00,7.734480,25.03277,-0.000176,24.016396,-0.0078,1.379
11930.00,7.734310,25.03279,-0.000177,24.016576,-0.0079,1.379
11932.00,7.733355,25.03286,-0.000176,24.015994,-0.0079,1.378
11934.00,7.733894,25.03276,-0.000175,24.015941,-0.0078,1.378
11936.00,7.733440,25.03350,-0.000175,24.015952,-0.0078,1.379
11938.00,7.732548,25.03326,-0.000175,24.015412,-0.0078,1.379
11940.00,7.732000,25.03275,-0.000176,24.015898,-0.0078,1.378
11942.00,7.732050,25.03359,-0.000176,24.016380,-0.0079,1.378
11944.00,7.732602,25.03411,-0.000176,24.015700,-0.0078,1.379
11946.00,7.732565,25.03396,-0.000175,24.016153,-0.0078,1.378
11948.00,7.733113,25.03359,-0.000176,24.016142,-0.0078,1.379
11950.00,7.733755,25.03387,-0.000177,24.016782,-0.0078,1.378
11952.00,7.733899,25.03369,-0.000175,24.016425,-0.0078,1.378
11954.00,7.733447,25.03324,-0.000176,24.015825,-0.0079,1.379
11956.00,7.733199,25.03342,-0.000175,24.016314,-0.0078,1.378
11958.00,7.734131,25.03271,-0.000175,24.016699,-0.0079,1.378
11960.00,7.734803,25.03290,-0.000175,24.015950,-0.0079,1.379
11962.00,7.735326,25.03269,-0.000175,24.016445,-0.0079,1.378
11964.00,7.735912,25.03193,-0.000175,24.016354,-0.0079,1.378
11966.00,7.735541,25.03234,-0.000175,24.016276,-0.0079,1.378
11968.00,7.734525,25.03223,-0.000176,24.016260,-0.0079,1.378
11970.00,7.734793,25.03260,-0.000177,24.016394,-0.0078,1.378
11972.00,7.734446,25.03288,-0.000176,24.016808,-0.0078,1.378
11974.00,7.734499,25.03320,-0.000177,24.016606,-0.0078,1.379
11976.00,7.734304,25.03320,-0.000176,24.016525,-0.0079,1.378
11978.00,7.733498,25.03241,-0.000176,24.016063,-0.0079,1.378
11980.00,7.734420,25.03333,-0.000176,24.015814,-0.0079,1.378
11982.00,7.734188,25.03240,-0.000176,24.016992,-0.0079,1.379
11984.00,7.733436,25.03217,-0.000175,24.016198,-0.0078,1.379
11986.00,7.734029,25.03323,-0.000177,24.015883,-0.0079,1.379
11988.00,7.733320,25.03260,-0.000177,24.015695,-0.0079,1.378
11990.00,7.732507,25.03303,-0.000176,24.015930,-0.0079,1.378
11992.00,7.732738,25.03230,-0.000175,24.015928,-0.0079,1.378
11994.00,7.733827,25.03216,-0.000176,24.016032,-0.0079,1.379
11996.00,7.733906,25.03245,-0.000175,24.016563,-0.0079,1.378
11998.00,7.734233,25.03168,-0.000176,24.016363,-0.0079,1.379
12000.00,7.734168,25.03206,-0.000176,24.016543,-0.0078,1.378
12002.00,7.734442,25.03264,-0.000175,24.016291,-0.0078,1.379
12004.00,7.733869,25.03270,-0.000177,24.016280,-0.0079,1.379
@20,12.0000,24.0
12006.00,7.733999,25.03297,-0.000177,24.016240,-0.0079,1.379
12008.00,7.728730,25.03312,-0.000177,24.016006,-0.0079,1.379
12010.00,7.719099,25.03256,-0.000176,24.016458,-0.0078,1.377
12012.00,7.706267,25.03199,-0.000175,24.016682,-0.0079,1.376
12014.00,7.692248,25.03258,-0.000175,24.016570,-0.0079,1.377
12016.00,7.683334,25.03246,-0.000176,24.015588,-0.0079,1.378
12018.00,7.678991,25.03293,-0.000176,24.015577,-0.0079,1.378
12020.00,7.674759,25.03297,-0.000176,24.016246,-0.0078,1.379
12022.00,7.672911,25.03267,-0.000178,24.016670,-0.0078,1.379
12024.00,7.670243,25.03226,-0.000177,24.016237,-0.0078,1.379
12026.00,7.666323,25.03362,-0.000176,24.016166,-0.0079,1.379
12028.00,7.663484,25.03325,-0.000177,24.016349,-0.0078,1.379
12030.00,7.662233,25.03275,-0.000176,24.016113,-0.0078,1.380
12032.00,7.666508,25.03233,-0.000177,24.016155,-0.0078,1.380
12034.00,7.676402,25.03263,-0.000177,24.015903,-0.0079,1.380
12036.00,7.690731,25.03130,-0.000177,24.016572,-0.0079,1.380
12038.00,7.703634,25.03189,-0.000178,24.017060,-0.0079,1.381
12040.00,7.712615,25.03110,-0.000178,24.015898,-0.0078,1.380
12042.00,7.717219,25.03216,-0.000178,24.015673,-0.0078,1.380
12044.00,7.720582,25.03255,-0.000176,24.015934,-0.0078,1.379
12046.00,7.723727,25.03274,-0.000176,24.016155,-0.0078,1.379
12048.00,7.725727,25.03221,-0.000175,24.015687,-0.0078,1.378
12050.00,7.727946,25.03232,-0.000174,24.016340,-0.0079,1.378
12052.00,7.729332,25.03271,-0.000174,24.016209,-0.0079,1.378
12054.00,7.730730,25.03243,-0.000175,24.016247,-0.0078,1.379
12056.00,7.731633,25.03190,-0.000175,24.016456,-0.0079,1.379
12058.00,7.732615,25.03269,-0.000174,24.016670,-0.0079,1.378
12060.00,7.730449,25.03244,-0.000175,24.016102,-0.0079,1.379
12062.00,7.728251,25.03278,-0.000175,24.016514,-0.0079,1.378
12064.00,7.726469,25.03286,-0.000175,24.016610,-0.0079,1.379
12066.00,7.725520,25.03169,-0.000177,24.015303,-0.0078,1.378
12068.00,7.725211,25.03238,-0.000177,24.016053,-0.0078,1.379
12070.00,7.724236,25.03234,-0.000177,24.016082,-0.0078,1.378
12072.00,7.724077,25.03113,-0.000177,24.016159,-0.0078,1.379
12074.00,7.724856,25.03187,-0.000176,24.016601,-0.0079,1.379
12076.00,7.726236,25.03207,-0.000177,24.015966,-0.0078,1.379
12078.00,7.726025,25.03135,-0.000176,24.016276,-0.0078,1.378
12080.00,7.725710,25.03195,-0.000176,24.015919,-0.0079,1.379
12082.00,7.725050,25.03277,-0.000177,24.015687,-0.0079,1.378
12084.00,7.726333,25.03287,-0.000176,24.015678,-0.0078,1.378
12086.00,7.726327,25.03225,-0.000176,24.016264,-0.0078,1.379
12088.00,7.726298,25.03221,-0.000177,24.016695,-0.0078,1.379
12090.00,7.726925,25.03213,-0.000176,24.016425,-0.0078,1.378
12092.00,7.727299,25.03190,-0.000176,24.015995,-0.0078,1.378
12094.00,7.729114,25.03191,-0.000175,24.016973,-0.0078,1.379
12096.00,7.730074,25.03123,-0.000176,24.016773,-0.0078,1.378
12098.00,7.731658,25.03167,-0.000177,24.015598,-0.0079,1.379
12100.00,7.732629,25.03126,-0.000176,24.015968,-0.0079,1.379
12102.00,7.733151,25.03152,-0.000176,24.015787,-0.0079,1.379
12104.00,7.733868,25.03159,-0.000177,24.016090,-0.0079,1.378
12106.00,7.734353,25.03140,-0.000176,24.015745,-0.0079,1.378
12108.00,7.734638,25.03140,-0.000176,24.015771,-0.0078,1.378
12110.00,7.735194,25.03143,-0.000176,24.016494,-0.0078,1.379
12112.00,7.736651,25.03147,-0.000176,24.015620,-0.0078,1.379
12114.00,7.737468,25.03095,-0.000176,24.016191,-0.0078,1.379
12116.00,7.738122,25.03090,-0.000177,24.015586,-0.0079,1.379
12118.00,7.737797,25.03126,-0.000176,24.015803,-0.0078,1.378
12120.00,7.738287,25.03116,-0.000176,24.016231,-0.0079,1.378
12122.00,7.739151,25.03183,-0.000175,24.015749,-0.0078,1.379
12124.00,7.739892,25.03188,-0.000177,24.015847,-0.0079,1.379
12126.00,7.739854,25.03161,-0.000177,24.016226,-0.0079,1.379
12128.00,7.740614,25.03188,-0.000177,24.016670,-0.0079,1.378
12130.00,7.741489,25.03139,-0.000177,24.016744,-0.0079,1.379
12132.00,7.741205,25.03182,-0.000177,24.015423,-0.0079,1.379
12134.00,7.741555,25.03186,-0.000176,24.015785,-0.0079,1.378
12136.00,7.741714,25.03213,-0.000176,24.016338,-0.0079,1.379
12138.00,7.742082,25.03161,-0.000176,24.016287,-0.0078,1.379
12140.00,7.741357,25.03163,-0.000176,24.016148,-0.0078,1.378
12142.00,7.739410,25.03178,-0.000175,24.015656,-0.0079,1.378
12144.00,7.739631,25.03230,-0.000175,24.015925,-0.0079,1.379
12146.00,7.740200,25.03157,-0.000177,24.016498,-0.0079,1.379
12148.00,7.739773,25.03160,-0.000176,24.016414,-0.0079,1.378
12150.00,7.739913,25.03279,-0.000176,24.016367,-0.0079,1.379
12152.00,7.739780,25.03237,-0.000176,24.016539,-0.0079,1.379
12154.00,7.739584,25.03154,-0.000176,24.016144,-0.0078,1.379
12156.00,7.739299,25.03178,-0.000175,24.016256,-0.0079,1.378
12158.00,7.738872,25.03244,-0.000175,24.016110,-0.0079,1.379
12160.00,7.738758,25.03268,-0.000176,24.015711,-0.0078,1.379
12162.00,7.738828,25.03206,-0.000176,24.015859,-0.0078,1.379
12164.00,7.738684,25.03189,-0.000176,24.015722,-0.0078,1.379
12166.00,7.738494,25.03255,-0.000176,24.016347,-0.0079,1.379
12168.00,7.738492,25.03262,-0.000177,24.015979,-0.0079,1.379
12170.00,7.737600,25.03186,-0.000176,24.015385,-0.0079,1.379
12172.00,7.738223,25.03208,-0.000177,24.016445,-0.0079,1.379
12174.00,7.738131,25.03205,-0.000177,24.015936,-0.0079,1.379
12176.00,7.737967,25.03194,-0.000175,24.015858,-0.0078,1.379
12178.00,7.738358,25.03131,-0.000175,24.015751,-0.0078,1.379
12180.00,7.737860,25.03171,-0.000177,24.015867,-0.0078,1.379
12182.00,7.736942,25.03168,-0.000176,24.016021,-0.0078,1.379
12184.00,7.736934,25.03110,-0.000176,24.015966,-0.0078,1.378
12186.00,7.736920,25.03146,-0.000175,24.016195,-0.0078,1.378
12188.00,7.737090,25.03171,-0.000176,24.016209,-0.0078,1.379
12190.00,7.737901,25.03103,-0.000175,24.016383,-0.0078,1.379
12192.00,7.737210,25.03161,-0.000174,24.016222,-0.0079,1.379
12194.00,7.736826,25.03190,-0.000176,24.016806,-0.0078,1.379
12196.00,7.736795,25.03237,-0.000176,24.015513,-0.0079,1.379
12198.00,7.736729,25.03254,-0.000177,24.015778,-0.0079,1.379
12200.00,7.736235,25.03267,-0.000176,24.015651,-0.0079,1.379
12202.00,7.736492,25.03201,-0.000175,24.015916,-0.0079,1.379
12204.00,7.736454,25.03164,-0.000175,24.016503,-0.0079,1.379
12206.00,7.736256,25.03270,-0.000175,24.016238,-0.0079,1.379
12208.00,7.736217,25.03300,-0.000176,24.016483,-0.0079,1.379
12210.00,7.735894,25.03338,-0.000176,24.016186,-0.0079,1.380
12212.00,7.735131,25.03311,-0.000175,24.015861,-0.0078,1.379
12214.00,7.735708,25.03271,-0.000175,24.016719,-0.0079,1.379
12216.00,7.735880,25.03335,-0.000176,24.016833,-0.0079,1.379
12218.00,7.735825,25.03308,-0.000176,24.016037,-0.0079,1.378
12220.00,7.735294,25.03256,-0.000175,24.015700,-0.0079,1.378
12222.00,7.735654,25.03356,-0.000176,24.016197,-0.0078,1.378
12224.00,7.735115,25.03294,-0.000175,24.015927,-0.0078,1.378
12226.00,7.735073,25.03303,-0.000174,24.016289,-0.0078,1.378
12228.00,7.734758,25.03272,-0.000175,24.016470,-0.0079,1.378
12230.00,7.735098,25.03291,-0.000176,24.016345,-0.0079,1.379
12232.00,7.735003,25.03267,-0.000177,24.015878,-0.0079,1.379
12234.00,7.734704,25.03361,-0.000176,24.015859,-0.0078,1.379
12236.00,7.734103,25.03347,-0.000176,24.016052,-0.0078,1.379
12238.00,7.733915,25.03336,-0.000177,24.016128,-0.0078,1.379
12240.00,7.734852,25.03300,-0.000175,24.016612,-0.0079,1.379
12242.00,7.734016,25.03279,-0.000175,24.016380,-0.0079,1.379
12244.00,7.733888,25.03279,-0.000176,24.016180,-0.0079,1.380
12246.00,7.734110,25.03348,-0.000176,24.016285,-0.0079,1.379
12248.00,7.733940,25.03343,-0.000177,24.016429,-0.0079,1.379
12250.00,7.733774,25.03371,-0.000175,24.016336,-0.0078,1.378
12252.00,7.734735,25.03341,-0.000176,24.016478,-0.0078,1.378
12254.00,7.735189,25.03275,-0.000176,24.015919,-0.0079,1.378
12256.00,7.734769,25.03244,-0.000176,24.016097,-0.0079,1.379
12258.00,7.734449,25.03182,-0.000175,24.016086,-0.0079,1.378
12260.00,7.734355,25.03274,-0.000175,24.015414,-0.0079,1.379
12262.00,7.734201,25.03220,-0.000176,24.016222,-0.0078,1.379
12264.00,7.733507,25.03247,-0.000176,24.015885,-0.0078,1.379
12266.00,7.733484,25.03255,-0.000176,24.016019,-0.0078,1.379
12268.00,7.734033,25.03261,-0.000177,24.016044,-0.0079,1.378
12270.00,7.734379,25.03304,-0.000175,24.015923,-0.0078,1.378
12272.00,7.733870,25.03293,-0.000175,24.016650,-0.0078,1.379
12274.00,7.733172,25.03408,-0.000176,24.016057,-0.0079,1.379
12276.00,7.734031,25.03455,-0.000175,24.016043,-0.0078,1.379
12278.00,7.734124,25.03383,-0.000175,24.016130,-0.0078,1.378
12280.00,7.733647,25.03392,-0.000175,24.015568,-0.0079,1.378
12282.00,7.734258,25.03351,-0.000177,24.015763,-0.0078,1.379
12284.00,7.734145,25.03431,-0.000177,24.016739,-0.0078,1.379
12286.00,7.734076,25.03429,-0.000175,24.016246,-0.0079,1.379
12288.00,7.733730,25.03344,-0.000176,24.015394,-0.0079,1.379
12290.00,7.733613,25.03359,-0.000175,24.015515,-0.0079,1.378
12292.00,7.732344,25.03407,-0.000176,24.015718,-0.0079,1.379
12294.00,7.732684,25.03394,-0.000175,24.016146,-0.0079,1.378
12296.00,7.733625,25.03309,-0.000175,24.016090,-0.0078,1.378
12298.00,7.733230,25.03285,-0.000175,24.015546,-0.0078,1.378
12300.00,7.733181,25.03291,-0.000176,24.016518,-0.0078,1.379
12302.00,7.732329,25.03376,-0.000177,24.016095,-0.0078,1.379
12304.00,7.731976,25.03376,-0.000176,24.015486,-0.0079,1.378
12306.00,7.732334,25.03273,-0.000176,24.016606,-0.0078,1.379
12308.00,7.732363,25.03284,-0.000177,24.016711,-0.0078,1.379
12310.00,7.732242,25.03352,-0.000177,24.016162,-0.0079,1.379
12312.00,7.732049,25.03252,-0.000176,24.016340,-0.0078,1.379
12314.00,7.731394,25.03279,-0.000176,24.016260,-0.0078,1.379
12316.00,7.731608,25.03334,-0.000175,24.016119,-0.0078,1.379
12318.00,7.731962,25.03260,-0.000176,24.015961,-0.0078,1.379
12320.00,7.732221,25.03279,-0.000176,24.016073,-0.0078,1.378
12322.00,7.732776,25.03263,-0.000176,24.015981,-0.0078,1.379
12324.00,7.733009,25.03225,-0.000177,24.016019,-0.0079,1.379
12326.00,7.733087,25.03292,-0.000176,24.015849,-0.0079,1.379
12328.00,7.733056,25.03248,-0.000175,24.015823,-0.0079,1.379
12330.00,7.732573,25.03295,-0.000176,24.016050,-0.0078,1.379
12332.00,7.732794,25.03279,-0.000176,24.016401,-0.0078,1.378
12334.00,7.732612,25.03231,-0.000175,24.016472,-0.0079,1.378
12336.00,7.733104,25.03267,-0.000175,24.016113,-0.0078,1.379
12338.00,7.732327,25.03311,-0.000175,24.016664,-0.0078,1.379
12340.00,7.732455,25.03309,-0.000177,24.016242,-0.0078,1.379
12342.00,7.732251,25.03256,-0.000177,24.015945,-0.0078,1.379
12344.00,7.732529,25.03337,-0.000176,24.016619,-0.0079,1.379
12346.00,7.732419,25.03314,-0.000175,24.016334,-0.0078,1.379
12348.00,7.731763,25.03281,-0.000176,24.015970,-0.0079,1.379
12350.00,7.732169,25.03293,-0.000176,24.015734,-0.0078,1.379
12352.00,7.732022,25.03310,-0.000176,24.016378,-0.0079,1.379
12354.00,7.731795,25.03331,-0.000177,24.016851,-0.0078,1.379
12356.00,7.732158,25.03395,-0.000176,24.016690,-0.0079,1.378
12358.00,7.732286,25.03411,-0.000175,24.015439,-0.0079,1.379
12360.00,7.731822,25.03344,-0.000177,24.016519,-0.0079,1.379
12362.00,7.731600,25.03282,-0.000175,24.016331,-0.0079,1.379
12364.00,7.731866,25.03273,-0.000176,24.016353,-0.0078,1.379
12366.00,7.731924,25.03309,-0.000176,24.016614,-0.0078,1.379
12368.00,7.731102,25.03294,-0.000176,24.016218,-0.0078,1.380
12370.00,7.731467,25.03331,-0.000176,24.016186,-0.0079,1.378
12372.00,7.732436,25.03363,-0.000175,24.015954,-0.0079,1.378
12374.00,7.733207,25.03321,-0.000176,24.015907,-0.0079,1.378
12376.00,7.732924,25.03391,-0.000175,24.016302,-0.0078,1.379
12378.00,7.732349,25.03412,-0.000175,24.015986,-0.0078,1.379
12380.00,7.732621,25.03385,-0.000177,24.016227,-0.0079,1.380
12382.00,7.732142,25.03400,-0.000176,24.016289,-0.0078,1.379
12384.00,7.731983,25.03344,-0.000176,24.015937,-0.0078,1.379
12386.00,7.731764,25.03307,-0.000176,24.015945,-0.0078,1.379
12388.00,7.731677,25.03340,-0.000175,24.016617,-0.0078,1.379
12390.00,7.731696,25.03332,-0.000176,24.016291,-0.0078,1.379
12392.00,7.732124,25.03174,-0.000176,24.016362,-0.0079,1.379
12394.00,7.732612,25.03073,-0.000177,24.016213,-0.0079,1.379
12396.00,7.732192,25.03176,-0.000176,24.016400,-0.0078,1.380
12398.00,7.732333,25.03191,-0.000176,24.015466,-0.0078,1.379
12400.00,7.732772,25.03250,-0.000176,24.016039,-0.0078,1.380
12402.00,7.732573,25.03282,-0.000176,24.016570,-0.0078,1.379
12404.00,7.731684,25.03254,-0.000177,24.016197,-0.0079,1.379
12406.00,7.730971,25.03281,-0.000175,24.016182,-0.0079,1.379
12408.00,7.731536,25.03294,-0.000175,24.016469,-0.0078,1.380
12410.00,7.731883,25.03301,-0.000175,24.016004,-0.0078,1.379
12412.00,7.731479,25.03342,-0.000175,24.015937,-0.0079,1.379
12414.00,7.731136,25.03365,-0.000175,24.016670,-0.0078,1.379
12416.00,7.731754,25.03311,-0.000174,24.016057,-0.0078,1.379
12418.00,7.732222,25.03149,-0.000176,24.016461,-0.0079,1.380
12420.00,7.731722,25.03280,-0.000176,24.015954,-0.0079,1.379
12422.00,7.731550,25.03285,-0.000175,24.016552,-0.0078,1.380
12424.00,7.731863,25.03244,-0.000176,24.016122,-0.0078,1.379
12426.00,7.732050,25.03211,-0.000177,24.015736,-0.0079,1.379
12428.00,7.731853,25.03314,-0.000176,24.016617,-0.0079,1.379
12430.00,7.732597,25.03248,-0.000177,24.016715,-0.0078,1.379
12432.00,7.731463,25.03225,-0.000176,24.016545,-0.0078,1.379
12434.00,7.731107,25.03298,-0.000176,24.016387,-0.0079,1.379
12436.00,7.730497,25.03328,-0.000175,24.016782,-0.0079,1.380
12438.00,7.730117,25.03304,-0.000176,24.016195,-0.0079,1.379
12440.00,7.730031,25.03234,-0.000177,24.016501,-0.0079,1.379
12442.00,7.729910,25.03178,-0.000176,24.015470,-0.0079,1.379
12444.00,7.730050,25.03134,-0.000176,24.016064,-0.0079,1.380
12446.00,7.730359,25.03125,-0.000176,24.016041,-0.0079,1.380
12448.00,7.730159,25.03139,-0.000176,24.016084,-0.0079,1.380
12450.00,7.730725,25.03138,-0.000175,24.016606,-0.0079,1.380
12452.00,7.731030,25.03186,-0.000175,24.016237,-0.0078,1.379
12454.00,7.730726,25.03212,-0.000176,24.016131,-0.0079,1.380
12456.00,7.730295,25.03106,-0.000175,24.016237,-0.0079,1.379
12458.00,7.730850,25.03134,-0.000176,24.016523,-0.0078,1.380
12460.00,7.732408,25.03072,-0.000176,24.016024,-0.0079,1.380
12462.00,7.732692,25.03055,-0.000177,24.016032,-0.0078,1.380
12464.00,7.731954,25.03099,-0.000177,24.016430,-0.0079,1.379
12466.00,7.731577,25.03170,-0.000177,24.016421,-0.0079,1.380
12468.00,7.731369,25.03217,-0.000176,24.015852,-0.0079,1.379
12470.00,7.730985,25.03195,-0.000175,24.016039,-0.0079,1.379
12472.00,7.730296,25.03159,-0.000177,24.015930,-0.0078,1.380
12474.00,7.730183,25.03267,-0.000177,24.015394,-0.0079,1.380
12476.00,7.730433,25.03358,-0.000175,24.016189,-0.0079,1.380
12478.00,7.730967,25.03303,-0.000175,24.015876,-0.0079,1.379
12480.00,7.730555,25.03286,-0.000176,24.015999,-0.0079,1.380
12482.00,7.730823,25.03373,-0.000175,24.015731,-0.0078,1.379
12484.00,7.731243,25.03360,-0.000175,24.016148,-0.0079,1.379
12486.00,7.732189,25.03373,-0.000176,24.016659,-0.0079,1.380
12488.00,7.731716,25.03398,-0.000175,24.015548,-0.0079,1.380
12490.00,7.731621,25.03417,-0.000176,24.015762,-0.0079,1.379
12492.00,7.731529,25.03382,-0.000176,24.016251,-0.0079,1.380
12494.00,7.731604,25.03359,-0.000176,24.016037,-0.0079,1.380
12496.00,7.732623,25.03384,-0.000176,24.015934,-0.0079,1.379
12498.00,7.732289,25.03406,-0.000176,24.015957,-0.0079,1.380
12500.00,7.731102,25.03429,-0.000177,24.015718,-0.0079,1.379
12502.00,7.731013,25.03438,-0.000175,24.015341,-0.0079,1.379
12504.00,7.732107,25.03463,-0.000177,24.016059,-0.0079,1.379
12506.00,7.732615,25.03444,-0.000177,24.016015,-0.0079,1.380
12508.00,7.731118,25.03429,-0.000175,24.016229,-0.0079,1.380
12510.00,7.731175,25.03329,-0.000177,24.015968,-0.0079,1.380
12512.00,7.731973,25.03328,-0.000177,24.016490,-0.0079,1.379
12514.00,7.731522,25.03453,-0.000175,24.016421,-0.0079,1.379
12516.00,7.730920,25.03481,-0.000176,24.016900,-0.0078,1.380
12518.00,7.731249,25.03437,-0.000176,24.015390,-0.0079,1.380
12520.00,7.731027,25.03361,-0.000177,24.016072,-0.0079,1.380
12522.00,7.730716,25.03300,-0.000176,24.016356,-0.0079,1.379
12524.00,7.729803,25.03276,-0.000175,24.015747,-0.0079,1.379
12526.00,7.731133,25.03352,-0.000176,24.016235,-0.0079,1.380
12528.00,7.731110,25.03354,-0.000177,24.016202,-0.0079,1.380
12530.00,7.731667,25.03369,-0.000177,24.015629,-0.0079,1.379
12532.00,7.731149,25.03439,-0.000176,24.016117,-0.0078,1.380
12534.00,7.732310,25.03427,-0.000175,24.015695,-0.0078,1.379
12536.00,7.731689,25.03384,-0.000175,24.015957,-0.0078,1.379
12538.00,7.731543,25.03354,-0.000175,24.016139,-0.0079,1.380
12540.00,7.731076,25.03306,-0.000176,24.015910,-0.0079,1.380
12542.00,7.730877,25.03306,-0.000177,24.016273,-0.0079,1.379
12544.00,7.730144,25.03244,-0.000176,24.016177,-0.0078,1.380
12546.00,7.730677,25.03294,-0.000177,24.016360,-0.0079,1.380
12548.00,7.730955,25.03358,-0.000177,24.016351,-0.0079,1.380
12550.00,7.731619,25.03362,-0.000176,24.015840,-0.0079,1.379
12552.00,7.732270,25.03358,-0.000176,24.015230,-0.0079,1.379
12554.00,7.732503,25.03293,-0.000176,24.016073,-0.0079,1.379
12556.00,7.732309,25.03248,-0.000176,24.015791,-0.0078,1.380
12558.00,7.731679,25.03243,-0.000176,24.015979,-0.0079,1.379
12560.00,7.732395,25.03289,-0.000176,24.016079,-0.0079,1.379
12562.00,7.732426,25.03365,-0.000175,24.016423,-0.0078,1.379
12564.00,7.731400,25.03417,-0.000176,24.015847,-0.0078,1.379
12566.00,7.730675,25.03458,-0.000176,24.015977,-0.0078,1.380
12568.00,7.730839,25.03376,-0.000176,24.016072,-0.0078,1.379
12570.00,7.731725,25.03358,-0.000177,24.015589,-0.0079,1.379
12572.00,7.731703,25.03228,-0.000175,24.016271,-0.0078,1.380
12574.00,7.731988,25.03284,-0.000175,24.016521,-0.0079,1.379
12576.00,7.732114,25.03314,-0.000176,24.015874,-0.0079,1.380
12578.00,7.732033,25.03354,-0.000177,24.015983,-0.0079,1.380
12580.00,7.731636,25.03392,-0.000177,24.016285,-0.0079,1.380
12582.00,7.730343,25.03265,-0.000178,24.015883,-0.0079,1.380
12584.00,7.730285,25.03217,-0.000177,24.015859,-0.0079,1.380
12586.00,7.730824,25.03191,-0.000176,24.016358,-0.0079,1.379
12588.00,7.731282,25.03199,-0.000176,24.016249,-0.0079,1.379
12590.00,7.731292,25.03231,-0.000176,24.016327,-0.0079,1.379
12592.00,7.732156,25.03280,-0.000175,24.016532,-0.0078,1.379
12594.00,7.731354,25.03348,-0.000175,24.016367,-0.0079,1.379
12596.00,7.731280,25.03380,-0.000175,24.015644,-0.0079,1.380
12598.00,7.731583,25.03401,-0.000176,24.015423,-0.0079,1.379
12600.00,7.731768,25.03336,-0.000176,24.015945,-0.0078,1.380
12602.00,7.731592,25.03374,-0.000176,24.016561,-0.0079,1.380
12604.00,7.730484,25.03315,-0.000176,24.015733,-0.0079,1.380
@21,12.0000,24.0
12606.00,7.730339,25.03338,-0.000175,24.015626,-0.0078,1.379
12608.00,7.727266,25.03365,-0.000176,24.015740,-0.0078,1.380
12610.00,7.718147,25.03392,-0.000176,24.015807,-0.0078,1.379
12612.00,7.707050,25.03426,-0.000175,24.016017,-0.0079,1.378
12614.00,7.693566,25.03413,-0.000175,24.015327,-0.0079,1.378
12616.00,7.681920,25.03375,-0.000175,24.015869,-0.0079,1.379
12618.00,7.676450,25.03336,-0.000175,24.015528,-0.0079,1.379
12620.00,7.673185,25.03266,-0.000177,24.015785,-0.0078,1.380
12622.00,7.670682,25.03228,-0.000178,24.016106,-0.0079,1.380
12624.00,7.668333,25.03333,-0.000177,24.016233,-0.0078,1.380
12626.00,7.665582,25.03358,-0.000177,24.015869,-0.0078,1.381
12628.00,7.663563,25.03327,-0.000177,24.016378,-0.0078,1.380
12630.00,7.660995,25.03348,-0.000176,24.015888,-0.0078,1.381
12632.00,7.664131,25.03301,-0.000178,24.015684,-0.0079,1.381
12634.00,7.674423,25.03260,-0.000177,24.016994,-0.0079,1.381
12636.00,7.688759,25.03303,-0.000178,24.016222,-0.0079,1.381
12638.00,7.702404,25.03285,-0.000178,24.015983,-0.0079,1.381
12640.00,7.711825,25.03249,-0.000178,24.016048,-0.0079,1.381
12642.00,7.716253,25.03158,-0.000177,24.015917,-0.0079,1.381
12644.00,7.718875,25.03205,-0.000177,24.016450,-0.0079,1.380
12646.00,7.720989,25.03174,-0.000176,24.016151,-0.0079,1.380
12648.00,7.724376,25.03173,-0.000177,24.016264,-0.0079,1.380
12650.00,7.727662,25.03277,-0.000176,24.015859,-0.0079,1.380
12652.00,7.729327,25.03190,-0.000175,24.015850,-0.0078,1.380
12654.00,7.730034,25.03105,-0.000175,24.016391,-0.0078,1.380
12656.00,7.730394,25.03230,-0.000175,24.016441,-0.0078,1.380
12658.00,7.730287,25.03201,-0.000175,24.015979,-0.0079,1.379
12660.00,7.730338,25.03062,-0.000174,24.016956,-0.0079,1.380
12662.00,7.729489,25.03175,-0.000175,24.016356,-0.0078,1.379
12664.00,7.729261,25.03210,-0.000177,24.016242,-0.0079,1.380
12666.00,7.729149,25.03165,-0.000177,24.015988,-0.0078,1.379
12668.00,7.728483,25.03244,-0.000174,24.015890,-0.0078,1.379
12670.00,7.728584,25.03306,-0.000174,24.016092,-0.0078,1.380
12672.00,7.728740,25.03250,-0.000175,24.016690,-0.0079,1.380
12674.00,7.728410,25.03225,-0.000176,24.016543,-0.0079,1.380
12676.00,7.727920,25.03353,-0.000176,24.016028,-0.0079,1.380
12678.00,7.727088,25.03354,-0.000176,24.016061,-0.0078,1.379
12680.00,7.726474,25.03286,-0.000177,24.016037,-0.0078,1.379
12682.00,7.726095,25.03337,-0.000175,24.015890,-0.0079,1.380
12684.00,7.726032,25.03298,-0.000177,24.016108,-0.0078,1.380
12686.00,7.725170,25.03313,-0.000177,24.015956,-0.0078,1.380
12688.00,7.725362,25.03332,-0.000176,24.015950,-0.0079,1.380
12690.00,7.725870,25.03325,-0.000176,24.015963,-0.0078,1.379
12692.00,7.725825,25.03332,-0.000176,24.016347,-0.0078,1.380
12694.00,7.725565,25.03338,-0.000177,24.016166,-0.0079,1.380
12696.00,7.725132,25.03317,-0.000177,24.015549,-0.0079,1.380
12698.00,7.725305,25.03266,-0.000176,24.016360,-0.0079,1.379
12700.00,7.725140,25.03337,-0.000176,24.016304,-0.0079,1.380
12702.00,7.725489,25.03310,-0.000176,24.016331,-0.0078,1.380
12704.00,7.725852,25.03315,-0.000175,24.016266,-0.0078,1.379
12706.00,7.727626,25.03316,-0.000174,24.016476,-0.0078,1.379
12708.00,7.729203,25.03265,-0.000175,24.016111,-0.0079,1.380
12710.00,7.729634,25.03308,-0.000175,24.016211,-0.0078,1.380
12712.00,7.730342,25.03322,-0.000176,24.016246,-0.0078,1.379
12714.00,7.730781,25.03315,-0.000175,24.016318,-0.0078,1.380
12716.00,7.731571,25.03277,-0.000176,24.016046,-0.0079,1.380
12718.00,7.733907,25.03361,-0.000175,24.016327,-0.0078,1.380
12720.00,7.734727,25.03398,-0.000175,24.016278,-0.0078,1.379
12722.00,7.735446,25.03333,-0.000175,24.016421,-0.0078,1.379
12724.00,7.735778,25.03244,-0.000175,24.015771,-0.0078,1.379
12726.00,7.736776,25.03253,-0.000176,24.015861,-0.0078,1.379
12728.00,7.737405,25.03350,-0.000176,24.016363,-0.0079,1.379
12730.00,7.737571,25.03350,-0.000176,24.016019,-0.0078,1.379
12732.00,7.737583,25.03418,-0.000176,24.015997,-0.0079,1.379
12734.00,7.737577,25.03379,-0.000175,24.016396,-0.0079,1.380
12736.00,7.738348,25.03400,-0.000176,24.016063,-0.0079,1.380
12738.00,7.737243,25.03414,-0.000177,24.015814,-0.0079,1.379
12740.00,7.737798,25.03363,-0.000175,24.016048,-0.0079,1.379
12742.00,7.737354,25.03330,-0.000175,24.016398,-0.0079,1.379
12744.00,7.737148,25.03358,-0.000176,24.016309,-0.0079,1.380
12746.00,7.737783,25.03391,-0.000176,24.016860,-0.0078,1.379
12748.00,7.737880,25.03363,-0.000175,24.016073,-0.0079,1.380
12750.00,7.736797,25.03260,-0.000176,24.015974,-0.0079,1.379
12752.00,7.736510,25.03348,-0.000176,24.015530,-0.0078,1.379
12754.00,7.736170,25.03338,-0.000176,24.016024,-0.0078,1.379
12756.00,7.735601,25.03298,-0.000176,24.016360,-0.0079,1.379
12758.00,7.735713,25.03372,-0.000175,24.016668,-0.0078,1.379
12760.00,7.735147,25.03397,-0.000176,24.015997,-0.0079,1.379
12762.00,7.735176,25.03414,-0.000176,24.016282,-0.0078,1.379
12764.00,7.735793,25.03353,-0.000177,24.016255,-0.0078,1.379
12766.00,7.735778,25.03432,-0.000177,24.016093,-0.0078,1.380
12768.00,7.736561,25.03378,-0.000177,24.016073,-0.0078,1.379
12770.00,7.736829,25.03357,-0.000177,24.015811,-0.0078,1.379
12772.00,7.735918,25.03338,-0.000176,24.015985,-0.0078,1.379
12774.00,7.735100,25.03297,-0.000176,24.016213,-0.0078,1.380
12776.00,7.735509,25.03288,-0.000176,24.015720,-0.0079,1.380
12778.00,7.734827,25.03273,-0.000176,24.016508,-0.0078,1.380
12780.00,7.735103,25.03262,-0.000177,24.015738,-0.0079,1.380
12782.00,7.735625,25.03326,-0.000177,24.015776,-0.0079,1.379
12784.00,7.736729,25.03319,-0.000176,24.016117,-0.0079,1.379
12786.00,7.737173,25.03340,-0.000175,24.016208,-0.0079,1.379
12788.00,7.737831,25.03466,-0.000175,24.016641,-0.0078,1.379
12790.00,7.737857,25.03453,-0.000175,24.015789,-0.0078,1.380
12792.00,7.737411,25.03408,-0.000177,24.016211,-0.0079,1.380
12794.00,7.736144,25.03403,-0.000176,24.016398,-0.0078,1.379
12796.00,7.735101,25.03352,-0.000176,24.016429,-0.0078,1.379
12798.00,7.734705,25.03389,-0.000175,24.016055,-0.0078,1.379
12800.00,7.735269,25.03414,-0.000175,24.015753,-0.0078,1.380
12802.00,7.734631,25.03316,-0.000175,24.016102,-0.0079,1.380
12804.00,7.733086,25.03343,-0.000176,24.016043,-0.0078,1.380
12806.00,7.732799,25.03348,-0.000176,24.016034,-0.0078,1.380
12808.00,7.732815,25.03291,-0.000176,24.016296,-0.0079,1.380
12810.00,7.732198,25.03264,-0.000177,24.015705,-0.0079,1.379
12812.00,7.732207,25.03232,-0.000176,24.016189,-0.0079,1.380
12814.00,7.731761,25.03201,-0.000176,24.016244,-0.0078,1.380
12816.00,7.731506,25.03299,-0.000176,24.015653,-0.0079,1.379
12818.00,7.731792,25.03293,-0.000175,24.015836,-0.0078,1.379
12820.00,7.732438,25.03295,-0.000175,24.016119,-0.0078,1.379
12822.00,7.733054,25.03299,-0.000174,24.016140,-0.0078,1.379
12824.00,7.732898,25.03302,-0.000176,24.016911,-0.0079,1.379
12826.00,7.733093,25.03284,-0.000175,24.016059,-0.0079,1.380
12828.00,7.732510,25.03338,-0.000177,24.016169,-0.0079,1.381
12830.00,7.732537,25.03291,-0.000177,24.015629,-0.0079,1.380
12832.00,7.733018,25.03286,-0.000176,24.016291,-0.0079,1.380
12834.00,7.733577,25.03224,-0.000177,24.015526,-0.0078,1.380
12836.00,7.732531,25.03256,-0.000176,24.016657,-0.0079,1.380
12838.00,7.732170,25.03333,-0.000175,24.017174,-0.0079,1.379
12840.00,7.732284,25.03290,-0.000175,24.015970,-0.0078,1.380
12842.00,7.733036,25.03241,-0.000175,24.015651,-0.0078,1.380
12844.00,7.733402,25.03312,-0.000176,24.016498,-0.0079,1.380
12846.00,7.733709,25.03289,-0.000176,24.016527,-0.0079,1.379
12848.00,7.732849,25.03226,-0.000175,24.017161,-0.0078,1.379
12850.00,7.732416,25.03246,-0.000175,24.016739,-0.0078,1.380
12852.00,7.732058,25.03293,-0.000175,24.016240,-0.0078,1.380
12854.00,7.732051,25.03376,-0.000176,24.016070,-0.0078,1.380
12856.00,7.732310,25.03329,-0.000175,24.015753,-0.0078,1.379
12858.00,7.733124,25.03274,-0.000175,24.016284,-0.0078,1.380
12860.00,7.732890,25.03341,-0.000176,24.016039,-0.0078,1.380
12862.00,7.732406,25.03352,-0.000176,24.016164,-0.0078,1.379
12864.00,7.733185,25.03352,-0.000176,24.016637,-0.0078,1.380
12866.00,7.733518,25.03311,-0.000176,24.016157,-0.0078,1.380
12868.00,7.733269,25.03414,-0.000176,24.016251,-0.0078,1.379
12870.00,7.732996,25.03363,-0.000175,24.016064,-0.0078,1.379
12872.00,7.732833,25.03327,-0.000175,24.016102,-0.0079,1.379
12874.00,7.732675,25.03361,-0.000176,24.016523,-0.0079,1.379
12876.00,7.733035,25.03305,-0.000176,24.016369,-0.0079,1.380
12878.00,7.732583,25.03268,-0.000177,24.016209,-0.0079,1.380
12880.00,7.732388,25.03241,-0.000177,24.015644,-0.0079,1.380
12882.00,7.731701,25.03320,-0.000177,24.015849,-0.0078,1.380
12884.00,7.732560,25.03309,-0.000177,24.015432,-0.0079,1.380
12886.00,7.732683,25.03230,-0.000177,24.016382,-0.0078,1.379
12888.00,7.732086,25.03286,-0.000177,24.016255,-0.0078,1.380
12890.00,7.733108,25.03237,-0.000175,24.015816,-0.0078,1.380
12892.00,7.732664,25.03264,-0.000176,24.016150,-0.0079,1.380
12894.00,7.732581,25.03344,-0.000176,24.016599,-0.0079,1.379
12896.00,7.733280,25.03325,-0.000175,24.016411,-0.0078,1.379
12898.00,7.733387,25.03311,-0.000176,24.016362,-0.0079,1.379
12900.00,7.732052,25.03326,-0.000176,24.015829,-0.0079,1.379
12902.00,7.731708,25.03318,-0.000176,24.016052,-0.0079,1.380
12904.00,7.732663,25.03362,-0.000175,24.016111,-0.0078,1.380
12906.00,7.733588,25.03312,-0.000176,24.016218,-0.0078,1.380
12908.00,7.733779,25.03257,-0.000176,24.016430,-0.0078,1.379
12910.00,7.733220,25.03189,-0.000176,24.015892,-0.0078,1.379
12912.00,7.732777,25.03233,-0.000177,24.016309,-0.0078,1.380
12914.00,7.732929,25.03285,-0.000177,24.016282,-0.0079,1.379
12916.00,7.732870,25.03232,-0.000176,24.016367,-0.0079,1.379
12918.00,7.733811,25.03357,-0.000177,24.015479,-0.0078,1.380
12920.00,7.733290,25.03314,-0.000176,24.015994,-0.0079,1.380
12922.00,7.732925,25.03311,-0.000176,24.016285,-0.0078,1.379
12924.00,7.733364,25.03307,-0.000176,24.016305,-0.0079,1.380
12926.00,7.734425,25.03294,-0.000177,24.015508,-0.0079,1.380
12928.00,7.733742,25.03379,-0.000177,24.015720,-0.0079,1.380
12930.00,7.733095,25.03259,-0.000177,24.016124,-0.0079,1.379
12932.00,7.732779,25.03306,-0.000176,24.016336,-0.0079,1.380
12934.00,7.732031,25.03273,-0.000176,24.015850,-0.0079,1.380
12936.00,7.731201,25.03250,-0.000176,24.016612,-0.0079,1.380
12938.00,7.731352,25.03235,-0.000176,24.015800,-0.0079,1.379
12940.00,7.731969,25.03249,-0.000177,24.016198,-0.0079,1.380
12942.00,7.732051,25.03395,-0.000177,24.016012,-0.0078,1.380
12944.00,7.732244,25.03292,-0.000177,24.016641,-0.0078,1.380
12946.00,7.732652,25.03291,-0.000176,24.016358,-0.0078,1.379
12948.00,7.731834,25.03305,-0.000175,24.016131,-0.0078,1.379
12950.00,7.730708,25.03317,-0.000175,24.016338,-0.0078,1.379
12952.00,7.730680,25.03376,-0.000176,24.016924,-0.0078,1.380
12954.00,7.730739,25.03330,-0.000176,24.015883,-0.0078,1.380
12956.00,7.730644,25.03425,-0.000176,24.015753,-0.0078,1.380
12958.00,7.730222,25.03365,-0.000177,24.016048,-0.0078,1.379
12960.00,7.730569,25.03336,-0.000176,24.015948,-0.0078,1.379
12962.00,7.731527,25.03337,-0.000175,24.015952,-0.0078,1.379
12964.00,7.731809,25.03369,-0.000174,24.016300,-0.0078,1.379
12966.00,7.731175,25.03433,-0.000176,24.016505,-0.0079,1.379
12968.00,7.731005,25.03401,-0.000175,24.016305,-0.0078,1.379
12970.00,7.730975,25.03369,-0.000176,24.016436,-0.0078,1.379
12972.00,7.731710,25.03404,-0.000177,24.016260,-0.0078,1.380
12974.00,7.731493,25.03330,-0.000176,24.015994,-0.0079,1.379
12976.00,7.732321,25.03277,-0.000175,24.016108,-0.0079,1.379
12978.00,7.732866,25.03223,-0.000176,24.016445,-0.0079,1.380
12980.00,7.732477,25.03222,-0.000176,24.016759,-0.0079,1.380
12982.00,7.732375,25.03247,-0.000176,24.016537,-0.0079,1.379
12984.00,7.732085,25.03232,-0.000176,24.015843,-0.0079,1.379
12986.00,7.731203,25.03216,-0.000175,24.016282,-0.0079,1.379
12988.00,7.731284,25.03282,-0.000176,24.016586,-0.0079,1.380
12990.00,7.731238,25.03238,-0.000175,24.016139,-0.0078,1.379
12992.00,7.730962,25.03216,-0.000176,24.016144,-0.0079,1.380
12994.00,7.730100,25.03191,-0.000175,24.016111,-0.0079,1.379
12996.00,7.730460,25.03176,-0.000176,24.016182,-0.0079,1.379
12998.00,7.731344,25.03162,-0.000175,24.016554,-0.0079,1.380
13000.00,7.731925,25.03200,-0.000175,24.016284,-0.0079,1.380
13002.00,7.731354,25.03254,-0.000175,24.016266,-0.0079,1.379
13004.00,7.730671,25.03189,-0.000175,24.016311,-0.0078,1.379
13006.00,7.730064,25.03194,-0.000176,24.016059,-0.0078,1.381
13008.00,7.729795,25.03236,-0.000175,24.015861,-0.0079,1.380
13010.00,7.730223,25.03236,-0.000176,24.016494,-0.0078,1.379
13012.00,7.730242,25.03247,-0.000176,24.016815,-0.0078,1.379
13014.00,7.730311,25.03183,-0.000175,24.016182,-0.0079,1.380
13016.00,7.731130,25.03288,-0.000176,24.016017,-0.0079,1.380
13018.00,7.731539,25.03179,-0.000176,24.015809,-0.0079,1.380
13020.00,7.731597,25.03096,-0.000177,24.015985,-0.0078,1.379
13022.00,7.731343,25.03169,-0.000176,24.016329,-0.0079,1.379
13024.00,7.731145,25.03169,-0.000176,24.016077,-0.0079,1.380
13026.00,7.731393,25.03132,-0.000176,24.016311,-0.0079,1.379
13028.00,7.731400,25.03185,-0.000175,24.016530,-0.0079,1.380
13030.00,7.731201,25.03230,-0.000175,24.016267,-0.0078,1.379
13032.00,7.731597,25.03268,-0.000177,24.016641,-0.0078,1.380
13034.00,7.731533,25.03370,-0.000176,24.015905,-0.0078,1.380
13036.00,7.732086,25.03268,-0.000175,24.016436,-0.0079,1.379
13038.00,7.731959,25.03262,-0.000176,24.016601,-0.0079,1.380
13040.00,7.731952,25.03309,-0.000176,24.016063,-0.0079,1.380
13042.00,7.732609,25.03207,-0.000176,24.015762,-0.0079,1.379
13044.00,7.732315,25.03255,-0.000175,24.016648,-0.0078,1.379
13046.00,7.731476,25.03242,-0.000175,24.016121,-0.0078,1.380
13048.00,7.730611,25.03165,-0.000176,24.015994,-0.0079,1.380
13050.00,7.731051,25.03217,-0.000176,24.016140,-0.0078,1.380
13052.00,7.731305,25.03282,-0.000175,24.015975,-0.0078,1.380
13054.00,7.731261,25.03251,-0.000175,24.017027,-0.0079,1.379
13056.00,7.731186,25.03352,-0.000176,24.016066,-0.0079,1.379
13058.00,7.730692,25.03396,-0.000176,24.016066,-0.0079,1.379
13060.00,7.729994,25.03299,-0.000175,24.015725,-0.0079,1.379
13062.00,7.730251,25.03257,-0.000175,24.016423,-0.0079,1.380
13064.00,7.730577,25.03216,-0.000176,24.016139,-0.0078,1.380
13066.00,7.730458,25.03145,-0.000175,24.016046,-0.0078,1.380
13068.00,7.730122,25.03213,-0.000176,24.016318,-0.0078,1.380
13070.00,7.729855,25.03237,-0.000176,24.015914,-0.0078,1.380
13072.00,7.730456,25.03159,-0.000174,24.015769,-0.0079,1.380
13074.00,7.731429,25.03189,-0.000176,24.016378,-0.0079,1.380
13076.00,7.730563,25.03261,-0.000176,24.016193,-0.0078,1.380
13078.00,7.729353,25.03244,-0.000176,24.015691,-0.0079,1.379
13080.00,7.728909,25.03256,-0.000175,24.016505,-0.0079,1.380
13082.00,7.729678,25.03356,-0.000176,24.016202,-0.0079,1.379
13084.00,7.729907,25.03337,-0.000175,24.015472,-0.0079,1.379
13086.00,7.729297,25.03319,-0.000174,24.016392,-0.0079,1.379
13088.00,7.729371,25.03331,-0.000176,24.015542,-0.0078,1.380
13090.00,7.730109,25.03300,-0.000177,24.016088,-0.0079,1.380
13092.00,7.730377,25.03301,-0.000178,24.015974,-0.0079,1.380
13094.00,7.731077,25.03305,-0.000176,24.015392,-0.0079,1.379
13096.00,7.730557,25.03203,-0.000175,24.016177,-0.0079,1.380
13098.00,7.729932,25.03162,-0.000176,24.016492,-0.0078,1.380
13100.00,7.730094,25.03319,-0.000176,24.015845,-0.0079,1.380
13102.00,7.730020,25.03255,-0.000176,24.015241,-0.0078,1.380
13104.00,7.730537,25.03303,-0.000176,24.016142,-0.0079,1.380
13106.00,7.731002,25.03334,-0.000176,24.016566,-0.0079,1.380
13108.00,7.731304,25.03311,-0.000177,24.016108,-0.0079,1.380
13110.00,7.731311,25.03333,-0.000176,24.015410,-0.0078,1.380
13112.00,7.731526,25.03306,-0.000177,24.015769,-0.0079,1.380
13114.00,7.730350,25.03255,-0.000175,24.015892,-0.0079,1.381
13116.00,7.730264,25.03284,-0.000175,24.016003,-0.0078,1.380
13118.00,7.731179,25.03238,-0.000175,24.016599,-0.0078,1.380
13120.00,7.731198,25.03296,-0.000175,24.016010,-0.0078,1.380
13122.00,7.730860,25.03283,-0.000175,24.015771,-0.0078,1.380
13124.00,7.731159,25.03211,-0.000176,24.015912,-0.0078,1.380
13126.00,7.732329,25.03234,-0.000177,24.016053,-0.0078,1.380
13128.00,7.732233,25.03282,-0.000175,24.016284,-0.0079,1.380
13130.00,7.731218,25.03189,-0.000175,24.015082,-0.0079,1.380
13132.00,7.730367,25.03098,-0.000175,24.015332,-0.0079,1.380
13134.00,7.730815,25.03107,-0.000175,24.016583,-0.0079,1.380
13136.00,7.731030,25.03167,-0.000175,24.015966,-0.0079,1.379
13138.00,7.730697,25.03211,-0.000176,24.016653,-0.0079,1.380
13140.00,7.730663,25.03173,-0.000176,24.016024,-0.0079,1.380
13142.00,7.729410,25.03285,-0.000176,24.016516,-0.0079,1.380
13144.00,7.730734,25.03260,-0.000176,24.016084,-0.0079,1.380
13146.00,7.732185,25.03241,-0.000176,24.015945,-0.0078,1.380
13148.00,7.732586,25.03238,-0.000176,24.016119,-0.0078,1.381
13150.00,7.732187,25.03272,-0.000177,24.015899,-0.0078,1.380
13152.00,7.732030,25.03255,-0.000176,24.015923,-0.0078,1.380
13154.00,7.732590,25.03212,-0.000176,24.016974,-0.0078,1.380
13156.00,7.732072,25.03253,-0.000176,24.015551,-0.0078,1.380
13158.00,7.731233,25.03273,-0.000175,24.015760,-0.0079,1.380
13160.00,7.731391,25.03272,-0.000175,24.015615,-0.0079,1.380
13162.00,7.730970,25.03274,-0.000176,24.016392,-0.0079,1.381
13164.00,7.731157,25.03280,-0.000176,24.016264,-0.0079,1.380
13166.00,7.730818,25.03275,-0.000175,24.015923,-0.0078,1.380
13168.00,7.731360,25.03256,-0.000175,24.016188,-0.0079,1.380
13170.00,7.732194,25.03309,-0.000175,24.015705,-0.0078,1.379
13172.00,7.731331,25.03285,-0.000175,24.016501,-0.0078,1.380
13174.00,7.730774,25.03287,-0.000176,24.016204,-0.0079,1.380
13176.00,7.731313,25.03324,-0.000176,24.016514,-0.0079,1.380
13178.00,7.730626,25.03281,-0.000175,24.016155,-0.0079,1.380
13180.00,7.731581,25.03307,-0.000176,24.015666,-0.0079,1.380
13182.00,7.732207,25.03281,-0.000176,24.015754,-0.0079,1.380
13184.00,7.731528,25.03313,-0.000177,24.016458,-0.0079,1.380
13186.00,7.730936,25.03270,-0.000176,24.016565,-0.0079,1.380
13188.00,7.731585,25.03241,-0.000175,24.015903,-0.0079,1.380
13190.00,7.732392,25.03227,-0.000176,24.015789,-0.0079,1.380
13192.00,7.731054,25.03168,-0.000176,24.016155,-0.0079,1.380
13194.00,7.730707,25.03137,-0.000176,24.016646,-0.0079,1.380
13196.00,7.730095,25.03193,-0.000175,24.015760,-0.0079,1.379
13198.00,7.730708,25.03146,-0.000175,24.015769,-0.0079,1.380
13200.00,7.730758,25.03204,-0.000175,24.016363,-0.0079,1.380
13202.00,7.730978,25.03246,-0.000175,24.017259,-0.0079,1.380
13204.00,7.731312,25.03250,-0.000176,24.016610,-0.0078,1.380
@22,12.0000,24.0
13206.00,7.731125,25.03323,-0.000176,24.016039,-0.0079,1.380
13208.00,7.728102,25.03301,-0.000176,24.016041,-0.0079,1.380
13210.00,7.719808,25.03333,-0.000176,24.016456,-0.0078,1.379
13212.00,7.707806,25.03247,-0.000175,24.016004,-0.0078,1.378
13214.00,7.693445,25.03303,-0.000174,24.016476,-0.0078,1.379
13216.00,7.682627,25.03295,-0.000175,24.015800,-0.0079,1.379
13218.00,7.677476,25.03294,-0.000175,24.016333,-0.0079,1.380
13220.00,7.675123,25.03271,-0.000175,24.016030,-0.0078,1.381
13222.00,7.672957,25.03288,-0.000177,24.016024,-0.0078,1.381
13224.00,7.669908,25.03325,-0.000177,24.016215,-0.0078,1.381
13226.00,7.666165,25.03304,-0.000177,24.016416,-0.0078,1.381
13228.00,7.663532,25.03176,-0.000177,24.015763,-0.0078,1.381
13230.00,7.662451,25.03289,-0.000177,24.016121,-0.0078,1.381
13232.00,7.665612,25.03294,-0.000177,24.016682,-0.0079,1.381
13234.00,7.673857,25.03311,-0.000178,24.016220,-0.0078,1.383
13236.00,7.685965,25.03285,-0.000178,24.016755,-0.0078,1.383
13238.00,7.700911,25.03331,-0.000177,24.016266,-0.0078,1.382
13240.00,7.711759,25.03323,-0.000178,24.016432,-0.0078,1.381
13242.00,7.716595,25.03367,-0.000177,24.015881,-0.0078,1.381
13244.00,7.718937,25.03319,-0.000177,24.016624,-0.0078,1.380
13246.00,7.721303,25.03238,-0.000177,24.016777,-0.0078,1.381
13248.00,7.723967,25.03249,-0.000176,24.016195,-0.0078,1.380
13250.00,7.726229,25.03338,-0.000176,24.016909,-0.0078,1.381
13252.00,7.727771,25.03358,-0.000176,24.016713,-0.0079,1.381
[truncated: 53,532 more chars]
