# Supplementary material for: Hormonal steroids induce multidrug resistance and stress response genes in Neisseria gonorrhoeae by binding to MtrR
Source: Nat Commun. 2024 Feb 7;15:1153. doi: 10.1038/s41467-024-45195-1 (PMC10850145; doi:10.1038/s41467-024-45195-1)
Supplement: Supplementary file 6 — Source Data [file 41467_2024_45195_MOESM6_ESM.zip › Source Data/ITC/WT/Progesterone/2MtrRP42022March1.itc]

$ITC
$ 25 
$NOT
$ 25 
$ 600 
$ 199 
$ 8 
$ 2 
$ADCGainCode:  3 
$False,True,True
$ 2 , 4 , 600 , 2 
$ 12 , 24 , 600 , 2 
$ 12 , 24 , 600 , 2 
$ 12 , 24 , 600 , 2 
$ 12 , 24 , 600 , 2 
$ 12 , 24 , 600 , 2 
$ 12 , 24 , 600 , 2 
$ 12 , 24 , 600 , 2 
$ 12 , 24 , 600 , 2 
$ 12 , 24 , 600 , 2 
$ 12 , 24 , 600 , 2 
$ 12 , 24 , 600 , 2 
$ 12 , 24 , 600 , 2 
$ 12 , 24 , 600 , 2 
$ 12 , 24 , 600 , 2 
$ 12 , 24 , 600 , 2 
$ 12 , 24 , 600 , 2 
$ 12 , 24 , 600 , 2 
$ 12 , 24 , 600 , 2 
$ 12 , 24 , 600 , 2 
$ 12 , 24 , 600 , 2 
$ 12 , 24 , 600 , 2 
$ 12 , 24 , 600 , 2 
$ 12 , 24 , 600 , 2 
$ 12 , 24 , 600 , 2 
# 0 
# 0.2 
# 0.02 
# 1.4485 
# 25 
# 28.9316 
# 15.91949 
?
% VPITC12.10.1003
% 1.4485 
% 28.9316 
%-1.096232 , 100.1901 
% 0.443748 , 95.77349 
% 0.2232 
% 124.02 , 123.95 
% 1 , 80 
%-0.001812 , 0.055139 
% 0 , 8 
% 0 , 18 
% 104422       320637 
% 101.8 
% 260 , 310 , 470 , 530 
% 0.08632 ,-0.00346 , 0.0000110163 , 0.000000290198 ,-0.0000000019883 
% VPViewer2000 Ver: 1.40.0
@0
2.00,7.514750,25.00915,-0.000163,24.021524,-0.0076,1.377
4.00,7.514454,25.00862,-0.000163,24.021376,-0.0076,1.376
6.00,7.514515,25.00800,-0.000162,24.021378,-0.0076,1.377
8.00,7.513861,25.00792,-0.000163,24.021550,-0.0076,1.377
10.00,7.513540,25.00744,-0.000163,24.020984,-0.0076,1.377
12.00,7.514199,25.00756,-0.000163,24.021457,-0.0076,1.377
14.00,7.513830,25.00922,-0.000163,24.021262,-0.0076,1.377
16.00,7.512894,25.00820,-0.000163,24.022190,-0.0076,1.377
18.00,7.513769,25.00916,-0.000162,24.020881,-0.0076,1.377
20.00,7.513360,25.00970,-0.000163,24.021582,-0.0076,1.376
22.00,7.513143,25.00954,-0.000163,24.021784,-0.0076,1.376
24.00,7.513083,25.00933,-0.000162,24.021514,-0.0076,1.376
26.00,7.512048,25.01112,-0.000162,24.022025,-0.0076,1.376
28.00,7.512024,25.01124,-0.000164,24.021791,-0.0076,1.377
30.00,7.512213,25.01112,-0.000164,24.021205,-0.0076,1.377
32.00,7.512834,25.01131,-0.000163,24.021923,-0.0076,1.377
34.00,7.511693,25.01135,-0.000163,24.021854,-0.0076,1.378
36.00,7.511467,25.01073,-0.000163,24.020886,-0.0076,1.377
38.00,7.511984,25.01077,-0.000163,24.021452,-0.0076,1.377
40.00,7.511789,25.00956,-0.000164,24.021613,-0.0075,1.377
42.00,7.510567,25.00969,-0.000163,24.021967,-0.0076,1.377
44.00,7.510486,25.01015,-0.000163,24.021684,-0.0076,1.376
46.00,7.511568,25.01008,-0.000161,24.022338,-0.0076,1.376
48.00,7.511010,25.00921,-0.000163,24.021416,-0.0076,1.377
50.00,7.510777,25.00933,-0.000163,24.021421,-0.0076,1.377
52.00,7.510080,25.00936,-0.000164,24.021149,-0.0076,1.377
54.00,7.509043,25.00975,-0.000163,24.021608,-0.0076,1.377
56.00,7.509647,25.00978,-0.000163,24.021974,-0.0076,1.377
58.00,7.510242,25.00918,-0.000163,24.021517,-0.0076,1.377
60.00,7.509673,25.00902,-0.000163,24.021088,-0.0076,1.377
62.00,7.509083,25.00944,-0.000163,24.021144,-0.0076,1.377
64.00,7.509013,25.00796,-0.000163,24.021561,-0.0076,1.377
66.00,7.508147,25.00826,-0.000164,24.021651,-0.0076,1.378
68.00,7.508353,25.00843,-0.000164,24.021633,-0.0076,1.377
70.00,7.508837,25.00908,-0.000164,24.022291,-0.0076,1.377
72.00,7.508865,25.00893,-0.000163,24.020944,-0.0076,1.376
74.00,7.508353,25.00904,-0.000162,24.021057,-0.0076,1.377
76.00,7.507647,25.00837,-0.000162,24.021109,-0.0076,1.377
78.00,7.507464,25.00900,-0.000163,24.021497,-0.0075,1.377
80.00,7.507457,25.00911,-0.000163,24.021729,-0.0076,1.377
82.00,7.507863,25.00891,-0.000164,24.021659,-0.0076,1.377
84.00,7.507076,25.00908,-0.000163,24.021455,-0.0076,1.377
86.00,7.506292,25.00863,-0.000163,24.021524,-0.0076,1.377
88.00,7.506749,25.00846,-0.000163,24.021129,-0.0076,1.377
90.00,7.506365,25.00738,-0.000162,24.021457,-0.0076,1.377
92.00,7.506948,25.00806,-0.000162,24.021472,-0.0076,1.378
94.00,7.506813,25.00812,-0.000163,24.020763,-0.0076,1.377
96.00,7.506678,25.00714,-0.000163,24.021207,-0.0076,1.376
98.00,7.506153,25.00806,-0.000163,24.021582,-0.0076,1.376
100.00,7.505564,25.00838,-0.000163,24.020857,-0.0076,1.377
102.00,7.505748,25.00846,-0.000162,24.021265,-0.0076,1.377
104.00,7.506624,25.00934,-0.000163,24.021240,-0.0076,1.377
106.00,7.506721,25.00918,-0.000163,24.021396,-0.0076,1.377
108.00,7.505970,25.00869,-0.000163,24.021771,-0.0076,1.377
110.00,7.505746,25.00886,-0.000163,24.022304,-0.0076,1.377
112.00,7.504443,25.00936,-0.000164,24.021747,-0.0075,1.377
114.00,7.504034,25.00967,-0.000163,24.022070,-0.0076,1.377
116.00,7.503402,25.00914,-0.000162,24.021078,-0.0076,1.377
118.00,7.502916,25.00926,-0.000163,24.022188,-0.0076,1.377
120.00,7.503158,25.00919,-0.000164,24.021276,-0.0076,1.377
122.00,7.503896,25.00868,-0.000163,24.021370,-0.0076,1.377
124.00,7.503913,25.00851,-0.000163,24.021291,-0.0075,1.377
126.00,7.503697,25.00905,-0.000162,24.021450,-0.0076,1.377
128.00,7.502762,25.00877,-0.000164,24.021900,-0.0076,1.377
130.00,7.502768,25.00927,-0.000164,24.021249,-0.0076,1.377
132.00,7.502957,25.00934,-0.000163,24.021133,-0.0076,1.377
134.00,7.503172,25.00903,-0.000164,24.021747,-0.0076,1.377
136.00,7.503539,25.00857,-0.000163,24.021381,-0.0076,1.377
138.00,7.502933,25.00921,-0.000163,24.021175,-0.0076,1.376
140.00,7.502854,25.00862,-0.000163,24.021809,-0.0076,1.377
142.00,7.502544,25.00909,-0.000164,24.021156,-0.0076,1.377
144.00,7.502378,25.00938,-0.000163,24.021189,-0.0076,1.378
146.00,7.502277,25.00931,-0.000164,24.021140,-0.0076,1.378
148.00,7.501391,25.00917,-0.000164,24.021639,-0.0077,1.377
150.00,7.501356,25.00847,-0.000163,24.020767,-0.0076,1.377
152.00,7.501132,25.00866,-0.000164,24.021470,-0.0076,1.377
154.00,7.501767,25.00899,-0.000164,24.021981,-0.0076,1.376
156.00,7.501558,25.00903,-0.000163,24.021301,-0.0076,1.377
158.00,7.501738,25.00923,-0.000164,24.021677,-0.0076,1.377
160.00,7.501921,25.00992,-0.000164,24.021528,-0.0076,1.377
162.00,7.501630,25.00970,-0.000164,24.021630,-0.0076,1.377
164.00,7.501263,25.01069,-0.000163,24.021325,-0.0076,1.377
166.00,7.500676,25.01095,-0.000164,24.021434,-0.0076,1.378
168.00,7.500647,25.01110,-0.000164,24.022204,-0.0076,1.377
170.00,7.501021,25.01085,-0.000164,24.021236,-0.0076,1.377
172.00,7.500807,25.01070,-0.000164,24.021485,-0.0076,1.378
174.00,7.500455,25.01063,-0.000162,24.022197,-0.0076,1.377
176.00,7.499994,25.01044,-0.000163,24.021477,-0.0075,1.377
178.00,7.500056,25.01105,-0.000164,24.021544,-0.0075,1.377
180.00,7.499822,25.01048,-0.000163,24.021338,-0.0076,1.377
182.00,7.500323,25.01075,-0.000163,24.021146,-0.0076,1.377
184.00,7.500078,25.01152,-0.000163,24.021657,-0.0076,1.377
186.00,7.499704,25.01146,-0.000163,24.021818,-0.0076,1.377
188.00,7.499531,25.01111,-0.000162,24.021718,-0.0076,1.377
190.00,7.498678,25.01071,-0.000163,24.021655,-0.0076,1.377
192.00,7.498003,25.01074,-0.000162,24.021535,-0.0076,1.377
194.00,7.498055,25.01118,-0.000163,24.021271,-0.0076,1.377
196.00,7.499469,25.01124,-0.000163,24.022086,-0.0076,1.377
198.00,7.500105,25.01125,-0.000164,24.021649,-0.0076,1.377
200.00,7.499379,25.01032,-0.000162,24.021234,-0.0076,1.377
202.00,7.498108,25.00985,-0.000163,24.021796,-0.0076,1.377
204.00,7.498267,25.01068,-0.000163,24.021204,-0.0076,1.377
206.00,7.498581,25.01127,-0.000162,24.021223,-0.0076,1.377
208.00,7.498071,25.01172,-0.000162,24.021216,-0.0076,1.378
210.00,7.496978,25.01164,-0.000163,24.021448,-0.0076,1.377
212.00,7.497507,25.01120,-0.000163,24.021581,-0.0076,1.376
214.00,7.497215,25.01121,-0.000163,24.021233,-0.0076,1.378
216.00,7.497536,25.01067,-0.000164,24.021271,-0.0076,1.377
218.00,7.497571,25.01119,-0.000162,24.021178,-0.0076,1.377
220.00,7.496457,25.01138,-0.000162,24.021858,-0.0076,1.377
222.00,7.495464,25.01155,-0.000162,24.021626,-0.0076,1.377
224.00,7.495485,25.01207,-0.000163,24.021131,-0.0076,1.378
226.00,7.495374,25.01201,-0.000165,24.021318,-0.0075,1.378
228.00,7.495309,25.01162,-0.000164,24.020687,-0.0076,1.378
230.00,7.495264,25.01102,-0.000164,24.020709,-0.0076,1.377
232.00,7.496175,25.01161,-0.000163,24.021483,-0.0076,1.377
234.00,7.496729,25.01155,-0.000164,24.021407,-0.0076,1.377
236.00,7.496625,25.01196,-0.000162,24.021765,-0.0076,1.377
238.00,7.496371,25.01149,-0.000163,24.021106,-0.0076,1.378
240.00,7.496227,25.01068,-0.000163,24.020977,-0.0076,1.377
242.00,7.495434,25.01094,-0.000163,24.021256,-0.0076,1.378
244.00,7.495658,25.01123,-0.000164,24.021410,-0.0076,1.377
246.00,7.496289,25.01117,-0.000162,24.021885,-0.0076,1.377
248.00,7.494937,25.01056,-0.000163,24.022240,-0.0076,1.377
250.00,7.495410,25.01057,-0.000164,24.022027,-0.0076,1.377
252.00,7.496389,25.01124,-0.000163,24.022019,-0.0076,1.378
254.00,7.496001,25.01132,-0.000164,24.021486,-0.0076,1.378
256.00,7.495143,25.01103,-0.000164,24.021912,-0.0076,1.378
258.00,7.495285,25.01112,-0.000165,24.021871,-0.0076,1.377
260.00,7.496080,25.01170,-0.000163,24.021214,-0.0076,1.376
262.00,7.495708,25.01096,-0.000162,24.021131,-0.0076,1.378
264.00,7.494250,25.01203,-0.000163,24.021785,-0.0076,1.377
266.00,7.493300,25.01157,-0.000164,24.021523,-0.0076,1.377
268.00,7.493681,25.01295,-0.000162,24.021394,-0.0076,1.377
270.00,7.494947,25.01315,-0.000163,24.022344,-0.0076,1.378
272.00,7.494078,25.01240,-0.000163,24.021316,-0.0076,1.377
274.00,7.493037,25.01120,-0.000164,24.021276,-0.0076,1.378
276.00,7.492984,25.01114,-0.000164,24.021098,-0.0076,1.377
278.00,7.492644,25.01199,-0.000162,24.021669,-0.0076,1.377
280.00,7.492697,25.01263,-0.000162,24.021151,-0.0076,1.378
282.00,7.492456,25.01221,-0.000162,24.021653,-0.0076,1.378
284.00,7.492579,25.01151,-0.000162,24.021570,-0.0076,1.377
286.00,7.492243,25.01041,-0.000164,24.021291,-0.0076,1.377
288.00,7.491870,25.01116,-0.000163,24.021646,-0.0076,1.378
290.00,7.491221,25.00993,-0.000163,24.021193,-0.0076,1.378
292.00,7.490269,25.01030,-0.000165,24.021073,-0.0076,1.378
294.00,7.490084,25.01142,-0.000163,24.021287,-0.0076,1.377
296.00,7.490639,25.01173,-0.000164,24.022027,-0.0076,1.377
298.00,7.491012,25.01110,-0.000163,24.021354,-0.0076,1.377
300.00,7.491211,25.01090,-0.000163,24.021136,-0.0076,1.378
302.00,7.491141,25.01019,-0.000163,24.021706,-0.0076,1.378
304.00,7.491234,25.01002,-0.000164,24.021514,-0.0076,1.378
306.00,7.491244,25.00972,-0.000164,24.021878,-0.0076,1.377
308.00,7.491925,25.00976,-0.000164,24.021800,-0.0076,1.377
310.00,7.491746,25.00922,-0.000166,24.021249,-0.0076,1.377
312.00,7.491360,25.00997,-0.000166,24.020618,-0.0076,1.378
314.00,7.490606,25.00918,-0.000165,24.021410,-0.0076,1.377
316.00,7.490535,25.00928,-0.000162,24.021477,-0.0076,1.378
318.00,7.490616,25.00990,-0.000164,24.021135,-0.0076,1.378
320.00,7.490550,25.00967,-0.000165,24.021452,-0.0076,1.378
322.00,7.490409,25.00932,-0.000165,24.020975,-0.0076,1.377
324.00,7.490703,25.00926,-0.000165,24.021167,-0.0076,1.378
326.00,7.491099,25.01025,-0.000164,24.021370,-0.0076,1.377
328.00,7.490227,25.00988,-0.000165,24.020796,-0.0076,1.378
330.00,7.489696,25.00926,-0.000165,24.020908,-0.0076,1.377
332.00,7.488880,25.00965,-0.000164,24.021309,-0.0076,1.378
334.00,7.488722,25.00946,-0.000165,24.021639,-0.0076,1.378
336.00,7.489046,25.00980,-0.000165,24.021209,-0.0076,1.378
338.00,7.488653,25.00998,-0.000165,24.021171,-0.0076,1.377
340.00,7.488448,25.00998,-0.000163,24.021287,-0.0076,1.377
342.00,7.489087,25.00949,-0.000163,24.021963,-0.0076,1.377
344.00,7.489302,25.00996,-0.000163,24.021287,-0.0076,1.378
346.00,7.489851,25.00977,-0.000163,24.021624,-0.0076,1.378
348.00,7.489283,25.01001,-0.000165,24.021704,-0.0076,1.378
350.00,7.488598,25.00953,-0.000164,24.021546,-0.0076,1.378
352.00,7.488115,25.00937,-0.000164,24.020843,-0.0076,1.378
354.00,7.487905,25.00967,-0.000164,24.021262,-0.0077,1.378
356.00,7.487869,25.00934,-0.000165,24.021358,-0.0076,1.377
358.00,7.488367,25.00922,-0.000164,24.021572,-0.0076,1.377
360.00,7.488455,25.01019,-0.000163,24.021155,-0.0076,1.378
362.00,7.488928,25.00965,-0.000164,24.022019,-0.0076,1.377
364.00,7.488884,25.00953,-0.000163,24.021823,-0.0076,1.378
366.00,7.488721,25.01070,-0.000164,24.021842,-0.0076,1.378
368.00,7.488991,25.00970,-0.000163,24.021247,-0.0076,1.378
370.00,7.487795,25.00952,-0.000164,24.021262,-0.0076,1.378
372.00,7.487208,25.01026,-0.000164,24.021323,-0.0076,1.377
374.00,7.488644,25.01006,-0.000163,24.021662,-0.0076,1.377
376.00,7.489145,25.00894,-0.000162,24.021575,-0.0076,1.377
378.00,7.488162,25.00901,-0.000163,24.021321,-0.0076,1.377
380.00,7.487616,25.00978,-0.000163,24.021254,-0.0076,1.377
382.00,7.487223,25.01041,-0.000163,24.021836,-0.0076,1.378
384.00,7.486809,25.00992,-0.000163,24.021421,-0.0076,1.378
386.00,7.487079,25.01034,-0.000163,24.021461,-0.0076,1.377
388.00,7.486335,25.01037,-0.000164,24.021622,-0.0076,1.377
390.00,7.485759,25.01088,-0.000164,24.020857,-0.0076,1.378
392.00,7.486363,25.01136,-0.000162,24.021898,-0.0076,1.377
394.00,7.486368,25.01121,-0.000163,24.021869,-0.0076,1.377
396.00,7.486217,25.01132,-0.000164,24.021107,-0.0076,1.377
398.00,7.485668,25.01154,-0.000164,24.021169,-0.0076,1.378
400.00,7.485993,25.01158,-0.000164,24.021341,-0.0076,1.378
402.00,7.487249,25.01133,-0.000165,24.020752,-0.0076,1.377
404.00,7.487493,25.01109,-0.000165,24.021185,-0.0076,1.378
406.00,7.486280,25.01127,-0.000165,24.021863,-0.0076,1.377
408.00,7.486297,25.01216,-0.000162,24.020720,-0.0076,1.377
410.00,7.486858,25.01230,-0.000163,24.021532,-0.0076,1.377
412.00,7.486817,25.01159,-0.000164,24.020941,-0.0076,1.378
414.00,7.487362,25.01188,-0.000163,24.020975,-0.0076,1.377
416.00,7.487776,25.01141,-0.000165,24.021570,-0.0076,1.378
418.00,7.487867,25.01089,-0.000165,24.021468,-0.0076,1.378
420.00,7.488106,25.01209,-0.000165,24.021100,-0.0076,1.378
422.00,7.487054,25.01216,-0.000165,24.021227,-0.0076,1.378
424.00,7.486861,25.01184,-0.000164,24.020968,-0.0076,1.378
426.00,7.486629,25.01222,-0.000165,24.021454,-0.0076,1.378
428.00,7.485802,25.01255,-0.000165,24.020917,-0.0076,1.378
430.00,7.487429,25.01231,-0.000162,24.021463,-0.0076,1.378
432.00,7.490160,25.01176,-0.000164,24.021338,-0.0076,1.377
434.00,7.491974,25.01181,-0.000164,24.021300,-0.0076,1.378
436.00,7.492394,25.01188,-0.000163,24.022048,-0.0076,1.377
438.00,7.492132,25.01191,-0.000164,24.021686,-0.0076,1.378
440.00,7.491459,25.01174,-0.000164,24.021811,-0.0076,1.378
442.00,7.490987,25.01207,-0.000164,24.021514,-0.0076,1.378
444.00,7.491148,25.01112,-0.000165,24.021572,-0.0076,1.378
446.00,7.491528,25.01071,-0.000164,24.020551,-0.0076,1.378
448.00,7.491898,25.01165,-0.000164,24.021310,-0.0076,1.377
450.00,7.490654,25.01163,-0.000165,24.021891,-0.0076,1.378
452.00,7.489166,25.01127,-0.000165,24.021271,-0.0076,1.377
454.00,7.488792,25.01161,-0.000164,24.021372,-0.0076,1.378
456.00,7.487625,25.01191,-0.000165,24.021374,-0.0076,1.378
458.00,7.487382,25.01144,-0.000164,24.021845,-0.0076,1.378
460.00,7.487214,25.01137,-0.000164,24.021613,-0.0076,1.378
462.00,7.486641,25.01117,-0.000164,24.021956,-0.0076,1.378
464.00,7.486313,25.01088,-0.000164,24.022230,-0.0076,1.377
466.00,7.485508,25.01191,-0.000165,24.021320,-0.0076,1.377
468.00,7.485148,25.01088,-0.000165,24.021561,-0.0076,1.378
470.00,7.485475,25.01117,-0.000163,24.021784,-0.0076,1.378
472.00,7.484903,25.01095,-0.000163,24.021753,-0.0076,1.378
474.00,7.484056,25.01112,-0.000163,24.021345,-0.0076,1.378
476.00,7.483656,25.01115,-0.000164,24.021358,-0.0076,1.378
478.00,7.483564,25.01131,-0.000164,24.021940,-0.0076,1.378
480.00,7.482690,25.00997,-0.000163,24.021684,-0.0076,1.377
482.00,7.483294,25.01093,-0.000163,24.022052,-0.0076,1.377
484.00,7.483391,25.01175,-0.000164,24.021495,-0.0076,1.378
486.00,7.483223,25.01189,-0.000164,24.021341,-0.0076,1.378
488.00,7.483468,25.01135,-0.000163,24.021709,-0.0076,1.377
490.00,7.482669,25.01135,-0.000162,24.021860,-0.0076,1.377
492.00,7.481979,25.01100,-0.000163,24.021818,-0.0076,1.378
494.00,7.481664,25.01113,-0.000163,24.021305,-0.0076,1.378
496.00,7.482429,25.01125,-0.000163,24.021611,-0.0076,1.378
498.00,7.482375,25.01085,-0.000163,24.021657,-0.0076,1.378
500.00,7.481717,25.01035,-0.000165,24.021459,-0.0076,1.378
502.00,7.481003,25.01057,-0.000164,24.021165,-0.0076,1.377
504.00,7.480668,25.00976,-0.000163,24.021104,-0.0076,1.378
506.00,7.480534,25.00933,-0.000162,24.021568,-0.0076,1.377
508.00,7.480725,25.00900,-0.000163,24.021361,-0.0076,1.378
510.00,7.482125,25.00980,-0.000164,24.021640,-0.0076,1.378
512.00,7.481718,25.00906,-0.000164,24.021550,-0.0076,1.378
514.00,7.481325,25.00987,-0.000164,24.021156,-0.0076,1.377
516.00,7.481023,25.01032,-0.000164,24.021903,-0.0076,1.378
518.00,7.480858,25.01141,-0.000164,24.020799,-0.0076,1.378
520.00,7.481478,25.01166,-0.000165,24.021938,-0.0076,1.377
522.00,7.481306,25.01073,-0.000165,24.021512,-0.0076,1.377
524.00,7.479995,25.01112,-0.000164,24.021852,-0.0076,1.377
526.00,7.480076,25.01123,-0.000165,24.021677,-0.0076,1.378
528.00,7.480271,25.01105,-0.000164,24.021365,-0.0076,1.378
530.00,7.479686,25.01139,-0.000164,24.021805,-0.0076,1.378
532.00,7.479070,25.01138,-0.000163,24.021242,-0.0076,1.378
534.00,7.478888,25.01079,-0.000164,24.021459,-0.0075,1.378
536.00,7.479537,25.01122,-0.000164,24.021697,-0.0076,1.377
538.00,7.479999,25.01119,-0.000163,24.021550,-0.0076,1.377
540.00,7.478841,25.01164,-0.000163,24.022030,-0.0076,1.377
542.00,7.478497,25.01188,-0.000163,24.021463,-0.0076,1.378
544.00,7.479693,25.01072,-0.000164,24.021595,-0.0076,1.378
546.00,7.481203,25.00998,-0.000165,24.020580,-0.0076,1.378
548.00,7.481798,25.00999,-0.000164,24.020944,-0.0076,1.378
550.00,7.482166,25.01063,-0.000164,24.021602,-0.0076,1.378
552.00,7.481834,25.01077,-0.000164,24.021756,-0.0076,1.378
554.00,7.481722,25.01134,-0.000164,24.021345,-0.0076,1.377
556.00,7.480741,25.01042,-0.000161,24.021309,-0.0076,1.378
558.00,7.481572,25.01144,-0.000164,24.021408,-0.0076,1.378
560.00,7.481296,25.01082,-0.000164,24.021204,-0.0076,1.378
562.00,7.481121,25.01114,-0.000164,24.020863,-0.0076,1.377
564.00,7.481111,25.01116,-0.000164,24.021028,-0.0076,1.377
566.00,7.481732,25.01178,-0.000164,24.021414,-0.0076,1.378
568.00,7.482004,25.01148,-0.000165,24.021238,-0.0076,1.377
570.00,7.481797,25.01101,-0.000165,24.022228,-0.0076,1.377
572.00,7.481560,25.01112,-0.000164,24.021608,-0.0076,1.378
574.00,7.480170,25.01116,-0.000165,24.021577,-0.0076,1.378
576.00,7.480084,25.01094,-0.000164,24.021572,-0.0075,1.378
578.00,7.480601,25.01071,-0.000164,24.021548,-0.0076,1.378
580.00,7.480395,25.01119,-0.000164,24.021410,-0.0076,1.378
582.00,7.479325,25.01169,-0.000163,24.021091,-0.0076,1.377
584.00,7.478927,25.01147,-0.000164,24.021649,-0.0076,1.377
586.00,7.478994,25.01143,-0.000165,24.021434,-0.0076,1.377
588.00,7.477951,25.01159,-0.000165,24.021127,-0.0076,1.377
590.00,7.478082,25.01145,-0.000165,24.021149,-0.0076,1.377
592.00,7.478282,25.01167,-0.000165,24.021698,-0.0076,1.378
594.00,7.478218,25.01189,-0.000165,24.021111,-0.0076,1.378
596.00,7.478015,25.01092,-0.000166,24.021624,-0.0076,1.378
598.00,7.477781,25.01108,-0.000166,24.022104,-0.0076,1.378
600.00,7.477145,25.01014,-0.000165,24.021729,-0.0076,1.378
@1,2.0000,4.0
602.00,7.476308,25.01112,-0.000164,24.021091,-0.0076,1.377
604.00,7.474852,25.01162,-0.000167,24.021419,-0.0076,1.378
606.00,7.466981,25.01170,-0.000166,24.021118,-0.0076,1.377
608.00,7.461793,25.01117,-0.000165,24.021426,-0.0077,1.377
610.00,7.458337,25.01021,-0.000166,24.021700,-0.0076,1.377
612.00,7.457932,25.00987,-0.000165,24.021088,-0.0076,1.378
614.00,7.460327,25.01055,-0.000165,24.020968,-0.0076,1.378
616.00,7.462773,25.01076,-0.000165,24.020484,-0.0076,1.378
618.00,7.464439,25.01115,-0.000166,24.020422,-0.0076,1.378
620.00,7.465818,25.01006,-0.000166,24.021147,-0.0076,1.378
622.00,7.466022,25.01009,-0.000164,24.021653,-0.0076,1.378
624.00,7.464923,25.01080,-0.000166,24.021202,-0.0076,1.378
626.00,7.463869,25.01088,-0.000163,24.020962,-0.0076,1.378
628.00,7.464072,25.01101,-0.000164,24.021093,-0.0076,1.378
630.00,7.464759,25.01087,-0.000166,24.021194,-0.0076,1.378
632.00,7.466223,25.01085,-0.000167,24.021213,-0.0076,1.378
634.00,7.466976,25.01158,-0.000164,24.021234,-0.0076,1.378
636.00,7.467304,25.01219,-0.000165,24.021365,-0.0076,1.378
638.00,7.467388,25.01149,-0.000165,24.021000,-0.0076,1.378
640.00,7.468025,25.01218,-0.000165,24.022195,-0.0076,1.377
642.00,7.468694,25.01237,-0.000165,24.021677,-0.0076,1.378
644.00,7.469353,25.01188,-0.000165,24.021292,-0.0076,1.378
646.00,7.469829,25.01090,-0.000165,24.020696,-0.0076,1.378
648.00,7.469876,25.01212,-0.000164,24.021051,-0.0076,1.378
650.00,7.470409,25.01180,-0.000164,24.020801,-0.0076,1.378
652.00,7.471561,25.01194,-0.000164,24.021098,-0.0076,1.378
654.00,7.472164,25.01199,-0.000166,24.021374,-0.0076,1.378
656.00,7.471914,25.01178,-0.000166,24.021019,-0.0076,1.378
658.00,7.471781,25.01110,-0.000165,24.021073,-0.0076,1.378
660.00,7.472347,25.01118,-0.000165,24.020933,-0.0076,1.378
662.00,7.472929,25.01226,-0.000162,24.021144,-0.0076,1.378
664.00,7.473273,25.01215,-0.000164,24.021530,-0.0076,1.378
666.00,7.473011,25.01122,-0.000164,24.021236,-0.0076,1.378
668.00,7.472815,25.01109,-0.000163,24.021651,-0.0076,1.378
670.00,7.473152,25.01098,-0.000166,24.021706,-0.0075,1.378
672.00,7.473241,25.01146,-0.000163,24.021769,-0.0076,1.377
674.00,7.473700,25.01163,-0.000164,24.021669,-0.0076,1.377
676.00,7.473610,25.01114,-0.000164,24.021639,-0.0076,1.377
678.00,7.473513,25.01126,-0.000166,24.021434,-0.0076,1.378
680.00,7.474713,25.01098,-0.000167,24.021452,-0.0076,1.379
682.00,7.475308,25.01117,-0.000166,24.021164,-0.0076,1.377
684.00,7.473938,25.01058,-0.000165,24.021428,-0.0076,1.378
686.00,7.473697,25.01054,-0.000165,24.020888,-0.0076,1.378
688.00,7.473641,25.01130,-0.000165,24.021704,-0.0076,1.377
690.00,7.473438,25.01172,-0.000164,24.021706,-0.0076,1.378
692.00,7.473871,25.01095,-0.000161,24.020982,-0.0076,1.377
694.00,7.473384,25.01136,-0.000164,24.021387,-0.0076,1.378
696.00,7.472879,25.01104,-0.000163,24.021892,-0.0076,1.378
698.00,7.473037,25.01164,-0.000161,24.021579,-0.0076,1.378
700.00,7.473477,25.01074,-0.000163,24.021891,-0.0076,1.378
702.00,7.473198,25.01172,-0.000167,24.020897,-0.0076,1.377
704.00,7.473671,25.01180,-0.000167,24.021883,-0.0076,1.377
706.00,7.472631,25.01054,-0.000165,24.021524,-0.0076,1.378
708.00,7.472326,25.01078,-0.000162,24.021628,-0.0076,1.377
710.00,7.472979,25.01097,-0.000164,24.020981,-0.0076,1.378
712.00,7.473106,25.01157,-0.000166,24.021704,-0.0076,1.378
714.00,7.473183,25.01102,-0.000166,24.021405,-0.0076,1.378
716.00,7.473896,25.01149,-0.000164,24.021526,-0.0076,1.377
718.00,7.473223,25.01112,-0.000165,24.021755,-0.0076,1.378
720.00,7.472850,25.01113,-0.000164,24.021397,-0.0076,1.378
722.00,7.473793,25.01155,-0.000165,24.021577,-0.0076,1.377
724.00,7.473085,25.01127,-0.000165,24.021842,-0.0076,1.377
726.00,7.473251,25.01046,-0.000164,24.022061,-0.0076,1.377
728.00,7.473201,25.01080,-0.000164,24.021193,-0.0076,1.377
730.00,7.473584,25.01031,-0.000163,24.021428,-0.0076,1.377
732.00,7.474095,25.01139,-0.000165,24.021776,-0.0076,1.378
734.00,7.473702,25.01126,-0.000164,24.021479,-0.0076,1.378
736.00,7.474075,25.01101,-0.000165,24.021659,-0.0076,1.378
738.00,7.474337,25.01133,-0.000165,24.021205,-0.0076,1.378
740.00,7.473461,25.01100,-0.000165,24.021606,-0.0076,1.378
742.00,7.473328,25.01139,-0.000166,24.021833,-0.0076,1.378
744.00,7.473514,25.01132,-0.000165,24.021247,-0.0076,1.377
746.00,7.473773,25.01159,-0.000165,24.021370,-0.0076,1.378
748.00,7.472978,25.01150,-0.000164,24.021916,-0.0076,1.378
750.00,7.472284,25.01074,-0.000164,24.021916,-0.0076,1.378
752.00,7.471895,25.01134,-0.000165,24.021591,-0.0076,1.378
754.00,7.472170,25.01087,-0.000167,24.021314,-0.0076,1.378
756.00,7.472237,25.01029,-0.000167,24.021233,-0.0076,1.378
758.00,7.472160,25.01097,-0.000163,24.020785,-0.0076,1.378
760.00,7.473142,25.01100,-0.000166,24.021738,-0.0076,1.378
762.00,7.473487,25.00979,-0.000165,24.021358,-0.0076,1.378
764.00,7.473075,25.00958,-0.000162,24.020908,-0.0076,1.378
766.00,7.473185,25.00922,-0.000163,24.021912,-0.0076,1.377
768.00,7.472511,25.00969,-0.000164,24.021825,-0.0076,1.378
770.00,7.472307,25.00919,-0.000165,24.021048,-0.0076,1.378
772.00,7.471962,25.01004,-0.000166,24.021165,-0.0076,1.378
774.00,7.471976,25.00930,-0.000166,24.021454,-0.0076,1.378
776.00,7.472118,25.00939,-0.000164,24.021200,-0.0076,1.378
778.00,7.472249,25.01026,-0.000164,24.021675,-0.0076,1.378
780.00,7.472848,25.01011,-0.000164,24.021702,-0.0076,1.378
782.00,7.472740,25.01007,-0.000165,24.022030,-0.0076,1.378
784.00,7.471770,25.00980,-0.000165,24.021223,-0.0076,1.378
786.00,7.470434,25.01035,-0.000166,24.021033,-0.0076,1.378
788.00,7.469788,25.01111,-0.000165,24.021695,-0.0076,1.378
790.00,7.470393,25.01083,-0.000166,24.021031,-0.0077,1.378
792.00,7.470083,25.01080,-0.000166,24.021106,-0.0076,1.378
794.00,7.470425,25.01080,-0.000165,24.020553,-0.0076,1.377
796.00,7.470397,25.01095,-0.000165,24.021323,-0.0076,1.378
798.00,7.470474,25.01145,-0.000165,24.021840,-0.0076,1.378
800.00,7.471319,25.01039,-0.000164,24.021294,-0.0076,1.378
802.00,7.471619,25.01112,-0.000166,24.021167,-0.0076,1.377
804.00,7.471536,25.01054,-0.000166,24.021428,-0.0076,1.377
806.00,7.471887,25.01160,-0.000167,24.021082,-0.0076,1.378
808.00,7.470917,25.01162,-0.000165,24.021823,-0.0076,1.378
810.00,7.471037,25.01124,-0.000165,24.021146,-0.0076,1.378
812.00,7.471158,25.01110,-0.000163,24.021640,-0.0076,1.377
814.00,7.470943,25.01081,-0.000164,24.021457,-0.0076,1.378
816.00,7.471183,25.01107,-0.000167,24.021485,-0.0075,1.378
818.00,7.470668,25.01249,-0.000168,24.021397,-0.0076,1.378
820.00,7.469766,25.01139,-0.000168,24.021002,-0.0076,1.378
822.00,7.470293,25.01125,-0.000163,24.021892,-0.0076,1.378
824.00,7.470179,25.01116,-0.000163,24.020884,-0.0076,1.378
826.00,7.469945,25.01056,-0.000163,24.021291,-0.0076,1.378
828.00,7.470279,25.01041,-0.000162,24.021697,-0.0076,1.378
830.00,7.470756,25.01039,-0.000164,24.021412,-0.0076,1.378
832.00,7.470282,25.01132,-0.000164,24.021987,-0.0076,1.378
834.00,7.469577,25.01175,-0.000165,24.021488,-0.0075,1.378
836.00,7.470029,25.01166,-0.000165,24.021124,-0.0076,1.378
838.00,7.470435,25.01106,-0.000166,24.021950,-0.0076,1.378
840.00,7.470660,25.01074,-0.000168,24.021825,-0.0076,1.378
842.00,7.470693,25.01140,-0.000167,24.022153,-0.0076,1.377
844.00,7.470874,25.01173,-0.000165,24.022110,-0.0076,1.378
846.00,7.471484,25.01089,-0.000161,24.021539,-0.0076,1.378
848.00,7.470840,25.01141,-0.000165,24.021307,-0.0076,1.378
850.00,7.471233,25.01072,-0.000165,24.022168,-0.0076,1.378
852.00,7.470633,25.01013,-0.000166,24.021969,-0.0075,1.378
854.00,7.470626,25.00978,-0.000166,24.021077,-0.0076,1.378
856.00,7.470783,25.01061,-0.000167,24.020921,-0.0076,1.378
858.00,7.469579,25.01110,-0.000166,24.021220,-0.0076,1.378
860.00,7.469743,25.01065,-0.000166,24.021292,-0.0076,1.378
862.00,7.470080,25.01013,-0.000166,24.021561,-0.0076,1.378
864.00,7.470094,25.00999,-0.000164,24.020542,-0.0076,1.378
866.00,7.470181,25.01096,-0.000167,24.021131,-0.0076,1.378
868.00,7.470504,25.01139,-0.000163,24.020937,-0.0076,1.378
870.00,7.470407,25.01133,-0.000166,24.021124,-0.0076,1.378
872.00,7.469724,25.01113,-0.000166,24.021414,-0.0076,1.378
874.00,7.469976,25.01049,-0.000165,24.021271,-0.0076,1.378
876.00,7.469474,25.01072,-0.000165,24.021738,-0.0076,1.378
878.00,7.468626,25.01107,-0.000164,24.021559,-0.0076,1.378
880.00,7.468267,25.01047,-0.000165,24.021847,-0.0076,1.378
882.00,7.468211,25.01067,-0.000166,24.021314,-0.0076,1.378
884.00,7.469542,25.01062,-0.000165,24.020973,-0.0076,1.377
886.00,7.469768,25.01046,-0.000165,24.021854,-0.0076,1.378
888.00,7.469376,25.01081,-0.000165,24.021372,-0.0076,1.378
890.00,7.468196,25.01089,-0.000165,24.020750,-0.0076,1.378
892.00,7.467955,25.01016,-0.000166,24.021372,-0.0076,1.378
894.00,7.467742,25.01150,-0.000164,24.021639,-0.0076,1.377
896.00,7.467824,25.01102,-0.000164,24.021666,-0.0076,1.377
898.00,7.468876,25.01036,-0.000164,24.021619,-0.0076,1.378
900.00,7.469421,25.01112,-0.000166,24.021610,-0.0076,1.378
902.00,7.468515,25.01108,-0.000166,24.021851,-0.0076,1.378
904.00,7.468209,25.01091,-0.000163,24.021936,-0.0076,1.378
906.00,7.468559,25.01117,-0.000163,24.021577,-0.0076,1.377
908.00,7.469361,25.01160,-0.000166,24.021776,-0.0076,1.378
910.00,7.469451,25.01182,-0.000168,24.021613,-0.0075,1.378
912.00,7.469936,25.01063,-0.000166,24.021822,-0.0076,1.378
914.00,7.469275,25.01105,-0.000166,24.021443,-0.0076,1.377
916.00,7.469379,25.01134,-0.000164,24.021891,-0.0076,1.377
918.00,7.468959,25.01263,-0.000167,24.021204,-0.0076,1.378
920.00,7.468436,25.01252,-0.000168,24.021006,-0.0076,1.378
922.00,7.468675,25.01146,-0.000166,24.021693,-0.0076,1.378
924.00,7.468717,25.01134,-0.000165,24.021363,-0.0076,1.378
926.00,7.468066,25.01143,-0.000166,24.021628,-0.0076,1.378
928.00,7.468139,25.01084,-0.000167,24.021604,-0.0076,1.378
930.00,7.467679,25.01107,-0.000166,24.021160,-0.0076,1.378
932.00,7.467863,25.01168,-0.000166,24.021519,-0.0076,1.378
934.00,7.467870,25.01039,-0.000165,24.022045,-0.0076,1.378
936.00,7.467540,25.01107,-0.000165,24.021267,-0.0076,1.378
938.00,7.467305,25.01069,-0.000166,24.021338,-0.0076,1.378
940.00,7.467529,25.01079,-0.000166,24.021149,-0.0076,1.378
942.00,7.467375,25.01055,-0.000166,24.021242,-0.0076,1.379
944.00,7.467581,25.01029,-0.000166,24.021655,-0.0077,1.379
946.00,7.467375,25.01015,-0.000166,24.021867,-0.0076,1.377
948.00,7.467628,25.01139,-0.000164,24.021155,-0.0076,1.377
950.00,7.467852,25.01158,-0.000165,24.021048,-0.0076,1.378
952.00,7.468108,25.01150,-0.000166,24.021669,-0.0076,1.378
954.00,7.468371,25.01106,-0.000167,24.021093,-0.0076,1.378
956.00,7.468263,25.01084,-0.000162,24.021530,-0.0076,1.378
958.00,7.467623,25.01154,-0.000166,24.020955,-0.0076,1.378
960.00,7.468046,25.01131,-0.000166,24.021193,-0.0076,1.378
962.00,7.468909,25.01154,-0.000165,24.020672,-0.0076,1.378
964.00,7.468724,25.01134,-0.000166,24.021430,-0.0076,1.378
966.00,7.468037,25.01118,-0.000165,24.020888,-0.0076,1.378
968.00,7.467758,25.01064,-0.000165,24.021622,-0.0076,1.378
970.00,7.467856,25.01134,-0.000166,24.021680,-0.0076,1.378
972.00,7.467318,25.01130,-0.000167,24.021880,-0.0076,1.378
974.00,7.466934,25.01155,-0.000165,24.021749,-0.0076,1.378
976.00,7.467283,25.01183,-0.000165,24.021338,-0.0076,1.378
978.00,7.467527,25.01054,-0.000166,24.021631,-0.0076,1.378
980.00,7.468036,25.01023,-0.000164,24.021252,-0.0076,1.378
982.00,7.467383,25.01048,-0.000164,24.021706,-0.0076,1.378
984.00,7.467378,25.01148,-0.000164,24.021717,-0.0076,1.378
986.00,7.467258,25.01173,-0.000165,24.021122,-0.0076,1.378
988.00,7.466263,25.01125,-0.000166,24.021572,-0.0076,1.377
990.00,7.465672,25.01043,-0.000166,24.021423,-0.0076,1.377
992.00,7.466048,25.01050,-0.000165,24.021394,-0.0076,1.378
994.00,7.466668,25.01116,-0.000165,24.021410,-0.0076,1.379
996.00,7.467251,25.01125,-0.000165,24.021204,-0.0076,1.378
998.00,7.467707,25.01149,-0.000164,24.021281,-0.0076,1.378
1000.00,7.467553,25.01107,-0.000166,24.021532,-0.0076,1.378
1002.00,7.467033,25.01018,-0.000164,24.021376,-0.0075,1.378
1004.00,7.467057,25.01107,-0.000165,24.021566,-0.0076,1.378
1006.00,7.467120,25.01042,-0.000164,24.021813,-0.0076,1.378
1008.00,7.467563,25.01014,-0.000165,24.020888,-0.0076,1.378
1010.00,7.467586,25.01010,-0.000164,24.021602,-0.0076,1.377
1012.00,7.466991,25.01071,-0.000164,24.021258,-0.0076,1.378
1014.00,7.466773,25.01127,-0.000165,24.021615,-0.0076,1.378
1016.00,7.467538,25.01080,-0.000166,24.021550,-0.0076,1.378
1018.00,7.467268,25.01120,-0.000166,24.021144,-0.0076,1.378
1020.00,7.466950,25.01188,-0.000166,24.021814,-0.0076,1.379
1022.00,7.467293,25.01169,-0.000164,24.021816,-0.0076,1.378
1024.00,7.467589,25.01201,-0.000165,24.022351,-0.0076,1.378
1026.00,7.467751,25.01206,-0.000164,24.022017,-0.0076,1.378
1028.00,7.468280,25.01236,-0.000165,24.021006,-0.0075,1.378
1030.00,7.467628,25.01115,-0.000164,24.021631,-0.0076,1.378
1032.00,7.466799,25.01161,-0.000163,24.021796,-0.0076,1.378
1034.00,7.465883,25.01193,-0.000163,24.021474,-0.0076,1.378
1036.00,7.465916,25.01195,-0.000165,24.021929,-0.0076,1.378
1038.00,7.466661,25.01140,-0.000165,24.021907,-0.0075,1.378
1040.00,7.466715,25.01133,-0.000166,24.021436,-0.0076,1.378
1042.00,7.466444,25.01057,-0.000166,24.021802,-0.0076,1.378
1044.00,7.465756,25.01068,-0.000165,24.021648,-0.0076,1.378
1046.00,7.465866,25.01093,-0.000165,24.021455,-0.0076,1.377
1048.00,7.466329,25.01063,-0.000165,24.021378,-0.0076,1.377
1050.00,7.465751,25.01087,-0.000165,24.021231,-0.0075,1.378
1052.00,7.465559,25.01096,-0.000165,24.021234,-0.0076,1.378
1054.00,7.465515,25.01123,-0.000166,24.021524,-0.0076,1.379
1056.00,7.465839,25.01059,-0.000166,24.022023,-0.0076,1.378
1058.00,7.465939,25.01075,-0.000165,24.021475,-0.0076,1.379
1060.00,7.465226,25.01076,-0.000166,24.021655,-0.0076,1.378
1062.00,7.465947,25.01085,-0.000165,24.021325,-0.0076,1.378
1064.00,7.466733,25.01155,-0.000166,24.021381,-0.0076,1.378
1066.00,7.466529,25.01158,-0.000165,24.021613,-0.0076,1.378
1068.00,7.467005,25.01156,-0.000165,24.021151,-0.0076,1.378
1070.00,7.466615,25.01144,-0.000166,24.021521,-0.0076,1.378
1072.00,7.466009,25.01201,-0.000166,24.021287,-0.0076,1.378
1074.00,7.465031,25.01209,-0.000166,24.021651,-0.0076,1.377
1076.00,7.464899,25.01178,-0.000166,24.021298,-0.0076,1.378
1078.00,7.465507,25.01102,-0.000164,24.021744,-0.0076,1.378
1080.00,7.465659,25.01119,-0.000164,24.021492,-0.0075,1.378
1082.00,7.466383,25.01138,-0.000165,24.021378,-0.0076,1.377
1084.00,7.465783,25.01126,-0.000165,24.021439,-0.0076,1.378
1086.00,7.465412,25.01179,-0.000165,24.021720,-0.0076,1.378
1088.00,7.465324,25.01205,-0.000166,24.021862,-0.0076,1.378
1090.00,7.465302,25.01138,-0.000164,24.020950,-0.0076,1.378
1092.00,7.465408,25.01104,-0.000163,24.020961,-0.0076,1.378
1094.00,7.465262,25.01145,-0.000165,24.021523,-0.0076,1.378
1096.00,7.465094,25.01191,-0.000165,24.022295,-0.0076,1.378
1098.00,7.464759,25.01167,-0.000165,24.021880,-0.0075,1.379
1100.00,7.465433,25.01134,-0.000165,24.022436,-0.0076,1.378
1102.00,7.465365,25.01111,-0.000166,24.021272,-0.0076,1.378
1104.00,7.465781,25.01104,-0.000164,24.021523,-0.0076,1.378
1106.00,7.466005,25.01119,-0.000163,24.022150,-0.0076,1.378
1108.00,7.465353,25.01236,-0.000164,24.021441,-0.0076,1.378
1110.00,7.465104,25.01206,-0.000164,24.021158,-0.0076,1.377
1112.00,7.465407,25.01235,-0.000162,24.021869,-0.0076,1.378
1114.00,7.465857,25.01190,-0.000162,24.021858,-0.0076,1.378
1116.00,7.465827,25.01290,-0.000165,24.022085,-0.0076,1.379
1118.00,7.465037,25.01194,-0.000163,24.021349,-0.0076,1.378
1120.00,7.465159,25.01198,-0.000164,24.022028,-0.0076,1.378
1122.00,7.465628,25.01145,-0.000165,24.021932,-0.0076,1.378
1124.00,7.465188,25.01165,-0.000166,24.021804,-0.0076,1.378
1126.00,7.465569,25.01170,-0.000164,24.021876,-0.0076,1.378
1128.00,7.465982,25.01106,-0.000164,24.022251,-0.0075,1.378
1130.00,7.465902,25.01182,-0.000165,24.022420,-0.0076,1.378
1132.00,7.465403,25.01204,-0.000166,24.021548,-0.0076,1.378
1134.00,7.465140,25.01115,-0.000165,24.022186,-0.0076,1.378
1136.00,7.465162,25.01199,-0.000165,24.021912,-0.0076,1.377
1138.00,7.465724,25.01232,-0.000165,24.021851,-0.0075,1.378
1140.00,7.466234,25.01296,-0.000166,24.022242,-0.0076,1.378
1142.00,7.466051,25.01144,-0.000165,24.022130,-0.0076,1.378
1144.00,7.465663,25.01088,-0.000163,24.021740,-0.0076,1.378
1146.00,7.465677,25.01163,-0.000162,24.022103,-0.0076,1.378
1148.00,7.465536,25.01093,-0.000164,24.021512,-0.0075,1.378
1150.00,7.465302,25.00991,-0.000163,24.021794,-0.0076,1.378
1152.00,7.464419,25.01030,-0.000165,24.021998,-0.0075,1.378
1154.00,7.463922,25.01102,-0.000164,24.021802,-0.0076,1.377
1156.00,7.464228,25.01108,-0.000165,24.021671,-0.0076,1.378
1158.00,7.465103,25.01152,-0.000165,24.021379,-0.0076,1.378
1160.00,7.464945,25.01158,-0.000164,24.021851,-0.0076,1.378
1162.00,7.464338,25.01129,-0.000163,24.021524,-0.0076,1.377
1164.00,7.464955,25.01053,-0.000166,24.022414,-0.0075,1.378
1166.00,7.465540,25.01101,-0.000164,24.021566,-0.0076,1.378
1168.00,7.465052,25.01120,-0.000165,24.022066,-0.0075,1.378
1170.00,7.464969,25.01094,-0.000166,24.021769,-0.0076,1.378
1172.00,7.464681,25.01095,-0.000167,24.021316,-0.0075,1.378
1174.00,7.465075,25.01034,-0.000166,24.021080,-0.0076,1.378
1176.00,7.464036,25.01093,-0.000164,24.021726,-0.0076,1.378
1178.00,7.463801,25.01121,-0.000165,24.021856,-0.0076,1.378
1180.00,7.464708,25.01069,-0.000164,24.021535,-0.0075,1.378
1182.00,7.465425,25.01087,-0.000164,24.020908,-0.0076,1.378
1184.00,7.465448,25.01109,-0.000165,24.021229,-0.0076,1.378
1186.00,7.465170,25.01129,-0.000166,24.021316,-0.0076,1.378
1188.00,7.465961,25.01106,-0.000165,24.021581,-0.0076,1.378
1190.00,7.466424,25.01101,-0.000165,24.021693,-0.0076,1.378
1192.00,7.465985,25.01061,-0.000166,24.021017,-0.0076,1.378
1194.00,7.466518,25.01092,-0.000165,24.022104,-0.0076,1.378
1196.00,7.466734,25.01126,-0.000164,24.021646,-0.0076,1.378
1198.00,7.466501,25.01121,-0.000164,24.021709,-0.0076,1.378
1200.00,7.466435,25.01089,-0.000164,24.021274,-0.0076,1.379
@2,12.0000,24.0
1202.00,7.464864,25.01058,-0.000166,24.021334,-0.0076,1.379
1204.00,7.459672,25.00992,-0.000165,24.021187,-0.0076,1.378
1206.00,7.449928,25.01071,-0.000165,24.021430,-0.0076,1.377
1208.00,7.436408,25.01176,-0.000165,24.021392,-0.0076,1.377
1210.00,7.419541,25.01149,-0.000164,24.021416,-0.0076,1.378
1212.00,7.403857,25.01118,-0.000166,24.021974,-0.0076,1.378
1214.00,7.390910,25.01091,-0.000166,24.021126,-0.0076,1.378
1216.00,7.381385,25.01058,-0.000166,24.021004,-0.0076,1.379
1218.00,7.372946,25.01078,-0.000167,24.021548,-0.0075,1.380
1220.00,7.363066,25.01109,-0.000167,24.021648,-0.0076,1.379
1222.00,7.354660,25.01031,-0.000167,24.021836,-0.0076,1.379
1224.00,7.346831,25.01012,-0.000167,24.021521,-0.0076,1.379
1226.00,7.339979,25.01061,-0.000166,24.021706,-0.0075,1.379
1228.00,7.339358,25.01034,-0.000167,24.021379,-0.0076,1.379
1230.00,7.343656,25.01052,-0.000166,24.021604,-0.0076,1.380
1232.00,7.352583,25.01035,-0.000167,24.021120,-0.0076,1.380
1234.00,7.363321,25.01104,-0.000169,24.021717,-0.0076,1.380
1236.00,7.372769,25.01062,-0.000168,24.021938,-0.0076,1.380
1238.00,7.380712,25.01083,-0.000166,24.021557,-0.0076,1.379
1240.00,7.388368,25.01024,-0.000165,24.021332,-0.0076,1.378
1242.00,7.395118,25.01032,-0.000164,24.021749,-0.0076,1.378
1244.00,7.401073,25.01097,-0.000165,24.021256,-0.0076,1.378
1246.00,7.407961,25.01010,-0.000165,24.021173,-0.0076,1.379
1248.00,7.413885,25.00951,-0.000165,24.021064,-0.0076,1.378
1250.00,7.418925,25.01020,-0.000164,24.021122,-0.0075,1.378
1252.00,7.423872,25.01080,-0.000164,24.021570,-0.0076,1.378
1254.00,7.427272,25.01035,-0.000165,24.021260,-0.0076,1.378
1256.00,7.431303,25.01022,-0.000166,24.021543,-0.0076,1.378
1258.00,7.435724,25.01041,-0.000166,24.021883,-0.0076,1.378
1260.00,7.439370,25.01055,-0.000167,24.021243,-0.0076,1.379
1262.00,7.441998,25.00948,-0.000166,24.021113,-0.0076,1.378
1264.00,7.445275,25.01024,-0.000164,24.021470,-0.0075,1.378
1266.00,7.448533,25.01024,-0.000165,24.020859,-0.0076,1.378
1268.00,7.450340,25.00959,-0.000166,24.020770,-0.0076,1.378
1270.00,7.451125,25.01003,-0.000166,24.021490,-0.0076,1.379
1272.00,7.452350,25.01119,-0.000166,24.021466,-0.0076,1.378
1274.00,7.454299,25.01120,-0.000165,24.021876,-0.0076,1.378
1276.00,7.455450,25.01063,-0.000167,24.021599,-0.0076,1.378
1278.00,7.456371,25.01086,-0.000164,24.021639,-0.0076,1.378
1280.00,7.456713,25.01148,-0.000165,24.021626,-0.0076,1.379
1282.00,7.457744,25.01144,-0.000168,24.021784,-0.0076,1.379
1284.00,7.457299,25.01049,-0.000167,24.021071,-0.0076,1.378
1286.00,7.458182,25.00933,-0.000166,24.021820,-0.0076,1.378
1288.00,7.459726,25.01049,-0.000165,24.022288,-0.0076,1.379
1290.00,7.460654,25.01121,-0.000165,24.021697,-0.0076,1.378
1292.00,7.460637,25.01058,-0.000165,24.021843,-0.0076,1.378
1294.00,7.461118,25.01188,-0.000167,24.021044,-0.0076,1.378
1296.00,7.460704,25.01099,-0.000166,24.022007,-0.0076,1.378
1298.00,7.460126,25.01164,-0.000165,24.021881,-0.0076,1.378
1300.00,7.459477,25.01068,-0.000166,24.021321,-0.0076,1.378
1302.00,7.459836,25.01054,-0.000166,24.021269,-0.0076,1.378
1304.00,7.459748,25.01039,-0.000165,24.021281,-0.0076,1.378
1306.00,7.460544,25.01049,-0.000165,24.021718,-0.0076,1.379
1308.00,7.460739,25.01037,-0.000165,24.021042,-0.0075,1.379
1310.00,7.460678,25.01036,-0.000166,24.021448,-0.0076,1.378
1312.00,7.461188,25.01013,-0.000165,24.021883,-0.0076,1.378
1314.00,7.461647,25.00952,-0.000165,24.022050,-0.0076,1.378
1316.00,7.461108,25.00968,-0.000166,24.021233,-0.0076,1.379
1318.00,7.459925,25.00979,-0.000166,24.021182,-0.0076,1.377
1320.00,7.459760,25.00892,-0.000166,24.021543,-0.0076,1.378
1322.00,7.460920,25.00940,-0.000166,24.021751,-0.0076,1.378
1324.00,7.460919,25.00937,-0.000165,24.020750,-0.0076,1.378
1326.00,7.460779,25.00932,-0.000166,24.021064,-0.0076,1.378
1328.00,7.460870,25.01018,-0.000166,24.021220,-0.0076,1.378
1330.00,7.460911,25.00923,-0.000166,24.021075,-0.0076,1.378
1332.00,7.461093,25.00922,-0.000166,24.021102,-0.0076,1.378
1334.00,7.461301,25.01041,-0.000165,24.021410,-0.0076,1.377
1336.00,7.461564,25.01020,-0.000166,24.021733,-0.0076,1.378
1338.00,7.461060,25.00971,-0.000166,24.021539,-0.0076,1.378
1340.00,7.460969,25.00868,-0.000165,24.021010,-0.0076,1.378
1342.00,7.461582,25.00940,-0.000165,24.021356,-0.0076,1.378
1344.00,7.462393,25.00884,-0.000166,24.021349,-0.0076,1.379
1346.00,7.462720,25.00931,-0.000167,24.021842,-0.0076,1.379
1348.00,7.463347,25.00973,-0.000166,24.021615,-0.0076,1.378
1350.00,7.462738,25.00899,-0.000165,24.021686,-0.0076,1.377
1352.00,7.463530,25.00891,-0.000165,24.021517,-0.0076,1.378
1354.00,7.463953,25.00924,-0.000166,24.021916,-0.0076,1.379
1356.00,7.464389,25.01026,-0.000166,24.021758,-0.0076,1.379
1358.00,7.464130,25.01003,-0.000166,24.021416,-0.0076,1.378
1360.00,7.463653,25.00975,-0.000166,24.021903,-0.0076,1.379
1362.00,7.463009,25.00999,-0.000167,24.021040,-0.0076,1.378
1364.00,7.463166,25.00971,-0.000167,24.021494,-0.0076,1.378
1366.00,7.462976,25.01000,-0.000166,24.021385,-0.0076,1.379
1368.00,7.462869,25.00988,-0.000166,24.021700,-0.0076,1.379
1370.00,7.462651,25.00964,-0.000166,24.021481,-0.0076,1.379
1372.00,7.463446,25.01011,-0.000166,24.020845,-0.0076,1.378
1374.00,7.463969,25.01024,-0.000166,24.021256,-0.0076,1.378
1376.00,7.463619,25.01090,-0.000165,24.021387,-0.0076,1.378
1378.00,7.462689,25.01081,-0.000166,24.021196,-0.0076,1.378
1380.00,7.462634,25.01035,-0.000165,24.021673,-0.0076,1.378
1382.00,7.462521,25.01061,-0.000165,24.020828,-0.0076,1.378
1384.00,7.462366,25.01048,-0.000165,24.021223,-0.0076,1.378
1386.00,7.462355,25.01003,-0.000166,24.021727,-0.0076,1.378
1388.00,7.462728,25.01054,-0.000167,24.021519,-0.0076,1.379
1390.00,7.463433,25.01012,-0.000166,24.021441,-0.0076,1.379
1392.00,7.463828,25.00989,-0.000166,24.021762,-0.0076,1.378
1394.00,7.463656,25.01040,-0.000166,24.021131,-0.0076,1.378
1396.00,7.463909,25.01086,-0.000165,24.021528,-0.0076,1.378
1398.00,7.463258,25.01116,-0.000164,24.020875,-0.0076,1.378
1400.00,7.463116,25.01058,-0.000164,24.021495,-0.0076,1.379
1402.00,7.463959,25.01041,-0.000165,24.021106,-0.0076,1.378
1404.00,7.463492,25.01113,-0.000165,24.020565,-0.0076,1.377
1406.00,7.463871,25.01117,-0.000164,24.021231,-0.0076,1.378
1408.00,7.464538,25.01090,-0.000166,24.021579,-0.0076,1.379
1410.00,7.464002,25.01131,-0.000167,24.022016,-0.0076,1.379
1412.00,7.462774,25.01104,-0.000165,24.021726,-0.0076,1.379
1414.00,7.463089,25.01076,-0.000166,24.021039,-0.0075,1.379
1416.00,7.462789,25.01131,-0.000166,24.021323,-0.0076,1.378
1418.00,7.461691,25.01136,-0.000163,24.021211,-0.0076,1.378
1420.00,7.461903,25.01136,-0.000165,24.021144,-0.0076,1.378
1422.00,7.461870,25.01249,-0.000165,24.021330,-0.0076,1.378
1424.00,7.460770,25.01154,-0.000165,24.021365,-0.0076,1.378
1426.00,7.460890,25.01133,-0.000166,24.021272,-0.0076,1.379
1428.00,7.460851,25.01192,-0.000166,24.020698,-0.0076,1.379
1430.00,7.460654,25.01155,-0.000166,24.021517,-0.0076,1.378
1432.00,7.460635,25.01094,-0.000166,24.021115,-0.0076,1.379
1434.00,7.460929,25.01116,-0.000167,24.021242,-0.0076,1.379
1436.00,7.461402,25.01147,-0.000167,24.021272,-0.0076,1.378
1438.00,7.461580,25.01071,-0.000166,24.021109,-0.0076,1.378
1440.00,7.460989,25.01104,-0.000167,24.021006,-0.0077,1.379
1442.00,7.461281,25.01228,-0.000166,24.021432,-0.0076,1.379
1444.00,7.461220,25.01150,-0.000166,24.020799,-0.0076,1.379
1446.00,7.461290,25.01125,-0.000166,24.021399,-0.0076,1.378
1448.00,7.462786,25.01098,-0.000167,24.021378,-0.0076,1.379
1450.00,7.463402,25.01124,-0.000165,24.021294,-0.0076,1.379
1452.00,7.463193,25.01226,-0.000165,24.020950,-0.0076,1.379
1454.00,7.462666,25.01150,-0.000166,24.020997,-0.0076,1.379
1456.00,7.463320,25.01089,-0.000167,24.021403,-0.0076,1.379
1458.00,7.464813,25.01025,-0.000166,24.021024,-0.0076,1.378
1460.00,7.465639,25.01025,-0.000166,24.021430,-0.0076,1.379
1462.00,7.464926,25.01048,-0.000166,24.021697,-0.0076,1.378
1464.00,7.463584,25.01138,-0.000166,24.021698,-0.0075,1.379
1466.00,7.462656,25.01173,-0.000165,24.021969,-0.0076,1.378
1468.00,7.462601,25.01165,-0.000167,24.021080,-0.0076,1.379
1470.00,7.462158,25.01117,-0.000167,24.020645,-0.0076,1.379
1472.00,7.462404,25.01080,-0.000166,24.021481,-0.0076,1.379
1474.00,7.462802,25.01046,-0.000166,24.020797,-0.0076,1.379
1476.00,7.463206,25.01085,-0.000166,24.020547,-0.0076,1.378
1478.00,7.462986,25.01069,-0.000166,24.021833,-0.0076,1.379
1480.00,7.461785,25.01107,-0.000166,24.021225,-0.0076,1.379
1482.00,7.461575,25.01145,-0.000167,24.020839,-0.0076,1.379
1484.00,7.461615,25.01162,-0.000166,24.021343,-0.0076,1.378
1486.00,7.462233,25.01181,-0.000165,24.021684,-0.0076,1.379
1488.00,7.461989,25.01223,-0.000165,24.020781,-0.0076,1.379
1490.00,7.461816,25.01296,-0.000166,24.021615,-0.0076,1.378
1492.00,7.462066,25.01243,-0.000168,24.020366,-0.0076,1.379
1494.00,7.462485,25.01124,-0.000167,24.020721,-0.0076,1.379
1496.00,7.462195,25.01186,-0.000167,24.020993,-0.0076,1.379
1498.00,7.462036,25.01150,-0.000167,24.021006,-0.0076,1.379
1500.00,7.462796,25.01108,-0.000164,24.021229,-0.0076,1.378
1502.00,7.463006,25.01114,-0.000166,24.020999,-0.0076,1.379
1504.00,7.462715,25.01067,-0.000166,24.021361,-0.0076,1.380
1506.00,7.463668,25.01158,-0.000166,24.020915,-0.0076,1.379
1508.00,7.462997,25.01070,-0.000162,24.020903,-0.0076,1.379
1510.00,7.462407,25.01058,-0.000163,24.021285,-0.0076,1.378
1512.00,7.462535,25.01084,-0.000165,24.021185,-0.0076,1.379
1514.00,7.462234,25.01107,-0.000165,24.022028,-0.0076,1.379
1516.00,7.462290,25.01181,-0.000163,24.020924,-0.0076,1.379
1518.00,7.461914,25.01178,-0.000165,24.021098,-0.0075,1.378
1520.00,7.461653,25.01141,-0.000166,24.021260,-0.0076,1.379
1522.00,7.461603,25.01184,-0.000165,24.021746,-0.0076,1.379
1524.00,7.461546,25.01146,-0.000165,24.021504,-0.0076,1.379
1526.00,7.461590,25.01136,-0.000165,24.021722,-0.0076,1.379
1528.00,7.461856,25.01103,-0.000164,24.021599,-0.0076,1.379
1530.00,7.462282,25.01096,-0.000166,24.021463,-0.0076,1.379
1532.00,7.462636,25.01199,-0.000166,24.021091,-0.0076,1.379
1534.00,7.462722,25.01243,-0.000167,24.021229,-0.0076,1.379
1536.00,7.461766,25.01141,-0.000164,24.021329,-0.0076,1.379
1538.00,7.461086,25.01220,-0.000166,24.021468,-0.0076,1.379
1540.00,7.460740,25.01173,-0.000166,24.021428,-0.0075,1.379
1542.00,7.461490,25.01231,-0.000165,24.021024,-0.0076,1.379
1544.00,7.461886,25.01159,-0.000168,24.021296,-0.0076,1.379
1546.00,7.463256,25.01247,-0.000168,24.021541,-0.0076,1.379
1548.00,7.464591,25.01163,-0.000169,24.021526,-0.0076,1.379
1550.00,7.465024,25.01111,-0.000166,24.021252,-0.0076,1.379
1552.00,7.464757,25.01204,-0.000166,24.020946,-0.0076,1.378
1554.00,7.464985,25.01127,-0.000165,24.021659,-0.0076,1.378
1556.00,7.465681,25.01167,-0.000167,24.020863,-0.0076,1.379
1558.00,7.464760,25.01113,-0.000168,24.021040,-0.0076,1.379
1560.00,7.463604,25.01230,-0.000168,24.021280,-0.0076,1.379
1562.00,7.463761,25.01115,-0.000166,24.021584,-0.0076,1.379
1564.00,7.463421,25.01156,-0.000165,24.020970,-0.0076,1.379
1566.00,7.462710,25.01263,-0.000168,24.021477,-0.0076,1.379
1568.00,7.462431,25.01164,-0.000167,24.021289,-0.0076,1.379
1570.00,7.462323,25.01117,-0.000167,24.021204,-0.0076,1.379
1572.00,7.461082,25.01135,-0.000166,24.020942,-0.0076,1.379
1574.00,7.461179,25.01096,-0.000167,24.021149,-0.0075,1.378
1576.00,7.462043,25.01050,-0.000166,24.021927,-0.0076,1.379
1578.00,7.462154,25.01078,-0.000166,24.021439,-0.0076,1.380
1580.00,7.463555,25.01105,-0.000166,24.020487,-0.0076,1.379
1582.00,7.463906,25.01170,-0.000167,24.021698,-0.0076,1.379
1584.00,7.463771,25.01146,-0.000165,24.021998,-0.0076,1.379
1586.00,7.463091,25.01146,-0.000164,24.021533,-0.0076,1.379
1588.00,7.462190,25.01109,-0.000163,24.021267,-0.0076,1.379
1590.00,7.461894,25.01182,-0.000166,24.021439,-0.0076,1.379
1592.00,7.462437,25.01125,-0.000164,24.021446,-0.0076,1.379
1594.00,7.462673,25.01077,-0.000163,24.021695,-0.0076,1.378
1596.00,7.462128,25.01125,-0.000164,24.020859,-0.0076,1.379
1598.00,7.462147,25.01093,-0.000167,24.020663,-0.0076,1.379
1600.00,7.462711,25.01117,-0.000165,24.021702,-0.0076,1.379
1602.00,7.462640,25.01094,-0.000166,24.021407,-0.0076,1.379
1604.00,7.461807,25.01131,-0.000167,24.021176,-0.0076,1.379
1606.00,7.461334,25.01134,-0.000167,24.020736,-0.0076,1.379
1608.00,7.461748,25.01077,-0.000167,24.021033,-0.0076,1.379
1610.00,7.462575,25.01078,-0.000167,24.021013,-0.0076,1.379
1612.00,7.462464,25.01065,-0.000167,24.020845,-0.0076,1.378
1614.00,7.461668,25.01158,-0.000167,24.021220,-0.0076,1.379
1616.00,7.460933,25.01154,-0.000166,24.021691,-0.0076,1.379
1618.00,7.460705,25.01093,-0.000166,24.021907,-0.0076,1.379
1620.00,7.460306,25.01080,-0.000166,24.020826,-0.0076,1.379
1622.00,7.461410,25.01058,-0.000166,24.021204,-0.0076,1.379
1624.00,7.461565,25.01161,-0.000168,24.021370,-0.0076,1.379
1626.00,7.462266,25.01159,-0.000168,24.021309,-0.0076,1.379
1628.00,7.462115,25.01143,-0.000166,24.021715,-0.0076,1.379
1630.00,7.461651,25.01060,-0.000167,24.022057,-0.0076,1.379
1632.00,7.460851,25.01121,-0.000166,24.021358,-0.0076,1.378
1634.00,7.460608,25.01122,-0.000166,24.020993,-0.0076,1.378
1636.00,7.460830,25.01140,-0.000167,24.021227,-0.0076,1.379
1638.00,7.461683,25.01176,-0.000167,24.021000,-0.0077,1.380
1640.00,7.462031,25.01233,-0.000168,24.021044,-0.0077,1.379
1642.00,7.462301,25.01292,-0.000166,24.021015,-0.0076,1.379
1644.00,7.462146,25.01133,-0.000167,24.021481,-0.0076,1.379
1646.00,7.461558,25.01091,-0.000166,24.021069,-0.0076,1.379
1648.00,7.461326,25.01106,-0.000166,24.022077,-0.0076,1.379
1650.00,7.461222,25.01023,-0.000167,24.021624,-0.0076,1.379
1652.00,7.461132,25.01075,-0.000166,24.020395,-0.0076,1.379
1654.00,7.461467,25.01121,-0.000167,24.021599,-0.0076,1.380
1656.00,7.462084,25.01191,-0.000166,24.020919,-0.0076,1.380
1658.00,7.462185,25.01078,-0.000166,24.021216,-0.0076,1.379
1660.00,7.461686,25.01109,-0.000167,24.020979,-0.0076,1.379
1662.00,7.461818,25.01041,-0.000167,24.021291,-0.0076,1.380
1664.00,7.462724,25.01038,-0.000165,24.021639,-0.0076,1.379
1666.00,7.462899,25.01008,-0.000166,24.021466,-0.0076,1.379
1668.00,7.463085,25.01018,-0.000165,24.021472,-0.0076,1.379
1670.00,7.462522,25.01130,-0.000166,24.021693,-0.0076,1.379
1672.00,7.462086,25.01181,-0.000166,24.021124,-0.0076,1.380
1674.00,7.462174,25.01167,-0.000168,24.021345,-0.0076,1.379
1676.00,7.462435,25.01098,-0.000167,24.021445,-0.0076,1.380
1678.00,7.462370,25.01139,-0.000166,24.021847,-0.0076,1.379
1680.00,7.461887,25.01081,-0.000166,24.020736,-0.0076,1.379
1682.00,7.461697,25.01195,-0.000167,24.021376,-0.0076,1.379
1684.00,7.461464,25.01166,-0.000167,24.021004,-0.0076,1.379
1686.00,7.461529,25.01184,-0.000166,24.021608,-0.0076,1.379
1688.00,7.461258,25.01223,-0.000166,24.021784,-0.0076,1.379
1690.00,7.461580,25.01146,-0.000166,24.021512,-0.0076,1.379
1692.00,7.461643,25.01167,-0.000166,24.022037,-0.0076,1.379
1694.00,7.460665,25.01175,-0.000167,24.021278,-0.0076,1.379
1696.00,7.460664,25.01142,-0.000167,24.020959,-0.0076,1.379
1698.00,7.460368,25.01154,-0.000166,24.021751,-0.0076,1.379
1700.00,7.460872,25.01167,-0.000165,24.021510,-0.0076,1.379
1702.00,7.461587,25.01122,-0.000165,24.021836,-0.0076,1.379
1704.00,7.461824,25.01173,-0.000166,24.021680,-0.0076,1.379
1706.00,7.462822,25.01165,-0.000165,24.021657,-0.0076,1.379
1708.00,7.462844,25.01133,-0.000166,24.022188,-0.0076,1.379
1710.00,7.462365,25.01241,-0.000165,24.021158,-0.0076,1.379
1712.00,7.461931,25.01200,-0.000165,24.021878,-0.0076,1.379
1714.00,7.462421,25.01245,-0.000166,24.021593,-0.0076,1.379
1716.00,7.462887,25.01251,-0.000165,24.021213,-0.0076,1.379
1718.00,7.463127,25.01216,-0.000165,24.021958,-0.0076,1.379
1720.00,7.463755,25.01188,-0.000166,24.021613,-0.0076,1.379
1722.00,7.464105,25.01144,-0.000166,24.021517,-0.0076,1.379
1724.00,7.463697,25.01166,-0.000166,24.021093,-0.0076,1.378
1726.00,7.463261,25.01176,-0.000166,24.021668,-0.0076,1.379
1728.00,7.463273,25.01281,-0.000166,24.021631,-0.0076,1.379
1730.00,7.462808,25.01285,-0.000166,24.021649,-0.0076,1.380
1732.00,7.463571,25.01207,-0.000166,24.020721,-0.0076,1.379
1734.00,7.463420,25.01298,-0.000167,24.021269,-0.0076,1.379
1736.00,7.464128,25.01289,-0.000166,24.021446,-0.0076,1.379
1738.00,7.464608,25.01245,-0.000166,24.021162,-0.0076,1.380
1740.00,7.464942,25.01298,-0.000164,24.021805,-0.0075,1.379
1742.00,7.465346,25.01329,-0.000166,24.021408,-0.0076,1.379
1744.00,7.464830,25.01412,-0.000166,24.021403,-0.0076,1.379
1746.00,7.463961,25.01326,-0.000168,24.021374,-0.0076,1.379
1748.00,7.464249,25.01313,-0.000166,24.020600,-0.0076,1.379
1750.00,7.464384,25.01317,-0.000167,24.021243,-0.0076,1.380
1752.00,7.463757,25.01291,-0.000166,24.021385,-0.0076,1.379
1754.00,7.463160,25.01286,-0.000165,24.021582,-0.0076,1.379
1756.00,7.462960,25.01287,-0.000165,24.021359,-0.0076,1.379
1758.00,7.462642,25.01243,-0.000166,24.021258,-0.0076,1.379
1760.00,7.463372,25.01292,-0.000166,24.021528,-0.0076,1.378
1762.00,7.464280,25.01196,-0.000166,24.021385,-0.0076,1.379
1764.00,7.464598,25.01286,-0.000167,24.021488,-0.0076,1.379
1766.00,7.464045,25.01266,-0.000166,24.021441,-0.0076,1.379
1768.00,7.463342,25.01278,-0.000166,24.021223,-0.0075,1.380
1770.00,7.462880,25.01265,-0.000166,24.021410,-0.0076,1.379
1772.00,7.462548,25.01222,-0.000166,24.021611,-0.0076,1.379
1774.00,7.463283,25.01268,-0.000167,24.021608,-0.0076,1.380
1776.00,7.463328,25.01223,-0.000166,24.021718,-0.0076,1.379
1778.00,7.463108,25.01208,-0.000167,24.021697,-0.0076,1.379
1780.00,7.463456,25.01206,-0.000168,24.020973,-0.0076,1.380
1782.00,7.463707,25.01253,-0.000167,24.021448,-0.0076,1.380
1784.00,7.463806,25.01239,-0.000166,24.021637,-0.0076,1.379
1786.00,7.463265,25.01185,-0.000165,24.021590,-0.0076,1.379
1788.00,7.462530,25.01249,-0.000165,24.021368,-0.0076,1.379
1790.00,7.463366,25.01259,-0.000166,24.021349,-0.0076,1.379
1792.00,7.463209,25.01212,-0.000165,24.021445,-0.0076,1.379
1794.00,7.462322,25.01220,-0.000165,24.021216,-0.0076,1.379
1796.00,7.462144,25.01226,-0.000165,24.021813,-0.0076,1.379
1798.00,7.462109,25.01227,-0.000165,24.022115,-0.0076,1.379
1800.00,7.462923,25.01230,-0.000167,24.021191,-0.0076,1.379
@3,12.0000,24.0
1802.00,7.462524,25.01279,-0.000167,24.021613,-0.0076,1.379
1804.00,7.458690,25.01327,-0.000167,24.021936,-0.0076,1.379
1806.00,7.449290,25.01291,-0.000166,24.021794,-0.0076,1.378
1808.00,7.436529,25.01261,-0.000166,24.021439,-0.0076,1.378
1810.00,7.420784,25.01266,-0.000165,24.021784,-0.0076,1.378
1812.00,7.406863,25.01200,-0.000165,24.021707,-0.0075,1.379
1814.00,7.395775,25.01270,-0.000167,24.020861,-0.0075,1.380
1816.00,7.386763,25.01220,-0.000168,24.021691,-0.0076,1.380
1818.00,7.378631,25.01240,-0.000167,24.021659,-0.0076,1.380
1820.00,7.370475,25.01328,-0.000169,24.021082,-0.0076,1.380
1822.00,7.362466,25.01352,-0.000168,24.021245,-0.0076,1.380
1824.00,7.355620,25.01316,-0.000167,24.021220,-0.0076,1.381
1826.00,7.349399,25.01340,-0.000167,24.021068,-0.0076,1.380
1828.00,7.348710,25.01334,-0.000168,24.021972,-0.0076,1.380
1830.00,7.352968,25.01387,-0.000169,24.021523,-0.0076,1.381
1832.00,7.361957,25.01429,-0.000170,24.021274,-0.0076,1.382
1834.00,7.372492,25.01399,-0.000167,24.021735,-0.0076,1.381
1836.00,7.382023,25.01397,-0.000166,24.021633,-0.0076,1.381
1838.00,7.388637,25.01396,-0.000166,24.021891,-0.0076,1.379
1840.00,7.394771,25.01315,-0.000165,24.021356,-0.0076,1.380
1842.00,7.401135,25.01288,-0.000167,24.021504,-0.0076,1.380
1844.00,7.406969,25.01259,-0.000167,24.021579,-0.0076,1.379
1846.00,7.411881,25.01286,-0.000166,24.021698,-0.0076,1.379
1848.00,7.417811,25.01272,-0.000165,24.020846,-0.0076,1.379
1850.00,7.422923,25.01287,-0.000165,24.021753,-0.0076,1.379
1852.00,7.427748,25.01344,-0.000166,24.021655,-0.0076,1.379
1854.00,7.431892,25.01368,-0.000165,24.021740,-0.0075,1.379
1856.00,7.434736,25.01406,-0.000166,24.021831,-0.0076,1.380
1858.00,7.438041,25.01365,-0.000167,24.021468,-0.0076,1.379
1860.00,7.441218,25.01376,-0.000168,24.021657,-0.0076,1.379
1862.00,7.443142,25.01317,-0.000168,24.021436,-0.0076,1.379
1864.00,7.446544,25.01248,-0.000167,24.022097,-0.0076,1.379
1866.00,7.448374,25.01279,-0.000166,24.021871,-0.0076,1.379
1868.00,7.449854,25.01224,-0.000166,24.021660,-0.0076,1.379
1870.00,7.451776,25.01306,-0.000166,24.021769,-0.0076,1.379
1872.00,7.453981,25.01322,-0.000167,24.021182,-0.0076,1.379
1874.00,7.455419,25.01348,-0.000166,24.021610,-0.0076,1.379
1876.00,7.456238,25.01368,-0.000167,24.022148,-0.0076,1.379
1878.00,7.458042,25.01333,-0.000166,24.022237,-0.0076,1.379
1880.00,7.459330,25.01379,-0.000165,24.021885,-0.0076,1.379
1882.00,7.459070,25.01399,-0.000168,24.021566,-0.0076,1.379
1884.00,7.459624,25.01366,-0.000166,24.021637,-0.0076,1.379
1886.00,7.459605,25.01348,-0.000166,24.021602,-0.0076,1.380
1888.00,7.459905,25.01334,-0.000167,24.021459,-0.0076,1.379
1890.00,7.460114,25.01340,-0.000166,24.021863,-0.0076,1.379
1892.00,7.459922,25.01335,-0.000167,24.022032,-0.0076,1.379
1894.00,7.459491,25.01298,-0.000168,24.021272,-0.0076,1.380
1896.00,7.459360,25.01268,-0.000165,24.022623,-0.0076,1.380
1898.00,7.459693,25.01216,-0.000167,24.021408,-0.0076,1.379
1900.00,7.459018,25.01202,-0.000167,24.020379,-0.0076,1.379
1902.00,7.459469,25.01207,-0.000166,24.021976,-0.0076,1.379
1904.00,7.459568,25.01353,-0.000166,24.021601,-0.0076,1.379
1906.00,7.460249,25.01373,-0.000166,24.021785,-0.0076,1.379
1908.00,7.461571,25.01354,-0.000165,24.021907,-0.0076,1.379
1910.00,7.462350,25.01366,-0.000165,24.022213,-0.0076,1.379
1912.00,7.462336,25.01339,-0.000166,24.021252,-0.0076,1.380
1914.00,7.461838,25.01290,-0.000167,24.021624,-0.0076,1.380
1916.00,7.461684,25.01364,-0.000167,24.021898,-0.0076,1.379
1918.00,7.462514,25.01472,-0.000166,24.021349,-0.0076,1.379
1920.00,7.462244,25.01374,-0.000166,24.021443,-0.0076,1.379
1922.00,7.462066,25.01370,-0.000166,24.021042,-0.0076,1.379
1924.00,7.462220,25.01377,-0.000166,24.021631,-0.0076,1.379
1926.00,7.461952,25.01484,-0.000166,24.021720,-0.0076,1.380
1928.00,7.462165,25.01418,-0.000167,24.021659,-0.0076,1.379
1930.00,7.462105,25.01349,-0.000166,24.021347,-0.0076,1.379
1932.00,7.463560,25.01457,-0.000167,24.021093,-0.0076,1.379
1934.00,7.463228,25.01468,-0.000166,24.021262,-0.0076,1.379
1936.00,7.462673,25.01407,-0.000166,24.021769,-0.0076,1.379
1938.00,7.462590,25.01401,-0.000167,24.021486,-0.0076,1.380
1940.00,7.462970,25.01455,-0.000167,24.021539,-0.0076,1.380
1942.00,7.463298,25.01511,-0.000166,24.021138,-0.0076,1.379
1944.00,7.463048,25.01452,-0.000167,24.020964,-0.0076,1.379
1946.00,7.463176,25.01514,-0.000165,24.021967,-0.0076,1.379
1948.00,7.463555,25.01467,-0.000167,24.021330,-0.0076,1.380
1950.00,7.463408,25.01455,-0.000166,24.021510,-0.0076,1.380
1952.00,7.462393,25.01495,-0.000165,24.021912,-0.0076,1.379
1954.00,7.461766,25.01578,-0.000166,24.021611,-0.0076,1.378
1956.00,7.462873,25.01534,-0.000166,24.021240,-0.0076,1.379
1958.00,7.463350,25.01491,-0.000166,24.021323,-0.0076,1.379
1960.00,7.463541,25.01499,-0.000166,24.021236,-0.0076,1.379
1962.00,7.463695,25.01486,-0.000165,24.021956,-0.0076,1.380
1964.00,7.463436,25.01459,-0.000167,24.022429,-0.0076,1.380
1966.00,7.464020,25.01498,-0.000166,24.022144,-0.0076,1.379
1968.00,7.464139,25.01550,-0.000167,24.021755,-0.0076,1.380
1970.00,7.463683,25.01545,-0.000167,24.021503,-0.0076,1.380
1972.00,7.463312,25.01613,-0.000167,24.021488,-0.0076,1.380
1974.00,7.462806,25.01615,-0.000166,24.021595,-0.0076,1.379
1976.00,7.463545,25.01534,-0.000166,24.021459,-0.0076,1.380
1978.00,7.464199,25.01582,-0.000165,24.021878,-0.0076,1.380
1980.00,7.463326,25.01547,-0.000166,24.021031,-0.0076,1.379
1982.00,7.462915,25.01586,-0.000165,24.021938,-0.0076,1.379
1984.00,7.464314,25.01608,-0.000166,24.021252,-0.0076,1.379
1986.00,7.463961,25.01552,-0.000167,24.022003,-0.0076,1.379
1988.00,7.464703,25.01497,-0.000166,24.021117,-0.0076,1.379
1990.00,7.464978,25.01558,-0.000167,24.021111,-0.0076,1.380
1992.00,7.463647,25.01495,-0.000167,24.021979,-0.0076,1.379
1994.00,7.463880,25.01444,-0.000167,24.021430,-0.0076,1.380
1996.00,7.463771,25.01432,-0.000167,24.021189,-0.0076,1.380
1998.00,7.463426,25.01487,-0.000167,24.021370,-0.0076,1.379
2000.00,7.463414,25.01446,-0.000166,24.021684,-0.0076,1.380
2002.00,7.463834,25.01479,-0.000167,24.021631,-0.0076,1.380
2004.00,7.463630,25.01523,-0.000166,24.022117,-0.0076,1.379
2006.00,7.463479,25.01440,-0.000167,24.021700,-0.0076,1.379
2008.00,7.462690,25.01433,-0.000166,24.021669,-0.0076,1.379
2010.00,7.463255,25.01476,-0.000166,24.021106,-0.0076,1.379
2012.00,7.463625,25.01448,-0.000167,24.021503,-0.0076,1.379
2014.00,7.464588,25.01397,-0.000167,24.021994,-0.0075,1.380
2016.00,7.465308,25.01434,-0.000165,24.021601,-0.0076,1.380
2018.00,7.464900,25.01423,-0.000165,24.021514,-0.0076,1.379
2020.00,7.465703,25.01452,-0.000167,24.021816,-0.0076,1.380
2022.00,7.465654,25.01468,-0.000167,24.021811,-0.0076,1.380
2024.00,7.464513,25.01421,-0.000166,24.021852,-0.0076,1.379
2026.00,7.464368,25.01481,-0.000165,24.021363,-0.0076,1.379
2028.00,7.463989,25.01555,-0.000165,24.021260,-0.0076,1.379
2030.00,7.463172,25.01482,-0.000167,24.021274,-0.0076,1.379
2032.00,7.462945,25.01479,-0.000168,24.021552,-0.0076,1.380
2034.00,7.463798,25.01519,-0.000167,24.021341,-0.0076,1.380
2036.00,7.463875,25.01461,-0.000166,24.021066,-0.0076,1.380
2038.00,7.463095,25.01458,-0.000167,24.021613,-0.0076,1.380
2040.00,7.463414,25.01439,-0.000168,24.020982,-0.0076,1.379
2042.00,7.463110,25.01442,-0.000167,24.020953,-0.0076,1.380
2044.00,7.463320,25.01432,-0.000168,24.021361,-0.0076,1.380
2046.00,7.463648,25.01469,-0.000167,24.021341,-0.0076,1.380
2048.00,7.463634,25.01414,-0.000167,24.021265,-0.0076,1.380
2050.00,7.463585,25.01446,-0.000168,24.021104,-0.0076,1.380
2052.00,7.463453,25.01502,-0.000167,24.021791,-0.0076,1.379
2054.00,7.463766,25.01461,-0.000166,24.021787,-0.0076,1.379
2056.00,7.463736,25.01443,-0.000167,24.021726,-0.0076,1.380
2058.00,7.463269,25.01458,-0.000167,24.021809,-0.0076,1.380
2060.00,7.463718,25.01455,-0.000166,24.022046,-0.0076,1.379
2062.00,7.464534,25.01426,-0.000166,24.021706,-0.0076,1.379
2064.00,7.464732,25.01424,-0.000165,24.020962,-0.0076,1.379
2066.00,7.464354,25.01423,-0.000166,24.021031,-0.0076,1.380
2068.00,7.463831,25.01412,-0.000167,24.021410,-0.0076,1.380
2070.00,7.463783,25.01346,-0.000167,24.022068,-0.0075,1.380
2072.00,7.463602,25.01321,-0.000166,24.022206,-0.0076,1.380
2074.00,7.464012,25.01292,-0.000167,24.021985,-0.0076,1.380
2076.00,7.464891,25.01275,-0.000168,24.021635,-0.0076,1.380
2078.00,7.465807,25.01327,-0.000167,24.021985,-0.0076,1.380
2080.00,7.464498,25.01361,-0.000167,24.022414,-0.0075,1.379
2082.00,7.464539,25.01318,-0.000166,24.022645,-0.0075,1.380
2084.00,7.463951,25.01384,-0.000165,24.022108,-0.0076,1.380
2086.00,7.463630,25.01393,-0.000165,24.021144,-0.0076,1.379
2088.00,7.463937,25.01520,-0.000166,24.021010,-0.0076,1.380
2090.00,7.464302,25.01537,-0.000166,24.021514,-0.0076,1.380
2092.00,7.464827,25.01503,-0.000166,24.021637,-0.0076,1.379
2094.00,7.465380,25.01478,-0.000167,24.021236,-0.0076,1.380
2096.00,7.465992,25.01485,-0.000167,24.021751,-0.0076,1.379
2098.00,7.465958,25.01443,-0.000167,24.021829,-0.0076,1.380
2100.00,7.465381,25.01495,-0.000167,24.021559,-0.0076,1.380
2102.00,7.465343,25.01526,-0.000166,24.021452,-0.0076,1.380
2104.00,7.465975,25.01377,-0.000166,24.022201,-0.0076,1.380
2106.00,7.466245,25.01415,-0.000166,24.021260,-0.0076,1.380
2108.00,7.465270,25.01421,-0.000166,24.021057,-0.0076,1.380
2110.00,7.464399,25.01366,-0.000166,24.021979,-0.0076,1.379
2112.00,7.465111,25.01332,-0.000167,24.021350,-0.0076,1.380
2114.00,7.465305,25.01352,-0.000167,24.021187,-0.0076,1.380
2116.00,7.464852,25.01257,-0.000166,24.021430,-0.0076,1.380
2118.00,7.465041,25.01345,-0.000166,24.021262,-0.0076,1.380
2120.00,7.465397,25.01344,-0.000166,24.021836,-0.0076,1.380
2122.00,7.465812,25.01310,-0.000166,24.022088,-0.0076,1.380
2124.00,7.465853,25.01326,-0.000167,24.021517,-0.0076,1.380
2126.00,7.465782,25.01324,-0.000168,24.021182,-0.0076,1.380
2128.00,7.465164,25.01365,-0.000167,24.021490,-0.0076,1.380
2130.00,7.464570,25.01368,-0.000167,24.021365,-0.0076,1.380
2132.00,7.464471,25.01325,-0.000166,24.021245,-0.0076,1.380
2134.00,7.464664,25.01332,-0.000166,24.021258,-0.0076,1.380
2136.00,7.465065,25.01232,-0.000167,24.020834,-0.0076,1.380
2138.00,7.464855,25.01199,-0.000167,24.021517,-0.0076,1.380
2140.00,7.464793,25.01260,-0.000167,24.021552,-0.0076,1.380
2142.00,7.465029,25.01269,-0.000166,24.021004,-0.0076,1.380
2144.00,7.464845,25.01322,-0.000166,24.020709,-0.0076,1.380
2146.00,7.465173,25.01328,-0.000166,24.021214,-0.0076,1.379
2148.00,7.465494,25.01324,-0.000167,24.021813,-0.0076,1.380
2150.00,7.465684,25.01286,-0.000167,24.020676,-0.0076,1.380
2152.00,7.465036,25.01303,-0.000166,24.020895,-0.0076,1.380
2154.00,7.465449,25.01296,-0.000166,24.021637,-0.0076,1.380
2156.00,7.465936,25.01383,-0.000167,24.021064,-0.0076,1.380
2158.00,7.466304,25.01308,-0.000166,24.021905,-0.0076,1.380
2160.00,7.466118,25.01296,-0.000167,24.021655,-0.0076,1.380
2162.00,7.465436,25.01245,-0.000167,24.020609,-0.0076,1.379
2164.00,7.466454,25.01280,-0.000167,24.021350,-0.0076,1.380
2166.00,7.466237,25.01313,-0.000166,24.021205,-0.0076,1.380
2168.00,7.466833,25.01329,-0.000165,24.022059,-0.0076,1.380
2170.00,7.466219,25.01301,-0.000167,24.021408,-0.0076,1.380
2172.00,7.465724,25.01203,-0.000167,24.021142,-0.0076,1.380
2174.00,7.465269,25.01289,-0.000168,24.021561,-0.0076,1.380
2176.00,7.464892,25.01292,-0.000166,24.021640,-0.0076,1.380
2178.00,7.464989,25.01278,-0.000166,24.020868,-0.0076,1.380
2180.00,7.464948,25.01273,-0.000166,24.021503,-0.0076,1.380
2182.00,7.465545,25.01284,-0.000165,24.022028,-0.0076,1.380
2184.00,7.465818,25.01287,-0.000167,24.021999,-0.0075,1.381
2186.00,7.466163,25.01271,-0.000166,24.022237,-0.0076,1.380
2188.00,7.465849,25.01244,-0.000166,24.022097,-0.0076,1.380
2190.00,7.466167,25.01309,-0.000166,24.021591,-0.0076,1.380
2192.00,7.466443,25.01309,-0.000166,24.020913,-0.0076,1.380
2194.00,7.464947,25.01270,-0.000167,24.021278,-0.0076,1.380
2196.00,7.465439,25.01301,-0.000168,24.021492,-0.0076,1.380
2198.00,7.466341,25.01281,-0.000167,24.021026,-0.0076,1.379
2200.00,7.467129,25.01321,-0.000168,24.020683,-0.0076,1.380
2202.00,7.467281,25.01284,-0.000167,24.021234,-0.0076,1.380
2204.00,7.466695,25.01254,-0.000166,24.021274,-0.0075,1.379
2206.00,7.466711,25.01322,-0.000167,24.021443,-0.0076,1.380
2208.00,7.466351,25.01401,-0.000166,24.021543,-0.0076,1.380
2210.00,7.465279,25.01292,-0.000167,24.021272,-0.0076,1.380
2212.00,7.465221,25.01314,-0.000166,24.021372,-0.0076,1.380
2214.00,7.465139,25.01306,-0.000167,24.020999,-0.0076,1.380
2216.00,7.464864,25.01211,-0.000166,24.021280,-0.0076,1.380
2218.00,7.464889,25.01256,-0.000167,24.021341,-0.0076,1.380
2220.00,7.465933,25.01194,-0.000167,24.021767,-0.0076,1.380
2222.00,7.464951,25.01196,-0.000168,24.021252,-0.0076,1.380
2224.00,7.464941,25.01281,-0.000167,24.021247,-0.0076,1.380
2226.00,7.465032,25.01217,-0.000167,24.021630,-0.0076,1.380
2228.00,7.465409,25.01211,-0.000169,24.021397,-0.0076,1.381
2230.00,7.465944,25.01204,-0.000168,24.021660,-0.0076,1.380
2232.00,7.465127,25.01150,-0.000168,24.020890,-0.0076,1.380
2234.00,7.464652,25.01166,-0.000167,24.021218,-0.0076,1.379
2236.00,7.464705,25.01207,-0.000166,24.021751,-0.0076,1.379
2238.00,7.465293,25.01179,-0.000165,24.021530,-0.0076,1.380
2240.00,7.465322,25.01276,-0.000168,24.021352,-0.0076,1.380
2242.00,7.465994,25.01257,-0.000168,24.020928,-0.0076,1.380
2244.00,7.465017,25.01271,-0.000166,24.021095,-0.0076,1.379
2246.00,7.465838,25.01182,-0.000167,24.021048,-0.0076,1.380
2248.00,7.466369,25.01155,-0.000167,24.021118,-0.0076,1.380
2250.00,7.465402,25.01283,-0.000168,24.021472,-0.0076,1.380
2252.00,7.465491,25.01236,-0.000168,24.021100,-0.0076,1.380
2254.00,7.465453,25.01310,-0.000168,24.021320,-0.0076,1.380
2256.00,7.465511,25.01198,-0.000168,24.020348,-0.0076,1.380
2258.00,7.465016,25.01277,-0.000169,24.021171,-0.0076,1.380
2260.00,7.465225,25.01307,-0.000168,24.020836,-0.0076,1.380
2262.00,7.465482,25.01238,-0.000167,24.021314,-0.0076,1.380
2264.00,7.465770,25.01177,-0.000167,24.021452,-0.0076,1.380
2266.00,7.465626,25.01143,-0.000167,24.021238,-0.0076,1.380
2268.00,7.466033,25.01267,-0.000166,24.021485,-0.0076,1.381
2270.00,7.465594,25.01196,-0.000167,24.021526,-0.0076,1.380
2272.00,7.465194,25.01180,-0.000167,24.021049,-0.0076,1.380
2274.00,7.464828,25.01255,-0.000167,24.021113,-0.0076,1.380
2276.00,7.464688,25.01222,-0.000167,24.021026,-0.0076,1.380
2278.00,7.464061,25.01191,-0.000168,24.021258,-0.0076,1.380
2280.00,7.463866,25.01251,-0.000167,24.021735,-0.0076,1.380
2282.00,7.464491,25.01277,-0.000168,24.021479,-0.0076,1.380
2284.00,7.464899,25.01301,-0.000167,24.020970,-0.0076,1.380
2286.00,7.465195,25.01256,-0.000167,24.021191,-0.0076,1.380
2288.00,7.464890,25.01275,-0.000166,24.020924,-0.0076,1.380
2290.00,7.465239,25.01208,-0.000166,24.021472,-0.0076,1.380
2292.00,7.465544,25.01262,-0.000167,24.021193,-0.0076,1.380
2294.00,7.465214,25.01251,-0.000167,24.021581,-0.0076,1.380
2296.00,7.465467,25.01372,-0.000167,24.021472,-0.0076,1.379
2298.00,7.465424,25.01442,-0.000166,24.022563,-0.0075,1.380
2300.00,7.465583,25.01392,-0.000166,24.021756,-0.0075,1.380
2302.00,7.465612,25.01411,-0.000167,24.021555,-0.0076,1.380
2304.00,7.465359,25.01413,-0.000168,24.021825,-0.0076,1.381
2306.00,7.465847,25.01389,-0.000168,24.021894,-0.0076,1.380
2308.00,7.465585,25.01355,-0.000167,24.021216,-0.0076,1.380
2310.00,7.465684,25.01311,-0.000166,24.021312,-0.0076,1.380
2312.00,7.466829,25.01307,-0.000166,24.021004,-0.0076,1.380
2314.00,7.467106,25.01346,-0.000167,24.021291,-0.0076,1.380
2316.00,7.466415,25.01303,-0.000167,24.021394,-0.0076,1.381
2318.00,7.466813,25.01400,-0.000167,24.021066,-0.0076,1.380
2320.00,7.466817,25.01390,-0.000166,24.021582,-0.0076,1.380
2322.00,7.467550,25.01391,-0.000166,24.021207,-0.0076,1.380
2324.00,7.467809,25.01359,-0.000167,24.021818,-0.0076,1.380
2326.00,7.466185,25.01377,-0.000167,24.021222,-0.0076,1.380
2328.00,7.465232,25.01318,-0.000165,24.021517,-0.0076,1.379
2330.00,7.465307,25.01362,-0.000166,24.021586,-0.0075,1.380
2332.00,7.465942,25.01283,-0.000167,24.021564,-0.0075,1.381
2334.00,7.466268,25.01327,-0.000167,24.021423,-0.0076,1.381
2336.00,7.466239,25.01384,-0.000168,24.022014,-0.0075,1.380
2338.00,7.465285,25.01302,-0.000166,24.021668,-0.0075,1.380
2340.00,7.465361,25.01448,-0.000166,24.021401,-0.0075,1.380
2342.00,7.465496,25.01393,-0.000166,24.021254,-0.0076,1.380
2344.00,7.465610,25.01406,-0.000165,24.021813,-0.0076,1.379
2346.00,7.465442,25.01360,-0.000165,24.021787,-0.0075,1.380
2348.00,7.464766,25.01276,-0.000167,24.021711,-0.0076,1.379
2350.00,7.465390,25.01314,-0.000167,24.021921,-0.0076,1.380
2352.00,7.465440,25.01260,-0.000167,24.021591,-0.0076,1.380
2354.00,7.465108,25.01323,-0.000166,24.021517,-0.0076,1.380
2356.00,7.465111,25.01333,-0.000167,24.022063,-0.0076,1.381
2358.00,7.465314,25.01376,-0.000168,24.021771,-0.0076,1.380
2360.00,7.466394,25.01370,-0.000167,24.021517,-0.0076,1.380
2362.00,7.467180,25.01323,-0.000167,24.021746,-0.0076,1.380
2364.00,7.467283,25.01353,-0.000167,24.021889,-0.0076,1.380
2366.00,7.466700,25.01285,-0.000167,24.020997,-0.0076,1.380
2368.00,7.466740,25.01328,-0.000166,24.021390,-0.0076,1.380
2370.00,7.466854,25.01296,-0.000166,24.021785,-0.0076,1.381
2372.00,7.466325,25.01257,-0.000167,24.021504,-0.0076,1.380
2374.00,7.466541,25.01255,-0.000167,24.021323,-0.0076,1.380
2376.00,7.466179,25.01279,-0.000167,24.022429,-0.0076,1.380
2378.00,7.466733,25.01288,-0.000166,24.021506,-0.0076,1.380
2380.00,7.467369,25.01273,-0.000165,24.021834,-0.0076,1.380
2382.00,7.466900,25.01267,-0.000166,24.021983,-0.0076,1.380
2384.00,7.465921,25.01232,-0.000166,24.021508,-0.0076,1.380
2386.00,7.465533,25.01184,-0.000166,24.021397,-0.0076,1.379
2388.00,7.465357,25.01269,-0.000167,24.021664,-0.0076,1.380
2390.00,7.465198,25.01262,-0.000168,24.021463,-0.0076,1.381
2392.00,7.465784,25.01170,-0.000166,24.021722,-0.0076,1.380
2394.00,7.465618,25.01210,-0.000166,24.022175,-0.0076,1.380
2396.00,7.465801,25.01269,-0.000167,24.021359,-0.0076,1.381
2398.00,7.466138,25.01206,-0.000167,24.021604,-0.0076,1.380
2400.00,7.466599,25.01156,-0.000167,24.021865,-0.0076,1.380
@4,12.0000,24.0
2402.00,7.466491,25.01183,-0.000167,24.020941,-0.0076,1.380
2404.00,7.462388,25.01231,-0.000165,24.021350,-0.0076,1.381
2406.00,7.454048,25.01244,-0.000166,24.022079,-0.0076,1.380
2408.00,7.442440,25.01226,-0.000166,24.021742,-0.0076,1.379
2410.00,7.428118,25.01253,-0.000164,24.021575,-0.0076,1.379
2412.00,7.415056,25.01201,-0.000166,24.021249,-0.0076,1.380
2414.00,7.405012,25.01199,-0.000167,24.021494,-0.0076,1.381
2416.00,7.394853,25.01206,-0.000168,24.022190,-0.0076,1.381
2418.00,7.386527,25.01173,-0.000169,24.021738,-0.0076,1.381
2420.00,7.377964,25.01180,-0.000168,24.021912,-0.0076,1.381
2422.00,7.369935,25.01211,-0.000169,24.021503,-0.0076,1.381
2424.00,7.364565,25.01233,-0.000169,24.021419,-0.0076,1.381
2426.00,7.359713,25.01204,-0.000169,24.021900,-0.0076,1.381
2428.00,7.359142,25.01333,-0.000169,24.021494,-0.0076,1.382
2430.00,7.364765,25.01318,-0.000169,24.021131,-0.0076,1.382
2432.00,7.373492,25.01315,-0.000169,24.021611,-0.0076,1.383
2434.00,7.383034,25.01280,-0.000169,24.021291,-0.0076,1.382
2436.00,7.391495,25.01239,-0.000168,24.021628,-0.0076,1.382
2438.00,7.398009,25.01183,-0.000167,24.021301,-0.0076,1.381
2440.00,7.402166,25.01208,-0.000167,24.021773,-0.0076,1.381
2442.00,7.407911,25.01214,-0.000167,24.021485,-0.0076,1.381
2444.00,7.413555,25.01211,-0.000166,24.021365,-0.0076,1.381
2446.00,7.418041,25.01283,-0.000167,24.021736,-0.0076,1.380
2448.00,7.423895,25.01241,-0.000167,24.021979,-0.0076,1.381
2450.00,7.428708,25.01199,-0.000166,24.022362,-0.0076,1.381
2452.00,7.433848,25.01179,-0.000168,24.021572,-0.0075,1.381
2454.00,7.438033,25.01161,-0.000166,24.021800,-0.0076,1.381
2456.00,7.440763,25.01223,-0.000166,24.021700,-0.0076,1.381
2458.00,7.444718,25.01276,-0.000166,24.021521,-0.0076,1.380
2460.00,7.448333,25.01327,-0.000165,24.021062,-0.0076,1.380
2462.00,7.451133,25.01331,-0.000166,24.021755,-0.0076,1.380
2464.00,7.453598,25.01310,-0.000165,24.021755,-0.0076,1.380
2466.00,7.454936,25.01351,-0.000164,24.021985,-0.0076,1.380
2468.00,7.456793,25.01342,-0.000166,24.022023,-0.0076,1.381
2470.00,7.457936,25.01301,-0.000166,24.021762,-0.0076,1.380
2472.00,7.459465,25.01297,-0.000166,24.021327,-0.0076,1.380
2474.00,7.460528,25.01293,-0.000167,24.021459,-0.0076,1.381
2476.00,7.461654,25.01288,-0.000167,24.021323,-0.0076,1.381
2478.00,7.461492,25.01368,-0.000165,24.021146,-0.0076,1.381
2480.00,7.461826,25.01380,-0.000167,24.021149,-0.0076,1.381
2482.00,7.461527,25.01410,-0.000168,24.021247,-0.0076,1.380
2484.00,7.461882,25.01367,-0.000167,24.021970,-0.0076,1.379
2486.00,7.462729,25.01324,-0.000166,24.021664,-0.0076,1.381
2488.00,7.463159,25.01265,-0.000167,24.021671,-0.0076,1.380
2490.00,7.463502,25.01328,-0.000167,24.021845,-0.0076,1.381
2492.00,7.464225,25.01321,-0.000166,24.021758,-0.0076,1.381
2494.00,7.463810,25.01330,-0.000166,24.021749,-0.0076,1.380
2496.00,7.464277,25.01300,-0.000167,24.021764,-0.0076,1.380
2498.00,7.464601,25.01310,-0.000165,24.021738,-0.0076,1.380
2500.00,7.464612,25.01316,-0.000166,24.021477,-0.0076,1.380
2502.00,7.465306,25.01439,-0.000163,24.022219,-0.0076,1.379
2504.00,7.465939,25.01514,-0.000162,24.021176,-0.0076,1.380
2506.00,7.466864,25.01436,-0.000165,24.021611,-0.0076,1.380
2508.00,7.466373,25.01460,-0.000166,24.021552,-0.0075,1.381
2510.00,7.466433,25.01514,-0.000167,24.021794,-0.0075,1.381
2512.00,7.466936,25.01594,-0.000168,24.021566,-0.0075,1.380
2514.00,7.466750,25.01516,-0.000168,24.021173,-0.0076,1.379
2516.00,7.466735,25.01440,-0.000166,24.021581,-0.0076,1.380
2518.00,7.466278,25.01493,-0.000163,24.022050,-0.0076,1.381
2520.00,7.466818,25.01560,-0.000166,24.022367,-0.0076,1.381
2522.00,7.467331,25.01489,-0.000165,24.021434,-0.0076,1.381
2524.00,7.467692,25.01501,-0.000166,24.021465,-0.0076,1.380
2526.00,7.467303,25.01474,-0.000170,24.021396,-0.0076,1.380
2528.00,7.467025,25.01525,-0.000169,24.021485,-0.0076,1.380
2530.00,7.467605,25.01395,-0.000165,24.022028,-0.0076,1.380
2532.00,7.469308,25.01380,-0.000165,24.021911,-0.0076,1.380
2534.00,7.469208,25.01487,-0.000164,24.021446,-0.0076,1.380
2536.00,7.469640,25.01511,-0.000164,24.021318,-0.0076,1.380
2538.00,7.470525,25.01533,-0.000167,24.021595,-0.0076,1.380
2540.00,7.470135,25.01403,-0.000167,24.021452,-0.0076,1.380
2542.00,7.468982,25.01319,-0.000166,24.021911,-0.0075,1.380
2544.00,7.469547,25.01405,-0.000166,24.021760,-0.0076,1.380
2546.00,7.470095,25.01390,-0.000168,24.021843,-0.0076,1.380
2548.00,7.469200,25.01449,-0.000166,24.022041,-0.0076,1.380
2550.00,7.468827,25.01438,-0.000165,24.021767,-0.0076,1.381
2552.00,7.468202,25.01519,-0.000169,24.021871,-0.0076,1.381
2554.00,7.468549,25.01503,-0.000168,24.022025,-0.0076,1.381
2556.00,7.468976,25.01553,-0.000166,24.021082,-0.0076,1.380
2558.00,7.468978,25.01525,-0.000164,24.021865,-0.0076,1.379
2560.00,7.468414,25.01507,-0.000167,24.021385,-0.0076,1.380
2562.00,7.469376,25.01503,-0.000165,24.021049,-0.0076,1.380
2564.00,7.469756,25.01474,-0.000167,24.021677,-0.0076,1.380
2566.00,7.469850,25.01480,-0.000165,24.021965,-0.0076,1.381
2568.00,7.469643,25.01457,-0.000165,24.022240,-0.0076,1.381
2570.00,7.469219,25.01488,-0.000169,24.021392,-0.0076,1.380
2572.00,7.469355,25.01453,-0.000167,24.021874,-0.0076,1.380
2574.00,7.469798,25.01469,-0.000166,24.021921,-0.0076,1.380
2576.00,7.470031,25.01444,-0.000168,24.021720,-0.0075,1.380
2578.00,7.469805,25.01538,-0.000168,24.021262,-0.0076,1.380
2580.00,7.469523,25.01502,-0.000167,24.021245,-0.0076,1.380
2582.00,7.468872,25.01528,-0.000167,24.021405,-0.0076,1.380
2584.00,7.468536,25.01557,-0.000167,24.021029,-0.0076,1.380
2586.00,7.467960,25.01509,-0.000167,24.021109,-0.0076,1.380
2588.00,7.468264,25.01511,-0.000166,24.021550,-0.0076,1.380
2590.00,7.468409,25.01551,-0.000168,24.021698,-0.0076,1.380
2592.00,7.468530,25.01501,-0.000167,24.021559,-0.0076,1.380
2594.00,7.468671,25.01519,-0.000168,24.021278,-0.0075,1.380
2596.00,7.469266,25.01519,-0.000168,24.021959,-0.0076,1.381
2598.00,7.468988,25.01561,-0.000166,24.021800,-0.0076,1.381
2600.00,7.468714,25.01563,-0.000166,24.021577,-0.0076,1.381
2602.00,7.469130,25.01550,-0.000167,24.021996,-0.0076,1.380
2604.00,7.469773,25.01537,-0.000168,24.022079,-0.0076,1.380
2606.00,7.470198,25.01550,-0.000168,24.022217,-0.0076,1.380
2608.00,7.469749,25.01483,-0.000165,24.022240,-0.0076,1.380
2610.00,7.469973,25.01584,-0.000169,24.022246,-0.0075,1.381
2612.00,7.469866,25.01517,-0.000168,24.022101,-0.0075,1.380
2614.00,7.469162,25.01549,-0.000169,24.021058,-0.0076,1.380
2616.00,7.469150,25.01481,-0.000168,24.021552,-0.0076,1.380
2618.00,7.469017,25.01465,-0.000169,24.022012,-0.0076,1.380
2620.00,7.468697,25.01460,-0.000168,24.021543,-0.0076,1.380
2622.00,7.468887,25.01510,-0.000166,24.021778,-0.0076,1.380
2624.00,7.469286,25.01498,-0.000166,24.022422,-0.0076,1.380
2626.00,7.468153,25.01474,-0.000166,24.021717,-0.0076,1.380
2628.00,7.469061,25.01484,-0.000168,24.021854,-0.0076,1.380
2630.00,7.470030,25.01525,-0.000167,24.021017,-0.0076,1.380
2632.00,7.469481,25.01509,-0.000167,24.021412,-0.0076,1.381
2634.00,7.469862,25.01527,-0.000167,24.021606,-0.0076,1.380
2636.00,7.470450,25.01595,-0.000167,24.022001,-0.0076,1.380
2638.00,7.469942,25.01524,-0.000167,24.021120,-0.0075,1.380
2640.00,7.470201,25.01548,-0.000166,24.020845,-0.0076,1.380
2642.00,7.469951,25.01481,-0.000167,24.022182,-0.0076,1.380
2644.00,7.470252,25.01473,-0.000166,24.022077,-0.0075,1.380
2646.00,7.469714,25.01496,-0.000167,24.021744,-0.0076,1.380
2648.00,7.469104,25.01465,-0.000166,24.021521,-0.0076,1.380
2650.00,7.469451,25.01484,-0.000167,24.021787,-0.0076,1.380
2652.00,7.470172,25.01581,-0.000167,24.021856,-0.0076,1.380
2654.00,7.469528,25.01585,-0.000166,24.022462,-0.0076,1.381
2656.00,7.468936,25.01588,-0.000166,24.022596,-0.0076,1.380
2658.00,7.469529,25.01554,-0.000167,24.021949,-0.0076,1.380
2660.00,7.470899,25.01543,-0.000166,24.021635,-0.0076,1.380
2662.00,7.471068,25.01598,-0.000167,24.022224,-0.0076,1.380
2664.00,7.471041,25.01491,-0.000168,24.022732,-0.0076,1.380
2666.00,7.470395,25.01551,-0.000167,24.022177,-0.0076,1.380
2668.00,7.469833,25.01491,-0.000167,24.022139,-0.0076,1.380
2670.00,7.469753,25.01447,-0.000166,24.022070,-0.0076,1.381
2672.00,7.470275,25.01458,-0.000167,24.021740,-0.0076,1.381
2674.00,7.470633,25.01466,-0.000167,24.021624,-0.0076,1.380
2676.00,7.471000,25.01499,-0.000166,24.021789,-0.0076,1.379
2678.00,7.471195,25.01480,-0.000167,24.022086,-0.0076,1.380
2680.00,7.471523,25.01507,-0.000168,24.022501,-0.0076,1.380
2682.00,7.471217,25.01519,-0.000166,24.022046,-0.0076,1.380
2684.00,7.471251,25.01456,-0.000167,24.021461,-0.0076,1.380
2686.00,7.471403,25.01559,-0.000166,24.021626,-0.0076,1.380
2688.00,7.471166,25.01580,-0.000167,24.021860,-0.0076,1.380
2690.00,7.470818,25.01594,-0.000168,24.022659,-0.0075,1.381
2692.00,7.471040,25.01577,-0.000167,24.021746,-0.0076,1.381
2694.00,7.471748,25.01590,-0.000168,24.022337,-0.0075,1.381
2696.00,7.471556,25.01713,-0.000167,24.021550,-0.0076,1.380
2698.00,7.471393,25.01689,-0.000166,24.021809,-0.0075,1.380
2700.00,7.470926,25.01695,-0.000166,24.021591,-0.0075,1.380
2702.00,7.470842,25.01670,-0.000167,24.021601,-0.0075,1.380
2704.00,7.471148,25.01658,-0.000167,24.022110,-0.0075,1.380
2706.00,7.471145,25.01646,-0.000167,24.022313,-0.0076,1.380
2708.00,7.470596,25.01635,-0.000165,24.022095,-0.0075,1.380
2710.00,7.470590,25.01655,-0.000167,24.022650,-0.0075,1.381
2712.00,7.469933,25.01542,-0.000167,24.021785,-0.0075,1.380
2714.00,7.470164,25.01508,-0.000167,24.022045,-0.0076,1.380
2716.00,7.470222,25.01582,-0.000167,24.021891,-0.0075,1.380
2718.00,7.469518,25.01527,-0.000166,24.021635,-0.0075,1.380
2720.00,7.469651,25.01555,-0.000166,24.021176,-0.0075,1.380
2722.00,7.470421,25.01545,-0.000169,24.021330,-0.0076,1.380
2724.00,7.470580,25.01456,-0.000167,24.022168,-0.0076,1.380
2726.00,7.470620,25.01504,-0.000167,24.021387,-0.0076,1.380
2728.00,7.471629,25.01538,-0.000167,24.021858,-0.0076,1.381
2730.00,7.471844,25.01527,-0.000165,24.021664,-0.0076,1.380
2732.00,7.471644,25.01435,-0.000168,24.022057,-0.0076,1.380
2734.00,7.471657,25.01465,-0.000167,24.022206,-0.0076,1.380
2736.00,7.471463,25.01406,-0.000166,24.022086,-0.0075,1.380
2738.00,7.471190,25.01421,-0.000166,24.021927,-0.0076,1.381
2740.00,7.470460,25.01516,-0.000167,24.022050,-0.0076,1.381
2742.00,7.470231,25.01504,-0.000167,24.022170,-0.0076,1.380
2744.00,7.469684,25.01483,-0.000167,24.021940,-0.0076,1.381
2746.00,7.469633,25.01430,-0.000168,24.022367,-0.0076,1.380
2748.00,7.470493,25.01481,-0.000168,24.022253,-0.0076,1.380
2750.00,7.470892,25.01432,-0.000167,24.021640,-0.0076,1.380
2752.00,7.470647,25.01461,-0.000168,24.021122,-0.0076,1.381
2754.00,7.470491,25.01459,-0.000167,24.022135,-0.0076,1.381
2756.00,7.470456,25.01415,-0.000167,24.021736,-0.0076,1.380
2758.00,7.471071,25.01465,-0.000166,24.021543,-0.0076,1.380
2760.00,7.470755,25.01417,-0.000166,24.021584,-0.0075,1.380
2762.00,7.469771,25.01468,-0.000165,24.022046,-0.0076,1.380
2764.00,7.469467,25.01457,-0.000167,24.021689,-0.0076,1.381
2766.00,7.468554,25.01427,-0.000167,24.021548,-0.0076,1.380
2768.00,7.468740,25.01449,-0.000166,24.021891,-0.0076,1.380
2770.00,7.469112,25.01423,-0.000167,24.022079,-0.0076,1.381
2772.00,7.470178,25.01490,-0.000169,24.020979,-0.0076,1.380
2774.00,7.471430,25.01494,-0.000168,24.020906,-0.0076,1.381
2776.00,7.470478,25.01564,-0.000167,24.021320,-0.0076,1.380
2778.00,7.470119,25.01539,-0.000169,24.021615,-0.0076,1.381
2780.00,7.470225,25.01539,-0.000167,24.021546,-0.0076,1.381
2782.00,7.469577,25.01604,-0.000167,24.020975,-0.0076,1.380
2784.00,7.468193,25.01697,-0.000167,24.021553,-0.0076,1.381
2786.00,7.469350,25.01545,-0.000168,24.022275,-0.0076,1.380
2788.00,7.469518,25.01565,-0.000168,24.021802,-0.0076,1.380
2790.00,7.469897,25.01512,-0.000168,24.021961,-0.0075,1.380
2792.00,7.470108,25.01487,-0.000167,24.022208,-0.0076,1.380
2794.00,7.470554,25.01521,-0.000168,24.022037,-0.0076,1.380
2796.00,7.469863,25.01506,-0.000167,24.022474,-0.0076,1.381
2798.00,7.469981,25.01484,-0.000167,24.021666,-0.0076,1.380
2800.00,7.469651,25.01479,-0.000167,24.021437,-0.0076,1.380
2802.00,7.468968,25.01458,-0.000167,24.021510,-0.0076,1.380
2804.00,7.469615,25.01511,-0.000166,24.022103,-0.0076,1.380
2806.00,7.470692,25.01510,-0.000167,24.021483,-0.0076,1.380
2808.00,7.470970,25.01495,-0.000166,24.020716,-0.0076,1.381
2810.00,7.470393,25.01450,-0.000167,24.021494,-0.0076,1.380
2812.00,7.470846,25.01600,-0.000168,24.022219,-0.0076,1.380
2814.00,7.470611,25.01559,-0.000167,24.021572,-0.0076,1.380
2816.00,7.470219,25.01513,-0.000167,24.021736,-0.0076,1.381
2818.00,7.470441,25.01568,-0.000168,24.021760,-0.0076,1.381
2820.00,7.470395,25.01562,-0.000168,24.020671,-0.0076,1.381
2822.00,7.470351,25.01483,-0.000168,24.021684,-0.0076,1.380
2824.00,7.470484,25.01531,-0.000167,24.021010,-0.0076,1.380
2826.00,7.470535,25.01507,-0.000167,24.021283,-0.0076,1.380
2828.00,7.470667,25.01432,-0.000168,24.020977,-0.0076,1.380
2830.00,7.471159,25.01447,-0.000168,24.021399,-0.0076,1.380
2832.00,7.471245,25.01464,-0.000167,24.021611,-0.0076,1.381
2834.00,7.470951,25.01559,-0.000169,24.021468,-0.0076,1.381
2836.00,7.470872,25.01436,-0.000168,24.021903,-0.0076,1.380
2838.00,7.471229,25.01466,-0.000167,24.021113,-0.0076,1.380
2840.00,7.470909,25.01487,-0.000167,24.020973,-0.0076,1.380
2842.00,7.470193,25.01564,-0.000166,24.021985,-0.0076,1.381
2844.00,7.469491,25.01505,-0.000167,24.021717,-0.0076,1.380
2846.00,7.469772,25.01537,-0.000167,24.021934,-0.0076,1.380
2848.00,7.469736,25.01492,-0.000167,24.022081,-0.0076,1.381
2850.00,7.469283,25.01446,-0.000168,24.021827,-0.0076,1.380
2852.00,7.469738,25.01484,-0.000168,24.021617,-0.0076,1.380
2854.00,7.470402,25.01458,-0.000167,24.021682,-0.0076,1.380
2856.00,7.470995,25.01548,-0.000168,24.022222,-0.0076,1.380
2858.00,7.471212,25.01629,-0.000168,24.021593,-0.0076,1.381
2860.00,7.471715,25.01594,-0.000168,24.021510,-0.0076,1.381
2862.00,7.471440,25.01579,-0.000169,24.021969,-0.0076,1.381
2864.00,7.469601,25.01584,-0.000168,24.021553,-0.0076,1.381
2866.00,7.469873,25.01511,-0.000166,24.021526,-0.0076,1.380
2868.00,7.470182,25.01553,-0.000166,24.021392,-0.0076,1.380
2870.00,7.470448,25.01468,-0.000166,24.021833,-0.0076,1.380
2872.00,7.470724,25.01517,-0.000167,24.021193,-0.0076,1.380
2874.00,7.470798,25.01458,-0.000168,24.021956,-0.0076,1.380
2876.00,7.471459,25.01459,-0.000167,24.021744,-0.0076,1.380
2878.00,7.471913,25.01444,-0.000168,24.022074,-0.0076,1.381
2880.00,7.472376,25.01372,-0.000168,24.021988,-0.0076,1.380
2882.00,7.471915,25.01366,-0.000169,24.021954,-0.0076,1.380
2884.00,7.472472,25.01413,-0.000168,24.022462,-0.0076,1.380
2886.00,7.472735,25.01438,-0.000167,24.022048,-0.0075,1.380
2888.00,7.472076,25.01492,-0.000169,24.021881,-0.0076,1.381
2890.00,7.471834,25.01471,-0.000168,24.021347,-0.0076,1.380
2892.00,7.470906,25.01441,-0.000167,24.021546,-0.0076,1.380
2894.00,7.471063,25.01438,-0.000167,24.021214,-0.0076,1.380
2896.00,7.471613,25.01481,-0.000167,24.021026,-0.0076,1.381
2898.00,7.471794,25.01443,-0.000168,24.021613,-0.0076,1.380
2900.00,7.471632,25.01443,-0.000166,24.021269,-0.0076,1.381
2902.00,7.472076,25.01339,-0.000166,24.020875,-0.0076,1.381
2904.00,7.471442,25.01358,-0.000167,24.021974,-0.0076,1.380
2906.00,7.471439,25.01408,-0.000167,24.021599,-0.0076,1.381
2908.00,7.472684,25.01401,-0.000167,24.021958,-0.0076,1.381
2910.00,7.472628,25.01305,-0.000167,24.021784,-0.0075,1.380
2912.00,7.472950,25.01356,-0.000167,24.021773,-0.0075,1.380
2914.00,7.473837,25.01366,-0.000167,24.021764,-0.0076,1.380
2916.00,7.473368,25.01362,-0.000167,24.022086,-0.0076,1.381
2918.00,7.472321,25.01336,-0.000169,24.021715,-0.0076,1.380
2920.00,7.472303,25.01333,-0.000168,24.021843,-0.0076,1.380
2922.00,7.472738,25.01408,-0.000168,24.022436,-0.0076,1.380
2924.00,7.472168,25.01413,-0.000168,24.022019,-0.0076,1.380
2926.00,7.472029,25.01449,-0.000168,24.021379,-0.0076,1.380
2928.00,7.472247,25.01455,-0.000169,24.021727,-0.0076,1.380
2930.00,7.471171,25.01416,-0.000170,24.021412,-0.0076,1.381
2932.00,7.470360,25.01368,-0.000165,24.022420,-0.0076,1.380
2934.00,7.471136,25.01414,-0.000167,24.021526,-0.0076,1.381
2936.00,7.471531,25.01480,-0.000168,24.020953,-0.0076,1.380
2938.00,7.472337,25.01450,-0.000167,24.021693,-0.0076,1.380
2940.00,7.472220,25.01447,-0.000167,24.021303,-0.0076,1.381
2942.00,7.471012,25.01443,-0.000164,24.021425,-0.0077,1.380
2944.00,7.472017,25.01426,-0.000163,24.022016,-0.0076,1.381
2946.00,7.472228,25.01474,-0.000164,24.022523,-0.0076,1.382
2948.00,7.472195,25.01480,-0.000166,24.021450,-0.0076,1.381
2950.00,7.471658,25.01444,-0.000168,24.021024,-0.0076,1.380
2952.00,7.472003,25.01381,-0.000168,24.021372,-0.0076,1.380
2954.00,7.472153,25.01396,-0.000169,24.021597,-0.0076,1.381
2956.00,7.472266,25.01357,-0.000167,24.021517,-0.0076,1.380
2958.00,7.473105,25.01370,-0.000168,24.021677,-0.0076,1.381
2960.00,7.473112,25.01322,-0.000167,24.021508,-0.0077,1.381
2962.00,7.472468,25.01421,-0.000169,24.021570,-0.0077,1.381
2964.00,7.472003,25.01315,-0.000166,24.021234,-0.0076,1.380
2966.00,7.471689,25.01399,-0.000168,24.021709,-0.0076,1.380
2968.00,7.472181,25.01308,-0.000168,24.021838,-0.0076,1.380
2970.00,7.471801,25.01381,-0.000166,24.021735,-0.0076,1.381
2972.00,7.472137,25.01335,-0.000168,24.021486,-0.0077,1.381
2974.00,7.472637,25.01241,-0.000169,24.020881,-0.0076,1.381
2976.00,7.473050,25.01362,-0.000171,24.021738,-0.0076,1.381
2978.00,7.473072,25.01397,-0.000166,24.022162,-0.0076,1.380
2980.00,7.473611,25.01307,-0.000165,24.022239,-0.0076,1.380
2982.00,7.473631,25.01371,-0.000168,24.022264,-0.0076,1.380
2984.00,7.473042,25.01423,-0.000167,24.021972,-0.0076,1.380
2986.00,7.473151,25.01492,-0.000169,24.021127,-0.0076,1.381
2988.00,7.473472,25.01386,-0.000167,24.020948,-0.0076,1.380
2990.00,7.473082,25.01316,-0.000168,24.021782,-0.0076,1.381
2992.00,7.473194,25.01364,-0.000168,24.021628,-0.0076,1.381
2994.00,7.472976,25.01282,-0.000168,24.020868,-0.0076,1.380
2996.00,7.473241,25.01327,-0.000170,24.021662,-0.0076,1.381
2998.00,7.474308,25.01238,-0.000168,24.022090,-0.0076,1.381
3000.00,7.474667,25.01283,-0.000168,24.021985,-0.0076,1.380
@5,12.0000,24.0
3002.00,7.474991,25.01307,-0.000166,24.021724,-0.0076,1.380
3004.00,7.471668,25.01422,-0.000168,24.021575,-0.0076,1.380
3006.00,7.462039,25.01338,-0.000169,24.021350,-0.0076,1.380
3008.00,7.450666,25.01337,-0.000169,24.021927,-0.0076,1.379
3010.00,7.436583,25.01295,-0.000168,24.021787,-0.0076,1.379
3012.00,7.424567,25.01427,-0.000167,24.021503,-0.0076,1.380
3014.00,7.414788,25.01457,-0.000167,24.021631,-0.0076,1.381
3016.00,7.407555,25.01450,-0.000168,24.021146,-0.0076,1.381
3018.00,7.401524,25.01538,-0.000169,24.021573,-0.0076,1.381
3020.00,7.395786,25.01610,-0.000172,24.021751,-0.0076,1.382
3022.00,7.388784,25.01478,-0.000170,24.021490,-0.0076,1.382
3024.00,7.383300,25.01505,-0.000168,24.021396,-0.0076,1.381
3026.00,7.378825,25.01562,-0.000168,24.021682,-0.0076,1.382
3028.00,7.378123,25.01531,-0.000169,24.022190,-0.0076,1.381
3030.00,7.383696,25.01393,-0.000168,24.021417,-0.0076,1.382
3032.00,7.392190,25.01397,-0.000169,24.021194,-0.0076,1.383
3034.00,7.401058,25.01428,-0.000169,24.022273,-0.0076,1.383
3036.00,7.410158,25.01430,-0.000169,24.021316,-0.0076,1.382
3038.00,7.416743,25.01505,-0.000167,24.021436,-0.0076,1.381
3040.00,7.422131,25.01439,-0.000168,24.021225,-0.0076,1.381
3042.00,7.426873,25.01473,-0.000168,24.021930,-0.0076,1.381
3044.00,7.432121,25.01521,-0.000167,24.021185,-0.0076,1.381
3046.00,7.436301,25.01460,-0.000166,24.022010,-0.0076,1.381
3048.00,7.439696,25.01494,-0.000167,24.021570,-0.0076,1.381
3050.00,7.442777,25.01514,-0.000169,24.020832,-0.0076,1.381
3052.00,7.446900,25.01397,-0.000167,24.021332,-0.0076,1.380
3054.00,7.450484,25.01346,-0.000167,24.021666,-0.0076,1.381
3056.00,7.453540,25.01435,-0.000167,24.022012,-0.0076,1.380
3058.00,7.456057,25.01436,-0.000165,24.021724,-0.0076,1.380
3060.00,7.458539,25.01446,-0.000167,24.021510,-0.0076,1.381
3062.00,7.459626,25.01453,-0.000167,24.021649,-0.0076,1.381
3064.00,7.461259,25.01508,-0.000167,24.021537,-0.0076,1.380
3066.00,7.463581,25.01451,-0.000165,24.021465,-0.0076,1.381
3068.00,7.465014,25.01520,-0.000166,24.022124,-0.0076,1.381
3070.00,7.465859,25.01580,-0.000167,24.021666,-0.0076,1.380
3072.00,7.467579,25.01488,-0.000168,24.022175,-0.0075,1.381
3074.00,7.467986,25.01560,-0.000168,24.022509,-0.0076,1.381
3076.00,7.468705,25.01529,-0.000167,24.021499,-0.0076,1.381
3078.00,7.468795,25.01468,-0.000167,24.021711,-0.0076,1.380
3080.00,7.469369,25.01455,-0.000165,24.021445,-0.0076,1.380
3082.00,7.470141,25.01555,-0.000166,24.021227,-0.0076,1.380
3084.00,7.470490,25.01578,-0.000167,24.022364,-0.0075,1.381
3086.00,7.470419,25.01445,-0.000166,24.022224,-0.0076,1.381
3088.00,7.471338,25.01488,-0.000167,24.022266,-0.0075,1.381
3090.00,7.472142,25.01460,-0.000168,24.021695,-0.0076,1.380
3092.00,7.472563,25.01460,-0.000168,24.021729,-0.0076,1.381
3094.00,7.473369,25.01457,-0.000168,24.021544,-0.0076,1.381
3096.00,7.472867,25.01474,-0.000167,24.021301,-0.0076,1.380
3098.00,7.472652,25.01438,-0.000168,24.020846,-0.0076,1.381
3100.00,7.472843,25.01546,-0.000169,24.020919,-0.0076,1.381
3102.00,7.473048,25.01418,-0.000169,24.021387,-0.0076,1.381
3104.00,7.473322,25.01434,-0.000168,24.021066,-0.0076,1.380
3106.00,7.473015,25.01505,-0.000167,24.021671,-0.0076,1.379
3108.00,7.472805,25.01572,-0.000167,24.021419,-0.0076,1.380
3110.00,7.473389,25.01512,-0.000167,24.021852,-0.0076,1.381
3112.00,7.473107,25.01500,-0.000168,24.021477,-0.0076,1.380
3114.00,7.473378,25.01447,-0.000169,24.021916,-0.0076,1.381
3116.00,7.473874,25.01506,-0.000169,24.022133,-0.0076,1.381
3118.00,7.473562,25.01446,-0.000168,24.021662,-0.0076,1.380
3120.00,7.473666,25.01471,-0.000168,24.021436,-0.0076,1.380
3122.00,7.473650,25.01483,-0.000169,24.021209,-0.0076,1.381
3124.00,7.472882,25.01521,-0.000168,24.021394,-0.0076,1.381
3126.00,7.472789,25.01527,-0.000167,24.021568,-0.0076,1.381
3128.00,7.471992,25.01525,-0.000167,24.021637,-0.0076,1.380
3130.00,7.472221,25.01556,-0.000167,24.021049,-0.0076,1.380
3132.00,7.473389,25.01532,-0.000168,24.021912,-0.0076,1.380
3134.00,7.473479,25.01568,-0.000168,24.021590,-0.0076,1.381
3136.00,7.473591,25.01568,-0.000167,24.020921,-0.0076,1.380
3138.00,7.474061,25.01478,-0.000166,24.021581,-0.0076,1.380
3140.00,7.473922,25.01478,-0.000167,24.022210,-0.0076,1.381
3142.00,7.474405,25.01505,-0.000167,24.021561,-0.0075,1.380
3144.00,7.474842,25.01550,-0.000169,24.021468,-0.0076,1.381
3146.00,7.474534,25.01532,-0.000167,24.021205,-0.0076,1.380
3148.00,7.473692,25.01557,-0.000167,24.021998,-0.0076,1.380
3150.00,7.474068,25.01582,-0.000169,24.022153,-0.0076,1.380
3152.00,7.473457,25.01577,-0.000169,24.021769,-0.0076,1.380
3154.00,7.473567,25.01525,-0.000167,24.021323,-0.0076,1.380
3156.00,7.474275,25.01643,-0.000169,24.021486,-0.0076,1.380
3158.00,7.473853,25.01633,-0.000168,24.021167,-0.0076,1.380
3160.00,7.474550,25.01595,-0.000167,24.021225,-0.0076,1.380
3162.00,7.474501,25.01556,-0.000167,24.021374,-0.0076,1.380
3164.00,7.474684,25.01448,-0.000168,24.021474,-0.0076,1.380
3166.00,7.474841,25.01427,-0.000166,24.021347,-0.0076,1.381
3168.00,7.474893,25.01430,-0.000167,24.021245,-0.0076,1.380
3170.00,7.474087,25.01400,-0.000167,24.021628,-0.0076,1.380
3172.00,7.474249,25.01452,-0.000169,24.021669,-0.0076,1.380
3174.00,7.474522,25.01486,-0.000168,24.021320,-0.0076,1.381
3176.00,7.474969,25.01493,-0.000167,24.020865,-0.0076,1.380
3178.00,7.474677,25.01626,-0.000165,24.021416,-0.0076,1.380
3180.00,7.474725,25.01567,-0.000168,24.021274,-0.0076,1.380
3182.00,7.474749,25.01493,-0.000168,24.021726,-0.0076,1.380
3184.00,7.474654,25.01536,-0.000166,24.021452,-0.0076,1.380
3186.00,7.475633,25.01534,-0.000167,24.021068,-0.0076,1.380
3188.00,7.476335,25.01547,-0.000170,24.021068,-0.0076,1.380
3190.00,7.475795,25.01487,-0.000168,24.021789,-0.0076,1.380
3192.00,7.476086,25.01485,-0.000168,24.021097,-0.0076,1.380
3194.00,7.476047,25.01399,-0.000166,24.021359,-0.0076,1.380
3196.00,7.475791,25.01433,-0.000167,24.022322,-0.0076,1.381
3198.00,7.475767,25.01438,-0.000168,24.022193,-0.0076,1.380
3200.00,7.475907,25.01505,-0.000168,24.021430,-0.0076,1.381
3202.00,7.476505,25.01411,-0.000168,24.021225,-0.0076,1.380
3204.00,7.476324,25.01500,-0.000168,24.020825,-0.0076,1.380
3206.00,7.476146,25.01528,-0.000167,24.021626,-0.0076,1.380
3208.00,7.476148,25.01537,-0.000168,24.021756,-0.0076,1.380
3210.00,7.474994,25.01551,-0.000168,24.021080,-0.0076,1.380
3212.00,7.474940,25.01580,-0.000168,24.021330,-0.0076,1.380
3214.00,7.474623,25.01523,-0.000169,24.021339,-0.0076,1.381
3216.00,7.474951,25.01409,-0.000168,24.021495,-0.0076,1.380
3218.00,7.476011,25.01427,-0.000169,24.022191,-0.0076,1.380
3220.00,7.475893,25.01553,-0.000170,24.021020,-0.0076,1.380
3222.00,7.476461,25.01518,-0.000168,24.021896,-0.0076,1.381
3224.00,7.477480,25.01437,-0.000167,24.020799,-0.0076,1.380
3226.00,7.477133,25.01471,-0.000167,24.021202,-0.0076,1.380
3228.00,7.476663,25.01443,-0.000168,24.021494,-0.0076,1.380
3230.00,7.476162,25.01456,-0.000167,24.021488,-0.0076,1.381
3232.00,7.477126,25.01486,-0.000169,24.021746,-0.0076,1.381
3234.00,7.477305,25.01453,-0.000168,24.021503,-0.0076,1.380
3236.00,7.476800,25.01465,-0.000169,24.020939,-0.0076,1.380
3238.00,7.477051,25.01432,-0.000167,24.021425,-0.0076,1.380
3240.00,7.476704,25.01482,-0.000168,24.021465,-0.0076,1.380
3242.00,7.476253,25.01495,-0.000168,24.021370,-0.0076,1.380
3244.00,7.475584,25.01522,-0.000169,24.021387,-0.0076,1.381
3246.00,7.474897,25.01524,-0.000169,24.021740,-0.0076,1.380
3248.00,7.475326,25.01514,-0.000168,24.021851,-0.0076,1.380
3250.00,7.475731,25.01512,-0.000168,24.021940,-0.0076,1.380
3252.00,7.476324,25.01549,-0.000169,24.021961,-0.0076,1.380
3254.00,7.476780,25.01491,-0.000168,24.021535,-0.0076,1.380
3256.00,7.476879,25.01501,-0.000167,24.021064,-0.0076,1.380
3258.00,7.477611,25.01568,-0.000169,24.020942,-0.0076,1.380
3260.00,7.477406,25.01523,-0.000166,24.021566,-0.0076,1.380
3262.00,7.476749,25.01506,-0.000167,24.022447,-0.0076,1.380
3264.00,7.476689,25.01591,-0.000168,24.021930,-0.0076,1.380
3266.00,7.477041,25.01576,-0.000167,24.021689,-0.0076,1.381
3268.00,7.477197,25.01688,-0.000170,24.022019,-0.0076,1.380
3270.00,7.475894,25.01703,-0.000167,24.021126,-0.0076,1.380
3272.00,7.476405,25.01632,-0.000167,24.021494,-0.0076,1.380
3274.00,7.477156,25.01652,-0.000167,24.022025,-0.0076,1.380
3276.00,7.476890,25.01640,-0.000165,24.021443,-0.0076,1.380
3278.00,7.476893,25.01589,-0.000168,24.021983,-0.0076,1.380
3280.00,7.477591,25.01568,-0.000168,24.021970,-0.0076,1.380
3282.00,7.477637,25.01584,-0.000168,24.021854,-0.0076,1.380
3284.00,7.478237,25.01616,-0.000168,24.021798,-0.0076,1.380
3286.00,7.479062,25.01671,-0.000167,24.021503,-0.0076,1.380
3288.00,7.478624,25.01610,-0.000167,24.021640,-0.0075,1.380
3290.00,7.478227,25.01691,-0.000168,24.022277,-0.0076,1.381
3292.00,7.478428,25.01677,-0.000168,24.021593,-0.0076,1.381
3294.00,7.477670,25.01700,-0.000169,24.022008,-0.0076,1.381
3296.00,7.477243,25.01644,-0.000169,24.020839,-0.0076,1.380
3298.00,7.477918,25.01642,-0.000168,24.021126,-0.0076,1.380
3300.00,7.478658,25.01683,-0.000168,24.020984,-0.0076,1.380
3302.00,7.479199,25.01656,-0.000166,24.022008,-0.0076,1.380
3304.00,7.478686,25.01787,-0.000168,24.022119,-0.0076,1.381
3306.00,7.479265,25.01800,-0.000168,24.021432,-0.0076,1.380
3308.00,7.478968,25.01815,-0.000167,24.021715,-0.0076,1.379
3310.00,7.479332,25.01871,-0.000166,24.021791,-0.0076,1.380
3312.00,7.479268,25.01770,-0.000168,24.022262,-0.0076,1.380
3314.00,7.478982,25.01730,-0.000169,24.021671,-0.0076,1.380
3316.00,7.478902,25.01745,-0.000168,24.022268,-0.0076,1.380
3318.00,7.478867,25.01719,-0.000167,24.021332,-0.0076,1.380
3320.00,7.478395,25.01765,-0.000167,24.021562,-0.0076,1.379
3322.00,7.478497,25.01848,-0.000168,24.021736,-0.0076,1.380
3324.00,7.478124,25.01843,-0.000168,24.021865,-0.0076,1.380
3326.00,7.477969,25.01862,-0.000167,24.021827,-0.0075,1.380
3328.00,7.478048,25.01770,-0.000167,24.021419,-0.0076,1.380
3330.00,7.478305,25.01720,-0.000168,24.021272,-0.0075,1.380
3332.00,7.478286,25.01742,-0.000169,24.021900,-0.0076,1.381
3334.00,7.478469,25.01658,-0.000167,24.021802,-0.0076,1.380
3336.00,7.478406,25.01611,-0.000168,24.021655,-0.0076,1.380
3338.00,7.478632,25.01678,-0.000167,24.021673,-0.0076,1.380
3340.00,7.478395,25.01686,-0.000168,24.021414,-0.0076,1.380
3342.00,7.478616,25.01686,-0.000168,24.021822,-0.0076,1.379
3344.00,7.478766,25.01637,-0.000166,24.021630,-0.0075,1.379
3346.00,7.478662,25.01640,-0.000166,24.021637,-0.0076,1.380
3348.00,7.477552,25.01635,-0.000168,24.021416,-0.0076,1.380
3350.00,7.477459,25.01693,-0.000167,24.021927,-0.0075,1.380
3352.00,7.477853,25.01635,-0.000167,24.021537,-0.0076,1.380
3354.00,7.477379,25.01621,-0.000166,24.021827,-0.0075,1.380
3356.00,7.477739,25.01595,-0.000166,24.021842,-0.0076,1.380
3358.00,7.477844,25.01613,-0.000168,24.021693,-0.0076,1.381
3360.00,7.478109,25.01673,-0.000168,24.021978,-0.0076,1.381
3362.00,7.478373,25.01741,-0.000168,24.021776,-0.0076,1.380
3364.00,7.478300,25.01740,-0.000168,24.021869,-0.0076,1.380
3366.00,7.478671,25.01772,-0.000167,24.021684,-0.0076,1.380
3368.00,7.478163,25.01731,-0.000166,24.021247,-0.0076,1.380
3370.00,7.479147,25.01693,-0.000166,24.021715,-0.0076,1.380
3372.00,7.478810,25.01697,-0.000167,24.021901,-0.0076,1.380
3374.00,7.479048,25.01660,-0.000167,24.022068,-0.0076,1.380
3376.00,7.478818,25.01661,-0.000166,24.022275,-0.0076,1.380
3378.00,7.478777,25.01673,-0.000167,24.022240,-0.0076,1.380
3380.00,7.479294,25.01533,-0.000168,24.021958,-0.0076,1.380
3382.00,7.479001,25.01493,-0.000167,24.021764,-0.0076,1.381
3384.00,7.478894,25.01569,-0.000169,24.021613,-0.0076,1.381
3386.00,7.478561,25.01563,-0.000169,24.021434,-0.0076,1.381
3388.00,7.478657,25.01619,-0.000168,24.021952,-0.0076,1.380
3390.00,7.478682,25.01655,-0.000168,24.021367,-0.0076,1.380
3392.00,7.478663,25.01633,-0.000166,24.021956,-0.0076,1.380
3394.00,7.478497,25.01652,-0.000168,24.021695,-0.0076,1.380
3396.00,7.479360,25.01654,-0.000167,24.021903,-0.0075,1.380
3398.00,7.478813,25.01608,-0.000167,24.020981,-0.0076,1.380
3400.00,7.478146,25.01590,-0.000169,24.021880,-0.0076,1.381
3402.00,7.478555,25.01654,-0.000169,24.021704,-0.0076,1.380
3404.00,7.479359,25.01642,-0.000167,24.022161,-0.0076,1.380
3406.00,7.479215,25.01604,-0.000166,24.021758,-0.0075,1.380
3408.00,7.479478,25.01633,-0.000167,24.021729,-0.0076,1.379
3410.00,7.479317,25.01661,-0.000168,24.021318,-0.0075,1.380
3412.00,7.478852,25.01644,-0.000167,24.020779,-0.0075,1.380
3414.00,7.479040,25.01607,-0.000168,24.021378,-0.0076,1.380
3416.00,7.479463,25.01604,-0.000168,24.021312,-0.0076,1.380
3418.00,7.478823,25.01513,-0.000168,24.020979,-0.0076,1.380
3420.00,7.478369,25.01523,-0.000168,24.021202,-0.0076,1.379
3422.00,7.478659,25.01553,-0.000165,24.021930,-0.0076,1.379
3424.00,7.478814,25.01558,-0.000166,24.021822,-0.0076,1.380
3426.00,7.479298,25.01584,-0.000166,24.021961,-0.0076,1.380
3428.00,7.479343,25.01521,-0.000166,24.022338,-0.0076,1.379
3430.00,7.479649,25.01572,-0.000168,24.021407,-0.0076,1.380
3432.00,7.479999,25.01518,-0.000168,24.021158,-0.0076,1.380
3434.00,7.480045,25.01478,-0.000168,24.021515,-0.0076,1.380
3436.00,7.479822,25.01533,-0.000167,24.021024,-0.0076,1.380
3438.00,7.478990,25.01619,-0.000166,24.020846,-0.0076,1.380
3440.00,7.478308,25.01591,-0.000167,24.021316,-0.0076,1.380
3442.00,7.477649,25.01625,-0.000167,24.021765,-0.0076,1.380
3444.00,7.478217,25.01639,-0.000166,24.021978,-0.0076,1.380
3446.00,7.478953,25.01530,-0.000166,24.021470,-0.0076,1.380
3448.00,7.479245,25.01588,-0.000167,24.021782,-0.0076,1.380
3450.00,7.478514,25.01514,-0.000168,24.021903,-0.0076,1.380
3452.00,7.478953,25.01484,-0.000168,24.021577,-0.0076,1.380
3454.00,7.479161,25.01512,-0.000168,24.022489,-0.0076,1.380
3456.00,7.479414,25.01492,-0.000169,24.022137,-0.0076,1.380
3458.00,7.479261,25.01562,-0.000168,24.021555,-0.0076,1.380
3460.00,7.478988,25.01534,-0.000167,24.021300,-0.0076,1.380
3462.00,7.479263,25.01541,-0.000167,24.022036,-0.0076,1.380
3464.00,7.478821,25.01584,-0.000167,24.022286,-0.0076,1.380
3466.00,7.479486,25.01503,-0.000167,24.021780,-0.0076,1.380
3468.00,7.479598,25.01483,-0.000167,24.022077,-0.0075,1.380
3470.00,7.480392,25.01601,-0.000167,24.022190,-0.0076,1.380
3472.00,7.479915,25.01600,-0.000167,24.021727,-0.0076,1.380
3474.00,7.479675,25.01571,-0.000167,24.021457,-0.0076,1.380
3476.00,7.478713,25.01654,-0.000167,24.021702,-0.0076,1.380
3478.00,7.478302,25.01611,-0.000168,24.022057,-0.0076,1.380
3480.00,7.479531,25.01719,-0.000168,24.021184,-0.0076,1.380
3482.00,7.479594,25.01673,-0.000167,24.022206,-0.0075,1.380
3484.00,7.481003,25.01705,-0.000167,24.021954,-0.0076,1.380
3486.00,7.481016,25.01724,-0.000168,24.021689,-0.0076,1.380
3488.00,7.480599,25.01677,-0.000166,24.021686,-0.0076,1.380
3490.00,7.480879,25.01702,-0.000167,24.021775,-0.0076,1.380
3492.00,7.480899,25.01732,-0.000166,24.021756,-0.0076,1.380
3494.00,7.480808,25.01710,-0.000168,24.021693,-0.0076,1.380
3496.00,7.480932,25.01641,-0.000169,24.021655,-0.0076,1.380
3498.00,7.481376,25.01653,-0.000167,24.021497,-0.0076,1.380
3500.00,7.481714,25.01724,-0.000166,24.022449,-0.0076,1.380
3502.00,7.481452,25.01739,-0.000167,24.021921,-0.0076,1.380
3504.00,7.481453,25.01727,-0.000167,24.022210,-0.0076,1.381
3506.00,7.480819,25.01677,-0.000168,24.022322,-0.0075,1.380
3508.00,7.479665,25.01766,-0.000168,24.022518,-0.0076,1.380
3510.00,7.479967,25.01720,-0.000167,24.021624,-0.0076,1.380
3512.00,7.480408,25.01704,-0.000167,24.021405,-0.0076,1.381
3514.00,7.480453,25.01798,-0.000167,24.021345,-0.0076,1.379
3516.00,7.480168,25.01842,-0.000167,24.021900,-0.0076,1.380
3518.00,7.480283,25.01844,-0.000167,24.021969,-0.0076,1.380
3520.00,7.480486,25.01807,-0.000166,24.021811,-0.0076,1.380
3522.00,7.480166,25.01751,-0.000166,24.021566,-0.0075,1.380
3524.00,7.480752,25.01764,-0.000167,24.021881,-0.0076,1.381
3526.00,7.481072,25.01751,-0.000167,24.021552,-0.0076,1.380
3528.00,7.480092,25.01765,-0.000166,24.022275,-0.0076,1.380
3530.00,7.480382,25.01746,-0.000166,24.021640,-0.0076,1.380
3532.00,7.479747,25.01871,-0.000167,24.021640,-0.0076,1.380
3534.00,7.479775,25.01835,-0.000167,24.021339,-0.0076,1.380
3536.00,7.479830,25.01865,-0.000167,24.021303,-0.0076,1.379
3538.00,7.479878,25.01855,-0.000166,24.022003,-0.0076,1.380
3540.00,7.480439,25.01890,-0.000168,24.021791,-0.0076,1.380
3542.00,7.480303,25.01906,-0.000167,24.021515,-0.0075,1.380
3544.00,7.480548,25.01835,-0.000167,24.021956,-0.0075,1.380
3546.00,7.480510,25.01826,-0.000167,24.021707,-0.0076,1.379
3548.00,7.480452,25.01860,-0.000168,24.022106,-0.0076,1.380
3550.00,7.480212,25.01965,-0.000166,24.021896,-0.0076,1.380
3552.00,7.480042,25.01872,-0.000168,24.021379,-0.0076,1.380
3554.00,7.479940,25.01872,-0.000167,24.021880,-0.0076,1.380
3556.00,7.480597,25.01876,-0.000167,24.021013,-0.0076,1.380
3558.00,7.481703,25.01876,-0.000167,24.021715,-0.0076,1.380
3560.00,7.481953,25.01799,-0.000166,24.021599,-0.0076,1.380
3562.00,7.481516,25.01733,-0.000168,24.022001,-0.0076,1.380
3564.00,7.480971,25.01768,-0.000167,24.021901,-0.0075,1.380
3566.00,7.480343,25.01768,-0.000167,24.021891,-0.0076,1.380
3568.00,7.481398,25.01851,-0.000167,24.022222,-0.0076,1.379
3570.00,7.482202,25.01887,-0.000166,24.022003,-0.0076,1.380
3572.00,7.482110,25.01814,-0.000167,24.022081,-0.0076,1.380
3574.00,7.481371,25.01828,-0.000167,24.022266,-0.0075,1.380
3576.00,7.481299,25.01776,-0.000168,24.021407,-0.0076,1.380
3578.00,7.481829,25.01891,-0.000168,24.021751,-0.0076,1.380
3580.00,7.482099,25.01937,-0.000168,24.021974,-0.0075,1.380
3582.00,7.481945,25.01905,-0.000168,24.021416,-0.0075,1.380
3584.00,7.481636,25.01926,-0.000168,24.021746,-0.0076,1.380
3586.00,7.482459,25.01983,-0.000168,24.021978,-0.0076,1.380
3588.00,7.482157,25.01979,-0.000167,24.021943,-0.0076,1.380
3590.00,7.482844,25.01998,-0.000168,24.022077,-0.0076,1.380
3592.00,7.483764,25.01985,-0.000168,24.021691,-0.0076,1.379
3594.00,7.484240,25.01946,-0.000167,24.021483,-0.0076,1.379
3596.00,7.483193,25.01901,-0.000167,24.021274,-0.0076,1.379
3598.00,7.482559,25.01864,-0.000167,24.021272,-0.0076,1.380
3600.00,7.482808,25.01821,-0.000168,24.021840,-0.0076,1.380
@6,12.0000,24.0
3602.00,7.482275,25.01778,-0.000167,24.022054,-0.0076,1.380
3604.00,7.479380,25.01787,-0.000167,24.022367,-0.0076,1.380
3606.00,7.470868,25.01938,-0.000167,24.022005,-0.0076,1.379
3608.00,7.460476,25.01912,-0.000168,24.022090,-0.0076,1.378
3610.00,7.448896,25.01794,-0.000166,24.021477,-0.0075,1.379
3612.00,7.437988,25.01816,-0.000166,24.021999,-0.0076,1.379
3614.00,7.429150,25.01779,-0.000167,24.021688,-0.0076,1.380
3616.00,7.421998,25.01861,-0.000168,24.021434,-0.0076,1.381
3618.00,7.415493,25.01916,-0.000169,24.021622,-0.0076,1.381
3620.00,7.410260,25.01914,-0.000169,24.021374,-0.0076,1.381
3622.00,7.404552,25.01863,-0.000169,24.022065,-0.0076,1.381
3624.00,7.399867,25.01847,-0.000170,24.021416,-0.0076,1.382
3626.00,7.395731,25.01910,-0.000169,24.021425,-0.0076,1.381
3628.00,7.394618,25.01891,-0.000167,24.022454,-0.0076,1.381
3630.00,7.398807,25.01883,-0.000170,24.021881,-0.0076,1.381
3632.00,7.406994,25.01924,-0.000168,24.022549,-0.0075,1.381
3634.00,7.417484,25.01958,-0.000169,24.021998,-0.0076,1.382
3636.00,7.425239,25.01949,-0.000168,24.021475,-0.0076,1.381
3638.00,7.431222,25.01938,-0.000168,24.021477,-0.0076,1.382
3640.00,7.435526,25.01952,-0.000167,24.022081,-0.0076,1.381
3642.00,7.439543,25.01992,-0.000168,24.021486,-0.0076,1.380
3644.00,7.443443,25.02009,-0.000167,24.021423,-0.0075,1.380
3646.00,7.447462,25.02005,-0.000165,24.021397,-0.0076,1.380
3648.00,7.451011,25.02024,-0.000166,24.021537,-0.0075,1.380
3650.00,7.454145,25.02037,-0.000165,24.021947,-0.0075,1.379
3652.00,7.458132,25.02005,-0.000167,24.021407,-0.0076,1.380
3654.00,7.462093,25.02059,-0.000167,24.021865,-0.0076,1.380
3656.00,7.464958,25.02053,-0.000167,24.021316,-0.0076,1.380
3658.00,7.468025,25.01999,-0.000166,24.021698,-0.0076,1.380
3660.00,7.468953,25.01990,-0.000167,24.021885,-0.0076,1.380
3662.00,7.469310,25.01944,-0.000168,24.021608,-0.0076,1.380
3664.00,7.470727,25.01950,-0.000166,24.021441,-0.0076,1.380
3666.00,7.472162,25.01978,-0.000166,24.022139,-0.0076,1.380
3668.00,7.473822,25.02030,-0.000167,24.022166,-0.0075,1.379
3670.00,7.475227,25.02016,-0.000167,24.022398,-0.0075,1.380
3672.00,7.476447,25.01979,-0.000167,24.022043,-0.0075,1.380
3674.00,7.477805,25.01991,-0.000167,24.022413,-0.0076,1.380
3676.00,7.478274,25.02013,-0.000166,24.022273,-0.0076,1.379
3678.00,7.478567,25.01974,-0.000165,24.022706,-0.0076,1.380
3680.00,7.479492,25.02016,-0.000167,24.021365,-0.0075,1.379
3682.00,7.479061,25.01976,-0.000166,24.021992,-0.0075,1.379
3684.00,7.479661,25.02069,-0.000166,24.022351,-0.0076,1.379
3686.00,7.479654,25.01980,-0.000167,24.021965,-0.0076,1.380
3688.00,7.480078,25.02012,-0.000168,24.021707,-0.0076,1.380
3690.00,7.479804,25.01952,-0.000168,24.021671,-0.0076,1.380
3692.00,7.480285,25.01975,-0.000167,24.022472,-0.0076,1.379
3694.00,7.480618,25.01946,-0.000165,24.022320,-0.0076,1.379
3696.00,7.481861,25.01933,-0.000167,24.021764,-0.0076,1.380
3698.00,7.481827,25.01984,-0.000167,24.021941,-0.0075,1.380
3700.00,7.480543,25.02015,-0.000167,24.021002,-0.0076,1.380
3702.00,7.481384,25.01886,-0.000166,24.022132,-0.0076,1.380
3704.00,7.482200,25.01894,-0.000167,24.022545,-0.0075,1.380
3706.00,7.482491,25.01900,-0.000166,24.021396,-0.0076,1.379
3708.00,7.481839,25.01880,-0.000166,24.021307,-0.0076,1.380
3710.00,7.481617,25.01903,-0.000168,24.021822,-0.0076,1.380
3712.00,7.481285,25.01914,-0.000168,24.022079,-0.0076,1.380
3714.00,7.480542,25.01951,-0.000168,24.021702,-0.0076,1.380
3716.00,7.480338,25.01827,-0.000167,24.021640,-0.0076,1.380
3718.00,7.481170,25.01913,-0.000168,24.022621,-0.0075,1.380
3720.00,7.481577,25.01983,-0.000166,24.021822,-0.0075,1.379
3722.00,7.481497,25.01943,-0.000167,24.021633,-0.0076,1.380
3724.00,7.480628,25.01964,-0.000167,24.021764,-0.0076,1.379
3726.00,7.480388,25.01976,-0.000167,24.022061,-0.0076,1.380
3728.00,7.481452,25.01910,-0.000168,24.021272,-0.0076,1.380
3730.00,7.482225,25.01823,-0.000167,24.021227,-0.0076,1.379
3732.00,7.482448,25.01840,-0.000166,24.021736,-0.0076,1.379
3734.00,7.482210,25.01832,-0.000167,24.021553,-0.0076,1.380
3736.00,7.481985,25.01780,-0.000167,24.021956,-0.0076,1.380
3738.00,7.481581,25.01803,-0.000168,24.021880,-0.0076,1.379
3740.00,7.481913,25.01831,-0.000166,24.021236,-0.0076,1.380
3742.00,7.481909,25.01820,-0.000167,24.021622,-0.0076,1.379
3744.00,7.481203,25.01833,-0.000168,24.021740,-0.0076,1.379
3746.00,7.480477,25.01812,-0.000166,24.021530,-0.0076,1.380
3748.00,7.480578,25.01796,-0.000167,24.021695,-0.0076,1.379
3750.00,7.480870,25.01855,-0.000166,24.022460,-0.0076,1.380
3752.00,7.480308,25.01878,-0.000167,24.021891,-0.0076,1.379
3754.00,7.479980,25.01843,-0.000169,24.021521,-0.0076,1.380
3756.00,7.480275,25.01911,-0.000169,24.021932,-0.0076,1.380
3758.00,7.479075,25.01893,-0.000170,24.021604,-0.0076,1.380
3760.00,7.478892,25.01793,-0.000167,24.021142,-0.0076,1.379
3762.00,7.478885,25.01812,-0.000167,24.021604,-0.0076,1.380
3764.00,7.479013,25.01780,-0.000166,24.021775,-0.0076,1.379
3766.00,7.479041,25.01811,-0.000167,24.021428,-0.0076,1.379
3768.00,7.478574,25.01783,-0.000168,24.022235,-0.0076,1.379
3770.00,7.479112,25.01876,-0.000167,24.021677,-0.0076,1.379
3772.00,7.479301,25.01899,-0.000168,24.021601,-0.0076,1.380
3774.00,7.478930,25.01938,-0.000168,24.021530,-0.0075,1.380
3776.00,7.479226,25.01952,-0.000167,24.022456,-0.0076,1.379
3778.00,7.478542,25.01934,-0.000168,24.021709,-0.0076,1.380
3780.00,7.478557,25.01948,-0.000169,24.021358,-0.0076,1.380
3782.00,7.478438,25.01933,-0.000168,24.021231,-0.0076,1.379
3784.00,7.477901,25.01906,-0.000168,24.021209,-0.0076,1.379
3786.00,7.478347,25.01909,-0.000168,24.021840,-0.0076,1.379
3788.00,7.479024,25.01918,-0.000168,24.021715,-0.0076,1.380
3790.00,7.479004,25.01902,-0.000167,24.021552,-0.0076,1.380
3792.00,7.478269,25.01939,-0.000168,24.021287,-0.0076,1.379
3794.00,7.478171,25.01865,-0.000169,24.021680,-0.0076,1.380
3796.00,7.477674,25.01894,-0.000168,24.022001,-0.0076,1.380
3798.00,7.477903,25.01894,-0.000169,24.021323,-0.0076,1.380
3800.00,7.478613,25.01802,-0.000169,24.022014,-0.0076,1.379
3802.00,7.478724,25.01821,-0.000167,24.021807,-0.0076,1.379
3804.00,7.478247,25.01845,-0.000167,24.021164,-0.0076,1.379
3806.00,7.477322,25.01859,-0.000168,24.021436,-0.0076,1.379
3808.00,7.478168,25.01847,-0.000168,24.021300,-0.0076,1.380
3810.00,7.478627,25.01767,-0.000168,24.021481,-0.0076,1.379
3812.00,7.479130,25.01835,-0.000169,24.021673,-0.0076,1.379
3814.00,7.479165,25.01866,-0.000168,24.021755,-0.0076,1.380
3816.00,7.478557,25.01861,-0.000169,24.021929,-0.0076,1.379
3818.00,7.479157,25.01893,-0.000167,24.021314,-0.0076,1.379
3820.00,7.478842,25.01940,-0.000167,24.021593,-0.0076,1.379
3822.00,7.478778,25.01916,-0.000168,24.021740,-0.0076,1.380
3824.00,7.479136,25.01983,-0.000168,24.021648,-0.0076,1.379
3826.00,7.479901,25.02006,-0.000168,24.020990,-0.0076,1.379
3828.00,7.480399,25.02094,-0.000167,24.022092,-0.0076,1.379
3830.00,7.480945,25.02170,-0.000166,24.022353,-0.0076,1.379
3832.00,7.479642,25.02162,-0.000166,24.021851,-0.0076,1.380
3834.00,7.477800,25.02118,-0.000167,24.022081,-0.0076,1.379
3836.00,7.477552,25.02115,-0.000168,24.021272,-0.0076,1.379
3838.00,7.477991,25.02170,-0.000168,24.022130,-0.0076,1.379
3840.00,7.479135,25.02103,-0.000168,24.021490,-0.0076,1.379
3842.00,7.480062,25.02090,-0.000167,24.021666,-0.0076,1.379
3844.00,7.480129,25.02169,-0.000168,24.021726,-0.0076,1.380
3846.00,7.479694,25.02119,-0.000167,24.022226,-0.0076,1.379
3848.00,7.479459,25.02093,-0.000168,24.021827,-0.0076,1.379
3850.00,7.480086,25.02109,-0.000166,24.021675,-0.0076,1.379
3852.00,7.479524,25.02102,-0.000166,24.021573,-0.0076,1.379
3854.00,7.479478,25.02060,-0.000167,24.020823,-0.0076,1.379
3856.00,7.480338,25.02010,-0.000168,24.022133,-0.0076,1.379
3858.00,7.479576,25.02042,-0.000169,24.021523,-0.0076,1.379
3860.00,7.479436,25.01995,-0.000168,24.021773,-0.0076,1.379
3862.00,7.479390,25.01951,-0.000167,24.022141,-0.0076,1.379
3864.00,7.479671,25.01953,-0.000168,24.022012,-0.0076,1.379
3866.00,7.480111,25.01954,-0.000167,24.021985,-0.0076,1.379
3868.00,7.480442,25.02009,-0.000167,24.021833,-0.0076,1.379
3870.00,7.480158,25.01935,-0.000168,24.021559,-0.0076,1.379
3872.00,7.479670,25.01974,-0.000167,24.021713,-0.0076,1.379
3874.00,7.480594,25.01995,-0.000167,24.021981,-0.0076,1.380
3876.00,7.480900,25.01956,-0.000167,24.021718,-0.0076,1.379
3878.00,7.481301,25.01917,-0.000168,24.020997,-0.0076,1.379
3880.00,7.481583,25.01796,-0.000168,24.020926,-0.0076,1.379
3882.00,7.481205,25.01790,-0.000168,24.021794,-0.0076,1.379
3884.00,7.481697,25.01824,-0.000168,24.022068,-0.0076,1.379
3886.00,7.481370,25.01923,-0.000167,24.021958,-0.0076,1.379
3888.00,7.481157,25.01906,-0.000166,24.021441,-0.0076,1.379
3890.00,7.481295,25.01872,-0.000168,24.021628,-0.0076,1.380
3892.00,7.480510,25.01831,-0.000167,24.021419,-0.0076,1.379
3894.00,7.480088,25.01840,-0.000168,24.022086,-0.0076,1.380
3896.00,7.479586,25.01847,-0.000168,24.021622,-0.0076,1.380
3898.00,7.479572,25.01819,-0.000167,24.021858,-0.0075,1.380
3900.00,7.479812,25.01880,-0.000167,24.021744,-0.0076,1.379
3902.00,7.480073,25.01824,-0.000167,24.021202,-0.0076,1.379
3904.00,7.480140,25.01739,-0.000168,24.021301,-0.0076,1.379
3906.00,7.479372,25.01801,-0.000168,24.021829,-0.0076,1.379
3908.00,7.480221,25.01909,-0.000168,24.022086,-0.0076,1.379
3910.00,7.479956,25.01855,-0.000166,24.021668,-0.0076,1.379
3912.00,7.480417,25.01856,-0.000167,24.021167,-0.0076,1.380
3914.00,7.480106,25.01938,-0.000167,24.022046,-0.0076,1.379
3916.00,7.479766,25.01969,-0.000166,24.021617,-0.0076,1.379
3918.00,7.480141,25.01897,-0.000167,24.021546,-0.0076,1.380
3920.00,7.480617,25.01873,-0.000167,24.021608,-0.0076,1.379
3922.00,7.480337,25.01860,-0.000167,24.021700,-0.0076,1.379
3924.00,7.480481,25.01879,-0.000167,24.021655,-0.0076,1.379
3926.00,7.480449,25.01894,-0.000166,24.020788,-0.0076,1.379
3928.00,7.480438,25.01902,-0.000167,24.021611,-0.0076,1.379
3930.00,7.480693,25.01881,-0.000167,24.021436,-0.0076,1.379
3932.00,7.480906,25.01930,-0.000166,24.021787,-0.0076,1.380
3934.00,7.481446,25.01932,-0.000168,24.022168,-0.0076,1.380
3936.00,7.481075,25.01949,-0.000167,24.022041,-0.0076,1.379
3938.00,7.480864,25.01857,-0.000168,24.021419,-0.0076,1.379
3940.00,7.481019,25.01854,-0.000166,24.022306,-0.0076,1.379
3942.00,7.481633,25.01857,-0.000165,24.021947,-0.0075,1.379
3944.00,7.481531,25.01895,-0.000165,24.022255,-0.0075,1.379
3946.00,7.480814,25.01921,-0.000166,24.021593,-0.0075,1.379
3948.00,7.481381,25.01931,-0.000166,24.021954,-0.0075,1.379
3950.00,7.481382,25.01939,-0.000167,24.022008,-0.0076,1.379
3952.00,7.480673,25.01991,-0.000167,24.021979,-0.0076,1.380
3954.00,7.481541,25.01949,-0.000167,24.020910,-0.0076,1.379
3956.00,7.480931,25.01963,-0.000166,24.022128,-0.0076,1.378
3958.00,7.480997,25.01996,-0.000165,24.021823,-0.0076,1.379
3960.00,7.480988,25.02001,-0.000166,24.021695,-0.0076,1.379
3962.00,7.480467,25.01923,-0.000167,24.021885,-0.0076,1.379
3964.00,7.480643,25.01803,-0.000166,24.021590,-0.0076,1.379
3966.00,7.480884,25.01860,-0.000167,24.021147,-0.0076,1.379
3968.00,7.480686,25.01890,-0.000167,24.021945,-0.0076,1.380
3970.00,7.481023,25.01939,-0.000167,24.021744,-0.0076,1.379
3972.00,7.480961,25.02021,-0.000168,24.021827,-0.0075,1.379
3974.00,7.480585,25.02002,-0.000167,24.022367,-0.0075,1.379
3976.00,7.480807,25.01985,-0.000166,24.021822,-0.0075,1.378
3978.00,7.480533,25.01942,-0.000166,24.022429,-0.0076,1.379
3980.00,7.480624,25.01932,-0.000166,24.021974,-0.0075,1.379
3982.00,7.481052,25.01969,-0.000167,24.022036,-0.0075,1.379
3984.00,7.480813,25.01953,-0.000167,24.021726,-0.0075,1.379
3986.00,7.480734,25.01917,-0.000166,24.022347,-0.0075,1.379
3988.00,7.481415,25.01895,-0.000167,24.021747,-0.0075,1.379
3990.00,7.481937,25.01944,-0.000168,24.022317,-0.0076,1.379
3992.00,7.481769,25.01933,-0.000166,24.022456,-0.0075,1.379
3994.00,7.481873,25.01952,-0.000167,24.021992,-0.0076,1.380
3996.00,7.482046,25.01934,-0.000168,24.022278,-0.0076,1.379
3998.00,7.481924,25.01962,-0.000167,24.022614,-0.0075,1.379
4000.00,7.481639,25.02035,-0.000166,24.022235,-0.0076,1.379
4002.00,7.481349,25.01964,-0.000166,24.021820,-0.0076,1.378
4004.00,7.481416,25.01942,-0.000166,24.022226,-0.0075,1.378
4006.00,7.481672,25.01995,-0.000166,24.021769,-0.0075,1.379
4008.00,7.481112,25.01906,-0.000166,24.022344,-0.0075,1.379
4010.00,7.481096,25.01957,-0.000168,24.022019,-0.0075,1.380
4012.00,7.481424,25.01928,-0.000167,24.022023,-0.0075,1.380
4014.00,7.480934,25.01965,-0.000167,24.021726,-0.0076,1.379
4016.00,7.481534,25.01961,-0.000167,24.022177,-0.0075,1.379
4018.00,7.481214,25.01886,-0.000167,24.022393,-0.0075,1.379
4020.00,7.481413,25.01917,-0.000167,24.021548,-0.0075,1.379
4022.00,7.482307,25.01933,-0.000167,24.021865,-0.0076,1.379
4024.00,7.482430,25.01912,-0.000167,24.022378,-0.0075,1.379
4026.00,7.482227,25.01894,-0.000167,24.021809,-0.0075,1.379
4028.00,7.483270,25.01925,-0.000166,24.021213,-0.0076,1.379
4030.00,7.483179,25.01928,-0.000167,24.021765,-0.0075,1.379
4032.00,7.483298,25.01991,-0.000167,24.021871,-0.0076,1.379
4034.00,7.484017,25.01968,-0.000167,24.021494,-0.0076,1.379
4036.00,7.483486,25.01950,-0.000167,24.022251,-0.0076,1.379
4038.00,7.483086,25.02035,-0.000167,24.022543,-0.0075,1.379
4040.00,7.482542,25.01961,-0.000167,24.022086,-0.0075,1.379
4042.00,7.482187,25.01928,-0.000167,24.021998,-0.0075,1.379
4044.00,7.481436,25.01942,-0.000167,24.021849,-0.0076,1.379
4046.00,7.481657,25.02011,-0.000167,24.021758,-0.0076,1.379
4048.00,7.482955,25.02000,-0.000166,24.022114,-0.0076,1.379
4050.00,7.482565,25.01950,-0.000167,24.021952,-0.0076,1.379
4052.00,7.482049,25.01948,-0.000168,24.021561,-0.0076,1.380
4054.00,7.482451,25.01932,-0.000167,24.021445,-0.0076,1.379
4056.00,7.482297,25.01934,-0.000167,24.021633,-0.0076,1.379
4058.00,7.482766,25.02028,-0.000166,24.021852,-0.0076,1.378
4060.00,7.483672,25.02037,-0.000165,24.021504,-0.0076,1.379
4062.00,7.483704,25.01986,-0.000166,24.021825,-0.0076,1.379
4064.00,7.483191,25.02034,-0.000166,24.022436,-0.0076,1.379
4066.00,7.483176,25.02052,-0.000168,24.021372,-0.0076,1.379
4068.00,7.482895,25.02002,-0.000168,24.021640,-0.0076,1.378
4070.00,7.482299,25.01954,-0.000167,24.021849,-0.0076,1.378
4072.00,7.482131,25.01957,-0.000168,24.021660,-0.0076,1.378
4074.00,7.482541,25.02017,-0.000168,24.022282,-0.0076,1.378
4076.00,7.483515,25.01976,-0.000166,24.022177,-0.0076,1.379
4078.00,7.482717,25.02057,-0.000168,24.022431,-0.0076,1.378
4080.00,7.482325,25.02026,-0.000167,24.021831,-0.0076,1.378
4082.00,7.481985,25.02069,-0.000168,24.022422,-0.0076,1.379
4084.00,7.481323,25.02115,-0.000167,24.022014,-0.0076,1.379
4086.00,7.481342,25.02027,-0.000167,24.021711,-0.0076,1.379
4088.00,7.481679,25.01993,-0.000167,24.022219,-0.0076,1.378
4090.00,7.481910,25.01978,-0.000167,24.021920,-0.0075,1.379
4092.00,7.482448,25.01979,-0.000167,24.021829,-0.0076,1.379
4094.00,7.483311,25.01999,-0.000168,24.021243,-0.0076,1.378
4096.00,7.482806,25.01970,-0.000168,24.021613,-0.0076,1.378
4098.00,7.482882,25.01960,-0.000167,24.021637,-0.0076,1.378
4100.00,7.482675,25.01972,-0.000168,24.021771,-0.0076,1.379
4102.00,7.483475,25.01962,-0.000167,24.021396,-0.0076,1.378
4104.00,7.483288,25.01957,-0.000166,24.021347,-0.0076,1.379
4106.00,7.483170,25.01937,-0.000167,24.022124,-0.0076,1.379
4108.00,7.482874,25.01916,-0.000167,24.021738,-0.0076,1.378
4110.00,7.482324,25.02003,-0.000166,24.021485,-0.0076,1.379
4112.00,7.481325,25.01985,-0.000167,24.021552,-0.0076,1.379
4114.00,7.481137,25.02014,-0.000167,24.021620,-0.0075,1.379
4116.00,7.481462,25.02093,-0.000166,24.021840,-0.0075,1.378
4118.00,7.481771,25.02038,-0.000167,24.022215,-0.0076,1.379
4120.00,7.482233,25.01946,-0.000167,24.021256,-0.0076,1.379
4122.00,7.481982,25.01997,-0.000167,24.021057,-0.0076,1.378
4124.00,7.482211,25.01986,-0.000167,24.021727,-0.0076,1.378
4126.00,7.481816,25.01960,-0.000167,24.021720,-0.0076,1.378
4128.00,7.481816,25.01985,-0.000167,24.021095,-0.0076,1.378
4130.00,7.482689,25.02030,-0.000167,24.021686,-0.0076,1.379
4132.00,7.482795,25.01994,-0.000167,24.022476,-0.0076,1.379
4134.00,7.483093,25.01933,-0.000168,24.021535,-0.0076,1.379
4136.00,7.482735,25.02011,-0.000169,24.021987,-0.0076,1.378
4138.00,7.481948,25.02102,-0.000168,24.022211,-0.0076,1.379
4140.00,7.482967,25.02112,-0.000168,24.022371,-0.0075,1.378
4142.00,7.483164,25.02091,-0.000168,24.021789,-0.0076,1.378
4144.00,7.484016,25.02095,-0.000168,24.021894,-0.0076,1.378
4146.00,7.484185,25.02135,-0.000167,24.022302,-0.0076,1.378
4148.00,7.483760,25.02063,-0.000166,24.021936,-0.0076,1.378
4150.00,7.483367,25.02044,-0.000165,24.021058,-0.0076,1.378
4152.00,7.483023,25.02028,-0.000167,24.021648,-0.0076,1.378
4154.00,7.482270,25.02015,-0.000167,24.021524,-0.0076,1.379
4156.00,7.482131,25.02011,-0.000168,24.022313,-0.0076,1.378
4158.00,7.482508,25.02034,-0.000167,24.021182,-0.0076,1.378
4160.00,7.482889,25.02043,-0.000168,24.021329,-0.0076,1.378
4162.00,7.483144,25.02010,-0.000168,24.022137,-0.0076,1.379
4164.00,7.483668,25.01939,-0.000168,24.021695,-0.0076,1.378
4166.00,7.483209,25.01942,-0.000168,24.021988,-0.0076,1.378
4168.00,7.482902,25.02018,-0.000167,24.021804,-0.0076,1.378
4170.00,7.483336,25.01979,-0.000167,24.021907,-0.0076,1.378
4172.00,7.483278,25.02006,-0.000168,24.021477,-0.0076,1.379
4174.00,7.483200,25.02070,-0.000167,24.021673,-0.0076,1.379
4176.00,7.483622,25.02071,-0.000166,24.022095,-0.0075,1.379
4178.00,7.482867,25.02060,-0.000167,24.021392,-0.0076,1.379
4180.00,7.482787,25.02053,-0.000167,24.021925,-0.0076,1.378
4182.00,7.482670,25.02060,-0.000167,24.021742,-0.0075,1.378
4184.00,7.482918,25.02141,-0.000168,24.021488,-0.0076,1.378
4186.00,7.483360,25.02065,-0.000167,24.021668,-0.0076,1.378
4188.00,7.484374,25.01982,-0.000167,24.021969,-0.0076,1.378
4190.00,7.484587,25.02064,-0.000168,24.022201,-0.0076,1.378
4192.00,7.483986,25.02033,-0.000167,24.021379,-0.0076,1.379
4194.00,7.483483,25.02022,-0.000167,24.021301,-0.0076,1.378
4196.00,7.484085,25.02069,-0.000168,24.021258,-0.0076,1.379
4198.00,7.483042,25.02149,-0.000168,24.022001,-0.0076,1.379
4200.00,7.482858,25.02035,-0.000167,24.022313,-0.0076,1.378
@7,12.0000,24.0
4202.00,7.484014,25.02022,-0.000167,24.021749,-0.0076,1.378
4204.00,7.482476,25.02058,-0.000168,24.022199,-0.0076,1.379
4206.00,7.475105,25.02099,-0.000168,24.021760,-0.0076,1.378
4208.00,7.464966,25.01989,-0.000166,24.021856,-0.0076,1.377
4210.00,7.453303,25.02013,-0.000165,24.021439,-0.0076,1.377
4212.00,7.442448,25.01960,-0.000167,24.021517,-0.0076,1.378
4214.00,7.434877,25.01965,-0.000167,24.021851,-0.0076,1.378
4216.00,7.428958,25.02001,-0.000167,24.021974,-0.0076,1.379
4218.00,7.424181,25.01928,-0.000168,24.021974,-0.0076,1.379
4220.00,7.419555,25.01896,-0.000169,24.021610,-0.0076,1.379
4222.00,7.414425,25.01995,-0.000169,24.021954,-0.0076,1.380
4224.00,7.409993,25.02056,-0.000169,24.021338,-0.0076,1.380
4226.00,7.407022,25.01996,-0.000170,24.021773,-0.0076,1.380
4228.00,7.406135,25.01948,-0.000169,24.021368,-0.0076,1.379
4230.00,7.410597,25.01901,-0.000169,24.021135,-0.0076,1.380
4232.00,7.418272,25.01947,-0.000170,24.022184,-0.0076,1.381
4234.00,7.427102,25.02022,-0.000171,24.021577,-0.0076,1.381
4236.00,7.435470,25.01975,-0.000169,24.022164,-0.0076,1.380
4238.00,7.441261,25.01968,-0.000169,24.021601,-0.0076,1.380
4240.00,7.445905,25.01975,-0.000168,24.021091,-0.0076,1.379
4242.00,7.449860,25.01967,-0.000167,24.021240,-0.0076,1.379
4244.00,7.451969,25.01890,-0.000166,24.021430,-0.0076,1.379
4246.00,7.454946,25.01913,-0.000167,24.022101,-0.0076,1.379
4248.00,7.458875,25.01955,-0.000168,24.022137,-0.0076,1.379
4250.00,7.462649,25.01934,-0.000168,24.022083,-0.0076,1.378
4252.00,7.465204,25.01914,-0.000167,24.021535,-0.0076,1.378
4254.00,7.467603,25.01825,-0.000167,24.021301,-0.0076,1.379
4256.00,7.469894,25.01785,-0.000168,24.021359,-0.0076,1.379
4258.00,7.471503,25.01841,-0.000168,24.021994,-0.0076,1.379
4260.00,7.473581,25.01867,-0.000168,24.021537,-0.0076,1.379
4262.00,7.474639,25.01886,-0.000169,24.021735,-0.0075,1.378
4264.00,7.476469,25.01855,-0.000168,24.021941,-0.0076,1.378
4266.00,7.478202,25.01794,-0.000167,24.021394,-0.0076,1.378
4268.00,7.478366,25.01893,-0.000167,24.021720,-0.0076,1.379
4270.00,7.478202,25.01862,-0.000167,24.021916,-0.0075,1.379
4272.00,7.479630,25.01815,-0.000168,24.021907,-0.0076,1.379
4274.00,7.480395,25.01849,-0.000167,24.021378,-0.0076,1.379
4276.00,7.483087,25.01866,-0.000166,24.021813,-0.0076,1.378
4278.00,7.483978,25.01793,-0.000167,24.022043,-0.0076,1.379
4280.00,7.484251,25.01783,-0.000167,24.021961,-0.0076,1.379
4282.00,7.483369,25.01798,-0.000167,24.022014,-0.0076,1.378
4284.00,7.484266,25.01806,-0.000168,24.021820,-0.0076,1.379
4286.00,7.484132,25.01777,-0.000168,24.021706,-0.0075,1.379
4288.00,7.484181,25.01785,-0.000168,24.021678,-0.0075,1.378
4290.00,7.482806,25.01789,-0.000167,24.021860,-0.0076,1.378
4292.00,7.482896,25.01829,-0.000168,24.022056,-0.0076,1.378
4294.00,7.482957,25.01855,-0.000167,24.021903,-0.0076,1.378
4296.00,7.484039,25.01798,-0.000166,24.022376,-0.0076,1.379
4298.00,7.485131,25.01835,-0.000167,24.022204,-0.0076,1.379
4300.00,7.484269,25.01827,-0.000168,24.021898,-0.0076,1.379
4302.00,7.484663,25.01900,-0.000168,24.021880,-0.0076,1.378
4304.00,7.484705,25.01841,-0.000167,24.021158,-0.0076,1.379
4306.00,7.484559,25.01827,-0.000167,24.021017,-0.0076,1.378
4308.00,7.483956,25.01829,-0.000169,24.021104,-0.0076,1.378
4310.00,7.484580,25.01835,-0.000168,24.021651,-0.0076,1.378
4312.00,7.485347,25.01897,-0.000167,24.021657,-0.0076,1.378
4314.00,7.485593,25.01902,-0.000168,24.021800,-0.0076,1.378
4316.00,7.484463,25.01905,-0.000168,24.022349,-0.0075,1.378
4318.00,7.484205,25.01830,-0.000166,24.021530,-0.0076,1.378
4320.00,7.484776,25.01841,-0.000167,24.021345,-0.0076,1.379
4322.00,7.485232,25.01915,-0.000169,24.021233,-0.0076,1.379
4324.00,7.485513,25.01905,-0.000168,24.021573,-0.0076,1.378
4326.00,7.485870,25.01814,-0.000167,24.021126,-0.0076,1.378
4328.00,7.485589,25.01881,-0.000167,24.021504,-0.0076,1.378
4330.00,7.486125,25.01824,-0.000169,24.021122,-0.0076,1.379
4332.00,7.486149,25.01826,-0.000168,24.022226,-0.0076,1.378
4334.00,7.485824,25.01887,-0.000168,24.021765,-0.0076,1.378
4336.00,7.486723,25.01786,-0.000168,24.021682,-0.0076,1.378
4338.00,7.486682,25.01742,-0.000168,24.021698,-0.0076,1.377
4340.00,7.486277,25.01797,-0.000167,24.021291,-0.0076,1.378
4342.00,7.487115,25.01855,-0.000168,24.021637,-0.0076,1.379
4344.00,7.486631,25.01878,-0.000167,24.021345,-0.0075,1.378
4346.00,7.485535,25.01891,-0.000168,24.021390,-0.0076,1.379
4348.00,7.485041,25.01902,-0.000169,24.021836,-0.0076,1.379
4350.00,7.485543,25.01966,-0.000168,24.021517,-0.0075,1.378
4352.00,7.486163,25.01955,-0.000168,24.021758,-0.0076,1.378
4354.00,7.486624,25.01955,-0.000168,24.021405,-0.0076,1.378
4356.00,7.486903,25.01899,-0.000168,24.022202,-0.0076,1.378
4358.00,7.487058,25.01976,-0.000168,24.021604,-0.0076,1.378
4360.00,7.486961,25.02011,-0.000167,24.022291,-0.0076,1.378
4362.00,7.486527,25.01991,-0.000168,24.022068,-0.0076,1.378
4364.00,7.487038,25.01977,-0.000168,24.021586,-0.0075,1.378
4366.00,7.486206,25.01982,-0.000167,24.021292,-0.0075,1.378
4368.00,7.486453,25.01905,-0.000168,24.022086,-0.0075,1.378
4370.00,7.487397,25.01902,-0.000168,24.021557,-0.0075,1.378
4372.00,7.487248,25.01921,-0.000168,24.021793,-0.0076,1.378
4374.00,7.487614,25.01916,-0.000167,24.021436,-0.0076,1.379
4376.00,7.487218,25.01965,-0.000168,24.021711,-0.0075,1.379
4378.00,7.487668,25.01898,-0.000168,24.021635,-0.0076,1.378
4380.00,7.487802,25.01894,-0.000168,24.021640,-0.0076,1.378
4382.00,7.487353,25.01842,-0.000166,24.021437,-0.0076,1.379
4384.00,7.487318,25.01868,-0.000167,24.022135,-0.0076,1.378
4386.00,7.487221,25.01887,-0.000167,24.022420,-0.0076,1.378
4388.00,7.487810,25.01939,-0.000167,24.022014,-0.0076,1.378
4390.00,7.487964,25.01958,-0.000168,24.021827,-0.0075,1.378
4392.00,7.488062,25.01890,-0.000167,24.022300,-0.0076,1.378
4394.00,7.488353,25.01888,-0.000167,24.022340,-0.0075,1.378
4396.00,7.487593,25.01855,-0.000166,24.021349,-0.0076,1.378
4398.00,7.487598,25.01832,-0.000167,24.022186,-0.0076,1.378
4400.00,7.486702,25.01810,-0.000169,24.021956,-0.0076,1.378
4402.00,7.486542,25.01904,-0.000168,24.021552,-0.0076,1.378
4404.00,7.487364,25.01879,-0.000168,24.022092,-0.0076,1.379
4406.00,7.487739,25.01994,-0.000168,24.021537,-0.0076,1.378
4408.00,7.488423,25.01952,-0.000168,24.022197,-0.0076,1.378
4410.00,7.488610,25.01915,-0.000167,24.021818,-0.0076,1.377
4412.00,7.488258,25.01881,-0.000167,24.021854,-0.0076,1.378
4414.00,7.488013,25.01869,-0.000167,24.021466,-0.0076,1.378
4416.00,7.487624,25.01910,-0.000167,24.021591,-0.0076,1.378
4418.00,7.487611,25.01868,-0.000167,24.021773,-0.0076,1.377
4420.00,7.487357,25.01802,-0.000168,24.021577,-0.0076,1.378
4422.00,7.487528,25.01806,-0.000168,24.022094,-0.0076,1.378
4424.00,7.487219,25.01903,-0.000168,24.021635,-0.0076,1.378
4426.00,7.486470,25.01903,-0.000168,24.022124,-0.0076,1.378
4428.00,7.486501,25.01912,-0.000168,24.021909,-0.0076,1.378
4430.00,7.486681,25.01851,-0.000168,24.021954,-0.0076,1.377
4432.00,7.487207,25.01968,-0.000168,24.021666,-0.0076,1.378
4434.00,7.486948,25.01977,-0.000167,24.021862,-0.0076,1.378
4436.00,7.486430,25.01857,-0.000167,24.021827,-0.0076,1.378
4438.00,7.486744,25.01892,-0.000167,24.021617,-0.0076,1.378
4440.00,7.486881,25.01858,-0.000168,24.022079,-0.0076,1.377
4442.00,7.487155,25.01836,-0.000168,24.021994,-0.0076,1.378
4444.00,7.487645,25.01930,-0.000169,24.021572,-0.0076,1.377
4446.00,7.487171,25.01964,-0.000169,24.021684,-0.0076,1.378
4448.00,7.487427,25.02076,-0.000169,24.021833,-0.0076,1.379
4450.00,7.487067,25.02046,-0.000169,24.022016,-0.0076,1.378
4452.00,7.487491,25.01994,-0.000168,24.021666,-0.0076,1.377
4454.00,7.487605,25.02031,-0.000167,24.021488,-0.0076,1.378
4456.00,7.487868,25.02029,-0.000168,24.021562,-0.0076,1.378
4458.00,7.487451,25.01887,-0.000168,24.021639,-0.0076,1.378
4460.00,7.487213,25.01957,-0.000168,24.022021,-0.0076,1.378
4462.00,7.487755,25.01987,-0.000169,24.021891,-0.0076,1.378
4464.00,7.487874,25.01987,-0.000168,24.021236,-0.0076,1.378
4466.00,7.488760,25.01939,-0.000168,24.021630,-0.0076,1.378
4468.00,7.488805,25.01939,-0.000169,24.022001,-0.0075,1.378
4470.00,7.488647,25.01926,-0.000169,24.022201,-0.0076,1.378
4472.00,7.488218,25.01969,-0.000168,24.021446,-0.0076,1.378
4474.00,7.488383,25.02053,-0.000167,24.021158,-0.0076,1.378
4476.00,7.487383,25.02018,-0.000167,24.020870,-0.0076,1.378
4478.00,7.486844,25.02103,-0.000168,24.021222,-0.0076,1.378
4480.00,7.487103,25.02016,-0.000168,24.021202,-0.0076,1.379
4482.00,7.487316,25.01923,-0.000168,24.021410,-0.0076,1.378
4484.00,7.487563,25.01889,-0.000169,24.021532,-0.0076,1.378
4486.00,7.488072,25.01884,-0.000167,24.021039,-0.0076,1.377
4488.00,7.488226,25.01863,-0.000166,24.021566,-0.0076,1.378
4490.00,7.488347,25.01853,-0.000168,24.021260,-0.0075,1.378
4492.00,7.487786,25.01897,-0.000168,24.021243,-0.0075,1.378
4494.00,7.487839,25.01921,-0.000168,24.021403,-0.0075,1.378
4496.00,7.487409,25.01943,-0.000167,24.021800,-0.0076,1.378
4498.00,7.487247,25.01929,-0.000168,24.022039,-0.0076,1.378
4500.00,7.487916,25.01941,-0.000168,24.021298,-0.0076,1.378
4502.00,7.487856,25.01937,-0.000168,24.021724,-0.0076,1.377
4504.00,7.487900,25.01954,-0.000167,24.021668,-0.0076,1.378
4506.00,7.488042,25.01955,-0.000168,24.021606,-0.0076,1.378
4508.00,7.489091,25.02020,-0.000168,24.021523,-0.0076,1.378
4510.00,7.489567,25.02116,-0.000168,24.021751,-0.0076,1.378
4512.00,7.489139,25.02108,-0.000169,24.021626,-0.0076,1.378
4514.00,7.488917,25.02080,-0.000168,24.021363,-0.0076,1.378
4516.00,7.489261,25.02074,-0.000168,24.021606,-0.0076,1.378
4518.00,7.489323,25.02061,-0.000168,24.021678,-0.0076,1.378
4520.00,7.489624,25.02098,-0.000168,24.021245,-0.0076,1.378
4522.00,7.489532,25.02102,-0.000167,24.021466,-0.0076,1.378
4524.00,7.490305,25.02125,-0.000168,24.022092,-0.0076,1.378
4526.00,7.490070,25.02183,-0.000168,24.022019,-0.0076,1.377
4528.00,7.490316,25.02233,-0.000167,24.022085,-0.0076,1.378
4530.00,7.489964,25.02196,-0.000168,24.021881,-0.0075,1.377
4532.00,7.489782,25.02029,-0.000168,24.022471,-0.0075,1.378
4534.00,7.489840,25.02047,-0.000168,24.022170,-0.0076,1.378
4536.00,7.489544,25.02076,-0.000168,24.021301,-0.0076,1.377
4538.00,7.488676,25.02015,-0.000169,24.021838,-0.0076,1.378
4540.00,7.488942,25.02044,-0.000168,24.021862,-0.0076,1.377
4542.00,7.488758,25.02065,-0.000168,24.020772,-0.0076,1.378
4544.00,7.488897,25.02053,-0.000168,24.021281,-0.0076,1.378
4546.00,7.489029,25.02032,-0.000168,24.021934,-0.0076,1.377
4548.00,7.488203,25.02067,-0.000168,24.022226,-0.0076,1.378
4550.00,7.487708,25.02058,-0.000169,24.021726,-0.0075,1.377
4552.00,7.487353,25.02163,-0.000168,24.021204,-0.0076,1.377
4554.00,7.487680,25.02031,-0.000169,24.021198,-0.0076,1.378
4556.00,7.488434,25.01945,-0.000170,24.022101,-0.0076,1.378
4558.00,7.489461,25.01965,-0.000168,24.021889,-0.0076,1.378
4560.00,7.489956,25.01985,-0.000168,24.020881,-0.0076,1.378
4562.00,7.490166,25.01986,-0.000168,24.021149,-0.0076,1.378
4564.00,7.489669,25.02005,-0.000169,24.021829,-0.0075,1.378
4566.00,7.489400,25.02046,-0.000168,24.022411,-0.0076,1.378
4568.00,7.489653,25.01979,-0.000169,24.021635,-0.0076,1.378
4570.00,7.489963,25.02027,-0.000168,24.021852,-0.0076,1.378
4572.00,7.490908,25.02031,-0.000167,24.021688,-0.0076,1.378
4574.00,7.491100,25.02049,-0.000168,24.021595,-0.0076,1.378
4576.00,7.489673,25.02036,-0.000169,24.020923,-0.0076,1.377
4578.00,7.489869,25.02005,-0.000169,24.020975,-0.0076,1.378
4580.00,7.490195,25.02015,-0.000168,24.021412,-0.0076,1.378
4582.00,7.490410,25.02014,-0.000168,24.021515,-0.0076,1.378
4584.00,7.491092,25.01972,-0.000168,24.021956,-0.0076,1.378
4586.00,7.490313,25.02073,-0.000168,24.021102,-0.0076,1.378
4588.00,7.489827,25.02052,-0.000168,24.021733,-0.0076,1.378
4590.00,7.489517,25.02029,-0.000169,24.021470,-0.0076,1.378
4592.00,7.490188,25.01997,-0.000168,24.021457,-0.0076,1.378
4594.00,7.490159,25.02082,-0.000168,24.021227,-0.0076,1.378
4596.00,7.490351,25.02054,-0.000168,24.022202,-0.0076,1.378
4598.00,7.490403,25.02052,-0.000169,24.022092,-0.0076,1.377
4600.00,7.490242,25.02021,-0.000168,24.021947,-0.0076,1.378
4602.00,7.489877,25.01976,-0.000169,24.021200,-0.0076,1.378
4604.00,7.490578,25.02044,-0.000169,24.021455,-0.0076,1.378
4606.00,7.491302,25.02017,-0.000168,24.021575,-0.0076,1.377
4608.00,7.490750,25.01953,-0.000169,24.021666,-0.0076,1.378
4610.00,7.489762,25.01956,-0.000169,24.021601,-0.0076,1.378
4612.00,7.490056,25.01968,-0.000168,24.021430,-0.0076,1.378
4614.00,7.490052,25.01994,-0.000169,24.021733,-0.0076,1.378
4616.00,7.489570,25.01875,-0.000167,24.021095,-0.0075,1.378
4618.00,7.488443,25.01876,-0.000168,24.021610,-0.0076,1.378
4620.00,7.488572,25.01903,-0.000167,24.021191,-0.0076,1.378
4622.00,7.489087,25.01879,-0.000168,24.021593,-0.0076,1.377
4624.00,7.489267,25.01930,-0.000168,24.022137,-0.0076,1.377
4626.00,7.489139,25.02002,-0.000168,24.020926,-0.0076,1.378
4628.00,7.489160,25.01944,-0.000169,24.021176,-0.0076,1.378
4630.00,7.488887,25.01899,-0.000170,24.021080,-0.0076,1.377
4632.00,7.489059,25.01849,-0.000168,24.021358,-0.0076,1.378
4634.00,7.490140,25.01815,-0.000168,24.021722,-0.0076,1.378
4636.00,7.490420,25.01796,-0.000169,24.021825,-0.0076,1.378
4638.00,7.489956,25.01824,-0.000168,24.021506,-0.0076,1.377
4640.00,7.490524,25.01814,-0.000169,24.021272,-0.0076,1.378
4642.00,7.490877,25.01823,-0.000169,24.022351,-0.0076,1.378
4644.00,7.489676,25.01851,-0.000169,24.021524,-0.0076,1.378
4646.00,7.489468,25.01804,-0.000168,24.021568,-0.0076,1.377
4648.00,7.488478,25.01807,-0.000168,24.021613,-0.0076,1.378
4650.00,7.488969,25.01855,-0.000168,24.021595,-0.0076,1.378
4652.00,7.490504,25.01902,-0.000167,24.021800,-0.0075,1.377
4654.00,7.491218,25.01955,-0.000169,24.021443,-0.0076,1.378
4656.00,7.491626,25.02003,-0.000169,24.021309,-0.0076,1.377
4658.00,7.491240,25.01980,-0.000168,24.021492,-0.0076,1.377
4660.00,7.490453,25.01990,-0.000168,24.021408,-0.0076,1.378
4662.00,7.490597,25.02009,-0.000168,24.021296,-0.0076,1.377
4664.00,7.490397,25.02029,-0.000168,24.022057,-0.0076,1.377
4666.00,7.490967,25.02068,-0.000168,24.021827,-0.0076,1.377
4668.00,7.491256,25.02070,-0.000168,24.021640,-0.0076,1.378
4670.00,7.491954,25.01989,-0.000167,24.021184,-0.0076,1.378
4672.00,7.492078,25.02059,-0.000168,24.021972,-0.0076,1.378
4674.00,7.492496,25.01955,-0.000168,24.021901,-0.0076,1.377
4676.00,7.492898,25.02003,-0.000167,24.022360,-0.0076,1.377
4678.00,7.492597,25.02001,-0.000167,24.022023,-0.0075,1.378
4680.00,7.492806,25.02016,-0.000168,24.021918,-0.0076,1.377
4682.00,7.494014,25.02093,-0.000168,24.021785,-0.0075,1.377
4684.00,7.493659,25.02025,-0.000167,24.021836,-0.0076,1.377
4686.00,7.492982,25.02004,-0.000168,24.021872,-0.0076,1.378
4688.00,7.493490,25.01950,-0.000169,24.021559,-0.0076,1.377
4690.00,7.494642,25.01896,-0.000169,24.021060,-0.0076,1.377
4692.00,7.494931,25.01885,-0.000169,24.021202,-0.0076,1.378
4694.00,7.495943,25.01879,-0.000169,24.021492,-0.0076,1.377
4696.00,7.495921,25.01885,-0.000169,24.022164,-0.0076,1.377
4698.00,7.495113,25.01857,-0.000168,24.021075,-0.0076,1.377
4700.00,7.494894,25.01949,-0.000169,24.021952,-0.0076,1.378
4702.00,7.495112,25.02000,-0.000169,24.022402,-0.0076,1.377
4704.00,7.495822,25.01999,-0.000168,24.021765,-0.0076,1.377
4706.00,7.495695,25.01961,-0.000168,24.022217,-0.0076,1.378
4708.00,7.495620,25.01916,-0.000168,24.021847,-0.0076,1.378
4710.00,7.495660,25.01915,-0.000169,24.022335,-0.0076,1.378
4712.00,7.495339,25.02029,-0.000169,24.021876,-0.0076,1.377
4714.00,7.495584,25.01937,-0.000168,24.021626,-0.0076,1.377
4716.00,7.495337,25.02001,-0.000167,24.021202,-0.0076,1.377
4718.00,7.495267,25.02028,-0.000167,24.021343,-0.0075,1.377
4720.00,7.495338,25.01970,-0.000169,24.021430,-0.0076,1.378
4722.00,7.495032,25.01945,-0.000169,24.021579,-0.0076,1.378
4724.00,7.495307,25.01981,-0.000168,24.021644,-0.0076,1.377
4726.00,7.494329,25.01974,-0.000169,24.020933,-0.0076,1.377
4728.00,7.494659,25.01928,-0.000168,24.021349,-0.0076,1.377
4730.00,7.494833,25.01918,-0.000169,24.021813,-0.0076,1.378
4732.00,7.494703,25.01931,-0.000169,24.021334,-0.0076,1.378
4734.00,7.494717,25.01841,-0.000168,24.021736,-0.0076,1.377
4736.00,7.494435,25.01926,-0.000168,24.021448,-0.0076,1.377
4738.00,7.495196,25.01929,-0.000168,24.021173,-0.0076,1.377
4740.00,7.495420,25.01989,-0.000168,24.021613,-0.0076,1.377
4742.00,7.495631,25.01983,-0.000168,24.021107,-0.0076,1.377
4744.00,7.494539,25.01981,-0.000169,24.021271,-0.0076,1.378
4746.00,7.494781,25.02017,-0.000168,24.021151,-0.0076,1.377
4748.00,7.494497,25.01981,-0.000168,24.021852,-0.0076,1.378
4750.00,7.494279,25.01945,-0.000168,24.021437,-0.0076,1.377
4752.00,7.495095,25.01923,-0.000170,24.021659,-0.0076,1.377
4754.00,7.494393,25.01919,-0.000169,24.021267,-0.0076,1.377
4756.00,7.494324,25.01966,-0.000168,24.021479,-0.0076,1.377
4758.00,7.495276,25.01997,-0.000169,24.022422,-0.0076,1.377
4760.00,7.495590,25.02032,-0.000169,24.022041,-0.0076,1.378
4762.00,7.495511,25.02032,-0.000169,24.021553,-0.0076,1.377
4764.00,7.495246,25.01955,-0.000169,24.021078,-0.0076,1.377
4766.00,7.495502,25.01927,-0.000167,24.021793,-0.0076,1.377
4768.00,7.495709,25.01953,-0.000168,24.021146,-0.0076,1.378
4770.00,7.496236,25.01966,-0.000169,24.021697,-0.0076,1.378
4772.00,7.496112,25.02011,-0.000169,24.021385,-0.0076,1.377
4774.00,7.495742,25.01889,-0.000168,24.022083,-0.0076,1.378
4776.00,7.496195,25.01798,-0.000170,24.021630,-0.0076,1.378
4778.00,7.495931,25.01842,-0.000170,24.021544,-0.0075,1.377
4780.00,7.495859,25.01945,-0.000169,24.021630,-0.0076,1.377
4782.00,7.494836,25.01912,-0.000168,24.021474,-0.0076,1.377
4784.00,7.494591,25.01829,-0.000168,24.021711,-0.0076,1.377
4786.00,7.495054,25.01863,-0.000169,24.022085,-0.0076,1.377
4788.00,7.494956,25.01910,-0.000168,24.020768,-0.0076,1.377
4790.00,7.494843,25.01932,-0.000168,24.021213,-0.0076,1.377
4792.00,7.495268,25.01872,-0.000169,24.021640,-0.0076,1.377
4794.00,7.495349,25.01937,-0.000170,24.021796,-0.0076,1.378
4796.00,7.495659,25.01894,-0.000168,24.021428,-0.0076,1.378
4798.00,7.495936,25.01899,-0.000169,24.021236,-0.0076,1.378
4800.00,7.496152,25.01999,-0.000168,24.021129,-0.0076,1.377
4802.00,7.495976,25.02025,-0.000168,24.021465,-0.0075,1.377
@8,12.0000,24.0
4804.00,7.494018,25.01975,-0.000168,24.021992,-0.0076,1.378
4806.00,7.487654,25.01915,-0.000169,24.021417,-0.0076,1.377
4808.00,7.477830,25.01949,-0.000169,24.021860,-0.0076,1.376
4810.00,7.467200,25.01948,-0.000167,24.020977,-0.0076,1.376
4812.00,7.456950,25.01890,-0.000168,24.021075,-0.0076,1.377
4814.00,7.448506,25.01915,-0.000168,24.021388,-0.0076,1.377
4816.00,7.442320,25.01928,-0.000169,24.020926,-0.0076,1.378
4818.00,7.438137,25.01911,-0.000170,24.021118,-0.0076,1.378
4820.00,7.434877,25.01895,-0.000170,24.022054,-0.0076,1.378
4822.00,7.431262,25.02001,-0.000169,24.022240,-0.0076,1.378
4824.00,7.427371,25.01946,-0.000169,24.022072,-0.0076,1.378
4826.00,7.423333,25.01934,-0.000169,24.021416,-0.0076,1.379
4828.00,7.421930,25.01941,-0.000169,24.021405,-0.0076,1.378
4830.00,7.427044,25.01960,-0.000170,24.021184,-0.0076,1.379
4832.00,7.435005,25.01937,-0.000170,24.020825,-0.0076,1.379
4834.00,7.443725,25.01925,-0.000171,24.021490,-0.0076,1.380
4836.00,7.451689,25.02002,-0.000169,24.022106,-0.0076,1.379
4838.00,7.456987,25.02003,-0.000169,24.021526,-0.0076,1.378
4840.00,7.460614,25.02013,-0.000168,24.021927,-0.0076,1.378
4842.00,7.464381,25.02018,-0.000167,24.021887,-0.0076,1.377
4844.00,7.467290,25.02006,-0.000167,24.022014,-0.0076,1.378
4846.00,7.470127,25.02090,-0.000169,24.021506,-0.0076,1.377
4848.00,7.473728,25.02043,-0.000166,24.021791,-0.0076,1.377
4850.00,7.476883,25.02016,-0.000167,24.021756,-0.0076,1.377
4852.00,7.479758,25.02031,-0.000167,24.022050,-0.0076,1.377
4854.00,7.482904,25.02045,-0.000166,24.022260,-0.0075,1.377
4856.00,7.484584,25.02059,-0.000168,24.021501,-0.0075,1.377
4858.00,7.486466,25.02056,-0.000168,24.021350,-0.0076,1.377
4860.00,7.488128,25.02107,-0.000168,24.021214,-0.0076,1.377
4862.00,7.488834,25.02078,-0.000169,24.020962,-0.0076,1.378
4864.00,7.490139,25.01996,-0.000169,24.020705,-0.0076,1.377
4866.00,7.491759,25.02039,-0.000169,24.021300,-0.0076,1.377
4868.00,7.493254,25.02123,-0.000167,24.021559,-0.0076,1.377
4870.00,7.494248,25.02110,-0.000168,24.021426,-0.0076,1.377
4872.00,7.495259,25.02058,-0.000168,24.021579,-0.0076,1.377
4874.00,7.494976,25.02014,-0.000168,24.021693,-0.0076,1.377
4876.00,7.494532,25.01976,-0.000169,24.021124,-0.0076,1.377
4878.00,7.494562,25.01880,-0.000169,24.020542,-0.0076,1.377
4880.00,7.495524,25.01877,-0.000168,24.022123,-0.0076,1.377
4882.00,7.496021,25.01933,-0.000168,24.021088,-0.0076,1.378
4884.00,7.496344,25.01950,-0.000169,24.020466,-0.0076,1.377
4886.00,7.496127,25.01945,-0.000168,24.020609,-0.0076,1.376
4888.00,7.495216,25.01885,-0.000168,24.021153,-0.0076,1.377
4890.00,7.495488,25.01990,-0.000168,24.020957,-0.0076,1.377
4892.00,7.495840,25.01955,-0.000169,24.021002,-0.0076,1.378
4894.00,7.496581,25.01982,-0.000169,24.020984,-0.0076,1.377
4896.00,7.496528,25.01943,-0.000169,24.021923,-0.0076,1.377
4898.00,7.496893,25.01993,-0.000168,24.021822,-0.0076,1.376
4900.00,7.497357,25.02024,-0.000168,24.021314,-0.0076,1.377
4902.00,7.497198,25.02085,-0.000169,24.021780,-0.0076,1.377
4904.00,7.497368,25.02026,-0.000168,24.021365,-0.0076,1.377
4906.00,7.496632,25.02050,-0.000168,24.021227,-0.0076,1.377
4908.00,7.496095,25.02001,-0.000168,24.021426,-0.0076,1.377
4910.00,7.496173,25.01997,-0.000169,24.021252,-0.0076,1.377
4912.00,7.496148,25.02048,-0.000168,24.022010,-0.0076,1.377
4914.00,7.495859,25.02028,-0.000168,24.021477,-0.0076,1.377
4916.00,7.496658,25.02081,-0.000168,24.021463,-0.0076,1.377
4918.00,7.496591,25.02077,-0.000168,24.021508,-0.0076,1.376
4920.00,7.496150,25.02049,-0.000168,24.021207,-0.0076,1.377
4922.00,7.496614,25.02103,-0.000169,24.021834,-0.0076,1.377
4924.00,7.496851,25.02053,-0.000169,24.021524,-0.0076,1.376
4926.00,7.496500,25.01994,-0.000169,24.021586,-0.0076,1.377
4928.00,7.496998,25.02042,-0.000167,24.022036,-0.0076,1.376
4930.00,7.496302,25.02151,-0.000169,24.021374,-0.0076,1.377
4932.00,7.496928,25.02099,-0.000169,24.021845,-0.0076,1.377
4934.00,7.497963,25.02083,-0.000169,24.022115,-0.0076,1.377
4936.00,7.498156,25.02043,-0.000169,24.021222,-0.0076,1.377
4938.00,7.498102,25.01988,-0.000168,24.021557,-0.0076,1.376
4940.00,7.497522,25.01980,-0.000168,24.020710,-0.0076,1.376
4942.00,7.497624,25.02093,-0.000169,24.021207,-0.0077,1.377
4944.00,7.497887,25.02103,-0.000169,24.020669,-0.0077,1.377
4946.00,7.498432,25.01979,-0.000169,24.020776,-0.0076,1.377
4948.00,7.498157,25.01969,-0.000168,24.021535,-0.0076,1.376
4950.00,7.497700,25.02055,-0.000167,24.021138,-0.0076,1.377
4952.00,7.498535,25.02090,-0.000169,24.021403,-0.0076,1.377
4954.00,7.498667,25.02065,-0.000167,24.021024,-0.0076,1.376
4956.00,7.498174,25.02110,-0.000169,24.020901,-0.0076,1.377
4958.00,7.497079,25.02081,-0.000168,24.022197,-0.0076,1.377
4960.00,7.497785,25.02071,-0.000169,24.021423,-0.0076,1.377
4962.00,7.498210,25.01986,-0.000169,24.021271,-0.0076,1.377
4964.00,7.498144,25.02048,-0.000169,24.021325,-0.0076,1.376
4966.00,7.497825,25.02063,-0.000168,24.021329,-0.0076,1.376
4968.00,7.497916,25.02027,-0.000168,24.021258,-0.0076,1.377
4970.00,7.497881,25.01959,-0.000168,24.021474,-0.0076,1.377
4972.00,7.498112,25.02047,-0.000169,24.020625,-0.0076,1.377
4974.00,7.498387,25.02084,-0.000169,24.021617,-0.0076,1.377
4976.00,7.497850,25.02085,-0.000170,24.020977,-0.0076,1.377
4978.00,7.498022,25.02093,-0.000169,24.020984,-0.0076,1.376
4980.00,7.498320,25.02147,-0.000168,24.021771,-0.0076,1.376
4982.00,7.498482,25.02125,-0.000168,24.021309,-0.0076,1.377
4984.00,7.498594,25.02113,-0.000169,24.021544,-0.0076,1.377
4986.00,7.498696,25.02107,-0.000169,24.021486,-0.0076,1.377
4988.00,7.498653,25.02110,-0.000168,24.021209,-0.0076,1.377
4990.00,7.497857,25.02120,-0.000168,24.021394,-0.0076,1.376
4992.00,7.497962,25.02134,-0.000168,24.020836,-0.0076,1.377
4994.00,7.498677,25.02037,-0.000169,24.021069,-0.0075,1.377
4996.00,7.499079,25.02000,-0.000169,24.022170,-0.0076,1.376
4998.00,7.499142,25.02072,-0.000168,24.021086,-0.0076,1.377
5000.00,7.499457,25.02034,-0.000169,24.021193,-0.0076,1.377
5002.00,7.499107,25.02082,-0.000169,24.021543,-0.0076,1.377
5004.00,7.498754,25.02079,-0.000169,24.021771,-0.0075,1.377
5006.00,7.498797,25.01991,-0.000169,24.021965,-0.0076,1.377
5008.00,7.498431,25.01961,-0.000167,24.021736,-0.0076,1.376
5010.00,7.499643,25.02001,-0.000168,24.022224,-0.0076,1.376
5012.00,7.499825,25.02019,-0.000168,24.022188,-0.0076,1.377
5014.00,7.499377,25.01979,-0.000169,24.021753,-0.0076,1.377
5016.00,7.499941,25.01927,-0.000168,24.020999,-0.0076,1.377
5018.00,7.499775,25.01975,-0.000168,24.021878,-0.0076,1.377
5020.00,7.499852,25.01943,-0.000169,24.021809,-0.0076,1.377
5022.00,7.500295,25.01964,-0.000169,24.021936,-0.0076,1.377
5024.00,7.499566,25.01928,-0.000169,24.021318,-0.0076,1.377
5026.00,7.498696,25.01968,-0.000168,24.021349,-0.0076,1.377
5028.00,7.498726,25.02040,-0.000167,24.021214,-0.0076,1.377
5030.00,7.497957,25.02083,-0.000169,24.021577,-0.0076,1.376
5032.00,7.498366,25.02027,-0.000168,24.021994,-0.0076,1.377
5034.00,7.498289,25.02105,-0.000169,24.021220,-0.0076,1.377
5036.00,7.497829,25.02047,-0.000168,24.021695,-0.0076,1.377
5038.00,7.498277,25.02002,-0.000168,24.021539,-0.0076,1.376
5040.00,7.498442,25.02001,-0.000168,24.021640,-0.0076,1.377
5042.00,7.497638,25.01985,-0.000170,24.021265,-0.0076,1.377
5044.00,7.498591,25.02040,-0.000170,24.021298,-0.0075,1.377
5046.00,7.499095,25.01958,-0.000169,24.022112,-0.0076,1.377
5048.00,7.499242,25.01968,-0.000169,24.021193,-0.0076,1.377
5050.00,7.499907,25.01966,-0.000168,24.021599,-0.0076,1.377
5052.00,7.499769,25.02032,-0.000169,24.021726,-0.0076,1.376
5054.00,7.499924,25.02031,-0.000168,24.021271,-0.0076,1.376
5056.00,7.500524,25.02056,-0.000169,24.021332,-0.0076,1.376
5058.00,7.500593,25.02057,-0.000167,24.020747,-0.0076,1.377
5060.00,7.500224,25.02030,-0.000168,24.021441,-0.0075,1.377
5062.00,7.499289,25.01999,-0.000168,24.021334,-0.0076,1.377
5064.00,7.499733,25.01985,-0.000169,24.021778,-0.0076,1.377
5066.00,7.500130,25.02026,-0.000169,24.021472,-0.0076,1.376
5068.00,7.499366,25.01995,-0.000169,24.020946,-0.0076,1.376
5070.00,7.498958,25.02026,-0.000168,24.021153,-0.0076,1.377
5072.00,7.499061,25.02084,-0.000168,24.021310,-0.0076,1.376
5074.00,7.498832,25.02037,-0.000168,24.021399,-0.0076,1.377
5076.00,7.498969,25.01941,-0.000168,24.021454,-0.0076,1.377
5078.00,7.499428,25.01947,-0.000167,24.021474,-0.0076,1.377
5080.00,7.500281,25.01899,-0.000169,24.021216,-0.0076,1.377
5082.00,7.501635,25.01941,-0.000169,24.021394,-0.0076,1.377
5084.00,7.501272,25.01914,-0.000169,24.021247,-0.0076,1.377
5086.00,7.500807,25.01983,-0.000167,24.021548,-0.0076,1.377
5088.00,7.499713,25.01958,-0.000169,24.021666,-0.0076,1.377
5090.00,7.499514,25.01966,-0.000168,24.021735,-0.0076,1.376
5092.00,7.499337,25.01932,-0.000167,24.020622,-0.0076,1.376
5094.00,7.499982,25.01999,-0.000168,24.022010,-0.0076,1.377
5096.00,7.500348,25.02070,-0.000169,24.021160,-0.0076,1.377
5098.00,7.499874,25.02004,-0.000169,24.021412,-0.0076,1.377
5100.00,7.500392,25.01950,-0.000169,24.021481,-0.0076,1.376
5102.00,7.500577,25.01933,-0.000167,24.021970,-0.0076,1.376
5104.00,7.500511,25.01905,-0.000167,24.021350,-0.0076,1.377
5106.00,7.500102,25.02021,-0.000168,24.021914,-0.0075,1.377
5108.00,7.500615,25.02073,-0.000168,24.022099,-0.0076,1.377
5110.00,7.500853,25.02112,-0.000168,24.021113,-0.0076,1.377
5112.00,7.501298,25.02059,-0.000169,24.021394,-0.0076,1.377
5114.00,7.500670,25.02109,-0.000168,24.021827,-0.0076,1.377
5116.00,7.500468,25.02101,-0.000169,24.021131,-0.0076,1.376
5118.00,7.500297,25.02091,-0.000168,24.020942,-0.0076,1.376
5120.00,7.499561,25.02108,-0.000167,24.021146,-0.0076,1.377
5122.00,7.499825,25.02079,-0.000168,24.022119,-0.0076,1.377
5124.00,7.499924,25.02067,-0.000169,24.021251,-0.0076,1.377
5126.00,7.500107,25.02052,-0.000170,24.021405,-0.0076,1.377
5128.00,7.500294,25.02097,-0.000168,24.021591,-0.0076,1.377
5130.00,7.500193,25.02077,-0.000168,24.021526,-0.0076,1.377
5132.00,7.500914,25.02076,-0.000167,24.020895,-0.0076,1.376
5134.00,7.500786,25.02026,-0.000169,24.020935,-0.0076,1.376
5136.00,7.500472,25.02103,-0.000169,24.021098,-0.0076,1.376
5138.00,7.501482,25.02195,-0.000169,24.021002,-0.0076,1.376
5140.00,7.502032,25.02235,-0.000169,24.021403,-0.0076,1.377
5142.00,7.501695,25.02218,-0.000168,24.021833,-0.0076,1.376
5144.00,7.502240,25.02158,-0.000169,24.022003,-0.0076,1.377
5146.00,7.501660,25.02203,-0.000169,24.021519,-0.0076,1.377
5148.00,7.501866,25.02183,-0.000169,24.021367,-0.0076,1.376
5150.00,7.502037,25.02117,-0.000168,24.021182,-0.0076,1.376
5152.00,7.502157,25.02140,-0.000167,24.021296,-0.0076,1.376
5154.00,7.502449,25.02225,-0.000168,24.021557,-0.0076,1.377
5156.00,7.502102,25.02124,-0.000169,24.021836,-0.0076,1.377
5158.00,7.501648,25.02117,-0.000169,24.021561,-0.0076,1.376
5160.00,7.500439,25.02152,-0.000168,24.021715,-0.0076,1.376
5162.00,7.500555,25.02113,-0.000167,24.021695,-0.0076,1.377
5164.00,7.500946,25.02106,-0.000169,24.021593,-0.0076,1.377
5166.00,7.499927,25.02176,-0.000168,24.021731,-0.0076,1.376
5168.00,7.500118,25.02180,-0.000170,24.021437,-0.0076,1.376
5170.00,7.500355,25.02133,-0.000169,24.021740,-0.0076,1.376
5172.00,7.499924,25.02183,-0.000168,24.021633,-0.0076,1.376
5174.00,7.500325,25.02238,-0.000169,24.021651,-0.0076,1.377
5176.00,7.500631,25.02193,-0.000168,24.021724,-0.0076,1.376
5178.00,7.500498,25.02151,-0.000169,24.021289,-0.0076,1.376
5180.00,7.500842,25.02136,-0.000169,24.021639,-0.0076,1.376
5182.00,7.500908,25.02094,-0.000169,24.021173,-0.0076,1.377
5184.00,7.499887,25.02062,-0.000169,24.021550,-0.0076,1.377
5186.00,7.499629,25.02111,-0.000169,24.021590,-0.0076,1.377
5188.00,7.499776,25.02050,-0.000169,24.021909,-0.0076,1.376
5190.00,7.501162,25.02022,-0.000168,24.021898,-0.0076,1.376
5192.00,7.501176,25.02004,-0.000169,24.020971,-0.0076,1.376
5194.00,7.501490,25.02049,-0.000170,24.021189,-0.0075,1.376
5196.00,7.501723,25.02101,-0.000169,24.021347,-0.0076,1.376
5198.00,7.501880,25.01989,-0.000169,24.020973,-0.0076,1.376
5200.00,7.500556,25.01896,-0.000169,24.020694,-0.0076,1.376
5202.00,7.500341,25.01958,-0.000170,24.022077,-0.0076,1.377
5204.00,7.499499,25.01942,-0.000169,24.021883,-0.0076,1.377
5206.00,7.500331,25.01999,-0.000168,24.021523,-0.0076,1.377
5208.00,7.500839,25.01983,-0.000168,24.021439,-0.0076,1.376
5210.00,7.499908,25.02039,-0.000169,24.021374,-0.0076,1.377
5212.00,7.500803,25.01994,-0.000168,24.021552,-0.0076,1.377
5214.00,7.500775,25.01987,-0.000168,24.022333,-0.0076,1.376
5216.00,7.500085,25.01953,-0.000168,24.021512,-0.0076,1.376
5218.00,7.500371,25.01931,-0.000169,24.021062,-0.0076,1.376
5220.00,7.500223,25.01868,-0.000169,24.021307,-0.0076,1.377
5222.00,7.500031,25.01923,-0.000170,24.021013,-0.0076,1.377
5224.00,7.500194,25.01935,-0.000169,24.020643,-0.0076,1.377
5226.00,7.500711,25.01896,-0.000170,24.021390,-0.0076,1.376
5228.00,7.500687,25.01967,-0.000169,24.021403,-0.0077,1.377
5230.00,7.500597,25.01996,-0.000169,24.021443,-0.0076,1.377
5232.00,7.499987,25.01979,-0.000168,24.021671,-0.0076,1.376
5234.00,7.499778,25.01923,-0.000168,24.021664,-0.0076,1.376
5236.00,7.500824,25.01865,-0.000168,24.020968,-0.0076,1.376
5238.00,7.501337,25.01902,-0.000168,24.021566,-0.0076,1.376
5240.00,7.501027,25.01982,-0.000168,24.021680,-0.0076,1.377
5242.00,7.501379,25.01968,-0.000169,24.021178,-0.0076,1.376
5244.00,7.501458,25.01976,-0.000169,24.021379,-0.0076,1.376
5246.00,7.501232,25.01874,-0.000168,24.020903,-0.0076,1.376
5248.00,7.501723,25.01895,-0.000168,24.021660,-0.0076,1.377
5250.00,7.501804,25.01900,-0.000170,24.021316,-0.0076,1.376
5252.00,7.501210,25.01863,-0.000170,24.020843,-0.0076,1.376
5254.00,7.500362,25.01835,-0.000170,24.021401,-0.0076,1.377
5256.00,7.500775,25.01875,-0.000169,24.021039,-0.0076,1.377
5258.00,7.500756,25.01911,-0.000169,24.021307,-0.0076,1.376
5260.00,7.501254,25.01839,-0.000168,24.021401,-0.0076,1.377
5262.00,7.502230,25.01785,-0.000169,24.021669,-0.0076,1.377
5264.00,7.502049,25.01830,-0.000171,24.020796,-0.0076,1.377
5266.00,7.501690,25.01909,-0.000171,24.020901,-0.0076,1.377
5268.00,7.501464,25.01911,-0.000169,24.021588,-0.0076,1.376
5270.00,7.500694,25.01898,-0.000169,24.020796,-0.0076,1.376
5272.00,7.500919,25.01827,-0.000169,24.021430,-0.0076,1.377
5274.00,7.500949,25.01923,-0.000169,24.021653,-0.0076,1.377
5276.00,7.500614,25.01895,-0.000169,24.021459,-0.0076,1.377
5278.00,7.501322,25.01856,-0.000169,24.021499,-0.0076,1.376
5280.00,7.501236,25.01898,-0.000168,24.021339,-0.0076,1.376
5282.00,7.500510,25.01964,-0.000167,24.021162,-0.0076,1.376
5284.00,7.500450,25.01985,-0.000169,24.020959,-0.0076,1.377
5286.00,7.500129,25.01993,-0.000169,24.021570,-0.0076,1.377
5288.00,7.500294,25.02017,-0.000169,24.021222,-0.0076,1.377
5290.00,7.501503,25.01999,-0.000169,24.021426,-0.0077,1.377
5292.00,7.500919,25.02063,-0.000169,24.021624,-0.0076,1.377
5294.00,7.500886,25.01992,-0.000169,24.020676,-0.0076,1.377
5296.00,7.501302,25.01954,-0.000170,24.021635,-0.0076,1.376
5298.00,7.501519,25.01918,-0.000169,24.021557,-0.0076,1.375
5300.00,7.502012,25.01921,-0.000169,24.020741,-0.0076,1.376
5302.00,7.502044,25.01982,-0.000168,24.021668,-0.0076,1.377
5304.00,7.502097,25.01971,-0.000168,24.021912,-0.0076,1.376
5306.00,7.501782,25.02053,-0.000170,24.020696,-0.0076,1.376
5308.00,7.501746,25.01997,-0.000170,24.020580,-0.0076,1.376
5310.00,7.501747,25.01996,-0.000170,24.021370,-0.0076,1.376
5312.00,7.502109,25.01905,-0.000169,24.021046,-0.0076,1.376
5314.00,7.501768,25.01946,-0.000170,24.021029,-0.0076,1.377
5316.00,7.502346,25.01983,-0.000169,24.020903,-0.0076,1.377
5318.00,7.502070,25.02008,-0.000169,24.021562,-0.0076,1.377
5320.00,7.501745,25.01985,-0.000170,24.021967,-0.0076,1.377
5322.00,7.501644,25.01959,-0.000170,24.021309,-0.0076,1.377
5324.00,7.502185,25.01854,-0.000168,24.021049,-0.0076,1.376
5326.00,7.502129,25.01854,-0.000169,24.021245,-0.0076,1.376
5328.00,7.502328,25.01828,-0.000169,24.021869,-0.0076,1.376
5330.00,7.501577,25.01873,-0.000169,24.021871,-0.0076,1.376
5332.00,7.502306,25.01851,-0.000169,24.021648,-0.0076,1.377
5334.00,7.501966,25.01910,-0.000169,24.021682,-0.0076,1.377
5336.00,7.501322,25.01917,-0.000169,24.021231,-0.0076,1.376
5338.00,7.501542,25.01927,-0.000169,24.021225,-0.0076,1.376
5340.00,7.502013,25.01928,-0.000169,24.021595,-0.0076,1.376
5342.00,7.501903,25.01804,-0.000169,24.021419,-0.0076,1.376
5344.00,7.502158,25.01769,-0.000169,24.021193,-0.0076,1.377
5346.00,7.501572,25.01766,-0.000169,24.020855,-0.0076,1.376
5348.00,7.500965,25.01812,-0.000169,24.021301,-0.0076,1.376
5350.00,7.501646,25.01889,-0.000169,24.021722,-0.0076,1.376
5352.00,7.502172,25.01949,-0.000168,24.021408,-0.0076,1.376
5354.00,7.502007,25.01882,-0.000169,24.021461,-0.0076,1.377
5356.00,7.502729,25.01884,-0.000169,24.021508,-0.0076,1.377
5358.00,7.503317,25.01845,-0.000171,24.021077,-0.0076,1.376
5360.00,7.501838,25.01844,-0.000170,24.021200,-0.0076,1.377
5362.00,7.501425,25.01920,-0.000170,24.021579,-0.0076,1.376
5364.00,7.501639,25.01897,-0.000169,24.021434,-0.0076,1.377
5366.00,7.502779,25.01886,-0.000169,24.021729,-0.0076,1.376
5368.00,7.502292,25.01872,-0.000168,24.021956,-0.0076,1.376
5370.00,7.502108,25.01941,-0.000168,24.021274,-0.0076,1.376
5372.00,7.501931,25.01820,-0.000169,24.021310,-0.0076,1.376
5374.00,7.502330,25.01813,-0.000170,24.021401,-0.0076,1.377
5376.00,7.502135,25.01788,-0.000169,24.021570,-0.0076,1.377
5378.00,7.502056,25.01840,-0.000169,24.021599,-0.0076,1.376
5380.00,7.502114,25.01907,-0.000170,24.021060,-0.0076,1.377
5382.00,7.502237,25.01798,-0.000170,24.021191,-0.0076,1.377
5384.00,7.501754,25.01719,-0.000169,24.021608,-0.0076,1.377
5386.00,7.501086,25.01821,-0.000169,24.021455,-0.0076,1.376
5388.00,7.501511,25.01843,-0.000169,24.021080,-0.0076,1.377
5390.00,7.502262,25.01769,-0.000168,24.021735,-0.0075,1.377
5392.00,7.502539,25.01808,-0.000169,24.021945,-0.0076,1.377
5394.00,7.502930,25.01833,-0.000170,24.021675,-0.0076,1.377
5396.00,7.503448,25.01831,-0.000170,24.021492,-0.0076,1.377
5398.00,7.503299,25.01786,-0.000169,24.021521,-0.0076,1.376
5400.00,7.503926,25.01865,-0.000169,24.021318,-0.0076,1.377
5402.00,7.503706,25.01842,-0.000169,24.021242,-0.0076,1.377
@9,12.0000,24.0
5404.00,7.502305,25.01906,-0.000169,24.020884,-0.0076,1.377
5406.00,7.496035,25.01938,-0.000168,24.021109,-0.0076,1.376
5408.00,7.487334,25.01939,-0.000168,24.020968,-0.0076,1.375
5410.00,7.476605,25.01906,-0.000169,24.021258,-0.0076,1.375
5412.00,7.466754,25.01929,-0.000167,24.021341,-0.0076,1.376
5414.00,7.459354,25.01927,-0.000168,24.021399,-0.0076,1.376
5416.00,7.453581,25.01879,-0.000169,24.020988,-0.0076,1.377
5418.00,7.448767,25.01926,-0.000169,24.021403,-0.0076,1.377
5420.00,7.445434,25.01916,-0.000168,24.021579,-0.0076,1.378
5422.00,7.441955,25.01945,-0.000170,24.021370,-0.0076,1.378
5424.00,7.438652,25.01975,-0.000170,24.021020,-0.0076,1.378
5426.00,7.434884,25.01978,-0.000170,24.021300,-0.0076,1.378
5428.00,7.432948,25.01913,-0.000170,24.021196,-0.0076,1.378
5430.00,7.438109,25.02003,-0.000169,24.021394,-0.0076,1.378
5432.00,7.445204,25.01984,-0.000170,24.021809,-0.0076,1.378
5434.00,7.452289,25.01954,-0.000170,24.021162,-0.0076,1.379
5436.00,7.460811,25.01834,-0.000170,24.021626,-0.0076,1.378
5438.00,7.466985,25.01805,-0.000171,24.021546,-0.0076,1.378
5440.00,7.471531,25.01863,-0.000169,24.021575,-0.0076,1.377
5442.00,7.475157,25.01807,-0.000169,24.021098,-0.0076,1.377
5444.00,7.478172,25.01914,-0.000168,24.021653,-0.0076,1.377
5446.00,7.480330,25.01892,-0.000167,24.021515,-0.0076,1.376
5448.00,7.482228,25.01924,-0.000167,24.021457,-0.0076,1.376
5450.00,7.484597,25.01920,-0.000168,24.020971,-0.0076,1.377
5452.00,7.487005,25.01852,-0.000168,24.021140,-0.0076,1.377
5454.00,7.489631,25.01856,-0.000168,24.020810,-0.0076,1.377
5456.00,7.491299,25.01840,-0.000169,24.021425,-0.0076,1.377
5458.00,7.493046,25.01835,-0.000170,24.021176,-0.0077,1.377
5460.00,7.495069,25.01843,-0.000169,24.021639,-0.0076,1.377
5462.00,7.496468,25.01846,-0.000168,24.021702,-0.0076,1.377
5464.00,7.496881,25.01858,-0.000169,24.020959,-0.0076,1.377
5466.00,7.498598,25.01873,-0.000169,24.020942,-0.0076,1.377
5468.00,7.499748,25.01890,-0.000169,24.021008,-0.0076,1.377
5470.00,7.499695,25.01879,-0.000168,24.021280,-0.0076,1.377
5472.00,7.500189,25.01850,-0.000170,24.020645,-0.0076,1.377
5474.00,7.500960,25.01867,-0.000170,24.021000,-0.0076,1.377
5476.00,7.500569,25.01924,-0.000170,24.020959,-0.0076,1.377
5478.00,7.500962,25.01828,-0.000169,24.021550,-0.0076,1.376
5480.00,7.501133,25.01767,-0.000169,24.022124,-0.0076,1.376
5482.00,7.501805,25.01736,-0.000168,24.021426,-0.0076,1.376
5484.00,7.501755,25.01772,-0.000169,24.021501,-0.0075,1.377
5486.00,7.502997,25.01754,-0.000170,24.021851,-0.0076,1.377
5488.00,7.503117,25.01755,-0.000169,24.021142,-0.0076,1.377
5490.00,7.503039,25.01752,-0.000169,24.021336,-0.0076,1.376
5492.00,7.501973,25.01697,-0.000169,24.021572,-0.0076,1.376
5494.00,7.501842,25.01709,-0.000168,24.021095,-0.0076,1.376
5496.00,7.502545,25.01771,-0.000170,24.021066,-0.0076,1.377
5498.00,7.502631,25.01800,-0.000169,24.020709,-0.0076,1.376
5500.00,7.502403,25.01747,-0.000168,24.021519,-0.0076,1.377
5502.00,7.503302,25.01754,-0.000169,24.021591,-0.0076,1.377
5504.00,7.503406,25.01804,-0.000169,24.020426,-0.0076,1.377
5506.00,7.503791,25.01788,-0.000169,24.021432,-0.0076,1.377
5508.00,7.503046,25.01860,-0.000169,24.021626,-0.0076,1.377
5510.00,7.503551,25.01736,-0.000170,24.021175,-0.0076,1.376
5512.00,7.503785,25.01739,-0.000171,24.021818,-0.0076,1.377
5514.00,7.503600,25.01699,-0.000169,24.021891,-0.0076,1.376
5516.00,7.503577,25.01727,-0.000169,24.020930,-0.0076,1.377
5518.00,7.502794,25.01681,-0.000171,24.021584,-0.0076,1.376
5520.00,7.503522,25.01801,-0.000170,24.021577,-0.0076,1.377
5522.00,7.503469,25.01825,-0.000169,24.021923,-0.0076,1.377
5524.00,7.503446,25.01744,-0.000169,24.021519,-0.0076,1.377
5526.00,7.503656,25.01712,-0.000168,24.021008,-0.0076,1.377
5528.00,7.503102,25.01837,-0.000170,24.021539,-0.0076,1.377
5530.00,7.502418,25.01913,-0.000169,24.021684,-0.0076,1.376
5532.00,7.502417,25.01889,-0.000169,24.021171,-0.0076,1.377
5534.00,7.502667,25.01926,-0.000170,24.021575,-0.0076,1.376
5536.00,7.502667,25.01778,-0.000169,24.021811,-0.0076,1.377
5538.00,7.502485,25.01837,-0.000169,24.021381,-0.0076,1.377
5540.00,7.502660,25.01933,-0.000168,24.021385,-0.0076,1.376
5542.00,7.502663,25.01895,-0.000167,24.021379,-0.0076,1.376
5544.00,7.502726,25.01905,-0.000168,24.021104,-0.0076,1.377
5546.00,7.503629,25.01897,-0.000170,24.021191,-0.0076,1.377
5548.00,7.504849,25.01912,-0.000169,24.021514,-0.0076,1.377
5550.00,7.504871,25.01947,-0.000169,24.021039,-0.0076,1.377
5552.00,7.504481,25.01874,-0.000170,24.021175,-0.0076,1.377
5554.00,7.505212,25.01902,-0.000169,24.021490,-0.0076,1.377
5556.00,7.504285,25.01837,-0.000169,24.021564,-0.0077,1.377
5558.00,7.504264,25.01812,-0.000168,24.021122,-0.0076,1.377
5560.00,7.504151,25.01893,-0.000168,24.020962,-0.0076,1.377
5562.00,7.505203,25.01907,-0.000169,24.021251,-0.0076,1.376
5564.00,7.504825,25.01898,-0.000170,24.021894,-0.0076,1.377
5566.00,7.504418,25.01888,-0.000169,24.021562,-0.0076,1.377
5568.00,7.504714,25.01814,-0.000170,24.020990,-0.0076,1.377
5570.00,7.504124,25.01815,-0.000169,24.021379,-0.0076,1.377
5572.00,7.504636,25.01812,-0.000169,24.021135,-0.0076,1.376
5574.00,7.504231,25.01799,-0.000169,24.022451,-0.0076,1.377
5576.00,7.504658,25.01825,-0.000170,24.021938,-0.0076,1.377
5578.00,7.504309,25.01824,-0.000170,24.021214,-0.0076,1.377
5580.00,7.504003,25.01843,-0.000169,24.021601,-0.0076,1.377
5582.00,7.504049,25.01932,-0.000169,24.021486,-0.0076,1.377
5584.00,7.504535,25.01945,-0.000169,24.021655,-0.0076,1.377
5586.00,7.504072,25.01858,-0.000169,24.021213,-0.0076,1.377
5588.00,7.504165,25.01872,-0.000170,24.020899,-0.0076,1.376
5590.00,7.503881,25.01962,-0.000169,24.021243,-0.0076,1.377
5592.00,7.504252,25.01964,-0.000168,24.021387,-0.0076,1.377
5594.00,7.503676,25.01990,-0.000169,24.021198,-0.0076,1.377
5596.00,7.503406,25.01934,-0.000169,24.020924,-0.0076,1.377
5598.00,7.503364,25.01900,-0.000170,24.021649,-0.0076,1.377
5600.00,7.504454,25.01975,-0.000168,24.021178,-0.0076,1.376
5602.00,7.504019,25.01949,-0.000167,24.021376,-0.0076,1.377
5604.00,7.503811,25.01923,-0.000169,24.021466,-0.0076,1.377
5606.00,7.503932,25.01942,-0.000168,24.021488,-0.0076,1.377
5608.00,7.502862,25.02043,-0.000169,24.021582,-0.0076,1.377
5610.00,7.502972,25.02018,-0.000168,24.021044,-0.0076,1.377
5612.00,7.503760,25.02039,-0.000168,24.021193,-0.0076,1.377
5614.00,7.504446,25.02048,-0.000169,24.021142,-0.0076,1.377
5616.00,7.504340,25.02008,-0.000170,24.021762,-0.0076,1.377
5618.00,7.504396,25.02059,-0.000169,24.021053,-0.0076,1.377
5620.00,7.503742,25.02002,-0.000169,24.021742,-0.0076,1.377
5622.00,7.503092,25.02036,-0.000168,24.021854,-0.0076,1.376
5624.00,7.503664,25.02071,-0.000169,24.022027,-0.0076,1.376
5626.00,7.503600,25.02016,-0.000169,24.020991,-0.0076,1.377
5628.00,7.503205,25.01980,-0.000169,24.021477,-0.0076,1.377
5630.00,7.502995,25.02018,-0.000169,24.021412,-0.0076,1.377
5632.00,7.503463,25.02019,-0.000169,24.021312,-0.0076,1.377
5634.00,7.503845,25.02054,-0.000169,24.021454,-0.0076,1.377
5636.00,7.504127,25.02034,-0.000168,24.021426,-0.0076,1.377
5638.00,7.504359,25.01963,-0.000168,24.022001,-0.0075,1.377
5640.00,7.504219,25.02055,-0.000169,24.020794,-0.0076,1.377
5642.00,7.503877,25.01990,-0.000169,24.021771,-0.0076,1.376
5644.00,7.504489,25.02009,-0.000168,24.022572,-0.0076,1.377
5646.00,7.504749,25.02079,-0.000168,24.021416,-0.0076,1.377
5648.00,7.503728,25.02066,-0.000169,24.022005,-0.0076,1.377
5650.00,7.504085,25.02070,-0.000168,24.021905,-0.0076,1.377
5652.00,7.503727,25.02167,-0.000168,24.021615,-0.0076,1.377
5654.00,7.503717,25.02062,-0.000168,24.021472,-0.0076,1.377
5656.00,7.504323,25.02054,-0.000169,24.021809,-0.0076,1.377
5658.00,7.504068,25.02140,-0.000169,24.021646,-0.0076,1.377
5660.00,7.503943,25.02132,-0.000169,24.021441,-0.0076,1.376
5662.00,7.504418,25.02103,-0.000169,24.021785,-0.0076,1.376
5664.00,7.504941,25.02079,-0.000168,24.022429,-0.0076,1.376
5666.00,7.504751,25.02191,-0.000168,24.021686,-0.0076,1.377
5668.00,7.504620,25.02238,-0.000168,24.022046,-0.0076,1.377
5670.00,7.504296,25.02182,-0.000168,24.021827,-0.0076,1.377
5672.00,7.504401,25.02112,-0.000169,24.021281,-0.0076,1.377
5674.00,7.503741,25.02092,-0.000169,24.021894,-0.0076,1.377
5676.00,7.503959,25.02069,-0.000169,24.021776,-0.0076,1.377
5678.00,7.503933,25.02115,-0.000169,24.020846,-0.0076,1.376
5680.00,7.504206,25.02128,-0.000168,24.021640,-0.0076,1.376
5682.00,7.503737,25.02233,-0.000168,24.022153,-0.0076,1.377
5684.00,7.504171,25.02183,-0.000169,24.022021,-0.0076,1.377
5686.00,7.505136,25.02150,-0.000170,24.021521,-0.0076,1.377
5688.00,7.505135,25.02164,-0.000169,24.021622,-0.0076,1.377
5690.00,7.505162,25.02133,-0.000170,24.021872,-0.0076,1.377
5692.00,7.506193,25.02112,-0.000169,24.021084,-0.0076,1.376
5694.00,7.506502,25.02197,-0.000168,24.021744,-0.0076,1.376
5696.00,7.504764,25.02199,-0.000168,24.021169,-0.0076,1.377
5698.00,7.504483,25.02121,-0.000168,24.021088,-0.0076,1.377
5700.00,7.504774,25.02127,-0.000168,24.021329,-0.0076,1.377
5702.00,7.504569,25.02178,-0.000169,24.021782,-0.0076,1.377
5704.00,7.504856,25.02213,-0.000170,24.021601,-0.0076,1.377
5706.00,7.504439,25.02161,-0.000168,24.021760,-0.0076,1.377
5708.00,7.504285,25.02176,-0.000171,24.021883,-0.0076,1.377
5710.00,7.504599,25.02181,-0.000170,24.020545,-0.0076,1.377
5712.00,7.504657,25.02130,-0.000169,24.021530,-0.0076,1.377
5714.00,7.505871,25.02149,-0.000169,24.021778,-0.0076,1.377
5716.00,7.504963,25.02098,-0.000169,24.021544,-0.0076,1.377
5718.00,7.504316,25.02082,-0.000169,24.021470,-0.0076,1.377
5720.00,7.504774,25.02047,-0.000168,24.021194,-0.0076,1.376
5722.00,7.504751,25.02067,-0.000169,24.021385,-0.0076,1.377
5724.00,7.503910,25.02173,-0.000169,24.021620,-0.0076,1.377
5726.00,7.503612,25.02115,-0.000169,24.020714,-0.0076,1.377
5728.00,7.503884,25.02095,-0.000169,24.021191,-0.0076,1.377
5730.00,7.504374,25.02084,-0.000170,24.021499,-0.0076,1.377
5732.00,7.504516,25.02141,-0.000168,24.021437,-0.0076,1.377
5734.00,7.504581,25.02049,-0.000168,24.020756,-0.0076,1.377
5736.00,7.505658,25.02051,-0.000168,24.021573,-0.0076,1.377
5738.00,7.505476,25.02081,-0.000169,24.021573,-0.0076,1.377
5740.00,7.505204,25.02102,-0.000169,24.021630,-0.0076,1.377
5742.00,7.504937,25.02068,-0.000169,24.022210,-0.0076,1.377
5744.00,7.505158,25.02169,-0.000169,24.021642,-0.0076,1.377
5746.00,7.505175,25.02188,-0.000169,24.021376,-0.0076,1.377
5748.00,7.504644,25.02176,-0.000169,24.022197,-0.0076,1.377
5750.00,7.505044,25.02160,-0.000169,24.021392,-0.0076,1.376
5752.00,7.505594,25.02165,-0.000169,24.021914,-0.0076,1.376
5754.00,7.504724,25.02188,-0.000169,24.021445,-0.0076,1.377
5756.00,7.504419,25.02205,-0.000170,24.020928,-0.0076,1.377
5758.00,7.504561,25.02144,-0.000169,24.021256,-0.0076,1.377
5760.00,7.505072,25.02162,-0.000167,24.021470,-0.0076,1.376
5762.00,7.505709,25.02102,-0.000168,24.021671,-0.0076,1.377
5764.00,7.506208,25.02060,-0.000169,24.021698,-0.0076,1.377
5766.00,7.506382,25.02098,-0.000168,24.021869,-0.0076,1.377
5768.00,7.507304,25.02084,-0.000169,24.021548,-0.0076,1.377
5770.00,7.507910,25.02055,-0.000169,24.021213,-0.0076,1.377
5772.00,7.506844,25.02049,-0.000169,24.021782,-0.0076,1.377
5774.00,7.507043,25.02073,-0.000168,24.021111,-0.0076,1.377
5776.00,7.506723,25.02075,-0.000169,24.021588,-0.0076,1.377
5778.00,7.506313,25.02103,-0.000168,24.021644,-0.0076,1.377
5780.00,7.506149,25.02098,-0.000169,24.022065,-0.0076,1.377
5782.00,7.505604,25.02132,-0.000169,24.021637,-0.0076,1.376
5784.00,7.505497,25.02209,-0.000169,24.021443,-0.0076,1.376
5786.00,7.505488,25.02191,-0.000169,24.021207,-0.0076,1.377
5788.00,7.505429,25.02242,-0.000169,24.021744,-0.0076,1.377
5790.00,7.506508,25.02229,-0.000170,24.020897,-0.0076,1.378
5792.00,7.506429,25.02222,-0.000171,24.021220,-0.0076,1.377
5794.00,7.506477,25.02103,-0.000170,24.021439,-0.0075,1.377
5796.00,7.507086,25.02122,-0.000169,24.022476,-0.0076,1.378
5798.00,7.505432,25.02149,-0.000169,24.022070,-0.0076,1.376
5800.00,7.505772,25.02108,-0.000169,24.021368,-0.0076,1.376
5802.00,7.505556,25.02092,-0.000169,24.021332,-0.0076,1.377
5804.00,7.505508,25.02120,-0.000170,24.021588,-0.0076,1.377
5806.00,7.505380,25.02109,-0.000169,24.021820,-0.0076,1.377
5808.00,7.505596,25.02191,-0.000169,24.021269,-0.0076,1.377
5810.00,7.505958,25.02205,-0.000168,24.021347,-0.0076,1.377
5812.00,7.504801,25.02179,-0.000168,24.021272,-0.0076,1.377
5814.00,7.504098,25.02140,-0.000169,24.021298,-0.0076,1.377
5816.00,7.505067,25.02129,-0.000170,24.021715,-0.0076,1.377
5818.00,7.504704,25.02107,-0.000168,24.021265,-0.0076,1.377
5820.00,7.505172,25.02116,-0.000168,24.020888,-0.0076,1.376
5822.00,7.504780,25.02158,-0.000169,24.021965,-0.0076,1.377
5824.00,7.504782,25.02123,-0.000169,24.021020,-0.0076,1.377
5826.00,7.505364,25.02102,-0.000169,24.021140,-0.0076,1.377
5828.00,7.505674,25.02110,-0.000170,24.021468,-0.0076,1.377
5830.00,7.505457,25.02169,-0.000170,24.021561,-0.0076,1.377
5832.00,7.505707,25.02243,-0.000169,24.021943,-0.0076,1.377
5834.00,7.505810,25.02179,-0.000169,24.021494,-0.0076,1.377
5836.00,7.505479,25.02143,-0.000170,24.021178,-0.0076,1.377
5838.00,7.505619,25.02087,-0.000169,24.020924,-0.0076,1.377
5840.00,7.505707,25.02099,-0.000170,24.021702,-0.0076,1.377
5842.00,7.505312,25.02114,-0.000169,24.022130,-0.0076,1.377
5844.00,7.505276,25.02145,-0.000169,24.021205,-0.0076,1.377
5846.00,7.505467,25.02087,-0.000169,24.021787,-0.0076,1.377
5848.00,7.505835,25.02106,-0.000170,24.021620,-0.0076,1.378
5850.00,7.506003,25.02126,-0.000170,24.021515,-0.0076,1.377
5852.00,7.506670,25.02200,-0.000169,24.021147,-0.0076,1.377
5854.00,7.507021,25.02118,-0.000168,24.021233,-0.0076,1.377
5856.00,7.506926,25.02078,-0.000170,24.021254,-0.0076,1.377
5858.00,7.506354,25.02147,-0.000169,24.020609,-0.0076,1.377
5860.00,7.505561,25.02205,-0.000170,24.021252,-0.0076,1.378
5862.00,7.505575,25.02197,-0.000170,24.020381,-0.0076,1.377
5864.00,7.506057,25.02235,-0.000169,24.020953,-0.0076,1.376
5866.00,7.505851,25.02217,-0.000169,24.021251,-0.0076,1.377
5868.00,7.505988,25.02219,-0.000169,24.021024,-0.0076,1.377
5870.00,7.505914,25.02264,-0.000170,24.021274,-0.0076,1.377
5872.00,7.505847,25.02198,-0.000170,24.021129,-0.0076,1.377
5874.00,7.505278,25.02245,-0.000169,24.021414,-0.0076,1.377
5876.00,7.506045,25.02207,-0.000170,24.021709,-0.0076,1.377
5878.00,7.505057,25.02170,-0.000168,24.021073,-0.0076,1.376
5880.00,7.504896,25.02185,-0.000168,24.020899,-0.0076,1.377
5882.00,7.505913,25.02163,-0.000169,24.021700,-0.0076,1.377
5884.00,7.504748,25.02186,-0.000168,24.021682,-0.0076,1.377
5886.00,7.506112,25.02197,-0.000168,24.021477,-0.0076,1.377
5888.00,7.507120,25.02178,-0.000170,24.021461,-0.0076,1.377
5890.00,7.506894,25.02188,-0.000170,24.021158,-0.0076,1.377
5892.00,7.506959,25.02235,-0.000169,24.021595,-0.0076,1.377
5894.00,7.507460,25.02200,-0.000170,24.021660,-0.0076,1.377
5896.00,7.506291,25.02184,-0.000170,24.021378,-0.0076,1.377
5898.00,7.506693,25.02163,-0.000170,24.021599,-0.0076,1.377
5900.00,7.505774,25.02154,-0.000169,24.021419,-0.0076,1.376
5902.00,7.506010,25.02130,-0.000169,24.021238,-0.0076,1.377
5904.00,7.504819,25.02149,-0.000169,24.020767,-0.0076,1.377
5906.00,7.503900,25.02184,-0.000169,24.020725,-0.0076,1.377
5908.00,7.504786,25.02212,-0.000169,24.020526,-0.0076,1.377
5910.00,7.505297,25.02123,-0.000170,24.020797,-0.0076,1.377
5912.00,7.506240,25.02164,-0.000170,24.021184,-0.0076,1.377
5914.00,7.507483,25.02178,-0.000169,24.021845,-0.0076,1.377
5916.00,7.507129,25.02149,-0.000170,24.020950,-0.0076,1.377
5918.00,7.506216,25.02075,-0.000169,24.021055,-0.0076,1.377
5920.00,7.506175,25.02040,-0.000170,24.021064,-0.0076,1.377
5922.00,7.505927,25.02034,-0.000169,24.021263,-0.0076,1.376
5924.00,7.505553,25.01968,-0.000169,24.020932,-0.0076,1.377
5926.00,7.506066,25.01997,-0.000170,24.021167,-0.0076,1.377
5928.00,7.505283,25.02023,-0.000169,24.021880,-0.0076,1.376
5930.00,7.505224,25.02029,-0.000168,24.021688,-0.0076,1.376
5932.00,7.505184,25.02154,-0.000169,24.020866,-0.0076,1.377
5934.00,7.504812,25.02166,-0.000170,24.021938,-0.0076,1.377
5936.00,7.505263,25.02151,-0.000170,24.020712,-0.0076,1.377
5938.00,7.505285,25.02132,-0.000169,24.021254,-0.0075,1.377
5940.00,7.505988,25.02071,-0.000169,24.021037,-0.0076,1.376
5942.00,7.506464,25.02076,-0.000169,24.021211,-0.0076,1.377
5944.00,7.506515,25.02036,-0.000169,24.021033,-0.0076,1.377
5946.00,7.506270,25.02151,-0.000169,24.021020,-0.0076,1.377
5948.00,7.505765,25.02119,-0.000169,24.021521,-0.0075,1.376
5950.00,7.506349,25.02072,-0.000169,24.021343,-0.0076,1.377
5952.00,7.507395,25.02068,-0.000169,24.021646,-0.0075,1.377
5954.00,7.507720,25.02060,-0.000170,24.021648,-0.0076,1.377
5956.00,7.506872,25.02125,-0.000169,24.021920,-0.0076,1.377
5958.00,7.506709,25.02158,-0.000168,24.022063,-0.0076,1.376
5960.00,7.506505,25.02151,-0.000169,24.021497,-0.0076,1.377
5962.00,7.506172,25.02208,-0.000169,24.022288,-0.0076,1.377
5964.00,7.505750,25.02242,-0.000168,24.021582,-0.0076,1.377
5966.00,7.506566,25.02202,-0.000169,24.022242,-0.0076,1.377
5968.00,7.507542,25.02188,-0.000169,24.021717,-0.0076,1.377
5970.00,7.507616,25.02171,-0.000169,24.021147,-0.0076,1.377
5972.00,7.507359,25.02214,-0.000169,24.021472,-0.0076,1.377
5974.00,7.507496,25.02147,-0.000169,24.022081,-0.0076,1.377
5976.00,7.507070,25.02228,-0.000169,24.021988,-0.0076,1.377
5978.00,7.507160,25.02199,-0.000168,24.021892,-0.0076,1.377
5980.00,7.506438,25.02201,-0.000168,24.021796,-0.0076,1.377
5982.00,7.506159,25.02153,-0.000168,24.021577,-0.0076,1.377
5984.00,7.505191,25.02186,-0.000169,24.021586,-0.0076,1.377
5986.00,7.505653,25.02171,-0.000169,24.021329,-0.0076,1.377
5988.00,7.506603,25.02203,-0.000169,24.021693,-0.0076,1.376
5990.00,7.506579,25.02203,-0.000169,24.021626,-0.0076,1.377
5992.00,7.507350,25.02313,-0.000169,24.021394,-0.0076,1.377
5994.00,7.507307,25.02334,-0.000169,24.021468,-0.0076,1.376
5996.00,7.506930,25.02284,-0.000169,24.021321,-0.0076,1.376
5998.00,7.505884,25.02321,-0.000168,24.021374,-0.0076,1.376
6000.00,7.506434,25.02334,-0.000168,24.021325,-0.0076,1.377
6002.00,7.506738,25.02342,-0.000169,24.021825,-0.0076,1.377
@10,12.0000,24.0
6004.00,7.505839,25.02349,-0.000169,24.021320,-0.0076,1.377
6006.00,7.500068,25.02289,-0.000169,24.021126,-0.0076,1.376
6008.00,7.491498,25.02296,-0.000168,24.021345,-0.0076,1.376
6010.00,7.481402,25.02226,-0.000168,24.021615,-0.0076,1.375
6012.00,7.471099,25.02230,-0.000168,24.021459,-0.0076,1.376
6014.00,7.464892,25.02217,-0.000168,24.021854,-0.0076,1.376
6016.00,7.460520,25.02228,-0.000168,24.021746,-0.0076,1.377
6018.00,7.457046,25.02293,-0.000167,24.022070,-0.0076,1.377
6020.00,7.454074,25.02270,-0.000170,24.021731,-0.0076,1.378
6022.00,7.451222,25.02165,-0.000170,24.021871,-0.0076,1.379
6024.00,7.447857,25.02184,-0.000170,24.021816,-0.0076,1.379
6026.00,7.445259,25.02245,-0.000170,24.021341,-0.0076,1.378
6028.00,7.442994,25.02260,-0.000169,24.021559,-0.0076,1.377
6030.00,7.447279,25.02230,-0.000168,24.021381,-0.0076,1.378
6032.00,7.454651,25.02200,-0.000170,24.021595,-0.0075,1.379
6034.00,7.462407,25.02114,-0.000171,24.021372,-0.0076,1.380
6036.00,7.469656,25.02134,-0.000171,24.021617,-0.0076,1.379
6038.00,7.475026,25.02178,-0.000170,24.021358,-0.0076,1.378
6040.00,7.479026,25.02112,-0.000169,24.020999,-0.0076,1.377
6042.00,7.482487,25.02168,-0.000168,24.021309,-0.0076,1.377
6044.00,7.484832,25.02240,-0.000168,24.020846,-0.0076,1.378
6046.00,7.486412,25.02256,-0.000169,24.021242,-0.0076,1.377
6048.00,7.488474,25.02188,-0.000169,24.021678,-0.0076,1.377
6050.00,7.491093,25.02127,-0.000168,24.021593,-0.0076,1.377
6052.00,7.493320,25.02155,-0.000168,24.021421,-0.0076,1.377
6054.00,7.496121,25.02236,-0.000169,24.022012,-0.0076,1.377
6056.00,7.497139,25.02266,-0.000169,24.021276,-0.0076,1.377
6058.00,7.497939,25.02233,-0.000170,24.021234,-0.0076,1.377
6060.00,7.499671,25.02166,-0.000168,24.021653,-0.0076,1.377
6062.00,7.500740,25.02149,-0.000169,24.021940,-0.0076,1.377
6064.00,7.502150,25.02212,-0.000168,24.021365,-0.0076,1.377
6066.00,7.503033,25.02273,-0.000169,24.022041,-0.0076,1.377
6068.00,7.504127,25.02188,-0.000169,24.021722,-0.0076,1.377
6070.00,7.504852,25.02131,-0.000169,24.021397,-0.0076,1.377
6072.00,7.506008,25.02179,-0.000170,24.021604,-0.0076,1.376
6074.00,7.506912,25.02128,-0.000169,24.021671,-0.0076,1.376
6076.00,7.508213,25.02154,-0.000168,24.021320,-0.0076,1.377
6078.00,7.508619,25.02144,-0.000170,24.021490,-0.0076,1.377
6080.00,7.508148,25.02197,-0.000170,24.020952,-0.0076,1.377
6082.00,7.507422,25.02125,-0.000170,24.021349,-0.0076,1.377
6084.00,7.507263,25.02042,-0.000170,24.021086,-0.0076,1.378
6086.00,7.508521,25.02063,-0.000169,24.021256,-0.0076,1.377
6088.00,7.508078,25.02162,-0.000170,24.021425,-0.0076,1.377
6090.00,7.507552,25.02180,-0.000170,24.020990,-0.0076,1.377
6092.00,7.507943,25.02175,-0.000170,24.020669,-0.0076,1.377
6094.00,7.507911,25.02190,-0.000168,24.021485,-0.0076,1.376
6096.00,7.507836,25.02202,-0.000170,24.021359,-0.0076,1.377
6098.00,7.508064,25.02193,-0.000171,24.021301,-0.0076,1.377
6100.00,7.507590,25.02236,-0.000168,24.021365,-0.0076,1.377
6102.00,7.507198,25.02220,-0.000170,24.021372,-0.0076,1.377
6104.00,7.507874,25.02208,-0.000169,24.021485,-0.0076,1.377
6106.00,7.507212,25.02219,-0.000168,24.021136,-0.0076,1.376
6108.00,7.507117,25.02245,-0.000168,24.021024,-0.0076,1.377
6110.00,7.507362,25.02312,-0.000169,24.021539,-0.0076,1.377
6112.00,7.507156,25.02197,-0.000170,24.021057,-0.0076,1.377
6114.00,7.507260,25.02190,-0.000169,24.021281,-0.0076,1.377
6116.00,7.508107,25.02057,-0.000169,24.020959,-0.0076,1.376
6118.00,7.508774,25.02151,-0.000170,24.021117,-0.0076,1.377
6120.00,7.508651,25.02135,-0.000169,24.021204,-0.0076,1.377
6122.00,7.507621,25.02214,-0.000169,24.021651,-0.0076,1.377
6124.00,7.507791,25.02254,-0.000170,24.020964,-0.0076,1.377
6126.00,7.508129,25.02285,-0.000170,24.020981,-0.0076,1.377
6128.00,7.508225,25.02276,-0.000169,24.021202,-0.0076,1.377
6130.00,7.507650,25.02280,-0.000168,24.021113,-0.0076,1.377
6132.00,7.507344,25.02207,-0.000170,24.020884,-0.0076,1.377
6134.00,7.507321,25.02254,-0.000171,24.021251,-0.0076,1.377
6136.00,7.507332,25.02241,-0.000171,24.021365,-0.0076,1.377
6138.00,7.507644,25.02297,-0.000169,24.021262,-0.0076,1.376
6140.00,7.507578,25.02288,-0.000168,24.021269,-0.0076,1.377
6142.00,7.507047,25.02300,-0.000170,24.022121,-0.0076,1.378
6144.00,7.507268,25.02274,-0.000170,24.021238,-0.0076,1.377
6146.00,7.507474,25.02215,-0.000170,24.021046,-0.0076,1.377
6148.00,7.508295,25.02175,-0.000170,24.021247,-0.0076,1.376
6150.00,7.507867,25.02268,-0.000170,24.021084,-0.0076,1.376
6152.00,7.507963,25.02292,-0.000169,24.020894,-0.0076,1.377
6154.00,7.507180,25.02293,-0.000171,24.020979,-0.0076,1.377
6156.00,7.507143,25.02240,-0.000169,24.021635,-0.0076,1.377
6158.00,7.507291,25.02291,-0.000170,24.021124,-0.0076,1.377
6160.00,7.507569,25.02262,-0.000170,24.021144,-0.0076,1.378
6162.00,7.507644,25.02260,-0.000169,24.021711,-0.0076,1.377
6164.00,7.507453,25.02302,-0.000169,24.021715,-0.0076,1.377
6166.00,7.506969,25.02243,-0.000169,24.020872,-0.0076,1.377
6168.00,7.507007,25.02238,-0.000169,24.021189,-0.0076,1.377
6170.00,7.507677,25.02203,-0.000170,24.021207,-0.0076,1.377
6172.00,7.508305,25.02271,-0.000169,24.021231,-0.0076,1.377
6174.00,7.508090,25.02208,-0.000170,24.021818,-0.0076,1.377
6176.00,7.507270,25.02171,-0.000169,24.021080,-0.0076,1.377
6178.00,7.506383,25.02215,-0.000169,24.021751,-0.0076,1.376
6180.00,7.506730,25.02286,-0.000170,24.021347,-0.0076,1.377
6182.00,7.507089,25.02291,-0.000170,24.021265,-0.0076,1.376
6184.00,7.507352,25.02323,-0.000169,24.020897,-0.0076,1.377
6186.00,7.506890,25.02336,-0.000170,24.020921,-0.0076,1.377
6188.00,7.506843,25.02312,-0.000170,24.021434,-0.0076,1.377
6190.00,7.508033,25.02333,-0.000169,24.021662,-0.0076,1.377
6192.00,7.507698,25.02339,-0.000168,24.021102,-0.0076,1.377
6194.00,7.507569,25.02277,-0.000170,24.021412,-0.0076,1.377
6196.00,7.507689,25.02278,-0.000169,24.021111,-0.0076,1.377
6198.00,7.508136,25.02351,-0.000170,24.021214,-0.0076,1.376
6200.00,7.508617,25.02411,-0.000169,24.021397,-0.0076,1.377
6202.00,7.509068,25.02433,-0.000170,24.021341,-0.0076,1.377
6204.00,7.509271,25.02413,-0.000170,24.020703,-0.0076,1.377
6206.00,7.508962,25.02453,-0.000170,24.021668,-0.0076,1.377
6208.00,7.508344,25.02416,-0.000169,24.021039,-0.0076,1.377
6210.00,7.508249,25.02424,-0.000169,24.020814,-0.0076,1.377
6212.00,7.508153,25.02492,-0.000169,24.020946,-0.0076,1.377
6214.00,7.508633,25.02455,-0.000169,24.021202,-0.0076,1.376
6216.00,7.508172,25.02436,-0.000170,24.020942,-0.0076,1.377
6218.00,7.507593,25.02532,-0.000169,24.020852,-0.0076,1.377
6220.00,7.507523,25.02510,-0.000169,24.021379,-0.0076,1.377
6222.00,7.508098,25.02449,-0.000170,24.021920,-0.0076,1.377
6224.00,7.508066,25.02492,-0.000169,24.020850,-0.0076,1.377
6226.00,7.508674,25.02442,-0.000170,24.020879,-0.0076,1.377
6228.00,7.509269,25.02447,-0.000171,24.021947,-0.0076,1.377
6230.00,7.509208,25.02397,-0.000169,24.021455,-0.0076,1.376
6232.00,7.508670,25.02435,-0.000170,24.021492,-0.0076,1.376
6234.00,7.509153,25.02415,-0.000170,24.021185,-0.0076,1.377
6236.00,7.510027,25.02404,-0.000169,24.021019,-0.0076,1.377
6238.00,7.510257,25.02369,-0.000169,24.021421,-0.0076,1.377
6240.00,7.509861,25.02391,-0.000169,24.021068,-0.0076,1.377
6242.00,7.510155,25.02281,-0.000171,24.021312,-0.0076,1.377
6244.00,7.508771,25.02374,-0.000170,24.021901,-0.0076,1.377
6246.00,7.508379,25.02400,-0.000169,24.021242,-0.0076,1.377
6248.00,7.509244,25.02428,-0.000169,24.021330,-0.0076,1.376
6250.00,7.509253,25.02414,-0.000168,24.021588,-0.0076,1.377
6252.00,7.508827,25.02312,-0.000168,24.020723,-0.0076,1.377
6254.00,7.508605,25.02239,-0.000169,24.020681,-0.0076,1.377
6256.00,7.509218,25.02283,-0.000169,24.021129,-0.0076,1.376
6258.00,7.509444,25.02320,-0.000167,24.021363,-0.0076,1.377
6260.00,7.509343,25.02203,-0.000170,24.021463,-0.0076,1.377
6262.00,7.508617,25.02183,-0.000171,24.020846,-0.0076,1.377
6264.00,7.508515,25.02215,-0.000170,24.021668,-0.0076,1.377
6266.00,7.508253,25.02268,-0.000168,24.021481,-0.0076,1.377
6268.00,7.508599,25.02307,-0.000169,24.021588,-0.0076,1.377
6270.00,7.509136,25.02301,-0.000170,24.021865,-0.0076,1.376
6272.00,7.509419,25.02277,-0.000168,24.021117,-0.0076,1.376
6274.00,7.510286,25.02242,-0.000170,24.020749,-0.0076,1.377
6276.00,7.509957,25.02234,-0.000169,24.021976,-0.0076,1.377
6278.00,7.509819,25.02239,-0.000170,24.022046,-0.0076,1.377
6280.00,7.509453,25.02284,-0.000170,24.021252,-0.0076,1.377
6282.00,7.509329,25.02293,-0.000168,24.022046,-0.0076,1.376
6284.00,7.509392,25.02253,-0.000169,24.021198,-0.0076,1.377
6286.00,7.509686,25.02207,-0.000169,24.021042,-0.0076,1.377
6288.00,7.510309,25.02230,-0.000169,24.021343,-0.0076,1.377
6290.00,7.511174,25.02245,-0.000170,24.021251,-0.0076,1.377
6292.00,7.510739,25.02205,-0.000170,24.021368,-0.0076,1.376
6294.00,7.510070,25.02184,-0.000169,24.021501,-0.0077,1.377
6296.00,7.509602,25.02129,-0.000171,24.021584,-0.0076,1.377
6298.00,7.509822,25.02281,-0.000169,24.021577,-0.0076,1.377
6300.00,7.509736,25.02256,-0.000169,24.021646,-0.0076,1.377
6302.00,7.510083,25.02241,-0.000170,24.022190,-0.0076,1.377
6304.00,7.510213,25.02171,-0.000171,24.021185,-0.0076,1.377
6306.00,7.510239,25.02171,-0.000170,24.021526,-0.0076,1.377
6308.00,7.509282,25.02219,-0.000170,24.021285,-0.0076,1.377
6310.00,7.509808,25.02289,-0.000170,24.021510,-0.0076,1.377
6312.00,7.510049,25.02244,-0.000170,24.020924,-0.0076,1.377
6314.00,7.510049,25.02253,-0.000171,24.020781,-0.0076,1.377
6316.00,7.509602,25.02257,-0.000170,24.021245,-0.0076,1.376
6318.00,7.509438,25.02302,-0.000170,24.021929,-0.0076,1.377
6320.00,7.509073,25.02155,-0.000169,24.021446,-0.0076,1.377
6322.00,7.509818,25.02210,-0.000170,24.021495,-0.0076,1.377
6324.00,7.510045,25.02215,-0.000170,24.020981,-0.0076,1.377
6326.00,7.509266,25.02181,-0.000169,24.021686,-0.0076,1.377
6328.00,7.509587,25.02124,-0.000170,24.021755,-0.0076,1.377
6330.00,7.510169,25.02156,-0.000169,24.021470,-0.0076,1.377
6332.00,7.509962,25.02211,-0.000169,24.021196,-0.0076,1.377
6334.00,7.509557,25.02218,-0.000169,24.021247,-0.0076,1.377
6336.00,7.509480,25.02239,-0.000171,24.021577,-0.0076,1.377
6338.00,7.509443,25.02189,-0.000171,24.021339,-0.0076,1.376
6340.00,7.510078,25.02184,-0.000170,24.021367,-0.0076,1.376
6342.00,7.510533,25.02137,-0.000170,24.021599,-0.0076,1.377
6344.00,7.510708,25.02185,-0.000170,24.021334,-0.0076,1.377
6346.00,7.510347,25.02186,-0.000171,24.021136,-0.0076,1.377
6348.00,7.510021,25.02221,-0.000171,24.021573,-0.0076,1.377
6350.00,7.509884,25.02191,-0.000169,24.021669,-0.0076,1.377
6352.00,7.510167,25.02243,-0.000169,24.020767,-0.0076,1.377
6354.00,7.510126,25.02200,-0.000170,24.021292,-0.0076,1.377
6356.00,7.510296,25.02241,-0.000169,24.021124,-0.0077,1.377
6358.00,7.510853,25.02237,-0.000170,24.021071,-0.0076,1.377
6360.00,7.510255,25.02241,-0.000169,24.021677,-0.0076,1.377
6362.00,7.510172,25.02195,-0.000168,24.021648,-0.0076,1.376
6364.00,7.509588,25.02196,-0.000170,24.021668,-0.0076,1.377
6366.00,7.509406,25.02233,-0.000169,24.021688,-0.0076,1.377
6368.00,7.509034,25.02285,-0.000170,24.021160,-0.0076,1.377
6370.00,7.508812,25.02187,-0.000172,24.021814,-0.0076,1.377
6372.00,7.508560,25.02204,-0.000170,24.022164,-0.0076,1.377
6374.00,7.508205,25.02228,-0.000169,24.020841,-0.0076,1.377
6376.00,7.508970,25.02188,-0.000169,24.021586,-0.0076,1.376
6378.00,7.509255,25.02186,-0.000168,24.022132,-0.0076,1.377
6380.00,7.509258,25.02148,-0.000169,24.021517,-0.0076,1.377
6382.00,7.508985,25.02170,-0.000169,24.021098,-0.0076,1.377
6384.00,7.509802,25.02170,-0.000169,24.021046,-0.0076,1.377
6386.00,7.510521,25.02165,-0.000170,24.021396,-0.0076,1.377
6388.00,7.510314,25.02206,-0.000169,24.020946,-0.0076,1.377
6390.00,7.510019,25.02211,-0.000170,24.020680,-0.0076,1.377
6392.00,7.509702,25.02174,-0.000170,24.021510,-0.0076,1.377
6394.00,7.509342,25.02219,-0.000170,24.021573,-0.0076,1.377
6396.00,7.509979,25.02283,-0.000170,24.021940,-0.0076,1.376
6398.00,7.509936,25.02274,-0.000169,24.021374,-0.0076,1.376
6400.00,7.509473,25.02236,-0.000169,24.021885,-0.0076,1.377
6402.00,7.509281,25.02331,-0.000171,24.020966,-0.0076,1.378
6404.00,7.510061,25.02271,-0.000171,24.021118,-0.0077,1.377
6406.00,7.510415,25.02249,-0.000171,24.021004,-0.0076,1.377
6408.00,7.510329,25.02249,-0.000170,24.021481,-0.0076,1.376
6410.00,7.509177,25.02240,-0.000170,24.021352,-0.0076,1.377
6412.00,7.509153,25.02278,-0.000169,24.022288,-0.0075,1.376
6414.00,7.509164,25.02303,-0.000169,24.021298,-0.0076,1.377
6416.00,7.509816,25.02327,-0.000170,24.021334,-0.0076,1.377
6418.00,7.510366,25.02406,-0.000170,24.021537,-0.0076,1.377
6420.00,7.509646,25.02360,-0.000169,24.022188,-0.0076,1.376
6422.00,7.510507,25.02396,-0.000168,24.021394,-0.0076,1.377
6424.00,7.510337,25.02344,-0.000170,24.021599,-0.0076,1.376
6426.00,7.509663,25.02320,-0.000169,24.021485,-0.0076,1.377
6428.00,7.510385,25.02326,-0.000171,24.021354,-0.0076,1.377
6430.00,7.510126,25.02311,-0.000171,24.021700,-0.0076,1.377
6432.00,7.510767,25.02328,-0.000170,24.021006,-0.0076,1.377
6434.00,7.510767,25.02289,-0.000170,24.021606,-0.0076,1.376
6436.00,7.510392,25.02212,-0.000169,24.021635,-0.0076,1.377
6438.00,7.509825,25.02268,-0.000169,24.020622,-0.0076,1.377
6440.00,7.509952,25.02277,-0.000169,24.021113,-0.0076,1.376
6442.00,7.509857,25.02321,-0.000170,24.021039,-0.0076,1.377
6444.00,7.509832,25.02310,-0.000170,24.021706,-0.0076,1.376
6446.00,7.509644,25.02278,-0.000170,24.020513,-0.0077,1.376
6448.00,7.509677,25.02264,-0.000169,24.021709,-0.0076,1.377
6450.00,7.510593,25.02219,-0.000170,24.021117,-0.0076,1.377
6452.00,7.509808,25.02282,-0.000171,24.020526,-0.0076,1.377
6454.00,7.508685,25.02314,-0.000171,24.021263,-0.0076,1.377
6456.00,7.509568,25.02306,-0.000170,24.021037,-0.0076,1.376
6458.00,7.509393,25.02243,-0.000170,24.021305,-0.0076,1.377
6460.00,7.508594,25.02169,-0.000170,24.021414,-0.0076,1.377
6462.00,7.508312,25.02245,-0.000169,24.021695,-0.0076,1.376
6464.00,7.507509,25.02169,-0.000169,24.021238,-0.0076,1.377
6466.00,7.507489,25.02168,-0.000169,24.020971,-0.0077,1.377
6468.00,7.508531,25.02176,-0.000169,24.021171,-0.0076,1.377
6470.00,7.508566,25.02194,-0.000171,24.020533,-0.0076,1.376
6472.00,7.508693,25.02214,-0.000171,24.021361,-0.0076,1.376
6474.00,7.509239,25.02127,-0.000170,24.021187,-0.0076,1.377
6476.00,7.509329,25.02128,-0.000170,24.020984,-0.0076,1.377
6478.00,7.508861,25.02185,-0.000170,24.021185,-0.0076,1.377
6480.00,7.509108,25.02197,-0.000170,24.021280,-0.0076,1.377
6482.00,7.509063,25.02210,-0.000172,24.021060,-0.0076,1.377
6484.00,7.508532,25.02209,-0.000170,24.021439,-0.0076,1.376
6486.00,7.508490,25.02267,-0.000170,24.021363,-0.0076,1.376
6488.00,7.508955,25.02225,-0.000169,24.021494,-0.0076,1.376
6490.00,7.509403,25.02278,-0.000171,24.020754,-0.0076,1.377
6492.00,7.509488,25.02160,-0.000170,24.021312,-0.0076,1.377
6494.00,7.510131,25.02180,-0.000171,24.021365,-0.0076,1.377
6496.00,7.510658,25.02112,-0.000171,24.021026,-0.0076,1.376
6498.00,7.510390,25.02119,-0.000171,24.020984,-0.0076,1.377
6500.00,7.510321,25.02174,-0.000170,24.021247,-0.0076,1.377
6502.00,7.510380,25.02139,-0.000170,24.020990,-0.0076,1.376
6504.00,7.510177,25.02128,-0.000170,24.021222,-0.0076,1.377
6506.00,7.510356,25.02187,-0.000170,24.021271,-0.0076,1.378
6508.00,7.510511,25.02084,-0.000170,24.021593,-0.0076,1.377
6510.00,7.510443,25.02095,-0.000170,24.021461,-0.0076,1.377
6512.00,7.510754,25.02031,-0.000169,24.020874,-0.0076,1.376
6514.00,7.510599,25.02057,-0.000169,24.021098,-0.0076,1.376
6516.00,7.510871,25.02045,-0.000170,24.021347,-0.0076,1.377
6518.00,7.510755,25.02061,-0.000169,24.021512,-0.0076,1.377
6520.00,7.510724,25.02063,-0.000169,24.021434,-0.0076,1.377
6522.00,7.510780,25.02050,-0.000171,24.021368,-0.0076,1.377
6524.00,7.509919,25.02090,-0.000171,24.021387,-0.0076,1.377
6526.00,7.510145,25.02045,-0.000171,24.021249,-0.0076,1.377
6528.00,7.510179,25.02037,-0.000170,24.021510,-0.0076,1.377
6530.00,7.509957,25.02130,-0.000170,24.021075,-0.0076,1.377
6532.00,7.510366,25.02218,-0.000169,24.021249,-0.0076,1.376
6534.00,7.510950,25.02151,-0.000169,24.021514,-0.0076,1.376
6536.00,7.511051,25.02232,-0.000169,24.021426,-0.0076,1.377
6538.00,7.510609,25.02204,-0.000169,24.020944,-0.0076,1.377
6540.00,7.509960,25.02077,-0.000170,24.021106,-0.0076,1.377
6542.00,7.509123,25.02055,-0.000170,24.020497,-0.0076,1.377
6544.00,7.508459,25.02102,-0.000170,24.020743,-0.0076,1.377
6546.00,7.509698,25.02138,-0.000170,24.021503,-0.0076,1.377
6548.00,7.510749,25.02150,-0.000171,24.021414,-0.0076,1.377
6550.00,7.510759,25.02132,-0.000170,24.021312,-0.0076,1.377
6552.00,7.510195,25.02149,-0.000169,24.021552,-0.0076,1.376
6554.00,7.510000,25.02214,-0.000169,24.021372,-0.0076,1.377
6556.00,7.510722,25.02128,-0.000170,24.021599,-0.0076,1.377
6558.00,7.510536,25.02136,-0.000169,24.021381,-0.0076,1.377
6560.00,7.509773,25.02132,-0.000169,24.020984,-0.0076,1.377
6562.00,7.510045,25.02233,-0.000170,24.021599,-0.0076,1.377
6564.00,7.509933,25.02229,-0.000169,24.021863,-0.0076,1.377
6566.00,7.510112,25.02181,-0.000170,24.021013,-0.0077,1.377
6568.00,7.510026,25.02158,-0.000169,24.021657,-0.0076,1.377
6570.00,7.509553,25.02163,-0.000170,24.021426,-0.0076,1.377
6572.00,7.509657,25.02126,-0.000168,24.021218,-0.0076,1.377
6574.00,7.509722,25.02229,-0.000168,24.021292,-0.0076,1.376
6576.00,7.510094,25.02291,-0.000169,24.021414,-0.0076,1.377
6578.00,7.509669,25.02239,-0.000170,24.020935,-0.0076,1.377
6580.00,7.509970,25.02240,-0.000169,24.021113,-0.0076,1.377
6582.00,7.510350,25.02361,-0.000169,24.021260,-0.0076,1.378
6584.00,7.510521,25.02318,-0.000169,24.021816,-0.0076,1.377
6586.00,7.510768,25.02289,-0.000169,24.021555,-0.0076,1.376
6588.00,7.510650,25.02299,-0.000169,24.021704,-0.0076,1.376
6590.00,7.510951,25.02373,-0.000170,24.021553,-0.0076,1.377
6592.00,7.510438,25.02272,-0.000171,24.021405,-0.0076,1.377
6594.00,7.510152,25.02233,-0.000170,24.020620,-0.0076,1.377
6596.00,7.510058,25.02266,-0.000170,24.021111,-0.0076,1.377
6598.00,7.509427,25.02232,-0.000171,24.021646,-0.0076,1.377
6600.00,7.510443,25.02259,-0.000170,24.021428,-0.0076,1.377
6602.00,7.510514,25.02312,-0.000171,24.021488,-0.0076,1.377
@11,12.0000,24.0
6604.00,7.509354,25.02223,-0.000170,24.021446,-0.0077,1.377
6606.00,7.503539,25.02214,-0.000170,24.021321,-0.0076,1.377
6608.00,7.495401,25.02252,-0.000169,24.021434,-0.0076,1.377
6610.00,7.485921,25.02296,-0.000168,24.021688,-0.0076,1.376
6612.00,7.476436,25.02285,-0.000168,24.021680,-0.0076,1.376
6614.00,7.469026,25.02376,-0.000168,24.021039,-0.0076,1.377
6616.00,7.464564,25.02328,-0.000168,24.020429,-0.0076,1.377
6618.00,7.461594,25.02222,-0.000170,24.021325,-0.0076,1.378
6620.00,7.458177,25.02259,-0.000171,24.021387,-0.0076,1.377
6622.00,7.455824,25.02258,-0.000171,24.021185,-0.0076,1.377
6624.00,7.454087,25.02288,-0.000171,24.021408,-0.0076,1.378
6626.00,7.451486,25.02375,-0.000170,24.021562,-0.0076,1.378
6628.00,7.449465,25.02319,-0.000170,24.020676,-0.0076,1.378
6630.00,7.452692,25.02258,-0.000171,24.021911,-0.0076,1.379
6632.00,7.459994,25.02229,-0.000171,24.021894,-0.0076,1.379
6634.00,7.468866,25.02305,-0.000171,24.021258,-0.0076,1.380
6636.00,7.476853,25.02369,-0.000171,24.022191,-0.0076,1.379
6638.00,7.482117,25.02346,-0.000171,24.021657,-0.0076,1.379
6640.00,7.486377,25.02329,-0.000169,24.021194,-0.0076,1.377
6642.00,7.488094,25.02300,-0.000168,24.021825,-0.0076,1.377
6644.00,7.490718,25.02292,-0.000167,24.021988,-0.0076,1.377
6646.00,7.493321,25.02291,-0.000169,24.020788,-0.0076,1.377
6648.00,7.495293,25.02313,-0.000169,24.020692,-0.0076,1.378
6650.00,7.497299,25.02263,-0.000169,24.021354,-0.0076,1.377
6652.00,7.499975,25.02365,-0.000169,24.021209,-0.0076,1.378
6654.00,7.502336,25.02387,-0.000170,24.021702,-0.0076,1.377
6656.00,7.503709,25.02441,-0.000169,24.021026,-0.0076,1.378
6658.00,7.504072,25.02399,-0.000169,24.021789,-0.0076,1.377
6660.00,7.505718,25.02370,-0.000169,24.021106,-0.0075,1.378
6662.00,7.507597,25.02321,-0.000169,24.021573,-0.0076,1.378
6664.00,7.508923,25.02401,-0.000169,24.021271,-0.0076,1.377
6666.00,7.509545,25.02422,-0.000170,24.021675,-0.0076,1.376
6668.00,7.509548,25.02361,-0.000168,24.021361,-0.0075,1.377
6670.00,7.509692,25.02336,-0.000168,24.021305,-0.0076,1.377
6672.00,7.509471,25.02280,-0.000169,24.021889,-0.0076,1.378
6674.00,7.510699,25.02276,-0.000170,24.021664,-0.0076,1.377
6676.00,7.510919,25.02324,-0.000170,24.021263,-0.0076,1.377
6678.00,7.511505,25.02281,-0.000171,24.021285,-0.0076,1.378
6680.00,7.511717,25.02239,-0.000170,24.021058,-0.0076,1.377
6682.00,7.510855,25.02278,-0.000169,24.022117,-0.0076,1.377
6684.00,7.511371,25.02262,-0.000170,24.021695,-0.0076,1.377
6686.00,7.512219,25.02226,-0.000170,24.022037,-0.0076,1.378
6688.00,7.511966,25.02204,-0.000170,24.021521,-0.0076,1.378
6690.00,7.511751,25.02286,-0.000171,24.021378,-0.0076,1.378
6692.00,7.512022,25.02278,-0.000170,24.021207,-0.0076,1.377
6694.00,7.512334,25.02316,-0.000169,24.021256,-0.0076,1.377
6696.00,7.511621,25.02311,-0.000169,24.021573,-0.0076,1.378
6698.00,7.511399,25.02316,-0.000171,24.021454,-0.0076,1.377
6700.00,7.510664,25.02399,-0.000170,24.021040,-0.0076,1.377
6702.00,7.510754,25.02423,-0.000168,24.021078,-0.0076,1.377
6704.00,7.511629,25.02368,-0.000169,24.021358,-0.0076,1.377
6706.00,7.511615,25.02384,-0.000170,24.021829,-0.0076,1.377
6708.00,7.511201,25.02450,-0.000170,24.021889,-0.0076,1.377
6710.00,7.510850,25.02451,-0.000170,24.021644,-0.0076,1.377
6712.00,7.510158,25.02445,-0.000169,24.021245,-0.0076,1.377
6714.00,7.511239,25.02341,-0.000170,24.020814,-0.0076,1.377
6716.00,7.511345,25.02318,-0.000170,24.021274,-0.0076,1.377
6718.00,7.510620,25.02367,-0.000169,24.021544,-0.0076,1.377
6720.00,7.510765,25.02363,-0.000170,24.021640,-0.0076,1.377
6722.00,7.510331,25.02406,-0.000170,24.020990,-0.0076,1.377
6724.00,7.510857,25.02356,-0.000170,24.021599,-0.0076,1.377
6726.00,7.511482,25.02314,-0.000170,24.021713,-0.0076,1.377
6728.00,7.512139,25.02274,-0.000169,24.021740,-0.0076,1.378
6730.00,7.511534,25.02331,-0.000169,24.021088,-0.0076,1.377
6732.00,7.510315,25.02338,-0.000169,24.021936,-0.0076,1.377
6734.00,7.510412,25.02374,-0.000170,24.021278,-0.0076,1.377
6736.00,7.510757,25.02241,-0.000169,24.021633,-0.0076,1.377
6738.00,7.511596,25.02318,-0.000170,24.021742,-0.0076,1.377
6740.00,7.512155,25.02383,-0.000169,24.021158,-0.0076,1.377
6742.00,7.512239,25.02356,-0.000168,24.021463,-0.0076,1.377
6744.00,7.511824,25.02288,-0.000169,24.020939,-0.0076,1.377
6746.00,7.511234,25.02348,-0.000170,24.021463,-0.0076,1.378
6748.00,7.511013,25.02370,-0.000169,24.021289,-0.0076,1.377
6750.00,7.511209,25.02328,-0.000169,24.021151,-0.0076,1.377
6752.00,7.511196,25.02326,-0.000169,24.020953,-0.0076,1.378
6754.00,7.512257,25.02228,-0.000170,24.020723,-0.0076,1.378
6756.00,7.511675,25.02277,-0.000170,24.020739,-0.0076,1.377
6758.00,7.511341,25.02314,-0.000170,24.021173,-0.0076,1.378
6760.00,7.511479,25.02290,-0.000170,24.020921,-0.0076,1.377
6762.00,7.511953,25.02292,-0.000170,24.021082,-0.0076,1.377
6764.00,7.512969,25.02317,-0.000171,24.021068,-0.0076,1.378
6766.00,7.512425,25.02335,-0.000170,24.020950,-0.0075,1.378
6768.00,7.513499,25.02301,-0.000170,24.021049,-0.0076,1.378
6770.00,7.513719,25.02343,-0.000170,24.020968,-0.0076,1.378
6772.00,7.513081,25.02321,-0.000170,24.020808,-0.0076,1.377
6774.00,7.512079,25.02385,-0.000171,24.021657,-0.0076,1.377
6776.00,7.511883,25.02307,-0.000170,24.020899,-0.0076,1.377
6778.00,7.511911,25.02278,-0.000169,24.021320,-0.0076,1.378
6780.00,7.512329,25.02334,-0.000170,24.021833,-0.0076,1.378
6782.00,7.512621,25.02311,-0.000171,24.021515,-0.0076,1.377
6784.00,7.512392,25.02341,-0.000170,24.021194,-0.0076,1.377
6786.00,7.512197,25.02280,-0.000170,24.020823,-0.0076,1.378
6788.00,7.513220,25.02266,-0.000170,24.021202,-0.0076,1.378
6790.00,7.512162,25.02250,-0.000170,24.020912,-0.0076,1.377
6792.00,7.512032,25.02223,-0.000171,24.020524,-0.0076,1.377
6794.00,7.512602,25.02266,-0.000169,24.021234,-0.0076,1.377
6796.00,7.512463,25.02301,-0.000170,24.021254,-0.0076,1.378
6798.00,7.512549,25.02370,-0.000170,24.021048,-0.0076,1.378
6800.00,7.512548,25.02252,-0.000171,24.020939,-0.0076,1.377
6802.00,7.513080,25.02355,-0.000170,24.020937,-0.0076,1.377
6804.00,7.513330,25.02349,-0.000169,24.021164,-0.0076,1.377
6806.00,7.513950,25.02401,-0.000169,24.021599,-0.0076,1.377
6808.00,7.514151,25.02295,-0.000169,24.021526,-0.0076,1.377
6810.00,7.513531,25.02184,-0.000170,24.020535,-0.0077,1.378
6812.00,7.513623,25.02214,-0.000170,24.021310,-0.0076,1.377
6814.00,7.513415,25.02187,-0.000170,24.021845,-0.0076,1.377
6816.00,7.513730,25.02209,-0.000170,24.020779,-0.0077,1.377
6818.00,7.513357,25.02197,-0.000170,24.020759,-0.0076,1.377
6820.00,7.512961,25.02169,-0.000170,24.020435,-0.0076,1.377
6822.00,7.512914,25.02189,-0.000170,24.021048,-0.0076,1.377
6824.00,7.513433,25.02184,-0.000171,24.021267,-0.0076,1.377
6826.00,7.513457,25.02116,-0.000170,24.020665,-0.0077,1.377
6828.00,7.513474,25.02166,-0.000169,24.021896,-0.0076,1.377
6830.00,7.513085,25.02179,-0.000169,24.021086,-0.0076,1.377
6832.00,7.513069,25.02201,-0.000170,24.020901,-0.0076,1.377
6834.00,7.513159,25.02165,-0.000170,24.021862,-0.0076,1.377
6836.00,7.513118,25.02114,-0.000170,24.021889,-0.0076,1.377
6838.00,7.513422,25.02118,-0.000170,24.021668,-0.0076,1.377
6840.00,7.512866,25.02164,-0.000171,24.022126,-0.0077,1.378
6842.00,7.511825,25.02160,-0.000171,24.022039,-0.0076,1.378
6844.00,7.512694,25.02187,-0.000170,24.021604,-0.0076,1.378
6846.00,7.513538,25.02153,-0.000170,24.021448,-0.0076,1.377
6848.00,7.513877,25.02211,-0.000169,24.020763,-0.0076,1.378
6850.00,7.514281,25.02165,-0.000169,24.021111,-0.0076,1.378
6852.00,7.513678,25.02223,-0.000171,24.021144,-0.0076,1.379
6854.00,7.512460,25.02230,-0.000170,24.021744,-0.0076,1.378
6856.00,7.512569,25.02210,-0.000169,24.021439,-0.0076,1.378
6858.00,7.513138,25.02195,-0.000169,24.021120,-0.0076,1.377
6860.00,7.513242,25.02157,-0.000169,24.021002,-0.0076,1.378
6862.00,7.513817,25.02138,-0.000169,24.020872,-0.0076,1.377
6864.00,7.514733,25.02133,-0.000170,24.022353,-0.0076,1.378
6866.00,7.513985,25.02186,-0.000169,24.021472,-0.0076,1.377
6868.00,7.513640,25.02209,-0.000170,24.020984,-0.0076,1.377
6870.00,7.513510,25.02238,-0.000170,24.021548,-0.0076,1.377
6872.00,7.513563,25.02238,-0.000170,24.021176,-0.0076,1.377
6874.00,7.513295,25.02177,-0.000171,24.021432,-0.0076,1.378
6876.00,7.513330,25.02211,-0.000170,24.021265,-0.0076,1.377
6878.00,7.513204,25.02200,-0.000170,24.021323,-0.0076,1.378
6880.00,7.512674,25.02138,-0.000171,24.021223,-0.0076,1.377
6882.00,7.512774,25.02135,-0.000171,24.021523,-0.0076,1.377
6884.00,7.513283,25.02095,-0.000169,24.021243,-0.0076,1.378
6886.00,7.514010,25.02172,-0.000169,24.021657,-0.0076,1.377
6888.00,7.513663,25.02141,-0.000170,24.021735,-0.0076,1.377
6890.00,7.513156,25.02152,-0.000171,24.021287,-0.0076,1.378
6892.00,7.513730,25.02153,-0.000170,24.021443,-0.0076,1.377
6894.00,7.513857,25.02241,-0.000169,24.021604,-0.0076,1.378
6896.00,7.513871,25.02160,-0.000169,24.021678,-0.0076,1.377
6898.00,7.514515,25.02213,-0.000168,24.021301,-0.0076,1.377
6900.00,7.514483,25.02192,-0.000169,24.021120,-0.0076,1.378
6902.00,7.514118,25.02145,-0.000170,24.020919,-0.0076,1.378
6904.00,7.514340,25.02116,-0.000170,24.020716,-0.0076,1.378
6906.00,7.514156,25.02139,-0.000170,24.020689,-0.0076,1.378
6908.00,7.514091,25.02154,-0.000169,24.021370,-0.0076,1.378
6910.00,7.514407,25.02256,-0.000170,24.021086,-0.0076,1.378
6912.00,7.513819,25.02211,-0.000170,24.021028,-0.0076,1.378
6914.00,7.513714,25.02196,-0.000169,24.021572,-0.0076,1.377
6916.00,7.514245,25.02168,-0.000169,24.021100,-0.0076,1.378
6918.00,7.514520,25.02203,-0.000169,24.021115,-0.0076,1.378
6920.00,7.514113,25.02127,-0.000170,24.021060,-0.0076,1.378
6922.00,7.513619,25.02167,-0.000169,24.021671,-0.0076,1.378
6924.00,7.513691,25.02185,-0.000169,24.020547,-0.0076,1.378
6926.00,7.513320,25.02173,-0.000170,24.021501,-0.0076,1.378
6928.00,7.514248,25.02072,-0.000170,24.021775,-0.0076,1.378
6930.00,7.514246,25.02126,-0.000170,24.021950,-0.0076,1.378
6932.00,7.513858,25.02148,-0.000171,24.020899,-0.0076,1.378
6934.00,7.512830,25.02227,-0.000171,24.020607,-0.0076,1.378
6936.00,7.512949,25.02181,-0.000171,24.021611,-0.0076,1.378
6938.00,7.513139,25.02140,-0.000170,24.021155,-0.0076,1.377
6940.00,7.513001,25.02226,-0.000169,24.021459,-0.0076,1.377
6942.00,7.513845,25.02264,-0.000169,24.021280,-0.0076,1.377
6944.00,7.513605,25.02305,-0.000170,24.021098,-0.0076,1.378
6946.00,7.512568,25.02210,-0.000169,24.021173,-0.0077,1.377
6948.00,7.512230,25.02201,-0.000170,24.020948,-0.0076,1.377
6950.00,7.512174,25.02238,-0.000170,24.021519,-0.0076,1.377
6952.00,7.512631,25.02189,-0.000169,24.021606,-0.0076,1.377
6954.00,7.512970,25.02191,-0.000170,24.021497,-0.0076,1.378
6956.00,7.512550,25.02237,-0.000170,24.021514,-0.0076,1.378
6958.00,7.512917,25.02207,-0.000170,24.021039,-0.0076,1.378
6960.00,7.513847,25.02231,-0.000171,24.021055,-0.0076,1.378
6962.00,7.513787,25.02192,-0.000171,24.020565,-0.0076,1.377
6964.00,7.513471,25.02241,-0.000170,24.021252,-0.0076,1.378
6966.00,7.513198,25.02214,-0.000171,24.021095,-0.0076,1.377
6968.00,7.512958,25.02229,-0.000171,24.021122,-0.0076,1.378
6970.00,7.512731,25.02219,-0.000171,24.021176,-0.0076,1.378
6972.00,7.513193,25.02243,-0.000171,24.020674,-0.0076,1.378
6974.00,7.512401,25.02298,-0.000170,24.021238,-0.0077,1.378
6976.00,7.511696,25.02348,-0.000169,24.021825,-0.0076,1.377
6978.00,7.512039,25.02382,-0.000170,24.020830,-0.0076,1.377
6980.00,7.512666,25.02311,-0.000170,24.020600,-0.0076,1.378
6982.00,7.513014,25.02285,-0.000170,24.020520,-0.0077,1.377
6984.00,7.513085,25.02234,-0.000171,24.021831,-0.0076,1.379
6986.00,7.513111,25.02180,-0.000171,24.021296,-0.0076,1.378
6988.00,7.512503,25.02220,-0.000171,24.021211,-0.0076,1.377
6990.00,7.512923,25.02228,-0.000170,24.021323,-0.0076,1.378
6992.00,7.513430,25.02232,-0.000170,24.021202,-0.0076,1.377
6994.00,7.513507,25.02267,-0.000170,24.020848,-0.0076,1.378
6996.00,7.512614,25.02274,-0.000171,24.021019,-0.0077,1.378
6998.00,7.512512,25.02322,-0.000170,24.021185,-0.0076,1.378
7000.00,7.512845,25.02259,-0.000170,24.020814,-0.0076,1.378
7002.00,7.513042,25.02341,-0.000170,24.020957,-0.0076,1.377
7004.00,7.513235,25.02282,-0.000171,24.020857,-0.0076,1.378
7006.00,7.512747,25.02276,-0.000171,24.021131,-0.0077,1.378
7008.00,7.512703,25.02355,-0.000171,24.021341,-0.0077,1.378
7010.00,7.512673,25.02397,-0.000171,24.021082,-0.0076,1.377
7012.00,7.513083,25.02366,-0.000170,24.021055,-0.0076,1.377
7014.00,7.513396,25.02337,-0.000168,24.021216,-0.0076,1.378
7016.00,7.513771,25.02308,-0.000170,24.021173,-0.0076,1.378
7018.00,7.513644,25.02357,-0.000170,24.021470,-0.0076,1.377
7020.00,7.513760,25.02295,-0.000169,24.021233,-0.0076,1.378
7022.00,7.513617,25.02329,-0.000171,24.021252,-0.0076,1.377
7024.00,7.513195,25.02276,-0.000170,24.020671,-0.0076,1.378
7026.00,7.512695,25.02240,-0.000171,24.020794,-0.0076,1.378
7028.00,7.512818,25.02369,-0.000170,24.021726,-0.0076,1.378
7030.00,7.513840,25.02458,-0.000169,24.021620,-0.0076,1.377
7032.00,7.513303,25.02448,-0.000170,24.021205,-0.0076,1.377
7034.00,7.513826,25.02434,-0.000169,24.020594,-0.0076,1.377
7036.00,7.513354,25.02399,-0.000170,24.021825,-0.0076,1.378
7038.00,7.512466,25.02454,-0.000171,24.021604,-0.0076,1.377
7040.00,7.512747,25.02376,-0.000170,24.021586,-0.0076,1.377
7042.00,7.513224,25.02437,-0.000170,24.021439,-0.0076,1.378
7044.00,7.513641,25.02446,-0.000171,24.021423,-0.0076,1.378
7046.00,7.513742,25.02448,-0.000170,24.021548,-0.0076,1.378
7048.00,7.513245,25.02433,-0.000170,24.021223,-0.0076,1.378
7050.00,7.513318,25.02406,-0.000171,24.021416,-0.0077,1.377
7052.00,7.514009,25.02478,-0.000170,24.021680,-0.0076,1.378
7054.00,7.513344,25.02450,-0.000170,24.021633,-0.0076,1.377
7056.00,7.512917,25.02444,-0.000169,24.020498,-0.0076,1.377
7058.00,7.514141,25.02392,-0.000168,24.020979,-0.0076,1.378
7060.00,7.514232,25.02444,-0.000169,24.020979,-0.0076,1.378
7062.00,7.514345,25.02414,-0.000169,24.020817,-0.0076,1.379
7064.00,7.514621,25.02299,-0.000170,24.020765,-0.0076,1.378
7066.00,7.513651,25.02366,-0.000170,24.020866,-0.0076,1.377
7068.00,7.514241,25.02434,-0.000168,24.021608,-0.0076,1.377
7070.00,7.513956,25.02411,-0.000170,24.020930,-0.0076,1.378
7072.00,7.513455,25.02380,-0.000170,24.020984,-0.0076,1.377
7074.00,7.512859,25.02408,-0.000170,24.021548,-0.0076,1.378
7076.00,7.512730,25.02341,-0.000170,24.020897,-0.0077,1.378
7078.00,7.513448,25.02418,-0.000171,24.021620,-0.0077,1.378
7080.00,7.514450,25.02405,-0.000170,24.021068,-0.0076,1.377
7082.00,7.514424,25.02315,-0.000170,24.021318,-0.0076,1.378
7084.00,7.514203,25.02386,-0.000169,24.021316,-0.0076,1.378
7086.00,7.514244,25.02335,-0.000171,24.021747,-0.0076,1.378
7088.00,7.513466,25.02268,-0.000171,24.020567,-0.0076,1.377
7090.00,7.513285,25.02258,-0.000171,24.020662,-0.0076,1.377
7092.00,7.513958,25.02354,-0.000170,24.021002,-0.0076,1.378
7094.00,7.513913,25.02307,-0.000169,24.021066,-0.0076,1.378
7096.00,7.514628,25.02202,-0.000170,24.021086,-0.0076,1.378
7098.00,7.514616,25.02277,-0.000169,24.021080,-0.0077,1.378
7100.00,7.514189,25.02381,-0.000169,24.020919,-0.0076,1.378
7102.00,7.514850,25.02291,-0.000170,24.021310,-0.0076,1.378
7104.00,7.515194,25.02245,-0.000169,24.021434,-0.0076,1.377
7106.00,7.515125,25.02249,-0.000169,24.021073,-0.0076,1.378
7108.00,7.515039,25.02327,-0.000170,24.020808,-0.0076,1.377
7110.00,7.515121,25.02417,-0.000170,24.021876,-0.0076,1.377
7112.00,7.515270,25.02314,-0.000169,24.021291,-0.0077,1.377
7114.00,7.515297,25.02335,-0.000169,24.021084,-0.0076,1.377
7116.00,7.515035,25.02389,-0.000168,24.021394,-0.0076,1.377
7118.00,7.515371,25.02424,-0.000169,24.021385,-0.0076,1.377
7120.00,7.515244,25.02391,-0.000170,24.021428,-0.0076,1.378
7122.00,7.515420,25.02346,-0.000170,24.021564,-0.0076,1.378
7124.00,7.515205,25.02384,-0.000170,24.021365,-0.0076,1.378
7126.00,7.514193,25.02346,-0.000170,24.020979,-0.0076,1.377
7128.00,7.513886,25.02285,-0.000171,24.021002,-0.0076,1.377
7130.00,7.514921,25.02288,-0.000171,24.020794,-0.0076,1.377
7132.00,7.514886,25.02342,-0.000170,24.021294,-0.0076,1.377
7134.00,7.513777,25.02251,-0.000170,24.021117,-0.0076,1.378
7136.00,7.513660,25.02288,-0.000169,24.021089,-0.0076,1.378
7138.00,7.513338,25.02275,-0.000171,24.021523,-0.0076,1.378
7140.00,7.514119,25.02280,-0.000171,24.022398,-0.0076,1.378
7142.00,7.514323,25.02399,-0.000169,24.021767,-0.0077,1.378
7144.00,7.514068,25.02341,-0.000169,24.021688,-0.0076,1.378
7146.00,7.513895,25.02224,-0.000169,24.020680,-0.0076,1.377
7148.00,7.514348,25.02201,-0.000168,24.021452,-0.0076,1.378
7150.00,7.514529,25.02256,-0.000169,24.021840,-0.0076,1.378
7152.00,7.514091,25.02247,-0.000170,24.020457,-0.0076,1.378
7154.00,7.513644,25.02311,-0.000170,24.021044,-0.0076,1.377
7156.00,7.514304,25.02274,-0.000171,24.020948,-0.0076,1.378
7158.00,7.514049,25.02255,-0.000169,24.020640,-0.0076,1.377
7160.00,7.513504,25.02234,-0.000170,24.021541,-0.0076,1.377
7162.00,7.512943,25.02324,-0.000170,24.021017,-0.0076,1.377
7164.00,7.513462,25.02278,-0.000171,24.021008,-0.0076,1.378
7166.00,7.513824,25.02242,-0.000170,24.021316,-0.0076,1.377
7168.00,7.513796,25.02274,-0.000170,24.021298,-0.0076,1.377
7170.00,7.514184,25.02157,-0.000171,24.021071,-0.0076,1.378
7172.00,7.514301,25.02179,-0.000171,24.021517,-0.0076,1.378
7174.00,7.514777,25.02197,-0.000170,24.021461,-0.0076,1.378
7176.00,7.514486,25.02186,-0.000170,24.021354,-0.0076,1.377
7178.00,7.514907,25.02201,-0.000170,24.021129,-0.0076,1.377
7180.00,7.515569,25.02248,-0.000170,24.020518,-0.0076,1.378
7182.00,7.515208,25.02298,-0.000170,24.021133,-0.0076,1.377
7184.00,7.514870,25.02246,-0.000169,24.021367,-0.0076,1.378
7186.00,7.514435,25.02282,-0.000170,24.021223,-0.0076,1.377
7188.00,7.514295,25.02287,-0.000170,24.021514,-0.0076,1.378
7190.00,7.514133,25.02320,-0.000170,24.021762,-0.0076,1.377
7192.00,7.514189,25.02380,-0.000170,24.021122,-0.0076,1.378
7194.00,7.514117,25.02354,-0.000169,24.020825,-0.0076,1.378
7196.00,7.513867,25.02383,-0.000168,24.021040,-0.0076,1.378
7198.00,7.513643,25.02395,-0.000169,24.021490,-0.0076,1.377
7200.00,7.513854,25.02385,-0.000169,24.021689,-0.0076,1.378
7202.00,7.513042,25.02322,-0.000171,24.021575,-0.0076,1.377
@12,12.0000,24.0
7204.00,7.513200,25.02209,-0.000170,24.020649,-0.0076,1.377
7206.00,7.509289,25.02230,-0.000170,24.021818,-0.0076,1.378
7208.00,7.501032,25.02300,-0.000170,24.021211,-0.0076,1.378
7210.00,7.491063,25.02263,-0.000170,24.021891,-0.0077,1.377
7212.00,7.482009,25.02247,-0.000169,24.021477,-0.0076,1.377
7214.00,7.475223,25.02263,-0.000170,24.021296,-0.0076,1.377
7216.00,7.471059,25.02284,-0.000170,24.020759,-0.0077,1.377
7218.00,7.468355,25.02278,-0.000170,24.020932,-0.0077,1.378
7220.00,7.465700,25.02270,-0.000170,24.020381,-0.0076,1.378
7222.00,7.462567,25.02322,-0.000170,24.021051,-0.0076,1.379
7224.00,7.459863,25.02317,-0.000171,24.021091,-0.0076,1.379
7226.00,7.457288,25.02267,-0.000170,24.020761,-0.0076,1.379
7228.00,7.456078,25.02326,-0.000171,24.021468,-0.0076,1.379
7230.00,7.458392,25.02243,-0.000170,24.021399,-0.0076,1.378
7232.00,7.465003,25.02298,-0.000171,24.021193,-0.0076,1.379
7234.00,7.474040,25.02298,-0.000171,24.021590,-0.0076,1.380
7236.00,7.482488,25.02352,-0.000172,24.020787,-0.0076,1.380
7238.00,7.488285,25.02397,-0.000171,24.021000,-0.0076,1.380
7240.00,7.491393,25.02373,-0.000170,24.021796,-0.0076,1.378
7242.00,7.493537,25.02379,-0.000169,24.020892,-0.0076,1.378
7244.00,7.497308,25.02452,-0.000170,24.021693,-0.0076,1.378
7246.00,7.498707,25.02483,-0.000169,24.021831,-0.0076,1.377
7248.00,7.500343,25.02435,-0.000168,24.021818,-0.0076,1.378
7250.00,7.503028,25.02440,-0.000169,24.021577,-0.0076,1.377
7252.00,7.505827,25.02475,-0.000169,24.021785,-0.0076,1.378
7254.00,7.507449,25.02530,-0.000169,24.020953,-0.0076,1.378
7256.00,7.507618,25.02424,-0.000169,24.021160,-0.0076,1.378
7258.00,7.508653,25.02468,-0.000169,24.021521,-0.0076,1.378
7260.00,7.510473,25.02466,-0.000170,24.021747,-0.0076,1.378
7262.00,7.511800,25.02479,-0.000170,24.021336,-0.0076,1.378
7264.00,7.513257,25.02380,-0.000169,24.021260,-0.0076,1.378
7266.00,7.514273,25.02450,-0.000167,24.021336,-0.0076,1.378
7268.00,7.514453,25.02516,-0.000169,24.021086,-0.0076,1.377
7270.00,7.514404,25.02534,-0.000168,24.021209,-0.0076,1.377
7272.00,7.515119,25.02489,-0.000168,24.021552,-0.0076,1.377
7274.00,7.515759,25.02498,-0.000169,24.021046,-0.0076,1.378
7276.00,7.515722,25.02477,-0.000169,24.021805,-0.0076,1.378
7278.00,7.517341,25.02497,-0.000168,24.022092,-0.0076,1.377
7280.00,7.517222,25.02477,-0.000167,24.021684,-0.0076,1.377
7282.00,7.517075,25.02522,-0.000169,24.021472,-0.0076,1.378
7284.00,7.516568,25.02559,-0.000168,24.020961,-0.0076,1.378
7286.00,7.515837,25.02485,-0.000169,24.021267,-0.0076,1.377
7288.00,7.515332,25.02480,-0.000168,24.021117,-0.0076,1.377
7290.00,7.515376,25.02471,-0.000168,24.021202,-0.0076,1.377
7292.00,7.516105,25.02513,-0.000170,24.021124,-0.0076,1.378
7294.00,7.515674,25.02486,-0.000169,24.021238,-0.0076,1.378
7296.00,7.516418,25.02443,-0.000168,24.021372,-0.0076,1.377
7298.00,7.515613,25.02408,-0.000169,24.021405,-0.0076,1.378
7300.00,7.515174,25.02531,-0.000168,24.020875,-0.0076,1.378
7302.00,7.515571,25.02530,-0.000168,24.021840,-0.0076,1.378
7304.00,7.515591,25.02514,-0.000169,24.021251,-0.0076,1.378
7306.00,7.515660,25.02440,-0.000169,24.021078,-0.0077,1.378
7308.00,7.515238,25.02450,-0.000168,24.021080,-0.0076,1.377
7310.00,7.515002,25.02464,-0.000167,24.020779,-0.0076,1.377
7312.00,7.515444,25.02395,-0.000168,24.020565,-0.0076,1.378
7314.00,7.515417,25.02466,-0.000168,24.020845,-0.0076,1.378
7316.00,7.515544,25.02469,-0.000168,24.021514,-0.0076,1.378
7318.00,7.515444,25.02369,-0.000169,24.021196,-0.0076,1.378
7320.00,7.515855,25.02387,-0.000170,24.020982,-0.0076,1.378
7322.00,7.516758,25.02454,-0.000169,24.021363,-0.0076,1.377
7324.00,7.517202,25.02457,-0.000168,24.021147,-0.0076,1.377
7326.00,7.516599,25.02401,-0.000168,24.021809,-0.0076,1.377
7328.00,7.515559,25.02383,-0.000169,24.021403,-0.0076,1.377
7330.00,7.515580,25.02397,-0.000169,24.021158,-0.0076,1.378
7332.00,7.515101,25.02418,-0.000169,24.021140,-0.0076,1.378
7334.00,7.515097,25.02463,-0.000169,24.021071,-0.0076,1.377
7336.00,7.514829,25.02427,-0.000169,24.021680,-0.0076,1.378
7338.00,7.515558,25.02442,-0.000169,24.021247,-0.0076,1.378
7340.00,7.515606,25.02432,-0.000169,24.021107,-0.0076,1.377
7342.00,7.515928,25.02440,-0.000170,24.021044,-0.0076,1.378
7344.00,7.516241,25.02349,-0.000170,24.021339,-0.0076,1.377
7346.00,7.517188,25.02376,-0.000169,24.021080,-0.0076,1.377
7348.00,7.516621,25.02420,-0.000170,24.021035,-0.0076,1.378
7350.00,7.515112,25.02402,-0.000169,24.021240,-0.0077,1.377
7352.00,7.514778,25.02356,-0.000169,24.021811,-0.0077,1.377
7354.00,7.514783,25.02376,-0.000169,24.021281,-0.0076,1.377
7356.00,7.514999,25.02429,-0.000169,24.021385,-0.0076,1.377
7358.00,7.514282,25.02424,-0.000169,24.021718,-0.0076,1.378
7360.00,7.514083,25.02415,-0.000168,24.021624,-0.0076,1.378
7362.00,7.514910,25.02322,-0.000168,24.021624,-0.0076,1.377
7364.00,7.516236,25.02382,-0.000169,24.021671,-0.0076,1.377
7366.00,7.516183,25.02383,-0.000169,24.021064,-0.0076,1.377
7368.00,7.515046,25.02427,-0.000169,24.021807,-0.0076,1.377
7370.00,7.514501,25.02443,-0.000169,24.022148,-0.0076,1.377
7372.00,7.514741,25.02424,-0.000170,24.020841,-0.0077,1.378
7374.00,7.515181,25.02386,-0.000169,24.021575,-0.0076,1.377
7376.00,7.515567,25.02413,-0.000169,24.021591,-0.0076,1.377
7378.00,7.515327,25.02373,-0.000169,24.021655,-0.0076,1.378
7380.00,7.515274,25.02269,-0.000170,24.021184,-0.0076,1.378
7382.00,7.515266,25.02350,-0.000170,24.021702,-0.0077,1.378
7384.00,7.516154,25.02370,-0.000170,24.021845,-0.0076,1.377
7386.00,7.516123,25.02304,-0.000169,24.021269,-0.0076,1.377
7388.00,7.516227,25.02375,-0.000169,24.021140,-0.0076,1.377
7390.00,7.516460,25.02340,-0.000168,24.021107,-0.0076,1.378
7392.00,7.516606,25.02396,-0.000169,24.021379,-0.0076,1.378
7394.00,7.516283,25.02417,-0.000169,24.021829,-0.0076,1.377
7396.00,7.516688,25.02305,-0.000169,24.021920,-0.0076,1.377
7398.00,7.517046,25.02317,-0.000169,24.021370,-0.0076,1.377
7400.00,7.517089,25.02376,-0.000169,24.021249,-0.0076,1.377
7402.00,7.517895,25.02502,-0.000169,24.021497,-0.0076,1.377
7404.00,7.517342,25.02481,-0.000168,24.021704,-0.0076,1.377
7406.00,7.516019,25.02477,-0.000167,24.021550,-0.0076,1.378
7408.00,7.515770,25.02439,-0.000169,24.021544,-0.0076,1.378
7410.00,7.515681,25.02430,-0.000169,24.021204,-0.0076,1.378
7412.00,7.516706,25.02419,-0.000168,24.021354,-0.0076,1.377
7414.00,7.516293,25.02406,-0.000169,24.021512,-0.0076,1.377
7416.00,7.516253,25.02471,-0.000167,24.021459,-0.0076,1.378
7418.00,7.516139,25.02596,-0.000169,24.021749,-0.0076,1.378
7420.00,7.516869,25.02522,-0.000169,24.021503,-0.0076,1.377
7422.00,7.516297,25.02482,-0.000168,24.021702,-0.0076,1.378
7424.00,7.516214,25.02395,-0.000167,24.021613,-0.0076,1.378
7426.00,7.515737,25.02369,-0.000168,24.021787,-0.0076,1.377
7428.00,7.516128,25.02398,-0.000169,24.021530,-0.0076,1.377
7430.00,7.515735,25.02411,-0.000169,24.021318,-0.0076,1.378
7432.00,7.516099,25.02445,-0.000168,24.021443,-0.0076,1.378
7434.00,7.515581,25.02441,-0.000169,24.021249,-0.0076,1.378
7436.00,7.516015,25.02421,-0.000169,24.021258,-0.0076,1.378
7438.00,7.516088,25.02363,-0.000168,24.021597,-0.0076,1.378
7440.00,7.516469,25.02356,-0.000169,24.021702,-0.0076,1.378
7442.00,7.516413,25.02440,-0.000170,24.020993,-0.0076,1.378
7444.00,7.516314,25.02474,-0.000169,24.021158,-0.0076,1.378
7446.00,7.516062,25.02422,-0.000169,24.021624,-0.0076,1.377
7448.00,7.515899,25.02425,-0.000169,24.021405,-0.0076,1.378
7450.00,7.515748,25.02422,-0.000169,24.021158,-0.0076,1.378
7452.00,7.516087,25.02519,-0.000169,24.021267,-0.0076,1.379
7454.00,7.515664,25.02448,-0.000169,24.021029,-0.0076,1.378
7456.00,7.516598,25.02457,-0.000169,24.021356,-0.0076,1.377
7458.00,7.517245,25.02400,-0.000169,24.022090,-0.0076,1.378
7460.00,7.517407,25.02403,-0.000169,24.021700,-0.0076,1.377
7462.00,7.516561,25.02430,-0.000169,24.021535,-0.0076,1.377
7464.00,7.515885,25.02429,-0.000170,24.021981,-0.0076,1.377
7466.00,7.515806,25.02428,-0.000169,24.021465,-0.0076,1.378
7468.00,7.516896,25.02462,-0.000170,24.021058,-0.0076,1.378
7470.00,7.516315,25.02425,-0.000170,24.020899,-0.0076,1.378
7472.00,7.515733,25.02476,-0.000170,24.021115,-0.0076,1.378
7474.00,7.516138,25.02408,-0.000169,24.021891,-0.0076,1.378
7476.00,7.516037,25.02432,-0.000168,24.021673,-0.0076,1.378
7478.00,7.516386,25.02365,-0.000167,24.021974,-0.0076,1.377
7480.00,7.516009,25.02355,-0.000167,24.021029,-0.0076,1.377
7482.00,7.515471,25.02315,-0.000168,24.021345,-0.0076,1.377
7484.00,7.516151,25.02306,-0.000169,24.021164,-0.0076,1.378
7486.00,7.516155,25.02387,-0.000169,24.021501,-0.0076,1.378
7488.00,7.515614,25.02314,-0.000168,24.021504,-0.0076,1.377
7490.00,7.515729,25.02363,-0.000167,24.021998,-0.0076,1.377
7492.00,7.516575,25.02348,-0.000168,24.021586,-0.0076,1.377
7494.00,7.517017,25.02361,-0.000169,24.021205,-0.0076,1.378
7496.00,7.516524,25.02383,-0.000169,24.020982,-0.0076,1.377
7498.00,7.515887,25.02365,-0.000168,24.021941,-0.0076,1.378
7500.00,7.516020,25.02343,-0.000168,24.021104,-0.0076,1.378
7502.00,7.515524,25.02377,-0.000168,24.021796,-0.0076,1.378
7504.00,7.515112,25.02295,-0.000169,24.020819,-0.0076,1.378
7506.00,7.514692,25.02260,-0.000170,24.021374,-0.0077,1.377
7508.00,7.514717,25.02243,-0.000169,24.022050,-0.0076,1.378
7510.00,7.515031,25.02270,-0.000169,24.021358,-0.0076,1.377
7512.00,7.515779,25.02341,-0.000169,24.021356,-0.0076,1.378
7514.00,7.516679,25.02316,-0.000170,24.021383,-0.0076,1.377
7516.00,7.517158,25.02401,-0.000169,24.021064,-0.0076,1.377
7518.00,7.516885,25.02365,-0.000169,24.021218,-0.0076,1.378
7520.00,7.517468,25.02373,-0.000168,24.021042,-0.0076,1.378
7522.00,7.516643,25.02384,-0.000169,24.021011,-0.0076,1.377
7524.00,7.516340,25.02376,-0.000169,24.021758,-0.0076,1.378
7526.00,7.516520,25.02398,-0.000168,24.021115,-0.0076,1.378
7528.00,7.516459,25.02399,-0.000169,24.020964,-0.0076,1.377
7530.00,7.515424,25.02309,-0.000170,24.021222,-0.0076,1.378
7532.00,7.515422,25.02384,-0.000169,24.021249,-0.0076,1.377
7534.00,7.516420,25.02312,-0.000169,24.021274,-0.0076,1.378
7536.00,7.516100,25.02283,-0.000169,24.021823,-0.0076,1.377
7538.00,7.516026,25.02307,-0.000168,24.021039,-0.0076,1.377
7540.00,7.515608,25.02238,-0.000169,24.021200,-0.0076,1.377
7542.00,7.516384,25.02346,-0.000168,24.021392,-0.0076,1.378
7544.00,7.516539,25.02306,-0.000169,24.021077,-0.0076,1.378
7546.00,7.516053,25.02324,-0.000168,24.021274,-0.0076,1.377
7548.00,7.516540,25.02416,-0.000169,24.021218,-0.0076,1.378
7550.00,7.516244,25.02378,-0.000170,24.020921,-0.0076,1.378
7552.00,7.516236,25.02355,-0.000169,24.020852,-0.0076,1.378
7554.00,7.516152,25.02438,-0.000169,24.021488,-0.0076,1.377
7556.00,7.516233,25.02476,-0.000169,24.021126,-0.0076,1.377
7558.00,7.515948,25.02439,-0.000169,24.021414,-0.0076,1.378
7560.00,7.515952,25.02409,-0.000168,24.020694,-0.0076,1.378
7562.00,7.515975,25.02390,-0.000169,24.020364,-0.0076,1.378
7564.00,7.516798,25.02431,-0.000170,24.021497,-0.0076,1.378
7566.00,7.516460,25.02422,-0.000171,24.021515,-0.0076,1.378
7568.00,7.516121,25.02457,-0.000170,24.021633,-0.0076,1.378
7570.00,7.516415,25.02477,-0.000169,24.021485,-0.0076,1.377
7572.00,7.516743,25.02459,-0.000170,24.021223,-0.0076,1.378
7574.00,7.516748,25.02486,-0.000169,24.020796,-0.0076,1.377
7576.00,7.516902,25.02522,-0.000169,24.021272,-0.0076,1.378
7578.00,7.515977,25.02574,-0.000168,24.021488,-0.0076,1.378
7580.00,7.515860,25.02456,-0.000169,24.021711,-0.0076,1.377
7582.00,7.515717,25.02505,-0.000169,24.021485,-0.0076,1.377
7584.00,7.516150,25.02533,-0.000168,24.021042,-0.0076,1.377
7586.00,7.516241,25.02558,-0.000168,24.021376,-0.0076,1.378
7588.00,7.516705,25.02491,-0.000169,24.021182,-0.0076,1.378
7590.00,7.517082,25.02434,-0.000169,24.021610,-0.0076,1.378
7592.00,7.517317,25.02424,-0.000168,24.021198,-0.0076,1.378
7594.00,7.517219,25.02463,-0.000170,24.020823,-0.0076,1.378
7596.00,7.516728,25.02419,-0.000169,24.020984,-0.0077,1.377
7598.00,7.516326,25.02394,-0.000168,24.020946,-0.0077,1.378
7600.00,7.515206,25.02378,-0.000168,24.020415,-0.0076,1.377
7602.00,7.515424,25.02346,-0.000168,24.021004,-0.0076,1.377
7604.00,7.515742,25.02403,-0.000170,24.020694,-0.0076,1.378
7606.00,7.516371,25.02417,-0.000170,24.021249,-0.0077,1.378
7608.00,7.515637,25.02353,-0.000170,24.021706,-0.0076,1.377
7610.00,7.515893,25.02313,-0.000170,24.020948,-0.0076,1.377
7612.00,7.517143,25.02423,-0.000168,24.021004,-0.0076,1.378
7614.00,7.516639,25.02448,-0.000170,24.021214,-0.0076,1.378
7616.00,7.516635,25.02407,-0.000169,24.021312,-0.0076,1.378
7618.00,7.516300,25.02463,-0.000168,24.021814,-0.0076,1.378
7620.00,7.516063,25.02503,-0.000169,24.021684,-0.0076,1.377
7622.00,7.516724,25.02504,-0.000169,24.021033,-0.0075,1.377
7624.00,7.517422,25.02504,-0.000169,24.021912,-0.0076,1.377
7626.00,7.517381,25.02504,-0.000169,24.021321,-0.0076,1.377
7628.00,7.517105,25.02495,-0.000169,24.021387,-0.0076,1.378
7630.00,7.516040,25.02512,-0.000169,24.021365,-0.0076,1.378
7632.00,7.516273,25.02527,-0.000169,24.021717,-0.0076,1.378
7634.00,7.516662,25.02520,-0.000169,24.021503,-0.0076,1.378
7636.00,7.517471,25.02456,-0.000169,24.021287,-0.0076,1.377
7638.00,7.516964,25.02495,-0.000169,24.021019,-0.0076,1.378
7640.00,7.516055,25.02481,-0.000169,24.021764,-0.0076,1.378
7642.00,7.515844,25.02521,-0.000168,24.020783,-0.0076,1.377
7644.00,7.515770,25.02482,-0.000168,24.020707,-0.0076,1.377
7646.00,7.516099,25.02501,-0.000169,24.021448,-0.0077,1.378
7648.00,7.516095,25.02536,-0.000170,24.021796,-0.0076,1.378
7650.00,7.516526,25.02468,-0.000169,24.021608,-0.0076,1.377
7652.00,7.516459,25.02515,-0.000168,24.021811,-0.0076,1.377
7654.00,7.515921,25.02459,-0.000169,24.020924,-0.0076,1.377
7656.00,7.515087,25.02539,-0.000168,24.021374,-0.0076,1.377
7658.00,7.515104,25.02495,-0.000170,24.020975,-0.0076,1.378
7660.00,7.515541,25.02489,-0.000170,24.021559,-0.0076,1.378
7662.00,7.515880,25.02507,-0.000169,24.021405,-0.0076,1.378
7664.00,7.516088,25.02533,-0.000169,24.020875,-0.0076,1.378
7666.00,7.516283,25.02498,-0.000168,24.021361,-0.0076,1.378
7668.00,7.516366,25.02482,-0.000169,24.020982,-0.0076,1.378
7670.00,7.516039,25.02473,-0.000169,24.020908,-0.0076,1.378
7672.00,7.515643,25.02443,-0.000170,24.021204,-0.0076,1.378
7674.00,7.515840,25.02472,-0.000169,24.021387,-0.0076,1.378
7676.00,7.515968,25.02513,-0.000171,24.021040,-0.0076,1.378
7678.00,7.516184,25.02562,-0.000169,24.021155,-0.0076,1.378
7680.00,7.516840,25.02524,-0.000169,24.020752,-0.0076,1.378
7682.00,7.517407,25.02511,-0.000169,24.020886,-0.0076,1.378
7684.00,7.516518,25.02490,-0.000170,24.020999,-0.0076,1.378
7686.00,7.516744,25.02456,-0.000169,24.021028,-0.0076,1.378
7688.00,7.516250,25.02415,-0.000169,24.021122,-0.0076,1.377
7690.00,7.515523,25.02425,-0.000169,24.021410,-0.0076,1.378
7692.00,7.515097,25.02435,-0.000170,24.021204,-0.0076,1.378
7694.00,7.515707,25.02521,-0.000170,24.020868,-0.0076,1.378
7696.00,7.516125,25.02467,-0.000170,24.020879,-0.0076,1.378
7698.00,7.515406,25.02496,-0.000169,24.021794,-0.0076,1.378
7700.00,7.515372,25.02398,-0.000170,24.020816,-0.0076,1.379
7702.00,7.515938,25.02414,-0.000169,24.020899,-0.0076,1.378
7704.00,7.515591,25.02409,-0.000169,24.021867,-0.0076,1.377
7706.00,7.516232,25.02355,-0.000168,24.021727,-0.0076,1.378
7708.00,7.516592,25.02348,-0.000169,24.021109,-0.0076,1.378
7710.00,7.516115,25.02407,-0.000168,24.021252,-0.0075,1.378
7712.00,7.515994,25.02418,-0.000169,24.020993,-0.0076,1.377
7714.00,7.515773,25.02424,-0.000169,24.021439,-0.0076,1.378
7716.00,7.516014,25.02416,-0.000169,24.021211,-0.0076,1.378
7718.00,7.515770,25.02370,-0.000170,24.021164,-0.0076,1.378
7720.00,7.516110,25.02407,-0.000169,24.021165,-0.0076,1.378
7722.00,7.516501,25.02426,-0.000168,24.020734,-0.0076,1.378
7724.00,7.516290,25.02369,-0.000169,24.021847,-0.0076,1.377
7726.00,7.515766,25.02408,-0.000169,24.021782,-0.0076,1.377
7728.00,7.516130,25.02337,-0.000168,24.021131,-0.0076,1.377
7730.00,7.516316,25.02406,-0.000168,24.021198,-0.0076,1.378
7732.00,7.516201,25.02430,-0.000169,24.021802,-0.0076,1.377
7734.00,7.515531,25.02380,-0.000169,24.021381,-0.0076,1.377
7736.00,7.515590,25.02451,-0.000169,24.021040,-0.0076,1.378
7738.00,7.515896,25.02434,-0.000169,24.021049,-0.0076,1.378
7740.00,7.516217,25.02457,-0.000168,24.020649,-0.0076,1.378
7742.00,7.516346,25.02524,-0.000169,24.021240,-0.0076,1.378
7744.00,7.516636,25.02518,-0.000169,24.020993,-0.0076,1.378
7746.00,7.515957,25.02540,-0.000170,24.021160,-0.0076,1.378
7748.00,7.515947,25.02516,-0.000168,24.021767,-0.0076,1.377
7750.00,7.516060,25.02561,-0.000169,24.021678,-0.0076,1.378
7752.00,7.515983,25.02553,-0.000168,24.021972,-0.0076,1.377
7754.00,7.516271,25.02570,-0.000169,24.021644,-0.0077,1.377
7756.00,7.515824,25.02554,-0.000169,24.022034,-0.0077,1.378
7758.00,7.515986,25.02513,-0.000170,24.021254,-0.0076,1.378
7760.00,7.517363,25.02545,-0.000170,24.021171,-0.0076,1.378
7762.00,7.516744,25.02613,-0.000169,24.021452,-0.0076,1.377
7764.00,7.516480,25.02536,-0.000170,24.021285,-0.0076,1.378
7766.00,7.516789,25.02572,-0.000170,24.021537,-0.0076,1.378
7768.00,7.517623,25.02644,-0.000169,24.022202,-0.0076,1.377
7770.00,7.516429,25.02659,-0.000169,24.021718,-0.0077,1.377
7772.00,7.516615,25.02629,-0.000168,24.021863,-0.0076,1.378
7774.00,7.516717,25.02549,-0.000168,24.021341,-0.0076,1.378
7776.00,7.517493,25.02512,-0.000170,24.021354,-0.0076,1.378
7778.00,7.517391,25.02519,-0.000169,24.021680,-0.0076,1.378
7780.00,7.516385,25.02580,-0.000169,24.021599,-0.0076,1.378
7782.00,7.516867,25.02572,-0.000169,24.021169,-0.0076,1.378
7784.00,7.515700,25.02488,-0.000169,24.021278,-0.0076,1.377
7786.00,7.515993,25.02448,-0.000169,24.021880,-0.0076,1.378
7788.00,7.516716,25.02536,-0.000168,24.021519,-0.0076,1.377
7790.00,7.516995,25.02479,-0.000169,24.020854,-0.0076,1.378
7792.00,7.516328,25.02413,-0.000169,24.021775,-0.0076,1.378
7794.00,7.516718,25.02442,-0.000168,24.021736,-0.0076,1.377
7796.00,7.516897,25.02472,-0.000169,24.021396,-0.0076,1.378
7798.00,7.516209,25.02565,-0.000168,24.021675,-0.0076,1.377
7800.00,7.515431,25.02554,-0.000168,24.021765,-0.0076,1.378
7802.00,7.515531,25.02625,-0.000169,24.021160,-0.0076,1.378
@13,12.0000,24.0
7804.00,7.515350,25.02601,-0.000169,24.020868,-0.0076,1.378
7806.00,7.511655,25.02569,-0.000169,24.022046,-0.0076,1.377
7808.00,7.504743,25.02568,-0.000168,24.021557,-0.0076,1.376
7810.00,7.494793,25.02496,-0.000168,24.021278,-0.0076,1.376
7812.00,7.485701,25.02427,-0.000169,24.021423,-0.0076,1.376
7814.00,7.479434,25.02481,-0.000169,24.021222,-0.0076,1.377
7816.00,7.474773,25.02472,-0.000170,24.021597,-0.0076,1.378
7818.00,7.472447,25.02533,-0.000169,24.021673,-0.0076,1.379
7820.00,7.470455,25.02557,-0.000170,24.021475,-0.0076,1.379
7822.00,7.468540,25.02500,-0.000170,24.020819,-0.0076,1.379
7824.00,7.466316,25.02534,-0.000171,24.020765,-0.0076,1.379
7826.00,7.464336,25.02513,-0.000171,24.021446,-0.0076,1.379
7828.00,7.461678,25.02548,-0.000170,24.021039,-0.0076,1.379
7830.00,7.463494,25.02431,-0.000170,24.021307,-0.0076,1.380
7832.00,7.469881,25.02397,-0.000171,24.021291,-0.0076,1.380
7834.00,7.479162,25.02418,-0.000172,24.020763,-0.0076,1.380
7836.00,7.487621,25.02460,-0.000172,24.021397,-0.0076,1.380
7838.00,7.492603,25.02428,-0.000171,24.021379,-0.0076,1.379
7840.00,7.496160,25.02451,-0.000170,24.021080,-0.0076,1.378
7842.00,7.498128,25.02471,-0.000170,24.021432,-0.0076,1.379
7844.00,7.499925,25.02454,-0.000170,24.021075,-0.0076,1.378
7846.00,7.502239,25.02452,-0.000170,24.021042,-0.0076,1.378
7848.00,7.504146,25.02406,-0.000170,24.021209,-0.0076,1.378
7850.00,7.505510,25.02427,-0.000170,24.020964,-0.0076,1.379
7852.00,7.507349,25.02449,-0.000170,24.021258,-0.0076,1.378
7854.00,7.507817,25.02483,-0.000169,24.021300,-0.0076,1.378
7856.00,7.509651,25.02424,-0.000169,24.021263,-0.0076,1.378
7858.00,7.510869,25.02406,-0.000170,24.021874,-0.0076,1.378
7860.00,7.512618,25.02443,-0.000170,24.021334,-0.0076,1.378
7862.00,7.513387,25.02424,-0.000170,24.020652,-0.0076,1.377
7864.00,7.513269,25.02416,-0.000170,24.020819,-0.0076,1.378
7866.00,7.513755,25.02413,-0.000169,24.021247,-0.0076,1.378
7868.00,7.513910,25.02437,-0.000169,24.021544,-0.0076,1.378
7870.00,7.514357,25.02457,-0.000168,24.021515,-0.0076,1.378
7872.00,7.514859,25.02425,-0.000168,24.021515,-0.0076,1.378
7874.00,7.515455,25.02466,-0.000168,24.021477,-0.0076,1.378
7876.00,7.515852,25.02455,-0.000167,24.021127,-0.0076,1.377
7878.00,7.516079,25.02470,-0.000168,24.021570,-0.0076,1.378
7880.00,7.515977,25.02463,-0.000168,24.021169,-0.0076,1.378
7882.00,7.515991,25.02426,-0.000171,24.020875,-0.0076,1.378
7884.00,7.516654,25.02350,-0.000170,24.021503,-0.0076,1.378
7886.00,7.516230,25.02363,-0.000169,24.021874,-0.0076,1.378
7888.00,7.516599,25.02399,-0.000169,24.021350,-0.0076,1.378
7890.00,7.517192,25.02439,-0.000168,24.021930,-0.0076,1.378
7892.00,7.518275,25.02520,-0.000168,24.021936,-0.0076,1.377
7894.00,7.518812,25.02429,-0.000170,24.021240,-0.0076,1.378
7896.00,7.519235,25.02411,-0.000170,24.021677,-0.0076,1.378
7898.00,7.519094,25.02455,-0.000169,24.021610,-0.0076,1.378
7900.00,7.519003,25.02532,-0.000169,24.021410,-0.0076,1.377
7902.00,7.518744,25.02527,-0.000169,24.021595,-0.0076,1.378
7904.00,7.518841,25.02459,-0.000168,24.020892,-0.0076,1.378
7906.00,7.518512,25.02514,-0.000169,24.020578,-0.0076,1.378
7908.00,7.518472,25.02528,-0.000169,24.021700,-0.0076,1.377
7910.00,7.517317,25.02513,-0.000167,24.022068,-0.0076,1.377
7912.00,7.516809,25.02547,-0.000168,24.021535,-0.0076,1.378
7914.00,7.515721,25.02539,-0.000168,24.021454,-0.0076,1.378
7916.00,7.515492,25.02546,-0.000169,24.021367,-0.0076,1.378
7918.00,7.515205,25.02551,-0.000170,24.021412,-0.0075,1.378
7920.00,7.514655,25.02461,-0.000168,24.021644,-0.0076,1.378
7922.00,7.513902,25.02508,-0.000169,24.021659,-0.0076,1.378
7924.00,7.514725,25.02503,-0.000169,24.021756,-0.0076,1.378
7926.00,7.515719,25.02591,-0.000169,24.021702,-0.0076,1.378
7928.00,7.515587,25.02599,-0.000169,24.021514,-0.0076,1.378
7930.00,7.515001,25.02512,-0.000169,24.021370,-0.0076,1.377
7932.00,7.515136,25.02363,-0.000170,24.021405,-0.0076,1.378
7934.00,7.515199,25.02422,-0.000169,24.021515,-0.0076,1.377
7936.00,7.515042,25.02398,-0.000169,24.021368,-0.0076,1.377
7938.00,7.515230,25.02391,-0.000169,24.020865,-0.0076,1.377
7940.00,7.516347,25.02321,-0.000170,24.021356,-0.0076,1.379
7942.00,7.516527,25.02383,-0.000169,24.021042,-0.0076,1.378
7944.00,7.515678,25.02357,-0.000168,24.021002,-0.0076,1.378
7946.00,7.515818,25.02362,-0.000169,24.021439,-0.0076,1.377
7948.00,7.516804,25.02350,-0.000169,24.021320,-0.0076,1.377
7950.00,7.516913,25.02326,-0.000169,24.021379,-0.0076,1.378
7952.00,7.517216,25.02370,-0.000170,24.021010,-0.0076,1.378
7954.00,7.517453,25.02322,-0.000169,24.021327,-0.0076,1.378
7956.00,7.517409,25.02297,-0.000170,24.020846,-0.0076,1.377
7958.00,7.517630,25.02330,-0.000170,24.021095,-0.0076,1.378
7960.00,7.517919,25.02342,-0.000169,24.021124,-0.0076,1.378
7962.00,7.517663,25.02439,-0.000169,24.021057,-0.0076,1.378
7964.00,7.517016,25.02370,-0.000168,24.021187,-0.0076,1.377
7966.00,7.517316,25.02415,-0.000169,24.021889,-0.0076,1.378
7968.00,7.517419,25.02379,-0.000170,24.021301,-0.0076,1.378
7970.00,7.517619,25.02373,-0.000170,24.020437,-0.0076,1.378
7972.00,7.517760,25.02321,-0.000169,24.021441,-0.0076,1.378
7974.00,7.517173,25.02302,-0.000169,24.021200,-0.0076,1.378
7976.00,7.516459,25.02318,-0.000168,24.021499,-0.0076,1.378
7978.00,7.516190,25.02339,-0.000169,24.021194,-0.0076,1.378
7980.00,7.516186,25.02395,-0.000170,24.020950,-0.0076,1.378
7982.00,7.516445,25.02353,-0.000170,24.021550,-0.0076,1.378
7984.00,7.516762,25.02364,-0.000169,24.021617,-0.0076,1.378
7986.00,7.516698,25.02330,-0.000169,24.020953,-0.0076,1.378
7988.00,7.516605,25.02367,-0.000169,24.021760,-0.0076,1.378
7990.00,7.517906,25.02366,-0.000169,24.021474,-0.0076,1.379
7992.00,7.518281,25.02366,-0.000169,24.021762,-0.0076,1.378
7994.00,7.518313,25.02387,-0.000169,24.021689,-0.0076,1.377
7996.00,7.519061,25.02373,-0.000169,24.021345,-0.0076,1.377
7998.00,7.519201,25.02350,-0.000169,24.021173,-0.0076,1.377
8000.00,7.517926,25.02477,-0.000167,24.021443,-0.0076,1.378
8002.00,7.517998,25.02521,-0.000169,24.021236,-0.0076,1.378
8004.00,7.517883,25.02429,-0.000169,24.021622,-0.0076,1.378
8006.00,7.516894,25.02444,-0.000168,24.021184,-0.0076,1.378
8008.00,7.516581,25.02410,-0.000169,24.021765,-0.0076,1.378
8010.00,7.517062,25.02421,-0.000169,24.021481,-0.0076,1.378
8012.00,7.517558,25.02417,-0.000169,24.021465,-0.0076,1.378
8014.00,7.517413,25.02449,-0.000168,24.021796,-0.0076,1.378
8016.00,7.517581,25.02352,-0.000169,24.021044,-0.0076,1.378
8018.00,7.517098,25.02390,-0.000168,24.021515,-0.0077,1.378
8020.00,7.516992,25.02382,-0.000170,24.021075,-0.0076,1.378
8022.00,7.517384,25.02380,-0.000168,24.021662,-0.0076,1.379
8024.00,7.517922,25.02352,-0.000169,24.020707,-0.0076,1.378
8026.00,7.518065,25.02464,-0.000169,24.021485,-0.0076,1.378
8028.00,7.517169,25.02511,-0.000169,24.021332,-0.0077,1.378
8030.00,7.517042,25.02519,-0.000168,24.021697,-0.0076,1.378
8032.00,7.516692,25.02473,-0.000168,24.021546,-0.0077,1.378
8034.00,7.516270,25.02383,-0.000170,24.021465,-0.0076,1.378
8036.00,7.516367,25.02395,-0.000169,24.021448,-0.0076,1.378
8038.00,7.516914,25.02492,-0.000169,24.021615,-0.0076,1.378
8040.00,7.517727,25.02499,-0.000169,24.020547,-0.0076,1.377
8042.00,7.517229,25.02439,-0.000169,24.021185,-0.0076,1.378
8044.00,7.516965,25.02413,-0.000169,24.021291,-0.0076,1.378
8046.00,7.517157,25.02406,-0.000169,24.022097,-0.0076,1.377
8048.00,7.518032,25.02406,-0.000169,24.021258,-0.0076,1.378
8050.00,7.516997,25.02451,-0.000170,24.021026,-0.0076,1.378
8052.00,7.516971,25.02446,-0.000170,24.021775,-0.0076,1.378
8054.00,7.516857,25.02490,-0.000170,24.021552,-0.0076,1.378
8056.00,7.516615,25.02547,-0.000169,24.021323,-0.0076,1.378
8058.00,7.516163,25.02503,-0.000169,24.020984,-0.0076,1.378
8060.00,7.516656,25.02524,-0.000169,24.020859,-0.0076,1.378
8062.00,7.517187,25.02512,-0.000169,24.021927,-0.0076,1.378
8064.00,7.517573,25.02456,-0.000170,24.021568,-0.0076,1.378
8066.00,7.518015,25.02499,-0.000169,24.021263,-0.0076,1.378
8068.00,7.517804,25.02462,-0.000169,24.022159,-0.0076,1.378
8070.00,7.517359,25.02490,-0.000168,24.021862,-0.0076,1.378
8072.00,7.516825,25.02602,-0.000169,24.021349,-0.0076,1.378
8074.00,7.516552,25.02562,-0.000169,24.021492,-0.0076,1.379
8076.00,7.517947,25.02524,-0.000169,24.021653,-0.0076,1.378
8078.00,7.518117,25.02463,-0.000169,24.021727,-0.0076,1.378
8080.00,7.517051,25.02493,-0.000169,24.021639,-0.0076,1.378
8082.00,7.517378,25.02409,-0.000169,24.021874,-0.0076,1.377
8084.00,7.517013,25.02386,-0.000168,24.021138,-0.0076,1.377
8086.00,7.516942,25.02476,-0.000168,24.021715,-0.0076,1.379
8088.00,7.517087,25.02543,-0.000169,24.021209,-0.0076,1.379
8090.00,7.516164,25.02615,-0.000169,24.021133,-0.0076,1.378
8092.00,7.516093,25.02604,-0.000168,24.021267,-0.0076,1.378
8094.00,7.516004,25.02541,-0.000169,24.021075,-0.0076,1.378
8096.00,7.516657,25.02538,-0.000169,24.021040,-0.0076,1.378
8098.00,7.517847,25.02533,-0.000169,24.021026,-0.0076,1.378
8100.00,7.517528,25.02544,-0.000169,24.021782,-0.0076,1.378
8102.00,7.517746,25.02554,-0.000169,24.021198,-0.0076,1.378
8104.00,7.517738,25.02498,-0.000169,24.021677,-0.0077,1.378
8106.00,7.518282,25.02570,-0.000170,24.021465,-0.0076,1.378
8108.00,7.517969,25.02570,-0.000170,24.021372,-0.0076,1.378
8110.00,7.518022,25.02529,-0.000169,24.021385,-0.0076,1.378
8112.00,7.518095,25.02535,-0.000169,24.020658,-0.0076,1.378
8114.00,7.517651,25.02519,-0.000168,24.021410,-0.0076,1.378
8116.00,7.517540,25.02531,-0.000168,24.021029,-0.0076,1.377
8118.00,7.517799,25.02610,-0.000168,24.021526,-0.0076,1.378
8120.00,7.518158,25.02581,-0.000168,24.021425,-0.0076,1.378
8122.00,7.517760,25.02590,-0.000169,24.021437,-0.0076,1.377
8124.00,7.518498,25.02507,-0.000169,24.020576,-0.0076,1.378
8126.00,7.518120,25.02525,-0.000169,24.021015,-0.0076,1.378
8128.00,7.518260,25.02476,-0.000170,24.020988,-0.0076,1.378
8130.00,7.517477,25.02453,-0.000170,24.021225,-0.0076,1.378
8132.00,7.517407,25.02556,-0.000169,24.021013,-0.0076,1.378
8134.00,7.518234,25.02532,-0.000168,24.021146,-0.0076,1.378
8136.00,7.518596,25.02458,-0.000169,24.021184,-0.0076,1.378
8138.00,7.518302,25.02579,-0.000169,24.020828,-0.0076,1.378
8140.00,7.517789,25.02566,-0.000169,24.021760,-0.0076,1.377
8142.00,7.517277,25.02528,-0.000170,24.021008,-0.0076,1.378
8144.00,7.517685,25.02567,-0.000169,24.020743,-0.0076,1.377
8146.00,7.518070,25.02529,-0.000168,24.021669,-0.0076,1.378
8148.00,7.518375,25.02607,-0.000169,24.021724,-0.0076,1.378
8150.00,7.518074,25.02620,-0.000171,24.021086,-0.0076,1.378
8152.00,7.517842,25.02556,-0.000170,24.021285,-0.0076,1.378
8154.00,7.517613,25.02525,-0.000168,24.021011,-0.0076,1.378
8156.00,7.516571,25.02531,-0.000168,24.020874,-0.0076,1.378
8158.00,7.517189,25.02535,-0.000169,24.021731,-0.0076,1.378
8160.00,7.517146,25.02607,-0.000169,24.021755,-0.0076,1.378
8162.00,7.516664,25.02642,-0.000169,24.021704,-0.0076,1.378
8164.00,7.516740,25.02630,-0.000168,24.021082,-0.0076,1.378
8166.00,7.516935,25.02534,-0.000168,24.021423,-0.0076,1.378
8168.00,7.516808,25.02516,-0.000169,24.021383,-0.0076,1.378
8170.00,7.517298,25.02556,-0.000169,24.021548,-0.0076,1.377
8172.00,7.517691,25.02563,-0.000169,24.021909,-0.0076,1.378
8174.00,7.518006,25.02539,-0.000168,24.020915,-0.0076,1.378
8176.00,7.518058,25.02551,-0.000168,24.021245,-0.0076,1.378
8178.00,7.517995,25.02490,-0.000169,24.021022,-0.0076,1.378
8180.00,7.517328,25.02486,-0.000170,24.021417,-0.0076,1.378
8182.00,7.517018,25.02506,-0.000169,24.020993,-0.0076,1.378
8184.00,7.517540,25.02493,-0.000170,24.021537,-0.0076,1.378
8186.00,7.517570,25.02416,-0.000169,24.021998,-0.0076,1.378
8188.00,7.517782,25.02467,-0.000170,24.021356,-0.0076,1.378
8190.00,7.517693,25.02442,-0.000168,24.021271,-0.0076,1.378
8192.00,7.517655,25.02459,-0.000169,24.021171,-0.0076,1.378
8194.00,7.518096,25.02529,-0.000169,24.021341,-0.0076,1.378
8196.00,7.517412,25.02538,-0.000169,24.021225,-0.0076,1.377
8198.00,7.517565,25.02444,-0.000168,24.021287,-0.0076,1.378
8200.00,7.517436,25.02459,-0.000168,24.021194,-0.0076,1.378
8202.00,7.517740,25.02422,-0.000168,24.021320,-0.0076,1.378
8204.00,7.518358,25.02479,-0.000169,24.020825,-0.0076,1.378
8206.00,7.518384,25.02430,-0.000169,24.021309,-0.0076,1.378
8208.00,7.518048,25.02449,-0.000169,24.021363,-0.0076,1.378
8210.00,7.517293,25.02446,-0.000169,24.021483,-0.0076,1.378
8212.00,7.517153,25.02442,-0.000168,24.021514,-0.0076,1.377
8214.00,7.517564,25.02460,-0.000169,24.021796,-0.0076,1.378
8216.00,7.517478,25.02538,-0.000169,24.020749,-0.0076,1.378
8218.00,7.517551,25.02449,-0.000169,24.021124,-0.0076,1.378
8220.00,7.516942,25.02418,-0.000170,24.021448,-0.0076,1.378
8222.00,7.516680,25.02510,-0.000170,24.021329,-0.0076,1.379
8224.00,7.516418,25.02619,-0.000170,24.020948,-0.0076,1.378
8226.00,7.517062,25.02487,-0.000170,24.021416,-0.0076,1.377
8228.00,7.517896,25.02512,-0.000169,24.020950,-0.0076,1.378
8230.00,7.518147,25.02621,-0.000170,24.020984,-0.0076,1.379
8232.00,7.517991,25.02612,-0.000168,24.021479,-0.0076,1.378
8234.00,7.517624,25.02595,-0.000169,24.020995,-0.0076,1.378
8236.00,7.517664,25.02619,-0.000170,24.021058,-0.0076,1.378
8238.00,7.517554,25.02596,-0.000169,24.021325,-0.0076,1.378
8240.00,7.518048,25.02571,-0.000170,24.021633,-0.0076,1.378
8242.00,7.519428,25.02628,-0.000170,24.021077,-0.0076,1.379
8244.00,7.519219,25.02587,-0.000169,24.021490,-0.0076,1.378
8246.00,7.518794,25.02651,-0.000169,24.021370,-0.0076,1.377
8248.00,7.518540,25.02704,-0.000169,24.021330,-0.0076,1.377
8250.00,7.518574,25.02565,-0.000170,24.021974,-0.0076,1.378
8252.00,7.518320,25.02613,-0.000169,24.021312,-0.0076,1.378
8254.00,7.517527,25.02616,-0.000169,24.020783,-0.0076,1.378
8256.00,7.516996,25.02572,-0.000170,24.020932,-0.0077,1.378
8258.00,7.517712,25.02576,-0.000169,24.021120,-0.0076,1.378
8260.00,7.517959,25.02527,-0.000170,24.021133,-0.0076,1.378
8262.00,7.517944,25.02560,-0.000168,24.021205,-0.0076,1.378
8264.00,7.517682,25.02508,-0.000169,24.020845,-0.0076,1.378
8266.00,7.518471,25.02506,-0.000169,24.020817,-0.0076,1.378
8268.00,7.518157,25.02561,-0.000168,24.021029,-0.0076,1.378
8270.00,7.518064,25.02617,-0.000168,24.020886,-0.0076,1.378
8272.00,7.518007,25.02537,-0.000170,24.020932,-0.0076,1.378
8274.00,7.518558,25.02488,-0.000170,24.021149,-0.0076,1.378
8276.00,7.518150,25.02484,-0.000168,24.021773,-0.0076,1.378
8278.00,7.518224,25.02627,-0.000170,24.021561,-0.0076,1.378
8280.00,7.518326,25.02712,-0.000169,24.020643,-0.0076,1.379
8282.00,7.517493,25.02585,-0.000169,24.021176,-0.0076,1.378
8284.00,7.517535,25.02490,-0.000170,24.021432,-0.0076,1.377
8286.00,7.518332,25.02520,-0.000169,24.021035,-0.0076,1.378
8288.00,7.519273,25.02486,-0.000170,24.020792,-0.0076,1.379
8290.00,7.518382,25.02466,-0.000171,24.021533,-0.0076,1.379
8292.00,7.518370,25.02400,-0.000170,24.021465,-0.0076,1.378
8294.00,7.518037,25.02446,-0.000169,24.021218,-0.0076,1.378
8296.00,7.518535,25.02427,-0.000169,24.021278,-0.0076,1.378
8298.00,7.519109,25.02482,-0.000170,24.021494,-0.0076,1.378
8300.00,7.518579,25.02523,-0.000170,24.021160,-0.0076,1.378
8302.00,7.518024,25.02510,-0.000168,24.021653,-0.0076,1.378
8304.00,7.518560,25.02575,-0.000170,24.021078,-0.0076,1.378
8306.00,7.518074,25.02565,-0.000168,24.021015,-0.0076,1.378
8308.00,7.517507,25.02567,-0.000170,24.021860,-0.0076,1.378
8310.00,7.517543,25.02635,-0.000169,24.020903,-0.0076,1.378
8312.00,7.518095,25.02554,-0.000168,24.021024,-0.0076,1.378
8314.00,7.518273,25.02642,-0.000167,24.021891,-0.0076,1.378
8316.00,7.518589,25.02631,-0.000168,24.021863,-0.0076,1.378
8318.00,7.518587,25.02614,-0.000169,24.021042,-0.0076,1.378
8320.00,7.518469,25.02658,-0.000168,24.021106,-0.0076,1.378
8322.00,7.518409,25.02635,-0.000168,24.021149,-0.0076,1.378
8324.00,7.518027,25.02616,-0.000169,24.021450,-0.0076,1.378
8326.00,7.518215,25.02540,-0.000168,24.021068,-0.0076,1.378
8328.00,7.518253,25.02489,-0.000169,24.021503,-0.0076,1.378
8330.00,7.517588,25.02552,-0.000168,24.020991,-0.0076,1.378
8332.00,7.517477,25.02582,-0.000168,24.020950,-0.0076,1.378
8334.00,7.517140,25.02555,-0.000170,24.021020,-0.0077,1.379
8336.00,7.517620,25.02488,-0.000169,24.020826,-0.0076,1.378
8338.00,7.517678,25.02533,-0.000169,24.021209,-0.0076,1.378
8340.00,7.517464,25.02511,-0.000168,24.021176,-0.0076,1.378
8342.00,7.516959,25.02470,-0.000169,24.020758,-0.0076,1.378
8344.00,7.517327,25.02526,-0.000169,24.021350,-0.0076,1.378
8346.00,7.517093,25.02482,-0.000168,24.021412,-0.0076,1.378
8348.00,7.517156,25.02504,-0.000168,24.021379,-0.0076,1.378
8350.00,7.517698,25.02548,-0.000169,24.021309,-0.0076,1.378
8352.00,7.517809,25.02642,-0.000168,24.021205,-0.0076,1.378
8354.00,7.517776,25.02612,-0.000168,24.021263,-0.0076,1.378
8356.00,7.519367,25.02596,-0.000168,24.020973,-0.0076,1.378
8358.00,7.518661,25.02600,-0.000168,24.021133,-0.0076,1.378
8360.00,7.518529,25.02585,-0.000169,24.021015,-0.0076,1.378
8362.00,7.518158,25.02552,-0.000169,24.020865,-0.0077,1.378
8364.00,7.518019,25.02595,-0.000170,24.021164,-0.0076,1.378
8366.00,7.518206,25.02629,-0.000169,24.021314,-0.0077,1.378
8368.00,7.518054,25.02636,-0.000170,24.021401,-0.0076,1.378
8370.00,7.518094,25.02654,-0.000170,24.021494,-0.0076,1.378
8372.00,7.517630,25.02712,-0.000169,24.021399,-0.0076,1.377
8374.00,7.518806,25.02666,-0.000169,24.021789,-0.0076,1.378
8376.00,7.518967,25.02738,-0.000169,24.021359,-0.0076,1.378
8378.00,7.518208,25.02732,-0.000170,24.021561,-0.0076,1.377
8380.00,7.518612,25.02706,-0.000169,24.021631,-0.0076,1.378
8382.00,7.518991,25.02640,-0.000169,24.021089,-0.0076,1.378
8384.00,7.518388,25.02595,-0.000169,24.021220,-0.0076,1.378
8386.00,7.517983,25.02632,-0.000169,24.021528,-0.0076,1.378
8388.00,7.517487,25.02728,-0.000169,24.021452,-0.0076,1.378
8390.00,7.517648,25.02637,-0.000169,24.020611,-0.0076,1.378
8392.00,7.518414,25.02560,-0.000169,24.021470,-0.0076,1.378
8394.00,7.518406,25.02601,-0.000169,24.021468,-0.0076,1.377
8396.00,7.519526,25.02612,-0.000169,24.021736,-0.0076,1.378
8398.00,7.520041,25.02591,-0.000169,24.022027,-0.0076,1.378
8400.00,7.519593,25.02601,-0.000169,24.021860,-0.0076,1.378
8402.00,7.519594,25.02629,-0.000169,24.021289,-0.0076,1.379
@14,12.0000,24.0
8404.00,7.518293,25.02617,-0.000170,24.021156,-0.0076,1.378
8406.00,7.514662,25.02568,-0.000170,24.021388,-0.0076,1.378
8408.00,7.506682,25.02499,-0.000170,24.021715,-0.0076,1.377
8410.00,7.497913,25.02521,-0.000168,24.021088,-0.0076,1.376
8412.00,7.489358,25.02571,-0.000168,24.021095,-0.0076,1.376
8414.00,7.482835,25.02583,-0.000169,24.021586,-0.0076,1.377
8416.00,7.478097,25.02644,-0.000169,24.022072,-0.0076,1.378
8418.00,7.475320,25.02623,-0.000170,24.021570,-0.0076,1.378
8420.00,7.472973,25.02661,-0.000170,24.021220,-0.0076,1.379
8422.00,7.471329,25.02663,-0.000171,24.020839,-0.0076,1.379
8424.00,7.469766,25.02629,-0.000170,24.021847,-0.0076,1.379
8426.00,7.467690,25.02675,-0.000172,24.021726,-0.0076,1.379
8428.00,7.464615,25.02657,-0.000171,24.021361,-0.0076,1.379
8430.00,7.465836,25.02677,-0.000171,24.021724,-0.0076,1.379
8432.00,7.473794,25.02672,-0.000171,24.021503,-0.0076,1.380
8434.00,7.483351,25.02610,-0.000170,24.021510,-0.0076,1.381
8436.00,7.491021,25.02566,-0.000173,24.021488,-0.0076,1.380
8438.00,7.495437,25.02566,-0.000171,24.021495,-0.0076,1.380
8440.00,7.497653,25.02592,-0.000171,24.021443,-0.0076,1.379
8442.00,7.500148,25.02657,-0.000170,24.021510,-0.0076,1.379
8444.00,7.502202,25.02590,-0.000171,24.021591,-0.0076,1.378
8446.00,7.503044,25.02519,-0.000170,24.021323,-0.0076,1.378
8448.00,7.504965,25.02506,-0.000169,24.021294,-0.0076,1.378
8450.00,7.507934,25.02629,-0.000170,24.020843,-0.0076,1.378
8452.00,7.510193,25.02606,-0.000170,24.020984,-0.0076,1.378
8454.00,7.512194,25.02643,-0.000170,24.021107,-0.0076,1.378
8456.00,7.514168,25.02675,-0.000169,24.021383,-0.0076,1.378
8458.00,7.516259,25.02706,-0.000168,24.021397,-0.0076,1.378
8460.00,7.516904,25.02689,-0.000169,24.020691,-0.0076,1.378
8462.00,7.516940,25.02613,-0.000170,24.021341,-0.0076,1.378
8464.00,7.517562,25.02651,-0.000169,24.020506,-0.0076,1.378
8466.00,7.518691,25.02683,-0.000169,24.021263,-0.0076,1.378
8468.00,7.520046,25.02710,-0.000169,24.021338,-0.0076,1.378
8470.00,7.520401,25.02714,-0.000169,24.021291,-0.0076,1.378
8472.00,7.519853,25.02704,-0.000169,24.021537,-0.0076,1.378
8474.00,7.519642,25.02701,-0.000169,24.021318,-0.0077,1.378
8476.00,7.519289,25.02664,-0.000169,24.021553,-0.0077,1.378
8478.00,7.518758,25.02651,-0.000170,24.020959,-0.0076,1.378
8480.00,7.518868,25.02614,-0.000169,24.021341,-0.0076,1.378
8482.00,7.518625,25.02671,-0.000169,24.021274,-0.0076,1.378
8484.00,7.518669,25.02686,-0.000169,24.021430,-0.0076,1.378
8486.00,7.518279,25.02654,-0.000169,24.021095,-0.0076,1.378
8488.00,7.518756,25.02713,-0.000170,24.021175,-0.0076,1.378
8490.00,7.519612,25.02751,-0.000169,24.020988,-0.0076,1.377
8492.00,7.519984,25.02729,-0.000169,24.021399,-0.0076,1.377
8494.00,7.520092,25.02768,-0.000168,24.021185,-0.0076,1.378
8496.00,7.519940,25.02743,-0.000167,24.021111,-0.0076,1.378
8498.00,7.519977,25.02745,-0.000169,24.021258,-0.0076,1.378
8500.00,7.519681,25.02684,-0.000169,24.021499,-0.0076,1.378
8502.00,7.519283,25.02610,-0.000168,24.020966,-0.0076,1.378
8504.00,7.519924,25.02660,-0.000168,24.021169,-0.0076,1.378
8506.00,7.520069,25.02709,-0.000169,24.021802,-0.0076,1.378
8508.00,7.518668,25.02661,-0.000170,24.021341,-0.0076,1.378
8510.00,7.518592,25.02617,-0.000169,24.021060,-0.0076,1.378
8512.00,7.518676,25.02682,-0.000169,24.021263,-0.0076,1.378
8514.00,7.519208,25.02626,-0.000170,24.020826,-0.0076,1.378
8516.00,7.519441,25.02629,-0.000171,24.021414,-0.0076,1.378
8518.00,7.520017,25.02661,-0.000170,24.021397,-0.0076,1.378
8520.00,7.519095,25.02691,-0.000169,24.020913,-0.0076,1.378
8522.00,7.518710,25.02744,-0.000168,24.021773,-0.0076,1.378
8524.00,7.518274,25.02822,-0.000168,24.021336,-0.0076,1.378
8526.00,7.518332,25.02708,-0.000169,24.021457,-0.0076,1.378
8528.00,7.518622,25.02680,-0.000170,24.021225,-0.0076,1.379
8530.00,7.518048,25.02624,-0.000169,24.021544,-0.0076,1.378
8532.00,7.517469,25.02646,-0.000169,24.021659,-0.0076,1.378
8534.00,7.517964,25.02641,-0.000169,24.020801,-0.0076,1.378
8536.00,7.517477,25.02608,-0.000169,24.021347,-0.0076,1.377
8538.00,7.516995,25.02653,-0.000168,24.021350,-0.0076,1.377
8540.00,7.517021,25.02665,-0.000168,24.021751,-0.0076,1.378
8542.00,7.518402,25.02728,-0.000168,24.020843,-0.0076,1.378
8544.00,7.518557,25.02733,-0.000169,24.021606,-0.0076,1.378
8546.00,7.518571,25.02740,-0.000170,24.021173,-0.0076,1.378
8548.00,7.519469,25.02781,-0.000170,24.021961,-0.0076,1.378
8550.00,7.519312,25.02878,-0.000170,24.021740,-0.0076,1.378
8552.00,7.519220,25.02838,-0.000169,24.021238,-0.0076,1.378
8554.00,7.518706,25.02803,-0.000170,24.021117,-0.0076,1.378
8556.00,7.518161,25.02822,-0.000169,24.021243,-0.0076,1.378
8558.00,7.518313,25.02839,-0.000170,24.020937,-0.0076,1.377
8560.00,7.519318,25.02810,-0.000169,24.021164,-0.0076,1.378
8562.00,7.518343,25.02792,-0.000170,24.021466,-0.0076,1.378
8564.00,7.518361,25.02783,-0.000170,24.021015,-0.0076,1.378
8566.00,7.518596,25.02784,-0.000170,24.020796,-0.0076,1.378
8568.00,7.517768,25.02769,-0.000169,24.021312,-0.0077,1.378
8570.00,7.518803,25.02769,-0.000168,24.021503,-0.0077,1.378
8572.00,7.518987,25.02828,-0.000169,24.021564,-0.0076,1.378
8574.00,7.519053,25.02781,-0.000168,24.021252,-0.0076,1.378
8576.00,7.519275,25.02791,-0.000169,24.021146,-0.0076,1.378
8578.00,7.519544,25.02731,-0.000169,24.021060,-0.0076,1.379
8580.00,7.519289,25.02683,-0.000169,24.021133,-0.0076,1.377
8582.00,7.519104,25.02678,-0.000169,24.021633,-0.0076,1.378
8584.00,7.519117,25.02836,-0.000169,24.021155,-0.0076,1.378
8586.00,7.518535,25.02819,-0.000169,24.021184,-0.0076,1.378
8588.00,7.518767,25.02769,-0.000169,24.021100,-0.0076,1.378
8590.00,7.518881,25.02763,-0.000169,24.021321,-0.0076,1.378
8592.00,7.519850,25.02842,-0.000169,24.021454,-0.0076,1.378
8594.00,7.520528,25.02821,-0.000169,24.020964,-0.0076,1.378
8596.00,7.519991,25.02830,-0.000170,24.021885,-0.0076,1.377
8598.00,7.519664,25.02778,-0.000169,24.021881,-0.0076,1.378
8600.00,7.520620,25.02761,-0.000169,24.021472,-0.0076,1.378
8602.00,7.520971,25.02752,-0.000170,24.021994,-0.0076,1.378
8604.00,7.520315,25.02685,-0.000169,24.020830,-0.0076,1.378
8606.00,7.519415,25.02683,-0.000169,24.020935,-0.0076,1.378
8608.00,7.519633,25.02756,-0.000169,24.021403,-0.0076,1.378
8610.00,7.520348,25.02784,-0.000169,24.021840,-0.0076,1.378
8612.00,7.520238,25.02747,-0.000168,24.021200,-0.0076,1.378
8614.00,7.519425,25.02679,-0.000169,24.020881,-0.0076,1.378
8616.00,7.519895,25.02673,-0.000168,24.021401,-0.0076,1.378
8618.00,7.520381,25.02658,-0.000168,24.021561,-0.0076,1.377
8620.00,7.520118,25.02698,-0.000168,24.021524,-0.0076,1.377
8622.00,7.519670,25.02735,-0.000168,24.021113,-0.0076,1.378
8624.00,7.519088,25.02668,-0.000170,24.021216,-0.0076,1.379
8626.00,7.519077,25.02645,-0.000170,24.021430,-0.0076,1.378
8628.00,7.518861,25.02651,-0.000169,24.021858,-0.0076,1.378
8630.00,7.518805,25.02681,-0.000169,24.020877,-0.0076,1.378
8632.00,7.518790,25.02775,-0.000169,24.021080,-0.0076,1.378
8634.00,7.519716,25.02671,-0.000169,24.020913,-0.0076,1.377
8636.00,7.519922,25.02721,-0.000169,24.021146,-0.0076,1.378
8638.00,7.519242,25.02662,-0.000170,24.021176,-0.0076,1.378
8640.00,7.519329,25.02609,-0.000170,24.021102,-0.0076,1.378
8642.00,7.520201,25.02630,-0.000170,24.021613,-0.0076,1.378
8644.00,7.520248,25.02617,-0.000169,24.021191,-0.0076,1.378
8646.00,7.520564,25.02609,-0.000169,24.020888,-0.0076,1.378
8648.00,7.520568,25.02707,-0.000170,24.021517,-0.0076,1.378
8650.00,7.521131,25.02738,-0.000169,24.021078,-0.0076,1.378
8652.00,7.521251,25.02690,-0.000170,24.021787,-0.0076,1.379
8654.00,7.520905,25.02633,-0.000170,24.021562,-0.0077,1.378
8656.00,7.520593,25.02680,-0.000169,24.021042,-0.0076,1.378
8658.00,7.520731,25.02718,-0.000170,24.022054,-0.0076,1.378
8660.00,7.520777,25.02751,-0.000170,24.021582,-0.0076,1.378
8662.00,7.520352,25.02802,-0.000168,24.021452,-0.0076,1.377
8664.00,7.520230,25.02811,-0.000168,24.021932,-0.0076,1.378
8666.00,7.519871,25.02810,-0.000169,24.021530,-0.0076,1.378
8668.00,7.520820,25.02743,-0.000169,24.021755,-0.0076,1.378
8670.00,7.521717,25.02781,-0.000170,24.021700,-0.0076,1.378
8672.00,7.521371,25.02841,-0.000169,24.021213,-0.0076,1.379
8674.00,7.520773,25.02780,-0.000168,24.022048,-0.0076,1.378
8676.00,7.520568,25.02769,-0.000169,24.020935,-0.0076,1.378
8678.00,7.521096,25.02707,-0.000168,24.020567,-0.0076,1.378
8680.00,7.521445,25.02739,-0.000169,24.021575,-0.0076,1.378
8682.00,7.521448,25.02723,-0.000169,24.022161,-0.0076,1.378
8684.00,7.521917,25.02710,-0.000169,24.021483,-0.0076,1.378
8686.00,7.521542,25.02760,-0.000169,24.021559,-0.0076,1.378
8688.00,7.521370,25.02751,-0.000168,24.021729,-0.0076,1.378
8690.00,7.521259,25.02721,-0.000168,24.021713,-0.0076,1.378
8692.00,7.519883,25.02717,-0.000169,24.021300,-0.0076,1.378
8694.00,7.519711,25.02757,-0.000169,24.021898,-0.0076,1.378
8696.00,7.520474,25.02788,-0.000169,24.021635,-0.0076,1.378
8698.00,7.521240,25.02816,-0.000168,24.021452,-0.0076,1.378
8700.00,7.520664,25.02724,-0.000169,24.021602,-0.0076,1.378
8702.00,7.520133,25.02719,-0.000168,24.021392,-0.0076,1.378
8704.00,7.519768,25.02705,-0.000169,24.021046,-0.0076,1.379
8706.00,7.519095,25.02693,-0.000168,24.021325,-0.0076,1.378
8708.00,7.520200,25.02670,-0.000169,24.021352,-0.0076,1.378
8710.00,7.520424,25.02657,-0.000170,24.021452,-0.0076,1.378
8712.00,7.520169,25.02672,-0.000169,24.021470,-0.0076,1.378
8714.00,7.520323,25.02733,-0.000170,24.021372,-0.0076,1.379
8716.00,7.520371,25.02804,-0.000169,24.021171,-0.0076,1.378
8718.00,7.520371,25.02886,-0.000169,24.021093,-0.0076,1.378
8720.00,7.520806,25.02882,-0.000169,24.021577,-0.0076,1.378
8722.00,7.520823,25.02896,-0.000169,24.021584,-0.0076,1.378
8724.00,7.521303,25.02813,-0.000169,24.021697,-0.0076,1.378
8726.00,7.521217,25.02779,-0.000169,24.021526,-0.0076,1.378
8728.00,7.520770,25.02775,-0.000168,24.021606,-0.0076,1.378
8730.00,7.520015,25.02715,-0.000169,24.021410,-0.0076,1.378
8732.00,7.520186,25.02717,-0.000169,24.021608,-0.0076,1.378
8734.00,7.520250,25.02659,-0.000169,24.021378,-0.0076,1.378
8736.00,7.520481,25.02699,-0.000168,24.021080,-0.0076,1.378
8738.00,7.520188,25.02725,-0.000169,24.021457,-0.0076,1.379
8740.00,7.519826,25.02692,-0.000169,24.021796,-0.0076,1.379
8742.00,7.519703,25.02657,-0.000169,24.021543,-0.0076,1.378
8744.00,7.519944,25.02712,-0.000167,24.022362,-0.0075,1.377
8746.00,7.520332,25.02670,-0.000168,24.021205,-0.0076,1.378
8748.00,7.520059,25.02696,-0.000169,24.021147,-0.0076,1.378
8750.00,7.519170,25.02636,-0.000169,24.021608,-0.0075,1.378
8752.00,7.519161,25.02637,-0.000169,24.021504,-0.0076,1.378
8754.00,7.519540,25.02648,-0.000170,24.021671,-0.0076,1.378
8756.00,7.519671,25.02648,-0.000169,24.021559,-0.0076,1.378
8758.00,7.520091,25.02679,-0.000169,24.020973,-0.0076,1.378
8760.00,7.519351,25.02680,-0.000169,24.021631,-0.0076,1.378
8762.00,7.518845,25.02645,-0.000169,24.022028,-0.0076,1.378
8764.00,7.519046,25.02625,-0.000168,24.021979,-0.0076,1.378
8766.00,7.519767,25.02649,-0.000169,24.021515,-0.0076,1.378
8768.00,7.520202,25.02723,-0.000169,24.021573,-0.0076,1.378
8770.00,7.519774,25.02712,-0.000169,24.021417,-0.0077,1.378
8772.00,7.519858,25.02660,-0.000169,24.020654,-0.0076,1.378
8774.00,7.520083,25.02726,-0.000168,24.021077,-0.0076,1.378
8776.00,7.520006,25.02711,-0.000168,24.021874,-0.0076,1.378
8778.00,7.520318,25.02669,-0.000168,24.021575,-0.0077,1.378
8780.00,7.519690,25.02665,-0.000168,24.021428,-0.0076,1.378
8782.00,7.520594,25.02726,-0.000170,24.022322,-0.0076,1.379
8784.00,7.520408,25.02729,-0.000169,24.021782,-0.0076,1.378
8786.00,7.520155,25.02725,-0.000170,24.021874,-0.0076,1.378
8788.00,7.520809,25.02789,-0.000170,24.021383,-0.0076,1.378
8790.00,7.520191,25.02715,-0.000169,24.021245,-0.0076,1.378
8792.00,7.519922,25.02669,-0.000169,24.021349,-0.0076,1.378
8794.00,7.520128,25.02741,-0.000168,24.021510,-0.0076,1.378
8796.00,7.520660,25.02796,-0.000168,24.022077,-0.0076,1.377
8798.00,7.520262,25.02734,-0.000169,24.021347,-0.0076,1.378
8800.00,7.520455,25.02749,-0.000169,24.021000,-0.0076,1.378
8802.00,7.519867,25.02769,-0.000169,24.021378,-0.0076,1.379
8804.00,7.520423,25.02746,-0.000169,24.022153,-0.0076,1.378
8806.00,7.520291,25.02704,-0.000170,24.020961,-0.0076,1.378
8808.00,7.519945,25.02717,-0.000169,24.021088,-0.0077,1.378
8810.00,7.519030,25.02777,-0.000170,24.021495,-0.0076,1.379
8812.00,7.518873,25.02690,-0.000170,24.020955,-0.0076,1.379
8814.00,7.519578,25.02673,-0.000169,24.021615,-0.0076,1.378
8816.00,7.519235,25.02836,-0.000168,24.022101,-0.0076,1.378
8818.00,7.519686,25.02866,-0.000169,24.021310,-0.0076,1.378
8820.00,7.520749,25.02709,-0.000168,24.021298,-0.0076,1.377
8822.00,7.520441,25.02725,-0.000168,24.022157,-0.0076,1.378
8824.00,7.520502,25.02700,-0.000169,24.021455,-0.0076,1.379
8826.00,7.521607,25.02682,-0.000168,24.021131,-0.0076,1.378
8828.00,7.522223,25.02697,-0.000168,24.020774,-0.0076,1.378
8830.00,7.521102,25.02687,-0.000168,24.020700,-0.0076,1.379
8832.00,7.520368,25.02778,-0.000169,24.021470,-0.0076,1.378
8834.00,7.520237,25.02734,-0.000169,24.022025,-0.0076,1.379
8836.00,7.520039,25.02710,-0.000171,24.021399,-0.0076,1.378
8838.00,7.519632,25.02732,-0.000169,24.021918,-0.0076,1.379
8840.00,7.518780,25.02774,-0.000169,24.022039,-0.0076,1.379
8842.00,7.518787,25.02729,-0.000169,24.020863,-0.0076,1.378
8844.00,7.518616,25.02772,-0.000168,24.021184,-0.0076,1.378
8846.00,7.518582,25.02772,-0.000170,24.021080,-0.0076,1.378
8848.00,7.518127,25.02793,-0.000168,24.021216,-0.0076,1.378
8850.00,7.519514,25.02783,-0.000167,24.022293,-0.0076,1.378
8852.00,7.519368,25.02805,-0.000168,24.021852,-0.0076,1.378
8854.00,7.518555,25.02750,-0.000169,24.021164,-0.0076,1.378
8856.00,7.518318,25.02736,-0.000169,24.021588,-0.0076,1.378
8858.00,7.519119,25.02700,-0.000170,24.021619,-0.0076,1.378
8860.00,7.518753,25.02726,-0.000170,24.021648,-0.0076,1.378
8862.00,7.518112,25.02730,-0.000170,24.021847,-0.0076,1.379
8864.00,7.518671,25.02770,-0.000171,24.021310,-0.0076,1.379
8866.00,7.519241,25.02762,-0.000169,24.021622,-0.0076,1.379
8868.00,7.520516,25.02727,-0.000169,24.022489,-0.0076,1.378
8870.00,7.521062,25.02667,-0.000170,24.021929,-0.0076,1.378
8872.00,7.519998,25.02712,-0.000170,24.021604,-0.0076,1.378
8874.00,7.519160,25.02640,-0.000169,24.021635,-0.0076,1.378
8876.00,7.519695,25.02597,-0.000170,24.020993,-0.0076,1.379
8878.00,7.520670,25.02636,-0.000170,24.021548,-0.0076,1.378
8880.00,7.520831,25.02601,-0.000168,24.022036,-0.0076,1.378
8882.00,7.520379,25.02650,-0.000170,24.021303,-0.0076,1.378
8884.00,7.520677,25.02645,-0.000169,24.021196,-0.0076,1.378
8886.00,7.520528,25.02631,-0.000170,24.021280,-0.0076,1.379
8888.00,7.519885,25.02606,-0.000169,24.021207,-0.0076,1.379
8890.00,7.520046,25.02623,-0.000167,24.021307,-0.0076,1.378
8892.00,7.520882,25.02644,-0.000168,24.021403,-0.0075,1.378
8894.00,7.521357,25.02615,-0.000169,24.021550,-0.0076,1.378
8896.00,7.521011,25.02659,-0.000170,24.021575,-0.0076,1.378
8898.00,7.520812,25.02717,-0.000169,24.021363,-0.0076,1.378
8900.00,7.521215,25.02734,-0.000169,24.021131,-0.0076,1.378
8902.00,7.521641,25.02751,-0.000169,24.021504,-0.0076,1.378
8904.00,7.521181,25.02747,-0.000170,24.021129,-0.0076,1.378
8906.00,7.520968,25.02757,-0.000169,24.021548,-0.0076,1.378
8908.00,7.519954,25.02732,-0.000169,24.021791,-0.0076,1.378
8910.00,7.519672,25.02728,-0.000168,24.021421,-0.0076,1.378
8912.00,7.519353,25.02758,-0.000169,24.022469,-0.0076,1.379
8914.00,7.519039,25.02723,-0.000169,24.021628,-0.0076,1.379
8916.00,7.519849,25.02836,-0.000169,24.021303,-0.0076,1.379
8918.00,7.520340,25.02799,-0.000168,24.022072,-0.0076,1.378
8920.00,7.520068,25.02785,-0.000169,24.021998,-0.0076,1.378
8922.00,7.520241,25.02793,-0.000169,24.021704,-0.0076,1.379
8924.00,7.520214,25.02798,-0.000170,24.022117,-0.0076,1.379
8926.00,7.520406,25.02799,-0.000170,24.021689,-0.0076,1.379
8928.00,7.520652,25.02833,-0.000169,24.021836,-0.0076,1.379
8930.00,7.521016,25.02828,-0.000171,24.020984,-0.0076,1.378
8932.00,7.520001,25.02824,-0.000169,24.021372,-0.0076,1.378
8934.00,7.520511,25.02841,-0.000168,24.021707,-0.0075,1.379
8936.00,7.521058,25.02791,-0.000170,24.020854,-0.0076,1.379
8938.00,7.520511,25.02762,-0.000169,24.021682,-0.0076,1.379
8940.00,7.521543,25.02876,-0.000169,24.021412,-0.0076,1.379
8942.00,7.521558,25.02828,-0.000169,24.021252,-0.0076,1.378
8944.00,7.520896,25.02765,-0.000169,24.021514,-0.0076,1.378
8946.00,7.520988,25.02786,-0.000170,24.021664,-0.0076,1.379
8948.00,7.521304,25.02764,-0.000169,24.021260,-0.0076,1.379
8950.00,7.520555,25.02753,-0.000168,24.021533,-0.0076,1.378
8952.00,7.520220,25.02776,-0.000169,24.021040,-0.0076,1.378
8954.00,7.520410,25.02793,-0.000169,24.021336,-0.0076,1.378
8956.00,7.521125,25.02800,-0.000170,24.021780,-0.0076,1.379
8958.00,7.521585,25.02753,-0.000169,24.021713,-0.0076,1.378
8960.00,7.521345,25.02779,-0.000170,24.021720,-0.0076,1.378
8962.00,7.521592,25.02740,-0.000170,24.021407,-0.0076,1.379
8964.00,7.521352,25.02796,-0.000169,24.020915,-0.0076,1.379
8966.00,7.520394,25.02759,-0.000169,24.021653,-0.0076,1.379
8968.00,7.520345,25.02769,-0.000169,24.020930,-0.0076,1.378
8970.00,7.519776,25.02753,-0.000169,24.021291,-0.0076,1.378
8972.00,7.519892,25.02647,-0.000169,24.020855,-0.0077,1.379
8974.00,7.520121,25.02686,-0.000169,24.021345,-0.0076,1.379
8976.00,7.519863,25.02712,-0.000170,24.021321,-0.0077,1.379
8978.00,7.519667,25.02713,-0.000170,24.022070,-0.0076,1.378
8980.00,7.520462,25.02705,-0.000169,24.021216,-0.0076,1.378
8982.00,7.520432,25.02726,-0.000171,24.020923,-0.0076,1.378
8984.00,7.520539,25.02742,-0.000169,24.021104,-0.0076,1.379
8986.00,7.520078,25.02808,-0.000169,24.021568,-0.0076,1.379
8988.00,7.519331,25.02750,-0.000170,24.021644,-0.0076,1.379
8990.00,7.520111,25.02724,-0.000170,24.021619,-0.0076,1.379
8992.00,7.521080,25.02739,-0.000170,24.021349,-0.0076,1.378
8994.00,7.521266,25.02776,-0.000170,24.021238,-0.0076,1.378
8996.00,7.521211,25.02787,-0.000169,24.021329,-0.0076,1.379
8998.00,7.521711,25.02766,-0.000169,24.021686,-0.0076,1.379
9000.00,7.520932,25.02781,-0.000170,24.022039,-0.0076,1.378
9002.00,7.520286,25.02744,-0.000169,24.021426,-0.0076,1.378
@15,12.0000,24.0
9004.00,7.519831,25.02790,-0.000169,24.021238,-0.0076,1.378
9006.00,7.518326,25.02745,-0.000169,24.021818,-0.0076,1.378
9008.00,7.510757,25.02788,-0.000169,24.021981,-0.0076,1.377
9010.00,7.501548,25.02824,-0.000169,24.021606,-0.0076,1.377
9012.00,7.492440,25.02795,-0.000169,24.021533,-0.0076,1.378
9014.00,7.484122,25.02667,-0.000170,24.020888,-0.0076,1.378
9016.00,7.479801,25.02658,-0.000170,24.021140,-0.0076,1.379
9018.00,7.477900,25.02690,-0.000171,24.021760,-0.0076,1.379
9020.00,7.475190,25.02696,-0.000172,24.020718,-0.0076,1.380
9022.00,7.472882,25.02698,-0.000173,24.020553,-0.0076,1.380
9024.00,7.471929,25.02666,-0.000172,24.020745,-0.0076,1.380
9026.00,7.470340,25.02705,-0.000172,24.021287,-0.0076,1.380
9028.00,7.468293,25.02722,-0.000171,24.021403,-0.0076,1.380
9030.00,7.470327,25.02767,-0.000171,24.021111,-0.0076,1.380
9032.00,7.476772,25.02728,-0.000172,24.021234,-0.0076,1.380
9034.00,7.485150,25.02716,-0.000172,24.021802,-0.0076,1.381
9036.00,7.492956,25.02765,-0.000171,24.021633,-0.0076,1.381
9038.00,7.498580,25.02747,-0.000171,24.021240,-0.0076,1.380
9040.00,7.501847,25.02769,-0.000172,24.020935,-0.0076,1.380
9042.00,7.504578,25.02669,-0.000171,24.020709,-0.0076,1.379
9044.00,7.506382,25.02688,-0.000168,24.022204,-0.0076,1.379
9046.00,7.507173,25.02706,-0.000170,24.021916,-0.0076,1.379
9048.00,7.508018,25.02700,-0.000170,24.021200,-0.0076,1.379
9050.00,7.509900,25.02656,-0.000170,24.021303,-0.0076,1.379
9052.00,7.512853,25.02628,-0.000169,24.021372,-0.0076,1.379
9054.00,7.515072,25.02692,-0.000168,24.021653,-0.0076,1.379
9056.00,7.515722,25.02685,-0.000168,24.021327,-0.0076,1.379
9058.00,7.516264,25.02702,-0.000169,24.020979,-0.0076,1.379
9060.00,7.518030,25.02686,-0.000168,24.021876,-0.0076,1.379
9062.00,7.518951,25.02684,-0.000169,24.021624,-0.0076,1.379
9064.00,7.519683,25.02728,-0.000168,24.021871,-0.0076,1.379
9066.00,7.520383,25.02678,-0.000168,24.021026,-0.0076,1.378
9068.00,7.520384,25.02731,-0.000169,24.021524,-0.0076,1.379
9070.00,7.521323,25.02653,-0.000169,24.021771,-0.0076,1.379
9072.00,7.520734,25.02693,-0.000169,24.020830,-0.0076,1.379
9074.00,7.520606,25.02689,-0.000169,24.021363,-0.0076,1.379
9076.00,7.521239,25.02636,-0.000170,24.021376,-0.0076,1.378
9078.00,7.521726,25.02686,-0.000169,24.021381,-0.0076,1.378
9080.00,7.522400,25.02649,-0.000170,24.020924,-0.0076,1.379
9082.00,7.522565,25.02628,-0.000169,24.021352,-0.0076,1.379
9084.00,7.521715,25.02623,-0.000168,24.021323,-0.0076,1.378
9086.00,7.521245,25.02680,-0.000169,24.021089,-0.0076,1.379
9088.00,7.521753,25.02593,-0.000170,24.021448,-0.0076,1.378
9090.00,7.521850,25.02670,-0.000169,24.021591,-0.0076,1.379
9092.00,7.521712,25.02700,-0.000170,24.020705,-0.0077,1.379
9094.00,7.522329,25.02621,-0.000170,24.021088,-0.0077,1.379
9096.00,7.521716,25.02650,-0.000170,24.021097,-0.0076,1.379
9098.00,7.521583,25.02595,-0.000169,24.020350,-0.0076,1.379
9100.00,7.522243,25.02608,-0.000170,24.021378,-0.0076,1.379
9102.00,7.523136,25.02654,-0.000169,24.021793,-0.0076,1.379
9104.00,7.521399,25.02664,-0.000169,24.021450,-0.0076,1.378
9106.00,7.520242,25.02635,-0.000169,24.021401,-0.0076,1.379
9108.00,7.521295,25.02737,-0.000169,24.021972,-0.0076,1.379
9110.00,7.521817,25.02677,-0.000170,24.021098,-0.0076,1.379
9112.00,7.521361,25.02684,-0.000169,24.021539,-0.0076,1.379
9114.00,7.521350,25.02648,-0.000168,24.021142,-0.0076,1.379
9116.00,7.520551,25.02643,-0.000169,24.021211,-0.0076,1.379
9118.00,7.521262,25.02645,-0.000172,24.021194,-0.0077,1.379
9120.00,7.521243,25.02699,-0.000171,24.020904,-0.0076,1.379
9122.00,7.520199,25.02761,-0.000169,24.021046,-0.0076,1.379
9124.00,7.519833,25.02647,-0.000168,24.021619,-0.0076,1.378
9126.00,7.519869,25.02569,-0.000170,24.021401,-0.0076,1.379
9128.00,7.520936,25.02694,-0.000170,24.021426,-0.0076,1.379
9130.00,7.521792,25.02656,-0.000169,24.021865,-0.0076,1.379
9132.00,7.521865,25.02625,-0.000169,24.020921,-0.0076,1.379
9134.00,7.521849,25.02700,-0.000169,24.021138,-0.0076,1.379
9136.00,7.522270,25.02739,-0.000169,24.021517,-0.0076,1.379
9138.00,7.521225,25.02695,-0.000169,24.021035,-0.0076,1.379
9140.00,7.521105,25.02706,-0.000169,24.021497,-0.0076,1.379
9142.00,7.520837,25.02692,-0.000169,24.021173,-0.0076,1.379
9144.00,7.520617,25.02714,-0.000169,24.021735,-0.0076,1.379
9146.00,7.520617,25.02686,-0.000170,24.021778,-0.0076,1.379
9148.00,7.520316,25.02752,-0.000169,24.021562,-0.0076,1.379
9150.00,7.520277,25.02759,-0.000169,24.020968,-0.0077,1.378
9152.00,7.520665,25.02682,-0.000169,24.021517,-0.0076,1.379
9154.00,7.520765,25.02699,-0.000169,24.021486,-0.0076,1.379
9156.00,7.521356,25.02744,-0.000169,24.021321,-0.0076,1.379
9158.00,7.521016,25.02742,-0.000169,24.021465,-0.0077,1.379
9160.00,7.521218,25.02777,-0.000169,24.021668,-0.0076,1.379
9162.00,7.521434,25.02673,-0.000169,24.020848,-0.0076,1.379
9164.00,7.521956,25.02700,-0.000168,24.022063,-0.0076,1.379
9166.00,7.521864,25.02741,-0.000170,24.021702,-0.0076,1.379
9168.00,7.521534,25.02735,-0.000168,24.021718,-0.0076,1.379
9170.00,7.521091,25.02706,-0.000168,24.021153,-0.0076,1.379
9172.00,7.519776,25.02717,-0.000169,24.021122,-0.0076,1.379
9174.00,7.519876,25.02724,-0.000168,24.021156,-0.0076,1.379
9176.00,7.519972,25.02708,-0.000170,24.021668,-0.0076,1.379
9178.00,7.520558,25.02678,-0.000170,24.021800,-0.0076,1.379
9180.00,7.519921,25.02682,-0.000170,24.021430,-0.0076,1.379
9182.00,7.520701,25.02747,-0.000169,24.021323,-0.0076,1.379
9184.00,7.521807,25.02673,-0.000169,24.021499,-0.0076,1.379
9186.00,7.521596,25.02644,-0.000170,24.021242,-0.0076,1.379
9188.00,7.521418,25.02595,-0.000170,24.021098,-0.0076,1.379
9190.00,7.521969,25.02613,-0.000169,24.021521,-0.0076,1.379
9192.00,7.522197,25.02596,-0.000169,24.021419,-0.0076,1.379
9194.00,7.521450,25.02670,-0.000170,24.021214,-0.0076,1.380
9196.00,7.520942,25.02678,-0.000169,24.021642,-0.0076,1.379
9198.00,7.521043,25.02633,-0.000170,24.022219,-0.0076,1.379
9200.00,7.521698,25.02676,-0.000169,24.022387,-0.0076,1.379
9202.00,7.521191,25.02685,-0.000169,24.021124,-0.0076,1.379
9204.00,7.521311,25.02623,-0.000169,24.021189,-0.0076,1.379
9206.00,7.521474,25.02687,-0.000169,24.021055,-0.0076,1.379
9208.00,7.521611,25.02746,-0.000169,24.021615,-0.0076,1.379
9210.00,7.521648,25.02634,-0.000169,24.021664,-0.0076,1.378
9212.00,7.521038,25.02647,-0.000170,24.021976,-0.0076,1.379
9214.00,7.520739,25.02658,-0.000170,24.021544,-0.0076,1.379
9216.00,7.521354,25.02716,-0.000170,24.021307,-0.0076,1.379
9218.00,7.521192,25.02726,-0.000169,24.021601,-0.0076,1.379
9220.00,7.521148,25.02741,-0.000168,24.021397,-0.0076,1.379
9222.00,7.520852,25.02761,-0.000170,24.021160,-0.0076,1.379
9224.00,7.521205,25.02700,-0.000170,24.021106,-0.0076,1.379
9226.00,7.521429,25.02691,-0.000170,24.020857,-0.0076,1.378
9228.00,7.520987,25.02676,-0.000171,24.021272,-0.0076,1.378
9230.00,7.520182,25.02733,-0.000170,24.021820,-0.0076,1.379
9232.00,7.520101,25.02723,-0.000170,24.021475,-0.0076,1.379
9234.00,7.520236,25.02640,-0.000170,24.021276,-0.0076,1.379
9236.00,7.520708,25.02629,-0.000170,24.021443,-0.0076,1.379
9238.00,7.521381,25.02642,-0.000171,24.022037,-0.0076,1.379
9240.00,7.521079,25.02621,-0.000171,24.021247,-0.0076,1.379
9242.00,7.520204,25.02635,-0.000170,24.021649,-0.0076,1.379
9244.00,7.519703,25.02642,-0.000170,24.020894,-0.0076,1.379
9246.00,7.519904,25.02669,-0.000171,24.021492,-0.0076,1.379
9248.00,7.520124,25.02668,-0.000170,24.021233,-0.0077,1.379
9250.00,7.520875,25.02609,-0.000169,24.021485,-0.0076,1.379
9252.00,7.520640,25.02617,-0.000170,24.021775,-0.0076,1.379
9254.00,7.520117,25.02643,-0.000169,24.020981,-0.0077,1.379
9256.00,7.519960,25.02617,-0.000170,24.021524,-0.0077,1.379
9258.00,7.520958,25.02565,-0.000170,24.021164,-0.0076,1.379
9260.00,7.520609,25.02586,-0.000169,24.020600,-0.0076,1.379
9262.00,7.521111,25.02627,-0.000170,24.021562,-0.0077,1.379
9264.00,7.521863,25.02590,-0.000170,24.021446,-0.0077,1.379
9266.00,7.521222,25.02624,-0.000170,24.021135,-0.0076,1.379
9268.00,7.521089,25.02581,-0.000170,24.021659,-0.0076,1.379
9270.00,7.521417,25.02596,-0.000170,24.021595,-0.0076,1.379
9272.00,7.522352,25.02592,-0.000170,24.020995,-0.0076,1.379
9274.00,7.521783,25.02623,-0.000169,24.020848,-0.0077,1.378
9276.00,7.521081,25.02577,-0.000169,24.021207,-0.0076,1.379
9278.00,7.520913,25.02585,-0.000169,24.021416,-0.0076,1.379
9280.00,7.521922,25.02623,-0.000170,24.021552,-0.0076,1.379
9282.00,7.522643,25.02626,-0.000170,24.021428,-0.0076,1.378
9284.00,7.522851,25.02652,-0.000168,24.021559,-0.0077,1.379
9286.00,7.523038,25.02707,-0.000169,24.021403,-0.0076,1.379
9288.00,7.522912,25.02672,-0.000170,24.021318,-0.0076,1.379
9290.00,7.522148,25.02640,-0.000169,24.020977,-0.0076,1.379
9292.00,7.522219,25.02541,-0.000169,24.020721,-0.0077,1.379
9294.00,7.522575,25.02592,-0.000169,24.021011,-0.0076,1.379
9296.00,7.521685,25.02625,-0.000170,24.020993,-0.0076,1.379
9298.00,7.521867,25.02582,-0.000170,24.020825,-0.0077,1.379
9300.00,7.521606,25.02575,-0.000170,24.021731,-0.0076,1.379
9302.00,7.521285,25.02577,-0.000168,24.020928,-0.0076,1.378
9304.00,7.521336,25.02598,-0.000168,24.021963,-0.0076,1.379
9306.00,7.520482,25.02523,-0.000169,24.021352,-0.0076,1.379
9308.00,7.520670,25.02567,-0.000170,24.021408,-0.0076,1.380
9310.00,7.520398,25.02626,-0.000170,24.021597,-0.0076,1.379
9312.00,7.520101,25.02628,-0.000171,24.021356,-0.0076,1.379
9314.00,7.521226,25.02615,-0.000169,24.021242,-0.0076,1.379
9316.00,7.521444,25.02612,-0.000169,24.020961,-0.0076,1.379
9318.00,7.521838,25.02600,-0.000169,24.021657,-0.0076,1.379
9320.00,7.522881,25.02609,-0.000169,24.021388,-0.0076,1.380
9322.00,7.522403,25.02615,-0.000170,24.021528,-0.0076,1.379
9324.00,7.522074,25.02631,-0.000170,24.021608,-0.0076,1.379
9326.00,7.521743,25.02613,-0.000169,24.021416,-0.0076,1.379
9328.00,7.521108,25.02606,-0.000169,24.021329,-0.0076,1.379
9330.00,7.521295,25.02592,-0.000170,24.021325,-0.0076,1.379
9332.00,7.520950,25.02564,-0.000170,24.020982,-0.0076,1.379
9334.00,7.521303,25.02668,-0.000171,24.021515,-0.0076,1.379
9336.00,7.522031,25.02638,-0.000171,24.021198,-0.0076,1.379
9338.00,7.522831,25.02623,-0.000169,24.021731,-0.0076,1.378
9340.00,7.522219,25.02724,-0.000169,24.021153,-0.0076,1.379
9342.00,7.521874,25.02728,-0.000169,24.021883,-0.0076,1.379
9344.00,7.522396,25.02694,-0.000169,24.021225,-0.0076,1.379
9346.00,7.521564,25.02734,-0.000170,24.020999,-0.0076,1.379
9348.00,7.520929,25.02759,-0.000169,24.021040,-0.0076,1.379
9350.00,7.521183,25.02746,-0.000170,24.021231,-0.0076,1.379
9352.00,7.521430,25.02695,-0.000169,24.021575,-0.0076,1.379
9354.00,7.521656,25.02692,-0.000170,24.021338,-0.0076,1.379
9356.00,7.521646,25.02759,-0.000169,24.021271,-0.0076,1.378
9358.00,7.521835,25.02661,-0.000169,24.021200,-0.0076,1.379
9360.00,7.521617,25.02602,-0.000170,24.020894,-0.0076,1.379
9362.00,7.521051,25.02575,-0.000169,24.021098,-0.0076,1.379
9364.00,7.520998,25.02551,-0.000170,24.020721,-0.0076,1.379
9366.00,7.520508,25.02642,-0.000169,24.020875,-0.0076,1.379
9368.00,7.520931,25.02700,-0.000170,24.021582,-0.0076,1.379
9370.00,7.521506,25.02676,-0.000170,24.022063,-0.0076,1.379
9372.00,7.520799,25.02717,-0.000168,24.021046,-0.0076,1.379
9374.00,7.521381,25.02656,-0.000169,24.021004,-0.0076,1.379
9376.00,7.521499,25.02682,-0.000170,24.021601,-0.0076,1.379
9378.00,7.521726,25.02730,-0.000169,24.021720,-0.0076,1.379
9380.00,7.521880,25.02763,-0.000169,24.021412,-0.0076,1.378
9382.00,7.521424,25.02791,-0.000170,24.020303,-0.0076,1.378
9384.00,7.521003,25.02698,-0.000170,24.020587,-0.0076,1.379
9386.00,7.521051,25.02763,-0.000171,24.021715,-0.0076,1.379
9388.00,7.520311,25.02782,-0.000170,24.022106,-0.0076,1.379
9390.00,7.520032,25.02678,-0.000169,24.021483,-0.0076,1.379
9392.00,7.521062,25.02746,-0.000169,24.021561,-0.0076,1.379
9394.00,7.521567,25.02706,-0.000170,24.020589,-0.0076,1.379
9396.00,7.520754,25.02704,-0.000170,24.020926,-0.0076,1.379
9398.00,7.520643,25.02750,-0.000170,24.021198,-0.0077,1.379
9400.00,7.521202,25.02728,-0.000170,24.021610,-0.0076,1.379
9402.00,7.521583,25.02744,-0.000168,24.021048,-0.0076,1.378
9404.00,7.521566,25.02705,-0.000169,24.021582,-0.0076,1.379
9406.00,7.521862,25.02726,-0.000169,24.021068,-0.0076,1.379
9408.00,7.521062,25.02732,-0.000170,24.020796,-0.0077,1.379
9410.00,7.521353,25.02640,-0.000169,24.021455,-0.0076,1.379
9412.00,7.521371,25.02788,-0.000170,24.021258,-0.0076,1.379
9414.00,7.521011,25.02698,-0.000169,24.021765,-0.0076,1.379
9416.00,7.522149,25.02740,-0.000170,24.021572,-0.0076,1.379
9418.00,7.522182,25.02677,-0.000170,24.021189,-0.0077,1.379
9420.00,7.521501,25.02717,-0.000169,24.021233,-0.0076,1.379
9422.00,7.521440,25.02757,-0.000170,24.021122,-0.0076,1.378
9424.00,7.522057,25.02788,-0.000169,24.021142,-0.0076,1.379
9426.00,7.521831,25.02796,-0.000170,24.021450,-0.0076,1.379
9428.00,7.521683,25.02829,-0.000170,24.021062,-0.0076,1.379
9430.00,7.522132,25.02889,-0.000169,24.021292,-0.0076,1.379
9432.00,7.522334,25.02851,-0.000169,24.021017,-0.0076,1.379
9434.00,7.521855,25.02927,-0.000169,24.021294,-0.0077,1.378
9436.00,7.521242,25.02950,-0.000170,24.020933,-0.0076,1.379
9438.00,7.521150,25.02878,-0.000170,24.021242,-0.0076,1.379
9440.00,7.520399,25.02908,-0.000171,24.021463,-0.0077,1.379
9442.00,7.520383,25.02865,-0.000171,24.020886,-0.0076,1.379
9444.00,7.520218,25.02811,-0.000169,24.021184,-0.0076,1.379
9446.00,7.520455,25.02774,-0.000169,24.021374,-0.0076,1.379
9448.00,7.521219,25.02792,-0.000170,24.021057,-0.0077,1.379
9450.00,7.521108,25.02790,-0.000170,24.021354,-0.0076,1.379
9452.00,7.520478,25.02825,-0.000170,24.021051,-0.0076,1.379
9454.00,7.520799,25.02846,-0.000170,24.021216,-0.0077,1.379
9456.00,7.521245,25.02830,-0.000170,24.021726,-0.0076,1.379
9458.00,7.521405,25.02800,-0.000170,24.021252,-0.0076,1.380
9460.00,7.521139,25.02873,-0.000169,24.022068,-0.0076,1.379
9462.00,7.520412,25.02843,-0.000169,24.020979,-0.0076,1.379
9464.00,7.521777,25.02763,-0.000170,24.021575,-0.0076,1.379
9466.00,7.522825,25.02830,-0.000170,24.021390,-0.0076,1.379
9468.00,7.521753,25.02781,-0.000170,24.020957,-0.0076,1.379
9470.00,7.521428,25.02829,-0.000171,24.021338,-0.0076,1.380
9472.00,7.521388,25.02823,-0.000171,24.021106,-0.0076,1.379
9474.00,7.521092,25.02865,-0.000170,24.021532,-0.0076,1.379
9476.00,7.521303,25.02899,-0.000170,24.021468,-0.0076,1.379
9478.00,7.522255,25.02827,-0.000169,24.020910,-0.0077,1.379
9480.00,7.522744,25.02797,-0.000170,24.021858,-0.0076,1.379
9482.00,7.522970,25.02890,-0.000170,24.021233,-0.0077,1.380
9484.00,7.523135,25.02867,-0.000170,24.021488,-0.0077,1.379
9486.00,7.523084,25.02806,-0.000169,24.021867,-0.0076,1.379
9488.00,7.523076,25.02804,-0.000169,24.020779,-0.0076,1.379
9490.00,7.523126,25.02708,-0.000171,24.021205,-0.0076,1.380
9492.00,7.522352,25.02758,-0.000171,24.021425,-0.0076,1.379
9494.00,7.522004,25.02782,-0.000169,24.020667,-0.0077,1.379
9496.00,7.522255,25.02736,-0.000169,24.021657,-0.0076,1.379
9498.00,7.521919,25.02755,-0.000169,24.020881,-0.0076,1.379
9500.00,7.521905,25.02714,-0.000171,24.021470,-0.0076,1.379
9502.00,7.521756,25.02711,-0.000170,24.020656,-0.0076,1.379
9504.00,7.521744,25.02735,-0.000170,24.021463,-0.0076,1.379
9506.00,7.521430,25.02707,-0.000169,24.021749,-0.0076,1.379
9508.00,7.521884,25.02730,-0.000170,24.021196,-0.0076,1.379
9510.00,7.522211,25.02778,-0.000169,24.020602,-0.0076,1.380
9512.00,7.522092,25.02729,-0.000170,24.021352,-0.0076,1.379
9514.00,7.522774,25.02773,-0.000170,24.021494,-0.0076,1.379
9516.00,7.522721,25.02758,-0.000170,24.021517,-0.0076,1.379
9518.00,7.523066,25.02750,-0.000169,24.021733,-0.0076,1.379
9520.00,7.523311,25.02775,-0.000169,24.021049,-0.0076,1.379
9522.00,7.522874,25.02751,-0.000169,24.021697,-0.0076,1.380
9524.00,7.522468,25.02765,-0.000169,24.021350,-0.0076,1.379
9526.00,7.522438,25.02835,-0.000170,24.021949,-0.0077,1.379
9528.00,7.521780,25.02797,-0.000169,24.021423,-0.0076,1.379
9530.00,7.520896,25.02780,-0.000169,24.021165,-0.0076,1.379
9532.00,7.520795,25.02832,-0.000170,24.021318,-0.0076,1.380
9534.00,7.521726,25.02768,-0.000169,24.021425,-0.0076,1.379
9536.00,7.520704,25.02788,-0.000169,24.021339,-0.0076,1.379
9538.00,7.520849,25.02797,-0.000170,24.020883,-0.0076,1.379
9540.00,7.522029,25.02841,-0.000169,24.021225,-0.0076,1.379
9542.00,7.522069,25.02820,-0.000170,24.021410,-0.0076,1.379
9544.00,7.521901,25.02818,-0.000169,24.020877,-0.0076,1.379
9546.00,7.521299,25.02889,-0.000170,24.021535,-0.0076,1.379
9548.00,7.520640,25.02849,-0.000170,24.021106,-0.0076,1.380
9550.00,7.520610,25.02814,-0.000170,24.021446,-0.0076,1.379
9552.00,7.521044,25.02890,-0.000169,24.021370,-0.0076,1.379
9554.00,7.521801,25.02861,-0.000168,24.021689,-0.0076,1.379
9556.00,7.521818,25.02901,-0.000169,24.022407,-0.0076,1.379
9558.00,7.522798,25.02834,-0.000169,24.021653,-0.0076,1.379
9560.00,7.522455,25.02815,-0.000169,24.021523,-0.0076,1.379
9562.00,7.523008,25.02890,-0.000169,24.021445,-0.0076,1.379
9564.00,7.522455,25.02853,-0.000169,24.021336,-0.0076,1.379
9566.00,7.521987,25.02867,-0.000169,24.021494,-0.0076,1.379
9568.00,7.521951,25.02916,-0.000171,24.021836,-0.0076,1.380
9570.00,7.521742,25.02802,-0.000170,24.021619,-0.0076,1.379
9572.00,7.521653,25.02868,-0.000169,24.021495,-0.0076,1.378
9574.00,7.521060,25.02836,-0.000167,24.021245,-0.0076,1.378
9576.00,7.520832,25.02836,-0.000169,24.021343,-0.0076,1.379
9578.00,7.521630,25.02846,-0.000168,24.021417,-0.0076,1.378
9580.00,7.521299,25.02772,-0.000170,24.021156,-0.0076,1.379
9582.00,7.521488,25.02887,-0.000169,24.021834,-0.0076,1.379
9584.00,7.522610,25.02826,-0.000169,24.021669,-0.0076,1.380
9586.00,7.523049,25.02907,-0.000169,24.022097,-0.0076,1.379
9588.00,7.523065,25.02827,-0.000170,24.021765,-0.0076,1.379
9590.00,7.522270,25.02828,-0.000170,24.021388,-0.0076,1.379
9592.00,7.522161,25.02810,-0.000170,24.020625,-0.0076,1.379
9594.00,7.521811,25.02838,-0.000171,24.021566,-0.0076,1.379
9596.00,7.521700,25.02859,-0.000171,24.021417,-0.0076,1.380
9598.00,7.522634,25.02817,-0.000170,24.021068,-0.0076,1.379
9600.00,7.521955,25.02818,-0.000168,24.021088,-0.0076,1.379
9602.00,7.521915,25.02829,-0.000169,24.021738,-0.0077,1.379
@16,12.0000,24.0
9604.00,7.522084,25.02800,-0.000170,24.021111,-0.0076,1.379
9606.00,7.519876,25.02742,-0.000170,24.020812,-0.0076,1.380
9608.00,7.512496,25.02861,-0.000170,24.021060,-0.0076,1.379
9610.00,7.503115,25.02822,-0.000169,24.021245,-0.0076,1.378
9612.00,7.494988,25.02827,-0.000169,24.021428,-0.0076,1.378
9614.00,7.488279,25.02902,-0.000170,24.021140,-0.0076,1.378
9616.00,7.483870,25.02847,-0.000169,24.020691,-0.0076,1.379
9618.00,7.480318,25.02905,-0.000169,24.021941,-0.0076,1.380
9620.00,7.478799,25.02929,-0.000171,24.021394,-0.0076,1.380
9622.00,7.477274,25.02898,-0.000172,24.021849,-0.0076,1.380
9624.00,7.475823,25.02962,-0.000172,24.021769,-0.0076,1.380
9626.00,7.474537,25.02863,-0.000171,24.021731,-0.0076,1.380
9628.00,7.472781,25.02971,-0.000171,24.021958,-0.0076,1.380
9630.00,7.473339,25.02910,-0.000172,24.021314,-0.0076,1.381
9632.00,7.479365,25.02839,-0.000171,24.021905,-0.0076,1.381
9634.00,7.486836,25.02866,-0.000172,24.021187,-0.0076,1.382
9636.00,7.495551,25.02743,-0.000172,24.020567,-0.0076,1.381
9638.00,7.501455,25.02812,-0.000171,24.021606,-0.0076,1.381
9640.00,7.505793,25.02883,-0.000172,24.021008,-0.0076,1.381
9642.00,7.508681,25.02881,-0.000171,24.021767,-0.0076,1.380
9644.00,7.510553,25.02867,-0.000171,24.021350,-0.0076,1.380
9646.00,7.511565,25.02802,-0.000170,24.020466,-0.0076,1.380
9648.00,7.512298,25.02887,-0.000169,24.021156,-0.0076,1.379
9650.00,7.513605,25.02919,-0.000169,24.021258,-0.0076,1.379
9652.00,7.515197,25.02867,-0.000168,24.021202,-0.0076,1.379
9654.00,7.516527,25.02898,-0.000168,24.022128,-0.0076,1.380
9656.00,7.517747,25.02918,-0.000168,24.021071,-0.0076,1.380
9658.00,7.519098,25.02858,-0.000168,24.021566,-0.0076,1.379
9660.00,7.519725,25.02906,-0.000168,24.021350,-0.0076,1.379
9662.00,7.520169,25.02870,-0.000168,24.021249,-0.0076,1.379
9664.00,7.521603,25.02815,-0.000168,24.021118,-0.0076,1.379
9666.00,7.522233,25.02837,-0.000169,24.021974,-0.0076,1.379
9668.00,7.521023,25.02815,-0.000169,24.021329,-0.0076,1.380
9670.00,7.520616,25.02765,-0.000170,24.021048,-0.0076,1.380
9672.00,7.522012,25.02850,-0.000170,24.021539,-0.0076,1.379
9674.00,7.521478,25.02931,-0.000170,24.021039,-0.0076,1.379
9676.00,7.522747,25.02896,-0.000169,24.021026,-0.0076,1.379
9678.00,7.523718,25.02868,-0.000169,24.021426,-0.0076,1.379
9680.00,7.523468,25.02791,-0.000169,24.021892,-0.0076,1.379
9682.00,7.522572,25.02835,-0.000169,24.022181,-0.0076,1.379
9684.00,7.522369,25.02891,-0.000169,24.021307,-0.0076,1.379
9686.00,7.523206,25.02820,-0.000169,24.022123,-0.0076,1.380
9688.00,7.523907,25.02922,-0.000169,24.022172,-0.0076,1.379
9690.00,7.523912,25.02848,-0.000170,24.021620,-0.0076,1.380
9692.00,7.524158,25.02884,-0.000169,24.021666,-0.0076,1.380
9694.00,7.523852,25.02905,-0.000170,24.021330,-0.0076,1.380
9696.00,7.523581,25.02865,-0.000169,24.021582,-0.0075,1.380
9698.00,7.523794,25.02856,-0.000170,24.021414,-0.0076,1.380
9700.00,7.524781,25.02839,-0.000171,24.020756,-0.0076,1.379
9702.00,7.524719,25.02794,-0.000169,24.021176,-0.0076,1.380
9704.00,7.523909,25.02790,-0.000169,24.021372,-0.0076,1.379
9706.00,7.522796,25.02756,-0.000169,24.021309,-0.0076,1.379
9708.00,7.522679,25.02775,-0.000169,24.021131,-0.0076,1.379
9710.00,7.523572,25.02788,-0.000168,24.021584,-0.0076,1.380
9712.00,7.523511,25.02792,-0.000169,24.020852,-0.0076,1.379
9714.00,7.523284,25.02817,-0.000170,24.021497,-0.0076,1.379
9716.00,7.523997,25.02811,-0.000171,24.021084,-0.0076,1.380
9718.00,7.523714,25.02827,-0.000170,24.021089,-0.0076,1.379
9720.00,7.523048,25.02778,-0.000168,24.021187,-0.0076,1.379
9722.00,7.523257,25.02773,-0.000169,24.021055,-0.0076,1.379
9724.00,7.523770,25.02763,-0.000170,24.021691,-0.0076,1.379
9726.00,7.523584,25.02808,-0.000169,24.021242,-0.0076,1.380
9728.00,7.522959,25.02804,-0.000170,24.021294,-0.0076,1.380
9730.00,7.523298,25.02837,-0.000170,24.021867,-0.0076,1.380
9732.00,7.522368,25.02929,-0.000169,24.021136,-0.0076,1.379
9734.00,7.522500,25.02902,-0.000168,24.020774,-0.0076,1.379
9736.00,7.523033,25.02830,-0.000170,24.021289,-0.0076,1.379
9738.00,7.522430,25.02883,-0.000170,24.021472,-0.0076,1.379
9740.00,7.522833,25.02920,-0.000169,24.020981,-0.0076,1.379
9742.00,7.523104,25.02900,-0.000170,24.021368,-0.0076,1.379
9744.00,7.522379,25.02917,-0.000169,24.021682,-0.0076,1.380
9746.00,7.523075,25.02871,-0.000169,24.022311,-0.0076,1.379
9748.00,7.522906,25.02871,-0.000169,24.021265,-0.0076,1.380
9750.00,7.522609,25.02872,-0.000169,24.021031,-0.0076,1.380
9752.00,7.523333,25.02842,-0.000170,24.021187,-0.0076,1.379
9754.00,7.522791,25.02872,-0.000170,24.021173,-0.0076,1.379
9756.00,7.522885,25.02859,-0.000170,24.021959,-0.0076,1.379
9758.00,7.523069,25.02857,-0.000169,24.021338,-0.0076,1.379
9760.00,7.523284,25.02872,-0.000169,24.021361,-0.0076,1.380
9762.00,7.523707,25.02895,-0.000169,24.020732,-0.0076,1.378
9764.00,7.523924,25.02803,-0.000167,24.022061,-0.0076,1.379
9766.00,7.524300,25.02809,-0.000169,24.021430,-0.0076,1.380
9768.00,7.524148,25.02830,-0.000170,24.021796,-0.0076,1.380
9770.00,7.523707,25.02816,-0.000170,24.021153,-0.0077,1.379
9772.00,7.523046,25.02835,-0.000170,24.021675,-0.0076,1.380
9774.00,7.523075,25.02840,-0.000170,24.020707,-0.0076,1.380
9776.00,7.522900,25.02812,-0.000170,24.020498,-0.0076,1.380
9778.00,7.523884,25.02859,-0.000170,24.021160,-0.0076,1.380
9780.00,7.524400,25.02872,-0.000170,24.021396,-0.0076,1.379
9782.00,7.524802,25.02847,-0.000169,24.021091,-0.0076,1.379
9784.00,7.524980,25.02856,-0.000169,24.021218,-0.0076,1.380
9786.00,7.524533,25.02842,-0.000170,24.021339,-0.0076,1.379
9788.00,7.524074,25.02815,-0.000170,24.021204,-0.0077,1.379
9790.00,7.524433,25.02874,-0.000169,24.021678,-0.0076,1.380
9792.00,7.523993,25.02872,-0.000169,24.021639,-0.0076,1.379
9794.00,7.523984,25.02908,-0.000170,24.021477,-0.0076,1.379
9796.00,7.523755,25.02986,-0.000169,24.021363,-0.0076,1.380
9798.00,7.523583,25.03009,-0.000170,24.021577,-0.0076,1.380
9800.00,7.523478,25.02963,-0.000170,24.021185,-0.0076,1.379
9802.00,7.523828,25.02917,-0.000169,24.021452,-0.0076,1.379
9804.00,7.523742,25.02923,-0.000168,24.020995,-0.0076,1.380
9806.00,7.522393,25.02856,-0.000169,24.021553,-0.0076,1.380
9808.00,7.522815,25.02894,-0.000170,24.021390,-0.0077,1.379
9810.00,7.522700,25.02928,-0.000170,24.020785,-0.0077,1.380
9812.00,7.522805,25.02909,-0.000170,24.021126,-0.0076,1.380
9814.00,7.522636,25.02918,-0.000169,24.021581,-0.0076,1.379
9816.00,7.521983,25.02817,-0.000170,24.021187,-0.0076,1.379
9818.00,7.522739,25.02791,-0.000169,24.021566,-0.0076,1.380
9820.00,7.522556,25.02850,-0.000169,24.021680,-0.0076,1.379
9822.00,7.522433,25.02891,-0.000169,24.021301,-0.0076,1.380
9824.00,7.522694,25.02888,-0.000169,24.020727,-0.0076,1.379
9826.00,7.522712,25.02902,-0.000170,24.021430,-0.0076,1.379
9828.00,7.522709,25.02961,-0.000169,24.021564,-0.0076,1.379
9830.00,7.522805,25.02928,-0.000169,24.021263,-0.0076,1.379
9832.00,7.523045,25.02807,-0.000170,24.021486,-0.0076,1.380
9834.00,7.523280,25.02810,-0.000170,24.021164,-0.0076,1.380
9836.00,7.523458,25.02883,-0.000170,24.021055,-0.0076,1.380
9838.00,7.524129,25.02843,-0.000171,24.021610,-0.0076,1.379
9840.00,7.523741,25.02910,-0.000171,24.022364,-0.0076,1.380
9842.00,7.523839,25.02908,-0.000170,24.021700,-0.0076,1.380
9844.00,7.524020,25.02873,-0.000170,24.021336,-0.0077,1.379
9846.00,7.523237,25.02934,-0.000170,24.020618,-0.0076,1.379
9848.00,7.523216,25.02889,-0.000170,24.020429,-0.0076,1.379
9850.00,7.522808,25.02825,-0.000170,24.021350,-0.0077,1.380
9852.00,7.522672,25.02839,-0.000169,24.021602,-0.0076,1.379
9854.00,7.523085,25.02870,-0.000171,24.021807,-0.0076,1.380
9856.00,7.523969,25.02863,-0.000171,24.021678,-0.0076,1.380
9858.00,7.524207,25.02849,-0.000171,24.021194,-0.0076,1.379
9860.00,7.522880,25.02894,-0.000169,24.021185,-0.0075,1.380
9862.00,7.523141,25.02772,-0.000170,24.021136,-0.0076,1.380
9864.00,7.523199,25.02797,-0.000170,24.021254,-0.0076,1.380
9866.00,7.522603,25.02852,-0.000169,24.021434,-0.0076,1.380
9868.00,7.522559,25.02865,-0.000169,24.021251,-0.0076,1.379
9870.00,7.523150,25.02920,-0.000168,24.021312,-0.0076,1.379
9872.00,7.523038,25.02856,-0.000169,24.021140,-0.0076,1.380
9874.00,7.522859,25.02770,-0.000169,24.022072,-0.0076,1.380
9876.00,7.523483,25.02731,-0.000168,24.021633,-0.0076,1.380
9878.00,7.523381,25.02753,-0.000170,24.021693,-0.0076,1.380
9880.00,7.523139,25.02867,-0.000171,24.021804,-0.0076,1.380
9882.00,7.522737,25.02854,-0.000171,24.021316,-0.0076,1.380
9884.00,7.522680,25.02885,-0.000169,24.021488,-0.0076,1.380
9886.00,7.522780,25.02883,-0.000170,24.021387,-0.0076,1.380
9888.00,7.522330,25.02849,-0.000171,24.022014,-0.0076,1.380
9890.00,7.523381,25.02856,-0.000170,24.021582,-0.0076,1.379
9892.00,7.523383,25.02878,-0.000169,24.021929,-0.0076,1.380
9894.00,7.522749,25.02791,-0.000169,24.020654,-0.0076,1.379
9896.00,7.521722,25.02742,-0.000170,24.021187,-0.0076,1.380
9898.00,7.522314,25.02708,-0.000171,24.021698,-0.0076,1.380
9900.00,7.523460,25.02773,-0.000170,24.021187,-0.0076,1.380
9902.00,7.524322,25.02813,-0.000171,24.021461,-0.0076,1.380
9904.00,7.524225,25.02729,-0.000169,24.021256,-0.0076,1.379
9906.00,7.524315,25.02799,-0.000169,24.021296,-0.0076,1.380
9908.00,7.524549,25.02860,-0.000168,24.021631,-0.0076,1.380
9910.00,7.524789,25.02863,-0.000169,24.021611,-0.0076,1.380
9912.00,7.524033,25.02876,-0.000170,24.021698,-0.0076,1.380
9914.00,7.523307,25.02985,-0.000168,24.021528,-0.0076,1.380
9916.00,7.523385,25.03036,-0.000170,24.021412,-0.0076,1.380
9918.00,7.524316,25.03058,-0.000169,24.021999,-0.0076,1.380
9920.00,7.524804,25.03030,-0.000168,24.021572,-0.0076,1.379
9922.00,7.523808,25.02966,-0.000168,24.022150,-0.0076,1.379
9924.00,7.523146,25.02950,-0.000170,24.022217,-0.0076,1.380
9926.00,7.522976,25.02922,-0.000170,24.021334,-0.0076,1.380
9928.00,7.522908,25.02923,-0.000170,24.021557,-0.0076,1.380
9930.00,7.521901,25.02938,-0.000170,24.021867,-0.0075,1.380
9932.00,7.521589,25.02959,-0.000169,24.021675,-0.0076,1.379
9934.00,7.521912,25.02894,-0.000170,24.021809,-0.0076,1.379
9936.00,7.522264,25.03008,-0.000169,24.021796,-0.0076,1.380
9938.00,7.521756,25.03056,-0.000170,24.021358,-0.0076,1.380
9940.00,7.522145,25.02917,-0.000170,24.020616,-0.0076,1.380
9942.00,7.522017,25.02868,-0.000170,24.020622,-0.0076,1.379
9944.00,7.522671,25.02832,-0.000170,24.020850,-0.0077,1.379
9946.00,7.523330,25.02847,-0.000169,24.021131,-0.0076,1.379
9948.00,7.523603,25.02850,-0.000169,24.021358,-0.0076,1.380
9950.00,7.522718,25.02957,-0.000170,24.021619,-0.0076,1.380
9952.00,7.522008,25.02967,-0.000170,24.021597,-0.0076,1.381
9954.00,7.521067,25.02990,-0.000170,24.020977,-0.0076,1.380
9956.00,7.520799,25.02985,-0.000170,24.021028,-0.0076,1.379
9958.00,7.521981,25.02901,-0.000169,24.020919,-0.0076,1.380
9960.00,7.521753,25.02916,-0.000170,24.020680,-0.0076,1.380
9962.00,7.522442,25.02861,-0.000170,24.021581,-0.0076,1.379
9964.00,7.523154,25.02916,-0.000169,24.021490,-0.0076,1.380
9966.00,7.524176,25.02892,-0.000169,24.020981,-0.0077,1.380
9968.00,7.524590,25.02911,-0.000169,24.021223,-0.0076,1.380
9970.00,7.524185,25.02866,-0.000170,24.021483,-0.0076,1.380
9972.00,7.523977,25.02926,-0.000170,24.021198,-0.0076,1.380
9974.00,7.524181,25.02876,-0.000170,24.021216,-0.0076,1.380
9976.00,7.523908,25.02771,-0.000170,24.021222,-0.0076,1.380
9978.00,7.523972,25.02813,-0.000169,24.021399,-0.0076,1.380
9980.00,7.523897,25.02800,-0.000170,24.021178,-0.0076,1.380
9982.00,7.523124,25.02815,-0.000170,24.020904,-0.0076,1.380
9984.00,7.523207,25.02823,-0.000170,24.021388,-0.0076,1.380
9986.00,7.523284,25.02880,-0.000169,24.021171,-0.0076,1.380
9988.00,7.523670,25.02867,-0.000170,24.021533,-0.0076,1.380
9990.00,7.524008,25.02896,-0.000169,24.020932,-0.0076,1.379
9992.00,7.524110,25.02876,-0.000170,24.021570,-0.0076,1.380
9994.00,7.524312,25.02836,-0.000170,24.021106,-0.0076,1.380
9996.00,7.524973,25.02854,-0.000168,24.021015,-0.0076,1.379
9998.00,7.524211,25.02914,-0.000168,24.021225,-0.0076,1.380
10000.00,7.523197,25.02921,-0.000169,24.022670,-0.0076,1.381
10002.00,7.523375,25.03017,-0.000170,24.021678,-0.0076,1.380
10004.00,7.523322,25.02906,-0.000171,24.021390,-0.0077,1.380
10006.00,7.522614,25.02892,-0.000170,24.020937,-0.0077,1.380
10008.00,7.522630,25.02941,-0.000170,24.020506,-0.0076,1.379
10010.00,7.522654,25.02978,-0.000170,24.021756,-0.0076,1.379
10012.00,7.522689,25.02908,-0.000169,24.021155,-0.0076,1.380
10014.00,7.523320,25.02980,-0.000170,24.020837,-0.0076,1.379
10016.00,7.523698,25.02995,-0.000169,24.020915,-0.0076,1.380
10018.00,7.523336,25.02941,-0.000170,24.021773,-0.0076,1.380
10020.00,7.523179,25.03018,-0.000169,24.021606,-0.0076,1.381
10022.00,7.523141,25.02993,-0.000171,24.020890,-0.0076,1.380
10024.00,7.522973,25.02954,-0.000170,24.021191,-0.0076,1.380
10026.00,7.522274,25.02852,-0.000170,24.021247,-0.0077,1.380
10028.00,7.523275,25.02945,-0.000169,24.021876,-0.0076,1.379
10030.00,7.523487,25.02937,-0.000170,24.021586,-0.0076,1.380
10032.00,7.523524,25.02861,-0.000170,24.020937,-0.0077,1.380
10034.00,7.522568,25.02867,-0.000172,24.021323,-0.0076,1.380
10036.00,7.522527,25.02857,-0.000170,24.021249,-0.0076,1.380
10038.00,7.522452,25.02892,-0.000170,24.020803,-0.0076,1.380
10040.00,7.522502,25.02982,-0.000169,24.021028,-0.0076,1.379
10042.00,7.523396,25.03045,-0.000169,24.021236,-0.0076,1.380
10044.00,7.523114,25.03047,-0.000170,24.021133,-0.0076,1.380
10046.00,7.522983,25.03003,-0.000169,24.021675,-0.0076,1.380
10048.00,7.523262,25.02911,-0.000169,24.021031,-0.0076,1.380
10050.00,7.523263,25.02856,-0.000170,24.021347,-0.0076,1.379
10052.00,7.522632,25.02959,-0.000169,24.021854,-0.0076,1.380
10054.00,7.523462,25.03005,-0.000170,24.021399,-0.0076,1.380
10056.00,7.523499,25.03021,-0.000169,24.021015,-0.0076,1.380
10058.00,7.523127,25.02970,-0.000169,24.020975,-0.0076,1.380
10060.00,7.522538,25.02992,-0.000169,24.021097,-0.0076,1.379
10062.00,7.521976,25.02965,-0.000169,24.021218,-0.0076,1.380
10064.00,7.522444,25.02926,-0.000170,24.021274,-0.0076,1.380
10066.00,7.522633,25.02912,-0.000169,24.021323,-0.0076,1.380
10068.00,7.522379,25.02847,-0.000170,24.021184,-0.0076,1.380
10070.00,7.522362,25.02873,-0.000169,24.021341,-0.0076,1.380
10072.00,7.522720,25.02840,-0.000170,24.021504,-0.0076,1.380
10074.00,7.523165,25.02947,-0.000171,24.021088,-0.0076,1.380
10076.00,7.523948,25.02895,-0.000170,24.021479,-0.0076,1.380
10078.00,7.524795,25.02915,-0.000170,24.021057,-0.0076,1.380
10080.00,7.524161,25.02893,-0.000170,24.020634,-0.0076,1.380
10082.00,7.524554,25.02910,-0.000169,24.021292,-0.0076,1.380
10084.00,7.525359,25.02914,-0.000171,24.021610,-0.0076,1.380
10086.00,7.524273,25.02886,-0.000170,24.021251,-0.0076,1.381
10088.00,7.523339,25.02926,-0.000170,24.021182,-0.0076,1.380
10090.00,7.523671,25.02948,-0.000169,24.021414,-0.0076,1.381
10092.00,7.523888,25.02880,-0.000169,24.021519,-0.0076,1.380
10094.00,7.523716,25.02982,-0.000169,24.021894,-0.0076,1.380
10096.00,7.523629,25.02967,-0.000169,24.021472,-0.0076,1.380
10098.00,7.523222,25.02949,-0.000168,24.020861,-0.0076,1.380
10100.00,7.523467,25.02920,-0.000169,24.021118,-0.0076,1.380
10102.00,7.523088,25.02890,-0.000169,24.021450,-0.0076,1.380
10104.00,7.522432,25.02880,-0.000170,24.021222,-0.0076,1.380
10106.00,7.521956,25.02898,-0.000170,24.021117,-0.0076,1.379
10108.00,7.522557,25.02900,-0.000170,24.020562,-0.0076,1.380
10110.00,7.523092,25.02891,-0.000169,24.021461,-0.0076,1.380
10112.00,7.522278,25.02913,-0.000170,24.021562,-0.0076,1.381
10114.00,7.522310,25.02964,-0.000171,24.021798,-0.0076,1.380
10116.00,7.521938,25.02959,-0.000170,24.021131,-0.0076,1.380
10118.00,7.521861,25.02856,-0.000170,24.021472,-0.0076,1.380
10120.00,7.522859,25.02869,-0.000170,24.020767,-0.0076,1.379
10122.00,7.523075,25.02801,-0.000169,24.021403,-0.0076,1.380
10124.00,7.523226,25.02864,-0.000168,24.021528,-0.0075,1.380
10126.00,7.522805,25.02873,-0.000169,24.021216,-0.0076,1.380
10128.00,7.522973,25.02844,-0.000169,24.020828,-0.0076,1.380
10130.00,7.523354,25.02923,-0.000170,24.021156,-0.0076,1.380
10132.00,7.523380,25.02902,-0.000169,24.021368,-0.0076,1.381
10134.00,7.522811,25.02853,-0.000169,24.021988,-0.0076,1.380
10136.00,7.522933,25.02842,-0.000169,24.021485,-0.0076,1.380
10138.00,7.523790,25.02872,-0.000170,24.021561,-0.0076,1.380
10140.00,7.523982,25.02940,-0.000170,24.021445,-0.0076,1.380
10142.00,7.523715,25.02876,-0.000170,24.020830,-0.0076,1.381
10144.00,7.523486,25.02869,-0.000170,24.020921,-0.0076,1.380
10146.00,7.523221,25.02927,-0.000169,24.020792,-0.0076,1.379
10148.00,7.523356,25.02892,-0.000169,24.021265,-0.0076,1.380
10150.00,7.523080,25.02899,-0.000170,24.021517,-0.0076,1.381
10152.00,7.523486,25.02946,-0.000169,24.021852,-0.0076,1.381
10154.00,7.523293,25.02899,-0.000169,24.021849,-0.0076,1.380
10156.00,7.522818,25.02964,-0.000169,24.021753,-0.0076,1.380
10158.00,7.523408,25.03061,-0.000169,24.021932,-0.0076,1.380
10160.00,7.523379,25.02948,-0.000169,24.021829,-0.0076,1.380
10162.00,7.523627,25.02963,-0.000170,24.021252,-0.0076,1.380
10164.00,7.524751,25.03048,-0.000170,24.021601,-0.0076,1.380
10166.00,7.524848,25.02922,-0.000170,24.021677,-0.0076,1.381
10168.00,7.524826,25.02873,-0.000170,24.021213,-0.0076,1.381
10170.00,7.524157,25.02983,-0.000168,24.021825,-0.0076,1.380
10172.00,7.523597,25.02984,-0.000167,24.021978,-0.0076,1.380
10174.00,7.524113,25.02968,-0.000168,24.021296,-0.0076,1.381
10176.00,7.524252,25.02926,-0.000169,24.021550,-0.0077,1.380
10178.00,7.524475,25.03026,-0.000169,24.022371,-0.0076,1.380
10180.00,7.524194,25.02993,-0.000171,24.021776,-0.0076,1.381
10182.00,7.524087,25.03000,-0.000170,24.021426,-0.0076,1.380
10184.00,7.523732,25.03040,-0.000169,24.021312,-0.0076,1.380
10186.00,7.523612,25.03039,-0.000170,24.020453,-0.0076,1.381
10188.00,7.523972,25.02964,-0.000170,24.020487,-0.0076,1.380
10190.00,7.525235,25.03009,-0.000169,24.021396,-0.0076,1.380
10192.00,7.524894,25.02957,-0.000170,24.021671,-0.0076,1.380
10194.00,7.523514,25.02956,-0.000170,24.021314,-0.0076,1.381
10196.00,7.523209,25.02914,-0.000169,24.021349,-0.0076,1.381
10198.00,7.523521,25.02875,-0.000170,24.022175,-0.0076,1.380
10200.00,7.524543,25.02867,-0.000169,24.021300,-0.0076,1.380
10202.00,7.524653,25.02983,-0.000169,24.021082,-0.0076,1.380
10204.00,7.524070,25.03002,-0.000169,24.021332,-0.0076,1.381
@17,12.0000,24.0
10206.00,7.522044,25.02900,-0.000169,24.021107,-0.0076,1.380
10208.00,7.514008,25.02959,-0.000169,24.021088,-0.0076,1.380
10210.00,7.504770,25.02985,-0.000170,24.021543,-0.0076,1.379
10212.00,7.496198,25.02927,-0.000171,24.021176,-0.0076,1.379
10214.00,7.488378,25.02814,-0.000170,24.021000,-0.0076,1.380
10216.00,7.483477,25.02790,-0.000171,24.021111,-0.0077,1.381
10218.00,7.481921,25.02906,-0.000172,24.021515,-0.0076,1.381
10220.00,7.480207,25.02870,-0.000171,24.021140,-0.0076,1.381
10222.00,7.479132,25.02961,-0.000171,24.021058,-0.0076,1.381
10224.00,7.476872,25.02905,-0.000171,24.021019,-0.0076,1.382
10226.00,7.474957,25.02914,-0.000172,24.021659,-0.0076,1.382
10228.00,7.473147,25.02847,-0.000171,24.021390,-0.0076,1.382
10230.00,7.473573,25.02860,-0.000170,24.021068,-0.0076,1.381
10232.00,7.480079,25.02883,-0.000170,24.021403,-0.0076,1.382
10234.00,7.488652,25.02886,-0.000172,24.020926,-0.0076,1.383
10236.00,7.497536,25.02956,-0.000174,24.020727,-0.0076,1.382
10238.00,7.503240,25.02980,-0.000171,24.022059,-0.0076,1.382
10240.00,7.507438,25.02877,-0.000169,24.021463,-0.0076,1.381
10242.00,7.509585,25.02864,-0.000170,24.021617,-0.0076,1.381
10244.00,7.511432,25.02800,-0.000171,24.021095,-0.0076,1.380
10246.00,7.512977,25.02862,-0.000172,24.021350,-0.0077,1.381
10248.00,7.514491,25.02888,-0.000171,24.021227,-0.0076,1.381
10250.00,7.516083,25.02880,-0.000168,24.020745,-0.0076,1.381
10252.00,7.517291,25.02912,-0.000168,24.020837,-0.0076,1.380
10254.00,7.519182,25.02864,-0.000169,24.021668,-0.0076,1.381
10256.00,7.520996,25.02882,-0.000168,24.021555,-0.0076,1.380
10258.00,7.521849,25.02884,-0.000169,24.021173,-0.0076,1.380
10260.00,7.523259,25.02867,-0.000170,24.021798,-0.0075,1.380
10262.00,7.525825,25.02898,-0.000169,24.021310,-0.0076,1.381
10264.00,7.526918,25.02890,-0.000171,24.021363,-0.0076,1.381
10266.00,7.527819,25.02878,-0.000170,24.021310,-0.0076,1.381
10268.00,7.529583,25.02864,-0.000169,24.020602,-0.0076,1.381
10270.00,7.530831,25.02884,-0.000170,24.021214,-0.0076,1.381
10272.00,7.531237,25.02866,-0.000171,24.021205,-0.0076,1.381
10274.00,7.532597,25.02914,-0.000169,24.021349,-0.0076,1.381
10276.00,7.532064,25.02875,-0.000169,24.020962,-0.0076,1.380
10278.00,7.532387,25.02852,-0.000168,24.020999,-0.0076,1.380
10280.00,7.533115,25.02847,-0.000169,24.021301,-0.0076,1.380
10282.00,7.533334,25.02886,-0.000169,24.021146,-0.0076,1.381
10284.00,7.534501,25.02901,-0.000170,24.021789,-0.0076,1.381
10286.00,7.534485,25.02964,-0.000170,24.021325,-0.0076,1.381
10288.00,7.534666,25.02938,-0.000170,24.021374,-0.0076,1.380
10290.00,7.534848,25.02948,-0.000169,24.021956,-0.0076,1.380
10292.00,7.534384,25.02920,-0.000170,24.021586,-0.0076,1.380
10294.00,7.534342,25.02922,-0.000168,24.021521,-0.0076,1.380
10296.00,7.534186,25.02905,-0.000169,24.021914,-0.0076,1.381
10298.00,7.534425,25.02893,-0.000170,24.020797,-0.0076,1.381
10300.00,7.535171,25.03002,-0.000170,24.021138,-0.0076,1.381
10302.00,7.535195,25.03062,-0.000171,24.021291,-0.0076,1.380
10304.00,7.534369,25.03099,-0.000169,24.020973,-0.0076,1.380
10306.00,7.534333,25.03091,-0.000170,24.021642,-0.0076,1.380
10308.00,7.534208,25.03079,-0.000168,24.022202,-0.0076,1.380
10310.00,7.534017,25.03036,-0.000169,24.021550,-0.0077,1.380
10312.00,7.533602,25.02970,-0.000170,24.021318,-0.0076,1.380
10314.00,7.533221,25.03062,-0.000170,24.021434,-0.0076,1.381
10316.00,7.532863,25.03053,-0.000170,24.021367,-0.0076,1.380
10318.00,7.532250,25.03031,-0.000169,24.021138,-0.0076,1.381
10320.00,7.531751,25.03077,-0.000170,24.020797,-0.0076,1.380
10322.00,7.533147,25.03062,-0.000170,24.021354,-0.0076,1.380
10324.00,7.534062,25.03067,-0.000170,24.021443,-0.0076,1.381
10326.00,7.533934,25.02991,-0.000170,24.021747,-0.0076,1.381
10328.00,7.533934,25.03029,-0.000170,24.021969,-0.0076,1.380
10330.00,7.533730,25.03062,-0.000170,24.021537,-0.0076,1.380
10332.00,7.534578,25.03082,-0.000169,24.020883,-0.0076,1.380
10334.00,7.533729,25.03118,-0.000170,24.021510,-0.0076,1.380
10336.00,7.532215,25.03060,-0.000169,24.021479,-0.0076,1.380
10338.00,7.532685,25.03111,-0.000170,24.021648,-0.0076,1.380
10340.00,7.533636,25.03110,-0.000170,24.021504,-0.0076,1.380
10342.00,7.534108,25.03081,-0.000169,24.021697,-0.0076,1.380
10344.00,7.533563,25.03064,-0.000170,24.020964,-0.0076,1.381
10346.00,7.533744,25.03116,-0.000171,24.021272,-0.0076,1.381
10348.00,7.533684,25.03068,-0.000171,24.021189,-0.0076,1.380
10350.00,7.533403,25.03144,-0.000170,24.021051,-0.0076,1.380
10352.00,7.533397,25.03134,-0.000169,24.021822,-0.0076,1.380
10354.00,7.533369,25.03155,-0.000169,24.020966,-0.0076,1.380
10356.00,7.533683,25.03059,-0.000169,24.021613,-0.0076,1.380
10358.00,7.533933,25.03050,-0.000169,24.021330,-0.0076,1.381
10360.00,7.533790,25.03044,-0.000169,24.021361,-0.0076,1.381
10362.00,7.534860,25.03056,-0.000170,24.021651,-0.0076,1.381
10364.00,7.534460,25.02967,-0.000170,24.021405,-0.0076,1.380
10366.00,7.533790,25.02992,-0.000170,24.021559,-0.0076,1.380
10368.00,7.533509,25.03050,-0.000169,24.021648,-0.0076,1.380
10370.00,7.533673,25.03000,-0.000168,24.020810,-0.0076,1.381
10372.00,7.534276,25.03045,-0.000169,24.021494,-0.0076,1.381
10374.00,7.533278,25.03017,-0.000169,24.021334,-0.0076,1.380
10376.00,7.533468,25.02993,-0.000170,24.020859,-0.0077,1.380
10378.00,7.533425,25.03004,-0.000171,24.022001,-0.0076,1.380
10380.00,7.533587,25.02938,-0.000169,24.021630,-0.0076,1.380
10382.00,7.533650,25.03007,-0.000169,24.021220,-0.0076,1.380
10384.00,7.534417,25.02958,-0.000170,24.021785,-0.0076,1.380
10386.00,7.534792,25.02921,-0.000169,24.022206,-0.0076,1.380
10388.00,7.534098,25.02939,-0.000169,24.021575,-0.0076,1.380
10390.00,7.534399,25.02951,-0.000169,24.021243,-0.0076,1.380
10392.00,7.535342,25.02931,-0.000170,24.021671,-0.0076,1.381
10394.00,7.535202,25.02983,-0.000170,24.021896,-0.0076,1.381
10396.00,7.534878,25.02957,-0.000170,24.020674,-0.0076,1.381
10398.00,7.534732,25.02924,-0.000170,24.021040,-0.0076,1.381
10400.00,7.533621,25.02912,-0.000170,24.021907,-0.0076,1.380
10402.00,7.532867,25.02884,-0.000169,24.021378,-0.0076,1.380
10404.00,7.533096,25.02956,-0.000169,24.021613,-0.0076,1.380
10406.00,7.534005,25.02983,-0.000169,24.021541,-0.0076,1.381
10408.00,7.534013,25.02993,-0.000170,24.020910,-0.0076,1.381
10410.00,7.533574,25.03011,-0.000169,24.021086,-0.0076,1.381
10412.00,7.533365,25.02991,-0.000169,24.020852,-0.0076,1.381
10414.00,7.534027,25.03041,-0.000170,24.021097,-0.0076,1.380
10416.00,7.535223,25.03021,-0.000170,24.021109,-0.0076,1.380
10418.00,7.534824,25.02972,-0.000170,24.021463,-0.0076,1.380
10420.00,7.533921,25.03007,-0.000169,24.021807,-0.0076,1.381
10422.00,7.534185,25.02933,-0.000169,24.021677,-0.0076,1.380
10424.00,7.534111,25.02951,-0.000169,24.021341,-0.0076,1.381
10426.00,7.534886,25.02987,-0.000170,24.021878,-0.0076,1.381
10428.00,7.535213,25.02913,-0.000169,24.021156,-0.0076,1.381
10430.00,7.535371,25.02976,-0.000169,24.021204,-0.0076,1.382
10432.00,7.534993,25.03023,-0.000170,24.021445,-0.0076,1.381
10434.00,7.534291,25.02917,-0.000169,24.022132,-0.0076,1.380
10436.00,7.533271,25.02940,-0.000170,24.021704,-0.0076,1.381
10438.00,7.534091,25.02985,-0.000169,24.020932,-0.0076,1.380
10440.00,7.534625,25.02925,-0.000170,24.021303,-0.0076,1.381
10442.00,7.534222,25.02880,-0.000170,24.021307,-0.0076,1.381
10444.00,7.534385,25.02912,-0.000169,24.021408,-0.0076,1.380
10446.00,7.533994,25.02972,-0.000170,24.021196,-0.0076,1.380
10448.00,7.533642,25.02962,-0.000170,24.020946,-0.0076,1.381
10450.00,7.533722,25.03056,-0.000169,24.022030,-0.0076,1.381
10452.00,7.534079,25.02907,-0.000169,24.021796,-0.0076,1.380
10454.00,7.535135,25.02980,-0.000168,24.021294,-0.0076,1.380
10456.00,7.535505,25.02964,-0.000169,24.021459,-0.0076,1.380
10458.00,7.535192,25.02921,-0.000169,24.022088,-0.0076,1.381
10460.00,7.534193,25.02926,-0.000170,24.021615,-0.0076,1.381
10462.00,7.533935,25.03036,-0.000171,24.022086,-0.0076,1.381
10464.00,7.534932,25.03053,-0.000172,24.022148,-0.0076,1.380
10466.00,7.535125,25.02981,-0.000170,24.022016,-0.0076,1.381
10468.00,7.534790,25.03023,-0.000170,24.022103,-0.0076,1.381
10470.00,7.534653,25.02956,-0.000170,24.021666,-0.0076,1.381
10472.00,7.534749,25.02961,-0.000170,24.021397,-0.0076,1.380
10474.00,7.534762,25.02979,-0.000170,24.021234,-0.0076,1.381
10476.00,7.534339,25.03081,-0.000170,24.021374,-0.0076,1.381
10478.00,7.534047,25.03102,-0.000170,24.021903,-0.0076,1.380
10480.00,7.534097,25.03046,-0.000170,24.020939,-0.0076,1.380
10482.00,7.533873,25.02963,-0.000171,24.021724,-0.0076,1.381
10484.00,7.534111,25.03028,-0.000171,24.021849,-0.0076,1.381
10486.00,7.534351,25.03023,-0.000169,24.020660,-0.0076,1.381
10488.00,7.534542,25.02983,-0.000168,24.021626,-0.0076,1.381
10490.00,7.534538,25.03027,-0.000170,24.021321,-0.0076,1.381
10492.00,7.535106,25.03015,-0.000171,24.021330,-0.0076,1.380
10494.00,7.535584,25.03004,-0.000171,24.022166,-0.0076,1.381
10496.00,7.535349,25.02970,-0.000171,24.021572,-0.0076,1.380
10498.00,7.534888,25.02970,-0.000170,24.021644,-0.0076,1.380
10500.00,7.534857,25.02988,-0.000169,24.021996,-0.0076,1.381
10502.00,7.534893,25.03043,-0.000170,24.021543,-0.0076,1.381
10504.00,7.534553,25.03035,-0.000168,24.020913,-0.0076,1.381
10506.00,7.534700,25.03033,-0.000168,24.021640,-0.0076,1.380
10508.00,7.534162,25.02979,-0.000170,24.021851,-0.0076,1.381
10510.00,7.533978,25.02962,-0.000170,24.021019,-0.0076,1.381
10512.00,7.534074,25.02991,-0.000171,24.020696,-0.0076,1.381
10514.00,7.533465,25.02962,-0.000171,24.021454,-0.0076,1.381
10516.00,7.532886,25.02981,-0.000170,24.021385,-0.0076,1.380
10518.00,7.533082,25.02961,-0.000169,24.021805,-0.0076,1.381
10520.00,7.533387,25.03060,-0.000169,24.021833,-0.0076,1.381
10522.00,7.533677,25.03061,-0.000170,24.020605,-0.0076,1.381
10524.00,7.533613,25.03062,-0.000170,24.020991,-0.0076,1.381
10526.00,7.533399,25.03070,-0.000169,24.021314,-0.0076,1.381
10528.00,7.533604,25.03108,-0.000169,24.021417,-0.0076,1.381
10530.00,7.534070,25.03111,-0.000169,24.021046,-0.0076,1.380
10532.00,7.534141,25.03017,-0.000168,24.021416,-0.0076,1.381
10534.00,7.534142,25.03010,-0.000169,24.021071,-0.0076,1.381
10536.00,7.534292,25.03071,-0.000168,24.021350,-0.0076,1.381
10538.00,7.534389,25.03009,-0.000168,24.021126,-0.0076,1.380
10540.00,7.534861,25.02994,-0.000169,24.021142,-0.0076,1.381
10542.00,7.534314,25.03019,-0.000171,24.021428,-0.0076,1.381
10544.00,7.534081,25.02961,-0.000170,24.020701,-0.0076,1.381
10546.00,7.534550,25.03006,-0.000169,24.021272,-0.0076,1.381
10548.00,7.533880,25.03068,-0.000169,24.021193,-0.0076,1.381
10550.00,7.533262,25.03071,-0.000170,24.021281,-0.0076,1.381
10552.00,7.533790,25.03083,-0.000171,24.021017,-0.0076,1.381
10554.00,7.534479,25.03051,-0.000170,24.021390,-0.0076,1.381
10556.00,7.534720,25.03066,-0.000171,24.021559,-0.0076,1.381
10558.00,7.534670,25.03024,-0.000169,24.021597,-0.0076,1.381
10560.00,7.534344,25.03015,-0.000170,24.021436,-0.0076,1.381
10562.00,7.534104,25.03023,-0.000170,24.021570,-0.0076,1.381
10564.00,7.533779,25.03078,-0.000168,24.021528,-0.0076,1.380
10566.00,7.533102,25.03060,-0.000168,24.021088,-0.0076,1.381
10568.00,7.533715,25.03109,-0.000170,24.021256,-0.0076,1.381
10570.00,7.535035,25.03076,-0.000169,24.021405,-0.0076,1.380
10572.00,7.535539,25.03131,-0.000170,24.020877,-0.0076,1.381
10574.00,7.535270,25.03084,-0.000169,24.020990,-0.0076,1.381
10576.00,7.534600,25.03174,-0.000169,24.021367,-0.0076,1.381
10578.00,7.533948,25.03071,-0.000169,24.021124,-0.0076,1.381
10580.00,7.533637,25.03122,-0.000170,24.020698,-0.0076,1.381
10582.00,7.533631,25.03101,-0.000170,24.021057,-0.0076,1.381
10584.00,7.533949,25.03110,-0.000170,24.021557,-0.0076,1.381
10586.00,7.534081,25.03020,-0.000170,24.021245,-0.0076,1.381
10588.00,7.533757,25.03038,-0.000169,24.021515,-0.0076,1.381
10590.00,7.533748,25.03046,-0.000169,24.021604,-0.0076,1.381
10592.00,7.533129,25.03046,-0.000169,24.021762,-0.0076,1.380
10594.00,7.532505,25.03109,-0.000169,24.021102,-0.0076,1.381
10596.00,7.532388,25.03069,-0.000169,24.022056,-0.0076,1.381
10598.00,7.533409,25.03176,-0.000169,24.021678,-0.0076,1.381
10600.00,7.533415,25.03141,-0.000170,24.021608,-0.0076,1.381
10602.00,7.533082,25.03147,-0.000170,24.022054,-0.0076,1.381
10604.00,7.532644,25.03084,-0.000170,24.022086,-0.0076,1.381
10606.00,7.533225,25.03200,-0.000170,24.021307,-0.0076,1.380
10608.00,7.533756,25.03172,-0.000170,24.021434,-0.0076,1.380
10610.00,7.533839,25.03080,-0.000170,24.021539,-0.0076,1.381
10612.00,7.533423,25.03067,-0.000170,24.021263,-0.0076,1.380
10614.00,7.533196,25.03177,-0.000169,24.021184,-0.0076,1.381
10616.00,7.533593,25.03216,-0.000170,24.021878,-0.0076,1.381
10618.00,7.533144,25.03246,-0.000170,24.021320,-0.0076,1.381
10620.00,7.532323,25.03193,-0.000171,24.021399,-0.0076,1.381
10622.00,7.532161,25.03134,-0.000169,24.021597,-0.0076,1.381
10624.00,7.532708,25.03148,-0.000169,24.021483,-0.0076,1.380
10626.00,7.532838,25.03165,-0.000170,24.021949,-0.0076,1.381
10628.00,7.532455,25.03208,-0.000170,24.021325,-0.0076,1.381
10630.00,7.533025,25.03192,-0.000170,24.020894,-0.0076,1.381
10632.00,7.533556,25.03161,-0.000170,24.021514,-0.0076,1.380
10634.00,7.534244,25.03193,-0.000170,24.021615,-0.0076,1.380
10636.00,7.533914,25.03130,-0.000170,24.021423,-0.0076,1.381
10638.00,7.533527,25.03114,-0.000170,24.021245,-0.0076,1.381
10640.00,7.533341,25.03055,-0.000170,24.021124,-0.0076,1.381
10642.00,7.533787,25.03079,-0.000171,24.021271,-0.0076,1.382
10644.00,7.534023,25.03111,-0.000171,24.021144,-0.0076,1.380
10646.00,7.534256,25.03139,-0.000170,24.021443,-0.0077,1.381
10648.00,7.534021,25.03172,-0.000169,24.021724,-0.0076,1.381
10650.00,7.534552,25.03192,-0.000169,24.021234,-0.0076,1.381
10652.00,7.534840,25.03162,-0.000171,24.021671,-0.0076,1.381
10654.00,7.534583,25.03153,-0.000171,24.021673,-0.0076,1.381
10656.00,7.534500,25.03133,-0.000170,24.021787,-0.0076,1.381
10658.00,7.534818,25.03074,-0.000170,24.021555,-0.0076,1.381
10660.00,7.534959,25.03139,-0.000169,24.020968,-0.0077,1.381
10662.00,7.534464,25.03162,-0.000169,24.021579,-0.0076,1.381
10664.00,7.533800,25.03117,-0.000170,24.021372,-0.0076,1.381
10666.00,7.534404,25.03126,-0.000171,24.021033,-0.0076,1.381
10668.00,7.534144,25.03102,-0.000171,24.021323,-0.0076,1.381
10670.00,7.533553,25.03034,-0.000169,24.021185,-0.0076,1.380
10672.00,7.533662,25.03149,-0.000169,24.021573,-0.0076,1.381
10674.00,7.534495,25.03099,-0.000170,24.021405,-0.0076,1.381
10676.00,7.533960,25.03094,-0.000169,24.021463,-0.0076,1.381
10678.00,7.533065,25.03191,-0.000169,24.021767,-0.0076,1.381
10680.00,7.533045,25.03163,-0.000169,24.021211,-0.0076,1.380
10682.00,7.533765,25.03219,-0.000170,24.021058,-0.0076,1.381
10684.00,7.533879,25.03198,-0.000170,24.021660,-0.0076,1.381
10686.00,7.533454,25.03196,-0.000170,24.021073,-0.0076,1.381
10688.00,7.532852,25.03283,-0.000171,24.021379,-0.0076,1.381
10690.00,7.533643,25.03170,-0.000170,24.021318,-0.0076,1.381
10692.00,7.533691,25.03205,-0.000170,24.021214,-0.0076,1.381
10694.00,7.533656,25.03284,-0.000169,24.021390,-0.0076,1.381
10696.00,7.533828,25.03283,-0.000169,24.021291,-0.0076,1.381
10698.00,7.534322,25.03179,-0.000169,24.021160,-0.0076,1.381
10700.00,7.534607,25.03188,-0.000169,24.021399,-0.0076,1.381
10702.00,7.534597,25.03204,-0.000170,24.021131,-0.0076,1.380
10704.00,7.534274,25.03135,-0.000170,24.021450,-0.0076,1.381
10706.00,7.533057,25.03101,-0.000170,24.020623,-0.0077,1.381
10708.00,7.533389,25.03110,-0.000169,24.021566,-0.0077,1.380
10710.00,7.533913,25.03115,-0.000170,24.021562,-0.0076,1.381
10712.00,7.533311,25.03126,-0.000170,24.021330,-0.0077,1.381
10714.00,7.532878,25.03163,-0.000171,24.020901,-0.0076,1.381
10716.00,7.533316,25.03184,-0.000171,24.021588,-0.0076,1.381
10718.00,7.533424,25.03198,-0.000170,24.021533,-0.0076,1.381
10720.00,7.533883,25.03192,-0.000170,24.020779,-0.0076,1.381
10722.00,7.533981,25.03219,-0.000170,24.020674,-0.0076,1.381
10724.00,7.534057,25.03206,-0.000170,24.021412,-0.0076,1.381
10726.00,7.534203,25.03236,-0.000170,24.021359,-0.0076,1.381
10728.00,7.533699,25.03185,-0.000170,24.021169,-0.0076,1.381
10730.00,7.533439,25.03121,-0.000171,24.020417,-0.0076,1.381
10732.00,7.533980,25.03164,-0.000171,24.020696,-0.0077,1.381
10734.00,7.533938,25.03198,-0.000169,24.020649,-0.0077,1.380
10736.00,7.533380,25.03201,-0.000170,24.020921,-0.0076,1.380
10738.00,7.533854,25.03224,-0.000169,24.021840,-0.0076,1.381
10740.00,7.533200,25.03214,-0.000169,24.020788,-0.0077,1.381
10742.00,7.533176,25.03181,-0.000170,24.021178,-0.0076,1.381
10744.00,7.533225,25.03220,-0.000170,24.022007,-0.0076,1.380
10746.00,7.534076,25.03249,-0.000169,24.021660,-0.0076,1.381
10748.00,7.534484,25.03256,-0.000170,24.021064,-0.0076,1.381
10750.00,7.533995,25.03319,-0.000170,24.021213,-0.0077,1.381
10752.00,7.534179,25.03288,-0.000170,24.020910,-0.0077,1.381
10754.00,7.534223,25.03145,-0.000169,24.021387,-0.0076,1.381
10756.00,7.534135,25.03194,-0.000171,24.020919,-0.0076,1.381
10758.00,7.534385,25.03255,-0.000170,24.021127,-0.0076,1.381
10760.00,7.533373,25.03182,-0.000169,24.021720,-0.0076,1.380
10762.00,7.533007,25.03186,-0.000170,24.021372,-0.0076,1.381
10764.00,7.533501,25.03225,-0.000169,24.020928,-0.0076,1.381
10766.00,7.533649,25.03328,-0.000168,24.021504,-0.0076,1.381
10768.00,7.533675,25.03306,-0.000170,24.021234,-0.0076,1.380
10770.00,7.534312,25.03249,-0.000170,24.021591,-0.0076,1.381
10772.00,7.535319,25.03293,-0.000169,24.021310,-0.0076,1.380
10774.00,7.535077,25.03353,-0.000169,24.021254,-0.0076,1.381
10776.00,7.534645,25.03355,-0.000169,24.021488,-0.0076,1.380
10778.00,7.533618,25.03313,-0.000169,24.021925,-0.0076,1.381
10780.00,7.534353,25.03321,-0.000170,24.021452,-0.0076,1.381
10782.00,7.534781,25.03380,-0.000170,24.021269,-0.0076,1.381
10784.00,7.534286,25.03438,-0.000169,24.021430,-0.0076,1.380
10786.00,7.534161,25.03405,-0.000169,24.021280,-0.0076,1.380
10788.00,7.534577,25.03405,-0.000170,24.021396,-0.0076,1.381
10790.00,7.534533,25.03471,-0.000170,24.021142,-0.0076,1.381
10792.00,7.534418,25.03520,-0.000169,24.021669,-0.0076,1.380
10794.00,7.534074,25.03457,-0.000169,24.022075,-0.0076,1.380
10796.00,7.534303,25.03437,-0.000170,24.022233,-0.0076,1.381
10798.00,7.534209,25.03441,-0.000170,24.021385,-0.0076,1.381
10800.00,7.534063,25.03429,-0.000170,24.021082,-0.0076,1.381
10802.00,7.533792,25.03398,-0.000169,24.021764,-0.0076,1.381
10804.00,7.533267,25.03373,-0.000170,24.021664,-0.0076,1.381
@18,12.0000,24.0
10806.00,7.532312,25.03368,-0.000170,24.020946,-0.0076,1.381
10808.00,7.525975,25.03290,-0.000170,24.021158,-0.0076,1.380
10810.00,7.517621,25.03287,-0.000170,24.021436,-0.0076,1.380
10812.00,7.508788,25.03338,-0.000169,24.021352,-0.0076,1.379
10814.00,7.502069,25.03334,-0.000169,24.021822,-0.0076,1.380
10816.00,7.497417,25.03270,-0.000170,24.021524,-0.0076,1.381
10818.00,7.495508,25.03256,-0.000171,24.021209,-0.0076,1.381
10820.00,7.493860,25.03281,-0.000171,24.022161,-0.0076,1.381
10822.00,7.492152,25.03328,-0.000171,24.021243,-0.0076,1.382
10824.00,7.490623,25.03329,-0.000171,24.021390,-0.0076,1.382
10826.00,7.489588,25.03311,-0.000170,24.021640,-0.0076,1.382
10828.00,7.488032,25.03312,-0.000170,24.021416,-0.0076,1.382
10830.00,7.487283,25.03404,-0.000171,24.021622,-0.0076,1.382
10832.00,7.492328,25.03277,-0.000172,24.021755,-0.0076,1.382
10834.00,7.501429,25.03329,-0.000172,24.022095,-0.0076,1.383
10836.00,7.509718,25.03340,-0.000172,24.021508,-0.0076,1.383
10838.00,7.516286,25.03286,-0.000171,24.021662,-0.0076,1.382
10840.00,7.518948,25.03371,-0.000170,24.021789,-0.0076,1.382
10842.00,7.520445,25.03432,-0.000169,24.021878,-0.0076,1.381
10844.00,7.522357,25.03417,-0.000169,24.021707,-0.0076,1.381
10846.00,7.523115,25.03467,-0.000168,24.021434,-0.0076,1.381
10848.00,7.525405,25.03428,-0.000169,24.021793,-0.0076,1.381
10850.00,7.526705,25.03404,-0.000169,24.021082,-0.0076,1.381
10852.00,7.528125,25.03357,-0.000169,24.021595,-0.0076,1.380
10854.00,7.529130,25.03377,-0.000168,24.021175,-0.0076,1.381
10856.00,7.530069,25.03377,-0.000169,24.020961,-0.0076,1.381
10858.00,7.530849,25.03401,-0.000168,24.020816,-0.0076,1.381
10860.00,7.531218,25.03468,-0.000169,24.021097,-0.0076,1.381
10862.00,7.532425,25.03362,-0.000169,24.021959,-0.0076,1.381
10864.00,7.533553,25.03419,-0.000168,24.021845,-0.0076,1.381
10866.00,7.534013,25.03349,-0.000169,24.020808,-0.0076,1.381
10868.00,7.534508,25.03293,-0.000170,24.021113,-0.0076,1.381
10870.00,7.535134,25.03248,-0.000170,24.021548,-0.0076,1.381
10872.00,7.535714,25.03363,-0.000169,24.021497,-0.0076,1.381
10874.00,7.535760,25.03313,-0.000170,24.020899,-0.0076,1.380
10876.00,7.535180,25.03319,-0.000169,24.020904,-0.0076,1.380
10878.00,7.535395,25.03260,-0.000169,24.021399,-0.0076,1.381
10880.00,7.535223,25.03374,-0.000169,24.021591,-0.0076,1.381
10882.00,7.535192,25.03369,-0.000169,24.021550,-0.0076,1.381
10884.00,7.535078,25.03374,-0.000170,24.021441,-0.0076,1.381
10886.00,7.534825,25.03331,-0.000170,24.021872,-0.0077,1.381
10888.00,7.535014,25.03275,-0.000171,24.021981,-0.0077,1.380
10890.00,7.535541,25.03303,-0.000169,24.021738,-0.0076,1.380
10892.00,7.536071,25.03399,-0.000169,24.021463,-0.0076,1.381
10894.00,7.535434,25.03403,-0.000170,24.020516,-0.0076,1.381
10896.00,7.535152,25.03361,-0.000170,24.021289,-0.0076,1.381
10898.00,7.534470,25.03370,-0.000169,24.021668,-0.0076,1.381
10900.00,7.534475,25.03427,-0.000168,24.020913,-0.0076,1.380
10902.00,7.534794,25.03345,-0.000169,24.021662,-0.0076,1.380
10904.00,7.534614,25.03363,-0.000169,24.021553,-0.0076,1.381
10906.00,7.534719,25.03430,-0.000169,24.021374,-0.0076,1.381
10908.00,7.534573,25.03373,-0.000170,24.021847,-0.0076,1.381
10910.00,7.534455,25.03356,-0.000170,24.021216,-0.0076,1.381
10912.00,7.534961,25.03350,-0.000170,24.021591,-0.0076,1.381
10914.00,7.534630,25.03294,-0.000170,24.020845,-0.0076,1.381
10916.00,7.534105,25.03284,-0.000169,24.021397,-0.0076,1.380
10918.00,7.533789,25.03391,-0.000169,24.021892,-0.0076,1.380
10920.00,7.534224,25.03327,-0.000169,24.021392,-0.0076,1.381
10922.00,7.534207,25.03302,-0.000170,24.021756,-0.0076,1.381
10924.00,7.533729,25.03296,-0.000169,24.021202,-0.0076,1.381
10926.00,7.533818,25.03314,-0.000169,24.022132,-0.0076,1.381
10928.00,7.533984,25.03319,-0.000170,24.021959,-0.0076,1.381
10930.00,7.533234,25.03194,-0.000171,24.021655,-0.0076,1.381
10932.00,7.533314,25.03205,-0.000169,24.020988,-0.0076,1.381
10934.00,7.533540,25.03219,-0.000169,24.021526,-0.0076,1.381
10936.00,7.533947,25.03225,-0.000169,24.020736,-0.0076,1.381
10938.00,7.533250,25.03227,-0.000169,24.021582,-0.0076,1.381
10940.00,7.532685,25.03218,-0.000170,24.021459,-0.0076,1.381
10942.00,7.532984,25.03255,-0.000170,24.021510,-0.0076,1.381
10944.00,7.533225,25.03242,-0.000170,24.021709,-0.0076,1.381
10946.00,7.532747,25.03258,-0.000169,24.021601,-0.0076,1.381
10948.00,7.533527,25.03201,-0.000169,24.021133,-0.0075,1.381
10950.00,7.534624,25.03188,-0.000169,24.021528,-0.0076,1.381
10952.00,7.534623,25.03267,-0.000170,24.021200,-0.0076,1.381
10954.00,7.535233,25.03232,-0.000170,24.021321,-0.0076,1.381
10956.00,7.535379,25.03232,-0.000170,24.021283,-0.0076,1.381
10958.00,7.535063,25.03238,-0.000169,24.021441,-0.0076,1.381
10960.00,7.535242,25.03256,-0.000170,24.021515,-0.0076,1.381
10962.00,7.534657,25.03248,-0.000169,24.021238,-0.0076,1.381
10964.00,7.534548,25.03296,-0.000169,24.021566,-0.0076,1.381
10966.00,7.534540,25.03344,-0.000168,24.021963,-0.0076,1.381
10968.00,7.533862,25.03311,-0.000170,24.021514,-0.0076,1.380
10970.00,7.534470,25.03306,-0.000169,24.021310,-0.0076,1.381
10972.00,7.534792,25.03366,-0.000169,24.021617,-0.0076,1.381
10974.00,7.534678,25.03355,-0.000170,24.021932,-0.0076,1.381
10976.00,7.535143,25.03373,-0.000169,24.021720,-0.0076,1.381
10978.00,7.535024,25.03407,-0.000171,24.021401,-0.0076,1.382
10980.00,7.534602,25.03343,-0.000172,24.021180,-0.0076,1.381
10982.00,7.534153,25.03229,-0.000171,24.020836,-0.0076,1.381
10984.00,7.534349,25.03282,-0.000170,24.021485,-0.0076,1.381
10986.00,7.535242,25.03291,-0.000169,24.021320,-0.0076,1.381
10988.00,7.534826,25.03327,-0.000169,24.020614,-0.0076,1.381
10990.00,7.534388,25.03315,-0.000169,24.021209,-0.0076,1.381
10992.00,7.534217,25.03288,-0.000169,24.021242,-0.0076,1.381
10994.00,7.534879,25.03283,-0.000170,24.021601,-0.0076,1.381
10996.00,7.535345,25.03299,-0.000170,24.021477,-0.0076,1.381
10998.00,7.535841,25.03367,-0.000170,24.021162,-0.0076,1.380
11000.00,7.536835,25.03244,-0.000170,24.021272,-0.0076,1.381
11002.00,7.537467,25.03198,-0.000170,24.021738,-0.0076,1.381
11004.00,7.537259,25.03324,-0.000170,24.021459,-0.0076,1.380
11006.00,7.537661,25.03340,-0.000170,24.021414,-0.0076,1.381
11008.00,7.538405,25.03421,-0.000170,24.021573,-0.0076,1.381
11010.00,7.538053,25.03366,-0.000169,24.021555,-0.0076,1.381
11012.00,7.537397,25.03333,-0.000169,24.021593,-0.0076,1.380
11014.00,7.537652,25.03269,-0.000170,24.021102,-0.0076,1.381
11016.00,7.536662,25.03358,-0.000169,24.021691,-0.0076,1.381
11018.00,7.536104,25.03367,-0.000168,24.020750,-0.0076,1.381
11020.00,7.535898,25.03292,-0.000169,24.020888,-0.0076,1.381
11022.00,7.536328,25.03362,-0.000169,24.021274,-0.0076,1.381
11024.00,7.537029,25.03382,-0.000169,24.022025,-0.0076,1.381
11026.00,7.536867,25.03402,-0.000169,24.021222,-0.0076,1.381
11028.00,7.536971,25.03414,-0.000169,24.021610,-0.0076,1.381
11030.00,7.536870,25.03357,-0.000169,24.022190,-0.0076,1.381
11032.00,7.537007,25.03204,-0.000170,24.022135,-0.0076,1.381
11034.00,7.535753,25.03225,-0.000169,24.021662,-0.0076,1.381
11036.00,7.536027,25.03255,-0.000170,24.021425,-0.0076,1.381
11038.00,7.536496,25.03261,-0.000169,24.021562,-0.0076,1.381
11040.00,7.536781,25.03313,-0.000169,24.022012,-0.0076,1.381
11042.00,7.536772,25.03332,-0.000170,24.021843,-0.0076,1.381
11044.00,7.537192,25.03230,-0.000170,24.021486,-0.0076,1.382
11046.00,7.536596,25.03222,-0.000170,24.022451,-0.0076,1.381
11048.00,7.536234,25.03270,-0.000170,24.021419,-0.0076,1.381
11050.00,7.535220,25.03329,-0.000168,24.021488,-0.0077,1.381
11052.00,7.534655,25.03338,-0.000169,24.021229,-0.0076,1.381
11054.00,7.535194,25.03305,-0.000169,24.021407,-0.0076,1.381
11056.00,7.535542,25.03268,-0.000170,24.021058,-0.0076,1.381
11058.00,7.535031,25.03257,-0.000169,24.021711,-0.0076,1.381
11060.00,7.534348,25.03298,-0.000170,24.021089,-0.0076,1.382
11062.00,7.535189,25.03205,-0.000170,24.021155,-0.0076,1.381
11064.00,7.535617,25.03163,-0.000169,24.021648,-0.0076,1.381
11066.00,7.535814,25.03305,-0.000170,24.021227,-0.0076,1.381
11068.00,7.536235,25.03314,-0.000168,24.021608,-0.0076,1.381
11070.00,7.535895,25.03311,-0.000169,24.021512,-0.0076,1.381
11072.00,7.536509,25.03300,-0.000169,24.021233,-0.0076,1.381
11074.00,7.536210,25.03246,-0.000169,24.021865,-0.0076,1.381
11076.00,7.535759,25.03234,-0.000169,24.021698,-0.0076,1.381
11078.00,7.535842,25.03240,-0.000168,24.021423,-0.0076,1.381
11080.00,7.535927,25.03283,-0.000169,24.021214,-0.0076,1.381
11082.00,7.536541,25.03195,-0.000170,24.021488,-0.0076,1.382
11084.00,7.536120,25.03194,-0.000169,24.021709,-0.0076,1.381
11086.00,7.536051,25.03181,-0.000169,24.021727,-0.0075,1.381
11088.00,7.535517,25.03198,-0.000170,24.021291,-0.0076,1.381
11090.00,7.535669,25.03196,-0.000171,24.021581,-0.0076,1.381
11092.00,7.536188,25.03222,-0.000170,24.020819,-0.0077,1.381
11094.00,7.535857,25.03177,-0.000170,24.021044,-0.0077,1.381
11096.00,7.535154,25.03214,-0.000169,24.021381,-0.0076,1.381
11098.00,7.535093,25.03228,-0.000169,24.021729,-0.0076,1.381
11100.00,7.534850,25.03242,-0.000169,24.022133,-0.0076,1.382
11102.00,7.536056,25.03243,-0.000170,24.021662,-0.0076,1.381
11104.00,7.535470,25.03176,-0.000170,24.020691,-0.0076,1.381
11106.00,7.535737,25.03232,-0.000169,24.021677,-0.0076,1.381
11108.00,7.535408,25.03159,-0.000170,24.021408,-0.0076,1.381
11110.00,7.535191,25.03162,-0.000171,24.021352,-0.0076,1.381
11112.00,7.535090,25.03165,-0.000170,24.021655,-0.0076,1.381
11114.00,7.534296,25.03164,-0.000170,24.021155,-0.0076,1.381
11116.00,7.534784,25.03169,-0.000169,24.021245,-0.0076,1.382
11118.00,7.534739,25.03263,-0.000169,24.021595,-0.0076,1.382
11120.00,7.534613,25.03253,-0.000169,24.021557,-0.0076,1.381
11122.00,7.535519,25.03275,-0.000170,24.021281,-0.0076,1.381
11124.00,7.535857,25.03275,-0.000168,24.021455,-0.0076,1.381
11126.00,7.536040,25.03185,-0.000169,24.020919,-0.0076,1.382
11128.00,7.535493,25.03195,-0.000171,24.021508,-0.0076,1.382
11130.00,7.535445,25.03356,-0.000170,24.021149,-0.0076,1.381
11132.00,7.535563,25.03292,-0.000168,24.021283,-0.0076,1.382
11134.00,7.535461,25.03285,-0.000169,24.021755,-0.0076,1.381
11136.00,7.534979,25.03309,-0.000170,24.021441,-0.0076,1.381
11138.00,7.534958,25.03352,-0.000170,24.021243,-0.0076,1.381
11140.00,7.536069,25.03275,-0.000170,24.021165,-0.0076,1.381
11142.00,7.534880,25.03263,-0.000169,24.021024,-0.0076,1.381
11144.00,7.534540,25.03323,-0.000169,24.020758,-0.0076,1.382
11146.00,7.534915,25.03305,-0.000170,24.021718,-0.0076,1.381
11148.00,7.535025,25.03241,-0.000170,24.021327,-0.0076,1.382
11150.00,7.535203,25.03374,-0.000170,24.021390,-0.0076,1.381
11152.00,7.535636,25.03398,-0.000171,24.021198,-0.0076,1.382
11154.00,7.535966,25.03394,-0.000170,24.021591,-0.0076,1.382
11156.00,7.535776,25.03428,-0.000169,24.022023,-0.0076,1.381
11158.00,7.534719,25.03347,-0.000169,24.021967,-0.0076,1.381
11160.00,7.534370,25.03399,-0.000170,24.021459,-0.0076,1.382
11162.00,7.534151,25.03468,-0.000170,24.021097,-0.0076,1.382
11164.00,7.534246,25.03374,-0.000170,24.021392,-0.0076,1.382
11166.00,7.535067,25.03448,-0.000169,24.021773,-0.0076,1.382
11168.00,7.535567,25.03436,-0.000170,24.021417,-0.0076,1.382
11170.00,7.535800,25.03474,-0.000170,24.021805,-0.0076,1.381
11172.00,7.534770,25.03474,-0.000170,24.021490,-0.0076,1.381
11174.00,7.534572,25.03494,-0.000169,24.021613,-0.0076,1.381
11176.00,7.534490,25.03481,-0.000169,24.021611,-0.0076,1.382
11178.00,7.534903,25.03422,-0.000170,24.021468,-0.0076,1.382
11180.00,7.535355,25.03458,-0.000171,24.020727,-0.0076,1.381
11182.00,7.534847,25.03360,-0.000170,24.021113,-0.0076,1.381
11184.00,7.533983,25.03276,-0.000170,24.021066,-0.0076,1.381
11186.00,7.533690,25.03371,-0.000169,24.021537,-0.0076,1.381
11188.00,7.533233,25.03334,-0.000169,24.021307,-0.0076,1.381
11190.00,7.533971,25.03351,-0.000170,24.021254,-0.0076,1.381
11192.00,7.534953,25.03338,-0.000170,24.021555,-0.0076,1.382
11194.00,7.535911,25.03286,-0.000170,24.021675,-0.0076,1.381
11196.00,7.536025,25.03300,-0.000171,24.021387,-0.0076,1.381
11198.00,7.535797,25.03293,-0.000170,24.021653,-0.0076,1.381
11200.00,7.535228,25.03272,-0.000170,24.021202,-0.0076,1.381
11202.00,7.534543,25.03347,-0.000170,24.021642,-0.0076,1.382
11204.00,7.534727,25.03391,-0.000171,24.021838,-0.0076,1.381
11206.00,7.535085,25.03366,-0.000170,24.021363,-0.0076,1.382
11208.00,7.534261,25.03342,-0.000169,24.021494,-0.0076,1.382
11210.00,7.534332,25.03387,-0.000171,24.021222,-0.0076,1.381
11212.00,7.534926,25.03417,-0.000170,24.021376,-0.0076,1.381
11214.00,7.534331,25.03395,-0.000170,24.021231,-0.0076,1.382
11216.00,7.534346,25.03346,-0.000169,24.021144,-0.0076,1.382
11218.00,7.534673,25.03348,-0.000170,24.021691,-0.0076,1.382
11220.00,7.535336,25.03323,-0.000171,24.021622,-0.0076,1.381
11222.00,7.535599,25.03330,-0.000170,24.022204,-0.0076,1.381
11224.00,7.535010,25.03357,-0.000169,24.021691,-0.0076,1.382
11226.00,7.535203,25.03361,-0.000171,24.021387,-0.0076,1.382
11228.00,7.535583,25.03308,-0.000170,24.021979,-0.0076,1.382
11230.00,7.534932,25.03327,-0.000169,24.021999,-0.0076,1.381
11232.00,7.534632,25.03372,-0.000169,24.020854,-0.0076,1.382
11234.00,7.535934,25.03341,-0.000170,24.021272,-0.0076,1.382
11236.00,7.535747,25.03388,-0.000169,24.021657,-0.0076,1.381
11238.00,7.535444,25.03417,-0.000169,24.021709,-0.0076,1.382
11240.00,7.535938,25.03377,-0.000169,24.021089,-0.0076,1.382
11242.00,7.535849,25.03419,-0.000170,24.020964,-0.0076,1.381
11244.00,7.535892,25.03375,-0.000170,24.020894,-0.0076,1.381
11246.00,7.535334,25.03310,-0.000171,24.021673,-0.0076,1.381
11248.00,7.535724,25.03328,-0.000169,24.021945,-0.0076,1.382
11250.00,7.534964,25.03265,-0.000169,24.022005,-0.0076,1.382
11252.00,7.534538,25.03269,-0.000170,24.021851,-0.0076,1.382
11254.00,7.534323,25.03274,-0.000170,24.020810,-0.0076,1.381
11256.00,7.534857,25.03247,-0.000170,24.021008,-0.0076,1.381
11258.00,7.534997,25.03350,-0.000170,24.021700,-0.0076,1.381
11260.00,7.534392,25.03359,-0.000171,24.021833,-0.0076,1.381
11262.00,7.533452,25.03337,-0.000171,24.021361,-0.0076,1.382
11264.00,7.534163,25.03283,-0.000170,24.021445,-0.0076,1.382
11266.00,7.534301,25.03230,-0.000170,24.021669,-0.0076,1.382
11268.00,7.534487,25.03268,-0.000170,24.021140,-0.0076,1.382
11270.00,7.534641,25.03274,-0.000169,24.021392,-0.0076,1.382
11272.00,7.535084,25.03282,-0.000169,24.021794,-0.0076,1.381
11274.00,7.535696,25.03271,-0.000169,24.021972,-0.0076,1.382
11276.00,7.534906,25.03206,-0.000170,24.021327,-0.0076,1.382
11278.00,7.534376,25.03125,-0.000170,24.021149,-0.0076,1.382
11280.00,7.534717,25.03193,-0.000168,24.021889,-0.0076,1.382
11282.00,7.535277,25.03206,-0.000168,24.021339,-0.0076,1.382
11284.00,7.535110,25.03241,-0.000170,24.021813,-0.0076,1.382
11286.00,7.535681,25.03241,-0.000168,24.021227,-0.0076,1.381
11288.00,7.535203,25.03238,-0.000169,24.021488,-0.0076,1.382
11290.00,7.535404,25.03250,-0.000169,24.021669,-0.0076,1.382
11292.00,7.535347,25.03263,-0.000170,24.021872,-0.0076,1.381
11294.00,7.534926,25.03157,-0.000169,24.022228,-0.0076,1.381
11296.00,7.534750,25.03233,-0.000168,24.021162,-0.0076,1.382
11298.00,7.534484,25.03195,-0.000168,24.021597,-0.0076,1.382
11300.00,7.533971,25.03137,-0.000169,24.021062,-0.0076,1.382
11302.00,7.534411,25.03142,-0.000169,24.021392,-0.0076,1.382
11304.00,7.534701,25.03194,-0.000169,24.021220,-0.0076,1.382
11306.00,7.534813,25.03146,-0.000170,24.021207,-0.0076,1.382
11308.00,7.534956,25.03242,-0.000170,24.021497,-0.0076,1.381
11310.00,7.535502,25.03178,-0.000169,24.021753,-0.0076,1.381
11312.00,7.536235,25.03200,-0.000169,24.021657,-0.0076,1.381
11314.00,7.535872,25.03266,-0.000171,24.021062,-0.0076,1.382
11316.00,7.535523,25.03286,-0.000169,24.020855,-0.0076,1.382
11318.00,7.535441,25.03300,-0.000169,24.021901,-0.0076,1.382
11320.00,7.535431,25.03368,-0.000169,24.021684,-0.0076,1.381
11322.00,7.535017,25.03337,-0.000169,24.021403,-0.0076,1.381
11324.00,7.536220,25.03328,-0.000170,24.021388,-0.0076,1.382
11326.00,7.536031,25.03384,-0.000169,24.021553,-0.0076,1.382
11328.00,7.535782,25.03355,-0.000170,24.021445,-0.0076,1.382
11330.00,7.535755,25.03284,-0.000171,24.021740,-0.0076,1.382
11332.00,7.535541,25.03210,-0.000169,24.021581,-0.0075,1.381
11334.00,7.534740,25.03292,-0.000168,24.021392,-0.0076,1.381
11336.00,7.535476,25.03264,-0.000170,24.021651,-0.0076,1.381
11338.00,7.535348,25.03234,-0.000170,24.021305,-0.0076,1.381
11340.00,7.535010,25.03250,-0.000170,24.021341,-0.0076,1.382
11342.00,7.535612,25.03186,-0.000169,24.021347,-0.0076,1.382
11344.00,7.535574,25.03201,-0.000170,24.021267,-0.0075,1.382
11346.00,7.535639,25.03239,-0.000170,24.022351,-0.0076,1.382
11348.00,7.536280,25.03335,-0.000170,24.021126,-0.0076,1.382
11350.00,7.536669,25.03319,-0.000169,24.021439,-0.0076,1.381
11352.00,7.536074,25.03269,-0.000170,24.021365,-0.0076,1.381
11354.00,7.536084,25.03357,-0.000170,24.021140,-0.0076,1.381
11356.00,7.535632,25.03376,-0.000169,24.021089,-0.0076,1.381
11358.00,7.535370,25.03320,-0.000169,24.021403,-0.0076,1.381
11360.00,7.535954,25.03296,-0.000170,24.021318,-0.0076,1.382
11362.00,7.536459,25.03364,-0.000169,24.022008,-0.0077,1.381
11364.00,7.536107,25.03294,-0.000170,24.020921,-0.0077,1.381
11366.00,7.535801,25.03262,-0.000168,24.021432,-0.0076,1.381
11368.00,7.535633,25.03265,-0.000168,24.021684,-0.0076,1.382
11370.00,7.535032,25.03334,-0.000171,24.021709,-0.0076,1.382
11372.00,7.535089,25.03267,-0.000169,24.021693,-0.0076,1.382
11374.00,7.535704,25.03267,-0.000169,24.021552,-0.0076,1.381
11376.00,7.536026,25.03291,-0.000170,24.021548,-0.0076,1.381
11378.00,7.536005,25.03234,-0.000169,24.021164,-0.0076,1.382
11380.00,7.535631,25.03253,-0.000170,24.021809,-0.0076,1.382
11382.00,7.535163,25.03219,-0.000169,24.021800,-0.0075,1.382
11384.00,7.535249,25.03196,-0.000169,24.021901,-0.0076,1.382
11386.00,7.535970,25.03151,-0.000169,24.021352,-0.0076,1.382
11388.00,7.536255,25.03218,-0.000169,24.021048,-0.0076,1.381
11390.00,7.536397,25.03284,-0.000169,24.021818,-0.0076,1.381
11392.00,7.536013,25.03227,-0.000169,24.021874,-0.0076,1.381
11394.00,7.535222,25.03218,-0.000170,24.021388,-0.0076,1.381
11396.00,7.535031,25.03329,-0.000170,24.021769,-0.0076,1.381
11398.00,7.535164,25.03283,-0.000171,24.021475,-0.0076,1.382
11400.00,7.535537,25.03257,-0.000170,24.021662,-0.0076,1.382
11402.00,7.535788,25.03315,-0.000170,24.021218,-0.0076,1.382
11404.00,7.535936,25.03326,-0.000170,24.021733,-0.0076,1.382
@19,12.0000,24.0
11406.00,7.534958,25.03351,-0.000169,24.021488,-0.0076,1.382
11408.00,7.528975,25.03298,-0.000169,24.021760,-0.0076,1.381
11410.00,7.519483,25.03288,-0.000168,24.021463,-0.0076,1.380
11412.00,7.510117,25.03326,-0.000169,24.021582,-0.0077,1.381
11414.00,7.502482,25.03293,-0.000168,24.021831,-0.0076,1.380
11416.00,7.497656,25.03244,-0.000169,24.022141,-0.0076,1.382
11418.00,7.495326,25.03190,-0.000171,24.021269,-0.0076,1.381
11420.00,7.493772,25.03258,-0.000171,24.021988,-0.0076,1.382
11422.00,7.492714,25.03291,-0.000171,24.021506,-0.0076,1.383
11424.00,7.490897,25.03349,-0.000172,24.020952,-0.0076,1.383
11426.00,7.489772,25.03323,-0.000171,24.020865,-0.0076,1.383
11428.00,7.488731,25.03295,-0.000172,24.021187,-0.0076,1.383
11430.00,7.488476,25.03297,-0.000172,24.021124,-0.0076,1.383
11432.00,7.493337,25.03267,-0.000171,24.021959,-0.0076,1.383
11434.00,7.501339,25.03319,-0.000172,24.021644,-0.0076,1.385
11436.00,7.509983,25.03375,-0.000172,24.021593,-0.0076,1.384
11438.00,7.517407,25.03344,-0.000172,24.021281,-0.0076,1.384
11440.00,7.521291,25.03390,-0.000170,24.021289,-0.0076,1.382
11442.00,7.523521,25.03373,-0.000170,24.021635,-0.0076,1.382
11444.00,7.525344,25.03344,-0.000170,24.021688,-0.0076,1.382
11446.00,7.526949,25.03315,-0.000170,24.021379,-0.0076,1.382
11448.00,7.528463,25.03314,-0.000169,24.021432,-0.0076,1.381
11450.00,7.529364,25.03290,-0.000169,24.021722,-0.0076,1.382
11452.00,7.530379,25.03268,-0.000169,24.020629,-0.0076,1.382
11454.00,7.532257,25.03285,-0.000169,24.020636,-0.0076,1.382
11456.00,7.533887,25.03245,-0.000169,24.021575,-0.0076,1.381
11458.00,7.533844,25.03254,-0.000168,24.021523,-0.0076,1.382
11460.00,7.533817,25.03260,-0.000169,24.021015,-0.0076,1.382
11462.00,7.533633,25.03312,-0.000170,24.021209,-0.0076,1.382
11464.00,7.533959,25.03230,-0.000170,24.021615,-0.0076,1.382
11466.00,7.534915,25.03330,-0.000170,24.021457,-0.0076,1.382
11468.00,7.535168,25.03332,-0.000170,24.021338,-0.0076,1.382
11470.00,7.536109,25.03290,-0.000170,24.020776,-0.0076,1.381
11472.00,7.537117,25.03350,-0.000169,24.021657,-0.0076,1.382
11474.00,7.537286,25.03324,-0.000170,24.021233,-0.0076,1.382
11476.00,7.537354,25.03288,-0.000169,24.021756,-0.0076,1.381
11478.00,7.537587,25.03370,-0.000170,24.021582,-0.0076,1.382
11480.00,7.537166,25.03391,-0.000171,24.021118,-0.0076,1.383
11482.00,7.536511,25.03394,-0.000171,24.021548,-0.0076,1.382
11484.00,7.536656,25.03440,-0.000169,24.021475,-0.0076,1.381
11486.00,7.537259,25.03382,-0.000170,24.021026,-0.0076,1.382
11488.00,7.537980,25.03373,-0.000169,24.021941,-0.0076,1.381
11490.00,7.538484,25.03363,-0.000170,24.021892,-0.0076,1.382
11492.00,7.538739,25.03367,-0.000169,24.021695,-0.0076,1.381
11494.00,7.538093,25.03379,-0.000170,24.021568,-0.0076,1.382
11496.00,7.536908,25.03370,-0.000169,24.021619,-0.0076,1.382
11498.00,7.536344,25.03278,-0.000169,24.021118,-0.0076,1.382
11500.00,7.535968,25.03279,-0.000169,24.021383,-0.0076,1.382
11502.00,7.535308,25.03271,-0.000170,24.021376,-0.0076,1.381
11504.00,7.535851,25.03292,-0.000169,24.022170,-0.0076,1.381
11506.00,7.536582,25.03402,-0.000169,24.021448,-0.0076,1.382
11508.00,7.537411,25.03258,-0.000170,24.021659,-0.0076,1.382
11510.00,7.536656,25.03323,-0.000171,24.021684,-0.0076,1.382
11512.00,7.536101,25.03321,-0.000171,24.021113,-0.0076,1.382
11514.00,7.535980,25.03360,-0.000170,24.021077,-0.0076,1.381
11516.00,7.536261,25.03322,-0.000170,24.021620,-0.0076,1.382
11518.00,7.536412,25.03323,-0.000170,24.021084,-0.0076,1.382
11520.00,7.534761,25.03290,-0.000170,24.021367,-0.0076,1.382
11522.00,7.534512,25.03316,-0.000170,24.021916,-0.0076,1.381
11524.00,7.534895,25.03319,-0.000169,24.021809,-0.0076,1.381
11526.00,7.534796,25.03289,-0.000170,24.021274,-0.0076,1.382
11528.00,7.534411,25.03275,-0.000169,24.020854,-0.0076,1.382
11530.00,7.534969,25.03244,-0.000169,24.021122,-0.0076,1.382
11532.00,7.535276,25.03333,-0.000170,24.021590,-0.0076,1.383
11534.00,7.535321,25.03289,-0.000171,24.021608,-0.0077,1.381
11536.00,7.536662,25.03235,-0.000169,24.021182,-0.0076,1.382
11538.00,7.536617,25.03240,-0.000170,24.021557,-0.0076,1.382
11540.00,7.535483,25.03319,-0.000171,24.020477,-0.0076,1.382
11542.00,7.535885,25.03306,-0.000170,24.021091,-0.0076,1.382
11544.00,7.535923,25.03328,-0.000169,24.021249,-0.0076,1.382
11546.00,7.534904,25.03339,-0.000170,24.021383,-0.0076,1.382
11548.00,7.535076,25.03396,-0.000169,24.021127,-0.0076,1.382
11550.00,7.534795,25.03476,-0.000169,24.020830,-0.0076,1.382
11552.00,7.534668,25.03378,-0.000169,24.020796,-0.0076,1.382
11554.00,7.534906,25.03381,-0.000170,24.021151,-0.0076,1.382
11556.00,7.535556,25.03408,-0.000170,24.021789,-0.0076,1.382
11558.00,7.536050,25.03445,-0.000171,24.020875,-0.0076,1.382
11560.00,7.535635,25.03426,-0.000170,24.021394,-0.0076,1.382
11562.00,7.535195,25.03377,-0.000171,24.021260,-0.0076,1.382
11564.00,7.535093,25.03456,-0.000169,24.021417,-0.0076,1.382
11566.00,7.534728,25.03433,-0.000170,24.021503,-0.0076,1.381
11568.00,7.534853,25.03375,-0.000169,24.021747,-0.0076,1.382
11570.00,7.535586,25.03417,-0.000171,24.021231,-0.0077,1.382
11572.00,7.535517,25.03426,-0.000170,24.021485,-0.0076,1.382
11574.00,7.535796,25.03509,-0.000170,24.021213,-0.0076,1.382
11576.00,7.536811,25.03521,-0.000170,24.021624,-0.0076,1.382
11578.00,7.535459,25.03479,-0.000170,24.021354,-0.0076,1.382
11580.00,7.535522,25.03425,-0.000169,24.021376,-0.0076,1.382
11582.00,7.536068,25.03385,-0.000171,24.021430,-0.0076,1.382
11584.00,7.536627,25.03375,-0.000172,24.021994,-0.0076,1.382
11586.00,7.536806,25.03376,-0.000170,24.021863,-0.0076,1.382
11588.00,7.536283,25.03444,-0.000170,24.021198,-0.0076,1.382
11590.00,7.536146,25.03472,-0.000169,24.021252,-0.0076,1.382
11592.00,7.536440,25.03466,-0.000169,24.021327,-0.0076,1.382
11594.00,7.535756,25.03405,-0.000169,24.021582,-0.0076,1.382
11596.00,7.535725,25.03405,-0.000168,24.021610,-0.0076,1.382
11598.00,7.535750,25.03347,-0.000169,24.021633,-0.0076,1.382
11600.00,7.535470,25.03351,-0.000170,24.021606,-0.0076,1.382
11602.00,7.535958,25.03423,-0.000171,24.021533,-0.0076,1.382
11604.00,7.535921,25.03374,-0.000170,24.021983,-0.0076,1.382
11606.00,7.535927,25.03283,-0.000170,24.021934,-0.0076,1.382
11608.00,7.537039,25.03358,-0.000171,24.021887,-0.0076,1.383
11610.00,7.537665,25.03418,-0.000169,24.021131,-0.0076,1.382
11612.00,7.536948,25.03395,-0.000168,24.021892,-0.0076,1.382
11614.00,7.537145,25.03457,-0.000169,24.021833,-0.0076,1.382
11616.00,7.536558,25.03462,-0.000169,24.021555,-0.0076,1.382
11618.00,7.536058,25.03425,-0.000169,24.021483,-0.0076,1.382
11620.00,7.536427,25.03411,-0.000168,24.021691,-0.0076,1.382
11622.00,7.536533,25.03424,-0.000168,24.021831,-0.0076,1.382
11624.00,7.536576,25.03326,-0.000170,24.021871,-0.0076,1.382
11626.00,7.535835,25.03384,-0.000170,24.021104,-0.0076,1.382
11628.00,7.536528,25.03453,-0.000170,24.021417,-0.0076,1.382
11630.00,7.536820,25.03494,-0.000169,24.021310,-0.0076,1.382
11632.00,7.536350,25.03461,-0.000169,24.021388,-0.0076,1.381
11634.00,7.536731,25.03388,-0.000168,24.021445,-0.0076,1.382
11636.00,7.536970,25.03379,-0.000169,24.021978,-0.0076,1.382
11638.00,7.536727,25.03463,-0.000169,24.021573,-0.0076,1.382
11640.00,7.536321,25.03528,-0.000169,24.021836,-0.0076,1.382
11642.00,7.536859,25.03479,-0.000170,24.021481,-0.0076,1.382
11644.00,7.537159,25.03411,-0.000168,24.021829,-0.0076,1.382
11646.00,7.536061,25.03461,-0.000168,24.021936,-0.0076,1.382
11648.00,7.536129,25.03481,-0.000170,24.021321,-0.0076,1.382
11650.00,7.536333,25.03470,-0.000169,24.021254,-0.0076,1.382
11652.00,7.536594,25.03478,-0.000169,24.021700,-0.0076,1.382
11654.00,7.536685,25.03520,-0.000169,24.022037,-0.0076,1.382
11656.00,7.536456,25.03544,-0.000169,24.021688,-0.0075,1.382
11658.00,7.536499,25.03503,-0.000170,24.022184,-0.0076,1.382
11660.00,7.536788,25.03511,-0.000169,24.022534,-0.0076,1.382
11662.00,7.536636,25.03621,-0.000169,24.021548,-0.0076,1.381
11664.00,7.536728,25.03615,-0.000168,24.021862,-0.0076,1.381
11666.00,7.536139,25.03540,-0.000167,24.022130,-0.0076,1.382
11668.00,7.535666,25.03549,-0.000168,24.021263,-0.0076,1.382
11670.00,7.535483,25.03557,-0.000168,24.022059,-0.0076,1.382
11672.00,7.535464,25.03553,-0.000170,24.022088,-0.0076,1.382
11674.00,7.535260,25.03651,-0.000169,24.021814,-0.0076,1.381
11676.00,7.535592,25.03506,-0.000170,24.021727,-0.0076,1.381
11678.00,7.535520,25.03605,-0.000170,24.021599,-0.0076,1.381
11680.00,7.535870,25.03631,-0.000169,24.021686,-0.0076,1.382
11682.00,7.536582,25.03682,-0.000170,24.021501,-0.0076,1.382
11684.00,7.536101,25.03630,-0.000169,24.021707,-0.0076,1.382
11686.00,7.537265,25.03696,-0.000169,24.021903,-0.0076,1.382
11688.00,7.536529,25.03727,-0.000171,24.021887,-0.0076,1.382
11690.00,7.534941,25.03651,-0.000170,24.021800,-0.0076,1.382
11692.00,7.535337,25.03612,-0.000169,24.021446,-0.0076,1.381
11694.00,7.536188,25.03554,-0.000169,24.021242,-0.0076,1.382
11696.00,7.535771,25.03547,-0.000169,24.021231,-0.0076,1.382
11698.00,7.535101,25.03477,-0.000169,24.021845,-0.0076,1.382
11700.00,7.535867,25.03555,-0.000169,24.022289,-0.0076,1.382
11702.00,7.536459,25.03479,-0.000169,24.021833,-0.0076,1.382
11704.00,7.536037,25.03428,-0.000169,24.021637,-0.0076,1.382
11706.00,7.536039,25.03439,-0.000170,24.021648,-0.0076,1.382
11708.00,7.536218,25.03465,-0.000169,24.021432,-0.0076,1.382
11710.00,7.536122,25.03455,-0.000169,24.021722,-0.0076,1.382
11712.00,7.536703,25.03513,-0.000169,24.021717,-0.0076,1.382
11714.00,7.537062,25.03485,-0.000169,24.021829,-0.0076,1.382
11716.00,7.536367,25.03500,-0.000169,24.021610,-0.0076,1.382
11718.00,7.535061,25.03437,-0.000169,24.021573,-0.0076,1.382
11720.00,7.535726,25.03463,-0.000170,24.021098,-0.0076,1.382
11722.00,7.536605,25.03462,-0.000170,24.021896,-0.0076,1.382
11724.00,7.536725,25.03441,-0.000169,24.021822,-0.0076,1.382
11726.00,7.536353,25.03438,-0.000168,24.022012,-0.0076,1.382
11728.00,7.535856,25.03498,-0.000169,24.020993,-0.0076,1.382
11730.00,7.536316,25.03543,-0.000170,24.021495,-0.0076,1.381
11732.00,7.536240,25.03440,-0.000169,24.021704,-0.0076,1.382
11734.00,7.534667,25.03445,-0.000171,24.021475,-0.0076,1.382
11736.00,7.534291,25.03491,-0.000170,24.021169,-0.0076,1.382
11738.00,7.535096,25.03468,-0.000169,24.021791,-0.0076,1.382
11740.00,7.536442,25.03506,-0.000170,24.021921,-0.0076,1.382
11742.00,7.536404,25.03515,-0.000170,24.021421,-0.0076,1.382
11744.00,7.536008,25.03504,-0.000170,24.021283,-0.0076,1.382
11746.00,7.535649,25.03539,-0.000170,24.021347,-0.0076,1.382
11748.00,7.536232,25.03474,-0.000171,24.022019,-0.0076,1.382
11750.00,7.535190,25.03413,-0.000170,24.021432,-0.0076,1.382
11752.00,7.534818,25.03430,-0.000171,24.021577,-0.0076,1.382
11754.00,7.535024,25.03451,-0.000171,24.022027,-0.0076,1.382
11756.00,7.535368,25.03406,-0.000170,24.021218,-0.0076,1.382
11758.00,7.535853,25.03439,-0.000170,24.021320,-0.0076,1.382
11760.00,7.535756,25.03408,-0.000170,24.021434,-0.0076,1.382
11762.00,7.536081,25.03439,-0.000171,24.021031,-0.0076,1.382
11764.00,7.536619,25.03352,-0.000171,24.021515,-0.0076,1.382
11766.00,7.537039,25.03383,-0.000169,24.021312,-0.0076,1.382
11768.00,7.537043,25.03364,-0.000170,24.022054,-0.0076,1.382
11770.00,7.537041,25.03390,-0.000170,24.021767,-0.0076,1.382
11772.00,7.536447,25.03416,-0.000171,24.022037,-0.0076,1.382
11774.00,7.536025,25.03399,-0.000169,24.021863,-0.0076,1.382
11776.00,7.535939,25.03407,-0.000170,24.021682,-0.0076,1.381
11778.00,7.536234,25.03475,-0.000170,24.021200,-0.0076,1.382
11780.00,7.536291,25.03460,-0.000169,24.021626,-0.0076,1.381
11782.00,7.535532,25.03385,-0.000169,24.021528,-0.0076,1.382
11784.00,7.535083,25.03430,-0.000170,24.021526,-0.0076,1.382
11786.00,7.534986,25.03415,-0.000169,24.021981,-0.0076,1.382
11788.00,7.534408,25.03345,-0.000168,24.021990,-0.0076,1.382
11790.00,7.535541,25.03422,-0.000169,24.022369,-0.0076,1.382
11792.00,7.535386,25.03440,-0.000170,24.021450,-0.0076,1.382
11794.00,7.535533,25.03472,-0.000170,24.021678,-0.0076,1.383
11796.00,7.536030,25.03516,-0.000170,24.021697,-0.0076,1.382
11798.00,7.536466,25.03506,-0.000169,24.021610,-0.0076,1.382
11800.00,7.536461,25.03512,-0.000170,24.021749,-0.0076,1.382
11802.00,7.536007,25.03504,-0.000169,24.021100,-0.0076,1.382
11804.00,7.536252,25.03514,-0.000169,24.021523,-0.0076,1.381
11806.00,7.536768,25.03514,-0.000169,24.021207,-0.0076,1.382
11808.00,7.536623,25.03559,-0.000169,24.021798,-0.0076,1.382
11810.00,7.536773,25.03530,-0.000169,24.021876,-0.0076,1.382
11812.00,7.536291,25.03555,-0.000170,24.021595,-0.0076,1.382
11814.00,7.536048,25.03489,-0.000169,24.021291,-0.0076,1.382
11816.00,7.536519,25.03472,-0.000169,24.021499,-0.0076,1.382
11818.00,7.536738,25.03475,-0.000170,24.021860,-0.0076,1.382
11820.00,7.536300,25.03502,-0.000169,24.021367,-0.0076,1.382
11822.00,7.536726,25.03402,-0.000169,24.021334,-0.0076,1.382
11824.00,7.536622,25.03452,-0.000170,24.021619,-0.0076,1.382
11826.00,7.536834,25.03466,-0.000171,24.021751,-0.0076,1.382
11828.00,7.536724,25.03426,-0.000170,24.021309,-0.0076,1.382
11830.00,7.536909,25.03447,-0.000169,24.020734,-0.0076,1.382
11832.00,7.537022,25.03451,-0.000169,24.021358,-0.0076,1.382
11834.00,7.536582,25.03538,-0.000170,24.021773,-0.0076,1.382
11836.00,7.537494,25.03503,-0.000170,24.021633,-0.0076,1.382
11838.00,7.537128,25.03475,-0.000168,24.021528,-0.0076,1.382
11840.00,7.536200,25.03503,-0.000170,24.022017,-0.0076,1.382
11842.00,7.535408,25.03566,-0.000169,24.021949,-0.0076,1.382
11844.00,7.535831,25.03521,-0.000169,24.021747,-0.0076,1.382
11846.00,7.535450,25.03500,-0.000169,24.021880,-0.0076,1.382
11848.00,7.534239,25.03465,-0.000171,24.021755,-0.0076,1.382
11850.00,7.534298,25.03387,-0.000170,24.021140,-0.0076,1.382
11852.00,7.534717,25.03481,-0.000170,24.021749,-0.0076,1.383
11854.00,7.535302,25.03431,-0.000171,24.021758,-0.0076,1.383
11856.00,7.535492,25.03504,-0.000171,24.022094,-0.0076,1.382
11858.00,7.535546,25.03485,-0.000170,24.021457,-0.0076,1.382
11860.00,7.535800,25.03513,-0.000169,24.021564,-0.0076,1.382
11862.00,7.536489,25.03483,-0.000169,24.022005,-0.0076,1.382
11864.00,7.536544,25.03458,-0.000168,24.021863,-0.0076,1.381
11866.00,7.536100,25.03520,-0.000169,24.022367,-0.0076,1.382
11868.00,7.536184,25.03560,-0.000168,24.021620,-0.0076,1.382
11870.00,7.535556,25.03498,-0.000169,24.021617,-0.0076,1.382
11872.00,7.535678,25.03490,-0.000169,24.022043,-0.0076,1.383
11874.00,7.535724,25.03526,-0.000168,24.021940,-0.0076,1.382
11876.00,7.536021,25.03534,-0.000168,24.021804,-0.0076,1.382
11878.00,7.536349,25.03633,-0.000168,24.021668,-0.0076,1.382
11880.00,7.536576,25.03694,-0.000169,24.021370,-0.0076,1.382
11882.00,7.537853,25.03690,-0.000170,24.021653,-0.0076,1.382
11884.00,7.537557,25.03776,-0.000169,24.021434,-0.0076,1.382
11886.00,7.536974,25.03666,-0.000170,24.021347,-0.0076,1.382
11888.00,7.536240,25.03643,-0.000170,24.021579,-0.0076,1.382
11890.00,7.534873,25.03627,-0.000170,24.021446,-0.0076,1.382
11892.00,7.534959,25.03644,-0.000169,24.021967,-0.0076,1.382
11894.00,7.536289,25.03685,-0.000170,24.021468,-0.0076,1.382
11896.00,7.536782,25.03668,-0.000170,24.021546,-0.0076,1.382
11898.00,7.536971,25.03709,-0.000170,24.021414,-0.0076,1.382
11900.00,7.536078,25.03699,-0.000171,24.021707,-0.0076,1.383
11902.00,7.535200,25.03721,-0.000169,24.021205,-0.0076,1.382
11904.00,7.535071,25.03684,-0.000169,24.021425,-0.0076,1.382
11906.00,7.535126,25.03659,-0.000169,24.021947,-0.0076,1.382
11908.00,7.534407,25.03641,-0.000170,24.021494,-0.0076,1.382
11910.00,7.534330,25.03609,-0.000170,24.021455,-0.0076,1.382
11912.00,7.534626,25.03523,-0.000170,24.021615,-0.0076,1.381
11914.00,7.534636,25.03551,-0.000170,24.021651,-0.0076,1.382
11916.00,7.535274,25.03578,-0.000170,24.021659,-0.0076,1.382
11918.00,7.535113,25.03626,-0.000169,24.022068,-0.0076,1.382
11920.00,7.535282,25.03637,-0.000170,24.020977,-0.0076,1.382
11922.00,7.535995,25.03603,-0.000170,24.021160,-0.0076,1.382
11924.00,7.535955,25.03594,-0.000169,24.021459,-0.0076,1.383
11926.00,7.535851,25.03559,-0.000169,24.021599,-0.0076,1.382
11928.00,7.536464,25.03648,-0.000169,24.021920,-0.0076,1.382
11930.00,7.536728,25.03665,-0.000169,24.021423,-0.0076,1.382
11932.00,7.536272,25.03636,-0.000169,24.021751,-0.0076,1.382
11934.00,7.535635,25.03632,-0.000168,24.021617,-0.0076,1.382
11936.00,7.535584,25.03571,-0.000170,24.021825,-0.0076,1.382
11938.00,7.535852,25.03528,-0.000169,24.021920,-0.0076,1.382
11940.00,7.535895,25.03520,-0.000168,24.021387,-0.0076,1.382
11942.00,7.536386,25.03511,-0.000169,24.021519,-0.0076,1.382
11944.00,7.536923,25.03515,-0.000169,24.021961,-0.0076,1.383
11946.00,7.536522,25.03538,-0.000168,24.021814,-0.0076,1.382
11948.00,7.535775,25.03476,-0.000168,24.021593,-0.0076,1.382
11950.00,7.535796,25.03560,-0.000169,24.020990,-0.0076,1.381
11952.00,7.535914,25.03599,-0.000169,24.022217,-0.0076,1.382
11954.00,7.536568,25.03623,-0.000170,24.022143,-0.0076,1.382
11956.00,7.536517,25.03618,-0.000170,24.022465,-0.0076,1.382
11958.00,7.537355,25.03565,-0.000169,24.022056,-0.0076,1.382
11960.00,7.537675,25.03543,-0.000169,24.022714,-0.0076,1.382
11962.00,7.536701,25.03596,-0.000169,24.021512,-0.0076,1.382
11964.00,7.534387,25.03589,-0.000170,24.021499,-0.0076,1.383
11966.00,7.534457,25.03694,-0.000170,24.021474,-0.0076,1.381
11968.00,7.535374,25.03672,-0.000170,24.020855,-0.0076,1.382
11970.00,7.536003,25.03678,-0.000169,24.021399,-0.0075,1.382
11972.00,7.536332,25.03694,-0.000169,24.021804,-0.0076,1.382
11974.00,7.536834,25.03607,-0.000170,24.022164,-0.0076,1.382
11976.00,7.536399,25.03542,-0.000170,24.021954,-0.0076,1.382
11978.00,7.536893,25.03582,-0.000170,24.021249,-0.0076,1.382
11980.00,7.536957,25.03497,-0.000170,24.021365,-0.0076,1.383
11982.00,7.537055,25.03526,-0.000170,24.021483,-0.0076,1.382
11984.00,7.537038,25.03550,-0.000168,24.021204,-0.0076,1.382
11986.00,7.537543,25.03569,-0.000169,24.022132,-0.0076,1.382
11988.00,7.537314,25.03659,-0.000170,24.021222,-0.0076,1.382
11990.00,7.536504,25.03651,-0.000168,24.021727,-0.0076,1.382
11992.00,7.536188,25.03598,-0.000168,24.022108,-0.0076,1.382
11994.00,7.536623,25.03555,-0.000168,24.021550,-0.0076,1.382
11996.00,7.536698,25.03667,-0.000170,24.021314,-0.0076,1.382
11998.00,7.536414,25.03544,-0.000171,24.022179,-0.0076,1.382
12000.00,7.536691,25.03586,-0.000170,24.021811,-0.0076,1.382
12002.00,7.536632,25.03623,-0.000170,24.021252,-0.0076,1.382
12004.00,7.536398,25.03611,-0.000168,24.021397,-0.0076,1.382
@20,12.0000,24.0
12006.00,7.535678,25.03607,-0.000169,24.020948,-0.0076,1.383
12008.00,7.530959,25.03571,-0.000170,24.021173,-0.0076,1.381
12010.00,7.521659,25.03458,-0.000168,24.021495,-0.0076,1.381
12012.00,7.513066,25.03377,-0.000170,24.021972,-0.0076,1.381
12014.00,7.505893,25.03508,-0.000170,24.021486,-0.0076,1.382
12016.00,7.501040,25.03560,-0.000170,24.021860,-0.0076,1.382
12018.00,7.498343,25.03412,-0.000170,24.021566,-0.0076,1.382
12020.00,7.496867,25.03443,-0.000170,24.021836,-0.0076,1.382
12022.00,7.495295,25.03571,-0.000170,24.021949,-0.0076,1.383
12024.00,7.493417,25.03588,-0.000172,24.021379,-0.0076,1.383
12026.00,7.492034,25.03508,-0.000172,24.021631,-0.0076,1.384
12028.00,7.491530,25.03596,-0.000172,24.021510,-0.0076,1.383
12030.00,7.491431,25.03582,-0.000172,24.021833,-0.0076,1.383
12032.00,7.495892,25.03541,-0.000171,24.021338,-0.0076,1.384
12034.00,7.503726,25.03634,-0.000171,24.021648,-0.0076,1.384
12036.00,7.511958,25.03581,-0.000172,24.020787,-0.0076,1.384
12038.00,7.518696,25.03600,-0.000170,24.021180,-0.0076,1.383
12040.00,7.522691,25.03614,-0.000169,24.021403,-0.0076,1.383
12042.00,7.525349,25.03654,-0.000170,24.021707,-0.0076,1.383
12044.00,7.526753,25.03572,-0.000169,24.021860,-0.0076,1.383
12046.00,7.528555,25.03619,-0.000169,24.021363,-0.0076,1.382
12048.00,7.529231,25.03558,-0.000169,24.021372,-0.0076,1.383
12050.00,7.529758,25.03494,-0.000169,24.021524,-0.0076,1.382
12052.00,7.531642,25.03519,-0.000170,24.020839,-0.0076,1.382
12054.00,7.533236,25.03574,-0.000169,24.021789,-0.0076,1.382
12056.00,7.533941,25.03552,-0.000167,24.021871,-0.0076,1.382
12058.00,7.534543,25.03497,-0.000166,24.021332,-0.0076,1.381
12060.00,7.535003,25.03591,-0.000168,24.021722,-0.0076,1.383
12062.00,7.535054,25.03670,-0.000168,24.021504,-0.0076,1.382
12064.00,7.536103,25.03645,-0.000168,24.021361,-0.0076,1.382
12066.00,7.536571,25.03520,-0.000170,24.021408,-0.0077,1.382
12068.00,7.536601,25.03488,-0.000169,24.021541,-0.0076,1.382
12070.00,7.536624,25.03580,-0.000169,24.021678,-0.0076,1.382
12072.00,7.536307,25.03556,-0.000168,24.021405,-0.0076,1.382
12074.00,7.536680,25.03531,-0.000170,24.021711,-0.0076,1.382
12076.00,7.536471,25.03531,-0.000170,24.021833,-0.0076,1.382
12078.00,7.536184,25.03574,-0.000170,24.021608,-0.0076,1.382
12080.00,7.536343,25.03487,-0.000171,24.021566,-0.0076,1.382
12082.00,7.537112,25.03494,-0.000168,24.021804,-0.0076,1.382
12084.00,7.537561,25.03449,-0.000169,24.022168,-0.0076,1.382
12086.00,7.537426,25.03489,-0.000170,24.021354,-0.0076,1.382
12088.00,7.537415,25.03531,-0.000169,24.022137,-0.0076,1.382
12090.00,7.538059,25.03541,-0.000170,24.021860,-0.0076,1.382
12092.00,7.538372,25.03478,-0.000171,24.021898,-0.0076,1.382
12094.00,7.537536,25.03425,-0.000170,24.020950,-0.0076,1.382
12096.00,7.537619,25.03407,-0.000169,24.021111,-0.0076,1.382
12098.00,7.537599,25.03347,-0.000169,24.021193,-0.0076,1.382
12100.00,7.538373,25.03349,-0.000171,24.020926,-0.0076,1.382
12102.00,7.537688,25.03360,-0.000169,24.021552,-0.0076,1.382
12104.00,7.537013,25.03357,-0.000169,24.021243,-0.0076,1.382
12106.00,7.536891,25.03358,-0.000169,24.021655,-0.0076,1.382
12108.00,7.537527,25.03391,-0.000170,24.021731,-0.0076,1.382
12110.00,7.537133,25.03461,-0.000170,24.021588,-0.0076,1.382
12112.00,7.536475,25.03400,-0.000169,24.021831,-0.0076,1.382
12114.00,7.536854,25.03372,-0.000169,24.021546,-0.0076,1.382
12116.00,7.536645,25.03414,-0.000169,24.021233,-0.0076,1.382
12118.00,7.536894,25.03459,-0.000170,24.021688,-0.0076,1.382
12120.00,7.536695,25.03429,-0.000170,24.020991,-0.0076,1.382
12122.00,7.536824,25.03384,-0.000170,24.021428,-0.0076,1.382
12124.00,7.537188,25.03353,-0.000169,24.022052,-0.0076,1.382
12126.00,7.537766,25.03372,-0.000170,24.021903,-0.0076,1.382
12128.00,7.537294,25.03374,-0.000168,24.021454,-0.0076,1.382
12130.00,7.537409,25.03420,-0.000169,24.021796,-0.0076,1.382
12132.00,7.537426,25.03498,-0.000169,24.021550,-0.0076,1.382
12134.00,7.537177,25.03432,-0.000170,24.021954,-0.0076,1.382
12136.00,7.536970,25.03527,-0.000171,24.021711,-0.0076,1.382
12138.00,7.535986,25.03529,-0.000169,24.021626,-0.0076,1.382
12140.00,7.536714,25.03446,-0.000169,24.021557,-0.0076,1.382
12142.00,7.537040,25.03513,-0.000170,24.021561,-0.0076,1.381
12144.00,7.535887,25.03571,-0.000169,24.021490,-0.0076,1.382
12146.00,7.536325,25.03537,-0.000169,24.021519,-0.0076,1.382
12148.00,7.536781,25.03541,-0.000170,24.021367,-0.0076,1.382
12150.00,7.536429,25.03627,-0.000169,24.022380,-0.0076,1.382
12152.00,7.536621,25.03517,-0.000169,24.021225,-0.0076,1.382
12154.00,7.536737,25.03496,-0.000169,24.021512,-0.0076,1.382
12156.00,7.536577,25.03630,-0.000170,24.021843,-0.0076,1.382
12158.00,7.536680,25.03655,-0.000170,24.021903,-0.0076,1.382
12160.00,7.535833,25.03663,-0.000169,24.021778,-0.0076,1.381
12162.00,7.536273,25.03689,-0.000169,24.021969,-0.0076,1.382
12164.00,7.536734,25.03659,-0.000169,24.021727,-0.0076,1.382
12166.00,7.537339,25.03696,-0.000169,24.021334,-0.0076,1.382
12168.00,7.537382,25.03701,-0.000170,24.021559,-0.0076,1.382
12170.00,7.536884,25.03755,-0.000170,24.021872,-0.0076,1.382
12172.00,7.536949,25.03646,-0.000170,24.021602,-0.0076,1.382
12174.00,7.537835,25.03631,-0.000170,24.022503,-0.0076,1.382
12176.00,7.537858,25.03627,-0.000169,24.022052,-0.0076,1.382
12178.00,7.538020,25.03585,-0.000170,24.022050,-0.0076,1.382
12180.00,7.537391,25.03637,-0.000170,24.021604,-0.0076,1.382
12182.00,7.537195,25.03632,-0.000170,24.021825,-0.0076,1.382
12184.00,7.537625,25.03593,-0.000169,24.022460,-0.0076,1.382
12186.00,7.537413,25.03657,-0.000169,24.021804,-0.0076,1.382
12188.00,7.537720,25.03664,-0.000169,24.021269,-0.0076,1.382
12190.00,7.538269,25.03623,-0.000169,24.021184,-0.0076,1.382
12192.00,7.537926,25.03566,-0.000170,24.021735,-0.0076,1.382
12194.00,7.537288,25.03667,-0.000171,24.021660,-0.0076,1.382
12196.00,7.537636,25.03638,-0.000171,24.021155,-0.0076,1.382
12198.00,7.538035,25.03544,-0.000170,24.021084,-0.0076,1.382
12200.00,7.537567,25.03546,-0.000169,24.021176,-0.0076,1.382
12202.00,7.537270,25.03587,-0.000168,24.020808,-0.0076,1.381
12204.00,7.537045,25.03640,-0.000170,24.021814,-0.0076,1.382
12206.00,7.536593,25.03618,-0.000169,24.021660,-0.0076,1.382
12208.00,7.537353,25.03657,-0.000170,24.021234,-0.0076,1.382
12210.00,7.537446,25.03675,-0.000170,24.021178,-0.0076,1.382
12212.00,7.537305,25.03609,-0.000169,24.021963,-0.0076,1.382
12214.00,7.537490,25.03575,-0.000171,24.021370,-0.0076,1.382
12216.00,7.537927,25.03642,-0.000170,24.021225,-0.0076,1.382
12218.00,7.537412,25.03645,-0.000169,24.021274,-0.0076,1.382
12220.00,7.537589,25.03714,-0.000169,24.021231,-0.0076,1.382
12222.00,7.538252,25.03678,-0.000170,24.021321,-0.0076,1.383
12224.00,7.538249,25.03711,-0.000170,24.022007,-0.0076,1.382
12226.00,7.537347,25.03689,-0.000171,24.021176,-0.0076,1.382
12228.00,7.537516,25.03699,-0.000170,24.021227,-0.0076,1.382
12230.00,7.537796,25.03653,-0.000170,24.021684,-0.0076,1.382
12232.00,7.537155,25.03638,-0.000170,24.021717,-0.0076,1.382
12234.00,7.537085,25.03778,-0.000171,24.021499,-0.0076,1.382
12236.00,7.538284,25.03786,-0.000171,24.022121,-0.0076,1.382
12238.00,7.538707,25.03790,-0.000172,24.022099,-0.0076,1.382
12240.00,7.537413,25.03851,-0.000170,24.021862,-0.0076,1.382
12242.00,7.536780,25.03901,-0.000169,24.021336,-0.0076,1.382
12244.00,7.537038,25.03839,-0.000170,24.021098,-0.0076,1.382
12246.00,7.536912,25.03817,-0.000170,24.020981,-0.0076,1.382
12248.00,7.536958,25.03815,-0.000170,24.021126,-0.0076,1.382
12250.00,7.537389,25.03828,-0.000169,24.021220,-0.0076,1.382
12252.00,7.538126,25.03757,-0.000170,24.021465,-0.0076,1.382
12254.00,7.537090,25.03823,-0.000170,24.021755,-0.0076,1.382
12256.00,7.536752,25.03806,-0.000170,24.021673,-0.0076,1.382
12258.00,7.536908,25.03747,-0.000170,24.021055,-0.0076,1.382
12260.00,7.537273,25.03742,-0.000170,24.020709,-0.0076,1.382
12262.00,7.537182,25.03735,-0.000170,24.021312,-0.0076,1.382
12264.00,7.537403,25.03695,-0.000170,24.021254,-0.0076,1.382
12266.00,7.537278,25.03701,-0.000170,24.021310,-0.0076,1.383
12268.00,7.537771,25.03725,-0.000170,24.021961,-0.0076,1.382
12270.00,7.538140,25.03789,-0.000170,24.021987,-0.0076,1.382
12272.00,7.538240,25.03690,-0.000170,24.021356,-0.0076,1.382
12274.00,7.536589,25.03662,-0.000169,24.021517,-0.0076,1.382
12276.00,7.537030,25.03646,-0.000170,24.021323,-0.0076,1.383
12278.00,7.537391,25.03634,-0.000170,24.021278,-0.0076,1.383
12280.00,7.537479,25.03767,-0.000171,24.020901,-0.0076,1.383
12282.00,7.537190,25.03609,-0.000171,24.021385,-0.0076,1.383
12284.00,7.537127,25.03636,-0.000171,24.021867,-0.0076,1.383
12286.00,7.537606,25.03691,-0.000169,24.021521,-0.0076,1.382
12288.00,7.538324,25.03632,-0.000170,24.021688,-0.0076,1.382
12290.00,7.538467,25.03630,-0.000170,24.021573,-0.0076,1.382
12292.00,7.537987,25.03653,-0.000170,24.021736,-0.0076,1.382
12294.00,7.537632,25.03688,-0.000170,24.021823,-0.0076,1.382
12296.00,7.537541,25.03642,-0.000170,24.021693,-0.0076,1.382
12298.00,7.538256,25.03758,-0.000170,24.022208,-0.0076,1.382
12300.00,7.538315,25.03773,-0.000169,24.021240,-0.0076,1.382
12302.00,7.537756,25.03807,-0.000170,24.021379,-0.0076,1.382
12304.00,7.536544,25.03862,-0.000168,24.021191,-0.0076,1.382
12306.00,7.536112,25.03861,-0.000169,24.021269,-0.0076,1.382
12308.00,7.536328,25.03914,-0.000170,24.021296,-0.0076,1.382
12310.00,7.536248,25.03816,-0.000169,24.022010,-0.0076,1.382
12312.00,7.535700,25.03833,-0.000169,24.021809,-0.0076,1.382
12314.00,7.535662,25.03854,-0.000168,24.021608,-0.0076,1.382
12316.00,7.534955,25.03822,-0.000170,24.021568,-0.0076,1.383
12318.00,7.534883,25.03853,-0.000169,24.021107,-0.0076,1.382
12320.00,7.535976,25.03766,-0.000171,24.021680,-0.0076,1.382
12322.00,7.536521,25.03791,-0.000168,24.021582,-0.0076,1.382
12324.00,7.536104,25.03780,-0.000169,24.021608,-0.0076,1.382
12326.00,7.535990,25.03749,-0.000169,24.021727,-0.0076,1.382
12328.00,7.536532,25.03821,-0.000168,24.021229,-0.0076,1.383
12330.00,7.537152,25.03831,-0.000169,24.021753,-0.0076,1.383
12332.00,7.537163,25.03795,-0.000170,24.021218,-0.0076,1.382
12334.00,7.536795,25.03834,-0.000170,24.021967,-0.0076,1.382
12336.00,7.536802,25.03765,-0.000171,24.021343,-0.0076,1.382
12338.00,7.536820,25.03783,-0.000170,24.021339,-0.0076,1.382
12340.00,7.536262,25.03831,-0.000170,24.021396,-0.0076,1.382
12342.00,7.536515,25.03906,-0.000170,24.022079,-0.0076,1.383
12344.00,7.536888,25.03951,-0.000170,24.021437,-0.0076,1.383
12346.00,7.537221,25.03989,-0.000170,24.021693,-0.0076,1.382
12348.00,7.536481,25.03865,-0.000170,24.021350,-0.0076,1.382
12350.00,7.536133,25.03855,-0.000169,24.021330,-0.0076,1.382
12352.00,7.536752,25.03862,-0.000169,24.021867,-0.0076,1.382
12354.00,7.536711,25.03874,-0.000170,24.021497,-0.0076,1.382
12356.00,7.537113,25.03865,-0.000170,24.021561,-0.0076,1.382
12358.00,7.537019,25.03834,-0.000170,24.021858,-0.0076,1.382
12360.00,7.537302,25.03781,-0.000169,24.021662,-0.0076,1.383
12362.00,7.537616,25.03811,-0.000169,24.021365,-0.0076,1.382
12364.00,7.537729,25.03825,-0.000172,24.021700,-0.0076,1.382
12366.00,7.537651,25.03737,-0.000170,24.021301,-0.0076,1.382
12368.00,7.536797,25.03835,-0.000170,24.021249,-0.0076,1.382
12370.00,7.536540,25.03948,-0.000169,24.021869,-0.0076,1.382
12372.00,7.537114,25.03868,-0.000169,24.021058,-0.0076,1.382
12374.00,7.537401,25.03774,-0.000170,24.021573,-0.0076,1.382
12376.00,7.537373,25.03848,-0.000169,24.022146,-0.0076,1.382
12378.00,7.537648,25.03762,-0.000168,24.021764,-0.0076,1.382
12380.00,7.536224,25.03710,-0.000169,24.021434,-0.0076,1.381
12382.00,7.535674,25.03722,-0.000170,24.021648,-0.0076,1.382
12384.00,7.535948,25.03784,-0.000170,24.021517,-0.0076,1.382
12386.00,7.535828,25.03748,-0.000170,24.021555,-0.0076,1.382
12388.00,7.536112,25.03771,-0.000171,24.021715,-0.0076,1.383
12390.00,7.536324,25.03794,-0.000170,24.021851,-0.0076,1.382
12392.00,7.537087,25.03783,-0.000170,24.021494,-0.0076,1.381
12394.00,7.536326,25.03695,-0.000169,24.021401,-0.0076,1.382
12396.00,7.536188,25.03698,-0.000170,24.021488,-0.0076,1.382
12398.00,7.536289,25.03726,-0.000170,24.021508,-0.0076,1.382
12400.00,7.536910,25.03693,-0.000170,24.021610,-0.0076,1.382
12402.00,7.536203,25.03736,-0.000170,24.021332,-0.0076,1.382
12404.00,7.536022,25.03693,-0.000170,24.020875,-0.0076,1.382
12406.00,7.535728,25.03710,-0.000169,24.020852,-0.0076,1.382
12408.00,7.536060,25.03660,-0.000169,24.021265,-0.0076,1.382
12410.00,7.535687,25.03748,-0.000171,24.021762,-0.0076,1.382
12412.00,7.537019,25.03691,-0.000171,24.021146,-0.0076,1.382
12414.00,7.537352,25.03633,-0.000171,24.021189,-0.0076,1.382
12416.00,7.536690,25.03677,-0.000171,24.022255,-0.0076,1.382
12418.00,7.536437,25.03740,-0.000170,24.021490,-0.0076,1.382
12420.00,7.537366,25.03709,-0.000170,24.020910,-0.0076,1.382
12422.00,7.537603,25.03677,-0.000171,24.021417,-0.0076,1.382
12424.00,7.537476,25.03742,-0.000170,24.021941,-0.0076,1.382
12426.00,7.537654,25.03698,-0.000171,24.021102,-0.0076,1.383
12428.00,7.537388,25.03602,-0.000170,24.021818,-0.0076,1.382
12430.00,7.537877,25.03679,-0.000170,24.021129,-0.0076,1.382
12432.00,7.537387,25.03712,-0.000169,24.021336,-0.0077,1.382
12434.00,7.537410,25.03661,-0.000169,24.021093,-0.0076,1.382
12436.00,7.537548,25.03778,-0.000169,24.020971,-0.0076,1.382
12438.00,7.537435,25.03797,-0.000170,24.020892,-0.0076,1.382
12440.00,7.537424,25.03768,-0.000170,24.020381,-0.0076,1.382
12442.00,7.537215,25.03728,-0.000170,24.021329,-0.0076,1.382
12444.00,7.537019,25.03678,-0.000171,24.021646,-0.0076,1.382
12446.00,7.537161,25.03685,-0.000172,24.021078,-0.0076,1.382
12448.00,7.537421,25.03735,-0.000170,24.021048,-0.0076,1.382
12450.00,7.536859,25.03787,-0.000170,24.021833,-0.0076,1.382
12452.00,7.536873,25.03744,-0.000171,24.021285,-0.0076,1.382
12454.00,7.538070,25.03747,-0.000172,24.021167,-0.0076,1.382
12456.00,7.538190,25.03791,-0.000171,24.021604,-0.0076,1.382
12458.00,7.536454,25.03862,-0.000170,24.020794,-0.0076,1.382
12460.00,7.536605,25.03765,-0.000170,24.020977,-0.0076,1.382
12462.00,7.536511,25.03719,-0.000171,24.021042,-0.0076,1.382
12464.00,7.536279,25.03695,-0.000170,24.020908,-0.0076,1.382
12466.00,7.536339,25.03734,-0.000171,24.021521,-0.0076,1.382
12468.00,7.536381,25.03711,-0.000171,24.020921,-0.0077,1.382
12470.00,7.536293,25.03700,-0.000171,24.020694,-0.0077,1.382
12472.00,7.536436,25.03712,-0.000170,24.021254,-0.0076,1.383
12474.00,7.536199,25.03762,-0.000169,24.020538,-0.0076,1.382
12476.00,7.536543,25.03816,-0.000170,24.021084,-0.0076,1.382
12478.00,7.537518,25.03756,-0.000170,24.021717,-0.0076,1.382
12480.00,7.536078,25.03807,-0.000170,24.021704,-0.0076,1.382
12482.00,7.535256,25.03802,-0.000171,24.021744,-0.0076,1.382
12484.00,7.535896,25.03851,-0.000170,24.021655,-0.0076,1.382
12486.00,7.536478,25.03861,-0.000171,24.021546,-0.0076,1.382
12488.00,7.536770,25.03858,-0.000170,24.021475,-0.0076,1.382
12490.00,7.535648,25.03786,-0.000169,24.021358,-0.0076,1.382
12492.00,7.535537,25.03798,-0.000170,24.021501,-0.0076,1.382
12494.00,7.535965,25.03786,-0.000171,24.021533,-0.0076,1.382
12496.00,7.536083,25.03826,-0.000171,24.021425,-0.0076,1.382
12498.00,7.536327,25.03840,-0.000169,24.021301,-0.0076,1.382
12500.00,7.536670,25.03738,-0.000170,24.021773,-0.0076,1.382
12502.00,7.536386,25.03698,-0.000171,24.020759,-0.0076,1.382
12504.00,7.536903,25.03753,-0.000172,24.020545,-0.0076,1.382
12506.00,7.536979,25.03719,-0.000170,24.021182,-0.0077,1.382
12508.00,7.536478,25.03784,-0.000170,24.020685,-0.0076,1.382
12510.00,7.536125,25.03825,-0.000171,24.021031,-0.0077,1.383
12512.00,7.536296,25.03827,-0.000172,24.021205,-0.0076,1.383
12514.00,7.536316,25.03832,-0.000171,24.021485,-0.0076,1.382
12516.00,7.536867,25.03831,-0.000170,24.021307,-0.0076,1.382
12518.00,7.538521,25.03840,-0.000170,24.021245,-0.0076,1.383
12520.00,7.538038,25.03867,-0.000170,24.021488,-0.0076,1.382
12522.00,7.536182,25.03764,-0.000171,24.021595,-0.0076,1.383
12524.00,7.535011,25.03817,-0.000171,24.021378,-0.0076,1.382
12526.00,7.534714,25.03743,-0.000171,24.021193,-0.0076,1.382
12528.00,7.535318,25.03774,-0.000169,24.020866,-0.0077,1.383
12530.00,7.535480,25.03767,-0.000170,24.021572,-0.0077,1.382
12532.00,7.535918,25.03812,-0.000170,24.020770,-0.0076,1.382
12534.00,7.536767,25.03714,-0.000169,24.021017,-0.0076,1.382
12536.00,7.536510,25.03748,-0.000171,24.021240,-0.0076,1.383
12538.00,7.536593,25.03771,-0.000171,24.021078,-0.0076,1.383
12540.00,7.536699,25.03797,-0.000170,24.021078,-0.0076,1.382
12542.00,7.536350,25.03795,-0.000170,24.021309,-0.0076,1.382
12544.00,7.536539,25.03796,-0.000171,24.021164,-0.0076,1.382
12546.00,7.536579,25.03699,-0.000171,24.021252,-0.0076,1.382
12548.00,7.535728,25.03781,-0.000170,24.021140,-0.0077,1.382
12550.00,7.536395,25.03784,-0.000171,24.021568,-0.0076,1.382
12552.00,7.537122,25.03799,-0.000171,24.021727,-0.0076,1.382
12554.00,7.536616,25.03775,-0.000171,24.021044,-0.0076,1.382
12556.00,7.536747,25.03833,-0.000171,24.021069,-0.0076,1.382
12558.00,7.536652,25.03772,-0.000170,24.020555,-0.0076,1.382
12560.00,7.536995,25.03874,-0.000170,24.021425,-0.0076,1.382
12562.00,7.537195,25.03826,-0.000170,24.021776,-0.0076,1.382
12564.00,7.536700,25.03778,-0.000171,24.021443,-0.0076,1.382
12566.00,7.536539,25.03729,-0.000170,24.020834,-0.0076,1.382
12568.00,7.536779,25.03792,-0.000170,24.021443,-0.0077,1.382
12570.00,7.537645,25.03873,-0.000170,24.021155,-0.0076,1.382
12572.00,7.537468,25.03859,-0.000170,24.021998,-0.0076,1.382
12574.00,7.537085,25.03857,-0.000169,24.021497,-0.0076,1.381
12576.00,7.537771,25.03855,-0.000170,24.021091,-0.0076,1.382
12578.00,7.537774,25.03866,-0.000172,24.021597,-0.0076,1.383
12580.00,7.537586,25.03859,-0.000171,24.021004,-0.0076,1.382
12582.00,7.537229,25.03916,-0.000171,24.021165,-0.0076,1.382
12584.00,7.536986,25.03865,-0.000170,24.021566,-0.0076,1.382
12586.00,7.536836,25.03872,-0.000171,24.020981,-0.0077,1.382
12588.00,7.536939,25.03881,-0.000170,24.021501,-0.0077,1.382
12590.00,7.537122,25.03908,-0.000170,24.021365,-0.0076,1.383
12592.00,7.537322,25.03944,-0.000170,24.020761,-0.0076,1.381
12594.00,7.537309,25.03906,-0.000170,24.021338,-0.0076,1.382
12596.00,7.537682,25.03873,-0.000171,24.021097,-0.0076,1.382
12598.00,7.537524,25.03906,-0.000171,24.020961,-0.0076,1.382
12600.00,7.537369,25.03927,-0.000169,24.020689,-0.0076,1.382
12602.00,7.536783,25.03908,-0.000171,24.020906,-0.0076,1.382
12604.00,7.536280,25.03925,-0.000170,24.020924,-0.0076,1.382
@21,12.0000,24.0
12606.00,7.536454,25.03913,-0.000170,24.020836,-0.0077,1.382
12608.00,7.532101,25.03854,-0.000169,24.020852,-0.0076,1.383
12610.00,7.523997,25.03921,-0.000170,24.021291,-0.0076,1.381
12612.00,7.515437,25.03876,-0.000169,24.021417,-0.0076,1.380
12614.00,7.508074,25.03968,-0.000170,24.021452,-0.0076,1.381
12616.00,7.503081,25.03905,-0.000170,24.021180,-0.0076,1.382
12618.00,7.500457,25.03951,-0.000170,24.021412,-0.0076,1.382
12620.00,7.498923,25.03902,-0.000172,24.021086,-0.0077,1.383
12622.00,7.497617,25.03891,-0.000172,24.021126,-0.0076,1.383
12624.00,7.495854,25.03888,-0.000172,24.021368,-0.0076,1.383
12626.00,7.493764,25.03930,-0.000173,24.020993,-0.0076,1.383
12628.00,7.492492,25.03866,-0.000172,24.021175,-0.0076,1.383
12630.00,7.491750,25.03934,-0.000173,24.020807,-0.0077,1.383
12632.00,7.495974,25.03903,-0.000173,24.021455,-0.0076,1.384
12634.00,7.503536,25.03826,-0.000172,24.021165,-0.0076,1.384
12636.00,7.512379,25.03804,-0.000173,24.020319,-0.0076,1.384
12638.00,7.519547,25.03853,-0.000171,24.020919,-0.0076,1.384
12640.00,7.524213,25.03885,-0.000172,24.021200,-0.0076,1.383
12642.00,7.526002,25.03890,-0.000171,24.020952,-0.0076,1.383
12644.00,7.527336,25.03890,-0.000171,24.021024,-0.0076,1.383
12646.00,7.528394,25.03884,-0.000170,24.020509,-0.0076,1.383
12648.00,7.529519,25.03860,-0.000171,24.021069,-0.0076,1.382
12650.00,7.531116,25.03863,-0.000169,24.021330,-0.0076,1.382
12652.00,7.532413,25.03924,-0.000169,24.020589,-0.0077,1.382
12654.00,7.533475,25.03907,-0.000169,24.020709,-0.0076,1.382
12656.00,7.534592,25.03917,-0.000170,24.021135,-0.0076,1.382
12658.00,7.535751,25.03842,-0.000171,24.020770,-0.0077,1.383
12660.00,7.536863,25.03835,-0.000172,24.021158,-0.0076,1.382
12662.00,7.537775,25.03877,-0.000171,24.021446,-0.0076,1.382
12664.00,7.537544,25.03951,-0.000170,24.021581,-0.0077,1.381
12666.00,7.537796,25.03947,-0.000171,24.021635,-0.0076,1.382
12668.00,7.538058,25.03945,-0.000171,24.020901,-0.0076,1.382
12670.00,7.538451,25.03954,-0.000170,24.021327,-0.0077,1.382
12672.00,7.538441,25.03937,-0.000170,24.021327,-0.0077,1.382
12674.00,7.538816,25.03906,-0.000170,24.021301,-0.0076,1.382
12676.00,7.538971,25.03888,-0.000171,24.020935,-0.0076,1.382
12678.00,7.538523,25.03961,-0.000171,24.021934,-0.0076,1.383
12680.00,7.538924,25.03890,-0.000170,24.021323,-0.0076,1.382
12682.00,7.538156,25.03890,-0.000170,24.021455,-0.0076,1.381
12684.00,7.538696,25.03918,-0.000170,24.021006,-0.0076,1.381
12686.00,7.538641,25.03888,-0.000170,24.021407,-0.0077,1.382
12688.00,7.538791,25.03832,-0.000171,24.021620,-0.0076,1.382
12690.00,7.539216,25.03856,-0.000172,24.020352,-0.0076,1.382
12692.00,7.539300,25.03909,-0.000172,24.020792,-0.0076,1.382
12694.00,7.538625,25.03901,-0.000172,24.020618,-0.0076,1.382
12696.00,7.538879,25.03855,-0.000170,24.021619,-0.0076,1.381
12698.00,7.538725,25.04007,-0.000171,24.020758,-0.0076,1.381
12700.00,7.539159,25.03874,-0.000170,24.020946,-0.0076,1.381
12702.00,7.539224,25.03781,-0.000170,24.022077,-0.0076,1.382
12704.00,7.538189,25.03927,-0.000171,24.021530,-0.0076,1.382
12706.00,7.537727,25.03850,-0.000171,24.021470,-0.0076,1.382
12708.00,7.537597,25.03904,-0.000171,24.021733,-0.0076,1.382
12710.00,7.537983,25.03844,-0.000170,24.021575,-0.0076,1.382
12712.00,7.538847,25.03852,-0.000171,24.021731,-0.0076,1.382
12714.00,7.539050,25.03823,-0.000172,24.021243,-0.0076,1.383
12716.00,7.538433,25.03889,-0.000171,24.021506,-0.0076,1.382
12718.00,7.538510,25.03903,-0.000170,24.021546,-0.0076,1.382
12720.00,7.538397,25.03777,-0.000171,24.021151,-0.0076,1.382
12722.00,7.537986,25.03742,-0.000170,24.021606,-0.0076,1.382
12724.00,7.537460,25.03815,-0.000169,24.021281,-0.0076,1.382
12726.00,7.537060,25.03779,-0.000170,24.021611,-0.0076,1.382
12728.00,7.536442,25.03888,-0.000170,24.020971,-0.0077,1.382
12730.00,7.536495,25.03767,-0.000170,24.021289,-0.0076,1.382
12732.00,7.536755,25.03752,-0.000170,24.020759,-0.0076,1.382
12734.00,7.537143,25.03703,-0.000171,24.021249,-0.0076,1.381
12736.00,7.537616,25.03731,-0.000171,24.020979,-0.0076,1.382
12738.00,7.537779,25.03763,-0.000170,24.021345,-0.0077,1.381
12740.00,7.537046,25.03864,-0.000170,24.021171,-0.0076,1.381
12742.00,7.537041,25.03917,-0.000170,24.020962,-0.0076,1.381
12744.00,7.536670,25.03966,-0.000170,24.021590,-0.0076,1.382
12746.00,7.536692,25.03935,-0.000170,24.021582,-0.0076,1.382
12748.00,7.536809,25.03914,-0.000170,24.021584,-0.0076,1.381
12750.00,7.536697,25.03978,-0.000171,24.020342,-0.0076,1.382
12752.00,7.537187,25.03903,-0.000171,24.020919,-0.0076,1.382
12754.00,7.537329,25.03834,-0.000171,24.021619,-0.0076,1.381
12756.00,7.537394,25.03846,-0.000170,24.021272,-0.0076,1.381
12758.00,7.537650,25.03904,-0.000171,24.020991,-0.0076,1.381
12760.00,7.537989,25.03927,-0.000171,24.020797,-0.0076,1.381
12762.00,7.538309,25.03906,-0.000171,24.020952,-0.0076,1.382
12764.00,7.537648,25.03915,-0.000170,24.021122,-0.0076,1.382
12766.00,7.537384,25.03906,-0.000170,24.021437,-0.0076,1.382
12768.00,7.537594,25.03931,-0.000170,24.021263,-0.0076,1.381
12770.00,7.537120,25.03899,-0.000170,24.021668,-0.0076,1.381
12772.00,7.536995,25.03899,-0.000171,24.021871,-0.0076,1.381
12774.00,7.537014,25.03848,-0.000170,24.021477,-0.0076,1.381
12776.00,7.537110,25.03799,-0.000170,24.022206,-0.0076,1.382
12778.00,7.537132,25.03904,-0.000170,24.021088,-0.0076,1.382
12780.00,7.537275,25.03855,-0.000170,24.021298,-0.0076,1.381
12782.00,7.536840,25.03873,-0.000171,24.021610,-0.0077,1.382
12784.00,7.536743,25.03875,-0.000172,24.020910,-0.0076,1.381
12786.00,7.537433,25.03917,-0.000171,24.021559,-0.0076,1.382
12788.00,7.537391,25.03842,-0.000169,24.021813,-0.0077,1.381
12790.00,7.537852,25.03816,-0.000170,24.020645,-0.0076,1.382
12792.00,7.537803,25.03857,-0.000170,24.021736,-0.0076,1.381
12794.00,7.537799,25.03793,-0.000170,24.020667,-0.0076,1.381
12796.00,7.537620,25.03765,-0.000169,24.021691,-0.0076,1.382
12798.00,7.538560,25.03701,-0.000170,24.021591,-0.0076,1.381
12800.00,7.537649,25.03793,-0.000169,24.021557,-0.0076,1.381
12802.00,7.537930,25.03734,-0.000170,24.021461,-0.0076,1.382
12804.00,7.539133,25.03686,-0.000171,24.020237,-0.0076,1.382
12806.00,7.538587,25.03748,-0.000171,24.021178,-0.0076,1.382
12808.00,7.538078,25.03829,-0.000171,24.021169,-0.0076,1.381
12810.00,7.537307,25.03749,-0.000171,24.021376,-0.0076,1.382
12812.00,7.536420,25.03651,-0.000171,24.021160,-0.0076,1.382
12814.00,7.536611,25.03728,-0.000171,24.021260,-0.0076,1.381
12816.00,7.537196,25.03787,-0.000170,24.021175,-0.0076,1.381
12818.00,7.537594,25.03790,-0.000171,24.021080,-0.0076,1.381
12820.00,7.537844,25.03819,-0.000171,24.021332,-0.0077,1.381
12822.00,7.538088,25.03861,-0.000170,24.021376,-0.0076,1.381
12824.00,7.537957,25.03836,-0.000170,24.021263,-0.0076,1.381
12826.00,7.537139,25.03831,-0.000170,24.021543,-0.0076,1.381
12828.00,7.536720,25.03847,-0.000170,24.021697,-0.0076,1.382
12830.00,7.536382,25.03901,-0.000169,24.021115,-0.0076,1.382
12832.00,7.537065,25.03832,-0.000170,24.021597,-0.0076,1.382
12834.00,7.537650,25.03811,-0.000170,24.021133,-0.0076,1.381
12836.00,7.536813,25.03841,-0.000169,24.021421,-0.0076,1.381
12838.00,7.536869,25.03767,-0.000170,24.020919,-0.0076,1.381
12840.00,7.536102,25.03830,-0.000171,24.021911,-0.0076,1.381
12842.00,7.536164,25.03799,-0.000170,24.021856,-0.0076,1.382
12844.00,7.537402,25.03735,-0.000170,24.020961,-0.0076,1.382
12846.00,7.537718,25.03723,-0.000171,24.021566,-0.0076,1.382
12848.00,7.537680,25.03810,-0.000171,24.021459,-0.0076,1.382
12850.00,7.537900,25.03739,-0.000170,24.021635,-0.0076,1.382
12852.00,7.537862,25.03771,-0.000169,24.021800,-0.0076,1.382
12854.00,7.538005,25.03801,-0.000171,24.020881,-0.0076,1.381
12856.00,7.537771,25.03771,-0.000172,24.021234,-0.0077,1.381
12858.00,7.537947,25.03774,-0.000169,24.020752,-0.0077,1.380
12860.00,7.537550,25.03808,-0.000170,24.021367,-0.0076,1.381
12862.00,7.537766,25.03664,-0.000170,24.021325,-0.0076,1.381
12864.00,7.538571,25.03683,-0.000171,24.021532,-0.0076,1.381
12866.00,7.538450,25.03608,-0.000171,24.021996,-0.0076,1.381
12868.00,7.538449,25.03589,-0.000170,24.022017,-0.0076,1.381
12870.00,7.538522,25.03700,-0.000171,24.020941,-0.0076,1.382
12872.00,7.538361,25.03672,-0.000171,24.021785,-0.0076,1.381
12874.00,7.537414,25.03739,-0.000170,24.021332,-0.0076,1.381
12876.00,7.537909,25.03736,-0.000171,24.021726,-0.0076,1.381
12878.00,7.537569,25.03706,-0.000171,24.021722,-0.0076,1.381
12880.00,7.537731,25.03773,-0.000170,24.021180,-0.0076,1.380
12882.00,7.537862,25.03788,-0.000170,24.021347,-0.0076,1.381
12884.00,7.538279,25.03837,-0.000170,24.021713,-0.0076,1.381
12886.00,7.537728,25.03803,-0.000170,24.021921,-0.0076,1.381
12888.00,7.537844,25.03850,-0.000170,24.021506,-0.0076,1.381
12890.00,7.538148,25.03809,-0.000171,24.021979,-0.0076,1.381
12892.00,7.538338,25.03797,-0.000171,24.021903,-0.0076,1.381
12894.00,7.538891,25.03677,-0.000171,24.021316,-0.0076,1.381
12896.00,7.538634,25.03731,-0.000171,24.021644,-0.0076,1.381
12898.00,7.538476,25.03747,-0.000171,24.021263,-0.0076,1.381
12900.00,7.538271,25.03685,-0.000171,24.021189,-0.0076,1.381
12902.00,7.538248,25.03763,-0.000170,24.020932,-0.0076,1.381
12904.00,7.537849,25.03732,-0.000170,24.021566,-0.0076,1.381
12906.00,7.537509,25.03628,-0.000171,24.021265,-0.0076,1.381
12908.00,7.537841,25.03582,-0.000171,24.021407,-0.0077,1.381
12910.00,7.537926,25.03726,-0.000170,24.021209,-0.0076,1.381
12912.00,7.537677,25.03709,-0.000171,24.021350,-0.0076,1.381
12914.00,7.537367,25.03740,-0.000170,24.021115,-0.0076,1.381
12916.00,7.537894,25.03736,-0.000169,24.021535,-0.0076,1.381
12918.00,7.539316,25.03695,-0.000169,24.020903,-0.0076,1.381
12920.00,7.538578,25.03652,-0.000170,24.021378,-0.0076,1.381
12922.00,7.537565,25.03686,-0.000170,24.021008,-0.0076,1.381
12924.00,7.536794,25.03764,-0.000170,24.020620,-0.0076,1.381
12926.00,7.536995,25.03684,-0.000170,24.021216,-0.0076,1.381
12928.00,7.537413,25.03686,-0.000170,24.021037,-0.0076,1.381
12930.00,7.537587,25.03684,-0.000170,24.021149,-0.0076,1.381
12932.00,7.537856,25.03783,-0.000170,24.020901,-0.0076,1.381
12934.00,7.538026,25.03793,-0.000170,24.021184,-0.0076,1.380
12936.00,7.538506,25.03767,-0.000171,24.021010,-0.0076,1.381
12938.00,7.538139,25.03770,-0.000171,24.021136,-0.0076,1.381
12940.00,7.537703,25.03790,-0.000170,24.021332,-0.0076,1.380
12942.00,7.537854,25.03718,-0.000170,24.021332,-0.0076,1.381
12944.00,7.538124,25.03767,-0.000171,24.021543,-0.0076,1.381
12946.00,7.537743,25.03726,-0.000170,24.021249,-0.0076,1.380
12948.00,7.537599,25.03669,-0.000170,24.021595,-0.0076,1.381
12950.00,7.537367,25.03770,-0.000171,24.021455,-0.0076,1.381
12952.00,7.537484,25.03761,-0.000171,24.021249,-0.0076,1.381
12954.00,7.537891,25.03791,-0.000171,24.021354,-0.0076,1.381
12956.00,7.537587,25.03672,-0.000170,24.021294,-0.0076,1.381
12958.00,7.536988,25.03735,-0.000169,24.021303,-0.0076,1.381
12960.00,7.536701,25.03757,-0.000170,24.021642,-0.0076,1.381
12962.00,7.536839,25.03785,-0.000169,24.021214,-0.0076,1.381
12964.00,7.536264,25.03808,-0.000170,24.021296,-0.0076,1.381
12966.00,7.536403,25.03766,-0.000172,24.021318,-0.0076,1.381
12968.00,7.536731,25.03807,-0.000171,24.021425,-0.0076,1.380
12970.00,7.536979,25.03729,-0.000170,24.021539,-0.0076,1.381
12972.00,7.537339,25.03724,-0.000170,24.020836,-0.0076,1.381
12974.00,7.536880,25.03691,-0.000171,24.021782,-0.0076,1.381
12976.00,7.537818,25.03722,-0.000171,24.021573,-0.0076,1.381
12978.00,7.539246,25.03663,-0.000169,24.021514,-0.0076,1.381
12980.00,7.537862,25.03730,-0.000170,24.021069,-0.0076,1.381
12982.00,7.536793,25.03679,-0.000169,24.021292,-0.0076,1.381
12984.00,7.537266,25.03747,-0.000171,24.021591,-0.0076,1.381
12986.00,7.537894,25.03718,-0.000170,24.021341,-0.0076,1.381
12988.00,7.538470,25.03768,-0.000170,24.021492,-0.0076,1.380
12990.00,7.538032,25.03689,-0.000170,24.021823,-0.0076,1.381
12992.00,7.538086,25.03655,-0.000170,24.021519,-0.0076,1.381
12994.00,7.537204,25.03732,-0.000170,24.021863,-0.0076,1.381
12996.00,7.536604,25.03708,-0.000170,24.021452,-0.0076,1.381
12998.00,7.536509,25.03784,-0.000170,24.021461,-0.0076,1.381
13000.00,7.536757,25.03719,-0.000170,24.021680,-0.0076,1.380
13002.00,7.537028,25.03759,-0.000171,24.021287,-0.0076,1.380
13004.00,7.538038,25.03781,-0.000171,24.020879,-0.0076,1.381
13006.00,7.539225,25.03771,-0.000171,24.020825,-0.0076,1.380
13008.00,7.538443,25.03833,-0.000169,24.021126,-0.0076,1.380
13010.00,7.538318,25.03826,-0.000170,24.021191,-0.0076,1.380
13012.00,7.538732,25.03863,-0.000170,24.021833,-0.0076,1.380
13014.00,7.539209,25.03873,-0.000170,24.021358,-0.0076,1.381
13016.00,7.539217,25.03901,-0.000169,24.021840,-0.0076,1.381
13018.00,7.539370,25.03944,-0.000172,24.022480,-0.0076,1.381
13020.00,7.539397,25.03885,-0.000171,24.021588,-0.0076,1.381
13022.00,7.539729,25.03913,-0.000171,24.021495,-0.0076,1.381
13024.00,7.538558,25.03918,-0.000169,24.021363,-0.0076,1.381
13026.00,7.537269,25.03917,-0.000171,24.022032,-0.0076,1.380
13028.00,7.537914,25.03891,-0.000169,24.021528,-0.0075,1.380
13030.00,7.537442,25.03873,-0.000170,24.021046,-0.0076,1.380
13032.00,7.538095,25.03899,-0.000170,24.021552,-0.0076,1.381
13034.00,7.538752,25.03874,-0.000170,24.022224,-0.0076,1.381
13036.00,7.538488,25.03914,-0.000171,24.021354,-0.0076,1.381
13038.00,7.538067,25.03972,-0.000170,24.020982,-0.0076,1.381
13040.00,7.537832,25.03872,-0.000170,24.021448,-0.0076,1.380
13042.00,7.538388,25.03886,-0.000169,24.020681,-0.0076,1.380
13044.00,7.537835,25.03924,-0.000169,24.021026,-0.0077,1.381
13046.00,7.538312,25.03917,-0.000170,24.021338,-0.0077,1.381
13048.00,7.538780,25.03941,-0.000170,24.021365,-0.0076,1.381
13050.00,7.538196,25.03885,-0.000171,24.021419,-0.0076,1.381
13052.00,7.538492,25.03841,-0.000171,24.021414,-0.0076,1.380
13054.00,7.539000,25.03854,-0.000171,24.021758,-0.0076,1.380
13056.00,7.539065,25.03882,-0.000170,24.020729,-0.0076,1.380
13058.00,7.539060,25.03800,-0.000169,24.021582,-0.0076,1.380
13060.00,7.538840,25.03839,-0.000170,24.021597,-0.0076,1.380
13062.00,7.539114,25.03824,-0.000171,24.021526,-0.0076,1.380
13064.00,7.538670,25.03847,-0.000171,24.021184,-0.0076,1.380
13066.00,7.538362,25.03891,-0.000170,24.020783,-0.0076,1.381
13068.00,7.538435,25.03858,-0.000171,24.021644,-0.0076,1.381
13070.00,7.538024,25.03878,-0.000170,24.021062,-0.0076,1.380
13072.00,7.539181,25.03881,-0.000170,24.021022,-0.0077,1.380
13074.00,7.539550,25.03842,-0.000170,24.021383,-0.0076,1.380
13076.00,7.539014,25.03807,-0.000170,24.021646,-0.0076,1.380
13078.00,7.538565,25.03755,-0.000170,24.021037,-0.0076,1.380
13080.00,7.537918,25.03859,-0.000170,24.021000,-0.0076,1.381
13082.00,7.538210,25.03862,-0.000169,24.020939,-0.0076,1.380
13084.00,7.538142,25.03856,-0.000169,24.020723,-0.0076,1.380
13086.00,7.538467,25.03810,-0.000170,24.021528,-0.0076,1.380
13088.00,7.538443,25.03891,-0.000171,24.021285,-0.0077,1.380
13090.00,7.537951,25.03798,-0.000170,24.021323,-0.0076,1.380
13092.00,7.538360,25.03858,-0.000170,24.021715,-0.0076,1.380
13094.00,7.538263,25.03906,-0.000170,24.020942,-0.0076,1.380
13096.00,7.537402,25.03945,-0.000170,24.021245,-0.0076,1.380
13098.00,7.536469,25.03859,-0.000171,24.021430,-0.0076,1.380
13100.00,7.536405,25.03790,-0.000170,24.021370,-0.0076,1.380
13102.00,7.536849,25.03777,-0.000170,24.020217,-0.0076,1.381
13104.00,7.536600,25.03822,-0.000171,24.021151,-0.0076,1.380
13106.00,7.536470,25.03771,-0.000170,24.020785,-0.0077,1.379
13108.00,7.537578,25.03772,-0.000169,24.020948,-0.0077,1.380
13110.00,7.538468,25.03818,-0.000171,24.021483,-0.0076,1.380
13112.00,7.537888,25.03872,-0.000170,24.020946,-0.0076,1.380
13114.00,7.537576,25.03858,-0.000170,24.020968,-0.0076,1.380
13116.00,7.537506,25.03874,-0.000170,24.021501,-0.0076,1.380
13118.00,7.538223,25.03912,-0.000170,24.021401,-0.0076,1.380
13120.00,7.537843,25.03867,-0.000170,24.021483,-0.0077,1.380
13122.00,7.536811,25.03886,-0.000170,24.021296,-0.0076,1.380
13124.00,7.538242,25.03787,-0.000171,24.021263,-0.0076,1.380
13126.00,7.539691,25.03924,-0.000170,24.022190,-0.0076,1.380
13128.00,7.539457,25.03961,-0.000171,24.021122,-0.0076,1.380
13130.00,7.539640,25.03924,-0.000171,24.021666,-0.0076,1.380
13132.00,7.539494,25.03946,-0.000170,24.021780,-0.0076,1.380
13134.00,7.539551,25.03944,-0.000169,24.021693,-0.0076,1.380
13136.00,7.538415,25.04018,-0.000170,24.020622,-0.0076,1.381
13138.00,7.538961,25.03935,-0.000170,24.021823,-0.0076,1.380
13140.00,7.539149,25.03925,-0.000169,24.021651,-0.0076,1.380
13142.00,7.538906,25.03930,-0.000170,24.021136,-0.0076,1.380
13144.00,7.539039,25.03828,-0.000171,24.021548,-0.0076,1.380
13146.00,7.539479,25.03869,-0.000171,24.021133,-0.0077,1.380
13148.00,7.540272,25.03817,-0.000170,24.020941,-0.0076,1.380
13150.00,7.540548,25.03888,-0.000169,24.021196,-0.0076,1.380
13152.00,7.540237,25.03903,-0.000169,24.021517,-0.0076,1.380
13154.00,7.538717,25.03843,-0.000170,24.021291,-0.0076,1.380
13156.00,7.537711,25.03863,-0.000170,24.021523,-0.0076,1.380
13158.00,7.537346,25.03906,-0.000170,24.021332,-0.0076,1.380
13160.00,7.537440,25.03933,-0.000169,24.021711,-0.0076,1.380
13162.00,7.538048,25.03989,-0.000169,24.021713,-0.0076,1.380
13164.00,7.538114,25.04051,-0.000170,24.021617,-0.0076,1.380
13166.00,7.537557,25.04068,-0.000170,24.021811,-0.0076,1.380
13168.00,7.537482,25.04014,-0.000170,24.020759,-0.0076,1.380
13170.00,7.538238,25.03879,-0.000170,24.020636,-0.0076,1.380
13172.00,7.538355,25.03932,-0.000170,24.021410,-0.0076,1.380
13174.00,7.538035,25.04003,-0.000170,24.021421,-0.0076,1.379
13176.00,7.537871,25.03952,-0.000169,24.021080,-0.0076,1.379
13178.00,7.538050,25.03921,-0.000169,24.022181,-0.0076,1.380
13180.00,7.537810,25.03925,-0.000171,24.021860,-0.0076,1.380
13182.00,7.538865,25.03873,-0.000170,24.021247,-0.0076,1.380
13184.00,7.539195,25.03906,-0.000170,24.021851,-0.0076,1.380
13186.00,7.539018,25.03921,-0.000169,24.021568,-0.0076,1.380
13188.00,7.538604,25.03922,-0.000170,24.021223,-0.0076,1.381
13190.00,7.538188,25.03954,-0.000170,24.021495,-0.0076,1.379
13192.00,7.538286,25.03940,-0.000169,24.022108,-0.0076,1.379
13194.00,7.538944,25.03950,-0.000170,24.021426,-0.0076,1.379
13196.00,7.539492,25.03928,-0.000170,24.021539,-0.0076,1.380
13198.00,7.538806,25.04012,-0.000170,24.020975,-0.0076,1.380
13200.00,7.538487,25.03927,-0.000170,24.021546,-0.0076,1.380
13202.00,7.537385,25.03932,-0.000170,24.021316,-0.0076,1.380
13204.00,7.537631,25.03982,-0.000171,24.021263,-0.0076,1.380
@22,12.0000,24.0
13206.00,7.537624,25.03967,-0.000169,24.021256,-0.0076,1.380
13208.00,7.533798,25.03988,-0.000169,24.021602,-0.0076,1.379
13210.00,7.525182,25.04017,-0.000169,24.021938,-0.0076,1.379
13212.00,7.516217,25.04009,-0.000169,24.021124,-0.0076,1.379
13214.00,7.507595,25.04055,-0.000170,24.021818,-0.0076,1.379
13216.00,7.502445,25.03956,-0.000169,24.021378,-0.0076,1.379
13218.00,7.500867,25.03912,-0.000170,24.021367,-0.0076,1.380
13220.00,7.499491,25.03915,-0.000171,24.020971,-0.0076,1.380
13222.00,7.497945,25.03880,-0.000171,24.021544,-0.0076,1.380
13224.00,7.496034,25.03904,-0.000173,24.021180,-0.0076,1.381
13226.00,7.495536,25.03925,-0.000172,24.021182,-0.0076,1.381
13228.00,7.494924,25.03959,-0.000172,24.021872,-0.0076,1.380
13230.00,7.494029,25.03931,-0.000172,24.021631,-0.0076,1.381
13232.00,7.497603,25.04037,-0.000171,24.021327,-0.0076,1.381
13234.00,7.505669,25.03961,-0.000171,24.021756,-0.0076,1.381
13236.00,7.513688,25.03921,-0.000171,24.021477,-0.0076,1.382
13238.00,7.521644,25.03962,-0.000171,24.021903,-0.0076,1.381
13240.00,7.526625,25.03879,-0.000170,24.021965,-0.0076,1.381
13242.00,7.528586,25.03925,-0.000170,24.021151,-0.0076,1.380
13244.00,7.529989,25.03915,-0.000170,24.021555,-0.0076,1.380
13246.00,7.530915,25.03967,-0.000170,24.021265,-0.0076,1.380
13248.00,7.532011,25.03954,-0.000171,24.021392,-0.0076,1.380
13250.00,7.532885,25.03884,-0.000169,24.021399,-0.0076,1.380
13252.00,7.533807,25.03899,-0.000169,24.021796,-0.0076,1.379
[truncated: 53,471 more chars]
