# Supplementary material for: Hormonal steroids induce multidrug resistance and stress response genes in Neisseria gonorrhoeae by binding to MtrR
Source: Nat Commun. 2024 Feb 7;15:1153. doi: 10.1038/s41467-024-45195-1 (PMC10850145; doi:10.1038/s41467-024-45195-1)
Supplement: Supplementary file 6 — Source Data [file 41467_2024_45195_MOESM6_ESM.zip › Source Data/ITC/WT/Progesterone/3P4MtrR2022March2.itc]

$ITC
$ 25 
$NOT
$ 25 
$ 600 
$ 199 
$ 8 
$ 2 
$ADCGainCode:  3 
$False,True,True
$ 2 , 4 , 600 , 2 
$ 12 , 24 , 600 , 2 
$ 12 , 24 , 600 , 2 
$ 12 , 24 , 600 , 2 
$ 12 , 24 , 600 , 2 
$ 12 , 24 , 600 , 2 
$ 12 , 24 , 600 , 2 
$ 12 , 24 , 600 , 2 
$ 12 , 24 , 600 , 2 
$ 12 , 24 , 600 , 2 
$ 12 , 24 , 600 , 2 
$ 12 , 24 , 600 , 2 
$ 12 , 24 , 600 , 2 
$ 12 , 24 , 600 , 2 
$ 12 , 24 , 600 , 2 
$ 12 , 24 , 600 , 2 
$ 12 , 24 , 600 , 2 
$ 12 , 24 , 600 , 2 
$ 12 , 24 , 600 , 2 
$ 12 , 24 , 600 , 2 
$ 12 , 24 , 600 , 2 
$ 12 , 24 , 600 , 2 
$ 12 , 24 , 600 , 2 
$ 12 , 24 , 600 , 2 
$ 12 , 24 , 600 , 2 
# 0 
# 0.2 
# 0.02 
# 1.4485 
# 25 
# 28.9316 
# 15.91949 
?
% VPITC12.10.1003
% 1.4485 
% 28.9316 
%-1.096232 , 100.1901 
% 0.443748 , 95.77349 
% 0.2232 
% 124.02 , 123.95 
% 1 , 80 
%-0.001812 , 0.055139 
% 0 , 8 
% 0 , 18 
% 104422       320637 
% 101.8 
% 260 , 310 , 470 , 530 
% 0.08632 ,-0.00346 , 0.0000110163 , 0.000000290198 ,-0.0000000019883 
% VPViewer2000 Ver: 1.40.0
@0
2.00,7.697916,25.00885,-0.000164,24.021722,-0.0076,1.373
4.00,7.697578,25.00931,-0.000164,24.020991,-0.0077,1.373
6.00,7.698502,25.00941,-0.000163,24.020576,-0.0076,1.373
8.00,7.698510,25.00930,-0.000164,24.021233,-0.0077,1.373
10.00,7.697629,25.00917,-0.000162,24.020868,-0.0076,1.372
12.00,7.697298,25.00896,-0.000162,24.021412,-0.0076,1.373
14.00,7.697156,25.00899,-0.000163,24.021535,-0.0076,1.373
16.00,7.697790,25.00879,-0.000163,24.021193,-0.0076,1.373
18.00,7.697594,25.00888,-0.000163,24.020935,-0.0076,1.373
20.00,7.697733,25.00861,-0.000162,24.021584,-0.0076,1.372
22.00,7.696685,25.00880,-0.000162,24.021677,-0.0076,1.373
24.00,7.695942,25.00929,-0.000162,24.021417,-0.0076,1.373
26.00,7.696104,25.00967,-0.000162,24.020531,-0.0076,1.372
28.00,7.695952,25.00962,-0.000163,24.020837,-0.0077,1.374
30.00,7.695263,25.00967,-0.000164,24.020549,-0.0077,1.374
32.00,7.694565,25.00972,-0.000163,24.020578,-0.0076,1.373
34.00,7.694598,25.01002,-0.000163,24.021113,-0.0076,1.374
36.00,7.694262,25.01039,-0.000163,24.020040,-0.0076,1.374
38.00,7.693171,25.00952,-0.000164,24.020747,-0.0076,1.373
40.00,7.692666,25.00980,-0.000164,24.020087,-0.0077,1.373
42.00,7.692601,25.01051,-0.000164,24.021149,-0.0076,1.373
44.00,7.692487,25.01041,-0.000164,24.020990,-0.0076,1.373
46.00,7.691515,25.01004,-0.000164,24.021084,-0.0076,1.373
48.00,7.691621,25.00979,-0.000163,24.021231,-0.0076,1.372
50.00,7.691902,25.01026,-0.000164,24.021332,-0.0076,1.373
52.00,7.691367,25.01048,-0.000164,24.021659,-0.0076,1.373
54.00,7.690393,25.00981,-0.000165,24.020500,-0.0077,1.373
56.00,7.690432,25.00962,-0.000165,24.020952,-0.0077,1.374
58.00,7.690750,25.00930,-0.000165,24.021367,-0.0076,1.373
60.00,7.690750,25.00983,-0.000165,24.021624,-0.0076,1.373
62.00,7.689365,25.00957,-0.000164,24.021702,-0.0076,1.373
64.00,7.688814,25.01013,-0.000163,24.020890,-0.0076,1.373
66.00,7.688664,25.01023,-0.000164,24.021039,-0.0076,1.374
68.00,7.687774,25.00985,-0.000164,24.020874,-0.0076,1.373
70.00,7.687599,25.00973,-0.000164,24.021291,-0.0076,1.373
72.00,7.687555,25.00996,-0.000163,24.020975,-0.0076,1.373
74.00,7.687459,25.00941,-0.000164,24.020848,-0.0076,1.373
76.00,7.687450,25.01009,-0.000164,24.020868,-0.0076,1.373
78.00,7.687853,25.01052,-0.000164,24.020678,-0.0076,1.374
80.00,7.686989,25.00972,-0.000162,24.020205,-0.0077,1.373
82.00,7.686238,25.01015,-0.000163,24.020968,-0.0076,1.373
84.00,7.687030,25.00984,-0.000164,24.021149,-0.0076,1.373
86.00,7.686954,25.01038,-0.000163,24.020643,-0.0077,1.373
88.00,7.686618,25.00886,-0.000163,24.020498,-0.0077,1.373
90.00,7.686260,25.00902,-0.000164,24.020919,-0.0076,1.373
92.00,7.685322,25.00958,-0.000164,24.020970,-0.0076,1.373
94.00,7.684364,25.00982,-0.000162,24.021196,-0.0076,1.373
96.00,7.684139,25.01052,-0.000164,24.020904,-0.0077,1.374
98.00,7.683542,25.01050,-0.000164,24.021310,-0.0076,1.373
100.00,7.683570,25.01089,-0.000164,24.020935,-0.0077,1.373
102.00,7.683182,25.01172,-0.000164,24.020814,-0.0076,1.373
104.00,7.682313,25.01057,-0.000163,24.020971,-0.0076,1.373
106.00,7.682004,25.01067,-0.000164,24.020870,-0.0076,1.373
108.00,7.681689,25.01054,-0.000163,24.020968,-0.0076,1.373
110.00,7.681446,25.01028,-0.000163,24.021305,-0.0076,1.373
112.00,7.681304,25.01040,-0.000163,24.021104,-0.0076,1.373
114.00,7.680481,25.01158,-0.000163,24.020888,-0.0076,1.374
116.00,7.679822,25.01059,-0.000164,24.020991,-0.0076,1.373
118.00,7.679975,25.01100,-0.000164,24.020908,-0.0076,1.373
120.00,7.679642,25.01105,-0.000164,24.020928,-0.0076,1.373
122.00,7.680360,25.01125,-0.000164,24.020819,-0.0076,1.373
124.00,7.680013,25.01130,-0.000164,24.020863,-0.0076,1.373
126.00,7.680083,25.01109,-0.000163,24.021086,-0.0076,1.373
128.00,7.680538,25.01139,-0.000163,24.021037,-0.0076,1.373
130.00,7.679440,25.01091,-0.000162,24.021546,-0.0076,1.373
132.00,7.678262,25.01134,-0.000163,24.021200,-0.0076,1.373
134.00,7.678394,25.01109,-0.000163,24.021236,-0.0077,1.373
136.00,7.677943,25.01081,-0.000163,24.021254,-0.0076,1.374
138.00,7.676861,25.01094,-0.000163,24.021601,-0.0076,1.373
140.00,7.677034,25.01103,-0.000162,24.021430,-0.0076,1.373
142.00,7.676253,25.01071,-0.000161,24.021414,-0.0076,1.374
144.00,7.675698,25.01115,-0.000162,24.021466,-0.0076,1.373
146.00,7.675936,25.01085,-0.000163,24.021697,-0.0076,1.373
148.00,7.675884,25.01132,-0.000162,24.021191,-0.0077,1.373
150.00,7.676124,25.01152,-0.000162,24.021060,-0.0076,1.373
152.00,7.675248,25.01167,-0.000163,24.020814,-0.0076,1.374
154.00,7.675461,25.01075,-0.000162,24.021367,-0.0076,1.373
156.00,7.674901,25.01128,-0.000163,24.021350,-0.0076,1.374
158.00,7.674091,25.01059,-0.000163,24.021805,-0.0076,1.373
160.00,7.673717,25.01055,-0.000163,24.021591,-0.0076,1.373
162.00,7.673615,25.01052,-0.000163,24.022175,-0.0076,1.373
164.00,7.673166,25.01035,-0.000163,24.021135,-0.0076,1.373
166.00,7.672868,25.01003,-0.000162,24.021222,-0.0076,1.373
168.00,7.672810,25.00995,-0.000163,24.021144,-0.0076,1.373
170.00,7.672298,25.00942,-0.000163,24.021002,-0.0077,1.373
172.00,7.672033,25.00991,-0.000164,24.020761,-0.0076,1.373
174.00,7.671798,25.00958,-0.000164,24.021104,-0.0076,1.374
176.00,7.671765,25.00847,-0.000164,24.021068,-0.0076,1.373
178.00,7.670947,25.00868,-0.000164,24.020937,-0.0076,1.373
180.00,7.670420,25.00888,-0.000163,24.020210,-0.0076,1.373
182.00,7.671026,25.00904,-0.000164,24.021281,-0.0076,1.374
184.00,7.670656,25.00911,-0.000164,24.021301,-0.0076,1.373
186.00,7.669817,25.01028,-0.000162,24.021443,-0.0076,1.373
188.00,7.669247,25.00973,-0.000163,24.021323,-0.0076,1.373
190.00,7.669083,25.01006,-0.000163,24.021504,-0.0076,1.373
192.00,7.669308,25.01015,-0.000163,24.020493,-0.0077,1.373
194.00,7.669035,25.01046,-0.000162,24.021097,-0.0076,1.373
196.00,7.669226,25.00979,-0.000161,24.021374,-0.0076,1.373
198.00,7.669224,25.01045,-0.000163,24.021107,-0.0076,1.373
200.00,7.668954,25.01027,-0.000163,24.021370,-0.0076,1.373
202.00,7.667889,25.01104,-0.000163,24.021336,-0.0076,1.373
204.00,7.666718,25.01106,-0.000163,24.020913,-0.0076,1.373
206.00,7.666454,25.01067,-0.000164,24.021347,-0.0076,1.374
208.00,7.667306,25.01185,-0.000163,24.020894,-0.0076,1.373
210.00,7.667507,25.01203,-0.000163,24.021060,-0.0076,1.373
212.00,7.666563,25.01129,-0.000161,24.021345,-0.0076,1.374
214.00,7.666047,25.01212,-0.000162,24.021834,-0.0076,1.374
216.00,7.665886,25.01240,-0.000164,24.021231,-0.0076,1.374
218.00,7.665280,25.01262,-0.000163,24.020895,-0.0076,1.374
220.00,7.665216,25.01213,-0.000163,24.020500,-0.0076,1.374
222.00,7.664272,25.01177,-0.000164,24.021711,-0.0076,1.373
224.00,7.664142,25.01260,-0.000163,24.021798,-0.0076,1.373
226.00,7.663679,25.01284,-0.000162,24.022052,-0.0076,1.373
228.00,7.663998,25.01227,-0.000164,24.021628,-0.0076,1.374
230.00,7.663910,25.01263,-0.000163,24.020826,-0.0076,1.374
232.00,7.663276,25.01186,-0.000163,24.021833,-0.0076,1.373
234.00,7.662829,25.01146,-0.000164,24.021298,-0.0076,1.373
236.00,7.663130,25.01138,-0.000162,24.021010,-0.0076,1.373
238.00,7.663541,25.01171,-0.000163,24.020828,-0.0076,1.373
240.00,7.663518,25.01072,-0.000162,24.020433,-0.0076,1.373
242.00,7.663489,25.01139,-0.000163,24.021126,-0.0076,1.373
244.00,7.662219,25.01132,-0.000163,24.021176,-0.0076,1.374
246.00,7.662104,25.01207,-0.000162,24.020915,-0.0076,1.373
248.00,7.661804,25.01208,-0.000163,24.020886,-0.0076,1.373
250.00,7.661117,25.01062,-0.000163,24.021057,-0.0076,1.373
252.00,7.660586,25.01101,-0.000162,24.021069,-0.0076,1.373
254.00,7.660528,25.01163,-0.000163,24.020828,-0.0076,1.374
256.00,7.660765,25.01152,-0.000163,24.021399,-0.0076,1.373
258.00,7.659613,25.01162,-0.000163,24.021097,-0.0076,1.374
260.00,7.658266,25.01065,-0.000163,24.021223,-0.0076,1.374
262.00,7.658362,25.01183,-0.000164,24.021075,-0.0076,1.373
264.00,7.659383,25.01115,-0.000163,24.021211,-0.0076,1.373
266.00,7.659509,25.01116,-0.000163,24.021479,-0.0076,1.373
268.00,7.657936,25.01192,-0.000163,24.020788,-0.0076,1.373
270.00,7.658230,25.01231,-0.000162,24.020845,-0.0076,1.373
272.00,7.658376,25.01287,-0.000162,24.021142,-0.0076,1.373
274.00,7.658164,25.01150,-0.000163,24.021240,-0.0076,1.374
276.00,7.657205,25.01143,-0.000165,24.021194,-0.0076,1.374
278.00,7.657155,25.01101,-0.000164,24.021385,-0.0076,1.373
280.00,7.656806,25.01110,-0.000164,24.021269,-0.0076,1.373
282.00,7.656913,25.01067,-0.000163,24.021046,-0.0076,1.373
284.00,7.657365,25.01024,-0.000163,24.020939,-0.0076,1.374
286.00,7.657451,25.01129,-0.000163,24.021300,-0.0076,1.374
288.00,7.656984,25.01076,-0.000162,24.021022,-0.0076,1.373
290.00,7.656454,25.01102,-0.000163,24.021512,-0.0076,1.374
292.00,7.656113,25.01239,-0.000164,24.020883,-0.0076,1.374
294.00,7.655876,25.01254,-0.000164,24.021053,-0.0076,1.374
296.00,7.655659,25.01189,-0.000164,24.021378,-0.0076,1.374
298.00,7.654629,25.01216,-0.000166,24.021347,-0.0076,1.374
300.00,7.654810,25.01226,-0.000166,24.020957,-0.0077,1.374
302.00,7.654899,25.01222,-0.000165,24.021305,-0.0076,1.374
304.00,7.655055,25.01266,-0.000165,24.021472,-0.0076,1.373
306.00,7.654976,25.01312,-0.000164,24.020865,-0.0076,1.373
308.00,7.654441,25.01258,-0.000164,24.021160,-0.0076,1.374
310.00,7.653737,25.01292,-0.000166,24.021849,-0.0076,1.374
312.00,7.652623,25.01291,-0.000165,24.021823,-0.0076,1.374
314.00,7.652626,25.01203,-0.000166,24.020910,-0.0076,1.374
316.00,7.652065,25.01203,-0.000166,24.021136,-0.0076,1.374
318.00,7.651800,25.01225,-0.000166,24.021659,-0.0076,1.374
320.00,7.651571,25.01175,-0.000165,24.021048,-0.0076,1.374
322.00,7.651448,25.01184,-0.000164,24.021229,-0.0076,1.374
324.00,7.651414,25.01195,-0.000165,24.021109,-0.0076,1.374
326.00,7.650868,25.01135,-0.000165,24.021060,-0.0076,1.374
328.00,7.651375,25.01206,-0.000165,24.021914,-0.0076,1.373
330.00,7.651584,25.01328,-0.000164,24.021031,-0.0076,1.373
332.00,7.651398,25.01211,-0.000164,24.021514,-0.0076,1.373
334.00,7.650131,25.01231,-0.000164,24.021251,-0.0076,1.374
336.00,7.649461,25.01225,-0.000165,24.021057,-0.0076,1.374
338.00,7.649222,25.01202,-0.000165,24.021312,-0.0076,1.374
340.00,7.649791,25.01216,-0.000165,24.021700,-0.0076,1.374
342.00,7.648526,25.01249,-0.000164,24.020852,-0.0076,1.373
344.00,7.648121,25.01129,-0.000165,24.020538,-0.0076,1.373
346.00,7.648335,25.01168,-0.000165,24.020964,-0.0076,1.374
348.00,7.648357,25.01201,-0.000164,24.021249,-0.0076,1.374
350.00,7.647780,25.01208,-0.000164,24.021180,-0.0076,1.374
352.00,7.648125,25.01164,-0.000164,24.020879,-0.0076,1.374
354.00,7.648083,25.01131,-0.000166,24.021624,-0.0076,1.374
356.00,7.648000,25.01225,-0.000164,24.021867,-0.0077,1.374
358.00,7.647139,25.01202,-0.000166,24.021082,-0.0076,1.374
360.00,7.645877,25.01191,-0.000165,24.020560,-0.0076,1.374
362.00,7.645837,25.01168,-0.000165,24.021318,-0.0076,1.374
364.00,7.645298,25.01131,-0.000165,24.021407,-0.0076,1.374
366.00,7.644881,25.01141,-0.000165,24.020999,-0.0076,1.374
368.00,7.645467,25.01092,-0.000165,24.021430,-0.0076,1.374
370.00,7.645525,25.01180,-0.000165,24.021392,-0.0076,1.374
372.00,7.645669,25.01180,-0.000165,24.020986,-0.0076,1.374
374.00,7.645572,25.01170,-0.000165,24.021243,-0.0076,1.373
376.00,7.645179,25.01098,-0.000165,24.021370,-0.0076,1.374
378.00,7.645313,25.01077,-0.000164,24.021142,-0.0076,1.374
380.00,7.645266,25.01073,-0.000164,24.021590,-0.0076,1.374
382.00,7.644531,25.01141,-0.000164,24.020995,-0.0076,1.374
384.00,7.643536,25.01119,-0.000165,24.021294,-0.0076,1.374
386.00,7.643394,25.01167,-0.000165,24.021784,-0.0076,1.374
388.00,7.643943,25.01219,-0.000165,24.021198,-0.0076,1.374
390.00,7.644082,25.01187,-0.000166,24.021361,-0.0076,1.374
392.00,7.644318,25.01160,-0.000164,24.021028,-0.0075,1.373
394.00,7.643580,25.01174,-0.000164,24.021546,-0.0076,1.374
396.00,7.643554,25.01174,-0.000164,24.021555,-0.0076,1.374
398.00,7.642465,25.01226,-0.000164,24.020767,-0.0076,1.374
400.00,7.642175,25.01229,-0.000163,24.021483,-0.0076,1.373
402.00,7.641351,25.01170,-0.000165,24.021189,-0.0076,1.374
404.00,7.641087,25.01159,-0.000165,24.021345,-0.0076,1.374
406.00,7.641066,25.01155,-0.000165,24.020857,-0.0076,1.374
408.00,7.640888,25.01070,-0.000164,24.020977,-0.0076,1.374
410.00,7.640541,25.01120,-0.000164,24.021332,-0.0076,1.373
412.00,7.640465,25.01054,-0.000165,24.021372,-0.0076,1.374
414.00,7.640068,25.00975,-0.000166,24.021037,-0.0076,1.374
416.00,7.640036,25.01048,-0.000165,24.020756,-0.0076,1.374
418.00,7.639845,25.01091,-0.000165,24.021441,-0.0076,1.374
420.00,7.640045,25.01020,-0.000165,24.020926,-0.0076,1.374
422.00,7.640106,25.01086,-0.000164,24.020946,-0.0076,1.374
424.00,7.639552,25.01144,-0.000165,24.021474,-0.0076,1.374
426.00,7.638927,25.01067,-0.000165,24.021575,-0.0076,1.374
428.00,7.639033,25.01060,-0.000165,24.021198,-0.0076,1.375
430.00,7.638305,25.01124,-0.000164,24.021189,-0.0076,1.374
432.00,7.638110,25.01111,-0.000165,24.020908,-0.0076,1.374
434.00,7.637884,25.01125,-0.000165,24.021113,-0.0076,1.373
436.00,7.637145,25.01144,-0.000165,24.020576,-0.0077,1.374
438.00,7.636715,25.01107,-0.000165,24.020477,-0.0076,1.374
440.00,7.637173,25.01085,-0.000165,24.021479,-0.0076,1.374
442.00,7.636929,25.01130,-0.000166,24.021336,-0.0076,1.374
444.00,7.636192,25.01079,-0.000166,24.020738,-0.0077,1.374
446.00,7.636250,25.01165,-0.000166,24.020729,-0.0076,1.374
448.00,7.635972,25.01063,-0.000166,24.021024,-0.0076,1.374
450.00,7.635086,25.01024,-0.000165,24.021082,-0.0076,1.373
452.00,7.634588,25.01079,-0.000165,24.021146,-0.0076,1.374
454.00,7.634758,25.01098,-0.000165,24.021506,-0.0076,1.374
456.00,7.634597,25.01146,-0.000164,24.021950,-0.0076,1.374
458.00,7.634691,25.01167,-0.000164,24.021479,-0.0076,1.373
460.00,7.634639,25.01132,-0.000164,24.020763,-0.0076,1.374
462.00,7.633970,25.01117,-0.000164,24.021252,-0.0076,1.375
464.00,7.633804,25.01127,-0.000164,24.021359,-0.0076,1.374
466.00,7.633405,25.01119,-0.000165,24.020961,-0.0076,1.374
468.00,7.633636,25.01260,-0.000165,24.021363,-0.0076,1.375
470.00,7.634220,25.01195,-0.000165,24.021129,-0.0076,1.374
472.00,7.634381,25.01142,-0.000165,24.020834,-0.0076,1.374
474.00,7.633465,25.01166,-0.000166,24.021608,-0.0076,1.374
476.00,7.632360,25.01132,-0.000164,24.021372,-0.0076,1.373
478.00,7.632299,25.01133,-0.000164,24.021198,-0.0076,1.374
480.00,7.631934,25.01093,-0.000164,24.021158,-0.0076,1.373
482.00,7.631854,25.01180,-0.000164,24.021501,-0.0076,1.374
484.00,7.632376,25.01180,-0.000165,24.021144,-0.0076,1.375
486.00,7.632205,25.01143,-0.000166,24.020966,-0.0076,1.374
488.00,7.632495,25.01155,-0.000165,24.020382,-0.0076,1.374
490.00,7.632052,25.01152,-0.000165,24.021568,-0.0076,1.374
492.00,7.632001,25.01050,-0.000165,24.021162,-0.0076,1.374
494.00,7.632744,25.01128,-0.000164,24.020752,-0.0076,1.374
496.00,7.631755,25.01104,-0.000164,24.021345,-0.0076,1.374
498.00,7.631122,25.01233,-0.000165,24.020627,-0.0076,1.374
500.00,7.630798,25.01216,-0.000166,24.021171,-0.0076,1.375
502.00,7.630195,25.01279,-0.000165,24.021992,-0.0076,1.374
504.00,7.630429,25.01319,-0.000165,24.021305,-0.0076,1.374
506.00,7.629536,25.01300,-0.000165,24.021562,-0.0076,1.374
508.00,7.629105,25.01283,-0.000164,24.021359,-0.0076,1.374
510.00,7.629094,25.01366,-0.000164,24.021138,-0.0076,1.374
512.00,7.629574,25.01360,-0.000165,24.021098,-0.0076,1.375
514.00,7.628750,25.01316,-0.000165,24.021131,-0.0076,1.375
516.00,7.628027,25.01308,-0.000165,24.021205,-0.0076,1.374
518.00,7.628031,25.01344,-0.000165,24.021281,-0.0076,1.374
520.00,7.628940,25.01332,-0.000166,24.021314,-0.0076,1.374
522.00,7.628948,25.01294,-0.000166,24.021093,-0.0076,1.374
524.00,7.628913,25.01253,-0.000165,24.021706,-0.0076,1.374
526.00,7.628233,25.01263,-0.000165,24.021118,-0.0076,1.374
528.00,7.627349,25.01320,-0.000164,24.021581,-0.0076,1.374
530.00,7.627220,25.01335,-0.000163,24.021303,-0.0076,1.374
532.00,7.626353,25.01288,-0.000164,24.021010,-0.0076,1.374
534.00,7.626994,25.01308,-0.000165,24.021988,-0.0076,1.374
536.00,7.627055,25.01358,-0.000165,24.021898,-0.0076,1.374
538.00,7.626762,25.01290,-0.000165,24.021118,-0.0076,1.374
540.00,7.626127,25.01249,-0.000165,24.020817,-0.0076,1.373
542.00,7.626539,25.01325,-0.000164,24.021635,-0.0076,1.374
544.00,7.625910,25.01303,-0.000164,24.021367,-0.0076,1.374
546.00,7.625560,25.01284,-0.000165,24.021144,-0.0076,1.374
548.00,7.624955,25.01422,-0.000163,24.021753,-0.0076,1.374
550.00,7.624806,25.01445,-0.000164,24.021804,-0.0076,1.374
552.00,7.624932,25.01458,-0.000164,24.021242,-0.0076,1.374
554.00,7.624149,25.01374,-0.000164,24.020678,-0.0076,1.374
556.00,7.624289,25.01314,-0.000164,24.020774,-0.0076,1.374
558.00,7.623982,25.01343,-0.000163,24.021004,-0.0076,1.374
560.00,7.624668,25.01368,-0.000164,24.021468,-0.0076,1.374
562.00,7.624437,25.01273,-0.000164,24.021294,-0.0076,1.374
564.00,7.624102,25.01379,-0.000164,24.020981,-0.0076,1.374
566.00,7.624217,25.01448,-0.000164,24.021657,-0.0076,1.375
568.00,7.623143,25.01412,-0.000164,24.021156,-0.0076,1.374
570.00,7.622031,25.01318,-0.000165,24.021475,-0.0076,1.375
572.00,7.621316,25.01351,-0.000163,24.021987,-0.0076,1.374
574.00,7.621512,25.01418,-0.000163,24.021160,-0.0076,1.373
576.00,7.622401,25.01327,-0.000163,24.021838,-0.0076,1.375
578.00,7.622833,25.01381,-0.000165,24.020917,-0.0076,1.375
580.00,7.622442,25.01399,-0.000164,24.022094,-0.0076,1.374
582.00,7.622380,25.01315,-0.000166,24.020683,-0.0076,1.375
584.00,7.621834,25.01348,-0.000164,24.021109,-0.0076,1.374
586.00,7.621767,25.01441,-0.000164,24.021455,-0.0076,1.374
588.00,7.622346,25.01396,-0.000164,24.021619,-0.0076,1.374
590.00,7.622262,25.01430,-0.000165,24.021396,-0.0076,1.375
592.00,7.622335,25.01447,-0.000164,24.020979,-0.0076,1.374
594.00,7.622189,25.01356,-0.000163,24.021570,-0.0076,1.374
596.00,7.621425,25.01363,-0.000164,24.021323,-0.0076,1.374
598.00,7.620886,25.01425,-0.000165,24.021934,-0.0076,1.374
600.00,7.620790,25.01366,-0.000165,24.021581,-0.0076,1.374
@1,2.0000,4.0
602.00,7.620582,25.01354,-0.000164,24.021639,-0.0076,1.374
604.00,7.616674,25.01360,-0.000164,24.022037,-0.0076,1.374
606.00,7.608657,25.01318,-0.000164,24.020843,-0.0077,1.374
608.00,7.602611,25.01225,-0.000163,24.021242,-0.0076,1.373
610.00,7.594334,25.01319,-0.000163,24.021842,-0.0076,1.374
612.00,7.587721,25.01285,-0.000164,24.021343,-0.0076,1.375
614.00,7.584894,25.01277,-0.000166,24.022172,-0.0076,1.375
616.00,7.585166,25.01229,-0.000166,24.021298,-0.0076,1.375
618.00,7.586802,25.01327,-0.000165,24.021468,-0.0076,1.375
620.00,7.588673,25.01302,-0.000164,24.021809,-0.0076,1.375
622.00,7.590100,25.01227,-0.000164,24.021423,-0.0076,1.374
624.00,7.593633,25.01282,-0.000164,24.021920,-0.0076,1.374
626.00,7.596193,25.01332,-0.000163,24.020533,-0.0076,1.374
628.00,7.597471,25.01249,-0.000164,24.020917,-0.0076,1.374
630.00,7.599879,25.01267,-0.000165,24.021800,-0.0075,1.375
632.00,7.602285,25.01324,-0.000163,24.021597,-0.0076,1.374
634.00,7.603376,25.01335,-0.000164,24.021720,-0.0076,1.374
636.00,7.604209,25.01291,-0.000164,24.021581,-0.0076,1.374
638.00,7.604916,25.01314,-0.000166,24.021561,-0.0076,1.375
640.00,7.606492,25.01349,-0.000165,24.021586,-0.0076,1.375
642.00,7.607864,25.01478,-0.000165,24.021258,-0.0076,1.375
644.00,7.608931,25.01409,-0.000164,24.021247,-0.0076,1.374
646.00,7.609224,25.01364,-0.000164,24.022037,-0.0076,1.374
648.00,7.610258,25.01401,-0.000164,24.021426,-0.0076,1.374
650.00,7.611731,25.01448,-0.000164,24.021776,-0.0076,1.374
652.00,7.611760,25.01377,-0.000163,24.021515,-0.0076,1.375
654.00,7.611436,25.01294,-0.000165,24.021747,-0.0076,1.375
656.00,7.611290,25.01311,-0.000165,24.021568,-0.0075,1.375
658.00,7.611848,25.01351,-0.000165,24.020941,-0.0076,1.374
660.00,7.612060,25.01333,-0.000164,24.020991,-0.0076,1.374
662.00,7.612418,25.01330,-0.000165,24.021196,-0.0076,1.374
664.00,7.612766,25.01343,-0.000165,24.021207,-0.0076,1.375
666.00,7.612253,25.01397,-0.000165,24.021733,-0.0076,1.374
668.00,7.611963,25.01438,-0.000163,24.020953,-0.0076,1.374
670.00,7.612032,25.01395,-0.000165,24.021031,-0.0076,1.375
672.00,7.612130,25.01407,-0.000165,24.021321,-0.0076,1.374
674.00,7.611079,25.01421,-0.000165,24.021468,-0.0076,1.374
676.00,7.611146,25.01465,-0.000165,24.021028,-0.0076,1.374
678.00,7.611410,25.01430,-0.000164,24.021713,-0.0076,1.374
680.00,7.611687,25.01484,-0.000164,24.021533,-0.0076,1.375
682.00,7.611146,25.01454,-0.000165,24.021497,-0.0076,1.375
684.00,7.610603,25.01458,-0.000164,24.021930,-0.0076,1.374
686.00,7.609722,25.01406,-0.000165,24.022014,-0.0076,1.374
688.00,7.610642,25.01296,-0.000165,24.021852,-0.0076,1.374
690.00,7.611613,25.01334,-0.000165,24.021611,-0.0076,1.374
692.00,7.611407,25.01370,-0.000164,24.021238,-0.0076,1.374
694.00,7.611300,25.01369,-0.000164,24.021791,-0.0076,1.374
696.00,7.611201,25.01307,-0.000165,24.021069,-0.0076,1.375
698.00,7.611350,25.01342,-0.000165,24.021289,-0.0076,1.375
700.00,7.610797,25.01334,-0.000163,24.021856,-0.0076,1.374
702.00,7.610678,25.01288,-0.000164,24.021033,-0.0076,1.374
704.00,7.610328,25.01344,-0.000165,24.021104,-0.0076,1.375
706.00,7.610129,25.01365,-0.000166,24.021051,-0.0076,1.375
708.00,7.609834,25.01355,-0.000165,24.021713,-0.0076,1.375
710.00,7.609972,25.01331,-0.000164,24.021698,-0.0076,1.374
712.00,7.609753,25.01350,-0.000163,24.021579,-0.0076,1.374
714.00,7.609639,25.01409,-0.000164,24.021071,-0.0076,1.374
716.00,7.610364,25.01417,-0.000165,24.021979,-0.0076,1.374
718.00,7.609610,25.01414,-0.000165,24.021668,-0.0076,1.375
720.00,7.609273,25.01436,-0.000166,24.021615,-0.0076,1.375
722.00,7.609353,25.01386,-0.000164,24.020979,-0.0076,1.375
724.00,7.608697,25.01359,-0.000164,24.021069,-0.0076,1.374
726.00,7.608494,25.01457,-0.000164,24.021805,-0.0076,1.374
728.00,7.608556,25.01325,-0.000164,24.021593,-0.0076,1.374
730.00,7.609278,25.01382,-0.000165,24.021410,-0.0076,1.374
732.00,7.608755,25.01388,-0.000165,24.020826,-0.0076,1.374
734.00,7.608085,25.01408,-0.000164,24.021541,-0.0076,1.374
736.00,7.607313,25.01414,-0.000164,24.020729,-0.0076,1.375
738.00,7.607025,25.01408,-0.000165,24.021736,-0.0076,1.374
740.00,7.606820,25.01393,-0.000164,24.021363,-0.0076,1.374
742.00,7.607355,25.01396,-0.000164,24.021707,-0.0076,1.375
744.00,7.608144,25.01377,-0.000165,24.021533,-0.0076,1.374
746.00,7.608507,25.01345,-0.000164,24.021541,-0.0076,1.374
748.00,7.608037,25.01405,-0.000165,24.021996,-0.0076,1.374
750.00,7.607583,25.01365,-0.000165,24.021339,-0.0076,1.375
752.00,7.606902,25.01362,-0.000163,24.022059,-0.0076,1.375
754.00,7.606769,25.01420,-0.000165,24.021358,-0.0076,1.374
756.00,7.607238,25.01373,-0.000164,24.021720,-0.0076,1.374
758.00,7.607226,25.01329,-0.000164,24.021582,-0.0076,1.374
760.00,7.607153,25.01285,-0.000163,24.021483,-0.0076,1.374
762.00,7.606871,25.01396,-0.000164,24.021965,-0.0076,1.374
764.00,7.606526,25.01316,-0.000163,24.021557,-0.0076,1.375
766.00,7.607021,25.01276,-0.000164,24.021271,-0.0076,1.375
768.00,7.606755,25.01313,-0.000164,24.021474,-0.0076,1.374
770.00,7.606385,25.01380,-0.000164,24.021711,-0.0076,1.375
772.00,7.606219,25.01400,-0.000165,24.021455,-0.0076,1.374
774.00,7.605766,25.01453,-0.000164,24.021938,-0.0076,1.374
776.00,7.605978,25.01406,-0.000165,24.021822,-0.0075,1.375
778.00,7.604574,25.01407,-0.000165,24.021535,-0.0076,1.375
780.00,7.604096,25.01410,-0.000165,24.021771,-0.0076,1.375
782.00,7.604286,25.01393,-0.000165,24.021443,-0.0076,1.374
784.00,7.604113,25.01493,-0.000164,24.021499,-0.0076,1.375
786.00,7.604764,25.01472,-0.000164,24.021880,-0.0076,1.374
788.00,7.604678,25.01453,-0.000163,24.021582,-0.0076,1.375
790.00,7.604927,25.01453,-0.000165,24.022155,-0.0076,1.375
792.00,7.604638,25.01471,-0.000164,24.021541,-0.0076,1.374
794.00,7.604876,25.01470,-0.000165,24.021717,-0.0076,1.375
796.00,7.604357,25.01499,-0.000164,24.021999,-0.0076,1.375
798.00,7.603892,25.01489,-0.000164,24.021842,-0.0076,1.375
800.00,7.603713,25.01504,-0.000164,24.021811,-0.0075,1.375
802.00,7.603440,25.01434,-0.000164,24.021662,-0.0076,1.375
804.00,7.603011,25.01430,-0.000165,24.021662,-0.0076,1.375
806.00,7.602349,25.01423,-0.000164,24.022291,-0.0076,1.375
808.00,7.601348,25.01436,-0.000165,24.021698,-0.0076,1.375
810.00,7.601854,25.01471,-0.000165,24.021455,-0.0076,1.375
812.00,7.602605,25.01451,-0.000165,24.021474,-0.0076,1.375
814.00,7.602130,25.01367,-0.000165,24.020689,-0.0076,1.375
816.00,7.601558,25.01264,-0.000164,24.021552,-0.0076,1.375
818.00,7.601513,25.01312,-0.000164,24.021131,-0.0076,1.375
820.00,7.600601,25.01394,-0.000165,24.021301,-0.0076,1.375
822.00,7.600544,25.01369,-0.000166,24.021624,-0.0076,1.374
824.00,7.600833,25.01322,-0.000165,24.021477,-0.0076,1.375
826.00,7.601095,25.01245,-0.000166,24.022123,-0.0076,1.375
828.00,7.600902,25.01300,-0.000165,24.022046,-0.0076,1.375
830.00,7.600828,25.01345,-0.000164,24.021849,-0.0076,1.375
832.00,7.600772,25.01370,-0.000163,24.021713,-0.0076,1.374
834.00,7.600259,25.01260,-0.000164,24.021983,-0.0076,1.375
836.00,7.600182,25.01250,-0.000165,24.021669,-0.0076,1.375
838.00,7.599907,25.01267,-0.000165,24.021426,-0.0076,1.375
840.00,7.599872,25.01253,-0.000165,24.021214,-0.0076,1.375
842.00,7.599074,25.01237,-0.000164,24.021097,-0.0076,1.375
844.00,7.598825,25.01273,-0.000164,24.022094,-0.0076,1.375
846.00,7.599599,25.01237,-0.000164,24.021829,-0.0076,1.375
848.00,7.599398,25.01180,-0.000164,24.021744,-0.0076,1.375
850.00,7.598849,25.01307,-0.000163,24.021697,-0.0076,1.375
852.00,7.599069,25.01330,-0.000164,24.021941,-0.0076,1.375
854.00,7.598366,25.01315,-0.000165,24.021756,-0.0076,1.375
856.00,7.598856,25.01333,-0.000165,24.021508,-0.0076,1.375
858.00,7.597930,25.01250,-0.000164,24.021343,-0.0076,1.375
860.00,7.597683,25.01289,-0.000165,24.021374,-0.0076,1.375
862.00,7.597883,25.01292,-0.000164,24.021454,-0.0076,1.375
864.00,7.597752,25.01258,-0.000164,24.021251,-0.0076,1.375
866.00,7.597745,25.01157,-0.000165,24.021407,-0.0076,1.376
868.00,7.597971,25.01217,-0.000164,24.021557,-0.0076,1.375
870.00,7.598255,25.01242,-0.000165,24.022413,-0.0076,1.374
872.00,7.596502,25.01214,-0.000164,24.021354,-0.0076,1.374
874.00,7.596408,25.01236,-0.000164,24.020683,-0.0076,1.375
876.00,7.596354,25.01261,-0.000165,24.021305,-0.0076,1.375
878.00,7.596558,25.01228,-0.000165,24.021307,-0.0077,1.375
880.00,7.595988,25.01263,-0.000164,24.021305,-0.0076,1.375
882.00,7.596347,25.01221,-0.000164,24.021394,-0.0075,1.375
884.00,7.596501,25.01198,-0.000165,24.020962,-0.0076,1.375
886.00,7.596172,25.01256,-0.000164,24.021606,-0.0076,1.375
888.00,7.596077,25.01295,-0.000165,24.021648,-0.0076,1.375
890.00,7.596597,25.01249,-0.000165,24.022297,-0.0076,1.375
892.00,7.595783,25.01242,-0.000164,24.021503,-0.0076,1.375
894.00,7.595637,25.01259,-0.000164,24.021671,-0.0076,1.375
896.00,7.595099,25.01274,-0.000165,24.021736,-0.0076,1.375
898.00,7.595594,25.01359,-0.000165,24.021564,-0.0076,1.375
900.00,7.595903,25.01337,-0.000165,24.021515,-0.0076,1.375
902.00,7.596220,25.01343,-0.000164,24.021954,-0.0075,1.375
904.00,7.596112,25.01308,-0.000165,24.022157,-0.0075,1.375
906.00,7.594620,25.01317,-0.000166,24.021196,-0.0076,1.375
908.00,7.594364,25.01374,-0.000164,24.021425,-0.0076,1.375
910.00,7.594968,25.01336,-0.000164,24.021816,-0.0076,1.375
912.00,7.594440,25.01375,-0.000164,24.021323,-0.0076,1.375
914.00,7.594987,25.01321,-0.000165,24.021637,-0.0076,1.375
916.00,7.595187,25.01270,-0.000165,24.021601,-0.0075,1.375
918.00,7.594635,25.01246,-0.000164,24.021936,-0.0076,1.375
920.00,7.593537,25.01299,-0.000164,24.021176,-0.0076,1.375
922.00,7.592304,25.01290,-0.000164,24.021793,-0.0076,1.375
924.00,7.593316,25.01282,-0.000164,24.021276,-0.0076,1.375
926.00,7.593951,25.01259,-0.000165,24.020904,-0.0076,1.375
928.00,7.594111,25.01231,-0.000164,24.021753,-0.0076,1.376
930.00,7.593700,25.01271,-0.000164,24.021637,-0.0076,1.375
932.00,7.593465,25.01311,-0.000164,24.021562,-0.0076,1.375
934.00,7.593499,25.01368,-0.000164,24.021976,-0.0076,1.375
936.00,7.593090,25.01324,-0.000164,24.021497,-0.0076,1.375
938.00,7.593976,25.01262,-0.000164,24.021508,-0.0075,1.376
940.00,7.593300,25.01358,-0.000164,24.021412,-0.0075,1.376
942.00,7.592755,25.01398,-0.000165,24.021640,-0.0076,1.375
944.00,7.592950,25.01418,-0.000165,24.020819,-0.0076,1.375
946.00,7.592462,25.01330,-0.000165,24.021441,-0.0076,1.375
948.00,7.592615,25.01319,-0.000163,24.021932,-0.0075,1.375
950.00,7.592694,25.01290,-0.000164,24.021510,-0.0076,1.375
952.00,7.592283,25.01350,-0.000165,24.021312,-0.0075,1.375
954.00,7.591213,25.01314,-0.000164,24.022295,-0.0076,1.375
956.00,7.591804,25.01418,-0.000164,24.021858,-0.0075,1.375
958.00,7.592690,25.01456,-0.000164,24.021309,-0.0075,1.376
960.00,7.592433,25.01365,-0.000164,24.022061,-0.0076,1.376
962.00,7.591776,25.01393,-0.000164,24.021432,-0.0076,1.375
964.00,7.591002,25.01355,-0.000164,24.022046,-0.0076,1.375
966.00,7.590944,25.01402,-0.000164,24.022066,-0.0076,1.375
968.00,7.590933,25.01477,-0.000165,24.022101,-0.0076,1.375
970.00,7.590733,25.01389,-0.000165,24.022463,-0.0076,1.375
972.00,7.590643,25.01271,-0.000165,24.022146,-0.0076,1.375
974.00,7.589625,25.01292,-0.000166,24.020964,-0.0076,1.375
976.00,7.589649,25.01326,-0.000165,24.022588,-0.0075,1.376
978.00,7.589985,25.01264,-0.000165,24.021802,-0.0076,1.376
980.00,7.590681,25.01284,-0.000164,24.021651,-0.0076,1.376
982.00,7.589448,25.01287,-0.000165,24.021548,-0.0076,1.375
984.00,7.589423,25.01207,-0.000164,24.021649,-0.0076,1.376
986.00,7.590471,25.01317,-0.000164,24.022141,-0.0076,1.376
988.00,7.591324,25.01260,-0.000165,24.021717,-0.0076,1.375
990.00,7.590246,25.01243,-0.000165,24.022081,-0.0076,1.375
992.00,7.589377,25.01227,-0.000165,24.021343,-0.0076,1.375
994.00,7.589305,25.01306,-0.000164,24.021450,-0.0076,1.376
996.00,7.589886,25.01278,-0.000165,24.022041,-0.0076,1.376
998.00,7.589485,25.01302,-0.000164,24.021856,-0.0076,1.375
1000.00,7.589749,25.01294,-0.000162,24.022144,-0.0076,1.375
1002.00,7.589726,25.01310,-0.000163,24.021932,-0.0076,1.375
1004.00,7.587672,25.01261,-0.000164,24.021811,-0.0076,1.376
1006.00,7.588181,25.01303,-0.000165,24.021426,-0.0076,1.376
1008.00,7.588128,25.01258,-0.000164,24.021566,-0.0076,1.376
1010.00,7.588770,25.01211,-0.000165,24.021611,-0.0076,1.375
1012.00,7.588565,25.01250,-0.000164,24.021998,-0.0076,1.375
1014.00,7.587926,25.01278,-0.000163,24.021697,-0.0076,1.375
1016.00,7.587984,25.01288,-0.000163,24.021920,-0.0076,1.375
1018.00,7.587918,25.01260,-0.000162,24.022068,-0.0076,1.375
1020.00,7.588948,25.01240,-0.000164,24.021506,-0.0076,1.375
1022.00,7.588448,25.01302,-0.000164,24.021929,-0.0076,1.375
1024.00,7.588035,25.01425,-0.000165,24.021773,-0.0076,1.376
1026.00,7.587536,25.01307,-0.000164,24.021590,-0.0076,1.375
1028.00,7.586809,25.01371,-0.000163,24.021970,-0.0076,1.375
1030.00,7.587007,25.01376,-0.000163,24.021597,-0.0076,1.375
1032.00,7.587719,25.01452,-0.000164,24.022558,-0.0076,1.375
1034.00,7.587695,25.01403,-0.000163,24.022344,-0.0076,1.375
1036.00,7.586952,25.01401,-0.000164,24.021441,-0.0076,1.375
1038.00,7.586887,25.01355,-0.000164,24.021307,-0.0076,1.375
1040.00,7.586521,25.01239,-0.000164,24.021760,-0.0076,1.375
1042.00,7.587024,25.01251,-0.000164,24.021979,-0.0075,1.375
1044.00,7.586748,25.01271,-0.000164,24.021941,-0.0076,1.375
1046.00,7.586764,25.01318,-0.000165,24.021613,-0.0076,1.375
1048.00,7.586151,25.01325,-0.000164,24.022052,-0.0075,1.375
1050.00,7.585690,25.01352,-0.000162,24.021796,-0.0076,1.375
1052.00,7.585628,25.01312,-0.000163,24.021720,-0.0076,1.375
1054.00,7.585325,25.01361,-0.000163,24.022141,-0.0075,1.375
1056.00,7.585256,25.01304,-0.000164,24.021055,-0.0076,1.375
1058.00,7.584871,25.01358,-0.000164,24.021510,-0.0075,1.375
1060.00,7.584747,25.01318,-0.000163,24.021905,-0.0076,1.375
1062.00,7.585187,25.01325,-0.000163,24.022137,-0.0076,1.375
1064.00,7.585331,25.01309,-0.000164,24.021526,-0.0076,1.375
1066.00,7.584929,25.01355,-0.000164,24.021445,-0.0076,1.375
1068.00,7.585192,25.01320,-0.000164,24.021689,-0.0076,1.375
1070.00,7.585005,25.01229,-0.000165,24.022639,-0.0076,1.375
1072.00,7.584911,25.01265,-0.000165,24.021573,-0.0076,1.375
1074.00,7.583926,25.01204,-0.000164,24.021782,-0.0076,1.375
1076.00,7.583602,25.01267,-0.000164,24.021414,-0.0076,1.375
1078.00,7.584346,25.01229,-0.000165,24.021911,-0.0075,1.375
1080.00,7.584348,25.01173,-0.000166,24.021637,-0.0076,1.375
1082.00,7.584621,25.01238,-0.000166,24.022052,-0.0076,1.376
1084.00,7.584491,25.01310,-0.000165,24.021972,-0.0076,1.375
1086.00,7.584201,25.01334,-0.000165,24.022663,-0.0075,1.375
1088.00,7.584003,25.01306,-0.000166,24.022021,-0.0076,1.375
1090.00,7.583906,25.01270,-0.000165,24.022329,-0.0076,1.375
1092.00,7.583672,25.01349,-0.000166,24.022859,-0.0075,1.375
1094.00,7.583842,25.01308,-0.000166,24.022465,-0.0075,1.375
1096.00,7.583702,25.01319,-0.000166,24.021791,-0.0075,1.375
1098.00,7.583581,25.01259,-0.000165,24.021504,-0.0076,1.376
1100.00,7.582935,25.01261,-0.000166,24.021341,-0.0076,1.376
1102.00,7.582931,25.01283,-0.000165,24.022465,-0.0076,1.375
1104.00,7.583562,25.01288,-0.000165,24.021599,-0.0076,1.375
1106.00,7.582899,25.01301,-0.000165,24.021562,-0.0076,1.375
1108.00,7.582897,25.01326,-0.000164,24.021929,-0.0075,1.376
1110.00,7.582668,25.01378,-0.000165,24.022266,-0.0076,1.376
1112.00,7.582454,25.01368,-0.000164,24.021903,-0.0075,1.375
1114.00,7.582141,25.01431,-0.000164,24.022052,-0.0076,1.375
1116.00,7.581925,25.01363,-0.000164,24.022048,-0.0076,1.375
1118.00,7.582219,25.01351,-0.000165,24.021637,-0.0076,1.375
1120.00,7.581529,25.01321,-0.000165,24.021707,-0.0076,1.375
1122.00,7.580779,25.01383,-0.000166,24.022552,-0.0076,1.375
1124.00,7.580743,25.01356,-0.000165,24.021678,-0.0075,1.375
1126.00,7.580894,25.01339,-0.000166,24.022103,-0.0076,1.375
1128.00,7.581051,25.01335,-0.000166,24.021289,-0.0076,1.375
1130.00,7.580838,25.01314,-0.000167,24.021856,-0.0076,1.375
1132.00,7.581089,25.01354,-0.000166,24.021851,-0.0076,1.375
1134.00,7.580870,25.01348,-0.000165,24.021450,-0.0076,1.376
1136.00,7.580809,25.01358,-0.000165,24.021765,-0.0076,1.375
1138.00,7.580356,25.01344,-0.000166,24.022137,-0.0076,1.375
1140.00,7.580335,25.01338,-0.000166,24.021345,-0.0076,1.375
1142.00,7.580830,25.01404,-0.000166,24.022233,-0.0076,1.375
1144.00,7.580781,25.01339,-0.000165,24.021918,-0.0076,1.375
1146.00,7.579763,25.01345,-0.000165,24.021483,-0.0076,1.375
1148.00,7.579685,25.01360,-0.000166,24.021397,-0.0076,1.376
1150.00,7.578517,25.01350,-0.000165,24.021642,-0.0076,1.376
1152.00,7.578515,25.01420,-0.000166,24.021528,-0.0076,1.375
1154.00,7.579119,25.01391,-0.000165,24.021874,-0.0076,1.375
1156.00,7.578923,25.01456,-0.000165,24.021978,-0.0076,1.375
1158.00,7.578998,25.01506,-0.000165,24.021479,-0.0076,1.375
1160.00,7.579365,25.01454,-0.000165,24.021970,-0.0076,1.375
1162.00,7.579388,25.01467,-0.000166,24.022083,-0.0075,1.375
1164.00,7.578759,25.01496,-0.000165,24.021504,-0.0076,1.375
1166.00,7.578625,25.01549,-0.000164,24.021474,-0.0076,1.376
1168.00,7.577835,25.01536,-0.000164,24.021950,-0.0076,1.375
1170.00,7.577953,25.01474,-0.000164,24.021055,-0.0076,1.376
1172.00,7.578138,25.01423,-0.000165,24.022099,-0.0076,1.376
1174.00,7.577832,25.01434,-0.000166,24.022204,-0.0076,1.375
1176.00,7.578286,25.01464,-0.000164,24.021794,-0.0076,1.375
1178.00,7.578515,25.01425,-0.000165,24.021691,-0.0075,1.375
1180.00,7.578659,25.01404,-0.000165,24.021579,-0.0076,1.375
1182.00,7.578575,25.01422,-0.000165,24.022226,-0.0076,1.375
1184.00,7.578511,25.01502,-0.000165,24.021747,-0.0076,1.375
1186.00,7.578527,25.01560,-0.000165,24.021559,-0.0076,1.375
1188.00,7.577176,25.01496,-0.000166,24.021796,-0.0076,1.376
1190.00,7.576749,25.01428,-0.000165,24.021488,-0.0076,1.375
1192.00,7.576700,25.01420,-0.000165,24.021756,-0.0075,1.375
1194.00,7.576974,25.01460,-0.000164,24.022104,-0.0076,1.375
1196.00,7.577051,25.01486,-0.000164,24.021776,-0.0075,1.375
1198.00,7.576951,25.01483,-0.000164,24.022434,-0.0075,1.376
1200.00,7.577287,25.01479,-0.000165,24.022251,-0.0075,1.375
@2,12.0000,24.0
1202.00,7.576207,25.01458,-0.000165,24.021976,-0.0076,1.375
1204.00,7.569769,25.01418,-0.000165,24.022219,-0.0075,1.375
1206.00,7.558190,25.01521,-0.000163,24.022046,-0.0075,1.375
1208.00,7.541779,25.01439,-0.000164,24.021706,-0.0075,1.374
1210.00,7.518522,25.01448,-0.000163,24.022317,-0.0075,1.374
1212.00,7.493369,25.01396,-0.000163,24.022079,-0.0076,1.374
1214.00,7.470182,25.01373,-0.000165,24.021704,-0.0075,1.375
1216.00,7.449957,25.01432,-0.000164,24.021035,-0.0076,1.376
1218.00,7.431221,25.01438,-0.000164,24.021669,-0.0076,1.376
1220.00,7.415919,25.01355,-0.000166,24.021495,-0.0076,1.376
1222.00,7.402994,25.01412,-0.000166,24.021611,-0.0076,1.376
1224.00,7.390830,25.01376,-0.000166,24.021994,-0.0076,1.377
1226.00,7.381902,25.01406,-0.000166,24.021330,-0.0076,1.377
1228.00,7.381207,25.01358,-0.000166,24.021988,-0.0076,1.377
1230.00,7.385331,25.01396,-0.000165,24.022066,-0.0076,1.377
1232.00,7.392546,25.01445,-0.000166,24.021606,-0.0075,1.377
1234.00,7.403811,25.01358,-0.000166,24.021724,-0.0075,1.378
1236.00,7.416492,25.01427,-0.000165,24.022152,-0.0076,1.377
1238.00,7.428102,25.01396,-0.000165,24.021838,-0.0075,1.376
1240.00,7.439904,25.01372,-0.000164,24.022155,-0.0075,1.375
1242.00,7.451816,25.01375,-0.000164,24.022318,-0.0076,1.375
1244.00,7.463288,25.01386,-0.000164,24.022414,-0.0076,1.375
1246.00,7.472852,25.01350,-0.000164,24.022061,-0.0076,1.375
1248.00,7.481401,25.01360,-0.000162,24.021570,-0.0076,1.376
1250.00,7.488490,25.01385,-0.000164,24.021990,-0.0076,1.375
1252.00,7.494982,25.01374,-0.000164,24.021553,-0.0076,1.376
1254.00,7.501285,25.01393,-0.000164,24.021876,-0.0076,1.376
1256.00,7.506751,25.01489,-0.000164,24.021871,-0.0076,1.375
1258.00,7.512128,25.01454,-0.000164,24.022246,-0.0076,1.376
1260.00,7.517041,25.01414,-0.000163,24.022404,-0.0076,1.376
1262.00,7.521683,25.01445,-0.000164,24.021838,-0.0076,1.375
1264.00,7.525524,25.01498,-0.000165,24.022166,-0.0075,1.375
1266.00,7.528600,25.01505,-0.000165,24.022121,-0.0075,1.375
1268.00,7.531487,25.01484,-0.000164,24.021731,-0.0076,1.375
1270.00,7.534500,25.01521,-0.000165,24.022188,-0.0076,1.376
1272.00,7.537118,25.01525,-0.000164,24.022092,-0.0075,1.376
1274.00,7.539581,25.01441,-0.000165,24.021666,-0.0075,1.376
1276.00,7.540458,25.01455,-0.000165,24.022514,-0.0075,1.376
1278.00,7.541621,25.01490,-0.000164,24.021628,-0.0075,1.375
1280.00,7.543903,25.01376,-0.000164,24.022170,-0.0076,1.376
1282.00,7.544137,25.01455,-0.000164,24.021443,-0.0076,1.376
1284.00,7.544873,25.01391,-0.000165,24.021642,-0.0076,1.376
1286.00,7.544927,25.01399,-0.000165,24.021465,-0.0076,1.375
1288.00,7.544968,25.01482,-0.000164,24.021376,-0.0075,1.375
1290.00,7.545400,25.01437,-0.000165,24.021729,-0.0076,1.376
1292.00,7.546892,25.01419,-0.000167,24.022322,-0.0076,1.375
1294.00,7.547590,25.01465,-0.000165,24.021575,-0.0076,1.375
1296.00,7.548202,25.01403,-0.000165,24.021515,-0.0076,1.376
1298.00,7.548467,25.01434,-0.000165,24.022072,-0.0075,1.376
1300.00,7.549751,25.01478,-0.000165,24.022046,-0.0076,1.376
1302.00,7.551397,25.01532,-0.000165,24.022126,-0.0076,1.376
1304.00,7.552293,25.01514,-0.000163,24.021925,-0.0075,1.375
1306.00,7.552786,25.01513,-0.000164,24.021896,-0.0075,1.375
1308.00,7.553125,25.01509,-0.000164,24.021825,-0.0076,1.376
1310.00,7.554848,25.01502,-0.000166,24.021392,-0.0076,1.376
1312.00,7.555300,25.01550,-0.000165,24.021624,-0.0076,1.375
1314.00,7.555054,25.01414,-0.000164,24.021784,-0.0076,1.376
1316.00,7.554708,25.01420,-0.000164,24.021631,-0.0075,1.376
1318.00,7.555056,25.01526,-0.000166,24.022132,-0.0075,1.376
1320.00,7.555136,25.01447,-0.000165,24.020602,-0.0075,1.376
1322.00,7.555504,25.01421,-0.000164,24.021613,-0.0076,1.375
1324.00,7.555657,25.01456,-0.000164,24.021448,-0.0076,1.376
1326.00,7.555539,25.01448,-0.000165,24.021133,-0.0076,1.376
1328.00,7.556542,25.01441,-0.000165,24.021706,-0.0076,1.376
1330.00,7.557834,25.01412,-0.000165,24.021878,-0.0076,1.376
1332.00,7.557927,25.01469,-0.000166,24.021981,-0.0076,1.376
1334.00,7.556738,25.01422,-0.000165,24.022032,-0.0076,1.375
1336.00,7.556273,25.01382,-0.000165,24.021784,-0.0076,1.376
1338.00,7.556500,25.01455,-0.000165,24.021762,-0.0076,1.375
1340.00,7.556656,25.01511,-0.000164,24.021579,-0.0076,1.376
1342.00,7.557241,25.01510,-0.000165,24.021198,-0.0076,1.376
1344.00,7.557524,25.01443,-0.000165,24.021330,-0.0076,1.376
1346.00,7.558125,25.01385,-0.000166,24.021310,-0.0076,1.376
1348.00,7.558407,25.01439,-0.000165,24.021107,-0.0076,1.376
1350.00,7.558789,25.01429,-0.000165,24.021187,-0.0076,1.376
1352.00,7.559006,25.01340,-0.000165,24.021697,-0.0076,1.376
1354.00,7.559675,25.01370,-0.000166,24.021849,-0.0076,1.376
1356.00,7.561015,25.01415,-0.000166,24.021762,-0.0076,1.376
1358.00,7.560950,25.01379,-0.000166,24.021967,-0.0076,1.376
1360.00,7.561876,25.01356,-0.000165,24.021711,-0.0075,1.375
1362.00,7.563387,25.01374,-0.000165,24.021653,-0.0075,1.376
1364.00,7.563004,25.01333,-0.000165,24.021852,-0.0076,1.376
1366.00,7.562176,25.01423,-0.000166,24.021843,-0.0076,1.376
1368.00,7.562695,25.01378,-0.000166,24.021412,-0.0076,1.376
1370.00,7.564005,25.01376,-0.000166,24.021731,-0.0076,1.376
1372.00,7.564499,25.01420,-0.000165,24.021307,-0.0075,1.375
1374.00,7.564527,25.01381,-0.000165,24.021675,-0.0076,1.376
1376.00,7.565137,25.01403,-0.000165,24.021967,-0.0076,1.376
1378.00,7.565073,25.01319,-0.000165,24.022028,-0.0076,1.376
1380.00,7.564601,25.01395,-0.000165,24.021923,-0.0076,1.376
1382.00,7.564605,25.01424,-0.000165,24.021504,-0.0076,1.376
1384.00,7.564569,25.01380,-0.000166,24.021932,-0.0076,1.376
1386.00,7.563972,25.01406,-0.000165,24.021533,-0.0076,1.376
1388.00,7.564009,25.01453,-0.000166,24.021776,-0.0076,1.376
1390.00,7.564127,25.01418,-0.000166,24.021463,-0.0076,1.376
1392.00,7.564425,25.01425,-0.000165,24.022215,-0.0075,1.376
1394.00,7.564515,25.01501,-0.000165,24.021894,-0.0075,1.376
1396.00,7.564289,25.01477,-0.000166,24.021184,-0.0076,1.376
1398.00,7.564832,25.01438,-0.000165,24.021544,-0.0076,1.376
1400.00,7.565654,25.01426,-0.000165,24.021992,-0.0076,1.376
1402.00,7.565785,25.01421,-0.000165,24.021457,-0.0076,1.376
1404.00,7.565198,25.01360,-0.000165,24.022309,-0.0075,1.376
1406.00,7.564954,25.01364,-0.000165,24.021533,-0.0076,1.376
1408.00,7.564931,25.01345,-0.000165,24.021988,-0.0076,1.376
1410.00,7.565151,25.01341,-0.000166,24.021856,-0.0076,1.376
1412.00,7.565109,25.01314,-0.000165,24.021985,-0.0076,1.376
1414.00,7.565337,25.01337,-0.000165,24.021611,-0.0075,1.376
1416.00,7.565523,25.01371,-0.000166,24.021700,-0.0076,1.376
1418.00,7.564937,25.01420,-0.000166,24.022057,-0.0076,1.376
1420.00,7.564328,25.01359,-0.000166,24.021979,-0.0076,1.375
1422.00,7.564758,25.01288,-0.000165,24.021911,-0.0076,1.376
1424.00,7.564589,25.01337,-0.000166,24.021794,-0.0076,1.376
1426.00,7.564690,25.01338,-0.000165,24.021492,-0.0076,1.376
1428.00,7.564666,25.01348,-0.000166,24.021165,-0.0076,1.376
1430.00,7.564092,25.01324,-0.000165,24.021586,-0.0076,1.376
1432.00,7.564062,25.01337,-0.000167,24.021834,-0.0076,1.376
1434.00,7.564391,25.01339,-0.000167,24.021408,-0.0076,1.376
1436.00,7.564223,25.01305,-0.000167,24.021316,-0.0076,1.375
1438.00,7.564165,25.01314,-0.000165,24.021633,-0.0076,1.376
1440.00,7.564287,25.01354,-0.000165,24.021688,-0.0076,1.376
1442.00,7.564583,25.01370,-0.000166,24.021354,-0.0076,1.376
1444.00,7.564071,25.01406,-0.000167,24.022126,-0.0076,1.376
1446.00,7.564201,25.01457,-0.000167,24.022005,-0.0076,1.377
1448.00,7.564008,25.01430,-0.000166,24.021862,-0.0076,1.376
1450.00,7.564333,25.01423,-0.000166,24.021064,-0.0076,1.376
1452.00,7.564131,25.01457,-0.000165,24.021736,-0.0076,1.376
1454.00,7.563830,25.01495,-0.000166,24.021990,-0.0076,1.376
1456.00,7.563396,25.01477,-0.000167,24.021782,-0.0076,1.376
1458.00,7.563844,25.01448,-0.000167,24.021459,-0.0076,1.376
1460.00,7.564168,25.01425,-0.000165,24.021613,-0.0076,1.375
1462.00,7.563721,25.01458,-0.000165,24.021544,-0.0076,1.376
1464.00,7.563822,25.01480,-0.000166,24.022387,-0.0076,1.376
1466.00,7.563667,25.01447,-0.000167,24.021816,-0.0076,1.376
1468.00,7.563256,25.01359,-0.000166,24.021689,-0.0076,1.377
1470.00,7.563683,25.01359,-0.000166,24.021985,-0.0075,1.377
1472.00,7.563845,25.01324,-0.000166,24.022081,-0.0076,1.376
1474.00,7.562475,25.01405,-0.000166,24.020603,-0.0076,1.376
1476.00,7.562308,25.01441,-0.000166,24.020953,-0.0076,1.376
1478.00,7.561563,25.01432,-0.000165,24.021329,-0.0076,1.376
1480.00,7.561444,25.01532,-0.000167,24.021880,-0.0076,1.376
1482.00,7.561387,25.01540,-0.000167,24.021620,-0.0076,1.377
1484.00,7.561461,25.01487,-0.000166,24.021421,-0.0076,1.376
1486.00,7.561933,25.01380,-0.000166,24.021410,-0.0076,1.376
1488.00,7.562350,25.01351,-0.000166,24.021905,-0.0076,1.377
1490.00,7.562072,25.01430,-0.000166,24.021205,-0.0076,1.376
1492.00,7.562772,25.01394,-0.000165,24.021945,-0.0076,1.376
1494.00,7.563234,25.01398,-0.000165,24.021466,-0.0076,1.376
1496.00,7.563766,25.01378,-0.000166,24.021544,-0.0076,1.376
1498.00,7.563999,25.01330,-0.000167,24.021773,-0.0076,1.376
1500.00,7.563225,25.01427,-0.000166,24.021988,-0.0076,1.376
1502.00,7.563428,25.01407,-0.000166,24.021994,-0.0076,1.375
1504.00,7.562980,25.01448,-0.000165,24.021220,-0.0076,1.376
1506.00,7.562965,25.01407,-0.000166,24.021646,-0.0076,1.377
1508.00,7.563228,25.01325,-0.000167,24.021680,-0.0076,1.377
1510.00,7.563204,25.01293,-0.000167,24.022340,-0.0076,1.376
1512.00,7.563558,25.01373,-0.000166,24.021421,-0.0076,1.376
1514.00,7.563313,25.01294,-0.000166,24.021829,-0.0076,1.376
1516.00,7.563622,25.01312,-0.000166,24.021068,-0.0077,1.376
1518.00,7.563278,25.01373,-0.000166,24.021278,-0.0076,1.376
1520.00,7.563577,25.01410,-0.000166,24.021178,-0.0076,1.376
1522.00,7.563564,25.01398,-0.000166,24.022159,-0.0076,1.377
1524.00,7.562650,25.01418,-0.000167,24.021829,-0.0076,1.376
1526.00,7.562698,25.01434,-0.000165,24.022014,-0.0076,1.376
1528.00,7.563131,25.01413,-0.000165,24.021860,-0.0076,1.376
1530.00,7.563062,25.01427,-0.000166,24.022152,-0.0076,1.376
1532.00,7.561841,25.01414,-0.000165,24.021887,-0.0076,1.376
1534.00,7.561529,25.01441,-0.000165,24.021403,-0.0076,1.376
1536.00,7.560853,25.01446,-0.000166,24.021263,-0.0076,1.376
1538.00,7.560143,25.01423,-0.000165,24.021180,-0.0076,1.376
1540.00,7.560130,25.01435,-0.000166,24.021153,-0.0076,1.376
1542.00,7.559813,25.01395,-0.000167,24.021176,-0.0076,1.376
1544.00,7.560244,25.01405,-0.000166,24.020319,-0.0076,1.376
1546.00,7.560364,25.01394,-0.000167,24.020895,-0.0076,1.377
1548.00,7.560581,25.01356,-0.000166,24.021292,-0.0076,1.377
1550.00,7.560337,25.01330,-0.000166,24.021339,-0.0076,1.376
1552.00,7.560380,25.01327,-0.000165,24.021789,-0.0076,1.376
1554.00,7.561232,25.01266,-0.000165,24.021655,-0.0076,1.376
1556.00,7.561316,25.01377,-0.000165,24.020866,-0.0076,1.376
1558.00,7.561343,25.01366,-0.000166,24.021775,-0.0076,1.377
1560.00,7.560427,25.01320,-0.000166,24.020797,-0.0076,1.376
1562.00,7.560842,25.01265,-0.000165,24.020941,-0.0076,1.377
1564.00,7.561685,25.01277,-0.000167,24.021434,-0.0076,1.376
1566.00,7.561599,25.01296,-0.000166,24.021704,-0.0076,1.376
1568.00,7.561695,25.01348,-0.000167,24.021149,-0.0076,1.376
1570.00,7.560846,25.01267,-0.000164,24.021620,-0.0076,1.376
1572.00,7.560149,25.01224,-0.000164,24.021613,-0.0076,1.376
1574.00,7.560151,25.01315,-0.000165,24.021675,-0.0076,1.376
1576.00,7.560517,25.01305,-0.000166,24.021758,-0.0076,1.376
1578.00,7.560523,25.01359,-0.000166,24.021838,-0.0076,1.377
1580.00,7.560413,25.01307,-0.000166,24.022255,-0.0076,1.377
1582.00,7.560981,25.01320,-0.000166,24.022010,-0.0076,1.377
1584.00,7.560472,25.01304,-0.000166,24.021334,-0.0076,1.376
1586.00,7.559544,25.01381,-0.000165,24.021084,-0.0076,1.376
1588.00,7.559651,25.01303,-0.000165,24.021862,-0.0076,1.376
1590.00,7.559996,25.01328,-0.000165,24.021352,-0.0076,1.376
1592.00,7.559326,25.01389,-0.000166,24.021898,-0.0076,1.377
1594.00,7.559632,25.01354,-0.000166,24.021744,-0.0076,1.377
1596.00,7.559953,25.01305,-0.000166,24.021588,-0.0076,1.377
1598.00,7.560589,25.01293,-0.000166,24.021441,-0.0076,1.377
1600.00,7.561193,25.01303,-0.000166,24.021532,-0.0076,1.377
1602.00,7.560613,25.01336,-0.000165,24.021396,-0.0076,1.376
1604.00,7.560409,25.01383,-0.000166,24.021434,-0.0076,1.377
1606.00,7.559328,25.01494,-0.000166,24.020892,-0.0076,1.377
1608.00,7.559760,25.01428,-0.000165,24.020763,-0.0076,1.376
1610.00,7.558630,25.01447,-0.000166,24.020652,-0.0076,1.376
1612.00,7.557891,25.01528,-0.000165,24.021486,-0.0076,1.377
1614.00,7.557942,25.01541,-0.000167,24.020991,-0.0076,1.377
1616.00,7.558371,25.01578,-0.000166,24.021124,-0.0076,1.376
1618.00,7.558326,25.01607,-0.000166,24.021374,-0.0076,1.376
1620.00,7.557198,25.01597,-0.000166,24.021896,-0.0076,1.376
1622.00,7.557470,25.01614,-0.000166,24.021332,-0.0076,1.376
1624.00,7.557646,25.01556,-0.000166,24.021572,-0.0076,1.376
1626.00,7.557923,25.01570,-0.000167,24.021153,-0.0076,1.377
1628.00,7.557912,25.01534,-0.000167,24.021836,-0.0076,1.377
1630.00,7.558765,25.01567,-0.000167,24.021436,-0.0076,1.376
1632.00,7.558661,25.01658,-0.000167,24.021693,-0.0076,1.376
1634.00,7.558880,25.01546,-0.000165,24.021115,-0.0076,1.376
1636.00,7.558865,25.01547,-0.000166,24.021822,-0.0076,1.377
1638.00,7.558731,25.01530,-0.000166,24.022307,-0.0076,1.377
1640.00,7.558012,25.01480,-0.000166,24.021243,-0.0076,1.377
1642.00,7.557495,25.01573,-0.000166,24.020440,-0.0076,1.377
1644.00,7.556942,25.01536,-0.000166,24.020935,-0.0076,1.377
1646.00,7.557448,25.01618,-0.000166,24.021176,-0.0076,1.377
1648.00,7.557415,25.01562,-0.000166,24.021066,-0.0076,1.377
1650.00,7.557045,25.01549,-0.000165,24.021403,-0.0076,1.376
1652.00,7.556482,25.01539,-0.000166,24.021388,-0.0076,1.377
1654.00,7.557463,25.01636,-0.000166,24.021883,-0.0076,1.377
1656.00,7.556995,25.01625,-0.000166,24.021831,-0.0075,1.377
1658.00,7.556947,25.01692,-0.000166,24.021678,-0.0076,1.377
1660.00,7.556830,25.01669,-0.000165,24.021339,-0.0076,1.376
1662.00,7.556462,25.01594,-0.000165,24.021905,-0.0076,1.377
1664.00,7.556316,25.01612,-0.000166,24.021840,-0.0076,1.377
1666.00,7.557000,25.01539,-0.000166,24.021680,-0.0076,1.377
1668.00,7.557043,25.01554,-0.000166,24.021570,-0.0076,1.376
1670.00,7.557610,25.01564,-0.000166,24.021570,-0.0076,1.376
1672.00,7.557892,25.01556,-0.000165,24.022112,-0.0076,1.377
1674.00,7.557165,25.01579,-0.000166,24.021450,-0.0076,1.377
1676.00,7.557084,25.01549,-0.000166,24.021412,-0.0076,1.377
1678.00,7.556444,25.01592,-0.000165,24.021956,-0.0076,1.377
1680.00,7.556470,25.01614,-0.000164,24.022012,-0.0076,1.376
1682.00,7.556245,25.01551,-0.000166,24.021693,-0.0075,1.377
1684.00,7.556823,25.01582,-0.000165,24.022070,-0.0076,1.376
1686.00,7.556586,25.01541,-0.000165,24.022037,-0.0076,1.376
1688.00,7.556454,25.01566,-0.000165,24.021327,-0.0076,1.376
1690.00,7.556318,25.01613,-0.000165,24.021691,-0.0076,1.377
1692.00,7.556461,25.01587,-0.000165,24.021657,-0.0076,1.377
1694.00,7.556762,25.01648,-0.000165,24.021187,-0.0076,1.377
1696.00,7.555416,25.01579,-0.000165,24.021519,-0.0076,1.376
1698.00,7.554483,25.01583,-0.000165,24.021376,-0.0076,1.377
1700.00,7.555020,25.01573,-0.000167,24.021695,-0.0076,1.377
1702.00,7.554831,25.01589,-0.000167,24.021559,-0.0076,1.377
1704.00,7.555301,25.01579,-0.000166,24.021481,-0.0076,1.377
1706.00,7.555788,25.01601,-0.000165,24.021959,-0.0076,1.376
1708.00,7.555420,25.01592,-0.000164,24.021428,-0.0076,1.376
1710.00,7.554805,25.01583,-0.000166,24.021818,-0.0076,1.377
1712.00,7.555030,25.01609,-0.000167,24.021736,-0.0076,1.378
1714.00,7.555174,25.01526,-0.000167,24.021499,-0.0076,1.377
1716.00,7.555184,25.01511,-0.000165,24.021700,-0.0076,1.377
1718.00,7.555436,25.01558,-0.000166,24.021466,-0.0076,1.376
1720.00,7.555310,25.01615,-0.000164,24.021591,-0.0076,1.376
1722.00,7.554188,25.01523,-0.000165,24.021220,-0.0076,1.376
1724.00,7.554336,25.01547,-0.000165,24.021726,-0.0076,1.377
1726.00,7.554992,25.01558,-0.000165,24.021688,-0.0076,1.376
1728.00,7.554629,25.01563,-0.000165,24.021706,-0.0076,1.377
1730.00,7.554295,25.01484,-0.000166,24.021561,-0.0075,1.377
1732.00,7.553897,25.01523,-0.000166,24.021339,-0.0076,1.377
1734.00,7.554466,25.01536,-0.000167,24.022114,-0.0076,1.376
1736.00,7.554495,25.01549,-0.000166,24.022302,-0.0076,1.376
1738.00,7.554867,25.01618,-0.000166,24.021329,-0.0076,1.377
1740.00,7.554991,25.01682,-0.000166,24.021620,-0.0076,1.376
1742.00,7.554015,25.01734,-0.000165,24.021677,-0.0076,1.377
1744.00,7.553425,25.01629,-0.000165,24.021247,-0.0076,1.377
1746.00,7.553431,25.01534,-0.000166,24.021532,-0.0076,1.377
1748.00,7.554430,25.01675,-0.000166,24.021318,-0.0076,1.377
1750.00,7.554059,25.01624,-0.000166,24.021310,-0.0076,1.377
1752.00,7.554928,25.01599,-0.000167,24.021506,-0.0076,1.377
1754.00,7.554931,25.01652,-0.000167,24.021403,-0.0076,1.377
1756.00,7.553902,25.01609,-0.000167,24.021825,-0.0076,1.377
1758.00,7.553568,25.01580,-0.000166,24.021845,-0.0076,1.377
1760.00,7.554147,25.01654,-0.000166,24.021562,-0.0076,1.377
1762.00,7.554583,25.01601,-0.000166,24.021356,-0.0076,1.376
1764.00,7.554005,25.01608,-0.000165,24.021106,-0.0076,1.377
1766.00,7.553537,25.01613,-0.000167,24.021405,-0.0076,1.377
1768.00,7.553565,25.01599,-0.000165,24.021164,-0.0076,1.377
1770.00,7.554222,25.01621,-0.000165,24.021477,-0.0076,1.376
1772.00,7.555147,25.01655,-0.000166,24.021874,-0.0076,1.376
1774.00,7.555322,25.01761,-0.000165,24.021865,-0.0076,1.377
1776.00,7.553958,25.01662,-0.000167,24.021428,-0.0076,1.377
1778.00,7.553201,25.01572,-0.000167,24.021950,-0.0076,1.376
1780.00,7.552790,25.01530,-0.000165,24.022344,-0.0076,1.376
1782.00,7.552188,25.01629,-0.000165,24.021744,-0.0076,1.376
1784.00,7.552009,25.01595,-0.000165,24.021767,-0.0076,1.377
1786.00,7.552629,25.01508,-0.000165,24.021827,-0.0076,1.377
1788.00,7.553059,25.01483,-0.000166,24.021191,-0.0076,1.377
1790.00,7.553288,25.01551,-0.000167,24.020582,-0.0076,1.377
1792.00,7.553486,25.01491,-0.000165,24.021349,-0.0076,1.376
1794.00,7.552185,25.01507,-0.000165,24.021717,-0.0075,1.377
1796.00,7.552080,25.01621,-0.000165,24.021118,-0.0076,1.376
1798.00,7.551910,25.01555,-0.000165,24.021606,-0.0076,1.377
1800.00,7.551366,25.01523,-0.000166,24.021717,-0.0076,1.377
@3,12.0000,24.0
1802.00,7.550809,25.01535,-0.000166,24.021541,-0.0076,1.376
1804.00,7.546367,25.01475,-0.000167,24.021445,-0.0076,1.377
1806.00,7.537200,25.01583,-0.000164,24.021028,-0.0076,1.375
1808.00,7.520581,25.01624,-0.000165,24.021307,-0.0076,1.375
1810.00,7.503712,25.01518,-0.000166,24.021341,-0.0076,1.376
1812.00,7.489048,25.01436,-0.000166,24.021298,-0.0076,1.376
1814.00,7.475776,25.01444,-0.000165,24.021673,-0.0076,1.377
1816.00,7.462949,25.01413,-0.000166,24.021845,-0.0076,1.377
1818.00,7.451231,25.01456,-0.000166,24.021321,-0.0075,1.378
1820.00,7.439400,25.01431,-0.000166,24.021666,-0.0076,1.378
1822.00,7.428014,25.01454,-0.000166,24.021274,-0.0075,1.377
1824.00,7.417972,25.01549,-0.000167,24.021760,-0.0076,1.378
1826.00,7.409936,25.01518,-0.000167,24.021568,-0.0075,1.378
1828.00,7.408849,25.01445,-0.000167,24.021553,-0.0076,1.379
1830.00,7.413766,25.01556,-0.000167,24.021851,-0.0076,1.379
1832.00,7.419794,25.01469,-0.000168,24.021950,-0.0076,1.379
1834.00,7.425480,25.01414,-0.000168,24.021343,-0.0076,1.378
1836.00,7.429944,25.01459,-0.000167,24.021463,-0.0076,1.378
1838.00,7.432696,25.01407,-0.000166,24.022175,-0.0076,1.377
1840.00,7.437522,25.01362,-0.000165,24.021881,-0.0076,1.377
1842.00,7.442221,25.01487,-0.000166,24.020910,-0.0076,1.376
1844.00,7.447793,25.01502,-0.000164,24.021809,-0.0076,1.377
1846.00,7.452242,25.01533,-0.000164,24.021521,-0.0076,1.377
1848.00,7.457321,25.01506,-0.000165,24.021586,-0.0076,1.377
1850.00,7.463493,25.01534,-0.000166,24.021747,-0.0076,1.376
1852.00,7.469054,25.01555,-0.000165,24.021992,-0.0075,1.377
1854.00,7.474817,25.01582,-0.000166,24.022170,-0.0076,1.377
1856.00,7.479449,25.01657,-0.000164,24.021785,-0.0076,1.376
1858.00,7.483833,25.01607,-0.000166,24.021251,-0.0076,1.377
1860.00,7.488983,25.01571,-0.000165,24.021013,-0.0076,1.377
1862.00,7.494738,25.01644,-0.000166,24.021813,-0.0076,1.376
1864.00,7.498277,25.01621,-0.000166,24.021610,-0.0076,1.376
1866.00,7.501432,25.01595,-0.000166,24.021901,-0.0076,1.376
1868.00,7.505343,25.01598,-0.000165,24.021327,-0.0076,1.376
1870.00,7.509279,25.01636,-0.000167,24.021947,-0.0076,1.376
1872.00,7.512232,25.01674,-0.000167,24.021811,-0.0076,1.377
1874.00,7.515453,25.01692,-0.000167,24.021439,-0.0076,1.377
1876.00,7.518941,25.01673,-0.000167,24.022128,-0.0076,1.377
1878.00,7.521463,25.01687,-0.000165,24.021727,-0.0076,1.377
1880.00,7.522838,25.01613,-0.000167,24.021552,-0.0076,1.377
1882.00,7.523675,25.01648,-0.000166,24.021477,-0.0076,1.377
1884.00,7.525438,25.01619,-0.000165,24.021807,-0.0076,1.377
1886.00,7.526921,25.01621,-0.000166,24.020901,-0.0076,1.376
1888.00,7.528779,25.01613,-0.000166,24.021539,-0.0076,1.376
1890.00,7.530908,25.01643,-0.000166,24.021746,-0.0076,1.377
1892.00,7.531759,25.01632,-0.000165,24.020901,-0.0076,1.377
1894.00,7.532895,25.01565,-0.000165,24.020739,-0.0076,1.377
1896.00,7.534487,25.01601,-0.000164,24.021804,-0.0076,1.376
1898.00,7.534362,25.01663,-0.000166,24.021880,-0.0076,1.377
1900.00,7.534091,25.01740,-0.000165,24.021494,-0.0076,1.377
1902.00,7.534710,25.01694,-0.000166,24.021117,-0.0076,1.376
1904.00,7.534712,25.01652,-0.000167,24.021407,-0.0076,1.376
1906.00,7.535448,25.01657,-0.000167,24.021753,-0.0076,1.377
1908.00,7.536048,25.01671,-0.000165,24.021833,-0.0075,1.377
1910.00,7.535837,25.01664,-0.000165,24.021813,-0.0076,1.376
1912.00,7.536386,25.01656,-0.000166,24.021673,-0.0076,1.377
1914.00,7.536674,25.01718,-0.000167,24.021254,-0.0076,1.377
1916.00,7.537428,25.01720,-0.000166,24.021720,-0.0076,1.376
1918.00,7.537492,25.01639,-0.000167,24.021572,-0.0075,1.376
1920.00,7.538521,25.01618,-0.000166,24.021403,-0.0076,1.377
1922.00,7.537100,25.01754,-0.000166,24.021528,-0.0076,1.377
1924.00,7.537218,25.01717,-0.000167,24.021963,-0.0076,1.376
1926.00,7.537570,25.01698,-0.000167,24.021675,-0.0076,1.376
1928.00,7.537998,25.01651,-0.000164,24.021437,-0.0076,1.377
1930.00,7.538423,25.01509,-0.000165,24.021622,-0.0076,1.377
1932.00,7.539514,25.01517,-0.000166,24.021265,-0.0076,1.377
1934.00,7.539749,25.01510,-0.000165,24.022193,-0.0076,1.376
1936.00,7.539806,25.01525,-0.000165,24.021539,-0.0075,1.376
1938.00,7.540313,25.01591,-0.000165,24.021379,-0.0076,1.377
1940.00,7.540595,25.01618,-0.000165,24.021860,-0.0075,1.377
1942.00,7.540883,25.01667,-0.000166,24.021923,-0.0075,1.377
1944.00,7.540905,25.01483,-0.000166,24.021466,-0.0076,1.376
1946.00,7.541009,25.01538,-0.000165,24.022792,-0.0076,1.377
1948.00,7.541222,25.01595,-0.000167,24.021921,-0.0076,1.376
1950.00,7.541135,25.01626,-0.000166,24.022119,-0.0075,1.376
1952.00,7.541438,25.01613,-0.000165,24.021281,-0.0076,1.376
1954.00,7.541668,25.01604,-0.000165,24.021689,-0.0076,1.376
1956.00,7.542244,25.01647,-0.000164,24.021372,-0.0076,1.377
1958.00,7.542614,25.01648,-0.000164,24.021381,-0.0075,1.377
1960.00,7.541877,25.01592,-0.000165,24.021439,-0.0076,1.376
1962.00,7.542517,25.01639,-0.000166,24.021988,-0.0075,1.377
1964.00,7.542584,25.01629,-0.000166,24.021863,-0.0076,1.377
1966.00,7.541562,25.01633,-0.000166,24.021501,-0.0076,1.377
1968.00,7.541839,25.01637,-0.000166,24.022190,-0.0076,1.377
1970.00,7.542049,25.01677,-0.000165,24.021619,-0.0076,1.377
1972.00,7.542132,25.01659,-0.000164,24.022454,-0.0075,1.377
1974.00,7.542576,25.01685,-0.000164,24.022014,-0.0076,1.377
1976.00,7.543474,25.01729,-0.000165,24.022094,-0.0076,1.376
1978.00,7.543856,25.01650,-0.000165,24.021809,-0.0076,1.376
1980.00,7.543061,25.01694,-0.000164,24.021816,-0.0076,1.377
1982.00,7.543285,25.01716,-0.000166,24.021827,-0.0076,1.377
1984.00,7.544078,25.01726,-0.000165,24.022003,-0.0076,1.376
1986.00,7.544336,25.01693,-0.000164,24.022034,-0.0076,1.376
1988.00,7.544471,25.01742,-0.000164,24.021640,-0.0076,1.376
1990.00,7.544361,25.01794,-0.000165,24.021582,-0.0076,1.377
1992.00,7.544797,25.01752,-0.000165,24.022598,-0.0076,1.377
1994.00,7.545667,25.01783,-0.000167,24.021843,-0.0076,1.377
1996.00,7.545393,25.01758,-0.000166,24.022085,-0.0076,1.377
1998.00,7.544901,25.01682,-0.000166,24.022530,-0.0075,1.376
2000.00,7.544510,25.01695,-0.000165,24.021950,-0.0076,1.375
2002.00,7.544203,25.01649,-0.000165,24.021689,-0.0076,1.377
2004.00,7.544590,25.01616,-0.000166,24.021738,-0.0075,1.377
2006.00,7.544438,25.01628,-0.000167,24.021481,-0.0076,1.377
2008.00,7.544504,25.01730,-0.000167,24.021573,-0.0076,1.377
2010.00,7.544056,25.01702,-0.000168,24.021144,-0.0075,1.377
2012.00,7.544643,25.01772,-0.000168,24.021260,-0.0075,1.377
2014.00,7.545987,25.01787,-0.000167,24.021325,-0.0076,1.376
2016.00,7.546765,25.01780,-0.000167,24.021457,-0.0076,1.376
2018.00,7.546208,25.01827,-0.000165,24.021963,-0.0076,1.376
2020.00,7.545740,25.01890,-0.000165,24.022474,-0.0076,1.377
2022.00,7.545389,25.01904,-0.000167,24.022008,-0.0076,1.377
2024.00,7.544909,25.01902,-0.000165,24.022246,-0.0075,1.377
2026.00,7.544854,25.01871,-0.000166,24.022117,-0.0076,1.377
2028.00,7.545936,25.01854,-0.000166,24.021872,-0.0076,1.377
2030.00,7.546099,25.01814,-0.000166,24.022594,-0.0075,1.377
2032.00,7.545870,25.01798,-0.000167,24.022028,-0.0075,1.376
2034.00,7.545258,25.01716,-0.000166,24.022137,-0.0076,1.377
2036.00,7.544163,25.01762,-0.000165,24.022017,-0.0076,1.377
2038.00,7.544147,25.01745,-0.000165,24.021934,-0.0076,1.376
2040.00,7.545350,25.01801,-0.000165,24.021738,-0.0076,1.376
2042.00,7.545309,25.01773,-0.000166,24.021510,-0.0076,1.377
2044.00,7.545592,25.01712,-0.000166,24.021470,-0.0075,1.377
2046.00,7.545289,25.01734,-0.000166,24.021673,-0.0075,1.377
2048.00,7.545670,25.01825,-0.000165,24.021858,-0.0076,1.376
2050.00,7.545169,25.01829,-0.000164,24.022094,-0.0076,1.377
2052.00,7.544491,25.01858,-0.000162,24.022398,-0.0076,1.376
2054.00,7.544609,25.01812,-0.000163,24.021909,-0.0076,1.376
2056.00,7.544977,25.01890,-0.000167,24.022124,-0.0075,1.377
2058.00,7.544768,25.01868,-0.000168,24.021254,-0.0076,1.376
2060.00,7.544900,25.01862,-0.000167,24.021987,-0.0075,1.376
2062.00,7.545020,25.01856,-0.000169,24.022068,-0.0076,1.377
2064.00,7.545218,25.01870,-0.000169,24.021758,-0.0076,1.377
2066.00,7.544678,25.01841,-0.000165,24.021292,-0.0076,1.376
2068.00,7.544406,25.01888,-0.000162,24.021925,-0.0076,1.376
2070.00,7.544440,25.01894,-0.000166,24.021941,-0.0076,1.377
2072.00,7.544308,25.01879,-0.000166,24.021213,-0.0076,1.377
2074.00,7.544112,25.01849,-0.000167,24.022003,-0.0076,1.377
2076.00,7.544125,25.01848,-0.000165,24.021031,-0.0076,1.376
2078.00,7.544803,25.01853,-0.000168,24.021533,-0.0076,1.376
2080.00,7.544107,25.01742,-0.000167,24.022286,-0.0076,1.377
2082.00,7.544831,25.01724,-0.000166,24.021475,-0.0076,1.377
2084.00,7.544751,25.01820,-0.000165,24.021611,-0.0076,1.377
2086.00,7.544662,25.01726,-0.000167,24.022585,-0.0076,1.377
2088.00,7.544453,25.01742,-0.000167,24.021773,-0.0076,1.376
2090.00,7.544042,25.01656,-0.000167,24.021532,-0.0076,1.376
2092.00,7.543729,25.01661,-0.000165,24.020852,-0.0076,1.377
2094.00,7.543483,25.01632,-0.000166,24.021874,-0.0076,1.377
2096.00,7.543907,25.01728,-0.000168,24.021292,-0.0076,1.377
2098.00,7.544406,25.01698,-0.000167,24.022413,-0.0075,1.377
2100.00,7.544522,25.01648,-0.000167,24.022208,-0.0076,1.377
2102.00,7.544613,25.01724,-0.000168,24.022351,-0.0076,1.376
2104.00,7.544454,25.01821,-0.000167,24.021271,-0.0076,1.377
2106.00,7.544156,25.01768,-0.000166,24.021401,-0.0076,1.376
2108.00,7.544087,25.01775,-0.000167,24.020875,-0.0076,1.376
2110.00,7.544890,25.01789,-0.000168,24.022059,-0.0076,1.377
2112.00,7.544522,25.01767,-0.000166,24.021506,-0.0076,1.377
2114.00,7.543311,25.01769,-0.000165,24.021918,-0.0076,1.377
2116.00,7.543764,25.01718,-0.000167,24.021385,-0.0076,1.377
2118.00,7.544212,25.01880,-0.000169,24.021619,-0.0076,1.377
2120.00,7.544208,25.01827,-0.000168,24.021894,-0.0076,1.376
2122.00,7.543693,25.01775,-0.000166,24.021256,-0.0075,1.376
2124.00,7.543757,25.01800,-0.000165,24.021577,-0.0076,1.377
2126.00,7.544565,25.01802,-0.000165,24.022244,-0.0075,1.376
2128.00,7.544807,25.01875,-0.000168,24.021329,-0.0076,1.376
2130.00,7.545237,25.01788,-0.000164,24.021354,-0.0076,1.377
2132.00,7.544898,25.01813,-0.000167,24.021662,-0.0075,1.377
2134.00,7.543849,25.01786,-0.000166,24.021258,-0.0076,1.377
2136.00,7.542804,25.01844,-0.000168,24.021497,-0.0076,1.377
2138.00,7.541946,25.01766,-0.000165,24.021996,-0.0076,1.377
2140.00,7.542684,25.01750,-0.000165,24.021528,-0.0076,1.377
2142.00,7.543640,25.01777,-0.000166,24.021111,-0.0075,1.377
2144.00,7.543865,25.01749,-0.000167,24.021604,-0.0076,1.376
2146.00,7.543809,25.01749,-0.000167,24.021588,-0.0076,1.377
2148.00,7.543630,25.01809,-0.000168,24.021843,-0.0076,1.377
2150.00,7.543461,25.01726,-0.000169,24.021579,-0.0076,1.376
2152.00,7.542782,25.01709,-0.000167,24.022008,-0.0076,1.377
2154.00,7.542922,25.01633,-0.000167,24.021733,-0.0075,1.377
2156.00,7.543470,25.01547,-0.000166,24.021015,-0.0076,1.377
2158.00,7.543307,25.01676,-0.000165,24.022048,-0.0076,1.377
2160.00,7.543247,25.01791,-0.000165,24.021646,-0.0076,1.377
2162.00,7.543075,25.01799,-0.000166,24.021689,-0.0075,1.376
2164.00,7.542943,25.01750,-0.000168,24.022331,-0.0075,1.377
2166.00,7.542478,25.01717,-0.000169,24.021682,-0.0076,1.377
2168.00,7.542407,25.01772,-0.000167,24.021639,-0.0076,1.377
2170.00,7.541749,25.01761,-0.000164,24.020915,-0.0076,1.377
2172.00,7.541919,25.01701,-0.000166,24.021249,-0.0076,1.376
2174.00,7.542198,25.01769,-0.000168,24.021635,-0.0076,1.377
2176.00,7.542510,25.01725,-0.000168,24.021508,-0.0076,1.377
2178.00,7.542936,25.01644,-0.000166,24.021189,-0.0076,1.377
2180.00,7.542242,25.01743,-0.000167,24.021823,-0.0076,1.377
2182.00,7.542586,25.01660,-0.000166,24.021822,-0.0076,1.376
2184.00,7.542437,25.01748,-0.000165,24.022215,-0.0076,1.377
2186.00,7.541852,25.01763,-0.000164,24.021666,-0.0075,1.377
2188.00,7.542029,25.01739,-0.000165,24.021307,-0.0075,1.377
2190.00,7.542553,25.01793,-0.000167,24.021236,-0.0076,1.377
2192.00,7.542085,25.01749,-0.000163,24.021898,-0.0076,1.377
2194.00,7.542884,25.01732,-0.000167,24.021891,-0.0076,1.377
2196.00,7.543699,25.01749,-0.000165,24.022179,-0.0076,1.377
2198.00,7.542781,25.01856,-0.000167,24.021653,-0.0076,1.377
2200.00,7.542252,25.01925,-0.000164,24.021559,-0.0076,1.377
2202.00,7.542653,25.01905,-0.000164,24.020944,-0.0076,1.377
2204.00,7.542566,25.01812,-0.000164,24.021434,-0.0076,1.377
2206.00,7.542239,25.01813,-0.000166,24.021764,-0.0076,1.376
2208.00,7.542102,25.01720,-0.000165,24.021764,-0.0076,1.377
2210.00,7.542192,25.01797,-0.000167,24.021378,-0.0076,1.377
2212.00,7.542744,25.01775,-0.000166,24.021608,-0.0076,1.377
2214.00,7.542276,25.01773,-0.000166,24.021965,-0.0076,1.377
2216.00,7.542300,25.01781,-0.000166,24.022068,-0.0076,1.376
2218.00,7.541280,25.01801,-0.000166,24.021929,-0.0076,1.377
2220.00,7.541246,25.01873,-0.000163,24.022074,-0.0076,1.377
2222.00,7.541609,25.01844,-0.000165,24.021831,-0.0076,1.377
2224.00,7.541584,25.01714,-0.000164,24.021630,-0.0075,1.377
2226.00,7.541508,25.01682,-0.000165,24.022255,-0.0075,1.377
2228.00,7.541288,25.01821,-0.000165,24.021182,-0.0076,1.376
2230.00,7.541138,25.01961,-0.000169,24.021711,-0.0076,1.377
2232.00,7.540466,25.01844,-0.000169,24.021842,-0.0076,1.377
2234.00,7.540277,25.01789,-0.000166,24.021851,-0.0076,1.377
2236.00,7.540495,25.01682,-0.000167,24.021805,-0.0075,1.377
2238.00,7.540944,25.01683,-0.000167,24.021339,-0.0076,1.377
2240.00,7.540347,25.01713,-0.000167,24.021506,-0.0075,1.377
2242.00,7.541078,25.01759,-0.000169,24.022592,-0.0075,1.377
2244.00,7.541000,25.01790,-0.000166,24.021707,-0.0075,1.377
2246.00,7.540846,25.01850,-0.000167,24.021923,-0.0076,1.377
2248.00,7.541477,25.01807,-0.000167,24.021709,-0.0076,1.377
2250.00,7.542153,25.01830,-0.000167,24.021204,-0.0076,1.376
2252.00,7.541755,25.01812,-0.000165,24.021448,-0.0076,1.377
2254.00,7.540758,25.01874,-0.000165,24.021811,-0.0075,1.377
2256.00,7.540879,25.01819,-0.000166,24.022460,-0.0075,1.376
2258.00,7.540962,25.01867,-0.000167,24.021889,-0.0075,1.377
2260.00,7.540878,25.01857,-0.000166,24.021450,-0.0075,1.377
2262.00,7.541497,25.01940,-0.000169,24.021675,-0.0076,1.377
2264.00,7.541715,25.01885,-0.000167,24.021559,-0.0076,1.377
2266.00,7.541784,25.01823,-0.000165,24.021428,-0.0076,1.377
2268.00,7.542040,25.01883,-0.000166,24.021147,-0.0076,1.377
2270.00,7.541601,25.01937,-0.000166,24.022627,-0.0076,1.377
2272.00,7.541152,25.01957,-0.000166,24.022027,-0.0075,1.377
2274.00,7.541287,25.01906,-0.000167,24.021787,-0.0075,1.376
2276.00,7.541032,25.01925,-0.000167,24.022039,-0.0076,1.377
2278.00,7.540325,25.01916,-0.000166,24.021914,-0.0076,1.378
2280.00,7.540125,25.01823,-0.000169,24.021445,-0.0076,1.377
2282.00,7.540124,25.01969,-0.000168,24.022090,-0.0075,1.377
2284.00,7.540851,25.01938,-0.000166,24.022262,-0.0075,1.377
2286.00,7.540691,25.01865,-0.000165,24.022123,-0.0076,1.376
2288.00,7.541094,25.01996,-0.000164,24.021793,-0.0076,1.377
2290.00,7.540918,25.01953,-0.000167,24.021441,-0.0075,1.377
2292.00,7.540327,25.02049,-0.000169,24.021365,-0.0076,1.377
2294.00,7.539356,25.02022,-0.000167,24.021281,-0.0075,1.377
2296.00,7.539100,25.01927,-0.000167,24.022092,-0.0076,1.377
2298.00,7.539852,25.01911,-0.000166,24.021238,-0.0076,1.377
2300.00,7.539982,25.01965,-0.000167,24.021834,-0.0076,1.377
2302.00,7.539766,25.01939,-0.000166,24.021765,-0.0075,1.377
2304.00,7.540683,25.02046,-0.000166,24.021530,-0.0076,1.377
2306.00,7.540412,25.01919,-0.000165,24.021818,-0.0076,1.377
2308.00,7.540628,25.01941,-0.000165,24.021822,-0.0076,1.377
2310.00,7.540246,25.01947,-0.000165,24.021914,-0.0076,1.377
2312.00,7.539874,25.01957,-0.000168,24.021602,-0.0076,1.377
2314.00,7.540740,25.01931,-0.000168,24.021775,-0.0076,1.377
2316.00,7.539991,25.01917,-0.000166,24.022288,-0.0076,1.377
2318.00,7.540516,25.01956,-0.000166,24.022360,-0.0075,1.378
2320.00,7.540549,25.01932,-0.000164,24.021537,-0.0076,1.377
2322.00,7.540949,25.02040,-0.000164,24.022173,-0.0076,1.377
2324.00,7.541233,25.01855,-0.000166,24.021445,-0.0076,1.377
2326.00,7.540026,25.01857,-0.000165,24.021974,-0.0075,1.377
2328.00,7.540252,25.01836,-0.000164,24.021446,-0.0076,1.377
2330.00,7.540048,25.01881,-0.000164,24.021486,-0.0076,1.377
2332.00,7.540323,25.01824,-0.000167,24.021867,-0.0076,1.378
2334.00,7.540516,25.01865,-0.000165,24.021802,-0.0076,1.377
2336.00,7.540184,25.01862,-0.000166,24.021818,-0.0076,1.377
2338.00,7.540447,25.01885,-0.000169,24.021194,-0.0075,1.378
2340.00,7.540433,25.01871,-0.000167,24.022124,-0.0076,1.377
2342.00,7.540764,25.01960,-0.000167,24.021773,-0.0076,1.378
2344.00,7.540808,25.01955,-0.000165,24.021959,-0.0075,1.377
2346.00,7.539859,25.01881,-0.000166,24.021987,-0.0075,1.377
2348.00,7.539932,25.02033,-0.000167,24.021559,-0.0076,1.377
2350.00,7.540430,25.01944,-0.000167,24.022115,-0.0076,1.377
2352.00,7.540316,25.01959,-0.000167,24.021579,-0.0075,1.377
2354.00,7.540874,25.01852,-0.000165,24.022208,-0.0076,1.377
2356.00,7.541038,25.01905,-0.000162,24.022230,-0.0076,1.377
2358.00,7.540230,25.01995,-0.000164,24.022008,-0.0075,1.377
2360.00,7.541290,25.01905,-0.000164,24.022521,-0.0076,1.376
2362.00,7.541029,25.01914,-0.000167,24.021593,-0.0075,1.377
2364.00,7.540857,25.02046,-0.000169,24.021726,-0.0075,1.377
2366.00,7.540901,25.02014,-0.000168,24.021648,-0.0075,1.378
2368.00,7.541050,25.01909,-0.000163,24.021684,-0.0076,1.377
2370.00,7.540712,25.01897,-0.000165,24.021892,-0.0076,1.377
2372.00,7.540666,25.01914,-0.000165,24.022032,-0.0075,1.377
2374.00,7.540182,25.01997,-0.000170,24.021550,-0.0075,1.377
2376.00,7.539988,25.02034,-0.000169,24.021987,-0.0076,1.377
2378.00,7.540036,25.02026,-0.000167,24.021847,-0.0076,1.377
2380.00,7.538982,25.02029,-0.000165,24.021185,-0.0076,1.377
2382.00,7.538671,25.01986,-0.000167,24.021555,-0.0076,1.377
2384.00,7.539169,25.01957,-0.000163,24.021461,-0.0076,1.377
2386.00,7.539165,25.01914,-0.000164,24.021305,-0.0076,1.377
2388.00,7.539065,25.01890,-0.000163,24.021871,-0.0076,1.377
2390.00,7.538647,25.01882,-0.000165,24.021707,-0.0076,1.376
2392.00,7.538455,25.01940,-0.000166,24.021448,-0.0076,1.377
2394.00,7.538800,25.01900,-0.000166,24.021956,-0.0076,1.378
2396.00,7.538880,25.01954,-0.000169,24.021523,-0.0076,1.377
2398.00,7.538800,25.01943,-0.000167,24.021461,-0.0076,1.377
2400.00,7.538326,25.01859,-0.000167,24.021321,-0.0076,1.377
@4,12.0000,24.0
2402.00,7.538362,25.01789,-0.000166,24.021856,-0.0075,1.377
2404.00,7.534156,25.01874,-0.000167,24.021956,-0.0075,1.376
2406.00,7.524821,25.01848,-0.000165,24.021958,-0.0075,1.376
2408.00,7.510592,25.01951,-0.000166,24.021397,-0.0076,1.376
2410.00,7.495232,25.01942,-0.000168,24.021367,-0.0076,1.376
2412.00,7.482650,25.01878,-0.000166,24.022104,-0.0075,1.377
2414.00,7.472109,25.01875,-0.000167,24.022117,-0.0075,1.377
2416.00,7.461837,25.01863,-0.000164,24.022413,-0.0076,1.378
2418.00,7.452309,25.01880,-0.000168,24.021742,-0.0076,1.379
2420.00,7.444240,25.01911,-0.000167,24.021323,-0.0076,1.378
2422.00,7.436342,25.01959,-0.000169,24.021633,-0.0076,1.378
2424.00,7.428536,25.02003,-0.000169,24.021646,-0.0076,1.378
2426.00,7.421975,25.01915,-0.000166,24.021553,-0.0076,1.378
2428.00,7.421725,25.01915,-0.000167,24.021497,-0.0076,1.378
2430.00,7.426133,25.01824,-0.000166,24.022066,-0.0076,1.379
2432.00,7.432459,25.01816,-0.000164,24.022027,-0.0076,1.379
2434.00,7.438465,25.01872,-0.000166,24.022181,-0.0076,1.379
2436.00,7.443762,25.01911,-0.000166,24.021657,-0.0076,1.379
2438.00,7.448188,25.01990,-0.000170,24.021287,-0.0075,1.378
2440.00,7.451509,25.01943,-0.000167,24.021066,-0.0076,1.378
2442.00,7.455026,25.01907,-0.000165,24.022126,-0.0075,1.377
2444.00,7.459565,25.01894,-0.000165,24.021961,-0.0075,1.378
2446.00,7.463826,25.01927,-0.000164,24.021408,-0.0076,1.377
2448.00,7.467651,25.01922,-0.000167,24.021639,-0.0076,1.377
2450.00,7.472380,25.01929,-0.000165,24.021880,-0.0075,1.377
2452.00,7.475638,25.01937,-0.000166,24.021988,-0.0075,1.377
2454.00,7.479369,25.01931,-0.000165,24.021276,-0.0075,1.378
2456.00,7.483215,25.01909,-0.000167,24.022233,-0.0075,1.378
2458.00,7.487292,25.01977,-0.000168,24.021454,-0.0076,1.377
2460.00,7.490334,25.01886,-0.000167,24.021744,-0.0076,1.377
2462.00,7.493637,25.01903,-0.000167,24.021727,-0.0076,1.377
2464.00,7.496873,25.01924,-0.000166,24.021155,-0.0076,1.377
2466.00,7.499997,25.01919,-0.000167,24.020696,-0.0076,1.377
2468.00,7.502522,25.01929,-0.000168,24.021633,-0.0076,1.378
2470.00,7.505532,25.01910,-0.000169,24.022050,-0.0076,1.377
2472.00,7.508124,25.01863,-0.000170,24.021383,-0.0076,1.377
2474.00,7.509690,25.01851,-0.000168,24.022177,-0.0076,1.377
2476.00,7.511763,25.01860,-0.000165,24.021619,-0.0076,1.377
2478.00,7.513414,25.01859,-0.000168,24.021865,-0.0075,1.377
2480.00,7.515252,25.01862,-0.000166,24.021586,-0.0076,1.377
2482.00,7.516681,25.01827,-0.000167,24.021010,-0.0076,1.377
2484.00,7.518011,25.01823,-0.000166,24.022052,-0.0076,1.377
2486.00,7.519067,25.01756,-0.000166,24.021920,-0.0076,1.377
2488.00,7.520196,25.01730,-0.000166,24.022077,-0.0076,1.377
2490.00,7.521354,25.01734,-0.000168,24.021430,-0.0076,1.378
2492.00,7.522048,25.01724,-0.000167,24.021263,-0.0076,1.377
2494.00,7.523269,25.01668,-0.000165,24.021437,-0.0076,1.377
2496.00,7.523402,25.01696,-0.000164,24.021439,-0.0076,1.378
2498.00,7.523826,25.01759,-0.000166,24.021474,-0.0076,1.377
2500.00,7.524463,25.01777,-0.000166,24.021945,-0.0075,1.377
2502.00,7.525405,25.01752,-0.000166,24.021798,-0.0076,1.377
2504.00,7.526124,25.01793,-0.000166,24.021194,-0.0075,1.377
2506.00,7.526300,25.01823,-0.000167,24.021350,-0.0076,1.377
2508.00,7.527133,25.01784,-0.000167,24.021211,-0.0076,1.377
2510.00,7.527876,25.01762,-0.000166,24.021006,-0.0076,1.377
2512.00,7.527909,25.01648,-0.000166,24.021020,-0.0075,1.377
2514.00,7.528557,25.01611,-0.000166,24.020411,-0.0076,1.378
2516.00,7.528185,25.01687,-0.000168,24.021135,-0.0076,1.378
2518.00,7.528655,25.01742,-0.000167,24.022244,-0.0076,1.377
2520.00,7.528965,25.01703,-0.000168,24.022128,-0.0076,1.377
2522.00,7.529122,25.01733,-0.000168,24.022424,-0.0076,1.378
2524.00,7.529084,25.01711,-0.000168,24.021334,-0.0076,1.377
2526.00,7.528875,25.01654,-0.000166,24.021330,-0.0076,1.377
2528.00,7.529040,25.01648,-0.000167,24.021892,-0.0076,1.377
2530.00,7.529602,25.01621,-0.000169,24.022289,-0.0075,1.377
2532.00,7.529222,25.01646,-0.000167,24.022300,-0.0076,1.377
2534.00,7.529894,25.01615,-0.000165,24.021715,-0.0076,1.378
2536.00,7.530734,25.01673,-0.000168,24.021508,-0.0076,1.378
2538.00,7.529654,25.01719,-0.000168,24.021635,-0.0076,1.377
2540.00,7.528933,25.01724,-0.000170,24.021368,-0.0076,1.377
2542.00,7.529617,25.01641,-0.000169,24.021280,-0.0076,1.378
2544.00,7.529778,25.01683,-0.000166,24.022188,-0.0076,1.377
2546.00,7.529543,25.01627,-0.000166,24.021481,-0.0076,1.377
2548.00,7.529562,25.01650,-0.000167,24.021615,-0.0076,1.377
2550.00,7.530319,25.01671,-0.000167,24.021698,-0.0076,1.377
2552.00,7.531207,25.01728,-0.000169,24.021753,-0.0076,1.377
2554.00,7.531109,25.01740,-0.000163,24.021535,-0.0076,1.377
2556.00,7.530989,25.01630,-0.000162,24.021421,-0.0076,1.377
2558.00,7.531153,25.01539,-0.000166,24.021693,-0.0076,1.377
2560.00,7.531170,25.01594,-0.000169,24.021184,-0.0076,1.377
2562.00,7.531469,25.01567,-0.000168,24.021407,-0.0076,1.377
2564.00,7.530790,25.01600,-0.000164,24.021490,-0.0076,1.377
2566.00,7.530381,25.01555,-0.000165,24.022005,-0.0076,1.377
2568.00,7.530746,25.01550,-0.000170,24.021664,-0.0075,1.377
2570.00,7.531456,25.01644,-0.000170,24.021823,-0.0076,1.377
2572.00,7.531642,25.01584,-0.000168,24.020995,-0.0076,1.377
2574.00,7.532155,25.01544,-0.000166,24.020707,-0.0076,1.377
2576.00,7.532150,25.01574,-0.000167,24.021029,-0.0076,1.378
2578.00,7.532206,25.01622,-0.000168,24.021720,-0.0076,1.377
2580.00,7.531979,25.01538,-0.000167,24.021437,-0.0076,1.377
2582.00,7.532192,25.01517,-0.000167,24.021115,-0.0076,1.377
2584.00,7.532444,25.01506,-0.000168,24.020681,-0.0076,1.377
2586.00,7.532241,25.01523,-0.000168,24.021653,-0.0076,1.377
2588.00,7.533009,25.01608,-0.000167,24.021791,-0.0076,1.378
2590.00,7.532831,25.01505,-0.000168,24.021590,-0.0076,1.378
2592.00,7.531742,25.01489,-0.000167,24.021372,-0.0076,1.378
2594.00,7.532413,25.01502,-0.000165,24.021481,-0.0076,1.377
2596.00,7.533232,25.01422,-0.000167,24.020952,-0.0076,1.378
2598.00,7.532672,25.01556,-0.000169,24.021158,-0.0076,1.377
2600.00,7.532956,25.01614,-0.000167,24.021626,-0.0076,1.377
2602.00,7.532907,25.01497,-0.000163,24.021115,-0.0076,1.377
2604.00,7.532393,25.01463,-0.000166,24.021167,-0.0076,1.377
2606.00,7.532963,25.01562,-0.000169,24.021562,-0.0076,1.378
2608.00,7.532871,25.01527,-0.000170,24.020739,-0.0076,1.377
2610.00,7.532581,25.01440,-0.000168,24.022021,-0.0076,1.377
2612.00,7.532339,25.01489,-0.000163,24.021204,-0.0076,1.377
2614.00,7.532188,25.01668,-0.000168,24.021450,-0.0076,1.377
2616.00,7.532443,25.01579,-0.000169,24.021178,-0.0076,1.378
2618.00,7.532333,25.01541,-0.000164,24.020703,-0.0076,1.378
2620.00,7.532851,25.01599,-0.000164,24.022072,-0.0076,1.377
2622.00,7.532785,25.01640,-0.000167,24.021834,-0.0076,1.378
2624.00,7.533414,25.01583,-0.000166,24.021599,-0.0076,1.378
2626.00,7.533212,25.01649,-0.000167,24.020808,-0.0076,1.377
2628.00,7.532942,25.01582,-0.000164,24.021343,-0.0076,1.377
2630.00,7.532256,25.01562,-0.000166,24.021514,-0.0076,1.377
2632.00,7.532644,25.01606,-0.000166,24.021307,-0.0076,1.377
2634.00,7.533590,25.01578,-0.000165,24.021178,-0.0076,1.378
2636.00,7.534371,25.01610,-0.000166,24.021533,-0.0076,1.377
2638.00,7.534577,25.01518,-0.000167,24.021898,-0.0076,1.377
2640.00,7.534028,25.01584,-0.000166,24.021579,-0.0076,1.377
2642.00,7.534345,25.01591,-0.000166,24.021756,-0.0076,1.377
2644.00,7.533996,25.01600,-0.000166,24.020799,-0.0076,1.377
2646.00,7.534104,25.01611,-0.000167,24.021450,-0.0076,1.378
2648.00,7.533799,25.01574,-0.000167,24.021503,-0.0076,1.377
2650.00,7.532630,25.01634,-0.000167,24.021274,-0.0076,1.377
2652.00,7.532556,25.01640,-0.000166,24.021572,-0.0076,1.378
2654.00,7.532545,25.01584,-0.000167,24.021577,-0.0076,1.377
2656.00,7.531859,25.01616,-0.000166,24.021472,-0.0076,1.377
2658.00,7.531652,25.01648,-0.000167,24.021829,-0.0076,1.376
2660.00,7.532468,25.01620,-0.000165,24.021829,-0.0076,1.377
2662.00,7.533366,25.01572,-0.000166,24.020665,-0.0076,1.378
2664.00,7.533625,25.01626,-0.000166,24.021735,-0.0076,1.378
2666.00,7.533158,25.01523,-0.000166,24.020574,-0.0076,1.377
2668.00,7.533158,25.01475,-0.000167,24.021296,-0.0076,1.377
2670.00,7.532993,25.01560,-0.000167,24.021546,-0.0076,1.377
2672.00,7.533023,25.01563,-0.000166,24.021280,-0.0076,1.377
2674.00,7.533028,25.01440,-0.000167,24.021124,-0.0076,1.377
2676.00,7.533147,25.01507,-0.000166,24.021376,-0.0076,1.377
2678.00,7.533576,25.01585,-0.000167,24.021102,-0.0076,1.377
2680.00,7.533268,25.01572,-0.000167,24.021486,-0.0076,1.377
2682.00,7.532914,25.01513,-0.000168,24.021655,-0.0076,1.378
2684.00,7.532707,25.01539,-0.000167,24.021240,-0.0076,1.377
2686.00,7.532080,25.01592,-0.000167,24.021405,-0.0076,1.377
2688.00,7.531626,25.01588,-0.000167,24.021831,-0.0076,1.377
2690.00,7.533115,25.01519,-0.000166,24.021088,-0.0076,1.377
2692.00,7.533352,25.01491,-0.000168,24.021586,-0.0076,1.378
2694.00,7.532843,25.01550,-0.000168,24.021678,-0.0076,1.378
2696.00,7.533157,25.01545,-0.000167,24.021229,-0.0076,1.377
2698.00,7.533894,25.01595,-0.000167,24.021046,-0.0076,1.377
2700.00,7.534463,25.01634,-0.000166,24.021649,-0.0076,1.377
2702.00,7.533481,25.01688,-0.000167,24.021999,-0.0076,1.377
2704.00,7.532902,25.01701,-0.000166,24.022549,-0.0076,1.377
2706.00,7.533284,25.01723,-0.000167,24.021388,-0.0076,1.377
2708.00,7.533447,25.01713,-0.000167,24.021236,-0.0076,1.378
2710.00,7.533552,25.01752,-0.000166,24.021985,-0.0076,1.377
2712.00,7.533404,25.01737,-0.000166,24.021566,-0.0076,1.377
2714.00,7.533372,25.01778,-0.000165,24.021153,-0.0076,1.378
2716.00,7.532928,25.01669,-0.000167,24.020846,-0.0076,1.378
2718.00,7.533151,25.01587,-0.000167,24.021330,-0.0075,1.377
2720.00,7.533677,25.01576,-0.000167,24.022184,-0.0076,1.378
2722.00,7.534099,25.01580,-0.000167,24.021633,-0.0076,1.377
2724.00,7.534137,25.01683,-0.000167,24.021985,-0.0076,1.378
2726.00,7.533868,25.01753,-0.000166,24.021740,-0.0076,1.377
2728.00,7.533607,25.01709,-0.000166,24.022030,-0.0076,1.377
2730.00,7.532853,25.01646,-0.000167,24.022030,-0.0076,1.377
2732.00,7.532758,25.01705,-0.000167,24.021289,-0.0076,1.377
2734.00,7.532628,25.01695,-0.000166,24.021572,-0.0076,1.378
2736.00,7.532982,25.01602,-0.000167,24.021666,-0.0076,1.378
2738.00,7.533314,25.01573,-0.000167,24.021871,-0.0076,1.378
2740.00,7.532960,25.01489,-0.000168,24.021419,-0.0076,1.377
2742.00,7.532722,25.01558,-0.000168,24.021466,-0.0076,1.377
2744.00,7.532934,25.01579,-0.000167,24.021394,-0.0076,1.378
2746.00,7.532443,25.01614,-0.000168,24.020816,-0.0076,1.378
2748.00,7.532490,25.01625,-0.000169,24.021104,-0.0076,1.377
2750.00,7.532550,25.01613,-0.000168,24.021376,-0.0076,1.378
2752.00,7.533611,25.01613,-0.000166,24.022014,-0.0076,1.378
2754.00,7.533146,25.01654,-0.000167,24.021423,-0.0076,1.378
2756.00,7.532601,25.01626,-0.000167,24.021247,-0.0076,1.377
2758.00,7.532693,25.01582,-0.000168,24.021396,-0.0076,1.378
2760.00,7.532464,25.01620,-0.000167,24.021334,-0.0076,1.377
2762.00,7.532424,25.01671,-0.000166,24.021591,-0.0076,1.377
2764.00,7.531690,25.01709,-0.000167,24.021642,-0.0076,1.378
2766.00,7.532632,25.01708,-0.000166,24.021874,-0.0076,1.377
2768.00,7.532691,25.01701,-0.000166,24.021530,-0.0076,1.377
2770.00,7.532788,25.01659,-0.000166,24.021426,-0.0075,1.378
2772.00,7.532669,25.01726,-0.000168,24.021905,-0.0075,1.378
2774.00,7.532335,25.01715,-0.000166,24.021796,-0.0076,1.378
2776.00,7.531726,25.01757,-0.000167,24.021646,-0.0076,1.377
2778.00,7.531808,25.01747,-0.000166,24.021481,-0.0076,1.377
2780.00,7.531414,25.01824,-0.000167,24.022355,-0.0076,1.377
2782.00,7.532376,25.01818,-0.000166,24.021211,-0.0076,1.377
2784.00,7.532633,25.01833,-0.000166,24.021193,-0.0076,1.378
2786.00,7.532435,25.01748,-0.000166,24.021678,-0.0076,1.377
2788.00,7.531820,25.01718,-0.000167,24.021735,-0.0076,1.377
2790.00,7.531295,25.01653,-0.000167,24.021559,-0.0076,1.377
2792.00,7.532084,25.01750,-0.000167,24.021655,-0.0076,1.377
2794.00,7.532605,25.01772,-0.000167,24.020917,-0.0076,1.377
2796.00,7.531522,25.01820,-0.000168,24.021383,-0.0076,1.377
2798.00,7.531330,25.01818,-0.000170,24.022159,-0.0076,1.378
2800.00,7.531767,25.01713,-0.000167,24.021595,-0.0076,1.378
2802.00,7.531409,25.01691,-0.000167,24.021655,-0.0076,1.377
2804.00,7.530584,25.01773,-0.000165,24.022066,-0.0076,1.377
2806.00,7.531468,25.01807,-0.000168,24.021214,-0.0076,1.378
2808.00,7.532220,25.01744,-0.000166,24.022447,-0.0076,1.377
2810.00,7.532186,25.01834,-0.000166,24.021840,-0.0076,1.378
2812.00,7.532164,25.01820,-0.000166,24.021688,-0.0076,1.377
2814.00,7.532200,25.01763,-0.000166,24.021809,-0.0076,1.377
2816.00,7.532238,25.01725,-0.000168,24.021124,-0.0076,1.377
2818.00,7.532819,25.01748,-0.000167,24.021060,-0.0076,1.378
2820.00,7.532598,25.01831,-0.000166,24.020729,-0.0076,1.378
2822.00,7.532158,25.01886,-0.000168,24.022251,-0.0076,1.377
2824.00,7.532214,25.01806,-0.000166,24.021965,-0.0076,1.377
2826.00,7.532198,25.01841,-0.000166,24.021704,-0.0076,1.378
2828.00,7.532951,25.01840,-0.000167,24.021238,-0.0076,1.377
2830.00,7.532532,25.01885,-0.000165,24.021432,-0.0076,1.377
2832.00,7.532387,25.01977,-0.000167,24.021733,-0.0076,1.377
2834.00,7.532390,25.01965,-0.000166,24.021599,-0.0076,1.377
2836.00,7.532110,25.01838,-0.000168,24.021896,-0.0076,1.378
2838.00,7.532000,25.01803,-0.000169,24.020872,-0.0076,1.377
2840.00,7.532721,25.01836,-0.000167,24.021550,-0.0076,1.377
2842.00,7.531679,25.01857,-0.000167,24.021539,-0.0075,1.378
2844.00,7.531037,25.01865,-0.000168,24.021479,-0.0076,1.378
2846.00,7.531150,25.01828,-0.000168,24.021392,-0.0076,1.378
2848.00,7.531870,25.01775,-0.000168,24.022123,-0.0076,1.377
2850.00,7.531794,25.01791,-0.000168,24.022235,-0.0076,1.377
2852.00,7.531829,25.01860,-0.000166,24.021613,-0.0076,1.377
2854.00,7.532218,25.01896,-0.000167,24.021461,-0.0076,1.377
2856.00,7.532603,25.01890,-0.000166,24.022166,-0.0076,1.377
2858.00,7.533194,25.01934,-0.000167,24.021519,-0.0076,1.377
2860.00,7.532359,25.01870,-0.000168,24.021550,-0.0076,1.378
2862.00,7.532050,25.01908,-0.000169,24.021620,-0.0076,1.377
2864.00,7.531467,25.01848,-0.000166,24.021669,-0.0076,1.377
2866.00,7.532168,25.01861,-0.000165,24.021624,-0.0076,1.377
2868.00,7.532066,25.01955,-0.000165,24.021976,-0.0076,1.377
2870.00,7.532040,25.01928,-0.000167,24.020763,-0.0076,1.377
2872.00,7.532226,25.01889,-0.000167,24.020671,-0.0076,1.377
2874.00,7.531774,25.01866,-0.000165,24.021842,-0.0076,1.377
2876.00,7.531962,25.01849,-0.000166,24.021461,-0.0076,1.377
2878.00,7.532200,25.01917,-0.000167,24.021823,-0.0076,1.377
2880.00,7.531289,25.01944,-0.000170,24.020995,-0.0076,1.377
2882.00,7.531317,25.01931,-0.000168,24.021136,-0.0076,1.377
2884.00,7.531251,25.01985,-0.000167,24.021709,-0.0076,1.377
2886.00,7.531822,25.02045,-0.000169,24.022177,-0.0076,1.377
2888.00,7.531646,25.01966,-0.000168,24.021727,-0.0076,1.378
2890.00,7.530895,25.02037,-0.000171,24.021635,-0.0076,1.377
2892.00,7.531102,25.02083,-0.000169,24.021370,-0.0076,1.377
2894.00,7.530862,25.01960,-0.000166,24.021800,-0.0076,1.377
2896.00,7.531541,25.01996,-0.000170,24.021388,-0.0076,1.377
2898.00,7.531918,25.01981,-0.000166,24.021769,-0.0076,1.377
2900.00,7.531450,25.01984,-0.000167,24.022001,-0.0076,1.377
2902.00,7.530784,25.02019,-0.000164,24.021836,-0.0076,1.377
2904.00,7.530152,25.01977,-0.000166,24.021756,-0.0076,1.378
2906.00,7.530094,25.02024,-0.000168,24.021559,-0.0076,1.377
2908.00,7.530188,25.02063,-0.000167,24.021271,-0.0076,1.377
2910.00,7.530564,25.02048,-0.000168,24.021495,-0.0076,1.377
2912.00,7.531676,25.02087,-0.000169,24.021720,-0.0076,1.377
2914.00,7.531687,25.02055,-0.000170,24.021419,-0.0076,1.377
2916.00,7.531122,25.02093,-0.000169,24.021126,-0.0076,1.377
2918.00,7.530928,25.02043,-0.000168,24.021816,-0.0076,1.377
2920.00,7.530746,25.02026,-0.000168,24.021330,-0.0076,1.378
2922.00,7.531619,25.01997,-0.000167,24.021833,-0.0076,1.377
2924.00,7.531651,25.02000,-0.000165,24.021742,-0.0076,1.377
2926.00,7.531745,25.02036,-0.000168,24.021426,-0.0076,1.378
2928.00,7.531559,25.01994,-0.000169,24.021497,-0.0076,1.378
2930.00,7.531187,25.01981,-0.000168,24.021503,-0.0076,1.377
2932.00,7.531109,25.02007,-0.000167,24.021182,-0.0076,1.377
2934.00,7.531586,25.02052,-0.000166,24.020444,-0.0076,1.377
2936.00,7.530830,25.01974,-0.000168,24.021655,-0.0076,1.377
2938.00,7.530119,25.01941,-0.000166,24.021825,-0.0076,1.377
2940.00,7.529784,25.01965,-0.000167,24.021880,-0.0076,1.378
2942.00,7.530764,25.01960,-0.000168,24.021291,-0.0076,1.377
2944.00,7.530752,25.01988,-0.000168,24.021729,-0.0076,1.377
2946.00,7.530687,25.02002,-0.000166,24.021164,-0.0076,1.378
2948.00,7.530600,25.02080,-0.000168,24.021622,-0.0076,1.377
2950.00,7.529892,25.02147,-0.000169,24.021869,-0.0076,1.377
2952.00,7.530207,25.02075,-0.000166,24.021512,-0.0075,1.377
2954.00,7.530740,25.02053,-0.000168,24.021753,-0.0076,1.378
2956.00,7.530737,25.02116,-0.000168,24.021077,-0.0076,1.377
2958.00,7.530514,25.02105,-0.000168,24.021254,-0.0075,1.377
2960.00,7.530418,25.02160,-0.000167,24.021048,-0.0076,1.377
2962.00,7.530603,25.02114,-0.000167,24.021321,-0.0076,1.378
2964.00,7.530987,25.02058,-0.000167,24.022110,-0.0076,1.377
2966.00,7.530605,25.02111,-0.000169,24.021575,-0.0076,1.377
2968.00,7.531350,25.02054,-0.000167,24.021185,-0.0076,1.377
2970.00,7.531114,25.01953,-0.000167,24.021996,-0.0076,1.377
2972.00,7.531138,25.01857,-0.000167,24.021559,-0.0075,1.378
2974.00,7.530504,25.01877,-0.000166,24.021363,-0.0076,1.378
2976.00,7.530097,25.01931,-0.000166,24.021546,-0.0076,1.377
2978.00,7.530592,25.01958,-0.000165,24.021798,-0.0076,1.377
2980.00,7.530904,25.01994,-0.000167,24.021410,-0.0076,1.377
2982.00,7.530414,25.01998,-0.000168,24.021744,-0.0076,1.377
2984.00,7.531042,25.01976,-0.000168,24.021474,-0.0076,1.377
2986.00,7.531275,25.01990,-0.000167,24.021811,-0.0076,1.376
2988.00,7.531439,25.02053,-0.000163,24.021659,-0.0076,1.377
2990.00,7.531770,25.02053,-0.000165,24.022081,-0.0076,1.378
2992.00,7.531726,25.02039,-0.000168,24.021852,-0.0076,1.377
2994.00,7.530712,25.02010,-0.000166,24.022010,-0.0075,1.378
2996.00,7.530938,25.01890,-0.000166,24.021555,-0.0075,1.377
2998.00,7.530929,25.01883,-0.000166,24.021361,-0.0076,1.378
3000.00,7.530650,25.01893,-0.000167,24.021325,-0.0076,1.378
@5,12.0000,24.0
3002.00,7.530428,25.01933,-0.000168,24.021602,-0.0076,1.378
3004.00,7.526228,25.02005,-0.000165,24.021339,-0.0076,1.376
3006.00,7.517812,25.02038,-0.000165,24.021831,-0.0076,1.376
3008.00,7.505763,25.02081,-0.000167,24.021717,-0.0076,1.375
3010.00,7.492833,25.02072,-0.000167,24.022266,-0.0076,1.376
3012.00,7.481849,25.02119,-0.000167,24.021626,-0.0076,1.377
3014.00,7.472991,25.02008,-0.000166,24.020953,-0.0076,1.377
3016.00,7.465507,25.02034,-0.000168,24.021312,-0.0076,1.378
3018.00,7.457678,25.01994,-0.000168,24.022226,-0.0076,1.378
3020.00,7.450297,25.02036,-0.000169,24.022329,-0.0076,1.378
3022.00,7.444137,25.02030,-0.000168,24.021987,-0.0075,1.378
3024.00,7.438256,25.02011,-0.000170,24.021093,-0.0076,1.379
3026.00,7.433086,25.01977,-0.000169,24.020895,-0.0076,1.379
3028.00,7.433643,25.01997,-0.000169,24.022019,-0.0076,1.379
3030.00,7.439328,25.02054,-0.000169,24.021474,-0.0076,1.379
3032.00,7.446256,25.02039,-0.000169,24.021289,-0.0076,1.379
3034.00,7.453291,25.01966,-0.000168,24.021459,-0.0076,1.379
3036.00,7.457954,25.01982,-0.000169,24.021537,-0.0076,1.379
3038.00,7.461326,25.01955,-0.000168,24.021744,-0.0076,1.378
3040.00,7.464261,25.01916,-0.000166,24.021407,-0.0076,1.377
3042.00,7.466314,25.01977,-0.000167,24.021601,-0.0076,1.377
3044.00,7.469627,25.01841,-0.000166,24.021698,-0.0076,1.377
3046.00,7.473916,25.01903,-0.000167,24.022297,-0.0076,1.377
3048.00,7.477796,25.01911,-0.000168,24.021602,-0.0076,1.377
3050.00,7.480076,25.01934,-0.000168,24.021577,-0.0075,1.377
3052.00,7.482692,25.01890,-0.000164,24.021863,-0.0076,1.376
3054.00,7.485868,25.01980,-0.000166,24.021800,-0.0076,1.377
3056.00,7.488884,25.01966,-0.000166,24.022032,-0.0075,1.377
3058.00,7.491591,25.01908,-0.000168,24.021448,-0.0075,1.378
3060.00,7.494047,25.01899,-0.000167,24.022391,-0.0075,1.378
3062.00,7.496442,25.02008,-0.000169,24.022019,-0.0076,1.378
3064.00,7.499433,25.02015,-0.000169,24.021196,-0.0075,1.377
3066.00,7.501517,25.01931,-0.000165,24.021883,-0.0075,1.377
3068.00,7.503602,25.01987,-0.000168,24.021615,-0.0076,1.376
3070.00,7.505306,25.02045,-0.000169,24.021635,-0.0076,1.377
3072.00,7.507411,25.02113,-0.000168,24.021952,-0.0076,1.378
3074.00,7.509638,25.02066,-0.000168,24.021722,-0.0076,1.377
3076.00,7.511763,25.01999,-0.000168,24.021147,-0.0076,1.378
3078.00,7.512591,25.01918,-0.000165,24.021584,-0.0076,1.377
3080.00,7.513497,25.01945,-0.000164,24.021410,-0.0076,1.377
3082.00,7.514616,25.01932,-0.000166,24.021028,-0.0076,1.377
3084.00,7.516040,25.01946,-0.000166,24.022215,-0.0076,1.377
3086.00,7.517872,25.02002,-0.000165,24.021211,-0.0076,1.377
3088.00,7.518416,25.02012,-0.000163,24.021950,-0.0076,1.377
3090.00,7.518356,25.01937,-0.000165,24.021738,-0.0075,1.377
3092.00,7.519411,25.01895,-0.000166,24.020861,-0.0076,1.377
3094.00,7.519175,25.01930,-0.000165,24.021794,-0.0076,1.377
3096.00,7.519574,25.01934,-0.000165,24.022195,-0.0076,1.377
3098.00,7.520722,25.01959,-0.000167,24.022007,-0.0076,1.377
3100.00,7.521095,25.01993,-0.000166,24.022110,-0.0076,1.377
3102.00,7.521670,25.02017,-0.000166,24.021660,-0.0076,1.377
3104.00,7.522354,25.01974,-0.000168,24.021620,-0.0076,1.377
3106.00,7.522379,25.01981,-0.000167,24.021446,-0.0076,1.377
3108.00,7.523032,25.02082,-0.000166,24.021193,-0.0076,1.377
3110.00,7.523314,25.01976,-0.000166,24.020952,-0.0076,1.377
3112.00,7.522168,25.02028,-0.000166,24.021245,-0.0076,1.377
3114.00,7.521759,25.02010,-0.000167,24.022132,-0.0076,1.377
3116.00,7.522136,25.01931,-0.000166,24.021769,-0.0076,1.376
3118.00,7.522217,25.02008,-0.000166,24.021581,-0.0076,1.377
3120.00,7.521870,25.01948,-0.000166,24.022081,-0.0075,1.377
3122.00,7.522616,25.01906,-0.000166,24.021918,-0.0075,1.377
3124.00,7.523493,25.01991,-0.000167,24.021698,-0.0076,1.377
3126.00,7.523473,25.01868,-0.000166,24.021548,-0.0076,1.377
3128.00,7.523941,25.01903,-0.000167,24.021601,-0.0076,1.378
3130.00,7.524314,25.02024,-0.000167,24.021590,-0.0076,1.377
3132.00,7.524525,25.01983,-0.000166,24.022010,-0.0076,1.377
3134.00,7.524417,25.02025,-0.000167,24.021887,-0.0075,1.378
3136.00,7.525024,25.02007,-0.000166,24.022124,-0.0076,1.377
3138.00,7.524928,25.01909,-0.000166,24.022025,-0.0076,1.377
3140.00,7.524470,25.01953,-0.000166,24.021301,-0.0075,1.377
3142.00,7.524812,25.01940,-0.000166,24.021809,-0.0075,1.377
3144.00,7.524318,25.01920,-0.000167,24.021396,-0.0076,1.377
3146.00,7.524561,25.01869,-0.000166,24.021845,-0.0076,1.377
3148.00,7.524490,25.01862,-0.000166,24.021368,-0.0076,1.377
3150.00,7.525155,25.01906,-0.000167,24.022103,-0.0076,1.377
3152.00,7.524962,25.02024,-0.000165,24.021758,-0.0076,1.377
3154.00,7.524275,25.02006,-0.000167,24.021943,-0.0076,1.377
3156.00,7.524794,25.01923,-0.000166,24.022166,-0.0076,1.377
3158.00,7.525791,25.01953,-0.000167,24.021883,-0.0076,1.377
3160.00,7.525218,25.01929,-0.000166,24.022617,-0.0075,1.377
3162.00,7.525576,25.01930,-0.000167,24.022282,-0.0075,1.377
3164.00,7.526648,25.01896,-0.000168,24.021564,-0.0076,1.378
3166.00,7.525434,25.01864,-0.000165,24.021602,-0.0076,1.377
3168.00,7.524560,25.01891,-0.000167,24.021760,-0.0076,1.377
3170.00,7.525507,25.01933,-0.000167,24.021952,-0.0075,1.376
3172.00,7.525835,25.01893,-0.000167,24.022190,-0.0075,1.377
3174.00,7.525795,25.01869,-0.000166,24.021586,-0.0076,1.378
3176.00,7.525397,25.01916,-0.000166,24.021088,-0.0076,1.377
3178.00,7.526184,25.01997,-0.000167,24.021842,-0.0076,1.377
3180.00,7.527404,25.01951,-0.000168,24.022003,-0.0076,1.376
3182.00,7.526718,25.01915,-0.000167,24.021156,-0.0076,1.376
3184.00,7.525848,25.01890,-0.000167,24.021272,-0.0076,1.377
3186.00,7.526097,25.01905,-0.000167,24.021923,-0.0076,1.377
3188.00,7.526792,25.01906,-0.000168,24.021872,-0.0076,1.378
3190.00,7.527045,25.01892,-0.000167,24.021722,-0.0075,1.377
3192.00,7.526963,25.01853,-0.000166,24.022268,-0.0076,1.377
3194.00,7.527077,25.01901,-0.000167,24.022037,-0.0075,1.377
3196.00,7.526520,25.01927,-0.000167,24.021914,-0.0075,1.377
3198.00,7.526741,25.01907,-0.000165,24.021970,-0.0076,1.377
3200.00,7.527548,25.01984,-0.000167,24.021809,-0.0076,1.377
3202.00,7.527066,25.01976,-0.000165,24.021642,-0.0076,1.377
3204.00,7.527032,25.01935,-0.000165,24.021639,-0.0076,1.377
3206.00,7.527021,25.01970,-0.000167,24.021236,-0.0076,1.377
3208.00,7.526888,25.02023,-0.000167,24.022556,-0.0076,1.378
3210.00,7.527010,25.02065,-0.000167,24.022453,-0.0075,1.377
3212.00,7.527082,25.02070,-0.000167,24.022677,-0.0075,1.377
3214.00,7.527448,25.02128,-0.000166,24.021193,-0.0076,1.377
3216.00,7.527193,25.02059,-0.000167,24.020797,-0.0076,1.377
3218.00,7.526483,25.02023,-0.000167,24.022081,-0.0076,1.377
3220.00,7.526789,25.01965,-0.000165,24.021816,-0.0076,1.376
3222.00,7.527117,25.02103,-0.000166,24.022050,-0.0076,1.377
3224.00,7.527198,25.02083,-0.000167,24.022028,-0.0075,1.378
3226.00,7.527871,25.02084,-0.000166,24.021013,-0.0075,1.377
3228.00,7.527573,25.02057,-0.000167,24.021831,-0.0075,1.377
3230.00,7.527338,25.02011,-0.000168,24.022257,-0.0076,1.377
3232.00,7.527130,25.01988,-0.000166,24.021972,-0.0076,1.378
3234.00,7.527303,25.01975,-0.000167,24.021695,-0.0076,1.377
3236.00,7.527019,25.01927,-0.000167,24.021343,-0.0076,1.377
3238.00,7.526732,25.02047,-0.000166,24.021780,-0.0076,1.377
3240.00,7.527404,25.02066,-0.000166,24.021911,-0.0076,1.377
3242.00,7.527043,25.02093,-0.000166,24.020995,-0.0076,1.377
3244.00,7.526468,25.02092,-0.000166,24.021606,-0.0076,1.377
3246.00,7.527290,25.02030,-0.000167,24.022132,-0.0075,1.378
3248.00,7.528131,25.02080,-0.000167,24.021064,-0.0076,1.377
3250.00,7.527289,25.02067,-0.000166,24.021718,-0.0076,1.377
3252.00,7.527670,25.02011,-0.000166,24.021903,-0.0076,1.377
3254.00,7.527530,25.01968,-0.000166,24.021785,-0.0075,1.378
3256.00,7.527442,25.01989,-0.000166,24.021396,-0.0076,1.377
3258.00,7.528073,25.02034,-0.000168,24.021602,-0.0076,1.378
3260.00,7.528025,25.02100,-0.000168,24.022010,-0.0076,1.377
3262.00,7.527907,25.02170,-0.000169,24.021871,-0.0076,1.377
3264.00,7.528385,25.02119,-0.000166,24.022231,-0.0076,1.377
3266.00,7.527650,25.02090,-0.000166,24.021735,-0.0075,1.378
3268.00,7.527088,25.02128,-0.000168,24.021809,-0.0075,1.377
3270.00,7.527162,25.02117,-0.000167,24.021588,-0.0076,1.377
3272.00,7.527514,25.02036,-0.000167,24.022036,-0.0075,1.377
3274.00,7.527574,25.02027,-0.000166,24.022126,-0.0076,1.377
3276.00,7.527642,25.02029,-0.000167,24.021776,-0.0076,1.378
3278.00,7.527447,25.01994,-0.000167,24.021852,-0.0076,1.378
3280.00,7.527362,25.01886,-0.000166,24.021820,-0.0076,1.377
3282.00,7.527428,25.01929,-0.000167,24.022034,-0.0075,1.377
3284.00,7.526635,25.01912,-0.000166,24.020848,-0.0076,1.377
3286.00,7.527628,25.01962,-0.000167,24.022181,-0.0076,1.378
3288.00,7.528326,25.01942,-0.000167,24.022159,-0.0076,1.377
3290.00,7.527712,25.01977,-0.000167,24.021403,-0.0076,1.377
3292.00,7.526905,25.02005,-0.000167,24.022603,-0.0076,1.377
3294.00,7.526236,25.01990,-0.000167,24.022648,-0.0076,1.377
3296.00,7.526814,25.01929,-0.000167,24.022170,-0.0075,1.377
3298.00,7.526829,25.02073,-0.000169,24.022208,-0.0075,1.377
3300.00,7.527301,25.02057,-0.000166,24.021802,-0.0076,1.377
3302.00,7.527316,25.01998,-0.000165,24.021323,-0.0076,1.376
3304.00,7.527096,25.02001,-0.000167,24.021709,-0.0076,1.378
3306.00,7.526764,25.01977,-0.000167,24.021843,-0.0076,1.378
3308.00,7.527141,25.01951,-0.000167,24.021457,-0.0076,1.378
3310.00,7.527463,25.01929,-0.000165,24.022210,-0.0076,1.377
3312.00,7.526679,25.01945,-0.000167,24.021461,-0.0076,1.377
3314.00,7.527779,25.01948,-0.000168,24.021860,-0.0076,1.377
3316.00,7.527913,25.02000,-0.000166,24.022436,-0.0076,1.377
3318.00,7.528007,25.01999,-0.000167,24.021470,-0.0076,1.377
3320.00,7.527748,25.01973,-0.000164,24.021914,-0.0076,1.376
3322.00,7.527002,25.02031,-0.000166,24.021736,-0.0076,1.376
3324.00,7.526930,25.02000,-0.000166,24.021930,-0.0076,1.377
3326.00,7.527082,25.02008,-0.000167,24.021666,-0.0075,1.378
3328.00,7.526679,25.01985,-0.000167,24.021363,-0.0076,1.377
3330.00,7.526500,25.01945,-0.000168,24.022179,-0.0076,1.376
3332.00,7.527215,25.01979,-0.000168,24.022494,-0.0075,1.377
3334.00,7.526641,25.02080,-0.000167,24.021610,-0.0075,1.377
3336.00,7.526811,25.02040,-0.000167,24.022222,-0.0076,1.377
3338.00,7.527233,25.02027,-0.000166,24.021341,-0.0076,1.377
3340.00,7.527900,25.01991,-0.000167,24.021555,-0.0076,1.377
3342.00,7.527841,25.02088,-0.000166,24.022148,-0.0076,1.378
3344.00,7.527536,25.02193,-0.000167,24.022550,-0.0076,1.378
3346.00,7.527635,25.02104,-0.000165,24.022449,-0.0076,1.377
3348.00,7.526878,25.02090,-0.000166,24.022375,-0.0075,1.377
3350.00,7.526923,25.02161,-0.000166,24.021653,-0.0076,1.377
3352.00,7.526586,25.02084,-0.000166,24.021396,-0.0075,1.377
3354.00,7.527411,25.02005,-0.000165,24.022380,-0.0075,1.377
3356.00,7.528270,25.01935,-0.000166,24.022231,-0.0075,1.377
3358.00,7.527265,25.01971,-0.000166,24.022208,-0.0076,1.377
3360.00,7.526198,25.02019,-0.000165,24.022012,-0.0075,1.377
3362.00,7.526727,25.02060,-0.000167,24.022505,-0.0076,1.377
3364.00,7.526722,25.02084,-0.000167,24.022128,-0.0076,1.377
3366.00,7.527122,25.02151,-0.000168,24.021961,-0.0076,1.377
3368.00,7.527452,25.02104,-0.000167,24.021659,-0.0076,1.377
3370.00,7.526083,25.02159,-0.000167,24.021796,-0.0076,1.377
3372.00,7.526004,25.02083,-0.000166,24.022066,-0.0076,1.377
3374.00,7.526723,25.02021,-0.000166,24.022144,-0.0075,1.377
3376.00,7.526619,25.02001,-0.000166,24.022636,-0.0075,1.377
3378.00,7.527359,25.02100,-0.000166,24.022124,-0.0075,1.377
3380.00,7.527107,25.02058,-0.000167,24.022039,-0.0076,1.377
3382.00,7.527608,25.01912,-0.000166,24.021742,-0.0076,1.377
3384.00,7.527360,25.02030,-0.000167,24.021162,-0.0076,1.377
3386.00,7.527611,25.01973,-0.000165,24.022637,-0.0076,1.377
3388.00,7.527578,25.01973,-0.000165,24.021811,-0.0076,1.377
3390.00,7.526863,25.02015,-0.000166,24.021149,-0.0076,1.377
3392.00,7.526784,25.02042,-0.000167,24.021561,-0.0076,1.377
3394.00,7.527593,25.02054,-0.000167,24.021675,-0.0076,1.378
3396.00,7.527040,25.02015,-0.000166,24.021979,-0.0076,1.377
3398.00,7.526717,25.02005,-0.000166,24.021426,-0.0075,1.377
3400.00,7.526973,25.01983,-0.000166,24.021305,-0.0076,1.377
3402.00,7.527348,25.02127,-0.000166,24.021776,-0.0076,1.376
3404.00,7.526524,25.02077,-0.000166,24.021593,-0.0075,1.377
3406.00,7.526117,25.02030,-0.000166,24.021831,-0.0076,1.377
3408.00,7.526497,25.02044,-0.000166,24.022443,-0.0076,1.377
3410.00,7.526633,25.02070,-0.000167,24.021327,-0.0076,1.377
3412.00,7.526628,25.02031,-0.000167,24.021802,-0.0076,1.378
3414.00,7.527650,25.02049,-0.000166,24.022057,-0.0076,1.378
3416.00,7.527577,25.02022,-0.000167,24.021242,-0.0076,1.377
3418.00,7.527516,25.02079,-0.000166,24.022550,-0.0076,1.378
3420.00,7.526540,25.02085,-0.000167,24.022324,-0.0076,1.378
3422.00,7.527140,25.02174,-0.000167,24.021673,-0.0075,1.378
3424.00,7.527234,25.02136,-0.000167,24.022012,-0.0075,1.377
3426.00,7.525994,25.02068,-0.000166,24.022240,-0.0076,1.377
3428.00,7.525774,25.02059,-0.000166,24.022456,-0.0076,1.377
3430.00,7.526231,25.02094,-0.000165,24.022094,-0.0075,1.377
3432.00,7.526174,25.02122,-0.000165,24.021874,-0.0075,1.377
3434.00,7.526080,25.02178,-0.000166,24.022143,-0.0076,1.377
3436.00,7.525979,25.02202,-0.000166,24.021744,-0.0075,1.378
3438.00,7.526220,25.02114,-0.000166,24.021865,-0.0075,1.378
3440.00,7.526897,25.02059,-0.000167,24.021724,-0.0075,1.377
3442.00,7.526903,25.02044,-0.000167,24.021869,-0.0076,1.377
3444.00,7.526973,25.02075,-0.000166,24.021205,-0.0076,1.378
3446.00,7.526860,25.02140,-0.000168,24.022017,-0.0076,1.378
3448.00,7.526782,25.02086,-0.000167,24.022666,-0.0075,1.377
3450.00,7.526703,25.02038,-0.000167,24.022173,-0.0076,1.377
3452.00,7.526391,25.02044,-0.000166,24.021784,-0.0075,1.377
3454.00,7.527241,25.02058,-0.000166,24.021718,-0.0075,1.377
3456.00,7.526984,25.02098,-0.000166,24.021655,-0.0076,1.377
3458.00,7.526584,25.02144,-0.000166,24.022173,-0.0076,1.378
3460.00,7.526194,25.02063,-0.000167,24.021903,-0.0075,1.378
3462.00,7.527001,25.02157,-0.000166,24.022550,-0.0075,1.378
3464.00,7.526219,25.02150,-0.000167,24.021820,-0.0075,1.378
3466.00,7.525612,25.02133,-0.000166,24.021874,-0.0075,1.377
3468.00,7.525831,25.02093,-0.000166,24.022099,-0.0075,1.377
3470.00,7.525604,25.02094,-0.000166,24.022041,-0.0075,1.378
3472.00,7.526217,25.02134,-0.000167,24.022661,-0.0076,1.377
3474.00,7.526833,25.02043,-0.000166,24.022030,-0.0075,1.378
3476.00,7.527222,25.02065,-0.000166,24.021769,-0.0075,1.377
3478.00,7.527430,25.02133,-0.000166,24.021345,-0.0076,1.377
3480.00,7.527445,25.02115,-0.000165,24.021735,-0.0076,1.378
3482.00,7.527572,25.02107,-0.000166,24.022556,-0.0075,1.377
3484.00,7.526630,25.02104,-0.000166,24.021682,-0.0076,1.377
3486.00,7.525977,25.02030,-0.000167,24.021249,-0.0076,1.377
3488.00,7.526558,25.02086,-0.000167,24.021454,-0.0076,1.378
3490.00,7.526604,25.02046,-0.000167,24.021867,-0.0076,1.377
3492.00,7.526041,25.01996,-0.000166,24.021849,-0.0075,1.377
3494.00,7.526321,25.01953,-0.000166,24.021102,-0.0076,1.376
3496.00,7.526574,25.02055,-0.000164,24.021345,-0.0076,1.378
3498.00,7.527090,25.02091,-0.000167,24.022327,-0.0075,1.378
3500.00,7.526948,25.02162,-0.000167,24.022210,-0.0076,1.378
3502.00,7.526319,25.02204,-0.000166,24.022503,-0.0076,1.377
3504.00,7.525528,25.02217,-0.000167,24.021726,-0.0075,1.377
3506.00,7.526141,25.02230,-0.000167,24.021999,-0.0075,1.377
3508.00,7.526276,25.02212,-0.000166,24.022130,-0.0075,1.377
3510.00,7.526123,25.02174,-0.000166,24.022297,-0.0075,1.377
3512.00,7.525962,25.02240,-0.000166,24.023018,-0.0075,1.377
3514.00,7.525340,25.02256,-0.000166,24.022119,-0.0076,1.377
3516.00,7.526008,25.02276,-0.000165,24.022231,-0.0075,1.377
3518.00,7.526303,25.02315,-0.000166,24.021310,-0.0076,1.378
3520.00,7.526867,25.02226,-0.000167,24.021796,-0.0076,1.377
3522.00,7.527427,25.02268,-0.000166,24.022393,-0.0075,1.378
3524.00,7.527194,25.02310,-0.000167,24.021930,-0.0075,1.378
3526.00,7.527210,25.02234,-0.000166,24.022043,-0.0076,1.378
3528.00,7.526718,25.02259,-0.000167,24.021949,-0.0075,1.377
3530.00,7.526651,25.02277,-0.000167,24.021524,-0.0075,1.378
3532.00,7.526569,25.02281,-0.000166,24.022291,-0.0075,1.377
3534.00,7.526413,25.02234,-0.000166,24.022333,-0.0075,1.377
3536.00,7.526354,25.02224,-0.000167,24.021649,-0.0075,1.377
3538.00,7.527286,25.02191,-0.000166,24.022317,-0.0075,1.377
3540.00,7.527182,25.02250,-0.000167,24.022240,-0.0076,1.377
3542.00,7.527131,25.02254,-0.000167,24.021863,-0.0076,1.377
3544.00,7.527455,25.02195,-0.000167,24.021664,-0.0075,1.378
3546.00,7.526804,25.02118,-0.000168,24.021800,-0.0075,1.377
3548.00,7.526864,25.02167,-0.000167,24.021854,-0.0076,1.377
3550.00,7.527220,25.02149,-0.000167,24.022072,-0.0075,1.378
3552.00,7.527190,25.02080,-0.000166,24.022135,-0.0076,1.377
3554.00,7.526058,25.02088,-0.000167,24.021990,-0.0076,1.377
3556.00,7.525760,25.02120,-0.000167,24.021660,-0.0076,1.377
3558.00,7.526455,25.02157,-0.000166,24.021726,-0.0076,1.377
3560.00,7.525853,25.02127,-0.000166,24.021794,-0.0076,1.378
3562.00,7.524688,25.02166,-0.000166,24.022003,-0.0076,1.378
3564.00,7.525625,25.02158,-0.000167,24.022135,-0.0075,1.378
3566.00,7.525472,25.02151,-0.000166,24.022358,-0.0075,1.377
3568.00,7.525341,25.02104,-0.000166,24.022085,-0.0076,1.377
3570.00,7.525520,25.02130,-0.000166,24.021892,-0.0076,1.378
3572.00,7.525653,25.02145,-0.000166,24.022456,-0.0075,1.377
3574.00,7.525876,25.02142,-0.000166,24.021878,-0.0076,1.377
3576.00,7.525798,25.02124,-0.000167,24.021668,-0.0076,1.377
3578.00,7.526201,25.02065,-0.000166,24.021782,-0.0075,1.377
3580.00,7.526753,25.02028,-0.000166,24.021802,-0.0076,1.378
3582.00,7.526337,25.02018,-0.000165,24.021668,-0.0076,1.378
3584.00,7.526359,25.01999,-0.000167,24.022108,-0.0075,1.377
3586.00,7.526057,25.01991,-0.000167,24.022046,-0.0076,1.377
3588.00,7.526312,25.02022,-0.000167,24.021776,-0.0076,1.378
3590.00,7.526931,25.02056,-0.000167,24.022424,-0.0075,1.378
3592.00,7.527193,25.02089,-0.000167,24.022532,-0.0075,1.377
3594.00,7.527010,25.02144,-0.000167,24.021193,-0.0076,1.378
3596.00,7.526626,25.02003,-0.000167,24.022329,-0.0076,1.377
3598.00,7.526221,25.02038,-0.000167,24.021622,-0.0075,1.377
3600.00,7.526234,25.01999,-0.000166,24.021822,-0.0076,1.377
@6,12.0000,24.0
3602.00,7.526273,25.01999,-0.000168,24.022237,-0.0076,1.377
3604.00,7.523267,25.01950,-0.000168,24.021608,-0.0075,1.377
3606.00,7.514230,25.01909,-0.000168,24.021485,-0.0076,1.377
3608.00,7.502597,25.01975,-0.000167,24.021329,-0.0076,1.376
3610.00,7.490815,25.01988,-0.000167,24.021403,-0.0076,1.377
3612.00,7.481073,25.01919,-0.000166,24.021577,-0.0076,1.377
3614.00,7.474331,25.01978,-0.000168,24.021883,-0.0076,1.377
3616.00,7.467589,25.02019,-0.000167,24.022152,-0.0076,1.378
3618.00,7.461758,25.01972,-0.000168,24.021376,-0.0076,1.379
3620.00,7.456724,25.02003,-0.000169,24.021686,-0.0076,1.379
3622.00,7.451380,25.02014,-0.000169,24.022092,-0.0076,1.379
3624.00,7.447042,25.02068,-0.000170,24.021263,-0.0076,1.379
3626.00,7.443251,25.02057,-0.000169,24.021958,-0.0076,1.379
3628.00,7.443295,25.02007,-0.000168,24.021379,-0.0076,1.379
3630.00,7.449845,25.02024,-0.000167,24.021593,-0.0076,1.380
3632.00,7.457279,25.01935,-0.000168,24.021673,-0.0075,1.379
3634.00,7.463303,25.01908,-0.000169,24.021378,-0.0076,1.379
3636.00,7.467847,25.01901,-0.000168,24.021829,-0.0076,1.379
3638.00,7.471988,25.01889,-0.000167,24.021508,-0.0076,1.379
3640.00,7.474595,25.01918,-0.000168,24.021613,-0.0076,1.379
3642.00,7.477103,25.01927,-0.000168,24.021735,-0.0076,1.378
3644.00,7.479971,25.01962,-0.000167,24.021466,-0.0076,1.378
3646.00,7.483337,25.01950,-0.000167,24.021204,-0.0076,1.377
3648.00,7.485245,25.02023,-0.000166,24.021405,-0.0076,1.378
3650.00,7.487530,25.02020,-0.000166,24.021432,-0.0076,1.377
3652.00,7.490823,25.01958,-0.000167,24.021978,-0.0076,1.378
3654.00,7.492774,25.01892,-0.000168,24.021604,-0.0076,1.378
3656.00,7.494877,25.01955,-0.000169,24.021613,-0.0076,1.378
3658.00,7.496913,25.01973,-0.000169,24.021698,-0.0076,1.378
3660.00,7.498638,25.01899,-0.000168,24.021860,-0.0076,1.378
3662.00,7.500119,25.01923,-0.000166,24.021425,-0.0076,1.378
3664.00,7.502038,25.01836,-0.000167,24.021811,-0.0076,1.378
3666.00,7.503285,25.01855,-0.000168,24.021911,-0.0076,1.378
3668.00,7.505063,25.01859,-0.000168,24.021329,-0.0076,1.377
3670.00,7.506113,25.01938,-0.000168,24.021735,-0.0076,1.377
3672.00,7.507883,25.02023,-0.000168,24.022075,-0.0076,1.378
3674.00,7.509425,25.01959,-0.000169,24.021668,-0.0076,1.378
3676.00,7.510625,25.01977,-0.000168,24.021648,-0.0076,1.378
3678.00,7.511694,25.02002,-0.000167,24.021175,-0.0076,1.378
3680.00,7.513654,25.01903,-0.000169,24.021593,-0.0076,1.378
3682.00,7.514166,25.01884,-0.000168,24.021615,-0.0076,1.378
3684.00,7.514259,25.01905,-0.000168,24.021213,-0.0076,1.377
3686.00,7.515503,25.01978,-0.000167,24.021755,-0.0076,1.378
3688.00,7.516171,25.01939,-0.000166,24.021620,-0.0076,1.377
3690.00,7.516682,25.01884,-0.000166,24.021985,-0.0075,1.378
3692.00,7.517047,25.01917,-0.000166,24.021281,-0.0076,1.378
3694.00,7.516847,25.01900,-0.000166,24.020830,-0.0076,1.378
3696.00,7.517371,25.01833,-0.000165,24.022240,-0.0075,1.378
3698.00,7.517727,25.01881,-0.000167,24.022097,-0.0076,1.378
3700.00,7.518732,25.01909,-0.000166,24.021617,-0.0075,1.378
3702.00,7.519457,25.01897,-0.000167,24.021555,-0.0076,1.377
3704.00,7.519707,25.01879,-0.000166,24.022050,-0.0076,1.378
3706.00,7.519730,25.01880,-0.000165,24.021278,-0.0076,1.378
3708.00,7.520092,25.01936,-0.000168,24.022478,-0.0076,1.378
3710.00,7.520965,25.01934,-0.000166,24.021657,-0.0076,1.377
3712.00,7.521149,25.01882,-0.000166,24.022010,-0.0076,1.378
3714.00,7.521563,25.01868,-0.000168,24.021936,-0.0076,1.378
3716.00,7.521628,25.01785,-0.000168,24.021599,-0.0076,1.378
3718.00,7.522266,25.01881,-0.000169,24.021514,-0.0076,1.378
3720.00,7.522212,25.01907,-0.000167,24.021615,-0.0076,1.378
3722.00,7.522196,25.01893,-0.000167,24.021327,-0.0076,1.377
3724.00,7.522955,25.01989,-0.000168,24.022253,-0.0076,1.378
3726.00,7.522806,25.01915,-0.000166,24.021512,-0.0076,1.378
3728.00,7.521965,25.01896,-0.000167,24.021901,-0.0076,1.377
3730.00,7.521957,25.01909,-0.000166,24.022153,-0.0076,1.378
3732.00,7.522387,25.01901,-0.000167,24.021610,-0.0076,1.377
3734.00,7.522670,25.01907,-0.000167,24.021780,-0.0076,1.378
3736.00,7.522365,25.01941,-0.000167,24.022596,-0.0076,1.377
3738.00,7.521706,25.01948,-0.000167,24.022226,-0.0076,1.377
3740.00,7.521817,25.01884,-0.000166,24.021775,-0.0076,1.378
3742.00,7.522354,25.01959,-0.000167,24.021535,-0.0076,1.378
3744.00,7.521772,25.01963,-0.000167,24.021706,-0.0076,1.377
3746.00,7.521138,25.01979,-0.000166,24.021852,-0.0076,1.377
3748.00,7.520905,25.01955,-0.000167,24.021840,-0.0076,1.378
3750.00,7.521182,25.01922,-0.000167,24.022119,-0.0076,1.378
3752.00,7.522345,25.01894,-0.000168,24.021548,-0.0076,1.378
3754.00,7.523115,25.01891,-0.000166,24.021321,-0.0076,1.377
3756.00,7.522210,25.01924,-0.000167,24.021735,-0.0076,1.377
3758.00,7.522716,25.01879,-0.000167,24.021575,-0.0076,1.378
3760.00,7.523167,25.01924,-0.000166,24.022114,-0.0076,1.378
3762.00,7.522308,25.01940,-0.000168,24.021305,-0.0076,1.378
3764.00,7.522471,25.01868,-0.000168,24.021325,-0.0076,1.378
3766.00,7.522841,25.01844,-0.000168,24.021631,-0.0076,1.378
3768.00,7.522848,25.01872,-0.000167,24.021501,-0.0076,1.378
3770.00,7.523525,25.01945,-0.000167,24.022027,-0.0076,1.378
3772.00,7.524004,25.01925,-0.000168,24.021735,-0.0075,1.378
3774.00,7.523919,25.01954,-0.000166,24.021619,-0.0076,1.377
3776.00,7.523551,25.01869,-0.000167,24.021463,-0.0076,1.377
3778.00,7.523952,25.01983,-0.000168,24.020895,-0.0076,1.377
3780.00,7.523975,25.02054,-0.000167,24.020859,-0.0076,1.377
3782.00,7.523614,25.01993,-0.000167,24.022063,-0.0076,1.378
3784.00,7.523448,25.01927,-0.000167,24.021318,-0.0076,1.377
3786.00,7.524225,25.01951,-0.000167,24.021936,-0.0076,1.378
3788.00,7.524692,25.02012,-0.000168,24.021115,-0.0076,1.377
3790.00,7.524306,25.02115,-0.000167,24.021713,-0.0076,1.378
3792.00,7.524266,25.01978,-0.000167,24.021075,-0.0076,1.378
3794.00,7.524049,25.02005,-0.000168,24.020812,-0.0076,1.378
3796.00,7.524479,25.01977,-0.000168,24.021436,-0.0076,1.378
3798.00,7.524725,25.01978,-0.000169,24.021316,-0.0076,1.379
3800.00,7.524190,25.01983,-0.000168,24.020681,-0.0077,1.378
3802.00,7.523939,25.01968,-0.000167,24.021325,-0.0076,1.377
3804.00,7.524511,25.01982,-0.000168,24.021740,-0.0076,1.378
3806.00,7.524011,25.01957,-0.000168,24.021523,-0.0076,1.377
3808.00,7.523929,25.01973,-0.000168,24.021165,-0.0076,1.377
3810.00,7.524447,25.01898,-0.000167,24.021029,-0.0076,1.377
3812.00,7.524874,25.01887,-0.000167,24.021635,-0.0076,1.378
3814.00,7.524677,25.01994,-0.000167,24.021620,-0.0076,1.378
3816.00,7.524872,25.02000,-0.000167,24.021535,-0.0076,1.378
3818.00,7.525116,25.02013,-0.000168,24.021718,-0.0076,1.378
3820.00,7.524124,25.02026,-0.000168,24.021949,-0.0076,1.377
3822.00,7.523757,25.02046,-0.000167,24.021936,-0.0076,1.378
3824.00,7.524279,25.02060,-0.000168,24.021204,-0.0076,1.378
3826.00,7.523501,25.02056,-0.000165,24.021387,-0.0076,1.378
3828.00,7.523695,25.02004,-0.000167,24.021305,-0.0076,1.378
3830.00,7.524282,25.02078,-0.000167,24.021894,-0.0076,1.378
3832.00,7.524413,25.02099,-0.000167,24.021423,-0.0076,1.378
3834.00,7.524205,25.01946,-0.000167,24.021298,-0.0076,1.378
3836.00,7.522386,25.01984,-0.000167,24.021452,-0.0076,1.378
3838.00,7.522382,25.02034,-0.000167,24.021697,-0.0076,1.378
3840.00,7.522992,25.01957,-0.000167,24.021822,-0.0076,1.378
3842.00,7.523986,25.01945,-0.000167,24.021274,-0.0076,1.378
3844.00,7.523968,25.01929,-0.000169,24.021526,-0.0076,1.378
3846.00,7.524558,25.01940,-0.000168,24.021445,-0.0076,1.378
3848.00,7.524402,25.01971,-0.000168,24.021408,-0.0076,1.378
3850.00,7.524653,25.01975,-0.000168,24.021517,-0.0076,1.377
3852.00,7.525216,25.02007,-0.000166,24.021481,-0.0076,1.377
3854.00,7.524279,25.02016,-0.000166,24.021564,-0.0076,1.377
3856.00,7.524267,25.01978,-0.000167,24.021399,-0.0076,1.377
3858.00,7.524247,25.02016,-0.000167,24.021216,-0.0076,1.378
3860.00,7.523795,25.01973,-0.000167,24.021896,-0.0076,1.378
3862.00,7.524885,25.01913,-0.000168,24.021405,-0.0076,1.378
3864.00,7.524981,25.01930,-0.000167,24.021098,-0.0076,1.378
3866.00,7.524906,25.01910,-0.000167,24.021736,-0.0076,1.378
3868.00,7.524649,25.01894,-0.000168,24.021263,-0.0076,1.378
3870.00,7.524031,25.01916,-0.000168,24.021394,-0.0076,1.377
3872.00,7.523442,25.01910,-0.000167,24.021599,-0.0076,1.377
3874.00,7.524308,25.01948,-0.000168,24.021515,-0.0076,1.378
3876.00,7.525836,25.01910,-0.000168,24.021666,-0.0076,1.378
3878.00,7.525622,25.01893,-0.000167,24.021301,-0.0076,1.378
3880.00,7.525288,25.01930,-0.000168,24.021029,-0.0076,1.378
3882.00,7.524909,25.01902,-0.000168,24.021756,-0.0076,1.378
3884.00,7.525146,25.01869,-0.000168,24.021570,-0.0075,1.378
3886.00,7.523656,25.01885,-0.000167,24.021329,-0.0076,1.378
3888.00,7.523197,25.01917,-0.000166,24.021834,-0.0076,1.378
3890.00,7.524179,25.01970,-0.000168,24.021488,-0.0076,1.378
3892.00,7.523967,25.01982,-0.000168,24.021510,-0.0076,1.378
3894.00,7.523884,25.01948,-0.000166,24.022019,-0.0076,1.377
3896.00,7.524938,25.01915,-0.000167,24.022065,-0.0076,1.378
3898.00,7.524659,25.01968,-0.000168,24.021887,-0.0076,1.378
3900.00,7.524301,25.02015,-0.000167,24.021147,-0.0076,1.378
3902.00,7.524485,25.02005,-0.000168,24.021196,-0.0076,1.378
3904.00,7.524284,25.01973,-0.000168,24.021517,-0.0076,1.377
3906.00,7.524995,25.01988,-0.000166,24.022246,-0.0076,1.377
3908.00,7.524720,25.01944,-0.000167,24.021445,-0.0076,1.378
3910.00,7.524581,25.02008,-0.000168,24.021272,-0.0076,1.378
3912.00,7.524998,25.02008,-0.000167,24.020712,-0.0076,1.378
3914.00,7.524934,25.01966,-0.000167,24.021466,-0.0076,1.378
3916.00,7.524667,25.02021,-0.000168,24.021147,-0.0076,1.378
3918.00,7.524108,25.01957,-0.000167,24.021800,-0.0076,1.378
3920.00,7.524690,25.01941,-0.000167,24.021468,-0.0076,1.377
3922.00,7.524078,25.02018,-0.000167,24.021840,-0.0076,1.378
3924.00,7.524145,25.02030,-0.000167,24.022233,-0.0076,1.377
3926.00,7.523987,25.02056,-0.000167,24.021577,-0.0076,1.378
3928.00,7.523170,25.02018,-0.000167,24.021883,-0.0076,1.378
3930.00,7.523117,25.01996,-0.000167,24.021372,-0.0075,1.378
3932.00,7.523887,25.02034,-0.000167,24.021541,-0.0076,1.378
3934.00,7.523820,25.02093,-0.000167,24.021106,-0.0076,1.378
3936.00,7.524726,25.02055,-0.000168,24.021379,-0.0076,1.378
3938.00,7.525380,25.02110,-0.000168,24.022150,-0.0076,1.378
3940.00,7.524368,25.02119,-0.000167,24.022148,-0.0076,1.378
3942.00,7.524708,25.02098,-0.000167,24.021938,-0.0076,1.377
3944.00,7.524241,25.02073,-0.000168,24.020701,-0.0076,1.378
3946.00,7.524211,25.02087,-0.000167,24.021310,-0.0076,1.378
3948.00,7.523619,25.02047,-0.000167,24.022103,-0.0076,1.378
3950.00,7.523948,25.02059,-0.000167,24.021805,-0.0076,1.378
3952.00,7.525565,25.02085,-0.000167,24.021234,-0.0076,1.377
3954.00,7.525416,25.02048,-0.000167,24.021535,-0.0076,1.378
3956.00,7.525413,25.02044,-0.000166,24.021519,-0.0076,1.378
3958.00,7.524967,25.02167,-0.000168,24.021184,-0.0076,1.378
3960.00,7.523683,25.02188,-0.000167,24.022030,-0.0076,1.377
3962.00,7.523218,25.02102,-0.000168,24.021860,-0.0076,1.377
3964.00,7.523442,25.02074,-0.000167,24.021058,-0.0076,1.377
3966.00,7.524052,25.02068,-0.000167,24.021782,-0.0076,1.378
3968.00,7.524216,25.02034,-0.000168,24.021863,-0.0076,1.378
3970.00,7.523887,25.02003,-0.000168,24.021952,-0.0076,1.378
3972.00,7.524461,25.02047,-0.000167,24.021561,-0.0076,1.378
3974.00,7.525198,25.02026,-0.000167,24.021689,-0.0075,1.378
3976.00,7.524885,25.02020,-0.000166,24.021914,-0.0076,1.378
3978.00,7.524322,25.02037,-0.000166,24.021358,-0.0076,1.377
3980.00,7.524042,25.02041,-0.000167,24.021535,-0.0076,1.378
3982.00,7.524501,25.02054,-0.000169,24.021677,-0.0076,1.378
3984.00,7.524798,25.02019,-0.000168,24.022627,-0.0076,1.377
3986.00,7.524945,25.02082,-0.000166,24.022396,-0.0076,1.378
3988.00,7.524844,25.02131,-0.000166,24.021294,-0.0076,1.378
3990.00,7.524378,25.02194,-0.000167,24.021918,-0.0076,1.378
3992.00,7.524547,25.02207,-0.000168,24.022021,-0.0076,1.378
3994.00,7.524363,25.02171,-0.000168,24.021503,-0.0075,1.377
3996.00,7.524181,25.02162,-0.000169,24.022103,-0.0075,1.377
3998.00,7.524205,25.02163,-0.000166,24.021871,-0.0076,1.378
4000.00,7.524585,25.02116,-0.000166,24.021075,-0.0076,1.378
4002.00,7.523956,25.02094,-0.000167,24.021640,-0.0076,1.378
4004.00,7.524829,25.02153,-0.000167,24.022001,-0.0076,1.377
4006.00,7.525801,25.02190,-0.000166,24.022008,-0.0075,1.378
4008.00,7.526188,25.02155,-0.000167,24.022110,-0.0076,1.378
4010.00,7.526075,25.02113,-0.000167,24.021959,-0.0076,1.378
4012.00,7.525321,25.02166,-0.000167,24.021813,-0.0076,1.378
4014.00,7.524834,25.02248,-0.000168,24.021289,-0.0076,1.378
4016.00,7.524559,25.02135,-0.000167,24.021657,-0.0076,1.377
4018.00,7.524153,25.02141,-0.000167,24.021630,-0.0075,1.378
4020.00,7.524492,25.02111,-0.000167,24.021976,-0.0075,1.377
4022.00,7.524130,25.02163,-0.000167,24.021911,-0.0075,1.378
4024.00,7.524156,25.02121,-0.000167,24.021863,-0.0075,1.377
4026.00,7.524086,25.02058,-0.000166,24.022032,-0.0076,1.377
4028.00,7.524017,25.02069,-0.000166,24.021869,-0.0076,1.378
4030.00,7.524495,25.02104,-0.000168,24.021146,-0.0076,1.378
4032.00,7.524611,25.02128,-0.000168,24.021437,-0.0076,1.378
4034.00,7.524177,25.02102,-0.000168,24.021564,-0.0076,1.378
4036.00,7.524382,25.02123,-0.000166,24.020975,-0.0076,1.377
4038.00,7.525119,25.02070,-0.000167,24.021167,-0.0076,1.378
4040.00,7.524282,25.02133,-0.000166,24.021620,-0.0076,1.378
4042.00,7.524317,25.02148,-0.000167,24.021791,-0.0076,1.378
4044.00,7.524843,25.02145,-0.000168,24.021388,-0.0076,1.378
4046.00,7.524497,25.02124,-0.000168,24.021678,-0.0076,1.378
4048.00,7.523762,25.02133,-0.000167,24.021292,-0.0075,1.378
4050.00,7.524110,25.02084,-0.000167,24.021586,-0.0076,1.378
4052.00,7.524301,25.02123,-0.000167,24.022036,-0.0076,1.377
4054.00,7.524584,25.02082,-0.000167,24.021227,-0.0076,1.377
4056.00,7.524966,25.02064,-0.000168,24.020899,-0.0076,1.378
4058.00,7.524314,25.02100,-0.000168,24.020863,-0.0076,1.378
4060.00,7.524169,25.02153,-0.000167,24.021356,-0.0076,1.378
4062.00,7.524801,25.02123,-0.000168,24.021577,-0.0076,1.378
4064.00,7.524611,25.02049,-0.000168,24.021579,-0.0076,1.377
4066.00,7.524274,25.02031,-0.000167,24.021771,-0.0076,1.377
4068.00,7.524147,25.02029,-0.000167,24.021247,-0.0076,1.378
4070.00,7.524301,25.02138,-0.000168,24.021724,-0.0076,1.378
4072.00,7.524176,25.02112,-0.000167,24.021791,-0.0076,1.377
4074.00,7.524383,25.02094,-0.000167,24.021403,-0.0076,1.377
4076.00,7.523642,25.02042,-0.000167,24.021671,-0.0076,1.377
4078.00,7.523409,25.02053,-0.000166,24.020399,-0.0076,1.378
4080.00,7.523320,25.02023,-0.000168,24.021347,-0.0076,1.378
4082.00,7.523212,25.02079,-0.000168,24.021475,-0.0076,1.378
4084.00,7.523491,25.02160,-0.000168,24.021446,-0.0076,1.378
4086.00,7.523469,25.02097,-0.000168,24.020928,-0.0076,1.377
4088.00,7.524171,25.02028,-0.000167,24.021454,-0.0076,1.377
4090.00,7.524728,25.02073,-0.000166,24.022182,-0.0076,1.378
4092.00,7.523859,25.02088,-0.000166,24.021258,-0.0076,1.377
4094.00,7.523826,25.02093,-0.000167,24.022262,-0.0076,1.378
4096.00,7.524085,25.02119,-0.000168,24.022077,-0.0076,1.378
4098.00,7.524406,25.02109,-0.000168,24.021715,-0.0076,1.378
4100.00,7.524027,25.02155,-0.000167,24.021359,-0.0076,1.378
4102.00,7.524116,25.02101,-0.000168,24.021557,-0.0076,1.377
4104.00,7.524141,25.02120,-0.000168,24.021682,-0.0076,1.378
4106.00,7.523936,25.02130,-0.000169,24.021291,-0.0076,1.378
4108.00,7.523981,25.02064,-0.000168,24.021479,-0.0076,1.378
4110.00,7.524414,25.02008,-0.000168,24.021733,-0.0076,1.378
4112.00,7.525226,25.02121,-0.000168,24.021804,-0.0076,1.377
4114.00,7.526147,25.02149,-0.000167,24.021805,-0.0076,1.377
4116.00,7.524832,25.02105,-0.000166,24.021829,-0.0076,1.377
4118.00,7.525028,25.02203,-0.000167,24.021397,-0.0076,1.378
4120.00,7.525164,25.02141,-0.000168,24.021608,-0.0076,1.378
4122.00,7.524292,25.02065,-0.000168,24.021167,-0.0076,1.378
4124.00,7.523524,25.02081,-0.000167,24.021562,-0.0076,1.377
4126.00,7.523903,25.02061,-0.000168,24.021791,-0.0076,1.377
4128.00,7.524441,25.02131,-0.000167,24.021358,-0.0076,1.377
4130.00,7.524374,25.02139,-0.000168,24.021785,-0.0076,1.378
4132.00,7.523227,25.02062,-0.000168,24.021588,-0.0076,1.378
4134.00,7.523885,25.02023,-0.000168,24.021211,-0.0076,1.378
4136.00,7.524100,25.01996,-0.000167,24.021978,-0.0076,1.377
4138.00,7.524041,25.01985,-0.000166,24.022162,-0.0076,1.378
4140.00,7.523490,25.01997,-0.000169,24.021445,-0.0076,1.377
4142.00,7.522900,25.02058,-0.000167,24.021751,-0.0076,1.378
4144.00,7.523683,25.02067,-0.000167,24.021283,-0.0076,1.378
4146.00,7.523811,25.02083,-0.000168,24.021339,-0.0076,1.378
4148.00,7.523931,25.02030,-0.000167,24.021586,-0.0075,1.378
4150.00,7.524891,25.02036,-0.000168,24.021858,-0.0076,1.378
4152.00,7.524721,25.02083,-0.000168,24.021872,-0.0076,1.378
4154.00,7.524734,25.02160,-0.000167,24.021262,-0.0075,1.378
4156.00,7.524011,25.02101,-0.000167,24.021633,-0.0076,1.378
4158.00,7.523968,25.02068,-0.000166,24.022636,-0.0076,1.377
4160.00,7.524006,25.02037,-0.000165,24.021983,-0.0076,1.377
4162.00,7.524382,25.02046,-0.000166,24.021785,-0.0075,1.378
4164.00,7.524373,25.02055,-0.000168,24.021871,-0.0075,1.378
4166.00,7.523695,25.02015,-0.000166,24.021481,-0.0075,1.377
4168.00,7.523121,25.01993,-0.000166,24.021336,-0.0076,1.378
4170.00,7.523398,25.01979,-0.000167,24.021680,-0.0076,1.378
4172.00,7.523643,25.01989,-0.000167,24.021985,-0.0076,1.378
4174.00,7.523956,25.02028,-0.000167,24.022036,-0.0076,1.378
4176.00,7.524109,25.02068,-0.000167,24.021686,-0.0076,1.378
4178.00,7.523767,25.02050,-0.000166,24.021749,-0.0076,1.377
4180.00,7.523560,25.02047,-0.000166,24.021990,-0.0075,1.377
4182.00,7.523672,25.02125,-0.000167,24.021622,-0.0076,1.378
4184.00,7.523265,25.02108,-0.000168,24.022911,-0.0076,1.378
4186.00,7.523166,25.02111,-0.000167,24.021550,-0.0076,1.378
4188.00,7.523837,25.02097,-0.000166,24.021131,-0.0076,1.378
4190.00,7.523421,25.02112,-0.000166,24.022168,-0.0076,1.377
4192.00,7.523713,25.02124,-0.000167,24.021158,-0.0076,1.378
4194.00,7.524397,25.02122,-0.000167,24.022527,-0.0076,1.377
4196.00,7.524620,25.02099,-0.000167,24.021381,-0.0076,1.377
4198.00,7.524582,25.02069,-0.000167,24.021597,-0.0076,1.377
4200.00,7.524024,25.02156,-0.000168,24.022172,-0.0076,1.377
@7,12.0000,24.0
4202.00,7.523270,25.02174,-0.000167,24.021684,-0.0076,1.378
4204.00,7.520668,25.02025,-0.000167,24.021903,-0.0076,1.378
4206.00,7.512568,25.02009,-0.000168,24.021086,-0.0076,1.377
4208.00,7.501524,25.02100,-0.000167,24.022068,-0.0076,1.376
4210.00,7.491171,25.02087,-0.000167,24.021800,-0.0076,1.376
4212.00,7.483483,25.02080,-0.000167,24.021825,-0.0076,1.376
4214.00,7.477829,25.02099,-0.000168,24.021521,-0.0076,1.377
4216.00,7.472009,25.02056,-0.000166,24.021441,-0.0075,1.377
4218.00,7.466893,25.02048,-0.000167,24.021450,-0.0076,1.379
4220.00,7.462890,25.02049,-0.000168,24.022434,-0.0075,1.379
4222.00,7.459373,25.02127,-0.000169,24.021811,-0.0075,1.379
4224.00,7.456046,25.02101,-0.000167,24.021231,-0.0076,1.378
4226.00,7.452641,25.02043,-0.000169,24.021330,-0.0076,1.379
4228.00,7.453836,25.02152,-0.000168,24.021624,-0.0076,1.379
4230.00,7.460425,25.02169,-0.000169,24.021646,-0.0076,1.379
4232.00,7.468468,25.02143,-0.000170,24.021189,-0.0076,1.380
4234.00,7.474341,25.02196,-0.000169,24.022257,-0.0076,1.379
4236.00,7.478977,25.02200,-0.000168,24.021220,-0.0076,1.379
4238.00,7.481079,25.02208,-0.000168,24.021073,-0.0076,1.379
4240.00,7.483679,25.02270,-0.000168,24.021510,-0.0076,1.378
4242.00,7.485978,25.02324,-0.000167,24.021664,-0.0076,1.378
4244.00,7.487820,25.02204,-0.000168,24.021352,-0.0076,1.378
4246.00,7.490297,25.02251,-0.000169,24.022650,-0.0076,1.378
4248.00,7.492582,25.02230,-0.000167,24.021851,-0.0076,1.378
4250.00,7.495306,25.02227,-0.000166,24.021468,-0.0076,1.377
4252.00,7.495988,25.02321,-0.000167,24.022306,-0.0076,1.377
4254.00,7.497541,25.02298,-0.000167,24.022206,-0.0076,1.377
4256.00,7.499282,25.02168,-0.000167,24.021559,-0.0076,1.378
4258.00,7.500842,25.02235,-0.000168,24.021216,-0.0076,1.378
4260.00,7.501889,25.02206,-0.000168,24.021396,-0.0076,1.378
4262.00,7.503590,25.02187,-0.000167,24.021526,-0.0076,1.378
4264.00,7.505332,25.02240,-0.000167,24.021140,-0.0076,1.378
4266.00,7.506853,25.02182,-0.000168,24.020870,-0.0076,1.377
4268.00,7.508717,25.02182,-0.000167,24.021829,-0.0076,1.377
4270.00,7.508938,25.02266,-0.000167,24.021669,-0.0076,1.377
4272.00,7.510618,25.02264,-0.000168,24.021543,-0.0076,1.377
4274.00,7.511621,25.02236,-0.000167,24.022349,-0.0076,1.378
4276.00,7.512285,25.02244,-0.000168,24.021548,-0.0076,1.378
4278.00,7.513344,25.02224,-0.000168,24.021274,-0.0076,1.377
4280.00,7.515083,25.02263,-0.000167,24.021301,-0.0076,1.377
4282.00,7.515702,25.02358,-0.000167,24.021432,-0.0076,1.378
4284.00,7.515877,25.02282,-0.000167,24.022389,-0.0075,1.378
4286.00,7.516198,25.02257,-0.000167,24.021526,-0.0075,1.377
4288.00,7.516591,25.02231,-0.000165,24.021785,-0.0075,1.377
4290.00,7.517822,25.02120,-0.000167,24.022054,-0.0076,1.378
4292.00,7.518271,25.02166,-0.000168,24.022215,-0.0076,1.378
4294.00,7.518554,25.02141,-0.000168,24.021419,-0.0076,1.377
4296.00,7.518826,25.02148,-0.000168,24.021514,-0.0076,1.378
4298.00,7.518572,25.02197,-0.000167,24.021901,-0.0076,1.377
4300.00,7.518449,25.02200,-0.000167,24.021686,-0.0076,1.378
4302.00,7.518956,25.02178,-0.000168,24.021735,-0.0076,1.378
4304.00,7.520199,25.02209,-0.000168,24.021655,-0.0076,1.377
4306.00,7.520328,25.02208,-0.000168,24.021747,-0.0076,1.377
4308.00,7.520415,25.02236,-0.000168,24.021943,-0.0076,1.377
4310.00,7.519883,25.02223,-0.000168,24.021291,-0.0076,1.377
4312.00,7.520423,25.02229,-0.000167,24.021829,-0.0076,1.377
4314.00,7.520831,25.02270,-0.000166,24.021374,-0.0076,1.378
4316.00,7.520467,25.02283,-0.000167,24.021604,-0.0076,1.377
4318.00,7.520193,25.02269,-0.000168,24.022197,-0.0075,1.377
4320.00,7.519974,25.02329,-0.000166,24.021365,-0.0076,1.377
4322.00,7.519800,25.02370,-0.000168,24.021729,-0.0076,1.377
4324.00,7.519685,25.02320,-0.000168,24.021062,-0.0076,1.378
4326.00,7.520797,25.02202,-0.000167,24.021093,-0.0076,1.378
4328.00,7.520456,25.02188,-0.000168,24.021173,-0.0076,1.377
4330.00,7.519812,25.02185,-0.000167,24.021078,-0.0076,1.377
4332.00,7.520624,25.02217,-0.000166,24.021789,-0.0076,1.377
4334.00,7.520637,25.02190,-0.000167,24.021405,-0.0076,1.378
4336.00,7.520538,25.02169,-0.000167,24.021216,-0.0076,1.378
4338.00,7.521101,25.02221,-0.000168,24.021298,-0.0076,1.378
4340.00,7.521552,25.02278,-0.000167,24.021283,-0.0075,1.378
4342.00,7.521005,25.02294,-0.000168,24.022065,-0.0076,1.378
4344.00,7.521491,25.02259,-0.000168,24.022014,-0.0076,1.378
4346.00,7.521521,25.02183,-0.000168,24.021207,-0.0076,1.377
4348.00,7.521346,25.02161,-0.000167,24.021249,-0.0076,1.377
4350.00,7.521855,25.02116,-0.000168,24.020819,-0.0076,1.377
4352.00,7.521207,25.02091,-0.000168,24.021878,-0.0076,1.377
4354.00,7.521772,25.02162,-0.000168,24.022075,-0.0076,1.378
4356.00,7.521705,25.02201,-0.000167,24.021519,-0.0076,1.377
4358.00,7.520976,25.02132,-0.000167,24.021519,-0.0076,1.377
4360.00,7.520475,25.02145,-0.000168,24.021412,-0.0076,1.377
4362.00,7.521459,25.02200,-0.000167,24.021771,-0.0076,1.377
4364.00,7.521090,25.02174,-0.000167,24.021510,-0.0076,1.378
4366.00,7.521898,25.02130,-0.000167,24.021688,-0.0076,1.377
4368.00,7.522040,25.02187,-0.000167,24.021630,-0.0076,1.377
4370.00,7.522383,25.02216,-0.000166,24.022186,-0.0076,1.377
4372.00,7.522639,25.02127,-0.000166,24.021220,-0.0076,1.377
4374.00,7.522592,25.02237,-0.000167,24.021263,-0.0076,1.377
4376.00,7.523851,25.02227,-0.000168,24.021773,-0.0076,1.378
4378.00,7.524001,25.02148,-0.000168,24.021601,-0.0076,1.377
4380.00,7.523587,25.02154,-0.000167,24.021425,-0.0076,1.378
4382.00,7.522771,25.02093,-0.000167,24.021368,-0.0076,1.377
4384.00,7.523030,25.02170,-0.000167,24.021533,-0.0076,1.377
4386.00,7.522801,25.02206,-0.000167,24.021198,-0.0076,1.378
4388.00,7.522426,25.02174,-0.000167,24.021486,-0.0075,1.378
4390.00,7.521803,25.02159,-0.000167,24.021597,-0.0076,1.377
4392.00,7.522642,25.02277,-0.000167,24.021856,-0.0075,1.377
4394.00,7.523428,25.02278,-0.000167,24.021597,-0.0076,1.377
4396.00,7.523717,25.02282,-0.000167,24.021970,-0.0076,1.377
4398.00,7.523162,25.02307,-0.000167,24.021102,-0.0076,1.378
4400.00,7.522475,25.02271,-0.000168,24.020741,-0.0076,1.378
4402.00,7.522478,25.02186,-0.000166,24.021320,-0.0076,1.378
4404.00,7.522857,25.02266,-0.000167,24.022008,-0.0076,1.378
4406.00,7.523078,25.02301,-0.000168,24.021450,-0.0076,1.377
4408.00,7.523377,25.02390,-0.000166,24.021338,-0.0076,1.377
4410.00,7.523050,25.02359,-0.000167,24.022132,-0.0076,1.378
4412.00,7.523036,25.02332,-0.000167,24.021425,-0.0076,1.378
4414.00,7.522424,25.02246,-0.000168,24.021443,-0.0076,1.378
4416.00,7.523323,25.02248,-0.000167,24.021588,-0.0076,1.378
4418.00,7.523162,25.02130,-0.000167,24.021358,-0.0075,1.378
4420.00,7.522234,25.02147,-0.000167,24.021626,-0.0076,1.377
4422.00,7.522542,25.02245,-0.000166,24.021867,-0.0076,1.377
4424.00,7.522602,25.02247,-0.000167,24.021463,-0.0076,1.377
4426.00,7.523716,25.02130,-0.000167,24.021920,-0.0075,1.378
4428.00,7.523475,25.02164,-0.000166,24.022253,-0.0076,1.377
4430.00,7.523221,25.02159,-0.000167,24.021860,-0.0075,1.377
4432.00,7.522997,25.02225,-0.000168,24.021678,-0.0076,1.378
4434.00,7.523394,25.02205,-0.000167,24.021294,-0.0076,1.378
4436.00,7.523192,25.02138,-0.000167,24.021526,-0.0076,1.378
4438.00,7.522284,25.02130,-0.000168,24.021604,-0.0076,1.377
4440.00,7.522440,25.02198,-0.000168,24.021078,-0.0076,1.377
4442.00,7.523108,25.02281,-0.000167,24.021711,-0.0076,1.378
4444.00,7.523468,25.02163,-0.000166,24.021789,-0.0075,1.378
4446.00,7.523200,25.02090,-0.000166,24.021071,-0.0076,1.378
4448.00,7.523112,25.02171,-0.000167,24.021305,-0.0076,1.377
4450.00,7.522471,25.02178,-0.000168,24.021437,-0.0076,1.377
4452.00,7.522303,25.02123,-0.000167,24.021900,-0.0076,1.377
4454.00,7.521625,25.02092,-0.000168,24.021950,-0.0076,1.378
4456.00,7.521636,25.02122,-0.000168,24.021936,-0.0076,1.377
4458.00,7.522061,25.02157,-0.000167,24.022021,-0.0076,1.378
4460.00,7.522696,25.02046,-0.000167,24.022199,-0.0075,1.378
4462.00,7.522320,25.02136,-0.000166,24.021595,-0.0076,1.377
4464.00,7.522478,25.02115,-0.000166,24.022170,-0.0075,1.377
4466.00,7.522660,25.02116,-0.000167,24.022008,-0.0075,1.378
4468.00,7.522518,25.02117,-0.000167,24.021677,-0.0075,1.377
4470.00,7.521999,25.02051,-0.000167,24.021929,-0.0076,1.377
4472.00,7.521859,25.02131,-0.000167,24.022115,-0.0075,1.378
4474.00,7.522729,25.02071,-0.000167,24.021080,-0.0075,1.377
4476.00,7.522346,25.02082,-0.000167,24.021615,-0.0075,1.377
4478.00,7.523222,25.02110,-0.000167,24.021671,-0.0076,1.377
4480.00,7.522976,25.02124,-0.000167,24.021836,-0.0076,1.378
4482.00,7.522453,25.02084,-0.000167,24.021608,-0.0076,1.378
4484.00,7.522798,25.02045,-0.000167,24.021325,-0.0076,1.378
4486.00,7.522929,25.02132,-0.000168,24.021833,-0.0076,1.378
4488.00,7.523070,25.02154,-0.000168,24.021976,-0.0076,1.377
4490.00,7.523800,25.02122,-0.000168,24.021847,-0.0076,1.378
4492.00,7.524091,25.02179,-0.000167,24.021566,-0.0076,1.377
4494.00,7.524314,25.02213,-0.000167,24.021026,-0.0076,1.377
4496.00,7.524275,25.02213,-0.000167,24.021753,-0.0076,1.377
4498.00,7.523469,25.02216,-0.000166,24.020966,-0.0076,1.378
4500.00,7.522379,25.02230,-0.000166,24.021258,-0.0076,1.378
4502.00,7.522336,25.02263,-0.000169,24.021267,-0.0075,1.377
4504.00,7.522379,25.02256,-0.000168,24.021320,-0.0075,1.377
4506.00,7.521729,25.02294,-0.000168,24.021671,-0.0076,1.378
4508.00,7.521750,25.02333,-0.000168,24.021742,-0.0076,1.378
4510.00,7.521942,25.02304,-0.000168,24.021642,-0.0076,1.378
4512.00,7.521975,25.02307,-0.000168,24.021504,-0.0076,1.378
4514.00,7.521587,25.02260,-0.000169,24.021546,-0.0076,1.377
4516.00,7.522201,25.02291,-0.000167,24.021758,-0.0076,1.377
4518.00,7.521950,25.02264,-0.000166,24.021682,-0.0076,1.378
4520.00,7.523072,25.02280,-0.000167,24.021655,-0.0076,1.378
4522.00,7.523211,25.02250,-0.000167,24.022030,-0.0076,1.377
4524.00,7.522189,25.02296,-0.000167,24.022215,-0.0076,1.377
4526.00,7.523241,25.02283,-0.000167,24.021796,-0.0076,1.378
4528.00,7.523834,25.02202,-0.000166,24.021474,-0.0075,1.377
4530.00,7.523466,25.02250,-0.000167,24.021907,-0.0076,1.377
4532.00,7.522952,25.02283,-0.000168,24.021564,-0.0076,1.378
4534.00,7.522096,25.02266,-0.000167,24.021575,-0.0076,1.378
4536.00,7.521772,25.02284,-0.000167,24.022081,-0.0076,1.377
4538.00,7.521190,25.02211,-0.000166,24.022043,-0.0076,1.378
4540.00,7.521897,25.02172,-0.000167,24.021606,-0.0076,1.377
4542.00,7.522156,25.02321,-0.000167,24.021475,-0.0076,1.378
4544.00,7.522981,25.02270,-0.000167,24.021749,-0.0075,1.378
4546.00,7.523577,25.02282,-0.000167,24.021742,-0.0075,1.378
4548.00,7.522440,25.02299,-0.000167,24.021673,-0.0076,1.377
4550.00,7.522929,25.02200,-0.000167,24.021595,-0.0076,1.377
4552.00,7.522622,25.02224,-0.000167,24.021173,-0.0076,1.378
4554.00,7.522733,25.02261,-0.000169,24.021196,-0.0076,1.378
4556.00,7.522014,25.02282,-0.000169,24.021749,-0.0076,1.378
4558.00,7.521770,25.02265,-0.000167,24.021733,-0.0076,1.377
4560.00,7.521906,25.02267,-0.000167,24.021847,-0.0075,1.377
4562.00,7.522258,25.02265,-0.000167,24.021698,-0.0076,1.378
4564.00,7.521858,25.02254,-0.000168,24.022249,-0.0075,1.377
4566.00,7.521495,25.02251,-0.000168,24.021746,-0.0076,1.377
4568.00,7.521720,25.02328,-0.000168,24.021987,-0.0075,1.377
4570.00,7.522283,25.02359,-0.000167,24.022168,-0.0076,1.378
4572.00,7.523466,25.02346,-0.000168,24.021642,-0.0076,1.378
4574.00,7.523558,25.02319,-0.000168,24.022072,-0.0076,1.378
4576.00,7.522761,25.02318,-0.000167,24.021990,-0.0075,1.377
4578.00,7.522201,25.02306,-0.000168,24.021601,-0.0076,1.378
4580.00,7.522388,25.02374,-0.000168,24.022289,-0.0075,1.377
4582.00,7.521870,25.02360,-0.000166,24.021923,-0.0076,1.377
4584.00,7.522006,25.02395,-0.000166,24.021905,-0.0075,1.377
4586.00,7.522361,25.02387,-0.000167,24.022191,-0.0075,1.378
4588.00,7.522335,25.02346,-0.000168,24.021751,-0.0076,1.378
4590.00,7.522405,25.02322,-0.000167,24.021923,-0.0076,1.378
4592.00,7.521654,25.02334,-0.000166,24.021787,-0.0076,1.378
4594.00,7.521907,25.02238,-0.000168,24.021938,-0.0075,1.378
4596.00,7.521547,25.02289,-0.000167,24.021573,-0.0076,1.377
4598.00,7.522562,25.02283,-0.000165,24.021448,-0.0075,1.377
4600.00,7.522803,25.02239,-0.000166,24.021562,-0.0075,1.377
4602.00,7.522343,25.02166,-0.000167,24.021338,-0.0076,1.378
4604.00,7.522458,25.02198,-0.000167,24.021102,-0.0076,1.377
4606.00,7.522448,25.02201,-0.000168,24.022052,-0.0076,1.378
4608.00,7.522780,25.02273,-0.000167,24.021807,-0.0076,1.378
4610.00,7.523228,25.02318,-0.000167,24.021874,-0.0076,1.377
4612.00,7.522642,25.02227,-0.000167,24.021276,-0.0076,1.377
4614.00,7.523211,25.02217,-0.000167,24.022302,-0.0076,1.378
4616.00,7.523565,25.02247,-0.000166,24.021236,-0.0076,1.378
4618.00,7.523005,25.02278,-0.000167,24.021969,-0.0076,1.378
4620.00,7.522262,25.02324,-0.000166,24.021584,-0.0076,1.377
4622.00,7.521904,25.02288,-0.000167,24.021791,-0.0075,1.378
4624.00,7.522214,25.02253,-0.000167,24.021831,-0.0076,1.377
4626.00,7.522427,25.02273,-0.000167,24.022104,-0.0076,1.377
4628.00,7.523090,25.02272,-0.000168,24.022034,-0.0076,1.378
4630.00,7.523494,25.02264,-0.000168,24.022104,-0.0076,1.378
4632.00,7.523047,25.02322,-0.000167,24.021921,-0.0076,1.377
4634.00,7.522918,25.02313,-0.000167,24.022003,-0.0075,1.377
4636.00,7.523197,25.02338,-0.000167,24.022023,-0.0076,1.378
4638.00,7.521735,25.02365,-0.000166,24.021920,-0.0076,1.377
4640.00,7.521592,25.02322,-0.000166,24.021519,-0.0075,1.377
4642.00,7.522816,25.02299,-0.000166,24.021912,-0.0075,1.377
4644.00,7.522350,25.02302,-0.000168,24.022074,-0.0076,1.378
4646.00,7.521969,25.02268,-0.000168,24.021889,-0.0076,1.377
4648.00,7.522104,25.02297,-0.000167,24.021735,-0.0075,1.378
4650.00,7.522539,25.02327,-0.000167,24.021546,-0.0076,1.377
4652.00,7.522858,25.02349,-0.000168,24.021700,-0.0076,1.378
4654.00,7.521785,25.02279,-0.000167,24.022340,-0.0076,1.378
4656.00,7.521803,25.02265,-0.000169,24.021825,-0.0076,1.378
4658.00,7.522153,25.02283,-0.000169,24.021503,-0.0076,1.378
4660.00,7.521733,25.02247,-0.000167,24.020607,-0.0076,1.378
4662.00,7.521921,25.02275,-0.000168,24.021564,-0.0076,1.378
4664.00,7.521846,25.02219,-0.000166,24.022204,-0.0076,1.378
4666.00,7.521197,25.02324,-0.000166,24.022226,-0.0075,1.378
4668.00,7.522021,25.02387,-0.000167,24.022144,-0.0076,1.377
4670.00,7.522242,25.02348,-0.000167,24.021397,-0.0076,1.377
4672.00,7.522159,25.02300,-0.000166,24.021626,-0.0076,1.377
4674.00,7.522028,25.02292,-0.000167,24.022104,-0.0075,1.378
4676.00,7.521968,25.02287,-0.000167,24.021470,-0.0076,1.378
4678.00,7.521822,25.02253,-0.000167,24.021102,-0.0076,1.378
4680.00,7.521701,25.02274,-0.000167,24.022110,-0.0075,1.378
4682.00,7.522677,25.02343,-0.000167,24.021753,-0.0076,1.378
4684.00,7.522466,25.02319,-0.000166,24.021988,-0.0076,1.377
4686.00,7.522014,25.02260,-0.000168,24.021729,-0.0076,1.378
4688.00,7.522516,25.02289,-0.000167,24.022008,-0.0076,1.378
4690.00,7.522242,25.02307,-0.000167,24.021775,-0.0076,1.377
4692.00,7.521917,25.02299,-0.000166,24.021111,-0.0076,1.377
4694.00,7.522654,25.02282,-0.000166,24.021852,-0.0075,1.377
4696.00,7.522941,25.02294,-0.000166,24.022349,-0.0075,1.378
4698.00,7.522366,25.02279,-0.000167,24.022418,-0.0075,1.377
4700.00,7.522372,25.02305,-0.000166,24.022273,-0.0075,1.378
4702.00,7.522438,25.02321,-0.000167,24.021952,-0.0076,1.377
4704.00,7.522168,25.02241,-0.000166,24.022133,-0.0075,1.377
4706.00,7.521419,25.02214,-0.000167,24.022135,-0.0075,1.378
4708.00,7.521607,25.02211,-0.000167,24.021947,-0.0076,1.378
4710.00,7.521812,25.02278,-0.000166,24.021649,-0.0076,1.378
4712.00,7.521876,25.02300,-0.000167,24.021301,-0.0075,1.378
4714.00,7.522505,25.02280,-0.000167,24.021653,-0.0075,1.378
4716.00,7.522749,25.02211,-0.000167,24.021804,-0.0076,1.378
4718.00,7.522459,25.02180,-0.000167,24.021987,-0.0076,1.377
4720.00,7.523025,25.02194,-0.000167,24.021581,-0.0076,1.377
4722.00,7.522928,25.02333,-0.000166,24.021911,-0.0076,1.378
4724.00,7.523198,25.02342,-0.000166,24.021648,-0.0076,1.378
4726.00,7.523232,25.02255,-0.000167,24.021956,-0.0075,1.378
4728.00,7.523029,25.02204,-0.000167,24.021568,-0.0075,1.378
4730.00,7.523104,25.02264,-0.000167,24.021760,-0.0075,1.377
4732.00,7.522698,25.02321,-0.000167,24.022025,-0.0075,1.378
4734.00,7.521894,25.02371,-0.000168,24.022395,-0.0075,1.377
4736.00,7.521468,25.02294,-0.000167,24.022179,-0.0075,1.378
4738.00,7.521737,25.02335,-0.000168,24.022090,-0.0075,1.377
4740.00,7.522649,25.02374,-0.000167,24.022278,-0.0075,1.378
4742.00,7.522890,25.02352,-0.000167,24.021829,-0.0075,1.378
4744.00,7.522014,25.02283,-0.000167,24.021109,-0.0076,1.378
4746.00,7.522091,25.02279,-0.000167,24.021407,-0.0075,1.378
4748.00,7.522165,25.02274,-0.000167,24.021722,-0.0075,1.378
4750.00,7.522117,25.02326,-0.000167,24.022128,-0.0075,1.378
4752.00,7.522137,25.02358,-0.000167,24.021996,-0.0075,1.377
4754.00,7.522296,25.02376,-0.000168,24.021720,-0.0075,1.378
4756.00,7.522776,25.02355,-0.000168,24.021662,-0.0076,1.378
4758.00,7.522244,25.02289,-0.000167,24.021961,-0.0075,1.378
4760.00,7.522278,25.02332,-0.000168,24.021881,-0.0076,1.378
4762.00,7.522431,25.02322,-0.000167,24.021461,-0.0075,1.377
4764.00,7.522664,25.02342,-0.000167,24.021889,-0.0076,1.378
4766.00,7.522704,25.02302,-0.000168,24.021298,-0.0076,1.378
4768.00,7.522697,25.02256,-0.000167,24.022112,-0.0076,1.378
4770.00,7.522272,25.02340,-0.000166,24.022654,-0.0075,1.378
4772.00,7.523055,25.02424,-0.000167,24.022239,-0.0075,1.378
4774.00,7.523487,25.02444,-0.000167,24.021662,-0.0075,1.378
4776.00,7.522679,25.02469,-0.000167,24.021508,-0.0076,1.379
4778.00,7.522991,25.02382,-0.000167,24.021967,-0.0076,1.378
4780.00,7.522925,25.02374,-0.000167,24.022224,-0.0076,1.377
4782.00,7.522609,25.02381,-0.000167,24.022521,-0.0076,1.377
4784.00,7.523265,25.02399,-0.000166,24.022199,-0.0076,1.378
4786.00,7.523070,25.02358,-0.000167,24.021778,-0.0076,1.378
4788.00,7.522229,25.02365,-0.000168,24.021537,-0.0075,1.378
4790.00,7.521578,25.02367,-0.000167,24.021408,-0.0075,1.378
4792.00,7.522418,25.02308,-0.000167,24.021606,-0.0076,1.378
4794.00,7.522378,25.02272,-0.000167,24.021834,-0.0076,1.378
4796.00,7.522143,25.02330,-0.000167,24.021680,-0.0076,1.378
4798.00,7.521949,25.02437,-0.000168,24.021816,-0.0075,1.378
4800.00,7.521842,25.02388,-0.000168,24.021155,-0.0076,1.378
@8,12.0000,24.0
4802.00,7.522444,25.02380,-0.000167,24.021238,-0.0076,1.378
4804.00,7.521500,25.02472,-0.000166,24.021813,-0.0076,1.378
4806.00,7.513673,25.02370,-0.000167,24.021316,-0.0075,1.378
4808.00,7.503675,25.02316,-0.000167,24.021379,-0.0076,1.377
4810.00,7.493719,25.02365,-0.000167,24.021863,-0.0076,1.377
4812.00,7.486309,25.02236,-0.000167,24.021640,-0.0076,1.377
4814.00,7.479966,25.02200,-0.000167,24.020647,-0.0076,1.378
4816.00,7.475437,25.02215,-0.000169,24.021524,-0.0076,1.379
4818.00,7.471473,25.02142,-0.000169,24.021892,-0.0076,1.379
4820.00,7.468166,25.02196,-0.000168,24.022224,-0.0076,1.378
4822.00,7.465389,25.02231,-0.000168,24.021673,-0.0076,1.379
4824.00,7.462683,25.02214,-0.000169,24.021914,-0.0076,1.379
4826.00,7.461105,25.02180,-0.000169,24.022130,-0.0075,1.379
4828.00,7.461123,25.02173,-0.000169,24.021804,-0.0075,1.379
4830.00,7.467618,25.02213,-0.000170,24.021889,-0.0076,1.380
4832.00,7.475440,25.02211,-0.000170,24.021934,-0.0076,1.380
4834.00,7.481681,25.02149,-0.000170,24.021140,-0.0076,1.380
4836.00,7.485796,25.02057,-0.000170,24.021601,-0.0076,1.380
4838.00,7.488962,25.02042,-0.000168,24.021287,-0.0076,1.379
4840.00,7.492112,25.02062,-0.000169,24.021591,-0.0076,1.379
4842.00,7.494730,25.02145,-0.000169,24.021573,-0.0076,1.378
4844.00,7.495404,25.02110,-0.000167,24.022010,-0.0076,1.378
4846.00,7.497316,25.02005,-0.000168,24.021856,-0.0076,1.378
4848.00,7.499550,25.02049,-0.000168,24.022322,-0.0076,1.378
4850.00,7.499940,25.02061,-0.000167,24.022166,-0.0076,1.378
4852.00,7.501272,25.02117,-0.000167,24.021510,-0.0076,1.377
4854.00,7.502044,25.02137,-0.000167,24.021758,-0.0076,1.378
4856.00,7.503318,25.02185,-0.000168,24.021372,-0.0076,1.378
4858.00,7.504429,25.02191,-0.000169,24.021533,-0.0076,1.378
4860.00,7.506079,25.02187,-0.000168,24.021528,-0.0076,1.378
4862.00,7.507121,25.02218,-0.000169,24.021595,-0.0076,1.378
4864.00,7.508882,25.02195,-0.000169,24.022133,-0.0076,1.378
4866.00,7.509104,25.02197,-0.000168,24.022278,-0.0076,1.378
4868.00,7.510520,25.02121,-0.000168,24.021700,-0.0076,1.377
4870.00,7.512076,25.02129,-0.000168,24.022442,-0.0076,1.377
4872.00,7.512258,25.02213,-0.000169,24.021443,-0.0076,1.378
4874.00,7.512949,25.02240,-0.000169,24.021949,-0.0076,1.378
4876.00,7.513099,25.02215,-0.000169,24.021245,-0.0076,1.378
4878.00,7.513442,25.02290,-0.000169,24.021909,-0.0076,1.378
4880.00,7.514117,25.02299,-0.000168,24.021606,-0.0076,1.378
4882.00,7.514870,25.02274,-0.000167,24.021156,-0.0075,1.378
4884.00,7.515461,25.02296,-0.000167,24.021171,-0.0075,1.378
4886.00,7.516389,25.02311,-0.000167,24.020852,-0.0076,1.378
4888.00,7.516617,25.02217,-0.000167,24.022249,-0.0076,1.378
4890.00,7.516899,25.02276,-0.000167,24.022115,-0.0076,1.378
4892.00,7.517421,25.02222,-0.000167,24.021807,-0.0076,1.378
4894.00,7.517674,25.02180,-0.000167,24.021851,-0.0076,1.378
4896.00,7.517697,25.02147,-0.000167,24.022052,-0.0075,1.378
4898.00,7.517308,25.02125,-0.000167,24.021294,-0.0075,1.378
4900.00,7.518259,25.02046,-0.000168,24.022231,-0.0076,1.378
4902.00,7.518456,25.02025,-0.000166,24.021836,-0.0076,1.378
4904.00,7.518089,25.02011,-0.000167,24.021615,-0.0076,1.378
4906.00,7.518761,25.02032,-0.000169,24.022021,-0.0076,1.378
4908.00,7.519359,25.02125,-0.000167,24.021796,-0.0076,1.378
4910.00,7.519773,25.02199,-0.000168,24.022144,-0.0076,1.377
4912.00,7.519505,25.02217,-0.000168,24.021443,-0.0076,1.377
4914.00,7.520183,25.02262,-0.000168,24.021459,-0.0076,1.378
4916.00,7.520386,25.02310,-0.000168,24.021423,-0.0076,1.379
4918.00,7.519736,25.02195,-0.000168,24.021735,-0.0076,1.378
4920.00,7.519404,25.02110,-0.000168,24.020971,-0.0076,1.378
4922.00,7.518520,25.02123,-0.000167,24.021572,-0.0076,1.378
4924.00,7.518444,25.02141,-0.000168,24.022226,-0.0076,1.378
4926.00,7.519317,25.02136,-0.000168,24.021657,-0.0076,1.378
4928.00,7.519963,25.02188,-0.000167,24.021430,-0.0076,1.378
4930.00,7.519273,25.02155,-0.000168,24.021455,-0.0076,1.378
4932.00,7.519234,25.02120,-0.000168,24.020790,-0.0076,1.378
4934.00,7.520357,25.02105,-0.000167,24.021385,-0.0076,1.378
4936.00,7.521145,25.02082,-0.000167,24.021526,-0.0076,1.378
4938.00,7.520915,25.02162,-0.000169,24.022298,-0.0076,1.378
4940.00,7.520188,25.02205,-0.000168,24.021787,-0.0076,1.378
4942.00,7.520272,25.02187,-0.000167,24.021109,-0.0076,1.378
4944.00,7.520425,25.02238,-0.000168,24.021524,-0.0076,1.378
4946.00,7.521017,25.02202,-0.000168,24.021430,-0.0076,1.378
4948.00,7.520908,25.02167,-0.000167,24.021762,-0.0076,1.379
4950.00,7.520184,25.02194,-0.000168,24.021635,-0.0076,1.378
4952.00,7.520322,25.02132,-0.000166,24.021428,-0.0076,1.378
4954.00,7.519628,25.02114,-0.000167,24.021361,-0.0076,1.378
4956.00,7.519582,25.02123,-0.000168,24.021655,-0.0076,1.378
4958.00,7.519762,25.02145,-0.000167,24.021862,-0.0076,1.378
4960.00,7.520487,25.02124,-0.000167,24.021539,-0.0076,1.378
4962.00,7.520408,25.02044,-0.000166,24.021872,-0.0076,1.377
4964.00,7.520257,25.02028,-0.000167,24.021675,-0.0076,1.378
4966.00,7.520694,25.02049,-0.000167,24.021272,-0.0076,1.378
4968.00,7.520234,25.02008,-0.000169,24.021552,-0.0076,1.378
4970.00,7.520577,25.02093,-0.000168,24.022239,-0.0076,1.378
4972.00,7.521588,25.02025,-0.000169,24.021912,-0.0076,1.378
4974.00,7.520539,25.01972,-0.000168,24.021325,-0.0076,1.378
4976.00,7.519609,25.02008,-0.000169,24.021608,-0.0076,1.378
4978.00,7.520542,25.02030,-0.000169,24.021660,-0.0076,1.378
4980.00,7.521492,25.01995,-0.000167,24.021521,-0.0076,1.378
4982.00,7.521538,25.01954,-0.000166,24.022079,-0.0076,1.378
4984.00,7.521069,25.01921,-0.000167,24.021626,-0.0076,1.378
4986.00,7.520619,25.02081,-0.000168,24.022008,-0.0076,1.379
4988.00,7.519899,25.02063,-0.000168,24.021642,-0.0076,1.378
4990.00,7.520431,25.02073,-0.000168,24.021940,-0.0076,1.378
4992.00,7.520269,25.02078,-0.000169,24.022070,-0.0076,1.379
4994.00,7.520309,25.02020,-0.000168,24.021784,-0.0076,1.378
4996.00,7.520504,25.02075,-0.000168,24.021981,-0.0076,1.378
4998.00,7.520454,25.02056,-0.000167,24.021222,-0.0076,1.378
5000.00,7.521259,25.02027,-0.000167,24.020662,-0.0076,1.378
5002.00,7.521401,25.02112,-0.000168,24.021280,-0.0076,1.378
5004.00,7.521043,25.02123,-0.000168,24.022008,-0.0075,1.379
5006.00,7.520204,25.02131,-0.000169,24.020917,-0.0075,1.379
5008.00,7.519990,25.02145,-0.000167,24.021078,-0.0076,1.379
5010.00,7.519789,25.02133,-0.000167,24.021216,-0.0076,1.378
5012.00,7.520467,25.02146,-0.000167,24.021452,-0.0075,1.378
5014.00,7.521269,25.02161,-0.000167,24.021698,-0.0076,1.378
5016.00,7.521970,25.02168,-0.000168,24.021466,-0.0076,1.378
5018.00,7.522038,25.02151,-0.000167,24.021813,-0.0076,1.378
5020.00,7.521003,25.02093,-0.000168,24.021515,-0.0076,1.379
5022.00,7.520995,25.02089,-0.000168,24.021619,-0.0076,1.378
5024.00,7.520765,25.02170,-0.000168,24.021731,-0.0075,1.379
5026.00,7.520460,25.02197,-0.000168,24.021211,-0.0076,1.378
5028.00,7.520500,25.02170,-0.000167,24.021387,-0.0076,1.379
5030.00,7.519981,25.02180,-0.000167,24.021805,-0.0076,1.378
5032.00,7.519932,25.02168,-0.000167,24.021441,-0.0076,1.378
5034.00,7.520037,25.02108,-0.000166,24.021740,-0.0075,1.378
5036.00,7.520197,25.02138,-0.000168,24.021885,-0.0075,1.378
5038.00,7.520355,25.02197,-0.000168,24.021700,-0.0076,1.378
5040.00,7.520501,25.02187,-0.000168,24.022318,-0.0076,1.379
5042.00,7.520661,25.02239,-0.000167,24.022021,-0.0076,1.378
5044.00,7.520799,25.02180,-0.000167,24.021827,-0.0076,1.379
5046.00,7.520974,25.02212,-0.000167,24.021564,-0.0076,1.378
5048.00,7.520641,25.02157,-0.000166,24.022045,-0.0076,1.378
5050.00,7.521559,25.02108,-0.000167,24.021891,-0.0076,1.378
5052.00,7.521790,25.02052,-0.000168,24.021834,-0.0076,1.379
5054.00,7.521681,25.02118,-0.000168,24.021637,-0.0076,1.378
5056.00,7.521514,25.02115,-0.000168,24.020977,-0.0076,1.378
5058.00,7.520705,25.02131,-0.000168,24.021711,-0.0076,1.378
5060.00,7.520257,25.02176,-0.000167,24.021773,-0.0076,1.379
5062.00,7.520242,25.02208,-0.000168,24.021849,-0.0076,1.379
5064.00,7.520646,25.02166,-0.000168,24.022583,-0.0075,1.378
5066.00,7.520329,25.02194,-0.000167,24.021814,-0.0075,1.378
5068.00,7.519881,25.02184,-0.000168,24.021416,-0.0075,1.378
5070.00,7.520242,25.02176,-0.000168,24.022068,-0.0075,1.379
5072.00,7.520410,25.02294,-0.000168,24.021292,-0.0076,1.378
5074.00,7.520727,25.02174,-0.000167,24.021555,-0.0076,1.378
5076.00,7.521658,25.02154,-0.000167,24.021688,-0.0076,1.379
5078.00,7.521092,25.02193,-0.000168,24.021151,-0.0076,1.378
5080.00,7.521399,25.02221,-0.000168,24.021474,-0.0076,1.378
5082.00,7.521572,25.02226,-0.000169,24.021711,-0.0076,1.379
5084.00,7.521864,25.02246,-0.000167,24.021441,-0.0076,1.378
5086.00,7.521631,25.02205,-0.000168,24.021336,-0.0076,1.379
5088.00,7.521016,25.02131,-0.000167,24.021624,-0.0076,1.378
5090.00,7.520841,25.02192,-0.000167,24.021613,-0.0076,1.378
5092.00,7.520561,25.02228,-0.000167,24.021599,-0.0076,1.378
5094.00,7.520354,25.02263,-0.000167,24.021900,-0.0076,1.378
5096.00,7.520665,25.02278,-0.000167,24.021303,-0.0076,1.378
5098.00,7.520866,25.02266,-0.000168,24.021309,-0.0076,1.378
5100.00,7.520079,25.02209,-0.000168,24.021388,-0.0076,1.378
5102.00,7.520454,25.02281,-0.000168,24.020988,-0.0076,1.378
5104.00,7.519982,25.02272,-0.000167,24.021847,-0.0076,1.378
5106.00,7.519117,25.02331,-0.000168,24.021698,-0.0076,1.378
5108.00,7.519219,25.02305,-0.000167,24.021912,-0.0076,1.378
5110.00,7.519987,25.02266,-0.000168,24.021474,-0.0076,1.379
5112.00,7.520428,25.02257,-0.000167,24.021869,-0.0076,1.378
5114.00,7.520743,25.02306,-0.000166,24.021813,-0.0076,1.378
5116.00,7.520321,25.02287,-0.000167,24.021731,-0.0076,1.379
5118.00,7.520138,25.02252,-0.000169,24.021934,-0.0076,1.378
5120.00,7.520824,25.02367,-0.000168,24.021189,-0.0076,1.378
5122.00,7.521033,25.02335,-0.000168,24.021756,-0.0076,1.379
5124.00,7.521142,25.02240,-0.000168,24.021990,-0.0076,1.379
5126.00,7.521435,25.02297,-0.000169,24.021378,-0.0076,1.378
5128.00,7.520713,25.02368,-0.000168,24.021764,-0.0076,1.378
5130.00,7.519993,25.02331,-0.000167,24.021233,-0.0076,1.378
5132.00,7.520116,25.02323,-0.000169,24.022050,-0.0076,1.378
5134.00,7.520656,25.02337,-0.000168,24.021577,-0.0076,1.378
5136.00,7.520730,25.02281,-0.000168,24.021080,-0.0076,1.379
5138.00,7.520434,25.02300,-0.000169,24.021622,-0.0076,1.378
5140.00,7.520354,25.02286,-0.000168,24.021823,-0.0076,1.378
5142.00,7.520661,25.02245,-0.000168,24.021722,-0.0076,1.378
5144.00,7.520525,25.02344,-0.000166,24.022008,-0.0076,1.378
5146.00,7.520624,25.02322,-0.000167,24.020868,-0.0076,1.379
5148.00,7.520915,25.02261,-0.000169,24.021666,-0.0075,1.379
5150.00,7.520194,25.02233,-0.000168,24.021218,-0.0076,1.378
5152.00,7.519716,25.02296,-0.000167,24.020977,-0.0076,1.378
5154.00,7.519587,25.02334,-0.000168,24.021631,-0.0075,1.378
5156.00,7.519590,25.02341,-0.000169,24.021343,-0.0076,1.378
5158.00,7.519463,25.02337,-0.000169,24.021713,-0.0076,1.378
5160.00,7.520169,25.02284,-0.000167,24.021004,-0.0076,1.378
5162.00,7.520384,25.02253,-0.000167,24.021602,-0.0076,1.378
5164.00,7.520315,25.02257,-0.000167,24.021151,-0.0076,1.378
5166.00,7.519866,25.02226,-0.000167,24.020926,-0.0076,1.379
5168.00,7.520123,25.02204,-0.000168,24.021606,-0.0076,1.378
5170.00,7.519962,25.02204,-0.000167,24.021033,-0.0076,1.378
5172.00,7.520541,25.02182,-0.000168,24.021276,-0.0076,1.378
5174.00,7.520758,25.02232,-0.000168,24.021338,-0.0076,1.378
5176.00,7.521566,25.02257,-0.000168,24.021528,-0.0076,1.378
5178.00,7.521159,25.02273,-0.000168,24.021396,-0.0076,1.378
5180.00,7.520040,25.02268,-0.000168,24.021189,-0.0076,1.379
5182.00,7.520306,25.02246,-0.000170,24.021644,-0.0076,1.378
5184.00,7.520573,25.02288,-0.000167,24.021474,-0.0076,1.378
5186.00,7.520354,25.02366,-0.000168,24.021649,-0.0076,1.379
5188.00,7.521242,25.02364,-0.000169,24.021548,-0.0076,1.378
5190.00,7.521893,25.02415,-0.000167,24.021352,-0.0076,1.378
5192.00,7.521953,25.02347,-0.000166,24.021220,-0.0076,1.378
5194.00,7.521402,25.02362,-0.000167,24.021040,-0.0076,1.378
5196.00,7.521579,25.02378,-0.000167,24.021896,-0.0076,1.378
5198.00,7.520698,25.02455,-0.000167,24.022269,-0.0075,1.378
5200.00,7.520830,25.02381,-0.000168,24.022322,-0.0076,1.377
5202.00,7.522098,25.02402,-0.000166,24.021744,-0.0076,1.378
5204.00,7.521451,25.02465,-0.000168,24.021896,-0.0076,1.379
5206.00,7.520582,25.02531,-0.000169,24.021376,-0.0076,1.378
5208.00,7.519846,25.02504,-0.000169,24.022074,-0.0076,1.378
5210.00,7.520241,25.02397,-0.000168,24.021218,-0.0076,1.379
5212.00,7.520478,25.02364,-0.000168,24.020774,-0.0076,1.378
5214.00,7.520581,25.02372,-0.000168,24.021316,-0.0076,1.378
5216.00,7.519714,25.02417,-0.000167,24.021530,-0.0076,1.378
5218.00,7.520745,25.02473,-0.000167,24.021155,-0.0076,1.378
5220.00,7.521064,25.02454,-0.000168,24.021434,-0.0076,1.378
5222.00,7.520787,25.02371,-0.000168,24.020848,-0.0076,1.378
5224.00,7.520735,25.02429,-0.000167,24.021501,-0.0076,1.379
5226.00,7.520732,25.02444,-0.000169,24.021831,-0.0076,1.379
5228.00,7.520781,25.02388,-0.000169,24.021760,-0.0076,1.379
5230.00,7.520519,25.02344,-0.000168,24.022104,-0.0076,1.378
5232.00,7.520124,25.02397,-0.000167,24.021671,-0.0076,1.378
5234.00,7.520731,25.02349,-0.000168,24.021722,-0.0076,1.378
5236.00,7.521305,25.02322,-0.000168,24.020834,-0.0076,1.378
5238.00,7.520536,25.02366,-0.000167,24.020823,-0.0076,1.378
5240.00,7.520071,25.02321,-0.000167,24.021907,-0.0076,1.378
5242.00,7.520725,25.02348,-0.000167,24.021992,-0.0075,1.378
5244.00,7.520576,25.02363,-0.000167,24.021069,-0.0076,1.378
5246.00,7.520880,25.02361,-0.000167,24.021903,-0.0076,1.379
5248.00,7.521442,25.02314,-0.000168,24.020658,-0.0076,1.378
5250.00,7.521341,25.02345,-0.000168,24.021381,-0.0076,1.379
5252.00,7.520691,25.02411,-0.000169,24.021477,-0.0076,1.379
5254.00,7.521238,25.02375,-0.000169,24.021093,-0.0076,1.378
5256.00,7.521511,25.02350,-0.000168,24.021445,-0.0076,1.378
5258.00,7.521654,25.02335,-0.000169,24.021724,-0.0076,1.378
5260.00,7.521067,25.02393,-0.000169,24.021579,-0.0076,1.379
5262.00,7.521217,25.02350,-0.000169,24.021452,-0.0076,1.379
5264.00,7.521193,25.02299,-0.000169,24.021376,-0.0076,1.379
5266.00,7.520488,25.02331,-0.000167,24.021894,-0.0076,1.378
5268.00,7.521273,25.02297,-0.000167,24.020990,-0.0076,1.378
5270.00,7.521258,25.02279,-0.000166,24.020953,-0.0076,1.378
5272.00,7.521060,25.02305,-0.000168,24.021470,-0.0076,1.378
5274.00,7.520815,25.02401,-0.000168,24.021140,-0.0076,1.378
5276.00,7.521173,25.02423,-0.000168,24.021417,-0.0076,1.379
5278.00,7.521090,25.02391,-0.000168,24.021035,-0.0076,1.378
5280.00,7.520769,25.02450,-0.000169,24.021339,-0.0076,1.378
5282.00,7.520693,25.02414,-0.000169,24.021171,-0.0076,1.378
5284.00,7.520996,25.02444,-0.000169,24.021403,-0.0076,1.378
5286.00,7.520897,25.02417,-0.000168,24.020832,-0.0076,1.378
5288.00,7.520033,25.02311,-0.000167,24.021479,-0.0076,1.378
5290.00,7.520501,25.02328,-0.000168,24.021793,-0.0076,1.378
5292.00,7.520965,25.02355,-0.000168,24.022436,-0.0076,1.378
5294.00,7.521803,25.02416,-0.000168,24.021523,-0.0076,1.378
5296.00,7.521682,25.02399,-0.000169,24.021207,-0.0076,1.378
5298.00,7.521161,25.02319,-0.000168,24.021564,-0.0076,1.379
5300.00,7.520780,25.02328,-0.000167,24.021490,-0.0076,1.378
5302.00,7.520169,25.02339,-0.000168,24.021639,-0.0075,1.378
5304.00,7.519699,25.02294,-0.000168,24.021544,-0.0076,1.378
5306.00,7.519476,25.02244,-0.000167,24.021209,-0.0076,1.379
5308.00,7.520316,25.02199,-0.000168,24.021584,-0.0076,1.378
5310.00,7.520747,25.02267,-0.000168,24.021472,-0.0076,1.378
5312.00,7.520874,25.02343,-0.000167,24.021871,-0.0076,1.378
5314.00,7.521299,25.02303,-0.000167,24.021336,-0.0076,1.378
5316.00,7.521471,25.02281,-0.000167,24.021753,-0.0076,1.378
5318.00,7.521711,25.02378,-0.000167,24.021457,-0.0076,1.378
5320.00,7.520029,25.02300,-0.000168,24.021606,-0.0076,1.379
5322.00,7.520074,25.02324,-0.000168,24.021862,-0.0076,1.378
5324.00,7.520480,25.02357,-0.000168,24.021359,-0.0076,1.378
5326.00,7.520043,25.02341,-0.000168,24.021305,-0.0076,1.378
5328.00,7.519728,25.02313,-0.000168,24.021031,-0.0076,1.378
5330.00,7.520195,25.02286,-0.000168,24.021568,-0.0076,1.379
5332.00,7.520212,25.02255,-0.000169,24.021423,-0.0076,1.378
5334.00,7.520569,25.02311,-0.000170,24.021249,-0.0076,1.379
5336.00,7.521086,25.02324,-0.000168,24.021940,-0.0076,1.378
5338.00,7.521199,25.02325,-0.000167,24.021245,-0.0077,1.378
5340.00,7.521158,25.02391,-0.000167,24.021709,-0.0076,1.378
5342.00,7.521299,25.02343,-0.000168,24.021407,-0.0076,1.378
5344.00,7.520625,25.02331,-0.000167,24.021075,-0.0076,1.379
5346.00,7.520587,25.02308,-0.000168,24.021477,-0.0076,1.379
5348.00,7.520974,25.02382,-0.000168,24.021127,-0.0076,1.378
5350.00,7.520830,25.02276,-0.000167,24.021695,-0.0076,1.379
5352.00,7.521823,25.02267,-0.000168,24.021218,-0.0076,1.378
5354.00,7.521778,25.02327,-0.000167,24.021921,-0.0076,1.378
5356.00,7.521049,25.02322,-0.000168,24.021260,-0.0076,1.379
5358.00,7.521812,25.02248,-0.000169,24.021258,-0.0076,1.378
5360.00,7.521112,25.02298,-0.000168,24.020995,-0.0076,1.378
5362.00,7.519974,25.02296,-0.000167,24.021689,-0.0076,1.378
5364.00,7.520578,25.02236,-0.000168,24.021666,-0.0076,1.378
5366.00,7.520951,25.02264,-0.000169,24.022014,-0.0076,1.378
5368.00,7.520926,25.02323,-0.000169,24.020825,-0.0076,1.378
5370.00,7.520557,25.02304,-0.000169,24.021546,-0.0076,1.378
5372.00,7.520206,25.02281,-0.000167,24.021974,-0.0077,1.379
5374.00,7.521190,25.02268,-0.000168,24.021528,-0.0076,1.379
5376.00,7.521174,25.02326,-0.000168,24.022094,-0.0076,1.378
5378.00,7.520360,25.02297,-0.000168,24.021414,-0.0076,1.378
5380.00,7.519828,25.02281,-0.000168,24.021231,-0.0076,1.378
5382.00,7.520670,25.02333,-0.000167,24.021537,-0.0076,1.379
5384.00,7.521502,25.02320,-0.000169,24.021660,-0.0076,1.378
5386.00,7.521855,25.02376,-0.000168,24.020745,-0.0076,1.378
5388.00,7.521211,25.02347,-0.000167,24.021825,-0.0076,1.378
5390.00,7.520402,25.02448,-0.000168,24.021316,-0.0076,1.379
5392.00,7.519840,25.02372,-0.000168,24.020966,-0.0076,1.379
5394.00,7.520381,25.02389,-0.000167,24.021798,-0.0076,1.378
5396.00,7.521053,25.02428,-0.000168,24.021555,-0.0076,1.378
5398.00,7.521280,25.02464,-0.000168,24.021144,-0.0076,1.379
5400.00,7.521386,25.02369,-0.000168,24.021920,-0.0076,1.378
5402.00,7.520619,25.02428,-0.000167,24.021827,-0.0076,1.378
@9,12.0000,24.0
5404.00,7.518957,25.02395,-0.000167,24.021510,-0.0076,1.378
5406.00,7.512060,25.02325,-0.000168,24.021555,-0.0076,1.378
5408.00,7.502269,25.02346,-0.000169,24.021410,-0.0076,1.378
5410.00,7.492898,25.02320,-0.000168,24.021771,-0.0076,1.378
5412.00,7.485613,25.02364,-0.000167,24.022137,-0.0076,1.378
5414.00,7.481599,25.02368,-0.000167,24.022079,-0.0076,1.378
5416.00,7.478229,25.02381,-0.000168,24.021715,-0.0076,1.378
5418.00,7.475097,25.02379,-0.000169,24.021604,-0.0076,1.379
5420.00,7.472762,25.02400,-0.000170,24.022068,-0.0076,1.380
5422.00,7.470609,25.02406,-0.000169,24.021510,-0.0076,1.380
5424.00,7.467772,25.02455,-0.000170,24.021771,-0.0076,1.380
5426.00,7.465921,25.02426,-0.000170,24.021746,-0.0076,1.379
5428.00,7.467102,25.02413,-0.000170,24.021149,-0.0076,1.380
5430.00,7.473833,25.02420,-0.000170,24.021178,-0.0076,1.381
5432.00,7.482214,25.02397,-0.000170,24.022257,-0.0076,1.381
5434.00,7.488891,25.02376,-0.000171,24.021809,-0.0076,1.381
5436.00,7.493390,25.02381,-0.000170,24.021557,-0.0076,1.380
5438.00,7.496769,25.02284,-0.000169,24.021615,-0.0076,1.379
5440.00,7.498607,25.02356,-0.000169,24.021352,-0.0075,1.379
5442.00,7.500265,25.02391,-0.000167,24.022036,-0.0076,1.379
5444.00,7.501277,25.02348,-0.000167,24.021608,-0.0076,1.378
5446.00,7.502227,25.02313,-0.000168,24.021570,-0.0076,1.378
5448.00,7.503306,25.02368,-0.000168,24.021874,-0.0076,1.378
5450.00,7.503664,25.02440,-0.000168,24.021572,-0.0076,1.379
5452.00,7.504725,25.02472,-0.000167,24.022143,-0.0076,1.378
5454.00,7.505872,25.02422,-0.000168,24.021717,-0.0076,1.378
5456.00,7.507005,25.02466,-0.000168,24.021339,-0.0075,1.379
5458.00,7.508023,25.02422,-0.000169,24.021033,-0.0076,1.379
5460.00,7.508866,25.02392,-0.000169,24.021731,-0.0075,1.379
5462.00,7.509706,25.02355,-0.000168,24.021731,-0.0076,1.379
5464.00,7.510350,25.02298,-0.000168,24.021804,-0.0076,1.378
5466.00,7.511650,25.02263,-0.000168,24.021521,-0.0076,1.378
5468.00,7.513260,25.02299,-0.000169,24.021827,-0.0076,1.379
5470.00,7.513490,25.02372,-0.000168,24.021782,-0.0076,1.378
5472.00,7.513239,25.02380,-0.000169,24.021784,-0.0075,1.378
5474.00,7.515079,25.02360,-0.000168,24.021892,-0.0076,1.379
5476.00,7.516242,25.02337,-0.000166,24.021588,-0.0075,1.378
5478.00,7.516608,25.02394,-0.000166,24.022280,-0.0076,1.378
5480.00,7.516783,25.02384,-0.000167,24.022271,-0.0075,1.378
5482.00,7.516831,25.02402,-0.000167,24.021909,-0.0076,1.378
5484.00,7.517682,25.02392,-0.000168,24.021706,-0.0076,1.379
5486.00,7.517047,25.02431,-0.000168,24.021388,-0.0076,1.379
5488.00,7.516442,25.02429,-0.000168,24.021983,-0.0075,1.379
5490.00,7.516603,25.02401,-0.000167,24.021892,-0.0076,1.378
5492.00,7.516712,25.02389,-0.000167,24.022447,-0.0076,1.378
5494.00,7.517602,25.02365,-0.000168,24.021445,-0.0076,1.379
5496.00,7.518370,25.02358,-0.000168,24.021969,-0.0076,1.378
5498.00,7.518961,25.02368,-0.000168,24.021756,-0.0075,1.378
5500.00,7.519759,25.02422,-0.000168,24.022699,-0.0075,1.379
5502.00,7.520322,25.02449,-0.000170,24.022126,-0.0076,1.379
5504.00,7.520177,25.02414,-0.000169,24.021474,-0.0076,1.378
5506.00,7.520488,25.02436,-0.000168,24.021698,-0.0076,1.378
5508.00,7.520161,25.02407,-0.000167,24.021998,-0.0075,1.379
5510.00,7.519940,25.02395,-0.000167,24.021842,-0.0076,1.379
5512.00,7.520287,25.02321,-0.000166,24.021448,-0.0076,1.379
5514.00,7.520427,25.02355,-0.000166,24.021591,-0.0076,1.379
5516.00,7.520259,25.02414,-0.000167,24.021381,-0.0076,1.378
5518.00,7.520550,25.02375,-0.000167,24.022380,-0.0076,1.378
5520.00,7.520525,25.02421,-0.000167,24.021356,-0.0076,1.379
5522.00,7.520847,25.02426,-0.000167,24.021423,-0.0076,1.379
5524.00,7.521416,25.02322,-0.000169,24.021940,-0.0076,1.379
5526.00,7.521166,25.02338,-0.000168,24.021543,-0.0076,1.379
5528.00,7.520946,25.02342,-0.000166,24.021943,-0.0076,1.378
5530.00,7.521188,25.02314,-0.000167,24.021479,-0.0076,1.379
5532.00,7.522118,25.02399,-0.000168,24.021599,-0.0076,1.379
5534.00,7.522411,25.02330,-0.000168,24.021265,-0.0075,1.379
5536.00,7.521875,25.02332,-0.000167,24.021289,-0.0075,1.379
5538.00,7.520909,25.02345,-0.000168,24.021921,-0.0075,1.379
5540.00,7.520231,25.02287,-0.000168,24.021267,-0.0076,1.378
5542.00,7.520781,25.02272,-0.000168,24.021862,-0.0076,1.379
5544.00,7.520668,25.02372,-0.000167,24.021849,-0.0076,1.379
5546.00,7.520891,25.02332,-0.000167,24.021780,-0.0076,1.379
5548.00,7.521571,25.02315,-0.000168,24.021198,-0.0076,1.379
5550.00,7.520940,25.02367,-0.000167,24.021648,-0.0076,1.378
5552.00,7.520418,25.02359,-0.000168,24.021314,-0.0076,1.379
5554.00,7.520242,25.02347,-0.000168,24.021697,-0.0076,1.379
5556.00,7.521148,25.02386,-0.000169,24.022090,-0.0076,1.379
5558.00,7.520914,25.02343,-0.000169,24.021847,-0.0076,1.378
5560.00,7.521119,25.02360,-0.000168,24.021573,-0.0076,1.379
5562.00,7.520700,25.02433,-0.000168,24.021735,-0.0076,1.378
5564.00,7.520660,25.02397,-0.000168,24.021611,-0.0076,1.378
5566.00,7.520746,25.02415,-0.000168,24.021865,-0.0076,1.378
5568.00,7.520849,25.02404,-0.000167,24.021742,-0.0076,1.379
5570.00,7.520945,25.02426,-0.000167,24.021858,-0.0076,1.379
5572.00,7.521176,25.02472,-0.000167,24.021894,-0.0076,1.379
5574.00,7.521003,25.02490,-0.000166,24.021900,-0.0076,1.379
5576.00,7.520894,25.02455,-0.000168,24.021528,-0.0075,1.379
5578.00,7.521596,25.02428,-0.000169,24.021630,-0.0076,1.379
5580.00,7.522178,25.02436,-0.000168,24.021452,-0.0076,1.379
5582.00,7.521859,25.02449,-0.000168,24.022164,-0.0076,1.379
5584.00,7.521012,25.02437,-0.000169,24.021407,-0.0076,1.379
5586.00,7.521242,25.02399,-0.000168,24.021987,-0.0076,1.379
5588.00,7.520946,25.02473,-0.000168,24.021550,-0.0075,1.379
5590.00,7.520670,25.02438,-0.000168,24.021602,-0.0076,1.379
5592.00,7.520746,25.02410,-0.000168,24.021512,-0.0076,1.378
5594.00,7.520731,25.02418,-0.000167,24.022244,-0.0075,1.378
5596.00,7.520750,25.02466,-0.000167,24.022333,-0.0075,1.379
5598.00,7.521335,25.02485,-0.000167,24.021657,-0.0076,1.379
5600.00,7.522347,25.02546,-0.000168,24.022039,-0.0076,1.379
5602.00,7.522627,25.02533,-0.000166,24.021443,-0.0076,1.379
5604.00,7.521224,25.02531,-0.000166,24.021881,-0.0076,1.379
5606.00,7.519849,25.02496,-0.000167,24.022061,-0.0076,1.379
5608.00,7.520359,25.02533,-0.000167,24.021519,-0.0076,1.379
5610.00,7.520789,25.02582,-0.000168,24.021677,-0.0076,1.379
5612.00,7.520330,25.02593,-0.000167,24.021988,-0.0076,1.378
5614.00,7.520876,25.02646,-0.000167,24.022139,-0.0076,1.379
5616.00,7.520775,25.02592,-0.000166,24.022023,-0.0076,1.378
5618.00,7.521294,25.02634,-0.000167,24.022168,-0.0076,1.379
5620.00,7.521684,25.02669,-0.000167,24.021872,-0.0075,1.379
5622.00,7.521718,25.02728,-0.000169,24.021249,-0.0076,1.379
5624.00,7.520865,25.02705,-0.000168,24.021133,-0.0076,1.379
5626.00,7.521435,25.02725,-0.000167,24.021575,-0.0076,1.379
5628.00,7.521779,25.02694,-0.000167,24.021196,-0.0076,1.379
5630.00,7.521721,25.02728,-0.000167,24.021423,-0.0076,1.379
5632.00,7.520737,25.02688,-0.000167,24.021970,-0.0076,1.378
5634.00,7.521262,25.02727,-0.000167,24.021894,-0.0076,1.379
5636.00,7.521251,25.02746,-0.000167,24.021410,-0.0076,1.379
5638.00,7.521841,25.02753,-0.000166,24.021318,-0.0076,1.379
5640.00,7.522827,25.02675,-0.000166,24.021543,-0.0076,1.379
5642.00,7.522969,25.02658,-0.000167,24.021680,-0.0076,1.379
5644.00,7.521530,25.02660,-0.000168,24.022538,-0.0076,1.379
5646.00,7.519972,25.02655,-0.000168,24.021949,-0.0075,1.379
5648.00,7.519962,25.02703,-0.000168,24.021963,-0.0076,1.378
5650.00,7.520175,25.02685,-0.000167,24.022338,-0.0076,1.379
5652.00,7.521084,25.02709,-0.000166,24.022045,-0.0075,1.378
5654.00,7.521004,25.02666,-0.000167,24.021617,-0.0076,1.379
5656.00,7.520659,25.02669,-0.000168,24.021517,-0.0076,1.380
5658.00,7.520713,25.02609,-0.000168,24.021553,-0.0076,1.379
5660.00,7.520552,25.02551,-0.000168,24.022476,-0.0075,1.379
5662.00,7.520619,25.02603,-0.000166,24.021883,-0.0075,1.379
5664.00,7.521259,25.02594,-0.000167,24.021454,-0.0075,1.379
5666.00,7.521661,25.02601,-0.000168,24.021776,-0.0076,1.378
5668.00,7.520569,25.02563,-0.000167,24.021392,-0.0076,1.378
5670.00,7.520605,25.02601,-0.000167,24.022516,-0.0076,1.378
5672.00,7.521627,25.02562,-0.000166,24.022014,-0.0076,1.379
5674.00,7.521422,25.02576,-0.000167,24.021533,-0.0075,1.379
5676.00,7.520282,25.02534,-0.000168,24.022340,-0.0076,1.379
5678.00,7.520724,25.02595,-0.000168,24.022411,-0.0075,1.379
5680.00,7.521035,25.02617,-0.000167,24.021441,-0.0076,1.379
5682.00,7.520701,25.02559,-0.000168,24.022313,-0.0076,1.378
5684.00,7.520264,25.02465,-0.000169,24.021416,-0.0076,1.378
5686.00,7.521115,25.02522,-0.000168,24.021898,-0.0076,1.379
5688.00,7.521254,25.02514,-0.000167,24.022066,-0.0076,1.379
5690.00,7.520615,25.02499,-0.000167,24.021548,-0.0076,1.379
5692.00,7.520408,25.02462,-0.000167,24.021782,-0.0076,1.379
5694.00,7.521180,25.02474,-0.000167,24.021162,-0.0076,1.379
5696.00,7.520513,25.02492,-0.000167,24.021880,-0.0076,1.379
5698.00,7.520965,25.02533,-0.000168,24.022405,-0.0076,1.379
5700.00,7.521666,25.02524,-0.000168,24.021274,-0.0075,1.379
5702.00,7.521676,25.02474,-0.000168,24.021773,-0.0075,1.379
5704.00,7.521231,25.02455,-0.000167,24.021651,-0.0076,1.379
5706.00,7.520696,25.02480,-0.000167,24.021881,-0.0076,1.379
5708.00,7.520604,25.02394,-0.000167,24.021958,-0.0076,1.379
5710.00,7.521458,25.02358,-0.000166,24.022159,-0.0076,1.379
5712.00,7.521540,25.02410,-0.000167,24.021791,-0.0075,1.379
5714.00,7.521889,25.02560,-0.000167,24.022411,-0.0076,1.379
5716.00,7.521941,25.02597,-0.000167,24.021731,-0.0075,1.379
5718.00,7.521358,25.02565,-0.000166,24.021321,-0.0075,1.379
5720.00,7.520770,25.02519,-0.000167,24.021332,-0.0076,1.379
5722.00,7.521345,25.02529,-0.000168,24.021976,-0.0076,1.379
5724.00,7.522205,25.02425,-0.000168,24.021813,-0.0076,1.380
5726.00,7.521584,25.02406,-0.000168,24.021274,-0.0076,1.379
5728.00,7.521235,25.02386,-0.000167,24.022538,-0.0076,1.379
5730.00,7.521342,25.02367,-0.000166,24.022768,-0.0075,1.379
5732.00,7.522140,25.02364,-0.000167,24.022418,-0.0076,1.379
5734.00,7.521898,25.02462,-0.000167,24.022382,-0.0076,1.379
5736.00,7.521282,25.02409,-0.000167,24.021871,-0.0076,1.379
5738.00,7.521207,25.02405,-0.000166,24.022278,-0.0076,1.379
5740.00,7.521169,25.02380,-0.000167,24.022130,-0.0076,1.379
5742.00,7.520855,25.02341,-0.000166,24.022327,-0.0076,1.379
5744.00,7.520241,25.02334,-0.000168,24.022146,-0.0075,1.379
5746.00,7.519216,25.02434,-0.000167,24.022208,-0.0075,1.380
5748.00,7.519042,25.02479,-0.000167,24.021037,-0.0076,1.379
5750.00,7.520093,25.02427,-0.000168,24.022052,-0.0076,1.379
5752.00,7.520245,25.02432,-0.000167,24.022456,-0.0076,1.379
5754.00,7.520400,25.02366,-0.000166,24.021852,-0.0076,1.379
5756.00,7.520528,25.02392,-0.000168,24.022106,-0.0076,1.379
5758.00,7.520505,25.02427,-0.000168,24.021651,-0.0076,1.379
5760.00,7.520781,25.02429,-0.000168,24.022135,-0.0075,1.379
5762.00,7.520785,25.02528,-0.000168,24.022072,-0.0075,1.379
5764.00,7.520948,25.02488,-0.000167,24.021798,-0.0076,1.379
5766.00,7.520606,25.02502,-0.000168,24.021336,-0.0076,1.379
5768.00,7.520045,25.02515,-0.000167,24.021988,-0.0076,1.379
5770.00,7.520464,25.02575,-0.000166,24.021999,-0.0076,1.378
5772.00,7.520698,25.02495,-0.000167,24.021722,-0.0076,1.379
5774.00,7.520604,25.02487,-0.000168,24.021967,-0.0076,1.379
5776.00,7.521148,25.02583,-0.000168,24.021771,-0.0075,1.379
5778.00,7.520956,25.02537,-0.000168,24.021791,-0.0075,1.380
5780.00,7.521112,25.02539,-0.000168,24.021794,-0.0076,1.379
5782.00,7.520272,25.02482,-0.000167,24.021350,-0.0075,1.379
5784.00,7.520276,25.02485,-0.000167,24.021704,-0.0076,1.379
5786.00,7.520138,25.02549,-0.000167,24.021624,-0.0076,1.379
5788.00,7.520782,25.02542,-0.000168,24.021914,-0.0076,1.379
5790.00,7.521795,25.02492,-0.000167,24.022525,-0.0076,1.379
5792.00,7.521717,25.02453,-0.000167,24.021912,-0.0076,1.380
5794.00,7.520820,25.02543,-0.000167,24.022494,-0.0076,1.379
5796.00,7.520035,25.02654,-0.000167,24.021974,-0.0076,1.380
5798.00,7.520235,25.02603,-0.000166,24.021575,-0.0075,1.379
5800.00,7.520429,25.02595,-0.000167,24.021802,-0.0076,1.379
5802.00,7.520279,25.02646,-0.000167,24.022211,-0.0076,1.378
5804.00,7.520218,25.02672,-0.000168,24.021925,-0.0076,1.379
5806.00,7.520825,25.02617,-0.000166,24.022126,-0.0075,1.378
5808.00,7.521551,25.02615,-0.000167,24.022337,-0.0076,1.379
5810.00,7.521770,25.02675,-0.000168,24.021927,-0.0076,1.379
5812.00,7.520860,25.02666,-0.000167,24.022066,-0.0075,1.379
5814.00,7.520625,25.02658,-0.000167,24.022819,-0.0075,1.379
5816.00,7.520543,25.02722,-0.000167,24.022402,-0.0075,1.379
5818.00,7.519658,25.02727,-0.000167,24.021530,-0.0076,1.379
5820.00,7.520411,25.02752,-0.000167,24.022065,-0.0076,1.379
5822.00,7.520865,25.02729,-0.000167,24.021394,-0.0076,1.379
5824.00,7.520611,25.02701,-0.000168,24.021952,-0.0076,1.379
5826.00,7.520366,25.02704,-0.000168,24.021673,-0.0075,1.379
5828.00,7.519393,25.02695,-0.000167,24.022351,-0.0075,1.379
5830.00,7.519991,25.02629,-0.000167,24.022815,-0.0075,1.379
5832.00,7.520437,25.02607,-0.000168,24.022556,-0.0075,1.378
5834.00,7.520647,25.02714,-0.000167,24.022202,-0.0075,1.379
5836.00,7.520994,25.02687,-0.000168,24.021747,-0.0075,1.378
5838.00,7.520660,25.02669,-0.000168,24.022041,-0.0076,1.379
5840.00,7.519580,25.02706,-0.000167,24.022070,-0.0075,1.379
5842.00,7.519286,25.02649,-0.000168,24.022424,-0.0075,1.380
5844.00,7.519679,25.02677,-0.000167,24.022081,-0.0076,1.379
5846.00,7.519593,25.02740,-0.000167,24.021510,-0.0076,1.379
5848.00,7.520398,25.02737,-0.000167,24.021601,-0.0075,1.379
5850.00,7.520721,25.02790,-0.000167,24.021918,-0.0076,1.379
5852.00,7.520732,25.02755,-0.000167,24.022282,-0.0076,1.378
5854.00,7.520874,25.02747,-0.000167,24.022037,-0.0075,1.379
5856.00,7.521210,25.02804,-0.000167,24.022527,-0.0075,1.379
5858.00,7.520547,25.02703,-0.000167,24.021494,-0.0076,1.379
5860.00,7.520885,25.02648,-0.000167,24.021494,-0.0075,1.379
5862.00,7.520843,25.02683,-0.000167,24.021988,-0.0075,1.379
5864.00,7.520591,25.02656,-0.000166,24.021856,-0.0076,1.378
5866.00,7.521027,25.02711,-0.000166,24.021896,-0.0075,1.379
5868.00,7.520615,25.02796,-0.000167,24.021562,-0.0075,1.379
5870.00,7.520788,25.02811,-0.000166,24.022338,-0.0076,1.379
5872.00,7.520977,25.02751,-0.000168,24.022389,-0.0075,1.380
5874.00,7.520537,25.02754,-0.000168,24.021392,-0.0076,1.380
5876.00,7.521353,25.02846,-0.000167,24.022001,-0.0076,1.379
5878.00,7.521088,25.02810,-0.000168,24.021820,-0.0075,1.379
5880.00,7.520585,25.02787,-0.000168,24.022819,-0.0075,1.379
5882.00,7.521034,25.02799,-0.000168,24.022065,-0.0075,1.379
5884.00,7.521477,25.02759,-0.000168,24.022181,-0.0076,1.379
5886.00,7.521167,25.02749,-0.000168,24.021865,-0.0075,1.379
5888.00,7.521683,25.02739,-0.000167,24.021349,-0.0076,1.379
5890.00,7.520598,25.02722,-0.000167,24.021981,-0.0076,1.379
5892.00,7.520468,25.02790,-0.000168,24.022395,-0.0076,1.379
5894.00,7.520809,25.02803,-0.000168,24.021999,-0.0076,1.380
5896.00,7.520134,25.02811,-0.000168,24.022371,-0.0076,1.379
5898.00,7.520238,25.02811,-0.000168,24.022219,-0.0075,1.379
5900.00,7.520258,25.02821,-0.000167,24.022003,-0.0076,1.379
5902.00,7.519532,25.02821,-0.000167,24.022103,-0.0076,1.379
5904.00,7.519651,25.02710,-0.000167,24.021706,-0.0076,1.379
5906.00,7.519848,25.02668,-0.000167,24.022465,-0.0075,1.379
5908.00,7.519944,25.02651,-0.000167,24.022150,-0.0076,1.379
5910.00,7.520149,25.02661,-0.000168,24.021582,-0.0076,1.379
5912.00,7.520531,25.02611,-0.000168,24.021756,-0.0076,1.380
5914.00,7.520331,25.02660,-0.000168,24.022133,-0.0076,1.380
5916.00,7.520186,25.02711,-0.000167,24.021860,-0.0076,1.379
5918.00,7.520460,25.02720,-0.000167,24.021702,-0.0076,1.379
5920.00,7.520727,25.02710,-0.000167,24.021885,-0.0075,1.379
5922.00,7.520942,25.02680,-0.000167,24.021802,-0.0075,1.379
5924.00,7.520622,25.02726,-0.000168,24.022333,-0.0076,1.380
5926.00,7.519392,25.02785,-0.000169,24.021972,-0.0076,1.379
5928.00,7.519973,25.02757,-0.000168,24.021486,-0.0076,1.379
5930.00,7.519945,25.02778,-0.000169,24.022306,-0.0075,1.379
5932.00,7.520360,25.02804,-0.000168,24.021669,-0.0076,1.379
5934.00,7.520560,25.02755,-0.000167,24.021914,-0.0076,1.379
5936.00,7.520403,25.02697,-0.000167,24.022086,-0.0076,1.380
5938.00,7.520676,25.02635,-0.000166,24.021969,-0.0076,1.379
5940.00,7.521478,25.02716,-0.000166,24.021885,-0.0075,1.379
5942.00,7.521408,25.02692,-0.000167,24.022469,-0.0075,1.379
5944.00,7.521335,25.02731,-0.000169,24.022496,-0.0076,1.379
5946.00,7.520992,25.02832,-0.000168,24.022342,-0.0075,1.379
5948.00,7.520612,25.02692,-0.000167,24.021481,-0.0075,1.379
5950.00,7.519909,25.02676,-0.000168,24.022143,-0.0075,1.380
5952.00,7.520639,25.02606,-0.000167,24.022095,-0.0075,1.379
5954.00,7.521216,25.02636,-0.000167,24.022730,-0.0075,1.379
5956.00,7.520212,25.02728,-0.000167,24.022489,-0.0075,1.379
5958.00,7.520643,25.02641,-0.000168,24.022400,-0.0076,1.379
5960.00,7.521248,25.02691,-0.000168,24.021755,-0.0076,1.379
5962.00,7.521153,25.02609,-0.000169,24.021945,-0.0076,1.379
5964.00,7.521426,25.02590,-0.000167,24.021617,-0.0075,1.379
5966.00,7.520985,25.02509,-0.000167,24.022407,-0.0076,1.379
5968.00,7.520053,25.02536,-0.000167,24.022088,-0.0076,1.379
5970.00,7.519825,25.02566,-0.000167,24.022065,-0.0076,1.380
5972.00,7.519912,25.02543,-0.000168,24.021740,-0.0075,1.379
5974.00,7.520025,25.02588,-0.000166,24.022231,-0.0075,1.379
5976.00,7.520022,25.02587,-0.000168,24.021753,-0.0075,1.379
5978.00,7.520199,25.02565,-0.000168,24.021639,-0.0076,1.379
5980.00,7.520968,25.02450,-0.000168,24.021976,-0.0076,1.380
5982.00,7.520788,25.02457,-0.000168,24.021816,-0.0076,1.380
5984.00,7.520909,25.02488,-0.000167,24.022088,-0.0076,1.379
5986.00,7.522090,25.02580,-0.000167,24.022112,-0.0076,1.379
5988.00,7.522265,25.02592,-0.000167,24.022028,-0.0076,1.379
5990.00,7.521403,25.02637,-0.000166,24.022143,-0.0076,1.380
5992.00,7.521564,25.02681,-0.000167,24.021818,-0.0076,1.379
5994.00,7.520964,25.02642,-0.000168,24.022335,-0.0076,1.379
5996.00,7.520643,25.02586,-0.000167,24.021738,-0.0076,1.379
5998.00,7.520716,25.02567,-0.000168,24.021240,-0.0076,1.380
6000.00,7.520540,25.02622,-0.000168,24.022023,-0.0075,1.380
6002.00,7.519846,25.02644,-0.000168,24.022052,-0.0076,1.380
@10,12.0000,24.0
6004.00,7.518557,25.02702,-0.000168,24.021671,-0.0075,1.379
6006.00,7.511660,25.02585,-0.000168,24.022141,-0.0075,1.379
6008.00,7.502420,25.02671,-0.000168,24.021595,-0.0076,1.379
6010.00,7.493658,25.02713,-0.000167,24.021624,-0.0076,1.378
6012.00,7.487405,25.02665,-0.000167,24.022788,-0.0075,1.379
6014.00,7.483446,25.02632,-0.000167,24.022206,-0.0075,1.379
6016.00,7.481431,25.02684,-0.000167,24.021649,-0.0076,1.379
6018.00,7.479828,25.02706,-0.000167,24.021330,-0.0076,1.380
6020.00,7.478153,25.02705,-0.000169,24.022036,-0.0076,1.381
6022.00,7.476348,25.02660,-0.000170,24.022346,-0.0075,1.381
6024.00,7.475036,25.02676,-0.000170,24.022307,-0.0075,1.380
6026.00,7.474537,25.02664,-0.000169,24.021517,-0.0076,1.381
6028.00,7.475524,25.02603,-0.000169,24.022496,-0.0076,1.380
6030.00,7.482345,25.02657,-0.000169,24.021575,-0.0076,1.380
6032.00,7.490935,25.02686,-0.000169,24.021978,-0.0076,1.381
6034.00,7.497555,25.02622,-0.000169,24.021860,-0.0076,1.382
6036.00,7.502377,25.02543,-0.000169,24.021740,-0.0076,1.381
6038.00,7.504876,25.02580,-0.000170,24.021920,-0.0075,1.381
6040.00,7.506903,25.02658,-0.000169,24.022124,-0.0076,1.380
6042.00,7.508251,25.02652,-0.000168,24.022376,-0.0076,1.380
6044.00,7.508573,25.02598,-0.000168,24.021880,-0.0076,1.379
6046.00,7.509094,25.02579,-0.000169,24.021950,-0.0076,1.380
6048.00,7.508785,25.02625,-0.000168,24.021677,-0.0076,1.380
6050.00,7.509397,25.02660,-0.000167,24.020894,-0.0076,1.380
6052.00,7.510634,25.02656,-0.000168,24.021804,-0.0075,1.380
6054.00,7.511890,25.02635,-0.000169,24.021706,-0.0076,1.380
6056.00,7.511891,25.02745,-0.000168,24.022014,-0.0076,1.380
6058.00,7.510832,25.02645,-0.000168,24.021305,-0.0075,1.379
6060.00,7.511445,25.02587,-0.000168,24.021900,-0.0075,1.380
6062.00,7.513108,25.02580,-0.000168,24.021945,-0.0076,1.379
6064.00,7.513517,25.02577,-0.000168,24.022271,-0.0076,1.380
6066.00,7.513980,25.02611,-0.000169,24.022173,-0.0076,1.380
6068.00,7.514077,25.02646,-0.000167,24.021872,-0.0076,1.380
6070.00,7.513641,25.02654,-0.000168,24.022262,-0.0076,1.380
6072.00,7.514536,25.02586,-0.000168,24.021869,-0.0075,1.380
6074.00,7.514985,25.02640,-0.000167,24.022249,-0.0075,1.380
6076.00,7.515323,25.02690,-0.000167,24.021827,-0.0076,1.379
6078.00,7.516362,25.02634,-0.000167,24.022297,-0.0076,1.380
6080.00,7.516453,25.02493,-0.000166,24.021950,-0.0076,1.380
6082.00,7.516342,25.02496,-0.000168,24.021740,-0.0075,1.380
6084.00,7.516296,25.02625,-0.000166,24.021760,-0.0076,1.380
6086.00,7.517607,25.02545,-0.000167,24.021548,-0.0076,1.380
6088.00,7.517878,25.02518,-0.000168,24.022378,-0.0076,1.380
6090.00,7.518647,25.02572,-0.000169,24.022172,-0.0076,1.380
6092.00,7.519104,25.02577,-0.000168,24.021541,-0.0075,1.380
6094.00,7.519306,25.02629,-0.000167,24.021417,-0.0076,1.379
6096.00,7.519721,25.02645,-0.000167,24.021802,-0.0076,1.379
6098.00,7.520609,25.02656,-0.000166,24.022173,-0.0076,1.380
6100.00,7.519428,25.02621,-0.000167,24.021664,-0.0076,1.380
6102.00,7.519783,25.02688,-0.000168,24.021548,-0.0075,1.380
6104.00,7.520049,25.02613,-0.000167,24.022141,-0.0076,1.379
6106.00,7.519117,25.02605,-0.000166,24.021842,-0.0076,1.380
6108.00,7.518828,25.02597,-0.000167,24.022161,-0.0076,1.381
6110.00,7.519658,25.02610,-0.000167,24.021876,-0.0076,1.380
6112.00,7.519518,25.02600,-0.000167,24.022779,-0.0076,1.380
6114.00,7.517741,25.02551,-0.000167,24.022253,-0.0075,1.380
6116.00,7.518016,25.02567,-0.000167,24.021684,-0.0076,1.380
6118.00,7.518280,25.02610,-0.000167,24.021860,-0.0076,1.380
6120.00,7.518683,25.02587,-0.000167,24.021711,-0.0076,1.379
6122.00,7.518863,25.02615,-0.000168,24.021613,-0.0076,1.380
6124.00,7.519365,25.02618,-0.000167,24.021718,-0.0076,1.380
6126.00,7.519571,25.02562,-0.000167,24.021829,-0.0075,1.380
6128.00,7.519011,25.02594,-0.000167,24.022030,-0.0075,1.380
6130.00,7.519384,25.02643,-0.000169,24.022293,-0.0076,1.379
6132.00,7.518814,25.02596,-0.000167,24.021775,-0.0076,1.380
6134.00,7.518945,25.02580,-0.000168,24.021515,-0.0076,1.380
6136.00,7.519318,25.02579,-0.000168,24.021916,-0.0076,1.379
6138.00,7.519733,25.02586,-0.000168,24.022465,-0.0076,1.379
6140.00,7.519683,25.02590,-0.000167,24.022375,-0.0076,1.379
6142.00,7.519055,25.02610,-0.000167,24.021845,-0.0076,1.380
6144.00,7.518672,25.02608,-0.000169,24.021432,-0.0076,1.380
6146.00,7.519180,25.02672,-0.000169,24.021865,-0.0076,1.380
6148.00,7.519573,25.02683,-0.000169,24.021271,-0.0076,1.380
6150.00,7.520053,25.02647,-0.000168,24.021562,-0.0076,1.379
6152.00,7.519680,25.02636,-0.000166,24.021867,-0.0076,1.379
6154.00,7.519216,25.02643,-0.000167,24.021686,-0.0076,1.380
6156.00,7.519008,25.02686,-0.000167,24.022224,-0.0075,1.380
6158.00,7.518755,25.02705,-0.000167,24.022175,-0.0075,1.379
6160.00,7.518527,25.02669,-0.000169,24.021952,-0.0076,1.380
6162.00,7.518739,25.02666,-0.000168,24.022324,-0.0076,1.380
6164.00,7.518806,25.02616,-0.000167,24.022242,-0.0076,1.380
6166.00,7.518886,25.02539,-0.000167,24.021838,-0.0076,1.380
6168.00,7.518829,25.02484,-0.000167,24.022246,-0.0076,1.380
6170.00,7.519186,25.02493,-0.000166,24.021726,-0.0075,1.381
6172.00,7.519041,25.02546,-0.000167,24.021477,-0.0075,1.380
6174.00,7.518703,25.02570,-0.000167,24.021758,-0.0076,1.380
6176.00,7.518573,25.02493,-0.000168,24.021974,-0.0076,1.380
6178.00,7.519533,25.02484,-0.000167,24.021631,-0.0075,1.380
6180.00,7.519692,25.02483,-0.000167,24.022155,-0.0075,1.380
6182.00,7.519573,25.02518,-0.000167,24.022385,-0.0076,1.380
6184.00,7.519268,25.02512,-0.000166,24.022746,-0.0075,1.380
6186.00,7.518760,25.02557,-0.000167,24.022821,-0.0075,1.380
6188.00,7.519650,25.02584,-0.000167,24.021823,-0.0075,1.380
6190.00,7.519950,25.02602,-0.000168,24.022094,-0.0075,1.380
6192.00,7.519667,25.02622,-0.000167,24.022070,-0.0075,1.380
6194.00,7.518387,25.02644,-0.000169,24.021702,-0.0076,1.379
6196.00,7.519797,25.02652,-0.000168,24.021736,-0.0076,1.379
6198.00,7.520387,25.02683,-0.000167,24.022307,-0.0076,1.380
6200.00,7.520446,25.02689,-0.000168,24.021967,-0.0076,1.380
6202.00,7.520780,25.02650,-0.000168,24.022237,-0.0075,1.380
6204.00,7.520485,25.02668,-0.000167,24.022353,-0.0076,1.380
6206.00,7.520669,25.02642,-0.000167,24.021675,-0.0075,1.380
6208.00,7.519659,25.02632,-0.000168,24.021700,-0.0076,1.380
6210.00,7.519477,25.02615,-0.000168,24.021673,-0.0076,1.380
6212.00,7.520049,25.02672,-0.000168,24.022260,-0.0075,1.380
6214.00,7.519719,25.02640,-0.000167,24.021863,-0.0075,1.380
6216.00,7.519895,25.02612,-0.000169,24.021588,-0.0076,1.380
6218.00,7.519715,25.02620,-0.000169,24.021936,-0.0075,1.380
6220.00,7.519306,25.02619,-0.000168,24.021912,-0.0075,1.380
6222.00,7.519079,25.02612,-0.000167,24.022027,-0.0076,1.381
6224.00,7.519749,25.02641,-0.000168,24.021780,-0.0076,1.380
6226.00,7.520756,25.02624,-0.000168,24.021669,-0.0076,1.380
6228.00,7.520563,25.02598,-0.000167,24.022106,-0.0075,1.380
6230.00,7.520213,25.02651,-0.000167,24.021840,-0.0075,1.380
6232.00,7.520566,25.02631,-0.000167,24.021871,-0.0075,1.380
6234.00,7.520835,25.02542,-0.000166,24.022008,-0.0076,1.380
6236.00,7.521252,25.02604,-0.000166,24.022119,-0.0076,1.380
6238.00,7.520097,25.02610,-0.000167,24.021537,-0.0075,1.380
6240.00,7.519057,25.02617,-0.000167,24.021925,-0.0075,1.380
6242.00,7.520199,25.02633,-0.000167,24.022547,-0.0075,1.380
6244.00,7.520357,25.02635,-0.000167,24.021999,-0.0075,1.380
6246.00,7.520255,25.02531,-0.000166,24.021472,-0.0076,1.380
6248.00,7.519977,25.02488,-0.000167,24.022190,-0.0075,1.380
6250.00,7.519437,25.02542,-0.000167,24.021735,-0.0076,1.380
6252.00,7.518497,25.02540,-0.000167,24.021988,-0.0076,1.380
6254.00,7.518578,25.02593,-0.000167,24.021970,-0.0075,1.381
6256.00,7.519728,25.02636,-0.000168,24.022366,-0.0075,1.381
6258.00,7.519963,25.02660,-0.000168,24.022320,-0.0075,1.380
6260.00,7.518879,25.02605,-0.000167,24.022500,-0.0076,1.380
6262.00,7.518719,25.02633,-0.000167,24.021450,-0.0075,1.380
6264.00,7.519495,25.02678,-0.000167,24.021994,-0.0076,1.380
6266.00,7.519679,25.02617,-0.000168,24.021613,-0.0075,1.381
6268.00,7.518712,25.02596,-0.000165,24.021635,-0.0075,1.380
6270.00,7.518764,25.02574,-0.000167,24.021805,-0.0075,1.380
6272.00,7.519341,25.02619,-0.000167,24.021775,-0.0075,1.379
6274.00,7.519060,25.02643,-0.000167,24.022360,-0.0075,1.380
6276.00,7.519299,25.02670,-0.000166,24.022210,-0.0075,1.380
6278.00,7.519968,25.02638,-0.000168,24.021767,-0.0076,1.380
6280.00,7.520147,25.02639,-0.000167,24.021965,-0.0075,1.380
6282.00,7.519695,25.02646,-0.000167,24.021709,-0.0075,1.381
6284.00,7.519452,25.02664,-0.000168,24.022150,-0.0076,1.380
6286.00,7.519967,25.02653,-0.000167,24.021490,-0.0076,1.380
6288.00,7.519641,25.02614,-0.000167,24.021570,-0.0076,1.380
6290.00,7.519751,25.02585,-0.000168,24.022309,-0.0076,1.380
6292.00,7.519541,25.02499,-0.000168,24.022532,-0.0076,1.380
6294.00,7.519363,25.02525,-0.000169,24.021657,-0.0076,1.380
6296.00,7.519798,25.02497,-0.000168,24.021412,-0.0076,1.380
6298.00,7.520942,25.02473,-0.000167,24.022213,-0.0076,1.380
6300.00,7.521215,25.02520,-0.000169,24.022056,-0.0076,1.381
6302.00,7.520862,25.02562,-0.000168,24.022313,-0.0076,1.381
6304.00,7.521232,25.02571,-0.000168,24.021874,-0.0076,1.380
6306.00,7.521244,25.02554,-0.000167,24.021829,-0.0076,1.380
6308.00,7.521113,25.02610,-0.000165,24.021921,-0.0076,1.380
6310.00,7.521101,25.02621,-0.000167,24.021695,-0.0076,1.380
6312.00,7.521397,25.02533,-0.000167,24.021787,-0.0076,1.380
6314.00,7.521334,25.02543,-0.000168,24.021622,-0.0076,1.380
6316.00,7.520259,25.02592,-0.000168,24.022429,-0.0075,1.381
6318.00,7.519862,25.02552,-0.000170,24.021666,-0.0075,1.380
6320.00,7.519906,25.02460,-0.000169,24.022104,-0.0075,1.379
6322.00,7.519966,25.02448,-0.000168,24.022155,-0.0076,1.380
6324.00,7.520436,25.02506,-0.000167,24.021858,-0.0075,1.380
6326.00,7.519444,25.02632,-0.000166,24.021952,-0.0075,1.380
6328.00,7.519599,25.02614,-0.000166,24.021782,-0.0076,1.380
6330.00,7.519776,25.02641,-0.000167,24.022112,-0.0076,1.380
6332.00,7.519884,25.02592,-0.000167,24.021823,-0.0076,1.380
6334.00,7.519961,25.02578,-0.000167,24.021611,-0.0076,1.380
6336.00,7.518624,25.02653,-0.000166,24.021916,-0.0076,1.380
6338.00,7.519478,25.02663,-0.000167,24.022007,-0.0075,1.380
6340.00,7.520422,25.02674,-0.000167,24.021871,-0.0075,1.380
6342.00,7.520594,25.02702,-0.000167,24.022045,-0.0076,1.380
6344.00,7.519680,25.02611,-0.000167,24.021573,-0.0075,1.380
6346.00,7.519450,25.02621,-0.000167,24.021840,-0.0075,1.380
6348.00,7.519948,25.02597,-0.000167,24.022144,-0.0076,1.380
6350.00,7.520182,25.02534,-0.000166,24.022268,-0.0075,1.380
6352.00,7.520239,25.02546,-0.000168,24.021544,-0.0076,1.381
6354.00,7.519456,25.02537,-0.000169,24.021900,-0.0076,1.381
6356.00,7.520034,25.02510,-0.000169,24.022333,-0.0076,1.380
6358.00,7.519451,25.02535,-0.000169,24.022230,-0.0075,1.381
6360.00,7.519790,25.02541,-0.000167,24.022402,-0.0075,1.380
6362.00,7.520711,25.02602,-0.000167,24.021934,-0.0076,1.380
6364.00,7.521279,25.02587,-0.000167,24.021981,-0.0075,1.380
6366.00,7.520812,25.02492,-0.000167,24.022217,-0.0075,1.379
6368.00,7.521103,25.02547,-0.000167,24.021548,-0.0075,1.380
6370.00,7.520994,25.02526,-0.000168,24.021820,-0.0075,1.380
6372.00,7.521541,25.02571,-0.000168,24.022007,-0.0075,1.380
6374.00,7.520694,25.02609,-0.000167,24.022215,-0.0075,1.380
6376.00,7.520000,25.02545,-0.000167,24.021836,-0.0076,1.380
6378.00,7.520435,25.02524,-0.000168,24.022233,-0.0075,1.380
6380.00,7.520251,25.02570,-0.000167,24.022237,-0.0075,1.380
6382.00,7.519596,25.02561,-0.000167,24.021992,-0.0075,1.380
6384.00,7.520275,25.02586,-0.000167,24.022955,-0.0075,1.380
6386.00,7.521299,25.02596,-0.000168,24.021816,-0.0076,1.380
6388.00,7.520614,25.02538,-0.000167,24.022239,-0.0075,1.380
6390.00,7.520177,25.02533,-0.000166,24.021811,-0.0076,1.379
6392.00,7.520389,25.02567,-0.000166,24.022050,-0.0075,1.380
6394.00,7.519912,25.02554,-0.000167,24.021987,-0.0075,1.381
6396.00,7.518798,25.02632,-0.000167,24.021762,-0.0076,1.381
6398.00,7.518051,25.02711,-0.000167,24.021979,-0.0075,1.380
6400.00,7.518358,25.02683,-0.000167,24.021709,-0.0076,1.380
6402.00,7.518932,25.02705,-0.000167,24.021243,-0.0076,1.380
6404.00,7.519091,25.02685,-0.000168,24.021211,-0.0076,1.380
6406.00,7.519571,25.02641,-0.000169,24.021503,-0.0076,1.380
6408.00,7.519664,25.02685,-0.000168,24.022010,-0.0076,1.380
6410.00,7.520029,25.02603,-0.000168,24.021633,-0.0076,1.380
6412.00,7.520088,25.02526,-0.000167,24.021927,-0.0076,1.380
6414.00,7.520143,25.02573,-0.000167,24.021599,-0.0075,1.380
6416.00,7.519401,25.02528,-0.000168,24.021885,-0.0075,1.380
6418.00,7.519088,25.02584,-0.000169,24.021733,-0.0076,1.381
6420.00,7.519266,25.02593,-0.000168,24.021258,-0.0075,1.381
6422.00,7.519264,25.02542,-0.000167,24.021749,-0.0076,1.380
6424.00,7.520189,25.02596,-0.000167,24.022057,-0.0075,1.380
6426.00,7.519981,25.02603,-0.000167,24.022010,-0.0075,1.380
6428.00,7.519981,25.02570,-0.000168,24.022043,-0.0076,1.381
6430.00,7.520398,25.02572,-0.000167,24.021693,-0.0076,1.381
6432.00,7.520944,25.02673,-0.000168,24.021506,-0.0075,1.380
6434.00,7.519599,25.02674,-0.000166,24.022182,-0.0076,1.380
6436.00,7.519340,25.02628,-0.000168,24.021809,-0.0076,1.380
6438.00,7.520119,25.02665,-0.000167,24.022028,-0.0076,1.381
6440.00,7.520218,25.02633,-0.000166,24.021740,-0.0075,1.380
6442.00,7.520750,25.02603,-0.000167,24.022503,-0.0075,1.380
6444.00,7.520765,25.02592,-0.000167,24.022095,-0.0076,1.380
6446.00,7.520560,25.02589,-0.000167,24.021657,-0.0076,1.381
6448.00,7.520921,25.02558,-0.000167,24.021831,-0.0075,1.380
6450.00,7.520719,25.02612,-0.000166,24.022418,-0.0075,1.380
6452.00,7.520577,25.02554,-0.000166,24.022226,-0.0076,1.380
6454.00,7.520250,25.02603,-0.000168,24.021840,-0.0075,1.381
6456.00,7.519645,25.02658,-0.000167,24.021860,-0.0076,1.381
6458.00,7.519623,25.02648,-0.000168,24.021851,-0.0076,1.380
6460.00,7.519847,25.02590,-0.000167,24.021646,-0.0076,1.380
6462.00,7.519568,25.02661,-0.000166,24.021726,-0.0075,1.380
6464.00,7.519523,25.02659,-0.000167,24.022416,-0.0076,1.381
6466.00,7.519505,25.02692,-0.000167,24.022561,-0.0075,1.380
6468.00,7.519158,25.02589,-0.000166,24.021495,-0.0075,1.381
6470.00,7.519949,25.02626,-0.000167,24.021814,-0.0075,1.381
6472.00,7.520103,25.02671,-0.000167,24.022014,-0.0076,1.380
6474.00,7.519742,25.02686,-0.000167,24.021633,-0.0076,1.380
6476.00,7.519909,25.02694,-0.000168,24.021867,-0.0076,1.380
6478.00,7.520203,25.02712,-0.000167,24.021533,-0.0075,1.381
6480.00,7.520843,25.02682,-0.000167,24.021292,-0.0075,1.381
6482.00,7.520448,25.02681,-0.000167,24.022369,-0.0075,1.380
6484.00,7.519567,25.02656,-0.000166,24.021659,-0.0076,1.380
6486.00,7.518657,25.02692,-0.000167,24.021798,-0.0076,1.380
6488.00,7.519467,25.02660,-0.000167,24.021637,-0.0076,1.381
6490.00,7.519961,25.02575,-0.000167,24.022152,-0.0075,1.380
6492.00,7.520104,25.02588,-0.000167,24.022280,-0.0076,1.380
6494.00,7.520262,25.02693,-0.000167,24.022569,-0.0076,1.381
6496.00,7.520678,25.02698,-0.000167,24.021544,-0.0075,1.380
6498.00,7.520380,25.02657,-0.000167,24.021967,-0.0076,1.380
6500.00,7.519557,25.02650,-0.000167,24.021756,-0.0075,1.380
6502.00,7.519435,25.02703,-0.000167,24.021836,-0.0076,1.380
6504.00,7.519807,25.02587,-0.000166,24.022068,-0.0075,1.381
6506.00,7.520190,25.02561,-0.000167,24.021713,-0.0076,1.380
6508.00,7.520177,25.02627,-0.000168,24.022309,-0.0075,1.380
6510.00,7.520592,25.02692,-0.000168,24.022155,-0.0075,1.380
6512.00,7.520625,25.02619,-0.000167,24.022242,-0.0075,1.380
6514.00,7.520367,25.02670,-0.000167,24.022121,-0.0075,1.381
6516.00,7.520113,25.02688,-0.000168,24.022048,-0.0075,1.380
6518.00,7.519106,25.02652,-0.000167,24.022520,-0.0075,1.380
6520.00,7.518893,25.02648,-0.000167,24.021767,-0.0076,1.380
6522.00,7.519179,25.02541,-0.000166,24.021874,-0.0075,1.380
6524.00,7.519235,25.02549,-0.000167,24.021965,-0.0076,1.380
6526.00,7.519426,25.02579,-0.000167,24.022206,-0.0075,1.380
6528.00,7.520351,25.02544,-0.000167,24.021845,-0.0076,1.380
6530.00,7.519600,25.02481,-0.000167,24.021189,-0.0075,1.380
6532.00,7.519563,25.02507,-0.000168,24.021773,-0.0075,1.380
6534.00,7.519690,25.02542,-0.000167,24.022072,-0.0076,1.380
6536.00,7.520510,25.02574,-0.000167,24.021785,-0.0075,1.380
6538.00,7.519603,25.02595,-0.000168,24.022282,-0.0075,1.380
6540.00,7.519243,25.02532,-0.000168,24.022230,-0.0076,1.380
6542.00,7.519435,25.02559,-0.000167,24.021758,-0.0076,1.380
6544.00,7.518782,25.02504,-0.000169,24.021639,-0.0076,1.380
6546.00,7.518821,25.02540,-0.000168,24.021686,-0.0075,1.380
6548.00,7.519254,25.02593,-0.000168,24.021372,-0.0076,1.381
6550.00,7.519623,25.02546,-0.000167,24.021999,-0.0076,1.380
6552.00,7.519109,25.02521,-0.000167,24.021834,-0.0075,1.380
6554.00,7.519789,25.02576,-0.000168,24.022128,-0.0076,1.380
6556.00,7.520161,25.02637,-0.000169,24.021688,-0.0075,1.380
6558.00,7.520085,25.02664,-0.000167,24.021898,-0.0075,1.380
6560.00,7.519759,25.02608,-0.000167,24.021624,-0.0075,1.381
6562.00,7.519329,25.02702,-0.000168,24.022112,-0.0075,1.380
6564.00,7.519372,25.02639,-0.000167,24.022128,-0.0075,1.380
6566.00,7.519746,25.02670,-0.000167,24.022146,-0.0075,1.381
6568.00,7.520911,25.02690,-0.000167,24.022277,-0.0075,1.381
6570.00,7.521485,25.02621,-0.000167,24.022043,-0.0076,1.380
6572.00,7.521388,25.02662,-0.000168,24.021834,-0.0075,1.380
6574.00,7.520831,25.02614,-0.000167,24.021843,-0.0076,1.381
6576.00,7.519833,25.02593,-0.000167,24.022288,-0.0076,1.380
6578.00,7.520382,25.02666,-0.000166,24.022358,-0.0075,1.380
6580.00,7.520661,25.02587,-0.000166,24.022108,-0.0076,1.380
6582.00,7.520639,25.02626,-0.000167,24.022219,-0.0075,1.381
6584.00,7.520632,25.02662,-0.000166,24.022005,-0.0075,1.381
6586.00,7.520965,25.02564,-0.000166,24.021903,-0.0075,1.380
6588.00,7.520828,25.02558,-0.000166,24.022085,-0.0075,1.381
6590.00,7.521083,25.02627,-0.000167,24.022295,-0.0075,1.380
6592.00,7.520651,25.02614,-0.000166,24.022027,-0.0075,1.380
6594.00,7.520118,25.02524,-0.000166,24.022443,-0.0075,1.380
6596.00,7.520202,25.02427,-0.000167,24.021825,-0.0076,1.381
6598.00,7.520583,25.02527,-0.000167,24.021510,-0.0075,1.380
6600.00,7.519904,25.02515,-0.000167,24.022166,-0.0075,1.380
6602.00,7.519533,25.02464,-0.000166,24.022616,-0.0075,1.381
@11,12.0000,24.0
6604.00,7.519792,25.02545,-0.000167,24.022579,-0.0075,1.381
6606.00,7.513377,25.02537,-0.000168,24.021829,-0.0075,1.380
6608.00,7.504107,25.02563,-0.000168,24.022414,-0.0076,1.380
6610.00,7.495817,25.02541,-0.000167,24.022659,-0.0075,1.380
6612.00,7.489549,25.02581,-0.000167,24.022246,-0.0075,1.380
6614.00,7.486974,25.02642,-0.000167,24.021954,-0.0075,1.380
6616.00,7.485375,25.02580,-0.000167,24.022101,-0.0076,1.381
6618.00,7.484587,25.02543,-0.000169,24.022184,-0.0076,1.381
6620.00,7.483274,25.02546,-0.000168,24.021519,-0.0075,1.381
6622.00,7.483225,25.02575,-0.000168,24.021901,-0.0076,1.381
6624.00,7.482430,25.02540,-0.000169,24.022050,-0.0075,1.382
6626.00,7.482170,25.02574,-0.000170,24.022726,-0.0075,1.382
6628.00,7.483141,25.02634,-0.000169,24.022304,-0.0075,1.382
6630.00,7.489266,25.02630,-0.000170,24.022463,-0.0075,1.383
6632.00,7.498867,25.02561,-0.000169,24.021978,-0.0075,1.383
6634.00,7.506994,25.02589,-0.000169,24.021932,-0.0075,1.382
6636.00,7.511348,25.02630,-0.000170,24.022373,-0.0076,1.382
6638.00,7.512817,25.02619,-0.000169,24.021892,-0.0075,1.382
6640.00,7.513381,25.02548,-0.000168,24.022204,-0.0075,1.381
6642.00,7.514635,25.02614,-0.000168,24.022121,-0.0075,1.381
6644.00,7.514907,25.02711,-0.000167,24.022027,-0.0075,1.380
6646.00,7.514832,25.02660,-0.000166,24.022309,-0.0075,1.380
6648.00,7.515571,25.02714,-0.000167,24.022159,-0.0075,1.380
6650.00,7.516214,25.02780,-0.000167,24.021508,-0.0075,1.381
6652.00,7.515363,25.02767,-0.000167,24.022208,-0.0075,1.381
6654.00,7.515467,25.02762,-0.000168,24.022019,-0.0076,1.382
6656.00,7.515154,25.02789,-0.000167,24.021082,-0.0076,1.381
6658.00,7.514961,25.02686,-0.000166,24.021550,-0.0075,1.380
6660.00,7.515143,25.02736,-0.000166,24.022527,-0.0075,1.380
6662.00,7.515253,25.02769,-0.000165,24.022048,-0.0075,1.381
6664.00,7.515061,25.02754,-0.000165,24.021813,-0.0075,1.381
6666.00,7.515911,25.02846,-0.000166,24.022288,-0.0075,1.381
6668.00,7.516221,25.02891,-0.000167,24.021914,-0.0075,1.381
6670.00,7.516796,25.02751,-0.000168,24.022184,-0.0075,1.381
6672.00,7.517248,25.02797,-0.000167,24.022525,-0.0075,1.380
6674.00,7.516724,25.02887,-0.000166,24.022173,-0.0075,1.381
6676.00,7.516944,25.02870,-0.000165,24.022108,-0.0075,1.381
6678.00,7.516784,25.02914,-0.000166,24.022503,-0.0075,1.381
6680.00,7.517146,25.02817,-0.000166,24.022425,-0.0075,1.380
6682.00,7.517749,25.02801,-0.000165,24.022286,-0.0075,1.380
6684.00,7.517686,25.02742,-0.000165,24.022550,-0.0075,1.381
6686.00,7.517558,25.02803,-0.000166,24.022657,-0.0075,1.380
6688.00,7.517976,25.02796,-0.000167,24.022654,-0.0075,1.381
6690.00,7.518239,25.02643,-0.000167,24.022262,-0.0075,1.381
6692.00,7.518454,25.02631,-0.000167,24.021570,-0.0076,1.380
6694.00,7.518598,25.02608,-0.000166,24.022429,-0.0076,1.381
6696.00,7.518725,25.02646,-0.000166,24.022162,-0.0075,1.380
6698.00,7.517824,25.02623,-0.000166,24.022643,-0.0075,1.380
6700.00,7.518099,25.02677,-0.000167,24.022382,-0.0075,1.380
6702.00,7.517937,25.02717,-0.000167,24.022021,-0.0075,1.380
6704.00,7.518715,25.02639,-0.000167,24.021950,-0.0075,1.380
6706.00,7.519034,25.02699,-0.000166,24.022888,-0.0076,1.381
6708.00,7.519691,25.02714,-0.000166,24.022766,-0.0076,1.381
6710.00,7.519016,25.02696,-0.000167,24.022121,-0.0075,1.381
6712.00,7.519384,25.02674,-0.000166,24.021775,-0.0075,1.380
6714.00,7.519625,25.02675,-0.000167,24.022478,-0.0075,1.380
6716.00,7.519655,25.02701,-0.000167,24.021731,-0.0076,1.380
6718.00,7.519640,25.02681,-0.000168,24.022248,-0.0075,1.381
6720.00,7.519843,25.02718,-0.000168,24.022095,-0.0075,1.381
6722.00,7.520082,25.02766,-0.000167,24.021998,-0.0075,1.381
6724.00,7.519934,25.02744,-0.000167,24.022012,-0.0075,1.380
6726.00,7.520603,25.02649,-0.000167,24.022259,-0.0075,1.381
6728.00,7.520236,25.02648,-0.000168,24.022588,-0.0075,1.381
6730.00,7.520333,25.02738,-0.000167,24.022106,-0.0075,1.380
6732.00,7.520628,25.02763,-0.000167,24.022157,-0.0075,1.381
6734.00,7.519685,25.02718,-0.000168,24.021851,-0.0076,1.381
6736.00,7.519245,25.02592,-0.000168,24.022197,-0.0076,1.381
6738.00,7.519489,25.02661,-0.000168,24.022322,-0.0075,1.381
6740.00,7.518602,25.02548,-0.000166,24.022637,-0.0076,1.380
6742.00,7.518763,25.02584,-0.000166,24.022271,-0.0075,1.380
6744.00,7.519614,25.02650,-0.000166,24.022289,-0.0075,1.381
6746.00,7.519418,25.02683,-0.000168,24.022617,-0.0075,1.380
6748.00,7.519975,25.02621,-0.000166,24.022309,-0.0075,1.380
6750.00,7.520282,25.02585,-0.000166,24.022219,-0.0075,1.381
6752.00,7.519996,25.02615,-0.000166,24.022322,-0.0075,1.381
6754.00,7.519922,25.02604,-0.000167,24.022181,-0.0076,1.380
6756.00,7.519930,25.02589,-0.000167,24.022433,-0.0075,1.381
6758.00,7.520317,25.02590,-0.000167,24.022645,-0.0075,1.381
6760.00,7.521012,25.02568,-0.000167,24.022282,-0.0075,1.381
6762.00,7.520683,25.02559,-0.000166,24.022340,-0.0075,1.381
6764.00,7.520374,25.02604,-0.000166,24.021782,-0.0075,1.381
6766.00,7.519950,25.02578,-0.000165,24.022458,-0.0075,1.380
6768.00,7.520333,25.02585,-0.000166,24.022175,-0.0075,1.381
6770.00,7.521325,25.02569,-0.000167,24.022034,-0.0075,1.381
6772.00,7.520642,25.02582,-0.000166,24.022349,-0.0075,1.380
6774.00,7.519950,25.02600,-0.000166,24.022291,-0.0075,1.380
6776.00,7.519767,25.02690,-0.000166,24.022516,-0.0075,1.381
6778.00,7.519312,25.02669,-0.000167,24.022501,-0.0075,1.381
6780.00,7.518908,25.02654,-0.000167,24.022115,-0.0075,1.380
6782.00,7.518995,25.02615,-0.000167,24.021713,-0.0075,1.381
6784.00,7.519017,25.02611,-0.000167,24.022137,-0.0075,1.381
6786.00,7.519381,25.02621,-0.000168,24.022046,-0.0075,1.381
6788.00,7.519430,25.02641,-0.000167,24.021880,-0.0075,1.381
6790.00,7.519324,25.02629,-0.000167,24.022853,-0.0076,1.381
6792.00,7.518857,25.02603,-0.000167,24.022413,-0.0076,1.381
6794.00,7.519054,25.02640,-0.000166,24.022048,-0.0075,1.381
6796.00,7.519578,25.02680,-0.000165,24.021981,-0.0075,1.380
6798.00,7.518965,25.02622,-0.000167,24.022476,-0.0075,1.381
6800.00,7.519945,25.02713,-0.000167,24.022746,-0.0075,1.381
6802.00,7.520768,25.02632,-0.000168,24.022654,-0.0075,1.381
6804.00,7.520444,25.02683,-0.000167,24.022985,-0.0075,1.381
6806.00,7.519596,25.02773,-0.000167,24.021988,-0.0075,1.381
6808.00,7.518377,25.02789,-0.000166,24.021988,-0.0075,1.381
6810.00,7.518705,25.02818,-0.000165,24.022933,-0.0075,1.381
6812.00,7.518920,25.02882,-0.000166,24.022211,-0.0075,1.381
6814.00,7.519606,25.02865,-0.000167,24.022656,-0.0075,1.381
6816.00,7.519681,25.02791,-0.000167,24.022530,-0.0075,1.381
6818.00,7.519754,25.02765,-0.000167,24.021905,-0.0075,1.380
6820.00,7.520542,25.02786,-0.000167,24.021566,-0.0075,1.381
6822.00,7.520399,25.02914,-0.000166,24.022208,-0.0075,1.381
6824.00,7.519319,25.02826,-0.000167,24.022453,-0.0075,1.381
6826.00,7.518970,25.02765,-0.000167,24.022342,-0.0075,1.382
6828.00,7.518743,25.02703,-0.000165,24.022714,-0.0075,1.382
6830.00,7.519436,25.02779,-0.000167,24.022617,-0.0075,1.381
6832.00,7.518920,25.02741,-0.000167,24.022104,-0.0075,1.381
6834.00,7.519643,25.02747,-0.000167,24.022471,-0.0075,1.381
6836.00,7.519899,25.02734,-0.000167,24.021726,-0.0075,1.380
6838.00,7.519732,25.02631,-0.000167,24.022335,-0.0075,1.381
6840.00,7.519650,25.02639,-0.000167,24.022530,-0.0076,1.381
6842.00,7.519731,25.02631,-0.000166,24.022683,-0.0076,1.381
6844.00,7.519613,25.02673,-0.000167,24.022173,-0.0076,1.381
6846.00,7.519794,25.02701,-0.000167,24.021675,-0.0075,1.381
6848.00,7.519910,25.02665,-0.000166,24.022159,-0.0075,1.381
6850.00,7.520595,25.02743,-0.000168,24.022424,-0.0075,1.381
6852.00,7.520328,25.02773,-0.000166,24.021911,-0.0075,1.381
6854.00,7.519960,25.02718,-0.000166,24.022172,-0.0076,1.381
6856.00,7.519631,25.02698,-0.000166,24.022347,-0.0075,1.381
6858.00,7.519740,25.02693,-0.000166,24.022813,-0.0075,1.381
6860.00,7.519929,25.02721,-0.000167,24.022839,-0.0076,1.380
6862.00,7.520029,25.02676,-0.000166,24.022302,-0.0075,1.381
6864.00,7.520340,25.02677,-0.000166,24.022516,-0.0075,1.380
6866.00,7.521510,25.02741,-0.000166,24.022333,-0.0075,1.381
6868.00,7.520388,25.02728,-0.000167,24.023058,-0.0075,1.381
6870.00,7.519875,25.02800,-0.000166,24.021838,-0.0075,1.380
6872.00,7.521010,25.02846,-0.000166,24.022324,-0.0075,1.381
6874.00,7.521381,25.02784,-0.000166,24.022148,-0.0075,1.382
6876.00,7.520280,25.02773,-0.000166,24.022443,-0.0075,1.381
6878.00,7.519684,25.02766,-0.000167,24.022614,-0.0075,1.381
6880.00,7.519849,25.02762,-0.000165,24.022625,-0.0075,1.381
6882.00,7.518969,25.02824,-0.000166,24.022844,-0.0075,1.381
6884.00,7.518768,25.02863,-0.000166,24.022819,-0.0075,1.381
6886.00,7.519079,25.02811,-0.000166,24.022228,-0.0075,1.381
6888.00,7.520060,25.02754,-0.000167,24.022806,-0.0075,1.381
6890.00,7.520864,25.02813,-0.000166,24.022112,-0.0075,1.381
6892.00,7.521305,25.02828,-0.000166,24.022630,-0.0075,1.380
6894.00,7.521424,25.02877,-0.000167,24.022559,-0.0075,1.380
6896.00,7.520657,25.02799,-0.000167,24.021903,-0.0075,1.381
6898.00,7.520796,25.02810,-0.000167,24.022583,-0.0076,1.381
6900.00,7.521429,25.02848,-0.000167,24.023043,-0.0075,1.381
6902.00,7.521720,25.02808,-0.000166,24.022607,-0.0075,1.381
6904.00,7.521385,25.02814,-0.000165,24.022162,-0.0075,1.381
6906.00,7.520829,25.02893,-0.000167,24.022405,-0.0075,1.381
6908.00,7.519749,25.02896,-0.000166,24.022066,-0.0075,1.381
6910.00,7.519345,25.02821,-0.000166,24.022085,-0.0075,1.380
6912.00,7.519368,25.02837,-0.000166,24.022563,-0.0075,1.381
6914.00,7.519732,25.02903,-0.000166,24.022025,-0.0075,1.381
6916.00,7.520527,25.02945,-0.000166,24.022337,-0.0075,1.382
6918.00,7.520198,25.02894,-0.000167,24.022547,-0.0075,1.381
6920.00,7.520134,25.02976,-0.000168,24.022721,-0.0075,1.381
6922.00,7.520035,25.02950,-0.000167,24.022483,-0.0075,1.381
6924.00,7.520392,25.02971,-0.000168,24.022244,-0.0075,1.381
6926.00,7.520056,25.02949,-0.000166,24.022293,-0.0075,1.380
6928.00,7.520643,25.02943,-0.000167,24.022114,-0.0075,1.381
6930.00,7.520082,25.02946,-0.000165,24.021727,-0.0075,1.381
6932.00,7.520503,25.02940,-0.000167,24.022654,-0.0075,1.381
6934.00,7.520404,25.02900,-0.000166,24.022728,-0.0076,1.381
6936.00,7.520931,25.02935,-0.000167,24.022373,-0.0076,1.381
6938.00,7.520431,25.02876,-0.000167,24.023174,-0.0075,1.381
6940.00,7.519443,25.02959,-0.000166,24.022763,-0.0075,1.381
6942.00,7.519124,25.02923,-0.000165,24.023114,-0.0075,1.382
6944.00,7.519163,25.02885,-0.000166,24.022434,-0.0075,1.381
6946.00,7.519477,25.02884,-0.000166,24.022891,-0.0075,1.381
6948.00,7.519891,25.02864,-0.000165,24.022425,-0.0075,1.381
6950.00,7.519891,25.02840,-0.000166,24.022797,-0.0075,1.380
6952.00,7.519629,25.02843,-0.000167,24.022063,-0.0075,1.381
6954.00,7.519831,25.02809,-0.000166,24.022003,-0.0075,1.381
6956.00,7.519688,25.02893,-0.000166,24.022148,-0.0075,1.381
6958.00,7.519500,25.02883,-0.000167,24.022128,-0.0075,1.381
6960.00,7.519216,25.02832,-0.000167,24.022371,-0.0075,1.381
6962.00,7.519827,25.02859,-0.000166,24.022001,-0.0075,1.381
6964.00,7.519836,25.02845,-0.000167,24.021876,-0.0075,1.381
6966.00,7.519788,25.02841,-0.000166,24.022596,-0.0075,1.381
6968.00,7.519897,25.02784,-0.000167,24.022451,-0.0075,1.381
6970.00,7.520397,25.02821,-0.000166,24.022326,-0.0075,1.380
6972.00,7.520683,25.02805,-0.000165,24.022224,-0.0075,1.381
6974.00,7.520940,25.02776,-0.000166,24.022309,-0.0075,1.381
6976.00,7.520501,25.02830,-0.000166,24.021947,-0.0075,1.380
6978.00,7.519674,25.02924,-0.000167,24.022246,-0.0076,1.381
6980.00,7.519040,25.02870,-0.000166,24.022315,-0.0075,1.381
6982.00,7.520351,25.02791,-0.000167,24.022182,-0.0075,1.381
6984.00,7.520025,25.02783,-0.000168,24.022302,-0.0075,1.381
6986.00,7.519719,25.02885,-0.000167,24.023274,-0.0075,1.381
6988.00,7.519980,25.02848,-0.000167,24.021921,-0.0075,1.381
6990.00,7.520400,25.02881,-0.000167,24.022288,-0.0075,1.381
6992.00,7.519944,25.02883,-0.000167,24.022507,-0.0076,1.381
6994.00,7.519735,25.02911,-0.000167,24.022278,-0.0076,1.381
6996.00,7.519090,25.02860,-0.000166,24.021903,-0.0075,1.381
6998.00,7.519247,25.02822,-0.000167,24.022085,-0.0075,1.381
7000.00,7.519643,25.02821,-0.000167,24.022866,-0.0075,1.381
7002.00,7.519662,25.02823,-0.000167,24.022833,-0.0075,1.381
7004.00,7.520952,25.02774,-0.000167,24.022378,-0.0075,1.381
7006.00,7.520837,25.02759,-0.000166,24.022103,-0.0075,1.380
7008.00,7.520277,25.02760,-0.000166,24.022842,-0.0075,1.381
7010.00,7.519323,25.02821,-0.000166,24.022259,-0.0075,1.381
7012.00,7.519616,25.02804,-0.000168,24.022050,-0.0075,1.382
7014.00,7.519451,25.02741,-0.000168,24.022043,-0.0075,1.381
7016.00,7.519388,25.02785,-0.000167,24.021686,-0.0075,1.380
7018.00,7.519450,25.02772,-0.000166,24.021930,-0.0075,1.381
7020.00,7.519107,25.02673,-0.000165,24.022041,-0.0075,1.381
7022.00,7.519830,25.02692,-0.000167,24.022217,-0.0075,1.382
7024.00,7.519373,25.02763,-0.000167,24.021981,-0.0075,1.381
7026.00,7.520488,25.02855,-0.000167,24.021996,-0.0075,1.381
7028.00,7.521609,25.02888,-0.000166,24.022384,-0.0075,1.381
7030.00,7.520977,25.02900,-0.000167,24.021998,-0.0076,1.381
7032.00,7.521024,25.02885,-0.000167,24.021851,-0.0076,1.381
7034.00,7.520692,25.02845,-0.000168,24.022471,-0.0075,1.381
7036.00,7.520123,25.02832,-0.000168,24.022781,-0.0075,1.381
7038.00,7.519664,25.02767,-0.000168,24.022083,-0.0075,1.381
7040.00,7.519000,25.02710,-0.000166,24.022554,-0.0075,1.382
7042.00,7.518910,25.02665,-0.000167,24.022313,-0.0075,1.382
7044.00,7.519797,25.02687,-0.000167,24.022366,-0.0075,1.381
7046.00,7.519928,25.02755,-0.000167,24.022366,-0.0075,1.381
7048.00,7.520613,25.02713,-0.000167,24.021985,-0.0075,1.381
7050.00,7.520557,25.02655,-0.000167,24.022059,-0.0075,1.381
7052.00,7.520209,25.02658,-0.000166,24.022021,-0.0076,1.381
7054.00,7.520983,25.02703,-0.000167,24.022342,-0.0075,1.381
7056.00,7.520721,25.02677,-0.000166,24.022496,-0.0075,1.381
7058.00,7.520697,25.02563,-0.000167,24.021303,-0.0075,1.381
7060.00,7.521018,25.02536,-0.000167,24.021388,-0.0076,1.382
7062.00,7.520467,25.02572,-0.000168,24.022358,-0.0075,1.382
7064.00,7.520198,25.02635,-0.000168,24.022101,-0.0075,1.381
7066.00,7.519895,25.02655,-0.000167,24.021860,-0.0076,1.382
7068.00,7.520181,25.02656,-0.000166,24.022579,-0.0076,1.382
7070.00,7.520668,25.02666,-0.000167,24.021644,-0.0076,1.381
7072.00,7.520891,25.02713,-0.000167,24.022186,-0.0076,1.381
7074.00,7.520744,25.02687,-0.000166,24.022632,-0.0075,1.382
7076.00,7.520236,25.02664,-0.000168,24.021860,-0.0075,1.383
7078.00,7.520214,25.02668,-0.000168,24.021852,-0.0075,1.381
7080.00,7.520289,25.02717,-0.000167,24.022288,-0.0075,1.381
7082.00,7.520753,25.02650,-0.000165,24.022418,-0.0075,1.382
7084.00,7.520292,25.02654,-0.000167,24.022135,-0.0075,1.381
7086.00,7.520316,25.02672,-0.000167,24.022070,-0.0076,1.382
7088.00,7.520816,25.02682,-0.000168,24.021863,-0.0076,1.382
7090.00,7.520688,25.02693,-0.000168,24.021970,-0.0075,1.382
7092.00,7.519855,25.02729,-0.000166,24.022037,-0.0075,1.382
7094.00,7.518699,25.02672,-0.000165,24.022630,-0.0075,1.381
7096.00,7.518609,25.02686,-0.000169,24.022213,-0.0075,1.381
7098.00,7.518881,25.02737,-0.000167,24.021927,-0.0076,1.382
7100.00,7.519849,25.02647,-0.000166,24.021992,-0.0075,1.382
7102.00,7.520090,25.02530,-0.000167,24.022164,-0.0075,1.382
7104.00,7.519800,25.02653,-0.000166,24.022037,-0.0075,1.382
7106.00,7.518938,25.02696,-0.000166,24.021920,-0.0076,1.382
7108.00,7.519394,25.02657,-0.000166,24.022503,-0.0075,1.382
7110.00,7.519819,25.02722,-0.000167,24.021733,-0.0076,1.382
7112.00,7.519455,25.02647,-0.000168,24.022569,-0.0076,1.381
7114.00,7.519443,25.02647,-0.000166,24.022190,-0.0076,1.382
7116.00,7.518822,25.02667,-0.000168,24.022792,-0.0076,1.382
7118.00,7.519254,25.02596,-0.000167,24.021949,-0.0076,1.382
7120.00,7.519614,25.02573,-0.000166,24.021869,-0.0075,1.382
7122.00,7.519989,25.02577,-0.000167,24.022079,-0.0075,1.382
7124.00,7.520725,25.02525,-0.000167,24.021492,-0.0075,1.382
7126.00,7.519738,25.02591,-0.000167,24.021642,-0.0076,1.382
7128.00,7.519854,25.02620,-0.000168,24.022570,-0.0075,1.382
7130.00,7.519697,25.02638,-0.000168,24.021880,-0.0075,1.381
7132.00,7.518600,25.02526,-0.000167,24.021921,-0.0076,1.382
7134.00,7.519422,25.02592,-0.000167,24.022405,-0.0075,1.381
7136.00,7.519858,25.02670,-0.000166,24.021959,-0.0075,1.381
7138.00,7.519430,25.02621,-0.000164,24.021829,-0.0075,1.382
7140.00,7.519341,25.02636,-0.000167,24.022396,-0.0075,1.382
7142.00,7.519777,25.02720,-0.000168,24.022001,-0.0075,1.382
7144.00,7.519782,25.02658,-0.000170,24.022201,-0.0075,1.382
7146.00,7.519751,25.02596,-0.000169,24.022840,-0.0075,1.382
7148.00,7.519655,25.02576,-0.000164,24.022721,-0.0076,1.382
7150.00,7.518810,25.02661,-0.000166,24.022235,-0.0076,1.382
7152.00,7.518421,25.02560,-0.000166,24.021878,-0.0075,1.382
7154.00,7.519417,25.02511,-0.000167,24.022262,-0.0075,1.382
7156.00,7.519308,25.02699,-0.000164,24.022569,-0.0075,1.382
7158.00,7.520209,25.02726,-0.000166,24.022373,-0.0075,1.382
7160.00,7.520450,25.02638,-0.000168,24.022750,-0.0075,1.382
7162.00,7.519753,25.02576,-0.000166,24.022050,-0.0076,1.382
7164.00,7.519318,25.02613,-0.000168,24.022340,-0.0075,1.382
7166.00,7.520581,25.02652,-0.000166,24.021843,-0.0075,1.382
7168.00,7.519686,25.02635,-0.000167,24.022387,-0.0075,1.382
7170.00,7.518221,25.02564,-0.000167,24.022181,-0.0075,1.382
7172.00,7.518476,25.02586,-0.000167,24.022259,-0.0076,1.381
7174.00,7.518829,25.02603,-0.000167,24.021771,-0.0076,1.381
7176.00,7.519380,25.02644,-0.000167,24.022746,-0.0075,1.382
7178.00,7.520092,25.02609,-0.000168,24.022079,-0.0075,1.382
7180.00,7.519986,25.02551,-0.000168,24.021677,-0.0075,1.382
7182.00,7.519099,25.02580,-0.000167,24.022541,-0.0075,1.382
7184.00,7.519165,25.02640,-0.000169,24.022355,-0.0076,1.382
7186.00,7.519238,25.02663,-0.000167,24.022188,-0.0075,1.382
7188.00,7.519311,25.02596,-0.000167,24.022474,-0.0076,1.382
7190.00,7.518893,25.02603,-0.000167,24.022262,-0.0076,1.382
7192.00,7.519189,25.02680,-0.000169,24.021923,-0.0075,1.382
7194.00,7.519461,25.02683,-0.000167,24.021818,-0.0076,1.382
7196.00,7.519293,25.02593,-0.000167,24.021838,-0.0075,1.382
7198.00,7.519484,25.02669,-0.000169,24.021940,-0.0075,1.382
7200.00,7.519208,25.02611,-0.000168,24.021514,-0.0075,1.382
7202.00,7.519789,25.02600,-0.000166,24.021956,-0.0075,1.382
@12,12.0000,24.0
7204.00,7.519378,25.02582,-0.000169,24.021878,-0.0075,1.382
7206.00,7.513490,25.02588,-0.000169,24.021765,-0.0075,1.382
7208.00,7.504125,25.02594,-0.000167,24.022297,-0.0075,1.381
7210.00,7.496308,25.02680,-0.000168,24.022222,-0.0075,1.381
7212.00,7.491227,25.02615,-0.000166,24.021573,-0.0076,1.380
7214.00,7.488591,25.02580,-0.000165,24.021825,-0.0076,1.382
7216.00,7.488399,25.02580,-0.000170,24.021992,-0.0076,1.382
7218.00,7.488076,25.02622,-0.000170,24.022152,-0.0076,1.383
7220.00,7.487666,25.02676,-0.000170,24.021747,-0.0075,1.383
7222.00,7.487676,25.02613,-0.000170,24.021584,-0.0076,1.383
7224.00,7.487443,25.02590,-0.000170,24.021994,-0.0076,1.382
7226.00,7.487245,25.02619,-0.000169,24.021856,-0.0075,1.383
7228.00,7.488329,25.02690,-0.000169,24.022306,-0.0075,1.383
7230.00,7.494735,25.02695,-0.000170,24.021900,-0.0075,1.384
7232.00,7.504876,25.02650,-0.000166,24.022162,-0.0076,1.384
7234.00,7.511894,25.02639,-0.000167,24.022509,-0.0076,1.384
7236.00,7.516176,25.02637,-0.000169,24.021936,-0.0076,1.383
7238.00,7.517694,25.02709,-0.000168,24.022545,-0.0075,1.383
7240.00,7.518322,25.02736,-0.000168,24.021746,-0.0076,1.382
7242.00,7.519247,25.02582,-0.000167,24.021793,-0.0075,1.382
7244.00,7.518725,25.02658,-0.000168,24.022014,-0.0076,1.383
7246.00,7.518436,25.02756,-0.000169,24.021822,-0.0076,1.381
7248.00,7.518957,25.02681,-0.000166,24.022672,-0.0076,1.382
7250.00,7.519724,25.02681,-0.000166,24.022485,-0.0075,1.382
7252.00,7.520140,25.02675,-0.000166,24.022239,-0.0075,1.382
7254.00,7.519174,25.02643,-0.000166,24.021709,-0.0075,1.381
7256.00,7.517851,25.02647,-0.000167,24.021793,-0.0075,1.382
7258.00,7.516655,25.02711,-0.000167,24.021753,-0.0075,1.382
7260.00,7.517055,25.02645,-0.000167,24.021646,-0.0075,1.382
7262.00,7.516819,25.02729,-0.000167,24.021622,-0.0075,1.382
7264.00,7.516144,25.02673,-0.000167,24.021914,-0.0075,1.382
7266.00,7.516392,25.02702,-0.000166,24.022304,-0.0075,1.382
7268.00,7.517169,25.02604,-0.000168,24.022072,-0.0075,1.382
7270.00,7.517186,25.02565,-0.000168,24.021956,-0.0076,1.382
7272.00,7.517163,25.02578,-0.000167,24.021990,-0.0075,1.382
7274.00,7.516935,25.02531,-0.000166,24.021814,-0.0075,1.382
7276.00,7.517565,25.02580,-0.000167,24.021173,-0.0076,1.382
7278.00,7.517717,25.02522,-0.000167,24.021722,-0.0076,1.383
7280.00,7.518148,25.02554,-0.000167,24.022133,-0.0075,1.382
7282.00,7.518197,25.02583,-0.000168,24.021769,-0.0076,1.382
7284.00,7.518734,25.02593,-0.000167,24.021662,-0.0076,1.381
7286.00,7.519372,25.02600,-0.000168,24.021945,-0.0076,1.382
7288.00,7.519832,25.02544,-0.000168,24.022202,-0.0075,1.382
7290.00,7.519846,25.02544,-0.000167,24.021985,-0.0075,1.382
7292.00,7.520315,25.02523,-0.000168,24.021385,-0.0075,1.382
7294.00,7.520352,25.02465,-0.000170,24.022168,-0.0075,1.383
7296.00,7.520559,25.02473,-0.000169,24.021894,-0.0076,1.382
7298.00,7.520375,25.02512,-0.000170,24.021523,-0.0076,1.382
7300.00,7.521297,25.02557,-0.000169,24.021998,-0.0075,1.382
7302.00,7.520790,25.02469,-0.000169,24.022226,-0.0076,1.382
7304.00,7.520185,25.02634,-0.000172,24.021999,-0.0075,1.382
7306.00,7.519027,25.02611,-0.000169,24.021691,-0.0076,1.382
7308.00,7.519143,25.02715,-0.000170,24.022066,-0.0076,1.382
7310.00,7.519202,25.02643,-0.000169,24.021992,-0.0075,1.382
7312.00,7.519311,25.02591,-0.000164,24.021965,-0.0076,1.382
7314.00,7.519612,25.02614,-0.000168,24.022039,-0.0076,1.381
7316.00,7.519640,25.02672,-0.000168,24.021508,-0.0076,1.382
7318.00,7.519597,25.02610,-0.000167,24.022277,-0.0076,1.382
7320.00,7.519019,25.02610,-0.000166,24.021524,-0.0076,1.383
7322.00,7.519292,25.02654,-0.000166,24.022164,-0.0075,1.382
7324.00,7.519719,25.02666,-0.000168,24.021688,-0.0076,1.382
7326.00,7.518791,25.02658,-0.000167,24.022231,-0.0075,1.382
7328.00,7.518512,25.02677,-0.000166,24.022719,-0.0075,1.383
7330.00,7.518812,25.02667,-0.000168,24.022110,-0.0075,1.383
7332.00,7.518868,25.02645,-0.000168,24.021508,-0.0075,1.382
7334.00,7.518866,25.02652,-0.000167,24.021900,-0.0075,1.382
7336.00,7.519458,25.02534,-0.000167,24.021804,-0.0076,1.383
7338.00,7.518960,25.02541,-0.000168,24.021689,-0.0076,1.382
7340.00,7.517990,25.02589,-0.000167,24.022429,-0.0076,1.382
7342.00,7.519278,25.02614,-0.000166,24.021590,-0.0075,1.382
7344.00,7.519638,25.02639,-0.000167,24.021403,-0.0075,1.383
7346.00,7.519823,25.02568,-0.000167,24.021579,-0.0076,1.382
7348.00,7.519672,25.02568,-0.000168,24.021475,-0.0075,1.382
7350.00,7.519011,25.02504,-0.000169,24.021684,-0.0076,1.383
7352.00,7.518905,25.02565,-0.000167,24.021559,-0.0076,1.382
7354.00,7.519270,25.02571,-0.000167,24.021952,-0.0076,1.382
7356.00,7.520320,25.02564,-0.000169,24.021711,-0.0076,1.383
7358.00,7.520391,25.02566,-0.000168,24.022409,-0.0076,1.382
7360.00,7.519729,25.02475,-0.000168,24.021301,-0.0076,1.382
7362.00,7.518619,25.02535,-0.000167,24.021891,-0.0076,1.382
7364.00,7.518762,25.02518,-0.000168,24.021773,-0.0076,1.382
7366.00,7.519155,25.02584,-0.000168,24.021465,-0.0076,1.383
7368.00,7.519424,25.02606,-0.000167,24.021822,-0.0076,1.382
7370.00,7.519895,25.02597,-0.000165,24.021532,-0.0076,1.383
7372.00,7.520516,25.02575,-0.000167,24.021345,-0.0076,1.383
7374.00,7.520128,25.02617,-0.000168,24.021296,-0.0075,1.382
7376.00,7.519669,25.02551,-0.000168,24.022179,-0.0075,1.382
7378.00,7.519857,25.02542,-0.000169,24.021851,-0.0076,1.382
7380.00,7.520152,25.02585,-0.000169,24.021532,-0.0076,1.382
7382.00,7.519855,25.02652,-0.000170,24.022329,-0.0075,1.382
7384.00,7.520098,25.02636,-0.000168,24.022306,-0.0076,1.382
7386.00,7.520564,25.02615,-0.000167,24.021481,-0.0076,1.382
7388.00,7.521086,25.02668,-0.000168,24.021102,-0.0076,1.382
7390.00,7.520723,25.02592,-0.000169,24.021950,-0.0076,1.383
7392.00,7.520829,25.02690,-0.000170,24.022460,-0.0076,1.382
7394.00,7.520261,25.02632,-0.000168,24.021588,-0.0076,1.383
7396.00,7.519043,25.02631,-0.000168,24.021523,-0.0076,1.383
7398.00,7.518920,25.02694,-0.000167,24.021606,-0.0076,1.382
7400.00,7.519821,25.02666,-0.000169,24.021450,-0.0076,1.382
7402.00,7.520320,25.02676,-0.000167,24.022309,-0.0076,1.382
7404.00,7.520068,25.02731,-0.000168,24.021811,-0.0076,1.383
7406.00,7.519657,25.02754,-0.000168,24.021800,-0.0076,1.383
7408.00,7.518788,25.02759,-0.000169,24.021024,-0.0076,1.383
7410.00,7.519011,25.02682,-0.000168,24.022369,-0.0076,1.382
7412.00,7.519361,25.02799,-0.000167,24.021207,-0.0076,1.383
7414.00,7.519349,25.02765,-0.000168,24.021140,-0.0076,1.382
7416.00,7.519108,25.02732,-0.000168,24.021359,-0.0076,1.382
7418.00,7.519031,25.02737,-0.000169,24.021840,-0.0076,1.383
7420.00,7.519578,25.02724,-0.000168,24.021970,-0.0076,1.382
7422.00,7.520605,25.02834,-0.000169,24.021929,-0.0076,1.382
7424.00,7.520464,25.02806,-0.000168,24.021639,-0.0076,1.382
7426.00,7.521230,25.02761,-0.000168,24.021425,-0.0075,1.382
7428.00,7.521289,25.02787,-0.000168,24.021724,-0.0075,1.383
7430.00,7.521138,25.02655,-0.000168,24.021664,-0.0075,1.382
7432.00,7.520742,25.02637,-0.000168,24.021695,-0.0076,1.382
7434.00,7.520267,25.02697,-0.000168,24.021885,-0.0076,1.382
7436.00,7.520530,25.02615,-0.000167,24.022268,-0.0075,1.382
7438.00,7.520504,25.02647,-0.000168,24.022052,-0.0076,1.382
7440.00,7.520519,25.02651,-0.000168,24.022028,-0.0075,1.382
7442.00,7.520203,25.02697,-0.000168,24.022028,-0.0075,1.382
7444.00,7.519755,25.02704,-0.000168,24.021307,-0.0076,1.383
7446.00,7.520015,25.02652,-0.000167,24.022369,-0.0076,1.382
7448.00,7.519710,25.02747,-0.000166,24.021503,-0.0076,1.382
7450.00,7.519745,25.02741,-0.000167,24.021785,-0.0075,1.383
7452.00,7.520107,25.02692,-0.000168,24.022027,-0.0076,1.382
7454.00,7.519921,25.02703,-0.000168,24.022066,-0.0075,1.383
7456.00,7.519849,25.02769,-0.000169,24.021575,-0.0076,1.383
7458.00,7.519895,25.02700,-0.000169,24.021789,-0.0075,1.383
7460.00,7.519435,25.02748,-0.000169,24.021472,-0.0076,1.383
7462.00,7.518947,25.02669,-0.000169,24.021695,-0.0076,1.382
7464.00,7.518851,25.02747,-0.000167,24.022027,-0.0076,1.383
7466.00,7.519722,25.02663,-0.000167,24.021793,-0.0076,1.383
7468.00,7.520750,25.02659,-0.000167,24.021642,-0.0075,1.382
7470.00,7.520411,25.02770,-0.000167,24.021445,-0.0076,1.382
7472.00,7.519727,25.02803,-0.000167,24.021823,-0.0076,1.382
7474.00,7.520070,25.02780,-0.000167,24.021223,-0.0076,1.382
7476.00,7.520149,25.02777,-0.000168,24.021804,-0.0076,1.383
7478.00,7.520091,25.02758,-0.000168,24.021599,-0.0075,1.383
7480.00,7.520123,25.02733,-0.000168,24.022119,-0.0075,1.382
7482.00,7.520297,25.02712,-0.000167,24.021635,-0.0076,1.382
7484.00,7.520276,25.02772,-0.000167,24.022284,-0.0076,1.382
7486.00,7.519678,25.02780,-0.000168,24.021780,-0.0076,1.383
7488.00,7.519494,25.02731,-0.000167,24.022108,-0.0075,1.382
7490.00,7.519663,25.02732,-0.000167,24.021486,-0.0076,1.382
7492.00,7.519967,25.02777,-0.000167,24.021874,-0.0076,1.382
7494.00,7.518892,25.02702,-0.000166,24.022569,-0.0076,1.382
7496.00,7.518596,25.02681,-0.000168,24.022152,-0.0076,1.382
7498.00,7.518697,25.02761,-0.000169,24.022641,-0.0075,1.383
7500.00,7.519155,25.02729,-0.000168,24.021820,-0.0076,1.383
7502.00,7.520357,25.02727,-0.000167,24.021949,-0.0076,1.383
7504.00,7.520008,25.02757,-0.000168,24.022313,-0.0076,1.382
7506.00,7.520687,25.02816,-0.000168,24.022545,-0.0076,1.382
7508.00,7.520592,25.02804,-0.000167,24.021949,-0.0076,1.382
7510.00,7.519967,25.02790,-0.000167,24.021887,-0.0076,1.382
7512.00,7.520514,25.02756,-0.000168,24.022362,-0.0076,1.383
7514.00,7.520620,25.02798,-0.000168,24.022193,-0.0075,1.383
7516.00,7.519974,25.02852,-0.000168,24.022409,-0.0075,1.383
7518.00,7.519726,25.02850,-0.000168,24.022141,-0.0075,1.382
7520.00,7.519462,25.02856,-0.000168,24.022255,-0.0076,1.382
7522.00,7.519180,25.02879,-0.000166,24.022099,-0.0075,1.382
7524.00,7.519519,25.02867,-0.000167,24.021207,-0.0076,1.382
7526.00,7.520652,25.02893,-0.000170,24.021321,-0.0075,1.383
7528.00,7.520598,25.02950,-0.000169,24.021528,-0.0076,1.383
7530.00,7.520932,25.03005,-0.000170,24.021871,-0.0075,1.382
7532.00,7.520452,25.02970,-0.000168,24.021990,-0.0076,1.382
7534.00,7.519678,25.02912,-0.000168,24.021497,-0.0075,1.382
7536.00,7.519780,25.02947,-0.000166,24.021281,-0.0076,1.382
7538.00,7.520035,25.02933,-0.000169,24.021543,-0.0076,1.382
7540.00,7.519513,25.02946,-0.000169,24.021543,-0.0076,1.383
7542.00,7.519343,25.02902,-0.000169,24.021490,-0.0076,1.383
7544.00,7.519749,25.02928,-0.000171,24.021912,-0.0076,1.383
7546.00,7.521014,25.02946,-0.000167,24.021829,-0.0076,1.383
7548.00,7.522047,25.02998,-0.000163,24.022157,-0.0076,1.382
7550.00,7.521475,25.02962,-0.000169,24.021379,-0.0076,1.382
7552.00,7.519875,25.02946,-0.000168,24.021374,-0.0076,1.383
7554.00,7.519184,25.02941,-0.000165,24.022030,-0.0076,1.382
7556.00,7.520107,25.02802,-0.000166,24.022197,-0.0076,1.382
7558.00,7.519354,25.02829,-0.000167,24.021958,-0.0076,1.383
7560.00,7.518984,25.02906,-0.000170,24.021677,-0.0076,1.382
7562.00,7.519757,25.02801,-0.000168,24.021911,-0.0076,1.382
7564.00,7.519767,25.02912,-0.000168,24.021842,-0.0076,1.382
7566.00,7.521155,25.02814,-0.000168,24.021746,-0.0076,1.382
7568.00,7.520284,25.02736,-0.000169,24.021582,-0.0075,1.383
7570.00,7.519284,25.02792,-0.000170,24.021765,-0.0076,1.382
7572.00,7.519594,25.02795,-0.000169,24.022215,-0.0076,1.383
7574.00,7.519288,25.02774,-0.000168,24.021959,-0.0076,1.382
7576.00,7.519168,25.02777,-0.000167,24.022124,-0.0076,1.382
7578.00,7.520333,25.02720,-0.000164,24.022065,-0.0076,1.383
7580.00,7.520713,25.02719,-0.000166,24.021113,-0.0076,1.383
7582.00,7.520154,25.02726,-0.000168,24.021426,-0.0076,1.382
7584.00,7.519428,25.02766,-0.000169,24.021610,-0.0076,1.382
7586.00,7.519742,25.02789,-0.000166,24.021872,-0.0076,1.382
7588.00,7.519704,25.02704,-0.000167,24.022512,-0.0076,1.382
7590.00,7.519311,25.02769,-0.000169,24.022063,-0.0076,1.382
7592.00,7.519620,25.02695,-0.000167,24.021365,-0.0076,1.382
7594.00,7.519662,25.02742,-0.000167,24.021524,-0.0076,1.383
7596.00,7.519239,25.02631,-0.000167,24.021671,-0.0076,1.382
7598.00,7.519663,25.02712,-0.000168,24.021595,-0.0076,1.382
7600.00,7.519868,25.02737,-0.000169,24.021091,-0.0076,1.383
7602.00,7.520403,25.02635,-0.000168,24.022168,-0.0075,1.382
7604.00,7.520822,25.02644,-0.000168,24.021912,-0.0075,1.382
7606.00,7.520401,25.02572,-0.000168,24.022003,-0.0075,1.381
7608.00,7.519564,25.02558,-0.000167,24.022436,-0.0076,1.382
7610.00,7.519289,25.02654,-0.000169,24.021624,-0.0076,1.382
7612.00,7.519168,25.02583,-0.000168,24.022262,-0.0076,1.383
7614.00,7.518986,25.02658,-0.000168,24.022043,-0.0076,1.382
7616.00,7.520026,25.02678,-0.000166,24.022126,-0.0075,1.382
7618.00,7.519975,25.02652,-0.000167,24.022045,-0.0075,1.382
7620.00,7.519678,25.02805,-0.000166,24.021858,-0.0076,1.382
7622.00,7.519856,25.02774,-0.000166,24.022634,-0.0075,1.382
7624.00,7.519562,25.02706,-0.000166,24.021852,-0.0076,1.383
7626.00,7.519596,25.02796,-0.000168,24.021878,-0.0076,1.382
7628.00,7.521062,25.02774,-0.000166,24.022086,-0.0076,1.381
7630.00,7.519775,25.02746,-0.000166,24.021845,-0.0075,1.382
7632.00,7.519659,25.02763,-0.000164,24.021963,-0.0075,1.382
7634.00,7.519562,25.02724,-0.000167,24.021796,-0.0076,1.383
7636.00,7.519589,25.02827,-0.000169,24.021932,-0.0076,1.382
7638.00,7.518594,25.02848,-0.000166,24.022371,-0.0076,1.382
7640.00,7.518872,25.02816,-0.000168,24.021885,-0.0076,1.382
7642.00,7.518680,25.02823,-0.000167,24.021729,-0.0076,1.382
7644.00,7.518747,25.02811,-0.000166,24.021724,-0.0075,1.382
7646.00,7.519153,25.02858,-0.000167,24.021927,-0.0075,1.382
7648.00,7.519564,25.02910,-0.000167,24.021597,-0.0076,1.383
7650.00,7.520122,25.02933,-0.000168,24.021584,-0.0076,1.382
7652.00,7.520596,25.02834,-0.000168,24.021336,-0.0076,1.382
7654.00,7.520693,25.02816,-0.000166,24.021233,-0.0076,1.383
7656.00,7.520206,25.02817,-0.000169,24.021671,-0.0076,1.383
7658.00,7.520330,25.02868,-0.000166,24.021930,-0.0076,1.382
7660.00,7.520092,25.02921,-0.000167,24.022666,-0.0076,1.382
7662.00,7.519871,25.02889,-0.000168,24.021639,-0.0076,1.382
7664.00,7.520472,25.02901,-0.000164,24.021539,-0.0076,1.382
7666.00,7.520840,25.02821,-0.000167,24.022456,-0.0075,1.382
7668.00,7.520476,25.02899,-0.000169,24.021298,-0.0076,1.383
7670.00,7.519933,25.02849,-0.000168,24.021706,-0.0076,1.383
7672.00,7.520077,25.02876,-0.000171,24.021466,-0.0076,1.383
7674.00,7.519527,25.02835,-0.000168,24.021180,-0.0076,1.382
7676.00,7.519214,25.02826,-0.000167,24.021736,-0.0076,1.382
7678.00,7.518335,25.02774,-0.000167,24.021941,-0.0075,1.382
7680.00,7.517637,25.02888,-0.000166,24.022355,-0.0076,1.382
7682.00,7.518046,25.02860,-0.000168,24.021564,-0.0076,1.382
7684.00,7.518015,25.02849,-0.000165,24.021793,-0.0076,1.383
7686.00,7.519030,25.02880,-0.000167,24.021700,-0.0076,1.383
7688.00,7.519218,25.02843,-0.000169,24.021898,-0.0075,1.382
7690.00,7.519352,25.03018,-0.000167,24.021303,-0.0076,1.382
7692.00,7.518862,25.02924,-0.000168,24.021564,-0.0076,1.382
7694.00,7.518437,25.02972,-0.000169,24.021466,-0.0076,1.382
7696.00,7.519244,25.02953,-0.000168,24.021704,-0.0076,1.382
7698.00,7.519142,25.02966,-0.000163,24.021071,-0.0076,1.383
7700.00,7.518961,25.02889,-0.000163,24.021649,-0.0076,1.382
7702.00,7.519697,25.02911,-0.000167,24.022449,-0.0076,1.382
7704.00,7.519394,25.02928,-0.000170,24.022117,-0.0076,1.383
7706.00,7.519292,25.02945,-0.000168,24.022201,-0.0076,1.382
7708.00,7.519194,25.02879,-0.000166,24.021586,-0.0076,1.382
7710.00,7.519094,25.02921,-0.000166,24.021546,-0.0076,1.382
7712.00,7.519594,25.02976,-0.000169,24.021078,-0.0076,1.382
7714.00,7.519852,25.02918,-0.000167,24.022074,-0.0076,1.382
7716.00,7.520232,25.03002,-0.000168,24.021742,-0.0076,1.383
7718.00,7.519489,25.02902,-0.000168,24.022101,-0.0076,1.382
7720.00,7.519155,25.02788,-0.000168,24.022402,-0.0076,1.382
7722.00,7.519421,25.02982,-0.000169,24.021492,-0.0075,1.383
7724.00,7.519345,25.02940,-0.000169,24.021644,-0.0076,1.382
7726.00,7.518940,25.02826,-0.000167,24.021736,-0.0076,1.382
7728.00,7.519103,25.02780,-0.000170,24.021651,-0.0076,1.382
7730.00,7.519167,25.02723,-0.000171,24.021405,-0.0076,1.383
7732.00,7.518991,25.02815,-0.000169,24.021836,-0.0075,1.382
7734.00,7.519177,25.02807,-0.000168,24.021142,-0.0075,1.382
7736.00,7.518841,25.02770,-0.000168,24.021417,-0.0076,1.382
7738.00,7.518116,25.02677,-0.000166,24.021715,-0.0076,1.382
7740.00,7.518504,25.02791,-0.000167,24.022543,-0.0076,1.383
7742.00,7.519166,25.02762,-0.000168,24.021731,-0.0076,1.384
7744.00,7.519461,25.02676,-0.000169,24.021570,-0.0076,1.382
7746.00,7.519040,25.02681,-0.000167,24.022197,-0.0076,1.381
7748.00,7.519265,25.02813,-0.000166,24.021517,-0.0076,1.381
7750.00,7.519445,25.02773,-0.000164,24.021271,-0.0076,1.382
7752.00,7.518926,25.02745,-0.000164,24.021823,-0.0076,1.382
7754.00,7.519096,25.02699,-0.000167,24.021662,-0.0075,1.383
7756.00,7.519608,25.02806,-0.000168,24.022304,-0.0076,1.383
7758.00,7.519368,25.02782,-0.000169,24.021963,-0.0076,1.383
7760.00,7.518225,25.02887,-0.000170,24.021238,-0.0076,1.382
7762.00,7.518268,25.02897,-0.000167,24.021359,-0.0076,1.382
7764.00,7.518765,25.02814,-0.000168,24.021533,-0.0076,1.382
7766.00,7.519078,25.02787,-0.000167,24.022373,-0.0076,1.383
7768.00,7.519177,25.02857,-0.000166,24.021677,-0.0075,1.382
7770.00,7.519387,25.02885,-0.000168,24.022017,-0.0076,1.382
7772.00,7.519503,25.02933,-0.000167,24.022132,-0.0076,1.382
7774.00,7.519519,25.02884,-0.000168,24.022307,-0.0075,1.381
7776.00,7.520063,25.02785,-0.000169,24.021376,-0.0075,1.382
7778.00,7.519767,25.02843,-0.000169,24.022307,-0.0075,1.382
7780.00,7.519432,25.02982,-0.000168,24.022422,-0.0075,1.382
7782.00,7.518921,25.02819,-0.000166,24.022085,-0.0076,1.382
7784.00,7.518731,25.02764,-0.000167,24.021370,-0.0076,1.382
7786.00,7.518606,25.02742,-0.000166,24.021677,-0.0076,1.382
7788.00,7.518735,25.02878,-0.000166,24.022572,-0.0075,1.383
7790.00,7.519246,25.02891,-0.000167,24.021717,-0.0075,1.383
7792.00,7.520475,25.02777,-0.000168,24.021349,-0.0076,1.383
7794.00,7.520411,25.02846,-0.000168,24.022021,-0.0076,1.382
7796.00,7.520129,25.02875,-0.000168,24.022170,-0.0076,1.382
7798.00,7.519875,25.02857,-0.000168,24.021885,-0.0075,1.381
7800.00,7.519942,25.02715,-0.000167,24.021843,-0.0076,1.382
7802.00,7.519658,25.02909,-0.000169,24.022525,-0.0076,1.382
@13,12.0000,24.0
7804.00,7.520096,25.02900,-0.000169,24.021557,-0.0076,1.383
7806.00,7.515015,25.02792,-0.000167,24.022110,-0.0076,1.382
7808.00,7.505944,25.02766,-0.000167,24.022132,-0.0075,1.381
7810.00,7.498307,25.02813,-0.000166,24.022268,-0.0075,1.380
7812.00,7.493396,25.02829,-0.000166,24.021673,-0.0075,1.381
7814.00,7.491450,25.02744,-0.000168,24.021959,-0.0075,1.382
7816.00,7.490688,25.02808,-0.000168,24.022556,-0.0075,1.383
7818.00,7.491195,25.02780,-0.000169,24.022469,-0.0076,1.383
7820.00,7.491003,25.02737,-0.000168,24.020807,-0.0076,1.384
7822.00,7.491189,25.02749,-0.000168,24.021898,-0.0076,1.384
7824.00,7.491781,25.02714,-0.000170,24.022482,-0.0075,1.383
7826.00,7.492633,25.02779,-0.000169,24.021706,-0.0075,1.383
7828.00,7.494178,25.02776,-0.000170,24.021729,-0.0076,1.383
7830.00,7.500431,25.02784,-0.000168,24.021787,-0.0076,1.383
7832.00,7.509011,25.02775,-0.000170,24.022050,-0.0075,1.385
7834.00,7.516666,25.02720,-0.000169,24.021425,-0.0076,1.385
7836.00,7.520277,25.02690,-0.000169,24.022003,-0.0076,1.385
7838.00,7.521797,25.02722,-0.000169,24.021943,-0.0076,1.384
7840.00,7.523129,25.02775,-0.000168,24.021945,-0.0076,1.383
7842.00,7.524025,25.02801,-0.000166,24.022516,-0.0076,1.383
7844.00,7.523796,25.02750,-0.000169,24.022001,-0.0076,1.382
7846.00,7.522690,25.02824,-0.000166,24.021918,-0.0076,1.382
7848.00,7.522583,25.02812,-0.000166,24.022235,-0.0075,1.381
7850.00,7.522672,25.02832,-0.000166,24.022124,-0.0075,1.382
7852.00,7.522134,25.02795,-0.000165,24.021794,-0.0076,1.383
7854.00,7.522500,25.02720,-0.000167,24.021727,-0.0076,1.383
7856.00,7.521912,25.02741,-0.000167,24.021577,-0.0075,1.382
7858.00,7.521013,25.02760,-0.000166,24.021550,-0.0075,1.383
7860.00,7.519858,25.02722,-0.000167,24.021715,-0.0076,1.382
7862.00,7.518098,25.02711,-0.000168,24.021994,-0.0076,1.382
7864.00,7.517269,25.02738,-0.000169,24.021488,-0.0076,1.382
7866.00,7.517724,25.02726,-0.000166,24.021611,-0.0076,1.382
7868.00,7.518055,25.02633,-0.000166,24.022413,-0.0075,1.382
7870.00,7.518665,25.02748,-0.000169,24.022126,-0.0076,1.382
7872.00,7.518925,25.02701,-0.000168,24.022177,-0.0075,1.382
7874.00,7.518254,25.02737,-0.000168,24.022313,-0.0075,1.382
7876.00,7.518083,25.02753,-0.000168,24.022396,-0.0076,1.382
7878.00,7.519270,25.02719,-0.000166,24.021524,-0.0076,1.382
7880.00,7.519602,25.02769,-0.000167,24.021436,-0.0075,1.382
7882.00,7.518934,25.02740,-0.000167,24.021086,-0.0076,1.383
7884.00,7.518569,25.02757,-0.000168,24.021349,-0.0076,1.383
7886.00,7.518992,25.02783,-0.000168,24.022003,-0.0076,1.382
7888.00,7.519312,25.02734,-0.000167,24.021731,-0.0076,1.382
7890.00,7.520459,25.02737,-0.000169,24.021894,-0.0076,1.382
7892.00,7.520363,25.02773,-0.000167,24.021214,-0.0076,1.382
7894.00,7.520492,25.02749,-0.000169,24.020691,-0.0076,1.383
7896.00,7.520701,25.02748,-0.000169,24.021470,-0.0075,1.383
7898.00,7.520686,25.02804,-0.000168,24.021416,-0.0075,1.382
7900.00,7.520900,25.02744,-0.000167,24.021733,-0.0076,1.382
7902.00,7.520551,25.02765,-0.000168,24.021729,-0.0076,1.382
7904.00,7.519514,25.02807,-0.000169,24.021570,-0.0076,1.382
7906.00,7.519749,25.02808,-0.000168,24.021073,-0.0076,1.383
7908.00,7.521339,25.02806,-0.000168,24.022220,-0.0076,1.382
7910.00,7.520717,25.02831,-0.000167,24.021586,-0.0076,1.383
7912.00,7.519996,25.02757,-0.000169,24.021818,-0.0076,1.383
7914.00,7.520149,25.02797,-0.000169,24.022152,-0.0076,1.382
7916.00,7.519772,25.02823,-0.000167,24.021396,-0.0076,1.382
7918.00,7.519907,25.02785,-0.000166,24.021562,-0.0076,1.382
7920.00,7.519978,25.02758,-0.000169,24.021847,-0.0075,1.383
7922.00,7.520448,25.02761,-0.000167,24.022284,-0.0076,1.382
7924.00,7.520276,25.02813,-0.000169,24.022447,-0.0076,1.382
7926.00,7.520093,25.02723,-0.000167,24.022554,-0.0075,1.382
7928.00,7.520217,25.02743,-0.000168,24.022599,-0.0075,1.382
7930.00,7.519392,25.02766,-0.000168,24.021278,-0.0075,1.382
7932.00,7.519081,25.02784,-0.000168,24.021613,-0.0075,1.382
7934.00,7.519085,25.02704,-0.000166,24.022271,-0.0075,1.382
7936.00,7.519313,25.02720,-0.000169,24.022137,-0.0075,1.383
7938.00,7.518866,25.02716,-0.000167,24.021874,-0.0076,1.382
7940.00,7.519473,25.02754,-0.000167,24.021952,-0.0076,1.382
7942.00,7.519395,25.02814,-0.000168,24.021635,-0.0076,1.382
7944.00,7.519583,25.02823,-0.000167,24.021610,-0.0076,1.382
7946.00,7.519388,25.02768,-0.000168,24.021765,-0.0075,1.382
7948.00,7.518464,25.02832,-0.000168,24.021548,-0.0075,1.382
7950.00,7.518982,25.02811,-0.000166,24.022152,-0.0076,1.382
7952.00,7.519927,25.02798,-0.000167,24.021673,-0.0075,1.382
7954.00,7.520308,25.02816,-0.000166,24.021930,-0.0075,1.382
7956.00,7.520589,25.02819,-0.000168,24.021660,-0.0075,1.382
7958.00,7.520761,25.02729,-0.000167,24.021584,-0.0075,1.383
7960.00,7.520399,25.02739,-0.000169,24.022206,-0.0075,1.382
7962.00,7.519327,25.02787,-0.000166,24.021833,-0.0076,1.382
7964.00,7.519671,25.02780,-0.000168,24.021876,-0.0075,1.382
7966.00,7.518602,25.02728,-0.000168,24.022324,-0.0076,1.382
7968.00,7.519369,25.02728,-0.000168,24.021949,-0.0076,1.382
7970.00,7.519180,25.02725,-0.000169,24.022230,-0.0076,1.383
7972.00,7.519128,25.02755,-0.000170,24.021876,-0.0075,1.383
7974.00,7.519272,25.02773,-0.000169,24.022045,-0.0075,1.383
7976.00,7.519571,25.02796,-0.000168,24.022186,-0.0075,1.382
7978.00,7.519970,25.02892,-0.000168,24.022063,-0.0075,1.382
7980.00,7.521499,25.02823,-0.000167,24.021053,-0.0075,1.382
7982.00,7.521703,25.02847,-0.000168,24.021833,-0.0075,1.383
7984.00,7.520237,25.02763,-0.000169,24.021785,-0.0075,1.383
7986.00,7.519965,25.02809,-0.000169,24.021869,-0.0075,1.382
7988.00,7.520485,25.02841,-0.000167,24.021880,-0.0076,1.382
7990.00,7.520408,25.02826,-0.000168,24.021972,-0.0076,1.383
7992.00,7.521036,25.02840,-0.000167,24.022094,-0.0076,1.382
7994.00,7.521010,25.02823,-0.000167,24.021492,-0.0076,1.382
7996.00,7.520443,25.02860,-0.000168,24.022095,-0.0076,1.383
7998.00,7.520770,25.02769,-0.000168,24.022079,-0.0076,1.382
8000.00,7.520866,25.02755,-0.000167,24.021720,-0.0076,1.382
8002.00,7.520901,25.02801,-0.000168,24.022016,-0.0075,1.382
8004.00,7.520469,25.02841,-0.000167,24.021320,-0.0075,1.382
8006.00,7.520132,25.02866,-0.000168,24.021816,-0.0075,1.382
8008.00,7.520503,25.02868,-0.000167,24.022197,-0.0075,1.382
8010.00,7.520261,25.02788,-0.000167,24.021510,-0.0076,1.383
8012.00,7.519766,25.02677,-0.000168,24.022402,-0.0076,1.383
8014.00,7.519678,25.02686,-0.000167,24.022159,-0.0075,1.382
8016.00,7.520352,25.02715,-0.000167,24.021481,-0.0075,1.382
8018.00,7.520575,25.02713,-0.000167,24.021426,-0.0076,1.382
8020.00,7.520144,25.02719,-0.000168,24.021278,-0.0076,1.383
8022.00,7.519734,25.02723,-0.000167,24.021834,-0.0076,1.382
8024.00,7.519943,25.02675,-0.000168,24.021590,-0.0076,1.382
8026.00,7.518709,25.02764,-0.000167,24.021573,-0.0076,1.382
8028.00,7.519272,25.02701,-0.000167,24.022075,-0.0075,1.382
8030.00,7.519922,25.02705,-0.000167,24.022112,-0.0075,1.383
8032.00,7.519538,25.02770,-0.000167,24.021813,-0.0076,1.383
8034.00,7.519218,25.02769,-0.000168,24.022251,-0.0076,1.382
8036.00,7.519670,25.02815,-0.000167,24.022059,-0.0075,1.382
8038.00,7.520074,25.02833,-0.000168,24.021682,-0.0075,1.382
8040.00,7.520336,25.02762,-0.000168,24.021454,-0.0076,1.382
8042.00,7.519955,25.02748,-0.000168,24.021472,-0.0076,1.382
8044.00,7.520247,25.02786,-0.000168,24.021916,-0.0076,1.382
8046.00,7.520579,25.02833,-0.000168,24.022037,-0.0076,1.383
8048.00,7.520310,25.02779,-0.000168,24.022101,-0.0075,1.382
8050.00,7.520448,25.02758,-0.000166,24.021662,-0.0076,1.382
8052.00,7.520567,25.02801,-0.000167,24.021969,-0.0076,1.382
8054.00,7.520030,25.02795,-0.000168,24.021947,-0.0076,1.383
8056.00,7.519629,25.02824,-0.000168,24.021863,-0.0076,1.382
8058.00,7.519483,25.02764,-0.000168,24.021881,-0.0075,1.382
8060.00,7.520533,25.02688,-0.000167,24.021655,-0.0075,1.382
8062.00,7.520447,25.02739,-0.000168,24.021593,-0.0076,1.383
8064.00,7.519623,25.02789,-0.000168,24.021934,-0.0075,1.382
8066.00,7.520057,25.02767,-0.000168,24.022311,-0.0075,1.382
8068.00,7.519897,25.02821,-0.000167,24.022570,-0.0075,1.382
8070.00,7.519826,25.02819,-0.000167,24.022028,-0.0076,1.382
8072.00,7.519905,25.02853,-0.000167,24.022110,-0.0076,1.382
8074.00,7.518735,25.02854,-0.000168,24.021726,-0.0076,1.383
8076.00,7.518223,25.02855,-0.000168,24.021885,-0.0075,1.382
8078.00,7.518930,25.02828,-0.000167,24.022130,-0.0076,1.382
8080.00,7.519570,25.02745,-0.000167,24.022173,-0.0076,1.382
8082.00,7.519282,25.02887,-0.000167,24.021775,-0.0076,1.382
8084.00,7.519351,25.02799,-0.000167,24.021865,-0.0075,1.383
8086.00,7.520004,25.02766,-0.000167,24.021940,-0.0075,1.382
8088.00,7.518838,25.02670,-0.000167,24.021945,-0.0076,1.382
8090.00,7.518720,25.02773,-0.000167,24.022065,-0.0075,1.382
8092.00,7.518825,25.02779,-0.000166,24.021963,-0.0075,1.382
8094.00,7.519189,25.02791,-0.000167,24.021881,-0.0075,1.382
8096.00,7.519911,25.02804,-0.000167,24.021804,-0.0075,1.382
8098.00,7.519944,25.02756,-0.000169,24.021756,-0.0075,1.382
8100.00,7.520543,25.02750,-0.000169,24.021943,-0.0075,1.383
8102.00,7.520281,25.02825,-0.000169,24.022186,-0.0075,1.382
8104.00,7.519706,25.02813,-0.000167,24.021794,-0.0076,1.382
8106.00,7.519586,25.02838,-0.000168,24.021640,-0.0075,1.382
8108.00,7.520096,25.02855,-0.000169,24.022043,-0.0075,1.382
8110.00,7.520516,25.02911,-0.000168,24.021524,-0.0075,1.383
8112.00,7.520399,25.02926,-0.000169,24.022148,-0.0076,1.382
8114.00,7.519036,25.02831,-0.000168,24.021831,-0.0076,1.382
8116.00,7.518900,25.02867,-0.000167,24.021497,-0.0076,1.382
8118.00,7.519325,25.02893,-0.000166,24.021686,-0.0076,1.382
8120.00,7.519458,25.02822,-0.000167,24.021807,-0.0076,1.382
8122.00,7.519530,25.02828,-0.000166,24.021818,-0.0075,1.382
8124.00,7.519664,25.02909,-0.000168,24.022104,-0.0075,1.383
8126.00,7.520345,25.02846,-0.000168,24.021807,-0.0075,1.383
8128.00,7.520847,25.02853,-0.000168,24.021700,-0.0075,1.382
8130.00,7.521021,25.02857,-0.000168,24.021724,-0.0075,1.383
8132.00,7.521162,25.02807,-0.000167,24.022304,-0.0075,1.383
8134.00,7.520321,25.02830,-0.000168,24.021929,-0.0075,1.383
8136.00,7.519700,25.02729,-0.000168,24.021193,-0.0075,1.383
8138.00,7.520191,25.02733,-0.000167,24.021726,-0.0075,1.383
8140.00,7.520638,25.02767,-0.000169,24.022724,-0.0075,1.383
8142.00,7.521233,25.02775,-0.000169,24.022119,-0.0076,1.383
8144.00,7.520743,25.02812,-0.000168,24.022046,-0.0076,1.382
8146.00,7.520731,25.02843,-0.000168,24.022393,-0.0075,1.382
8148.00,7.520162,25.02851,-0.000166,24.022041,-0.0075,1.382
8150.00,7.520294,25.02850,-0.000168,24.021649,-0.0075,1.383
8152.00,7.520459,25.02919,-0.000168,24.022133,-0.0076,1.382
8154.00,7.519890,25.02881,-0.000168,24.021548,-0.0075,1.383
8156.00,7.519562,25.02811,-0.000167,24.021316,-0.0076,1.382
8158.00,7.518702,25.02901,-0.000169,24.021466,-0.0076,1.383
8160.00,7.518455,25.02925,-0.000167,24.022249,-0.0075,1.382
8162.00,7.518601,25.02860,-0.000167,24.022126,-0.0075,1.382
8164.00,7.518676,25.02882,-0.000168,24.022003,-0.0076,1.382
8166.00,7.519100,25.02871,-0.000166,24.022445,-0.0075,1.382
8168.00,7.519523,25.02932,-0.000168,24.022157,-0.0075,1.383
8170.00,7.519888,25.02945,-0.000167,24.021787,-0.0075,1.382
8172.00,7.518912,25.02900,-0.000166,24.022242,-0.0076,1.383
8174.00,7.518784,25.02881,-0.000167,24.022730,-0.0075,1.383
8176.00,7.519713,25.02864,-0.000168,24.022324,-0.0076,1.382
8178.00,7.520168,25.02870,-0.000168,24.021862,-0.0075,1.383
8180.00,7.519597,25.02837,-0.000167,24.022019,-0.0075,1.383
8182.00,7.519452,25.02904,-0.000167,24.022326,-0.0076,1.383
8184.00,7.519385,25.02880,-0.000168,24.022101,-0.0076,1.382
8186.00,7.518757,25.02935,-0.000168,24.022360,-0.0075,1.383
8188.00,7.519028,25.02979,-0.000167,24.022206,-0.0075,1.383
8190.00,7.519701,25.02920,-0.000167,24.022483,-0.0076,1.382
8192.00,7.520144,25.02940,-0.000168,24.021938,-0.0076,1.383
8194.00,7.520007,25.02922,-0.000167,24.022509,-0.0076,1.383
8196.00,7.519317,25.02926,-0.000168,24.023225,-0.0075,1.382
8198.00,7.519404,25.02937,-0.000168,24.022083,-0.0075,1.382
8200.00,7.519464,25.02899,-0.000166,24.021856,-0.0075,1.383
8202.00,7.519554,25.02861,-0.000168,24.022115,-0.0076,1.382
8204.00,7.519317,25.02915,-0.000168,24.022445,-0.0076,1.382
8206.00,7.519240,25.02921,-0.000167,24.022701,-0.0076,1.382
8208.00,7.519000,25.02899,-0.000167,24.022340,-0.0076,1.382
8210.00,7.519639,25.02949,-0.000168,24.022329,-0.0076,1.383
8212.00,7.519567,25.02950,-0.000168,24.021885,-0.0076,1.383
8214.00,7.519887,25.02907,-0.000167,24.022045,-0.0076,1.382
8216.00,7.520286,25.02944,-0.000168,24.021785,-0.0076,1.383
8218.00,7.520389,25.03008,-0.000168,24.021729,-0.0075,1.383
8220.00,7.519992,25.02946,-0.000168,24.022364,-0.0075,1.383
8222.00,7.520743,25.02877,-0.000169,24.021911,-0.0075,1.383
8224.00,7.521336,25.02892,-0.000169,24.021666,-0.0075,1.383
8226.00,7.520692,25.02845,-0.000169,24.021945,-0.0076,1.383
8228.00,7.520095,25.02834,-0.000168,24.021851,-0.0076,1.382
8230.00,7.520450,25.02770,-0.000168,24.022282,-0.0076,1.383
8232.00,7.519650,25.02766,-0.000169,24.021876,-0.0076,1.383
8234.00,7.520625,25.02732,-0.000168,24.021622,-0.0076,1.383
8236.00,7.520226,25.02744,-0.000169,24.021640,-0.0076,1.383
8238.00,7.519868,25.02720,-0.000169,24.021831,-0.0076,1.383
8240.00,7.519952,25.02766,-0.000166,24.021892,-0.0076,1.383
8242.00,7.520749,25.02834,-0.000168,24.022750,-0.0075,1.383
8244.00,7.520214,25.02820,-0.000169,24.021943,-0.0075,1.383
8246.00,7.519704,25.02811,-0.000168,24.021283,-0.0076,1.382
8248.00,7.519456,25.02752,-0.000166,24.021854,-0.0076,1.382
8250.00,7.520000,25.02803,-0.000168,24.022045,-0.0076,1.383
8252.00,7.519026,25.02808,-0.000167,24.021651,-0.0076,1.383
8254.00,7.518740,25.02770,-0.000168,24.022757,-0.0075,1.383
8256.00,7.519095,25.02807,-0.000168,24.022282,-0.0075,1.383
8258.00,7.520015,25.02814,-0.000167,24.022005,-0.0075,1.382
8260.00,7.521195,25.02796,-0.000168,24.021804,-0.0076,1.383
8262.00,7.520878,25.02831,-0.000167,24.021682,-0.0076,1.383
8264.00,7.521023,25.02802,-0.000168,24.022210,-0.0076,1.383
8266.00,7.520469,25.02879,-0.000167,24.021544,-0.0076,1.383
8268.00,7.519701,25.02820,-0.000166,24.021615,-0.0075,1.382
8270.00,7.519101,25.02860,-0.000167,24.021829,-0.0075,1.383
8272.00,7.519992,25.02920,-0.000168,24.021978,-0.0075,1.383
8274.00,7.520514,25.02942,-0.000168,24.021450,-0.0075,1.383
8276.00,7.520476,25.02988,-0.000169,24.021332,-0.0076,1.383
8278.00,7.519985,25.02987,-0.000167,24.021907,-0.0076,1.383
8280.00,7.519321,25.02966,-0.000168,24.021891,-0.0076,1.384
8282.00,7.519060,25.02952,-0.000169,24.021407,-0.0076,1.382
8284.00,7.519695,25.02873,-0.000169,24.022311,-0.0076,1.383
8286.00,7.520714,25.02975,-0.000167,24.022182,-0.0076,1.383
8288.00,7.520136,25.02987,-0.000168,24.021470,-0.0075,1.383
8290.00,7.519483,25.03038,-0.000169,24.021548,-0.0075,1.383
8292.00,7.520094,25.02965,-0.000168,24.021979,-0.0076,1.383
8294.00,7.519776,25.02922,-0.000171,24.021847,-0.0076,1.383
8296.00,7.519691,25.02938,-0.000168,24.021838,-0.0076,1.383
8298.00,7.520153,25.02944,-0.000168,24.020861,-0.0076,1.384
8300.00,7.520859,25.02960,-0.000169,24.021756,-0.0076,1.383
8302.00,7.520975,25.02926,-0.000169,24.021599,-0.0076,1.383
8304.00,7.520688,25.02945,-0.000170,24.021749,-0.0075,1.383
8306.00,7.520646,25.02909,-0.000169,24.021791,-0.0076,1.383
8308.00,7.520776,25.02895,-0.000167,24.022233,-0.0076,1.383
8310.00,7.519878,25.02965,-0.000169,24.022349,-0.0076,1.383
8312.00,7.519755,25.02922,-0.000168,24.021455,-0.0075,1.383
8314.00,7.519760,25.02962,-0.000169,24.022090,-0.0076,1.384
8316.00,7.520119,25.02988,-0.000167,24.022175,-0.0076,1.383
8318.00,7.519830,25.02958,-0.000167,24.021990,-0.0076,1.383
8320.00,7.519560,25.02926,-0.000166,24.021619,-0.0076,1.383
8322.00,7.519538,25.02986,-0.000167,24.021205,-0.0076,1.383
8324.00,7.520018,25.02927,-0.000169,24.021345,-0.0076,1.383
8326.00,7.519741,25.02831,-0.000169,24.022355,-0.0075,1.383
8328.00,7.520938,25.02816,-0.000167,24.021640,-0.0076,1.383
8330.00,7.521152,25.02851,-0.000168,24.021912,-0.0076,1.383
8332.00,7.520182,25.02958,-0.000167,24.020957,-0.0076,1.383
8334.00,7.520105,25.02971,-0.000168,24.022108,-0.0076,1.383
8336.00,7.519646,25.02974,-0.000169,24.022496,-0.0075,1.384
8338.00,7.519759,25.03058,-0.000170,24.021617,-0.0075,1.383
8340.00,7.519892,25.02943,-0.000169,24.021356,-0.0076,1.383
8342.00,7.519813,25.02973,-0.000166,24.021432,-0.0076,1.383
8344.00,7.519794,25.02991,-0.000167,24.021586,-0.0076,1.383
8346.00,7.519777,25.02916,-0.000168,24.021640,-0.0076,1.383
8348.00,7.519677,25.02969,-0.000167,24.021688,-0.0076,1.384
8350.00,7.520123,25.02970,-0.000166,24.021423,-0.0076,1.384
8352.00,7.520379,25.03036,-0.000169,24.021840,-0.0076,1.384
8354.00,7.519917,25.02996,-0.000168,24.022050,-0.0076,1.383
8356.00,7.519975,25.02881,-0.000167,24.021682,-0.0076,1.383
8358.00,7.519953,25.02851,-0.000167,24.022329,-0.0076,1.383
8360.00,7.519991,25.02929,-0.000166,24.021686,-0.0076,1.384
8362.00,7.520382,25.02899,-0.000168,24.022008,-0.0075,1.384
8364.00,7.520202,25.02954,-0.000168,24.021905,-0.0076,1.383
8366.00,7.520001,25.02966,-0.000169,24.022052,-0.0076,1.383
8368.00,7.519581,25.03010,-0.000166,24.022217,-0.0076,1.383
8370.00,7.519896,25.02973,-0.000166,24.021407,-0.0076,1.383
8372.00,7.519299,25.02935,-0.000164,24.021407,-0.0076,1.383
8374.00,7.519471,25.02986,-0.000167,24.021405,-0.0076,1.384
8376.00,7.519825,25.02944,-0.000169,24.022075,-0.0075,1.384
8378.00,7.519971,25.02859,-0.000168,24.021764,-0.0075,1.383
8380.00,7.519594,25.02931,-0.000168,24.021392,-0.0076,1.384
8382.00,7.519701,25.02926,-0.000168,24.021746,-0.0076,1.383
8384.00,7.519489,25.02866,-0.000167,24.022514,-0.0075,1.384
8386.00,7.519812,25.02909,-0.000170,24.021352,-0.0076,1.384
8388.00,7.519899,25.02899,-0.000167,24.021376,-0.0076,1.383
8390.00,7.519544,25.02879,-0.000165,24.021969,-0.0076,1.383
8392.00,7.519666,25.02837,-0.000167,24.021240,-0.0076,1.383
8394.00,7.520418,25.02927,-0.000169,24.021136,-0.0075,1.384
8396.00,7.520190,25.02902,-0.000169,24.021439,-0.0076,1.384
8398.00,7.520454,25.02847,-0.000167,24.021736,-0.0076,1.383
8400.00,7.520147,25.02880,-0.000167,24.021445,-0.0076,1.384
8402.00,7.520672,25.02811,-0.000165,24.022619,-0.0076,1.384
@14,12.0000,24.0
8404.00,7.520334,25.02865,-0.000165,24.021880,-0.0076,1.384
8406.00,7.516011,25.02954,-0.000169,24.021541,-0.0076,1.383
8408.00,7.507457,25.02997,-0.000168,24.021838,-0.0076,1.382
8410.00,7.500257,25.02924,-0.000166,24.021591,-0.0076,1.382
8412.00,7.496245,25.02840,-0.000166,24.021680,-0.0076,1.383
8414.00,7.493953,25.02988,-0.000168,24.021941,-0.0075,1.383
8416.00,7.493362,25.02887,-0.000169,24.022074,-0.0075,1.383
8418.00,7.494178,25.02810,-0.000168,24.022108,-0.0075,1.384
8420.00,7.494497,25.02834,-0.000171,24.021329,-0.0075,1.385
8422.00,7.495022,25.02791,-0.000169,24.021646,-0.0075,1.385
8424.00,7.495867,25.02873,-0.000170,24.021651,-0.0076,1.385
8426.00,7.496524,25.02857,-0.000169,24.022260,-0.0076,1.385
8428.00,7.497028,25.02877,-0.000168,24.022099,-0.0076,1.385
8430.00,7.502166,25.02923,-0.000170,24.021802,-0.0076,1.385
8432.00,7.511691,25.02819,-0.000170,24.021831,-0.0076,1.386
8434.00,7.520195,25.02834,-0.000169,24.021927,-0.0076,1.387
8436.00,7.524663,25.02877,-0.000170,24.021700,-0.0075,1.385
8438.00,7.525748,25.02844,-0.000171,24.022181,-0.0075,1.385
8440.00,7.525570,25.02782,-0.000169,24.021278,-0.0076,1.385
8442.00,7.525421,25.02780,-0.000168,24.021474,-0.0076,1.384
8444.00,7.525600,25.02738,-0.000167,24.022045,-0.0076,1.384
8446.00,7.524359,25.02814,-0.000167,24.021773,-0.0075,1.384
8448.00,7.523876,25.02898,-0.000166,24.021142,-0.0076,1.384
8450.00,7.523255,25.02814,-0.000169,24.021695,-0.0076,1.384
8452.00,7.523011,25.02849,-0.000167,24.021858,-0.0076,1.384
8454.00,7.522082,25.02849,-0.000166,24.021684,-0.0076,1.384
8456.00,7.520819,25.02939,-0.000167,24.022230,-0.0076,1.384
8458.00,7.519949,25.02946,-0.000167,24.021655,-0.0076,1.384
8460.00,7.519520,25.02951,-0.000169,24.022231,-0.0076,1.384
8462.00,7.519392,25.02853,-0.000166,24.021867,-0.0075,1.383
8464.00,7.519707,25.02940,-0.000167,24.021530,-0.0076,1.384
8466.00,7.519358,25.02931,-0.000167,24.021958,-0.0075,1.384
8468.00,7.518841,25.02975,-0.000167,24.021988,-0.0076,1.384
8470.00,7.518792,25.02892,-0.000168,24.022438,-0.0075,1.384
8472.00,7.518808,25.02912,-0.000168,24.022291,-0.0075,1.383
8474.00,7.518792,25.02916,-0.000168,24.021938,-0.0076,1.384
8476.00,7.519495,25.03016,-0.000169,24.021987,-0.0075,1.384
8478.00,7.519627,25.02942,-0.000168,24.021849,-0.0076,1.384
8480.00,7.519484,25.02939,-0.000170,24.021773,-0.0076,1.383
8482.00,7.518577,25.02964,-0.000167,24.021818,-0.0076,1.384
8484.00,7.518480,25.02979,-0.000169,24.021278,-0.0076,1.384
8486.00,7.518962,25.02901,-0.000168,24.021269,-0.0076,1.383
8488.00,7.519572,25.02853,-0.000168,24.021903,-0.0076,1.384
8490.00,7.519255,25.02889,-0.000168,24.021613,-0.0076,1.383
8492.00,7.519668,25.02899,-0.000168,24.021818,-0.0076,1.384
8494.00,7.520197,25.02980,-0.000170,24.022162,-0.0076,1.384
8496.00,7.520101,25.02964,-0.000170,24.021613,-0.0076,1.383
8498.00,7.520075,25.02975,-0.000169,24.021637,-0.0075,1.384
8500.00,7.520977,25.02903,-0.000169,24.021561,-0.0076,1.384
8502.00,7.520789,25.02995,-0.000166,24.020821,-0.0076,1.383
8504.00,7.519596,25.02921,-0.000170,24.021165,-0.0076,1.383
8506.00,7.519583,25.02861,-0.000169,24.021800,-0.0076,1.384
8508.00,7.519984,25.02925,-0.000167,24.022810,-0.0076,1.384
8510.00,7.520071,25.02895,-0.000167,24.021825,-0.0076,1.383
8512.00,7.519000,25.02916,-0.000170,24.022036,-0.0076,1.383
8514.00,7.519286,25.02991,-0.000172,24.021387,-0.0075,1.383
8516.00,7.518753,25.02813,-0.000168,24.021827,-0.0076,1.384
8518.00,7.518418,25.02912,-0.000170,24.021394,-0.0076,1.384
8520.00,7.518946,25.02878,-0.000169,24.021262,-0.0076,1.384
8522.00,7.519716,25.02846,-0.000169,24.021751,-0.0076,1.383
8524.00,7.520597,25.02932,-0.000170,24.022246,-0.0076,1.383
8526.00,7.520501,25.02844,-0.000169,24.021414,-0.0076,1.384
8528.00,7.520575,25.02850,-0.000171,24.022242,-0.0076,1.384
8530.00,7.520586,25.02905,-0.000169,24.021104,-0.0076,1.384
8532.00,7.520602,25.02870,-0.000167,24.020730,-0.0076,1.383
8534.00,7.521406,25.02922,-0.000167,24.022132,-0.0076,1.384
8536.00,7.521460,25.02861,-0.000169,24.021209,-0.0075,1.384
8538.00,7.520748,25.02842,-0.000168,24.022237,-0.0076,1.383
8540.00,7.520686,25.02895,-0.000170,24.021856,-0.0076,1.384
8542.00,7.520249,25.02824,-0.000170,24.021254,-0.0076,1.385
8544.00,7.519752,25.02816,-0.000169,24.022046,-0.0076,1.384
8546.00,7.520608,25.02910,-0.000172,24.021758,-0.0076,1.384
8548.00,7.521686,25.02920,-0.000170,24.020923,-0.0076,1.383
8550.00,7.521534,25.02862,-0.000167,24.021620,-0.0076,1.383
8552.00,7.520956,25.02957,-0.000168,24.021896,-0.0076,1.384
8554.00,7.520091,25.02868,-0.000167,24.021296,-0.0076,1.384
8556.00,7.519758,25.02831,-0.000166,24.021905,-0.0076,1.384
8558.00,7.520578,25.02798,-0.000169,24.021608,-0.0076,1.384
8560.00,7.521314,25.02802,-0.000170,24.022396,-0.0075,1.384
8562.00,7.520379,25.02804,-0.000169,24.021842,-0.0076,1.384
8564.00,7.519914,25.02839,-0.000171,24.021597,-0.0076,1.384
8566.00,7.520333,25.02892,-0.000167,24.021907,-0.0076,1.384
8568.00,7.520400,25.02849,-0.000167,24.021834,-0.0076,1.384
8570.00,7.520471,25.02780,-0.000168,24.021940,-0.0076,1.384
8572.00,7.519819,25.02799,-0.000168,24.022353,-0.0075,1.384
8574.00,7.519585,25.02815,-0.000166,24.021338,-0.0076,1.384
8576.00,7.520263,25.02762,-0.000169,24.021013,-0.0075,1.384
8578.00,7.519916,25.02851,-0.000169,24.021811,-0.0075,1.385
8580.00,7.519945,25.02952,-0.000169,24.021055,-0.0076,1.384
8582.00,7.519484,25.02976,-0.000171,24.021798,-0.0076,1.383
8584.00,7.520454,25.02826,-0.000169,24.021905,-0.0075,1.384
8586.00,7.520316,25.02769,-0.000168,24.022057,-0.0076,1.384
8588.00,7.520373,25.02796,-0.000168,24.022235,-0.0075,1.383
8590.00,7.521391,25.02814,-0.000166,24.021970,-0.0076,1.384
8592.00,7.521619,25.02868,-0.000167,24.021706,-0.0076,1.384
8594.00,7.521648,25.02752,-0.000168,24.021501,-0.0076,1.384
8596.00,7.520638,25.02771,-0.000169,24.021575,-0.0076,1.383
8598.00,7.520346,25.02809,-0.000168,24.022190,-0.0076,1.384
8600.00,7.520631,25.02781,-0.000167,24.022525,-0.0076,1.384
8602.00,7.521179,25.02839,-0.000171,24.022056,-0.0076,1.384
8604.00,7.520328,25.02854,-0.000167,24.021387,-0.0076,1.384
8606.00,7.519895,25.02988,-0.000170,24.022182,-0.0075,1.384
8608.00,7.520797,25.02950,-0.000170,24.021610,-0.0075,1.384
8610.00,7.521041,25.02942,-0.000168,24.021553,-0.0076,1.384
8612.00,7.521060,25.03013,-0.000166,24.021970,-0.0076,1.383
8614.00,7.520436,25.03041,-0.000169,24.021849,-0.0076,1.383
8616.00,7.520626,25.02900,-0.000167,24.021796,-0.0076,1.384
8618.00,7.520284,25.02910,-0.000166,24.021577,-0.0076,1.384
8620.00,7.520381,25.02945,-0.000167,24.021318,-0.0076,1.384
8622.00,7.520751,25.02888,-0.000165,24.021648,-0.0076,1.384
8624.00,7.520853,25.02904,-0.000169,24.022190,-0.0076,1.384
8626.00,7.520092,25.02965,-0.000168,24.022065,-0.0076,1.384
8628.00,7.520738,25.02976,-0.000164,24.021646,-0.0076,1.383
8630.00,7.520862,25.02943,-0.000167,24.021903,-0.0076,1.383
8632.00,7.520579,25.02950,-0.000168,24.022286,-0.0075,1.384
8634.00,7.520726,25.03014,-0.000169,24.021428,-0.0076,1.384
8636.00,7.520941,25.02983,-0.000169,24.021736,-0.0076,1.384
8638.00,7.520670,25.03102,-0.000170,24.022077,-0.0076,1.383
8640.00,7.520973,25.03002,-0.000169,24.022150,-0.0076,1.383
8642.00,7.520316,25.02962,-0.000167,24.023062,-0.0075,1.384
8644.00,7.520333,25.02952,-0.000168,24.021765,-0.0075,1.384
8646.00,7.520244,25.02872,-0.000166,24.022220,-0.0076,1.384
8648.00,7.520053,25.02910,-0.000168,24.021780,-0.0076,1.384
8650.00,7.519611,25.02863,-0.000167,24.022161,-0.0076,1.384
8652.00,7.519384,25.02964,-0.000170,24.022184,-0.0075,1.385
8654.00,7.520014,25.02971,-0.000169,24.021416,-0.0075,1.384
8656.00,7.520440,25.03081,-0.000168,24.021515,-0.0076,1.384
8658.00,7.520095,25.03041,-0.000168,24.021713,-0.0076,1.383
8660.00,7.519110,25.03041,-0.000166,24.021881,-0.0076,1.384
8662.00,7.518854,25.02999,-0.000166,24.021932,-0.0075,1.383
8664.00,7.519851,25.02974,-0.000168,24.021776,-0.0075,1.384
8666.00,7.520169,25.02933,-0.000166,24.022190,-0.0075,1.384
8668.00,7.519944,25.03019,-0.000162,24.021693,-0.0075,1.384
8670.00,7.520612,25.03030,-0.000164,24.021784,-0.0076,1.384
8672.00,7.520861,25.03015,-0.000166,24.022781,-0.0076,1.384
8674.00,7.521026,25.02940,-0.000164,24.021678,-0.0075,1.384
8676.00,7.520383,25.02888,-0.000168,24.022467,-0.0075,1.384
8678.00,7.520678,25.02957,-0.000169,24.022440,-0.0075,1.384
8680.00,7.520141,25.03035,-0.000167,24.022260,-0.0076,1.383
8682.00,7.520165,25.03056,-0.000166,24.022572,-0.0076,1.383
8684.00,7.519948,25.03136,-0.000167,24.022244,-0.0075,1.384
8686.00,7.519601,25.03184,-0.000170,24.022278,-0.0075,1.384
8688.00,7.520327,25.03196,-0.000170,24.022333,-0.0075,1.384
8690.00,7.520920,25.03081,-0.000168,24.021916,-0.0075,1.384
8692.00,7.521161,25.03052,-0.000168,24.021720,-0.0076,1.384
8694.00,7.520290,25.03008,-0.000167,24.021969,-0.0076,1.385
8696.00,7.519837,25.03001,-0.000168,24.022262,-0.0075,1.384
8698.00,7.519559,25.03005,-0.000166,24.022155,-0.0076,1.384
8700.00,7.519232,25.03017,-0.000169,24.021760,-0.0075,1.384
8702.00,7.519826,25.02953,-0.000167,24.022253,-0.0075,1.384
8704.00,7.520291,25.03069,-0.000166,24.021800,-0.0076,1.383
8706.00,7.519195,25.02963,-0.000168,24.021838,-0.0075,1.383
8708.00,7.518679,25.02880,-0.000168,24.022574,-0.0075,1.384
8710.00,7.518841,25.02949,-0.000168,24.022353,-0.0075,1.384
8712.00,7.520263,25.02886,-0.000167,24.022313,-0.0076,1.384
8714.00,7.521482,25.02915,-0.000169,24.022010,-0.0075,1.384
8716.00,7.521082,25.02961,-0.000166,24.022046,-0.0076,1.383
8718.00,7.521151,25.02995,-0.000169,24.022453,-0.0075,1.384
8720.00,7.521570,25.03017,-0.000168,24.022074,-0.0075,1.384
8722.00,7.521259,25.03088,-0.000165,24.021887,-0.0075,1.384
8724.00,7.520296,25.03056,-0.000169,24.022391,-0.0075,1.384
8726.00,7.519856,25.03053,-0.000164,24.022141,-0.0076,1.384
8728.00,7.519001,25.03021,-0.000165,24.022161,-0.0076,1.384
8730.00,7.520492,25.03090,-0.000168,24.021961,-0.0076,1.383
8732.00,7.520800,25.03033,-0.000167,24.022264,-0.0076,1.384
8734.00,7.520057,25.03015,-0.000166,24.021477,-0.0076,1.383
8736.00,7.520396,25.03014,-0.000168,24.021648,-0.0075,1.384
8738.00,7.521077,25.02975,-0.000167,24.021546,-0.0075,1.384
8740.00,7.520737,25.02977,-0.000167,24.022143,-0.0075,1.384
8742.00,7.520448,25.03043,-0.000167,24.022181,-0.0075,1.384
8744.00,7.519788,25.02987,-0.000167,24.021843,-0.0075,1.384
8746.00,7.519681,25.02978,-0.000166,24.022201,-0.0075,1.384
8748.00,7.520490,25.02946,-0.000166,24.021947,-0.0075,1.384
8750.00,7.519733,25.02888,-0.000166,24.022083,-0.0075,1.384
8752.00,7.518909,25.02820,-0.000167,24.022728,-0.0075,1.384
8754.00,7.518604,25.02845,-0.000166,24.021604,-0.0075,1.383
8756.00,7.519768,25.02886,-0.000167,24.021459,-0.0075,1.383
8758.00,7.520356,25.02894,-0.000167,24.022494,-0.0076,1.384
8760.00,7.519971,25.02899,-0.000168,24.021909,-0.0076,1.384
8762.00,7.520189,25.02960,-0.000169,24.021867,-0.0076,1.384
8764.00,7.520219,25.02989,-0.000167,24.021820,-0.0075,1.384
8766.00,7.520324,25.03022,-0.000168,24.022347,-0.0075,1.384
8768.00,7.520536,25.03020,-0.000166,24.022092,-0.0075,1.384
8770.00,7.520231,25.02978,-0.000167,24.022393,-0.0075,1.383
8772.00,7.520180,25.02979,-0.000167,24.022851,-0.0075,1.383
8774.00,7.519827,25.02923,-0.000166,24.021818,-0.0076,1.383
8776.00,7.519384,25.02870,-0.000166,24.022001,-0.0075,1.383
8778.00,7.519318,25.02935,-0.000166,24.021666,-0.0075,1.384
8780.00,7.519771,25.02990,-0.000162,24.021813,-0.0076,1.384
8782.00,7.519916,25.02958,-0.000167,24.021242,-0.0075,1.384
8784.00,7.520134,25.03004,-0.000169,24.021526,-0.0075,1.384
8786.00,7.520078,25.02978,-0.000168,24.022895,-0.0075,1.383
8788.00,7.519764,25.02981,-0.000166,24.022598,-0.0075,1.383
8790.00,7.519104,25.02956,-0.000168,24.021912,-0.0075,1.384
8792.00,7.518938,25.02916,-0.000168,24.022376,-0.0075,1.383
8794.00,7.519160,25.02916,-0.000167,24.022056,-0.0076,1.383
8796.00,7.519078,25.02989,-0.000169,24.022206,-0.0075,1.384
8798.00,7.519006,25.02976,-0.000169,24.021999,-0.0075,1.385
8800.00,7.519080,25.03019,-0.000169,24.021927,-0.0076,1.384
8802.00,7.519521,25.03078,-0.000168,24.022376,-0.0075,1.384
8804.00,7.520642,25.03016,-0.000167,24.022634,-0.0076,1.384
8806.00,7.521336,25.03055,-0.000168,24.022027,-0.0076,1.384
8808.00,7.521322,25.03023,-0.000168,24.022027,-0.0076,1.384
8810.00,7.520095,25.03061,-0.000166,24.022253,-0.0075,1.384
8812.00,7.519320,25.03019,-0.000167,24.022112,-0.0076,1.384
8814.00,7.519648,25.03095,-0.000168,24.022306,-0.0075,1.384
8816.00,7.520042,25.03027,-0.000167,24.022275,-0.0075,1.384
8818.00,7.520134,25.03122,-0.000167,24.022416,-0.0075,1.384
8820.00,7.519948,25.03148,-0.000166,24.023038,-0.0075,1.384
8822.00,7.520391,25.03167,-0.000167,24.022300,-0.0075,1.383
8824.00,7.520790,25.03104,-0.000167,24.023067,-0.0075,1.384
8826.00,7.519442,25.03125,-0.000167,24.022266,-0.0076,1.384
8828.00,7.519193,25.03131,-0.000167,24.022431,-0.0076,1.384
8830.00,7.520340,25.03137,-0.000166,24.022349,-0.0076,1.384
8832.00,7.520848,25.03177,-0.000168,24.022318,-0.0076,1.383
8834.00,7.520126,25.03126,-0.000168,24.022634,-0.0075,1.384
8836.00,7.519912,25.03129,-0.000168,24.022496,-0.0075,1.384
8838.00,7.520573,25.03124,-0.000166,24.022264,-0.0075,1.384
8840.00,7.520985,25.03245,-0.000168,24.021963,-0.0075,1.383
8842.00,7.520694,25.03152,-0.000168,24.022248,-0.0075,1.384
8844.00,7.520019,25.03085,-0.000168,24.022402,-0.0075,1.384
8846.00,7.519861,25.03060,-0.000167,24.022259,-0.0075,1.384
8848.00,7.518806,25.02969,-0.000168,24.022529,-0.0075,1.384
8850.00,7.518869,25.03028,-0.000168,24.021865,-0.0075,1.384
8852.00,7.519572,25.02963,-0.000167,24.021911,-0.0075,1.384
8854.00,7.519639,25.02967,-0.000167,24.021945,-0.0075,1.384
8856.00,7.520019,25.03097,-0.000165,24.022249,-0.0076,1.384
8858.00,7.519827,25.03008,-0.000166,24.022376,-0.0075,1.385
8860.00,7.519861,25.02977,-0.000166,24.021969,-0.0075,1.384
8862.00,7.520300,25.03009,-0.000167,24.022278,-0.0075,1.384
8864.00,7.520012,25.02953,-0.000165,24.022492,-0.0075,1.384
8866.00,7.519895,25.03024,-0.000166,24.022656,-0.0075,1.384
8868.00,7.520590,25.03045,-0.000166,24.022404,-0.0075,1.384
8870.00,7.520862,25.02985,-0.000166,24.022453,-0.0076,1.384
8872.00,7.520682,25.02973,-0.000170,24.023065,-0.0076,1.384
8874.00,7.520432,25.03035,-0.000168,24.022429,-0.0076,1.384
8876.00,7.520024,25.03019,-0.000168,24.022413,-0.0075,1.384
8878.00,7.519639,25.03018,-0.000168,24.022540,-0.0075,1.384
8880.00,7.520333,25.03007,-0.000167,24.022101,-0.0075,1.384
8882.00,7.521590,25.03038,-0.000167,24.022773,-0.0075,1.384
8884.00,7.521231,25.02958,-0.000164,24.022121,-0.0076,1.384
8886.00,7.520296,25.02952,-0.000163,24.022027,-0.0076,1.384
8888.00,7.520297,25.02917,-0.000166,24.021932,-0.0075,1.383
8890.00,7.520678,25.02916,-0.000166,24.022802,-0.0075,1.384
8892.00,7.520382,25.03019,-0.000170,24.022307,-0.0075,1.384
8894.00,7.519772,25.02987,-0.000169,24.022271,-0.0075,1.384
8896.00,7.519951,25.02994,-0.000170,24.022449,-0.0075,1.384
8898.00,7.520293,25.02999,-0.000166,24.021885,-0.0075,1.384
8900.00,7.519865,25.02973,-0.000168,24.021370,-0.0075,1.384
8902.00,7.519198,25.02921,-0.000168,24.022407,-0.0075,1.383
8904.00,7.519155,25.02951,-0.000167,24.022630,-0.0075,1.384
8906.00,7.519983,25.03038,-0.000167,24.022043,-0.0075,1.383
8908.00,7.520021,25.03012,-0.000167,24.022819,-0.0075,1.384
8910.00,7.519874,25.02946,-0.000168,24.021749,-0.0076,1.384
8912.00,7.519850,25.02951,-0.000168,24.022585,-0.0075,1.384
8914.00,7.519584,25.02973,-0.000169,24.022217,-0.0075,1.384
8916.00,7.519377,25.02915,-0.000166,24.022304,-0.0075,1.383
8918.00,7.519822,25.03001,-0.000167,24.022605,-0.0076,1.383
8920.00,7.519822,25.02921,-0.000166,24.022471,-0.0075,1.384
8922.00,7.519647,25.02935,-0.000168,24.021883,-0.0075,1.385
8924.00,7.520039,25.02965,-0.000167,24.022724,-0.0075,1.384
8926.00,7.520293,25.03004,-0.000168,24.022208,-0.0075,1.384
8928.00,7.521069,25.02998,-0.000168,24.021784,-0.0076,1.384
8930.00,7.520345,25.02887,-0.000168,24.022153,-0.0075,1.384
8932.00,7.519737,25.02946,-0.000166,24.021923,-0.0075,1.383
8934.00,7.520265,25.03092,-0.000166,24.022286,-0.0075,1.383
8936.00,7.520395,25.03036,-0.000167,24.021856,-0.0075,1.383
8938.00,7.520179,25.02916,-0.000168,24.022607,-0.0075,1.384
8940.00,7.520417,25.02991,-0.000167,24.022010,-0.0075,1.385
8942.00,7.520380,25.02957,-0.000167,24.021976,-0.0076,1.385
8944.00,7.521204,25.02927,-0.000167,24.022191,-0.0076,1.383
8946.00,7.521186,25.03016,-0.000168,24.021726,-0.0076,1.384
8948.00,7.520560,25.02984,-0.000168,24.022538,-0.0075,1.384
8950.00,7.520439,25.02915,-0.000167,24.022150,-0.0075,1.384
8952.00,7.520990,25.03071,-0.000170,24.022005,-0.0075,1.384
8954.00,7.520717,25.03043,-0.000168,24.022574,-0.0075,1.385
8956.00,7.520095,25.02977,-0.000164,24.022697,-0.0075,1.384
8958.00,7.519843,25.03010,-0.000167,24.022240,-0.0075,1.383
8960.00,7.520015,25.02917,-0.000168,24.021586,-0.0075,1.384
8962.00,7.519507,25.02934,-0.000167,24.022039,-0.0075,1.384
8964.00,7.520382,25.02973,-0.000167,24.021833,-0.0075,1.384
8966.00,7.520191,25.03009,-0.000168,24.022075,-0.0075,1.384
8968.00,7.520371,25.02955,-0.000167,24.022414,-0.0075,1.384
8970.00,7.520164,25.03017,-0.000167,24.021941,-0.0075,1.384
8972.00,7.519610,25.02988,-0.000168,24.022275,-0.0075,1.384
8974.00,7.519694,25.03018,-0.000166,24.021785,-0.0075,1.384
8976.00,7.520132,25.03008,-0.000167,24.022371,-0.0075,1.384
8978.00,7.519468,25.03010,-0.000166,24.022095,-0.0075,1.384
8980.00,7.519465,25.02979,-0.000165,24.022195,-0.0075,1.383
8982.00,7.519257,25.03004,-0.000167,24.022014,-0.0075,1.384
8984.00,7.519296,25.02964,-0.000169,24.021894,-0.0076,1.384
8986.00,7.519909,25.02970,-0.000167,24.022340,-0.0075,1.384
8988.00,7.519712,25.03044,-0.000169,24.022028,-0.0075,1.385
8990.00,7.518421,25.03094,-0.000168,24.022104,-0.0075,1.384
8992.00,7.519022,25.03227,-0.000169,24.021894,-0.0075,1.384
8994.00,7.519199,25.03143,-0.000168,24.022407,-0.0076,1.384
8996.00,7.520216,25.03137,-0.000168,24.021825,-0.0075,1.384
8998.00,7.520543,25.03075,-0.000168,24.021807,-0.0075,1.384
9000.00,7.521371,25.03097,-0.000166,24.022465,-0.0076,1.384
9002.00,7.520531,25.03110,-0.000169,24.022191,-0.0075,1.384
@15,12.0000,24.0
9004.00,7.520290,25.03069,-0.000167,24.022418,-0.0075,1.384
9006.00,7.516315,25.03094,-0.000170,24.022610,-0.0075,1.384
9008.00,7.508200,25.03097,-0.000166,24.022384,-0.0075,1.384
9010.00,7.500396,25.03035,-0.000168,24.021749,-0.0075,1.383
9012.00,7.495926,25.03101,-0.000170,24.022021,-0.0075,1.383
9014.00,7.494801,25.03039,-0.000164,24.021914,-0.0075,1.384
9016.00,7.494771,25.03046,-0.000165,24.022572,-0.0076,1.384
9018.00,7.495497,25.03036,-0.000167,24.022066,-0.0075,1.384
9020.00,7.495709,25.02979,-0.000169,24.022123,-0.0075,1.385
9022.00,7.496367,25.02997,-0.000169,24.022396,-0.0075,1.385
9024.00,7.497289,25.03091,-0.000170,24.021709,-0.0075,1.385
9026.00,7.497678,25.03159,-0.000168,24.022619,-0.0075,1.385
9028.00,7.498578,25.03105,-0.000169,24.021996,-0.0075,1.386
9030.00,7.502433,25.03056,-0.000171,24.021238,-0.0075,1.386
9032.00,7.511529,25.03130,-0.000169,24.022157,-0.0076,1.386
9034.00,7.520030,25.03131,-0.000170,24.021778,-0.0075,1.387
9036.00,7.524957,25.03093,-0.000170,24.022162,-0.0075,1.387
9038.00,7.527728,25.03148,-0.000170,24.021988,-0.0075,1.386
9040.00,7.528017,25.03125,-0.000168,24.022023,-0.0075,1.385
9042.00,7.527197,25.03071,-0.000169,24.022206,-0.0075,1.385
9044.00,7.526350,25.03049,-0.000169,24.021912,-0.0075,1.385
9046.00,7.525719,25.03038,-0.000165,24.022075,-0.0076,1.384
9048.00,7.524674,25.03122,-0.000169,24.022025,-0.0076,1.385
9050.00,7.523860,25.03017,-0.000168,24.021675,-0.0076,1.384
9052.00,7.524042,25.03123,-0.000168,24.021936,-0.0075,1.385
9054.00,7.523830,25.03117,-0.000165,24.021782,-0.0076,1.384
9056.00,7.523337,25.03033,-0.000166,24.021604,-0.0075,1.385
9058.00,7.522057,25.03053,-0.000167,24.022442,-0.0075,1.385
9060.00,7.520912,25.03038,-0.000167,24.023007,-0.0075,1.384
9062.00,7.520436,25.03164,-0.000166,24.023141,-0.0075,1.384
9064.00,7.519895,25.03214,-0.000167,24.022567,-0.0075,1.385
9066.00,7.520106,25.03254,-0.000167,24.022300,-0.0075,1.385
9068.00,7.520638,25.03257,-0.000168,24.022764,-0.0075,1.385
9070.00,7.519320,25.03339,-0.000167,24.022514,-0.0075,1.385
9072.00,7.519287,25.03190,-0.000167,24.022137,-0.0075,1.384
9074.00,7.519648,25.03244,-0.000167,24.022329,-0.0075,1.384
9076.00,7.519378,25.03263,-0.000166,24.022675,-0.0075,1.384
9078.00,7.519709,25.03244,-0.000169,24.022220,-0.0075,1.385
9080.00,7.519690,25.03210,-0.000168,24.022476,-0.0075,1.384
9082.00,7.519367,25.03195,-0.000166,24.022204,-0.0075,1.384
9084.00,7.519918,25.03201,-0.000163,24.022656,-0.0075,1.385
9086.00,7.520271,25.03172,-0.000165,24.022347,-0.0075,1.384
9088.00,7.519934,25.03137,-0.000169,24.022833,-0.0075,1.385
9090.00,7.519577,25.03172,-0.000166,24.022458,-0.0075,1.385
9092.00,7.520383,25.03073,-0.000168,24.022008,-0.0075,1.385
9094.00,7.520318,25.03157,-0.000167,24.022492,-0.0076,1.384
9096.00,7.519870,25.03121,-0.000169,24.021818,-0.0076,1.384
9098.00,7.520268,25.03145,-0.000165,24.021416,-0.0075,1.385
9100.00,7.520283,25.03101,-0.000166,24.022108,-0.0075,1.385
9102.00,7.519771,25.03105,-0.000166,24.022688,-0.0076,1.384
9104.00,7.519400,25.02967,-0.000166,24.021947,-0.0075,1.385
9106.00,7.519221,25.03079,-0.000166,24.021878,-0.0075,1.385
9108.00,7.519763,25.03026,-0.000165,24.022752,-0.0075,1.384
9110.00,7.520571,25.03105,-0.000168,24.021978,-0.0075,1.385
9112.00,7.520684,25.03097,-0.000168,24.022391,-0.0075,1.385
9114.00,7.520422,25.03120,-0.000166,24.021726,-0.0075,1.384
9116.00,7.519984,25.03111,-0.000166,24.021965,-0.0075,1.384
9118.00,7.519701,25.03147,-0.000168,24.021878,-0.0075,1.385
9120.00,7.519564,25.03117,-0.000166,24.022623,-0.0075,1.385
9122.00,7.519152,25.03155,-0.000167,24.022766,-0.0075,1.385
9124.00,7.519380,25.03130,-0.000166,24.022476,-0.0075,1.385
9126.00,7.519233,25.03156,-0.000168,24.022570,-0.0075,1.384
9128.00,7.520030,25.03171,-0.000168,24.022271,-0.0075,1.384
9130.00,7.520031,25.03129,-0.000166,24.022793,-0.0075,1.384
9132.00,7.520276,25.03207,-0.000167,24.022351,-0.0075,1.385
9134.00,7.520516,25.03135,-0.000166,24.022182,-0.0075,1.385
9136.00,7.520703,25.03155,-0.000166,24.022750,-0.0075,1.385
9138.00,7.520204,25.03161,-0.000165,24.022427,-0.0076,1.385
9140.00,7.519464,25.03144,-0.000166,24.022574,-0.0075,1.385
9142.00,7.519376,25.03218,-0.000166,24.022153,-0.0075,1.385
9144.00,7.519939,25.03190,-0.000166,24.022516,-0.0075,1.385
9146.00,7.520065,25.03082,-0.000167,24.022395,-0.0075,1.385
9148.00,7.519338,25.03063,-0.000168,24.022456,-0.0075,1.385
9150.00,7.520170,25.03050,-0.000165,24.023149,-0.0075,1.385
9152.00,7.520436,25.03008,-0.000166,24.022717,-0.0075,1.384
9154.00,7.520166,25.02953,-0.000166,24.022320,-0.0075,1.384
9156.00,7.519929,25.03043,-0.000167,24.022663,-0.0075,1.385
9158.00,7.519771,25.03093,-0.000167,24.022251,-0.0075,1.385
9160.00,7.519172,25.03134,-0.000165,24.022476,-0.0075,1.385
9162.00,7.519540,25.03092,-0.000167,24.022454,-0.0075,1.385
9164.00,7.520490,25.03189,-0.000168,24.022904,-0.0075,1.385
9166.00,7.519588,25.03259,-0.000169,24.022717,-0.0075,1.386
9168.00,7.519156,25.03174,-0.000168,24.022085,-0.0075,1.385
9170.00,7.519767,25.03109,-0.000167,24.022503,-0.0075,1.384
9172.00,7.520013,25.03131,-0.000167,24.022538,-0.0075,1.385
9174.00,7.520630,25.03252,-0.000168,24.021903,-0.0075,1.385
9176.00,7.521645,25.03169,-0.000167,24.022235,-0.0075,1.385
9178.00,7.521504,25.03218,-0.000167,24.022095,-0.0075,1.385
9180.00,7.520534,25.03169,-0.000168,24.022389,-0.0075,1.385
9182.00,7.521051,25.03226,-0.000167,24.022520,-0.0075,1.384
9184.00,7.520880,25.03246,-0.000168,24.022704,-0.0075,1.385
9186.00,7.520779,25.03172,-0.000167,24.022104,-0.0075,1.385
9188.00,7.520962,25.03250,-0.000166,24.022478,-0.0075,1.385
9190.00,7.521359,25.03297,-0.000167,24.022627,-0.0075,1.385
9192.00,7.521683,25.03311,-0.000168,24.022079,-0.0075,1.385
9194.00,7.521160,25.03355,-0.000167,24.022373,-0.0075,1.385
9196.00,7.519977,25.03305,-0.000165,24.022014,-0.0075,1.385
9198.00,7.519910,25.03337,-0.000167,24.022786,-0.0075,1.385
9200.00,7.520748,25.03309,-0.000168,24.022516,-0.0075,1.385
9202.00,7.521381,25.03383,-0.000167,24.021956,-0.0075,1.385
9204.00,7.520896,25.03377,-0.000167,24.022155,-0.0075,1.385
9206.00,7.521134,25.03313,-0.000169,24.022146,-0.0075,1.386
9208.00,7.521551,25.03343,-0.000170,24.022407,-0.0075,1.385
9210.00,7.521099,25.03294,-0.000168,24.022382,-0.0075,1.385
9212.00,7.521434,25.03252,-0.000167,24.022010,-0.0076,1.385
9214.00,7.522098,25.03208,-0.000168,24.022197,-0.0076,1.385
9216.00,7.522130,25.03144,-0.000167,24.022242,-0.0075,1.385
9218.00,7.521548,25.03253,-0.000167,24.022482,-0.0076,1.385
9220.00,7.520843,25.03261,-0.000167,24.022179,-0.0075,1.385
9222.00,7.520570,25.03182,-0.000167,24.022393,-0.0075,1.385
9224.00,7.520798,25.03248,-0.000167,24.021805,-0.0076,1.385
9226.00,7.519816,25.03267,-0.000167,24.021805,-0.0076,1.385
9228.00,7.519704,25.03219,-0.000169,24.022375,-0.0075,1.385
9230.00,7.520080,25.03208,-0.000167,24.022231,-0.0075,1.385
9232.00,7.520064,25.03125,-0.000166,24.022141,-0.0075,1.385
9234.00,7.520234,25.03211,-0.000167,24.022431,-0.0076,1.385
9236.00,7.520855,25.03289,-0.000168,24.022246,-0.0075,1.385
9238.00,7.521007,25.03304,-0.000167,24.022996,-0.0075,1.385
9240.00,7.520632,25.03256,-0.000165,24.022683,-0.0076,1.385
9242.00,7.520386,25.03237,-0.000167,24.022190,-0.0075,1.385
9244.00,7.520101,25.03219,-0.000170,24.022112,-0.0075,1.385
9246.00,7.519516,25.03288,-0.000170,24.022226,-0.0075,1.385
9248.00,7.520358,25.03178,-0.000167,24.022391,-0.0075,1.384
9250.00,7.520601,25.03345,-0.000163,24.021519,-0.0075,1.384
9252.00,7.520712,25.03400,-0.000162,24.022462,-0.0076,1.385
9254.00,7.519983,25.03390,-0.000166,24.022193,-0.0076,1.385
9256.00,7.519634,25.03381,-0.000166,24.022750,-0.0076,1.385
9258.00,7.519731,25.03395,-0.000168,24.022741,-0.0075,1.385
9260.00,7.519701,25.03506,-0.000167,24.021814,-0.0075,1.385
9262.00,7.519809,25.03452,-0.000166,24.022186,-0.0075,1.385
9264.00,7.520232,25.03416,-0.000165,24.022162,-0.0076,1.385
9266.00,7.519664,25.03392,-0.000168,24.022210,-0.0076,1.384
9268.00,7.519494,25.03276,-0.000169,24.021845,-0.0075,1.385
9270.00,7.519713,25.03275,-0.000168,24.022065,-0.0076,1.385
9272.00,7.520126,25.03281,-0.000168,24.021651,-0.0076,1.385
9274.00,7.519669,25.03299,-0.000166,24.022422,-0.0075,1.385
9276.00,7.519322,25.03333,-0.000168,24.022908,-0.0075,1.385
9278.00,7.519735,25.03449,-0.000170,24.022400,-0.0075,1.385
9280.00,7.519811,25.03297,-0.000167,24.022358,-0.0075,1.385
9282.00,7.519658,25.03393,-0.000170,24.021967,-0.0076,1.385
9284.00,7.520174,25.03396,-0.000169,24.021903,-0.0075,1.385
9286.00,7.520900,25.03319,-0.000168,24.021702,-0.0076,1.385
9288.00,7.520646,25.03360,-0.000168,24.022144,-0.0075,1.385
9290.00,7.521080,25.03326,-0.000169,24.022239,-0.0076,1.385
9292.00,7.520542,25.03222,-0.000168,24.022248,-0.0075,1.385
9294.00,7.520953,25.03247,-0.000169,24.021934,-0.0076,1.385
9296.00,7.520863,25.03257,-0.000169,24.022070,-0.0075,1.385
9298.00,7.520326,25.03221,-0.000168,24.022036,-0.0075,1.385
9300.00,7.520157,25.03246,-0.000168,24.021831,-0.0075,1.384
9302.00,7.519963,25.03281,-0.000166,24.021858,-0.0076,1.386
9304.00,7.520153,25.03332,-0.000169,24.021974,-0.0076,1.385
9306.00,7.520576,25.03265,-0.000171,24.021595,-0.0076,1.385
9308.00,7.520810,25.03202,-0.000169,24.021749,-0.0076,1.385
9310.00,7.520965,25.03230,-0.000164,24.022086,-0.0075,1.384
9312.00,7.520358,25.03212,-0.000167,24.021952,-0.0075,1.385
9314.00,7.520398,25.03245,-0.000167,24.022103,-0.0075,1.385
9316.00,7.519601,25.03214,-0.000168,24.021943,-0.0075,1.385
9318.00,7.519709,25.03140,-0.000167,24.022326,-0.0076,1.385
9320.00,7.519845,25.03147,-0.000167,24.022500,-0.0075,1.385
9322.00,7.520511,25.03193,-0.000169,24.021845,-0.0076,1.385
9324.00,7.520714,25.03234,-0.000169,24.021709,-0.0076,1.385
9326.00,7.520173,25.03228,-0.000168,24.022188,-0.0075,1.385
9328.00,7.519572,25.03223,-0.000168,24.022041,-0.0075,1.385
9330.00,7.519467,25.03163,-0.000168,24.021813,-0.0075,1.385
9332.00,7.520312,25.03138,-0.000168,24.022019,-0.0075,1.385
9334.00,7.520445,25.03242,-0.000166,24.022514,-0.0075,1.385
9336.00,7.520392,25.03116,-0.000168,24.022068,-0.0075,1.385
9338.00,7.519549,25.03161,-0.000167,24.022775,-0.0075,1.385
9340.00,7.519870,25.03209,-0.000166,24.022855,-0.0075,1.385
9342.00,7.519473,25.03258,-0.000167,24.022146,-0.0075,1.385
9344.00,7.518988,25.03231,-0.000167,24.022036,-0.0076,1.385
9346.00,7.519644,25.03249,-0.000169,24.021457,-0.0076,1.385
9348.00,7.520201,25.03172,-0.000167,24.022217,-0.0076,1.386
9350.00,7.519953,25.03217,-0.000169,24.021715,-0.0075,1.385
9352.00,7.519668,25.03310,-0.000169,24.021816,-0.0076,1.385
9354.00,7.520415,25.03303,-0.000168,24.021695,-0.0076,1.385
9356.00,7.521007,25.03249,-0.000166,24.022030,-0.0076,1.385
9358.00,7.520466,25.03237,-0.000166,24.021998,-0.0076,1.385
9360.00,7.519933,25.03205,-0.000168,24.022322,-0.0075,1.386
9362.00,7.519069,25.03279,-0.000168,24.021318,-0.0075,1.385
9364.00,7.519141,25.03351,-0.000165,24.021345,-0.0076,1.385
9366.00,7.518837,25.03363,-0.000170,24.021963,-0.0076,1.385
9368.00,7.519460,25.03334,-0.000168,24.022090,-0.0075,1.385
9370.00,7.519323,25.03335,-0.000166,24.021874,-0.0076,1.385
9372.00,7.519086,25.03396,-0.000170,24.022184,-0.0076,1.385
9374.00,7.519213,25.03337,-0.000168,24.022451,-0.0075,1.385
9376.00,7.519003,25.03276,-0.000168,24.022043,-0.0076,1.385
9378.00,7.519486,25.03360,-0.000169,24.021731,-0.0075,1.385
9380.00,7.520384,25.03271,-0.000169,24.021475,-0.0076,1.386
9382.00,7.520374,25.03299,-0.000169,24.021194,-0.0075,1.385
9384.00,7.520045,25.03354,-0.000169,24.021648,-0.0075,1.384
9386.00,7.520019,25.03264,-0.000168,24.021588,-0.0076,1.385
9388.00,7.520271,25.03203,-0.000168,24.021820,-0.0075,1.386
9390.00,7.519899,25.03214,-0.000168,24.021736,-0.0075,1.386
9392.00,7.519463,25.03279,-0.000171,24.022085,-0.0075,1.386
9394.00,7.519420,25.03223,-0.000170,24.021998,-0.0076,1.385
9396.00,7.520496,25.03168,-0.000167,24.021994,-0.0076,1.385
9398.00,7.520760,25.03218,-0.000169,24.020923,-0.0076,1.385
9400.00,7.519489,25.03227,-0.000169,24.021909,-0.0076,1.385
9402.00,7.518999,25.03233,-0.000167,24.022375,-0.0076,1.385
9404.00,7.519177,25.03206,-0.000168,24.021847,-0.0075,1.385
9406.00,7.520248,25.03224,-0.000167,24.021791,-0.0075,1.385
9408.00,7.520212,25.03230,-0.000167,24.021272,-0.0076,1.385
9410.00,7.519719,25.03216,-0.000169,24.021729,-0.0075,1.385
9412.00,7.520428,25.03354,-0.000169,24.022016,-0.0075,1.385
9414.00,7.521517,25.03318,-0.000166,24.021010,-0.0076,1.385
9416.00,7.521262,25.03286,-0.000168,24.021238,-0.0076,1.386
9418.00,7.521242,25.03334,-0.000169,24.021852,-0.0075,1.385
9420.00,7.520703,25.03379,-0.000168,24.021726,-0.0075,1.385
9422.00,7.519976,25.03310,-0.000168,24.021651,-0.0076,1.385
9424.00,7.519788,25.03385,-0.000170,24.021445,-0.0076,1.385
9426.00,7.519715,25.03217,-0.000167,24.021510,-0.0075,1.385
9428.00,7.519784,25.03186,-0.000169,24.022137,-0.0075,1.385
9430.00,7.519885,25.03179,-0.000168,24.021465,-0.0076,1.385
9432.00,7.518782,25.03208,-0.000168,24.021992,-0.0075,1.386
9434.00,7.518357,25.03240,-0.000169,24.021889,-0.0076,1.386
9436.00,7.518680,25.03241,-0.000170,24.022027,-0.0076,1.385
9438.00,7.519395,25.03252,-0.000167,24.021967,-0.0076,1.385
9440.00,7.520390,25.03294,-0.000169,24.022645,-0.0076,1.386
9442.00,7.520203,25.03247,-0.000169,24.022034,-0.0076,1.386
9444.00,7.520307,25.03225,-0.000168,24.021804,-0.0075,1.386
9446.00,7.520967,25.03189,-0.000169,24.022244,-0.0075,1.385
9448.00,7.520847,25.03128,-0.000168,24.022516,-0.0076,1.385
9450.00,7.521199,25.03053,-0.000167,24.021834,-0.0075,1.385
9452.00,7.520435,25.03107,-0.000168,24.022349,-0.0076,1.385
9454.00,7.520454,25.03067,-0.000167,24.022219,-0.0075,1.385
9456.00,7.520776,25.03143,-0.000168,24.022569,-0.0076,1.385
9458.00,7.521198,25.03147,-0.000168,24.021943,-0.0075,1.385
9460.00,7.520198,25.03115,-0.000167,24.021985,-0.0076,1.385
9462.00,7.519550,25.03156,-0.000167,24.021762,-0.0076,1.385
9464.00,7.519262,25.03238,-0.000166,24.021956,-0.0076,1.385
9466.00,7.519330,25.03179,-0.000167,24.021570,-0.0076,1.385
9468.00,7.519312,25.03227,-0.000167,24.021254,-0.0076,1.385
9470.00,7.520106,25.03120,-0.000169,24.021205,-0.0075,1.385
9472.00,7.520114,25.03197,-0.000169,24.021823,-0.0075,1.385
9474.00,7.519645,25.03204,-0.000168,24.022211,-0.0075,1.385
9476.00,7.519123,25.03211,-0.000167,24.021727,-0.0075,1.386
9478.00,7.519556,25.03238,-0.000167,24.022079,-0.0075,1.386
9480.00,7.520257,25.03246,-0.000169,24.022454,-0.0076,1.385
9482.00,7.521237,25.03312,-0.000169,24.021994,-0.0075,1.385
9484.00,7.520638,25.03343,-0.000168,24.021581,-0.0076,1.385
9486.00,7.519725,25.03242,-0.000168,24.022088,-0.0076,1.386
9488.00,7.519949,25.03344,-0.000168,24.021932,-0.0075,1.386
9490.00,7.520670,25.03337,-0.000169,24.021829,-0.0075,1.386
9492.00,7.520950,25.03352,-0.000169,24.022217,-0.0075,1.386
9494.00,7.521188,25.03248,-0.000167,24.021376,-0.0076,1.385
9496.00,7.521755,25.03256,-0.000168,24.021967,-0.0075,1.385
9498.00,7.521101,25.03253,-0.000168,24.021976,-0.0076,1.386
9500.00,7.521762,25.03287,-0.000167,24.021950,-0.0076,1.385
9502.00,7.521156,25.03177,-0.000168,24.022043,-0.0076,1.385
9504.00,7.520789,25.03163,-0.000167,24.021851,-0.0076,1.385
9506.00,7.520508,25.03143,-0.000168,24.021678,-0.0076,1.386
9508.00,7.520287,25.03188,-0.000169,24.022324,-0.0076,1.385
9510.00,7.519266,25.03215,-0.000168,24.021637,-0.0075,1.385
9512.00,7.519109,25.03245,-0.000169,24.021794,-0.0075,1.385
9514.00,7.519611,25.03247,-0.000168,24.022400,-0.0076,1.385
9516.00,7.520077,25.03277,-0.000169,24.022219,-0.0075,1.386
9518.00,7.519745,25.03203,-0.000168,24.022471,-0.0075,1.385
9520.00,7.519278,25.03220,-0.000167,24.021847,-0.0076,1.386
9522.00,7.520095,25.03168,-0.000168,24.021711,-0.0076,1.385
9524.00,7.520796,25.03142,-0.000167,24.021862,-0.0076,1.385
9526.00,7.520385,25.03171,-0.000167,24.022220,-0.0075,1.385
9528.00,7.519299,25.03209,-0.000167,24.022469,-0.0075,1.386
9530.00,7.518622,25.03216,-0.000168,24.021512,-0.0075,1.385
9532.00,7.518160,25.03206,-0.000168,24.021700,-0.0076,1.385
9534.00,7.518613,25.03183,-0.000168,24.022159,-0.0075,1.386
9536.00,7.519177,25.03206,-0.000168,24.021949,-0.0076,1.385
9538.00,7.519886,25.03239,-0.000167,24.022137,-0.0075,1.386
9540.00,7.519545,25.03173,-0.000168,24.022242,-0.0076,1.385
9542.00,7.519803,25.03268,-0.000167,24.021564,-0.0076,1.386
9544.00,7.519261,25.03349,-0.000168,24.021570,-0.0075,1.385
9546.00,7.519035,25.03267,-0.000168,24.022748,-0.0075,1.386
9548.00,7.518951,25.03284,-0.000168,24.022616,-0.0076,1.385
9550.00,7.518582,25.03312,-0.000167,24.022079,-0.0076,1.385
9552.00,7.519412,25.03247,-0.000168,24.022010,-0.0076,1.385
9554.00,7.520585,25.03260,-0.000167,24.021827,-0.0076,1.385
9556.00,7.520439,25.03261,-0.000167,24.021630,-0.0075,1.385
9558.00,7.519991,25.03242,-0.000168,24.022083,-0.0076,1.386
9560.00,7.519983,25.03354,-0.000168,24.022260,-0.0075,1.385
9562.00,7.520594,25.03302,-0.000169,24.021715,-0.0075,1.386
9564.00,7.520846,25.03271,-0.000168,24.021153,-0.0075,1.385
9566.00,7.520895,25.03245,-0.000168,24.021909,-0.0076,1.386
9568.00,7.520889,25.03248,-0.000167,24.021568,-0.0075,1.386
9570.00,7.519445,25.03315,-0.000167,24.021773,-0.0075,1.385
9572.00,7.519615,25.03292,-0.000167,24.022175,-0.0075,1.386
9574.00,7.519825,25.03203,-0.000169,24.022246,-0.0075,1.386
9576.00,7.520328,25.03214,-0.000170,24.021561,-0.0075,1.386
9578.00,7.521597,25.03149,-0.000168,24.021976,-0.0076,1.385
9580.00,7.520879,25.03117,-0.000167,24.022021,-0.0076,1.385
9582.00,7.519459,25.03094,-0.000167,24.022623,-0.0076,1.385
9584.00,7.519345,25.03061,-0.000167,24.021767,-0.0076,1.385
9586.00,7.519400,25.03105,-0.000168,24.022032,-0.0075,1.385
9588.00,7.519562,25.03138,-0.000167,24.021613,-0.0076,1.386
9590.00,7.519713,25.03148,-0.000167,24.022103,-0.0076,1.386
9592.00,7.519971,25.03130,-0.000168,24.022512,-0.0075,1.386
9594.00,7.519885,25.03040,-0.000167,24.022567,-0.0075,1.386
9596.00,7.520122,25.03088,-0.000169,24.022056,-0.0076,1.386
9598.00,7.520367,25.03063,-0.000168,24.022056,-0.0075,1.386
9600.00,7.519905,25.03057,-0.000168,24.021985,-0.0075,1.386
9602.00,7.520527,25.03206,-0.000168,24.022447,-0.0075,1.385
@16,12.0000,24.0
9604.00,7.520046,25.03236,-0.000167,24.022772,-0.0075,1.386
9606.00,7.516589,25.03233,-0.000168,24.021613,-0.0075,1.386
9608.00,7.507472,25.03160,-0.000168,24.021678,-0.0076,1.384
9610.00,7.500024,25.03130,-0.000166,24.021954,-0.0075,1.384
9612.00,7.496410,25.03231,-0.000165,24.021660,-0.0076,1.384
9614.00,7.494314,25.03127,-0.000168,24.021954,-0.0076,1.385
9616.00,7.494510,25.03203,-0.000169,24.021631,-0.0076,1.385
9618.00,7.495889,25.03136,-0.000168,24.021800,-0.0076,1.386
9620.00,7.497060,25.03180,-0.000169,24.021805,-0.0076,1.387
9622.00,7.497768,25.03198,-0.000170,24.021521,-0.0075,1.386
9624.00,7.498503,25.03175,-0.000170,24.022848,-0.0075,1.387
9626.00,7.498660,25.03098,-0.000170,24.022101,-0.0075,1.387
9628.00,7.498341,25.03120,-0.000168,24.021987,-0.0075,1.387
9630.00,7.501933,25.03152,-0.000169,24.021753,-0.0075,1.387
9632.00,7.511436,25.03155,-0.000168,24.021831,-0.0075,1.387
9634.00,7.520056,25.03127,-0.000169,24.022367,-0.0075,1.387
9636.00,7.524703,25.03145,-0.000169,24.022010,-0.0076,1.387
9638.00,7.526281,25.03202,-0.000170,24.022253,-0.0076,1.387
9640.00,7.526504,25.03240,-0.000169,24.021586,-0.0076,1.387
9642.00,7.525959,25.03169,-0.000167,24.021862,-0.0075,1.386
9644.00,7.526141,25.03239,-0.000167,24.022313,-0.0075,1.386
9646.00,7.526010,25.03191,-0.000168,24.022266,-0.0075,1.386
9648.00,7.525230,25.03253,-0.000169,24.022307,-0.0076,1.386
9650.00,7.525058,25.03267,-0.000169,24.022304,-0.0076,1.386
9652.00,7.524320,25.03315,-0.000168,24.021822,-0.0075,1.386
9654.00,7.523734,25.03319,-0.000168,24.021905,-0.0076,1.386
9656.00,7.523273,25.03292,-0.000168,24.021959,-0.0075,1.386
9658.00,7.523037,25.03372,-0.000167,24.021216,-0.0076,1.386
9660.00,7.522762,25.03217,-0.000168,24.022239,-0.0075,1.386
9662.00,7.521274,25.03159,-0.000167,24.022295,-0.0075,1.386
9664.00,7.520135,25.03191,-0.000168,24.021925,-0.0075,1.386
9666.00,7.519449,25.03191,-0.000167,24.022010,-0.0075,1.386
9668.00,7.518235,25.03197,-0.000168,24.021845,-0.0075,1.386
9670.00,7.518146,25.03188,-0.000166,24.021905,-0.0075,1.385
9672.00,7.518413,25.03252,-0.000168,24.022384,-0.0075,1.386
9674.00,7.519139,25.03243,-0.000166,24.021916,-0.0075,1.386
9676.00,7.518677,25.03252,-0.000169,24.021726,-0.0075,1.386
9678.00,7.518486,25.03136,-0.000168,24.021615,-0.0075,1.386
9680.00,7.519266,25.03121,-0.000168,24.022141,-0.0075,1.386
9682.00,7.518848,25.03175,-0.000168,24.021706,-0.0075,1.386
9684.00,7.518216,25.03129,-0.000168,24.022184,-0.0075,1.385
9686.00,7.517974,25.03119,-0.000167,24.022817,-0.0075,1.385
9688.00,7.518473,25.03117,-0.000168,24.022061,-0.0076,1.386
9690.00,7.519354,25.03084,-0.000168,24.022313,-0.0076,1.386
9692.00,7.519462,25.03068,-0.000168,24.021684,-0.0076,1.386
9694.00,7.519950,25.03155,-0.000169,24.022152,-0.0075,1.386
9696.00,7.520076,25.03207,-0.000170,24.021911,-0.0075,1.385
9698.00,7.520194,25.03114,-0.000167,24.021852,-0.0075,1.386
9700.00,7.520014,25.03211,-0.000169,24.021539,-0.0075,1.386
9702.00,7.519563,25.03069,-0.000168,24.022012,-0.0075,1.386
9704.00,7.519894,25.03141,-0.000168,24.022433,-0.0076,1.386
9706.00,7.519911,25.03149,-0.000169,24.022387,-0.0075,1.386
9708.00,7.520076,25.03210,-0.000171,24.022003,-0.0076,1.386
9710.00,7.519687,25.03190,-0.000169,24.021697,-0.0076,1.386
9712.00,7.519744,25.03188,-0.000169,24.021918,-0.0075,1.386
9714.00,7.519919,25.03195,-0.000167,24.022168,-0.0075,1.386
9716.00,7.519104,25.03335,-0.000169,24.022344,-0.0075,1.386
9718.00,7.519299,25.03279,-0.000166,24.022605,-0.0076,1.386
9720.00,7.519387,25.03291,-0.000169,24.021381,-0.0075,1.386
9722.00,7.519347,25.03330,-0.000168,24.021508,-0.0075,1.386
9724.00,7.519763,25.03196,-0.000167,24.022253,-0.0075,1.386
9726.00,7.520843,25.03268,-0.000169,24.022231,-0.0075,1.386
9728.00,7.520627,25.03185,-0.000168,24.021929,-0.0075,1.385
9730.00,7.519871,25.03196,-0.000167,24.022233,-0.0076,1.386
9732.00,7.520069,25.03246,-0.000168,24.022039,-0.0076,1.386
9734.00,7.519126,25.03190,-0.000166,24.022097,-0.0076,1.387
9736.00,7.518769,25.03212,-0.000169,24.022598,-0.0075,1.386
9738.00,7.518951,25.03158,-0.000169,24.022046,-0.0075,1.386
9740.00,7.519684,25.03115,-0.000168,24.021996,-0.0075,1.386
9742.00,7.520795,25.03188,-0.000168,24.022039,-0.0076,1.386
9744.00,7.519999,25.03218,-0.000166,24.022139,-0.0075,1.386
9746.00,7.519611,25.03203,-0.000168,24.021925,-0.0075,1.386
9748.00,7.519712,25.03222,-0.000168,24.022175,-0.0075,1.386
9750.00,7.519880,25.03151,-0.000168,24.021597,-0.0076,1.386
9752.00,7.519605,25.03199,-0.000168,24.022333,-0.0075,1.386
9754.00,7.519693,25.03288,-0.000169,24.022217,-0.0075,1.386
9756.00,7.519774,25.03331,-0.000169,24.021599,-0.0075,1.386
9758.00,7.519826,25.03212,-0.000168,24.022041,-0.0076,1.386
9760.00,7.519153,25.03118,-0.000168,24.022092,-0.0076,1.386
9762.00,7.518779,25.03195,-0.000168,24.022133,-0.0076,1.386
9764.00,7.518713,25.03164,-0.000167,24.022521,-0.0075,1.386
9766.00,7.519717,25.03190,-0.000166,24.021891,-0.0075,1.386
9768.00,7.519219,25.03123,-0.000167,24.021611,-0.0076,1.386
9770.00,7.518934,25.03155,-0.000168,24.021925,-0.0076,1.386
9772.00,7.519843,25.03242,-0.000168,24.022436,-0.0076,1.386
9774.00,7.519621,25.03268,-0.000167,24.022596,-0.0075,1.387
9776.00,7.519635,25.03202,-0.000167,24.021932,-0.0075,1.386
9778.00,7.519955,25.03326,-0.000168,24.022469,-0.0075,1.386
9780.00,7.519464,25.03310,-0.000167,24.021602,-0.0076,1.386
9782.00,7.519292,25.03259,-0.000168,24.021470,-0.0076,1.386
9784.00,7.520307,25.03236,-0.000166,24.022304,-0.0076,1.386
9786.00,7.519399,25.03221,-0.000169,24.021553,-0.0075,1.386
9788.00,7.518558,25.03229,-0.000169,24.021923,-0.0075,1.387
9790.00,7.519008,25.03326,-0.000170,24.021760,-0.0075,1.387
9792.00,7.519093,25.03368,-0.000168,24.022654,-0.0076,1.386
9794.00,7.519261,25.03284,-0.000168,24.022157,-0.0075,1.386
9796.00,7.519711,25.03270,-0.000168,24.022010,-0.0076,1.386
9798.00,7.520304,25.03302,-0.000169,24.021914,-0.0075,1.386
9800.00,7.520626,25.03248,-0.000169,24.021403,-0.0075,1.387
9802.00,7.520888,25.03277,-0.000169,24.021920,-0.0075,1.386
9804.00,7.520402,25.03281,-0.000168,24.022498,-0.0075,1.386
9806.00,7.519656,25.03261,-0.000168,24.021577,-0.0075,1.386
9808.00,7.519773,25.03310,-0.000168,24.021943,-0.0076,1.386
9810.00,7.519869,25.03284,-0.000168,24.022228,-0.0075,1.387
9812.00,7.520096,25.03256,-0.000168,24.022284,-0.0075,1.386
9814.00,7.519160,25.03315,-0.000167,24.022097,-0.0075,1.386
9816.00,7.518717,25.03369,-0.000168,24.022094,-0.0076,1.386
9818.00,7.519921,25.03330,-0.000168,24.021619,-0.0076,1.386
9820.00,7.520240,25.03308,-0.000169,24.022065,-0.0076,1.387
9822.00,7.520231,25.03227,-0.000170,24.021851,-0.0075,1.387
9824.00,7.519844,25.03232,-0.000169,24.021836,-0.0076,1.387
9826.00,7.520160,25.03197,-0.000167,24.022077,-0.0076,1.386
9828.00,7.520079,25.03260,-0.000170,24.021588,-0.0075,1.387
9830.00,7.519875,25.03314,-0.000172,24.022275,-0.0075,1.387
9832.00,7.519942,25.03284,-0.000171,24.022550,-0.0075,1.387
9834.00,7.519441,25.03202,-0.000168,24.021891,-0.0075,1.386
9836.00,7.519472,25.03223,-0.000168,24.022311,-0.0075,1.386
9838.00,7.520695,25.03234,-0.000169,24.022161,-0.0075,1.387
9840.00,7.519540,25.03307,-0.000167,24.022068,-0.0076,1.386
9842.00,7.519709,25.03289,-0.000168,24.022193,-0.0075,1.387
9844.00,7.520151,25.03259,-0.000170,24.022159,-0.0075,1.387
9846.00,7.520140,25.03315,-0.000168,24.021871,-0.0076,1.386
9848.00,7.519848,25.03343,-0.000168,24.021263,-0.0076,1.386
9850.00,7.519608,25.03375,-0.000167,24.021996,-0.0076,1.386
9852.00,7.519795,25.03411,-0.000169,24.021851,-0.0075,1.386
9854.00,7.519681,25.03279,-0.000167,24.021046,-0.0076,1.387
9856.00,7.519110,25.03278,-0.000169,24.022066,-0.0075,1.386
9858.00,7.519577,25.03358,-0.000168,24.021981,-0.0076,1.386
9860.00,7.519459,25.03381,-0.000164,24.021923,-0.0076,1.386
9862.00,7.519229,25.03422,-0.000167,24.021793,-0.0076,1.387
9864.00,7.518895,25.03476,-0.000170,24.021680,-0.0076,1.386
9866.00,7.519800,25.03412,-0.000169,24.022210,-0.0075,1.387
9868.00,7.520189,25.03334,-0.000169,24.022530,-0.0075,1.387
9870.00,7.520442,25.03337,-0.000166,24.021700,-0.0076,1.387
9872.00,7.520384,25.03338,-0.000167,24.021894,-0.0076,1.386
9874.00,7.519949,25.03336,-0.000168,24.022451,-0.0075,1.386
9876.00,7.519759,25.03409,-0.000170,24.021871,-0.0075,1.387
9878.00,7.519607,25.03411,-0.000170,24.021765,-0.0075,1.387
9880.00,7.519701,25.03384,-0.000167,24.021981,-0.0076,1.387
9882.00,7.519687,25.03441,-0.000171,24.021945,-0.0075,1.387
9884.00,7.518929,25.03363,-0.000168,24.021740,-0.0076,1.387
9886.00,7.518598,25.03371,-0.000168,24.021599,-0.0076,1.387
9888.00,7.518610,25.03382,-0.000169,24.021867,-0.0076,1.387
9890.00,7.518585,25.03320,-0.000167,24.022541,-0.0075,1.386
9892.00,7.519315,25.03263,-0.000168,24.021530,-0.0076,1.387
9894.00,7.519986,25.03255,-0.000168,24.021675,-0.0075,1.386
9896.00,7.520335,25.03331,-0.000167,24.021301,-0.0076,1.387
9898.00,7.519832,25.03407,-0.000168,24.021225,-0.0075,1.387
9900.00,7.520209,25.03426,-0.000169,24.021660,-0.0076,1.387
9902.00,7.519637,25.03448,-0.000169,24.022025,-0.0076,1.387
9904.00,7.519617,25.03394,-0.000168,24.022424,-0.0075,1.387
9906.00,7.519040,25.03424,-0.000168,24.022066,-0.0075,1.386
9908.00,7.518706,25.03370,-0.000168,24.021697,-0.0075,1.387
9910.00,7.518881,25.03444,-0.000169,24.021920,-0.0076,1.387
9912.00,7.518527,25.03466,-0.000169,24.021970,-0.0075,1.387
9914.00,7.518521,25.03417,-0.000169,24.021999,-0.0076,1.386
9916.00,7.518520,25.03420,-0.000168,24.021668,-0.0076,1.386
9918.00,7.519202,25.03555,-0.000166,24.021367,-0.0075,1.387
9920.00,7.519772,25.03614,-0.000168,24.021640,-0.0075,1.387
9922.00,7.519631,25.03509,-0.000168,24.021651,-0.0076,1.387
9924.00,7.519744,25.03611,-0.000168,24.021823,-0.0075,1.387
9926.00,7.520236,25.03566,-0.000167,24.021410,-0.0075,1.387
9928.00,7.519998,25.03501,-0.000167,24.021205,-0.0076,1.387
9930.00,7.519341,25.03510,-0.000167,24.021477,-0.0075,1.386
9932.00,7.519058,25.03423,-0.000167,24.021660,-0.0075,1.387
9934.00,7.519443,25.03453,-0.000167,24.021733,-0.0075,1.387
9936.00,7.519040,25.03478,-0.000168,24.022215,-0.0075,1.387
9938.00,7.519009,25.03495,-0.000168,24.021736,-0.0076,1.387
9940.00,7.518568,25.03512,-0.000167,24.021905,-0.0076,1.387
9942.00,7.519389,25.03433,-0.000168,24.021740,-0.0075,1.387
9944.00,7.518636,25.03421,-0.000166,24.021617,-0.0075,1.386
9946.00,7.518088,25.03397,-0.000168,24.021816,-0.0075,1.387
9948.00,7.518730,25.03384,-0.000166,24.021863,-0.0075,1.387
9950.00,7.519313,25.03415,-0.000169,24.022529,-0.0075,1.387
9952.00,7.519888,25.03492,-0.000168,24.022204,-0.0076,1.387
9954.00,7.519191,25.03438,-0.000168,24.022802,-0.0075,1.387
9956.00,7.519809,25.03430,-0.000169,24.022333,-0.0075,1.387
9958.00,7.520600,25.03471,-0.000167,24.022538,-0.0076,1.386
9960.00,7.519814,25.03409,-0.000169,24.022349,-0.0075,1.387
9962.00,7.519773,25.03378,-0.000170,24.021965,-0.0075,1.386
9964.00,7.519535,25.03352,-0.000169,24.021689,-0.0075,1.386
9966.00,7.519125,25.03396,-0.000168,24.022746,-0.0075,1.387
9968.00,7.519179,25.03492,-0.000169,24.022268,-0.0076,1.387
9970.00,7.519055,25.03449,-0.000172,24.022030,-0.0076,1.387
9972.00,7.519855,25.03394,-0.000166,24.022472,-0.0076,1.386
9974.00,7.519481,25.03437,-0.000164,24.022108,-0.0076,1.386
9976.00,7.519245,25.03435,-0.000165,24.022420,-0.0076,1.388
9978.00,7.518380,25.03476,-0.000165,24.022182,-0.0076,1.387
9980.00,7.518098,25.03492,-0.000168,24.021591,-0.0076,1.386
9982.00,7.519413,25.03411,-0.000169,24.021718,-0.0076,1.386
9984.00,7.519754,25.03378,-0.000169,24.021751,-0.0076,1.387
9986.00,7.519922,25.03302,-0.000169,24.021294,-0.0075,1.387
9988.00,7.519067,25.03364,-0.000168,24.021532,-0.0076,1.387
9990.00,7.519758,25.03319,-0.000166,24.022304,-0.0075,1.387
9992.00,7.519718,25.03280,-0.000169,24.022017,-0.0075,1.387
9994.00,7.520039,25.03395,-0.000166,24.022286,-0.0076,1.386
9996.00,7.519920,25.03354,-0.000163,24.021885,-0.0076,1.387
9998.00,7.519575,25.03429,-0.000164,24.021526,-0.0076,1.387
10000.00,7.519928,25.03417,-0.000168,24.021843,-0.0075,1.387
10002.00,7.519400,25.03360,-0.000170,24.022094,-0.0076,1.387
10004.00,7.518454,25.03266,-0.000168,24.022016,-0.0076,1.387
10006.00,7.519415,25.03348,-0.000170,24.021847,-0.0076,1.388
10008.00,7.519363,25.03340,-0.000166,24.022101,-0.0076,1.387
10010.00,7.519988,25.03286,-0.000169,24.021515,-0.0075,1.387
10012.00,7.520053,25.03333,-0.000168,24.022186,-0.0075,1.387
10014.00,7.519813,25.03474,-0.000168,24.022119,-0.0075,1.387
10016.00,7.519857,25.03396,-0.000167,24.022161,-0.0075,1.387
10018.00,7.520106,25.03395,-0.000168,24.022012,-0.0075,1.388
10020.00,7.520756,25.03390,-0.000168,24.021499,-0.0076,1.387
10022.00,7.520743,25.03418,-0.000169,24.021242,-0.0076,1.387
10024.00,7.520370,25.03367,-0.000166,24.021588,-0.0076,1.387
10026.00,7.520436,25.03274,-0.000168,24.021755,-0.0075,1.387
10028.00,7.520763,25.03294,-0.000169,24.021517,-0.0076,1.387
10030.00,7.520275,25.03288,-0.000169,24.021903,-0.0076,1.387
10032.00,7.520149,25.03220,-0.000169,24.021475,-0.0075,1.387
10034.00,7.520088,25.03221,-0.000169,24.022170,-0.0075,1.387
10036.00,7.519558,25.03346,-0.000168,24.022329,-0.0076,1.387
10038.00,7.519239,25.03366,-0.000168,24.021842,-0.0076,1.388
10040.00,7.518741,25.03335,-0.000169,24.021582,-0.0076,1.387
10042.00,7.519242,25.03345,-0.000169,24.022650,-0.0076,1.387
10044.00,7.520067,25.03305,-0.000167,24.021374,-0.0075,1.387
10046.00,7.520284,25.03247,-0.000165,24.021359,-0.0076,1.387
10048.00,7.520135,25.03260,-0.000168,24.021423,-0.0076,1.388
10050.00,7.519898,25.03359,-0.000169,24.021709,-0.0076,1.387
10052.00,7.520457,25.03442,-0.000166,24.021820,-0.0076,1.387
10054.00,7.520157,25.03408,-0.000166,24.022097,-0.0076,1.387
10056.00,7.518993,25.03517,-0.000167,24.022438,-0.0076,1.387
10058.00,7.519511,25.03493,-0.000167,24.021746,-0.0076,1.387
10060.00,7.519671,25.03424,-0.000167,24.021715,-0.0075,1.387
10062.00,7.519934,25.03401,-0.000168,24.022108,-0.0076,1.387
10064.00,7.520392,25.03378,-0.000168,24.021421,-0.0075,1.387
10066.00,7.519835,25.03446,-0.000168,24.021992,-0.0075,1.387
10068.00,7.519648,25.03536,-0.000169,24.021979,-0.0075,1.387
10070.00,7.519397,25.03419,-0.000169,24.022400,-0.0076,1.387
10072.00,7.518649,25.03350,-0.000169,24.022213,-0.0076,1.387
10074.00,7.519302,25.03392,-0.000168,24.021651,-0.0075,1.387
10076.00,7.519685,25.03419,-0.000168,24.021452,-0.0076,1.386
10078.00,7.519286,25.03561,-0.000166,24.021918,-0.0076,1.387
10080.00,7.519611,25.03410,-0.000166,24.021428,-0.0076,1.387
10082.00,7.519744,25.03418,-0.000168,24.021702,-0.0076,1.387
10084.00,7.518898,25.03440,-0.000168,24.021466,-0.0075,1.387
10086.00,7.518853,25.03409,-0.000168,24.021936,-0.0075,1.387
10088.00,7.518753,25.03484,-0.000167,24.022019,-0.0075,1.386
10090.00,7.517980,25.03449,-0.000166,24.022152,-0.0075,1.387
10092.00,7.519184,25.03482,-0.000166,24.021722,-0.0076,1.387
10094.00,7.519684,25.03514,-0.000169,24.022378,-0.0076,1.387
10096.00,7.519553,25.03509,-0.000168,24.021856,-0.0075,1.387
10098.00,7.519112,25.03534,-0.000168,24.021350,-0.0076,1.388
10100.00,7.519593,25.03539,-0.000168,24.021849,-0.0075,1.387
10102.00,7.518532,25.03541,-0.000169,24.022523,-0.0076,1.387
10104.00,7.517543,25.03526,-0.000168,24.021814,-0.0076,1.387
10106.00,7.518256,25.03463,-0.000167,24.021885,-0.0075,1.387
10108.00,7.519090,25.03416,-0.000168,24.021285,-0.0075,1.387
10110.00,7.519713,25.03348,-0.000169,24.022222,-0.0075,1.387
10112.00,7.519500,25.03371,-0.000168,24.022094,-0.0075,1.387
10114.00,7.519899,25.03427,-0.000167,24.022126,-0.0075,1.387
10116.00,7.520164,25.03408,-0.000169,24.022282,-0.0075,1.387
10118.00,7.520059,25.03396,-0.000169,24.022199,-0.0075,1.386
10120.00,7.519895,25.03480,-0.000170,24.022933,-0.0075,1.387
10122.00,7.519315,25.03370,-0.000168,24.022443,-0.0076,1.388
10124.00,7.519408,25.03400,-0.000167,24.021443,-0.0076,1.387
10126.00,7.519398,25.03333,-0.000168,24.021693,-0.0076,1.387
10128.00,7.519587,25.03339,-0.000169,24.022139,-0.0076,1.387
10130.00,7.518714,25.03299,-0.000169,24.021196,-0.0075,1.387
10132.00,7.519708,25.03345,-0.000169,24.021463,-0.0075,1.386
10134.00,7.520432,25.03273,-0.000167,24.021515,-0.0076,1.387
10136.00,7.519999,25.03364,-0.000167,24.021974,-0.0076,1.387
10138.00,7.519320,25.03419,-0.000167,24.022650,-0.0076,1.387
10140.00,7.519550,25.03411,-0.000167,24.021874,-0.0075,1.387
10142.00,7.519793,25.03428,-0.000166,24.022763,-0.0075,1.387
10144.00,7.520634,25.03469,-0.000168,24.022541,-0.0075,1.387
10146.00,7.520353,25.03463,-0.000166,24.022008,-0.0076,1.387
10148.00,7.519748,25.03385,-0.000166,24.021506,-0.0076,1.387
10150.00,7.519974,25.03435,-0.000168,24.021419,-0.0076,1.387
10152.00,7.520602,25.03422,-0.000168,24.021775,-0.0075,1.387
10154.00,7.520303,25.03409,-0.000168,24.022326,-0.0075,1.387
10156.00,7.519947,25.03368,-0.000167,24.022172,-0.0075,1.387
10158.00,7.520309,25.03394,-0.000167,24.022007,-0.0075,1.387
10160.00,7.520691,25.03415,-0.000167,24.022485,-0.0075,1.388
10162.00,7.519455,25.03467,-0.000168,24.021905,-0.0075,1.387
10164.00,7.518864,25.03427,-0.000168,24.021814,-0.0075,1.387
10166.00,7.519377,25.03387,-0.000168,24.021570,-0.0075,1.387
10168.00,7.519375,25.03406,-0.000168,24.022070,-0.0076,1.387
10170.00,7.520264,25.03360,-0.000170,24.021970,-0.0075,1.387
10172.00,7.519981,25.03358,-0.000170,24.021833,-0.0075,1.387
10174.00,7.519374,25.03335,-0.000167,24.022144,-0.0076,1.387
10176.00,7.519449,25.03388,-0.000167,24.022037,-0.0076,1.387
10178.00,7.519671,25.03404,-0.000168,24.022132,-0.0075,1.387
10180.00,7.519398,25.03345,-0.000168,24.022191,-0.0075,1.388
10182.00,7.519689,25.03461,-0.000167,24.021374,-0.0076,1.387
10184.00,7.519525,25.03451,-0.000166,24.022590,-0.0076,1.387
10186.00,7.520284,25.03417,-0.000167,24.022043,-0.0075,1.387
10188.00,7.519889,25.03275,-0.000168,24.022092,-0.0075,1.387
10190.00,7.519685,25.03261,-0.000168,24.022202,-0.0075,1.387
10192.00,7.520669,25.03320,-0.000167,24.022001,-0.0075,1.387
10194.00,7.520808,25.03357,-0.000168,24.021437,-0.0075,1.387
10196.00,7.520296,25.03464,-0.000167,24.022416,-0.0075,1.387
10198.00,7.519777,25.03497,-0.000168,24.022269,-0.0075,1.387
10200.00,7.519621,25.03360,-0.000169,24.021985,-0.0075,1.387
10202.00,7.520107,25.03330,-0.000168,24.022317,-0.0076,1.387
@17,12.0000,24.0
10204.00,7.519974,25.03305,-0.000167,24.022046,-0.0076,1.387
10206.00,7.517227,25.03313,-0.000168,24.022387,-0.0075,1.388
10208.00,7.509243,25.03404,-0.000170,24.022547,-0.0076,1.388
10210.00,7.502432,25.03423,-0.000168,24.022329,-0.0075,1.386
10212.00,7.496747,25.03419,-0.000167,24.022480,-0.0075,1.386
10214.00,7.493875,25.03430,-0.000167,24.021932,-0.0076,1.386
10216.00,7.494029,25.03368,-0.000168,24.021677,-0.0075,1.387
10218.00,7.494649,25.03393,-0.000170,24.021813,-0.0075,1.388
10220.00,7.495690,25.03447,-0.000168,24.021626,-0.0075,1.388
10222.00,7.496576,25.03492,-0.000169,24.022277,-0.0075,1.388
10224.00,7.498105,25.03511,-0.000170,24.021720,-0.0075,1.388
10226.00,7.498489,25.03525,-0.000168,24.021863,-0.0075,1.388
10228.00,7.498900,25.03535,-0.000168,24.021731,-0.0076,1.388
10230.00,7.502586,25.03497,-0.000172,24.021881,-0.0075,1.389
10232.00,7.511018,25.03482,-0.000171,24.022201,-0.0075,1.389
10234.00,7.519886,25.03489,-0.000170,24.021823,-0.0075,1.389
10236.00,7.525467,25.03431,-0.000168,24.022353,-0.0075,1.389
10238.00,7.527585,25.03438,-0.000168,24.022260,-0.0076,1.389
10240.00,7.527766,25.03363,-0.000167,24.021419,-0.0076,1.388
10242.00,7.527909,25.03284,-0.000167,24.022186,-0.0075,1.388
10244.00,7.527671,25.03382,-0.000167,24.021695,-0.0075,1.387
10246.00,7.526913,25.03396,-0.000166,24.022110,-0.0075,1.387
10248.00,7.525256,25.03357,-0.000167,24.021940,-0.0075,1.388
10250.00,7.524093,25.03330,-0.000166,24.022607,-0.0075,1.388
10252.00,7.523862,25.03371,-0.000167,24.022208,-0.0075,1.387
10254.00,7.524181,25.03366,-0.000165,24.022480,-0.0075,1.387
10256.00,7.522557,25.03399,-0.000166,24.022150,-0.0075,1.388
10258.00,7.520133,25.03442,-0.000168,24.021651,-0.0075,1.387
10260.00,7.519555,25.03438,-0.000167,24.021958,-0.0075,1.387
10262.00,7.519799,25.03430,-0.000167,24.021847,-0.0075,1.387
10264.00,7.518879,25.03411,-0.000167,24.022429,-0.0075,1.387
10266.00,7.518694,25.03450,-0.000167,24.022393,-0.0076,1.387
10268.00,7.519424,25.03500,-0.000167,24.021390,-0.0076,1.388
10270.00,7.519075,25.03532,-0.000167,24.022003,-0.0075,1.387
10272.00,7.519849,25.03606,-0.000168,24.021825,-0.0075,1.387
10274.00,7.519465,25.03641,-0.000168,24.022146,-0.0076,1.387
10276.00,7.518824,25.03625,-0.000167,24.021546,-0.0075,1.387
10278.00,7.518410,25.03663,-0.000167,24.022052,-0.0075,1.388
10280.00,7.518475,25.03631,-0.000168,24.021963,-0.0075,1.387
10282.00,7.518662,25.03577,-0.000167,24.021854,-0.0075,1.388
10284.00,7.519112,25.03639,-0.000168,24.022761,-0.0075,1.387
10286.00,7.519386,25.03631,-0.000166,24.021394,-0.0076,1.387
10288.00,7.519666,25.03654,-0.000166,24.022295,-0.0075,1.387
10290.00,7.519283,25.03626,-0.000167,24.022143,-0.0076,1.387
10292.00,7.519675,25.03673,-0.000168,24.021921,-0.0076,1.387
10294.00,7.519822,25.03664,-0.000169,24.021459,-0.0076,1.387
10296.00,7.520039,25.03598,-0.000169,24.022008,-0.0076,1.387
10298.00,7.520149,25.03560,-0.000167,24.021816,-0.0076,1.387
10300.00,7.521163,25.03618,-0.000166,24.022081,-0.0076,1.387
10302.00,7.520652,25.03523,-0.000167,24.021916,-0.0076,1.388
10304.00,7.519645,25.03590,-0.000168,24.021512,-0.0076,1.387
10306.00,7.520178,25.03655,-0.000167,24.022443,-0.0075,1.388
10308.00,7.519741,25.03590,-0.000168,24.022277,-0.0076,1.388
10310.00,7.520583,25.03647,-0.000168,24.021785,-0.0076,1.387
10312.00,7.519940,25.03592,-0.000167,24.022012,-0.0075,1.387
10314.00,7.519543,25.03601,-0.000167,24.022842,-0.0075,1.387
10316.00,7.520050,25.03565,-0.000168,24.022027,-0.0075,1.387
10318.00,7.520000,25.03542,-0.000168,24.021883,-0.0075,1.388
10320.00,7.520618,25.03560,-0.000169,24.022208,-0.0075,1.387
10322.00,7.521459,25.03557,-0.000169,24.022177,-0.0075,1.387
10324.00,7.521316,25.03549,-0.000169,24.022400,-0.0075,1.388
10326.00,7.521160,25.03511,-0.000168,24.021724,-0.0076,1.388
10328.00,7.521246,25.03553,-0.000168,24.022061,-0.0075,1.388
10330.00,7.521496,25.03501,-0.000169,24.021778,-0.0075,1.388
10332.00,7.521019,25.03455,-0.000169,24.022056,-0.0076,1.388
10334.00,7.519793,25.03562,-0.000168,24.021780,-0.0075,1.388
10336.00,7.519766,25.03563,-0.000169,24.022280,-0.0075,1.387
10338.00,7.519701,25.03473,-0.000168,24.022337,-0.0075,1.387
10340.00,7.519382,25.03556,-0.000167,24.021918,-0.0075,1.387
10342.00,7.519525,25.03505,-0.000166,24.022543,-0.0075,1.387
10344.00,7.520364,25.03382,-0.000167,24.022369,-0.0075,1.387
10346.00,7.520814,25.03463,-0.000167,24.022139,-0.0075,1.387
10348.00,7.520384,25.03510,-0.000168,24.022083,-0.0075,1.388
10350.00,7.519807,25.03481,-0.000168,24.021570,-0.0075,1.388
10352.00,7.519600,25.03485,-0.000169,24.022179,-0.0075,1.388
10354.00,7.519770,25.03469,-0.000169,24.022037,-0.0075,1.387
10356.00,7.519891,25.03457,-0.000168,24.021978,-0.0075,1.386
10358.00,7.519618,25.03405,-0.000166,24.021842,-0.0075,1.386
10360.00,7.518335,25.03416,-0.000166,24.021800,-0.0075,1.387
10362.00,7.518296,25.03394,-0.000167,24.021530,-0.0075,1.387
10364.00,7.519551,25.03397,-0.000167,24.021775,-0.0076,1.388
10366.00,7.519900,25.03506,-0.000167,24.021381,-0.0075,1.388
10368.00,7.519412,25.03554,-0.000167,24.022646,-0.0075,1.387
10370.00,7.519602,25.03626,-0.000167,24.021541,-0.0075,1.387
10372.00,7.519626,25.03656,-0.000167,24.021988,-0.0075,1.388
10374.00,7.519551,25.03603,-0.000168,24.022124,-0.0075,1.388
10376.00,7.519242,25.03658,-0.000167,24.022268,-0.0076,1.387
10378.00,7.519784,25.03718,-0.000168,24.022407,-0.0075,1.387
10380.00,7.520379,25.03623,-0.000166,24.021749,-0.0076,1.387
10382.00,7.521247,25.03691,-0.000166,24.021865,-0.0076,1.387
10384.00,7.521727,25.03726,-0.000168,24.022661,-0.0075,1.388
10386.00,7.521071,25.03640,-0.000168,24.022607,-0.0075,1.388
10388.00,7.520741,25.03616,-0.000167,24.022126,-0.0075,1.387
10390.00,7.520951,25.03620,-0.000168,24.021949,-0.0076,1.387
10392.00,7.521170,25.03667,-0.000168,24.022228,-0.0075,1.387
10394.00,7.520864,25.03589,-0.000167,24.022427,-0.0075,1.387
10396.00,7.519793,25.03544,-0.000167,24.022578,-0.0075,1.388
10398.00,7.519434,25.03463,-0.000168,24.022161,-0.0075,1.387
10400.00,7.520040,25.03574,-0.000168,24.022679,-0.0075,1.387
10402.00,7.519314,25.03584,-0.000167,24.022086,-0.0075,1.387
10404.00,7.519726,25.03540,-0.000167,24.022012,-0.0075,1.388
10406.00,7.520553,25.03533,-0.000169,24.022079,-0.0075,1.387
10408.00,7.520003,25.03470,-0.000168,24.021930,-0.0075,1.387
10410.00,7.519925,25.03456,-0.000169,24.022099,-0.0076,1.387
10412.00,7.520079,25.03513,-0.000168,24.022420,-0.0075,1.387
10414.00,7.520304,25.03578,-0.000168,24.022148,-0.0075,1.387
10416.00,7.520405,25.03563,-0.000168,24.021952,-0.0075,1.387
10418.00,7.520812,25.03602,-0.000168,24.021833,-0.0076,1.388
10420.00,7.519852,25.03557,-0.000168,24.021474,-0.0076,1.387
10422.00,7.519820,25.03492,-0.000169,24.021898,-0.0075,1.387
10424.00,7.520629,25.03527,-0.000169,24.022017,-0.0075,1.387
10426.00,7.520367,25.03538,-0.000167,24.022621,-0.0075,1.388
10428.00,7.519559,25.03571,-0.000166,24.022962,-0.0075,1.388
10430.00,7.519659,25.03590,-0.000168,24.022166,-0.0075,1.387
10432.00,7.519771,25.03634,-0.000169,24.022157,-0.0075,1.388
10434.00,7.520764,25.03588,-0.000169,24.022547,-0.0075,1.388
10436.00,7.520466,25.03556,-0.000167,24.022971,-0.0076,1.387
10438.00,7.520738,25.03606,-0.000169,24.022161,-0.0075,1.387
10440.00,7.520400,25.03527,-0.000168,24.022181,-0.0075,1.387
10442.00,7.520297,25.03513,-0.000168,24.022601,-0.0076,1.387
10444.00,7.519399,25.03474,-0.000169,24.022559,-0.0075,1.388
10446.00,7.519270,25.03419,-0.000168,24.021963,-0.0075,1.387
10448.00,7.519042,25.03429,-0.000167,24.021784,-0.0076,1.388
10450.00,7.519728,25.03511,-0.000167,24.021251,-0.0075,1.388
10452.00,7.520037,25.03499,-0.000167,24.022054,-0.0075,1.387
10454.00,7.520237,25.03425,-0.000168,24.022549,-0.0075,1.387
10456.00,7.519810,25.03494,-0.000168,24.022554,-0.0076,1.387
10458.00,7.519796,25.03510,-0.000166,24.021836,-0.0075,1.388
10460.00,7.519637,25.03503,-0.000168,24.021320,-0.0075,1.387
10462.00,7.519559,25.03521,-0.000169,24.022431,-0.0076,1.387
10464.00,7.520275,25.03434,-0.000168,24.022318,-0.0075,1.387
10466.00,7.520381,25.03504,-0.000166,24.022320,-0.0075,1.387
10468.00,7.519948,25.03608,-0.000167,24.022164,-0.0075,1.388
10470.00,7.520083,25.03544,-0.000168,24.022130,-0.0075,1.387
10472.00,7.519567,25.03508,-0.000167,24.022144,-0.0075,1.387
10474.00,7.519575,25.03485,-0.000168,24.022217,-0.0075,1.388
10476.00,7.519121,25.03506,-0.000169,24.022144,-0.0075,1.388
10478.00,7.519653,25.03521,-0.000168,24.022045,-0.0075,1.388
10480.00,7.519155,25.03507,-0.000168,24.022130,-0.0075,1.388
10482.00,7.519703,25.03425,-0.000168,24.022278,-0.0075,1.387
10484.00,7.519992,25.03438,-0.000167,24.021561,-0.0075,1.387
10486.00,7.519795,25.03448,-0.000167,24.022133,-0.0075,1.387
10488.00,7.520323,25.03460,-0.000168,24.022213,-0.0075,1.387
10490.00,7.520093,25.03484,-0.000168,24.023176,-0.0075,1.387
10492.00,7.518899,25.03407,-0.000167,24.022259,-0.0075,1.387
10494.00,7.518824,25.03517,-0.000167,24.022483,-0.0075,1.388
10496.00,7.519105,25.03545,-0.000167,24.022148,-0.0075,1.387
10498.00,7.519175,25.03510,-0.000169,24.022077,-0.0075,1.388
10500.00,7.519220,25.03461,-0.000167,24.023000,-0.0075,1.387
10502.00,7.519452,25.03452,-0.000167,24.022075,-0.0075,1.388
10504.00,7.519164,25.03454,-0.000167,24.021979,-0.0075,1.387
10506.00,7.518973,25.03487,-0.000167,24.022559,-0.0075,1.388
10508.00,7.519718,25.03462,-0.000167,24.022144,-0.0075,1.388
10510.00,7.519814,25.03517,-0.000167,24.022648,-0.0075,1.387
10512.00,7.519495,25.03509,-0.000167,24.022717,-0.0076,1.386
10514.00,7.519794,25.03493,-0.000166,24.021965,-0.0075,1.387
10516.00,7.519546,25.03501,-0.000166,24.021515,-0.0076,1.387
10518.00,7.518639,25.03586,-0.000168,24.022665,-0.0075,1.388
10520.00,7.519344,25.03577,-0.000167,24.022224,-0.0075,1.388
10522.00,7.518424,25.03563,-0.000166,24.021914,-0.0075,1.387
10524.00,7.519070,25.03454,-0.000168,24.022712,-0.0076,1.387
10526.00,7.519751,25.03407,-0.000168,24.021920,-0.0075,1.387
10528.00,7.519858,25.03361,-0.000167,24.021736,-0.0076,1.387
10530.00,7.519958,25.03365,-0.000167,24.022309,-0.0075,1.388
10532.00,7.519725,25.03352,-0.000168,24.022570,-0.0075,1.387
10534.00,7.520056,25.03369,-0.000168,24.022534,-0.0075,1.388
10536.00,7.519636,25.03426,-0.000167,24.021194,-0.0075,1.387
10538.00,7.519751,25.03482,-0.000167,24.021316,-0.0076,1.387
10540.00,7.519978,25.03425,-0.000168,24.022804,-0.0076,1.387
10542.00,7.519890,25.03462,-0.000167,24.021506,-0.0075,1.387
10544.00,7.519099,25.03425,-0.000167,24.021932,-0.0075,1.388
10546.00,7.519726,25.03397,-0.000167,24.021856,-0.0076,1.388
10548.00,7.519822,25.03341,-0.000168,24.021646,-0.0075,1.387
10550.00,7.519892,25.03316,-0.000168,24.021117,-0.0075,1.387
10552.00,7.519561,25.03356,-0.000167,24.021769,-0.0075,1.387
10554.00,7.519076,25.03349,-0.000167,24.021419,-0.0076,1.387
10556.00,7.518959,25.03386,-0.000168,24.021715,-0.0075,1.388
10558.00,7.519541,25.03282,-0.000169,24.021657,-0.0075,1.388
10560.00,7.519961,25.03359,-0.000169,24.021769,-0.0075,1.387
10562.00,7.519594,25.03368,-0.000167,24.021889,-0.0075,1.387
10564.00,7.519519,25.03337,-0.000166,24.022434,-0.0075,1.387
10566.00,7.519787,25.03274,-0.000167,24.021764,-0.0076,1.388
10568.00,7.519431,25.03304,-0.000168,24.022418,-0.0076,1.388
10570.00,7.519531,25.03325,-0.000168,24.021956,-0.0075,1.387
10572.00,7.520585,25.03318,-0.000168,24.022231,-0.0075,1.387
10574.00,7.520581,25.03364,-0.000168,24.021610,-0.0075,1.387
10576.00,7.519588,25.03328,-0.000168,24.021271,-0.0076,1.387
10578.00,7.519411,25.03282,-0.000168,24.021586,-0.0076,1.387
10580.00,7.519769,25.03319,-0.000167,24.021778,-0.0075,1.387
10582.00,7.519600,25.03310,-0.000169,24.022792,-0.0075,1.388
10584.00,7.520060,25.03406,-0.000168,24.022159,-0.0075,1.387
10586.00,7.519660,25.03316,-0.000168,24.022166,-0.0075,1.387
10588.00,7.519952,25.03344,-0.000166,24.022656,-0.0076,1.387
10590.00,7.520521,25.03311,-0.000169,24.021800,-0.0076,1.387
10592.00,7.519714,25.03311,-0.000168,24.022275,-0.0075,1.387
10594.00,7.518706,25.03325,-0.000167,24.021387,-0.0075,1.387
10596.00,7.518852,25.03382,-0.000168,24.023063,-0.0075,1.388
10598.00,7.518562,25.03463,-0.000169,24.022157,-0.0075,1.388
10600.00,7.518656,25.03394,-0.000169,24.021970,-0.0075,1.387
10602.00,7.519742,25.03406,-0.000168,24.022463,-0.0075,1.388
10604.00,7.520461,25.03388,-0.000167,24.021653,-0.0075,1.387
10606.00,7.520089,25.03378,-0.000168,24.021287,-0.0076,1.387
10608.00,7.519924,25.03285,-0.000167,24.021994,-0.0075,1.387
10610.00,7.520019,25.03258,-0.000167,24.021767,-0.0075,1.387
10612.00,7.519461,25.03352,-0.000168,24.021528,-0.0076,1.388
10614.00,7.519848,25.03267,-0.000169,24.022030,-0.0075,1.387
10616.00,7.519870,25.03252,-0.000168,24.021854,-0.0076,1.387
10618.00,7.519212,25.03323,-0.000167,24.021959,-0.0076,1.387
10620.00,7.519012,25.03279,-0.000168,24.022407,-0.0076,1.387
10622.00,7.518595,25.03280,-0.000168,24.022086,-0.0075,1.387
10624.00,7.518658,25.03199,-0.000168,24.022275,-0.0075,1.388
10626.00,7.518598,25.03240,-0.000170,24.021610,-0.0075,1.388
10628.00,7.519334,25.03275,-0.000167,24.021604,-0.0076,1.386
10630.00,7.519270,25.03185,-0.000167,24.022063,-0.0075,1.386
10632.00,7.518470,25.03184,-0.000167,24.022391,-0.0075,1.387
10634.00,7.519075,25.03184,-0.000167,24.022066,-0.0075,1.387
10636.00,7.519269,25.03127,-0.000168,24.021695,-0.0075,1.387
10638.00,7.519894,25.03141,-0.000168,24.022199,-0.0076,1.387
10640.00,7.520045,25.03157,-0.000166,24.022402,-0.0076,1.387
10642.00,7.519064,25.03110,-0.000168,24.021263,-0.0076,1.387
10644.00,7.518982,25.03139,-0.000168,24.022115,-0.0075,1.387
10646.00,7.519760,25.03186,-0.000168,24.021475,-0.0075,1.387
10648.00,7.519799,25.03202,-0.000168,24.021916,-0.0075,1.387
10650.00,7.519770,25.03277,-0.000168,24.021905,-0.0076,1.387
10652.00,7.519292,25.03227,-0.000167,24.022027,-0.0075,1.387
10654.00,7.518980,25.03268,-0.000168,24.022257,-0.0075,1.387
10656.00,7.519257,25.03191,-0.000168,24.021691,-0.0075,1.387
10658.00,7.519794,25.03263,-0.000168,24.022191,-0.0076,1.387
10660.00,7.520315,25.03287,-0.000167,24.022280,-0.0076,1.387
10662.00,7.519911,25.03190,-0.000168,24.021280,-0.0076,1.387
10664.00,7.519202,25.03269,-0.000167,24.022114,-0.0075,1.387
10666.00,7.519540,25.03338,-0.000167,24.021392,-0.0075,1.387
10668.00,7.519798,25.03371,-0.000168,24.021222,-0.0076,1.387
10670.00,7.519708,25.03354,-0.000168,24.022075,-0.0076,1.387
10672.00,7.519845,25.03374,-0.000169,24.022346,-0.0075,1.387
10674.00,7.520465,25.03481,-0.000169,24.022213,-0.0076,1.387
10676.00,7.519604,25.03589,-0.000168,24.021796,-0.0076,1.388
10678.00,7.519186,25.03547,-0.000168,24.021294,-0.0075,1.386
10680.00,7.519640,25.03494,-0.000169,24.021336,-0.0075,1.386
10682.00,7.519293,25.03461,-0.000168,24.021397,-0.0075,1.387
10684.00,7.519103,25.03480,-0.000168,24.021673,-0.0076,1.387
10686.00,7.518486,25.03463,-0.000168,24.020932,-0.0076,1.387
10688.00,7.518137,25.03389,-0.000167,24.021572,-0.0076,1.387
10690.00,7.518889,25.03558,-0.000167,24.021713,-0.0075,1.387
10692.00,7.519118,25.03548,-0.000169,24.022008,-0.0076,1.388
10694.00,7.518739,25.03563,-0.000169,24.021483,-0.0076,1.387
10696.00,7.517828,25.03556,-0.000168,24.021562,-0.0075,1.387
10698.00,7.518673,25.03527,-0.000168,24.021544,-0.0076,1.387
10700.00,7.518776,25.03438,-0.000168,24.021653,-0.0076,1.387
10702.00,7.519146,25.03484,-0.000169,24.021113,-0.0076,1.387
10704.00,7.520012,25.03509,-0.000169,24.021900,-0.0076,1.387
10706.00,7.519903,25.03529,-0.000168,24.021856,-0.0076,1.387
10708.00,7.519796,25.03504,-0.000167,24.021523,-0.0076,1.387
10710.00,7.520610,25.03488,-0.000167,24.021626,-0.0075,1.387
10712.00,7.520648,25.03492,-0.000168,24.022119,-0.0075,1.387
10714.00,7.519359,25.03499,-0.000168,24.021517,-0.0076,1.388
10716.00,7.520149,25.03494,-0.000170,24.022019,-0.0075,1.387
10718.00,7.519622,25.03597,-0.000169,24.022007,-0.0075,1.387
10720.00,7.519622,25.03618,-0.000168,24.022123,-0.0076,1.387
10722.00,7.519610,25.03633,-0.000167,24.022088,-0.0076,1.387
10724.00,7.519266,25.03631,-0.000168,24.021455,-0.0076,1.387
10726.00,7.518694,25.03629,-0.000168,24.022155,-0.0076,1.387
10728.00,7.518985,25.03713,-0.000167,24.021303,-0.0076,1.388
10730.00,7.520210,25.03650,-0.000169,24.022411,-0.0075,1.388
10732.00,7.519483,25.03596,-0.000168,24.022094,-0.0076,1.387
10734.00,7.519198,25.03618,-0.000169,24.021495,-0.0076,1.388
10736.00,7.518998,25.03561,-0.000169,24.021804,-0.0076,1.387
10738.00,7.518398,25.03538,-0.000168,24.021994,-0.0076,1.387
10740.00,7.519047,25.03574,-0.000168,24.021769,-0.0076,1.387
10742.00,7.519560,25.03596,-0.000168,24.021519,-0.0076,1.388
10744.00,7.519664,25.03625,-0.000168,24.021552,-0.0076,1.387
10746.00,7.519345,25.03562,-0.000167,24.021648,-0.0076,1.387
10748.00,7.519389,25.03521,-0.000167,24.022028,-0.0076,1.387
10750.00,7.519701,25.03544,-0.000168,24.021954,-0.0076,1.387
10752.00,7.519975,25.03520,-0.000169,24.021994,-0.0075,1.388
10754.00,7.519682,25.03443,-0.000168,24.022143,-0.0075,1.388
10756.00,7.519581,25.03538,-0.000168,24.022351,-0.0076,1.387
10758.00,7.519440,25.03448,-0.000168,24.021588,-0.0075,1.387
10760.00,7.519100,25.03508,-0.000168,24.021724,-0.0075,1.387
10762.00,7.519328,25.03435,-0.000168,24.021778,-0.0076,1.387
10764.00,7.519051,25.03444,-0.000168,24.021339,-0.0076,1.387
10766.00,7.518566,25.03414,-0.000167,24.021588,-0.0076,1.387
10768.00,7.518503,25.03441,-0.000166,24.022467,-0.0075,1.387
10770.00,7.518456,25.03521,-0.000168,24.021780,-0.0075,1.387
10772.00,7.519417,25.03452,-0.000168,24.021397,-0.0076,1.387
10774.00,7.519509,25.03557,-0.000168,24.021775,-0.0075,1.387
10776.00,7.519538,25.03594,-0.000168,24.021519,-0.0075,1.387
10778.00,7.519797,25.03607,-0.000168,24.022344,-0.0075,1.387
10780.00,7.519557,25.03536,-0.000167,24.021713,-0.0075,1.387
10782.00,7.519963,25.03492,-0.000168,24.022124,-0.0075,1.387
10784.00,7.519763,25.03459,-0.000168,24.022322,-0.0075,1.387
10786.00,7.519661,25.03451,-0.000166,24.021662,-0.0076,1.387
10788.00,7.519529,25.03414,-0.000167,24.022052,-0.0076,1.387
10790.00,7.519523,25.03458,-0.000167,24.022764,-0.0076,1.387
10792.00,7.519434,25.03459,-0.000168,24.021894,-0.0076,1.387
10794.00,7.518302,25.03503,-0.000168,24.021358,-0.0075,1.388
10796.00,7.518256,25.03485,-0.000168,24.021399,-0.0076,1.387
10798.00,7.518379,25.03532,-0.000169,24.021307,-0.0076,1.387
10800.00,7.518637,25.03482,-0.000168,24.021205,-0.0075,1.386
10802.00,7.518874,25.03490,-0.000167,24.021499,-0.0075,1.387
10804.00,7.518819,25.03556,-0.000167,24.021220,-0.0076,1.387
@18,12.0000,24.0
10806.00,7.516633,25.03493,-0.000169,24.021901,-0.0076,1.387
10808.00,7.509074,25.03596,-0.000169,24.021301,-0.0075,1.387
10810.00,7.500664,25.03494,-0.000168,24.021599,-0.0076,1.386
10812.00,7.496372,25.03496,-0.000166,24.021814,-0.0076,1.386
10814.00,7.494443,25.03507,-0.000168,24.021479,-0.0076,1.386
10816.00,7.493979,25.03536,-0.000168,24.021465,-0.0076,1.387
10818.00,7.495069,25.03499,-0.000168,24.021106,-0.0076,1.388
10820.00,7.496543,25.03480,-0.000169,24.021760,-0.0076,1.388
10822.00,7.497102,25.03484,-0.000170,24.021664,-0.0075,1.388
10824.00,7.498221,25.03417,-0.000170,24.021718,-0.0075,1.388
10826.00,7.499388,25.03445,-0.000169,24.021842,-0.0076,1.388
10828.00,7.500035,25.03489,-0.000170,24.021385,-0.0076,1.388
10830.00,7.502708,25.03496,-0.000170,24.021713,-0.0076,1.388
10832.00,7.510575,25.03486,-0.000170,24.022248,-0.0075,1.389
10834.00,7.519779,25.03485,-0.000170,24.022110,-0.0075,1.390
10836.00,7.525808,25.03614,-0.000171,24.021822,-0.0076,1.390
10838.00,7.528535,25.03521,-0.000169,24.021301,-0.0076,1.388
10840.00,7.528968,25.03499,-0.000169,24.021405,-0.0076,1.389
10842.00,7.528372,25.03508,-0.000168,24.021392,-0.0076,1.388
10844.00,7.528288,25.03531,-0.000169,24.021147,-0.0076,1.388
10846.00,7.528002,25.03545,-0.000167,24.021100,-0.0076,1.387
10848.00,7.527342,25.03504,-0.000167,24.021539,-0.0076,1.387
10850.00,7.526716,25.03527,-0.000168,24.021631,-0.0076,1.388
10852.00,7.525167,25.03463,-0.000167,24.021550,-0.0076,1.387
10854.00,7.523945,25.03417,-0.000168,24.021626,-0.0076,1.387
10856.00,7.522569,25.03482,-0.000168,24.021800,-0.0076,1.387
10858.00,7.521128,25.03548,-0.000168,24.021838,-0.0075,1.388
10860.00,7.520647,25.03517,-0.000168,24.021727,-0.0075,1.387
10862.00,7.520411,25.03619,-0.000168,24.022195,-0.0076,1.387
10864.00,7.520140,25.03578,-0.000167,24.022188,-0.0076,1.388
10866.00,7.519762,25.03532,-0.000169,24.021764,-0.0076,1.388
10868.00,7.519528,25.03579,-0.000169,24.021630,-0.0076,1.386
10870.00,7.519167,25.03590,-0.000167,24.022532,-0.0076,1.387
10872.00,7.519607,25.03541,-0.000169,24.021269,-0.0076,1.387
10874.00,7.520138,25.03569,-0.000168,24.021196,-0.0076,1.387
10876.00,7.520167,25.03634,-0.000168,24.021510,-0.0076,1.387
10878.00,7.519850,25.03574,-0.000169,24.021829,-0.0076,1.387
10880.00,7.519574,25.03594,-0.000168,24.022117,-0.0076,1.388
10882.00,7.519485,25.03606,-0.000169,24.022424,-0.0076,1.388
10884.00,7.520039,25.03662,-0.000169,24.022387,-0.0075,1.388
10886.00,7.520207,25.03555,-0.000168,24.021262,-0.0075,1.387
10888.00,7.520367,25.03510,-0.000169,24.021959,-0.0076,1.387
10890.00,7.520644,25.03496,-0.000169,24.021479,-0.0075,1.387
10892.00,7.520565,25.03497,-0.000167,24.021252,-0.0076,1.387
10894.00,7.520157,25.03519,-0.000169,24.021581,-0.0076,1.387
10896.00,7.520091,25.03453,-0.000168,24.021506,-0.0076,1.388
10898.00,7.519846,25.03469,-0.000167,24.021713,-0.0076,1.387
10900.00,7.518720,25.03441,-0.000168,24.021218,-0.0076,1.387
10902.00,7.519315,25.03501,-0.000167,24.021978,-0.0076,1.388
10904.00,7.520162,25.03526,-0.000169,24.021998,-0.0076,1.387
10906.00,7.520036,25.03546,-0.000169,24.021423,-0.0076,1.388
10908.00,7.520156,25.03561,-0.000168,24.021814,-0.0076,1.387
10910.00,7.520061,25.03598,-0.000167,24.021249,-0.0076,1.387
10912.00,7.520253,25.03494,-0.000169,24.022150,-0.0076,1.387
10914.00,7.520503,25.03497,-0.000168,24.021490,-0.0076,1.388
10916.00,7.520613,25.03567,-0.000169,24.021396,-0.0076,1.387
10918.00,7.520093,25.03513,-0.000168,24.021254,-0.0076,1.387
10920.00,7.519763,25.03497,-0.000169,24.020910,-0.0076,1.387
10922.00,7.518907,25.03599,-0.000169,24.021756,-0.0076,1.387
10924.00,7.519037,25.03635,-0.000168,24.022032,-0.0076,1.387
10926.00,7.520265,25.03645,-0.000169,24.021327,-0.0076,1.387
10928.00,7.520779,25.03659,-0.000169,24.021178,-0.0076,1.387
10930.00,7.520202,25.03685,-0.000168,24.022012,-0.0075,1.387
10932.00,7.519810,25.03607,-0.000167,24.022161,-0.0075,1.388
10934.00,7.520487,25.03597,-0.000167,24.021833,-0.0076,1.388
10936.00,7.520970,25.03557,-0.000168,24.022030,-0.0076,1.388
10938.00,7.520508,25.03615,-0.000168,24.021717,-0.0075,1.387
10940.00,7.521115,25.03586,-0.000167,24.021689,-0.0076,1.388
10942.00,7.520927,25.03537,-0.000169,24.021805,-0.0075,1.388
10944.00,7.519805,25.03585,-0.000168,24.021204,-0.0075,1.388
10946.00,7.520553,25.03599,-0.000167,24.021419,-0.0075,1.387
10948.00,7.520642,25.03617,-0.000168,24.022307,-0.0075,1.387
10950.00,7.519621,25.03555,-0.000167,24.022092,-0.0075,1.387
10952.00,7.518953,25.03572,-0.000169,24.022333,-0.0076,1.387
10954.00,7.519318,25.03597,-0.000168,24.021901,-0.0076,1.387
10956.00,7.519160,25.03649,-0.000168,24.021735,-0.0076,1.387
10958.00,7.519421,25.03577,-0.000168,24.021332,-0.0075,1.387
10960.00,7.520662,25.03582,-0.000170,24.021789,-0.0075,1.388
10962.00,7.521060,25.03622,-0.000168,24.021381,-0.0076,1.388
10964.00,7.520540,25.03596,-0.000168,24.021639,-0.0076,1.387
10966.00,7.520651,25.03632,-0.000168,24.021013,-0.0076,1.387
10968.00,7.521314,25.03605,-0.000169,24.021060,-0.0076,1.388
10970.00,7.520697,25.03574,-0.000168,24.021999,-0.0076,1.387
10972.00,7.520420,25.03507,-0.000168,24.022016,-0.0076,1.386
10974.00,7.520372,25.03499,-0.000168,24.021780,-0.0075,1.387
10976.00,7.520372,25.03476,-0.000168,24.021521,-0.0076,1.388
10978.00,7.520474,25.03533,-0.000167,24.021836,-0.0076,1.387
10980.00,7.520206,25.03526,-0.000168,24.021682,-0.0076,1.387
10982.00,7.519795,25.03489,-0.000169,24.021798,-0.0076,1.387
10984.00,7.519880,25.03474,-0.000170,24.021619,-0.0076,1.387
10986.00,7.518675,25.03453,-0.000171,24.021829,-0.0075,1.387
10988.00,7.519228,25.03481,-0.000170,24.021601,-0.0076,1.388
10990.00,7.520088,25.03441,-0.000169,24.021668,-0.0076,1.388
10992.00,7.520312,25.03480,-0.000169,24.021637,-0.0076,1.388
10994.00,7.520128,25.03581,-0.000170,24.022534,-0.0075,1.388
10996.00,7.520462,25.03623,-0.000168,24.022293,-0.0075,1.388
10998.00,7.520301,25.03601,-0.000168,24.022300,-0.0075,1.388
11000.00,7.519889,25.03669,-0.000168,24.022259,-0.0075,1.387
11002.00,7.520248,25.03647,-0.000168,24.021776,-0.0076,1.388
11004.00,7.520598,25.03601,-0.000168,24.021229,-0.0076,1.387
11006.00,7.520487,25.03634,-0.000167,24.021762,-0.0076,1.387
11008.00,7.519819,25.03664,-0.000166,24.021932,-0.0075,1.387
11010.00,7.520659,25.03637,-0.000167,24.022048,-0.0075,1.387
11012.00,7.520325,25.03570,-0.000168,24.021782,-0.0075,1.387
11014.00,7.519460,25.03569,-0.000167,24.021767,-0.0075,1.388
11016.00,7.518401,25.03676,-0.000168,24.022266,-0.0076,1.388
11018.00,7.518852,25.03650,-0.000168,24.021831,-0.0076,1.388
11020.00,7.518969,25.03600,-0.000168,24.021278,-0.0076,1.387
11022.00,7.518706,25.03561,-0.000168,24.021954,-0.0076,1.388
11024.00,7.518893,25.03597,-0.000168,24.021635,-0.0076,1.387
11026.00,7.518973,25.03591,-0.000169,24.021666,-0.0075,1.388
11028.00,7.519700,25.03579,-0.000169,24.022110,-0.0076,1.388
11030.00,7.520225,25.03616,-0.000169,24.021756,-0.0076,1.388
11032.00,7.520206,25.03551,-0.000168,24.022099,-0.0075,1.387
11034.00,7.519533,25.03492,-0.000168,24.022360,-0.0075,1.388
11036.00,7.519208,25.03515,-0.000168,24.021635,-0.0075,1.388
11038.00,7.518632,25.03503,-0.000169,24.021620,-0.0075,1.387
11040.00,7.518826,25.03534,-0.000168,24.021932,-0.0075,1.387
11042.00,7.518989,25.03518,-0.000166,24.022021,-0.0076,1.387
11044.00,7.519290,25.03591,-0.000167,24.021637,-0.0076,1.387
11046.00,7.519100,25.03685,-0.000168,24.022086,-0.0075,1.388
11048.00,7.518872,25.03670,-0.000167,24.021896,-0.0075,1.388
11050.00,7.519510,25.03615,-0.000168,24.021735,-0.0075,1.388
11052.00,7.519797,25.03571,-0.000168,24.022115,-0.0075,1.388
11054.00,7.519961,25.03645,-0.000167,24.021758,-0.0075,1.387
11056.00,7.520399,25.03766,-0.000168,24.021791,-0.0075,1.387
11058.00,7.520978,25.03688,-0.000168,24.021535,-0.0075,1.388
11060.00,7.521056,25.03696,-0.000168,24.022043,-0.0075,1.388
11062.00,7.520647,25.03704,-0.000167,24.021680,-0.0075,1.387
11064.00,7.520744,25.03680,-0.000167,24.021521,-0.0076,1.388
11066.00,7.520549,25.03748,-0.000167,24.021802,-0.0076,1.388
11068.00,7.520294,25.03752,-0.000170,24.021553,-0.0076,1.388
11070.00,7.520348,25.03730,-0.000169,24.022032,-0.0075,1.387
11072.00,7.519834,25.03700,-0.000168,24.021572,-0.0075,1.388
11074.00,7.519396,25.03667,-0.000168,24.021485,-0.0076,1.387
11076.00,7.519914,25.03668,-0.000168,24.021838,-0.0076,1.388
11078.00,7.520074,25.03621,-0.000168,24.021697,-0.0076,1.387
11080.00,7.520090,25.03643,-0.000169,24.021477,-0.0076,1.387
11082.00,7.519955,25.03611,-0.000169,24.022117,-0.0075,1.388
11084.00,7.519948,25.03670,-0.000168,24.021426,-0.0075,1.388
11086.00,7.520007,25.03713,-0.000168,24.022204,-0.0076,1.387
11088.00,7.520333,25.03665,-0.000168,24.021316,-0.0076,1.388
11090.00,7.519938,25.03601,-0.000168,24.021359,-0.0076,1.388
11092.00,7.520100,25.03562,-0.000169,24.021990,-0.0076,1.387
11094.00,7.519777,25.03609,-0.000168,24.021642,-0.0075,1.387
11096.00,7.519134,25.03663,-0.000168,24.021900,-0.0075,1.387
11098.00,7.520372,25.03696,-0.000168,24.022161,-0.0076,1.387
11100.00,7.520574,25.03669,-0.000169,24.022146,-0.0076,1.387
11102.00,7.520263,25.03607,-0.000168,24.021905,-0.0075,1.387
11104.00,7.519189,25.03594,-0.000167,24.021334,-0.0075,1.387
11106.00,7.519052,25.03544,-0.000168,24.022347,-0.0075,1.387
11108.00,7.518904,25.03673,-0.000169,24.021938,-0.0076,1.388
11110.00,7.519242,25.03682,-0.000168,24.021814,-0.0076,1.388
11112.00,7.519389,25.03630,-0.000168,24.021700,-0.0075,1.388
11114.00,7.519998,25.03605,-0.000168,24.022114,-0.0075,1.387
11116.00,7.520362,25.03614,-0.000169,24.021591,-0.0076,1.388
11118.00,7.520708,25.03667,-0.000169,24.022282,-0.0075,1.388
11120.00,7.519964,25.03642,-0.000169,24.022436,-0.0075,1.388
11122.00,7.519922,25.03649,-0.000168,24.022072,-0.0076,1.387
11124.00,7.519705,25.03617,-0.000169,24.021182,-0.0076,1.388
11126.00,7.519175,25.03714,-0.000169,24.021613,-0.0076,1.387
11128.00,7.518979,25.03726,-0.000169,24.021943,-0.0076,1.387
11130.00,7.518320,25.03704,-0.000169,24.021849,-0.0076,1.387
11132.00,7.518146,25.03673,-0.000168,24.021548,-0.0076,1.387
11134.00,7.518164,25.03660,-0.000168,24.021561,-0.0076,1.388
11136.00,7.518679,25.03703,-0.000169,24.021387,-0.0076,1.388
11138.00,7.518770,25.03658,-0.000168,24.022086,-0.0075,1.388
11140.00,7.519746,25.03584,-0.000168,24.021097,-0.0075,1.387
11142.00,7.519417,25.03579,-0.000168,24.022021,-0.0076,1.387
11144.00,7.519504,25.03697,-0.000168,24.022041,-0.0076,1.387
11146.00,7.519521,25.03577,-0.000168,24.021310,-0.0076,1.388
11148.00,7.519418,25.03643,-0.000168,24.022202,-0.0076,1.387
11150.00,7.519260,25.03661,-0.000167,24.021823,-0.0076,1.387
11152.00,7.520140,25.03679,-0.000167,24.021765,-0.0076,1.388
11154.00,7.520239,25.03707,-0.000169,24.021865,-0.0076,1.388
11156.00,7.520384,25.03705,-0.000169,24.021396,-0.0076,1.387
11158.00,7.520183,25.03714,-0.000169,24.021323,-0.0076,1.387
11160.00,7.519064,25.03653,-0.000168,24.022297,-0.0076,1.388
11162.00,7.519657,25.03666,-0.000167,24.022413,-0.0076,1.387
11164.00,7.519893,25.03737,-0.000167,24.021648,-0.0076,1.388
11166.00,7.519274,25.03660,-0.000168,24.022152,-0.0076,1.387
11168.00,7.518805,25.03641,-0.000168,24.022063,-0.0076,1.387
11170.00,7.519257,25.03626,-0.000167,24.021590,-0.0075,1.387
11172.00,7.518934,25.03682,-0.000167,24.021425,-0.0076,1.388
11174.00,7.518921,25.03693,-0.000167,24.021468,-0.0076,1.388
11176.00,7.519913,25.03607,-0.000169,24.021796,-0.0076,1.387
11178.00,7.519965,25.03656,-0.000168,24.022046,-0.0076,1.387
11180.00,7.519928,25.03661,-0.000167,24.022277,-0.0076,1.388
11182.00,7.520570,25.03640,-0.000168,24.021780,-0.0076,1.387
11184.00,7.520336,25.03627,-0.000168,24.022304,-0.0075,1.387
11186.00,7.520914,25.03624,-0.000168,24.021840,-0.0076,1.387
11188.00,7.520326,25.03588,-0.000168,24.021570,-0.0076,1.387
11190.00,7.519819,25.03652,-0.000167,24.022155,-0.0075,1.388
11192.00,7.519970,25.03636,-0.000168,24.021796,-0.0076,1.388
11194.00,7.520271,25.03587,-0.000169,24.021807,-0.0076,1.388
11196.00,7.520573,25.03600,-0.000168,24.021947,-0.0076,1.387
11198.00,7.520741,25.03590,-0.000168,24.022123,-0.0076,1.387
11200.00,7.520087,25.03633,-0.000168,24.021135,-0.0076,1.388
11202.00,7.519474,25.03576,-0.000168,24.021804,-0.0076,1.387
11204.00,7.519559,25.03627,-0.000168,24.022115,-0.0075,1.387
11206.00,7.519724,25.03625,-0.000168,24.022530,-0.0076,1.388
11208.00,7.520126,25.03709,-0.000168,24.021729,-0.0076,1.387
11210.00,7.520501,25.03690,-0.000167,24.021823,-0.0075,1.387
11212.00,7.520558,25.03763,-0.000168,24.022146,-0.0076,1.388
11214.00,7.520279,25.03825,-0.000169,24.021410,-0.0076,1.387
11216.00,7.519655,25.03729,-0.000170,24.021688,-0.0076,1.388
11218.00,7.519823,25.03713,-0.000169,24.021943,-0.0076,1.388
11220.00,7.519984,25.03779,-0.000169,24.021408,-0.0075,1.387
11222.00,7.519682,25.03874,-0.000168,24.022077,-0.0075,1.387
11224.00,7.520335,25.03939,-0.000168,24.021961,-0.0075,1.387
11226.00,7.520602,25.03984,-0.000168,24.021147,-0.0075,1.387
11228.00,7.520585,25.03915,-0.000170,24.021557,-0.0076,1.388
11230.00,7.520337,25.03945,-0.000169,24.022007,-0.0076,1.387
11232.00,7.519477,25.03922,-0.000168,24.021814,-0.0075,1.387
11234.00,7.518352,25.03849,-0.000168,24.021664,-0.0075,1.388
11236.00,7.518984,25.03898,-0.000169,24.022492,-0.0075,1.388
11238.00,7.518904,25.03990,-0.000168,24.021789,-0.0076,1.387
11240.00,7.519114,25.04005,-0.000168,24.021813,-0.0076,1.387
11242.00,7.519555,25.03990,-0.000168,24.021881,-0.0076,1.387
11244.00,7.520598,25.04014,-0.000168,24.022099,-0.0075,1.388
11246.00,7.520257,25.03945,-0.000168,24.022112,-0.0075,1.388
11248.00,7.520173,25.03905,-0.000168,24.022056,-0.0076,1.388
11250.00,7.520345,25.03887,-0.000169,24.022269,-0.0075,1.388
11252.00,7.519817,25.03955,-0.000168,24.022478,-0.0075,1.387
11254.00,7.520234,25.03954,-0.000167,24.021956,-0.0076,1.387
11256.00,7.519909,25.03995,-0.000168,24.021680,-0.0076,1.387
11258.00,7.519895,25.03982,-0.000168,24.022166,-0.0075,1.388
11260.00,7.519012,25.03909,-0.000168,24.022146,-0.0076,1.388
11262.00,7.519086,25.03829,-0.000167,24.021994,-0.0076,1.388
11264.00,7.519337,25.03901,-0.000167,24.021898,-0.0076,1.388
11266.00,7.518830,25.03901,-0.000168,24.021485,-0.0075,1.387
11268.00,7.518249,25.03980,-0.000168,24.021818,-0.0076,1.387
11270.00,7.518629,25.03933,-0.000167,24.021874,-0.0076,1.388
11272.00,7.518906,25.03990,-0.000168,24.021863,-0.0075,1.387
11274.00,7.517980,25.03883,-0.000168,24.021332,-0.0076,1.387
11276.00,7.517679,25.03893,-0.000168,24.021954,-0.0075,1.387
11278.00,7.519152,25.03925,-0.000168,24.021490,-0.0075,1.388
11280.00,7.519066,25.03938,-0.000168,24.022014,-0.0075,1.388
11282.00,7.519753,25.03942,-0.000168,24.021735,-0.0076,1.387
11284.00,7.520168,25.03913,-0.000168,24.021798,-0.0075,1.387
11286.00,7.519666,25.03869,-0.000167,24.021653,-0.0076,1.387
11288.00,7.519731,25.03893,-0.000167,24.022023,-0.0075,1.388
11290.00,7.520497,25.03866,-0.000168,24.021637,-0.0076,1.387
11292.00,7.519495,25.03894,-0.000167,24.021686,-0.0075,1.388
11294.00,7.519768,25.03912,-0.000166,24.021715,-0.0075,1.388
11296.00,7.520063,25.03973,-0.000168,24.022472,-0.0075,1.388
11298.00,7.520090,25.03885,-0.000167,24.022670,-0.0075,1.388
11300.00,7.520603,25.03918,-0.000167,24.021883,-0.0075,1.387
11302.00,7.519560,25.03898,-0.000168,24.022103,-0.0075,1.388
11304.00,7.519054,25.03907,-0.000169,24.021202,-0.0076,1.387
11306.00,7.519501,25.03897,-0.000169,24.022155,-0.0075,1.388
11308.00,7.520097,25.03863,-0.000169,24.021233,-0.0075,1.388
11310.00,7.519436,25.03864,-0.000168,24.021851,-0.0076,1.388
11312.00,7.519622,25.03813,-0.000168,24.021590,-0.0076,1.387
11314.00,7.519542,25.03806,-0.000169,24.021436,-0.0076,1.387
11316.00,7.518957,25.03799,-0.000168,24.021285,-0.0076,1.387
11318.00,7.518930,25.03802,-0.000168,24.021240,-0.0076,1.388
11320.00,7.519104,25.03767,-0.000169,24.021084,-0.0076,1.387
11322.00,7.519117,25.03749,-0.000169,24.022072,-0.0076,1.388
11324.00,7.519481,25.03702,-0.000168,24.021713,-0.0075,1.388
11326.00,7.519049,25.03798,-0.000169,24.021601,-0.0075,1.388
11328.00,7.518977,25.03835,-0.000169,24.021662,-0.0076,1.388
11330.00,7.519412,25.03746,-0.000169,24.021445,-0.0076,1.387
11332.00,7.519204,25.03679,-0.000168,24.021196,-0.0076,1.387
11334.00,7.518674,25.03755,-0.000169,24.021780,-0.0076,1.388
11336.00,7.518542,25.03835,-0.000168,24.021941,-0.0075,1.388
11338.00,7.518522,25.03799,-0.000168,24.021943,-0.0076,1.388
11340.00,7.518794,25.03789,-0.000169,24.021180,-0.0075,1.388
11342.00,7.519796,25.03818,-0.000169,24.021029,-0.0076,1.387
11344.00,7.519312,25.03756,-0.000168,24.020750,-0.0076,1.387
11346.00,7.518605,25.03734,-0.000167,24.021144,-0.0076,1.387
11348.00,7.518718,25.03729,-0.000167,24.021905,-0.0076,1.388
11350.00,7.519165,25.03797,-0.000168,24.021590,-0.0075,1.388
11352.00,7.518925,25.03807,-0.000169,24.021668,-0.0075,1.388
11354.00,7.519482,25.03933,-0.000168,24.021617,-0.0075,1.388
11356.00,7.519860,25.03866,-0.000169,24.021379,-0.0075,1.388
11358.00,7.520172,25.03788,-0.000169,24.021310,-0.0076,1.388
11360.00,7.519855,25.03783,-0.000168,24.021579,-0.0075,1.388
11362.00,7.519923,25.03840,-0.000168,24.021071,-0.0076,1.387
11364.00,7.519518,25.03825,-0.000167,24.021321,-0.0076,1.387
11366.00,7.520101,25.03836,-0.000168,24.021619,-0.0075,1.387
11368.00,7.521066,25.03836,-0.000169,24.021678,-0.0076,1.388
11370.00,7.519611,25.03776,-0.000169,24.022126,-0.0076,1.387
11372.00,7.519764,25.03764,-0.000168,24.021880,-0.0076,1.388
11374.00,7.520242,25.03752,-0.000168,24.021211,-0.0076,1.387
11376.00,7.519045,25.03880,-0.000168,24.021479,-0.0075,1.388
11378.00,7.519430,25.03820,-0.000169,24.022095,-0.0075,1.388
11380.00,7.519756,25.03781,-0.000169,24.021820,-0.0076,1.388
11382.00,7.519689,25.03806,-0.000168,24.021878,-0.0076,1.388
11384.00,7.519190,25.03829,-0.000167,24.022536,-0.0075,1.388
11386.00,7.518733,25.03807,-0.000167,24.021914,-0.0075,1.387
11388.00,7.519032,25.03897,-0.000167,24.021372,-0.0076,1.388
11390.00,7.519036,25.03918,-0.000169,24.021437,-0.0076,1.388
11392.00,7.520005,25.03899,-0.000167,24.021749,-0.0075,1.388
11394.00,7.520299,25.03818,-0.000168,24.022097,-0.0075,1.388
11396.00,7.520024,25.03877,-0.000169,24.022235,-0.0076,1.388
11398.00,7.519741,25.03872,-0.000168,24.022380,-0.0076,1.387
11400.00,7.519482,25.03965,-0.000168,24.022581,-0.0075,1.387
11402.00,7.519422,25.03891,-0.000168,24.022034,-0.0075,1.388
11404.00,7.519655,25.03840,-0.000168,24.022342,-0.0075,1.388
@19,12.0000,24.0
11406.00,7.519212,25.03931,-0.000168,24.021780,-0.0076,1.388
11408.00,7.512415,25.03907,-0.000168,24.022353,-0.0076,1.387
11410.00,7.504142,25.03968,-0.000169,24.022170,-0.0076,1.387
11412.00,7.499149,25.03892,-0.000167,24.022162,-0.0076,1.387
11414.00,7.496501,25.03849,-0.000168,24.021796,-0.0075,1.387
11416.00,7.495830,25.03847,-0.000167,24.021794,-0.0075,1.387
11418.00,7.496395,25.03906,-0.000168,24.021794,-0.0075,1.388
11420.00,7.497393,25.03891,-0.000169,24.021198,-0.0075,1.389
11422.00,7.498331,25.03858,-0.000170,24.021920,-0.0076,1.389
11424.00,7.498713,25.03924,-0.000169,24.021189,-0.0076,1.389
11426.00,7.499626,25.03877,-0.000169,24.021987,-0.0075,1.389
11428.00,7.500431,25.03828,-0.000170,24.021836,-0.0075,1.389
11430.00,7.502675,25.03832,-0.000169,24.021671,-0.0075,1.389
11432.00,7.511230,25.03852,-0.000169,24.022027,-0.0076,1.389
11434.00,7.519724,25.03845,-0.000169,24.022124,-0.0075,1.390
11436.00,7.524499,25.03918,-0.000169,24.021671,-0.0076,1.390
11438.00,7.526603,25.03839,-0.000169,24.021901,-0.0075,1.390
11440.00,7.527732,25.03821,-0.000169,24.021900,-0.0075,1.389
11442.00,7.527550,25.03742,-0.000168,24.022244,-0.0075,1.389
11444.00,7.526638,25.03775,-0.000169,24.021678,-0.0075,1.388
11446.00,7.525213,25.03715,-0.000168,24.021789,-0.0075,1.388
11448.00,7.524083,25.03794,-0.000167,24.021805,-0.0076,1.388
11450.00,7.523957,25.03806,-0.000167,24.021738,-0.0076,1.388
11452.00,7.523565,25.03730,-0.000167,24.021947,-0.0075,1.388
11454.00,7.523743,25.03747,-0.000167,24.021905,-0.0075,1.388
11456.00,7.522680,25.03880,-0.000167,24.021860,-0.0076,1.388
11458.00,7.521838,25.03857,-0.000168,24.021765,-0.0076,1.388
11460.00,7.521880,25.03825,-0.000168,24.022179,-0.0076,1.388
11462.00,7.520809,25.03830,-0.000168,24.022291,-0.0075,1.388
11464.00,7.520542,25.03776,-0.000168,24.021581,-0.0076,1.388
11466.00,7.520232,25.03782,-0.000166,24.021813,-0.0076,1.388
11468.00,7.519934,25.03752,-0.000167,24.022353,-0.0075,1.388
11470.00,7.518858,25.03695,-0.000167,24.022772,-0.0075,1.388
11472.00,7.518808,25.03714,-0.000167,24.021979,-0.0075,1.388
11474.00,7.518472,25.03776,-0.000168,24.021885,-0.0076,1.388
11476.00,7.518326,25.03755,-0.000166,24.021669,-0.0076,1.388
11478.00,7.518235,25.03771,-0.000167,24.022085,-0.0076,1.388
11480.00,7.518777,25.03763,-0.000168,24.022007,-0.0076,1.388
11482.00,7.519538,25.03771,-0.000168,24.021836,-0.0076,1.388
11484.00,7.519851,25.03773,-0.000167,24.022231,-0.0075,1.388
11486.00,7.519799,25.03821,-0.000167,24.021524,-0.0076,1.388
11488.00,7.520383,25.03752,-0.000167,24.021584,-0.0075,1.388
11490.00,7.520080,25.03704,-0.000168,24.021684,-0.0076,1.388
11492.00,7.519947,25.03693,-0.000168,24.021630,-0.0075,1.388
11494.00,7.519515,25.03686,-0.000169,24.022338,-0.0075,1.388
11496.00,7.519422,25.03688,-0.000168,24.022066,-0.0075,1.387
11498.00,7.519242,25.03660,-0.000168,24.021764,-0.0075,1.387
11500.00,7.518526,25.03627,-0.000167,24.021722,-0.0075,1.388
11502.00,7.518224,25.03624,-0.000168,24.022119,-0.0075,1.389
11504.00,7.518261,25.03688,-0.000168,24.022547,-0.0076,1.388
11506.00,7.519241,25.03667,-0.000168,24.022141,-0.0075,1.388
11508.00,7.518927,25.03697,-0.000168,24.022356,-0.0075,1.388
11510.00,7.519042,25.03695,-0.000168,24.022052,-0.0076,1.387
11512.00,7.519228,25.03575,-0.000167,24.021811,-0.0075,1.387
11514.00,7.519452,25.03587,-0.000167,24.021775,-0.0076,1.388
11516.00,7.519190,25.03685,-0.000168,24.021751,-0.0075,1.388
11518.00,7.519474,25.03656,-0.000167,24.021325,-0.0075,1.388
11520.00,7.519797,25.03629,-0.000168,24.021974,-0.0075,1.388
11522.00,7.519563,25.03644,-0.000168,24.022034,-0.0075,1.388
11524.00,7.520270,25.03739,-0.000168,24.022032,-0.0075,1.388
11526.00,7.521032,25.03736,-0.000168,24.021611,-0.0076,1.387
11528.00,7.520645,25.03797,-0.000168,24.021729,-0.0075,1.387
11530.00,7.519792,25.03828,-0.000168,24.021512,-0.0075,1.388
11532.00,7.518125,25.03704,-0.000168,24.021834,-0.0076,1.387
11534.00,7.518572,25.03739,-0.000167,24.021345,-0.0075,1.388
11536.00,7.519665,25.03728,-0.000167,24.022598,-0.0075,1.388
11538.00,7.520445,25.03676,-0.000168,24.022144,-0.0076,1.388
11540.00,7.520377,25.03725,-0.000168,24.021823,-0.0075,1.387
11542.00,7.520212,25.03774,-0.000166,24.021428,-0.0076,1.387
11544.00,7.520332,25.03792,-0.000168,24.021122,-0.0076,1.387
11546.00,7.519695,25.03754,-0.000168,24.022266,-0.0076,1.388
11548.00,7.519632,25.03822,-0.000168,24.021452,-0.0076,1.387
11550.00,7.519106,25.03887,-0.000168,24.021903,-0.0075,1.388
11552.00,7.519073,25.03928,-0.000168,24.022918,-0.0075,1.388
11554.00,7.518771,25.03864,-0.000168,24.022567,-0.0075,1.387
11556.00,7.519251,25.03838,-0.000168,24.022008,-0.0075,1.387
11558.00,7.519971,25.03851,-0.000168,24.022239,-0.0075,1.388
11560.00,7.519561,25.03888,-0.000168,24.021399,-0.0075,1.388
11562.00,7.519226,25.03807,-0.000169,24.021236,-0.0076,1.387
11564.00,7.519356,25.03790,-0.000169,24.021535,-0.0076,1.388
11566.00,7.519726,25.03818,-0.000169,24.021724,-0.0075,1.388
11568.00,7.519236,25.03798,-0.000169,24.022351,-0.0076,1.387
11570.00,7.519228,25.03801,-0.000169,24.022496,-0.0075,1.387
11572.00,7.519688,25.03810,-0.000168,24.021209,-0.0076,1.388
11574.00,7.519487,25.03755,-0.000170,24.021972,-0.0076,1.388
11576.00,7.518925,25.03817,-0.000170,24.021930,-0.0076,1.388
11578.00,7.519886,25.03901,-0.000169,24.021622,-0.0076,1.388
11580.00,7.520697,25.03839,-0.000169,24.021608,-0.0076,1.388
11582.00,7.520156,25.03871,-0.000168,24.021970,-0.0075,1.388
11584.00,7.519957,25.03805,-0.000168,24.021726,-0.0076,1.388
11586.00,7.519702,25.03707,-0.000170,24.021495,-0.0075,1.388
11588.00,7.519301,25.03760,-0.000169,24.021459,-0.0076,1.387
11590.00,7.519334,25.03773,-0.000168,24.021666,-0.0076,1.388
11592.00,7.518862,25.03769,-0.000169,24.021378,-0.0075,1.388
11594.00,7.519560,25.03850,-0.000168,24.021367,-0.0075,1.388
11596.00,7.519746,25.03843,-0.000168,24.021169,-0.0076,1.387
11598.00,7.519950,25.03853,-0.000168,24.022286,-0.0076,1.388
11600.00,7.520377,25.03863,-0.000168,24.022181,-0.0076,1.387
11602.00,7.520316,25.03887,-0.000169,24.021071,-0.0076,1.388
11604.00,7.520174,25.03776,-0.000167,24.021352,-0.0076,1.388
11606.00,7.520035,25.03751,-0.000168,24.021762,-0.0075,1.388
11608.00,7.520056,25.03697,-0.000168,24.022146,-0.0075,1.388
11610.00,7.520019,25.03721,-0.000167,24.021383,-0.0076,1.387
11612.00,7.519478,25.03680,-0.000168,24.020785,-0.0076,1.387
11614.00,7.519053,25.03702,-0.000168,24.021572,-0.0075,1.387
11616.00,7.519182,25.03761,-0.000169,24.021765,-0.0075,1.388
11618.00,7.519448,25.03719,-0.000168,24.021809,-0.0076,1.388
11620.00,7.519787,25.03676,-0.000168,24.021537,-0.0076,1.388
11622.00,7.520258,25.03731,-0.000169,24.020859,-0.0076,1.388
11624.00,7.520038,25.03814,-0.000169,24.022239,-0.0075,1.388
11626.00,7.519669,25.03791,-0.000169,24.022625,-0.0075,1.387
11628.00,7.519367,25.03721,-0.000168,24.021187,-0.0075,1.388
11630.00,7.519725,25.03791,-0.000168,24.021845,-0.0076,1.388
11632.00,7.519974,25.03698,-0.000168,24.022157,-0.0076,1.388
11634.00,7.520054,25.03738,-0.000168,24.021666,-0.0076,1.387
11636.00,7.520233,25.03696,-0.000168,24.021372,-0.0076,1.387
11638.00,7.519661,25.03673,-0.000168,24.021533,-0.0076,1.387
11640.00,7.519024,25.03689,-0.000168,24.021883,-0.0076,1.388
11642.00,7.519378,25.03733,-0.000168,24.021655,-0.0075,1.388
11644.00,7.520132,25.03735,-0.000168,24.021541,-0.0075,1.387
11646.00,7.520190,25.03664,-0.000168,24.021397,-0.0076,1.388
11648.00,7.519436,25.03686,-0.000168,24.021878,-0.0076,1.388
11650.00,7.519107,25.03728,-0.000168,24.021653,-0.0076,1.387
11652.00,7.519652,25.03788,-0.000169,24.021693,-0.0076,1.387
11654.00,7.519759,25.03762,-0.000169,24.021515,-0.0075,1.388
11656.00,7.519237,25.03767,-0.000168,24.021738,-0.0076,1.387
11658.00,7.519258,25.03692,-0.000168,24.021660,-0.0076,1.387
11660.00,7.520140,25.03637,-0.000168,24.022157,-0.0076,1.387
11662.00,7.520459,25.03554,-0.000168,24.022025,-0.0076,1.387
11664.00,7.519658,25.03616,-0.000169,24.021784,-0.0076,1.387
11666.00,7.519720,25.03702,-0.000169,24.022318,-0.0076,1.387
11668.00,7.519935,25.03654,-0.000168,24.022014,-0.0076,1.387
11670.00,7.519834,25.03668,-0.000167,24.021802,-0.0076,1.388
11672.00,7.520353,25.03735,-0.000168,24.021265,-0.0076,1.388
11674.00,7.519835,25.03757,-0.000169,24.021827,-0.0076,1.388
11676.00,7.518811,25.03820,-0.000167,24.022516,-0.0075,1.387
11678.00,7.518504,25.03795,-0.000168,24.021581,-0.0075,1.387
11680.00,7.518182,25.03716,-0.000169,24.021794,-0.0076,1.387
11682.00,7.518437,25.03716,-0.000168,24.022030,-0.0075,1.387
11684.00,7.518413,25.03705,-0.000167,24.022202,-0.0075,1.387
11686.00,7.518029,25.03662,-0.000168,24.021508,-0.0076,1.387
11688.00,7.518348,25.03701,-0.000169,24.021735,-0.0076,1.388
11690.00,7.518318,25.03603,-0.000168,24.021040,-0.0075,1.387
11692.00,7.518535,25.03607,-0.000168,24.021684,-0.0075,1.387
11694.00,7.518412,25.03672,-0.000168,24.021526,-0.0076,1.387
11696.00,7.518465,25.03761,-0.000169,24.021872,-0.0075,1.387
11698.00,7.519172,25.03650,-0.000169,24.022061,-0.0076,1.387
11700.00,7.519192,25.03648,-0.000168,24.022081,-0.0075,1.388
11702.00,7.518961,25.03628,-0.000168,24.021746,-0.0075,1.388
11704.00,7.518805,25.03663,-0.000168,24.022639,-0.0076,1.387
11706.00,7.519715,25.03666,-0.000168,24.021972,-0.0075,1.387
11708.00,7.520003,25.03741,-0.000168,24.021727,-0.0076,1.388
11710.00,7.519629,25.03755,-0.000168,24.021814,-0.0075,1.387
11712.00,7.519688,25.03729,-0.000168,24.022172,-0.0075,1.387
11714.00,7.519502,25.03705,-0.000168,24.021802,-0.0075,1.388
11716.00,7.518460,25.03731,-0.000169,24.022088,-0.0075,1.388
11718.00,7.518732,25.03703,-0.000168,24.022413,-0.0076,1.388
11720.00,7.518846,25.03640,-0.000170,24.021782,-0.0075,1.388
11722.00,7.519062,25.03658,-0.000170,24.022206,-0.0075,1.387
11724.00,7.518562,25.03613,-0.000169,24.021985,-0.0076,1.387
11726.00,7.518117,25.03656,-0.000167,24.021707,-0.0076,1.387
11728.00,7.518671,25.03621,-0.000166,24.021432,-0.0076,1.387
11730.00,7.518466,25.03611,-0.000168,24.021341,-0.0075,1.387
11732.00,7.518569,25.03674,-0.000169,24.021446,-0.0076,1.388
11734.00,7.519004,25.03700,-0.000169,24.021845,-0.0075,1.388
11736.00,7.518433,25.03660,-0.000168,24.021407,-0.0076,1.387
11738.00,7.518181,25.03739,-0.000168,24.022366,-0.0076,1.387
11740.00,7.517900,25.03701,-0.000167,24.021767,-0.0076,1.387
11742.00,7.518191,25.03629,-0.000169,24.021747,-0.0076,1.387
11744.00,7.518259,25.03630,-0.000168,24.021909,-0.0076,1.388
11746.00,7.518470,25.03620,-0.000168,24.021967,-0.0076,1.388
11748.00,7.518442,25.03655,-0.000169,24.021787,-0.0076,1.388
11750.00,7.518220,25.03635,-0.000169,24.021934,-0.0076,1.387
11752.00,7.518737,25.03596,-0.000168,24.021644,-0.0075,1.387
11754.00,7.519249,25.03655,-0.000168,24.021559,-0.0076,1.387
11756.00,7.519263,25.03612,-0.000168,24.021881,-0.0076,1.387
11758.00,7.519795,25.03617,-0.000168,24.021631,-0.0076,1.387
11760.00,7.520319,25.03684,-0.000168,24.021925,-0.0076,1.387
11762.00,7.519808,25.03648,-0.000168,24.021363,-0.0076,1.388
11764.00,7.520148,25.03661,-0.000167,24.021481,-0.0076,1.387
11766.00,7.520265,25.03676,-0.000168,24.021635,-0.0076,1.387
11768.00,7.520078,25.03584,-0.000168,24.021880,-0.0076,1.387
11770.00,7.518232,25.03574,-0.000168,24.021736,-0.0076,1.388
11772.00,7.519232,25.03707,-0.000167,24.020810,-0.0076,1.387
11774.00,7.520118,25.03620,-0.000168,24.021990,-0.0076,1.387
11776.00,7.519668,25.03520,-0.000168,24.021089,-0.0076,1.387
11778.00,7.519000,25.03537,-0.000168,24.022364,-0.0076,1.387
11780.00,7.518464,25.03654,-0.000169,24.022211,-0.0076,1.387
11782.00,7.518493,25.03578,-0.000168,24.021742,-0.0076,1.387
11784.00,7.518415,25.03551,-0.000168,24.021321,-0.0076,1.387
11786.00,7.518940,25.03627,-0.000168,24.021762,-0.0076,1.387
11788.00,7.518996,25.03538,-0.000168,24.021242,-0.0076,1.388
11790.00,7.519257,25.03557,-0.000168,24.021611,-0.0076,1.387
11792.00,7.520200,25.03594,-0.000169,24.021731,-0.0076,1.387
11794.00,7.520418,25.03567,-0.000168,24.021610,-0.0075,1.387
11796.00,7.520048,25.03549,-0.000169,24.021738,-0.0075,1.386
11798.00,7.519261,25.03579,-0.000168,24.022083,-0.0075,1.388
11800.00,7.519438,25.03530,-0.000170,24.021847,-0.0075,1.388
11802.00,7.519519,25.03490,-0.000168,24.021785,-0.0076,1.387
11804.00,7.519171,25.03622,-0.000169,24.022010,-0.0076,1.387
11806.00,7.519100,25.03654,-0.000169,24.021399,-0.0076,1.387
11808.00,7.518417,25.03581,-0.000168,24.021874,-0.0076,1.387
11810.00,7.518262,25.03585,-0.000168,24.021439,-0.0076,1.387
11812.00,7.518286,25.03613,-0.000169,24.021765,-0.0076,1.387
11814.00,7.518486,25.03612,-0.000169,24.021352,-0.0076,1.388
11816.00,7.518885,25.03654,-0.000169,24.021784,-0.0076,1.387
11818.00,7.519038,25.03634,-0.000169,24.021896,-0.0076,1.387
11820.00,7.519648,25.03580,-0.000168,24.022117,-0.0076,1.387
11822.00,7.519925,25.03526,-0.000168,24.021655,-0.0075,1.387
11824.00,7.520249,25.03633,-0.000168,24.021905,-0.0075,1.387
11826.00,7.520192,25.03629,-0.000167,24.021746,-0.0075,1.387
11828.00,7.519449,25.03595,-0.000168,24.022324,-0.0076,1.387
11830.00,7.519390,25.03678,-0.000169,24.021256,-0.0076,1.387
11832.00,7.519803,25.03703,-0.000169,24.022025,-0.0076,1.387
11834.00,7.519870,25.03707,-0.000169,24.021544,-0.0076,1.388
11836.00,7.519365,25.03694,-0.000168,24.021972,-0.0076,1.387
11838.00,7.518975,25.03671,-0.000168,24.021809,-0.0075,1.387
11840.00,7.519282,25.03648,-0.000168,24.021584,-0.0076,1.387
11842.00,7.519389,25.03587,-0.000168,24.021307,-0.0075,1.388
11844.00,7.519925,25.03503,-0.000168,24.021497,-0.0076,1.387
11846.00,7.520115,25.03560,-0.000169,24.021488,-0.0076,1.387
11848.00,7.520076,25.03601,-0.000168,24.021320,-0.0076,1.387
11850.00,7.519829,25.03587,-0.000169,24.021867,-0.0076,1.387
11852.00,7.519768,25.03626,-0.000170,24.021941,-0.0076,1.388
11854.00,7.519483,25.03656,-0.000169,24.021811,-0.0076,1.387
11856.00,7.519776,25.03704,-0.000166,24.021461,-0.0076,1.387
11858.00,7.520057,25.03629,-0.000168,24.021508,-0.0076,1.387
11860.00,7.518877,25.03643,-0.000169,24.021785,-0.0076,1.387
11862.00,7.518997,25.03686,-0.000169,24.022239,-0.0076,1.387
11864.00,7.519243,25.03668,-0.000169,24.021488,-0.0076,1.386
11866.00,7.518253,25.03665,-0.000168,24.021234,-0.0075,1.387
11868.00,7.518416,25.03757,-0.000168,24.021425,-0.0076,1.387
11870.00,7.518638,25.03791,-0.000169,24.021769,-0.0076,1.387
11872.00,7.518509,25.03737,-0.000169,24.021818,-0.0076,1.387
11874.00,7.519008,25.03753,-0.000169,24.021280,-0.0076,1.387
11876.00,7.519101,25.03780,-0.000169,24.021820,-0.0075,1.387
11878.00,7.519041,25.03743,-0.000168,24.021765,-0.0075,1.387
11880.00,7.519487,25.03686,-0.000169,24.021084,-0.0076,1.387
11882.00,7.520119,25.03729,-0.000168,24.022741,-0.0076,1.388
11884.00,7.519941,25.03736,-0.000169,24.022041,-0.0076,1.387
11886.00,7.520266,25.03775,-0.000169,24.021204,-0.0076,1.387
11888.00,7.520032,25.03756,-0.000169,24.021033,-0.0075,1.387
11890.00,7.520357,25.03704,-0.000168,24.020979,-0.0076,1.387
11892.00,7.520608,25.03714,-0.000168,24.021923,-0.0076,1.386
11894.00,7.519981,25.03737,-0.000169,24.021100,-0.0076,1.387
11896.00,7.519742,25.03729,-0.000168,24.020455,-0.0076,1.387
11898.00,7.520169,25.03745,-0.000167,24.021281,-0.0076,1.387
11900.00,7.519871,25.03814,-0.000169,24.021644,-0.0076,1.387
11902.00,7.519140,25.03771,-0.000169,24.021300,-0.0076,1.387
11904.00,7.519688,25.03885,-0.000169,24.021135,-0.0076,1.387
11906.00,7.521225,25.03839,-0.000172,24.021950,-0.0076,1.388
11908.00,7.520791,25.03807,-0.000170,24.021921,-0.0076,1.387
11910.00,7.519634,25.03843,-0.000170,24.021347,-0.0076,1.388
11912.00,7.519447,25.03778,-0.000169,24.021619,-0.0076,1.387
11914.00,7.519645,25.03787,-0.000169,24.021378,-0.0076,1.387
11916.00,7.519424,25.03787,-0.000168,24.021595,-0.0076,1.387
11918.00,7.519459,25.03816,-0.000168,24.021597,-0.0076,1.387
11920.00,7.519584,25.03745,-0.000168,24.021794,-0.0075,1.388
11922.00,7.519508,25.03694,-0.000168,24.021610,-0.0076,1.387
11924.00,7.518996,25.03695,-0.000169,24.021863,-0.0075,1.387
11926.00,7.519160,25.03647,-0.000169,24.022007,-0.0076,1.388
11928.00,7.519008,25.03747,-0.000169,24.021778,-0.0076,1.387
11930.00,7.519099,25.03705,-0.000168,24.022242,-0.0076,1.387
11932.00,7.519562,25.03790,-0.000168,24.021637,-0.0076,1.387
11934.00,7.519566,25.03853,-0.000168,24.021209,-0.0076,1.387
11936.00,7.519113,25.03890,-0.000169,24.021387,-0.0076,1.387
11938.00,7.519346,25.03935,-0.000168,24.021773,-0.0076,1.386
11940.00,7.519812,25.03871,-0.000167,24.021615,-0.0076,1.387
11942.00,7.519798,25.03895,-0.000168,24.021341,-0.0076,1.387
11944.00,7.520020,25.03907,-0.000168,24.022440,-0.0076,1.387
11946.00,7.518854,25.03870,-0.000169,24.021305,-0.0076,1.387
11948.00,7.518546,25.03912,-0.000169,24.021834,-0.0076,1.387
11950.00,7.518737,25.03932,-0.000169,24.021720,-0.0075,1.387
11952.00,7.519018,25.03949,-0.000168,24.021911,-0.0076,1.387
11954.00,7.520032,25.03911,-0.000168,24.021747,-0.0076,1.387
11956.00,7.519929,25.03854,-0.000168,24.021916,-0.0076,1.387
11958.00,7.519691,25.03957,-0.000169,24.022190,-0.0076,1.387
11960.00,7.520465,25.03978,-0.000169,24.022175,-0.0076,1.387
11962.00,7.520187,25.03850,-0.000169,24.021356,-0.0076,1.387
11964.00,7.519871,25.03862,-0.000169,24.021619,-0.0076,1.387
11966.00,7.519812,25.03843,-0.000169,24.021113,-0.0076,1.387
11968.00,7.519239,25.03811,-0.000169,24.020957,-0.0076,1.387
11970.00,7.518940,25.03850,-0.000170,24.021254,-0.0076,1.387
11972.00,7.519007,25.03839,-0.000169,24.021305,-0.0076,1.387
11974.00,7.519278,25.03841,-0.000169,24.021874,-0.0076,1.388
11976.00,7.519064,25.03855,-0.000170,24.021747,-0.0076,1.387
11978.00,7.519036,25.03826,-0.000169,24.021833,-0.0076,1.387
11980.00,7.518528,25.03876,-0.000169,24.021561,-0.0076,1.387
11982.00,7.518820,25.03831,-0.000169,24.021916,-0.0076,1.387
11984.00,7.519639,25.03808,-0.000168,24.021031,-0.0076,1.387
11986.00,7.519373,25.03817,-0.000167,24.021390,-0.0076,1.387
11988.00,7.518327,25.03851,-0.000168,24.021798,-0.0076,1.387
11990.00,7.518505,25.03898,-0.000168,24.022356,-0.0076,1.387
11992.00,7.519134,25.03969,-0.000168,24.022126,-0.0076,1.387
11994.00,7.519251,25.03859,-0.000169,24.021332,-0.0076,1.386
11996.00,7.519603,25.03797,-0.000168,24.022181,-0.0075,1.387
11998.00,7.519452,25.03834,-0.000169,24.021533,-0.0076,1.387
12000.00,7.518612,25.03774,-0.000169,24.020979,-0.0076,1.387
12002.00,7.519059,25.03760,-0.000170,24.020982,-0.0075,1.388
12004.00,7.519998,25.03771,-0.000169,24.021559,-0.0076,1.387
@20,12.0000,24.0
12006.00,7.518990,25.03875,-0.000169,24.021445,-0.0076,1.387
12008.00,7.513707,25.03868,-0.000169,24.021361,-0.0076,1.387
12010.00,7.505186,25.03858,-0.000168,24.021000,-0.0076,1.386
12012.00,7.498104,25.03755,-0.000167,24.021615,-0.0076,1.386
12014.00,7.495034,25.03725,-0.000168,24.021477,-0.0076,1.386
12016.00,7.494954,25.03799,-0.000169,24.022391,-0.0076,1.387
12018.00,7.495937,25.03873,-0.000170,24.021613,-0.0076,1.388
12020.00,7.498204,25.03819,-0.000170,24.020768,-0.0076,1.388
12022.00,7.499496,25.03784,-0.000171,24.021325,-0.0076,1.388
12024.00,7.500091,25.03814,-0.000171,24.021546,-0.0076,1.388
12026.00,7.500965,25.03801,-0.000171,24.021988,-0.0076,1.388
12028.00,7.501409,25.03924,-0.000171,24.021546,-0.0076,1.388
12030.00,7.502522,25.03841,-0.000171,24.021573,-0.0076,1.388
12032.00,7.508905,25.03816,-0.000171,24.021981,-0.0076,1.389
12034.00,7.518499,25.03838,-0.000170,24.021432,-0.0076,1.389
12036.00,7.525182,25.03819,-0.000171,24.021856,-0.0075,1.390
12038.00,7.527598,25.03834,-0.000171,24.021930,-0.0076,1.389
12040.00,7.528558,25.03823,-0.000171,24.021852,-0.0076,1.389
12042.00,7.528321,25.03910,-0.000169,24.021796,-0.0075,1.388
12044.00,7.527967,25.03920,-0.000169,24.021187,-0.0075,1.387
12046.00,7.527977,25.03906,-0.000168,24.020993,-0.0076,1.387
12048.00,7.527191,25.03888,-0.000169,24.021599,-0.0076,1.387
12050.00,7.526241,25.03929,-0.000169,24.021528,-0.0076,1.387
12052.00,7.525300,25.03919,-0.000168,24.021193,-0.0076,1.388
12054.00,7.524814,25.03843,-0.000168,24.021392,-0.0076,1.387
12056.00,7.524334,25.03895,-0.000168,24.021597,-0.0076,1.387
12058.00,7.522587,25.03973,-0.000167,24.021914,-0.0075,1.387
12060.00,7.521444,25.03942,-0.000167,24.021891,-0.0076,1.387
12062.00,7.520455,25.03917,-0.000168,24.021666,-0.0075,1.387
12064.00,7.519918,25.03914,-0.000169,24.021809,-0.0075,1.387
12066.00,7.519466,25.03970,-0.000169,24.021914,-0.0076,1.388
12068.00,7.518985,25.03902,-0.000169,24.021691,-0.0076,1.388
12070.00,7.518822,25.03911,-0.000169,24.021296,-0.0076,1.387
12072.00,7.518067,25.03846,-0.000168,24.021787,-0.0076,1.387
12074.00,7.517699,25.03837,-0.000168,24.022202,-0.0076,1.387
12076.00,7.517978,25.03867,-0.000168,24.021189,-0.0076,1.387
12078.00,7.518268,25.03851,-0.000169,24.022016,-0.0076,1.387
12080.00,7.517998,25.03828,-0.000167,24.021562,-0.0075,1.387
12082.00,7.517573,25.03789,-0.000168,24.021735,-0.0075,1.387
12084.00,7.517982,25.03827,-0.000167,24.021713,-0.0075,1.387
12086.00,7.519431,25.03822,-0.000167,24.022046,-0.0075,1.387
12088.00,7.519613,25.03757,-0.000169,24.021936,-0.0075,1.387
12090.00,7.519359,25.03802,-0.000168,24.022378,-0.0075,1.388
12092.00,7.519095,25.03815,-0.000168,24.022003,-0.0075,1.388
12094.00,7.519143,25.03888,-0.000168,24.022222,-0.0076,1.387
12096.00,7.519464,25.03870,-0.000169,24.022086,-0.0076,1.387
12098.00,7.519829,25.03826,-0.000168,24.021118,-0.0075,1.387
12100.00,7.519415,25.03826,-0.000168,24.022017,-0.0076,1.387
12102.00,7.520059,25.03788,-0.000167,24.022228,-0.0075,1.387
12104.00,7.519184,25.03753,-0.000167,24.021961,-0.0076,1.387
12106.00,7.518284,25.03748,-0.000168,24.022166,-0.0075,1.387
12108.00,7.519272,25.03750,-0.000167,24.022016,-0.0076,1.388
12110.00,7.519245,25.03741,-0.000169,24.022037,-0.0076,1.387
12112.00,7.518287,25.03834,-0.000169,24.021501,-0.0075,1.387
12114.00,7.519090,25.03879,-0.000168,24.021836,-0.0075,1.387
12116.00,7.518363,25.03882,-0.000168,24.021069,-0.0076,1.387
12118.00,7.518732,25.03869,-0.000169,24.021477,-0.0076,1.387
12120.00,7.519121,25.03871,-0.000169,24.022072,-0.0076,1.388
12122.00,7.519147,25.03862,-0.000171,24.021684,-0.0075,1.387
12124.00,7.519298,25.03830,-0.000169,24.021590,-0.0075,1.387
12126.00,7.519049,25.03804,-0.000168,24.021499,-0.0076,1.387
12128.00,7.520168,25.03769,-0.000169,24.021856,-0.0076,1.388
12130.00,7.519504,25.03870,-0.000168,24.021912,-0.0076,1.387
12132.00,7.519165,25.03799,-0.000169,24.022057,-0.0076,1.387
12134.00,7.519253,25.03795,-0.000170,24.021863,-0.0076,1.387
12136.00,7.519733,25.03825,-0.000168,24.021410,-0.0076,1.387
12138.00,7.519535,25.03876,-0.000168,24.021863,-0.0076,1.387
12140.00,7.518926,25.03846,-0.000168,24.022362,-0.0076,1.386
12142.00,7.519051,25.03939,-0.000169,24.022036,-0.0076,1.387
12144.00,7.519501,25.03873,-0.000169,24.021356,-0.0075,1.387
12146.00,7.519451,25.03904,-0.000169,24.021804,-0.0076,1.388
12148.00,7.519062,25.03863,-0.000169,24.021727,-0.0076,1.387
12150.00,7.519029,25.03896,-0.000168,24.022123,-0.0075,1.387
12152.00,7.519112,25.03821,-0.000168,24.021805,-0.0076,1.387
12154.00,7.519506,25.03823,-0.000168,24.021102,-0.0076,1.387
12156.00,7.520199,25.03832,-0.000169,24.021463,-0.0076,1.387
12158.00,7.519916,25.03765,-0.000169,24.022407,-0.0075,1.387
12160.00,7.519500,25.03960,-0.000170,24.021343,-0.0076,1.388
12162.00,7.519072,25.03958,-0.000168,24.021847,-0.0075,1.387
12164.00,7.518525,25.03889,-0.000167,24.022117,-0.0075,1.387
12166.00,7.518538,25.03950,-0.000168,24.021898,-0.0075,1.387
12168.00,7.519164,25.03807,-0.000168,24.021365,-0.0076,1.387
12170.00,7.519187,25.03820,-0.000169,24.021863,-0.0075,1.387
12172.00,7.519000,25.03852,-0.000169,24.021523,-0.0075,1.387
12174.00,7.518403,25.03763,-0.000169,24.022114,-0.0076,1.386
12176.00,7.518983,25.03722,-0.000168,24.022395,-0.0076,1.388
12178.00,7.518285,25.03748,-0.000168,24.021809,-0.0076,1.387
12180.00,7.518207,25.03753,-0.000168,24.021871,-0.0076,1.387
12182.00,7.518052,25.03806,-0.000167,24.021782,-0.0076,1.387
12184.00,7.518655,25.03892,-0.000168,24.021700,-0.0075,1.387
12186.00,7.519716,25.03854,-0.000169,24.022266,-0.0075,1.388
12188.00,7.520132,25.03847,-0.000169,24.021943,-0.0075,1.387
12190.00,7.519963,25.03773,-0.000169,24.021213,-0.0076,1.387
12192.00,7.519609,25.03737,-0.000168,24.021316,-0.0076,1.387
12194.00,7.519657,25.03622,-0.000168,24.021526,-0.0076,1.387
12196.00,7.519248,25.03729,-0.000167,24.021950,-0.0076,1.387
12198.00,7.519627,25.03751,-0.000169,24.021813,-0.0076,1.387
12200.00,7.519346,25.03775,-0.000168,24.022057,-0.0075,1.387
12202.00,7.518976,25.03704,-0.000169,24.021492,-0.0075,1.387
12204.00,7.518913,25.03714,-0.000169,24.022181,-0.0075,1.387
12206.00,7.518515,25.03728,-0.000167,24.021969,-0.0075,1.386
12208.00,7.518691,25.03637,-0.000168,24.022318,-0.0075,1.387
12210.00,7.519140,25.03715,-0.000167,24.022634,-0.0075,1.387
12212.00,7.518744,25.03759,-0.000168,24.022298,-0.0075,1.388
12214.00,7.518396,25.03777,-0.000168,24.022402,-0.0075,1.387
12216.00,7.518902,25.03853,-0.000169,24.022998,-0.0076,1.385
12218.00,7.519481,25.03824,-0.000166,24.022340,-0.0075,1.386
12220.00,7.519065,25.03788,-0.000168,24.021923,-0.0076,1.387
12222.00,7.519349,25.03815,-0.000168,24.022367,-0.0075,1.387
12224.00,7.519274,25.03832,-0.000169,24.022039,-0.0076,1.387
12226.00,7.520270,25.03836,-0.000169,24.022110,-0.0076,1.387
12228.00,7.520347,25.03851,-0.000169,24.021896,-0.0076,1.387
12230.00,7.519399,25.03791,-0.000169,24.021465,-0.0076,1.387
12232.00,7.519889,25.03824,-0.000167,24.022066,-0.0076,1.387
12234.00,7.518671,25.03731,-0.000168,24.021869,-0.0076,1.386
12236.00,7.518679,25.03803,-0.000168,24.021903,-0.0075,1.387
12238.00,7.518867,25.03775,-0.000168,24.021896,-0.0076,1.387
12240.00,7.519158,25.03720,-0.000169,24.021492,-0.0076,1.387
12242.00,7.519943,25.03724,-0.000169,24.021727,-0.0075,1.387
12244.00,7.519883,25.03783,-0.000168,24.022141,-0.0075,1.387
12246.00,7.520143,25.03756,-0.000169,24.021969,-0.0075,1.387
12248.00,7.520730,25.03871,-0.000169,24.021778,-0.0076,1.387
12250.00,7.519946,25.03888,-0.000168,24.022552,-0.0075,1.387
12252.00,7.520253,25.03831,-0.000168,24.021557,-0.0076,1.387
12254.00,7.520148,25.03762,-0.000170,24.021002,-0.0076,1.387
12256.00,7.520642,25.03741,-0.000169,24.021129,-0.0076,1.387
12258.00,7.520523,25.03875,-0.000168,24.021738,-0.0076,1.387
12260.00,7.519989,25.03898,-0.000168,24.021967,-0.0076,1.386
12262.00,7.520367,25.03866,-0.000168,24.022023,-0.0076,1.387
12264.00,7.520083,25.03797,-0.000168,24.022001,-0.0076,1.387
12266.00,7.519671,25.03933,-0.000168,24.022030,-0.0075,1.387
12268.00,7.520174,25.03962,-0.000169,24.021918,-0.0076,1.387
12270.00,7.520864,25.03921,-0.000169,24.021454,-0.0076,1.387
12272.00,7.521402,25.03902,-0.000169,24.021504,-0.0076,1.387
12274.00,7.520741,25.03939,-0.000168,24.021584,-0.0076,1.387
12276.00,7.521211,25.03926,-0.000168,24.021900,-0.0075,1.386
12278.00,7.521236,25.03915,-0.000168,24.022211,-0.0075,1.387
12280.00,7.520837,25.03912,-0.000169,24.021961,-0.0076,1.387
12282.00,7.520804,25.03981,-0.000168,24.022654,-0.0076,1.387
12284.00,7.520270,25.03924,-0.000169,24.022411,-0.0076,1.387
12286.00,7.519975,25.03984,-0.000168,24.021568,-0.0075,1.387
12288.00,7.519495,25.04015,-0.000169,24.022072,-0.0076,1.388
12290.00,7.518655,25.04069,-0.000169,24.021981,-0.0075,1.387
12292.00,7.519151,25.03989,-0.000168,24.022235,-0.0075,1.387
12294.00,7.520174,25.04036,-0.000169,24.022599,-0.0075,1.387
12296.00,7.520149,25.04029,-0.000169,24.022438,-0.0075,1.387
12298.00,7.520773,25.04016,-0.000169,24.022184,-0.0075,1.387
12300.00,7.521153,25.04067,-0.000168,24.021907,-0.0075,1.387
12302.00,7.520476,25.04097,-0.000168,24.021787,-0.0075,1.387
12304.00,7.519855,25.04031,-0.000168,24.021831,-0.0076,1.387
12306.00,7.519204,25.03985,-0.000168,24.021470,-0.0076,1.387
12308.00,7.518491,25.04077,-0.000168,24.022438,-0.0075,1.387
12310.00,7.518557,25.04097,-0.000169,24.022226,-0.0075,1.387
12312.00,7.519175,25.04049,-0.000168,24.022429,-0.0075,1.387
12314.00,7.519150,25.04066,-0.000169,24.021903,-0.0075,1.387
12316.00,7.519676,25.03975,-0.000167,24.021262,-0.0075,1.387
12318.00,7.520901,25.03908,-0.000168,24.021611,-0.0075,1.388
12320.00,7.521083,25.03960,-0.000168,24.022293,-0.0075,1.387
12322.00,7.519631,25.04049,-0.000168,24.021941,-0.0076,1.387
12324.00,7.519011,25.03953,-0.000167,24.022355,-0.0075,1.387
12326.00,7.519239,25.03928,-0.000168,24.022422,-0.0075,1.387
12328.00,7.519418,25.03897,-0.000167,24.022850,-0.0076,1.387
12330.00,7.519817,25.03916,-0.000168,24.021682,-0.0076,1.387
12332.00,7.520408,25.03935,-0.000168,24.022048,-0.0075,1.387
12334.00,7.520351,25.03900,-0.000168,24.021689,-0.0075,1.387
12336.00,7.519595,25.03859,-0.000166,24.022193,-0.0076,1.387
12338.00,7.518901,25.03839,-0.000167,24.021630,-0.0075,1.387
12340.00,7.518408,25.03858,-0.000168,24.021798,-0.0076,1.388
12342.00,7.519733,25.03850,-0.000167,24.022017,-0.0076,1.387
12344.00,7.519713,25.03836,-0.000167,24.021818,-0.0075,1.387
12346.00,7.519618,25.03801,-0.000168,24.021642,-0.0075,1.387
12348.00,7.519761,25.03831,-0.000168,24.021827,-0.0076,1.387
12350.00,7.519683,25.03831,-0.000168,24.022453,-0.0076,1.387
12352.00,7.519069,25.03931,-0.000168,24.021501,-0.0076,1.386
12354.00,7.519088,25.03859,-0.000167,24.021851,-0.0075,1.386
12356.00,7.519833,25.03884,-0.000166,24.021562,-0.0075,1.387
12358.00,7.520690,25.03948,-0.000168,24.021646,-0.0075,1.388
12360.00,7.519909,25.03869,-0.000170,24.022289,-0.0076,1.387
12362.00,7.519636,25.03862,-0.000169,24.021892,-0.0075,1.388
12364.00,7.519930,25.03848,-0.000169,24.021965,-0.0075,1.387
12366.00,7.519780,25.03791,-0.000168,24.021572,-0.0075,1.387
12368.00,7.519837,25.03890,-0.000167,24.022130,-0.0075,1.386
12370.00,7.519812,25.03907,-0.000167,24.022130,-0.0075,1.387
12372.00,7.519407,25.03883,-0.000168,24.022204,-0.0075,1.387
12374.00,7.519673,25.03962,-0.000167,24.021058,-0.0076,1.387
12376.00,7.518994,25.03968,-0.000167,24.021947,-0.0076,1.387
12378.00,7.519832,25.03964,-0.000167,24.021842,-0.0076,1.387
12380.00,7.519662,25.03973,-0.000168,24.022099,-0.0076,1.387
12382.00,7.519844,25.03891,-0.000168,24.022327,-0.0076,1.387
12384.00,7.519378,25.03923,-0.000168,24.021584,-0.0076,1.387
12386.00,7.518866,25.03936,-0.000168,24.021697,-0.0075,1.387
12388.00,7.518658,25.03964,-0.000169,24.021921,-0.0076,1.387
12390.00,7.518424,25.03921,-0.000169,24.021419,-0.0075,1.388
12392.00,7.519339,25.03894,-0.000169,24.021800,-0.0075,1.387
12394.00,7.519942,25.03922,-0.000169,24.022012,-0.0075,1.386
12396.00,7.519787,25.03970,-0.000167,24.021472,-0.0075,1.387
12398.00,7.519890,25.03957,-0.000167,24.022289,-0.0076,1.387
12400.00,7.519221,25.03986,-0.000168,24.021751,-0.0076,1.387
12402.00,7.518992,25.04011,-0.000168,24.021251,-0.0076,1.387
12404.00,7.518954,25.03997,-0.000168,24.021720,-0.0076,1.387
12406.00,7.518673,25.03967,-0.000167,24.021359,-0.0076,1.387
12408.00,7.519014,25.04026,-0.000168,24.021823,-0.0075,1.387
12410.00,7.519380,25.04053,-0.000168,24.021961,-0.0075,1.387
12412.00,7.520071,25.03992,-0.000167,24.021794,-0.0076,1.387
12414.00,7.520079,25.04012,-0.000168,24.021809,-0.0075,1.387
12416.00,7.520074,25.03944,-0.000169,24.021363,-0.0076,1.387
12418.00,7.520310,25.03999,-0.000169,24.021820,-0.0075,1.387
12420.00,7.519760,25.04008,-0.000169,24.021535,-0.0075,1.387
12422.00,7.520126,25.04020,-0.000168,24.021434,-0.0075,1.387
12424.00,7.519601,25.04024,-0.000168,24.021809,-0.0075,1.387
12426.00,7.519713,25.04021,-0.000168,24.022286,-0.0075,1.387
12428.00,7.520089,25.04084,-0.000168,24.022395,-0.0075,1.387
12430.00,7.519366,25.03970,-0.000168,24.022041,-0.0076,1.387
12432.00,7.518601,25.03972,-0.000168,24.022036,-0.0075,1.387
12434.00,7.519900,25.03951,-0.000168,24.022782,-0.0075,1.387
12436.00,7.520198,25.03944,-0.000168,24.022280,-0.0075,1.387
12438.00,7.519657,25.03910,-0.000168,24.022877,-0.0075,1.386
12440.00,7.518488,25.03946,-0.000168,24.021871,-0.0076,1.387
12442.00,7.518279,25.03982,-0.000169,24.022199,-0.0076,1.387
12444.00,7.519142,25.03976,-0.000169,24.022059,-0.0076,1.388
12446.00,7.519378,25.03946,-0.000168,24.022090,-0.0076,1.388
12448.00,7.520081,25.03903,-0.000169,24.022172,-0.0075,1.388
12450.00,7.519723,25.03918,-0.000168,24.021762,-0.0075,1.387
12452.00,7.518939,25.03912,-0.000168,24.021967,-0.0075,1.386
12454.00,7.519110,25.03889,-0.000168,24.020970,-0.0076,1.386
12456.00,7.519026,25.03867,-0.000168,24.020890,-0.0076,1.387
12458.00,7.519629,25.03803,-0.000169,24.021727,-0.0075,1.388
12460.00,7.519842,25.03755,-0.000168,24.021869,-0.0076,1.387
12462.00,7.519825,25.03707,-0.000169,24.021539,-0.0076,1.388
12464.00,7.520341,25.03722,-0.000169,24.021430,-0.0076,1.387
12466.00,7.519318,25.03785,-0.000169,24.022124,-0.0076,1.388
12468.00,7.518314,25.03879,-0.000168,24.021488,-0.0076,1.388
12470.00,7.518604,25.03908,-0.000168,24.021784,-0.0076,1.387
12472.00,7.518445,25.03907,-0.000168,24.021666,-0.0075,1.387
12474.00,7.518360,25.03965,-0.000169,24.021229,-0.0075,1.387
12476.00,7.518630,25.03954,-0.000167,24.021615,-0.0076,1.386
12478.00,7.518997,25.03943,-0.000168,24.022304,-0.0076,1.387
12480.00,7.518146,25.03864,-0.000168,24.021883,-0.0076,1.388
12482.00,7.518195,25.03925,-0.000168,24.022289,-0.0076,1.388
12484.00,7.518681,25.03951,-0.000169,24.021619,-0.0075,1.388
12486.00,7.518288,25.03991,-0.000169,24.021394,-0.0075,1.388
12488.00,7.518987,25.03980,-0.000170,24.021881,-0.0075,1.387
12490.00,7.519454,25.03981,-0.000168,24.021591,-0.0075,1.387
12492.00,7.519730,25.03902,-0.000168,24.021742,-0.0076,1.387
12494.00,7.519588,25.03870,-0.000168,24.022197,-0.0075,1.388
12496.00,7.519466,25.03829,-0.000167,24.022306,-0.0076,1.388
12498.00,7.519071,25.03879,-0.000168,24.021970,-0.0076,1.387
12500.00,7.519623,25.03946,-0.000167,24.021793,-0.0076,1.387
12502.00,7.518727,25.03855,-0.000168,24.021695,-0.0076,1.387
12504.00,7.519637,25.03934,-0.000167,24.021804,-0.0076,1.387
12506.00,7.519856,25.03857,-0.000167,24.021624,-0.0076,1.387
12508.00,7.520510,25.03872,-0.000166,24.021749,-0.0075,1.388
12510.00,7.521249,25.03947,-0.000168,24.022393,-0.0075,1.387
12512.00,7.519896,25.03950,-0.000169,24.022331,-0.0075,1.387
12514.00,7.519881,25.03963,-0.000168,24.022275,-0.0075,1.387
12516.00,7.519921,25.03973,-0.000169,24.022144,-0.0075,1.388
12518.00,7.519751,25.03958,-0.000168,24.022070,-0.0076,1.387
12520.00,7.519642,25.03959,-0.000168,24.021912,-0.0076,1.387
12522.00,7.520457,25.03995,-0.000168,24.021553,-0.0076,1.387
12524.00,7.520936,25.04054,-0.000168,24.021301,-0.0076,1.387
12526.00,7.520191,25.04032,-0.000168,24.021300,-0.0076,1.387
12528.00,7.519417,25.03992,-0.000168,24.021559,-0.0075,1.387
12530.00,7.518495,25.03982,-0.000168,24.021818,-0.0075,1.388
12532.00,7.518279,25.04102,-0.000167,24.021657,-0.0075,1.387
12534.00,7.519686,25.04081,-0.000168,24.021969,-0.0076,1.388
12536.00,7.519872,25.04039,-0.000168,24.021666,-0.0075,1.387
12538.00,7.519780,25.04000,-0.000167,24.021778,-0.0075,1.387
12540.00,7.519241,25.04032,-0.000167,24.022028,-0.0075,1.387
12542.00,7.519398,25.03976,-0.000168,24.022355,-0.0075,1.388
12544.00,7.519652,25.04003,-0.000168,24.021969,-0.0075,1.387
12546.00,7.519706,25.03996,-0.000168,24.021590,-0.0076,1.388
12548.00,7.519775,25.04016,-0.000168,24.021388,-0.0076,1.388
12550.00,7.519910,25.03982,-0.000168,24.021865,-0.0076,1.387
12552.00,7.520037,25.03963,-0.000168,24.021595,-0.0076,1.387
12554.00,7.520103,25.03953,-0.000167,24.021880,-0.0076,1.387
12556.00,7.519730,25.03947,-0.000168,24.021677,-0.0076,1.387
12558.00,7.519128,25.03963,-0.000167,24.021488,-0.0075,1.387
12560.00,7.519693,25.04038,-0.000168,24.022376,-0.0075,1.387
12562.00,7.520384,25.04121,-0.000168,24.022478,-0.0075,1.387
12564.00,7.520448,25.04149,-0.000168,24.021753,-0.0076,1.387
12566.00,7.520065,25.04049,-0.000168,24.021787,-0.0075,1.387
12568.00,7.519523,25.04045,-0.000168,24.022235,-0.0075,1.388
12570.00,7.520066,25.04052,-0.000168,24.021822,-0.0075,1.387
12572.00,7.519725,25.04135,-0.000168,24.022242,-0.0076,1.388
12574.00,7.519208,25.04141,-0.000169,24.022220,-0.0075,1.388
12576.00,7.519899,25.04060,-0.000168,24.021796,-0.0075,1.388
12578.00,7.520940,25.04064,-0.000168,24.021809,-0.0075,1.388
12580.00,7.520427,25.04118,-0.000168,24.021881,-0.0075,1.387
12582.00,7.520393,25.04019,-0.000167,24.022211,-0.0075,1.387
12584.00,7.519667,25.03973,-0.000168,24.022077,-0.0076,1.388
12586.00,7.519609,25.04083,-0.000167,24.021889,-0.0076,1.387
12588.00,7.519524,25.04026,-0.000167,24.022395,-0.0075,1.387
12590.00,7.519535,25.03854,-0.000167,24.021673,-0.0075,1.387
12592.00,7.519214,25.03848,-0.000168,24.021749,-0.0076,1.387
12594.00,7.519079,25.03937,-0.000167,24.021932,-0.0076,1.387
12596.00,7.519200,25.03901,-0.000168,24.022360,-0.0075,1.388
12598.00,7.519367,25.03865,-0.000169,24.022306,-0.0075,1.388
12600.00,7.519707,25.03889,-0.000169,24.021457,-0.0076,1.388
12602.00,7.519766,25.03892,-0.000169,24.021860,-0.0075,1.388
12604.00,7.519530,25.03894,-0.000168,24.022268,-0.0076,1.387
@21,12.0000,24.0
12606.00,7.519076,25.03977,-0.000169,24.021528,-0.0076,1.387
12608.00,7.513626,25.04124,-0.000168,24.021546,-0.0076,1.387
12610.00,7.504853,25.04083,-0.000168,24.021920,-0.0076,1.386
12612.00,7.498651,25.03933,-0.000168,24.021345,-0.0075,1.386
12614.00,7.496101,25.03915,-0.000167,24.021726,-0.0075,1.386
12616.00,7.495144,25.03915,-0.000169,24.021900,-0.0076,1.387
12618.00,7.496466,25.03992,-0.000169,24.021524,-0.0075,1.388
12620.00,7.496923,25.04025,-0.000169,24.022529,-0.0076,1.388
12622.00,7.498253,25.04020,-0.000168,24.021557,-0.0075,1.388
12624.00,7.499801,25.03993,-0.000170,24.021648,-0.0075,1.389
12626.00,7.500328,25.03972,-0.000171,24.021675,-0.0075,1.389
12628.00,7.501751,25.03980,-0.000171,24.022436,-0.0076,1.388
12630.00,7.503263,25.03947,-0.000170,24.022375,-0.0076,1.388
12632.00,7.509439,25.03952,-0.000169,24.022434,-0.0075,1.388
12634.00,7.518659,25.04014,-0.000169,24.021874,-0.0075,1.390
12636.00,7.525278,25.04022,-0.000170,24.021548,-0.0075,1.390
12638.00,7.527837,25.04020,-0.000170,24.022083,-0.0075,1.390
12640.00,7.528770,25.04015,-0.000170,24.021671,-0.0075,1.389
12642.00,7.528354,25.04084,-0.000169,24.022282,-0.0075,1.388
12644.00,7.527992,25.04082,-0.000168,24.021994,-0.0076,1.388
12646.00,7.527555,25.04059,-0.000168,24.021628,-0.0075,1.388
12648.00,7.527533,25.04118,-0.000169,24.021459,-0.0075,1.388
12650.00,7.526771,25.04098,-0.000169,24.021575,-0.0076,1.388
12652.00,7.526171,25.04183,-0.000167,24.021822,-0.0076,1.387
12654.00,7.524244,25.04097,-0.000166,24.021653,-0.0075,1.387
12656.00,7.523039,25.04120,-0.000167,24.021566,-0.0076,1.388
12658.00,7.522781,25.04146,-0.000168,24.022431,-0.0076,1.388
12660.00,7.522026,25.04030,-0.000169,24.021523,-0.0076,1.387
12662.00,7.521129,25.04080,-0.000168,24.021834,-0.0076,1.388
12664.00,7.520165,25.03997,-0.000168,24.021454,-0.0076,1.388
12666.00,7.519184,25.04031,-0.000168,24.021950,-0.0075,1.388
12668.00,7.518471,25.03954,-0.000167,24.021553,-0.0076,1.387
12670.00,7.518080,25.03952,-0.000168,24.021446,-0.0076,1.387
12672.00,7.518564,25.03972,-0.000168,24.022083,-0.0076,1.387
12674.00,7.519192,25.04064,-0.000168,24.022304,-0.0076,1.387
12676.00,7.519420,25.04003,-0.000167,24.022208,-0.0076,1.387
12678.00,7.519156,25.04043,-0.000167,24.022092,-0.0076,1.388
12680.00,7.518298,25.04022,-0.000168,24.022249,-0.0076,1.388
12682.00,7.518877,25.04043,-0.000168,24.021987,-0.0075,1.387
12684.00,7.519212,25.04002,-0.000169,24.021851,-0.0076,1.388
12686.00,7.519057,25.04028,-0.000168,24.021994,-0.0076,1.388
12688.00,7.519116,25.04031,-0.000168,24.021407,-0.0076,1.387
12690.00,7.520036,25.03969,-0.000168,24.021845,-0.0076,1.387
12692.00,7.520772,25.04061,-0.000168,24.021514,-0.0075,1.387
12694.00,7.520120,25.03921,-0.000168,24.022027,-0.0075,1.387
12696.00,7.519300,25.04042,-0.000168,24.021840,-0.0076,1.387
12698.00,7.519521,25.04003,-0.000167,24.022367,-0.0075,1.387
12700.00,7.519697,25.03958,-0.000168,24.021979,-0.0076,1.387
12702.00,7.518896,25.04003,-0.000167,24.021794,-0.0075,1.387
12704.00,7.518510,25.03990,-0.000168,24.021952,-0.0075,1.387
12706.00,7.519087,25.03946,-0.000169,24.021229,-0.0076,1.387
12708.00,7.519553,25.03987,-0.000169,24.021920,-0.0076,1.388
12710.00,7.518890,25.03903,-0.000169,24.021396,-0.0076,1.387
12712.00,7.518622,25.03963,-0.000169,24.021818,-0.0076,1.387
12714.00,7.518222,25.03890,-0.000168,24.021849,-0.0076,1.387
12716.00,7.518776,25.03873,-0.000168,24.021198,-0.0075,1.387
12718.00,7.519191,25.03916,-0.000168,24.021851,-0.0076,1.387
12720.00,7.519633,25.03899,-0.000168,24.021985,-0.0076,1.387
12722.00,7.518853,25.03913,-0.000168,24.021827,-0.0075,1.387
12724.00,7.518255,25.03865,-0.000167,24.021869,-0.0075,1.387
12726.00,7.518612,25.03856,-0.000169,24.021365,-0.0075,1.388
12728.00,7.518354,25.03859,-0.000169,24.021343,-0.0075,1.387
12730.00,7.518326,25.03819,-0.000170,24.021459,-0.0075,1.388
12732.00,7.518995,25.03830,-0.000168,24.021211,-0.0076,1.387
12734.00,7.519293,25.03784,-0.000168,24.022179,-0.0076,1.387
12736.00,7.519237,25.03824,-0.000168,24.021668,-0.0076,1.387
12738.00,7.519484,25.03848,-0.000170,24.021555,-0.0075,1.387
12740.00,7.519664,25.03818,-0.000169,24.021938,-0.0076,1.387
12742.00,7.519409,25.03806,-0.000169,24.021918,-0.0076,1.387
12744.00,7.518715,25.03839,-0.000168,24.021891,-0.0076,1.387
12746.00,7.518582,25.03875,-0.000169,24.021432,-0.0075,1.387
12748.00,7.518642,25.03854,-0.000169,24.022315,-0.0076,1.387
12750.00,7.518074,25.03889,-0.000168,24.022520,-0.0076,1.387
12752.00,7.517875,25.03836,-0.000168,24.022016,-0.0075,1.386
12754.00,7.518179,25.03935,-0.000167,24.021533,-0.0076,1.388
12756.00,7.519175,25.03951,-0.000169,24.022046,-0.0075,1.388
12758.00,7.519305,25.03919,-0.000169,24.021983,-0.0076,1.388
12760.00,7.519631,25.03878,-0.000168,24.021057,-0.0076,1.387
12762.00,7.520885,25.03911,-0.000169,24.021961,-0.0076,1.386
12764.00,7.520546,25.03925,-0.000170,24.021702,-0.0076,1.386
12766.00,7.520782,25.03885,-0.000169,24.021811,-0.0076,1.387
12768.00,7.520513,25.03785,-0.000168,24.022077,-0.0076,1.387
12770.00,7.519585,25.03784,-0.000168,24.021833,-0.0075,1.388
12772.00,7.519205,25.03851,-0.000168,24.021387,-0.0076,1.388
12774.00,7.519660,25.03788,-0.000169,24.021325,-0.0076,1.387
12776.00,7.520107,25.03834,-0.000169,24.021800,-0.0076,1.387
12778.00,7.519405,25.03874,-0.000168,24.021963,-0.0076,1.387
12780.00,7.519399,25.03833,-0.000168,24.021407,-0.0076,1.387
12782.00,7.519232,25.03862,-0.000168,24.021769,-0.0075,1.388
12784.00,7.519762,25.03846,-0.000169,24.021568,-0.0075,1.387
12786.00,7.518890,25.03819,-0.000168,24.021843,-0.0076,1.387
12788.00,7.518683,25.03783,-0.000168,24.021532,-0.0076,1.387
12790.00,7.518953,25.03806,-0.000169,24.021506,-0.0076,1.388
12792.00,7.518843,25.03831,-0.000169,24.022104,-0.0076,1.388
12794.00,7.519299,25.03879,-0.000169,24.021775,-0.0076,1.388
12796.00,7.519699,25.03855,-0.000169,24.021233,-0.0076,1.388
12798.00,7.519814,25.03894,-0.000169,24.021463,-0.0076,1.387
12800.00,7.520077,25.03891,-0.000169,24.022148,-0.0076,1.387
12802.00,7.519289,25.03922,-0.000168,24.021466,-0.0076,1.387
12804.00,7.519065,25.03951,-0.000167,24.021093,-0.0076,1.387
12806.00,7.518985,25.03940,-0.000168,24.020942,-0.0076,1.388
12808.00,7.518646,25.03927,-0.000170,24.021046,-0.0076,1.387
12810.00,7.520051,25.04008,-0.000170,24.020696,-0.0076,1.387
12812.00,7.520728,25.03990,-0.000170,24.021717,-0.0076,1.388
12814.00,7.521011,25.03961,-0.000170,24.021747,-0.0076,1.387
12816.00,7.519998,25.03846,-0.000170,24.021849,-0.0076,1.387
12818.00,7.520094,25.03846,-0.000169,24.021896,-0.0076,1.387
12820.00,7.519775,25.03841,-0.000168,24.021403,-0.0076,1.387
12822.00,7.520226,25.03833,-0.000169,24.021205,-0.0076,1.387
12824.00,7.520421,25.03829,-0.000169,24.021153,-0.0076,1.388
12826.00,7.519755,25.03863,-0.000169,24.021267,-0.0076,1.388
12828.00,7.518928,25.03921,-0.000168,24.021499,-0.0076,1.387
12830.00,7.519326,25.03861,-0.000169,24.021352,-0.0076,1.387
12832.00,7.519374,25.03844,-0.000170,24.021981,-0.0076,1.388
12834.00,7.519195,25.03813,-0.000169,24.020997,-0.0076,1.388
12836.00,7.519157,25.03816,-0.000168,24.021198,-0.0076,1.386
12838.00,7.519766,25.03866,-0.000168,24.021539,-0.0076,1.386
12840.00,7.519315,25.03933,-0.000169,24.021898,-0.0075,1.388
12842.00,7.518635,25.03962,-0.000169,24.021272,-0.0076,1.388
12844.00,7.519182,25.03909,-0.000169,24.021691,-0.0076,1.387
12846.00,7.519577,25.03915,-0.000169,24.021501,-0.0076,1.387
12848.00,7.518786,25.03888,-0.000168,24.021664,-0.0075,1.388
12850.00,7.518325,25.03923,-0.000168,24.021537,-0.0076,1.387
12852.00,7.518192,25.03897,-0.000169,24.022286,-0.0075,1.387
12854.00,7.518800,25.03943,-0.000168,24.021455,-0.0076,1.387
12856.00,7.519391,25.03965,-0.000169,24.021575,-0.0076,1.388
12858.00,7.519719,25.03880,-0.000169,24.021321,-0.0076,1.387
12860.00,7.519872,25.03906,-0.000168,24.022224,-0.0076,1.387
12862.00,7.520529,25.03939,-0.000170,24.022085,-0.0076,1.388
12864.00,7.519831,25.03998,-0.000169,24.022077,-0.0076,1.387
12866.00,7.518706,25.04001,-0.000169,24.022353,-0.0075,1.387
12868.00,7.519152,25.03965,-0.000169,24.021358,-0.0076,1.388
12870.00,7.519383,25.03978,-0.000168,24.022186,-0.0076,1.388
12872.00,7.519374,25.04015,-0.000169,24.021833,-0.0076,1.388
12874.00,7.519114,25.04002,-0.000169,24.021091,-0.0076,1.388
12876.00,7.518648,25.03957,-0.000169,24.021272,-0.0076,1.386
12878.00,7.519030,25.03997,-0.000167,24.022048,-0.0076,1.387
12880.00,7.518657,25.03944,-0.000168,24.021593,-0.0076,1.388
12882.00,7.518845,25.03924,-0.000170,24.021544,-0.0075,1.388
12884.00,7.519373,25.03951,-0.000169,24.021983,-0.0075,1.387
12886.00,7.519802,25.03901,-0.000170,24.021602,-0.0076,1.387
12888.00,7.520164,25.03881,-0.000170,24.021724,-0.0075,1.387
12890.00,7.519399,25.03839,-0.000169,24.021488,-0.0076,1.388
12892.00,7.519039,25.03839,-0.000168,24.021963,-0.0076,1.388
12894.00,7.518809,25.03893,-0.000169,24.021343,-0.0076,1.387
12896.00,7.519431,25.03909,-0.000168,24.021557,-0.0076,1.387
12898.00,7.519681,25.03903,-0.000168,24.021530,-0.0076,1.388
12900.00,7.519284,25.03895,-0.000169,24.022413,-0.0076,1.387
12902.00,7.519019,25.03879,-0.000169,24.021807,-0.0076,1.387
12904.00,7.519374,25.03808,-0.000168,24.021544,-0.0076,1.388
12906.00,7.518624,25.03787,-0.000168,24.021142,-0.0076,1.387
12908.00,7.518648,25.03744,-0.000168,24.021262,-0.0076,1.388
12910.00,7.518942,25.03643,-0.000170,24.021519,-0.0076,1.388
12912.00,7.518950,25.03672,-0.000169,24.021352,-0.0076,1.388
12914.00,7.519251,25.03731,-0.000169,24.021530,-0.0076,1.388
12916.00,7.519140,25.03773,-0.000170,24.022008,-0.0076,1.387
12918.00,7.518725,25.03838,-0.000169,24.021789,-0.0076,1.387
12920.00,7.519059,25.03878,-0.000170,24.021601,-0.0076,1.388
12922.00,7.519495,25.03953,-0.000169,24.022679,-0.0076,1.387
12924.00,7.519842,25.03938,-0.000168,24.022104,-0.0076,1.387
12926.00,7.520163,25.03978,-0.000169,24.022025,-0.0075,1.387
12928.00,7.519513,25.03888,-0.000168,24.021814,-0.0076,1.387
12930.00,7.519418,25.03809,-0.000168,24.021397,-0.0076,1.387
12932.00,7.519506,25.03823,-0.000169,24.021428,-0.0075,1.388
12934.00,7.519358,25.03808,-0.000170,24.021925,-0.0076,1.388
12936.00,7.519689,25.03770,-0.000169,24.021662,-0.0076,1.387
12938.00,7.519762,25.03691,-0.000169,24.021144,-0.0076,1.388
12940.00,7.519395,25.03801,-0.000168,24.021606,-0.0076,1.388
12942.00,7.519970,25.03873,-0.000168,24.021646,-0.0075,1.388
12944.00,7.520014,25.03925,-0.000169,24.022249,-0.0075,1.388
12946.00,7.519991,25.03895,-0.000168,24.021267,-0.0075,1.387
12948.00,7.520300,25.03860,-0.000168,24.022068,-0.0075,1.387
12950.00,7.519838,25.03840,-0.000169,24.021175,-0.0076,1.388
12952.00,7.519637,25.03825,-0.000169,24.021628,-0.0076,1.388
12954.00,7.519194,25.03856,-0.000169,24.021876,-0.0076,1.388
12956.00,7.519681,25.03825,-0.000168,24.021524,-0.0075,1.387
12958.00,7.519727,25.03817,-0.000169,24.022056,-0.0076,1.388
12960.00,7.519479,25.03759,-0.000168,24.021863,-0.0075,1.388
12962.00,7.518964,25.03808,-0.000168,24.020928,-0.0076,1.388
12964.00,7.519325,25.03760,-0.000169,24.021677,-0.0076,1.388
12966.00,7.519849,25.03761,-0.000169,24.021793,-0.0076,1.388
12968.00,7.519196,25.03815,-0.000169,24.021278,-0.0076,1.387
12970.00,7.518893,25.03860,-0.000168,24.021479,-0.0076,1.387
12972.00,7.518911,25.03848,-0.000167,24.021274,-0.0075,1.388
12974.00,7.519046,25.03882,-0.000169,24.021327,-0.0076,1.388
12976.00,7.519133,25.03855,-0.000169,24.021245,-0.0076,1.387
12978.00,7.519560,25.03888,-0.000168,24.022045,-0.0075,1.388
12980.00,7.519195,25.03996,-0.000169,24.021495,-0.0076,1.388
12982.00,7.518340,25.03998,-0.000169,24.021494,-0.0076,1.388
12984.00,7.519094,25.04036,-0.000169,24.022226,-0.0076,1.388
12986.00,7.519165,25.04101,-0.000168,24.021396,-0.0076,1.388
12988.00,7.519188,25.04099,-0.000169,24.021691,-0.0076,1.388
12990.00,7.519060,25.04113,-0.000168,24.021376,-0.0075,1.388
12992.00,7.518947,25.04037,-0.000167,24.021084,-0.0075,1.388
12994.00,7.518583,25.04035,-0.000169,24.021653,-0.0076,1.388
12996.00,7.517232,25.03986,-0.000167,24.022108,-0.0075,1.388
12998.00,7.518247,25.04032,-0.000168,24.022133,-0.0076,1.388
13000.00,7.518919,25.04116,-0.000169,24.021952,-0.0075,1.388
13002.00,7.519222,25.04035,-0.000168,24.021379,-0.0076,1.388
13004.00,7.518997,25.04028,-0.000168,24.022282,-0.0075,1.388
13006.00,7.518609,25.04005,-0.000170,24.021952,-0.0076,1.389
13008.00,7.519048,25.04080,-0.000168,24.022039,-0.0075,1.388
13010.00,7.519360,25.04084,-0.000168,24.021688,-0.0075,1.388
13012.00,7.518848,25.04088,-0.000169,24.021854,-0.0075,1.388
13014.00,7.518159,25.04060,-0.000170,24.020913,-0.0076,1.388
13016.00,7.517959,25.04049,-0.000168,24.021562,-0.0076,1.388
13018.00,7.518261,25.04072,-0.000168,24.021537,-0.0076,1.388
13020.00,7.518342,25.04158,-0.000168,24.020997,-0.0076,1.388
13022.00,7.518315,25.04208,-0.000169,24.021423,-0.0076,1.387
13024.00,7.518239,25.04080,-0.000168,24.021421,-0.0076,1.388
13026.00,7.518978,25.04056,-0.000169,24.021823,-0.0076,1.388
13028.00,7.519379,25.04059,-0.000169,24.021240,-0.0076,1.388
13030.00,7.519097,25.04080,-0.000168,24.021746,-0.0076,1.388
13032.00,7.519190,25.04059,-0.000168,24.021892,-0.0075,1.388
13034.00,7.519482,25.04020,-0.000168,24.022570,-0.0075,1.388
13036.00,7.519356,25.04031,-0.000168,24.021430,-0.0075,1.388
13038.00,7.519155,25.03985,-0.000167,24.021901,-0.0076,1.388
13040.00,7.519283,25.03989,-0.000168,24.021695,-0.0076,1.388
13042.00,7.519621,25.03944,-0.000167,24.021024,-0.0076,1.388
13044.00,7.520266,25.03944,-0.000169,24.021927,-0.0076,1.389
13046.00,7.520061,25.03888,-0.000169,24.021923,-0.0075,1.388
13048.00,7.519433,25.03948,-0.000169,24.021914,-0.0076,1.387
13050.00,7.519789,25.03958,-0.000168,24.021126,-0.0076,1.388
13052.00,7.519921,25.03932,-0.000168,24.021849,-0.0076,1.388
13054.00,7.519989,25.04046,-0.000168,24.021862,-0.0075,1.387
13056.00,7.519799,25.03939,-0.000169,24.022074,-0.0076,1.388
13058.00,7.518628,25.03942,-0.000170,24.021367,-0.0075,1.388
13060.00,7.518409,25.03938,-0.000168,24.022041,-0.0076,1.388
13062.00,7.518109,25.03995,-0.000168,24.022177,-0.0075,1.388
13064.00,7.518331,25.03997,-0.000169,24.021604,-0.0075,1.388
13066.00,7.518120,25.04025,-0.000168,24.022166,-0.0076,1.387
13068.00,7.517847,25.04016,-0.000168,24.021669,-0.0076,1.388
13070.00,7.518163,25.04064,-0.000167,24.021410,-0.0076,1.388
13072.00,7.518028,25.04093,-0.000168,24.020973,-0.0076,1.388
13074.00,7.518329,25.04045,-0.000169,24.021784,-0.0076,1.388
13076.00,7.518668,25.04008,-0.000168,24.021668,-0.0076,1.388
13078.00,7.518790,25.03926,-0.000167,24.021923,-0.0075,1.387
13080.00,7.518636,25.03967,-0.000168,24.021671,-0.0075,1.387
13082.00,7.518604,25.03906,-0.000169,24.021604,-0.0075,1.388
13084.00,7.519218,25.03894,-0.000169,24.021706,-0.0076,1.388
13086.00,7.519044,25.03912,-0.000169,24.021932,-0.0076,1.388
13088.00,7.518453,25.03924,-0.000168,24.021546,-0.0075,1.388
13090.00,7.518226,25.03908,-0.000169,24.021794,-0.0076,1.388
13092.00,7.519001,25.03963,-0.000168,24.021767,-0.0076,1.388
13094.00,7.519125,25.04016,-0.000168,24.021751,-0.0075,1.388
13096.00,7.518768,25.04050,-0.000167,24.021296,-0.0075,1.388
13098.00,7.519904,25.04003,-0.000167,24.021878,-0.0075,1.388
13100.00,7.519288,25.03909,-0.000168,24.021408,-0.0076,1.388
13102.00,7.518733,25.03995,-0.000168,24.022112,-0.0076,1.388
13104.00,7.518557,25.03951,-0.000168,24.021258,-0.0076,1.388
13106.00,7.519157,25.03966,-0.000168,24.022003,-0.0075,1.388
13108.00,7.518574,25.03942,-0.000168,24.022425,-0.0075,1.387
13110.00,7.518358,25.03954,-0.000169,24.021834,-0.0076,1.388
13112.00,7.518836,25.03939,-0.000169,24.021492,-0.0076,1.387
13114.00,7.519055,25.03935,-0.000168,24.021929,-0.0075,1.388
13116.00,7.519183,25.03987,-0.000168,24.021722,-0.0076,1.388
13118.00,7.519030,25.03976,-0.000168,24.021358,-0.0076,1.388
13120.00,7.518978,25.03859,-0.000167,24.021938,-0.0075,1.388
13122.00,7.519315,25.03910,-0.000168,24.021775,-0.0075,1.388
13124.00,7.519001,25.03960,-0.000169,24.021359,-0.0076,1.388
13126.00,7.518687,25.03917,-0.000168,24.021992,-0.0075,1.388
13128.00,7.518430,25.03911,-0.000168,24.022587,-0.0075,1.388
13130.00,7.518635,25.03894,-0.000167,24.021289,-0.0076,1.388
13132.00,7.518653,25.03937,-0.000168,24.022117,-0.0075,1.388
13134.00,7.518328,25.03924,-0.000169,24.021950,-0.0076,1.388
13136.00,7.518710,25.03936,-0.000168,24.022012,-0.0076,1.388
13138.00,7.518855,25.03953,-0.000168,24.022115,-0.0075,1.388
13140.00,7.519344,25.04020,-0.000169,24.021833,-0.0075,1.388
13142.00,7.520312,25.03946,-0.000168,24.022041,-0.0076,1.388
13144.00,7.519665,25.04021,-0.000169,24.021472,-0.0076,1.388
13146.00,7.518780,25.03948,-0.000169,24.022315,-0.0076,1.389
13148.00,7.518723,25.04010,-0.000169,24.022144,-0.0076,1.388
13150.00,7.518837,25.03979,-0.000168,24.021410,-0.0076,1.388
13152.00,7.518439,25.03909,-0.000169,24.021138,-0.0075,1.387
13154.00,7.519236,25.03893,-0.000168,24.022008,-0.0075,1.388
13156.00,7.518443,25.03942,-0.000170,24.021818,-0.0076,1.388
13158.00,7.517531,25.03992,-0.000169,24.022150,-0.0076,1.388
13160.00,7.518142,25.03973,-0.000169,24.021718,-0.0076,1.388
13162.00,7.518243,25.03954,-0.000168,24.021477,-0.0075,1.388
13164.00,7.518737,25.03910,-0.000169,24.022063,-0.0076,1.388
13166.00,7.518313,25.03908,-0.000168,24.020830,-0.0076,1.388
13168.00,7.518376,25.03928,-0.000169,24.021677,-0.0075,1.389
13170.00,7.518577,25.03958,-0.000170,24.021659,-0.0076,1.389
13172.00,7.519028,25.03989,-0.000169,24.021631,-0.0076,1.388
13174.00,7.518651,25.04040,-0.000168,24.022275,-0.0075,1.388
13176.00,7.518925,25.03964,-0.000169,24.021847,-0.0075,1.388
13178.00,7.518945,25.04007,-0.000168,24.021854,-0.0075,1.388
13180.00,7.518863,25.04011,-0.000168,24.021751,-0.0076,1.388
13182.00,7.518821,25.03998,-0.000169,24.021843,-0.0075,1.388
13184.00,7.519051,25.03965,-0.000168,24.022184,-0.0075,1.388
13186.00,7.518394,25.03934,-0.000168,24.021494,-0.0076,1.388
13188.00,7.518187,25.03987,-0.000168,24.022500,-0.0076,1.389
13190.00,7.518810,25.03938,-0.000168,24.022244,-0.0076,1.388
13192.00,7.518741,25.03847,-0.000169,24.021466,-0.0076,1.388
13194.00,7.518548,25.03912,-0.000169,24.022273,-0.0075,1.388
13196.00,7.518903,25.03967,-0.000169,24.022059,-0.0075,1.389
13198.00,7.518594,25.03959,-0.000167,24.021615,-0.0075,1.388
13200.00,7.519779,25.03906,-0.000167,24.022014,-0.0075,1.388
13202.00,7.519792,25.04009,-0.000168,24.021843,-0.0075,1.388
13204.00,7.519394,25.04046,-0.000168,24.021929,-0.0076,1.389
@22,12.0000,24.0
13206.00,7.518566,25.03933,-0.000168,24.022219,-0.0075,1.389
13208.00,7.512836,25.03910,-0.000169,24.021550,-0.0076,1.388
13210.00,7.504022,25.03950,-0.000168,24.021838,-0.0076,1.387
13212.00,7.497439,25.04034,-0.000167,24.021970,-0.0075,1.387
13214.00,7.494803,25.04074,-0.000167,24.021193,-0.0075,1.387
13216.00,7.494695,25.04083,-0.000169,24.022186,-0.0075,1.388
13218.00,7.494859,25.04087,-0.000169,24.022340,-0.0075,1.388
13220.00,7.495674,25.04097,-0.000169,24.022121,-0.0076,1.389
13222.00,7.496821,25.04069,-0.000169,24.022097,-0.0076,1.389
13224.00,7.497791,25.04040,-0.000170,24.021251,-0.0075,1.389
13226.00,7.499397,25.04043,-0.000170,24.021655,-0.0076,1.389
13228.00,7.500034,25.04038,-0.000171,24.021802,-0.0075,1.390
13230.00,7.500869,25.04111,-0.000172,24.022025,-0.0075,1.390
13232.00,7.506630,25.04142,-0.000171,24.021804,-0.0075,1.389
13234.00,7.516373,25.04045,-0.000170,24.022525,-0.0075,1.390
13236.00,7.524519,25.04069,-0.000170,24.021539,-0.0076,1.390
13238.00,7.528044,25.04117,-0.000170,24.021707,-0.0075,1.390
13240.00,7.527445,25.04011,-0.000169,24.022337,-0.0075,1.390
13242.00,7.527592,25.03987,-0.000169,24.022514,-0.0076,1.389
13244.00,7.527656,25.04054,-0.000169,24.021755,-0.0076,1.389
13246.00,7.527061,25.04098,-0.000169,24.022130,-0.0075,1.388
13248.00,7.526579,25.04121,-0.000168,24.021367,-0.0075,1.388
13250.00,7.525733,25.04119,-0.000167,24.022382,-0.0076,1.389
13252.00,7.524389,25.04100,-0.000167,24.021789,-0.0076,1.389
[truncated: 53,471 more chars]
