# Supplementary material for: Hormonal steroids induce multidrug resistance and stress response genes in Neisseria gonorrhoeae by binding to MtrR
Source: Nat Commun. 2024 Feb 7;15:1153. doi: 10.1038/s41467-024-45195-1 (PMC10850145; doi:10.1038/s41467-024-45195-1)
Supplement: Supplementary file 6 — Source Data [file 41467_2024_45195_MOESM6_ESM.zip › Source Data/ITC/WT/Progesterone/2P4MtrR2022March2.itc]

$ITC
$ 25 
$NOT
$ 25 
$ 600 
$ 199 
$ 8 
$ 2 
$ADCGainCode:  3 
$False,True,True
$ 2 , 4 , 600 , 2 
$ 12 , 24 , 600 , 2 
$ 12 , 24 , 600 , 2 
$ 12 , 24 , 600 , 2 
$ 12 , 24 , 600 , 2 
$ 12 , 24 , 600 , 2 
$ 12 , 24 , 600 , 2 
$ 12 , 24 , 600 , 2 
$ 12 , 24 , 600 , 2 
$ 12 , 24 , 600 , 2 
$ 12 , 24 , 600 , 2 
$ 12 , 24 , 600 , 2 
$ 12 , 24 , 600 , 2 
$ 12 , 24 , 600 , 2 
$ 12 , 24 , 600 , 2 
$ 12 , 24 , 600 , 2 
$ 12 , 24 , 600 , 2 
$ 12 , 24 , 600 , 2 
$ 12 , 24 , 600 , 2 
$ 12 , 24 , 600 , 2 
$ 12 , 24 , 600 , 2 
$ 12 , 24 , 600 , 2 
$ 12 , 24 , 600 , 2 
$ 12 , 24 , 600 , 2 
$ 12 , 24 , 600 , 2 
# 0 
# 0.2 
# 0.02 
# 1.4485 
# 25 
# 28.9316 
# 15.91949 
?
% VPITC12.10.1003
% 1.4485 
% 28.9316 
%-1.096232 , 100.1901 
% 0.443748 , 95.77349 
% 0.2232 
% 124.02 , 123.95 
% 1 , 80 
%-0.001812 , 0.055139 
% 0 , 8 
% 0 , 18 
% 104422       320637 
% 101.8 
% 260 , 310 , 470 , 530 
% 0.08632 ,-0.00346 , 0.0000110163 , 0.000000290198 ,-0.0000000019883 
% VPViewer2000 Ver: 1.40.0
@0
2.00,7.595134,25.00704,-0.000165,24.021379,-0.0076,1.368
4.00,7.595034,25.00682,-0.000164,24.020573,-0.0076,1.367
6.00,7.594685,25.00650,-0.000164,24.020832,-0.0076,1.367
8.00,7.593341,25.00636,-0.000165,24.021146,-0.0076,1.367
10.00,7.594403,25.00566,-0.000163,24.021568,-0.0076,1.367
12.00,7.594481,25.00567,-0.000163,24.022143,-0.0076,1.367
14.00,7.593744,25.00627,-0.000164,24.021258,-0.0076,1.367
16.00,7.593348,25.00668,-0.000163,24.021514,-0.0076,1.368
18.00,7.592757,25.00642,-0.000164,24.021167,-0.0076,1.368
20.00,7.593415,25.00638,-0.000162,24.021466,-0.0076,1.366
22.00,7.594579,25.00671,-0.000163,24.021316,-0.0076,1.367
24.00,7.594118,25.00668,-0.000163,24.021628,-0.0076,1.367
26.00,7.593909,25.00651,-0.000165,24.021499,-0.0076,1.368
28.00,7.593260,25.00640,-0.000165,24.021356,-0.0076,1.367
30.00,7.592276,25.00658,-0.000164,24.021274,-0.0076,1.368
32.00,7.591557,25.00535,-0.000163,24.021265,-0.0076,1.368
34.00,7.591429,25.00655,-0.000164,24.021637,-0.0076,1.368
36.00,7.592148,25.00667,-0.000162,24.020892,-0.0076,1.367
38.00,7.591995,25.00675,-0.000163,24.021530,-0.0076,1.367
40.00,7.592140,25.00680,-0.000163,24.021446,-0.0076,1.367
42.00,7.592180,25.00715,-0.000163,24.021276,-0.0076,1.367
44.00,7.591344,25.00694,-0.000162,24.021390,-0.0076,1.367
46.00,7.591146,25.00691,-0.000162,24.021744,-0.0076,1.367
48.00,7.590794,25.00700,-0.000162,24.021591,-0.0075,1.367
50.00,7.589361,25.00690,-0.000162,24.021169,-0.0075,1.368
52.00,7.589179,25.00726,-0.000164,24.021029,-0.0076,1.368
54.00,7.589339,25.00763,-0.000163,24.022289,-0.0076,1.367
56.00,7.589394,25.00773,-0.000164,24.020765,-0.0076,1.367
58.00,7.589719,25.00722,-0.000163,24.021343,-0.0076,1.367
60.00,7.590324,25.00715,-0.000164,24.021606,-0.0076,1.368
62.00,7.590002,25.00736,-0.000163,24.020645,-0.0076,1.368
64.00,7.590434,25.00684,-0.000163,24.021077,-0.0076,1.367
66.00,7.589735,25.00777,-0.000163,24.021813,-0.0076,1.368
68.00,7.589084,25.00758,-0.000162,24.021136,-0.0076,1.368
70.00,7.588428,25.00650,-0.000163,24.021122,-0.0076,1.368
72.00,7.588722,25.00682,-0.000164,24.021265,-0.0076,1.367
74.00,7.588535,25.00729,-0.000163,24.021559,-0.0076,1.367
76.00,7.588734,25.00640,-0.000163,24.021526,-0.0076,1.368
78.00,7.587100,25.00665,-0.000163,24.021236,-0.0076,1.367
80.00,7.586105,25.00740,-0.000164,24.021862,-0.0076,1.367
82.00,7.586331,25.00770,-0.000163,24.021318,-0.0076,1.367
84.00,7.586100,25.00700,-0.000163,24.021334,-0.0076,1.367
86.00,7.585791,25.00671,-0.000164,24.021120,-0.0076,1.368
88.00,7.585566,25.00714,-0.000164,24.021416,-0.0076,1.367
90.00,7.586443,25.00775,-0.000164,24.021262,-0.0076,1.367
92.00,7.586429,25.00745,-0.000165,24.021472,-0.0076,1.367
94.00,7.585638,25.00742,-0.000164,24.021628,-0.0076,1.367
96.00,7.585335,25.00682,-0.000164,24.020785,-0.0076,1.367
98.00,7.584792,25.00651,-0.000165,24.020930,-0.0076,1.368
100.00,7.585109,25.00640,-0.000164,24.020997,-0.0076,1.368
102.00,7.585167,25.00687,-0.000164,24.021008,-0.0076,1.368
104.00,7.584724,25.00753,-0.000164,24.021356,-0.0076,1.368
106.00,7.584292,25.00806,-0.000165,24.021193,-0.0076,1.367
108.00,7.584639,25.00844,-0.000164,24.021666,-0.0076,1.368
110.00,7.584942,25.00792,-0.000164,24.021408,-0.0076,1.367
112.00,7.584799,25.00720,-0.000165,24.021370,-0.0076,1.368
114.00,7.584939,25.00730,-0.000165,24.021610,-0.0076,1.368
116.00,7.584352,25.00742,-0.000165,24.021026,-0.0076,1.367
118.00,7.584135,25.00724,-0.000164,24.020716,-0.0076,1.367
120.00,7.583669,25.00742,-0.000164,24.021452,-0.0076,1.368
122.00,7.583471,25.00799,-0.000165,24.020643,-0.0076,1.368
124.00,7.584159,25.00798,-0.000164,24.021019,-0.0076,1.368
126.00,7.583687,25.00710,-0.000164,24.021593,-0.0076,1.367
128.00,7.582776,25.00695,-0.000164,24.021069,-0.0076,1.368
130.00,7.583082,25.00769,-0.000164,24.021731,-0.0076,1.367
132.00,7.583743,25.00794,-0.000164,24.022162,-0.0076,1.367
134.00,7.583382,25.00740,-0.000164,24.021883,-0.0076,1.367
136.00,7.583941,25.00757,-0.000164,24.020999,-0.0076,1.368
138.00,7.583875,25.00751,-0.000165,24.021260,-0.0076,1.367
140.00,7.583421,25.00775,-0.000164,24.021756,-0.0076,1.367
142.00,7.582379,25.00764,-0.000165,24.021374,-0.0076,1.368
144.00,7.582185,25.00735,-0.000164,24.020977,-0.0076,1.367
146.00,7.581669,25.00764,-0.000163,24.021499,-0.0076,1.368
148.00,7.581888,25.00709,-0.000163,24.022068,-0.0076,1.368
150.00,7.581960,25.00683,-0.000163,24.021622,-0.0076,1.368
152.00,7.581747,25.00729,-0.000165,24.021158,-0.0076,1.367
154.00,7.580857,25.00702,-0.000165,24.021049,-0.0076,1.368
156.00,7.579996,25.00727,-0.000164,24.021611,-0.0076,1.367
158.00,7.579541,25.00742,-0.000163,24.021407,-0.0076,1.367
160.00,7.580941,25.00795,-0.000164,24.020687,-0.0076,1.367
162.00,7.581066,25.00672,-0.000166,24.021356,-0.0076,1.368
164.00,7.580146,25.00687,-0.000164,24.021481,-0.0076,1.368
166.00,7.579554,25.00692,-0.000164,24.021459,-0.0076,1.368
168.00,7.579806,25.00694,-0.000164,24.021470,-0.0076,1.368
170.00,7.580097,25.00745,-0.000163,24.021388,-0.0076,1.368
172.00,7.579876,25.00793,-0.000163,24.021229,-0.0076,1.368
174.00,7.579200,25.00766,-0.000163,24.021929,-0.0076,1.368
176.00,7.579264,25.00733,-0.000164,24.021000,-0.0076,1.367
178.00,7.578493,25.00730,-0.000164,24.021312,-0.0076,1.367
180.00,7.578925,25.00717,-0.000165,24.021401,-0.0076,1.368
182.00,7.578402,25.00807,-0.000165,24.020997,-0.0076,1.368
184.00,7.577943,25.00781,-0.000165,24.021055,-0.0076,1.368
186.00,7.577501,25.00705,-0.000165,24.020834,-0.0076,1.367
188.00,7.577507,25.00714,-0.000165,24.021006,-0.0076,1.368
190.00,7.577906,25.00715,-0.000164,24.021646,-0.0076,1.368
192.00,7.577283,25.00708,-0.000164,24.021338,-0.0076,1.368
194.00,7.576626,25.00698,-0.000165,24.020774,-0.0076,1.369
196.00,7.577115,25.00768,-0.000165,24.020504,-0.0076,1.367
198.00,7.577743,25.00801,-0.000164,24.021144,-0.0076,1.367
200.00,7.576929,25.00785,-0.000163,24.021466,-0.0076,1.367
202.00,7.576952,25.00751,-0.000164,24.020785,-0.0076,1.368
204.00,7.577200,25.00719,-0.000164,24.021229,-0.0076,1.368
206.00,7.577196,25.00600,-0.000163,24.021289,-0.0076,1.368
208.00,7.577131,25.00682,-0.000164,24.021169,-0.0076,1.368
210.00,7.576962,25.00691,-0.000165,24.021659,-0.0076,1.368
212.00,7.577139,25.00705,-0.000164,24.021379,-0.0076,1.367
214.00,7.577186,25.00621,-0.000164,24.021597,-0.0076,1.368
216.00,7.576534,25.00650,-0.000164,24.021401,-0.0076,1.368
218.00,7.575185,25.00722,-0.000163,24.020926,-0.0076,1.368
220.00,7.574626,25.00699,-0.000164,24.020605,-0.0076,1.368
222.00,7.574314,25.00732,-0.000165,24.021787,-0.0076,1.368
224.00,7.574301,25.00714,-0.000165,24.021109,-0.0076,1.368
226.00,7.574513,25.00756,-0.000164,24.021421,-0.0076,1.368
228.00,7.574815,25.00705,-0.000164,24.021242,-0.0076,1.367
230.00,7.574602,25.00730,-0.000164,24.021258,-0.0076,1.368
232.00,7.574459,25.00764,-0.000165,24.020352,-0.0076,1.368
234.00,7.574671,25.00809,-0.000164,24.020883,-0.0076,1.367
236.00,7.574934,25.00803,-0.000164,24.021327,-0.0076,1.368
238.00,7.574813,25.00861,-0.000164,24.021238,-0.0076,1.368
240.00,7.574814,25.00817,-0.000165,24.021412,-0.0076,1.367
242.00,7.574305,25.00784,-0.000164,24.021669,-0.0076,1.367
244.00,7.573937,25.00790,-0.000164,24.021735,-0.0076,1.368
246.00,7.573993,25.00891,-0.000165,24.021240,-0.0076,1.369
248.00,7.573808,25.00889,-0.000164,24.021198,-0.0076,1.368
250.00,7.573364,25.00832,-0.000164,24.020855,-0.0076,1.368
252.00,7.573842,25.00899,-0.000164,24.021283,-0.0076,1.367
254.00,7.574638,25.00953,-0.000164,24.021731,-0.0076,1.368
256.00,7.574132,25.00905,-0.000164,24.021722,-0.0076,1.368
258.00,7.573430,25.00894,-0.000165,24.021372,-0.0076,1.368
260.00,7.572078,25.00987,-0.000164,24.021689,-0.0076,1.368
262.00,7.571949,25.00981,-0.000163,24.021281,-0.0076,1.368
264.00,7.572210,25.00975,-0.000164,24.022173,-0.0076,1.368
266.00,7.572886,25.00965,-0.000165,24.021506,-0.0076,1.368
268.00,7.572332,25.00875,-0.000164,24.020810,-0.0076,1.368
270.00,7.571813,25.00882,-0.000164,24.021865,-0.0076,1.368
272.00,7.571957,25.00796,-0.000163,24.021553,-0.0076,1.367
274.00,7.572036,25.00808,-0.000164,24.021523,-0.0076,1.368
276.00,7.571531,25.00801,-0.000165,24.021724,-0.0076,1.368
278.00,7.571293,25.00837,-0.000164,24.021628,-0.0076,1.369
280.00,7.571109,25.00796,-0.000164,24.021151,-0.0076,1.369
282.00,7.570911,25.00817,-0.000165,24.021639,-0.0076,1.368
284.00,7.569839,25.00874,-0.000164,24.021412,-0.0076,1.368
286.00,7.570134,25.00878,-0.000162,24.021345,-0.0076,1.368
288.00,7.570772,25.00928,-0.000163,24.021329,-0.0076,1.368
290.00,7.570942,25.00850,-0.000165,24.021550,-0.0076,1.368
292.00,7.570546,25.00832,-0.000164,24.021760,-0.0076,1.368
294.00,7.570245,25.00838,-0.000165,24.021294,-0.0076,1.368
296.00,7.569886,25.00865,-0.000164,24.021374,-0.0076,1.368
298.00,7.570064,25.00898,-0.000164,24.021512,-0.0076,1.368
300.00,7.569778,25.00788,-0.000164,24.021514,-0.0076,1.368
302.00,7.569477,25.00806,-0.000164,24.021506,-0.0076,1.368
304.00,7.569259,25.00808,-0.000164,24.020787,-0.0076,1.368
306.00,7.568582,25.00716,-0.000164,24.021247,-0.0076,1.368
308.00,7.568347,25.00762,-0.000165,24.021218,-0.0076,1.368
310.00,7.568660,25.00792,-0.000164,24.021323,-0.0076,1.368
312.00,7.568751,25.00743,-0.000164,24.020928,-0.0076,1.368
314.00,7.568733,25.00648,-0.000163,24.021144,-0.0076,1.368
316.00,7.568626,25.00587,-0.000165,24.021999,-0.0076,1.368
318.00,7.567965,25.00652,-0.000163,24.021274,-0.0076,1.368
320.00,7.568035,25.00661,-0.000163,24.021097,-0.0076,1.368
322.00,7.567847,25.00742,-0.000164,24.021142,-0.0076,1.368
324.00,7.567415,25.00742,-0.000164,24.021626,-0.0076,1.368
326.00,7.566778,25.00712,-0.000164,24.022512,-0.0076,1.368
328.00,7.567288,25.00754,-0.000163,24.021827,-0.0075,1.368
330.00,7.566446,25.00680,-0.000164,24.021184,-0.0076,1.368
332.00,7.566288,25.00750,-0.000165,24.021695,-0.0076,1.369
334.00,7.567028,25.00772,-0.000164,24.021566,-0.0076,1.368
336.00,7.566791,25.00696,-0.000164,24.021436,-0.0076,1.368
338.00,7.567493,25.00737,-0.000165,24.020477,-0.0076,1.369
340.00,7.567811,25.00693,-0.000165,24.021318,-0.0076,1.368
342.00,7.567870,25.00762,-0.000164,24.021535,-0.0076,1.368
344.00,7.567640,25.00811,-0.000165,24.021098,-0.0076,1.368
346.00,7.566987,25.00890,-0.000164,24.021042,-0.0076,1.368
348.00,7.566897,25.00931,-0.000164,24.021214,-0.0076,1.369
350.00,7.566982,25.00994,-0.000164,24.021379,-0.0076,1.368
352.00,7.567350,25.00848,-0.000163,24.021432,-0.0076,1.368
354.00,7.565953,25.00917,-0.000164,24.021530,-0.0075,1.369
356.00,7.565372,25.00911,-0.000164,24.021760,-0.0076,1.368
358.00,7.565867,25.00859,-0.000165,24.022012,-0.0076,1.368
360.00,7.566143,25.00867,-0.000164,24.021336,-0.0076,1.368
362.00,7.566571,25.00870,-0.000164,24.021100,-0.0076,1.369
364.00,7.566857,25.00874,-0.000163,24.021644,-0.0076,1.368
366.00,7.566038,25.00880,-0.000164,24.021760,-0.0076,1.369
368.00,7.565144,25.00986,-0.000165,24.021655,-0.0076,1.368
370.00,7.564587,25.00950,-0.000164,24.021104,-0.0076,1.368
372.00,7.564069,25.00921,-0.000164,24.021530,-0.0076,1.368
374.00,7.564757,25.00899,-0.000164,24.021189,-0.0076,1.369
376.00,7.565256,25.00930,-0.000164,24.021394,-0.0076,1.369
378.00,7.564921,25.00918,-0.000165,24.021120,-0.0076,1.369
380.00,7.563824,25.00956,-0.000165,24.021390,-0.0076,1.368
382.00,7.563936,25.00859,-0.000165,24.022075,-0.0076,1.368
384.00,7.564422,25.00835,-0.000165,24.021655,-0.0076,1.369
386.00,7.564294,25.00851,-0.000165,24.021165,-0.0076,1.368
388.00,7.564750,25.00884,-0.000165,24.021791,-0.0076,1.368
390.00,7.565779,25.00946,-0.000165,24.021388,-0.0076,1.368
392.00,7.565727,25.00924,-0.000164,24.021479,-0.0076,1.368
394.00,7.564905,25.00794,-0.000163,24.021305,-0.0076,1.368
396.00,7.564803,25.00794,-0.000163,24.021898,-0.0076,1.368
398.00,7.564612,25.00915,-0.000164,24.021655,-0.0076,1.368
400.00,7.563860,25.00938,-0.000164,24.020970,-0.0076,1.368
402.00,7.563143,25.00926,-0.000164,24.021401,-0.0076,1.369
404.00,7.562791,25.00906,-0.000165,24.021744,-0.0076,1.369
406.00,7.562941,25.00900,-0.000164,24.021704,-0.0076,1.368
408.00,7.562483,25.00956,-0.000165,24.021591,-0.0076,1.368
410.00,7.562173,25.00999,-0.000164,24.020538,-0.0076,1.368
412.00,7.562405,25.00939,-0.000164,24.021501,-0.0076,1.368
414.00,7.562597,25.00894,-0.000164,24.021294,-0.0076,1.368
416.00,7.562538,25.00906,-0.000165,24.021419,-0.0076,1.368
418.00,7.561584,25.00870,-0.000164,24.022356,-0.0076,1.368
420.00,7.562287,25.00899,-0.000163,24.021135,-0.0076,1.368
422.00,7.561745,25.00961,-0.000164,24.021158,-0.0076,1.369
424.00,7.561175,25.00938,-0.000165,24.021501,-0.0076,1.369
426.00,7.562178,25.01012,-0.000164,24.022304,-0.0076,1.369
428.00,7.562398,25.01032,-0.000165,24.021485,-0.0076,1.368
430.00,7.562058,25.01023,-0.000164,24.020669,-0.0076,1.368
432.00,7.561655,25.00925,-0.000164,24.021610,-0.0076,1.369
434.00,7.561117,25.00930,-0.000165,24.021697,-0.0076,1.368
436.00,7.560982,25.00854,-0.000165,24.021912,-0.0075,1.368
438.00,7.561344,25.00854,-0.000164,24.021401,-0.0076,1.369
440.00,7.561653,25.00891,-0.000164,24.021443,-0.0076,1.368
442.00,7.561233,25.00891,-0.000164,24.021450,-0.0076,1.368
444.00,7.560210,25.00977,-0.000162,24.021303,-0.0076,1.369
446.00,7.560693,25.00881,-0.000163,24.021349,-0.0076,1.368
448.00,7.561328,25.00873,-0.000163,24.022181,-0.0076,1.369
450.00,7.560383,25.00870,-0.000165,24.021767,-0.0076,1.368
452.00,7.560708,25.00932,-0.000165,24.021657,-0.0076,1.368
454.00,7.560286,25.00940,-0.000164,24.021209,-0.0076,1.369
456.00,7.559949,25.00987,-0.000165,24.021628,-0.0076,1.369
458.00,7.559197,25.00982,-0.000165,24.021514,-0.0075,1.369
460.00,7.559209,25.00949,-0.000164,24.021463,-0.0076,1.368
462.00,7.559463,25.00916,-0.000165,24.021673,-0.0075,1.369
464.00,7.559877,25.00882,-0.000165,24.021506,-0.0076,1.368
466.00,7.559571,25.00857,-0.000164,24.021443,-0.0076,1.368
468.00,7.559519,25.00806,-0.000164,24.021347,-0.0076,1.369
470.00,7.558540,25.00808,-0.000165,24.021097,-0.0076,1.369
472.00,7.558202,25.00808,-0.000164,24.022070,-0.0076,1.369
474.00,7.558639,25.00865,-0.000164,24.021162,-0.0076,1.369
476.00,7.559422,25.00926,-0.000163,24.021066,-0.0076,1.369
478.00,7.559305,25.00869,-0.000164,24.021082,-0.0076,1.368
480.00,7.559482,25.00847,-0.000164,24.020961,-0.0076,1.369
482.00,7.558550,25.00889,-0.000164,24.021233,-0.0076,1.368
484.00,7.557944,25.00902,-0.000163,24.021233,-0.0076,1.368
486.00,7.557624,25.00887,-0.000163,24.021053,-0.0076,1.368
488.00,7.557951,25.00829,-0.000164,24.021227,-0.0075,1.368
490.00,7.557697,25.00819,-0.000164,24.021998,-0.0076,1.369
492.00,7.557617,25.00923,-0.000165,24.021994,-0.0076,1.369
494.00,7.557948,25.00939,-0.000164,24.021278,-0.0076,1.369
496.00,7.558783,25.00893,-0.000164,24.021171,-0.0076,1.369
498.00,7.558854,25.00848,-0.000165,24.021372,-0.0076,1.369
500.00,7.558138,25.00826,-0.000164,24.021343,-0.0076,1.368
502.00,7.557832,25.00844,-0.000165,24.021907,-0.0076,1.368
504.00,7.557003,25.00846,-0.000164,24.021084,-0.0076,1.368
506.00,7.556603,25.00786,-0.000165,24.021601,-0.0076,1.368
508.00,7.556680,25.00850,-0.000164,24.021251,-0.0076,1.368
510.00,7.555970,25.00911,-0.000163,24.021263,-0.0076,1.368
512.00,7.555104,25.00913,-0.000163,24.021218,-0.0076,1.368
514.00,7.555781,25.00957,-0.000163,24.021359,-0.0076,1.369
516.00,7.556332,25.00956,-0.000164,24.021370,-0.0076,1.369
518.00,7.556611,25.00965,-0.000165,24.020872,-0.0076,1.369
520.00,7.556729,25.00865,-0.000164,24.021367,-0.0076,1.369
522.00,7.555562,25.00935,-0.000165,24.021911,-0.0076,1.369
524.00,7.555154,25.00962,-0.000164,24.021388,-0.0076,1.368
526.00,7.554952,25.00902,-0.000164,24.021998,-0.0076,1.368
528.00,7.555482,25.00872,-0.000164,24.022182,-0.0076,1.369
530.00,7.554906,25.00918,-0.000164,24.021702,-0.0076,1.369
532.00,7.554909,25.00895,-0.000163,24.021144,-0.0076,1.368
534.00,7.555621,25.00889,-0.000163,24.020884,-0.0076,1.368
536.00,7.556002,25.00930,-0.000163,24.021345,-0.0076,1.368
538.00,7.555233,25.00838,-0.000164,24.020823,-0.0076,1.368
540.00,7.554635,25.00824,-0.000164,24.020948,-0.0076,1.369
542.00,7.554740,25.00873,-0.000164,24.021871,-0.0076,1.369
544.00,7.554486,25.00897,-0.000165,24.021321,-0.0076,1.369
546.00,7.555046,25.00858,-0.000165,24.021361,-0.0076,1.369
548.00,7.554463,25.00883,-0.000165,24.022346,-0.0076,1.369
550.00,7.553798,25.00859,-0.000165,24.021537,-0.0076,1.369
552.00,7.553889,25.00793,-0.000164,24.021100,-0.0076,1.368
554.00,7.554459,25.00776,-0.000166,24.021849,-0.0076,1.370
556.00,7.554071,25.00831,-0.000166,24.021744,-0.0076,1.369
558.00,7.554015,25.00898,-0.000165,24.020730,-0.0076,1.369
560.00,7.553986,25.00847,-0.000164,24.020863,-0.0076,1.369
562.00,7.554143,25.00790,-0.000164,24.021013,-0.0076,1.369
564.00,7.553907,25.00871,-0.000165,24.021633,-0.0076,1.368
566.00,7.553705,25.00942,-0.000163,24.021385,-0.0075,1.369
568.00,7.553303,25.01015,-0.000164,24.021655,-0.0076,1.368
570.00,7.553914,25.00901,-0.000164,24.021330,-0.0076,1.369
572.00,7.553533,25.00897,-0.000163,24.021155,-0.0076,1.369
574.00,7.552829,25.00877,-0.000165,24.021914,-0.0076,1.368
576.00,7.552694,25.00908,-0.000165,24.021662,-0.0076,1.369
578.00,7.552545,25.00879,-0.000165,24.021720,-0.0076,1.369
580.00,7.553122,25.00898,-0.000164,24.021207,-0.0076,1.368
582.00,7.552825,25.00897,-0.000162,24.021207,-0.0076,1.368
584.00,7.554204,25.00982,-0.000163,24.021537,-0.0075,1.368
586.00,7.554643,25.00985,-0.000163,24.021566,-0.0076,1.369
588.00,7.553457,25.00878,-0.000164,24.021490,-0.0076,1.368
590.00,7.552457,25.00898,-0.000164,24.021769,-0.0076,1.369
592.00,7.551494,25.00876,-0.000164,24.021216,-0.0076,1.368
594.00,7.551035,25.00832,-0.000164,24.021528,-0.0076,1.369
596.00,7.551065,25.00751,-0.000165,24.021822,-0.0076,1.369
598.00,7.551755,25.00797,-0.000165,24.021620,-0.0076,1.369
600.00,7.551863,25.00853,-0.000164,24.021760,-0.0076,1.369
@1,2.0000,4.0
602.00,7.552049,25.00737,-0.000164,24.020614,-0.0076,1.368
604.00,7.551838,25.00839,-0.000165,24.021581,-0.0076,1.369
606.00,7.547577,25.00856,-0.000164,24.022025,-0.0076,1.368
608.00,7.540297,25.00715,-0.000164,24.021775,-0.0076,1.368
610.00,7.529703,25.00758,-0.000164,24.022253,-0.0076,1.368
612.00,7.518009,25.00860,-0.000163,24.021653,-0.0076,1.368
614.00,7.515810,25.00815,-0.000164,24.021405,-0.0076,1.369
616.00,7.519516,25.00866,-0.000165,24.021713,-0.0076,1.369
618.00,7.522619,25.00851,-0.000166,24.021312,-0.0076,1.370
620.00,7.524166,25.00804,-0.000165,24.021029,-0.0075,1.369
622.00,7.525641,25.00800,-0.000163,24.022280,-0.0075,1.368
624.00,7.526158,25.00807,-0.000163,24.021591,-0.0075,1.368
626.00,7.526835,25.00821,-0.000164,24.022126,-0.0076,1.369
628.00,7.527219,25.00853,-0.000164,24.021990,-0.0076,1.369
630.00,7.528135,25.00792,-0.000164,24.021058,-0.0076,1.369
632.00,7.529097,25.00718,-0.000163,24.021862,-0.0076,1.369
634.00,7.531801,25.00806,-0.000164,24.021385,-0.0076,1.369
636.00,7.534302,25.00735,-0.000165,24.021577,-0.0076,1.368
638.00,7.535894,25.00764,-0.000164,24.021247,-0.0076,1.369
640.00,7.535958,25.00737,-0.000163,24.021631,-0.0076,1.369
642.00,7.536524,25.00784,-0.000164,24.021185,-0.0076,1.369
644.00,7.538061,25.00798,-0.000165,24.021227,-0.0076,1.369
646.00,7.540051,25.00839,-0.000165,24.021593,-0.0076,1.369
648.00,7.540850,25.00850,-0.000164,24.021742,-0.0075,1.369
650.00,7.540924,25.00795,-0.000164,24.021566,-0.0076,1.369
652.00,7.540927,25.00817,-0.000164,24.021475,-0.0076,1.368
654.00,7.541482,25.00855,-0.000164,24.021707,-0.0076,1.369
656.00,7.542047,25.00834,-0.000164,24.021396,-0.0076,1.369
658.00,7.541428,25.00759,-0.000165,24.021363,-0.0075,1.369
660.00,7.542237,25.00761,-0.000164,24.021814,-0.0076,1.369
662.00,7.542443,25.00865,-0.000164,24.021602,-0.0076,1.368
664.00,7.542910,25.00940,-0.000164,24.021349,-0.0076,1.369
666.00,7.542877,25.00913,-0.000165,24.021479,-0.0076,1.369
668.00,7.543177,25.00925,-0.000166,24.021793,-0.0076,1.369
670.00,7.543445,25.00941,-0.000163,24.021017,-0.0076,1.368
672.00,7.544095,25.00990,-0.000165,24.021746,-0.0076,1.369
674.00,7.544635,25.00942,-0.000166,24.021586,-0.0076,1.369
676.00,7.545271,25.00937,-0.000165,24.021441,-0.0076,1.368
678.00,7.546298,25.00964,-0.000164,24.021196,-0.0076,1.369
680.00,7.546349,25.00866,-0.000165,24.021383,-0.0076,1.369
682.00,7.546709,25.00920,-0.000166,24.021477,-0.0076,1.369
684.00,7.547029,25.00915,-0.000165,24.021256,-0.0076,1.368
686.00,7.546720,25.00949,-0.000165,24.021350,-0.0076,1.369
688.00,7.546222,25.00931,-0.000164,24.021222,-0.0076,1.369
690.00,7.546630,25.00943,-0.000166,24.021075,-0.0076,1.368
692.00,7.547150,25.01000,-0.000165,24.021321,-0.0076,1.369
694.00,7.547507,25.01019,-0.000165,24.021550,-0.0076,1.369
696.00,7.545893,25.01066,-0.000164,24.021490,-0.0076,1.368
698.00,7.545715,25.01135,-0.000164,24.021988,-0.0076,1.368
700.00,7.546529,25.01103,-0.000164,24.021407,-0.0076,1.368
702.00,7.546480,25.01048,-0.000164,24.021216,-0.0076,1.369
704.00,7.545567,25.01063,-0.000165,24.022380,-0.0076,1.369
706.00,7.546356,25.01081,-0.000165,24.021867,-0.0076,1.368
708.00,7.546525,25.01021,-0.000166,24.021535,-0.0076,1.369
710.00,7.546116,25.00991,-0.000166,24.021936,-0.0076,1.369
712.00,7.545742,25.00976,-0.000165,24.021457,-0.0076,1.369
714.00,7.546366,25.00972,-0.000165,24.021222,-0.0076,1.368
716.00,7.546555,25.00966,-0.000165,24.021666,-0.0076,1.369
718.00,7.546521,25.00929,-0.000165,24.021758,-0.0076,1.368
720.00,7.545999,25.00887,-0.000165,24.021082,-0.0076,1.369
722.00,7.546349,25.00914,-0.000166,24.021655,-0.0076,1.368
724.00,7.546782,25.00918,-0.000165,24.021680,-0.0076,1.369
726.00,7.546181,25.00948,-0.000165,24.021628,-0.0075,1.368
728.00,7.545375,25.00884,-0.000164,24.021403,-0.0076,1.369
730.00,7.545101,25.00847,-0.000165,24.021129,-0.0076,1.368
732.00,7.545877,25.00825,-0.000163,24.020957,-0.0076,1.369
734.00,7.545467,25.00825,-0.000164,24.021911,-0.0076,1.369
736.00,7.545415,25.00862,-0.000164,24.021617,-0.0076,1.368
738.00,7.545490,25.00983,-0.000164,24.021958,-0.0076,1.369
740.00,7.545780,25.00963,-0.000165,24.021793,-0.0076,1.369
742.00,7.546170,25.00892,-0.000166,24.022103,-0.0076,1.369
744.00,7.546660,25.00911,-0.000165,24.021475,-0.0076,1.368
746.00,7.547207,25.00915,-0.000165,24.021602,-0.0076,1.369
748.00,7.547049,25.01020,-0.000166,24.021800,-0.0076,1.369
750.00,7.546655,25.01015,-0.000166,24.021055,-0.0076,1.368
752.00,7.545705,25.00970,-0.000165,24.021717,-0.0076,1.369
754.00,7.546242,25.01005,-0.000165,24.021698,-0.0076,1.369
756.00,7.545398,25.01003,-0.000166,24.021925,-0.0076,1.368
758.00,7.545027,25.01100,-0.000165,24.021769,-0.0076,1.369
760.00,7.545473,25.01085,-0.000164,24.021492,-0.0076,1.368
762.00,7.545540,25.01082,-0.000166,24.021736,-0.0076,1.368
764.00,7.544336,25.01167,-0.000165,24.021213,-0.0076,1.368
766.00,7.544424,25.01118,-0.000165,24.021595,-0.0076,1.369
768.00,7.544351,25.01052,-0.000164,24.021211,-0.0076,1.369
770.00,7.544491,25.01096,-0.000164,24.020946,-0.0076,1.369
772.00,7.544495,25.01024,-0.000165,24.021336,-0.0076,1.368
774.00,7.544109,25.00978,-0.000165,24.021184,-0.0076,1.369
776.00,7.544198,25.01024,-0.000165,24.021383,-0.0076,1.369
778.00,7.543740,25.00957,-0.000165,24.021613,-0.0076,1.369
780.00,7.543836,25.01002,-0.000165,24.021862,-0.0076,1.368
782.00,7.544288,25.00963,-0.000165,24.021628,-0.0076,1.368
784.00,7.544699,25.00971,-0.000164,24.020952,-0.0076,1.368
786.00,7.543778,25.01036,-0.000164,24.020758,-0.0076,1.369
788.00,7.543032,25.01004,-0.000164,24.021582,-0.0076,1.369
790.00,7.543259,25.00938,-0.000166,24.021541,-0.0076,1.369
792.00,7.542897,25.00941,-0.000165,24.021956,-0.0076,1.369
794.00,7.544073,25.00920,-0.000165,24.021863,-0.0076,1.369
796.00,7.544562,25.00948,-0.000165,24.021169,-0.0076,1.368
798.00,7.544505,25.00934,-0.000166,24.021829,-0.0076,1.369
800.00,7.544589,25.00985,-0.000165,24.021457,-0.0076,1.368
802.00,7.544592,25.00953,-0.000164,24.020999,-0.0076,1.368
804.00,7.544871,25.00880,-0.000165,24.021550,-0.0076,1.369
806.00,7.544115,25.00972,-0.000165,24.021905,-0.0076,1.369
808.00,7.543482,25.01004,-0.000166,24.021490,-0.0076,1.369
810.00,7.543776,25.01109,-0.000164,24.022231,-0.0076,1.369
812.00,7.543710,25.01108,-0.000163,24.021983,-0.0075,1.369
814.00,7.543803,25.01107,-0.000164,24.021872,-0.0075,1.368
816.00,7.543611,25.01060,-0.000164,24.022032,-0.0075,1.368
818.00,7.542857,25.01084,-0.000164,24.021664,-0.0075,1.368
820.00,7.542724,25.01050,-0.000164,24.022039,-0.0076,1.369
822.00,7.542403,25.01010,-0.000165,24.021296,-0.0075,1.369
824.00,7.542360,25.00926,-0.000165,24.022275,-0.0076,1.369
826.00,7.542256,25.01019,-0.000165,24.021180,-0.0076,1.369
828.00,7.542855,25.01016,-0.000165,24.021113,-0.0076,1.370
830.00,7.543359,25.01059,-0.000166,24.021572,-0.0076,1.369
832.00,7.542617,25.01027,-0.000166,24.021706,-0.0076,1.369
834.00,7.541771,25.00959,-0.000165,24.021488,-0.0076,1.369
836.00,7.541386,25.00937,-0.000164,24.021517,-0.0076,1.369
838.00,7.541472,25.01034,-0.000164,24.021688,-0.0076,1.368
840.00,7.541811,25.00947,-0.000165,24.021807,-0.0076,1.369
842.00,7.542342,25.00959,-0.000164,24.021287,-0.0076,1.369
844.00,7.543350,25.00986,-0.000164,24.021760,-0.0076,1.369
846.00,7.543891,25.00934,-0.000165,24.021223,-0.0076,1.369
848.00,7.543076,25.00866,-0.000165,24.021407,-0.0076,1.369
850.00,7.542129,25.00855,-0.000164,24.021697,-0.0076,1.369
852.00,7.541516,25.00864,-0.000165,24.020906,-0.0076,1.370
854.00,7.541494,25.00913,-0.000164,24.021474,-0.0076,1.369
856.00,7.541932,25.00966,-0.000165,24.021544,-0.0076,1.369
858.00,7.541664,25.01033,-0.000164,24.021334,-0.0076,1.369
860.00,7.541092,25.01072,-0.000164,24.021399,-0.0076,1.369
862.00,7.540824,25.01055,-0.000164,24.021764,-0.0076,1.368
864.00,7.540710,25.01039,-0.000164,24.021160,-0.0076,1.369
866.00,7.539558,25.01082,-0.000165,24.021684,-0.0076,1.369
868.00,7.539552,25.01135,-0.000165,24.021475,-0.0076,1.369
870.00,7.539946,25.01186,-0.000165,24.021510,-0.0076,1.369
872.00,7.540307,25.01150,-0.000165,24.021872,-0.0076,1.370
874.00,7.540784,25.01159,-0.000166,24.021330,-0.0076,1.370
876.00,7.540283,25.01145,-0.000166,24.021283,-0.0076,1.369
878.00,7.539590,25.01129,-0.000166,24.021524,-0.0076,1.369
880.00,7.538782,25.01110,-0.000165,24.021292,-0.0076,1.369
882.00,7.538101,25.01094,-0.000165,24.021660,-0.0076,1.369
884.00,7.538290,25.01055,-0.000166,24.021272,-0.0076,1.369
886.00,7.539005,25.01138,-0.000166,24.021082,-0.0076,1.369
888.00,7.540528,25.01069,-0.000165,24.021276,-0.0076,1.369
890.00,7.540530,25.01071,-0.000163,24.021376,-0.0076,1.369
892.00,7.540712,25.01051,-0.000166,24.021584,-0.0076,1.370
894.00,7.540941,25.01038,-0.000165,24.021814,-0.0076,1.369
896.00,7.540612,25.01056,-0.000164,24.021475,-0.0076,1.369
898.00,7.540492,25.00994,-0.000164,24.021078,-0.0076,1.369
900.00,7.540427,25.00950,-0.000166,24.021925,-0.0076,1.369
902.00,7.540159,25.01049,-0.000166,24.021762,-0.0076,1.370
904.00,7.539955,25.00974,-0.000165,24.021220,-0.0076,1.369
906.00,7.540099,25.01010,-0.000164,24.021455,-0.0076,1.369
908.00,7.540434,25.00946,-0.000164,24.021262,-0.0076,1.368
910.00,7.540416,25.00927,-0.000165,24.021546,-0.0075,1.369
912.00,7.540070,25.00913,-0.000164,24.021069,-0.0076,1.370
914.00,7.540946,25.01048,-0.000166,24.021388,-0.0075,1.369
916.00,7.540830,25.00961,-0.000165,24.021385,-0.0076,1.369
918.00,7.540467,25.00925,-0.000166,24.021517,-0.0076,1.370
920.00,7.540200,25.00908,-0.000166,24.021189,-0.0076,1.369
922.00,7.538996,25.00943,-0.000166,24.021204,-0.0076,1.370
924.00,7.539014,25.01041,-0.000165,24.020955,-0.0076,1.369
926.00,7.538977,25.01037,-0.000164,24.021804,-0.0076,1.369
928.00,7.539487,25.00958,-0.000165,24.021615,-0.0076,1.369
930.00,7.539321,25.00960,-0.000165,24.021303,-0.0076,1.369
932.00,7.538713,25.00884,-0.000165,24.020843,-0.0076,1.370
934.00,7.538748,25.00964,-0.000165,24.021809,-0.0076,1.369
936.00,7.539024,25.00981,-0.000165,24.021461,-0.0076,1.370
938.00,7.539949,25.00978,-0.000165,24.020919,-0.0076,1.369
940.00,7.539716,25.00961,-0.000167,24.021252,-0.0076,1.369
942.00,7.539254,25.00972,-0.000166,24.021717,-0.0076,1.369
944.00,7.538235,25.00955,-0.000166,24.021122,-0.0076,1.369
946.00,7.538042,25.00989,-0.000164,24.021414,-0.0076,1.369
948.00,7.538928,25.01001,-0.000165,24.021533,-0.0076,1.369
950.00,7.540068,25.01033,-0.000165,24.021155,-0.0076,1.369
952.00,7.540037,25.01047,-0.000165,24.021446,-0.0076,1.369
954.00,7.538778,25.01035,-0.000165,24.021171,-0.0076,1.369
956.00,7.537543,25.01009,-0.000165,24.022137,-0.0076,1.370
958.00,7.537261,25.01015,-0.000165,24.021281,-0.0076,1.370
960.00,7.537441,25.00992,-0.000165,24.021649,-0.0076,1.369
962.00,7.537914,25.00932,-0.000167,24.021633,-0.0076,1.369
964.00,7.538135,25.00897,-0.000165,24.021263,-0.0076,1.369
966.00,7.537794,25.00932,-0.000166,24.021339,-0.0076,1.369
968.00,7.537860,25.00963,-0.000165,24.021715,-0.0076,1.370
970.00,7.538330,25.00998,-0.000165,24.022224,-0.0076,1.369
972.00,7.538100,25.00956,-0.000165,24.021147,-0.0076,1.368
974.00,7.538089,25.00953,-0.000164,24.021704,-0.0076,1.369
976.00,7.537645,25.00894,-0.000165,24.021557,-0.0076,1.370
978.00,7.537276,25.00929,-0.000165,24.021060,-0.0076,1.370
980.00,7.537748,25.00880,-0.000166,24.021610,-0.0076,1.369
982.00,7.537808,25.00911,-0.000167,24.021988,-0.0076,1.370
984.00,7.536685,25.00925,-0.000166,24.021387,-0.0076,1.370
986.00,7.536873,25.00911,-0.000166,24.020796,-0.0076,1.370
988.00,7.537848,25.00927,-0.000166,24.021291,-0.0076,1.369
990.00,7.537251,25.00898,-0.000165,24.020609,-0.0076,1.369
992.00,7.537226,25.00952,-0.000165,24.021359,-0.0076,1.369
994.00,7.537849,25.00975,-0.000165,24.021553,-0.0076,1.369
996.00,7.537954,25.00882,-0.000164,24.021434,-0.0076,1.369
998.00,7.538107,25.00909,-0.000165,24.021552,-0.0076,1.370
1000.00,7.539211,25.00939,-0.000165,24.020622,-0.0076,1.369
1002.00,7.538870,25.00848,-0.000164,24.021229,-0.0076,1.370
1004.00,7.539040,25.00913,-0.000165,24.021465,-0.0076,1.370
1006.00,7.538013,25.00952,-0.000165,24.021356,-0.0076,1.370
1008.00,7.537815,25.01012,-0.000165,24.021805,-0.0076,1.370
1010.00,7.537702,25.01072,-0.000164,24.021524,-0.0076,1.369
1012.00,7.536617,25.00986,-0.000165,24.021668,-0.0076,1.370
1014.00,7.536576,25.01030,-0.000167,24.021336,-0.0076,1.369
1016.00,7.536754,25.00954,-0.000165,24.022052,-0.0076,1.369
1018.00,7.536609,25.00892,-0.000165,24.021550,-0.0076,1.369
1020.00,7.536808,25.01018,-0.000165,24.021539,-0.0076,1.370
1022.00,7.536625,25.01032,-0.000166,24.021310,-0.0076,1.370
1024.00,7.535623,25.01102,-0.000165,24.021194,-0.0076,1.370
1026.00,7.534695,25.01068,-0.000164,24.020903,-0.0076,1.369
1028.00,7.535714,25.01107,-0.000164,24.021722,-0.0076,1.370
1030.00,7.536601,25.01080,-0.000166,24.021499,-0.0076,1.370
1032.00,7.536721,25.00976,-0.000166,24.021361,-0.0076,1.370
1034.00,7.536441,25.00998,-0.000165,24.021330,-0.0076,1.370
1036.00,7.536529,25.00994,-0.000165,24.021514,-0.0076,1.369
1038.00,7.536209,25.00975,-0.000164,24.021361,-0.0076,1.369
1040.00,7.537250,25.01101,-0.000165,24.021481,-0.0076,1.370
1042.00,7.536443,25.00971,-0.000166,24.021746,-0.0076,1.370
1044.00,7.535631,25.00997,-0.000166,24.021378,-0.0076,1.370
1046.00,7.534873,25.00953,-0.000166,24.020915,-0.0076,1.371
1048.00,7.534251,25.00893,-0.000166,24.021702,-0.0076,1.370
1050.00,7.534493,25.00894,-0.000166,24.021718,-0.0076,1.369
1052.00,7.534440,25.00870,-0.000164,24.021504,-0.0076,1.369
1054.00,7.534451,25.00858,-0.000164,24.021972,-0.0076,1.370
1056.00,7.534077,25.00916,-0.000165,24.021046,-0.0076,1.370
1058.00,7.534432,25.00945,-0.000165,24.021717,-0.0076,1.370
1060.00,7.534025,25.00846,-0.000165,24.020855,-0.0076,1.370
1062.00,7.534147,25.00928,-0.000165,24.021595,-0.0076,1.370
1064.00,7.534009,25.00867,-0.000166,24.021562,-0.0076,1.371
1066.00,7.533411,25.00843,-0.000165,24.021417,-0.0076,1.370
1068.00,7.532913,25.00890,-0.000165,24.021185,-0.0076,1.370
1070.00,7.532492,25.00818,-0.000166,24.021111,-0.0076,1.370
1072.00,7.533575,25.00899,-0.000166,24.021446,-0.0076,1.370
1074.00,7.534043,25.00860,-0.000165,24.021218,-0.0076,1.370
1076.00,7.533163,25.00906,-0.000166,24.021668,-0.0076,1.370
1078.00,7.532588,25.00865,-0.000163,24.021387,-0.0077,1.369
1080.00,7.532430,25.00880,-0.000164,24.021426,-0.0076,1.370
1082.00,7.532469,25.00946,-0.000164,24.021410,-0.0076,1.369
1084.00,7.532300,25.00917,-0.000164,24.021017,-0.0076,1.370
1086.00,7.532501,25.00913,-0.000165,24.021218,-0.0076,1.370
1088.00,7.532331,25.00831,-0.000165,24.021668,-0.0076,1.370
1090.00,7.532238,25.00849,-0.000165,24.021452,-0.0076,1.370
1092.00,7.532500,25.00842,-0.000165,24.021515,-0.0076,1.370
1094.00,7.532309,25.00914,-0.000166,24.021673,-0.0076,1.370
1096.00,7.532791,25.00879,-0.000163,24.021363,-0.0076,1.369
1098.00,7.533014,25.00971,-0.000165,24.021800,-0.0076,1.370
1100.00,7.533300,25.00888,-0.000165,24.021222,-0.0076,1.370
1102.00,7.533350,25.00920,-0.000165,24.022070,-0.0075,1.370
1104.00,7.533670,25.00871,-0.000165,24.021106,-0.0076,1.370
1106.00,7.532980,25.00850,-0.000165,24.021381,-0.0076,1.370
1108.00,7.533182,25.00812,-0.000164,24.021963,-0.0076,1.370
1110.00,7.532779,25.00838,-0.000165,24.021749,-0.0076,1.370
1112.00,7.532988,25.00782,-0.000164,24.021782,-0.0076,1.370
1114.00,7.532942,25.00896,-0.000164,24.021949,-0.0075,1.370
1116.00,7.533276,25.00849,-0.000165,24.022257,-0.0076,1.370
1118.00,7.533766,25.00880,-0.000165,24.021809,-0.0076,1.370
1120.00,7.534026,25.00837,-0.000165,24.021535,-0.0075,1.371
1122.00,7.533782,25.00983,-0.000166,24.020687,-0.0076,1.370
1124.00,7.533240,25.00973,-0.000165,24.021727,-0.0076,1.370
1126.00,7.533410,25.00996,-0.000164,24.021374,-0.0076,1.369
1128.00,7.534436,25.00986,-0.000165,24.021446,-0.0076,1.371
1130.00,7.534550,25.01005,-0.000166,24.022074,-0.0076,1.370
1132.00,7.533599,25.00981,-0.000165,24.021414,-0.0076,1.370
1134.00,7.533825,25.00996,-0.000164,24.021829,-0.0076,1.370
1136.00,7.533045,25.01021,-0.000165,24.021673,-0.0076,1.370
1138.00,7.533397,25.00953,-0.000164,24.021412,-0.0076,1.370
1140.00,7.533705,25.00950,-0.000165,24.021220,-0.0076,1.371
1142.00,7.532857,25.01054,-0.000166,24.021093,-0.0076,1.371
1144.00,7.532124,25.01029,-0.000166,24.021591,-0.0076,1.371
1146.00,7.533000,25.01043,-0.000166,24.022465,-0.0076,1.370
1148.00,7.533234,25.00974,-0.000166,24.021591,-0.0076,1.370
1150.00,7.533176,25.00984,-0.000165,24.022112,-0.0076,1.370
1152.00,7.532710,25.01121,-0.000166,24.021211,-0.0076,1.370
1154.00,7.532574,25.01146,-0.000166,24.021869,-0.0076,1.370
1156.00,7.532572,25.01102,-0.000166,24.021898,-0.0076,1.370
1158.00,7.531955,25.01122,-0.000166,24.021158,-0.0076,1.371
1160.00,7.531148,25.00990,-0.000166,24.021417,-0.0076,1.370
1162.00,7.530898,25.01034,-0.000166,24.021368,-0.0076,1.370
1164.00,7.530864,25.01009,-0.000166,24.021499,-0.0076,1.370
1166.00,7.531353,25.01022,-0.000166,24.021669,-0.0076,1.370
1168.00,7.531717,25.00963,-0.000166,24.021120,-0.0076,1.370
1170.00,7.531741,25.00969,-0.000166,24.022034,-0.0076,1.371
1172.00,7.531773,25.01009,-0.000165,24.022507,-0.0076,1.370
1174.00,7.531621,25.00960,-0.000166,24.022052,-0.0076,1.370
1176.00,7.531631,25.01018,-0.000166,24.021628,-0.0076,1.370
1178.00,7.530711,25.00889,-0.000166,24.021345,-0.0076,1.370
1180.00,7.531237,25.00873,-0.000165,24.021495,-0.0076,1.370
1182.00,7.531796,25.00930,-0.000165,24.021131,-0.0076,1.370
1184.00,7.531231,25.00944,-0.000166,24.021300,-0.0076,1.370
1186.00,7.531504,25.00997,-0.000165,24.021550,-0.0075,1.370
1188.00,7.531314,25.00958,-0.000166,24.021207,-0.0075,1.370
1190.00,7.532168,25.00901,-0.000166,24.021608,-0.0076,1.370
1192.00,7.531995,25.00927,-0.000164,24.021733,-0.0076,1.370
1194.00,7.531283,25.00965,-0.000165,24.021414,-0.0076,1.371
1196.00,7.531645,25.00990,-0.000165,24.021751,-0.0076,1.370
1198.00,7.531012,25.01039,-0.000167,24.021155,-0.0076,1.370
1200.00,7.530913,25.00978,-0.000166,24.021584,-0.0076,1.371
@2,12.0000,24.0
1202.00,7.531068,25.00997,-0.000165,24.021245,-0.0076,1.371
1204.00,7.529722,25.01007,-0.000166,24.021242,-0.0076,1.370
1206.00,7.521911,25.00975,-0.000165,24.021097,-0.0076,1.370
1208.00,7.506443,25.00993,-0.000163,24.021483,-0.0076,1.369
1210.00,7.481108,25.00871,-0.000164,24.021403,-0.0076,1.370
1212.00,7.452857,25.00996,-0.000165,24.020946,-0.0076,1.369
1214.00,7.428821,25.00967,-0.000166,24.022005,-0.0076,1.370
1216.00,7.409094,25.01032,-0.000165,24.022016,-0.0076,1.371
1218.00,7.390256,25.00995,-0.000165,24.021736,-0.0076,1.371
1220.00,7.372914,25.01025,-0.000166,24.021550,-0.0076,1.371
1222.00,7.356225,25.01013,-0.000168,24.021979,-0.0076,1.372
1224.00,7.341818,25.01030,-0.000168,24.020792,-0.0076,1.371
1226.00,7.328980,25.01050,-0.000168,24.021020,-0.0076,1.372
1228.00,7.319618,25.01017,-0.000168,24.021793,-0.0076,1.372
1230.00,7.316845,25.01052,-0.000168,24.021196,-0.0076,1.372
1232.00,7.323108,25.01092,-0.000169,24.021822,-0.0076,1.373
1234.00,7.337562,25.00986,-0.000169,24.021889,-0.0076,1.372
1236.00,7.352776,25.01013,-0.000166,24.021655,-0.0076,1.372
1238.00,7.365421,25.00950,-0.000167,24.022659,-0.0076,1.371
1240.00,7.376184,25.00977,-0.000167,24.020730,-0.0075,1.370
1242.00,7.385279,25.00948,-0.000165,24.021162,-0.0076,1.370
1244.00,7.393952,25.00891,-0.000165,24.020981,-0.0076,1.370
1246.00,7.402642,25.00942,-0.000164,24.020788,-0.0076,1.371
1248.00,7.411470,25.00945,-0.000164,24.021570,-0.0076,1.371
1250.00,7.418974,25.00964,-0.000165,24.021242,-0.0075,1.370
1252.00,7.426188,25.00902,-0.000165,24.021688,-0.0075,1.370
1254.00,7.431774,25.00909,-0.000165,24.020680,-0.0076,1.371
1256.00,7.438036,25.00919,-0.000166,24.021735,-0.0076,1.371
1258.00,7.444123,25.00931,-0.000165,24.021510,-0.0076,1.370
1260.00,7.448255,25.00958,-0.000164,24.021171,-0.0076,1.371
1262.00,7.452954,25.00978,-0.000164,24.021610,-0.0076,1.370
1264.00,7.457402,25.00970,-0.000165,24.021459,-0.0076,1.371
1266.00,7.461527,25.00905,-0.000166,24.021972,-0.0076,1.371
1268.00,7.464818,25.00925,-0.000165,24.021439,-0.0076,1.371
1270.00,7.466672,25.01039,-0.000164,24.022063,-0.0076,1.370
1272.00,7.470430,25.01018,-0.000166,24.021610,-0.0076,1.370
1274.00,7.474269,25.01049,-0.000166,24.022222,-0.0076,1.370
1276.00,7.478655,25.00930,-0.000165,24.021784,-0.0076,1.371
1278.00,7.480096,25.01003,-0.000165,24.021852,-0.0076,1.371
1280.00,7.481276,25.00984,-0.000165,24.021426,-0.0076,1.370
1282.00,7.482610,25.00969,-0.000165,24.021532,-0.0076,1.370
1284.00,7.482543,25.01023,-0.000166,24.021740,-0.0076,1.370
1286.00,7.482768,25.01049,-0.000165,24.021682,-0.0076,1.371
1288.00,7.483073,25.00994,-0.000164,24.022094,-0.0076,1.371
1290.00,7.484268,25.00940,-0.000166,24.021901,-0.0076,1.370
1292.00,7.484712,25.00964,-0.000168,24.021198,-0.0075,1.370
1294.00,7.485757,25.01022,-0.000166,24.021771,-0.0076,1.370
1296.00,7.487137,25.01012,-0.000167,24.021691,-0.0076,1.370
1298.00,7.489853,25.01033,-0.000166,24.021158,-0.0076,1.370
1300.00,7.493013,25.01042,-0.000165,24.021407,-0.0076,1.371
1302.00,7.496045,25.01106,-0.000166,24.021336,-0.0076,1.370
1304.00,7.498334,25.01084,-0.000166,24.021214,-0.0076,1.370
1306.00,7.500406,25.01035,-0.000166,24.021892,-0.0076,1.371
1308.00,7.502261,25.01013,-0.000166,24.021407,-0.0076,1.370
1310.00,7.503812,25.01008,-0.000164,24.021649,-0.0076,1.370
1312.00,7.505199,25.00951,-0.000166,24.021640,-0.0076,1.371
1314.00,7.507884,25.00990,-0.000167,24.021532,-0.0076,1.371
1316.00,7.510775,25.01013,-0.000167,24.021720,-0.0076,1.371
1318.00,7.512266,25.01068,-0.000168,24.022065,-0.0076,1.370
1320.00,7.514283,25.01046,-0.000167,24.021753,-0.0076,1.370
1322.00,7.515878,25.00965,-0.000165,24.021370,-0.0076,1.371
1324.00,7.517764,25.01020,-0.000165,24.021260,-0.0076,1.371
1326.00,7.520400,25.01033,-0.000165,24.021321,-0.0076,1.371
1328.00,7.522581,25.01034,-0.000166,24.021320,-0.0076,1.371
1330.00,7.523073,25.01002,-0.000165,24.021245,-0.0076,1.370
1332.00,7.523645,25.00969,-0.000165,24.021624,-0.0076,1.370
1334.00,7.524914,25.00979,-0.000165,24.020768,-0.0076,1.370
1336.00,7.525439,25.01033,-0.000167,24.021417,-0.0076,1.371
1338.00,7.526057,25.01021,-0.000167,24.021727,-0.0076,1.370
1340.00,7.526701,25.00993,-0.000166,24.021144,-0.0076,1.371
1342.00,7.527315,25.01049,-0.000166,24.022056,-0.0076,1.371
1344.00,7.527315,25.01021,-0.000167,24.021675,-0.0076,1.371
1346.00,7.527539,25.01028,-0.000166,24.021434,-0.0076,1.370
1348.00,7.527172,25.01107,-0.000166,24.021726,-0.0076,1.370
1350.00,7.528145,25.01108,-0.000167,24.021584,-0.0076,1.371
1352.00,7.529704,25.01044,-0.000166,24.021374,-0.0076,1.371
1354.00,7.530365,25.01090,-0.000167,24.021530,-0.0076,1.371
1356.00,7.529528,25.01048,-0.000167,24.021682,-0.0076,1.370
1358.00,7.529280,25.01038,-0.000166,24.022046,-0.0076,1.371
1360.00,7.529419,25.01060,-0.000166,24.021889,-0.0076,1.370
1362.00,7.528948,25.01093,-0.000166,24.021062,-0.0076,1.370
1364.00,7.528665,25.01075,-0.000166,24.021504,-0.0076,1.371
1366.00,7.529238,25.01108,-0.000166,24.021504,-0.0076,1.371
1368.00,7.529216,25.01074,-0.000165,24.021243,-0.0076,1.371
1370.00,7.528654,25.01085,-0.000166,24.021229,-0.0076,1.370
1372.00,7.528484,25.01081,-0.000166,24.021562,-0.0076,1.371
1374.00,7.528962,25.01094,-0.000166,24.022081,-0.0076,1.371
1376.00,7.529161,25.01129,-0.000164,24.022065,-0.0076,1.370
1378.00,7.529275,25.01140,-0.000164,24.021905,-0.0076,1.370
1380.00,7.529708,25.01122,-0.000166,24.021352,-0.0076,1.371
1382.00,7.529083,25.01183,-0.000165,24.021533,-0.0076,1.371
1384.00,7.529323,25.01042,-0.000165,24.021660,-0.0076,1.370
1386.00,7.530555,25.01064,-0.000166,24.021515,-0.0076,1.371
1388.00,7.531154,25.01076,-0.000167,24.021359,-0.0075,1.372
1390.00,7.531441,25.01052,-0.000165,24.021251,-0.0076,1.370
1392.00,7.531023,25.01063,-0.000165,24.021198,-0.0076,1.371
1394.00,7.530862,25.01123,-0.000168,24.021753,-0.0076,1.371
1396.00,7.529854,25.01017,-0.000166,24.021742,-0.0076,1.371
1398.00,7.529008,25.01061,-0.000165,24.020596,-0.0076,1.371
1400.00,7.528951,25.00978,-0.000164,24.020982,-0.0075,1.371
1402.00,7.528799,25.01017,-0.000166,24.021316,-0.0076,1.370
1404.00,7.529434,25.01046,-0.000167,24.021635,-0.0076,1.370
1406.00,7.529296,25.01038,-0.000166,24.021624,-0.0076,1.370
1408.00,7.529731,25.01025,-0.000165,24.021998,-0.0076,1.370
1410.00,7.529599,25.00994,-0.000166,24.022050,-0.0076,1.371
1412.00,7.529146,25.00991,-0.000165,24.021397,-0.0076,1.371
1414.00,7.528952,25.01039,-0.000166,24.021644,-0.0076,1.371
1416.00,7.527595,25.01044,-0.000167,24.021463,-0.0076,1.371
1418.00,7.527580,25.01126,-0.000166,24.022114,-0.0076,1.371
1420.00,7.527873,25.01123,-0.000166,24.021726,-0.0076,1.371
1422.00,7.527160,25.01090,-0.000166,24.021216,-0.0076,1.371
1424.00,7.527681,25.01146,-0.000167,24.021633,-0.0076,1.371
1426.00,7.527598,25.01185,-0.000165,24.021720,-0.0076,1.371
1428.00,7.527719,25.01081,-0.000166,24.021606,-0.0076,1.370
1430.00,7.528668,25.01074,-0.000166,24.021818,-0.0076,1.370
1432.00,7.528902,25.01054,-0.000165,24.021691,-0.0076,1.371
1434.00,7.528522,25.01018,-0.000167,24.021347,-0.0076,1.371
1436.00,7.527381,25.01009,-0.000166,24.021640,-0.0076,1.371
1438.00,7.525945,25.01013,-0.000165,24.022045,-0.0076,1.371
1440.00,7.526208,25.00918,-0.000165,24.021698,-0.0076,1.371
1442.00,7.526181,25.00941,-0.000165,24.021736,-0.0076,1.371
1444.00,7.526387,25.00930,-0.000166,24.021334,-0.0076,1.370
1446.00,7.526365,25.00996,-0.000166,24.021543,-0.0076,1.371
1448.00,7.526180,25.00965,-0.000165,24.021994,-0.0076,1.371
1450.00,7.526748,25.00978,-0.000165,24.021729,-0.0075,1.371
1452.00,7.526455,25.00952,-0.000165,24.021684,-0.0075,1.371
1454.00,7.526584,25.00874,-0.000165,24.021579,-0.0075,1.371
1456.00,7.526550,25.00886,-0.000166,24.021622,-0.0075,1.370
1458.00,7.526056,25.00930,-0.000165,24.022828,-0.0075,1.370
1460.00,7.526291,25.00945,-0.000165,24.021368,-0.0076,1.371
1462.00,7.526237,25.01015,-0.000167,24.021842,-0.0076,1.371
1464.00,7.526569,25.01017,-0.000164,24.021495,-0.0076,1.371
1466.00,7.526665,25.01033,-0.000166,24.021952,-0.0076,1.371
1468.00,7.526153,25.01055,-0.000164,24.022152,-0.0076,1.371
1470.00,7.526459,25.01120,-0.000164,24.021675,-0.0076,1.371
1472.00,7.526415,25.01131,-0.000164,24.020964,-0.0076,1.372
1474.00,7.526660,25.01143,-0.000163,24.021372,-0.0076,1.371
1476.00,7.526881,25.01138,-0.000165,24.022262,-0.0076,1.371
1478.00,7.525613,25.01004,-0.000166,24.021976,-0.0076,1.371
1480.00,7.525569,25.01010,-0.000164,24.021668,-0.0076,1.371
1482.00,7.526271,25.01018,-0.000161,24.021851,-0.0076,1.371
1484.00,7.526654,25.01119,-0.000163,24.021985,-0.0076,1.371
1486.00,7.526937,25.01138,-0.000164,24.022173,-0.0076,1.371
1488.00,7.526090,25.01132,-0.000165,24.021711,-0.0076,1.371
1490.00,7.525095,25.01093,-0.000166,24.022358,-0.0076,1.371
1492.00,7.525130,25.01107,-0.000166,24.021403,-0.0076,1.371
1494.00,7.525347,25.00998,-0.000166,24.021584,-0.0076,1.371
1496.00,7.526164,25.01044,-0.000165,24.021688,-0.0076,1.371
1498.00,7.526064,25.01072,-0.000166,24.021354,-0.0075,1.371
1500.00,7.525706,25.01053,-0.000165,24.021370,-0.0076,1.371
1502.00,7.526361,25.01067,-0.000165,24.021814,-0.0076,1.371
1504.00,7.526342,25.01085,-0.000165,24.021439,-0.0076,1.371
1506.00,7.526045,25.00977,-0.000163,24.021483,-0.0076,1.371
1508.00,7.526468,25.00991,-0.000165,24.021588,-0.0076,1.371
1510.00,7.526738,25.00976,-0.000166,24.021863,-0.0076,1.371
1512.00,7.526039,25.01030,-0.000164,24.022661,-0.0076,1.371
1514.00,7.526483,25.01136,-0.000164,24.022164,-0.0076,1.372
1516.00,7.526543,25.01151,-0.000165,24.021421,-0.0076,1.371
1518.00,7.527115,25.01041,-0.000166,24.021896,-0.0076,1.372
1520.00,7.526916,25.00967,-0.000165,24.021927,-0.0076,1.371
1522.00,7.526276,25.00925,-0.000165,24.021929,-0.0076,1.371
1524.00,7.527204,25.00998,-0.000166,24.021816,-0.0076,1.371
1526.00,7.527758,25.01064,-0.000166,24.021686,-0.0076,1.371
1528.00,7.526310,25.01123,-0.000166,24.021952,-0.0076,1.371
1530.00,7.525974,25.01135,-0.000167,24.022211,-0.0075,1.371
1532.00,7.526023,25.01232,-0.000166,24.021640,-0.0076,1.371
1534.00,7.525964,25.01019,-0.000164,24.022016,-0.0076,1.371
1536.00,7.526075,25.01067,-0.000165,24.020899,-0.0076,1.372
1538.00,7.525997,25.01051,-0.000165,24.021630,-0.0076,1.372
1540.00,7.526473,25.01124,-0.000167,24.021258,-0.0076,1.371
1542.00,7.526037,25.01126,-0.000165,24.021550,-0.0076,1.370
1544.00,7.525319,25.01029,-0.000167,24.022288,-0.0076,1.371
1546.00,7.525834,25.01046,-0.000165,24.021543,-0.0075,1.371
1548.00,7.525881,25.01020,-0.000165,24.021430,-0.0076,1.372
1550.00,7.525643,25.01126,-0.000165,24.021791,-0.0076,1.372
1552.00,7.525454,25.01136,-0.000165,24.021060,-0.0076,1.371
1554.00,7.524950,25.01106,-0.000166,24.021455,-0.0076,1.371
1556.00,7.525648,25.01081,-0.000167,24.021223,-0.0076,1.371
1558.00,7.525071,25.01159,-0.000167,24.021929,-0.0076,1.372
1560.00,7.524330,25.01070,-0.000166,24.021880,-0.0076,1.372
1562.00,7.524020,25.01088,-0.000167,24.021412,-0.0076,1.371
1564.00,7.524388,25.01119,-0.000166,24.021247,-0.0076,1.371
1566.00,7.525016,25.01148,-0.000166,24.021836,-0.0076,1.371
1568.00,7.525134,25.01126,-0.000166,24.021272,-0.0076,1.372
1570.00,7.524883,25.01061,-0.000167,24.021959,-0.0076,1.372
1572.00,7.525199,25.01026,-0.000165,24.021225,-0.0076,1.371
1574.00,7.525207,25.01020,-0.000164,24.022115,-0.0076,1.371
1576.00,7.525492,25.01052,-0.000164,24.021185,-0.0076,1.371
1578.00,7.524703,25.01099,-0.000165,24.021559,-0.0076,1.372
1580.00,7.524611,25.01148,-0.000166,24.021876,-0.0076,1.372
1582.00,7.524247,25.01160,-0.000165,24.021581,-0.0076,1.372
1584.00,7.523930,25.01137,-0.000166,24.021611,-0.0076,1.372
1586.00,7.523744,25.01173,-0.000167,24.021358,-0.0076,1.371
1588.00,7.523459,25.01150,-0.000166,24.021118,-0.0076,1.371
1590.00,7.524309,25.01172,-0.000166,24.021622,-0.0076,1.372
1592.00,7.524219,25.01163,-0.000165,24.021490,-0.0076,1.371
1594.00,7.525023,25.01085,-0.000163,24.021668,-0.0076,1.371
1596.00,7.524359,25.01049,-0.000165,24.021883,-0.0076,1.372
1598.00,7.523760,25.01091,-0.000165,24.021606,-0.0076,1.372
1600.00,7.524827,25.01101,-0.000165,24.021642,-0.0075,1.371
1602.00,7.525098,25.01121,-0.000164,24.021811,-0.0075,1.371
1604.00,7.524220,25.01166,-0.000161,24.021785,-0.0076,1.372
1606.00,7.523500,25.01203,-0.000163,24.021831,-0.0076,1.372
1608.00,7.523129,25.01160,-0.000165,24.022074,-0.0076,1.371
1610.00,7.523222,25.01153,-0.000168,24.021762,-0.0076,1.372
1612.00,7.523840,25.01083,-0.000167,24.021258,-0.0076,1.372
1614.00,7.523600,25.01123,-0.000167,24.021499,-0.0076,1.372
1616.00,7.523444,25.01101,-0.000166,24.022123,-0.0076,1.371
1618.00,7.522963,25.01092,-0.000164,24.021582,-0.0076,1.371
1620.00,7.522304,25.01118,-0.000165,24.021390,-0.0076,1.372
1622.00,7.522558,25.01060,-0.000165,24.021207,-0.0076,1.372
1624.00,7.523432,25.01131,-0.000165,24.021000,-0.0076,1.371
1626.00,7.523458,25.01128,-0.000164,24.022075,-0.0076,1.372
1628.00,7.523882,25.01078,-0.000165,24.021903,-0.0076,1.372
1630.00,7.524413,25.01131,-0.000166,24.022083,-0.0075,1.372
1632.00,7.524512,25.01135,-0.000166,24.021508,-0.0076,1.372
1634.00,7.524542,25.01214,-0.000165,24.022277,-0.0076,1.372
1636.00,7.525155,25.01125,-0.000165,24.022104,-0.0076,1.372
1638.00,7.524756,25.01172,-0.000165,24.021512,-0.0076,1.371
1640.00,7.524754,25.01069,-0.000163,24.021871,-0.0076,1.371
1642.00,7.524561,25.01078,-0.000163,24.021329,-0.0076,1.372
1644.00,7.524822,25.01074,-0.000165,24.021455,-0.0076,1.371
1646.00,7.525340,25.01126,-0.000165,24.021911,-0.0076,1.371
1648.00,7.524873,25.01143,-0.000165,24.021698,-0.0075,1.371
1650.00,7.524347,25.01295,-0.000164,24.021129,-0.0076,1.371
1652.00,7.523568,25.01208,-0.000167,24.021729,-0.0075,1.372
1654.00,7.524246,25.01209,-0.000167,24.021987,-0.0075,1.372
1656.00,7.524561,25.01280,-0.000165,24.021339,-0.0076,1.372
1658.00,7.523455,25.01209,-0.000165,24.022860,-0.0076,1.371
1660.00,7.523930,25.01109,-0.000166,24.022445,-0.0076,1.371
1662.00,7.524762,25.01197,-0.000167,24.021325,-0.0076,1.371
1664.00,7.525148,25.01190,-0.000166,24.021339,-0.0076,1.372
1666.00,7.525822,25.01187,-0.000165,24.022034,-0.0076,1.371
1668.00,7.524863,25.01224,-0.000165,24.021524,-0.0076,1.371
1670.00,7.523570,25.01306,-0.000166,24.021874,-0.0076,1.371
1672.00,7.523544,25.01323,-0.000167,24.022072,-0.0076,1.371
1674.00,7.523624,25.01250,-0.000166,24.022291,-0.0076,1.371
1676.00,7.524626,25.01268,-0.000166,24.021746,-0.0076,1.372
1678.00,7.524493,25.01223,-0.000166,24.021412,-0.0076,1.372
1680.00,7.523976,25.01311,-0.000169,24.021775,-0.0076,1.372
1682.00,7.523290,25.01196,-0.000166,24.021784,-0.0076,1.371
1684.00,7.522943,25.01295,-0.000163,24.021506,-0.0076,1.371
1686.00,7.522099,25.01271,-0.000166,24.021543,-0.0076,1.372
1688.00,7.521942,25.01173,-0.000168,24.021252,-0.0076,1.372
1690.00,7.523222,25.01181,-0.000166,24.021280,-0.0076,1.372
1692.00,7.523215,25.01272,-0.000165,24.020634,-0.0076,1.371
1694.00,7.522961,25.01289,-0.000167,24.021318,-0.0076,1.372
1696.00,7.521953,25.01162,-0.000166,24.021267,-0.0076,1.372
1698.00,7.522596,25.01119,-0.000166,24.021309,-0.0076,1.372
1700.00,7.523270,25.01177,-0.000167,24.021771,-0.0076,1.372
1702.00,7.522882,25.01205,-0.000167,24.022206,-0.0076,1.371
1704.00,7.523002,25.01197,-0.000165,24.021655,-0.0076,1.371
1706.00,7.523121,25.01069,-0.000165,24.021189,-0.0076,1.372
1708.00,7.523206,25.01151,-0.000165,24.021611,-0.0076,1.372
1710.00,7.523170,25.01155,-0.000165,24.021503,-0.0076,1.372
1712.00,7.523450,25.01139,-0.000166,24.021695,-0.0076,1.371
1714.00,7.523384,25.01068,-0.000167,24.021167,-0.0076,1.372
1716.00,7.522808,25.01110,-0.000168,24.021131,-0.0076,1.372
1718.00,7.522873,25.01100,-0.000168,24.021722,-0.0076,1.372
1720.00,7.524258,25.01048,-0.000167,24.021787,-0.0076,1.372
1722.00,7.523333,25.01101,-0.000167,24.021880,-0.0076,1.372
1724.00,7.522639,25.01084,-0.000166,24.021029,-0.0076,1.372
1726.00,7.522192,25.01112,-0.000167,24.021524,-0.0076,1.371
1728.00,7.522282,25.01047,-0.000167,24.021532,-0.0076,1.372
1730.00,7.522635,25.01103,-0.000165,24.020714,-0.0076,1.371
1732.00,7.522111,25.01068,-0.000163,24.021787,-0.0076,1.371
1734.00,7.522230,25.01097,-0.000166,24.021515,-0.0076,1.372
1736.00,7.521814,25.01081,-0.000166,24.021008,-0.0076,1.372
1738.00,7.522055,25.01096,-0.000167,24.021452,-0.0076,1.371
1740.00,7.522165,25.01125,-0.000166,24.021916,-0.0076,1.371
1742.00,7.522206,25.01120,-0.000165,24.022014,-0.0076,1.372
1744.00,7.522295,25.00968,-0.000166,24.021291,-0.0076,1.372
1746.00,7.523180,25.01070,-0.000167,24.022070,-0.0076,1.371
1748.00,7.523222,25.01093,-0.000165,24.021077,-0.0076,1.371
1750.00,7.523752,25.01038,-0.000166,24.021601,-0.0076,1.372
1752.00,7.523390,25.01047,-0.000165,24.021876,-0.0076,1.372
1754.00,7.523259,25.01072,-0.000164,24.021773,-0.0076,1.372
1756.00,7.524001,25.01058,-0.000164,24.021858,-0.0076,1.371
1758.00,7.523697,25.01100,-0.000165,24.021004,-0.0076,1.371
1760.00,7.522704,25.01110,-0.000166,24.021316,-0.0076,1.372
1762.00,7.522383,25.01077,-0.000166,24.022407,-0.0076,1.372
1764.00,7.521221,25.01201,-0.000167,24.021599,-0.0076,1.372
1766.00,7.520397,25.01163,-0.000166,24.021639,-0.0076,1.372
1768.00,7.520946,25.01173,-0.000169,24.021316,-0.0076,1.371
1770.00,7.521522,25.01151,-0.000169,24.021207,-0.0076,1.372
1772.00,7.521746,25.01116,-0.000167,24.021169,-0.0076,1.372
1774.00,7.521835,25.01185,-0.000169,24.021704,-0.0076,1.371
1776.00,7.521162,25.01218,-0.000167,24.021256,-0.0076,1.372
1778.00,7.520654,25.01326,-0.000167,24.021756,-0.0076,1.372
1780.00,7.521857,25.01230,-0.000167,24.021668,-0.0076,1.372
1782.00,7.521959,25.01178,-0.000166,24.021426,-0.0076,1.371
1784.00,7.521853,25.01159,-0.000167,24.021321,-0.0076,1.372
1786.00,7.522440,25.01129,-0.000166,24.020667,-0.0076,1.372
1788.00,7.522449,25.01171,-0.000164,24.020886,-0.0076,1.371
1790.00,7.522429,25.01135,-0.000166,24.021359,-0.0076,1.372
1792.00,7.522171,25.01165,-0.000167,24.021321,-0.0076,1.372
1794.00,7.521798,25.01166,-0.000169,24.021086,-0.0076,1.372
1796.00,7.521388,25.01178,-0.000167,24.021300,-0.0076,1.372
1798.00,7.521413,25.01185,-0.000164,24.021338,-0.0076,1.371
1800.00,7.521352,25.01192,-0.000165,24.021503,-0.0076,1.371
1802.00,7.520752,25.01171,-0.000167,24.021649,-0.0076,1.372
@3,12.0000,24.0
1804.00,7.519942,25.01125,-0.000168,24.020977,-0.0076,1.372
1806.00,7.513454,25.01152,-0.000165,24.021528,-0.0076,1.371
1808.00,7.500683,25.01272,-0.000167,24.022190,-0.0076,1.370
1810.00,7.479423,25.01271,-0.000163,24.021809,-0.0076,1.369
1812.00,7.455666,25.01224,-0.000160,24.021704,-0.0076,1.371
1814.00,7.434529,25.01256,-0.000167,24.020966,-0.0076,1.371
1816.00,7.416501,25.01266,-0.000169,24.021590,-0.0076,1.373
1818.00,7.401158,25.01196,-0.000167,24.022092,-0.0076,1.373
1820.00,7.387747,25.01312,-0.000168,24.021738,-0.0076,1.373
1822.00,7.375266,25.01273,-0.000170,24.021831,-0.0076,1.373
1824.00,7.362677,25.01144,-0.000170,24.022001,-0.0076,1.373
1826.00,7.352430,25.01203,-0.000169,24.021648,-0.0076,1.373
1828.00,7.343985,25.01263,-0.000165,24.021401,-0.0076,1.373
1830.00,7.342583,25.01292,-0.000167,24.021508,-0.0076,1.373
1832.00,7.348949,25.01233,-0.000169,24.021118,-0.0076,1.374
1834.00,7.362135,25.01229,-0.000171,24.021662,-0.0076,1.374
1836.00,7.376480,25.01271,-0.000168,24.021575,-0.0076,1.373
1838.00,7.387685,25.01256,-0.000168,24.021945,-0.0076,1.373
1840.00,7.395584,25.01237,-0.000167,24.021791,-0.0075,1.372
1842.00,7.403019,25.01226,-0.000167,24.021657,-0.0076,1.372
1844.00,7.409885,25.01150,-0.000166,24.020990,-0.0076,1.371
1846.00,7.417323,25.01197,-0.000163,24.020691,-0.0076,1.372
1848.00,7.424159,25.01274,-0.000165,24.020979,-0.0076,1.373
1850.00,7.430468,25.01218,-0.000167,24.021481,-0.0076,1.373
1852.00,7.436954,25.01193,-0.000166,24.021845,-0.0076,1.372
1854.00,7.442648,25.01250,-0.000166,24.021787,-0.0076,1.372
1856.00,7.447528,25.01264,-0.000165,24.021251,-0.0076,1.372
1858.00,7.451345,25.01353,-0.000166,24.021485,-0.0076,1.372
1860.00,7.455436,25.01280,-0.000166,24.022119,-0.0076,1.371
1862.00,7.458268,25.01344,-0.000166,24.021869,-0.0076,1.372
1864.00,7.461849,25.01291,-0.000165,24.021265,-0.0076,1.372
1866.00,7.465294,25.01359,-0.000166,24.021735,-0.0076,1.372
1868.00,7.469446,25.01428,-0.000167,24.021617,-0.0076,1.372
1870.00,7.472905,25.01346,-0.000164,24.021827,-0.0076,1.371
1872.00,7.475363,25.01253,-0.000166,24.022099,-0.0076,1.372
1874.00,7.478203,25.01286,-0.000169,24.021911,-0.0076,1.373
1876.00,7.479854,25.01262,-0.000166,24.021988,-0.0076,1.372
1878.00,7.481058,25.01193,-0.000166,24.021472,-0.0076,1.372
1880.00,7.481798,25.01202,-0.000167,24.021562,-0.0076,1.372
1882.00,7.482391,25.01295,-0.000167,24.021184,-0.0076,1.372
1884.00,7.483745,25.01288,-0.000168,24.021602,-0.0076,1.373
1886.00,7.484527,25.01253,-0.000166,24.021987,-0.0076,1.372
1888.00,7.484861,25.01155,-0.000168,24.021120,-0.0076,1.372
1890.00,7.485177,25.01208,-0.000169,24.021350,-0.0076,1.372
1892.00,7.485314,25.01294,-0.000169,24.021363,-0.0076,1.372
1894.00,7.486414,25.01212,-0.000170,24.021521,-0.0076,1.372
1896.00,7.487875,25.01151,-0.000171,24.021521,-0.0076,1.372
1898.00,7.489085,25.01197,-0.000168,24.021162,-0.0076,1.372
1900.00,7.490152,25.01248,-0.000168,24.021892,-0.0076,1.372
1902.00,7.492027,25.01187,-0.000167,24.021673,-0.0076,1.372
1904.00,7.493737,25.01137,-0.000169,24.021936,-0.0076,1.372
1906.00,7.496429,25.01283,-0.000168,24.021867,-0.0076,1.372
1908.00,7.498751,25.01263,-0.000168,24.021448,-0.0076,1.372
1910.00,7.500979,25.01277,-0.000167,24.021477,-0.0076,1.371
1912.00,7.502644,25.01323,-0.000165,24.021301,-0.0076,1.372
1914.00,7.503965,25.01204,-0.000167,24.021144,-0.0075,1.372
1916.00,7.505473,25.01167,-0.000169,24.021860,-0.0075,1.371
1918.00,7.506301,25.01350,-0.000170,24.022157,-0.0076,1.372
1920.00,7.507834,25.01218,-0.000166,24.021231,-0.0076,1.372
1922.00,7.509430,25.01227,-0.000165,24.021930,-0.0076,1.372
1924.00,7.511576,25.01252,-0.000165,24.021686,-0.0076,1.372
1926.00,7.512902,25.01310,-0.000167,24.021744,-0.0076,1.372
1928.00,7.514425,25.01299,-0.000166,24.021756,-0.0076,1.372
1930.00,7.514943,25.01258,-0.000165,24.021678,-0.0076,1.372
1932.00,7.515899,25.01213,-0.000166,24.021601,-0.0076,1.372
1934.00,7.516495,25.01308,-0.000167,24.021501,-0.0076,1.372
1936.00,7.517661,25.01295,-0.000167,24.021532,-0.0076,1.372
1938.00,7.518086,25.01273,-0.000165,24.021356,-0.0076,1.372
1940.00,7.517551,25.01204,-0.000166,24.021775,-0.0076,1.372
1942.00,7.518305,25.01220,-0.000167,24.021720,-0.0076,1.372
1944.00,7.519603,25.01242,-0.000170,24.022453,-0.0075,1.372
1946.00,7.520759,25.01213,-0.000168,24.021651,-0.0075,1.372
1948.00,7.520918,25.01148,-0.000166,24.021981,-0.0075,1.372
1950.00,7.520503,25.01173,-0.000168,24.021426,-0.0076,1.373
1952.00,7.520389,25.01148,-0.000168,24.021416,-0.0075,1.372
1954.00,7.521455,25.01166,-0.000165,24.021390,-0.0076,1.371
1956.00,7.521598,25.01205,-0.000167,24.021434,-0.0076,1.371
1958.00,7.521547,25.01202,-0.000165,24.021591,-0.0076,1.371
1960.00,7.521099,25.01129,-0.000167,24.021764,-0.0075,1.372
1962.00,7.521423,25.01125,-0.000168,24.021570,-0.0076,1.373
1964.00,7.521352,25.01279,-0.000169,24.021599,-0.0075,1.372
1966.00,7.521344,25.01211,-0.000169,24.021118,-0.0076,1.371
1968.00,7.522215,25.01181,-0.000164,24.021475,-0.0076,1.372
1970.00,7.522752,25.01194,-0.000167,24.021649,-0.0076,1.372
1972.00,7.523081,25.01225,-0.000167,24.021225,-0.0076,1.372
1974.00,7.523188,25.01188,-0.000168,24.021800,-0.0076,1.372
1976.00,7.523791,25.01264,-0.000166,24.022460,-0.0076,1.372
1978.00,7.523792,25.01265,-0.000165,24.021361,-0.0076,1.372
1980.00,7.523840,25.01257,-0.000166,24.021494,-0.0076,1.372
1982.00,7.523121,25.01327,-0.000165,24.021773,-0.0076,1.372
1984.00,7.522585,25.01277,-0.000161,24.021334,-0.0076,1.372
1986.00,7.522646,25.01203,-0.000164,24.021327,-0.0076,1.372
1988.00,7.522378,25.01415,-0.000168,24.020526,-0.0076,1.372
1990.00,7.521392,25.01325,-0.000169,24.022130,-0.0075,1.371
1992.00,7.520698,25.01248,-0.000167,24.021956,-0.0075,1.372
1994.00,7.520704,25.01264,-0.000167,24.021417,-0.0076,1.372
1996.00,7.521055,25.01174,-0.000165,24.022016,-0.0076,1.372
1998.00,7.521291,25.01247,-0.000167,24.022112,-0.0075,1.372
2000.00,7.521603,25.01408,-0.000167,24.021963,-0.0076,1.371
2002.00,7.520916,25.01289,-0.000165,24.021584,-0.0076,1.371
2004.00,7.520208,25.01286,-0.000165,24.021704,-0.0076,1.372
2006.00,7.520373,25.01305,-0.000167,24.021546,-0.0076,1.372
2008.00,7.520635,25.01244,-0.000167,24.021127,-0.0076,1.372
2010.00,7.521341,25.01201,-0.000165,24.021004,-0.0076,1.372
2012.00,7.520966,25.01274,-0.000166,24.021220,-0.0076,1.372
2014.00,7.520260,25.01315,-0.000165,24.021368,-0.0076,1.372
2016.00,7.519030,25.01371,-0.000167,24.021106,-0.0076,1.372
2018.00,7.519489,25.01310,-0.000166,24.021394,-0.0076,1.372
2020.00,7.519746,25.01311,-0.000166,24.021499,-0.0076,1.372
2022.00,7.520218,25.01337,-0.000164,24.021633,-0.0076,1.372
2024.00,7.519503,25.01382,-0.000164,24.021887,-0.0076,1.371
2026.00,7.519228,25.01450,-0.000166,24.021940,-0.0076,1.372
2028.00,7.519413,25.01394,-0.000168,24.021865,-0.0076,1.372
2030.00,7.519837,25.01372,-0.000165,24.021740,-0.0076,1.372
2032.00,7.520004,25.01318,-0.000166,24.020904,-0.0076,1.372
2034.00,7.520064,25.01375,-0.000166,24.021753,-0.0076,1.372
2036.00,7.519986,25.01302,-0.000165,24.021648,-0.0076,1.372
2038.00,7.520064,25.01370,-0.000166,24.021789,-0.0076,1.372
2040.00,7.519932,25.01309,-0.000167,24.021088,-0.0076,1.372
2042.00,7.519738,25.01351,-0.000165,24.022077,-0.0076,1.372
2044.00,7.519649,25.01362,-0.000165,24.021646,-0.0076,1.372
2046.00,7.520024,25.01280,-0.000167,24.021463,-0.0076,1.372
2048.00,7.519415,25.01298,-0.000167,24.021896,-0.0076,1.371
2050.00,7.519798,25.01402,-0.000169,24.021136,-0.0076,1.372
2052.00,7.520676,25.01398,-0.000169,24.022164,-0.0075,1.372
2054.00,7.520485,25.01311,-0.000169,24.021245,-0.0076,1.372
2056.00,7.520430,25.01264,-0.000165,24.021847,-0.0076,1.372
2058.00,7.519708,25.01321,-0.000163,24.021231,-0.0077,1.373
2060.00,7.519252,25.01221,-0.000166,24.021213,-0.0076,1.372
2062.00,7.519671,25.01201,-0.000164,24.021631,-0.0076,1.372
2064.00,7.520786,25.01319,-0.000168,24.021675,-0.0076,1.372
2066.00,7.520370,25.01309,-0.000168,24.021657,-0.0076,1.372
2068.00,7.519410,25.01313,-0.000164,24.022007,-0.0076,1.372
2070.00,7.518975,25.01314,-0.000167,24.022269,-0.0076,1.372
2072.00,7.519322,25.01239,-0.000166,24.021760,-0.0075,1.373
2074.00,7.519714,25.01244,-0.000165,24.021889,-0.0075,1.372
2076.00,7.520081,25.01310,-0.000166,24.021272,-0.0076,1.372
2078.00,7.520044,25.01240,-0.000162,24.021983,-0.0076,1.372
2080.00,7.520041,25.01279,-0.000162,24.022433,-0.0076,1.372
2082.00,7.520428,25.01281,-0.000165,24.021860,-0.0076,1.372
2084.00,7.520394,25.01273,-0.000166,24.021593,-0.0076,1.372
2086.00,7.520035,25.01295,-0.000165,24.022005,-0.0075,1.372
2088.00,7.519813,25.01335,-0.000166,24.022311,-0.0075,1.372
2090.00,7.520146,25.01437,-0.000168,24.022298,-0.0075,1.372
2092.00,7.520231,25.01470,-0.000168,24.021666,-0.0076,1.372
2094.00,7.520786,25.01355,-0.000163,24.021175,-0.0076,1.372
2096.00,7.520720,25.01295,-0.000167,24.021379,-0.0076,1.373
2098.00,7.520560,25.01313,-0.000167,24.021294,-0.0076,1.372
2100.00,7.520466,25.01351,-0.000167,24.021486,-0.0076,1.372
2102.00,7.519724,25.01318,-0.000164,24.021787,-0.0076,1.372
2104.00,7.520483,25.01335,-0.000166,24.022141,-0.0076,1.372
2106.00,7.520451,25.01350,-0.000169,24.021385,-0.0076,1.372
2108.00,7.520065,25.01151,-0.000167,24.021825,-0.0075,1.372
2110.00,7.520598,25.01247,-0.000166,24.021426,-0.0076,1.372
2112.00,7.522037,25.01213,-0.000168,24.021356,-0.0076,1.372
2114.00,7.521754,25.01169,-0.000164,24.021740,-0.0076,1.372
2116.00,7.520961,25.01160,-0.000169,24.021911,-0.0076,1.373
2118.00,7.520762,25.01034,-0.000168,24.022059,-0.0076,1.372
2120.00,7.520672,25.01052,-0.000168,24.021932,-0.0075,1.372
2122.00,7.521173,25.01096,-0.000166,24.021483,-0.0076,1.372
2124.00,7.521437,25.01130,-0.000165,24.021416,-0.0076,1.371
2126.00,7.521072,25.01116,-0.000164,24.021189,-0.0076,1.372
2128.00,7.520530,25.01076,-0.000165,24.021220,-0.0076,1.373
2130.00,7.520149,25.01126,-0.000165,24.021421,-0.0076,1.372
2132.00,7.520212,25.01118,-0.000164,24.022036,-0.0076,1.372
2134.00,7.520097,25.01158,-0.000167,24.021557,-0.0076,1.372
2136.00,7.520001,25.00974,-0.000167,24.022081,-0.0076,1.372
2138.00,7.519876,25.01085,-0.000168,24.021445,-0.0076,1.372
2140.00,7.519863,25.01064,-0.000167,24.021831,-0.0076,1.372
2142.00,7.520011,25.01133,-0.000164,24.021631,-0.0076,1.372
2144.00,7.519851,25.01126,-0.000164,24.021229,-0.0076,1.372
2146.00,7.520421,25.01069,-0.000165,24.021878,-0.0076,1.372
2148.00,7.520562,25.01067,-0.000167,24.021822,-0.0075,1.373
2150.00,7.520868,25.01066,-0.000169,24.021499,-0.0076,1.372
2152.00,7.520632,25.01166,-0.000170,24.021539,-0.0076,1.373
2154.00,7.520531,25.01229,-0.000169,24.021289,-0.0077,1.372
2156.00,7.520624,25.01145,-0.000166,24.021483,-0.0076,1.372
2158.00,7.520437,25.01117,-0.000167,24.021874,-0.0076,1.372
2160.00,7.520763,25.01151,-0.000168,24.021309,-0.0076,1.372
2162.00,7.520364,25.01101,-0.000166,24.021271,-0.0076,1.372
2164.00,7.521169,25.01177,-0.000164,24.021885,-0.0076,1.372
2166.00,7.521854,25.01148,-0.000166,24.021818,-0.0076,1.372
2168.00,7.520802,25.01109,-0.000164,24.021836,-0.0076,1.372
2170.00,7.519338,25.01161,-0.000163,24.020799,-0.0076,1.372
2172.00,7.519676,25.01174,-0.000167,24.021988,-0.0076,1.373
2174.00,7.520257,25.01145,-0.000167,24.021666,-0.0075,1.373
2176.00,7.520758,25.01068,-0.000167,24.021751,-0.0076,1.372
2178.00,7.520432,25.01116,-0.000166,24.021461,-0.0076,1.371
2180.00,7.519719,25.01120,-0.000164,24.020718,-0.0076,1.372
2182.00,7.519874,25.01125,-0.000165,24.021521,-0.0076,1.371
2184.00,7.520149,25.01065,-0.000165,24.021370,-0.0076,1.372
2186.00,7.521005,25.01123,-0.000167,24.022143,-0.0076,1.373
2188.00,7.521699,25.01174,-0.000167,24.022170,-0.0076,1.373
2190.00,7.520585,25.01129,-0.000166,24.021791,-0.0076,1.372
2192.00,7.520311,25.01222,-0.000163,24.022195,-0.0076,1.372
2194.00,7.519586,25.01257,-0.000165,24.021039,-0.0076,1.372
2196.00,7.519474,25.01269,-0.000167,24.021660,-0.0076,1.373
2198.00,7.519480,25.01166,-0.000163,24.021753,-0.0076,1.373
2200.00,7.519998,25.01081,-0.000167,24.021339,-0.0076,1.373
2202.00,7.519941,25.01064,-0.000167,24.022590,-0.0076,1.372
2204.00,7.519777,25.01224,-0.000165,24.022144,-0.0076,1.372
2206.00,7.519600,25.01146,-0.000166,24.021381,-0.0076,1.372
2208.00,7.519016,25.01161,-0.000166,24.021669,-0.0076,1.372
2210.00,7.519548,25.01219,-0.000166,24.021332,-0.0076,1.373
2212.00,7.519385,25.01176,-0.000166,24.021341,-0.0076,1.372
2214.00,7.519329,25.01219,-0.000165,24.021356,-0.0076,1.372
2216.00,7.519259,25.01256,-0.000165,24.021849,-0.0076,1.373
2218.00,7.519176,25.01298,-0.000165,24.021956,-0.0076,1.373
2220.00,7.518699,25.01264,-0.000166,24.021452,-0.0076,1.372
2222.00,7.518885,25.01239,-0.000167,24.021276,-0.0076,1.372
2224.00,7.519303,25.01291,-0.000166,24.021724,-0.0076,1.372
2226.00,7.519982,25.01334,-0.000168,24.021597,-0.0076,1.372
2228.00,7.519471,25.01326,-0.000165,24.022231,-0.0076,1.373
2230.00,7.518324,25.01329,-0.000169,24.021988,-0.0076,1.372
2232.00,7.519441,25.01260,-0.000167,24.020865,-0.0076,1.372
2234.00,7.519529,25.01398,-0.000166,24.021251,-0.0076,1.373
2236.00,7.519799,25.01271,-0.000167,24.021646,-0.0076,1.373
2238.00,7.518970,25.01317,-0.000167,24.021350,-0.0076,1.372
2240.00,7.518877,25.01292,-0.000168,24.020863,-0.0076,1.372
2242.00,7.519400,25.01234,-0.000168,24.021341,-0.0076,1.373
2244.00,7.519120,25.01266,-0.000167,24.021829,-0.0076,1.373
2246.00,7.519871,25.01291,-0.000166,24.021591,-0.0076,1.373
2248.00,7.520621,25.01221,-0.000166,24.021675,-0.0076,1.372
2250.00,7.520719,25.01179,-0.000165,24.021305,-0.0076,1.372
2252.00,7.521100,25.01239,-0.000168,24.021214,-0.0076,1.373
2254.00,7.520998,25.01323,-0.000168,24.021180,-0.0076,1.373
2256.00,7.520544,25.01271,-0.000167,24.021849,-0.0076,1.373
2258.00,7.520191,25.01281,-0.000167,24.021477,-0.0076,1.373
2260.00,7.520821,25.01253,-0.000166,24.021825,-0.0076,1.372
2262.00,7.520801,25.01269,-0.000166,24.021738,-0.0076,1.373
2264.00,7.519757,25.01291,-0.000162,24.021659,-0.0076,1.372
2266.00,7.519625,25.01208,-0.000167,24.021104,-0.0076,1.372
2268.00,7.518775,25.01243,-0.000167,24.021396,-0.0076,1.373
2270.00,7.518753,25.01179,-0.000167,24.021640,-0.0076,1.372
2272.00,7.518644,25.01207,-0.000168,24.021784,-0.0076,1.373
2274.00,7.518010,25.01185,-0.000167,24.021254,-0.0076,1.372
2276.00,7.517763,25.01149,-0.000166,24.020652,-0.0076,1.373
2278.00,7.518128,25.01265,-0.000168,24.021798,-0.0076,1.373
2280.00,7.517544,25.01177,-0.000167,24.021127,-0.0076,1.373
2282.00,7.517356,25.01241,-0.000166,24.021175,-0.0076,1.373
2284.00,7.518367,25.01177,-0.000165,24.021260,-0.0076,1.373
2286.00,7.518453,25.01183,-0.000166,24.021827,-0.0076,1.373
2288.00,7.518989,25.01193,-0.000166,24.021501,-0.0076,1.372
2290.00,7.518982,25.01218,-0.000166,24.021829,-0.0076,1.372
2292.00,7.518672,25.01227,-0.000167,24.022130,-0.0076,1.372
2294.00,7.518470,25.01212,-0.000165,24.021753,-0.0076,1.373
2296.00,7.519242,25.01232,-0.000166,24.021541,-0.0076,1.373
2298.00,7.520140,25.01141,-0.000165,24.021575,-0.0076,1.373
2300.00,7.520766,25.01220,-0.000167,24.021499,-0.0076,1.372
2302.00,7.520938,25.01182,-0.000166,24.020953,-0.0076,1.373
2304.00,7.521176,25.01215,-0.000164,24.021283,-0.0076,1.372
2306.00,7.520403,25.01197,-0.000165,24.021628,-0.0076,1.373
2308.00,7.520607,25.01184,-0.000167,24.020875,-0.0076,1.373
2310.00,7.519830,25.01172,-0.000168,24.021370,-0.0076,1.373
2312.00,7.518776,25.01235,-0.000165,24.022338,-0.0076,1.373
2314.00,7.519401,25.01247,-0.000166,24.021613,-0.0076,1.372
2316.00,7.519785,25.01231,-0.000165,24.021894,-0.0076,1.373
2318.00,7.519998,25.01231,-0.000167,24.020910,-0.0076,1.373
2320.00,7.519406,25.01298,-0.000167,24.020921,-0.0076,1.373
2322.00,7.520123,25.01386,-0.000167,24.021664,-0.0076,1.373
2324.00,7.520646,25.01337,-0.000169,24.021466,-0.0076,1.373
2326.00,7.520817,25.01318,-0.000168,24.020863,-0.0076,1.372
2328.00,7.521065,25.01326,-0.000168,24.022041,-0.0076,1.373
2330.00,7.520461,25.01321,-0.000168,24.022143,-0.0076,1.373
2332.00,7.520739,25.01316,-0.000167,24.021441,-0.0076,1.373
2334.00,7.521499,25.01174,-0.000167,24.021515,-0.0076,1.373
2336.00,7.521713,25.01272,-0.000167,24.022028,-0.0076,1.373
2338.00,7.520439,25.01215,-0.000167,24.021876,-0.0076,1.372
2340.00,7.520444,25.01297,-0.000166,24.021528,-0.0076,1.372
2342.00,7.520099,25.01293,-0.000165,24.021397,-0.0076,1.373
2344.00,7.519795,25.01239,-0.000167,24.021615,-0.0076,1.373
2346.00,7.519398,25.01233,-0.000167,24.021058,-0.0076,1.373
2348.00,7.518658,25.01245,-0.000168,24.021475,-0.0076,1.373
2350.00,7.518791,25.01243,-0.000167,24.022476,-0.0076,1.373
2352.00,7.518909,25.01208,-0.000167,24.022307,-0.0076,1.373
2354.00,7.518481,25.01236,-0.000166,24.021794,-0.0076,1.373
2356.00,7.519019,25.01242,-0.000166,24.021680,-0.0076,1.373
2358.00,7.520003,25.01218,-0.000167,24.021490,-0.0076,1.373
2360.00,7.519764,25.01203,-0.000166,24.021138,-0.0076,1.373
2362.00,7.519411,25.01241,-0.000166,24.021095,-0.0076,1.373
2364.00,7.520054,25.01263,-0.000168,24.020923,-0.0076,1.372
2366.00,7.520870,25.01179,-0.000168,24.021272,-0.0076,1.373
2368.00,7.520219,25.01193,-0.000167,24.021586,-0.0076,1.373
2370.00,7.519333,25.01252,-0.000168,24.021454,-0.0076,1.373
2372.00,7.519194,25.01197,-0.000168,24.021648,-0.0076,1.373
2374.00,7.520320,25.01188,-0.000169,24.021102,-0.0076,1.373
2376.00,7.520302,25.01201,-0.000167,24.021649,-0.0076,1.373
2378.00,7.519563,25.01029,-0.000166,24.021557,-0.0076,1.372
2380.00,7.518592,25.01108,-0.000165,24.021165,-0.0076,1.373
2382.00,7.518620,25.01187,-0.000166,24.021891,-0.0076,1.373
2384.00,7.519644,25.01089,-0.000166,24.021606,-0.0076,1.373
2386.00,7.519850,25.01118,-0.000167,24.022023,-0.0076,1.373
2388.00,7.519741,25.01117,-0.000168,24.021086,-0.0076,1.373
2390.00,7.519035,25.01140,-0.000167,24.021657,-0.0076,1.374
2392.00,7.518766,25.01144,-0.000167,24.021425,-0.0075,1.374
2394.00,7.518513,25.01139,-0.000167,24.021593,-0.0075,1.373
2396.00,7.518773,25.01194,-0.000166,24.021301,-0.0076,1.373
2398.00,7.518321,25.01146,-0.000167,24.021664,-0.0076,1.373
2400.00,7.517950,25.01069,-0.000168,24.021794,-0.0076,1.373
2402.00,7.517347,25.01123,-0.000167,24.020645,-0.0076,1.373
@4,12.0000,24.0
2404.00,7.516684,25.01149,-0.000166,24.020904,-0.0076,1.373
2406.00,7.511517,25.01157,-0.000167,24.021425,-0.0076,1.373
2408.00,7.501052,25.01195,-0.000167,24.020879,-0.0076,1.372
2410.00,7.482799,25.01146,-0.000166,24.021229,-0.0076,1.372
2412.00,7.460848,25.01131,-0.000168,24.022014,-0.0076,1.373
2414.00,7.442238,25.01181,-0.000168,24.021088,-0.0076,1.373
2416.00,7.428467,25.01214,-0.000169,24.021341,-0.0076,1.373
2418.00,7.416224,25.01227,-0.000168,24.020759,-0.0077,1.373
2420.00,7.406052,25.01238,-0.000168,24.020926,-0.0076,1.374
2422.00,7.395527,25.01196,-0.000168,24.021430,-0.0076,1.374
2424.00,7.386889,25.01129,-0.000168,24.020727,-0.0076,1.374
2426.00,7.378441,25.01224,-0.000168,24.020408,-0.0076,1.374
2428.00,7.372427,25.01311,-0.000169,24.021379,-0.0076,1.374
2430.00,7.372487,25.01309,-0.000169,24.021619,-0.0076,1.374
2432.00,7.379720,25.01303,-0.000169,24.021276,-0.0076,1.375
2434.00,7.392482,25.01248,-0.000170,24.021178,-0.0076,1.376
2436.00,7.404701,25.01213,-0.000169,24.020888,-0.0076,1.375
2438.00,7.413788,25.01174,-0.000167,24.021240,-0.0076,1.374
2440.00,7.421259,25.01152,-0.000168,24.021086,-0.0076,1.374
2442.00,7.427237,25.01186,-0.000168,24.021142,-0.0076,1.373
2444.00,7.433306,25.01239,-0.000167,24.021568,-0.0076,1.373
2446.00,7.438197,25.01338,-0.000168,24.021171,-0.0076,1.373
2448.00,7.443648,25.01343,-0.000167,24.021223,-0.0076,1.373
2450.00,7.449055,25.01335,-0.000165,24.021247,-0.0076,1.373
2452.00,7.453300,25.01277,-0.000167,24.021368,-0.0076,1.373
2454.00,7.457172,25.01276,-0.000167,24.021537,-0.0076,1.374
2456.00,7.461285,25.01168,-0.000166,24.021588,-0.0076,1.373
2458.00,7.463453,25.01141,-0.000167,24.021599,-0.0076,1.373
2460.00,7.465371,25.01132,-0.000168,24.021310,-0.0076,1.373
2462.00,7.469087,25.01100,-0.000166,24.021599,-0.0076,1.373
2464.00,7.471606,25.01203,-0.000166,24.022431,-0.0076,1.373
2466.00,7.474039,25.01293,-0.000168,24.021274,-0.0076,1.373
2468.00,7.476451,25.01263,-0.000167,24.020892,-0.0077,1.373
2470.00,7.478846,25.01229,-0.000168,24.021707,-0.0076,1.373
2472.00,7.481521,25.01191,-0.000167,24.021218,-0.0076,1.373
2474.00,7.483032,25.01129,-0.000169,24.021104,-0.0076,1.374
2476.00,7.485409,25.01206,-0.000168,24.020816,-0.0076,1.373
2478.00,7.486791,25.01160,-0.000167,24.021363,-0.0076,1.373
2480.00,7.487847,25.01089,-0.000167,24.020928,-0.0076,1.373
2482.00,7.488871,25.01085,-0.000167,24.021323,-0.0076,1.373
2484.00,7.489159,25.01085,-0.000168,24.021327,-0.0076,1.372
2486.00,7.490066,25.01098,-0.000169,24.021233,-0.0076,1.373
2488.00,7.490581,25.01090,-0.000167,24.021305,-0.0076,1.374
2490.00,7.491152,25.01130,-0.000168,24.021749,-0.0076,1.373
2492.00,7.492531,25.01159,-0.000167,24.020959,-0.0076,1.373
2494.00,7.493255,25.01107,-0.000169,24.021073,-0.0076,1.373
2496.00,7.493920,25.01264,-0.000169,24.021495,-0.0076,1.373
2498.00,7.494468,25.01157,-0.000169,24.021327,-0.0076,1.373
2500.00,7.496790,25.01142,-0.000167,24.021831,-0.0076,1.373
2502.00,7.498692,25.01148,-0.000167,24.022003,-0.0076,1.373
2504.00,7.500766,25.01120,-0.000167,24.021426,-0.0076,1.373
2506.00,7.502796,25.01207,-0.000167,24.021339,-0.0076,1.372
2508.00,7.503726,25.01200,-0.000167,24.021872,-0.0076,1.373
2510.00,7.505212,25.01161,-0.000168,24.021793,-0.0076,1.374
2512.00,7.505791,25.01184,-0.000169,24.021187,-0.0076,1.374
2514.00,7.507845,25.01242,-0.000169,24.022103,-0.0076,1.374
2516.00,7.509822,25.01215,-0.000167,24.021379,-0.0076,1.373
2518.00,7.511455,25.01127,-0.000168,24.021115,-0.0076,1.373
2520.00,7.512873,25.01161,-0.000168,24.021044,-0.0076,1.374
2522.00,7.513699,25.01202,-0.000169,24.021216,-0.0076,1.373
2524.00,7.515114,25.01176,-0.000167,24.020529,-0.0076,1.373
2526.00,7.516012,25.01216,-0.000167,24.021133,-0.0076,1.373
2528.00,7.516592,25.01184,-0.000166,24.020988,-0.0077,1.373
2530.00,7.517208,25.01200,-0.000167,24.020781,-0.0076,1.373
2532.00,7.518063,25.01215,-0.000166,24.021419,-0.0077,1.374
2534.00,7.518863,25.01211,-0.000166,24.021354,-0.0076,1.373
2536.00,7.519638,25.01196,-0.000166,24.020785,-0.0076,1.373
2538.00,7.520227,25.01192,-0.000168,24.020928,-0.0076,1.373
2540.00,7.520774,25.01250,-0.000167,24.021423,-0.0076,1.374
2542.00,7.521543,25.01216,-0.000168,24.021865,-0.0076,1.373
2544.00,7.521509,25.01232,-0.000168,24.021408,-0.0076,1.373
2546.00,7.521628,25.01186,-0.000167,24.020785,-0.0076,1.373
2548.00,7.521736,25.01226,-0.000168,24.020399,-0.0076,1.374
2550.00,7.521762,25.01296,-0.000168,24.021283,-0.0076,1.374
2552.00,7.521334,25.01270,-0.000168,24.021330,-0.0076,1.374
2554.00,7.521499,25.01278,-0.000168,24.020770,-0.0076,1.373
2556.00,7.521930,25.01402,-0.000169,24.020959,-0.0075,1.373
2558.00,7.521637,25.01316,-0.000168,24.021358,-0.0076,1.373
2560.00,7.522284,25.01318,-0.000167,24.021180,-0.0076,1.373
2562.00,7.522350,25.01263,-0.000167,24.021610,-0.0076,1.374
2564.00,7.523096,25.01250,-0.000166,24.021659,-0.0076,1.374
2566.00,7.524134,25.01257,-0.000168,24.021494,-0.0076,1.374
2568.00,7.523709,25.01229,-0.000168,24.021481,-0.0076,1.374
2570.00,7.523583,25.01250,-0.000167,24.021405,-0.0076,1.373
2572.00,7.523219,25.01344,-0.000167,24.021590,-0.0076,1.373
2574.00,7.523218,25.01369,-0.000168,24.021300,-0.0076,1.374
2576.00,7.523626,25.01367,-0.000168,24.020991,-0.0076,1.374
2578.00,7.523548,25.01261,-0.000167,24.020953,-0.0076,1.374
2580.00,7.523044,25.01252,-0.000166,24.021736,-0.0076,1.373
2582.00,7.521761,25.01216,-0.000166,24.021367,-0.0076,1.373
2584.00,7.521095,25.01235,-0.000166,24.020723,-0.0076,1.373
2586.00,7.521659,25.01291,-0.000167,24.021316,-0.0076,1.374
2588.00,7.520671,25.01301,-0.000167,24.021113,-0.0076,1.374
2590.00,7.519416,25.01266,-0.000168,24.021042,-0.0076,1.374
2592.00,7.519151,25.01242,-0.000168,24.021443,-0.0076,1.374
2594.00,7.519452,25.01233,-0.000169,24.021330,-0.0076,1.374
2596.00,7.519703,25.01270,-0.000168,24.021124,-0.0076,1.373
2598.00,7.519555,25.01326,-0.000167,24.021055,-0.0076,1.373
2600.00,7.518852,25.01307,-0.000167,24.021443,-0.0076,1.373
2602.00,7.518231,25.01364,-0.000167,24.020990,-0.0076,1.374
2604.00,7.518262,25.01312,-0.000167,24.020855,-0.0076,1.373
2606.00,7.518366,25.01303,-0.000165,24.021468,-0.0076,1.374
2608.00,7.519037,25.01268,-0.000167,24.021860,-0.0076,1.374
2610.00,7.519541,25.01339,-0.000168,24.021749,-0.0076,1.374
2612.00,7.518810,25.01395,-0.000168,24.021378,-0.0076,1.373
2614.00,7.519257,25.01440,-0.000167,24.021419,-0.0076,1.374
2616.00,7.519667,25.01355,-0.000167,24.021144,-0.0076,1.374
2618.00,7.519524,25.01331,-0.000168,24.021231,-0.0076,1.374
2620.00,7.520182,25.01388,-0.000166,24.020990,-0.0076,1.374
2622.00,7.519671,25.01341,-0.000167,24.021468,-0.0076,1.374
2624.00,7.519532,25.01420,-0.000167,24.021787,-0.0076,1.374
2626.00,7.518892,25.01432,-0.000168,24.021437,-0.0076,1.373
2628.00,7.519372,25.01371,-0.000167,24.021247,-0.0076,1.374
2630.00,7.519758,25.01352,-0.000167,24.021662,-0.0076,1.374
2632.00,7.519596,25.01337,-0.000167,24.021238,-0.0076,1.374
2634.00,7.518644,25.01387,-0.000168,24.021863,-0.0076,1.374
2636.00,7.518794,25.01399,-0.000168,24.021543,-0.0076,1.374
2638.00,7.518881,25.01425,-0.000167,24.021541,-0.0076,1.374
2640.00,7.519631,25.01501,-0.000167,24.020747,-0.0077,1.374
2642.00,7.519912,25.01511,-0.000167,24.021717,-0.0076,1.374
2644.00,7.519557,25.01459,-0.000167,24.021334,-0.0076,1.374
2646.00,7.518429,25.01365,-0.000166,24.021039,-0.0076,1.373
2648.00,7.518522,25.01360,-0.000165,24.021372,-0.0076,1.374
2650.00,7.518395,25.01322,-0.000166,24.021535,-0.0076,1.374
2652.00,7.517775,25.01366,-0.000168,24.021272,-0.0076,1.374
2654.00,7.518399,25.01399,-0.000167,24.021193,-0.0076,1.373
2656.00,7.518226,25.01414,-0.000167,24.021135,-0.0076,1.374
2658.00,7.517944,25.01350,-0.000166,24.020926,-0.0076,1.374
2660.00,7.518564,25.01360,-0.000167,24.021102,-0.0076,1.374
2662.00,7.518850,25.01470,-0.000167,24.021450,-0.0076,1.374
2664.00,7.518515,25.01394,-0.000167,24.021843,-0.0076,1.374
2666.00,7.518895,25.01397,-0.000167,24.021236,-0.0076,1.374
2668.00,7.518697,25.01436,-0.000167,24.021776,-0.0076,1.374
2670.00,7.519632,25.01405,-0.000167,24.021769,-0.0076,1.373
2672.00,7.520407,25.01449,-0.000167,24.021073,-0.0076,1.374
2674.00,7.519956,25.01458,-0.000167,24.021118,-0.0076,1.374
2676.00,7.518854,25.01405,-0.000167,24.021071,-0.0076,1.374
2678.00,7.518236,25.01419,-0.000167,24.021455,-0.0076,1.374
2680.00,7.518593,25.01406,-0.000167,24.021659,-0.0076,1.374
2682.00,7.519202,25.01432,-0.000167,24.021359,-0.0076,1.374
2684.00,7.519672,25.01418,-0.000168,24.021403,-0.0076,1.373
2686.00,7.519935,25.01426,-0.000167,24.021354,-0.0076,1.373
2688.00,7.520873,25.01343,-0.000167,24.020977,-0.0076,1.374
2690.00,7.520722,25.01303,-0.000167,24.021655,-0.0076,1.374
2692.00,7.520081,25.01356,-0.000167,24.021252,-0.0076,1.374
2694.00,7.520258,25.01329,-0.000167,24.020884,-0.0076,1.374
2696.00,7.520689,25.01373,-0.000167,24.021562,-0.0077,1.374
2698.00,7.519731,25.01377,-0.000168,24.021978,-0.0076,1.374
2700.00,7.520428,25.01408,-0.000167,24.022213,-0.0076,1.374
2702.00,7.519985,25.01411,-0.000167,24.021961,-0.0076,1.375
2704.00,7.518525,25.01507,-0.000167,24.021519,-0.0076,1.374
2706.00,7.518273,25.01489,-0.000167,24.020966,-0.0076,1.374
2708.00,7.518166,25.01452,-0.000166,24.021764,-0.0076,1.373
2710.00,7.518113,25.01405,-0.000167,24.021483,-0.0076,1.373
2712.00,7.518432,25.01436,-0.000166,24.021494,-0.0076,1.373
2714.00,7.519327,25.01455,-0.000168,24.021599,-0.0076,1.374
2716.00,7.518684,25.01406,-0.000167,24.021205,-0.0076,1.374
2718.00,7.518676,25.01359,-0.000168,24.021541,-0.0077,1.374
2720.00,7.519300,25.01410,-0.000168,24.021080,-0.0076,1.373
2722.00,7.519055,25.01457,-0.000167,24.021490,-0.0076,1.373
2724.00,7.519287,25.01464,-0.000166,24.021173,-0.0076,1.374
2726.00,7.519202,25.01425,-0.000166,24.021053,-0.0076,1.374
2728.00,7.518296,25.01330,-0.000167,24.021949,-0.0076,1.374
2730.00,7.517871,25.01397,-0.000168,24.021160,-0.0076,1.374
2732.00,7.518178,25.01449,-0.000167,24.021113,-0.0076,1.373
2734.00,7.517946,25.01377,-0.000167,24.021287,-0.0076,1.374
2736.00,7.518220,25.01335,-0.000167,24.021093,-0.0077,1.375
2738.00,7.518856,25.01389,-0.000166,24.021555,-0.0076,1.374
2740.00,7.519161,25.01470,-0.000167,24.021064,-0.0076,1.374
2742.00,7.519468,25.01414,-0.000165,24.021180,-0.0076,1.374
2744.00,7.519197,25.01449,-0.000167,24.021207,-0.0076,1.373
2746.00,7.519759,25.01416,-0.000168,24.021448,-0.0076,1.374
2748.00,7.519321,25.01357,-0.000167,24.021165,-0.0076,1.374
2750.00,7.519607,25.01340,-0.000167,24.021514,-0.0076,1.374
2752.00,7.520773,25.01289,-0.000167,24.022005,-0.0076,1.374
2754.00,7.520797,25.01371,-0.000168,24.021751,-0.0076,1.374
2756.00,7.518931,25.01403,-0.000166,24.022005,-0.0076,1.373
2758.00,7.518773,25.01354,-0.000167,24.021892,-0.0076,1.373
2760.00,7.519788,25.01376,-0.000166,24.021126,-0.0076,1.374
2762.00,7.519630,25.01386,-0.000167,24.021287,-0.0076,1.374
2764.00,7.519789,25.01282,-0.000167,24.021521,-0.0076,1.374
2766.00,7.519860,25.01224,-0.000166,24.021338,-0.0076,1.374
2768.00,7.519645,25.01294,-0.000167,24.021204,-0.0076,1.374
2770.00,7.520170,25.01366,-0.000167,24.021260,-0.0076,1.374
2772.00,7.520151,25.01316,-0.000167,24.020801,-0.0076,1.374
2774.00,7.519416,25.01226,-0.000167,24.021517,-0.0076,1.374
2776.00,7.519675,25.01238,-0.000167,24.021390,-0.0076,1.374
2778.00,7.519946,25.01254,-0.000168,24.021019,-0.0076,1.373
2780.00,7.518946,25.01288,-0.000166,24.020877,-0.0076,1.374
2782.00,7.518520,25.01388,-0.000168,24.021425,-0.0076,1.373
2784.00,7.519470,25.01342,-0.000166,24.021107,-0.0076,1.374
2786.00,7.520010,25.01389,-0.000166,24.020710,-0.0076,1.374
2788.00,7.520108,25.01336,-0.000168,24.020935,-0.0076,1.373
2790.00,7.520582,25.01313,-0.000168,24.021220,-0.0076,1.374
2792.00,7.520437,25.01415,-0.000167,24.021698,-0.0075,1.374
2794.00,7.519760,25.01413,-0.000166,24.021385,-0.0075,1.374
2796.00,7.520241,25.01474,-0.000167,24.021709,-0.0076,1.374
2798.00,7.520978,25.01500,-0.000167,24.021280,-0.0076,1.374
2800.00,7.520801,25.01484,-0.000168,24.021368,-0.0076,1.374
2802.00,7.519334,25.01542,-0.000168,24.021811,-0.0076,1.374
2804.00,7.520049,25.01463,-0.000168,24.021441,-0.0076,1.374
2806.00,7.519884,25.01370,-0.000167,24.020966,-0.0076,1.373
2808.00,7.520384,25.01418,-0.000166,24.021330,-0.0076,1.374
2810.00,7.520567,25.01417,-0.000167,24.021171,-0.0076,1.374
2812.00,7.520874,25.01347,-0.000167,24.020839,-0.0076,1.374
2814.00,7.520988,25.01373,-0.000168,24.021470,-0.0076,1.374
2816.00,7.520937,25.01380,-0.000167,24.021820,-0.0075,1.374
2818.00,7.519818,25.01371,-0.000166,24.021276,-0.0076,1.375
2820.00,7.519016,25.01422,-0.000166,24.021664,-0.0076,1.374
2822.00,7.518805,25.01366,-0.000165,24.021657,-0.0076,1.373
2824.00,7.519143,25.01361,-0.000166,24.021448,-0.0076,1.374
2826.00,7.519925,25.01338,-0.000165,24.020868,-0.0076,1.374
2828.00,7.520140,25.01321,-0.000165,24.021479,-0.0076,1.373
2830.00,7.520393,25.01338,-0.000167,24.021461,-0.0076,1.374
2832.00,7.520696,25.01398,-0.000166,24.021851,-0.0076,1.374
2834.00,7.520707,25.01395,-0.000166,24.022239,-0.0076,1.374
2836.00,7.519983,25.01411,-0.000167,24.021804,-0.0076,1.374
2838.00,7.520610,25.01483,-0.000167,24.021539,-0.0076,1.374
2840.00,7.521108,25.01388,-0.000167,24.021019,-0.0076,1.374
2842.00,7.520476,25.01425,-0.000167,24.021416,-0.0075,1.374
2844.00,7.519360,25.01419,-0.000168,24.021117,-0.0076,1.374
2846.00,7.519060,25.01441,-0.000167,24.021872,-0.0076,1.374
2848.00,7.519899,25.01404,-0.000167,24.021811,-0.0075,1.374
2850.00,7.519268,25.01441,-0.000167,24.021640,-0.0076,1.374
2852.00,7.518720,25.01466,-0.000168,24.021867,-0.0076,1.374
2854.00,7.519068,25.01442,-0.000167,24.021635,-0.0076,1.375
2856.00,7.519371,25.01426,-0.000168,24.020551,-0.0076,1.374
2858.00,7.519917,25.01446,-0.000167,24.020825,-0.0076,1.373
2860.00,7.520073,25.01466,-0.000167,24.020803,-0.0076,1.374
2862.00,7.520696,25.01415,-0.000167,24.021260,-0.0076,1.374
2864.00,7.521388,25.01365,-0.000168,24.021655,-0.0076,1.374
2866.00,7.520498,25.01329,-0.000168,24.021187,-0.0076,1.374
2868.00,7.520041,25.01397,-0.000167,24.021544,-0.0076,1.374
2870.00,7.520122,25.01526,-0.000168,24.021370,-0.0076,1.373
2872.00,7.520129,25.01432,-0.000167,24.021269,-0.0076,1.374
2874.00,7.520902,25.01361,-0.000168,24.021577,-0.0076,1.374
2876.00,7.521032,25.01393,-0.000168,24.020776,-0.0076,1.374
2878.00,7.522004,25.01327,-0.000168,24.021595,-0.0076,1.374
2880.00,7.521278,25.01315,-0.000167,24.021958,-0.0076,1.374
2882.00,7.521258,25.01301,-0.000167,24.022057,-0.0076,1.373
2884.00,7.521262,25.01305,-0.000167,24.021122,-0.0076,1.373
2886.00,7.520666,25.01280,-0.000166,24.021535,-0.0076,1.374
2888.00,7.520497,25.01359,-0.000166,24.021412,-0.0076,1.374
2890.00,7.520114,25.01277,-0.000168,24.021727,-0.0076,1.374
2892.00,7.519731,25.01327,-0.000168,24.021735,-0.0076,1.374
2894.00,7.520150,25.01323,-0.000168,24.021651,-0.0076,1.375
2896.00,7.519358,25.01268,-0.000167,24.021581,-0.0076,1.374
2898.00,7.519245,25.01352,-0.000168,24.021318,-0.0076,1.374
2900.00,7.519299,25.01315,-0.000168,24.021463,-0.0076,1.374
2902.00,7.519455,25.01369,-0.000166,24.021720,-0.0076,1.374
2904.00,7.519477,25.01378,-0.000167,24.021485,-0.0076,1.374
2906.00,7.519651,25.01372,-0.000167,24.021573,-0.0076,1.373
2908.00,7.519405,25.01380,-0.000167,24.022416,-0.0076,1.373
2910.00,7.519670,25.01350,-0.000167,24.021329,-0.0076,1.374
2912.00,7.520921,25.01330,-0.000167,24.020593,-0.0076,1.374
2914.00,7.520633,25.01354,-0.000168,24.021423,-0.0076,1.375
2916.00,7.520105,25.01305,-0.000167,24.021620,-0.0076,1.374
2918.00,7.520618,25.01343,-0.000168,24.021256,-0.0076,1.374
2920.00,7.520316,25.01278,-0.000167,24.020810,-0.0076,1.374
2922.00,7.519990,25.01223,-0.000167,24.021254,-0.0076,1.374
2924.00,7.520029,25.01254,-0.000167,24.021124,-0.0076,1.374
2926.00,7.520736,25.01226,-0.000167,24.021020,-0.0076,1.374
2928.00,7.520184,25.01311,-0.000167,24.021397,-0.0076,1.374
2930.00,7.519268,25.01316,-0.000167,24.021332,-0.0076,1.374
2932.00,7.519162,25.01397,-0.000167,24.021733,-0.0076,1.375
2934.00,7.519464,25.01413,-0.000167,24.021102,-0.0076,1.375
2936.00,7.518628,25.01391,-0.000167,24.020362,-0.0076,1.374
2938.00,7.517978,25.01342,-0.000168,24.021287,-0.0076,1.374
2940.00,7.518176,25.01366,-0.000168,24.020843,-0.0076,1.374
2942.00,7.518666,25.01395,-0.000167,24.021164,-0.0076,1.374
2944.00,7.518521,25.01367,-0.000166,24.021370,-0.0076,1.374
2946.00,7.518776,25.01310,-0.000166,24.021164,-0.0076,1.374
2948.00,7.519328,25.01372,-0.000168,24.021642,-0.0076,1.375
2950.00,7.520177,25.01387,-0.000169,24.021680,-0.0076,1.374
2952.00,7.519912,25.01387,-0.000169,24.021570,-0.0076,1.374
2954.00,7.520475,25.01320,-0.000169,24.021187,-0.0076,1.374
2956.00,7.519965,25.01298,-0.000167,24.021135,-0.0076,1.374
2958.00,7.521051,25.01349,-0.000167,24.021479,-0.0076,1.374
2960.00,7.521513,25.01456,-0.000168,24.021463,-0.0076,1.374
2962.00,7.520302,25.01403,-0.000167,24.021443,-0.0076,1.374
2964.00,7.520154,25.01433,-0.000165,24.020796,-0.0076,1.374
2966.00,7.519713,25.01394,-0.000166,24.021251,-0.0076,1.374
2968.00,7.520058,25.01325,-0.000167,24.021088,-0.0076,1.374
2970.00,7.521199,25.01292,-0.000168,24.021151,-0.0076,1.374
2972.00,7.521956,25.01384,-0.000168,24.021546,-0.0076,1.374
2974.00,7.521115,25.01440,-0.000167,24.021684,-0.0076,1.374
2976.00,7.520695,25.01303,-0.000168,24.021126,-0.0075,1.375
2978.00,7.520141,25.01310,-0.000167,24.021434,-0.0076,1.374
2980.00,7.520037,25.01256,-0.000167,24.021577,-0.0076,1.374
2982.00,7.519847,25.01276,-0.000167,24.021272,-0.0076,1.374
2984.00,7.519845,25.01377,-0.000167,24.021921,-0.0076,1.375
2986.00,7.520312,25.01392,-0.000167,24.021289,-0.0076,1.374
2988.00,7.520134,25.01322,-0.000167,24.021729,-0.0076,1.374
2990.00,7.520188,25.01354,-0.000166,24.021417,-0.0076,1.374
2992.00,7.520678,25.01314,-0.000166,24.021080,-0.0076,1.374
2994.00,7.521772,25.01243,-0.000167,24.021466,-0.0075,1.374
2996.00,7.520888,25.01236,-0.000168,24.021483,-0.0076,1.374
2998.00,7.520328,25.01267,-0.000168,24.021214,-0.0076,1.374
3000.00,7.520375,25.01265,-0.000166,24.021465,-0.0076,1.374
3002.00,7.519391,25.01222,-0.000167,24.021436,-0.0076,1.374
@5,12.0000,24.0
3004.00,7.518020,25.01261,-0.000169,24.021084,-0.0076,1.374
3006.00,7.512821,25.01237,-0.000168,24.020999,-0.0076,1.374
3008.00,7.502486,25.01266,-0.000167,24.021640,-0.0076,1.373
3010.00,7.486245,25.01331,-0.000167,24.021301,-0.0076,1.373
3012.00,7.467321,25.01197,-0.000168,24.022215,-0.0076,1.373
3014.00,7.451025,25.01248,-0.000168,24.022304,-0.0076,1.374
3016.00,7.438383,25.01297,-0.000168,24.021485,-0.0076,1.375
3018.00,7.429331,25.01322,-0.000168,24.020783,-0.0076,1.376
3020.00,7.421434,25.01386,-0.000170,24.021642,-0.0076,1.375
3022.00,7.414272,25.01316,-0.000169,24.021251,-0.0076,1.376
3024.00,7.405697,25.01478,-0.000169,24.021610,-0.0076,1.375
3026.00,7.398334,25.01435,-0.000169,24.020932,-0.0076,1.376
3028.00,7.393841,25.01416,-0.000169,24.021332,-0.0076,1.376
3030.00,7.395258,25.01363,-0.000168,24.021901,-0.0076,1.376
3032.00,7.402503,25.01380,-0.000170,24.021561,-0.0075,1.377
3034.00,7.414269,25.01398,-0.000170,24.021961,-0.0076,1.376
3036.00,7.426376,25.01486,-0.000170,24.021726,-0.0076,1.376
3038.00,7.435513,25.01420,-0.000168,24.021486,-0.0076,1.375
3040.00,7.442316,25.01415,-0.000167,24.021575,-0.0076,1.375
3042.00,7.448309,25.01486,-0.000168,24.020776,-0.0076,1.375
3044.00,7.452930,25.01446,-0.000168,24.021160,-0.0076,1.375
3046.00,7.456902,25.01421,-0.000166,24.021747,-0.0076,1.374
3048.00,7.460241,25.01479,-0.000166,24.021633,-0.0075,1.374
3050.00,7.463937,25.01389,-0.000167,24.021385,-0.0076,1.374
3052.00,7.466856,25.01438,-0.000166,24.021543,-0.0076,1.375
3054.00,7.469457,25.01521,-0.000166,24.021637,-0.0076,1.374
3056.00,7.471261,25.01490,-0.000167,24.021970,-0.0076,1.374
3058.00,7.474371,25.01484,-0.000167,24.021749,-0.0076,1.375
3060.00,7.476935,25.01444,-0.000168,24.021639,-0.0076,1.374
3062.00,7.479956,25.01451,-0.000167,24.021494,-0.0076,1.374
3064.00,7.481611,25.01431,-0.000168,24.022259,-0.0076,1.375
3066.00,7.482589,25.01403,-0.000167,24.021448,-0.0076,1.374
3068.00,7.484432,25.01401,-0.000168,24.021787,-0.0076,1.374
3070.00,7.487406,25.01387,-0.000167,24.021213,-0.0076,1.375
3072.00,7.490028,25.01336,-0.000167,24.021510,-0.0076,1.374
3074.00,7.491930,25.01370,-0.000167,24.021133,-0.0076,1.375
3076.00,7.493493,25.01394,-0.000169,24.021809,-0.0076,1.375
3078.00,7.495547,25.01373,-0.000169,24.021320,-0.0076,1.374
3080.00,7.497406,25.01435,-0.000168,24.021579,-0.0076,1.374
3082.00,7.498148,25.01354,-0.000169,24.021555,-0.0076,1.374
3084.00,7.498933,25.01331,-0.000167,24.020805,-0.0076,1.374
3086.00,7.499460,25.01405,-0.000167,24.021769,-0.0076,1.375
3088.00,7.500045,25.01340,-0.000168,24.021514,-0.0076,1.374
3090.00,7.500648,25.01303,-0.000168,24.021387,-0.0076,1.374
3092.00,7.501049,25.01276,-0.000167,24.021151,-0.0076,1.374
3094.00,7.502698,25.01345,-0.000168,24.021896,-0.0076,1.375
3096.00,7.503662,25.01347,-0.000167,24.022099,-0.0076,1.375
3098.00,7.503905,25.01376,-0.000167,24.021604,-0.0075,1.375
3100.00,7.503839,25.01428,-0.000168,24.021903,-0.0075,1.375
3102.00,7.504236,25.01530,-0.000169,24.021300,-0.0076,1.375
3104.00,7.505263,25.01480,-0.000169,24.021086,-0.0076,1.374
3106.00,7.507139,25.01479,-0.000169,24.021329,-0.0076,1.374
3108.00,7.508314,25.01460,-0.000169,24.021543,-0.0076,1.374
3110.00,7.508920,25.01536,-0.000168,24.021514,-0.0076,1.374
3112.00,7.509423,25.01598,-0.000169,24.021827,-0.0076,1.374
3114.00,7.510958,25.01477,-0.000168,24.021296,-0.0076,1.375
3116.00,7.512448,25.01478,-0.000170,24.021501,-0.0076,1.374
3118.00,7.513521,25.01500,-0.000168,24.021557,-0.0076,1.374
3120.00,7.514182,25.01561,-0.000167,24.021049,-0.0076,1.374
3122.00,7.515556,25.01591,-0.000168,24.021338,-0.0076,1.374
3124.00,7.517014,25.01595,-0.000167,24.021223,-0.0076,1.375
3126.00,7.517110,25.01574,-0.000168,24.021252,-0.0076,1.375
3128.00,7.517691,25.01584,-0.000165,24.021403,-0.0076,1.375
3130.00,7.518736,25.01621,-0.000167,24.021769,-0.0076,1.375
3132.00,7.519274,25.01594,-0.000168,24.021218,-0.0076,1.374
3134.00,7.520223,25.01513,-0.000167,24.022175,-0.0076,1.374
3136.00,7.521976,25.01421,-0.000167,24.021437,-0.0076,1.375
3138.00,7.522715,25.01518,-0.000167,24.021780,-0.0076,1.374
3140.00,7.522880,25.01500,-0.000167,24.021883,-0.0076,1.374
3142.00,7.523143,25.01450,-0.000166,24.021738,-0.0076,1.374
3144.00,7.523120,25.01377,-0.000167,24.021526,-0.0076,1.374
3146.00,7.523048,25.01425,-0.000168,24.020926,-0.0076,1.374
3148.00,7.523781,25.01471,-0.000167,24.021088,-0.0076,1.375
3150.00,7.523848,25.01424,-0.000169,24.021091,-0.0076,1.375
3152.00,7.523497,25.01463,-0.000169,24.021053,-0.0076,1.375
3154.00,7.523711,25.01425,-0.000168,24.020919,-0.0076,1.375
3156.00,7.523508,25.01365,-0.000166,24.021176,-0.0076,1.374
3158.00,7.523741,25.01382,-0.000166,24.021555,-0.0076,1.374
3160.00,7.523651,25.01519,-0.000167,24.021439,-0.0076,1.374
3162.00,7.523474,25.01550,-0.000168,24.021887,-0.0076,1.374
3164.00,7.522511,25.01494,-0.000167,24.021883,-0.0076,1.375
3166.00,7.521905,25.01505,-0.000168,24.021495,-0.0075,1.374
3168.00,7.522013,25.01497,-0.000167,24.021414,-0.0076,1.374
3170.00,7.522126,25.01409,-0.000168,24.021298,-0.0076,1.375
3172.00,7.521592,25.01466,-0.000167,24.020701,-0.0076,1.374
3174.00,7.521711,25.01436,-0.000170,24.020888,-0.0076,1.375
3176.00,7.521785,25.01439,-0.000168,24.021613,-0.0076,1.375
3178.00,7.521653,25.01387,-0.000168,24.020707,-0.0076,1.374
3180.00,7.522220,25.01322,-0.000167,24.020872,-0.0076,1.375
3182.00,7.522192,25.01331,-0.000169,24.020335,-0.0076,1.375
3184.00,7.522350,25.01284,-0.000169,24.021746,-0.0076,1.375
3186.00,7.522192,25.01327,-0.000167,24.021512,-0.0076,1.374
3188.00,7.521616,25.01387,-0.000168,24.021013,-0.0076,1.374
3190.00,7.522270,25.01341,-0.000167,24.021285,-0.0076,1.375
3192.00,7.522050,25.01335,-0.000168,24.021459,-0.0076,1.374
3194.00,7.522426,25.01294,-0.000168,24.022041,-0.0076,1.374
3196.00,7.522809,25.01362,-0.000167,24.021842,-0.0076,1.375
3198.00,7.522150,25.01313,-0.000167,24.022168,-0.0076,1.375
3200.00,7.522175,25.01327,-0.000167,24.021098,-0.0076,1.374
3202.00,7.521727,25.01215,-0.000168,24.021472,-0.0076,1.374
3204.00,7.521761,25.01182,-0.000168,24.021885,-0.0076,1.375
3206.00,7.521214,25.01218,-0.000168,24.021301,-0.0076,1.375
3208.00,7.520418,25.01286,-0.000169,24.020986,-0.0076,1.374
3210.00,7.520492,25.01241,-0.000168,24.021588,-0.0076,1.374
3212.00,7.521278,25.01247,-0.000168,24.021510,-0.0076,1.374
3214.00,7.521105,25.01127,-0.000168,24.021057,-0.0076,1.374
3216.00,7.520967,25.01201,-0.000168,24.021349,-0.0076,1.375
3218.00,7.521519,25.01213,-0.000169,24.021428,-0.0076,1.375
3220.00,7.521543,25.01196,-0.000168,24.021372,-0.0076,1.375
3222.00,7.521417,25.01263,-0.000167,24.020823,-0.0076,1.375
3224.00,7.521390,25.01298,-0.000167,24.020669,-0.0076,1.375
3226.00,7.522044,25.01354,-0.000168,24.021423,-0.0076,1.374
3228.00,7.522211,25.01288,-0.000168,24.021187,-0.0076,1.374
3230.00,7.522744,25.01313,-0.000167,24.021838,-0.0076,1.374
3232.00,7.522026,25.01326,-0.000167,24.022130,-0.0076,1.374
3234.00,7.521715,25.01307,-0.000167,24.020647,-0.0076,1.375
3236.00,7.521283,25.01322,-0.000167,24.021756,-0.0076,1.375
3238.00,7.521769,25.01362,-0.000169,24.021753,-0.0075,1.375
3240.00,7.521961,25.01355,-0.000168,24.021294,-0.0076,1.375
3242.00,7.521997,25.01329,-0.000167,24.021727,-0.0076,1.374
3244.00,7.521030,25.01359,-0.000168,24.021535,-0.0076,1.375
3246.00,7.519851,25.01401,-0.000169,24.021200,-0.0076,1.375
3248.00,7.519918,25.01344,-0.000169,24.021200,-0.0076,1.375
3250.00,7.520294,25.01375,-0.000168,24.021486,-0.0076,1.374
3252.00,7.519457,25.01458,-0.000167,24.021514,-0.0076,1.374
3254.00,7.519162,25.01304,-0.000167,24.021432,-0.0076,1.375
3256.00,7.520117,25.01395,-0.000168,24.021301,-0.0076,1.375
3258.00,7.521116,25.01425,-0.000167,24.020935,-0.0076,1.374
3260.00,7.520445,25.01491,-0.000167,24.021878,-0.0076,1.375
3262.00,7.519866,25.01551,-0.000168,24.021559,-0.0076,1.375
3264.00,7.519648,25.01412,-0.000168,24.021561,-0.0076,1.374
3266.00,7.520587,25.01502,-0.000167,24.020933,-0.0076,1.375
3268.00,7.521025,25.01451,-0.000167,24.021530,-0.0075,1.375
3270.00,7.520814,25.01425,-0.000167,24.021124,-0.0076,1.375
3272.00,7.520780,25.01473,-0.000167,24.021584,-0.0076,1.375
3274.00,7.520501,25.01413,-0.000166,24.021397,-0.0076,1.374
3276.00,7.520262,25.01422,-0.000167,24.021249,-0.0076,1.375
3278.00,7.520216,25.01371,-0.000167,24.021178,-0.0076,1.375
3280.00,7.519993,25.01444,-0.000167,24.021068,-0.0076,1.374
3282.00,7.519798,25.01505,-0.000167,24.021149,-0.0076,1.374
3284.00,7.520265,25.01477,-0.000167,24.021555,-0.0076,1.375
3286.00,7.519673,25.01408,-0.000167,24.021363,-0.0076,1.375
3288.00,7.520090,25.01562,-0.000167,24.020381,-0.0076,1.374
3290.00,7.520141,25.01528,-0.000168,24.021013,-0.0076,1.375
3292.00,7.520947,25.01465,-0.000168,24.021680,-0.0076,1.375
3294.00,7.520963,25.01514,-0.000168,24.021735,-0.0076,1.375
3296.00,7.519478,25.01463,-0.000168,24.021628,-0.0076,1.375
3298.00,7.520009,25.01411,-0.000167,24.021392,-0.0076,1.374
3300.00,7.520874,25.01451,-0.000167,24.021718,-0.0076,1.375
3302.00,7.521154,25.01475,-0.000167,24.021155,-0.0076,1.375
3304.00,7.520946,25.01414,-0.000167,24.021138,-0.0076,1.374
3306.00,7.521424,25.01425,-0.000166,24.021343,-0.0076,1.374
3308.00,7.521266,25.01377,-0.000168,24.021633,-0.0076,1.375
3310.00,7.521472,25.01369,-0.000167,24.021205,-0.0076,1.375
3312.00,7.521154,25.01323,-0.000166,24.022056,-0.0076,1.375
3314.00,7.520182,25.01381,-0.000167,24.021510,-0.0076,1.374
3316.00,7.519819,25.01412,-0.000166,24.021671,-0.0076,1.375
3318.00,7.520173,25.01382,-0.000167,24.021283,-0.0076,1.375
3320.00,7.521413,25.01242,-0.000168,24.021602,-0.0076,1.375
3322.00,7.521761,25.01307,-0.000168,24.021341,-0.0076,1.375
3324.00,7.521889,25.01344,-0.000168,24.021200,-0.0076,1.375
3326.00,7.521817,25.01332,-0.000168,24.021367,-0.0076,1.375
3328.00,7.520785,25.01327,-0.000168,24.021722,-0.0076,1.375
3330.00,7.520784,25.01327,-0.000168,24.021490,-0.0076,1.374
3332.00,7.519994,25.01390,-0.000168,24.021731,-0.0076,1.375
3334.00,7.519995,25.01405,-0.000166,24.020768,-0.0076,1.375
3336.00,7.519924,25.01332,-0.000167,24.021894,-0.0076,1.375
3338.00,7.520601,25.01408,-0.000168,24.021314,-0.0076,1.375
3340.00,7.520681,25.01344,-0.000167,24.020884,-0.0076,1.375
3342.00,7.521477,25.01307,-0.000168,24.021305,-0.0076,1.375
3344.00,7.522311,25.01286,-0.000168,24.021198,-0.0076,1.375
3346.00,7.522384,25.01298,-0.000168,24.020832,-0.0076,1.374
3348.00,7.522463,25.01338,-0.000168,24.021615,-0.0076,1.375
3350.00,7.521841,25.01396,-0.000167,24.021646,-0.0076,1.375
3352.00,7.521333,25.01408,-0.000169,24.021755,-0.0076,1.375
3354.00,7.520205,25.01367,-0.000167,24.022302,-0.0076,1.375
3356.00,7.519817,25.01455,-0.000167,24.021648,-0.0076,1.375
3358.00,7.518971,25.01462,-0.000167,24.020959,-0.0076,1.374
3360.00,7.518524,25.01358,-0.000167,24.021376,-0.0076,1.375
3362.00,7.519663,25.01416,-0.000167,24.022103,-0.0076,1.375
3364.00,7.519689,25.01380,-0.000167,24.021994,-0.0076,1.375
3366.00,7.520150,25.01489,-0.000166,24.022139,-0.0075,1.375
3368.00,7.520527,25.01480,-0.000167,24.021820,-0.0076,1.375
3370.00,7.520804,25.01363,-0.000167,24.021642,-0.0076,1.375
3372.00,7.520733,25.01465,-0.000168,24.021263,-0.0076,1.375
3374.00,7.520393,25.01496,-0.000168,24.021385,-0.0076,1.375
3376.00,7.519433,25.01482,-0.000168,24.021677,-0.0076,1.375
3378.00,7.519436,25.01525,-0.000167,24.021601,-0.0076,1.375
3380.00,7.519637,25.01420,-0.000167,24.021276,-0.0076,1.375
3382.00,7.519747,25.01484,-0.000168,24.021515,-0.0076,1.375
3384.00,7.519493,25.01472,-0.000167,24.020995,-0.0076,1.375
3386.00,7.519143,25.01418,-0.000167,24.021492,-0.0076,1.375
3388.00,7.519986,25.01488,-0.000168,24.021445,-0.0075,1.375
3390.00,7.521092,25.01517,-0.000167,24.021106,-0.0076,1.375
3392.00,7.521086,25.01591,-0.000168,24.021582,-0.0076,1.376
3394.00,7.519952,25.01520,-0.000168,24.021927,-0.0076,1.375
3396.00,7.519726,25.01485,-0.000167,24.021626,-0.0076,1.375
3398.00,7.520604,25.01393,-0.000167,24.021611,-0.0076,1.375
3400.00,7.521220,25.01445,-0.000168,24.021579,-0.0076,1.375
3402.00,7.520805,25.01415,-0.000169,24.021358,-0.0076,1.375
3404.00,7.520751,25.01368,-0.000169,24.022008,-0.0076,1.375
3406.00,7.520843,25.01444,-0.000168,24.021646,-0.0076,1.375
3408.00,7.520057,25.01496,-0.000168,24.020694,-0.0075,1.375
3410.00,7.519171,25.01437,-0.000167,24.021568,-0.0075,1.375
3412.00,7.519123,25.01422,-0.000167,24.022094,-0.0076,1.375
3414.00,7.519860,25.01361,-0.000166,24.021876,-0.0076,1.375
3416.00,7.520523,25.01431,-0.000167,24.021528,-0.0076,1.375
3418.00,7.520409,25.01455,-0.000168,24.021686,-0.0076,1.375
3420.00,7.520374,25.01492,-0.000167,24.021291,-0.0076,1.375
3422.00,7.519713,25.01521,-0.000166,24.021602,-0.0075,1.375
3424.00,7.519699,25.01532,-0.000167,24.021187,-0.0076,1.375
3426.00,7.519630,25.01532,-0.000168,24.021008,-0.0076,1.376
3428.00,7.520667,25.01528,-0.000168,24.021263,-0.0076,1.376
3430.00,7.520874,25.01604,-0.000168,24.021146,-0.0076,1.375
3432.00,7.520195,25.01548,-0.000167,24.021593,-0.0076,1.375
3434.00,7.520299,25.01533,-0.000167,24.021294,-0.0076,1.375
3436.00,7.520810,25.01520,-0.000167,24.021767,-0.0076,1.375
3438.00,7.520337,25.01566,-0.000167,24.022848,-0.0076,1.375
3440.00,7.520786,25.01625,-0.000166,24.021256,-0.0076,1.375
3442.00,7.521197,25.01572,-0.000167,24.021151,-0.0076,1.375
3444.00,7.520389,25.01542,-0.000167,24.022280,-0.0076,1.376
3446.00,7.520038,25.01474,-0.000167,24.022027,-0.0076,1.375
3448.00,7.520555,25.01591,-0.000168,24.021535,-0.0076,1.375
3450.00,7.520406,25.01544,-0.000168,24.021242,-0.0076,1.375
3452.00,7.520037,25.01537,-0.000167,24.021419,-0.0076,1.375
3454.00,7.519218,25.01494,-0.000165,24.021635,-0.0076,1.375
3456.00,7.520445,25.01515,-0.000167,24.022556,-0.0076,1.375
3458.00,7.521098,25.01521,-0.000168,24.021887,-0.0076,1.376
3460.00,7.521277,25.01473,-0.000168,24.021028,-0.0076,1.376
3462.00,7.520928,25.01478,-0.000168,24.022052,-0.0076,1.375
3464.00,7.520776,25.01549,-0.000166,24.021940,-0.0076,1.375
3466.00,7.520996,25.01445,-0.000167,24.020957,-0.0076,1.375
3468.00,7.520729,25.01486,-0.000169,24.021220,-0.0076,1.376
3470.00,7.521105,25.01458,-0.000169,24.022335,-0.0076,1.376
3472.00,7.520942,25.01461,-0.000169,24.021385,-0.0076,1.376
3474.00,7.521759,25.01499,-0.000168,24.021586,-0.0076,1.375
3476.00,7.522108,25.01441,-0.000167,24.021474,-0.0076,1.375
3478.00,7.521543,25.01421,-0.000168,24.022094,-0.0076,1.376
3480.00,7.520902,25.01419,-0.000167,24.022157,-0.0076,1.375
3482.00,7.520479,25.01428,-0.000166,24.021412,-0.0076,1.375
3484.00,7.520936,25.01386,-0.000166,24.021432,-0.0076,1.375
3486.00,7.520301,25.01459,-0.000166,24.021736,-0.0076,1.375
3488.00,7.520687,25.01399,-0.000166,24.021205,-0.0077,1.376
3490.00,7.519831,25.01392,-0.000166,24.021151,-0.0076,1.375
3492.00,7.520754,25.01324,-0.000166,24.021635,-0.0076,1.375
3494.00,7.521068,25.01343,-0.000166,24.021419,-0.0076,1.374
3496.00,7.520896,25.01353,-0.000167,24.021379,-0.0076,1.375
3498.00,7.520867,25.01338,-0.000167,24.021485,-0.0076,1.376
3500.00,7.521144,25.01343,-0.000166,24.021548,-0.0076,1.376
3502.00,7.520565,25.01343,-0.000167,24.021432,-0.0076,1.376
3504.00,7.520871,25.01342,-0.000168,24.021649,-0.0076,1.375
3506.00,7.521329,25.01360,-0.000167,24.021361,-0.0076,1.375
3508.00,7.521329,25.01378,-0.000166,24.021263,-0.0076,1.375
3510.00,7.521631,25.01345,-0.000166,24.021949,-0.0076,1.376
3512.00,7.522009,25.01268,-0.000166,24.021646,-0.0076,1.375
3514.00,7.522368,25.01365,-0.000167,24.021622,-0.0075,1.375
3516.00,7.522723,25.01415,-0.000167,24.021553,-0.0076,1.375
3518.00,7.522128,25.01351,-0.000167,24.021852,-0.0076,1.375
3520.00,7.521683,25.01372,-0.000167,24.021704,-0.0076,1.375
3522.00,7.521328,25.01442,-0.000165,24.022284,-0.0076,1.375
3524.00,7.521400,25.01414,-0.000167,24.022094,-0.0076,1.376
3526.00,7.521845,25.01461,-0.000167,24.021981,-0.0076,1.376
3528.00,7.522123,25.01403,-0.000166,24.021816,-0.0076,1.376
3530.00,7.522491,25.01350,-0.000167,24.022075,-0.0076,1.375
3532.00,7.522075,25.01349,-0.000167,24.021591,-0.0076,1.375
3534.00,7.521785,25.01338,-0.000167,24.021330,-0.0076,1.376
3536.00,7.522105,25.01431,-0.000168,24.021617,-0.0076,1.375
3538.00,7.522248,25.01350,-0.000168,24.021514,-0.0076,1.376
3540.00,7.523225,25.01306,-0.000167,24.021637,-0.0076,1.376
3542.00,7.523591,25.01288,-0.000168,24.021336,-0.0076,1.375
3544.00,7.522452,25.01337,-0.000168,24.021863,-0.0076,1.376
3546.00,7.521514,25.01316,-0.000167,24.022161,-0.0076,1.375
3548.00,7.522076,25.01381,-0.000167,24.021207,-0.0076,1.375
3550.00,7.521106,25.01381,-0.000167,24.021782,-0.0076,1.375
3552.00,7.521123,25.01413,-0.000167,24.021133,-0.0076,1.376
3554.00,7.522044,25.01404,-0.000168,24.021606,-0.0076,1.376
3556.00,7.521477,25.01406,-0.000167,24.021457,-0.0076,1.375
3558.00,7.520332,25.01384,-0.000168,24.020957,-0.0076,1.375
3560.00,7.520691,25.01318,-0.000167,24.021278,-0.0076,1.375
3562.00,7.520717,25.01436,-0.000168,24.022099,-0.0076,1.376
3564.00,7.520610,25.01445,-0.000167,24.021867,-0.0076,1.376
3566.00,7.520346,25.01384,-0.000168,24.021544,-0.0076,1.375
3568.00,7.520480,25.01381,-0.000168,24.021207,-0.0076,1.376
3570.00,7.520839,25.01319,-0.000167,24.020895,-0.0076,1.375
3572.00,7.520673,25.01317,-0.000166,24.021287,-0.0076,1.376
3574.00,7.520756,25.01258,-0.000166,24.021544,-0.0076,1.375
3576.00,7.520792,25.01329,-0.000167,24.022293,-0.0076,1.375
3578.00,7.520804,25.01408,-0.000167,24.020990,-0.0076,1.375
3580.00,7.520775,25.01264,-0.000168,24.020836,-0.0076,1.376
3582.00,7.521187,25.01245,-0.000168,24.021314,-0.0076,1.376
3584.00,7.520972,25.01268,-0.000168,24.021184,-0.0076,1.375
3586.00,7.521285,25.01374,-0.000167,24.021410,-0.0076,1.376
3588.00,7.521606,25.01366,-0.000167,24.021193,-0.0076,1.376
3590.00,7.522193,25.01325,-0.000168,24.021530,-0.0076,1.375
3592.00,7.521736,25.01382,-0.000169,24.021506,-0.0076,1.376
3594.00,7.522336,25.01392,-0.000168,24.021533,-0.0076,1.376
3596.00,7.522715,25.01406,-0.000167,24.021245,-0.0076,1.375
3598.00,7.523032,25.01366,-0.000166,24.021211,-0.0076,1.376
3600.00,7.522419,25.01432,-0.000167,24.021539,-0.0076,1.376
3602.00,7.521552,25.01419,-0.000169,24.021419,-0.0076,1.376
@6,12.0000,24.0
3604.00,7.521681,25.01441,-0.000170,24.021390,-0.0076,1.376
3606.00,7.516119,25.01457,-0.000169,24.021044,-0.0076,1.375
3608.00,7.506133,25.01427,-0.000168,24.021325,-0.0076,1.374
3610.00,7.491296,25.01406,-0.000166,24.021573,-0.0076,1.374
3612.00,7.474014,25.01351,-0.000167,24.021281,-0.0076,1.375
3614.00,7.460238,25.01339,-0.000167,24.022110,-0.0076,1.375
3616.00,7.449409,25.01435,-0.000168,24.021111,-0.0076,1.376
3618.00,7.441318,25.01429,-0.000169,24.021040,-0.0076,1.376
3620.00,7.434455,25.01457,-0.000170,24.021515,-0.0076,1.376
3622.00,7.427012,25.01495,-0.000171,24.021465,-0.0076,1.377
3624.00,7.421104,25.01459,-0.000171,24.021419,-0.0076,1.376
3626.00,7.415964,25.01509,-0.000171,24.021573,-0.0076,1.377
3628.00,7.411290,25.01469,-0.000169,24.021608,-0.0076,1.376
3630.00,7.412114,25.01461,-0.000170,24.020941,-0.0076,1.377
3632.00,7.419464,25.01444,-0.000170,24.021432,-0.0076,1.377
3634.00,7.431833,25.01440,-0.000170,24.021653,-0.0076,1.377
3636.00,7.443986,25.01428,-0.000170,24.021858,-0.0076,1.378
3638.00,7.452172,25.01403,-0.000169,24.020904,-0.0076,1.377
3640.00,7.457953,25.01428,-0.000169,24.021867,-0.0076,1.377
3642.00,7.462475,25.01388,-0.000168,24.021401,-0.0076,1.376
3644.00,7.466012,25.01441,-0.000167,24.021066,-0.0076,1.375
3646.00,7.470020,25.01422,-0.000167,24.020819,-0.0076,1.376
3648.00,7.474298,25.01412,-0.000168,24.021553,-0.0076,1.376
3650.00,7.477468,25.01386,-0.000168,24.021577,-0.0076,1.376
3652.00,7.479998,25.01454,-0.000168,24.022090,-0.0076,1.376
3654.00,7.482429,25.01499,-0.000167,24.021363,-0.0076,1.376
3656.00,7.483249,25.01472,-0.000167,24.021631,-0.0076,1.376
3658.00,7.485058,25.01462,-0.000168,24.020928,-0.0076,1.376
3660.00,7.487185,25.01560,-0.000167,24.021044,-0.0076,1.375
3662.00,7.489243,25.01530,-0.000167,24.021488,-0.0076,1.376
3664.00,7.489944,25.01429,-0.000168,24.021385,-0.0076,1.376
3666.00,7.490672,25.01405,-0.000168,24.021312,-0.0076,1.376
3668.00,7.492506,25.01384,-0.000167,24.021581,-0.0076,1.376
3670.00,7.494429,25.01353,-0.000169,24.021165,-0.0076,1.376
3672.00,7.496308,25.01482,-0.000169,24.021173,-0.0076,1.376
3674.00,7.498382,25.01529,-0.000169,24.021524,-0.0076,1.376
3676.00,7.500177,25.01458,-0.000168,24.021039,-0.0076,1.375
3678.00,7.501849,25.01423,-0.000167,24.021155,-0.0076,1.376
3680.00,7.503369,25.01520,-0.000168,24.021660,-0.0076,1.376
3682.00,7.504479,25.01535,-0.000169,24.020848,-0.0076,1.376
3684.00,7.505714,25.01519,-0.000169,24.021481,-0.0076,1.376
3686.00,7.507101,25.01468,-0.000169,24.021789,-0.0076,1.376
3688.00,7.507818,25.01401,-0.000168,24.021367,-0.0076,1.376
3690.00,7.508214,25.01356,-0.000169,24.022097,-0.0076,1.376
3692.00,7.509606,25.01362,-0.000170,24.021601,-0.0076,1.375
3694.00,7.510674,25.01406,-0.000169,24.021372,-0.0076,1.376
3696.00,7.510353,25.01390,-0.000168,24.021601,-0.0076,1.376
3698.00,7.511719,25.01356,-0.000169,24.021780,-0.0076,1.376
3700.00,7.512238,25.01349,-0.000170,24.021338,-0.0076,1.376
3702.00,7.512690,25.01367,-0.000169,24.021164,-0.0076,1.376
3704.00,7.513087,25.01371,-0.000169,24.021129,-0.0076,1.375
3706.00,7.513854,25.01359,-0.000170,24.021133,-0.0076,1.376
3708.00,7.514772,25.01389,-0.000169,24.021477,-0.0076,1.376
3710.00,7.515734,25.01336,-0.000167,24.021205,-0.0076,1.375
3712.00,7.516780,25.01350,-0.000168,24.021222,-0.0076,1.376
3714.00,7.517621,25.01418,-0.000169,24.021133,-0.0076,1.376
3716.00,7.518889,25.01380,-0.000167,24.021468,-0.0076,1.375
3718.00,7.519113,25.01398,-0.000167,24.020875,-0.0076,1.375
3720.00,7.519332,25.01353,-0.000167,24.020866,-0.0076,1.375
3722.00,7.519417,25.01421,-0.000167,24.021274,-0.0076,1.376
3724.00,7.521119,25.01460,-0.000167,24.021352,-0.0076,1.377
3726.00,7.521925,25.01432,-0.000168,24.021731,-0.0076,1.376
3728.00,7.521900,25.01382,-0.000168,24.021251,-0.0076,1.376
3730.00,7.523732,25.01367,-0.000167,24.021624,-0.0076,1.376
3732.00,7.525180,25.01395,-0.000168,24.021586,-0.0076,1.376
3734.00,7.524714,25.01342,-0.000168,24.021359,-0.0076,1.375
3736.00,7.524328,25.01318,-0.000168,24.021327,-0.0076,1.375
3738.00,7.524599,25.01358,-0.000167,24.021354,-0.0076,1.376
3740.00,7.524450,25.01395,-0.000167,24.021102,-0.0076,1.376
3742.00,7.523608,25.01364,-0.000169,24.021298,-0.0076,1.377
3744.00,7.524610,25.01372,-0.000168,24.021497,-0.0076,1.376
3746.00,7.525702,25.01370,-0.000168,24.020895,-0.0076,1.375
3748.00,7.526532,25.01331,-0.000167,24.021789,-0.0076,1.376
3750.00,7.526512,25.01368,-0.000168,24.021689,-0.0076,1.375
3752.00,7.526372,25.01337,-0.000167,24.021367,-0.0076,1.375
3754.00,7.526342,25.01433,-0.000168,24.021118,-0.0076,1.376
3756.00,7.526436,25.01377,-0.000169,24.021597,-0.0076,1.377
3758.00,7.527293,25.01364,-0.000168,24.021465,-0.0076,1.376
3760.00,7.526692,25.01364,-0.000168,24.021138,-0.0077,1.376
3762.00,7.526642,25.01360,-0.000169,24.021483,-0.0076,1.376
3764.00,7.526231,25.01299,-0.000168,24.021622,-0.0076,1.376
3766.00,7.525372,25.01345,-0.000169,24.021932,-0.0076,1.376
3768.00,7.524588,25.01360,-0.000169,24.021392,-0.0077,1.375
3770.00,7.524865,25.01373,-0.000168,24.021048,-0.0076,1.376
3772.00,7.525171,25.01372,-0.000169,24.021588,-0.0076,1.376
3774.00,7.525765,25.01426,-0.000168,24.021771,-0.0076,1.376
3776.00,7.524667,25.01436,-0.000167,24.021907,-0.0076,1.376
3778.00,7.524475,25.01452,-0.000168,24.021432,-0.0076,1.376
3780.00,7.524119,25.01470,-0.000167,24.021260,-0.0076,1.376
3782.00,7.524027,25.01461,-0.000168,24.021325,-0.0076,1.376
3784.00,7.523334,25.01404,-0.000169,24.021037,-0.0077,1.376
3786.00,7.523506,25.01496,-0.000168,24.021176,-0.0076,1.376
3788.00,7.523782,25.01548,-0.000168,24.021840,-0.0076,1.376
3790.00,7.523738,25.01555,-0.000168,24.021160,-0.0076,1.376
3792.00,7.523760,25.01528,-0.000168,24.021100,-0.0076,1.376
3794.00,7.523875,25.01548,-0.000168,24.021581,-0.0076,1.376
3796.00,7.523784,25.01504,-0.000168,24.021035,-0.0076,1.376
3798.00,7.523707,25.01508,-0.000169,24.021064,-0.0076,1.376
3800.00,7.523634,25.01451,-0.000168,24.021269,-0.0076,1.376
3802.00,7.523776,25.01482,-0.000167,24.020966,-0.0076,1.376
3804.00,7.523222,25.01482,-0.000169,24.021613,-0.0076,1.376
3806.00,7.522766,25.01484,-0.000168,24.021423,-0.0076,1.376
3808.00,7.521705,25.01475,-0.000167,24.020700,-0.0076,1.376
3810.00,7.521623,25.01458,-0.000169,24.020912,-0.0076,1.376
3812.00,7.522006,25.01477,-0.000169,24.021180,-0.0076,1.376
3814.00,7.522405,25.01373,-0.000168,24.021448,-0.0076,1.376
3816.00,7.522992,25.01348,-0.000167,24.021454,-0.0076,1.376
3818.00,7.524211,25.01321,-0.000168,24.021269,-0.0076,1.376
3820.00,7.523559,25.01388,-0.000169,24.021020,-0.0076,1.376
3822.00,7.522814,25.01241,-0.000168,24.020749,-0.0076,1.376
3824.00,7.522946,25.01325,-0.000169,24.020527,-0.0077,1.376
3826.00,7.523603,25.01339,-0.000168,24.020729,-0.0076,1.377
3828.00,7.523202,25.01319,-0.000169,24.020901,-0.0076,1.375
3830.00,7.522169,25.01406,-0.000167,24.020855,-0.0077,1.376
3832.00,7.522090,25.01488,-0.000168,24.021144,-0.0076,1.376
3834.00,7.521889,25.01456,-0.000167,24.021905,-0.0076,1.376
3836.00,7.522411,25.01418,-0.000167,24.021367,-0.0076,1.376
3838.00,7.523000,25.01368,-0.000168,24.021287,-0.0077,1.376
3840.00,7.522071,25.01475,-0.000169,24.021194,-0.0076,1.377
3842.00,7.521914,25.01390,-0.000169,24.020671,-0.0076,1.376
3844.00,7.522431,25.01393,-0.000169,24.021387,-0.0076,1.376
3846.00,7.522469,25.01454,-0.000168,24.021620,-0.0076,1.376
3848.00,7.522750,25.01420,-0.000168,24.021278,-0.0076,1.376
3850.00,7.522388,25.01447,-0.000167,24.021017,-0.0076,1.375
3852.00,7.522593,25.01512,-0.000167,24.020774,-0.0076,1.376
3854.00,7.522481,25.01472,-0.000169,24.020759,-0.0076,1.376
3856.00,7.522613,25.01427,-0.000169,24.020767,-0.0076,1.376
3858.00,7.522484,25.01386,-0.000168,24.021639,-0.0076,1.377
3860.00,7.522397,25.01410,-0.000170,24.020868,-0.0076,1.377
3862.00,7.522257,25.01454,-0.000169,24.021372,-0.0076,1.376
3864.00,7.522759,25.01423,-0.000167,24.020622,-0.0076,1.376
3866.00,7.522142,25.01392,-0.000168,24.021048,-0.0076,1.376
3868.00,7.520585,25.01380,-0.000169,24.021310,-0.0076,1.377
3870.00,7.520365,25.01458,-0.000169,24.021051,-0.0076,1.376
3872.00,7.521233,25.01496,-0.000168,24.021167,-0.0076,1.376
3874.00,7.521018,25.01539,-0.000168,24.021254,-0.0076,1.376
3876.00,7.520739,25.01543,-0.000168,24.021466,-0.0076,1.376
3878.00,7.520190,25.01557,-0.000168,24.021388,-0.0076,1.377
3880.00,7.520244,25.01513,-0.000168,24.020961,-0.0076,1.376
3882.00,7.520349,25.01488,-0.000168,24.021017,-0.0076,1.376
3884.00,7.520934,25.01500,-0.000169,24.021452,-0.0076,1.377
3886.00,7.520704,25.01424,-0.000168,24.021399,-0.0076,1.376
3888.00,7.520798,25.01450,-0.000168,24.021234,-0.0076,1.377
3890.00,7.521365,25.01459,-0.000168,24.021229,-0.0076,1.376
3892.00,7.522307,25.01420,-0.000169,24.021198,-0.0076,1.376
3894.00,7.523268,25.01502,-0.000169,24.021327,-0.0076,1.376
3896.00,7.522845,25.01507,-0.000168,24.021214,-0.0076,1.376
3898.00,7.522430,25.01500,-0.000168,24.021124,-0.0077,1.376
3900.00,7.522398,25.01477,-0.000168,24.020962,-0.0077,1.376
3902.00,7.522341,25.01490,-0.000169,24.021532,-0.0076,1.376
3904.00,7.522042,25.01403,-0.000169,24.021323,-0.0076,1.376
3906.00,7.521804,25.01395,-0.000169,24.021657,-0.0076,1.376
3908.00,7.522745,25.01427,-0.000169,24.021214,-0.0077,1.376
3910.00,7.523070,25.01515,-0.000169,24.021252,-0.0076,1.376
3912.00,7.523109,25.01488,-0.000168,24.021524,-0.0076,1.376
3914.00,7.521954,25.01424,-0.000167,24.021552,-0.0076,1.376
3916.00,7.521616,25.01464,-0.000168,24.021405,-0.0076,1.376
3918.00,7.522141,25.01422,-0.000168,24.021285,-0.0076,1.376
3920.00,7.521757,25.01342,-0.000167,24.020814,-0.0076,1.376
3922.00,7.521594,25.01392,-0.000168,24.021408,-0.0076,1.377
3924.00,7.521538,25.01333,-0.000169,24.021055,-0.0077,1.376
3926.00,7.521450,25.01333,-0.000168,24.021388,-0.0076,1.376
3928.00,7.520894,25.01412,-0.000167,24.021238,-0.0076,1.376
3930.00,7.521232,25.01382,-0.000168,24.021769,-0.0076,1.376
3932.00,7.522313,25.01338,-0.000167,24.021441,-0.0076,1.377
3934.00,7.522521,25.01352,-0.000169,24.021606,-0.0076,1.377
3936.00,7.522019,25.01393,-0.000168,24.021673,-0.0076,1.377
3938.00,7.521459,25.01365,-0.000169,24.021198,-0.0076,1.376
3940.00,7.520650,25.01421,-0.000168,24.021189,-0.0076,1.376
3942.00,7.520814,25.01347,-0.000167,24.021296,-0.0076,1.376
3944.00,7.520516,25.01412,-0.000170,24.021751,-0.0076,1.376
3946.00,7.520260,25.01526,-0.000168,24.021082,-0.0076,1.376
3948.00,7.520553,25.01473,-0.000169,24.021941,-0.0076,1.377
3950.00,7.521245,25.01426,-0.000168,24.020995,-0.0076,1.376
3952.00,7.522159,25.01489,-0.000168,24.020908,-0.0076,1.375
3954.00,7.522039,25.01511,-0.000168,24.020993,-0.0076,1.376
3956.00,7.522099,25.01534,-0.000168,24.021064,-0.0076,1.376
3958.00,7.521317,25.01510,-0.000169,24.020652,-0.0076,1.376
3960.00,7.521294,25.01520,-0.000168,24.020872,-0.0076,1.377
3962.00,7.521798,25.01538,-0.000167,24.021392,-0.0076,1.377
3964.00,7.522301,25.01418,-0.000168,24.021198,-0.0076,1.376
3966.00,7.523028,25.01408,-0.000168,24.021492,-0.0076,1.376
3968.00,7.522956,25.01436,-0.000168,24.021097,-0.0076,1.377
3970.00,7.521889,25.01496,-0.000168,24.021254,-0.0076,1.376
3972.00,7.521822,25.01530,-0.000168,24.021718,-0.0076,1.376
3974.00,7.522336,25.01416,-0.000169,24.021811,-0.0076,1.376
3976.00,7.522509,25.01403,-0.000168,24.021668,-0.0076,1.377
3978.00,7.522117,25.01475,-0.000168,24.021472,-0.0076,1.377
3980.00,7.522014,25.01491,-0.000168,24.021146,-0.0076,1.377
3982.00,7.522589,25.01524,-0.000168,24.021436,-0.0076,1.376
3984.00,7.523082,25.01496,-0.000167,24.021499,-0.0076,1.377
3986.00,7.523373,25.01447,-0.000167,24.021175,-0.0076,1.376
3988.00,7.522889,25.01444,-0.000169,24.021457,-0.0076,1.376
3990.00,7.522757,25.01538,-0.000169,24.021660,-0.0076,1.377
3992.00,7.523380,25.01443,-0.000167,24.021140,-0.0076,1.377
3994.00,7.522770,25.01450,-0.000166,24.021031,-0.0076,1.376
3996.00,7.522212,25.01540,-0.000168,24.021707,-0.0076,1.376
3998.00,7.522340,25.01547,-0.000167,24.021591,-0.0076,1.376
4000.00,7.522394,25.01538,-0.000167,24.021492,-0.0076,1.376
4002.00,7.521442,25.01575,-0.000167,24.021071,-0.0076,1.377
4004.00,7.521576,25.01582,-0.000168,24.020901,-0.0076,1.377
4006.00,7.521768,25.01477,-0.000168,24.021566,-0.0076,1.377
4008.00,7.522508,25.01432,-0.000169,24.021187,-0.0076,1.377
4010.00,7.523449,25.01517,-0.000169,24.021639,-0.0077,1.376
4012.00,7.523232,25.01545,-0.000169,24.021392,-0.0076,1.376
4014.00,7.522939,25.01510,-0.000169,24.021106,-0.0076,1.376
4016.00,7.522862,25.01538,-0.000168,24.021204,-0.0076,1.376
4018.00,7.522662,25.01539,-0.000167,24.021238,-0.0076,1.376
4020.00,7.522171,25.01536,-0.000168,24.020730,-0.0076,1.376
4022.00,7.521610,25.01474,-0.000169,24.021191,-0.0076,1.377
4024.00,7.521287,25.01491,-0.000169,24.020966,-0.0076,1.376
4026.00,7.520935,25.01477,-0.000169,24.021388,-0.0076,1.376
4028.00,7.521233,25.01438,-0.000167,24.021296,-0.0076,1.376
4030.00,7.521889,25.01451,-0.000167,24.021164,-0.0076,1.376
4032.00,7.521662,25.01498,-0.000169,24.021976,-0.0076,1.377
4034.00,7.522134,25.01477,-0.000169,24.021336,-0.0076,1.376
4036.00,7.522491,25.01471,-0.000169,24.021582,-0.0076,1.377
4038.00,7.522109,25.01528,-0.000168,24.021399,-0.0076,1.376
4040.00,7.522216,25.01465,-0.000168,24.021613,-0.0076,1.377
4042.00,7.522365,25.01395,-0.000169,24.021178,-0.0076,1.377
4044.00,7.521546,25.01461,-0.000169,24.021334,-0.0076,1.377
4046.00,7.520940,25.01533,-0.000167,24.021387,-0.0076,1.376
4048.00,7.520869,25.01535,-0.000168,24.020857,-0.0076,1.376
4050.00,7.521842,25.01514,-0.000168,24.021640,-0.0076,1.377
4052.00,7.522137,25.01585,-0.000169,24.021804,-0.0076,1.377
4054.00,7.522676,25.01628,-0.000168,24.021354,-0.0076,1.376
4056.00,7.523049,25.01656,-0.000168,24.021035,-0.0076,1.376
4058.00,7.523050,25.01607,-0.000169,24.021640,-0.0076,1.376
4060.00,7.522831,25.01609,-0.000168,24.021182,-0.0077,1.377
4062.00,7.522303,25.01658,-0.000168,24.021314,-0.0076,1.377
4064.00,7.522627,25.01570,-0.000169,24.021387,-0.0076,1.377
4066.00,7.522781,25.01647,-0.000168,24.021472,-0.0076,1.376
4068.00,7.523210,25.01651,-0.000168,24.021677,-0.0076,1.377
4070.00,7.523037,25.01612,-0.000169,24.021325,-0.0076,1.377
4072.00,7.523392,25.01624,-0.000169,24.021640,-0.0076,1.377
4074.00,7.523335,25.01637,-0.000169,24.021374,-0.0076,1.377
4076.00,7.522508,25.01697,-0.000169,24.021635,-0.0076,1.377
4078.00,7.522220,25.01668,-0.000168,24.020952,-0.0076,1.377
4080.00,7.521803,25.01551,-0.000168,24.021640,-0.0076,1.377
4082.00,7.522763,25.01654,-0.000168,24.021035,-0.0076,1.377
4084.00,7.522485,25.01648,-0.000168,24.021416,-0.0076,1.377
4086.00,7.522140,25.01540,-0.000168,24.020826,-0.0076,1.377
4088.00,7.522163,25.01538,-0.000168,24.021349,-0.0076,1.376
4090.00,7.521952,25.01486,-0.000168,24.021075,-0.0076,1.377
4092.00,7.523312,25.01559,-0.000168,24.021008,-0.0076,1.377
4094.00,7.522358,25.01603,-0.000167,24.021490,-0.0076,1.377
4096.00,7.522249,25.01470,-0.000168,24.021035,-0.0076,1.377
4098.00,7.522086,25.01572,-0.000168,24.022010,-0.0076,1.377
4100.00,7.521712,25.01584,-0.000168,24.021441,-0.0076,1.377
4102.00,7.521605,25.01587,-0.000169,24.021129,-0.0077,1.377
4104.00,7.522260,25.01624,-0.000168,24.020832,-0.0076,1.376
4106.00,7.522136,25.01615,-0.000168,24.020904,-0.0076,1.377
4108.00,7.522116,25.01633,-0.000168,24.020957,-0.0076,1.376
4110.00,7.521888,25.01541,-0.000168,24.021533,-0.0076,1.377
4112.00,7.521938,25.01614,-0.000169,24.021300,-0.0076,1.377
4114.00,7.522263,25.01592,-0.000168,24.021894,-0.0076,1.377
4116.00,7.522816,25.01591,-0.000169,24.021370,-0.0076,1.378
4118.00,7.522575,25.01499,-0.000169,24.021688,-0.0076,1.377
4120.00,7.523529,25.01572,-0.000170,24.021677,-0.0076,1.377
4122.00,7.523932,25.01618,-0.000169,24.021432,-0.0076,1.376
4124.00,7.522975,25.01517,-0.000168,24.020823,-0.0077,1.377
4126.00,7.522604,25.01562,-0.000168,24.021367,-0.0076,1.377
4128.00,7.523051,25.01613,-0.000168,24.021276,-0.0076,1.377
4130.00,7.523413,25.01598,-0.000167,24.020957,-0.0076,1.376
4132.00,7.522605,25.01487,-0.000169,24.020663,-0.0076,1.377
4134.00,7.523256,25.01580,-0.000168,24.021568,-0.0076,1.377
4136.00,7.524443,25.01548,-0.000170,24.021167,-0.0076,1.377
4138.00,7.524284,25.01559,-0.000169,24.020970,-0.0076,1.377
4140.00,7.523348,25.01500,-0.000168,24.021158,-0.0076,1.377
4142.00,7.522942,25.01501,-0.000169,24.020805,-0.0076,1.376
4144.00,7.522410,25.01560,-0.000168,24.020823,-0.0076,1.377
4146.00,7.521754,25.01553,-0.000168,24.022083,-0.0076,1.377
4148.00,7.521650,25.01527,-0.000170,24.021568,-0.0076,1.378
4150.00,7.522220,25.01413,-0.000168,24.021370,-0.0076,1.377
4152.00,7.523618,25.01510,-0.000167,24.021426,-0.0076,1.377
4154.00,7.523937,25.01521,-0.000168,24.021477,-0.0076,1.377
4156.00,7.524171,25.01504,-0.000168,24.021428,-0.0076,1.377
4158.00,7.524820,25.01521,-0.000169,24.021581,-0.0076,1.377
4160.00,7.525243,25.01481,-0.000168,24.021341,-0.0076,1.377
4162.00,7.524550,25.01554,-0.000168,24.021631,-0.0076,1.377
4164.00,7.524283,25.01519,-0.000168,24.022172,-0.0076,1.377
4166.00,7.524519,25.01487,-0.000168,24.021912,-0.0076,1.377
4168.00,7.524759,25.01487,-0.000168,24.021613,-0.0076,1.377
4170.00,7.524804,25.01467,-0.000167,24.021543,-0.0076,1.377
4172.00,7.524873,25.01598,-0.000168,24.021323,-0.0076,1.377
4174.00,7.525133,25.01607,-0.000169,24.021334,-0.0076,1.377
4176.00,7.525306,25.01628,-0.000167,24.021312,-0.0076,1.377
4178.00,7.525392,25.01619,-0.000168,24.021628,-0.0076,1.377
4180.00,7.525030,25.01532,-0.000168,24.021570,-0.0076,1.377
4182.00,7.524222,25.01594,-0.000170,24.021135,-0.0076,1.377
4184.00,7.523894,25.01606,-0.000168,24.021122,-0.0076,1.377
4186.00,7.522870,25.01622,-0.000168,24.021561,-0.0076,1.377
4188.00,7.523078,25.01701,-0.000169,24.020616,-0.0076,1.378
4190.00,7.523539,25.01573,-0.000169,24.021068,-0.0076,1.377
4192.00,7.523552,25.01586,-0.000168,24.020904,-0.0076,1.377
4194.00,7.522772,25.01548,-0.000168,24.020832,-0.0076,1.376
4196.00,7.523042,25.01575,-0.000167,24.021320,-0.0076,1.377
4198.00,7.522900,25.01536,-0.000168,24.020480,-0.0076,1.377
4200.00,7.523064,25.01517,-0.000169,24.020263,-0.0076,1.377
4202.00,7.523629,25.01560,-0.000168,24.020770,-0.0076,1.377
@7,12.0000,24.0
4204.00,7.522274,25.01538,-0.000170,24.021532,-0.0076,1.377
4206.00,7.517642,25.01520,-0.000169,24.021450,-0.0077,1.377
4208.00,7.508602,25.01454,-0.000168,24.020823,-0.0076,1.376
4210.00,7.494409,25.01602,-0.000169,24.021376,-0.0076,1.376
4212.00,7.478733,25.01553,-0.000169,24.020981,-0.0076,1.376
4214.00,7.466224,25.01513,-0.000169,24.020574,-0.0076,1.376
4216.00,7.457798,25.01541,-0.000169,24.021425,-0.0076,1.377
4218.00,7.451083,25.01557,-0.000170,24.021162,-0.0076,1.378
4220.00,7.444912,25.01591,-0.000170,24.021325,-0.0076,1.378
4222.00,7.439120,25.01546,-0.000170,24.021185,-0.0076,1.378
4224.00,7.434064,25.01543,-0.000171,24.020493,-0.0076,1.378
4226.00,7.428910,25.01474,-0.000170,24.020915,-0.0076,1.378
4228.00,7.425242,25.01469,-0.000172,24.020513,-0.0077,1.378
4230.00,7.426613,25.01494,-0.000172,24.020999,-0.0077,1.378
4232.00,7.432911,25.01480,-0.000171,24.021098,-0.0077,1.379
4234.00,7.443587,25.01443,-0.000170,24.020779,-0.0076,1.379
4236.00,7.455368,25.01457,-0.000170,24.020645,-0.0076,1.379
4238.00,7.463776,25.01475,-0.000170,24.020662,-0.0076,1.378
4240.00,7.470099,25.01549,-0.000170,24.020680,-0.0077,1.378
4242.00,7.474848,25.01622,-0.000170,24.021419,-0.0076,1.378
4244.00,7.477788,25.01603,-0.000168,24.021222,-0.0076,1.377
4246.00,7.481024,25.01548,-0.000169,24.021140,-0.0076,1.377
4248.00,7.485134,25.01525,-0.000167,24.021278,-0.0076,1.377
4250.00,7.487800,25.01514,-0.000167,24.021113,-0.0076,1.377
4252.00,7.490041,25.01533,-0.000167,24.021630,-0.0076,1.377
4254.00,7.491625,25.01496,-0.000168,24.021100,-0.0076,1.377
4256.00,7.492297,25.01486,-0.000170,24.020574,-0.0076,1.378
4258.00,7.492372,25.01502,-0.000171,24.020933,-0.0076,1.377
4260.00,7.493060,25.01504,-0.000169,24.021454,-0.0076,1.377
4262.00,7.493803,25.01500,-0.000170,24.020990,-0.0076,1.377
4264.00,7.495121,25.01367,-0.000170,24.021204,-0.0076,1.377
4266.00,7.496900,25.01439,-0.000169,24.020799,-0.0076,1.377
4268.00,7.498477,25.01463,-0.000168,24.021057,-0.0076,1.377
4270.00,7.499891,25.01462,-0.000170,24.021011,-0.0077,1.377
4272.00,7.501595,25.01463,-0.000168,24.020975,-0.0076,1.377
4274.00,7.504012,25.01410,-0.000169,24.020959,-0.0076,1.377
4276.00,7.505779,25.01441,-0.000168,24.021124,-0.0076,1.377
4278.00,7.508291,25.01492,-0.000169,24.020964,-0.0076,1.377
4280.00,7.509838,25.01555,-0.000169,24.022179,-0.0076,1.378
4282.00,7.511195,25.01525,-0.000170,24.021577,-0.0076,1.377
4284.00,7.511636,25.01466,-0.000169,24.021595,-0.0076,1.377
4286.00,7.512362,25.01460,-0.000169,24.021332,-0.0076,1.377
4288.00,7.513434,25.01465,-0.000168,24.021624,-0.0076,1.377
4290.00,7.514525,25.01458,-0.000170,24.021341,-0.0076,1.377
4292.00,7.515546,25.01462,-0.000168,24.021572,-0.0076,1.377
4294.00,7.515112,25.01440,-0.000168,24.021106,-0.0076,1.377
4296.00,7.515203,25.01458,-0.000170,24.021818,-0.0076,1.377
4298.00,7.515986,25.01492,-0.000170,24.022037,-0.0076,1.378
4300.00,7.517444,25.01502,-0.000168,24.021263,-0.0076,1.377
4302.00,7.517396,25.01449,-0.000169,24.021591,-0.0076,1.378
4304.00,7.517562,25.01519,-0.000169,24.021086,-0.0076,1.378
4306.00,7.518525,25.01548,-0.000170,24.021243,-0.0076,1.378
4308.00,7.519527,25.01582,-0.000168,24.021640,-0.0076,1.377
4310.00,7.521153,25.01598,-0.000169,24.021419,-0.0076,1.377
4312.00,7.521400,25.01550,-0.000167,24.021767,-0.0076,1.376
4314.00,7.521738,25.01515,-0.000167,24.021501,-0.0076,1.377
4316.00,7.522473,25.01480,-0.000169,24.020910,-0.0076,1.377
4318.00,7.523274,25.01512,-0.000168,24.021227,-0.0076,1.376
4320.00,7.523854,25.01549,-0.000168,24.021189,-0.0076,1.377
4322.00,7.524165,25.01610,-0.000168,24.021251,-0.0076,1.377
4324.00,7.524157,25.01570,-0.000169,24.021058,-0.0076,1.377
4326.00,7.524315,25.01595,-0.000169,24.021117,-0.0076,1.378
4328.00,7.523986,25.01536,-0.000169,24.021494,-0.0076,1.377
4330.00,7.525575,25.01579,-0.000169,24.021508,-0.0076,1.377
4332.00,7.526212,25.01603,-0.000169,24.020845,-0.0076,1.377
4334.00,7.526247,25.01630,-0.000169,24.020919,-0.0076,1.377
4336.00,7.526275,25.01568,-0.000168,24.021927,-0.0076,1.377
4338.00,7.526533,25.01603,-0.000168,24.021015,-0.0077,1.378
4340.00,7.527093,25.01656,-0.000170,24.021514,-0.0076,1.378
4342.00,7.527218,25.01560,-0.000169,24.021588,-0.0076,1.377
4344.00,7.528137,25.01557,-0.000168,24.021236,-0.0077,1.376
4346.00,7.529737,25.01570,-0.000168,24.021078,-0.0076,1.377
4348.00,7.530242,25.01564,-0.000169,24.020710,-0.0076,1.378
4350.00,7.530372,25.01508,-0.000169,24.021524,-0.0076,1.377
4352.00,7.530617,25.01492,-0.000168,24.021198,-0.0076,1.377
4354.00,7.529726,25.01517,-0.000168,24.021334,-0.0076,1.377
4356.00,7.529832,25.01530,-0.000169,24.020977,-0.0076,1.377
4358.00,7.529995,25.01638,-0.000168,24.021216,-0.0076,1.377
4360.00,7.528817,25.01691,-0.000167,24.021254,-0.0076,1.377
4362.00,7.527716,25.01654,-0.000168,24.021738,-0.0076,1.377
4364.00,7.526560,25.01652,-0.000169,24.021994,-0.0076,1.377
4366.00,7.525926,25.01694,-0.000169,24.021564,-0.0076,1.377
4368.00,7.525641,25.01637,-0.000168,24.021528,-0.0076,1.377
4370.00,7.525257,25.01616,-0.000167,24.021077,-0.0076,1.377
4372.00,7.525281,25.01563,-0.000169,24.020950,-0.0076,1.377
4374.00,7.525444,25.01602,-0.000168,24.020872,-0.0076,1.377
4376.00,7.525964,25.01604,-0.000168,24.021254,-0.0076,1.378
4378.00,7.525772,25.01573,-0.000169,24.021019,-0.0076,1.377
4380.00,7.526541,25.01620,-0.000170,24.019971,-0.0076,1.378
4382.00,7.524971,25.01628,-0.000170,24.021298,-0.0076,1.378
4384.00,7.524536,25.01611,-0.000169,24.020981,-0.0076,1.377
4386.00,7.525527,25.01555,-0.000169,24.021055,-0.0076,1.377
4388.00,7.525236,25.01571,-0.000169,24.020466,-0.0076,1.377
4390.00,7.525433,25.01528,-0.000168,24.020906,-0.0076,1.377
4392.00,7.525806,25.01556,-0.000169,24.020906,-0.0076,1.377
4394.00,7.525527,25.01528,-0.000169,24.020462,-0.0076,1.377
4396.00,7.525645,25.01538,-0.000169,24.021158,-0.0076,1.377
4398.00,7.525585,25.01533,-0.000168,24.021503,-0.0076,1.378
4400.00,7.525198,25.01488,-0.000168,24.021434,-0.0076,1.377
4402.00,7.525033,25.01579,-0.000168,24.021207,-0.0076,1.377
4404.00,7.525093,25.01572,-0.000168,24.021805,-0.0075,1.377
4406.00,7.525655,25.01553,-0.000169,24.021220,-0.0076,1.378
4408.00,7.525369,25.01516,-0.000168,24.020991,-0.0076,1.377
4410.00,7.525186,25.01540,-0.000169,24.021655,-0.0076,1.378
4412.00,7.524889,25.01544,-0.000169,24.020585,-0.0076,1.377
4414.00,7.525057,25.01530,-0.000168,24.021029,-0.0076,1.377
4416.00,7.525227,25.01537,-0.000168,24.020603,-0.0077,1.377
4418.00,7.525088,25.01535,-0.000168,24.020792,-0.0076,1.377
4420.00,7.526066,25.01533,-0.000168,24.021298,-0.0076,1.377
4422.00,7.525555,25.01531,-0.000169,24.020968,-0.0076,1.377
4424.00,7.524317,25.01562,-0.000168,24.021941,-0.0076,1.377
4426.00,7.524406,25.01622,-0.000168,24.021252,-0.0076,1.377
4428.00,7.524394,25.01573,-0.000169,24.021669,-0.0076,1.377
4430.00,7.524380,25.01567,-0.000169,24.021071,-0.0076,1.378
4432.00,7.525109,25.01625,-0.000168,24.021057,-0.0076,1.378
4434.00,7.524427,25.01696,-0.000168,24.021156,-0.0076,1.378
4436.00,7.524422,25.01681,-0.000169,24.021704,-0.0076,1.377
4438.00,7.524847,25.01687,-0.000167,24.021713,-0.0076,1.377
4440.00,7.524524,25.01748,-0.000169,24.021276,-0.0076,1.377
4442.00,7.524341,25.01663,-0.000167,24.021425,-0.0076,1.378
4444.00,7.524734,25.01639,-0.000167,24.021601,-0.0076,1.377
4446.00,7.524829,25.01704,-0.000168,24.021231,-0.0076,1.378
4448.00,7.525115,25.01729,-0.000168,24.021425,-0.0076,1.378
4450.00,7.525784,25.01713,-0.000168,24.021396,-0.0076,1.377
4452.00,7.525662,25.01746,-0.000168,24.021305,-0.0076,1.377
4454.00,7.525642,25.01793,-0.000168,24.021033,-0.0076,1.377
4456.00,7.525172,25.01744,-0.000167,24.021495,-0.0076,1.377
4458.00,7.525304,25.01782,-0.000170,24.021044,-0.0076,1.378
4460.00,7.525605,25.01680,-0.000169,24.021514,-0.0076,1.377
4462.00,7.525215,25.01635,-0.000168,24.022273,-0.0076,1.378
4464.00,7.524898,25.01626,-0.000168,24.020768,-0.0076,1.378
4466.00,7.524709,25.01630,-0.000169,24.021325,-0.0076,1.378
4468.00,7.524975,25.01662,-0.000168,24.021468,-0.0076,1.377
4470.00,7.525459,25.01636,-0.000168,24.021325,-0.0076,1.377
4472.00,7.525035,25.01753,-0.000168,24.021454,-0.0076,1.378
4474.00,7.524352,25.01715,-0.000168,24.021488,-0.0076,1.377
4476.00,7.524465,25.01689,-0.000167,24.021450,-0.0077,1.378
4478.00,7.523850,25.01670,-0.000168,24.020988,-0.0076,1.377
4480.00,7.523846,25.01597,-0.000169,24.021813,-0.0076,1.377
4482.00,7.524800,25.01596,-0.000169,24.021443,-0.0076,1.378
4484.00,7.524363,25.01691,-0.000168,24.020977,-0.0076,1.377
4486.00,7.523528,25.01686,-0.000168,24.021385,-0.0076,1.378
4488.00,7.524356,25.01654,-0.000168,24.020937,-0.0076,1.378
4490.00,7.524638,25.01614,-0.000168,24.021354,-0.0076,1.378
4492.00,7.525422,25.01612,-0.000168,24.021107,-0.0076,1.377
4494.00,7.525834,25.01686,-0.000168,24.021552,-0.0076,1.377
4496.00,7.525085,25.01633,-0.000167,24.020924,-0.0076,1.378
4498.00,7.525092,25.01674,-0.000169,24.022373,-0.0076,1.378
4500.00,7.525979,25.01758,-0.000168,24.021559,-0.0077,1.378
4502.00,7.526061,25.01746,-0.000169,24.021233,-0.0076,1.378
4504.00,7.525561,25.01679,-0.000168,24.021553,-0.0076,1.378
4506.00,7.526071,25.01628,-0.000168,24.021432,-0.0076,1.378
4508.00,7.524843,25.01610,-0.000169,24.021260,-0.0076,1.378
4510.00,7.525282,25.01583,-0.000169,24.021423,-0.0076,1.378
4512.00,7.525162,25.01598,-0.000169,24.021044,-0.0076,1.378
4514.00,7.525137,25.01566,-0.000168,24.021425,-0.0076,1.378
4516.00,7.525085,25.01514,-0.000169,24.021309,-0.0076,1.378
4518.00,7.524678,25.01454,-0.000168,24.020781,-0.0076,1.378
4520.00,7.525112,25.01474,-0.000168,24.021680,-0.0076,1.378
4522.00,7.525190,25.01524,-0.000168,24.021463,-0.0076,1.378
4524.00,7.525116,25.01544,-0.000169,24.021084,-0.0076,1.378
4526.00,7.524797,25.01555,-0.000168,24.020475,-0.0076,1.378
4528.00,7.525269,25.01580,-0.000168,24.021303,-0.0076,1.378
4530.00,7.525015,25.01566,-0.000169,24.021010,-0.0076,1.377
4532.00,7.524222,25.01530,-0.000169,24.020984,-0.0076,1.377
4534.00,7.523875,25.01507,-0.000168,24.020839,-0.0076,1.378
4536.00,7.523308,25.01484,-0.000167,24.021236,-0.0076,1.378
4538.00,7.523388,25.01557,-0.000168,24.021843,-0.0076,1.378
4540.00,7.524078,25.01598,-0.000169,24.021184,-0.0076,1.378
4542.00,7.524609,25.01637,-0.000168,24.021129,-0.0076,1.377
4544.00,7.524310,25.01641,-0.000168,24.020535,-0.0076,1.377
4546.00,7.523187,25.01629,-0.000169,24.020903,-0.0076,1.378
4548.00,7.523460,25.01617,-0.000169,24.021651,-0.0076,1.378
4550.00,7.523777,25.01624,-0.000169,24.021298,-0.0077,1.378
4552.00,7.524094,25.01582,-0.000168,24.020924,-0.0076,1.378
4554.00,7.525018,25.01610,-0.000169,24.021419,-0.0076,1.378
4556.00,7.525026,25.01605,-0.000169,24.021417,-0.0076,1.378
4558.00,7.524983,25.01519,-0.000169,24.020497,-0.0077,1.377
4560.00,7.525108,25.01545,-0.000169,24.021037,-0.0076,1.378
4562.00,7.524927,25.01544,-0.000168,24.021368,-0.0076,1.378
4564.00,7.525349,25.01508,-0.000169,24.021358,-0.0076,1.379
4566.00,7.525537,25.01567,-0.000169,24.021073,-0.0076,1.378
4568.00,7.525293,25.01633,-0.000169,24.021475,-0.0076,1.378
4570.00,7.524329,25.01619,-0.000168,24.020919,-0.0076,1.377
4572.00,7.523808,25.01642,-0.000168,24.020710,-0.0076,1.377
4574.00,7.524717,25.01627,-0.000168,24.020899,-0.0076,1.378
4576.00,7.524452,25.01590,-0.000170,24.021401,-0.0076,1.378
4578.00,7.524227,25.01635,-0.000169,24.021383,-0.0076,1.378
4580.00,7.524632,25.01691,-0.000169,24.021256,-0.0076,1.378
4582.00,7.524822,25.01646,-0.000169,24.021397,-0.0076,1.378
4584.00,7.525507,25.01571,-0.000169,24.021278,-0.0076,1.378
4586.00,7.525168,25.01627,-0.000169,24.021064,-0.0076,1.378
4588.00,7.525379,25.01547,-0.000169,24.021254,-0.0076,1.378
4590.00,7.525363,25.01568,-0.000169,24.021058,-0.0076,1.378
4592.00,7.526050,25.01573,-0.000168,24.021564,-0.0076,1.378
4594.00,7.525980,25.01569,-0.000167,24.021508,-0.0076,1.378
4596.00,7.525640,25.01612,-0.000168,24.021113,-0.0076,1.378
4598.00,7.525276,25.01576,-0.000169,24.020738,-0.0076,1.378
4600.00,7.524980,25.01591,-0.000168,24.021301,-0.0076,1.378
4602.00,7.526491,25.01641,-0.000170,24.021098,-0.0076,1.378
4604.00,7.526221,25.01601,-0.000170,24.021104,-0.0076,1.377
4606.00,7.525509,25.01531,-0.000168,24.021717,-0.0076,1.378
4608.00,7.525808,25.01458,-0.000169,24.021334,-0.0076,1.378
4610.00,7.525718,25.01428,-0.000168,24.021271,-0.0076,1.378
4612.00,7.525551,25.01473,-0.000169,24.021425,-0.0076,1.378
4614.00,7.525090,25.01486,-0.000167,24.021506,-0.0076,1.378
4616.00,7.524719,25.01478,-0.000168,24.021572,-0.0076,1.377
4618.00,7.524362,25.01504,-0.000169,24.021929,-0.0076,1.379
4620.00,7.524498,25.01519,-0.000169,24.020781,-0.0076,1.378
4622.00,7.525825,25.01505,-0.000169,24.021891,-0.0076,1.377
4624.00,7.525646,25.01530,-0.000169,24.021013,-0.0076,1.378
4626.00,7.525311,25.01469,-0.000168,24.021138,-0.0076,1.377
4628.00,7.525168,25.01504,-0.000168,24.021718,-0.0076,1.378
4630.00,7.525843,25.01429,-0.000169,24.021818,-0.0076,1.378
4632.00,7.525433,25.01424,-0.000168,24.021107,-0.0076,1.378
4634.00,7.525120,25.01395,-0.000168,24.021495,-0.0076,1.378
4636.00,7.525175,25.01422,-0.000169,24.021184,-0.0076,1.378
4638.00,7.525114,25.01476,-0.000168,24.021278,-0.0076,1.378
4640.00,7.525004,25.01446,-0.000168,24.021459,-0.0076,1.378
4642.00,7.525670,25.01482,-0.000169,24.021298,-0.0076,1.378
4644.00,7.525340,25.01555,-0.000169,24.020658,-0.0077,1.378
4646.00,7.525545,25.01555,-0.000169,24.020768,-0.0076,1.378
4648.00,7.525643,25.01512,-0.000169,24.021106,-0.0076,1.378
4650.00,7.525851,25.01545,-0.000169,24.021086,-0.0076,1.378
4652.00,7.525828,25.01526,-0.000170,24.020614,-0.0076,1.378
4654.00,7.526030,25.01464,-0.000171,24.021233,-0.0076,1.378
4656.00,7.525227,25.01454,-0.000170,24.021733,-0.0076,1.378
4658.00,7.524767,25.01484,-0.000169,24.021175,-0.0076,1.378
4660.00,7.524618,25.01573,-0.000168,24.020886,-0.0076,1.378
4662.00,7.524884,25.01523,-0.000168,24.020794,-0.0076,1.378
4664.00,7.525557,25.01519,-0.000170,24.021359,-0.0076,1.378
4666.00,7.525438,25.01536,-0.000168,24.021146,-0.0076,1.378
4668.00,7.524884,25.01543,-0.000168,24.021943,-0.0076,1.378
4670.00,7.523481,25.01526,-0.000168,24.021383,-0.0076,1.378
4672.00,7.523737,25.01528,-0.000169,24.021439,-0.0076,1.378
4674.00,7.524315,25.01590,-0.000169,24.021700,-0.0076,1.378
4676.00,7.524679,25.01637,-0.000169,24.021794,-0.0076,1.378
4678.00,7.524889,25.01639,-0.000168,24.021361,-0.0076,1.378
4680.00,7.525629,25.01636,-0.000168,24.021860,-0.0076,1.378
4682.00,7.525167,25.01622,-0.000168,24.021561,-0.0076,1.378
4684.00,7.525757,25.01631,-0.000168,24.021461,-0.0076,1.378
4686.00,7.525427,25.01661,-0.000169,24.021637,-0.0076,1.378
4688.00,7.525536,25.01579,-0.000169,24.021040,-0.0076,1.378
4690.00,7.525660,25.01597,-0.000168,24.021392,-0.0076,1.378
4692.00,7.525461,25.01625,-0.000167,24.021247,-0.0076,1.378
4694.00,7.525120,25.01615,-0.000168,24.022021,-0.0075,1.378
4696.00,7.525481,25.01588,-0.000168,24.021764,-0.0076,1.378
4698.00,7.525669,25.01644,-0.000168,24.021648,-0.0076,1.378
4700.00,7.525417,25.01649,-0.000168,24.022086,-0.0076,1.379
4702.00,7.525391,25.01634,-0.000168,24.021947,-0.0076,1.379
4704.00,7.525412,25.01590,-0.000169,24.021506,-0.0076,1.378
4706.00,7.524907,25.01613,-0.000169,24.021463,-0.0076,1.378
4708.00,7.524831,25.01635,-0.000168,24.021504,-0.0076,1.378
4710.00,7.525092,25.01579,-0.000168,24.021187,-0.0076,1.378
4712.00,7.525304,25.01540,-0.000169,24.021236,-0.0076,1.378
4714.00,7.525198,25.01537,-0.000169,24.021742,-0.0076,1.378
4716.00,7.524730,25.01568,-0.000169,24.021688,-0.0076,1.379
4718.00,7.525840,25.01589,-0.000169,24.021736,-0.0076,1.378
4720.00,7.525778,25.01510,-0.000169,24.021459,-0.0076,1.378
4722.00,7.525270,25.01501,-0.000169,24.021196,-0.0076,1.378
4724.00,7.523513,25.01505,-0.000168,24.021548,-0.0076,1.378
4726.00,7.523084,25.01581,-0.000169,24.021158,-0.0076,1.378
4728.00,7.523863,25.01620,-0.000168,24.021428,-0.0076,1.378
4730.00,7.524724,25.01594,-0.000168,24.021639,-0.0077,1.378
4732.00,7.524838,25.01544,-0.000168,24.020888,-0.0076,1.378
4734.00,7.523873,25.01571,-0.000169,24.021010,-0.0076,1.378
4736.00,7.523819,25.01634,-0.000169,24.021209,-0.0076,1.378
4738.00,7.524047,25.01571,-0.000168,24.021584,-0.0076,1.379
4740.00,7.524591,25.01533,-0.000168,24.021499,-0.0076,1.378
4742.00,7.525034,25.01561,-0.000168,24.020709,-0.0076,1.378
4744.00,7.525292,25.01572,-0.000168,24.020942,-0.0076,1.378
4746.00,7.525456,25.01620,-0.000169,24.021396,-0.0076,1.379
4748.00,7.525167,25.01622,-0.000169,24.020843,-0.0076,1.378
4750.00,7.524864,25.01680,-0.000168,24.021823,-0.0076,1.379
4752.00,7.525178,25.01662,-0.000169,24.020750,-0.0076,1.379
4754.00,7.525772,25.01652,-0.000169,24.021644,-0.0076,1.379
4756.00,7.525735,25.01702,-0.000169,24.020990,-0.0076,1.378
4758.00,7.524885,25.01709,-0.000170,24.021269,-0.0076,1.379
4760.00,7.525496,25.01629,-0.000169,24.021280,-0.0076,1.378
4762.00,7.525540,25.01620,-0.000168,24.021345,-0.0076,1.378
4764.00,7.525032,25.01719,-0.000168,24.021135,-0.0076,1.378
4766.00,7.525324,25.01737,-0.000168,24.021352,-0.0076,1.378
4768.00,7.525521,25.01706,-0.000167,24.021088,-0.0076,1.379
4770.00,7.525578,25.01650,-0.000169,24.021196,-0.0076,1.379
4772.00,7.525661,25.01662,-0.000167,24.022103,-0.0076,1.379
4774.00,7.525067,25.01656,-0.000168,24.021374,-0.0076,1.378
4776.00,7.524644,25.01606,-0.000168,24.021118,-0.0076,1.379
4778.00,7.523978,25.01636,-0.000169,24.021727,-0.0076,1.379
4780.00,7.524350,25.01675,-0.000168,24.020913,-0.0076,1.378
4782.00,7.524738,25.01710,-0.000168,24.021372,-0.0076,1.378
4784.00,7.524753,25.01746,-0.000168,24.021193,-0.0076,1.379
4786.00,7.525089,25.01777,-0.000168,24.021345,-0.0076,1.378
4788.00,7.524974,25.01725,-0.000168,24.021466,-0.0076,1.379
4790.00,7.525515,25.01775,-0.000169,24.021871,-0.0075,1.379
4792.00,7.525751,25.01673,-0.000169,24.021075,-0.0076,1.378
4794.00,7.526828,25.01787,-0.000168,24.021086,-0.0076,1.378
4796.00,7.527027,25.01757,-0.000167,24.021668,-0.0076,1.378
4798.00,7.527024,25.01759,-0.000168,24.021550,-0.0076,1.379
4800.00,7.527321,25.01749,-0.000169,24.020812,-0.0076,1.379
4802.00,7.526025,25.01668,-0.000168,24.021258,-0.0077,1.378
@8,12.0000,24.0
4804.00,7.525713,25.01773,-0.000168,24.021332,-0.0076,1.378
4806.00,7.521131,25.01694,-0.000168,24.020585,-0.0076,1.378
4808.00,7.512187,25.01668,-0.000169,24.020643,-0.0076,1.378
4810.00,7.499390,25.01659,-0.000169,24.020536,-0.0076,1.377
4812.00,7.485213,25.01629,-0.000167,24.021325,-0.0076,1.377
4814.00,7.473071,25.01688,-0.000167,24.021233,-0.0076,1.378
4816.00,7.464978,25.01694,-0.000168,24.021055,-0.0076,1.379
4818.00,7.458644,25.01748,-0.000168,24.021635,-0.0076,1.379
4820.00,7.452797,25.01648,-0.000168,24.021378,-0.0076,1.379
4822.00,7.448169,25.01694,-0.000169,24.021514,-0.0076,1.380
4824.00,7.444106,25.01672,-0.000170,24.021691,-0.0076,1.380
4826.00,7.440531,25.01616,-0.000170,24.021591,-0.0076,1.380
4828.00,7.437984,25.01582,-0.000170,24.021950,-0.0076,1.380
4830.00,7.439480,25.01571,-0.000171,24.021541,-0.0076,1.380
4832.00,7.446579,25.01595,-0.000170,24.021831,-0.0076,1.381
4834.00,7.457951,25.01615,-0.000171,24.021865,-0.0076,1.381
4836.00,7.469584,25.01642,-0.000170,24.021053,-0.0076,1.381
4838.00,7.476736,25.01652,-0.000169,24.021742,-0.0076,1.380
4840.00,7.482467,25.01607,-0.000169,24.021889,-0.0076,1.379
4842.00,7.485957,25.01598,-0.000168,24.021428,-0.0076,1.378
4844.00,7.488247,25.01698,-0.000168,24.020863,-0.0076,1.379
4846.00,7.490486,25.01661,-0.000167,24.021281,-0.0076,1.379
4848.00,7.493050,25.01649,-0.000168,24.021494,-0.0076,1.378
4850.00,7.494175,25.01646,-0.000168,24.021927,-0.0076,1.379
4852.00,7.494774,25.01641,-0.000169,24.022162,-0.0076,1.379
4854.00,7.496511,25.01595,-0.000169,24.021214,-0.0076,1.379
4856.00,7.499152,25.01558,-0.000168,24.020509,-0.0076,1.379
4858.00,7.500986,25.01638,-0.000169,24.021349,-0.0076,1.379
4860.00,7.501589,25.01594,-0.000170,24.021704,-0.0076,1.379
4862.00,7.502091,25.01608,-0.000169,24.020881,-0.0076,1.379
4864.00,7.503504,25.01645,-0.000169,24.021403,-0.0076,1.379
4866.00,7.503715,25.01650,-0.000169,24.021718,-0.0076,1.378
4868.00,7.504306,25.01694,-0.000169,24.021452,-0.0076,1.378
4870.00,7.505120,25.01678,-0.000169,24.021294,-0.0076,1.379
4872.00,7.506107,25.01729,-0.000168,24.021024,-0.0076,1.379
4874.00,7.507875,25.01828,-0.000169,24.021582,-0.0076,1.379
4876.00,7.510708,25.01651,-0.000170,24.020982,-0.0076,1.379
4878.00,7.511996,25.01582,-0.000170,24.020968,-0.0076,1.379
4880.00,7.513232,25.01670,-0.000170,24.022124,-0.0076,1.379
4882.00,7.514085,25.01669,-0.000169,24.021472,-0.0076,1.378
4884.00,7.514913,25.01688,-0.000169,24.021544,-0.0076,1.378
4886.00,7.516848,25.01669,-0.000168,24.021671,-0.0075,1.379
4888.00,7.518224,25.01736,-0.000168,24.020817,-0.0076,1.378
4890.00,7.519279,25.01666,-0.000168,24.021557,-0.0076,1.378
4892.00,7.519574,25.01706,-0.000168,24.021905,-0.0076,1.378
4894.00,7.520387,25.01652,-0.000169,24.021559,-0.0076,1.379
4896.00,7.521007,25.01664,-0.000169,24.021095,-0.0076,1.379
4898.00,7.521166,25.01705,-0.000168,24.021746,-0.0076,1.379
4900.00,7.521043,25.01749,-0.000168,24.021555,-0.0076,1.379
4902.00,7.521748,25.01767,-0.000170,24.022186,-0.0076,1.379
4904.00,7.521501,25.01746,-0.000169,24.021854,-0.0076,1.378
4906.00,7.522372,25.01759,-0.000166,24.022021,-0.0076,1.378
4908.00,7.522657,25.01812,-0.000167,24.021566,-0.0076,1.379
4910.00,7.522733,25.01756,-0.000168,24.020774,-0.0076,1.378
4912.00,7.523651,25.01671,-0.000167,24.021164,-0.0076,1.378
4914.00,7.524547,25.01670,-0.000168,24.022168,-0.0076,1.379
4916.00,7.523969,25.01650,-0.000170,24.021954,-0.0076,1.379
4918.00,7.524226,25.01645,-0.000168,24.021316,-0.0076,1.379
4920.00,7.525018,25.01667,-0.000168,24.022181,-0.0076,1.379
4922.00,7.525790,25.01664,-0.000169,24.021499,-0.0076,1.378
4924.00,7.526682,25.01661,-0.000168,24.021399,-0.0076,1.379
4926.00,7.527655,25.01660,-0.000168,24.021022,-0.0076,1.379
4928.00,7.529345,25.01597,-0.000170,24.021323,-0.0076,1.379
4930.00,7.529920,25.01641,-0.000170,24.021860,-0.0076,1.378
4932.00,7.530553,25.01726,-0.000168,24.021940,-0.0076,1.379
4934.00,7.530742,25.01754,-0.000167,24.021575,-0.0076,1.378
4936.00,7.530909,25.01710,-0.000168,24.021390,-0.0076,1.379
4938.00,7.530576,25.01724,-0.000169,24.021209,-0.0075,1.379
4940.00,7.530141,25.01709,-0.000169,24.021751,-0.0076,1.379
4942.00,7.530224,25.01659,-0.000169,24.021548,-0.0076,1.379
4944.00,7.530907,25.01621,-0.000169,24.021343,-0.0076,1.379
4946.00,7.531207,25.01654,-0.000170,24.021285,-0.0076,1.378
4948.00,7.531520,25.01625,-0.000169,24.022041,-0.0076,1.378
4950.00,7.531524,25.01637,-0.000168,24.021421,-0.0076,1.379
4952.00,7.530877,25.01643,-0.000169,24.021222,-0.0076,1.378
4954.00,7.530680,25.01684,-0.000169,24.021749,-0.0076,1.378
4956.00,7.531489,25.01682,-0.000169,24.021568,-0.0076,1.379
4958.00,7.530959,25.01601,-0.000168,24.021693,-0.0076,1.379
4960.00,7.531272,25.01616,-0.000168,24.021483,-0.0076,1.379
4962.00,7.530331,25.01611,-0.000168,24.021305,-0.0076,1.378
4964.00,7.529630,25.01722,-0.000169,24.021691,-0.0076,1.379
4966.00,7.529780,25.01777,-0.000169,24.021849,-0.0076,1.379
4968.00,7.529933,25.01736,-0.000170,24.020826,-0.0076,1.379
4970.00,7.529467,25.01687,-0.000170,24.021463,-0.0076,1.379
4972.00,7.529627,25.01710,-0.000169,24.021543,-0.0076,1.378
4974.00,7.530312,25.01798,-0.000169,24.020962,-0.0076,1.379
4976.00,7.530185,25.01856,-0.000169,24.021481,-0.0076,1.380
4978.00,7.529709,25.01792,-0.000169,24.021057,-0.0076,1.379
4980.00,7.529372,25.01884,-0.000168,24.020749,-0.0076,1.379
4982.00,7.528222,25.01798,-0.000169,24.021182,-0.0076,1.379
4984.00,7.527769,25.01832,-0.000168,24.021537,-0.0076,1.378
4986.00,7.527350,25.01903,-0.000169,24.020993,-0.0076,1.379
4988.00,7.527159,25.01820,-0.000168,24.021153,-0.0076,1.379
4990.00,7.527575,25.01823,-0.000168,24.021669,-0.0076,1.379
4992.00,7.527683,25.01785,-0.000168,24.021753,-0.0076,1.379
4994.00,7.527736,25.01828,-0.000170,24.020955,-0.0076,1.379
4996.00,7.527977,25.01833,-0.000169,24.021011,-0.0076,1.379
4998.00,7.527804,25.01895,-0.000168,24.021343,-0.0076,1.378
5000.00,7.528842,25.01889,-0.000169,24.021363,-0.0076,1.379
5002.00,7.529118,25.01815,-0.000169,24.021392,-0.0076,1.379
5004.00,7.528345,25.01864,-0.000169,24.021901,-0.0076,1.379
5006.00,7.527497,25.01739,-0.000169,24.021350,-0.0076,1.378
5008.00,7.527178,25.01730,-0.000169,24.020942,-0.0076,1.379
5010.00,7.527337,25.01749,-0.000170,24.021838,-0.0076,1.379
5012.00,7.526901,25.01698,-0.000169,24.021733,-0.0076,1.379
5014.00,7.527208,25.01809,-0.000168,24.021234,-0.0076,1.378
5016.00,7.528015,25.01761,-0.000168,24.021037,-0.0076,1.379
5018.00,7.528513,25.01779,-0.000168,24.022246,-0.0076,1.379
5020.00,7.528687,25.01713,-0.000168,24.021677,-0.0076,1.379
5022.00,7.528947,25.01748,-0.000169,24.022012,-0.0076,1.379
5024.00,7.528969,25.01776,-0.000169,24.021842,-0.0076,1.379
5026.00,7.527823,25.01725,-0.000169,24.020850,-0.0076,1.378
5028.00,7.527759,25.01746,-0.000169,24.021446,-0.0076,1.379
5030.00,7.528135,25.01763,-0.000169,24.021445,-0.0076,1.379
5032.00,7.528253,25.01771,-0.000169,24.021486,-0.0076,1.379
5034.00,7.528215,25.01713,-0.000169,24.021998,-0.0076,1.379
5036.00,7.529224,25.01701,-0.000168,24.021646,-0.0076,1.379
5038.00,7.529245,25.01775,-0.000168,24.021227,-0.0076,1.379
5040.00,7.529272,25.01776,-0.000168,24.021338,-0.0076,1.379
5042.00,7.528022,25.01717,-0.000169,24.021659,-0.0076,1.379
5044.00,7.528084,25.01712,-0.000169,24.021787,-0.0076,1.379
5046.00,7.526587,25.01665,-0.000168,24.021678,-0.0076,1.379
5048.00,7.526015,25.01655,-0.000168,24.021599,-0.0076,1.379
5050.00,7.526438,25.01763,-0.000168,24.021508,-0.0076,1.379
5052.00,7.526150,25.01723,-0.000168,24.021039,-0.0076,1.379
5054.00,7.526410,25.01650,-0.000168,24.021988,-0.0076,1.379
5056.00,7.526743,25.01727,-0.000168,24.021517,-0.0076,1.379
5058.00,7.526990,25.01757,-0.000169,24.021156,-0.0076,1.379
5060.00,7.527156,25.01852,-0.000169,24.021604,-0.0076,1.378
5062.00,7.527324,25.01847,-0.000168,24.020852,-0.0076,1.379
5064.00,7.527155,25.01810,-0.000169,24.020961,-0.0076,1.379
5066.00,7.526581,25.01793,-0.000168,24.021579,-0.0076,1.379
5068.00,7.526872,25.01818,-0.000168,24.021220,-0.0076,1.379
5070.00,7.527119,25.01771,-0.000169,24.021316,-0.0076,1.379
5072.00,7.526784,25.01728,-0.000169,24.020618,-0.0076,1.379
5074.00,7.526649,25.01739,-0.000168,24.021185,-0.0077,1.379
5076.00,7.526649,25.01730,-0.000169,24.021294,-0.0076,1.379
5078.00,7.527123,25.01735,-0.000169,24.021689,-0.0076,1.379
5080.00,7.527727,25.01788,-0.000168,24.021570,-0.0076,1.379
5082.00,7.527467,25.01758,-0.000169,24.021738,-0.0076,1.379
5084.00,7.527000,25.01707,-0.000168,24.021649,-0.0076,1.379
5086.00,7.527585,25.01742,-0.000168,24.021521,-0.0076,1.380
5088.00,7.527284,25.01819,-0.000168,24.021925,-0.0076,1.379
5090.00,7.527513,25.01847,-0.000168,24.021557,-0.0076,1.379
5092.00,7.526617,25.01760,-0.000168,24.021173,-0.0076,1.378
5094.00,7.526330,25.01796,-0.000168,24.021178,-0.0076,1.379
5096.00,7.525865,25.01802,-0.000168,24.021256,-0.0076,1.379
5098.00,7.526647,25.01791,-0.000169,24.020738,-0.0076,1.379
5100.00,7.527871,25.01802,-0.000169,24.021376,-0.0076,1.380
5102.00,7.528556,25.01762,-0.000168,24.020919,-0.0076,1.380
5104.00,7.528521,25.01755,-0.000169,24.021095,-0.0076,1.379
5106.00,7.527894,25.01721,-0.000168,24.021095,-0.0076,1.380
5108.00,7.527418,25.01729,-0.000169,24.021111,-0.0076,1.379
5110.00,7.527614,25.01754,-0.000169,24.020801,-0.0076,1.379
5112.00,7.527529,25.01717,-0.000168,24.021541,-0.0076,1.379
5114.00,7.527382,25.01761,-0.000168,24.021657,-0.0076,1.379
5116.00,7.527759,25.01766,-0.000169,24.021702,-0.0076,1.379
5118.00,7.527441,25.01802,-0.000169,24.021671,-0.0076,1.379
5120.00,7.526823,25.01797,-0.000170,24.021758,-0.0076,1.379
5122.00,7.526536,25.01772,-0.000169,24.020915,-0.0077,1.379
5124.00,7.525304,25.01728,-0.000168,24.021194,-0.0076,1.379
5126.00,7.525718,25.01761,-0.000169,24.021151,-0.0076,1.379
5128.00,7.526727,25.01731,-0.000169,24.021878,-0.0076,1.379
5130.00,7.527670,25.01734,-0.000169,24.021506,-0.0076,1.379
5132.00,7.526753,25.01815,-0.000169,24.021153,-0.0076,1.379
5134.00,7.526548,25.01846,-0.000169,24.020754,-0.0076,1.379
5136.00,7.527399,25.01798,-0.000168,24.021104,-0.0076,1.380
5138.00,7.527629,25.01734,-0.000168,24.021329,-0.0076,1.380
5140.00,7.527665,25.01718,-0.000168,24.021414,-0.0076,1.379
5142.00,7.527297,25.01799,-0.000168,24.021271,-0.0076,1.380
5144.00,7.526592,25.01796,-0.000168,24.020899,-0.0076,1.380
5146.00,7.526403,25.01848,-0.000168,24.020555,-0.0076,1.380
5148.00,7.526332,25.01872,-0.000167,24.021740,-0.0076,1.379
5150.00,7.526287,25.01812,-0.000167,24.021251,-0.0076,1.380
5152.00,7.526187,25.01762,-0.000168,24.021940,-0.0076,1.380
5154.00,7.525628,25.01770,-0.000169,24.021209,-0.0076,1.380
5156.00,7.524756,25.01783,-0.000168,24.021107,-0.0076,1.379
5158.00,7.524301,25.01800,-0.000170,24.020859,-0.0076,1.380
5160.00,7.524466,25.01813,-0.000169,24.021185,-0.0076,1.379
5162.00,7.525134,25.01813,-0.000169,24.021468,-0.0076,1.379
5164.00,7.526043,25.01828,-0.000170,24.022048,-0.0076,1.379
5166.00,7.526393,25.01779,-0.000168,24.021514,-0.0076,1.379
5168.00,7.526177,25.01830,-0.000169,24.021387,-0.0076,1.380
5170.00,7.525178,25.01779,-0.000169,24.021256,-0.0077,1.380
5172.00,7.525820,25.01767,-0.000169,24.021173,-0.0076,1.380
5174.00,7.526871,25.01751,-0.000169,24.021611,-0.0076,1.380
5176.00,7.526798,25.01646,-0.000168,24.020910,-0.0076,1.379
5178.00,7.527401,25.01728,-0.000168,24.021111,-0.0076,1.379
5180.00,7.528660,25.01769,-0.000168,24.021649,-0.0076,1.379
5182.00,7.529047,25.01701,-0.000170,24.021216,-0.0076,1.379
5184.00,7.528436,25.01764,-0.000170,24.021211,-0.0076,1.380
5186.00,7.527318,25.01668,-0.000169,24.021698,-0.0076,1.379
5188.00,7.527308,25.01724,-0.000169,24.021396,-0.0076,1.380
5190.00,7.526647,25.01768,-0.000170,24.021561,-0.0076,1.380
5192.00,7.525959,25.01732,-0.000169,24.021098,-0.0076,1.379
5194.00,7.527186,25.01661,-0.000169,24.021423,-0.0076,1.379
5196.00,7.528037,25.01718,-0.000168,24.020797,-0.0076,1.380
5198.00,7.528684,25.01784,-0.000169,24.021765,-0.0076,1.379
5200.00,7.528707,25.01812,-0.000168,24.021146,-0.0076,1.379
5202.00,7.528344,25.01758,-0.000168,24.021136,-0.0076,1.379
5204.00,7.528532,25.01829,-0.000169,24.021736,-0.0076,1.379
5206.00,7.529103,25.01810,-0.000169,24.021002,-0.0076,1.380
5208.00,7.529385,25.01766,-0.000169,24.020904,-0.0076,1.379
5210.00,7.528998,25.01720,-0.000170,24.020584,-0.0076,1.379
5212.00,7.528576,25.01700,-0.000168,24.020779,-0.0076,1.379
5214.00,7.528599,25.01743,-0.000169,24.021345,-0.0076,1.380
5216.00,7.527949,25.01721,-0.000169,24.021173,-0.0076,1.379
5218.00,7.527896,25.01675,-0.000169,24.020950,-0.0076,1.379
5220.00,7.527739,25.01732,-0.000170,24.021035,-0.0076,1.380
5222.00,7.527321,25.01679,-0.000170,24.021058,-0.0076,1.379
5224.00,7.526323,25.01705,-0.000169,24.020892,-0.0076,1.380
5226.00,7.525646,25.01760,-0.000170,24.020805,-0.0076,1.380
5228.00,7.526473,25.01752,-0.000169,24.021135,-0.0076,1.380
5230.00,7.527166,25.01725,-0.000170,24.021026,-0.0076,1.380
5232.00,7.527492,25.01723,-0.000170,24.020946,-0.0076,1.379
5234.00,7.527698,25.01781,-0.000170,24.020732,-0.0076,1.380
5236.00,7.527990,25.01683,-0.000169,24.021330,-0.0076,1.379
5238.00,7.527607,25.01691,-0.000169,24.021285,-0.0076,1.379
5240.00,7.527485,25.01671,-0.000168,24.021575,-0.0076,1.379
5242.00,7.527198,25.01706,-0.000169,24.020886,-0.0076,1.379
5244.00,7.527468,25.01689,-0.000169,24.020846,-0.0076,1.380
5246.00,7.527479,25.01747,-0.000170,24.021477,-0.0076,1.380
5248.00,7.526243,25.01826,-0.000169,24.021441,-0.0076,1.380
5250.00,7.525951,25.01739,-0.000170,24.021314,-0.0076,1.380
5252.00,7.526890,25.01750,-0.000170,24.020828,-0.0076,1.380
5254.00,7.527262,25.01718,-0.000170,24.021008,-0.0076,1.380
5256.00,7.527172,25.01771,-0.000168,24.020888,-0.0076,1.379
5258.00,7.526978,25.01887,-0.000168,24.020970,-0.0076,1.379
5260.00,7.527320,25.01847,-0.000169,24.021564,-0.0076,1.380
5262.00,7.526703,25.01814,-0.000169,24.020981,-0.0076,1.380
5264.00,7.526300,25.01800,-0.000169,24.020973,-0.0076,1.379
5266.00,7.525630,25.01796,-0.000170,24.020839,-0.0076,1.379
5268.00,7.526679,25.01725,-0.000169,24.021089,-0.0076,1.379
5270.00,7.527247,25.01692,-0.000168,24.020866,-0.0076,1.380
5272.00,7.526970,25.01739,-0.000170,24.021330,-0.0076,1.380
5274.00,7.527385,25.01748,-0.000169,24.020805,-0.0076,1.380
5276.00,7.527999,25.01760,-0.000169,24.020759,-0.0076,1.380
5278.00,7.527712,25.01749,-0.000170,24.021182,-0.0076,1.381
5280.00,7.527416,25.01788,-0.000170,24.021066,-0.0076,1.379
5282.00,7.527711,25.01764,-0.000169,24.020823,-0.0077,1.379
5284.00,7.528106,25.01776,-0.000171,24.021486,-0.0076,1.380
5286.00,7.528237,25.01749,-0.000170,24.020419,-0.0076,1.380
5288.00,7.529471,25.01842,-0.000169,24.020515,-0.0076,1.380
5290.00,7.529510,25.01844,-0.000169,24.021294,-0.0076,1.380
5292.00,7.528482,25.01772,-0.000169,24.021336,-0.0076,1.380
5294.00,7.528565,25.01815,-0.000169,24.020845,-0.0076,1.379
5296.00,7.528270,25.01731,-0.000169,24.021251,-0.0076,1.379
5298.00,7.527878,25.01678,-0.000169,24.021160,-0.0076,1.380
5300.00,7.528149,25.01676,-0.000171,24.020640,-0.0076,1.380
5302.00,7.528668,25.01781,-0.000169,24.021051,-0.0076,1.380
5304.00,7.527740,25.01758,-0.000170,24.021430,-0.0076,1.379
5306.00,7.526882,25.01773,-0.000169,24.021233,-0.0076,1.379
5308.00,7.526480,25.01704,-0.000170,24.020109,-0.0076,1.380
5310.00,7.525354,25.01711,-0.000169,24.020981,-0.0076,1.379
5312.00,7.524502,25.01739,-0.000169,24.020895,-0.0076,1.380
5314.00,7.524907,25.01771,-0.000169,24.020788,-0.0076,1.380
5316.00,7.525678,25.01761,-0.000169,24.020982,-0.0076,1.380
5318.00,7.526253,25.01687,-0.000170,24.021651,-0.0076,1.380
5320.00,7.526811,25.01700,-0.000170,24.021000,-0.0076,1.380
5322.00,7.527245,25.01742,-0.000170,24.020770,-0.0076,1.380
5324.00,7.526807,25.01718,-0.000169,24.021332,-0.0077,1.379
5326.00,7.526152,25.01718,-0.000168,24.021129,-0.0076,1.379
5328.00,7.526472,25.01736,-0.000170,24.021358,-0.0076,1.379
5330.00,7.526221,25.01670,-0.000170,24.020803,-0.0077,1.379
5332.00,7.527725,25.01745,-0.000170,24.021220,-0.0076,1.380
5334.00,7.527060,25.01779,-0.000169,24.020865,-0.0076,1.380
5336.00,7.526234,25.01767,-0.000169,24.020865,-0.0076,1.380
5338.00,7.527604,25.01778,-0.000169,24.021117,-0.0076,1.380
5340.00,7.528418,25.01759,-0.000168,24.020703,-0.0076,1.379
5342.00,7.527815,25.01745,-0.000169,24.020663,-0.0077,1.380
5344.00,7.527777,25.01708,-0.000169,24.021120,-0.0076,1.380
5346.00,7.527202,25.01760,-0.000170,24.020691,-0.0077,1.380
5348.00,7.526714,25.01825,-0.000170,24.021437,-0.0076,1.380
5350.00,7.527114,25.01828,-0.000170,24.021392,-0.0076,1.380
5352.00,7.527310,25.01815,-0.000169,24.021341,-0.0077,1.379
5354.00,7.527089,25.01804,-0.000169,24.021753,-0.0076,1.379
5356.00,7.526918,25.01820,-0.000169,24.021015,-0.0077,1.379
5358.00,7.526632,25.01788,-0.000170,24.021064,-0.0076,1.380
5360.00,7.527678,25.01838,-0.000169,24.020884,-0.0077,1.380
5362.00,7.528418,25.01839,-0.000170,24.021211,-0.0076,1.380
5364.00,7.528962,25.01824,-0.000170,24.021303,-0.0077,1.380
5366.00,7.529459,25.01767,-0.000169,24.020957,-0.0076,1.379
5368.00,7.529773,25.01757,-0.000170,24.021175,-0.0076,1.380
5370.00,7.529847,25.01795,-0.000170,24.020660,-0.0076,1.380
5372.00,7.528838,25.01854,-0.000169,24.022027,-0.0076,1.380
5374.00,7.528655,25.01811,-0.000170,24.021474,-0.0076,1.380
5376.00,7.527949,25.01742,-0.000169,24.020758,-0.0076,1.379
5378.00,7.527968,25.01760,-0.000168,24.021066,-0.0076,1.380
5380.00,7.528271,25.01796,-0.000169,24.021184,-0.0076,1.380
5382.00,7.527549,25.01774,-0.000169,24.021999,-0.0076,1.380
5384.00,7.527061,25.01757,-0.000169,24.020988,-0.0076,1.380
5386.00,7.526504,25.01783,-0.000168,24.021492,-0.0076,1.380
5388.00,7.526130,25.01717,-0.000169,24.021213,-0.0076,1.380
5390.00,7.526056,25.01746,-0.000169,24.021296,-0.0076,1.380
5392.00,7.526104,25.01702,-0.000170,24.021153,-0.0076,1.379
5394.00,7.526386,25.01755,-0.000169,24.021883,-0.0076,1.379
5396.00,7.527159,25.01735,-0.000169,24.021508,-0.0076,1.380
5398.00,7.527767,25.01716,-0.000169,24.021780,-0.0076,1.380
5400.00,7.527644,25.01818,-0.000168,24.021499,-0.0076,1.380
5402.00,7.528217,25.01805,-0.000169,24.021329,-0.0076,1.379
@9,12.0000,24.0
5404.00,7.527510,25.01834,-0.000168,24.021746,-0.0076,1.379
5406.00,7.524206,25.01717,-0.000169,24.021472,-0.0076,1.379
5408.00,7.516457,25.01808,-0.000168,24.020955,-0.0076,1.379
5410.00,7.504866,25.01686,-0.000169,24.020801,-0.0076,1.378
5412.00,7.491171,25.01664,-0.000168,24.020946,-0.0076,1.378
5414.00,7.479262,25.01697,-0.000168,24.021655,-0.0076,1.379
5416.00,7.471783,25.01680,-0.000170,24.021731,-0.0076,1.380
5418.00,7.466067,25.01749,-0.000170,24.021470,-0.0076,1.380
5420.00,7.461257,25.01726,-0.000171,24.020817,-0.0076,1.381
5422.00,7.457804,25.01731,-0.000172,24.021323,-0.0076,1.381
5424.00,7.454698,25.01765,-0.000169,24.021657,-0.0076,1.381
5426.00,7.451061,25.01785,-0.000171,24.021649,-0.0076,1.381
5428.00,7.447232,25.01737,-0.000169,24.021662,-0.0076,1.380
5430.00,7.447740,25.01850,-0.000169,24.021109,-0.0076,1.381
5432.00,7.454938,25.01910,-0.000171,24.020594,-0.0076,1.381
5434.00,7.465847,25.01797,-0.000171,24.021590,-0.0076,1.382
5436.00,7.477878,25.01744,-0.000171,24.021749,-0.0076,1.381
5438.00,7.486489,25.01798,-0.000170,24.021370,-0.0075,1.381
5440.00,7.491187,25.01801,-0.000169,24.021666,-0.0076,1.381
5442.00,7.494414,25.01797,-0.000169,24.021823,-0.0076,1.381
5444.00,7.497305,25.01784,-0.000168,24.021229,-0.0076,1.380
5446.00,7.499930,25.01768,-0.000168,24.021486,-0.0076,1.380
5448.00,7.500754,25.01714,-0.000168,24.020964,-0.0076,1.380
5450.00,7.502071,25.01717,-0.000169,24.021135,-0.0076,1.380
5452.00,7.504745,25.01715,-0.000170,24.021515,-0.0076,1.380
5454.00,7.506139,25.01702,-0.000169,24.021816,-0.0076,1.379
5456.00,7.506856,25.01684,-0.000168,24.021443,-0.0076,1.380
5458.00,7.507046,25.01722,-0.000169,24.020948,-0.0076,1.380
5460.00,7.507438,25.01730,-0.000170,24.021789,-0.0076,1.380
5462.00,7.507913,25.01752,-0.000172,24.021022,-0.0076,1.380
5464.00,7.508084,25.01761,-0.000170,24.021412,-0.0076,1.379
5466.00,7.508245,25.01742,-0.000169,24.021262,-0.0077,1.380
5468.00,7.508382,25.01819,-0.000169,24.021367,-0.0076,1.380
5470.00,7.509750,25.01755,-0.000169,24.021354,-0.0076,1.380
5472.00,7.510700,25.01737,-0.000169,24.021693,-0.0076,1.380
5474.00,7.512401,25.01732,-0.000169,24.020756,-0.0076,1.380
5476.00,7.515133,25.01601,-0.000168,24.020718,-0.0077,1.379
5478.00,7.516469,25.01725,-0.000169,24.020848,-0.0076,1.379
5480.00,7.518171,25.01725,-0.000169,24.020877,-0.0076,1.379
5482.00,7.519255,25.01731,-0.000168,24.021307,-0.0076,1.379
5484.00,7.520600,25.01780,-0.000168,24.021300,-0.0076,1.379
5486.00,7.521218,25.01791,-0.000168,24.020671,-0.0076,1.379
5488.00,7.521744,25.01783,-0.000169,24.021227,-0.0076,1.380
5490.00,7.522909,25.01755,-0.000170,24.021990,-0.0076,1.381
5492.00,7.523560,25.01764,-0.000170,24.020868,-0.0077,1.381
5494.00,7.523686,25.01742,-0.000170,24.021292,-0.0077,1.380
5496.00,7.524395,25.01684,-0.000169,24.020622,-0.0076,1.379
5498.00,7.525244,25.01712,-0.000169,24.020913,-0.0076,1.380
5500.00,7.525607,25.01721,-0.000168,24.021466,-0.0076,1.380
5502.00,7.525432,25.01765,-0.000169,24.021269,-0.0076,1.379
5504.00,7.525885,25.01638,-0.000169,24.021454,-0.0076,1.380
5506.00,7.527120,25.01637,-0.000170,24.021751,-0.0076,1.380
5508.00,7.527332,25.01677,-0.000170,24.020676,-0.0076,1.380
5510.00,7.527455,25.01712,-0.000170,24.020279,-0.0076,1.380
5512.00,7.528165,25.01747,-0.000169,24.020402,-0.0076,1.380
5514.00,7.529096,25.01745,-0.000169,24.020845,-0.0076,1.380
5516.00,7.529893,25.01689,-0.000171,24.021073,-0.0076,1.380
5518.00,7.530018,25.01762,-0.000170,24.021626,-0.0076,1.380
5520.00,7.530684,25.01776,-0.000170,24.021927,-0.0076,1.379
5522.00,7.530447,25.01705,-0.000168,24.021421,-0.0076,1.379
5524.00,7.531034,25.01705,-0.000168,24.021155,-0.0077,1.380
5526.00,7.532241,25.01818,-0.000169,24.020933,-0.0076,1.380
5528.00,7.532242,25.01768,-0.000170,24.021242,-0.0076,1.380
5530.00,7.532110,25.01707,-0.000170,24.021543,-0.0076,1.380
5532.00,7.532097,25.01680,-0.000170,24.021095,-0.0076,1.380
5534.00,7.532093,25.01716,-0.000169,24.021582,-0.0076,1.379
5536.00,7.533190,25.01639,-0.000168,24.020892,-0.0076,1.380
5538.00,7.533199,25.01715,-0.000169,24.021276,-0.0076,1.380
5540.00,7.532175,25.01788,-0.000169,24.021533,-0.0077,1.380
5542.00,7.532017,25.01798,-0.000169,24.021726,-0.0076,1.380
5544.00,7.533140,25.01868,-0.000170,24.021383,-0.0076,1.380
5546.00,7.533724,25.01827,-0.000169,24.021388,-0.0076,1.380
5548.00,7.533184,25.01746,-0.000168,24.021408,-0.0076,1.380
5550.00,7.533470,25.01762,-0.000169,24.021481,-0.0076,1.380
5552.00,7.533712,25.01747,-0.000170,24.021655,-0.0076,1.380
5554.00,7.533300,25.01758,-0.000169,24.021274,-0.0076,1.380
5556.00,7.532836,25.01794,-0.000170,24.020681,-0.0076,1.380
5558.00,7.532650,25.01841,-0.000169,24.021278,-0.0076,1.380
5560.00,7.532721,25.01812,-0.000168,24.020975,-0.0076,1.380
5562.00,7.532693,25.01779,-0.000169,24.021093,-0.0076,1.379
5564.00,7.532037,25.01748,-0.000170,24.021787,-0.0076,1.380
5566.00,7.531045,25.01737,-0.000170,24.020991,-0.0076,1.380
5568.00,7.531148,25.01714,-0.000170,24.021477,-0.0076,1.380
5570.00,7.531606,25.01722,-0.000169,24.020812,-0.0076,1.380
5572.00,7.531395,25.01742,-0.000168,24.020362,-0.0076,1.380
5574.00,7.531825,25.01781,-0.000169,24.020975,-0.0076,1.380
5576.00,7.531300,25.01804,-0.000170,24.020917,-0.0076,1.380
5578.00,7.531642,25.01733,-0.000168,24.020611,-0.0076,1.380
5580.00,7.530909,25.01803,-0.000168,24.021510,-0.0076,1.380
5582.00,7.530408,25.01814,-0.000169,24.021624,-0.0076,1.380
5584.00,7.530331,25.01770,-0.000169,24.021715,-0.0076,1.380
5586.00,7.530591,25.01777,-0.000168,24.021673,-0.0077,1.380
5588.00,7.530342,25.01806,-0.000168,24.021245,-0.0076,1.380
5590.00,7.530346,25.01762,-0.000169,24.020779,-0.0076,1.380
5592.00,7.529936,25.01819,-0.000169,24.021570,-0.0076,1.380
5594.00,7.529800,25.01806,-0.000169,24.021073,-0.0076,1.380
5596.00,7.529848,25.01788,-0.000169,24.021722,-0.0076,1.380
5598.00,7.530205,25.01801,-0.000169,24.021608,-0.0076,1.380
5600.00,7.530334,25.01771,-0.000171,24.021343,-0.0076,1.380
5602.00,7.530587,25.01823,-0.000168,24.021222,-0.0077,1.380
5604.00,7.529968,25.01812,-0.000168,24.021454,-0.0076,1.380
5606.00,7.529070,25.01797,-0.000170,24.021196,-0.0076,1.380
5608.00,7.528632,25.01769,-0.000168,24.021412,-0.0076,1.379
5610.00,7.529169,25.01756,-0.000169,24.021514,-0.0076,1.380
5612.00,7.529263,25.01801,-0.000170,24.021530,-0.0076,1.380
5614.00,7.528921,25.01848,-0.000169,24.021408,-0.0076,1.381
5616.00,7.528849,25.01767,-0.000170,24.021271,-0.0076,1.380
5618.00,7.528716,25.01750,-0.000169,24.021979,-0.0076,1.380
5620.00,7.529423,25.01777,-0.000168,24.021541,-0.0076,1.379
5622.00,7.529963,25.01789,-0.000168,24.021336,-0.0076,1.380
5624.00,7.530579,25.01824,-0.000168,24.021321,-0.0076,1.380
5626.00,7.530240,25.01830,-0.000170,24.021098,-0.0076,1.381
5628.00,7.529670,25.01842,-0.000169,24.021582,-0.0076,1.380
5630.00,7.529818,25.01849,-0.000170,24.021077,-0.0076,1.380
5632.00,7.530308,25.01815,-0.000169,24.020665,-0.0076,1.380
5634.00,7.530494,25.01774,-0.000168,24.021233,-0.0076,1.381
5636.00,7.529850,25.01728,-0.000169,24.020611,-0.0076,1.379
5638.00,7.528998,25.01705,-0.000170,24.020854,-0.0076,1.380
5640.00,7.528279,25.01797,-0.000169,24.020623,-0.0076,1.380
5642.00,7.527636,25.01871,-0.000169,24.021479,-0.0076,1.381
5644.00,7.528003,25.01890,-0.000169,24.021140,-0.0076,1.380
5646.00,7.528527,25.01851,-0.000168,24.021591,-0.0076,1.380
5648.00,7.529490,25.01869,-0.000168,24.021046,-0.0076,1.380
5650.00,7.528824,25.01834,-0.000169,24.021410,-0.0076,1.380
5652.00,7.528984,25.01882,-0.000170,24.021158,-0.0076,1.381
5654.00,7.529134,25.01924,-0.000169,24.021278,-0.0076,1.380
5656.00,7.528771,25.01849,-0.000169,24.021541,-0.0076,1.380
5658.00,7.528021,25.01895,-0.000169,24.021709,-0.0076,1.380
5660.00,7.528169,25.01891,-0.000169,24.021898,-0.0076,1.380
5662.00,7.528417,25.01858,-0.000170,24.021368,-0.0076,1.380
5664.00,7.527584,25.01924,-0.000169,24.021412,-0.0076,1.380
5666.00,7.528081,25.01842,-0.000169,24.021042,-0.0076,1.380
5668.00,7.528254,25.01818,-0.000168,24.020942,-0.0076,1.381
5670.00,7.528242,25.01838,-0.000169,24.020979,-0.0076,1.380
5672.00,7.528126,25.01801,-0.000171,24.021220,-0.0076,1.380
5674.00,7.527723,25.01866,-0.000170,24.021200,-0.0076,1.380
5676.00,7.527921,25.01841,-0.000171,24.021559,-0.0076,1.381
5678.00,7.527683,25.01768,-0.000170,24.021387,-0.0076,1.380
5680.00,7.528905,25.01838,-0.000170,24.021399,-0.0076,1.381
5682.00,7.529122,25.01918,-0.000169,24.021225,-0.0076,1.380
5684.00,7.528143,25.01924,-0.000169,24.021579,-0.0076,1.380
5686.00,7.528395,25.01956,-0.000168,24.020469,-0.0076,1.380
5688.00,7.528326,25.01867,-0.000168,24.021182,-0.0076,1.380
5690.00,7.528764,25.01872,-0.000169,24.020877,-0.0076,1.380
5692.00,7.528217,25.01926,-0.000169,24.020895,-0.0076,1.380
5694.00,7.528135,25.01873,-0.000169,24.020939,-0.0076,1.381
5696.00,7.527947,25.01835,-0.000170,24.020787,-0.0076,1.381
5698.00,7.528285,25.01822,-0.000170,24.021608,-0.0076,1.380
5700.00,7.529135,25.01893,-0.000169,24.021033,-0.0076,1.380
5702.00,7.529200,25.01857,-0.000169,24.020834,-0.0076,1.381
5704.00,7.528559,25.01887,-0.000168,24.021006,-0.0076,1.381
5706.00,7.527597,25.01951,-0.000170,24.021702,-0.0076,1.380
5708.00,7.527591,25.01918,-0.000169,24.020738,-0.0076,1.380
5710.00,7.526845,25.01926,-0.000169,24.021086,-0.0076,1.380
5712.00,7.526536,25.01918,-0.000169,24.020788,-0.0076,1.380
5714.00,7.527031,25.01909,-0.000169,24.021579,-0.0076,1.380
5716.00,7.528499,25.01847,-0.000170,24.021794,-0.0076,1.381
5718.00,7.529078,25.01822,-0.000170,24.021470,-0.0076,1.381
5720.00,7.529008,25.01854,-0.000170,24.021675,-0.0076,1.381
5722.00,7.528849,25.01784,-0.000169,24.021494,-0.0076,1.381
5724.00,7.528513,25.01794,-0.000169,24.020932,-0.0076,1.380
5726.00,7.528163,25.01712,-0.000168,24.020464,-0.0076,1.380
5728.00,7.528208,25.01761,-0.000169,24.021310,-0.0076,1.380
5730.00,7.528261,25.01803,-0.000170,24.021749,-0.0076,1.380
5732.00,7.527677,25.01813,-0.000170,24.021492,-0.0076,1.380
5734.00,7.527381,25.01866,-0.000169,24.021397,-0.0077,1.380
5736.00,7.527387,25.01872,-0.000169,24.020516,-0.0076,1.380
5738.00,7.527788,25.01737,-0.000170,24.021200,-0.0076,1.380
5740.00,7.527584,25.01713,-0.000170,24.021187,-0.0076,1.380
5742.00,7.527274,25.01805,-0.000171,24.020944,-0.0076,1.380
5744.00,7.527255,25.01847,-0.000171,24.020768,-0.0076,1.380
5746.00,7.528533,25.01863,-0.000170,24.020906,-0.0077,1.380
5748.00,7.528340,25.01840,-0.000169,24.021156,-0.0076,1.381
5750.00,7.528248,25.01891,-0.000170,24.021267,-0.0076,1.381
5752.00,7.528160,25.01790,-0.000170,24.020982,-0.0076,1.380
5754.00,7.528542,25.01855,-0.000169,24.021111,-0.0077,1.380
5756.00,7.528709,25.01864,-0.000168,24.020921,-0.0076,1.380
5758.00,7.528081,25.01811,-0.000169,24.021013,-0.0076,1.380
5760.00,7.528340,25.01830,-0.000169,24.021508,-0.0076,1.381
5762.00,7.528273,25.01891,-0.000168,24.021659,-0.0076,1.381
5764.00,7.528794,25.01785,-0.000168,24.021405,-0.0076,1.380
5766.00,7.528089,25.01873,-0.000169,24.021358,-0.0076,1.381
5768.00,7.527996,25.01795,-0.000170,24.020975,-0.0076,1.380
5770.00,7.528389,25.01817,-0.000169,24.021173,-0.0076,1.380
5772.00,7.528920,25.01777,-0.000169,24.021851,-0.0076,1.380
5774.00,7.528815,25.01755,-0.000169,24.021339,-0.0076,1.380
5776.00,7.528929,25.01768,-0.000169,24.020930,-0.0076,1.380
5778.00,7.529147,25.01806,-0.000170,24.021220,-0.0076,1.380
5780.00,7.529957,25.01887,-0.000168,24.021289,-0.0076,1.380
5782.00,7.529652,25.01925,-0.000168,24.021552,-0.0076,1.380
5784.00,7.529149,25.01909,-0.000169,24.021356,-0.0076,1.381
5786.00,7.530084,25.01883,-0.000169,24.020971,-0.0076,1.380
5788.00,7.529534,25.01924,-0.000169,24.021519,-0.0076,1.381
5790.00,7.529555,25.01877,-0.000169,24.021196,-0.0076,1.381
5792.00,7.528981,25.01908,-0.000170,24.021278,-0.0076,1.381
5794.00,7.528519,25.01902,-0.000169,24.021610,-0.0076,1.380
5796.00,7.528847,25.01853,-0.000170,24.021102,-0.0076,1.381
5798.00,7.527494,25.01826,-0.000169,24.020794,-0.0076,1.380
5800.00,7.527798,25.01832,-0.000169,24.020946,-0.0076,1.381
5802.00,7.528549,25.01841,-0.000169,24.021608,-0.0076,1.381
5804.00,7.528946,25.01815,-0.000169,24.020921,-0.0076,1.381
5806.00,7.528545,25.01829,-0.000170,24.021053,-0.0076,1.380
5808.00,7.529598,25.01820,-0.000170,24.021620,-0.0076,1.381
5810.00,7.529509,25.01841,-0.000169,24.021811,-0.0076,1.380
5812.00,7.529313,25.01976,-0.000169,24.021200,-0.0076,1.381
5814.00,7.529563,25.01943,-0.000169,24.021481,-0.0076,1.380
5816.00,7.529146,25.01962,-0.000169,24.021276,-0.0076,1.381
5818.00,7.529962,25.01864,-0.000170,24.021523,-0.0076,1.380
5820.00,7.530156,25.01928,-0.000169,24.021840,-0.0076,1.380
5822.00,7.530557,25.01980,-0.000169,24.021747,-0.0076,1.381
5824.00,7.530855,25.01934,-0.000169,24.021550,-0.0076,1.380
5826.00,7.529986,25.01910,-0.000170,24.021000,-0.0076,1.380
5828.00,7.528765,25.01969,-0.000170,24.020941,-0.0076,1.380
5830.00,7.527883,25.01906,-0.000169,24.021421,-0.0076,1.381
5832.00,7.527620,25.01855,-0.000170,24.021535,-0.0076,1.381
5834.00,7.527106,25.01919,-0.000169,24.021499,-0.0076,1.380
5836.00,7.527341,25.01930,-0.000170,24.021608,-0.0076,1.380
5838.00,7.528063,25.01924,-0.000169,24.021338,-0.0076,1.380
5840.00,7.528319,25.02007,-0.000169,24.020874,-0.0076,1.381
5842.00,7.528350,25.01943,-0.000169,24.020977,-0.0076,1.380
5844.00,7.529207,25.01913,-0.000169,24.021285,-0.0076,1.381
5846.00,7.528846,25.01937,-0.000170,24.020734,-0.0076,1.380
5848.00,7.529528,25.02031,-0.000169,24.021682,-0.0076,1.380
5850.00,7.529384,25.01990,-0.000169,24.021796,-0.0076,1.380
5852.00,7.529734,25.01920,-0.000170,24.020961,-0.0076,1.380
5854.00,7.530060,25.01927,-0.000170,24.021278,-0.0076,1.381
5856.00,7.530565,25.01956,-0.000170,24.021753,-0.0076,1.381
5858.00,7.530304,25.01992,-0.000170,24.021405,-0.0076,1.381
5860.00,7.528755,25.01983,-0.000169,24.021153,-0.0075,1.380
5862.00,7.528294,25.01933,-0.000169,24.021329,-0.0076,1.381
5864.00,7.528018,25.02019,-0.000169,24.021361,-0.0076,1.381
5866.00,7.528812,25.01953,-0.000170,24.021669,-0.0076,1.381
5868.00,7.528953,25.01866,-0.000171,24.021320,-0.0076,1.381
5870.00,7.528077,25.01875,-0.000170,24.021508,-0.0076,1.381
5872.00,7.527865,25.01927,-0.000169,24.021575,-0.0076,1.381
5874.00,7.527914,25.01910,-0.000170,24.021744,-0.0076,1.381
5876.00,7.528589,25.01929,-0.000168,24.021620,-0.0076,1.381
5878.00,7.529934,25.01906,-0.000168,24.021020,-0.0076,1.381
5880.00,7.529678,25.01819,-0.000168,24.021167,-0.0076,1.381
5882.00,7.529294,25.01753,-0.000169,24.021938,-0.0076,1.381
5884.00,7.528717,25.01807,-0.000169,24.021967,-0.0076,1.381
5886.00,7.529278,25.01880,-0.000169,24.021577,-0.0076,1.381
5888.00,7.529477,25.01873,-0.000169,24.021530,-0.0077,1.381
5890.00,7.528722,25.01860,-0.000168,24.021535,-0.0076,1.381
5892.00,7.528338,25.01814,-0.000169,24.021066,-0.0076,1.381
5894.00,7.528360,25.01913,-0.000169,24.022135,-0.0076,1.381
5896.00,7.528751,25.01912,-0.000170,24.021633,-0.0076,1.381
5898.00,7.528796,25.01904,-0.000169,24.021292,-0.0076,1.381
5900.00,7.528860,25.01908,-0.000169,24.021071,-0.0076,1.381
5902.00,7.529503,25.01895,-0.000171,24.021260,-0.0076,1.381
5904.00,7.530040,25.01911,-0.000170,24.021762,-0.0076,1.381
5906.00,7.529930,25.01855,-0.000171,24.022268,-0.0076,1.381
5908.00,7.529251,25.01866,-0.000169,24.021374,-0.0076,1.381
5910.00,7.529547,25.01877,-0.000169,24.021715,-0.0076,1.381
5912.00,7.529640,25.01925,-0.000168,24.021796,-0.0076,1.381
5914.00,7.529462,25.01991,-0.000168,24.021543,-0.0076,1.381
5916.00,7.529464,25.01974,-0.000170,24.021622,-0.0076,1.381
5918.00,7.529741,25.02040,-0.000170,24.021669,-0.0076,1.381
5920.00,7.529481,25.02063,-0.000168,24.021407,-0.0075,1.381
5922.00,7.529296,25.02056,-0.000169,24.020984,-0.0076,1.380
5924.00,7.529751,25.02004,-0.000169,24.021455,-0.0076,1.381
5926.00,7.530138,25.02010,-0.000170,24.021265,-0.0076,1.381
5928.00,7.529780,25.02149,-0.000170,24.021446,-0.0076,1.381
5930.00,7.529367,25.02057,-0.000169,24.021204,-0.0076,1.381
5932.00,7.529301,25.02195,-0.000169,24.022239,-0.0076,1.381
5934.00,7.529500,25.02188,-0.000169,24.021167,-0.0076,1.381
5936.00,7.528695,25.02064,-0.000169,24.021191,-0.0076,1.380
5938.00,7.527906,25.02080,-0.000168,24.021184,-0.0076,1.380
5940.00,7.528307,25.02138,-0.000169,24.021550,-0.0076,1.381
5942.00,7.529274,25.02178,-0.000168,24.021780,-0.0077,1.381
5944.00,7.530357,25.02259,-0.000170,24.021441,-0.0077,1.381
5946.00,7.530301,25.02189,-0.000170,24.021263,-0.0076,1.381
5948.00,7.530079,25.02245,-0.000169,24.021767,-0.0076,1.381
5950.00,7.530370,25.02240,-0.000169,24.020732,-0.0076,1.381
5952.00,7.530062,25.02226,-0.000168,24.021566,-0.0076,1.381
5954.00,7.529170,25.02138,-0.000167,24.021787,-0.0075,1.380
5956.00,7.529245,25.02157,-0.000168,24.021613,-0.0076,1.380
5958.00,7.529895,25.02178,-0.000168,24.021704,-0.0076,1.381
5960.00,7.530242,25.02133,-0.000169,24.021700,-0.0076,1.381
5962.00,7.530551,25.02221,-0.000168,24.021439,-0.0076,1.380
5964.00,7.530253,25.02091,-0.000168,24.022353,-0.0076,1.381
5966.00,7.529593,25.02250,-0.000168,24.021702,-0.0076,1.381
5968.00,7.528917,25.02177,-0.000169,24.021615,-0.0076,1.380
5970.00,7.529572,25.02215,-0.000168,24.021262,-0.0076,1.380
5972.00,7.529995,25.02270,-0.000169,24.021659,-0.0076,1.381
5974.00,7.529736,25.02176,-0.000169,24.021820,-0.0076,1.381
5976.00,7.529246,25.02186,-0.000170,24.021564,-0.0076,1.381
5978.00,7.528951,25.02189,-0.000170,24.021227,-0.0076,1.381
5980.00,7.528297,25.02206,-0.000170,24.021294,-0.0076,1.381
5982.00,7.528359,25.02218,-0.000170,24.021367,-0.0076,1.380
5984.00,7.528823,25.02187,-0.000169,24.021399,-0.0076,1.381
5986.00,7.528809,25.02184,-0.000169,24.021827,-0.0076,1.381
5988.00,7.529158,25.02191,-0.000169,24.021693,-0.0076,1.381
5990.00,7.528889,25.02189,-0.000169,24.021149,-0.0076,1.381
5992.00,7.529550,25.02211,-0.000169,24.021254,-0.0076,1.381
5994.00,7.530111,25.02221,-0.000169,24.021782,-0.0076,1.381
5996.00,7.529959,25.02278,-0.000169,24.021175,-0.0076,1.381
5998.00,7.529846,25.02187,-0.000169,24.021122,-0.0076,1.380
6000.00,7.530192,25.02128,-0.000169,24.021555,-0.0076,1.381
6002.00,7.529964,25.02126,-0.000169,24.021151,-0.0076,1.381
@10,12.0000,24.0
6004.00,7.529130,25.02143,-0.000169,24.021055,-0.0076,1.381
6006.00,7.526942,25.02095,-0.000170,24.021711,-0.0076,1.380
6008.00,7.519205,25.02119,-0.000168,24.021448,-0.0076,1.380
6010.00,7.507826,25.02124,-0.000168,24.021885,-0.0076,1.379
6012.00,7.493771,25.02162,-0.000168,24.021523,-0.0076,1.380
6014.00,7.483351,25.02177,-0.000167,24.021196,-0.0076,1.380
6016.00,7.477940,25.02134,-0.000169,24.021343,-0.0076,1.381
6018.00,7.473529,25.02097,-0.000170,24.021584,-0.0076,1.381
6020.00,7.469763,25.02082,-0.000169,24.021521,-0.0076,1.382
6022.00,7.466182,25.02118,-0.000170,24.021423,-0.0076,1.382
6024.00,7.463286,25.02033,-0.000170,24.021659,-0.0076,1.382
6026.00,7.460199,25.02001,-0.000170,24.021646,-0.0076,1.382
6028.00,7.457988,25.02001,-0.000171,24.021872,-0.0076,1.382
6030.00,7.458379,25.02055,-0.000169,24.021836,-0.0076,1.382
6032.00,7.465450,25.02118,-0.000170,24.021936,-0.0076,1.383
6034.00,7.476151,25.02133,-0.000171,24.021363,-0.0076,1.384
6036.00,7.487738,25.02138,-0.000171,24.021512,-0.0076,1.383
6038.00,7.495282,25.02079,-0.000171,24.021727,-0.0076,1.383
6040.00,7.499689,25.02067,-0.000170,24.020855,-0.0076,1.381
6042.00,7.503571,25.02073,-0.000170,24.022344,-0.0075,1.381
6044.00,7.505925,25.02064,-0.000169,24.021695,-0.0076,1.381
6046.00,7.507528,25.02014,-0.000169,24.021686,-0.0076,1.381
6048.00,7.509550,25.02041,-0.000169,24.020799,-0.0076,1.382
6050.00,7.511643,25.02044,-0.000169,24.021896,-0.0076,1.381
6052.00,7.512468,25.02013,-0.000167,24.021372,-0.0076,1.381
6054.00,7.514097,25.02003,-0.000168,24.021990,-0.0076,1.381
6056.00,7.513877,25.02107,-0.000168,24.021392,-0.0076,1.382
6058.00,7.514039,25.02032,-0.000169,24.021410,-0.0076,1.381
6060.00,7.514399,25.01984,-0.000168,24.021809,-0.0076,1.381
6062.00,7.514056,25.02001,-0.000168,24.021756,-0.0076,1.381
6064.00,7.513840,25.01968,-0.000168,24.021767,-0.0076,1.381
6066.00,7.513526,25.01936,-0.000169,24.021976,-0.0076,1.381
6068.00,7.513589,25.01954,-0.000170,24.021660,-0.0076,1.381
6070.00,7.514790,25.01973,-0.000170,24.021459,-0.0076,1.381
6072.00,7.515925,25.01991,-0.000168,24.021465,-0.0076,1.381
6074.00,7.517430,25.01964,-0.000170,24.021784,-0.0076,1.381
6076.00,7.518932,25.01980,-0.000169,24.021599,-0.0076,1.382
6078.00,7.520364,25.01985,-0.000169,24.021204,-0.0076,1.381
6080.00,7.522011,25.01977,-0.000169,24.021553,-0.0076,1.381
6082.00,7.523517,25.01964,-0.000169,24.021635,-0.0076,1.381
6084.00,7.523652,25.01949,-0.000170,24.021715,-0.0076,1.380
6086.00,7.525172,25.01947,-0.000170,24.021339,-0.0076,1.381
6088.00,7.526013,25.01937,-0.000169,24.021740,-0.0076,1.381
6090.00,7.526780,25.01954,-0.000168,24.021153,-0.0076,1.380
6092.00,7.528033,25.01921,-0.000169,24.021796,-0.0076,1.380
6094.00,7.529166,25.01942,-0.000169,24.020761,-0.0076,1.380
6096.00,7.529388,25.01954,-0.000168,24.020861,-0.0076,1.381
6098.00,7.529643,25.01958,-0.000168,24.021341,-0.0076,1.382
6100.00,7.529484,25.01953,-0.000170,24.021048,-0.0076,1.382
6102.00,7.529433,25.01940,-0.000169,24.021475,-0.0076,1.381
6104.00,7.528959,25.01995,-0.000169,24.021898,-0.0076,1.381
6106.00,7.529162,25.02048,-0.000169,24.021062,-0.0076,1.381
6108.00,7.530896,25.02083,-0.000168,24.021231,-0.0076,1.380
6110.00,7.531299,25.02020,-0.000168,24.021068,-0.0076,1.381
6112.00,7.532044,25.01976,-0.000169,24.021272,-0.0076,1.381
6114.00,7.532565,25.01982,-0.000170,24.021269,-0.0077,1.382
6116.00,7.532773,25.01907,-0.000169,24.021310,-0.0076,1.381
6118.00,7.532809,25.01969,-0.000170,24.021153,-0.0076,1.381
6120.00,7.532844,25.01980,-0.000168,24.021378,-0.0076,1.381
6122.00,7.533371,25.01971,-0.000168,24.021809,-0.0076,1.381
6124.00,7.533828,25.01938,-0.000169,24.021485,-0.0076,1.381
6126.00,7.534149,25.02013,-0.000169,24.020839,-0.0076,1.381
6128.00,7.534034,25.02078,-0.000169,24.021341,-0.0076,1.381
6130.00,7.534901,25.02073,-0.000169,24.021981,-0.0076,1.382
6132.00,7.534429,25.02040,-0.000168,24.021822,-0.0076,1.381
6134.00,7.534603,25.02036,-0.000168,24.021726,-0.0076,1.381
6136.00,7.535071,25.01977,-0.000169,24.021204,-0.0076,1.381
6138.00,7.534505,25.02005,-0.000168,24.020883,-0.0076,1.381
6140.00,7.534563,25.02027,-0.000169,24.021633,-0.0076,1.381
6142.00,7.535154,25.02017,-0.000169,24.021307,-0.0076,1.381
6144.00,7.534734,25.02013,-0.000168,24.021265,-0.0076,1.381
6146.00,7.533770,25.02007,-0.000169,24.022066,-0.0076,1.382
6148.00,7.533744,25.01957,-0.000168,24.021020,-0.0076,1.381
6150.00,7.533777,25.01883,-0.000169,24.021408,-0.0076,1.381
6152.00,7.533571,25.01825,-0.000170,24.021590,-0.0076,1.381
6154.00,7.533635,25.01823,-0.000170,24.021582,-0.0076,1.382
6156.00,7.533653,25.01935,-0.000169,24.021555,-0.0076,1.381
6158.00,7.533801,25.01837,-0.000168,24.020959,-0.0076,1.382
6160.00,7.533326,25.01891,-0.000170,24.021472,-0.0076,1.382
6162.00,7.533000,25.02011,-0.000170,24.021071,-0.0076,1.381
6164.00,7.533389,25.02012,-0.000169,24.022313,-0.0076,1.381
6166.00,7.533235,25.01971,-0.000168,24.021847,-0.0076,1.381
6168.00,7.533157,25.02032,-0.000168,24.020888,-0.0076,1.381
6170.00,7.533737,25.01970,-0.000170,24.021000,-0.0076,1.381
6172.00,7.534331,25.02036,-0.000169,24.021280,-0.0076,1.381
6174.00,7.534621,25.02009,-0.000168,24.021457,-0.0076,1.381
6176.00,7.534713,25.02030,-0.000169,24.021706,-0.0076,1.382
6178.00,7.534181,25.02120,-0.000170,24.022110,-0.0076,1.381
6180.00,7.533952,25.02068,-0.000169,24.021740,-0.0076,1.381
6182.00,7.533222,25.02043,-0.000169,24.022130,-0.0076,1.380
6184.00,7.532872,25.01983,-0.000168,24.022104,-0.0076,1.381
6186.00,7.532509,25.02059,-0.000168,24.022373,-0.0076,1.381
6188.00,7.532559,25.02046,-0.000169,24.021343,-0.0076,1.381
6190.00,7.532017,25.02093,-0.000168,24.021314,-0.0076,1.381
6192.00,7.531126,25.02048,-0.000168,24.021368,-0.0076,1.382
6194.00,7.531160,25.01940,-0.000168,24.021626,-0.0076,1.381
6196.00,7.531593,25.02048,-0.000169,24.021998,-0.0076,1.381
6198.00,7.531725,25.02140,-0.000168,24.021972,-0.0076,1.381
6200.00,7.531531,25.02052,-0.000168,24.021738,-0.0076,1.381
6202.00,7.532244,25.02008,-0.000168,24.021532,-0.0076,1.382
6204.00,7.532713,25.02034,-0.000168,24.021223,-0.0076,1.381
6206.00,7.533060,25.02030,-0.000169,24.021408,-0.0076,1.381
6208.00,7.532859,25.01934,-0.000169,24.021109,-0.0076,1.382
6210.00,7.533868,25.01997,-0.000170,24.021323,-0.0076,1.382
6212.00,7.534407,25.02009,-0.000170,24.021200,-0.0076,1.381
6214.00,7.535084,25.02029,-0.000168,24.021332,-0.0076,1.381
6216.00,7.534489,25.02021,-0.000168,24.021584,-0.0076,1.381
6218.00,7.534049,25.02017,-0.000167,24.021026,-0.0076,1.381
6220.00,7.533760,25.01990,-0.000168,24.020939,-0.0076,1.382
6222.00,7.533670,25.02023,-0.000169,24.021193,-0.0076,1.382
6224.00,7.533760,25.02021,-0.000169,24.020437,-0.0076,1.381
6226.00,7.532799,25.02013,-0.000168,24.021394,-0.0076,1.381
6228.00,7.531918,25.02048,-0.000169,24.021994,-0.0076,1.381
6230.00,7.531620,25.02063,-0.000168,24.021343,-0.0076,1.381
6232.00,7.530435,25.02061,-0.000170,24.021242,-0.0076,1.382
6234.00,7.529906,25.01994,-0.000171,24.021695,-0.0076,1.382
6236.00,7.530439,25.02083,-0.000170,24.021218,-0.0076,1.382
6238.00,7.530214,25.02018,-0.000170,24.021376,-0.0076,1.381
6240.00,7.529518,25.02105,-0.000169,24.021446,-0.0076,1.381
6242.00,7.528778,25.02016,-0.000170,24.021010,-0.0076,1.381
6244.00,7.528503,25.01945,-0.000168,24.021675,-0.0076,1.381
6246.00,7.528629,25.01993,-0.000169,24.021234,-0.0076,1.382
6248.00,7.528335,25.01946,-0.000170,24.021490,-0.0076,1.381
6250.00,7.528920,25.01904,-0.000170,24.021488,-0.0076,1.381
6252.00,7.529385,25.01934,-0.000171,24.021624,-0.0076,1.382
6254.00,7.529430,25.01915,-0.000171,24.021091,-0.0076,1.382
6256.00,7.529615,25.01929,-0.000169,24.021506,-0.0076,1.382
6258.00,7.530432,25.02019,-0.000168,24.021630,-0.0076,1.381
6260.00,7.530996,25.01983,-0.000168,24.021459,-0.0077,1.381
6262.00,7.530769,25.02035,-0.000168,24.021454,-0.0076,1.381
6264.00,7.530630,25.02034,-0.000169,24.021530,-0.0076,1.381
6266.00,7.529671,25.02009,-0.000168,24.021281,-0.0076,1.381
6268.00,7.529328,25.01960,-0.000169,24.021115,-0.0076,1.382
6270.00,7.529401,25.01843,-0.000169,24.021147,-0.0076,1.381
6272.00,7.529520,25.01915,-0.000170,24.021510,-0.0076,1.382
6274.00,7.529995,25.01906,-0.000171,24.021084,-0.0076,1.381
6276.00,7.529986,25.01898,-0.000169,24.021457,-0.0076,1.382
6278.00,7.530098,25.01915,-0.000170,24.021258,-0.0076,1.381
6280.00,7.530183,25.01997,-0.000171,24.021901,-0.0076,1.381
6282.00,7.530797,25.01996,-0.000168,24.021595,-0.0076,1.381
6284.00,7.531428,25.02029,-0.000168,24.021252,-0.0076,1.381
6286.00,7.531646,25.01976,-0.000169,24.021303,-0.0076,1.382
6288.00,7.531095,25.02063,-0.000170,24.021343,-0.0076,1.382
6290.00,7.530589,25.01997,-0.000169,24.021300,-0.0076,1.381
6292.00,7.530080,25.01928,-0.000169,24.021151,-0.0076,1.381
6294.00,7.529914,25.01948,-0.000170,24.021151,-0.0077,1.381
6296.00,7.530367,25.01967,-0.000171,24.022269,-0.0076,1.381
6298.00,7.530767,25.01924,-0.000170,24.021216,-0.0076,1.381
6300.00,7.531472,25.01966,-0.000170,24.021624,-0.0076,1.382
6302.00,7.532120,25.01961,-0.000168,24.021463,-0.0076,1.381
6304.00,7.531128,25.01957,-0.000168,24.021218,-0.0076,1.382
6306.00,7.530657,25.01963,-0.000169,24.021771,-0.0076,1.381
6308.00,7.530697,25.01965,-0.000169,24.021205,-0.0076,1.382
6310.00,7.530746,25.01983,-0.000169,24.021619,-0.0076,1.382
6312.00,7.531272,25.01955,-0.000169,24.021196,-0.0076,1.381
6314.00,7.531039,25.01946,-0.000169,24.021430,-0.0076,1.382
6316.00,7.530359,25.01868,-0.000169,24.021437,-0.0076,1.381
6318.00,7.530252,25.01890,-0.000168,24.021883,-0.0076,1.381
6320.00,7.530667,25.01901,-0.000169,24.021485,-0.0076,1.381
6322.00,7.531183,25.01998,-0.000169,24.020944,-0.0076,1.381
6324.00,7.531131,25.02060,-0.000168,24.021678,-0.0076,1.381
6326.00,7.530437,25.02043,-0.000169,24.021537,-0.0076,1.381
6328.00,7.529852,25.02026,-0.000169,24.020971,-0.0076,1.382
6330.00,7.530031,25.02044,-0.000168,24.021579,-0.0076,1.382
6332.00,7.530382,25.02056,-0.000167,24.021474,-0.0076,1.382
6334.00,7.530668,25.01970,-0.000170,24.021613,-0.0076,1.381
6336.00,7.530061,25.02000,-0.000169,24.021550,-0.0076,1.381
6338.00,7.530072,25.01927,-0.000169,24.021559,-0.0076,1.381
6340.00,7.530248,25.01940,-0.000170,24.021829,-0.0076,1.381
6342.00,7.530323,25.01968,-0.000169,24.021579,-0.0076,1.382
6344.00,7.530935,25.01952,-0.000169,24.020868,-0.0076,1.382
6346.00,7.530993,25.01953,-0.000169,24.020469,-0.0077,1.381
6348.00,7.531158,25.01935,-0.000169,24.021095,-0.0076,1.382
6350.00,7.531263,25.01980,-0.000169,24.021490,-0.0076,1.382
6352.00,7.530360,25.01965,-0.000169,24.021836,-0.0076,1.381
6354.00,7.530423,25.01939,-0.000169,24.021481,-0.0076,1.382
6356.00,7.530344,25.01871,-0.000169,24.021432,-0.0076,1.382
6358.00,7.530370,25.01899,-0.000169,24.021249,-0.0076,1.381
6360.00,7.530378,25.01947,-0.000169,24.021022,-0.0076,1.381
6362.00,7.530171,25.01951,-0.000169,24.020807,-0.0076,1.381
6364.00,7.529216,25.01921,-0.000170,24.021593,-0.0076,1.382
6366.00,7.528876,25.01929,-0.000170,24.021310,-0.0076,1.382
6368.00,7.529808,25.01910,-0.000171,24.021729,-0.0076,1.382
6370.00,7.529834,25.01938,-0.000170,24.021530,-0.0076,1.381
6372.00,7.530703,25.01969,-0.000169,24.021504,-0.0076,1.382
6374.00,7.530098,25.01987,-0.000170,24.021356,-0.0076,1.382
6376.00,7.529932,25.01931,-0.000170,24.020830,-0.0076,1.382
6378.00,7.529548,25.01959,-0.000170,24.021078,-0.0076,1.381
6380.00,7.530075,25.01990,-0.000170,24.020852,-0.0076,1.382
6382.00,7.530300,25.01990,-0.000169,24.021176,-0.0076,1.381
6384.00,7.530267,25.01976,-0.000169,24.021281,-0.0076,1.381
6386.00,7.530622,25.02051,-0.000170,24.021269,-0.0076,1.381
6388.00,7.530542,25.02039,-0.000169,24.021959,-0.0076,1.381
6390.00,7.530676,25.02159,-0.000169,24.021269,-0.0076,1.381
6392.00,7.530189,25.02211,-0.000169,24.021189,-0.0076,1.381
6394.00,7.529629,25.02141,-0.000170,24.021448,-0.0076,1.382
6396.00,7.529850,25.01969,-0.000169,24.021713,-0.0077,1.381
6398.00,7.529319,25.01946,-0.000170,24.021169,-0.0076,1.381
6400.00,7.529249,25.01954,-0.000170,24.021171,-0.0076,1.382
6402.00,7.530414,25.01945,-0.000171,24.020997,-0.0076,1.382
6404.00,7.531243,25.01935,-0.000170,24.020692,-0.0076,1.382
6406.00,7.531426,25.02067,-0.000169,24.021564,-0.0076,1.381
6408.00,7.530680,25.02084,-0.000169,24.021912,-0.0076,1.382
6410.00,7.530807,25.02001,-0.000169,24.021298,-0.0076,1.382
6412.00,7.530655,25.01940,-0.000170,24.020991,-0.0076,1.382
6414.00,7.530943,25.02013,-0.000170,24.021058,-0.0076,1.381
6416.00,7.530915,25.02007,-0.000169,24.021240,-0.0076,1.382
6418.00,7.531645,25.02067,-0.000169,24.021106,-0.0076,1.382
6420.00,7.531874,25.02109,-0.000169,24.021211,-0.0076,1.381
6422.00,7.532577,25.02073,-0.000169,24.021370,-0.0076,1.381
6424.00,7.531449,25.01994,-0.000169,24.021657,-0.0076,1.382
6426.00,7.530672,25.01955,-0.000169,24.021987,-0.0075,1.382
6428.00,7.530722,25.02012,-0.000169,24.021564,-0.0076,1.382
6430.00,7.531328,25.01996,-0.000171,24.021419,-0.0076,1.382
6432.00,7.531321,25.02021,-0.000170,24.020904,-0.0076,1.382
6434.00,7.531210,25.01930,-0.000168,24.021320,-0.0076,1.382
6436.00,7.530800,25.01888,-0.000169,24.021959,-0.0076,1.382
6438.00,7.530744,25.01893,-0.000169,24.021865,-0.0076,1.382
6440.00,7.530586,25.01901,-0.000169,24.021287,-0.0076,1.382
6442.00,7.529878,25.01909,-0.000169,24.020906,-0.0076,1.382
6444.00,7.529730,25.01917,-0.000169,24.020683,-0.0076,1.382
6446.00,7.530192,25.01914,-0.000169,24.021236,-0.0076,1.381
6448.00,7.531209,25.01919,-0.000170,24.022277,-0.0076,1.382
6450.00,7.530708,25.01915,-0.000168,24.021798,-0.0076,1.382
6452.00,7.530392,25.01900,-0.000169,24.020745,-0.0076,1.382
6454.00,7.531422,25.01914,-0.000169,24.021298,-0.0076,1.382
6456.00,7.531036,25.01894,-0.000170,24.020685,-0.0076,1.382
6458.00,7.530188,25.01878,-0.000169,24.020747,-0.0076,1.381
6460.00,7.529907,25.01894,-0.000169,24.021501,-0.0076,1.382
6462.00,7.530039,25.01900,-0.000170,24.021020,-0.0076,1.382
6464.00,7.529678,25.01932,-0.000170,24.021825,-0.0076,1.382
6466.00,7.529383,25.01924,-0.000170,24.021058,-0.0076,1.382
6468.00,7.530334,25.01876,-0.000169,24.021281,-0.0076,1.382
6470.00,7.530204,25.01896,-0.000169,24.021517,-0.0076,1.382
6472.00,7.530006,25.01966,-0.000171,24.021097,-0.0076,1.382
6474.00,7.530720,25.01960,-0.000170,24.020796,-0.0076,1.382
6476.00,7.531825,25.01880,-0.000170,24.021390,-0.0076,1.382
6478.00,7.531847,25.01835,-0.000169,24.020457,-0.0076,1.382
6480.00,7.531598,25.01859,-0.000169,24.020720,-0.0076,1.382
6482.00,7.530312,25.01952,-0.000170,24.021408,-0.0076,1.381
6484.00,7.530775,25.01954,-0.000169,24.021515,-0.0076,1.382
6486.00,7.531595,25.01993,-0.000170,24.021310,-0.0076,1.382
6488.00,7.531538,25.02013,-0.000169,24.021058,-0.0076,1.382
6490.00,7.531140,25.01869,-0.000169,24.021436,-0.0076,1.382
6492.00,7.529446,25.01818,-0.000168,24.021561,-0.0076,1.382
6494.00,7.528581,25.01893,-0.000168,24.021479,-0.0076,1.382
6496.00,7.528854,25.01948,-0.000169,24.021479,-0.0076,1.382
6498.00,7.528538,25.01935,-0.000169,24.021285,-0.0076,1.381
6500.00,7.528501,25.01904,-0.000168,24.021548,-0.0076,1.382
6502.00,7.528933,25.01921,-0.000169,24.022092,-0.0076,1.382
6504.00,7.529549,25.01946,-0.000169,24.021858,-0.0076,1.381
6506.00,7.530081,25.01931,-0.000170,24.021820,-0.0076,1.382
6508.00,7.530270,25.01925,-0.000170,24.021378,-0.0076,1.382
6510.00,7.530037,25.01908,-0.000170,24.020819,-0.0076,1.382
6512.00,7.529852,25.01902,-0.000169,24.021055,-0.0076,1.382
6514.00,7.529282,25.01967,-0.000170,24.021477,-0.0076,1.382
6516.00,7.530035,25.01928,-0.000170,24.021194,-0.0076,1.382
6518.00,7.530127,25.01912,-0.000171,24.021412,-0.0077,1.382
6520.00,7.530278,25.01843,-0.000170,24.021468,-0.0077,1.381
6522.00,7.530390,25.01893,-0.000169,24.021503,-0.0076,1.381
6524.00,7.531111,25.01945,-0.000170,24.021171,-0.0076,1.382
6526.00,7.531330,25.01976,-0.000170,24.021396,-0.0077,1.382
6528.00,7.531552,25.01924,-0.000169,24.020868,-0.0076,1.382
6530.00,7.531805,25.01932,-0.000169,24.020727,-0.0076,1.382
6532.00,7.531997,25.01858,-0.000168,24.020729,-0.0076,1.381
6534.00,7.532225,25.01842,-0.000170,24.021457,-0.0076,1.382
6536.00,7.532258,25.01904,-0.000169,24.020645,-0.0076,1.382
6538.00,7.532163,25.01869,-0.000169,24.021443,-0.0076,1.382
6540.00,7.532100,25.01917,-0.000169,24.020681,-0.0076,1.382
6542.00,7.531314,25.01926,-0.000170,24.020734,-0.0076,1.380
6544.00,7.530341,25.01906,-0.000170,24.020663,-0.0076,1.381
6546.00,7.530222,25.01936,-0.000169,24.020618,-0.0076,1.382
6548.00,7.529874,25.01960,-0.000170,24.020596,-0.0076,1.382
6550.00,7.530143,25.01898,-0.000171,24.021392,-0.0076,1.382
6552.00,7.529825,25.01840,-0.000171,24.021454,-0.0077,1.381
6554.00,7.529628,25.01888,-0.000170,24.021008,-0.0076,1.382
6556.00,7.529698,25.01848,-0.000170,24.021457,-0.0076,1.381
6558.00,7.529429,25.01911,-0.000169,24.021171,-0.0076,1.382
6560.00,7.529842,25.01881,-0.000170,24.021622,-0.0076,1.382
6562.00,7.530510,25.01914,-0.000170,24.021267,-0.0076,1.381
6564.00,7.530308,25.01938,-0.000169,24.020431,-0.0077,1.382
6566.00,7.529969,25.01876,-0.000170,24.021736,-0.0076,1.382
6568.00,7.529628,25.01867,-0.000170,24.021733,-0.0076,1.382
6570.00,7.530858,25.01956,-0.000170,24.020966,-0.0076,1.382
6572.00,7.530898,25.01979,-0.000171,24.021541,-0.0076,1.381
6574.00,7.530185,25.01972,-0.000170,24.021742,-0.0076,1.381
6576.00,7.530319,25.01946,-0.000169,24.021339,-0.0076,1.382
6578.00,7.530375,25.01935,-0.000169,24.021086,-0.0076,1.382
6580.00,7.530359,25.01922,-0.000170,24.021602,-0.0076,1.382
6582.00,7.531003,25.02015,-0.000171,24.021008,-0.0076,1.382
6584.00,7.531153,25.02035,-0.000171,24.020910,-0.0076,1.382
6586.00,7.530864,25.01991,-0.000170,24.021419,-0.0076,1.382
6588.00,7.530895,25.01992,-0.000170,24.021017,-0.0076,1.382
6590.00,7.531372,25.02030,-0.000171,24.021368,-0.0076,1.382
6592.00,7.531399,25.01985,-0.000170,24.021582,-0.0076,1.382
6594.00,7.531524,25.02016,-0.000168,24.021756,-0.0076,1.382
6596.00,7.531668,25.01985,-0.000169,24.021762,-0.0076,1.382
6598.00,7.531247,25.01977,-0.000171,24.021753,-0.0076,1.382
6600.00,7.530675,25.02001,-0.000171,24.021227,-0.0076,1.381
6602.00,7.530716,25.01952,-0.000170,24.020384,-0.0076,1.381
@11,12.0000,24.0
6604.00,7.531117,25.01901,-0.000170,24.020226,-0.0076,1.382
6606.00,7.529822,25.01875,-0.000170,24.021454,-0.0076,1.382
6608.00,7.522693,25.02004,-0.000170,24.021120,-0.0076,1.381
6610.00,7.512005,25.01966,-0.000168,24.020785,-0.0076,1.381
6612.00,7.499717,25.01923,-0.000169,24.021562,-0.0076,1.380
6614.00,7.488540,25.01965,-0.000168,24.021176,-0.0076,1.381
6616.00,7.481601,25.01953,-0.000168,24.021062,-0.0077,1.382
6618.00,7.477490,25.01927,-0.000171,24.020912,-0.0077,1.382
6620.00,7.475609,25.01926,-0.000170,24.020232,-0.0076,1.382
6622.00,7.473380,25.01980,-0.000172,24.021717,-0.0076,1.383
6624.00,7.471427,25.01889,-0.000171,24.021497,-0.0076,1.383
6626.00,7.469525,25.01887,-0.000171,24.020979,-0.0076,1.384
6628.00,7.467356,25.01817,-0.000172,24.021222,-0.0076,1.383
6630.00,7.467762,25.01864,-0.000172,24.020727,-0.0076,1.383
6632.00,7.476127,25.01922,-0.000171,24.020970,-0.0076,1.384
6634.00,7.487703,25.01937,-0.000171,24.020814,-0.0076,1.384
6636.00,7.498470,25.01932,-0.000172,24.021193,-0.0076,1.384
6638.00,7.505559,25.01926,-0.000172,24.020830,-0.0077,1.383
6640.00,7.510150,25.01936,-0.000170,24.020857,-0.0077,1.383
6642.00,7.512834,25.01944,-0.000171,24.020797,-0.0077,1.382
6644.00,7.513861,25.01903,-0.000170,24.021336,-0.0076,1.382
6646.00,7.514888,25.01940,-0.000169,24.021465,-0.0077,1.382
6648.00,7.515663,25.01984,-0.000169,24.021044,-0.0076,1.382
6650.00,7.515627,25.02008,-0.000170,24.021475,-0.0076,1.382
6652.00,7.517268,25.01975,-0.000169,24.021323,-0.0076,1.382
6654.00,7.517945,25.01989,-0.000169,24.020997,-0.0076,1.382
6656.00,7.518449,25.02053,-0.000169,24.020687,-0.0076,1.382
6658.00,7.517921,25.02023,-0.000168,24.020981,-0.0076,1.382
6660.00,7.518142,25.01958,-0.000169,24.021155,-0.0077,1.382
6662.00,7.517614,25.02092,-0.000170,24.020843,-0.0076,1.382
6664.00,7.516532,25.02092,-0.000168,24.021392,-0.0076,1.382
6666.00,7.516604,25.02016,-0.000170,24.021316,-0.0076,1.382
6668.00,7.517966,25.02016,-0.000169,24.021958,-0.0076,1.382
6670.00,7.518684,25.02049,-0.000170,24.021146,-0.0076,1.382
6672.00,7.519295,25.01988,-0.000169,24.020388,-0.0076,1.382
6674.00,7.520195,25.01932,-0.000169,24.021396,-0.0075,1.382
6676.00,7.522267,25.02064,-0.000169,24.021358,-0.0076,1.381
6678.00,7.523803,25.02060,-0.000169,24.020901,-0.0076,1.382
6680.00,7.524649,25.02043,-0.000170,24.021165,-0.0076,1.383
6682.00,7.525951,25.02052,-0.000170,24.020993,-0.0076,1.383
6684.00,7.527071,25.02055,-0.000170,24.020977,-0.0076,1.382
6686.00,7.527951,25.02055,-0.000170,24.021425,-0.0076,1.382
6688.00,7.528787,25.02057,-0.000170,24.020781,-0.0076,1.382
6690.00,7.528802,25.02006,-0.000169,24.020458,-0.0076,1.382
6692.00,7.529807,25.02028,-0.000169,24.021238,-0.0076,1.382
6694.00,7.531017,25.01947,-0.000168,24.021234,-0.0076,1.382
6696.00,7.531870,25.01999,-0.000169,24.021327,-0.0076,1.382
6698.00,7.531798,25.01942,-0.000169,24.021785,-0.0076,1.382
6700.00,7.531175,25.01986,-0.000170,24.021597,-0.0076,1.383
6702.00,7.531704,25.02080,-0.000169,24.021026,-0.0076,1.382
6704.00,7.532189,25.02155,-0.000169,24.021187,-0.0076,1.381
6706.00,7.532096,25.02137,-0.000169,24.021171,-0.0076,1.382
6708.00,7.532136,25.02104,-0.000169,24.020979,-0.0076,1.382
6710.00,7.532553,25.01984,-0.000169,24.021318,-0.0076,1.382
6712.00,7.533074,25.01967,-0.000168,24.021338,-0.0076,1.382
6714.00,7.534694,25.02028,-0.000170,24.021383,-0.0076,1.382
6716.00,7.534605,25.02078,-0.000170,24.021176,-0.0076,1.382
6718.00,7.534629,25.02056,-0.000169,24.020921,-0.0076,1.382
6720.00,7.534344,25.02076,-0.000171,24.021029,-0.0076,1.382
6722.00,7.534492,25.02097,-0.000170,24.021368,-0.0076,1.381
6724.00,7.535424,25.02060,-0.000170,24.021280,-0.0076,1.382
6726.00,7.536140,25.01926,-0.000169,24.021477,-0.0076,1.382
6728.00,7.536706,25.01984,-0.000169,24.021546,-0.0076,1.383
6730.00,7.536643,25.02078,-0.000171,24.021544,-0.0076,1.382
6732.00,7.536937,25.01991,-0.000170,24.021495,-0.0076,1.381
6734.00,7.537084,25.01998,-0.000169,24.020783,-0.0076,1.382
6736.00,7.537206,25.01987,-0.000169,24.021446,-0.0076,1.382
6738.00,7.537016,25.02006,-0.000169,24.021620,-0.0076,1.382
6740.00,7.537257,25.02081,-0.000170,24.021998,-0.0076,1.382
6742.00,7.537486,25.02039,-0.000170,24.021620,-0.0076,1.382
6744.00,7.538147,25.01996,-0.000170,24.021619,-0.0076,1.382
6746.00,7.538062,25.02004,-0.000169,24.021591,-0.0076,1.383
6748.00,7.537414,25.01977,-0.000168,24.021258,-0.0077,1.382
6750.00,7.537169,25.01968,-0.000169,24.020660,-0.0077,1.382
6752.00,7.538066,25.02124,-0.000170,24.020917,-0.0076,1.382
6754.00,7.538287,25.02137,-0.000170,24.021820,-0.0076,1.382
6756.00,7.537421,25.02067,-0.000169,24.020850,-0.0076,1.381
6758.00,7.537205,25.02123,-0.000170,24.020845,-0.0077,1.382
6760.00,7.536705,25.02089,-0.000170,24.020924,-0.0076,1.382
6762.00,7.535956,25.02149,-0.000169,24.021455,-0.0076,1.382
6764.00,7.536029,25.02133,-0.000169,24.021347,-0.0076,1.382
6766.00,7.534511,25.02099,-0.000169,24.021175,-0.0076,1.382
6768.00,7.534551,25.02087,-0.000170,24.021002,-0.0076,1.382
6770.00,7.535198,25.02094,-0.000170,24.020810,-0.0076,1.383
6772.00,7.534404,25.02045,-0.000169,24.020913,-0.0076,1.382
6774.00,7.534418,25.02089,-0.000169,24.021274,-0.0076,1.382
6776.00,7.535753,25.02098,-0.000170,24.021620,-0.0076,1.382
6778.00,7.534886,25.02083,-0.000170,24.021104,-0.0076,1.382
6780.00,7.534563,25.02061,-0.000170,24.021229,-0.0076,1.382
6782.00,7.534129,25.02102,-0.000170,24.020616,-0.0076,1.382
6784.00,7.534234,25.02067,-0.000170,24.021407,-0.0076,1.382
6786.00,7.533946,25.02094,-0.000170,24.021807,-0.0076,1.382
6788.00,7.534436,25.02035,-0.000169,24.022048,-0.0076,1.382
6790.00,7.534458,25.02009,-0.000170,24.021383,-0.0076,1.381
6792.00,7.533459,25.02015,-0.000169,24.021898,-0.0076,1.382
6794.00,7.533552,25.02059,-0.000168,24.020984,-0.0076,1.383
6796.00,7.533811,25.02063,-0.000169,24.021309,-0.0077,1.383
6798.00,7.533989,25.02117,-0.000170,24.021492,-0.0076,1.382
6800.00,7.534304,25.02054,-0.000170,24.020654,-0.0076,1.382
6802.00,7.534853,25.02045,-0.000170,24.020783,-0.0076,1.382
6804.00,7.535365,25.02075,-0.000169,24.021597,-0.0076,1.383
6806.00,7.534477,25.02093,-0.000169,24.020848,-0.0076,1.382
6808.00,7.533720,25.02137,-0.000170,24.020723,-0.0076,1.382
6810.00,7.533329,25.02143,-0.000171,24.020975,-0.0076,1.382
6812.00,7.533041,25.02121,-0.000170,24.021086,-0.0076,1.383
6814.00,7.532252,25.02125,-0.000169,24.020950,-0.0076,1.383
6816.00,7.532298,25.02209,-0.000169,24.020779,-0.0076,1.382
6818.00,7.532812,25.02184,-0.000169,24.020928,-0.0076,1.383
6820.00,7.532810,25.02095,-0.000168,24.020812,-0.0077,1.382
6822.00,7.533866,25.02155,-0.000169,24.020477,-0.0076,1.382
6824.00,7.533817,25.02172,-0.000170,24.021049,-0.0076,1.382
6826.00,7.533398,25.02180,-0.000169,24.021314,-0.0076,1.383
6828.00,7.533977,25.02218,-0.000170,24.021387,-0.0076,1.382
6830.00,7.534595,25.02075,-0.000169,24.020894,-0.0076,1.382
6832.00,7.533522,25.02024,-0.000170,24.020350,-0.0077,1.382
6834.00,7.532644,25.02015,-0.000170,24.021080,-0.0076,1.382
6836.00,7.531937,25.02079,-0.000168,24.021213,-0.0077,1.382
6838.00,7.531661,25.02049,-0.000169,24.021031,-0.0076,1.382
6840.00,7.531519,25.02029,-0.000170,24.021240,-0.0076,1.382
6842.00,7.531958,25.02055,-0.000170,24.021149,-0.0076,1.382
6844.00,7.531777,25.02033,-0.000170,24.021497,-0.0076,1.382
6846.00,7.531403,25.02116,-0.000169,24.021040,-0.0076,1.382
6848.00,7.531176,25.02141,-0.000168,24.020863,-0.0076,1.382
6850.00,7.530630,25.02130,-0.000170,24.021184,-0.0076,1.382
6852.00,7.530899,25.02080,-0.000170,24.021064,-0.0076,1.382
6854.00,7.531160,25.02095,-0.000170,24.021175,-0.0076,1.382
6856.00,7.531229,25.02186,-0.000170,24.020839,-0.0076,1.382
6858.00,7.531576,25.02148,-0.000170,24.020870,-0.0076,1.382
6860.00,7.531582,25.02055,-0.000169,24.021294,-0.0076,1.382
6862.00,7.531395,25.02156,-0.000170,24.021689,-0.0076,1.383
6864.00,7.532010,25.02268,-0.000171,24.020935,-0.0076,1.383
6866.00,7.532837,25.02294,-0.000170,24.021118,-0.0076,1.383
6868.00,7.532997,25.02219,-0.000171,24.020714,-0.0076,1.383
6870.00,7.532138,25.02207,-0.000170,24.020377,-0.0076,1.382
6872.00,7.531500,25.02171,-0.000169,24.021466,-0.0076,1.382
6874.00,7.531570,25.02218,-0.000169,24.021142,-0.0076,1.382
6876.00,7.531275,25.02212,-0.000169,24.021069,-0.0076,1.382
6878.00,7.531042,25.02178,-0.000169,24.020917,-0.0076,1.382
6880.00,7.530543,25.02271,-0.000168,24.021287,-0.0076,1.382
6882.00,7.531111,25.02219,-0.000170,24.021374,-0.0076,1.382
6884.00,7.531394,25.02264,-0.000171,24.021191,-0.0076,1.382
6886.00,7.530923,25.02193,-0.000171,24.020852,-0.0076,1.383
6888.00,7.532293,25.02194,-0.000169,24.021657,-0.0076,1.383
6890.00,7.532733,25.02208,-0.000169,24.021314,-0.0076,1.382
6892.00,7.531658,25.02161,-0.000169,24.021365,-0.0077,1.382
6894.00,7.531543,25.02183,-0.000171,24.021160,-0.0076,1.382
6896.00,7.531035,25.02213,-0.000170,24.020749,-0.0076,1.382
6898.00,7.531370,25.02255,-0.000171,24.021539,-0.0076,1.383
6900.00,7.531879,25.02211,-0.000171,24.021011,-0.0076,1.383
6902.00,7.532065,25.02239,-0.000169,24.021468,-0.0076,1.382
6904.00,7.532037,25.02246,-0.000170,24.021588,-0.0076,1.382
6906.00,7.530926,25.02206,-0.000169,24.021318,-0.0076,1.383
6908.00,7.530992,25.02160,-0.000170,24.021140,-0.0076,1.383
6910.00,7.531610,25.02200,-0.000170,24.021323,-0.0076,1.382
6912.00,7.531204,25.02201,-0.000169,24.020828,-0.0077,1.382
6914.00,7.531273,25.02239,-0.000170,24.021303,-0.0076,1.383
6916.00,7.530981,25.02260,-0.000171,24.021909,-0.0076,1.383
6918.00,7.530971,25.02172,-0.000170,24.021064,-0.0077,1.382
6920.00,7.531179,25.02290,-0.000170,24.020779,-0.0076,1.383
6922.00,7.530875,25.02143,-0.000169,24.021862,-0.0076,1.382
6924.00,7.530981,25.02073,-0.000170,24.021495,-0.0076,1.383
6926.00,7.530360,25.02156,-0.000169,24.020968,-0.0076,1.383
6928.00,7.530673,25.02183,-0.000170,24.021885,-0.0076,1.383
6930.00,7.531460,25.02208,-0.000169,24.021276,-0.0076,1.382
6932.00,7.531747,25.02172,-0.000170,24.020319,-0.0076,1.382
6934.00,7.531337,25.02129,-0.000170,24.021086,-0.0076,1.383
6936.00,7.531317,25.02075,-0.000170,24.020828,-0.0076,1.383
6938.00,7.531414,25.02049,-0.000170,24.020977,-0.0076,1.383
6940.00,7.531455,25.02119,-0.000169,24.021642,-0.0076,1.382
6942.00,7.532177,25.02218,-0.000169,24.021573,-0.0076,1.382
6944.00,7.531994,25.02174,-0.000169,24.021450,-0.0076,1.382
6946.00,7.531571,25.02206,-0.000169,24.021178,-0.0076,1.382
6948.00,7.531803,25.02096,-0.000170,24.021523,-0.0076,1.383
6950.00,7.532037,25.02179,-0.000171,24.021604,-0.0076,1.383
6952.00,7.531978,25.02138,-0.000170,24.021515,-0.0076,1.383
6954.00,7.531710,25.02163,-0.000170,24.021356,-0.0077,1.383
6956.00,7.531568,25.02161,-0.000171,24.020700,-0.0077,1.383
6958.00,7.531792,25.02108,-0.000170,24.021133,-0.0077,1.383
6960.00,7.532262,25.02086,-0.000169,24.021573,-0.0076,1.382
6962.00,7.532272,25.02120,-0.000169,24.020866,-0.0076,1.382
6964.00,7.532164,25.02091,-0.000169,24.021494,-0.0076,1.383
6966.00,7.532623,25.02136,-0.000170,24.021296,-0.0076,1.382
6968.00,7.531858,25.02140,-0.000169,24.020953,-0.0076,1.383
6970.00,7.531590,25.02121,-0.000170,24.021403,-0.0076,1.383
6972.00,7.531851,25.02188,-0.000170,24.021744,-0.0076,1.383
6974.00,7.531995,25.02182,-0.000170,24.020859,-0.0076,1.383
6976.00,7.531441,25.02173,-0.000171,24.022039,-0.0076,1.383
6978.00,7.531999,25.02197,-0.000170,24.021345,-0.0076,1.383
6980.00,7.532444,25.02164,-0.000168,24.021135,-0.0076,1.383
6982.00,7.532831,25.02085,-0.000167,24.021568,-0.0076,1.382
6984.00,7.532139,25.02139,-0.000168,24.021117,-0.0076,1.382
6986.00,7.532334,25.02121,-0.000168,24.021296,-0.0077,1.382
6988.00,7.531951,25.02127,-0.000169,24.020897,-0.0077,1.383
6990.00,7.531843,25.02151,-0.000170,24.021363,-0.0076,1.382
6992.00,7.532947,25.02084,-0.000168,24.021111,-0.0076,1.382
6994.00,7.531917,25.02074,-0.000169,24.021260,-0.0076,1.382
6996.00,7.530895,25.02160,-0.000168,24.021223,-0.0076,1.382
6998.00,7.530019,25.02111,-0.000170,24.021388,-0.0076,1.383
7000.00,7.530463,25.02039,-0.000170,24.021378,-0.0076,1.383
7002.00,7.531402,25.02076,-0.000170,24.020881,-0.0076,1.383
7004.00,7.532322,25.02059,-0.000170,24.022068,-0.0076,1.383
7006.00,7.531998,25.02127,-0.000170,24.021718,-0.0076,1.383
7008.00,7.531544,25.02145,-0.000169,24.021204,-0.0076,1.383
7010.00,7.531982,25.02067,-0.000170,24.021216,-0.0076,1.382
7012.00,7.531822,25.02080,-0.000170,24.021684,-0.0076,1.383
7014.00,7.531717,25.02123,-0.000170,24.021490,-0.0076,1.383
7016.00,7.532003,25.02077,-0.000171,24.021677,-0.0076,1.383
7018.00,7.532204,25.02022,-0.000171,24.020758,-0.0076,1.383
7020.00,7.532254,25.02006,-0.000169,24.020613,-0.0076,1.382
7022.00,7.532587,25.02095,-0.000169,24.021436,-0.0076,1.382
7024.00,7.532355,25.02130,-0.000169,24.021260,-0.0076,1.383
7026.00,7.532858,25.02035,-0.000169,24.021229,-0.0076,1.383
7028.00,7.532482,25.02014,-0.000170,24.021350,-0.0076,1.383
7030.00,7.532321,25.02024,-0.000170,24.021390,-0.0076,1.382
7032.00,7.531587,25.02066,-0.000169,24.021133,-0.0076,1.382
7034.00,7.532189,25.02074,-0.000168,24.021198,-0.0076,1.382
7036.00,7.532460,25.02134,-0.000169,24.021639,-0.0076,1.383
7038.00,7.533145,25.02149,-0.000170,24.021238,-0.0076,1.383
7040.00,7.533888,25.02108,-0.000170,24.021075,-0.0076,1.382
7042.00,7.533306,25.02141,-0.000169,24.020810,-0.0076,1.383
7044.00,7.532337,25.02118,-0.000170,24.021147,-0.0077,1.383
7046.00,7.531013,25.02032,-0.000171,24.021267,-0.0076,1.383
7048.00,7.531591,25.02074,-0.000169,24.021764,-0.0076,1.383
7050.00,7.531993,25.02154,-0.000171,24.021457,-0.0076,1.383
7052.00,7.531727,25.02104,-0.000168,24.021854,-0.0076,1.382
7054.00,7.531462,25.02065,-0.000169,24.021903,-0.0076,1.383
7056.00,7.532057,25.02061,-0.000169,24.021278,-0.0076,1.383
7058.00,7.531271,25.01979,-0.000170,24.021581,-0.0076,1.383
7060.00,7.531712,25.02085,-0.000169,24.021751,-0.0076,1.382
7062.00,7.531722,25.02107,-0.000170,24.020738,-0.0076,1.383
7064.00,7.531657,25.02019,-0.000169,24.021080,-0.0076,1.383
7066.00,7.531725,25.02139,-0.000168,24.021084,-0.0076,1.383
7068.00,7.531672,25.02144,-0.000169,24.021523,-0.0076,1.382
7070.00,7.531727,25.02092,-0.000168,24.021423,-0.0076,1.383
7072.00,7.532263,25.02093,-0.000169,24.021381,-0.0076,1.383
7074.00,7.532296,25.02064,-0.000169,24.021019,-0.0076,1.383
7076.00,7.531669,25.02062,-0.000170,24.021920,-0.0076,1.383
7078.00,7.531534,25.02065,-0.000169,24.022046,-0.0076,1.383
7080.00,7.531923,25.02151,-0.000170,24.021196,-0.0076,1.383
7082.00,7.532057,25.02069,-0.000168,24.021921,-0.0076,1.382
7084.00,7.532135,25.02089,-0.000169,24.021461,-0.0076,1.383
7086.00,7.531338,25.02023,-0.000170,24.021198,-0.0076,1.383
7088.00,7.531597,25.02102,-0.000170,24.021526,-0.0076,1.383
7090.00,7.531569,25.02140,-0.000169,24.021439,-0.0076,1.383
7092.00,7.531150,25.02115,-0.000169,24.021367,-0.0076,1.382
7094.00,7.530979,25.02153,-0.000169,24.020836,-0.0076,1.383
7096.00,7.531332,25.02144,-0.000169,24.021494,-0.0076,1.383
7098.00,7.531535,25.02172,-0.000168,24.020962,-0.0076,1.382
7100.00,7.531231,25.02118,-0.000169,24.021055,-0.0076,1.384
7102.00,7.531516,25.02103,-0.000170,24.021606,-0.0076,1.384
7104.00,7.532044,25.02121,-0.000170,24.021446,-0.0076,1.383
7106.00,7.532439,25.02200,-0.000170,24.021417,-0.0076,1.383
7108.00,7.532704,25.02154,-0.000168,24.021343,-0.0076,1.383
7110.00,7.532894,25.02078,-0.000170,24.020971,-0.0076,1.383
7112.00,7.532499,25.02075,-0.000169,24.021276,-0.0076,1.383
7114.00,7.531539,25.02090,-0.000169,24.021242,-0.0076,1.383
7116.00,7.531842,25.02086,-0.000169,24.021776,-0.0076,1.383
7118.00,7.531918,25.02151,-0.000170,24.021176,-0.0076,1.383
7120.00,7.531376,25.02147,-0.000170,24.021078,-0.0076,1.383
7122.00,7.531482,25.02062,-0.000170,24.021905,-0.0076,1.383
7124.00,7.531710,25.02017,-0.000170,24.021568,-0.0076,1.384
7126.00,7.531414,25.02102,-0.000170,24.021432,-0.0076,1.383
7128.00,7.531052,25.02044,-0.000169,24.020531,-0.0077,1.382
7130.00,7.530786,25.01953,-0.000169,24.020303,-0.0076,1.382
7132.00,7.532131,25.01998,-0.000169,24.020741,-0.0076,1.383
7134.00,7.532906,25.02007,-0.000170,24.021341,-0.0077,1.383
7136.00,7.531879,25.02010,-0.000170,24.021171,-0.0076,1.383
7138.00,7.530655,25.02034,-0.000170,24.021136,-0.0076,1.383
7140.00,7.531328,25.02034,-0.000169,24.021905,-0.0076,1.383
7142.00,7.531534,25.02142,-0.000169,24.021497,-0.0076,1.383
7144.00,7.531889,25.02117,-0.000169,24.021000,-0.0076,1.383
7146.00,7.531609,25.02034,-0.000168,24.021943,-0.0076,1.383
7148.00,7.531901,25.02064,-0.000170,24.020799,-0.0076,1.383
7150.00,7.531128,25.02054,-0.000170,24.021312,-0.0076,1.383
7152.00,7.531520,25.02070,-0.000169,24.021541,-0.0076,1.383
7154.00,7.532050,25.02086,-0.000170,24.021138,-0.0076,1.383
7156.00,7.532490,25.02057,-0.000170,24.021653,-0.0076,1.383
7158.00,7.530940,25.02083,-0.000170,24.021407,-0.0076,1.383
7160.00,7.530283,25.02059,-0.000170,24.021543,-0.0076,1.383
7162.00,7.531377,25.02020,-0.000170,24.020535,-0.0076,1.383
7164.00,7.532221,25.01977,-0.000170,24.020631,-0.0076,1.383
7166.00,7.531995,25.02045,-0.000169,24.021010,-0.0076,1.383
7168.00,7.532426,25.02040,-0.000169,24.020478,-0.0076,1.383
7170.00,7.531907,25.02016,-0.000170,24.020999,-0.0076,1.383
7172.00,7.532371,25.01963,-0.000170,24.021127,-0.0076,1.383
7174.00,7.532890,25.01957,-0.000170,24.021619,-0.0076,1.383
7176.00,7.532875,25.01942,-0.000169,24.020549,-0.0076,1.383
7178.00,7.531893,25.01934,-0.000170,24.021151,-0.0076,1.383
7180.00,7.531883,25.02069,-0.000169,24.022242,-0.0076,1.383
7182.00,7.532182,25.02101,-0.000169,24.021506,-0.0076,1.383
7184.00,7.531791,25.02036,-0.000171,24.021356,-0.0076,1.383
7186.00,7.531188,25.02010,-0.000170,24.021584,-0.0076,1.384
7188.00,7.530588,25.02014,-0.000169,24.020794,-0.0076,1.383
7190.00,7.530242,25.01971,-0.000170,24.021291,-0.0076,1.383
7192.00,7.529502,25.02001,-0.000169,24.021711,-0.0076,1.383
7194.00,7.530094,25.02071,-0.000170,24.021474,-0.0076,1.383
7196.00,7.530918,25.02111,-0.000170,24.021666,-0.0076,1.383
7198.00,7.530636,25.02097,-0.000171,24.021426,-0.0076,1.384
7200.00,7.531165,25.02088,-0.000170,24.021552,-0.0076,1.384
7202.00,7.531587,25.02052,-0.000170,24.021485,-0.0076,1.384
7204.00,7.530851,25.02056,-0.000170,24.021120,-0.0076,1.383
@12,12.0000,24.0
7206.00,7.529779,25.02077,-0.000169,24.021303,-0.0076,1.383
7208.00,7.522901,25.02078,-0.000167,24.021345,-0.0076,1.383
7210.00,7.512580,25.02104,-0.000169,24.021434,-0.0076,1.383
7212.00,7.501157,25.02030,-0.000169,24.020803,-0.0076,1.382
7214.00,7.492383,25.02074,-0.000169,24.020832,-0.0076,1.382
7216.00,7.487299,25.02018,-0.000168,24.021604,-0.0076,1.383
7218.00,7.484933,25.02063,-0.000170,24.021555,-0.0076,1.384
7220.00,7.482542,25.02127,-0.000171,24.021483,-0.0076,1.384
7222.00,7.480156,25.02083,-0.000171,24.021619,-0.0076,1.384
7224.00,7.478008,25.02103,-0.000171,24.021211,-0.0076,1.384
7226.00,7.476782,25.02063,-0.000172,24.021156,-0.0076,1.385
7228.00,7.475547,25.02136,-0.000171,24.021320,-0.0076,1.385
7230.00,7.475726,25.02159,-0.000172,24.021024,-0.0076,1.385
7232.00,7.482408,25.02150,-0.000171,24.020603,-0.0076,1.385
7234.00,7.492985,25.02204,-0.000173,24.020774,-0.0076,1.386
7236.00,7.503957,25.02158,-0.000173,24.021240,-0.0076,1.386
7238.00,7.511367,25.02205,-0.000173,24.021289,-0.0076,1.386
7240.00,7.516585,25.02215,-0.000169,24.020819,-0.0076,1.385
7242.00,7.518975,25.02140,-0.000169,24.021843,-0.0076,1.384
7244.00,7.520510,25.02152,-0.000168,24.020892,-0.0076,1.384
7246.00,7.520993,25.02154,-0.000168,24.021465,-0.0076,1.383
7248.00,7.521656,25.02240,-0.000168,24.021535,-0.0076,1.383
7250.00,7.521501,25.02203,-0.000168,24.020939,-0.0076,1.383
7252.00,7.520997,25.02191,-0.000168,24.021309,-0.0076,1.384
7254.00,7.521282,25.02166,-0.000169,24.021102,-0.0076,1.384
7256.00,7.521680,25.02154,-0.000170,24.020723,-0.0076,1.384
7258.00,7.521383,25.02230,-0.000170,24.021481,-0.0076,1.384
7260.00,7.521429,25.02186,-0.000168,24.021617,-0.0076,1.384
7262.00,7.521759,25.02201,-0.000167,24.021432,-0.0076,1.383
7264.00,7.521169,25.02128,-0.000168,24.021381,-0.0076,1.383
7266.00,7.520751,25.02124,-0.000169,24.021495,-0.0076,1.383
7268.00,7.521306,25.02113,-0.000168,24.021341,-0.0076,1.384
7270.00,7.521058,25.02084,-0.000168,24.020964,-0.0076,1.384
7272.00,7.521979,25.02116,-0.000169,24.020816,-0.0076,1.384
7274.00,7.523643,25.02109,-0.000170,24.021572,-0.0076,1.383
7276.00,7.525395,25.02094,-0.000168,24.021490,-0.0076,1.384
7278.00,7.526354,25.02094,-0.000169,24.020863,-0.0076,1.383
7280.00,7.527214,25.02096,-0.000169,24.021671,-0.0076,1.383
7282.00,7.528830,25.02102,-0.000169,24.021550,-0.0076,1.384
7284.00,7.529570,25.02174,-0.000169,24.021570,-0.0076,1.383
7286.00,7.530369,25.02114,-0.000169,24.020839,-0.0076,1.383
7288.00,7.531849,25.02065,-0.000170,24.020689,-0.0076,1.384
7290.00,7.532897,25.02057,-0.000171,24.020921,-0.0076,1.385
7292.00,7.533056,25.02110,-0.000170,24.021417,-0.0076,1.384
7294.00,7.533169,25.02163,-0.000170,24.021397,-0.0076,1.384
7296.00,7.533517,25.02106,-0.000169,24.021234,-0.0076,1.384
7298.00,7.533687,25.02053,-0.000170,24.021095,-0.0076,1.384
7300.00,7.533250,25.02084,-0.000170,24.021151,-0.0076,1.383
7302.00,7.533697,25.02083,-0.000170,24.021673,-0.0076,1.384
7304.00,7.534349,25.02061,-0.000169,24.021242,-0.0076,1.384
7306.00,7.535443,25.02112,-0.000169,24.020953,-0.0076,1.383
7308.00,7.534978,25.02064,-0.000170,24.021555,-0.0076,1.384
7310.00,7.534359,25.02127,-0.000167,24.021162,-0.0076,1.384
7312.00,7.534845,25.02116,-0.000169,24.021142,-0.0076,1.384
7314.00,7.535322,25.02094,-0.000170,24.021446,-0.0076,1.384
7316.00,7.534868,25.02145,-0.000170,24.021242,-0.0076,1.384
7318.00,7.535924,25.02158,-0.000169,24.021686,-0.0076,1.383
7320.00,7.537080,25.02099,-0.000169,24.021283,-0.0076,1.383
7322.00,7.537492,25.02109,-0.000169,24.020903,-0.0076,1.384
7324.00,7.536758,25.02061,-0.000169,24.020854,-0.0076,1.384
7326.00,7.537177,25.02064,-0.000170,24.021283,-0.0076,1.384
7328.00,7.537234,25.02079,-0.000171,24.021474,-0.0076,1.384
7330.00,7.537547,25.02134,-0.000171,24.021004,-0.0077,1.384
7332.00,7.537974,25.02145,-0.000170,24.020420,-0.0076,1.383
7334.00,7.538134,25.02178,-0.000169,24.021620,-0.0076,1.383
7336.00,7.538350,25.02218,-0.000169,24.020906,-0.0076,1.384
7338.00,7.538818,25.02223,-0.000169,24.021385,-0.0076,1.384
7340.00,7.537959,25.02174,-0.000170,24.021472,-0.0076,1.384
7342.00,7.537470,25.02169,-0.000169,24.022048,-0.0076,1.383
7344.00,7.537656,25.02149,-0.000169,24.021169,-0.0076,1.383
7346.00,7.537906,25.02209,-0.000169,24.021472,-0.0076,1.384
7348.00,7.538021,25.02268,-0.000169,24.021530,-0.0076,1.384
7350.00,7.537519,25.02254,-0.000169,24.021178,-0.0076,1.384
7352.00,7.537210,25.02229,-0.000168,24.021216,-0.0076,1.384
7354.00,7.538424,25.02306,-0.000169,24.021909,-0.0076,1.384
7356.00,7.539641,25.02373,-0.000170,24.021941,-0.0075,1.384
7358.00,7.539608,25.02321,-0.000168,24.021495,-0.0076,1.383
7360.00,7.539413,25.02297,-0.000170,24.021136,-0.0076,1.384
7362.00,7.538780,25.02329,-0.000169,24.021408,-0.0076,1.384
7364.00,7.539363,25.02319,-0.000170,24.020971,-0.0076,1.384
7366.00,7.540542,25.02215,-0.000171,24.021280,-0.0076,1.384
7368.00,7.540961,25.02303,-0.000170,24.021242,-0.0076,1.383
7370.00,7.540060,25.02265,-0.000169,24.021026,-0.0076,1.384
7372.00,7.539009,25.02259,-0.000170,24.021854,-0.0076,1.383
7374.00,7.538374,25.02205,-0.000169,24.021327,-0.0076,1.383
7376.00,7.537439,25.02265,-0.000168,24.021615,-0.0076,1.384
7378.00,7.537379,25.02267,-0.000168,24.021619,-0.0076,1.384
7380.00,7.536889,25.02278,-0.000170,24.021202,-0.0076,1.384
7382.00,7.537018,25.02199,-0.000170,24.021314,-0.0076,1.384
7384.00,7.536990,25.02135,-0.000169,24.021162,-0.0076,1.384
7386.00,7.537374,25.02200,-0.000170,24.021457,-0.0076,1.384
7388.00,7.536628,25.02215,-0.000170,24.021905,-0.0076,1.383
7390.00,7.536430,25.02179,-0.000170,24.021272,-0.0076,1.384
7392.00,7.536199,25.02201,-0.000170,24.021354,-0.0076,1.384
7394.00,7.535800,25.02214,-0.000170,24.021802,-0.0076,1.384
7396.00,7.535807,25.02182,-0.000169,24.021684,-0.0076,1.384
7398.00,7.536207,25.02184,-0.000169,24.021265,-0.0076,1.384
7400.00,7.536259,25.02142,-0.000168,24.021416,-0.0076,1.383
7402.00,7.535845,25.02124,-0.000168,24.020928,-0.0076,1.384
7404.00,7.535328,25.02099,-0.000170,24.020942,-0.0076,1.384
7406.00,7.535816,25.02125,-0.000170,24.021704,-0.0076,1.383
7408.00,7.535893,25.02165,-0.000169,24.021258,-0.0077,1.384
7410.00,7.536649,25.02179,-0.000170,24.021809,-0.0076,1.385
7412.00,7.537561,25.02186,-0.000170,24.021466,-0.0076,1.384
7414.00,7.537836,25.02200,-0.000169,24.021238,-0.0076,1.384
7416.00,7.537564,25.02175,-0.000169,24.021901,-0.0076,1.384
7418.00,7.537295,25.02154,-0.000169,24.021901,-0.0076,1.384
7420.00,7.537927,25.02117,-0.000168,24.021004,-0.0076,1.383
7422.00,7.538036,25.02139,-0.000170,24.021216,-0.0077,1.384
7424.00,7.537091,25.02207,-0.000170,24.021566,-0.0076,1.384
7426.00,7.536180,25.02167,-0.000169,24.021151,-0.0076,1.384
7428.00,7.535628,25.02149,-0.000169,24.021581,-0.0076,1.384
7430.00,7.534619,25.02174,-0.000168,24.021029,-0.0076,1.383
7432.00,7.534364,25.02177,-0.000167,24.021093,-0.0076,1.384
7434.00,7.534005,25.02148,-0.000169,24.021127,-0.0076,1.384
7436.00,7.533918,25.02189,-0.000169,24.021811,-0.0076,1.384
7438.00,7.534702,25.02205,-0.000170,24.021305,-0.0076,1.385
7440.00,7.534667,25.02220,-0.000171,24.020774,-0.0076,1.384
7442.00,7.534028,25.02220,-0.000170,24.021278,-0.0076,1.384
7444.00,7.532957,25.02182,-0.000168,24.021562,-0.0076,1.384
7446.00,7.532720,25.02129,-0.000170,24.021182,-0.0076,1.384
7448.00,7.532856,25.02117,-0.000169,24.020623,-0.0076,1.384
7450.00,7.532593,25.02124,-0.000168,24.021671,-0.0076,1.384
7452.00,7.532382,25.02127,-0.000170,24.021756,-0.0076,1.384
7454.00,7.532328,25.02244,-0.000170,24.021307,-0.0076,1.384
7456.00,7.532270,25.02133,-0.000169,24.021383,-0.0076,1.384
7458.00,7.532760,25.02136,-0.000170,24.020879,-0.0076,1.384
7460.00,7.532570,25.02120,-0.000170,24.020593,-0.0076,1.384
7462.00,7.532214,25.02107,-0.000169,24.020886,-0.0076,1.384
7464.00,7.532452,25.02081,-0.000168,24.021606,-0.0076,1.384
7466.00,7.532667,25.02222,-0.000169,24.021338,-0.0076,1.384
7468.00,7.532470,25.02211,-0.000169,24.021423,-0.0076,1.384
7470.00,7.532994,25.02262,-0.000169,24.021178,-0.0076,1.384
7472.00,7.533546,25.02295,-0.000169,24.021305,-0.0076,1.384
7474.00,7.532647,25.02318,-0.000169,24.021336,-0.0076,1.384
7476.00,7.532219,25.02280,-0.000169,24.021660,-0.0076,1.384
7478.00,7.533280,25.02267,-0.000169,24.021334,-0.0076,1.384
7480.00,7.533605,25.02237,-0.000168,24.021443,-0.0076,1.384
7482.00,7.532984,25.02335,-0.000170,24.021450,-0.0076,1.384
7484.00,7.532952,25.02282,-0.000171,24.021223,-0.0076,1.384
7486.00,7.532501,25.02248,-0.000168,24.021071,-0.0076,1.384
7488.00,7.532653,25.02326,-0.000169,24.021401,-0.0076,1.384
7490.00,7.533062,25.02333,-0.000168,24.021840,-0.0076,1.384
7492.00,7.532666,25.02253,-0.000169,24.021316,-0.0076,1.384
7494.00,7.531981,25.02270,-0.000170,24.021633,-0.0076,1.385
7496.00,7.531980,25.02284,-0.000170,24.021109,-0.0076,1.384
7498.00,7.532595,25.02199,-0.000168,24.020846,-0.0076,1.384
7500.00,7.532428,25.02266,-0.000169,24.021869,-0.0076,1.385
7502.00,7.531405,25.02271,-0.000169,24.021075,-0.0076,1.384
7504.00,7.530984,25.02202,-0.000169,24.021486,-0.0076,1.384
7506.00,7.530955,25.02183,-0.000170,24.021871,-0.0076,1.384
7508.00,7.531033,25.02239,-0.000168,24.021747,-0.0076,1.383
7510.00,7.531894,25.02210,-0.000168,24.021651,-0.0076,1.385
7512.00,7.531501,25.02185,-0.000169,24.021441,-0.0076,1.384
7514.00,7.530823,25.02208,-0.000168,24.021689,-0.0076,1.384
7516.00,7.531286,25.02230,-0.000168,24.021807,-0.0076,1.385
7518.00,7.531273,25.02196,-0.000170,24.021780,-0.0076,1.385
7520.00,7.531093,25.02167,-0.000169,24.021664,-0.0076,1.384
7522.00,7.530132,25.02170,-0.000168,24.021508,-0.0076,1.384
7524.00,7.529035,25.02246,-0.000169,24.021303,-0.0076,1.384
7526.00,7.529616,25.02169,-0.000168,24.021530,-0.0076,1.384
7528.00,7.530581,25.02211,-0.000170,24.021189,-0.0076,1.384
7530.00,7.530633,25.02201,-0.000169,24.021383,-0.0076,1.385
7532.00,7.530961,25.02159,-0.000169,24.021582,-0.0076,1.384
7534.00,7.531509,25.02257,-0.000168,24.022594,-0.0076,1.384
7536.00,7.532938,25.02324,-0.000169,24.021651,-0.0076,1.384
7538.00,7.534001,25.02232,-0.000168,24.021031,-0.0076,1.384
7540.00,7.534302,25.02259,-0.000169,24.021746,-0.0076,1.385
7542.00,7.534073,25.02252,-0.000169,24.021615,-0.0076,1.384
7544.00,7.533512,25.02353,-0.000168,24.021854,-0.0076,1.384
7546.00,7.532654,25.02283,-0.000167,24.020888,-0.0076,1.384
7548.00,7.533190,25.02299,-0.000168,24.022215,-0.0076,1.384
7550.00,7.533824,25.02200,-0.000167,24.022025,-0.0076,1.384
7552.00,7.532829,25.02286,-0.000168,24.020962,-0.0076,1.385
7554.00,7.531481,25.02303,-0.000170,24.021588,-0.0076,1.384
7556.00,7.531586,25.02328,-0.000169,24.021838,-0.0076,1.384
7558.00,7.532175,25.02306,-0.000168,24.021327,-0.0076,1.384
7560.00,7.532345,25.02291,-0.000168,24.021602,-0.0076,1.384
7562.00,7.532892,25.02378,-0.000168,24.021791,-0.0076,1.384
7564.00,7.531967,25.02370,-0.000169,24.021466,-0.0076,1.384
7566.00,7.530947,25.02400,-0.000168,24.021729,-0.0076,1.384
7568.00,7.532449,25.02297,-0.000169,24.021506,-0.0076,1.385
7570.00,7.533103,25.02282,-0.000168,24.021664,-0.0076,1.384
7572.00,7.533530,25.02275,-0.000168,24.022079,-0.0076,1.384
7574.00,7.533190,25.02256,-0.000169,24.021887,-0.0076,1.384
7576.00,7.533184,25.02263,-0.000168,24.021678,-0.0076,1.384
7578.00,7.532356,25.02287,-0.000169,24.021423,-0.0076,1.385
7580.00,7.532363,25.02343,-0.000168,24.021242,-0.0076,1.384
7582.00,7.532293,25.02353,-0.000168,24.021860,-0.0076,1.384
7584.00,7.532688,25.02275,-0.000170,24.021744,-0.0076,1.384
7586.00,7.533274,25.02209,-0.000169,24.021037,-0.0076,1.384
7588.00,7.533915,25.02225,-0.000169,24.021599,-0.0076,1.384
7590.00,7.533802,25.02179,-0.000168,24.021089,-0.0076,1.385
7592.00,7.533138,25.02122,-0.000167,24.021448,-0.0076,1.384
7594.00,7.533091,25.02162,-0.000168,24.021711,-0.0076,1.384
7596.00,7.533449,25.02155,-0.000169,24.021465,-0.0076,1.384
7598.00,7.533215,25.02174,-0.000169,24.020823,-0.0076,1.384
7600.00,7.532954,25.02156,-0.000168,24.022126,-0.0076,1.384
7602.00,7.532870,25.02194,-0.000170,24.021503,-0.0075,1.384
7604.00,7.532564,25.02151,-0.000169,24.022159,-0.0076,1.384
7606.00,7.533245,25.02140,-0.000169,24.020939,-0.0076,1.385
7608.00,7.534773,25.02126,-0.000168,24.022079,-0.0076,1.384
7610.00,7.534771,25.02129,-0.000168,24.021666,-0.0076,1.384
7612.00,7.533880,25.02197,-0.000168,24.021921,-0.0076,1.384
7614.00,7.533731,25.02160,-0.000168,24.021354,-0.0076,1.384
7616.00,7.533718,25.02213,-0.000167,24.021852,-0.0076,1.385
7618.00,7.533207,25.02178,-0.000169,24.020718,-0.0076,1.384
7620.00,7.532339,25.02090,-0.000169,24.021611,-0.0076,1.384
7622.00,7.531528,25.02104,-0.000169,24.021881,-0.0076,1.384
7624.00,7.531537,25.02155,-0.000168,24.021635,-0.0076,1.385
7626.00,7.531956,25.02110,-0.000169,24.021051,-0.0076,1.385
7628.00,7.532678,25.02096,-0.000168,24.021379,-0.0076,1.385
7630.00,7.533000,25.02050,-0.000169,24.021528,-0.0076,1.385
7632.00,7.533943,25.02129,-0.000168,24.021291,-0.0076,1.384
7634.00,7.534379,25.02126,-0.000169,24.021497,-0.0076,1.384
7636.00,7.534524,25.02149,-0.000168,24.021684,-0.0076,1.385
7638.00,7.534123,25.02158,-0.000168,24.021613,-0.0076,1.385
7640.00,7.533364,25.02150,-0.000168,24.021717,-0.0076,1.384
7642.00,7.532872,25.02179,-0.000168,24.021372,-0.0076,1.384
7644.00,7.532961,25.02174,-0.000169,24.020381,-0.0076,1.384
7646.00,7.533704,25.02127,-0.000169,24.021231,-0.0076,1.385
7648.00,7.534229,25.02134,-0.000169,24.021508,-0.0076,1.385
7650.00,7.533055,25.02174,-0.000169,24.021312,-0.0076,1.385
7652.00,7.533725,25.02150,-0.000169,24.021796,-0.0076,1.385
7654.00,7.532937,25.02160,-0.000169,24.021628,-0.0076,1.385
7656.00,7.532077,25.02174,-0.000168,24.021002,-0.0076,1.385
7658.00,7.533149,25.02210,-0.000169,24.021140,-0.0076,1.385
7660.00,7.532664,25.02217,-0.000168,24.021555,-0.0076,1.385
7662.00,7.532172,25.02230,-0.000170,24.021512,-0.0076,1.385
7664.00,7.532298,25.02290,-0.000168,24.020874,-0.0076,1.384
7666.00,7.532528,25.02262,-0.000168,24.021599,-0.0076,1.384
7668.00,7.532162,25.02220,-0.000167,24.021637,-0.0076,1.385
7670.00,7.531630,25.02228,-0.000168,24.020850,-0.0076,1.385
7672.00,7.532152,25.02217,-0.000169,24.021410,-0.0076,1.385
7674.00,7.532983,25.02230,-0.000169,24.021738,-0.0076,1.385
7676.00,7.532458,25.02189,-0.000169,24.020982,-0.0076,1.385
7678.00,7.532671,25.02193,-0.000169,24.020556,-0.0076,1.385
7680.00,7.533000,25.02271,-0.000169,24.022306,-0.0076,1.385
7682.00,7.532052,25.02318,-0.000170,24.021468,-0.0076,1.384
7684.00,7.531612,25.02337,-0.000169,24.021678,-0.0076,1.384
7686.00,7.532171,25.02345,-0.000169,24.021303,-0.0076,1.384
7688.00,7.532882,25.02343,-0.000168,24.021229,-0.0076,1.384
7690.00,7.532095,25.02310,-0.000169,24.021526,-0.0076,1.385
7692.00,7.531265,25.02358,-0.000169,24.021285,-0.0076,1.385
7694.00,7.531132,25.02313,-0.000169,24.021454,-0.0076,1.385
7696.00,7.530015,25.02332,-0.000169,24.021481,-0.0076,1.384
7698.00,7.530752,25.02347,-0.000168,24.021785,-0.0076,1.385
7700.00,7.531290,25.02307,-0.000170,24.021339,-0.0076,1.385
7702.00,7.532636,25.02274,-0.000169,24.020926,-0.0076,1.385
7704.00,7.533375,25.02309,-0.000169,24.021637,-0.0076,1.385
7706.00,7.533679,25.02361,-0.000168,24.021234,-0.0076,1.384
7708.00,7.533828,25.02362,-0.000169,24.021475,-0.0075,1.385
7710.00,7.533701,25.02339,-0.000169,24.021909,-0.0076,1.385
7712.00,7.533589,25.02354,-0.000169,24.021180,-0.0076,1.385
7714.00,7.533424,25.02386,-0.000170,24.021296,-0.0076,1.385
7716.00,7.533749,25.02363,-0.000170,24.021573,-0.0076,1.385
7718.00,7.534078,25.02363,-0.000169,24.021468,-0.0076,1.385
7720.00,7.534110,25.02289,-0.000169,24.021156,-0.0076,1.385
7722.00,7.534000,25.02368,-0.000169,24.021343,-0.0076,1.385
7724.00,7.534095,25.02413,-0.000169,24.021334,-0.0076,1.385
7726.00,7.533609,25.02323,-0.000170,24.021113,-0.0076,1.384
7728.00,7.533279,25.02335,-0.000170,24.021131,-0.0076,1.385
7730.00,7.533168,25.02310,-0.000169,24.021394,-0.0076,1.384
7732.00,7.533790,25.02267,-0.000169,24.021178,-0.0077,1.384
7734.00,7.533616,25.02207,-0.000169,24.021352,-0.0076,1.385
7736.00,7.532675,25.02237,-0.000171,24.021294,-0.0076,1.385
7738.00,7.532465,25.02288,-0.000169,24.020850,-0.0077,1.384
7740.00,7.532224,25.02296,-0.000168,24.020901,-0.0076,1.385
7742.00,7.532563,25.02267,-0.000169,24.021504,-0.0076,1.385
7744.00,7.532612,25.02281,-0.000168,24.021358,-0.0075,1.385
7746.00,7.532575,25.02266,-0.000169,24.021131,-0.0076,1.385
7748.00,7.532239,25.02255,-0.000170,24.021715,-0.0076,1.385
7750.00,7.532307,25.02295,-0.000170,24.021158,-0.0076,1.385
7752.00,7.532471,25.02284,-0.000169,24.021013,-0.0076,1.384
7754.00,7.532152,25.02290,-0.000169,24.020480,-0.0076,1.385
7756.00,7.532417,25.02236,-0.000169,24.021060,-0.0076,1.385
7758.00,7.532639,25.02241,-0.000169,24.021443,-0.0076,1.385
7760.00,7.532586,25.02295,-0.000169,24.021963,-0.0076,1.386
7762.00,7.533254,25.02328,-0.000170,24.022092,-0.0076,1.385
7764.00,7.533893,25.02249,-0.000169,24.020729,-0.0076,1.385
7766.00,7.533530,25.02226,-0.000169,24.021218,-0.0076,1.384
7768.00,7.533657,25.02251,-0.000169,24.021996,-0.0076,1.385
7770.00,7.533931,25.02244,-0.000168,24.020962,-0.0076,1.385
7772.00,7.533379,25.02201,-0.000168,24.021697,-0.0076,1.385
7774.00,7.532962,25.02251,-0.000170,24.022175,-0.0076,1.386
7776.00,7.533545,25.02137,-0.000169,24.021202,-0.0076,1.385
7778.00,7.533532,25.02181,-0.000169,24.020961,-0.0076,1.385
7780.00,7.533341,25.02217,-0.000169,24.022333,-0.0076,1.385
7782.00,7.533762,25.02176,-0.000169,24.021347,-0.0076,1.385
7784.00,7.533676,25.02166,-0.000170,24.021149,-0.0076,1.385
7786.00,7.533689,25.02252,-0.000168,24.021548,-0.0076,1.385
7788.00,7.533043,25.02248,-0.000169,24.021452,-0.0076,1.385
7790.00,7.533377,25.02256,-0.000168,24.021952,-0.0076,1.385
7792.00,7.533428,25.02233,-0.000169,24.021434,-0.0076,1.385
7794.00,7.532926,25.02235,-0.000169,24.021439,-0.0076,1.385
7796.00,7.533508,25.02260,-0.000167,24.021403,-0.0076,1.385
7798.00,7.534010,25.02271,-0.000169,24.021675,-0.0076,1.385
7800.00,7.533270,25.02295,-0.000169,24.021689,-0.0076,1.385
7802.00,7.531874,25.02319,-0.000169,24.021771,-0.0076,1.385
7804.00,7.531930,25.02339,-0.000169,24.022045,-0.0076,1.385
@13,12.0000,24.0
7806.00,7.531313,25.02344,-0.000170,24.021787,-0.0076,1.385
7808.00,7.525340,25.02330,-0.000170,24.021178,-0.0076,1.384
7810.00,7.515597,25.02238,-0.000168,24.021590,-0.0076,1.384
7812.00,7.505279,25.02247,-0.000168,24.021981,-0.0076,1.383
7814.00,7.495729,25.02265,-0.000168,24.022311,-0.0076,1.385
7816.00,7.490471,25.02317,-0.000168,24.021635,-0.0076,1.385
7818.00,7.486887,25.02279,-0.000169,24.021376,-0.0076,1.385
7820.00,7.485314,25.02252,-0.000171,24.021421,-0.0076,1.386
7822.00,7.484216,25.02284,-0.000171,24.021644,-0.0076,1.386
7824.00,7.483264,25.02341,-0.000172,24.021514,-0.0076,1.386
7826.00,7.483009,25.02273,-0.000171,24.021234,-0.0076,1.386
7828.00,7.482784,25.02280,-0.000171,24.021262,-0.0076,1.386
7830.00,7.483942,25.02316,-0.000171,24.021452,-0.0076,1.387
7832.00,7.489779,25.02347,-0.000171,24.021356,-0.0076,1.387
7834.00,7.499148,25.02238,-0.000172,24.021461,-0.0076,1.388
7836.00,7.510134,25.02293,-0.000172,24.021706,-0.0076,1.387
7838.00,7.517466,25.02379,-0.000170,24.021912,-0.0076,1.387
7840.00,7.520764,25.02474,-0.000168,24.021448,-0.0076,1.386
7842.00,7.522938,25.02297,-0.000168,24.021666,-0.0076,1.386
7844.00,7.522242,25.02280,-0.000169,24.021251,-0.0077,1.386
7846.00,7.522514,25.02300,-0.000170,24.020892,-0.0076,1.385
7848.00,7.522789,25.02182,-0.000168,24.021013,-0.0076,1.385
7850.00,7.523404,25.02248,-0.000169,24.021000,-0.0076,1.386
7852.00,7.523957,25.02215,-0.000169,24.021381,-0.0076,1.386
7854.00,7.524675,25.02229,-0.000169,24.021252,-0.0076,1.386
7856.00,7.523401,25.02285,-0.000171,24.021644,-0.0076,1.385
7858.00,7.522337,25.02213,-0.000169,24.021111,-0.0076,1.386
7860.00,7.522028,25.02237,-0.000169,24.021115,-0.0076,1.386
7862.00,7.522887,25.02232,-0.000168,24.021040,-0.0076,1.385
7864.00,7.522371,25.02241,-0.000169,24.021582,-0.0075,1.385
7866.00,7.522004,25.02260,-0.000169,24.021118,-0.0076,1.385
7868.00,7.522382,25.02316,-0.000168,24.021446,-0.0076,1.386
7870.00,7.523210,25.02269,-0.000169,24.021107,-0.0076,1.385
7872.00,7.523821,25.02298,-0.000168,24.021100,-0.0076,1.385
7874.00,7.525212,25.02306,-0.000168,24.021058,-0.0076,1.385
7876.00,7.526883,25.02267,-0.000168,24.021316,-0.0076,1.385
7878.00,7.528299,25.02268,-0.000168,24.021421,-0.0076,1.385
7880.00,7.529656,25.02228,-0.000169,24.021298,-0.0076,1.385
7882.00,7.531411,25.02265,-0.000169,24.021967,-0.0076,1.386
7884.00,7.533485,25.02243,-0.000169,24.021303,-0.0076,1.386
7886.00,7.534578,25.02292,-0.000169,24.021747,-0.0076,1.385
7888.00,7.535092,25.02289,-0.000170,24.021713,-0.0076,1.386
7890.00,7.535427,25.02193,-0.000169,24.021729,-0.0076,1.385
7892.00,7.535363,25.02121,-0.000170,24.021407,-0.0076,1.385
7894.00,7.535433,25.02089,-0.000170,24.021329,-0.0076,1.385
7896.00,7.535705,25.02159,-0.000169,24.020747,-0.0076,1.385
7898.00,7.536302,25.02197,-0.000169,24.021260,-0.0076,1.385
7900.00,7.536492,25.02181,-0.000170,24.021457,-0.0076,1.386
7902.00,7.536624,25.02196,-0.000169,24.021372,-0.0076,1.385
7904.00,7.536223,25.02262,-0.000169,24.021481,-0.0076,1.385
7906.00,7.536886,25.02245,-0.000168,24.022021,-0.0076,1.385
7908.00,7.537343,25.02197,-0.000170,24.020901,-0.0076,1.385
7910.00,7.537290,25.02212,-0.000171,24.021350,-0.0076,1.386
7912.00,7.537199,25.02253,-0.000169,24.020763,-0.0076,1.386
7914.00,7.536873,25.02222,-0.000168,24.021329,-0.0076,1.385
7916.00,7.536697,25.02172,-0.000169,24.021233,-0.0076,1.385
7918.00,7.537240,25.02188,-0.000170,24.021193,-0.0076,1.385
7920.00,7.537630,25.02227,-0.000169,24.021320,-0.0076,1.385
7922.00,7.537279,25.02212,-0.000168,24.021702,-0.0076,1.386
7924.00,7.538005,25.02194,-0.000170,24.021720,-0.0076,1.386
7926.00,7.538549,25.02243,-0.000168,24.021992,-0.0076,1.386
7928.00,7.538821,25.02284,-0.000170,24.020859,-0.0076,1.386
7930.00,7.537886,25.02194,-0.000170,24.021822,-0.0076,1.385
7932.00,7.538617,25.02237,-0.000169,24.021506,-0.0076,1.385
7934.00,7.539135,25.02253,-0.000169,24.021374,-0.0076,1.385
7936.00,7.539843,25.02211,-0.000169,24.021557,-0.0076,1.385
7938.00,7.539677,25.02247,-0.000168,24.020984,-0.0076,1.385
7940.00,7.539881,25.02208,-0.000169,24.021135,-0.0076,1.385
7942.00,7.540442,25.02291,-0.000170,24.021011,-0.0076,1.386
7944.00,7.539947,25.02296,-0.000170,24.021243,-0.0076,1.386
7946.00,7.539913,25.02273,-0.000171,24.020993,-0.0076,1.386
7948.00,7.539514,25.02238,-0.000170,24.020921,-0.0076,1.386
7950.00,7.539696,25.02286,-0.000170,24.021283,-0.0076,1.385
7952.00,7.539519,25.02217,-0.000169,24.021051,-0.0076,1.385
7954.00,7.538734,25.02227,-0.000169,24.021550,-0.0076,1.386
7956.00,7.539308,25.02274,-0.000170,24.021671,-0.0076,1.386
7958.00,7.538719,25.02285,-0.000170,24.021205,-0.0076,1.385
7960.00,7.539703,25.02171,-0.000170,24.021115,-0.0076,1.385
7962.00,7.539594,25.02184,-0.000169,24.021276,-0.0076,1.386
7964.00,7.538849,25.02189,-0.000169,24.020908,-0.0076,1.385
7966.00,7.538612,25.02243,-0.000170,24.021765,-0.0076,1.386
7968.00,7.539323,25.02196,-0.000170,24.022028,-0.0076,1.386
7970.00,7.539745,25.02234,-0.000171,24.021738,-0.0076,1.386
7972.00,7.538927,25.02240,-0.000170,24.021530,-0.0076,1.386
7974.00,7.538746,25.02205,-0.000170,24.021831,-0.0075,1.386
7976.00,7.538127,25.02176,-0.000170,24.021265,-0.0076,1.386
7978.00,7.538808,25.02171,-0.000169,24.021651,-0.0076,1.386
7980.00,7.538076,25.02162,-0.000170,24.020892,-0.0076,1.386
7982.00,7.537753,25.02084,-0.000170,24.021515,-0.0076,1.385
7984.00,7.537024,25.02074,-0.000169,24.021872,-0.0076,1.386
7986.00,7.535477,25.02173,-0.000169,24.021747,-0.0076,1.386
7988.00,7.535701,25.02182,-0.000169,24.021717,-0.0076,1.385
7990.00,7.535641,25.02246,-0.000169,24.021459,-0.0076,1.385
7992.00,7.535595,25.02204,-0.000168,24.021175,-0.0076,1.386
7994.00,7.535489,25.02151,-0.000168,24.021765,-0.0076,1.386
7996.00,7.535497,25.02186,-0.000168,24.022489,-0.0076,1.385
7998.00,7.535134,25.02211,-0.000168,24.021722,-0.0076,1.386
8000.00,7.535527,25.02303,-0.000169,24.021428,-0.0076,1.386
8002.00,7.536018,25.02292,-0.000170,24.022329,-0.0076,1.386
8004.00,7.536131,25.02301,-0.000169,24.021180,-0.0076,1.386
8006.00,7.536080,25.02271,-0.000169,24.021363,-0.0076,1.385
8008.00,7.536528,25.02264,-0.000168,24.021903,-0.0076,1.385
8010.00,7.535320,25.02294,-0.000170,24.021559,-0.0076,1.386
8012.00,7.535292,25.02250,-0.000169,24.021483,-0.0076,1.385
8014.00,7.535084,25.02258,-0.000169,24.021118,-0.0076,1.386
8016.00,7.534479,25.02251,-0.000169,24.021581,-0.0076,1.386
8018.00,7.534382,25.02295,-0.000169,24.022016,-0.0076,1.386
8020.00,7.534997,25.02292,-0.000168,24.020560,-0.0076,1.386
8022.00,7.533946,25.02305,-0.000169,24.021437,-0.0076,1.385
8024.00,7.533929,25.02294,-0.000168,24.021630,-0.0076,1.385
8026.00,7.534552,25.02270,-0.000170,24.021189,-0.0076,1.386
8028.00,7.535191,25.02232,-0.000168,24.021660,-0.0076,1.386
8030.00,7.534667,25.02266,-0.000169,24.021695,-0.0076,1.386
8032.00,7.534057,25.02307,-0.000169,24.021851,-0.0076,1.385
8034.00,7.533130,25.02360,-0.000169,24.021443,-0.0076,1.386
8036.00,7.532186,25.02302,-0.000169,24.021040,-0.0076,1.386
8038.00,7.532394,25.02349,-0.000170,24.021294,-0.0076,1.385
8040.00,7.532363,25.02364,-0.000169,24.020564,-0.0076,1.385
8042.00,7.532869,25.02307,-0.000169,24.021017,-0.0076,1.386
8044.00,7.533190,25.02346,-0.000170,24.021278,-0.0076,1.387
8046.00,7.533236,25.02392,-0.000169,24.021477,-0.0076,1.385
8048.00,7.533187,25.02398,-0.000169,24.021702,-0.0076,1.385
8050.00,7.532285,25.02419,-0.000168,24.021142,-0.0076,1.386
8052.00,7.533107,25.02395,-0.000169,24.021252,-0.0076,1.385
8054.00,7.533428,25.02342,-0.000168,24.021115,-0.0076,1.386
8056.00,7.533805,25.02396,-0.000168,24.020792,-0.0076,1.385
8058.00,7.534310,25.02401,-0.000168,24.021925,-0.0076,1.386
8060.00,7.534957,25.02401,-0.000169,24.021533,-0.0076,1.387
8062.00,7.534078,25.02404,-0.000170,24.021655,-0.0076,1.387
8064.00,7.534178,25.02379,-0.000170,24.021602,-0.0077,1.386
8066.00,7.534120,25.02312,-0.000170,24.021180,-0.0076,1.386
8068.00,7.534234,25.02322,-0.000169,24.021077,-0.0076,1.386
8070.00,7.534504,25.02299,-0.000169,24.020904,-0.0076,1.386
8072.00,7.533960,25.02298,-0.000169,24.021060,-0.0076,1.386
8074.00,7.533882,25.02286,-0.000168,24.021553,-0.0076,1.385
8076.00,7.532713,25.02314,-0.000168,24.021309,-0.0076,1.386
8078.00,7.533177,25.02283,-0.000170,24.020576,-0.0076,1.386
8080.00,7.534009,25.02262,-0.000169,24.020917,-0.0076,1.386
8082.00,7.534309,25.02273,-0.000169,24.021078,-0.0076,1.387
8084.00,7.534227,25.02282,-0.000169,24.021218,-0.0076,1.386
8086.00,7.534294,25.02284,-0.000170,24.021746,-0.0076,1.386
8088.00,7.533706,25.02262,-0.000170,24.021381,-0.0076,1.386
8090.00,7.533425,25.02268,-0.000169,24.021205,-0.0076,1.386
8092.00,7.533511,25.02266,-0.000169,24.021552,-0.0076,1.386
8094.00,7.534318,25.02314,-0.000169,24.021454,-0.0076,1.386
8096.00,7.534859,25.02330,-0.000169,24.021320,-0.0076,1.386
8098.00,7.534401,25.02344,-0.000169,24.021613,-0.0076,1.387
8100.00,7.534441,25.02361,-0.000169,24.021775,-0.0076,1.386
8102.00,7.535001,25.02346,-0.000170,24.021276,-0.0076,1.386
8104.00,7.534771,25.02323,-0.000170,24.021517,-0.0077,1.385
8106.00,7.534242,25.02290,-0.000169,24.020622,-0.0076,1.386
8108.00,7.534469,25.02299,-0.000169,24.021107,-0.0076,1.386
8110.00,7.533331,25.02312,-0.000169,24.020944,-0.0076,1.386
8112.00,7.533029,25.02334,-0.000170,24.021341,-0.0077,1.386
8114.00,7.533879,25.02286,-0.000169,24.021158,-0.0076,1.386
8116.00,7.533608,25.02250,-0.000170,24.021318,-0.0076,1.386
8118.00,7.533992,25.02263,-0.000169,24.020944,-0.0076,1.386
8120.00,7.533916,25.02378,-0.000169,24.021312,-0.0076,1.386
8122.00,7.533516,25.02343,-0.000169,24.021343,-0.0076,1.386
8124.00,7.533389,25.02323,-0.000170,24.021006,-0.0077,1.386
8126.00,7.533082,25.02297,-0.000171,24.020689,-0.0076,1.387
8128.00,7.533652,25.02279,-0.000169,24.021434,-0.0076,1.386
8130.00,7.533397,25.02369,-0.000170,24.021470,-0.0076,1.386
8132.00,7.532801,25.02317,-0.000169,24.020674,-0.0076,1.386
8134.00,7.532847,25.02340,-0.000169,24.021013,-0.0076,1.386
8136.00,7.534241,25.02330,-0.000169,24.021437,-0.0076,1.386
8138.00,7.534603,25.02337,-0.000169,24.022025,-0.0076,1.386
8140.00,7.535185,25.02337,-0.000169,24.021564,-0.0076,1.385
8142.00,7.535573,25.02330,-0.000169,24.021465,-0.0076,1.387
8144.00,7.535542,25.02362,-0.000171,24.021198,-0.0076,1.387
8146.00,7.535274,25.02337,-0.000169,24.021133,-0.0076,1.386
8148.00,7.534913,25.02288,-0.000169,24.021546,-0.0076,1.386
8150.00,7.534481,25.02305,-0.000170,24.021572,-0.0076,1.385
8152.00,7.535103,25.02284,-0.000169,24.021586,-0.0076,1.386
8154.00,7.535409,25.02386,-0.000168,24.021238,-0.0076,1.386
8156.00,7.535804,25.02318,-0.000169,24.021060,-0.0076,1.386
8158.00,7.535464,25.02265,-0.000169,24.021298,-0.0076,1.386
8160.00,7.534486,25.02333,-0.000169,24.021524,-0.0076,1.387
8162.00,7.533769,25.02293,-0.000170,24.020903,-0.0076,1.387
8164.00,7.532974,25.02325,-0.000169,24.021474,-0.0076,1.386
8166.00,7.532908,25.02305,-0.000168,24.021883,-0.0076,1.386
8168.00,7.532934,25.02365,-0.000169,24.021455,-0.0076,1.386
8170.00,7.533706,25.02253,-0.000167,24.021595,-0.0076,1.386
8172.00,7.534027,25.02312,-0.000169,24.021577,-0.0076,1.386
8174.00,7.533855,25.02329,-0.000169,24.021733,-0.0076,1.385
8176.00,7.534938,25.02262,-0.000169,24.021367,-0.0076,1.386
8178.00,7.534134,25.02268,-0.000170,24.021742,-0.0076,1.386
8180.00,7.534023,25.02314,-0.000170,24.021751,-0.0076,1.386
8182.00,7.533923,25.02307,-0.000169,24.021541,-0.0076,1.386
8184.00,7.533827,25.02269,-0.000169,24.021854,-0.0076,1.386
8186.00,7.533251,25.02307,-0.000169,24.021546,-0.0076,1.387
8188.00,7.531901,25.02327,-0.000170,24.021068,-0.0076,1.387
8190.00,7.532209,25.02389,-0.000171,24.021769,-0.0076,1.386
8192.00,7.533410,25.02352,-0.000169,24.021439,-0.0076,1.386
8194.00,7.533565,25.02363,-0.000169,24.021657,-0.0076,1.386
8196.00,7.532622,25.02323,-0.000169,24.021831,-0.0076,1.386
8198.00,7.533313,25.02297,-0.000169,24.021514,-0.0076,1.386
8200.00,7.533915,25.02305,-0.000169,24.020785,-0.0076,1.386
8202.00,7.533507,25.02299,-0.000168,24.021494,-0.0076,1.386
8204.00,7.533430,25.02336,-0.000169,24.020984,-0.0076,1.386
8206.00,7.533432,25.02313,-0.000170,24.020036,-0.0076,1.386
8208.00,7.532950,25.02210,-0.000169,24.021002,-0.0076,1.386
8210.00,7.533218,25.02300,-0.000169,24.021568,-0.0076,1.386
8212.00,7.534011,25.02341,-0.000169,24.021428,-0.0076,1.386
8214.00,7.534868,25.02330,-0.000171,24.021555,-0.0076,1.387
8216.00,7.534864,25.02336,-0.000170,24.020939,-0.0076,1.386
8218.00,7.535447,25.02388,-0.000169,24.021461,-0.0076,1.386
8220.00,7.534671,25.02363,-0.000169,24.021825,-0.0076,1.386
8222.00,7.534314,25.02302,-0.000170,24.021403,-0.0076,1.386
8224.00,7.534459,25.02323,-0.000170,24.021399,-0.0076,1.386
8226.00,7.534983,25.02425,-0.000169,24.021582,-0.0076,1.386
8228.00,7.534331,25.02429,-0.000169,24.020622,-0.0076,1.386
8230.00,7.533764,25.02293,-0.000170,24.021370,-0.0077,1.386
8232.00,7.533748,25.02321,-0.000169,24.021940,-0.0076,1.386
8234.00,7.533225,25.02300,-0.000168,24.021639,-0.0076,1.386
8236.00,7.532432,25.02303,-0.000169,24.021379,-0.0076,1.386
8238.00,7.532307,25.02282,-0.000170,24.021223,-0.0076,1.386
8240.00,7.531871,25.02157,-0.000170,24.021595,-0.0076,1.386
8242.00,7.532709,25.02235,-0.000169,24.021387,-0.0076,1.386
8244.00,7.532200,25.02219,-0.000169,24.021098,-0.0076,1.386
8246.00,7.531554,25.02286,-0.000168,24.021622,-0.0076,1.386
8248.00,7.532005,25.02295,-0.000169,24.021102,-0.0076,1.386
8250.00,7.532312,25.02239,-0.000170,24.021312,-0.0076,1.386
8252.00,7.533156,25.02196,-0.000170,24.022036,-0.0076,1.386
8254.00,7.533231,25.02289,-0.000169,24.020944,-0.0076,1.386
8256.00,7.533620,25.02302,-0.000171,24.021310,-0.0076,1.386
8258.00,7.533846,25.02331,-0.000170,24.021833,-0.0076,1.386
8260.00,7.533294,25.02330,-0.000170,24.021300,-0.0076,1.386
8262.00,7.534237,25.02328,-0.000170,24.021000,-0.0076,1.386
8264.00,7.533752,25.02322,-0.000170,24.021220,-0.0076,1.386
8266.00,7.533813,25.02322,-0.000170,24.021604,-0.0076,1.386
8268.00,7.534331,25.02333,-0.000170,24.021508,-0.0076,1.386
8270.00,7.534821,25.02344,-0.000170,24.021263,-0.0076,1.387
8272.00,7.533951,25.02338,-0.000170,24.021530,-0.0076,1.386
8274.00,7.533851,25.02314,-0.000170,24.021294,-0.0076,1.387
8276.00,7.535173,25.02288,-0.000170,24.021258,-0.0076,1.386
8278.00,7.534705,25.02305,-0.000169,24.021920,-0.0076,1.386
8280.00,7.533966,25.02363,-0.000169,24.021381,-0.0076,1.386
8282.00,7.534475,25.02400,-0.000168,24.021338,-0.0076,1.386
8284.00,7.535338,25.02388,-0.000169,24.021086,-0.0076,1.386
8286.00,7.534690,25.02393,-0.000169,24.021499,-0.0076,1.387
8288.00,7.533401,25.02354,-0.000168,24.021213,-0.0076,1.386
8290.00,7.532692,25.02391,-0.000169,24.021171,-0.0076,1.386
8292.00,7.533532,25.02377,-0.000169,24.021459,-0.0076,1.386
8294.00,7.534535,25.02348,-0.000169,24.021287,-0.0076,1.386
8296.00,7.534316,25.02437,-0.000168,24.021506,-0.0076,1.386
8298.00,7.534042,25.02452,-0.000170,24.021412,-0.0076,1.387
8300.00,7.534287,25.02390,-0.000170,24.020468,-0.0076,1.386
8302.00,7.535598,25.02374,-0.000170,24.021251,-0.0076,1.386
8304.00,7.535462,25.02422,-0.000169,24.021604,-0.0076,1.386
8306.00,7.534749,25.02411,-0.000168,24.021485,-0.0076,1.385
8308.00,7.534020,25.02441,-0.000169,24.021488,-0.0076,1.386
8310.00,7.533923,25.02442,-0.000171,24.021414,-0.0076,1.387
8312.00,7.534148,25.02414,-0.000170,24.021262,-0.0076,1.387
8314.00,7.534402,25.02434,-0.000170,24.021327,-0.0076,1.387
8316.00,7.533639,25.02457,-0.000170,24.021205,-0.0076,1.386
8318.00,7.533508,25.02273,-0.000170,24.021185,-0.0076,1.386
8320.00,7.533243,25.02391,-0.000170,24.020662,-0.0076,1.387
8322.00,7.532850,25.02333,-0.000169,24.021231,-0.0076,1.386
8324.00,7.534443,25.02311,-0.000170,24.021626,-0.0076,1.386
8326.00,7.534228,25.02411,-0.000171,24.021015,-0.0076,1.386
8328.00,7.532789,25.02412,-0.000170,24.020587,-0.0076,1.386
8330.00,7.532496,25.02511,-0.000170,24.021747,-0.0076,1.387
8332.00,7.532493,25.02405,-0.000169,24.021356,-0.0076,1.386
8334.00,7.532363,25.02394,-0.000170,24.021840,-0.0076,1.387
8336.00,7.532986,25.02443,-0.000170,24.021450,-0.0076,1.386
8338.00,7.533731,25.02430,-0.000169,24.021077,-0.0076,1.386
8340.00,7.533406,25.02461,-0.000168,24.021175,-0.0076,1.387
8342.00,7.533683,25.02376,-0.000169,24.021352,-0.0076,1.386
8344.00,7.534044,25.02423,-0.000170,24.021336,-0.0076,1.386
8346.00,7.533839,25.02458,-0.000170,24.021020,-0.0076,1.386
8348.00,7.533736,25.02430,-0.000169,24.020879,-0.0076,1.387
8350.00,7.532982,25.02470,-0.000169,24.020489,-0.0076,1.386
8352.00,7.533270,25.02412,-0.000169,24.021281,-0.0076,1.387
8354.00,7.533257,25.02496,-0.000170,24.021501,-0.0076,1.387
8356.00,7.533256,25.02481,-0.000169,24.021167,-0.0076,1.386
8358.00,7.533608,25.02441,-0.000168,24.021165,-0.0076,1.386
8360.00,7.533248,25.02446,-0.000168,24.020792,-0.0076,1.386
8362.00,7.532808,25.02436,-0.000169,24.021191,-0.0076,1.387
8364.00,7.533721,25.02465,-0.000169,24.021223,-0.0076,1.387
8366.00,7.534325,25.02402,-0.000170,24.020999,-0.0076,1.387
8368.00,7.534353,25.02489,-0.000170,24.021312,-0.0076,1.387
8370.00,7.534005,25.02516,-0.000170,24.021049,-0.0076,1.386
8372.00,7.533068,25.02430,-0.000169,24.021753,-0.0076,1.387
8374.00,7.533613,25.02433,-0.000169,24.021669,-0.0076,1.386
8376.00,7.534395,25.02444,-0.000169,24.021182,-0.0076,1.387
8378.00,7.534670,25.02508,-0.000169,24.021789,-0.0076,1.387
8380.00,7.533964,25.02446,-0.000169,24.020569,-0.0076,1.387
8382.00,7.534050,25.02463,-0.000169,24.021155,-0.0076,1.387
8384.00,7.533271,25.02494,-0.000168,24.021662,-0.0076,1.387
8386.00,7.532642,25.02566,-0.000169,24.021426,-0.0076,1.386
8388.00,7.533108,25.02507,-0.000170,24.020859,-0.0076,1.386
8390.00,7.533568,25.02476,-0.000170,24.021446,-0.0076,1.387
8392.00,7.533133,25.02518,-0.000168,24.021858,-0.0076,1.387
8394.00,7.532791,25.02472,-0.000171,24.021314,-0.0076,1.387
8396.00,7.532740,25.02494,-0.000170,24.021541,-0.0076,1.387
8398.00,7.532963,25.02510,-0.000169,24.021249,-0.0076,1.386
8400.00,7.532547,25.02534,-0.000169,24.020701,-0.0076,1.387
8402.00,7.534077,25.02618,-0.000170,24.021071,-0.0076,1.387
8404.00,7.534317,25.02613,-0.000169,24.021452,-0.0076,1.386
@14,12.0000,24.0
8406.00,7.533131,25.02608,-0.000168,24.021292,-0.0076,1.386
8408.00,7.527400,25.02618,-0.000169,24.020587,-0.0076,1.386
8410.00,7.517602,25.02592,-0.000169,24.021959,-0.0076,1.385
8412.00,7.506372,25.02690,-0.000170,24.021863,-0.0076,1.386
8414.00,7.497094,25.02612,-0.000170,24.021501,-0.0076,1.386
8416.00,7.491542,25.02508,-0.000169,24.020982,-0.0076,1.386
8418.00,7.489361,25.02591,-0.000169,24.021305,-0.0076,1.386
8420.00,7.488658,25.02570,-0.000170,24.021356,-0.0076,1.387
8422.00,7.488084,25.02525,-0.000170,24.021818,-0.0076,1.388
8424.00,7.487412,25.02514,-0.000170,24.021202,-0.0076,1.388
8426.00,7.486477,25.02481,-0.000170,24.020981,-0.0076,1.388
8428.00,7.485440,25.02465,-0.000171,24.021165,-0.0076,1.387
8430.00,7.485874,25.02491,-0.000170,24.021365,-0.0076,1.387
8432.00,7.491569,25.02459,-0.000170,24.020768,-0.0076,1.388
8434.00,7.500872,25.02456,-0.000171,24.021211,-0.0076,1.389
8436.00,7.512099,25.02456,-0.000173,24.021321,-0.0076,1.389
8438.00,7.520923,25.02404,-0.000172,24.020910,-0.0076,1.389
8440.00,7.526083,25.02376,-0.000171,24.020738,-0.0076,1.388
8442.00,7.526576,25.02431,-0.000170,24.021553,-0.0076,1.388
8444.00,7.525998,25.02459,-0.000169,24.020993,-0.0076,1.387
8446.00,7.525162,25.02457,-0.000168,24.021503,-0.0076,1.387
8448.00,7.527073,25.02470,-0.000169,24.021865,-0.0076,1.387
8450.00,7.527594,25.02439,-0.000168,24.021135,-0.0076,1.387
8452.00,7.527660,25.02363,-0.000168,24.021441,-0.0076,1.388
8454.00,7.527518,25.02434,-0.000169,24.021504,-0.0076,1.386
8456.00,7.526935,25.02448,-0.000169,24.021470,-0.0076,1.387
8458.00,7.526054,25.02466,-0.000170,24.020923,-0.0076,1.387
8460.00,7.525529,25.02513,-0.000169,24.021827,-0.0076,1.386
8462.00,7.524966,25.02467,-0.000168,24.021724,-0.0076,1.387
8464.00,7.523694,25.02361,-0.000169,24.021474,-0.0076,1.387
8466.00,7.523831,25.02374,-0.000170,24.021465,-0.0076,1.387
8468.00,7.524772,25.02405,-0.000170,24.021182,-0.0077,1.387
8470.00,7.524909,25.02393,-0.000168,24.020903,-0.0076,1.386
8472.00,7.525403,25.02389,-0.000168,24.021847,-0.0076,1.386
8474.00,7.525944,25.02410,-0.000169,24.020881,-0.0076,1.387
8476.00,7.527461,25.02397,-0.000169,24.021582,-0.0076,1.387
8478.00,7.528033,25.02367,-0.000168,24.021813,-0.0077,1.387
8480.00,7.529172,25.02382,-0.000169,24.021118,-0.0076,1.387
8482.00,7.530735,25.02409,-0.000169,24.021485,-0.0076,1.386
8484.00,7.533163,25.02423,-0.000170,24.022117,-0.0076,1.386
8486.00,7.534574,25.02472,-0.000169,24.021434,-0.0076,1.387
8488.00,7.534755,25.02523,-0.000169,24.021262,-0.0076,1.387
8490.00,7.535014,25.02477,-0.000170,24.021410,-0.0076,1.386
8492.00,7.536068,25.02375,-0.000171,24.021049,-0.0076,1.387
8494.00,7.536624,25.02437,-0.000170,24.020643,-0.0076,1.387
8496.00,7.536193,25.02460,-0.000170,24.021109,-0.0076,1.387
8498.00,7.536438,25.02536,-0.000170,24.021802,-0.0076,1.387
8500.00,7.537174,25.02452,-0.000170,24.021693,-0.0076,1.387
8502.00,7.538288,25.02485,-0.000170,24.020946,-0.0076,1.387
8504.00,7.538820,25.02476,-0.000171,24.021173,-0.0076,1.387
8506.00,7.538463,25.02448,-0.000171,24.020959,-0.0076,1.387
8508.00,7.537988,25.02416,-0.000170,24.021267,-0.0076,1.387
8510.00,7.538168,25.02449,-0.000170,24.021568,-0.0076,1.386
8512.00,7.537849,25.02428,-0.000170,24.021062,-0.0076,1.387
8514.00,7.537523,25.02501,-0.000169,24.021526,-0.0076,1.387
8516.00,7.537775,25.02578,-0.000170,24.021633,-0.0076,1.387
8518.00,7.538000,25.02569,-0.000169,24.021947,-0.0076,1.387
8520.00,7.537787,25.02504,-0.000168,24.021613,-0.0076,1.387
8522.00,7.537380,25.02426,-0.000170,24.021117,-0.0076,1.387
8524.00,7.537559,25.02401,-0.000169,24.020651,-0.0076,1.387
8526.00,7.537998,25.02447,-0.000170,24.021639,-0.0076,1.387
8528.00,7.538354,25.02501,-0.000170,24.020812,-0.0076,1.387
8530.00,7.538194,25.02491,-0.000170,24.021251,-0.0076,1.387
8532.00,7.538535,25.02454,-0.000171,24.020865,-0.0076,1.387
8534.00,7.538709,25.02485,-0.000171,24.021343,-0.0076,1.387
8536.00,7.539140,25.02475,-0.000170,24.021426,-0.0076,1.387
8538.00,7.539166,25.02435,-0.000170,24.021624,-0.0076,1.387
8540.00,7.539130,25.02458,-0.000170,24.021111,-0.0076,1.387
8542.00,7.539114,25.02493,-0.000169,24.020964,-0.0076,1.387
8544.00,7.539144,25.02430,-0.000169,24.021445,-0.0076,1.387
8546.00,7.539678,25.02419,-0.000169,24.021365,-0.0076,1.387
8548.00,7.539532,25.02419,-0.000169,24.021178,-0.0076,1.388
8550.00,7.539709,25.02340,-0.000169,24.021466,-0.0076,1.386
8552.00,7.539771,25.02423,-0.000169,24.021557,-0.0076,1.387
8554.00,7.539579,25.02390,-0.000170,24.021365,-0.0076,1.387
8556.00,7.539266,25.02440,-0.000171,24.021225,-0.0076,1.388
8558.00,7.539076,25.02481,-0.000170,24.020846,-0.0076,1.387
8560.00,7.539907,25.02463,-0.000170,24.021485,-0.0077,1.387
8562.00,7.539816,25.02348,-0.000170,24.021925,-0.0076,1.387
8564.00,7.539481,25.02369,-0.000169,24.020638,-0.0076,1.387
8566.00,7.538954,25.02402,-0.000169,24.020913,-0.0076,1.387
8568.00,7.538743,25.02462,-0.000170,24.021481,-0.0076,1.387
8570.00,7.538108,25.02491,-0.000168,24.021624,-0.0076,1.387
8572.00,7.537709,25.02461,-0.000169,24.021702,-0.0076,1.387
8574.00,7.537327,25.02551,-0.000169,24.021680,-0.0076,1.388
8576.00,7.537657,25.02503,-0.000169,24.021008,-0.0076,1.387
8578.00,7.537550,25.02495,-0.000170,24.021747,-0.0076,1.387
8580.00,7.537979,25.02538,-0.000169,24.022025,-0.0076,1.387
8582.00,7.538679,25.02439,-0.000169,24.021374,-0.0076,1.387
8584.00,7.538614,25.02401,-0.000169,24.021343,-0.0076,1.387
8586.00,7.537993,25.02452,-0.000169,24.021595,-0.0076,1.388
8588.00,7.536997,25.02398,-0.000170,24.021175,-0.0076,1.388
8590.00,7.538277,25.02435,-0.000170,24.021501,-0.0076,1.387
8592.00,7.538546,25.02482,-0.000170,24.021597,-0.0076,1.387
8594.00,7.538660,25.02511,-0.000170,24.021350,-0.0076,1.387
8596.00,7.538289,25.02453,-0.000170,24.021439,-0.0076,1.387
8598.00,7.537350,25.02469,-0.000169,24.021127,-0.0076,1.387
8600.00,7.536922,25.02462,-0.000170,24.020705,-0.0076,1.386
8602.00,7.537433,25.02414,-0.000169,24.020428,-0.0076,1.387
8604.00,7.536854,25.02476,-0.000170,24.021896,-0.0076,1.388
8606.00,7.536795,25.02518,-0.000169,24.021374,-0.0076,1.388
8608.00,7.537718,25.02460,-0.000170,24.021305,-0.0076,1.387
8610.00,7.537943,25.02464,-0.000170,24.021037,-0.0076,1.388
8612.00,7.537356,25.02527,-0.000170,24.021849,-0.0076,1.387
8614.00,7.536486,25.02487,-0.000169,24.021532,-0.0077,1.387
8616.00,7.536815,25.02484,-0.000169,24.021213,-0.0076,1.387
8618.00,7.536490,25.02413,-0.000169,24.021341,-0.0076,1.387
8620.00,7.535631,25.02421,-0.000170,24.021532,-0.0076,1.387
8622.00,7.535904,25.02407,-0.000170,24.020801,-0.0077,1.387
8624.00,7.535788,25.02422,-0.000169,24.021024,-0.0076,1.386
8626.00,7.535847,25.02464,-0.000168,24.021659,-0.0076,1.388
8628.00,7.536177,25.02455,-0.000170,24.021519,-0.0076,1.387
8630.00,7.536270,25.02495,-0.000169,24.021874,-0.0076,1.387
8632.00,7.536849,25.02445,-0.000169,24.021262,-0.0076,1.387
8634.00,7.536482,25.02432,-0.000168,24.021243,-0.0076,1.387
8636.00,7.536164,25.02424,-0.000168,24.021265,-0.0076,1.388
8638.00,7.536236,25.02408,-0.000170,24.021738,-0.0076,1.387
8640.00,7.536141,25.02396,-0.000169,24.020910,-0.0076,1.387
8642.00,7.535342,25.02389,-0.000169,24.021267,-0.0076,1.387
8644.00,7.534639,25.02414,-0.000169,24.021901,-0.0076,1.387
8646.00,7.534366,25.02392,-0.000170,24.021049,-0.0076,1.387
8648.00,7.534534,25.02451,-0.000170,24.021204,-0.0076,1.387
8650.00,7.534732,25.02412,-0.000170,24.021436,-0.0077,1.387
8652.00,7.535452,25.02447,-0.000170,24.021646,-0.0076,1.388
8654.00,7.536077,25.02469,-0.000171,24.020926,-0.0076,1.388
8656.00,7.535481,25.02442,-0.000170,24.021475,-0.0076,1.387
8658.00,7.535304,25.02448,-0.000169,24.021396,-0.0076,1.387
8660.00,7.534608,25.02442,-0.000169,24.021847,-0.0076,1.387
8662.00,7.534394,25.02436,-0.000170,24.021620,-0.0076,1.388
8664.00,7.534900,25.02439,-0.000170,24.021037,-0.0076,1.386
8666.00,7.535029,25.02344,-0.000169,24.021109,-0.0076,1.387
8668.00,7.534724,25.02393,-0.000171,24.021610,-0.0076,1.387
8670.00,7.535420,25.02428,-0.000170,24.021017,-0.0076,1.388
8672.00,7.535989,25.02356,-0.000170,24.021354,-0.0076,1.388
8674.00,7.536383,25.02460,-0.000170,24.022266,-0.0076,1.387
8676.00,7.536014,25.02556,-0.000170,24.021419,-0.0076,1.387
8678.00,7.535364,25.02458,-0.000171,24.020669,-0.0076,1.387
8680.00,7.535444,25.02438,-0.000171,24.021746,-0.0076,1.387
8682.00,7.535145,25.02466,-0.000170,24.022061,-0.0076,1.387
8684.00,7.534970,25.02467,-0.000169,24.021165,-0.0076,1.388
8686.00,7.534346,25.02457,-0.000170,24.021669,-0.0076,1.387
8688.00,7.534345,25.02479,-0.000169,24.021091,-0.0076,1.387
8690.00,7.534374,25.02463,-0.000170,24.021358,-0.0077,1.388
8692.00,7.534644,25.02422,-0.000170,24.021834,-0.0076,1.387
8694.00,7.534734,25.02483,-0.000170,24.021869,-0.0076,1.387
8696.00,7.535176,25.02502,-0.000170,24.021742,-0.0076,1.387
8698.00,7.535192,25.02493,-0.000170,24.020801,-0.0076,1.388
8700.00,7.535348,25.02507,-0.000169,24.021662,-0.0076,1.387
8702.00,7.535378,25.02419,-0.000169,24.021733,-0.0076,1.387
8704.00,7.535580,25.02448,-0.000169,24.022351,-0.0076,1.387
8706.00,7.535888,25.02444,-0.000168,24.021686,-0.0076,1.387
8708.00,7.535255,25.02514,-0.000169,24.021153,-0.0076,1.387
8710.00,7.535077,25.02420,-0.000168,24.021098,-0.0076,1.387
8712.00,7.535253,25.02447,-0.000169,24.021787,-0.0076,1.388
8714.00,7.534743,25.02482,-0.000169,24.021180,-0.0076,1.387
8716.00,7.533927,25.02440,-0.000169,24.021557,-0.0076,1.388
8718.00,7.533773,25.02407,-0.000170,24.021646,-0.0076,1.388
8720.00,7.533964,25.02449,-0.000170,24.021345,-0.0076,1.388
8722.00,7.534015,25.02516,-0.000170,24.021504,-0.0076,1.387
8724.00,7.533884,25.02455,-0.000169,24.021635,-0.0076,1.387
8726.00,7.533829,25.02492,-0.000170,24.021387,-0.0077,1.387
8728.00,7.534082,25.02461,-0.000169,24.021269,-0.0076,1.388
8730.00,7.534774,25.02490,-0.000170,24.021483,-0.0076,1.387
8732.00,7.534780,25.02524,-0.000170,24.020750,-0.0076,1.387
8734.00,7.534107,25.02444,-0.000169,24.021111,-0.0076,1.387
8736.00,7.534756,25.02493,-0.000170,24.021419,-0.0076,1.388
8738.00,7.534576,25.02466,-0.000170,24.021106,-0.0076,1.387
8740.00,7.534346,25.02413,-0.000170,24.021189,-0.0076,1.387
8742.00,7.534910,25.02470,-0.000169,24.020674,-0.0076,1.388
8744.00,7.535380,25.02428,-0.000170,24.021408,-0.0076,1.387
8746.00,7.535976,25.02388,-0.000170,24.021514,-0.0076,1.387
8748.00,7.535894,25.02339,-0.000170,24.020879,-0.0076,1.387
8750.00,7.535450,25.02374,-0.000169,24.021648,-0.0076,1.388
8752.00,7.535017,25.02349,-0.000169,24.021727,-0.0076,1.388
8754.00,7.534659,25.02388,-0.000170,24.021472,-0.0076,1.387
8756.00,7.534659,25.02368,-0.000169,24.021778,-0.0076,1.387
8758.00,7.534713,25.02411,-0.000168,24.021015,-0.0076,1.387
8760.00,7.534294,25.02314,-0.000170,24.021281,-0.0076,1.388
8762.00,7.534696,25.02327,-0.000170,24.021153,-0.0076,1.387
8764.00,7.534753,25.02290,-0.000169,24.021088,-0.0076,1.388
8766.00,7.534971,25.02306,-0.000169,24.020964,-0.0076,1.389
8768.00,7.534951,25.02326,-0.000171,24.021312,-0.0076,1.388
8770.00,7.534558,25.02323,-0.000170,24.020654,-0.0077,1.387
8772.00,7.534968,25.02397,-0.000168,24.021630,-0.0077,1.386
8774.00,7.536200,25.02421,-0.000169,24.020725,-0.0076,1.387
8776.00,7.535909,25.02396,-0.000170,24.021120,-0.0076,1.387
8778.00,7.535209,25.02417,-0.000170,24.020763,-0.0076,1.387
8780.00,7.534774,25.02408,-0.000169,24.021370,-0.0076,1.388
8782.00,7.534792,25.02408,-0.000171,24.021359,-0.0076,1.388
8784.00,7.534662,25.02451,-0.000170,24.020872,-0.0076,1.387
8786.00,7.534318,25.02396,-0.000170,24.021474,-0.0076,1.387
8788.00,7.533740,25.02410,-0.000169,24.021218,-0.0076,1.388
8790.00,7.533505,25.02300,-0.000170,24.021387,-0.0076,1.387
8792.00,7.533115,25.02253,-0.000170,24.021281,-0.0076,1.387
8794.00,7.533542,25.02312,-0.000170,24.021251,-0.0076,1.387
8796.00,7.534474,25.02408,-0.000170,24.021158,-0.0076,1.387
8798.00,7.534119,25.02413,-0.000169,24.021388,-0.0076,1.387
8800.00,7.534840,25.02461,-0.000170,24.021553,-0.0076,1.387
8802.00,7.535040,25.02384,-0.000170,24.020977,-0.0076,1.387
8804.00,7.534363,25.02401,-0.000170,24.021300,-0.0076,1.388
8806.00,7.534661,25.02467,-0.000170,24.021891,-0.0076,1.388
8808.00,7.533915,25.02449,-0.000169,24.021591,-0.0076,1.388
8810.00,7.533606,25.02433,-0.000169,24.021724,-0.0076,1.387
8812.00,7.534466,25.02466,-0.000170,24.020821,-0.0076,1.388
8814.00,7.534517,25.02426,-0.000170,24.020649,-0.0076,1.388
8816.00,7.534706,25.02405,-0.000169,24.020560,-0.0076,1.388
8818.00,7.534518,25.02381,-0.000170,24.020906,-0.0076,1.388
8820.00,7.534433,25.02427,-0.000170,24.020640,-0.0076,1.388
8822.00,7.534344,25.02454,-0.000170,24.021220,-0.0076,1.387
8824.00,7.534269,25.02409,-0.000169,24.020328,-0.0076,1.387
8826.00,7.534179,25.02462,-0.000168,24.021066,-0.0077,1.387
8828.00,7.533887,25.02511,-0.000170,24.021040,-0.0077,1.388
8830.00,7.534760,25.02422,-0.000170,24.020603,-0.0076,1.388
8832.00,7.535003,25.02424,-0.000169,24.021033,-0.0076,1.388
8834.00,7.534348,25.02397,-0.000170,24.021184,-0.0076,1.387
8836.00,7.534671,25.02392,-0.000169,24.021330,-0.0076,1.388
8838.00,7.534605,25.02455,-0.000169,24.021700,-0.0076,1.387
8840.00,7.533895,25.02506,-0.000170,24.021397,-0.0076,1.388
8842.00,7.534454,25.02523,-0.000170,24.021173,-0.0077,1.388
8844.00,7.534373,25.02520,-0.000170,24.021046,-0.0076,1.388
8846.00,7.532977,25.02541,-0.000170,24.021664,-0.0076,1.388
8848.00,7.532508,25.02472,-0.000171,24.020959,-0.0076,1.388
8850.00,7.533168,25.02435,-0.000169,24.021265,-0.0076,1.387
8852.00,7.534325,25.02412,-0.000170,24.021193,-0.0076,1.388
8854.00,7.534459,25.02426,-0.000170,24.020585,-0.0076,1.388
8856.00,7.533640,25.02462,-0.000170,24.021238,-0.0076,1.387
8858.00,7.533961,25.02436,-0.000170,24.021372,-0.0076,1.388
8860.00,7.533494,25.02475,-0.000170,24.020585,-0.0076,1.388
8862.00,7.533126,25.02499,-0.000170,24.020640,-0.0076,1.388
8864.00,7.533454,25.02520,-0.000170,24.020961,-0.0076,1.387
8866.00,7.534079,25.02480,-0.000170,24.020903,-0.0076,1.388
8868.00,7.534215,25.02501,-0.000170,24.021561,-0.0076,1.389
8870.00,7.533738,25.02503,-0.000170,24.021367,-0.0076,1.388
8872.00,7.534307,25.02618,-0.000169,24.020981,-0.0076,1.387
8874.00,7.534780,25.02581,-0.000170,24.021198,-0.0076,1.387
8876.00,7.535138,25.02511,-0.000169,24.021075,-0.0076,1.388
8878.00,7.534976,25.02534,-0.000170,24.021562,-0.0076,1.387
8880.00,7.534308,25.02525,-0.000169,24.020810,-0.0076,1.387
8882.00,7.534111,25.02574,-0.000170,24.021448,-0.0076,1.388
8884.00,7.533506,25.02589,-0.000170,24.021562,-0.0076,1.387
8886.00,7.532804,25.02609,-0.000169,24.020850,-0.0076,1.387
8888.00,7.533502,25.02563,-0.000169,24.021205,-0.0077,1.387
8890.00,7.534407,25.02581,-0.000169,24.021619,-0.0077,1.388
8892.00,7.534516,25.02537,-0.000169,24.021332,-0.0076,1.387
8894.00,7.533992,25.02586,-0.000171,24.020939,-0.0076,1.388
8896.00,7.532962,25.02633,-0.000171,24.021359,-0.0076,1.388
8898.00,7.533607,25.02670,-0.000171,24.021218,-0.0076,1.387
8900.00,7.533880,25.02591,-0.000169,24.021019,-0.0076,1.387
8902.00,7.534384,25.02527,-0.000169,24.021582,-0.0076,1.388
8904.00,7.534658,25.02525,-0.000169,24.021193,-0.0076,1.388
8906.00,7.535558,25.02546,-0.000169,24.020875,-0.0076,1.387
8908.00,7.535022,25.02534,-0.000169,24.020981,-0.0076,1.388
8910.00,7.535441,25.02539,-0.000169,24.021091,-0.0076,1.388
8912.00,7.536243,25.02618,-0.000169,24.021095,-0.0076,1.388
8914.00,7.536706,25.02604,-0.000170,24.021361,-0.0076,1.388
8916.00,7.536917,25.02580,-0.000170,24.021162,-0.0076,1.388
8918.00,7.536265,25.02570,-0.000169,24.021388,-0.0076,1.387
8920.00,7.536189,25.02569,-0.000169,24.021410,-0.0076,1.388
8922.00,7.536996,25.02557,-0.000170,24.020910,-0.0076,1.388
8924.00,7.536465,25.02474,-0.000169,24.021562,-0.0076,1.388
8926.00,7.535737,25.02521,-0.000168,24.022007,-0.0076,1.388
8928.00,7.535083,25.02582,-0.000169,24.021211,-0.0076,1.387
8930.00,7.533796,25.02587,-0.000169,24.020817,-0.0076,1.387
8932.00,7.533941,25.02532,-0.000169,24.021254,-0.0076,1.388
8934.00,7.533302,25.02560,-0.000169,24.021086,-0.0076,1.388
8936.00,7.534222,25.02615,-0.000170,24.022315,-0.0076,1.389
8938.00,7.534739,25.02681,-0.000170,24.021430,-0.0076,1.388
8940.00,7.534357,25.02607,-0.000170,24.020743,-0.0076,1.388
8942.00,7.534852,25.02573,-0.000170,24.021506,-0.0076,1.387
8944.00,7.535379,25.02544,-0.000170,24.021044,-0.0076,1.388
8946.00,7.535323,25.02591,-0.000170,24.021481,-0.0076,1.388
8948.00,7.534872,25.02538,-0.000170,24.022086,-0.0076,1.388
8950.00,7.534844,25.02556,-0.000170,24.021461,-0.0076,1.387
8952.00,7.533688,25.02574,-0.000169,24.022017,-0.0076,1.387
8954.00,7.533554,25.02636,-0.000169,24.021921,-0.0076,1.388
8956.00,7.533787,25.02564,-0.000170,24.021852,-0.0076,1.388
8958.00,7.534469,25.02572,-0.000171,24.021153,-0.0076,1.388
8960.00,7.535811,25.02532,-0.000169,24.021260,-0.0076,1.388
8962.00,7.535660,25.02577,-0.000169,24.021153,-0.0076,1.388
8964.00,7.535537,25.02587,-0.000169,24.021387,-0.0076,1.388
8966.00,7.536172,25.02516,-0.000170,24.021379,-0.0076,1.388
8968.00,7.535810,25.02478,-0.000170,24.021499,-0.0076,1.387
8970.00,7.535451,25.02565,-0.000170,24.021428,-0.0076,1.388
8972.00,7.535152,25.02562,-0.000170,24.020236,-0.0076,1.388
8974.00,7.534840,25.02629,-0.000170,24.021180,-0.0076,1.388
8976.00,7.534735,25.02601,-0.000171,24.021481,-0.0076,1.387
8978.00,7.535237,25.02597,-0.000170,24.020919,-0.0076,1.388
8980.00,7.535650,25.02599,-0.000169,24.021185,-0.0076,1.387
8982.00,7.535678,25.02527,-0.000169,24.020698,-0.0076,1.388
8984.00,7.536123,25.02531,-0.000169,24.021093,-0.0076,1.388
8986.00,7.535755,25.02484,-0.000169,24.021510,-0.0076,1.388
8988.00,7.534632,25.02467,-0.000169,24.021091,-0.0076,1.388
8990.00,7.534046,25.02527,-0.000170,24.021213,-0.0076,1.388
8992.00,7.533993,25.02560,-0.000170,24.021584,-0.0076,1.388
8994.00,7.533988,25.02542,-0.000169,24.021350,-0.0076,1.388
8996.00,7.533972,25.02464,-0.000169,24.021706,-0.0076,1.388
8998.00,7.534546,25.02500,-0.000169,24.021747,-0.0076,1.387
9000.00,7.534967,25.02465,-0.000168,24.021204,-0.0076,1.387
9002.00,7.534505,25.02502,-0.000169,24.020446,-0.0076,1.388
9004.00,7.534756,25.02447,-0.000170,24.021227,-0.0076,1.387
@15,12.0000,24.0
9006.00,7.534784,25.02483,-0.000169,24.021591,-0.0076,1.388
9008.00,7.529090,25.02481,-0.000172,24.021107,-0.0076,1.387
9010.00,7.519927,25.02547,-0.000170,24.021485,-0.0076,1.387
9012.00,7.509252,25.02444,-0.000170,24.021035,-0.0076,1.387
9014.00,7.500793,25.02525,-0.000169,24.021088,-0.0077,1.387
9016.00,7.495781,25.02499,-0.000169,24.021818,-0.0076,1.387
9018.00,7.493476,25.02562,-0.000169,24.021359,-0.0076,1.388
9020.00,7.492412,25.02577,-0.000170,24.021648,-0.0076,1.388
9022.00,7.491301,25.02643,-0.000171,24.021499,-0.0076,1.389
9024.00,7.490177,25.02561,-0.000171,24.021062,-0.0076,1.389
9026.00,7.489486,25.02474,-0.000170,24.020803,-0.0076,1.389
9028.00,7.488504,25.02466,-0.000171,24.021211,-0.0076,1.389
9030.00,7.488619,25.02464,-0.000172,24.021776,-0.0076,1.389
9032.00,7.492974,25.02462,-0.000172,24.020221,-0.0076,1.390
9034.00,7.501956,25.02455,-0.000172,24.021229,-0.0076,1.390
9036.00,7.513525,25.02414,-0.000172,24.021820,-0.0076,1.390
9038.00,7.522269,25.02425,-0.000171,24.021285,-0.0076,1.390
9040.00,7.526296,25.02476,-0.000170,24.021615,-0.0076,1.389
9042.00,7.526759,25.02517,-0.000169,24.021265,-0.0076,1.389
9044.00,7.527674,25.02475,-0.000168,24.021486,-0.0076,1.388
9046.00,7.528297,25.02450,-0.000169,24.021349,-0.0076,1.388
9048.00,7.528727,25.02480,-0.000169,24.021320,-0.0076,1.388
9050.00,7.529111,25.02456,-0.000168,24.022007,-0.0076,1.388
9052.00,7.530024,25.02459,-0.000168,24.021339,-0.0076,1.388
9054.00,7.529671,25.02516,-0.000169,24.022085,-0.0076,1.388
9056.00,7.528486,25.02516,-0.000169,24.021461,-0.0076,1.388
9058.00,7.528334,25.02548,-0.000171,24.021046,-0.0076,1.388
9060.00,7.527010,25.02470,-0.000170,24.021269,-0.0076,1.388
9062.00,7.525571,25.02473,-0.000169,24.021267,-0.0076,1.388
9064.00,7.524632,25.02462,-0.000170,24.021291,-0.0075,1.387
9066.00,7.524683,25.02410,-0.000168,24.020895,-0.0076,1.388
9068.00,7.524663,25.02508,-0.000169,24.021677,-0.0076,1.388
9070.00,7.524889,25.02425,-0.000170,24.021688,-0.0076,1.388
9072.00,7.525930,25.02432,-0.000169,24.021414,-0.0076,1.387
9074.00,7.526991,25.02436,-0.000169,24.020783,-0.0077,1.388
9076.00,7.527709,25.02446,-0.000169,24.021327,-0.0076,1.388
9078.00,7.529210,25.02491,-0.000170,24.022291,-0.0076,1.388
9080.00,7.531857,25.02539,-0.000169,24.021144,-0.0076,1.388
9082.00,7.533786,25.02514,-0.000170,24.021388,-0.0076,1.388
9084.00,7.535869,25.02571,-0.000170,24.021548,-0.0076,1.387
9086.00,7.537012,25.02585,-0.000170,24.021903,-0.0076,1.388
9088.00,7.536889,25.02585,-0.000169,24.021704,-0.0076,1.388
9090.00,7.536024,25.02625,-0.000169,24.021115,-0.0076,1.388
9092.00,7.536961,25.02583,-0.000169,24.020413,-0.0076,1.388
9094.00,7.537968,25.02571,-0.000170,24.020797,-0.0076,1.388
9096.00,7.537591,25.02582,-0.000170,24.021354,-0.0076,1.387
9098.00,7.537452,25.02588,-0.000168,24.021765,-0.0076,1.388
9100.00,7.536988,25.02685,-0.000171,24.021851,-0.0076,1.388
9102.00,7.537239,25.02675,-0.000170,24.022101,-0.0076,1.387
9104.00,7.537928,25.02588,-0.000170,24.021555,-0.0076,1.387
9106.00,7.538002,25.02532,-0.000170,24.021173,-0.0076,1.388
9108.00,7.538638,25.02558,-0.000170,24.020919,-0.0076,1.388
9110.00,7.538625,25.02637,-0.000170,24.021336,-0.0076,1.388
9112.00,7.538381,25.02610,-0.000169,24.021590,-0.0076,1.388
9114.00,7.539319,25.02657,-0.000169,24.021452,-0.0076,1.388
9116.00,7.540190,25.02606,-0.000170,24.021133,-0.0076,1.387
9118.00,7.539348,25.02530,-0.000169,24.022130,-0.0076,1.388
9120.00,7.539320,25.02614,-0.000169,24.021276,-0.0076,1.388
9122.00,7.539366,25.02614,-0.000169,24.020681,-0.0076,1.388
9124.00,7.539910,25.02678,-0.000171,24.021283,-0.0076,1.388
9126.00,7.540585,25.02658,-0.000171,24.021475,-0.0076,1.388
9128.00,7.540048,25.02625,-0.000169,24.021836,-0.0076,1.388
9130.00,7.539673,25.02525,-0.000171,24.021494,-0.0076,1.388
9132.00,7.539213,25.02606,-0.000170,24.021142,-0.0076,1.387
9134.00,7.539099,25.02595,-0.000170,24.021388,-0.0076,1.388
9136.00,7.539814,25.02590,-0.000170,24.021278,-0.0076,1.388
9138.00,7.540379,25.02603,-0.000169,24.021173,-0.0076,1.388
9140.00,7.540466,25.02651,-0.000170,24.022028,-0.0076,1.388
9142.00,7.540540,25.02595,-0.000170,24.021341,-0.0076,1.388
9144.00,7.541061,25.02588,-0.000170,24.021967,-0.0076,1.388
9146.00,7.541729,25.02552,-0.000170,24.021800,-0.0076,1.388
9148.00,7.541172,25.02528,-0.000170,24.021765,-0.0076,1.387
9150.00,7.540366,25.02526,-0.000168,24.021412,-0.0076,1.387
9152.00,7.540458,25.02549,-0.000169,24.021207,-0.0076,1.388
9154.00,7.540763,25.02582,-0.000169,24.021024,-0.0077,1.388
9156.00,7.540555,25.02599,-0.000169,24.021602,-0.0076,1.389
9158.00,7.539647,25.02541,-0.000171,24.022175,-0.0076,1.388
9160.00,7.540303,25.02544,-0.000170,24.021218,-0.0076,1.388
9162.00,7.541168,25.02566,-0.000170,24.021394,-0.0076,1.388
9164.00,7.541713,25.02523,-0.000171,24.021499,-0.0076,1.388
9166.00,7.541186,25.02553,-0.000170,24.021381,-0.0076,1.388
9168.00,7.540552,25.02501,-0.000170,24.021940,-0.0076,1.388
9170.00,7.540411,25.02518,-0.000170,24.021836,-0.0076,1.388
9172.00,7.539446,25.02539,-0.000170,24.021543,-0.0076,1.388
9174.00,7.538276,25.02571,-0.000169,24.021541,-0.0076,1.387
9176.00,7.537983,25.02565,-0.000170,24.021379,-0.0076,1.388
9178.00,7.538355,25.02529,-0.000170,24.021082,-0.0076,1.388
9180.00,7.537763,25.02559,-0.000170,24.021303,-0.0076,1.388
9182.00,7.538130,25.02609,-0.000170,24.021211,-0.0076,1.388
9184.00,7.538793,25.02581,-0.000170,24.021535,-0.0076,1.388
9186.00,7.538172,25.02585,-0.000170,24.021289,-0.0076,1.388
9188.00,7.538524,25.02473,-0.000169,24.021448,-0.0076,1.388
9190.00,7.538320,25.02582,-0.000169,24.021417,-0.0076,1.388
9192.00,7.539273,25.02590,-0.000168,24.022007,-0.0076,1.388
9194.00,7.539402,25.02664,-0.000170,24.021535,-0.0076,1.388
9196.00,7.538419,25.02694,-0.000170,24.020990,-0.0076,1.387
9198.00,7.537120,25.02628,-0.000170,24.020904,-0.0076,1.388
9200.00,7.537556,25.02666,-0.000169,24.021149,-0.0076,1.388
9202.00,7.537931,25.02679,-0.000170,24.021610,-0.0076,1.388
9204.00,7.537443,25.02723,-0.000169,24.021751,-0.0076,1.387
9206.00,7.537327,25.02676,-0.000169,24.021635,-0.0076,1.387
9208.00,7.537590,25.02679,-0.000169,24.022079,-0.0076,1.388
9210.00,7.537098,25.02624,-0.000170,24.021055,-0.0076,1.388
9212.00,7.536901,25.02610,-0.000170,24.021780,-0.0076,1.388
9214.00,7.535765,25.02696,-0.000169,24.021381,-0.0076,1.388
9216.00,7.535653,25.02689,-0.000170,24.021856,-0.0076,1.388
9218.00,7.535541,25.02645,-0.000169,24.021990,-0.0076,1.387
9220.00,7.534885,25.02597,-0.000170,24.021365,-0.0076,1.387
9222.00,7.535138,25.02608,-0.000170,24.021439,-0.0076,1.389
9224.00,7.535278,25.02655,-0.000171,24.021296,-0.0076,1.389
9226.00,7.534905,25.02661,-0.000170,24.021644,-0.0076,1.388
9228.00,7.535138,25.02682,-0.000170,24.021849,-0.0076,1.388
9230.00,7.535107,25.02642,-0.000170,24.021756,-0.0076,1.389
9232.00,7.534826,25.02619,-0.000169,24.021978,-0.0076,1.388
9234.00,7.535149,25.02588,-0.000169,24.021570,-0.0076,1.387
9236.00,7.535079,25.02629,-0.000169,24.021769,-0.0076,1.388
9238.00,7.535088,25.02586,-0.000169,24.021575,-0.0076,1.387
9240.00,7.534867,25.02625,-0.000169,24.022108,-0.0076,1.388
9242.00,7.534929,25.02647,-0.000168,24.021466,-0.0076,1.388
9244.00,7.535592,25.02622,-0.000171,24.021686,-0.0076,1.388
9246.00,7.535837,25.02625,-0.000170,24.021488,-0.0076,1.388
9248.00,7.536687,25.02597,-0.000170,24.020814,-0.0076,1.388
9250.00,7.536158,25.02624,-0.000170,24.022043,-0.0076,1.389
9252.00,7.536001,25.02595,-0.000171,24.021156,-0.0076,1.389
9254.00,7.535420,25.02628,-0.000171,24.020562,-0.0076,1.388
9256.00,7.535972,25.02613,-0.000169,24.021341,-0.0075,1.388
9258.00,7.535838,25.02667,-0.000169,24.021920,-0.0076,1.388
9260.00,7.536922,25.02622,-0.000170,24.021499,-0.0076,1.388
9262.00,7.537041,25.02669,-0.000169,24.022304,-0.0076,1.388
9264.00,7.536611,25.02642,-0.000169,24.022650,-0.0076,1.388
9266.00,7.536927,25.02587,-0.000170,24.021450,-0.0076,1.388
9268.00,7.537172,25.02641,-0.000168,24.021784,-0.0076,1.388
9270.00,7.536437,25.02574,-0.000169,24.021764,-0.0076,1.388
9272.00,7.536909,25.02624,-0.000169,24.021735,-0.0076,1.389
9274.00,7.537234,25.02673,-0.000169,24.021533,-0.0076,1.388
9276.00,7.536894,25.02715,-0.000170,24.021620,-0.0076,1.388
9278.00,7.535982,25.02689,-0.000169,24.021834,-0.0076,1.388
9280.00,7.535526,25.02638,-0.000170,24.021098,-0.0076,1.388
9282.00,7.535362,25.02654,-0.000170,24.020991,-0.0076,1.388
9284.00,7.535108,25.02664,-0.000170,24.021925,-0.0076,1.389
9286.00,7.535277,25.02738,-0.000170,24.021162,-0.0076,1.388
9288.00,7.535230,25.02671,-0.000169,24.021396,-0.0076,1.388
9290.00,7.535380,25.02702,-0.000170,24.021347,-0.0076,1.388
9292.00,7.536121,25.02644,-0.000169,24.021454,-0.0076,1.388
9294.00,7.536414,25.02684,-0.000168,24.021733,-0.0076,1.388
9296.00,7.536355,25.02662,-0.000170,24.021291,-0.0076,1.388
9298.00,7.536507,25.02696,-0.000170,24.021535,-0.0076,1.388
9300.00,7.536915,25.02663,-0.000169,24.021368,-0.0076,1.388
9302.00,7.536412,25.02747,-0.000169,24.021454,-0.0076,1.389
9304.00,7.536211,25.02696,-0.000169,24.021856,-0.0076,1.388
9306.00,7.536025,25.02635,-0.000169,24.022204,-0.0076,1.388
9308.00,7.536312,25.02639,-0.000169,24.021535,-0.0076,1.388
9310.00,7.536003,25.02642,-0.000168,24.021450,-0.0076,1.388
9312.00,7.535889,25.02667,-0.000170,24.021630,-0.0076,1.388
9314.00,7.534699,25.02625,-0.000170,24.021789,-0.0076,1.388
9316.00,7.534095,25.02629,-0.000170,24.021354,-0.0076,1.388
9318.00,7.533665,25.02676,-0.000170,24.021287,-0.0077,1.388
9320.00,7.533616,25.02672,-0.000171,24.021722,-0.0076,1.388
9322.00,7.533207,25.02633,-0.000170,24.020825,-0.0076,1.388
9324.00,7.533863,25.02651,-0.000170,24.021088,-0.0076,1.388
9326.00,7.533781,25.02619,-0.000170,24.021524,-0.0076,1.388
9328.00,7.534159,25.02620,-0.000170,24.021020,-0.0076,1.389
9330.00,7.534259,25.02598,-0.000170,24.021008,-0.0076,1.388
9332.00,7.535332,25.02627,-0.000170,24.021604,-0.0076,1.388
9334.00,7.535157,25.02586,-0.000169,24.021403,-0.0076,1.388
9336.00,7.534947,25.02666,-0.000169,24.021352,-0.0076,1.389
9338.00,7.534490,25.02703,-0.000169,24.021729,-0.0076,1.388
9340.00,7.534435,25.02656,-0.000169,24.022137,-0.0076,1.388
9342.00,7.534805,25.02601,-0.000170,24.021463,-0.0076,1.388
9344.00,7.535033,25.02594,-0.000169,24.021350,-0.0076,1.388
9346.00,7.534892,25.02665,-0.000169,24.021135,-0.0076,1.388
9348.00,7.535706,25.02715,-0.000169,24.020968,-0.0076,1.388
9350.00,7.536311,25.02677,-0.000169,24.020866,-0.0076,1.388
9352.00,7.536485,25.02746,-0.000170,24.021205,-0.0076,1.388
9354.00,7.535736,25.02739,-0.000170,24.021191,-0.0077,1.388
9356.00,7.535280,25.02695,-0.000170,24.021281,-0.0076,1.388
9358.00,7.535266,25.02679,-0.000169,24.021506,-0.0076,1.388
9360.00,7.535479,25.02726,-0.000170,24.021187,-0.0076,1.388
9362.00,7.535709,25.02686,-0.000170,24.021702,-0.0076,1.389
9364.00,7.535721,25.02678,-0.000169,24.021630,-0.0076,1.388
9366.00,7.535059,25.02635,-0.000169,24.021416,-0.0076,1.388
9368.00,7.535552,25.02675,-0.000170,24.020861,-0.0076,1.388
9370.00,7.536615,25.02692,-0.000170,24.021042,-0.0076,1.388
9372.00,7.537235,25.02739,-0.000169,24.020814,-0.0076,1.388
9374.00,7.536015,25.02748,-0.000170,24.021869,-0.0076,1.388
9376.00,7.536261,25.02645,-0.000170,24.021907,-0.0076,1.388
9378.00,7.535619,25.02598,-0.000169,24.021341,-0.0076,1.389
9380.00,7.535218,25.02573,-0.000169,24.020935,-0.0076,1.388
9382.00,7.535219,25.02584,-0.000169,24.022045,-0.0076,1.388
9384.00,7.535200,25.02620,-0.000169,24.021470,-0.0076,1.388
9386.00,7.535421,25.02669,-0.000170,24.021214,-0.0076,1.389
9388.00,7.535271,25.02645,-0.000171,24.020890,-0.0076,1.389
9390.00,7.535785,25.02577,-0.000170,24.020982,-0.0076,1.389
9392.00,7.535474,25.02618,-0.000168,24.021800,-0.0076,1.388
9394.00,7.535711,25.02715,-0.000167,24.021044,-0.0076,1.388
9396.00,7.536434,25.02669,-0.000168,24.021778,-0.0076,1.388
9398.00,7.535193,25.02625,-0.000168,24.021610,-0.0076,1.388
9400.00,7.534460,25.02556,-0.000168,24.021407,-0.0076,1.389
9402.00,7.535530,25.02693,-0.000169,24.021287,-0.0076,1.388
9404.00,7.535916,25.02682,-0.000169,24.021363,-0.0076,1.388
9406.00,7.535467,25.02681,-0.000169,24.021642,-0.0076,1.388
9408.00,7.535073,25.02741,-0.000169,24.021700,-0.0076,1.388
9410.00,7.534875,25.02706,-0.000169,24.021562,-0.0076,1.388
9412.00,7.535438,25.02757,-0.000170,24.021713,-0.0076,1.388
9414.00,7.535842,25.02718,-0.000169,24.021555,-0.0076,1.389
9416.00,7.535879,25.02780,-0.000170,24.021379,-0.0076,1.389
9418.00,7.536308,25.02772,-0.000170,24.021151,-0.0076,1.388
9420.00,7.536513,25.02734,-0.000170,24.020895,-0.0076,1.388
9422.00,7.536380,25.02692,-0.000171,24.021155,-0.0076,1.388
9424.00,7.535371,25.02715,-0.000169,24.021878,-0.0076,1.388
9426.00,7.535340,25.02707,-0.000169,24.021552,-0.0076,1.388
9428.00,7.535839,25.02784,-0.000169,24.021738,-0.0076,1.388
9430.00,7.535887,25.02623,-0.000169,24.021466,-0.0076,1.388
9432.00,7.535894,25.02658,-0.000168,24.021330,-0.0076,1.388
9434.00,7.535118,25.02657,-0.000169,24.021691,-0.0076,1.388
9436.00,7.534515,25.02689,-0.000168,24.022329,-0.0076,1.389
9438.00,7.534616,25.02675,-0.000169,24.021399,-0.0076,1.388
9440.00,7.534298,25.02664,-0.000169,24.020933,-0.0076,1.388
9442.00,7.534989,25.02571,-0.000169,24.021466,-0.0076,1.388
9444.00,7.535617,25.02671,-0.000170,24.021572,-0.0076,1.388
9446.00,7.535269,25.02658,-0.000169,24.021952,-0.0076,1.388
9448.00,7.534923,25.02663,-0.000168,24.022318,-0.0076,1.389
9450.00,7.534888,25.02686,-0.000170,24.021312,-0.0076,1.389
9452.00,7.535580,25.02665,-0.000170,24.021227,-0.0076,1.388
9454.00,7.534817,25.02703,-0.000169,24.021379,-0.0076,1.388
9456.00,7.533971,25.02658,-0.000169,24.021608,-0.0076,1.388
9458.00,7.534222,25.02699,-0.000169,24.021916,-0.0076,1.389
9460.00,7.535474,25.02721,-0.000168,24.021276,-0.0076,1.388
9462.00,7.535729,25.02641,-0.000169,24.021528,-0.0076,1.388
9464.00,7.535691,25.02601,-0.000170,24.021756,-0.0076,1.388
9466.00,7.536133,25.02598,-0.000169,24.021515,-0.0076,1.389
9468.00,7.535480,25.02645,-0.000169,24.021842,-0.0076,1.389
9470.00,7.534872,25.02608,-0.000169,24.021749,-0.0076,1.389
9472.00,7.534304,25.02665,-0.000169,24.022056,-0.0076,1.388
9474.00,7.534474,25.02662,-0.000169,24.021871,-0.0076,1.388
9476.00,7.534687,25.02658,-0.000170,24.020950,-0.0076,1.389
9478.00,7.535250,25.02668,-0.000170,24.021365,-0.0076,1.388
9480.00,7.535023,25.02669,-0.000170,24.021765,-0.0076,1.388
9482.00,7.534480,25.02646,-0.000169,24.022451,-0.0076,1.389
9484.00,7.534470,25.02630,-0.000170,24.021262,-0.0076,1.388
9486.00,7.535112,25.02649,-0.000170,24.021236,-0.0076,1.388
9488.00,7.535633,25.02670,-0.000169,24.021252,-0.0076,1.388
9490.00,7.535513,25.02626,-0.000169,24.021782,-0.0076,1.388
9492.00,7.535335,25.02670,-0.000167,24.021981,-0.0076,1.388
9494.00,7.534885,25.02738,-0.000169,24.021368,-0.0076,1.389
9496.00,7.534880,25.02675,-0.000168,24.021644,-0.0076,1.388
9498.00,7.535461,25.02630,-0.000169,24.021020,-0.0076,1.389
9500.00,7.535664,25.02686,-0.000170,24.021385,-0.0076,1.388
9502.00,7.535858,25.02656,-0.000169,24.021577,-0.0076,1.388
9504.00,7.535003,25.02669,-0.000169,24.021862,-0.0076,1.388
9506.00,7.536001,25.02767,-0.000170,24.021490,-0.0076,1.389
9508.00,7.536479,25.02711,-0.000170,24.020906,-0.0076,1.388
9510.00,7.536251,25.02718,-0.000169,24.021055,-0.0076,1.389
9512.00,7.536869,25.02719,-0.000169,24.021378,-0.0076,1.388
9514.00,7.536526,25.02655,-0.000170,24.021274,-0.0076,1.388
9516.00,7.536718,25.02676,-0.000168,24.021575,-0.0076,1.388
9518.00,7.537009,25.02686,-0.000169,24.022400,-0.0076,1.389
9520.00,7.536548,25.02626,-0.000168,24.021704,-0.0076,1.389
9522.00,7.536204,25.02593,-0.000169,24.021252,-0.0076,1.389
9524.00,7.535872,25.02645,-0.000170,24.021077,-0.0076,1.389
9526.00,7.535371,25.02621,-0.000168,24.021314,-0.0076,1.388
9528.00,7.535302,25.02632,-0.000169,24.021149,-0.0076,1.388
9530.00,7.535171,25.02614,-0.000168,24.021622,-0.0076,1.389
9532.00,7.535125,25.02598,-0.000169,24.021283,-0.0076,1.389
9534.00,7.534928,25.02617,-0.000169,24.021880,-0.0076,1.388
9536.00,7.534862,25.02637,-0.000169,24.021443,-0.0076,1.389
9538.00,7.534786,25.02612,-0.000171,24.022057,-0.0075,1.389
9540.00,7.534928,25.02680,-0.000169,24.021477,-0.0076,1.388
9542.00,7.534652,25.02713,-0.000170,24.021564,-0.0076,1.388
9544.00,7.534347,25.02657,-0.000170,24.021999,-0.0076,1.388
9546.00,7.534823,25.02595,-0.000167,24.021608,-0.0076,1.388
9548.00,7.534903,25.02681,-0.000169,24.022420,-0.0076,1.388
9550.00,7.534477,25.02683,-0.000168,24.021541,-0.0076,1.389
9552.00,7.534242,25.02725,-0.000169,24.021733,-0.0076,1.389
9554.00,7.534457,25.02754,-0.000170,24.021432,-0.0076,1.388
9556.00,7.535428,25.02745,-0.000170,24.021702,-0.0076,1.389
9558.00,7.535021,25.02681,-0.000170,24.022179,-0.0076,1.389
9560.00,7.535627,25.02681,-0.000170,24.021410,-0.0076,1.389
9562.00,7.535562,25.02658,-0.000170,24.021434,-0.0076,1.388
9564.00,7.535592,25.02613,-0.000170,24.021615,-0.0076,1.389
9566.00,7.535738,25.02627,-0.000169,24.021987,-0.0076,1.388
9568.00,7.535531,25.02643,-0.000168,24.020716,-0.0076,1.388
9570.00,7.535434,25.02666,-0.000169,24.021620,-0.0076,1.389
9572.00,7.535614,25.02613,-0.000169,24.021528,-0.0076,1.389
9574.00,7.535216,25.02668,-0.000168,24.021854,-0.0076,1.389
9576.00,7.534740,25.02653,-0.000169,24.021885,-0.0076,1.389
9578.00,7.534805,25.02554,-0.000169,24.021581,-0.0076,1.389
9580.00,7.534800,25.02599,-0.000169,24.021397,-0.0076,1.389
9582.00,7.534800,25.02661,-0.000169,24.022030,-0.0076,1.388
9584.00,7.534865,25.02665,-0.000168,24.021767,-0.0076,1.388
9586.00,7.534864,25.02644,-0.000169,24.022014,-0.0076,1.388
9588.00,7.534358,25.02618,-0.000169,24.021911,-0.0076,1.388
9590.00,7.534978,25.02611,-0.000169,24.020997,-0.0076,1.389
9592.00,7.534490,25.02652,-0.000170,24.021488,-0.0076,1.389
9594.00,7.535091,25.02628,-0.000169,24.021981,-0.0076,1.389
9596.00,7.535431,25.02694,-0.000168,24.021466,-0.0076,1.389
9598.00,7.535204,25.02600,-0.000169,24.021260,-0.0076,1.389
9600.00,7.534513,25.02547,-0.000169,24.021651,-0.0076,1.388
9602.00,7.534800,25.02614,-0.000168,24.022362,-0.0076,1.388
9604.00,7.533960,25.02647,-0.000169,24.021800,-0.0076,1.388
@16,12.0000,24.0
9606.00,7.532817,25.02700,-0.000169,24.021249,-0.0076,1.389
9608.00,7.528463,25.02705,-0.000169,24.021657,-0.0076,1.389
9610.00,7.519300,25.02714,-0.000169,24.021501,-0.0076,1.388
9612.00,7.511141,25.02765,-0.000169,24.021318,-0.0076,1.387
9614.00,7.503410,25.02731,-0.000168,24.021392,-0.0076,1.388
9616.00,7.498803,25.02738,-0.000170,24.021559,-0.0076,1.388
9618.00,7.496168,25.02771,-0.000169,24.021653,-0.0076,1.389
9620.00,7.494220,25.02718,-0.000171,24.021941,-0.0076,1.389
9622.00,7.492673,25.02693,-0.000171,24.021238,-0.0076,1.389
9624.00,7.492202,25.02697,-0.000171,24.021454,-0.0076,1.390
9626.00,7.491849,25.02736,-0.000171,24.021537,-0.0076,1.389
9628.00,7.489326,25.02774,-0.000171,24.021999,-0.0076,1.390
9630.00,7.488728,25.02650,-0.000172,24.021129,-0.0076,1.390
9632.00,7.493437,25.02625,-0.000172,24.021254,-0.0076,1.390
9634.00,7.502365,25.02743,-0.000171,24.021664,-0.0076,1.391
9636.00,7.513587,25.02719,-0.000172,24.021481,-0.0076,1.391
9638.00,7.522253,25.02762,-0.000172,24.021231,-0.0076,1.391
9640.00,7.527340,25.02827,-0.000171,24.021736,-0.0076,1.390
9642.00,7.528303,25.02769,-0.000170,24.022046,-0.0076,1.389
9644.00,7.529065,25.02765,-0.000170,24.021713,-0.0076,1.389
9646.00,7.529476,25.02761,-0.000168,24.021682,-0.0076,1.389
9648.00,7.529434,25.02758,-0.000167,24.021394,-0.0076,1.388
9650.00,7.529543,25.02698,-0.000168,24.021557,-0.0076,1.389
9652.00,7.529580,25.02725,-0.000169,24.021620,-0.0076,1.389
9654.00,7.529791,25.02776,-0.000169,24.021863,-0.0076,1.389
9656.00,7.530128,25.02679,-0.000169,24.021287,-0.0076,1.388
9658.00,7.528331,25.02656,-0.000170,24.021071,-0.0076,1.389
9660.00,7.528785,25.02679,-0.000168,24.022516,-0.0076,1.389
9662.00,7.528252,25.02636,-0.000169,24.021927,-0.0076,1.389
9664.00,7.527833,25.02739,-0.000170,24.021403,-0.0076,1.389
9666.00,7.527115,25.02677,-0.000169,24.021814,-0.0076,1.389
9668.00,7.527169,25.02684,-0.000170,24.021564,-0.0076,1.389
9670.00,7.527265,25.02759,-0.000168,24.021591,-0.0076,1.389
9672.00,7.527394,25.02708,-0.000168,24.021577,-0.0076,1.389
9674.00,7.527799,25.02674,-0.000168,24.021911,-0.0076,1.389
9676.00,7.528396,25.02708,-0.000169,24.021548,-0.0076,1.389
9678.00,7.530063,25.02667,-0.000171,24.021976,-0.0076,1.388
9680.00,7.531081,25.02674,-0.000170,24.022172,-0.0076,1.389
9682.00,7.532101,25.02699,-0.000171,24.021657,-0.0076,1.389
9684.00,7.533367,25.02617,-0.000170,24.021390,-0.0075,1.389
9686.00,7.534470,25.02670,-0.000169,24.021628,-0.0076,1.388
9688.00,7.535632,25.02759,-0.000169,24.021193,-0.0076,1.388
9690.00,7.536470,25.02829,-0.000170,24.021804,-0.0076,1.389
9692.00,7.537204,25.02721,-0.000170,24.021039,-0.0076,1.389
9694.00,7.537268,25.02733,-0.000170,24.020903,-0.0076,1.389
9696.00,7.537549,25.02692,-0.000170,24.021358,-0.0076,1.389
9698.00,7.537594,25.02785,-0.000170,24.021196,-0.0076,1.389
9700.00,7.538095,25.02860,-0.000169,24.020863,-0.0076,1.389
9702.00,7.538112,25.02835,-0.000170,24.021938,-0.0076,1.389
9704.00,7.537102,25.02776,-0.000170,24.021693,-0.0076,1.389
9706.00,7.537368,25.02719,-0.000170,24.021256,-0.0076,1.389
9708.00,7.537438,25.02728,-0.000168,24.022585,-0.0076,1.388
9710.00,7.537446,25.02761,-0.000168,24.021642,-0.0076,1.389
9712.00,7.538364,25.02792,-0.000170,24.021448,-0.0076,1.389
9714.00,7.539601,25.02715,-0.000170,24.021851,-0.0076,1.389
9716.00,7.540425,25.02700,-0.000170,24.021296,-0.0076,1.388
9718.00,7.540455,25.02773,-0.000170,24.021896,-0.0076,1.389
9720.00,7.539939,25.02795,-0.000170,24.021394,-0.0076,1.389
9722.00,7.540107,25.02711,-0.000168,24.021171,-0.0076,1.388
9724.00,7.540152,25.02803,-0.000168,24.021720,-0.0076,1.388
9726.00,7.540241,25.02811,-0.000169,24.022014,-0.0076,1.389
9728.00,7.541205,25.02790,-0.000169,24.021715,-0.0076,1.389
9730.00,7.541645,25.02769,-0.000170,24.021401,-0.0076,1.389
9732.00,7.541299,25.02821,-0.000170,24.021564,-0.0076,1.389
9734.00,7.542019,25.02765,-0.000170,24.022099,-0.0076,1.389
9736.00,7.542047,25.02754,-0.000169,24.021479,-0.0076,1.389
9738.00,7.541806,25.02793,-0.000170,24.021004,-0.0076,1.389
9740.00,7.542334,25.02715,-0.000170,24.021477,-0.0076,1.388
9742.00,7.542223,25.02761,-0.000171,24.021437,-0.0076,1.389
9744.00,7.542427,25.02807,-0.000171,24.022094,-0.0076,1.389
9746.00,7.541644,25.02788,-0.000169,24.021780,-0.0076,1.389
9748.00,7.541104,25.02733,-0.000169,24.021764,-0.0076,1.389
9750.00,7.541466,25.02697,-0.000169,24.021814,-0.0076,1.389
9752.00,7.541389,25.02695,-0.000169,24.021428,-0.0076,1.389
9754.00,7.540978,25.02723,-0.000170,24.021100,-0.0076,1.389
9756.00,7.540693,25.02674,-0.000170,24.021999,-0.0076,1.388
9758.00,7.541056,25.02679,-0.000169,24.021559,-0.0076,1.388
9760.00,7.540547,25.02612,-0.000169,24.021229,-0.0076,1.388
9762.00,7.540282,25.02605,-0.000170,24.021327,-0.0076,1.389
9764.00,7.539770,25.02650,-0.000170,24.021269,-0.0076,1.389
9766.00,7.540191,25.02631,-0.000170,24.022057,-0.0076,1.389
9768.00,7.540407,25.02632,-0.000169,24.021921,-0.0076,1.389
9770.00,7.539844,25.02632,-0.000170,24.021095,-0.0076,1.389
9772.00,7.539632,25.02742,-0.000170,24.021388,-0.0076,1.388
9774.00,7.538788,25.02756,-0.000170,24.021483,-0.0076,1.388
9776.00,7.538448,25.02670,-0.000169,24.021978,-0.0076,1.389
9778.00,7.538420,25.02598,-0.000170,24.021164,-0.0076,1.389
9780.00,7.539001,25.02667,-0.000170,24.021497,-0.0076,1.389
9782.00,7.538902,25.02707,-0.000170,24.021983,-0.0076,1.388
9784.00,7.538645,25.02699,-0.000171,24.021216,-0.0076,1.388
9786.00,7.539498,25.02771,-0.000170,24.021367,-0.0076,1.388
9788.00,7.539679,25.02705,-0.000169,24.021823,-0.0076,1.389
9790.00,7.539140,25.02742,-0.000170,24.020763,-0.0076,1.389
9792.00,7.538375,25.02717,-0.000169,24.020834,-0.0076,1.388
9794.00,7.538564,25.02763,-0.000169,24.021544,-0.0076,1.389
9796.00,7.538353,25.02828,-0.000171,24.021660,-0.0076,1.389
9798.00,7.537888,25.02836,-0.000170,24.021017,-0.0076,1.389
9800.00,7.537379,25.02755,-0.000170,24.021379,-0.0076,1.388
9802.00,7.537355,25.02714,-0.000169,24.021468,-0.0076,1.388
9804.00,7.536751,25.02684,-0.000168,24.021396,-0.0076,1.389
9806.00,7.537098,25.02679,-0.000169,24.021020,-0.0076,1.389
9808.00,7.537157,25.02742,-0.000169,24.022061,-0.0076,1.388
9810.00,7.536991,25.02706,-0.000170,24.021568,-0.0076,1.388
9812.00,7.537661,25.02690,-0.000169,24.021517,-0.0076,1.389
9814.00,7.538586,25.02713,-0.000169,24.021530,-0.0076,1.389
9816.00,7.538802,25.02733,-0.000169,24.021436,-0.0076,1.389
9818.00,7.537807,25.02716,-0.000170,24.021269,-0.0076,1.389
9820.00,7.537528,25.02814,-0.000170,24.021407,-0.0076,1.389
9822.00,7.538552,25.02883,-0.000171,24.021724,-0.0076,1.389
9824.00,7.539584,25.02840,-0.000170,24.021543,-0.0076,1.389
9826.00,7.539349,25.02842,-0.000171,24.021717,-0.0076,1.389
9828.00,7.538722,25.02833,-0.000170,24.021508,-0.0076,1.388
9830.00,7.538716,25.02888,-0.000170,24.022204,-0.0076,1.389
9832.00,7.537929,25.02865,-0.000169,24.020870,-0.0076,1.389
9834.00,7.538018,25.02905,-0.000169,24.022331,-0.0076,1.388
9836.00,7.537740,25.02871,-0.000169,24.021510,-0.0076,1.388
9838.00,7.537934,25.02861,-0.000169,24.020814,-0.0076,1.389
9840.00,7.537856,25.02820,-0.000170,24.022063,-0.0076,1.389
9842.00,7.537787,25.02771,-0.000169,24.021878,-0.0076,1.389
9844.00,7.537933,25.02804,-0.000170,24.021211,-0.0076,1.390
9846.00,7.536758,25.02874,-0.000171,24.021789,-0.0076,1.389
9848.00,7.536860,25.02873,-0.000170,24.021309,-0.0076,1.388
9850.00,7.536075,25.02884,-0.000169,24.022235,-0.0076,1.389
9852.00,7.537525,25.02952,-0.000168,24.021535,-0.0076,1.389
9854.00,7.538120,25.02849,-0.000168,24.021428,-0.0076,1.389
9856.00,7.536443,25.02860,-0.000170,24.021185,-0.0077,1.389
9858.00,7.536075,25.02860,-0.000170,24.021131,-0.0076,1.389
9860.00,7.536374,25.02886,-0.000170,24.021856,-0.0076,1.389
9862.00,7.537142,25.02823,-0.000170,24.021430,-0.0076,1.389
9864.00,7.537644,25.02902,-0.000169,24.021769,-0.0076,1.389
9866.00,7.537526,25.02880,-0.000169,24.021626,-0.0076,1.389
9868.00,7.537425,25.02824,-0.000169,24.022222,-0.0076,1.389
9870.00,7.537892,25.02807,-0.000169,24.021466,-0.0076,1.389
9872.00,7.537482,25.02774,-0.000170,24.021539,-0.0076,1.389
9874.00,7.536946,25.02751,-0.000169,24.021397,-0.0076,1.389
9876.00,7.536250,25.02725,-0.000170,24.021822,-0.0076,1.388
9878.00,7.535917,25.02761,-0.000168,24.021597,-0.0076,1.388
9880.00,7.535204,25.02824,-0.000169,24.022201,-0.0076,1.389
9882.00,7.535694,25.02784,-0.000169,24.021767,-0.0076,1.389
9884.00,7.535989,25.02762,-0.000169,24.021006,-0.0076,1.389
9886.00,7.535707,25.02859,-0.000171,24.021194,-0.0076,1.389
9888.00,7.536053,25.02796,-0.000170,24.020892,-0.0076,1.389
9890.00,7.536416,25.02823,-0.000170,24.021711,-0.0076,1.389
9892.00,7.535888,25.02776,-0.000170,24.021196,-0.0076,1.388
9894.00,7.535251,25.02776,-0.000169,24.021265,-0.0076,1.388
9896.00,7.536064,25.02742,-0.000168,24.021791,-0.0076,1.389
9898.00,7.536165,25.02819,-0.000169,24.021425,-0.0076,1.389
9900.00,7.536355,25.02709,-0.000170,24.021281,-0.0076,1.389
9902.00,7.536677,25.02651,-0.000170,24.021736,-0.0076,1.389
9904.00,7.536710,25.02773,-0.000170,24.022063,-0.0076,1.389
9906.00,7.536087,25.02828,-0.000170,24.021051,-0.0076,1.389
9908.00,7.536408,25.02675,-0.000170,24.021443,-0.0075,1.389
9910.00,7.536958,25.02736,-0.000170,24.021851,-0.0076,1.389
9912.00,7.536007,25.02802,-0.000169,24.021633,-0.0076,1.388
9914.00,7.536423,25.02758,-0.000169,24.021031,-0.0076,1.389
9916.00,7.536343,25.02779,-0.000171,24.020964,-0.0076,1.389
9918.00,7.534813,25.02699,-0.000170,24.021196,-0.0076,1.389
9920.00,7.534697,25.02709,-0.000170,24.021140,-0.0076,1.389
9922.00,7.535413,25.02743,-0.000169,24.021223,-0.0076,1.388
9924.00,7.535063,25.02757,-0.000170,24.021205,-0.0076,1.389
9926.00,7.535589,25.02802,-0.000170,24.022068,-0.0076,1.389
9928.00,7.535146,25.02742,-0.000170,24.021579,-0.0075,1.389
9930.00,7.535141,25.02672,-0.000169,24.020955,-0.0076,1.389
9932.00,7.534975,25.02683,-0.000169,24.020674,-0.0076,1.389
9934.00,7.535025,25.02731,-0.000170,24.021229,-0.0076,1.389
9936.00,7.534885,25.02678,-0.000169,24.021243,-0.0076,1.389
9938.00,7.534058,25.02726,-0.000168,24.021412,-0.0076,1.389
9940.00,7.535057,25.02615,-0.000168,24.021907,-0.0076,1.390
9942.00,7.536018,25.02616,-0.000170,24.021086,-0.0076,1.389
9944.00,7.536477,25.02727,-0.000170,24.021669,-0.0076,1.389
9946.00,7.535673,25.02707,-0.000169,24.021544,-0.0076,1.389
9948.00,7.535768,25.02687,-0.000170,24.021142,-0.0076,1.389
9950.00,7.536076,25.02641,-0.000171,24.021053,-0.0076,1.389
9952.00,7.536704,25.02732,-0.000170,24.021158,-0.0076,1.388
9954.00,7.536503,25.02748,-0.000168,24.021198,-0.0076,1.389
9956.00,7.536703,25.02710,-0.000169,24.021707,-0.0076,1.388
9958.00,7.536869,25.02731,-0.000168,24.021294,-0.0076,1.388
9960.00,7.536247,25.02693,-0.000169,24.021383,-0.0076,1.389
9962.00,7.536535,25.02616,-0.000170,24.021251,-0.0076,1.389
9964.00,7.536598,25.02622,-0.000169,24.021329,-0.0076,1.388
9966.00,7.536669,25.02731,-0.000169,24.021742,-0.0076,1.389
9968.00,7.536613,25.02787,-0.000169,24.021894,-0.0076,1.388
9970.00,7.535958,25.02746,-0.000169,24.021492,-0.0076,1.389
9972.00,7.535298,25.02656,-0.000169,24.021330,-0.0076,1.389
9974.00,7.535665,25.02585,-0.000170,24.021892,-0.0076,1.388
9976.00,7.535978,25.02617,-0.000169,24.021403,-0.0076,1.388
9978.00,7.535462,25.02624,-0.000169,24.021397,-0.0076,1.389
9980.00,7.535681,25.02713,-0.000169,24.020977,-0.0076,1.388
9982.00,7.535995,25.02714,-0.000169,24.021332,-0.0076,1.389
9984.00,7.535958,25.02682,-0.000169,24.021093,-0.0076,1.389
9986.00,7.535653,25.02670,-0.000169,24.021820,-0.0076,1.388
9988.00,7.535394,25.02608,-0.000169,24.021548,-0.0076,1.388
9990.00,7.535209,25.02603,-0.000169,24.021198,-0.0076,1.388
9992.00,7.535429,25.02676,-0.000170,24.021731,-0.0076,1.390
9994.00,7.535430,25.02679,-0.000170,24.022077,-0.0076,1.389
9996.00,7.535352,25.02641,-0.000169,24.021291,-0.0076,1.389
9998.00,7.535245,25.02648,-0.000169,24.021436,-0.0076,1.389
10000.00,7.535929,25.02661,-0.000169,24.021127,-0.0076,1.388
10002.00,7.536075,25.02725,-0.000169,24.021140,-0.0076,1.388
10004.00,7.536134,25.02676,-0.000168,24.021378,-0.0076,1.388
10006.00,7.535987,25.02653,-0.000170,24.021604,-0.0076,1.388
10008.00,7.536339,25.02699,-0.000170,24.020988,-0.0076,1.388
10010.00,7.536039,25.02651,-0.000169,24.020930,-0.0076,1.389
10012.00,7.535482,25.02700,-0.000170,24.021562,-0.0076,1.389
10014.00,7.535146,25.02652,-0.000170,24.021437,-0.0076,1.389
10016.00,7.535107,25.02670,-0.000169,24.021323,-0.0076,1.389
10018.00,7.535779,25.02671,-0.000170,24.021349,-0.0076,1.388
10020.00,7.535475,25.02738,-0.000168,24.021660,-0.0076,1.389
10022.00,7.535885,25.02745,-0.000169,24.021481,-0.0076,1.388
10024.00,7.535887,25.02710,-0.000169,24.021566,-0.0076,1.388
10026.00,7.535962,25.02755,-0.000169,24.021109,-0.0076,1.389
10028.00,7.536393,25.02777,-0.000169,24.020672,-0.0076,1.389
10030.00,7.536352,25.02743,-0.000169,24.021764,-0.0076,1.389
10032.00,7.535994,25.02702,-0.000169,24.021421,-0.0076,1.389
10034.00,7.536577,25.02748,-0.000169,24.021220,-0.0076,1.388
10036.00,7.536417,25.02704,-0.000169,24.021546,-0.0076,1.388
10038.00,7.535761,25.02749,-0.000169,24.020997,-0.0076,1.389
10040.00,7.536141,25.02739,-0.000170,24.021688,-0.0076,1.389
10042.00,7.536531,25.02673,-0.000170,24.021976,-0.0076,1.389
10044.00,7.536708,25.02728,-0.000169,24.021120,-0.0076,1.388
10046.00,7.536204,25.02751,-0.000169,24.021472,-0.0076,1.388
10048.00,7.536461,25.02731,-0.000169,24.021329,-0.0076,1.388
10050.00,7.536685,25.02697,-0.000168,24.021930,-0.0076,1.389
10052.00,7.536514,25.02764,-0.000170,24.022008,-0.0076,1.389
10054.00,7.536111,25.02685,-0.000169,24.021474,-0.0076,1.388
10056.00,7.535596,25.02680,-0.000169,24.021448,-0.0076,1.388
10058.00,7.536707,25.02673,-0.000169,24.021595,-0.0076,1.389
10060.00,7.536385,25.02787,-0.000169,24.021751,-0.0076,1.389
10062.00,7.537098,25.02798,-0.000168,24.021742,-0.0076,1.389
10064.00,7.537460,25.02833,-0.000168,24.021697,-0.0076,1.389
10066.00,7.536580,25.02820,-0.000169,24.021863,-0.0076,1.388
10068.00,7.536917,25.02844,-0.000169,24.021448,-0.0076,1.389
10070.00,7.537164,25.02664,-0.000169,24.020872,-0.0076,1.389
10072.00,7.536736,25.02709,-0.000170,24.021976,-0.0076,1.388
10074.00,7.535929,25.02816,-0.000169,24.021715,-0.0076,1.388
10076.00,7.536606,25.02743,-0.000169,24.021532,-0.0076,1.389
10078.00,7.536942,25.02743,-0.000169,24.022005,-0.0075,1.389
10080.00,7.537231,25.02759,-0.000169,24.021446,-0.0076,1.388
10082.00,7.536689,25.02800,-0.000167,24.021490,-0.0076,1.388
10084.00,7.536980,25.02779,-0.000169,24.021291,-0.0076,1.389
10086.00,7.536836,25.02734,-0.000169,24.021532,-0.0076,1.389
10088.00,7.536216,25.02758,-0.000170,24.021831,-0.0076,1.389
10090.00,7.535191,25.02783,-0.000170,24.021171,-0.0076,1.389
10092.00,7.535084,25.02814,-0.000169,24.022119,-0.0076,1.388
10094.00,7.535313,25.02741,-0.000170,24.022242,-0.0076,1.388
10096.00,7.536030,25.02736,-0.000169,24.021735,-0.0076,1.389
10098.00,7.535875,25.02759,-0.000169,24.021633,-0.0076,1.388
10100.00,7.535327,25.02744,-0.000169,24.021949,-0.0076,1.388
10102.00,7.535225,25.02800,-0.000170,24.021684,-0.0076,1.389
10104.00,7.536080,25.02768,-0.000170,24.021211,-0.0076,1.389
10106.00,7.535912,25.02809,-0.000170,24.021911,-0.0076,1.389
10108.00,7.535841,25.02785,-0.000169,24.021738,-0.0076,1.389
10110.00,7.536116,25.02821,-0.000169,24.021840,-0.0076,1.389
10112.00,7.536692,25.02773,-0.000169,24.021602,-0.0076,1.389
10114.00,7.536329,25.02865,-0.000170,24.021356,-0.0076,1.389
10116.00,7.536411,25.02899,-0.000169,24.021988,-0.0076,1.388
10118.00,7.536537,25.02951,-0.000169,24.021339,-0.0076,1.389
10120.00,7.536325,25.02955,-0.000168,24.020977,-0.0076,1.389
10122.00,7.536697,25.02899,-0.000169,24.021095,-0.0076,1.389
10124.00,7.536268,25.02900,-0.000169,24.021698,-0.0076,1.389
10126.00,7.536163,25.02878,-0.000169,24.021412,-0.0076,1.389
10128.00,7.535600,25.02869,-0.000168,24.021818,-0.0076,1.389
10130.00,7.535315,25.02883,-0.000168,24.021318,-0.0076,1.388
10132.00,7.535658,25.02901,-0.000170,24.021972,-0.0076,1.388
10134.00,7.536227,25.02810,-0.000170,24.021698,-0.0076,1.389
10136.00,7.536388,25.02858,-0.000169,24.021329,-0.0076,1.388
10138.00,7.536257,25.02806,-0.000170,24.021494,-0.0076,1.389
10140.00,7.536201,25.02817,-0.000170,24.021543,-0.0076,1.389
10142.00,7.536159,25.02813,-0.000170,24.022356,-0.0076,1.389
10144.00,7.536187,25.02810,-0.000169,24.021526,-0.0076,1.389
10146.00,7.535299,25.02810,-0.000170,24.021572,-0.0076,1.389
10148.00,7.535178,25.02839,-0.000170,24.021691,-0.0076,1.388
10150.00,7.535413,25.02891,-0.000169,24.021419,-0.0076,1.388
10152.00,7.535663,25.02962,-0.000168,24.021390,-0.0076,1.388
10154.00,7.536379,25.02936,-0.000168,24.021660,-0.0076,1.389
10156.00,7.536089,25.02845,-0.000169,24.020767,-0.0076,1.389
10158.00,7.536009,25.02843,-0.000169,24.021316,-0.0076,1.389
10160.00,7.536959,25.02889,-0.000169,24.021387,-0.0076,1.389
10162.00,7.536369,25.02891,-0.000169,24.021628,-0.0076,1.388
10164.00,7.536095,25.02897,-0.000168,24.021334,-0.0076,1.388
10166.00,7.536495,25.02851,-0.000169,24.021372,-0.0076,1.388
10168.00,7.536000,25.02835,-0.000169,24.021178,-0.0077,1.389
10170.00,7.535945,25.02912,-0.000170,24.021388,-0.0076,1.389
10172.00,7.535893,25.02806,-0.000169,24.020843,-0.0077,1.389
10174.00,7.535809,25.02794,-0.000168,24.021479,-0.0076,1.389
10176.00,7.536332,25.02803,-0.000170,24.022485,-0.0076,1.389
10178.00,7.537046,25.02794,-0.000168,24.021631,-0.0076,1.389
10180.00,7.536576,25.02813,-0.000169,24.021100,-0.0076,1.389
10182.00,7.535963,25.02862,-0.000169,24.021133,-0.0076,1.389
10184.00,7.535415,25.02900,-0.000171,24.021414,-0.0076,1.389
10186.00,7.534860,25.02823,-0.000171,24.020903,-0.0076,1.389
10188.00,7.535337,25.02811,-0.000170,24.021341,-0.0076,1.388
10190.00,7.535196,25.02864,-0.000170,24.021053,-0.0076,1.388
10192.00,7.534997,25.02859,-0.000171,24.021289,-0.0076,1.389
10194.00,7.534930,25.02783,-0.000169,24.021521,-0.0076,1.389
10196.00,7.535092,25.02821,-0.000169,24.021301,-0.0076,1.389
10198.00,7.534877,25.02780,-0.000169,24.021523,-0.0076,1.389
10200.00,7.534708,25.02760,-0.000170,24.021379,-0.0076,1.389
10202.00,7.536124,25.02732,-0.000171,24.021477,-0.0076,1.389
10204.00,7.536694,25.02803,-0.000170,24.020941,-0.0076,1.389
@17,12.0000,24.0
10206.00,7.536224,25.02843,-0.000169,24.020957,-0.0076,1.389
10208.00,7.532220,25.02798,-0.000170,24.021461,-0.0076,1.389
10210.00,7.523791,25.02792,-0.000168,24.021599,-0.0076,1.387
10212.00,7.513961,25.02817,-0.000170,24.021562,-0.0076,1.387
10214.00,7.504037,25.02733,-0.000170,24.021466,-0.0076,1.388
10216.00,7.498880,25.02777,-0.000169,24.020910,-0.0076,1.388
10218.00,7.496582,25.02726,-0.000170,24.021383,-0.0076,1.389
10220.00,7.495340,25.02751,-0.000170,24.021227,-0.0076,1.390
10222.00,7.494501,25.02771,-0.000172,24.021358,-0.0076,1.390
10224.00,7.493186,25.02791,-0.000172,24.021843,-0.0076,1.390
10226.00,7.492095,25.02781,-0.000170,24.021303,-0.0076,1.389
10228.00,7.492079,25.02718,-0.000171,24.020714,-0.0076,1.390
10230.00,7.491079,25.02727,-0.000171,24.021426,-0.0076,1.390
10232.00,7.494145,25.02670,-0.000171,24.021479,-0.0076,1.390
10234.00,7.503030,25.02639,-0.000172,24.021952,-0.0076,1.391
10236.00,7.513436,25.02623,-0.000172,24.021747,-0.0076,1.391
10238.00,7.522945,25.02633,-0.000172,24.021901,-0.0076,1.390
10240.00,7.527396,25.02747,-0.000171,24.021626,-0.0076,1.390
10242.00,7.529000,25.02808,-0.000170,24.021911,-0.0076,1.390
10244.00,7.529650,25.02825,-0.000170,24.021584,-0.0077,1.390
10246.00,7.529772,25.02872,-0.000171,24.020767,-0.0076,1.389
10248.00,7.530334,25.02812,-0.000170,24.021749,-0.0076,1.389
10250.00,7.530266,25.02837,-0.000169,24.021746,-0.0076,1.389
10252.00,7.530395,25.02797,-0.000170,24.021465,-0.0076,1.389
10254.00,7.531372,25.02791,-0.000170,24.021432,-0.0076,1.389
10256.00,7.531229,25.02795,-0.000169,24.021595,-0.0076,1.388
10258.00,7.530513,25.02727,-0.000169,24.020625,-0.0076,1.389
10260.00,7.530189,25.02708,-0.000170,24.021635,-0.0076,1.389
10262.00,7.528572,25.02702,-0.000170,24.021843,-0.0076,1.389
10264.00,7.527062,25.02679,-0.000170,24.021062,-0.0076,1.389
10266.00,7.526193,25.02779,-0.000170,24.021747,-0.0076,1.389
10268.00,7.525858,25.02751,-0.000170,24.021852,-0.0076,1.389
10270.00,7.526832,25.02723,-0.000170,24.020674,-0.0076,1.388
10272.00,7.527374,25.02825,-0.000170,24.021735,-0.0076,1.389
10274.00,7.527389,25.02792,-0.000170,24.021483,-0.0076,1.388
10276.00,7.528534,25.02833,-0.000171,24.021477,-0.0076,1.388
10278.00,7.530766,25.02854,-0.000169,24.020763,-0.0076,1.389
10280.00,7.532850,25.02807,-0.000170,24.021363,-0.0076,1.389
10282.00,7.534510,25.02748,-0.000170,24.021631,-0.0076,1.389
10284.00,7.536000,25.02720,-0.000170,24.021408,-0.0076,1.389
10286.00,7.536461,25.02772,-0.000170,24.020999,-0.0076,1.388
10288.00,7.537076,25.02814,-0.000170,24.021060,-0.0076,1.389
10290.00,7.537880,25.02749,-0.000170,24.021281,-0.0077,1.389
10292.00,7.538178,25.02674,-0.000171,24.021214,-0.0076,1.389
10294.00,7.538401,25.02691,-0.000169,24.020892,-0.0076,1.389
10296.00,7.539729,25.02705,-0.000169,24.020524,-0.0076,1.389
10298.00,7.539668,25.02674,-0.000170,24.020422,-0.0076,1.389
10300.00,7.538846,25.02690,-0.000170,24.021252,-0.0076,1.389
10302.00,7.539399,25.02761,-0.000170,24.021345,-0.0077,1.388
10304.00,7.539431,25.02732,-0.000170,24.021659,-0.0076,1.388
10306.00,7.539416,25.02727,-0.000170,24.021164,-0.0076,1.389
10308.00,7.538973,25.02729,-0.000170,24.021242,-0.0076,1.389
10310.00,7.539147,25.02700,-0.000170,24.020605,-0.0077,1.389
10312.00,7.539945,25.02811,-0.000170,24.021503,-0.0076,1.389
10314.00,7.540690,25.02751,-0.000169,24.021376,-0.0076,1.389
10316.00,7.540635,25.02756,-0.000171,24.021474,-0.0076,1.389
10318.00,7.540922,25.02749,-0.000171,24.021709,-0.0076,1.389
10320.00,7.541041,25.02721,-0.000170,24.020663,-0.0076,1.389
10322.00,7.541445,25.02713,-0.000170,24.021765,-0.0077,1.388
10324.00,7.541522,25.02650,-0.000171,24.021735,-0.0076,1.388
10326.00,7.541012,25.02647,-0.000170,24.021015,-0.0077,1.389
10328.00,7.540882,25.02688,-0.000172,24.021193,-0.0076,1.389
10330.00,7.541607,25.02744,-0.000170,24.021800,-0.0076,1.389
10332.00,7.542389,25.02715,-0.000170,24.021169,-0.0076,1.388
10334.00,7.543499,25.02675,-0.000170,24.020723,-0.0076,1.389
10336.00,7.543524,25.02739,-0.000169,24.021078,-0.0076,1.389
10338.00,7.543668,25.02669,-0.000170,24.020522,-0.0076,1.389
10340.00,7.543693,25.02739,-0.000170,24.020658,-0.0076,1.389
10342.00,7.543428,25.02760,-0.000170,24.021251,-0.0076,1.388
10344.00,7.542402,25.02788,-0.000168,24.021227,-0.0076,1.389
10346.00,7.541976,25.02781,-0.000170,24.021769,-0.0076,1.389
10348.00,7.542193,25.02780,-0.000170,24.020417,-0.0076,1.389
10350.00,7.541283,25.02742,-0.000170,24.020524,-0.0076,1.388
10352.00,7.541245,25.02753,-0.000171,24.020919,-0.0076,1.389
10354.00,7.540877,25.02709,-0.000170,24.020544,-0.0076,1.388
10356.00,7.541078,25.02737,-0.000170,24.019858,-0.0076,1.388
10358.00,7.541785,25.02693,-0.000171,24.020741,-0.0076,1.389
10360.00,7.540521,25.02645,-0.000171,24.021655,-0.0076,1.389
10362.00,7.540086,25.02685,-0.000171,24.021256,-0.0077,1.389
10364.00,7.539495,25.02715,-0.000171,24.021472,-0.0077,1.389
10366.00,7.539395,25.02768,-0.000171,24.020935,-0.0076,1.388
10368.00,7.538988,25.02894,-0.000170,24.021193,-0.0076,1.388
10370.00,7.538993,25.02814,-0.000170,24.020658,-0.0076,1.388
10372.00,7.539296,25.02841,-0.000171,24.020613,-0.0076,1.389
10374.00,7.539847,25.02824,-0.000171,24.020741,-0.0076,1.389
10376.00,7.539414,25.02795,-0.000170,24.020810,-0.0076,1.388
10378.00,7.539373,25.02883,-0.000171,24.021218,-0.0077,1.388
10380.00,7.538796,25.02875,-0.000170,24.020968,-0.0077,1.389
10382.00,7.538626,25.02844,-0.000170,24.019844,-0.0077,1.388
10384.00,7.538786,25.02904,-0.000172,24.020600,-0.0076,1.388
10386.00,7.539417,25.02858,-0.000171,24.020984,-0.0076,1.388
10388.00,7.539716,25.02751,-0.000171,24.021151,-0.0076,1.389
10390.00,7.539831,25.02776,-0.000172,24.021107,-0.0076,1.389
10392.00,7.539564,25.02811,-0.000171,24.021196,-0.0076,1.389
10394.00,7.539266,25.02749,-0.000171,24.021894,-0.0076,1.388
10396.00,7.539513,25.02711,-0.000172,24.020895,-0.0076,1.389
10398.00,7.539007,25.02721,-0.000170,24.021191,-0.0077,1.388
10400.00,7.539093,25.02710,-0.000171,24.021129,-0.0077,1.389
10402.00,7.539247,25.02718,-0.000171,24.020961,-0.0077,1.389
10404.00,7.539366,25.02726,-0.000170,24.021060,-0.0077,1.389
10406.00,7.538879,25.02771,-0.000172,24.021064,-0.0076,1.389
10408.00,7.539808,25.02806,-0.000171,24.021318,-0.0076,1.388
10410.00,7.539649,25.02789,-0.000170,24.021156,-0.0076,1.388
10412.00,7.539554,25.02871,-0.000170,24.021022,-0.0076,1.389
10414.00,7.538604,25.02869,-0.000171,24.020903,-0.0076,1.389
10416.00,7.537692,25.02792,-0.000171,24.020723,-0.0076,1.389
10418.00,7.537779,25.02869,-0.000172,24.021033,-0.0076,1.389
10420.00,7.537421,25.02994,-0.000171,24.020948,-0.0076,1.388
10422.00,7.537166,25.02972,-0.000170,24.021113,-0.0076,1.388
10424.00,7.536947,25.02979,-0.000170,24.020781,-0.0076,1.389
10426.00,7.537507,25.02889,-0.000171,24.021060,-0.0076,1.389
10428.00,7.537348,25.02939,-0.000171,24.021405,-0.0076,1.389
10430.00,7.536952,25.02866,-0.000171,24.021088,-0.0076,1.389
10432.00,7.537770,25.02929,-0.000171,24.020484,-0.0076,1.389
10434.00,7.537983,25.02912,-0.000171,24.021169,-0.0076,1.389
10436.00,7.538414,25.02877,-0.000172,24.020504,-0.0076,1.389
10438.00,7.537831,25.02884,-0.000170,24.020977,-0.0076,1.388
10440.00,7.537945,25.02933,-0.000170,24.021115,-0.0076,1.388
10442.00,7.537382,25.02862,-0.000170,24.021599,-0.0077,1.389
10444.00,7.536545,25.02851,-0.000171,24.020527,-0.0077,1.389
10446.00,7.537287,25.02865,-0.000172,24.020676,-0.0077,1.389
10448.00,7.537501,25.02898,-0.000171,24.021057,-0.0077,1.388
10450.00,7.536985,25.02879,-0.000171,24.021332,-0.0077,1.388
10452.00,7.537303,25.02874,-0.000170,24.020834,-0.0077,1.388
10454.00,7.536955,25.02904,-0.000170,24.021591,-0.0077,1.388
10456.00,7.537017,25.02898,-0.000170,24.020872,-0.0077,1.388
10458.00,7.537445,25.02889,-0.000171,24.020942,-0.0076,1.388
10460.00,7.537394,25.02914,-0.000171,24.021276,-0.0077,1.388
10462.00,7.537238,25.02913,-0.000170,24.021185,-0.0076,1.388
10464.00,7.536581,25.02869,-0.000170,24.020428,-0.0076,1.388
10466.00,7.536787,25.02833,-0.000170,24.021245,-0.0077,1.388
10468.00,7.537381,25.02865,-0.000171,24.020966,-0.0076,1.389
10470.00,7.537715,25.02885,-0.000171,24.020857,-0.0077,1.389
10472.00,7.536629,25.02867,-0.000171,24.021155,-0.0076,1.388
10474.00,7.536045,25.02887,-0.000171,24.020971,-0.0076,1.389
10476.00,7.536460,25.02863,-0.000171,24.021223,-0.0076,1.388
10478.00,7.536911,25.02837,-0.000171,24.021024,-0.0077,1.389
10480.00,7.537194,25.02782,-0.000171,24.021040,-0.0077,1.388
10482.00,7.537535,25.02796,-0.000171,24.021495,-0.0077,1.388
10484.00,7.537067,25.02759,-0.000170,24.021251,-0.0076,1.388
10486.00,7.536669,25.02773,-0.000171,24.021397,-0.0077,1.388
10488.00,7.536764,25.02755,-0.000171,24.021363,-0.0076,1.388
10490.00,7.536265,25.02781,-0.000171,24.021205,-0.0076,1.388
10492.00,7.535491,25.02750,-0.000172,24.021008,-0.0076,1.388
10494.00,7.536387,25.02789,-0.000171,24.020738,-0.0076,1.388
10496.00,7.537548,25.02794,-0.000169,24.020993,-0.0077,1.389
10498.00,7.538028,25.02790,-0.000170,24.021501,-0.0076,1.388
10500.00,7.538395,25.02801,-0.000170,24.021013,-0.0076,1.388
10502.00,7.538880,25.02781,-0.000171,24.020857,-0.0076,1.389
10504.00,7.537917,25.02730,-0.000170,24.021213,-0.0077,1.388
10506.00,7.537492,25.02754,-0.000171,24.021149,-0.0077,1.388
10508.00,7.537322,25.02744,-0.000170,24.021029,-0.0076,1.389
10510.00,7.535852,25.02825,-0.000171,24.021573,-0.0076,1.388
10512.00,7.535267,25.02754,-0.000170,24.021615,-0.0076,1.389
10514.00,7.535898,25.02754,-0.000170,24.022104,-0.0076,1.388
10516.00,7.535914,25.02733,-0.000170,24.021713,-0.0076,1.388
10518.00,7.536379,25.02735,-0.000170,24.021098,-0.0076,1.388
10520.00,7.536348,25.02758,-0.000170,24.021254,-0.0076,1.388
10522.00,7.536987,25.02712,-0.000171,24.021015,-0.0076,1.388
10524.00,7.536952,25.02669,-0.000170,24.021321,-0.0076,1.388
10526.00,7.536222,25.02718,-0.000171,24.020471,-0.0076,1.389
10528.00,7.535483,25.02697,-0.000171,24.020642,-0.0076,1.389
10530.00,7.534797,25.02730,-0.000170,24.021452,-0.0076,1.389
10532.00,7.534354,25.02653,-0.000169,24.020939,-0.0077,1.388
10534.00,7.534828,25.02651,-0.000170,24.020493,-0.0077,1.388
10536.00,7.535345,25.02705,-0.000170,24.020875,-0.0076,1.388
10538.00,7.535354,25.02721,-0.000170,24.020680,-0.0077,1.388
10540.00,7.535302,25.02719,-0.000169,24.020703,-0.0077,1.388
10542.00,7.536367,25.02717,-0.000170,24.021258,-0.0076,1.389
10544.00,7.537262,25.02645,-0.000170,24.021080,-0.0077,1.388
10546.00,7.536881,25.02640,-0.000171,24.020805,-0.0077,1.388
10548.00,7.536673,25.02610,-0.000171,24.020506,-0.0077,1.388
10550.00,7.535894,25.02595,-0.000171,24.021461,-0.0077,1.388
10552.00,7.535924,25.02581,-0.000171,24.021017,-0.0076,1.387
10554.00,7.535687,25.02645,-0.000170,24.021147,-0.0076,1.388
10556.00,7.536127,25.02668,-0.000170,24.021106,-0.0076,1.389
10558.00,7.536328,25.02712,-0.000171,24.020926,-0.0077,1.388
10560.00,7.536400,25.02699,-0.000171,24.020944,-0.0076,1.388
10562.00,7.536558,25.02693,-0.000171,24.021095,-0.0076,1.389
10564.00,7.536864,25.02786,-0.000171,24.021379,-0.0076,1.388
10566.00,7.537047,25.02809,-0.000172,24.020700,-0.0076,1.388
10568.00,7.536441,25.02686,-0.000170,24.020874,-0.0076,1.388
10570.00,7.536403,25.02662,-0.000171,24.021615,-0.0076,1.389
10572.00,7.536185,25.02743,-0.000170,24.021082,-0.0076,1.389
10574.00,7.536377,25.02757,-0.000171,24.020725,-0.0076,1.388
10576.00,7.535762,25.02717,-0.000171,24.020411,-0.0076,1.388
10578.00,7.536168,25.02745,-0.000170,24.021158,-0.0076,1.388
10580.00,7.536700,25.02807,-0.000171,24.021209,-0.0076,1.388
10582.00,7.536406,25.02724,-0.000170,24.021182,-0.0076,1.388
10584.00,7.536117,25.02706,-0.000172,24.020964,-0.0076,1.388
10586.00,7.536111,25.02731,-0.000171,24.020620,-0.0077,1.388
10588.00,7.535599,25.02767,-0.000171,24.020730,-0.0076,1.389
10590.00,7.535638,25.02769,-0.000170,24.020933,-0.0076,1.388
10592.00,7.536278,25.02738,-0.000169,24.020875,-0.0076,1.388
10594.00,7.536605,25.02614,-0.000169,24.020997,-0.0076,1.388
10596.00,7.536561,25.02717,-0.000170,24.021057,-0.0076,1.388
10598.00,7.536787,25.02831,-0.000169,24.021624,-0.0076,1.388
10600.00,7.537059,25.02786,-0.000170,24.020975,-0.0076,1.388
10602.00,7.536086,25.02748,-0.000171,24.020854,-0.0076,1.388
10604.00,7.535380,25.02801,-0.000170,24.020109,-0.0076,1.388
10606.00,7.535597,25.02805,-0.000169,24.020720,-0.0077,1.388
10608.00,7.535279,25.02777,-0.000170,24.020783,-0.0077,1.388
10610.00,7.535150,25.02844,-0.000170,24.020614,-0.0076,1.388
10612.00,7.534843,25.02937,-0.000170,24.020979,-0.0076,1.388
10614.00,7.535096,25.02876,-0.000171,24.021240,-0.0076,1.388
10616.00,7.536396,25.02823,-0.000171,24.020303,-0.0076,1.389
10618.00,7.536727,25.02825,-0.000172,24.020881,-0.0076,1.388
10620.00,7.536826,25.02806,-0.000171,24.021552,-0.0076,1.388
10622.00,7.536619,25.02753,-0.000170,24.021131,-0.0077,1.388
10624.00,7.536158,25.02761,-0.000171,24.021869,-0.0077,1.388
10626.00,7.536101,25.02750,-0.000170,24.021497,-0.0077,1.388
10628.00,7.536685,25.02792,-0.000172,24.020807,-0.0077,1.389
10630.00,7.535931,25.02748,-0.000171,24.021713,-0.0076,1.388
10632.00,7.536299,25.02818,-0.000169,24.021383,-0.0076,1.388
10634.00,7.536723,25.02815,-0.000170,24.021292,-0.0076,1.388
10636.00,7.536837,25.02783,-0.000171,24.021069,-0.0077,1.388
10638.00,7.537149,25.02844,-0.000171,24.020622,-0.0077,1.388
10640.00,7.536809,25.02805,-0.000171,24.021064,-0.0076,1.388
10642.00,7.536636,25.02759,-0.000171,24.021448,-0.0076,1.388
10644.00,7.536808,25.02762,-0.000169,24.020823,-0.0077,1.388
10646.00,7.536782,25.02739,-0.000170,24.021020,-0.0077,1.388
10648.00,7.536704,25.02790,-0.000171,24.020729,-0.0077,1.388
10650.00,7.537081,25.02756,-0.000171,24.020665,-0.0077,1.389
10652.00,7.537977,25.02722,-0.000170,24.021149,-0.0077,1.387
10654.00,7.537297,25.02615,-0.000170,24.021533,-0.0076,1.388
10656.00,7.536481,25.02721,-0.000171,24.020768,-0.0077,1.388
10658.00,7.536992,25.02768,-0.000171,24.020816,-0.0077,1.388
10660.00,7.537094,25.02766,-0.000171,24.020609,-0.0076,1.387
10662.00,7.536885,25.02798,-0.000170,24.020594,-0.0076,1.388
10664.00,7.536183,25.02801,-0.000170,24.021329,-0.0077,1.389
10666.00,7.536282,25.02696,-0.000170,24.020857,-0.0077,1.388
10668.00,7.535839,25.02733,-0.000170,24.020993,-0.0077,1.389
10670.00,7.535170,25.02789,-0.000170,24.020636,-0.0076,1.388
10672.00,7.535032,25.02779,-0.000171,24.020790,-0.0076,1.389
10674.00,7.535313,25.02717,-0.000171,24.021495,-0.0076,1.388
10676.00,7.535440,25.02778,-0.000172,24.021011,-0.0077,1.389
10678.00,7.535615,25.02756,-0.000171,24.021029,-0.0077,1.388
10680.00,7.535442,25.02736,-0.000171,24.020825,-0.0077,1.388
10682.00,7.536076,25.02781,-0.000171,24.020279,-0.0077,1.388
10684.00,7.537100,25.02822,-0.000171,24.020913,-0.0077,1.388
10686.00,7.536963,25.02815,-0.000172,24.021291,-0.0077,1.388
10688.00,7.536720,25.02822,-0.000171,24.020489,-0.0077,1.388
10690.00,7.536319,25.02789,-0.000171,24.020662,-0.0077,1.388
10692.00,7.536168,25.02843,-0.000170,24.020656,-0.0077,1.388
10694.00,7.536658,25.02784,-0.000170,24.020547,-0.0077,1.388
10696.00,7.536218,25.02770,-0.000170,24.020560,-0.0077,1.388
10698.00,7.535353,25.02753,-0.000171,24.020591,-0.0076,1.389
10700.00,7.535761,25.02782,-0.000171,24.020379,-0.0077,1.388
10702.00,7.535515,25.02767,-0.000171,24.020846,-0.0077,1.388
10704.00,7.535628,25.02772,-0.000170,24.021309,-0.0077,1.388
10706.00,7.535414,25.02816,-0.000170,24.020551,-0.0077,1.388
10708.00,7.535502,25.02848,-0.000171,24.020966,-0.0077,1.389
10710.00,7.535648,25.02847,-0.000171,24.020600,-0.0077,1.388
10712.00,7.536030,25.02810,-0.000171,24.019897,-0.0077,1.388
10714.00,7.535845,25.02840,-0.000171,24.020518,-0.0077,1.388
10716.00,7.534481,25.02776,-0.000170,24.021022,-0.0077,1.388
10718.00,7.534236,25.02804,-0.000171,24.020812,-0.0077,1.389
10720.00,7.533658,25.02868,-0.000172,24.020979,-0.0077,1.388
10722.00,7.533954,25.02773,-0.000171,24.020812,-0.0076,1.389
10724.00,7.534820,25.02809,-0.000171,24.019902,-0.0077,1.388
10726.00,7.535807,25.02873,-0.000171,24.020516,-0.0076,1.387
10728.00,7.535701,25.02823,-0.000170,24.020861,-0.0077,1.388
10730.00,7.535589,25.02748,-0.000170,24.021084,-0.0077,1.388
10732.00,7.536511,25.02797,-0.000171,24.020497,-0.0077,1.388
10734.00,7.537051,25.02849,-0.000172,24.019951,-0.0077,1.388
10736.00,7.536628,25.02803,-0.000172,24.020730,-0.0077,1.387
10738.00,7.536426,25.02817,-0.000172,24.020897,-0.0077,1.388
10740.00,7.536228,25.02847,-0.000172,24.020402,-0.0077,1.388
10742.00,7.535849,25.02865,-0.000171,24.020540,-0.0077,1.388
10744.00,7.536039,25.02826,-0.000172,24.020953,-0.0076,1.388
10746.00,7.536280,25.02844,-0.000171,24.021088,-0.0077,1.389
10748.00,7.536990,25.02828,-0.000171,24.020404,-0.0077,1.388
10750.00,7.536080,25.02899,-0.000171,24.021124,-0.0077,1.388
10752.00,7.536653,25.02830,-0.000171,24.021397,-0.0077,1.389
10754.00,7.536368,25.02779,-0.000171,24.020894,-0.0077,1.388
10756.00,7.536939,25.02833,-0.000171,24.020598,-0.0077,1.388
10758.00,7.536619,25.02856,-0.000172,24.020357,-0.0077,1.388
10760.00,7.536236,25.02832,-0.000171,24.020709,-0.0077,1.388
10762.00,7.536394,25.02817,-0.000171,24.021086,-0.0076,1.388
10764.00,7.536645,25.02813,-0.000171,24.020662,-0.0077,1.388
10766.00,7.536293,25.02817,-0.000170,24.020767,-0.0077,1.388
10768.00,7.536306,25.02842,-0.000171,24.020810,-0.0077,1.388
10770.00,7.535389,25.02820,-0.000171,24.021147,-0.0077,1.388
10772.00,7.534201,25.02811,-0.000171,24.021055,-0.0077,1.388
10774.00,7.534557,25.02809,-0.000171,24.021466,-0.0077,1.388
10776.00,7.534996,25.02795,-0.000172,24.020689,-0.0076,1.388
10778.00,7.535386,25.02827,-0.000171,24.020607,-0.0077,1.388
10780.00,7.535474,25.02854,-0.000170,24.020826,-0.0077,1.388
10782.00,7.535186,25.02802,-0.000172,24.020948,-0.0077,1.388
10784.00,7.535827,25.02877,-0.000171,24.020216,-0.0077,1.388
10786.00,7.535648,25.02813,-0.000171,24.020888,-0.0076,1.388
10788.00,7.535601,25.02743,-0.000170,24.021254,-0.0077,1.388
10790.00,7.535109,25.02769,-0.000170,24.021011,-0.0077,1.388
10792.00,7.534728,25.02737,-0.000170,24.020323,-0.0076,1.388
10794.00,7.535142,25.02768,-0.000170,24.020778,-0.0076,1.388
10796.00,7.536233,25.02765,-0.000171,24.021093,-0.0077,1.388
10798.00,7.536140,25.02805,-0.000170,24.020705,-0.0076,1.388
10800.00,7.535734,25.02781,-0.000171,24.021387,-0.0076,1.389
10802.00,7.536143,25.02766,-0.000171,24.021294,-0.0077,1.388
10804.00,7.535961,25.02799,-0.000171,24.020850,-0.0077,1.388
@18,12.0000,24.0
10806.00,7.535369,25.02800,-0.000170,24.020834,-0.0077,1.387
10808.00,7.532064,25.02798,-0.000170,24.021042,-0.0076,1.387
10810.00,7.523780,25.02816,-0.000170,24.020930,-0.0077,1.388
10812.00,7.514045,25.02821,-0.000170,24.020734,-0.0077,1.387
10814.00,7.504953,25.02788,-0.000170,24.020663,-0.0077,1.387
10816.00,7.499190,25.02767,-0.000169,24.020522,-0.0077,1.387
10818.00,7.496477,25.02862,-0.000171,24.021269,-0.0076,1.387
10820.00,7.495745,25.02845,-0.000171,24.020366,-0.0076,1.388
10822.00,7.495462,25.02772,-0.000172,24.021267,-0.0076,1.388
10824.00,7.494685,25.02770,-0.000173,24.021214,-0.0076,1.389
10826.00,7.494415,25.02828,-0.000175,24.020912,-0.0077,1.390
10828.00,7.493637,25.02869,-0.000174,24.020962,-0.0076,1.389
10830.00,7.492225,25.02804,-0.000172,24.021611,-0.0076,1.389
10832.00,7.495491,25.02769,-0.000173,24.020506,-0.0077,1.389
10834.00,7.503610,25.02833,-0.000172,24.020812,-0.0077,1.390
10836.00,7.514783,25.02899,-0.000174,24.020834,-0.0076,1.390
10838.00,7.524408,25.02819,-0.000173,24.021320,-0.0076,1.390
10840.00,7.529621,25.02764,-0.000172,24.021368,-0.0076,1.389
10842.00,7.531908,25.02868,-0.000170,24.020981,-0.0077,1.389
10844.00,7.532570,25.02881,-0.000170,24.020933,-0.0077,1.389
10846.00,7.532609,25.02811,-0.000170,24.020576,-0.0077,1.389
10848.00,7.532833,25.02813,-0.000170,24.021450,-0.0077,1.388
10850.00,7.532701,25.02875,-0.000170,24.020393,-0.0076,1.388
10852.00,7.533002,25.02786,-0.000171,24.020406,-0.0077,1.388
10854.00,7.532293,25.02801,-0.000170,24.020971,-0.0077,1.388
10856.00,7.531641,25.02841,-0.000171,24.021387,-0.0077,1.388
10858.00,7.530878,25.02794,-0.000171,24.020400,-0.0077,1.388
10860.00,7.529286,25.02800,-0.000171,24.020335,-0.0077,1.387
10862.00,7.528569,25.02835,-0.000171,24.020703,-0.0077,1.388
10864.00,7.528338,25.02870,-0.000172,24.020435,-0.0077,1.388
10866.00,7.527382,25.02874,-0.000171,24.020843,-0.0077,1.388
10868.00,7.527084,25.02897,-0.000171,24.021267,-0.0077,1.388
10870.00,7.527704,25.02934,-0.000171,24.020803,-0.0077,1.388
10872.00,7.528631,25.02979,-0.000171,24.019969,-0.0077,1.388
10874.00,7.528587,25.02927,-0.000170,24.020669,-0.0077,1.388
10876.00,7.529215,25.02958,-0.000172,24.020283,-0.0076,1.388
10878.00,7.530286,25.02890,-0.000171,24.020569,-0.0077,1.388
10880.00,7.532227,25.02893,-0.000170,24.020313,-0.0077,1.388
10882.00,7.533764,25.02920,-0.000171,24.020904,-0.0077,1.388
10884.00,7.535346,25.02852,-0.000172,24.020953,-0.0077,1.388
10886.00,7.536735,25.02895,-0.000171,24.021066,-0.0076,1.388
10888.00,7.537620,25.02941,-0.000171,24.020787,-0.0076,1.388
10890.00,7.537774,25.02905,-0.000171,24.020326,-0.0076,1.388
10892.00,7.538203,25.02846,-0.000172,24.020830,-0.0077,1.389
10894.00,7.538987,25.02930,-0.000171,24.020821,-0.0077,1.388
10896.00,7.539703,25.03005,-0.000170,24.020845,-0.0077,1.388
10898.00,7.540948,25.02949,-0.000171,24.020134,-0.0077,1.388
10900.00,7.540792,25.02895,-0.000172,24.020230,-0.0077,1.388
10902.00,7.540929,25.02807,-0.000172,24.020687,-0.0076,1.388
10904.00,7.540557,25.02883,-0.000172,24.020025,-0.0076,1.388
10906.00,7.539902,25.02819,-0.000172,24.020404,-0.0077,1.388
10908.00,7.540449,25.02883,-0.000172,24.020468,-0.0076,1.388
10910.00,7.539510,25.02915,-0.000172,24.020301,-0.0077,1.388
10912.00,7.539186,25.02944,-0.000171,24.020027,-0.0077,1.388
10914.00,7.539948,25.02942,-0.000172,24.020694,-0.0077,1.388
10916.00,7.539702,25.02922,-0.000172,24.021245,-0.0077,1.388
10918.00,7.539386,25.02917,-0.000172,24.020187,-0.0077,1.388
10920.00,7.539959,25.02897,-0.000172,24.020997,-0.0077,1.388
10922.00,7.540824,25.02891,-0.000172,24.020355,-0.0077,1.388
10924.00,7.540715,25.02861,-0.000173,24.020187,-0.0077,1.387
10926.00,7.540761,25.02868,-0.000171,24.020884,-0.0077,1.388
10928.00,7.540749,25.02916,-0.000170,24.020598,-0.0077,1.388
10930.00,7.540577,25.02918,-0.000171,24.020643,-0.0077,1.388
10932.00,7.540464,25.02907,-0.000173,24.020437,-0.0077,1.389
10934.00,7.540185,25.02837,-0.000171,24.020118,-0.0077,1.388
10936.00,7.540486,25.02851,-0.000171,24.020538,-0.0077,1.388
10938.00,7.540159,25.02942,-0.000171,24.020101,-0.0077,1.388
10940.00,7.541274,25.02888,-0.000171,24.020408,-0.0077,1.388
10942.00,7.541729,25.02971,-0.000171,24.020917,-0.0076,1.388
10944.00,7.541552,25.03031,-0.000171,24.020636,-0.0076,1.387
10946.00,7.541589,25.02938,-0.000171,24.021066,-0.0076,1.388
10948.00,7.541552,25.03002,-0.000170,24.020424,-0.0077,1.388
10950.00,7.541032,25.02924,-0.000171,24.020444,-0.0077,1.388
10952.00,7.541328,25.02995,-0.000172,24.020770,-0.0076,1.388
10954.00,7.541567,25.03028,-0.000172,24.020310,-0.0077,1.388
10956.00,7.541466,25.02929,-0.000171,24.020507,-0.0076,1.387
10958.00,7.542300,25.02972,-0.000171,24.020357,-0.0077,1.388
10960.00,7.541528,25.02995,-0.000171,24.020640,-0.0077,1.388
10962.00,7.540487,25.02974,-0.000171,24.020763,-0.0077,1.388
10964.00,7.541027,25.02938,-0.000171,24.020304,-0.0077,1.388
10966.00,7.541079,25.02917,-0.000172,24.020031,-0.0077,1.387
10968.00,7.541225,25.02937,-0.000171,24.020248,-0.0077,1.388
10970.00,7.540721,25.02909,-0.000171,24.019844,-0.0076,1.388
10972.00,7.540240,25.02867,-0.000171,24.020669,-0.0077,1.388
10974.00,7.539893,25.02903,-0.000170,24.019945,-0.0077,1.388
10976.00,7.540327,25.02856,-0.000171,24.020134,-0.0077,1.388
10978.00,7.540138,25.02889,-0.000172,24.020667,-0.0077,1.387
10980.00,7.539665,25.02936,-0.000171,24.021029,-0.0076,1.387
10982.00,7.539739,25.02901,-0.000171,24.020846,-0.0077,1.388
10984.00,7.540007,25.02949,-0.000170,24.020993,-0.0077,1.388
10986.00,7.541093,25.03001,-0.000171,24.020790,-0.0077,1.388
10988.00,7.541335,25.02957,-0.000171,24.020865,-0.0076,1.387
10990.00,7.541895,25.02888,-0.000171,24.020743,-0.0077,1.387
10992.00,7.541513,25.02897,-0.000171,24.021022,-0.0076,1.388
10994.00,7.540339,25.02836,-0.000172,24.020507,-0.0076,1.388
10996.00,7.539479,25.02872,-0.000172,24.020556,-0.0077,1.387
10998.00,7.538741,25.02894,-0.000172,24.020495,-0.0077,1.388
11000.00,7.538159,25.02894,-0.000172,24.020544,-0.0077,1.387
11002.00,7.537791,25.02823,-0.000172,24.020047,-0.0077,1.387
11004.00,7.537427,25.02884,-0.000171,24.020034,-0.0077,1.387
11006.00,7.537943,25.02994,-0.000171,24.020422,-0.0077,1.388
11008.00,7.538595,25.02986,-0.000171,24.020584,-0.0077,1.387
11010.00,7.538600,25.02923,-0.000171,24.020618,-0.0077,1.388
11012.00,7.538404,25.02941,-0.000172,24.020665,-0.0077,1.388
11014.00,7.538629,25.02938,-0.000172,24.021062,-0.0077,1.387
11016.00,7.538480,25.03024,-0.000171,24.019969,-0.0077,1.388
11018.00,7.537876,25.02903,-0.000171,24.020292,-0.0077,1.388
11020.00,7.537137,25.02932,-0.000171,24.020431,-0.0076,1.387
11022.00,7.537008,25.02990,-0.000171,24.020691,-0.0077,1.388
11024.00,7.537182,25.02987,-0.000172,24.020573,-0.0077,1.388
11026.00,7.537632,25.02895,-0.000172,24.020330,-0.0077,1.387
11028.00,7.537593,25.02877,-0.000171,24.020567,-0.0077,1.387
11030.00,7.537833,25.02975,-0.000171,24.020971,-0.0077,1.387
11032.00,7.538152,25.02964,-0.000171,24.020774,-0.0077,1.387
11034.00,7.538672,25.03011,-0.000172,24.020598,-0.0077,1.388
11036.00,7.538532,25.02976,-0.000171,24.020576,-0.0077,1.388
11038.00,7.538182,25.03007,-0.000172,24.020457,-0.0077,1.387
11040.00,7.538265,25.03009,-0.000173,24.020669,-0.0077,1.388
11042.00,7.538805,25.03016,-0.000172,24.020357,-0.0077,1.388
11044.00,7.539036,25.03037,-0.000172,24.020225,-0.0077,1.388
11046.00,7.539016,25.02957,-0.000171,24.020631,-0.0076,1.388
11048.00,7.539400,25.03007,-0.000171,24.020821,-0.0077,1.387
11050.00,7.539091,25.03053,-0.000171,24.020730,-0.0077,1.387
11052.00,7.537842,25.02967,-0.000171,24.020352,-0.0077,1.388
11054.00,7.537197,25.03068,-0.000170,24.020482,-0.0077,1.387
11056.00,7.537312,25.03050,-0.000171,24.020263,-0.0077,1.387
11058.00,7.536884,25.03074,-0.000171,24.020602,-0.0077,1.388
11060.00,7.536466,25.03012,-0.000172,24.020355,-0.0077,1.388
11062.00,7.536940,25.02981,-0.000171,24.020464,-0.0076,1.387
11064.00,7.537142,25.03030,-0.000171,24.019951,-0.0077,1.388
11066.00,7.536732,25.02955,-0.000172,24.019790,-0.0077,1.388
11068.00,7.535472,25.02930,-0.000172,24.020143,-0.0077,1.387
11070.00,7.534787,25.03013,-0.000172,24.020953,-0.0077,1.387
11072.00,7.535614,25.02955,-0.000171,24.020908,-0.0077,1.387
11074.00,7.535314,25.02842,-0.000172,24.020342,-0.0077,1.387
11076.00,7.534537,25.02849,-0.000172,24.020384,-0.0077,1.387
11078.00,7.534596,25.02895,-0.000171,24.020556,-0.0077,1.387
11080.00,7.534778,25.02864,-0.000171,24.020243,-0.0077,1.387
11082.00,7.535687,25.02872,-0.000173,24.020254,-0.0077,1.388
11084.00,7.536427,25.02860,-0.000174,24.020676,-0.0077,1.388
11086.00,7.536403,25.02873,-0.000172,24.020593,-0.0077,1.387
11088.00,7.536692,25.02954,-0.000171,24.020649,-0.0077,1.387
11090.00,7.537130,25.02907,-0.000173,24.020587,-0.0077,1.388
11092.00,7.537408,25.02911,-0.000171,24.020522,-0.0077,1.387
11094.00,7.537810,25.02914,-0.000172,24.020836,-0.0077,1.387
11096.00,7.537695,25.02926,-0.000172,24.020716,-0.0077,1.388
11098.00,7.537223,25.02938,-0.000172,24.020455,-0.0076,1.388
11100.00,7.536315,25.02925,-0.000172,24.020484,-0.0077,1.388
11102.00,7.535095,25.02868,-0.000173,24.020846,-0.0077,1.387
11104.00,7.535086,25.02855,-0.000171,24.020348,-0.0077,1.387
11106.00,7.535480,25.02886,-0.000172,24.020404,-0.0077,1.387
11108.00,7.536334,25.02832,-0.000172,24.020613,-0.0077,1.388
11110.00,7.535946,25.02819,-0.000171,24.021019,-0.0077,1.387
11112.00,7.536262,25.02863,-0.000171,24.020805,-0.0077,1.387
11114.00,7.536538,25.02903,-0.000172,24.020112,-0.0077,1.388
11116.00,7.536441,25.02896,-0.000172,24.020321,-0.0077,1.387
11118.00,7.536643,25.02901,-0.000172,24.020357,-0.0077,1.387
11120.00,7.536561,25.02990,-0.000172,24.020812,-0.0077,1.387
11122.00,7.535712,25.03015,-0.000172,24.020544,-0.0077,1.387
11124.00,7.536082,25.03018,-0.000173,24.020294,-0.0077,1.388
11126.00,7.536836,25.03007,-0.000173,24.020531,-0.0077,1.387
11128.00,7.537208,25.02989,-0.000172,24.020567,-0.0077,1.387
11130.00,7.536403,25.02989,-0.000172,24.020304,-0.0077,1.388
11132.00,7.536080,25.03007,-0.000172,24.020353,-0.0077,1.387
11134.00,7.536458,25.02961,-0.000172,24.019887,-0.0077,1.387
11136.00,7.536993,25.02971,-0.000172,24.019998,-0.0077,1.387
11138.00,7.536103,25.02982,-0.000171,24.020526,-0.0077,1.387
11140.00,7.536468,25.02998,-0.000171,24.020197,-0.0077,1.388
11142.00,7.537313,25.02955,-0.000172,24.020495,-0.0077,1.387
11144.00,7.536315,25.02961,-0.000172,24.020348,-0.0077,1.387
11146.00,7.536050,25.03026,-0.000171,24.020165,-0.0077,1.387
11148.00,7.536179,25.02970,-0.000172,24.020119,-0.0077,1.387
11150.00,7.536729,25.03001,-0.000172,24.020578,-0.0077,1.388
11152.00,7.536426,25.03022,-0.000172,24.019897,-0.0077,1.387
11154.00,7.537315,25.02999,-0.000172,24.020076,-0.0077,1.387
11156.00,7.538179,25.02984,-0.000171,24.020406,-0.0077,1.387
11158.00,7.538066,25.02937,-0.000172,24.020828,-0.0077,1.387
11160.00,7.537861,25.03063,-0.000172,24.020009,-0.0077,1.387
11162.00,7.536972,25.03029,-0.000172,24.020237,-0.0077,1.387
11164.00,7.536838,25.03013,-0.000172,24.020411,-0.0077,1.387
11166.00,7.537009,25.03052,-0.000171,24.020703,-0.0077,1.387
11168.00,7.536000,25.03067,-0.000172,24.020968,-0.0077,1.388
11170.00,7.536492,25.03038,-0.000171,24.020000,-0.0077,1.387
11172.00,7.535629,25.03044,-0.000172,24.020580,-0.0077,1.387
11174.00,7.534799,25.02944,-0.000171,24.020254,-0.0077,1.387
11176.00,7.535076,25.02962,-0.000171,24.020346,-0.0077,1.387
11178.00,7.535671,25.02897,-0.000172,24.020493,-0.0077,1.388
11180.00,7.535588,25.02777,-0.000173,24.020049,-0.0077,1.388
11182.00,7.535506,25.02856,-0.000172,24.019839,-0.0077,1.387
11184.00,7.535081,25.02919,-0.000172,24.020379,-0.0077,1.387
11186.00,7.534956,25.02941,-0.000173,24.019956,-0.0077,1.387
11188.00,7.536573,25.02956,-0.000172,24.020054,-0.0077,1.388
11190.00,7.536173,25.02937,-0.000172,24.020375,-0.0077,1.387
11192.00,7.536336,25.02930,-0.000171,24.020662,-0.0077,1.387
11194.00,7.535733,25.02981,-0.000170,24.020076,-0.0077,1.387
11196.00,7.535575,25.02850,-0.000172,24.020145,-0.0077,1.388
11198.00,7.535218,25.02934,-0.000172,24.020203,-0.0077,1.387
11200.00,7.535602,25.02927,-0.000173,24.020165,-0.0077,1.387
11202.00,7.536525,25.02909,-0.000172,24.020411,-0.0077,1.387
11204.00,7.536207,25.02870,-0.000171,24.020410,-0.0077,1.387
11206.00,7.535616,25.02878,-0.000172,24.019646,-0.0077,1.387
11208.00,7.535726,25.02863,-0.000172,24.020042,-0.0077,1.388
11210.00,7.536365,25.02925,-0.000172,24.020926,-0.0077,1.387
11212.00,7.536599,25.02962,-0.000172,24.020187,-0.0077,1.387
11214.00,7.536968,25.02965,-0.000171,24.020210,-0.0077,1.387
11216.00,7.536781,25.02921,-0.000171,24.020404,-0.0077,1.387
11218.00,7.536491,25.02920,-0.000173,24.019829,-0.0077,1.387
11220.00,7.537375,25.02935,-0.000172,24.020254,-0.0077,1.387
11222.00,7.537358,25.02984,-0.000173,24.020926,-0.0077,1.387
11224.00,7.536693,25.02920,-0.000172,24.020221,-0.0077,1.387
11226.00,7.538197,25.02872,-0.000171,24.020509,-0.0076,1.387
11228.00,7.538301,25.02895,-0.000171,24.020529,-0.0077,1.387
11230.00,7.537630,25.02869,-0.000172,24.020408,-0.0077,1.387
11232.00,7.536762,25.02957,-0.000172,24.020085,-0.0077,1.387
11234.00,7.537829,25.02960,-0.000172,24.020177,-0.0077,1.387
11236.00,7.538024,25.03018,-0.000173,24.020125,-0.0077,1.387
11238.00,7.537908,25.02982,-0.000172,24.020424,-0.0077,1.387
11240.00,7.537467,25.02983,-0.000171,24.020498,-0.0077,1.387
11242.00,7.536612,25.02974,-0.000172,24.020333,-0.0077,1.387
11244.00,7.536622,25.02920,-0.000173,24.020995,-0.0077,1.388
11246.00,7.536656,25.03004,-0.000173,24.020261,-0.0077,1.387
11248.00,7.536619,25.02899,-0.000172,24.020585,-0.0077,1.387
11250.00,7.536632,25.02906,-0.000173,24.019712,-0.0077,1.388
11252.00,7.536872,25.02929,-0.000173,24.020493,-0.0077,1.387
11254.00,7.538325,25.02961,-0.000172,24.020897,-0.0077,1.387
11256.00,7.538461,25.02958,-0.000172,24.020448,-0.0077,1.386
11258.00,7.537823,25.02960,-0.000172,24.019993,-0.0077,1.387
11260.00,7.538121,25.03023,-0.000172,24.020366,-0.0077,1.387
11262.00,7.537918,25.02915,-0.000171,24.020797,-0.0077,1.387
11264.00,7.537271,25.02939,-0.000172,24.020303,-0.0076,1.387
11266.00,7.538456,25.02919,-0.000171,24.020888,-0.0077,1.386
11268.00,7.537829,25.02862,-0.000171,24.020384,-0.0077,1.387
11270.00,7.537180,25.02924,-0.000171,24.020161,-0.0077,1.387
11272.00,7.536287,25.02983,-0.000172,24.020656,-0.0077,1.388
11274.00,7.535680,25.02987,-0.000173,24.021024,-0.0077,1.388
11276.00,7.535976,25.03020,-0.000172,24.020076,-0.0077,1.387
11278.00,7.535854,25.02964,-0.000172,24.020118,-0.0077,1.387
11280.00,7.535540,25.02922,-0.000172,24.020895,-0.0077,1.387
11282.00,7.536434,25.02909,-0.000172,24.019989,-0.0077,1.387
11284.00,7.537081,25.02940,-0.000173,24.019920,-0.0077,1.387
11286.00,7.537519,25.02914,-0.000173,24.020234,-0.0077,1.387
11288.00,7.537339,25.02939,-0.000172,24.020201,-0.0077,1.387
11290.00,7.537441,25.02969,-0.000173,24.020707,-0.0077,1.387
11292.00,7.537612,25.02961,-0.000171,24.020362,-0.0077,1.387
11294.00,7.537710,25.02881,-0.000171,24.020571,-0.0077,1.387
11296.00,7.537963,25.02905,-0.000171,24.020455,-0.0077,1.387
11298.00,7.537505,25.02962,-0.000170,24.020020,-0.0077,1.386
11300.00,7.537560,25.02902,-0.000171,24.020632,-0.0077,1.387
11302.00,7.536950,25.02953,-0.000172,24.021167,-0.0077,1.387
11304.00,7.537108,25.02953,-0.000173,24.020339,-0.0077,1.387
11306.00,7.536831,25.02963,-0.000173,24.020602,-0.0077,1.387
11308.00,7.536821,25.02922,-0.000172,24.020424,-0.0077,1.387
11310.00,7.537354,25.02977,-0.000171,24.020460,-0.0077,1.387
11312.00,7.537645,25.02913,-0.000173,24.020807,-0.0077,1.387
11314.00,7.537785,25.02948,-0.000173,24.020424,-0.0077,1.387
11316.00,7.537641,25.02983,-0.000173,24.020275,-0.0076,1.387
11318.00,7.536835,25.03001,-0.000172,24.021126,-0.0077,1.387
11320.00,7.537371,25.02994,-0.000172,24.021184,-0.0077,1.387
11322.00,7.537856,25.02919,-0.000171,24.020576,-0.0077,1.387
11324.00,7.537288,25.02953,-0.000171,24.020007,-0.0077,1.387
11326.00,7.537198,25.02983,-0.000171,24.020696,-0.0077,1.387
11328.00,7.536782,25.02947,-0.000171,24.020870,-0.0077,1.387
11330.00,7.536998,25.02960,-0.000173,24.019626,-0.0077,1.387
11332.00,7.537713,25.02954,-0.000172,24.020277,-0.0077,1.387
11334.00,7.538380,25.02970,-0.000171,24.020181,-0.0077,1.387
11336.00,7.538099,25.02967,-0.000172,24.021080,-0.0077,1.387
11338.00,7.538111,25.02989,-0.000171,24.020609,-0.0077,1.387
11340.00,7.538833,25.03010,-0.000171,24.020326,-0.0077,1.387
11342.00,7.537588,25.02914,-0.000172,24.020058,-0.0077,1.387
11344.00,7.536636,25.02905,-0.000172,24.020497,-0.0077,1.387
11346.00,7.536199,25.02946,-0.000172,24.020616,-0.0077,1.387
11348.00,7.536288,25.02951,-0.000172,24.020645,-0.0077,1.387
11350.00,7.535687,25.02895,-0.000171,24.020542,-0.0077,1.387
11352.00,7.535226,25.02885,-0.000173,24.020587,-0.0077,1.387
11354.00,7.534409,25.02895,-0.000172,24.019712,-0.0077,1.387
11356.00,7.533812,25.02856,-0.000172,24.020022,-0.0077,1.387
11358.00,7.533953,25.02943,-0.000172,24.020078,-0.0077,1.386
11360.00,7.534606,25.02919,-0.000171,24.019935,-0.0077,1.386
11362.00,7.535421,25.02976,-0.000171,24.020478,-0.0076,1.387
11364.00,7.535765,25.02982,-0.000171,24.020246,-0.0077,1.387
11366.00,7.535515,25.02990,-0.000171,24.020342,-0.0076,1.387
11368.00,7.536035,25.02998,-0.000170,24.019960,-0.0077,1.387
11370.00,7.536484,25.02953,-0.000171,24.020375,-0.0077,1.387
11372.00,7.536481,25.03011,-0.000171,24.020810,-0.0077,1.387
11374.00,7.536058,25.03038,-0.000173,24.020114,-0.0077,1.387
11376.00,7.536071,25.03003,-0.000173,24.020790,-0.0077,1.387
11378.00,7.536396,25.02956,-0.000172,24.020489,-0.0077,1.387
11380.00,7.536679,25.02991,-0.000171,24.020587,-0.0077,1.387
11382.00,7.536399,25.02960,-0.000171,24.021260,-0.0077,1.387
11384.00,7.536506,25.03019,-0.000171,24.021071,-0.0077,1.387
11386.00,7.536997,25.03091,-0.000172,24.020397,-0.0077,1.387
11388.00,7.536425,25.03054,-0.000173,24.020236,-0.0077,1.387
11390.00,7.536262,25.02954,-0.000171,24.020158,-0.0077,1.386
11392.00,7.536044,25.02894,-0.000171,24.020118,-0.0077,1.386
11394.00,7.536334,25.02923,-0.000172,24.019701,-0.0077,1.387
11396.00,7.536685,25.02913,-0.000170,24.020556,-0.0077,1.387
11398.00,7.536897,25.02884,-0.000173,24.020680,-0.0077,1.388
11400.00,7.536377,25.02867,-0.000173,24.019989,-0.0077,1.387
11402.00,7.537313,25.02884,-0.000171,24.020676,-0.0077,1.386
11404.00,7.537615,25.02871,-0.000171,24.020159,-0.0077,1.386
@19,12.0000,24.0
11406.00,7.536832,25.02870,-0.000171,24.019956,-0.0077,1.386
11408.00,7.534774,25.02863,-0.000171,24.019654,-0.0077,1.387
11410.00,7.526947,25.02919,-0.000172,24.020246,-0.0077,1.386
11412.00,7.517088,25.02952,-0.000173,24.020509,-0.0077,1.385
11414.00,7.507504,25.02970,-0.000172,24.020469,-0.0077,1.385
11416.00,7.501027,25.02922,-0.000172,24.020685,-0.0077,1.386
11418.00,7.498360,25.02948,-0.000172,24.019944,-0.0077,1.387
11420.00,7.497399,25.02946,-0.000172,24.020304,-0.0077,1.387
11422.00,7.497478,25.02935,-0.000175,24.020446,-0.0077,1.388
11424.00,7.496535,25.02959,-0.000173,24.020087,-0.0077,1.388
11426.00,7.495904,25.02972,-0.000174,24.020551,-0.0077,1.388
11428.00,7.495365,25.02869,-0.000173,24.020709,-0.0077,1.387
11430.00,7.494873,25.03026,-0.000173,24.020183,-0.0076,1.388
11432.00,7.497142,25.03094,-0.000174,24.021066,-0.0077,1.388
11434.00,7.503961,25.02975,-0.000175,24.020257,-0.0077,1.388
11436.00,7.513903,25.02899,-0.000174,24.019911,-0.0077,1.388
11438.00,7.523152,25.03039,-0.000172,24.020613,-0.0077,1.388
11440.00,7.529074,25.03060,-0.000174,24.020428,-0.0077,1.388
11442.00,7.531614,25.02995,-0.000173,24.020304,-0.0077,1.388
11444.00,7.532513,25.03006,-0.000172,24.020640,-0.0077,1.387
11446.00,7.533173,25.02999,-0.000172,24.020607,-0.0077,1.387
11448.00,7.533704,25.03006,-0.000171,24.020605,-0.0076,1.387
11450.00,7.533702,25.02963,-0.000171,24.020121,-0.0077,1.386
11452.00,7.533558,25.02985,-0.000172,24.019994,-0.0077,1.387
11454.00,7.533216,25.03004,-0.000172,24.019815,-0.0077,1.387
11456.00,7.532584,25.02934,-0.000173,24.019565,-0.0077,1.386
11458.00,7.531258,25.02940,-0.000172,24.020752,-0.0077,1.387
11460.00,7.529560,25.02924,-0.000171,24.020328,-0.0077,1.387
11462.00,7.528510,25.02929,-0.000171,24.020506,-0.0077,1.386
11464.00,7.527140,25.02957,-0.000171,24.020730,-0.0077,1.386
11466.00,7.526269,25.02963,-0.000171,24.020105,-0.0077,1.386
11468.00,7.526507,25.02892,-0.000172,24.020720,-0.0077,1.387
11470.00,7.526744,25.02924,-0.000172,24.020266,-0.0077,1.387
11472.00,7.527466,25.02945,-0.000172,24.020310,-0.0077,1.386
11474.00,7.528029,25.02914,-0.000171,24.020469,-0.0077,1.386
11476.00,7.529091,25.02928,-0.000172,24.020114,-0.0077,1.386
11478.00,7.530900,25.02878,-0.000172,24.020163,-0.0077,1.387
11480.00,7.532421,25.02849,-0.000171,24.020480,-0.0077,1.387
11482.00,7.533807,25.02952,-0.000171,24.020042,-0.0077,1.386
11484.00,7.535553,25.02934,-0.000171,24.020295,-0.0077,1.386
11486.00,7.537205,25.02937,-0.000171,24.020516,-0.0077,1.387
11488.00,7.538452,25.02916,-0.000170,24.020745,-0.0077,1.387
11490.00,7.538185,25.02956,-0.000172,24.020622,-0.0077,1.387
11492.00,7.539376,25.02940,-0.000172,24.020527,-0.0077,1.386
11494.00,7.539014,25.02877,-0.000172,24.020323,-0.0077,1.386
11496.00,7.539343,25.02906,-0.000172,24.020165,-0.0077,1.386
11498.00,7.539469,25.02818,-0.000172,24.020391,-0.0077,1.386
11500.00,7.539644,25.02869,-0.000171,24.020716,-0.0077,1.386
11502.00,7.539569,25.02871,-0.000172,24.020268,-0.0077,1.387
11504.00,7.538661,25.02830,-0.000172,24.020542,-0.0077,1.386
11506.00,7.539422,25.02934,-0.000171,24.020446,-0.0077,1.386
11508.00,7.540806,25.02927,-0.000171,24.020437,-0.0077,1.386
11510.00,7.540820,25.02932,-0.000172,24.020219,-0.0077,1.386
11512.00,7.541238,25.02971,-0.000171,24.019887,-0.0077,1.386
11514.00,7.541173,25.03029,-0.000172,24.020350,-0.0077,1.386
11516.00,7.541751,25.03076,-0.000171,24.020522,-0.0077,1.387
11518.00,7.542237,25.03056,-0.000171,24.020168,-0.0077,1.385
11520.00,7.542035,25.03178,-0.000172,24.020092,-0.0077,1.386
11522.00,7.541645,25.03078,-0.000172,24.020337,-0.0077,1.387
11524.00,7.541233,25.03085,-0.000172,24.020031,-0.0077,1.386
11526.00,7.541125,25.03168,-0.000172,24.020866,-0.0077,1.386
11528.00,7.541748,25.03087,-0.000172,24.021269,-0.0077,1.386
11530.00,7.542256,25.03073,-0.000172,24.020547,-0.0077,1.386
11532.00,7.542935,25.03061,-0.000171,24.020979,-0.0077,1.386
11534.00,7.542265,25.03077,-0.000172,24.020939,-0.0077,1.386
11536.00,7.542369,25.03098,-0.000171,24.020058,-0.0077,1.386
11538.00,7.542941,25.03131,-0.000170,24.020770,-0.0077,1.386
11540.00,7.542940,25.03169,-0.000171,24.020984,-0.0077,1.386
11542.00,7.542638,25.03110,-0.000171,24.020578,-0.0077,1.386
11544.00,7.543316,25.03060,-0.000171,24.019998,-0.0077,1.386
11546.00,7.543693,25.03112,-0.000171,24.020449,-0.0077,1.386
11548.00,7.543660,25.03082,-0.000172,24.021006,-0.0077,1.386
11550.00,7.542911,25.02971,-0.000172,24.020540,-0.0077,1.387
11552.00,7.543084,25.03042,-0.000173,24.020857,-0.0077,1.387
11554.00,7.544192,25.03096,-0.000172,24.020857,-0.0076,1.387
11556.00,7.545156,25.03015,-0.000172,24.020466,-0.0077,1.387
11558.00,7.545521,25.03041,-0.000171,24.021058,-0.0077,1.385
11560.00,7.545284,25.03071,-0.000173,24.020834,-0.0077,1.386
11562.00,7.544486,25.03010,-0.000173,24.019791,-0.0077,1.387
11564.00,7.544090,25.02978,-0.000172,24.020453,-0.0077,1.387
11566.00,7.543393,25.03039,-0.000171,24.020725,-0.0077,1.386
11568.00,7.542666,25.03041,-0.000172,24.020622,-0.0077,1.386
11570.00,7.542974,25.02947,-0.000172,24.020968,-0.0076,1.387
11572.00,7.542477,25.02949,-0.000172,24.020315,-0.0077,1.386
11574.00,7.541873,25.02953,-0.000171,24.020417,-0.0077,1.387
11576.00,7.541328,25.02936,-0.000172,24.019561,-0.0077,1.387
11578.00,7.540196,25.02921,-0.000172,24.020634,-0.0077,1.386
11580.00,7.539672,25.02931,-0.000173,24.020502,-0.0077,1.386
11582.00,7.540184,25.02942,-0.000172,24.020301,-0.0077,1.386
11584.00,7.539907,25.02917,-0.000172,24.020489,-0.0077,1.386
11586.00,7.540766,25.02966,-0.000171,24.020201,-0.0076,1.387
11588.00,7.541228,25.02926,-0.000173,24.019766,-0.0077,1.386
11590.00,7.540283,25.02903,-0.000173,24.020141,-0.0077,1.386
11592.00,7.540306,25.02921,-0.000171,24.020681,-0.0077,1.386
11594.00,7.540344,25.02969,-0.000172,24.020870,-0.0076,1.386
11596.00,7.539948,25.03051,-0.000171,24.020765,-0.0077,1.387
11598.00,7.539756,25.02939,-0.000172,24.020808,-0.0076,1.387
11600.00,7.539410,25.02954,-0.000174,24.020375,-0.0077,1.386
11602.00,7.539244,25.02971,-0.000173,24.020266,-0.0077,1.387
11604.00,7.538480,25.02932,-0.000173,24.020551,-0.0077,1.386
11606.00,7.538272,25.02953,-0.000172,24.020237,-0.0077,1.386
11608.00,7.538685,25.02953,-0.000171,24.020040,-0.0077,1.386
11610.00,7.538351,25.02984,-0.000173,24.020306,-0.0077,1.386
11612.00,7.538027,25.03007,-0.000172,24.020406,-0.0077,1.386
11614.00,7.537856,25.03031,-0.000173,24.021000,-0.0077,1.387
11616.00,7.538133,25.03027,-0.000172,24.020493,-0.0077,1.386
11618.00,7.537449,25.03027,-0.000173,24.020078,-0.0077,1.386
11620.00,7.537148,25.02960,-0.000172,24.020328,-0.0077,1.386
11622.00,7.537375,25.03012,-0.000172,24.020167,-0.0077,1.386
11624.00,7.538127,25.03007,-0.000173,24.020232,-0.0076,1.386
11626.00,7.538194,25.03018,-0.000171,24.020085,-0.0077,1.386
11628.00,7.537377,25.02914,-0.000170,24.020515,-0.0077,1.386
11630.00,7.537850,25.02908,-0.000171,24.020600,-0.0077,1.386
11632.00,7.537108,25.02995,-0.000171,24.020134,-0.0077,1.386
11634.00,7.536797,25.03032,-0.000172,24.020025,-0.0077,1.386
11636.00,7.536972,25.02983,-0.000172,24.019837,-0.0077,1.387
11638.00,7.536835,25.03032,-0.000171,24.020545,-0.0077,1.386
11640.00,7.537013,25.03047,-0.000171,24.020526,-0.0077,1.386
11642.00,7.536524,25.03024,-0.000170,24.020255,-0.0077,1.386
11644.00,7.537088,25.03068,-0.000171,24.019828,-0.0077,1.386
11646.00,7.536878,25.02944,-0.000171,24.019965,-0.0077,1.386
11648.00,7.536008,25.02944,-0.000172,24.020281,-0.0077,1.387
11650.00,7.536056,25.02909,-0.000173,24.020627,-0.0077,1.386
11652.00,7.536970,25.02916,-0.000172,24.020143,-0.0077,1.386
11654.00,7.536753,25.02935,-0.000171,24.020067,-0.0077,1.386
11656.00,7.536292,25.02928,-0.000173,24.019967,-0.0077,1.386
11658.00,7.536411,25.02956,-0.000173,24.019411,-0.0077,1.387
11660.00,7.536368,25.02948,-0.000173,24.020420,-0.0077,1.386
11662.00,7.537496,25.02933,-0.000172,24.021089,-0.0077,1.386
11664.00,7.538290,25.02974,-0.000171,24.020716,-0.0077,1.387
11666.00,7.537339,25.02950,-0.000172,24.019991,-0.0077,1.386
11668.00,7.537294,25.02934,-0.000172,24.021111,-0.0077,1.386
11670.00,7.538156,25.02959,-0.000171,24.020125,-0.0077,1.386
11672.00,7.539097,25.03004,-0.000173,24.020536,-0.0076,1.387
11674.00,7.539010,25.03011,-0.000173,24.020116,-0.0077,1.386
11676.00,7.538776,25.03032,-0.000172,24.020107,-0.0077,1.386
11678.00,7.538124,25.03067,-0.000172,24.020671,-0.0077,1.386
11680.00,7.537278,25.03023,-0.000172,24.020071,-0.0077,1.386
11682.00,7.537338,25.02979,-0.000173,24.020076,-0.0077,1.387
11684.00,7.537914,25.03053,-0.000172,24.020750,-0.0077,1.386
11686.00,7.537493,25.03059,-0.000172,24.020092,-0.0077,1.386
11688.00,7.536953,25.03036,-0.000172,24.020141,-0.0077,1.386
11690.00,7.536815,25.03022,-0.000173,24.019577,-0.0077,1.386
11692.00,7.537124,25.03131,-0.000173,24.020190,-0.0077,1.387
11694.00,7.537294,25.03082,-0.000173,24.020634,-0.0077,1.387
11696.00,7.537032,25.03093,-0.000173,24.020031,-0.0077,1.386
11698.00,7.536779,25.03038,-0.000171,24.020268,-0.0077,1.386
11700.00,7.537106,25.02981,-0.000172,24.020216,-0.0077,1.387
11702.00,7.537134,25.03043,-0.000172,24.020141,-0.0077,1.386
11704.00,7.537909,25.03051,-0.000171,24.020294,-0.0077,1.385
11706.00,7.538750,25.03032,-0.000172,24.019585,-0.0077,1.386
11708.00,7.537550,25.03013,-0.000172,24.019918,-0.0077,1.386
11710.00,7.537263,25.03011,-0.000173,24.020524,-0.0077,1.386
11712.00,7.537029,25.03081,-0.000171,24.020254,-0.0077,1.386
11714.00,7.536752,25.03011,-0.000171,24.020176,-0.0077,1.386
11716.00,7.536722,25.03005,-0.000172,24.019677,-0.0077,1.386
11718.00,7.536546,25.03012,-0.000173,24.020497,-0.0077,1.386
11720.00,7.536802,25.03061,-0.000173,24.019898,-0.0077,1.385
11722.00,7.536056,25.03041,-0.000172,24.020254,-0.0077,1.386
11724.00,7.536212,25.03013,-0.000171,24.020103,-0.0077,1.386
11726.00,7.536503,25.02978,-0.000171,24.020442,-0.0077,1.386
11728.00,7.536535,25.02974,-0.000171,24.020979,-0.0077,1.385
11730.00,7.536960,25.03030,-0.000172,24.021093,-0.0077,1.386
11732.00,7.536926,25.03006,-0.000171,24.020072,-0.0077,1.386
11734.00,7.536070,25.03003,-0.000172,24.021122,-0.0077,1.386
11736.00,7.536856,25.02972,-0.000173,24.019955,-0.0077,1.386
11738.00,7.537680,25.03021,-0.000173,24.020303,-0.0077,1.386
11740.00,7.537202,25.03016,-0.000173,24.020444,-0.0077,1.386
11742.00,7.536155,25.02976,-0.000173,24.020524,-0.0077,1.386
11744.00,7.536243,25.03063,-0.000172,24.020632,-0.0078,1.385
11746.00,7.537831,25.03035,-0.000172,24.020366,-0.0077,1.386
11748.00,7.538964,25.03006,-0.000173,24.020134,-0.0077,1.386
11750.00,7.539272,25.03042,-0.000173,24.020080,-0.0077,1.386
11752.00,7.538999,25.02993,-0.000173,24.020032,-0.0077,1.386
11754.00,7.539174,25.02919,-0.000173,24.019860,-0.0077,1.386
11756.00,7.539654,25.02987,-0.000172,24.019993,-0.0077,1.386
11758.00,7.539204,25.02989,-0.000172,24.020466,-0.0077,1.386
11760.00,7.538495,25.03028,-0.000172,24.020486,-0.0077,1.385
11762.00,7.538277,25.02987,-0.000173,24.020105,-0.0077,1.386
11764.00,7.537864,25.02999,-0.000172,24.020214,-0.0077,1.386
11766.00,7.537694,25.02987,-0.000172,24.020352,-0.0077,1.387
11768.00,7.538098,25.03020,-0.000173,24.020803,-0.0077,1.386
11770.00,7.538054,25.02992,-0.000173,24.019985,-0.0077,1.386
11772.00,7.538515,25.02943,-0.000173,24.020038,-0.0077,1.386
11774.00,7.538218,25.03020,-0.000172,24.020054,-0.0077,1.386
11776.00,7.537601,25.03069,-0.000172,24.020582,-0.0077,1.386
11778.00,7.537638,25.03008,-0.000172,24.020127,-0.0077,1.386
11780.00,7.537626,25.03080,-0.000173,24.019737,-0.0077,1.386
11782.00,7.537409,25.03097,-0.000173,24.020623,-0.0077,1.386
11784.00,7.538054,25.02982,-0.000172,24.020032,-0.0077,1.386
11786.00,7.537094,25.02979,-0.000173,24.020698,-0.0077,1.386
11788.00,7.536738,25.02968,-0.000174,24.020000,-0.0077,1.386
11790.00,7.536503,25.03013,-0.000174,24.020723,-0.0077,1.386
11792.00,7.536748,25.03006,-0.000172,24.020600,-0.0077,1.386
11794.00,7.537271,25.03121,-0.000172,24.019460,-0.0077,1.386
11796.00,7.536561,25.03122,-0.000171,24.019780,-0.0077,1.386
11798.00,7.535800,25.03092,-0.000172,24.020843,-0.0077,1.387
11800.00,7.535665,25.03105,-0.000173,24.020700,-0.0077,1.386
11802.00,7.535330,25.03040,-0.000173,24.019842,-0.0077,1.387
11804.00,7.535208,25.02994,-0.000173,24.020161,-0.0077,1.386
11806.00,7.535460,25.03040,-0.000172,24.020587,-0.0077,1.385
11808.00,7.536331,25.03032,-0.000172,24.020245,-0.0077,1.386
11810.00,7.536589,25.03102,-0.000172,24.019619,-0.0077,1.386
11812.00,7.536319,25.03103,-0.000172,24.019712,-0.0077,1.386
11814.00,7.536310,25.03110,-0.000172,24.019875,-0.0078,1.386
11816.00,7.536548,25.03094,-0.000173,24.021153,-0.0077,1.386
11818.00,7.536908,25.02972,-0.000173,24.020870,-0.0077,1.386
11820.00,7.536944,25.02988,-0.000171,24.020056,-0.0077,1.386
11822.00,7.536829,25.02996,-0.000173,24.019926,-0.0077,1.385
11824.00,7.536752,25.02964,-0.000171,24.020400,-0.0077,1.386
11826.00,7.536318,25.02978,-0.000173,24.020536,-0.0077,1.387
11828.00,7.537154,25.03033,-0.000173,24.020342,-0.0077,1.386
11830.00,7.538036,25.03048,-0.000172,24.019616,-0.0077,1.386
11832.00,7.537433,25.03030,-0.000172,24.019871,-0.0077,1.386
11834.00,7.535958,25.02994,-0.000172,24.019958,-0.0077,1.385
11836.00,7.536154,25.02961,-0.000173,24.020268,-0.0077,1.385
11838.00,7.536399,25.02976,-0.000172,24.019909,-0.0077,1.385
11840.00,7.536558,25.02970,-0.000172,24.020051,-0.0077,1.386
11842.00,7.536489,25.03006,-0.000174,24.020014,-0.0077,1.386
11844.00,7.536537,25.02991,-0.000171,24.020317,-0.0077,1.386
11846.00,7.536805,25.02896,-0.000172,24.020652,-0.0077,1.386
11848.00,7.537031,25.02950,-0.000171,24.020787,-0.0077,1.386
11850.00,7.536882,25.02959,-0.000171,24.020306,-0.0077,1.386
11852.00,7.537000,25.02920,-0.000173,24.020529,-0.0077,1.386
11854.00,7.536440,25.03013,-0.000173,24.020883,-0.0077,1.386
11856.00,7.535849,25.03009,-0.000172,24.020060,-0.0077,1.385
11858.00,7.536299,25.03025,-0.000174,24.020609,-0.0077,1.386
11860.00,7.536510,25.03001,-0.000172,24.020643,-0.0076,1.386
11862.00,7.536238,25.02959,-0.000171,24.020739,-0.0076,1.386
11864.00,7.536311,25.03015,-0.000171,24.020420,-0.0077,1.386
11866.00,7.536945,25.03034,-0.000172,24.020174,-0.0077,1.386
11868.00,7.537719,25.03048,-0.000169,24.020368,-0.0077,1.386
11870.00,7.537169,25.03083,-0.000170,24.020741,-0.0077,1.386
11872.00,7.537046,25.03016,-0.000174,24.020892,-0.0077,1.386
11874.00,7.537341,25.03063,-0.000174,24.020957,-0.0077,1.386
11876.00,7.537586,25.03012,-0.000172,24.019973,-0.0077,1.386
11878.00,7.537273,25.03011,-0.000172,24.020096,-0.0077,1.386
11880.00,7.538404,25.03050,-0.000173,24.020477,-0.0077,1.386
11882.00,7.539462,25.03007,-0.000172,24.020411,-0.0077,1.386
11884.00,7.539495,25.03021,-0.000170,24.020020,-0.0077,1.386
11886.00,7.538756,25.03021,-0.000170,24.020738,-0.0077,1.386
11888.00,7.538206,25.02943,-0.000172,24.020689,-0.0077,1.386
11890.00,7.537895,25.02929,-0.000170,24.020197,-0.0077,1.385
11892.00,7.538314,25.03021,-0.000171,24.020379,-0.0077,1.385
11894.00,7.537702,25.03048,-0.000172,24.020549,-0.0077,1.386
11896.00,7.537728,25.02984,-0.000170,24.020685,-0.0077,1.386
11898.00,7.537675,25.03048,-0.000171,24.020114,-0.0077,1.386
11900.00,7.537299,25.03111,-0.000171,24.019978,-0.0077,1.386
11902.00,7.537765,25.03104,-0.000172,24.019902,-0.0077,1.387
11904.00,7.537819,25.03081,-0.000175,24.020605,-0.0077,1.387
11906.00,7.537617,25.03074,-0.000173,24.019853,-0.0077,1.386
11908.00,7.536895,25.03056,-0.000171,24.020121,-0.0076,1.387
11910.00,7.537174,25.03055,-0.000172,24.021089,-0.0077,1.386
11912.00,7.537719,25.03072,-0.000172,24.020924,-0.0077,1.385
11914.00,7.537655,25.03039,-0.000170,24.020335,-0.0077,1.386
11916.00,7.537447,25.03034,-0.000171,24.020823,-0.0077,1.386
11918.00,7.537066,25.02976,-0.000171,24.020705,-0.0077,1.386
11920.00,7.536494,25.03020,-0.000172,24.020366,-0.0077,1.386
11922.00,7.536825,25.03112,-0.000174,24.021296,-0.0077,1.386
11924.00,7.536986,25.03102,-0.000172,24.020594,-0.0077,1.386
11926.00,7.536783,25.02979,-0.000171,24.020915,-0.0076,1.386
11928.00,7.536500,25.03059,-0.000170,24.019960,-0.0077,1.385
11930.00,7.536620,25.03092,-0.000170,24.020431,-0.0077,1.386
11932.00,7.537381,25.03154,-0.000173,24.020618,-0.0077,1.386
11934.00,7.537335,25.03119,-0.000173,24.020743,-0.0077,1.386
11936.00,7.537057,25.03140,-0.000172,24.020533,-0.0077,1.386
11938.00,7.535951,25.03127,-0.000174,24.019886,-0.0077,1.387
11940.00,7.535577,25.03094,-0.000171,24.020703,-0.0077,1.386
11942.00,7.536260,25.03120,-0.000172,24.020837,-0.0077,1.386
11944.00,7.536543,25.03038,-0.000175,24.020611,-0.0077,1.386
11946.00,7.536946,25.03099,-0.000173,24.020749,-0.0076,1.386
11948.00,7.537467,25.02993,-0.000171,24.020112,-0.0076,1.386
11950.00,7.537653,25.02982,-0.000171,24.020687,-0.0077,1.386
11952.00,7.537224,25.03042,-0.000172,24.020469,-0.0077,1.386
11954.00,7.537289,25.03025,-0.000169,24.020141,-0.0077,1.386
11956.00,7.538363,25.03074,-0.000168,24.020486,-0.0077,1.386
11958.00,7.539070,25.02997,-0.000170,24.021260,-0.0077,1.386
11960.00,7.538426,25.02909,-0.000174,24.020429,-0.0077,1.387
11962.00,7.537790,25.02925,-0.000176,24.020110,-0.0077,1.386
11964.00,7.537375,25.02928,-0.000173,24.020607,-0.0076,1.385
11966.00,7.538314,25.03041,-0.000169,24.020921,-0.0077,1.385
11968.00,7.538048,25.03053,-0.000170,24.020083,-0.0077,1.385
11970.00,7.537541,25.03052,-0.000172,24.020179,-0.0077,1.386
11972.00,7.537291,25.03005,-0.000171,24.020745,-0.0077,1.386
11974.00,7.536856,25.03032,-0.000172,24.020081,-0.0077,1.386
11976.00,7.536653,25.03079,-0.000172,24.021013,-0.0077,1.386
11978.00,7.536599,25.03016,-0.000173,24.020761,-0.0076,1.385
11980.00,7.536553,25.03077,-0.000172,24.020410,-0.0076,1.386
11982.00,7.536840,25.03015,-0.000169,24.020705,-0.0077,1.386
11984.00,7.537070,25.02989,-0.000171,24.020556,-0.0077,1.385
11986.00,7.536939,25.03120,-0.000174,24.020663,-0.0077,1.386
11988.00,7.536921,25.03132,-0.000172,24.020676,-0.0077,1.386
11990.00,7.537295,25.03091,-0.000172,24.021002,-0.0077,1.386
11992.00,7.536632,25.03002,-0.000173,24.020179,-0.0077,1.386
11994.00,7.537150,25.03023,-0.000174,24.020147,-0.0077,1.386
11996.00,7.536844,25.02984,-0.000171,24.020714,-0.0077,1.386
11998.00,7.536860,25.03031,-0.000172,24.020176,-0.0077,1.385
12000.00,7.537781,25.03137,-0.000172,24.020214,-0.0077,1.386
12002.00,7.537471,25.03052,-0.000172,24.021129,-0.0077,1.386
12004.00,7.536525,25.02993,-0.000170,24.020674,-0.0077,1.386
@20,12.0000,24.0
12006.00,7.535902,25.02915,-0.000172,24.020119,-0.0077,1.386
12008.00,7.535778,25.02982,-0.000172,24.020212,-0.0077,1.386
12010.00,7.528252,25.02998,-0.000172,24.020542,-0.0076,1.385
12012.00,7.517755,25.03052,-0.000171,24.020339,-0.0077,1.384
12014.00,7.508534,25.02998,-0.000170,24.020148,-0.0076,1.384
12016.00,7.502468,25.02954,-0.000172,24.020656,-0.0077,1.385
12018.00,7.499531,25.03042,-0.000174,24.020658,-0.0077,1.386
12020.00,7.498787,25.03062,-0.000173,24.020286,-0.0077,1.387
12022.00,7.498411,25.03064,-0.000172,24.020676,-0.0077,1.387
12024.00,7.496507,25.03159,-0.000172,24.019960,-0.0076,1.387
12026.00,7.495551,25.03143,-0.000173,24.020312,-0.0076,1.387
12028.00,7.495913,25.03164,-0.000175,24.020301,-0.0077,1.387
12030.00,7.495767,25.03079,-0.000175,24.020884,-0.0077,1.387
12032.00,7.497980,25.03174,-0.000173,24.020444,-0.0076,1.387
12034.00,7.505352,25.03090,-0.000172,24.019790,-0.0077,1.388
12036.00,7.515580,25.03109,-0.000175,24.020341,-0.0077,1.388
12038.00,7.525887,25.03143,-0.000175,24.020788,-0.0077,1.388
12040.00,7.531152,25.03075,-0.000174,24.020482,-0.0077,1.387
12042.00,7.533230,25.03161,-0.000172,24.019849,-0.0077,1.386
12044.00,7.534256,25.03058,-0.000171,24.020478,-0.0077,1.387
12046.00,7.534315,25.03117,-0.000169,24.021098,-0.0077,1.387
12048.00,7.533532,25.03162,-0.000167,24.020294,-0.0077,1.386
12050.00,7.532562,25.03094,-0.000171,24.020515,-0.0077,1.386
12052.00,7.532361,25.03120,-0.000167,24.020315,-0.0077,1.386
12054.00,7.532760,25.03143,-0.000169,24.020384,-0.0077,1.386
12056.00,7.533297,25.03185,-0.000169,24.020056,-0.0077,1.386
12058.00,7.533020,25.03267,-0.000171,24.019886,-0.0077,1.386
12060.00,7.532296,25.03082,-0.000173,24.020074,-0.0077,1.386
12062.00,7.531234,25.03056,-0.000173,24.020799,-0.0077,1.386
12064.00,7.530138,25.03171,-0.000172,24.020246,-0.0077,1.385
12066.00,7.530190,25.03132,-0.000174,24.021140,-0.0077,1.386
12068.00,7.531755,25.03047,-0.000172,24.020547,-0.0077,1.386
12070.00,7.531477,25.03138,-0.000172,24.020683,-0.0077,1.386
12072.00,7.530403,25.03047,-0.000171,24.020837,-0.0076,1.385
12074.00,7.530301,25.02977,-0.000172,24.021332,-0.0077,1.385
12076.00,7.531162,25.03109,-0.000173,24.020495,-0.0076,1.385
12078.00,7.532083,25.03164,-0.000169,24.019987,-0.0077,1.385
12080.00,7.533541,25.03094,-0.000170,24.020350,-0.0077,1.386
12082.00,7.534732,25.03087,-0.000171,24.020210,-0.0077,1.386
12084.00,7.536006,25.03075,-0.000170,24.020072,-0.0077,1.385
12086.00,7.536765,25.03065,-0.000171,24.020502,-0.0077,1.385
12088.00,7.537179,25.03157,-0.000174,24.020663,-0.0077,1.385
12090.00,7.539174,25.03222,-0.000169,24.020877,-0.0077,1.385
12092.00,7.540567,25.03158,-0.000172,24.020221,-0.0077,1.386
12094.00,7.540276,25.03226,-0.000170,24.020013,-0.0077,1.385
12096.00,7.539895,25.03112,-0.000171,24.020825,-0.0077,1.385
12098.00,7.539968,25.03143,-0.000173,24.020103,-0.0076,1.386
12100.00,7.540338,25.03260,-0.000173,24.019844,-0.0077,1.386
12102.00,7.540347,25.03184,-0.000172,24.019918,-0.0077,1.386
12104.00,7.539696,25.03165,-0.000172,24.020881,-0.0077,1.386
12106.00,7.539405,25.03094,-0.000172,24.019893,-0.0077,1.385
12108.00,7.539780,25.03065,-0.000173,24.020480,-0.0077,1.386
12110.00,7.540712,25.03043,-0.000174,24.020801,-0.0077,1.386
12112.00,7.540917,25.03055,-0.000173,24.020014,-0.0077,1.386
12114.00,7.540649,25.03067,-0.000173,24.020136,-0.0077,1.385
12116.00,7.540762,25.03051,-0.000173,24.019933,-0.0077,1.386
12118.00,7.540901,25.03038,-0.000172,24.020435,-0.0077,1.386
12120.00,7.540779,25.03085,-0.000173,24.020776,-0.0077,1.386
12122.00,7.540490,25.02987,-0.000173,24.019989,-0.0077,1.386
12124.00,7.541490,25.02968,-0.000170,24.020399,-0.0076,1.385
12126.00,7.541267,25.03084,-0.000172,24.020718,-0.0076,1.386
12128.00,7.542198,25.03091,-0.000172,24.019911,-0.0077,1.386
12130.00,7.542883,25.03085,-0.000172,24.020051,-0.0077,1.385
12132.00,7.542841,25.03058,-0.000174,24.020645,-0.0077,1.386
12134.00,7.542303,25.03075,-0.000173,24.020129,-0.0077,1.385
12136.00,7.542476,25.03073,-0.000171,24.020188,-0.0077,1.386
12138.00,7.542719,25.03084,-0.000172,24.019848,-0.0077,1.385
12140.00,7.542290,25.03024,-0.000173,24.020663,-0.0077,1.385
12142.00,7.542355,25.03008,-0.000172,24.020116,-0.0077,1.385
12144.00,7.542403,25.03066,-0.000173,24.019577,-0.0077,1.385
12146.00,7.542383,25.03011,-0.000173,24.020277,-0.0077,1.386
12148.00,7.541749,25.03043,-0.000171,24.020145,-0.0077,1.386
12150.00,7.541374,25.03080,-0.000172,24.020924,-0.0077,1.386
12152.00,7.541910,25.03050,-0.000172,24.020339,-0.0077,1.385
12154.00,7.542115,25.02986,-0.000172,24.020466,-0.0077,1.386
12156.00,7.542092,25.02984,-0.000172,24.020399,-0.0077,1.386
12158.00,7.541953,25.03092,-0.000172,24.020444,-0.0077,1.385
12160.00,7.540810,25.03007,-0.000172,24.020662,-0.0077,1.385
12162.00,7.541092,25.02940,-0.000170,24.020487,-0.0077,1.386
12164.00,7.540880,25.03005,-0.000173,24.020069,-0.0077,1.386
12166.00,7.540250,25.03131,-0.000172,24.019947,-0.0077,1.385
12168.00,7.540438,25.03008,-0.000172,24.020366,-0.0077,1.385
12170.00,7.541336,25.03020,-0.000173,24.020493,-0.0077,1.385
12172.00,7.541740,25.02956,-0.000172,24.020087,-0.0077,1.386
12174.00,7.541966,25.02938,-0.000173,24.020473,-0.0077,1.386
12176.00,7.541085,25.03009,-0.000172,24.020147,-0.0077,1.386
12178.00,7.540485,25.02976,-0.000173,24.020919,-0.0077,1.385
12180.00,7.540619,25.02913,-0.000173,24.021082,-0.0076,1.385
12182.00,7.540355,25.02939,-0.000171,24.019293,-0.0077,1.385
12184.00,7.539603,25.03001,-0.000171,24.020127,-0.0077,1.385
12186.00,7.540117,25.02982,-0.000173,24.020652,-0.0077,1.386
12188.00,7.540596,25.02967,-0.000176,24.020243,-0.0077,1.386
12190.00,7.540487,25.02903,-0.000175,24.020288,-0.0077,1.386
12192.00,7.540209,25.02909,-0.000172,24.019989,-0.0077,1.385
12194.00,7.540186,25.02906,-0.000174,24.019744,-0.0076,1.386
12196.00,7.540210,25.02860,-0.000173,24.019938,-0.0077,1.386
12198.00,7.540587,25.02931,-0.000173,24.020638,-0.0077,1.385
12200.00,7.540897,25.03018,-0.000172,24.020502,-0.0077,1.385
12202.00,7.539814,25.02857,-0.000172,24.020353,-0.0077,1.386
12204.00,7.539598,25.02907,-0.000174,24.020121,-0.0076,1.386
12206.00,7.540227,25.02954,-0.000172,24.020190,-0.0077,1.385
12208.00,7.540060,25.02909,-0.000173,24.020464,-0.0077,1.386
12210.00,7.540862,25.02917,-0.000172,24.020263,-0.0077,1.386
12212.00,7.541051,25.02941,-0.000171,24.020642,-0.0077,1.386
12214.00,7.539710,25.02988,-0.000172,24.020326,-0.0077,1.385
12216.00,7.538985,25.03044,-0.000171,24.020778,-0.0077,1.385
12218.00,7.539284,25.03032,-0.000174,24.020446,-0.0077,1.386
12220.00,7.538695,25.03079,-0.000174,24.020197,-0.0077,1.386
12222.00,7.538989,25.03005,-0.000173,24.020147,-0.0077,1.386
12224.00,7.538837,25.02996,-0.000171,24.020379,-0.0077,1.385
12226.00,7.538635,25.03048,-0.000172,24.019855,-0.0076,1.385
12228.00,7.539139,25.02928,-0.000173,24.020580,-0.0077,1.385
12230.00,7.538723,25.02903,-0.000171,24.020792,-0.0077,1.385
12232.00,7.538271,25.02975,-0.000171,24.020865,-0.0077,1.385
12234.00,7.538257,25.02949,-0.000171,24.020022,-0.0077,1.386
12236.00,7.539321,25.02953,-0.000171,24.020562,-0.0076,1.386
12238.00,7.540397,25.02965,-0.000174,24.020156,-0.0077,1.386
12240.00,7.538927,25.03016,-0.000173,24.020188,-0.0077,1.385
12242.00,7.539026,25.02939,-0.000173,24.019864,-0.0077,1.385
12244.00,7.538578,25.02912,-0.000173,24.020350,-0.0077,1.386
12246.00,7.539055,25.02963,-0.000173,24.020266,-0.0077,1.386
12248.00,7.538653,25.02974,-0.000172,24.020506,-0.0077,1.385
12250.00,7.538261,25.03072,-0.000169,24.020078,-0.0077,1.385
12252.00,7.537854,25.03079,-0.000167,24.019762,-0.0077,1.386
12254.00,7.538067,25.03123,-0.000171,24.019371,-0.0077,1.385
12256.00,7.538158,25.03126,-0.000172,24.020245,-0.0077,1.385
12258.00,7.537676,25.02953,-0.000173,24.020143,-0.0077,1.385
12260.00,7.537720,25.02974,-0.000172,24.019826,-0.0077,1.385
12262.00,7.538023,25.02985,-0.000172,24.019795,-0.0077,1.385
12264.00,7.538336,25.03001,-0.000172,24.020774,-0.0077,1.386
12266.00,7.538554,25.03114,-0.000173,24.020199,-0.0077,1.386
12268.00,7.538395,25.03114,-0.000172,24.020016,-0.0077,1.385
12270.00,7.538893,25.02993,-0.000171,24.020275,-0.0077,1.385
12272.00,7.539143,25.03033,-0.000172,24.020181,-0.0077,1.385
12274.00,7.537762,25.03049,-0.000171,24.019819,-0.0077,1.386
12276.00,7.537198,25.02945,-0.000172,24.020127,-0.0077,1.385
12278.00,7.536808,25.03001,-0.000171,24.020366,-0.0077,1.385
12280.00,7.537105,25.02958,-0.000173,24.019606,-0.0077,1.385
12282.00,7.536969,25.02994,-0.000172,24.020165,-0.0077,1.385
12284.00,7.537056,25.02983,-0.000172,24.020509,-0.0077,1.385
12286.00,7.537177,25.03072,-0.000172,24.020547,-0.0077,1.386
12288.00,7.537012,25.03112,-0.000172,24.020928,-0.0077,1.385
12290.00,7.536488,25.03045,-0.000173,24.020571,-0.0077,1.385
12292.00,7.536616,25.03079,-0.000173,24.020656,-0.0077,1.385
12294.00,7.536513,25.03128,-0.000174,24.020420,-0.0077,1.385
12296.00,7.537360,25.03094,-0.000173,24.021035,-0.0077,1.385
12298.00,7.537187,25.03088,-0.000172,24.020589,-0.0077,1.385
12300.00,7.536476,25.03152,-0.000172,24.020032,-0.0077,1.385
12302.00,7.536325,25.03173,-0.000172,24.020016,-0.0077,1.385
12304.00,7.536471,25.03090,-0.000172,24.020049,-0.0077,1.385
12306.00,7.536622,25.03215,-0.000173,24.020217,-0.0077,1.386
12308.00,7.537284,25.03181,-0.000173,24.019985,-0.0077,1.386
12310.00,7.537946,25.03155,-0.000173,24.019753,-0.0077,1.385
12312.00,7.537809,25.03156,-0.000173,24.020206,-0.0077,1.385
12314.00,7.538336,25.03207,-0.000173,24.019882,-0.0077,1.385
12316.00,7.538409,25.03059,-0.000172,24.019717,-0.0077,1.385
12318.00,7.539375,25.02978,-0.000173,24.019965,-0.0077,1.385
12320.00,7.539032,25.03114,-0.000172,24.020145,-0.0077,1.386
12322.00,7.538200,25.03171,-0.000173,24.020765,-0.0077,1.386
12324.00,7.538798,25.03109,-0.000172,24.020277,-0.0077,1.386
12326.00,7.538484,25.03007,-0.000172,24.020312,-0.0077,1.386
12328.00,7.537403,25.03031,-0.000174,24.020205,-0.0077,1.385
12330.00,7.537515,25.03062,-0.000174,24.019576,-0.0077,1.386
12332.00,7.537692,25.03099,-0.000172,24.019962,-0.0077,1.385
12334.00,7.537057,25.03074,-0.000172,24.020558,-0.0077,1.386
12336.00,7.535955,25.03052,-0.000173,24.019940,-0.0077,1.385
12338.00,7.537115,25.03096,-0.000172,24.019248,-0.0078,1.385
12340.00,7.536784,25.03071,-0.000172,24.019976,-0.0077,1.385
12342.00,7.536902,25.03088,-0.000172,24.019938,-0.0077,1.385
12344.00,7.536788,25.03088,-0.000172,24.020032,-0.0077,1.385
12346.00,7.536628,25.03028,-0.000172,24.020386,-0.0077,1.386
12348.00,7.536609,25.03121,-0.000173,24.020210,-0.0077,1.386
12350.00,7.536429,25.03061,-0.000173,24.020457,-0.0077,1.385
12352.00,7.536650,25.02993,-0.000172,24.020395,-0.0077,1.385
12354.00,7.536141,25.03040,-0.000171,24.020060,-0.0077,1.385
12356.00,7.536959,25.03010,-0.000171,24.020014,-0.0077,1.384
12358.00,7.537958,25.03037,-0.000172,24.020665,-0.0077,1.385
12360.00,7.538206,25.03081,-0.000173,24.020141,-0.0077,1.386
12362.00,7.538264,25.03042,-0.000174,24.020087,-0.0077,1.387
12364.00,7.537914,25.03001,-0.000174,24.020188,-0.0077,1.386
12366.00,7.537818,25.03061,-0.000172,24.019938,-0.0077,1.385
12368.00,7.537304,25.03065,-0.000172,24.020720,-0.0077,1.386
12370.00,7.538016,25.03108,-0.000173,24.020098,-0.0077,1.385
12372.00,7.538049,25.03075,-0.000172,24.020986,-0.0077,1.386
12374.00,7.537583,25.03089,-0.000172,24.020308,-0.0077,1.385
12376.00,7.537521,25.03054,-0.000172,24.019744,-0.0077,1.385
12378.00,7.537737,25.03094,-0.000171,24.020469,-0.0077,1.385
12380.00,7.537587,25.03094,-0.000172,24.020393,-0.0077,1.385
12382.00,7.537447,25.03058,-0.000172,24.019643,-0.0077,1.385
12384.00,7.537722,25.03104,-0.000174,24.020480,-0.0077,1.386
12386.00,7.538174,25.03062,-0.000172,24.019989,-0.0077,1.385
12388.00,7.536621,25.03080,-0.000173,24.020551,-0.0077,1.386
12390.00,7.535970,25.03114,-0.000173,24.020023,-0.0077,1.386
12392.00,7.536030,25.03108,-0.000172,24.020299,-0.0077,1.385
12394.00,7.536715,25.03087,-0.000171,24.019690,-0.0077,1.385
12396.00,7.536832,25.03116,-0.000169,24.020254,-0.0077,1.385
12398.00,7.536510,25.03063,-0.000172,24.020381,-0.0077,1.386
12400.00,7.536276,25.03056,-0.000172,24.020277,-0.0077,1.385
12402.00,7.536274,25.03075,-0.000173,24.020132,-0.0077,1.385
12404.00,7.536507,25.03061,-0.000171,24.020136,-0.0077,1.385
12406.00,7.536902,25.03028,-0.000171,24.020333,-0.0077,1.386
12408.00,7.536691,25.03115,-0.000172,24.020357,-0.0077,1.385
12410.00,7.536494,25.03185,-0.000172,24.019762,-0.0077,1.385
12412.00,7.537255,25.03128,-0.000173,24.019960,-0.0077,1.385
12414.00,7.537619,25.03078,-0.000174,24.020397,-0.0077,1.386
12416.00,7.538195,25.03169,-0.000174,24.020284,-0.0077,1.386
12418.00,7.537799,25.03177,-0.000173,24.019918,-0.0077,1.385
12420.00,7.537179,25.03110,-0.000171,24.020803,-0.0077,1.385
12422.00,7.536983,25.03120,-0.000172,24.020386,-0.0077,1.386
12424.00,7.537531,25.03152,-0.000172,24.020545,-0.0077,1.386
12426.00,7.537892,25.03054,-0.000173,24.019926,-0.0077,1.386
12428.00,7.537482,25.03076,-0.000173,24.020399,-0.0077,1.385
12430.00,7.537544,25.03166,-0.000171,24.020772,-0.0077,1.385
12432.00,7.537564,25.03156,-0.000171,24.020138,-0.0077,1.386
12434.00,7.537634,25.03182,-0.000172,24.020362,-0.0077,1.386
12436.00,7.536720,25.03231,-0.000172,24.020807,-0.0077,1.385
12438.00,7.536049,25.03216,-0.000172,24.020730,-0.0077,1.385
12440.00,7.535768,25.03141,-0.000172,24.020531,-0.0077,1.385
12442.00,7.535941,25.03153,-0.000173,24.020631,-0.0077,1.386
12444.00,7.536373,25.03157,-0.000173,24.021004,-0.0077,1.386
12446.00,7.536297,25.03142,-0.000172,24.019737,-0.0077,1.385
12448.00,7.536326,25.03207,-0.000172,24.020187,-0.0077,1.385
12450.00,7.536389,25.03134,-0.000171,24.019998,-0.0077,1.385
12452.00,7.536617,25.03167,-0.000172,24.020002,-0.0077,1.385
12454.00,7.536917,25.03167,-0.000173,24.020147,-0.0077,1.386
12456.00,7.537558,25.03193,-0.000173,24.019875,-0.0077,1.386
12458.00,7.538424,25.03185,-0.000172,24.020446,-0.0077,1.385
12460.00,7.537554,25.03167,-0.000171,24.020408,-0.0077,1.385
12462.00,7.537137,25.03160,-0.000173,24.020662,-0.0077,1.386
12464.00,7.538015,25.03177,-0.000174,24.020754,-0.0077,1.386
12466.00,7.538603,25.03135,-0.000172,24.020658,-0.0077,1.386
12468.00,7.538511,25.03097,-0.000171,24.020187,-0.0077,1.385
12470.00,7.538141,25.03105,-0.000172,24.020961,-0.0077,1.385
12472.00,7.538584,25.03146,-0.000171,24.020611,-0.0076,1.386
12474.00,7.537043,25.03175,-0.000172,24.019971,-0.0077,1.385
12476.00,7.536640,25.03154,-0.000172,24.019973,-0.0077,1.385
12478.00,7.535952,25.03180,-0.000171,24.019655,-0.0077,1.385
12480.00,7.536789,25.03162,-0.000172,24.020429,-0.0077,1.385
12482.00,7.536303,25.03167,-0.000172,24.020431,-0.0077,1.385
12484.00,7.537003,25.03182,-0.000173,24.019871,-0.0077,1.386
12486.00,7.537650,25.03146,-0.000173,24.020187,-0.0077,1.385
12488.00,7.537308,25.03176,-0.000171,24.020805,-0.0077,1.385
12490.00,7.536701,25.03216,-0.000172,24.020507,-0.0077,1.386
12492.00,7.536327,25.03150,-0.000172,24.020545,-0.0077,1.386
12494.00,7.536595,25.03155,-0.000173,24.019984,-0.0077,1.385
12496.00,7.537155,25.03123,-0.000173,24.020754,-0.0077,1.386
12498.00,7.537154,25.03110,-0.000172,24.020324,-0.0077,1.385
12500.00,7.537900,25.03145,-0.000173,24.020306,-0.0077,1.386
12502.00,7.537928,25.03158,-0.000172,24.019987,-0.0077,1.386
12504.00,7.537373,25.03227,-0.000173,24.020415,-0.0077,1.386
12506.00,7.537091,25.03222,-0.000173,24.020212,-0.0077,1.386
12508.00,7.536935,25.03301,-0.000172,24.020324,-0.0077,1.386
12510.00,7.537447,25.03230,-0.000172,24.020415,-0.0077,1.385
12512.00,7.537993,25.03169,-0.000172,24.020701,-0.0077,1.385
12514.00,7.537602,25.03113,-0.000172,24.020471,-0.0077,1.386
12516.00,7.537058,25.03186,-0.000172,24.020381,-0.0077,1.385
12518.00,7.537116,25.03245,-0.000172,24.020023,-0.0076,1.386
12520.00,7.536898,25.03235,-0.000172,24.020899,-0.0076,1.386
12522.00,7.537001,25.03178,-0.000172,24.021060,-0.0077,1.385
12524.00,7.536286,25.03198,-0.000172,24.020085,-0.0077,1.385
12526.00,7.536387,25.03184,-0.000171,24.019989,-0.0077,1.385
12528.00,7.536396,25.03151,-0.000172,24.020121,-0.0077,1.386
12530.00,7.536478,25.03173,-0.000173,24.020105,-0.0078,1.386
12532.00,7.536477,25.03107,-0.000173,24.020408,-0.0077,1.385
12534.00,7.535888,25.03137,-0.000173,24.020426,-0.0077,1.386
12536.00,7.535686,25.03133,-0.000173,24.020850,-0.0077,1.386
12538.00,7.535466,25.03101,-0.000172,24.020299,-0.0077,1.385
12540.00,7.535799,25.03147,-0.000172,24.020455,-0.0076,1.386
12542.00,7.535880,25.03183,-0.000172,24.020638,-0.0077,1.386
12544.00,7.536472,25.03186,-0.000171,24.020576,-0.0077,1.386
12546.00,7.536632,25.03153,-0.000171,24.019913,-0.0077,1.385
12548.00,7.536996,25.03160,-0.000171,24.020667,-0.0077,1.386
12550.00,7.537125,25.03224,-0.000172,24.020533,-0.0077,1.385
12552.00,7.537565,25.03191,-0.000172,24.020158,-0.0077,1.385
12554.00,7.538183,25.03176,-0.000172,24.020397,-0.0077,1.386
12556.00,7.538711,25.03132,-0.000172,24.019790,-0.0077,1.385
12558.00,7.539384,25.03130,-0.000173,24.020286,-0.0077,1.386
12560.00,7.540133,25.03084,-0.000172,24.020257,-0.0077,1.386
12562.00,7.539181,25.03057,-0.000172,24.020593,-0.0077,1.386
12564.00,7.538682,25.03120,-0.000172,24.020138,-0.0077,1.385
12566.00,7.537821,25.03158,-0.000173,24.019958,-0.0077,1.385
12568.00,7.537708,25.03150,-0.000171,24.020370,-0.0077,1.385
12570.00,7.537813,25.03227,-0.000171,24.020172,-0.0077,1.386
12572.00,7.536698,25.03203,-0.000173,24.019530,-0.0077,1.386
12574.00,7.536168,25.03188,-0.000175,24.019784,-0.0077,1.386
12576.00,7.536047,25.03153,-0.000173,24.020691,-0.0077,1.386
12578.00,7.535448,25.03155,-0.000173,24.020317,-0.0077,1.385
12580.00,7.534918,25.03171,-0.000172,24.019877,-0.0077,1.385
12582.00,7.535182,25.03160,-0.000172,24.019492,-0.0077,1.385
12584.00,7.535315,25.03178,-0.000172,24.020266,-0.0077,1.385
12586.00,7.535223,25.03178,-0.000172,24.019882,-0.0077,1.386
12588.00,7.536387,25.03126,-0.000172,24.019849,-0.0077,1.385
12590.00,7.537128,25.03097,-0.000173,24.020312,-0.0076,1.386
12592.00,7.537877,25.03190,-0.000173,24.020357,-0.0077,1.386
12594.00,7.538305,25.03200,-0.000172,24.019947,-0.0077,1.386
12596.00,7.538377,25.03159,-0.000172,24.020188,-0.0077,1.385
12598.00,7.538978,25.03211,-0.000172,24.019929,-0.0077,1.386
12600.00,7.537714,25.03262,-0.000173,24.019458,-0.0078,1.385
12602.00,7.536735,25.03241,-0.000172,24.020016,-0.0077,1.385
12604.00,7.536554,25.03309,-0.000172,24.019956,-0.0077,1.385
12606.00,7.536690,25.03246,-0.000172,24.020237,-0.0077,1.385
@21,12.0000,24.0
12608.00,7.535912,25.03195,-0.000171,24.020092,-0.0077,1.385
12610.00,7.529230,25.03246,-0.000171,24.019978,-0.0077,1.385
12612.00,7.519014,25.03244,-0.000171,24.020286,-0.0077,1.384
12614.00,7.510074,25.03271,-0.000172,24.019527,-0.0077,1.384
12616.00,7.503517,25.03275,-0.000170,24.020348,-0.0077,1.385
12618.00,7.500090,25.03348,-0.000172,24.020944,-0.0077,1.385
12620.00,7.499034,25.03294,-0.000173,24.020312,-0.0077,1.386
12622.00,7.498448,25.03288,-0.000174,24.020228,-0.0077,1.386
12624.00,7.497570,25.03296,-0.000174,24.020225,-0.0077,1.386
12626.00,7.497236,25.03326,-0.000175,24.020580,-0.0077,1.386
12628.00,7.497024,25.03246,-0.000173,24.019916,-0.0077,1.387
12630.00,7.495824,25.03156,-0.000175,24.020052,-0.0077,1.386
12632.00,7.497407,25.03159,-0.000175,24.020270,-0.0077,1.387
12634.00,7.504585,25.03139,-0.000176,24.019746,-0.0078,1.387
12636.00,7.514529,25.03185,-0.000175,24.020763,-0.0077,1.388
12638.00,7.524474,25.03190,-0.000174,24.020830,-0.0077,1.388
12640.00,7.531026,25.03252,-0.000174,24.020518,-0.0077,1.387
12642.00,7.533103,25.03192,-0.000173,24.020134,-0.0077,1.386
12644.00,7.534040,25.03264,-0.000173,24.020797,-0.0077,1.386
12646.00,7.534384,25.03127,-0.000172,24.020192,-0.0077,1.386
12648.00,7.533521,25.03225,-0.000172,24.019909,-0.0077,1.386
12650.00,7.532950,25.03289,-0.000173,24.020013,-0.0077,1.386
12652.00,7.533015,25.03211,-0.000172,24.020129,-0.0077,1.386
12654.00,7.532962,25.03278,-0.000172,24.019771,-0.0077,1.385
12656.00,7.533325,25.03280,-0.000170,24.020324,-0.0077,1.385
12658.00,7.533410,25.03278,-0.000171,24.020660,-0.0077,1.386
12660.00,7.532113,25.03294,-0.000172,24.019849,-0.0077,1.386
12662.00,7.531573,25.03236,-0.000172,24.020192,-0.0077,1.386
12664.00,7.531321,25.03206,-0.000172,24.020533,-0.0077,1.385
12666.00,7.530915,25.03190,-0.000172,24.020232,-0.0077,1.385
12668.00,7.529565,25.03245,-0.000172,24.020234,-0.0077,1.386
12670.00,7.529652,25.03226,-0.000171,24.020647,-0.0077,1.386
12672.00,7.530332,25.03223,-0.000173,24.020453,-0.0077,1.386
12674.00,7.531197,25.03252,-0.000172,24.019949,-0.0077,1.385
12676.00,7.531530,25.03244,-0.000173,24.020346,-0.0077,1.386
12678.00,7.531808,25.03154,-0.000172,24.019820,-0.0077,1.385
12680.00,7.532751,25.03176,-0.000172,24.020391,-0.0077,1.385
12682.00,7.534311,25.03282,-0.000171,24.020007,-0.0077,1.385
12684.00,7.536083,25.03287,-0.000171,24.020796,-0.0077,1.385
12686.00,7.536689,25.03215,-0.000173,24.020509,-0.0077,1.385
12688.00,7.537206,25.03286,-0.000174,24.019717,-0.0077,1.385
12690.00,7.538480,25.03321,-0.000173,24.019829,-0.0077,1.385
12692.00,7.539114,25.03289,-0.000171,24.020003,-0.0077,1.385
12694.00,7.539834,25.03247,-0.000171,24.020332,-0.0077,1.385
12696.00,7.540236,25.03356,-0.000172,24.020150,-0.0077,1.386
12698.00,7.540581,25.03268,-0.000172,24.020118,-0.0077,1.385
12700.00,7.541892,25.03253,-0.000173,24.020183,-0.0077,1.386
12702.00,7.542235,25.03201,-0.000172,24.020475,-0.0077,1.385
12704.00,7.542269,25.03258,-0.000172,24.020576,-0.0077,1.385
12706.00,7.542031,25.03297,-0.000172,24.019674,-0.0077,1.385
12708.00,7.541958,25.03227,-0.000172,24.020562,-0.0077,1.385
12710.00,7.541965,25.03171,-0.000171,24.019699,-0.0077,1.385
12712.00,7.542192,25.03125,-0.000172,24.019962,-0.0077,1.384
12714.00,7.541901,25.03220,-0.000172,24.020217,-0.0077,1.385
12716.00,7.542156,25.03250,-0.000173,24.020274,-0.0077,1.386
12718.00,7.542830,25.03221,-0.000173,24.020265,-0.0077,1.386
12720.00,7.542520,25.03201,-0.000172,24.020299,-0.0077,1.385
12722.00,7.542210,25.03252,-0.000173,24.020506,-0.0077,1.385
12724.00,7.542144,25.03289,-0.000171,24.020622,-0.0077,1.384
12726.00,7.542845,25.03305,-0.000172,24.019835,-0.0076,1.385
12728.00,7.543216,25.03308,-0.000172,24.020281,-0.0076,1.385
12730.00,7.542910,25.03280,-0.000172,24.020341,-0.0076,1.385
12732.00,7.543027,25.03223,-0.000171,24.020399,-0.0077,1.385
12734.00,7.542700,25.03250,-0.000172,24.019701,-0.0077,1.386
12736.00,7.542522,25.03176,-0.000173,24.020614,-0.0077,1.385
12738.00,7.542865,25.03211,-0.000172,24.020328,-0.0077,1.385
12740.00,7.543058,25.03203,-0.000172,24.020145,-0.0077,1.385
12742.00,7.543658,25.03206,-0.000171,24.020067,-0.0077,1.385
12744.00,7.543597,25.03264,-0.000171,24.020509,-0.0077,1.385
12746.00,7.544004,25.03241,-0.000171,24.020984,-0.0076,1.384
12748.00,7.543681,25.03255,-0.000171,24.020261,-0.0077,1.385
12750.00,7.542961,25.03212,-0.000170,24.019677,-0.0077,1.385
12752.00,7.542999,25.03238,-0.000173,24.020478,-0.0077,1.385
12754.00,7.542715,25.03174,-0.000172,24.020558,-0.0077,1.385
12756.00,7.542666,25.03168,-0.000173,24.019837,-0.0077,1.386
12758.00,7.542508,25.03233,-0.000172,24.020265,-0.0077,1.385
12760.00,7.542391,25.03227,-0.000172,24.020266,-0.0077,1.385
12762.00,7.542200,25.03210,-0.000171,24.020705,-0.0077,1.385
12764.00,7.542400,25.03279,-0.000172,24.020013,-0.0077,1.384
12766.00,7.542304,25.03194,-0.000171,24.020651,-0.0077,1.385
12768.00,7.542089,25.03173,-0.000173,24.020897,-0.0077,1.385
12770.00,7.542106,25.03175,-0.000172,24.019771,-0.0077,1.385
12772.00,7.542214,25.03158,-0.000172,24.020419,-0.0077,1.385
12774.00,7.542594,25.03196,-0.000174,24.020283,-0.0077,1.385
12776.00,7.541832,25.03125,-0.000172,24.020890,-0.0077,1.385
12778.00,7.541551,25.03259,-0.000171,24.020176,-0.0077,1.385
12780.00,7.540659,25.03248,-0.000172,24.020167,-0.0077,1.384
12782.00,7.540126,25.03203,-0.000172,24.019969,-0.0077,1.385
12784.00,7.540823,25.03211,-0.000171,24.020223,-0.0077,1.385
12786.00,7.540836,25.03160,-0.000171,24.020986,-0.0077,1.385
12788.00,7.541244,25.03196,-0.000173,24.020821,-0.0077,1.386
12790.00,7.541276,25.03237,-0.000172,24.021233,-0.0077,1.385
12792.00,7.540807,25.03173,-0.000172,24.019987,-0.0077,1.386
12794.00,7.540359,25.03183,-0.000174,24.020341,-0.0077,1.385
12796.00,7.539661,25.03207,-0.000173,24.020384,-0.0077,1.385
12798.00,7.539489,25.03178,-0.000171,24.019887,-0.0077,1.385
12800.00,7.539410,25.03194,-0.000172,24.020495,-0.0076,1.385
12802.00,7.540225,25.03238,-0.000172,24.020370,-0.0077,1.385
12804.00,7.540592,25.03189,-0.000173,24.019837,-0.0077,1.385
12806.00,7.540326,25.03134,-0.000172,24.020495,-0.0077,1.385
12808.00,7.540161,25.03179,-0.000171,24.021028,-0.0077,1.385
12810.00,7.540154,25.03234,-0.000173,24.020826,-0.0077,1.385
12812.00,7.539700,25.03199,-0.000171,24.020384,-0.0077,1.385
12814.00,7.540306,25.03215,-0.000171,24.020680,-0.0077,1.385
12816.00,7.540303,25.03236,-0.000171,24.020440,-0.0077,1.385
12818.00,7.540529,25.03264,-0.000173,24.019802,-0.0077,1.385
12820.00,7.539930,25.03188,-0.000172,24.020252,-0.0077,1.385
12822.00,7.539842,25.03190,-0.000170,24.020607,-0.0077,1.385
12824.00,7.539377,25.03186,-0.000170,24.020087,-0.0077,1.384
12826.00,7.539222,25.03177,-0.000171,24.020495,-0.0076,1.385
12828.00,7.539085,25.03200,-0.000172,24.020353,-0.0077,1.385
12830.00,7.538382,25.03132,-0.000171,24.020246,-0.0077,1.385
12832.00,7.537776,25.03143,-0.000171,24.020426,-0.0077,1.385
12834.00,7.538573,25.03136,-0.000172,24.020234,-0.0077,1.385
12836.00,7.539208,25.03129,-0.000173,24.020574,-0.0077,1.385
12838.00,7.538131,25.03191,-0.000172,24.020698,-0.0077,1.385
12840.00,7.538423,25.03297,-0.000173,24.020326,-0.0076,1.385
12842.00,7.538732,25.03358,-0.000172,24.020937,-0.0076,1.385
12844.00,7.538445,25.03300,-0.000172,24.020402,-0.0077,1.385
12846.00,7.539134,25.03353,-0.000172,24.020208,-0.0077,1.385
12848.00,7.539020,25.03324,-0.000172,24.020277,-0.0077,1.385
12850.00,7.538886,25.03307,-0.000172,24.020214,-0.0077,1.385
12852.00,7.539431,25.03319,-0.000172,24.020114,-0.0077,1.385
12854.00,7.538300,25.03459,-0.000172,24.020662,-0.0077,1.385
12856.00,7.537526,25.03429,-0.000172,24.020837,-0.0077,1.385
12858.00,7.537857,25.03340,-0.000172,24.020627,-0.0077,1.385
12860.00,7.538882,25.03281,-0.000172,24.020344,-0.0077,1.384
12862.00,7.539019,25.03264,-0.000172,24.020939,-0.0077,1.385
12864.00,7.539191,25.03339,-0.000172,24.021109,-0.0077,1.385
12866.00,7.539314,25.03348,-0.000172,24.021046,-0.0077,1.385
12868.00,7.538352,25.03321,-0.000172,24.020868,-0.0077,1.385
12870.00,7.538041,25.03374,-0.000173,24.020720,-0.0077,1.385
12872.00,7.538005,25.03331,-0.000172,24.020439,-0.0077,1.385
12874.00,7.537872,25.03321,-0.000171,24.020609,-0.0077,1.385
12876.00,7.537430,25.03339,-0.000172,24.020352,-0.0077,1.385
12878.00,7.537302,25.03309,-0.000172,24.020845,-0.0077,1.385
12880.00,7.537649,25.03405,-0.000174,24.020790,-0.0077,1.385
12882.00,7.536818,25.03375,-0.000173,24.020172,-0.0077,1.384
12884.00,7.537284,25.03407,-0.000173,24.020591,-0.0077,1.385
12886.00,7.538084,25.03379,-0.000173,24.020602,-0.0077,1.384
12888.00,7.538544,25.03383,-0.000172,24.019960,-0.0077,1.385
12890.00,7.538763,25.03355,-0.000173,24.020279,-0.0077,1.384
12892.00,7.538401,25.03435,-0.000171,24.021055,-0.0077,1.385
12894.00,7.538469,25.03337,-0.000171,24.020761,-0.0077,1.385
12896.00,7.539067,25.03376,-0.000174,24.020903,-0.0077,1.385
12898.00,7.539132,25.03380,-0.000173,24.020226,-0.0077,1.385
12900.00,7.539559,25.03483,-0.000171,24.019795,-0.0077,1.384
12902.00,7.538794,25.03456,-0.000171,24.020194,-0.0077,1.384
12904.00,7.537920,25.03462,-0.000172,24.020306,-0.0076,1.384
12906.00,7.537501,25.03434,-0.000171,24.020259,-0.0077,1.385
12908.00,7.536995,25.03360,-0.000171,24.021320,-0.0077,1.385
12910.00,7.537035,25.03405,-0.000172,24.021220,-0.0077,1.385
12912.00,7.536982,25.03368,-0.000172,24.020442,-0.0077,1.385
12914.00,7.537895,25.03319,-0.000171,24.020580,-0.0077,1.384
12916.00,7.538370,25.03433,-0.000171,24.020509,-0.0077,1.384
12918.00,7.538036,25.03371,-0.000172,24.020187,-0.0077,1.384
12920.00,7.537144,25.03298,-0.000172,24.019674,-0.0077,1.385
12922.00,7.536039,25.03340,-0.000171,24.019965,-0.0077,1.385
12924.00,7.536417,25.03378,-0.000172,24.021211,-0.0077,1.384
12926.00,7.536519,25.03420,-0.000172,24.019779,-0.0077,1.385
12928.00,7.536668,25.03385,-0.000171,24.020042,-0.0077,1.385
12930.00,7.537367,25.03318,-0.000170,24.020730,-0.0077,1.384
12932.00,7.537845,25.03319,-0.000172,24.020455,-0.0076,1.385
12934.00,7.537614,25.03375,-0.000173,24.019701,-0.0077,1.385
12936.00,7.538090,25.03415,-0.000173,24.020310,-0.0076,1.385
12938.00,7.538133,25.03378,-0.000173,24.019837,-0.0076,1.385
12940.00,7.537210,25.03376,-0.000172,24.019826,-0.0077,1.385
12942.00,7.537811,25.03295,-0.000173,24.020159,-0.0077,1.385
12944.00,7.538526,25.03292,-0.000170,24.020801,-0.0077,1.384
12946.00,7.537790,25.03309,-0.000170,24.021053,-0.0077,1.384
12948.00,7.538325,25.03301,-0.000171,24.021287,-0.0077,1.385
12950.00,7.538340,25.03351,-0.000172,24.020511,-0.0077,1.385
12952.00,7.538331,25.03393,-0.000172,24.020774,-0.0077,1.385
12954.00,7.537857,25.03468,-0.000173,24.020526,-0.0077,1.385
12956.00,7.538169,25.03482,-0.000172,24.020243,-0.0077,1.384
12958.00,7.538976,25.03385,-0.000171,24.020339,-0.0077,1.385
12960.00,7.539132,25.03355,-0.000172,24.020371,-0.0077,1.385
12962.00,7.539370,25.03300,-0.000173,24.020816,-0.0077,1.385
12964.00,7.538574,25.03253,-0.000173,24.019989,-0.0077,1.385
12966.00,7.538872,25.03230,-0.000173,24.020112,-0.0077,1.384
12968.00,7.538780,25.03319,-0.000172,24.021042,-0.0077,1.384
12970.00,7.538254,25.03310,-0.000172,24.021031,-0.0077,1.384
12972.00,7.538122,25.03364,-0.000170,24.020500,-0.0077,1.385
12974.00,7.538311,25.03460,-0.000172,24.020337,-0.0077,1.385
12976.00,7.538184,25.03445,-0.000172,24.020535,-0.0077,1.385
12978.00,7.538420,25.03492,-0.000173,24.020172,-0.0077,1.385
12980.00,7.538970,25.03407,-0.000172,24.020797,-0.0077,1.385
12982.00,7.538918,25.03402,-0.000172,24.020625,-0.0077,1.385
12984.00,7.538254,25.03409,-0.000172,24.020516,-0.0077,1.385
12986.00,7.537238,25.03476,-0.000172,24.019945,-0.0077,1.385
12988.00,7.537749,25.03467,-0.000172,24.019875,-0.0077,1.385
12990.00,7.537359,25.03408,-0.000173,24.020404,-0.0076,1.384
12992.00,7.536233,25.03425,-0.000173,24.020060,-0.0077,1.385
12994.00,7.536996,25.03454,-0.000172,24.020578,-0.0077,1.385
12996.00,7.537462,25.03378,-0.000172,24.020629,-0.0077,1.385
12998.00,7.536826,25.03470,-0.000172,24.020161,-0.0076,1.385
13000.00,7.536998,25.03400,-0.000173,24.020578,-0.0077,1.385
13002.00,7.537406,25.03325,-0.000172,24.020190,-0.0076,1.385
13004.00,7.537758,25.03323,-0.000172,24.020464,-0.0077,1.385
13006.00,7.538181,25.03333,-0.000172,24.020114,-0.0077,1.385
13008.00,7.538205,25.03393,-0.000171,24.020214,-0.0077,1.384
13010.00,7.538278,25.03450,-0.000172,24.020167,-0.0077,1.385
13012.00,7.538070,25.03430,-0.000171,24.020078,-0.0077,1.385
13014.00,7.538548,25.03440,-0.000172,24.020520,-0.0077,1.385
13016.00,7.537949,25.03408,-0.000173,24.020265,-0.0077,1.385
13018.00,7.538349,25.03399,-0.000172,24.020420,-0.0077,1.385
13020.00,7.538587,25.03421,-0.000172,24.020939,-0.0077,1.386
13022.00,7.538201,25.03430,-0.000172,24.020453,-0.0077,1.385
13024.00,7.538129,25.03424,-0.000171,24.020651,-0.0077,1.385
13026.00,7.537875,25.03430,-0.000172,24.021171,-0.0077,1.385
13028.00,7.538348,25.03448,-0.000172,24.019965,-0.0077,1.384
13030.00,7.538291,25.03375,-0.000171,24.020324,-0.0077,1.385
13032.00,7.538108,25.03407,-0.000172,24.020772,-0.0077,1.385
13034.00,7.538249,25.03454,-0.000172,24.020632,-0.0077,1.384
13036.00,7.538068,25.03474,-0.000173,24.020428,-0.0077,1.385
13038.00,7.537907,25.03399,-0.000173,24.020558,-0.0077,1.385
13040.00,7.538327,25.03443,-0.000172,24.020924,-0.0077,1.385
13042.00,7.538932,25.03429,-0.000173,24.021093,-0.0076,1.385
13044.00,7.537491,25.03468,-0.000171,24.020350,-0.0077,1.385
13046.00,7.537104,25.03417,-0.000172,24.020529,-0.0077,1.384
13048.00,7.537724,25.03492,-0.000172,24.020799,-0.0076,1.385
13050.00,7.537714,25.03521,-0.000172,24.019802,-0.0077,1.385
13052.00,7.538017,25.03457,-0.000172,24.020460,-0.0077,1.385
13054.00,7.538572,25.03490,-0.000171,24.021044,-0.0077,1.385
13056.00,7.537408,25.03524,-0.000171,24.020680,-0.0077,1.385
13058.00,7.537291,25.03474,-0.000171,24.020359,-0.0077,1.385
13060.00,7.539026,25.03539,-0.000171,24.020636,-0.0077,1.384
13062.00,7.538770,25.03501,-0.000171,24.020270,-0.0077,1.385
13064.00,7.538771,25.03577,-0.000172,24.020156,-0.0077,1.385
13066.00,7.538223,25.03516,-0.000172,24.020555,-0.0076,1.385
13068.00,7.537808,25.03523,-0.000172,24.019985,-0.0077,1.385
13070.00,7.537336,25.03484,-0.000172,24.020507,-0.0077,1.385
13072.00,7.537458,25.03476,-0.000172,24.020076,-0.0077,1.385
13074.00,7.538237,25.03488,-0.000172,24.020531,-0.0077,1.385
13076.00,7.538415,25.03563,-0.000173,24.020400,-0.0077,1.385
13078.00,7.538763,25.03526,-0.000173,24.020404,-0.0077,1.385
13080.00,7.538708,25.03562,-0.000173,24.020801,-0.0077,1.385
13082.00,7.538259,25.03482,-0.000173,24.020640,-0.0077,1.385
13084.00,7.538342,25.03566,-0.000172,24.020045,-0.0077,1.385
13086.00,7.538106,25.03544,-0.000171,24.020138,-0.0077,1.385
13088.00,7.538665,25.03446,-0.000172,24.020538,-0.0077,1.385
13090.00,7.537831,25.03565,-0.000171,24.019947,-0.0077,1.385
13092.00,7.538006,25.03516,-0.000171,24.020388,-0.0077,1.386
13094.00,7.538035,25.03509,-0.000171,24.019748,-0.0077,1.385
13096.00,7.538775,25.03575,-0.000171,24.019945,-0.0077,1.385
13098.00,7.539228,25.03547,-0.000171,24.020410,-0.0077,1.385
13100.00,7.538452,25.03527,-0.000173,24.020662,-0.0077,1.385
13102.00,7.537989,25.03464,-0.000172,24.020382,-0.0077,1.385
13104.00,7.539062,25.03441,-0.000173,24.020652,-0.0077,1.385
13106.00,7.538598,25.03483,-0.000173,24.020705,-0.0076,1.385
13108.00,7.537805,25.03501,-0.000171,24.020462,-0.0077,1.385
13110.00,7.538075,25.03478,-0.000172,24.020660,-0.0077,1.385
13112.00,7.538771,25.03446,-0.000171,24.019969,-0.0077,1.384
13114.00,7.539129,25.03573,-0.000171,24.020580,-0.0077,1.385
13116.00,7.538980,25.03511,-0.000173,24.020642,-0.0077,1.385
13118.00,7.538216,25.03474,-0.000172,24.020232,-0.0077,1.385
13120.00,7.538440,25.03459,-0.000171,24.020928,-0.0077,1.385
13122.00,7.537704,25.03475,-0.000172,24.020382,-0.0077,1.385
13124.00,7.537619,25.03591,-0.000173,24.020591,-0.0077,1.384
13126.00,7.537367,25.03618,-0.000172,24.020651,-0.0077,1.385
13128.00,7.537285,25.03613,-0.000172,24.020301,-0.0077,1.385
13130.00,7.537541,25.03491,-0.000172,24.020428,-0.0077,1.385
13132.00,7.537461,25.03535,-0.000173,24.020681,-0.0077,1.385
13134.00,7.536939,25.03557,-0.000173,24.020306,-0.0077,1.384
13136.00,7.537160,25.03509,-0.000172,24.020237,-0.0077,1.384
13138.00,7.537523,25.03463,-0.000171,24.019693,-0.0077,1.385
13140.00,7.537895,25.03503,-0.000171,24.019683,-0.0077,1.385
13142.00,7.538115,25.03503,-0.000172,24.020368,-0.0077,1.385
13144.00,7.538008,25.03489,-0.000171,24.020547,-0.0077,1.385
13146.00,7.538104,25.03507,-0.000172,24.019706,-0.0077,1.385
13148.00,7.538017,25.03497,-0.000173,24.019802,-0.0077,1.385
13150.00,7.538108,25.03470,-0.000171,24.019942,-0.0077,1.385
13152.00,7.538659,25.03475,-0.000170,24.020721,-0.0077,1.385
13154.00,7.539227,25.03480,-0.000171,24.020357,-0.0077,1.385
13156.00,7.538513,25.03500,-0.000171,24.020603,-0.0077,1.385
13158.00,7.537673,25.03538,-0.000172,24.020170,-0.0077,1.385
13160.00,7.537124,25.03461,-0.000171,24.020469,-0.0077,1.384
13162.00,7.537590,25.03534,-0.000172,24.019982,-0.0077,1.385
13164.00,7.537696,25.03483,-0.000173,24.020593,-0.0077,1.385
13166.00,7.537420,25.03487,-0.000171,24.020580,-0.0077,1.385
13168.00,7.537378,25.03504,-0.000171,24.019608,-0.0077,1.385
13170.00,7.537556,25.03455,-0.000173,24.019993,-0.0077,1.384
13172.00,7.537162,25.03440,-0.000172,24.021144,-0.0077,1.385
13174.00,7.536882,25.03448,-0.000172,24.020368,-0.0077,1.385
13176.00,7.537289,25.03424,-0.000172,24.020990,-0.0077,1.385
13178.00,7.538597,25.03436,-0.000171,24.020942,-0.0077,1.384
13180.00,7.538169,25.03466,-0.000171,24.020428,-0.0077,1.384
13182.00,7.538515,25.03424,-0.000171,24.019900,-0.0077,1.384
13184.00,7.539062,25.03422,-0.000171,24.019793,-0.0077,1.384
13186.00,7.538237,25.03424,-0.000173,24.020466,-0.0077,1.385
13188.00,7.538180,25.03426,-0.000172,24.020736,-0.0077,1.385
13190.00,7.537749,25.03462,-0.000172,24.020611,-0.0077,1.384
13192.00,7.538054,25.03434,-0.000172,24.020892,-0.0077,1.385
13194.00,7.537687,25.03427,-0.000172,24.020792,-0.0077,1.385
13196.00,7.537944,25.03428,-0.000172,24.020807,-0.0077,1.385
13198.00,7.537720,25.03377,-0.000172,24.020390,-0.0077,1.385
13200.00,7.537640,25.03418,-0.000173,24.020429,-0.0077,1.385
13202.00,7.537778,25.03386,-0.000172,24.020803,-0.0077,1.385
13204.00,7.538268,25.03450,-0.000172,24.020408,-0.0077,1.385
13206.00,7.538135,25.03443,-0.000172,24.020299,-0.0077,1.385
@22,12.0000,24.0
13208.00,7.536569,25.03492,-0.000172,24.020255,-0.0077,1.385
13210.00,7.529908,25.03524,-0.000171,24.020313,-0.0077,1.384
13212.00,7.519720,25.03462,-0.000171,24.020049,-0.0077,1.383
13214.00,7.509837,25.03543,-0.000171,24.021073,-0.0077,1.384
13216.00,7.502861,25.03497,-0.000173,24.020330,-0.0077,1.384
13218.00,7.500434,25.03515,-0.000171,24.020328,-0.0077,1.384
13220.00,7.499706,25.03449,-0.000172,24.020859,-0.0077,1.385
13222.00,7.499295,25.03431,-0.000173,24.020339,-0.0077,1.386
13224.00,7.498788,25.03427,-0.000175,24.020453,-0.0077,1.385
13226.00,7.498473,25.03402,-0.000174,24.020274,-0.0077,1.386
13228.00,7.498556,25.03402,-0.000174,24.020277,-0.0077,1.386
13230.00,7.497244,25.03421,-0.000173,24.020502,-0.0077,1.385
13232.00,7.497218,25.03407,-0.000173,24.020745,-0.0077,1.386
13234.00,7.503763,25.03491,-0.000173,24.021122,-0.0077,1.386
13236.00,7.514270,25.03412,-0.000173,24.020431,-0.0077,1.387
13238.00,7.524472,25.03374,-0.000173,24.020529,-0.0077,1.387
13240.00,7.530954,25.03405,-0.000173,24.020185,-0.0077,1.387
13242.00,7.533512,25.03381,-0.000173,24.019777,-0.0077,1.386
13244.00,7.533702,25.03397,-0.000173,24.020007,-0.0077,1.385
13246.00,7.533769,25.03422,-0.000173,24.020134,-0.0077,1.385
13248.00,7.534860,25.03405,-0.000171,24.019895,-0.0077,1.385
13250.00,7.535884,25.03430,-0.000171,24.020071,-0.0077,1.385
13252.00,7.535883,25.03490,-0.000170,24.021191,-0.0077,1.385
[truncated: 53,532 more chars]
